# Supplementary material for: Speech, movement, and gaze behaviours during dyadic conversation in noise
Source: Sci Rep. 2019 Jul 18;9:10451. doi: 10.1038/s41598-019-46416-0 (PMC6639257; doi:10.1038/s41598-019-46416-0)
Supplement: Supplementary file 1 — All data [file 41598_2019_46416_MOESM1_ESM.zip]

Archive with 44 entries (44 files):
- dyad10conv1.txt
- dyad10conv2.txt
- dyad10conv3.txt
- dyad11conv1.txt
- dyad11conv2.txt
- dyad11conv3.txt
- dyad12conv1.txt
- dyad12conv2.txt
- dyad12conv3.txt
- dyad13conv1.txt
- dyad13conv2.txt
- dyad13conv3.txt
- dyad14conv1.txt
- dyad14conv2.txt
- dyad14conv3.txt
- dyad15conv1.txt
- dyad15conv2.txt
- dyad15conv3.txt
- dyad1conv1.txt
- dyad1conv2.txt
- dyad1conv3.txt
- dyad2conv1.txt
- dyad2conv2.txt
- dyad3conv1.txt
- dyad3conv2.txt
- dyad3conv3.txt
- dyad4conv1.txt
- dyad4conv2.txt
- dyad4conv3.txt
- dyad5conv1.txt
- dyad5conv2.txt
- dyad5conv3.txt
- dyad6conv1.txt
- dyad6conv2.txt
- dyad6conv3.txt
- dyad7conv1.txt
- dyad7conv2.txt
- dyad7conv3.txt
- dyad8conv1.txt
- dyad8conv2.txt
- dyad8conv3.txt
- dyad9conv1.txt
- dyad9conv2.txt
- dyad9conv3.txt
