# Supplementary material for: Speech, movement, and gaze behaviours during dyadic conversation in noise
Source: Sci Rep. 2019 Jul 18;9:10451. doi: 10.1038/s41598-019-46416-0 (PMC6639257; doi:10.1038/s41598-019-46416-0)
Supplement: Supplementary file 1 — All data [file 41598_2019_46416_MOESM1_ESM.zip › dyad10conv1.txt]

timestamps	sample	levels (dB)	level change	talker 1	talker 1	talker 1	talker 2	talker 2	talker 2	talker 1	talker 1	talker 1	talker 2	talker 2	talker 2	talker 1	talker 2	talker 1	talker 2	talker 1	talker 2	talker 1	talker 2	talker 1	talker 2	talker 1	talker 2	talker 1	talker 2	talker 1	talker 2	talker 1 and 2
timestamps	sample	levels (dB)	(dB)	yaw	pitch	roll	yaw	pitch	roll	x (mm)	y (mm)	z (mm)	x (mm)	y (mm)	z (mm)	rms (volts)	rms (volts)	talking	talking	eye phi (deg)	eye phi (deg)	eye theta (deg)	eye theta (deg)	yaw re t2	yaw re t1	pitch re t2	pitch re t1	gaze yaw re t2	gaze yaw re t1	gaze pitch re t2	gaze pitch re t1	distance
0	1	60	NaN	21.887	9.4081	-23.606	-172.54	22	9.9872	-10.191	-822.69	1223.8	30.446	809.1	1086.8	23.649	24.005	0	0	-9.8286	5.5442	-4.4035	-25.802	20.461	6.0293	4.6122	26.796	10.632	11.573	0.20872	0.99387	1638
0.01	2	60	NaN	21.897	9.4288	-23.569	-172.54	22.009	9.8832	-10.255	-822.74	1223.8	30.167	808.95	1086.9	23.649	24.005	0	0	-9.9151	5.458	-4.4022	-25.801	20.478	6.0398	4.6331	26.804	10.563	11.498	0.23089	1.0038	1637.9
0.02	3	60	NaN	21.898	9.4419	-23.538	-172.54	22.021	9.8693	-10.319	-822.72	1223.8	30.123	808.85	1086.9	23.649	24.005	0	0	-9.9524	5.4209	-4.4016	-25.8	20.478	6.0427	4.6453	26.818	10.526	11.464	0.24377	1.0177	1637.8
0.03	4	60	NaN	21.9	9.4603	-23.532	-172.53	22.018	9.8312	-10.292	-822.72	1223.8	30.012	808.79	1086.9	23.649	24.005	0	0	-9.9373	5.4359	-4.4017	-25.8	20.485	6.0523	4.6628	26.816	10.548	11.488	0.26108	1.0155	1637.7
0.04	5	60	NaN	21.905	9.4646	-23.522	-172.52	22.006	9.8281	-10.291	-822.72	1223.8	30.004	808.75	1086.9	23.649	24.005	0	0	-9.9515	5.4218	-4.4006	-25.799	20.491	6.0634	4.666	26.804	10.539	11.485	0.26541	1.0052	1637.7
0.05	6	60	NaN	21.906	9.4646	-23.504	-172.47	21.964	9.851	-10.326	-822.71	1223.9	30.041	808.78	1086.8	23.649	24.005	0	0	-9.9642	5.4092	-4.3997	-25.798	20.489	6.1157	4.664	26.765	10.525	11.525	0.26432	0.96676	1637.7
0.06	7	60	NaN	21.907	9.4736	-23.493	-172.45	21.946	9.8419	-10.32	-822.66	1223.9	30.016	808.76	1086.8	23.649	24.005	0	0	-9.9492	5.4241	-4.4007	-25.799	20.491	6.1357	4.6717	26.747	10.542	11.56	0.27106	0.94839	1637.7
0.07	8	60	NaN	21.911	9.4837	-23.49	-172.48	21.957	9.8231	-10.287	-822.6	1223.9	30.003	808.67	1086.8	23.649	24.005	0	0	-9.932	5.4412	-4.4013	-25.8	20.496	6.1086	4.6818	26.759	10.564	11.55	0.28057	0.95913	1637.5
0.08	9	60	NaN	21.908	9.48	-23.475	-172.4	21.9	9.8737	-10.331	-822.56	1223.9	30.115	808.72	1086.7	23.649	24.005	0	0	-9.9123	5.4609	-4.4016	-25.8	20.488	6.1792	4.6764	26.703	10.576	11.64	0.27481	0.90351	1637.5
0.09	10	60	NaN	21.913	9.4786	-23.469	-172.39	21.886	9.8562	-10.355	-822.51	1223.9	30.06	808.7	1086.7	23.649	24.005	0	0	-9.8709	5.5021	-4.4017	-25.8	20.494	6.1899	4.6744	26.69	10.623	11.692	0.27278	0.88992	1637.5
0.1	11	60	NaN	21.909	9.4676	-23.459	-172.39	21.886	9.8315	-10.422	-822.48	1223.9	30.012	808.65	1086.7	23.649	24.005	0	0	-9.8254	5.5473	-4.4018	-25.8	20.489	6.1865	4.662	26.691	10.663	11.734	0.26024	0.89094	1637.4
0.11	12	60	NaN	21.909	9.4738	-23.479	-172.4	21.867	9.8366	-10.36	-822.4	1223.8	30.049	808.64	1086.7	23.649	24.005	0	0	-9.7763	5.5962	-4.402	-25.8	20.489	6.1851	4.6683	26.673	10.713	11.781	0.26626	0.8723	1637.3
0.12	13	60	NaN	21.902	9.4471	-23.481	-172.39	21.834	9.855	-10.419	-822.4	1223.9	30.107	808.61	1086.7	23.649	24.005	0	0	-9.7192	5.6531	-4.4037	-25.802	20.479	6.1834	4.6405	26.641	10.759	11.837	0.2368	0.8384	1637.3
0.13	14	60	NaN	21.894	9.4387	-23.485	-172.39	21.832	9.8286	-10.444	-822.35	1223.9	30.026	808.56	1086.7	23.649	24.005	0	0	-9.6654	5.7067	-4.4053	-25.804	20.473	6.1901	4.6318	26.639	10.808	11.897	0.22658	0.83492	1637.2
0.14	15	60	NaN	21.89	9.4293	-23.482	-172.39	21.812	9.836	-10.488	-822.28	1223.9	30.051	808.55	1086.7	23.649	24.005	0	0	-9.6353	5.7367	-4.4058	-25.804	20.466	6.1843	4.6216	26.62	10.831	11.921	0.21585	0.81581	1637.1
0.15	16	60	NaN	21.887	9.4228	-23.486	-172.39	21.795	9.8536	-10.502	-822.22	1223.8	30.098	808.53	1086.6	23.649	24.005	0	0	-9.6098	5.7621	-4.4066	-25.805	20.461	6.1811	4.6151	26.602	10.852	11.943	0.20856	0.79725	1637
0.16	17	60	NaN	21.883	9.4182	-23.499	-172.42	21.805	9.8178	-10.48	-822.15	1223.8	30.017	808.45	1086.7	23.649	24.005	0	0	-9.5907	5.781	-4.4061	-25.805	20.46	6.1616	4.6116	26.612	10.869	11.943	0.20543	0.80737	1636.9
0.17	18	60	NaN	21.877	9.4017	-23.508	-172.48	21.816	9.7635	-10.493	-822.1	1223.8	29.932	808.36	1086.7	23.649	24.005	0	0	-9.6058	5.7661	-4.3928	-25.791	20.457	6.1043	4.5957	26.622	10.851	11.87	0.20286	0.83113	1636.7
0.18	19	60	NaN	21.871	9.3926	-23.515	-172.49	21.798	9.7918	-10.493	-822.05	1223.8	30.037	808.38	1086.6	23.649	24.005	0	0	-9.6273	5.7446	-4.3845	-25.783	20.447	6.0846	4.5863	26.605	10.82	11.829	0.20178	0.82182	1636.7
0.19	20	60	NaN	21.86	9.3815	-23.522	-172.5	21.796	9.7956	-10.488	-822.03	1223.8	30.052	808.35	1086.6	23.649	24.005	0	0	-9.6512	5.7208	-4.3801	-25.779	20.435	6.0725	4.5747	26.603	10.784	11.793	0.1946	0.82397	1636.6
0.2	21	60	NaN	21.85	9.3539	-23.507	-172.48	21.84	9.7405	-10.603	-822	1223.8	29.827	808.23	1086.7	23.649	24.005	0	0	-9.6392	5.7328	-4.3809	-25.779	20.43	6.1031	4.5483	26.645	10.791	11.836	0.16741	0.86615	1636.5
0.21	22	60	NaN	21.848	9.3462	-23.498	-172.47	21.799	9.818	-10.655	-821.95	1223.8	30.043	808.25	1086.6	23.649	24.005	0	0	-9.6241	5.7478	-4.382	-25.78	20.418	6.0997	4.5391	26.606	10.794	11.848	0.15704	0.82535	1636.5
0.22	23	60	NaN	21.849	9.3501	-23.521	-172.47	21.783	9.8072	-10.584	-821.91	1223.8	30.009	808.26	1086.6	23.649	24.005	0	0	-9.594	5.7778	-4.3847	-25.783	20.422	6.1078	4.5437	26.589	10.828	11.886	0.159	0.80625	1636.4
0.23	24	60	NaN	21.843	9.328	-23.513	-172.41	21.738	9.8534	-10.658	-821.9	1223.8	30.106	808.31	1086.6	23.649	24.005	0	0	-9.5811	5.7906	-4.3861	-25.784	20.411	6.1576	4.5206	26.546	10.83	11.948	0.13457	0.76124	1636.5
0.24	25	60	NaN	21.839	9.3172	-23.51	-172.37	21.706	9.882	-10.695	-821.9	1223.8	30.168	808.34	1086.6	23.649	24.005	0	0	-9.5623	5.8093	-4.3869	-25.785	20.403	6.1907	4.5086	26.515	10.841	12	0.12171	0.72932	1636.5
0.25	26	60	NaN	21.836	9.3248	-23.519	-172.38	21.706	9.8625	-10.691	-821.86	1223.8	30.128	808.33	1086.6	23.649	24.005	0	0	-9.4456	5.9255	-4.3881	-25.787	20.402	6.1855	4.5161	26.515	10.956	12.111	0.12797	0.72816	1636.5
0.26	27	60	NaN	21.837	9.327	-23.523	-172.39	21.706	9.8489	-10.717	-821.81	1223.8	30.113	808.31	1086.6	27.807	24.005	0	0	-9.3802	5.9907	-4.3904	-25.789	20.403	6.1765	4.5184	26.514	11.022	12.167	0.12798	0.7253	1636.4
0.27	28	60	NaN	21.845	9.3218	-23.535	-172.38	21.69	9.8525	-10.693	-821.83	1223.8	30.134	808.32	1086.6	23.649	24.005	0	0	-9.352	6.0188	-4.3932	-25.792	20.411	6.1809	4.513	26.498	11.059	12.2	0.11979	0.7068	1636.4
0.28	29	60	NaN	21.84	9.3195	-23.524	-172.4	21.697	9.8484	-10.766	-821.83	1223.8	30.153	808.29	1086.6	23.649	24.005	0	0	-9.37	6.0008	-4.3946	-25.793	20.402	6.1631	4.5105	26.506	11.032	12.164	0.11596	0.71271	1636.4
0.29	30	60	NaN	21.838	9.3103	-23.516	-172.41	21.685	9.8336	-10.82	-821.86	1223.8	30.134	808.32	1086.6	23.649	24.005	0	0	-9.3882	5.9827	-4.3959	-25.794	20.399	6.152	4.5	26.495	11.011	12.135	0.10417	0.70124	1636.5
0.3	31	60	NaN	21.845	9.3472	-23.542	-172.42	21.676	9.8717	-10.746	-821.78	1223.8	30.25	808.33	1086.6	23.649	24.005	0	0	-9.407	5.964	-4.3971	-25.796	20.404	6.1404	4.5363	26.487	10.997	12.104	0.13923	0.69157	1636.4
0.31	32	60	NaN	21.841	9.3512	-23.541	-172.43	21.691	9.8465	-10.784	-821.77	1223.8	30.194	808.31	1086.6	23.649	24.005	0	0	-9.4074	5.9635	-4.398	-25.796	20.401	6.1274	4.5401	26.502	10.993	12.091	0.14212	0.70523	1636.4
0.32	33	60	NaN	21.842	9.3531	-23.538	-172.44	21.686	9.8413	-10.844	-821.78	1223.8	30.186	808.33	1086.5	23.649	24.005	0	0	-9.4187	5.9523	-4.3991	-25.798	20.4	6.1181	4.5412	26.498	10.981	12.07	0.14206	0.70042	1636.4
0.33	34	60	NaN	21.839	9.3557	-23.542	-172.44	21.689	9.8521	-10.863	-821.81	1223.8	30.205	808.34	1086.5	23.649	24.005	0	0	-9.5165	5.855	-4.4022	-25.801	20.396	6.1154	4.5437	26.501	10.88	11.97	0.14157	0.7003	1636.4
0.34	35	60	NaN	21.839	9.3579	-23.547	-172.44	21.698	9.8537	-10.872	-821.84	1223.8	30.192	808.32	1086.6	23.649	24.005	0	0	-9.6172	5.7547	-4.4039	-25.802	20.396	6.1127	4.5462	26.51	10.779	11.867	0.1423	0.70783	1636.4
0.35	36	60	NaN	21.842	9.3655	-23.554	-172.45	21.697	9.8644	-10.872	-821.83	1223.8	30.207	808.33	1086.6	23.649	24.005	0	0	-9.7146	5.6577	-4.4052	-25.804	20.398	6.1091	4.5538	26.508	10.684	11.767	0.1486	0.70485	1636.4
0.36	37	60	NaN	21.841	9.3774	-23.565	-172.47	21.709	9.8694	-10.855	-821.84	1223.8	30.216	808.32	1086.6	23.649	24.005	0	0	-9.7869	5.5857	-4.4075	-25.806	20.397	6.0914	4.5661	26.52	10.611	11.677	0.15854	0.71429	1636.4
0.37	38	60	NaN	21.836	9.3779	-23.566	-172.51	21.77	9.8089	-10.886	-821.88	1223.8	30.043	808.2	1086.6	23.649	24.005	0	0	-9.83	5.5427	-4.4097	-25.808	20.398	6.0529	4.5685	26.58	10.568	11.596	0.15879	0.77169	1636.4
0.38	39	60	NaN	21.833	9.3782	-23.555	-172.43	21.719	9.8937	-10.934	-821.9	1223.8	30.225	808.31	1086.6	23.649	24.005	0	0	-9.7924	5.5802	-4.411	-25.809	20.386	6.1216	4.5676	26.529	10.594	11.702	0.15656	0.72003	1636.5
0.39	40	60	NaN	21.835	9.3753	-23.549	-172.5	21.764	9.8197	-10.988	-821.92	1223.9	30.045	808.22	1086.7	23.649	24.005	0	0	-10.136	5.2385	-4.4011	-25.799	20.393	6.0534	4.5664	26.573	10.258	11.292	0.16533	0.77312	1636.4
0.4	41	60	NaN	21.836	9.3966	-23.565	-172.5	21.736	9.8594	-10.927	-821.9	1223.8	30.142	808.27	1086.6	23.649	24.005	0	0	-10.5	4.8759	-4.3912	-25.79	20.393	6.053	4.5874	26.546	9.8928	10.929	0.19615	0.75592	1636.4
0.41	42	60	NaN	21.844	9.4031	-23.578	-172.49	21.769	9.8118	-10.901	-821.93	1223.8	29.95	808.21	1086.7	23.649	24.005	0	0	-10.518	4.8572	-4.3938	-25.792	20.409	6.0751	4.5955	26.576	9.8903	10.932	0.20171	0.78425	1636.4
0.42	43	60	NaN	21.84	9.4006	-23.574	-172.43	21.735	9.836	-10.927	-821.98	1223.9	29.954	808.27	1086.7	23.649	24.005	0	0	-10.556	4.8197	-4.3955	-25.794	20.403	6.1382	4.592	26.544	9.8472	10.958	0.19644	0.7498	1636.5
0.43	44	60	NaN	21.837	9.4028	-23.569	-172.39	21.699	9.8853	-10.945	-822	1223.9	30.061	808.31	1086.6	23.649	27.952	0	0	-10.598	4.7778	-4.397	-25.795	20.396	6.168	4.5928	26.509	9.7978	10.946	0.19579	0.71331	1636.6
0.44	45	60	NaN	21.838	9.408	-23.567	-172.4	21.693	9.902	-10.937	-822	1223.9	30.102	808.31	1086.6	23.649	26.563	0	0	-10.628	4.7478	-4.3983	-25.797	20.396	6.162	4.5982	26.502	9.7671	10.91	0.19996	0.70576	1636.6
0.45	46	60	NaN	21.836	9.4051	-23.565	-172.4	21.685	9.9051	-10.934	-822.02	1223.9	30.109	808.31	1086.6	23.649	29.181	0	0	-10.647	4.7295	-4.3997	-25.798	20.394	6.1531	4.5958	26.495	9.7473	10.883	0.19609	0.69649	1636.6
0.46	47	60	NaN	21.834	9.3944	-23.557	-172.41	21.662	9.9214	-10.964	-822.06	1223.9	30.147	808.34	1086.6	23.649	27.726	0	0	-10.639	4.737	-4.4012	-25.8	20.39	6.1438	4.5839	26.472	9.7506	10.881	0.18274	0.67258	1636.7
0.47	48	60	NaN	21.827	9.3951	-23.542	-172.41	21.653	9.9113	-10.983	-822.09	1223.9	30.086	808.34	1086.6	23.649	30.681	0	0	-10.647	4.7295	-4.4023	-25.801	20.384	6.1484	4.5846	26.463	9.7373	10.878	0.18227	0.66247	1636.7
0.48	49	60	NaN	21.831	9.403	-23.559	-172.41	21.683	9.8882	-10.886	-822.1	1223.9	29.993	808.3	1086.6	23.649	30.682	0	0	-10.683	4.693	-4.4039	-25.802	20.394	6.1568	4.594	26.492	9.711	10.85	0.1901	0.68943	1636.7
0.49	50	60	NaN	21.836	9.3894	-23.529	-172.42	21.676	9.9141	-10.967	-822.13	1223.9	30.058	808.31	1086.6	23.649	34.053	0	0	-10.785	4.592	-4.407	-25.805	20.395	6.1433	4.5798	26.486	9.6098	10.735	0.17282	0.68014	1636.7
0.5	51	60	NaN	21.832	9.3909	-23.523	-172.4	21.66	9.9267	-10.953	-822.13	1223.9	30.062	808.33	1086.6	23.649	33.306	0	0	-10.797	4.5797	-4.4087	-25.807	20.391	6.1564	4.5814	26.47	9.5933	10.736	0.1727	0.66261	1636.7
0.51	52	60	NaN	21.829	9.3851	-23.515	-172.4	21.659	9.9436	-10.937	-822.17	1223.9	30.06	808.32	1086.6	23.649	35.764	0	0	-10.819	4.5582	-4.4097	-25.808	20.389	6.1607	4.5757	26.468	9.5699	10.719	0.16603	0.6598	1636.8
0.52	53	60	NaN	21.833	9.3731	-23.506	-172.39	21.683	9.9165	-10.942	-822.22	1223.8	29.937	808.28	1086.7	23.649	35.647	0	0	-10.955	4.4226	-4.4096	-25.808	20.396	6.1721	4.5653	26.491	9.4414	10.595	0.15573	0.68264	1636.8
0.53	54	60	NaN	21.838	9.372	-23.508	-172.39	21.67	9.9347	-10.902	-822.25	1223.8	29.981	808.29	1086.7	23.767	36.401	0	0	-11.049	4.3289	-4.4097	-25.808	20.402	6.1727	4.5646	26.477	9.3527	10.502	0.15491	0.66942	1636.8
0.54	55	60	NaN	21.843	9.3787	-23.516	-172.39	21.658	9.9645	-10.833	-822.26	1223.8	30.061	808.29	1086.7	23.649	37.229	0	0	-11.068	4.3102	-4.4102	-25.809	20.407	6.1773	4.5712	26.466	9.3387	10.488	0.16099	0.65708	1636.8
0.55	56	60	NaN	21.846	9.3801	-23.511	-172.37	21.683	9.9497	-10.814	-822.27	1223.8	29.983	808.2	1086.7	24.384	35.542	0	0	-11.169	4.2093	-4.4112	-25.81	20.413	6.1987	4.5736	26.49	9.2438	10.408	0.16232	0.67998	1636.7
0.56	57	60	NaN	21.845	9.3816	-23.495	-172.36	21.662	9.9727	-10.833	-822.27	1223.8	30.035	808.23	1086.7	24.68	37.567	0	0	-11.244	4.1351	-4.4119	-25.81	20.409	6.2002	4.575	26.469	9.1651	10.335	0.16308	0.65835	1636.8
0.57	58	60	NaN	21.848	9.392	-23.507	-172.37	21.658	9.9404	-10.765	-822.27	1223.8	29.975	808.22	1086.7	23.649	35.826	0	0	-11.232	4.1463	-4.4116	-25.81	20.416	6.1985	4.5864	26.464	9.1838	10.345	0.17476	0.65385	1636.8
0.58	59	60	NaN	21.849	9.3796	-23.483	-172.38	21.678	9.9266	-10.828	-822.3	1223.8	29.946	808.18	1086.7	24.867	36.42	0	0	-11.261	4.1181	-4.4121	-25.811	20.416	6.1908	4.5747	26.482	9.1553	10.309	0.16255	0.67193	1636.7
0.59	60	60	NaN	21.844	9.3946	-23.482	-172.46	21.681	9.8934	-10.787	-822.27	1223.8	29.934	808.15	1086.7	25.875	37.261	0	0	-11.297	4.082	-4.4119	-25.81	20.413	6.1098	4.5897	26.486	9.116	10.192	0.17781	0.67572	1636.7
0.6	61	60	NaN	21.847	9.3988	-23.499	-172.41	21.657	9.9229	-10.707	-822.28	1223.8	30.004	808.2	1086.7	24.501	37.184	0	0	-11.33	4.0489	-4.4093	-25.808	20.417	6.1639	4.5937	26.462	9.0864	10.213	0.18435	0.65451	1636.7
0.61	62	60	NaN	21.846	9.3931	-23.503	-172.39	21.645	9.9453	-10.666	-822.31	1223.8	30.068	808.22	1086.7	23.649	38.669	0	0	-11.391	3.988	-4.4067	-25.805	20.415	6.1802	4.5875	26.451	9.0234	10.168	0.18076	0.6458	1636.8
0.62	63	60	NaN	21.846	9.3921	-23.497	-172.43	21.662	9.9217	-10.633	-822.28	1223.8	30.04	808.19	1086.7	23.791	37.661	0	0	-11.493	3.887	-4.4042	-25.803	20.417	6.1389	4.5874	26.467	8.9239	10.026	0.18323	0.66454	1636.7
0.63	64	60	NaN	21.845	9.3887	-23.486	-172.47	21.676	9.9123	-10.603	-822.25	1223.8	30.047	808.17	1086.7	23.649	37.88	0	0	-11.574	3.8059	-4.4042	-25.803	20.417	6.1013	4.5847	26.48	8.8423	9.9072	0.1805	0.67713	1636.7
0.64	65	60	NaN	21.842	9.3778	-23.47	-172.47	21.687	9.9146	-10.607	-822.25	1223.8	30.058	808.16	1086.8	23.649	38.449	0	0	-11.54	3.8402	-4.4096	-25.808	20.413	6.097	4.5739	26.491	8.8734	9.9372	0.16435	0.68335	1636.7
0.65	66	60	NaN	21.841	9.3708	-23.461	-172.45	21.705	9.8941	-10.611	-822.25	1223.8	29.983	808.15	1086.8	23.771	34.921	0	0	-11.318	4.0611	-4.4233	-25.822	20.414	6.1225	4.5673	26.508	9.0962	10.184	0.14396	0.68644	1636.6
0.66	67	60	NaN	21.84	9.3711	-23.46	-172.39	21.672	9.9306	-10.53	-822.21	1223.8	30.064	808.22	1086.7	23.742	38.908	0	0	-11.381	3.9984	-4.4242	-25.823	20.414	6.1795	4.5666	26.477	9.0327	10.178	0.14244	0.65394	1636.7
0.67	68	60	NaN	21.843	9.3549	-23.434	-172.45	21.736	9.8771	-10.585	-822.19	1223.8	29.933	808.08	1086.8	24.708	38.572	0	0	-11.442	3.9374	-4.4231	-25.821	20.42	6.1248	4.5529	26.538	8.9773	10.062	0.12983	0.71688	1636.5
0.68	69	60	NaN	21.844	9.3505	-23.438	-172.39	21.686	9.9393	-10.549	-822.17	1223.8	30.099	808.2	1086.7	23.649	39.317	0	0	-11.412	3.9674	-4.4221	-25.821	20.416	6.1859	4.5468	26.49	9.0037	10.153	0.12466	0.669	1636.6
0.69	70	60	NaN	21.86	9.358	-23.464	-172.43	21.712	9.9089	-10.414	-822.13	1223.8	30.047	808.11	1086.8	23.649	38.288	0	0	-11.455	3.9245	-4.4201	-25.818	20.438	6.1505	4.5565	26.513	8.9826	10.075	0.13639	0.69499	1636.5
0.7	71	60	NaN	21.862	9.3454	-23.452	-172.46	21.702	9.9106	-10.435	-822.14	1223.8	30.103	808.12	1086.8	23.649	36.821	0	0	-11.587	3.7933	-4.4168	-25.815	20.437	6.117	4.5436	26.504	8.8503	9.9103	0.12676	0.68875	1636.5
0.71	72	60	NaN	21.863	9.339	-23.439	-172.47	21.705	9.902	-10.485	-822.11	1223.8	30.111	808.12	1086.8	23.649	38.874	0	0	-11.595	3.7853	-4.4149	-25.813	20.436	6.106	4.5375	26.507	8.8411	9.8913	0.1226	0.69351	1636.5
0.72	73	60	NaN	21.865	9.3318	-23.442	-172.48	21.72	9.888	-10.496	-822.11	1223.8	30.095	808.11	1086.8	23.649	36.49	0	0	-11.621	3.7599	-4.4127	-25.811	20.438	6.098	4.5314	26.52	8.8178	9.8579	0.11875	0.70922	1636.5
0.73	74	60	NaN	21.872	9.3285	-23.467	-172.48	21.725	9.8741	-10.439	-822.12	1223.7	30.086	808.1	1086.8	23.649	39.241	0	0	-11.681	3.7001	-4.41	-25.808	20.448	6.0931	4.5286	26.525	8.7672	9.7932	0.11853	0.71675	1636.5
0.74	75	60	NaN	21.88	9.3335	-23.494	-172.48	21.717	9.8717	-10.374	-822.1	1223.7	30.109	808.11	1086.8	23.649	37.866	0	0	-11.734	3.6469	-4.4088	-25.807	20.457	6.093	4.5332	26.517	8.7231	9.7399	0.12441	0.70969	1636.5
0.75	76	60	NaN	21.876	9.3323	-23.493	-172.49	21.71	9.8882	-10.397	-822.08	1223.7	30.177	808.12	1086.8	23.649	37.689	0	0	-11.76	3.621	-4.4069	-25.805	20.45	6.0823	4.5322	26.511	8.6901	9.7032	0.12525	0.70522	1636.4
0.76	77	60	NaN	21.869	9.3291	-23.5	-172.49	21.724	9.8665	-10.403	-822.09	1223.7	30.152	808.09	1086.8	24.062	39.492	0	0	-11.745	3.6359	-4.4036	-25.802	20.444	6.08	4.5287	26.524	8.6991	9.7159	0.12509	0.72211	1636.4
0.77	78	60	NaN	21.863	9.3289	-23.509	-172.42	21.674	9.9635	-10.391	-822.11	1223.7	30.381	808.17	1086.7	23.713	37.794	0	0	-11.726	3.6547	-4.4006	-25.799	20.43	6.1465	4.527	26.476	8.7038	9.8012	0.12646	0.6767	1636.5
0.78	79	60	NaN	21.852	9.332	-23.515	-172.5	21.703	9.895	-10.386	-822.11	1223.7	30.268	808.11	1086.8	23.649	38.165	0	0	-11.704	3.6772	-4.3977	-25.796	20.423	6.0707	4.5314	26.503	8.7193	9.7479	0.13362	0.70736	1636.5
0.79	80	60	NaN	21.846	9.3347	-23.51	-172.51	21.727	9.8586	-10.403	-822.08	1223.7	30.196	808.06	1086.8	24.973	38.918	0	0	-11.744	3.6369	-4.3949	-25.793	20.419	6.0627	4.5345	26.528	8.6751	9.6996	0.13957	0.73423	1636.4
0.8	81	60	NaN	21.831	9.3384	-23.507	-172.52	21.709	9.8638	-10.41	-822.09	1223.7	30.249	808.07	1086.8	24.71	37.632	0	0	-11.792	3.5888	-4.3925	-25.791	20.402	6.0529	4.5374	26.51	8.6099	9.6417	0.14492	0.71956	1636.4
0.81	82	60	NaN	21.813	9.3283	-23.498	-172.48	21.678	9.9149	-10.456	-822.13	1223.7	30.383	808.11	1086.7	23.649	36.371	0	0	-11.849	3.5325	-4.3905	-25.789	20.378	6.0855	4.5262	26.481	8.5288	9.618	0.13572	0.69163	1636.5
0.82	83	60	NaN	21.801	9.326	-23.494	-172.46	21.652	9.956	-10.473	-822.15	1223.7	30.492	808.15	1086.7	23.649	37.521	0	0	-11.923	3.4585	-4.3883	-25.787	20.362	6.1035	4.5231	26.455	8.4387	9.562	0.13489	0.66849	1636.6
0.83	84	60	NaN	21.797	9.3366	-23.501	-172.47	21.636	9.9666	-10.434	-822.14	1223.7	30.535	808.15	1086.7	23.649	38.871	0	0	-11.972	3.4099	-4.3865	-25.785	20.358	6.0933	4.5335	26.439	8.3855	9.5032	0.14701	0.65397	1636.5
0.84	85	60	NaN	21.794	9.3416	-23.502	-172.46	21.632	9.9672	-10.418	-822.15	1223.7	30.54	808.12	1086.7	23.649	37.935	0	0	-11.987	3.3949	-4.3852	-25.784	20.355	6.0963	4.5384	26.435	8.3676	9.4912	0.15312	0.6514	1636.5
0.85	86	60	NaN	21.789	9.3433	-23.488	-172.47	21.637	9.9542	-10.458	-822.17	1223.7	30.514	808.11	1086.7	23.649	39.018	0	0	-12.373	3.0102	-4.4248	-25.823	20.35	6.0888	4.5402	26.44	7.9763	9.099	0.11542	0.61687	1636.5
0.86	87	60	NaN	21.788	9.3604	-23.492	-172.49	21.628	9.9516	-10.432	-822.15	1223.7	30.522	808.1	1086.7	23.965	37.848	0	0	-13.07	2.3166	-4.4985	-25.897	20.349	6.0758	4.5567	26.432	7.2787	8.3924	0.058282	0.53502	1636.5
0.87	88	60	NaN	21.781	9.3567	-23.474	-172.48	21.657	9.9238	-10.518	-822.19	1223.8	30.424	808.01	1086.7	23.649	39.808	0	0	-13.767	1.623	-4.5721	-25.971	20.343	6.0831	4.5532	26.461	6.5762	7.7061	-0.018959	0.49026	1636.5
0.88	89	60	NaN	21.786	9.3484	-23.474	-172.48	21.647	9.928	-10.536	-822.24	1223.8	30.431	808.03	1086.7	23.649	39.733	0	0	-14.202	1.1897	-4.606	-26.004	20.346	6.077	4.5449	26.45	6.1443	7.2667	-0.061094	0.44587	1636.5
0.89	90	60	NaN	21.795	9.3638	-23.485	-172.49	21.613	9.9728	-10.484	-822.23	1223.8	30.559	808.07	1086.7	23.649	36.5	0	0	-14.391	1.001	-4.6028	-26.001	20.352	6.063	4.5598	26.417	5.9611	7.0641	-0.042967	0.41558	1636.6
0.9	91	60	NaN	21.804	9.3769	-23.485	-172.49	21.623	9.9647	-10.461	-822.21	1223.8	30.511	808.02	1086.7	23.649	36.995	0	0	-14.046	1.3448	-4.5994	-25.998	20.364	6.074	4.5725	26.427	6.3182	7.4188	-0.026824	0.4292	1636.5
0.91	92	60	NaN	21.812	9.3873	-23.479	-172.48	21.604	9.9775	-10.445	-822.19	1223.8	30.529	808.02	1086.7	24.783	39.261	0	0	-13.858	1.5316	-4.6015	-26	20.373	6.0779	4.5823	26.409	6.5143	7.6095	-0.01923	0.40957	1636.5
0.92	93	60	NaN	21.817	9.3858	-23.464	-172.48	21.582	9.9836	-10.47	-822.18	1223.8	30.542	808.05	1086.7	25.647	37.665	0	0	-13.837	1.5526	-4.6095	-26.008	20.376	6.0758	4.5802	26.388	6.5389	7.6285	-0.029369	0.38019	1636.5
0.93	94	60	NaN	21.821	9.3747	-23.45	-172.48	21.589	9.9587	-10.51	-822.19	1223.7	30.448	808.03	1086.6	24.664	39.715	0	0	-13.724	1.6656	-4.6095	-26.008	20.381	6.0855	4.5686	26.396	6.6576	7.7511	-0.040968	0.38764	1636.5
0.94	95	60	NaN	21.826	9.3705	-23.453	-172.46	21.589	9.9789	-10.474	-822.19	1223.8	30.438	808.03	1086.6	23.881	37.452	0	0	-13.56	1.8284	-4.6047	-26.003	20.388	6.1054	4.5626	26.397	6.8281	7.9338	-0.042133	0.39341	1636.5
0.95	96	60	NaN	21.825	9.361	-23.452	-172.42	21.6	10.052	-10.469	-822.2	1223.8	30.528	808.02	1086.5	23.891	37.659	0	0	-13.553	1.8359	-4.6078	-26.006	20.384	6.1373	4.5501	26.411	6.8314	7.9732	-0.057643	0.40514	1636.5
0.96	97	60	NaN	21.822	9.3478	-23.442	-172.39	21.631	10.07	-10.508	-822.21	1223.8	30.44	808	1086.5	23.649	38.756	0	0	-13.367	2.0213	-4.611	-26.009	20.383	6.1724	4.5357	26.443	7.0164	8.1938	-0.075348	0.43355	1636.5
0.97	98	60	NaN	21.83	9.3472	-23.436	-172.33	21.673	10.122	-10.513	-822.19	1223.8	30.389	807.98	1086.4	23.912	38.446	0	0	-13.043	2.344	-4.6144	-26.013	20.392	6.2317	4.5339	26.486	7.3497	8.5757	-0.080518	0.47316	1636.5
0.98	99	60	NaN	21.829	9.3418	-23.429	-172.31	21.686	10.138	-10.546	-822.2	1223.7	30.349	807.99	1086.4	23.649	38.934	0	0	-12.708	2.6769	-4.6182	-26.017	20.392	6.2575	4.5274	26.501	7.6834	8.9344	-0.090791	0.48406	1636.5
0.99	100	60	NaN	21.831	9.3472	-23.44	-172.27	21.735	10.181	-10.522	-822.18	1223.7	30.315	807.96	1086.4	23.649	37.968	0	0	-12.374	3.0098	-4.622	-26.02	20.396	6.2902	4.5313	26.551	8.0221	9.3	-0.090742	0.53089	1636.4
1	101	60	NaN	21.837	9.3444	-23.448	-172.26	21.783	10.164	-10.533	-822.18	1223.8	30.176	807.98	1086.3	24.242	37.051	0	0	-12.04	3.3427	-4.6258	-26.024	20.406	6.3078	4.5266	26.601	8.3669	9.6505	-0.099233	0.57659	1636.4
1.01	102	60	NaN	21.84	9.3385	-23.454	-172.26	21.822	10.121	-10.56	-822.19	1223.7	30.039	808.01	1086.3	23.649	40.36	0	0	-11.886	3.4955	-4.6293	-26.028	20.414	6.3094	4.5204	26.64	8.5274	9.8049	-0.10889	0.61206	1636.5
1.02	103	60	NaN	21.839	9.3349	-23.455	-172.28	21.849	10.09	-10.602	-822.18	1223.7	29.987	808.05	1086.3	23.903	39.56	0	0	-11.843	3.5387	-4.632	-26.03	20.413	6.2971	4.5176	26.666	8.5701	9.8358	-0.11442	0.6357	1636.5
1.03	104	60	NaN	21.837	9.3328	-23.456	-172.3	21.855	10.055	-10.635	-822.17	1223.7	29.952	808.11	1086.3	23.649	35.336	0	0	-11.863	3.5181	-4.6306	-26.029	20.411	6.2767	4.516	26.672	8.5477	9.7948	-0.11463	0.64292	1636.6
1.04	105	60	NaN	21.836	9.3365	-23.482	-172.31	21.847	10.003	-10.575	-822.17	1223.7	29.853	808.2	1086.3	24.341	37.103	0	0	-11.884	3.4975	-4.6292	-26.028	20.415	6.2689	4.5204	26.663	8.5313	9.7664	-0.10874	0.63557	1636.7
1.05	106	60	NaN	21.83	9.3441	-23.498	-172.3	21.854	9.9766	-10.544	-822.15	1223.7	29.774	808.24	1086.3	24.968	37.457	0	0	-11.881	3.5005	-4.6282	-26.027	20.414	6.2808	4.5298	26.669	8.5326	9.7814	-0.09837	0.64209	1636.7
1.06	107	60	NaN	21.819	9.3434	-23.495	-172.3	21.88	9.993	-10.569	-822.13	1223.7	29.779	808.29	1086.4	24.239	38.544	0	0	-11.656	3.725	-4.6309	-26.029	20.402	6.2864	4.531	26.692	8.7461	10.011	-0.09989	0.66267	1636.7
1.07	108	60	NaN	21.805	9.3124	-23.488	-172.29	21.887	10.001	-10.653	-822.22	1223.7	29.751	808.33	1086.4	24.125	37.833	0	0	-11.704	3.6766	-4.6292	-26.028	20.386	6.2952	4.5006	26.699	8.6816	9.9717	-0.12857	0.67097	1636.8
1.08	109	60	NaN	21.802	9.3132	-23.483	-172.27	21.923	10.003	-10.683	-822.2	1223.7	29.658	808.39	1086.4	24.435	38.622	0	0	-11.951	3.4304	-4.6242	-26.023	20.385	6.3109	4.5023	26.734	8.4332	9.7413	-0.12196	0.71114	1636.9
1.09	110	60	NaN	21.795	9.3086	-23.474	-172.25	21.966	10.011	-10.734	-822.2	1223.7	29.566	808.4	1086.4	23.649	37.48	0	0	-11.893	3.4883	-4.6279	-26.026	20.379	6.3334	4.4982	26.776	8.4854	9.8216	-0.12974	0.74999	1636.9
1.1	111	60	NaN	21.788	9.3071	-23.477	-172.24	21.998	10.031	-10.759	-822.2	1223.7	29.525	808.42	1086.5	23.649	37.183	0	0	-11.684	3.6972	-4.634	-26.032	20.373	6.3436	4.4972	26.808	8.6896	10.041	-0.13685	0.77521	1636.9
1.11	112	60	NaN	21.784	9.3087	-23.486	-172.24	22.014	10.061	-10.756	-822.2	1223.7	29.516	808.48	1086.4	23.649	37.095	0	0	-11.405	3.9743	-4.6331	-26.031	20.37	6.3495	4.499	26.824	8.9645	10.324	-0.1341	0.7927	1636.9
1.12	113	60	NaN	21.78	9.3062	-23.491	-172.23	22.045	10.087	-10.768	-822.23	1223.7	29.487	808.51	1086.5	23.649	37.4	0	0	-11.127	4.2515	-4.6321	-26.031	20.366	6.358	4.4967	26.854	9.2394	10.61	-0.13537	0.82353	1637
1.13	114	60	NaN	21.778	9.3023	-23.494	-172.23	22.088	10.107	-10.798	-822.25	1223.7	29.46	808.51	1086.5	24.828	38.821	0	0	-10.871	4.5058	-4.632	-26.03	20.363	6.3562	4.4933	26.897	9.492	10.862	-0.13862	0.86621	1637
1.14	115	60	NaN	21.78	9.3067	-23.504	-172.26	22.087	10.14	-10.791	-822.25	1223.7	29.514	808.6	1086.5	23.649	38.974	0	0	-10.753	4.6241	-4.6367	-26.035	20.365	6.3274	4.4977	26.896	9.6119	10.951	-0.13901	0.86092	1637.1
1.15	116	60	NaN	21.782	9.3194	-23.52	-172.35	22.195	10.084	-10.765	-822.24	1223.7	29.333	808.51	1086.6	24.094	37.995	0	0	-10.634	4.7423	-4.6414	-26.04	20.374	6.2423	4.5141	27	9.74	10.985	-0.12724	0.96044	1637
1.16	117	60	NaN	21.777	9.3218	-23.511	-172.37	22.185	10.115	-10.824	-822.26	1223.7	29.391	808.58	1086.6	23.77	36.738	0	0	-10.515	4.8605	-4.6461	-26.044	20.364	6.2205	4.516	26.991	9.8492	11.081	-0.13007	0.94662	1637.1
1.17	118	60	NaN	21.784	9.3256	-23.51	-172.38	22.236	10.06	-10.822	-822.24	1223.7	29.2	808.54	1086.6	23.66	39.252	0	0	-10.422	4.9537	-4.654	-26.052	20.378	6.2106	4.5218	27.04	9.9569	11.164	-0.13221	0.98786	1637
1.18	119	60	NaN	21.795	9.3307	-23.535	-172.41	22.224	10.077	-10.75	-822.27	1223.7	29.207	808.61	1086.6	23.649	39.592	0	0	-10.337	5.0379	-4.6631	-26.061	20.391	6.1895	4.5287	27.026	10.054	11.227	-0.13439	0.96471	1637.1
1.19	120	60	NaN	21.795	9.3179	-23.536	-172.42	22.199	10.133	-10.777	-822.34	1223.7	29.33	808.67	1086.7	23.954	36.817	0	0	-10.252	5.1221	-4.6722	-26.071	20.386	6.1717	4.517	27	10.134	11.294	-0.15519	0.92902	1637.2
1.2	121	60	NaN	21.791	9.3127	-23.525	-172.43	22.182	10.148	-10.834	-822.37	1223.7	29.358	808.71	1086.7	23.649	36.672	0	0	-10.161	5.213	-4.6746	-26.073	20.379	6.1542	4.5123	26.982	10.218	11.367	-0.16234	0.90913	1637.3
1.21	122	60	NaN	21.793	9.3222	-23.519	-172.46	22.172	10.131	-10.847	-822.34	1223.7	29.298	808.76	1086.7	23.649	38.52	0	0	-10.086	5.2881	-4.6764	-26.075	20.383	6.134	4.5229	26.971	10.297	11.422	-0.15344	0.89646	1637.3
1.22	123	60	NaN	21.798	9.3257	-23.514	-172.45	22.191	10.103	-10.855	-822.33	1223.7	29.161	808.73	1086.8	24.175	37.98	0	0	-10.09	5.2844	-4.6873	-26.086	20.393	6.1425	4.5295	26.987	10.303	11.427	-0.1578	0.9015	1637.3
1.23	124	60	NaN	21.799	9.3123	-23.505	-172.42	22.225	10.071	-10.899	-822.37	1223.7	28.985	808.63	1086.9	23.692	37.542	0	0	-10.191	5.1837	-4.6902	-26.089	20.398	6.1766	4.5188	27.019	10.208	11.36	-0.17132	0.9301	1637.2
1.24	125	60	NaN	21.805	9.3036	-23.514	-172.5	22.133	10.136	-10.886	-822.41	1223.7	29.287	808.88	1086.8	23.649	37.448	0	0	-10.338	5.0371	-4.6892	-26.088	20.394	6.0942	4.5069	26.93	10.057	11.131	-0.18229	0.84224	1637.5
1.25	126	60	NaN	21.811	9.3126	-23.539	-172.51	22.128	10.13	-10.806	-822.42	1223.7	29.279	808.91	1086.8	23.684	37.642	0	0	-10.539	4.8367	-4.6932	-26.092	20.404	6.08	4.5166	26.924	9.8644	10.917	-0.17662	0.8328	1637.5
1.26	127	60	NaN	21.814	9.3267	-23.556	-172.53	22.118	10.142	-10.739	-822.39	1223.7	29.317	808.93	1086.8	23.649	36.39	0	0	-10.755	4.6213	-4.6986	-26.097	20.407	6.0673	4.5314	26.913	9.6517	10.689	-0.16717	0.81638	1637.5
1.27	128	60	NaN	21.813	9.3126	-23.549	-172.52	22.126	10.137	-10.775	-822.43	1223.7	29.281	808.89	1086.8	23.649	39.359	0	0	-10.972	4.4059	-4.704	-26.102	20.407	6.0726	4.5173	26.921	9.435	10.478	-0.18662	0.81852	1637.5
1.28	129	60	NaN	21.814	9.3104	-23.547	-172.53	22.115	10.145	-10.778	-822.43	1223.7	29.31	808.87	1086.8	23.649	37.928	0	0	-11.352	4.0268	-4.7078	-26.106	20.407	6.0654	4.5152	26.91	9.0542	10.092	-0.19257	0.8041	1637.5
1.29	130	60	NaN	21.81	9.3009	-23.54	-172.53	22.084	10.149	-10.808	-822.44	1223.7	29.347	808.89	1086.8	24.58	37.737	0	0	-11.787	3.594	-4.711	-26.109	20.4	6.0604	4.5053	26.88	8.6132	9.6544	-0.20572	0.7702	1637.6
1.3	131	60	NaN	21.808	9.2937	-23.542	-172.53	22.043	10.162	-10.816	-822.46	1223.7	29.42	808.91	1086.7	23.649	37.981	0	0	-12.222	3.1612	-4.7143	-26.113	20.395	6.0551	4.4975	26.839	8.173	9.2163	-0.21677	0.72634	1637.6
1.31	132	60	NaN	21.808	9.2825	-23.546	-172.54	21.991	10.181	-10.817	-822.48	1223.7	29.531	808.94	1086.7	23.754	40.338	0	0	-12.288	3.095	-4.7207	-26.119	20.391	6.0418	4.486	26.788	8.103	9.1369	-0.23467	0.66847	1637.6
1.32	133	60	NaN	21.81	9.2591	-23.541	-172.55	21.945	10.168	-10.852	-822.5	1223.6	29.568	808.95	1086.7	23.649	38.526	0	0	-12.215	3.1683	-4.7283	-26.127	20.391	6.0293	4.4631	26.741	8.1761	9.1976	-0.26529	0.61457	1637.7
1.33	134	60	NaN	21.821	9.2552	-23.55	-172.55	21.944	10.114	-10.828	-822.48	1223.6	29.459	808.86	1086.7	24.299	36.282	0	0	-12.141	3.2415	-4.736	-26.134	20.406	6.031	4.4599	26.739	8.2652	9.2724	-0.27607	0.60481	1637.6
1.34	135	60	NaN	21.828	9.2531	-23.554	-172.56	21.937	10.095	-10.801	-822.47	1223.6	29.45	808.78	1086.8	24.113	38.452	0	0	-12.125	3.2575	-4.7426	-26.141	20.414	6.0231	4.4593	26.731	8.2889	9.2805	-0.28327	0.58959	1637.5
1.35	136	60	NaN	21.823	9.2376	-23.545	-172.58	21.901	10.085	-10.848	-822.49	1223.6	29.487	808.78	1086.8	24.87	36.71	0	0	-12.234	3.1488	-4.7469	-26.145	20.406	6.0082	4.4432	26.696	8.1721	9.1571	-0.30376	0.55054	1637.5
1.36	137	60	NaN	21.817	9.2327	-23.551	-172.5	21.848	10.109	-10.832	-822.49	1223.6	29.54	808.75	1086.7	23.649	36.534	0	0	-12.343	3.0402	-4.7513	-26.15	20.4	6.0775	4.4381	26.642	8.0562	9.1177	-0.31317	0.49257	1637.5
1.37	138	60	NaN	21.821	9.2196	-23.554	-172.49	21.859	10.075	-10.834	-822.51	1223.6	29.451	808.63	1086.8	23.649	38.163	0	0	-12.452	2.9316	-4.7556	-26.154	20.407	6.096	4.4256	26.653	7.9541	9.0275	-0.33004	0.4989	1637.4
1.38	139	60	NaN	21.822	9.2109	-23.551	-172.5	21.833	10.09	-10.854	-822.51	1223.6	29.518	808.61	1086.7	23.649	38.779	0	0	-12.562	2.8229	-4.76	-26.158	20.404	6.0808	4.4162	26.628	7.8427	8.9037	-0.34382	0.46949	1637.3
1.39	140	60	NaN	21.824	9.2189	-23.564	-172.52	21.828	10.087	-10.797	-822.49	1223.6	29.517	808.55	1086.7	24.564	36.249	0	0	-12.531	2.8532	-4.7683	-26.167	20.408	6.0665	4.424	26.623	7.8773	8.9197	-0.34425	0.45641	1637.3
1.4	141	60	NaN	21.829	9.2303	-23.583	-172.53	21.837	10.083	-10.717	-822.47	1223.6	29.488	808.46	1086.8	25.043	40.119	0	0	-12.459	2.9248	-4.7777	-26.176	20.416	6.062	4.4358	26.631	7.9572	8.9868	-0.34195	0.45533	1637.2
1.41	142	60	NaN	21.831	9.2348	-23.59	-172.53	21.83	10.102	-10.689	-822.45	1223.6	29.513	808.39	1086.7	23.649	36.56	0	0	-12.387	2.9964	-4.7872	-26.186	20.419	6.0543	4.4398	26.625	8.0319	9.0507	-0.34739	0.43939	1637.1
1.42	143	60	NaN	21.833	9.2355	-23.586	-172.55	21.822	10.106	-10.684	-822.42	1223.6	29.498	808.31	1086.7	23.649	35.983	0	0	-12.386	2.9972	-4.7926	-26.191	20.422	6.0386	4.4394	26.619	8.0352	9.0358	-0.35327	0.42749	1637
1.43	144	60	NaN	21.839	9.2243	-23.582	-172.55	21.802	10.134	-10.688	-822.44	1223.6	29.536	808.27	1086.7	23.649	40.185	0	0	-12.511	2.8737	-4.7911	-26.19	20.426	6.0329	4.4278	26.599	7.9156	8.9066	-0.36329	0.40903	1636.9
1.44	145	60	NaN	21.841	9.2292	-23.596	-172.57	21.81	10.153	-10.637	-822.44	1223.6	29.544	808.2	1086.7	23.649	38.61	0	0	-12.479	2.9055	-4.7869	-26.185	20.429	6.015	4.433	26.606	7.9508	8.9205	-0.35389	0.42091	1636.9
1.45	146	60	NaN	21.837	9.1941	-23.553	-172.58	21.765	10.191	-10.794	-822.49	1223.6	29.621	808.23	1086.7	23.649	36.394	0	0	-12.219	3.1643	-4.7833	-26.182	20.417	6.0027	4.3961	26.563	8.1985	9.167	-0.38721	0.38153	1636.9
1.46	147	60	NaN	21.843	9.2001	-23.569	-172.59	21.754	10.188	-10.728	-822.47	1223.6	29.586	808.2	1086.7	23.649	36.811	0	0	-11.557	3.8237	-4.7822	-26.181	20.426	5.9986	4.4023	26.552	8.8699	9.8223	-0.37987	0.37108	1636.9
1.47	148	60	NaN	21.845	9.1952	-23.573	-172.6	21.748	10.174	-10.721	-822.49	1223.6	29.526	808.15	1086.7	23.7	37.74	0	0	-11.901	3.4807	-4.7836	-26.182	20.431	5.99	4.397	26.546	8.5298	9.4708	-0.3866	0.36447	1636.9
1.48	149	60	NaN	21.849	9.1898	-23.567	-172.62	21.724	10.181	-10.735	-822.5	1223.6	29.553	808.15	1086.6	24.412	39.61	0	0	-12.47	2.9137	-4.7855	-26.184	20.434	5.9684	4.3908	26.523	7.9637	8.8821	-0.39466	0.33934	1636.9
1.49	150	60	NaN	21.855	9.1901	-23.577	-172.63	21.711	10.178	-10.691	-822.51	1223.6	29.534	808.12	1086.6	24.749	36.297	0	0	-13.04	2.3467	-4.7874	-26.186	20.442	5.9546	4.3911	26.51	7.4017	8.3013	-0.39627	0.3242	1636.9
1.5	151	60	NaN	21.855	9.2004	-23.592	-172.65	21.708	10.162	-10.617	-822.5	1223.6	29.477	808.06	1086.6	23.799	37.029	0	0	-13.609	1.7797	-4.7893	-26.188	20.447	5.9447	4.4015	26.507	6.8373	7.7243	-0.38783	0.31936	1636.8
1.51	152	60	NaN	21.853	9.2088	-23.591	-172.67	21.694	10.16	-10.599	-822.48	1223.6	29.489	808.06	1086.6	23.649	38.128	0	0	-14.179	1.2126	-4.7912	-26.19	20.444	5.9231	4.4094	26.493	6.2656	7.1357	-0.38177	0.30349	1636.8
1.52	153	60	NaN	21.855	9.1953	-23.578	-172.69	21.678	10.164	-10.653	-822.52	1223.6	29.505	808.07	1086.6	23.649	38.389	0	0	-14.739	0.6551	-4.7967	-26.195	20.444	5.9035	4.3954	26.477	5.7056	6.5586	-0.4013	0.2824	1636.8
1.53	154	60	NaN	21.861	9.1952	-23.558	-172.69	21.677	10.137	-10.706	-822.51	1223.6	29.418	808.05	1086.6	25.263	37.974	0	0	-15.297	0.098692	-4.8026	-26.201	20.451	5.8998	4.3949	26.478	5.1534	5.9985	-0.40767	0.27661	1636.8
1.54	155	60	NaN	21.866	9.2124	-23.586	-172.71	21.685	10.14	-10.571	-822.5	1223.6	29.42	807.98	1086.6	24.761	38.915	0	0	-15.856	-0.45772	-4.8085	-26.207	20.461	5.882	4.4126	26.485	4.6051	5.4243	-0.39581	0.27833	1636.7
1.55	156	60	NaN	21.861	9.2145	-23.578	-172.74	21.644	10.194	-10.579	-822.49	1223.6	29.576	808.04	1086.6	25.407	38.143	0	0	-16.415	-1.0141	-4.8144	-26.213	20.451	5.8523	4.413	26.445	4.0355	4.8382	-0.40132	0.23269	1636.8
1.56	157	60	NaN	21.855	9.1954	-23.569	-172.74	21.662	10.173	-10.603	-822.53	1223.6	29.519	808	1086.6	23.963	39.467	0	0	-16.974	-1.5705	-4.8203	-26.219	20.446	5.8467	4.3938	26.463	3.472	4.2762	-0.42647	0.24458	1636.8
1.57	158	60	NaN	21.858	9.2088	-23.595	-172.75	21.688	10.128	-10.472	-822.49	1223.6	29.394	807.94	1086.6	23.649	39.212	0	0	-17.533	-2.1269	-4.8261	-26.225	20.457	5.8491	4.408	26.489	2.9245	3.7222	-0.41815	0.26419	1636.7
1.58	159	60	NaN	21.859	9.1987	-23.604	-172.76	21.652	10.143	-10.413	-822.5	1223.6	29.47	807.99	1086.6	23.649	37.61	0	0	-18.091	-2.6834	-4.832	-26.23	20.458	5.8347	4.3968	26.454	2.3667	3.1513	-0.43529	0.22371	1636.7
1.59	160	60	NaN	21.865	9.1835	-23.584	-172.78	21.626	10.146	-10.438	-822.49	1223.6	29.509	808.03	1086.5	25.659	37.283	0	0	-18.65	-3.2398	-4.8379	-26.236	20.461	5.8199	4.3804	26.429	1.8112	2.5802	-0.45751	0.19251	1636.8
1.6	161	60	NaN	21.873	9.1692	-23.555	-172.79	21.645	10.101	-10.461	-822.43	1223.6	29.396	807.98	1086.5	25.287	37.874	0	0	-18.907	-3.495	-4.8432	-26.242	20.473	5.8118	4.3662	26.448	1.5659	2.3168	-0.47698	0.2062	1636.6
1.61	162	60	NaN	21.872	9.1376	-23.539	-172.8	21.649	10.077	-10.467	-822.44	1223.6	29.346	807.94	1086.5	23.649	37.486	0	0	-19.114	-3.7012	-4.8462	-26.245	20.474	5.8018	4.3343	26.453	1.3599	2.1005	-0.51193	0.20809	1636.6
1.62	163	60	NaN	21.869	9.1366	-23.536	-172.8	21.631	10.081	-10.441	-822.4	1223.6	29.363	807.94	1086.5	24.082	38.171	0	0	-19.28	-3.8672	-4.8462	-26.245	20.47	5.8051	4.3323	26.436	1.1898	1.9379	-0.51392	0.19109	1636.6
1.63	164	60	NaN	21.881	9.1122	-23.54	-172.81	21.625	10.07	-10.42	-822.42	1223.6	29.353	807.94	1086.5	25.438	38.473	0	0	-19.447	-4.0332	-4.8462	-26.245	20.483	5.7918	4.307	26.43	1.0363	1.7586	-0.53922	0.18545	1636.6
1.64	165	60	NaN	21.898	9.1215	-23.571	-172.83	21.602	10.076	-10.267	-822.38	1223.6	29.396	807.96	1086.5	25.521	37.898	0	0	-19.614	-4.1992	-4.8462	-26.245	20.504	5.7804	4.3152	26.408	0.89023	1.5812	-0.53099	0.1633	1636.6
1.65	166	60	NaN	21.893	9.0879	-23.547	-172.85	21.583	10.057	-10.351	-822.43	1223.6	29.378	807.98	1086.5	24.816	37.424	0	0	-19.781	-4.3652	-4.8462	-26.245	20.497	5.7584	4.2803	26.391	0.71619	1.3932	-0.56587	0.14649	1636.7
1.66	167	60	NaN	21.899	9.0827	-23.534	-172.88	21.568	10.044	-10.356	-822.43	1223.7	29.358	807.97	1086.5	23.649	38.842	0	0	-19.947	-4.5312	-4.8462	-26.245	20.504	5.7295	4.2731	26.378	0.55682	1.1983	-0.57309	0.13339	1636.6
1.67	168	60	NaN	21.909	9.0902	-23.541	-172.97	21.578	9.9841	-10.318	-822.42	1223.7	29.266	807.93	1086.5	24.283	36.25	0	0	-20.114	-4.6972	-4.8462	-26.245	20.518	5.6349	4.2795	26.388	0.40445	0.93769	-0.56668	0.14362	1636.6
1.68	169	60	NaN	21.915	9.0919	-23.542	-173	21.568	9.9819	-10.312	-822.42	1223.7	29.27	807.93	1086.4	23.673	39.892	0	0	-20.281	-4.8632	-4.8462	-26.245	20.525	5.6088	4.2795	26.38	0.24389	0.74559	-0.56671	0.13568	1636.6
1.69	170	60	NaN	21.913	9.0842	-23.55	-172.99	21.542	10.009	-10.297	-822.47	1223.8	29.315	807.96	1086.4	23.649	40.548	0	0	-20.447	-5.0292	-4.8462	-26.245	20.522	5.6189	4.2699	26.356	0.074097	0.58966	-0.57632	0.1113	1636.7
1.7	171	60	NaN	21.908	9.0831	-23.581	-173.06	21.548	9.9682	-10.211	-822.56	1223.8	29.224	807.92	1086.4	23.649	36.999	0	0	-20.614	-5.1952	-4.8462	-26.245	20.522	5.555	4.2688	26.362	-0.09181	0.35978	-0.57742	0.11772	1636.7
1.71	172	60	NaN	21.907	9.1002	-23.613	-173.17	21.581	9.8964	-10.108	-822.61	1223.8	29.074	807.84	1086.4	25.29	39.77	0	0	-20.924	-5.5038	-4.8358	-26.234	20.53	5.4504	4.2869	26.394	-0.39387	-0.053356	-0.54884	0.16004	1636.7
1.72	173	60	NaN	21.899	9.108	-23.616	-173.25	21.538	9.9062	-10.111	-822.69	1223.8	29.143	807.89	1086.4	23.649	38.391	0	0	-21.24	-5.8185	-4.8249	-26.223	20.52	5.3733	4.2925	26.354	-0.72034	-0.44515	-0.5324	0.1303	1636.8
1.73	174	60	NaN	21.903	9.1398	-23.594	-173.41	21.574	9.7947	-10.127	-822.74	1223.8	28.977	807.7	1086.4	27.133	37.84	0	0	-21.556	-6.1332	-4.8141	-26.212	20.529	5.2195	4.3242	26.389	-1.0268	-0.91366	-0.48987	0.177	1636.7
1.74	175	60	NaN	21.903	9.1641	-23.578	-173.45	21.531	9.8384	-10.123	-822.79	1223.8	29.09	807.75	1086.4	29.776	39.614	0	0	-21.922	-6.4979	-4.7945	-26.193	20.525	5.1748	4.3458	26.349	-1.397	-1.3231	-0.44864	0.15594	1636.8
1.75	176	60	NaN	21.899	9.1821	-23.557	-173.48	21.482	9.8846	-10.106	-822.91	1223.9	29.171	807.77	1086.3	27.078	37.409	0	0	-22.33	-6.9034	-4.7678	-26.166	20.519	5.1404	4.3621	26.302	-1.8105	-1.763	-0.40572	0.13588	1636.9
1.76	177	60	NaN	21.904	9.1966	-23.55	-173.49	21.476	9.8893	-10.079	-822.96	1223.9	29.143	807.75	1086.3	32.763	36.995	0	0	-22.737	-7.3088	-4.7411	-26.14	20.526	5.1302	4.3759	26.297	-2.2108	-2.1786	-0.36527	0.15747	1637
1.77	178	60	NaN	21.9	9.1899	-23.538	-173.5	21.465	9.887	-10.079	-823.08	1223.9	29.102	807.71	1086.3	29.03	37.276	0	0	-23.144	-7.7143	-4.7145	-26.113	20.524	5.1209	4.3691	26.286	-2.6201	-2.5934	-0.34533	0.17265	1637.1
1.78	179	60	NaN	21.889	9.1886	-23.533	-173.51	21.433	9.8945	-10.058	-823.23	1223.9	29.093	807.71	1086.3	45.372	36.872	0	0	-23.551	-8.1199	-4.6878	-26.086	20.514	5.1103	4.3676	26.254	-3.0374	-3.0095	-0.32016	0.16806	1637.2
1.79	180	60	NaN	21.879	9.2081	-23.522	-173.52	21.4	9.8985	-10.029	-823.34	1223.9	29.073	807.72	1086.2	52.425	44.531	1	0	-23.968	-8.5349	-4.6543	-26.053	20.505	5.1019	4.3862	26.222	-3.4627	-3.433	-0.26803	0.16901	1637.3
1.8	181	60	NaN	21.868	9.2394	-23.473	-173.54	21.371	9.8986	-10.091	-823.41	1223.9	29.029	807.71	1086.2	52.834	45.203	1	0	-24.385	-8.9499	-4.6208	-26.019	20.495	5.0892	4.4161	26.195	-3.8904	-3.8606	-0.20466	0.17546	1637.4
1.81	182	60	NaN	21.855	9.2817	-23.39	-173.55	21.342	9.9114	-10.258	-823.49	1223.9	28.999	807.67	1086.2	51.36	42.825	1	0	-24.802	-9.3649	-4.5873	-25.986	20.476	5.0713	4.4564	26.167	-4.3254	-4.2936	-0.13091	0.18179	1637.4
1.82	183	60	NaN	21.859	9.3217	-23.347	-173.55	21.354	9.8747	-10.34	-823.52	1224	28.844	807.6	1086.2	45.121	42.777	1	0	-25.218	-9.7799	-4.5538	-25.952	20.483	5.072	4.4944	26.181	-4.7357	-4.7078	-0.059314	0.22862	1637.4
1.83	184	60	NaN	21.852	9.3466	-23.338	-173.57	21.308	9.9083	-10.318	-823.61	1224	28.912	807.63	1086.1	38.176	40.332	1	0	-25.617	-10.176	-4.5203	-25.919	20.474	5.0541	4.5183	26.136	-5.1425	-5.1222	-0.0019679	0.21742	1637.5
1.84	185	60	NaN	21.851	9.3558	-23.321	-173.58	21.337	9.8716	-10.389	-823.73	1224	28.741	807.52	1086.2	36.872	38.138	1	0	-25.804	-10.363	-4.4875	-25.886	20.477	5.0439	4.5277	26.165	-5.3273	-5.3194	0.04027	0.27962	1637.5
1.85	186	60	NaN	21.861	9.3992	-23.376	-173.6	21.292	9.9098	-10.215	-823.85	1224	28.814	807.53	1086.1	32.831	39.533	1	0	-25.828	-10.387	-4.474	-25.872	20.49	5.0269	4.5701	26.121	-5.3382	-5.3603	0.096053	0.24871	1637.7
1.86	187	60	NaN	21.877	9.4226	-23.391	-173.63	21.278	9.9073	-10.161	-823.94	1224	28.801	807.51	1086.1	26.534	37.949	1	0	-25.726	-10.285	-4.4755	-25.874	20.509	4.9972	4.5926	26.108	-5.2177	-5.2883	0.11713	0.23442	1637.7
1.87	188	60	NaN	21.885	9.443	-23.37	-173.66	21.271	9.9104	-10.207	-823.99	1224	28.802	807.49	1086.1	23.649	38.657	1	0	-25.624	-10.184	-4.477	-25.875	20.515	4.9716	4.6119	26.102	-5.1091	-5.2121	0.13491	0.2271	1637.8
1.88	189	60	NaN	21.887	9.4712	-23.352	-173.68	21.261	9.9073	-10.24	-824.01	1224.1	28.786	807.46	1086.1	28.573	37.481	1	0	-25.522	-10.082	-4.4784	-25.877	20.517	4.9465	4.6382	26.094	-5.0049	-5.1356	0.15976	0.21701	1637.8
1.89	190	60	NaN	21.894	9.5008	-23.343	-173.71	21.256	9.8881	-10.243	-824.02	1224.1	28.73	807.43	1086.1	24.596	38.087	1	0	-25.42	-9.9804	-4.4799	-25.878	20.526	4.9225	4.6659	26.091	-4.8941	-5.0578	0.18603	0.21288	1637.7
1.9	191	60	NaN	21.902	9.5248	-23.33	-173.72	21.244	9.8953	-10.259	-824.03	1224.1	28.743	807.42	1086.1	23.649	39.415	1	0	-25.318	-9.8787	-4.4814	-25.88	20.533	4.909	4.6885	26.081	-4.7851	-4.9697	0.20713	0.20079	1637.7
1.91	192	60	NaN	21.903	9.5402	-23.33	-173.74	21.218	9.9004	-10.246	-824.09	1224.2	28.763	807.43	1086	23.649	38.178	1	0	-25.216	-9.777	-4.4828	-25.881	20.533	4.8901	4.7018	26.057	-4.6823	-4.8869	0.21901	0.17553	1637.8
1.92	193	60	NaN	21.922	9.5955	-23.375	-173.73	21.225	9.8692	-10.021	-824.11	1224.2	28.638	807.38	1086	23.649	37.279	1	0	-25.113	-9.6753	-4.4843	-25.883	20.565	4.9153	4.7568	26.064	-4.5486	-4.76	0.27246	0.18147	1637.8
1.93	194	60	NaN	21.926	9.6077	-23.347	-173.73	21.184	9.9324	-10.075	-824.13	1224.2	28.805	807.44	1086	25.756	38.796	1	0	-25.011	-9.5735	-4.4858	-25.884	20.561	4.9097	4.7663	26.025	-4.45	-4.6638	0.28054	0.14077	1637.9
1.94	195	60	NaN	21.936	9.6337	-23.327	-173.72	21.181	9.9012	-10.064	-824.13	1224.2	28.699	807.47	1086	23.649	39.117	1	0	-24.909	-9.4718	-4.4872	-25.886	20.575	4.9163	4.7913	26.023	-4.3342	-4.5556	0.3041	0.13788	1637.9
1.95	196	60	NaN	21.946	9.6583	-23.287	-173.71	21.207	9.8961	-10.114	-824.11	1224.3	28.704	807.4	1086	26.515	39.148	1	0	-24.807	-9.3701	-4.4887	-25.887	20.583	4.9288	4.8153	26.05	-4.2241	-4.4413	0.32661	0.16297	1637.8
1.96	197	60	NaN	21.969	9.6934	-23.26	-173.67	21.249	9.8655	-10.083	-824.08	1224.3	28.563	807.33	1086.1	23.649	38.589	1	0	-24.705	-9.2684	-4.4902	-25.889	20.612	4.9686	4.8505	26.092	-4.0929	-4.2998	0.36031	0.20307	1637.7
1.97	198	60	NaN	21.989	9.714	-23.236	-173.65	21.271	9.8585	-10.071	-824.04	1224.3	28.484	807.34	1086.1	42.823	37.774	1	0	-24.603	-9.1667	-4.4916	-25.89	20.636	4.9942	4.8707	26.114	-3.9671	-4.1725	0.3791	0.22387	1637.7
1.98	199	60	NaN	22.002	9.7157	-23.229	-173.65	21.272	9.8924	-10.047	-824.03	1224.3	28.548	807.38	1086.1	41.677	38.631	1	0	-24.554	-9.1185	-4.4936	-25.892	20.647	4.9996	4.872	26.116	-3.9077	-4.119	0.37835	0.22402	1637.7
1.99	200	60	NaN	22.011	9.7106	-23.247	-173.64	21.281	9.9194	-9.9455	-824.07	1224.3	28.583	807.4	1086.1	40.115	38.606	1	0	-24.531	-9.0957	-4.4959	-25.894	20.658	5.0097	4.8671	26.124	-3.8733	-4.086	0.3712	0.23013	1637.8
2	201	60	NaN	22.015	9.6991	-23.256	-173.63	21.31	9.9073	-9.8897	-824.11	1224.4	28.509	807.4	1086.1	43.734	36.946	1	0	-24.508	-9.0728	-4.4981	-25.897	20.667	5.0238	4.8562	26.153	-3.8416	-4.049	0.35805	0.25628	1637.8
2.01	202	60	NaN	22.022	9.7032	-23.264	-173.62	21.357	9.8679	-9.831	-824.11	1224.3	28.352	807.36	1086.1	46.244	41.338	1	0	-24.485	-9.05	-4.5004	-25.899	20.682	5.0429	4.8617	26.199	-3.8039	-4.0071	0.36127	0.29994	1637.8
2.02	203	60	NaN	22.037	9.707	-23.23	-173.62	21.351	9.8733	-9.8826	-824.05	1224.3	28.363	807.46	1086.1	45.411	41.001	1	0	-24.463	-9.0271	-4.5027	-25.901	20.694	5.0328	4.8652	26.193	-3.7681	-3.9944	0.36254	0.29158	1637.8
2.03	204	60	NaN	22.035	9.7227	-23.222	-173.61	21.378	9.8807	-9.8454	-823.98	1224.3	28.343	807.43	1086.1	39.04	38.511	1	0	-24.44	-9.0043	-4.5049	-25.903	20.694	5.0444	4.8817	26.219	-3.7457	-3.9599	0.37677	0.3158	1637.7
2.04	205	60	NaN	22.034	9.7166	-23.185	-173.62	21.348	9.9146	-9.9359	-823.94	1224.4	28.433	807.53	1086.1	40.234	37.922	1	0	-24.417	-8.9814	-4.5072	-25.906	20.687	5.0295	4.8742	26.191	-3.73	-3.9519	0.36706	0.28511	1637.8
2.05	206	60	NaN	22.034	9.7195	-23.175	-173.63	21.336	9.9314	-9.9493	-823.86	1224.4	28.476	807.58	1086.1	40.815	38.549	1	0	-24.394	-8.9586	-4.5094	-25.908	20.684	5.0207	4.8766	26.179	-3.7093	-3.9379	0.36713	0.27104	1637.7
2.06	207	60	NaN	22.036	9.7211	-23.189	-173.62	21.331	9.9232	-9.8939	-823.81	1224.3	28.438	807.61	1086.1	42.9	37.635	1	0	-24.371	-8.9358	-4.5117	-25.91	20.69	5.0298	4.8784	26.174	-3.6805	-3.906	0.3667	0.26408	1637.7
2.07	208	60	NaN	22.036	9.703	-23.196	-173.62	21.338	9.9139	-9.8878	-823.79	1224.3	28.399	807.63	1086.1	44.474	40.239	1	0	-24.348	-8.9129	-4.514	-25.912	20.692	5.0387	4.8607	26.18	-3.656	-3.8742	0.3467	0.26771	1637.7
2.08	209	60	NaN	22.038	9.6811	-23.204	-173.62	21.34	9.9138	-9.8798	-823.76	1224.3	28.4	807.67	1086.1	45.62	40.368	1	0	-24.325	-8.8901	-4.5162	-25.915	20.694	5.0399	4.8392	26.182	-3.6313	-3.8502	0.32298	0.26757	1637.7
2.09	210	60	NaN	22.046	9.6724	-23.225	-173.61	21.338	9.9045	-9.8145	-823.74	1224.3	28.381	807.73	1086.1	48.004	41.654	1	0	-24.302	-8.8672	-4.5185	-25.917	20.705	5.045	4.831	26.18	-3.5966	-3.8222	0.31254	0.26292	1637.8
2.1	211	60	NaN	22.048	9.6468	-23.206	-173.61	21.389	9.884	-9.8999	-823.73	1224.3	28.303	807.68	1086.1	50.189	40.543	1	0	-24.279	-8.8444	-4.5207	-25.919	20.707	5.0509	4.8064	26.229	-3.5723	-3.7935	0.28568	0.31008	1637.7
2.11	212	60	NaN	22.059	9.6378	-23.205	-173.62	21.383	9.9236	-9.9141	-823.64	1224.3	28.419	807.78	1086.1	50.397	41.232	1	0	-24.256	-8.8215	-4.523	-25.921	20.713	5.0319	4.7967	26.224	-3.5426	-3.7896	0.27369	0.30296	1637.7
2.12	213	60	NaN	22.059	9.623	-23.219	-173.62	21.386	9.9438	-9.8967	-823.67	1224.3	28.48	807.81	1086.1	51.093	44.489	1	0	-24.233	-8.7987	-4.5252	-25.924	20.711	5.028	4.781	26.228	-3.5219	-3.7707	0.25572	0.30426	1637.8
2.13	214	60	NaN	22.062	9.6386	-23.263	-173.64	21.434	9.9329	-9.725	-823.65	1224.3	28.443	807.79	1086.1	50.177	43.848	1	0	-24.21	-8.7758	-4.5275	-25.926	20.722	5.023	4.7992	26.273	-3.4885	-3.7528	0.27168	0.34707	1637.7
2.14	215	60	NaN	22.068	9.6497	-23.268	-173.65	21.45	9.9341	-9.694	-823.62	1224.3	28.454	807.82	1086.1	46.607	41.246	1	0	-24.258	-8.8237	-4.5258	-25.924	20.729	5.0103	4.8105	26.289	-3.5295	-3.8134	0.28472	0.3652	1637.7
2.15	216	60	NaN	22.07	9.6597	-23.246	-173.66	21.469	9.9354	-9.7407	-823.59	1224.3	28.468	807.84	1086.1	37.621	39.182	1	0	-24.326	-8.8911	-4.5229	-25.921	20.728	5.0014	4.8206	26.308	-3.5976	-3.8897	0.29762	0.38683	1637.7
2.16	217	60	NaN	22.07	9.6828	-23.232	-173.67	21.469	9.9542	-9.7524	-823.54	1224.3	28.549	807.89	1086.1	42.123	37.664	1	0	-24.394	-8.9586	-4.5201	-25.918	20.725	4.9809	4.8433	26.309	-3.6684	-3.9777	0.32322	0.39021	1637.7
2.17	218	60	NaN	22.068	9.6927	-23.194	-173.69	21.472	9.961	-9.8428	-823.51	1224.3	28.6	807.92	1086.1	45.135	37.828	1	0	-24.416	-8.9808	-4.5202	-25.919	20.718	4.9615	4.8525	26.312	-3.6982	-4.0193	0.33224	0.39339	1637.7
2.18	219	60	NaN	22.063	9.6856	-23.153	-173.69	21.494	9.9382	-9.9522	-823.51	1224.3	28.562	807.89	1086.1	43.223	37.733	1	0	-24.404	-8.9692	-4.5207	-25.919	20.711	4.9558	4.8452	26.334	-3.6934	-4.0134	0.32455	0.41507	1637.7
2.19	220	60	NaN	22.062	9.6991	-23.185	-173.7	21.503	9.9219	-9.8277	-823.53	1224.3	28.555	807.88	1086.1	47.599	37.765	1	0	-24.332	-8.8974	-4.519	-25.917	20.714	4.951	4.8594	26.343	-3.618	-3.9465	0.34038	0.42514	1637.7
2.2	221	60	NaN	22.054	9.7063	-23.204	-173.7	21.504	9.9101	-9.7647	-823.55	1224.3	28.55	807.87	1086.2	47.012	37.898	1	0	-24.464	-9.0282	-4.5168	-25.915	20.709	4.9556	4.8673	26.343	-3.7545	-4.0726	0.35043	0.42809	1637.7
2.21	222	60	NaN	22.047	9.6983	-23.22	-173.7	21.489	9.9228	-9.7175	-823.6	1224.3	28.604	807.89	1086.2	46.124	38.26	1	0	-24.983	-9.545	-4.5138	-25.912	20.701	4.9516	4.8596	26.328	-4.2811	-4.5934	0.34582	0.4158	1637.8
2.22	223	60	NaN	22.035	9.6718	-23.198	-173.7	21.466	9.9292	-9.8184	-823.68	1224.3	28.641	807.93	1086.2	45.94	37.064	1	0	-24.787	-9.3506	-4.503	-25.901	20.684	4.9504	4.8334	26.304	-4.1029	-4.4003	0.33041	0.40271	1637.9
2.23	224	60	NaN	22.036	9.6799	-23.208	-173.69	21.454	9.9121	-9.766	-823.69	1224.3	28.604	807.92	1086.2	46.716	38.76	1	0	-24.424	-8.9885	-4.4931	-25.891	20.689	4.9652	4.8415	26.292	-3.7352	-4.0233	0.3484	0.40093	1637.9
2.24	225	60	NaN	22.045	9.675	-23.191	-173.67	21.465	9.8956	-9.8065	-823.72	1224.3	28.562	807.87	1086.2	47.038	39.78	1	0	-24.014	-8.5803	-4.4887	-25.887	20.698	4.9841	4.8375	26.302	-3.3157	-3.5962	0.34877	0.41519	1637.9
2.25	226	60	NaN	22.056	9.6789	-23.196	-173.67	21.44	9.9141	-9.7766	-823.76	1224.3	28.647	807.9	1086.2	46.976	38.98	1	0	-23.314	-7.8835	-4.4825	-25.881	20.707	4.9812	4.8415	26.277	-2.6068	-2.9022	0.35902	0.39614	1638
2.26	227	60	NaN	22.061	9.6761	-23.205	-173.67	21.435	9.9097	-9.7475	-823.84	1224.3	28.655	807.9	1086.2	46.046	37.985	1	0	-22.629	-7.2016	-4.474	-25.872	20.713	4.9798	4.8393	26.271	-1.9165	-2.2218	0.36529	0.39896	1638
2.27	228	60	NaN	22.062	9.6697	-23.199	-173.66	21.445	9.9028	-9.7608	-823.9	1224.3	28.6	807.88	1086.2	45.607	38.229	1	0	-22.162	-6.7361	-4.4609	-25.859	20.716	4.9896	4.8336	26.281	-1.4459	-1.7464	0.37273	0.42184	1638.1
2.28	229	60	NaN	22.068	9.674	-23.189	-173.66	21.437	9.9172	-9.7695	-823.93	1224.3	28.612	807.9	1086.2	44.012	37.553	1	0	-21.538	-6.1148	-4.4489	-25.847	20.72	4.9897	4.8379	26.273	-0.81725	-1.1251	0.38901	0.42577	1638.1
2.29	230	60	NaN	22.075	9.672	-23.175	-173.68	21.469	9.8666	-9.7997	-823.99	1224.3	28.547	807.83	1086.2	44.079	38.814	1	0	-20.665	-5.2459	-4.4387	-25.837	20.729	4.9755	4.8372	26.303	0.064016	-0.27044	0.39847	0.46633	1638.1
2.3	231	60	NaN	22.085	9.6936	-23.182	-173.68	21.47	9.8789	-9.731	-824	1224.3	28.56	807.83	1086.2	45.323	37.927	1	0	-19.882	-4.4666	-4.4213	-25.82	20.741	4.9796	4.8595	26.304	0.85862	0.51303	0.43813	0.48434	1638.1
2.31	232	60	NaN	22.086	9.7043	-23.166	-173.67	21.429	9.9193	-9.7399	-824.03	1224.3	28.57	807.92	1086.2	43.32	35.949	1	0	-19.348	-3.9346	-4.4102	-25.809	20.742	4.9832	4.8689	26.264	1.3937	1.0486	0.45868	0.45556	1638.2
2.32	233	60	NaN	22.093	9.7032	-23.171	-173.68	21.455	9.8662	-9.7189	-824.08	1224.2	28.492	807.86	1086.2	40.852	37.874	1	0	-19.231	-3.8185	-4.4119	-25.81	20.751	4.9802	4.8697	26.288	1.52	1.1618	0.45774	0.47792	1638.2
2.33	234	60	NaN	22.097	9.6933	-23.14	-173.69	21.438	9.8834	-9.8084	-824.1	1224.2	28.552	807.86	1086.2	40.673	39.746	1	0	-18.793	-3.3817	-4.4153	-25.814	20.751	4.9636	4.8592	26.272	1.9578	1.5819	0.44396	0.45792	1638.2
2.34	235	60	NaN	22.099	9.6867	-23.118	-173.69	21.432	9.9042	-9.8503	-824.12	1224.2	28.578	807.8	1086.2	40.513	37.606	1	0	-18.204	-2.7953	-4.417	-25.815	20.75	4.9589	4.8529	26.266	2.5464	2.1636	0.43583	0.45079	1638.2
2.35	236	60	NaN	22.104	9.6886	-23.113	-173.69	21.4	9.9241	-9.8364	-824.1	1224.2	28.565	807.84	1086.1	41.736	38.501	1	0	-17.431	-2.0259	-4.415	-25.813	20.756	4.963	4.8541	26.234	3.3249	2.9371	0.43909	0.42082	1638.2
2.36	237	60	NaN	22.11	9.6847	-23.109	-173.68	21.351	9.9566	-9.8301	-824.08	1224.2	28.597	807.9	1086.1	40.981	38.836	1	0	-16.719	-1.3168	-4.4148	-25.813	20.761	4.9726	4.8496	26.186	4.0424	3.6558	0.43475	0.37306	1638.3
2.37	238	60	NaN	22.113	9.6668	-23.104	-173.67	21.314	9.9825	-9.8417	-824.06	1224.2	28.65	807.9	1086.1	38.85	37.068	1	0	-16.085	-0.68498	-4.417	-25.815	20.762	4.9767	4.8318	26.149	4.6772	4.2918	0.41478	0.33378	1638.2
2.38	239	60	NaN	22.112	9.6447	-23.102	-173.68	21.29	9.9672	-9.8544	-824.05	1224.1	28.6	807.9	1086.1	35.286	37.824	1	0	-14.872	0.52266	-4.4252	-25.824	20.762	4.9699	4.8094	26.126	5.89	5.4926	0.38418	0.30215	1638.2
2.39	240	60	NaN	22.113	9.6251	-23.084	-173.67	21.303	9.9218	-9.9084	-824	1224.1	28.465	807.83	1086.1	38.015	38.869	1	0	-13.802	1.5882	-4.426	-25.824	20.766	4.9813	4.7907	26.137	6.9645	6.5695	0.36469	0.31252	1638.1
2.4	241	60	NaN	22.119	9.6113	-23.105	-173.66	21.318	9.8939	-9.8171	-823.96	1224.1	28.451	807.75	1086.1	34.422	37.993	1	0	-13.01	2.3761	-4.4154	-25.814	20.776	4.9926	4.7787	26.151	7.7656	7.3686	0.36327	0.33708	1638
2.41	242	60	NaN	22.13	9.5884	-23.112	-173.66	21.279	9.9075	-9.7566	-823.85	1224.1	28.49	807.76	1086.1	36.112	37.412	1	0	-12.652	2.7326	-4.4207	-25.819	20.787	4.9964	4.7556	26.112	8.1351	7.729	0.33491	0.29266	1637.9
2.42	243	60	NaN	22.137	9.5545	-23.095	-173.66	21.237	9.9333	-9.8126	-823.78	1224.1	28.592	807.81	1086.1	35.147	36.109	1	0	-12.224	3.1593	-4.425	-25.823	20.789	4.9901	4.7208	26.071	8.5649	8.1494	0.29581	0.24774	1637.9
2.43	244	60	NaN	22.151	9.5288	-23.11	-173.65	21.223	9.9252	-9.7468	-823.71	1224	28.559	807.81	1086.1	34.202	39.42	1	0	-11.599	3.7817	-4.4248	-25.823	20.806	5.0033	4.6959	26.056	9.207	8.785	0.27108	0.23293	1637.8
2.44	245	60	NaN	22.163	9.4967	-23.118	-173.65	21.237	9.9094	-9.7106	-823.65	1224	28.523	807.75	1086.1	36.694	38.446	1	0	-11.123	4.255	-4.4234	-25.822	20.82	5.01	4.6652	26.068	9.6971	9.265	0.24179	0.24666	1637.7
2.45	246	60	NaN	22.156	9.4112	-23.085	-173.64	21.243	9.9029	-9.8649	-823.72	1224	28.515	807.72	1086.1	30.511	37.247	1	0	-10.808	4.5693	-4.4208	-25.819	20.808	5.0091	4.5796	26.074	10.001	9.5784	0.15878	0.25516	1637.7
2.46	247	60	NaN	22.169	9.3534	-23.077	-173.65	21.231	9.9091	-9.8872	-823.68	1224	28.536	807.73	1086	34.663	36.206	1	0	-10.713	4.6631	-4.4204	-25.819	20.82	5.0034	4.5218	26.063	10.107	9.6666	0.10138	0.24392	1637.7
2.47	248	60	NaN	22.215	9.3578	-23.112	-173.64	21.252	9.8848	-9.6884	-823.42	1223.9	28.428	807.65	1086.1	29.901	38.218	1	0	-10.787	4.5903	-4.4233	-25.822	20.876	5.0254	4.5287	26.081	10.09	9.6157	0.1054	0.25975	1637.3
2.48	249	60	NaN	22.23	9.3037	-23.098	-173.58	21.316	9.8163	-9.7412	-823.37	1223.9	28.137	807.47	1086.1	28.05	39.253	1	0	-11.05	4.3277	-4.4299	-25.828	20.9	5.0857	4.4768	26.143	9.8494	9.4134	0.046914	0.3148	1637.1
2.49	250	60	NaN	22.248	9.27	-23.109	-173.64	21.245	9.9	-9.6856	-823.31	1223.8	28.462	807.66	1086	26.307	37.904	1	0	-11.065	4.3129	-4.4308	-25.829	20.908	5.0153	4.4411	26.073	9.8432	9.3282	0.010343	0.24426	1637.2
2.5	251	60	NaN	22.257	9.2337	-23.089	-173.64	21.258	9.8519	-9.7374	-823.23	1223.8	28.299	807.63	1086	28.035	36.909	1	0	-11.011	4.3665	-4.431	-25.829	20.921	5.0234	4.4051	26.087	9.91	9.3898	-0.025871	0.25718	1637.1
2.51	252	60	NaN	22.274	9.2023	-23.085	-173.65	21.26	9.8971	-9.7363	-823.15	1223.8	28.393	807.61	1086	28.925	37.572	1	0	-10.885	4.4922	-4.4307	-25.829	20.934	5.0128	4.3738	26.088	10.049	9.505	-0.056917	0.2591	1637
2.52	253	60	NaN	22.278	9.168	-23.099	-173.64	21.266	9.8956	-9.6932	-823.1	1223.8	28.34	807.58	1086	26.786	40.186	1	0	-10.728	4.6484	-4.4306	-25.829	20.942	5.0282	4.3401	26.094	10.214	9.6766	-0.090556	0.26529	1636.9
2.53	254	60	NaN	22.28	9.1248	-23.103	-173.63	21.284	9.8843	-9.7074	-823.06	1223.7	28.255	807.53	1086	27.116	37.707	1	0	-10.545	4.8304	-4.4308	-25.829	20.946	5.0356	4.2978	26.111	10.4	9.866	-0.13293	0.28154	1636.8
2.54	255	60	NaN	22.285	9.0879	-23.123	-173.63	21.292	9.8851	-9.6755	-822.98	1223.7	28.193	807.49	1086	28.571	37.526	1	0	-10.459	4.9165	-4.4354	-25.834	20.954	5.0398	4.2614	26.119	10.496	9.9563	-0.17396	0.28514	1636.7
2.55	256	60	NaN	22.288	9.0478	-23.143	-173.63	21.274	9.903	-9.6509	-822.92	1223.7	28.194	807.49	1086	36.818	38.428	1	0	-10.56	4.8156	-4.4415	-25.84	20.958	5.0429	4.2209	26.101	10.398	9.8586	-0.22055	0.26097	1636.7
2.56	257	60	NaN	22.28	9.005	-23.162	-173.62	21.25	9.9141	-9.6312	-822.89	1223.7	28.182	807.48	1086	41.913	37.705	1	0	-10.851	4.5264	-4.449	-25.847	20.951	5.052	4.1774	26.078	10.1	9.5784	-0.27163	0.23068	1636.6
2.57	258	60	NaN	22.266	8.9687	-23.193	-173.61	21.238	9.9161	-9.5654	-822.85	1223.7	28.127	807.43	1086	44.496	39.689	1	0	-11.337	4.042	-4.4534	-25.852	20.941	5.0685	4.1408	26.066	9.604	9.1104	-0.31256	0.21376	1636.5
2.58	259	60	NaN	22.254	8.9116	-23.191	-173.6	21.195	9.9569	-9.6224	-822.91	1223.7	28.212	807.45	1086	45.52	37.792	1	0	-11.478	3.9013	-4.461	-25.859	20.925	5.0678	4.0829	26.023	9.446	8.9691	-0.37809	0.16383	1636.6
2.59	260	60	NaN	22.212	8.7988	-23.135	-173.61	21.184	9.9498	-9.9047	-823.14	1223.8	28.176	807.42	1086	46.921	40.71	1	0	-11.232	4.1468	-4.4723	-25.871	20.874	5.054	3.9671	26.015	9.6419	9.2008	-0.50526	0.14457	1636.8
2.6	261	60	NaN	22.238	8.8633	-23.223	-173.61	21.137	9.9726	-9.5219	-822.92	1223.7	28.226	807.44	1085.9	47.752	40.882	1	0	-11.041	4.337	-4.4833	-25.882	20.912	5.0652	4.0332	25.967	9.8709	9.4022	-0.4501	0.085676	1636.6
2.61	262	60	NaN	22.2	8.8258	-23.205	-173.6	21.125	9.9468	-9.5617	-822.99	1223.8	28.115	807.38	1085.9	47.159	42.284	1	0	-10.922	4.4557	-4.4936	-25.892	20.876	5.0762	3.9954	25.955	9.9545	9.5319	-0.49827	0.062967	1636.6
2.62	263	60	NaN	22.176	8.8257	-23.194	-173.61	21.075	10.007	-9.549	-823.03	1223.8	28.281	807.41	1085.9	47.437	41.976	1	0	-11.276	4.1032	-4.4976	-25.896	20.847	5.0628	3.9937	25.907	9.5712	9.1659	-0.50389	0.010757	1636.7
2.63	264	60	NaN	22.156	8.8365	-23.183	-173.61	21.051	10.01	-9.542	-823.06	1223.8	28.282	807.4	1085.9	45.211	42.187	1	0	-11.415	3.9647	-4.5064	-25.905	20.827	5.0578	4.0026	25.885	9.412	9.0225	-0.5038	-0.019417	1636.7
2.64	265	60	NaN	22.136	8.87	-23.191	-173.62	21.051	9.9689	-9.4692	-823.13	1223.9	28.154	807.34	1085.9	40.412	39.902	1	0	-11.405	3.9741	-4.5191	-25.917	20.814	5.062	4.0354	25.885	9.4089	9.036	-0.4837	-0.032035	1636.7
2.65	266	60	NaN	22.116	8.9086	-23.186	-173.62	21.041	9.9624	-9.4397	-823.2	1223.9	28.121	807.29	1085.9	40.25	37.488	1	0	-12.161	3.2221	-4.533	-25.931	20.796	5.0613	4.0735	25.876	8.6358	8.2833	-0.45946	-0.055814	1636.8
2.66	267	60	NaN	22.1	8.9329	-23.153	-173.62	21.018	10.001	-9.5137	-823.25	1223.9	28.216	807.29	1085.9	38.51	38.708	1	0	-12.444	2.9398	-4.5436	-25.942	20.774	5.053	4.0968	25.854	8.3301	7.9928	-0.44681	-0.087979	1636.8
2.67	268	60	NaN	22.095	8.9548	-23.134	-173.62	21.004	10.026	-9.5465	-823.31	1223.9	28.285	807.27	1085.9	44.159	37.96	1	0	-12.291	3.0926	-4.551	-25.949	20.766	5.0461	4.1179	25.841	8.4753	8.1387	-0.43306	-0.10833	1636.8
2.68	269	60	NaN	22.091	8.9683	-23.124	-173.63	20.989	10.028	-9.5765	-823.36	1223.9	28.297	807.29	1085.9	45.799	36.902	1	0	-12.156	3.2271	-4.5585	-25.957	20.761	5.0404	4.1303	25.827	8.6052	8.2676	-0.42811	-0.1302	1636.9
2.69	270	60	NaN	22.097	9.0206	-23.109	-173.64	20.977	10.034	-9.6129	-823.43	1224	28.296	807.27	1085.9	44.513	38.933	1	0	-11.916	3.4654	-4.5678	-25.966	20.766	5.0304	4.1825	25.815	8.8492	8.4958	-0.38534	-0.15094	1637
2.7	271	60	NaN	22.109	9.0648	-23.156	-173.65	20.956	10.072	-9.4392	-823.51	1223.9	28.419	807.28	1085.9	42.321	38.244	1	0	-10.756	4.6211	-4.5926	-25.991	20.779	5.0227	4.2269	25.794	10.024	9.6438	-0.36567	-0.19673	1637.1
2.71	272	60	NaN	22.103	9.0844	-23.145	-173.64	20.969	10.052	-9.492	-823.6	1223.9	28.351	807.25	1085.9	39.82	38.152	1	0	-8.8876	6.4811	-4.6446	-26.043	20.774	5.0295	4.2473	25.806	11.886	11.511	-0.39737	-0.23735	1637.1
2.72	273	60	NaN	22.096	9.1252	-23.141	-173.64	20.974	10.058	-9.5096	-823.68	1223.9	28.352	807.23	1085.9	43.707	38.464	1	0	-6.7328	8.6267	-4.7103	-26.109	20.766	5.0343	4.2885	25.811	14.033	13.661	-0.4218	-0.29757	1637.2
2.73	274	60	NaN	22.09	9.1557	-23.131	-173.64	20.95	10.094	-9.561	-823.74	1224	28.472	807.28	1085.9	53.429	39.292	1	0	-6.7815	8.5783	-4.7188	-26.117	20.754	5.0222	4.3187	25.787	13.972	13.6	-0.40003	-0.33056	1637.3
2.74	275	60	NaN	22.086	9.191	-23.134	-173.64	20.973	10.068	-9.5597	-823.78	1224	28.407	807.24	1085.9	55.519	45.418	1	0	-7.1395	8.2218	-4.7297	-26.128	20.753	5.0257	4.3546	25.809	13.613	13.247	-0.37508	-0.3191	1637.3
2.75	276	60	NaN	22.083	9.2317	-23.146	-173.64	21.002	10.029	-9.5235	-823.81	1224	28.302	807.2	1086	55.547	46.149	1	0	-7.7406	7.6232	-4.7426	-26.141	20.755	5.0331	4.396	25.838	13.014	12.656	-0.34661	-0.30306	1637.3
2.76	277	60	NaN	22.08	9.2563	-23.147	-173.65	20.975	10.054	-9.5356	-823.85	1224	28.403	807.26	1085.9	56.087	48.724	1	0	-8.1836	7.1821	-4.7543	-26.153	20.748	5.0191	4.42	25.811	12.564	12.201	-0.33421	-0.34162	1637.4
2.77	278	60	NaN	22.082	9.2717	-23.157	-173.65	20.993	10.044	-9.5095	-823.94	1224	28.387	807.24	1085.9	56.483	48.925	1	0	-8.5091	6.8581	-4.7667	-26.165	20.751	5.0179	4.4364	25.829	12.242	11.876	-0.33031	-0.33646	1637.4
2.78	279	60	NaN	22.075	9.2856	-23.168	-173.66	21.026	10.021	-9.4844	-824.02	1224	28.324	807.19	1086	56.588	48.44	1	0	-8.6333	6.7344	-4.7862	-26.185	20.747	5.0169	4.4513	25.86	12.114	11.751	-0.33492	-0.3245	1637.5
2.79	280	60	NaN	22.044	9.2091	-23.082	-173.66	21.034	10.004	-9.8538	-824.32	1224.1	28.272	807.2	1086	56.445	48.902	1	0	-8.7817	6.5866	-4.8057	-26.204	20.705	5.0017	4.3728	25.87	11.923	11.588	-0.43295	-0.33389	1637.8
2.8	281	60	NaN	22.098	9.3322	-23.171	-173.66	21.031	10.023	-9.4692	-824.16	1224	28.305	807.22	1086	56.589	48.352	1	0	-8.9333	6.4357	-4.8227	-26.221	20.772	5.0163	4.4979	25.865	11.838	11.452	-0.32483	-0.35563	1637.6
2.81	282	60	NaN	22.118	9.3564	-23.178	-173.67	21.041	10.04	-9.4287	-824.2	1224	28.356	807.22	1086	56.034	46.402	1	0	-9.0157	6.3536	-4.8229	-26.221	20.791	5	4.5231	25.875	11.775	11.354	-0.29981	-0.34665	1637.7
2.82	283	60	NaN	22.136	9.3806	-23.168	-173.68	21.05	10.044	-9.4204	-824.25	1224	28.345	807.2	1086	55.596	46.096	1	0	-8.6124	6.7552	-4.8419	-26.24	20.81	4.9962	4.5468	25.883	12.198	11.751	-0.29508	-0.35694	1637.7
2.83	284	60	NaN	22.152	9.4086	-23.166	-173.68	21.075	10.03	-9.3806	-824.31	1224	28.277	807.15	1086	55.473	45.246	1	0	-7.896	7.4685	-4.8729	-26.271	20.83	4.9979	4.5746	25.909	12.934	12.466	-0.29839	-0.36193	1637.7
2.84	285	60	NaN	22.154	9.3987	-23.118	-173.69	21.078	10.039	-9.5285	-824.45	1224.1	28.293	807.17	1086	55.241	44.865	1	0	-8.5507	6.8166	-4.872	-26.27	20.827	4.982	4.563	25.914	12.276	11.799	-0.30898	-0.35689	1637.9
2.85	286	60	NaN	22.156	9.3789	-23.042	-173.7	21.053	10.076	-9.7671	-824.6	1224.2	28.394	807.23	1086	54.564	45.383	1	0	-9.3452	6.0255	-4.8647	-26.263	20.817	4.9576	4.5403	25.892	11.472	10.983	-0.3244	-0.37158	1638.1
2.86	287	60	NaN	22.185	9.4288	-23.04	-173.71	21.06	10.085	-9.6925	-824.56	1224.2	28.399	807.22	1086	53.362	43.77	1	0	-8.5311	6.8361	-4.8828	-26.281	20.848	4.9574	4.5901	25.899	12.317	11.794	-0.29268	-0.3823	1638.1
2.87	288	60	NaN	22.224	9.521	-23.078	-173.7	21.087	10.058	-9.4312	-824.41	1224.1	28.306	807.17	1086	51.624	44.13	1	0	-9.1439	6.226	-4.8714	-26.27	20.899	4.9736	4.6852	25.922	11.755	11.2	-0.18627	-0.34736	1637.9
2.88	289	60	NaN	22.198	9.4535	-22.934	-173.72	21.056	10.091	-9.8767	-824.65	1224.2	28.425	807.25	1086	51.153	43.867	1	0	-10.146	5.2279	-4.8512	-26.25	20.853	4.9351	4.6135	25.896	10.707	10.163	-0.23763	-0.3537	1638.2
2.89	290	60	NaN	22.244	9.5805	-23.01	-173.72	21.09	10.05	-9.4507	-824.39	1224.2	28.307	807.2	1086	51.542	44.002	1	0	-9.9392	5.4341	-4.8516	-26.25	20.918	4.9556	4.7433	25.927	10.979	10.39	-0.1083	-0.32293	1637.9
2.9	291	60	NaN	22.223	9.5204	-22.915	-173.72	21.04	10.087	-9.7837	-824.55	1224.3	28.442	807.29	1086	51.537	44.163	1	0	-9.8169	5.5559	-4.8469	-26.245	20.881	4.9363	4.679	25.882	11.064	10.492	-0.16786	-0.36375	1638.1
2.91	292	60	NaN	22.243	9.5746	-22.958	-173.71	21.066	10.058	-9.575	-824.39	1224.2	28.357	807.24	1086	51.897	42.059	1	0	-9.7385	5.6339	-4.8394	-26.238	20.911	4.9581	4.7356	25.905	11.173	10.592	-0.10377	-0.33263	1637.9
2.92	293	60	NaN	22.252	9.5931	-22.978	-173.72	21.081	10.029	-9.4871	-824.32	1224.2	28.317	807.22	1086.1	51.627	41.981	1	0	-9.4834	5.8879	-4.8506	-26.249	20.924	4.9552	4.7553	25.919	11.441	10.843	-0.095233	-0.33038	1637.8
2.93	294	60	NaN	22.251	9.5882	-22.984	-173.72	21.06	10.046	-9.471	-824.31	1224.2	28.404	807.26	1086	51.277	44.02	1	0	-9.5111	5.8603	-4.8526	-26.251	20.921	4.9505	4.75	25.898	11.41	10.811	-0.10254	-0.35263	1637.9
2.94	295	60	NaN	22.256	9.5917	-23.005	-173.72	21.049	10.058	-9.4037	-824.29	1224.2	28.461	807.28	1086	51.498	44.291	1	0	-10.534	4.8417	-4.8108	-26.209	20.927	4.9505	4.754	25.887	10.393	9.7922	-0.056847	-0.32224	1637.8
2.95	296	60	NaN	22.265	9.5906	-23.018	-173.73	21.072	10.028	-9.3819	-824.27	1224.2	28.389	807.24	1086.1	50.43	43.682	1	0	-11.088	4.2904	-4.7902	-26.189	20.939	4.9466	4.7538	25.909	9.8509	9.237	-0.036459	-0.2799	1637.8
2.96	297	60	NaN	22.262	9.5677	-22.999	-173.72	21.091	10.002	-9.5087	-824.27	1224.2	28.319	807.19	1086.1	49.632	43.17	1	0	-11.558	3.8221	-4.7803	-26.179	20.934	4.9497	4.7307	25.928	9.3755	8.7718	-0.049508	-0.251	1637.7
2.97	298	60	NaN	22.235	9.4708	-22.904	-173.75	21.073	10.007	-9.974	-824.45	1224.3	28.371	807.21	1086.1	48.158	40.029	1	0	-12.339	3.0447	-4.7801	-26.178	20.889	4.9069	4.6305	25.914	8.55	7.9516	-0.14958	-0.26481	1638
2.98	299	60	NaN	22.241	9.4756	-22.905	-173.76	21.071	10.003	-10.046	-824.4	1224.3	28.381	807.2	1086.1	47.813	42.536	0	0	-12.749	2.6358	-4.7725	-26.171	20.891	4.8925	4.6361	25.91	8.1421	7.5284	-0.13648	-0.26048	1637.9
2.99	300	60	NaN	22.282	9.5843	-23.019	-173.77	21.095	9.9735	-9.6227	-824.11	1224.2	28.298	807.15	1086.1	47.737	41.081	0	0	-13.01	2.3761	-4.7621	-26.16	20.95	4.8986	4.7488	25.931	7.9399	7.2747	-0.013256	-0.22991	1637.5
3	301	60	NaN	22.288	9.5986	-23.037	-173.8	21.075	10.003	-9.6081	-824.04	1224.1	28.408	807.17	1086.1	47.091	40.886	0	0	-13.142	2.2452	-4.7547	-26.153	20.953	4.8674	4.7637	25.91	7.8111	7.1125	0.009003	-0.24314	1637.5
3.01	302	60	NaN	22.284	9.5929	-23.03	-173.81	21.061	10.014	-9.7248	-823.97	1224.1	28.436	807.17	1086.1	46.669	42.472	0	0	-13.266	2.1219	-4.7512	-26.15	20.943	4.8546	4.7586	25.895	7.6779	6.9765	0.0074001	-0.25428	1637.4
3.02	303	60	NaN	22.288	9.6011	-23.036	-173.81	21.056	10.007	-9.7663	-823.9	1224.1	28.422	807.16	1086.1	45.779	38.797	0	0	-13.443	1.9455	-4.7551	-26.153	20.946	4.8477	4.7675	25.889	7.5035	6.7932	0.012436	-0.26418	1637.3
3.03	304	60	NaN	22.286	9.5997	-23.046	-173.82	21.041	10.02	-9.8009	-823.87	1224.1	28.466	807.16	1086.1	44.142	41.333	0	0	-13.204	2.1832	-4.7558	-26.154	20.942	4.8364	4.7666	25.874	7.7378	7.0196	0.010785	-0.28038	1637.3
3.04	305	60	NaN	22.277	9.5921	-23.054	-173.82	21.029	10.026	-9.8513	-823.85	1224.1	28.479	807.17	1086.1	37.519	39.186	0	0	-13.077	2.3095	-4.7573	-26.156	20.931	4.8301	4.7597	25.861	7.8541	7.1397	0.0024636	-0.29461	1637.3
3.05	306	60	NaN	22.276	9.5992	-23.065	-173.82	21.021	10.003	-9.8678	-823.77	1224	28.424	807.18	1086.1	33.524	38.709	0	0	-13.566	1.823	-4.7627	-26.161	20.931	4.8325	4.7676	25.852	7.3652	6.6555	0.0048366	-0.30873	1637.2
3.06	307	60	NaN	22.272	9.5926	-23.07	-173.82	20.978	10.031	-9.9425	-823.7	1224	28.519	807.26	1086.1	27.612	39.222	0	0	-13.399	1.9891	-4.763	-26.161	20.921	4.8291	4.7609	25.809	7.5223	6.8182	-0.0021354	-0.35194	1637.2
3.07	308	60	NaN	22.267	9.5898	-23.082	-173.81	21.025	9.9637	-9.9778	-823.66	1224	28.307	807.17	1086.2	31.048	34.959	0	0	-13.017	2.369	-4.7616	-26.16	20.923	4.8431	4.7598	25.855	7.9052	7.2121	-0.0017606	-0.30499	1637.1
3.08	309	60	NaN	22.254	9.5854	-23.121	-173.8	20.984	10.019	-9.974	-823.59	1224	28.442	807.23	1086.1	26.356	38.187	0	0	-12.528	2.8566	-4.7638	-26.162	20.904	4.8554	4.7559	25.814	8.3767	7.712	-0.0079168	-0.3483	1637.1
3.09	310	60	NaN	22.243	9.562	-23.108	-173.8	20.99	10.008	-10.121	-823.56	1224	28.412	807.25	1086.2	26.718	39.508	0	0	-12.055	3.3269	-4.7697	-26.168	20.889	4.8469	4.7336	25.819	8.8339	8.1737	-0.036096	-0.34953	1637.1
3.1	311	60	NaN	22.237	9.5462	-23.122	-173.79	20.964	10.037	-10.166	-823.53	1223.9	28.492	807.31	1086.1	25.885	37.694	0	0	-11.652	3.7289	-4.7813	-26.18	20.879	4.8499	4.7179	25.793	9.2273	8.5788	-0.063393	-0.38705	1637.1
3.11	312	60	NaN	22.226	9.5282	-23.125	-173.78	20.944	10.057	-10.292	-823.47	1223.9	28.541	807.36	1086.1	26.795	37.615	0	0	-11.634	3.7468	-4.7877	-26.186	20.862	4.8554	4.6998	25.772	9.2282	8.6022	-0.087926	-0.41402	1637.1
3.12	313	60	NaN	22.218	9.525	-23.141	-173.76	20.968	10.032	-10.349	-823.4	1223.9	28.458	807.34	1086.2	24.728	37.157	0	0	-11.657	3.7236	-4.7941	-26.192	20.854	4.8733	4.6976	25.796	9.1975	8.5969	-0.096472	-0.39689	1637
3.13	314	60	NaN	22.213	9.5179	-23.171	-173.75	21.002	10.012	-10.354	-823.38	1223.9	28.391	807.33	1086.2	24.566	38.843	0	0	-11.601	3.7798	-4.8028	-26.201	20.852	4.8891	4.6919	25.828	9.2517	8.6688	-0.11099	-0.37322	1637
3.14	315	60	NaN	22.209	9.5016	-23.192	-173.75	21.017	10.022	-10.396	-823.37	1223.9	28.408	807.36	1086.2	25.227	37.902	0	0	-11.558	3.8222	-4.8063	-26.205	20.846	4.8909	4.6763	25.842	9.2877	8.7131	-0.13002	-0.36248	1637
3.15	316	60	NaN	22.205	9.5023	-23.201	-173.74	21.042	10.021	-10.439	-823.32	1223.9	28.4	807.36	1086.2	24.751	36.651	0	0	-11.519	3.8611	-4.8085	-26.207	20.841	4.8906	4.6775	25.867	9.3221	8.7518	-0.13098	-0.33966	1636.9
3.16	317	60	NaN	22.204	9.488	-23.213	-173.75	21.071	10.04	-10.55	-823.31	1223.9	28.469	807.43	1086.2	25.788	39.095	0	0	-11.764	3.6169	-4.8079	-26.206	20.833	4.883	4.663	25.896	9.0687	8.4999	-0.14488	-0.30985	1637
3.17	318	60	NaN	22.19	9.4672	-23.181	-173.75	21.119	9.973	-10.749	-823.3	1223.9	28.293	807.43	1086.2	24.05	38.027	0	0	-11.987	3.3949	-4.8067	-26.205	20.819	4.8757	4.6423	25.944	8.8318	8.2706	-0.16444	-0.2611	1637
3.18	319	60	NaN	22.204	9.4778	-23.219	-173.76	21.109	10.022	-10.663	-823.28	1223.9	28.446	807.55	1086.2	25.243	37.572	0	0	-12.13	3.2525	-4.805	-26.203	20.831	4.8642	4.6532	25.934	8.7004	8.1167	-0.15181	-0.26958	1637.1
3.19	320	60	NaN	22.21	9.488	-23.211	-173.77	21.133	10.054	-10.723	-823.21	1223.9	28.526	807.56	1086.2	24.329	40.298	0	0	-11.636	3.7448	-4.7963	-26.195	20.831	4.8531	4.6634	25.957	9.1954	8.5979	-0.13282	-0.23733	1637
3.2	321	60	NaN	22.208	9.4981	-23.229	-173.76	21.145	10.048	-10.71	-823.2	1223.9	28.484	807.6	1086.2	24.923	38.542	0	0	-11.192	4.1867	-4.7917	-26.19	20.831	4.8595	4.6736	25.97	9.639	9.0462	-0.11807	-0.22014	1637.1
3.21	322	60	NaN	22.205	9.4881	-23.225	-173.75	21.172	10.023	-10.785	-823.22	1223.9	28.381	807.62	1086.2	24.857	39.3	0	0	-10.993	4.385	-4.7959	-26.194	20.83	4.8723	4.6643	25.996	9.8369	9.2572	-0.13166	-0.19843	1637.1
3.22	323	60	NaN	22.206	9.4855	-23.216	-173.73	21.182	10.039	-10.886	-823.22	1223.9	28.381	807.65	1086.2	23.649	39.917	0	0	-11.297	4.0816	-4.7984	-26.197	20.827	4.8894	4.6617	26.006	9.5294	8.971	-0.13668	-0.19111	1637.1
3.23	324	60	NaN	22.209	9.5016	-23.232	-173.72	21.166	10.08	-10.892	-823.2	1223.9	28.47	807.74	1086.2	23.649	38.295	0	0	-11.692	3.6886	-4.8005	-26.199	20.827	4.8961	4.6773	25.99	9.1344	8.5846	-0.12312	-0.20845	1637.2
3.24	325	60	NaN	22.212	9.512	-23.253	-173.71	21.189	10.062	-10.877	-823.2	1223.9	28.393	807.74	1086.2	23.649	37.991	0	0	-11.921	3.4608	-4.7878	-26.186	20.833	4.9087	4.689	26.012	8.912	8.3695	-0.098826	-0.17443	1637.2
3.25	326	60	NaN	22.212	9.5088	-23.24	-173.67	21.265	9.9944	-10.986	-823.22	1223.9	28.125	807.6	1086.3	23.649	36.933	0	0	-12.353	3.0303	-4.7764	-26.175	20.838	4.9576	4.6884	26.086	8.485	7.9879	-0.088069	-0.089086	1637.1
3.26	327	60	NaN	22.207	9.5373	-23.265	-173.73	21.163	10.1	-10.947	-823.19	1223.9	28.532	807.89	1086.2	23.649	36.803	0	0	-13.067	2.3196	-4.768	-26.166	20.82	4.8847	4.7139	25.986	7.7533	7.2044	-0.054082	-0.18036	1637.4
3.27	328	60	NaN	22.21	9.5632	-23.27	-173.73	21.198	10.089	-10.959	-823.14	1223.9	28.501	807.85	1086.2	23.649	37.53	0	0	-12.604	2.7806	-4.7531	-26.152	20.824	4.8856	4.7396	26.022	8.2201	7.6661	-0.013518	-0.12965	1637.3
3.28	329	60	NaN	22.203	9.5699	-23.273	-173.73	21.233	10.032	-11.049	-823.15	1223.9	28.367	807.85	1086.2	24.34	38.692	0	0	-12.389	2.9944	-4.7428	-26.141	20.819	4.8891	4.7462	26.056	8.4292	7.8835	0.0034088	-0.08492	1637.3
3.29	330	60	NaN	22.197	9.5616	-23.266	-173.73	21.261	10.002	-11.154	-823.19	1223.9	28.312	807.85	1086.2	23.649	39.218	0	0	-12.672	2.7127	-4.7397	-26.138	20.811	4.8821	4.7373	26.085	8.1385	7.5948	-0.0024537	-0.053078	1637.3
3.3	331	60	NaN	22.189	9.5813	-23.288	-173.74	21.269	9.9835	-11.123	-823.16	1223.9	28.28	807.88	1086.2	23.859	39.202	0	0	-12.952	2.4343	-4.7327	-26.131	20.805	4.8801	4.7572	26.093	7.8529	7.3143	0.024523	-0.037708	1637.3
3.31	332	60	NaN	22.18	9.5907	-23.3	-173.73	21.259	9.9946	-11.17	-823.14	1223.9	28.315	807.93	1086.2	23.649	37.553	0	0	-13.232	2.1556	-4.7251	-26.124	20.793	4.8827	4.7653	26.084	7.5613	7.0383	0.040171	-0.03917	1637.4
3.32	333	60	NaN	22.17	9.598	-23.311	-173.72	21.253	10.006	-11.223	-823.13	1223.9	28.339	807.97	1086.2	25.048	37.333	0	0	-13.773	1.6164	-4.7041	-26.102	20.78	4.8893	4.7715	26.08	7.0069	6.5057	0.067432	-0.02278	1637.4
3.33	334	60	NaN	22.156	9.6116	-23.321	-173.71	21.253	10.01	-11.246	-823.1	1223.9	28.342	807.98	1086.2	23.649	39.232	0	0	-14.135	1.2561	-4.6932	-26.092	20.766	4.8989	4.7849	26.08	6.6306	6.155	0.091665	-0.012107	1637.4
3.34	335	60	NaN	22.139	9.6118	-23.312	-173.7	21.247	10.026	-11.35	-823.09	1223.9	28.373	807.99	1086.1	24.528	40.049	0	0	-14.308	1.0842	-4.6931	-26.091	20.744	4.9061	4.7842	26.075	6.436	5.9903	0.09106	-0.016938	1637.4
3.35	336	60	NaN	22.122	9.6162	-23.325	-173.7	21.265	10.004	-11.367	-823.08	1223.9	28.296	807.96	1086.2	23.649	37.986	0	0	-14.54	0.85332	-4.6906	-26.089	20.729	4.9082	4.7893	26.092	6.1894	5.7615	0.098657	0.0034325	1637.3
3.36	337	60	NaN	22.112	9.6235	-23.338	-173.68	21.275	9.9888	-11.38	-823.06	1223.9	28.233	807.95	1086.2	23.651	39.317	0	0	-14.959	0.43558	-4.6878	-26.086	20.72	4.9255	4.797	26.101	5.7611	5.361	0.10924	0.01508	1637.3
3.37	338	60	NaN	22.1	9.6339	-23.368	-173.66	21.324	9.9556	-11.38	-823.05	1223.9	28.092	807.86	1086.2	23.649	36.614	0	0	-15.599	-0.20153	-4.6847	-26.083	20.714	4.9538	4.809	26.149	5.115	4.7522	0.12427	0.065413	1637.2
3.38	339	60	NaN	22.09	9.6451	-23.397	-173.65	21.276	10.011	-11.334	-823.03	1223.9	28.238	807.94	1086.2	23.783	38.415	0	0	-15.915	-0.51581	-4.6809	-26.079	20.7	4.9568	4.8199	26.101	4.7854	4.441	0.13901	0.021633	1637.2
3.39	340	60	NaN	22.073	9.6517	-23.424	-173.58	21.33	9.9345	-11.331	-822.99	1223.8	27.908	807.77	1086.2	23.649	37.637	0	0	-16.188	-0.78756	-4.6771	-26.075	20.694	5.0381	4.8294	26.152	4.5069	4.2506	0.15232	0.076873	1637
3.4	341	60	NaN	22.061	9.6559	-23.432	-173.59	21.278	9.978	-11.366	-822.95	1223.8	28.052	807.88	1086.2	23.649	36.946	0	0	-16.063	-0.66397	-4.6731	-26.072	20.676	5.0272	4.8326	26.101	4.6128	4.3632	0.15947	0.029793	1637.1
3.41	342	60	NaN	22.055	9.6615	-23.433	-173.57	21.286	9.9756	-11.397	-822.91	1223.8	28.024	807.84	1086.1	23.649	37.053	0	0	-15.897	-0.49836	-4.6708	-26.069	20.67	5.0411	4.8385	26.109	4.7734	4.5427	0.16771	0.03999	1637
3.42	343	60	NaN	22.051	9.6644	-23.44	-173.56	21.321	9.9395	-11.405	-822.89	1223.8	27.899	807.74	1086.2	24.776	39.228	0	0	-15.68	-0.2821	-4.67	-26.068	20.67	5.0597	4.8424	26.143	4.99	4.7776	0.17243	0.074716	1636.9
3.43	344	60	NaN	22.043	9.6624	-23.451	-173.6	21.255	9.9905	-11.399	-822.88	1223.8	28.128	807.88	1086.1	25.056	37.755	0	0	-14.76	0.63404	-4.6762	-26.075	20.655	5.0118	4.8382	26.08	5.8949	5.6459	0.16197	0.0050544	1637
3.44	345	60	NaN	22.034	9.6565	-23.457	-173.61	21.212	10.022	-11.406	-822.85	1223.8	28.242	807.93	1086	24.597	38.696	0	0	-14.541	0.85169	-4.691	-26.089	20.642	5.0005	4.8305	26.038	6.1003	5.8522	0.13944	-0.051378	1637.1
3.45	346	60	NaN	22.027	9.6322	-23.45	-173.61	21.222	10.013	-11.465	-822.87	1223.8	28.21	807.89	1086	23.649	36.352	0	0	-15.018	0.37664	-4.7144	-26.113	20.634	4.9972	4.8065	26.048	5.6154	5.3739	0.092174	-0.065077	1637
3.46	347	60	NaN	22.022	9.6333	-23.484	-173.6	21.199	10.038	-11.352	-822.82	1223.7	28.284	807.85	1086	24.066	38.75	0	0	-15.495	-0.098415	-4.7377	-26.136	20.63	5.0091	4.8064	26.026	5.1343	4.9107	0.068675	-0.10977	1637
3.47	348	60	NaN	22.018	9.6182	-23.475	-173.6	21.182	10.015	-11.363	-822.8	1223.7	28.228	807.85	1086	23.894	37.622	0	0	-15.973	-0.57347	-4.761	-26.159	20.627	5.0049	4.7903	26.01	4.6542	4.4315	0.029233	-0.14928	1636.9
3.48	349	60	NaN	22.017	9.6142	-23.483	-173.6	21.187	9.9885	-11.311	-822.76	1223.7	28.158	807.77	1086	23.649	38.673	0	0	-16.45	-1.0485	-4.7844	-26.183	20.63	5.0104	4.7862	26.015	4.1804	3.9619	0.0018592	-0.16788	1636.8
3.49	350	60	NaN	22.008	9.5946	-23.463	-173.61	21.166	9.9846	-11.361	-822.74	1223.7	28.171	807.76	1085.9	24.136	36.898	0	0	-16.927	-1.5236	-4.8077	-26.206	20.619	5.0007	4.7653	25.995	3.6927	3.4772	-0.042449	-0.2111	1636.8
3.5	351	60	NaN	22.012	9.5776	-23.457	-173.62	21.152	9.9529	-11.345	-822.75	1223.7	28.098	807.74	1085.9	24.277	37.868	0	0	-17.404	-1.9986	-4.8311	-26.229	20.627	4.9939	4.7477	25.982	3.2229	2.9953	-0.083407	-0.24752	1636.8
3.51	352	60	NaN	22.023	9.5767	-23.456	-173.63	21.133	9.9539	-11.285	-822.72	1223.7	28.098	807.71	1085.9	23.649	36.933	0	0	-17.881	-2.4737	-4.8544	-26.253	20.639	4.9881	4.7458	25.964	2.7585	2.5144	-0.10864	-0.28881	1636.7
3.52	353	60	NaN	22.03	9.577	-23.438	-173.63	21.115	9.9953	-11.285	-822.68	1223.7	28.198	807.67	1085.9	23.649	37.066	0	0	-18.358	-2.9487	-4.8778	-26.276	20.642	4.9796	4.7448	25.947	2.2844	2.0309	-0.13291	-0.32913	1636.6
3.53	354	60	NaN	22.039	9.5695	-23.415	-173.64	21.122	10.006	-11.3	-822.65	1223.7	28.203	807.59	1085.9	23.649	37.842	0	0	-18.835	-3.4238	-4.9011	-26.299	20.65	4.9763	4.7375	25.954	1.8154	1.5525	-0.1636	-0.34572	1636.5
3.54	355	60	NaN	22.056	9.5804	-23.404	-173.64	21.126	9.9887	-11.231	-822.6	1223.7	28.133	807.51	1085.9	23.815	39.553	0	0	-19.312	-3.8988	-4.9244	-26.323	20.673	4.978	4.7484	25.958	1.3608	1.0791	-0.176	-0.36499	1636.4
3.55	356	60	NaN	22.07	9.5911	-23.371	-173.65	21.139	9.9545	-11.26	-822.52	1223.7	28.03	807.43	1085.9	24.451	36.313	0	0	-19.789	-4.3739	-4.9478	-26.346	20.689	4.974	4.7587	25.971	0.89942	0.60013	-0.18909	-0.37513	1636.2
3.56	357	60	NaN	22.078	9.5946	-23.391	-173.65	21.103	9.9788	-11.149	-822.51	1223.7	28.108	807.46	1085.8	25.175	37.384	0	0	-20.266	-4.8489	-4.9711	-26.37	20.698	4.9686	4.7618	25.936	0.43212	0.11962	-0.20929	-0.43334	1636.3
3.57	358	60	NaN	22.085	9.5808	-23.389	-173.66	21.107	9.9562	-11.115	-822.53	1223.7	28.045	807.41	1085.8	23.781	38.349	0	0	-20.743	-5.324	-4.9945	-26.393	20.709	4.968	4.7477	25.94	-0.034643	-0.35598	-0.24675	-0.45266	1636.2
3.58	359	60	NaN	22.093	9.5876	-23.414	-173.66	21.078	9.9927	-10.987	-822.5	1223.7	28.169	807.43	1085.8	23.649	36.629	0	0	-21.221	-5.799	-5.0178	-26.416	20.717	4.9599	4.754	25.911	-0.50327	-0.83919	-0.26378	-0.50499	1636.2
3.59	360	60	NaN	22.088	9.5639	-23.4	-173.67	21.061	10.006	-11.009	-822.54	1223.7	28.235	807.43	1085.8	24.755	37.208	0	0	-21.698	-6.2741	-5.0411	-26.44	20.709	4.949	4.73	25.895	-0.98851	-1.3251	-0.31118	-0.54457	1636.3
3.6	361	60	NaN	22.078	9.554	-23.389	-173.68	21.024	10.026	-10.978	-822.54	1223.7	28.288	807.47	1085.7	23.649	36.748	0	0	-22.175	-6.7491	-5.0645	-26.463	20.698	4.9426	4.7187	25.86	-1.4768	-1.8066	-0.34576	-0.60328	1636.3
3.61	362	60	NaN	22.071	9.5599	-23.39	-173.68	21.019	10.017	-10.881	-822.51	1223.7	28.284	807.45	1085.7	25.07	37.262	0	0	-22.652	-7.2242	-5.0878	-26.486	20.694	4.945	4.7245	25.854	-1.9574	-2.2792	-0.36336	-0.63212	1636.3
3.62	363	60	NaN	22.062	9.5522	-23.378	-173.67	21.057	9.9712	-10.843	-822.52	1223.7	28.203	807.36	1085.8	23.684	39.875	0	0	-23.129	-7.6993	-5.1112	-26.51	20.69	4.9562	4.7176	25.892	-2.4392	-2.7431	-0.39354	-0.61789	1636.2
3.63	364	60	NaN	22.044	9.5364	-23.355	-173.66	21.058	9.9613	-10.843	-822.58	1223.7	28.171	807.33	1085.8	23.781	40.879	0	0	-23.589	-8.1574	-5.1155	-26.514	20.673	4.9671	4.7004	25.893	-2.9157	-3.1903	-0.41506	-0.62041	1636.2
3.64	365	60	NaN	22.035	9.5322	-23.333	-173.67	21.052	9.9594	-10.818	-822.58	1223.7	28.179	807.34	1085.7	25.585	36.004	0	0	-23.976	-8.543	-5.0384	-26.437	20.664	4.9612	4.6953	25.889	-3.3123	-3.5819	-0.34303	-0.54749	1636.2
3.65	366	60	NaN	22.037	9.5268	-23.33	-173.67	21.028	9.9996	-10.715	-822.61	1223.7	28.244	807.44	1085.7	23.73	37.642	0	0	-24.364	-8.9287	-4.9613	-26.36	20.668	4.9618	4.6885	25.866	-3.6958	-3.9669	-0.2728	-0.49372	1636.3
3.66	367	60	NaN	22.038	9.5303	-23.273	-173.64	21.167	9.9122	-10.695	-822.59	1223.7	28.008	807.24	1085.7	23.649	39.004	0	0	-24.22	-8.7852	-4.8868	-26.285	20.677	5.0025	4.6927	26.004	-3.5423	-3.7827	-0.19407	-0.28072	1636.1
3.67	368	60	NaN	22.026	9.5165	-23.236	-173.63	21.174	9.9657	-10.71	-822.63	1223.7	28.09	807.34	1085.7	23.649	37.624	0	0	-21.259	-5.8371	-4.8265	-26.225	20.662	5.0113	4.6775	26.013	-0.59626	-0.82578	-0.149	-0.21155	1636.3
3.68	369	60	NaN	22.034	9.5101	-23.208	-173.62	21.265	9.9741	-10.706	-822.67	1223.7	28.108	807.28	1085.7	23.649	40.165	0	0	-23.279	-7.8485	-4.7494	-26.148	20.67	5.0125	4.6715	26.104	-2.6089	-2.836	-0.077926	-0.043889	1636.2
3.69	370	60	NaN	22.048	9.5303	-23.214	-173.61	21.364	9.9843	-10.539	-822.71	1223.7	28.086	807.27	1085.7	25.5	37.831	0	0	-27.419	-11.971	-4.6718	-26.07	20.691	5.0334	4.6923	26.202	-6.7282	-6.9377	0.020536	0.1316	1636.3
3.7	371	60	NaN	22.06	9.547	-23.208	-173.59	21.468	9.9921	-10.428	-822.74	1223.7	28.035	807.29	1085.8	24.61	36.44	0	0	-27.377	-11.929	-4.6513	-26.05	20.708	5.06	4.7103	26.305	-6.6691	-6.8692	0.058973	0.25504	1636.3
3.71	372	60	NaN	22.068	9.5539	-23.177	-173.58	21.569	10.015	-10.433	-822.76	1223.7	28.038	807.32	1085.8	23.649	39.572	0	0	-25.203	-9.7649	-4.6272	-26.026	20.716	5.0725	4.7185	26.404	-4.487	-4.6924	0.091345	0.37863	1636.4
3.72	373	60	NaN	22.077	9.5611	-23.152	-173.57	21.639	10.069	-10.412	-822.79	1223.8	28.13	807.41	1085.8	23.649	38.279	0	0	-16.129	-0.72924	-4.5912	-25.99	20.723	5.0748	4.7258	26.474	4.5936	4.3456	0.13465	0.48438	1636.5
3.73	374	60	NaN	22.084	9.5528	-23.128	-173.56	21.705	10.11	-10.388	-822.86	1223.8	28.188	807.5	1085.8	23.821	40.847	0	0	-10.803	4.5743	-4.5197	-25.918	20.728	5.0802	4.7172	26.541	9.9254	9.6545	0.19748	0.62283	1636.6
3.74	375	60	NaN	22.086	9.5497	-23.106	-173.56	21.773	10.173	-10.413	-822.92	1223.8	28.329	807.58	1085.9	26.128	38.182	0	0	-7.7541	7.6098	-4.4551	-25.853	20.725	5.0742	4.714	26.608	12.971	12.684	0.25893	0.75495	1636.8
3.75	376	60	NaN	22.094	9.5548	-23.132	-173.56	21.948	10.178	-10.281	-822.98	1223.8	28.273	807.6	1086	23.649	37.885	0	0	-7.8896	7.4749	-4.4683	-25.867	20.739	5.0896	4.724	26.779	12.85	12.565	0.25571	0.91208	1636.9
3.76	377	60	NaN	22.089	9.562	-23.165	-173.58	22.021	10.207	-10.181	-823.02	1223.7	28.351	807.69	1086	26.436	38.536	0	0	-8.2894	7.0768	-4.4722	-25.871	20.736	5.0695	4.7336	26.849	12.446	12.146	0.26147	0.97852	1637
3.77	378	60	NaN	22.087	9.574	-23.175	-173.57	22.13	10.205	-10.123	-823.03	1223.7	28.289	807.69	1086	26.115	37.501	0	0	-8.8069	6.5615	-4.4723	-25.871	20.738	5.0762	4.7476	26.956	11.931	11.638	0.27521	1.0857	1637
3.78	379	60	NaN	22.085	9.5788	-23.171	-173.59	22.21	10.208	-10.098	-823.04	1223.7	28.285	807.77	1086	23.649	37.436	0	0	-9.3273	6.0433	-4.475	-25.873	20.737	5.058	4.7531	27.036	11.41	11.101	0.27811	1.1625	1637.1
3.79	380	60	NaN	22.079	9.565	-23.147	-173.61	22.295	10.193	-10.132	-823.1	1223.8	28.229	807.84	1086	24.31	39.115	0	0	-9.7935	5.5792	-4.4796	-25.878	20.731	5.0415	4.7389	27.121	10.938	10.621	0.25929	1.243	1637.2
3.8	381	60	NaN	22.074	9.5583	-23.145	-173.61	22.379	10.181	-10.122	-823.14	1223.8	28.157	807.88	1086.1	24.08	41.985	0	0	-10.118	5.2557	-4.4893	-25.888	20.73	5.0427	4.7332	27.204	10.612	10.298	0.24388	1.3162	1637.3
3.81	382	60	NaN	22.073	9.5623	-23.166	-173.6	22.464	10.188	-10.06	-823.16	1223.7	28.085	807.93	1086.1	24.365	38.979	0	0	-10.381	4.9939	-4.5003	-25.899	20.733	5.0618	4.7402	27.286	10.352	10.056	0.23986	1.3869	1637.3
3.82	383	60	NaN	22.066	9.5507	-23.162	-173.58	22.562	10.19	-10.061	-823.22	1223.7	27.966	807.97	1086.2	23.649	38.044	0	0	-10.577	4.7989	-4.509	-25.907	20.73	5.0869	4.731	27.382	10.153	9.8859	0.222	1.4743	1637.4
3.83	384	60	NaN	22.057	9.5387	-23.159	-173.58	22.62	10.2	-10.062	-823.27	1223.7	27.964	808.07	1086.2	23.649	36.298	0	0	-10.63	4.7465	-4.5098	-25.908	20.721	5.0856	4.7203	27.438	10.092	9.8321	0.21053	1.5301	1637.6
3.84	385	60	NaN	22.058	9.5501	-23.173	-173.57	22.683	10.26	-9.9618	-823.3	1223.7	28.071	808.21	1086.2	24.371	39.154	0	0	-10.882	4.4953	-4.5174	-25.916	20.722	5.0977	4.7335	27.5	9.8404	9.593	0.21609	1.5842	1637.7
3.85	386	60	NaN	22.052	9.5442	-23.165	-173.57	22.689	10.295	-9.9732	-823.34	1223.7	28.155	808.36	1086.2	23.649	37.972	0	0	-11.221	4.1581	-4.5263	-25.925	20.713	5.0907	4.728	27.505	9.4927	9.2488	0.2017	1.5801	1637.9
3.86	387	60	NaN	22.055	9.5414	-23.141	-173.56	22.705	10.368	-10.037	-823.35	1223.7	28.33	808.46	1086.2	23.81	37.22	0	0	-11.616	3.7646	-4.5314	-25.93	20.708	5.0957	4.7257	27.521	9.0922	8.8603	0.19433	1.5909	1638
3.87	388	60	NaN	22.058	9.5527	-23.158	-173.46	22.751	10.374	-9.9407	-823.36	1223.7	28.166	808.51	1086.3	23.649	39.33	0	0	-12.319	3.0643	-4.5345	-25.933	20.72	5.2037	4.7388	27.565	8.4008	8.2681	0.20433	1.6322	1638.1
3.88	389	60	NaN	22.063	9.5557	-23.164	-173.49	22.766	10.345	-9.8855	-823.39	1223.7	28.147	808.57	1086.3	23.784	35.86	0	0	-13.643	1.7462	-4.5336	-25.932	20.728	5.1753	4.7431	27.579	7.0848	6.9215	0.20954	1.6466	1638.2
3.89	390	60	NaN	22.068	9.5593	-23.168	-173.53	22.754	10.335	-9.8452	-823.41	1223.7	28.197	808.62	1086.3	24.622	37.043	0	0	-14.082	1.3088	-4.5344	-25.933	20.733	5.1361	4.7474	27.566	6.6506	6.445	0.21302	1.6332	1638.3
3.9	391	60	NaN	22.07	9.5689	-23.177	-173.47	22.721	10.356	-9.8005	-823.41	1223.7	28.172	808.7	1086.3	23.649	38.421	0	0	-14.328	1.0638	-4.5376	-25.936	20.737	5.1944	4.7567	27.533	6.4086	6.2582	0.21911	1.5968	1638.3
3.91	392	60	NaN	22.071	9.5739	-23.17	-173.43	22.673	10.359	-9.7947	-823.4	1223.7	28.128	808.77	1086.3	23.649	37.934	0	0	-14.587	0.80592	-4.5452	-25.944	20.74	5.2377	4.7609	27.486	6.1526	6.0436	0.21568	1.5427	1638.4
3.92	393	60	NaN	22.079	9.5701	-23.147	-173.48	22.634	10.316	-9.8109	-823.39	1223.8	28.118	808.69	1086.3	24.409	38.965	0	0	-15.499	-0.10148	-4.5509	-25.949	20.747	5.1845	4.7573	27.446	5.2488	5.083	0.20639	1.497	1638.3
3.93	394	60	NaN	22.087	9.5754	-23.141	-173.38	22.568	10.347	-9.7878	-823.34	1223.8	28.056	808.7	1086.3	24.792	39.937	0	0	-16.387	-0.98639	-4.5586	-25.957	20.759	5.2888	4.7608	27.383	4.3717	4.3024	0.20222	1.4261	1638.3
3.94	395	60	NaN	22.084	9.5662	-23.139	-173.48	22.547	10.238	-9.7857	-823.34	1223.8	27.906	808.55	1086.3	24.725	36.939	0	0	-16.725	-1.3223	-4.5728	-25.971	20.76	5.1997	4.7532	27.36	4.0358	3.8774	0.18036	1.3885	1638.1
3.95	396	60	NaN	22.082	9.5501	-23.145	-173.5	22.475	10.151	-9.7257	-823.33	1223.8	27.771	808.36	1086.3	24.286	37.944	0	0	-16.906	-1.5027	-4.584	-25.982	20.765	5.1808	4.7371	27.288	3.8597	3.678	0.15304	1.3058	1637.9
3.96	397	60	NaN	22.077	9.5366	-23.142	-173.49	22.35	10.162	-9.7127	-823.3	1223.8	27.816	808.33	1086.3	24.242	38.959	0	0	-16.831	-1.4279	-4.5902	-25.989	20.759	5.1887	4.722	27.165	3.9287	3.7608	0.13179	1.1764	1637.8
3.97	398	60	NaN	22.08	9.5252	-23.148	-173.51	22.221	10.202	-9.6778	-823.28	1223.7	27.945	808.3	1086.2	23.649	38.17	0	0	-16.995	-1.5921	-4.5966	-25.995	20.759	5.1723	4.7092	27.037	3.7637	3.5802	0.11268	1.0416	1637.8
3.98	399	60	NaN	22.074	9.509	-23.132	-173.51	22.069	10.268	-9.7323	-823.24	1223.7	28.061	808.27	1086.2	23.649	36.092	0	0	-17.119	-1.7149	-4.6015	-26	20.747	5.1652	4.6912	26.886	3.6277	3.4503	0.089675	0.88646	1637.7
3.99	400	60	NaN	22.063	9.488	-23.114	-173.52	21.927	10.304	-9.8047	-823.21	1223.8	28.166	808.2	1086.2	24.126	37.958	0	0	-17.093	-1.6887	-4.6039	-26.002	20.73	5.146	4.6686	26.746	3.6372	3.4573	0.064721	0.7439	1637.6
4	401	60	NaN	22.059	9.4759	-23.122	-173.54	21.77	10.295	-9.7932	-823.17	1223.7	28.241	808.07	1086.1	24.741	38.422	0	0	-17.035	-1.6314	-4.6065	-26.005	20.723	5.1207	4.6548	26.591	3.688	3.4893	0.048257	0.58624	1637.5
4.01	402	60	NaN	22.056	9.4726	-23.138	-173.55	21.605	10.274	-9.7544	-823.09	1223.7	28.211	807.94	1086.1	25.642	37.554	0	0	-16.894	-1.4906	-4.6079	-26.006	20.723	5.1211	4.6491	26.428	3.8292	3.6305	0.041168	0.42178	1637.3
4.02	403	60	NaN	22.051	9.4495	-23.133	-173.55	21.575	10.217	-9.8051	-823.12	1223.7	28.053	807.76	1086.1	23.649	38.823	0	0	-16.583	-1.1817	-4.6064	-26.005	20.721	5.1215	4.626	26.399	4.1375	3.9399	0.01967	0.39395	1637.1
4.03	404	60	NaN	22.041	9.4349	-23.149	-173.54	21.51	10.12	-9.7852	-823.1	1223.7	27.782	807.44	1086	23.649	38.169	0	0	-16.21	-0.80989	-4.6028	-26.001	20.721	5.1438	4.6109	26.334	4.5108	4.3339	0.0080808	0.33316	1636.8
4.04	405	60	NaN	22.034	9.4266	-23.157	-173.53	21.303	10.158	-9.8077	-823.04	1223.7	27.909	807.19	1085.9	23.944	36.621	0	0	-15.75	-0.35237	-4.5965	-25.995	20.709	5.1473	4.5977	26.132	4.9586	4.795	0.0012023	0.13698	1636.5
4.05	406	60	NaN	22.024	9.4166	-23.146	-173.51	21.167	10.194	-9.8778	-823	1223.7	27.934	807.04	1085.9	24.447	35.723	0	0	-15.665	-0.26723	-4.5946	-25.993	20.695	5.1567	4.5852	25.998	5.0301	4.8895	-0.0093928	0.0052572	1636.3
4.06	407	60	NaN	22.014	9.4137	-23.161	-173.51	20.955	10.364	-9.8608	-822.97	1223.7	28.393	807.09	1085.7	23.861	37.397	0	0	-15.555	-0.1577	-4.5899	-25.988	20.67	5.1472	4.5786	25.79	5.1148	4.9895	-0.011324	-0.19827	1636.3
4.07	408	60	NaN	22.001	9.4083	-23.162	-173.52	20.804	10.404	-9.8884	-822.93	1223.7	28.556	807.02	1085.7	23.649	35.905	0	0	-15.347	0.049827	-4.58	-25.978	20.65	5.1263	4.5716	25.641	5.303	5.1761	-0.008348	-0.33752	1636.2
4.08	409	60	NaN	21.994	9.4006	-23.161	-173.54	20.774	10.264	-9.9319	-822.91	1223.7	28.21	806.71	1085.8	23.662	38.35	0	0	-15.209	0.18666	-4.5741	-25.972	20.653	5.1185	4.5652	25.609	5.444	5.3051	-0.0089344	-0.36323	1635.9
4.09	410	60	NaN	21.983	9.3941	-23.173	-173.56	20.681	10.195	-9.939	-822.9	1223.6	28.042	806.44	1085.8	23.649	40.252	0	0	-14.958	0.4365	-4.5731	-25.972	20.648	5.1027	4.5592	25.515	5.6896	5.5392	-0.013896	-0.45614	1635.6
4.1	411	60	NaN	21.966	9.3864	-23.184	-173.58	20.506	10.222	-9.9562	-822.91	1223.6	28.146	806.3	1085.8	24.159	39.069	0	0	-14.493	0.89988	-4.5798	-25.978	20.626	5.0829	4.5505	25.342	6.133	5.9828	-0.029286	-0.63664	1635.5
4.11	412	60	NaN	21.958	9.3794	-23.175	-173.57	20.427	10.133	-10.032	-822.9	1223.6	27.929	806.07	1085.8	26.016	38.46	0	0	-14.532	0.86121	-4.5879	-25.986	20.623	5.0923	4.543	25.264	6.0914	5.9535	-0.04497	-0.72277	1635.2
4.12	413	60	NaN	21.952	9.3934	-23.172	-173.58	20.255	10.136	-10.041	-822.85	1223.7	28.025	806.04	1085.7	24.738	38.01	0	0	-15.146	0.24913	-4.5977	-25.996	20.613	5.0786	4.5539	25.094	5.4667	5.3277	-0.043838	-0.90194	1635.2
4.13	414	60	NaN	21.95	9.399	-23.174	-173.57	20.165	9.9412	-10.067	-822.84	1223.7	27.636	805.83	1085.6	23.649	37.899	0	0	-15.761	-0.36295	-4.6074	-26.006	20.624	5.1015	4.5563	25.008	4.8631	4.7385	-0.051172	-0.99813	1634.9
4.14	415	60	NaN	21.949	9.4066	-23.18	-173.49	19.985	9.9842	-10.087	-822.84	1223.7	27.779	805.7	1085.6	23.649	36.964	0	0	-16.376	-0.97503	-4.6172	-26.016	20.617	5.1801	4.5621	24.829	4.2415	4.205	-0.055065	-1.1864	1634.8
4.15	416	60	NaN	21.949	9.4108	-23.188	-173.47	19.878	9.9428	-10.103	-822.86	1223.7	27.726	805.58	1085.6	23.649	35.971	0	0	-16.991	-1.5871	-4.6269	-26.025	20.618	5.1957	4.5662	24.723	3.6274	3.6086	-0.060747	-1.3027	1634.7
4.16	417	60	NaN	21.949	9.4143	-23.187	-173.49	19.742	9.9513	-10.14	-822.87	1223.7	27.86	805.54	1085.5	23.649	37.07	0	0	-17.605	-2.1992	-4.6367	-26.035	20.613	5.1771	4.5677	24.588	3.0074	2.9779	-0.068951	-1.4466	1634.7
4.17	418	60	NaN	21.952	9.419	-23.197	-173.49	19.627	9.9199	-10.148	-822.9	1223.7	27.876	805.47	1085.5	24.538	37.871	0	0	-18.22	-2.8113	-4.6464	-26.045	20.615	5.1757	4.5708	24.475	2.3946	2.3645	-0.075667	-1.5694	1634.7
4.18	419	60	NaN	21.961	9.424	-23.199	-173.48	19.54	9.8636	-10.179	-822.92	1223.7	27.81	805.37	1085.5	23.649	38.114	0	0	-18.835	-3.4234	-4.6562	-26.055	20.624	5.1816	4.5742	24.39	1.7896	1.7582	-0.08196	-1.6646	1634.6
4.19	420	60	NaN	21.968	9.4301	-23.194	-173.48	19.455	9.8453	-10.233	-822.94	1223.7	27.846	805.3	1085.4	23.649	39.51	0	0	-19.449	-4.0354	-4.6659	-26.064	20.628	5.1786	4.5785	24.307	1.1791	1.1432	-0.087411	-1.7577	1634.5
4.2	421	60	NaN	21.971	9.4446	-23.198	-173.48	19.359	9.8545	-10.258	-822.96	1223.7	27.957	805.27	1085.4	23.649	38.32	0	0	-20.064	-4.6475	-4.6757	-26.074	20.627	5.1765	4.5914	24.212	0.56282	0.52898	-0.084276	-1.8623	1634.5
4.21	422	60	NaN	21.983	9.4696	-23.206	-173.47	19.27	9.8199	-10.271	-822.93	1223.7	27.946	805.23	1085.4	23.649	38.29	0	0	-20.679	-5.2596	-4.6854	-26.084	20.639	5.183	4.6149	24.124	-0.039994	-0.076581	-0.070553	-1.9595	1634.5
4.22	423	60	NaN	21.994	9.4728	-23.213	-173.48	19.245	9.7693	-10.313	-822.96	1223.7	27.846	805.2	1085.4	23.649	37.646	0	0	-21.294	-5.8717	-4.6952	-26.094	20.651	5.1746	4.6181	24.099	-0.64225	-0.6971	-0.077068	-1.9944	1634.5
4.23	424	60	NaN	21.985	9.485	-23.212	-173.48	19.196	9.792	-10.35	-822.96	1223.7	27.935	805.24	1085.4	23.83	36.208	0	0	-21.908	-6.4838	-4.7049	-26.103	20.638	5.1682	4.6297	24.052	-1.2697	-1.3156	-0.075245	-2.0516	1634.5
4.24	425	60	NaN	21.988	9.4628	-23.184	-173.48	19.182	9.7744	-10.458	-823.06	1223.8	27.883	805.23	1085.4	23.649	38.434	0	0	-22.523	-7.0959	-4.7147	-26.113	20.639	5.167	4.6059	24.039	-1.8839	-1.9288	-0.10877	-2.0741	1634.6
4.25	426	60	NaN	21.991	9.4921	-23.207	-173.48	19.188	9.7711	-10.46	-823.03	1223.7	27.845	805.22	1085.4	23.748	38.897	0	0	-23.138	-7.7079	-4.7244	-26.123	20.643	5.1702	4.6374	24.043	-2.4947	-2.5378	-0.087048	-2.0802	1634.6
4.26	427	60	NaN	21.991	9.5055	-23.219	-173.49	19.195	9.7555	-10.475	-823.05	1223.7	27.783	805.23	1085.4	23.649	39.194	0	0	-23.752	-8.32	-4.7342	-26.133	20.645	5.1687	4.6527	24.047	-3.1075	-3.1513	-0.081438	-2.0852	1634.6
4.27	428	60	NaN	21.989	9.5037	-23.219	-173.49	19.194	9.7816	-10.523	-823.08	1223.7	27.841	805.28	1085.4	23.821	39.501	0	0	-24.367	-8.9321	-4.7439	-26.142	20.64	5.1637	4.6513	24.046	-3.7275	-3.7684	-0.092581	-2.0961	1634.7
4.28	429	60	NaN	21.983	9.4997	-23.226	-173.49	19.217	9.7976	-10.553	-823.11	1223.7	27.876	805.34	1085.4	24.706	37.673	0	0	-24.982	-9.5442	-4.7537	-26.152	20.631	5.1575	4.6483	24.069	-4.3504	-4.3867	-0.10539	-2.0832	1634.8
4.29	430	60	NaN	21.975	9.4955	-23.236	-173.5	19.257	9.7864	-10.571	-823.15	1223.7	27.841	805.41	1085.5	24.559	37.765	0	0	-25.596	-10.156	-4.7634	-26.162	20.624	5.1507	4.6456	24.107	-4.9727	-5.0055	-0.11784	-2.0549	1634.9
4.3	431	60	NaN	21.969	9.4893	-23.234	-173.5	19.289	9.799	-10.632	-823.18	1223.7	27.861	805.49	1085.5	24.608	37.153	0	0	-26.211	-10.768	-4.7732	-26.172	20.616	5.1499	4.6401	24.138	-5.5957	-5.6184	-0.13305	-2.0337	1635
4.31	432	60	NaN	21.962	9.485	-23.227	-173.48	19.365	9.7971	-10.707	-823.19	1223.7	27.818	805.5	1085.5	23.649	38.463	0	0	-26.826	-11.38	-4.7829	-26.181	20.607	5.1636	4.637	24.213	-6.2185	-6.2168	-0.14595	-1.9686	1635
4.32	433	60	NaN	21.955	9.4838	-23.248	-173.5	19.397	9.8443	-10.666	-823.23	1223.7	27.966	805.73	1085.5	24.127	37.743	0	0	-27.441	-11.993	-4.7927	-26.191	20.596	5.1441	4.6365	24.244	-6.8446	-6.8484	-0.15616	-1.9467	1635.3
4.33	434	60	NaN	21.942	9.4859	-23.246	-173.47	19.477	9.8345	-10.733	-823.23	1223.7	27.891	805.81	1085.6	23.649	38.308	0	0	-28.055	-12.605	-4.8024	-26.201	20.584	5.1754	4.6406	24.322	-7.4716	-7.4292	-0.16177	-1.8787	1635.3
4.34	435	60	NaN	21.942	9.4862	-23.237	-173.44	19.584	9.8004	-10.79	-823.22	1223.7	27.754	805.81	1085.6	24.927	38.981	0	0	-28.67	-13.217	-4.8122	-26.211	20.587	5.2023	4.6417	24.429	-8.0833	-8.0143	-0.17049	-1.7817	1635.3
4.35	436	60	NaN	21.94	9.4903	-23.257	-173.42	19.66	9.8221	-10.758	-823.23	1223.7	27.776	805.9	1085.6	25.48	37.169	0	0	-29.285	-13.829	-4.8219	-26.22	20.585	5.2284	4.6475	24.503	-8.6998	-8.6003	-0.17443	-1.7176	1635.4
4.36	437	60	NaN	21.929	9.4877	-23.261	-173.36	19.775	9.8284	-10.782	-823.26	1223.7	27.717	806	1085.7	23.819	38.2	0	0	-29.899	-14.441	-4.8317	-26.23	20.575	5.2847	4.6468	24.616	-9.324	-9.1561	-0.18488	-1.6137	1635.5
4.37	438	60	NaN	21.925	9.4871	-23.264	-173.32	19.878	9.8327	-10.803	-823.27	1223.7	27.664	806.08	1085.7	23.649	37.937	0	0	-30.514	-15.053	-4.8414	-26.24	20.573	5.3295	4.6474	24.718	-9.9416	-9.7234	-0.19398	-1.5222	1635.6
4.38	439	60	NaN	21.922	9.489	-23.271	-173.33	19.961	9.82	-10.803	-823.28	1223.7	27.62	806.15	1085.7	24.382	39.121	0	0	-31.129	-15.665	-4.8512	-26.25	20.571	5.3175	4.6509	24.799	-10.558	-10.347	-0.20024	-1.4501	1635.7
4.39	440	60	NaN	21.912	9.4849	-23.268	-173.36	20.069	9.7914	-10.843	-823.31	1223.7	27.539	806.24	1085.8	24.561	37.135	0	0	-31.744	-16.277	-4.8609	-26.259	20.563	5.2882	4.6493	24.904	-11.18	-10.989	-0.2116	-1.3549	1635.8
4.4	441	60	NaN	21.908	9.4804	-23.262	-173.33	20.181	9.8062	-10.894	-823.33	1223.7	27.522	806.36	1085.8	23.649	36.308	0	0	-32.358	-16.889	-4.8707	-26.269	20.558	5.3166	4.6471	25.014	-11.801	-11.573	-0.22357	-1.2552	1636
4.41	442	60	NaN	21.905	9.5009	-23.287	-173.32	20.236	9.8271	-10.812	-823.3	1223.7	27.549	806.4	1085.9	24.652	40.632	0	0	-32.973	-17.501	-4.8804	-26.279	20.556	5.3325	4.6689	25.068	-12.417	-12.169	-0.21151	-1.2108	1636
4.42	443	60	NaN	21.908	9.515	-23.276	-173.31	20.344	9.8688	-10.845	-823.27	1223.7	27.627	806.61	1085.9	24.784	39.218	0	0	-33.588	-18.113	-4.8901	-26.289	20.556	5.3339	4.6849	25.175	-13.031	-12.779	-0.20526	-1.114	1636.1
4.43	444	60	NaN	21.912	9.5198	-23.274	-173.29	20.461	9.905	-10.857	-823.28	1223.7	27.617	806.63	1085.9	24.754	38.466	0	0	-34.202	-18.725	-4.8999	-26.298	20.56	5.36	4.6912	25.29	-13.642	-13.365	-0.20871	-1.0083	1636.2
4.44	445	60	NaN	21.913	9.5197	-23.269	-173.18	20.562	9.9505	-10.879	-823.29	1223.7	27.528	806.73	1086	23.649	36.518	0	0	-34.817	-19.337	-4.9096	-26.308	20.563	5.4682	4.6923	25.39	-14.254	-13.869	-0.21739	-0.91841	1636.3
4.45	446	60	NaN	21.916	9.5244	-23.263	-173.24	20.637	9.9963	-10.912	-823.29	1223.7	27.716	806.83	1086	23.649	37.176	0	0	-35.432	-19.95	-4.9194	-26.318	20.559	5.4045	4.6982	25.463	-14.873	-14.545	-0.22123	-0.85458	1636.4
4.46	447	60	NaN	21.922	9.5302	-23.263	-173.28	20.627	10.157	-10.904	-823.29	1223.7	28.212	807.19	1085.9	24.123	36.909	0	0	-36.047	-20.562	-4.9291	-26.328	20.548	5.3461	4.7022	25.455	-15.499	-15.216	-0.2269	-0.87296	1636.8
4.47	448	60	NaN	21.933	9.5421	-23.27	-173.27	20.686	10.24	-10.852	-823.26	1223.7	28.389	807.38	1085.9	24.013	35.703	0	0	-36.661	-21.174	-4.9389	-26.337	20.555	5.3504	4.7142	25.514	-16.107	-15.823	-0.22473	-0.82372	1636.9
4.48	449	60	NaN	21.946	9.5505	-23.269	-173.26	20.851	10.165	-10.82	-823.23	1223.7	28.103	807.33	1086	23.722	38.069	0	0	-37.276	-21.786	-4.9486	-26.347	20.578	5.3773	4.7254	25.676	-16.698	-16.408	-0.22322	-0.67136	1636.8
4.49	450	60	NaN	21.955	9.5443	-23.251	-173.24	20.985	10.089	-10.852	-823.22	1223.7	27.826	807.41	1086.1	24.044	37.619	0	0	-37.891	-22.398	-4.9584	-26.357	20.596	5.4031	4.7208	25.808	-17.294	-16.995	-0.23763	-0.54846	1636.9
4.5	451	60	NaN	21.966	9.5427	-23.232	-173.23	21.065	10.058	-10.882	-823.17	1223.7	27.705	807.5	1086.1	23.902	37.525	0	0	-38.505	-23.01	-4.9681	-26.367	20.61	5.4131	4.7203	25.887	-17.895	-17.597	-0.24785	-0.47955	1636.9
4.51	452	60	NaN	21.977	9.5557	-23.226	-173.22	21.138	10.022	-10.861	-823.1	1223.7	27.561	807.58	1086.2	25.363	36.792	0	0	-39.12	-23.622	-4.9779	-26.376	20.627	5.429	4.7349	25.959	-18.493	-18.193	-0.24303	-0.4176	1636.9
4.52	453	60	NaN	21.991	9.5506	-23.22	-173.23	21.204	10.021	-10.843	-823.08	1223.7	27.537	807.68	1086.2	23.649	37.123	0	0	-39.735	-24.234	-4.9876	-26.386	20.643	5.4266	4.7313	26.023	-19.092	-18.808	-0.25635	-0.36262	1637
4.53	454	60	NaN	22.002	9.5262	-23.204	-173.11	21.281	10.048	-10.877	-823.09	1223.7	27.387	807.77	1086.2	23.649	37.637	0	0	-40.35	-24.846	-4.9974	-26.396	20.658	5.5508	4.7085	26.098	-19.692	-19.295	-0.28888	-0.29733	1637.1
4.54	455	60	NaN	22.011	9.5245	-23.202	-173.18	21.304	10.095	-10.846	-823.01	1223.7	27.623	807.93	1086.3	23.649	38.951	0	0	-40.964	-25.458	-5.0071	-26.406	20.66	5.4648	4.7086	26.12	-20.304	-19.994	-0.29856	-0.28567	1637.2
4.55	456	60	NaN	22.031	9.5263	-23.216	-173.14	21.342	10.103	-10.782	-822.94	1223.7	27.546	808.04	1086.3	24.187	39.49	0	0	-41.579	-26.07	-5.0169	-26.415	20.684	5.5154	4.7119	26.156	-20.894	-20.555	-0.30495	-0.25898	1637.2
4.56	457	60	NaN	22.042	9.5149	-23.222	-173.04	21.346	10.159	-10.766	-822.9	1223.7	27.57	808.18	1086.3	24.081	38.448	0	0	-42.194	-26.682	-5.0266	-26.425	20.695	5.6127	4.7014	26.16	-21.498	-21.07	-0.32522	-0.26534	1637.3
4.57	458	60	NaN	22.045	9.5	-23.229	-173	21.321	10.217	-10.746	-822.87	1223.6	27.707	808.33	1086.2	25.355	38.61	0	0	-42.808	-27.295	-5.0364	-26.435	20.695	5.654	4.6866	26.135	-22.114	-21.641	-0.34977	-0.30012	1637.4
4.58	459	60	NaN	22.048	9.4805	-23.245	-172.99	21.309	10.22	-10.713	-822.86	1223.6	27.746	808.42	1086.2	23.649	38.209	0	0	-43.423	-27.907	-5.0461	-26.445	20.697	5.6577	4.6676	26.122	-22.726	-22.249	-0.3785	-0.32299	1637.5
4.59	460	60	NaN	22.043	9.4464	-23.254	-172.99	21.318	10.21	-10.737	-822.87	1223.6	27.739	808.45	1086.3	23.899	38.627	0	0	-44.038	-28.519	-5.0559	-26.454	20.692	5.6608	4.6356	26.128	-23.346	-22.858	-0.42026	-0.32586	1637.5
4.6	461	60	NaN	22.038	9.4349	-23.264	-172.98	21.348	10.136	-10.718	-822.84	1223.6	27.529	808.38	1086.3	24.458	37.131	0	0	-44.653	-29.131	-5.0656	-26.464	20.694	5.6809	4.6258	26.157	-23.958	-23.45	-0.43979	-0.30658	1637.4
4.61	462	60	NaN	22.026	9.432	-23.271	-172.97	21.337	10.117	-10.72	-822.79	1223.6	27.494	808.39	1086.3	24.372	36.995	0	0	-45.267	-29.743	-5.0754	-26.474	20.684	5.6878	4.6233	26.146	-24.583	-24.055	-0.45212	-0.32819	1637.4
4.62	463	60	NaN	22.025	9.4233	-23.277	-172.97	21.273	10.166	-10.696	-822.75	1223.6	27.668	808.46	1086.3	25.412	36.363	0	0	-45.882	-30.355	-5.0851	-26.484	20.678	5.6804	4.614	26.082	-25.204	-24.675	-0.47111	-0.40168	1637.4
4.63	464	60	NaN	22.012	9.4183	-23.284	-172.91	21.311	10.104	-10.687	-822.72	1223.6	27.408	808.23	1086.4	25.762	37.788	0	0	-46.497	-30.967	-5.0949	-26.493	20.674	5.7471	4.6118	26.117	-25.823	-25.22	-0.48309	-0.37624	1637.2
4.64	465	60	NaN	21.99	9.4091	-23.268	-173.1	21.249	10.07	-10.748	-822.67	1223.6	27.6	808.23	1086.4	23.649	37.398	0	0	-47.111	-31.579	-5.1046	-26.503	20.643	5.5516	4.6024	26.056	-26.468	-26.027	-0.50221	-0.44735	1637.1
4.65	466	60	NaN	21.981	9.4134	-23.284	-173.12	21.192	10.049	-10.676	-822.64	1223.5	27.577	808.27	1086.3	23.877	37.619	0	0	-47.014	-31.482	-5.051	-26.449	20.637	5.5331	4.6054	26	-26.376	-25.949	-0.44564	-0.44942	1637.1
4.66	467	60	NaN	21.974	9.4056	-23.288	-173.03	21.212	9.9948	-10.648	-822.65	1223.5	27.283	808.12	1086.4	23.649	38.991	0	0	-46.587	-31.057	-4.9681	-26.367	20.641	5.635	4.5985	26.019	-25.946	-25.422	-0.36961	-0.34761	1637
4.67	468	60	NaN	21.963	9.3898	-23.272	-173.01	21.205	9.9723	-10.686	-822.66	1223.5	27.201	808.01	1086.4	23.701	38.519	0	0	-37.049	-21.56	-4.8029	-26.201	20.632	5.6563	4.5829	26.012	-16.417	-15.903	-0.21997	-0.1895	1636.9
4.68	469	60	NaN	21.957	9.3847	-23.259	-173.02	21.099	10.04	-10.667	-822.64	1223.5	27.456	808.13	1086.3	24.789	38.516	0	0	-28.932	-13.478	-4.6781	-26.077	20.618	5.6364	4.5741	25.91	-8.3141	-7.8414	-0.104	-0.16659	1637
4.69	470	60	NaN	21.958	9.3749	-23.233	-172.95	21.028	10.096	-10.656	-822.61	1223.5	27.568	808.12	1086.2	23.649	36.719	0	0	-30.062	-14.602	-4.7062	-26.105	20.615	5.7059	4.5619	25.841	-9.4462	-8.8964	-0.14426	-0.26397	1637
4.7	471	60	NaN	21.956	9.3795	-23.229	-172.96	21.016	10.071	-10.602	-822.58	1223.5	27.516	808.04	1086.2	23.649	37.931	0	0	-31.391	-15.926	-4.7271	-26.125	20.616	5.7031	4.5651	25.83	-10.774	-10.222	-0.16195	-0.29521	1636.8
4.71	472	60	NaN	21.962	9.3633	-23.216	-172.96	20.985	10.099	-10.613	-822.6	1223.5	27.6	808	1086.1	23.92	36.823	0	0	-32.783	-17.312	-4.7569	-26.155	20.619	5.702	4.5486	25.8	-12.164	-11.61	-0.20832	-0.35521	1636.8
4.72	473	60	NaN	21.976	9.3547	-23.203	-172.96	20.971	10.106	-10.594	-822.59	1223.5	27.628	807.89	1086.1	24.011	38.853	0	0	-34.189	-18.712	-4.8201	-26.218	20.633	5.6979	4.5388	25.787	-13.557	-13.015	-0.28121	-0.43136	1636.7
4.73	474	60	NaN	21.99	9.3583	-23.214	-173.04	20.989	10.038	-10.505	-822.58	1223.5	27.507	807.76	1086.2	23.649	36.75	0	0	-35.65	-20.167	-4.8517	-26.25	20.654	5.6221	4.5436	25.804	-14.996	-14.545	-0.30807	-0.44646	1636.6
4.74	475	60	NaN	21.994	9.3568	-23.217	-173.01	20.96	10.07	-10.489	-822.59	1223.5	27.58	807.77	1086.1	25.062	38.036	0	0	-37.131	-21.641	-4.8718	-26.27	20.656	5.654	4.5415	25.775	-16.475	-15.987	-0.33035	-0.49474	1636.6
4.75	476	60	NaN	22.007	9.3604	-23.215	-172.98	20.926	10.121	-10.457	-822.57	1223.5	27.707	807.73	1086.1	24.128	37.542	0	0	-41.203	-25.696	-4.9067	-26.305	20.666	5.674	4.544	25.743	-20.537	-20.022	-0.36267	-0.56235	1636.5
4.76	477	60	NaN	22.023	9.3518	-23.201	-173.1	20.912	10.112	-10.483	-822.56	1223.5	27.824	807.63	1086.1	23.649	36.976	0	0	-44.519	-28.998	-4.9419	-26.34	20.677	5.5575	4.5354	25.729	-23.843	-23.44	-0.40648	-0.61141	1636.4
4.77	478	60	NaN	22.031	9.3312	-23.191	-173.24	20.898	10.106	-10.535	-822.59	1223.5	27.989	807.56	1086.1	24.335	38.385	0	0	-45.376	-29.852	-4.9726	-26.371	20.677	5.4089	4.5155	25.714	-24.699	-24.443	-0.45704	-0.65726	1636.4
4.78	479	60	NaN	22.038	9.3249	-23.212	-173.21	20.873	10.16	-10.462	-822.62	1223.5	28.074	807.53	1086.1	23.649	37.31	0	0	-46.235	-30.707	-4.993	-26.391	20.683	5.4405	4.5092	25.688	-25.552	-25.266	-0.48383	-0.70315	1636.4
4.79	480	60	NaN	22.041	9.3249	-23.236	-173.04	20.866	10.149	-10.383	-822.63	1223.5	27.818	807.5	1086.1	24.357	39.352	0	0	-40.836	-25.331	-4.9032	-26.302	20.699	5.6175	4.5091	25.681	-20.137	-19.713	-0.39405	-0.62032	1636.4
4.8	481	60	NaN	22.04	9.32	-23.244	-173.05	20.824	10.205	-10.365	-822.68	1223.5	27.989	807.52	1086.1	24.571	37.996	0	0	-20.201	-4.7843	-4.5504	-25.949	20.693	5.5983	4.5039	25.64	0.49124	0.81398	-0.046504	-0.30882	1636.4
4.81	482	60	NaN	22.045	9.3185	-23.243	-173.07	20.794	10.246	-10.378	-822.69	1223.4	28.109	807.51	1086.1	23.779	37.671	0	0	-15.655	-0.25741	-4.4748	-25.873	20.693	5.5767	4.5025	25.61	5.0376	5.3193	0.027656	-0.26315	1636.4
4.82	483	60	NaN	22.037	9.3117	-23.221	-173.09	20.804	10.206	-10.445	-822.7	1223.5	27.988	807.45	1086.1	24.429	38.358	0	0	-15.637	-0.23935	-4.4773	-25.876	20.687	5.5604	4.4951	25.621	5.0496	5.3211	0.017797	-0.25482	1636.4
4.83	484	60	NaN	22.035	9.3078	-23.206	-173.1	20.776	10.227	-10.486	-822.71	1223.5	28.024	807.47	1086	24.046	38.627	0	0	-15.665	-0.26765	-4.4807	-25.879	20.682	5.5489	4.4905	25.593	5.0164	5.2812	0.0097959	-0.28623	1636.4
4.84	485	60	NaN	22.033	9.3098	-23.21	-173.19	20.758	10.232	-10.448	-822.74	1223.5	28.143	807.44	1086	24.19	36.792	0	0	-15.701	-0.30276	-4.4828	-25.881	20.677	5.4561	4.4922	25.576	4.9763	5.1534	0.0094596	-0.30541	1636.4
4.85	486	60	NaN	22.031	9.3123	-23.214	-173.3	20.766	10.224	-10.41	-822.77	1223.5	28.218	807.37	1086	23.649	37.026	0	0	-15.738	-0.34017	-4.4827	-25.881	20.674	5.3379	4.4949	25.584	4.9354	4.9977	0.012195	-0.29757	1636.4
4.86	487	60	NaN	22.029	9.3121	-23.212	-173.37	20.797	10.218	-10.395	-822.82	1223.5	28.191	807.3	1086.1	24.507	38.639	0	0	-15.737	-0.3388	-4.4834	-25.882	20.673	5.2773	4.4953	25.614	4.9363	4.9385	0.011875	-0.26766	1636.4
4.87	488	60	NaN	22.028	9.3147	-23.211	-173.37	20.825	10.213	-10.383	-822.86	1223.5	28.124	807.26	1086.1	23.663	38.3	0	0	-15.371	0.025579	-4.4787	-25.877	20.675	5.2728	4.4983	25.642	5.3041	5.2984	0.01952	-0.23537	1636.4
4.88	489	60	NaN	22.033	9.327	-23.207	-173.38	20.82	10.226	-10.378	-822.84	1223.5	28.121	807.28	1086.1	23.649	37.761	0	0	-14.338	1.054	-4.464	-25.862	20.68	5.264	4.5101	25.636	6.3422	6.318	0.046082	-0.22597	1636.4
4.89	490	60	NaN	22.045	9.3414	-23.206	-173.39	20.835	10.245	-10.343	-822.84	1223.5	28.135	807.24	1086.1	24.948	38.98	0	0	-14.213	1.1783	-4.4619	-25.86	20.693	5.2584	4.5242	25.652	6.4798	6.4367	0.062361	-0.20785	1636.3
4.9	491	60	NaN	22.042	9.3421	-23.189	-173.4	20.88	10.198	-10.392	-822.88	1223.5	27.969	807.17	1086.1	23.849	38.117	0	0	-14.286	1.106	-4.4625	-25.861	20.694	5.253	4.5259	25.696	6.4083	6.359	0.063478	-0.16514	1636.3
4.91	492	60	NaN	22.055	9.3533	-23.19	-173.39	20.896	10.2	-10.357	-822.91	1223.5	27.95	807.16	1086.1	24.393	39.129	0	0	-14.365	1.0275	-4.4613	-25.86	20.709	5.2589	4.537	25.713	6.3445	6.2864	0.075646	-0.14714	1636.3
4.92	493	60	NaN	22.059	9.3701	-23.207	-173.41	20.901	10.216	-10.284	-822.92	1223.5	27.996	807.16	1086.1	24.587	38.106	0	0	-14.415	0.9776	-4.4594	-25.858	20.714	5.2457	4.5544	25.716	6.2994	6.2233	0.095058	-0.14145	1636.3
4.93	494	60	NaN	22.067	9.3716	-23.207	-173.41	20.908	10.217	-10.282	-822.94	1223.5	27.985	807.16	1086.2	23.649	37.934	0	0	-14.426	0.96637	-4.4564	-25.855	20.723	5.2486	4.5562	25.723	6.2965	6.2149	0.099765	-0.13179	1636.3
4.94	495	60	NaN	22.074	9.3711	-23.19	-173.41	20.86	10.27	-10.315	-822.97	1223.5	28.146	807.25	1086.1	25.776	38.601	0	0	-14.311	1.081	-4.4544	-25.853	20.723	5.2368	4.5537	25.678	6.4119	6.3177	0.099287	-0.1751	1636.5
4.95	496	60	NaN	22.081	9.3759	-23.178	-173.41	20.853	10.285	-10.314	-822.99	1223.5	28.205	807.26	1086.1	23.649	37.918	0	0	-14.204	1.1875	-4.4528	-25.851	20.728	5.2336	4.5575	25.672	6.5238	6.421	0.10469	-0.17955	1636.5
4.96	497	60	NaN	22.089	9.3839	-23.175	-173.41	20.891	10.245	-10.28	-823	1223.5	28.12	807.2	1086.1	23.649	36.306	0	0	-14.129	1.2624	-4.4518	-25.85	20.74	5.2373	4.5656	25.709	6.6108	6.4997	0.11382	-0.14078	1636.4
4.97	498	60	NaN	22.094	9.3954	-23.171	-173.43	20.882	10.249	-10.249	-822.99	1223.5	28.184	807.22	1086	23.649	36.831	0	0	-14.045	1.3455	-4.4517	-25.85	20.744	5.2233	4.5756	25.701	6.6985	6.5688	0.12382	-0.14869	1636.5
4.98	499	60	NaN	22.096	9.4106	-23.167	-173.43	20.866	10.287	-10.224	-822.95	1223.5	28.312	807.24	1086	23.831	36.925	0	0	-13.961	1.4297	-4.4518	-25.85	20.741	5.2204	4.5891	25.687	6.7807	6.6501	0.13735	-0.16298	1636.4
4.99	500	60	NaN	22.09	9.4002	-23.158	-173.43	20.904	10.205	-10.25	-822.99	1223.5	28.128	807.19	1086	24.841	37.346	0	0	-13.908	1.4825	-4.4507	-25.849	20.741	5.2208	4.5779	25.726	6.8335	6.7033	0.12718	-0.12286	1636.4
5	501	60	NaN	22.086	9.4013	-23.154	-173.49	20.806	10.307	-10.25	-822.98	1223.6	28.547	807.44	1085.8	23.649	40.94	0	0	-13.786	1.6041	-4.4497	-25.848	20.723	5.1509	4.5735	25.634	6.9372	6.755	0.12387	-0.21433	1636.7
5.01	502	60	NaN	22.094	9.4125	-23.152	-173.52	20.982	10.146	-10.2	-822.95	1223.5	28.258	807.12	1085.9	23.649	38.034	0	0	-13.586	1.8025	-4.4485	-25.847	20.743	5.1279	4.5873	25.807	7.1563	6.9304	0.13874	-0.040129	1636.3
5.02	503	60	NaN	22.09	9.4049	-23.143	-173.54	21.065	10.066	-10.224	-822.97	1223.6	28.108	806.99	1085.9	23.649	38.79	0	0	-13.52	1.8683	-4.4491	-25.848	20.743	5.1078	4.58	25.89	7.2228	6.9761	0.13087	0.042195	1636.2
5.03	504	60	NaN	22.09	9.4077	-23.142	-173.58	21.104	10.048	-10.232	-822.94	1223.5	28.143	806.96	1085.9	23.649	38.945	0	0	-13.445	1.9431	-4.4486	-25.847	20.741	5.068	4.582	25.929	7.296	7.0111	0.13341	0.082482	1636.1
5.04	505	60	NaN	22.086	9.4037	-23.145	-173.62	21.145	10.029	-10.243	-822.93	1223.5	28.169	806.94	1085.9	23.649	39.659	0	0	-13.352	2.0363	-4.4465	-25.845	20.736	5.0276	4.5768	25.972	7.384	7.0639	0.13025	0.12698	1636.1
5.05	506	60	NaN	22.082	9.3967	-23.153	-173.66	21.205	10.01	-10.246	-822.94	1223.5	28.186	806.88	1085.9	23.649	39.543	0	0	-13.269	2.1184	-4.4457	-25.844	20.731	4.992	4.5696	26.033	7.4621	7.1104	0.12396	0.1885	1636.1
5.06	507	60	NaN	22.085	9.3997	-23.166	-173.69	21.272	9.9969	-10.222	-822.92	1223.5	28.228	806.82	1085.9	23.649	37.063	0	0	-13.192	2.1947	-4.4448	-25.843	20.733	4.9559	4.5729	26.099	7.5407	7.1506	0.12815	0.25551	1636
5.07	508	60	NaN	22.084	9.4026	-23.173	-173.73	21.325	9.9729	-10.209	-822.9	1223.5	28.235	806.8	1085.9	25.08	40.677	0	0	-13.245	2.1423	-4.4413	-25.84	20.733	4.9215	4.5755	26.152	7.4878	7.0637	0.13415	0.31227	1636
5.08	509	60	NaN	22.075	9.3949	-23.173	-173.76	21.375	9.969	-10.242	-822.9	1223.5	28.271	806.81	1085.9	25.416	47.108	0	0	-13.231	2.1562	-4.4376	-25.836	20.721	4.8898	4.5679	26.202	7.4896	7.046	0.1303	0.36611	1636
5.09	510	60	NaN	22.069	9.3942	-23.17	-173.77	21.398	9.9549	-10.264	-822.88	1223.5	28.313	806.84	1085.9	25.602	50.108	0	0	-13.156	2.2307	-4.4336	-25.832	20.713	4.8699	4.5671	26.225	7.5567	7.1006	0.13356	0.39276	1636
5.1	511	60	NaN	22.064	9.3924	-23.166	-173.79	21.387	9.9939	-10.299	-822.85	1223.5	28.528	806.9	1085.8	25.433	52.925	0	0	-13.141	2.2457	-4.4288	-25.827	20.7	4.8488	4.5649	26.214	7.5584	7.0945	0.13619	0.38728	1636
5.11	512	60	NaN	22.062	9.3869	-23.175	-173.8	21.414	9.9533	-10.279	-822.87	1223.5	28.561	806.87	1085.9	23.649	49.684	0	0	-13.082	2.3045	-4.4241	-25.823	20.697	4.8324	4.5609	26.24	7.6144	7.1369	0.1368	0.4173	1636
5.12	513	60	NaN	22.059	9.3931	-23.18	-173.8	21.387	9.9757	-10.258	-822.84	1223.5	28.639	806.92	1085.9	26.51	54.086	0	0	-12.977	2.409	-4.4196	-25.818	20.691	4.8347	4.5668	26.213	7.7142	7.2437	0.14718	0.39532	1636
5.13	514	60	NaN	22.061	9.3977	-23.18	-173.79	21.372	9.9723	-10.252	-822.82	1223.5	28.655	806.95	1085.9	24.593	54.765	0	0	-12.904	2.4822	-4.4168	-25.815	20.693	4.8447	4.5715	26.198	7.7896	7.3269	0.15476	0.3825	1636
5.14	515	60	NaN	22.059	9.3911	-23.169	-173.78	21.376	9.9343	-10.292	-822.83	1223.5	28.617	806.95	1085.9	24.348	51.159	0	0	-12.828	2.5572	-4.4137	-25.812	20.692	4.8488	4.5659	26.202	7.8632	7.406	0.15213	0.38962	1636
5.15	516	60	NaN	22.057	9.3837	-23.156	-173.79	21.356	9.9241	-10.336	-822.85	1223.5	28.678	806.99	1085.9	23.649	51.594	0	0	-12.723	2.6621	-4.4081	-25.807	20.685	4.842	4.5589	26.181	7.9622	7.5041	0.15084	0.37431	1636.1
5.16	517	60	NaN	22.06	9.3867	-23.154	-173.79	21.299	9.9426	-10.337	-822.85	1223.5	28.844	807.08	1085.9	26.168	53.386	0	0	-12.669	2.7158	-4.3989	-25.797	20.683	4.8302	4.5621	26.124	8.0136	7.5459	0.16325	0.32665	1636.2
5.17	518	60	NaN	22.062	9.3936	-23.156	-173.8	21.253	9.9217	-10.326	-822.85	1223.5	28.917	807.14	1085.9	24.86	55.03	0	0	-12.654	2.7306	-4.3875	-25.786	20.683	4.8209	4.5702	26.076	8.0283	7.5515	0.18273	0.29057	1636.3
5.18	519	60	NaN	22.07	9.4023	-23.164	-173.81	21.199	9.936	-10.292	-822.84	1223.5	29.051	807.22	1086	24.106	56.952	0	0	-12.642	2.743	-4.387	-25.785	20.687	4.8091	4.5799	26.021	8.0454	7.5521	0.19289	0.23561	1636.3
5.19	520	60	NaN	22.071	9.4063	-23.152	-173.85	21.112	9.9224	-10.348	-822.84	1223.5	29.204	807.4	1086	24.749	61.072	0	1	-12.629	2.7555	-4.3865	-25.785	20.681	4.7641	4.5843	25.934	8.0518	7.5195	0.1978	0.14861	1636.5
5.2	521	60	NaN	22.076	9.4092	-23.148	-173.85	21.094	9.8606	-10.357	-822.83	1223.6	29.111	807.44	1086	27.238	63.163	0	1	-12.617	2.7679	-4.3861	-25.784	20.689	4.7584	4.5886	25.914	8.072	7.5263	0.20254	0.13003	1636.5
5.21	522	60	NaN	22.078	9.4166	-23.141	-173.87	21.062	9.8665	-10.379	-822.84	1223.6	29.192	807.52	1086	30.495	63.351	0	1	-12.604	2.7803	-4.3856	-25.784	20.688	4.7428	4.5966	25.882	8.0834	7.5231	0.21096	0.097977	1636.6
5.22	523	60	NaN	22.08	9.4273	-23.153	-173.87	21.069	9.8586	-10.339	-822.84	1223.6	29.223	807.54	1086.1	28.6	63.537	0	1	-12.592	2.7928	-4.3851	-25.784	20.69	4.7444	4.6094	25.887	8.098	7.5371	0.22427	0.10308	1636.7
5.23	524	60	NaN	22.085	9.4305	-23.151	-173.85	21.084	9.8237	-10.344	-822.86	1223.6	29.161	807.6	1086.2	27.77	64.633	0	1	-12.579	2.8052	-4.3847	-25.783	20.697	4.7601	4.615	25.899	8.1173	7.5653	0.23036	0.11633	1636.7
5.24	525	60	NaN	22.089	9.4333	-23.152	-173.84	21.078	9.8206	-10.329	-822.88	1223.6	29.17	807.75	1086.2	27.045	66.059	0	1	-12.567	2.8176	-4.3842	-25.783	20.701	4.7703	4.6194	25.892	8.1343	7.5879	0.23523	0.10918	1636.9
5.25	526	60	NaN	22.092	9.4393	-23.162	-173.83	21.085	9.8469	-10.292	-822.88	1223.6	29.223	807.87	1086.2	30.021	65.875	0	1	-12.554	2.83	-4.3837	-25.782	20.703	4.781	4.6272	25.897	8.1491	7.611	0.24346	0.11491	1637
5.26	527	60	NaN	22.097	9.4431	-23.154	-173.8	21.133	9.8647	-10.322	-822.86	1223.6	29.204	807.91	1086.3	29.682	65.211	0	1	-12.542	2.8425	-4.3833	-25.782	20.709	4.8077	4.6334	25.943	8.1666	7.6501	0.25014	0.16136	1637
5.27	528	60	NaN	22.102	9.4487	-23.151	-173.78	21.165	9.9265	-10.317	-822.85	1223.6	29.298	808.03	1086.4	29.43	63.594	0	1	-12.529	2.8549	-4.3828	-25.781	20.711	4.8292	4.6414	25.972	8.1813	7.6841	0.25862	0.19094	1637.1
5.28	529	60	NaN	22.102	9.446	-23.152	-173.75	21.25	9.9401	-10.321	-822.87	1223.6	29.235	808.15	1086.4	29.746	62.247	0	1	-12.517	2.8673	-4.3824	-25.781	20.713	4.8619	4.6423	26.054	8.1956	7.7292	0.25993	0.27334	1637.3
5.29	530	60	NaN	22.106	9.4389	-23.148	-173.73	21.34	9.9604	-10.341	-822.88	1223.6	29.193	808.19	1086.5	28.101	61.974	0	1	-12.504	2.8798	-4.3819	-25.78	20.717	4.8848	4.6384	26.141	8.2129	7.7646	0.25655	0.36038	1637.3
5.3	531	60	NaN	22.103	9.4396	-23.153	-173.71	21.467	9.963	-10.329	-822.88	1223.5	29.186	808.17	1086.6	27.59	61.803	0	1	-12.492	2.8922	-4.3814	-25.78	20.715	4.9036	4.6427	26.264	8.2228	7.7958	0.26126	0.48416	1637.3
5.31	532	60	NaN	22.105	9.4358	-23.152	-173.67	21.586	9.982	-10.315	-822.88	1223.6	29.132	808.18	1086.7	29.147	62.987	0	1	-12.479	2.9046	-4.381	-25.779	20.719	4.9413	4.6419	26.38	8.2398	7.8459	0.26095	0.60029	1637.3
5.32	533	60	NaN	22.107	9.4324	-23.149	-173.64	21.671	10.012	-10.312	-822.87	1223.5	29.11	808.24	1086.8	31.147	65.608	0	1	-12.467	2.9171	-4.3805	-25.779	20.723	4.9794	4.6405	26.463	8.256	7.8965	0.26003	0.68444	1637.3
5.33	534	60	NaN	22.112	9.4329	-23.151	-173.6	21.743	10.052	-10.297	-822.85	1223.5	29.123	808.32	1086.8	32.016	68.435	0	1	-12.455	2.9295	-4.38	-25.778	20.727	5.0182	4.6423	26.534	8.273	7.9477	0.26229	0.75555	1637.4
5.34	535	60	NaN	22.118	9.4262	-23.152	-173.53	21.824	10.095	-10.289	-822.86	1223.5	29.073	808.41	1086.8	33.978	70.634	0	1	-12.442	2.9419	-4.3796	-25.778	20.735	5.0846	4.6372	26.613	8.2934	8.0266	0.25765	0.8346	1637.5
5.35	536	60	NaN	22.121	9.4109	-23.15	-173.46	21.908	10.118	-10.303	-822.87	1223.5	28.936	808.52	1086.9	34.991	71.187	0	1	-12.43	2.9544	-4.3791	-25.777	20.743	5.1664	4.6237	26.695	8.3134	8.1208	0.24458	0.91764	1637.6
5.36	537	60	NaN	22.121	9.4041	-23.153	-173.37	21.995	10.107	-10.287	-822.87	1223.5	28.747	808.53	1086.9	35.351	71.211	0	1	-12.417	2.9668	-4.3786	-25.777	20.75	5.2554	4.6191	26.78	8.3333	8.2222	0.24044	1.0025	1637.6
5.37	538	60	NaN	22.13	9.4045	-23.17	-173.17	22.125	10.109	-10.234	-822.86	1223.5	28.382	808.42	1087	35.845	71.475	0	1	-12.405	2.9792	-4.3782	-25.777	20.774	5.4749	4.623	26.907	8.369	8.4541	0.24485	1.13	1637.4
5.38	539	60	NaN	22.134	9.3932	-23.156	-173.23	22.206	10.136	-10.277	-822.84	1223.5	28.53	808.36	1087	34.438	70.446	0	1	-12.392	2.9917	-4.3777	-25.776	20.771	5.4046	4.6132	26.986	8.3788	8.3963	0.23554	1.2097	1637.3
5.39	540	60	NaN	22.142	9.3883	-23.164	-173.14	22.168	10.313	-10.258	-822.82	1223.5	28.856	808.69	1086.9	33.142	64.474	0	1	-12.38	3.0041	-4.3772	-25.776	20.769	5.488	4.6047	26.951	8.3895	8.4921	0.22742	1.1757	1637.7
5.4	541	60	NaN	22.146	9.3799	-23.164	-172.97	22.239	10.424	-10.26	-822.82	1223.5	28.875	808.78	1086.9	29.127	57.404	0	1	-12.367	3.0165	-4.3768	-25.775	20.772	5.6545	4.5962	27.023	8.4052	8.671	0.21941	1.2477	1637.8
5.41	542	60	NaN	22.144	9.3639	-23.152	-172.89	22.318	10.445	-10.32	-822.83	1223.5	28.751	808.78	1086.9	26.641	55.56	0	1	-12.355	3.029	-4.3763	-25.775	20.773	5.7366	4.5806	27.101	8.4179	8.7655	0.20427	1.3261	1637.8
5.42	543	60	NaN	22.146	9.3697	-23.163	-172.89	22.401	10.453	-10.279	-822.81	1223.5	28.648	808.72	1086.9	23.649	52.814	0	1	-12.342	3.0414	-4.3758	-25.774	20.779	5.7434	4.5878	27.182	8.4372	8.7848	0.21201	1.4082	1637.7
5.43	544	60	NaN	22.152	9.3754	-23.172	-172.88	22.439	10.501	-10.243	-822.78	1223.4	28.664	808.73	1086.9	24.778	48.009	0	1	-12.33	3.0538	-4.3754	-25.774	20.785	5.751	4.5934	27.221	8.4558	8.8049	0.21805	1.4471	1637.7
5.44	545	60	NaN	22.154	9.3686	-23.169	-172.82	22.485	10.528	-10.262	-822.78	1223.4	28.545	808.73	1086.9	24.778	49.021	0	1	-12.317	3.0663	-4.3749	-25.773	20.792	5.8207	4.5864	27.268	8.4745	8.887	0.21149	1.4943	1637.7
5.45	546	60	NaN	22.153	9.3693	-23.174	-172.72	22.555	10.538	-10.237	-822.78	1223.4	28.314	808.66	1086.9	23.649	45.282	0	1	-12.305	3.0787	-4.3744	-25.773	20.799	5.925	4.5879	27.337	8.4946	9.0037	0.21342	1.564	1637.6
5.46	547	60	NaN	22.154	9.3787	-23.18	-172.67	22.489	10.701	-10.201	-822.75	1223.4	28.617	808.83	1086.8	24.132	60.813	0	1	-12.292	3.0911	-4.374	-25.772	20.791	5.9663	4.5939	27.274	8.4992	9.0574	0.21997	1.5014	1637.8
5.47	548	60	NaN	22.158	9.3665	-23.161	-172.64	22.542	10.751	-10.271	-822.76	1223.4	28.607	808.76	1086.9	25.535	66.078	0	1	-12.28	3.1036	-4.3735	-25.772	20.793	5.9928	4.5824	27.326	8.5133	9.0964	0.20886	1.5538	1637.7
5.48	549	60	NaN	22.155	9.3838	-23.174	-172.59	22.603	10.726	-10.214	-822.73	1223.4	28.325	808.67	1086.9	28.9	64.717	0	1	-12.267	3.116	-4.373	-25.771	20.802	6.0545	4.6004	27.387	8.5346	9.1705	0.22739	1.6152	1637.6
5.49	550	60	NaN	22.161	9.3752	-23.175	-172.57	22.622	10.781	-10.222	-822.74	1223.4	28.344	808.66	1086.9	30.331	66.328	0	1	-12.255	3.1284	-4.3726	-25.771	20.807	6.0729	4.5926	27.405	8.552	9.2013	0.22005	1.6337	1637.6
5.5	551	60	NaN	22.159	9.3725	-23.174	-172.54	22.653	10.789	-10.226	-822.74	1223.4	28.212	808.59	1086.9	31.417	66.804	0	1	-12.242	3.1409	-4.3721	-25.771	20.809	6.1076	4.5898	27.436	8.5671	9.2485	0.21765	1.6653	1637.5
5.51	552	60	NaN	22.171	9.3832	-23.174	-172.58	22.66	10.878	-10.197	-822.69	1223.4	28.323	808.6	1086.9	31.937	69.234	0	1	-12.23	3.1533	-4.3717	-25.77	20.819	6.0687	4.6001	27.443	8.5888	9.222	0.22841	1.6727	1637.4
5.52	553	60	NaN	22.18	9.3815	-23.169	-172.58	22.674	10.901	-10.19	-822.68	1223.4	28.245	808.54	1086.9	33.399	69.46	0	1	-12.217	3.1657	-4.3712	-25.77	20.83	6.0671	4.5968	27.459	8.613	9.2328	0.22565	1.6891	1637.4
5.53	554	60	NaN	22.185	9.3693	-23.163	-172.55	22.679	10.901	-10.211	-822.69	1223.4	28.125	808.46	1086.8	35.677	70.055	0	1	-12.205	3.1782	-4.3707	-25.769	20.838	6.105	4.5833	27.465	8.6335	9.2832	0.21257	1.6958	1637.3
5.54	555	60	NaN	22.188	9.3579	-23.161	-172.52	22.667	10.921	-10.233	-822.69	1223.4	28.114	808.41	1086.8	36.644	70.929	0	1	-12.192	3.1906	-4.3703	-25.769	20.841	6.1334	4.5715	27.453	8.6489	9.324	0.20122	1.6846	1637.3
5.55	556	60	NaN	22.185	9.3491	-23.161	-172.47	22.675	10.876	-10.242	-822.7	1223.4	27.927	808.3	1086.8	36.009	70.403	0	1	-12.18	3.203	-4.3698	-25.768	20.845	6.1913	4.562	27.462	8.6649	9.3943	0.19223	1.6942	1637.2
5.56	557	60	NaN	22.193	9.3554	-23.165	-172.35	22.683	10.861	-10.207	-822.67	1223.4	27.8	808.14	1086.8	36.256	68.894	0	1	-12.167	3.2154	-4.3693	-25.768	20.857	6.3137	4.5681	27.47	8.6902	9.5292	0.19882	1.7025	1637
5.57	558	60	NaN	22.201	9.3366	-23.168	-172.3	22.675	10.864	-10.207	-822.7	1223.4	27.735	808.03	1086.8	34.453	63.883	0	1	-12.155	3.2279	-4.3689	-25.767	20.869	6.368	4.5496	27.462	8.7138	9.5959	0.18076	1.6943	1636.9
5.58	559	2.5	NaN	22.206	9.3275	-23.157	-172.23	22.612	10.889	-10.254	-822.67	1223.4	27.725	807.92	1086.7	28.048	57.122	0	1	-12.142	3.2403	-4.3684	-25.767	20.871	6.4344	4.5382	27.402	8.729	9.6747	0.16978	1.6349	1636.8
5.59	560	2.5	NaN	22.21	9.3281	-23.175	-172.19	22.596	10.927	-10.208	-822.65	1223.4	27.772	807.82	1086.7	26.858	56.02	0	1	-12.13	3.2527	-4.3679	-25.766	20.875	6.4735	4.5385	27.386	8.7453	9.7262	0.17055	1.6196	1636.6
5.6	561	2.5	NaN	22.215	9.3263	-23.184	-172.15	22.574	10.945	-10.184	-822.63	1223.4	27.746	807.74	1086.7	27.809	53.862	0	1	-12.117	3.2652	-4.3675	-25.766	20.882	6.5161	4.5365	27.364	8.7649	9.7813	0.16907	1.5978	1636.5
5.61	562	2.5	NaN	22.212	9.321	-23.19	-172.1	22.55	10.969	-10.184	-822.63	1223.4	27.711	807.63	1086.7	24.073	48.63	0	1	-12.105	3.2776	-4.367	-25.765	20.88	6.5692	4.531	27.34	8.7752	9.8468	0.16401	1.5749	1636.4
5.62	563	2.5	NaN	22.214	9.3139	-23.186	-172.07	22.53	10.992	-10.205	-822.61	1223.3	27.69	807.54	1086.7	23.649	39.977	0	1	-12.092	3.29	-4.3665	-25.765	20.883	6.6017	4.524	27.32	8.7902	9.8918	0.15745	1.555	1636.3
5.63	564	2.5	NaN	22.215	9.3065	-23.177	-172.05	22.487	11.051	-10.228	-822.6	1223.3	27.79	807.51	1086.7	23.649	29.05	0	1	-12.08	3.3025	-4.3661	-25.764	20.879	6.6163	4.5158	27.277	8.7992	9.9188	0.14976	1.5129	1636.3
5.64	565	2.5	NaN	22.213	9.3092	-23.185	-172.03	22.463	11.093	-10.192	-822.59	1223.3	27.829	807.44	1086.7	23.649	37.866	0	1	-12.067	3.3149	-4.3656	-25.764	20.877	6.6352	4.5184	27.254	8.8098	9.9501	0.15277	1.4895	1636.2
5.65	566	2.5	NaN	22.213	9.3124	-23.2	-172.01	22.468	11.093	-10.13	-822.58	1223.3	27.736	807.35	1086.7	23.649	46.447	0	1	-12.055	3.3273	-4.3651	-25.764	20.882	6.6599	4.5228	27.257	8.8274	9.9873	0.15767	1.4936	1636.1
5.66	567	2.5	NaN	22.211	9.2921	-23.191	-171.98	22.405	11.159	-10.144	-822.62	1223.3	27.846	807.39	1086.7	23.649	65.494	0	1	-12.042	3.3398	-4.3647	-25.763	20.876	6.683	4.5019	27.195	8.8333	10.023	0.13724	1.4323	1636.2
5.67	568	2.5	NaN	22.22	9.2949	-23.198	-171.91	22.325	11.225	-10.047	-822.58	1223.3	27.958	807.47	1086.7	25.72	67.494	0	1	-12.03	3.3522	-4.3642	-25.763	20.885	6.7507	4.5044	27.115	8.8549	10.103	0.14016	1.3529	1636.2
5.68	569	2.5	NaN	22.221	9.2828	-23.187	-171.98	22.352	11.214	-10.071	-822.6	1223.3	27.877	807.35	1086.7	24.528	65.785	0	1	-12.018	3.3646	-4.3637	-25.762	20.887	6.6898	4.4925	27.142	8.8697	10.054	0.1288	1.3798	1636.1
5.69	570	2.5	NaN	22.226	9.2606	-23.151	-171.85	22.354	11.221	-10.141	-822.61	1223.3	27.753	807.28	1086.7	23.649	62.453	0	1	-12.005	3.3771	-4.3633	-25.762	20.894	6.8148	4.4714	27.143	8.889	10.192	0.10808	1.3818	1636
5.7	571	2.5	NaN	22.24	9.2501	-23.133	-171.82	22.333	11.205	-10.155	-822.61	1223.4	27.652	807.29	1086.7	23.649	62.685	0	1	-11.993	3.3895	-4.3628	-25.761	20.911	6.8508	4.4604	27.122	8.9188	10.24	0.097616	1.3613	1636.1
5.71	572	2.5	NaN	22.248	9.2484	-23.141	-171.8	22.286	11.219	-10.098	-822.62	1223.3	27.663	807.35	1086.7	26.223	67.589	0	1	-11.98	3.4019	-4.3624	-25.761	20.921	6.8767	4.4579	27.076	8.9411	10.279	0.095581	1.3156	1636.1
5.72	573	2.5	NaN	22.259	9.243	-23.155	-171.72	22.224	11.237	-10.045	-822.65	1223.3	27.64	807.4	1086.6	28.724	70.641	0	1	-11.968	3.4144	-4.3619	-25.76	20.934	6.9597	4.4507	27.016	8.9669	10.374	0.088836	1.2557	1636.2
5.73	574	2.5	NaN	22.271	9.2398	-23.162	-171.64	22.178	11.248	-10.015	-822.67	1223.3	27.593	807.42	1086.6	30.375	70.975	0	1	-11.953	3.4291	-4.3588	-25.757	20.949	7.0399	4.4466	26.971	8.9962	10.469	0.087886	1.2135	1636.3
5.74	575	2.5	NaN	22.279	9.2458	-23.162	-171.6	22.137	11.262	-10.001	-822.68	1223.3	27.599	807.47	1086.6	29.663	70.386	0	1	-11.934	3.4476	-4.3512	-25.75	20.958	7.0758	4.452	26.931	9.0239	10.523	0.10083	1.1811	1636.3
5.75	576	2.5	NaN	22.289	9.2535	-23.16	-171.57	22.09	11.265	-10	-822.68	1223.3	27.604	807.52	1086.5	29.412	68.908	0	1	-11.916	3.4661	-4.3436	-25.742	20.967	7.1059	4.4581	26.886	9.0516	10.572	0.11445	1.1437	1636.4
5.76	577	2.5	NaN	22.3	9.2528	-23.157	-171.53	22.088	11.234	-10.01	-822.72	1223.4	27.491	807.52	1086.6	28.607	67.958	0	1	-11.897	3.4847	-4.336	-25.734	20.982	7.1483	4.4574	26.884	9.0855	10.633	0.12133	1.1495	1636.4
5.77	578	2.5	NaN	22.3	9.2493	-23.141	-171.51	22.064	11.27	-10.091	-822.78	1223.4	27.577	807.54	1086.5	28.372	66.281	0	1	-11.878	3.5032	-4.3285	-25.727	20.977	7.1702	4.4526	26.861	9.0983	10.673	0.12412	1.1341	1636.5
5.78	579	2.5	NaN	22.291	9.2558	-23.15	-171.48	22.08	11.248	-10.092	-822.82	1223.4	27.492	807.49	1086.6	28.117	62.222	0	1	-11.86	3.5217	-4.3209	-25.719	20.971	7.2021	4.4599	26.876	9.1109	10.724	0.139	1.1562	1636.5
5.79	580	2.5	NaN	22.297	9.2704	-23.162	-171.46	22.075	11.224	-10.048	-822.83	1223.4	27.431	807.47	1086.6	29.116	61.966	0	1	-11.841	3.5403	-4.3133	-25.712	20.98	7.2211	4.474	26.872	9.1385	10.761	0.16072	1.16	1636.5
5.8	581	2.5	NaN	22.294	9.2826	-23.166	-171.46	22.068	11.206	-10.029	-822.85	1223.4	27.407	807.46	1086.6	29.151	62.089	0	1	-11.911	3.4705	-4.3129	-25.711	20.979	7.2265	4.4869	26.864	9.0674	10.697	0.17403	1.1525	1636.5
5.81	582	2.5	NaN	22.29	9.3009	-23.17	-171.45	22.066	11.157	-9.9948	-822.86	1223.4	27.277	807.42	1086.6	29.504	61.94	0	1	-11.965	3.4166	-4.3131	-25.712	20.98	7.244	4.5056	26.861	9.0145	10.661	0.19246	1.1492	1636.4
5.82	583	2.5	NaN	22.28	9.3179	-23.156	-171.43	22.047	11.113	-10.018	-822.87	1223.4	27.16	807.4	1086.6	29.987	61.891	0	1	-11.992	3.3904	-4.3137	-25.712	20.974	7.2595	4.523	26.842	8.9822	10.65	0.20923	1.1296	1636.4
5.83	584	2.5	NaN	22.273	9.3237	-23.138	-171.43	22.016	11.099	-10.049	-822.9	1223.4	27.139	807.37	1086.6	30.234	61.43	0	1	-12.185	3.1974	-4.3158	-25.714	20.966	7.2656	4.5288	26.811	8.7809	10.463	0.21296	1.097	1636.4
5.84	585	2.5	NaN	22.27	9.3205	-23.132	-171.42	21.982	11.094	-10.044	-822.96	1223.4	27.146	807.36	1086.6	29.706	60.76	0	1	-12.368	3.0159	-4.3174	-25.716	20.963	7.269	4.5248	26.778	8.5951	10.285	0.20738	1.0617	1636.5
5.85	586	2.5	NaN	22.262	9.3186	-23.126	-171.42	21.945	11.074	-10.051	-823	1223.5	27.109	807.35	1086.6	29.153	60.298	0	1	-12.507	2.8776	-4.3179	-25.716	20.956	7.2768	4.5223	26.741	8.4494	10.154	0.2044	1.0251	1636.5
5.86	587	2.5	NaN	22.263	9.3196	-23.131	-171.4	21.934	11.081	-10.02	-823.04	1223.5	27.114	807.27	1086.6	28.319	60.015	0	1	-12.638	2.7468	-4.3182	-25.717	20.958	7.2966	4.5236	26.73	8.3198	10.043	0.2054	1.0139	1636.5
5.87	588	2.5	NaN	22.265	9.3201	-23.132	-171.38	21.876	11.068	-10.014	-823.06	1223.5	27.098	807.3	1086.6	28.054	59.756	0	1	-12.762	2.6232	-4.3182	-25.717	20.961	7.3126	4.5224	26.674	8.1991	9.9358	0.20425	0.95698	1636.5
5.88	589	2.5	NaN	22.261	9.3296	-23.112	-171.35	21.834	11.036	-10.038	-823.07	1223.5	27.009	807.25	1086.5	27.503	59.593	0	1	-13.129	2.2581	-4.3159	-25.714	20.959	7.3506	4.5291	26.634	7.8304	9.6087	0.21324	0.9198	1636.5
5.89	590	2.5	NaN	22.268	9.3375	-23.103	-171.33	21.828	11.022	-10.048	-823.08	1223.5	26.972	807.15	1086.5	26.931	59.243	0	1	-13.384	2.0036	-4.3147	-25.713	20.967	7.3697	4.5359	26.629	7.5825	9.3733	0.22112	0.91629	1636.4
5.9	591	2.5	NaN	22.267	9.3588	-23.113	-171.31	21.783	11.053	-9.9962	-823.06	1223.5	27.072	807.13	1086.5	26.337	60.142	0	1	-13.516	1.8726	-4.3148	-25.713	20.965	7.384	4.5554	26.587	7.4488	9.2566	0.24065	0.8736	1636.4
5.91	592	2.5	NaN	22.266	9.3627	-23.124	-171.29	21.785	11.026	-9.9567	-823.1	1223.5	27.003	807.05	1086.5	25.937	60.826	0	1	-13.709	1.6805	-4.3176	-25.716	20.967	7.4066	4.5589	26.588	7.2578	9.087	0.24129	0.87236	1636.3
5.92	593	2.5	NaN	22.267	9.3592	-23.121	-171.28	21.784	11.019	-9.9643	-823.14	1223.5	26.999	806.95	1086.5	26.714	60.102	0	1	-13.9	1.4897	-4.3204	-25.719	20.968	7.4184	4.5543	26.589	7.0674	8.9081	0.23394	0.87019	1636.3
5.93	594	2.5	NaN	22.267	9.3669	-23.11	-171.28	21.753	11.053	-9.9725	-823.13	1223.5	27.116	806.88	1086.4	27.201	59.907	0	1	-14.087	1.3037	-4.3228	-25.721	20.964	7.4199	4.56	26.56	6.8764	8.7236	0.23715	0.83895	1636.2
5.94	595	2.5	NaN	22.266	9.3796	-23.099	-171.27	21.733	11.071	-9.9599	-823.09	1223.5	27.174	806.83	1086.4	27.304	60.119	0	1	-14.268	1.1234	-4.3254	-25.724	20.961	7.4238	4.5714	26.541	6.6929	8.5472	0.24605	0.81718	1636.1
5.95	596	2.5	NaN	22.273	9.3819	-23.079	-171.27	21.729	11.081	-9.9778	-823.06	1223.5	27.212	806.73	1086.4	27.076	60.767	0	1	-14.443	0.94914	-4.3281	-25.727	20.966	7.4226	4.5728	26.538	6.5224	8.3717	0.24464	0.81179	1636
5.96	597	2.5	NaN	22.273	9.3902	-23.064	-171.27	21.686	11.097	-9.9689	-823	1223.5	27.265	806.7	1086.3	27.221	61.338	0	1	-14.579	0.81401	-4.3315	-25.73	20.964	7.4226	4.5789	26.498	6.3849	8.2366	0.24736	0.76777	1635.9
5.97	598	2.5	NaN	22.264	9.362	-23.055	-171.26	21.688	11.056	-9.9942	-823.04	1223.5	27.156	806.52	1086.3	26.897	61.517	0	1	-14.695	0.69871	-4.3343	-25.733	20.958	7.4369	4.5499	26.5	6.2636	8.1356	0.21556	0.76691	1635.7
5.98	599	2.5	NaN	22.271	9.3607	-23.071	-171.25	21.628	11.076	-9.9081	-823	1223.5	27.224	806.51	1086.3	26.257	61.619	0	1	-14.792	0.60229	-4.3367	-25.735	20.966	7.4415	4.5481	26.441	6.1743	8.0437	0.2114	0.70588	1635.7
5.99	600	2.5	NaN	22.272	9.3447	-23.067	-171.25	21.568	11.08	-9.8944	-823.01	1223.5	27.25	806.47	1086.2	24.433	61.549	0	1	-14.788	0.60604	-4.3391	-25.737	20.966	7.4465	4.5301	26.382	6.1783	8.0525	0.19104	0.64468	1635.7
6	601	2.5	NaN	22.269	9.342	-23.065	-171.23	21.545	11.051	-9.8676	-822.97	1223.5	27.159	806.37	1086.2	23.649	60.523	0	1	-14.822	0.57238	-4.3406	-25.739	20.967	7.4674	4.5268	26.36	6.145	8.0398	0.18623	0.6214	1635.5
6.01	602	2.5	NaN	22.269	9.3349	-23.05	-171.22	21.517	11.026	-9.8998	-822.91	1223.5	27.078	806.29	1086.2	23.649	59.083	0	0	-14.894	0.50046	-4.3412	-25.74	20.969	7.4821	4.5187	26.333	6.075	7.9826	0.17749	0.59358	1635.4
6.02	603	2.5	NaN	22.274	9.3226	-23.042	-171.2	21.456	11.015	-9.9206	-822.86	1223.5	27.04	806.23	1086.2	23.649	58.672	0	0	-14.93	0.46501	-4.3431	-25.742	20.974	7.4984	4.5047	26.274	6.0449	7.9634	0.16158	0.53222	1635.3
6.03	604	2.5	NaN	22.278	9.3141	-23.055	-171.18	21.396	11.004	-9.8693	-822.82	1223.5	26.998	806.16	1086.1	23.649	58.838	0	0	-14.931	0.46367	-4.3457	-25.744	20.981	7.5198	4.4951	26.215	6.0501	7.9835	0.14947	0.47072	1635.2
6.04	605	2.5	NaN	22.278	9.3054	-23.073	-171.17	21.365	10.991	-9.8166	-822.81	1223.5	26.946	806.06	1086.1	23.649	59.379	0	0	-14.826	0.56853	-4.3463	-25.745	20.985	7.535	4.4862	26.184	6.1591	8.1035	0.13987	0.4396	1635.1
6.05	606	2.5	NaN	22.28	9.2882	-23.077	-171.16	21.319	10.991	-9.8251	-822.79	1223.5	26.922	805.99	1086.1	23.649	59.569	0	0	-14.716	0.6777	-4.3477	-25.746	20.987	7.5522	4.4677	26.14	6.2714	8.2299	0.12002	0.39366	1635
6.06	607	2.5	NaN	22.279	9.2808	-23.078	-171.14	21.292	10.983	-9.8346	-822.76	1223.5	26.881	805.91	1086.1	23.649	59.224	0	0	-14.599	0.79371	-4.3497	-25.748	20.988	7.567	4.4586	26.114	6.3881	8.3607	0.10896	0.36595	1634.9
6.07	608	2.5	NaN	22.281	9.2727	-23.074	-171.12	21.26	10.964	-9.8592	-822.71	1223.5	26.77	805.85	1086	23.649	54.219	0	0	-14.423	0.96971	-4.3529	-25.751	20.993	7.5944	4.45	26.083	6.5699	8.5641	0.097051	0.33162	1634.8
6.08	609	2.5	NaN	22.28	9.2629	-23.079	-171.1	21.261	10.942	-9.8406	-822.69	1223.5	26.649	805.71	1086	23.649	45.558	0	0	-14.319	1.0726	-4.3575	-25.756	20.997	7.6163	4.4402	26.084	6.6773	8.6889	0.082781	0.32825	1634.6
6.09	610	2.5	NaN	22.283	9.2579	-23.079	-171.09	21.248	10.959	-9.8294	-822.64	1223.5	26.647	805.62	1086	23.649	44.514	0	0	-14.278	1.1134	-4.3631	-25.762	20.999	7.6285	4.4345	26.072	6.7208	8.742	0.071356	0.31021	1634.5
6.1	611	2.5	NaN	22.276	9.2425	-23.081	-171.09	21.204	10.979	-9.8244	-822.61	1223.4	26.662	805.52	1086	23.649	45.143	0	0	-14.237	1.1543	-4.3688	-25.767	20.992	7.6283	4.4171	26.029	6.7546	8.7826	0.04828	0.26216	1634.3
6.11	612	2.5	NaN	22.273	9.2224	-23.078	-171.08	21.173	10.979	-9.8409	-822.59	1223.4	26.613	805.44	1085.9	23.649	45.441	0	0	-14.196	1.1951	-4.3744	-25.773	20.99	7.6348	4.396	26	6.7935	8.8299	0.021611	0.22687	1634.2
6.12	613	2.5	NaN	22.271	9.2062	-23.076	-171.07	21.155	10.981	-9.8553	-822.57	1223.4	26.567	805.39	1085.9	23.649	45.67	0	0	-14.155	1.2359	-4.3801	-25.778	20.989	7.644	4.3797	25.982	6.834	8.88	-0.0003651	0.2033	1634.2
6.13	614	2.5	NaN	22.264	9.198	-23.076	-171.08	21.146	10.979	-9.8481	-822.54	1223.4	26.501	805.31	1085.9	23.649	45.143	0	0	-14.114	1.2768	-4.3858	-25.784	20.985	7.6401	4.3708	25.973	6.8706	8.9169	-0.014979	0.18878	1634.1
6.14	615	2.5	NaN	22.259	9.1958	-23.071	-171.1	21.148	10.954	-9.8392	-822.5	1223.4	26.356	805.22	1085.9	23.649	45.465	0	0	-14.073	1.3176	-4.3914	-25.79	20.986	7.6272	4.3682	25.976	6.9122	8.9448	-0.023231	0.18591	1633.9
6.15	616	2.5	NaN	22.26	9.1901	-23.073	-171.11	21.078	11.004	-9.824	-822.48	1223.4	26.469	805.3	1085.9	23.649	45.642	0	0	-14.032	1.3584	-4.3971	-25.795	20.983	7.6141	4.3616	25.906	6.9503	8.9726	-0.035463	0.11094	1634
6.16	617	2.5	NaN	22.266	9.1841	-23.082	-171.21	21.085	11.073	-9.7855	-822.45	1223.4	26.591	805.12	1085.8	23.649	46.563	0	0	-13.991	1.3993	-4.4027	-25.801	20.985	7.5102	4.3537	25.916	6.9939	8.9095	-0.049052	0.11455	1633.8
6.17	618	2.5	NaN	22.275	9.1741	-23.067	-171.21	21.053	11.077	-9.8452	-822.43	1223.4	26.585	805.13	1085.8	23.649	46.07	0	0	-13.95	1.4401	-4.4084	-25.807	20.993	7.5103	4.3425	25.885	7.0424	8.9504	-0.065914	0.078254	1633.8
6.18	619	2.5	NaN	22.27	9.1722	-23.078	-171.2	21.028	11.086	-9.8046	-822.42	1223.4	26.567	805.15	1085.8	23.649	45.72	0	0	-13.909	1.4809	-4.414	-25.812	20.989	7.5153	4.3416	25.858	7.0801	8.9963	-0.072482	0.045705	1633.8
6.19	620	2.5	NaN	22.272	9.1705	-23.078	-171.22	20.962	11.093	-9.8179	-822.4	1223.4	26.568	805.24	1085.8	23.649	45.515	0	0	-13.868	1.5218	-4.4197	-25.818	20.991	7.5035	4.3393	25.793	7.1227	9.0253	-0.080402	-0.024701	1633.9
6.2	621	2.5	NaN	22.279	9.1713	-23.085	-171.22	20.904	11.108	-9.7986	-822.37	1223.4	26.595	805.31	1085.8	23.649	45.032	0	0	-13.827	1.5626	-4.4254	-25.824	20.999	7.4965	4.3407	25.735	7.1712	9.0591	-0.084679	-0.089072	1633.9
6.21	622	2.5	NaN	22.283	9.1671	-23.083	-171.22	20.868	11.109	-9.8115	-822.36	1223.4	26.577	805.34	1085.8	23.649	45.549	0	0	-13.786	1.6034	-4.431	-25.829	21.003	7.4951	4.3375	25.698	7.2163	9.0985	-0.093523	-0.13157	1633.9
6.22	623	2.5	NaN	22.284	9.1622	-23.076	-171.23	20.832	11.107	-9.8532	-822.36	1223.4	26.555	805.37	1085.8	23.649	44.308	0	0	-13.745	1.6443	-4.4367	-25.835	21.003	7.4894	4.3329	25.661	7.2575	9.1337	-0.10375	-0.17396	1633.9
6.23	624	2.5	NaN	22.288	9.1649	-23.083	-171.24	20.773	11.135	-9.8426	-822.36	1223.4	26.642	805.45	1085.8	23.649	41.398	0	0	-13.704	1.6851	-4.4423	-25.841	21.004	7.4729	4.3356	25.603	7.2999	9.1581	-0.10673	-0.23808	1634
6.24	625	2.5	NaN	22.294	9.166	-23.098	-171.27	20.704	11.174	-9.8092	-822.34	1223.4	26.788	805.56	1085.8	23.649	41.404	0	0	-13.663	1.7259	-4.448	-25.846	21.006	7.4448	4.3369	25.533	7.3426	9.1708	-0.11114	-0.31372	1634.1
6.25	626	2.5	NaN	22.297	9.1589	-23.103	-171.29	20.658	11.153	-9.8162	-822.36	1223.4	26.749	805.66	1085.8	23.649	41.658	0	0	-13.622	1.7668	-4.4537	-25.852	21.01	7.4184	4.3305	25.486	7.3878	9.1852	-0.12318	-0.36591	1634.2
6.26	627	2.5	NaN	22.301	9.1635	-23.112	-171.32	20.638	11.174	-9.7804	-822.36	1223.4	26.808	805.67	1085.8	23.649	40.989	0	0	-13.581	1.8076	-4.4593	-25.858	21.013	7.395	4.3347	25.467	7.4321	9.2026	-0.12463	-0.39084	1634.2
6.27	628	2.5	NaN	22.295	9.1578	-23.109	-171.33	20.64	11.14	-9.8128	-822.38	1223.4	26.692	805.68	1085.8	23.649	40.939	0	0	-13.566	1.8229	-4.4597	-25.858	21.011	7.3896	4.3301	25.467	7.4449	9.2126	-0.12961	-0.39077	1634.3
6.28	629	2.5	NaN	22.291	9.1546	-23.103	-171.34	20.646	11.097	-9.847	-822.39	1223.4	26.552	805.67	1085.8	23.649	38.886	0	0	-13.637	1.7518	-4.442	-25.84	21.01	7.3838	4.3269	25.473	7.3733	9.1356	-0.11513	-0.36715	1634.3
6.29	630	2.5	NaN	22.29	9.1493	-23.095	-171.35	20.617	11.137	-9.8811	-822.4	1223.4	26.631	805.72	1085.8	23.649	38.977	0	0	-13.709	1.6807	-4.4243	-25.823	21.005	7.3668	4.3212	25.446	7.2965	9.0476	-0.10314	-0.37718	1634.3
6.3	631	2.5	NaN	22.291	9.1508	-23.099	-171.36	20.586	11.153	-9.8654	-822.4	1223.4	26.642	805.77	1085.8	23.649	38.123	0	0	-13.933	1.4576	-4.415	-25.813	21.007	7.3547	4.3224	25.414	7.0738	8.8124	-0.092588	-0.3989	1634.4
6.31	632	2.5	NaN	22.291	9.1489	-23.104	-171.37	20.567	11.154	-9.8553	-822.42	1223.3	26.62	805.8	1085.8	23.649	37.375	0	0	-14.783	0.61066	-4.4399	-25.838	21.008	7.3474	4.3206	25.395	6.2245	7.9581	-0.11929	-0.44325	1634.4
6.32	633	2.5	NaN	22.289	9.144	-23.101	-171.37	20.551	11.184	-9.8772	-822.44	1223.4	26.673	805.81	1085.8	23.649	34.411	0	0	-14.72	0.67414	-4.4412	-25.84	21.003	7.3396	4.3158	25.38	6.2838	8.0138	-0.12539	-0.45998	1634.5
6.33	634	2.5	NaN	22.288	9.1501	-23.1	-171.38	20.537	11.199	-9.8745	-822.43	1223.4	26.677	805.82	1085.8	23.649	31.335	0	0	-14.229	1.1623	-4.4315	-25.83	21.002	7.3381	4.3222	25.365	6.7722	8.5004	-0.10931	-0.46501	1634.5
6.34	635	2.5	NaN	22.284	9.1569	-23.105	-171.37	20.531	11.167	-9.8501	-822.45	1223.4	26.55	805.79	1085.8	23.649	31.63	0	0	-13.739	1.6504	-4.4218	-25.82	21.004	7.3501	4.3295	25.358	7.2645	9.0005	-0.092269	-0.46224	1634.4
6.35	636	2.5	NaN	22.283	9.1425	-23.096	-171.36	20.527	11.164	-9.8889	-822.51	1223.4	26.517	805.76	1085.8	23.649	29.299	0	0	-13.086	2.3009	-4.409	-25.807	21.002	7.3566	4.3161	25.353	7.9165	9.6575	-0.092912	-0.45405	1634.5
6.36	637	2.5	NaN	22.281	9.1469	-23.083	-171.36	20.539	11.117	-9.9362	-822.5	1223.4	26.354	805.68	1085.9	23.649	26.504	0	0	-12.006	3.3765	-4.3881	-25.786	21.005	7.3604	4.3204	25.366	8.999	10.737	-0.067673	-0.4208	1634.4
6.37	638	2.5	NaN	22.281	9.1425	-23.086	-171.39	20.474	11.138	-9.9077	-822.56	1223.4	26.459	805.75	1085.8	23.649	26.356	0	0	-11.718	3.6633	-4.382	-25.78	21.002	7.3323	4.3151	25.301	9.2843	10.996	-0.066895	-0.47946	1634.5
6.38	639	2.5	NaN	22.285	9.162	-23.097	-171.39	20.467	11.109	-9.8536	-822.54	1223.4	26.382	805.7	1085.8	23.649	24.005	0	0	-11.715	3.6659	-4.3803	-25.779	21.01	7.3333	4.3347	25.294	9.2952	10.999	-0.045583	-0.48488	1634.4
6.39	640	2.5	NaN	22.283	9.1634	-23.093	-171.4	20.443	11.097	-9.8644	-822.57	1223.4	26.353	805.67	1085.8	23.649	24.049	0	0	-11.809	3.5724	-4.377	-25.775	21.009	7.3232	4.3358	25.271	9.2003	10.896	-0.041178	-0.50477	1634.4
6.4	641	2.5	NaN	22.286	9.1634	-23.087	-171.42	20.404	11.073	-9.8798	-822.59	1223.4	26.307	805.67	1085.8	23.649	24.136	0	0	-11.85	3.5317	-4.3746	-25.773	21.013	7.3091	4.3348	25.233	9.1634	10.841	-0.039872	-0.54008	1634.5
6.41	642	2.5	NaN	22.291	9.1702	-23.084	-171.43	20.354	11.06	-9.876	-822.6	1223.4	26.303	805.67	1085.8	23.649	24.005	0	0	-11.871	3.5107	-4.3726	-25.771	21.018	7.2927	4.3403	25.184	9.1473	10.803	-0.032326	-0.5875	1634.5
6.42	643	2.5	NaN	22.29	9.1741	-23.081	-171.45	20.328	11.028	-9.8717	-822.62	1223.4	26.237	805.6	1085.8	23.649	24.005	0	0	-11.984	3.3977	-4.3716	-25.77	21.019	7.2837	4.3441	25.158	9.0352	10.681	-0.027544	-0.61247	1634.4
6.43	644	2.5	NaN	22.286	9.1739	-23.08	-171.44	20.36	10.909	-9.8754	-822.65	1223.4	25.897	805.41	1085.8	23.649	24.005	0	0	-12.115	3.268	-4.3712	-25.77	21.027	7.2981	4.345	25.189	8.9128	10.566	-0.026162	-0.58063	1634.3
6.44	645	2.5	NaN	22.281	9.1707	-23.067	-171.46	20.314	10.887	-9.9249	-822.67	1223.4	25.864	805.37	1085.8	23.649	24.005	0	0	-12.242	3.1406	-4.3715	-25.77	21.022	7.2845	4.3409	25.143	8.7792	10.425	-0.030617	-0.62643	1634.2
6.45	646	2.5	NaN	22.285	9.1805	-23.075	-171.47	20.273	10.84	-9.8762	-822.67	1223.4	25.753	805.28	1085.8	23.649	24.005	0	0	-12.404	2.9801	-4.3706	-25.769	21.031	7.2811	4.3494	25.104	8.6278	10.261	-0.021196	-0.66458	1634.1
6.46	647	2.5	NaN	22.28	9.1802	-23.057	-171.48	20.108	10.931	-9.9161	-822.66	1223.4	26.031	805.32	1085.7	23.649	24.005	0	0	-12.547	2.8376	-4.3694	-25.768	21.015	7.2554	4.3454	24.943	8.4682	10.093	-0.024024	-0.82533	1634.2
6.47	648	2.5	NaN	22.288	9.1782	-23.055	-171.48	20.066	10.876	-9.9103	-822.65	1223.4	25.886	805.24	1085.7	23.649	24.005	0	0	-12.626	2.7589	-4.3686	-25.767	21.029	7.2567	4.343	24.902	8.4028	10.016	-0.025626	-0.86527	1634.1
6.48	649	2.5	NaN	22.294	9.1764	-23.059	-171.49	20	10.865	-9.8815	-822.66	1223.4	25.886	805.2	1085.6	23.649	24.005	0	0	-12.695	2.6901	-4.368	-25.766	21.035	7.2496	4.3395	24.837	8.3399	9.9396	-0.028458	-0.92934	1634.1
6.49	650	2.5	NaN	22.301	9.1776	-23.067	-171.5	19.914	10.844	-9.8397	-822.65	1223.4	25.857	805.16	1085.5	23.649	24.005	0	0	-12.761	2.6241	-4.3675	-25.766	21.044	7.2441	4.3387	24.753	8.2832	9.8682	-0.028743	-1.0131	1634
6.5	651	2.5	NaN	22.303	9.165	-23.064	-171.48	19.831	10.857	-9.8643	-822.66	1223.4	25.919	805.14	1085.5	23.649	24.005	0	0	-12.829	2.5569	-4.3671	-25.765	21.044	7.2649	4.3246	24.671	8.2151	9.8218	-0.042482	-1.0945	1634
6.51	652	2.5	NaN	22.299	9.1533	-23.059	-171.48	19.75	10.971	-9.901	-822.67	1223.4	26.285	805.13	1085.5	23.649	24.005	0	0	-12.924	2.4618	-4.3661	-25.765	21.026	7.246	4.3126	24.591	8.1016	9.7078	-0.053491	-1.174	1634
6.52	653	2.5	NaN	22.296	9.1568	-23.062	-171.53	19.704	10.993	-9.8839	-822.65	1223.4	26.422	805.06	1085.5	23.649	24.005	0	0	-13.067	2.3196	-4.3641	-25.762	21.018	7.1904	4.3158	24.545	7.9509	9.5099	-0.04834	-1.2179	1633.9
6.53	654	2.5	NaN	22.297	9.1466	-23.057	-171.5	19.739	10.703	-9.9124	-822.64	1223.4	25.622	804.86	1085.4	23.649	24.005	0	0	-13.12	2.2668	-4.3635	-25.762	21.046	7.2508	4.3026	24.583	7.9263	9.5176	-0.060887	-1.1789	1633.7
6.54	655	2.5	NaN	22.305	9.1453	-23.066	-171.48	19.716	10.805	-9.8975	-822.6	1223.4	25.823	804.84	1085.5	23.649	24.005	0	0	-13.169	2.218	-4.3626	-25.761	21.047	7.2608	4.3033	24.558	7.8784	9.4787	-0.05931	-1.2031	1633.7
6.55	656	2.5	NaN	22.304	9.1391	-23.076	-171.5	19.701	10.787	-9.8751	-822.61	1223.4	25.776	804.79	1085.5	23.649	24.005	0	0	-13.24	2.1469	-4.3609	-25.759	21.049	7.248	4.2974	24.542	7.8081	9.3949	-0.06346	-1.217	1633.6
6.56	657	2.5	NaN	22.293	9.1446	-23.093	-171.6	19.619	10.914	-9.8443	-822.56	1223.3	26.261	804.84	1085.5	23.649	24.005	0	0	-13.318	2.0701	-4.3599	-25.758	21.022	7.1257	4.3038	24.46	7.7047	9.1958	-0.056097	-1.2981	1633.6
6.57	658	2.5	NaN	22.293	9.1335	-23.092	-171.62	19.586	10.956	-9.8628	-822.55	1223.4	26.379	804.83	1085.5	23.649	24.005	0	0	-13.396	1.9921	-4.359	-25.757	21.017	7.0994	4.2922	24.427	7.6213	9.0916	-0.066755	-1.3303	1633.6
6.58	659	2.5	NaN	22.287	9.129	-23.096	-171.63	19.557	10.976	-9.863	-822.52	1223.4	26.42	804.82	1085.5	23.649	24.005	0	0	-13.464	1.9239	-4.358	-25.756	21.01	7.092	4.2876	24.399	7.5457	9.0159	-0.070428	-1.3576	1633.6
6.59	660	2.5	NaN	22.273	9.1216	-23.103	-171.66	19.528	11	-9.8568	-822.49	1223.4	26.485	804.8	1085.5	23.649	24.005	0	0	-13.548	1.8409	-4.3575	-25.756	20.993	7.0653	4.2798	24.37	7.4456	8.9062	-0.077712	-1.3863	1633.5
6.6	661	2.5	NaN	22.264	9.1132	-23.113	-171.69	19.511	11.028	-9.834	-822.46	1223.4	26.555	804.78	1085.5	23.649	24.005	0	0	-13.653	1.7362	-4.3575	-25.756	20.983	7.0321	4.2719	24.352	7.3304	8.7683	-0.085601	-1.4036	1633.5
6.61	662	2.5	NaN	22.263	9.1033	-23.115	-171.7	19.494	11.032	-9.8163	-822.42	1223.4	26.552	804.79	1085.5	23.649	24.005	0	0	-13.691	1.6987	-4.3595	-25.758	20.982	7.0205	4.2623	24.335	7.2919	8.7192	-0.097188	-1.4227	1633.4
6.62	663	2.5	NaN	22.254	9.0873	-23.107	-171.7	19.46	11.012	-9.8264	-822.41	1223.4	26.496	804.8	1085.5	23.649	24.005	0	0	-13.768	1.6213	-4.3612	-25.76	20.975	7.0249	4.2445	24.302	7.2071	8.6462	-0.11676	-1.4572	1633.5
6.63	664	2.5	NaN	22.248	9.0808	-23.112	-171.72	19.442	11.038	-9.794	-822.39	1223.4	26.568	804.81	1085.5	23.649	24.005	0	0	-13.923	1.4676	-4.3622	-25.761	20.968	7.001	4.2381	24.285	7.045	8.4686	-0.12408	-1.4758	1633.4
6.64	665	2.5	NaN	22.253	9.0736	-23.096	-171.73	19.434	11.028	-9.8259	-822.33	1223.4	26.52	804.8	1085.5	23.649	24.005	0	0	-13.958	1.432	-4.3632	-25.762	20.973	6.9932	4.2299	24.277	7.0148	8.4252	-0.13325	-1.4841	1633.4
6.65	666	2.5	NaN	22.25	9.0587	-23.088	-171.71	19.488	10.954	-9.831	-822.32	1223.4	26.245	804.71	1085.5	23.649	24.005	0	0	-13.976	1.414	-4.3642	-25.763	20.98	7.0174	4.2151	24.332	7.0034	8.4315	-0.14903	-1.4308	1633.3
6.66	667	2.5	NaN	22.254	9.0534	-23.088	-171.67	19.542	10.672	-9.8083	-822.29	1223.4	25.466	804.6	1085.4	23.649	24.005	0	0	-14.061	1.3296	-4.3673	-25.766	21.012	7.0859	4.2057	24.39	6.9506	8.4155	-0.16163	-1.3761	1633.1
6.67	668	2.5	NaN	22.251	9.0448	-23.092	-171.71	19.466	10.933	-9.8016	-822.27	1223.4	26.146	804.75	1085.4	23.649	24.005	0	0	-14.071	1.3197	-4.3722	-25.771	20.986	7.0194	4.1978	24.313	6.9144	8.3391	-0.17441	-1.4574	1633.3
6.68	669	2.5	NaN	22.253	9.0371	-23.106	-171.75	19.43	11.065	-9.7817	-822.28	1223.5	26.477	804.87	1085.5	23.649	24.005	0	0	-13.991	1.3993	-4.379	-25.777	20.976	6.9769	4.1905	24.277	6.9851	8.3762	-0.18845	-1.5005	1633.4
6.69	670	2.5	NaN	22.254	9.0257	-23.104	-171.71	19.489	10.859	-9.8114	-822.28	1223.5	25.854	804.8	1085.4	23.649	24.005	0	0	-13.911	1.4789	-4.3857	-25.784	20.998	7.0308	4.1762	24.338	7.0869	8.5097	-0.2095	-1.446	1633.3
6.7	671	2.5	NaN	22.256	9.0133	-23.102	-171.68	19.558	10.656	-9.8427	-822.28	1223.5	25.246	804.69	1085.4	23.649	24.005	0	0	-13.831	1.5586	-4.3925	-25.791	21.02	7.0839	4.1613	24.41	7.1891	8.6425	-0.23122	-1.3809	1633.2
6.71	672	2.5	NaN	22.259	9.0031	-23.115	-171.68	19.57	10.704	-9.8342	-822.3	1223.5	25.318	804.71	1085.4	23.649	24.005	0	0	-13.751	1.6382	-4.3992	-25.798	21.022	7.0787	4.1515	24.422	7.2704	8.717	-0.24769	-1.3758	1633.2
6.72	673	2.5	NaN	22.255	8.9857	-23.123	-171.69	19.546	10.862	-9.8688	-822.34	1223.5	25.646	804.81	1085.4	23.649	24.005	0	0	-13.671	1.7178	-4.406	-25.804	21.004	7.0575	4.1357	24.396	7.3327	8.7753	-0.2703	-1.4084	1633.4
6.73	674	2.5	NaN	22.243	8.9567	-23.137	-171.8	19.496	11.061	-9.9263	-822.42	1223.5	26.241	804.95	1085.4	27.883	24.005	0	0	-13.591	1.7975	-4.4127	-25.811	20.97	6.9288	4.1082	24.345	7.3787	8.7263	-0.30458	-1.4664	1633.6
6.74	675	2.5	NaN	22.236	8.9577	-23.174	-171.72	19.618	10.81	-9.8533	-822.43	1223.5	25.376	804.78	1085.4	26.697	24.005	0	0	-13.511	1.8771	-4.4195	-25.818	20.996	7.0432	4.1088	24.467	7.4846	8.9203	-0.31068	-1.3507	1633.4
6.75	676	2.5	NaN	22.218	8.9235	-23.182	-171.73	19.652	10.791	-9.9163	-822.54	1223.5	25.279	804.74	1085.5	23.649	24.005	0	0	-13.431	1.9567	-4.4263	-25.825	20.979	7.0334	4.0754	24.5	7.547	8.9901	-0.35089	-1.3249	1633.5
6.76	677	2.5	NaN	22.196	8.9004	-23.197	-171.75	19.653	10.784	-9.9365	-822.64	1223.5	25.242	804.77	1085.5	35.731	24.005	0	0	-13.351	2.0363	-4.433	-25.831	20.957	7.0151	4.0523	24.501	7.6059	9.0515	-0.38068	-1.3301	1633.6
6.77	678	2.5	NaN	22.169	8.8905	-23.214	-171.77	19.651	10.802	-9.9448	-822.74	1223.5	25.267	804.8	1085.4	45.403	26.094	0	0	-13.272	2.116	-4.4398	-25.838	20.929	6.9946	4.042	24.499	7.6579	9.1106	-0.39776	-1.339	1633.8
6.78	679	2.5	NaN	22.152	8.8806	-23.218	-171.78	19.636	10.82	-9.9777	-822.83	1223.5	25.303	804.85	1085.4	46.242	32.296	0	0	-13.192	2.1956	-4.4465	-25.845	20.91	6.9777	4.0318	24.484	7.7185	9.1733	-0.4147	-1.3605	1633.9
6.79	680	2.5	NaN	22.132	8.876	-23.224	-171.79	19.627	10.82	-9.9958	-822.92	1223.5	25.302	804.87	1085.4	46.19	37.958	0	0	-13.112	2.2752	-4.4533	-25.852	20.889	6.9706	4.0274	24.475	7.7779	9.2458	-0.42592	-1.3763	1634
6.8	681	2.5	NaN	22.113	8.8757	-23.221	-171.79	19.63	10.816	-10.026	-822.99	1223.5	25.293	804.88	1085.4	45.841	38.369	0	0	-13.032	2.3549	-4.4601	-25.858	20.87	6.9675	4.0274	24.479	7.8381	9.3223	-0.43265	-1.3799	1634.1
6.81	682	2.5	NaN	22.104	8.8752	-23.198	-171.79	19.623	10.83	-10.113	-823.05	1223.6	25.339	804.89	1085.4	45.7	38.862	0	0	-12.952	2.4345	-4.4668	-25.865	20.856	6.9629	4.0264	24.472	7.9047	9.3974	-0.44039	-1.3931	1634.2
6.82	683	2.5	NaN	22.086	8.8836	-23.183	-171.78	19.606	10.837	-10.179	-823.15	1223.6	25.384	804.93	1085.4	45.577	38.633	0	0	-12.872	2.5141	-4.4736	-25.872	20.835	6.9669	4.0345	24.455	7.9631	9.481	-0.43903	-1.4169	1634.3
6.83	684	2.5	NaN	22.08	8.9	-23.186	-171.78	19.65	10.752	-10.174	-823.24	1223.6	25.162	804.87	1085.4	45.703	38.265	0	0	-12.792	2.5938	-4.4803	-25.879	20.836	6.9792	4.0512	24.498	8.0445	9.573	-0.42917	-1.3804	1634.3
6.84	685	2.5	NaN	22.068	8.9367	-23.199	-171.77	19.648	10.78	-10.125	-823.27	1223.6	25.244	804.86	1085.4	44.916	38.219	0	0	-12.712	2.6734	-4.4871	-25.885	20.824	6.9872	4.0884	24.496	8.1122	9.6605	-0.39866	-1.3895	1634.4
6.85	686	2.5	NaN	22.065	8.9549	-23.185	-171.76	19.658	10.756	-10.182	-823.33	1223.6	25.198	804.83	1085.4	44.656	37.178	0	0	-12.632	2.753	-4.4938	-25.892	20.82	6.994	4.1061	24.507	8.188	9.747	-0.38776	-1.3853	1634.4
6.86	687	2.5	NaN	22.062	8.996	-23.175	-171.76	19.67	10.714	-10.235	-823.34	1223.6	25.137	804.82	1085.5	44.243	37.348	0	0	-12.552	2.8326	-4.5006	-25.899	20.818	6.9928	4.1469	24.519	8.2658	9.8255	-0.3537	-1.3802	1634.4
6.87	688	2.5	NaN	22.064	9.0287	-23.17	-171.78	19.656	10.735	-10.252	-823.36	1223.6	25.244	804.85	1085.4	43.404	33.557	0	0	-12.472	2.9116	-4.5073	-25.906	20.815	6.9757	4.1786	24.506	8.3423	9.8873	-0.32868	-1.3994	1634.4
6.88	689	2.5	NaN	22.072	9.056	-23.17	-171.78	19.65	10.731	-10.247	-823.34	1223.6	25.262	804.86	1085.4	42.088	34.169	0	0	-12.46	2.9236	-4.5062	-25.905	20.822	6.9679	4.2057	24.501	8.3618	9.8915	-0.30052	-1.4039	1634.4
6.89	690	2.5	NaN	22.081	9.07	-23.169	-171.8	19.647	10.717	-10.251	-823.34	1223.6	25.256	804.86	1085.4	34.698	30.596	0	0	-12.41	2.974	-4.5045	-25.903	20.832	6.9552	4.2194	24.497	8.4217	9.9291	-0.28509	-1.4058	1634.4
6.9	691	2.5	NaN	22.085	9.0732	-23.162	-171.82	19.628	10.727	-10.279	-823.36	1223.7	25.327	804.87	1085.4	38.617	24.005	0	0	-12.072	3.3108	-4.4987	-25.897	20.833	6.9319	4.2216	24.479	8.7609	10.243	-0.27719	-1.4179	1634.5
6.91	692	2.5	NaN	22.09	9.0814	-23.148	-171.83	19.61	10.728	-10.321	-823.31	1223.7	25.349	804.87	1085.4	39.74	29.517	0	0	-11.733	3.6476	-4.493	-25.891	20.835	6.9177	4.2287	24.463	9.1015	10.565	-0.26426	-1.4283	1634.4
6.92	693	2.5	NaN	22.108	9.082	-23.133	-171.85	19.616	10.712	-10.373	-823.23	1223.7	25.318	804.81	1085.4	42.92	32.633	0	0	-11.395	3.9844	-4.4872	-25.886	20.853	6.897	4.2288	24.469	9.4574	10.881	-0.25837	-1.4168	1634.3
6.93	694	2.5	NaN	22.124	9.0688	-23.121	-171.87	19.592	10.737	-10.421	-823.19	1223.7	25.401	804.81	1085.4	44.872	34.583	0	0	-11.057	4.3212	-4.4814	-25.88	20.863	6.8742	4.216	24.445	9.8061	11.195	-0.26542	-1.4347	1634.2
6.94	695	2.5	NaN	22.127	9.0432	-23.119	-171.9	19.56	10.75	-10.466	-823.15	1223.7	25.474	804.81	1085.4	45.332	35.425	0	0	-10.719	4.6579	-4.4757	-25.874	20.863	6.8399	4.1898	24.413	10.144	11.498	-0.28583	-1.4608	1634.2
6.95	696	2.5	NaN	22.139	9.0414	-23.147	-171.99	19.47	10.994	-10.387	-823.1	1223.7	26.225	804.92	1085.5	45.474	35.348	0	0	-10.38	4.9947	-4.4699	-25.868	20.851	6.7214	4.1908	24.321	10.47	11.716	-0.27911	-1.5477	1634.3
6.96	697	2.5	NaN	22.149	9.0141	-23.143	-171.93	19.516	10.844	-10.475	-823.04	1223.6	25.742	804.77	1085.4	45.759	34.815	0	0	-10.042	5.3315	-4.4641	-25.863	20.874	6.7972	4.1624	24.368	10.832	12.129	-0.30173	-1.4949	1634.1
6.97	698	2.5	NaN	22.161	8.9979	-23.149	-171.9	19.532	10.752	-10.509	-822.99	1223.6	25.459	804.69	1085.4	45.122	36.318	0	0	-9.7039	5.6683	-4.4584	-25.857	20.895	6.8384	4.1452	24.384	11.191	12.507	-0.31318	-1.4726	1633.9
6.98	699	2.5	NaN	22.165	8.9867	-23.145	-171.9	19.513	10.748	-10.565	-822.95	1223.6	25.465	804.71	1085.4	44.796	37.011	0	0	-9.3657	6.0051	-4.4526	-25.851	20.897	6.8269	4.1335	24.366	11.531	12.832	-0.31915	-1.485	1633.9
6.99	700	2.5	NaN	22.163	8.9766	-23.145	-171.95	19.461	10.866	-10.643	-822.89	1223.6	25.844	804.79	1085.4	44.352	36.287	0	0	-9.487	5.8843	-4.4458	-25.844	20.879	6.7614	4.1241	24.313	11.392	12.646	-0.32172	-1.5309	1633.9
7	701	2.5	NaN	22.163	8.9719	-23.168	-172.02	19.39	11.066	-10.688	-822.8	1223.6	26.448	804.88	1085.5	44.256	35.722	0	0	-9.8134	5.5593	-4.4392	-25.838	20.856	6.6742	4.1215	24.24	11.043	12.233	-0.31767	-1.5973	1634
7.01	702	2.5	NaN	22.16	8.9697	-23.18	-172.02	19.376	11.09	-10.745	-822.71	1223.6	26.505	804.9	1085.5	43.865	35.406	0	0	-9.8699	5.5031	-4.4372	-25.836	20.849	6.6713	4.12	24.226	10.979	12.174	-0.31722	-1.61	1633.9
7.02	703	2.5	NaN	22.153	8.9786	-23.212	-172.02	19.385	11.061	-10.716	-822.64	1223.6	26.427	804.89	1085.4	43.171	35.028	0	0	-9.9823	5.3911	-4.4352	-25.834	20.846	6.6679	4.1287	24.234	10.864	12.059	-0.30645	-1.5991	1633.8
7.03	704	2.5	NaN	22.142	8.9783	-23.227	-172.02	19.383	11.069	-10.772	-822.57	1223.6	26.439	804.92	1085.5	40.996	33.658	0	0	-10.12	5.2541	-4.4333	-25.832	20.833	6.669	4.1295	24.232	10.713	11.923	-0.30387	-1.6	1633.8
7.04	705	2.5	NaN	22.128	9.0051	-23.245	-172.02	19.41	11.052	-10.767	-822.45	1223.5	26.36	804.88	1085.5	36.44	29.655	0	0	-10.18	5.1942	-4.4329	-25.831	20.821	6.6729	4.1568	24.258	10.641	11.867	-0.27609	-1.5731	1633.6
7.05	706	2.5	NaN	22.122	8.9966	-23.244	-171.93	19.504	10.803	-10.818	-822.44	1223.6	25.586	804.72	1085.4	28.649	24.005	0	0	-10.27	5.1042	-4.4321	-25.831	20.84	6.7884	4.1465	24.354	10.57	11.893	-0.28562	-1.4766	1633.4
7.06	707	2.5	NaN	22.108	8.9954	-23.252	-171.91	19.509	10.757	-10.858	-822.39	1223.5	25.42	804.75	1085.4	23.649	24.005	0	0	-10.474	4.902	-4.4305	-25.829	20.831	6.8095	4.145	24.359	10.358	11.712	-0.28548	-1.4695	1633.4
7.07	708	2.5	NaN	22.087	8.9887	-23.254	-171.92	19.519	10.753	-10.952	-822.33	1223.5	25.378	804.74	1085.4	23.649	24.005	0	0	-10.574	4.8015	-4.4308	-25.829	20.807	6.8006	4.1383	24.37	10.233	11.602	-0.2925	-1.4596	1633.3
7.08	709	2.5	NaN	22.068	8.9843	-23.258	-171.92	19.523	10.746	-11.02	-822.28	1223.5	25.333	804.76	1085.4	23.649	24.005	0	0	-10.655	4.721	-4.4317	-25.83	20.788	6.7963	4.1343	24.373	10.133	11.517	-0.29745	-1.4571	1633.3
7.09	710	2.5	NaN	22.057	8.9892	-23.271	-171.93	19.516	10.759	-11.03	-822.22	1223.5	25.354	804.79	1085.4	23.649	24.005	0	0	-10.847	4.5298	-4.4315	-25.83	20.776	6.7915	4.1397	24.365	9.9288	11.321	-0.29175	-1.4648	1633.3
7.1	711	2.5	NaN	22.051	8.9932	-23.285	-171.93	19.53	10.762	-11.041	-822.16	1223.5	25.337	804.77	1085.4	23.649	24.005	0	0	-10.931	4.4461	-4.4323	-25.831	20.77	6.7899	4.1445	24.378	9.8384	11.236	-0.28786	-1.4523	1633.2
7.11	712	2.5	NaN	22.047	8.9891	-23.297	-171.93	19.533	10.743	-11.064	-822.08	1223.4	25.26	804.8	1085.5	23.649	24.005	0	0	-10.962	4.4152	-4.4335	-25.832	20.768	6.794	4.142	24.38	9.8053	11.209	-0.29145	-1.4514	1633.1
7.12	713	2.5	NaN	22.045	8.9811	-23.302	-171.94	19.541	10.747	-11.115	-822.04	1223.4	25.275	804.79	1085.5	23.649	24.005	0	0	-10.999	4.3793	-4.4333	-25.832	20.764	6.7824	4.1342	24.388	9.7651	11.162	-0.29901	-1.4435	1633.1
7.13	714	2.5	NaN	22.046	8.9744	-23.34	-171.95	19.525	10.757	-11.07	-822	1223.4	25.296	804.85	1085.5	23.649	24.005	0	0	-11.049	4.3293	-4.4329	-25.831	20.765	6.7738	4.129	24.37	9.7167	11.103	-0.30396	-1.461	1633.1
7.14	715	2.5	NaN	22.038	8.9734	-23.34	-171.95	19.516	10.753	-11.085	-821.96	1223.4	25.298	804.86	1085.4	23.649	24.005	0	0	-11.139	4.2396	-4.4323	-25.831	20.757	6.7656	4.127	24.363	9.6184	11.005	-0.30528	-1.468	1633.1
7.15	716	2.5	NaN	22.048	8.9606	-23.352	-171.95	19.545	10.722	-11.091	-821.91	1223.4	25.205	804.83	1085.5	23.649	24.005	0	0	-11.196	4.1831	-4.4318	-25.83	20.77	6.7727	4.1163	24.389	9.5747	10.956	-0.31547	-1.4407	1633
7.16	717	2.5	NaN	22.052	8.9495	-23.359	-171.96	19.549	10.72	-11.104	-821.86	1223.4	25.202	804.83	1085.5	23.649	24.005	0	0	-11.385	3.9942	-4.4335	-25.832	20.773	6.7612	4.1061	24.393	9.388	10.755	-0.32746	-1.439	1632.9
7.17	718	2.5	NaN	22.059	8.9291	-23.368	-171.98	19.54	10.713	-11.115	-821.83	1223.3	25.209	804.86	1085.5	23.649	24.005	0	0	-12.062	3.3207	-4.4424	-25.841	20.78	6.743	4.0865	24.383	8.7186	10.064	-0.35581	-1.4582	1632.9
7.18	719	2.5	NaN	22.07	8.9077	-23.372	-171.99	19.528	10.713	-11.13	-821.79	1223.3	25.235	804.9	1085.5	23.649	24.005	0	0	-12.232	3.1512	-4.4425	-25.841	20.79	6.7253	4.0662	24.369	8.5577	9.8765	-0.37631	-1.4716	1632.9
7.19	720	2.5	NaN	22.075	8.8927	-23.367	-172.01	19.524	10.718	-11.148	-821.76	1223.3	25.261	804.93	1085.5	23.649	24.005	0	0	-12.199	3.1842	-4.439	-25.837	20.793	6.7099	4.0516	24.365	8.5938	9.8941	-0.38738	-1.4724	1632.9
7.2	721	2.5	NaN	22.076	8.8771	-23.37	-172.02	19.541	10.696	-11.134	-821.74	1223.3	25.207	804.92	1085.5	23.649	24.005	0	0	-12.169	3.2141	-4.4344	-25.833	20.796	6.7016	4.0372	24.381	8.6274	9.9157	-0.39724	-1.4522	1632.9
7.21	722	2.5	NaN	22.085	8.8667	-23.38	-172.03	19.553	10.685	-11.076	-821.7	1223.2	25.181	804.92	1085.5	23.649	24.005	0	0	-12.182	3.2006	-4.4302	-25.829	20.808	6.6947	4.0295	24.39	8.6255	9.8953	-0.40069	-1.4383	1632.8
7.22	723	2.5	NaN	22.101	8.8447	-23.365	-172.04	19.527	10.675	-11.103	-821.69	1223.2	25.198	805	1085.5	23.649	24.005	0	0	-12.295	3.0882	-4.4265	-25.825	20.823	6.6828	4.007	24.365	8.5276	9.771	-0.41948	-1.4597	1632.9
7.23	724	2.5	NaN	22.117	8.8227	-23.352	-172.06	19.5	10.693	-11.077	-821.66	1223.2	25.291	805.08	1085.5	23.649	24.005	0	0	-12.295	3.0884	-4.4226	-25.821	20.836	6.6575	3.9857	24.337	8.5408	9.7459	-0.43682	-1.4838	1633
7.24	725	2.5	NaN	22.133	8.8183	-23.352	-172.08	19.524	10.664	-11.009	-821.64	1223.2	25.232	805.06	1085.5	23.649	24.005	0	0	-12.271	3.1121	-4.4187	-25.817	20.857	6.6463	3.9823	24.36	8.5859	9.7584	-0.43646	-1.4572	1632.9
7.25	726	2.5	NaN	22.148	8.815	-23.333	-172.08	19.548	10.655	-10.986	-821.6	1223.2	25.219	805.04	1085.5	23.649	24.005	0	0	-12.264	3.1196	-4.4152	-25.814	20.873	6.6447	3.98	24.383	8.609	9.7643	-0.43527	-1.4308	1632.9
7.26	727	2.5	NaN	22.163	8.7987	-23.309	-172.08	19.556	10.635	-10.985	-821.62	1223.2	25.185	805.06	1085.6	23.649	24.005	0	0	-12.336	3.0472	-4.4126	-25.811	20.889	6.642	3.9643	24.391	8.5526	9.6892	-0.44833	-1.4202	1632.9
7.27	728	2.5	NaN	22.18	8.788	-23.291	-172.1	19.559	10.623	-10.929	-821.65	1223.2	25.194	805.1	1085.6	23.649	24.005	0	0	-12.417	2.9665	-4.4106	-25.809	20.908	6.6325	3.9541	24.392	8.4905	9.599	-0.45648	-1.4166	1633
7.28	729	2.5	NaN	22.198	8.7878	-23.268	-172.11	19.561	10.613	-10.87	-821.67	1223.2	25.216	805.13	1085.6	23.649	24.005	0	0	-12.447	2.9366	-4.4094	-25.808	20.927	6.6217	3.954	24.395	8.4801	9.5582	-0.4554	-1.4128	1633
7.29	730	2.5	NaN	22.218	8.787	-23.237	-172.12	19.569	10.592	-10.853	-821.67	1223.2	25.193	805.15	1085.6	23.649	24.005	0	0	-12.492	2.8921	-4.408	-25.806	20.949	6.6124	3.9527	24.404	8.4571	9.5044	-0.45525	-1.4027	1633
7.3	731	2.5	NaN	22.243	8.788	-23.221	-172.13	19.588	10.578	-10.785	-821.7	1223.2	25.181	805.15	1085.6	23.649	24.005	0	0	-12.564	2.8209	-4.4062	-25.805	20.976	6.6005	3.9538	24.422	8.4125	9.4214	-0.45239	-1.3827	1633.1
7.31	732	2.5	NaN	22.264	8.8079	-23.216	-172.14	19.598	10.556	-10.669	-821.7	1223.2	25.156	805.18	1085.6	23.649	24.005	0	0	-12.742	2.643	-4.4036	-25.802	21.002	6.5976	3.9737	24.432	8.26	9.2406	-0.4299	-1.3695	1633.1
7.32	733	2.5	NaN	22.287	8.8193	-23.19	-172.16	19.587	10.519	-10.611	-821.72	1223.2	25.096	805.27	1085.6	23.649	24.005	0	0	-12.917	2.4688	-4.4014	-25.8	21.029	6.5852	3.9845	24.422	8.1122	9.054	-0.41684	-1.3778	1633.2
7.33	734	2.5	NaN	22.304	8.8229	-23.165	-172.17	19.592	10.539	-10.561	-821.75	1223.2	25.16	805.29	1085.6	23.649	24.005	0	0	-13.041	2.3453	-4.4004	-25.799	21.047	6.5751	3.9882	24.427	8.0054	8.9204	-0.41221	-1.3721	1633.2
7.34	735	2.5	NaN	22.332	8.8544	-23.219	-172.17	19.601	10.55	-10.218	-821.82	1223.2	25.194	805.3	1085.6	23.649	24.005	0	0	-13.199	2.1883	-4.398	-25.796	21.085	6.5819	4.0203	24.435	7.8865	8.7702	-0.37765	-1.3617	1633.3
7.35	736	2.5	NaN	22.343	8.8521	-23.15	-172.19	19.599	10.575	-10.336	-821.81	1223.3	25.28	805.33	1085.6	23.649	24.005	0	0	-13.324	2.0638	-4.3952	-25.794	21.089	6.5576	4.0164	24.435	7.7647	8.6214	-0.37874	-1.3586	1633.3
7.36	737	2.5	NaN	22.359	8.8558	-23.098	-172.2	19.597	10.605	-10.383	-821.8	1223.3	25.374	805.38	1085.6	23.649	24.005	0	0	-13.351	2.0369	-4.3923	-25.791	21.1	6.5416	4.0196	24.433	7.7491	8.5785	-0.37271	-1.3576	1633.4
7.37	738	2.5	NaN	22.376	8.8694	-23.086	-172.2	19.597	10.607	-10.292	-821.81	1223.3	25.396	805.43	1085.6	23.649	24.005	0	0	-13.39	1.9983	-4.3891	-25.788	21.119	6.5388	4.0333	24.433	7.7297	8.537	-0.35583	-1.3549	1633.4
7.38	739	2.5	NaN	22.388	8.8821	-23.072	-172.21	19.607	10.59	-10.198	-821.84	1223.3	25.371	805.45	1085.6	23.649	24.005	0	0	-13.446	1.9421	-4.3855	-25.784	21.136	6.5369	4.0461	24.443	7.6899	8.479	-0.33939	-1.3407	1633.5
7.39	740	2.5	NaN	22.402	8.8953	-23.057	-172.22	19.623	10.592	-10.085	-821.87	1223.3	25.403	805.46	1085.6	23.649	24.005	0	0	-13.443	1.9455	-4.383	-25.781	21.153	6.5283	4.0596	24.459	7.7103	8.4738	-0.32336	-1.3223	1633.5
7.4	741	2.5	NaN	22.412	8.9039	-23.045	-172.24	19.619	10.609	-10.009	-821.87	1223.3	25.493	805.51	1085.6	23.649	24.005	0	0	-13.454	1.9346	-4.3805	-25.779	21.162	6.5078	4.0679	24.455	7.7081	8.4424	-0.31269	-1.3238	1633.6
7.41	742	2.5	NaN	22.418	8.907	-23.034	-172.24	19.649	10.573	-9.9608	-821.89	1223.3	25.411	805.5	1085.6	23.649	24.005	0	0	-13.503	1.8858	-4.378	-25.776	21.173	6.5158	4.0714	24.485	7.6699	8.4017	-0.30653	-1.2916	1633.6
7.42	743	2.5	NaN	22.423	8.9151	-23.037	-172.27	19.643	10.574	-9.8151	-821.9	1223.3	25.505	805.61	1085.6	23.649	24.005	0	0	-13.532	1.8564	-4.3751	-25.774	21.18	6.4912	4.0797	24.478	7.6476	8.3477	-0.29536	-1.2952	1633.7
7.43	744	2.5	NaN	22.426	8.9104	-23.029	-172.26	19.7	10.515	-9.7711	-821.94	1223.3	25.355	805.55	1085.6	23.649	24.005	0	0	-13.605	1.7841	-4.3719	-25.77	21.19	6.5043	4.077	24.533	7.5847	8.2884	-0.29492	-1.2373	1633.7
7.44	745	2.5	NaN	22.43	8.9039	-23.028	-172.27	19.686	10.536	-9.6971	-822	1223.3	25.459	805.61	1085.6	23.649	24.005	0	0	-13.767	1.6226	-4.368	-25.766	21.193	6.4958	4.0703	24.519	7.4258	8.1185	-0.29771	-1.2471	1633.8
7.45	746	2.5	NaN	22.431	8.9041	-23.019	-172.28	19.7	10.514	-9.6677	-822.03	1223.3	25.439	805.63	1085.6	23.649	24.005	0	0	-14.136	1.2549	-4.3601	-25.758	21.195	6.4888	4.0703	24.534	7.059	7.7437	-0.28973	-1.2245	1633.8
7.46	747	2.5	NaN	22.432	8.9122	-23.019	-172.29	19.713	10.505	-9.6043	-822.05	1223.3	25.46	805.66	1085.6	23.649	24.005	0	0	-14.766	0.62829	-4.3469	-25.745	21.198	6.4748	4.0781	24.547	6.4328	7.1031	-0.26877	-1.1981	1633.9
7.47	748	2.5	NaN	22.43	8.9167	-23.021	-172.3	19.723	10.51	-9.5278	-822.1	1223.3	25.507	805.67	1085.6	23.649	24.005	0	0	-14.791	0.60268	-4.3475	-25.746	21.197	6.4697	4.0824	24.558	6.4053	7.0724	-0.26512	-1.1881	1634
7.48	749	2.5	NaN	22.424	8.9177	-23.015	-172.29	19.734	10.509	-9.4794	-822.16	1223.3	25.526	805.67	1085.6	23.649	24.005	0	0	-14.796	0.59799	-4.3485	-25.747	21.192	6.476	4.0829	24.569	6.3962	7.074	-0.26562	-1.1778	1634
7.49	750	2.5	NaN	22.426	8.9301	-23.014	-172.3	19.727	10.509	-9.414	-822.18	1223.3	25.561	805.71	1085.6	23.649	24.005	0	0	-14.834	0.56052	-4.3489	-25.747	21.195	6.4718	4.0946	24.563	6.3614	7.0323	-0.25425	-1.1846	1634.1
7.5	751	2.5	NaN	22.425	8.9503	-23.021	-172.29	19.756	10.442	-9.32	-822.17	1223.3	25.384	805.68	1085.6	23.649	24.005	0	0	-14.847	0.54676	-4.3511	-25.749	21.203	6.4852	4.1146	24.592	6.3558	7.032	-0.23649	-1.1579	1634
7.51	752	2.5	NaN	22.425	8.9476	-23.02	-172.23	19.885	10.312	-9.282	-822.25	1223.3	24.914	805.39	1085.7	23.649	24.005	0	0	-14.858	0.53641	-4.3528	-25.751	21.221	6.5657	4.1151	24.717	6.3636	7.1022	-0.23763	-1.0338	1633.8
7.52	753	2.5	NaN	22.421	8.9566	-23.021	-172.24	19.875	10.339	-9.2327	-822.28	1223.3	25.011	805.39	1085.7	23.649	24.005	0	0	-14.867	0.52741	-4.3533	-25.752	21.216	6.558	4.1231	24.708	6.3489	7.0854	-0.23016	-1.0433	1633.8
7.53	754	2.5	NaN	22.413	8.9723	-23.007	-172.28	19.763	10.42	-9.1932	-822.31	1223.4	25.36	805.63	1085.6	23.649	24.005	0	0	-14.853	0.54126	-4.3548	-25.753	21.197	6.5008	4.1347	24.601	6.3441	7.0421	-0.2201	-1.1525	1634.1
7.54	755	2.5	NaN	22.404	8.9796	-23.003	-172.31	19.725	10.425	-9.1435	-822.36	1223.4	25.443	805.7	1085.5	23.649	24.005	0	0	-14.815	0.57883	-4.3573	-25.756	21.187	6.4712	4.1401	24.564	6.3716	7.05	-0.21729	-1.1914	1634.3
7.55	756	2.5	NaN	22.399	8.9931	-22.997	-172.32	19.738	10.396	-9.081	-822.39	1223.4	25.393	805.67	1085.5	23.649	24.005	0	0	-14.807	0.5869	-4.3589	-25.757	21.186	6.465	4.1533	24.578	6.3783	7.0519	-0.20562	-1.1792	1634.3
7.56	757	2.5	NaN	22.394	9.0096	-22.992	-172.32	19.711	10.414	-9.0134	-822.39	1223.4	25.466	805.7	1085.5	23.649	24.005	0	0	-14.775	0.61875	-4.362	-25.76	21.181	6.4627	4.1689	24.552	6.4054	7.0814	-0.1931	-1.2083	1634.3
7.57	758	2.5	NaN	22.392	9.0224	-22.982	-172.33	19.681	10.431	-8.9317	-822.4	1223.4	25.538	805.73	1085.5	23.649	24.005	0	0	-14.715	0.67864	-4.3668	-25.765	21.18	6.4605	4.1811	24.522	6.4646	7.1391	-0.18579	-1.2428	1634.3
7.58	759	2.5	NaN	22.396	9.0258	-22.96	-172.33	19.707	10.395	-8.8733	-822.43	1223.4	25.464	805.68	1085.5	23.649	24.005	0	0	-14.698	0.69591	-4.3705	-25.769	21.188	6.4593	4.185	24.547	6.4898	7.1553	-0.18545	-1.2215	1634.3
7.59	760	2.5	NaN	22.397	9.0185	-22.938	-172.34	19.719	10.382	-8.8745	-822.48	1223.4	25.455	805.66	1085.5	23.649	24.005	0	0	-14.66	0.73301	-4.3737	-25.772	21.189	6.4526	4.1776	24.56	6.5282	7.1856	-0.1961	-1.2123	1634.3
7.6	761	2.5	NaN	22.4	9.0244	-22.948	-172.35	19.689	10.393	-8.7488	-822.5	1223.4	25.528	805.71	1085.5	23.649	24.005	0	0	-14.594	0.79891	-4.3764	-25.775	21.194	6.4463	4.183	24.531	6.6001	7.2452	-0.19342	-1.2441	1634.4
7.61	762	2.5	NaN	22.407	9.0257	-22.924	-172.34	19.717	10.396	-8.7444	-822.51	1223.4	25.549	805.62	1085.5	23.649	24.005	0	0	-14.497	0.89606	-4.3788	-25.777	21.2	6.4486	4.1833	24.559	6.7035	7.3446	-0.19549	-1.2181	1634.3
7.62	763	2.5	NaN	22.415	9.0276	-22.916	-172.35	19.708	10.355	-8.6894	-822.51	1223.4	25.472	805.63	1085.4	23.649	24.005	0	0	-14.373	1.0194	-4.3808	-25.779	21.213	6.4463	4.184	24.551	6.8402	7.4657	-0.19673	-1.2277	1634.3
7.63	764	2.5	NaN	22.434	9.0331	-22.918	-172.35	19.723	10.364	-8.63	-822.51	1223.4	25.51	805.6	1085.4	23.649	24.005	0	0	-14.264	1.1277	-4.3839	-25.782	21.232	6.451	4.1901	24.566	6.9683	7.5787	-0.19382	-1.2168	1634.3
7.64	765	2.5	NaN	22.449	9.0272	-22.902	-172.34	19.758	10.322	-8.6573	-822.52	1223.4	25.401	805.53	1085.4	23.649	24.005	0	0	-14.18	1.2114	-4.3863	-25.785	21.251	6.4573	4.184	24.601	7.071	7.6688	-0.20226	-1.1839	1634.2
7.65	766	2.5	NaN	22.46	9.0133	-22.891	-172.35	19.757	10.331	-8.6721	-822.56	1223.4	25.451	805.5	1085.4	23.649	24.005	0	0	-14.12	1.2714	-4.3878	-25.786	21.259	6.4454	4.1691	24.602	7.1392	7.7168	-0.21872	-1.1846	1634.3
7.66	767	2.5	NaN	22.471	9.0062	-22.895	-172.36	19.748	10.348	-8.6443	-822.59	1223.4	25.522	805.49	1085.4	23.649	24.005	0	0	-14.06	1.3314	-4.3894	-25.788	21.269	6.4395	4.1613	24.593	7.209	7.7709	-0.2281	-1.1949	1634.3
7.67	768	2.5	NaN	22.485	9.01	-22.915	-172.36	19.746	10.329	-8.5814	-822.6	1223.4	25.486	805.47	1085.3	23.649	24.005	0	0	-13.986	1.4042	-4.3908	-25.789	21.286	6.4458	4.1648	24.591	7.2997	7.85	-0.22598	-1.1983	1634.3
7.68	769	2.5	NaN	22.494	9.0151	-22.938	-172.36	19.737	10.305	-8.5147	-822.61	1223.4	25.443	805.48	1085.3	23.649	24.005	0	0	-13.899	1.4909	-4.3919	-25.79	21.299	6.448	4.1693	24.583	7.4	7.9389	-0.22264	-1.2075	1634.3
7.69	770	2.5	NaN	22.491	9.0129	-22.931	-172.35	19.746	10.274	-8.5365	-822.63	1223.4	25.363	805.44	1085.3	23.649	24.005	0	0	-13.889	1.5008	-4.3919	-25.79	21.298	6.4578	4.1661	24.593	7.409	7.9586	-0.22579	-1.1976	1634.3
7.7	771	2.5	NaN	22.496	8.9975	-22.909	-172.36	19.742	10.274	-8.626	-822.67	1223.4	25.396	805.44	1085.3	23.649	24.005	0	0	-13.93	1.4604	-4.3909	-25.789	21.299	6.4469	4.1502	24.59	7.369	7.9072	-0.24078	-1.1996	1634.3
7.71	772	2.5	NaN	22.497	9.0153	-22.925	-172.35	19.75	10.278	-8.5519	-822.66	1223.4	25.413	805.42	1085.3	23.649	24.005	0	0	-13.911	1.4791	-4.3874	-25.786	21.302	6.4507	4.1677	24.598	7.391	7.9298	-0.21966	-1.1881	1634.3
7.72	773	2.5	NaN	22.484	9.0215	-22.911	-172.35	19.73	10.293	-8.5953	-822.65	1223.4	25.459	805.42	1085.2	23.649	24.005	0	0	-13.934	1.456	-4.3833	-25.782	21.286	6.4527	4.1721	24.579	7.3519	7.9087	-0.21117	-1.2026	1634.3
7.73	774	2.5	NaN	22.489	9.02	-22.903	-172.36	19.718	10.318	-8.6112	-822.67	1223.4	25.555	805.44	1085.2	23.649	24.005	0	0	-13.987	1.4035	-4.3786	-25.777	21.286	6.4348	4.1693	24.569	7.2992	7.8382	-0.20937	-1.208	1634.3
7.74	775	2.5	NaN	22.481	9.0291	-22.91	-172.37	19.737	10.296	-8.5765	-822.69	1223.4	25.512	805.42	1085.2	23.649	24.005	0	0	-13.957	1.4335	-4.3724	-25.771	21.281	6.4285	4.1784	24.588	7.3245	7.8619	-0.19393	-1.1828	1634.3
7.75	776	2.5	NaN	22.474	9.0421	-22.913	-172.38	19.762	10.263	-8.5632	-822.71	1223.4	25.433	805.41	1085.2	23.649	24.005	0	0	-13.89	1.4997	-4.3666	-25.765	21.278	6.4266	4.1919	24.612	7.3872	7.9263	-0.17468	-1.1527	1634.3
7.76	777	2.5	NaN	22.471	9.0478	-22.906	-172.38	19.774	10.265	-8.593	-822.74	1223.4	25.451	805.41	1085.2	23.649	24.005	0	0	-13.791	1.5985	-4.3612	-25.76	21.273	6.42	4.197	24.625	7.4815	8.0185	-0.16416	-1.1344	1634.4
7.77	778	2.5	NaN	22.466	9.0484	-22.893	-172.38	19.768	10.297	-8.6418	-822.78	1223.4	25.551	805.42	1085.2	23.649	24.005	0	0	-13.773	1.6171	-4.3543	-25.753	21.263	6.4135	4.1963	24.621	7.4903	8.0307	-0.1579	-1.1321	1634.4
7.78	779	2.5	NaN	22.464	9.0578	-22.881	-172.38	19.752	10.318	-8.6878	-822.78	1223.5	25.627	805.47	1085.2	23.649	24.005	0	0	-13.801	1.589	-4.3464	-25.745	21.257	6.4079	4.2051	24.605	7.4561	7.9969	-0.14128	-1.1397	1634.5
7.79	780	2.5	NaN	22.47	9.0818	-22.889	-172.4	19.766	10.311	-8.7069	-822.8	1223.5	25.635	805.49	1085.2	23.649	24.005	0	0	-13.829	1.5609	-4.3386	-25.737	21.261	6.3888	4.2283	24.62	7.4324	7.9497	-0.11029	-1.1171	1634.5
7.8	781	2.5	NaN	22.476	9.0904	-22.898	-172.4	19.813	10.249	-8.7196	-822.83	1223.5	25.472	805.43	1085.2	23.649	24.005	0	0	-13.813	1.577	-4.3325	-25.731	21.273	6.3928	4.237	24.667	7.4604	7.9698	-0.095479	-1.064	1634.5
7.81	782	60	NaN	22.486	9.1002	-22.901	-172.39	19.785	10.285	-8.7386	-822.85	1223.5	25.589	805.48	1085.2	23.649	24.005	0	0	-13.768	1.622	-4.3279	-25.726	21.278	6.4004	4.2461	24.64	7.5106	8.0224	-0.081807	-1.0867	1634.6
7.82	783	60	NaN	22.487	9.1046	-22.891	-172.41	19.805	10.267	-8.8063	-822.86	1223.5	25.58	805.49	1085.2	23.649	24.005	0	0	-13.723	1.6669	-4.3278	-25.726	21.277	6.3836	4.2496	24.66	7.5544	8.0505	-0.078241	-1.0659	1634.6
7.83	784	60	0	22.488	9.134	-22.899	-172.41	19.807	10.268	-8.793	-822.83	1223.5	25.621	805.51	1085.2	23.649	24.005	0	0	-13.733	1.6567	-4.3294	-25.728	21.277	6.376	4.279	24.662	7.5443	8.0327	-0.050381	-1.0654	1634.6
7.84	785	60	NaN	22.493	9.1426	-22.902	-172.41	19.817	10.256	-8.8053	-822.82	1223.5	25.616	805.53	1085.2	23.649	24.005	0	0	-13.784	1.6059	-4.3322	-25.731	21.282	6.3756	4.2883	24.672	7.4984	7.9815	-0.04387	-1.0588	1634.6
7.85	786	60	NaN	22.498	9.1437	-22.9	-172.41	19.842	10.239	-8.8268	-822.82	1223.5	25.589	805.51	1085.2	23.649	24.005	0	0	-13.849	1.5412	-4.3303	-25.729	21.287	6.3802	4.2894	24.696	7.4384	7.9214	-0.04087	-1.0324	1634.5
7.86	787	60	NaN	22.5	9.1415	-22.899	-172.4	19.85	10.247	-8.8599	-822.81	1223.5	25.644	805.51	1085.2	23.649	24.005	0	0	-13.894	1.4965	-4.3261	-25.724	21.286	6.3855	4.2867	24.704	7.3921	7.882	-0.03938	-1.02	1634.6
7.87	788	60	NaN	22.499	9.1328	-22.901	-172.39	19.839	10.267	-8.9037	-822.81	1223.5	25.74	805.55	1085.2	23.649	24.005	0	0	-13.803	1.5864	-4.321	-25.719	21.28	6.389	4.2779	24.693	7.4768	7.9754	-0.043173	-1.026	1634.6
7.88	789	60	NaN	22.497	9.1255	-22.909	-172.39	19.856	10.243	-8.9218	-822.81	1223.5	25.697	805.54	1085.2	23.649	24.005	0	0	-13.87	1.5203	-4.3179	-25.716	21.279	6.3926	4.2715	24.71	7.4093	7.9129	-0.046441	-1.0058	1634.6
7.89	790	60	NaN	22.498	9.1296	-22.913	-172.38	19.865	10.23	-8.9258	-822.77	1223.5	25.681	805.54	1085.2	23.649	24.005	0	0	-14.007	1.3835	-4.3159	-25.714	21.28	6.3978	4.2753	24.719	7.2729	7.7813	-0.040596	-0.99503	1634.5
7.9	791	60	NaN	22.494	9.1206	-22.91	-172.38	19.847	10.257	-8.9946	-822.74	1223.5	25.786	805.61	1085.2	23.649	24.005	0	0	-14.061	1.33	-4.3141	-25.713	21.27	6.3943	4.2661	24.701	7.2096	7.7243	-0.048082	-1.0111	1634.6
7.91	792	60	NaN	22.495	9.1221	-22.93	-172.38	19.842	10.272	-8.9716	-822.71	1223.5	25.841	805.63	1085.1	23.649	24.005	0	0	-14.11	1.2812	-4.3124	-25.711	21.27	6.396	4.2682	24.696	7.1599	7.6771	-0.044186	-1.0149	1634.6
7.92	793	60	NaN	22.491	9.1048	-22.944	-172.37	19.855	10.272	-9.0276	-822.7	1223.4	25.857	805.63	1085.2	23.649	24.005	0	0	-14.153	1.2382	-4.3105	-25.709	21.264	6.3995	4.2516	24.709	7.1106	7.6377	-0.05889	-1.0003	1634.6
7.93	794	60	NaN	22.489	9.0892	-22.958	-172.38	19.874	10.258	-9.0694	-822.69	1223.4	25.833	805.62	1085.2	23.649	24.005	0	0	-14.211	1.1802	-4.3083	-25.707	21.261	6.3951	4.2369	24.726	7.0494	7.5753	-0.071363	-0.98026	1634.5
7.94	795	60	NaN	22.483	9.0756	-22.973	-172.38	19.888	10.246	-9.097	-822.69	1223.4	25.808	805.62	1085.2	23.649	24.005	0	0	-14.291	1.1013	-4.3061	-25.705	21.255	6.389	4.2242	24.739	6.9646	7.4903	-0.081914	-0.96531	1634.5
7.95	796	60	NaN	22.476	9.0665	-22.988	-172.38	19.9	10.239	-9.1222	-822.69	1223.4	25.785	805.6	1085.2	23.649	24.005	0	0	-14.426	0.96623	-4.3048	-25.703	21.248	6.3925	4.2157	24.751	6.8221	7.3587	-0.089073	-0.95264	1634.5
7.96	797	60	NaN	22.478	9.0723	-23	-172.37	19.911	10.225	-9.1171	-822.65	1223.4	25.753	805.6	1085.2	23.649	24.005	0	0	-14.517	0.87591	-4.3049	-25.703	21.251	6.3989	4.2221	24.761	6.7342	7.2748	-0.082787	-0.94187	1634.5
7.97	798	60	NaN	22.468	9.0542	-22.993	-172.39	19.882	10.257	-9.2172	-822.66	1223.4	25.878	805.68	1085.2	23.649	24.005	0	0	-14.583	0.8103	-4.3055	-25.704	21.234	6.3719	4.2037	24.733	6.6509	7.1822	-0.10184	-0.97094	1634.6
7.98	799	60	NaN	22.472	9.0646	-23.006	-172.38	19.899	10.285	-9.2408	-822.58	1223.4	25.933	805.65	1085.2	23.649	24.005	0	0	-14.624	0.7691	-4.3056	-25.704	21.235	6.3833	4.2144	24.749	6.6104	7.1524	-0.091138	-0.95508	1634.5
7.99	800	60	NaN	22.464	9.0619	-23.019	-172.38	19.901	10.28	-9.2435	-822.59	1223.4	25.907	805.66	1085.2	23.649	24.005	0	0	-14.634	0.75945	-4.3053	-25.704	21.228	6.3844	4.2118	24.751	6.5937	7.1438	-0.093551	-0.95262	1634.5
8	801	60	NaN	22.462	9.0577	-23.028	-172.38	19.92	10.279	-9.2726	-822.6	1223.4	25.897	805.64	1085.2	23.649	24.005	0	0	-14.628	0.76543	-4.305	-25.703	21.224	6.3874	4.2081	24.77	6.5963	7.1528	-0.096901	-0.93373	1634.5
8.01	802	60	NaN	22.459	9.0558	-23.032	-172.37	19.943	10.249	-9.3064	-822.6	1223.4	25.809	805.63	1085.2	23.649	24.005	0	0	-14.618	0.77548	-4.3044	-25.703	21.223	6.3911	4.2068	24.792	6.6056	7.1666	-0.097598	-0.91089	1634.5
8.02	803	60	NaN	22.455	9.0604	-23.037	-172.37	19.942	10.252	-9.3267	-822.6	1223.4	25.814	805.66	1085.2	23.649	24.005	0	0	-14.563	0.83048	-4.3039	-25.702	21.219	6.3932	4.2112	24.791	6.6561	7.2237	-0.092716	-0.91152	1634.5
8.03	804	60	NaN	22.454	9.0703	-23.042	-172.37	19.931	10.297	-9.3435	-822.59	1223.4	25.931	805.7	1085.2	23.649	24.005	0	0	-14.382	1.0098	-4.3041	-25.703	21.213	6.3914	4.2206	24.781	6.83	7.4012	-0.083587	-0.92174	1634.5
8.04	805	60	NaN	22.455	9.0771	-23.039	-172.37	19.948	10.303	-9.3944	-822.59	1223.4	25.931	805.7	1085.2	23.649	24.005	0	0	-14.33	1.0617	-4.3045	-25.703	21.213	6.3858	4.2271	24.798	6.8823	7.4475	-0.077424	-0.90451	1634.5
8.05	806	60	NaN	22.454	9.0741	-23.021	-172.37	19.949	10.295	-9.5121	-822.61	1223.4	25.902	805.72	1085.2	23.649	24.005	0	0	-14.295	1.0971	-4.305	-25.703	21.209	6.384	4.2225	24.801	6.9137	7.4811	-0.082417	-0.90275	1634.6
8.06	807	60	NaN	22.456	9.0893	-23.037	-172.37	19.988	10.261	-9.4874	-822.62	1223.4	25.791	805.7	1085.2	23.649	24.005	0	0	-14.167	1.2243	-4.3052	-25.704	21.214	6.3918	4.2387	24.839	7.0474	7.6161	-0.066534	-0.86495	1634.5
8.07	808	60	NaN	22.467	9.1086	-23.049	-172.37	19.984	10.291	-9.4964	-822.62	1223.4	25.887	805.73	1085.2	23.649	24.005	0	0	-14.066	1.3248	-4.3048	-25.703	21.222	6.3876	4.2578	24.834	7.1562	7.7124	-0.047033	-0.86893	1634.6
8.08	809	60	NaN	22.466	9.1227	-23.065	-172.37	19.97	10.299	-9.4801	-822.64	1223.4	25.928	805.77	1085.2	23.649	24.005	0	0	-13.976	1.4146	-4.3042	-25.703	21.22	6.3799	4.2717	24.821	7.2444	7.7945	-0.032549	-0.88204	1634.6
8.09	810	60	NaN	22.467	9.132	-23.061	-172.38	19.977	10.291	-9.5244	-822.66	1223.5	25.905	805.77	1085.2	23.649	24.005	0	0	-13.917	1.4736	-4.3038	-25.702	21.22	6.3779	4.2805	24.828	7.3037	7.8515	-0.023343	-0.8738	1634.7
8.1	811	60	NaN	22.467	9.1439	-23.052	-172.38	19.99	10.29	-9.5817	-822.67	1223.5	25.902	805.75	1085.2	23.649	24.005	0	0	-13.824	1.5656	-4.3039	-25.702	21.219	6.3756	4.292	24.842	7.3944	7.9412	-0.011889	-0.85994	1634.7
8.11	812	60	NaN	22.468	9.1579	-23.059	-172.38	19.985	10.3	-9.5912	-822.69	1223.5	25.947	805.77	1085.2	23.649	24.005	0	0	-13.64	1.7492	-4.3048	-25.703	21.217	6.3704	4.3059	24.837	7.5774	8.1196	0.0011328	-0.86643	1634.7
8.12	813	60	NaN	22.476	9.1712	-23.073	-172.38	19.966	10.303	-9.5726	-822.72	1223.5	25.979	805.81	1085.2	23.649	24.005	0	0	-13.55	1.8387	-4.3051	-25.703	21.225	6.3687	4.3187	24.818	7.6753	8.2074	0.013597	-0.88541	1634.8
8.13	814	60	NaN	22.478	9.1963	-23.078	-172.38	19.978	10.28	-9.5803	-822.72	1223.5	25.957	805.81	1085.2	23.649	24.005	0	0	-13.485	1.903	-4.3052	-25.704	21.228	6.3708	4.3435	24.831	7.7424	8.2738	0.038361	-0.87265	1634.8
8.14	815	60	NaN	22.48	9.2066	-23.078	-172.37	19.981	10.236	-9.6118	-822.75	1223.5	25.851	805.81	1085.2	23.649	24.005	0	0	-13.472	1.9163	-4.3073	-25.706	21.232	6.3824	4.3535	24.834	7.7601	8.2987	0.046257	-0.8717	1634.8
8.15	816	60	NaN	22.48	9.2286	-23.078	-172.37	19.99	10.241	-9.6153	-822.74	1223.6	25.878	805.78	1085.2	23.649	24.005	0	0	-13.428	1.9597	-4.3095	-25.708	21.232	6.3812	4.3748	24.844	7.8034	8.341	0.065351	-0.86392	1634.8
8.16	817	60	NaN	22.477	9.2421	-23.079	-172.37	19.959	10.297	-9.6299	-822.75	1223.6	26.061	805.84	1085.2	23.649	24.005	0	0	-13.374	2.0135	-4.3117	-25.71	21.221	6.3754	4.3879	24.814	7.8469	8.389	0.076167	-0.89638	1634.8
8.17	818	60	NaN	22.469	9.2551	-23.07	-172.36	19.974	10.299	-9.6877	-822.78	1223.6	26.084	805.81	1085.3	23.649	24.005	0	0	-13.351	2.0369	-4.3163	-25.715	21.21	6.381	4.4007	24.828	7.8593	8.4179	0.084411	-0.88634	1634.8
8.18	819	60	NaN	22.459	9.2697	-23.06	-172.35	20.02	10.237	-9.7418	-822.81	1223.6	25.916	805.73	1085.3	23.649	24.005	0	0	-13.323	2.0648	-4.3209	-25.719	21.204	6.3971	4.4154	24.875	7.8814	8.4619	0.094458	-0.84477	1634.8
8.19	820	60	NaN	22.451	9.2865	-23.061	-172.35	20.022	10.209	-9.7492	-822.81	1223.7	25.865	805.74	1085.3	23.649	24.005	0	0	-13.278	2.1098	-4.3249	-25.723	21.198	6.3999	4.4317	24.877	7.9206	8.5097	0.10676	-0.84651	1634.8
8.2	821	60	NaN	22.446	9.3015	-23.066	-172.36	19.961	10.277	-9.7417	-822.82	1223.7	26.107	805.87	1085.3	23.649	24.005	0	0	-13.375	2.0133	-4.3295	-25.728	21.185	6.3767	4.4457	24.817	7.8107	8.39	0.1162	-0.91074	1634.9
8.21	822	60	NaN	22.438	9.3023	-23.055	-172.37	19.959	10.297	-9.8076	-822.86	1223.7	26.171	805.87	1085.3	23.649	24.005	0	0	-13.499	1.8893	-4.3341	-25.732	21.173	6.3665	4.4465	24.815	7.6736	8.2558	0.11244	-0.91726	1635
8.22	823	60	NaN	22.439	9.3246	-23.056	-172.37	19.981	10.267	-9.811	-822.84	1223.7	26.116	805.83	1085.3	23.649	26.773	0	0	-13.624	1.7652	-4.3387	-25.737	21.176	6.3629	4.4684	24.837	7.5517	8.1281	0.12969	-0.90015	1634.9
8.23	824	60	NaN	22.432	9.3319	-23.048	-172.37	20.017	10.238	-9.8369	-822.86	1223.7	26.032	805.76	1085.3	23.649	25.182	0	0	-13.748	1.6411	-4.3433	-25.742	21.171	6.3679	4.4765	24.873	7.4223	8.009	0.13325	-0.8691	1634.9
8.24	825	60	NaN	22.431	9.3434	-23.053	-172.39	20.029	10.204	-9.809	-822.87	1223.7	25.963	805.76	1085.3	23.649	25.872	0	0	-13.873	1.5171	-4.3479	-25.746	21.173	6.3563	4.4885	24.884	7.2999	7.8734	0.14055	-0.86228	1634.9
8.25	826	60	NaN	22.43	9.3576	-23.053	-172.4	20.012	10.227	-9.7989	-822.86	1223.7	26.057	805.8	1085.3	23.649	25.452	0	0	-13.998	1.393	-4.3525	-25.751	21.169	6.3363	4.5024	24.867	7.1715	7.7293	0.14985	-0.88418	1634.9
8.26	827	60	NaN	22.427	9.3695	-23.051	-172.42	20.001	10.234	-9.8112	-822.86	1223.7	26.103	805.82	1085.3	23.649	28.033	0	0	-14.122	1.2689	-4.3571	-25.756	21.163	6.3208	4.514	24.857	7.0412	7.5897	0.15692	-0.89876	1634.9
8.27	828	60	NaN	22.425	9.3733	-23.049	-172.43	19.991	10.237	-9.8347	-822.87	1223.7	26.134	805.85	1085.3	23.649	28.793	0	0	-14.247	1.1448	-4.3617	-25.76	21.159	6.3096	4.5178	24.846	6.9126	7.4545	0.15605	-0.91384	1635
8.28	829	60	NaN	22.425	9.3712	-23.044	-172.43	19.967	10.282	-9.8631	-822.88	1223.7	26.27	805.89	1085.3	23.649	33.223	0	0	-14.268	1.1233	-4.3644	-25.763	21.154	6.3004	4.5155	24.823	6.8854	7.4238	0.15101	-0.94026	1635
8.29	830	60	NaN	22.416	9.3781	-23.041	-172.42	19.989	10.26	-9.877	-822.88	1223.8	26.21	805.84	1085.4	23.649	30.473	0	0	-14.265	1.1269	-4.3673	-25.766	21.147	6.3064	4.5226	24.844	6.882	7.4333	0.15532	-0.92149	1635
8.3	831	60	NaN	22.422	9.3887	-23.034	-172.42	19.965	10.272	-9.8794	-822.85	1223.8	26.275	805.89	1085.4	23.649	33.407	0	0	-14.242	1.1494	-4.3708	-25.769	21.15	6.3052	4.5325	24.821	6.9078	7.4546	0.16172	-0.94808	1635
8.31	832	60	NaN	22.422	9.4042	-23.041	-172.42	19.974	10.281	-9.8497	-822.8	1223.7	26.323	805.86	1085.4	23.649	34.164	0	0	-14.18	1.2116	-4.3736	-25.772	21.149	6.3033	4.5484	24.829	6.9697	7.5149	0.17483	-0.94267	1634.9
8.32	833	60	NaN	22.421	9.4034	-23.042	-172.42	19.987	10.279	-9.8658	-822.78	1223.7	26.322	805.85	1085.4	23.649	33.24	0	0	-14.111	1.2805	-4.3763	-25.775	21.148	6.3039	4.5482	24.842	7.0373	7.5844	0.17193	-0.93262	1634.9
8.33	834	60	NaN	22.416	9.3908	-23.035	-172.42	19.991	10.274	-9.9092	-822.8	1223.8	26.321	805.83	1085.4	23.649	35.747	0	0	-14.003	1.3875	-4.3799	-25.778	21.141	6.3017	4.5356	24.846	7.1382	7.6892	0.15569	-0.93192	1634.9
8.34	835	60	NaN	22.413	9.3829	-23.032	-172.42	20.011	10.26	-9.9218	-822.8	1223.7	26.299	805.79	1085.4	23.649	37.089	0	0	-13.916	1.4744	-4.3841	-25.783	21.139	6.3075	4.5283	24.865	7.2228	7.7819	0.14414	-0.91722	1634.9
8.35	836	60	NaN	22.412	9.3814	-23.034	-172.41	20.029	10.241	-9.9094	-822.79	1223.7	26.259	805.77	1085.4	24.32	37.22	0	0	-13.856	1.5344	-4.389	-25.787	21.14	6.3136	4.5278	24.883	7.2841	7.848	0.13884	-0.90479	1634.8
8.36	837	60	NaN	22.408	9.3787	-23.037	-172.42	20.019	10.234	-9.9087	-822.77	1223.7	26.256	805.79	1085.4	23.727	39.838	0	0	-13.866	1.5245	-4.3936	-25.792	21.136	6.3084	4.5256	24.872	7.2699	7.8329	0.13199	-0.91952	1634.8
8.37	838	60	NaN	22.4	9.3746	-23.038	-172.42	20.01	10.257	-9.9117	-822.74	1223.7	26.335	805.78	1085.4	23.649	40.168	0	0	-13.871	1.5189	-4.3981	-25.797	21.125	6.3048	4.5221	24.863	7.2541	7.8237	0.12392	-0.93369	1634.8
8.38	839	60	NaN	22.4	9.3568	-23.031	-172.43	20.008	10.238	-9.9668	-822.74	1223.7	26.293	805.8	1085.5	24.296	38.986	0	0	-13.864	1.5264	-4.4026	-25.801	21.124	6.2959	4.5055	24.86	7.2604	7.8223	0.10289	-0.94145	1634.8
8.39	840	60	NaN	22.398	9.3461	-23.03	-172.43	20.013	10.248	-9.978	-822.74	1223.7	26.317	805.78	1085.5	23.649	37.596	0	0	-13.915	1.4757	-4.4057	-25.804	21.122	6.2941	4.4956	24.864	7.2072	7.7698	0.089983	-0.94056	1634.8
8.4	841	60	NaN	22.402	9.3602	-23.039	-172.43	19.995	10.237	-9.9168	-822.68	1223.7	26.309	805.81	1085.5	23.649	37.852	0	0	-13.972	1.4181	-4.4086	-25.807	21.128	6.2997	4.5097	24.845	7.1552	7.7178	0.10102	-0.96184	1634.7
8.41	842	60	NaN	22.402	9.3526	-23.04	-172.43	19.96	10.284	-9.9233	-822.67	1223.7	26.488	805.86	1085.5	24.438	38.301	0	0	-14.111	1.2798	-4.4136	-25.812	21.121	6.2888	4.5021	24.81	7.0097	7.5685	0.088416	-1.0016	1634.8
8.42	843	60	NaN	22.402	9.345	-23.041	-172.44	19.981	10.263	-9.9381	-822.67	1223.7	26.454	805.83	1085.5	23.649	37.505	0	0	-14.199	1.1928	-4.4186	-25.817	21.121	6.2822	4.4951	24.83	6.9227	7.4749	0.076553	-0.98646	1634.8
8.43	844	60	NaN	22.403	9.3489	-23.044	-172.44	20.011	10.229	-9.9362	-822.64	1223.7	26.371	805.79	1085.5	25.654	38.492	0	0	-14.233	1.159	-4.4234	-25.822	21.126	6.2818	4.4993	24.861	6.8931	7.4408	0.075863	-0.96118	1634.7
8.44	845	60	NaN	22.405	9.3546	-23.045	-172.44	20.006	10.254	-9.9371	-822.61	1223.7	26.459	805.8	1085.5	24.161	38.545	0	0	-14.358	1.0337	-4.4283	-25.827	21.124	6.2771	4.5047	24.856	6.7659	7.3107	0.076388	-0.97112	1634.7
8.45	846	60	NaN	22.407	9.3579	-23.047	-172.45	20.046	10.203	-9.9316	-822.6	1223.7	26.327	805.74	1085.5	23.822	37.114	0	0	-14.453	0.93927	-4.4362	-25.835	21.132	6.2733	4.508	24.895	6.6783	7.2126	0.071845	-0.93918	1634.6
8.46	847	60	NaN	22.407	9.3571	-23.04	-172.46	20.038	10.233	-9.9774	-822.59	1223.7	26.442	805.79	1085.5	26.065	39.59	0	0	-14.51	0.88297	-4.4476	-25.846	21.126	6.2608	4.5064	24.889	6.6159	7.1438	0.058727	-0.9569	1634.6
8.47	848	60	NaN	22.409	9.3663	-23.056	-172.45	20.051	10.228	-9.9315	-822.56	1223.7	26.431	805.79	1085.5	24.55	37.995	0	0	-14.498	0.89452	-4.4525	-25.851	21.13	6.2677	4.5159	24.901	6.6316	7.1622	0.063411	-0.94969	1634.6
8.48	849	60	NaN	22.411	9.3703	-23.067	-172.47	20.085	10.251	-9.9074	-822.53	1223.7	26.503	805.75	1085.5	23.649	37.742	0	0	-14.488	0.90506	-4.457	-25.855	21.13	6.2533	4.5203	24.935	6.6426	7.1583	0.063306	-0.92083	1634.5
8.49	850	60	NaN	22.41	9.3706	-23.065	-172.47	20.09	10.265	-9.922	-822.5	1223.7	26.54	805.76	1085.5	24.511	37.372	0	0	-14.552	0.84139	-4.4604	-25.859	21.127	6.2517	4.5203	24.94	6.5754	7.0931	0.059907	-0.91877	1634.5
8.5	851	60	NaN	22.41	9.3674	-23.054	-172.47	20.086	10.268	-9.9467	-822.46	1223.7	26.554	805.77	1085.5	23.649	35.941	0	0	-14.632	0.76147	-4.4637	-25.862	21.125	6.2491	4.5165	24.937	6.4936	7.0105	0.052805	-0.92517	1634.5
8.51	852	60	NaN	22.413	9.3598	-23.039	-172.47	20.078	10.279	-9.9594	-822.43	1223.7	26.602	805.8	1085.5	23.649	38.746	0	0	-14.726	0.66747	-4.467	-25.865	21.127	6.2411	4.5087	24.929	6.4004	6.9086	0.041686	-0.93615	1634.5
8.52	853	60	NaN	22.417	9.354	-23.029	-172.48	20.069	10.294	-9.943	-822.4	1223.7	26.666	805.84	1085.5	23.994	38.747	0	0	-14.832	0.56263	-4.4719	-25.87	21.129	6.233	4.5032	24.92	6.2979	6.7957	0.031249	-0.95067	1634.5
8.53	854	60	NaN	22.42	9.3557	-23.03	-172.49	20.078	10.287	-9.8986	-822.34	1223.7	26.673	805.86	1085.5	23.967	36.537	0	0	-15.012	0.383	-4.478	-25.876	21.133	6.2239	4.5052	24.928	6.1214	6.6069	0.027256	-0.94829	1634.5
8.54	855	60	NaN	22.421	9.3276	-23.017	-172.49	20.071	10.319	-9.9368	-822.36	1223.7	26.768	805.84	1085.5	25.216	38.43	0	0	-15.264	0.13213	-4.4852	-25.884	21.13	6.2191	4.478	24.921	5.8657	6.3512	-0.0071797	-0.96251	1634.5
8.55	856	60	NaN	22.421	9.3328	-23.032	-172.61	19.992	10.498	-9.8732	-822.32	1223.7	27.382	806.01	1085.5	23.665	37.483	0	0	-15.28	0.11642	-4.4862	-25.885	21.11	6.0767	4.4834	24.841	5.8305	6.1931	-0.0028014	-1.0433	1634.6
8.56	857	60	NaN	22.427	9.3186	-23.038	-172.53	20.041	10.352	-9.8484	-822.32	1223.7	26.925	805.94	1085.5	24.154	37.754	0	0	-15.303	0.093605	-4.4871	-25.886	21.133	6.1774	4.4691	24.89	5.8306	6.271	-0.018028	-0.99523	1634.5
8.57	858	60	NaN	22.43	9.3101	-23.028	-172.56	20.038	10.4	-9.8734	-822.29	1223.7	27.085	805.94	1085.6	25.56	37.875	0	0	-15.397	-0.00020084	-4.4872	-25.886	21.129	6.1371	4.4616	24.887	5.7324	6.1369	-0.025643	-0.99866	1634.5
8.58	859	60	NaN	22.436	9.2983	-23.027	-172.61	20.005	10.497	-9.8835	-822.28	1223.7	27.404	806.01	1085.6	24.478	36.95	0	0	-15.517	-0.12023	-4.4875	-25.886	21.124	6.0828	4.4507	24.853	5.6066	5.9626	-0.036876	-1.0334	1634.6
8.59	860	60	NaN	22.442	9.287	-23.033	-172.61	20.001	10.517	-9.8906	-822.28	1223.7	27.476	806.04	1085.6	23.839	37.648	0	0	-15.653	-0.25546	-4.4878	-25.886	21.128	6.0742	4.44	24.848	5.4745	5.8188	-0.047724	-1.038	1634.6
8.6	861	60	NaN	22.444	9.2819	-23.037	-172.58	20.041	10.452	-9.9088	-822.26	1223.7	27.262	805.98	1085.6	24.721	37.258	0	0	-15.747	-0.34899	-4.4858	-25.884	21.137	6.1147	4.4354	24.887	5.3897	5.7657	-0.050408	-0.99685	1634.5
8.61	862	60	NaN	22.448	9.2765	-23.051	-172.5	20.067	10.377	-9.8964	-822.28	1223.7	26.989	805.93	1085.5	26.57	36.715	0	0	-15.783	-0.38443	-4.4834	-25.882	21.15	6.1991	4.4293	24.914	5.3674	5.8147	-0.054047	-0.96744	1634.5
8.62	863	60	NaN	22.457	9.2695	-23.064	-172.62	20.006	10.545	-9.8734	-822.28	1223.6	27.536	806.07	1085.6	23.649	37.503	0	0	-15.774	-0.376	-4.4806	-25.879	21.141	6.0661	4.4242	24.851	5.3668	5.6901	-0.056383	-1.0276	1634.6
8.63	864	60	NaN	22.455	9.2643	-23.083	-172.61	20.015	10.524	-9.8753	-822.3	1223.6	27.47	806.05	1085.6	24.438	37.073	0	0	-15.835	-0.43607	-4.4777	-25.876	21.141	6.0782	4.4198	24.859	5.3067	5.6422	-0.057842	-1.0167	1634.6
8.64	865	60	NaN	22.458	9.2768	-23.102	-172.6	20.031	10.526	-9.8041	-822.3	1223.6	27.453	806.02	1085.6	24.36	36.647	0	0	-15.872	-0.47365	-4.4746	-25.873	21.147	6.0871	4.4332	24.875	5.2747	5.6135	-0.041325	-0.9984	1634.6
8.65	866	60	NaN	22.45	9.2787	-23.084	-172.5	20.111	10.366	-9.87	-822.3	1223.6	26.885	805.86	1085.6	23.649	38.371	0	0	-15.782	-0.38396	-4.4704	-25.869	21.157	6.2082	4.4348	24.955	5.3745	5.8242	-0.035594	-0.91389	1634.4
8.66	867	60	NaN	22.442	9.2696	-23.068	-172.44	20.12	10.308	-9.9396	-822.34	1223.6	26.658	805.83	1085.6	23.649	39.719	0	0	-15.756	-0.35807	-4.4655	-25.864	21.154	6.2693	4.4249	24.965	5.3982	5.9113	-0.0406	-0.89866	1634.4
8.67	868	60	NaN	22.435	9.2684	-23.067	-172.44	20.105	10.32	-9.9396	-822.38	1223.6	26.676	805.86	1085.6	23.738	37.821	0	0	-15.752	-0.35434	-4.4601	-25.858	21.147	6.2703	4.4233	24.95	5.3943	5.916	-0.036741	-0.90864	1634.5
8.68	869	60	NaN	22.427	9.2774	-23.071	-172.44	20.12	10.299	-9.9088	-822.4	1223.6	26.602	805.84	1085.6	23.649	37.893	0	0	-15.64	-0.24231	-4.455	-25.853	21.143	6.2738	4.4327	24.965	5.5027	6.0315	-0.022346	-0.88822	1634.5
8.69	870	60	NaN	22.421	9.2778	-23.066	-172.46	20.108	10.328	-9.9191	-822.44	1223.6	26.682	805.87	1085.6	24.411	38.453	0	0	-15.593	-0.19549	-4.4491	-25.848	21.133	6.2517	4.4333	24.952	5.5402	6.0563	-0.01587	-0.89522	1634.6
8.7	871	60	NaN	22.41	9.277	-23.051	-172.54	20.066	10.477	-9.9753	-822.48	1223.7	27.134	805.91	1085.6	24.798	36.156	0	0	-15.59	-0.19289	-4.4425	-25.841	21.104	6.1523	4.4329	24.91	5.5141	5.9594	-0.0095735	-0.93085	1634.6
8.71	872	60	NaN	22.406	9.2823	-23.052	-172.44	20.11	10.35	-9.9519	-822.55	1223.7	26.679	805.83	1085.6	23.776	38.026	0	0	-15.599	-0.20187	-4.4332	-25.832	21.117	6.2716	4.437	24.955	5.5178	6.0698	0.0037681	-0.87652	1634.6
8.72	873	60	NaN	22.405	9.2962	-23.05	-172.42	20.164	10.281	-9.9294	-822.57	1223.7	26.441	805.74	1085.6	24.767	37.523	0	0	-15.617	-0.21935	-4.4254	-25.824	21.126	6.3039	4.4517	25.008	5.5088	6.0845	0.026307	-0.81565	1634.6
8.73	874	60	NaN	22.407	9.3044	-23.032	-172.42	20.154	10.294	-9.9675	-822.59	1223.7	26.467	805.76	1085.6	23.649	36.927	0	0	-15.67	-0.27185	-4.4234	-25.822	21.125	6.2993	4.4592	24.999	5.4552	6.0274	0.035786	-0.82275	1634.6
8.74	875	60	NaN	22.411	9.3215	-23.037	-172.42	20.128	10.319	-9.9323	-822.61	1223.7	26.553	805.8	1085.6	24.014	38.494	0	0	-15.627	-0.22976	-4.4212	-25.82	21.128	6.2958	4.4754	24.975	5.5006	6.066	0.054152	-0.84506	1634.7
8.75	876	60	NaN	22.42	9.3354	-23.047	-172.42	20.122	10.327	-9.8871	-822.65	1223.7	26.577	805.81	1085.6	24.079	37.343	0	0	-15.574	-0.17616	-4.4191	-25.818	21.137	6.3014	4.4891	24.968	5.5635	6.1253	0.069942	-0.84914	1634.7
8.76	877	60	NaN	22.425	9.3374	-23.043	-172.41	20.133	10.321	-9.8971	-822.69	1223.7	26.547	805.78	1085.6	23.709	37.601	0	0	-15.682	-0.28451	-4.4181	-25.817	21.143	6.3058	4.4911	24.98	5.4608	6.0213	0.072964	-0.8368	1634.7
8.77	878	60	NaN	22.423	9.3419	-23.04	-172.41	20.14	10.32	-9.9022	-822.72	1223.7	26.544	805.76	1085.6	24.058	38.46	0	0	-15.723	-0.325	-4.4175	-25.816	21.141	6.3036	4.4955	24.987	5.4179	5.9786	0.077996	-0.82921	1634.7
8.78	879	60	NaN	22.427	9.3669	-23.045	-172.41	20.125	10.341	-9.8562	-822.73	1223.7	26.61	805.78	1085.6	24.219	38.758	0	0	-15.735	-0.33733	-4.4173	-25.816	21.144	6.3118	4.5201	24.972	5.409	5.9745	0.10281	-0.8437	1634.8
8.79	880	60	NaN	22.438	9.3751	-23.025	-172.41	20.113	10.357	-9.8746	-822.77	1223.7	26.684	805.83	1085.6	23.649	36.897	0	0	-15.805	-0.40652	-4.4183	-25.817	21.152	6.3063	4.5276	24.96	5.347	5.8998	0.1093	-0.85645	1634.9
8.8	881	60	NaN	22.45	9.3767	-23.009	-172.4	20.135	10.294	-9.888	-822.78	1223.8	26.502	805.79	1085.6	23.821	38.785	0	0	-15.872	-0.47339	-4.419	-25.817	21.17	6.3196	4.5294	24.982	5.2976	5.8462	0.1104	-0.83527	1634.8
8.81	882	60	NaN	22.455	9.3821	-23.01	-172.4	20.133	10.312	-9.8523	-822.79	1223.8	26.554	805.79	1085.6	23.649	38.521	0	0	-15.932	-0.53309	-4.4189	-25.817	21.174	6.3236	4.5345	24.98	5.2425	5.7905	0.11564	-0.83724	1634.8
8.82	883	60	NaN	22.459	9.3824	-23.01	-172.4	20.124	10.317	-9.8355	-822.81	1223.8	26.575	805.81	1085.6	24.467	38.915	0	0	-15.995	-0.59575	-4.4185	-25.817	21.179	6.3238	4.5346	24.972	5.1839	5.7281	0.11618	-0.84469	1634.9
8.83	884	60	NaN	22.461	9.3839	-23.006	-172.4	20.125	10.308	-9.8309	-822.81	1223.8	26.553	805.82	1085.6	25.359	38.478	0	0	-16.045	-0.64519	-4.4181	-25.816	21.181	6.3233	4.536	24.973	5.1362	5.6781	0.11795	-0.84386	1634.9
8.84	885	60	NaN	22.461	9.3844	-23	-172.4	20.13	10.302	-9.8249	-822.81	1223.8	26.536	805.81	1085.6	23.649	34.85	0	0	-16.041	-0.64144	-4.4185	-25.817	21.182	6.3241	4.5367	24.978	5.1408	5.6827	0.11822	-0.83923	1634.9
8.85	886	60	NaN	22.466	9.3746	-22.995	-172.39	20.134	10.289	-9.8318	-822.84	1223.8	26.505	805.81	1085.6	25.396	39.2	0	0	-16.066	-0.6664	-4.4194	-25.818	21.187	6.3271	4.5274	24.981	5.1216	5.6607	0.10807	-0.83629	1634.9
8.86	887	60	NaN	22.468	9.366	-22.992	-172.4	20.151	10.287	-9.8489	-822.85	1223.8	26.503	805.79	1085.6	24.568	37.824	0	0	-16.109	-0.7089	-4.4204	-25.819	21.189	6.3255	4.5193	24.998	5.0809	5.6166	0.098963	-0.82115	1634.9
8.87	888	60	NaN	22.469	9.3596	-22.994	-172.41	20.143	10.311	-9.8613	-822.85	1223.8	26.586	805.85	1085.6	25.17	36.004	0	0	-16.175	-0.77502	-4.4207	-25.819	21.187	6.3081	4.5133	24.989	5.0122	5.533	0.092642	-0.82997	1635
8.88	889	60	NaN	22.467	9.3588	-23.004	-172.42	20.145	10.329	-9.8595	-822.84	1223.8	26.66	805.85	1085.6	25.141	38.412	0	0	-16.217	-0.81641	-4.4215	-25.82	21.182	6.2941	4.5127	24.992	4.9659	5.4777	0.091204	-0.82824	1634.9
8.89	890	60	NaN	22.471	9.3567	-23.021	-172.52	20.11	10.44	-9.8365	-822.84	1223.8	27.077	805.95	1085.7	23.649	39.043	0	0	-16.198	-0.79769	-4.4234	-25.822	21.173	6.1805	4.5121	24.955	4.9753	5.3828	0.088704	-0.86681	1635
8.9	891	60	NaN	22.473	9.3453	-23.021	-172.58	20.086	10.485	-9.8631	-822.86	1223.8	27.267	806.03	1085.7	23.649	39.298	0	0	-16.269	-0.86886	-4.4246	-25.823	21.167	6.1179	4.5013	24.93	4.8978	5.249	0.076691	-0.89327	1635.1
8.91	892	60	NaN	22.47	9.3504	-23.029	-172.6	20.077	10.497	-9.8427	-822.83	1223.7	27.358	806.06	1085.7	23.649	37.785	0	0	-16.346	-0.94487	-4.4252	-25.824	21.162	6.0893	4.5064	24.921	4.8163	5.1444	0.08116	-0.90251	1635.2
8.92	893	60	NaN	22.463	9.3565	-23.038	-172.67	20.08	10.5	-9.832	-822.81	1223.7	27.478	806.07	1085.7	23.649	38.281	0	0	-16.361	-0.95987	-4.4244	-25.823	21.151	6.0169	4.5129	24.923	4.7907	5.0571	0.088479	-0.89958	1635.1
8.93	894	60	NaN	22.457	9.3348	-23.025	-172.78	20.091	10.461	-9.9266	-822.84	1223.7	27.523	806.07	1085.7	23.649	38.787	0	0	-16.412	-1.011	-4.425	-25.823	21.14	5.907	4.4921	24.934	4.7275	4.8959	0.067124	-0.88967	1635.2
8.94	895	60	NaN	22.461	9.3283	-23.034	-172.8	20.097	10.415	-9.908	-822.82	1223.7	27.528	806.07	1085.7	23.649	38.888	0	0	-16.45	-1.0492	-4.4262	-25.825	21.144	5.8798	4.4862	24.939	4.6936	4.8306	0.059966	-0.88517	1635.2
8.95	896	60	NaN	22.45	9.3279	-23.047	-172.84	20.122	10.376	-9.8646	-822.83	1223.7	27.529	806.02	1085.7	24.053	37.645	0	0	-16.402	-1.0012	-4.4281	-25.826	21.135	5.849	4.4874	24.962	4.733	4.8478	0.059343	-0.86446	1635.1
8.96	897	60	NaN	22.444	9.331	-23.051	-172.89	20.08	10.425	-9.849	-822.81	1223.7	27.847	806.1	1085.7	25.932	36.792	0	0	-16.361	-0.96053	-4.4295	-25.828	21.118	5.7856	4.4898	24.921	4.7571	4.8251	0.060342	-0.90648	1635.2
8.97	898	60	NaN	22.437	9.3199	-23.041	-172.94	20.065	10.453	-9.8791	-822.82	1223.7	28.1	806.12	1085.7	23.649	37.345	0	0	-16.335	-0.93432	-4.43	-25.828	21.101	5.7274	4.4789	24.906	4.7664	4.793	0.048898	-0.92228	1635.2
8.98	899	60	NaN	22.433	9.3173	-23.039	-172.99	20.064	10.436	-9.8824	-822.81	1223.7	28.233	806.1	1085.7	24.533	37.17	0	0	-16.281	-0.88032	-4.4309	-25.829	21.093	5.6727	4.4766	24.905	4.8121	4.7924	0.045758	-0.9245	1635.2
8.99	900	60	NaN	22.427	9.3104	-23.029	-173.03	20.085	10.293	-9.9198	-822.81	1223.7	28.073	806.02	1085.7	23.649	36.893	0	0	-16.217	-0.81697	-4.4323	-25.831	21.091	5.6383	4.4689	24.927	4.8737	4.8213	0.036604	-0.90382	1635.1
9	901	60	NaN	22.424	9.3005	-23.017	-173.06	20.108	10.154	-9.9623	-822.81	1223.7	27.992	805.93	1085.7	23.649	37.361	0	0	-16.146	-0.74618	-4.435	-25.833	21.089	5.6007	4.4579	24.95	4.9428	4.8545	0.022838	-0.88298	1635
9.01	902	60	NaN	22.428	9.301	-23.019	-173.12	20.116	10.135	-9.9414	-822.78	1223.7	28.261	805.86	1085.7	23.649	35.703	0	0	-16.184	-0.78433	-4.4379	-25.836	21.085	5.5369	4.4584	24.959	4.9003	4.7525	0.020431	-0.87759	1634.9
9.02	903	60	NaN	22.425	9.3048	-23.026	-173.17	20.154	10.024	-9.9184	-822.77	1223.7	28.229	805.77	1085.7	23.649	36.799	0	0	-16.202	-0.80242	-4.4403	-25.839	21.083	5.4887	4.4633	24.995	4.8809	4.6863	0.022977	-0.84373	1634.8
9.03	904	60	NaN	22.427	9.316	-23.047	-173.23	20.154	10.014	-9.84	-822.74	1223.7	28.567	805.73	1085.7	23.649	37.173	0	0	-16.091	-0.69146	-4.4411	-25.84	21.076	5.4214	4.4743	24.996	4.9848	4.7299	0.033186	-0.84346	1634.8
9.04	905	60	NaN	22.435	9.3105	-23.04	-173.26	20.183	9.952	-9.8633	-822.73	1223.7	28.639	805.65	1085.7	24.903	38.549	0	0	-15.981	-0.58159	-4.4426	-25.841	21.081	5.3875	4.4691	25.024	5.1003	4.8059	0.02653	-0.81676	1634.7
9.05	906	60	NaN	22.436	9.3088	-23.028	-173.29	20.23	9.8812	-9.9097	-822.71	1223.7	28.663	805.52	1085.8	25.096	37.624	0	0	-15.872	-0.47347	-4.4451	-25.844	21.079	5.355	4.468	25.071	5.207	4.8815	0.02288	-0.7724	1634.5
9.06	907	60	NaN	22.441	9.3042	-23.028	-173.33	20.235	9.8676	-9.9101	-822.71	1223.7	28.935	805.49	1085.8	23.831	39.075	0	0	-15.913	-0.51398	-4.449	-25.847	21.074	5.3009	4.4631	25.076	5.1613	4.7869	0.014042	-0.77104	1634.5
9.07	908	60	NaN	22.446	9.3009	-23.035	-173.34	20.31	9.7799	-9.8835	-822.71	1223.7	28.894	805.3	1085.8	24.537	37.774	0	0	-15.939	-0.54058	-4.4521	-25.85	21.081	5.2974	4.4615	25.149	5.1419	4.7569	0.0094241	-0.70144	1634.3
9.08	909	60	NaN	22.445	9.2965	-23.037	-173.36	20.342	9.725	-9.8779	-822.72	1223.7	28.94	805.22	1085.9	25.344	38.653	0	0	-15.898	-0.49939	-4.4532	-25.852	21.079	5.2758	4.4575	25.181	5.1813	4.7764	0.0043156	-0.6709	1634.2
9.09	910	60	NaN	22.443	9.288	-23.031	-173.44	20.248	9.8029	-9.8996	-822.72	1223.7	29.496	805.41	1085.7	24.856	38.745	0	0	-15.86	-0.46133	-4.455	-25.853	21.056	5.1781	4.4457	25.09	5.1965	4.7167	-0.0093077	-0.76323	1634.4
9.1	911	60	NaN	22.448	9.2819	-23.032	-173.46	20.284	9.7735	-9.9017	-822.71	1223.7	29.624	805.31	1085.8	24.469	37.19	0	0	-15.842	-0.44384	-4.457	-25.855	21.057	5.153	4.4405	25.126	5.2146	4.7092	-0.016462	-0.72963	1634.3
9.11	912	60	NaN	22.443	9.2735	-23.022	-173.45	20.308	9.7574	-9.9375	-822.71	1223.7	29.58	805.27	1085.8	25.533	35.679	0	0	-15.866	-0.46778	-4.4592	-25.858	21.053	5.1558	4.4327	25.149	5.1864	4.688	-0.026489	-0.70904	1634.3
9.12	913	60	NaN	22.444	9.2854	-23.026	-173.45	20.315	9.7468	-9.9078	-822.66	1223.7	29.629	805.24	1085.8	24.162	35.485	0	0	-15.919	-0.52006	-4.4605	-25.859	21.053	5.1594	4.445	25.155	5.1337	4.6393	-0.015516	-0.70371	1634.2
9.13	914	60	NaN	22.44	9.2899	-23.028	-173.45	20.305	9.7285	-9.8824	-822.63	1223.7	29.659	805.25	1085.8	23.649	36.914	0	0	-16.009	-0.61005	-4.4607	-25.859	21.049	5.1604	4.4484	25.146	5.0393	4.5504	-0.012264	-0.71307	1634.2
9.14	915	60	NaN	22.434	9.2812	-23.027	-173.45	20.314	9.7273	-9.8957	-822.64	1223.7	29.723	805.23	1085.8	23.75	38.327	0	0	-15.927	-0.52843	-4.4624	-25.861	21.04	5.16	4.4401	25.155	5.1127	4.6316	-0.022309	-0.70535	1634.2
9.15	916	60	NaN	22.435	9.2828	-23.034	-173.44	20.34	9.7115	-9.869	-822.63	1223.7	29.724	805.2	1085.8	25.82	39.185	0	0	-15.879	-0.48059	-4.4644	-25.863	21.041	5.1628	4.443	25.18	5.1622	4.6822	-0.02144	-0.68319	1634.1
9.16	917	60	NaN	22.437	9.2823	-23.038	-173.44	20.348	9.7137	-9.8522	-822.62	1223.7	29.758	805.2	1085.8	25.891	38.56	0	0	-15.906	-0.50676	-4.4665	-25.865	21.043	5.1652	4.4431	25.187	5.1377	4.6584	-0.023316	-0.67784	1634.1
9.17	918	60	NaN	22.436	9.2663	-23.033	-173.44	20.33	9.7556	-9.8843	-822.65	1223.7	29.895	805.25	1085.8	23.649	38.757	0	0	-15.902	-0.5032	-4.4671	-25.865	21.036	5.1624	4.4268	25.17	5.1338	4.6592	-0.040327	-0.69593	1634.2
9.18	919	60	NaN	22.436	9.2601	-23.041	-173.44	20.331	9.7683	-9.8619	-822.67	1223.7	29.939	805.28	1085.8	23.649	36.472	0	0	-15.885	-0.48631	-4.4676	-25.866	21.035	5.1623	4.4211	25.17	5.1502	4.676	-0.046556	-0.69574	1634.3
9.19	920	60	NaN	22.431	9.2632	-23.034	-173.41	20.381	9.7407	-9.8953	-822.64	1223.7	29.833	805.25	1085.8	23.649	36.71	0	0	-15.852	-0.45333	-4.4682	-25.867	21.033	5.1906	4.4248	25.219	5.1812	4.7372	-0.043432	-0.64761	1634.2
9.2	921	60	NaN	22.429	9.2591	-23.028	-173.4	20.399	9.7617	-9.9166	-822.64	1223.7	29.861	805.24	1085.8	23.649	38.6	0	0	-15.824	-0.42532	-4.4695	-25.868	21.029	5.1998	4.4212	25.237	5.2054	4.7745	-0.048308	-0.63128	1634.2
9.21	922	60	NaN	22.43	9.2528	-23.025	-173.36	20.435	9.7703	-9.9409	-822.64	1223.7	29.821	805.27	1085.9	23.649	39.373	0	0	-15.801	-0.40279	-4.4716	-25.87	21.031	5.2368	4.4153	25.273	5.2297	4.834	-0.056289	-0.59717	1634.2
9.22	923	60	NaN	22.431	9.2566	-23.03	-173.34	20.482	9.789	-9.9274	-822.63	1223.7	29.813	805.28	1085.8	23.649	35.94	0	0	-15.731	-0.33332	-4.4736	-25.872	21.033	5.2651	4.4187	25.32	5.3013	4.9318	-0.054864	-0.55217	1634.2
9.23	924	60	NaN	22.433	9.2651	-23.043	-173.31	20.53	9.8195	-9.8753	-822.62	1223.7	29.833	805.31	1085.8	23.704	38.547	0	0	-15.692	-0.29421	-4.4755	-25.874	21.036	5.2898	4.4267	25.368	5.344	4.9955	-0.04874	-0.50595	1634.2
9.24	925	60	NaN	22.432	9.2667	-23.049	-173.29	20.553	9.8927	-9.8533	-822.6	1223.6	29.966	805.43	1085.8	23.681	37.612	0	0	-15.692	-0.29421	-4.4772	-25.876	21.031	5.3135	4.4266	25.393	5.3385	5.0193	-0.050548	-0.48212	1634.3
9.25	926	60	NaN	22.425	9.2559	-23.041	-173.24	20.609	9.9927	-9.895	-822.62	1223.7	30.136	805.57	1085.7	23.649	38.114	0	0	-15.643	-0.24533	-4.4802	-25.879	21.016	5.3466	4.4137	25.451	5.3733	5.1013	-0.066466	-0.42712	1634.5
9.26	927	60	NaN	22.421	9.2425	-23.037	-173.15	20.809	10.041	-9.9322	-822.64	1223.7	30.033	805.54	1085.7	24.256	39.411	0	0	-15.597	-0.19982	-4.4823	-25.881	21.015	5.4429	4.4013	25.65	5.4176	5.243	-0.08102	-0.23077	1634.5
9.27	928	60	NaN	22.422	9.2533	-23.046	-172.88	21.006	10.082	-9.905	-822.6	1223.6	29.702	805.48	1085.7	24.818	37.463	0	0	-15.561	-0.16387	-4.483	-25.881	21.028	5.7243	4.4127	25.846	5.4668	5.5605	-0.0703	-0.035136	1634.4
9.28	929	60	NaN	22.418	9.2565	-23.049	-172.82	21.145	10.195	-9.8928	-822.58	1223.6	29.86	805.54	1085.7	23.975	38.617	0	0	-15.516	-0.11923	-4.4843	-25.883	21.019	5.7795	4.4161	25.985	5.5029	5.6603	-0.068228	0.10257	1634.4
9.29	930	60	NaN	22.412	9.2504	-23.05	-172.78	21.304	10.274	-9.8933	-822.61	1223.7	29.915	805.62	1085.7	23.649	37.584	0	0	-15.464	-0.066635	-4.4862	-25.885	21.011	5.8222	4.4102	26.145	5.5476	5.7556	-0.075994	0.25994	1634.5
9.3	931	60	NaN	22.41	9.2576	-23.053	-172.73	21.487	10.303	-9.8857	-822.58	1223.7	29.833	805.66	1085.8	23.649	36.464	0	0	-15.411	-0.014575	-4.4888	-25.887	21.013	5.8692	4.4188	26.326	5.6017	5.8546	-0.07009	0.43888	1634.5
9.31	932	60	NaN	22.412	9.2577	-23.066	-172.69	21.719	10.372	-9.8478	-822.57	1223.6	29.822	805.78	1085.9	23.649	37.982	0	0	-15.329	0.066903	-4.4905	-25.889	21.016	5.9133	4.4228	26.554	5.687	5.9802	-0.067709	0.66492	1634.6
9.32	933	60	NaN	22.409	9.2469	-23.068	-172.66	21.923	10.464	-9.8511	-822.58	1223.6	29.878	805.97	1085.9	23.649	37.611	0	0	-15.216	0.17948	-4.4913	-25.89	21.012	5.9434	4.416	26.754	5.7956	6.1228	-0.075315	0.8641	1634.8
9.33	934	60	NaN	22.404	9.239	-23.057	-172.64	22.058	10.531	-9.8949	-822.59	1223.6	29.894	806.16	1086	23.728	37.38	0	0	-15.158	0.23723	-4.4926	-25.891	21.005	5.9621	4.4105	26.887	5.8463	6.1994	-0.082158	0.99546	1635
9.34	935	60	NaN	22.406	9.2425	-23.058	-172.62	22.191	10.582	-9.8837	-822.57	1223.6	29.85	806.35	1086.1	23.649	37.507	0	0	-15.117	0.27861	-4.4937	-25.892	21.008	5.9825	4.4164	27.017	5.8915	6.2611	-0.077278	1.1249	1635.2
9.35	936	60	NaN	22.408	9.2345	-23.048	-172.61	22.331	10.619	-9.9275	-822.56	1223.6	29.799	806.5	1086.1	23.649	38.723	0	0	-15.093	0.30265	-4.4943	-25.893	21.011	5.9931	4.4111	27.155	5.9182	6.2957	-0.083223	1.2619	1635.3
9.36	937	60	NaN	22.413	9.2366	-23.058	-172.59	22.454	10.673	-9.8813	-822.54	1223.6	29.786	806.66	1086.2	24.471	38.768	0	0	-15.11	0.28497	-4.4946	-25.893	21.019	6.0122	4.4156	27.275	5.9083	6.2972	-0.079012	1.3821	1635.5
9.37	938	60	NaN	22.415	9.2331	-23.072	-172.56	22.644	10.63	-9.8398	-822.54	1223.6	29.461	806.7	1086.3	23.649	38.83	0	0	-15.15	0.24516	-4.4946	-25.893	21.033	6.0625	4.4171	27.46	5.8829	6.3077	-0.077479	1.567	1635.5
9.38	939	60	NaN	22.415	9.2259	-23.066	-172.53	22.77	10.647	-9.8723	-822.53	1223.6	29.362	806.88	1086.3	24.112	39.621	0	0	-15.045	0.3499	-4.4949	-25.893	21.036	6.0858	4.4113	27.585	5.9907	6.4357	-0.083682	1.6912	1635.7
9.39	940	60	NaN	22.417	9.2166	-23.057	-172.52	22.868	10.731	-9.9096	-822.52	1223.6	29.464	807.11	1086.3	24.381	38.619	0	0	-14.936	0.45876	-4.496	-25.894	21.033	6.0981	4.4026	27.682	6.0969	6.5568	-0.093428	1.788	1635.9
9.4	941	60	NaN	22.417	9.2121	-23.058	-172.52	23.018	10.795	-9.9178	-822.52	1223.6	29.502	807.24	1086.4	23.649	36.112	0	0	-14.824	0.57006	-4.4977	-25.896	21.031	6.0922	4.4004	27.83	6.2073	6.6622	-0.097279	1.934	1636
9.41	942	60	NaN	22.416	9.2132	-23.064	-172.55	23.167	10.863	-9.9103	-822.52	1223.6	29.589	807.38	1086.4	23.991	38.501	0	0	-14.752	0.64149	-4.5002	-25.899	21.027	6.0574	4.4038	27.977	6.2751	6.6989	-0.096406	2.078	1636.1
9.42	943	60	NaN	22.417	9.2141	-23.068	-172.56	23.235	11.001	-9.9008	-822.5	1223.6	29.884	807.7	1086.4	23.649	36.312	0	0	-14.707	0.68682	-4.5026	-25.901	21.019	6.0429	4.4055	28.044	6.3123	6.7297	-0.097112	2.1428	1636.4
9.43	944	60	NaN	22.419	9.2186	-23.082	-172.43	23.485	10.944	-9.8614	-822.49	1223.6	29.386	807.64	1086.6	24.906	36.711	0	0	-14.686	0.70774	-4.5051	-25.903	21.04	6.1887	4.4172	28.286	6.3541	6.8965	-0.087827	2.3829	1636.3
9.44	945	60	NaN	22.415	9.2023	-23.073	-172.37	23.588	11.085	-9.9506	-822.49	1223.6	29.502	808.03	1086.7	25.609	37.061	0	0	-14.596	0.79682	-4.5078	-25.906	21.029	6.2436	4.4037	28.386	6.4329	7.0405	-0.10407	2.48	1636.7
9.45	946	60	NaN	22.412	9.2101	-23.083	-172.31	23.671	11.109	-9.9283	-822.46	1223.6	29.373	808.26	1086.7	25.173	38.579	0	0	-14.47	0.92218	-4.5107	-25.909	21.031	6.3052	4.4138	28.468	6.561	7.2274	-0.096885	2.5585	1636.9
9.46	947	60	NaN	22.406	9.2078	-23.08	-172.25	23.752	11.18	-9.9479	-822.45	1223.6	29.352	808.57	1086.7	25.058	38.896	0	0	-14.395	0.99707	-4.514	-25.912	21.026	6.3664	4.4134	28.546	6.6309	7.3634	-0.10059	2.6335	1637.2
9.47	948	60	NaN	22.397	9.2133	-23.091	-172.21	23.857	11.207	-9.9176	-822.43	1223.6	29.244	808.76	1086.8	23.649	37.384	0	0	-14.28	1.1118	-4.5166	-25.915	21.021	6.4181	4.4221	28.649	6.7415	7.5299	-0.094495	2.7336	1637.4
9.48	949	60	NaN	22.391	9.2174	-23.101	-172.17	23.943	11.238	-9.8877	-822.41	1223.6	29.174	808.91	1086.9	23.649	39.32	0	0	-14.142	1.2488	-4.5181	-25.916	21.02	6.4566	4.4294	28.731	6.8773	7.7054	-0.088718	2.815	1637.5
9.49	950	60	NaN	22.392	9.2147	-23.1	-172.15	23.992	11.312	-9.8852	-822.39	1223.6	29.247	809.11	1087	25.153	38.888	0	0	-14.071	1.3198	-4.5099	-25.908	21.018	6.4773	4.4292	28.777	6.9468	7.7971	-0.080712	2.8688	1637.7
9.5	951	60	NaN	22.39	9.2144	-23.095	-172.14	24.035	11.382	-9.8651	-822.37	1223.6	29.342	809.27	1087	23.685	36.894	0	0	-14.06	1.3313	-4.5066	-25.905	21.014	6.4873	4.4315	28.817	6.954	7.8186	-0.075119	2.9125	1637.8
9.51	952	60	NaN	22.385	9.2069	-23.081	-172.1	24.065	11.437	-9.8777	-822.37	1223.6	29.351	809.42	1087.1	23.649	35.502	0	0	-14.096	1.2955	-4.5071	-25.906	21.008	6.5265	4.4263	28.846	6.9126	7.822	-0.080856	2.9404	1638
9.52	953	60	NaN	22.386	9.2054	-23.068	-172.08	24.117	11.35	-9.8848	-822.33	1223.6	29.034	809.53	1087.1	23.649	37.428	0	0	-14.091	1.3003	-4.5084	-25.907	21.02	6.5567	4.4261	28.897	6.9296	7.8571	-0.082298	2.9899	1638
9.53	954	60	NaN	22.391	9.1797	-23.049	-172.05	24.141	11.372	-9.9276	-822.36	1223.6	29.014	809.68	1087.1	23.649	36.756	0	0	-14.06	1.331	-4.5099	-25.908	21.024	6.5826	4.4027	28.918	6.9639	7.9136	-0.10714	3.0093	1638.2
9.54	955	60	NaN	22.402	9.1794	-23.057	-171.97	24.11	11.411	-9.8839	-822.34	1223.6	29.099	809.9	1087.2	24.789	38.317	0	0	-14.003	1.3872	-4.5097	-25.908	21.034	6.6657	4.405	28.885	7.0301	8.0529	-0.10468	2.9766	1638.4
9.55	956	60	NaN	22.408	9.1808	-23.065	-171.99	24.08	11.465	-9.8462	-822.33	1223.6	29.218	809.98	1087.2	23.649	38.431	0	0	-13.971	1.4198	-4.5091	-25.907	21.037	6.6403	4.406	28.855	7.0662	8.0601	-0.1031	2.9478	1638.5
9.56	957	60	NaN	22.417	9.179	-23.066	-171.97	24.035	11.492	-9.8334	-822.33	1223.6	29.254	810.06	1087.2	23.649	37.53	0	0	-13.947	1.4435	-4.5079	-25.906	21.045	6.66	4.4049	28.81	7.0985	8.1035	-0.10305	2.9032	1638.5
9.57	958	60	NaN	22.431	9.1724	-23.056	-171.89	23.978	11.472	-9.8665	-822.31	1223.6	29.185	810.18	1087.2	23.974	37.618	0	0	-13.887	1.5034	-4.505	-25.903	21.06	6.7398	4.4007	28.75	7.1735	8.2431	-0.10429	2.8462	1638.6
9.58	959	60	NaN	22.439	9.1617	-23.041	-171.9	23.935	11.424	-9.9473	-822.31	1223.6	29.077	810.21	1087.3	23.649	36.354	0	0	-13.868	1.5217	-4.5022	-25.901	21.07	6.7353	4.3906	28.707	7.2015	8.257	-0.11158	2.806	1638.7
9.59	960	60	NaN	22.446	9.1665	-23.043	-171.88	23.882	11.378	-9.9573	-822.29	1223.6	28.946	810.22	1087.3	23.649	38.05	0	0	-13.877	1.5127	-4.4996	-25.898	21.081	6.7514	4.3964	28.652	7.2033	8.2641	-0.10316	2.7545	1638.6
9.6	961	60	NaN	22.453	9.1717	-23.074	-171.88	23.807	11.334	-9.8864	-822.31	1223.5	28.866	810.26	1087.3	24.883	39.515	0	0	-13.893	1.4969	-4.4967	-25.895	21.094	6.7623	4.4028	28.576	7.2004	8.2592	-0.093861	2.6805	1638.7
9.61	962	60	NaN	22.451	9.1751	-23.098	-171.86	23.681	11.312	-9.8687	-822.32	1223.5	28.813	810.25	1087.3	25.297	36.899	0	0	-13.921	1.4689	-4.4933	-25.892	21.094	6.7865	4.4073	28.449	7.1722	8.2554	-0.085979	2.5569	1638.7
9.62	963	60	NaN	22.447	9.1631	-23.099	-171.83	23.622	11.225	-9.9168	-822.37	1223.5	28.575	810.15	1087.4	23.649	41.729	0	0	-13.989	1.4017	-4.4885	-25.887	21.096	6.8171	4.3969	28.389	7.1074	8.2188	-0.091604	2.5017	1638.6
9.63	964	60	NaN	22.439	9.1614	-23.095	-171.83	23.533	11.198	-9.9615	-822.38	1223.5	28.546	810.11	1087.4	23.649	39.046	0	0	-14.029	1.3619	-4.4842	-25.883	21.087	6.8205	4.395	28.3	7.0586	8.1823	-0.089215	2.417	1638.6
9.64	965	60	NaN	22.429	9.1699	-23.093	-171.88	23.461	11.165	-9.9847	-822.37	1223.5	28.496	809.98	1087.4	23.833	37.224	0	0	-14.066	1.3249	-4.4806	-25.879	21.079	6.7655	4.4027	28.229	7.0128	8.0903	-0.077858	2.3496	1638.5
9.65	966	60	NaN	22.421	9.1774	-23.092	-171.9	23.39	11.112	-9.996	-822.36	1223.5	28.385	809.89	1087.4	23.649	40.397	0	0	-14.157	1.2347	-4.4787	-25.877	21.074	6.749	4.4114	28.156	6.9178	7.9837	-0.067276	2.2789	1638.4
9.66	967	60	NaN	22.41	9.176	-23.091	-171.82	23.25	11.096	-10.014	-822.39	1223.5	28.406	809.97	1087.5	24.678	39.317	0	0	-14.247	1.145	-4.4772	-25.876	21.062	6.8342	4.4128	28.013	6.8153	7.9793	-0.064448	2.1372	1638.5
9.67	968	60	NaN	22.389	9.1666	-23.089	-171.81	23.092	11.09	-10.052	-822.46	1223.5	28.472	809.93	1087.5	25.959	36.877	0	0	-14.336	1.0556	-4.476	-25.874	21.037	6.8336	4.404	27.854	6.7004	7.8892	-0.071946	1.9797	1638.5
9.68	969	60	NaN	22.381	9.1782	-23.099	-171.82	22.947	11.129	-10.014	-822.45	1223.5	28.694	809.96	1087.5	23.649	39.352	0	0	-14.438	0.95454	-4.475	-25.873	21.023	6.8186	4.4152	27.71	6.5849	7.7732	-0.059866	1.8361	1638.5
9.69	970	60	NaN	22.37	9.1691	-23.096	-171.81	22.841	11.139	-10.042	-822.52	1223.5	28.803	809.88	1087.5	23.96	38.943	0	0	-14.544	0.84871	-4.4743	-25.873	21.007	6.8222	4.4059	27.604	6.4631	7.6709	-0.068471	1.7317	1638.5
9.7	971	60	NaN	22.361	9.1633	-23.078	-171.81	22.738	11.134	-10.12	-822.55	1223.5	28.894	809.81	1087.5	24.537	36.887	0	0	-14.654	0.73966	-4.4741	-25.872	20.992	6.8212	4.3997	27.501	6.3384	7.5608	-0.074386	1.6287	1638.5
9.71	972	60	NaN	22.362	9.1773	-23.083	-171.88	22.681	11.1	-10.098	-822.54	1223.5	28.904	809.58	1087.4	24.237	38.234	0	0	-14.821	0.57348	-4.473	-25.871	20.993	6.7468	4.4117	27.447	6.1726	7.3203	-0.061303	1.5756	1638.3
9.72	973	60	NaN	22.365	9.1906	-23.09	-171.94	22.614	11.053	-10.069	-822.55	1223.5	28.904	809.4	1087.4	23.649	37.41	0	0	-14.975	0.41992	-4.472	-25.87	20.997	6.6898	4.423	27.382	6.0221	7.1097	-0.049022	1.5115	1638.1
9.73	974	60	NaN	22.368	9.1918	-23.089	-171.96	22.507	11.03	-10.089	-822.58	1223.5	29.008	809.36	1087.3	23.649	37.611	0	0	-15.005	0.38996	-4.4726	-25.871	20.995	6.6654	4.4228	27.276	5.9903	7.0554	-0.049846	1.4051	1638.1
9.74	975	60	NaN	22.374	9.1937	-23.085	-171.98	22.403	11.012	-10.114	-822.62	1223.5	29.145	809.29	1087.3	23.649	37.606	0	0	-15.033	0.36212	-4.4724	-25.871	20.996	6.6374	4.4233	27.173	5.9628	6.9995	-0.049064	1.3023	1638.1
9.75	976	60	NaN	22.38	9.2128	-23.084	-171.98	22.355	10.905	-10.11	-822.64	1223.5	29.035	809.05	1087.3	24.268	39.11	0	0	-15.06	0.33519	-4.4717	-25.87	21.006	6.649	4.4427	27.125	5.9459	6.9842	-0.029054	1.2553	1637.8
9.76	977	60	NaN	22.378	9.2299	-23.094	-171.98	22.288	10.866	-10.091	-822.64	1223.6	29.069	808.96	1087.3	25.592	36.45	0	0	-15.062	0.33293	-4.4726	-25.871	21.003	6.6415	4.4585	27.06	5.9409	6.9744	-0.014068	1.1885	1637.7
9.77	978	60	NaN	22.382	9.2405	-23.092	-171.98	22.181	10.897	-10.098	-822.66	1223.6	29.294	808.95	1087.3	24.107	41.395	0	0	-15.096	0.29935	-4.4734	-25.872	20.999	6.6375	4.4671	26.954	5.9028	6.9369	-0.0062802	1.0826	1637.8
9.78	979	60	NaN	22.389	9.2492	-23.088	-171.96	22.135	10.852	-10.102	-822.65	1223.6	29.266	808.85	1087.3	24.156	46.342	0	0	-15.22	0.17601	-4.4731	-25.871	21.007	6.6614	4.476	26.908	5.7868	6.8374	0.0029681	1.0362	1637.7
9.79	980	60	NaN	22.389	9.2643	-23.09	-171.95	22.093	10.78	-10.076	-822.64	1223.6	29.207	808.74	1087.3	24.179	48.811	0	0	-15.242	0.15414	-4.4729	-25.871	21.009	6.6679	4.4922	26.865	5.7676	6.822	0.019324	0.99362	1637.5
9.8	981	60	NaN	22.39	9.2693	-23.084	-171.93	21.997	10.747	-10.075	-822.63	1223.6	29.256	808.67	1087.4	23.649	48.916	0	0	-15.239	0.15683	-4.4725	-25.871	21.009	6.6909	4.4971	26.769	5.7696	6.8478	0.024644	0.89853	1637.5
9.81	982	60	NaN	22.391	9.2589	-23.076	-171.85	21.865	10.77	-10.097	-822.66	1223.6	29.412	808.68	1087.3	24.202	49.293	0	0	-15.25	0.14555	-4.4711	-25.87	21.004	6.7593	4.4855	26.638	5.7535	6.9049	0.014393	0.76866	1637.5
9.82	983	60	NaN	22.388	9.2469	-23.074	-171.76	21.739	10.812	-10.111	-822.68	1223.6	29.595	808.75	1087.3	23.649	48.718	0	0	-15.379	0.017578	-4.4709	-25.869	20.994	6.8421	4.472	26.514	5.6146	6.8597	0.0011755	0.64469	1637.6
9.83	984	60	NaN	22.384	9.2495	-23.066	-171.73	21.615	10.841	-10.118	-822.65	1223.6	29.773	808.81	1087.2	23.649	53.91	0	0	-15.548	-0.15039	-4.471	-25.869	20.983	6.8741	4.4726	26.392	5.4355	6.7237	0.0015938	0.52217	1637.6
9.84	985	60	NaN	22.382	9.256	-23.072	-171.68	21.481	10.956	-10.069	-822.62	1223.6	30.157	808.86	1087.2	25.255	56.123	0	0	-15.63	-0.23248	-4.4714	-25.87	20.97	6.9122	4.4785	26.259	5.3397	6.6797	0.0071216	0.38878	1637.7
9.85	986	60	NaN	22.383	9.2415	-23.057	-171.63	21.398	10.911	-10.133	-822.63	1223.6	30.13	808.86	1087.2	25.173	56.171	0	0	-15.722	-0.3238	-4.4717	-25.87	20.969	6.9535	4.464	26.175	5.2471	6.6297	-0.0076684	0.30508	1637.7
9.86	987	60	NaN	22.384	9.2334	-23.057	-171.6	21.328	10.832	-10.139	-822.63	1223.6	30.028	808.83	1087.2	24.019	54.863	0	0	-15.861	-0.46256	-4.4716	-25.87	20.973	6.9877	4.4557	26.106	5.1122	6.5251	-0.015898	0.23591	1637.6
9.87	988	60	NaN	22.38	9.2347	-23.059	-171.57	21.271	10.713	-10.132	-822.61	1223.6	29.811	808.78	1087.2	24.871	54.032	0	0	-15.92	-0.52102	-4.4718	-25.87	20.978	7.0256	4.4575	26.049	5.0578	6.5045	-0.01428	0.17837	1637.6
9.88	989	60	NaN	22.378	9.2306	-23.059	-171.55	21.212	10.601	-10.152	-822.59	1223.6	29.615	808.74	1087.2	24.445	53.183	0	0	-15.988	-0.58875	-4.472	-25.87	20.982	7.0498	4.4537	25.989	4.9938	6.4611	-0.018332	0.11832	1637.5
9.89	990	60	NaN	22.377	9.2245	-23.062	-171.55	21.11	10.534	-10.17	-822.56	1223.6	29.548	808.74	1087.2	23.649	50.995	0	0	-16.116	-0.71621	-4.472	-25.87	20.983	7.0573	4.4476	25.887	4.8667	6.3411	-0.024408	0.016204	1637.5
9.9	991	60	NaN	22.373	9.2273	-23.073	-171.55	20.981	10.512	-10.148	-822.53	1223.6	29.584	808.75	1087.2	24.014	47.528	0	0	-16.14	-0.74007	-4.4722	-25.871	20.978	7.0568	4.4505	25.758	4.8384	6.3167	-0.021709	-0.11237	1637.5
9.91	992	60	NaN	22.368	9.2347	-23.086	-171.55	20.918	10.495	-10.112	-822.51	1223.6	29.566	808.7	1087.2	23.649	43.26	0	0	-16.137	-0.73708	-4.4725	-25.871	20.975	7.0541	4.4576	25.695	4.8382	6.317	-0.014907	-0.17612	1637.4
9.92	993	60	NaN	22.373	9.2307	-23.087	-171.56	20.895	10.407	-10.12	-822.48	1223.6	29.317	808.56	1087.2	23.766	39.552	0	0	-16.053	-0.65316	-4.4714	-25.87	20.988	7.0596	4.4524	25.673	4.935	6.4064	-0.018935	-0.19631	1637.2
9.93	994	60	NaN	22.366	9.2242	-23.092	-171.57	20.86	10.365	-10.124	-822.49	1223.5	29.149	808.48	1087.2	24.735	38.362	0	0	-15.997	-0.59775	-4.4709	-25.869	20.987	7.0488	4.4454	25.638	4.9897	6.451	-0.025484	-0.23087	1637.1
9.94	995	60	NaN	22.363	9.2305	-23.094	-171.59	20.802	10.375	-10.121	-822.44	1223.6	29.072	808.43	1087.1	23.74	39.017	0	0	-16.004	-0.60527	-4.4717	-25.87	20.987	7.0372	4.4497	25.582	4.9823	6.4319	-0.022008	-0.28775	1637
9.95	996	60	NaN	22.36	9.2219	-23.089	-171.6	20.803	10.301	-10.14	-822.43	1223.5	28.688	808.28	1087.1	23.649	34.836	0	0	-15.969	-0.57045	-4.4701	-25.868	20.996	7.0356	4.4398	25.586	5.0268	6.4651	-0.030269	-0.28294	1636.9
9.96	997	60	NaN	22.356	9.2112	-23.084	-171.63	20.807	10.279	-10.167	-822.42	1223.6	28.374	808.1	1087.1	23.649	37.99	0	0	-15.9	-0.50121	-4.4708	-25.869	21.002	7.0142	4.4292	25.589	5.1019	6.513	-0.041657	-0.27988	1636.7
9.97	998	60	NaN	22.353	9.2087	-23.088	-171.63	20.764	10.345	-10.152	-822.41	1223.6	28.141	807.96	1087.1	23.649	37.79	0	0	-15.78	-0.38136	-4.4766	-25.875	21.007	7.0224	4.4273	25.546	5.2276	6.6411	-0.049286	-0.3293	1636.5
9.98	999	60	NaN	22.35	9.2111	-23.097	-171.55	20.645	10.472	-10.112	-822.39	1223.5	27.958	807.99	1087.1	23.649	35.595	0	0	-15.606	-0.20827	-4.4825	-25.881	21.012	7.1134	4.4304	25.426	5.4064	6.9051	-0.052108	-0.4549	1636.5
9.99	1000	60	NaN	22.345	9.2076	-23.09	-171.41	20.456	10.653	-10.135	-822.37	1223.5	27.966	808.21	1087.2	23.966	44.706	0	0	-15.422	-0.025119	-4.4884	-25.887	21.007	7.2552	4.4285	25.235	5.585	7.2301	-0.059879	-0.6516	1636.7
10	1001	60	NaN	22.351	9.1966	-23.08	-171.31	20.331	10.774	-10.152	-822.39	1223.5	27.623	808.16	1087.2	24.947	56.92	0	0	-15.238	0.15803	-4.4943	-25.893	21.024	7.3598	4.4176	25.11	5.7858	7.5178	-0.076691	-0.78304	1636.7
10.01	1002	60	NaN	22.344	9.2073	-23.076	-171.26	20.198	10.895	-10.162	-822.35	1223.6	27.541	808.19	1087.2	26.043	55.916	0	0	-15.054	0.34119	-4.5003	-25.899	21.019	7.4157	4.4278	24.977	5.9652	7.7569	-0.072459	-0.92156	1636.7
10.02	1003	60	NaN	22.35	9.2139	-23.093	-171.21	20.082	10.962	-10.097	-822.36	1223.5	27.311	808.22	1087.2	24.239	53.882	0	0	-14.87	0.52434	-4.5062	-25.905	21.036	7.4771	4.4362	24.86	6.1662	8.0014	-0.069955	-1.0445	1636.7
10.03	1004	60	NaN	22.35	9.2189	-23.096	-171.16	19.943	11.069	-10.09	-822.38	1223.5	27.254	808.31	1087.2	23.991	52.488	0	0	-14.865	0.52954	-4.5083	-25.907	21.038	7.5242	4.4413	24.72	6.1733	8.0538	-0.067002	-1.1865	1636.8
10.04	1005	60	NaN	22.358	9.2185	-23.089	-171.13	19.802	11.174	-10.111	-822.39	1223.5	27.107	808.38	1087.3	23.649	53.729	0	0	-14.841	0.55303	-4.509	-25.907	21.051	7.5626	4.4426	24.578	6.2099	8.1157	-0.066348	-1.3292	1636.9
10.05	1006	60	NaN	22.366	9.224	-23.084	-171.1	19.726	11.206	-10.122	-822.38	1223.5	26.821	808.37	1087.4	25.969	55.47	0	0	-14.766	0.62801	-4.5079	-25.906	21.069	7.5988	4.4511	24.499	6.3028	8.2268	-0.056804	-1.4073	1636.8
10.06	1007	60	NaN	22.367	9.2351	-23.078	-171.12	19.732	11.229	-10.132	-822.36	1223.6	26.668	808.24	1087.4	25.512	57.184	0	0	-14.677	0.7162	-4.5066	-25.905	21.074	7.5905	4.464	24.503	6.3965	8.3067	-0.042627	-1.4022	1636.7
10.07	1008	60	NaN	22.371	9.2355	-23.068	-171.19	19.759	11.346	-10.163	-822.36	1223.6	26.824	808.01	1087.5	25.419	58.361	0	0	-14.587	0.80602	-4.5053	-25.904	21.071	7.5085	4.4645	24.53	6.4841	8.3145	-0.040822	-1.3739	1636.5
10.08	1009	60	NaN	22.372	9.2339	-23.075	-171.19	19.753	11.335	-10.149	-822.41	1223.6	26.71	807.96	1087.5	26.815	57.682	0	0	-14.564	0.82886	-4.5031	-25.902	21.077	7.5153	4.4659	24.521	6.5127	8.3442	-0.037277	-1.3805	1636.4
10.09	1010	60	NaN	22.372	9.2275	-23.07	-171.21	19.731	11.378	-10.179	-822.41	1223.6	26.858	807.99	1087.5	27.303	56.136	0	0	-14.534	0.85852	-4.5012	-25.9	21.07	7.4933	4.46	24.498	6.5361	8.3519	-0.041144	-1.4015	1636.5
10.1	1011	60	NaN	22.375	9.2333	-23.071	-171.23	19.695	11.376	-10.171	-822.43	1223.6	26.999	808.05	1087.6	24.5	54.883	0	0	-14.497	0.89597	-4.4995	-25.898	21.069	7.4634	4.4667	24.461	6.5722	8.3593	-0.032777	-1.4364	1636.6
10.11	1012	60	NaN	22.369	9.2386	-23.079	-171.25	19.688	11.334	-10.14	-822.42	1223.6	27.041	808.07	1087.6	24.062	54.021	0	0	-14.535	0.85753	-4.497	-25.895	21.063	7.4434	4.4728	24.454	6.5275	8.3009	-0.02423	-1.4416	1636.6
10.12	1013	60	NaN	22.368	9.2377	-23.074	-171.21	19.663	11.232	-10.158	-822.43	1223.6	27.027	808.21	1087.6	23.649	50.353	0	0	-14.526	0.86685	-4.4945	-25.893	21.062	7.4824	4.473	24.427	6.5355	8.3492	-0.021533	-1.4654	1636.7
10.13	1014	60	NaN	22.366	9.236	-23.071	-171.19	19.647	11.15	-10.172	-822.45	1223.6	27.106	808.32	1087.6	24.687	45.58	0	0	-14.455	0.93783	-4.4919	-25.89	21.057	7.504	4.472	24.411	6.6021	8.4418	-0.019861	-1.4794	1636.9
10.14	1015	60	NaN	22.364	9.2404	-23.082	-171.19	19.656	11.127	-10.134	-822.46	1223.5	27.295	808.31	1087.6	23.649	38.335	0	0	-14.391	1.0014	-4.4899	-25.888	21.049	7.4913	4.4766	24.42	6.6579	8.4927	-0.013336	-1.4686	1636.9
10.15	1016	60	NaN	22.364	9.2483	-23.091	-171.17	19.658	11.114	-10.102	-822.46	1223.5	27.47	808.31	1087.6	23.649	39.257	0	0	-14.334	1.0583	-4.488	-25.886	21.045	7.5128	4.4838	24.422	6.7109	8.5711	-0.004198	-1.4643	1636.9
10.16	1017	60	NaN	22.349	9.242	-23.076	-171.17	19.667	11.104	-10.168	-822.49	1223.5	27.644	808.31	1087.6	23.649	48.25	0	0	-14.42	0.97218	-4.4846	-25.883	21.021	7.5039	4.4768	24.432	6.6008	8.4761	-0.0077928	-1.4513	1636.9
10.17	1018	60	NaN	22.354	9.2427	-23.077	-171.16	19.698	11.062	-10.171	-822.49	1223.5	27.794	808.27	1087.6	24.983	42.395	0	0	-14.402	0.99042	-4.4815	-25.88	21.02	7.5072	4.4776	24.463	6.6181	8.4976	-0.0038633	-1.417	1636.9
10.18	1019	60	NaN	22.356	9.2539	-23.085	-171.14	19.698	11.071	-10.138	-822.49	1223.5	27.969	808.29	1087.6	23.649	38.469	0	0	-14.291	1.1006	-4.4787	-25.877	21.018	7.5233	4.4884	24.463	6.7263	8.6239	0.0097353	-1.4137	1636.9
10.19	1020	60	NaN	22.351	9.2564	-23.078	-171.12	19.746	11.035	-10.17	-822.48	1223.5	27.972	808.24	1087.6	23.649	36.682	0	0	-14.378	1.0145	-4.4776	-25.876	21.011	7.5418	4.4918	24.511	6.6334	8.5564	0.014168	-1.3655	1636.8
10.2	1021	60	NaN	22.349	9.2532	-23.076	-171.09	19.77	11.033	-10.178	-822.5	1223.6	28.04	808.23	1087.6	23.649	40.337	0	0	-14.393	0.99889	-4.4763	-25.875	21.007	7.5646	4.4888	24.535	6.6135	8.5635	0.012514	-1.3401	1636.8
10.21	1022	60	NaN	22.351	9.254	-23.079	-171.07	19.786	11.07	-10.163	-822.51	1223.5	28.187	808.25	1087.6	23.649	24.239	0	0	-14.337	1.0551	-4.4747	-25.873	21.004	7.582	4.4897	24.551	6.6668	8.6371	0.014948	-1.3225	1636.9
10.22	1023	60	NaN	22.352	9.2546	-23.078	-171.05	19.845	11.092	-10.17	-822.5	1223.5	28.255	808.23	1087.6	24.001	51.177	0	0	-14.289	1.103	-4.4741	-25.873	21.002	7.6012	4.4912	24.608	6.7136	8.7042	0.01709	-1.2646	1636.8
10.23	1024	60	NaN	22.354	9.2483	-23.072	-171.02	19.934	11.092	-10.196	-822.53	1223.6	28.226	808.16	1087.7	24.276	52.655	0	0	-14.252	1.1396	-4.4735	-25.872	21.004	7.6308	4.486	24.697	6.7519	8.7704	0.01242	-1.1751	1636.8
10.24	1025	60	NaN	22.353	9.2534	-23.081	-171.01	19.96	11.177	-10.171	-822.53	1223.6	28.444	808.21	1087.7	23.649	52.003	0	0	-14.342	1.0498	-4.4729	-25.871	20.997	7.636	4.4908	24.723	6.6544	8.6859	0.017959	-1.1486	1636.8
10.25	1026	60	NaN	22.346	9.2395	-23.055	-170.99	20.06	11.172	-10.264	-822.55	1223.6	28.367	808.12	1087.7	24.882	61.795	0	1	-14.371	1.0214	-4.4721	-25.871	20.989	7.6499	4.4782	24.822	6.6177	8.6712	0.0060467	-1.049	1636.8
10.26	1027	60	NaN	22.356	9.2513	-23.078	-170.98	20.103	11.22	-10.164	-822.52	1223.5	28.435	808.14	1087.7	29.314	64.329	0	1	-14.356	1.0366	-4.4712	-25.87	21	7.6621	4.4912	24.863	6.6446	8.6987	0.020022	-1.0063	1636.8
10.27	1028	60	NaN	22.358	9.2562	-23.087	-170.97	20.17	11.26	-10.127	-822.52	1223.5	28.492	808.12	1087.7	29.948	64.481	0	1	-14.405	0.98767	-4.4692	-25.868	21.002	7.6688	4.4973	24.929	6.5968	8.6564	0.028083	-0.93832	1636.7
10.28	1029	60	NaN	22.351	9.2505	-23.082	-170.97	20.231	11.303	-10.147	-822.53	1223.5	28.571	808.14	1087.7	27.821	62.676	0	1	-14.464	0.92867	-4.468	-25.866	20.99	7.667	4.4913	24.99	6.5265	8.5956	0.023293	-0.87598	1636.8
10.29	1030	60	NaN	22.347	9.2529	-23.085	-170.97	20.282	11.326	-10.135	-822.52	1223.6	28.611	808.15	1087.7	26.676	58.472	0	1	-14.53	0.86272	-4.4676	-25.866	20.986	7.6642	4.4932	25.042	6.4559	8.5269	0.02557	-0.82447	1636.8
10.3	1031	60	NaN	22.347	9.2583	-23.088	-170.98	20.334	11.325	-10.128	-822.49	1223.6	28.597	808.12	1087.7	25.248	56.884	0	1	-14.548	0.84476	-4.4691	-25.867	20.986	7.6619	4.4986	25.094	6.438	8.5067	0.029582	-0.77381	1636.7
10.31	1032	60	NaN	22.34	9.2506	-23.07	-170.98	20.391	11.316	-10.192	-822.49	1223.6	28.566	808.07	1087.8	27.188	57.465	0	1	-14.571	0.82221	-4.4703	-25.869	20.978	7.6562	4.491	25.15	6.4073	8.4784	0.020693	-0.71847	1636.7
10.32	1033	60	NaN	22.34	9.25	-23.067	-170.99	20.432	11.296	-10.186	-822.47	1223.6	28.508	808.04	1087.7	27.474	58.195	0	1	-14.623	0.76992	-4.4704	-25.869	20.981	7.6501	4.4892	25.193	6.3573	8.42	0.01887	-0.67553	1636.6
10.33	1034	60	NaN	22.354	9.248	-23.074	-171.01	20.438	11.351	-10.137	-822.45	1223.5	28.674	808.05	1087.7	29.633	58.522	0	1	-14.646	0.74746	-4.4701	-25.869	20.99	7.6279	4.4877	25.198	6.3444	8.3754	0.017525	-0.67055	1636.6
10.34	1035	60	NaN	22.348	9.2436	-23.073	-171.03	20.471	11.353	-10.148	-822.44	1223.5	28.681	808	1087.7	29.026	59.897	0	1	-14.653	0.7401	-4.4698	-25.868	20.983	7.6105	4.4823	25.233	6.3302	8.3506	0.012429	-0.63549	1636.6
10.35	1036	60	NaN	22.345	9.2448	-23.079	-171.06	20.522	11.37	-10.117	-822.41	1223.5	28.719	807.94	1087.7	30.452	60.36	0	1	-14.691	0.70259	-4.4701	-25.868	20.981	7.5768	4.4821	25.285	6.2898	8.2794	0.01199	-0.58393	1636.5
10.36	1037	60	NaN	22.349	9.2357	-23.069	-171.08	20.555	11.415	-10.136	-822.4	1223.5	28.828	807.88	1087.6	30.157	60.06	0	1	-14.74	0.65402	-4.4707	-25.869	20.979	7.5465	4.4718	25.319	6.2397	8.2005	0.0011535	-0.54982	1636.4
10.37	1038	60	NaN	22.352	9.2331	-23.071	-171.1	20.59	11.44	-10.118	-822.39	1223.5	28.875	807.81	1087.6	29.172	59.857	0	1	-14.792	0.60156	-4.4714	-25.87	20.981	7.5275	4.4689	25.354	6.1889	8.1291	-0.0025324	-0.51537	1636.3
10.38	1039	60	NaN	22.352	9.2307	-23.076	-171.12	20.615	11.446	-10.099	-822.39	1223.5	28.878	807.75	1087.6	29.409	59.923	0	1	-14.801	0.59261	-4.4717	-25.87	20.982	7.5097	4.466	25.38	6.1806	8.1023	-0.0057053	-0.49011	1636.3
10.39	1040	60	NaN	22.354	9.2178	-23.065	-171.14	20.614	11.463	-10.146	-822.4	1223.5	28.935	807.73	1087.6	31.568	58.271	0	1	-14.817	0.5773	-4.472	-25.87	20.98	7.4867	4.4519	25.379	6.1634	8.064	-0.020075	-0.49091	1636.3
10.4	1041	60	NaN	22.363	9.2229	-23.076	-171.15	20.625	11.473	-10.115	-822.36	1223.5	28.984	807.67	1087.6	29.025	59.688	0	1	-14.862	0.53228	-4.4721	-25.87	20.989	7.4716	4.4574	25.391	6.1266	8.0039	-0.014655	-0.47989	1636.2
10.41	1042	60	NaN	22.363	9.2224	-23.075	-171.2	20.625	11.489	-10.134	-822.33	1223.5	29.11	807.61	1087.5	27.088	59.339	0	1	-14.907	0.48724	-4.4725	-25.871	20.984	7.4238	4.4546	25.393	6.0764	7.9111	-0.017974	-0.47761	1636.1
10.42	1043	60	NaN	22.369	9.2276	-23.082	-171.23	20.615	11.466	-10.097	-822.29	1223.5	29.134	807.61	1087.5	27.228	56.702	0	1	-14.955	0.43994	-4.4734	-25.872	20.99	7.393	4.459	25.383	6.035	7.8329	-0.014414	-0.48858	1636
10.43	1044	60	NaN	22.367	9.2245	-23.079	-171.24	20.652	11.386	-10.113	-822.29	1223.5	28.995	807.52	1087.5	24.285	54.276	0	1	-15.015	0.38008	-4.4754	-25.874	20.992	7.3818	4.4552	25.421	5.9774	7.7619	-0.020222	-0.45262	1635.9
10.44	1045	60	NaN	22.361	9.223	-23.078	-171.26	20.656	11.356	-10.12	-822.27	1223.5	29.017	807.48	1087.5	23.649	51.882	0	1	-15.08	0.31545	-4.4782	-25.877	20.986	7.3683	4.4523	25.426	5.9059	7.6837	-0.025963	-0.45016	1635.9
10.45	1046	60	NaN	22.359	9.2286	-23.09	-171.27	20.659	11.315	-10.078	-822.24	1223.5	29.041	807.45	1087.4	25.259	50.575	0	1	-15.137	0.25867	-4.4815	-25.88	20.984	7.3556	4.456	25.431	5.8474	7.6143	-0.02553	-0.44853	1635.8
10.46	1047	60	NaN	22.358	9.2283	-23.104	-171.28	20.663	11.26	-10.033	-822.22	1223.5	29.022	807.43	1087.3	24.218	48.03	0	1	-15.116	0.27969	-4.4845	-25.883	20.985	7.3498	4.4538	25.438	5.8696	7.6295	-0.030669	-0.44524	1635.8
10.47	1048	60	NaN	22.352	9.215	-23.098	-171.27	20.663	11.224	-10.05	-822.23	1223.5	29.003	807.43	1087.3	24.18	46.016	0	1	-15.074	0.32133	-4.488	-25.886	20.979	7.3551	4.4386	25.439	5.9052	7.6764	-0.049403	-0.44726	1635.8
10.48	1049	60	NaN	22.344	9.208	-23.072	-171.25	20.704	11.165	-10.11	-822.21	1223.5	28.878	807.36	1087.3	23.649	43.964	0	1	-14.963	0.43191	-4.4938	-25.892	20.973	7.3794	4.4296	25.482	6.0105	7.8113	-0.064274	-0.40974	1635.7
10.49	1050	60	NaN	22.348	9.1971	-23.064	-171.21	20.705	11.135	-10.066	-822.2	1223.5	28.834	807.37	1087.2	23.766	48.327	0	1	-14.852	0.5425	-4.4996	-25.898	20.981	7.4212	4.4159	25.487	6.1292	7.9637	-0.083757	-0.41143	1635.7
10.5	1051	60	NaN	22.351	9.1923	-23.063	-171.17	20.747	11.098	-10.044	-822.18	1223.5	28.664	807.32	1087.2	24.574	52.575	0	1	-14.741	0.65309	-4.5054	-25.904	20.991	7.4669	4.4109	25.529	6.25	8.12	-0.09456	-0.37492	1635.6
10.51	1052	60	NaN	22.35	9.1943	-23.057	-171.13	20.769	11.107	-10.024	-822.15	1223.5	28.571	807.33	1087.1	26.31	56.946	0	1	-14.63	0.76368	-4.5112	-25.91	20.993	7.5147	4.4112	25.552	6.3636	8.2784	-0.1	-0.35797	1635.6
10.52	1053	60	NaN	22.353	9.1871	-23.047	-171.09	20.802	11.139	-10.021	-822.15	1223.5	28.512	807.33	1087.1	25.662	57.929	0	1	-14.519	0.87426	-4.517	-25.915	20.998	7.5563	4.4026	25.587	6.4799	8.4306	-0.11441	-0.32844	1635.6
10.53	1054	60	NaN	22.356	9.1788	-23.041	-171.04	20.866	11.179	-10.021	-822.16	1223.5	28.401	807.3	1087.1	23.989	56.43	0	1	-14.408	0.98485	-4.5228	-25.921	21.005	7.6082	4.3938	25.651	6.5978	8.593	-0.12901	-0.27032	1635.6
10.54	1055	60	NaN	22.361	9.1724	-23.038	-171	20.944	11.249	-10.029	-822.17	1223.5	28.286	807.28	1087.1	23.649	53.574	0	1	-14.296	1.0954	-4.5286	-25.927	21.014	7.656	4.3868	25.73	6.7175	8.7515	-0.14183	-0.19738	1635.6
10.55	1056	60	NaN	22.373	9.1739	-23.038	-170.97	21.014	11.36	-10.02	-822.15	1223.5	28.248	807.33	1087	24.304	54.336	0	1	-14.24	1.1517	-4.5336	-25.932	21.028	7.6832	4.3869	25.801	6.7877	8.8349	-0.14665	-0.13088	1635.6
10.56	1057	60	NaN	22.389	9.1925	-23.052	-170.95	21.08	11.461	-9.9587	-822.11	1223.5	28.213	807.36	1087	23.94	54.96	0	1	-14.325	1.0668	-4.5365	-25.935	21.047	7.706	4.4049	25.868	6.7214	8.7728	-0.13162	-0.067173	1635.6
10.57	1058	60	NaN	22.387	9.1787	-23.035	-170.94	21.185	11.492	-10.055	-822.13	1223.5	27.964	807.38	1087	25.48	56.451	0	1	-14.41	0.98193	-4.5394	-25.938	21.05	7.7233	4.3906	25.973	6.6399	8.7052	-0.14881	0.035399	1635.7
10.58	1059	60	NaN	22.396	9.1892	-23.054	-170.9	21.303	11.539	-9.9985	-822.13	1223.5	27.699	807.37	1087	26.294	55.655	0	1	-14.496	0.89704	-4.5422	-25.941	21.071	7.7704	4.4015	26.091	6.5751	8.6675	-0.1407	0.15026	1635.6
10.59	1060	60	NaN	22.398	9.1847	-23.073	-170.86	21.466	11.636	-9.9926	-822.16	1223.5	27.372	807.4	1087	24.413	54.377	0	1	-14.581	0.81214	-4.5451	-25.944	21.085	7.8313	4.3985	26.252	6.5039	8.6435	-0.14668	0.30897	1635.7
10.6	1061	60	NaN	22.393	9.1839	-23.087	-170.85	21.612	11.67	-9.9805	-822.19	1223.5	26.986	807.4	1087	24.747	53.634	0	1	-14.714	0.67989	-4.5492	-25.948	21.094	7.8538	4.4001	26.396	6.3799	8.5337	-0.1491	0.44809	1635.7
10.61	1062	60	NaN	22.389	9.1859	-23.096	-170.84	21.699	11.717	-9.9746	-822.2	1223.5	26.721	807.48	1087.1	23.649	52.684	0	1	-14.836	0.55805	-4.5532	-25.952	21.099	7.8689	4.4029	26.482	6.263	8.427	-0.15038	0.53052	1635.8
10.62	1063	60	NaN	22.381	9.1814	-23.097	-170.76	21.78	11.804	-10.012	-822.22	1223.5	26.408	807.63	1087.1	24.349	50.207	0	1	-14.857	0.53713	-4.5554	-25.954	21.101	7.9602	4.3993	26.563	6.2439	8.4973	-0.15603	0.60876	1636
10.63	1064	60	NaN	22.365	9.1718	-23.09	-170.63	21.872	11.91	-10.079	-822.27	1223.5	26.032	807.81	1087.1	23.816	46.978	0	1	-14.887	0.50743	-4.5583	-25.957	21.096	8.1037	4.3924	26.651	6.2089	8.6111	-0.16591	0.69429	1636.2
10.64	1065	60	NaN	22.35	9.1706	-23.085	-170.57	21.899	12.031	-10.104	-822.28	1223.5	25.957	808.03	1087.2	23.649	41.843	0	1	-14.936	0.45871	-4.563	-25.961	21.083	8.1626	4.3924	26.677	6.1475	8.6213	-0.17055	0.71566	1636.4
10.65	1066	60	NaN	22.345	9.1666	-23.087	-170.5	21.945	12.133	-10.084	-822.3	1223.5	25.837	808.24	1087.2	24.905	40.558	0	1	-15.027	0.36768	-4.5659	-25.964	21.083	8.2416	4.391	26.72	6.0553	8.6093	-0.17495	0.7559	1636.6
10.66	1067	60	NaN	22.34	9.1522	-23.086	-170.45	21.982	12.168	-10.121	-822.33	1223.5	25.725	808.31	1087.2	23.649	42.283	0	1	-15.117	0.27836	-4.5687	-25.967	21.081	8.2888	4.3779	26.757	5.964	8.5672	-0.19081	0.78942	1636.7
10.67	1068	60	NaN	22.323	9.1373	-23.094	-170.34	22.034	12.322	-10.124	-822.37	1223.5	25.669	808.64	1087.3	25.668	40.694	0	1	-15.177	0.21848	-4.5723	-25.971	21.066	8.4052	4.3654	26.806	5.8889	8.6236	-0.20689	0.83563	1637.1
10.68	1069	60	NaN	22.312	9.1147	-23.1	-170.25	22.077	12.471	-10.139	-822.4	1223.5	25.679	808.93	1087.3	23.649	38.794	0	1	-15.281	0.11477	-4.5766	-25.975	21.054	8.4877	4.3447	26.847	5.7729	8.6024	-0.23187	0.8717	1637.4
10.69	1070	60	NaN	22.305	9.0839	-23.114	-170.15	22.152	12.593	-10.126	-822.44	1223.4	25.683	809.25	1087.4	24.16	39.317	0	1	-15.396	0.00068615	-4.5799	-25.978	21.048	8.5942	4.3184	26.918	5.6519	8.5949	-0.26147	0.93935	1637.7
10.7	1071	60	NaN	22.301	9.0489	-23.123	-170.03	22.25	12.632	-10.132	-822.48	1223.4	25.59	809.57	1087.5	23.649	37.886	0	1	-15.504	-0.10713	-4.5799	-25.978	21.047	8.7197	4.2886	27.01	5.5426	8.6125	-0.29127	1.0315	1638.1
10.71	1072	60	NaN	22.296	9.0088	-23.121	-169.93	22.343	12.6	-10.193	-822.5	1223.4	25.431	809.81	1087.6	23.649	37.47	0	1	-15.629	-0.23166	-4.5809	-25.979	21.046	8.8228	4.2522	27.099	5.4167	8.5912	-0.32874	1.12	1638.3
10.72	1073	60	NaN	22.288	8.9561	-23.131	-169.85	22.449	12.582	-10.246	-822.56	1223.4	25.307	810.05	1087.7	24.628	39.378	0	1	-15.783	-0.38465	-4.5836	-25.982	21.04	8.9041	4.2036	27.202	5.2572	8.5195	-0.38001	1.2196	1638.6
10.73	1074	60	NaN	22.282	8.8924	-23.182	-169.75	22.61	12.486	-10.204	-822.63	1223.4	25.043	810.37	1087.8	23.789	39.307	0	1	-15.86	-0.46165	-4.5852	-25.984	21.046	9.0093	4.1464	27.356	5.1854	8.5476	-0.43879	1.3725	1639
10.74	1075	60	NaN	22.274	8.8615	-23.204	-169.74	22.637	12.544	-10.186	-822.63	1223.4	25.326	810.72	1087.8	24.516	36.919	0	1	-15.966	-0.56659	-4.5868	-25.985	21.028	9.0171	4.1176	27.381	5.0624	8.4505	-0.46921	1.3955	1639.3
10.75	1076	60	NaN	22.265	8.8247	-23.237	-169.7	22.721	12.557	-10.141	-822.66	1223.4	25.464	810.95	1087.9	24.474	40.976	0	1	-16.155	-0.75513	-4.5887	-25.987	21.017	9.0502	4.0852	27.46	4.862	8.295	-0.50351	1.473	1639.6
10.76	1077	60	NaN	22.258	8.7953	-23.236	-169.72	22.818	12.549	-10.169	-822.64	1223.3	25.584	811.17	1087.9	23.649	38.959	0	1	-16.238	-0.83737	-4.5903	-25.989	21.005	9.0294	4.0588	27.554	4.7671	8.192	-0.53148	1.5654	1639.8
10.77	1078	60	NaN	22.255	8.767	-23.229	-169.73	22.93	12.521	-10.206	-822.61	1223.3	25.773	811.49	1088	24.264	39.427	0	1	-16.323	-0.92231	-4.5901	-25.989	20.994	9.008	4.0342	27.663	4.6713	8.0857	-0.55598	1.6747	1640.1
10.78	1079	60	NaN	22.254	8.7521	-23.231	-169.71	23.032	12.485	-10.206	-822.56	1223.3	25.864	811.82	1088.1	23.649	41.325	0	1	-16.463	-1.0623	-4.5861	-25.984	20.99	9.0231	4.0221	27.762	4.5265	7.9608	-0.56397	1.7772	1640.4
10.79	1080	60	NaN	22.251	8.7522	-23.239	-169.69	23.113	12.44	-10.17	-822.51	1223.3	25.8	812.07	1088.1	23.649	38.229	0	1	-16.604	-1.2024	-4.5821	-25.98	20.99	9.0503	4.0237	27.842	4.3862	7.848	-0.55835	1.8611	1640.6
10.8	1081	60	NaN	22.247	8.7503	-23.239	-169.69	23.198	12.374	-10.146	-822.48	1223.3	25.722	812.28	1088.1	24.801	38.176	0	1	-16.745	-1.3424	-4.578	-25.976	20.99	9.0493	4.0234	27.925	4.2456	7.7069	-0.55465	1.9489	1640.7
10.81	1082	60	NaN	22.248	8.7507	-23.222	-169.69	23.281	12.312	-10.184	-822.46	1223.3	25.573	812.31	1088.1	23.895	36.495	0	1	-16.885	-1.4824	-4.574	-25.972	20.995	9.0608	4.0245	28.008	4.11	7.5784	-0.54951	2.0352	1640.7
10.82	1083	60	NaN	22.248	8.7781	-23.221	-169.72	23.434	12.327	-10.122	-822.38	1223.3	25.739	812.56	1088.1	23.649	38.67	0	1	-17.026	-1.6224	-4.57	-25.968	20.992	9.0191	4.0535	28.159	3.9656	7.3966	-0.5165	2.1906	1640.9
10.83	1084	60	NaN	22.25	8.7938	-23.194	-169.76	23.603	12.365	-10.166	-822.33	1223.3	25.811	812.75	1088.2	23.973	39.246	0	1	-17.167	-1.7625	-4.5659	-25.964	20.989	8.9788	4.072	28.325	3.8226	7.2163	-0.49397	2.3602	1641
10.84	1085	60	NaN	22.259	8.8174	-23.18	-169.75	23.801	12.303	-10.17	-822.27	1223.3	25.523	812.71	1088.4	23.649	39.206	0	1	-17.211	-1.8069	-4.5594	-25.958	21.008	9.001	4.1003	28.519	3.7968	7.1941	-0.45912	2.5608	1640.9
10.85	1086	60	NaN	22.263	8.8474	-23.174	-169.78	23.882	12.349	-10.144	-822.22	1223.3	25.648	812.86	1088.4	24.713	38.167	0	1	-17.283	-1.8788	-4.5547	-25.953	21.009	8.9625	4.1309	28.599	3.7258	7.0837	-0.42383	2.6456	1641
10.86	1087	60	NaN	22.268	8.8764	-23.165	-169.81	23.934	12.418	-10.128	-822.19	1223.4	25.811	813.04	1088.4	23.952	38.109	0	1	-17.431	-2.0253	-4.554	-25.952	21.009	8.9331	4.1595	28.65	3.5779	6.9078	-0.39453	2.6981	1641.2
10.87	1088	60	NaN	22.274	8.9052	-23.152	-169.79	24.015	12.456	-10.133	-822.16	1223.4	25.765	813.12	1088.4	23.649	37.458	0	1	-17.508	-2.1024	-4.5531	-25.952	21.017	8.9556	4.1888	28.731	3.5088	6.8532	-0.36437	2.7799	1641.2
10.88	1089	60	NaN	22.279	8.9367	-23.144	-169.77	24.051	12.545	-10.137	-822.14	1223.4	25.856	813.29	1088.4	24.186	37.094	0	1	-17.504	-2.0987	-4.5522	-25.951	21.019	8.9715	4.2193	28.768	3.5144	6.8728	-0.33285	2.8178	1641.4
10.89	1090	60	NaN	22.287	8.9563	-23.14	-169.72	24.047	12.607	-10.139	-822.12	1223.4	25.904	813.46	1088.4	23.649	38.565	0	1	-17.329	-1.9244	-4.5513	-25.95	21.024	9.0139	4.239	28.764	3.6952	7.0895	-0.31239	2.8146	1641.5
10.9	1091	60	NaN	22.288	8.9893	-23.13	-169.7	24.121	12.603	-10.148	-822.07	1223.4	25.697	813.41	1088.5	23.649	35.393	0	1	-17.181	-1.7764	-4.5494	-25.948	21.032	9.048	4.273	28.838	3.8516	7.2716	-0.27641	2.8899	1641.4
10.91	1092	60	NaN	22.295	9.0162	-23.132	-169.69	24.098	12.705	-10.103	-822.03	1223.4	25.857	813.53	1088.4	23.649	39.058	0	1	-17.079	-1.6755	-4.546	-25.944	21.036	9.049	4.2986	28.816	3.9563	7.3735	-0.24742	2.8717	1641.5
10.92	1093	60	NaN	22.289	9.0252	-23.124	-169.67	24.131	12.716	-10.111	-822.04	1223.5	25.741	813.53	1088.5	23.649	45.516	0	1	-17.036	-1.6328	-4.5442	-25.943	21.033	9.0753	4.308	28.848	3.9966	7.4424	-0.2362	2.9054	1641.5
10.93	1094	60	NaN	22.289	9.0294	-23.113	-169.65	24.154	12.754	-10.135	-822.05	1223.5	25.713	813.49	1088.5	23.965	44.105	0	1	-17.069	-1.6651	-4.5383	-25.937	21.033	9.0951	4.3125	28.871	3.9643	7.43	-0.2258	2.9343	1641.5
10.94	1095	60	NaN	22.294	9.0376	-23.11	-169.63	24.154	12.795	-10.134	-822.05	1223.5	25.704	813.46	1088.5	25.89	46.417	0	1	-17.205	-1.8002	-4.5259	-25.924	21.039	9.1127	4.3205	28.871	3.8343	7.3125	-0.20545	2.947	1641.5
10.95	1096	60	NaN	22.298	9.0517	-23.12	-169.61	24.141	12.813	-10.089	-822.04	1223.5	25.635	813.43	1088.5	23.649	52.768	0	1	-17.176	-1.7717	-4.5181	-25.917	21.047	9.1347	4.335	28.858	3.8712	7.363	-0.18315	2.9411	1641.4
10.96	1097	60	NaN	22.301	9.06	-23.124	-169.6	24.118	12.828	-10.056	-822.03	1223.5	25.572	813.36	1088.5	24.442	63.299	0	1	-16.992	-1.5883	-4.5147	-25.913	21.053	9.1516	4.3443	28.834	4.061	7.5634	-0.17044	2.9211	1641.3
10.97	1098	60	NaN	22.3	9.0391	-23.09	-169.6	24.094	12.804	-10.18	-822.05	1223.5	25.452	813.29	1088.5	28.321	66.481	0	1	-17.04	-1.6364	-4.5107	-25.909	21.052	9.1551	4.3225	28.81	4.0118	7.5187	-0.1882	2.9011	1641.3
10.98	1099	60	NaN	22.301	9.0549	-23.098	-169.61	24.031	12.832	-10.139	-822.03	1223.5	25.495	813.23	1088.5	27.056	65.798	0	1	-17.011	-1.6076	-4.5066	-25.905	21.052	9.1408	4.3364	28.75	4.0413	7.5333	-0.17025	2.8445	1641.2
10.99	1100	60	NaN	22.302	9.0375	-23.091	-169.61	23.936	12.827	-10.18	-822.08	1223.5	25.494	813.22	1088.4	28.154	60.346	0	1	-16.898	-1.4955	-4.5025	-25.901	21.053	9.143	4.3175	28.656	4.1542	7.6475	-0.18506	2.7554	1641.3
11	1101	60	NaN	22.302	9.0382	-23.091	-169.6	23.866	12.803	-10.201	-822.08	1223.5	25.427	813.15	1088.4	26.859	55.573	0	1	-16.963	-1.5595	-4.4994	-25.898	21.054	9.1547	4.3166	28.588	4.0913	7.5951	-0.18278	2.6902	1641.2
11.01	1102	60	NaN	22.306	9.0402	-23.105	-169.59	23.82	12.754	-10.164	-822.1	1223.5	25.306	813.04	1088.4	28.019	58.05	0	1	-16.993	-1.5899	-4.4962	-25.895	21.064	9.1696	4.3181	28.542	4.0704	7.5797	-0.17814	2.6478	1641.1
11.02	1103	60	NaN	22.31	9.0354	-23.111	-169.58	23.77	12.699	-10.166	-822.13	1223.4	25.189	812.94	1088.3	27.142	57.203	0	1	-16.972	-1.5688	-4.4928	-25.891	21.071	9.1811	4.3126	28.493	4.0991	7.6124	-0.18023	2.6015	1641
11.03	1104	60	NaN	22.314	9.0334	-23.109	-169.58	23.67	12.671	-10.194	-822.14	1223.4	25.196	812.87	1088.3	29.187	58.036	0	1	-17.034	-1.6307	-4.4817	-25.88	21.074	9.1765	4.3086	28.395	4.0392	7.5458	-0.17312	2.5145	1641
11.04	1105	60	NaN	22.318	9.0371	-23.119	-169.6	23.534	12.648	-10.19	-822.14	1223.4	25.258	812.79	1088.2	29.883	57.774	0	1	-17.176	-1.7717	-4.4645	-25.863	21.076	9.1621	4.31	28.261	3.9002	7.3904	-0.15448	2.3983	1640.9
11.05	1106	60	NaN	22.311	9.0218	-23.118	-169.58	23.478	12.518	-10.252	-822.21	1223.4	24.945	812.65	1088.2	26.824	57.954	0	1	-17.635	-2.2291	-4.4436	-25.842	21.078	9.1848	4.295	28.205	3.4426	6.9557	-0.1486	2.3632	1640.8
11.06	1107	60	NaN	22.317	9.0121	-23.129	-169.53	23.414	12.312	-10.282	-822.21	1223.4	24.425	812.41	1088.3	30.162	57.334	0	1	-17.812	-2.4051	-4.4328	-25.831	21.1	9.2512	4.2876	28.138	3.2885	6.8461	-0.14512	2.3069	1640.6
11.07	1108	60	NaN	22.315	9.0124	-23.146	-169.61	23.256	12.332	-10.252	-822.23	1223.4	24.719	812.54	1088.2	27.679	57.012	0	1	-17.738	-2.3313	-4.4308	-25.829	21.089	9.1672	4.2846	27.984	3.3512	6.8358	-0.14619	2.155	1640.7
11.08	1109	60	NaN	22.305	8.9887	-23.136	-169.65	23.153	12.302	-10.36	-822.27	1223.4	24.811	812.52	1088.1	26.373	56.517	0	1	-17.764	-2.3576	-4.4307	-25.829	21.073	9.1161	4.2594	27.882	3.3087	6.7585	-0.17132	2.0529	1640.8
11.09	1110	60	NaN	22.305	8.9833	-23.15	-169.65	23.127	12.212	-10.348	-822.29	1223.4	24.669	812.42	1088.1	28.772	55.136	0	1	-17.74	-2.3336	-4.4295	-25.828	21.078	9.121	4.2547	27.856	3.3379	6.7875	-0.17484	2.0277	1640.7
11.1	1111	60	NaN	22.305	8.9744	-23.156	-169.66	23.097	12.169	-10.353	-822.32	1223.4	24.642	812.35	1088.1	26.373	53.767	0	1	-17.665	-2.2585	-4.4272	-25.826	21.078	9.1138	4.2457	27.825	3.4135	6.8553	-0.18153	1.9998	1640.6
11.11	1112	60	NaN	22.298	8.9622	-23.152	-169.69	23.048	12.155	-10.403	-822.35	1223.4	24.699	812.33	1088.1	23.691	51.801	0	1	-17.617	-2.2108	-4.4237	-25.822	21.068	9.0783	4.2319	27.778	3.4514	6.8675	-0.19177	1.9564	1640.6
11.12	1113	60	NaN	22.293	8.9642	-23.163	-169.72	23.04	12.084	-10.392	-822.34	1223.3	24.557	812.23	1088	24.141	50.035	0	1	-17.586	-2.1805	-4.4194	-25.818	21.068	9.0592	4.2334	27.771	3.4814	6.8787	-0.18601	1.953	1640.5
11.13	1114	60	NaN	22.294	8.9635	-23.174	-169.72	23.077	11.993	-10.359	-822.35	1223.3	24.308	812	1088.1	23.649	49.474	0	1	-17.553	-2.147	-4.4151	-25.814	21.079	9.0667	4.2348	27.805	3.5263	6.9198	-0.18035	1.9919	1640.3
11.14	1115	60	NaN	22.294	8.9471	-23.163	-169.8	22.98	12.038	-10.434	-822.39	1223.3	24.595	812.11	1088	23.649	51.399	0	1	-17.566	-2.1602	-4.4086	-25.807	21.066	8.9687	4.2147	27.713	3.5002	6.8085	-0.19387	1.9056	1640.5
11.15	1116	60	NaN	22.293	8.9532	-23.176	-169.84	22.899	12.052	-10.391	-822.39	1223.3	24.693	812.13	1087.9	24.985	52.571	0	1	-17.618	-2.2116	-4.4006	-25.799	21.064	8.9353	4.2194	27.633	3.4462	6.7237	-0.18115	1.8342	1640.5
11.16	1117	60	NaN	22.288	8.9515	-23.175	-169.87	22.857	12.042	-10.419	-822.4	1223.3	24.703	812.09	1087.9	24.376	55.059	0	1	-17.716	-2.3093	-4.3969	-25.795	21.057	8.9012	4.2175	27.591	3.3408	6.5919	-0.17942	1.7957	1640.5
11.17	1118	60	NaN	22.289	8.9549	-23.178	-169.9	22.846	11.971	-10.429	-822.4	1223.3	24.509	812	1087.9	24.175	53.113	0	1	-17.777	-2.3701	-4.3937	-25.792	21.065	8.879	4.221	27.58	3.2877	6.5088	-0.17266	1.7879	1640.4
11.18	1119	60	NaN	22.291	8.9563	-23.17	-169.92	22.791	11.952	-10.467	-822.41	1223.3	24.46	811.91	1087.9	23.649	58.186	0	1	-17.807	-2.4001	-4.3909	-25.789	21.067	8.8518	4.2218	27.525	3.2598	6.4517	-0.16903	1.7362	1640.3
11.19	1120	60	NaN	22.291	8.953	-23.155	-169.95	22.721	11.95	-10.531	-822.41	1223.3	24.464	811.84	1087.9	26.025	63.486	0	1	-17.852	-2.4446	-4.3899	-25.788	21.064	8.8266	4.2177	27.457	3.2126	6.382	-0.1722	1.6685	1640.2
11.2	1121	60	NaN	22.291	8.9557	-23.157	-169.96	22.681	11.911	-10.54	-822.42	1223.3	24.334	811.73	1087.9	26.811	63.879	0	1	-17.907	-2.4994	-4.3903	-25.789	21.069	8.814	4.2198	27.417	3.1622	6.3146	-0.17046	1.6282	1640.1
11.21	1122	60	NaN	22.291	8.9745	-23.184	-169.98	22.608	11.929	-10.459	-822.43	1223.3	24.353	811.6	1087.9	26.654	63.217	0	1	-17.978	-2.5705	-4.3932	-25.792	21.071	8.7946	4.2375	27.345	3.0925	6.2241	-0.15564	1.5529	1640
11.22	1123	60	NaN	22.289	8.9801	-23.173	-170.01	22.55	11.943	-10.505	-822.42	1223.3	24.399	811.53	1087.8	26.839	62.527	0	1	-17.982	-2.5746	-4.3949	-25.793	21.065	8.765	4.2413	27.289	3.0832	6.1904	-0.15362	1.4953	1639.9
11.23	1124	60	NaN	22.286	8.9993	-23.195	-170.02	22.515	11.912	-10.418	-822.38	1223.3	24.295	811.43	1087.8	25.568	59.453	0	1	-17.934	-2.5264	-4.3961	-25.795	21.069	8.7582	4.2606	27.254	3.1348	6.2318	-0.13557	1.4597	1639.8
11.24	1125	60	NaN	22.295	9.005	-23.185	-170.04	22.51	11.878	-10.451	-822.36	1223.3	24.178	811.29	1087.8	25.593	54.711	0	0	-17.799	-2.3917	-4.4002	-25.799	21.081	8.7464	4.2653	27.25	3.2824	6.3546	-0.13485	1.451	1639.6
11.25	1126	60	NaN	22.287	9.0106	-23.176	-170.05	22.503	11.806	-10.486	-822.34	1223.3	23.968	811.16	1087.8	25.651	54.335	0	0	-17.718	-2.3119	-4.4036	-25.802	21.078	8.7381	4.2694	27.244	3.3598	6.4262	-0.13414	1.4422	1639.5
11.26	1127	60	NaN	22.285	9.013	-23.173	-170.06	22.477	11.788	-10.501	-822.34	1223.4	23.903	811.07	1087.8	24.478	53.809	0	0	-17.676	-2.2699	-4.4066	-25.805	21.078	8.7285	4.2708	27.219	3.402	6.4586	-0.13582	1.4141	1639.4
11.27	1128	60	NaN	22.289	9.0157	-23.175	-170.08	22.429	11.819	-10.501	-822.33	1223.4	23.99	811.03	1087.8	25.385	46.922	0	0	-17.53	-2.1245	-4.4097	-25.808	21.079	8.7129	4.2723	27.173	3.5491	6.5885	-0.13742	1.3645	1639.3
11.28	1129	60	NaN	22.286	9.0202	-23.179	-170.09	22.387	11.833	-10.49	-822.3	1223.4	24.043	810.97	1087.8	24.565	41.521	0	0	-17.355	-1.9496	-4.4131	-25.811	21.075	8.6958	4.2757	27.131	3.7203	6.7463	-0.13733	1.3197	1639.3
11.29	1130	60	NaN	22.286	9.0182	-23.177	-170.11	22.377	11.815	-10.487	-822.28	1223.4	23.987	810.84	1087.8	23.649	39.374	0	0	-17.249	-1.8445	-4.4174	-25.816	21.077	8.6841	4.2743	27.121	3.8275	6.8396	-0.14312	1.3052	1639.1
11.3	1131	60	NaN	22.288	9.0169	-23.169	-170.13	22.319	11.835	-10.512	-822.27	1223.4	24.082	810.89	1087.8	24.604	39.364	0	0	-17.106	-1.7024	-4.4221	-25.82	21.074	8.6574	4.2715	27.064	3.968	6.9549	-0.15062	1.2437	1639.1
11.31	1132	60	NaN	22.292	9.0195	-23.166	-170.15	22.312	11.795	-10.499	-822.23	1223.4	24.028	810.84	1087.8	23.649	37.341	0	0	-16.968	-1.5646	-4.4264	-25.825	21.081	8.6354	4.2745	27.057	4.113	7.0708	-0.15195	1.2325	1639.1
11.32	1133	60	NaN	22.299	9.0098	-23.163	-170.16	22.309	11.798	-10.506	-822.22	1223.4	24.062	810.81	1087.8	23.842	37.332	0	0	-16.964	-1.5608	-4.4282	-25.827	21.087	8.6239	4.2658	27.053	4.1224	7.0631	-0.16239	1.2262	1639
11.33	1134	60	NaN	22.306	9.0001	-23.167	-170.19	22.245	11.852	-10.484	-822.22	1223.4	24.294	810.9	1087.8	24.693	37.32	0	0	-16.926	-1.5232	-4.4292	-25.828	21.086	8.5862	4.2552	26.99	4.1597	7.063	-0.17397	1.162	1639.1
11.34	1135	60	NaN	22.312	8.9899	-23.173	-170.18	22.269	11.79	-10.462	-822.22	1223.4	24.127	810.82	1087.8	23.649	36.812	0	0	-16.869	-1.4663	-4.4297	-25.828	21.099	8.6077	4.2462	27.013	4.2297	7.1415	-0.18353	1.1844	1639
11.35	1136	60	NaN	22.317	8.9781	-23.181	-170.18	22.268	11.745	-10.429	-822.21	1223.3	24.064	810.82	1087.8	23.913	38.033	0	0	-16.882	-1.4795	-4.4313	-25.83	21.107	8.6052	4.2347	27.011	4.2244	7.1257	-0.19656	1.1813	1639
11.36	1137	60	NaN	22.321	8.9672	-23.19	-170.22	22.21	11.769	-10.392	-822.2	1223.3	24.252	810.95	1087.8	23.649	38.77	0	0	-16.899	-1.4963	-4.433	-25.831	21.105	8.5626	4.2225	26.954	4.206	7.0663	-0.21047	1.1231	1639.1
11.37	1138	60	NaN	22.326	8.9602	-23.186	-170.19	22.283	11.675	-10.4	-822.18	1223.3	23.935	810.82	1087.8	23.649	35.339	0	0	-16.847	-1.4438	-4.4344	-25.833	21.121	8.6085	4.2181	27.025	4.2748	7.1647	-0.21627	1.1918	1639
11.38	1139	60	NaN	22.331	8.9529	-23.191	-170.26	22.19	11.76	-10.394	-822.17	1223.3	24.341	811.07	1087.8	24.371	37.849	0	0	-16.797	-1.3941	-4.4351	-25.834	21.112	8.5216	4.2084	26.935	4.3157	7.1275	-0.22674	1.1013	1639.2
11.39	1140	60	NaN	22.324	8.9406	-23.172	-170.28	22.163	11.763	-10.449	-822.16	1223.3	24.427	811.14	1087.7	23.649	36.019	0	0	-16.769	-1.3665	-4.4356	-25.834	21.101	8.5006	4.1946	26.909	4.3318	7.1341	-0.24102	1.0754	1639.3
11.4	1141	60	NaN	22.332	8.9524	-23.204	-170.29	22.121	11.801	-10.305	-822.14	1223.3	24.626	811.24	1087.7	24.079	37.673	0	0	-16.825	-1.4224	-4.4364	-25.835	21.107	8.481	4.2059	26.867	4.2815	7.0586	-0.23045	1.0323	1639.4
11.41	1142	60	NaN	22.337	8.9472	-23.206	-170.3	22.111	11.782	-10.282	-822.15	1223.3	24.675	811.29	1087.6	23.649	40.393	0	0	-16.917	-1.5139	-4.4372	-25.836	21.111	8.47	4.1998	26.858	4.194	6.9561	-0.23733	1.0228	1639.4
11.42	1143	60	NaN	22.335	8.9418	-23.203	-170.3	22.153	11.726	-10.285	-822.15	1223.3	24.589	811.26	1087.7	23.649	38.264	0	0	-17.026	-1.6223	-4.438	-25.836	21.112	8.4748	4.1952	26.899	4.0864	6.8526	-0.24277	1.0629	1639.4
11.43	1144	60	NaN	22.328	8.9428	-23.193	-170.31	22.174	11.697	-10.309	-822.14	1223.3	24.596	811.28	1087.7	23.742	37.96	0	0	-17.09	-1.6862	-4.4409	-25.839	21.104	8.468	4.196	26.921	4.0136	6.7818	-0.24483	1.0817	1639.4
11.44	1145	60	NaN	22.323	8.9471	-23.182	-170.32	22.165	11.679	-10.331	-822.12	1223.3	24.679	811.35	1087.6	23.649	36.745	0	0	-17.146	-1.7418	-4.4436	-25.842	21.095	8.4472	4.1984	26.913	3.9491	6.7055	-0.24524	1.0713	1639.5
11.45	1146	60	NaN	22.327	8.9537	-23.186	-170.33	22.192	11.606	-10.274	-822.12	1223.4	24.616	811.35	1087.6	23.649	39.388	0	0	-17.21	-1.8055	-4.4447	-25.843	21.104	8.4436	4.2047	26.941	3.8937	6.6382	-0.24005	1.0981	1639.5
11.46	1147	60	NaN	22.323	8.9612	-23.173	-170.34	22.176	11.598	-10.277	-822.09	1223.4	24.709	811.38	1087.6	23.649	38.666	0	0	-17.276	-1.8718	-4.4476	-25.846	21.096	8.4294	4.2113	26.926	3.8195	6.5576	-0.23632	1.0801	1639.5
11.47	1148	60	NaN	22.324	8.9644	-23.173	-170.35	22.196	11.54	-10.229	-822.09	1223.4	24.647	811.34	1087.6	24.523	39.976	0	0	-17.361	-1.9556	-4.4506	-25.849	21.101	8.4301	4.2146	26.946	3.74	6.4745	-0.23604	1.0967	1639.4
11.48	1149	60	NaN	22.33	8.9718	-23.163	-170.37	22.167	11.494	-10.169	-822.08	1223.4	24.669	811.35	1087.6	25.555	40.125	0	0	-17.496	-2.0904	-4.4524	-25.851	21.109	8.4087	4.2216	26.917	3.6126	6.3183	-0.23081	1.0666	1639.4
11.49	1150	60	NaN	22.332	8.9687	-23.15	-170.37	22.161	11.491	-10.171	-822.07	1223.4	24.706	811.32	1087.6	24.316	39.26	0	0	-17.508	-2.1028	-4.4551	-25.853	21.108	8.4059	4.2191	26.91	3.6	6.3031	-0.23597	1.0566	1639.4
11.5	1151	60	NaN	22.336	8.9619	-23.129	-170.38	22.121	11.502	-10.176	-822.08	1223.4	24.82	811.28	1087.6	23.649	36.582	0	0	-17.475	-2.0697	-4.4581	-25.857	21.109	8.3895	4.2119	26.871	3.6334	6.3198	-0.24616	1.0142	1639.4
11.51	1152	60	NaN	22.341	8.9602	-23.119	-170.42	22.106	11.444	-10.142	-822.08	1223.4	24.766	811.18	1087.6	24.619	37.763	0	0	-17.508	-2.1022	-4.4622	-25.861	21.117	8.352	4.2107	26.856	3.6091	6.2498	-0.25155	0.995	1639.3
11.52	1153	60	NaN	22.346	8.9625	-23.119	-170.47	22.109	11.376	-10.093	-822.08	1223.4	24.658	811.07	1087.7	24.133	37.234	0	0	-17.541	-2.135	-4.4666	-25.865	21.127	8.3087	4.2139	26.858	3.5864	6.1738	-0.25266	0.99257	1639.1
11.53	1154	60	NaN	22.354	8.9607	-23.113	-170.51	22.044	11.418	-10.073	-822.08	1223.4	24.866	811.04	1087.7	25.064	37.581	0	0	-17.548	-2.1425	-4.4711	-25.87	21.129	8.2674	4.2106	26.794	3.5804	6.1249	-0.26055	0.9243	1639.1
11.54	1155	60	NaN	22.363	8.9555	-23.11	-170.57	21.993	11.409	-10.066	-822.09	1223.4	24.982	810.97	1087.6	23.649	36.554	0	0	-17.537	-2.1317	-4.4759	-25.874	21.134	8.2042	4.2044	26.744	3.5964	6.0724	-0.27151	0.86935	1639.1
11.55	1156	60	NaN	22.372	8.9676	-23.113	-170.61	21.851	11.5	-10.027	-822.07	1223.4	25.357	810.98	1087.6	23.649	37.833	0	0	-17.524	-2.1178	-4.48	-25.878	21.131	8.1531	4.214	26.605	3.6071	6.0352	-0.26606	0.72654	1639.1
11.56	1157	60	NaN	22.376	8.9698	-23.113	-170.64	21.782	11.482	-10.018	-822.09	1223.4	25.406	810.94	1087.5	23.649	36.184	0	0	-17.512	-2.1066	-4.4825	-25.881	21.134	8.1132	4.214	26.538	3.6215	6.0066	-0.2685	0.65714	1639.1
11.57	1158	60	NaN	22.382	8.9655	-23.108	-170.67	21.722	11.479	-10.038	-822.12	1223.4	25.475	810.88	1087.5	23.649	37.847	0	0	-17.406	-2.0012	-4.4856	-25.884	21.136	8.0804	4.2086	26.479	3.7299	6.0792	-0.27703	0.59455	1639
11.58	1159	60	NaN	22.382	8.9702	-23.111	-170.7	21.655	11.458	-10.033	-822.13	1223.4	25.489	810.83	1087.4	23.649	38.586	0	0	-17.274	-1.8693	-4.4889	-25.887	21.136	8.0546	4.2118	26.414	3.8622	6.1853	-0.2771	0.52621	1639
11.59	1160	60	NaN	22.382	8.9783	-23.12	-170.72	21.577	11.459	-10.011	-822.13	1223.4	25.558	810.79	1087.4	24.331	37.929	0	0	-17.169	-1.7647	-4.493	-25.891	21.134	8.0357	4.2185	26.337	3.9652	6.271	-0.27449	0.44561	1639
11.6	1161	60	NaN	22.38	8.985	-23.128	-170.73	21.505	11.453	-9.9905	-822.15	1223.4	25.601	810.71	1087.4	23.813	36.798	0	0	-17.032	-1.6286	-4.4976	-25.896	21.131	8.0247	4.2242	26.265	4.0988	6.3961	-0.27337	0.3695	1638.9
11.61	1162	60	NaN	22.369	8.9932	-23.132	-170.73	21.459	11.38	-9.9847	-822.19	1223.4	25.443	810.58	1087.4	23.649	37.767	0	0	-16.837	-1.434	-4.5028	-25.901	21.126	8.0243	4.2318	26.221	4.2893	6.5903	-0.27108	0.31962	1638.8
11.62	1163	60	NaN	22.36	8.9987	-23.122	-170.72	21.422	11.341	-10.025	-822.2	1223.4	25.374	810.5	1087.4	25.212	40.195	0	0	-16.809	-1.4063	-4.5051	-25.903	21.118	8.0342	4.2365	26.184	4.3095	6.6279	-0.26856	0.28056	1638.7
11.63	1164	60	NaN	22.352	8.9958	-23.115	-170.74	21.355	11.323	-10.036	-822.23	1223.4	25.391	810.46	1087.3	25.306	39.076	0	0	-16.801	-1.3985	-4.5063	-25.905	21.109	8.0202	4.2317	26.119	4.3076	6.6217	-0.27459	0.21392	1638.7
11.64	1165	60	NaN	22.338	9.0074	-23.123	-170.72	21.334	11.291	-9.9976	-822.23	1223.4	25.328	810.37	1087.3	24.104	38.101	0	0	-16.779	-1.3761	-4.5066	-25.905	21.098	8.0422	4.2442	26.097	4.3195	6.6661	-0.26247	0.1919	1638.6
11.65	1166	60	NaN	22.323	8.9998	-23.107	-170.72	21.313	11.249	-10.067	-822.26	1223.4	25.263	810.3	1087.3	24.589	37.509	0	0	-16.695	-1.2927	-4.508	-25.906	21.083	8.0433	4.2359	26.077	4.3886	6.7505	-0.27213	0.17078	1638.6
11.66	1167	60	NaN	22.315	8.9927	-23.106	-170.72	21.265	11.244	-10.079	-822.32	1223.4	25.313	810.28	1087.3	23.649	36.308	0	0	-16.599	-1.1968	-4.5096	-25.908	21.073	8.041	4.2271	26.031	4.4747	6.8442	-0.28252	0.12258	1638.6
11.67	1168	60	NaN	22.308	8.9945	-23.111	-170.7	21.227	11.22	-10.044	-822.36	1223.4	25.321	810.23	1087.2	24.173	35.753	0	0	-16.54	-1.1381	-4.5122	-25.911	21.067	8.0548	4.2274	25.994	4.5278	6.9167	-0.28479	0.083355	1638.6
11.68	1169	60	NaN	22.302	8.9995	-23.11	-170.67	21.254	11.128	-10.022	-822.38	1223.4	25.108	810.09	1087.2	23.649	37.638	0	0	-16.52	-1.1181	-4.5131	-25.912	21.069	8.0935	4.2322	26.021	4.5492	6.9754	-0.28093	0.10937	1638.5
11.69	1170	60	NaN	22.3	9.0003	-23.11	-170.64	21.312	11.03	-10.027	-822.4	1223.4	24.835	809.91	1087.3	23.649	37.783	0	0	-16.55	-1.1481	-4.5117	-25.91	21.076	8.1356	4.2335	26.079	4.5268	6.9874	-0.27823	0.16858	1638.4
11.7	1171	60	NaN	22.304	9.0018	-23.11	-170.64	21.25	11.081	-10.037	-822.41	1223.4	25.026	809.98	1087.2	23.963	35.231	0	0	-16.559	-1.1577	-4.5109	-25.909	21.074	8.1342	4.2328	26.019	4.5147	6.9765	-0.27811	0.10972	1638.4
11.71	1172	60	NaN	22.305	9.0118	-23.109	-170.56	21.272	11.035	-10.046	-822.41	1223.4	24.89	809.89	1087.2	23.649	37.942	0	0	-16.557	-1.155	-4.5104	-25.909	21.079	8.2106	4.2411	26.043	4.5227	7.0556	-0.2693	0.13405	1638.3
11.72	1173	60	NaN	22.315	9.0201	-23.121	-170.56	21.236	11.046	-10.004	-822.45	1223.4	24.995	809.89	1087.1	23.649	36.121	0	0	-16.538	-1.1362	-4.5106	-25.909	21.086	8.2159	4.2472	26.008	4.5486	7.0797	-0.26339	0.099483	1638.4
11.73	1174	60	NaN	22.319	9.0212	-23.122	-170.55	21.231	11.049	-10.012	-822.48	1223.4	25.018	809.87	1087.1	23.649	36.77	0	0	-16.551	-1.1497	-4.5099	-25.908	21.089	8.2253	4.2481	26.005	4.5382	7.0756	-0.26179	0.096282	1638.4
11.74	1175	60	NaN	22.319	9.0286	-23.131	-170.58	21.235	11.019	-9.9922	-822.5	1223.4	24.977	809.82	1087.1	24.716	39.003	0	0	-16.569	-1.1676	-4.509	-25.907	21.092	8.1928	4.2545	26.009	4.5227	7.0251	-0.25448	0.10175	1638.4
11.75	1176	60	NaN	22.324	9.0426	-23.134	-170.57	21.216	11.026	-9.9755	-822.49	1223.4	24.999	809.8	1087	25.151	37.441	0	0	-16.621	-1.2195	-4.5074	-25.906	21.096	8.206	4.2666	25.992	4.4749	6.9865	-0.24081	0.085857	1638.3
11.76	1177	60	NaN	22.334	9.0518	-23.124	-170.52	21.193	11.064	-9.9923	-822.46	1223.4	25.068	809.8	1087	25.063	38.033	0	0	-16.674	-1.2719	-4.5063	-25.905	21.103	8.2538	4.274	25.971	4.4292	6.9819	-0.23232	0.066285	1638.3
11.77	1178	60	NaN	22.342	9.0474	-23.104	-170.5	21.208	11.063	-10.042	-822.46	1223.4	25.042	809.76	1086.9	23.649	38.803	0	0	-16.726	-1.3241	-4.506	-25.904	21.11	8.2696	4.2682	25.987	4.3837	6.9455	-0.23778	0.082544	1638.3
11.78	1179	60	NaN	22.338	9.0367	-23.077	-170.46	21.251	11.023	-10.113	-822.46	1223.4	24.885	809.71	1086.9	24.699	37.909	0	0	-16.758	-1.3553	-4.5041	-25.903	21.11	8.3076	4.2546	26.033	4.3521	6.9523	-0.24956	0.13084	1638.2
11.79	1180	60	NaN	22.336	9.0333	-23.083	-170.44	21.302	11.09	-10.063	-822.46	1223.4	25.026	809.64	1086.8	23.649	36.358	0	0	-16.753	-1.3509	-4.5027	-25.901	21.105	8.3279	4.2504	26.085	4.3514	6.9769	-0.25223	0.1837	1638.2
11.8	1181	60	NaN	22.339	9.0446	-23.11	-170.46	21.408	11.066	-9.9409	-822.42	1223.4	24.925	809.53	1086.8	23.666	37.067	0	0	-16.704	-1.3022	-4.502	-25.9	21.115	8.3183	4.2618	26.191	4.4105	7.0161	-0.24012	0.29025	1638
11.81	1182	60	NaN	22.334	9.0263	-23.102	-170.44	21.523	11.077	-9.9742	-822.44	1223.4	24.898	809.43	1086.8	23.695	40.184	0	0	-16.684	-1.2819	-4.5051	-25.903	21.11	8.34	4.2434	26.306	4.4261	7.0581	-0.26163	0.40285	1637.9
11.82	1183	60	NaN	22.333	9.017	-23.093	-170.4	21.607	11.136	-9.9952	-822.42	1223.4	24.987	809.4	1086.8	23.649	38.908	0	0	-16.663	-1.2613	-4.5085	-25.907	21.105	8.3765	4.2332	26.391	4.4415	7.1152	-0.27534	0.48411	1637.9
11.83	1184	60	NaN	22.332	9.0102	-23.085	-170.38	21.675	11.238	-10.008	-822.38	1223.4	25.235	809.49	1086.8	24.768	36.826	0	0	-16.554	-1.1527	-4.5121	-25.91	21.095	8.3842	4.2242	26.461	4.5405	7.2315	-0.28785	0.55027	1638
11.84	1185	60	NaN	22.334	9.0089	-23.085	-170.37	21.747	11.319	-9.9984	-822.33	1223.4	25.436	809.6	1086.7	23.816	37.204	0	0	-16.49	-1.0883	-4.5154	-25.914	21.09	8.3891	4.2213	26.535	4.6001	7.3007	-0.29407	0.62091	1638
11.85	1186	60	NaN	22.337	9.0125	-23.092	-170.34	21.816	11.354	-9.9771	-822.28	1223.4	25.487	809.67	1086.7	24.861	37.753	0	0	-16.467	-1.0659	-4.5184	-25.917	21.092	8.4159	4.2247	26.604	4.6253	7.35	-0.29366	0.6873	1638.1
11.86	1187	60	NaN	22.332	8.9966	-23.087	-170.34	21.863	11.429	-10.037	-822.29	1223.4	25.674	809.79	1086.6	23.649	37.72	0	0	-16.392	-0.99115	-4.5166	-25.915	21.078	8.4104	4.2082	26.651	4.6863	7.4193	-0.30836	0.73601	1638.2
11.87	1188	60	NaN	22.342	9.0136	-23.117	-170.31	21.961	11.462	-9.9323	-822.22	1223.4	25.687	809.8	1086.7	23.73	36.918	0	0	-16.348	-0.94695	-4.5145	-25.913	21.092	8.4447	4.2262	26.749	4.7442	7.4977	-0.2883	0.83574	1638.1
11.88	1189	60	NaN	22.342	9.0038	-23.11	-170.31	22.091	11.416	-9.9928	-822.2	1223.4	25.569	809.89	1086.7	23.649	37.977	0	0	-16.336	-0.9357	-4.5123	-25.911	21.094	8.4448	4.2186	26.876	4.7573	7.5091	-0.29364	0.96565	1638.2
11.89	1190	60	NaN	22.342	9.0151	-23.102	-170.29	22.181	11.421	-10.019	-822.15	1223.4	25.569	809.9	1086.8	25.197	38.594	0	0	-16.263	-0.86271	-4.5102	-25.909	21.093	8.4569	4.2306	26.965	4.8303	7.5942	-0.27955	1.0565	1638.1
11.9	1191	60	NaN	22.341	9.0192	-23.092	-170.29	22.249	11.401	-10.052	-822.12	1223.4	25.509	809.94	1086.8	25.15	36.257	0	0	-16.2	-0.80044	-4.5082	-25.907	21.093	8.4607	4.2355	27.033	4.8922	7.6603	-0.27269	1.1262	1638.1
11.91	1192	60	NaN	22.341	9.0191	-23.086	-170.26	22.302	11.369	-10.082	-822.09	1223.4	25.406	810.03	1086.8	23.649	37.648	0	0	-16.291	-0.89024	-4.5069	-25.905	21.095	8.4979	4.2359	27.085	4.8043	7.6077	-0.27105	1.1796	1638.2
11.92	1193	60	NaN	22.34	9.0233	-23.089	-170.25	22.35	11.335	-10.076	-822.07	1223.4	25.323	810.11	1086.8	23.649	40.141	0	0	-16.309	-0.90866	-4.5061	-25.905	21.098	8.5068	4.2408	27.133	4.7885	7.5981	-0.26534	1.228	1638.3
11.93	1194	60	NaN	22.336	9.0306	-23.095	-170.29	22.394	11.31	-10.049	-822.05	1223.4	25.289	810.14	1086.8	23.673	36.652	0	0	-16.28	-0.87979	-4.5056	-25.904	21.096	8.4736	4.2493	27.175	4.8155	7.5938	-0.25625	1.2715	1638.3
11.94	1195	60	NaN	22.331	9.033	-23.088	-170.24	22.411	11.323	-10.072	-822.03	1223.4	25.307	810.22	1086.9	23.649	36.326	0	0	-16.427	-1.0256	-4.503	-25.901	21.089	8.5158	4.2522	27.192	4.6629	7.4901	-0.2508	1.2907	1638.3
11.95	1196	60	NaN	22.337	9.0403	-23.087	-170.32	22.408	11.352	-10.061	-821.99	1223.4	25.46	810.31	1086.8	24.058	38.44	0	0	-16.551	-1.1499	-4.501	-25.899	21.09	8.4315	4.259	27.19	4.5389	7.2816	-0.24201	1.2901	1638.4
11.96	1197	60	NaN	22.328	9.0376	-23.09	-170.34	22.462	11.308	-10.047	-822.02	1223.4	25.342	810.31	1086.8	24.041	39.032	0	0	-16.656	-1.2543	-4.4996	-25.898	21.086	8.4178	4.2568	27.242	4.4298	7.1635	-0.24271	1.3445	1638.4
11.97	1198	60	NaN	22.331	9.0331	-23.072	-170.35	22.476	11.323	-10.088	-822.02	1223.4	25.393	810.37	1086.8	23.791	37.166	0	0	-16.726	-1.3233	-4.4971	-25.896	21.086	8.4061	4.252	27.257	4.3607	7.0828	-0.24511	1.3614	1638.5
11.98	1199	60	NaN	22.33	9.0432	-23.076	-170.37	22.484	11.358	-10.074	-822	1223.4	25.508	810.46	1086.8	23.649	37.038	0	0	-16.805	-1.4028	-4.495	-25.893	21.081	8.3834	4.2609	27.267	4.2759	6.9805	-0.2341	1.3733	1638.5
11.99	1200	60	NaN	22.331	9.0495	-23.079	-170.39	22.502	11.36	-10.059	-821.99	1223.4	25.531	810.52	1086.8	23.649	38.355	0	0	-16.959	-1.5561	-4.4949	-25.893	21.082	8.3641	4.2663	27.285	4.1227	6.808	-0.2286	1.3917	1638.6
12	1201	60	NaN	22.334	9.0533	-23.079	-170.4	22.519	11.355	-10.05	-821.99	1223.4	25.533	810.55	1086.8	23.831	37.691	0	0	-17.15	-1.746	-4.4939	-25.892	21.085	8.3476	4.2695	27.303	3.9354	6.6016	-0.22434	1.4106	1638.6
12.01	1202	60	NaN	22.336	9.0592	-23.083	-170.42	22.537	11.368	-10.038	-821.98	1223.4	25.577	810.58	1086.7	23.649	36.984	0	0	-17.354	-1.9486	-4.4923	-25.891	21.087	8.3323	4.2752	27.321	3.733	6.3837	-0.21708	1.43	1638.7
12.02	1203	60	NaN	22.341	9.0568	-23.082	-170.42	22.567	11.37	-10.057	-821.98	1223.4	25.585	810.58	1086.8	23.717	38.142	0	0	-17.451	-2.0459	-4.4924	-25.891	21.09	8.3247	4.2736	27.35	3.6392	6.2788	-0.21881	1.4592	1638.7
12.03	1204	60	NaN	22.34	9.0539	-23.083	-170.45	22.555	11.427	-10.088	-822.01	1223.4	25.777	810.67	1086.8	23.649	36.647	0	0	-17.538	-2.1325	-4.4925	-25.891	21.082	8.2917	4.2712	27.338	3.5433	6.1592	-0.22126	1.4468	1638.8
12.04	1205	60	NaN	22.335	9.0648	-23.09	-170.48	22.563	11.487	-10.086	-822	1223.4	25.986	810.7	1086.7	24.193	37.45	0	0	-17.624	-2.2178	-4.4923	-25.891	21.069	8.2578	4.2812	27.347	3.4451	6.04	-0.21119	1.4563	1638.8
12.05	1206	60	NaN	22.335	9.0537	-23.075	-170.48	22.608	11.435	-10.16	-822.03	1223.4	25.865	810.69	1086.8	24.38	38.555	0	0	-17.808	-2.401	-4.4916	-25.89	21.071	8.2561	4.2705	27.391	3.2631	5.8551	-0.22104	1.5012	1638.8
12.06	1207	60	NaN	22.335	9.0502	-23.076	-170.48	22.611	11.453	-10.175	-822.04	1223.4	25.92	810.7	1086.7	24.779	37.706	0	0	-17.981	-2.5738	-4.4907	-25.889	21.069	8.2576	4.2666	27.394	3.0872	5.6838	-0.22411	1.5054	1638.8
12.07	1208	60	NaN	22.335	9.058	-23.09	-170.48	22.614	11.478	-10.134	-822.03	1223.4	26.001	810.71	1086.7	24.249	37.842	0	0	-18.105	-2.6971	-4.4898	-25.888	21.067	8.2559	4.2744	27.398	2.962	5.5589	-0.21542	1.5098	1638.9
12.08	1209	60	NaN	22.331	9.0622	-23.101	-170.48	22.631	11.463	-10.115	-822.04	1223.4	25.968	810.71	1086.7	25.256	38.794	0	0	-18.724	-3.3136	-4.4868	-25.885	21.065	8.2551	4.2785	27.415	2.3407	4.9415	-0.20833	1.5297	1638.9
12.09	1210	60	NaN	22.324	9.0603	-23.103	-170.47	22.651	11.445	-10.135	-822.05	1223.4	25.911	810.69	1086.7	23.798	36.293	0	0	-19.472	-4.0584	-4.4838	-25.882	21.06	8.2609	4.2762	27.435	1.5873	4.2025	-0.20761	1.5524	1638.9
12.1	1211	60	NaN	22.322	9.0657	-23.101	-170.46	22.661	11.487	-10.146	-822.06	1223.4	26.006	810.66	1086.7	23.649	37.821	0	0	-19.408	-3.9947	-4.4876	-25.886	21.054	8.2734	4.2812	27.446	1.6454	4.2787	-0.20634	1.5597	1638.8
12.11	1212	60	NaN	22.315	9.0591	-23.088	-170.44	22.628	11.515	-10.196	-822.11	1223.4	26.102	810.7	1086.6	23.649	37.566	0	0	-19.45	-4.0364	-4.489	-25.887	21.041	8.2822	4.2726	27.415	1.5907	4.2457	-0.21642	1.5275	1638.9
12.12	1213	60	NaN	22.317	9.0686	-23.084	-170.44	22.648	11.513	-10.197	-822.1	1223.4	26.086	810.66	1086.6	23.649	37.534	0	0	-19.545	-4.1307	-4.4894	-25.888	21.044	8.2874	4.2823	27.435	1.4993	4.1567	-0.2071	1.5468	1638.9
12.13	1214	60	NaN	22.313	9.0888	-23.084	-170.43	22.667	11.47	-10.185	-822.13	1223.4	25.958	810.61	1086.6	23.649	35.37	0	0	-19.554	-4.1397	-4.4918	-25.89	21.044	8.3044	4.3011	27.455	1.4903	4.1647	-0.19072	1.5649	1638.8
12.14	1215	60	NaN	22.315	9.1102	-23.081	-170.39	22.733	11.41	-10.183	-822.14	1223.4	25.71	810.43	1086.7	23.654	37.931	0	0	-19.571	-4.1566	-4.4946	-25.893	21.055	8.3527	4.3241	27.519	1.4844	4.1961	-0.17057	1.6261	1638.7
12.15	1216	60	NaN	22.325	9.1404	-23.08	-170.37	22.76	11.379	-10.156	-822.15	1223.4	25.589	810.35	1086.7	24.129	39.907	0	0	-19.616	-4.2015	-4.499	-25.897	21.07	8.3794	4.3547	27.546	1.4543	4.1779	-0.14434	1.6488	1638.6
12.16	1217	60	NaN	22.331	9.1705	-23.06	-170.38	22.714	11.413	-10.184	-822.16	1223.4	25.734	810.41	1086.6	23.649	37.09	0	0	-19.627	-4.2122	-4.5009	-25.899	21.071	8.355	4.3821	27.502	1.4439	4.1428	-0.11887	1.6028	1638.7
12.17	1218	60	NaN	22.333	9.2033	-23.026	-170.4	22.681	11.441	-10.249	-822.19	1223.4	25.845	810.43	1086.6	24.237	35.81	0	0	-19.629	-4.2141	-4.5023	-25.901	21.066	8.3355	4.4121	27.472	1.4376	4.1214	-0.090277	1.5716	1638.8
12.18	1219	60	NaN	22.342	9.2601	-23.008	-170.37	22.732	11.39	-10.231	-822.2	1223.5	25.646	810.27	1086.6	23.649	36.329	0	0	-19.655	-4.2403	-4.5058	-25.904	21.083	8.3706	4.4686	27.524	1.4281	4.1303	-0.037124	1.6193	1638.6
12.19	1220	60	NaN	22.36	9.3416	-22.978	-170.43	22.637	11.467	-10.241	-822.21	1223.5	25.973	810.42	1086.5	25.333	38.557	0	0	-19.712	-4.2966	-4.5094	-25.908	21.09	8.3007	4.5448	27.434	1.3779	4.0041	0.0354	1.526	1638.8
12.2	1221	60	NaN	22.385	9.4057	-22.954	-170.38	22.707	11.358	-10.247	-822.22	1223.6	25.571	810.2	1086.5	24.305	38.47	0	0	-19.768	-4.3529	-4.5129	-25.911	21.128	8.362	4.6086	27.504	1.3593	4.0091	0.095676	1.5924	1638.6
12.21	1222	60	NaN	22.399	9.4807	-22.912	-170.44	22.619	11.439	-10.262	-822.21	1223.6	25.916	810.33	1086.4	23.649	38.559	0	0	-19.744	-4.3289	-4.5156	-25.914	21.13	8.291	4.6773	27.422	1.3855	3.9621	0.16173	1.5081	1638.7
12.22	1223	60	NaN	22.41	9.5689	-22.899	-170.42	22.655	11.39	-10.188	-822.18	1223.7	25.733	810.18	1086.5	24.101	38.329	0	0	-19.783	-4.3672	-4.5174	-25.916	21.149	8.3213	4.7647	27.459	1.3666	3.9542	0.24728	1.5435	1638.5
12.23	1224	60	NaN	22.427	9.6437	-22.886	-170.44	22.638	11.394	-10.136	-822.2	1223.7	25.774	810.17	1086.4	23.649	36.945	0	0	-19.993	-4.5768	-4.5168	-25.915	21.166	8.3032	4.8369	27.444	1.1733	3.7264	0.32003	1.5292	1638.5
12.24	1225	60	NaN	22.445	9.7141	-22.883	-170.48	22.593	11.416	-10.056	-822.24	1223.8	25.911	810.23	1086.3	23.966	37.817	0	0	-20.147	-4.7301	-4.5041	-25.902	21.183	8.2598	4.9037	27.404	1.0359	3.5298	0.39963	1.5013	1638.6
12.25	1226	60	NaN	22.456	9.7828	-22.881	-170.5	22.583	11.404	-9.9715	-822.27	1223.8	25.903	810.2	1086.3	23.649	38.103	0	0	-20.26	-4.8429	-4.4904	-25.889	21.197	8.2432	4.9702	27.395	0.93643	3.4003	0.4798	1.5064	1638.6
12.26	1227	60	NaN	22.459	9.8391	-22.858	-170.51	22.578	11.402	-9.9738	-822.32	1223.8	25.906	810.14	1086.3	23.745	38.401	0	0	-20.302	-4.8841	-4.4868	-25.885	21.2	8.231	5.0243	27.393	0.89868	3.3469	0.53748	1.5079	1638.6
12.27	1228	60	NaN	22.476	9.9004	-22.851	-170.52	22.59	11.39	-9.9113	-822.41	1223.9	25.881	810.05	1086.3	23.679	38.344	0	0	-20.283	-4.866	-4.4858	-25.884	21.22	8.2267	5.0837	27.406	0.93606	3.3607	0.59788	1.5221	1638.6
12.28	1229	60	NaN	22.475	9.9216	-22.827	-170.49	22.641	11.317	-9.9515	-822.49	1223.9	25.606	809.86	1086.3	23.649	37.656	0	0	-20.23	-4.8123	-4.4862	-25.885	21.227	8.2618	5.1048	27.458	0.99791	3.4495	0.61857	1.5735	1638.5
12.29	1230	60	NaN	22.483	9.9607	-22.826	-170.54	22.599	11.355	-9.9042	-822.51	1223.9	25.807	809.95	1086.2	23.649	39.179	0	0	-20.127	-4.7104	-4.4878	-25.886	21.23	8.2039	5.1411	27.418	1.103	3.4935	0.65329	1.5321	1638.6
12.3	1231	60	NaN	22.489	9.9876	-22.814	-170.57	22.572	11.372	-9.8823	-822.59	1224	25.892	809.95	1086.2	24.049	37.225	0	0	-20.011	-4.5947	-4.4886	-25.887	21.233	8.1706	5.165	27.395	1.2224	3.5759	0.67638	1.5078	1638.7
12.31	1232	60	NaN	22.495	9.9973	-22.807	-170.59	22.557	11.359	-9.8696	-822.64	1224	25.885	809.95	1086.1	23.649	39.191	0	0	-19.864	-4.4486	-4.4879	-25.886	21.24	8.1512	5.1727	27.381	1.3757	3.7026	0.68489	1.4949	1638.8
12.32	1233	60	NaN	22.498	9.9934	-22.809	-170.6	22.544	11.37	-9.8455	-822.71	1224	25.931	809.93	1086.1	24.215	38.223	0	0	-19.787	-4.3713	-4.4867	-25.885	21.242	8.1414	5.1679	27.37	1.4556	3.7701	0.6812	1.4847	1638.8
12.33	1234	60	NaN	22.495	9.98	-22.809	-170.61	22.54	11.383	-9.8489	-822.79	1224	25.97	809.89	1086.1	25.098	36.743	0	0	-19.715	-4.2999	-4.4851	-25.883	21.239	8.1359	5.1542	27.366	1.5237	3.836	0.6691	1.4823	1638.9
12.34	1235	60	NaN	22.492	9.9621	-22.796	-170.62	22.543	11.344	-9.9028	-822.85	1224	25.885	809.86	1086.1	24.257	40.222	0	0	-19.613	-4.1988	-4.4825	-25.881	21.237	8.1243	5.1359	27.37	1.6231	3.9255	0.65339	1.4888	1638.9
12.35	1236	60	NaN	22.494	9.9488	-22.792	-170.64	22.534	11.335	-9.8967	-822.89	1224	25.887	809.86	1086.1	25.728	38.947	0	0	-19.489	-4.0747	-4.479	-25.877	21.239	8.1073	5.1223	27.36	1.7501	4.0326	0.6433	1.4826	1639
12.36	1237	60	NaN	22.492	9.9424	-22.792	-170.64	22.539	11.334	-9.9024	-822.9	1224	25.878	809.81	1086.1	24.852	39.725	0	0	-19.368	-3.9547	-4.4753	-25.874	21.237	8.1058	5.1159	27.365	1.8683	4.1511	0.64067	1.4915	1638.9
12.37	1238	60	NaN	22.495	9.9204	-22.809	-170.65	22.511	11.352	-9.8726	-822.96	1223.9	25.961	809.83	1086	23.649	38.298	0	0	-19.281	-3.868	-4.4716	-25.87	21.237	8.0893	5.0937	27.338	1.9561	4.2212	0.62214	1.4676	1639
12.38	1239	60	NaN	22.488	9.8982	-22.819	-170.66	22.498	11.355	-9.8646	-823.02	1223.9	25.992	809.84	1086	23.649	38.648	0	0	-19.209	-3.7962	-4.4678	-25.866	21.23	8.0833	5.0716	27.325	2.021	4.2872	0.60375	1.4584	1639.1
12.39	1240	60	NaN	22.487	9.8842	-22.826	-170.66	22.498	11.351	-9.8578	-823.04	1223.9	25.985	809.8	1086	23.649	38.986	0	0	-19.164	-3.7513	-4.4639	-25.862	21.229	8.0843	5.0574	27.325	2.0651	4.3329	0.59349	1.4629	1639.1
12.4	1241	60	NaN	22.484	9.8725	-22.83	-170.67	22.512	11.331	-9.8682	-823.05	1223.9	25.945	809.75	1086	23.649	37.647	0	0	-19.056	-3.6438	-4.4584	-25.857	21.227	8.0784	5.0461	27.339	2.1715	4.4346	0.58769	1.4819	1639
12.41	1242	60	NaN	22.476	9.8588	-22.834	-170.68	22.505	11.335	-9.8875	-823.05	1223.9	25.999	809.74	1086	23.649	39.67	0	0	-18.95	-3.5383	-4.4523	-25.851	21.217	8.0615	5.0322	27.332	2.2664	4.5232	0.57991	1.4809	1639
12.42	1243	60	NaN	22.468	9.8465	-22.843	-170.69	22.468	11.38	-9.879	-823.06	1223.9	26.179	809.77	1085.9	24.323	39.353	0	0	-18.875	-3.4636	-4.4459	-25.844	21.203	8.0435	5.0184	27.296	2.328	4.5798	0.57254	1.4514	1639
12.43	1244	60	NaN	22.468	9.8391	-22.861	-170.7	22.483	11.358	-9.8353	-823.04	1223.8	26.157	809.7	1085.9	25.182	38.295	0	0	-18.722	-3.3107	-4.4401	-25.838	21.205	8.0357	5.0114	27.31	2.4832	4.725	0.57133	1.4719	1639
12.44	1245	60	NaN	22.457	9.8292	-22.868	-170.7	22.476	11.326	-9.8469	-823.05	1223.9	26.087	809.66	1085.9	23.649	38.245	0	0	-18.569	-3.1592	-4.4332	-25.832	21.196	8.0346	4.9999	27.306	2.6271	4.8754	0.56665	1.4741	1638.9
12.45	1246	60	NaN	22.45	9.8179	-22.869	-170.68	22.528	11.297	-9.8667	-823.04	1223.9	25.957	809.47	1086	25.382	39.238	0	0	-18.469	-3.0591	-4.4231	-25.821	21.192	8.0661	4.9907	27.355	2.7236	5.007	0.56763	1.5338	1638.7
12.46	1247	60	NaN	22.44	9.8042	-22.876	-170.73	22.46	11.361	-9.8499	-823.06	1223.8	26.272	809.58	1085.9	23.649	36.167	0	0	-18.368	-2.959	-4.413	-25.811	21.173	8.0028	4.975	27.289	2.8043	5.0438	0.56198	1.4777	1638.9
12.47	1248	60	NaN	22.428	9.797	-22.88	-170.72	22.479	11.317	-9.8289	-823.05	1223.8	26.165	809.46	1085.9	25.51	38.851	0	0	-18.268	-2.8589	-4.4029	-25.801	21.165	8.012	4.968	27.308	2.8968	5.1531	0.56514	1.5072	1638.7
12.48	1249	60	NaN	22.424	9.7793	-22.866	-170.76	22.441	11.3	-9.8507	-823.03	1223.9	26.212	809.46	1085.8	25.174	38.977	0	0	-18.253	-2.8441	-4.3998	-25.798	21.159	7.9795	4.9485	27.271	2.9056	5.1353	0.54869	1.4732	1638.7
12.49	1250	60	NaN	22.423	9.7546	-22.842	-170.82	22.357	11.326	-9.8993	-823.01	1223.9	26.458	809.58	1085.8	25.947	38.228	0	0	-18.186	-2.7777	-4.3938	-25.792	21.147	7.9062	4.9207	27.191	2.9611	5.1285	0.52692	1.3989	1638.8
12.5	1251	60	NaN	22.416	9.7395	-22.83	-170.84	22.346	11.313	-9.9229	-822.99	1223.9	26.5	809.54	1085.8	24.222	39.091	0	0	-18.009	-2.6015	-4.3811	-25.779	21.137	7.8827	4.9052	27.18	3.1282	5.2812	0.52412	1.4009	1638.8
12.51	1252	60	NaN	22.417	9.73	-22.829	-170.87	22.318	11.31	-9.906	-822.96	1223.9	26.578	809.51	1085.7	23.649	38.546	0	0	-18.027	-2.6196	-4.3738	-25.772	21.137	7.8547	4.8952	27.153	3.1091	5.2351	0.5214	1.3808	1638.7
12.52	1253	60	NaN	22.42	9.7193	-22.845	-170.9	22.351	11.206	-9.8475	-822.94	1223.9	26.4	809.32	1085.8	23.649	39.566	0	0	-18.143	-2.735	-4.3658	-25.764	21.148	7.8253	4.8858	27.185	3.0049	5.0903	0.51997	1.4203	1638.5
12.53	1254	60	NaN	22.419	9.7103	-22.843	-170.92	22.343	11.194	-9.8521	-822.91	1223.9	26.425	809.26	1085.8	24.439	38.571	0	0	-18.386	-2.9765	-4.3545	-25.753	21.146	7.8063	4.8763	27.177	2.7602	4.8298	0.52183	1.4241	1638.4
12.54	1255	60	NaN	22.422	9.7019	-22.838	-170.89	22.276	11.232	-9.8825	-822.88	1223.9	26.574	809.3	1085.7	24.062	38.808	0	0	-18.525	-3.1152	-4.3478	-25.746	21.142	7.8285	4.8658	27.112	2.6172	4.7133	0.51796	1.3655	1638.4
12.55	1256	60	NaN	22.43	9.7008	-22.846	-170.88	22.236	11.229	-9.8637	-822.83	1223.8	26.619	809.29	1085.7	23.649	39.243	0	0	-18.54	-3.1301	-4.3468	-25.745	21.15	7.8348	4.8636	27.074	2.6095	4.7047	0.51679	1.3283	1638.4
12.56	1257	60	NaN	22.434	9.6847	-22.845	-170.9	22.24	11.215	-9.8992	-822.8	1223.8	26.637	809.21	1085.7	23.649	36.896	0	0	-18.674	-3.2635	-4.3422	-25.741	21.152	7.817	4.8476	27.077	2.4775	4.5535	0.50541	1.3363	1638.3
12.57	1258	60	NaN	22.433	9.6637	-22.844	-170.91	22.251	11.192	-9.9495	-822.79	1223.8	26.618	809.12	1085.7	23.867	38.084	0	0	-18.762	-3.3514	-4.3385	-25.737	21.149	7.8039	4.8268	27.088	2.3869	4.4525	0.48828	1.3509	1638.2
12.58	1259	60	NaN	22.432	9.6513	-22.858	-170.91	22.24	11.163	-9.9525	-822.76	1223.8	26.577	809.05	1085.7	23.649	40.178	0	0	-18.774	-3.3626	-4.3364	-25.735	21.149	7.8051	4.8141	27.078	2.3757	4.4425	0.47767	1.3428	1638.1
12.59	1260	60	NaN	22.431	9.6303	-22.87	-170.93	22.215	11.186	-9.9873	-822.72	1223.8	26.705	808.98	1085.7	23.649	38.859	0	0	-18.921	-3.5092	-4.3321	-25.731	21.142	7.7846	4.7925	27.053	2.2215	4.2754	0.4604	1.3224	1637.9
12.6	1261	60	NaN	22.425	9.6389	-22.917	-170.96	22.153	11.203	-9.8614	-822.66	1223.8	26.855	809.03	1085.6	23.749	38.028	0	0	-19.034	-3.6217	-4.3287	-25.727	21.136	7.7557	4.7997	26.993	2.1025	4.134	0.47099	1.2654	1637.9
12.61	1262	60	NaN	22.41	9.6039	-22.912	-170.95	22.158	11.183	-9.931	-822.69	1223.8	26.828	808.95	1085.6	26.825	35.83	0	0	-19.07	-3.6575	-4.3271	-25.725	21.119	7.7577	4.765	26.997	2.0496	4.1001	0.43798	1.2714	1637.9
12.62	1263	60	NaN	22.4	9.5873	-22.909	-170.96	22.165	11.157	-9.9848	-822.65	1223.7	26.812	808.86	1085.6	25.969	38.015	0	0	-19.118	-3.7054	-4.3247	-25.723	21.108	7.7486	4.7481	27.004	1.9899	4.0432	0.42341	1.2813	1637.8
12.63	1264	60	NaN	22.385	9.572	-22.909	-170.97	22.139	11.135	-10.014	-822.57	1223.7	26.844	808.8	1085.5	25.099	40.315	0	0	-19.178	-3.7657	-4.3215	-25.72	21.09	7.7369	4.7312	26.98	1.9119	3.9711	0.40967	1.2598	1637.6
12.64	1265	60	NaN	22.372	9.5467	-22.906	-170.98	22.118	11.115	-10.06	-822.54	1223.7	26.869	808.76	1085.5	23.649	37.88	0	0	-19.26	-3.8471	-4.3219	-25.72	21.075	7.7232	4.7052	26.959	1.815	3.8761	0.38332	1.2391	1637.6
12.65	1266	60	NaN	22.363	9.5196	-22.907	-170.99	22.085	11.122	-10.095	-822.54	1223.7	26.958	808.75	1085.5	23.649	36.523	0	0	-19.326	-3.9122	-4.3224	-25.721	21.062	7.706	4.6776	26.927	1.7363	3.7939	0.35526	1.2066	1637.6
12.66	1267	60	NaN	22.353	9.5002	-22.916	-171	22.045	11.132	-10.099	-822.54	1223.7	27.049	808.75	1085.5	23.765	37.912	0	0	-19.371	-3.9575	-4.323	-25.721	21.049	7.6934	4.6573	26.888	1.6777	3.7359	0.33437	1.1665	1637.6
12.67	1268	60	NaN	22.344	9.4822	-22.917	-171	22.059	11.075	-10.117	-822.52	1223.7	26.913	808.65	1085.5	23.715	38.209	0	0	-19.252	-3.8386	-4.3246	-25.723	21.044	7.6981	4.6401	26.901	1.7923	3.8595	0.31546	1.1779	1637.4
12.68	1269	60	NaN	22.345	9.4623	-22.912	-171	22.021	11.101	-10.162	-822.47	1223.7	27.009	808.59	1085.5	24.617	35.788	0	0	-19.139	-3.7263	-4.3269	-25.725	21.04	7.6959	4.6196	26.864	1.9006	3.9696	0.29266	1.1387	1637.3
12.69	1270	60	NaN	22.339	9.4422	-22.906	-171.02	21.981	11.083	-10.215	-822.47	1223.7	27.016	808.62	1085.4	23.649	39.656	0	0	-19.045	-3.6329	-4.33	-25.728	21.031	7.6765	4.5984	26.825	1.9861	4.0437	0.26837	1.0963	1637.4
12.7	1271	60	NaN	22.342	9.4353	-22.919	-171.02	21.957	11.085	-10.192	-822.45	1223.7	27.057	808.61	1085.4	23.681	37.577	0	0	-18.99	-3.5784	-4.334	-25.732	21.034	7.6724	4.5921	26.8	2.0437	4.0941	0.25805	1.068	1637.3
12.71	1272	60	NaN	22.345	9.4258	-22.937	-171.03	21.946	11.062	-10.155	-822.45	1223.6	27.017	808.59	1085.4	23.649	37.6	0	0	-18.968	-3.5559	-4.3389	-25.737	21.039	7.6675	4.5834	26.788	2.0714	4.1116	0.24455	1.0509	1637.3
12.72	1273	60	NaN	22.347	9.4185	-22.946	-171.04	21.948	11.052	-10.148	-822.44	1223.6	27.006	808.54	1085.4	24.991	40.208	0	0	-18.945	-3.5334	-4.3437	-25.742	21.042	7.6592	4.5765	26.79	2.097	4.1258	0.23275	1.0481	1637.2
12.73	1274	60	NaN	22.349	9.4103	-22.951	-171.06	21.953	11.04	-10.166	-822.42	1223.6	26.996	808.49	1085.4	24.497	37.696	0	0	-18.923	-3.511	-4.3485	-25.747	21.044	7.6394	4.5684	26.795	2.1211	4.1285	0.21986	1.0477	1637.2
12.74	1275	60	NaN	22.352	9.4018	-22.958	-171.08	21.95	11.018	-10.172	-822.39	1223.6	26.971	808.47	1085.4	23.649	38.365	0	0	-18.9	-3.4885	-4.3534	-25.752	21.048	7.6134	4.5602	26.791	2.1477	4.1249	0.2068	1.0397	1637.1
12.75	1276	60	NaN	22.362	9.3989	-22.962	-171.11	21.948	11.033	-10.154	-822.35	1223.6	27.022	808.44	1085.4	23.649	37.488	0	0	-18.877	-3.466	-4.3582	-25.757	21.056	7.5889	4.5576	26.79	2.1789	4.1229	0.19936	1.0332	1637.1
12.76	1277	60	NaN	22.367	9.3785	-22.955	-171.19	21.963	11.035	-10.187	-822.36	1223.6	27.038	808.37	1085.4	23.649	37.641	0	0	-18.855	-3.4435	-4.363	-25.761	21.059	7.5065	4.5363	26.806	2.2044	4.0629	0.17331	1.0442	1637
12.77	1278	60	NaN	22.356	9.385	-22.956	-171.15	21.946	11.016	-10.182	-822.29	1223.6	27.009	808.42	1085.4	24.066	38.639	0	0	-18.832	-3.4211	-4.3679	-25.766	21.049	7.5477	4.5432	26.788	2.2167	4.1267	0.17532	1.0217	1637
12.78	1279	60	NaN	22.358	9.3704	-22.967	-171.2	21.945	11.006	-10.147	-822.29	1223.6	26.963	808.41	1085.4	24.62	36.931	0	0	-18.81	-3.3986	-4.3727	-25.771	21.055	7.4939	4.5285	26.787	2.2448	4.0953	0.1558	1.016	1637
12.79	1280	60	NaN	22.358	9.3425	-22.958	-171.18	21.943	10.984	-10.206	-822.31	1223.6	26.895	808.43	1085.4	23.649	39.175	0	0	-18.787	-3.3761	-4.3775	-25.776	21.054	7.5196	4.5008	26.784	2.267	4.1435	0.12331	1.0084	1637
12.8	1281	60	NaN	22.349	9.3215	-22.954	-171.19	21.945	11.001	-10.237	-822.32	1223.6	26.909	808.41	1085.4	23.689	39.991	0	0	-18.765	-3.3537	-4.3824	-25.781	21.044	7.5061	4.4797	26.787	2.279	4.1525	0.097385	1.006	1637
12.81	1282	60	NaN	22.34	9.3116	-22.951	-171.19	21.944	11.024	-10.247	-822.3	1223.6	26.936	808.41	1085.4	23.649	37.901	0	0	-18.742	-3.3312	-4.3872	-25.786	21.034	7.5034	4.4696	26.786	2.2916	4.1722	0.082368	1.0002	1637
12.82	1283	60	NaN	22.341	9.3089	-22.942	-171.14	21.933	11.015	-10.269	-822.28	1223.6	26.894	808.46	1085.4	23.649	38.648	0	0	-18.72	-3.3087	-4.392	-25.79	21.035	7.5506	4.4668	26.775	2.3157	4.2419	0.074781	0.98464	1637
12.83	1284	60	NaN	22.348	9.3096	-22.94	-171.13	21.923	11.006	-10.281	-822.25	1223.6	26.832	808.51	1085.4	23.649	37.799	0	0	-18.697	-3.2862	-4.3968	-25.795	21.044	7.5648	4.4682	26.765	2.3472	4.2786	0.071304	0.96937	1637
12.84	1285	60	NaN	22.344	9.3071	-22.939	-171.11	21.923	11.017	-10.304	-822.23	1223.6	26.83	808.53	1085.4	23.649	36.094	0	0	-18.674	-3.2638	-4.4017	-25.8	21.04	7.5858	4.4656	26.765	2.3656	4.322	0.063945	0.96446	1637
12.85	1286	60	NaN	22.344	9.3243	-22.958	-171.16	21.956	10.992	-10.254	-822.2	1223.6	26.718	808.44	1085.4	23.649	36.549	0	0	-18.652	-3.2413	-4.4065	-25.805	21.045	7.5441	4.4831	26.797	2.3935	4.3028	0.076618	0.99241	1636.9
12.86	1287	60	NaN	22.343	9.3218	-22.976	-171.11	21.924	11.029	-10.247	-822.22	1223.6	26.825	808.57	1085.4	24.181	39.423	0	0	-18.629	-3.2188	-4.4113	-25.81	21.041	7.5844	4.4808	26.765	2.412	4.3656	0.069447	0.95493	1637.1
12.87	1288	60	NaN	22.338	9.3201	-22.973	-171.09	21.921	11.055	-10.295	-822.23	1223.6	26.874	808.61	1085.4	24.265	40.573	0	0	-18.607	-3.1963	-4.4162	-25.815	21.032	7.6028	4.4796	26.761	2.4255	4.4064	0.063423	0.94659	1637.1
12.88	1289	60	NaN	22.339	9.3306	-22.975	-171.08	21.932	11.045	-10.291	-822.2	1223.6	26.823	808.62	1085.4	23.649	39.16	0	0	-18.584	-3.1739	-4.421	-25.819	21.036	7.6127	4.4903	26.772	2.4515	4.4388	0.069271	0.95249	1637.1
12.89	1290	60	NaN	22.338	9.342	-22.979	-171.09	21.947	11.026	-10.281	-822.18	1223.6	26.762	808.61	1085.4	23.649	35.348	0	0	-18.562	-3.1514	-4.4258	-25.824	21.036	7.6105	4.5017	26.787	2.4749	4.4591	0.075896	0.96309	1637
12.9	1291	60	NaN	22.33	9.3437	-22.975	-171.1	21.957	11.025	-10.311	-822.18	1223.6	26.752	808.6	1085.4	24.765	37.49	0	0	-18.543	-3.1329	-4.4303	-25.829	21.028	7.597	4.5034	26.797	2.4852	4.4641	0.073093	0.96876	1637
12.91	1292	60	NaN	22.329	9.3392	-22.971	-171.11	21.951	11.037	-10.342	-822.2	1223.6	26.765	808.62	1085.4	23.711	39.072	0	0	-18.562	-3.1516	-4.4317	-25.83	21.026	7.5886	4.4984	26.792	2.464	4.437	0.066679	0.96144	1637.1
12.92	1293	60	NaN	22.328	9.3341	-22.97	-171.12	21.947	11.057	-10.359	-822.23	1223.6	26.783	808.62	1085.4	23.649	38.224	0	0	-18.589	-3.1786	-4.4348	-25.833	21.024	7.5799	4.4934	26.787	2.4349	4.4014	0.05865	0.95431	1637.1
12.93	1294	60	NaN	22.322	9.3361	-22.972	-171.11	21.944	11.049	-10.331	-822.25	1223.6	26.737	808.64	1085.4	24.059	37.05	0	0	-18.622	-3.2115	-4.439	-25.837	21.02	7.5865	4.4955	26.784	2.3977	4.375	0.05643	0.94673	1637.1
12.94	1295	60	NaN	22.32	9.3465	-22.986	-171.12	21.942	11.071	-10.277	-822.25	1223.6	26.747	808.61	1085.4	23.649	37.439	0	0	-18.668	-3.2578	-4.4442	-25.843	21.019	7.5795	4.5066	26.782	2.3507	4.3216	0.06244	0.93963	1637.1
12.95	1296	60	NaN	22.314	9.3427	-22.963	-171.13	21.937	11.084	-10.358	-822.27	1223.6	26.716	808.59	1085.4	23.788	36.812	0	0	-18.717	-3.3059	-4.4495	-25.848	21.012	7.5696	4.502	26.778	2.2953	4.2637	0.052517	0.92995	1637.1
12.96	1297	60	NaN	22.309	9.3427	-22.946	-171.12	21.945	11.072	-10.402	-822.29	1223.6	26.618	808.55	1085.4	24.734	37.231	0	0	-18.743	-3.332	-4.4537	-25.852	21.008	7.5754	4.5017	26.786	2.2652	4.2434	0.047924	0.93402	1637.1
12.97	1298	60	NaN	22.309	9.3497	-22.952	-171.11	21.951	11.057	-10.363	-822.31	1223.6	26.518	808.51	1085.5	23.649	36.519	0	0	-18.888	-3.4765	-4.4651	-25.863	21.013	7.5896	4.5092	26.791	2.1254	4.1131	0.044082	0.92789	1637.1
12.98	1299	60	NaN	22.314	9.3617	-22.969	-171.11	21.94	11.065	-10.288	-822.32	1223.6	26.503	808.51	1085.5	23.649	36.721	0	0	-19.072	-3.6596	-4.4789	-25.877	21.021	7.5943	4.5216	26.78	1.9493	3.9347	0.042775	0.90302	1637.1
12.99	1300	60	NaN	22.317	9.3733	-22.979	-171.12	21.924	11.092	-10.245	-822.34	1223.6	26.556	808.51	1085.5	23.719	39.148	0	0	-19.117	-3.7045	-4.4849	-25.883	21.024	7.5854	4.5328	26.765	1.9072	3.8809	0.047913	0.88176	1637.1
13	1301	60	NaN	22.326	9.3663	-22.97	-171.12	21.931	11.085	-10.288	-822.38	1223.6	26.489	808.45	1085.5	23.649	36.362	0	0	-19.109	-3.6967	-4.4897	-25.888	21.034	7.5856	4.5261	26.771	1.9246	3.8889	0.036487	0.88329	1637.1
13.01	1302	60	NaN	22.331	9.3768	-22.958	-171.12	21.947	11.041	-10.322	-822.37	1223.6	26.325	808.38	1085.5	24.807	37.394	0	0	-19.07	-3.6578	-4.4937	-25.892	21.044	7.5971	4.5372	26.787	1.9741	3.9393	0.043456	0.89488	1637
13.02	1303	60	NaN	22.339	9.3903	-22.976	-171.13	21.923	11.049	-10.252	-822.4	1223.6	26.344	808.35	1085.5	24.479	39.018	0	0	-19.027	-3.6144	-4.4983	-25.897	21.053	7.5884	4.5504	26.763	2.0265	3.974	0.052032	0.86654	1637
13.03	1304	60	NaN	22.341	9.3891	-22.963	-171.14	21.902	11.06	-10.306	-822.42	1223.6	26.373	808.32	1085.5	24.277	38.677	0	0	-18.981	-3.5695	-4.5029	-25.901	21.052	7.5753	4.5487	26.742	2.0708	4.0058	0.045775	0.84094	1637
13.04	1305	60	NaN	22.345	9.3965	-22.965	-171.15	21.899	11.032	-10.291	-822.43	1223.6	26.297	808.28	1085.5	23.649	37.861	0	0	-18.936	-3.5245	-4.5068	-25.905	21.059	7.5666	4.5564	26.739	2.1231	4.0421	0.049638	0.83362	1637
13.05	1306	60	NaN	22.349	9.403	-22.975	-171.16	21.891	11.009	-10.244	-822.45	1223.6	26.241	808.24	1085.5	23.649	36.633	0	0	-18.936	-3.5245	-4.5152	-25.914	21.068	7.5626	4.5633	26.731	2.1313	4.0381	0.048129	0.81695	1636.9
13.06	1307	60	NaN	22.352	9.3986	-22.973	-171.15	21.875	11.007	-10.257	-822.48	1223.6	26.237	808.21	1085.5	23.649	36.481	0	0	-18.935	-3.5232	-4.5241	-25.922	21.07	7.5638	4.5589	26.715	2.1349	4.0406	0.034846	0.79223	1636.9
13.07	1308	60	NaN	22.35	9.3913	-22.958	-171.15	21.863	10.993	-10.309	-822.49	1223.6	26.195	808.15	1085.5	23.649	37.023	0	0	-18.848	-3.4371	-4.5272	-25.926	21.067	7.5704	4.5516	26.702	2.2188	4.1333	0.024455	0.77655	1636.9
13.08	1309	60	NaN	22.338	9.394	-22.963	-171.14	21.831	10.971	-10.274	-822.52	1223.6	26.156	808.12	1085.5	23.649	38.365	0	0	-18.873	-3.4618	-4.5308	-25.929	21.058	7.5776	4.5549	26.67	2.1847	4.1158	0.024144	0.741	1636.9
13.09	1310	60	NaN	22.336	9.3891	-22.957	-171.12	21.789	11	-10.282	-822.52	1223.6	26.228	808.13	1085.5	23.649	36.094	0	0	-18.951	-3.5397	-4.5347	-25.933	21.053	7.5956	4.5502	26.627	2.1018	4.056	0.015566	0.69434	1636.9
13.1	1311	60	NaN	22.333	9.3914	-22.958	-171.06	21.846	10.93	-10.277	-822.51	1223.6	25.93	807.94	1085.6	23.649	36.962	0	0	-18.922	-3.5098	-4.5364	-25.935	21.061	7.6638	4.5544	26.683	2.1397	4.154	0.017961	0.74843	1636.7
13.11	1312	60	NaN	22.335	9.3976	-22.96	-171.1	21.794	10.957	-10.248	-822.5	1223.6	26.102	808.01	1085.5	25.949	37.23	0	0	-18.909	-3.4977	-4.5377	-25.936	21.058	7.625	4.5581	26.633	2.1483	4.1273	0.020352	0.69712	1636.8
13.12	1313	60	NaN	22.337	9.396	-22.955	-171.11	21.761	10.971	-10.261	-822.51	1223.6	26.189	808.07	1085.5	24.11	39.761	0	0	-19.03	-3.6177	-4.5394	-25.938	21.056	7.6133	4.556	26.601	2.0264	3.9956	0.01664	0.66279	1636.8
13.13	1314	60	NaN	22.333	9.3944	-22.955	-171.1	21.758	10.959	-10.257	-822.51	1223.6	26.167	808.04	1085.5	23.649	36.169	0	0	-19.057	-3.6446	-4.5388	-25.937	21.054	7.6221	4.555	26.597	1.9967	3.9775	0.016203	0.65986	1636.8
13.14	1315	60	NaN	22.329	9.3923	-22.958	-171.1	21.746	10.954	-10.241	-822.51	1223.6	26.171	808.02	1085.5	23.649	34.833	0	0	-19.048	-3.6355	-4.5369	-25.935	21.049	7.6256	4.5528	26.585	2.0016	3.9901	0.015845	0.64992	1636.8
13.15	1316	60	NaN	22.332	9.387	-22.952	-171.09	21.721	10.967	-10.263	-822.52	1223.6	26.213	808.04	1085.5	23.649	38.153	0	0	-19.021	-3.6093	-4.5332	-25.932	21.05	7.631	4.547	26.561	2.0287	4.0217	0.013735	0.62928	1636.8
13.16	1317	60	NaN	22.339	9.3903	-22.947	-171.08	21.726	10.974	-10.274	-822.47	1223.6	26.221	807.98	1085.5	23.649	37.396	0	0	-19.036	-3.6236	-4.5289	-25.927	21.057	7.6425	4.551	26.565	2.0207	4.0189	0.022105	0.63806	1636.7
13.17	1318	60	NaN	22.336	9.3848	-22.954	-171.08	21.68	10.993	-10.254	-822.47	1223.6	26.299	808.04	1085.5	24.192	39.059	0	0	-19.066	-3.6534	-4.5243	-25.923	21.052	7.6343	4.5446	26.521	1.986	3.9809	0.020298	0.59796	1636.8
13.18	1319	60	NaN	22.336	9.3779	-22.956	-171.07	21.686	10.978	-10.249	-822.48	1223.6	26.235	808.01	1085.5	23.649	39.185	0	0	-19.102	-3.6896	-4.5189	-25.917	21.054	7.6455	4.5389	26.525	1.9521	3.9559	0.019955	0.60744	1636.7
13.19	1320	60	NaN	22.348	9.3721	-22.959	-171.07	21.69	10.962	-10.228	-822.48	1223.6	26.169	807.98	1085.5	24.084	37.757	0	0	-19.121	-3.7085	-4.5129	-25.911	21.069	7.6509	4.5335	26.529	1.9483	3.9424	0.020638	0.61736	1636.7
13.2	1321	60	NaN	22.351	9.3725	-22.966	-171.08	21.667	10.985	-10.204	-822.46	1223.6	26.219	808.01	1085.5	24.33	36.687	0	0	-19.098	-3.686	-4.5058	-25.904	21.071	7.6422	4.5339	26.506	1.9726	3.9562	0.028065	0.60162	1636.7
13.21	1322	60	NaN	22.349	9.3746	-22.964	-171.08	21.662	10.983	-10.21	-822.41	1223.6	26.173	807.99	1085.5	23.834	39.87	0	0	-19.133	-3.7204	-4.5002	-25.899	21.071	7.6459	4.5358	26.501	1.9377	3.9255	0.035665	0.60238	1636.6
13.22	1323	60	NaN	22.347	9.3689	-22.96	-171.07	21.67	10.971	-10.224	-822.38	1223.6	26.085	807.95	1085.5	24.247	40.231	0	0	-19.215	-3.8021	-4.4947	-25.893	21.072	7.6536	4.5301	26.509	1.8566	3.8516	0.035404	0.61574	1636.6
13.23	1324	60	NaN	22.345	9.3561	-22.966	-171.07	21.662	10.991	-10.216	-822.39	1223.6	26.096	807.94	1085.5	23.684	37.312	0	0	-19.381	-3.9669	-4.4889	-25.887	21.069	7.6522	4.5175	26.501	1.6881	3.6853	0.028579	0.61366	1636.6
13.24	1325	60	NaN	22.342	9.353	-22.968	-171.06	21.659	10.999	-10.213	-822.34	1223.6	26.056	807.9	1085.5	23.649	39.612	0	0	-19.483	-4.0693	-4.4842	-25.883	21.067	7.6704	4.514	26.498	1.5838	3.6011	0.029775	0.61529	1636.5
13.25	1326	60	NaN	22.342	9.3531	-22.973	-171.04	21.649	11.042	-10.178	-822.33	1223.6	26.126	807.85	1085.5	25.703	37.867	0	0	-19.567	-4.1529	-4.4799	-25.878	21.066	7.6845	4.5137	26.488	1.4989	3.5316	0.033818	0.60971	1636.4
13.26	1327	60	NaN	22.337	9.3423	-22.971	-171.04	21.615	11.061	-10.217	-822.32	1223.6	26.178	807.9	1085.5	24.613	38.566	0	0	-19.729	-4.3138	-4.4723	-25.871	21.058	7.6769	4.5023	26.455	1.3292	3.3631	0.02999	0.58451	1636.5
13.27	1328	60	NaN	22.335	9.3347	-22.957	-171.03	21.607	11.036	-10.264	-822.3	1223.6	26.086	807.88	1085.5	23.649	39.545	0	0	-20.001	-4.5843	-4.4628	-25.861	21.057	7.6886	4.4943	26.448	1.0567	3.1043	0.031478	0.58628	1636.4
13.28	1329	60	NaN	22.337	9.3367	-22.958	-171.04	21.581	11.057	-10.235	-822.25	1223.6	26.15	807.9	1085.5	23.649	37.368	0	0	-20.45	-5.0314	-4.4506	-25.849	21.058	7.683	4.4965	26.421	0.60865	2.6516	0.045842	0.57212	1636.4
13.29	1330	60	NaN	22.343	9.3339	-22.967	-171.04	21.566	11.065	-10.189	-822.2	1223.5	26.178	807.87	1085.5	24.613	38.842	0	0	-20.634	-5.2153	-4.4425	-25.841	21.065	7.6808	4.4946	26.406	0.43105	2.4655	0.052089	0.56469	1636.3
13.3	1331	60	NaN	22.346	9.3192	-22.972	-171.04	21.556	11.059	-10.177	-822.17	1223.5	26.168	807.82	1085.5	23.891	41.508	0	0	-20.78	-5.3601	-4.434	-25.832	21.069	7.6864	4.4809	26.394	0.28919	2.3263	0.046963	0.5618	1636.2
13.31	1332	60	NaN	22.344	9.2952	-22.97	-171.03	21.525	11.075	-10.197	-822.17	1223.5	26.23	807.82	1085.5	23.928	38.375	0	0	-20.952	-5.532	-4.4228	-25.821	21.064	7.685	4.4571	26.363	0.11126	2.1529	0.034349	0.54173	1636.2
13.32	1333	60	NaN	22.35	9.2676	-22.968	-171.04	21.494	11.084	-10.221	-822.17	1223.5	26.27	807.83	1085.5	24.488	37.972	0	0	-21.219	-5.7973	-4.4148	-25.813	21.067	7.6779	4.4298	26.332	-0.15154	1.8807	0.015036	0.51844	1636.2
13.33	1334	60	NaN	22.353	9.2564	-22.991	-171.02	21.515	11.03	-10.147	-822.16	1223.4	26.112	807.76	1085.5	24.346	39.043	0	0	-21.507	-6.0847	-4.4076	-25.806	21.079	7.7029	4.4205	26.351	-0.42893	1.6182	0.012904	0.54515	1636.2
13.34	1335	60	NaN	22.354	9.2336	-22.982	-171.03	21.493	11.027	-10.186	-822.17	1223.4	26.125	807.75	1085.5	23.649	37.094	0	0	-21.742	-6.3183	-4.3964	-25.795	21.078	7.6963	4.3979	26.329	-0.66427	1.378	0.0014578	0.53399	1636.2
13.35	1336	60	NaN	22.35	9.2371	-22.996	-171.03	21.466	11.054	-10.137	-822.16	1223.4	26.212	807.76	1085.5	23.649	38.946	0	0	-21.971	-6.5467	-4.3848	-25.783	21.072	7.6937	4.4015	26.302	-0.89918	1.147	0.016618	0.51867	1636.1
13.36	1337	60	NaN	22.352	9.2374	-22.985	-171.03	21.434	11.073	-10.175	-822.11	1223.4	26.276	807.76	1085.5	24.182	37.961	0	0	-22.201	-6.7751	-4.3733	-25.772	21.07	7.6923	4.4011	26.271	-1.1304	0.91719	0.027791	0.49886	1636.1
13.37	1338	60	NaN	22.352	9.2523	-22.979	-171.03	21.405	11.06	-10.179	-822.06	1223.4	26.248	807.77	1085.5	25.121	38.524	0	0	-22.142	-6.7161	-4.3676	-25.766	21.071	7.6944	4.4156	26.242	-1.0702	0.97826	0.048006	0.47586	1636.1
13.38	1339	60	NaN	22.35	9.2703	-22.983	-171.03	21.37	11.07	-10.156	-822.02	1223.4	26.294	807.79	1085.5	23.649	36.72	0	0	-22.191	-6.7653	-4.3578	-25.756	21.069	7.6893	4.4328	26.207	-1.1224	0.92401	0.075027	0.45077	1636
13.39	1340	60	NaN	22.348	9.2757	-22.983	-171.03	21.351	11.096	-10.168	-822.01	1223.5	26.386	807.77	1085.5	23.649	38.086	0	0	-22.493	-7.0663	-4.3396	-25.738	21.063	7.6806	4.437	26.19	-1.43	0.61434	0.097353	0.45199	1636
13.4	1341	60	NaN	22.345	9.2815	-22.987	-171.03	21.39	11.047	-10.17	-822.01	1223.5	26.243	807.67	1085.5	25.115	38.485	0	0	-22.637	-7.2094	-4.3304	-25.729	21.065	7.6902	4.4431	26.229	-1.572	0.48082	0.11274	0.49982	1635.9
13.41	1342	60	NaN	22.344	9.293	-23.005	-171.03	21.351	11.074	-10.121	-822.01	1223.5	26.33	807.73	1085.5	23.649	38.581	0	0	-22.737	-7.309	-4.3236	-25.722	21.062	7.6868	4.4547	26.189	-1.6746	0.37778	0.13106	0.4671	1636
13.42	1343	60	NaN	22.338	9.2956	-23.007	-171.03	21.373	11.041	-10.138	-821.99	1223.5	26.225	807.66	1085.5	24.128	39.228	0	0	-22.832	-7.4031	-4.3176	-25.716	21.06	7.6945	4.458	26.211	-1.772	0.29134	0.14044	0.49501	1635.9
13.43	1344	60	NaN	22.332	9.2831	-22.994	-171.03	21.362	11.059	-10.21	-822.01	1223.5	26.298	807.64	1085.5	24.114	39.466	0	0	-22.977	-7.5477	-4.3115	-25.71	21.048	7.6819	4.4452	26.2	-1.9285	0.13424	0.1337	0.49036	1635.9
13.44	1345	60	NaN	22.33	9.291	-23	-171.03	21.357	11.07	-10.163	-821.99	1223.5	26.34	807.62	1085.5	24.215	39.115	0	0	-23.184	-7.7537	-4.3054	-25.704	21.046	7.6827	4.4538	26.195	-2.1372	-0.07101	0.14842	0.49084	1635.8
13.45	1346	60	NaN	22.328	9.291	-22.999	-171.03	21.351	11.064	-10.138	-821.99	1223.4	26.34	807.6	1085.5	25.595	38.12	0	0	-23.225	-7.7947	-4.2958	-25.694	21.045	7.6827	4.4538	26.188	-2.1795	-0.11204	0.15801	0.49412	1635.8
13.46	1347	60	NaN	22.325	9.2791	-22.99	-171.04	21.349	11.048	-10.149	-822.01	1223.4	26.318	807.58	1085.5	23.649	36.075	0	0	-23.256	-7.8263	-4.2881	-25.687	21.043	7.6786	4.4416	26.186	-2.2135	-0.14764	0.15349	0.49998	1635.8
13.47	1348	60	NaN	22.327	9.2641	-22.981	-171.04	21.348	11.031	-10.157	-822.03	1223.4	26.293	807.57	1085.5	23.649	38.461	0	0	-23.29	-7.86	-4.2834	-25.682	21.046	7.6793	4.4268	26.185	-2.2443	-0.18074	0.14342	0.50313	1635.8
13.48	1349	60	NaN	22.338	9.249	-22.966	-171.03	21.327	11.033	-10.179	-822.05	1223.4	26.314	807.56	1085.5	24.969	36.539	0	0	-23.455	-8.024	-4.2766	-25.675	21.055	7.6858	4.4117	26.164	-2.4002	-0.33819	0.13518	0.4894	1635.8
13.49	1350	60	NaN	22.337	9.252	-22.968	-171.03	21.305	11.085	-10.16	-822.04	1223.4	26.484	807.57	1085.5	23.649	39.172	0	0	-23.632	-8.1997	-4.2695	-25.668	21.048	7.6786	4.4149	26.143	-2.5831	-0.52115	0.14537	0.47461	1635.9
13.5	1351	60	NaN	22.35	9.2425	-22.963	-171.01	21.303	11.062	-10.17	-822.06	1223.4	26.425	807.51	1085.5	23.649	38.07	0	0	-23.74	-8.308	-4.2666	-25.665	21.064	7.7	4.4058	26.14	-2.6766	-0.60798	0.13921	0.47478	1635.8
13.51	1352	60	NaN	22.348	9.2393	-22.96	-171.02	21.276	11.066	-10.182	-822.08	1223.4	26.488	807.53	1085.5	23.909	39.137	0	0	-23.838	-8.4053	-4.2619	-25.66	21.059	7.6902	4.4017	26.114	-2.779	-0.71507	0.13981	0.4534	1635.9
13.52	1353	60	NaN	22.351	9.2273	-22.967	-171.02	21.244	11.068	-10.178	-822.14	1223.4	26.524	807.55	1085.4	23.649	36.149	0	0	-23.925	-8.4917	-4.2554	-25.654	21.061	7.6903	4.3895	26.081	-2.8635	-0.80134	0.13408	0.4277	1635.9
13.53	1354	60	NaN	22.358	9.2239	-22.978	-171.02	21.221	11.063	-10.173	-822.17	1223.4	26.544	807.57	1085.5	23.649	38.866	0	0	-23.959	-8.5261	-4.2509	-25.649	21.067	7.6846	4.3866	26.058	-2.8924	-0.84153	0.13573	0.40903	1636
13.54	1355	60	NaN	22.362	9.2197	-22.985	-171.03	21.208	11.054	-10.196	-822.21	1223.4	26.567	807.58	1085.5	23.649	39.204	0	0	-23.979	-8.5457	-4.2475	-25.646	21.07	7.6764	4.3827	26.045	-2.9094	-0.86925	0.1352	0.39887	1636
13.55	1356	60	NaN	22.358	9.2139	-22.996	-171.05	21.22	11.024	-10.219	-822.28	1223.4	26.51	807.54	1085.5	24.085	37.706	0	0	-23.983	-8.5494	-4.2455	-25.644	21.067	7.6634	4.3776	26.056	-2.9153	-0.88603	0.13214	0.41248	1636.1
13.56	1357	60	NaN	22.347	9.2232	-23.015	-171.07	21.261	10.972	-10.193	-822.33	1223.4	26.356	807.46	1085.5	23.649	38.583	0	0	-23.937	-8.5041	-4.2439	-25.642	21.062	7.6441	4.3886	26.096	-2.8753	-0.86	0.14463	0.45331	1636
13.57	1358	60	NaN	22.339	9.229	-23.014	-171.03	21.234	11.01	-10.232	-822.35	1223.4	26.515	807.48	1085.5	23.649	35.553	0	0	-23.888	-8.4552	-4.2425	-25.641	21.048	7.6772	4.3934	26.07	-2.8402	-0.778	0.15088	0.42915	1636.1
13.58	1359	60	NaN	22.329	9.2328	-23.007	-171.04	21.229	11.019	-10.273	-822.41	1223.4	26.561	807.5	1085.5	23.649	37.04	0	0	-23.82	-8.3873	-4.2422	-25.641	21.035	7.6607	4.3965	26.066	-2.7854	-0.72663	0.15433	0.42494	1636.1
13.59	1360	60	NaN	22.316	9.2504	-23.002	-171.04	21.239	11.031	-10.31	-822.42	1223.4	26.594	807.47	1085.5	24.437	37.074	0	0	-23.783	-8.3505	-4.2419	-25.64	21.019	7.6579	4.4148	26.074	-2.7644	-0.69263	0.17288	0.43382	1636.1
13.6	1361	60	NaN	22.307	9.2545	-23.005	-171.05	21.226	11.044	-10.312	-822.48	1223.5	26.653	807.5	1085.5	23.824	36.807	0	0	-23.766	-8.3332	-4.2417	-25.64	21.008	7.6497	4.4188	26.062	-2.758	-0.68348	0.17705	0.42194	1636.2
13.61	1362	60	NaN	22.292	9.2621	-23.003	-171.06	21.234	11.027	-10.315	-822.54	1223.5	26.625	807.49	1085.5	23.649	36.448	0	0	-23.554	-8.123	-4.2423	-25.641	20.994	7.6439	4.4264	26.07	-2.5609	-0.47908	0.18406	0.42934	1636.3
13.62	1363	60	NaN	22.278	9.2742	-22.994	-171.06	21.242	11.031	-10.337	-822.56	1223.5	26.646	807.48	1085.5	23.969	39.471	0	0	-23.332	-7.9013	-4.243	-25.641	20.978	7.6375	4.4384	26.077	-2.3535	-0.26382	0.19547	0.43587	1636.3
13.63	1364	60	NaN	22.27	9.2851	-22.988	-171.06	21.253	11.042	-10.348	-822.57	1223.5	26.675	807.47	1085.5	23.649	38.05	0	0	-23.098	-7.6685	-4.2437	-25.642	20.969	7.6347	4.4497	26.089	-2.1291	-0.03385	0.20599	0.44663	1636.3
13.64	1365	60	NaN	22.26	9.2916	-22.988	-171.06	21.288	11.008	-10.336	-822.62	1223.5	26.582	807.42	1085.6	24.672	36.986	0	0	-22.752	-7.3242	-4.2463	-25.645	20.963	7.6396	4.457	26.122	-1.7896	0.31531	0.21067	0.47769	1636.3
13.65	1366	60	NaN	22.247	9.2885	-22.967	-171.07	21.252	11.043	-10.404	-822.69	1223.5	26.707	807.48	1085.5	23.649	37.023	0	0	-22.396	-6.9697	-4.2504	-25.649	20.943	7.6263	4.4526	26.088	-1.4529	0.65653	0.2022	0.43933	1636.4
13.66	1367	60	NaN	22.254	9.3062	-22.967	-171.06	21.28	10.982	-10.377	-822.69	1223.5	26.522	807.48	1085.6	24.673	36.35	0	0	-21.957	-6.5319	-4.2668	-25.665	20.958	7.6413	4.4717	26.114	-0.9989	1.1094	0.2049	0.44904	1636.4
13.67	1368	60	NaN	22.258	9.3186	-22.962	-171.06	21.271	11.009	-10.379	-822.7	1223.5	26.618	807.51	1085.6	25.096	38.021	0	0	-21.755	-6.331	-4.2766	-25.675	20.958	7.6429	4.4841	26.105	-0.79648	1.3119	0.20751	0.43033	1636.5
13.68	1369	60	NaN	22.263	9.3273	-22.964	-171.05	21.288	10.976	-10.375	-822.71	1223.5	26.537	807.5	1085.6	23.649	35.84	0	0	-21.716	-6.2924	-4.2818	-25.68	20.966	7.6527	4.4936	26.121	-0.75034	1.3603	0.21181	0.44108	1636.4
13.69	1370	60	NaN	22.265	9.3363	-22.968	-171.05	21.287	10.984	-10.35	-822.73	1223.5	26.6	807.51	1085.7	24.426	36.749	0	0	-21.677	-6.2538	-4.287	-25.685	20.967	7.6476	4.5034	26.12	-0.71064	1.3938	0.21642	0.43482	1636.5
13.7	1371	60	NaN	22.268	9.3415	-22.965	-171.06	21.272	11.021	-10.34	-822.75	1223.5	26.744	807.55	1085.7	23.649	38.581	0	0	-21.639	-6.2153	-4.2922	-25.691	20.965	7.6366	4.509	26.104	-0.67325	1.4213	0.21676	0.41364	1636.5
13.71	1372	60	NaN	22.275	9.3527	-22.964	-171.06	21.267	11.034	-10.32	-822.75	1223.5	26.817	807.58	1085.7	24.328	37.386	0	0	-21.6	-6.1767	-4.2975	-25.696	20.97	7.6323	4.5204	26.1	-0.62969	1.4556	0.22289	0.40384	1636.6
13.72	1373	60	NaN	22.281	9.3754	-22.975	-171.06	21.287	11.006	-10.253	-822.71	1223.5	26.798	807.58	1085.7	23.649	37.974	0	0	-21.561	-6.1381	-4.3027	-25.701	20.979	7.6349	4.5437	26.119	-0.58221	1.4968	0.24101	0.41796	1636.5
13.73	1374	60	NaN	22.278	9.3758	-22.967	-171.06	21.311	10.973	-10.247	-822.71	1223.5	26.742	807.54	1085.7	24.202	38.72	0	0	-21.522	-6.0995	-4.3079	-25.706	20.978	7.6409	4.545	26.142	-0.54391	1.5414	0.23714	0.43536	1636.5
13.74	1375	60	NaN	22.282	9.3805	-22.949	-171.06	21.308	10.955	-10.263	-822.67	1223.6	26.769	807.6	1085.8	24.978	38.671	0	0	-21.484	-6.061	-4.3131	-25.712	20.981	7.6343	4.5501	26.138	-0.50295	1.5734	0.23701	0.42676	1636.5
13.75	1376	60	NaN	22.279	9.3831	-22.952	-171.06	21.296	10.99	-10.237	-822.63	1223.5	26.906	807.63	1085.8	23.649	37.114	0	0	-21.445	-6.0224	-4.3183	-25.717	20.974	7.6314	4.5534	26.126	-0.47068	1.609	0.23507	0.40935	1636.5
13.76	1377	60	NaN	22.28	9.3738	-22.947	-171.07	21.305	10.96	-10.216	-822.61	1223.5	26.887	807.65	1085.7	23.888	37.619	0	0	-21.406	-5.9838	-4.3236	-25.722	20.976	7.6242	4.544	26.135	-0.43	1.6404	0.22042	0.41316	1636.5
13.77	1378	60	NaN	22.273	9.3517	-22.93	-171.07	21.34	10.914	-10.24	-822.61	1223.5	26.811	807.63	1085.8	23.649	35.848	0	0	-21.367	-5.9453	-4.3288	-25.727	20.971	7.6264	4.5229	26.169	-0.39677	1.6811	0.19408	0.44157	1636.5
13.78	1379	60	NaN	22.272	9.3324	-22.918	-171.07	21.357	10.887	-10.271	-822.58	1223.5	26.769	807.62	1085.8	23.651	40.084	0	0	-21.329	-5.9067	-4.334	-25.732	20.97	7.631	4.5042	26.186	-0.35834	1.7243	0.17018	0.45318	1636.4
13.79	1380	60	NaN	22.279	9.3276	-22.921	-171.07	21.352	10.885	-10.249	-822.54	1223.5	26.802	807.64	1085.8	24.199	40.105	0	0	-21.29	-5.8681	-4.3392	-25.738	20.977	7.6242	4.4994	26.18	-0.31301	1.756	0.16018	0.44275	1636.4
13.8	1381	60	NaN	22.281	9.3289	-22.929	-171.09	21.351	10.889	-10.198	-822.49	1223.5	26.872	807.68	1085.8	24.839	39.348	0	0	-21.251	-5.8296	-4.3444	-25.743	20.979	7.6057	4.5013	26.178	-0.27261	1.7761	0.15683	0.43548	1636.4
13.81	1382	60	NaN	22.283	9.3139	-22.916	-171.1	21.348	10.872	-10.253	-822.43	1223.5	26.866	807.72	1085.8	24.707	39.509	0	0	-21.212	-5.791	-4.3496	-25.748	20.979	7.5985	4.4865	26.175	-0.23337	1.8075	0.13682	0.42724	1636.4
13.82	1383	60	NaN	22.296	9.3141	-22.931	-171.09	21.364	10.812	-10.217	-822.33	1223.5	26.734	807.73	1085.8	24.628	37.644	0	0	-21.174	-5.7524	-4.3549	-25.753	20.997	7.6075	4.4885	26.19	-0.17627	1.8551	0.13365	0.43666	1636.3
13.83	1384	60	NaN	22.303	9.3063	-22.948	-171.09	21.33	10.852	-10.168	-822.31	1223.5	26.877	807.77	1085.8	23.649	39.133	0	0	-21.135	-5.7139	-4.3601	-25.758	21.001	7.6084	4.4807	26.156	-0.13379	1.8945	0.12064	0.39736	1636.3
13.84	1385	60	NaN	22.307	9.2968	-22.958	-171.1	21.301	10.884	-10.153	-822.3	1223.5	27.019	807.84	1085.8	24.807	38.628	0	0	-21.096	-5.6753	-4.3653	-25.764	21.001	7.5897	4.4711	26.127	-0.09526	1.9144	0.10583	0.36287	1636.4
13.85	1386	60	NaN	22.314	9.2947	-22.969	-171.12	21.319	10.827	-10.131	-822.25	1223.4	26.887	807.85	1085.8	23.649	36.675	0	0	-21.058	-5.6367	-4.3705	-25.769	21.013	7.5839	4.4706	26.143	-0.044346	1.9472	0.10013	0.37428	1636.3
13.86	1387	60	NaN	22.319	9.2902	-22.971	-171.14	21.35	10.813	-10.135	-822.2	1223.4	26.854	807.77	1085.9	24.24	37.707	0	0	-21.019	-5.5981	-4.3757	-25.774	21.019	7.5582	4.467	26.173	-9.3215e-05	1.9601	0.091224	0.39904	1636.2
13.87	1388	60	NaN	22.321	9.2907	-22.972	-171.18	21.356	10.859	-10.13	-822.16	1223.4	27.009	807.71	1085.9	23.826	38.193	0	0	-20.929	-5.5083	-4.3791	-25.777	21.016	7.518	4.4672	26.18	0.087473	2.0096	0.088092	0.40244	1636.1
13.88	1389	60	NaN	22.328	9.2999	-22.98	-171.18	21.336	10.867	-10.086	-822.1	1223.4	27.092	807.76	1085.9	25.249	38.397	0	0	-20.536	-5.1176	-4.3715	-25.77	21.021	7.5127	4.477	26.159	0.48466	2.3951	0.10557	0.38915	1636.1
13.89	1390	60	NaN	22.337	9.2919	-22.972	-171.14	21.317	10.822	-10.107	-822.09	1223.4	27.016	807.84	1085.9	23.839	37.041	0	0	-20.144	-4.7269	-4.3639	-25.762	21.033	7.5553	4.4695	26.139	0.88867	2.8284	0.10565	0.37666	1636.1
13.9	1391	60	NaN	22.339	9.2931	-22.968	-171.18	21.357	10.841	-10.116	-822.04	1223.5	27.075	807.72	1085.9	24.923	36.998	0	0	-19.751	-4.3362	-4.3562	-25.755	21.032	7.5143	4.4699	26.18	1.2804	3.1781	0.11368	0.4253	1636
13.91	1392	60	NaN	22.344	9.2705	-22.968	-171.21	21.375	10.846	-10.12	-822.06	1223.5	27.186	807.72	1085.9	23.649	36.787	0	0	-19.359	-3.9455	-4.3486	-25.747	21.033	7.4792	4.4488	26.197	1.6738	3.5337	0.1002	0.4498	1636
13.92	1393	60	NaN	22.352	9.2741	-22.986	-171.23	21.368	10.848	-10.051	-822.04	1223.4	27.264	807.75	1085.9	23.913	37.317	0	0	-19.033	-3.6209	-4.3435	-25.742	21.04	7.4592	4.4523	26.19	2.0071	3.8382	0.10889	0.44782	1636
13.93	1394	60	NaN	22.356	9.2753	-22.991	-171.24	21.39	10.825	-10.008	-822.01	1223.4	27.265	807.73	1085.9	24.068	38.788	0	0	-18.939	-3.5273	-4.3469	-25.745	21.046	7.4516	4.4546	26.211	2.1072	3.9243	0.10766	0.46574	1636
13.94	1395	60	NaN	22.363	9.2638	-22.983	-171.25	21.423	10.805	-10.018	-822	1223.4	27.309	807.68	1086	23.649	38.37	0	0	-18.89	-3.4787	-4.351	-25.749	21.051	7.4408	4.4433	26.244	2.1608	3.9621	0.092328	0.49459	1635.9
13.95	1396	60	NaN	22.367	9.2549	-22.979	-171.27	21.446	10.792	-10.019	-821.99	1223.4	27.401	807.65	1085.9	23.649	36.915	0	0	-18.872	-3.4603	-4.3552	-25.754	21.051	7.4176	4.4338	26.267	2.1794	3.9574	0.078611	0.51313	1635.9
13.96	1397	60	NaN	22.363	9.2536	-22.986	-171.29	21.463	10.758	-9.9882	-821.98	1223.4	27.424	807.65	1085.9	26.64	36.176	0	0	-18.902	-3.49	-4.3591	-25.757	21.048	7.3994	4.4327	26.284	2.1467	3.9094	0.073636	0.52635	1635.9
13.97	1398	60	NaN	22.365	9.2347	-22.983	-171.28	21.494	10.694	-10.025	-822	1223.4	27.347	807.64	1086	23.649	36.38	0	0	-18.918	-3.5059	-4.3635	-25.762	21.052	7.4065	4.4147	26.314	2.134	3.9006	0.051261	0.55202	1635.9
13.98	1399	60	NaN	22.363	9.2208	-22.958	-171.34	21.517	10.751	-10.119	-822.01	1223.4	27.59	807.55	1085.9	23.649	38.397	0	0	-18.899	-3.487	-4.3694	-25.768	21.037	7.337	4.3992	26.338	2.1384	3.85	0.029776	0.57069	1635.8
13.99	1400	60	NaN	22.358	9.2408	-22.991	-171.37	21.553	10.701	-9.9994	-822	1223.4	27.602	807.46	1085.9	23.66	36.136	0	0	-18.93	-3.5179	-4.3749	-25.773	21.036	7.3072	4.419	26.375	2.1065	3.7894	0.044152	0.60193	1635.7
14	1401	60	NaN	22.362	9.2541	-22.996	-171.39	21.566	10.703	-9.9722	-821.97	1223.4	27.671	807.4	1085.9	24.182	37.933	0	0	-18.992	-3.5804	-4.3803	-25.779	21.038	7.2886	4.4321	26.388	2.0457	3.7082	0.051821	0.60976	1635.6
14.01	1402	60	NaN	22.356	9.2565	-22.992	-171.42	21.553	10.692	-10.014	-821.99	1223.4	27.764	807.37	1085.9	23.649	38.408	0	0	-19.106	-3.6934	-4.386	-25.784	21.028	7.2523	4.4328	26.377	1.9217	3.5589	0.04684	0.59253	1635.6
14.02	1403	60	NaN	22.349	9.2569	-22.978	-171.45	21.551	10.61	-10.095	-822	1223.4	27.647	807.31	1085.8	23.649	37.864	0	0	-19.25	-3.8369	-4.3913	-25.79	21.022	7.2243	4.4311	26.377	1.7718	3.3874	0.039731	0.58702	1635.5
14.03	1404	60	NaN	22.347	9.2627	-22.98	-171.47	21.548	10.586	-10.117	-821.98	1223.4	27.644	807.25	1085.8	25.369	41.547	0	0	-19.396	-3.9822	-4.3959	-25.794	21.02	7.2041	4.4362	26.374	1.6236	3.2219	0.040219	0.58016	1635.5
14.04	1405	60	NaN	22.349	9.268	-23.001	-171.48	21.532	10.624	-10.069	-822	1223.4	27.799	807.2	1085.8	23.649	39.229	0	0	-19.515	-4.1011	-4.3987	-25.797	21.018	7.1852	4.442	26.358	1.5026	3.0841	0.043337	0.56131	1635.4
14.05	1406	60	NaN	22.352	9.2622	-23.005	-171.49	21.526	10.519	-10.082	-822.04	1223.4	27.55	807.15	1085.8	24.266	38.378	0	0	-19.628	-4.2129	-4.4013	-25.8	21.028	7.1822	4.4346	26.353	1.4007	2.9693	0.033257	0.55354	1635.4
14.06	1407	60	NaN	22.355	9.2679	-23.011	-171.49	21.463	10.641	-10.077	-822.01	1223.4	27.931	807.18	1085.8	24.492	41.088	0	0	-19.726	-4.3104	-4.4038	-25.802	21.019	7.1688	4.4406	26.29	1.2933	2.8583	0.036759	0.488	1635.4
14.07	1408	60	NaN	22.359	9.2666	-23.021	-171.5	21.421	10.65	-10.068	-822.04	1223.4	27.964	807.2	1085.8	24.265	38.024	0	0	-20.149	-4.7322	-4.415	-25.813	21.021	7.1604	4.4386	26.249	0.87225	2.4281	0.023531	0.43547	1635.5
14.08	1409	60	NaN	22.358	9.2542	-23.007	-171.5	21.402	10.659	-10.141	-822.07	1223.4	27.969	807.18	1085.8	23.649	37.481	0	0	-20.499	-5.0806	-4.4259	-25.824	21.018	7.1584	4.4263	26.229	0.51848	2.0778	0.00037452	0.40512	1635.5
14.09	1410	60	NaN	22.358	9.2543	-23.005	-171.57	21.369	10.691	-10.163	-822.09	1223.4	28.09	807.18	1085.7	23.649	37.452	0	0	-20.51	-5.0919	-4.4317	-25.83	21.013	7.0842	4.4259	26.197	0.50241	1.9923	-0.005816	0.36699	1635.5
14.1	1411	60	NaN	22.36	9.2561	-23.01	-171.6	21.349	10.714	-10.147	-822.1	1223.4	28.14	807.16	1085.7	24.656	35.802	0	0	-20.608	-5.1895	-4.4363	-25.835	21.014	7.0536	4.4276	26.177	0.40537	1.8641	-0.0086914	0.34283	1635.5
14.11	1412	60	NaN	22.362	9.2603	-23.018	-171.58	21.341	10.734	-10.114	-822.12	1223.4	28.13	807.14	1085.8	24.244	37.912	0	0	-20.748	-5.3281	-4.4404	-25.839	21.017	7.0731	4.4327	26.169	0.26961	1.745	-0.0077253	0.32988	1635.5
14.12	1413	60	NaN	22.364	9.2655	-23.023	-171.53	21.332	10.783	-10.097	-822.13	1223.4	28.155	807.13	1085.8	25.148	39.758	0	0	-20.934	-5.5136	-4.4444	-25.843	21.019	7.1231	4.4395	26.158	0.084774	1.6095	-0.0048513	0.31532	1635.5
14.13	1414	60	NaN	22.366	9.2602	-23.012	-171.45	21.329	10.851	-10.145	-822.17	1223.4	28.199	807.14	1085.9	23.942	39.376	0	0	-21.111	-5.6898	-4.4489	-25.847	21.018	7.2061	4.4359	26.153	-0.092589	1.5163	-0.013033	0.3058	1635.6
14.14	1415	60	NaN	22.361	9.2602	-22.996	-171.54	21.338	10.828	-10.193	-822.18	1223.4	28.234	807.17	1085.9	24.474	36.061	0	0	-21.273	-5.8513	-4.4543	-25.853	21.01	7.1135	4.4381	26.161	-0.26331	1.2622	-0.01622	0.30782	1635.6
14.15	1416	60	NaN	22.362	9.2736	-22.997	-171.44	21.279	10.926	-10.151	-822.18	1223.4	28.445	807.27	1085.9	24.201	37.196	0	0	-21.369	-5.9469	-4.4629	-25.861	21.005	7.2023	4.4514	26.101	-0.36354	1.2554	-0.011482	0.23947	1635.7
14.16	1417	60	NaN	22.354	9.267	-22.994	-171.41	21.285	10.945	-10.169	-822.24	1223.4	28.514	807.29	1086	23.649	36.799	0	0	-21.48	-6.0569	-4.4709	-25.869	20.994	7.2323	4.4478	26.104	-0.48528	1.1754	-0.023048	0.23457	1635.8
14.17	1418	60	NaN	22.353	9.2739	-22.997	-171.41	21.297	10.964	-10.159	-822.25	1223.4	28.667	807.34	1086.1	24.375	37.474	0	0	-21.633	-6.2097	-4.477	-25.875	20.988	7.2255	4.4573	26.113	-0.6452	1.0158	-0.019669	0.23786	1635.8
14.18	1419	60	NaN	22.348	9.2751	-22.987	-171.42	21.307	10.888	-10.198	-822.25	1223.4	28.626	807.43	1086.1	24.122	38.323	0	0	-21.787	-6.3633	-4.4873	-25.886	20.984	7.2148	4.4589	26.123	-0.80363	0.85147	-0.028406	0.23693	1635.9
14.19	1420	60	NaN	22.345	9.2782	-22.986	-171.47	21.341	10.843	-10.206	-822.27	1223.4	28.804	807.53	1086.2	25.147	39.601	0	0	-21.919	-6.4946	-4.4951	-25.893	20.974	7.1609	4.4644	26.154	-0.94553	0.66625	-0.030692	0.26096	1636
14.2	1421	60	NaN	22.345	9.2897	-22.999	-171.54	21.4	10.861	-10.167	-822.28	1223.4	29.247	807.61	1086.3	23.979	36.616	0	0	-22.004	-6.5789	-4.4956	-25.894	20.959	7.0768	4.4805	26.209	-1.0445	0.49797	-0.015114	0.31512	1636.1
14.21	1422	60	NaN	22.342	9.2976	-22.993	-171.53	21.423	10.795	-10.188	-822.26	1223.4	29.416	807.78	1086.3	23.659	35.324	0	0	-22.063	-6.6377	-4.5026	-25.901	20.95	7.0792	4.4894	26.231	-1.1124	0.44151	-0.013227	0.33006	1636.3
14.22	1423	60	NaN	22.345	9.3105	-23	-171.37	21.326	10.824	-10.146	-822.24	1223.4	29.893	808.28	1086.2	24.66	39.746	0	0	-22.089	-6.6639	-4.5179	-25.916	20.938	7.2282	4.5015	26.135	-1.1511	0.56429	-0.016464	0.21883	1636.8
14.23	1424	60	NaN	22.353	9.3121	-23.002	-171.38	21.358	10.84	-10.141	-822.23	1223.4	30.294	808.42	1086.2	24.389	38.151	0	0	-22.029	-6.6042	-4.5248	-25.923	20.932	7.2014	4.5028	26.168	-1.0968	0.59719	-0.02195	0.24448	1636.9
14.24	1425	60	NaN	22.351	9.3035	-22.993	-171.39	21.39	10.886	-10.169	-822.24	1223.4	30.91	808.61	1086.1	23.857	38.595	0	0	-21.983	-6.5578	-4.5298	-25.928	20.908	7.1691	4.4927	26.201	-1.0743	0.61132	-0.037081	0.27289	1637.1
14.25	1426	60	NaN	22.352	9.2972	-22.993	-171.37	21.466	10.884	-10.166	-822.25	1223.4	31.213	808.65	1086.2	23.649	38.76	0	0	-21.967	-6.5427	-4.5331	-25.932	20.898	7.1799	4.4874	26.275	-1.0691	0.63721	-0.045745	0.34388	1637.2
14.26	1427	60	NaN	22.354	9.2933	-22.993	-171.33	21.548	10.853	-10.155	-822.25	1223.4	31.349	808.61	1086.2	23.649	37.867	0	0	-21.915	-6.4909	-4.5374	-25.936	20.896	7.2083	4.4845	26.357	-1.0189	0.71743	-0.052982	0.42109	1637.2
14.27	1428	60	NaN	22.36	9.2927	-22.989	-171.3	21.605	10.836	-10.148	-822.23	1223.4	31.485	808.6	1086.2	24.341	37.942	0	0	-21.9	-6.4753	-4.542	-25.94	20.898	7.2396	4.4847	26.413	-1.0018	0.76436	-0.057315	0.47282	1637.1
14.28	1429	60	NaN	22.366	9.2877	-22.983	-171.25	21.633	10.839	-10.16	-822.21	1223.4	31.611	808.63	1086.3	23.772	38.59	0	0	-21.951	-6.5262	-4.5467	-25.945	20.898	7.2796	4.481	26.44	-1.0523	0.75343	-0.065722	0.49478	1637.1
14.29	1430	60	NaN	22.364	9.2718	-22.976	-171.19	21.645	10.839	-10.193	-822.23	1223.4	31.636	808.65	1086.3	23.649	40.104	0	0	-21.981	-6.5561	-4.5514	-25.95	20.895	7.3396	4.4662	26.45	-1.086	0.78354	-0.08524	0.50041	1637.2
14.3	1431	60	NaN	22.363	9.2671	-22.975	-171.11	21.632	10.867	-10.188	-822.22	1223.4	31.646	808.68	1086.3	24.034	35.431	0	0	-21.988	-6.5635	-4.5562	-25.955	20.893	7.4222	4.462	26.437	-1.0948	0.85868	-0.094227	0.48247	1637.2
14.31	1432	60	NaN	22.372	9.2684	-22.992	-170.94	21.544	11.039	-10.139	-822.19	1223.4	31.761	808.8	1086.3	25.268	42.741	0	0	-21.941	-6.5166	-4.5598	-25.958	20.9	7.5916	4.4638	26.349	-1.041	1.075	-0.095973	0.3909	1637.3
14.32	1433	60	NaN	22.377	9.2662	-23.004	-170.8	21.49	11.166	-10.105	-822.19	1223.4	31.725	808.86	1086.3	23.65	41.434	0	0	-21.916	-6.4917	-4.5635	-25.962	20.908	7.7279	4.4631	26.293	-1.0082	1.2362	-0.10036	0.33087	1637.3
14.33	1434	60	NaN	22.378	9.2636	-23.005	-170.67	21.402	11.288	-10.113	-822.18	1223.4	31.598	808.94	1086.3	23.827	37.626	0	0	-21.92	-6.4955	-4.5674	-25.966	20.913	7.8701	4.4612	26.205	-1.0073	1.3747	-0.1062	0.23914	1637.4
14.34	1435	60	NaN	22.376	9.2581	-23.002	-170.47	21.339	11.402	-10.136	-822.17	1223.4	31.13	808.92	1086.4	25.395	38.575	0	0	-22.009	-6.5839	-4.5715	-25.97	20.927	8.0821	4.4599	26.137	-1.082	1.4982	-0.1116	0.16683	1637.4
14.35	1436	60	NaN	22.375	9.2549	-23.001	-170.3	21.239	11.534	-10.153	-822.14	1223.4	30.71	808.96	1086.6	23.8	36.109	0	0	-22.023	-6.5978	-4.576	-25.974	20.94	8.269	4.4613	26.033	-1.0824	1.6711	-0.11473	0.058392	1637.3
14.36	1437	60	NaN	22.376	9.2587	-23.006	-170.18	21.076	11.674	-10.142	-822.11	1223.4	30.475	809.15	1086.6	23.649	38.466	0	0	-21.93	-6.5051	-4.581	-25.979	20.95	8.3979	4.4682	25.866	-0.97973	1.8928	-0.11285	-0.11309	1637.5
14.37	1438	60	NaN	22.376	9.2664	-23.02	-170.05	20.896	11.794	-10.1	-822.07	1223.4	30.168	809.35	1086.7	25.406	35.986	0	0	-21.747	-6.3233	-4.5927	-25.991	20.962	8.5405	4.4799	25.683	-0.78487	2.2173	-0.11278	-0.30844	1637.6
14.38	1439	60	NaN	22.374	9.2687	-23.027	-169.91	20.716	11.929	-10.1	-822.04	1223.4	29.935	809.49	1086.9	25.583	38.351	0	0	-21.486	-6.063	-4.6101	-26.009	20.968	8.6847	4.4867	25.498	-0.51735	2.6217	-0.12339	-0.51091	1637.7
14.39	1440	60	NaN	22.369	9.2659	-23.027	-169.84	20.558	12.036	-10.083	-822.03	1223.4	29.721	809.68	1087.1	23.649	27.379	0	0	-21.224	-5.8028	-4.6276	-26.026	20.971	8.7662	4.4913	25.333	-0.25281	2.9634	-0.13626	-0.69305	1637.9
14.4	1441	60	NaN	22.36	9.2588	-23.031	-169.72	20.346	12.163	-10.06	-822.03	1223.4	29.652	810	1087.2	23.649	50.775	0	0	-21.035	-5.6148	-4.6362	-26.035	20.966	8.8901	4.4912	25.114	-0.068992	3.2754	-0.14502	-0.9209	1638.2
14.41	1442	60	NaN	22.361	9.2458	-23.028	-169.57	20.072	12.286	-10.043	-822.03	1223.4	29.657	810.49	1087.4	23.649	56.357	0	0	-20.919	-5.4986	-4.6361	-26.034	20.968	9.0346	4.4874	24.83	0.049501	3.5359	-0.14867	-1.2044	1638.6
14.42	1443	60	NaN	22.363	9.245	-23.017	-169.47	19.884	12.308	-10.029	-821.98	1223.4	29.603	810.9	1087.6	23.649	47.166	0	0	-20.943	-5.523	-4.6396	-26.038	20.972	9.1415	4.4934	24.635	0.029093	3.6185	-0.14615	-1.4028	1639
14.43	1444	60	NaN	22.366	9.244	-23.005	-169.4	19.775	12.274	-10.022	-821.92	1223.4	29.582	811.27	1087.8	24.863	57.531	0	0	-20.959	-5.5382	-4.641	-26.039	20.977	9.2134	4.4986	24.521	0.018577	3.6752	-0.14238	-1.5187	1639.3
14.44	1445	60	NaN	22.374	9.233	-22.993	-169.34	19.699	12.219	-10.018	-821.9	1223.4	29.638	811.69	1087.9	29.379	65.905	0	1	-20.962	-5.5412	-4.6402	-26.039	20.983	9.2674	4.4945	24.437	0.021765	3.7262	-0.14569	-1.6013	1639.7
14.45	1446	60	NaN	22.382	9.2201	-22.985	-169.3	19.636	12.139	-10.011	-821.89	1223.4	29.758	812.16	1088.1	30.734	67.28	0	1	-20.961	-5.5403	-4.6391	-26.037	20.988	9.309	4.4876	24.368	0.027072	3.7686	-0.15145	-1.669	1640.1
14.46	1447	60	NaN	22.385	9.2157	-22.986	-169.26	19.588	12.077	-9.9999	-821.88	1223.4	30.042	812.71	1088.2	29.079	67.909	0	1	-20.956	-5.5359	-4.6377	-26.036	20.981	9.3378	4.4903	24.313	0.025088	3.8019	-0.14736	-1.7229	1640.7
14.47	1448	60	NaN	22.391	9.2104	-22.981	-169.26	19.611	12.001	-9.9926	-821.87	1223.4	30.425	813.26	1088.4	30.454	68.234	0	1	-20.941	-5.5209	-4.634	-26.032	20.975	9.3254	4.4938	24.327	0.033496	3.8045	-0.1402	-1.7049	1641.2
14.48	1449	60	NaN	22.378	9.1203	-22.914	-169.26	19.77	11.862	-10.277	-822.06	1223.4	31.005	813.94	1088.8	31.532	68.17	0	1	-20.93	-5.51	-4.6304	-26.029	20.932	9.2913	4.4175	24.473	0.0020305	3.7813	-0.21298	-1.556	1642
14.49	1450	60	NaN	22.402	9.1739	-22.97	-169.24	19.835	11.811	-10.03	-821.91	1223.4	31.721	814.59	1089	30.278	67.885	0	1	-20.927	-5.5069	-4.6269	-26.025	20.94	9.3013	4.4821	24.527	0.013213	3.7944	-0.14478	-1.4982	1642.5
14.5	1451	60	NaN	22.414	9.1961	-22.982	-169.2	19.975	11.693	-9.9835	-821.82	1223.4	32.122	815.11	1089.3	30.939	66.489	0	1	-21.055	-5.6346	-4.623	-26.021	20.941	9.331	4.5157	24.656	-0.11447	3.6964	-0.10729	-1.3656	1643
14.51	1452	60	NaN	22.418	9.1929	-22.981	-169.17	20.121	11.594	-9.9988	-821.82	1223.3	32.547	815.64	1089.5	30.589	59.764	0	1	-21.125	-5.7035	-4.6196	-26.018	20.93	9.3404	4.5234	24.791	-0.19467	3.637	-0.096182	-1.2271	1643.5
14.52	1453	60	NaN	22.423	9.1923	-22.997	-169.19	20.322	11.443	-9.965	-821.82	1223.3	32.992	816.27	1089.9	28.075	55.612	0	1	-21.14	-5.7184	-4.6167	-26.015	20.921	9.3041	4.5364	24.978	-0.21864	3.5857	-0.080298	-1.0368	1644.1
14.53	1454	60	NaN	22.423	9.1884	-23.006	-169.24	20.606	11.216	-9.9811	-821.83	1223.3	33.338	816.91	1090.3	23.663	51.141	0	1	-21.192	-5.7708	-4.6128	-26.011	20.908	9.2452	4.5486	25.246	-0.28379	3.4745	-0.064177	-0.76495	1644.7
14.54	1455	60	NaN	22.408	9.1908	-23.022	-169.22	20.715	11.247	-9.9654	-821.84	1223.3	34.044	817.45	1090.5	23.649	43.699	0	1	-21.27	-5.8484	-4.6083	-26.007	20.87	9.2402	4.559	25.347	-0.39978	3.3918	-0.049366	-0.65969	1645.3
14.55	1456	60	NaN	22.402	9.1825	-23.02	-169.15	20.947	11.139	-9.9848	-821.86	1223.3	34.212	817.72	1090.6	23.649	44.725	0	1	-21.368	-5.9456	-4.6043	-26.003	20.858	9.3101	4.5584	25.571	-0.50942	3.3645	-0.045859	-0.43165	1645.5
14.56	1457	60	NaN	22.395	9.1889	-23.022	-169.13	21.137	11.135	-9.9808	-821.87	1223.3	34.666	818.03	1090.8	23.649	51.154	0	1	-21.501	-6.0783	-4.6001	-25.998	20.835	9.3109	4.5718	25.755	-0.66598	3.2326	-0.02826	-0.24396	1645.8
14.57	1458	60	NaN	22.389	9.1974	-23.027	-169.11	21.274	11.158	-9.9541	-821.86	1223.3	35.116	818.39	1090.9	23.649	55.943	0	1	-21.653	-6.2296	-4.5959	-25.994	20.815	9.3138	4.5855	25.886	-0.83809	3.0842	-0.010435	-0.10845	1646.2
14.58	1459	60	NaN	22.381	9.1922	-23.016	-169.1	21.421	11.138	-9.997	-821.88	1223.3	35.379	818.67	1091	24.423	57.423	0	1	-21.736	-6.312	-4.5926	-25.991	20.797	9.3136	4.5843	26.029	-0.93896	3.0016	-0.0083475	0.038227	1646.5
14.59	1460	60	NaN	22.371	9.1967	-23.016	-169.11	21.589	11.132	-9.993	-821.91	1223.3	35.649	818.89	1091.1	23.838	56.211	0	1	-21.843	-6.4185	-4.5886	-25.987	20.778	9.2949	4.5914	26.194	-1.0647	2.8765	0.0027731	0.20734	1646.7
14.6	1461	60	NaN	22.359	9.2027	-23.022	-169.12	21.725	11.152	-9.9603	-821.94	1223.3	35.906	819.02	1091.1	25.829	61.646	0	1	-21.969	-6.5439	-4.584	-25.982	20.758	9.281	4.5994	26.328	-1.2102	2.737	0.015407	0.34565	1646.9
14.61	1462	60	NaN	22.342	9.1718	-22.998	-169.11	21.78	11.175	-10.071	-822.06	1223.3	36.065	819.07	1091.2	27.939	68.813	0	1	-22.009	-6.584	-4.5804	-25.979	20.732	9.2813	4.5695	26.382	-1.2773	2.6973	-0.010881	0.40309	1647.1
14.62	1463	60	NaN	22.322	9.1108	-22.93	-169.12	21.768	11.221	-10.335	-822.27	1223.4	36.294	819.14	1091.2	28.808	70.691	0	1	-22.022	-6.5974	-4.5776	-25.976	20.695	9.2485	4.5066	26.372	-1.3275	2.6511	-0.070996	0.3958	1647.4
14.63	1464	60	NaN	22.352	9.2175	-23.003	-169.15	21.698	11.218	-9.9855	-822.04	1223.3	36.361	819.18	1091.2	30.432	68.863	0	1	-22.136	-6.7105	-4.5757	-25.974	20.735	9.2334	4.617	26.299	-1.4012	2.5229	0.041313	0.32466	1647.2
14.64	1465	60	NaN	22.357	9.2218	-22.991	-169.17	21.634	11.18	-10.023	-822.07	1223.3	36.277	819.17	1091.2	30.495	68.411	0	1	-22.227	-6.8015	-4.5721	-25.971	20.741	9.212	4.6217	26.234	-1.4863	2.4106	0.049565	0.26398	1647.2
14.65	1466	60	NaN	22.354	9.2337	-22.989	-169.19	21.556	11.154	-10.014	-822.1	1223.4	36.197	819.12	1091.3	31.505	68.282	0	1	-22.312	-6.8858	-4.5678	-25.966	20.741	9.2012	4.6337	26.156	-1.5706	2.3154	0.06589	0.18956	1647.2
14.66	1467	60	NaN	22.363	9.2525	-22.99	-169.21	21.409	11.214	-10.004	-822.09	1223.4	36.386	819.16	1091.2	31.224	68.583	0	1	-22.436	-7.0096	-4.5644	-25.963	20.744	9.1704	4.6504	26.011	-1.6927	2.1608	0.085995	0.048627	1647.2
14.67	1468	60	NaN	22.368	9.2637	-22.992	-169.2	21.309	11.246	-9.9982	-822.09	1223.4	36.445	819.09	1091.2	30.776	68.889	0	1	-22.541	-7.1139	-4.5616	-25.96	20.747	9.1813	4.6617	25.911	-1.794	2.0673	0.10004	-0.048601	1647.1
14.68	1469	60	NaN	22.372	9.2676	-22.991	-169.17	21.241	11.259	-10.004	-822.12	1223.4	36.381	818.92	1091.2	30.106	66.43	0	1	-22.634	-7.2061	-4.5593	-25.958	20.752	9.2117	4.6655	25.843	-1.8812	2.0056	0.10621	-0.11475	1647
14.69	1470	60	NaN	22.373	9.2456	-22.961	-169.15	21.167	11.292	-10.117	-822.2	1223.4	36.303	818.72	1091.2	30.591	61.988	0	1	-22.762	-7.3339	-4.5557	-25.954	20.752	9.2284	4.6405	25.772	-2.0097	1.8946	0.084716	-0.18227	1646.9
14.7	1471	60	NaN	22.358	9.1836	-22.898	-169.1	21.17	11.284	-10.368	-822.37	1223.5	35.975	818.32	1091.2	31.503	63.048	0	1	-22.893	-7.4642	-4.552	-25.95	20.74	9.2811	4.5768	25.777	-2.1526	1.817	0.024727	-0.17337	1646.7
14.71	1472	60	NaN	22.387	9.286	-22.969	-169.07	21.171	11.324	-10.021	-822.11	1223.4	35.832	818.01	1091.2	31.734	62.841	0	1	-22.972	-7.5429	-4.5497	-25.948	20.785	9.3335	4.6798	25.777	-2.1866	1.7906	0.13006	-0.17119	1646.1
14.72	1473	60	NaN	22.386	9.2766	-22.97	-169.01	21.15	11.421	-10.005	-822.13	1223.4	35.788	817.73	1091.2	31.049	63.165	0	1	-23.079	-7.6499	-4.5467	-25.945	20.787	9.3883	4.6688	25.758	-2.2926	1.7383	0.12203	-0.1869	1645.8
14.73	1474	60	NaN	22.396	9.2726	-22.961	-168.94	21.157	11.488	-10.011	-822.1	1223.4	35.61	817.41	1091.1	30.674	63.496	0	1	-23.163	-7.7329	-4.5436	-25.942	20.803	9.4704	4.663	25.767	-2.3602	1.7375	0.11941	-0.17491	1645.5
14.74	1475	60	NaN	22.391	9.2599	-22.966	-168.86	21.142	11.56	-9.988	-822.12	1223.4	35.414	817.11	1091.1	31.845	63.675	0	1	-23.065	-7.6353	-4.541	-25.939	20.805	9.5535	4.6495	25.753	-2.2599	1.9183	0.10851	-0.18665	1645.2
14.75	1476	60	NaN	22.39	9.2453	-22.975	-168.8	21.151	11.662	-9.956	-822.13	1223.4	35.184	816.68	1091.1	30.335	63.891	0	1	-23.115	-7.685	-4.5387	-25.937	20.812	9.6206	4.6343	25.762	-2.3026	1.9356	0.095603	-0.17495	1644.8
14.76	1477	60	NaN	22.394	9.2346	-22.979	-168.78	21.116	11.819	-9.9468	-822.11	1223.4	35.201	816.32	1091.1	28.402	63.525	0	1	-23.241	-7.8107	-4.5365	-25.935	20.815	9.6417	4.6211	25.729	-2.4255	1.8311	0.084598	-0.20551	1644.4
14.77	1478	60	NaN	22.385	9.203	-22.955	-168.78	21.032	11.957	-10.052	-822.16	1223.4	35.352	816.12	1091	28.995	62	0	1	-23.36	-7.929	-4.5328	-25.931	20.798	9.629	4.585	25.65	-2.5618	1.7001	0.052202	-0.2809	1644.2
14.78	1479	60	NaN	22.364	9.1398	-22.902	-168.77	21.041	11.951	-10.277	-822.27	1223.4	35.001	815.73	1091	26.852	59.419	0	1	-23.433	-8.0025	-4.5288	-25.927	20.781	9.6437	4.5185	25.662	-2.6528	1.6411	-0.010361	-0.26521	1644
14.79	1480	60	NaN	22.393	9.2136	-22.966	-168.78	21.033	11.962	-10.013	-822.05	1223.4	34.716	815.31	1090.9	25.616	56.353	0	1	-23.378	-7.947	-4.5253	-25.924	20.828	9.6598	4.592	25.655	-2.5498	1.7128	0.066712	-0.2688	1643.3
14.8	1481	60	NaN	22.395	9.2207	-22.985	-168.74	21.039	11.936	-9.9612	-822.01	1223.3	34.189	814.9	1090.9	25.604	55.468	0	1	-23.418	-7.9873	-4.5234	-25.922	20.85	9.7152	4.5979	25.662	-2.5679	1.7279	0.074432	-0.25985	1642.9
14.81	1482	60	NaN	22.402	9.2143	-22.994	-168.76	21.03	11.917	-9.9528	-821.99	1223.3	33.906	814.55	1090.9	24.607	54.238	0	1	-23.477	-8.0455	-4.5218	-25.92	20.867	9.7043	4.5883	25.656	-2.6101	1.6587	0.066482	-0.26404	1642.5
14.82	1483	60	NaN	22.4	9.2145	-23.005	-168.82	20.915	11.962	-9.9405	-821.95	1223.3	33.86	814.25	1090.7	24.377	55.59	0	1	-23.392	-7.9616	-4.5172	-25.916	20.867	9.6426	4.5826	25.547	-2.5259	1.6811	0.065389	-0.3687	1642.1
14.83	1484	60	NaN	22.393	9.2053	-23.008	-168.88	20.759	12.027	-9.9577	-821.94	1223.3	33.974	814.06	1090.5	26.391	56.664	0	1	-23.357	-7.9264	-4.5144	-25.913	20.855	9.5868	4.5674	25.396	-2.5021	1.6604	0.052962	-0.51637	1642
14.84	1485	60	NaN	22.388	9.2013	-23.005	-168.88	20.703	11.966	-9.9775	-821.92	1223.3	33.729	813.77	1090.5	25.747	57.491	0	1	-23.342	-7.9115	-4.5125	-25.911	20.857	9.5931	4.5608	25.344	-2.4848	1.6816	0.048292	-0.56695	1641.6
14.85	1486	60	NaN	22.377	9.1827	-22.983	-168.86	20.694	11.846	-10.071	-821.93	1223.3	33.315	813.43	1090.5	24.912	62.1	0	1	-23.291	-7.8606	-4.5116	-25.91	20.857	9.6199	4.54	25.337	-2.434	1.7593	0.028405	-0.57308	1641.3
14.86	1487	60	NaN	22.353	9.1245	-22.941	-168.9	20.509	11.909	-10.272	-822.06	1223.4	33.603	813.46	1090.3	28.704	67.608	0	1	-23.244	-7.8134	-4.5107	-25.909	20.816	9.5672	4.4743	25.16	-2.4273	1.7538	-0.03641	-0.74954	1641.5
14.87	1488	60	NaN	22.367	9.1981	-23.008	-168.94	20.31	11.913	-9.975	-821.83	1223.3	33.753	813.4	1090.2	28.77	69.399	0	1	-23.229	-7.7984	-4.5092	-25.908	20.835	9.5269	4.5447	24.964	-2.3934	1.7285	0.035536	-0.94388	1641.2
14.88	1489	60	NaN	22.371	9.201	-23.024	-168.93	20.274	11.835	-9.9149	-821.84	1223.3	33.575	813.25	1090.1	27.955	68.441	0	1	-23.129	-7.6995	-4.5085	-25.907	20.847	9.5452	4.5472	24.928	-2.2822	1.8457	0.038673	-0.97912	1641.1
14.89	1490	60	NaN	22.343	9.1214	-22.947	-168.91	20.25	11.778	-10.244	-822.03	1223.4	33.424	813.13	1090.1	27.941	68.338	0	1	-23.054	-7.6251	-4.5085	-25.907	20.814	9.5621	4.4649	24.907	-2.2408	1.937	-0.043617	-1.0001	1641.2
14.9	1491	60	NaN	22.336	9.1116	-22.927	-168.88	20.202	11.747	-10.31	-822.06	1223.4	33.357	813.08	1090.1	28.745	67.8	0	1	-23.122	-7.6923	-4.5094	-25.908	20.807	9.5904	4.4531	24.86	-2.3154	1.8982	-0.056222	-1.0476	1641.1
14.91	1492	60	NaN	22.341	9.1264	-22.925	-168.85	20.158	11.74	-10.297	-822.03	1223.4	33.325	813.09	1090.1	29.847	66.796	0	1	-23.051	-7.6212	-4.5117	-25.91	20.812	9.6258	4.4666	24.818	-2.2382	2.0046	-0.045104	-1.0925	1641.1
14.92	1493	60	NaN	22.358	9.1685	-22.949	-168.81	20.153	11.72	-10.184	-821.92	1223.4	33.22	813.09	1090.1	28.251	63.498	0	1	-22.93	-7.501	-4.5145	-25.913	20.837	9.6738	4.5091	24.812	-2.0928	2.1728	-0.0053759	-1.1004	1641
14.93	1494	60	NaN	22.379	9.2196	-22.988	-168.76	20.164	11.706	-10.018	-821.8	1223.3	33.108	813.1	1090.1	27.125	58.305	0	1	-22.783	-7.3547	-4.518	-25.916	20.868	9.7286	4.5615	24.822	-1.9147	2.3739	0.043465	-1.0947	1640.9
14.94	1495	60	NaN	22.385	9.2263	-22.994	-168.71	20.145	11.754	-10.007	-821.83	1223.3	33.135	813.18	1090.1	23.649	55.741	0	0	-22.641	-7.2133	-4.5227	-25.921	20.874	9.7815	4.5674	24.804	-1.767	2.5682	0.044666	-1.1175	1641
14.95	1496	60	NaN	22.392	9.2401	-22.991	-168.62	20.168	11.8	-10.019	-821.83	1223.4	33.061	813.25	1090	29.979	53.169	0	0	-22.517	-7.0898	-4.5294	-25.928	20.883	9.8673	4.5805	24.827	-1.6336	2.7776	0.05104	-1.1005	1641.1
14.96	1497	60	NaN	22.401	9.2306	-22.968	-168.57	20.187	11.806	-10.124	-821.85	1223.4	32.93	813.34	1090	28.376	51.668	0	0	-22.468	-7.041	-4.5366	-25.935	20.893	9.9188	4.5708	24.847	-1.5746	2.8778	0.034138	-1.0883	1641.2
14.97	1498	60	NaN	22.406	9.2425	-22.985	-168.51	20.235	11.804	-10.063	-821.87	1223.3	32.717	813.36	1090	23.649	50.272	0	0	-22.359	-6.9323	-4.5454	-25.944	20.907	9.9906	4.5835	24.894	-1.4515	3.0584	0.038035	-1.05	1641.2
14.98	1499	60	NaN	22.41	9.2453	-22.981	-168.44	20.278	11.808	-10.104	-821.86	1223.4	32.493	813.41	1090	26.518	46.692	0	0	-22.077	-6.6521	-4.5577	-25.956	20.918	10.066	4.5854	24.938	-1.159	3.4141	0.027698	-1.0182	1641.3
14.99	1500	60	NaN	22.417	9.2479	-22.989	-168.39	20.303	11.852	-10.102	-821.88	1223.3	32.4	813.47	1090	24.99	42.701	0	0	-21.796	-6.3719	-4.57	-25.968	20.928	10.125	4.5873	24.963	-0.86743	3.7528	0.017249	-1.005	1641.3
15	1501	60	NaN	22.422	9.2499	-23.006	-168.35	20.333	11.912	-10.06	-821.9	1223.3	32.343	813.51	1089.9	23.726	39.558	0	0	-21.515	-6.0918	-4.5823	-25.981	20.937	10.169	4.5884	24.994	-0.57786	4.0776	0.0060609	-0.98641	1641.4
15.01	1502	60	NaN	22.424	9.2504	-23.018	-168.31	20.375	11.955	-10.038	-821.92	1223.3	32.264	813.51	1089.9	25.491	38.496	0	0	-21.453	-6.0306	-4.5898	-25.988	20.942	10.206	4.5877	25.037	-0.511	4.1757	-0.0021481	-0.95083	1641.4
15.02	1503	60	NaN	22.425	9.2496	-23.025	-168.28	20.424	11.979	-10.048	-821.92	1223.3	32.15	813.46	1089.9	23.649	36.773	0	0	-21.575	-6.1517	-4.5976	-25.996	20.947	10.245	4.5856	25.088	-0.62734	4.0933	-0.012038	-0.90835	1641.4
15.03	1504	60	NaN	22.422	9.2362	-23.024	-168.22	20.52	11.99	-10.09	-821.96	1223.3	31.768	813.36	1089.8	23.649	37.629	0	0	-21.943	-6.5186	-4.6066	-26.005	20.956	10.318	4.5688	25.187	-0.98747	3.7998	-0.037795	-0.81773	1641.3
15.04	1505	60	NaN	22.411	9.232	-23.03	-168.19	20.539	12.067	-10.097	-822	1223.3	31.672	813.31	1089.6	23.829	38.957	0	0	-21.815	-6.3908	-4.6155	-26.014	20.948	10.347	4.5614	25.21	-0.86705	3.956	-0.054103	-0.80432	1641.3
15.05	1506	60	NaN	22.407	9.2276	-23.034	-168.2	20.596	12.075	-10.112	-822.01	1223.3	31.422	813.19	1089.6	23.649	38.916	0	0	-21.617	-6.1935	-4.6245	-26.023	20.952	10.349	4.5539	25.269	-0.66468	4.1552	-0.070608	-0.75364	1641.2
15.06	1507	60	NaN	22.399	9.2177	-23.044	-168.21	20.607	12.176	-10.119	-822.04	1223.3	31.28	812.97	1089.4	23.649	37.682	0	0	-21.419	-5.9963	-4.6335	-26.032	20.949	10.339	4.5381	25.286	-0.4701	4.3429	-0.095346	-0.74569	1641
15.07	1508	60	NaN	22.396	9.2118	-23.044	-168.18	20.573	12.285	-10.146	-822.05	1223.3	31.039	812.83	1089.2	24.153	37.014	0	0	-21.221	-5.7991	-4.6424	-26.041	20.953	10.376	4.5265	25.258	-0.26728	4.5765	-0.11594	-0.78263	1640.9
15.08	1509	60	NaN	22.39	9.2136	-23.044	-168.14	20.54	12.348	-10.16	-822.06	1223.3	30.738	812.69	1089.1	23.649	40.252	0	0	-21.022	-5.6018	-4.6514	-26.05	20.957	10.429	4.523	25.231	-0.065443	4.8274	-0.12833	-0.81905	1640.8
15.09	1510	60	NaN	22.38	9.2152	-23.045	-168.1	20.534	12.365	-10.171	-822.08	1223.3	30.361	812.48	1089	23.728	41.583	0	0	-20.824	-5.4046	-4.6603	-26.059	20.96	10.484	4.5198	25.229	0.1355	5.0797	-0.14054	-0.82952	1640.6
15.1	1511	60	NaN	22.375	9.208	-23.036	-168.04	20.542	12.37	-10.224	-822.11	1223.3	29.838	812.21	1088.9	23.928	40.712	0	0	-20.479	-5.0611	-4.6615	-26.06	20.971	10.557	4.5076	25.242	0.49184	5.4955	-0.15391	-0.81785	1640.3
15.11	1512	60	NaN	22.367	9.1987	-23.03	-167.98	20.552	12.396	-10.269	-822.13	1223.3	29.352	811.87	1088.7	23.649	38.837	0	0	-19.943	-4.5266	-4.6526	-26.051	20.978	10.63	4.4929	25.258	1.0355	6.103	-0.1597	-0.79341	1640
15.12	1513	60	NaN	22.365	9.2063	-23.043	-167.89	20.568	12.413	-10.224	-822.14	1223.3	28.736	811.49	1088.6	24.573	38.915	0	0	-19.806	-4.3903	-4.6549	-26.053	20.999	10.742	4.4954	25.279	1.1933	6.3522	-0.15945	-0.77414	1639.6
15.13	1514	60	NaN	22.366	9.2169	-23.072	-167.82	20.486	12.627	-10.143	-822.15	1223.3	28.485	811.1	1088.4	24.009	43.394	0	0	-19.739	-4.3237	-4.6574	-26.056	21.012	10.825	4.4972	25.206	1.2728	6.5011	-0.16015	-0.84991	1639.3
15.14	1515	60	NaN	22.362	9.2009	-23.073	-167.79	20.452	12.846	-10.174	-822.22	1223.3	28.402	810.66	1088.2	23.873	46.906	0	0	-19.728	-4.3125	-4.6587	-26.057	21.009	10.856	4.4742	25.179	1.2809	6.5439	-0.18454	-0.87804	1638.9
15.15	1516	60	NaN	22.363	9.1904	-23.073	-167.7	20.487	12.953	-10.19	-822.26	1223.2	27.869	810.13	1088.1	25.145	45.873	0	0	-19.691	-4.2765	-4.6555	-26.054	21.028	10.964	4.4588	25.218	1.3361	6.6871	-0.19665	-0.83549	1638.4
15.16	1517	60	NaN	22.364	9.1835	-23.073	-167.62	20.501	12.995	-10.198	-822.28	1223.2	27.202	809.67	1088	25.504	41.094	0	0	-19.653	-4.2377	-4.6516	-26.05	21.052	11.07	4.4467	25.238	1.399	6.832	-0.20492	-0.81223	1638
15.17	1518	60	NaN	22.366	9.1717	-23.066	-167.58	20.431	13.115	-10.235	-822.32	1223.2	26.608	809.12	1087.8	24.125	42.077	0	0	-19.649	-4.2338	-4.6455	-26.044	21.072	11.128	4.4258	25.177	1.4236	6.8938	-0.21972	-0.86705	1637.5
15.18	1519	60	NaN	22.375	9.1569	-23.057	-167.54	20.329	13.311	-10.275	-822.35	1223.2	25.951	808.33	1087.5	24.294	40.038	0	0	-19.683	-4.2683	-4.6386	-26.037	21.102	11.184	4.3995	25.087	1.419	6.916	-0.23911	-0.95046	1636.7
15.19	1520	60	NaN	22.385	9.1471	-23.067	-167.49	20.327	13.304	-10.245	-822.39	1223.2	25.259	807.76	1087.4	23.649	38.256	0	0	-19.759	-4.3433	-4.6307	-26.029	21.137	11.267	4.384	25.09	1.3785	6.9234	-0.24676	-0.9389	1636.2
15.2	1521	60	NaN	22.384	9.1439	-23.084	-167.43	20.285	13.278	-10.176	-822.45	1223.2	24.525	807.23	1087.2	26.388	41.424	0	0	-19.568	-4.1532	-4.6134	-26.012	21.164	11.346	4.3735	25.056	1.5964	7.1927	-0.23993	-0.95605	1635.7
15.21	1522	60	NaN	22.396	9.1438	-23.09	-167.41	20.128	13.368	-10.138	-822.46	1223.2	24.305	806.93	1087	25.417	39.278	0	0	-19.667	-4.252	-4.6	-25.998	21.185	11.381	4.3649	24.906	1.5185	7.1289	-0.23516	-1.092	1635.4
15.22	1523	60	NaN	22.41	9.1375	-23.08	-167.33	19.974	13.541	-10.137	-822.53	1223.2	24.051	806.31	1086.8	23.649	35.639	0	0	-20.129	-4.7123	-4.5916	-25.99	21.208	11.463	4.3508	24.761	1.0789	6.7505	-0.24089	-1.2292	1634.9
15.23	1524	60	NaN	22.416	9.1384	-23.073	-167.27	19.832	13.639	-10.117	-822.59	1223.2	23.736	805.83	1086.7	23.649	37.846	0	0	-20.188	-4.7705	-4.5822	-25.981	21.225	11.542	4.3446	24.626	1.0378	6.7714	-0.23756	-1.3546	1634.5
15.24	1525	60	NaN	22.423	9.1503	-23.065	-167.23	19.681	13.69	-10.094	-822.61	1223.3	23.44	805.49	1086.5	34.118	37.815	0	0	-20.232	-4.8151	-4.5721	-25.971	21.243	11.591	4.3492	24.482	1.0112	6.7763	-0.22298	-1.488	1634.2
15.25	1526	60	NaN	22.431	9.1641	-23.056	-167.2	19.556	13.715	-10.069	-822.62	1223.3	23.097	805.16	1086.4	37.86	37.921	0	0	-20.633	-5.2141	-4.5508	-25.949	21.263	11.633	4.3567	24.363	0.63031	6.4185	-0.1941	-1.5862	1633.9
15.26	1527	60	NaN	22.43	9.1686	-23.05	-167.15	19.466	13.727	-10.048	-822.66	1223.3	22.696	804.78	1086.3	41.777	38.995	0	0	-21.034	-5.6131	-4.5294	-25.928	21.278	11.693	4.3569	24.278	0.24379	6.0797	-0.17255	-1.6499	1633.5
15.27	1528	60	NaN	22.428	9.166	-23.042	-167.1	19.319	13.785	-10.06	-822.73	1223.3	22.435	804.49	1086.1	39.37	36.598	0	0	-21.428	-6.0055	-4.5082	-25.907	21.284	11.755	4.3481	24.137	-0.1435	5.7494	-0.16007	-1.7699	1633.3
15.28	1529	60	NaN	22.437	9.1742	-23.061	-167.09	19.163	13.718	-9.9306	-822.78	1223.3	21.767	804.06	1086	39.89	37.123	0	0	-21.223	-5.802	-4.4992	-25.898	21.321	11.796	4.3491	23.988	0.097601	5.9945	-0.15001	-1.9094	1632.9
15.29	1530	60	NaN	22.438	9.1718	-23.029	-167.12	19.106	13.702	-10.009	-822.8	1223.4	21.409	803.71	1085.9	50.696	38.461	1	0	-21.308	-5.8859	-4.4829	-25.881	21.332	11.774	4.3422	23.936	0.023872	5.8883	-0.14069	-1.9456	1632.6
15.3	1531	60	NaN	22.444	9.1792	-23.038	-167.15	19.08	13.623	-9.9362	-822.82	1223.4	20.905	803.41	1085.9	54.67	43.825	1	0	-21.674	-6.2509	-4.4595	-25.858	21.357	11.759	4.3466	23.913	-0.31705	5.5083	-0.11296	-1.9454	1632.3
15.31	1532	60	NaN	22.441	9.1821	-23.036	-167.19	19.007	13.635	-9.9082	-822.83	1223.4	20.692	803.21	1085.8	56.132	46.421	1	0	-21.669	-6.2456	-4.4408	-25.839	21.363	11.732	4.3469	23.842	-0.30567	5.4869	-0.093866	-1.9972	1632.1
15.32	1533	60	NaN	22.439	9.1861	-23.033	-167.25	18.844	13.73	-9.8867	-822.82	1223.4	20.753	803.14	1085.7	55.06	45.104	1	0	-21.669	-6.2454	-4.4219	-25.82	21.36	11.67	4.3469	23.683	-0.30904	5.4244	-0.07509	-2.137	1632.1
15.33	1534	60	NaN	22.439	9.1813	-23.038	-167.31	18.691	13.813	-9.8497	-822.83	1223.4	20.818	803.12	1085.6	54.481	44.398	1	0	-21.781	-6.3569	-4.4018	-25.8	21.358	11.61	4.3391	23.533	-0.4227	5.2528	-0.062624	-2.2667	1632.1
15.34	1535	60	NaN	22.436	9.1598	-23.047	-167.34	18.62	13.829	-9.8103	-822.86	1223.4	20.725	803.09	1085.6	53.493	50.201	1	0	-22.023	-6.5978	-4.3789	-25.777	21.36	11.583	4.3169	23.463	-0.66302	4.9851	-0.062031	-2.3142	1632.1
15.35	1536	60	NaN	22.433	9.138	-23.052	-167.38	18.538	13.834	-9.7546	-822.84	1223.4	20.61	803.17	1085.5	52.755	44.728	1	0	-22.342	-6.9153	-4.3545	-25.753	21.363	11.546	4.2918	23.384	-0.97869	4.6302	-0.062762	-2.3687	1632.1
15.36	1537	60	NaN	22.427	9.1107	-23.04	-167.41	18.523	13.846	-9.7871	-822.84	1223.4	20.582	803.24	1085.5	48.334	40.307	1	0	-22.338	-6.9116	-4.3372	-25.736	21.357	11.521	4.2633	23.371	-0.98076	4.6097	-0.073968	-2.365	1632.2
15.37	1538	60	NaN	22.427	9.0915	-23.04	-167.41	18.532	13.844	-9.7475	-822.82	1223.5	20.508	803.34	1085.5	38.056	40.052	1	0	-22.39	-6.9631	-4.319	-25.717	21.362	11.52	4.243	23.381	-1.028	4.5566	-0.075988	-2.3365	1632.3
15.38	1539	60	NaN	22.43	9.0866	-23.053	-167.39	18.622	13.804	-9.6796	-822.75	1223.5	20.284	803.35	1085.5	36.04	39.456	1	0	-22.487	-7.0596	-4.3005	-25.699	21.375	11.558	4.2384	23.471	-1.1119	4.4987	-0.062142	-2.2284	1632.2
15.39	1540	60	NaN	22.427	9.0545	-23.057	-167.35	18.686	13.797	-9.691	-822.76	1223.5	20.173	803.47	1085.5	39.195	37.954	1	0	-22.553	-7.1255	-4.295	-25.693	21.374	11.596	4.2059	23.534	-1.1782	4.4705	-0.089072	-2.159	1632.3
15.4	1541	60	NaN	22.422	9.0268	-23.072	-167.3	18.767	13.773	-9.6765	-822.77	1223.5	19.999	803.6	1085.6	38.238	35.814	1	0	-22.619	-7.1915	-4.2896	-25.688	21.377	11.651	4.1785	23.615	-1.2423	4.4598	-0.11108	-2.0727	1632.5
15.41	1542	60	NaN	22.421	9.01	-23.108	-167.21	18.895	13.701	-9.5946	-822.76	1223.6	19.599	803.77	1085.6	40.004	38.959	1	0	-22.687	-7.2592	-4.2853	-25.684	21.393	11.758	4.1635	23.741	-1.294	4.4986	-0.12176	-1.9424	1632.6
15.42	1543	60	NaN	22.422	8.9949	-23.145	-167.1	19.032	13.622	-9.517	-822.75	1223.6	19.13	804	1085.7	39.424	38.629	1	0	-22.7	-7.2726	-4.2827	-25.681	21.413	11.889	4.1501	23.877	-1.287	4.6167	-0.13256	-1.8042	1632.8
15.43	1544	60	NaN	22.421	8.9889	-23.151	-167.03	19.118	13.625	-9.5273	-822.75	1223.6	19.007	804.25	1085.7	44.057	36.833	1	0	-22.68	-7.2522	-4.2814	-25.68	21.416	11.962	4.1437	23.963	-1.2642	4.7098	-0.13768	-1.7164	1633.1
15.44	1545	60	NaN	22.416	8.9862	-23.156	-166.98	19.162	13.775	-9.5668	-822.76	1223.7	19.3	804.77	1085.7	41.659	38.492	1	0	-22.646	-7.2185	-4.2821	-25.68	21.4	12.002	4.1401	24.009	-1.2461	4.7835	-0.14203	-1.672	1633.6
15.45	1546	60	NaN	22.418	9.0149	-23.174	-166.95	19.245	13.837	-9.5374	-822.69	1223.7	19.454	805.17	1085.7	47.106	36.961	1	0	-22.527	-7.1002	-4.2823	-25.681	21.398	12.025	4.1687	24.091	-1.1293	4.9246	-0.11355	-1.5898	1634
15.46	1547	60	NaN	22.421	9.0191	-23.196	-166.97	19.391	13.829	-9.5135	-822.72	1223.7	19.362	805.41	1085.7	55.111	42.842	1	0	-22.356	-6.9292	-4.2822	-25.681	21.405	12.012	4.1757	24.234	-0.95049	5.083	-0.10648	-1.4463	1634.2
15.47	1548	60	NaN	22.424	9.0074	-23.227	-166.96	19.517	13.882	-9.4944	-822.79	1223.7	19.384	805.68	1085.8	55.407	45.169	1	0	-22.241	-6.8155	-4.2838	-25.682	21.408	12.027	4.1669	24.357	-0.83365	5.2115	-0.11685	-1.325	1634.6
15.48	1549	60	NaN	22.431	9.0013	-23.286	-166.93	19.612	13.976	-9.3714	-822.9	1223.7	19.527	805.99	1085.8	53.639	43.947	1	0	-22.125	-6.7	-4.2855	-25.684	21.415	12.057	4.1637	24.449	-0.71059	5.3568	-0.12178	-1.2346	1635
15.49	1550	60	NaN	22.435	8.9982	-23.345	-166.89	19.771	14.046	-9.2366	-823.07	1223.7	19.588	806.31	1085.8	53.418	44.1	1	0	-22.001	-6.5765	-4.2875	-25.686	21.421	12.1	4.1638	24.605	-0.5799	5.5235	-0.12374	-1.0805	1635.5
15.5	1551	60	NaN	22.432	8.9947	-23.363	-166.84	19.999	14.081	-9.2227	-823.27	1223.6	19.537	806.61	1085.9	52.114	41.894	1	0	-21.917	-6.493	-4.29	-25.688	21.421	12.153	4.1638	24.829	-0.49648	5.6598	-0.12623	-0.85906	1635.9
15.51	1552	60	NaN	22.432	9.0035	-23.336	-166.79	20.158	14.139	-9.3152	-823.35	1223.7	19.605	806.9	1086	50.95	41.992	1	0	-21.85	-6.4254	-4.293	-25.691	21.416	12.196	4.1762	24.986	-0.43359	5.7705	-0.11677	-0.70578	1636.3
15.52	1553	60	NaN	22.423	9.021	-23.283	-166.73	20.307	14.204	-9.4458	-823.46	1223.7	19.726	807.22	1086	50.384	43.326	1	0	-21.759	-6.3354	-4.2968	-25.695	21.398	12.241	4.1974	25.13	-0.36105	5.9052	-0.099358	-0.565	1636.7
15.53	1554	60	NaN	22.425	9.0593	-23.251	-166.67	20.399	14.327	-9.5106	-823.49	1223.7	20.091	807.57	1086.1	47.817	42.853	1	0	-21.702	-6.2788	-4.3007	-25.699	21.386	12.286	4.2377	25.22	-0.31663	6.007	-0.063053	-0.47892	1637.1
15.54	1555	60	NaN	22.42	9.1017	-23.25	-166.6	20.6	14.303	-9.4534	-823.57	1223.7	20.02	807.78	1086.2	47.391	43.108	1	0	-21.659	-6.2355	-4.3045	-25.703	21.385	12.364	4.2842	25.417	-0.27425	6.1285	-0.020338	-0.2856	1637.4
15.55	1556	60	NaN	22.412	9.1247	-23.249	-166.53	20.811	14.297	-9.4308	-823.71	1223.7	20.056	807.97	1086.3	47.602	42.257	1	0	-21.576	-6.1526	-4.3071	-25.705	21.377	12.431	4.3118	25.624	-0.19881	6.2779	0.0046822	-0.081184	1637.7
15.56	1557	60	NaN	22.395	9.1532	-23.268	-166.46	21.004	14.385	-9.357	-823.94	1223.7	20.496	808.31	1086.5	47.709	43.148	1	0	-21.501	-6.0786	-4.3097	-25.708	21.347	12.493	4.3465	25.81	-0.15382	6.4148	0.03678	0.10237	1638.3
15.57	1558	60	NaN	22.383	9.1908	-23.266	-166.38	21.176	14.443	-9.3335	-824.13	1223.7	20.896	808.7	1086.6	47.095	42.149	1	0	-21.539	-6.1163	-4.3129	-25.711	21.323	12.558	4.3897	25.977	-0.21666	6.4416	0.076774	0.26596	1638.9
15.58	1559	60	NaN	22.379	9.2414	-23.233	-166.31	21.344	14.375	-9.3841	-824.21	1223.8	20.915	808.99	1086.7	45.674	42.682	1	0	-21.547	-6.1242	-4.3157	-25.714	21.317	12.629	4.4433	26.142	-0.23055	6.505	0.12758	0.42821	1639.2
15.59	1560	60	NaN	22.368	9.3156	-23.212	-166.23	21.519	14.28	-9.3895	-824.29	1223.8	20.926	809.3	1086.8	41.253	41.57	1	0	-21.546	-6.1235	-4.3185	-25.717	21.304	12.711	4.5201	26.315	-0.24203	6.587	0.20159	0.59783	1639.6
15.6	1561	60	NaN	22.361	9.3838	-23.155	-166.14	21.67	14.341	-9.5321	-824.45	1223.9	21.547	809.74	1086.9	41.282	39.23	1	0	-21.558	-6.1347	-4.3215	-25.72	21.271	12.775	4.5928	26.461	-0.28656	6.6406	0.2713	0.74138	1640.2
15.61	1562	60	NaN	22.355	9.4193	-23.135	-166.09	21.793	14.291	-9.5838	-824.6	1224	21.733	810	1087.1	41.787	39.471	1	0	-21.574	-6.1511	-4.3247	-25.723	21.257	12.815	4.6328	26.58	-0.31701	6.6643	0.30807	0.85662	1640.6
15.62	1563	60	NaN	22.37	9.4869	-23.164	-166.08	21.89	14.229	-9.4539	-824.68	1224	21.974	810.32	1087.1	39.183	38.228	1	0	-21.592	-6.1687	-4.3278	-25.726	21.269	12.816	4.7035	26.674	-0.32271	6.6468	0.37568	0.94742	1641
15.63	1564	60	NaN	22.388	9.5356	-23.177	-166.06	21.985	14.156	-9.3851	-824.79	1224	22.162	810.58	1087.2	40.98	39.178	1	0	-21.604	-6.1807	-4.3306	-25.729	21.282	12.836	4.7554	26.766	-0.32142	6.6557	0.42484	1.0366	1641.4
15.64	1565	60	NaN	22.408	9.5817	-23.183	-166.06	22.065	14.066	-9.317	-824.89	1224	22.297	810.85	1087.3	41.588	40.172	1	0	-21.617	-6.1935	-4.3333	-25.732	21.301	12.836	4.8044	26.843	-0.31607	6.643	0.47114	1.1109	1641.7
15.65	1566	60	NaN	22.429	9.6238	-23.152	-166.11	22.093	14.03	-9.3573	-824.96	1224.1	22.719	811.24	1087.4	44.359	40.211	1	0	-21.632	-6.2085	-4.3358	-25.734	21.306	12.772	4.8484	26.869	-0.32609	6.5632	0.5126	1.1345	1642.2
15.66	1567	60	NaN	22.449	9.6622	-23.111	-166.18	22.099	14.031	-9.4324	-825	1224.1	23.289	811.66	1087.4	48.763	42.449	1	0	-21.69	-6.2663	-4.3396	-25.738	21.304	12.674	4.8887	26.872	-0.38599	6.4072	0.54907	1.1342	1642.7
15.67	1568	60	NaN	22.471	9.6991	-23.125	-166.24	22.154	13.951	-9.3241	-825.01	1224.1	23.444	811.86	1087.5	49.252	40.465	1	0	-21.431	-6.0086	-4.3386	-25.737	21.324	12.616	4.929	26.924	-0.10685	6.6074	0.59037	1.1867	1642.9
15.68	1569	60	NaN	22.489	9.6996	-23.139	-166.28	22.22	13.821	-9.2597	-825.11	1224.1	23.426	811.98	1087.6	47.386	38.896	1	0	-20.169	-4.7524	-4.3218	-25.72	21.345	12.579	4.9335	26.986	1.1759	7.8268	0.61169	1.2662	1643.1
15.69	1570	60	NaN	22.5	9.6904	-23.142	-166.32	22.21	13.771	-9.2418	-825.17	1224.1	23.658	812.16	1087.7	43.823	38.211	1	0	-19.882	-4.4663	-4.3188	-25.717	21.349	12.527	4.9271	26.973	1.4666	8.0603	0.60832	1.2563	1643.3
15.7	1571	60	NaN	22.506	9.6641	-23.143	-166.39	22.162	13.736	-9.2586	-825.25	1224.1	23.926	812.34	1087.7	43.313	37.22	1	0	-19.932	-4.5159	-4.3205	-25.719	21.345	12.453	4.9026	26.924	1.4131	7.9373	0.58207	1.205	1643.6
15.71	1572	60	NaN	22.515	9.6581	-23.154	-166.44	22.148	13.638	-9.1943	-825.26	1224.1	23.988	812.44	1087.7	41.44	40.005	1	0	-19.959	-4.5428	-4.3219	-25.72	21.354	12.399	4.8989	26.907	1.3954	7.8562	0.57704	1.1868	1643.7
15.72	1573	60	NaN	22.519	9.6383	-23.138	-166.53	22.088	13.508	-9.231	-825.28	1224.1	24.067	812.58	1087.7	41.695	40.712	1	0	-19.981	-4.5646	-4.3238	-25.722	21.354	12.303	4.8813	26.845	1.373	7.7383	0.55759	1.1228	1643.9
15.73	1574	60	NaN	22.521	9.6274	-23.116	-166.63	22.012	13.389	-9.2928	-825.26	1224.1	24.14	812.7	1087.8	40.915	38.974	1	0	-19.992	-4.5758	-4.3267	-25.725	21.352	12.203	4.8724	26.767	1.3598	7.6272	0.54572	1.0422	1644
15.74	1575	60	NaN	22.526	9.6343	-23.104	-166.7	21.943	13.301	-9.2978	-825.2	1224.1	24.176	812.77	1087.8	37.189	38.573	1	0	-20.086	-4.669	-4.3275	-25.726	21.355	12.125	4.881	26.696	1.2693	7.4559	0.55358	0.97049	1644
15.75	1576	60	NaN	22.526	9.6374	-23.095	-166.79	21.847	13.231	-9.2933	-825.15	1224.1	24.248	812.86	1087.9	30.522	36.469	1	0	-20.188	-4.7705	-4.3284	-25.727	21.353	12.039	4.885	26.599	1.1657	7.2689	0.55651	0.87228	1644
15.76	1577	60	NaN	22.521	9.6433	-23.08	-166.88	21.724	13.155	-9.3255	-825.04	1224.1	24.336	812.98	1087.9	23.649	38.141	1	0	-20.263	-4.8453	-4.3313	-25.73	21.344	11.946	4.8912	26.476	1.081	7.1008	0.55995	0.74625	1644
15.77	1578	60	NaN	22.499	9.6308	-23.044	-166.93	21.658	13.052	-9.4462	-824.98	1224.1	24.246	813.01	1088	24.749	37.367	1	0	-20.426	-5.0078	-4.3333	-25.732	21.321	11.887	4.8811	26.407	0.89483	6.8794	0.54777	0.67558	1644
15.78	1579	60	NaN	22.49	9.6243	-23.027	-167.06	21.434	12.954	-9.4775	-824.82	1224.1	24.423	813.22	1087.9	23.649	38.441	1	0	-20.591	-5.1723	-4.3355	-25.734	21.305	11.75	4.8735	26.185	0.71359	6.5773	0.53803	0.45109	1644
15.79	1580	60	NaN	22.489	9.6162	-23.057	-167.16	21.267	12.899	-9.3835	-824.72	1224.1	24.547	813.36	1088	25.545	36.206	1	0	-20.694	-5.2745	-4.3388	-25.737	21.302	11.653	4.8657	26.018	0.60862	6.3785	0.52693	0.28064	1644.1
15.8	1581	60	NaN	22.473	9.5838	-23.064	-167.21	21.167	12.817	-9.3939	-824.66	1224.1	24.474	813.37	1088	26.379	40.472	1	0	-20.787	-5.3678	-4.342	-25.74	21.289	11.601	4.8349	25.915	0.50116	6.2335	0.49295	0.17502	1644
15.81	1582	60	NaN	22.457	9.543	-23.071	-167.26	21.044	12.747	-9.3965	-824.58	1224.1	24.422	813.35	1088	25.194	38.27	1	0	-20.866	-5.4463	-4.3449	-25.743	21.274	11.562	4.7963	25.79	0.40755	6.1152	0.45143	0.047026	1643.9
15.82	1583	60	NaN	22.449	9.5091	-23.075	-167.29	20.907	12.686	-9.4007	-824.46	1224.1	24.383	813.34	1088.1	23.649	38.644	1	0	-21.12	-5.6993	-4.3468	-25.745	21.267	11.524	4.7638	25.653	0.14687	5.8251	0.41693	-0.092671	1643.8
15.83	1584	60	NaN	22.444	9.4868	-23.047	-167.32	20.822	12.601	-9.5098	-824.32	1224.1	24.219	813.28	1088.1	25.444	38.537	1	0	-21.394	-5.9713	-4.3487	-25.747	21.264	11.499	4.7412	25.567	-0.12987	5.5273	0.39251	-0.17984	1643.6
15.84	1585	60	NaN	22.441	9.4859	-23.033	-167.35	20.723	12.563	-9.5357	-824.14	1224.1	24.185	813.21	1088.1	29.011	39.311	1	0	-21.648	-6.225	-4.3507	-25.749	21.261	11.468	4.7408	25.468	-0.3874	5.2435	0.39007	-0.28154	1643.3
15.85	1586	60	NaN	22.44	9.481	-23.009	-167.36	20.581	12.553	-9.5927	-823.98	1224.1	24.212	813.17	1088.1	26.714	38.292	1	0	-21.886	-6.4614	-4.351	-25.749	21.257	11.455	4.7345	25.327	-0.62828	4.9933	0.38348	-0.42209	1643.1
15.86	1587	60	NaN	22.439	9.4842	-23.019	-167.4	20.454	12.532	-9.5581	-823.83	1224	24.194	813.09	1088.1	32.976	36.792	1	0	-22.095	-6.6698	-4.3508	-25.749	21.258	11.416	4.7377	25.2	-0.83707	4.7465	0.38687	-0.54881	1642.9
15.87	1588	60	NaN	22.439	9.4704	-23.021	-167.44	20.275	12.578	-9.565	-823.71	1224	24.381	813.08	1088.1	39.24	37.105	1	0	-22.251	-6.8256	-4.3507	-25.749	21.251	11.367	4.7228	25.022	-1.0004	4.5414	0.37212	-0.72668	1642.8
15.88	1589	60	NaN	22.44	9.4494	-23.032	-167.48	20.14	12.541	-9.5618	-823.61	1224	24.316	812.99	1088.1	37.128	38.52	1	0	-22.469	-7.0422	-4.3506	-25.749	21.254	11.33	4.7017	24.888	-1.2154	4.288	0.35115	-0.86146	1642.6
15.89	1590	60	NaN	22.435	9.4128	-23.046	-167.54	19.966	12.451	-9.5745	-823.51	1224	24.112	812.85	1088	43.427	36.581	1	0	-22.77	-7.3422	-4.3506	-25.749	21.256	11.277	4.6643	24.715	-1.5144	3.9352	0.31373	-1.0344	1642.3
15.9	1591	60	NaN	22.427	9.3742	-23.061	-167.58	19.81	12.303	-9.5845	-823.43	1223.9	23.668	812.61	1088	41.693	39.378	1	0	-22.948	-7.5194	-4.3496	-25.748	21.263	11.257	4.6254	24.559	-1.6853	3.7375	0.27587	-1.189	1642
15.91	1592	60	NaN	22.424	9.351	-23.075	-167.56	19.719	12.132	-9.5733	-823.36	1223.9	23.071	812.34	1088	36.98	36.864	1	0	-23.109	-7.6798	-4.348	-25.746	21.281	11.294	4.603	24.467	-1.8287	3.6139	0.25502	-1.279	1641.7
15.92	1593	60	NaN	22.426	9.3119	-23.056	-167.6	19.469	12.148	-9.6673	-823.34	1223.9	23.162	812.29	1087.9	37.929	37.583	1	0	-23.264	-7.8333	-4.3456	-25.744	21.276	11.249	4.5608	24.22	-1.9874	3.4154	0.2152	-1.5242	1641.6
15.93	1594	60	NaN	22.379	9.1832	-22.959	-167.65	19.31	12.046	-10.139	-823.57	1223.9	22.902	812.19	1087.9	30.925	36.712	1	0	-23.719	-8.287	-4.3423	-25.741	21.222	11.192	4.4296	24.063	-2.4969	2.9046	0.087306	-1.6773	1641.7
15.94	1595	60	NaN	22.378	9.1653	-22.975	-167.77	19.028	12.106	-10.117	-823.6	1223.9	23.287	812.26	1087.8	27.868	38.186	1	0	-24.091	-8.6577	-4.3392	-25.738	21.208	11.058	4.4088	23.784	-2.8837	2.4008	0.069635	-1.9532	1641.8
15.95	1596	60	NaN	22.403	9.257	-23.042	-167.83	18.681	12.104	-9.8394	-823.36	1223.8	23.347	812.21	1087.7	26.633	37.561	1	0	-24.248	-8.8136	-4.3368	-25.735	21.24	11.007	4.4991	23.438	-3.0076	2.1932	0.16231	-2.2967	1641.6
15.96	1597	60	NaN	22.411	9.3095	-23.059	-167.87	18.464	12.037	-9.7531	-823.24	1223.8	23.158	812.06	1087.7	24.908	39.091	1	0	-24.406	-8.9713	-4.3328	-25.731	21.258	10.981	4.5509	23.223	-3.1482	2.0094	0.21808	-2.5081	1641.3
15.97	1598	60	NaN	22.417	9.3501	-23.052	-167.89	18.28	11.934	-9.735	-823.21	1223.8	22.669	811.85	1087.7	25.545	39.174	1	0	-24.567	-9.131	-4.3271	-25.725	21.282	10.977	4.5917	23.039	-3.2851	1.8456	0.2646	-2.687	1641
15.98	1599	60	NaN	22.425	9.393	-23.047	-167.92	18.061	11.866	-9.7096	-823.19	1223.9	22.272	811.69	1087.7	25.933	37.109	1	0	-24.736	-9.2998	-4.3227	-25.721	21.305	10.963	4.6341	22.82	-3.4317	1.6633	0.31145	-2.9011	1640.9
15.99	1600	60	NaN	22.427	9.4164	-23.043	-167.95	17.829	11.879	-9.7202	-823.21	1223.9	22.307	811.66	1087.7	23.649	36.71	1	0	-24.817	-9.3803	-4.3189	-25.717	21.305	10.923	4.6552	22.59	-3.5126	1.543	0.33625	-3.1273	1640.9
16	1601	60	NaN	22.427	9.4338	-23.046	-167.96	17.602	11.905	-9.7097	-823.29	1223.9	22.356	811.61	1087.7	27.258	36.711	1	0	-24.783	-9.3466	-4.316	-25.714	21.304	10.916	4.6715	22.364	-3.4795	1.5698	0.35549	-3.3501	1640.9
16.01	1602	60	NaN	22.432	9.4739	-23.051	-167.95	17.49	11.787	-9.6626	-823.3	1224	21.974	811.43	1087.7	26.882	38.982	1	0	-24.753	-9.3162	-4.3129	-25.711	21.323	10.94	4.7113	22.252	-3.4298	1.6237	0.39839	-3.4591	1640.7
16.02	1603	60	NaN	22.437	9.5052	-23.039	-167.93	17.34	11.733	-9.6753	-823.33	1224	21.95	811.32	1087.7	33.032	39.833	1	0	-24.688	-9.2519	-4.3104	-25.709	21.329	10.961	4.74	22.105	-3.3594	1.709	0.42957	-3.6037	1640.6
16.03	1604	60	NaN	22.431	9.5431	-23.017	-167.97	16.968	11.873	-9.7208	-823.4	1224	22.499	811.39	1087.6	37.745	37.837	1	0	-24.575	-9.139	-4.3087	-25.707	21.302	10.899	4.7736	21.738	-3.2726	1.7604	0.46484	-3.9694	1640.8
16.04	1605	60	NaN	22.433	9.5681	-22.991	-167.98	16.725	11.93	-9.7773	-823.46	1224.1	22.693	811.34	1087.6	38.95	38.22	1	0	-24.463	-9.0279	-4.3076	-25.706	21.295	10.88	4.7956	21.497	-3.1682	1.8518	0.48797	-4.2088	1640.8
16.05	1606	60	NaN	22.438	9.6047	-22.993	-167.95	16.582	11.789	-9.727	-823.54	1224.1	22.198	811.17	1087.6	38.937	37.922	1	0	-24.354	-8.9188	-4.307	-25.705	21.319	10.927	4.8321	21.355	-3.0345	2.0081	0.5251	-4.3506	1640.7
16.06	1607	60	NaN	22.442	9.6371	-23.006	-167.93	16.478	11.591	-9.6579	-823.64	1224.1	21.556	810.98	1087.6	39.954	37.387	1	0	-24.08	-8.6463	-4.3061	-25.705	21.348	10.975	4.8648	21.25	-2.7317	2.3284	0.55862	-4.4542	1640.6
16.07	1608	60	NaN	22.446	9.6458	-23.003	-167.94	16.382	11.51	-9.6754	-823.74	1224.1	21.338	810.86	1087.6	40.184	39.721	1	0	-23.865	-8.432	-4.3053	-25.704	21.359	10.978	4.8718	21.156	-2.5061	2.5457	0.56656	-4.548	1640.6
16.08	1609	60	NaN	22.446	9.6558	-22.996	-167.93	16.261	11.519	-9.6819	-823.8	1224.1	21.362	810.77	1087.5	40.644	40.616	1	0	-23.714	-8.2814	-4.3044	-25.703	21.358	10.981	4.88	21.037	-2.3553	2.6996	0.57558	-4.6659	1640.6
16.09	1610	60	NaN	22.446	9.6561	-23	-167.93	16.203	11.503	-9.6873	-823.88	1224.1	21.287	810.63	1087.5	40.425	39.823	1	0	-23.545	-8.1131	-4.3039	-25.702	21.36	10.989	4.8796	20.98	-2.1847	2.8761	0.5757	-4.7225	1640.5
16.1	1611	60	NaN	22.442	9.6446	-22.981	-167.94	16.147	11.568	-9.7691	-823.93	1224.1	21.469	810.51	1087.4	39.533	38.324	1	0	-23.394	-7.963	-4.3033	-25.702	21.347	10.967	4.8657	20.926	-2.0467	3.0043	0.5624	-4.7758	1640.4
16.11	1612	60	NaN	22.456	9.6287	-23.007	-167.93	16.138	11.593	-9.6963	-824.03	1224.1	21.516	810.35	1087.3	38.356	36.64	1	0	-23.265	-7.8346	-4.3026	-25.701	21.362	10.976	4.8481	20.918	-1.9026	3.1411	0.54546	-4.7827	1640.4
16.12	1613	60	NaN	22.464	9.6111	-23.024	-167.95	16.056	11.915	-9.6506	-824.12	1224	22.441	810.38	1087.3	38.28	39.445	1	0	-23.136	-7.7067	-4.3018	-25.7	21.339	10.929	4.8299	20.838	-1.797	3.2227	0.52807	-4.8626	1640.5
16.13	1614	60	NaN	22.469	9.5829	-23.023	-167.92	16.205	11.864	-9.6735	-824.17	1224	22.214	810.14	1087.3	36.593	38.611	1	0	-22.998	-7.5684	-4.3009	-25.699	21.351	10.964	4.801	20.986	-1.6462	3.396	0.50006	-4.7128	1640.3
16.14	1615	60	NaN	22.474	9.5451	-23.025	-167.87	16.515	11.733	-9.6947	-824.2	1223.9	21.687	809.74	1087.2	35.538	37.808	1	0	-22.636	-7.2085	-4.2993	-25.698	21.373	11.032	4.7617	21.298	-1.2628	3.8239	0.46239	-4.3998	1640
16.15	1616	60	NaN	22.476	9.5044	-23.03	-167.84	16.757	11.909	-9.7145	-824.24	1223.9	22.071	809.52	1087.1	35.23	38.567	1	0	-22.355	-6.9291	-4.2977	-25.696	21.361	11.045	4.7196	21.542	-0.99405	4.1156	0.42193	-4.1542	1639.8
16.16	1617	60	NaN	22.473	9.4647	-23.015	-167.82	16.912	12.045	-9.8093	-824.26	1223.9	22.38	809.5	1087.1	34.738	38.152	1	0	-22.147	-6.7211	-4.2961	-25.694	21.344	11.048	4.6807	21.696	-0.80243	4.3268	0.38465	-3.9985	1639.8
16.17	1618	60	NaN	22.457	9.4317	-23.054	-167.82	16.997	12.539	-9.7277	-824.33	1223.8	23.688	809.7	1087.2	34.403	36.629	1	0	-22.019	-6.5936	-4.2961	-25.694	21.286	11.005	4.6538	21.775	-0.73257	4.4117	0.3577	-3.9195	1640.1
16.18	1619	60	NaN	22.459	9.4088	-23.065	-167.82	17.233	12.526	-9.7261	-824.3	1223.8	23.564	809.7	1087.2	34.458	37.066	1	0	-21.9	-6.4759	-4.2965	-25.695	21.292	11.017	4.6323	22.009	-0.60872	4.5415	0.33571	-3.6856	1640
16.19	1620	60	NaN	22.456	9.3851	-23.074	-167.77	17.59	12.163	-9.729	-824.29	1223.8	22.407	809.58	1087.1	34.121	37.444	1	0	-21.792	-6.3679	-4.2974	-25.696	21.329	11.105	4.6052	22.37	-0.46273	4.7369	0.30772	-3.3262	1639.9
16.2	1621	60	NaN	22.449	9.3626	-23.068	-167.73	17.883	12.085	-9.7795	-824.27	1223.8	22.043	809.52	1087.1	33.976	36.973	1	0	-21.649	-6.2257	-4.2994	-25.698	21.333	11.158	4.5812	22.664	-0.31598	4.9327	0.28184	-3.0339	1639.8
16.21	1622	60	NaN	22.439	9.3484	-23.078	-167.71	18.031	12.444	-9.7779	-824.26	1223.8	22.932	809.66	1087.1	31.634	36.934	1	0	-21.477	-6.0547	-4.302	-25.7	21.292	11.139	4.568	22.812	-0.18546	5.084	0.26602	-2.8889	1640
16.22	1623	60	NaN	22.43	9.3379	-23.094	-167.7	18.27	12.617	-9.7558	-824.25	1223.7	23.243	809.74	1087.1	31.513	36.301	1	0	-21.236	-5.8143	-4.3056	-25.704	21.273	11.148	4.5575	23.051	0.037169	5.3334	0.25192	-2.6533	1640
16.23	1624	60	NaN	22.419	9.3249	-23.099	-167.64	18.757	12.376	-9.7684	-824.22	1223.7	22.271	809.65	1087	37.265	37.323	1	0	-20.999	-5.5786	-4.3085	-25.707	21.296	11.24	4.5436	23.538	0.29637	5.661	0.23502	-2.1685	1639.9
16.24	1625	60	NaN	22.399	9.3131	-23.101	-167.57	19.296	12.322	-9.798	-824.2	1223.7	21.778	809.59	1087.1	39.091	37.014	1	0	-20.767	-5.3478	-4.3112	-25.71	21.292	11.322	4.534	24.075	0.52431	5.9745	0.22285	-1.6344	1639.8
16.25	1626	60	NaN	22.398	9.3118	-23.082	-167.54	19.615	12.449	-9.8722	-824.13	1223.7	21.929	809.66	1087.2	43.491	36.313	1	0	-20.558	-5.1392	-4.3157	-25.714	21.283	11.348	4.5347	24.392	0.725	6.2084	0.21903	-1.3217	1639.8
16.26	1627	60	NaN	22.396	9.3221	-23.097	-167.52	19.908	12.587	-9.7918	-824.11	1223.7	22.099	809.85	1087.2	39.58	38.37	1	0	-20.368	-4.9504	-4.32	-25.718	21.278	11.36	4.549	24.681	0.91008	6.4099	0.22897	-1.0372	1640
16.27	1628	60	NaN	22.39	9.3206	-23.07	-167.52	20.106	12.703	-9.8626	-824.08	1223.7	22.293	810.2	1087.3	33.816	38.284	1	0	-20.196	-4.7786	-4.3241	-25.722	21.263	11.357	4.5492	24.877	1.0672	6.5782	0.22511	-0.8452	1640.3
16.28	1629	60	NaN	22.394	9.3464	-23.049	-167.45	20.482	12.728	-9.8495	-823.99	1223.7	22.13	810.4	1087.4	32.475	39.223	1	0	-19.82	-4.404	-4.3355	-25.734	21.273	11.425	4.5786	25.25	1.453	7.0209	0.24312	-0.48361	1640.4
16.29	1630	60	NaN	22.401	9.363	-23.026	-167.46	20.75	12.839	-9.8565	-823.92	1223.8	22.331	810.67	1087.5	31.905	39.993	1	0	-19.375	-3.9611	-4.3495	-25.748	21.273	11.415	4.598	25.514	1.8986	7.4539	0.24851	-0.23341	1640.6
16.3	1631	60	NaN	22.412	9.3767	-23.013	-167.49	20.877	13.01	-9.864	-823.88	1223.8	22.777	811.05	1087.5	28.025	36.527	1	0	-19.149	-3.7365	-4.3572	-25.756	21.269	11.364	4.6139	25.64	2.1194	7.6276	0.25677	-0.11531	1640.9
16.31	1632	60	NaN	22.425	9.3968	-23.013	-167.5	20.989	13.116	-9.8255	-823.83	1223.8	23.013	811.41	1087.6	32.286	34.913	1	0	-18.976	-3.5639	-4.364	-25.762	21.274	11.35	4.6362	25.749	2.2986	7.7856	0.27227	-0.013087	1641.2
16.32	1633	60	NaN	22.435	9.4077	-23.012	-167.49	21.139	13.107	-9.779	-823.8	1223.8	22.923	811.67	1087.7	32.999	38.992	1	0	-18.83	-3.4188	-4.3708	-25.769	21.29	11.36	4.6496	25.897	2.4594	7.9415	0.27878	0.12824	1641.5
16.33	1634	60	NaN	22.444	9.4129	-23.011	-167.47	21.306	13.045	-9.7712	-823.76	1223.8	22.662	811.86	1087.8	45.528	38.171	1	0	-18.658	-3.247	-4.3822	-25.781	21.308	11.398	4.6586	26.06	2.6504	8.1511	0.2764	0.27964	1641.6
16.34	1635	60	NaN	22.46	9.4087	-22.994	-167.46	21.373	13.085	-9.8056	-823.73	1223.8	22.767	812.18	1087.8	51.949	44.245	1	0	-18.485	-3.0753	-4.3936	-25.792	21.319	11.397	4.6569	26.125	2.834	8.3218	0.26331	0.33303	1641.9
16.35	1636	60	NaN	22.474	9.4154	-23.007	-167.47	21.422	13.129	-9.7654	-823.69	1223.9	22.92	812.66	1087.9	50.515	44.935	1	0	-18.313	-2.9036	-4.405	-25.803	21.33	11.383	4.666	26.171	3.0172	8.4792	0.26107	0.368	1642.3
16.36	1637	60	NaN	22.491	9.3959	-23.008	-167.48	21.458	13.147	-9.7712	-823.7	1223.9	22.981	812.93	1087.9	50.762	43.837	1	0	-18.22	-2.8109	-4.4117	-25.81	21.345	11.378	4.6495	26.204	3.125	8.5668	0.23779	0.39388	1642.6
16.37	1638	60	NaN	22.504	9.3827	-23.013	-167.48	21.48	13.134	-9.7647	-823.7	1223.9	22.966	813.13	1088	52.166	44.755	1	0	-18.166	-2.7574	-4.4173	-25.816	21.358	11.375	4.6385	26.224	3.1921	8.6176	0.22121	0.40864	1642.8
16.38	1639	60	NaN	22.506	9.3842	-23.037	-167.48	21.489	13.119	-9.6879	-823.69	1223.9	22.954	813.27	1088	51.842	43.146	1	0	-18.14	-2.7312	-4.4257	-25.824	21.364	11.373	4.6413	26.232	3.2243	8.6421	0.21566	0.40772	1642.9
16.39	1640	60	NaN	22.506	9.3896	-23.064	-167.49	21.469	13.123	-9.5929	-823.69	1223.9	23.003	813.4	1088	52.221	44.138	1	0	-18.113	-2.7049	-4.4341	-25.832	21.365	11.365	4.6474	26.211	3.2521	8.6599	0.21336	0.37856	1643
16.4	1641	60	NaN	22.51	9.3889	-23.059	-167.51	21.415	13.11	-9.5796	-823.65	1223.9	23.023	813.59	1088	48.291	44.385	1	0	-18.035	-2.6272	-4.4429	-25.841	21.369	11.348	4.647	26.157	3.3336	8.7205	0.20408	0.31582	1643.2
16.41	1642	60	NaN	22.501	9.3847	-23.038	-167.51	21.377	12.983	-9.609	-823.61	1223.9	22.733	813.68	1088	38.469	41.839	0	0	-17.689	-2.2827	-4.4543	-25.853	21.369	11.355	4.6427	26.119	3.6799	9.072	0.18845	0.26591	1643.2
16.42	1643	60	NaN	22.49	9.3781	-23.014	-167.53	21.28	12.943	-9.6585	-823.58	1223.9	22.696	813.78	1088	37.334	37	0	0	-17.343	-1.9381	-4.4656	-25.864	21.358	11.335	4.6333	26.025	4.015	9.3971	0.16769	0.16114	1643.3
16.43	1644	60	NaN	22.482	9.3684	-23.005	-167.56	21.171	12.903	-9.6693	-823.58	1223.9	22.731	813.84	1087.9	33.236	37.395	0	0	-16.997	-1.5936	-4.477	-25.875	21.348	11.309	4.6218	25.917	4.3509	9.7155	0.14481	0.042049	1643.4
16.44	1645	60	NaN	22.472	9.3684	-23.028	-167.59	21.065	12.828	-9.5601	-823.6	1223.9	22.634	813.86	1087.9	25.647	40.257	0	0	-16.892	-1.4887	-4.4879	-25.886	21.346	11.28	4.6214	25.812	4.4544	9.7915	0.1335	-0.074043	1643.4
16.45	1646	60	NaN	22.458	9.3558	-23.027	-167.64	20.964	12.742	-9.5434	-823.63	1223.9	22.477	813.83	1087.9	26.54	38.057	0	0	-16.9	-1.4971	-4.4965	-25.895	21.337	11.242	4.6077	25.712	4.4371	9.7451	0.11117	-0.18283	1643.4
16.46	1647	60	NaN	22.436	9.3273	-23.002	-167.7	20.781	12.696	-9.6057	-823.69	1224	22.453	813.78	1087.8	33.531	37.29	0	0	-17.021	-1.617	-4.4982	-25.897	21.314	11.18	4.5767	25.532	4.2939	9.5635	0.078479	-0.36504	1643.4
16.47	1648	60	NaN	22.403	9.2692	-22.955	-167.77	20.539	12.693	-9.7587	-823.86	1224	22.575	813.75	1087.8	37.669	38.269	0	0	-16.661	-1.2588	-4.5084	-25.907	21.272	11.099	4.5147	25.294	4.6114	9.84	0.0062504	-0.61311	1643.6
16.48	1649	60	NaN	22.37	9.2143	-22.918	-167.83	20.325	12.713	-9.9006	-824.07	1224.1	22.718	813.68	1087.7	40.071	37.195	0	0	-16.209	-0.80921	-4.5199	-25.918	21.229	11.025	4.4558	25.083	5.02	10.216	-0.064134	-0.83493	1643.7
16.49	1650	60	NaN	22.383	9.3004	-22.991	-167.88	20.071	12.764	-9.5472	-823.97	1224	22.886	813.42	1087.7	41.457	38.398	0	0	-16.119	-0.71926	-4.5233	-25.922	21.248	10.989	4.5407	24.831	5.1289	10.27	0.017321	-1.0911	1643.4
16.5	1651	60	NaN	22.373	9.3161	-22.981	-167.9	19.896	12.688	-9.573	-824.01	1224.1	22.694	813.19	1087.6	38.033	37.875	0	0	-16.081	-0.68103	-4.5271	-25.925	21.244	10.969	4.5535	24.659	5.1633	10.288	0.026456	-1.2669	1643.2
16.51	1652	60	NaN	22.367	9.3215	-22.977	-167.9	19.74	12.605	-9.5916	-824.11	1224.1	22.447	812.94	1087.6	36.723	36.282	0	0	-16.065	-0.66603	-4.531	-25.929	21.246	10.977	4.558	24.503	5.1801	10.311	0.026978	-1.4263	1643
16.52	1653	60	NaN	22.338	9.257	-22.917	-167.9	19.547	12.537	-9.8698	-824.41	1224.2	22.24	812.74	1087.6	36.33	38.104	0	0	-15.972	-0.57327	-4.5371	-25.935	21.214	10.974	4.4896	24.314	5.2417	10.4	-0.047458	-1.621	1643.1
16.53	1654	60	NaN	22.353	9.294	-22.951	-167.9	19.404	12.475	-9.762	-824.43	1224.1	22.021	812.41	1087.6	37.311	39.548	0	0	-15.853	-0.45441	-4.5422	-25.941	21.24	10.992	4.5273	24.17	5.3875	10.538	-0.014895	-1.7701	1642.8
16.54	1655	60	NaN	22.377	9.3454	-23.013	-167.91	19.26	12.382	-9.5461	-824.45	1224.1	21.759	812.07	1087.6	38.284	38.406	0	0	-15.717	-0.31942	-4.5435	-25.942	21.281	10.989	4.5794	24.026	5.5639	10.67	0.035906	-1.916	1642.5
16.55	1656	60	NaN	22.39	9.3571	-23.046	-167.96	19.056	12.289	-9.4667	-824.61	1224.1	21.578	811.7	1087.5	32.486	37.425	0	0	-15.649	-0.25111	-4.5458	-25.944	21.303	10.957	4.588	23.825	5.6543	10.706	0.042219	-2.1194	1642.3
16.56	1657	60	NaN	22.408	9.3694	-23.06	-167.99	18.848	12.235	-9.4513	-824.8	1224.1	21.536	811.2	1087.4	33.948	37.201	0	0	-15.47	-0.073144	-4.5489	-25.947	21.323	10.927	4.5958	23.622	5.853	10.854	0.046905	-2.3256	1642
16.57	1658	60	NaN	22.425	9.3722	-23.051	-168.02	18.774	12.174	-9.4985	-824.96	1224.1	21.43	810.76	1087.4	32.216	37.953	0	0	-14.904	0.49049	-4.5536	-25.952	21.341	10.895	4.5965	23.55	6.4375	11.385	0.042874	-2.4019	1641.7
16.58	1659	60	NaN	22.45	9.4145	-23.07	-168.08	18.485	12.306	-9.3756	-825.02	1224	21.958	810.73	1087.2	29.247	40.469	0	0	-14.589	0.80412	-4.5582	-25.957	21.353	10.824	4.6325	23.267	6.7638	11.628	0.074293	-2.6892	1641.8
16.59	1660	60	NaN	22.46	9.4298	-23.048	-168.11	18.389	12.25	-9.446	-825.15	1224.1	21.871	810.42	1087.1	25.676	37.313	0	0	-14.362	1.0305	-4.5628	-25.961	21.363	10.797	4.645	23.174	7.0016	11.827	0.082184	-2.7874	1641.6
16.6	1661	60	NaN	22.471	9.4581	-23.036	-168.12	18.32	12.151	-9.4414	-825.25	1224.1	21.619	810.03	1087	24.514	36.162	0	0	-14.134	1.2569	-4.5674	-25.966	21.382	10.792	4.6688	23.109	7.2481	12.049	0.1014	-2.8565	1641.3
16.61	1662	60	NaN	22.474	9.4787	-23.019	-168.16	18.231	12.134	-9.4617	-825.35	1224.1	21.7	809.73	1086.9	24.128	37.924	0	0	-13.955	1.4353	-4.5705	-25.969	21.382	10.75	4.6837	23.026	7.4274	12.186	0.11326	-2.9424	1641.1
16.62	1663	60	NaN	22.471	9.4966	-23.01	-168.18	18.19	12.109	-9.4607	-825.48	1224.1	21.695	809.41	1086.8	24.867	39.096	0	0	-13.872	1.5177	-4.5704	-25.969	21.379	10.729	4.6971	22.99	7.5069	12.247	0.12667	-2.9789	1640.9
16.63	1664	60	NaN	22.466	9.519	-23.013	-168.18	18.196	12.074	-9.4222	-825.59	1224.1	21.575	809.06	1086.7	24.967	37.664	0	0	-13.842	1.5481	-4.5704	-25.969	21.38	10.73	4.7166	22.998	7.5378	12.278	0.14619	-2.9705	1640.7
16.64	1665	60	NaN	22.46	9.5401	-23.01	-168.18	18.207	12.085	-9.4242	-825.66	1224.1	21.565	808.74	1086.7	24.996	36.026	0	0	-13.816	1.5736	-4.5704	-25.969	21.374	10.73	4.735	23.012	7.5575	12.303	0.16463	-2.9566	1640.5
16.65	1666	60	NaN	22.444	9.5471	-22.977	-168.14	18.252	12.079	-9.542	-825.75	1224.1	21.452	808.42	1086.7	24.322	38.326	0	0	-13.775	1.6148	-4.5701	-25.968	21.357	10.776	4.739	23.06	7.5824	12.391	0.16893	-2.9084	1640.2
16.66	1667	60	NaN	22.417	9.5645	-22.96	-168.12	18.284	12.161	-9.606	-825.84	1224.2	21.661	808.11	1086.6	24.204	38.044	0	0	-13.712	1.6778	-4.5709	-25.969	21.32	10.787	4.7526	23.095	7.6087	12.465	0.18173	-2.8738	1640
16.67	1668	60	NaN	22.402	9.5858	-22.969	-168.09	18.325	12.166	-9.5872	-825.88	1224.2	21.667	807.97	1086.5	25.121	38.194	0	0	-13.642	1.7467	-4.572	-25.97	21.306	10.815	4.7713	23.14	7.6637	12.562	0.19931	-2.8304	1639.9
16.68	1669	60	NaN	22.39	9.6104	-22.979	-168.05	18.368	12.224	-9.5789	-825.89	1224.2	21.78	807.86	1086.5	23.649	39.024	0	0	-13.709	1.6803	-4.5717	-25.97	21.291	10.848	4.7937	23.184	7.5815	12.528	0.22201	-2.7857	1639.8
16.69	1670	60	NaN	22.376	9.635	-23	-168.02	18.499	12.191	-9.5526	-825.92	1224.2	21.657	807.73	1086.5	24.182	38.459	0	0	-13.752	1.6378	-4.5704	-25.969	21.282	10.888	4.8175	23.316	7.5298	12.526	0.24711	-2.6525	1639.7
16.7	1671	60	NaN	22.37	9.6472	-23.012	-168	18.602	12.187	-9.5467	-825.93	1224.2	21.646	807.69	1086.5	24.078	36.569	0	0	-13.729	1.6602	-4.5678	-25.966	21.276	10.907	4.8295	23.42	7.5471	12.567	0.26163	-2.5467	1639.7
16.71	1672	60	NaN	22.375	9.6562	-23.023	-167.99	18.652	12.226	-9.5222	-825.92	1224.2	21.769	807.75	1086.5	24.601	39.611	0	0	-13.801	1.5889	-4.566	-25.964	21.278	10.915	4.8383	23.47	7.4772	12.504	0.27231	-2.4939	1639.8
16.72	1673	60	NaN	22.384	9.6665	-23.04	-167.98	18.7	12.261	-9.4814	-825.91	1224.2	21.894	807.86	1086.4	24.52	38.778	0	0	-13.896	1.4938	-4.5634	-25.962	21.284	10.922	4.8484	23.518	7.3872	12.416	0.28508	-2.4436	1639.9
16.73	1674	60	NaN	22.391	9.6588	-23.036	-168	18.744	12.325	-9.5383	-825.92	1224.2	22.152	808.01	1086.4	23.649	39.446	0	0	-14.009	1.3812	-4.5592	-25.958	21.28	10.888	4.8409	23.561	7.2706	12.27	0.28176	-2.3962	1640
16.74	1675	60	NaN	22.41	9.6751	-23.051	-168.01	18.862	12.289	-9.4659	-825.85	1224.2	22.085	808.09	1086.5	24.769	39.312	0	0	-14.028	1.3625	-4.5558	-25.954	21.304	10.885	4.8594	23.677	7.2758	12.248	0.30362	-2.2768	1640
16.75	1676	60	NaN	22.421	9.655	-23.035	-168.01	19.01	12.239	-9.5404	-825.81	1224.2	21.865	808.36	1086.6	25.136	37.816	0	0	-14.028	1.3625	-4.5526	-25.951	21.32	10.894	4.8456	23.819	7.292	12.256	0.29302	-2.1317	1640.2
16.76	1677	60	NaN	22.439	9.6527	-23.025	-168	19.139	12.219	-9.5499	-825.73	1224.1	21.84	808.47	1086.7	24.923	40.387	0	0	-14.032	1.3591	-4.5487	-25.947	21.338	10.897	4.8466	23.945	7.3067	12.256	0.2979	-2.0018	1640.3
16.77	1678	60	NaN	22.456	9.6522	-23.026	-167.99	19.231	12.191	-9.5102	-825.64	1224.1	21.788	808.64	1086.8	25.566	37.959	0	0	-14.07	1.3212	-4.5434	-25.942	21.358	10.911	4.849	24.034	7.2887	12.232	0.30563	-1.9074	1640.3
16.78	1679	60	NaN	22.467	9.6398	-23.001	-167.99	19.299	12.198	-9.5598	-825.56	1224.1	21.854	808.86	1086.8	23.649	40.326	0	0	-14.156	1.2354	-4.5361	-25.934	21.366	10.908	4.8386	24.1	7.2103	12.143	0.30253	-1.8347	1640.5
16.79	1680	60	NaN	22.475	9.6337	-22.986	-168.01	19.372	12.194	-9.5796	-825.46	1224.1	21.891	809.06	1086.8	23.649	37.737	0	0	-14.236	1.1555	-4.5308	-25.929	21.372	10.888	4.835	24.17	7.1357	12.043	0.30414	-1.7589	1640.6
16.8	1681	60	NaN	22.481	9.6315	-22.996	-168.04	19.472	12.138	-9.5267	-825.35	1224.1	21.815	809.23	1086.9	24.208	37.723	0	0	-14.359	1.0327	-4.5255	-25.924	21.382	10.861	4.8365	24.267	7.0227	11.894	0.31105	-1.6564	1640.6
16.81	1682	60	NaN	22.485	9.5924	-22.97	-168.08	19.591	12.111	-9.6307	-825.29	1224.1	21.92	809.39	1087	23.649	38.658	0	0	-14.551	0.84241	-4.5195	-25.918	21.379	10.817	4.8005	24.382	6.8283	11.66	0.28108	-1.5355	1640.7
16.82	1683	60	NaN	22.488	9.5652	-22.972	-168.1	19.679	12.155	-9.6306	-825.14	1224	22.18	809.75	1087.1	24.63	36.185	0	0	-14.646	0.74715	-4.5149	-25.913	21.373	10.788	4.7768	24.467	6.727	11.535	0.26191	-1.4461	1640.9
16.83	1684	60	NaN	22.494	9.5647	-22.972	-168.04	19.745	12.199	-9.6192	-824.97	1224	22.197	809.99	1087.1	23.649	38.897	0	0	-14.728	0.66597	-4.5106	-25.909	21.379	10.843	4.7785	24.531	6.6515	11.509	0.26798	-1.3778	1641
16.84	1685	60	NaN	22.489	9.5385	-22.959	-168.04	19.79	12.241	-9.6891	-824.87	1224	22.396	810.26	1087.2	23.649	35.968	0	0	-14.898	0.49608	-4.5029	-25.901	21.365	10.831	4.7549	24.574	6.4667	11.327	0.25195	-1.3273	1641.2
16.85	1686	60	NaN	22.486	9.5124	-22.943	-168.06	19.861	12.268	-9.7616	-824.68	1224	22.622	810.59	1087.2	23.649	39.122	0	0	-15.054	0.34114	-4.4955	-25.894	21.351	10.801	4.7305	24.643	6.2973	11.142	0.23497	-1.2513	1641.3
16.86	1687	60	NaN	22.486	9.486	-22.94	-168.09	19.965	12.217	-9.8108	-824.53	1224	22.6	810.81	1087.3	24.461	37.091	0	0	-15.19	0.2054	-4.4885	-25.887	21.35	10.776	4.7067	24.744	6.1599	10.982	0.21815	-1.1427	1641.4
16.87	1688	60	NaN	22.484	9.4651	-22.943	-168.12	20.056	12.15	-9.8446	-824.41	1224	22.52	810.97	1087.3	25.326	36.213	0	0	-15.351	0.045389	-4.4824	-25.881	21.35	10.747	4.6877	24.834	5.9989	10.792	0.20527	-1.0469	1641.4
16.88	1689	60	NaN	22.479	9.4511	-22.953	-168.15	20.121	12.112	-9.8568	-824.27	1224	22.529	811.13	1087.3	25.502	37.096	0	0	-15.499	-0.10239	-4.4768	-25.875	21.344	10.719	4.6749	24.897	5.8449	10.617	0.19809	-0.97803	1641.4
16.89	1690	60	NaN	22.475	9.4326	-22.978	-168.15	20.199	12.052	-9.8333	-824.15	1224	22.45	811.27	1087.4	24.914	39.507	0	0	-15.631	-0.23331	-4.4719	-25.87	21.344	10.72	4.6602	24.971	5.7136	10.487	0.18838	-0.89941	1641.4
16.9	1691	60	NaN	22.463	9.4112	-22.986	-168.19	20.24	12.05	-9.8548	-824.03	1223.9	22.537	811.39	1087.4	23.649	37.41	0	0	-15.799	-0.40093	-4.4668	-25.865	21.328	10.679	4.64	25.011	5.5287	10.278	0.17319	-0.85424	1641.4
16.91	1692	60	NaN	22.455	9.3858	-22.976	-168.2	20.299	12.034	-9.9721	-823.89	1223.9	22.577	811.45	1087.4	24.23	37.828	0	0	-15.977	-0.5775	-4.4617	-25.86	21.315	10.656	4.6158	25.069	5.3383	10.078	0.15409	-0.791	1641.3
16.92	1693	60	NaN	22.439	9.3615	-22.987	-168.26	20.283	12.109	-10.048	-823.71	1223.9	23.027	811.63	1087.4	24.604	37.044	0	0	-16.352	-0.95159	-4.4566	-25.855	21.28	10.577	4.5913	25.053	4.9282	9.6254	0.13472	-0.80181	1641.4
16.93	1694	60	NaN	22.428	9.3293	-22.995	-168.28	20.293	12.118	-10.115	-823.61	1223.9	23.162	811.68	1087.4	24.045	37.097	0	0	-17.052	-1.6484	-4.4545	-25.853	21.263	10.559	4.5601	25.063	4.2105	8.9102	0.10562	-0.79025	1641.3
16.94	1695	60	NaN	22.412	9.2981	-23.005	-168.28	20.318	12.093	-10.183	-823.55	1223.8	23.167	811.67	1087.4	24.016	40.383	0	0	-18.06	-2.6521	-4.4552	-25.854	21.244	10.554	4.5304	25.085	3.1837	7.902	0.075231	-0.76831	1641.2
16.95	1696	60	NaN	22.4	9.2748	-23.017	-168.29	20.334	12.051	-10.235	-823.46	1223.8	23.143	811.63	1087.4	23.649	37.685	0	0	-18.134	-2.7254	-4.4518	-25.85	21.231	10.544	4.508	25.101	3.097	7.8181	0.056208	-0.74921	1641.1
16.96	1697	60	NaN	22.392	9.2571	-23.036	-168.3	20.328	11.994	-10.265	-823.35	1223.8	23.101	811.55	1087.4	23.649	37.522	0	0	-18.24	-2.8308	-4.4474	-25.846	21.223	10.529	4.4901	25.095	2.9834	7.698	0.042707	-0.75039	1640.9
16.97	1698	60	NaN	22.372	9.2364	-23.06	-168.32	20.298	11.93	-10.298	-823.25	1223.7	23.093	811.44	1087.4	25.184	39.743	0	0	-18.383	-2.9734	-4.4421	-25.84	21.202	10.505	4.4691	25.066	2.819	7.5315	0.02702	-0.77475	1640.7
16.98	1699	60	NaN	22.362	9.2097	-23.067	-168.34	20.279	11.887	-10.369	-823.21	1223.7	23.095	811.31	1087.4	26.267	37.97	0	0	-18.408	-2.9983	-4.4394	-25.838	21.189	10.483	4.4424	25.046	2.781	7.4845	0.0029538	-0.79192	1640.5
16.99	1700	60	NaN	22.363	9.1973	-23.083	-168.37	20.328	11.714	-10.38	-823.17	1223.7	22.693	811.05	1087.4	23.649	39.91	0	0	-18.437	-3.0278	-4.4366	-25.835	21.203	10.466	4.4305	25.094	2.7658	7.4379	-0.0060577	-0.74056	1640.2
17	1701	60	NaN	22.355	9.1962	-23.112	-168.43	20.242	11.657	-10.378	-823.08	1223.7	22.801	810.91	1087.2	24.646	39.096	0	0	-18.561	-3.1511	-4.4303	-25.829	21.191	10.408	4.4239	25.014	2.6303	7.2568	-0.0063273	-0.81459	1640
17.01	1702	60	NaN	22.344	9.1929	-23.134	-168.47	20.202	11.612	-10.387	-823.05	1223.7	22.863	810.74	1087.1	24.571	39.417	0	0	-18.69	-3.279	-4.4251	-25.824	21.178	10.36	4.4171	24.978	2.4882	7.0806	-0.0080225	-0.84535	1639.8
17.02	1703	60	NaN	22.339	9.1913	-23.15	-168.5	20.22	11.524	-10.399	-823.02	1223.6	22.76	810.49	1087.1	25.128	36.208	0	0	-18.82	-3.4088	-4.4209	-25.819	21.176	10.333	4.4133	24.998	2.3557	6.9244	-0.0076113	-0.82138	1639.5
17.03	1704	60	NaN	22.335	9.1806	-23.142	-168.53	20.196	11.507	-10.475	-823.01	1223.6	22.896	810.29	1086.9	23.649	39.447	0	0	-18.922	-3.5099	-4.4171	-25.815	21.164	10.301	4.3979	24.979	2.2424	6.7913	-0.019165	-0.83694	1639.3
17.04	1705	60	NaN	22.33	9.1725	-23.128	-168.55	20.14	11.546	-10.551	-823	1223.7	23.193	810.19	1086.8	24.819	39.46	0	0	-18.981	-3.5687	-4.4147	-25.813	21.146	10.266	4.3839	24.929	2.1657	6.6971	-0.030844	-0.88409	1639.3
17.05	1706	60	NaN	22.331	9.1878	-23.143	-168.57	20.168	11.485	-10.503	-822.96	1223.7	23.113	810.03	1086.8	23.679	36.137	0	0	-19.004	-3.5923	-4.4137	-25.812	21.152	10.256	4.3974	24.958	2.1472	6.6633	-0.016295	-0.85384	1639.1
17.06	1707	60	NaN	22.333	9.1879	-23.15	-168.59	20.217	11.398	-10.511	-822.96	1223.7	23.004	809.72	1086.7	23.649	36.779	0	0	-19.101	-3.6882	-4.4119	-25.81	21.157	10.237	4.3952	25.01	2.0559	6.5486	-0.016665	-0.80049	1638.8
17.07	1708	60	NaN	22.332	9.1973	-23.174	-168.6	20.224	11.388	-10.441	-822.98	1223.6	23.129	809.49	1086.7	23.649	38.2	0	0	-19.188	-3.7755	-4.4104	-25.809	21.154	10.224	4.4018	25.019	1.9656	6.4483	-0.0086156	-0.78957	1638.5
17.08	1709	60	NaN	22.325	9.2084	-23.172	-168.62	20.238	11.379	-10.461	-822.95	1223.6	23.26	809.23	1086.6	25.558	38.275	0	0	-19.215	-3.8018	-4.4116	-25.81	21.141	10.194	4.41	25.036	1.9262	6.3922	-0.0016231	-0.77367	1638.3
17.09	1710	60	NaN	22.323	9.2144	-23.169	-168.7	20.236	11.315	-10.487	-822.97	1223.6	23.309	809.02	1086.5	23.649	37.755	0	0	-19.202	-3.789	-4.413	-25.811	21.137	10.118	4.4119	25.039	1.9348	6.329	-0.0011694	-0.77246	1638.1
17.1	1711	60	NaN	22.331	9.2259	-23.163	-168.73	20.228	11.308	-10.508	-822.97	1223.6	23.486	808.82	1086.4	25.61	38.733	0	0	-19.168	-3.7556	-4.4147	-25.813	21.138	10.072	4.4198	25.034	1.9694	6.3162	0.0051305	-0.77878	1637.9
17.11	1712	60	NaN	22.337	9.2361	-23.147	-168.76	20.23	11.304	-10.547	-822.96	1223.7	23.713	808.55	1086.3	24.552	38.962	0	0	-19.172	-3.7593	-4.4174	-25.816	21.134	10.04	4.4259	25.04	1.9619	6.2803	0.008544	-0.77528	1637.6
17.12	1713	60	NaN	22.335	9.2379	-23.124	-168.8	20.234	11.276	-10.609	-822.98	1223.7	23.971	808.3	1086.2	23.649	37.457	0	0	-19.143	-3.7304	-4.4203	-25.819	21.121	9.9836	4.4229	25.049	1.9779	6.2532	0.0026328	-0.76991	1637.4
17.13	1714	60	NaN	22.335	9.2393	-23.119	-168.85	20.228	11.262	-10.634	-823.01	1223.7	24.278	808.15	1086.1	23.649	37.643	0	0	-19.095	-3.6828	-4.4232	-25.822	21.109	9.9203	4.4208	25.046	2.0137	6.2375	-0.0024455	-0.77528	1637.3
17.14	1715	60	NaN	22.343	9.2579	-23.153	-168.86	20.254	11.208	-10.52	-823.02	1223.6	24.315	807.97	1086.1	24.618	40.714	0	0	-19.116	-3.7039	-4.4255	-25.824	21.119	9.9157	4.4378	25.074	2.0028	6.2118	0.012298	-0.7496	1637.2
17.15	1716	60	NaN	22.351	9.2523	-23.146	-168.89	20.256	11.184	-10.548	-823.04	1223.6	24.466	807.87	1086	24.648	39.18	0	0	-19.14	-3.7272	-4.4278	-25.826	21.121	9.8797	4.4296	25.079	1.981	6.1526	0.0017393	-0.74707	1637.1
17.16	1717	60	NaN	22.349	9.2573	-23.164	-168.91	20.28	11.135	-10.491	-823.08	1223.6	24.517	807.75	1085.9	23.649	39.318	0	0	-19.174	-3.7608	-4.4302	-25.829	21.119	9.8563	4.4322	25.105	1.9455	6.0955	0.0020206	-0.72323	1637
17.17	1718	60	NaN	22.355	9.2485	-23.155	-168.95	20.318	11.078	-10.51	-823.12	1223.6	24.6	807.64	1085.8	24.271	38.648	0	0	-19.222	-3.8092	-4.4324	-25.831	21.122	9.8187	4.4199	25.146	1.8994	6.0095	-0.012434	-0.6847	1636.9
17.18	1719	60	NaN	22.355	9.2384	-23.136	-168.96	20.389	10.985	-10.569	-823.15	1223.6	24.444	807.51	1085.8	25.244	36.875	0	0	-19.269	-3.8563	-4.4346	-25.833	21.125	9.8053	4.4089	25.218	1.8557	5.949	-0.025652	-0.61461	1636.8
17.19	1720	60	NaN	22.354	9.2486	-23.14	-169	20.413	10.966	-10.528	-823.15	1223.7	24.575	807.51	1085.8	23.649	37.589	0	0	-19.262	-3.8488	-4.4372	-25.836	21.121	9.7712	4.4164	25.245	1.8591	5.9224	-0.020795	-0.5905	1636.9
17.2	1721	60	NaN	22.351	9.2617	-23.156	-169.03	20.41	10.999	-10.444	-823.15	1223.6	24.903	807.58	1085.6	23.649	35.594	0	0	-19.24	-3.8271	-4.4404	-25.839	21.109	9.7297	4.4258	25.246	1.8693	5.9026	-0.014601	-0.5928	1636.9
17.21	1722	60	NaN	22.343	9.2493	-23.149	-169.02	20.466	10.97	-10.448	-823.2	1223.6	24.873	807.55	1085.6	23.649	37.385	0	0	-19.215	-3.8023	-4.4435	-25.842	21.103	9.7344	4.4131	25.302	1.8873	5.932	-0.03044	-0.54021	1637
17.22	1723	60	NaN	22.344	9.2399	-23.157	-169.02	20.522	10.923	-10.394	-823.24	1223.6	24.783	807.53	1085.6	24.4	37.811	0	0	-19.23	-3.8173	-4.4448	-25.843	21.108	9.7405	4.4028	25.359	1.8781	5.9231	-0.041998	-0.48413	1637
17.23	1724	60	NaN	22.344	9.2474	-23.145	-169.04	20.543	10.895	-10.381	-823.22	1223.6	24.783	807.65	1085.5	23.649	39.054	0	0	-19.272	-3.859	-4.4465	-25.845	21.109	9.7202	4.4088	25.381	1.8367	5.8612	-0.037747	-0.46364	1637.1
17.24	1725	60	NaN	22.343	9.2456	-23.131	-169.04	20.589	10.911	-10.35	-823.25	1223.6	24.839	807.67	1085.5	24.401	38.353	0	0	-19.407	-3.9935	-4.4499	-25.848	21.107	9.7199	4.407	25.427	1.6993	5.7264	-0.042938	-0.42084	1637.1
17.25	1726	60	NaN	22.349	9.2522	-23.105	-169.03	20.666	10.852	-10.321	-823.25	1223.6	24.668	807.71	1085.5	23.649	37.302	0	0	-19.375	-3.9619	-4.4528	-25.851	21.12	9.7376	4.4132	25.505	1.7446	5.7757	-0.039533	-0.34648	1637.2
17.26	1727	60	NaN	22.357	9.2461	-23.082	-169.04	20.705	10.827	-10.307	-823.27	1223.6	24.604	807.79	1085.5	23.649	36.101	0	0	-19.312	-3.8987	-4.4549	-25.853	21.131	9.7367	4.4068	25.544	1.8186	5.8381	-0.048069	-0.3093	1637.3
17.27	1728	60	NaN	22.362	9.2465	-23.072	-169.04	20.713	10.841	-10.252	-823.3	1223.6	24.637	807.91	1085.5	23.881	39.429	0	0	-19.409	-3.9954	-4.4549	-25.853	21.137	9.7329	4.4068	25.552	1.7278	5.7375	-0.048087	-0.30104	1637.4
17.28	1729	60	NaN	22.367	9.252	-23.064	-169.05	20.711	10.853	-10.201	-823.32	1223.6	24.661	808.05	1085.5	23.649	38.783	0	0	-19.411	-3.9974	-4.4564	-25.855	21.143	9.7261	4.4116	25.552	1.7319	5.7287	-0.044763	-0.30317	1637.6
17.29	1730	60	NaN	22.375	9.253	-23.052	-169.07	20.717	10.833	-10.192	-823.34	1223.7	24.62	808.15	1085.5	23.649	37.5	0	0	-19.349	-3.9351	-4.4583	-25.857	21.153	9.7067	4.4123	25.557	1.8045	5.7716	-0.045946	-0.29925	1637.7
17.3	1731	60	NaN	22.386	9.272	-23.06	-169.09	20.745	10.79	-10.099	-823.33	1223.7	24.491	808.2	1085.5	24.569	36.936	0	0	-19.198	-3.7852	-4.4581	-25.857	21.171	9.7004	4.4323	25.584	1.9731	5.9152	-0.025765	-0.27214	1637.7
17.31	1732	60	NaN	22.389	9.2677	-23.042	-169.08	20.749	10.765	-10.128	-823.37	1223.6	24.395	808.29	1085.5	23.649	37.449	0	0	-19.077	-3.6646	-4.4585	-25.857	21.177	9.712	4.4289	25.588	2.1	6.0474	-0.029633	-0.26853	1637.9
17.32	1733	60	NaN	22.4	9.2749	-23.032	-169.1	20.733	10.812	-10.118	-823.39	1223.7	24.531	808.4	1085.5	23.649	37.203	0	0	-19.036	-3.6234	-4.4603	-25.859	21.184	9.6838	4.435	25.573	2.1485	6.0604	-0.02537	-0.28624	1638
17.33	1734	60	NaN	22.404	9.2902	-23.036	-169.1	20.74	10.838	-10.077	-823.4	1223.7	24.543	808.54	1085.5	23.649	38.96	0	0	-19.011	-3.5992	-4.4604	-25.859	21.189	9.6823	4.4507	25.579	2.1778	6.0831	-0.0096534	-0.2796	1638.1
17.34	1735	60	NaN	22.413	9.2911	-23.036	-169.1	20.767	10.849	-10.065	-823.45	1223.7	24.491	808.61	1085.5	23.659	39.274	0	0	-18.986	-3.5742	-4.4599	-25.858	21.2	9.6919	4.4522	25.606	2.2138	6.1177	-0.0076243	-0.25259	1638.3
17.35	1736	60	NaN	22.421	9.302	-23.045	-169.08	20.819	10.876	-10.014	-823.47	1223.7	24.462	808.65	1085.5	23.649	37.321	0	0	-18.941	-3.5292	-4.4593	-25.858	21.21	9.706	4.4637	25.658	2.2694	6.1767	0.0044022	-0.2	1638.3
17.36	1737	60	NaN	22.423	9.3191	-23.049	-169.07	20.871	10.909	-9.9683	-823.45	1223.7	24.46	808.72	1085.5	24.291	38.35	0	0	-18.904	-3.4926	-4.4591	-25.857	21.214	9.7194	4.4811	25.709	2.3102	6.2268	0.02196	-0.14887	1638.4
17.37	1738	60	NaN	22.423	9.3225	-23.033	-169.06	20.904	10.925	-9.9966	-823.46	1223.7	24.434	808.8	1085.5	24.469	37.905	0	0	-18.859	-3.4474	-4.4588	-25.857	21.215	9.7364	4.4843	25.742	2.356	6.289	0.025483	-0.11488	1638.5
17.38	1739	60	NaN	22.427	9.3242	-23.017	-169.02	20.966	10.939	-10.012	-823.47	1223.7	24.334	808.81	1085.5	23.649	38.016	0	0	-18.768	-3.3572	-4.458	-25.856	21.222	9.7717	4.486	25.804	2.4537	6.4145	0.028002	-0.052157	1638.5
17.39	1740	60	NaN	22.432	9.3378	-23.019	-169.01	21.082	10.894	-9.9421	-823.46	1223.7	24.049	808.72	1085.6	23.761	38.963	0	0	-18.695	-3.2838	-4.4571	-25.856	21.239	9.794	4.5021	25.918	2.5442	6.5102	0.044933	0.062481	1638.4
17.4	1741	60	NaN	22.432	9.3364	-23.007	-168.99	21.132	10.968	-9.924	-823.48	1223.7	24.103	808.8	1085.6	24.118	38.423	0	0	-18.657	-3.2464	-4.4559	-25.854	21.237	9.8126	4.4998	25.969	2.5805	6.5662	0.043857	0.11439	1638.5
17.41	1742	60	NaN	22.434	9.3437	-23.014	-168.98	21.147	11.007	-9.8567	-823.48	1223.7	24.154	808.84	1085.6	23.649	39.805	0	0	-18.64	-3.2299	-4.4543	-25.853	21.241	9.8249	4.5077	25.983	2.6005	6.595	0.053334	0.13068	1638.5
17.42	1743	60	NaN	22.448	9.347	-23.013	-168.98	21.166	11.061	-9.786	-823.5	1223.7	24.216	808.94	1085.6	23.697	38.715	0	0	-18.615	-3.2046	-4.4516	-25.85	21.255	9.8311	4.51	26.003	2.6402	6.6265	0.058479	0.15346	1638.6
17.43	1744	60	NaN	22.461	9.3451	-22.99	-168.98	21.212	11.081	-9.7921	-823.52	1223.7	24.185	809	1085.6	23.759	38.679	0	0	-18.555	-3.1447	-4.4462	-25.845	21.268	9.8311	4.5075	26.05	2.7135	6.6864	0.061308	0.20546	1638.7
17.44	1745	60	NaN	22.471	9.3513	-22.963	-168.97	21.263	11.109	-9.8196	-823.5	1223.8	24.156	809.01	1085.6	23.649	39.466	0	0	-18.82	-3.409	-4.4192	-25.818	21.278	9.8337	4.5138	26.101	2.458	6.4247	0.094593	0.28313	1638.7
17.45	1746	60	NaN	22.483	9.3695	-22.953	-168.97	21.293	11.162	-9.7962	-823.46	1223.8	24.187	809.03	1085.6	23.649	40.936	0	0	-19.066	-3.6542	-4.3937	-25.792	21.291	9.8406	4.5318	26.131	2.2245	6.1864	0.13807	0.33903	1638.7
17.46	1747	60	NaN	22.494	9.3796	-22.953	-168.97	21.321	11.142	-9.7741	-823.45	1223.8	24.087	809.04	1085.6	23.692	40.132	0	0	-18.982	-3.5703	-4.3909	-25.789	21.306	9.8413	4.542	26.159	2.324	6.2711	0.15102	0.36944	1638.7
17.47	1748	60	NaN	22.503	9.3746	-22.949	-168.96	21.373	11.138	-9.777	-823.46	1223.8	23.957	809.01	1085.6	23.649	38.441	0	0	-18.927	-3.5156	-4.3874	-25.786	21.319	9.8576	4.5385	26.209	2.3918	6.342	0.15116	0.42373	1638.6
17.48	1749	60	NaN	22.517	9.3785	-22.971	-168.95	21.363	11.189	-9.6924	-823.45	1223.7	24.006	809.04	1085.6	23.926	38.159	0	0	-18.924	-3.5118	-4.3824	-25.781	21.335	9.8667	4.5424	26.199	2.4113	6.3549	0.16008	0.41831	1638.7
17.49	1750	60	NaN	22.525	9.3797	-22.981	-168.96	21.333	11.231	-9.6536	-823.43	1223.7	24.092	809.09	1085.5	23.649	36.717	0	0	-18.862	-3.4508	-4.3641	-25.762	21.341	9.8572	4.5424	26.171	2.4783	6.4063	0.17838	0.40819	1638.7
17.5	1751	60	NaN	22.521	9.371	-22.981	-168.94	21.336	11.225	-9.6564	-823.42	1223.7	23.984	809.06	1085.5	24.747	38.587	0	0	-18.807	-3.3959	-4.3449	-25.743	21.341	9.8838	4.5338	26.173	2.5337	6.4879	0.18893	0.43021	1638.7
17.51	1752	60	NaN	22.52	9.3594	-22.984	-168.91	21.338	11.207	-9.6486	-823.42	1223.7	23.857	809.01	1085.5	23.649	39.029	0	0	-18.785	-3.3734	-4.3287	-25.727	21.344	9.9168	4.5225	26.175	2.5595	6.5434	0.19377	0.44795	1638.6
17.52	1753	60	NaN	22.518	9.3451	-22.986	-168.89	21.321	11.198	-9.6405	-823.42	1223.7	23.805	809.01	1085.5	23.649	37.931	0	0	-18.787	-3.3755	-4.3108	-25.709	21.344	9.9358	4.5077	26.159	2.5573	6.5603	0.19686	0.44963	1638.6
17.53	1754	60	NaN	22.511	9.3268	-22.984	-168.88	21.302	11.196	-9.645	-823.43	1223.7	23.785	809	1085.5	23.649	38.251	0	0	-18.787	-3.3763	-4.2928	-25.691	21.338	9.9475	4.4885	26.141	2.5503	6.5713	0.19578	0.44949	1638.6
17.54	1755	60	NaN	22.508	9.3091	-22.988	-168.86	21.302	11.187	-9.6301	-823.42	1223.7	23.732	808.93	1085.5	24.054	36.605	0	0	-18.772	-3.3613	-4.2751	-25.673	21.337	9.9657	4.4708	26.14	2.5644	6.6045	0.19569	0.46665	1638.5
17.55	1756	60	NaN	22.502	9.2931	-22.983	-168.84	21.306	11.149	-9.6286	-823.42	1223.7	23.594	808.87	1085.5	23.649	38.838	0	0	-18.599	-3.1891	-4.2527	-25.651	21.336	9.9893	4.4549	26.145	2.7369	6.8002	0.20224	0.49353	1638.5
17.56	1757	60	NaN	22.493	9.2917	-22.986	-168.84	21.27	11.164	-9.5986	-823.4	1223.7	23.646	808.9	1085.4	23.649	38.925	0	0	-18.197	-2.7884	-4.2234	-25.622	21.326	9.9947	4.4524	26.109	3.1294	7.2064	0.22894	0.48707	1638.5
17.57	1758	60	NaN	22.489	9.2874	-22.981	-168.84	21.261	11.151	-9.5893	-823.38	1223.7	23.595	808.88	1085.4	25.477	36.111	0	0	-18.533	-3.1233	-4.2112	-25.61	21.324	9.9939	4.4479	26.101	2.791	6.8706	0.2367	0.49111	1638.4
17.58	1759	60	NaN	22.486	9.2869	-22.971	-168.85	21.264	11.142	-9.5961	-823.36	1223.7	23.568	808.84	1085.4	24.055	38.291	0	0	-18.846	-3.4344	-4.1962	-25.595	21.322	9.9869	4.4473	26.104	2.4762	6.5525	0.25109	0.50933	1638.4
17.59	1760	60	NaN	22.483	9.2814	-22.961	-168.85	21.272	11.128	-9.6173	-823.36	1223.7	23.523	808.78	1085.4	23.649	36.209	0	0	-18.973	-3.5611	-4.1732	-25.572	21.32	9.9862	4.4417	26.112	2.3468	6.4251	0.26847	0.54013	1638.3
17.6	1761	60	NaN	22.479	9.281	-22.957	-168.88	21.25	11.143	-9.6252	-823.35	1223.7	23.642	808.79	1085.4	24.115	36.456	0	0	-19.107	-3.6949	-4.1571	-25.556	21.312	9.955	4.4408	26.09	2.2043	6.2601	0.28372	0.53468	1638.3
17.61	1762	60	NaN	22.477	9.2899	-22.965	-168.92	21.217	11.172	-9.5874	-823.33	1223.6	23.801	808.82	1085.4	24.324	40.036	0	0	-19.243	-3.8298	-4.1422	-25.541	21.305	9.9129	4.4496	26.058	2.0626	6.0831	0.3074	0.51715	1638.3
17.62	1763	60	NaN	22.48	9.2946	-22.981	-168.9	21.24	11.142	-9.5198	-823.35	1223.6	23.591	808.74	1085.4	23.649	38.976	0	0	-19.378	-3.9648	-4.1273	-25.526	21.318	9.934	4.4556	26.079	1.9393	5.9692	0.32831	0.55365	1638.3
17.63	1764	60	NaN	22.476	9.3021	-22.971	-168.92	21.25	11.115	-9.5351	-823.33	1223.6	23.526	808.71	1085.5	23.649	38.07	0	0	-19.405	-3.9916	-4.116	-25.514	21.315	9.9203	4.4631	26.089	1.9101	5.9287	0.34705	0.57431	1638.2
17.64	1765	60	NaN	22.478	9.3059	-22.974	-168.93	21.254	11.117	-9.4923	-823.33	1223.6	23.547	808.68	1085.5	24.064	37.454	0	0	-19.3	-3.8866	-4.1092	-25.508	21.319	9.911	4.4673	26.093	2.0188	6.0244	0.35811	0.58528	1638.2
17.65	1766	60	NaN	22.48	9.293	-22.957	-168.95	21.243	11.15	-9.5487	-823.35	1223.7	23.698	808.67	1085.5	23.748	36.649	0	0	-19.452	-4.038	-4.1004	-25.499	21.313	9.8835	4.4542	26.082	1.8611	5.8455	0.35378	0.58302	1638.2
17.66	1767	60	NaN	22.478	9.2989	-22.967	-168.96	21.262	11.119	-9.4916	-823.34	1223.7	23.635	808.63	1085.5	23.649	37.094	0	0	-19.599	-4.1845	-4.0935	-25.492	21.315	9.8802	4.4606	26.1	1.7163	5.6957	0.36713	0.60862	1638.1
17.67	1768	60	NaN	22.48	9.2951	-22.966	-168.97	21.268	11.116	-9.4881	-823.34	1223.6	23.668	808.62	1085.5	23.649	36.855	0	0	-19.716	-4.3009	-4.0894	-25.488	21.316	9.8707	4.4568	26.106	1.5999	5.5698	0.36749	0.61862	1638.1
17.68	1769	60	NaN	22.478	9.2823	-22.956	-168.97	21.271	11.117	-9.5264	-823.36	1223.6	23.716	808.61	1085.5	23.649	37.244	0	0	-19.922	-4.5057	-4.0876	-25.486	21.311	9.864	4.4444	26.109	1.3893	5.3582	0.35683	0.62299	1638.1
17.69	1770	60	NaN	22.471	9.2748	-22.953	-168.97	21.272	11.107	-9.5354	-823.38	1223.6	23.73	808.61	1085.5	26.169	37.969	0	0	-20.096	-4.6798	-4.0865	-25.485	21.303	9.8628	4.4374	26.109	1.2069	5.183	0.3509	0.62408	1638.2
17.7	1771	60	NaN	22.469	9.2726	-22.951	-168.98	21.248	11.131	-9.5296	-823.38	1223.6	23.86	808.65	1085.5	23.649	37.604	0	0	-20.211	-4.7937	-4.0862	-25.485	21.297	9.8501	4.4348	26.086	1.086	5.0564	0.34861	0.60119	1638.2
17.71	1772	60	NaN	22.469	9.263	-22.951	-168.97	21.259	11.115	-9.535	-823.4	1223.6	23.859	808.62	1085.5	23.649	38.307	0	0	-20.317	-4.8993	-4.0874	-25.486	21.297	9.8603	4.4262	26.096	0.97984	4.961	0.33885	0.61036	1638.2
17.72	1773	60	NaN	22.467	9.2581	-22.951	-168.98	21.274	11.062	-9.5353	-823.41	1223.6	23.773	808.59	1085.5	24.985	37.505	0	0	-20.415	-4.9968	-4.0899	-25.488	21.298	9.8551	4.4214	26.111	0.88298	4.8583	0.33155	0.62261	1638.2
17.73	1774	60	NaN	22.47	9.2598	-22.947	-168.98	21.274	11.072	-9.555	-823.39	1223.6	23.876	808.59	1085.5	23.649	36.475	0	0	-20.501	-5.083	-4.0917	-25.49	21.297	9.851	4.4244	26.11	0.7951	4.7679	0.33271	0.61951	1638.2
17.74	1775	60	NaN	22.471	9.2466	-22.945	-168.97	21.281	11.045	-9.5849	-823.43	1223.6	23.832	808.58	1085.6	23.894	40.645	0	0	-20.581	-5.1619	-4.0945	-25.493	21.298	9.8539	4.4126	26.115	0.71721	4.692	0.31809	0.62205	1638.2
17.75	1776	60	NaN	22.474	9.244	-22.949	-168.98	21.266	11.057	-9.5879	-823.44	1223.6	23.921	808.61	1085.6	23.649	35.939	0	0	-20.652	-5.2327	-4.0985	-25.497	21.297	9.8389	4.4106	26.1	0.64555	4.6062	0.31205	0.60275	1638.2
17.76	1777	60	NaN	22.476	9.2469	-22.957	-169	21.256	11.072	-9.5757	-823.43	1223.6	24.006	808.64	1085.6	24.672	37.815	0	0	-20.802	-5.3823	-4.1016	-25.5	21.297	9.8242	4.4145	26.088	0.49507	4.4419	0.31293	0.58843	1638.2
17.77	1778	60	NaN	22.476	9.244	-22.96	-169.01	21.254	11.088	-9.5974	-823.44	1223.6	24.058	808.65	1085.6	23.649	37.613	0	0	-20.919	-5.4989	-4.1082	-25.507	21.294	9.8133	4.4134	26.085	0.37527	4.3144	0.30522	0.57849	1638.3
17.78	1779	60	NaN	22.476	9.2389	-22.954	-169.02	21.237	11.142	-9.6568	-823.45	1223.6	24.213	808.68	1085.7	23.649	34.677	0	0	-20.989	-5.5681	-4.1194	-25.518	21.287	9.7926	4.4094	26.067	0.2985	4.2246	0.29003	0.54913	1638.3
17.79	1780	60	NaN	22.48	9.2397	-22.967	-169.02	21.242	11.126	-9.6382	-823.45	1223.6	24.149	808.7	1085.7	23.915	37.014	0	0	-21.028	-5.6075	-4.1245	-25.523	21.294	9.7981	4.4115	26.07	0.26566	4.1906	0.28699	0.5473	1638.3
17.8	1781	60	NaN	22.485	9.2379	-22.963	-169.03	21.253	11.088	-9.6804	-823.43	1223.6	24.039	808.71	1085.7	23.649	37.736	0	0	-21.047	-5.6266	-4.1247	-25.523	21.301	9.79	4.4109	26.081	0.25378	4.1634	0.28614	0.55745	1638.3
17.81	1782	60	NaN	22.483	9.2476	-22.979	-169.04	21.232	11.156	-9.6526	-823.4	1223.6	24.25	808.76	1085.7	23.649	37.146	0	0	-21.172	-5.7503	-4.1252	-25.524	21.293	9.7662	4.4215	26.058	0.12163	4.016	0.29628	0.53423	1638.3
17.82	1783	60	NaN	22.48	9.2404	-22.984	-169.05	21.239	11.17	-9.6814	-823.41	1223.6	24.286	808.78	1085.8	23.649	36.26	0	0	-21.231	-5.8092	-4.1249	-25.523	21.288	9.7556	4.4158	26.063	0.057027	3.9465	0.29088	0.54009	1638.3
17.83	1784	60	NaN	22.473	9.237	-22.993	-169.07	21.237	11.176	-9.7009	-823.41	1223.6	24.33	808.84	1085.8	23.649	35.83	0	0	-21.231	-5.8099	-4.1239	-25.522	21.278	9.7374	4.4135	26.06	0.047032	3.9275	0.28963	0.53792	1638.4
17.84	1785	60	NaN	22.467	9.2349	-22.999	-169.09	21.239	11.17	-9.7265	-823.39	1223.5	24.349	808.91	1085.8	23.649	38.276	0	0	-21.34	-5.9183	-4.1244	-25.523	21.271	9.7178	4.4125	26.062	-0.069253	3.7995	0.28812	0.53871	1638.5
17.85	1786	60	NaN	22.461	9.2313	-22.997	-169.1	21.261	11.145	-9.7683	-823.37	1223.5	24.301	808.96	1085.8	23.649	39.665	0	0	-21.384	-5.9619	-4.1248	-25.523	21.266	9.7059	4.41	26.082	-0.11848	3.744	0.2852	0.55918	1638.5
17.86	1787	60	NaN	22.451	9.2296	-22.994	-169.11	21.281	11.129	-9.8113	-823.35	1223.6	24.286	809	1085.9	23.955	38.013	0	0	-21.36	-5.9379	-4.1249	-25.523	21.254	9.6975	4.4088	26.101	-0.10577	3.7596	0.28391	0.57805	1638.5
17.87	1788	60	NaN	22.442	9.2252	-22.987	-169.11	21.261	11.164	-9.8731	-823.33	1223.6	24.426	809.08	1085.8	25.157	37.887	0	0	-21.438	-6.0154	-4.1266	-25.525	21.239	9.6847	4.4041	26.083	-0.19932	3.6692	0.27755	0.55756	1638.6
17.88	1789	60	NaN	22.441	9.2282	-23.01	-169.11	21.277	11.143	-9.8124	-823.32	1223.5	24.361	809.12	1085.9	23.649	36.605	0	0	-21.574	-6.1507	-4.1289	-25.527	21.242	9.6915	4.4087	26.097	-0.33205	3.5408	0.27976	0.56949	1638.6
17.89	1790	60	NaN	22.434	9.224	-23	-169.11	21.335	11.098	-9.8774	-823.33	1223.5	24.223	809.07	1085.9	23.721	36.404	0	0	-21.589	-6.1658	-4.1281	-25.527	21.237	9.6934	4.4058	26.153	-0.35208	3.5276	0.2777	0.62641	1638.5
17.9	1791	60	NaN	22.425	9.2325	-23.01	-169.1	21.34	11.128	-9.8752	-823.29	1223.5	24.308	809.12	1085.9	24.015	38.606	0	0	-21.604	-6.1808	-4.1288	-25.527	21.226	9.6961	4.4152	26.157	-0.37816	3.5154	0.28643	0.6302	1638.5
17.91	1792	60	NaN	22.418	9.2336	-23.009	-169.1	21.375	11.093	-9.9049	-823.27	1223.6	24.225	809.14	1086	23.852	38.121	0	0	-21.611	-6.1878	-4.1309	-25.529	21.22	9.7019	4.4176	26.191	-0.39076	3.5141	0.28663	0.66131	1638.5
17.92	1793	60	NaN	22.413	9.2305	-23.012	-169.09	21.401	11.064	-9.9277	-823.27	1223.5	24.128	809.15	1086	26.317	38.14	0	0	-21.457	-6.0342	-4.1426	-25.541	21.218	9.7149	4.4163	26.215	-0.23899	3.6807	0.27363	0.67444	1638.6
17.93	1794	60	NaN	22.411	9.233	-23.021	-169.08	21.402	11.073	-9.9311	-823.23	1223.5	24.126	809.18	1086	24.54	37.129	0	0	-21.302	-5.8805	-4.1543	-25.553	21.216	9.725	4.4199	26.215	-0.086388	3.8445	0.2656	0.66225	1638.5
17.94	1795	60	NaN	22.413	9.2393	-23.022	-169.08	21.395	11.085	-9.9539	-823.18	1223.5	24.154	809.2	1086.1	24.87	37.774	0	0	-21.148	-5.7269	-4.166	-25.564	21.216	9.7211	4.4261	26.209	0.067957	3.9941	0.26012	0.64416	1638.5
17.95	1796	60	NaN	22.417	9.2354	-23.02	-169.08	21.36	11.117	-9.9771	-823.17	1223.5	24.24	809.25	1086.1	24.226	37.535	0	0	-21.05	-5.6293	-4.1703	-25.569	21.216	9.7174	4.4221	26.174	0.16575	4.0881	0.25184	0.60505	1638.6
17.96	1797	60	NaN	22.419	9.2334	-23.029	-169.06	21.352	11.1	-9.9656	-823.16	1223.5	24.153	809.25	1086.1	23.649	37.376	0	0	-20.981	-5.5604	-4.1706	-25.569	21.221	9.7391	4.4211	26.165	0.24046	4.1787	0.25045	0.59557	1638.5
17.97	1798	60	NaN	22.419	9.2281	-23.031	-169.07	21.315	11.128	-9.983	-823.15	1223.5	24.227	809.3	1086.1	24.398	37.028	0	0	-20.902	-5.4821	-4.1708	-25.569	21.218	9.7274	4.4158	26.128	0.31617	4.2453	0.24498	0.55853	1638.6
17.98	1799	60	NaN	22.42	9.2293	-23.032	-169.07	21.293	11.149	-9.9945	-823.12	1223.5	24.268	809.31	1086.1	23.649	38.536	0	0	-20.899	-5.4793	-4.1705	-25.569	21.218	9.7301	4.4175	26.105	0.31852	4.2508	0.24697	0.53608	1638.6
17.99	1800	60	NaN	22.425	9.2296	-23.036	-169.08	21.254	11.167	-9.9976	-823.09	1223.5	24.31	809.34	1086.1	24.114	39.653	0	0	-20.926	-5.5055	-4.1701	-25.569	21.221	9.7185	4.4175	26.066	0.29506	4.213	0.24741	0.49789	1638.6
18	1801	60	NaN	22.428	9.2226	-23.038	-169.09	21.248	11.154	-10.01	-823.07	1223.5	24.255	809.32	1086.1	24.245	36.866	0	0	-20.783	-5.3631	-4.1714	-25.57	21.225	9.7095	4.4109	26.06	0.44244	4.3464	0.23949	0.49018	1638.5
18.01	1802	60	NaN	22.43	9.216	-23.036	-169.09	21.257	11.146	-10.032	-823.06	1223.5	24.203	809.27	1086.1	23.649	37.137	0	0	-20.731	-5.3112	-4.1726	-25.571	21.228	9.709	4.4051	26.067	0.49784	4.3978	0.23253	0.49645	1638.5
18.02	1803	60	NaN	22.436	9.2173	-23.033	-169.09	21.241	11.163	-10.043	-823.03	1223.5	24.229	809.26	1086.1	24.207	39.018	0	0	-20.743	-5.3232	-4.1736	-25.572	21.233	9.7068	4.4068	26.052	0.49016	4.3836	0.2332	0.4799	1638.4
18.03	1804	60	NaN	22.442	9.2175	-23.038	-169.1	21.247	11.131	-10.026	-823.01	1223.5	24.136	809.25	1086.1	25.298	37.762	0	0	-20.72	-5.3009	-4.1736	-25.572	21.243	9.703	4.4074	26.057	0.52248	4.4022	0.23386	0.48521	1638.4
18.04	1805	60	NaN	22.437	9.2206	-23.044	-169.11	21.182	11.246	-10.001	-823	1223.5	24.445	809.28	1086.1	23.649	39.884	0	0	-20.645	-5.2259	-4.1737	-25.572	21.228	9.686	4.409	25.993	0.58266	4.4601	0.23528	0.42104	1638.4
18.05	1806	60	NaN	22.446	9.2136	-23.038	-169.09	21.237	11.179	-10.022	-822.98	1223.5	24.187	809.2	1086.1	23.649	38.615	0	0	-20.397	-4.9788	-4.1767	-25.575	21.245	9.7075	4.4034	26.047	0.84813	4.7287	0.22671	0.47204	1638.3
18.06	1807	60	NaN	22.455	9.211	-23.047	-169.08	21.224	11.201	-10.009	-822.97	1223.5	24.2	809.19	1086.1	23.649	38	0	0	-20.358	-4.9404	-4.1779	-25.576	21.255	9.7235	4.4006	26.035	0.89661	4.7832	0.22274	0.45854	1638.3
18.07	1808	60	NaN	22.458	9.2028	-23.041	-169.08	21.217	11.228	-10.052	-822.97	1223.5	24.259	809.19	1086.1	24.191	38.923	0	0	-20.394	-4.9758	-4.1782	-25.577	21.253	9.7137	4.3921	26.028	0.85949	4.7379	0.21386	0.45096	1638.3
18.08	1809	60	NaN	22.456	9.2009	-23.039	-169.08	21.236	11.23	-10.081	-822.96	1223.5	24.224	809.14	1086.1	23.649	36.5	0	0	-20.243	-4.8261	-4.179	-25.577	21.252	9.7124	4.39	26.047	1.0086	4.8863	0.211	0.46989	1638.2
18.09	1810	60	NaN	22.462	9.2077	-23.047	-169.08	21.26	11.233	-10.067	-822.94	1223.5	24.191	809.1	1086.1	24.364	37.768	0	0	-20.177	-4.7595	-4.1799	-25.578	21.26	9.716	4.3971	26.07	1.0832	4.9565	0.21722	0.49191	1638.2
18.1	1811	60	NaN	22.473	9.2147	-23.056	-169.09	21.263	11.258	-10.046	-822.92	1223.5	24.26	809.1	1086.1	26.041	37.194	0	0	-20.158	-4.7415	-4.1808	-25.579	21.268	9.7047	4.4042	26.074	1.11	4.9632	0.22337	0.49466	1638.2
18.11	1812	60	NaN	22.469	9.2151	-23.063	-169.1	21.267	11.271	-10.048	-822.94	1223.5	24.305	809.08	1086.1	23.649	37.361	0	0	-20.104	-4.6868	-4.1825	-25.581	21.264	9.694	4.404	26.078	1.16	5.0072	0.22149	0.49713	1638.2
[truncated: 59,730 more rows]
