# Supplementary material for: Speech, movement, and gaze behaviours during dyadic conversation in noise
Source: Sci Rep. 2019 Jul 18;9:10451. doi: 10.1038/s41598-019-46416-0 (PMC6639257; doi:10.1038/s41598-019-46416-0)
Supplement: Supplementary file 1 — All data [file 41598_2019_46416_MOESM1_ESM.zip › dyad10conv2.txt]

timestamps	sample	levels (dB)	level change	talker 1	talker 1	talker 1	talker 2	talker 2	talker 2	talker 1	talker 1	talker 1	talker 2	talker 2	talker 2	talker 1	talker 2	talker 1	talker 2	talker 1	talker 2	talker 1	talker 2	talker 1	talker 2	talker 1	talker 2	talker 1	talker 2	talker 1	talker 2	talker 1 and 2
timestamps	sample	levels (dB)	(dB)	yaw	pitch	roll	yaw	pitch	roll	x (mm)	y (mm)	z (mm)	x (mm)	y (mm)	z (mm)	rms (volts)	rms (volts)	talking	talking	eye phi (deg)	eye phi (deg)	eye theta (deg)	eye theta (deg)	yaw re t2	yaw re t1	pitch re t2	pitch re t1	gaze yaw re t2	gaze yaw re t1	gaze pitch re t2	gaze pitch re t1	distance
0	1	60	NaN	22.972	10.54	-22.802	-170.36	23.282	11.607	-17.364	-818.67	1221.7	29.906	820.62	1075.7	23.649	24.005	0	0	-10.768	-2.7128	-5.0622	-29.888	21.32	7.9859	5.4516	28.37	10.553	5.2731	0.38932	-1.5179	1646.5
0.01	2	60	NaN	22.958	10.541	-22.803	-170.35	23.357	11.624	-17.474	-818.67	1221.7	29.839	820.65	1075.7	23.649	24.005	0	0	-10.849	-2.7935	-5.061	-29.887	21.305	8.0001	5.4531	28.446	10.456	5.2066	0.39206	-1.4415	1646.5
0.02	3	60	NaN	22.938	10.543	-22.828	-170.34	23.395	11.687	-17.518	-818.68	1221.7	29.92	820.75	1075.7	23.649	45.306	0	0	-10.893	-2.8379	-5.0603	-29.886	21.281	8.0049	5.4552	28.483	10.388	5.167	0.39491	-1.4033	1646.6
0.03	4	60	NaN	22.922	10.535	-22.843	-170.34	23.447	11.714	-17.601	-818.7	1221.7	29.921	820.8	1075.7	23.649	42.141	0	0	-10.879	-2.8238	-5.0604	-29.886	21.262	7.9976	5.4467	28.535	10.383	5.1738	0.38624	-1.351	1646.7
0.04	5	60	NaN	22.911	10.524	-22.857	-170.34	23.553	11.681	-17.695	-818.74	1221.7	29.729	820.75	1075.7	23.649	33.802	0	0	-10.887	-2.8314	-5.0596	-29.886	21.254	8.0061	5.4364	28.64	10.367	5.1747	0.37676	-1.2452	1646.7
0.05	6	60	NaN	22.902	10.521	-22.89	-170.3	23.7	11.619	-17.733	-818.77	1221.7	29.424	820.68	1075.8	23.649	36.731	0	0	-10.901	-2.8454	-5.0586	-29.885	21.254	8.0477	5.4366	28.784	10.354	5.2023	0.37803	-1.1005	1646.6
0.06	7	60	NaN	22.882	10.512	-22.902	-170.32	23.695	11.669	-17.817	-818.82	1221.7	29.57	820.84	1075.7	23.649	54.969	0	0	-10.894	-2.8384	-5.059	-29.885	21.226	8.0286	5.426	28.781	10.332	5.1903	0.36693	-1.1041	1646.8
0.07	8	60	NaN	22.877	10.511	-22.907	-170.27	23.755	11.722	-17.963	-818.84	1221.7	29.606	820.92	1075.7	23.649	56.263	0	0	-10.879	-2.8239	-5.0599	-29.886	21.216	8.0699	5.4252	28.841	10.337	5.246	0.36527	-1.0452	1646.9
0.08	9	60	NaN	22.877	10.52	-22.918	-170.25	23.791	11.779	-18.023	-818.86	1221.7	29.706	820.99	1075.7	23.649	55.474	0	0	-10.862	-2.8064	-5.0602	-29.886	21.209	8.086	5.4343	28.876	10.348	5.2796	0.37415	-1.01	1647
0.09	10	60	NaN	22.877	10.525	-22.927	-170.23	23.841	11.796	-18.08	-818.88	1221.7	29.721	821.02	1075.7	23.649	55.78	0	0	-10.833	-2.778	-5.0604	-29.886	21.207	8.0972	5.4403	28.925	10.374	5.3192	0.37991	-0.96102	1647.1
0.1	11	60	NaN	22.875	10.522	-22.926	-170.22	23.914	11.771	-18.176	-818.93	1221.7	29.612	821	1075.8	23.649	55.364	0	0	-10.794	-2.7393	-5.0604	-29.886	21.205	8.1153	5.439	28.998	10.411	5.376	0.37854	-0.88873	1647.1
0.11	12	60	NaN	22.867	10.523	-22.919	-170.2	23.97	11.752	-18.261	-818.99	1221.7	29.52	821	1075.8	23.649	55.102	0	0	-10.749	-2.6943	-5.0606	-29.887	21.198	8.1293	5.4401	29.053	10.449	5.435	0.37952	-0.83401	1647.2
0.12	13	60	NaN	22.87	10.554	-22.945	-170.17	23.942	11.788	-18.253	-819.06	1221.7	29.67	821.18	1075.7	23.649	54.913	0	0	-10.701	-2.6464	-5.0612	-29.887	21.196	8.1568	5.471	29.025	10.495	5.5104	0.40976	-0.86247	1647.4
0.13	14	60	NaN	22.873	10.569	-22.957	-170.16	23.934	11.776	-18.254	-819.12	1221.7	29.638	821.23	1075.7	23.649	54.781	0	0	-10.647	-2.5931	-5.0628	-29.889	21.201	8.1661	5.4864	29.016	10.554	5.573	0.4236	-0.87269	1647.5
0.14	15	60	NaN	22.871	10.581	-22.951	-170.18	23.958	11.765	-18.295	-819.17	1221.7	29.566	821.19	1075.7	23.649	54.612	0	0	-10.601	-2.5464	-5.0641	-29.89	21.2	8.1506	5.4993	29.04	10.599	5.6042	0.4352	-0.85001	1647.5
0.15	16	60	NaN	22.868	10.596	-22.943	-170.19	23.955	11.764	-18.329	-819.23	1221.7	29.557	821.19	1075.8	23.649	54.408	0	0	-10.572	-2.5183	-5.0646	-29.891	21.196	8.1363	5.5158	29.035	10.623	5.6179	0.45118	-0.85537	1647.6
0.16	17	60	NaN	22.868	10.612	-22.941	-170.19	23.892	11.763	-18.332	-819.32	1221.7	29.619	821.27	1075.8	23.649	54.068	0	0	-10.549	-2.4948	-5.0653	-29.891	21.194	8.1389	5.533	28.971	10.645	5.6441	0.46765	-0.92019	1647.8
0.17	18	60	NaN	22.868	10.611	-22.923	-170.2	23.871	11.738	-18.393	-819.39	1221.7	29.567	821.27	1075.8	23.649	54.07	0	0	-10.529	-2.475	-5.0657	-29.892	21.194	8.1251	5.5322	28.95	10.665	5.6502	0.46649	-0.94179	1647.8
0.18	19	60	NaN	22.875	10.643	-22.939	-170.25	23.817	11.754	-18.303	-819.47	1221.7	29.55	821.14	1075.8	23.649	51.823	0	0	-10.543	-2.489	-5.0532	-29.879	21.205	8.0804	5.5631	28.896	10.662	5.5914	0.50991	-0.98293	1647.8
0.19	20	60	NaN	22.885	10.658	-22.941	-170.26	23.794	11.743	-18.274	-819.51	1221.7	29.476	821.06	1075.8	23.649	49.799	0	0	-10.561	-2.5074	-5.0441	-29.87	21.217	8.0697	5.5793	28.873	10.656	5.5623	0.53518	-0.99697	1647.7
0.2	21	60	NaN	22.89	10.67	-22.933	-170.26	23.762	11.717	-18.272	-819.52	1221.7	29.368	821.02	1075.8	23.649	50.149	0	0	-10.586	-2.532	-5.0397	-29.866	21.226	8.0785	5.5915	28.841	10.64	5.5465	0.55181	-1.0246	1647.7
0.21	22	60	NaN	22.892	10.685	-22.924	-170.26	23.711	11.695	-18.264	-819.54	1221.7	29.295	821	1075.8	23.649	49.726	0	0	-10.582	-2.5278	-5.0394	-29.865	21.232	8.0807	5.6052	28.79	10.65	5.5528	0.56577	-1.0754	1647.7
0.22	23	60	NaN	22.895	10.698	-22.919	-170.28	23.654	11.702	-18.235	-819.58	1221.7	29.334	820.94	1075.8	23.649	50.573	0	0	-10.571	-2.5166	-5.0402	-29.866	21.234	8.0551	5.6186	28.734	10.664	5.5385	0.5784	-1.1322	1647.7
0.23	24	60	NaN	22.892	10.702	-22.915	-170.29	23.599	11.756	-18.231	-819.62	1221.7	29.504	820.94	1075.8	23.649	50.114	0	0	-10.546	-2.4921	-5.0423	-29.868	21.225	8.0399	5.6223	28.679	10.679	5.5477	0.58006	-1.1889	1647.7
0.24	25	60	NaN	22.895	10.705	-22.911	-170.31	23.569	11.745	-18.216	-819.63	1221.7	29.509	820.93	1075.8	23.649	50.532	0	0	-10.522	-2.4682	-5.0445	-29.87	21.229	8.0269	5.6249	28.649	10.707	5.5587	0.58041	-1.2214	1647.7
0.25	26	60	NaN	22.898	10.715	-22.912	-170.34	23.548	11.73	-18.161	-819.64	1221.7	29.566	820.88	1075.8	23.649	50.309	0	0	-10.519	-2.4647	-5.0451	-29.871	21.231	7.991	5.6349	28.628	10.713	5.5263	0.58979	-1.2429	1647.7
0.26	27	60	NaN	22.897	10.722	-22.906	-170.36	23.543	11.715	-18.133	-819.64	1221.7	29.587	820.83	1075.8	23.649	50.383	0	0	-10.457	-2.4038	-5.0461	-29.872	21.231	7.9693	5.6428	28.622	10.774	5.5655	0.59674	-1.2499	1647.6
0.27	28	60	NaN	22.897	10.726	-22.893	-170.36	23.542	11.705	-18.133	-819.61	1221.6	29.57	820.78	1075.8	23.649	50.148	0	0	-10.348	-2.2948	-5.0473	-29.873	21.231	7.9704	5.6468	28.621	10.883	5.6756	0.5995	-1.252	1647.6
0.28	29	60	NaN	22.907	10.739	-22.896	-170.39	23.513	11.713	-18.044	-819.57	1221.6	29.698	820.75	1075.8	23.649	50.197	0	0	-10.311	-2.2577	-5.0499	-29.876	21.24	7.9449	5.6601	28.592	10.929	5.6872	0.61019	-1.2839	1647.5
0.29	30	60	NaN	22.92	10.732	-22.907	-170.47	23.453	11.716	-17.974	-819.55	1221.6	29.931	820.87	1075.7	23.649	50.128	0	0	-10.294	-2.2416	-5.0522	-29.878	21.247	7.8555	5.6532	28.532	10.953	5.614	0.60093	-1.3463	1647.6
0.3	31	60	NaN	22.921	10.731	-22.9	-170.48	23.464	11.687	-17.966	-819.52	1221.6	29.928	820.85	1075.8	23.649	49.341	0	0	-10.311	-2.2584	-5.0535	-29.879	21.248	7.8448	5.6528	28.542	10.937	5.5864	0.59936	-1.3371	1647.5
0.31	32	60	NaN	22.923	10.716	-22.886	-170.49	23.458	11.679	-17.989	-819.5	1221.6	29.991	820.86	1075.8	23.649	48.686	0	0	-10.328	-2.2754	-5.0547	-29.881	21.247	7.8353	5.6388	28.536	10.919	5.5598	0.58408	-1.3449	1647.5
0.32	33	60	NaN	22.927	10.697	-22.874	-170.5	23.451	11.674	-18.023	-819.49	1221.6	30.071	820.9	1075.8	23.649	48.874	0	0	-10.346	-2.293	-5.0559	-29.882	21.247	7.8189	5.6194	28.529	10.901	5.526	0.56352	-1.3531	1647.6
0.33	34	60	NaN	22.93	10.687	-22.867	-170.51	23.486	11.644	-18.041	-819.46	1221.6	30.054	820.89	1075.8	23.649	49.324	0	0	-10.347	-2.2938	-5.0567	-29.883	21.25	7.8096	5.6103	28.563	10.903	5.5158	0.55358	-1.3198	1647.5
0.34	35	60	NaN	22.938	10.683	-22.872	-170.53	23.531	11.643	-18.003	-819.44	1221.6	30.145	820.87	1075.8	23.649	49.726	0	0	-10.346	-2.2927	-5.0575	-29.883	21.256	7.7874	5.6083	28.606	10.911	5.4947	0.55074	-1.2775	1647.5
0.35	36	60	NaN	22.938	10.683	-22.874	-170.51	23.588	11.602	-17.988	-819.41	1221.6	30.034	820.81	1075.9	23.649	48.332	0	0	-10.437	-2.384	-5.0604	-29.886	21.261	7.809	5.6096	28.662	10.823	5.425	0.5492	-1.224	1647.4
0.36	37	60	NaN	22.938	10.678	-22.88	-170.52	23.635	11.61	-17.974	-819.36	1221.6	30.184	820.83	1075.9	23.649	44.345	0	0	-10.531	-2.4771	-5.0624	-29.888	21.256	7.7947	5.6052	28.708	10.725	5.3176	0.54282	-1.18	1647.4
0.37	38	60	NaN	22.941	10.676	-22.888	-170.54	23.706	11.574	-17.94	-819.31	1221.6	30.231	820.84	1075.9	23.649	38.198	0	0	-10.627	-2.5724	-5.0634	-29.889	21.258	7.7813	5.6045	28.778	10.632	5.2088	0.54111	-1.1118	1647.3
0.38	39	60	NaN	22.944	10.674	-22.896	-170.54	23.797	11.502	-17.907	-819.26	1221.5	30.196	820.84	1076	23.649	38.032	0	0	-10.699	-2.6445	-5.0654	-29.891	21.264	7.7762	5.6041	28.867	10.565	5.1318	0.53869	-1.0242	1647.3
0.39	40	60	NaN	22.939	10.66	-22.901	-170.55	23.867	11.492	-17.925	-819.22	1221.5	30.438	820.94	1076	23.649	43.294	0	0	-10.767	-2.7119	-5.0676	-29.894	21.25	7.7562	5.5911	28.937	10.483	5.0442	0.52351	-0.95704	1647.3
0.4	41	60	NaN	22.936	10.655	-22.89	-170.55	23.874	11.468	-17.982	-819.15	1221.5	30.509	821.06	1076	23.649	48.659	0	0	-10.75	-2.6953	-5.0691	-29.895	21.243	7.7544	5.586	28.943	10.493	5.059	0.51693	-0.95253	1647.4
0.41	42	60	NaN	22.932	10.662	-22.907	-170.56	23.915	11.415	-17.914	-819.1	1221.5	30.486	821.1	1076	23.649	49.841	0	0	-10.812	-2.7567	-5.0675	-29.893	21.241	7.7526	5.5949	28.983	10.43	4.9959	0.52733	-0.91091	1647.4
0.42	43	60	NaN	22.924	10.657	-22.907	-170.56	23.954	11.388	-17.928	-819.08	1221.5	30.524	821.14	1076	23.649	51.028	0	0	-11.253	-3.1957	-5.0546	-29.881	21.232	7.7526	5.5907	29.021	9.9798	4.557	0.53608	-0.85981	1647.4
0.43	44	60	NaN	22.92	10.647	-22.903	-170.56	23.976	11.393	-17.973	-819.05	1221.5	30.676	821.24	1076.1	23.649	51.042	0	0	-11.445	-3.3869	-5.0508	-29.877	21.222	7.7455	5.5814	29.041	9.7769	4.3586	0.53063	-0.83558	1647.4
0.44	45	60	NaN	22.921	10.641	-22.904	-170.56	23.981	11.408	-17.995	-818.99	1221.5	30.878	821.38	1076.1	23.649	47.759	0	0	-11.462	-3.4044	-5.0532	-29.879	21.214	7.7308	5.5762	29.045	9.7521	4.3264	0.52299	-0.83382	1647.5
0.45	46	60	NaN	22.914	10.634	-22.891	-170.56	23.994	11.397	-18.059	-818.98	1221.5	30.903	821.4	1076.1	23.649	44.647	0	0	-11.504	-3.4458	-5.0546	-29.881	21.205	7.7298	5.5695	29.059	9.7007	4.284	0.51495	-0.82194	1647.5
0.46	47	60	NaN	22.906	10.639	-22.908	-170.58	24.007	11.401	-18.024	-818.9	1221.5	31.082	821.57	1076	23.649	40.175	0	0	-11.541	-3.483	-5.0559	-29.882	21.192	7.7061	5.5744	29.071	9.6505	4.2231	0.51853	-0.81038	1647.6
0.47	48	60	NaN	22.905	10.631	-22.927	-170.6	24.119	11.38	-17.991	-818.86	1221.5	31.181	821.61	1076.1	23.649	34.33	0	0	-11.569	-3.5111	-5.0571	-29.883	21.188	7.6785	5.5686	29.182	9.6182	4.1673	0.51145	-0.70125	1647.6
0.48	49	60	NaN	22.904	10.62	-22.932	-170.63	24.216	11.334	-18	-818.84	1221.5	31.155	821.62	1076.1	23.649	32.872	0	0	-11.586	-3.5274	-5.0584	-29.884	21.188	7.6579	5.559	29.277	9.602	4.1305	0.50059	-0.60706	1647.6
0.49	50	60	NaN	22.905	10.613	-22.929	-170.64	24.267	11.309	-18.029	-818.81	1221.5	31.136	821.64	1076.1	23.649	35.147	0	0	-11.579	-3.5204	-5.0598	-29.886	21.188	7.6479	5.5519	29.328	9.6097	4.1275	0.49207	-0.5578	1647.6
0.5	51	60	NaN	22.908	10.612	-22.933	-170.63	24.295	11.345	-18.035	-818.77	1221.5	31.27	821.66	1076.1	23.649	34.255	0	0	-11.584	-3.526	-5.0609	-29.887	21.186	7.645	5.5507	29.357	9.602	4.119	0.48978	-0.52979	1647.6
0.51	52	60	NaN	22.902	10.612	-22.941	-170.64	24.319	11.346	-18.035	-818.75	1221.5	31.309	821.73	1076.1	23.649	34.262	0	0	-11.604	-3.5453	-5.062	-29.888	21.179	7.639	5.5515	29.38	9.575	4.0937	0.48941	-0.50763	1647.6
0.52	53	60	NaN	22.903	10.607	-22.942	-170.64	24.353	11.368	-18.043	-818.71	1221.5	31.399	821.74	1076.1	23.649	35.317	0	0	-11.699	-3.6401	-5.065	-29.891	21.177	7.6307	5.5471	29.414	9.4779	3.9905	0.48213	-0.47738	1647.6
0.53	54	60	NaN	22.907	10.599	-22.942	-170.64	24.365	11.371	-18.067	-818.69	1221.4	31.433	821.78	1076.1	23.649	36.086	0	0	-11.741	-3.6818	-5.067	-29.893	21.179	7.6299	5.5394	29.424	9.4378	3.9481	0.47232	-0.46853	1647.6
0.54	55	60	NaN	22.911	10.587	-22.944	-170.64	24.376	11.356	-18.082	-818.7	1221.4	31.41	821.8	1076.2	23.649	47.482	0	0	-11.727	-3.6679	-5.0683	-29.894	21.183	7.6325	5.5292	29.435	9.4562	3.9646	0.46093	-0.45963	1647.7
0.55	56	60	NaN	22.916	10.579	-22.949	-170.64	24.388	11.343	-18.076	-818.72	1221.4	31.387	821.8	1076.2	23.803	42.379	0	0	-11.835	-3.7756	-5.0684	-29.894	21.189	7.6357	5.522	29.445	9.3536	3.8601	0.45367	-0.44915	1647.7
0.56	57	60	NaN	22.922	10.583	-22.958	-170.63	24.373	11.359	-18.052	-818.7	1221.4	31.445	821.84	1076.2	24.284	38.872	0	0	-11.963	-3.9028	-5.0683	-29.894	21.194	7.6425	5.5267	29.429	9.2311	3.7397	0.45847	-0.46483	1647.7
0.57	58	60	NaN	22.919	10.58	-22.951	-170.6	24.398	11.317	-18.082	-818.69	1221.5	31.409	821.81	1076.3	24.806	53.132	0	0	-11.996	-3.9363	-5.0687	-29.895	21.191	7.6755	5.5249	29.453	9.1948	3.7392	0.45623	-0.44153	1647.7
0.58	59	60	NaN	22.917	10.573	-22.949	-170.61	24.403	11.343	-18.075	-818.71	1221.4	31.464	821.8	1076.3	25.742	53.018	0	0	-12.036	-3.9755	-5.0693	-29.895	21.187	7.6566	5.5183	29.458	9.1515	3.6811	0.44899	-0.43725	1647.7
0.59	60	60	NaN	22.919	10.568	-22.95	-170.6	24.396	11.326	-18.049	-818.73	1221.4	31.431	821.82	1076.2	27.527	50.712	0	0	-12.145	-4.0846	-5.0703	-29.896	21.192	7.6714	5.5129	29.451	9.0462	3.5868	0.44256	-0.44507	1647.7
0.6	61	60	NaN	22.92	10.558	-22.95	-170.58	24.388	11.296	-18.041	-818.77	1221.4	31.381	821.84	1076.3	24.305	50.021	0	0	-12.18	-4.119	-5.0706	-29.897	21.194	7.6969	5.5033	29.442	9.0145	3.5779	0.43267	-0.45412	1647.8
0.61	62	60	NaN	22.915	10.544	-22.944	-170.58	24.388	11.299	-18.071	-818.82	1221.4	31.39	821.81	1076.3	24.524	50.835	0	0	-12.17	-4.1087	-5.0703	-29.896	21.188	7.696	5.4892	29.443	9.0185	3.5873	0.4189	-0.45321	1647.8
0.62	63	60	NaN	22.911	10.549	-22.935	-170.58	24.413	11.271	-18.081	-818.8	1221.4	31.3	821.74	1076.3	25.614	50.671	0	0	-12.205	-4.1437	-5.071	-29.897	21.187	7.6974	5.4952	29.467	8.9826	3.5537	0.42423	-0.42992	1647.7
0.63	64	60	NaN	22.911	10.541	-22.937	-170.6	24.394	11.309	-18.049	-818.89	1221.4	31.343	821.71	1076.3	25.754	51.13	0	0	-12.238	-4.1772	-5.0704	-29.896	21.187	7.6709	5.4866	29.448	8.9487	3.4937	0.41615	-0.44845	1647.7
0.64	65	60	NaN	22.91	10.547	-22.932	-170.62	24.358	11.319	-18.036	-818.91	1221.5	31.352	821.73	1076.3	25.943	51.656	0	0	-12.27	-4.2082	-5.068	-29.894	21.185	7.6594	5.4916	29.414	8.916	3.4512	0.42352	-0.48022	1647.8
0.65	66	60	NaN	22.91	10.558	-22.927	-170.62	24.315	11.342	-18.02	-818.93	1221.5	31.382	821.75	1076.2	25.835	52.505	0	0	-12.325	-4.2631	-5.0656	-29.892	21.185	7.6575	5.5025	29.371	8.8608	3.3944	0.43686	-0.5209	1647.8
0.66	67	60	NaN	22.915	10.572	-22.926	-170.61	24.282	11.367	-17.987	-818.96	1221.5	31.385	821.74	1076.3	24.61	53.545	0	0	-12.42	-4.3578	-5.0632	-29.889	21.192	7.667	5.5162	29.337	8.7718	3.3092	0.45296	-0.55192	1647.9
0.67	68	60	NaN	22.924	10.587	-22.93	-170.59	24.274	11.353	-17.943	-818.97	1221.5	31.277	821.7	1076.3	27.795	54.395	0	0	-12.499	-4.4367	-5.0629	-29.889	21.206	7.69	5.5313	29.33	8.7066	3.2533	0.46846	-0.55929	1647.8
0.68	69	60	NaN	22.922	10.581	-22.922	-170.6	24.227	11.383	-17.965	-819.04	1221.5	31.323	821.72	1076.3	24.346	54.851	0	0	-12.533	-4.4707	-5.065	-29.891	21.201	7.6828	5.5245	29.284	8.6681	3.2121	0.45956	-0.60721	1647.9
0.69	70	60	NaN	22.921	10.608	-22.924	-170.57	24.218	11.367	-17.884	-819.04	1221.5	31.17	821.67	1076.3	24.904	55.108	0	0	-12.325	-4.2636	-5.0778	-29.904	21.209	7.7138	5.5529	29.273	8.8835	3.4502	0.47506	-0.63104	1647.8
0.7	71	60	NaN	22.925	10.62	-22.917	-170.55	24.181	11.401	-17.87	-819.05	1221.5	31.181	821.67	1076.3	24.157	55.226	0	0	-12.28	-4.2186	-5.0834	-29.909	21.213	7.7348	5.5645	29.237	8.9326	3.5162	0.48115	-0.67274	1647.9
0.71	72	60	NaN	22.932	10.624	-22.904	-170.54	24.119	11.471	-17.881	-819.09	1221.5	31.307	821.74	1076.2	24.501	55.244	0	0	-12.382	-4.3201	-5.0822	-29.908	21.214	7.7477	5.5663	29.176	8.8326	3.4276	0.48402	-0.73208	1648
0.72	73	60	NaN	22.938	10.632	-22.898	-170.52	24.077	11.513	-17.854	-819.12	1221.5	31.352	821.79	1076.2	23.97	54.74	0	0	-12.366	-4.3043	-5.0813	-29.907	21.22	7.7665	5.5734	29.135	8.854	3.4622	0.49207	-0.77223	1648.1
0.73	74	60	NaN	22.94	10.65	-22.911	-170.49	24.139	11.439	-17.761	-819.11	1221.5	31.047	821.67	1076.3	24.175	55.017	0	0	-12.338	-4.2762	-5.0804	-29.906	21.236	7.8069	5.5937	29.195	8.8979	3.5308	0.51327	-0.71163	1647.9
0.74	75	60	NaN	22.941	10.654	-22.887	-170.46	24.094	11.489	-17.781	-819.11	1221.5	31.11	821.73	1076.3	23.649	56.043	0	0	-12.444	-4.3824	-5.0776	-29.904	21.234	7.8298	5.5966	29.151	8.7893	3.4474	0.51901	-0.75221	1648
0.75	76	60	NaN	22.953	10.651	-22.862	-170.43	24.092	11.503	-17.792	-819.11	1221.5	31.038	821.74	1076.3	23.649	56.769	0	0	-12.534	-4.4716	-5.0749	-29.901	21.248	7.8658	5.5937	29.149	8.7141	3.3941	0.51879	-0.75166	1648
0.76	77	60	NaN	22.959	10.648	-22.848	-170.4	24.108	11.515	-17.794	-819.12	1221.6	30.957	821.72	1076.3	25.793	55.961	0	0	-12.534	-4.4716	-5.0731	-29.899	21.257	7.9008	5.5914	29.165	8.7232	3.4292	0.51822	-0.73438	1648
0.77	78	60	NaN	22.961	10.646	-22.842	-170.38	24.121	11.533	-17.792	-819.12	1221.6	30.901	821.72	1076.3	25.187	56.279	0	0	-12.571	-4.5086	-5.0709	-29.897	21.261	7.9241	5.5908	29.177	8.6895	3.4155	0.51987	-0.71991	1648
0.78	79	60	NaN	22.964	10.649	-22.844	-170.37	24.118	11.556	-17.769	-819.12	1221.6	30.876	821.77	1076.3	24	55.839	0	0	-12.627	-4.5644	-5.0685	-29.894	21.266	7.9312	5.5929	29.174	8.6391	3.3668	0.52439	-0.72051	1648
0.79	80	60	NaN	22.968	10.663	-22.875	-170.37	24.113	11.615	-17.627	-819.12	1221.5	30.973	821.8	1076.3	25.351	51.581	0	0	-12.677	-4.6136	-5.0675	-29.893	21.272	7.9327	5.6083	29.169	8.5951	3.319	0.54075	-0.72489	1648.1
0.8	81	60	NaN	22.974	10.648	-22.85	-170.36	24.15	11.607	-17.726	-819.13	1221.6	30.816	821.8	1076.4	25.66	54.493	0	0	-12.699	-4.6359	-5.0656	-29.892	21.279	7.9463	5.5933	29.204	8.5803	3.3105	0.52767	-0.68733	1648.1
0.81	82	60	NaN	22.978	10.654	-22.851	-170.35	24.197	11.587	-17.719	-819.11	1221.6	30.656	821.76	1076.4	24.93	52.65	0	0	-12.685	-4.6218	-5.0626	-29.889	21.289	7.9609	5.6011	29.25	8.6041	3.3391	0.53855	-0.6386	1648
0.82	83	60	NaN	22.974	10.654	-22.859	-170.34	24.215	11.592	-17.72	-819.12	1221.6	30.57	821.76	1076.4	23.649	51.623	0	0	-12.668	-4.6049	-5.0597	-29.886	21.288	7.97	5.601	29.268	8.6202	3.3651	0.54137	-0.6181	1648
0.83	84	60	NaN	22.965	10.641	-22.857	-170.34	24.206	11.615	-17.775	-819.14	1221.6	30.525	821.81	1076.4	24.995	51.411	0	0	-12.647	-4.5838	-5.057	-29.883	21.279	7.9766	5.5885	29.259	8.6319	3.3928	0.5315	-0.62403	1648.1
0.84	85	60	NaN	22.96	10.642	-22.85	-170.33	24.208	11.614	-17.812	-819.1	1221.6	30.434	821.83	1076.4	23.745	51.809	0	0	-12.673	-4.61	-5.0543	-29.88	21.276	7.9885	5.5901	29.26	8.6032	3.3785	0.53577	-0.62029	1648
0.85	86	60	NaN	22.955	10.649	-22.881	-170.34	24.173	11.669	-17.735	-819.11	1221.5	30.576	821.93	1076.4	24.548	49.608	0	0	-12.714	-4.6509	-5.0518	-29.878	21.269	7.9696	5.5958	29.226	8.555	3.3186	0.54397	-0.65168	1648.1
0.86	87	60	NaN	22.932	10.629	-22.878	-170.33	24.146	11.705	-17.796	-819.14	1221.5	30.579	821.97	1076.4	25.82	50.666	0	0	-12.767	-4.7037	-5.05	-29.876	21.243	7.9806	5.5767	29.198	8.4761	3.2769	0.52669	-0.67773	1648.2
0.87	88	60	NaN	22.92	10.627	-22.876	-170.32	24.118	11.73	-17.811	-819.1	1221.5	30.548	821.99	1076.4	24.509	46.6	0	0	-12.83	-4.7662	-5.048	-29.874	21.232	7.9933	5.5746	29.17	8.4022	3.2271	0.52665	-0.70384	1648.2
0.88	89	60	NaN	22.912	10.622	-22.867	-170.3	24.114	11.721	-17.837	-819.05	1221.5	30.43	821.98	1076.4	23.808	42.278	0	0	-12.9	-4.8363	-5.0459	-29.872	21.227	8.0117	5.5701	29.166	8.327	3.1753	0.52426	-0.70633	1648.1
0.89	90	60	NaN	22.899	10.6	-22.85	-170.28	24.135	11.685	-17.901	-819.08	1221.5	30.246	821.94	1076.4	23.649	41.691	0	0	-12.918	-4.8537	-5.0447	-29.871	21.218	8.0389	5.5493	29.186	8.3002	3.1852	0.50463	-0.68478	1648.1
0.9	91	60	NaN	22.89	10.597	-22.871	-170.26	24.12	11.714	-17.818	-819.08	1221.5	30.241	821.96	1076.4	23.649	40.659	0	0	-12.932	-4.8677	-5.0435	-29.869	21.213	8.0582	5.5465	29.17	8.2808	3.1905	0.50296	-0.69904	1648.1
0.91	92	60	NaN	22.883	10.591	-22.866	-170.26	24.104	11.724	-17.829	-819.07	1221.5	30.22	821.99	1076.4	25.036	41.026	0	0	-13.535	-5.4687	-5.1071	-29.933	21.206	8.0674	5.5405	29.155	7.6702	2.5987	0.43335	-0.77831	1648.2
0.92	93	60	NaN	22.886	10.586	-22.874	-170.25	24.108	11.746	-17.807	-819.08	1221.5	30.25	821.98	1076.4	25.843	37.964	0	0	-14.189	-6.119	-5.1762	-30.002	21.209	8.0725	5.5358	29.159	7.0206	1.9535	0.35959	-0.8436	1648.2
0.93	94	60	NaN	22.886	10.576	-22.865	-170.24	24.114	11.763	-17.836	-819.08	1221.5	30.251	821.98	1076.4	24.92	39.311	0	0	-14.842	-6.7693	-5.2452	-30.071	21.208	8.0819	5.5264	29.164	6.366	1.3126	0.28118	-0.90723	1648.2
0.94	95	60	NaN	22.889	10.571	-22.852	-170.22	24.118	11.782	-17.86	-819.06	1221.5	30.231	822	1076.4	23.829	37.04	0	0	-15.166	-7.0926	-5.2643	-30.09	21.211	8.0992	5.5218	29.167	6.0444	1.0066	0.25757	-0.92284	1648.2
0.95	96	60	NaN	22.91	10.582	-22.863	-170.2	24.129	11.816	-17.789	-819.02	1221.5	30.222	822.04	1076.4	24.02	37.308	0	0	-15.306	-7.2317	-5.2613	-30.087	21.234	8.1231	5.5327	29.178	5.9279	0.8914	0.27138	-0.90914	1648.2
0.96	97	60	NaN	22.914	10.575	-22.849	-170.18	24.172	11.787	-17.839	-819.02	1221.5	30.076	822.01	1076.5	23.649	38.651	0	0	-14.982	-6.9094	-5.2581	-30.084	21.241	8.1489	5.5261	29.221	6.2588	1.2395	0.26798	-0.86263	1648.1
0.97	98	60	NaN	22.922	10.583	-22.866	-170.17	24.18	11.826	-17.771	-819.02	1221.5	30.13	822.05	1076.5	24.719	47.877	0	0	-14.799	-6.7264	-5.2598	-30.086	21.251	8.1606	5.5344	29.228	6.452	1.4342	0.2746	-0.8578	1648.2
0.98	99	60	NaN	22.928	10.586	-22.868	-170.15	24.216	11.823	-17.76	-819.01	1221.5	30.063	822.05	1076.5	23.649	44.752	0	0	-14.779	-6.7068	-5.2673	-30.093	21.259	8.1777	5.5394	29.263	6.4799	1.471	0.27201	-0.83034	1648.1
0.99	100	60	NaN	22.935	10.585	-22.865	-170.12	24.247	11.813	-17.762	-819	1221.5	29.976	822.06	1076.6	23.649	41.413	0	0	-14.695	-6.6228	-5.2693	-30.095	21.269	8.2178	5.5389	29.294	6.5745	1.595	0.26963	-0.8017	1648.1
1	101	60	NaN	22.946	10.582	-22.859	-170.06	24.269	11.822	-17.758	-818.99	1221.5	29.943	822.12	1076.5	24.407	47.964	0	0	-14.529	-6.4577	-5.2641	-30.09	21.281	8.2716	5.5356	29.315	6.7521	1.8139	0.27148	-0.77479	1648.2
1.01	102	60	NaN	22.953	10.581	-22.836	-170.04	24.327	11.829	-17.791	-818.96	1221.5	29.918	822.15	1076.5	23.649	50.64	0	0	-14.494	-6.4233	-5.2656	-30.092	21.288	8.2993	5.5345	29.374	6.7942	1.876	0.26891	-0.71735	1648.2
1.02	103	60	NaN	22.961	10.586	-22.838	-170.02	24.346	11.821	-17.766	-818.92	1221.5	29.874	822.17	1076.5	23.941	53.767	0	0	-14.424	-6.3537	-5.2685	-30.094	21.298	8.3129	5.5398	29.392	6.8737	1.9593	0.27131	-0.70236	1648.2
1.03	104	60	NaN	22.964	10.576	-22.849	-169.99	24.413	11.812	-17.7	-818.91	1221.5	29.82	822.23	1076.5	25.608	57.135	0	0	-14.121	-6.0516	-5.2717	-30.098	21.306	8.3517	5.5303	29.458	7.185	2.3001	0.25867	-0.63985	1648.2
1.04	105	60	NaN	22.965	10.559	-22.851	-169.97	24.464	11.821	-17.685	-818.92	1221.5	29.836	822.28	1076.5	26.158	60.396	0	0	-13.812	-5.7436	-5.2751	-30.101	21.307	8.3754	5.5147	29.509	7.4954	2.6318	0.23967	-0.59254	1648.3
1.05	106	60	NaN	22.968	10.544	-22.843	-169.95	24.506	11.842	-17.708	-818.91	1221.5	29.895	822.35	1076.6	28.181	61.667	0	1	-13.498	-5.4315	-5.2787	-30.105	21.307	8.3894	5.5001	29.549	7.8087	2.9579	0.22149	-0.55516	1648.3
1.06	107	60	NaN	22.973	10.536	-22.831	-169.93	24.552	11.865	-17.722	-818.88	1221.5	29.946	822.43	1076.6	30.306	61.862	0	1	-13.185	-5.1194	-5.2822	-30.108	21.31	8.4073	5.4933	29.595	8.1252	3.288	0.21104	-0.5135	1648.4
1.07	108	60	NaN	22.97	10.544	-22.83	-169.92	24.564	11.888	-17.689	-818.84	1221.5	30.007	822.48	1076.6	27.846	58.96	0	1	-12.871	-4.8072	-5.2858	-30.112	21.305	8.4147	5.5018	29.607	8.4341	3.6075	0.21604	-0.50485	1648.4
1.08	109	60	NaN	22.974	10.534	-22.812	-169.92	24.656	11.903	-17.749	-818.8	1221.5	29.994	822.5	1076.7	26.159	52.603	0	1	-12.811	-4.7479	-5.2889	-30.115	21.307	8.413	5.4926	29.697	8.496	3.6652	0.20368	-0.41752	1648.4
1.09	110	60	NaN	22.967	10.512	-22.798	-169.91	24.727	11.934	-17.843	-818.81	1221.5	30.029	822.57	1076.7	25.948	49.716	0	1	-12.786	-4.7223	-5.2905	-30.116	21.297	8.4203	5.4721	29.767	8.5109	3.6981	0.18161	-0.34987	1648.4
1.1	111	60	NaN	22.968	10.506	-22.82	-169.9	24.787	11.961	-17.806	-818.8	1221.5	30.053	822.63	1076.8	23.649	46.935	0	1	-12.805	-4.7416	-5.2892	-30.115	21.298	8.4337	5.4691	29.824	8.4928	3.6921	0.17995	-0.29112	1648.5
1.11	112	60	NaN	22.973	10.516	-22.864	-169.89	24.834	11.989	-17.675	-818.78	1221.5	30.072	822.7	1076.8	23.649	45.279	0	1	-12.825	-4.7609	-5.2878	-30.114	21.307	8.4481	5.4819	29.868	8.4823	3.6872	0.1941	-0.24551	1648.5
1.12	113	60	NaN	22.965	10.517	-22.88	-169.88	24.854	12.037	-17.644	-818.76	1221.4	30.137	822.83	1076.8	23.894	43.389	0	1	-12.818	-4.7543	-5.2869	-30.113	21.298	8.4576	5.4845	29.886	8.4798	3.7033	0.19756	-0.22678	1648.6
1.13	114	60	NaN	22.962	10.5	-22.87	-169.88	24.845	12.052	-17.729	-818.76	1221.4	30.146	822.95	1076.8	25.719	45.852	0	1	-12.607	-4.5438	-5.2895	-30.115	21.292	8.4522	5.4678	29.877	8.6851	3.9084	0.17831	-0.2382	1648.8
1.14	115	60	NaN	22.955	10.494	-22.863	-169.87	24.825	12.071	-17.778	-818.76	1221.4	30.134	823.06	1076.8	23.649	47.541	0	1	-12.615	-4.5519	-5.2885	-30.114	21.283	8.4586	5.4634	29.855	8.6685	3.9067	0.17483	-0.25915	1648.9
1.15	116	60	NaN	22.948	10.489	-22.855	-169.86	24.808	12.075	-17.825	-818.75	1221.4	30.09	823.16	1076.9	24.941	58.024	0	1	-12.846	-4.7827	-5.2839	-30.11	21.276	8.4651	5.4593	29.838	8.4299	3.6824	0.17541	-0.27189	1649
1.16	117	60	NaN	22.943	10.494	-22.862	-169.85	24.795	12.095	-17.811	-818.71	1221.4	30.091	823.24	1076.9	25.046	62.449	0	1	-12.879	-4.8154	-5.2849	-30.111	21.272	8.4753	5.4648	29.825	8.393	3.6599	0.17991	-0.2862	1649
1.17	118	60	NaN	22.939	10.509	-22.887	-169.83	24.78	12.143	-17.726	-818.68	1221.4	30.153	823.32	1076.9	25.829	62.856	0	1	-12.696	-4.633	-5.292	-30.118	21.269	8.4971	5.4799	29.809	8.5729	3.8642	0.18792	-0.30931	1649
1.18	119	60	NaN	22.929	10.511	-22.906	-169.79	24.752	12.174	-17.678	-818.68	1221.4	30.15	823.47	1076.8	25.94	62.41	0	1	-12.446	-4.3838	-5.2922	-30.118	21.261	8.5388	5.4826	29.781	8.8147	4.1551	0.1904	-0.33736	1649.2
1.19	120	60	NaN	22.919	10.501	-22.901	-169.78	24.796	12.189	-17.692	-818.7	1221.4	30.08	823.49	1076.8	26.914	59.3	0	1	-12.185	-4.1239	-5.2913	-30.117	21.253	8.5492	5.4724	29.825	9.068	4.4253	0.18108	-0.29273	1649.2
1.2	121	60	NaN	22.912	10.5	-22.889	-169.78	24.853	12.218	-17.723	-818.68	1221.4	30.066	823.46	1076.9	23.649	54.699	0	1	-11.924	-3.8641	-5.2904	-30.116	21.245	8.5517	5.4709	29.881	9.3212	4.6876	0.18056	-0.23506	1649.2
1.21	122	60	NaN	22.907	10.499	-22.886	-169.78	24.894	12.264	-17.731	-818.68	1221.4	30.107	823.46	1076.8	27.306	59.003	0	1	-11.757	-3.6982	-5.2928	-30.119	21.239	8.5486	5.4704	29.922	9.4814	4.8504	0.17762	-0.19656	1649.2
1.22	123	60	NaN	22.905	10.493	-22.886	-169.79	24.932	12.299	-17.746	-818.7	1221.4	30.12	823.45	1076.8	28.608	60.19	0	1	-11.646	-3.5873	-5.2972	-30.123	21.236	8.5397	5.4631	29.962	9.5897	4.9524	0.16587	-0.16146	1649.2
1.23	124	60	NaN	22.905	10.48	-22.877	-169.81	24.997	12.306	-17.795	-818.74	1221.4	30.042	823.39	1076.8	29.053	59.038	0	1	-11.535	-3.4765	-5.3016	-30.128	21.236	8.5262	5.4505	30.027	9.7018	5.0498	0.14886	-0.1009	1649.2
1.24	125	60	NaN	22.899	10.498	-22.888	-169.82	25.077	12.359	-17.753	-818.7	1221.4	30.02	823.33	1076.9	26.941	56.587	0	1	-11.423	-3.3656	-5.306	-30.132	21.233	8.5173	5.4698	30.105	9.8096	5.1517	0.1638	-0.027135	1649.1
1.25	126	60	NaN	22.907	10.499	-22.886	-169.85	25.077	12.449	-17.759	-818.69	1221.4	30.188	823.34	1076.9	25.662	57.234	0	1	-11.344	-3.2865	-5.3146	-30.141	21.235	8.4806	5.4703	30.106	9.8907	5.1941	0.15573	-0.03472	1649.1
1.26	127	60	NaN	22.909	10.501	-22.881	-169.87	25.139	12.5	-17.784	-818.7	1221.4	30.151	823.24	1076.9	27.621	57.821	0	1	-11.265	-3.2076	-5.3231	-30.149	21.236	8.4565	5.4721	30.168	9.9718	5.2489	0.14899	0.018561	1649
1.27	128	60	NaN	22.913	10.514	-22.885	-169.89	25.178	12.526	-17.768	-818.67	1221.4	30.075	823.17	1076.9	26.078	60.916	0	1	-11.185	-3.1287	-5.3316	-30.158	21.244	8.4418	5.485	30.207	10.058	5.3132	0.15341	0.049141	1648.9
1.28	129	60	NaN	22.921	10.528	-22.892	-169.9	25.158	12.56	-17.728	-818.65	1221.4	30.085	823.18	1076.9	26.598	62.582	0	1	-11.099	-3.0429	-5.3334	-30.159	21.252	8.4301	5.4983	30.187	10.153	5.3872	0.16489	0.027841	1648.9
1.29	130	60	NaN	22.921	10.517	-22.886	-169.91	25.123	12.632	-17.744	-818.69	1221.4	30.164	823.16	1076.8	26.611	61.203	0	1	-11.025	-2.9686	-5.3346	-30.161	21.25	8.4185	5.4858	30.154	10.226	5.4499	0.15127	-0.006106	1648.9
1.3	131	60	NaN	22.931	10.52	-22.889	-169.9	25.147	12.599	-17.744	-818.68	1221.4	29.984	823.07	1076.8	27.995	64.787	0	1	-11.028	-2.9721	-5.3448	-30.171	21.266	8.433	5.4894	30.178	10.238	5.4609	0.14464	0.0070897	1648.8
1.31	132	60	NaN	22.935	10.521	-22.897	-169.89	25.129	12.585	-17.724	-818.69	1221.4	29.846	823.01	1076.8	29.729	64.442	0	1	-11.104	-3.0473	-5.3491	-30.175	21.275	8.4536	5.4901	30.16	10.172	5.4063	0.14101	-0.014729	1648.7
1.32	133	60	NaN	22.935	10.507	-22.89	-169.89	25.06	12.572	-17.76	-818.71	1221.4	29.721	822.99	1076.8	26.325	65.187	0	1	-11.242	-3.1848	-5.3482	-30.174	21.278	8.458	5.4749	30.093	10.036	5.2732	0.12671	-0.081625	1648.7
1.33	134	60	NaN	22.93	10.497	-22.879	-169.89	24.969	12.526	-17.791	-818.72	1221.4	29.518	822.98	1076.8	29.082	65.948	0	1	-11.413	-3.3553	-5.3503	-30.176	21.279	8.4632	5.4638	30.002	9.8661	5.1079	0.11345	-0.17396	1648.7
1.34	135	60	NaN	22.923	10.503	-22.881	-169.88	24.889	12.446	-17.762	-818.69	1221.4	29.231	822.95	1076.7	28.745	65.862	0	1	-11.616	-3.5573	-5.3554	-30.181	21.283	8.4842	5.469	29.923	9.6675	4.9269	0.11363	-0.25787	1648.7
1.35	136	60	NaN	22.923	10.496	-22.885	-169.86	24.839	12.416	-17.734	-818.71	1221.4	29.086	822.92	1076.7	28.497	65.923	0	1	-11.819	-3.7592	-5.3604	-30.186	21.29	8.5023	5.4624	29.873	9.471	4.7431	0.10202	-0.31306	1648.7
1.36	137	60	NaN	22.92	10.492	-22.887	-169.86	24.813	12.376	-17.729	-818.71	1221.4	28.915	822.86	1076.7	28.31	65.311	0	1	-12.079	-4.0186	-5.3649	-30.191	21.292	8.5164	5.4588	29.846	9.2134	4.4979	0.093913	-0.34477	1648.6
1.37	138	60	NaN	22.921	10.483	-22.89	-169.86	24.756	12.359	-17.723	-818.72	1221.4	28.83	822.85	1076.7	27.548	64.663	0	1	-12.487	-4.4243	-5.368	-30.194	21.297	8.5186	5.4491	29.791	8.8101	4.0943	0.081129	-0.40341	1648.6
1.38	139	60	NaN	22.921	10.476	-22.889	-169.86	24.709	12.377	-17.729	-818.72	1221.4	28.851	822.84	1076.7	25.976	64.405	0	1	-12.894	-4.8301	-5.371	-30.197	21.296	8.5174	5.4411	29.744	8.4016	3.6873	0.07008	-0.4532	1648.6
1.39	140	60	NaN	22.919	10.476	-22.884	-169.85	24.703	12.396	-17.739	-818.7	1221.4	28.861	822.79	1076.7	27.683	64.446	0	1	-13.277	-5.2114	-5.3743	-30.2	21.293	8.523	5.4411	29.738	8.0161	3.3117	0.066779	-0.4627	1648.5
1.4	141	60	NaN	22.918	10.483	-22.877	-169.84	24.74	12.381	-17.742	-818.66	1221.4	28.749	822.68	1076.7	29.439	61.913	0	1	-13.208	-5.1427	-5.3815	-30.207	21.296	8.5393	5.4479	29.775	8.0877	3.3966	0.066476	-0.43251	1648.4
1.41	142	60	NaN	22.918	10.466	-22.871	-169.84	24.706	12.466	-17.769	-818.68	1221.4	28.93	822.7	1076.7	26.886	56.086	0	1	-13.139	-5.0741	-5.3886	-30.215	21.288	8.5339	5.4294	29.742	8.1491	3.4599	0.040835	-0.47234	1648.4
1.42	143	60	NaN	22.919	10.465	-22.871	-169.83	24.723	12.467	-17.765	-818.68	1221.4	28.883	822.65	1076.7	24.135	64.271	0	1	-13.07	-5.0054	-5.3958	-30.222	21.291	8.5438	5.4279	29.761	8.2208	3.5384	0.032153	-0.46111	1648.4
1.43	144	60	NaN	22.92	10.471	-22.877	-169.82	24.754	12.457	-17.731	-818.64	1221.4	28.774	822.59	1076.7	24.425	62.327	0	1	-13.072	-5.0075	-5.4016	-30.228	21.297	8.5611	5.4329	29.792	8.2244	3.5536	0.031246	-0.43602	1648.3
1.44	145	60	NaN	22.924	10.475	-22.885	-169.81	24.779	12.456	-17.687	-818.62	1221.4	28.693	822.55	1076.7	26.079	61.601	0	1	-13.175	-5.1094	-5.4057	-30.232	21.305	8.5732	5.4365	29.817	8.1304	3.4638	0.030817	-0.41458	1648.2
1.45	146	60	NaN	22.929	10.474	-22.891	-169.8	24.795	12.468	-17.655	-818.61	1221.4	28.664	822.53	1076.6	26.113	61.798	0	1	-13.277	-5.2112	-5.4098	-30.236	21.313	8.5794	5.4358	29.833	8.0357	3.3682	0.026022	-0.40313	1648.2
1.46	147	60	NaN	22.928	10.472	-22.89	-169.79	24.809	12.487	-17.643	-818.6	1221.4	28.636	822.47	1076.6	25.212	61.93	0	1	-13.379	-5.3131	-5.4139	-30.24	21.312	8.5951	5.4344	29.847	7.9331	3.282	0.020458	-0.39263	1648.1
1.47	148	60	NaN	22.939	10.481	-22.891	-169.8	24.791	12.537	-17.605	-818.53	1221.4	28.696	822.51	1076.6	26.363	60.716	0	1	-13.481	-5.4149	-5.418	-30.244	21.323	8.5791	5.4417	29.83	7.8419	3.1641	0.023698	-0.4143	1648.1
1.48	149	60	NaN	22.935	10.466	-22.883	-169.8	24.825	12.522	-17.623	-818.54	1221.4	28.538	822.46	1076.7	26.502	60.4	0	1	-13.487	-5.4207	-5.4248	-30.251	21.324	8.591	5.4282	29.863	7.8363	3.1703	0.0034294	-0.38788	1648
1.49	150	60	NaN	22.935	10.462	-22.885	-169.8	24.837	12.55	-17.597	-818.53	1221.4	28.522	822.43	1076.7	26.541	58.861	0	1	-13.42	-5.3536	-5.4336	-30.26	21.325	8.5918	5.4241	29.875	7.9052	3.2382	-0.0095569	-0.38465	1648
1.5	151	60	NaN	22.936	10.462	-22.887	-169.81	24.845	12.601	-17.57	-818.5	1221.4	28.576	822.4	1076.7	23.945	48.256	0	1	-13.352	-5.2865	-5.4425	-30.268	21.325	8.5825	5.4241	29.883	7.9727	3.296	-0.01837	-0.38568	1647.9
1.51	152	60	NaN	22.932	10.45	-22.878	-169.82	24.875	12.63	-17.6	-818.48	1221.4	28.544	822.35	1076.7	23.649	40.849	0	1	-13.285	-5.2194	-5.4514	-30.277	21.321	8.5733	5.4139	29.911	8.0356	3.3539	-0.037493	-0.366	1647.8
1.52	153	60	NaN	22.938	10.433	-22.869	-169.84	24.857	12.685	-17.618	-818.47	1221.3	28.566	822.41	1076.7	23.649	37.052	0	1	-13.389	-5.323	-5.4506	-30.277	21.326	8.5479	5.3966	29.893	7.9364	3.2249	-0.053978	-0.38338	1647.9
1.53	154	60	NaN	22.94	10.444	-22.887	-169.86	24.886	12.71	-17.519	-818.43	1221.3	28.525	822.39	1076.7	25.309	38.441	0	1	-13.451	-5.3843	-5.4482	-30.274	21.333	8.5366	5.4097	29.92	7.882	3.1523	-0.038551	-0.35377	1647.8
1.54	155	60	NaN	22.943	10.434	-22.874	-169.88	24.884	12.762	-17.544	-818.41	1221.3	28.562	822.43	1076.7	24.688	39.27	0	1	-13.394	-5.3282	-5.4438	-30.27	21.334	8.5063	5.3995	29.919	7.9393	3.1782	-0.0443	-0.35101	1647.8
1.55	156	60	NaN	22.942	10.426	-22.866	-169.9	24.887	12.78	-17.572	-818.39	1221.3	28.519	822.46	1076.7	25.867	38.332	0	1	-12.942	-4.8781	-5.4417	-30.268	21.333	8.4907	5.3921	29.921	8.3906	3.6126	-0.049567	-0.34667	1647.9
1.56	157	60	NaN	22.94	10.43	-22.876	-169.91	24.879	12.787	-17.533	-818.36	1221.3	28.47	822.49	1076.8	24.361	39.447	0	1	-12.42	-4.3583	-5.4409	-30.267	21.334	8.4846	5.3975	29.911	8.9138	4.1264	-0.043369	-0.35596	1647.8
1.57	158	60	NaN	22.946	10.436	-22.889	-169.94	24.806	12.861	-17.448	-818.33	1221.3	28.633	822.65	1076.8	23.649	39.01	0	1	-12.954	-4.8899	-5.4427	-30.269	21.337	8.4541	5.4041	29.838	8.3832	3.5642	-0.038565	-0.43025	1648
1.58	159	60	NaN	22.943	10.425	-22.882	-169.95	24.758	12.86	-17.476	-818.32	1221.3	28.577	822.74	1076.7	23.649	38.588	0	1	-13.488	-5.4215	-5.4445	-30.27	21.336	8.4465	5.3915	29.791	7.8478	3.025	-0.05293	-0.47901	1648.1
1.59	160	60	NaN	22.939	10.421	-22.882	-169.96	24.726	12.833	-17.465	-818.32	1221.3	28.47	822.82	1076.8	26.179	35.176	0	1	-14.022	-5.9531	-5.4463	-30.272	21.335	8.4338	5.3889	29.758	7.3133	2.4807	-0.057355	-0.51408	1648.1
1.6	161	60	NaN	22.934	10.414	-22.877	-169.94	24.726	12.789	-17.479	-818.32	1221.3	28.24	822.82	1076.8	25.978	53.036	0	1	-14.556	-6.4848	-5.4481	-30.274	21.339	8.4617	5.3848	29.756	6.7827	1.9769	-0.063289	-0.51831	1648.1
1.61	162	60	NaN	22.931	10.407	-22.876	-169.95	24.683	12.801	-17.473	-818.32	1221.3	28.244	822.92	1076.8	25.231	63.799	0	1	-15.09	-7.0164	-5.4498	-30.276	21.335	8.4526	5.3784	29.712	6.2456	1.4362	-0.071478	-0.56418	1648.2
1.62	163	60	NaN	22.928	10.407	-22.886	-170.01	24.597	12.871	-17.415	-818.31	1221.3	28.536	823.15	1076.8	27.896	66.322	0	1	-15.615	-7.5397	-5.4548	-30.281	21.324	8.3825	5.3767	29.628	5.709	0.84275	-0.078025	-0.65259	1648.5
1.63	164	60	NaN	22.924	10.425	-22.894	-170.03	24.648	12.846	-17.337	-818.26	1221.3	28.447	823.13	1076.8	28.618	65.247	0	1	-16.139	-8.0614	-5.4603	-30.286	21.326	8.3769	5.3953	29.677	5.1868	0.31545	-0.064955	-0.60893	1648.4
1.64	165	60	NaN	22.922	10.431	-22.892	-170.02	24.707	12.815	-17.295	-818.22	1221.3	28.316	823.1	1076.9	28.184	65.345	0	1	-16.663	-8.5831	-5.4658	-30.292	21.33	8.3891	5.4031	29.735	4.6667	-0.19394	-0.062763	-0.55723	1648.3
1.65	166	60	NaN	22.922	10.423	-22.87	-170.02	24.741	12.821	-17.307	-818.21	1221.3	28.301	823.13	1076.8	28.282	66.019	0	1	-17.187	-9.1048	-5.4713	-30.297	21.33	8.3915	5.3943	29.77	4.143	-0.7133	-0.07703	-0.52756	1648.3
1.66	167	60	NaN	22.925	10.404	-22.839	-170.01	24.793	12.841	-17.346	-818.22	1221.3	28.294	823.12	1076.9	25.864	66.391	0	1	-17.711	-9.6264	-5.4769	-30.303	21.333	8.4	5.376	29.821	3.6215	-1.2265	-0.10089	-0.48154	1648.3
1.67	168	60	NaN	22.932	10.392	-22.82	-170	24.841	12.868	-17.342	-818.23	1221.3	28.292	823.09	1076.9	25.793	65.596	0	1	-18.235	-10.148	-5.4824	-30.308	21.339	8.4114	5.3657	29.868	3.1044	-1.7367	-0.1167	-0.4404	1648.3
1.68	169	60	NaN	22.94	10.401	-22.826	-169.99	24.84	12.898	-17.255	-818.21	1221.3	28.338	823.13	1076.9	25.279	63.705	0	1	-18.759	-10.67	-5.4879	-30.314	21.349	8.4153	5.3751	29.866	2.5899	-2.2545	-0.11285	-0.44767	1648.3
1.69	170	60	NaN	22.945	10.395	-22.816	-169.99	24.792	12.935	-17.255	-818.21	1221.3	28.423	823.23	1076.9	28.326	60.588	0	1	-19.283	-11.191	-5.4935	-30.319	21.351	8.4182	5.3677	29.819	2.0681	-2.7733	-0.12577	-0.50008	1648.4
1.7	171	60	NaN	22.95	10.385	-22.809	-169.98	24.769	12.953	-17.26	-818.22	1221.3	28.406	823.28	1076.9	24.661	58.563	0	0	-19.701	-11.608	-5.4988	-30.325	21.357	8.422	5.3572	29.796	1.6561	-3.1857	-0.1416	-0.52839	1648.5
1.71	172	60	NaN	22.955	10.385	-22.8	-169.93	24.809	12.914	-17.279	-818.21	1221.3	28.122	823.18	1076.9	25.548	55.054	0	0	-19.923	-11.829	-5.5037	-30.33	21.371	8.4879	5.3592	29.835	1.4476	-3.3412	-0.14443	-0.49492	1648.4
1.72	173	60	NaN	22.962	10.388	-22.804	-169.88	24.823	12.897	-17.26	-818.2	1221.3	27.9	823.13	1077	23.686	52.107	0	0	-20.097	-12.002	-5.5049	-30.331	21.386	8.5421	5.3647	29.847	1.2894	-3.46	-0.14025	-0.4841	1648.3
1.73	174	60	NaN	22.971	10.391	-22.816	-169.88	24.788	12.914	-17.223	-818.2	1221.3	27.849	823.16	1077	23.649	50.133	0	0	-20.253	-12.158	-5.5049	-30.331	21.399	8.5519	5.3677	29.812	1.1454	-3.6058	-0.1372	-0.51924	1648.3
1.74	175	60	NaN	22.978	10.394	-22.806	-169.88	24.774	12.896	-17.258	-818.17	1221.3	27.761	823.17	1077	26.374	50.83	0	0	-20.409	-12.313	-5.5049	-30.331	21.407	8.5537	5.3698	29.798	0.99742	-3.7596	-0.13514	-0.53281	1648.3
1.75	176	60	NaN	22.971	10.383	-22.82	-169.86	24.747	12.919	-17.262	-818.24	1221.3	27.686	823.15	1077	24.553	49.62	0	0	-20.566	-12.469	-5.5049	-30.331	21.402	8.5689	5.3595	29.771	0.83675	-3.9001	-0.14544	-0.55993	1648.3
1.76	177	60	NaN	22.965	10.385	-22.839	-169.85	24.665	12.96	-17.256	-818.27	1221.3	27.722	823.23	1076.9	24.082	49.936	0	0	-20.722	-12.625	-5.5049	-30.331	21.396	8.5802	5.3599	29.69	0.67382	-4.0444	-0.145	-0.64099	1648.5
1.77	178	60	NaN	22.955	10.383	-22.842	-169.85	24.606	12.991	-17.3	-818.29	1221.3	27.738	823.28	1076.8	23.649	47.856	0	0	-20.878	-12.78	-5.5049	-30.331	21.384	8.5787	5.3563	29.633	0.50556	-4.2015	-0.1486	-0.69781	1648.5
1.78	179	60	NaN	22.943	10.385	-22.844	-169.85	24.579	13.011	-17.33	-818.31	1221.3	27.693	823.25	1076.8	23.81	46.405	0	0	-21.035	-12.936	-5.5049	-30.331	21.372	8.5767	5.3576	29.607	0.33726	-4.3592	-0.14735	-0.72427	1648.5
1.79	180	60	NaN	22.931	10.398	-22.857	-169.85	24.563	13.034	-17.295	-818.33	1221.3	27.621	823.17	1076.8	24.349	46.984	0	0	-21.191	-13.091	-5.5049	-30.331	21.364	8.5828	5.3696	29.591	0.17281	-4.5087	-0.13537	-0.73999	1648.5
1.8	181	60	NaN	22.921	10.401	-22.862	-169.85	24.536	13.077	-17.29	-818.35	1221.3	27.657	823.14	1076.8	23.649	44.868	0	0	-21.347	-13.247	-5.5049	-30.331	21.353	8.5788	5.3715	29.566	0.0056982	-4.6683	-0.13341	-0.76535	1648.5
1.81	182	60	NaN	22.903	10.399	-22.844	-169.86	24.458	13.153	-17.379	-818.38	1221.3	27.82	823.2	1076.7	23.649	42.313	0	0	-21.504	-13.403	-5.5049	-30.331	21.326	8.5657	5.3667	29.49	-0.1777	-4.837	-0.1382	-0.84043	1648.6
1.82	183	60	NaN	22.888	10.409	-22.854	-169.86	24.413	13.211	-17.343	-818.42	1221.3	27.862	823.14	1076.7	24.637	43.042	0	0	-21.749	-13.647	-5.4984	-30.324	21.311	8.5605	5.3761	29.447	-0.43857	-5.0869	-0.1223	-0.87778	1648.5
1.83	184	60	NaN	22.877	10.408	-22.852	-169.88	24.391	13.257	-17.354	-818.48	1221.3	27.87	823.06	1076.6	24.933	42.723	0	0	-22.046	-13.942	-5.4883	-30.314	21.299	8.5419	5.3735	29.426	-0.74622	-5.4006	-0.11477	-0.88863	1648.5
1.84	185	60	NaN	22.869	10.402	-22.84	-169.9	24.385	13.295	-17.411	-818.54	1221.3	27.877	822.96	1076.6	24.086	43.901	0	0	-22.342	-14.238	-5.4781	-30.304	21.289	8.5169	5.365	29.422	-1.0529	-5.7206	-0.11313	-0.88206	1648.5
1.85	186	60	NaN	22.863	10.413	-22.843	-169.91	24.392	13.329	-17.401	-818.58	1221.3	27.874	822.81	1076.6	25.975	42.818	0	0	-22.639	-14.533	-5.4678	-30.294	21.283	8.5078	5.3754	29.429	-1.3559	-6.0251	-0.092444	-0.86448	1648.4
1.86	187	60	NaN	22.868	10.426	-22.85	-169.93	24.363	13.357	-17.376	-818.58	1221.3	27.933	822.81	1076.6	25.131	44.078	0	0	-23.02	-14.913	-5.4428	-30.269	21.287	8.4936	5.3886	29.401	-1.7336	-6.4195	-0.054247	-0.86786	1648.4
1.87	188	60	NaN	22.862	10.429	-22.841	-169.95	24.377	13.367	-17.433	-818.62	1221.3	27.916	822.64	1076.6	24.399	44.613	0	0	-23.402	-15.293	-5.4178	-30.244	21.279	8.4716	5.3899	29.416	-2.1229	-6.8216	-0.027871	-0.8279	1648.3
1.88	189	60	NaN	22.869	10.44	-22.843	-169.95	24.389	13.343	-17.439	-818.63	1221.3	27.82	822.5	1076.5	23.649	40.074	0	0	-23.784	-15.673	-5.3928	-30.219	21.289	8.4663	5.4	29.429	-2.4949	-7.2071	0.0072273	-0.78938	1648.1
1.89	190	60	NaN	22.876	10.454	-22.857	-169.96	24.377	13.32	-17.399	-818.65	1221.3	27.724	822.43	1076.5	24.01	44.441	0	0	-24.166	-16.054	-5.3678	-30.194	21.301	8.4659	5.4132	29.418	-2.8651	-7.5877	0.045387	-0.77612	1648.1
1.9	191	60	NaN	22.873	10.462	-22.869	-169.97	24.344	13.321	-17.373	-818.67	1221.3	27.7	822.4	1076.5	24.852	42.834	0	0	-24.549	-16.435	-5.3418	-30.168	21.3	8.458	5.421	29.385	-3.2489	-7.9772	0.079183	-0.7824	1648.1
1.91	192	60	NaN	22.868	10.464	-22.853	-169.98	24.328	13.338	-17.439	-818.69	1221.4	27.767	822.29	1076.5	23.649	42.138	0	0	-24.94	-16.824	-5.3104	-30.136	21.29	8.4412	5.4198	29.372	-3.6497	-8.3831	0.10945	-0.76423	1648
1.92	193	60	NaN	22.878	10.488	-22.87	-169.97	24.334	13.182	-17.358	-818.66	1221.4	27.452	822.13	1076.5	23.649	42.804	0	0	-25.331	-17.213	-5.279	-30.105	21.314	8.4644	5.4435	29.378	-4.0169	-8.749	0.16452	-0.72673	1647.8
1.93	194	60	NaN	22.882	10.487	-22.853	-169.97	24.283	13.18	-17.396	-818.65	1221.4	27.512	822.03	1076.4	24.906	43.003	0	0	-25.721	-17.602	-5.2476	-30.074	21.314	8.4614	5.4417	29.328	-4.4072	-9.1411	0.19411	-0.74518	1647.7
1.94	195	60	NaN	22.88	10.482	-22.837	-169.98	24.233	13.17	-17.441	-818.65	1221.4	27.539	821.96	1076.4	23.649	41.748	0	0	-26.112	-17.992	-5.2162	-30.042	21.309	8.453	5.4337	29.281	-4.8027	-9.5386	0.21758	-0.76095	1647.6
1.95	196	60	NaN	22.874	10.47	-22.827	-169.98	24.186	13.126	-17.469	-818.67	1221.4	27.483	821.9	1076.3	25.379	41.721	0	0	-26.503	-18.381	-5.1847	-30.011	21.305	8.4539	5.4196	29.237	-5.198	-9.9268	0.23487	-0.77406	1647.6
1.96	197	60	NaN	22.87	10.452	-22.821	-169.96	24.132	13.079	-17.486	-818.69	1221.4	27.425	821.83	1076.3	24.009	41.169	0	0	-26.7	-18.576	-5.1539	-29.98	21.302	8.4682	5.3995	29.184	-5.3977	-10.108	0.24564	-0.79537	1647.5
1.97	198	60	NaN	22.871	10.457	-22.83	-169.96	24.12	13.027	-17.451	-818.66	1221.4	27.33	821.75	1076.3	24.088	41.396	0	0	-26.798	-18.674	-5.1323	-29.958	21.308	8.4765	5.4049	29.173	-5.49	-10.198	0.27255	-0.78542	1647.4
1.98	199	60	NaN	22.875	10.446	-22.806	-169.96	24.078	12.986	-17.525	-818.64	1221.4	27.318	821.7	1076.2	24.184	41.188	0	0	-26.702	-18.579	-5.1337	-29.96	21.309	8.4785	5.3911	29.132	-5.3931	-10.1	0.25736	-0.8273	1647.4
1.99	200	60	NaN	22.877	10.445	-22.806	-169.95	24.055	12.942	-17.518	-818.62	1221.4	27.266	821.67	1076.2	24.753	38.585	0	0	-26.606	-18.484	-5.1351	-29.961	21.313	8.4841	5.3898	29.11	-5.2931	-9.9994	0.25473	-0.85074	1647.3
2	201	60	NaN	22.88	10.448	-22.821	-169.95	24.022	12.912	-17.475	-818.6	1221.4	27.264	821.65	1076.2	23.836	41.828	0	0	-26.51	-18.388	-5.1365	-29.962	21.318	8.4881	5.392	29.079	-5.1923	-9.9	0.25549	-0.88352	1647.3
2.01	202	60	NaN	22.886	10.454	-22.84	-169.95	23.986	12.895	-17.423	-818.57	1221.3	27.319	821.64	1076.1	23.649	41.681	0	0	-26.415	-18.293	-5.1378	-29.964	21.323	8.4861	5.3966	29.043	-5.0916	-9.8067	0.25871	-0.92035	1647.2
2.02	203	60	NaN	22.889	10.468	-22.86	-169.96	23.98	12.876	-17.363	-818.52	1221.3	27.354	821.62	1076.1	25.961	40.912	0	0	-26.319	-18.197	-5.1392	-29.965	21.328	8.4761	5.4097	29.038	-4.9913	-9.7213	0.2705	-0.92711	1647.2
2.03	204	60	NaN	22.886	10.454	-22.861	-169.98	23.953	12.867	-17.423	-818.54	1221.3	27.445	821.64	1076.1	24.981	41.775	0	0	-26.223	-18.102	-5.1406	-29.967	21.319	8.4529	5.3941	29.013	-4.9039	-9.6492	0.2535	-0.9532	1647.2
2.04	205	60	NaN	22.884	10.455	-22.864	-169.97	23.982	12.836	-17.428	-818.52	1221.3	27.382	821.57	1076.1	23.772	37.428	0	0	-26.127	-18.007	-5.142	-29.968	21.319	8.4648	5.395	29.042	-4.8088	-9.5419	0.253	-0.92612	1647.1
2.05	206	60	NaN	22.879	10.455	-22.868	-169.97	23.987	12.836	-17.426	-818.5	1221.3	27.439	821.55	1076.1	23.649	40.518	0	0	-26.032	-17.911	-5.1433	-29.969	21.312	8.4588	5.3952	29.047	-4.7196	-9.4525	0.25188	-0.92262	1647.1
2.06	207	60	NaN	22.874	10.448	-22.861	-169.98	24.001	12.819	-17.467	-818.49	1221.3	27.447	821.52	1076.1	24.467	38.063	0	0	-25.936	-17.816	-5.1447	-29.971	21.305	8.4514	5.3876	29.062	-4.6309	-9.3646	0.24285	-0.90889	1647
2.07	208	60	NaN	22.868	10.437	-22.849	-169.98	24.036	12.776	-17.522	-818.49	1221.3	27.359	821.46	1076.1	23.649	38.757	0	0	-25.84	-17.721	-5.1461	-29.972	21.301	8.4566	5.3767	29.096	-4.5393	-9.264	0.23058	-0.87592	1647
2.08	209	60	NaN	22.86	10.446	-22.881	-169.98	23.993	12.821	-17.411	-818.45	1221.3	27.586	821.52	1076	25.564	38.344	0	0	-25.744	-17.625	-5.1475	-29.973	21.289	8.448	5.3848	29.054	-4.4557	-9.1773	0.23729	-0.91895	1647
2.09	210	60	NaN	22.851	10.436	-22.878	-169.99	24.036	12.789	-17.416	-818.45	1221.3	27.573	821.47	1076	26.52	40.179	0	0	-25.648	-17.53	-5.1488	-29.975	21.28	8.4426	5.3746	29.097	-4.3684	-9.0873	0.22579	-0.87783	1647
2.1	211	60	NaN	22.849	10.424	-22.853	-170	24.078	12.763	-17.492	-818.43	1221.3	27.543	821.39	1076	26.172	38.263	0	0	-25.553	-17.435	-5.1502	-29.976	21.276	8.4242	5.3625	29.139	-4.2766	-9.0104	0.21231	-0.83694	1646.9
2.11	212	60	NaN	22.844	10.418	-22.846	-170.02	24.082	12.772	-17.514	-818.42	1221.3	27.661	821.38	1076	23.799	40.863	0	0	-25.497	-17.379	-5.152	-29.978	21.266	8.4006	5.3555	29.144	-4.2309	-8.9787	0.20348	-0.834	1646.8
2.12	213	60	NaN	22.839	10.418	-22.851	-170.03	24.071	12.78	-17.494	-818.41	1221.3	27.792	821.41	1076	24.003	42.109	0	0	-25.476	-17.358	-5.1541	-29.98	21.257	8.3872	5.355	29.133	-4.2187	-8.9707	0.2009	-0.84662	1646.9
2.13	214	60	NaN	22.839	10.421	-22.845	-170.03	24.081	12.74	-17.503	-818.4	1221.3	27.752	821.39	1076	23.737	39.532	0	0	-25.454	-17.336	-5.1562	-29.982	21.258	8.3906	5.3571	29.145	-4.1959	-8.9459	0.20087	-0.8373	1646.8
2.14	215	60	NaN	22.838	10.412	-22.856	-170.05	24.051	12.773	-17.484	-818.44	1221.3	27.975	821.43	1075.9	23.649	40.394	0	0	-25.433	-17.315	-5.1583	-29.984	21.25	8.3602	5.3481	29.115	-4.1825	-8.9549	0.18977	-0.86947	1646.9
2.15	216	60	NaN	22.844	10.422	-22.855	-170.05	24.049	12.751	-17.467	-818.4	1221.3	27.969	821.44	1075.9	26.245	35.773	0	0	-25.411	-17.294	-5.1605	-29.986	21.257	8.367	5.3574	29.114	-4.1543	-8.9267	0.19692	-0.87241	1646.9
2.16	217	60	NaN	22.854	10.425	-22.857	-170.05	24.031	12.768	-17.458	-818.4	1221.3	28.121	821.49	1075.9	23.685	41.077	0	0	-25.39	-17.272	-5.1626	-29.989	21.262	8.3614	5.3598	29.097	-4.1273	-8.9108	0.19721	-0.89156	1647
2.17	218	60	NaN	22.858	10.423	-22.859	-170.05	24.037	12.751	-17.46	-818.42	1221.3	28.176	821.49	1075.9	23.649	39.49	0	0	-25.368	-17.251	-5.1647	-29.991	21.264	8.3523	5.3573	29.103	-4.1039	-8.8985	0.19255	-0.88805	1647
2.18	219	60	NaN	22.856	10.423	-22.856	-170.06	24.077	12.683	-17.469	-818.44	1221.3	28.06	821.44	1075.9	23.649	37.693	0	0	-25.347	-17.229	-5.1668	-29.993	21.266	8.3453	5.3582	29.142	-4.081	-8.8841	0.19134	-0.85064	1646.9
2.19	220	60	NaN	22.863	10.436	-22.849	-170.08	24.113	12.647	-17.474	-818.39	1221.3	28.028	821.38	1076	23.649	37.37	0	0	-25.325	-17.208	-5.1689	-29.995	21.274	8.3332	5.3715	29.178	-4.0512	-8.8747	0.20253	-0.81737	1646.8
2.2	221	60	NaN	22.871	10.431	-22.856	-170.08	24.096	12.665	-17.452	-818.43	1221.3	28.147	821.44	1075.9	23.649	37.437	0	0	-25.304	-17.187	-5.171	-29.997	21.278	8.3275	5.3671	29.16	-4.0256	-8.8591	0.19601	-0.83701	1646.9
2.21	222	60	NaN	22.874	10.434	-22.855	-170.07	24.163	12.609	-17.446	-818.43	1221.3	28.053	821.37	1076	24.391	37.834	0	0	-25.282	-17.165	-5.1732	-29.999	21.285	8.3401	5.3718	29.225	-3.997	-8.825	0.19861	-0.77382	1646.9
2.22	223	60	NaN	22.877	10.443	-22.865	-170.07	24.194	12.579	-17.394	-818.43	1221.3	28.036	821.36	1076	23.649	36.9	0	0	-25.261	-17.144	-5.1753	-30.001	21.29	8.3387	5.3809	29.257	-3.9709	-8.805	0.20565	-0.74465	1646.8
2.23	224	60	NaN	22.876	10.443	-22.864	-170.08	24.194	12.578	-17.382	-818.44	1221.3	28.105	821.39	1076	24.557	37.755	0	0	-25.239	-17.122	-5.1774	-30.003	21.287	8.3295	5.3803	29.256	-3.9517	-8.7928	0.20294	-0.74718	1646.9
2.24	225	60	NaN	22.873	10.428	-22.838	-170.08	24.201	12.576	-17.466	-818.47	1221.3	28.155	821.42	1076	24.023	38.832	0	0	-25.218	-17.101	-5.1795	-30.005	21.28	8.3267	5.3653	29.263	-3.938	-8.7742	0.18578	-0.7422	1646.9
2.25	226	60	NaN	22.872	10.427	-22.827	-170.08	24.234	12.534	-17.491	-818.48	1221.3	28.063	821.38	1076	23.649	38.807	0	0	-25.196	-17.079	-5.1816	-30.008	21.281	8.3275	5.3649	29.296	-3.9151	-8.7519	0.18328	-0.71163	1646.9
2.26	227	60	NaN	22.874	10.43	-22.833	-170.07	24.242	12.525	-17.457	-818.47	1221.3	28.061	821.38	1076	23.649	37.764	0	0	-25.175	-17.058	-5.1838	-30.01	21.284	8.3365	5.3682	29.303	-3.8901	-8.7215	0.18442	-0.70634	1646.9
2.27	228	60	NaN	22.872	10.433	-22.839	-170.08	24.236	12.526	-17.423	-818.49	1221.3	28.095	821.41	1076	24.015	37.81	0	0	-25.153	-17.037	-5.1859	-30.012	21.282	8.3312	5.3717	29.297	-3.871	-8.7054	0.18584	-0.71467	1647
2.28	229	60	NaN	22.869	10.434	-22.849	-170.09	24.208	12.548	-17.383	-818.51	1221.3	28.194	821.46	1076	23.71	36.707	0	0	-25.182	-17.065	-5.1852	-30.011	21.277	8.3216	5.3729	29.27	-3.9046	-8.7435	0.18774	-0.74158	1647
2.29	230	60	NaN	22.868	10.435	-22.859	-170.09	24.178	12.56	-17.344	-818.51	1221.3	28.247	821.5	1076	24.69	40.391	0	0	-25.245	-17.128	-5.1825	-30.008	21.275	8.3204	5.3733	29.24	-3.9698	-8.8079	0.19081	-0.76887	1647.1
2.3	231	60	NaN	22.868	10.437	-22.858	-170.08	24.175	12.518	-17.325	-818.51	1221.3	28.113	821.5	1076	25.072	38.466	0	0	-25.309	-17.191	-5.1799	-30.006	21.281	8.3357	5.3758	29.236	-4.0272	-8.8558	0.19597	-0.7695	1647.1
2.31	232	60	NaN	22.868	10.431	-22.837	-170.07	24.151	12.546	-17.388	-818.53	1221.3	28.165	821.52	1076	23.649	34.738	0	0	-25.352	-17.235	-5.1785	-30.004	21.277	8.3434	5.3696	29.212	-4.0746	-8.8911	0.19107	-0.79199	1647.1
2.32	233	60	NaN	22.872	10.435	-22.84	-170.06	24.17	12.507	-17.367	-818.53	1221.3	28.034	821.48	1076	24.557	37.767	0	0	-25.359	-17.242	-5.1796	-30.006	21.287	8.3533	5.3739	29.231	-4.0723	-8.8883	0.19433	-0.77443	1647.1
2.33	234	60	NaN	22.875	10.44	-22.844	-170.07	24.169	12.523	-17.337	-818.52	1221.3	28.062	821.47	1076	24.631	39.782	0	0	-25.31	-17.193	-5.1787	-30.005	21.289	8.347	5.3801	29.23	-4.021	-8.8463	0.20146	-0.77511	1647
2.34	235	60	NaN	22.874	10.441	-22.84	-170.08	24.161	12.549	-17.344	-818.53	1221.3	28.127	821.49	1076	23.649	36.995	0	0	-25.243	-17.126	-5.1771	-30.003	21.286	8.3362	5.3812	29.221	-3.9572	-8.7898	0.20413	-0.78203	1647.1
2.35	236	60	NaN	22.87	10.439	-22.835	-170.08	24.162	12.549	-17.363	-818.53	1221.3	28.118	821.51	1076.1	24.235	38.21	0	0	-25.575	-17.457	-5.1746	-30.001	21.282	8.3317	5.3794	29.222	-4.2933	-9.125	0.20486	-0.77838	1647.1
2.36	237	60	NaN	22.872	10.45	-22.851	-170.08	24.169	12.549	-17.288	-818.52	1221.3	28.105	821.53	1076	25.192	38.411	0	0	-25.977	-17.857	-5.1708	-29.997	21.287	8.3322	5.3903	29.228	-4.6897	-9.5244	0.21947	-0.76834	1647.1
2.37	238	60	NaN	22.866	10.43	-22.823	-170.08	24.154	12.566	-17.396	-818.55	1221.3	28.152	821.61	1076	23.808	37.861	0	0	-25.655	-17.537	-5.1592	-29.985	21.276	8.3282	5.3684	29.216	-4.3799	-9.2087	0.20926	-0.76959	1647.2
2.38	239	60	NaN	22.868	10.437	-22.825	-170.07	24.171	12.573	-17.378	-818.52	1221.3	28.142	821.59	1076	24.296	37.901	0	0	-25.303	-17.186	-5.1512	-29.977	21.278	8.337	5.3755	29.233	-4.0254	-8.8494	0.22425	-0.74417	1647.2
2.39	240	60	NaN	22.868	10.449	-22.839	-170.06	24.198	12.568	-17.309	-818.49	1221.3	28.098	821.57	1076	23.915	39.249	0	0	-24.919	-16.804	-5.1471	-29.973	21.282	8.3548	5.3878	29.26	-3.6374	-8.4488	0.24078	-0.71324	1647.1
2.4	241	60	NaN	22.867	10.448	-22.847	-170.04	24.225	12.556	-17.277	-818.5	1221.3	28.035	821.57	1076	23.649	38.077	0	0	-24.238	-16.125	-5.1411	-29.967	21.285	8.3787	5.3873	29.286	-2.9529	-7.7464	0.24616	-0.68143	1647.1
2.41	242	60	NaN	22.871	10.43	-22.84	-170.01	24.249	12.548	-17.32	-818.53	1221.3	27.968	821.58	1076.1	25.015	37.266	0	0	-23.588	-15.478	-5.1333	-29.959	21.289	8.4038	5.3702	29.308	-2.299	-7.0745	0.23688	-0.65102	1647.2
2.42	243	60	NaN	22.869	10.433	-22.846	-170	24.274	12.537	-17.283	-818.5	1221.3	27.914	821.55	1076.1	24.912	36.679	0	0	-23.15	-15.042	-5.121	-29.947	21.29	8.4181	5.3744	29.333	-1.8592	-6.6237	0.25342	-0.61409	1647.1
2.43	244	60	NaN	22.871	10.424	-22.841	-169.96	24.209	12.607	-17.315	-818.49	1221.3	28.128	821.71	1076	24.282	39.23	0	0	-22.623	-14.517	-5.1093	-29.935	21.284	8.4516	5.3644	29.269	-1.3388	-6.0655	0.25509	-0.66674	1647.2
2.44	245	60	NaN	22.869	10.411	-22.828	-169.94	24.192	12.609	-17.375	-818.48	1221.3	28.125	821.75	1076	25.427	38.477	0	0	-21.805	-13.702	-5.0998	-29.926	21.28	8.4723	5.3504	29.253	-0.52499	-5.2302	0.25058	-0.6731	1647.3
2.45	246	60	NaN	22.866	10.401	-22.827	-169.93	24.186	12.612	-17.394	-818.48	1221.3	28.116	821.78	1076	24.221	37.413	0	0	-21.046	-12.948	-5.0855	-29.911	21.277	8.4819	5.3408	29.246	0.23068	-4.4656	0.25529	-0.66576	1647.3
2.46	247	60	NaN	22.868	10.397	-22.839	-169.92	24.174	12.629	-17.368	-818.47	1221.3	28.14	821.8	1076	24.301	36.275	0	0	-20.328	-12.233	-5.0684	-29.894	21.279	8.4912	5.3375	29.234	0.95016	-3.7415	0.2691	-0.66078	1647.3
2.47	248	60	NaN	22.873	10.396	-22.848	-169.9	24.184	12.595	-17.35	-818.46	1221.3	28.022	821.77	1076	23.649	38.149	0	0	-20.219	-12.124	-5.07	-29.896	21.288	8.5119	5.3371	29.243	1.0693	-3.6119	0.26715	-0.65325	1647.3
2.48	249	60	NaN	22.875	10.412	-22.865	-169.91	24.193	12.568	-17.293	-818.4	1221.3	27.93	821.74	1076.1	24.997	39.824	0	0	-19.97	-11.876	-5.0723	-29.898	21.295	8.5137	5.3541	29.252	1.3253	-3.3622	0.28177	-0.64652	1647.2
2.49	250	60	NaN	22.872	10.408	-22.858	-169.94	24.196	12.583	-17.336	-818.39	1221.3	27.968	821.7	1076.1	23.649	38.078	0	0	-19.504	-11.412	-5.0757	-29.902	21.289	8.4819	5.3492	29.254	1.7854	-2.9299	0.27351	-0.64782	1647.1
2.5	251	60	NaN	22.873	10.409	-22.869	-169.94	24.2	12.592	-17.316	-818.38	1221.3	27.964	821.66	1076.1	24.129	36.862	0	0	-18.837	-10.748	-5.075	-29.901	21.292	8.4767	5.3505	29.258	2.4546	-2.271	0.27556	-0.64281	1647.1
2.51	252	60	NaN	22.87	10.408	-22.878	-169.94	24.208	12.57	-17.321	-818.36	1221.3	27.877	821.62	1076.1	25.194	37.622	0	0	-18.113	-10.026	-5.0731	-29.899	21.291	8.483	5.3493	29.266	3.1785	-1.5433	0.27621	-0.63276	1647
2.52	253	60	NaN	22.859	10.399	-22.871	-169.94	24.213	12.535	-17.393	-818.34	1221.3	27.771	821.6	1076.1	24.114	40.619	0	0	-17.486	-9.4025	-5.0742	-29.9	21.281	8.4806	5.3402	29.271	3.7948	-0.9219	0.26598	-0.62887	1647
2.53	254	60	NaN	22.86	10.406	-22.896	-169.94	24.194	12.569	-17.311	-818.34	1221.3	27.851	821.61	1076.1	23.649	38.165	0	0	-16.81	-8.7296	-5.0771	-29.903	21.283	8.4859	5.3473	29.253	4.4725	-0.24375	0.27026	-0.65035	1647
2.54	255	60	NaN	22.856	10.412	-22.899	-169.95	24.161	12.623	-17.319	-818.31	1221.3	28.021	821.64	1076	24.12	37.683	0	0	-15.626	-7.5506	-5.0853	-29.911	21.273	8.4695	5.352	29.221	5.6465	0.91893	0.26672	-0.68998	1647
2.55	256	60	NaN	22.853	10.406	-22.892	-169.94	24.166	12.603	-17.355	-818.3	1221.3	27.971	821.63	1076	24.951	38.262	0	0	-14.674	-6.6028	-5.0839	-29.91	21.27	8.4793	5.3455	29.227	6.5958	1.8764	0.26157	-0.68328	1647
2.56	257	60	NaN	22.846	10.402	-22.883	-169.93	24.175	12.588	-17.395	-818.28	1221.3	27.931	821.6	1076	24.19	37.48	0	0	-13.933	-5.8641	-5.0739	-29.9	21.263	8.4895	5.3414	29.236	7.3304	2.6254	0.2675	-0.66369	1646.9
2.57	258	60	NaN	22.839	10.398	-22.877	-169.92	24.191	12.574	-17.418	-818.27	1221.3	27.89	821.55	1076	23.649	38.064	0	0	-13.604	-5.5369	-5.0791	-29.905	21.257	8.4976	5.3372	29.252	7.6527	2.9607	0.25811	-0.65286	1646.9
2.58	259	60	NaN	22.84	10.386	-22.877	-169.91	24.226	12.524	-17.403	-818.28	1221.3	27.745	821.48	1076	23.649	35.931	0	0	-13.227	-5.1621	-5.0838	-29.91	21.263	8.514	5.3256	29.287	8.0358	3.352	0.24184	-0.62254	1646.8
2.59	260	60	NaN	22.839	10.394	-22.88	-169.89	24.219	12.537	-17.316	-818.24	1221.3	27.797	821.47	1076	25.273	38.897	0	0	-12.641	-4.5785	-5.0836	-29.91	21.263	8.5326	5.3327	29.28	8.6217	3.9541	0.24909	-0.62995	1646.8
2.6	261	60	NaN	22.844	10.368	-22.835	-169.88	24.244	12.533	-17.442	-818.24	1221.3	27.803	821.41	1076	25.169	37.814	0	0	-12.134	-4.0737	-5.0828	-29.909	21.263	8.5373	5.3065	29.305	9.1289	4.4636	0.22377	-0.60359	1646.7
2.61	262	60	NaN	22.847	10.368	-22.832	-169.87	24.262	12.519	-17.426	-818.23	1221.3	27.769	821.37	1076	23.649	37.811	0	0	-11.838	-3.779	-5.0803	-29.906	21.268	8.5483	5.3066	29.323	9.4298	4.7693	0.22628	-0.58331	1646.6
2.62	263	60	NaN	22.853	10.369	-22.846	-169.87	24.267	12.523	-17.363	-818.23	1221.3	27.801	821.35	1076	23.713	39.669	0	0	-11.683	-3.6243	-5.0793	-29.905	21.275	8.556	5.307	29.329	9.5923	4.9318	0.22776	-0.57657	1646.6
2.63	264	60	NaN	22.862	10.357	-22.85	-169.87	24.269	12.54	-17.348	-818.25	1221.3	27.879	821.33	1076	23.649	37.224	0	0	-11.616	-3.5575	-5.0793	-29.905	21.282	8.554	5.2947	29.332	9.6655	4.9966	0.21538	-0.5737	1646.6
2.64	265	60	NaN	22.865	10.352	-22.846	-169.87	24.287	12.518	-17.371	-818.26	1221.3	27.829	821.3	1076	23.649	36.478	0	0	-11.863	-3.8036	-5.0855	-29.911	21.286	8.546	5.2901	29.349	9.4223	4.7424	0.20455	-0.56229	1646.6
2.65	266	60	NaN	22.875	10.354	-22.844	-169.89	24.302	12.521	-17.398	-818.23	1221.3	27.892	821.3	1076	25.203	37.929	0	0	-12.004	-3.944	-5.0893	-29.915	21.292	8.5284	5.2915	29.364	9.2883	4.5844	0.20225	-0.55092	1646.6
2.66	267	60	NaN	22.878	10.344	-22.829	-169.89	24.323	12.518	-17.488	-818.23	1221.3	27.881	821.24	1076	23.649	38.132	0	0	-12.004	-3.944	-5.0897	-29.916	21.293	8.5286	5.281	29.386	9.2889	4.5846	0.19124	-0.53014	1646.5
2.67	268	60	NaN	22.884	10.344	-22.847	-169.87	24.333	12.509	-17.481	-818.25	1221.3	27.88	821.24	1076	24.685	38.323	0	0	-11.908	-3.8484	-5.0896	-29.916	21.299	8.544	5.2811	29.395	9.3913	4.6956	0.19145	-0.52037	1646.5
2.68	269	60	NaN	22.889	10.348	-22.873	-169.86	24.334	12.495	-17.445	-818.28	1221.3	27.882	821.25	1076	23.734	36.374	0	0	-11.79	-3.7305	-5.0894	-29.915	21.305	8.5585	5.2859	29.397	9.5152	4.828	0.19654	-0.51878	1646.6
2.69	270	60	NaN	22.886	10.35	-22.886	-169.86	24.332	12.487	-17.455	-818.29	1221.3	27.888	821.26	1075.9	24.598	38.475	0	0	-11.629	-3.57	-5.0894	-29.915	21.302	8.5594	5.2874	29.395	9.6733	4.9894	0.198	-0.52075	1646.6
2.7	271	60	NaN	22.885	10.367	-22.937	-169.86	24.311	12.516	-17.344	-818.31	1221.2	28.025	821.32	1075.9	25.171	38.385	0	0	-11.472	-3.4138	-5.0902	-29.916	21.3	8.5592	5.3041	29.374	9.8283	5.1454	0.21393	-0.54221	1646.7
2.71	272	60	NaN	22.877	10.368	-22.929	-169.85	24.344	12.496	-17.385	-818.32	1221.2	27.981	821.25	1075.9	24.577	37.47	0	0	-11.391	-3.333	-5.0945	-29.92	21.292	8.5672	5.3047	29.407	9.9013	5.2341	0.21018	-0.51331	1646.6
2.72	273	60	NaN	22.866	10.367	-22.918	-169.84	24.373	12.463	-17.444	-818.34	1221.3	27.924	821.23	1075.9	23.989	38.739	0	0	-11.506	-3.4478	-5.1004	-29.926	21.281	8.578	5.3043	29.435	9.7755	5.1302	0.2039	-0.49084	1646.6
2.73	274	60	NaN	22.855	10.372	-22.915	-169.82	24.39	12.425	-17.463	-818.37	1221.3	27.869	821.24	1075.9	24.704	38.337	0	0	-11.778	-3.7189	-5.1074	-29.933	21.272	8.5997	5.3094	29.453	9.4934	4.8808	0.20197	-0.47999	1646.7
2.74	275	60	NaN	22.842	10.38	-22.912	-169.79	24.393	12.41	-17.467	-818.4	1221.3	27.889	821.27	1075.9	24.062	38.999	0	0	-12.226	-4.1651	-5.1117	-29.938	21.258	8.6235	5.3166	29.457	9.0316	4.4583	0.20486	-0.48067	1646.7
2.75	276	60	NaN	22.825	10.382	-22.895	-169.78	24.383	12.443	-17.519	-818.43	1221.3	28.047	821.31	1075.9	23.765	38.015	0	0	-12.458	-4.396	-5.1179	-29.944	21.234	8.6322	5.3162	29.448	8.7756	4.2362	0.19829	-0.49557	1646.8
2.76	277	60	NaN	22.818	10.38	-22.892	-169.75	24.422	12.389	-17.535	-818.47	1221.3	27.916	821.27	1075.9	23.649	36.841	0	0	-12.227	-4.1659	-5.1285	-29.954	21.23	8.6606	5.3154	29.487	9.0033	4.4947	0.18687	-0.46725	1646.8
2.77	278	60	NaN	22.81	10.366	-22.87	-169.73	24.445	12.376	-17.625	-818.54	1221.3	27.915	821.25	1075.9	24.399	36.924	0	0	-12.024	-3.9633	-5.1389	-29.965	21.219	8.6784	5.3001	29.51	9.1955	4.7151	0.1612	-0.45451	1646.9
2.78	279	60	NaN	22.811	10.371	-22.871	-169.72	24.466	12.372	-17.611	-818.56	1221.3	27.937	821.25	1075.9	23.649	37.532	0	0	-11.883	-3.8229	-5.149	-29.975	21.22	8.6937	5.3065	29.531	9.3371	4.8708	0.15748	-0.44412	1646.9
2.79	280	60	NaN	22.817	10.386	-22.886	-169.7	24.48	12.377	-17.542	-818.56	1221.3	27.98	821.24	1075.9	23.696	39.432	0	0	-12.068	-4.0076	-5.1547	-29.981	21.226	8.7064	5.3214	29.545	9.1583	4.6988	0.16669	-0.43577	1646.9
2.8	281	60	NaN	22.824	10.392	-22.894	-169.69	24.492	12.383	-17.51	-818.58	1221.3	28.023	821.23	1075.9	24.479	36.313	0	0	-12.372	-4.3101	-5.1591	-29.985	21.234	8.7151	5.327	29.557	8.8619	4.4051	0.16792	-0.42833	1646.9
2.81	282	60	NaN	22.837	10.383	-22.874	-169.69	24.524	12.355	-17.589	-818.63	1221.3	27.966	821.21	1075.9	25.318	39.963	0	0	-12.337	-4.2749	-5.171	-29.997	21.246	8.7195	5.3181	29.589	8.9091	4.4446	0.14712	-0.40796	1646.9
2.82	283	60	NaN	22.837	10.39	-22.881	-169.68	24.517	12.373	-17.576	-818.64	1221.3	28.04	821.23	1075.9	25.513	37.343	0	0	-12.645	-4.5824	-5.1834	-30.009	21.244	8.7268	5.3246	29.583	8.5986	4.1444	0.1412	-0.42618	1646.9
2.83	284	60	NaN	22.843	10.41	-22.896	-169.66	24.573	12.357	-17.514	-818.65	1221.3	27.996	821.15	1075.9	24.357	40.375	0	0	-13.353	-5.2875	-5.1964	-30.022	21.253	8.7491	5.3449	29.639	7.9	3.4616	0.14852	-0.38381	1646.9
2.84	285	60	NaN	22.846	10.42	-22.902	-169.66	24.591	12.36	-17.489	-818.67	1221.3	28.041	821.14	1075.9	25.645	45.491	0	0	-13.341	-5.2753	-5.2043	-30.03	21.255	8.7467	5.354	29.657	7.914	3.4713	0.14963	-0.37315	1646.9
2.85	286	60	NaN	22.846	10.416	-22.894	-169.67	24.588	12.384	-17.507	-818.68	1221.3	28.161	821.17	1075.9	24.524	56.894	0	0	-13.197	-5.1321	-5.2113	-30.037	21.251	8.7316	5.349	29.655	8.0537	3.5996	0.1377	-0.38208	1646.9
2.86	287	60	NaN	22.85	10.407	-22.879	-169.67	24.619	12.404	-17.526	-818.67	1221.3	28.244	821.14	1075.9	29.789	65.122	0	1	-13.076	-5.0114	-5.2183	-30.044	21.251	8.7337	5.3407	29.685	8.1748	3.7223	0.1224	-0.35953	1646.9
2.87	288	60	NaN	22.852	10.408	-22.869	-169.66	24.623	12.413	-17.521	-818.63	1221.3	28.285	821.15	1075.8	30.114	61.555	0	1	-12.755	-4.6918	-5.2287	-30.055	21.252	8.7402	5.3417	29.689	8.4964	4.0484	0.11296	-0.36548	1646.9
2.88	289	60	NaN	22.854	10.409	-22.882	-169.67	24.622	12.419	-17.465	-818.64	1221.3	28.317	821.16	1075.8	27.751	56.569	0	1	-11.667	-3.6082	-5.2519	-30.078	21.254	8.7356	5.3422	29.689	9.5875	5.1274	0.090337	-0.38876	1646.9
2.89	290	60	NaN	22.848	10.392	-22.879	-169.67	24.626	12.442	-17.452	-818.66	1221.3	28.414	821.18	1075.8	25.745	54.063	0	0	-9.9173	-1.866	-5.3007	-30.127	21.246	8.7286	5.3246	29.694	11.328	6.8625	0.02399	-0.43301	1646.9
2.9	291	60	NaN	22.845	10.38	-22.865	-169.67	24.639	12.446	-17.468	-818.64	1221.3	28.442	821.19	1075.8	23.9	51.419	0	0	-7.7127	0.32911	-5.367	-30.193	21.241	8.7308	5.3123	29.707	13.528	9.0599	-0.054668	-0.48597	1646.9
2.91	292	60	NaN	22.848	10.383	-22.852	-169.65	24.667	12.42	-17.48	-818.58	1221.3	28.361	821.18	1075.8	25.355	51.883	0	0	-7.7125	0.32929	-5.3761	-30.202	21.247	8.7438	5.3146	29.735	13.535	9.0731	-0.061531	-0.46708	1646.8
2.92	293	60	NaN	22.856	10.387	-22.851	-169.65	24.71	12.396	-17.46	-818.51	1221.3	28.278	821.16	1075.8	24.492	48.309	0	0	-7.9428	0.10004	-5.3855	-30.212	21.258	8.7553	5.3196	29.778	13.315	8.8554	-0.065951	-0.43334	1646.7
2.93	294	60	NaN	22.854	10.386	-22.866	-169.67	24.668	12.482	-17.424	-818.52	1221.3	28.555	821.24	1075.8	23.649	45.998	0	0	-8.5064	-0.46117	-5.3976	-30.224	21.248	8.7273	5.3179	29.736	12.741	8.2661	-0.079694	-0.48715	1646.8
2.94	295	60	NaN	22.856	10.378	-22.874	-169.66	24.649	12.504	-17.406	-818.5	1221.3	28.624	821.3	1075.8	23.649	43.624	0	0	-8.9953	-0.94804	-5.4091	-30.235	21.248	8.735	5.3089	29.718	12.253	7.787	-0.10021	-0.51697	1646.9
2.95	296	60	NaN	22.858	10.379	-22.888	-169.65	24.658	12.493	-17.372	-818.48	1221.3	28.594	821.32	1075.8	24.309	38.73	0	0	-9.3357	-1.2869	-5.4195	-30.245	21.252	8.7474	5.3101	29.727	11.917	7.4604	-0.10939	-0.51854	1646.9
2.96	297	60	NaN	22.86	10.379	-22.892	-169.64	24.683	12.471	-17.372	-818.47	1221.3	28.53	821.3	1075.8	23.649	40.152	0	0	-9.5132	-1.4637	-5.4357	-30.262	21.256	8.7593	5.3106	29.751	11.743	7.2955	-0.12507	-0.51062	1646.8
2.97	298	60	NaN	22.86	10.371	-22.882	-169.62	24.703	12.459	-17.421	-818.46	1221.3	28.491	821.28	1075.8	24.038	37.112	0	0	-9.6337	-1.5836	-5.454	-30.28	21.256	8.7717	5.3038	29.771	11.622	7.1881	-0.15018	-0.50884	1646.8
2.98	299	60	NaN	22.852	10.382	-22.887	-169.61	24.697	12.473	-17.391	-818.41	1221.3	28.537	821.33	1075.8	23.649	39.489	0	0	-9.7854	-1.7347	-5.4723	-30.298	21.247	8.7807	5.3142	29.765	11.462	7.046	-0.15809	-0.53363	1646.8
2.99	300	60	NaN	22.852	10.358	-22.858	-169.61	24.689	12.476	-17.509	-818.43	1221.3	28.563	821.36	1075.8	25.038	38.16	0	0	-9.9001	-1.8489	-5.4815	-30.307	21.243	8.7771	5.2897	29.757	11.343	6.9282	-0.1918	-0.5504	1646.9
3	301	60	NaN	22.847	10.369	-22.875	-169.6	24.722	12.458	-17.452	-818.4	1221.3	28.503	821.35	1075.8	23.802	38.782	0	0	-9.9773	-1.9258	-5.4817	-30.308	21.242	8.797	5.3013	29.79	11.264	6.8711	-0.18046	-0.51776	1646.8
3.01	302	60	NaN	22.842	10.375	-22.895	-169.59	24.735	12.474	-17.374	-818.4	1221.2	28.54	821.36	1075.8	24.284	38.868	0	0	-9.3992	-1.3502	-5.5072	-30.333	21.238	8.8076	5.3071	29.802	11.839	7.4574	-0.20009	-0.53086	1646.8
3.02	303	60	NaN	22.838	10.364	-22.893	-169.58	24.745	12.492	-17.372	-818.42	1221.2	28.578	821.38	1075.8	23.649	35.897	0	0	-8.7275	-0.68137	-5.5363	-30.362	21.233	8.8143	5.2968	29.812	12.505	8.1329	-0.23954	-0.54997	1646.9
3.03	304	60	NaN	22.834	10.352	-22.873	-169.56	24.801	12.453	-17.445	-818.41	1221.3	28.431	821.34	1075.8	26.011	39.885	0	0	-9.595	-1.5451	-5.5296	-30.356	21.231	8.8398	5.285	29.868	11.636	7.2947	-0.24455	-0.48758	1646.8
3.04	305	60	NaN	22.838	10.352	-22.893	-169.55	24.789	12.491	-17.364	-818.43	1221.2	28.539	821.35	1075.8	26.582	37.418	0	0	-10.264	-2.211	-5.5239	-30.35	21.234	8.8439	5.2852	29.856	10.971	6.6329	-0.23878	-0.49431	1646.9
3.05	306	60	NaN	22.838	10.349	-22.875	-169.54	24.783	12.503	-17.426	-818.42	1221.2	28.565	821.38	1075.7	23.649	38.849	0	0	-9.5005	-1.451	-5.5409	-30.367	21.231	8.8495	5.2811	29.851	11.731	7.3985	-0.25975	-0.51541	1646.9
3.06	307	60	NaN	22.837	10.348	-22.872	-169.53	24.789	12.506	-17.435	-818.43	1221.2	28.554	821.37	1075.7	23.649	38.98	0	0	-9.9579	-1.9065	-5.5326	-30.359	21.23	8.8586	5.2798	29.858	11.272	6.952	-0.25285	-0.5008	1646.9
3.07	308	60	NaN	22.843	10.345	-22.88	-169.53	24.797	12.503	-17.411	-818.47	1221.2	28.524	821.36	1075.7	23.649	35.487	0	0	-11.119	-3.0624	-5.5098	-30.336	21.238	8.8676	5.2767	29.866	10.119	5.8051	-0.23315	-0.47013	1646.9
3.08	309	60	NaN	22.857	10.346	-22.891	-169.52	24.799	12.496	-17.381	-818.49	1221.2	28.489	821.36	1075.7	23.918	37.803	0	0	-10.925	-2.8691	-5.5103	-30.336	21.254	8.8736	5.2771	29.868	10.33	6.0045	-0.23317	-0.46833	1646.9
3.09	310	60	NaN	22.87	10.369	-22.896	-169.52	24.795	12.489	-17.334	-818.46	1221.2	28.461	821.37	1075.7	25.175	39.469	0	0	-10.778	-2.7234	-5.5078	-30.334	21.271	8.8762	5.2996	29.864	10.492	6.1528	-0.20813	-0.46938	1646.9
3.1	311	60	NaN	22.876	10.354	-22.882	-169.53	24.808	12.487	-17.417	-818.51	1221.2	28.453	821.34	1075.7	24.387	38.178	0	0	-10.705	-2.6502	-5.5008	-30.327	21.274	8.8699	5.2844	29.878	10.569	6.2197	-0.21636	-0.44861	1646.9
3.11	312	60	NaN	22.884	10.358	-22.892	-169.52	24.824	12.472	-17.396	-818.52	1221.2	28.387	821.29	1075.7	24.56	37.727	0	0	-10.549	-2.4953	-5.5024	-30.328	21.285	8.8822	5.288	29.894	10.735	6.3869	-0.21444	-0.43434	1646.9
3.12	313	60	NaN	22.89	10.362	-22.906	-169.51	24.815	12.49	-17.377	-818.55	1221.2	28.419	821.3	1075.6	23.692	37.094	0	0	-10.26	-2.2078	-5.5181	-30.344	21.29	8.8948	5.2913	29.885	11.03	6.687	-0.22681	-0.45868	1646.9
3.13	314	60	NaN	22.896	10.357	-22.911	-169.5	24.796	12.524	-17.398	-818.58	1221.2	28.514	821.33	1075.6	24.397	38.406	0	0	-10.924	-2.8686	-5.492	-30.318	21.292	8.899	5.2857	29.868	10.368	6.0304	-0.20626	-0.45019	1647
3.14	315	60	NaN	22.901	10.344	-22.906	-169.49	24.797	12.538	-17.444	-818.63	1221.2	28.564	821.34	1075.6	24.465	38.24	0	0	-11.798	-3.739	-5.4566	-30.283	21.294	8.8982	5.2716	29.869	9.4954	5.1592	-0.18501	-0.4134	1647.1
3.15	316	60	NaN	22.89	10.335	-22.926	-169.48	24.829	12.524	-17.422	-818.7	1221.2	28.495	821.28	1075.6	25.676	36.465	0	0	-12.156	-4.0951	-5.4447	-30.271	21.286	8.9197	5.2631	29.9	9.1305	4.8246	-0.18156	-0.37047	1647.1
3.16	317	60	NaN	22.896	10.34	-22.921	-169.47	24.839	12.536	-17.437	-818.69	1221.2	28.547	821.29	1075.6	26.083	39.536	0	0	-12.713	-4.6495	-5.4389	-30.265	21.29	8.9214	5.2672	29.911	8.5773	4.2719	-0.17177	-0.35388	1647.1
3.17	318	60	NaN	22.89	10.345	-22.92	-169.45	24.864	12.544	-17.452	-818.71	1221.2	28.576	821.27	1075.6	24.59	38.537	0	0	-13.445	-5.3783	-5.4388	-30.265	21.282	8.9374	5.2729	29.937	7.8378	3.5591	-0.16587	-0.32805	1647.1
3.18	319	60	NaN	22.884	10.35	-22.92	-169.44	24.886	12.558	-17.463	-818.73	1221.2	28.62	821.25	1075.5	25.477	37.845	0	0	-13.728	-5.6604	-5.4297	-30.256	21.275	8.9515	5.2775	29.958	7.5469	3.2912	-0.1522	-0.29729	1647.1
3.19	320	60	NaN	22.881	10.353	-22.92	-169.43	24.907	12.563	-17.469	-818.76	1221.2	28.646	821.24	1075.5	25.584	40.693	0	0	-13.973	-5.9039	-5.4199	-30.246	21.271	8.9613	5.2798	29.98	7.2981	3.0574	-0.14008	-0.26589	1647.1
3.2	321	60	NaN	22.874	10.354	-22.925	-169.42	24.95	12.537	-17.464	-818.81	1221.2	28.588	821.21	1075.5	25.396	38.544	0	0	-14.084	-6.0144	-5.4133	-30.239	21.265	8.9762	5.2797	30.024	7.1817	2.9617	-0.13364	-0.21559	1647.1
3.21	322	60	NaN	22.875	10.351	-22.948	-169.42	24.991	12.619	-17.399	-818.87	1221.2	28.769	821.13	1075.5	25.752	39.255	0	0	-14.198	-6.1286	-5.4098	-30.236	21.263	8.9663	5.2774	30.064	7.0645	2.8377	-0.1324	-0.17178	1647.1
3.22	323	60	NaN	22.877	10.349	-22.926	-169.4	25.042	12.555	-17.485	-818.89	1221.2	28.635	821.13	1075.5	23.685	40.124	0	0	-14.364	-6.2941	-5.4134	-30.239	21.266	8.9898	5.2755	30.116	6.9018	2.6958	-0.13796	-0.12376	1647.1
3.23	324	60	NaN	22.877	10.345	-22.923	-169.4	25.091	12.544	-17.509	-818.94	1221.2	28.599	821.09	1075.5	24.13	38.995	0	0	-14.2	-6.1304	-5.4146	-30.241	21.267	8.9938	5.2706	30.165	7.0667	2.8634	-0.14398	-0.075207	1647.1
3.24	325	60	NaN	22.879	10.348	-22.924	-169.4	25.124	12.577	-17.501	-818.95	1221.2	28.669	821.07	1075.5	23.649	38.094	0	0	-13.907	-5.8388	-5.4148	-30.241	21.267	8.9889	5.274	30.199	7.3596	3.1501	-0.14083	-0.042146	1647.1
3.25	326	60	NaN	22.885	10.363	-22.917	-169.38	25.133	12.617	-17.51	-818.93	1221.2	28.777	821.12	1075.5	23.649	37.165	0	0	-14.365	-6.295	-5.4199	-30.246	21.269	8.9986	5.2874	30.209	6.9034	2.7036	-0.13255	-0.036775	1647.2
3.26	327	60	NaN	22.889	10.368	-22.922	-169.34	25.128	12.677	-17.506	-818.96	1221.2	28.903	821.22	1075.4	24.241	37.614	0	0	-14.471	-6.4	-5.4223	-30.248	21.268	9.0384	5.2897	30.206	6.7977	2.6384	-0.13254	-0.041772	1647.3
3.27	328	60	NaN	22.898	10.37	-22.929	-169.36	25.25	12.588	-17.484	-818.99	1221.2	28.677	821.09	1075.5	23.649	38.043	0	0	-14.113	-6.0438	-5.4209	-30.247	21.286	9.0323	5.2937	30.327	7.1727	2.9885	-0.12725	0.080255	1647.2
3.28	329	60	NaN	22.898	10.363	-22.926	-169.35	25.292	12.589	-17.505	-819.03	1221.2	28.676	821.08	1075.5	24.215	39.272	0	0	-13.707	-5.6394	-5.4212	-30.247	21.285	9.0371	5.2865	30.369	7.578	3.3977	-0.13476	0.12156	1647.2
3.29	330	60	NaN	22.903	10.366	-22.933	-169.35	25.275	12.638	-17.485	-819.02	1221.2	28.831	821.15	1075.4	23.649	39.698	0	0	-13.231	-5.1653	-5.4239	-30.25	21.285	9.0328	5.2887	30.353	8.0546	3.8675	-0.1352	0.10308	1647.3
3.3	331	60	NaN	22.911	10.375	-22.941	-169.34	25.283	12.657	-17.452	-819	1221.2	28.894	821.17	1075.4	24.643	39.417	0	0	-12.832	-4.7683	-5.4331	-30.259	21.292	9.0366	5.2968	30.361	8.46	4.2683	-0.13633	0.10202	1647.3
3.31	332	60	NaN	22.912	10.373	-22.934	-169.31	25.392	12.586	-17.472	-819.02	1221.2	28.633	821.06	1075.4	23.678	38.021	0	0	-12.533	-4.4706	-5.4429	-30.269	21.302	9.08	5.2966	30.469	8.7686	4.6094	-0.14633	0.19988	1647.2
3.32	333	60	NaN	22.912	10.364	-22.931	-169.24	25.525	12.502	-17.483	-819.06	1221.2	28.255	820.87	1075.6	25.121	37.961	0	0	-12.589	-4.5268	-5.4479	-30.274	21.314	9.1671	5.2902	30.598	8.7247	4.6403	-0.15773	0.32449	1647
3.33	334	60	NaN	22.913	10.373	-22.94	-169.28	25.434	12.629	-17.446	-819.02	1221.2	28.745	821.12	1075.4	23.671	39.473	0	0	-12.584	-4.5212	-5.4547	-30.281	21.3	9.1083	5.296	30.512	8.7158	4.5871	-0.15871	0.23108	1647.3
3.34	335	60	NaN	22.912	10.377	-22.952	-169.27	25.431	12.677	-17.411	-819.01	1221.2	28.874	821.19	1075.4	25.017	40.013	0	0	-12.531	-4.4686	-5.4629	-30.289	21.295	9.113	5.2984	30.509	8.7643	4.6444	-0.16456	0.2203	1647.3
3.35	336	60	NaN	22.911	10.368	-22.951	-169.24	25.45	12.7	-17.441	-819.02	1221.2	28.891	821.22	1075.4	23.649	38.247	0	0	-12.494	-4.4312	-5.4653	-30.291	21.293	9.1402	5.2904	30.528	8.7995	4.709	-0.1749	0.23648	1647.4
3.36	337	60	NaN	22.911	10.354	-22.939	-169.22	25.447	12.734	-17.506	-819.03	1221.2	28.975	821.29	1075.4	24.47	39.658	0	0	-12.457	-4.3947	-5.4673	-30.293	21.288	9.1538	5.2755	30.525	8.8313	4.7591	-0.19176	0.23216	1647.4
3.37	338	60	NaN	22.909	10.345	-22.947	-169.21	25.462	12.742	-17.491	-819.06	1221.2	28.994	821.31	1075.4	23.649	36.987	0	0	-12.694	-4.6306	-5.4667	-30.293	21.286	9.1635	5.2673	30.54	8.5925	4.5329	-0.19941	0.2471	1647.5
3.38	339	60	NaN	22.909	10.343	-22.941	-169.18	25.51	12.69	-17.524	-819.04	1221.2	28.813	821.26	1075.4	25.344	39.116	0	0	-12.912	-4.8482	-5.4656	-30.292	21.291	9.2035	5.2664	30.587	8.3791	4.3553	-0.19926	0.29576	1647.4
3.39	340	60	NaN	22.912	10.349	-22.943	-169.17	25.514	12.699	-17.533	-819	1221.2	28.865	821.31	1075.4	23.649	38.085	0	0	-13.046	-4.9817	-5.464	-30.29	21.292	9.2065	5.2714	30.591	8.2455	4.2248	-0.19266	0.30095	1647.4
3.4	341	60	NaN	22.91	10.334	-22.948	-169.16	25.528	12.699	-17.558	-819.04	1221.2	28.87	821.34	1075.4	23.791	36.987	0	0	-12.704	-4.6411	-5.4572	-30.283	21.289	9.2187	5.2573	30.605	8.5846	4.5776	-0.19985	0.32153	1647.5
3.41	342	60	NaN	22.909	10.324	-22.96	-169.14	25.555	12.685	-17.554	-819.08	1221.2	28.834	821.35	1075.4	23.649	37.047	0	0	-12.188	-4.1266	-5.4492	-30.275	21.29	9.2436	5.2479	30.631	9.102	5.117	-0.20129	0.35588	1647.6
3.42	343	60	NaN	22.915	10.34	-22.983	-169.11	25.562	12.698	-17.494	-819.05	1221.2	28.901	821.42	1075.4	24.326	39.8	0	0	-12.001	-3.9407	-5.4532	-30.279	21.295	9.2677	5.2633	30.639	9.2938	5.3271	-0.18996	0.35938	1647.6
3.43	344	60	NaN	22.917	10.352	-22.995	-169.1	25.477	12.835	-17.466	-819.03	1221.2	29.308	821.61	1075.3	25.629	38.41	0	0	-12.075	-4.0145	-5.4563	-30.282	21.284	9.2719	5.2729	30.557	9.209	5.2574	-0.18334	0.27443	1647.8
3.44	345	60	NaN	22.909	10.326	-22.953	-169.09	25.551	12.723	-17.678	-819.06	1221.2	29.005	821.51	1075.3	24.956	39.16	0	0	-12.445	-4.383	-5.4582	-30.284	21.279	9.2798	5.2478	30.629	8.8336	4.8968	-0.21039	0.34494	1647.7
3.45	346	60	NaN	22.907	10.34	-22.967	-169.07	25.522	12.756	-17.643	-819.05	1221.2	29.121	821.6	1075.3	24.465	37.306	0	0	-12.743	-4.6798	-5.4538	-30.28	21.275	9.2924	5.26	30.602	8.5316	4.6126	-0.19384	0.32226	1647.8
3.46	347	60	NaN	22.908	10.361	-22.993	-169.06	25.503	12.778	-17.555	-819.03	1221.2	29.196	821.66	1075.3	24.614	39.88	0	0	-12.948	-4.884	-5.4411	-30.267	21.276	9.3108	5.2808	30.583	8.3277	4.4268	-0.16024	0.31643	1647.8
3.47	348	60	NaN	22.908	10.369	-23.003	-169.05	25.533	12.737	-17.529	-819.02	1221.2	29.09	821.63	1075.3	24.253	38.703	0	0	-13.536	-5.4691	-5.4323	-30.258	21.28	9.3216	5.2899	30.611	7.7444	3.8525	-0.14239	0.35318	1647.8
3.48	349	60	NaN	22.908	10.359	-22.992	-169.06	25.568	12.689	-17.57	-819.03	1221.2	28.988	821.6	1075.4	24.132	39.114	0	0	-13.948	-5.8796	-5.423	-30.249	21.282	9.3111	5.2825	30.645	7.3341	3.4316	-0.14045	0.39578	1647.8
3.49	350	60	NaN	22.909	10.367	-22.995	-169.04	25.486	12.747	-17.528	-819.03	1221.2	29.173	821.76	1075.3	24.154	37.995	0	0	-13.422	-5.3554	-5.4086	-30.235	21.278	9.3249	5.2872	30.566	7.8569	3.9696	-0.12134	0.33113	1647.9
3.5	351	60	NaN	22.91	10.359	-22.976	-169.03	25.478	12.733	-17.555	-819.02	1221.2	29.143	821.79	1075.3	24.84	38.38	0	0	-13.372	-5.3059	-5.4011	-30.227	21.279	9.3404	5.2797	30.558	7.9075	4.0345	-0.12142	0.33052	1648
3.51	352	60	NaN	22.91	10.352	-22.965	-169.02	25.483	12.745	-17.564	-819.03	1221.2	29.179	821.78	1075.3	23.649	36.674	0	0	-13.637	-5.57	-5.3982	-30.224	21.278	9.3501	5.2722	30.563	7.641	3.78	-0.12597	0.33866	1647.9
3.52	353	60	NaN	22.911	10.339	-22.948	-169.02	25.514	12.726	-17.603	-819.04	1221.2	29.139	821.72	1075.4	23.723	37.43	0	0	-13.899	-5.8308	-5.3912	-30.217	21.279	9.352	5.2602	30.593	7.38	3.5212	-0.13094	0.37564	1647.9
3.53	354	60	NaN	22.914	10.326	-22.932	-169.02	25.542	12.684	-17.639	-819.03	1221.2	29.053	821.68	1075.4	24.027	38.046	0	0	-14.161	-6.0914	-5.3842	-30.21	21.284	9.3505	5.2483	30.62	7.1233	3.2591	-0.13584	0.40983	1647.8
3.54	355	60	NaN	22.923	10.337	-22.967	-169.01	25.47	12.765	-17.498	-819.02	1221.2	29.297	821.81	1075.3	24.493	39.447	0	0	-14.66	-6.5889	-5.3649	-30.191	21.29	9.357	5.2574	30.55	6.6291	2.768	-0.10749	0.35908	1648
3.55	356	60	NaN	22.921	10.324	-22.965	-168.98	25.543	12.719	-17.537	-819.06	1221.2	29.205	821.66	1075.3	25.305	36.756	0	0	-15.047	-6.9736	-5.352	-30.178	21.289	9.3847	5.2453	30.622	6.2423	2.4111	-0.10671	0.44382	1647.9
3.56	357	60	NaN	22.934	10.323	-22.975	-168.97	25.59	12.684	-17.509	-819.07	1221.2	29.102	821.56	1075.4	25.215	38.362	0	0	-15.209	-7.1348	-5.3519	-30.178	21.306	9.404	5.2462	30.667	6.0977	2.2692	-0.10566	0.48889	1647.8
3.57	358	60	NaN	22.944	10.322	-22.965	-168.96	25.551	12.745	-17.564	-819.08	1221.2	29.286	821.63	1075.3	24	38.64	0	0	-15.413	-7.3377	-5.3501	-30.176	21.308	9.4014	5.2433	30.63	5.8954	2.0636	-0.10679	0.45364	1647.8
3.58	359	60	NaN	22.948	10.327	-22.962	-168.98	25.511	12.767	-17.587	-819.08	1221.2	29.372	821.72	1075.3	25.15	37.507	0	0	-15.677	-7.6013	-5.3476	-30.174	21.309	9.3786	5.2468	30.591	5.6318	1.7773	-0.10077	0.41764	1648
3.59	360	60	NaN	22.953	10.344	-22.995	-169.03	25.558	12.634	-17.47	-819.1	1221.2	29.004	821.67	1075.4	24.246	37.548	0	0	-16.277	-8.1986	-5.3447	-30.171	21.33	9.3524	5.2658	30.635	5.053	1.1537	-0.078913	0.46465	1647.9
3.6	361	60	NaN	22.954	10.339	-22.989	-169.01	25.566	12.637	-17.535	-819.14	1221.2	28.986	821.63	1075.4	23.649	36.484	0	0	-16.716	-8.6356	-5.3415	-30.167	21.33	9.3642	5.261	30.644	4.6143	0.72865	-0.080453	0.47639	1647.9
3.61	362	60	NaN	22.952	10.343	-22.998	-168.97	25.591	12.678	-17.51	-819.17	1221.2	29.058	821.52	1075.4	24.877	37.935	0	0	-16.991	-8.9091	-5.3379	-30.164	21.326	9.4084	5.2652	30.669	4.3359	0.49934	-0.072689	0.50494	1647.8
3.62	363	60	NaN	22.951	10.352	-22.998	-168.96	25.545	12.693	-17.501	-819.17	1221.2	29.083	821.61	1075.3	24.779	39.972	0	0	-17.076	-8.9944	-5.3342	-30.16	21.325	9.41	5.2734	30.624	4.2485	0.41561	-0.060838	0.46354	1647.9
3.63	364	60	NaN	22.952	10.363	-23.001	-168.97	25.53	12.699	-17.463	-819.16	1221.2	29.108	821.63	1075.3	24.413	40.83	0	0	-16.96	-8.8785	-5.3305	-30.156	21.326	9.4061	5.2839	30.609	4.3658	0.52757	-0.046684	0.4527	1647.9
3.64	365	60	NaN	22.95	10.368	-22.999	-168.97	25.546	12.699	-17.428	-819.16	1221.2	29.129	821.58	1075.4	25.716	36.269	0	0	-16.779	-8.6986	-5.3293	-30.155	21.325	9.4009	5.2903	30.624	4.5456	0.70233	-0.039008	0.46884	1647.9
3.65	366	60	NaN	22.941	10.364	-22.966	-169.01	25.492	12.681	-17.487	-819.18	1221.2	29.089	821.69	1075.3	23.809	37.808	0	0	-16.419	-8.3395	-5.3301	-30.156	21.315	9.368	5.2848	30.571	4.8967	1.0285	-0.045292	0.41531	1648
3.66	367	60	NaN	22.935	10.365	-22.943	-168.97	25.469	12.68	-17.499	-819.18	1221.2	29.038	821.72	1075.3	23.649	38.968	0	0	-15.556	-7.4806	-5.3359	-30.162	21.31	9.4018	5.2836	30.55	5.7544	1.9212	-0.052358	0.38851	1648
3.67	368	60	NaN	22.929	10.363	-22.927	-168.98	25.512	12.626	-17.527	-819.19	1221.2	28.887	821.62	1075.3	23.905	38.306	0	0	-15.525	-7.4494	-5.3519	-30.178	21.309	9.4031	5.2839	30.591	5.7846	1.9538	-0.068047	0.41303	1647.9
3.68	369	60	NaN	22.931	10.362	-22.924	-168.98	25.541	12.587	-17.491	-819.2	1221.3	28.773	821.56	1075.4	23.649	40.398	0	0	-15.972	-7.8948	-5.3738	-30.2	21.316	9.408	5.2837	30.619	5.3442	1.5133	-0.090098	0.41914	1647.9
3.69	370	60	NaN	22.937	10.368	-22.926	-168.95	25.531	12.616	-17.428	-819.2	1221.3	28.831	821.55	1075.4	25.864	37.528	0	0	-16.419	-8.3402	-5.3957	-30.222	21.322	9.4379	5.2888	30.611	4.9028	1.0977	-0.10695	0.38902	1647.9
3.7	371	60	NaN	22.944	10.378	-22.918	-168.91	25.501	12.679	-17.409	-819.16	1221.3	28.991	821.58	1075.3	24.568	36.533	0	0	-16.867	-8.7856	-5.4176	-30.244	21.325	9.4703	5.2969	30.582	4.458	0.68479	-0.12074	0.33857	1647.9
3.71	372	60	NaN	22.957	10.368	-22.88	-168.98	25.517	12.583	-17.509	-819.15	1221.3	28.787	821.61	1075.3	23.649	39.882	0	0	-17.314	-9.231	-5.4395	-30.265	21.341	9.4067	5.2867	30.598	4.0274	0.17575	-0.15279	0.33279	1647.9
3.72	373	60	NaN	22.959	10.381	-22.899	-168.94	25.531	12.66	-17.418	-819.13	1221.3	28.967	821.56	1075.4	23.649	38.088	0	0	-17.761	-9.6764	-5.4614	-30.287	21.34	9.4426	5.301	30.611	3.5787	-0.23371	-0.16038	0.32392	1647.8
3.73	374	60	NaN	22.963	10.383	-22.912	-168.9	25.519	12.698	-17.378	-819.13	1221.3	29.028	821.57	1075.3	24.103	41.16	0	0	-18.208	-10.122	-5.4832	-30.309	21.343	9.4769	5.302	30.6	3.1348	-0.64488	-0.18119	0.29081	1647.8
3.74	375	60	NaN	22.965	10.388	-22.915	-168.89	25.504	12.717	-17.363	-819.11	1221.3	29.053	821.62	1075.3	26.431	38.429	0	0	-18.656	-10.567	-5.5051	-30.331	21.345	9.4918	5.3059	30.586	2.689	-1.0753	-0.19923	0.25444	1647.9
3.75	376	60	NaN	22.966	10.393	-22.908	-168.91	25.495	12.713	-17.366	-819.06	1221.3	29.037	821.67	1075.3	23.649	37.561	0	0	-19.103	-11.013	-5.527	-30.353	21.346	9.4732	5.3112	30.577	2.2424	-1.5393	-0.21579	0.22365	1647.9
3.76	377	60	NaN	22.968	10.39	-22.895	-168.95	25.49	12.675	-17.38	-819.01	1221.3	28.93	821.74	1075.3	26.514	38.56	0	0	-19.55	-11.458	-5.5489	-30.375	21.351	9.4302	5.3095	30.571	1.8009	-2.0277	-0.23942	0.19626	1647.9
3.77	378	60	NaN	22.974	10.393	-22.894	-168.91	25.475	12.655	-17.335	-818.92	1221.3	28.765	821.82	1075.3	26.03	37.773	0	0	-19.998	-11.903	-5.5708	-30.397	21.365	9.4757	5.3122	30.556	1.3672	-2.4276	-0.25854	0.15919	1647.9
3.78	379	60	NaN	22.964	10.384	-22.873	-168.91	25.479	12.674	-17.374	-818.88	1221.3	28.794	821.82	1075.3	23.649	37.446	0	0	-20.445	-12.349	-5.5927	-30.419	21.352	9.4738	5.3032	30.56	0.90663	-2.8749	-0.28952	0.14126	1647.8
3.79	380	60	NaN	22.963	10.382	-22.88	-168.91	25.469	12.722	-17.311	-818.82	1221.3	28.9	821.84	1075.3	23.649	39.464	0	0	-20.892	-12.794	-5.6146	-30.441	21.349	9.4747	5.3007	30.55	0.45698	-3.3195	-0.31381	0.10937	1647.8
3.8	381	60	NaN	22.963	10.377	-22.89	-168.9	25.471	12.747	-17.246	-818.76	1221.3	28.934	821.84	1075.3	25.243	42.355	0	0	-21.34	-13.24	-5.6364	-30.462	21.351	9.4847	5.2964	30.551	0.011259	-3.7548	-0.34003	0.088903	1647.7
3.81	382	60	NaN	22.958	10.365	-22.887	-168.89	25.482	12.74	-17.231	-818.71	1221.3	28.88	821.82	1075.4	25.416	38.67	0	0	-21.787	-13.685	-5.6583	-30.484	21.348	9.496	5.2845	30.562	-0.43919	-4.189	-0.37386	0.07761	1647.7
3.82	383	60	NaN	22.948	10.348	-22.886	-168.9	25.46	12.747	-17.209	-818.64	1221.2	28.888	821.89	1075.3	23.82	38.162	0	0	-22.234	-14.13	-5.6802	-30.506	21.338	9.493	5.2675	30.541	-0.89598	-4.6373	-0.41267	0.034588	1647.6
3.83	384	60	NaN	22.94	10.314	-22.863	-168.88	25.484	12.709	-17.3	-818.59	1221.2	28.736	821.86	1075.4	23.649	37.204	0	0	-22.682	-14.576	-5.7021	-30.528	21.333	9.5128	5.2339	30.563	-1.3489	-5.063	-0.4682	0.035174	1647.6
3.84	385	60	NaN	22.939	10.293	-22.842	-168.87	25.485	12.716	-17.382	-818.54	1221.3	28.739	821.86	1075.4	25.136	39.328	0	0	-23.129	-15.021	-5.724	-30.55	21.329	9.515	5.2128	30.565	-1.8004	-5.5062	-0.51116	0.015225	1647.5
3.85	386	60	NaN	22.946	10.295	-22.852	-168.87	25.462	12.737	-17.335	-818.47	1221.3	28.808	821.92	1075.4	24.048	38.067	0	0	-23.576	-15.467	-5.7459	-30.572	21.335	9.5156	5.215	30.542	-2.2412	-5.951	-0.53085	-0.029787	1647.5
3.86	387	60	NaN	22.954	10.296	-22.869	-168.87	25.438	12.755	-17.273	-818.39	1221.2	28.871	821.99	1075.4	24.293	36.751	0	0	-24.024	-15.912	-5.7677	-30.594	21.343	9.5179	5.2163	30.518	-2.6806	-6.394	-0.55148	-0.075283	1647.5
3.87	388	60	NaN	22.957	10.28	-22.873	-168.86	25.439	12.758	-17.293	-818.36	1221.2	28.866	822.01	1075.4	24.338	39.827	0	0	-24.468	-16.354	-5.7862	-30.612	21.345	9.5245	5.2001	30.519	-3.1231	-6.8298	-0.58612	-0.093431	1647.5
3.88	389	60	NaN	22.962	10.286	-22.906	-168.85	25.458	12.724	-17.204	-818.34	1221.2	28.741	821.99	1075.4	25.369	35.842	0	0	-24.831	-16.716	-5.7139	-30.54	21.358	9.5481	5.2068	30.537	-3.4733	-7.1679	-0.50714	-0.0025375	1647.4
3.89	390	60	NaN	22.968	10.298	-22.915	-168.85	25.448	12.749	-17.179	-818.26	1221.2	28.811	822.01	1075.4	24.572	36.682	0	0	-25.194	-17.078	-5.6416	-30.468	21.362	9.5464	5.2192	30.527	-3.8317	-7.5311	-0.4224	0.059514	1647.4
3.9	391	60	NaN	22.961	10.294	-22.904	-168.84	25.491	12.712	-17.229	-818.23	1221.2	28.682	821.94	1075.5	23.649	38.705	0	0	-25.557	-17.439	-5.5693	-30.395	21.358	9.5557	5.2168	30.569	-4.1998	-7.8835	-0.35252	0.17326	1647.3
3.91	392	60	NaN	22.961	10.296	-22.908	-168.83	25.527	12.67	-17.218	-818.19	1221.2	28.532	821.9	1075.5	23.649	38.266	0	0	-23.397	-15.288	-5.5097	-30.336	21.363	9.5747	5.2209	30.602	-2.0343	-5.7136	-0.28875	0.26635	1647.2
3.92	393	60	NaN	22.967	10.307	-22.922	-168.82	25.527	12.662	-17.158	-818.14	1221.2	28.482	821.91	1075.5	24.664	39.34	0	0	-21.987	-13.884	-5.4485	-30.274	21.373	9.5907	5.2319	30.602	-0.61382	-4.2931	-0.21656	0.32785	1647.1
3.93	394	60	NaN	22.962	10.307	-22.918	-168.81	25.508	12.69	-17.164	-818.11	1221.2	28.547	821.94	1075.5	26.322	40.142	0	0	-26.461	-18.339	-5.3676	-30.194	21.365	9.5891	5.2319	30.583	-5.0955	-8.7498	-0.13574	0.38915	1647.1
3.94	395	60	NaN	22.956	10.28	-22.902	-168.81	25.494	12.71	-17.217	-818.16	1221.2	28.602	821.96	1075.5	26.209	37.187	0	0	-28.341	-20.211	-5.3222	-30.148	21.356	9.589	5.2049	30.569	-6.9849	-10.622	-0.11728	0.42067	1647.2
3.95	396	60	NaN	22.949	10.284	-22.901	-168.8	25.509	12.67	-17.205	-818.14	1221.2	28.466	821.96	1075.5	25.422	37.716	0	0	-28.302	-20.172	-5.303	-30.129	21.354	9.6035	5.2093	30.584	-6.9478	-10.568	-0.093715	0.45482	1647.2
3.96	397	60	NaN	22.95	10.296	-22.902	-168.79	25.518	12.659	-17.179	-818.09	1221.2	28.404	821.95	1075.5	24.402	38.803	0	0	-23.576	-15.466	-5.2758	-30.102	21.358	9.6167	5.2223	30.592	-2.2179	-5.8497	-0.053491	0.48979	1647.1
3.97	398	60	NaN	22.951	10.292	-22.891	-168.78	25.511	12.677	-17.21	-818.09	1221.2	28.44	821.97	1075.6	23.649	38.818	0	0	-15.068	-6.9948	-5.242	-30.068	21.356	9.6217	5.2188	30.585	6.2882	2.6269	-0.023253	0.51686	1647.1
3.98	399	60	NaN	22.947	10.274	-22.874	-168.78	25.5	12.697	-17.281	-818.14	1221.2	28.484	822	1075.6	24.05	36.502	0	0	-11.128	-3.0718	-5.165	-29.991	21.349	9.6244	5.2004	30.574	10.22	6.5527	0.035316	0.58267	1647.2
3.99	400	60	NaN	22.954	10.285	-22.883	-168.76	25.51	12.669	-17.232	-818.12	1221.3	28.367	821.97	1075.6	24.999	38.583	0	0	-8.7061	-0.66003	-5.1151	-29.941	21.361	9.6466	5.2109	30.584	12.655	8.9866	0.095868	0.64252	1647.2
4	401	60	NaN	22.95	10.278	-22.867	-168.75	25.489	12.691	-17.297	-818.13	1221.2	28.418	822	1075.6	25.046	38.455	0	0	-8.8331	-0.78648	-5.1275	-29.953	21.354	9.6485	5.2037	30.563	12.521	8.862	0.07619	0.60941	1647.2
4.01	402	60	NaN	22.957	10.285	-22.871	-168.7	25.59	12.588	-17.273	-818.14	1221.2	27.977	821.8	1075.7	26.707	37.682	0	0	-9.2133	-1.1651	-5.1309	-29.957	21.377	9.7234	5.2155	30.659	12.163	8.5583	0.084617	0.7026	1647
4.02	403	60	NaN	22.964	10.298	-22.893	-168.69	25.571	12.616	-17.199	-818.15	1221.2	28.044	821.83	1075.7	23.649	39.116	0	0	-9.6982	-1.6478	-5.1309	-29.957	21.384	9.7265	5.2281	30.64	11.686	8.0787	0.097217	0.68356	1647
4.03	404	60	NaN	22.969	10.306	-22.903	-168.73	25.483	12.709	-17.187	-818.16	1221.2	28.379	821.99	1075.6	24.128	38.181	0	0	-10.186	-2.1337	-5.1333	-29.959	21.377	9.6836	5.2336	30.555	11.191	7.5499	0.1003	0.59575	1647.2
4.04	405	60	NaN	22.973	10.306	-22.882	-168.73	25.469	12.709	-17.294	-818.15	1221.2	28.37	822.02	1075.6	24.274	36.995	0	0	-10.662	-2.6077	-5.1362	-29.962	21.378	9.679	5.2333	30.541	10.716	7.0713	0.097031	0.57912	1647.3
4.05	406	60	NaN	22.976	10.311	-22.905	-168.72	25.45	12.716	-17.241	-818.18	1221.2	28.376	822.05	1075.6	25.407	35.394	0	0	-10.967	-2.911	-5.1454	-29.971	21.383	9.6865	5.2383	30.523	10.416	6.7755	0.092904	0.5513	1647.3
4.06	407	60	NaN	22.975	10.313	-22.922	-168.69	25.443	12.757	-17.208	-818.23	1221.2	28.429	822.04	1075.6	24.233	37.35	0	0	-11.237	-3.18	-5.1552	-29.981	21.382	9.7169	5.2403	30.516	10.145	6.5369	0.085059	0.53442	1647.4
4.07	408	60	NaN	22.977	10.305	-22.923	-168.67	25.43	12.782	-17.25	-818.25	1221.2	28.454	822.03	1075.6	23.682	35.716	0	0	-11.466	-3.4081	-5.1658	-29.992	21.381	9.7363	5.2332	30.502	9.9153	6.3282	0.067414	0.51046	1647.4
4.08	409	60	NaN	22.977	10.302	-22.917	-168.65	25.436	12.76	-17.315	-818.27	1221.2	28.354	822.02	1075.6	24.158	38.449	0	0	-11.544	-3.486	-5.1682	-29.994	21.382	9.7563	5.2301	30.508	9.8381	6.2704	0.06197	0.51366	1647.4
4.09	410	60	NaN	22.971	10.305	-22.912	-168.64	25.445	12.734	-17.363	-818.28	1221.2	28.249	822	1075.6	23.649	39.8	0	0	-11.65	-3.5918	-5.1709	-29.997	21.378	9.772	5.2328	30.517	9.728	6.1802	0.061936	0.51973	1647.4
4.1	411	60	NaN	22.96	10.303	-22.917	-168.64	25.405	12.796	-17.385	-818.31	1221.2	28.42	822.04	1075.6	24.983	38.676	0	0	-11.953	-3.893	-5.1802	-30.006	21.36	9.7634	5.2311	30.477	9.4073	5.8705	0.050889	0.47086	1647.4
4.11	412	60	NaN	22.962	10.308	-22.931	-168.61	25.381	12.817	-17.376	-818.35	1221.2	28.429	822.06	1075.6	26.821	38.545	0	0	-12.297	-4.2352	-5.1868	-30.013	21.363	9.7915	5.236	30.453	9.0664	5.5564	0.049184	0.44013	1647.5
4.12	413	60	NaN	22.95	10.307	-22.917	-168.59	25.412	12.757	-17.445	-818.39	1221.2	28.218	822	1075.6	24.78	37.623	0	0	-12.667	-4.6042	-5.1916	-30.018	21.355	9.8129	5.2356	30.483	8.6881	5.2088	0.04398	0.46574	1647.5
4.13	414	60	NaN	22.942	10.317	-22.928	-168.58	25.408	12.756	-17.424	-818.42	1221.2	28.189	821.99	1075.6	23.649	37.68	0	0	-13.552	-5.4848	-5.193	-30.019	21.349	9.8267	5.2461	30.478	7.7978	4.3419	0.053047	0.45945	1647.5
4.14	415	60	NaN	22.94	10.327	-22.941	-168.57	25.391	12.776	-17.401	-818.44	1221.2	28.226	822	1075.6	24.268	37.173	0	0	-14.793	-6.7207	-5.1922	-30.018	21.347	9.8348	5.2563	30.461	6.5538	3.1141	0.064144	0.44326	1647.5
4.15	416	60	NaN	22.939	10.328	-22.933	-168.57	25.395	12.768	-17.455	-818.46	1221.2	28.179	821.99	1075.7	24.702	36.549	0	0	-15.044	-6.9713	-5.1933	-30.019	21.345	9.839	5.258	30.465	6.3008	2.8677	0.06476	0.44572	1647.5
4.16	417	60	NaN	22.94	10.336	-22.923	-168.57	25.4	12.767	-17.482	-818.47	1221.3	28.171	821.98	1075.7	23.649	37.264	0	0	-15.276	-7.202	-5.1966	-30.023	21.345	9.8375	5.2675	30.469	6.0693	2.6355	0.070924	0.44677	1647.5
4.17	418	60	NaN	22.934	10.347	-22.924	-168.56	25.405	12.789	-17.478	-818.47	1221.2	28.234	821.98	1075.7	24.58	37.671	0	0	-15.519	-7.4438	-5.2038	-30.03	21.337	9.8394	5.2795	30.473	5.8185	2.3956	0.075721	0.44284	1647.5
4.18	419	60	NaN	22.928	10.351	-22.924	-168.55	25.425	12.821	-17.485	-818.51	1221.3	28.288	821.97	1075.8	23.706	37.885	0	0	-16.339	-8.26	-5.2092	-30.035	21.33	9.8558	5.2848	30.491	4.9911	1.5958	0.07557	0.45553	1647.5
4.19	420	60	NaN	22.928	10.349	-22.922	-168.52	25.453	12.841	-17.497	-818.55	1221.3	28.303	821.95	1075.8	23.649	39.981	0	0	-17.275	-9.192	-5.2151	-30.041	21.329	9.8807	5.2844	30.518	4.054	0.68875	0.069279	0.47668	1647.6
4.2	421	60	NaN	22.929	10.35	-22.92	-168.49	25.497	12.856	-17.511	-818.57	1221.3	28.309	821.93	1075.9	23.649	37.423	0	0	-17.591	-9.5069	-5.2285	-30.054	21.329	9.9095	5.2871	30.56	3.7384	0.40252	0.058576	0.50576	1647.6
4.21	422	60	NaN	22.926	10.363	-22.923	-168.46	25.567	12.891	-17.519	-818.57	1221.3	28.358	821.88	1076	23.714	39.488	0	0	-17.866	-9.7804	-5.2411	-30.067	21.324	9.9414	5.3019	30.628	3.4586	0.16093	0.06086	0.56124	1647.5
4.22	423	60	NaN	22.926	10.376	-22.93	-168.41	25.649	12.937	-17.488	-818.53	1221.3	28.404	821.79	1076	23.839	34.884	0	0	-17.795	-9.7102	-5.2469	-30.073	21.323	9.9899	5.3163	30.709	3.528	0.27967	0.069439	0.63575	1647.4
4.23	424	60	NaN	22.927	10.382	-22.945	-168.37	25.737	13.027	-17.424	-818.54	1221.3	28.58	821.73	1076	24.566	48.856	0	0	-17.853	-9.7677	-5.2528	-30.079	21.32	10.025	5.3237	30.795	3.4675	0.25763	0.070947	0.71628	1647.3
4.24	425	60	NaN	22.923	10.379	-22.932	-168.31	25.875	13.076	-17.463	-818.53	1221.3	28.593	821.63	1076.1	25.328	56.101	0	0	-18.043	-9.9571	-5.2587	-30.085	21.314	10.077	5.3235	30.931	3.271	0.11964	0.064851	0.84656	1647.2
4.25	426	60	NaN	22.921	10.379	-22.93	-168.25	26.068	13.14	-17.472	-818.51	1221.3	28.574	821.51	1076.2	26.462	61.937	0	1	-18.045	-9.9594	-5.2614	-30.087	21.313	10.146	5.3266	31.121	3.2673	0.18623	0.065164	1.0336	1647.1
4.26	427	60	NaN	22.925	10.377	-22.938	-168.16	26.35	13.124	-17.454	-818.51	1221.3	28.245	821.36	1076.3	28.571	66.714	0	1	-18.012	-9.9258	-5.2637	-30.09	21.328	10.245	5.3266	31.4	3.3167	0.31901	0.062859	1.3105	1646.9
4.27	428	60	NaN	22.925	10.347	-22.89	-168.04	26.786	12.76	-17.631	-818.51	1221.3	26.856	821.06	1076.3	28.895	69.176	0	1	-17.952	-9.8662	-5.2662	-30.092	21.371	10.402	5.2964	31.836	3.4187	0.5355	0.030172	1.7441	1646.6
4.28	429	60	NaN	22.922	10.343	-22.897	-167.91	27.006	12.949	-17.591	-818.51	1221.3	27.123	820.91	1076.4	31.967	70.254	0	1	-17.744	-9.6593	-5.2662	-30.092	21.36	10.523	5.2948	32.054	3.616	0.86397	0.028588	1.9619	1646.4
4.29	430	60	NaN	22.931	10.343	-22.907	-167.8	27.25	13.064	-17.566	-818.49	1221.3	27.076	820.78	1076.5	32.858	67.716	0	1	-17.453	-9.3697	-5.2648	-30.091	21.371	10.642	5.2981	32.295	3.9182	1.2719	0.033307	2.2038	1646.3
4.3	431	60	NaN	22.932	10.334	-22.894	-167.68	27.558	13.194	-17.629	-818.45	1221.3	26.935	820.68	1076.7	30.484	67.33	0	1	-17.075	-8.9933	-5.2605	-30.087	21.374	10.764	5.2958	32.596	4.2992	1.7703	0.035262	2.5099	1646.1
4.31	432	60	NaN	22.934	10.334	-22.894	-167.58	27.816	13.37	-17.629	-818.4	1221.2	26.94	820.7	1076.9	30.312	66.262	0	1	-16.648	-8.5677	-5.2546	-30.081	21.376	10.864	5.3011	32.848	4.7286	2.2964	0.046498	2.7675	1646.1
4.32	433	60	NaN	22.947	10.349	-22.931	-167.51	27.945	13.583	-17.487	-818.36	1221.2	27.159	820.86	1076.9	30.922	65.824	0	1	-16.602	-8.5224	-5.2533	-30.079	21.387	10.927	5.3201	32.974	4.7849	2.4046	0.066854	2.8946	1646.2
4.33	434	60	NaN	22.941	10.33	-22.92	-167.44	28.158	13.783	-17.571	-818.36	1221.2	27.147	820.94	1077.2	33.835	67.905	0	1	-16.5	-8.4201	-5.2489	-30.075	21.378	11.002	5.31	33.177	4.8789	2.5815	0.061141	3.1024	1646.2
4.34	435	60	NaN	22.946	10.335	-22.93	-167.4	28.214	13.946	-17.542	-818.32	1221.2	27.268	821.11	1077.3	34.141	67.741	0	1	-16.304	-8.2256	-5.2396	-30.066	21.38	11.03	5.3194	33.229	5.0761	2.8045	0.079825	3.1635	1646.3
4.35	436	60	NaN	22.949	10.335	-22.941	-167.37	28.228	14.054	-17.517	-818.3	1221.2	27.266	821.33	1077.3	33.763	67.402	0	1	-16.168	-8.0895	-5.2336	-30.06	21.384	11.063	5.3227	33.241	5.2169	2.9732	0.089053	3.1813	1646.5
4.36	437	60	NaN	22.951	10.333	-22.947	-167.35	28.232	14.135	-17.52	-818.27	1221.2	27.165	821.63	1077.4	34.409	67.186	0	1	-15.997	-7.9195	-5.2305	-30.056	21.39	11.092	5.3229	33.242	5.3934	3.1724	0.092491	3.1854	1646.8
4.37	438	60	NaN	22.951	10.329	-22.949	-167.34	28.256	14.207	-17.546	-818.24	1221.2	27.006	821.94	1077.5	35.883	67.691	0	1	-15.56	-7.4851	-5.2367	-30.063	21.395	11.106	5.323	33.262	5.8344	3.6211	0.086321	3.1991	1647.1
4.38	439	60	NaN	22.946	10.326	-22.949	-167.35	28.325	14.259	-17.569	-818.2	1221.2	26.814	822.16	1077.6	34.777	67.578	0	1	-15.262	-7.1884	-5.2434	-30.069	21.396	11.1	5.3246	33.327	6.1333	3.9117	0.081238	3.2573	1647.2
4.39	440	60	NaN	22.94	10.334	-22.95	-167.36	28.417	14.219	-17.574	-818.17	1221.2	26.464	822.25	1077.7	35.147	67.31	0	1	-15.839	-7.7623	-5.2525	-30.078	21.402	11.107	5.3358	33.415	5.563	3.3446	0.083261	3.3367	1647.3
4.4	441	60	NaN	22.935	10.341	-22.961	-167.41	28.426	14.308	-17.541	-818.11	1221.2	26.475	822.56	1077.7	33.182	66.02	0	1	-16.415	-8.3361	-5.2617	-30.088	21.398	11.05	5.3449	33.422	4.9833	2.7137	0.08319	3.3342	1647.5
4.41	442	60	NaN	22.931	10.349	-22.978	-167.48	28.464	14.357	-17.472	-818.06	1221.2	26.401	822.74	1077.8	31.557	64.171	0	1	-16.992	-8.91	-5.2708	-30.097	21.399	10.989	5.356	33.456	4.408	2.0789	0.08519	3.3596	1647.6
4.42	443	60	NaN	22.928	10.342	-22.972	-167.55	28.488	14.391	-17.481	-818.04	1221.2	26.315	822.88	1077.9	27.264	60.518	0	1	-17.568	-9.4839	-5.28	-30.106	21.399	10.922	5.3516	33.478	3.8309	1.4381	0.071674	3.3722	1647.8
4.43	444	60	NaN	22.925	10.322	-22.942	-167.63	28.458	14.462	-17.571	-818.03	1221.2	26.315	823.14	1077.9	29.609	65.773	0	1	-18.144	-10.058	-5.2891	-30.115	21.394	10.841	5.3328	33.447	3.2495	0.78339	0.043752	3.3317	1648
4.44	445	60	NaN	22.926	10.326	-22.938	-167.72	28.4	14.583	-17.509	-817.96	1221.2	26.336	823.46	1077.9	31.877	67.679	0	1	-18.721	-10.632	-5.2982	-30.124	21.396	10.752	5.3406	33.386	2.6757	0.12079	0.042321	3.262	1648.2
4.45	446	60	NaN	22.919	10.307	-22.926	-167.76	28.348	14.68	-17.534	-817.98	1221.2	26.325	823.67	1078	27.436	68.434	0	1	-19.297	-11.206	-5.3074	-30.133	21.388	10.709	5.322	33.333	2.0914	-0.49625	0.014583	3.1997	1648.5
4.46	447	60	NaN	22.924	10.294	-22.925	-167.78	28.288	14.835	-17.529	-817.95	1221.2	26.263	823.91	1078	29.012	69.872	0	1	-19.873	-11.779	-5.3165	-30.142	21.396	10.689	5.3135	33.269	1.5225	-1.0899	-0.0029814	3.1261	1648.7
4.47	448	60	NaN	22.927	10.283	-22.916	-167.8	28.241	15.002	-17.565	-817.91	1221.2	26.277	824.09	1078.1	30.373	69.637	0	1	-20.45	-12.353	-5.3257	-30.152	21.398	10.667	5.306	33.218	0.94832	-1.6867	-0.019613	3.0666	1648.8
4.48	449	60	NaN	22.93	10.268	-22.905	-167.82	28.194	15.162	-17.615	-817.89	1221.2	26.295	824.22	1078.2	30.474	66.699	0	1	-21.026	-12.927	-5.3348	-30.161	21.398	10.649	5.2944	33.168	0.37252	-2.2786	-0.040401	3.0071	1648.9
4.49	450	60	NaN	22.937	10.252	-22.907	-167.83	28.119	15.279	-17.615	-817.89	1221.2	26.129	824.41	1078.2	29.378	61.262	0	1	-21.602	-13.501	-5.3439	-30.17	21.412	10.645	5.2805	33.091	-0.19057	-2.8565	-0.063458	2.9213	1649.1
4.5	451	60	NaN	22.945	10.255	-22.911	-167.9	28.027	15.169	-17.601	-817.85	1221.1	25.558	824.73	1078.2	27.661	58.689	0	1	-22.179	-14.075	-5.3531	-30.179	21.44	10.593	5.2843	32.997	-0.7388	-3.4822	-0.068803	2.8183	1649.4
4.51	452	60	NaN	22.945	10.251	-22.918	-167.84	28.011	15.336	-17.611	-817.84	1221.1	25.67	824.63	1078.2	28.329	58.077	0	1	-22.755	-14.649	-5.3622	-30.188	21.436	10.649	5.2805	32.981	-1.3194	-3.9994	-0.081672	2.7931	1649.2
4.52	453	60	NaN	22.951	10.253	-22.938	-167.82	27.952	15.435	-17.575	-817.82	1221.1	25.634	824.68	1078.3	28.076	60.358	0	1	-23.331	-15.223	-5.3714	-30.197	21.444	10.672	5.2832	32.921	-1.8874	-4.551	-0.088196	2.7241	1649.3
4.53	454	60	NaN	22.95	10.248	-22.96	-167.83	27.847	15.536	-17.553	-817.83	1221.1	25.568	824.82	1078.3	28.406	63.763	0	1	-23.908	-15.797	-5.3805	-30.206	21.446	10.669	5.2801	32.815	-2.4611	-5.1273	-0.10041	2.6089	1649.4
4.54	455	60	NaN	22.942	10.24	-22.977	-167.83	27.73	15.731	-17.565	-817.86	1221.1	25.697	824.91	1078.3	31.264	69.818	0	1	-24.484	-16.37	-5.3896	-30.216	21.433	10.657	5.2732	32.698	-3.0507	-5.7132	-0.11648	2.482	1649.5
4.55	456	60	NaN	22.937	10.246	-22.985	-167.83	27.65	16.052	-17.568	-817.84	1221.1	26.142	824.83	1078.3	32.333	73.537	0	1	-25.06	-16.944	-5.3988	-30.225	21.413	10.643	5.2798	32.616	-3.6471	-6.3015	-0.11897	2.3913	1649.4
4.56	457	60	NaN	22.924	10.241	-22.966	-167.76	27.526	16.038	-17.631	-817.84	1221.1	25.815	825.12	1078.3	33.947	72.102	0	1	-25.637	-17.518	-5.4079	-30.234	21.41	10.73	5.2758	32.492	-4.2271	-6.7885	-0.13211	2.2577	1649.7
4.57	458	60	NaN	22.916	10.245	-22.971	-167.68	27.399	16.436	-17.618	-817.85	1221.1	26.591	825.27	1078.5	31.304	61.229	0	1	-26.213	-18.092	-5.4171	-30.243	21.374	10.779	5.2869	32.357	-4.8385	-7.3126	-0.13012	2.1142	1649.9
4.58	459	60	NaN	22.899	10.242	-22.959	-167.58	27.26	16.662	-17.659	-817.86	1221.1	26.841	825.47	1078.6	26.962	57.493	0	1	-26.789	-18.666	-5.4262	-30.252	21.348	10.866	5.2871	32.215	-5.4418	-7.7997	-0.13904	1.9627	1650.1
4.59	460	60	NaN	22.883	10.241	-22.949	-167.49	27.149	16.732	-17.686	-817.88	1221.1	26.683	825.66	1078.6	27.156	55.299	0	1	-27.366	-19.24	-5.4353	-30.261	21.337	10.966	5.2864	32.104	-6.0287	-8.2739	-0.14893	1.8425	1650.3
4.6	461	60	NaN	22.877	10.251	-22.96	-167.4	27.105	16.819	-17.631	-817.89	1221.1	26.635	825.68	1078.6	26.564	55.088	0	1	-27.942	-19.814	-5.4445	-30.27	21.335	11.061	5.2962	32.06	-6.6075	-8.7527	-0.14824	1.7898	1650.3
4.61	462	60	NaN	22.865	10.257	-22.973	-167.23	27.133	17.005	-17.563	-817.92	1221.1	26.8	825.45	1078.6	26.118	53.927	0	1	-28.518	-20.388	-5.4536	-30.28	21.319	11.225	5.3043	32.086	-7.1995	-9.1627	-0.14935	1.8062	1650.1
4.62	463	60	NaN	22.867	10.257	-22.96	-167.05	27.018	17.102	-17.58	-817.95	1221.1	26.68	825.58	1078.6	25.617	56.806	0	1	-29.095	-20.961	-5.4628	-30.289	21.324	11.405	5.3032	31.972	-7.7705	-9.5564	-0.15951	1.683	1650.3
4.63	464	60	NaN	22.865	10.264	-22.934	-166.88	26.955	17.105	-17.643	-817.95	1221.1	26.319	825.62	1078.6	26.856	56.323	0	1	-29.671	-21.535	-5.4719	-30.298	21.333	11.587	5.3093	31.91	-8.338	-9.9484	-0.16258	1.612	1650.3
4.64	465	60	NaN	22.867	10.27	-22.933	-166.73	26.897	17.119	-17.635	-817.97	1221.1	26.072	825.67	1078.6	23.923	57.095	0	1	-30.247	-22.109	-5.481	-30.307	21.344	11.743	5.3152	31.852	-8.9032	-10.366	-0.16583	1.5453	1650.4
4.65	466	60	NaN	22.872	10.273	-22.943	-166.61	26.839	17.157	-17.602	-818.02	1221.1	25.95	825.71	1078.6	25.561	56.893	0	1	-30.824	-22.683	-5.4902	-30.316	21.354	11.872	5.3174	31.795	-9.4697	-10.811	-0.17276	1.4786	1650.5
4.66	467	60	NaN	22.873	10.276	-22.932	-166.49	26.799	17.183	-17.647	-818.05	1221.2	25.752	825.72	1078.6	23.868	56.553	0	1	-31.4	-23.257	-5.4993	-30.325	21.361	11.997	5.3194	31.755	-10.039	-11.26	-0.17987	1.43	1650.5
4.67	468	60	NaN	22.885	10.305	-22.96	-166.34	26.703	17.248	-17.551	-818.05	1221.2	25.58	825.81	1078.5	24.159	55.882	0	1	-31.976	-23.831	-5.5085	-30.334	21.382	12.161	5.3461	31.662	-10.595	-11.669	-0.16238	1.3272	1650.6
4.68	469	60	NaN	22.891	10.314	-22.967	-166.21	26.656	17.311	-17.526	-818.07	1221.2	25.47	825.81	1078.4	26.257	59.046	0	1	-32.553	-24.405	-5.5176	-30.344	21.392	12.288	5.3547	31.615	-11.16	-12.117	-0.16294	1.2718	1650.6
4.69	470	60	NaN	22.9	10.325	-22.96	-166.06	26.598	17.373	-17.532	-818.05	1221.2	25.262	825.8	1078.4	29.761	67.532	0	1	-33.129	-24.979	-5.5267	-30.353	21.408	12.446	5.3647	31.558	-11.721	-12.533	-0.16201	1.2058	1650.6
4.7	471	60	NaN	22.907	10.329	-22.953	-165.95	26.521	17.462	-17.54	-818.04	1221.2	25.21	825.83	1078.4	30.009	69.636	0	1	-33.705	-25.552	-5.5359	-30.362	21.417	12.563	5.3681	31.482	-12.288	-12.989	-0.16781	1.1202	1650.6
4.71	472	60	NaN	22.909	10.324	-22.951	-165.86	26.418	17.575	-17.539	-818.06	1221.2	25.3	825.89	1078.4	32.334	70.535	0	1	-34.282	-26.126	-5.545	-30.371	21.416	12.644	5.3619	31.379	-12.865	-13.482	-0.18312	1.0083	1650.7
4.72	473	60	NaN	22.911	10.32	-22.94	-165.69	26.275	17.656	-17.545	-818.05	1221.1	25.062	825.97	1078.3	32.725	70.529	0	1	-34.858	-26.7	-5.5542	-30.38	21.426	12.826	5.3577	31.238	-13.432	-13.874	-0.1965	0.85758	1650.8
4.73	474	60	NaN	22.904	10.313	-22.941	-165.49	26.149	17.777	-17.519	-818.06	1221.1	24.856	825.96	1078.4	30.486	71.464	0	1	-35.434	-27.274	-5.5633	-30.389	21.427	13.032	5.3519	31.11	-14.007	-14.243	-0.21136	0.72079	1650.8
4.74	475	60	NaN	22.9	10.303	-22.935	-165.4	26.094	17.861	-17.538	-818.08	1221.2	24.834	825.93	1078.4	32.173	70.95	0	1	-36.011	-27.848	-5.5724	-30.398	21.424	13.125	5.342	31.055	-14.587	-14.723	-0.23045	0.65665	1650.7
4.75	476	60	NaN	22.898	10.304	-22.934	-165.27	25.955	17.973	-17.535	-818.04	1221.2	24.782	825.98	1078.3	30.217	70.018	0	1	-36.587	-28.422	-5.5816	-30.408	21.424	13.251	5.3413	30.919	-15.163	-15.171	-0.24025	0.51102	1650.7
4.76	477	60	NaN	22.896	10.3	-22.926	-165.11	25.759	18.096	-17.559	-817.99	1221.1	24.646	826.03	1078.2	30.16	69.717	0	1	-37.164	-28.996	-5.5907	-30.417	21.425	13.416	5.3341	30.726	-15.738	-15.58	-0.25666	0.30887	1650.8
4.77	478	60	NaN	22.89	10.276	-22.905	-164.96	25.595	18.191	-17.646	-817.98	1221.1	24.461	826.03	1078.1	31.512	69.225	0	1	-37.74	-29.57	-5.5999	-30.426	21.423	13.57	5.3069	30.564	-16.317	-16	-0.29294	0.13866	1650.8
4.78	479	60	NaN	22.893	10.266	-22.92	-164.85	25.499	18.25	-17.624	-817.99	1221.1	24.303	826	1078.1	31.437	68.535	0	1	-38.316	-30.143	-5.609	-30.435	21.432	13.688	5.296	30.469	-16.885	-16.455	-0.31298	0.033666	1650.7
4.79	480	60	NaN	22.895	10.272	-22.936	-164.76	25.431	18.273	-17.591	-817.97	1221.1	24.074	825.97	1078.1	31.184	65.102	0	1	-38.893	-30.717	-5.6181	-30.444	21.443	13.784	5.3006	30.401	-17.45	-16.933	-0.3175	-0.042664	1650.7
4.8	481	60	NaN	22.9	10.273	-22.949	-164.67	25.352	18.315	-17.581	-817.93	1221.1	23.86	825.91	1078.1	28.108	60.907	0	1	-39.469	-31.291	-5.6273	-30.453	21.456	13.886	5.3015	30.323	-18.013	-17.405	-0.32577	-0.12999	1650.6
4.81	482	60	NaN	22.899	10.275	-22.966	-164.59	25.272	18.382	-17.567	-817.89	1221.1	23.726	825.84	1078.1	25.1	59.889	0	1	-40.045	-31.865	-5.6364	-30.462	21.46	13.976	5.3029	30.244	-18.585	-17.889	-0.33353	-0.21841	1650.5
4.82	483	60	NaN	22.892	10.277	-22.977	-164.53	25.214	18.451	-17.565	-817.86	1221.1	23.674	825.76	1078	27.089	61.844	0	1	-40.622	-32.439	-5.6456	-30.472	21.454	14.036	5.3041	30.187	-19.167	-18.403	-0.34146	-0.28442	1650.4
4.83	484	60	NaN	22.888	10.272	-22.963	-164.49	25.196	18.492	-17.621	-817.85	1221.1	23.652	825.72	1078.1	28.963	65.067	0	1	-41.198	-33.013	-5.6547	-30.481	21.449	14.067	5.2993	30.168	-19.748	-18.946	-0.35541	-0.31224	1650.3
4.84	485	60	NaN	22.883	10.265	-22.97	-164.41	25.087	18.63	-17.656	-817.81	1221.1	23.675	825.65	1078	30.459	65.853	0	1	-41.774	-33.587	-5.6638	-30.49	21.442	14.146	5.2911	30.061	-20.332	-19.441	-0.37272	-0.42837	1650.2
4.85	486	60	NaN	22.884	10.265	-22.992	-164.36	25.094	18.654	-17.604	-817.79	1221.1	23.531	825.53	1078	27.867	64.026	0	1	-42.351	-34.161	-5.673	-30.499	21.45	14.21	5.2906	30.068	-20.9	-19.951	-0.38237	-0.43104	1650.1
4.86	487	60	NaN	22.872	10.248	-22.987	-164.31	25.073	18.702	-17.634	-817.8	1221.1	23.498	825.49	1078	28.02	61.074	0	1	-42.927	-34.734	-5.6821	-30.508	21.438	14.258	5.2739	30.048	-21.489	-20.476	-0.40825	-0.46032	1650
4.87	488	60	NaN	22.859	10.241	-22.982	-164.27	25.046	18.758	-17.655	-817.79	1221.1	23.517	825.48	1078	25.747	56.683	0	1	-43.503	-35.308	-5.6913	-30.517	21.424	14.297	5.2663	30.021	-22.079	-21.011	-0.42492	-0.49627	1650
4.88	489	60	NaN	22.857	10.254	-22.988	-164.24	25.05	18.783	-17.622	-817.73	1221.1	23.473	825.43	1078	24.341	53.518	0	1	-44.08	-35.882	-5.7004	-30.526	21.424	14.331	5.2788	30.025	-22.655	-21.551	-0.4216	-0.5012	1649.9
4.89	490	60	NaN	22.849	10.248	-22.962	-164.21	25.076	18.761	-17.708	-817.72	1221.1	23.304	825.36	1078	26.157	52.447	0	1	-44.656	-36.456	-5.7095	-30.535	21.419	14.363	5.2711	30.053	-23.237	-22.093	-0.43843	-0.48215	1649.8
4.9	491	60	NaN	22.855	10.241	-22.959	-164.14	25.079	18.831	-17.711	-817.73	1221.1	23.316	825.29	1077.9	24.108	51.507	0	1	-45.232	-37.03	-5.7187	-30.545	21.425	14.428	5.2633	30.057	-23.807	-22.602	-0.45537	-0.48783	1649.8
4.91	492	60	NaN	22.857	10.244	-22.961	-164.09	25.091	18.861	-17.7	-817.72	1221.1	23.256	825.24	1077.9	24.982	50.127	0	1	-45.809	-37.604	-5.7278	-30.554	21.429	14.483	5.2657	30.069	-24.38	-23.121	-0.46209	-0.4843	1649.7
4.92	493	60	NaN	22.858	10.243	-22.961	-164.06	25.09	18.907	-17.7	-817.72	1221.1	23.293	825.21	1077.9	24.753	45.749	0	1	-46.385	-38.178	-5.737	-30.563	21.429	14.513	5.2646	30.068	-24.956	-23.665	-0.47233	-0.49528	1649.7
4.93	494	60	NaN	22.862	10.244	-22.965	-164.04	25.085	18.953	-17.689	-817.72	1221.1	23.351	825.18	1077.9	24.632	49.799	0	1	-46.961	-38.752	-5.7461	-30.572	21.431	14.532	5.2658	30.063	-25.531	-24.22	-0.48033	-0.50905	1649.6
4.94	495	60	NaN	22.871	10.256	-22.977	-164.01	25.096	18.957	-17.648	-817.7	1221.1	23.276	825.14	1078	25.036	47.526	0	1	-47.538	-39.326	-5.7552	-30.581	21.444	14.561	5.278	30.074	-26.094	-24.764	-0.47724	-0.50738	1649.6
4.95	496	60	NaN	22.881	10.25	-22.963	-163.99	25.073	18.948	-17.692	-817.71	1221.1	23.204	825.15	1077.9	23.649	52.28	0	1	-48.114	-39.899	-5.7644	-30.59	21.455	14.582	5.2714	30.052	-26.659	-25.317	-0.49293	-0.53834	1649.6
4.96	497	60	NaN	22.893	10.27	-22.981	-163.98	25.032	18.955	-17.616	-817.67	1221.1	23.12	825.16	1077.9	23.672	52.556	0	1	-47.935	-39.722	-5.7064	-30.532	21.473	14.6	5.2917	30.011	-26.463	-25.121	-0.41468	-0.52174	1649.6
4.97	498	60	NaN	22.899	10.257	-22.971	-163.98	24.971	18.983	-17.664	-817.7	1221.1	23.162	825.22	1077.9	24.665	54.917	0	1	-47.535	-39.323	-5.6287	-30.455	21.475	14.595	5.2786	29.949	-26.06	-24.728	-0.35007	-0.5054	1649.6
4.98	499	60	NaN	22.902	10.246	-22.97	-163.98	24.913	19.008	-17.682	-817.74	1221.1	23.218	825.28	1077.9	27.719	57.477	0	1	-38.977	-30.801	-5.4772	-30.303	21.476	14.59	5.2674	29.892	-17.501	-16.212	-0.20979	-0.41116	1649.8
4.99	500	60	NaN	22.903	10.252	-22.986	-163.98	24.889	19.008	-17.625	-817.76	1221.1	23.188	825.29	1077.9	29.181	65.325	0	1	-29.706	-21.57	-5.3328	-30.159	21.48	14.6	5.2732	29.868	-8.2259	-6.9703	-0.059506	-0.29091	1649.8
5	501	60	NaN	22.896	10.252	-22.983	-163.96	24.918	18.981	-17.64	-817.76	1221.1	23.058	825.24	1077.9	31.16	69.023	0	1	-30.765	-22.625	-5.3591	-30.185	21.477	14.621	5.2732	29.897	-9.2876	-8.0033	-0.08584	-0.28838	1649.7
5.01	502	60	NaN	22.89	10.252	-22.967	-163.97	24.881	19.046	-17.671	-817.76	1221.1	23.243	825.3	1077.9	30.016	67.527	0	1	-31.953	-23.808	-5.3807	-30.207	21.463	14.604	5.2729	29.86	-10.49	-9.2041	-0.10789	-0.34672	1649.8
5.02	503	60	NaN	22.892	10.252	-22.969	-163.96	24.905	19.028	-17.662	-817.76	1221.1	23.168	825.29	1077.9	29.871	67.574	0	1	-33.255	-25.104	-5.3984	-30.224	21.469	14.615	5.2729	29.884	-11.786	-10.489	-0.12549	-0.34065	1649.8
5.03	504	60	NaN	22.891	10.25	-22.972	-163.94	24.923	19	-17.658	-817.79	1221.1	23.09	825.32	1077.9	29.384	67.838	0	1	-34.572	-26.415	-5.4538	-30.28	21.47	14.638	5.2699	29.903	-13.101	-11.777	-0.18386	-0.37704	1649.8
5.04	505	60	NaN	22.888	10.249	-22.975	-163.92	24.939	18.992	-17.658	-817.81	1221.1	23.074	825.35	1077.9	29.017	68.075	0	1	-35.911	-27.748	-5.5012	-30.327	21.468	14.66	5.2688	29.92	-14.442	-13.088	-0.23243	-0.40728	1649.9
5.05	506	60	NaN	22.888	10.252	-22.978	-163.9	24.965	19.015	-17.654	-817.81	1221.1	23.123	825.35	1077.9	30.4	68.183	0	1	-37.299	-29.131	-5.5201	-30.346	21.466	14.675	5.2722	29.945	-15.833	-14.456	-0.2479	-0.40075	1649.9
5.06	507	60	NaN	22.881	10.252	-22.972	-163.88	24.968	19.061	-17.673	-817.81	1221.1	23.264	825.43	1077.9	32.145	68.325	0	1	-39.496	-31.318	-5.5436	-30.37	21.454	14.689	5.2715	29.948	-18.043	-16.63	-0.27205	-0.42195	1650
5.07	508	60	NaN	22.882	10.249	-22.976	-163.86	25.008	19.022	-17.687	-817.83	1221.1	23.117	825.43	1077.8	33.216	67.107	0	1	-43.751	-35.555	-5.5787	-30.405	21.459	14.716	5.2696	29.988	-22.292	-20.839	-0.30913	-0.41686	1650
5.08	509	60	NaN	22.883	10.256	-22.98	-163.85	25.03	19.029	-17.664	-817.83	1221.1	23.106	825.44	1077.8	29.645	62.165	0	1	-45.709	-37.504	-5.6096	-30.436	21.462	14.734	5.2764	30.01	-24.246	-22.771	-0.33325	-0.42535	1650
5.09	510	60	NaN	22.88	10.258	-22.976	-163.83	25.042	19.06	-17.67	-817.84	1221.1	23.164	825.47	1077.9	27.578	57.562	0	1	-46.512	-38.305	-5.6378	-30.464	21.457	14.746	5.2778	30.021	-25.056	-23.558	-0.35998	-0.44243	1650
5.1	511	60	NaN	22.875	10.253	-22.964	-163.82	25.051	19.091	-17.713	-817.85	1221.1	23.214	825.5	1077.9	28.777	56.075	0	1	-47.318	-39.107	-5.6548	-30.481	21.449	14.755	5.2734	30.031	-25.869	-24.351	-0.38139	-0.4498	1650.1
5.11	512	60	NaN	22.875	10.252	-22.957	-163.81	25.067	19.111	-17.749	-817.85	1221.1	23.218	825.51	1077.9	23.65	52.363	0	1	-39.612	-31.434	-5.5249	-30.351	21.447	14.759	5.2725	30.047	-18.165	-16.675	-0.25244	-0.304	1650.1
5.12	513	60	NaN	22.875	10.253	-22.967	-163.8	25.085	19.154	-17.725	-817.87	1221.1	23.27	825.5	1077.9	27.682	51.157	0	1	-20.265	-12.17	-5.1942	-30.02	21.446	14.771	5.274	30.065	1.1811	2.6014	0.079856	0.044516	1650.1
5.13	514	60	NaN	22.87	10.239	-22.963	-163.79	25.113	19.143	-17.763	-817.93	1221.1	23.152	825.46	1077.8	24.638	47.302	0	1	-16.594	-8.5147	-5.1335	-29.96	21.444	14.785	5.259	30.093	4.8493	6.2706	0.12547	0.13384	1650.1
5.14	515	60	NaN	22.865	10.244	-22.976	-163.78	25.144	19.117	-17.723	-817.93	1221.1	23.015	825.41	1077.8	23.649	41.953	0	1	-16.577	-8.4977	-5.1359	-29.962	21.445	14.803	5.2643	30.124	4.8673	6.305	0.12846	0.16249	1650.1
5.15	516	60	NaN	22.861	10.255	-22.984	-163.77	25.178	19.136	-17.688	-817.92	1221.1	22.984	825.34	1077.9	23.649	36.224	0	1	-16.6	-8.5197	-5.1389	-29.965	21.443	14.817	5.2749	30.158	4.8435	6.2972	0.13597	0.19267	1650
5.16	517	60	NaN	22.859	10.258	-22.981	-163.76	25.209	19.199	-17.698	-817.92	1221.1	23.045	825.26	1077.9	25.09	33.991	0	1	-16.632	-8.5519	-5.1415	-29.967	21.438	14.823	5.2784	30.188	4.8064	6.2712	0.13687	0.22028	1649.9
5.17	518	60	NaN	22.859	10.263	-22.992	-163.76	25.221	19.214	-17.663	-817.91	1221.1	22.99	825.2	1077.9	24.335	40.905	0	1	-16.667	-8.587	-5.1415	-29.967	21.442	14.823	5.2836	30.2	4.775	6.2362	0.1421	0.23225	1649.8
5.18	519	60	NaN	22.858	10.274	-22.996	-163.79	25.163	19.245	-17.635	-817.89	1221.1	23.083	825.25	1077.8	23.782	33.826	0	1	-16.678	-8.5982	-5.1419	-29.968	21.439	14.793	5.2927	30.144	4.7604	6.1949	0.15079	0.17656	1649.9
5.19	520	60	NaN	22.859	10.271	-22.975	-163.8	25.141	19.284	-17.699	-817.88	1221.1	23.139	825.23	1077.8	23.649	56.907	0	1	-16.671	-8.5912	-5.1426	-29.969	21.436	14.781	5.2878	30.124	4.7644	6.1901	0.14524	0.15543	1649.9
5.2	521	60	NaN	22.855	10.27	-22.968	-163.79	25.158	19.314	-17.71	-817.87	1221.1	23.144	825.15	1077.8	23.846	55.073	0	1	-15.749	-7.6728	-5.1295	-29.955	21.431	14.784	5.2863	30.142	5.6817	7.111	0.15677	0.1865	1649.8
5.21	522	60	NaN	22.85	10.268	-22.971	-163.79	25.182	19.344	-17.692	-817.87	1221.1	23.15	825.06	1077.8	26.716	61.495	0	1	-15.115	-7.041	-5.1203	-29.946	21.426	14.791	5.2838	30.166	6.3112	7.7497	0.16347	0.21945	1649.7
5.22	523	60	NaN	22.852	10.256	-22.964	-163.78	25.184	19.384	-17.72	-817.88	1221.1	23.194	825.01	1077.7	27.999	63.24	0	1	-15.183	-7.1088	-5.1209	-29.947	21.425	14.795	5.2707	30.17	6.2423	7.6863	0.14983	0.22327	1649.6
5.23	524	60	NaN	22.86	10.24	-22.948	-163.76	25.228	19.41	-17.771	-817.88	1221.1	23.142	824.87	1077.7	27.64	63.703	0	1	-15.253	-7.1786	-5.1209	-29.947	21.434	14.812	5.2533	30.214	6.1812	7.6338	0.13247	0.26766	1649.5
5.24	525	60	NaN	22.862	10.25	-22.974	-163.74	25.259	19.421	-17.665	-817.85	1221.1	23.09	824.78	1077.7	27.723	64.739	0	1	-15.327	-7.2525	-5.1197	-29.946	21.441	14.837	5.263	30.246	6.1143	7.5849	0.1433	0.30065	1649.4
5.25	526	60	NaN	22.867	10.248	-22.976	-163.78	25.322	19.518	-17.654	-817.82	1221.1	23.245	824.52	1077.7	28.38	64.502	0	1	-15.356	-7.2819	-5.1174	-29.943	21.441	14.798	5.2594	30.311	6.0843	7.5163	0.142	0.36743	1649.1
5.26	527	60	NaN	22.874	10.243	-22.974	-163.79	25.371	19.6	-17.66	-817.8	1221.1	23.37	824.32	1077.6	30.088	65.502	0	1	-15.356	-7.2813	-5.1148	-29.941	21.443	14.777	5.2535	30.36	6.0874	7.496	0.13871	0.41915	1648.9
5.27	528	60	NaN	22.88	10.237	-22.973	-163.77	25.39	19.631	-17.659	-817.79	1221	23.36	824.23	1077.6	29.849	64.93	0	1	-15.236	-7.1625	-5.1129	-29.939	21.449	14.803	5.2476	30.38	6.2123	7.6406	0.13467	0.44116	1648.8
5.28	529	60	NaN	22.878	10.226	-22.966	-163.74	25.408	19.656	-17.694	-817.79	1221.1	23.293	824.14	1077.6	29.96	64.303	0	1	-15.14	-7.0661	-5.1115	-29.937	21.448	14.835	5.2346	30.399	6.3083	7.7684	0.12304	0.46151	1648.7
5.29	530	60	NaN	22.886	10.236	-22.979	-163.73	25.423	19.693	-17.655	-817.74	1221.1	23.293	824.1	1077.6	28.474	64.353	0	1	-15.069	-6.9959	-5.1106	-29.937	21.457	14.838	5.2449	30.414	6.3876	7.8422	0.13436	0.47698	1648.6
5.3	531	60	NaN	22.88	10.218	-22.975	-163.72	25.45	19.73	-17.688	-817.78	1221.1	23.275	824.02	1077.6	25.777	64.509	0	1	-14.991	-6.9183	-5.1105	-29.936	21.45	14.85	5.2267	30.441	6.4591	7.9315	0.11621	0.50412	1648.6
5.31	532	60	NaN	22.879	10.217	-22.983	-163.72	25.487	19.752	-17.685	-817.77	1221.1	23.19	823.94	1077.6	28.831	64.66	0	1	-14.912	-6.8393	-5.1105	-29.936	21.452	14.858	5.225	30.479	6.5405	8.0192	0.11448	0.54266	1648.5
5.32	533	60	NaN	22.876	10.221	-22.99	-163.7	25.537	19.776	-17.685	-817.74	1221.1	23.062	823.87	1077.6	29.088	64.593	0	1	-14.858	-6.7852	-5.1097	-29.936	21.454	14.875	5.228	30.529	6.5966	8.0901	0.11832	0.59368	1648.4
5.33	534	60	NaN	22.865	10.217	-22.988	-163.68	25.583	19.826	-17.708	-817.74	1221.1	22.986	823.8	1077.6	28.705	64.644	0	1	-14.778	-6.706	-5.1087	-29.935	21.444	14.899	5.2244	30.576	6.6664	8.1927	0.11567	0.64092	1648.3
5.34	535	60	NaN	22.851	10.23	-22.999	-163.69	25.579	19.927	-17.657	-817.7	1221	23.144	823.83	1077.6	28.04	64.568	0	1	-14.591	-6.52	-5.1077	-29.934	21.427	14.889	5.2363	30.572	6.8361	8.3691	0.12865	0.63869	1648.3
5.35	536	60	NaN	22.852	10.227	-22.993	-163.66	25.627	19.984	-17.668	-817.7	1221.1	23.089	823.76	1077.6	26.831	63.796	0	1	-14.483	-6.4122	-5.1076	-29.934	21.429	14.917	5.2339	30.62	6.9462	8.5052	0.12624	0.68658	1648.2
5.36	537	60	NaN	22.846	10.228	-22.995	-163.63	25.705	20.054	-17.638	-817.68	1221	22.958	823.68	1077.6	28.65	64.209	0	1	-14.426	-6.356	-5.1082	-29.934	21.429	14.954	5.2357	30.697	7.0027	8.5979	0.12748	0.76317	1648.1
5.37	538	60	NaN	22.841	10.233	-22.986	-163.61	25.757	20.143	-17.617	-817.63	1221	22.869	823.68	1077.6	29.295	65.194	0	1	-14.339	-6.2689	-5.1064	-29.932	21.428	14.979	5.2417	30.748	7.0893	8.71	0.13532	0.8158	1648.1
5.38	539	60	NaN	22.841	10.234	-22.97	-163.6	25.775	20.228	-17.62	-817.57	1221	22.823	823.72	1077.7	29.658	65.697	0	1	-14.255	-6.1856	-5.1049	-29.931	21.429	14.993	5.2434	30.766	7.1738	8.8069	0.13856	0.83511	1648
5.39	540	60	NaN	22.843	10.221	-22.957	-163.59	25.781	20.268	-17.641	-817.58	1221	22.736	823.75	1077.7	29.062	65.28	0	1	-14.179	-6.1096	-5.1041	-29.93	21.434	15.003	5.2305	30.772	7.2551	8.8936	0.12634	0.8419	1648.1
5.4	541	60	NaN	22.845	10.192	-22.936	-163.6	25.769	20.249	-17.72	-817.63	1221.1	22.457	823.86	1077.7	29.769	63.122	0	1	-14.147	-6.0777	-5.1025	-29.928	21.443	14.995	5.2025	30.759	7.2956	8.9172	0.099992	0.8303	1648.2
5.41	542	60	NaN	22.854	10.198	-22.953	-163.64	25.692	20.295	-17.643	-817.6	1221	22.52	824	1077.7	29.939	62.907	0	1	-14.196	-6.1268	-5.0993	-29.925	21.453	14.961	5.2081	30.682	7.2563	8.8345	0.10885	0.75632	1648.3
5.42	543	60	NaN	22.864	10.206	-22.969	-163.65	25.619	20.28	-17.58	-817.58	1221	22.421	824.12	1077.7	30.895	63.112	0	1	-14.157	-6.088	-5.0957	-29.922	21.469	14.951	5.2168	30.609	7.3113	8.8626	0.12111	0.68732	1648.4
5.43	544	60	NaN	22.87	10.206	-22.971	-163.68	25.521	20.224	-17.59	-817.56	1221	22.237	824.26	1077.6	27.437	63.107	0	1	-14.094	-6.0246	-5.0918	-29.918	21.481	14.93	5.2163	30.511	7.387	8.9058	0.1245	0.59358	1648.6
5.44	545	60	NaN	22.873	10.199	-22.963	-163.72	25.406	20.17	-17.646	-817.56	1221	22.093	824.4	1077.6	27.573	63.231	0	1	-14.08	-6.0105	-5.0873	-29.913	21.487	14.896	5.2081	30.397	7.4071	8.8854	0.12081	0.48403	1648.7
5.45	546	60	NaN	22.881	10.198	-22.968	-163.73	25.337	20.148	-17.647	-817.57	1221	22.038	824.46	1077.6	29.134	62.096	0	1	-14.023	-5.9542	-5.0829	-29.909	21.497	14.889	5.206	30.329	7.4735	8.9346	0.12305	0.41972	1648.8
5.46	547	60	NaN	22.881	10.188	-22.977	-163.77	25.128	19.988	-17.704	-817.61	1221	21.659	824.63	1077.5	28.093	62.036	0	1	-13.925	-5.8562	-5.0787	-29.905	21.508	14.852	5.1962	30.12	7.5832	8.9957	0.11748	0.21509	1649
5.47	548	60	NaN	22.884	10.19	-22.997	-163.81	24.978	19.878	-17.687	-817.63	1221	21.404	824.76	1077.5	27.541	62.418	0	1	-13.853	-5.785	-5.0759	-29.902	21.52	14.83	5.1983	29.97	7.6674	9.0447	0.12236	0.068022	1649.1
5.48	549	60	NaN	22.876	10.193	-23.018	-163.84	24.784	19.781	-17.681	-817.66	1221	21.228	824.91	1077.5	28.782	61.305	0	1	-13.785	-5.7172	-5.0733	-29.899	21.519	14.799	5.2004	29.776	7.734	9.0815	0.12715	-0.12284	1649.3
5.49	550	60	NaN	22.864	10.201	-23.037	-163.87	24.544	19.671	-17.656	-817.68	1221	21.066	825.17	1077.4	28.26	60.699	0	1	-13.69	-5.6229	-5.0684	-29.894	21.514	14.781	5.2076	29.537	7.8241	9.1583	0.13928	-0.35746	1649.6
5.5	551	60	NaN	22.857	10.213	-23.048	-163.86	24.328	19.562	-17.615	-817.69	1221	20.891	825.45	1077.4	26.342	58.48	0	0	-13.613	-5.5461	-5.0616	-29.888	21.514	14.794	5.2187	29.322	7.9011	9.2481	0.15714	-0.56554	1649.9
5.51	552	60	NaN	22.837	10.195	-23.012	-163.86	24.299	19.553	-17.778	-817.73	1221	20.823	825.15	1077.3	26.649	59.152	0	0	-13.599	-5.5321	-5.0503	-29.876	21.491	14.795	5.1981	29.295	7.892	9.2633	0.14774	-0.58086	1649.6
5.52	553	60	NaN	22.83	10.212	-23.015	-163.87	24.037	19.528	-17.766	-817.71	1221	20.828	825.44	1077.3	24.549	55.124	0	0	-13.586	-5.5195	-5.046	-29.872	21.485	14.781	5.2155	29.034	7.8981	9.2619	0.1695	-0.83796	1649.9
5.53	554	60	NaN	22.82	10.219	-23.011	-163.88	23.923	19.521	-17.781	-817.71	1221	20.833	825.54	1077.3	25.123	52.918	0	0	-13.575	-5.5079	-5.0455	-29.871	21.474	14.77	5.2214	28.921	7.8995	9.2617	0.1759	-0.95094	1650
5.54	555	60	NaN	22.806	10.218	-23.011	-163.88	23.86	19.405	-17.786	-817.76	1221	20.48	825.43	1077.3	23.649	46.981	0	0	-13.563	-5.4962	-5.0451	-29.871	21.472	14.782	5.2194	28.859	7.9087	9.2861	0.17434	-1.0123	1649.9
5.55	556	60	NaN	22.794	10.212	-23.01	-163.88	23.787	19.233	-17.808	-817.84	1221	19.936	825.24	1077.2	24.17	45.404	0	0	-13.551	-5.4846	-5.0447	-29.871	21.478	14.808	5.2111	28.787	7.9263	9.3231	0.1664	-1.0835	1649.8
5.56	557	60	NaN	22.795	10.201	-22.99	-163.88	23.7	19.176	-17.902	-817.9	1221	19.708	825.14	1077.2	23.649	44.219	0	0	-13.54	-5.4729	-5.0442	-29.87	21.483	14.812	5.1977	28.703	7.9438	9.3388	0.15347	-1.1672	1649.8
5.57	558	60	NaN	22.797	10.216	-22.993	-163.88	23.62	19.174	-17.873	-817.89	1221	19.66	825.11	1077.1	23.649	43.697	0	0	-13.528	-5.4613	-5.0438	-29.87	21.488	14.807	5.2109	28.624	7.9604	9.3459	0.16708	-1.2455	1649.7
5.58	559	60	NaN	22.802	10.227	-22.99	-163.89	23.549	19.191	-17.877	-817.88	1221.1	19.655	825.04	1077.1	23.649	42.887	0	0	-13.516	-5.4496	-5.0433	-29.869	21.493	14.803	5.2212	28.555	7.9771	9.3535	0.1779	-1.3139	1649.6
5.59	560	60	NaN	22.806	10.234	-22.993	-163.9	23.482	19.189	-17.865	-817.9	1221.1	19.603	825.01	1077.1	24.86	46.76	0	0	-13.505	-5.4379	-5.0429	-29.869	21.5	14.795	5.2263	28.49	7.9953	9.3574	0.18338	-1.3789	1649.6
5.6	561	60	NaN	22.812	10.237	-23	-163.91	23.427	19.192	-17.844	-817.95	1221.1	19.553	824.96	1077	24.956	44.982	0	0	-13.493	-5.4263	-5.0425	-29.868	21.508	14.788	5.2279	28.436	8.0155	9.3621	0.1854	-1.4323	1649.6
5.61	562	60	NaN	22.822	10.241	-23.01	-163.91	23.387	19.205	-17.818	-817.98	1221.1	19.524	824.87	1077	24.189	44.186	0	0	-13.481	-5.4146	-5.042	-29.868	21.52	14.786	5.231	28.397	8.0385	9.3715	0.18892	-1.4713	1649.6
5.62	563	60	NaN	22.833	10.255	-23.021	-163.91	23.348	19.188	-17.782	-817.98	1221.1	19.425	824.79	1077	23.649	44.76	0	0	-13.469	-5.403	-5.0416	-29.868	21.536	14.788	5.2431	28.36	8.0662	9.3846	0.20148	-1.5077	1649.5
5.63	564	60	NaN	22.837	10.269	-23.015	-163.93	23.314	19.175	-17.792	-817.95	1221.1	19.345	824.74	1077	25.335	45.308	0	0	-13.458	-5.3913	-5.0412	-29.867	21.542	14.773	5.2565	28.327	8.0845	9.3816	0.21535	-1.5404	1649.4
5.64	565	60	NaN	22.839	10.279	-23.008	-163.95	23.29	19.159	-17.799	-817.94	1221.1	19.262	824.66	1077	23.649	43.249	0	0	-13.446	-5.3797	-5.0407	-29.867	21.547	14.759	5.2654	28.303	8.1005	9.3797	0.22464	-1.5633	1649.3
5.65	566	60	NaN	22.843	10.281	-23.005	-163.94	23.28	19.152	-17.791	-817.95	1221.1	19.183	824.53	1077	25.671	43.447	0	0	-13.434	-5.368	-5.0403	-29.866	21.553	14.773	5.2683	28.293	8.1191	9.4054	0.228	-1.5731	1649.2
5.66	567	60	NaN	22.845	10.276	-22.998	-163.94	23.258	19.154	-17.801	-817.96	1221.1	19.141	824.43	1077	24.185	43.485	0	0	-13.423	-5.3563	-5.0399	-29.866	21.557	14.774	5.2624	28.271	8.1344	9.4179	0.22255	-1.5947	1649.1
5.67	568	60	NaN	22.842	10.264	-22.982	-163.98	23.199	19.157	-17.849	-817.98	1221.1	19.149	824.4	1076.9	25.453	43.295	0	0	-13.411	-5.3447	-5.0394	-29.865	21.551	14.726	5.2482	28.215	8.1402	9.3815	0.20875	-1.6508	1649.1
5.68	569	60	NaN	22.836	10.257	-22.977	-163.97	23.146	19.143	-17.829	-817.98	1221.1	19.101	824.19	1076.9	25.507	41.869	0	0	-13.399	-5.333	-5.039	-29.865	21.548	14.746	5.241	28.162	8.1486	9.4125	0.20198	-1.703	1648.9
5.69	570	60	NaN	22.833	10.253	-22.975	-164.01	23.08	19.125	-17.814	-817.98	1221.1	19.073	824.16	1076.8	23.649	44.357	0	0	-13.387	-5.3214	-5.0386	-29.865	21.547	14.699	5.2337	28.099	8.1591	9.3774	0.19512	-1.7652	1648.9
5.7	571	60	NaN	22.825	10.25	-22.975	-164.02	23.037	19.082	-17.799	-817.98	1221.1	18.95	824.1	1076.8	25.034	45.386	0	0	-13.376	-5.3097	-5.0381	-29.864	21.543	14.695	5.229	28.058	8.1668	9.3855	0.19089	-1.8063	1648.8
5.71	572	60	NaN	22.821	10.249	-22.974	-164.03	22.987	19.047	-17.779	-817.97	1221.1	18.87	824.03	1076.7	27.776	43.403	0	0	-13.364	-5.2981	-5.0377	-29.864	21.543	14.695	5.2269	28.01	8.1785	9.397	0.18922	-1.854	1648.7
5.72	573	60	NaN	22.825	10.246	-22.967	-164.04	22.929	19.036	-17.782	-817.95	1221.1	18.878	823.96	1076.7	24.915	42.94	0	0	-13.352	-5.2864	-5.0372	-29.863	21.546	14.681	5.2226	27.953	8.1932	9.3944	0.18533	-1.9106	1648.7
5.73	574	60	NaN	22.825	10.235	-22.951	-164.04	22.888	19.031	-17.846	-817.94	1221.1	18.902	823.9	1076.7	26.341	43.064	0	0	-13.341	-5.2748	-5.0368	-29.863	21.543	14.673	5.2096	27.913	8.2024	9.3987	0.17283	-1.9498	1648.6
5.74	575	60	NaN	22.83	10.24	-22.965	-164.05	22.825	19.047	-17.806	-817.92	1221.1	18.983	823.86	1076.6	23.649	44.202	0	0	-13.329	-5.2631	-5.0364	-29.862	21.546	14.664	5.2144	27.851	8.2172	9.4011	0.17803	-2.0113	1648.5
5.75	576	60	NaN	22.833	10.241	-22.983	-164.04	22.796	19.004	-17.773	-817.91	1221.1	18.886	823.75	1076.6	23.649	42.588	0	0	-13.317	-5.2514	-5.0359	-29.862	21.554	14.676	5.2138	27.823	8.237	9.425	0.17787	-2.0391	1648.4
5.76	577	60	NaN	22.84	10.233	-22.983	-164.04	22.762	18.972	-17.797	-817.91	1221.1	18.838	823.67	1076.6	23.649	43.211	0	0	-13.306	-5.2398	-5.0355	-29.861	21.562	14.68	5.2045	27.79	8.2562	9.4399	0.16895	-2.0719	1648.3
5.77	578	60	NaN	22.845	10.235	-22.986	-164.04	22.73	18.933	-17.799	-817.88	1221.1	18.767	823.63	1076.6	25.253	43.951	0	0	-13.294	-5.2281	-5.0351	-29.861	21.569	14.686	5.2057	27.759	8.275	9.4581	0.17067	-2.1018	1648.3
5.78	579	60	NaN	22.843	10.251	-23.004	-164.03	22.698	18.884	-17.743	-817.82	1221.1	18.671	823.59	1076.5	24.228	41.681	0	0	-13.282	-5.2165	-5.0346	-29.861	21.572	14.698	5.2207	27.728	8.29	9.4818	0.18603	-2.1327	1648.2
5.79	580	60	NaN	22.837	10.234	-23.008	-164.05	22.603	18.924	-17.772	-817.85	1221.1	18.898	823.57	1076.5	24.156	41.84	0	0	-13.27	-5.2048	-5.0342	-29.86	21.557	14.667	5.2015	27.636	8.287	9.4624	0.16729	-2.2246	1648.2
5.8	581	60	NaN	22.828	10.223	-22.995	-164.06	22.576	18.861	-17.826	-817.84	1221.1	18.781	823.53	1076.5	24.797	42.96	0	0	-13.259	-5.1932	-5.0338	-29.86	21.55	14.658	5.1891	27.61	8.2918	9.4651	0.15531	-2.2493	1648.1
5.81	582	60	NaN	22.822	10.221	-23.008	-164.08	22.522	18.805	-17.776	-817.83	1221.1	18.711	823.5	1076.4	24.369	43.186	0	0	-13.247	-5.1815	-5.0333	-29.859	21.548	14.645	5.1871	27.557	8.3014	9.4632	0.15374	-2.3026	1648.1
5.82	583	60	NaN	22.817	10.219	-23.013	-164.1	22.471	18.766	-17.75	-817.82	1221	18.68	823.47	1076.4	23.649	41.228	0	0	-13.235	-5.1698	-5.0329	-29.859	21.545	14.626	5.1845	27.506	8.3101	9.4563	0.15165	-2.3532	1648.1
5.83	584	60	NaN	22.813	10.216	-23.009	-164.13	22.414	18.737	-17.758	-817.8	1221.1	18.69	823.47	1076.4	24.378	42.895	0	0	-13.224	-5.1582	-5.0324	-29.858	21.541	14.598	5.1811	27.449	8.3172	9.4399	0.14864	-2.4093	1648
5.84	585	60	NaN	22.81	10.218	-23.012	-164.17	22.329	18.707	-17.737	-817.78	1221	18.732	823.53	1076.4	24.875	42.415	0	0	-13.212	-5.1465	-5.032	-29.858	21.537	14.559	5.1819	27.365	8.3252	9.4122	0.14992	-2.4927	1648.1
5.85	586	60	NaN	22.805	10.217	-23.018	-164.19	22.283	18.658	-17.706	-817.77	1221	18.664	823.51	1076.4	24.974	41.473	0	0	-13.2	-5.1349	-5.0316	-29.858	21.535	14.541	5.181	27.319	8.335	9.406	0.14941	-2.538	1648
5.86	587	60	NaN	22.804	10.195	-23.003	-164.23	22.212	18.593	-17.778	-817.8	1221	18.6	823.49	1076.3	23.649	41.123	0	0	-13.188	-5.1232	-5.0311	-29.857	21.535	14.502	5.1578	27.25	8.3462	9.3788	0.12665	-2.6075	1648.1
5.87	588	60	NaN	22.808	10.201	-23.003	-164.22	22.216	18.478	-17.753	-817.76	1221	18.267	823.35	1076.4	24.335	40.918	0	0	-13.177	-5.1116	-5.0307	-29.857	21.551	14.527	5.165	27.253	8.3738	9.415	0.13429	-2.6038	1647.9
5.88	589	60	NaN	22.81	10.206	-23.006	-164.24	22.142	18.469	-17.719	-817.75	1221	18.323	823.36	1076.4	23.649	42.846	0	0	-13.165	-5.0999	-5.0303	-29.856	21.552	14.5	5.1688	27.179	8.3869	9.4002	0.13849	-2.6768	1647.9
5.89	590	60	NaN	22.81	10.196	-23.006	-164.32	21.978	18.557	-17.724	-817.79	1221	18.782	823.54	1076.2	24.243	42.559	0	0	-13.153	-5.0883	-5.0298	-29.856	21.536	14.407	5.1552	27.019	8.3829	9.3183	0.12537	-2.8367	1648.1
5.9	591	60	NaN	22.816	10.198	-23.015	-164.33	21.949	18.492	-17.694	-817.8	1221	18.65	823.49	1076.2	24.921	41.719	0	0	-13.142	-5.0766	-5.0294	-29.855	21.547	14.399	5.1562	26.991	8.4057	9.3223	0.12685	-2.8648	1648.1
5.91	592	60	NaN	22.827	10.205	-23.02	-164.34	21.858	18.509	-17.665	-817.78	1221	18.752	823.46	1076.2	23.829	41.521	0	0	-13.13	-5.0649	-5.029	-29.855	21.556	14.386	5.1622	26.901	8.4257	9.3206	0.13322	-2.9536	1648
5.92	593	60	NaN	22.826	10.203	-23.011	-164.36	21.809	18.497	-17.696	-817.79	1221.1	18.769	823.45	1076.1	24.809	38.082	0	0	-13.118	-5.0533	-5.0285	-29.854	21.553	14.372	5.158	26.854	8.4347	9.3188	0.12947	-3.0007	1648
5.93	594	60	NaN	22.828	10.205	-23.008	-164.35	21.78	18.464	-17.702	-817.78	1221.1	18.707	823.4	1076.1	25.382	40.199	0	0	-13.107	-5.0416	-5.0281	-29.854	21.558	14.377	5.158	26.826	8.451	9.3353	0.12995	-3.0276	1648
5.94	595	60	NaN	22.831	10.203	-23.01	-164.34	21.756	18.446	-17.698	-817.8	1221.1	18.667	823.32	1076.1	23.649	41.988	0	0	-13.095	-5.03	-5.0276	-29.854	21.562	14.388	5.1547	26.805	8.4672	9.3579	0.12701	-3.049	1647.9
5.95	596	60	NaN	22.828	10.188	-23.007	-164.34	21.733	18.458	-17.724	-817.85	1221.1	18.714	823.28	1076	23.649	39.592	0	0	-13.083	-5.0183	-5.0272	-29.853	21.556	14.388	5.139	26.782	8.4728	9.3698	0.11175	-3.0707	1647.9
5.96	597	60	NaN	22.823	10.178	-22.996	-164.34	21.719	18.43	-17.763	-817.88	1221.1	18.673	823.22	1076	23.649	42.609	0	0	-13.071	-5.0067	-5.0268	-29.853	21.552	14.386	5.1253	26.772	8.4802	9.3794	0.098503	-3.0804	1647.9
5.97	598	60	NaN	22.829	10.179	-23.013	-164.3	21.742	18.362	-17.709	-817.9	1221.1	18.429	823.06	1075.9	25.489	42.153	0	0	-13.06	-4.995	-5.0263	-29.852	21.568	14.44	5.1234	26.797	8.5079	9.4448	0.097076	-3.055	1647.8
5.98	599	60	NaN	22.827	10.169	-23.002	-164.28	21.743	18.362	-17.759	-817.91	1221.1	18.402	822.94	1075.9	23.649	39.904	0	0	-13.048	-4.9833	-5.0259	-29.852	21.564	14.459	5.1125	26.8	8.5162	9.4761	0.086582	-3.0514	1647.7
5.99	600	60	NaN	22.823	10.158	-22.99	-164.26	21.735	18.333	-17.818	-817.95	1221.1	18.314	822.84	1075.8	24.933	39.401	0	0	-13.036	-4.9717	-5.0255	-29.851	21.561	14.476	5.0984	26.795	8.5247	9.504	0.072951	-3.0568	1647.6
6	601	60	NaN	22.822	10.153	-22.986	-164.24	21.732	18.269	-17.842	-818.01	1221.2	18.13	822.74	1075.8	24.442	38.332	0	0	-13.025	-4.96	-5.025	-29.851	21.566	14.502	5.0903	26.795	8.5418	9.5417	0.065245	-3.0559	1647.6
6.01	602	60	NaN	22.828	10.16	-22.985	-164.22	21.742	18.25	-17.852	-818.02	1221.2	18.06	822.62	1075.8	25.218	40.776	0	0	-13.013	-4.9484	-5.0246	-29.851	21.574	14.526	5.0951	26.807	8.5615	9.5772	0.070527	-3.0433	1647.5
6.02	603	60	NaN	22.839	10.167	-22.993	-164.23	21.711	18.286	-17.853	-818.05	1221.3	18.179	822.56	1075.8	23.649	41.347	0	0	-13.001	-4.9367	-5.0242	-29.85	21.581	14.515	5.1002	26.778	8.5795	9.5788	0.076035	-3.0718	1647.4
6.03	604	60	NaN	22.846	10.167	-22.992	-164.23	21.686	18.245	-17.891	-818.15	1221.3	18.084	822.47	1075.7	26.528	37.962	0	0	-12.989	-4.9251	-5.0237	-29.85	21.59	14.517	5.0958	26.758	8.6004	9.5918	0.072048	-3.0921	1647.5
6.04	605	60	NaN	22.858	10.157	-22.984	-164.23	21.67	18.214	-18.002	-818.28	1221.4	17.999	822.36	1075.7	23.649	39.235	0	0	-12.978	-4.9134	-5.0233	-29.849	21.601	14.515	5.0811	26.745	8.6228	9.6015	0.057807	-3.1042	1647.5
6.05	606	60	NaN	22.874	10.149	-22.987	-164.23	21.652	18.205	-18.083	-818.43	1221.5	17.974	822.26	1075.6	44.24	38.873	0	0	-12.966	-4.9017	-5.0228	-29.849	21.615	14.508	5.0698	26.731	8.6493	9.6066	0.046996	-3.1182	1647.6
6.06	607	60	NaN	22.892	10.155	-23.004	-164.24	21.623	18.212	-18.094	-818.55	1221.5	18.012	822.22	1075.6	48.935	41.071	0	0	-12.954	-4.8901	-5.0224	-29.848	21.631	14.497	5.074	26.704	8.6768	9.6065	0.051621	-3.1442	1647.6
6.07	608	60	NaN	22.9	10.179	-23.002	-164.26	21.577	18.228	-18.16	-818.62	1221.6	18.1	822.22	1075.6	49.836	43.364	1	0	-12.943	-4.8784	-5.022	-29.848	21.634	14.475	5.0953	26.661	8.6913	9.5961	0.073359	-3.1869	1647.7
6.08	609	2.5	NaN	22.933	10.263	-23.012	-164.28	21.56	18.202	-18.171	-818.73	1221.7	17.987	822.07	1075.6	50.38	44.691	1	0	-12.931	-4.8668	-5.0215	-29.848	21.67	14.46	5.1749	26.648	8.7393	9.5931	0.15336	-3.1998	1647.7
6.09	610	2.5	NaN	22.933	10.222	-22.906	-164.31	21.486	18.212	-18.698	-819.02	1221.8	18.045	822.1	1075.5	52.959	44.646	1	0	-12.919	-4.8551	-5.0211	-29.847	21.65	14.411	5.1292	26.579	8.7312	9.5556	0.10812	-3.2684	1648
6.1	611	2.5	NaN	22.941	10.229	-22.906	-164.32	21.365	18.299	-18.817	-819.28	1221.9	18.289	822.22	1075.5	55.267	46.601	1	0	-12.908	-4.8435	-5.0207	-29.847	21.646	14.388	5.1343	26.459	8.7383	9.5445	0.11367	-3.3873	1648.4
6.11	612	2.5	NaN	22.947	10.253	-22.932	-164.32	21.317	18.331	-18.786	-819.42	1221.8	18.346	822.24	1075.5	56.861	46.924	1	0	-12.894	-4.8304	-5.0185	-29.845	21.651	14.387	5.1582	26.411	8.7571	9.5567	0.13969	-3.4334	1648.6
6.12	613	2.5	NaN	22.95	10.281	-22.955	-164.32	21.339	18.3	-18.729	-819.49	1221.8	18.219	822.16	1075.5	57.727	45.495	1	0	-12.877	-4.813	-5.0114	-29.837	21.661	14.387	5.1876	26.432	8.7841	9.5738	0.17617	-3.4051	1648.6
6.13	614	2.5	NaN	22.951	10.319	-22.981	-164.35	21.346	18.282	-18.666	-819.61	1221.8	18.162	822.08	1075.5	57.634	47.509	1	0	-12.859	-4.7956	-5.0043	-29.83	21.665	14.361	5.2283	26.436	8.806	9.5653	0.22392	-3.3943	1648.6
6.14	615	2.5	NaN	22.925	10.427	-22.954	-164.38	21.271	18.32	-18.667	-819.64	1221.7	18.24	822.16	1075.5	56.853	47.44	1	0	-12.842	-4.7782	-4.9972	-29.823	21.637	14.334	5.3383	26.36	8.7953	9.5559	0.34106	-3.4628	1648.7
6.15	616	2.5	NaN	22.911	10.471	-22.934	-164.37	21.29	18.278	-18.697	-819.68	1221.7	18.054	822.11	1075.5	56.065	46.622	1	0	-12.825	-4.7609	-4.9901	-29.816	21.629	14.349	5.3832	26.378	8.8045	9.5884	0.39305	-3.4383	1648.7
6.16	617	2.5	NaN	22.897	10.496	-22.922	-164.36	21.289	18.27	-18.725	-819.74	1221.7	17.979	822.1	1075.5	54.814	45.942	1	0	-12.807	-4.7435	-4.983	-29.809	21.616	14.357	5.4083	26.377	8.8088	9.613	0.42522	-3.4322	1648.7
6.17	618	2.5	NaN	22.883	10.518	-22.931	-164.36	21.279	18.281	-18.694	-819.81	1221.7	17.966	822.12	1075.5	53.26	45.791	1	0	-12.79	-4.7261	-4.9759	-29.802	21.604	14.359	5.4309	26.366	8.814	9.6328	0.45495	-3.4357	1648.8
6.18	619	2.5	NaN	22.871	10.537	-22.963	-164.36	21.286	18.285	-18.6	-819.9	1221.7	17.92	822.11	1075.5	51.437	44.81	1	0	-12.807	-4.7434	-4.9716	-29.798	21.597	14.367	5.4508	26.372	8.7901	9.6237	0.47918	-3.4258	1648.9
6.19	620	2.5	NaN	22.845	10.517	-22.957	-164.36	21.265	18.344	-18.657	-820.03	1221.6	18.036	822.14	1075.5	50.612	42.459	1	0	-12.878	-4.8136	-4.9716	-29.798	21.565	14.364	5.4331	26.349	8.6879	9.5504	0.46144	-3.4484	1649.1
6.2	621	2.5	NaN	22.846	10.477	-22.912	-164.35	21.278	18.336	-18.854	-820.12	1221.7	17.965	822.15	1075.5	49.346	39.372	1	0	-12.912	-4.8482	-4.9721	-29.798	21.562	14.37	5.3914	26.364	8.6496	9.5217	0.41932	-3.4342	1649.2
6.21	622	2.5	NaN	22.848	10.496	-22.915	-164.33	21.294	18.346	-18.826	-820.06	1221.7	17.93	822.14	1075.5	47.842	38.341	1	0	-12.964	-4.9001	-4.9729	-29.799	21.566	14.387	5.4104	26.379	8.6017	9.4869	0.43749	-3.4195	1649.1
6.22	623	2.5	NaN	22.851	10.52	-22.928	-164.32	21.299	18.366	-18.755	-819.97	1221.7	17.941	822.14	1075.5	46.259	38.037	0	0	-13.162	-5.0965	-4.975	-29.801	21.571	14.399	5.435	26.384	8.4091	9.3021	0.45999	-3.4169	1649
6.23	624	2.5	NaN	22.858	10.517	-22.93	-164.32	21.289	18.392	-18.748	-819.94	1221.7	17.996	822.15	1075.5	39.877	34.286	0	0	-13.323	-5.2568	-4.9762	-29.802	21.576	14.399	5.4314	26.374	8.2531	9.1422	0.45524	-3.4277	1649
6.24	625	2.5	NaN	22.873	10.509	-22.947	-164.31	21.27	18.44	-18.707	-819.94	1221.7	18.101	822.17	1075.5	37.415	29.243	0	0	-13.453	-5.3865	-4.9767	-29.803	21.589	14.402	5.4241	26.355	8.1359	9.0152	0.44737	-3.4478	1649
6.25	626	2.5	NaN	22.872	10.442	-22.901	-164.31	21.29	18.391	-18.962	-820.04	1221.7	17.954	822.16	1075.5	30.864	27.565	0	0	-13.576	-5.5088	-4.9769	-29.803	21.584	14.399	5.3544	26.378	8.0082	8.8898	0.37748	-3.4254	1649.1
6.26	627	2.5	NaN	22.882	10.407	-22.876	-164.3	21.301	18.405	-19.092	-820.01	1221.7	17.937	822.13	1075.5	24.427	27.703	0	0	-13.692	-5.6246	-4.9769	-29.803	21.59	14.407	5.3205	26.388	7.8981	8.7828	0.34355	-3.4154	1649.1
6.27	628	2.5	NaN	22.888	10.419	-22.888	-164.28	21.318	18.387	-19.031	-819.88	1221.7	17.838	822.1	1075.5	23.649	24.005	0	0	-14.018	-5.949	-4.975	-29.801	21.602	14.429	5.3349	26.402	7.5841	8.4803	0.35997	-3.3988	1648.9
6.28	629	2.5	NaN	22.888	10.443	-22.906	-164.27	21.335	18.344	-18.935	-819.71	1221.6	17.684	822.08	1075.6	23.649	24.005	0	0	-14.297	-6.2274	-4.9735	-29.799	21.611	14.449	5.3593	26.418	7.3132	8.2212	0.38584	-3.3816	1648.7
6.29	630	2.5	NaN	22.889	10.416	-22.883	-164.28	21.333	18.346	-19.053	-819.59	1221.6	17.659	822.05	1075.6	23.649	24.005	0	0	-14.421	-6.3502	-4.9735	-29.799	21.608	14.442	5.3328	26.416	7.1871	8.0921	0.35932	-3.3838	1648.5
6.3	631	2.5	NaN	22.888	10.413	-22.904	-164.29	21.295	18.384	-19.007	-819.49	1221.6	17.767	822.1	1075.6	23.649	24.005	0	0	-14.585	-6.5137	-4.9754	-29.801	21.605	14.429	5.3309	26.377	7.02	7.9152	0.35541	-3.4249	1648.5
6.31	632	2.5	NaN	22.88	10.381	-22.922	-164.31	21.25	18.423	-19.008	-819.38	1221.5	17.888	822.16	1075.6	23.649	24.005	0	0	-14.768	-6.6955	-4.9782	-29.804	21.592	14.405	5.3009	26.33	6.8246	7.709	0.32276	-3.4742	1648.4
6.32	633	2.5	NaN	22.874	10.351	-22.926	-164.32	21.231	18.424	-19.048	-819.29	1221.5	17.884	822.18	1075.6	23.649	24.005	0	0	-14.943	-6.87	-4.9805	-29.806	21.585	14.389	5.2714	26.311	6.642	7.5194	0.29097	-3.4956	1648.4
6.33	634	2.5	NaN	22.867	10.326	-22.936	-164.33	21.211	18.408	-19.069	-819.17	1221.5	17.833	822.2	1075.6	23.649	24.005	0	0	-15.117	-7.0439	-4.9828	-29.809	21.579	14.377	5.2473	26.29	6.4614	7.3334	0.26453	-3.5187	1648.3
6.34	635	2.5	NaN	22.855	10.304	-22.964	-164.35	21.167	18.41	-19.042	-819.01	1221.4	17.845	822.26	1075.6	23.649	24.005	0	0	-15.283	-7.2087	-4.9853	-29.811	21.568	14.36	5.2256	26.246	6.2851	7.1511	0.24031	-3.5656	1648.2
6.35	636	2.5	NaN	22.846	10.279	-22.965	-164.36	21.181	18.435	-19.095	-818.93	1221.4	17.867	822.22	1075.6	23.649	24.005	0	0	-15.432	-7.3571	-4.9881	-29.814	21.556	14.349	5.2024	26.257	6.1239	6.9916	0.21435	-3.5566	1648
6.36	637	2.5	NaN	22.841	10.268	-22.993	-164.38	21.192	18.406	-19.035	-818.76	1221.4	17.779	822.2	1075.6	23.649	32.358	0	0	-15.559	-7.4838	-4.9913	-29.817	21.556	14.337	5.1931	26.267	5.9966	6.8534	0.20186	-3.5499	1647.8
6.37	638	2.5	NaN	22.833	10.255	-23.002	-164.4	21.17	18.427	-19.038	-818.63	1221.4	17.853	822.24	1075.6	23.649	30.055	0	0	-15.657	-7.5816	-4.9937	-29.82	21.545	14.313	5.1798	26.245	5.8881	6.7315	0.18618	-3.5746	1647.7
6.38	639	2.5	NaN	22.819	10.242	-23.003	-164.41	21.162	18.442	-19.083	-818.51	1221.4	17.89	822.27	1075.7	23.649	30.775	0	0	-15.73	-7.654	-4.9959	-29.822	21.528	14.296	5.1669	26.237	5.7984	6.6417	0.17103	-3.5849	1647.6
6.39	640	2.5	NaN	22.803	10.231	-23.002	-164.42	21.189	18.423	-19.132	-818.38	1221.4	17.805	822.26	1075.7	23.649	28.094	0	0	-15.727	-7.6504	-4.9981	-29.824	21.513	14.292	5.1572	26.263	5.7868	6.6414	0.15908	-3.5612	1647.5
6.4	641	2.5	NaN	22.8	10.22	-22.998	-164.43	21.212	18.42	-19.156	-818.35	1221.4	17.774	822.24	1075.7	23.649	24.005	0	0	-15.765	-7.6883	-4.9994	-29.825	21.51	14.283	5.1468	26.285	5.7455	6.5946	0.14738	-3.5408	1647.5
6.41	642	2.5	NaN	22.797	10.217	-23.009	-164.44	21.213	18.447	-19.171	-818.28	1221.4	17.856	822.24	1075.8	23.649	24.005	0	0	-15.832	-7.7558	-5	-29.826	21.504	14.272	5.145	26.286	5.6712	6.5158	0.145	-3.5401	1647.4
6.42	643	2.5	NaN	22.782	10.219	-23.026	-164.43	21.224	18.448	-19.214	-818.14	1221.4	17.805	822.25	1075.8	23.649	24.005	0	0	-15.868	-7.7911	-5.0017	-29.828	21.489	14.276	5.148	26.294	5.6215	6.4852	0.14628	-3.5332	1647.3
6.43	644	2.5	NaN	22.771	10.223	-23.036	-164.43	21.212	18.456	-19.259	-818.02	1221.4	17.806	822.31	1075.8	23.649	24.005	0	0	-15.878	-7.8016	-5.0042	-29.83	21.476	14.279	5.1529	26.282	5.5979	6.4778	0.14866	-3.5481	1647.2
6.44	645	2.5	NaN	22.765	10.224	-23.037	-164.42	21.192	18.476	-19.323	-817.94	1221.4	17.868	822.39	1075.8	23.649	24.005	0	0	-15.785	-7.709	-5.0049	-29.831	21.466	14.28	5.1551	26.261	5.6811	6.5706	0.15013	-3.5701	1647.2
6.45	646	2.5	NaN	22.76	10.217	-23.035	-164.41	21.201	18.485	-19.442	-817.86	1221.4	17.87	822.42	1075.9	23.649	29.885	0	0	-15.684	-7.6083	-5.0059	-29.832	21.457	14.288	5.15	26.268	5.7723	6.6794	0.14403	-3.5635	1647.1
6.46	647	2.5	NaN	22.753	10.214	-23.04	-164.39	21.21	18.454	-19.496	-817.79	1221.4	17.771	822.45	1075.9	23.649	31.968	0	0	-15.578	-7.5029	-5.0077	-29.834	21.452	14.307	5.1472	26.276	5.8734	6.8044	0.1395	-3.5575	1647.1
6.47	648	2.5	NaN	22.747	10.204	-23.065	-164.39	21.209	18.457	-19.492	-817.78	1221.3	17.791	822.51	1075.9	23.649	38.731	0	0	-15.43	-7.3548	-5.0104	-29.836	21.444	14.307	5.1387	26.275	6.0149	6.9519	0.12824	-3.5616	1647.1
6.48	649	2.5	NaN	22.735	10.188	-23.087	-164.39	21.216	18.47	-19.521	-817.76	1221.3	17.856	822.58	1075.9	23.649	41.948	0	0	-15.277	-7.2026	-5.0137	-29.84	21.43	14.302	5.1236	26.28	6.1534	7.0997	0.1099	-3.5592	1647.2
6.49	650	2.5	NaN	22.724	10.171	-23.103	-164.38	21.256	18.459	-19.559	-817.74	1221.3	17.842	822.61	1075.9	23.649	50.874	0	0	-15.238	-7.1643	-5.019	-29.845	21.418	14.31	5.108	26.319	6.1795	7.1457	0.089048	-3.5259	1647.2
6.5	651	2.5	NaN	22.716	10.161	-23.12	-164.36	21.341	18.406	-19.545	-817.74	1221.3	17.689	822.58	1075.9	23.649	55.226	0	0	-15.2	-7.126	-5.0243	-29.85	21.416	14.337	5.0991	26.403	6.2159	7.2111	0.074798	-3.4471	1647.2
6.51	652	2.5	NaN	22.706	10.159	-23.171	-164.34	21.424	18.379	-19.394	-817.72	1221.2	17.669	822.64	1075.9	23.649	55.152	0	0	-15.161	-7.0877	-5.0296	-29.856	21.412	14.361	5.099	26.484	6.2504	7.2736	0.069446	-3.3716	1647.2
6.52	653	2.5	NaN	22.695	10.132	-23.134	-164.33	21.494	18.347	-19.553	-817.69	1221.2	17.616	822.7	1075.9	23.649	54.761	0	0	-15.123	-7.0494	-5.0349	-29.861	21.397	14.367	5.0723	26.553	6.2737	7.3177	0.037399	-3.3076	1647.2
6.53	654	2.5	NaN	22.684	10.115	-23.147	-164.33	21.558	18.34	-19.523	-817.72	1221.2	17.621	822.74	1075.9	23.649	51.569	0	0	-15.084	-7.0111	-5.0402	-29.866	21.387	14.377	5.0566	26.616	6.3025	7.3663	0.016415	-3.2501	1647.3
6.54	655	2.5	NaN	22.679	10.093	-23.157	-164.31	21.63	18.339	-19.509	-817.76	1221.1	17.621	822.78	1076	23.649	50.254	0	0	-15.046	-6.9728	-5.0455	-29.871	21.382	14.394	5.0374	26.686	6.3363	7.4214	-0.0081109	-3.1858	1647.4
6.55	656	2.5	NaN	22.678	10.064	-23.133	-164.28	21.718	18.344	-19.609	-817.77	1221.1	17.622	822.82	1076	23.649	48.82	0	0	-15.008	-6.9345	-5.0508	-29.877	21.378	14.417	5.0094	26.772	6.3709	7.4828	-0.04141	-3.1048	1647.4
6.56	657	2.5	NaN	22.674	10.046	-23.13	-164.25	21.826	18.408	-19.591	-817.81	1221.1	17.772	822.88	1076	23.649	49.751	0	0	-14.969	-6.8963	-5.0561	-29.882	21.369	14.447	4.9946	26.877	6.4001	7.551	-0.061495	-3.0049	1647.5
6.57	658	2.5	NaN	22.681	10.036	-23.131	-164.22	21.901	18.455	-19.562	-817.86	1221.1	17.889	822.95	1076.1	23.649	49.785	0	0	-14.931	-6.858	-5.0614	-29.887	21.373	14.471	4.986	26.951	6.4427	7.6126	-0.07544	-2.9362	1647.6
6.58	659	2.5	NaN	22.687	10.044	-23.126	-164.18	22.075	18.477	-19.499	-817.88	1221.1	17.857	822.95	1076.1	23.649	50.041	0	0	-14.892	-6.8197	-5.0667	-29.893	21.383	14.521	4.9969	27.123	6.4905	7.7009	-0.069844	-2.7701	1647.6
6.59	660	2.5	NaN	22.7	10.066	-23.126	-164.13	22.294	18.545	-19.382	-817.91	1221.1	17.921	822.93	1076.2	23.649	51.628	0	0	-14.854	-6.7814	-5.072	-29.898	21.398	14.565	5.0214	27.338	6.5442	7.7835	-0.050638	-2.5596	1647.6
6.6	661	2.5	NaN	22.718	10.092	-23.126	-164.1	22.503	18.658	-19.266	-817.93	1221.1	18.11	822.9	1076.3	23.649	53.136	0	0	-14.815	-6.7431	-5.0774	-29.903	21.413	14.593	5.0491	27.546	6.598	7.8499	-0.028214	-2.3573	1647.6
6.61	662	2.5	NaN	22.73	10.112	-23.11	-164.08	22.665	18.758	-19.242	-817.93	1221.1	18.265	822.86	1076.3	23.649	53.708	0	0	-14.777	-6.7048	-5.0827	-29.909	21.42	14.615	5.0687	27.708	6.6432	7.9098	-0.01396	-2.2007	1647.6
6.62	663	2.5	NaN	22.737	10.133	-23.115	-164.05	22.85	18.768	-19.121	-817.97	1221.1	18.128	822.84	1076.3	23.649	53.331	0	0	-14.738	-6.6665	-5.088	-29.914	21.437	14.652	5.0901	27.893	6.6982	7.9857	0.0021731	-2.0212	1647.6
6.63	664	2.5	NaN	22.758	10.148	-23.093	-164.01	23.115	18.866	-19.075	-818	1221.1	18.159	822.86	1076.4	23.649	52.972	0	0	-14.7	-6.6283	-5.0933	-29.919	21.458	14.691	5.1074	28.155	6.7583	8.0624	0.014128	-1.7638	1647.7
6.64	665	2.5	NaN	22.775	10.169	-23.083	-163.95	23.343	18.964	-18.982	-818.01	1221.1	18.219	822.88	1076.5	23.649	54.335	0	0	-14.662	-6.59	-5.0986	-29.925	21.476	14.749	5.1314	28.381	6.8145	8.1592	0.032863	-1.5439	1647.7
6.65	666	2.5	NaN	22.788	10.189	-23.078	-163.9	23.545	19.052	-18.879	-818.01	1221.2	18.272	822.9	1076.5	24.321	56.309	0	0	-14.623	-6.5517	-5.1039	-29.93	21.491	14.802	5.1537	28.58	6.8682	8.25	0.049863	-1.3498	1647.7
6.66	667	2.5	NaN	22.804	10.197	-23.062	-163.88	23.777	19.149	-18.824	-818.02	1221.1	18.333	822.93	1076.6	26.743	58.034	0	0	-14.585	-6.5134	-5.1092	-29.935	21.507	14.819	5.1643	28.809	6.9224	8.3058	0.055145	-1.1258	1647.7
6.67	668	2.5	NaN	22.815	10.207	-23.056	-163.88	24.085	19.308	-18.693	-818.06	1221.2	18.464	823	1076.7	26.99	58.113	0	0	-14.546	-6.4751	-5.1145	-29.94	21.518	14.825	5.1758	29.116	6.9718	8.3498	0.061319	-0.82496	1647.8
6.68	669	2.5	NaN	22.826	10.213	-23.05	-163.87	24.233	19.551	-18.599	-818.07	1221.2	18.94	823.07	1076.7	26.515	58.71	0	0	-14.508	-6.4368	-5.1198	-29.946	21.516	14.824	5.1823	29.263	7.0078	8.3871	0.062544	-0.68245	1647.9
6.69	670	2.5	NaN	22.829	10.208	-23.039	-163.88	24.406	19.713	-18.538	-818.1	1221.2	19.23	823.26	1076.7	25.584	58.589	0	0	-14.522	-6.4512	-5.1141	-29.94	21.51	14.803	5.1802	29.434	6.9883	8.3521	0.066084	-0.50629	1648.1
6.7	671	2.5	NaN	22.832	10.205	-23.029	-163.9	24.547	19.798	-18.474	-818.13	1221.2	19.361	823.49	1076.7	24.39	61.366	0	1	-14.589	-6.5179	-5.0975	-29.924	21.512	14.781	5.1787	29.574	6.9225	8.2636	0.081167	-0.34995	1648.4
6.71	672	2.5	NaN	22.84	10.206	-23.022	-163.91	24.629	19.845	-18.398	-818.12	1221.2	19.432	823.69	1076.7	27.012	63.097	0	1	-14.656	-6.5846	-5.081	-29.907	21.52	14.77	5.1808	29.654	6.8642	8.1855	0.09987	-0.25271	1648.6
6.72	673	2.5	NaN	22.847	10.196	-23.004	-163.92	24.728	19.91	-18.365	-818.12	1221.1	19.517	823.93	1076.8	28.282	61.55	0	1	-14.919	-6.8464	-5.0751	-29.901	21.525	14.76	5.1748	29.749	6.6064	7.9134	0.099685	-0.15226	1648.8
6.73	674	2.5	NaN	22.852	10.179	-22.996	-163.93	24.8	19.893	-18.363	-818.13	1221.1	19.406	824.07	1076.9	26.118	61.83	0	1	-15.717	-7.6405	-5.0985	-29.924	21.534	14.753	5.1614	29.818	5.8179	7.1129	0.062994	-0.10689	1649
6.74	675	2.5	NaN	22.855	10.178	-23.002	-163.97	24.825	19.885	-18.294	-818.1	1221.1	19.38	824.34	1077	24.48	61.61	0	1	-15.692	-7.6165	-5.1006	-29.927	21.541	14.714	5.1643	29.839	5.8485	7.0972	0.063739	-0.087646	1649.2
6.75	676	2.5	NaN	22.858	10.182	-23.021	-164.01	24.833	19.866	-18.18	-818.08	1221.1	19.351	824.58	1077.1	24.453	61.31	0	1	-15.233	-7.1589	-5.0915	-29.917	21.549	14.676	5.1719	29.843	6.3162	7.5175	0.080364	-0.074914	1649.4
6.76	677	2.5	NaN	22.858	10.178	-23.033	-164.05	24.832	19.838	-18.118	-818.07	1221.1	19.321	824.74	1077.1	23.649	57.29	0	1	-14.773	-6.7012	-5.0824	-29.908	21.552	14.645	5.1713	29.839	6.7793	7.9438	0.088895	-0.069772	1649.5
6.77	678	2.5	NaN	22.85	10.16	-23.004	-164.09	24.811	19.819	-18.225	-818.06	1221.1	19.356	824.92	1077.2	23.649	51.376	0	1	-14.302	-6.2318	-5.0731	-29.899	21.54	14.596	5.1536	29.817	7.2378	8.3638	0.080488	-0.081631	1649.7
6.78	679	2.5	NaN	22.847	10.158	-23.022	-164.18	24.739	19.742	-18.135	-818.02	1221.1	19.352	825.21	1077.2	23.649	49.588	0	1	-13.289	-5.2234	-5.0535	-29.879	21.541	14.514	5.1533	29.744	8.2515	9.2903	0.099766	-0.13562	1649.9
6.79	680	2.5	NaN	22.846	10.154	-23.034	-164.23	24.705	19.677	-18.09	-817.99	1221.1	19.33	825.38	1077.1	23.649	45.836	0	1	-12.669	-4.6065	-5.0413	-29.867	21.541	14.461	5.1505	29.708	8.8719	9.8545	0.10925	-0.15885	1650.1
6.8	681	2.5	NaN	22.839	10.138	-23.027	-164.28	24.671	19.612	-18.119	-817.98	1221.1	19.318	825.53	1077.1	23.649	40.158	0	1	-12.638	-4.5748	-5.0401	-29.866	21.534	14.411	5.1348	29.674	8.8965	9.8361	0.094661	-0.19173	1650.2
6.81	682	2.5	NaN	22.828	10.117	-23.022	-164.35	24.621	19.51	-18.142	-817.97	1221.1	19.296	825.68	1077.1	23.649	25.489	0	1	-12.7	-4.6372	-5.0374	-29.863	21.523	14.342	5.1137	29.624	8.8226	9.7044	0.076292	-0.2391	1650.4
6.82	683	2.5	NaN	22.816	10.104	-23.038	-164.45	24.555	19.365	-18.088	-817.93	1221	19.251	825.83	1077.1	23.649	36.278	0	1	-12.777	-4.7133	-5.0345	-29.86	21.515	14.253	5.0999	29.559	8.738	9.5392	0.065423	-0.30129	1650.5
6.83	684	2.5	NaN	22.814	10.1	-23.031	-164.47	24.523	19.352	-18.116	-817.9	1221	19.311	825.88	1077.1	23.649	55.814	0	1	-12.797	-4.733	-5.0326	-29.859	21.51	14.228	5.0959	29.528	8.7135	9.4951	0.063286	-0.33109	1650.5
6.84	685	2.5	NaN	22.814	10.094	-23.032	-164.56	24.364	19.308	-18.113	-817.86	1221	19.526	826.07	1077	23.649	61.726	0	1	-12.832	-4.7684	-5.0309	-29.857	21.502	14.125	5.0882	29.37	8.6702	9.3564	0.057283	-0.48641	1650.7
6.85	686	2.5	NaN	22.815	10.097	-23.034	-164.66	24.229	19.2	-18.091	-817.81	1221	19.551	826.19	1076.9	23.649	49.112	0	1	-12.955	-4.8911	-5.0302	-29.856	21.503	14.028	5.0886	29.237	8.5477	9.1367	0.058431	-0.61958	1650.7
6.86	687	2.5	NaN	22.815	10.096	-23.034	-164.76	24.098	19.076	-18.082	-817.78	1221	19.524	826.28	1076.9	23.649	55.619	0	0	-13.077	-5.0121	-5.03	-29.856	21.505	13.932	5.086	29.108	8.428	8.9204	0.056039	-0.74814	1650.8
6.87	688	2.5	NaN	22.818	10.089	-23.033	-164.86	23.972	18.939	-18.09	-817.79	1221	19.484	826.34	1076.8	23.649	54.573	0	0	-13.197	-5.1315	-5.0303	-29.856	21.509	13.827	5.0778	28.983	8.3124	8.6959	0.047479	-0.87342	1650.9
6.88	689	2.5	NaN	22.836	10.093	-23.038	-164.99	23.928	18.685	-18.069	-817.75	1221	19.134	826.27	1076.9	23.649	54.281	0	0	-13.352	-5.2864	-5.0293	-29.855	21.54	13.715	5.0834	28.938	8.1873	8.4287	0.054183	-0.91711	1650.8
6.89	690	2.5	NaN	22.836	10.089	-23.029	-165.07	23.866	18.625	-18.115	-817.75	1221	19.175	826.2	1076.8	23.649	53.276	0	0	-13.485	-5.4189	-5.0282	-29.854	21.537	13.63	5.0778	28.877	8.0516	8.2111	0.049621	-0.97714	1650.7
6.9	691	2.5	NaN	22.844	10.106	-23.039	-165.16	23.808	18.564	-18.078	-817.7	1221	19.224	826.12	1076.8	23.649	52.321	0	0	-13.56	-5.4927	-5.0274	-29.853	21.544	13.543	5.0943	28.82	7.984	8.05	0.066889	-1.0337	1650.6
6.91	692	2.5	NaN	22.85	10.118	-23.04	-165.27	23.728	18.491	-18.07	-817.66	1221	19.31	826.03	1076.8	23.649	52.171	0	0	-13.625	-5.5583	-5.0268	-29.853	21.547	13.425	5.1042	28.742	7.9217	7.8671	0.077384	-1.1107	1650.4
6.92	693	2.5	NaN	22.852	10.117	-23.033	-165.4	23.642	18.418	-18.106	-817.65	1221	19.425	825.93	1076.7	23.649	51.092	0	0	-13.687	-5.6201	-5.0263	-29.852	21.543	13.295	5.0998	28.659	7.856	7.6747	0.073457	-1.1932	1650.3
6.93	694	2.5	NaN	22.85	10.111	-23.038	-165.49	23.598	18.364	-18.106	-817.68	1221	19.51	825.81	1076.7	23.649	50.468	0	0	-13.75	-5.6828	-5.0259	-29.852	21.539	13.2	5.0941	28.615	7.7881	7.5168	0.06815	-1.2372	1650.2
6.94	695	2.5	NaN	22.856	10.119	-23.041	-165.62	23.544	18.215	-18.108	-817.64	1221	19.419	825.61	1076.7	23.649	47.858	0	0	-13.818	-5.7499	-5.0255	-29.852	21.548	13.072	5.1011	28.563	7.7302	7.3218	0.075541	-1.2889	1650
6.95	696	2.5	NaN	22.854	10.12	-23.044	-165.8	23.485	18.104	-18.12	-817.64	1221	19.438	825.42	1076.7	23.649	47.308	0	0	-13.952	-5.8833	-5.0236	-29.85	21.545	12.892	5.101	28.504	7.593	7.0086	0.077403	-1.3451	1649.8
6.96	697	2.5	NaN	22.851	10.121	-23.04	-165.92	23.424	18.023	-18.141	-817.63	1221	19.484	825.28	1076.7	23.649	46.297	0	0	-14.042	-5.9736	-5.0224	-29.848	21.539	12.765	5.1011	28.445	7.4961	6.7916	0.07875	-1.4038	1649.7
6.97	698	2.5	NaN	22.848	10.125	-23.036	-166	23.365	17.959	-18.153	-817.62	1221	19.529	825.15	1076.6	23.649	45.084	0	0	-14.078	-6.0087	-5.022	-29.848	21.534	12.686	5.104	28.386	7.4567	6.6771	0.081989	-1.4616	1649.5
6.98	699	2.5	NaN	22.849	10.13	-23.038	-166.08	23.31	17.894	-18.148	-817.61	1221	19.562	825.01	1076.6	23.649	44.285	0	0	-14.139	-6.0697	-5.0206	-29.847	21.534	12.609	5.108	28.332	7.3947	6.5391	0.087351	-1.5144	1649.4
6.99	700	2.5	NaN	22.845	10.123	-23.028	-166.16	23.257	17.81	-18.192	-817.61	1221	19.559	824.89	1076.6	23.649	47.002	0	0	-14.207	-6.1376	-5.0192	-29.845	21.528	12.521	5.1001	28.28	7.3211	6.3836	0.080978	-1.5652	1649.3
7	701	2.5	NaN	22.834	10.119	-23.034	-166.31	23.109	17.691	-18.198	-817.62	1221	19.642	824.72	1076.6	23.649	45.742	0	0	-14.281	-6.2108	-5.0183	-29.844	21.515	12.37	5.0946	28.134	7.2338	6.1596	0.07628	-1.7101	1649.1
7.01	702	2.5	NaN	22.828	10.111	-23.029	-166.4	23.007	17.59	-18.246	-817.64	1221	19.643	824.59	1076.5	23.649	46.369	0	0	-14.352	-6.2821	-5.0175	-29.843	21.507	12.275	5.0834	28.035	7.1544	5.9929	0.065964	-1.8088	1649
7.02	703	2.5	NaN	22.826	10.104	-23.024	-166.48	22.908	17.534	-18.296	-817.66	1221	19.735	824.47	1076.5	23.649	46.838	0	0	-14.416	-6.3453	-5.0166	-29.843	21.499	12.189	5.0734	27.938	7.0835	5.8438	0.056787	-1.9045	1648.9
7.03	704	2.5	NaN	22.825	10.102	-23.027	-166.58	22.797	17.503	-18.31	-817.66	1221	19.929	824.32	1076.4	23.649	46.669	0	0	-14.499	-6.4286	-5.0162	-29.842	21.491	12.088	5.0693	27.829	6.9911	5.6595	0.05302	-2.0133	1648.8
7.04	705	2.5	NaN	22.822	10.1	-23.034	-166.63	22.772	17.398	-18.295	-817.67	1221	19.806	824.14	1076.4	23.649	44.646	0	0	-14.598	-6.5269	-5.0162	-29.842	21.492	12.045	5.0671	27.805	6.8941	5.5178	0.050891	-2.037	1648.6
7.05	706	2.5	NaN	22.819	10.112	-23.04	-166.68	22.718	17.394	-18.276	-817.65	1221	19.925	824.13	1076.3	23.649	44.947	0	0	-14.629	-6.5581	-5.0183	-29.844	21.486	11.991	5.0768	27.753	6.8568	5.4327	0.058517	-2.0909	1648.6
7.06	707	2.5	NaN	22.822	10.11	-23.04	-166.75	22.683	17.331	-18.301	-817.65	1221	19.966	823.95	1076.3	23.649	45.814	0	0	-14.697	-6.6254	-5.0199	-29.846	21.487	11.916	5.0722	27.72	6.7895	5.2903	0.052224	-2.1254	1648.4
7.07	708	2.5	NaN	22.824	10.105	-23.037	-166.83	22.655	17.278	-18.343	-817.67	1221	20.076	823.73	1076.2	23.649	47.489	0	0	-14.842	-6.7695	-5.0208	-29.847	21.483	11.828	5.0644	27.696	6.6415	5.0588	0.043592	-2.1506	1648.2
7.08	709	2.5	NaN	22.823	10.101	-23.033	-166.91	22.644	17.253	-18.39	-817.7	1221	20.258	823.53	1076.1	23.649	48.458	0	0	-14.894	-6.8215	-5.0217	-29.848	21.474	11.741	5.0575	27.688	6.5799	4.9195	0.035818	-2.1599	1648.1
7.09	710	2.5	NaN	22.819	10.095	-23.031	-166.98	22.673	17.216	-18.433	-817.74	1221	20.369	823.3	1076.1	23.649	47.811	0	0	-14.911	-6.8383	-5.0227	-29.849	21.464	11.668	5.049	27.719	6.5533	4.8298	0.026369	-2.1297	1647.9
7.1	711	2.5	NaN	22.821	10.11	-23.048	-167.01	22.726	17.14	-18.376	-817.72	1221	20.293	823.09	1076.1	23.649	47.52	0	0	-14.973	-6.9001	-5.0251	-29.851	21.471	11.638	5.0631	27.772	6.4983	4.7383	0.038	-2.079	1647.7
7.11	712	2.5	NaN	22.817	10.114	-23.047	-167.06	22.737	17.102	-18.412	-817.73	1221	20.393	822.96	1076	23.649	46.971	0	0	-15.041	-6.9674	-5.0284	-29.854	21.462	11.581	5.0655	27.785	6.422	4.6136	0.037098	-2.0694	1647.5
7.12	713	2.5	NaN	22.816	10.114	-23.041	-167.07	22.828	16.991	-18.458	-817.73	1221	20.165	822.69	1076.1	23.649	47.45	0	0	-14.966	-6.8927	-5.0347	-29.861	21.468	11.582	5.067	27.876	6.5022	4.6888	0.032265	-1.9848	1647.3
7.13	714	2.5	NaN	22.816	10.113	-23.038	-167.07	22.875	16.95	-18.482	-817.75	1221	20.154	822.5	1076.1	23.649	49.078	0	0	-14.891	-6.818	-5.0411	-29.867	21.467	11.581	5.0658	27.923	6.576	4.7629	0.02471	-1.9444	1647.1
7.14	715	2.5	NaN	22.811	10.111	-23.045	-167.13	22.737	17.109	-18.477	-817.78	1221	20.912	822.64	1076	23.649	49.463	0	0	-14.816	-6.7434	-5.0474	-29.873	21.436	11.493	5.0604	27.788	6.6203	4.7492	0.012984	-2.0855	1647.3
7.15	716	2.5	NaN	22.816	10.13	-23.061	-167.23	22.71	16.987	-18.425	-817.78	1221	20.833	822.61	1076	23.649	48.76	0	0	-14.741	-6.6687	-5.0537	-29.88	21.445	11.399	5.078	27.762	6.7049	4.73	0.02426	-2.1173	1647.3
7.16	717	2.5	NaN	22.808	10.136	-23.053	-167.3	22.691	16.935	-18.47	-817.77	1221.1	20.918	822.56	1076	23.649	46.556	0	0	-14.666	-6.5941	-5.0601	-29.886	21.432	11.32	5.0825	27.744	6.7668	4.726	0.022407	-2.1418	1647.2
7.17	718	2.5	NaN	22.807	10.129	-23.049	-167.34	22.669	16.851	-18.5	-817.8	1221.1	20.863	822.46	1076	23.649	38.437	0	0	-14.591	-6.5194	-5.0664	-29.892	21.433	11.288	5.0756	27.723	6.8419	4.769	0.0092276	-2.1699	1647.1
7.18	719	2.5	NaN	22.81	10.125	-23.052	-167.36	22.628	16.801	-18.502	-817.83	1221	20.895	822.38	1076	23.649	24.005	0	0	-14.516	-6.4448	-5.0727	-29.899	21.434	11.261	5.071	27.681	6.9186	4.8161	-0.001713	-2.2177	1647.1
7.19	720	2.5	NaN	22.811	10.127	-23.054	-167.41	22.561	16.803	-18.497	-817.83	1221	21.107	822.35	1075.9	23.649	24.005	0	0	-14.441	-6.3701	-5.0791	-29.905	21.427	11.206	5.0734	27.615	6.9867	4.8357	-0.0056423	-2.2899	1647.1
7.2	721	2.5	NaN	22.809	10.12	-23.039	-167.47	22.491	16.714	-18.55	-817.85	1221	21.124	822.26	1075.9	23.649	24.005	0	0	-14.366	-6.2954	-5.0854	-29.911	21.423	11.143	5.0646	27.546	7.0571	4.8479	-0.02081	-2.3654	1647
7.21	722	2.5	NaN	22.812	10.136	-23.053	-167.55	22.413	16.63	-18.481	-817.82	1221	21.205	822.18	1075.9	23.649	24.005	0	0	-14.291	-6.2208	-5.0918	-29.918	21.426	11.061	5.0806	27.468	7.1351	4.8405	-0.011196	-2.4493	1646.9
7.22	723	2.5	NaN	22.818	10.133	-23.055	-167.62	22.342	16.568	-18.485	-817.83	1221	21.266	822.12	1075.9	23.649	24.005	0	0	-14.216	-6.1461	-5.0981	-29.924	21.429	10.994	5.0779	27.397	7.2136	4.8481	-0.02022	-2.5269	1646.8
7.23	724	2.5	NaN	22.821	10.137	-23.055	-167.68	22.265	16.518	-18.481	-817.82	1221	21.35	822.08	1075.9	23.649	24.005	0	0	-14.141	-6.0715	-5.1044	-29.93	21.43	10.93	5.0809	27.321	7.2888	4.859	-0.023538	-2.6089	1646.8
7.24	725	2.5	NaN	22.822	10.144	-23.052	-167.74	22.18	16.458	-18.47	-817.82	1221	21.429	822.05	1075.9	23.649	24.005	0	0	-14.066	-5.9968	-5.1108	-29.937	21.428	10.864	5.0868	27.237	7.3623	4.8675	-0.023967	-2.6994	1646.8
7.25	726	2.5	NaN	22.826	10.126	-23.038	-167.81	22.089	16.36	-18.534	-817.87	1221.1	21.413	822.04	1075.9	23.649	24.005	0	0	-13.991	-5.9221	-5.1171	-29.943	21.43	10.797	5.0676	27.147	7.4395	4.8744	-0.049507	-2.7959	1646.8
7.26	727	2.5	NaN	22.818	10.136	-23.043	-167.9	21.97	16.204	-18.52	-817.85	1221.1	21.333	821.99	1075.8	23.649	24.005	0	0	-13.916	-5.8475	-5.1234	-29.949	21.426	10.71	5.0761	27.029	7.5097	4.8622	-0.047347	-2.92	1646.7
7.27	728	2.5	NaN	22.819	10.142	-23.052	-167.95	21.924	16.14	-18.48	-817.83	1221.1	21.322	821.93	1075.8	23.649	24.005	0	0	-13.841	-5.7728	-5.1298	-29.956	21.428	10.664	5.0827	26.984	7.5875	4.8909	-0.047027	-2.9719	1646.7
7.28	729	2.5	NaN	22.815	10.138	-23.049	-168.04	21.793	16.028	-18.49	-817.85	1221.1	21.37	821.89	1075.8	23.649	24.005	0	0	-13.766	-5.6982	-5.1361	-29.962	21.423	10.571	5.0768	26.854	7.6567	4.8725	-0.059338	-3.1082	1646.6
7.29	730	2.5	NaN	22.808	10.135	-23.048	-168.14	21.625	15.892	-18.496	-817.87	1221.1	21.422	821.87	1075.8	23.649	24.005	0	0	-13.691	-5.6235	-5.1424	-29.968	21.414	10.466	5.0721	26.688	7.723	4.8421	-0.070324	-3.2809	1646.7
7.3	731	2.5	NaN	22.805	10.148	-23.064	-168.19	21.534	15.803	-18.426	-817.84	1221.1	21.411	821.85	1075.8	23.649	24.005	0	0	-13.616	-5.5489	-5.1488	-29.975	21.413	10.417	5.085	26.597	7.7972	4.8682	-0.063811	-3.3776	1646.6
7.31	732	2.5	NaN	22.794	10.147	-23.067	-168.23	21.481	15.709	-18.408	-817.85	1221.1	21.335	821.77	1075.8	23.649	24.005	0	0	-13.541	-5.4742	-5.1551	-29.981	21.405	10.378	5.0842	26.544	7.8645	4.9036	-0.070943	-3.4372	1646.5
7.32	733	2.5	NaN	22.784	10.141	-23.064	-168.31	21.421	15.574	-18.401	-817.87	1221.1	21.2	821.59	1075.8	23.649	24.005	0	0	-13.466	-5.3995	-5.1614	-29.987	21.4	10.306	5.078	26.484	7.934	4.9068	-0.083479	-3.5031	1646.4
7.33	734	2.5	NaN	22.78	10.137	-23.061	-168.38	21.356	15.455	-18.364	-817.87	1221.1	21.114	821.44	1075.8	23.649	24.005	0	0	-13.408	-5.3423	-5.1658	-29.992	21.4	10.238	5.0732	26.42	7.9919	4.896	-0.092593	-3.5715	1646.2
7.34	735	2.5	NaN	22.781	10.128	-23.047	-168.44	21.295	15.378	-18.361	-817.89	1221.1	21.103	821.34	1075.7	23.649	24.005	0	0	-13.397	-5.3311	-5.1647	-29.991	21.401	10.178	5.0633	26.36	8.0042	4.847	-0.10143	-3.6312	1646.1
7.35	736	2.5	NaN	22.783	10.114	-23.023	-168.49	21.251	15.336	-18.406	-817.91	1221.1	21.117	821.27	1075.7	23.649	24.005	0	0	-13.307	-5.2414	-5.1626	-29.989	21.402	10.127	5.0474	26.318	8.0947	4.8854	-0.11516	-3.6709	1646.1
7.36	737	2.5	NaN	22.788	10.108	-23.017	-168.53	21.257	15.258	-18.359	-817.9	1221.1	20.988	821.14	1075.7	23.649	24.005	0	0	-12.99	-4.9256	-5.1571	-29.983	21.413	10.092	5.0419	26.323	8.4231	5.1661	-0.11524	-3.6597	1645.9
7.37	738	2.5	NaN	22.792	10.111	-23.011	-168.61	21.19	15.283	-18.303	-817.87	1221.1	21.182	821.06	1075.7	23.649	24.005	0	0	-12.673	-4.6098	-5.1517	-29.978	21.412	10.014	5.0431	26.257	8.7387	5.4045	-0.10866	-3.7202	1645.8
7.38	739	2.5	NaN	22.801	10.107	-23.016	-168.65	21.154	15.316	-18.255	-817.88	1221.1	21.34	820.97	1075.7	23.649	24.005	0	0	-12.356	-4.2941	-5.1463	-29.972	21.417	9.9629	5.039	26.222	9.0609	5.6689	-0.10734	-3.7504	1645.8
7.39	740	2.5	NaN	22.813	10.104	-23.022	-168.71	21.143	15.32	-18.211	-817.89	1221.1	21.402	820.87	1075.7	23.649	24.005	0	0	-12.039	-3.9783	-5.1409	-29.967	21.429	9.9078	5.0363	26.21	9.3901	5.9295	-0.10464	-3.7569	1645.7
7.4	741	2.5	NaN	22.826	10.101	-23.021	-168.77	21.14	15.294	-18.197	-817.89	1221.1	21.388	820.76	1075.7	23.649	24.005	0	0	-11.721	-3.6625	-5.1355	-29.961	21.442	9.8477	5.0333	26.207	9.7204	6.1852	-0.10218	-3.7543	1645.6
7.41	742	2.5	NaN	22.832	10.088	-23.005	-168.8	21.129	15.27	-18.264	-817.92	1221.1	21.378	820.71	1075.7	23.649	24.005	0	0	-11.404	-3.3467	-5.1301	-29.956	21.446	9.8116	5.0204	26.197	10.042	6.4649	-0.10969	-3.7591	1645.5
7.42	743	2.5	NaN	22.84	10.084	-23.012	-168.87	21.089	15.285	-18.251	-817.92	1221.1	21.518	820.73	1075.7	23.649	24.005	0	0	-11.087	-3.031	-5.1247	-29.951	21.449	9.7422	5.0159	26.157	10.362	6.7113	-0.10884	-3.7939	1645.6
7.43	744	2.5	NaN	22.841	10.066	-23.014	-168.95	21.049	15.248	-18.319	-817.97	1221.1	21.558	820.72	1075.8	23.649	24.005	0	0	-10.77	-2.7152	-5.1193	-29.945	21.447	9.6529	4.9987	26.116	10.677	6.9377	-0.12064	-3.829	1645.6
7.44	745	2.5	NaN	22.833	10.056	-23.017	-169.01	20.975	15.283	-18.379	-818.01	1221.1	21.804	820.79	1075.7	23.649	24.005	0	0	-10.453	-2.3994	-5.1139	-29.94	21.429	9.5828	4.9873	26.043	10.976	7.1834	-0.12657	-3.8966	1645.7
7.45	746	2.5	NaN	22.82	10.051	-23.029	-169.05	20.919	15.321	-18.401	-818.04	1221.1	22.039	820.87	1075.7	23.649	24.005	0	0	-10.242	-2.1889	-5.1082	-29.934	21.406	9.536	4.9825	25.987	11.165	7.3471	-0.12573	-3.9469	1645.8
7.46	747	2.5	NaN	22.806	10.045	-23.052	-169.09	20.935	15.257	-18.393	-818.1	1221.1	21.948	820.82	1075.8	23.649	24.005	0	0	-10.587	-2.5328	-5.1014	-29.927	21.396	9.4996	4.9775	26.003	10.809	6.9668	-0.12393	-3.9246	1645.8
7.47	748	2.5	NaN	22.803	10.041	-23.06	-169.12	20.882	15.27	-18.403	-818.13	1221.1	22.088	820.88	1075.7	23.649	24.005	0	0	-10.774	-2.7187	-5.0972	-29.923	21.388	9.4648	4.9728	25.95	10.615	6.7462	-0.12443	-3.9731	1645.9
7.48	749	2.5	NaN	22.789	10.041	-23.037	-169.14	20.917	15.23	-18.53	-818.13	1221.2	22.027	820.8	1075.8	23.649	24.005	0	0	-10.826	-2.7713	-5.0953	-29.921	21.372	9.4447	4.9725	25.985	10.545	6.6734	-0.12283	-3.9358	1645.9
7.49	750	2.5	NaN	22.776	10.043	-23.037	-169.19	20.921	15.191	-18.603	-818.16	1221.2	22.028	820.79	1075.8	23.649	24.005	0	0	-10.958	-2.9022	-5.0934	-29.919	21.355	9.3908	4.974	25.99	10.397	6.4886	-0.11942	-3.9292	1645.9
7.5	751	2.5	NaN	22.761	10.037	-23.04	-169.24	20.904	15.168	-18.66	-818.22	1221.2	22.079	820.82	1075.8	23.649	24.005	0	0	-11.07	-3.014	-5.092	-29.918	21.337	9.3375	4.968	25.973	10.267	6.3235	-0.12396	-3.945	1646
7.51	752	2.5	NaN	22.747	10.024	-23.036	-169.26	20.899	15.143	-18.734	-818.29	1221.3	22.09	820.83	1075.8	23.649	24.005	0	0	-11.127	-3.0702	-5.0916	-29.918	21.32	9.3158	4.9549	25.968	10.193	6.2457	-0.13671	-3.9492	1646.1
7.52	753	2.5	NaN	22.744	10.029	-23.062	-169.27	20.944	15.05	-18.726	-818.37	1221.3	21.91	820.72	1075.9	23.649	24.005	0	0	-11.222	-3.1653	-5.0908	-29.917	21.324	9.3112	4.9602	26.012	10.102	6.1459	-0.13058	-3.9043	1646
7.53	754	2.5	NaN	22.729	10.029	-23.064	-169.29	20.91	15.043	-18.816	-818.47	1221.3	22.031	820.76	1075.9	23.649	24.005	0	0	-11.413	-3.3549	-5.0892	-29.915	21.301	9.278	4.9603	25.979	9.8886	5.9231	-0.12891	-3.9358	1646.2
7.54	755	2.5	NaN	22.727	10.047	-23.067	-169.32	20.855	15.047	-18.879	-818.56	1221.4	22.199	820.85	1075.9	30.225	24.005	0	0	-11.51	-3.4519	-5.0895	-29.915	21.292	9.2403	4.9767	25.926	9.7816	5.7884	-0.1128	-3.9899	1646.4
7.55	756	2.5	NaN	22.729	10.064	-23.069	-169.34	20.796	15.075	-18.927	-818.63	1221.4	22.421	820.92	1075.8	41.978	24.005	0	0	-11.57	-3.512	-5.0905	-29.916	21.284	9.2131	4.9922	25.867	9.7138	5.7011	-0.098295	-4.0491	1646.5
7.56	757	2.5	NaN	22.73	10.076	-23.073	-169.35	20.752	15.104	-18.961	-818.71	1221.4	22.617	820.96	1075.8	42.952	29.914	0	0	-11.75	-3.6913	-5.0903	-29.916	21.277	9.1976	5.0036	25.824	9.527	5.5063	-0.086632	-4.0919	1646.7
7.57	758	2.5	NaN	22.735	10.095	-23.086	-169.37	20.745	15.07	-18.963	-818.8	1221.4	22.623	820.96	1075.8	43.843	35.319	0	0	-11.863	-3.8033	-5.0907	-29.917	21.282	9.1802	5.0238	25.817	9.4195	5.3769	-0.066928	-4.0998	1646.7
7.58	759	2.5	NaN	22.74	10.107	-23.089	-169.4	20.703	15.058	-19.019	-818.9	1221.4	22.727	821.03	1075.8	44.041	34.418	0	0	-11.891	-3.8314	-5.092	-29.918	21.282	9.1421	5.0342	25.775	9.3905	5.3107	-0.057773	-4.1428	1646.9
7.59	760	2.5	NaN	22.743	10.129	-23.085	-169.42	20.709	15	-19.09	-819.01	1221.5	22.687	820.98	1075.9	43.458	34.992	0	0	-11.924	-3.8642	-5.0921	-29.918	21.283	9.1227	5.0574	25.781	9.3593	5.2586	-0.034688	-4.1375	1647
7.6	761	2.5	NaN	22.749	10.151	-23.079	-169.44	20.692	14.973	-19.146	-819.1	1221.5	22.731	820.97	1075.9	43.168	34.472	0	0	-11.958	-3.8979	-5.0919	-29.918	21.287	9.0951	5.08	25.763	9.3289	5.1972	-0.011874	-4.1553	1647.1
7.61	762	2.5	NaN	22.757	10.172	-23.07	-169.47	20.651	14.962	-19.194	-819.17	1221.5	22.821	821.01	1075.9	42.529	35.196	0	0	-12.033	-3.9725	-5.0913	-29.917	21.289	9.0627	5.1011	25.721	9.2566	5.0902	0.0097328	-4.196	1647.2
7.62	763	2.5	NaN	22.758	10.193	-23.058	-169.49	20.62	14.918	-19.251	-819.26	1221.5	22.828	821.01	1075.9	41.872	34.273	0	0	-12.109	-4.0486	-5.0908	-29.917	21.289	9.0405	5.123	25.69	9.1795	4.9919	0.032262	-4.227	1647.3
7.63	764	2.5	NaN	22.757	10.201	-23.054	-169.51	20.61	14.893	-19.283	-819.34	1221.5	22.859	820.99	1075.9	40.984	32.888	0	0	-12.152	-4.0907	-5.0904	-29.916	21.285	9.0173	5.1311	25.679	9.1339	4.9266	0.040738	-4.237	1647.3
7.64	765	2.5	NaN	22.751	10.21	-23.052	-169.54	20.611	14.827	-19.316	-819.38	1221.5	22.781	820.95	1075.9	40.862	31.584	0	0	-12.536	-4.4737	-5.095	-29.921	21.281	8.9942	5.1411	25.68	8.7448	4.5206	0.04609	-4.2412	1647.3
7.65	766	2.5	NaN	22.747	10.203	-23.048	-169.56	20.583	14.819	-19.36	-819.46	1221.5	22.867	820.95	1075.9	39.336	31.601	0	0	-13.17	-5.1051	-5.1033	-29.929	21.272	8.9669	5.1342	25.652	8.102	3.8618	0.030919	-4.2776	1647.4
7.66	767	2.5	NaN	22.743	10.196	-23.04	-169.59	20.554	14.811	-19.404	-819.54	1221.5	22.973	820.94	1075.9	38.605	29.722	0	0	-13.165	-5.0994	-5.1007	-29.927	21.264	8.9321	5.1274	25.622	8.0992	3.8327	0.026719	-4.3045	1647.5
7.67	768	2.5	NaN	22.74	10.201	-23.031	-169.63	20.544	14.759	-19.428	-819.57	1221.5	22.973	820.9	1075.9	38.134	29.625	0	0	-13.134	-5.069	-5.0972	-29.923	21.259	8.8932	5.1335	25.612	8.1254	3.8242	0.036337	-4.3116	1647.5
7.68	769	2.5	NaN	22.74	10.205	-23.031	-169.65	20.519	14.732	-19.409	-819.58	1221.5	23.005	820.89	1075.9	36.725	27.934	0	0	-13.106	-5.0409	-5.0929	-29.919	21.259	8.8687	5.1367	25.587	8.1535	3.8278	0.043798	-4.3323	1647.5
7.69	770	2.5	NaN	22.746	10.198	-23.018	-169.68	20.499	14.699	-19.442	-819.6	1221.5	23.03	820.88	1075.9	37.567	28.797	0	0	-13.121	-5.0564	-5.0889	-29.915	21.263	8.8347	5.1305	25.566	8.1414	3.7783	0.041592	-4.3484	1647.5
7.7	771	2.5	NaN	22.751	10.194	-23.011	-169.72	20.493	14.655	-19.466	-819.59	1221.5	23.051	820.81	1076	36.312	28.843	0	0	-13.227	-5.1619	-5.0854	-29.911	21.266	8.7951	5.1267	25.56	8.0387	3.6333	0.041214	-4.3513	1647.4
7.71	772	2.5	NaN	22.756	10.188	-23.016	-169.76	20.472	14.61	-19.46	-819.58	1221.5	23.079	820.76	1076	36.441	28.876	0	0	-13.238	-5.1722	-5.0818	-29.908	21.27	8.7521	5.1209	25.539	8.0326	3.5799	0.039076	-4.369	1647.3
7.72	773	2.5	NaN	22.76	10.178	-23.023	-169.8	20.435	14.582	-19.45	-819.6	1221.5	23.131	820.74	1076	37.028	28.431	0	0	-13.212	-5.1462	-5.0781	-29.904	21.273	8.7141	5.1112	25.502	8.0617	3.5679	0.033032	-4.4022	1647.3
7.73	774	2.5	NaN	22.761	10.167	-23.012	-169.81	20.414	14.597	-19.503	-819.59	1221.5	23.23	820.73	1076	36.315	28.537	0	0	-13.204	-5.1391	-5.0748	-29.901	21.269	8.6944	5.0994	25.481	8.0644	3.5553	0.024503	-4.4196	1647.3
7.74	775	2.5	NaN	22.769	10.156	-23.009	-169.86	20.379	14.567	-19.527	-819.59	1221.5	23.304	820.67	1075.9	35.994	27.249	0	0	-13.245	-5.1794	-5.0721	-29.898	21.273	8.6429	5.0882	25.447	8.0281	3.4635	0.016096	-4.4507	1647.3
7.75	776	2.5	NaN	22.772	10.158	-23.004	-169.9	20.352	14.524	-19.547	-819.53	1221.5	23.309	820.61	1075.9	36.637	27.642	0	0	-13.337	-5.2707	-5.0699	-29.896	21.275	8.6056	5.0895	25.42	7.9384	3.3349	0.019557	-4.4761	1647.1
7.76	777	2.5	NaN	22.775	10.16	-23.008	-169.92	20.33	14.483	-19.549	-819.48	1221.5	23.286	820.56	1076	37.531	27.537	0	0	-13.373	-5.3073	-5.0687	-29.895	21.278	8.5799	5.0924	25.398	7.9051	3.2727	0.023783	-4.4971	1647
7.77	778	2.5	NaN	22.778	10.159	-23.02	-169.95	20.315	14.45	-19.533	-819.45	1221.4	23.262	820.51	1076	38.614	28.962	0	0	-13.402	-5.3354	-5.0675	-29.893	21.283	8.5567	5.0911	25.382	7.8815	3.2214	0.023558	-4.5112	1647
7.78	779	2.5	NaN	22.78	10.15	-23.033	-169.98	20.305	14.42	-19.525	-819.45	1221.4	23.251	820.43	1076	37.245	29.286	0	0	-13.463	-5.3961	-5.0659	-29.892	21.285	8.5259	5.0828	25.372	7.8229	3.1298	0.01686	-4.5196	1646.9
7.79	780	2.5	NaN	22.772	10.136	-23.021	-170.01	20.266	14.391	-19.622	-819.45	1221.4	23.247	820.33	1076	36.819	27.34	0	0	-13.557	-5.4902	-5.064	-29.89	21.274	8.495	5.0682	25.333	7.7172	3.0048	0.0041512	-4.5567	1646.8
7.8	781	2.5	NaN	22.774	10.137	-23.024	-170.06	20.229	14.382	-19.635	-819.42	1221.4	23.248	820.29	1075.9	37.934	27.843	0	0	-13.744	-5.6763	-5.0614	-29.887	21.276	8.4457	5.0682	25.298	7.5322	2.7694	0.0067214	-4.5897	1646.7
7.81	782	2.5	NaN	22.776	10.146	-23.03	-170.07	20.197	14.346	-19.634	-819.39	1221.4	23.193	820.26	1075.9	38.382	26.38	0	0	-13.888	-5.8193	-5.0599	-29.886	21.28	8.4374	5.0772	25.266	7.3923	2.6182	0.017301	-4.62	1646.6
7.82	783	2.5	NaN	22.768	10.16	-23.028	-170.09	20.153	14.295	-19.671	-819.35	1221.4	23.1	820.22	1075.9	37.751	27.685	0	0	-14.004	-5.935	-5.0589	-29.885	21.273	8.4169	5.0894	25.223	7.2696	2.4818	0.030488	-4.6617	1646.6
7.83	784	2.5	NaN	22.75	10.173	-23.018	-170.15	20.099	14.247	-19.74	-819.33	1221.4	22.994	820.16	1075.9	33.945	26.699	0	0	-14.159	-6.0897	-5.0563	-29.882	21.257	8.3529	5.1007	25.171	7.0978	2.2632	0.044388	-4.7113	1646.5
7.84	785	2.5	NaN	22.748	10.184	-23.031	-170.17	20.088	14.196	-19.698	-819.32	1221.4	22.876	820.12	1075.9	26.954	24.237	0	0	-14.265	-6.1948	-5.0537	-29.88	21.261	8.3388	5.1118	25.16	6.9961	2.144	0.058123	-4.7193	1646.4
7.85	786	2.5	NaN	22.733	10.215	-23.042	-170.22	19.993	14.242	-19.683	-819.27	1221.5	23.056	820.13	1075.9	23.649	24.005	0	0	-14.29	-6.2201	-5.051	-29.877	21.239	8.2882	5.1417	25.066	6.9492	2.0681	0.090681	-4.811	1646.4
7.86	787	2.5	NaN	22.728	10.221	-23.045	-170.24	19.959	14.245	-19.695	-819.25	1221.5	23.089	820.13	1075.9	23.649	24.005	0	0	-14.325	-6.2553	-5.0481	-29.874	21.233	8.2657	5.1478	25.032	6.9081	2.0104	0.099733	-4.8418	1646.4
7.87	788	2.5	NaN	22.724	10.227	-23.042	-170.26	19.929	14.241	-19.729	-819.22	1221.5	23.092	820.12	1075.8	23.649	24.005	0	0	-14.378	-6.3079	-5.0447	-29.871	21.228	8.2451	5.1529	25.003	6.8494	1.9372	0.1082	-4.8677	1646.4
7.88	789	2.5	NaN	22.713	10.242	-23.041	-170.29	19.886	14.242	-19.754	-819.16	1221.5	23.106	820.11	1075.8	23.649	24.005	0	0	-14.384	-6.3134	-5.0422	-29.868	21.215	8.2169	5.1663	24.962	6.8312	1.9034	0.12412	-4.9064	1646.3
7.89	790	2.5	NaN	22.699	10.251	-23.056	-170.31	19.88	14.217	-19.713	-819.12	1221.4	23.041	820.05	1075.8	23.649	24.005	0	0	-14.381	-6.3103	-5.0399	-29.866	21.205	8.1994	5.1758	24.955	6.824	1.8892	0.13591	-4.9111	1646.2
7.9	791	2.5	NaN	22.699	10.257	-23.063	-170.32	19.857	14.215	-19.692	-819.06	1221.4	23.052	820.04	1075.8	23.649	24.005	0	0	-14.427	-6.356	-5.0375	-29.863	21.206	8.1869	5.1817	24.933	6.779	1.831	0.14424	-4.9309	1646.1
7.91	792	2.5	NaN	22.693	10.252	-23.071	-170.34	19.829	14.21	-19.703	-819.01	1221.4	23.07	820.05	1075.8	23.649	24.005	0	0	-14.461	-6.3907	-5.0349	-29.861	21.198	8.1694	5.177	24.904	6.7367	1.7787	0.14204	-4.9564	1646.1
7.92	793	2.5	NaN	22.687	10.244	-23.082	-170.34	19.813	14.209	-19.701	-818.96	1221.4	23.086	820.04	1075.8	23.649	24.005	0	0	-14.486	-6.4153	-5.0322	-29.858	21.192	8.1606	5.1695	24.887	6.7059	1.7453	0.13732	-4.9708	1646
7.93	794	2.5	NaN	22.682	10.234	-23.093	-170.35	19.8	14.206	-19.681	-818.91	1221.3	23.086	820.03	1075.8	23.649	24.005	0	0	-14.625	-6.5541	-5.0287	-29.855	21.187	8.1602	5.1597	24.874	6.5614	1.6062	0.13104	-4.9804	1645.9
7.94	795	2.5	NaN	22.673	10.222	-23.099	-170.34	19.778	14.189	-19.664	-818.84	1221.3	23.065	820.03	1075.7	23.649	24.005	0	0	-14.777	-6.7054	-5.0251	-29.851	21.179	8.1617	5.1466	24.853	6.4015	1.4562	0.12155	-4.9984	1645.9
7.95	796	2.5	NaN	22.671	10.225	-23.099	-170.33	19.791	14.192	-19.657	-818.79	1221.3	23.077	819.99	1075.7	23.649	24.005	0	0	-15.313	-7.2391	-5.0138	-29.84	21.177	8.1713	5.1506	24.865	5.8638	0.9322	0.13681	-4.9743	1645.8
7.96	797	2.5	NaN	22.663	10.191	-23.109	-170.33	19.836	14.147	-19.629	-818.75	1221.3	22.974	819.85	1075.8	23.649	24.005	0	0	-15.743	-7.667	-5.0051	-29.831	21.174	8.185	5.1187	24.908	5.4306	0.51797	0.11358	-4.9226	1645.6
7.97	798	2.5	NaN	22.664	10.168	-23.115	-170.33	19.89	14.05	-19.599	-818.7	1221.2	22.766	819.75	1075.8	23.649	24.005	0	0	-15.726	-7.6495	-5.0066	-29.833	21.183	8.1885	5.097	24.961	5.4573	0.53902	0.090408	-4.8712	1645.4
7.98	799	2.5	NaN	22.67	10.161	-23.118	-170.34	19.911	13.996	-19.567	-818.65	1221.2	22.666	819.72	1075.8	23.649	24.005	0	0	-15.742	-7.6661	-5.0073	-29.833	21.194	8.1877	5.0912	24.981	5.4515	0.5216	0.083894	-4.8522	1645.3
7.99	800	2.5	NaN	22.676	10.158	-23.119	-170.33	19.886	14.028	-19.529	-818.59	1221.2	22.77	819.75	1075.8	23.649	24.005	0	0	-15.777	-7.7004	-5.0077	-29.834	21.197	8.1909	5.0887	24.956	5.4201	0.49055	0.081018	-4.8782	1645.3
8	801	2.5	NaN	22.677	10.122	-23.109	-170.33	19.901	13.988	-19.478	-818.56	1221.2	22.716	819.74	1075.8	23.649	24.005	0	0	-15.787	-7.7109	-5.01	-29.836	21.202	8.1996	5.0538	24.97	5.4149	0.48875	0.043767	-4.8661	1645.3
8.01	802	2.5	NaN	22.684	10.109	-23.105	-170.33	19.883	14.003	-19.451	-818.54	1221.2	22.802	819.78	1075.8	23.649	24.005	0	0	-15.797	-7.7205	-5.0115	-29.837	21.207	8.1973	5.0398	24.952	5.4099	0.47674	0.028307	-4.8857	1645.3
8.02	803	2.5	NaN	22.692	10.102	-23.11	-170.32	19.905	13.979	-19.38	-818.53	1221.2	22.758	819.74	1075.8	23.649	24.005	0	0	-15.805	-7.729	-5.012	-29.838	21.219	8.2018	5.0326	24.974	5.4135	0.47283	0.020588	-4.8641	1645.2
8.03	804	2.5	NaN	22.696	10.09	-23.1	-170.33	19.92	13.957	-19.359	-818.53	1221.2	22.724	819.72	1075.8	23.649	24.005	0	0	-15.797	-7.7202	-5.0132	-29.839	21.224	8.203	5.021	24.989	5.4277	0.4828	0.0077777	-4.8504	1645.2
8.04	805	2.5	NaN	22.701	10.078	-23.081	-170.33	19.914	13.957	-19.356	-818.53	1221.2	22.765	819.75	1075.8	23.649	24.005	0	0	-15.761	-7.685	-5.0156	-29.842	21.229	8.1982	5.0094	24.983	5.4674	0.51327	-0.0062384	-4.8589	1645.3
8.05	806	2.5	NaN	22.73	10.088	-23.097	-170.34	19.925	13.955	-19.179	-818.51	1221.1	22.811	819.73	1075.8	23.649	24.005	0	0	-15.748	-7.6718	-5.0173	-29.843	21.262	8.1965	5.0194	24.994	5.5136	0.52461	0.002072	-4.8496	1645.2
8.06	807	2.5	NaN	22.747	10.09	-23.076	-170.37	19.855	14.012	-19.122	-818.5	1221.2	23.071	819.87	1075.7	23.649	24.005	0	0	-15.733	-7.6566	-5.0193	-29.845	21.272	8.1582	5.0194	24.925	5.539	0.50161	0.00012022	-4.9201	1645.4
8.07	808	2.5	NaN	22.761	10.099	-23.067	-170.36	19.906	13.964	-19.065	-818.48	1221.2	22.949	819.76	1075.8	23.649	24.005	0	0	-15.676	-7.6005	-5.0238	-29.85	21.292	8.1741	5.0289	24.976	5.6155	0.57365	0.0050839	-4.8736	1645.2
8.08	809	2.5	NaN	22.772	10.106	-23.06	-170.35	19.944	13.928	-19.004	-818.49	1221.2	22.866	819.68	1075.8	23.649	24.005	0	0	-15.643	-7.5675	-5.0277	-29.854	21.308	8.181	5.0365	25.014	5.6649	0.61353	0.0088328	-4.8397	1645.1
8.09	810	2.5	NaN	22.782	10.115	-23.052	-170.36	19.923	13.947	-18.925	-818.5	1221.2	22.97	819.74	1075.8	23.649	24.005	0	0	-15.629	-7.5534	-5.031	-29.857	21.317	8.1797	5.0445	24.994	5.688	0.62625	0.013456	-4.8632	1645.2
8.1	811	2.5	NaN	22.791	10.133	-23.046	-170.33	19.86	14.008	-18.815	-818.49	1221.2	23.212	819.89	1075.7	23.649	24.005	0	0	-15.57	-7.4948	-5.0336	-29.86	21.322	8.1993	5.0609	24.933	5.7516	0.70451	0.027265	-4.9269	1645.4
8.11	812	2.5	NaN	22.799	10.152	-23.047	-170.33	19.818	14.059	-18.72	-818.47	1221.2	23.399	819.93	1075.7	23.649	24.005	0	0	-15.508	-7.433	-5.0362	-29.862	21.326	8.1932	5.0786	24.892	5.8179	0.76027	0.042331	-4.9707	1645.4
8.12	813	2.5	NaN	22.809	10.151	-23.033	-170.33	19.857	13.983	-18.68	-818.49	1221.2	23.227	819.87	1075.7	23.649	24.005	0	0	-15.396	-7.3216	-5.0381	-29.864	21.344	8.2086	5.0769	24.931	5.9473	0.88702	0.03872	-4.9333	1645.3
8.13	814	2.5	NaN	22.81	10.155	-23.022	-170.32	19.871	13.973	-18.652	-818.49	1221.2	23.238	819.86	1075.7	23.649	24.005	0	0	-15.284	-7.2099	-5.0403	-29.866	21.346	8.2138	5.0809	24.945	6.0615	1.0038	0.040596	-4.9211	1645.3
8.14	815	2.5	NaN	22.804	10.158	-23.012	-170.31	19.883	13.976	-18.624	-818.5	1221.2	23.281	819.84	1075.7	23.649	24.005	0	0	-15.182	-7.1084	-5.0433	-29.869	21.339	8.2214	5.084	24.957	6.1571	1.1131	0.040655	-4.912	1645.3
8.15	816	2.5	NaN	22.797	10.155	-23.004	-170.3	19.919	13.928	-18.587	-818.52	1221.2	23.18	819.79	1075.7	23.649	24.005	0	0	-15.111	-7.0377	-5.0452	-29.871	21.337	8.2418	5.0807	24.994	6.2257	1.2041	0.035501	-4.8773	1645.3
8.16	817	2.5	NaN	22.796	10.17	-23.012	-170.3	19.924	13.913	-18.514	-818.47	1221.2	23.181	819.77	1075.7	23.649	24.005	0	0	-15.055	-6.9814	-5.0467	-29.873	21.338	8.2451	5.0945	24.999	6.2833	1.2637	0.047776	-4.8736	1645.2
8.17	818	2.5	NaN	22.796	10.155	-23.012	-170.3	19.878	13.95	-18.497	-818.51	1221.2	23.352	819.87	1075.6	23.649	24.005	0	0	-14.998	-6.9252	-5.0481	-29.874	21.333	8.2412	5.079	24.954	6.3349	1.3159	0.03087	-4.9205	1645.4
8.18	819	2.5	NaN	22.793	10.145	-23.01	-170.28	19.895	13.925	-18.483	-818.51	1221.2	23.31	819.85	1075.6	23.649	24.005	0	0	-14.93	-6.8577	-5.0494	-29.875	21.331	8.2562	5.0699	24.97	6.4009	1.3986	0.020459	-4.9051	1645.3
8.19	820	2.5	NaN	22.791	10.142	-23.013	-170.27	19.909	13.905	-18.442	-818.48	1221.2	23.31	819.84	1075.7	23.649	24.005	0	0	-14.849	-6.7764	-5.0505	-29.876	21.331	8.2726	5.0679	24.983	6.4823	1.4962	0.017365	-4.8933	1645.3
8.2	821	2.5	NaN	22.791	10.134	-23.017	-170.26	19.899	13.917	-18.413	-818.44	1221.2	23.45	819.89	1075.7	23.649	24.005	0	0	-14.82	-6.7479	-5.0508	-29.877	21.327	8.2782	5.0609	24.972	6.5068	1.5303	0.010039	-4.905	1645.3
8.21	822	2.5	NaN	22.781	10.098	-22.995	-170.25	19.923	13.912	-18.51	-818.48	1221.1	23.544	819.86	1075.7	23.649	24.005	0	0	-14.863	-6.7902	-5.0501	-29.876	21.311	8.2748	5.0257	24.995	6.448	1.4846	-0.024333	-4.8807	1645.3
8.22	823	2.5	NaN	22.775	10.09	-23.016	-170.26	19.928	13.915	-18.439	-818.48	1221.1	23.649	819.87	1075.7	23.649	24.005	0	0	-14.856	-6.7835	-5.0472	-29.873	21.304	8.2696	5.0195	24.998	6.4478	1.4861	-0.027739	-4.8754	1645.3
8.23	824	2.5	NaN	22.779	10.073	-23.023	-170.27	19.921	13.924	-18.443	-818.49	1221.1	23.81	819.92	1075.8	23.649	24.005	0	0	-14.853	-6.7802	-5.0437	-29.87	21.301	8.2562	5.0051	24.989	6.4488	1.476	-0.038594	-4.8803	1645.4
8.24	825	2.5	NaN	22.775	10.065	-23.029	-170.28	19.91	13.947	-18.46	-818.5	1221.1	24.043	820.01	1075.8	23.649	24.005	0	0	-14.905	-6.8327	-5.0394	-29.865	21.289	8.23	4.9987	24.976	6.3837	1.3973	-0.040718	-4.8898	1645.5
8.25	826	2.5	NaN	22.767	10.06	-23.03	-170.31	19.891	13.981	-18.486	-818.51	1221.1	24.309	820.11	1075.8	23.649	24.005	0	0	-14.911	-6.8383	-5.0342	-29.86	21.271	8.1983	4.9954	24.956	6.3599	1.36	-0.038841	-4.9047	1645.6
8.26	827	2.5	NaN	22.766	10.047	-23.023	-170.33	19.868	14.013	-18.53	-818.51	1221.1	24.563	820.2	1075.9	23.649	24.005	0	0	-14.883	-6.8101	-5.0283	-29.854	21.26	8.1677	4.9836	24.931	6.3774	1.3576	-0.044759	-4.923	1645.7
8.27	828	2.5	NaN	22.773	10.065	-23.065	-170.41	19.907	13.983	-18.406	-818.45	1221.1	25.014	820.35	1076	23.649	24.005	0	0	-14.792	-6.7196	-5.0233	-29.849	21.255	8.0731	5.0072	24.964	6.4633	1.3536	-0.01608	-4.8848	1645.8
8.28	829	2.5	NaN	22.769	10.054	-23.057	-170.53	19.917	13.944	-18.484	-818.47	1221.1	25.709	820.57	1076	23.649	24.005	0	0	-14.699	-6.627	-5.0182	-29.844	21.225	7.9206	4.9981	24.974	6.5259	1.2936	-0.020138	-4.8706	1646
8.29	830	2.5	NaN	22.764	10.048	-23.047	-170.69	20.011	13.816	-18.564	-818.48	1221.1	26.277	820.7	1076.1	23.649	24.005	0	0	-14.719	-6.647	-5.011	-29.837	21.197	7.7424	4.9938	25.065	6.478	1.0954	-0.0172	-4.7719	1646.2
8.3	831	2.5	NaN	22.758	10.049	-23.043	-170.82	20.156	13.607	-18.612	-818.48	1221.1	26.757	820.82	1076.1	23.649	24.005	0	0	-14.745	-6.6733	-5.0037	-29.83	21.173	7.5978	4.9973	25.208	6.4274	0.92444	-0.0063989	-4.6216	1646.3
8.31	832	2.5	NaN	22.753	10.055	-23.044	-170.88	20.292	13.377	-18.629	-818.48	1221.1	27.25	820.98	1076.2	23.649	24.005	0	0	-14.772	-6.6997	-4.9963	-29.822	21.15	7.5204	5.0051	25.342	6.3781	0.82069	0.0088189	-4.4807	1646.5
8.32	833	2.5	NaN	22.755	10.072	-23.063	-170.94	20.386	13.246	-18.566	-818.48	1221.1	27.693	821.06	1076.2	23.649	24.005	0	0	-14.749	-6.6768	-4.9909	-29.817	21.139	7.4444	5.0243	25.433	6.3899	0.76755	0.033466	-4.3836	1646.6
8.33	834	2.5	NaN	22.75	10.085	-23.078	-170.87	20.417	13.196	-18.525	-818.47	1221.1	28.222	821.21	1076.3	23.649	24.005	0	0	-14.706	-6.6346	-4.9866	-29.813	21.117	7.495	5.0395	25.463	6.4104	0.86033	0.052835	-4.3497	1646.7
8.34	835	2.5	NaN	22.749	10.097	-23.082	-170.73	20.479	13.116	-18.498	-818.47	1221.1	28.892	821.31	1076.3	23.649	24.005	0	0	-14.664	-6.5925	-4.9866	-29.813	21.093	7.617	5.0537	25.522	6.4293	1.0245	0.067115	-4.2903	1646.8
8.35	836	2.5	NaN	22.75	10.099	-23.072	-170.6	20.524	13.072	-18.516	-818.48	1221.1	29.445	821.37	1076.4	23.649	24.005	0	0	-14.666	-6.5942	-4.9878	-29.814	21.075	7.7207	5.0575	25.565	6.4094	1.1264	0.06971	-4.249	1646.9
8.36	837	2.5	NaN	22.753	10.093	-23.049	-170.46	20.531	13.055	-18.575	-818.5	1221.1	29.912	821.46	1076.5	23.649	24.005	0	0	-14.714	-6.6418	-4.9904	-29.816	21.059	7.8469	5.0538	25.571	6.3457	1.2051	0.063407	-4.2457	1647
8.37	838	2.5	NaN	22.754	10.098	-23.022	-170.06	20.54	12.936	-18.619	-818.5	1221.1	30.741	821.74	1076.6	23.649	24.005	0	0	-14.77	-6.6983	-4.9901	-29.816	21.031	8.2123	5.0631	25.575	6.2602	1.5139	0.073047	-4.2411	1647.3
8.38	839	2.5	NaN	22.77	10.11	-23.022	-169.78	20.612	12.81	-18.569	-818.47	1221.1	31.257	821.77	1076.7	23.649	24.005	0	0	-14.837	-6.7652	-4.9862	-29.812	21.03	8.4764	5.0795	25.642	6.1921	1.7112	0.093329	-4.17	1647.3
8.39	840	2.5	NaN	22.778	10.115	-23.022	-169.61	20.602	12.752	-18.562	-818.45	1221.2	31.815	821.92	1076.7	23.649	24.005	0	0	-14.776	-6.7036	-4.9816	-29.808	21.018	8.6266	5.0866	25.631	6.2429	1.923	0.10497	-4.177	1647.5
8.4	841	2.5	NaN	22.784	10.109	-23.016	-169.5	20.599	12.651	-18.6	-818.45	1221.2	32.208	822.05	1076.8	23.649	24.005	0	0	-14.744	-6.672	-4.9776	-29.804	21.01	8.729	5.0823	25.625	6.2665	2.057	0.10476	-4.1787	1647.6
8.41	842	2.5	NaN	22.793	10.105	-23.013	-169.39	20.602	12.544	-18.63	-818.45	1221.2	32.584	822.17	1076.9	23.649	24.005	0	0	-14.885	-6.8127	-4.9756	-29.802	21.005	8.8218	5.0823	25.624	6.1195	2.0091	0.1067	-4.1771	1647.7
8.42	843	2.5	NaN	22.802	10.123	-23.024	-169.27	20.558	12.544	-18.589	-818.41	1221.2	33.285	822.33	1077	23.649	24.044	0	0	-14.97	-6.8972	-4.9738	-29.8	20.991	8.9233	5.1043	25.577	6.0212	2.0261	0.13046	-4.2227	1647.9
8.43	844	2.5	NaN	22.804	10.103	-23.017	-169.09	20.46	12.544	-18.665	-818.45	1221.2	34.336	822.64	1077.1	23.649	24.005	0	0	-15.02	-6.9473	-4.9722	-29.798	20.954	9.0612	5.0885	25.475	5.934	2.1138	0.11624	-4.3234	1648.3
8.44	845	2.5	NaN	22.805	10.101	-23.011	-168.99	20.427	12.495	-18.738	-818.45	1221.2	34.909	822.79	1077.2	23.649	24.005	0	0	-15.063	-6.9895	-4.9705	-29.796	20.933	9.1357	5.0899	25.438	5.8702	2.1462	0.11938	-4.3585	1648.4
8.45	846	2.5	NaN	22.807	10.113	-23.038	-168.92	20.422	12.297	-18.703	-818.42	1221.1	35.154	822.92	1077.3	23.649	24.005	0	0	-15.103	-7.0297	-4.9688	-29.795	20.927	9.1977	5.1079	25.427	5.8241	2.1679	0.13909	-4.3677	1648.5
8.46	847	2.5	NaN	22.802	10.112	-23.064	-168.86	20.4	12.063	-18.699	-818.43	1221.1	35.437	823.09	1077.5	23.649	24.005	0	0	-15.163	-7.0892	-4.9666	-29.793	20.913	9.2479	5.1135	25.399	5.7505	2.1587	0.14697	-4.3935	1648.7
8.47	848	2.5	NaN	22.788	10.085	-23.057	-168.8	20.331	11.93	-18.828	-818.5	1221.1	35.981	823.31	1077.6	23.649	24.005	0	0	-15.248	-7.1736	-4.9647	-29.791	20.876	9.2893	5.092	25.325	5.6281	2.1157	0.12732	-4.466	1649
8.48	849	2.5	NaN	22.774	10.089	-23.069	-168.7	20.233	11.897	-18.845	-818.51	1221.1	36.341	823.56	1077.7	23.649	24.005	0	0	-15.375	-7.3002	-4.9634	-29.789	20.85	9.3777	5.1004	25.222	5.4748	2.0775	0.13692	-4.5679	1649.2
8.49	850	2.5	NaN	22.762	10.096	-23.062	-168.61	20.175	11.868	-18.888	-818.51	1221.1	36.609	823.71	1077.8	23.649	24.005	0	0	-15.456	-7.3816	-4.9637	-29.79	20.827	9.4572	5.1104	25.16	5.3702	2.0757	0.14677	-4.6292	1649.4
8.5	851	2.5	NaN	22.749	10.106	-23.06	-168.44	20.098	11.839	-18.921	-818.51	1221.1	36.83	823.92	1077.9	23.649	24.005	0	0	-15.52	-7.4444	-4.9643	-29.79	20.804	9.6117	5.1255	25.079	5.2849	2.1673	0.16125	-4.7115	1649.6
8.51	852	2.5	NaN	22.738	10.114	-23.058	-168.29	20.027	11.806	-18.949	-818.52	1221.1	36.964	824.12	1078	23.649	24.005	0	0	-15.558	-7.483	-4.9643	-29.79	20.789	9.759	5.1377	25.003	5.2305	2.276	0.17338	-4.7872	1649.8
8.52	853	2.5	NaN	22.731	10.119	-23.055	-168.18	19.973	11.782	-18.973	-818.54	1221.1	37.041	824.26	1078.1	23.649	24.005	0	0	-15.574	-7.4985	-4.9642	-29.79	20.778	9.8689	5.1449	24.947	5.2042	2.3704	0.18072	-4.8432	1650
8.53	854	2.5	NaN	22.718	10.125	-23.057	-168.03	19.921	11.808	-18.982	-818.58	1221.1	37.194	824.42	1078.2	23.649	24.005	0	0	-15.568	-7.4929	-4.9638	-29.79	20.759	10.011	5.155	24.891	5.191	2.5185	0.19113	-4.8986	1650.2
8.54	855	78	NaN	22.711	10.144	-23.056	-167.84	19.844	11.883	-18.993	-818.6	1221.1	37.442	824.61	1078.2	23.649	24.005	0	0	-15.56	-7.4849	-4.9633	-29.789	20.744	10.197	5.1739	24.814	5.1839	2.7119	0.21056	-4.9752	1650.4
8.55	856	78	NaN	22.717	10.153	-23.049	-167.59	19.862	11.891	-19.027	-818.61	1221.2	37.104	824.62	1078.2	23.649	24.005	0	0	-15.55	-7.4743	-4.9627	-29.789	20.76	10.452	5.1843	24.831	5.2105	2.978	0.22155	-4.9573	1650.4
8.56	857	78	NaN	22.714	10.157	-23.037	-167.42	19.803	12.024	-19.08	-818.64	1221.2	37.21	824.71	1078.2	23.649	24.005	0	0	-15.399	-7.3241	-4.9628	-29.789	20.752	10.614	5.1865	24.774	5.3533	3.2896	0.22365	-5.0151	1650.5
8.57	858	78	0	22.715	10.168	-23.037	-167.27	19.788	12.133	-19.086	-818.65	1221.2	37.21	824.7	1078.2	23.649	24.005	0	0	-15.273	-7.1989	-4.9631	-29.789	20.753	10.766	5.1969	24.759	5.4805	3.5675	0.23388	-5.0303	1650.5
8.58	859	78	NaN	22.727	10.187	-23.052	-167.1	19.822	12.193	-19.034	-818.65	1221.2	37.006	824.59	1078.2	23.649	24.005	0	0	-15.266	-7.1918	-4.9635	-29.789	20.773	10.943	5.2168	24.792	5.5074	3.7517	0.25326	-4.9973	1650.4
8.59	860	78	NaN	22.741	10.19	-23.063	-166.95	19.688	12.415	-19.003	-818.69	1221.2	37.366	824.69	1078.1	23.649	24.005	0	0	-15.185	-7.111	-4.9638	-29.79	20.777	11.087	5.2173	24.662	5.5919	3.9757	0.25346	-5.1282	1650.6
8.6	861	78	NaN	22.747	10.208	-23.06	-166.66	19.559	12.613	-18.999	-818.68	1221.2	37.278	824.72	1078.1	23.649	24.005	0	0	-15.066	-6.9931	-4.964	-29.79	20.785	11.375	5.2332	24.535	5.7189	4.3821	0.26913	-5.2553	1650.6
8.61	862	78	NaN	22.751	10.219	-23.062	-166.43	19.468	12.748	-18.991	-818.69	1221.2	37.119	824.68	1078	23.649	24.005	0	0	-14.982	-6.9089	-4.9634	-29.789	20.796	11.613	5.2426	24.444	5.814	4.7037	0.27921	-5.3455	1650.5
8.62	863	78	NaN	22.756	10.221	-23.062	-166.2	19.362	12.854	-18.995	-818.7	1221.2	36.869	824.59	1078	23.649	24.005	0	0	-14.898	-6.8254	-4.9628	-29.789	20.809	11.852	5.2443	24.339	5.9111	5.0269	0.28149	-5.45	1650.5
8.63	864	78	NaN	22.76	10.22	-23.052	-165.91	19.194	12.97	-19.018	-818.69	1221.2	36.501	824.48	1078	23.649	24.005	0	0	-14.849	-6.7763	-4.9625	-29.788	20.825	12.156	5.2429	24.171	5.9766	5.3801	0.28042	-5.617	1650.3
8.64	865	78	NaN	22.762	10.245	-23.059	-165.66	19.012	13.053	-18.945	-818.62	1221.2	36.297	824.5	1078	23.649	24.005	0	0	-14.75	-6.6781	-4.9627	-29.789	20.836	12.416	5.2679	23.989	6.0864	5.7379	0.30523	-5.7996	1650.3
8.65	866	78	NaN	22.753	10.227	-23.053	-165.35	18.755	13.205	-18.959	-818.65	1221.2	36.122	824.44	1078.1	23.649	24.005	0	0	-14.577	-6.5061	-4.9636	-29.79	20.833	12.733	5.2512	23.731	6.2558	6.2266	0.28763	-6.0586	1650.2
8.66	867	78	NaN	22.748	10.207	-23.047	-165.03	18.526	13.327	-18.983	-818.67	1221.2	36.024	824.38	1078.1	23.649	24.005	0	0	-14.492	-6.4216	-4.9638	-29.79	20.831	13.051	5.233	23.5	6.3383	6.6293	0.26919	-6.2895	1650.2
8.67	868	78	NaN	22.747	10.198	-23.043	-164.75	18.318	13.364	-18.986	-818.66	1221.2	35.781	824.32	1078.1	23.649	24.005	0	0	-14.432	-6.3613	-4.9639	-29.79	20.838	13.341	5.2227	23.293	6.4063	6.9796	0.25878	-6.4971	1650.1
8.68	869	78	NaN	22.743	10.194	-23.04	-164.54	18.071	13.277	-18.951	-818.62	1221.2	35.003	824.25	1078	23.649	24.005	0	0	-14.413	-6.3423	-4.9656	-29.792	20.862	13.58	5.2161	23.049	6.4491	7.2379	0.25046	-6.7428	1650
8.69	870	78	NaN	22.739	10.188	-23.035	-164.51	17.929	13.33	-18.968	-818.61	1221.2	35.092	824.31	1078	23.649	24.005	0	0	-14.38	-6.3101	-4.9677	-29.794	20.855	13.608	5.2085	22.908	6.4744	7.2984	0.24078	-6.8853	1650
8.7	871	78	NaN	22.741	10.187	-23.038	-164.45	17.82	13.303	-18.942	-818.59	1221.2	34.842	824.31	1077.9	23.649	24.005	0	0	-14.33	-6.2597	-4.9698	-29.796	20.866	13.677	5.2058	22.801	6.5361	7.4176	0.23598	-6.9945	1650
8.71	872	78	NaN	22.746	10.183	-23.042	-164.39	17.727	13.276	-18.91	-818.56	1221.2	34.422	824.23	1077.9	23.649	24.005	0	0	-14.297	-6.2268	-4.9732	-29.799	20.886	13.746	5.2002	22.709	6.5896	7.5192	0.22695	-7.0898	1649.9
8.72	873	78	NaN	22.751	10.172	-23.042	-164.37	17.648	13.296	-18.901	-818.53	1221.2	34	824.11	1077.9	23.649	24.005	0	0	-14.279	-6.2093	-4.9779	-29.804	20.906	13.789	5.1879	22.632	6.6271	7.5802	0.21002	-7.1721	1649.7
8.73	874	78	NaN	22.748	10.156	-23.042	-164.36	17.616	13.371	-18.925	-818.52	1221.2	33.794	824.06	1077.8	23.649	24.005	0	0	-14.239	-6.1691	-4.9817	-29.808	20.91	13.801	5.1705	22.602	6.671	7.6321	0.18875	-7.2054	1649.7
8.74	875	78	NaN	22.752	10.163	-23.061	-164.31	17.7	13.344	-18.853	-818.49	1221.2	33.311	823.91	1077.9	23.649	24.005	0	0	-14.245	-6.175	-4.9857	-29.812	20.932	13.868	5.1788	22.684	6.6877	7.6934	0.19312	-7.1272	1649.5
8.75	876	78	NaN	22.752	10.16	-23.062	-164.3	17.733	13.37	-18.853	-818.48	1221.2	33.075	823.89	1077.8	23.649	24.005	0	0	-14.362	-6.2913	-4.99	-29.816	20.941	13.884	5.1754	22.718	6.5798	7.5928	0.1854	-7.0976	1649.4
8.76	877	78	NaN	22.752	10.157	-23.056	-164.3	17.767	13.411	-18.869	-818.46	1221.2	32.89	823.88	1077.8	23.649	24.005	0	0	-14.478	-6.4077	-4.9943	-29.82	20.947	13.899	5.1713	22.753	6.4681	7.4908	0.17695	-7.0675	1649.4
8.77	878	78	NaN	22.752	10.162	-23.061	-164.25	17.854	13.429	-18.834	-818.42	1221.1	32.554	823.79	1077.9	23.649	24.005	0	0	-14.595	-6.524	-4.9986	-29.825	20.96	13.961	5.1783	22.838	6.3645	7.4371	0.17968	-6.9863	1649.3
8.78	879	78	NaN	22.753	10.154	-23.07	-164.25	17.857	13.537	-18.795	-818.44	1221.1	32.51	823.97	1077.8	23.649	24.005	0	0	-14.712	-6.6403	-5.003	-29.829	20.964	13.966	5.1697	22.842	6.2521	7.3252	0.16671	-6.987	1649.4
8.79	880	78	NaN	22.747	10.154	-23.066	-164.22	17.896	13.56	-18.799	-818.42	1221.1	32.268	824.05	1077.8	23.649	24.005	0	0	-14.829	-6.7566	-5.0073	-29.833	20.966	14.002	5.1688	22.881	6.1372	7.2454	0.16156	-6.9527	1649.5
8.8	881	78	NaN	22.741	10.159	-23.074	-164.16	17.952	13.591	-18.739	-818.4	1221.1	31.968	824.08	1077.8	23.649	24.005	0	0	-14.946	-6.873	-5.0116	-29.838	20.973	14.073	5.1745	22.937	6.0268	7.2002	0.16289	-6.9009	1649.5
8.81	882	78	NaN	22.737	10.161	-23.082	-164.07	18.015	13.627	-18.677	-818.39	1221.1	31.614	824.1	1077.8	23.649	24.005	0	0	-15.063	-6.9893	-5.0159	-29.842	20.983	14.172	5.1772	22.999	5.9202	7.1832	0.16124	-6.8432	1649.5
8.82	883	78	NaN	22.733	10.147	-23.052	-163.97	18.07	13.619	-18.767	-818.4	1221.1	31.156	824.13	1077.8	23.649	24.005	0	0	-15.179	-7.1056	-5.0202	-29.846	20.992	14.286	5.1616	23.055	5.8123	7.1807	0.14132	-6.7914	1649.5
8.83	884	78	NaN	22.734	10.135	-23.044	-163.92	18.101	13.64	-18.784	-818.43	1221.1	30.932	824.14	1077.8	23.649	24.005	0	0	-15.207	-7.1327	-5.0229	-29.849	21	14.351	5.1508	23.085	5.7939	7.218	0.12785	-6.7637	1649.6
8.84	885	78	NaN	22.733	10.136	-23.039	-163.85	18.133	13.643	-18.776	-818.43	1221.1	30.646	824.15	1077.8	23.649	24.005	0	0	-15.208	-7.134	-5.0254	-29.851	21.01	14.423	5.1516	23.117	5.8018	7.2888	0.1262	-6.7347	1649.6
8.85	886	78	NaN	22.735	10.134	-23.036	-163.79	18.159	13.666	-18.78	-818.42	1221.1	30.407	824.12	1077.9	23.649	24.005	0	0	-15.187	-7.1129	-5.0287	-29.855	21.019	14.494	5.1509	23.143	5.8328	7.3812	0.12217	-6.712	1649.5
8.86	887	78	NaN	22.74	10.128	-23.033	-163.73	18.166	13.726	-18.805	-818.43	1221.2	30.273	824.08	1077.9	23.649	24.005	0	0	-15.14	-7.066	-5.0315	-29.858	21.029	14.556	5.1447	23.149	5.8889	7.4897	0.11318	-6.708	1649.5
8.87	888	78	NaN	22.744	10.13	-23.028	-163.7	18.12	13.803	-18.816	-818.43	1221.2	30.225	824.13	1077.9	23.649	24.005	0	0	-15.075	-7.0015	-5.0341	-29.86	21.034	14.594	5.1458	23.103	5.9587	7.593	0.1117	-6.7567	1649.5
8.88	889	78	NaN	22.748	10.139	-23.046	-163.6	18.169	13.739	-18.757	-818.44	1221.1	29.555	823.98	1077.9	23.649	24.522	0	0	-14.989	-6.9157	-5.0371	-29.863	21.063	14.719	5.1576	23.151	6.0746	7.8036	0.1205	-6.7122	1649.4
8.89	890	78	NaN	22.751	10.137	-23.046	-163.54	18.175	13.726	-18.768	-818.47	1221.2	29.168	823.88	1077.9	23.649	26.1	0	0	-14.886	-6.8139	-5.0406	-29.867	21.079	14.788	5.1554	23.157	6.193	7.974	0.11481	-6.7097	1649.3
8.9	891	78	NaN	22.757	10.137	-23.036	-163.53	18.107	13.791	-18.812	-818.47	1221.2	29.057	823.86	1077.9	23.649	28.46	0	0	-14.828	-6.7556	-5.0451	-29.871	21.087	14.801	5.1544	23.09	6.2592	8.0454	0.10936	-6.7812	1649.3
8.91	892	78	NaN	22.766	10.155	-23.028	-163.55	17.971	13.917	-18.83	-818.43	1221.2	29.076	823.88	1077.9	23.649	28.489	0	0	-14.795	-6.7232	-5.0495	-29.875	21.095	14.784	5.1697	22.956	6.2999	8.0608	0.12023	-6.9197	1649.2
8.92	893	78	NaN	22.773	10.163	-23.043	-163.53	17.93	13.946	-18.796	-818.43	1221.2	28.96	823.82	1077.9	23.649	31.053	0	0	-14.809	-6.7373	-5.0538	-29.88	21.108	14.8	5.1783	22.915	6.2982	8.0623	0.12443	-6.9647	1649.2
8.93	894	78	NaN	22.77	10.165	-23.054	-163.54	17.848	14.013	-18.762	-818.44	1221.1	29	823.84	1077.8	23.649	32.083	0	0	-14.808	-6.7361	-5.058	-29.884	21.105	14.797	5.1796	22.833	6.2963	8.061	0.12157	-7.0506	1649.2
8.94	895	78	NaN	22.764	10.164	-23.057	-163.52	17.78	14.064	-18.765	-818.46	1221.1	28.939	823.81	1077.8	23.649	34.247	0	0	-14.808	-6.7357	-5.062	-29.888	21.1	14.819	5.1777	22.766	6.2923	8.0838	0.11561	-7.1224	1649.2
8.95	896	78	NaN	22.758	10.159	-23.055	-163.49	17.726	14.107	-18.794	-818.47	1221.1	28.86	823.76	1077.8	23.649	34.549	0	0	-14.861	-6.789	-5.0648	-29.891	21.095	14.851	5.1721	22.712	6.2341	8.0616	0.10724	-7.1783	1649.2
8.96	897	78	NaN	22.755	10.147	-23.056	-163.49	17.662	14.181	-18.814	-818.51	1221.1	29.029	823.78	1077.8	24.549	34.899	0	0	-14.922	-6.8491	-5.0678	-29.894	21.086	14.843	5.1606	22.648	6.1643	7.9936	0.092872	-7.2453	1649.2
8.97	898	78	NaN	22.757	10.152	-23.052	-163.42	17.634	14.182	-18.844	-818.48	1221.1	28.771	823.65	1077.8	23.921	37.468	0	0	-15.052	-6.9788	-5.0725	-29.898	21.096	14.92	5.1644	22.622	6.044	7.9409	0.091983	-7.2769	1649.1
8.98	899	78	NaN	22.754	10.15	-23.055	-163.33	17.678	14.131	-18.838	-818.48	1221.1	28.374	823.42	1077.8	26.709	39.516	0	0	-15.136	-7.0624	-5.0771	-29.903	21.107	15.022	5.1642	22.664	5.9707	7.9593	0.087099	-7.2391	1648.8
8.99	900	78	NaN	22.747	10.146	-23.055	-163.29	17.68	14.141	-18.851	-818.49	1221.1	28.282	823.32	1077.8	26.138	39.619	0	0	-15.168	-7.0941	-5.0816	-29.908	21.103	15.07	5.1607	22.666	5.9349	7.9756	0.079067	-7.2413	1648.7
9	901	78	NaN	22.74	10.142	-23.047	-163.29	17.615	14.227	-18.901	-818.5	1221.2	28.554	823.38	1077.8	28.347	42.161	0	0	-15.275	-7.2009	-5.0862	-29.912	21.085	15.051	5.1546	22.602	5.8095	7.8501	0.068421	-7.3098	1648.8
9.01	902	78	NaN	22.74	10.134	-23.044	-163.27	17.601	14.232	-18.938	-818.53	1221.2	28.55	823.36	1077.8	29.152	41.765	0	0	-15.379	-7.3042	-5.0922	-29.918	21.084	15.069	5.1462	22.588	5.7047	7.7646	0.054011	-7.3299	1648.8
9.02	903	78	NaN	22.748	10.149	-23.055	-163.27	17.606	14.226	-18.907	-818.48	1221.1	28.516	823.3	1077.8	31.921	45.201	0	0	-15.432	-7.357	-5.103	-29.929	21.093	15.077	5.1611	22.594	5.6614	7.7202	0.058181	-7.3348	1648.7
9.03	904	78	NaN	22.751	10.15	-23.048	-163.28	17.623	14.215	-18.948	-818.48	1221.2	28.5	823.24	1077.8	32.108	45.871	0	0	-15.443	-7.3678	-5.1096	-29.936	21.095	15.069	5.1609	22.612	5.6524	7.7009	0.051288	-7.3233	1648.7
9.04	905	78	NaN	22.751	10.153	-23.046	-163.3	17.636	14.226	-18.968	-818.48	1221.2	28.594	823.21	1077.8	36.44	50.034	0	0	-15.429	-7.3538	-5.1139	-29.94	21.092	15.036	5.164	22.625	5.6633	7.6824	0.050155	-7.3148	1648.6
9.05	906	78	NaN	22.754	10.176	-23.069	-163.35	17.632	14.273	-18.89	-818.44	1221.1	28.841	823.22	1077.8	37.496	49.585	0	0	-15.459	-7.3845	-5.1175	-29.943	21.089	14.98	5.1872	22.621	5.6295	7.5958	0.069756	-7.3225	1648.6
9.06	907	78	NaN	22.753	10.175	-23.068	-163.39	17.655	14.278	-18.91	-818.45	1221.1	28.917	823.21	1077.8	38.782	53.614	0	0	-15.519	-7.4442	-5.1206	-29.947	21.084	14.944	5.1859	22.644	5.5649	7.5002	0.06524	-7.3026	1648.6
9.07	908	78	NaN	22.754	10.174	-23.073	-163.45	17.716	14.257	-18.91	-818.45	1221.1	29.016	823.2	1077.8	40.597	53.63	0	0	-15.607	-7.5318	-5.1237	-29.95	21.081	14.879	5.1854	22.705	5.4741	7.3475	0.061657	-7.2448	1648.6
9.08	909	78	NaN	22.752	10.169	-23.072	-163.51	17.766	14.242	-18.926	-818.45	1221.1	29.152	823.22	1077.8	44.246	56.795	0	0	-15.7	-7.6235	-5.1274	-29.953	21.075	14.812	5.1802	22.754	5.3754	7.1886	0.052813	-7.1994	1648.6
9.09	910	78	NaN	22.749	10.159	-23.066	-163.56	17.825	14.204	-18.962	-818.47	1221.1	29.207	823.24	1077.8	43.788	57.518	0	0	-15.798	-7.7218	-5.1319	-29.958	21.068	14.759	5.1711	22.813	5.2699	7.0367	0.039152	-7.1446	1648.7
9.1	911	78	NaN	22.744	10.15	-23.059	-163.6	17.954	14.082	-19.003	-818.47	1221.1	28.985	823.19	1077.8	43.449	55.961	0	0	-16.001	-7.9242	-5.1382	-29.964	21.07	14.731	5.1624	22.942	5.0682	6.8063	0.024237	-7.0223	1648.6
9.11	912	78	NaN	22.746	10.158	-23.061	-163.63	18.016	14.071	-19.001	-818.44	1221.1	29.134	823.21	1077.8	44.98	54.436	0	0	-16.206	-8.1276	-5.1441	-29.97	21.066	14.687	5.1708	23.002	4.8603	6.5598	0.026723	-6.9675	1648.6
9.12	913	78	NaN	22.742	10.143	-23.06	-163.66	18.121	14.04	-19.028	-818.46	1221.1	29.269	823.23	1077.9	43.509	53.45	0	0	-16.22	-8.1416	-5.145	-29.971	21.057	14.651	5.1582	23.106	4.837	6.5094	0.013142	-6.865	1648.6
9.13	914	78	NaN	22.74	10.135	-23.064	-163.67	18.252	13.963	-19.027	-818.47	1221.1	29.228	823.2	1077.9	40.268	56.142	0	0	-16.243	-8.1645	-5.1459	-29.972	21.056	14.649	5.1526	23.235	4.8132	6.4847	0.0067886	-6.7368	1648.6
9.14	915	78	NaN	22.741	10.141	-23.072	-163.65	18.375	13.869	-18.997	-818.44	1221.1	29.106	823.15	1078	43.191	57.224	0	0	-16.331	-8.2525	-5.146	-29.972	21.062	14.672	5.1602	23.356	4.7313	6.4193	0.014212	-6.6158	1648.5
9.15	916	78	NaN	22.74	10.13	-23.07	-163.67	18.411	13.887	-19.031	-818.46	1221.1	29.522	823.31	1078	44.644	57.389	0	0	-16.441	-8.3617	-5.1462	-29.972	21.046	14.634	5.1482	23.392	4.605	6.2725	0.0019652	-6.5798	1648.7
9.16	917	78	NaN	22.743	10.14	-23.076	-163.66	18.479	13.869	-19.015	-818.41	1221.1	29.722	823.35	1078	44.671	57.561	0	0	-16.571	-8.4915	-5.1466	-29.973	21.043	14.645	5.1583	23.46	4.4713	6.153	0.011695	-6.5122	1648.7
9.17	918	78	NaN	22.74	10.144	-23.079	-163.64	18.518	13.853	-19.002	-818.4	1221.1	29.805	823.38	1078	41.772	57.34	0	0	-16.664	-8.5838	-5.145	-29.971	21.037	14.662	5.163	23.499	4.3734	6.0782	0.018054	-6.4717	1648.7
9.18	919	78	NaN	22.737	10.142	-23.077	-163.61	18.553	13.84	-19.01	-818.4	1221.1	29.885	823.41	1078	41.577	55.19	0	0	-16.725	-8.6447	-5.1429	-29.969	21.031	14.685	5.161	23.534	4.3062	6.0398	0.018053	-6.435	1648.8
9.19	920	78	NaN	22.741	10.137	-23.071	-163.58	18.605	13.828	-19.041	-818.39	1221.1	30.04	823.43	1077.9	42.254	54.316	0	0	-16.714	-8.6342	-5.1403	-29.966	21.028	14.711	5.155	23.587	4.3138	6.0772	0.014699	-6.3796	1648.8
9.2	921	78	NaN	22.75	10.137	-23.072	-163.57	18.607	13.82	-19.034	-818.38	1221.1	30.055	823.46	1077.9	42.036	57.463	0	0	-16.748	-8.6675	-5.1377	-29.964	21.037	14.72	5.155	23.589	4.289	6.0525	0.017331	-6.3748	1648.8
9.21	922	78	NaN	22.753	10.135	-23.071	-163.55	18.634	13.809	-19.043	-818.35	1221.1	30.072	823.45	1077.9	41.978	57.874	0	0	-16.805	-8.7238	-5.1349	-29.961	21.039	14.738	5.1534	23.616	4.2346	6.0146	0.018474	-6.3451	1648.8
9.22	923	78	NaN	22.758	10.128	-23.078	-163.54	18.658	13.811	-19.024	-818.36	1221.1	30.104	823.44	1077.9	41.843	53.763	0	0	-16.771	-8.6901	-5.1314	-29.957	21.044	14.75	5.1465	23.64	4.2735	6.0595	0.01502	-6.3174	1648.8
9.23	924	78	NaN	22.764	10.117	-23.085	-163.54	18.673	13.823	-19.007	-818.37	1221	30.133	823.44	1077.9	42.667	57.028	0	0	-16.688	-8.6081	-5.1275	-29.953	21.05	14.749	5.1354	23.655	4.3618	6.1407	0.007881	-6.2986	1648.8
9.24	925	78	NaN	22.765	10.107	-23.075	-163.55	18.68	13.829	-19.059	-818.35	1221.1	30.124	823.45	1077.9	42.961	55.526	0	0	-16.699	-8.6187	-5.1224	-29.948	21.049	14.737	5.1243	23.663	4.3504	6.1188	0.0018469	-6.2855	1648.8
9.25	926	78	NaN	22.775	10.099	-23.084	-163.55	18.703	13.814	-19.056	-818.35	1221	30.013	823.43	1077.8	42.21	57.109	0	0	-16.662	-8.5817	-5.1175	-29.943	21.063	14.734	5.1164	23.685	4.4009	6.1524	-0.0010711	-6.258	1648.7
9.26	927	78	NaN	22.778	10.092	-23.097	-163.56	18.77	13.775	-19.041	-818.34	1221	29.761	823.37	1077.8	43.702	58.012	0	0	-16.556	-8.4766	-5.1127	-29.939	21.075	14.733	5.1096	23.752	4.519	6.2563	-0.0031322	-6.1866	1648.7
9.27	928	78	NaN	22.779	10.084	-23.103	-163.59	18.847	13.744	-19.049	-818.33	1221	29.491	823.28	1077.8	43.469	55.889	0	0	-16.531	-8.4519	-5.107	-29.933	21.085	14.721	5.1017	23.829	4.5535	6.269	-0.005267	-6.1036	1648.6
9.28	929	78	NaN	22.777	10.077	-23.103	-163.61	18.909	13.74	-19.077	-818.32	1221	29.284	823.2	1077.8	43.167	56.503	0	0	-16.53	-8.4505	-5.1005	-29.926	21.089	14.698	5.0941	23.892	4.5594	6.2475	-0.0064036	-6.0345	1648.5
9.29	930	78	NaN	22.768	10.08	-23.114	-163.63	18.933	13.76	-19.058	-818.33	1221	29.172	823.17	1077.8	41.629	55.729	0	0	-16.538	-8.4589	-5.0918	-29.918	21.086	14.688	5.0951	23.918	4.547	6.229	0.0032261	-5.9995	1648.4
9.3	931	78	NaN	22.766	10.078	-23.133	-163.65	19.002	13.797	-19.017	-818.33	1221	28.927	823.02	1077.7	41.812	55.368	0	0	-16.553	-8.4737	-5.0843	-29.91	21.093	14.677	5.0917	23.988	4.5395	6.2033	0.0074832	-5.9221	1648.3
9.31	932	78	NaN	22.761	10.065	-23.127	-163.66	19.066	13.819	-19.062	-818.36	1221	28.647	822.89	1077.7	42.544	55.973	0	0	-16.603	-8.523	-5.0824	-29.908	21.096	14.677	5.0776	24.053	4.4929	6.1545	-0.0047581	-5.855	1648.2
9.32	933	78	NaN	22.758	10.056	-23.117	-163.66	19.101	13.857	-19.11	-818.38	1221	28.445	822.8	1077.7	41.825	56.226	0	0	-16.581	-8.5016	-5.0804	-29.906	21.098	14.677	5.0666	24.09	4.5167	6.1753	-0.013759	-5.8162	1648.1
9.33	934	78	NaN	22.761	10.062	-23.123	-163.68	19.097	13.934	-19.084	-818.36	1221	28.359	822.75	1077.6	42.853	56.046	0	0	-16.5	-8.4208	-5.0782	-29.904	21.105	14.667	5.0701	24.089	4.6047	6.2459	-0.0080561	-5.8152	1648
9.34	935	78	NaN	22.752	10.064	-23.126	-163.67	19.12	13.963	-19.075	-818.36	1221	27.933	822.64	1077.5	41.264	56.176	0	0	-16.589	-8.5092	-5.0772	-29.903	21.111	14.688	5.0683	24.115	4.5222	6.1785	-0.0088535	-5.7877	1647.9
9.35	936	78	NaN	22.753	10.062	-23.129	-163.63	19.228	13.913	-19.051	-818.37	1221	27.287	822.37	1077.6	42.625	57.269	0	0	-16.661	-8.5806	-5.0764	-29.902	21.135	14.756	5.0671	24.222	4.4746	6.1753	-0.0093229	-5.68	1647.7
9.36	937	78	NaN	22.753	10.061	-23.128	-163.62	19.28	13.91	-19.026	-818.37	1221	26.764	822.18	1077.5	43.426	56.928	0	0	-16.664	-8.5841	-5.0761	-29.902	21.154	14.779	5.0641	24.277	4.4903	6.1951	-0.011998	-5.6253	1647.4
9.37	938	78	NaN	22.755	10.059	-23.125	-163.65	19.275	13.967	-18.998	-818.36	1221	26.439	822.06	1077.4	41.895	57.028	0	0	-16.71	-8.6299	-5.0766	-29.903	21.168	14.766	5.0589	24.275	4.4578	6.1358	-0.017696	-5.6275	1647.3
9.38	939	78	NaN	22.764	10.055	-23.123	-163.65	19.273	14.037	-18.952	-818.37	1221	26.262	821.94	1077.4	43.375	58.175	0	0	-16.775	-8.6948	-5.0775	-29.903	21.185	14.772	5.0522	24.276	4.4097	6.0777	-0.02527	-5.6279	1647.2
9.39	940	78	NaN	22.772	10.048	-23.106	-163.63	19.297	14.098	-18.937	-818.34	1221	25.867	821.68	1077.3	43.11	57.073	0	0	-16.834	-8.7536	-5.0777	-29.904	21.207	14.8	5.0424	24.303	4.3727	6.0468	-0.035298	-5.601	1646.9
9.4	941	78	NaN	22.774	10.035	-23.095	-163.64	19.289	14.174	-18.932	-818.35	1221	25.662	821.5	1077.2	41.644	53.985	0	0	-16.891	-8.8098	-5.0776	-29.904	21.217	14.799	5.0271	24.297	4.3258	5.9889	-0.050525	-5.6065	1646.7
9.41	942	78	NaN	22.777	10.022	-23.091	-163.66	19.272	14.263	-18.918	-818.36	1221	25.554	821.32	1077.2	43.161	57.196	0	0	-16.951	-8.8696	-5.0771	-29.903	21.223	14.791	5.011	24.282	4.2725	5.9211	-0.066016	-5.6208	1646.6
9.42	943	78	NaN	22.783	10.009	-23.093	-163.66	19.255	14.364	-18.886	-818.39	1221	25.478	821.09	1077.1	42.339	55.069	0	0	-16.983	-8.9013	-5.0769	-29.903	21.233	14.786	4.996	24.268	4.2505	5.8849	-0.080905	-5.6346	1646.4
9.43	944	78	NaN	22.793	9.9933	-23.104	-163.68	19.23	14.491	-18.836	-818.41	1220.9	25.398	820.78	1077	43.809	54.66	0	0	-16.979	-8.8978	-5.0773	-29.903	21.247	14.774	4.9789	24.244	4.268	5.8764	-0.098399	-5.6589	1646.1
9.44	945	78	NaN	22.807	9.9776	-23.096	-163.72	19.147	14.627	-18.867	-818.42	1220.9	25.508	820.58	1077	44.543	55.649	0	0	-17.008	-8.9262	-5.0782	-29.904	21.256	14.728	4.9598	24.164	4.248	5.8018	-0.11839	-5.7397	1645.9
9.45	946	78	NaN	22.815	9.963	-23.089	-163.76	19.103	14.682	-18.9	-818.45	1220.9	25.497	820.4	1076.9	44.16	56.57	0	0	-17.049	-8.9669	-5.0791	-29.905	21.263	14.69	4.943	24.123	4.2149	5.7227	-0.13606	-5.782	1645.8
9.46	947	78	NaN	22.823	9.954	-23.094	-163.8	19.086	14.656	-18.897	-818.49	1220.9	25.306	820.19	1076.9	44.018	57.524	0	0	-17.111	-9.0288	-5.0794	-29.905	21.277	14.653	4.9327	24.107	4.1666	5.6245	-0.14666	-5.7979	1645.6
9.47	948	78	NaN	22.832	9.9524	-23.114	-163.86	19.071	14.574	-18.848	-818.51	1220.9	24.962	819.93	1076.9	41.85	55.257	0	0	-17.158	-9.0754	-5.08	-29.906	21.3	14.613	4.9298	24.093	4.1426	5.5377	-0.15017	-5.8126	1645.3
9.48	949	78	NaN	22.83	9.9383	-23.11	-163.88	19.047	14.529	-18.901	-818.54	1220.9	24.827	819.86	1076.8	42.83	57.952	0	0	-17.14	-9.0578	-5.0818	-29.908	21.301	14.595	4.9145	24.071	4.1612	5.5367	-0.16726	-5.8367	1645.3
9.49	950	78	NaN	22.837	9.9398	-23.136	-163.92	18.986	14.418	-18.855	-818.57	1220.9	24.482	819.7	1076.8	43.889	57.258	0	0	-17.185	-9.1031	-5.0831	-29.909	21.321	14.568	4.9144	24.012	4.136	5.4649	-0.16874	-5.8975	1645.2
9.5	951	78	NaN	22.836	9.9426	-23.151	-163.94	18.896	14.336	-18.831	-818.59	1220.9	24.227	819.58	1076.7	42.874	55.596	0	0	-17.277	-9.194	-5.0841	-29.91	21.331	14.55	4.9157	23.923	4.0538	5.3558	-0.16844	-5.987	1645.1
9.51	952	78	NaN	22.831	9.9442	-23.158	-163.96	18.793	14.287	-18.824	-818.61	1220.9	24.062	819.53	1076.7	42.634	53.716	0	0	-17.294	-9.2114	-5.0834	-29.909	21.332	14.54	4.9161	23.821	4.0376	5.3291	-0.16731	-6.088	1645
9.52	953	78	NaN	22.834	9.9468	-23.177	-163.98	18.7	14.231	-18.773	-818.63	1220.9	23.851	819.46	1076.7	42.062	55.473	0	0	-17.324	-9.2411	-5.0833	-29.909	21.344	14.533	4.918	23.729	4.0198	5.2921	-0.1653	-6.1805	1645
9.53	954	78	NaN	22.818	9.9276	-23.154	-163.98	18.4	14.331	-18.876	-818.7	1220.9	23.982	819.54	1076.6	42.932	55.083	0	0	-17.384	-9.3008	-5.0843	-29.91	21.319	14.524	4.898	23.429	3.9354	5.223	-0.18628	-6.4809	1645.1
9.54	955	78	NaN	22.809	9.9168	-23.145	-163.97	18.245	14.374	-18.917	-818.74	1220.9	23.965	819.59	1076.6	44.115	56.851	0	0	-17.367	-9.2843	-5.0858	-29.912	21.31	14.528	4.8874	23.275	3.9422	5.2435	-0.19845	-6.637	1645.2
9.55	956	78	NaN	22.804	9.9096	-23.151	-163.96	18.149	14.415	-18.902	-818.78	1220.9	23.929	819.63	1076.7	41.568	57.271	0	0	-17.322	-9.2393	-5.0875	-29.914	21.307	14.542	4.8811	23.177	3.9844	5.3032	-0.20649	-6.7365	1645.3
9.56	957	78	NaN	22.8	9.9053	-23.165	-163.95	18.058	14.476	-18.853	-818.83	1220.9	23.954	819.67	1076.7	42.47	55.53	0	0	-17.292	-9.2088	-5.0884	-29.914	21.304	14.557	4.878	23.086	4.0123	5.348	-0.21036	-6.8288	1645.4
9.57	958	78	NaN	22.795	9.9117	-23.167	-163.96	17.972	14.531	-18.838	-818.81	1220.8	24.075	819.76	1076.6	43.111	55.733	0	0	-17.264	-9.1812	-5.0889	-29.915	21.295	14.542	4.8843	23	4.0311	5.3603	-0.20461	-6.9153	1645.5
9.58	959	78	NaN	22.793	9.892	-23.173	-163.97	17.834	14.599	-18.805	-818.91	1220.8	24.012	820.01	1076.6	41.899	54.423	0	0	-17.207	-9.125	-5.0898	-29.916	21.296	14.536	4.8654	22.861	4.089	5.4108	-0.22438	-7.0547	1645.8
9.59	960	78	NaN	22.788	9.8757	-23.163	-163.98	17.774	14.629	-18.843	-818.95	1220.9	23.927	820.21	1076.6	42.713	56.967	0	0	-17.146	-9.0638	-5.0915	-29.917	21.293	14.521	4.8491	22.801	4.147	5.4575	-0.24236	-7.1168	1646
9.6	961	78	NaN	22.785	9.8636	-23.16	-164.01	17.772	14.639	-18.861	-818.98	1220.9	23.834	820.39	1076.6	43.726	57.182	0	0	-17.079	-8.9975	-5.094	-29.92	21.293	14.499	4.837	22.799	4.2139	5.5019	-0.25698	-7.1214	1646.3
9.61	962	78	NaN	22.79	9.856	-23.184	-164.04	17.803	14.637	-18.781	-819.04	1220.9	23.695	820.62	1076.6	44.02	57.063	0	0	-17.124	-9.0424	-5.0967	-29.923	21.306	14.478	4.8301	22.829	4.1816	5.4352	-0.2666	-7.0938	1646.5
9.62	963	78	NaN	22.795	9.8738	-23.2	-164.04	17.939	14.536	-18.715	-819.02	1220.9	23.234	820.77	1076.6	42.634	55.42	0	0	-17.147	-9.0644	-5.099	-29.925	21.33	14.49	4.848	22.965	4.1835	5.4261	-0.25108	-6.9597	1646.7
9.63	964	78	NaN	22.797	9.8831	-23.204	-164.06	18.002	14.562	-18.693	-819	1220.9	23.221	820.9	1076.6	40.123	53.777	0	0	-17.042	-8.9603	-5.0998	-29.926	21.333	14.477	4.8561	23.029	4.2906	5.5168	-0.24371	-6.8966	1646.8
9.64	965	78	NaN	22.804	9.9103	-23.217	-164.07	18.059	14.576	-18.621	-818.95	1220.9	23.184	821.03	1076.6	43.062	55.742	0	0	-16.938	-8.8569	-5.1009	-29.927	21.343	14.472	4.8818	23.088	4.4051	5.6149	-0.21908	-6.839	1646.8
9.65	966	78	NaN	22.812	9.9457	-23.232	-164.07	18.127	14.558	-18.533	-818.87	1220.9	23.058	821.15	1076.5	41.893	58.106	0	0	-16.836	-8.7555	-5.1033	-29.929	21.359	14.476	4.9158	23.157	4.5231	5.7201	-0.18747	-6.7722	1646.9
9.66	967	78	NaN	22.812	9.9612	-23.225	-164.08	18.201	14.542	-18.53	-818.84	1221	22.944	821.26	1076.5	43.839	57.986	0	0	-16.833	-8.752	-5.1066	-29.933	21.364	14.475	4.9303	23.232	4.5309	5.7234	-0.1763	-6.7003	1647
9.67	968	78	NaN	22.815	9.9762	-23.211	-164.04	18.324	14.47	-18.541	-818.8	1221	22.616	821.27	1076.5	44.829	54.785	0	0	-16.893	-8.812	-5.1104	-29.936	21.377	14.52	4.9437	23.357	4.4844	5.7081	-0.1667	-6.5797	1646.9
9.68	969	78	NaN	22.821	10.004	-23.218	-164.03	18.413	14.463	-18.457	-818.75	1221	22.5	821.31	1076.5	41.111	57.619	0	0	-16.855	-8.7736	-5.1115	-29.937	21.39	14.544	4.9702	23.447	4.5355	5.7708	-0.14134	-6.4905	1646.9
9.69	970	78	NaN	22.826	10.033	-23.22	-163.99	18.55	14.425	-18.381	-818.68	1221	22.238	821.26	1076.5	43.034	56.906	0	0	-16.817	-8.7363	-5.1128	-29.939	21.407	14.596	4.9989	23.584	4.5904	5.8595	-0.11391	-6.3546	1646.8
9.7	971	78	NaN	22.829	10.055	-23.205	-163.93	18.73	14.357	-18.357	-818.62	1221	21.848	821.16	1076.5	43.752	55.757	0	0	-16.782	-8.7012	-5.1146	-29.941	21.425	14.668	5.0208	23.765	4.6427	5.9672	-0.093857	-6.1759	1646.6
9.71	972	78	NaN	22.824	10.062	-23.189	-163.93	18.799	14.437	-18.351	-818.6	1221	22.013	821.23	1076.5	43.535	56.396	0	0	-16.791	-8.7102	-5.1166	-29.943	21.414	14.661	5.0245	23.837	4.6235	5.951	-0.092049	-6.1061	1646.7
9.72	973	78	NaN	22.821	10.067	-23.191	-163.89	18.946	14.496	-18.277	-818.57	1221	21.978	821.27	1076.4	42.869	55.937	0	0	-16.813	-8.7326	-5.1186	-29.945	21.415	14.705	5.0292	23.984	4.6018	5.9723	-0.089443	-5.9605	1646.7
9.73	974	78	NaN	22.823	10.057	-23.191	-163.84	19.085	14.584	-18.229	-818.57	1221	21.998	821.28	1076.4	42.838	55.918	0	0	-16.882	-8.8011	-5.1193	-29.945	21.418	14.752	5.0186	24.124	4.5355	5.9507	-0.10067	-5.8215	1646.7
9.74	975	78	NaN	22.818	10.032	-23.187	-163.81	19.244	14.732	-18.219	-818.6	1221	22.122	821.18	1076.4	41.838	56.485	0	0	-16.944	-8.8627	-5.1197	-29.946	21.409	14.776	4.993	24.283	4.465	5.9132	-0.1267	-5.6624	1646.6
9.75	976	78	NaN	22.801	9.9978	-23.182	-163.82	19.439	14.925	-18.243	-818.66	1221	22.308	820.92	1076.4	43.117	57.17	0	0	-16.852	-8.7714	-5.1215	-29.947	21.384	14.768	4.9578	24.479	4.5318	5.9964	-0.16364	-5.4681	1646.4
9.76	977	78	NaN	22.797	9.9762	-23.184	-163.79	19.539	14.917	-18.252	-818.7	1221	22.068	820.91	1076.4	44.296	54.882	0	0	-16.82	-8.7396	-5.1233	-29.949	21.388	14.801	4.9379	24.578	4.5675	6.0615	-0.1854	-5.3716	1646.5
9.77	978	78	NaN	22.796	9.9616	-23.19	-163.77	19.611	14.941	-18.242	-818.74	1221	21.928	820.94	1076.5	43.282	57.181	0	0	-16.845	-8.7642	-5.1252	-29.951	21.393	14.828	4.9243	24.648	4.5478	6.0641	-0.20092	-5.3028	1646.5
9.78	979	78	NaN	22.805	9.9606	-23.2	-163.75	19.671	14.963	-18.198	-818.74	1221	21.773	820.98	1076.5	43.213	57.596	0	0	-16.841	-8.7604	-5.1258	-29.952	21.409	14.853	4.924	24.708	4.5673	6.0924	-0.2018	-5.244	1646.6
9.79	980	78	NaN	22.814	9.9655	-23.21	-163.74	19.722	14.985	-18.152	-818.73	1221	21.611	821.04	1076.5	42.753	56.364	0	0	-16.828	-8.7467	-5.1263	-29.952	21.425	14.871	4.9294	24.758	4.5978	6.1239	-0.19689	-5.1941	1646.6
9.8	981	78	NaN	22.808	9.9607	-23.209	-163.74	19.76	15.026	-18.163	-818.76	1221	21.509	821.11	1076.5	42.597	57.04	0	0	-16.796	-8.7158	-5.1268	-29.953	21.423	14.873	4.9247	24.796	4.6261	6.1573	-0.20214	-5.1565	1646.7
9.81	982	78	NaN	22.817	9.9611	-23.217	-163.72	19.805	15.056	-18.129	-818.76	1221	21.336	821.13	1076.5	43.022	56.962	0	0	-16.768	-8.6874	-5.1278	-29.954	21.439	14.897	4.9267	24.839	4.6707	6.2098	-0.20104	-5.1145	1646.7
9.82	983	78	NaN	22.831	9.9643	-23.212	-163.73	19.792	15.113	-18.1	-818.8	1221	21.138	821.32	1076.5	40.606	56.59	0	0	-16.747	-8.6663	-5.1297	-29.956	21.461	14.904	4.9281	24.829	4.7139	6.2376	-0.20163	-5.1271	1646.9
9.83	984	78	NaN	22.843	9.9729	-23.212	-163.72	19.781	15.157	-18.052	-818.81	1221.1	20.925	821.48	1076.4	42.805	58.038	0	0	-16.696	-8.6156	-5.1316	-29.958	21.481	14.922	4.9354	24.819	4.7855	6.3066	-0.19623	-5.1389	1647.1
9.84	985	78	NaN	22.846	9.9832	-23.219	-163.69	19.77	15.203	-17.993	-818.82	1221	20.777	821.56	1076.4	43.479	56.74	0	0	-16.631	-8.5511	-5.1335	-29.959	21.492	14.952	4.9456	24.808	4.8613	6.4013	-0.1879	-5.1517	1647.2
9.85	986	78	NaN	22.839	9.979	-23.204	-163.69	19.654	15.362	-17.991	-818.89	1221.1	20.934	821.79	1076.3	42.123	55.956	0	0	-16.631	-8.5511	-5.1351	-29.961	21.48	14.947	4.938	24.695	4.849	6.3959	-0.19711	-5.2665	1647.5
9.86	987	78	NaN	22.838	9.9812	-23.194	-163.68	19.643	15.397	-17.997	-818.89	1221.1	20.88	821.8	1076.3	41.344	56.287	0	0	-16.611	-8.5307	-5.1373	-29.963	21.48	14.965	4.9402	24.684	4.8699	6.4346	-0.19707	-5.2796	1647.5
9.87	988	78	NaN	22.841	9.9813	-23.182	-163.65	19.607	15.448	-18	-818.91	1221.1	20.765	821.84	1076.3	44.411	55.02	0	0	-16.561	-8.4816	-5.1402	-29.966	21.487	14.998	4.9387	24.65	4.9258	6.5159	-0.20145	-5.3164	1647.6
9.88	989	78	NaN	22.844	9.9851	-23.179	-163.63	19.551	15.522	-17.965	-818.92	1221.1	20.705	821.89	1076.2	42.896	56.093	0	0	-16.524	-8.4448	-5.1413	-29.967	21.494	15.025	4.9404	24.596	4.9695	6.58	-0.2009	-5.3712	1647.7
9.89	990	78	NaN	22.843	9.9938	-23.194	-163.62	19.495	15.602	-17.88	-818.92	1221.1	20.746	821.91	1076.2	41.865	55.728	0	0	-16.49	-8.4111	-5.1419	-29.968	21.495	15.035	4.9473	24.542	5.0044	6.624	-0.19458	-5.426	1647.7
9.9	991	78	NaN	22.825	9.9664	-23.186	-163.59	19.469	15.62	-17.907	-819	1221.1	20.487	821.78	1076.1	42.148	56.339	0	0	-16.444	-8.3653	-5.1434	-29.969	21.485	15.066	4.9177	24.518	5.0406	6.7012	-0.22572	-5.4515	1647.6
9.91	992	78	NaN	22.82	9.9661	-23.188	-163.59	19.461	15.644	-17.886	-819.01	1221.1	20.451	821.7	1076.1	42.252	57.541	0	0	-16.395	-8.316	-5.1454	-29.971	21.482	15.073	4.917	24.51	5.0869	6.7569	-0.22835	-5.4612	1647.6
9.92	993	78	NaN	22.815	9.957	-23.19	-163.57	19.466	15.6	-17.871	-819.03	1221.1	20.209	821.52	1076.1	42.439	56.282	0	0	-16.346	-8.2672	-5.1478	-29.974	21.485	15.098	4.9073	24.515	5.1393	6.8304	-0.24053	-5.4584	1647.4
9.93	994	78	NaN	22.81	9.9446	-23.194	-163.55	19.453	15.521	-17.848	-819.06	1221.1	19.851	821.24	1076.1	43.317	56.847	0	0	-16.266	-8.1878	-5.1493	-29.975	21.494	15.131	4.8941	24.503	5.2274	6.9428	-0.25526	-5.4721	1647.1
9.94	995	78	NaN	22.813	9.9533	-23.206	-163.55	19.374	15.495	-17.77	-819.01	1221.1	19.707	820.96	1076.1	42.86	56.89	0	0	-16.16	-8.0822	-5.15	-29.976	21.504	15.137	4.9022	24.426	5.344	7.055	-0.24781	-5.5505	1646.8
9.95	996	78	NaN	22.809	9.9405	-23.196	-163.55	19.179	15.354	-17.794	-819.03	1221.1	19.401	821.05	1076	41.278	53.659	0	0	-16.103	-8.0256	-5.1513	-29.977	21.51	15.151	4.8873	24.233	5.4067	7.1249	-0.26396	-5.7446	1646.9
9.96	997	78	NaN	22.811	9.9393	-23.185	-163.54	19.049	15.302	-17.8	-819.01	1221.1	19.247	820.82	1076	42.005	55.994	0	0	-16.06	-7.9823	-5.1523	-29.978	21.516	15.169	4.8844	24.104	5.4566	7.1871	-0.26796	-5.8741	1646.6
9.97	998	78	NaN	22.816	9.9364	-23.177	-163.51	18.914	15.236	-17.789	-818.97	1221.1	19.029	820.37	1076	41.758	56.025	0	0	-16.037	-7.9598	-5.1529	-29.979	21.529	15.199	4.8798	23.971	5.492	7.2391	-0.27318	-6.0083	1646.2
9.98	999	78	NaN	22.821	9.9273	-23.173	-163.49	18.739	15.137	-17.771	-818.95	1221.1	18.726	819.85	1076	42.121	54.296	0	0	-16.035	-7.9577	-5.1533	-29.979	21.545	15.235	4.8685	23.798	5.5097	7.2768	-0.28488	-6.1815	1645.6
9.99	1000	78	NaN	22.816	9.9206	-23.169	-163.47	18.533	15.108	-17.763	-818.94	1221.1	18.648	819.48	1075.9	43.123	56.465	0	0	-16.081	-8.0033	-5.1533	-29.979	21.543	15.255	4.8581	23.595	5.462	7.2515	-0.29523	-6.384	1645.2
10	1001	78	NaN	22.823	9.9102	-23.174	-163.46	18.148	15.098	-17.713	-818.91	1221.1	18.642	818.99	1075.8	43.733	56.284	0	0	-16.028	-7.9507	-5.1536	-29.98	21.552	15.269	4.8446	23.213	5.5235	7.318	-0.30895	-6.7661	1644.7
10.01	1002	78	NaN	22.828	9.9011	-23.177	-163.46	17.904	15.093	-17.686	-818.9	1221.1	18.67	818.7	1075.8	44.043	54.356	0	0	-15.929	-7.852	-5.1539	-29.98	21.556	15.267	4.8331	22.972	5.6273	7.415	-0.32083	-7.0083	1644.4
10.02	1003	78	NaN	22.832	9.8891	-23.173	-163.48	17.546	15.092	-17.674	-818.87	1221.1	18.757	818.3	1075.7	42.74	56.235	0	0	-15.823	-7.7467	-5.1555	-29.981	21.557	15.243	4.818	22.617	5.7336	7.4966	-0.33744	-7.364	1644
10.03	1004	78	NaN	22.834	9.8726	-23.163	-163.52	16.871	15.125	-17.66	-818.79	1221	18.995	817.6	1075.7	42.805	54.566	0	0	-15.735	-7.6586	-5.1574	-29.983	21.551	15.2	4.797	21.947	5.8164	7.5412	-0.36044	-8.0367	1643.2
10.04	1005	78	NaN	22.829	9.8714	-23.168	-163.5	16.314	15.417	-17.622	-818.73	1221	19.929	817.42	1075.6	41.491	55.65	0	0	-15.667	-7.5916	-5.1598	-29.986	21.514	15.19	4.7939	21.391	5.8466	7.5984	-0.36583	-8.5946	1643
10.05	1006	78	NaN	22.832	9.8503	-23.174	-163.55	15.602	15.304	-17.592	-818.69	1221	19.961	817.4	1075.6	43.573	56.023	0	0	-15.64	-7.5644	-5.1621	-29.988	21.517	15.13	4.7714	20.681	5.8766	7.5657	-0.39069	-9.3068	1643
10.06	1007	78	NaN	22.834	9.8318	-23.167	-163.6	15.141	14.971	-17.609	-818.64	1221	19.283	817.2	1075.5	43.638	56.458	0	0	-15.62	-7.5448	-5.1643	-29.99	21.542	15.107	4.7517	20.221	5.9214	7.5624	-0.41258	-9.7694	1642.7
10.07	1008	78	NaN	22.833	9.8144	-23.156	-163.62	14.836	14.656	-17.641	-818.61	1221	18.572	816.91	1075.5	42.644	55.727	0	0	-15.516	-7.4409	-5.167	-29.993	21.564	15.109	4.7331	19.918	6.048	7.6679	-0.43389	-10.075	1642.4
10.08	1009	78	NaN	22.827	9.7869	-23.164	-163.65	14.359	14.659	-17.614	-818.63	1221	18.831	816.77	1075.4	43.278	54.59	0	0	-15.403	-7.3285	-5.1698	-29.996	21.55	15.076	4.7029	19.443	6.1473	7.7478	-0.46686	-10.553	1642.3
10.09	1010	78	NaN	22.834	9.7737	-23.17	-163.73	13.65	14.494	-17.562	-818.53	1221	18.888	816.26	1075.3	42.869	56.365	0	0	-15.333	-7.2583	-5.1728	-29.999	21.556	14.991	4.6852	18.739	6.2235	7.7329	-0.48762	-11.26	1641.7
10.1	1011	78	NaN	22.834	9.7694	-23.161	-163.76	13.407	14.373	-17.578	-818.47	1221	18.732	815.95	1075.3	40.904	54.659	0	0	-15.225	-7.151	-5.1753	-30.001	21.562	14.969	4.6795	18.497	6.3368	7.8178	-0.49574	-11.504	1641.3
10.11	1012	78	NaN	22.837	9.7679	-23.161	-163.8	13.12	14.291	-17.563	-818.43	1220.9	18.734	815.69	1075.3	42.835	56.462	0	0	-15.091	-7.0174	-5.1774	-30.003	21.565	14.925	4.6763	18.212	6.4741	7.908	-0.50107	-11.792	1641
10.12	1013	78	NaN	22.842	9.7608	-23.169	-163.89	12.65	14.211	-17.521	-818.39	1220.9	18.903	815.45	1075.2	40.73	56.786	0	0	-15.022	-6.9489	-5.17	-29.996	21.565	14.831	4.6663	17.744	6.5428	7.8825	-0.50374	-12.252	1640.7
10.13	1014	78	NaN	22.836	9.7315	-23.146	-163.99	12.416	14.029	-17.633	-818.41	1220.9	18.646	815.31	1075.2	44.324	56.936	0	0	-14.99	-6.9175	-5.1652	-29.991	21.564	14.734	4.6368	17.51	6.5736	7.8165	-0.52843	-12.481	1640.6
10.14	1015	78	NaN	22.842	9.7316	-23.149	-164.03	12.093	14.006	-17.62	-818.37	1220.9	18.917	814.74	1075.2	41.227	54.928	0	0	-15.024	-6.951	-5.1657	-29.992	21.56	14.686	4.634	17.19	6.5358	7.735	-0.53171	-12.801	1640
10.15	1016	78	NaN	22.846	9.7395	-23.155	-164.07	11.819	13.893	-17.597	-818.31	1220.9	18.922	814.47	1075.2	42.477	53.853	0	0	-15.039	-6.9659	-5.1666	-29.993	21.565	14.647	4.6405	16.918	6.5257	7.6813	-0.52603	-13.075	1639.7
10.16	1017	78	NaN	22.849	9.7445	-23.161	-164.1	11.605	13.745	-17.593	-818.27	1220.9	18.784	814.35	1075.2	42.563	56.235	0	0	-15.014	-6.9412	-5.1682	-29.994	21.573	14.624	4.6453	16.705	6.5583	7.6824	-0.52287	-13.29	1639.5
10.17	1018	78	NaN	22.85	9.7401	-23.161	-164.11	11.415	13.639	-17.62	-818.27	1220.9	18.736	814.15	1075.2	43.959	55.603	0	0	-14.969	-6.8966	-5.1685	-29.994	21.574	14.611	4.6405	16.514	6.6046	7.7147	-0.528	-13.48	1639.3
10.18	1019	78	NaN	22.842	9.7351	-23.156	-164.19	10.993	13.596	-17.665	-818.29	1220.9	19.096	814.11	1075.1	41.373	56.337	0	0	-14.92	-6.8473	-5.1683	-29.994	21.552	14.516	4.6331	16.095	6.6319	7.6684	-0.53519	-13.899	1639.3
10.19	1020	78	NaN	22.844	9.7208	-23.142	-164.21	10.79	13.523	-17.748	-818.3	1220.9	19.128	813.96	1075.1	42.098	55.843	0	0	-14.902	-6.8297	-5.1675	-29.993	21.55	14.499	4.6165	15.895	6.6477	7.6691	-0.55094	-14.099	1639.2
10.2	1021	78	NaN	22.847	9.7152	-23.135	-164.2	10.625	13.409	-17.802	-818.3	1220.9	19.046	813.71	1075	41.673	56.011	0	0	-14.866	-6.7934	-5.1657	-29.992	21.553	14.51	4.6092	15.731	6.6876	7.7166	-0.55647	-14.26	1638.9
10.21	1022	78	NaN	22.848	9.7157	-23.137	-164.18	10.453	13.322	-17.817	-818.29	1220.9	19.067	813.46	1075	41.266	53.915	0	0	-14.809	-6.7373	-5.1629	-29.989	21.553	14.522	4.6085	15.56	6.7436	7.7849	-0.55442	-14.428	1638.7
10.22	1023	78	NaN	22.848	9.7102	-23.146	-164.18	10.279	13.371	-17.807	-818.3	1220.9	19.437	813.32	1075	43.306	57.023	0	0	-14.809	-6.7371	-5.1604	-29.986	21.541	14.513	4.6021	15.387	6.7314	7.7754	-0.55833	-14.599	1638.6
10.23	1024	78	NaN	22.845	9.7116	-23.146	-164.19	10.172	13.406	-17.815	-818.31	1220.9	19.675	813.31	1075	42.919	56.832	0	0	-14.818	-6.7455	-5.1579	-29.984	21.529	14.498	4.6027	15.281	6.7108	7.7527	-0.55523	-14.703	1638.6
10.24	1025	78	NaN	22.844	9.7046	-23.15	-164.1	9.9607	13.306	-17.854	-818.32	1220.9	19.816	813.07	1074.9	41.65	55.699	0	0	-14.834	-6.7616	-5.1551	-29.981	21.521	14.575	4.5921	15.073	6.687	7.8132	-0.56303	-14.908	1638.3
10.25	1026	78	NaN	22.843	9.6914	-23.153	-164.03	9.8079	13.188	-17.887	-818.34	1220.9	19.893	812.84	1074.8	43.356	55.983	0	0	-14.862	-6.7895	-5.1519	-29.978	21.517	14.645	4.576	14.923	6.6547	7.8557	-0.57592	-15.055	1638.1
10.26	1027	78	NaN	22.843	9.6721	-23.153	-163.99	9.7648	13.093	-17.919	-818.39	1220.8	19.929	812.71	1074.8	43.152	56.059	0	0	-14.925	-6.8525	-5.1474	-29.973	21.513	14.683	4.5555	14.881	6.5881	7.8301	-0.59194	-15.092	1638.1
10.27	1028	78	NaN	22.839	9.6424	-23.14	-163.9	9.7268	12.959	-18.033	-818.44	1220.8	19.926	812.53	1074.7	42.271	55.224	0	0	-14.965	-6.8923	-5.1434	-29.969	21.506	14.765	4.5241	14.845	6.5409	7.8722	-0.6193	-15.124	1637.9
10.28	1029	78	NaN	22.837	9.6319	-23.135	-163.86	9.6448	12.933	-18.094	-818.44	1220.8	20.134	812.56	1074.6	42.395	57.625	0	0	-14.99	-6.9172	-5.1396	-29.966	21.494	14.798	4.5116	14.765	6.5039	7.8812	-0.628	-15.201	1638
10.29	1030	78	NaN	22.836	9.6176	-23.144	-163.8	9.6114	12.847	-18.127	-818.45	1220.8	20.24	812.52	1074.6	42.538	57.185	0	0	-15.075	-7.0017	-5.1378	-29.964	21.488	14.851	4.4963	14.733	6.4133	7.8494	-0.64154	-15.231	1638
10.3	1031	78	NaN	22.834	9.6009	-23.156	-163.75	9.6016	12.747	-18.155	-818.48	1220.8	20.294	812.46	1074.6	41.912	55.901	0	0	-15.16	-7.0859	-5.1363	-29.962	21.484	14.903	4.4791	14.723	6.3244	7.8171	-0.65721	-15.239	1637.9
10.31	1032	78	NaN	22.83	9.5849	-23.165	-163.71	9.5863	12.688	-18.19	-818.51	1220.8	20.369	812.45	1074.6	43.46	56.788	0	0	-15.244	-7.1698	-5.1352	-29.961	21.476	14.935	4.4628	14.708	6.2318	7.7652	-0.6724	-15.253	1638
10.32	1033	78	NaN	22.821	9.5678	-23.174	-163.66	9.5904	12.64	-18.22	-818.54	1220.8	20.445	812.41	1074.5	43.324	56.303	0	0	-15.333	-7.2589	-5.1342	-29.96	21.463	14.98	4.4457	14.713	6.13	7.7215	-0.68849	-15.248	1638
10.33	1034	78	NaN	22.816	9.547	-23.178	-163.61	9.6031	12.591	-18.285	-818.57	1220.8	20.537	812.37	1074.5	43.604	55.745	0	0	-15.432	-7.3572	-5.1333	-29.959	21.453	15.022	4.4247	14.725	6.0205	7.6646	-0.7086	-15.234	1637.9
10.34	1035	78	NaN	22.815	9.5317	-23.178	-163.59	9.5891	12.58	-18.352	-818.57	1220.8	20.701	812.39	1074.5	41.752	55.909	0	0	-15.534	-7.4584	-5.133	-29.959	21.443	15.043	4.4088	14.712	5.9093	7.5842	-0.72415	-15.247	1638
10.35	1036	78	NaN	22.811	9.5195	-23.179	-163.56	9.5762	12.576	-18.407	-818.56	1220.8	20.831	812.44	1074.5	42.695	58.582	0	0	-15.646	-7.5706	-5.1326	-29.959	21.433	15.06	4.3958	14.7	5.7863	7.4896	-0.73676	-15.259	1638
10.36	1037	78	NaN	22.796	9.5023	-23.187	-163.51	9.6215	12.519	-18.445	-818.57	1220.8	20.747	812.4	1074.5	42.571	56.847	0	0	-15.823	-7.7464	-5.1313	-29.957	21.419	15.109	4.3788	14.745	5.5964	7.3623	-0.75247	-15.212	1638
10.37	1038	78	NaN	22.796	9.4856	-23.193	-163.49	9.6116	12.553	-18.459	-818.55	1220.8	20.885	812.45	1074.5	43.364	56.358	0	0	-15.922	-7.8452	-5.1309	-29.957	21.415	15.126	4.3625	14.735	5.4925	7.281	-0.76841	-15.222	1638
10.38	1039	78	NaN	22.791	9.4513	-23.213	-163.46	9.6421	12.553	-18.473	-818.57	1220.8	20.862	812.48	1074.5	41.454	55.934	0	0	-15.95	-7.8733	-5.1315	-29.957	21.409	15.156	4.3287	14.765	5.4587	7.2824	-0.80284	-15.193	1638.1
10.39	1040	78	NaN	22.785	9.4172	-23.224	-163.44	9.6738	12.563	-18.503	-818.57	1220.7	20.845	812.52	1074.5	42.659	57.559	0	0	-15.976	-7.8988	-5.131	-29.957	21.404	15.176	4.2948	14.796	5.4276	7.2774	-0.83623	-15.161	1638.1
10.4	1041	78	NaN	22.782	9.3914	-23.226	-163.43	9.6955	12.593	-18.533	-818.55	1220.7	20.88	812.58	1074.5	44.232	57.257	0	0	-16.001	-7.924	-5.1304	-29.956	21.398	15.183	4.2691	14.818	5.3967	7.2588	-0.86132	-15.139	1638.1
10.41	1042	78	NaN	22.772	9.3707	-23.248	-163.43	9.7363	12.6	-18.497	-818.53	1220.7	20.84	812.64	1074.5	41.926	56.046	0	0	-16.001	-7.9239	-5.1314	-29.957	21.391	15.193	4.2482	14.859	5.3896	7.269	-0.88316	-15.099	1638.2
10.42	1043	78	NaN	22.767	9.3163	-23.256	-163.41	9.8406	12.632	-18.539	-818.53	1220.7	20.789	812.72	1074.5	43.462	56.216	0	0	-16.03	-7.9528	-5.1322	-29.958	21.386	15.205	4.195	14.962	5.3558	7.2523	-0.93715	-14.996	1638.3
10.43	1044	78	NaN	22.761	9.2705	-23.28	-163.41	9.9932	12.661	-18.535	-818.51	1220.7	20.72	812.81	1074.5	42.24	56.366	0	0	-16.146	-8.0684	-5.1319	-29.958	21.382	15.214	4.1508	15.113	5.2359	7.1456	-0.98102	-14.845	1638.3
10.44	1045	78	NaN	22.753	9.2355	-23.308	-163.4	10.165	12.683	-18.51	-818.49	1220.7	20.63	812.87	1074.5	41.422	55.249	0	0	-16.182	-8.104	-5.1317	-29.958	21.379	15.225	4.1181	15.282	5.1968	7.1209	-1.0135	-14.675	1638.4
10.45	1046	78	NaN	22.746	9.2078	-23.326	-163.39	10.328	12.699	-18.499	-818.49	1220.7	20.533	812.9	1074.6	44.142	54.68	0	0	-16.176	-8.0975	-5.1315	-29.957	21.376	15.24	4.0935	15.442	5.2002	7.1426	-1.038	-14.515	1638.4
10.46	1047	78	NaN	22.745	9.1772	-23.351	-163.39	10.479	12.726	-18.497	-818.52	1220.6	20.51	813	1074.6	42.293	58.315	0	0	-16.186	-8.1081	-5.1303	-29.956	21.376	15.238	4.0651	15.591	5.1896	7.1302	-1.0652	-14.365	1638.5
10.47	1048	78	NaN	22.752	9.1586	-23.361	-163.4	10.689	12.829	-18.526	-818.47	1220.6	20.727	813.2	1074.7	43.022	54.864	0	0	-16.259	-8.1804	-5.1296	-29.956	21.374	15.223	4.0493	15.798	5.1149	7.043	-1.0803	-14.157	1638.7
10.48	1049	78	NaN	22.757	9.1455	-23.362	-163.4	10.939	12.885	-18.565	-818.42	1220.6	20.84	813.32	1074.8	42.307	57.318	0	0	-16.417	-8.3379	-5.1297	-29.956	21.374	15.212	4.0393	16.046	4.9569	6.874	-1.0903	-13.91	1638.7
10.49	1050	78	NaN	22.761	9.1393	-23.359	-163.4	11.218	12.893	-18.602	-818.39	1220.6	20.812	813.34	1074.8	42.523	56.896	0	0	-16.537	-8.4574	-5.1299	-29.956	21.377	15.216	4.0359	16.321	4.8401	6.7584	-1.094	-13.635	1638.7
10.5	1051	78	NaN	22.765	9.1444	-23.36	-163.37	11.511	12.909	-18.625	-818.33	1220.6	20.741	813.34	1074.9	43.043	55.294	0	0	-16.6	-8.5205	-5.1303	-29.956	21.383	15.246	4.0426	16.612	4.7828	6.7252	-1.0877	-13.344	1638.6
10.51	1052	78	NaN	22.772	9.1515	-23.36	-163.38	11.819	12.966	-18.649	-818.28	1220.6	20.969	813.7	1074.9	44.774	55.288	0	0	-16.716	-8.6362	-5.1304	-29.956	21.382	15.229	4.051	16.92	4.6654	6.5926	-1.0794	-13.036	1638.9
10.52	1053	78	NaN	22.779	9.1787	-23.413	-163.38	12.136	12.955	-18.454	-818.26	1220.6	20.914	813.86	1075	43.406	56.818	0	0	-16.831	-8.7506	-5.1304	-29.956	21.397	15.24	4.0819	17.233	4.5659	6.4893	-1.0485	-12.723	1639.1
10.53	1054	78	NaN	22.783	9.1994	-23.446	-163.37	12.5	12.972	-18.334	-818.24	1220.6	20.87	813.97	1075	42.136	57.4	0	0	-16.87	-8.7892	-5.1306	-29.957	21.408	15.254	4.1046	17.595	4.5373	6.465	-1.0261	-12.361	1639.2
10.54	1055	78	NaN	22.785	9.2049	-23.435	-163.35	12.898	13.016	-18.386	-818.21	1220.6	20.864	814.12	1075	41.997	54.745	0	0	-16.954	-8.8727	-5.1307	-29.957	21.408	15.271	4.1095	17.993	4.4535	6.3982	-1.0213	-11.963	1639.3
10.55	1056	78	NaN	22.785	9.2103	-23.418	-163.3	13.229	12.929	-18.444	-818.19	1220.6	20.502	814.35	1075	43.005	57.104	0	0	-17.074	-8.9922	-5.1307	-29.957	21.418	15.329	4.1166	18.322	4.344	6.3367	-1.0141	-11.634	1639.5
10.56	1057	78	NaN	22.792	9.2445	-23.415	-163.25	13.578	13.01	-18.454	-818.13	1220.6	20.536	814.81	1075.1	42.036	54.168	0	0	-17.079	-8.9967	-5.131	-29.957	21.424	15.384	4.1535	18.669	4.3458	6.3877	-0.97747	-11.288	1639.9
10.57	1058	78	NaN	22.798	9.2594	-23.405	-163.21	13.976	12.975	-18.509	-818.11	1220.6	20.204	815.01	1075.2	42.658	53.553	0	0	-17.076	-8.9939	-5.1312	-29.957	21.44	15.434	4.1716	19.063	4.3646	6.44	-0.95958	-10.894	1640
10.58	1059	78	NaN	22.802	9.2675	-23.392	-163.17	14.309	12.984	-18.582	-818.11	1220.6	19.982	815.19	1075.2	44.368	56.749	0	0	-16.995	-8.9136	-5.1302	-29.956	21.449	15.473	4.1831	19.394	4.4541	6.5596	-0.94708	-10.563	1640.2
10.59	1060	78	NaN	22.803	9.284	-23.381	-163.12	14.539	13.128	-18.639	-818.1	1220.6	20.099	815.55	1075.3	41.507	56.02	0	0	-16.935	-8.8539	-5.1296	-29.956	21.445	15.52	4.2031	19.62	4.51	6.6659	-0.9265	-10.336	1640.6
10.6	1061	78	NaN	22.812	9.3062	-23.375	-162.96	15.127	12.827	-18.708	-818.08	1220.6	18.554	815.87	1075.4	42.469	56.115	0	0	-16.942	-8.861	-5.1303	-29.956	21.505	15.729	4.2298	20.204	4.5631	6.868	-0.90049	-9.7527	1640.8
10.61	1062	78	NaN	22.815	9.3279	-23.394	-162.89	15.363	12.938	-18.697	-818.09	1220.6	18.438	816.3	1075.5	40.238	55.984	0	0	-16.918	-8.8366	-5.1293	-29.955	21.513	15.811	4.2558	20.435	4.5954	6.9742	-0.87345	-9.5198	1641.2
10.62	1063	78	NaN	22.815	9.3403	-23.402	-162.86	15.584	13.185	-18.729	-818.11	1220.6	18.667	816.59	1075.6	43.143	55.357	0	0	-16.874	-8.7925	-5.1279	-29.954	21.505	15.832	4.272	20.652	4.6312	7.0392	-0.85598	-9.3019	1641.5
10.63	1064	78	NaN	22.815	9.3506	-23.4	-162.83	15.901	13.419	-18.801	-818.13	1220.6	18.743	816.76	1075.7	43.516	57.771	0	0	-16.761	-8.6801	-5.1333	-29.959	21.499	15.851	4.2863	20.965	4.7384	7.1706	-0.84702	-8.9945	1641.7
10.64	1065	78	NaN	22.814	9.3733	-23.406	-162.76	16.346	13.527	-18.852	-818.13	1220.6	18.351	816.95	1075.8	42.699	56.822	0	0	-16.621	-8.5406	-5.1388	-29.965	21.511	15.934	4.3148	21.404	4.8901	7.3932	-0.82397	-8.5606	1641.9
10.65	1066	78	NaN	22.806	9.3809	-23.406	-162.67	16.506	14.24	-18.939	-818.17	1220.6	19.615	817.41	1075.9	43.522	58.252	0	0	-16.448	-8.3689	-5.1443	-29.97	21.456	15.981	4.3271	21.559	5.0077	7.612	-0.81722	-8.4109	1642.4
10.66	1067	78	NaN	22.801	9.3874	-23.412	-162.65	16.777	14.284	-18.969	-818.21	1220.5	19.232	817.69	1075.9	41.431	58.137	0	0	-16.276	-8.1972	-5.1499	-29.976	21.463	16.015	4.3367	21.828	5.1876	7.8176	-0.81317	-8.148	1642.7
10.67	1068	78	NaN	22.797	9.3924	-23.418	-162.62	17.005	14.214	-18.988	-818.24	1220.5	18.627	817.97	1076	44.573	55.533	0	0	-16.103	-8.0254	-5.1555	-29.981	21.48	16.061	4.344	22.054	5.3767	8.0356	-0.81146	-7.9278	1643
10.68	1069	78	NaN	22.795	9.3955	-23.422	-162.57	17.133	14.291	-19.005	-818.27	1220.5	18.473	818.32	1076	40.798	56.556	0	0	-15.931	-7.8537	-5.161	-29.987	21.483	16.119	4.3488	22.18	5.5526	8.2654	-0.81218	-7.8074	1643.4
10.69	1070	78	NaN	22.803	9.3958	-23.434	-162.54	17.231	14.431	-18.972	-818.3	1220.5	18.541	818.65	1076	43.261	56.212	0	0	-15.796	-7.7192	-5.1658	-29.992	21.49	16.147	4.3503	22.276	5.6948	8.4282	-0.81549	-7.7155	1643.7
10.7	1071	78	NaN	22.796	9.4002	-23.427	-162.49	17.479	14.455	-19.015	-818.32	1220.5	18.155	818.99	1076	40.9	55.812	0	0	-15.806	-7.7298	-5.1675	-29.993	21.496	16.213	4.3572	22.522	5.6898	8.4829	-0.81021	-7.4713	1644.1
10.71	1072	78	NaN	22.799	9.3999	-23.413	-162.44	17.707	14.531	-19.07	-818.36	1220.5	17.961	819.27	1076	42.166	54.523	0	0	-15.769	-7.6925	-5.1676	-29.994	21.503	16.269	4.3589	22.748	5.7345	8.5766	-0.80865	-7.2459	1644.4
10.72	1073	78	NaN	22.806	9.4022	-23.405	-162.37	17.842	14.741	-19.104	-818.38	1220.5	18.225	819.56	1076	43.718	58.027	0	0	-15.698	-7.6222	-5.1666	-29.993	21.5	16.322	4.3627	22.882	5.8018	8.6996	-0.80382	-7.1106	1644.7
10.73	1074	78	NaN	22.81	9.4109	-23.408	-162.29	17.869	15.075	-19.103	-818.4	1220.5	18.937	819.9	1076.1	42.9	56.841	0	0	-15.614	-7.5383	-5.1653	-29.991	21.48	16.376	4.3729	22.907	5.8662	8.8379	-0.79247	-7.0839	1645.1
10.74	1075	78	NaN	22.812	9.4004	-23.409	-162.26	17.996	15.083	-19.141	-818.45	1220.5	18.816	819.97	1076.1	43.661	54.885	0	0	-15.529	-7.4541	-5.1641	-29.99	21.485	16.409	4.3638	23.033	5.9554	8.9553	-0.80027	-6.9572	1645.2
10.75	1076	78	NaN	22.816	9.4037	-23.412	-162.26	18.081	15.116	-19.156	-818.47	1220.5	18.847	820.09	1076.1	43.395	56.844	0	0	-15.505	-7.4303	-5.1621	-29.988	21.487	16.409	4.368	23.117	5.9816	8.979	-0.79407	-6.8715	1645.4
10.76	1077	78	NaN	22.821	9.4053	-23.413	-162.29	18.216	14.987	-19.174	-818.48	1220.5	18.459	820.11	1076.1	42.628	55.844	0	0	-15.479	-7.4044	-5.1602	-29.986	21.505	16.39	4.3696	23.251	6.0256	8.9855	-0.79063	-6.7348	1645.4
10.77	1078	78	NaN	22.822	9.4042	-23.417	-162.34	18.388	14.819	-19.198	-818.5	1220.5	17.994	820.07	1076.1	42.97	57.501	0	0	-15.444	-7.3693	-5.1586	-29.985	21.522	16.359	4.3685	23.424	6.078	8.9892	-0.79006	-6.5606	1645.3
10.78	1079	78	NaN	22.815	9.4042	-23.436	-162.37	18.541	14.878	-19.224	-818.56	1220.5	18.21	820.14	1076.1	42.246	59.933	0	0	-15.463	-7.3876	-5.1565	-29.982	21.506	16.321	4.3712	23.574	6.0434	8.9335	-0.78528	-6.4088	1645.5
10.79	1080	78	NaN	22.818	9.4001	-23.444	-162.43	18.578	14.932	-19.27	-818.59	1220.5	18.563	820.21	1076.1	42.659	56.863	0	0	-15.49	-7.4148	-5.1542	-29.98	21.495	16.248	4.3672	23.611	6.0054	8.8337	-0.78695	-6.3688	1645.6
10.8	1081	78	NaN	22.8	9.3466	-23.415	-162.48	18.609	14.969	-19.465	-818.75	1220.5	18.851	820.2	1076.1	43.936	57.325	0	0	-15.423	-7.3482	-5.1517	-29.978	21.461	16.183	4.3128	23.643	6.0381	8.8352	-0.83888	-6.3347	1645.7
10.81	1082	78	NaN	22.795	9.3398	-23.425	-162.54	18.644	14.983	-19.491	-818.79	1220.5	19.129	820.14	1076.1	42.559	59.539	0	0	-15.36	-7.2853	-5.1496	-29.976	21.445	16.111	4.3062	23.677	6.0854	8.8254	-0.84339	-6.2984	1645.7
10.82	1083	78	NaN	22.801	9.376	-23.471	-162.61	18.682	14.966	-19.369	-818.72	1220.5	19.374	820.04	1076.1	41.285	57.127	0	0	-15.301	-7.2262	-5.1478	-29.974	21.446	16.031	4.3433	23.715	6.146	8.8049	-0.80448	-6.2586	1645.6
10.83	1084	78	NaN	22.762	9.2959	-23.419	-162.66	18.712	14.905	-19.655	-818.96	1220.5	19.429	819.97	1076.1	43.038	60.12	0	0	-15.308	-7.2332	-5.1454	-29.971	21.396	15.969	4.2611	23.747	6.0888	8.7362	-0.88424	-6.2244	1645.7
10.84	1085	78	NaN	22.778	9.3602	-23.484	-162.73	18.737	14.876	-19.407	-818.82	1220.4	19.589	819.83	1076.1	41.732	64.847	0	1	-15.389	-7.314	-5.1422	-29.968	21.415	15.909	4.3271	23.771	6.026	8.5949	-0.81511	-6.1976	1645.5
10.85	1086	78	NaN	22.761	9.3355	-23.468	-162.79	18.746	14.823	-19.505	-818.92	1220.5	19.682	819.73	1076.1	43.531	64.674	0	1	-15.31	-7.2353	-5.1395	-29.965	21.391	15.844	4.3014	23.78	6.0817	8.6082	-0.83804	-6.185	1645.5
10.86	1087	78	NaN	22.743	9.3151	-23.452	-162.85	18.731	14.751	-19.605	-819.01	1220.5	19.748	819.64	1076.1	43.523	64.19	0	1	-15.249	-7.1748	-5.1372	-29.963	21.368	15.776	4.2802	23.766	6.1187	8.6012	-0.85701	-6.1975	1645.5
10.87	1088	78	NaN	22.752	9.3821	-23.51	-162.92	18.688	14.676	-19.399	-818.89	1220.4	19.843	819.54	1076.1	42.129	65.357	0	1	-15.33	-7.2555	-5.1362	-29.962	21.38	15.712	4.3489	23.722	6.0504	8.4569	-0.78727	-6.2405	1645.2
10.88	1089	78	NaN	22.743	9.3919	-23.514	-162.94	18.639	14.663	-19.405	-818.92	1220.4	19.993	819.47	1076.1	43.254	65.528	0	1	-15.327	-7.253	-5.1349	-29.961	21.366	15.68	4.3593	23.672	6.0382	8.427	-0.77564	-6.2891	1645.2
10.89	1090	78	NaN	22.72	9.3394	-23.449	-162.97	18.567	14.62	-19.689	-819.11	1220.5	20.18	819.42	1076.1	42.416	65.311	0	1	-15.274	-7.2003	-5.1334	-29.959	21.326	15.631	4.3044	23.602	6.0519	8.431	-0.82902	-6.3573	1645.4
10.9	1091	78	NaN	22.724	9.3601	-23.456	-163.01	18.481	14.571	-19.669	-819.13	1220.6	20.407	819.46	1076.1	42.505	65.262	0	1	-15.229	-7.1555	-5.1329	-29.959	21.323	15.594	4.3247	23.516	6.0931	8.4381	-0.80824	-6.4426	1645.4
10.91	1092	78	NaN	22.741	9.4219	-23.507	-163.03	18.402	14.529	-19.468	-819.04	1220.5	20.646	819.58	1076.1	40.98	61.159	0	1	-15.185	-7.1107	-5.1324	-29.958	21.339	15.569	4.3876	23.436	6.1542	8.4581	-0.74473	-6.5221	1645.5
10.92	1093	78	NaN	22.738	9.4218	-23.506	-163.04	18.362	14.508	-19.505	-819.08	1220.5	20.863	819.69	1076.1	41.502	60.098	0	1	-15.267	-7.1927	-5.1317	-29.958	21.327	15.549	4.388	23.396	6.0598	8.3561	-0.74375	-6.5616	1645.6
10.93	1094	78	NaN	22.74	9.4553	-23.548	-163.05	18.465	14.439	-19.384	-819.16	1220.6	21.461	820.04	1076.2	42.999	57.225	0	1	-15.314	-7.2397	-5.131	-29.957	21.313	15.528	4.4224	23.498	5.9991	8.2879	-0.70867	-6.4589	1646.1
10.94	1095	78	NaN	22.74	9.4481	-23.507	-163.01	18.631	14.33	-19.541	-819.17	1220.6	21.438	820.13	1076.2	44.716	57.215	0	1	-15.296	-7.2221	-5.1302	-29.956	21.308	15.557	4.4166	23.662	6.0114	8.3347	-0.71366	-6.2938	1646.2
10.95	1096	78	NaN	22.745	9.4527	-23.499	-162.97	18.832	14.243	-19.557	-819.17	1220.6	21.349	820.21	1076.3	42.194	57.957	0	1	-15.327	-7.2523	-5.1286	-29.955	21.315	15.602	4.4234	23.861	5.9886	8.3494	-0.70525	-6.0937	1646.2
10.96	1097	78	NaN	22.755	9.4805	-23.547	-162.94	19.033	14.221	-19.348	-819.19	1220.6	21.494	820.4	1076.3	43.639	55.926	0	1	-15.375	-7.3007	-5.127	-29.953	21.328	15.638	4.4544	24.059	5.9525	8.3369	-0.67258	-5.8937	1646.4
10.97	1098	78	NaN	22.756	9.4858	-23.549	-162.91	19.176	14.296	-19.314	-819.19	1220.6	21.912	820.72	1076.4	43.528	53.984	0	1	-15.439	-7.3638	-5.1265	-29.953	21.316	15.646	4.4639	24.198	5.8775	8.2824	-0.66269	-5.7542	1646.8
10.98	1099	78	NaN	22.754	9.4885	-23.554	-162.9	19.237	14.408	-19.266	-819.19	1220.6	22.337	820.94	1076.5	43.969	58.743	0	1	-15.478	-7.4026	-5.127	-29.953	21.301	15.646	4.4704	24.255	5.8233	8.2433	-0.65666	-5.6979	1647
10.99	1100	78	NaN	22.752	9.4819	-23.547	-162.85	19.414	14.5	-19.255	-819.19	1220.6	22.606	820.86	1076.6	41.745	60.576	0	1	-15.494	-7.4194	-5.1284	-29.954	21.29	15.691	4.4665	24.43	5.7958	8.272	-0.66189	-5.5246	1646.9
11	1101	78	NaN	22.742	9.4427	-23.511	-162.79	19.604	14.528	-19.365	-819.26	1220.6	22.692	820.78	1076.7	44.192	69.166	0	1	-15.528	-7.4525	-5.1291	-29.955	21.274	15.738	4.4292	24.618	5.7457	8.2859	-0.69992	-5.3371	1646.9
11.01	1102	78	NaN	22.724	9.376	-23.452	-162.78	19.709	14.473	-19.574	-819.39	1220.7	22.621	820.99	1076.8	47.781	75.285	0	1	-15.577	-7.5016	-5.1291	-29.955	21.25	15.749	4.3639	24.721	5.6733	8.2479	-0.7652	-5.2338	1647.2
11.02	1103	78	NaN	22.753	9.4513	-23.508	-162.76	19.817	14.44	-19.253	-819.15	1220.6	22.607	821.19	1076.8	48.673	74.046	0	1	-15.586	-7.5103	-5.1288	-29.955	21.291	15.776	4.4438	24.825	5.705	8.2653	-0.68505	-5.1302	1647.2
11.03	1104	78	NaN	22.76	9.4554	-23.497	-162.73	19.982	14.421	-19.179	-819.06	1220.6	22.592	821.34	1077	49.716	74.034	1	1	-15.598	-7.5226	-5.1286	-29.955	21.301	15.808	4.453	24.984	5.7029	8.2852	-0.67558	-4.9704	1647.2
11.04	1105	78	NaN	22.757	9.4401	-23.473	-162.76	20.067	14.49	-19.155	-818.99	1220.6	22.925	821.66	1077.1	50.87	74.763	1	1	-15.633	-7.5578	-5.1289	-29.955	21.287	15.766	4.4406	25.066	5.654	8.2085	-0.6883	-4.8886	1647.5
11.05	1106	78	NaN	22.754	9.4211	-23.45	-162.83	20.138	14.568	-19.123	-818.91	1220.6	23.314	822.03	1077.1	51.035	73.79	1	1	-15.68	-7.6045	-5.1294	-29.955	21.273	15.692	4.423	25.136	5.5922	8.0872	-0.7064	-4.8196	1647.7
11.06	1107	78	NaN	22.764	9.4035	-23.432	-162.85	20.347	14.502	-19.068	-818.8	1220.6	23.172	822.16	1077.1	55.928	71.627	1	1	-15.731	-7.655	-5.1302	-29.956	21.289	15.678	4.408	25.342	5.5581	8.023	-0.72218	-4.6138	1647.8
11.07	1108	78	NaN	22.775	9.3777	-23.415	-162.89	20.554	14.328	-19.014	-818.69	1220.6	22.729	822.42	1077.2	59.224	68.38	1	1	-15.74	-7.6634	-5.1305	-29.956	21.318	15.653	4.385	25.547	5.5788	7.9894	-0.7454	-4.4098	1647.9
11.08	1109	78	NaN	22.784	9.3619	-23.404	-162.92	20.626	14.32	-18.955	-818.61	1220.6	22.773	822.67	1077.2	61.525	67.882	1	1	-15.749	-7.6725	-5.1307	-29.957	21.328	15.62	4.3694	25.619	5.5789	7.9475	-0.76138	-4.3377	1648.1
11.09	1110	78	NaN	22.793	9.3543	-23.399	-162.95	20.677	14.354	-18.872	-818.53	1220.6	22.923	822.89	1077.2	61.759	64.104	1	1	-15.791	-7.7147	-5.1308	-29.957	21.334	15.591	4.362	25.669	5.5434	7.876	-0.76881	-4.2877	1648.2
11.1	1111	78	NaN	22.807	9.3507	-23.395	-162.97	20.786	14.36	-18.776	-818.44	1220.6	22.95	823.06	1077.2	62.286	62.826	1	1	-15.833	-7.7569	-5.1311	-29.957	21.351	15.576	4.3602	25.777	5.5178	7.8194	-0.77091	-4.1805	1648.3
11.11	1112	78	NaN	22.835	9.3415	-23.371	-162.96	21.025	14.326	-18.729	-818.33	1220.6	22.757	823.16	1077.3	62.63	62.701	1	1	-15.876	-7.7991	-5.1317	-29.958	21.387	15.594	4.3546	26.011	5.5112	7.7949	-0.77714	-3.9462	1648.3
11.12	1113	78	NaN	22.875	9.3421	-23.291	-162.94	21.178	14.352	-18.859	-818.18	1220.6	22.66	823.36	1077.3	64.101	64.35	1	1	-15.929	-7.8524	-5.1333	-29.959	21.426	15.609	4.3539	26.167	5.4967	7.7564	-0.77942	-3.7926	1648.3
11.13	1114	78	NaN	22.909	9.3681	-23.28	-162.93	21.259	14.4	-18.751	-818.07	1220.6	22.673	823.56	1077.3	65.331	62.935	1	1	-15.987	-7.9098	-5.1354	-29.961	21.464	15.623	4.3793	26.248	5.4767	7.7137	-0.75608	-3.7132	1648.4
11.14	1115	78	NaN	22.936	9.3939	-23.27	-162.91	21.333	14.421	-18.659	-817.97	1220.6	22.582	823.7	1077.3	65.63	63.111	1	1	-16.05	-7.9729	-5.1386	-29.965	21.497	15.656	4.4048	26.322	5.4462	7.6829	-0.73378	-3.6427	1648.4
11.15	1116	78	NaN	22.958	9.402	-23.209	-162.85	21.448	14.4	-18.785	-817.85	1220.7	22.272	823.76	1077.3	65.985	63.928	1	1	-16.067	-7.9897	-5.1415	-29.967	21.525	15.716	4.4117	26.439	5.4582	7.7264	-0.72981	-3.5286	1648.4
11.16	1117	78	NaN	23.002	9.4371	-23.197	-162.8	21.552	14.502	-18.697	-817.73	1220.7	22.231	823.92	1077.3	65.864	64.047	1	1	-16.047	-7.97	-5.1442	-29.97	21.573	15.772	4.4451	26.544	5.526	7.8022	-0.69905	-3.4263	1648.4
11.17	1118	78	NaN	23.015	9.4378	-23.187	-162.78	21.603	14.547	-18.706	-817.72	1220.7	22.201	823.99	1077.2	65.252	63.353	1	1	-15.982	-7.9046	-5.1484	-29.974	21.588	15.788	4.4455	26.596	5.6058	7.8834	-0.70292	-3.3788	1648.5
11.18	1119	78	NaN	23.026	9.4442	-23.182	-162.76	21.667	14.645	-18.699	-817.71	1220.7	22.204	824.09	1077.2	64.517	63.258	1	1	-15.878	-7.8009	-5.1538	-29.98	21.599	15.814	4.4519	26.659	5.721	8.0131	-0.70199	-3.3209	1648.6
11.19	1120	78	NaN	23.034	9.456	-23.176	-162.71	21.765	14.765	-18.696	-817.67	1220.7	22.119	824.19	1077.2	63.788	64.612	1	1	-15.774	-7.6972	-5.1593	-29.985	21.61	15.867	4.4637	26.757	5.8366	8.1695	-0.69557	-3.2284	1648.6
11.2	1121	78	NaN	23.03	9.4576	-23.156	-162.64	21.903	14.817	-18.771	-817.65	1220.7	21.768	824.22	1077.3	64.065	62.439	1	1	-15.669	-7.5936	-5.1647	-29.991	21.616	15.949	4.4653	26.896	5.9463	8.355	-0.69936	-3.0951	1648.6
11.21	1122	78	NaN	23.018	9.4547	-23.147	-162.65	21.952	14.869	-18.824	-817.66	1220.7	21.791	824.21	1077.3	63.222	61.26	1	1	-15.565	-7.4899	-5.1701	-29.996	21.601	15.932	4.4635	26.943	6.036	8.4418	-0.70667	-3.0534	1648.6
11.22	1123	78	NaN	23.006	9.4664	-23.193	-162.63	21.992	14.95	-18.723	-817.71	1220.7	21.762	824.21	1077.3	62.596	61.424	1	1	-15.461	-7.3862	-5.1756	-30.002	21.594	15.962	4.4769	26.982	6.1326	8.5756	-0.69871	-3.0198	1648.7
11.23	1124	78	NaN	22.988	9.4613	-23.236	-162.59	22.039	14.998	-18.68	-817.79	1220.7	21.652	824.17	1077.4	60.213	61.537	1	1	-15.357	-7.2825	-5.181	-30.007	21.581	16.004	4.4736	27.026	6.2243	8.7215	-0.70744	-2.9808	1648.7
11.24	1125	78	NaN	22.963	9.4368	-23.26	-162.56	22.083	15.006	-18.74	-817.89	1220.7	21.49	824.09	1077.5	57.397	59.073	1	1	-15.253	-7.1788	-5.1864	-30.012	21.56	16.041	4.4508	27.069	6.307	8.8624	-0.73563	-2.9436	1648.7
11.25	1126	78	NaN	22.935	9.4315	-23.309	-162.52	22.083	15.036	-18.731	-817.95	1220.7	21.406	824.02	1077.5	52.198	56.567	1	0	-15.16	-7.0866	-5.1917	-30.018	21.535	16.076	4.4473	27.068	6.3744	8.9891	-0.74437	-2.9501	1648.7
11.26	1127	78	NaN	22.913	9.4204	-23.318	-162.53	22.065	15.037	-18.811	-818.02	1220.8	21.367	823.97	1077.5	52.16	54.111	1	0	-15.24	-7.1662	-5.1944	-30.02	21.512	16.072	4.4359	27.049	6.2715	8.9059	-0.75853	-2.9709	1648.7
11.27	1128	78	NaN	22.891	9.4155	-23.333	-162.52	22.027	15.02	-18.876	-818.09	1220.8	21.306	823.94	1077.5	53.536	55.859	1	0	-15.32	-7.2458	-5.1971	-30.023	21.489	16.076	4.4298	27.013	6.1686	8.83	-0.76733	-3.01	1648.8
11.28	1129	78	NaN	22.872	9.4174	-23.345	-162.53	21.964	15.016	-18.946	-818.12	1220.8	21.321	823.93	1077.4	52.938	56.22	1	0	-15.4	-7.3254	-5.1998	-30.026	21.467	16.07	4.4296	26.952	6.0674	8.7448	-0.77022	-3.0737	1648.8
11.29	1130	78	NaN	22.861	9.4255	-23.345	-162.54	21.882	15.039	-19.045	-818.14	1220.8	21.453	823.95	1077.4	52.922	56.497	1	0	-15.48	-7.405	-5.2025	-30.028	21.448	16.043	4.4348	26.873	5.968	8.6382	-0.76777	-3.1555	1648.8
11.3	1131	78	NaN	22.834	9.4406	-23.357	-162.55	21.856	14.996	-19.144	-818.18	1220.8	21.384	823.81	1077.3	52.523	56.473	1	0	-15.573	-7.4976	-5.2056	-30.032	21.42	16.033	4.4468	26.849	5.8471	8.5355	-0.75879	-3.182	1648.8
11.31	1132	78	NaN	22.826	9.461	-23.375	-162.56	21.873	14.935	-19.154	-818.18	1220.9	21.253	823.66	1077.3	51.657	57.368	1	0	-15.714	-7.6377	-5.2098	-30.036	21.417	16.03	4.4649	26.869	5.7029	8.3925	-0.74496	-3.1672	1648.6
11.32	1133	78	NaN	22.823	9.4887	-23.401	-162.58	21.887	14.89	-19.149	-818.18	1220.9	21.202	823.5	1077.2	53.662	57.59	1	0	-15.782	-7.7061	-5.2127	-30.039	21.415	16.012	4.4883	26.888	5.6326	8.3058	-0.72445	-3.1511	1648.5
11.33	1134	78	NaN	22.822	9.5228	-23.433	-162.6	21.928	14.823	-19.133	-818.2	1220.9	21.091	823.28	1077.1	57.382	56.101	1	0	-15.802	-7.7257	-5.2147	-30.041	21.419	15.993	4.5173	26.933	5.6166	8.2678	-0.69741	-3.1076	1648.3
11.34	1135	78	NaN	22.828	9.5604	-23.465	-162.61	22.048	14.668	-19.091	-818.21	1221	20.674	822.98	1077.1	60.731	55.32	1	0	-15.837	-7.7601	-5.2181	-30.044	21.44	16.005	4.5516	27.056	5.6038	8.245	-0.66644	-2.9877	1648
11.35	1136	78	NaN	22.832	9.5734	-23.456	-162.66	22.062	14.678	-19.149	-818.22	1221	20.789	822.86	1077	61.93	58.156	1	0	-15.883	-7.8058	-5.2224	-30.048	21.438	15.949	4.5617	27.074	5.5553	8.1428	-0.66074	-2.9745	1647.9
11.36	1137	78	NaN	22.817	9.5352	-23.371	-162.71	22.076	14.652	-19.489	-818.33	1221	20.831	822.76	1076.9	60.266	61.009	1	0	-15.976	-7.8988	-5.2249	-30.051	21.409	15.887	4.5184	27.093	5.4334	7.9885	-0.7065	-2.9579	1647.9
11.37	1138	78	NaN	22.823	9.546	-23.329	-162.8	22.034	14.691	-19.597	-818.29	1221.1	21.165	822.76	1076.8	59.302	57.401	1	0	-16.058	-7.9804	-5.2276	-30.054	21.401	15.78	4.5242	27.056	5.3426	7.7991	-0.70344	-2.9979	1647.9
11.38	1139	78	NaN	22.844	9.5897	-23.336	-162.92	21.954	14.786	-19.485	-818.17	1221	21.725	822.8	1076.7	59.382	57.123	1	0	-16.114	-8.0366	-5.2309	-30.057	21.405	15.639	4.5643	26.979	5.291	7.6026	-0.66661	-3.0776	1647.8
11.39	1140	78	NaN	22.795	9.4749	-23.234	-162.98	21.97	14.766	-19.938	-818.41	1221.1	21.783	822.71	1076.6	59.261	55.654	1	0	-16.209	-8.1313	-5.2349	-30.061	21.339	15.565	4.4472	26.998	5.1291	7.434	-0.78776	-3.0631	1648
11.4	1141	78	NaN	22.8	9.4714	-23.253	-163.04	22.023	14.73	-19.893	-818.43	1221	21.805	822.54	1076.6	58.939	57.017	1	0	-16.318	-8.2394	-5.2386	-30.065	21.344	15.502	4.4449	27.05	5.0262	7.2621	-0.7937	-3.0151	1647.8
11.41	1142	78	NaN	22.809	9.4852	-23.269	-163.12	22.061	14.687	-19.859	-818.43	1221	21.829	822.39	1076.6	57.91	59.79	1	0	-16.42	-8.3405	-5.2386	-30.065	21.354	15.42	4.459	27.087	4.9341	7.0797	-0.77959	-2.9779	1647.7
11.42	1143	78	NaN	22.814	9.4936	-23.262	-163.2	22.074	14.662	-19.907	-818.42	1221	21.898	822.29	1076.6	57.404	57	1	0	-16.525	-8.4457	-5.2389	-30.065	21.354	15.337	4.4672	27.101	4.8293	6.8914	-0.7717	-2.9641	1647.6
11.43	1144	78	NaN	22.812	9.4847	-23.231	-163.26	22.065	14.669	-20.043	-818.41	1221	22.027	822.24	1076.6	57.435	56.903	1	0	-16.669	-8.5891	-5.2414	-30.067	21.343	15.27	4.4582	27.092	4.6736	6.6805	-0.78318	-2.9759	1647.5
11.44	1145	78	NaN	22.804	9.4668	-23.21	-163.3	22.051	14.669	-20.155	-818.45	1220.9	22.1	822.23	1076.6	56.038	56.097	1	0	-16.773	-8.6928	-5.2434	-30.069	21.329	15.229	4.4401	27.078	4.5552	6.5367	-0.80332	-2.9912	1647.6
11.45	1146	78	NaN	22.844	9.5617	-23.275	-163.39	22.061	14.609	-19.961	-818.24	1220.8	22.085	822.09	1076.6	56.228	58.197	1	0	-16.833	-8.7524	-5.2447	-30.071	21.376	15.144	4.5363	27.087	4.5424	6.3914	-0.70844	-2.9841	1647.2
11.46	1147	78	NaN	22.878	9.6276	-23.34	-163.46	22.069	14.54	-19.804	-818.13	1220.8	22.018	821.98	1076.5	55.829	57.898	1	0	-16.994	-8.9121	-5.2464	-30.072	21.417	15.08	4.6031	27.094	4.4232	6.1682	-0.6433	-2.9789	1647
11.47	1148	78	NaN	22.893	9.6425	-23.381	-163.51	22.065	14.486	-19.767	-818.17	1220.7	21.963	821.92	1076.5	55.462	58.03	1	0	-17.141	-9.0588	-5.2481	-30.074	21.435	15.037	4.6181	27.089	4.2943	5.9787	-0.62999	-2.9847	1646.9
11.48	1149	78	NaN	22.892	9.6285	-23.394	-163.55	22.043	14.459	-19.841	-818.25	1220.7	21.998	821.88	1076.5	53.982	56.79	1	0	-17.197	-9.115	-5.2496	-30.076	21.431	14.986	4.6036	27.068	4.2333	5.8713	-0.64599	-3.0072	1647
11.49	1150	78	NaN	22.893	9.6441	-23.4	-163.62	21.993	14.42	-19.947	-818.29	1220.7	22.056	821.83	1076.3	51.244	57.272	1	0	-17.302	-9.2188	-5.2477	-30.074	21.426	14.912	4.6147	27.022	4.1243	5.6928	-0.63302	-3.0516	1647
11.5	1151	78	NaN	22.89	9.6793	-23.402	-163.68	21.975	14.361	-20.03	-818.32	1220.7	22.042	821.74	1076.2	50.187	55.169	1	0	-17.433	-9.3501	-5.244	-30.07	21.42	14.854	4.6456	27.009	3.9868	5.5039	-0.59832	-3.0609	1646.9
11.51	1152	78	NaN	22.885	9.7174	-23.4	-163.71	21.978	14.288	-20.092	-818.32	1220.8	21.954	821.63	1076.2	49.963	56.607	1	0	-17.565	-9.4814	-5.2402	-30.066	21.416	14.817	4.6797	27.016	3.8509	5.3351	-0.56047	-3.0506	1646.8
11.52	1153	78	NaN	22.879	9.7475	-23.396	-163.74	21.985	14.222	-20.14	-818.32	1220.8	21.854	821.53	1076.1	49.899	55.374	1	0	-17.697	-9.6127	-5.2364	-30.062	21.412	14.791	4.7059	27.027	3.715	5.1784	-0.53053	-3.0353	1646.8
11.53	1154	78	NaN	22.871	9.761	-23.395	-163.78	21.977	14.216	-20.186	-818.37	1220.8	21.934	821.45	1076	51.517	55.74	1	0	-17.829	-9.744	-5.2326	-30.059	21.399	14.75	4.716	27.021	3.5702	5.0059	-0.51657	-3.0371	1646.7
11.54	1155	78	NaN	22.86	9.786	-23.394	-163.8	22.008	14.16	-20.252	-818.4	1220.8	21.836	821.29	1075.9	55.347	55.536	1	0	-17.961	-9.8752	-5.2288	-30.055	21.39	14.728	4.7375	27.057	3.4292	4.853	-0.49133	-2.998	1646.6
11.55	1156	78	NaN	22.844	9.8035	-23.388	-163.82	22.031	14.112	-20.311	-818.43	1220.9	21.732	821.18	1075.9	57.405	56.569	1	0	-18.093	-10.007	-5.225	-30.051	21.376	14.709	4.752	27.083	3.2828	4.7028	-0.47306	-2.9682	1646.5
11.56	1157	78	NaN	22.83	9.8195	-23.383	-163.85	22.054	14.073	-20.368	-818.46	1220.9	21.636	821.07	1075.8	59.071	55.729	1	0	-18.146	-10.059	-5.2192	-30.045	21.362	14.686	4.7652	27.109	3.2167	4.6269	-0.45406	-2.9367	1646.5
11.57	1158	78	NaN	22.822	9.8403	-23.383	-163.88	22.082	14.048	-20.421	-818.5	1220.9	21.563	820.93	1075.8	59.534	56.272	1	0	-18.191	-10.104	-5.2136	-30.04	21.355	14.657	4.7831	27.14	3.1644	4.5527	-0.43051	-2.8999	1646.4
11.58	1159	78	NaN	22.808	9.863	-23.384	-163.89	22.079	14.077	-20.439	-818.52	1220.9	21.637	820.86	1075.8	60.431	57.639	1	0	-18.329	-10.241	-5.2129	-30.039	21.338	14.641	4.8043	27.138	3.0097	4.3999	-0.40862	-2.9013	1646.3
11.59	1160	78	NaN	22.803	9.893	-23.37	-163.9	22.116	14.033	-20.506	-818.47	1221	21.463	820.75	1075.8	60.789	58.077	1	0	-18.448	-10.361	-5.2122	-30.038	21.336	14.629	4.8329	27.176	2.8878	4.268	-0.37929	-2.8619	1646.2
11.6	1161	78	NaN	22.8	9.9275	-23.371	-163.93	22.137	14.018	-20.546	-818.45	1221	21.361	820.65	1075.7	60.821	57.326	1	0	-18.445	-10.357	-5.2113	-30.037	21.335	14.609	4.8657	27.199	2.8907	4.2516	-0.34558	-2.8383	1646.1
11.61	1162	78	NaN	22.799	9.96	-23.378	-163.95	22.142	14.032	-20.574	-818.45	1221	21.331	820.55	1075.7	61.375	58.791	1	0	-18.355	-10.267	-5.2105	-30.036	21.334	14.587	4.8964	27.205	2.9795	4.3197	-0.31402	-2.831	1646
11.62	1163	78	NaN	22.798	9.9824	-23.37	-163.96	22.151	14.039	-20.636	-818.42	1221	21.26	820.47	1075.7	61.678	58.851	1	0	-18.181	-10.094	-5.2097	-30.036	21.334	14.575	4.9172	27.216	3.153	4.4805	-0.29255	-2.8194	1645.9
11.63	1164	78	NaN	22.799	10	-23.375	-163.98	22.145	14.084	-20.668	-818.39	1221	21.265	820.34	1075.7	61.503	57.68	1	0	-18.078	-9.992	-5.2067	-30.033	21.334	14.555	4.9343	27.21	3.2553	4.563	-0.27245	-2.8224	1645.7
11.64	1165	78	NaN	22.799	10.008	-23.381	-164	22.134	14.087	-20.68	-818.36	1221	21.196	820.27	1075.7	61.709	57.101	1	0	-18	-9.9142	-5.204	-30.03	21.335	14.539	4.9411	27.2	3.3354	4.6252	-0.26291	-2.8297	1645.6
11.65	1166	78	NaN	22.802	10.002	-23.387	-164.02	22.124	14.083	-20.693	-818.34	1221	21.12	820.19	1075.7	61.346	57.019	1	0	-17.965	-9.8791	-5.2025	-30.029	21.34	14.519	4.9343	27.191	3.3753	4.6398	-0.26826	-2.8375	1645.5
11.66	1167	78	NaN	22.804	9.9738	-23.383	-164.05	22.108	14.078	-20.757	-818.31	1221	21.038	820.08	1075.6	60.16	56.095	1	0	-18.038	-9.952	-5.1943	-30.02	21.343	14.492	4.9052	27.177	3.305	4.5397	-0.28912	-2.8435	1645.4
11.67	1168	78	NaN	22.794	9.9032	-23.343	-164.07	22.063	14.03	-20.977	-818.33	1221	20.856	819.99	1075.6	56.754	54.469	1	0	-18.165	-10.079	-5.1827	-30.009	21.331	14.466	4.8329	27.133	3.1662	4.3875	-0.34982	-2.8752	1645.3
11.68	1169	78	NaN	22.8	9.8981	-23.414	-164.11	21.98	14.055	-20.756	-818.32	1220.9	20.956	820.01	1075.5	53.264	56.963	1	0	-18.097	-10.011	-5.1765	-30.003	21.342	14.43	4.8266	27.052	3.2445	4.4188	-0.34997	-2.9508	1645.3
11.69	1170	78	NaN	22.796	9.8714	-23.407	-164.14	21.917	14.043	-20.803	-818.28	1220.9	20.956	820.03	1075.4	53.266	56.196	1	0	-17.932	-9.8463	-5.1733	-29.999	21.336	14.397	4.7984	26.99	3.4045	4.5508	-0.37494	-3.0096	1645.3
11.7	1171	78	NaN	22.792	9.8236	-23.365	-164.17	21.868	13.994	-20.979	-818.23	1220.9	20.845	820.04	1075.4	51.69	54.847	1	0	-17.978	-9.8919	-5.1695	-29.996	21.329	14.366	4.7489	26.943	3.3518	4.4744	-0.42062	-3.0524	1645.2
11.71	1172	78	NaN	22.795	9.7672	-23.345	-164.2	21.828	13.927	-21.093	-818.19	1220.9	20.673	820.02	1075.4	51.238	55.595	1	0	-17.96	-9.8746	-5.1657	-29.992	21.334	14.336	4.6913	26.904	3.3739	4.4616	-0.47443	-3.0874	1645.2
11.72	1173	78	NaN	22.796	9.7377	-23.36	-164.22	21.802	13.911	-21.059	-818.16	1220.9	20.617	820.02	1075.3	48.457	53.748	1	0	-17.855	-9.7695	-5.1619	-29.988	21.339	14.319	4.6617	26.878	3.4842	4.5498	-0.50026	-3.1097	1645.2
11.73	1174	78	NaN	22.796	9.6926	-23.369	-164.24	21.778	13.884	-21.075	-818.16	1220.9	20.55	820.02	1075.3	44.137	55.441	1	0	-17.887	-9.8012	-5.1588	-29.985	21.341	14.305	4.6161	26.855	3.4541	4.5042	-0.54273	-3.1303	1645.2
11.74	1175	78	NaN	22.793	9.6458	-23.385	-164.25	21.757	13.87	-21.062	-818.2	1220.9	20.504	820.03	1075.3	45.075	57.719	1	0	-17.938	-9.8527	-5.1559	-29.982	21.34	14.292	4.5694	26.834	3.4017	4.4392	-0.58646	-3.1482	1645.2
11.75	1176	78	NaN	22.795	9.606	-23.417	-164.27	21.737	13.865	-20.987	-818.24	1220.8	20.474	820.06	1075.3	43.989	55.834	1	0	-17.918	-9.8329	-5.1527	-29.979	21.346	14.281	4.5302	26.812	3.4273	4.4476	-0.6225	-3.1663	1645.3
11.76	1177	78	NaN	22.812	9.5813	-23.473	-164.28	21.709	13.86	-20.837	-818.23	1220.8	20.438	820.11	1075.2	44.266	56.278	1	0	-17.922	-9.8365	-5.1473	-29.973	21.369	14.274	4.5057	26.785	3.447	4.4378	-0.64165	-3.1883	1645.3
11.77	1178	78	NaN	22.815	9.573	-23.465	-164.3	21.674	13.892	-20.859	-818.21	1220.8	20.546	820.17	1075.2	43.121	56.726	1	0	-18.042	-9.9556	-5.1314	-29.957	21.367	14.249	4.4966	26.75	3.3254	4.2937	-0.63478	-3.207	1645.4
11.78	1179	78	NaN	22.816	9.5598	-23.441	-164.33	21.662	13.878	-20.919	-818.17	1220.8	20.48	820.23	1075.2	43.686	56.52	1	0	-18.332	-10.245	-5.1134	-29.939	21.368	14.22	4.483	26.738	3.0361	3.9755	-0.63041	-3.201	1645.4
11.79	1180	78	NaN	22.816	9.5541	-23.43	-164.36	21.651	13.871	-20.934	-818.13	1220.8	20.444	820.27	1075.2	42.546	53.974	1	0	-18.763	-10.674	-5.0938	-29.92	21.37	14.198	4.4774	26.728	2.6069	3.5245	-0.61645	-3.1918	1645.4
11.8	1181	78	NaN	22.816	9.5595	-23.437	-164.38	21.633	13.887	-20.884	-818.1	1220.8	20.503	820.31	1075.2	42.946	55.784	1	0	-18.725	-10.636	-5.0908	-29.917	21.369	14.177	4.4829	26.71	2.6441	3.5412	-0.60795	-3.207	1645.4
11.81	1182	78	NaN	22.811	9.5683	-23.434	-164.43	21.61	13.895	-20.838	-818.04	1220.8	20.557	820.41	1075.2	42.866	56.953	1	0	-18.684	-10.596	-5.0895	-29.915	21.363	14.126	4.4914	26.687	2.679	3.5306	-0.59809	-3.2282	1645.4
11.82	1183	78	NaN	22.796	9.5555	-23.435	-164.48	21.607	13.9	-20.821	-818.05	1220.8	20.615	820.48	1075.2	42.678	56.099	1	0	-18.709	-10.62	-5.0895	-29.915	21.348	14.067	4.4791	26.684	2.6386	3.4461	-0.61035	-3.2318	1645.5
11.83	1184	78	NaN	22.783	9.5444	-23.439	-164.53	21.62	13.899	-20.808	-818.08	1220.8	20.635	820.49	1075.2	43.782	55.286	1	0	-18.667	-10.578	-5.0879	-29.914	21.334	14.025	4.4685	26.696	2.6674	3.4464	-0.61943	-3.2179	1645.6
11.84	1185	78	NaN	22.773	9.5475	-23.443	-164.56	21.628	13.886	-20.778	-818.09	1220.8	20.627	820.51	1075.2	43.335	55.072	1	0	-18.596	-10.508	-5.0857	-29.912	21.325	13.991	4.4718	26.703	2.7289	3.4824	-0.61394	-3.2082	1645.6
11.85	1186	78	NaN	22.765	9.5692	-23.442	-164.6	21.614	13.869	-20.728	-818.04	1220.8	20.638	820.59	1075.2	43.87	56.342	1	0	-18.555	-10.467	-5.0823	-29.908	21.319	13.95	4.4934	26.689	2.7643	3.4837	-0.5889	-3.2189	1645.6
11.86	1187	78	NaN	22.756	9.5825	-23.427	-164.65	21.585	13.922	-20.728	-818.02	1220.8	20.863	820.64	1075.2	42.812	56.251	1	0	-18.526	-10.438	-5.0783	-29.904	21.302	13.895	4.5061	26.661	2.7758	3.4563	-0.57218	-3.2428	1645.6
11.87	1188	78	NaN	22.766	9.5965	-23.412	-164.72	21.566	13.905	-20.694	-817.97	1220.8	20.951	820.75	1075.2	42.726	55.153	1	0	-18.495	-10.407	-5.0743	-29.9	21.31	13.822	4.519	26.643	2.8153	3.4153	-0.55527	-3.2569	1645.7
11.88	1189	78	NaN	22.777	9.596	-23.401	-164.77	21.573	13.88	-20.686	-817.98	1220.9	20.962	820.79	1075.2	40.897	56.217	1	0	-18.498	-10.41	-5.0686	-29.895	21.321	13.778	4.5176	26.651	2.8231	3.3683	-0.55105	-3.2436	1645.8
11.89	1190	78	NaN	22.788	9.5904	-23.407	-164.79	21.591	13.876	-20.649	-818.01	1220.9	20.992	820.79	1075.2	43.79	56.865	1	0	-18.544	-10.455	-5.0609	-29.887	21.332	13.756	4.5117	26.669	2.7885	3.3011	-0.54913	-3.2175	1645.8
11.9	1191	78	NaN	22.804	9.5993	-23.447	-164.81	21.594	13.913	-20.482	-818.02	1220.8	21.159	820.83	1075.2	44.43	54.218	1	0	-18.628	-10.539	-5.0567	-29.883	21.348	13.732	4.5216	26.672	2.7205	3.1929	-0.53509	-3.211	1645.8
11.91	1192	78	NaN	22.835	9.6189	-23.497	-164.85	21.644	13.908	-20.234	-818.04	1220.8	21.245	820.85	1075.1	41.255	56.113	1	0	-18.706	-10.617	-5.0534	-29.879	21.385	13.7	4.5405	26.722	2.6797	3.0834	-0.51285	-3.1568	1645.9
11.92	1193	78	NaN	22.846	9.6123	-23.452	-164.88	21.707	13.912	-20.315	-818.01	1220.9	21.321	820.85	1075.2	41.224	58.766	1	0	-18.734	-10.645	-5.0507	-29.877	21.391	13.666	4.5334	26.786	2.6572	3.0209	-0.51733	-3.0911	1645.9
11.93	1194	78	NaN	22.852	9.6024	-23.396	-164.9	21.777	13.915	-20.445	-818	1220.9	21.378	820.85	1075.2	42.981	55.31	1	0	-18.766	-10.677	-5.0486	-29.875	21.391	13.638	4.5229	26.857	2.6242	2.9608	-0.5257	-3.0178	1645.8
11.94	1195	78	NaN	22.86	9.6034	-23.372	-164.91	21.861	13.915	-20.473	-818	1220.9	21.419	820.84	1075.2	43.292	55.175	1	0	-18.816	-10.726	-5.0486	-29.875	21.396	13.621	4.5239	26.941	2.5804	2.8951	-0.52473	-2.9338	1645.8
11.95	1196	78	NaN	22.868	9.6247	-23.384	-164.92	21.98	13.922	-20.356	-817.95	1220.9	21.451	820.75	1075.2	43.293	57.099	1	0	-18.875	-10.786	-5.0502	-29.876	21.407	13.615	4.5469	27.058	2.5314	2.8296	-0.50333	-2.8186	1645.7
11.96	1197	78	NaN	22.89	9.6279	-23.448	-164.94	22.113	13.938	-20.06	-818	1220.9	21.589	820.81	1075.3	46.086	57.073	1	0	-18.942	-10.852	-5.0529	-29.879	21.434	13.606	4.5524	27.189	2.4919	2.754	-0.50054	-2.6901	1645.8
11.97	1198	78	NaN	22.898	9.6266	-23.466	-164.94	22.237	13.912	-19.939	-818.02	1220.9	21.569	820.8	1075.3	45.269	56.084	1	0	-18.91	-10.821	-5.0539	-29.88	21.447	13.604	4.5527	27.31	2.5369	2.7836	-0.50121	-2.5694	1645.8
11.98	1199	78	NaN	22.898	9.6164	-23.451	-164.96	22.345	13.864	-19.938	-818.02	1220.9	21.495	820.8	1075.3	44.844	55.248	1	0	-18.843	-10.753	-5.0558	-29.882	21.45	13.593	4.543	27.419	2.6073	2.8401	-0.51279	-2.4629	1645.8
11.99	1200	78	NaN	22.896	9.5952	-23.427	-164.99	22.436	13.822	-19.97	-818.01	1220.9	21.492	820.87	1075.3	47.344	56.237	1	0	-18.716	-10.627	-5.0596	-29.886	21.446	13.561	4.521	27.51	2.7306	2.9344	-0.53856	-2.3755	1645.9
12	1201	78	NaN	22.888	9.5763	-23.406	-165.02	22.488	13.835	-20.006	-818.01	1220.9	21.645	820.95	1075.3	44.341	55.947	1	0	-18.653	-10.565	-5.0626	-29.889	21.432	13.524	4.5001	27.564	2.7792	2.9593	-0.56252	-2.3243	1645.9
12.01	1202	78	NaN	22.883	9.57	-23.419	-165.06	22.517	13.843	-19.935	-818.02	1220.9	21.792	821.04	1075.2	50.908	55.263	1	0	-18.614	-10.525	-5.0655	-29.891	21.425	13.484	4.4932	27.594	2.8113	2.9592	-0.57224	-2.2974	1646
12.02	1203	78	NaN	22.881	9.5484	-23.422	-165.09	22.545	13.828	-19.926	-818.06	1220.9	21.859	821.11	1075.2	46.421	55.447	1	0	-18.474	-10.386	-5.0684	-29.894	21.421	13.445	4.4711	27.622	2.9471	3.059	-0.59723	-2.2724	1646.2
12.03	1204	78	NaN	22.878	9.5225	-23.407	-165.13	22.562	13.812	-19.995	-818.09	1220.9	21.905	821.18	1075.2	50.543	54.691	1	0	-18.303	-10.216	-5.0714	-29.897	21.414	13.406	4.4446	27.64	3.1107	3.1902	-0.62685	-2.257	1646.3
12.04	1205	78	NaN	22.865	9.5174	-23.375	-165.16	22.556	13.83	-20.096	-818.06	1220.9	22.034	821.26	1075.2	46.506	56.411	1	0	-18.204	-10.117	-5.0755	-29.901	21.393	13.365	4.4385	27.635	3.1893	3.2476	-0.63702	-2.2669	1646.3
12.05	1206	78	NaN	22.858	9.488	-23.362	-165.24	22.656	13.755	-20.136	-818.12	1221	21.983	821.3	1075.2	52.305	56.862	1	0	-18.08	-9.9935	-5.0798	-29.906	21.386	13.286	4.4086	27.735	3.3065	3.2929	-0.67117	-2.1709	1646.4
12.06	1207	78	NaN	22.856	9.4693	-23.353	-165.32	22.708	13.691	-20.153	-818.16	1221	21.962	821.36	1075.2	52.316	56.377	1	0	-17.928	-9.8428	-5.0843	-29.91	21.385	13.212	4.3886	27.788	3.4566	3.3693	-0.69568	-2.122	1646.5
12.07	1208	78	NaN	22.857	9.4625	-23.354	-165.37	22.755	13.639	-20.136	-818.2	1221	21.927	821.38	1075.2	49.484	56.562	1	0	-17.904	-9.819	-5.0863	-29.912	21.387	13.162	4.381	27.836	3.4825	3.3429	-0.70537	-2.0759	1646.6
12.08	1209	78	NaN	22.856	9.4676	-23.363	-165.4	22.79	13.613	-20.084	-818.24	1221.1	21.921	821.36	1075.2	50.003	56.071	1	0	-17.888	-9.8029	-5.0877	-29.914	21.389	13.13	4.3855	27.872	3.5006	3.3275	-0.70213	-2.0412	1646.6
12.09	1210	78	NaN	22.856	9.4835	-23.375	-165.45	22.736	13.64	-20.007	-818.28	1221.1	22.131	821.51	1075.2	46.547	53.847	1	0	-17.835	-9.7495	-5.0882	-29.914	21.384	13.075	4.3994	27.82	3.5497	3.3257	-0.68879	-2.0943	1646.8
12.1	1211	78	NaN	22.853	9.4847	-23.366	-165.48	22.726	13.594	-20.022	-818.38	1221.2	22.097	821.57	1075.2	53.141	56.149	1	0	-17.802	-9.7168	-5.089	-29.915	21.382	13.045	4.3996	27.811	3.5804	3.3285	-0.68941	-2.1037	1647
12.11	1212	78	NaN	22.848	9.4893	-23.329	-165.51	22.709	13.562	-20.117	-818.46	1221.2	22.071	821.63	1075.2	47.615	55.908	1	0	-17.837	-9.7519	-5.0908	-29.917	21.374	13.017	4.4029	27.795	3.5372	3.2653	-0.68788	-2.1217	1647.1
12.12	1213	78	NaN	22.845	9.4972	-23.296	-165.53	22.691	13.542	-20.197	-818.52	1221.3	22.053	821.68	1075.2	49.969	56.358	1	0	-17.82	-9.7348	-5.0922	-29.918	21.37	12.999	4.4097	27.779	3.5497	3.2638	-0.68251	-2.1396	1647.2
12.13	1214	78	NaN	22.848	9.5059	-23.292	-165.53	22.681	13.527	-20.202	-818.6	1221.3	22.019	821.73	1075.2	54.95	54.094	1	0	-17.77	-9.6856	-5.0935	-29.92	21.374	12.997	4.418	27.769	3.6031	3.3111	-0.6755	-2.1504	1647.4
12.14	1215	78	NaN	22.84	9.507	-23.291	-165.52	22.66	13.513	-20.235	-818.77	1221.3	21.962	821.8	1075.2	48.678	56.301	1	0	-17.725	-9.64	-5.094	-29.92	21.367	13.009	4.4193	27.747	3.6424	3.3693	-0.6747	-2.1727	1647.6
12.15	1216	78	NaN	22.848	9.517	-23.321	-165.52	22.636	13.53	-20.156	-818.87	1221.3	21.992	821.86	1075.2	48.721	58.563	1	0	-17.717	-9.6325	-5.0945	-29.92	21.377	13.013	4.4299	27.723	3.6595	3.3803	-0.66465	-2.1974	1647.8
12.16	1217	78	NaN	22.851	9.5268	-23.337	-165.51	22.625	13.56	-20.126	-819.01	1221.3	22.029	821.9	1075.2	53.947	55.278	1	0	-17.77	-9.6849	-5.0952	-29.921	21.38	13.02	4.4405	27.711	3.6099	3.3346	-0.65467	-2.2097	1647.9
12.17	1218	78	NaN	22.852	9.5392	-23.339	-165.5	22.633	13.574	-20.133	-819.14	1221.3	22.003	821.9	1075.2	48.873	53.886	1	0	-17.86	-9.7749	-5.096	-29.922	21.382	13.031	4.4537	27.718	3.5214	3.2564	-0.64224	-2.2038	1648.1
12.18	1219	78	NaN	22.862	9.5609	-23.341	-165.49	22.658	13.538	-20.104	-819.21	1221.3	21.854	821.89	1075.2	43.938	54.15	1	0	-17.962	-9.8766	-5.0967	-29.923	21.397	13.046	4.4757	27.744	3.435	3.1699	-0.62101	-2.1791	1648.1
12.19	1220	78	NaN	22.862	9.5818	-23.334	-165.49	22.635	13.556	-20.109	-819.21	1221.3	21.913	821.95	1075.2	49.921	56.398	1	0	-18.025	-9.9386	-5.0993	-29.925	21.396	13.038	4.4959	27.721	3.3712	3.0998	-0.60347	-2.2046	1648.2
12.2	1221	78	NaN	22.856	9.5886	-23.287	-165.51	22.639	13.59	-20.283	-819.34	1221.3	21.976	821.98	1075.2	48.981	56.768	1	0	-18.075	-9.9892	-5.1022	-29.928	21.381	13.018	4.5015	27.726	3.306	3.0292	-0.60065	-2.2023	1648.4
12.21	1222	78	NaN	22.857	9.5981	-23.267	-165.51	22.657	13.613	-20.366	-819.47	1221.3	21.988	821.99	1075.2	44.098	56.525	0	0	-18.135	-10.049	-5.1032	-29.929	21.379	13.012	4.5109	27.745	3.244	2.9626	-0.59238	-2.1845	1648.5
12.22	1223	78	NaN	22.867	9.6144	-23.284	-165.51	22.681	13.628	-20.304	-819.54	1221.3	21.972	821.97	1075.2	47.285	56.02	0	0	-18.197	-10.11	-5.1054	-29.931	21.392	13.019	4.5279	27.767	3.1947	2.909	-0.57755	-2.164	1648.6
12.23	1224	78	NaN	22.87	9.6264	-23.283	-165.51	22.701	13.675	-20.301	-819.61	1221.3	22.064	821.95	1075.1	48.814	55.366	0	0	-18.26	-10.173	-5.1086	-29.935	21.392	13.013	4.5397	27.787	3.1316	2.8396	-0.56893	-2.1473	1648.6
12.24	1225	78	NaN	22.881	9.6516	-23.259	-165.5	22.795	13.674	-20.349	-819.7	1221.3	21.946	821.87	1075.2	43.542	56.026	0	0	-18.381	-10.294	-5.1105	-29.936	21.406	13.028	4.5659	27.88	3.0246	2.7345	-0.54459	-2.0561	1648.6
12.25	1226	78	NaN	22.888	9.6621	-23.23	-165.47	22.893	13.638	-20.43	-819.74	1221.3	21.716	821.75	1075.3	48.597	56.662	0	0	-18.463	-10.375	-5.1125	-29.938	21.417	13.064	4.578	27.977	2.9543	2.6888	-0.53444	-1.9612	1648.5
12.26	1227	78	NaN	22.895	9.6718	-23.214	-165.46	22.924	13.651	-20.463	-819.76	1221.3	21.707	821.73	1075.3	47.543	57.337	0	0	-18.432	-10.344	-5.1153	-29.941	21.424	13.07	4.5882	28.007	2.9922	2.7263	-0.52705	-1.9338	1648.5
12.27	1228	78	NaN	22.91	9.6953	-23.232	-165.49	22.87	13.745	-20.358	-819.77	1221.3	22.028	821.86	1075.2	43.883	56.371	0	0	-18.42	-10.333	-5.1184	-29.944	21.431	13.03	4.6105	27.955	3.0104	2.6973	-0.50792	-1.9892	1648.7
12.28	1229	78	NaN	22.927	9.7375	-23.322	-165.45	22.978	13.671	-19.977	-819.88	1221.3	21.677	821.71	1075.3	47.872	55.17	0	0	-18.463	-10.375	-5.1225	-29.948	21.473	13.095	4.6564	28.059	3.0107	2.7199	-0.46603	-1.8891	1648.6
12.29	1230	78	NaN	22.934	9.7338	-23.264	-165.44	22.994	13.681	-20.157	-819.83	1221.3	21.67	821.7	1075.3	41.907	57.54	0	0	-18.482	-10.394	-5.1267	-29.953	21.475	13.096	4.6523	28.076	2.9927	2.7022	-0.47436	-1.8767	1648.5
12.3	1231	78	NaN	22.939	9.7258	-23.215	-165.47	22.942	13.752	-20.294	-819.82	1221.3	21.927	821.81	1075.2	48.267	54.731	0	0	-18.488	-10.4	-5.1309	-29.957	21.466	13.058	4.6423	28.025	2.9775	2.6579	-0.48867	-1.9316	1648.7
12.31	1232	78	NaN	22.944	9.7373	-23.218	-165.5	22.886	13.811	-20.212	-819.82	1221.3	22.157	821.95	1075.2	44.011	57.185	0	0	-18.474	-10.386	-5.1354	-29.961	21.466	13.025	4.6523	27.971	2.9919	2.6389	-0.48313	-1.9899	1648.8
12.32	1233	78	NaN	22.953	9.7841	-23.272	-165.49	22.915	13.764	-19.893	-819.8	1221.3	21.988	821.95	1075.2	43.613	56.815	0	0	-18.461	-10.374	-5.139	-29.965	21.492	13.051	4.7008	27.998	3.0306	2.6774	-0.43822	-1.9666	1648.8
12.33	1234	78	NaN	22.956	9.7378	-23.134	-165.5	22.886	13.822	-20.294	-819.74	1221.3	22.165	822.02	1075.2	44.316	55.615	0	0	-18.451	-10.363	-5.1413	-29.967	21.474	13.015	4.6521	27.972	3.0233	2.652	-0.48923	-1.9956	1648.8
12.34	1235	78	NaN	22.952	9.7227	-23.106	-165.51	22.906	13.827	-20.313	-819.72	1221.3	22.182	822.04	1075.2	43.346	58.018	0	0	-18.348	-10.261	-5.1443	-29.97	21.469	13.005	4.6376	27.991	3.1206	2.7442	-0.50666	-1.9794	1648.8
12.35	1236	78	NaN	22.957	9.7051	-23.1	-165.52	22.953	13.826	-20.257	-819.7	1221.3	22.164	822.05	1075.2	44.869	57.084	0	0	-18.224	-10.137	-5.1474	-29.973	21.477	13.002	4.6208	28.037	3.2527	2.8648	-0.52654	-1.936	1648.8
12.36	1237	78	NaN	22.971	9.6794	-23.084	-165.52	23.001	13.837	-20.243	-819.68	1221.3	22.177	822.04	1075.2	43.961	57.867	0	0	-18.123	-10.037	-5.1511	-29.977	21.491	12.998	4.5951	28.085	3.3682	2.961	-0.55599	-1.892	1648.8
12.37	1238	78	NaN	22.974	9.6745	-23.087	-165.53	23.002	13.859	-20.189	-819.67	1221.3	22.238	822.08	1075.1	42.05	56.809	0	0	-18.012	-9.9264	-5.1552	-29.981	21.494	12.994	4.5902	28.087	3.4819	3.0677	-0.56502	-1.8944	1648.8
12.38	1239	78	NaN	22.98	9.6491	-23.062	-165.53	23.079	13.904	-20.181	-819.6	1221.2	22.356	822.09	1075.1	41.896	56.915	0	0	-17.829	-9.7439	-5.1602	-29.986	21.495	12.982	4.5654	28.163	3.6663	3.2376	-0.59478	-1.8232	1648.7
12.39	1240	78	NaN	22.989	9.6258	-23.042	-165.53	23.155	13.945	-20.151	-819.54	1221.2	22.458	822.1	1075.2	41.491	56.597	0	0	-17.748	-9.6632	-5.1632	-29.989	21.502	12.987	4.5429	28.238	3.754	3.3238	-0.62039	-1.7512	1648.7
12.4	1241	78	NaN	22.998	9.6133	-23.03	-165.52	23.208	13.968	-20.118	-819.49	1221.2	22.522	822.12	1075.2	42.407	55.635	0	0	-17.748	-9.6632	-5.1649	-29.991	21.51	12.994	4.5306	28.291	3.7625	3.3311	-0.63427	-1.7002	1648.6
12.41	1242	78	NaN	23.006	9.6109	-23.024	-165.52	23.235	13.975	-20.099	-819.43	1221.2	22.555	822.15	1075.1	42.532	57.454	0	0	-17.728	-9.6433	-5.1652	-29.991	21.518	12.993	4.5275	28.318	3.7901	3.3492	-0.63774	-1.6732	1648.6
12.42	1243	78	NaN	23.02	9.5791	-23.018	-165.5	23.299	14.012	-20.083	-819.4	1221.2	22.673	822.2	1075.1	43.418	56.987	0	0	-17.684	-9.5997	-5.1659	-29.992	21.528	13.012	4.4954	28.382	3.8435	3.4128	-0.67051	-1.6095	1648.6
12.43	1244	78	NaN	23.028	9.5476	-23.014	-165.45	23.41	13.996	-20.096	-819.37	1221.2	22.584	822.18	1075.1	44.281	56.428	0	0	-17.594	-9.5098	-5.1674	-29.993	21.539	13.06	4.465	28.493	3.9447	3.5505	-0.70245	-1.5007	1648.6
12.44	1245	78	NaN	23.035	9.5219	-23.001	-165.4	23.522	13.971	-20.148	-819.34	1221.2	22.458	822.14	1075.2	41.146	56.472	0	0	-17.515	-9.4314	-5.1692	-29.995	21.549	13.109	4.4408	28.603	4.0335	3.6779	-0.72842	-1.392	1648.5
12.45	1246	78	NaN	23.042	9.5082	-22.992	-165.37	23.608	13.97	-20.19	-819.31	1221.2	22.416	822.13	1075.2	44.072	57.312	0	0	-17.462	-9.3787	-5.1717	-29.998	21.555	13.145	4.4283	28.688	4.0927	3.7667	-0.74343	-1.31	1648.5
12.46	1247	78	NaN	23.046	9.5116	-23.002	-165.35	23.651	14.017	-20.151	-819.26	1221.2	22.548	822.16	1075.2	43.278	54.128	0	0	-17.465	-9.3819	-5.1715	-29.998	21.556	13.161	4.4322	28.73	4.0901	3.7786	-0.7393	-1.2672	1648.4
12.47	1248	78	NaN	23.059	9.5056	-23	-165.27	23.867	13.901	-20.173	-819.21	1221.2	22.083	821.97	1075.4	44.805	57.021	0	0	-17.492	-9.4084	-5.1703	-29.996	21.584	13.255	4.4305	28.942	4.0917	3.8468	-0.73983	-1.0541	1648.2
12.48	1249	78	NaN	23.057	9.5026	-22.992	-165.27	23.946	13.91	-20.235	-819.17	1221.2	22.156	822.06	1075.4	43.596	56.253	0	0	-17.499	-9.4154	-5.1695	-29.996	21.577	13.252	4.4274	29.021	4.078	3.8367	-0.74217	-0.97404	1648.2
12.49	1250	78	NaN	23.05	9.508	-22.996	-165.29	23.975	13.948	-20.262	-819.14	1221.2	22.343	822.19	1075.4	44.754	56.5	0	0	-17.495	-9.4112	-5.1692	-29.995	21.563	13.223	4.4318	29.051	4.0683	3.8115	-0.73739	-0.9441	1648.3
12.5	1251	78	NaN	23.039	9.5104	-23.011	-165.31	24.007	13.964	-20.252	-819.17	1221.2	22.439	822.25	1075.4	43.072	57.467	0	0	-17.477	-9.3936	-5.1693	-29.995	21.549	13.203	4.4341	29.083	4.0717	3.8097	-0.73522	-0.91206	1648.4
12.51	1252	78	NaN	23.008	9.4716	-23.017	-165.31	24.077	13.95	-20.299	-819.36	1221.2	22.425	822.28	1075.4	42.279	57.31	0	0	-17.489	-9.4051	-5.1687	-29.995	21.517	13.2	4.3963	29.152	4.0282	3.7949	-0.77236	-0.84217	1648.7
12.52	1253	78	NaN	23.016	9.5542	-23.077	-165.31	24.127	13.912	-20.047	-819.16	1221.2	22.327	822.27	1075.4	42.424	58.989	0	0	-17.506	-9.4219	-5.1679	-29.994	21.538	13.207	4.4815	29.2	4.0321	3.785	-0.68641	-0.79373	1648.4
12.53	1254	78	NaN	23.013	9.5662	-23.044	-165.32	24.143	13.891	-20.172	-819.06	1221.2	22.286	822.3	1075.4	43.9	55.325	0	0	-17.549	-9.4655	-5.1665	-29.992	21.531	13.198	4.4934	29.216	3.982	3.7327	-0.67307	-0.77627	1648.4
12.54	1255	78	NaN	23.002	9.562	-23.002	-165.33	24.143	13.894	-20.354	-819.03	1221.2	22.316	822.34	1075.5	43.031	58.11	0	0	-17.599	-9.5146	-5.1652	-29.991	21.512	13.182	4.4889	29.216	3.9137	3.6669	-0.67624	-0.77486	1648.4
12.55	1256	78	NaN	22.989	9.5939	-23.025	-165.34	24.14	13.915	-20.294	-818.99	1221.2	22.4	822.38	1075.5	42.439	54.88	0	0	-17.648	-9.5636	-5.1649	-29.991	21.499	13.167	4.5224	29.211	3.8508	3.6033	-0.64242	-0.77942	1648.4
12.56	1257	78	NaN	22.976	9.6239	-23.092	-165.35	24.108	13.918	-20.087	-819.02	1221.2	22.446	822.46	1075.5	41.343	62.852	0	1	-17.685	-9.6003	-5.1636	-29.99	21.492	13.163	4.554	29.178	3.8072	3.5631	-0.6096	-0.81157	1648.5
12.57	1258	78	NaN	22.937	9.5566	-23.039	-165.34	24.122	13.908	-20.375	-819.21	1221.2	22.413	822.45	1075.6	43.315	67.309	0	1	-17.713	-9.6285	-5.1618	-29.988	21.444	13.163	4.4874	29.191	3.7305	3.5345	-0.67436	-0.79681	1648.7
12.58	1259	78	NaN	22.917	9.5326	-23.015	-165.34	24.123	13.934	-20.516	-819.27	1221.3	22.494	822.46	1075.6	42.27	66.849	0	1	-17.669	-9.5845	-5.1611	-29.987	21.416	13.158	4.4642	29.191	3.7473	3.5739	-0.69687	-0.7958	1648.7
12.59	1260	78	NaN	22.922	9.5754	-23.043	-165.34	24.119	13.965	-20.406	-819.15	1221.2	22.598	822.48	1075.6	43.363	67.98	0	1	-17.634	-9.5493	-5.1618	-29.988	21.422	13.157	4.5086	29.186	3.7882	3.6079	-0.65322	-0.80151	1648.6
12.6	1261	78	NaN	22.943	9.6657	-23.109	-165.34	24.141	13.939	-20.127	-818.9	1221.2	22.539	822.47	1075.7	43.85	67.864	0	1	-17.617	-9.5324	-5.165	-29.991	21.454	13.172	4.6018	29.205	3.8369	3.6397	-0.56319	-0.7857	1648.4
12.61	1262	78	NaN	22.937	9.6663	-23.112	-165.33	24.171	13.91	-20.177	-818.9	1221.2	22.444	822.45	1075.7	45.641	67.065	0	1	-17.57	-9.4865	-5.1683	-29.994	21.45	13.187	4.6045	29.233	3.8791	3.7001	-0.56379	-0.7617	1648.3
12.62	1263	78	NaN	22.935	9.6699	-23.123	-165.31	24.204	13.873	-20.193	-818.88	1221.2	22.342	822.43	1075.8	44.424	67.067	0	1	-17.468	-9.3846	-5.1716	-29.998	21.451	13.203	4.6109	29.263	3.9827	3.8187	-0.5607	-0.73497	1648.3
12.63	1264	78	NaN	22.93	9.6795	-23.137	-165.3	24.227	13.852	-20.171	-818.85	1221.1	22.293	822.42	1075.9	43.781	67.135	0	1	-17.425	-9.3415	-5.1746	-30.001	21.448	13.218	4.6232	29.283	4.0235	3.8769	-0.55144	-0.71755	1648.2
12.64	1265	78	NaN	22.915	9.6721	-23.135	-165.29	24.228	13.857	-20.206	-818.86	1221.1	22.331	822.43	1075.9	40.886	65.86	0	1	-17.398	-9.315	-5.177	-30.003	21.43	13.228	4.6174	29.283	4.0319	3.913	-0.55954	-0.71985	1648.3
12.65	1266	78	NaN	22.876	9.5799	-23.068	-165.27	24.195	13.891	-20.55	-819.05	1221.2	22.467	822.52	1076	42.564	62.73	0	1	-17.328	-9.2449	-5.1752	-30.001	21.375	13.226	4.5262	29.249	4.0474	3.9815	-0.64904	-0.75201	1648.5
12.66	1267	78	NaN	22.856	9.5694	-23.064	-165.23	24.223	13.89	-20.585	-819.02	1221.2	22.451	822.49	1076.1	43.019	57.232	0	1	-17.287	-9.2041	-5.1733	-29.999	21.354	13.265	4.5195	29.273	4.0674	4.0606	-0.65382	-0.72647	1648.5
12.67	1268	78	NaN	22.862	9.6188	-23.115	-165.2	24.246	13.874	-20.361	-818.87	1221.1	22.385	822.47	1076.1	43.368	56.024	0	1	-17.276	-9.1935	-5.1712	-29.997	21.371	13.306	4.5733	29.292	4.0943	4.1125	-0.59789	-0.70558	1648.3
12.68	1269	78	NaN	22.872	9.6604	-23.157	-165.18	24.262	13.864	-20.156	-818.75	1221	22.344	822.46	1076.2	43.555	54.157	0	1	-17.213	-9.1305	-5.1692	-29.995	21.388	13.338	4.6189	29.303	4.1755	4.2073	-0.55033	-0.69198	1648.1
12.69	1270	78	NaN	22.865	9.6465	-23.148	-165.16	24.266	13.878	-20.165	-818.74	1221	22.394	822.49	1076.3	42.65	57.858	0	1	-17.142	-9.0602	-5.1673	-29.993	21.38	13.353	4.608	29.305	4.2376	4.2924	-0.55928	-0.68833	1648.2
12.7	1271	78	NaN	22.852	9.6256	-23.141	-165.16	24.229	13.927	-20.152	-818.74	1221	22.6	822.61	1076.3	42.818	55.884	0	1	-17.205	-9.1229	-5.166	-29.992	21.36	13.353	4.5883	29.266	4.1543	4.2298	-0.57769	-0.72607	1648.3
12.71	1272	78	NaN	22.853	9.6171	-23.135	-165.14	24.272	13.877	-20.118	-818.69	1221	22.465	822.6	1076.3	42.466	55.196	0	1	-17.261	-9.178	-5.165	-29.991	21.367	13.376	4.5826	29.306	4.1064	4.1982	-0.58247	-0.68466	1648.2
12.72	1273	78	NaN	22.852	9.6052	-23.128	-165.12	24.314	13.857	-20.095	-818.67	1221	22.409	822.57	1076.4	43.804	58.581	0	1	-17.225	-9.1429	-5.1646	-29.991	21.368	13.394	4.573	29.347	4.1428	4.2513	-0.59159	-0.64401	1648.1
12.73	1274	78	NaN	22.845	9.5602	-23.107	-165.11	24.335	13.869	-20.151	-818.74	1221	22.466	822.58	1076.5	43.15	58.251	0	1	-17.299	-9.2159	-5.1629	-29.989	21.358	13.4	4.5295	29.365	4.0588	4.1841	-0.63342	-0.62358	1648.2
12.74	1275	78	NaN	22.837	9.4535	-23.053	-165.11	24.33	13.873	-20.342	-818.94	1221	22.545	822.66	1076.5	42.373	66.256	0	1	-17.436	-9.3522	-5.1605	-29.986	21.341	13.395	4.4237	29.36	3.905	4.0427	-0.73687	-0.62689	1648.5
12.75	1276	78	NaN	22.861	9.51	-23.127	-165.12	24.344	13.871	-19.953	-818.76	1220.9	22.625	822.7	1076.5	42.475	68.006	0	1	-17.535	-9.4507	-5.1592	-29.985	21.376	13.394	4.485	29.369	3.841	3.943	-0.67416	-0.61564	1648.3
12.76	1277	78	NaN	22.876	9.5132	-23.137	-165.14	24.325	13.878	-19.848	-818.73	1220.9	22.736	822.78	1076.6	42.389	67.407	0	1	-17.62	-9.5357	-5.1574	-29.983	21.39	13.377	4.4899	29.348	3.7699	3.8417	-0.66753	-0.63528	1648.4
12.77	1278	78	NaN	22.886	9.5099	-23.128	-165.15	24.302	13.862	-19.816	-818.72	1220.9	22.793	822.86	1076.6	42.686	65.468	0	1	-17.685	-9.6004	-5.1552	-29.981	21.399	13.358	4.4874	29.325	3.7142	3.7578	-0.66775	-0.65636	1648.5
12.78	1279	78	NaN	22.895	9.5189	-23.12	-165.17	24.287	13.817	-19.769	-818.69	1220.9	22.783	822.95	1076.6	43.637	65.822	0	1	-17.78	-9.6951	-5.1537	-29.98	21.41	13.343	4.4968	29.309	3.6304	3.6482	-0.65696	-0.67053	1648.5
12.79	1280	78	NaN	22.908	9.5308	-23.105	-165.18	24.268	13.777	-19.733	-818.65	1220.9	22.782	823.03	1076.6	43.077	65.578	0	1	-17.924	-9.8389	-5.1537	-29.98	21.424	13.338	4.508	29.291	3.4997	3.4987	-0.64564	-0.6889	1648.6
12.8	1281	78	NaN	22.909	9.5046	-23.031	-165.2	24.259	13.749	-19.956	-818.63	1220.9	22.841	823.11	1076.6	42.934	65.453	0	1	-18.112	-10.026	-5.1524	-29.978	21.416	13.311	4.4817	29.282	3.3039	3.2851	-0.67074	-0.69664	1648.6
12.81	1282	78	NaN	22.918	9.5012	-23.009	-165.21	24.281	13.702	-19.942	-818.62	1220.9	22.868	823.15	1076.6	42.069	65.06	0	1	-18.297	-10.21	-5.1511	-29.977	21.424	13.296	4.4789	29.303	3.1273	3.0864	-0.67212	-0.67375	1648.7
12.82	1283	78	NaN	22.924	9.5052	-23.006	-165.23	24.316	13.644	-19.846	-818.63	1221	22.887	823.19	1076.6	42.26	65.436	0	1	-18.388	-10.301	-5.1512	-29.977	21.433	13.283	4.4833	29.337	3.0449	2.9817	-0.66792	-0.63971	1648.7
12.83	1284	78	NaN	22.922	9.5043	-22.992	-165.25	24.348	13.592	-19.812	-818.65	1221	22.938	823.26	1076.6	42.062	63.677	0	1	-18.471	-10.383	-5.1512	-29.977	21.431	13.26	4.4819	29.37	2.9597	2.8774	-0.66935	-0.60714	1648.8
12.84	1285	78	NaN	22.927	9.5268	-22.986	-165.26	24.395	13.587	-19.727	-818.57	1221	23.098	823.31	1076.7	40.429	62.549	0	1	-18.545	-10.457	-5.1511	-29.977	21.432	13.243	4.5049	29.417	2.8875	2.7863	-0.64625	-0.56023	1648.8
12.85	1286	78	NaN	22.924	9.5151	-22.966	-165.24	24.526	13.472	-19.74	-818.59	1221	22.815	823.18	1076.8	42.1	62.294	0	1	-18.709	-10.62	-5.1505	-29.976	21.44	13.28	4.4966	29.544	2.7305	2.6599	-0.65384	-0.43206	1648.6
12.86	1287	78	NaN	22.923	9.5127	-22.95	-165.26	24.55	13.453	-19.749	-818.58	1221	22.885	823.22	1076.8	43.885	62.005	0	1	-18.882	-10.792	-5.1497	-29.976	21.436	13.255	4.494	29.569	2.5544	2.4634	-0.65576	-0.40698	1648.7
12.87	1288	78	NaN	22.926	9.5206	-22.944	-165.31	24.541	13.481	-19.707	-818.53	1221	23.191	823.33	1076.7	44.113	62.363	0	1	-19.003	-10.913	-5.1489	-29.975	21.429	13.192	4.5	29.561	2.4259	2.2791	-0.64888	-0.41338	1648.7
12.88	1289	78	NaN	22.932	9.5255	-22.952	-165.34	24.657	13.423	-19.587	-818.47	1221	23.318	823.3	1076.8	42.956	58.686	0	1	-19.317	-11.226	-5.1472	-29.973	21.435	13.161	4.5065	29.676	2.1176	1.935	-0.64068	-0.29699	1648.6
12.89	1290	78	NaN	22.933	9.5132	-22.965	-165.4	24.656	13.468	-19.526	-818.46	1221	23.649	823.34	1076.7	42.26	58.427	0	1	-20.143	-12.048	-5.1433	-29.969	21.426	13.098	4.494	29.675	1.2837	1.0501	-0.64937	-0.29438	1648.7
12.9	1291	78	NaN	22.926	9.4898	-22.971	-165.44	24.679	13.463	-19.483	-818.47	1221	23.873	823.35	1076.7	43.21	58.797	0	1	-20.381	-12.285	-5.1444	-29.97	21.413	13.044	4.4711	29.698	1.0325	0.75926	-0.67332	-0.27222	1648.7
12.91	1292	78	NaN	22.92	9.4716	-22.967	-165.49	24.71	13.456	-19.465	-818.44	1220.9	24.092	823.32	1076.7	42.609	61.29	0	1	-20.328	-12.232	-5.1477	-29.974	21.4	12.99	4.4531	29.728	1.0717	0.75777	-0.69467	-0.24539	1648.7
12.92	1293	78	NaN	22.919	9.4648	-22.96	-165.53	24.73	13.457	-19.452	-818.37	1220.9	24.313	823.26	1076.7	42.03	61.371	0	1	-20.427	-12.331	-5.1478	-29.974	21.392	12.94	4.4458	29.749	0.96491	0.60969	-0.702	-0.22444	1648.5
12.93	1294	78	NaN	22.926	9.4654	-22.971	-165.56	24.72	13.443	-19.38	-818.33	1220.9	24.429	823.24	1076.7	43.335	60.268	0	1	-20.487	-12.39	-5.1488	-29.975	21.397	12.916	4.4459	29.74	0.91013	0.52544	-0.70289	-0.23527	1648.5
12.94	1295	78	NaN	22.93	9.4438	-22.974	-165.57	24.734	13.394	-19.364	-818.34	1220.9	24.413	823.16	1076.7	41.743	57.659	0	1	-20.495	-12.399	-5.1511	-29.977	21.402	12.899	4.4249	29.753	0.90678	0.49988	-0.7262	-0.22423	1648.4
12.95	1296	78	NaN	22.933	9.4394	-22.984	-165.61	24.721	13.349	-19.329	-818.31	1220.9	24.438	823.13	1076.7	42.775	57.167	0	1	-20.518	-12.421	-5.1541	-29.98	21.405	12.867	4.42	29.74	0.88753	0.44623	-0.73418	-0.23988	1648.3
12.96	1297	78	NaN	22.933	9.4336	-22.995	-165.64	24.699	13.294	-19.281	-818.29	1220.9	24.46	823.07	1076.6	43.62	57.764	0	1	-20.56	-12.463	-5.1582	-29.984	21.407	12.83	4.4138	29.719	0.84699	0.36717	-0.74443	-0.26497	1648.3
12.97	1298	78	NaN	22.933	9.4149	-23.005	-165.68	24.683	13.215	-19.233	-818.31	1220.8	24.439	822.97	1076.6	41.123	56.214	0	1	-20.566	-12.469	-5.1597	-29.986	21.409	12.794	4.3955	29.703	0.84299	0.3255	-0.76422	-0.28304	1648.2
12.98	1299	78	NaN	22.939	9.4197	-23.006	-165.73	24.64	13.125	-19.202	-818.24	1220.8	24.41	822.89	1076.6	42.845	56.056	0	1	-20.567	-12.471	-5.161	-29.987	21.416	12.748	4.3989	29.661	0.84916	0.27751	-0.76213	-0.32632	1648
12.99	1300	78	NaN	22.944	9.4201	-23.008	-165.75	24.634	13.044	-19.178	-818.22	1220.8	24.304	822.78	1076.6	43.4	58.424	0	1	-20.592	-12.495	-5.1642	-29.99	21.426	12.729	4.3999	29.654	0.83427	0.23389	-0.76432	-0.33653	1647.9
13	1301	78	NaN	22.946	9.4299	-23.012	-165.79	24.586	12.953	-19.141	-818.17	1220.8	24.226	822.72	1076.6	42.376	56.142	0	1	-20.641	-12.543	-5.1676	-29.994	21.432	12.695	4.4088	29.607	0.79162	0.15182	-0.7588	-0.3865	1647.8
13.01	1302	78	NaN	22.945	9.4416	-23.017	-165.83	24.519	12.853	-19.106	-818.12	1220.8	24.15	822.68	1076.6	43.508	55.791	0	1	-20.707	-12.61	-5.1711	-29.997	21.435	12.656	4.4185	29.542	0.72716	0.045879	-0.75251	-0.45496	1647.7
13.02	1303	78	NaN	22.942	9.4401	-23.018	-165.86	24.487	12.754	-19.101	-818.11	1220.8	24.018	822.58	1076.6	43.665	57.298	0	1	-20.69	-12.592	-5.1736	-30	21.436	12.637	4.4161	29.511	0.74691	0.044288	-0.75757	-0.48838	1647.6
13.03	1304	78	NaN	22.95	9.4264	-23.011	-165.87	24.441	12.736	-19.131	-818.14	1220.8	24.08	822.53	1076.5	43.669	57.217	0	1	-20.667	-12.57	-5.1762	-30.002	21.441	12.617	4.4006	29.467	0.77435	0.047219	-0.77554	-0.53537	1647.6
13.04	1305	78	NaN	22.954	9.4296	-23.016	-165.88	24.406	12.713	-19.118	-818.12	1220.8	24.099	822.49	1076.5	42.397	56.375	0	1	-20.85	-12.752	-5.1758	-30.002	21.445	12.611	4.4029	29.433	0.59524	-0.1405	-0.77297	-0.569	1647.5
13.05	1306	78	NaN	22.956	9.4372	-23.013	-165.88	24.376	12.685	-19.127	-818.1	1220.9	24.107	822.44	1076.5	42.671	54.846	0	1	-21.025	-12.926	-5.1705	-29.996	21.447	12.611	4.4088	29.405	0.42206	-0.31448	-0.7617	-0.59162	1647.4
13.06	1307	78	NaN	22.959	9.4467	-23.002	-165.88	24.357	12.646	-19.161	-818.07	1220.9	24.089	822.35	1076.4	42.435	54.849	0	1	-21.151	-13.052	-5.1547	-29.981	21.448	12.615	4.4158	29.388	0.29705	-0.43732	-0.7389	-0.59248	1647.3
13.07	1308	78	NaN	22.96	9.4671	-22.996	-165.87	24.37	12.582	-19.145	-817.99	1220.9	23.97	822.24	1076.4	41.483	55.112	0	1	-21.217	-13.117	-5.1476	-29.974	21.454	12.622	4.4345	29.403	0.23772	-0.49489	-0.71316	-0.57053	1647.1
13.08	1309	78	NaN	22.96	9.4439	-22.976	-165.92	24.327	12.52	-19.239	-818.04	1220.9	23.874	822.31	1076.3	42.571	56.532	0	1	-21.249	-13.149	-5.1445	-29.971	21.454	12.57	4.4097	29.361	0.20505	-0.57904	-0.73489	-0.60937	1647.3
13.09	1310	78	NaN	22.963	9.4532	-22.992	-165.96	24.29	12.469	-19.191	-818.02	1220.9	23.82	822.33	1076.3	40.21	54.333	0	1	-21.21	-13.111	-5.1446	-29.971	21.461	12.539	4.4173	29.326	0.25069	-0.57167	-0.72734	-0.64478	1647.3
13.1	1311	78	NaN	22.968	9.4691	-23.016	-165.98	24.26	12.456	-19.112	-818	1220.8	23.854	822.3	1076.2	41.515	55.252	0	1	-21.145	-13.045	-5.1453	-29.971	21.467	12.52	4.4312	29.297	0.32273	-0.52517	-0.71418	-0.67384	1647.2
13.11	1312	78	NaN	22.971	9.4668	-23.022	-165.99	24.236	12.494	-19.106	-818	1220.8	23.987	822.24	1076.1	44.611	55.306	0	1	-21.049	-12.95	-5.1468	-29.973	21.466	12.503	4.4269	29.276	0.41731	-0.44711	-0.71996	-0.69703	1647.2
13.12	1313	78	NaN	22.964	9.4545	-23.009	-166	24.238	12.526	-19.177	-818.03	1220.9	24.075	822.15	1076.1	43.482	58.519	0	1	-20.934	-12.836	-5.1473	-29.973	21.453	12.49	4.4135	29.279	0.51937	-0.34568	-0.73379	-0.69406	1647.1
13.13	1314	78	NaN	22.968	9.4552	-22.998	-166.03	24.208	12.558	-19.218	-818.01	1220.9	24.215	822.08	1076.1	42.678	54.742	0	1	-20.797	-12.699	-5.1466	-29.973	21.451	12.458	4.4118	29.251	0.65469	-0.24125	-0.73474	-0.72107	1647
13.14	1315	78	NaN	22.973	9.4572	-22.992	-166.07	24.176	12.595	-19.262	-817.99	1220.8	24.359	821.96	1076	42.296	53.497	0	1	-20.727	-12.629	-5.1455	-29.971	21.449	12.411	4.4118	29.221	0.72281	-0.21859	-0.73368	-0.74996	1646.9
13.15	1316	78	NaN	22.975	9.4556	-22.99	-166.12	24.143	12.616	-19.309	-818	1220.9	24.465	821.83	1076	41.577	56.272	0	1	-20.662	-12.565	-5.144	-29.97	21.446	12.355	4.4082	29.19	0.78423	-0.20925	-0.73579	-0.77961	1646.8
13.16	1317	78	NaN	22.973	9.4477	-22.988	-166.17	24.102	12.599	-19.349	-818.04	1220.9	24.494	821.79	1075.9	41.752	55.764	0	1	-20.567	-12.47	-5.1416	-29.968	21.441	12.299	4.3978	29.151	0.87452	-0.17084	-0.74385	-0.81609	1646.8
13.17	1318	78	NaN	22.97	9.4512	-22.991	-166.23	24.061	12.632	-19.387	-818.04	1220.9	24.672	821.66	1075.9	43.376	57.59	0	1	-20.455	-12.358	-5.1385	-29.964	21.431	12.226	4.3991	29.113	0.97623	-0.13183	-0.73938	-0.85181	1646.7
13.18	1319	78	NaN	22.978	9.4515	-22.996	-166.28	24.045	12.611	-19.4	-818.04	1220.8	24.674	821.56	1075.8	41.237	57.991	0	1	-20.331	-12.235	-5.135	-29.961	21.438	12.182	4.3985	29.098	1.1067	-0.053051	-0.73647	-0.86266	1646.6
13.19	1320	78	NaN	22.987	9.4573	-22.999	-166.3	24.079	12.535	-19.415	-818.05	1220.8	24.482	821.37	1075.8	43.345	55.859	0	1	-20.249	-12.153	-5.1315	-29.958	21.453	12.162	4.4049	29.131	1.2044	0.0090304	-0.72668	-0.82623	1646.4
13.2	1321	78	NaN	22.992	9.4676	-22.993	-166.34	24.113	12.456	-19.454	-818.05	1220.8	24.302	821.16	1075.9	43.545	55.159	0	1	-20.167	-12.072	-5.1281	-29.954	21.463	12.135	4.4153	29.165	1.2959	0.063131	-0.71282	-0.78867	1646.2
13.21	1322	78	NaN	22.987	9.4697	-22.973	-166.43	23.993	12.518	-19.551	-818.02	1220.9	24.703	821.3	1075.7	42.86	58.321	0	1	-20.123	-12.029	-5.1244	-29.95	21.441	12.022	4.4113	29.052	1.3175	-0.006281	-0.7131	-0.89877	1646.3
13.22	1323	78	NaN	22.998	9.4732	-22.98	-166.48	23.994	12.443	-19.56	-818.04	1220.8	24.598	821.18	1075.7	43.315	58.293	0	1	-20.057	-11.963	-5.1202	-29.946	21.455	11.975	4.4137	29.054	1.3979	0.012034	-0.70649	-0.89239	1646.2
13.23	1324	78	NaN	23.008	9.4752	-22.988	-166.52	23.989	12.4	-19.559	-818.05	1220.8	24.566	821.1	1075.6	42.702	55.186	0	1	-19.944	-11.85	-5.1147	-29.941	21.466	11.939	4.4146	29.05	1.5218	0.088555	-0.70005	-0.89058	1646.2
13.24	1325	78	NaN	23.014	9.4836	-22.999	-166.55	23.97	12.391	-19.533	-818.03	1220.8	24.624	821.07	1075.6	42.146	57.884	0	1	-19.862	-11.768	-5.1087	-29.935	21.471	11.905	4.4218	29.031	1.6085	0.13673	-0.68691	-0.90331	1646.1
13.25	1326	78	NaN	23.016	9.4984	-23.012	-166.59	23.938	12.392	-19.491	-818.01	1220.8	24.719	821.06	1075.6	44.323	55.826	0	1	-19.782	-11.689	-5.1028	-29.929	21.471	11.869	4.4354	29.001	1.6888	0.18038	-0.66739	-0.92741	1646.1
13.26	1327	78	NaN	23.022	9.482	-23.01	-166.63	23.917	12.324	-19.558	-818.08	1220.9	24.652	821.03	1075.5	43.531	56.414	0	1	-19.62	-11.527	-5.0975	-29.923	21.477	11.827	4.4165	28.982	1.8567	0.29994	-0.68102	-0.94106	1646.1
13.27	1328	78	NaN	23.029	9.489	-23.008	-166.7	23.842	12.332	-19.585	-818.08	1220.9	24.851	821.08	1075.4	41.535	57.096	0	1	-19.491	-11.399	-5.0902	-29.916	21.476	11.749	4.4214	28.91	1.9852	0.35	-0.66881	-1.0062	1646.2
13.28	1329	78	NaN	23.032	9.4953	-23.003	-166.75	23.799	12.327	-19.616	-818.07	1220.9	24.975	821.1	1075.4	42.05	55.805	0	1	-19.397	-11.305	-5.0807	-29.907	21.474	11.691	4.4267	28.867	2.0768	0.38633	-0.65407	-1.0395	1646.2
13.29	1330	78	NaN	23.031	9.5004	-22.999	-166.79	23.767	12.315	-19.643	-818.08	1220.9	25.064	821.12	1075.4	43.807	57.238	0	1	-19.303	-11.211	-5.0712	-29.897	21.469	11.645	4.4307	28.837	2.1664	0.43349	-0.64056	-1.0606	1646.2
13.3	1331	78	NaN	23.031	9.5102	-23.002	-166.85	23.699	12.33	-19.646	-818.08	1220.9	25.261	821.2	1075.3	43.183	60.132	0	1	-19.208	-11.117	-5.0618	-29.888	21.462	11.578	4.4384	28.771	2.2532	0.46082	-0.62338	-1.1169	1646.3
13.31	1332	78	NaN	23.03	9.5254	-23.012	-166.91	23.679	12.282	-19.652	-818.06	1220.9	25.275	821.21	1075.3	42.93	56.829	0	1	-19.192	-11.101	-5.0587	-29.885	21.46	11.518	4.4545	28.749	2.2678	0.41674	-0.60422	-1.1352	1646.3
13.32	1333	78	NaN	23.025	9.5273	-23.004	-166.96	23.664	12.248	-19.705	-818.07	1220.9	25.296	821.21	1075.3	43.379	56.158	0	1	-19.15	-11.059	-5.0543	-29.88	21.452	11.469	4.4561	28.735	2.3024	0.40937	-0.59823	-1.1448	1646.3
13.33	1334	78	NaN	23.019	9.5394	-23.022	-167	23.642	12.22	-19.658	-818.08	1220.9	25.33	821.21	1075.3	43.474	57.901	0	1	-18.984	-10.894	-5.0424	-29.868	21.447	11.426	4.4679	28.714	2.4629	0.53225	-0.57446	-1.1546	1646.4
13.34	1335	78	NaN	23.013	9.5597	-23.064	-167.04	23.614	12.199	-19.532	-818.08	1220.9	25.39	821.24	1075.3	42.648	55.134	0	1	-18.953	-10.863	-5.0342	-29.86	21.444	11.386	4.4888	28.685	2.4912	0.52351	-0.54544	-1.1749	1646.4
13.35	1336	78	NaN	23.006	9.5549	-23.073	-167.09	23.602	12.199	-19.55	-818.09	1220.8	25.501	821.25	1075.4	42.701	57.212	0	1	-19.003	-10.913	-5.0283	-29.854	21.432	11.339	4.486	28.67	2.4288	0.42624	-0.54226	-1.1838	1646.4
13.36	1337	78	NaN	22.997	9.5435	-23.089	-167.18	23.547	12.169	-19.527	-818.13	1220.8	25.661	821.34	1075.3	43.274	56.497	0	1	-19.23	-11.139	-5.0176	-29.844	21.418	11.244	4.4736	28.617	2.1876	0.10458	-0.54409	-1.2266	1646.5
13.37	1338	78	NaN	22.987	9.5436	-23.091	-167.24	23.533	12.15	-19.524	-818.13	1220.8	25.762	821.37	1075.3	44.036	56.878	0	1	-19.457	-11.365	-5.007	-29.833	21.405	11.18	4.4736	28.603	1.9473	-0.18567	-0.53341	-1.2302	1646.6
13.38	1339	78	NaN	22.978	9.5432	-23.09	-167.29	23.525	12.15	-19.53	-818.11	1220.8	25.876	821.39	1075.3	42.751	55.218	0	1	-19.471	-11.379	-5.0061	-29.832	21.392	11.127	4.4734	28.595	1.9204	-0.25263	-0.53268	-1.2375	1646.6
13.39	1340	78	NaN	22.973	9.5337	-23.094	-167.34	23.501	12.162	-19.537	-818.14	1220.8	26.036	821.44	1075.3	42.684	56.206	0	1	-19.531	-11.439	-5.0037	-29.83	21.381	11.066	4.4634	28.572	1.8496	-0.37261	-0.54037	-1.2581	1646.6
13.4	1341	78	NaN	22.971	9.5267	-23.082	-167.4	23.529	12.124	-19.576	-818.14	1220.8	26.051	821.44	1075.3	44.215	56.992	0	1	-19.665	-11.572	-4.9992	-29.825	21.377	11.007	4.4565	28.6	1.7123	-0.56492	-0.54269	-1.2257	1646.7
13.41	1342	78	NaN	22.968	9.5215	-23.085	-167.48	23.546	12.104	-19.568	-818.17	1220.8	26.163	821.49	1075.3	42.221	57.033	0	1	-19.705	-11.612	-4.9966	-29.823	21.371	10.927	4.4509	28.617	1.666	-0.68478	-0.54576	-1.2057	1646.7
13.42	1343	78	NaN	22.967	9.5137	-23.083	-167.55	23.566	12.095	-19.589	-818.2	1220.8	26.288	821.53	1075.2	43.354	57.313	0	1	-19.736	-11.643	-4.9943	-29.82	21.364	10.848	4.4427	28.637	1.6283	-0.79439	-0.55158	-1.1836	1646.8
13.43	1344	78	NaN	22.967	9.5096	-23.083	-167.62	23.597	12.089	-19.613	-818.23	1220.8	26.403	821.56	1075.2	42.883	57.908	0	1	-19.888	-11.794	-4.9901	-29.816	21.36	10.776	4.4384	28.668	1.4715	-1.0186	-0.55174	-1.1478	1646.9
13.44	1345	78	NaN	22.969	9.518	-23.097	-167.68	23.649	12.076	-19.583	-818.28	1220.8	26.503	821.58	1075.2	43.476	57.381	0	1	-19.977	-11.883	-4.9873	-29.813	21.359	10.709	4.4464	28.72	1.382	-1.1737	-0.54085	-1.093	1646.9
13.45	1346	78	NaN	22.97	9.5177	-23.074	-167.72	23.702	12.052	-19.676	-818.29	1220.8	26.505	821.56	1075.2	44.418	56.368	0	1	-20.011	-11.916	-4.9857	-29.812	21.357	10.664	4.4454	28.774	1.3465	-1.2523	-0.54035	-1.0374	1646.9
13.46	1347	78	NaN	22.972	9.525	-23.081	-167.77	23.733	12.071	-19.658	-818.31	1220.8	26.638	821.58	1075.2	42.419	54.392	0	1	-20.056	-11.961	-4.9835	-29.809	21.355	10.617	4.4521	28.806	1.2988	-1.3449	-0.53131	-1.0032	1647
13.47	1348	78	NaN	22.974	9.5288	-23.074	-167.82	23.772	12.087	-19.703	-818.33	1220.8	26.762	821.61	1075.1	41.832	56.952	0	1	-20.113	-12.018	-4.9805	-29.806	21.351	10.559	4.4547	28.846	1.2384	-1.4589	-0.52582	-0.96074	1647.1
13.48	1349	78	NaN	22.975	9.527	-23.049	-167.87	23.829	12.076	-19.826	-818.35	1220.8	26.795	821.6	1075.1	43.705	55.482	0	1	-20.188	-12.093	-4.9806	-29.807	21.347	10.499	4.4511	28.905	1.1588	-1.5934	-0.52952	-0.90191	1647.1
13.49	1350	78	NaN	22.969	9.5259	-23.048	-167.91	23.902	12.035	-19.859	-818.4	1220.8	26.693	821.55	1075.1	42.816	57.331	0	1	-20.255	-12.16	-4.981	-29.807	21.343	10.466	4.45	28.978	1.0873	-1.6936	-0.53095	-0.82867	1647.1
13.5	1351	78	NaN	22.962	9.5387	-23.046	-167.94	23.975	12.024	-19.865	-818.45	1220.8	26.65	821.51	1075.1	42.288	56.016	0	1	-20.298	-12.202	-4.9816	-29.808	21.338	10.437	4.4618	29.052	1.0394	-1.7658	-0.51981	-0.7552	1647.1
13.51	1352	78	NaN	22.961	9.5704	-23.075	-167.96	24.034	12.026	-19.72	-818.47	1220.8	26.629	821.46	1075.1	42.825	57.264	0	1	-20.232	-12.137	-4.9828	-29.809	21.342	10.424	4.4934	29.111	1.1096	-1.7127	-0.48939	-0.69756	1647
13.52	1353	78	NaN	22.959	9.5919	-23.078	-167.97	24.074	12.049	-19.669	-818.48	1220.8	26.648	821.44	1075.1	42.439	54.367	0	1	-20.114	-12.02	-4.9845	-29.81	21.341	10.412	4.5146	29.152	1.2266	-1.6079	-0.46988	-0.65877	1647
13.53	1354	78	NaN	22.953	9.5857	-23.025	-167.98	24.099	12.089	-19.842	-818.49	1220.8	26.694	821.43	1075	42.218	57.372	0	1	-20.026	-11.932	-4.9874	-29.813	21.327	10.392	4.5068	29.178	1.3009	-1.5396	-0.48052	-0.63494	1647.1
13.54	1355	78	NaN	22.942	9.585	-23.023	-167.97	24.146	12.088	-19.834	-818.55	1220.9	26.599	821.38	1075	41.696	57.372	0	1	-19.941	-11.847	-4.9903	-29.816	21.32	10.406	4.5059	29.225	1.3793	-1.4404	-0.48441	-0.59146	1647
13.55	1356	78	NaN	22.935	9.5764	-23.014	-167.96	24.19	12.042	-19.864	-818.61	1220.9	26.389	821.32	1075.1	43.26	56.156	0	1	-19.92	-11.826	-4.9948	-29.821	21.32	10.427	4.4974	29.269	1.4	-1.3984	-0.49741	-0.55198	1647
13.56	1357	78	NaN	22.931	9.5797	-23.013	-167.94	24.195	12.041	-19.854	-818.63	1220.9	26.313	821.3	1075.1	41.897	56.711	0	1	-19.899	-11.805	-4.9994	-29.825	21.319	10.447	4.5002	29.274	1.4202	-1.3575	-0.49917	-0.55096	1647.1
13.57	1358	78	NaN	22.932	9.5912	-23.017	-167.92	24.176	12.067	-19.812	-818.63	1220.9	26.318	821.31	1075	42.652	54.307	0	1	-19.877	-11.784	-5.0039	-29.83	21.321	10.466	4.511	29.256	1.4435	-1.3171	-0.49295	-0.57388	1647.1
13.58	1359	78	NaN	22.94	9.599	-23.017	-167.9	24.165	12.067	-19.771	-818.62	1220.9	26.251	821.3	1075	41.518	55.392	0	1	-19.856	-11.763	-5.0084	-29.834	21.332	10.49	4.5186	29.245	1.4761	-1.2728	-0.48979	-0.58896	1647
13.59	1360	78	NaN	22.942	9.5878	-22.992	-167.84	24.154	12.045	-19.849	-818.67	1220.9	26.063	821.25	1075	43.538	55.587	0	1	-19.835	-11.741	-5.013	-29.839	21.338	10.552	4.5064	29.236	1.503	-1.1896	-0.50658	-0.60322	1647
13.6	1361	78	NaN	22.952	9.5941	-22.989	-167.81	24.101	12.084	-19.825	-818.69	1220.9	26.117	821.28	1074.9	43.026	55.171	0	1	-19.814	-11.72	-5.0175	-29.843	21.347	10.583	4.5107	29.184	1.5332	-1.1369	-0.5068	-0.65915	1647.1
13.61	1362	78	NaN	22.964	9.6052	-22.995	-167.79	24.04	12.116	-19.785	-818.7	1220.9	26.193	821.32	1074.9	42.2	54.227	0	1	-19.793	-11.699	-5.022	-29.848	21.358	10.602	4.5194	29.126	1.5649	-1.0974	-0.50264	-0.72236	1647.2
13.62	1363	78	NaN	22.972	9.6154	-23.003	-167.78	23.989	12.124	-19.76	-818.71	1220.9	26.216	821.36	1074.8	42.851	57.779	0	1	-19.772	-11.678	-5.0266	-29.853	21.366	10.614	4.5272	29.078	1.5947	-1.0638	-0.49937	-0.77496	1647.2
13.63	1364	78	NaN	22.972	9.6247	-23.009	-167.77	23.956	12.135	-19.732	-818.71	1220.9	26.25	821.37	1074.7	40.941	55.69	0	1	-19.75	-11.657	-5.0311	-29.857	21.366	10.62	4.5346	29.047	1.6156	-1.037	-0.49652	-0.81045	1647.2
13.64	1365	78	NaN	22.982	9.6345	-23.01	-167.74	23.986	12.079	-19.707	-818.69	1220.9	26.038	821.27	1074.8	43.624	55.469	0	1	-19.729	-11.636	-5.0356	-29.862	21.384	10.658	4.5454	29.075	1.6547	-0.97811	-0.49024	-0.7863	1647.1
13.65	1366	78	NaN	22.989	9.6456	-23.006	-167.74	23.988	12.061	-19.689	-818.66	1220.9	25.981	821.24	1074.8	42.81	55.303	0	1	-19.708	-11.615	-5.0401	-29.866	21.394	10.669	4.5564	29.077	1.6856	-0.94625	-0.48377	-0.78901	1647
13.66	1367	78	NaN	22.992	9.6479	-23.002	-167.74	23.976	12.06	-19.683	-818.64	1220.9	25.992	821.23	1074.8	43.593	54.332	0	1	-19.687	-11.594	-5.0447	-29.871	21.397	10.667	4.5581	29.066	1.71	-0.92698	-0.48656	-0.80512	1647
13.67	1368	78	NaN	22.993	9.6389	-23.003	-167.74	23.97	12.053	-19.678	-818.64	1220.9	25.972	821.2	1074.8	44.037	56.253	0	1	-19.666	-11.573	-5.0492	-29.875	21.398	10.668	4.549	29.06	1.7324	-0.90521	-0.50019	-0.81499	1647
13.68	1369	78	NaN	22.993	9.6499	-23.02	-167.74	23.995	12.023	-19.582	-818.61	1220.9	25.885	821.14	1074.8	42.517	54.581	0	1	-19.645	-11.552	-5.0537	-29.88	21.405	10.671	4.5607	29.084	1.7604	-0.88126	-0.49301	-0.79573	1646.9
13.69	1370	78	NaN	22.988	9.631	-23.003	-167.75	24	12.026	-19.652	-818.6	1220.9	25.899	821.12	1074.8	43.266	55.197	0	1	-19.624	-11.531	-5.0583	-29.884	21.397	10.66	4.542	29.089	1.7731	-0.87083	-0.5163	-0.79538	1646.8
13.7	1371	78	NaN	22.983	9.6137	-22.99	-167.76	24.022	12.005	-19.704	-818.6	1220.9	25.855	821.08	1074.8	41.079	56.771	0	1	-19.602	-11.51	-5.0628	-29.889	21.391	10.646	4.5249	29.111	1.789	-0.86367	-0.53788	-0.77764	1646.8
13.71	1372	78	NaN	22.978	9.6037	-22.982	-167.78	24.045	11.973	-19.726	-818.6	1220.9	25.794	821.03	1074.8	43.548	55.532	0	1	-19.581	-11.489	-5.0673	-29.893	21.388	10.627	4.5149	29.134	1.8068	-0.86158	-0.55242	-0.75938	1646.8
13.72	1373	78	NaN	22.973	9.5991	-22.973	-167.81	24.035	11.964	-19.755	-818.58	1220.9	25.819	821.05	1074.8	42.237	56.029	0	1	-19.56	-11.468	-5.0718	-29.898	21.38	10.599	4.5095	29.125	1.8203	-0.86891	-0.56231	-0.77299	1646.8
13.73	1374	78	NaN	22.976	9.5914	-22.979	-167.83	24.026	11.979	-19.75	-818.57	1220.9	25.873	821.06	1074.8	42.966	56.954	0	1	-19.539	-11.446	-5.0764	-29.902	21.382	10.579	4.5022	29.115	1.8434	-0.86788	-0.57416	-0.78724	1646.8
13.74	1375	78	NaN	22.975	9.5881	-22.988	-167.85	24.021	11.968	-19.744	-818.55	1220.9	25.868	821.07	1074.8	44.229	57.569	0	1	-19.518	-11.425	-5.0809	-29.907	21.381	10.555	4.4991	29.11	1.8636	-0.87056	-0.58184	-0.79729	1646.8
13.75	1376	78	NaN	22.969	9.5881	-22.994	-167.87	24.021	11.947	-19.743	-818.53	1220.9	25.831	821.07	1074.8	42.547	54.813	0	1	-19.497	-11.404	-5.0854	-29.911	21.377	10.534	4.4991	29.11	1.8806	-0.86993	-0.58634	-0.80098	1646.7
13.76	1377	78	NaN	22.963	9.5897	-22.999	-167.89	24.024	11.924	-19.748	-818.49	1220.9	25.783	821.08	1074.8	42.845	55.41	0	1	-19.484	-11.392	-5.0892	-29.915	21.373	10.521	4.5007	29.113	1.8885	-0.87091	-0.5885	-0.80202	1646.7
13.77	1378	78	NaN	22.964	9.5896	-23.006	-167.89	24.016	11.909	-19.747	-818.47	1220.9	25.737	821.11	1074.8	42.553	54.12	0	1	-19.502	-11.409	-5.0905	-29.916	21.375	10.517	4.5012	29.104	1.8733	-0.89293	-0.5893	-0.81231	1646.7
13.78	1379	78	NaN	22.955	9.5881	-23	-167.91	24.026	11.924	-19.8	-818.44	1220.9	25.791	821.1	1074.8	42.996	57.966	0	1	-19.527	-11.435	-5.0935	-29.919	21.362	10.497	4.4994	29.115	1.8347	-0.93774	-0.59408	-0.80492	1646.7
13.79	1380	78	NaN	22.949	9.5886	-23.008	-167.91	24.038	11.945	-19.801	-818.42	1220.9	25.84	821.09	1074.8	43.098	58.927	0	1	-19.558	-11.466	-5.0975	-29.923	21.354	10.5	4.5001	29.126	1.7959	-0.96631	-0.59742	-0.79735	1646.6
13.8	1381	78	NaN	22.945	9.5872	-23.019	-167.89	24.07	11.955	-19.785	-818.42	1220.9	25.839	821.08	1074.8	43.463	58.113	0	1	-19.6	-11.508	-5.1022	-29.928	21.351	10.513	4.4991	29.158	1.7511	-0.99413	-0.60307	-0.76982	1646.6
13.81	1382	78	NaN	22.942	9.5826	-23.024	-167.88	24.128	11.947	-19.785	-818.42	1220.8	25.785	821.07	1074.8	44.062	57.745	0	1	-19.65	-11.557	-5.1074	-29.933	21.35	10.528	4.4951	29.216	1.7002	-1.0286	-0.61232	-0.71739	1646.6
13.82	1383	78	NaN	22.936	9.587	-23.027	-167.86	24.15	11.969	-19.777	-818.39	1220.8	25.834	821.07	1074.8	43.655	56.215	0	1	-19.675	-11.582	-5.1114	-29.937	21.342	10.542	4.4993	29.238	1.6669	-1.0397	-0.61213	-0.69956	1646.6
13.83	1384	78	NaN	22.933	9.5813	-23.017	-167.84	24.209	11.956	-19.819	-818.37	1220.8	25.762	821.03	1074.9	40.848	57.258	0	1	-19.76	-11.667	-5.119	-29.945	21.34	10.572	4.4947	29.295	1.5803	-1.095	-0.62429	-0.64967	1646.5
13.84	1385	78	NaN	22.929	9.5787	-23.015	-167.8	24.246	11.964	-19.827	-818.37	1220.8	25.772	821.05	1074.9	43.61	57.093	0	1	-19.954	-11.86	-5.1331	-29.959	21.336	10.602	4.4925	29.332	1.3818	-1.2582	-0.64058	-0.62711	1646.5
13.85	1386	78	NaN	22.926	9.5798	-23.015	-167.77	24.268	11.979	-19.818	-818.37	1220.8	25.808	821.09	1074.9	42.564	55.245	0	1	-20.036	-11.941	-5.1409	-29.967	21.332	10.633	4.4937	29.354	1.296	-1.3084	-0.64724	-0.61276	1646.6
13.86	1387	78	NaN	22.925	9.5806	-23.009	-167.74	24.303	11.967	-19.833	-818.34	1220.8	25.737	821.09	1074.9	43.321	56.015	0	1	-20.068	-11.973	-5.1463	-29.972	21.333	10.668	4.4952	29.388	1.2649	-1.3053	-0.65109	-0.58417	1646.6
13.87	1388	78	NaN	22.925	9.5604	-23.006	-167.7	24.381	11.95	-19.868	-818.38	1220.8	25.642	821.05	1075	43.206	56.596	0	1	-20.031	-11.937	-5.1501	-29.976	21.335	10.714	4.4771	29.464	1.3033	-1.2225	-0.67307	-0.51225	1646.5
13.88	1389	78	NaN	22.931	9.5642	-23.019	-167.67	24.4	11.998	-19.818	-818.38	1220.8	25.715	821.06	1074.9	44.258	56.767	0	1	-19.994	-11.9	-5.154	-29.98	21.34	10.743	4.4809	29.484	1.3459	-1.1572	-0.67311	-0.49647	1646.5
13.89	1390	78	NaN	22.933	9.5683	-23.025	-167.64	24.415	12.024	-19.794	-818.37	1220.8	25.736	821.08	1074.9	42.983	55.09	0	1	-19.952	-11.858	-5.1585	-29.985	21.343	10.769	4.4851	29.498	1.3907	-1.089	-0.67343	-0.48623	1646.6
13.9	1391	78	NaN	22.933	9.5698	-23.029	-167.61	24.437	12.024	-19.782	-818.4	1220.8	25.703	821.09	1075	44.166	55.652	0	1	-19.91	-11.816	-5.1626	-29.989	21.344	10.797	4.4873	29.519	1.4346	-1.0187	-0.67527	-0.46943	1646.6
13.91	1392	78	NaN	22.945	9.5875	-23.065	-167.59	24.435	12.091	-19.621	-818.44	1220.8	25.849	821.11	1075	41.988	55.412	0	1	-19.867	-11.773	-5.1662	-29.992	21.357	10.82	4.506	29.517	1.4895	-0.9536	-0.66024	-0.47535	1646.7
13.92	1393	78	NaN	22.953	9.576	-23.021	-167.57	24.454	12.102	-19.798	-818.42	1220.8	25.84	821.11	1075	43.029	55.407	0	1	-19.877	-11.784	-5.1751	-30.001	21.358	10.837	4.4942	29.536	1.4809	-0.94627	-0.68095	-0.46545	1646.6
13.93	1394	78	NaN	22.958	9.5736	-23.006	-167.54	24.471	12.087	-19.86	-818.43	1220.9	25.753	821.12	1075	43	57.362	0	1	-19.869	-11.776	-5.183	-30.009	21.365	10.862	4.4918	29.553	1.4954	-0.91318	-0.69122	-0.45629	1646.7
13.94	1395	78	NaN	22.964	9.5784	-23.01	-167.52	24.49	12.087	-19.852	-818.45	1220.9	25.683	821.12	1075	42.764	56.424	0	1	-19.788	-11.695	-5.1859	-30.012	21.373	10.889	4.4967	29.572	1.5852	-0.80532	-0.6892	-0.43996	1646.7
13.95	1396	78	NaN	22.971	9.5851	-23.016	-167.49	24.512	12.118	-19.835	-818.48	1220.9	25.672	821.08	1075	42.847	54.832	0	1	-19.807	-11.713	-5.1893	-30.015	21.381	10.916	4.5033	29.593	1.5741	-0.79673	-0.68592	-0.42197	1646.7
13.96	1397	78	NaN	22.968	9.5842	-23.022	-167.46	24.511	12.097	-19.828	-818.52	1220.8	25.537	821.05	1075	45.074	54.752	0	1	-19.88	-11.786	-5.1929	-30.019	21.383	10.959	4.5022	29.593	1.5029	-0.82689	-0.69066	-0.42573	1646.7
13.97	1398	78	NaN	22.97	9.5894	-23.022	-167.45	24.495	12.091	-19.825	-818.53	1220.8	25.471	821.06	1075	41.585	54.474	0	1	-19.872	-11.779	-5.1949	-30.021	21.388	10.972	4.5067	29.578	1.5153	-0.80667	-0.68825	-0.44288	1646.7
13.98	1399	78	NaN	22.967	9.6027	-23.045	-167.43	24.474	12.111	-19.721	-818.56	1220.8	25.461	821.07	1074.9	42.533	56.319	0	1	-19.817	-11.724	-5.1961	-30.022	21.388	10.988	4.52	29.557	1.5712	-0.73505	-0.67601	-0.46519	1646.7
13.99	1400	78	NaN	22.962	9.6099	-23.059	-167.42	24.461	12.133	-19.657	-818.58	1220.8	25.453	821.06	1075	42.997	55.07	0	1	-19.93	-11.836	-5.1976	-30.024	21.386	11.003	4.5275	29.544	1.4556	-0.8327	-0.67012	-0.48006	1646.7
14	1401	78	NaN	22.962	9.5927	-23.017	-167.42	24.468	12.13	-19.836	-818.58	1220.9	25.389	821.03	1075	42.917	56.027	0	1	-19.997	-11.903	-5.1981	-30.024	21.382	11	4.5101	29.551	1.3845	-0.90271	-0.68801	-0.47329	1646.7
14.01	1402	78	NaN	22.946	9.592	-23.017	-167.41	24.413	12.178	-19.853	-818.61	1220.9	25.455	821.09	1074.9	41.613	56.386	0	1	-19.994	-11.899	-5.1968	-30.023	21.363	11.003	4.5087	29.496	1.3695	-0.89649	-0.68814	-0.52689	1646.8
14.02	1403	78	NaN	22.943	9.5939	-23.018	-167.41	24.412	12.124	-19.856	-818.62	1220.9	25.287	821.09	1075	42.679	56.321	0	1	-19.974	-11.88	-5.1938	-30.02	21.366	11.011	4.5118	29.494	1.3923	-0.86893	-0.68205	-0.52588	1646.8
14.03	1404	78	NaN	22.943	9.5962	-23.019	-167.41	24.417	12.082	-19.859	-818.63	1220.9	25.119	821.06	1075	44.018	60.049	0	1	-19.958	-11.863	-5.1902	-30.016	21.371	11.015	4.515	29.498	1.4137	-0.84872	-0.67527	-0.51844	1646.8
14.04	1405	78	NaN	22.94	9.6	-23.019	-167.42	24.402	12.087	-19.866	-818.65	1220.9	25.063	821.05	1075	42.594	57.433	0	1	-19.986	-11.891	-5.186	-30.012	21.371	11.007	4.5186	29.483	1.3848	-0.8844	-0.66736	-0.52889	1646.8
14.05	1406	78	NaN	22.936	9.6114	-23.017	-167.45	24.357	12.111	-19.868	-818.64	1220.9	25.149	821.11	1075	43.399	56.733	0	1	-20.015	-11.92	-5.1816	-30.008	21.363	10.976	4.5286	29.44	1.3482	-0.94451	-0.65297	-0.56732	1646.8
14.06	1407	78	NaN	22.936	9.6172	-23.028	-167.45	24.378	12.095	-19.84	-818.64	1220.9	25.013	821.05	1075	43.459	59.351	0	1	-20.05	-11.956	-5.1763	-30.002	21.369	10.985	4.5353	29.46	1.3188	-0.97083	-0.64103	-0.5427	1646.8
14.07	1408	78	NaN	22.936	9.6154	-23.019	-167.43	24.354	12.144	-19.889	-818.66	1220.9	25.036	821.05	1075	43.38	56.355	0	1	-20.056	-11.961	-5.1704	-29.996	21.366	11.005	4.5324	29.437	1.3104	-0.95663	-0.63798	-0.5589	1646.8
14.08	1409	78	NaN	22.935	9.6187	-23.015	-167.4	24.321	12.191	-19.913	-818.67	1220.9	25.08	821.08	1074.9	41.467	55.272	0	1	-20.035	-11.94	-5.1637	-29.99	21.363	11.024	4.5342	29.406	1.3281	-0.91674	-0.62956	-0.58384	1646.8
14.09	1410	78	NaN	22.932	9.6326	-23.028	-167.4	24.307	12.19	-19.86	-818.65	1220.9	25.033	821.12	1074.9	39.959	55.101	0	1	-20.075	-11.98	-5.1586	-29.985	21.364	11.037	4.5475	29.393	1.2894	-0.94338	-0.6111	-0.59206	1646.9
14.1	1411	78	NaN	22.929	9.6319	-23.025	-167.37	24.296	12.211	-19.884	-818.66	1220.9	24.98	821.1	1074.9	43.923	54.865	0	1	-20.153	-12.058	-5.1535	-29.98	21.362	11.066	4.5471	29.381	1.2089	-0.99211	-0.60644	-0.59851	1646.9
14.11	1412	78	NaN	22.924	9.6296	-23.032	-167.36	24.313	12.194	-19.873	-818.68	1220.9	24.874	821.07	1074.9	43.72	58.356	0	1	-20.308	-12.212	-5.1481	-29.974	21.36	11.078	4.5457	29.397	1.0525	-1.1343	-0.60241	-0.57751	1646.8
14.12	1413	78	NaN	22.92	9.6369	-23.033	-167.35	24.321	12.196	-19.87	-818.67	1220.9	24.819	821.06	1074.9	44.075	60.623	0	1	-20.411	-12.315	-5.1436	-29.97	21.359	11.091	4.5535	29.404	0.94815	-1.2243	-0.59005	-0.56539	1646.8
14.13	1414	78	NaN	22.919	9.6456	-23.026	-167.34	24.315	12.211	-19.886	-818.65	1220.9	24.795	821.09	1075	43.246	61.418	0	1	-20.49	-12.393	-5.1395	-29.965	21.358	11.101	4.5624	29.398	0.86775	-1.2922	-0.57702	-0.56748	1646.8
14.14	1415	78	NaN	22.915	9.642	-23.015	-167.34	24.298	12.212	-19.918	-818.64	1220.9	24.746	821.13	1075	43.584	60.165	0	1	-20.623	-12.526	-5.1331	-29.959	21.355	11.101	4.5588	29.381	0.73168	-1.425	-0.57433	-0.57785	1646.8
14.15	1416	78	NaN	22.913	9.6306	-23.01	-167.34	24.293	12.231	-19.948	-818.68	1220.9	24.74	821.11	1075	43.064	61.856	0	1	-20.796	-12.698	-5.1255	-29.951	21.352	11.097	4.548	29.375	0.55639	-1.6015	-0.57751	-0.57628	1646.9
14.16	1417	78	NaN	22.915	9.6392	-23.019	-167.35	24.265	12.24	-19.899	-818.67	1220.9	24.732	821.15	1075	43.135	61.113	0	1	-21.217	-13.117	-5.114	-29.94	21.356	11.092	4.5566	29.347	0.13951	-2.0256	-0.5574	-0.59271	1646.9
14.17	1418	78	NaN	22.916	9.6452	-23.026	-167.35	24.255	12.225	-19.871	-818.66	1220.9	24.634	821.16	1075	43.111	60.582	0	1	-21.515	-13.414	-5.1045	-29.93	21.362	11.095	4.5632	29.337	-0.15276	-2.3184	-0.5413	-0.593	1646.9
14.18	1419	78	NaN	22.916	9.6422	-23.022	-167.35	24.256	12.208	-19.89	-818.65	1220.9	24.517	821.15	1075	43.686	57.46	0	1	-21.638	-13.537	-5.0977	-29.924	21.365	11.101	4.5609	29.337	-0.27354	-2.4361	-0.53678	-0.58655	1646.9
14.19	1420	78	NaN	22.919	9.639	-23.008	-167.36	24.199	12.254	-19.914	-818.65	1220.9	24.66	821.24	1075	43.888	62.782	0	1	-21.793	-13.691	-5.0879	-29.914	21.362	11.082	4.556	29.282	-0.43089	-2.6089	-0.53184	-0.63226	1647
14.2	1421	78	NaN	22.924	9.641	-23.022	-167.36	24.229	12.242	-19.864	-818.64	1220.9	24.566	821.18	1075	43.319	69.623	0	1	-21.975	-13.872	-5.0781	-29.904	21.372	11.086	4.5599	29.31	-0.60346	-2.7868	-0.51816	-0.59411	1646.9
14.21	1422	78	NaN	22.929	9.6261	-23.018	-167.36	24.253	12.235	-19.877	-818.66	1220.9	24.497	821.13	1075.1	42.715	70.622	0	1	-22.246	-14.142	-5.0714	-29.897	21.379	11.09	4.5467	29.332	-0.86733	-3.0519	-0.52467	-0.56518	1646.9
14.22	1423	78	NaN	22.935	9.6171	-23.014	-167.36	24.271	12.245	-19.889	-818.65	1220.9	24.483	821.08	1075.1	44.586	71.744	0	1	-22.507	-14.402	-5.0639	-29.89	21.385	11.093	4.5389	29.349	-1.1223	-3.3088	-0.52501	-0.54104	1646.8
14.23	1424	78	NaN	22.943	9.6257	-23.02	-167.35	24.285	12.264	-19.86	-818.6	1220.9	24.51	821.02	1075.1	43.551	71.841	0	1	-22.722	-14.616	-5.0531	-29.879	21.393	11.095	4.5484	29.362	-1.3298	-3.5211	-0.50469	-0.51677	1646.7
14.24	1425	78	NaN	22.943	9.6128	-23.011	-167.36	24.281	12.235	-19.898	-818.61	1220.9	24.436	821.05	1075.1	43.655	71.499	0	1	-22.938	-14.831	-5.0422	-29.868	21.394	11.093	4.5363	29.358	-1.5433	-3.738	-0.50589	-0.51053	1646.7
14.25	1426	78	NaN	22.937	9.6091	-23.007	-167.36	24.3	12.234	-19.924	-818.6	1220.9	24.409	820.99	1075.2	43.076	70.975	0	1	-23.153	-15.045	-5.0314	-29.857	21.388	11.096	4.5341	29.375	-1.7645	-3.9487	-0.49729	-0.4827	1646.6
14.26	1427	78	NaN	22.937	9.6122	-23.036	-167.36	24.305	12.255	-19.827	-818.6	1220.8	24.468	820.96	1075.3	41.595	70.912	0	1	-23.081	-14.974	-5.0264	-29.852	21.389	11.095	4.5399	29.377	-1.6923	-3.8786	-0.48644	-0.47548	1646.6
14.27	1428	78	NaN	22.939	9.6133	-23.06	-167.36	24.303	12.29	-19.75	-818.59	1220.8	24.573	820.95	1075.3	43.668	70.343	0	1	-23.109	-15.001	-5.0178	-29.844	21.39	11.09	4.5441	29.372	-1.7187	-3.9116	-0.47372	-0.472	1646.6
14.28	1429	78	NaN	22.937	9.6021	-23.025	-167.36	24.314	12.321	-19.9	-818.54	1220.8	24.646	820.93	1075.4	43.808	70.546	0	1	-23.392	-15.284	-5.0008	-29.827	21.381	11.083	4.535	29.381	-2.0119	-4.2004	-0.46579	-0.44547	1646.5
14.29	1430	78	NaN	22.928	9.6009	-23.029	-167.37	24.378	12.239	-19.911	-818.53	1220.8	24.431	820.82	1075.5	42.471	71.347	0	1	-23.557	-15.447	-4.9905	-29.816	21.379	11.083	4.5358	29.444	-2.1777	-4.3638	-0.45463	-0.37283	1646.4
14.3	1431	78	NaN	22.919	9.5964	-23.035	-167.38	24.398	12.246	-19.905	-818.53	1220.8	24.472	820.79	1075.5	44.605	71.72	0	1	-23.65	-15.54	-4.9841	-29.81	21.368	11.067	4.5328	29.461	-2.2819	-4.4732	-0.45134	-0.3489	1646.3
14.31	1432	78	NaN	22.912	9.5952	-23.055	-167.4	24.408	12.28	-19.85	-818.53	1220.8	24.605	820.78	1075.6	44.654	72.494	0	1	-23.74	-15.63	-4.9783	-29.804	21.359	11.045	4.5333	29.47	-2.3819	-4.5852	-0.445	-0.33428	1646.3
14.32	1433	78	NaN	22.906	9.5954	-23.076	-167.42	24.428	12.303	-19.795	-818.53	1220.8	24.712	820.75	1075.6	44.248	72.145	0	1	-23.837	-15.726	-4.9726	-29.799	21.351	11.024	4.5351	29.488	-2.4857	-4.7021	-0.43749	-0.31055	1646.3
14.33	1434	78	NaN	22.899	9.5843	-23.056	-167.43	24.463	12.285	-19.896	-818.5	1220.8	24.684	820.7	1075.6	42.985	71.434	0	1	-24.031	-15.919	-4.9669	-29.793	21.341	11.013	4.5251	29.522	-2.69	-4.9057	-0.44175	-0.27082	1646.2
14.34	1435	78	NaN	22.893	9.6034	-23.113	-167.46	24.506	12.238	-19.668	-818.5	1220.8	24.627	820.65	1075.7	43.92	69.034	0	1	-24.149	-16.036	-4.9595	-29.785	21.345	10.993	4.5466	29.563	-2.8031	-5.0438	-0.41292	-0.22218	1646.2
14.35	1436	78	NaN	22.892	9.6033	-23.124	-167.48	24.528	12.278	-19.614	-818.5	1220.8	24.751	820.58	1075.7	43.696	64.557	0	1	-24.177	-16.065	-4.9503	-29.776	21.342	10.972	4.5475	29.584	-2.8349	-5.0923	-0.40281	-0.19273	1646.1
14.36	1437	78	NaN	22.891	9.5836	-23.084	-167.5	24.534	12.305	-19.745	-818.49	1220.8	24.897	820.53	1075.7	41.477	64.792	0	1	-24.208	-16.096	-4.9451	-29.771	21.33	10.944	4.5278	29.59	-2.8776	-5.1519	-0.4173	-0.18114	1646
14.37	1438	78	NaN	22.886	9.5534	-23.014	-167.52	24.53	12.26	-19.977	-818.45	1220.8	24.961	820.52	1075.8	44.392	67.181	0	1	-24.271	-16.158	-4.9402	-29.766	21.316	10.906	4.497	29.587	-2.9552	-5.2526	-0.44317	-0.17943	1646
14.38	1439	78	NaN	22.892	9.5462	-23.007	-167.54	24.498	12.267	-19.976	-818.43	1220.8	25.114	820.55	1075.7	44.401	67.421	0	1	-24.437	-16.324	-4.9336	-29.76	21.316	10.884	4.4889	29.555	-3.1211	-5.4404	-0.44469	-0.20456	1646
14.39	1440	78	NaN	22.904	9.5621	-23.057	-167.55	24.54	12.214	-19.768	-818.43	1220.8	25.131	820.47	1075.8	42.272	70.717	0	1	-24.59	-16.476	-4.9278	-29.754	21.335	10.877	4.5071	29.595	-3.2555	-5.5991	-0.42069	-0.15827	1645.9
14.4	1441	78	NaN	22.909	9.5612	-23.053	-167.57	24.562	12.181	-19.785	-818.4	1220.8	25.199	820.44	1075.8	42.741	72.867	0	1	-24.692	-16.578	-4.925	-29.751	21.337	10.862	4.5065	29.616	-3.3553	-5.7162	-0.41849	-0.13466	1645.9
14.41	1442	78	NaN	22.912	9.5532	-23.03	-167.58	24.573	12.166	-19.882	-818.37	1220.8	25.325	820.43	1075.8	42.771	73.606	0	1	-24.782	-16.667	-4.9203	-29.746	21.332	10.845	4.4983	29.628	-3.4503	-5.8225	-0.42194	-0.11807	1645.8
14.42	1443	78	NaN	22.92	9.561	-23.063	-167.58	24.615	12.143	-19.758	-818.38	1220.8	25.463	820.38	1075.8	43.873	74.2	0	1	-24.863	-16.748	-4.9142	-29.74	21.339	10.842	4.5083	29.668	-3.5242	-5.9063	-0.40591	-0.072163	1645.8
14.43	1444	78	NaN	22.924	9.5581	-23.077	-167.59	24.643	12.139	-19.738	-818.41	1220.8	25.613	820.36	1075.9	43.869	74.37	0	1	-24.896	-16.781	-4.9099	-29.736	21.339	10.82	4.5064	29.695	-3.5572	-5.9603	-0.40354	-0.041211	1645.8
14.44	1445	78	NaN	22.928	9.5555	-23.081	-167.61	24.73	12.012	-19.76	-818.4	1220.8	25.496	820.31	1076	42.828	73.794	0	1	-24.918	-16.802	-4.9065	-29.733	21.346	10.81	4.5077	29.778	-3.5712	-5.9919	-0.39888	0.045143	1645.7
14.45	1446	78	NaN	22.927	9.555	-23.089	-167.62	24.786	11.931	-19.766	-818.4	1220.8	25.478	820.31	1076.1	44.233	74.383	0	1	-24.921	-16.806	-4.9046	-29.731	21.346	10.798	4.5102	29.83	-3.5755	-6.0076	-0.39439	0.099762	1645.7
14.46	1447	78	NaN	22.921	9.5564	-23.107	-167.63	24.786	11.947	-19.738	-818.4	1220.8	25.666	820.36	1076.1	44.364	70.35	0	1	-24.888	-16.773	-4.9031	-29.729	21.334	10.787	4.5126	29.83	-3.5543	-5.986	-0.39047	0.10094	1645.8
14.47	1448	78	NaN	22.918	9.5577	-23.137	-167.6	24.767	12.009	-19.688	-818.4	1220.7	25.946	820.49	1076	44.638	64.998	0	1	-24.843	-16.728	-4.9016	-29.728	21.323	10.8	4.5131	29.811	-3.52	-5.928	-0.38858	0.08355	1645.9
14.48	1449	78	NaN	22.905	9.5448	-23.135	-167.59	24.833	12.046	-19.739	-818.45	1220.7	26.144	820.53	1076.1	44.512	67.521	0	1	-24.785	-16.67	-4.9011	-29.727	21.302	10.804	4.5024	29.876	-3.483	-5.8656	-0.39867	0.14886	1646
14.49	1450	78	NaN	22.902	9.5499	-23.132	-167.57	24.906	12.066	-19.749	-818.44	1220.7	26.25	820.54	1076.1	42.941	69.044	0	1	-24.727	-16.612	-4.9008	-29.727	21.294	10.821	4.5089	29.947	-3.433	-5.791	-0.39193	0.22045	1646
14.5	1451	78	NaN	22.898	9.5576	-23.131	-167.54	25.009	12.097	-19.742	-818.43	1220.7	26.359	820.54	1076.2	44.714	71.946	0	1	-24.716	-16.602	-4.9006	-29.727	21.287	10.844	4.5186	30.048	-3.4292	-5.7579	-0.38196	0.3219	1646
14.51	1452	78	NaN	22.889	9.555	-23.131	-167.52	25.15	12.148	-19.751	-818.47	1220.7	26.52	820.55	1076.3	45.35	72.058	0	1	-24.613	-16.499	-4.9007	-29.727	21.272	10.862	4.5192	30.186	-3.3412	-5.6376	-0.38153	0.45946	1646
14.52	1453	78	NaN	22.879	9.5429	-23.113	-167.52	25.254	12.167	-19.82	-818.49	1220.7	26.6	820.58	1076.3	45.985	72.567	0	1	-24.415	-16.302	-4.9013	-29.727	21.257	10.853	4.5092	30.288	-3.1582	-5.4487	-0.39206	0.5609	1646.1
14.53	1454	78	NaN	22.875	9.5538	-23.121	-167.51	25.387	12.211	-19.776	-818.5	1220.7	26.753	820.64	1076.4	43.702	71.673	0	1	-24.199	-16.087	-4.9019	-29.728	21.249	10.866	4.5221	30.419	-2.9505	-5.221	-0.37987	0.6906	1646.1
14.54	1455	78	NaN	22.874	9.5608	-23.115	-167.5	25.528	12.245	-19.78	-818.52	1220.7	26.883	820.69	1076.4	43.611	71.643	0	1	-23.952	-15.841	-4.9031	-29.729	21.243	10.87	4.5307	30.558	-2.7087	-4.9709	-0.37235	0.82891	1646.2
14.55	1456	78	NaN	22.876	9.5639	-23.101	-167.48	25.649	12.285	-19.813	-818.53	1220.8	27.035	820.73	1076.5	43.662	75.327	0	1	-23.628	-15.518	-4.9055	-29.731	21.239	10.885	4.5353	30.678	-2.3892	-4.6334	-0.37023	0.94664	1646.3
14.56	1457	78	NaN	22.877	9.5699	-23.092	-167.42	25.724	12.358	-19.814	-818.54	1220.8	27.277	820.75	1076.5	44.116	77.588	0	1	-23.282	-15.174	-4.9111	-29.737	21.232	10.937	4.5423	30.752	-2.0505	-4.2364	-0.36881	1.015	1646.3
14.57	1458	78	NaN	22.884	9.5641	-23.045	-167.4	25.854	12.347	-19.986	-818.52	1220.8	27.325	820.82	1076.6	42.878	77.422	0	1	-22.87	-14.763	-4.9265	-29.752	21.231	10.944	4.5378	30.88	-1.6388	-3.8193	-0.38873	1.1279	1646.3
14.58	1459	78	NaN	22.894	9.5633	-23.048	-167.45	25.901	12.346	-19.982	-818.54	1220.8	27.41	820.97	1076.6	44.642	77.177	0	1	-22.694	-14.588	-4.9353	-29.761	21.238	10.899	4.5382	30.927	-1.4555	-3.6893	-0.39716	1.1654	1646.5
14.59	1460	78	NaN	22.903	9.5771	-23.082	-167.47	25.974	12.325	-19.849	-818.57	1220.8	27.436	821.1	1076.6	43.678	77.436	0	1	-22.658	-14.552	-4.9402	-29.766	21.251	10.879	4.5544	30.997	-1.407	-3.6725	-0.38583	1.231	1646.7
14.6	1461	78	NaN	22.907	9.5943	-23.11	-167.46	26.082	12.296	-19.724	-818.6	1220.8	27.433	821.18	1076.7	45.006	77.099	0	1	-22.621	-14.516	-4.9451	-29.771	21.26	10.895	4.5748	31.102	-1.3618	-3.6204	-0.37033	1.3309	1646.8
14.61	1462	78	NaN	22.906	9.5782	-23.067	-167.45	26.137	12.312	-19.889	-818.59	1220.8	27.57	821.25	1076.7	43.7	72.108	0	1	-22.585	-14.48	-4.95	-29.776	21.248	10.889	4.5595	31.156	-1.337	-3.591	-0.39046	1.38	1646.8
14.62	1463	78	NaN	22.907	9.5814	-23.052	-167.41	26.192	12.333	-19.897	-818.58	1220.8	27.698	821.35	1076.8	43.788	67.626	0	1	-22.549	-14.443	-4.9549	-29.781	21.245	10.929	4.5635	31.21	-1.3037	-3.5147	-0.39137	1.4288	1646.9
14.63	1464	78	NaN	22.912	9.5768	-23.039	-167.36	26.318	12.032	-19.915	-818.57	1220.8	26.959	821.38	1076.7	42.957	67.197	0	1	-22.512	-14.407	-4.9598	-29.786	21.275	11.001	4.5574	31.338	-1.2374	-3.4061	-0.40235	1.5519	1646.9
14.64	1465	78	NaN	22.918	9.571	-23.032	-167.28	26.434	11.791	-19.908	-818.57	1220.8	26.406	821.38	1076.7	42.984	65.128	0	1	-22.476	-14.371	-4.9647	-29.791	21.3	11.106	4.5502	31.455	-1.1759	-3.2652	-0.41451	1.6645	1646.9
14.65	1466	78	NaN	22.921	9.5676	-23.032	-167.15	26.485	11.848	-19.858	-818.56	1220.8	26.677	821.37	1076.7	42.902	63.597	0	1	-22.44	-14.335	-4.9696	-29.796	21.296	11.225	4.5469	31.505	-1.1439	-3.1096	-0.4227	1.7098	1646.9
14.66	1467	78	NaN	22.919	9.5516	-23.025	-167.11	26.53	11.822	-19.864	-818.58	1220.8	26.694	821.39	1076.7	42.079	63.519	0	1	-22.403	-14.299	-4.9745	-29.8	21.293	11.268	4.5314	31.55	-1.1107	-3.0304	-0.44305	1.7494	1647
14.67	1468	78	NaN	22.924	9.5552	-23.024	-167.14	26.567	11.716	-19.833	-818.55	1220.8	26.53	821.5	1076.7	42.411	64.657	0	1	-22.367	-14.263	-4.9793	-29.805	21.304	11.238	4.5352	31.587	-1.0626	-3.0246	-0.44419	1.7816	1647
14.68	1469	78	NaN	22.919	9.5482	-23.011	-167.11	26.647	11.619	-19.849	-818.55	1220.8	26.394	821.54	1076.7	42.92	66.671	0	1	-22.331	-14.226	-4.9842	-29.81	21.304	11.273	4.529	31.666	-1.0263	-2.9535	-0.45525	1.8557	1647.1
14.69	1470	78	NaN	22.914	9.5374	-22.994	-167.02	26.724	11.552	-19.889	-818.55	1220.8	26.365	821.57	1076.7	44.875	70.544	0	1	-22.294	-14.19	-4.9891	-29.815	21.299	11.361	4.5185	31.743	-0.99547	-2.8289	-0.47062	1.9274	1647.1
14.7	1471	78	NaN	22.923	9.5394	-22.985	-166.93	26.729	11.521	-19.894	-818.51	1220.8	26.486	821.68	1076.7	42.612	73.106	0	1	-22.258	-14.154	-4.994	-29.82	21.303	11.45	4.5187	31.75	-0.95515	-2.7038	-0.47534	1.9297	1647.2
14.71	1472	78	NaN	22.929	9.5492	-23.01	-166.81	26.742	11.553	-19.793	-818.49	1220.8	26.76	821.7	1076.6	42.68	74.323	0	1	-22.222	-14.118	-4.9989	-29.825	21.303	11.563	4.5276	31.764	-0.91831	-2.5546	-0.47136	1.9387	1647.2
14.72	1473	78	NaN	22.927	9.5428	-23.017	-166.72	26.777	11.516	-19.785	-818.5	1220.8	26.859	821.75	1076.6	43.338	68.932	0	1	-22.185	-14.082	-5.0038	-29.83	21.298	11.648	4.522	31.798	-0.88703	-2.4338	-0.48185	1.9682	1647.2
14.73	1474	78	NaN	22.926	9.5411	-23.021	-166.65	26.813	11.461	-19.779	-818.5	1220.8	26.872	821.81	1076.7	42.04	64.14	0	1	-22.149	-14.046	-5.0087	-29.835	21.297	11.718	4.5214	31.833	-0.85233	-2.3277	-0.48734	1.9985	1647.3
14.74	1475	78	NaN	22.927	9.548	-23.028	-166.59	26.848	11.414	-19.752	-818.47	1220.8	26.856	821.86	1076.7	41.001	63.906	0	1	-22.113	-14.009	-5.0136	-29.84	21.3	11.782	4.5295	31.866	-0.81311	-2.2272	-0.48409	2.0269	1647.3
14.75	1476	78	NaN	22.928	9.552	-23.03	-166.52	26.894	11.378	-19.739	-818.45	1220.8	26.855	821.87	1076.7	42.67	61.061	0	1	-22.077	-13.973	-5.0185	-29.844	21.301	11.849	4.5356	31.911	-0.77575	-2.1241	-0.48291	2.0664	1647.3
14.76	1477	78	NaN	22.916	9.5482	-23.024	-166.46	27.016	11.267	-19.761	-818.44	1220.8	26.696	821.8	1076.8	42.201	59.884	0	1	-22.04	-13.937	-5.0234	-29.849	21.294	11.918	4.5344	32.03	-0.74631	-2.019	-0.48897	2.1803	1647.2
14.77	1478	78	NaN	22.913	9.5472	-23.025	-166.42	27.105	11.223	-19.748	-818.43	1220.8	26.703	821.75	1076.9	43.849	56.884	0	1	-22.004	-13.901	-5.0283	-29.854	21.291	11.956	4.5357	32.116	-0.71298	-1.9452	-0.49256	2.262	1647.1
14.78	1479	78	NaN	22.911	9.5442	-23.027	-166.39	27.185	11.191	-19.73	-818.43	1220.8	26.753	821.71	1077	44.069	55.57	0	1	-21.968	-13.865	-5.0332	-29.859	21.287	11.985	4.5349	32.195	-0.68014	-1.88	-0.49827	2.3356	1647.1
14.79	1480	78	NaN	22.905	9.5372	-23.027	-166.36	27.275	11.13	-19.729	-818.45	1220.8	26.753	821.67	1077	42.68	54.455	0	1	-21.931	-13.829	-5.0381	-29.864	21.282	12.019	4.5301	32.282	-0.64959	-1.8099	-0.50792	2.4179	1647.1
14.8	1481	78	NaN	22.908	9.5368	-23.024	-166.35	27.338	11.085	-19.705	-818.44	1220.8	26.784	821.64	1077.1	43.229	55.946	0	1	-21.623	-13.522	-5.0331	-29.859	21.284	12.026	4.5319	32.343	-0.33893	-1.4955	-0.50119	2.4842	1647
14.81	1482	78	NaN	22.909	9.5364	-23.02	-166.37	27.346	11.076	-19.697	-818.44	1220.8	26.889	821.67	1077.1	41.691	54.812	0	1	-21.255	-13.156	-5.026	-29.852	21.282	12.006	4.5315	32.351	0.026306	-1.1498	-0.49443	2.4987	1647.1
14.82	1483	78	NaN	22.908	9.5322	-23.008	-166.39	27.338	11.07	-19.726	-818.45	1220.8	26.989	821.7	1077.1	43.758	59.778	0	1	-20.888	-12.789	-5.0188	-29.845	21.277	11.983	4.5273	32.343	0.389	-0.80661	-0.49151	2.4979	1647.1
14.83	1484	78	NaN	22.91	9.5309	-23.002	-166.4	27.323	11.048	-19.734	-818.45	1220.8	27.04	821.73	1077.1	43.814	60.829	0	1	-20.52	-12.423	-5.0117	-29.838	21.277	11.964	4.5268	32.327	0.75719	-0.45906	-0.4849	2.4893	1647.1
14.84	1485	78	NaN	22.921	9.5411	-23.02	-166.42	27.302	10.994	-19.654	-818.44	1220.8	27.018	821.74	1077.1	42.096	56.763	0	1	-20.152	-12.057	-5.0045	-29.83	21.291	11.951	4.5386	32.304	1.139	-0.10532	-0.46593	2.4738	1647.1
14.85	1486	78	NaN	22.922	9.5376	-23.007	-166.43	27.266	10.968	-19.69	-818.45	1220.8	27.035	821.76	1077.1	41.025	59.464	0	1	-19.943	-11.849	-5.0033	-29.829	21.291	11.936	4.5336	32.27	1.3478	0.087063	-0.46969	2.4409	1647.2
14.86	1487	78	NaN	22.932	9.5371	-23.013	-166.44	27.198	10.958	-19.659	-818.46	1220.8	27.126	821.83	1077.1	43.245	59.088	0	1	-19.855	-11.761	-5.0065	-29.832	21.298	11.924	4.5315	32.204	1.4429	0.16269	-0.47494	2.3712	1647.2
14.87	1488	78	NaN	22.94	9.5427	-23.017	-166.44	27.187	10.939	-19.639	-818.45	1220.8	27.144	821.83	1077	44.565	66.445	0	1	-19.824	-11.73	-5.0105	-29.836	21.306	11.927	4.5365	32.193	1.4823	0.19678	-0.47405	2.357	1647.2
14.88	1489	78	NaN	22.944	9.5493	-23.009	-166.43	27.231	10.921	-19.659	-818.43	1220.8	27.116	821.75	1077	43.432	71.896	0	1	-19.814	-11.721	-5.0145	-29.84	21.31	11.939	4.5426	32.238	1.4959	0.21862	-0.47187	2.3976	1647.1
14.89	1490	78	NaN	22.946	9.5414	-22.992	-166.42	27.235	10.962	-19.72	-818.45	1220.8	27.261	821.72	1077	43.452	73.839	0	1	-19.842	-11.749	-5.018	-29.844	21.305	11.936	4.5319	32.245	1.4624	0.18723	-0.48612	2.4007	1647.1
14.9	1491	78	NaN	22.955	9.5491	-23.01	-166.42	27.293	10.965	-19.643	-818.44	1220.8	27.269	821.67	1077	43.349	73.992	0	1	-19.857	-11.763	-5.0222	-29.848	21.317	11.94	4.5399	32.302	1.4605	0.177	-0.48227	2.454	1647.1
14.91	1492	78	NaN	22.957	9.5462	-23.01	-166.41	27.342	10.965	-19.648	-818.44	1220.8	27.242	821.6	1077	43.89	73.994	0	1	-19.839	-11.745	-5.0278	-29.854	21.32	11.953	4.5371	32.351	1.4809	0.20832	-0.49062	2.4974	1647
14.92	1493	78	NaN	22.957	9.541	-23.004	-166.4	27.372	10.985	-19.678	-818.45	1220.8	27.265	821.56	1077	42.834	75.043	0	1	-19.863	-11.769	-5.0329	-29.859	21.317	11.963	4.5317	32.382	1.4542	0.19373	-0.50119	2.5227	1647
14.93	1494	78	NaN	22.958	9.541	-23.006	-166.39	27.389	11.025	-19.682	-818.45	1220.8	27.35	821.54	1077	43.973	76.176	0	1	-19.91	-11.816	-5.038	-29.864	21.315	11.964	4.5316	32.398	1.4052	0.14832	-0.50633	2.534	1647
14.94	1495	78	NaN	22.959	9.5466	-23.002	-166.37	27.439	11.013	-19.676	-818.44	1220.8	27.24	821.49	1077	43.149	76.359	0	1	-20.016	-11.922	-5.0433	-29.869	21.32	11.994	4.5387	32.447	1.3039	0.072473	-0.5046	2.5778	1646.9
14.95	1496	78	NaN	22.959	9.5369	-22.998	-166.34	27.442	11.088	-19.699	-818.46	1220.8	27.386	821.5	1077	45.515	76.479	0	1	-20.141	-12.046	-5.0484	-29.874	21.314	12.012	4.5298	32.45	1.1738	-0.033939	-0.51864	2.5751	1646.9
14.96	1497	78	NaN	22.958	9.5337	-23	-166.33	27.442	11.132	-19.704	-818.47	1220.8	27.473	821.53	1077	43.796	76.71	0	1	-20.285	-12.19	-5.0533	-29.879	21.31	12.022	4.5272	32.448	1.0249	-0.16727	-0.52615	2.569	1647
14.97	1498	78	NaN	22.957	9.5382	-23.005	-166.32	27.462	11.155	-19.691	-818.45	1220.8	27.495	821.53	1077.1	44.635	76.857	0	1	-20.402	-12.306	-5.0562	-29.882	21.309	12.036	4.533	32.468	0.9071	-0.26965	-0.52322	2.5854	1646.9
14.98	1499	78	NaN	22.958	9.5457	-23.008	-166.29	27.52	11.198	-19.674	-818.42	1220.8	27.524	821.44	1077.2	44.754	77.481	0	1	-20.514	-12.417	-5.0588	-29.885	21.309	12.063	4.5432	32.522	0.79553	-0.35481	-0.51555	2.6375	1646.8
14.99	1500	78	NaN	22.95	9.542	-23.005	-166.29	27.503	11.238	-19.696	-818.43	1220.8	27.616	821.46	1077.2	44.466	77.823	0	1	-20.609	-12.512	-5.0612	-29.887	21.298	12.059	4.5403	32.505	0.68851	-0.45346	-0.52084	2.6181	1646.8
15	1501	78	NaN	22.95	9.5364	-23	-166.27	27.491	11.236	-19.736	-818.45	1220.8	27.598	821.48	1077.2	44.04	77.401	0	1	-20.777	-12.68	-5.0656	-29.892	21.296	12.074	4.5352	32.492	0.51918	-0.60553	-0.53032	2.6007	1646.9
15.01	1502	78	NaN	22.949	9.5366	-22.999	-166.23	27.535	11.164	-19.747	-818.44	1220.8	27.345	821.42	1077.3	44.486	77.202	0	1	-21.243	-13.143	-5.0779	-29.904	21.304	12.123	4.5367	32.535	0.061313	-1.0204	-0.54113	2.6313	1646.8
15.02	1503	78	NaN	22.947	9.5401	-23.004	-166.19	27.599	11.083	-19.73	-818.42	1220.8	27.071	821.33	1077.3	42.047	76.121	0	1	-21.441	-13.34	-5.0861	-29.912	21.312	12.176	4.5411	32.598	-0.12845	-1.1642	-0.54503	2.6858	1646.7
15.03	1504	78	NaN	22.946	9.5333	-23.007	-166.2	27.54	11.165	-19.734	-818.43	1220.8	27.412	821.44	1077.2	42.709	77.259	0	1	-21.452	-13.351	-5.0915	-29.917	21.3	12.149	4.5305	32.543	-0.15193	-1.2024	-0.56103	2.6255	1646.8
15.04	1505	78	NaN	22.945	9.5277	-23.014	-166.2	27.554	11.181	-19.744	-818.44	1220.8	27.499	821.43	1077.1	44.122	77.797	0	1	-21.562	-13.461	-5.0955	-29.921	21.295	12.153	4.5225	32.559	-0.2679	-1.3083	-0.57303	2.6376	1646.8
15.05	1506	78	NaN	22.944	9.5232	-23.014	-166.18	27.576	11.169	-19.761	-818.44	1220.7	27.491	821.4	1077	42.905	75.463	0	1	-21.698	-13.597	-5.0994	-29.925	21.293	12.169	4.516	32.584	-0.40489	-1.4277	-0.58337	2.6581	1646.8
15.06	1507	78	NaN	22.944	9.519	-23.013	-166.17	27.588	11.153	-19.771	-818.43	1220.7	27.479	821.4	1077	43.976	74.408	0	1	-21.873	-13.77	-5.1031	-29.929	21.294	12.178	4.51	32.597	-0.57913	-1.5928	-0.59315	2.6675	1646.8
15.07	1508	78	NaN	22.946	9.5166	-23.018	-166.18	27.582	11.149	-19.764	-818.43	1220.7	27.512	821.43	1076.9	43.342	73.961	0	1	-22.04	-13.937	-5.1073	-29.933	21.294	12.171	4.5058	32.592	-0.74556	-1.7658	-0.60148	2.6592	1646.8
15.08	1509	78	NaN	22.945	9.5277	-23.025	-166.18	27.591	11.139	-19.74	-818.39	1220.7	27.502	821.41	1076.9	41.85	72.927	0	1	-22.192	-14.088	-5.1124	-29.938	21.294	12.171	4.5159	32.603	-0.89744	-1.9172	-0.59645	2.6645	1646.8
15.09	1510	78	NaN	22.935	9.5171	-23.005	-166.2	27.582	11.096	-19.837	-818.41	1220.8	27.418	821.43	1076.9	42.587	71.947	0	1	-22.292	-14.188	-5.12	-29.946	21.284	12.151	4.5041	32.595	-1.0078	-2.0364	-0.6159	2.6494	1646.8
15.1	1511	78	NaN	22.934	9.5223	-23.011	-166.17	27.619	11.055	-19.826	-818.41	1220.8	27.224	821.32	1077	42.382	70.593	0	1	-22.38	-14.276	-5.1281	-29.954	21.29	12.188	4.5121	32.629	-1.0902	-2.0877	-0.61602	2.675	1646.7
15.11	1512	78	NaN	22.938	9.5331	-23.025	-166.13	27.633	11.042	-19.778	-818.39	1220.7	27.094	821.2	1077	43.044	70.3	0	1	-22.524	-14.419	-5.1338	-29.96	21.301	12.229	4.5263	32.639	-1.2233	-2.1896	-0.60751	2.6794	1646.5
15.12	1513	78	NaN	22.94	9.5283	-23.012	-166.16	27.529	11.075	-19.832	-818.4	1220.8	27.241	821.24	1077	44.457	71.139	0	1	-22.668	-14.563	-5.1419	-29.968	21.295	12.195	4.5205	32.537	-1.3731	-2.3677	-0.62136	2.5692	1646.6
15.13	1514	78	NaN	22.942	9.5422	-23.008	-166.15	27.481	11.116	-19.82	-818.36	1220.8	27.332	821.21	1077	43.151	71.59	0	1	-22.813	-14.707	-5.1524	-29.978	21.295	12.201	4.5349	32.488	-1.5182	-2.5055	-0.61751	2.5096	1646.5
15.14	1515	78	NaN	22.944	9.54	-23.014	-166.14	27.389	11.13	-19.804	-818.37	1220.8	27.325	821.22	1077.1	43.534	70.617	0	1	-22.9	-14.794	-5.1541	-29.98	21.298	12.216	4.5338	32.395	-1.6029	-2.5779	-0.62028	2.4146	1646.5
15.15	1516	78	NaN	22.946	9.5312	-23.01	-166.12	27.303	11.145	-19.825	-818.37	1220.7	27.311	821.21	1077.1	44.201	69.246	0	1	-22.98	-14.873	-5.1546	-29.981	21.299	12.233	4.5265	32.308	-1.6805	-2.6399	-0.62811	2.3276	1646.5
15.16	1517	78	NaN	22.949	9.5257	-23.001	-166.11	27.233	11.16	-19.854	-818.37	1220.7	27.299	821.17	1077.1	43.915	68.4	0	1	-23.012	-14.904	-5.1671	-29.993	21.302	12.247	4.5224	32.237	-1.7096	-2.6574	-0.64476	2.2434	1646.5
15.17	1518	78	NaN	22.956	9.5368	-23.021	-166.11	27.147	11.139	-19.778	-818.35	1220.7	27.213	821.15	1077.2	42.532	71.532	0	1	-23.014	-14.907	-5.1793	-30.005	21.315	12.251	4.535	32.149	-1.6997	-2.656	-0.64428	2.1438	1646.4
15.18	1519	78	NaN	22.956	9.5466	-23.058	-166.12	27.025	11.187	-19.626	-818.36	1220.7	27.378	821.2	1077.1	43.741	73.049	0	1	-22.951	-14.844	-5.1851	-30.011	21.313	12.24	4.5441	32.027	-1.638	-2.6048	-0.64092	2.0164	1646.5
15.19	1520	78	NaN	22.952	9.5435	-23.07	-166.13	26.879	11.251	-19.584	-818.37	1220.7	27.613	821.25	1077.1	42.746	72.904	0	1	-22.919	-14.812	-5.1892	-30.015	21.303	12.218	4.5399	31.882	-1.6154	-2.5939	-0.64925	1.8669	1646.6
15.2	1521	78	NaN	22.951	9.5269	-23.054	-166.15	26.762	11.283	-19.663	-818.38	1220.7	27.748	821.26	1077.1	45.069	73.954	0	1	-22.904	-14.797	-5.1923	-30.018	21.295	12.199	4.5222	31.767	-1.6092	-2.5982	-0.67011	1.7485	1646.6
15.21	1522	78	NaN	22.955	9.5051	-23.022	-166.15	26.701	11.26	-19.811	-818.37	1220.7	27.714	821.23	1077.1	45.202	75.646	0	1	-22.851	-14.744	-5.1965	-30.022	21.294	12.188	4.4997	31.706	-1.5566	-2.5564	-0.69682	1.6835	1646.6
15.22	1523	78	NaN	22.961	9.5195	-23.035	-166.17	26.617	11.244	-19.753	-818.32	1220.7	27.766	821.17	1077	41.8	76.458	0	1	-22.839	-14.732	-5.2007	-30.027	21.301	12.169	4.5129	31.624	-1.538	-2.5637	-0.68781	1.5974	1646.5
15.23	1524	78	NaN	22.958	9.5273	-23.065	-166.18	26.552	11.219	-19.638	-818.33	1220.7	27.771	821.15	1077	44.148	74.915	0	1	-22.887	-14.78	-5.2051	-30.031	21.302	12.162	4.5207	31.558	-1.5849	-2.6175	-0.68439	1.5273	1646.4
15.24	1525	78	NaN	22.95	9.516	-23.048	-166.2	26.491	11.146	-19.724	-818.32	1220.7	27.651	821.08	1077	44.176	66.421	0	1	-22.919	-14.812	-5.2096	-30.036	21.295	12.148	4.5085	31.498	-1.624	-2.6645	-0.70111	1.4626	1646.4
15.25	1526	78	NaN	22.942	9.5017	-23.017	-166.21	26.442	11.055	-19.861	-818.31	1220.7	27.474	820.99	1077	43.476	66.612	0	1	-22.926	-14.819	-5.2141	-30.04	21.288	12.134	4.4929	31.451	-1.6382	-2.6854	-0.72115	1.4108	1646.3
15.26	1527	78	NaN	22.938	9.5066	-23.033	-166.22	26.416	10.997	-19.797	-818.3	1220.7	27.353	820.91	1077	42.257	66.957	0	1	-22.892	-14.786	-5.2177	-30.044	21.291	12.137	4.498	31.424	-1.6016	-2.6491	-0.71967	1.3808	1646.2
15.27	1528	78	NaN	22.94	9.5049	-23.049	-166.24	26.337	10.963	-19.743	-818.3	1220.7	27.348	820.83	1076.9	42.665	64.064	0	1	-22.854	-14.747	-5.221	-30.047	21.294	12.117	4.4929	31.349	-1.5598	-2.6303	-0.72809	1.3017	1646.1
15.28	1529	78	NaN	22.936	9.5099	-23.053	-166.24	26.287	10.951	-19.71	-818.29	1220.7	27.335	820.69	1076.8	44.957	64.456	0	1	-22.858	-14.751	-5.2247	-30.051	21.292	12.12	4.4952	31.302	-1.5654	-2.6308	-0.72948	1.2511	1645.9
15.29	1530	78	NaN	22.935	9.5125	-23.064	-166.23	26.237	10.963	-19.635	-818.31	1220.7	27.37	820.56	1076.7	42.985	64.076	0	1	-22.907	-14.8	-5.2284	-30.054	21.292	12.123	4.4949	31.254	-1.6143	-2.6773	-0.73359	1.1999	1645.8
15.3	1531	78	NaN	22.939	9.5107	-23.069	-166.24	26.188	10.974	-19.564	-818.33	1220.7	27.395	820.44	1076.7	43.264	61.768	0	1	-22.995	-14.888	-5.2324	-30.058	21.298	12.115	4.49	31.209	-1.6972	-2.7728	-0.74231	1.1503	1645.8
15.31	1532	78	NaN	22.947	9.5089	-23.019	-166.26	26.174	10.923	-19.663	-818.25	1220.7	27.22	820.18	1076.6	42.964	58.627	0	1	-22.921	-14.814	-5.237	-30.063	21.308	12.097	4.4857	31.197	-1.613	-2.7169	-0.75129	1.1344	1645.4
15.32	1533	78	NaN	22.952	9.5081	-23.015	-166.28	26.085	10.986	-19.642	-818.23	1220.7	27.398	820.09	1076.6	42.636	57.222	0	1	-22.834	-14.727	-5.2417	-30.068	21.307	12.074	4.483	31.11	-1.5265	-2.6532	-0.75872	1.0422	1645.3
15.33	1534	78	NaN	22.953	9.4937	-23.004	-166.29	26.05	10.999	-19.651	-818.25	1220.7	27.343	819.81	1076.6	43.457	57.555	0	1	-22.604	-14.498	-5.2569	-30.083	21.309	12.066	4.4695	31.074	-1.2946	-2.4324	-0.78738	0.99094	1645.1
15.34	1535	78	NaN	22.956	9.4818	-22.997	-166.33	26.006	11.006	-19.647	-818.26	1220.7	27.316	819.57	1076.7	44.105	55.942	0	1	-22.359	-14.254	-5.2733	-30.099	21.313	12.032	4.4581	31.029	-1.0454	-2.2222	-0.81519	0.93014	1644.8
15.35	1536	78	NaN	22.965	9.4817	-23.003	-166.4	25.912	11.036	-19.604	-818.24	1220.7	27.458	819.5	1076.6	42.006	57.165	0	1	-22.114	-14.01	-5.2896	-30.116	21.319	11.955	4.4562	30.937	-0.79451	-2.0552	-0.83348	0.82167	1644.7
15.36	1537	78	NaN	22.978	9.4769	-23.008	-166.45	25.822	11.014	-19.573	-818.24	1220.7	27.382	819.33	1076.7	42.572	55.552	0	1	-21.96	-13.857	-5.295	-30.121	21.335	11.903	4.4521	30.847	-0.62426	-1.9538	-0.84284	0.7256	1644.6
15.37	1538	78	NaN	22.982	9.4576	-22.991	-166.52	25.651	11.341	-19.63	-818.28	1220.7	28.269	819.22	1076.7	43.779	58.252	0	1	-21.858	-13.755	-5.295	-30.121	21.307	11.805	4.435	30.674	-0.55089	-1.9505	-0.86005	0.55256	1644.5
15.38	1539	78	NaN	22.986	9.46	-22.993	-166.57	25.533	11.466	-19.626	-818.26	1220.7	28.624	819.15	1076.7	42.747	60.509	0	1	-21.882	-13.78	-5.2983	-30.124	21.298	11.745	4.4377	30.555	-0.58443	-2.0346	-0.86063	0.43092	1644.4
15.39	1540	78	NaN	22.989	9.4688	-23.004	-166.6	25.439	11.444	-19.598	-818.23	1220.7	28.579	819.07	1076.7	44.037	59.402	0	1	-21.897	-13.795	-5.2998	-30.126	21.304	11.719	4.4448	30.463	-0.59371	-2.0761	-0.85496	0.33727	1644.3
15.4	1541	78	NaN	22.991	9.4576	-23.007	-166.61	25.304	11.472	-19.624	-818.26	1220.7	28.649	818.95	1076.6	41.759	61.505	0	1	-21.9	-13.798	-5.299	-30.125	21.303	11.698	4.431	30.331	-0.59767	-2.1002	-0.86805	0.20564	1644.2
15.41	1542	78	NaN	22.989	9.4646	-23.039	-166.62	25.197	11.348	-19.537	-818.27	1220.7	28.278	818.88	1076.6	43.89	68.829	0	1	-21.9	-13.798	-5.2981	-30.124	21.316	11.711	4.4373	30.225	-0.584	-2.0869	-0.86079	0.1006	1644.2
15.42	1543	78	NaN	22.983	9.4527	-23.045	-166.62	25.118	11.289	-19.539	-818.31	1220.7	28.119	818.82	1076.5	45.06	69.606	0	1	-21.897	-13.794	-5.2969	-30.123	21.316	11.711	4.424	30.147	-0.58126	-2.083	-0.87288	0.024314	1644.1
15.43	1544	78	NaN	22.974	9.4468	-23.045	-166.66	25.017	11.273	-19.546	-818.33	1220.6	28.083	818.77	1076.5	43.346	70.525	0	1	-21.885	-13.782	-5.2939	-30.12	21.307	11.671	4.4162	30.048	-0.57767	-2.1118	-0.87769	-0.071779	1644.1
15.44	1545	78	NaN	22.963	9.4532	-23.045	-166.72	24.911	11.258	-19.532	-818.32	1220.6	28.06	818.73	1076.4	42.698	69.35	0	1	-21.872	-13.77	-5.2905	-30.116	21.298	11.611	4.4211	29.943	-0.57451	-2.1589	-0.86936	-0.17309	1644.1
15.45	1546	78	NaN	22.953	9.4625	-23.047	-166.73	24.887	11.167	-19.508	-818.31	1220.6	27.868	818.63	1076.5	44.48	66.846	0	1	-21.865	-13.763	-5.2872	-30.113	21.295	11.611	4.4318	29.918	-0.56992	-2.1521	-0.85533	-0.19557	1644
15.46	1547	78	NaN	22.943	9.4531	-23.034	-166.74	24.77	11.201	-19.548	-818.34	1220.6	28.002	818.63	1076.4	43.818	64.563	0	1	-21.931	-13.828	-5.2837	-30.11	21.279	11.596	4.4209	29.803	-0.65161	-2.2318	-0.86275	-0.30707	1644
15.47	1548	78	NaN	22.936	9.451	-23.024	-166.74	24.695	11.206	-19.574	-818.36	1220.6	28.025	818.59	1076.4	44.277	64.98	0	1	-22.051	-13.948	-5.28	-30.106	21.27	11.594	4.4175	29.729	-0.78057	-2.3535	-0.86253	-0.37711	1644
15.48	1549	78	NaN	22.932	9.4512	-23.017	-166.74	24.644	11.197	-19.586	-818.38	1220.7	28	818.51	1076.4	44.206	64.91	0	1	-22.069	-13.966	-5.2772	-30.103	21.267	11.594	4.4168	29.678	-0.80236	-2.3716	-0.86048	-0.4252	1643.9
15.49	1550	78	NaN	22.931	9.4498	-23.01	-166.75	24.592	11.198	-19.592	-818.41	1220.7	28	818.38	1076.4	43.141	64.622	0	1	-22.083	-13.98	-5.2745	-30.1	21.266	11.588	4.4148	29.627	-0.81778	-2.3917	-0.85968	-0.4733	1643.8
15.5	1551	78	NaN	22.933	9.4511	-22.993	-166.75	24.522	11.228	-19.636	-818.4	1220.7	28.069	818.37	1076.4	43.139	65.616	0	1	-22.15	-14.047	-5.2704	-30.096	21.263	11.578	4.4152	29.558	-0.88722	-2.4691	-0.85519	-0.53843	1643.8
15.51	1552	78	NaN	22.934	9.4586	-23.006	-166.76	24.449	11.233	-19.597	-818.42	1220.7	28.026	818.21	1076.4	43.311	65.317	0	1	-22.228	-14.124	-5.2663	-30.092	21.267	11.57	4.4215	29.486	-0.96051	-2.5538	-0.84476	-0.6058	1643.7
15.52	1553	78	NaN	22.935	9.4665	-23.012	-166.79	24.361	11.227	-19.584	-818.44	1220.7	27.935	818	1076.3	42.331	67.078	0	1	-22.319	-14.215	-5.2625	-30.088	21.272	11.549	4.4277	29.4	-1.0477	-2.6663	-0.83478	-0.68834	1643.5
15.53	1554	78	NaN	22.939	9.4732	-23.013	-166.82	24.28	11.209	-19.586	-818.46	1220.7	27.823	817.83	1076.3	43.208	68.746	0	1	-22.45	-14.346	-5.2586	-30.085	21.279	11.525	4.433	29.32	-1.1713	-2.8209	-0.82555	-0.76415	1643.3
15.54	1555	78	NaN	22.949	9.4784	-23.018	-166.83	24.223	11.181	-19.568	-818.46	1220.7	27.715	817.75	1076.3	42.812	70.97	0	1	-22.592	-14.487	-5.2547	-30.081	21.294	11.512	4.4382	29.263	-1.2985	-2.9751	-0.81649	-0.81718	1643.2
15.55	1556	78	NaN	22.951	9.4873	-23.013	-166.92	23.937	11.214	-19.589	-818.45	1220.7	27.68	817.41	1076.3	43.178	72.123	0	1	-22.67	-14.564	-5.2516	-30.078	21.296	11.426	4.4445	28.98	-1.3741	-3.1385	-0.80712	-1.0975	1642.9
15.56	1557	78	NaN	22.957	9.4953	-23.012	-166.98	23.698	11.267	-19.576	-818.45	1220.7	27.76	817.2	1076.3	44.971	73.394	0	1	-22.766	-14.66	-5.2479	-30.074	21.299	11.361	4.4503	28.743	-1.467	-3.2992	-0.79763	-1.3307	1642.7
15.57	1558	78	NaN	22.962	9.5001	-23.015	-167.06	23.493	11.264	-19.557	-818.46	1220.7	27.699	816.97	1076.2	43.872	73.555	0	1	-22.885	-14.778	-5.2436	-30.07	21.307	11.289	4.4531	28.54	-1.5774	-3.4885	-0.79048	-1.5297	1642.5
15.58	1559	78	NaN	22.965	9.5014	-23.014	-167.16	23.248	11.217	-19.552	-818.46	1220.7	27.506	816.67	1076.1	43.742	69.652	0	1	-22.949	-14.842	-5.2399	-30.066	21.316	11.191	4.4512	28.298	-1.6324	-3.651	-0.78867	-1.7679	1642.2
15.59	1560	78	NaN	22.966	9.5007	-22.994	-167.3	22.805	11.228	-19.578	-818.42	1220.7	27.445	816.34	1076	44.343	66.638	0	1	-22.945	-14.838	-5.2371	-30.063	21.319	11.048	4.4434	27.862	-1.6265	-3.7904	-0.79372	-2.2006	1641.8
15.6	1561	78	NaN	22.956	9.4846	-22.982	-167.42	22.556	11.17	-19.635	-818.43	1220.7	27.224	816.04	1075.9	43.355	68.603	0	1	-23.033	-14.925	-5.2351	-30.061	21.314	10.943	4.4251	27.616	-1.7185	-3.9829	-0.81002	-2.4452	1641.5
15.61	1562	78	NaN	22.959	9.48	-22.986	-167.57	22.144	11.137	-19.617	-818.4	1220.7	27.072	815.65	1075.8	43.842	68.214	0	1	-23.132	-15.024	-5.2328	-30.059	21.322	10.789	4.4142	27.21	-1.8101	-4.2355	-0.81864	-2.849	1641.1
15.62	1563	78	NaN	22.964	9.4769	-22.993	-167.75	21.665	11.099	-19.58	-818.37	1220.7	26.896	815.16	1075.6	44.748	68.067	0	1	-23.206	-15.098	-5.2286	-30.055	21.334	10.617	4.4026	26.739	-1.8717	-4.4811	-0.82605	-3.3155	1640.6
15.63	1564	78	NaN	22.967	9.4692	-22.994	-167.91	21.229	11.009	-19.565	-818.35	1220.7	26.554	814.58	1075.4	45.089	69.407	0	1	-23.306	-15.197	-5.225	-30.051	21.349	10.468	4.3864	26.312	-1.9566	-4.7291	-0.83859	-3.739	1640
15.64	1565	78	NaN	22.974	9.4671	-22.999	-167.99	20.962	10.749	-19.556	-818.31	1220.7	25.691	814.13	1075.3	46.131	68.447	0	1	-23.422	-15.313	-5.2219	-30.048	21.386	10.42	4.3791	26.05	-2.0364	-4.8937	-0.84277	-3.998	1639.5
15.65	1566	78	NaN	22.975	9.4594	-22.999	-168.13	20.388	10.784	-19.581	-818.28	1220.7	25.714	813.55	1075	42.745	71.643	0	1	-23.509	-15.4	-5.2196	-30.046	21.385	10.283	4.3586	25.489	-2.1245	-5.1169	-0.86102	-4.5566	1639
15.66	1567	78	NaN	22.976	9.4509	-23	-168.25	19.851	10.853	-19.612	-818.25	1220.7	25.848	813.11	1074.7	43.931	76.829	0	1	-23.596	-15.486	-5.2174	-30.043	21.38	10.153	4.3384	24.963	-2.2162	-5.3333	-0.87901	-5.0803	1638.5
15.67	1568	78	NaN	22.977	9.4494	-23.01	-168.35	19.314	10.899	-19.618	-818.2	1220.7	25.82	812.67	1074.3	44.637	77.482	0	1	-23.729	-15.618	-5.2137	-30.04	21.381	10.057	4.3252	24.438	-2.3479	-5.5613	-0.88855	-5.6015	1638
15.68	1569	78	NaN	22.973	9.4618	-23.034	-168.41	18.663	10.903	-19.564	-818.13	1220.6	25.477	812	1074	41.135	76.483	0	1	-23.842	-15.731	-5.2105	-30.036	21.39	10.003	4.3228	23.802	-2.4518	-5.7287	-0.88772	-6.2342	1637.3
15.69	1570	78	NaN	22.964	9.4656	-23.072	-168.51	18.012	10.812	-19.458	-818.13	1220.6	24.931	811.43	1073.6	43.229	74.723	0	1	-23.916	-15.805	-5.2083	-30.034	21.403	9.9272	4.3113	23.166	-2.5131	-5.8779	-0.89705	-6.868	1636.8
15.7	1571	78	NaN	22.959	9.4616	-23.062	-168.62	17.483	10.754	-19.542	-818.06	1220.6	24.25	810.64	1073.2	43.61	73.88	0	1	-24.019	-15.907	-5.2055	-30.031	21.419	9.8438	4.2903	22.654	-2.5998	-6.0636	-0.9152	-7.3775	1635.9
15.71	1572	78	NaN	22.954	9.4579	-23.063	-168.67	17.024	10.817	-19.566	-818.04	1220.6	23.934	810.03	1072.8	44.288	73.858	0	1	-24.107	-15.995	-5.2024	-30.028	21.424	9.801	4.2719	22.21	-2.6837	-6.1943	-0.93051	-7.8188	1635.3
15.72	1573	78	NaN	22.945	9.4539	-23.085	-168.68	16.614	10.982	-19.499	-818.06	1220.6	23.917	809.52	1072.5	42.41	73.271	0	1	-24.015	-15.904	-5.2	-30.026	21.417	9.7932	4.2553	21.812	-2.5986	-6.1107	-0.94471	-8.2137	1634.9
15.73	1574	78	NaN	22.932	9.4411	-23.096	-168.72	16.251	11.124	-19.501	-818.07	1220.6	23.589	808.47	1072.1	42.26	74.2	0	1	-24.031	-15.919	-5.1978	-30.024	21.414	9.7623	4.227	21.465	-2.6163	-6.1568	-0.97081	-8.5591	1633.9
15.74	1575	78	NaN	22.931	9.4447	-23.099	-168.7	16.074	11.083	-19.486	-818.04	1220.6	22.943	807.79	1071.9	45.434	75.074	0	1	-24.149	-16.037	-5.1958	-30.022	21.436	9.8037	4.2201	21.298	-2.7126	-6.2331	-0.9757	-8.7236	1633.2
15.75	1576	78	NaN	22.928	9.4415	-23.097	-168.68	15.829	11.172	-19.501	-818.03	1220.6	22.632	807.18	1071.6	47.003	75.743	0	1	-24.263	-16.15	-5.1928	-30.019	21.443	9.8356	4.206	21.065	-2.8194	-6.3146	-0.98681	-8.954	1632.6
15.76	1577	78	NaN	22.925	9.4404	-23.092	-168.65	15.511	11.487	-19.52	-818.02	1220.6	22.925	806.69	1071.4	44.084	75.499	0	1	-24.372	-16.259	-5.1889	-30.015	21.429	9.8487	4.1952	20.756	-2.9434	-6.4104	-0.99379	-9.2589	1632.1
15.77	1578	78	NaN	22.924	9.4443	-23.083	-168.63	15.149	11.989	-19.544	-817.99	1220.6	23.663	806.22	1071.2	45.403	75.337	0	1	-24.341	-16.228	-5.1856	-30.012	21.4	9.849	4.1899	20.403	-2.9411	-6.3789	-0.99562	-9.6083	1631.6
15.78	1579	78	NaN	22.925	9.4331	-23.05	-168.6	14.867	12.222	-19.679	-817.96	1220.6	23.307	805.17	1070.8	44.474	73.841	0	1	-24.318	-16.205	-5.1828	-30.009	21.408	9.8839	4.1613	20.139	-2.9108	-6.3216	-1.0215	-9.8699	1630.6
15.79	1580	78	NaN	22.927	9.4456	-23.078	-168.55	14.636	12.391	-19.564	-817.98	1220.6	23.046	804.5	1070.5	43.708	64.968	0	1	-24.392	-16.279	-5.1817	-30.008	21.422	9.9477	4.1618	19.919	-2.97	-6.3313	-1.0199	-10.088	1630
15.8	1581	78	NaN	22.929	9.4494	-23.095	-168.5	14.439	12.506	-19.506	-818	1220.6	22.681	803.84	1070.3	45.114	64.655	0	1	-24.384	-16.27	-5.1788	-30.005	21.439	10.012	4.1553	19.733	-2.9448	-6.2587	-1.0235	-10.272	1629.3
15.81	1582	78	NaN	22.931	9.4473	-23.096	-168.45	14.216	12.628	-19.514	-818.02	1220.6	22.34	803.2	1070	44.136	63.192	0	1	-24.306	-16.193	-5.1745	-30	21.453	10.074	4.1424	19.521	-2.8537	-6.1197	-1.0321	-10.48	1628.7
15.82	1583	78	NaN	22.934	9.4496	-23.092	-168.39	13.909	12.824	-19.538	-818.02	1220.6	22.204	802.64	1069.7	41.85	62.051	0	1	-24.292	-16.179	-5.1727	-29.999	21.459	10.134	4.1313	19.227	-2.8333	-6.0455	-1.0414	-10.772	1628.2
15.83	1584	78	NaN	22.942	9.4386	-23.048	-168.38	13.721	12.956	-19.721	-817.99	1220.6	21.947	801.88	1069.5	42.883	60.263	0	1	-24.278	-16.166	-5.1709	-29.997	21.468	10.149	4.1101	19.049	-2.8102	-6.0161	-1.0608	-10.947	1627.4
15.84	1585	78	NaN	22.942	9.451	-23.075	-168.39	13.385	13.02	-19.621	-818.04	1220.6	21.329	800.97	1069.1	44.654	55.92	0	1	-24.222	-16.11	-5.1703	-29.996	21.494	10.16	4.1064	18.73	-2.7286	-5.9498	-1.0639	-11.266	1626.6
15.85	1586	78	NaN	22.941	9.461	-23.092	-168.39	13.005	13.096	-19.561	-818.09	1220.6	20.706	800	1068.7	41.939	61.118	0	1	-24.182	-16.069	-5.1694	-29.995	21.516	10.186	4.0985	18.368	-2.6658	-5.8833	-1.0709	-11.628	1625.7
15.86	1587	78	NaN	22.942	9.463	-23.085	-168.38	12.594	13.248	-19.591	-818.11	1220.6	20.377	799.08	1068.3	43.44	66.906	0	1	-24.167	-16.055	-5.1679	-29.994	21.526	10.203	4.0835	17.974	-2.6411	-5.8524	-1.0844	-12.02	1624.8
15.87	1588	78	NaN	22.95	9.4674	-23.102	-168.44	12.092	13.541	-19.538	-818.14	1220.6	20.7	798.32	1067.9	41.783	62.382	0	1	-24.075	-15.963	-5.1673	-29.993	21.524	10.135	4.0742	17.485	-2.5511	-5.8286	-1.0931	-12.508	1624.1
15.88	1589	78	NaN	22.942	9.46	-23.078	-168.45	11.88	13.496	-19.638	-818.16	1220.6	20.275	797.63	1067.7	43.396	65.486	0	1	-23.985	-15.874	-5.1672	-29.993	21.527	10.132	4.0563	17.284	-2.4582	-5.742	-1.1108	-12.709	1623.5
15.89	1590	78	NaN	22.939	9.466	-23.072	-168.49	11.578	13.499	-19.655	-818.15	1220.6	20.051	797.16	1067.5	42.822	65.891	0	1	-24.049	-15.937	-5.168	-29.994	21.531	10.098	4.0531	16.991	-2.5181	-5.8389	-1.1148	-13.003	1623
15.9	1591	78	NaN	22.938	9.4746	-23.078	-168.55	11.166	13.544	-19.623	-818.15	1220.6	19.976	796.71	1067.3	40.974	63.598	0	1	-24.019	-15.907	-5.1697	-29.996	21.533	10.046	4.0513	16.589	-2.4857	-5.8611	-1.1184	-13.407	1622.6
15.91	1592	78	NaN	22.938	9.4775	-23.084	-168.6	10.71	13.578	-19.59	-818.17	1220.6	19.881	796.18	1067	44.064	68.955	0	1	-23.906	-15.795	-5.1724	-29.998	21.537	9.9997	4.0422	16.145	-2.3687	-5.7949	-1.1302	-13.853	1622.1
15.92	1593	78	NaN	22.935	9.4773	-23.08	-168.61	10.525	13.441	-19.599	-818.18	1220.6	19.311	795.67	1066.8	43.492	67.692	0	1	-23.778	-15.667	-5.1754	-30.001	21.553	10.008	4.0353	15.967	-2.2242	-5.6594	-1.1401	-14.034	1621.6
15.93	1594	78	NaN	22.933	9.4673	-23.074	-168.59	10.071	13.455	-19.624	-818.22	1220.6	19.005	795.19	1066.6	42.385	68.905	0	1	-23.636	-15.526	-5.1788	-30.005	21.561	10.037	4.0144	15.524	-2.0747	-5.489	-1.1644	-14.481	1621.2
15.94	1595	78	NaN	22.931	9.4736	-23.081	-168.58	9.7923	13.481	-19.588	-818.22	1220.6	18.864	794.83	1066.4	41.604	69.391	0	1	-23.517	-15.408	-5.1849	-30.011	21.565	10.053	4.0124	15.254	-1.9518	-5.3551	-1.1725	-14.757	1620.9
15.95	1596	78	NaN	22.93	9.4832	-23.089	-168.58	9.6499	13.493	-19.543	-818.21	1220.6	18.754	794.56	1066.2	43.171	68.829	0	1	-23.425	-15.316	-5.1913	-30.017	21.57	10.06	4.0163	15.117	-1.8555	-5.256	-1.1751	-14.901	1620.6
15.96	1597	78	NaN	22.933	9.475	-23.081	-168.57	9.4887	13.491	-19.568	-818.24	1220.6	18.545	794.37	1066.1	41.881	69.074	0	1	-23.394	-15.285	-5.1982	-30.024	21.579	10.073	4.0036	14.96	-1.8153	-5.2121	-1.1946	-15.064	1620.4
15.97	1598	78	NaN	22.936	9.4765	-23.085	-168.6	9.271	13.601	-19.549	-818.24	1220.6	18.606	794.28	1066	42.064	69.207	0	1	-23.208	-15.1	-5.2081	-30.034	21.58	10.048	4.0009	14.747	-1.6273	-5.0512	-1.2072	-15.288	1620.4
15.98	1599	78	NaN	22.935	9.4598	-23.072	-168.61	9.157	13.601	-19.608	-818.26	1220.6	18.419	794.24	1065.9	42.3	68.387	0	1	-22.944	-14.837	-5.2196	-30.046	21.584	10.042	3.9824	14.634	-1.3595	-4.7953	-1.2372	-15.411	1620.4
15.99	1600	78	NaN	22.932	9.4541	-23.07	-168.62	9.0607	13.59	-19.619	-818.27	1220.6	18.162	794.26	1065.9	42.217	66.844	0	1	-22.68	-14.574	-5.2312	-30.057	21.59	10.037	3.9752	14.54	-1.0903	-4.5373	-1.2559	-15.517	1620.4
16	1601	78	NaN	22.931	9.461	-23.079	-168.64	8.9615	13.61	-19.574	-818.26	1220.6	17.963	794.32	1065.8	43.507	67.639	0	1	-22.425	-14.32	-5.2425	-30.068	21.597	10.027	3.9806	14.442	-0.82768	-4.2932	-1.2619	-15.627	1620.4
16.01	1602	78	NaN	22.94	9.4582	-23.078	-168.66	8.8886	13.667	-19.559	-818.26	1220.6	17.947	794.44	1065.8	44.251	67.161	0	1	-22.389	-14.285	-5.2491	-30.075	21.608	10.009	3.977	14.37	-0.78148	-4.2756	-1.272	-15.705	1620.5
16.02	1603	78	NaN	22.937	9.4401	-23.041	-168.68	8.8308	13.744	-19.704	-818.27	1220.6	17.899	794.58	1065.8	44.526	68.232	0	1	-22.517	-14.411	-5.2564	-30.082	21.601	9.9884	3.9576	14.313	-0.91557	-4.423	-1.2988	-15.769	1620.7
16.03	1604	78	NaN	22.94	9.4487	-23.052	-168.7	8.8079	13.805	-19.638	-818.26	1220.6	17.863	794.74	1065.8	42.35	66.973	0	1	-22.862	-14.755	-5.2648	-30.091	21.608	9.9728	3.966	14.291	-1.2539	-4.7827	-1.2988	-15.8	1620.8
16.04	1605	78	NaN	22.94	9.458	-23.069	-168.71	8.8101	13.852	-19.548	-818.25	1220.6	17.857	794.89	1065.7	43.901	66.584	0	1	-22.777	-14.671	-5.2732	-30.099	21.612	9.9656	3.9755	14.293	-1.165	-4.7052	-1.2978	-15.807	1621
16.05	1606	78	NaN	22.934	9.4552	-23.067	-168.7	8.8284	13.885	-19.543	-818.26	1220.6	17.875	795.03	1065.7	42.997	65.394	0	1	-22.591	-14.486	-5.2816	-30.108	21.606	9.9732	3.9724	14.311	-0.9858	-4.5127	-1.3092	-15.797	1621.1
16.06	1607	78	NaN	22.943	9.4762	-23.088	-168.66	8.8627	13.895	-19.429	-818.21	1220.6	17.833	795.2	1065.7	43.974	65.317	0	1	-22.406	-14.301	-5.29	-30.116	21.62	10.016	3.9933	14.346	-0.78545	-4.2853	-1.2968	-15.77	1621.3
16.07	1608	78	NaN	22.949	9.4638	-23.057	-168.6	8.9272	13.867	-19.536	-818.21	1220.6	17.659	795.24	1065.7	43.854	64.572	0	1	-22.22	-14.116	-5.2984	-30.124	21.629	10.081	3.9807	14.41	-0.59129	-4.0354	-1.3177	-15.714	1621.3
16.08	1609	78	NaN	22.952	9.4607	-23.049	-168.54	8.9632	13.871	-19.542	-818.21	1220.6	17.61	795.41	1065.7	42.671	66.033	0	1	-22.034	-13.931	-5.3068	-30.133	21.633	10.144	3.9785	14.445	-0.40143	-3.7871	-1.3283	-15.687	1621.5
16.09	1610	78	NaN	22.955	9.4599	-23.047	-168.48	8.9956	13.885	-19.518	-818.2	1220.6	17.615	795.64	1065.7	43.917	64.05	0	1	-21.848	-13.746	-5.3152	-30.141	21.637	10.205	3.9789	14.477	-0.21183	-3.5409	-1.3363	-15.665	1621.7
16.1	1611	78	NaN	22.963	9.4454	-23.021	-168.41	9.0639	13.869	-19.607	-818.19	1220.6	17.542	795.79	1065.7	41.508	61.834	0	1	-21.663	-13.561	-5.3236	-30.15	21.644	10.267	3.9651	14.544	-0.018511	-3.2944	-1.3585	-15.605	1621.8
16.11	1612	78	NaN	22.961	9.4589	-23.039	-168.4	9.0913	13.89	-19.505	-818.17	1220.6	17.604	795.94	1065.7	42.507	61.226	0	1	-21.179	-13.08	-5.3163	-30.142	21.644	10.288	3.9799	14.57	0.4654	-2.792	-1.3364	-15.572	1621.9
16.12	1613	78	NaN	22.967	9.4487	-23.019	-168.35	9.2046	13.822	-19.571	-818.14	1220.6	17.374	795.95	1065.8	42.852	63.354	0	1	-20.81	-12.712	-5.3116	-30.138	21.656	10.337	3.9705	14.683	0.84631	-2.3744	-1.3411	-15.455	1621.9
16.13	1614	78	NaN	22.975	9.4436	-23.013	-168.32	9.2715	13.793	-19.598	-818.12	1220.6	17.274	796	1065.8	42.631	59.305	0	1	-20.711	-12.614	-5.3147	-30.141	21.666	10.369	3.9669	14.748	0.95504	-2.2445	-1.3478	-15.392	1621.9
16.14	1615	78	NaN	22.981	9.4466	-23.023	-168.32	9.2791	13.811	-19.563	-818.11	1220.6	17.342	796.1	1065.9	41.681	60.787	0	1	-20.675	-12.578	-5.3165	-30.142	21.672	10.373	3.9718	14.754	0.99681	-2.205	-1.3447	-15.388	1622
16.15	1616	78	NaN	22.985	9.4395	-23.013	-168.33	9.3157	13.784	-19.592	-818.11	1220.6	17.287	796.13	1065.9	43.383	63.513	0	1	-20.662	-12.565	-5.3173	-30.143	21.676	10.365	3.9649	14.79	1.0141	-2.1992	-1.3524	-15.353	1622.1
16.16	1617	78	NaN	22.981	9.4521	-23.024	-168.33	9.2734	13.813	-19.54	-818.06	1220.6	17.374	796.18	1065.9	42.027	60.11	0	1	-20.625	-12.528	-5.3137	-30.14	21.671	10.363	3.9779	14.748	1.0461	-2.1657	-1.3358	-15.392	1622.1
16.17	1618	78	NaN	22.982	9.4485	-23.033	-168.33	9.2122	13.841	-19.516	-818.05	1220.6	17.457	796.26	1065.9	42.127	60.08	0	1	-20.591	-12.494	-5.3099	-30.136	21.67	10.356	3.9747	14.686	1.0792	-2.1384	-1.3352	-15.45	1622.1
16.18	1619	78	NaN	22.98	9.4378	-23.036	-168.32	9.1624	13.842	-19.524	-818.05	1220.6	17.416	796.26	1065.9	41.956	60.441	0	1	-20.588	-12.491	-5.3042	-30.13	21.669	10.369	3.964	14.636	1.0817	-2.1214	-1.3402	-15.494	1622.1
16.19	1620	78	NaN	22.972	9.4313	-23.035	-168.29	9.1367	13.81	-19.534	-818.05	1220.6	17.223	796.15	1065.9	43.059	60.776	0	1	-20.618	-12.521	-5.2977	-30.124	21.667	10.41	3.9568	14.611	1.0491	-2.111	-1.341	-15.513	1622
16.2	1621	78	NaN	22.968	9.4448	-23.069	-168.27	9.1014	13.794	-19.392	-818.06	1220.6	17.123	796.1	1065.8	42.951	59.632	0	1	-20.689	-12.592	-5.2904	-30.116	21.672	10.432	3.9697	14.577	0.98353	-2.1596	-1.3207	-15.54	1622
16.21	1622	78	NaN	22.959	9.4442	-23.072	-168.27	9.037	13.851	-19.394	-818.05	1220.6	17.195	796.03	1065.8	43.86	59.982	0	1	-20.542	-12.445	-5.2753	-30.101	21.661	10.434	3.967	14.514	1.1186	-2.0115	-1.3083	-15.587	1621.9
16.22	1623	78	NaN	22.96	9.4361	-23.067	-168.27	8.9866	13.902	-19.433	-818.03	1220.6	17.268	795.99	1065.7	43.149	61.487	0	1	-20.495	-12.398	-5.2608	-30.087	21.657	10.428	3.9576	14.465	1.1625	-1.9698	-1.3032	-15.622	1621.8
16.23	1624	78	NaN	22.961	9.4298	-23.058	-168.27	8.9562	13.94	-19.464	-818	1220.6	17.305	795.93	1065.7	42.695	61	0	1	-20.928	-12.83	-5.2529	-30.079	21.656	10.423	3.95	14.436	0.72743	-2.4071	-1.303	-15.643	1621.8
16.24	1625	78	NaN	22.949	9.4332	-23.051	-168.27	8.9439	13.972	-19.458	-817.97	1220.6	17.291	795.79	1065.6	43.231	61.829	0	1	-21.116	-13.016	-5.2444	-30.07	21.644	10.423	3.951	14.426	0.52875	-2.593	-1.2934	-15.644	1621.6
16.25	1626	78	NaN	22.952	9.4172	-23.023	-168.26	8.9684	13.95	-19.531	-817.97	1220.6	17.132	795.63	1065.6	43.627	62.349	0	1	-21.144	-13.045	-5.2355	-30.061	21.651	10.437	3.9323	14.453	0.50708	-2.6079	-1.3031	-15.608	1621.4
16.26	1627	78	NaN	22.956	9.422	-23.02	-168.25	8.9982	13.923	-19.512	-817.92	1220.6	16.992	795.49	1065.6	42.188	62.768	0	1	-21.376	-13.275	-5.22	-30.046	21.66	10.452	3.9361	14.484	0.28452	-2.8237	-1.2839	-15.562	1621.3
16.27	1628	78	NaN	22.962	9.4285	-23.021	-168.25	9.0351	13.908	-19.483	-817.89	1220.6	16.885	795.33	1065.6	44.48	62.976	0	1	-21.751	-13.649	-5.2	-30.026	21.671	10.46	3.9413	14.522	-0.080742	-3.1893	-1.2587	-15.504	1621.1
16.28	1629	78	NaN	22.967	9.425	-23.016	-168.25	9.0715	13.907	-19.487	-817.89	1220.6	16.823	795.16	1065.5	43.555	63.856	0	1	-22.127	-14.024	-5.1799	-30.006	21.678	10.46	3.9361	14.56	-0.44915	-3.5634	-1.2438	-15.446	1620.9
16.29	1630	78	NaN	22.966	9.4015	-22.999	-168.25	9.0887	13.915	-19.555	-817.94	1220.6	16.822	795.08	1065.5	44.129	65.097	0	1	-22.301	-14.197	-5.164	-29.99	21.674	10.455	3.9121	14.578	-0.62722	-3.7416	-1.2519	-15.412	1620.9
16.3	1631	78	NaN	22.974	9.4212	-23.046	-168.27	9.1338	13.884	-19.369	-817.93	1220.6	16.709	794.91	1065.5	45.248	61.424	0	1	-22.109	-14.006	-5.1556	-29.982	21.692	10.448	3.9309	14.624	-0.41728	-3.5575	-1.2246	-15.357	1620.7
16.31	1632	78	NaN	22.981	9.4185	-23.033	-168.28	9.1562	13.878	-19.438	-817.91	1220.6	16.671	794.81	1065.5	42.688	59.76	0	1	-22.319	-14.215	-5.137	-29.963	21.698	10.439	3.9268	14.648	-0.62137	-3.7756	-1.2102	-15.315	1620.6
16.32	1633	78	NaN	22.986	9.4214	-23.032	-168.28	9.1753	13.883	-19.459	-817.89	1220.6	16.659	794.71	1065.5	44.7	57.642	0	0	-22.618	-14.513	-5.1157	-29.942	21.703	10.44	3.9288	14.668	-0.91573	-4.0731	-1.1869	-15.274	1620.4
16.33	1634	78	NaN	22.989	9.4406	-23.08	-168.27	9.2052	13.878	-19.296	-817.9	1220.5	16.613	794.58	1065.4	43.868	57.058	0	0	-22.607	-14.502	-5.0982	-29.924	21.713	10.456	3.9482	14.698	-0.89412	-4.0457	-1.15	-15.227	1620.3
16.34	1635	78	NaN	22.987	9.4249	-23.069	-168.25	9.2393	13.822	-19.392	-817.93	1220.5	16.434	794.45	1065.4	42.879	56.766	0	0	-22.609	-14.504	-5.0805	-29.906	21.714	10.477	3.9308	14.733	-0.8947	-4.0265	-1.1497	-15.173	1620.2
16.35	1636	78	NaN	22.979	9.432	-23.1	-168.24	9.2466	13.795	-19.341	-817.95	1220.5	16.344	794.37	1065.4	44.026	56.832	0	0	-22.714	-14.608	-5.0616	-29.888	21.711	10.497	3.9371	14.741	-1.0027	-4.111	-1.1245	-15.146	1620.2
16.36	1637	78	NaN	22.971	9.4261	-23.109	-168.22	9.2488	13.787	-19.363	-817.98	1220.5	16.305	794.32	1065.3	43.105	54.02	0	0	-22.923	-14.816	-5.0405	-29.866	21.704	10.515	3.9305	14.744	-1.2187	-4.3012	-1.11	-15.122	1620.1
16.37	1638	78	NaN	22.962	9.4174	-23.104	-168.2	9.2563	13.769	-19.424	-818.01	1220.5	16.226	794.27	1065.3	43.569	58.907	0	0	-23.242	-15.133	-5.0172	-29.843	21.696	10.534	3.9204	14.753	-1.546	-4.5994	-1.0968	-15.09	1620.1
16.38	1639	78	NaN	22.949	9.4245	-23.108	-168.18	9.2751	13.714	-19.436	-818.01	1220.5	16.031	794.23	1065.3	43.835	53.697	0	0	-23.278	-15.169	-5.0001	-29.826	21.689	10.558	3.9253	14.774	-1.589	-4.6113	-1.0749	-15.052	1620.1
16.39	1640	78	NaN	22.937	9.4314	-23.114	-168.17	9.2751	13.734	-19.419	-818.02	1220.5	16.068	794.23	1065.2	42.481	54.675	0	0	-23.299	-15.191	-4.9835	-29.809	21.676	10.566	3.9313	14.775	-1.6228	-4.6241	-1.0522	-15.034	1620.1
16.4	1641	78	NaN	22.928	9.4295	-23.106	-168.15	9.2888	13.716	-19.458	-818.04	1220.5	15.993	794.21	1065.2	41.892	56.708	0	0	-23.391	-15.282	-4.9657	-29.792	21.669	10.594	3.927	14.791	-1.7223	-4.6877	-1.0387	-15	1620.1
16.41	1642	78	NaN	22.92	9.4255	-23.094	-168.13	9.2911	13.71	-19.501	-818.05	1220.5	15.961	794.21	1065.1	41.898	56.553	0	0	-23.463	-15.354	-4.9561	-29.782	21.66	10.614	3.9213	14.795	-1.8032	-4.7407	-1.0347	-14.987	1620.1
16.42	1643	78	NaN	22.912	9.423	-23.089	-168.11	9.2827	13.723	-19.516	-818.06	1220.5	15.982	794.24	1065.1	43.466	56.456	0	0	-23.525	-15.416	-4.9509	-29.777	21.651	10.629	3.918	14.788	-1.8746	-4.787	-1.0329	-14.989	1620.2
16.43	1644	78	NaN	22.903	9.4244	-23.101	-168.07	9.2866	13.721	-19.481	-818.08	1220.5	15.938	794.29	1065	41.826	54.31	0	0	-23.589	-15.479	-4.9464	-29.772	21.645	10.676	3.9175	14.794	-1.9438	-4.8025	-1.0289	-14.979	1620.2
16.44	1645	78	NaN	22.904	9.4189	-23.096	-168.03	9.3073	13.665	-19.511	-818.12	1220.5	15.738	794.3	1065	41.828	57.896	0	0	-23.651	-15.541	-4.9424	-29.768	21.652	10.723	3.9105	14.816	-1.9989	-4.8184	-1.0319	-14.953	1620.3
16.45	1646	78	NaN	22.912	9.4055	-23.065	-167.98	9.309	13.651	-19.641	-818.14	1220.5	15.648	794.32	1064.9	42.779	56.145	0	0	-23.633	-15.523	-4.9409	-29.767	21.658	10.764	3.8949	14.82	-1.9753	-4.759	-1.046	-14.947	1620.3
16.46	1647	78	NaN	22.918	9.4054	-23.055	-167.93	9.3078	13.658	-19.676	-818.15	1220.6	15.601	794.37	1064.9	43.274	55.998	0	0	-23.61	-15.5	-4.9403	-29.766	21.664	10.814	3.8937	14.82	-1.9456	-4.6861	-1.0466	-14.947	1620.4
16.47	1648	78	NaN	22.92	9.4258	-23.087	-167.88	9.3142	13.666	-19.541	-818.17	1220.5	15.544	794.43	1064.9	43.055	57.46	0	0	-23.578	-15.469	-4.941	-29.767	21.673	10.873	3.9148	14.825	-1.905	-4.5957	-1.0262	-14.942	1620.5
16.48	1649	78	NaN	22.931	9.4315	-23.093	-167.85	9.3169	13.672	-19.526	-818.17	1220.5	15.49	794.47	1064.9	43.1	55.534	0	0	-23.442	-15.333	-4.941	-29.767	21.687	10.905	3.9207	14.828	-1.7548	-4.4283	-1.0203	-14.939	1620.5
16.49	1650	78	NaN	22.944	9.4475	-23.113	-167.81	9.3572	13.649	-19.454	-818.15	1220.5	15.325	794.47	1064.9	44.666	56.393	0	0	-23.286	-15.178	-4.9411	-29.767	21.709	10.95	3.9375	14.867	-1.5772	-4.2272	-1.0036	-14.9	1620.5
16.5	1651	78	NaN	22.952	9.4439	-23.095	-167.79	9.3847	13.649	-19.52	-818.14	1220.5	15.244	794.48	1064.9	43.244	56.727	0	0	-23.179	-15.071	-4.9426	-29.769	21.717	10.974	3.9339	14.895	-1.462	-4.0975	-1.0087	-14.874	1620.5
16.51	1652	78	NaN	22.954	9.4364	-23.068	-167.78	9.3991	13.672	-19.601	-818.14	1220.6	15.241	794.52	1065	40.552	54.154	0	0	-23.071	-14.963	-4.9441	-29.77	21.717	10.982	3.9267	14.909	-1.354	-3.9812	-1.0174	-14.861	1620.5
16.52	1653	78	NaN	22.955	9.4488	-23.078	-167.77	9.4112	13.707	-19.518	-818.13	1220.6	15.262	794.59	1065	41.858	56.193	0	0	-22.954	-14.847	-4.946	-29.772	21.719	10.994	3.9403	14.92	-1.2353	-3.8538	-1.0057	-14.852	1620.6
16.53	1654	78	NaN	22.961	9.4454	-23.084	-167.76	9.4276	13.691	-19.463	-818.13	1220.6	15.161	794.61	1065	42.737	58.34	0	0	-22.868	-14.761	-4.9483	-29.774	21.731	11.008	3.9368	14.936	-1.137	-3.7529	-1.0115	-14.838	1620.6
16.54	1655	78	NaN	22.956	9.4401	-23.087	-167.76	9.4531	13.682	-19.43	-818.1	1220.5	15.055	794.62	1065	41.566	57.455	0	0	-22.808	-14.701	-4.9509	-29.777	21.731	11.019	3.9329	14.96	-1.077	-3.6827	-1.018	-14.817	1620.6
16.55	1656	78	NaN	22.95	9.4232	-23.066	-167.76	9.4606	13.692	-19.503	-818.07	1220.5	15.033	794.66	1065	44.003	56.333	0	0	-22.725	-14.619	-4.9544	-29.78	21.724	11.017	3.9168	14.967	-1.0017	-3.602	-1.0376	-14.813	1620.6
16.56	1657	78	NaN	22.947	9.4029	-23.04	-167.76	9.4487	13.71	-19.591	-818.06	1220.5	15.059	794.72	1065	43.261	55.808	0	0	-22.655	-14.549	-4.958	-29.784	21.716	11.012	3.8966	14.955	-0.93924	-3.537	-1.0614	-14.829	1620.6
16.57	1658	78	NaN	22.942	9.4053	-23.071	-167.75	9.437	13.697	-19.432	-818.05	1220.5	14.986	794.77	1065	42.976	56.567	0	0	-22.62	-14.514	-4.9618	-29.788	21.719	11.03	3.9	14.942	-0.90037	-3.4845	-1.0617	-14.846	1620.7
16.58	1659	78	NaN	22.946	9.3906	-23.061	-167.73	9.4201	13.689	-19.439	-818.02	1220.5	14.945	794.79	1065	44.761	59.129	0	0	-22.555	-14.45	-4.9646	-29.791	21.725	11.049	3.8852	14.925	-0.83038	-3.4008	-1.0794	-14.865	1620.7
16.59	1660	78	NaN	22.947	9.3928	-23.064	-167.71	9.4059	13.673	-19.423	-817.97	1220.5	14.881	794.81	1065	42.534	56.336	0	0	-22.477	-14.372	-4.967	-29.793	21.729	11.072	3.8872	14.911	-0.74862	-3.3006	-1.0798	-14.881	1620.6
16.6	1661	78	NaN	22.95	9.3962	-23.074	-167.69	9.3931	13.661	-19.386	-817.92	1220.5	14.838	794.83	1065	42.356	54.219	0	0	-22.455	-14.35	-4.9697	-29.796	21.734	11.093	3.8908	14.898	-0.72117	-3.2567	-1.0789	-14.897	1620.6
16.61	1662	78	NaN	22.955	9.3933	-23.09	-167.67	9.3804	13.659	-19.33	-817.9	1220.5	14.831	794.84	1065	42.618	56.591	0	0	-22.489	-14.384	-4.9727	-29.799	21.742	11.115	3.8883	14.885	-0.74708	-3.2689	-1.0843	-14.913	1620.6
16.62	1663	78	NaN	22.954	9.4052	-23.12	-167.64	9.3686	13.641	-19.226	-817.85	1220.5	14.785	794.85	1065	42.573	57.58	0	0	-22.485	-14.38	-4.9752	-29.801	21.746	11.149	3.8998	14.874	-0.73921	-3.2313	-1.0754	-14.927	1620.5
16.63	1664	78	NaN	22.954	9.3835	-23.113	-167.62	9.3704	13.624	-19.278	-817.86	1220.5	14.729	794.82	1065	41.741	56.003	0	0	-22.488	-14.383	-4.9779	-29.804	21.746	11.172	3.878	14.876	-0.74144	-3.2109	-1.0999	-14.928	1620.5
16.64	1665	78	NaN	22.954	9.3779	-23.11	-167.61	9.3638	13.617	-19.288	-817.85	1220.5	14.714	794.83	1065	42.673	55.201	0	0	-22.498	-14.393	-4.9807	-29.807	21.746	11.183	3.8722	14.87	-0.75249	-3.2099	-1.1085	-14.937	1620.5
16.65	1666	78	NaN	22.954	9.3819	-23.112	-167.6	9.3577	13.61	-19.261	-817.82	1220.5	14.684	794.84	1065	42.661	56.705	0	0	-22.515	-14.409	-4.9837	-29.81	21.748	11.199	3.8758	14.864	-0.76672	-3.2105	-1.1079	-14.946	1620.5
16.66	1667	78	NaN	22.956	9.3774	-23.11	-167.56	9.3658	13.585	-19.245	-817.79	1220.5	14.572	794.81	1065	42.55	56.713	0	0	-22.531	-14.426	-4.9866	-29.813	21.755	11.234	3.8706	14.873	-0.77597	-3.1913	-1.1159	-14.94	1620.4
16.67	1668	78	NaN	22.953	9.3743	-23.108	-167.56	9.3639	13.59	-19.236	-817.79	1220.5	14.559	794.81	1065	43.744	57.001	0	0	-22.542	-14.437	-4.9892	-29.815	21.752	11.242	3.8678	14.87	-0.78976	-3.1953	-1.1214	-14.945	1620.4
16.68	1669	78	NaN	22.945	9.3701	-23.1	-167.54	9.3808	13.602	-19.237	-817.8	1220.5	14.538	794.76	1065	41.877	57.761	0	0	-22.554	-14.449	-4.9918	-29.818	21.745	11.262	3.8632	14.888	-0.80916	-3.1867	-1.1285	-14.93	1620.4
16.69	1670	78	NaN	22.94	9.3657	-23.098	-167.52	9.3934	13.617	-19.216	-817.82	1220.5	14.529	794.72	1065	42.693	56.898	0	0	-22.568	-14.463	-4.9941	-29.82	21.742	11.276	3.8589	14.9	-0.82651	-3.1864	-1.1352	-14.92	1620.4
16.7	1671	78	NaN	22.943	9.3612	-23.095	-167.52	9.3973	13.631	-19.203	-817.83	1220.5	14.526	794.72	1065	43.283	54.684	0	0	-22.612	-14.506	-4.9974	-29.823	21.744	11.28	3.8544	14.904	-0.86759	-3.2264	-1.1429	-14.919	1620.4
16.71	1672	78	NaN	22.949	9.3552	-23.066	-167.52	9.4025	13.645	-19.29	-817.81	1220.5	14.5	794.72	1065	43.911	58.334	0	0	-22.679	-14.573	-5.0013	-29.827	21.749	11.278	3.8477	14.91	-0.93017	-3.2948	-1.1537	-14.917	1620.4
16.72	1673	78	NaN	22.945	9.3508	-23.052	-167.53	9.4028	13.681	-19.331	-817.83	1220.5	14.588	794.72	1065	43.503	56.99	0	0	-21.564	-13.463	-4.9866	-29.813	21.74	11.261	3.8433	14.91	0.1756	-2.2026	-1.1433	-14.902	1620.4
16.73	1674	78	NaN	22.944	9.3565	-23.051	-167.54	9.409	13.695	-19.304	-817.85	1220.5	14.608	794.72	1065	41.635	57.87	0	0	-20.797	-12.699	-4.9767	-29.803	21.74	11.256	3.8486	14.917	0.94251	-1.4437	-1.1281	-14.886	1620.4
16.74	1675	78	NaN	22.945	9.3669	-23.058	-167.54	9.4186	13.704	-19.256	-817.88	1220.5	14.61	794.72	1065	43.758	57.559	0	0	-20.85	-12.752	-4.9785	-29.804	21.742	11.256	3.8588	14.927	0.89164	-1.4958	-1.1197	-14.878	1620.4
16.75	1676	78	NaN	22.946	9.3762	-23.061	-167.54	9.429	13.715	-19.234	-817.89	1220.5	14.631	794.73	1065	43.87	56.749	0	0	-20.883	-12.785	-4.9799	-29.806	21.743	11.259	3.868	14.937	0.85942	-1.5264	-1.1119	-14.869	1620.5
16.76	1677	78	NaN	22.953	9.3762	-23.037	-167.53	9.4387	13.719	-19.304	-817.93	1220.5	14.647	794.76	1065	43.709	58.868	0	0	-20.908	-12.81	-4.9812	-29.807	21.747	11.268	3.8667	14.948	0.83817	-1.5425	-1.1145	-14.859	1620.5
16.77	1678	78	NaN	22.956	9.3718	-23.031	-167.52	9.4577	13.707	-19.315	-818	1220.6	14.619	794.75	1065	44.957	56.557	0	0	-20.923	-12.825	-4.9835	-29.809	21.751	11.271	3.8621	14.967	0.8272	-1.5543	-1.1214	-14.842	1620.6
16.78	1679	78	NaN	22.962	9.3795	-23.029	-167.52	9.4746	13.709	-19.309	-818.06	1220.6	14.648	794.75	1065	41.451	58.908	0	0	-20.941	-12.843	-4.9861	-29.812	21.756	11.278	3.8695	14.985	0.81484	-1.5652	-1.1165	-14.827	1620.7
16.79	1680	78	NaN	22.968	9.3926	-23.026	-167.51	9.4863	13.722	-19.305	-818.12	1220.6	14.724	794.76	1065	42.843	56.531	0	0	-21.048	-12.949	-4.9862	-29.812	21.759	11.282	3.8826	14.996	0.71137	-1.6668	-1.1036	-14.816	1620.7
16.8	1681	78	NaN	22.967	9.3998	-23.021	-167.51	9.4917	13.735	-19.318	-818.2	1220.6	14.806	794.78	1065	43.416	56.715	0	0	-21.137	-13.038	-4.9876	-29.814	21.755	11.276	3.8906	15.001	0.6182	-1.7621	-1.097	-14.813	1620.8
16.81	1682	78	NaN	22.968	9.4055	-23.015	-167.51	9.4908	13.746	-19.34	-818.27	1220.6	14.878	794.79	1065	42.044	57.289	0	0	-21.208	-13.108	-4.9902	-29.816	21.752	11.272	3.8967	15	0.54495	-1.8356	-1.0935	-14.817	1620.9
16.82	1683	78	NaN	22.972	9.4148	-23.012	-167.52	9.4784	13.728	-19.344	-818.35	1220.6	14.89	794.85	1065	43.749	55.093	0	0	-21.368	-13.267	-4.9921	-29.818	21.757	11.267	3.9063	14.987	0.38889	-2.0006	-1.0857	-14.831	1621
16.83	1684	78	NaN	22.971	9.4199	-23.001	-167.52	9.4676	13.727	-19.382	-818.42	1220.6	14.939	794.89	1065	42.407	57.274	0	0	-21.525	-13.424	-4.9941	-29.82	21.752	11.259	3.9115	14.976	0.22726	-2.1651	-1.0826	-14.844	1621.2
16.84	1685	78	NaN	22.966	9.4191	-22.985	-167.52	9.4637	13.743	-19.444	-818.49	1220.6	15.017	794.89	1065	41.696	54.577	0	0	-21.621	-13.52	-4.9972	-29.823	21.742	11.252	3.9107	14.972	0.12051	-2.2681	-1.0865	-14.851	1621.2
16.85	1686	78	NaN	22.966	9.4155	-22.981	-167.52	9.4682	13.741	-19.47	-818.58	1220.6	15.028	794.88	1065	40.5	57.1	0	0	-21.713	-13.611	-5.0002	-29.826	21.741	11.25	3.9077	14.976	0.0279	-2.361	-1.0925	-14.85	1621.3
16.86	1687	78	NaN	22.968	9.4375	-22.991	-167.52	9.4733	13.707	-19.423	-818.63	1220.6	14.97	794.88	1065	43.093	55.107	0	0	-21.787	-13.685	-5.003	-29.829	21.746	11.263	3.9299	14.981	-0.040276	-2.4216	-1.0731	-14.848	1621.4
16.87	1688	78	NaN	22.964	9.4406	-22.981	-167.51	9.4767	13.694	-19.468	-818.69	1220.7	14.963	794.89	1065	44.186	54.77	0	0	-21.975	-13.872	-5.005	-29.831	21.742	11.269	3.933	14.984	-0.23341	-2.6036	-1.0721	-14.847	1621.4
16.88	1689	78	NaN	22.964	9.445	-22.976	-167.5	9.4805	13.683	-19.496	-818.75	1220.7	14.967	794.9	1065	44.74	56.311	0	0	-22.24	-14.136	-5.0067	-29.833	21.741	11.275	3.9376	14.988	-0.49986	-2.8612	-1.0692	-14.845	1621.5
16.89	1690	78	NaN	22.972	9.461	-22.985	-167.49	9.4853	13.668	-19.451	-818.82	1220.7	14.969	794.91	1065	43.713	57.364	0	0	-22.48	-14.375	-5.0086	-29.835	21.75	11.286	3.9539	14.992	-0.73003	-3.0886	-1.0547	-14.842	1621.6
16.9	1691	78	NaN	22.979	9.465	-22.981	-167.49	9.4872	13.686	-19.457	-818.89	1220.7	15.058	794.92	1065.1	41.313	55.647	0	0	-22.711	-14.605	-5.0098	-29.836	21.754	11.288	3.9586	14.994	-0.95725	-3.3178	-1.0512	-14.842	1621.7
16.91	1692	78	NaN	22.985	9.4653	-22.98	-167.48	9.4836	13.693	-19.478	-818.93	1220.7	15.105	794.96	1065.1	43.535	56.813	0	0	-22.931	-14.824	-5.0097	-29.836	21.758	11.294	3.9595	14.989	-1.1729	-3.5295	-1.0502	-14.846	1621.7
16.92	1693	78	NaN	22.986	9.4705	-22.98	-167.47	9.4848	13.686	-19.484	-818.97	1220.7	15.122	795	1065.1	43.844	55.348	0	0	-23.095	-14.987	-5.0095	-29.835	21.758	11.3	3.965	14.99	-1.3374	-3.6873	-1.0445	-14.845	1621.8
16.93	1694	78	NaN	22.988	9.4783	-22.985	-167.46	9.4939	13.676	-19.472	-819.01	1220.7	15.131	795.02	1065.1	42.962	55.62	0	0	-23.242	-15.134	-5.0094	-29.835	21.76	11.313	3.9734	14.999	-1.4817	-3.8206	-1.036	-14.836	1621.9
16.94	1695	78	NaN	22.999	9.4851	-22.997	-167.43	9.5114	13.67	-19.444	-819.06	1220.7	15.148	795.02	1065.1	42.9	58.516	0	0	-23.488	-15.379	-5.0093	-29.835	21.771	11.339	3.9811	15.015	-1.7168	-4.0392	-1.0283	-14.82	1621.9
16.95	1696	78	NaN	23.002	9.5023	-23.014	-167.42	9.5261	13.642	-19.387	-819.11	1220.7	15.109	795.04	1065.1	42.475	56.312	0	0	-23.755	-15.645	-5.0092	-29.835	21.777	11.351	3.9986	15.03	-1.978	-4.2938	-1.0106	-14.805	1622
16.96	1697	78	NaN	23.011	9.5133	-23.005	-167.41	9.5374	13.64	-19.427	-819.11	1220.7	15.12	795.04	1065.1	42.343	56.008	0	0	-23.911	-15.799	-5.0082	-29.834	21.785	11.363	4.0097	15.041	-2.1252	-4.4367	-0.99844	-14.793	1622
16.97	1698	78	NaN	23.019	9.5127	-22.998	-167.4	9.5433	13.638	-19.472	-819.14	1220.7	15.122	795.04	1065.1	44.296	57.967	0	0	-24.06	-15.949	-5.0065	-29.832	21.792	11.37	4.009	15.047	-2.2687	-4.5785	-0.99747	-14.786	1622
16.98	1699	78	NaN	23.021	9.5072	-23.003	-167.4	9.5383	13.635	-19.49	-819.2	1220.7	15.124	795.05	1065.1	45.119	56.118	0	0	-24.205	-16.093	-5.0043	-29.83	21.793	11.372	4.0033	15.042	-2.412	-4.7207	-1.001	-14.788	1622.1
16.99	1700	78	NaN	23.017	9.5151	-23.016	-167.4	9.5133	13.647	-19.49	-819.25	1220.7	15.2	795.09	1065.1	41.618	58.776	0	0	-24.635	-16.521	-5.0012	-29.827	21.786	11.368	4.0115	15.017	-2.8494	-5.1524	-0.98969	-14.81	1622.2
17	1701	78	NaN	23.018	9.5247	-23.016	-167.39	9.5486	13.606	-19.481	-819.24	1220.7	15.065	795.02	1065.1	43.645	57.794	0	0	-25.013	-16.898	-4.9982	-29.824	21.792	11.385	4.0208	15.052	-3.2215	-5.513	-0.97739	-14.772	1622.1
17.01	1702	78	NaN	23.018	9.5236	-23.008	-167.39	9.5421	13.607	-19.515	-819.25	1220.7	15.066	795	1065.1	43.77	57.438	0	0	-25.16	-17.044	-4.9959	-29.822	21.791	11.378	4.0195	15.046	-3.369	-5.6655	-0.97648	-14.776	1622.1
17.02	1703	78	NaN	23.016	9.5157	-23.003	-167.41	9.5182	13.628	-19.558	-819.26	1220.7	15.142	795	1065.1	43.769	54.801	0	0	-25.308	-17.191	-4.9929	-29.819	21.784	11.362	4.0113	15.023	-3.5237	-5.8291	-0.98158	-14.796	1622.1
17.03	1704	78	NaN	23.01	9.5067	-23.009	-167.42	9.4985	13.643	-19.572	-819.29	1220.7	15.211	795.02	1065.1	42.216	56.707	0	0	-25.458	-17.341	-4.9875	-29.814	21.775	11.348	4.0023	15.003	-3.6829	-5.9925	-0.98527	-14.811	1622.2
17.04	1705	78	NaN	23.009	9.5081	-23.039	-167.42	9.4902	13.618	-19.503	-819.28	1220.6	15.145	795.03	1065	43.956	57.389	0	0	-25.614	-17.496	-4.983	-29.809	21.779	11.35	4.0045	14.994	-3.8349	-6.1463	-0.97848	-14.815	1622.2
17.05	1706	78	NaN	23.007	9.4989	-23.029	-167.42	9.4819	13.616	-19.554	-819.27	1220.6	15.147	795.03	1065	42.747	55.288	0	0	-25.77	-17.651	-4.9789	-29.805	21.776	11.348	3.9947	14.986	-3.9948	-6.3035	-0.98422	-14.819	1622.2
17.06	1707	78	NaN	23.003	9.4861	-23.023	-167.41	9.4899	13.594	-19.606	-819.26	1220.6	15.078	794.99	1065	41.873	55.548	0	0	-25.739	-17.62	-4.9762	-29.802	21.772	11.356	3.9811	14.995	-3.967	-6.2641	-0.99508	-14.807	1622.1
17.07	1708	78	NaN	22.998	9.475	-23.023	-167.41	9.4997	13.584	-19.637	-819.25	1220.6	15.034	794.95	1065	42.901	56.316	0	0	-25.708	-17.59	-4.9734	-29.799	21.767	11.363	3.9696	15.005	-3.9412	-6.2262	-1.0037	-14.794	1622.1
17.08	1709	78	NaN	22.995	9.4704	-23.021	-167.41	9.493	13.619	-19.643	-819.23	1220.6	15.13	794.94	1065	44.516	56.378	0	0	-25.68	-17.561	-4.9705	-29.796	21.761	11.359	3.9652	14.998	-3.9189	-6.2024	-1.0052	-14.798	1622
17.09	1710	78	NaN	22.996	9.4678	-23.03	-167.4	9.5089	13.581	-19.621	-819.21	1220.6	15.006	794.92	1065	42.403	56.162	0	0	-25.59	-17.472	-4.9686	-29.795	21.767	11.374	3.9622	15.015	-3.8233	-6.0974	-1.0064	-14.78	1622
17.1	1711	78	NaN	22.989	9.4573	-23.036	-167.38	9.5091	13.59	-19.633	-819.19	1220.6	15.004	794.91	1065	44.739	56.884	0	0	-25.484	-17.366	-4.967	-29.793	21.76	11.39	3.9516	15.015	-3.7237	-5.9756	-1.0154	-14.778	1622
17.11	1712	78	NaN	22.986	9.4481	-23.044	-167.36	9.5073	13.603	-19.634	-819.17	1220.6	15.008	794.91	1065	43.829	57.498	0	0	-25.38	-17.263	-4.9662	-29.792	21.757	11.41	3.9424	15.013	-3.6233	-5.8525	-1.0239	-14.779	1621.9
17.12	1713	78	NaN	22.987	9.4433	-23.052	-167.34	9.5036	13.616	-19.626	-819.13	1220.6	15.012	794.92	1065	42.444	55.627	0	0	-25.254	-17.137	-4.9656	-29.792	21.757	11.426	3.9373	15.01	-3.4971	-5.7114	-1.0283	-14.782	1621.9
17.13	1714	78	NaN	22.983	9.4417	-23.052	-167.35	9.4871	13.649	-19.645	-819.06	1220.6	15.092	794.97	1065	42.719	55.506	0	0	-24.997	-16.882	-4.9648	-29.791	21.75	11.419	3.9355	14.993	-3.2471	-5.4626	-1.0293	-14.798	1621.9
17.14	1715	78	NaN	22.977	9.4358	-23.051	-167.33	9.5152	13.612	-19.667	-818.99	1220.6	14.922	794.95	1065	43.654	58.336	0	0	-24.801	-16.686	-4.964	-29.79	21.749	11.442	3.9303	15.021	-3.0519	-5.2444	-1.0337	-14.769	1621.8
17.15	1716	78	NaN	22.979	9.4333	-23.059	-167.32	9.5173	13.623	-19.631	-818.93	1220.6	14.92	794.97	1065	43.886	57.025	0	0	-24.659	-16.545	-4.9632	-29.789	21.753	11.45	3.9289	15.022	-2.9067	-5.0955	-1.0343	-14.767	1621.7
17.16	1717	78	NaN	22.981	9.4253	-23.063	-167.32	9.5168	13.645	-19.602	-818.89	1220.6	14.965	794.99	1065	42.635	58.01	0	0	-24.502	-16.388	-4.9627	-29.789	21.754	11.452	3.9215	15.021	-2.7481	-4.9365	-1.0412	-14.768	1621.7
17.17	1718	78	NaN	22.978	9.4064	-23.056	-167.32	9.5308	13.648	-19.621	-818.88	1220.6	14.953	794.99	1065	43.388	56.308	0	0	-24.355	-16.242	-4.9621	-29.788	21.75	11.457	3.9028	15.034	-2.6043	-4.7851	-1.0593	-14.754	1621.7
17.18	1719	78	NaN	22.98	9.3814	-23.04	-167.31	9.5554	13.622	-19.66	-818.82	1220.6	14.858	795	1065	44.109	55.41	0	0	-24.234	-16.121	-4.9615	-29.787	21.755	11.465	3.8784	15.058	-2.4792	-4.6562	-1.0831	-14.729	1621.7
17.19	1720	78	NaN	22.978	9.3562	-23.029	-167.3	9.5702	13.612	-19.705	-818.81	1220.6	14.823	795.02	1065.1	43.04	56.643	0	0	-24.113	-16.001	-4.9608	-29.787	21.753	11.47	3.8537	15.073	-2.3606	-4.5311	-1.1071	-14.714	1621.7
17.2	1721	78	NaN	22.98	9.3382	-23.021	-167.3	9.5733	13.63	-19.729	-818.79	1220.6	14.862	795.04	1065.1	41.962	54.16	0	0	-23.993	-15.882	-4.96	-29.786	21.753	11.473	3.8357	15.076	-2.2406	-4.4084	-1.1243	-14.71	1621.7
17.21	1722	78	NaN	22.985	9.3282	-23.027	-167.29	9.5771	13.637	-19.707	-818.75	1220.6	14.883	795.06	1065.1	42.032	54.89	0	0	-23.727	-15.617	-4.9588	-29.785	21.757	11.48	3.8259	15.079	-1.9694	-4.1362	-1.1329	-14.705	1621.7
17.22	1723	78	NaN	22.99	9.3249	-23.055	-167.28	9.5968	13.593	-19.625	-818.73	1220.5	14.782	795.1	1065.1	43.445	55.237	0	0	-23.396	-15.287	-4.9573	-29.783	21.769	11.498	3.8233	15.098	-1.627	-3.7888	-1.134	-14.685	1621.7
17.23	1724	78	NaN	22.991	9.3193	-23.062	-167.25	9.6319	13.57	-19.619	-818.7	1220.5	14.718	795.09	1065.1	41.917	56.605	0	0	-23.199	-15.091	-4.9557	-29.782	21.772	11.529	3.8177	15.134	-1.427	-3.5621	-1.138	-14.648	1621.6
17.24	1725	78	NaN	22.996	9.317	-23.062	-167.23	9.6377	13.547	-19.622	-818.68	1220.5	14.683	795.11	1065	43.508	57.282	0	0	-23.035	-14.928	-4.9548	-29.781	21.779	11.549	3.815	15.14	-1.2568	-3.3786	-1.1398	-14.641	1621.6
17.25	1726	78	NaN	22.996	9.3175	-23.061	-167.21	9.6284	13.545	-19.639	-818.68	1220.5	14.716	795.16	1065	42.35	55.769	0	0	-22.915	-14.808	-4.9548	-29.781	21.777	11.566	3.8154	15.131	-1.1383	-3.242	-1.1394	-14.65	1621.7
17.26	1727	78	NaN	22.991	9.3247	-23.078	-167.19	9.6189	13.551	-19.604	-818.68	1220.5	14.775	795.21	1065	42.439	53.954	0	0	-22.81	-14.704	-4.9555	-29.781	21.771	11.587	3.8231	15.121	-1.0394	-3.1167	-1.1325	-14.661	1621.7
17.27	1728	78	NaN	22.988	9.3468	-23.144	-167.17	9.6297	13.52	-19.374	-818.72	1220.5	14.738	795.24	1065.1	43.072	57.629	0	0	-22.709	-14.603	-4.9564	-29.782	21.777	11.622	3.8464	15.13	-0.93128	-2.9805	-1.11	-14.652	1621.8
17.28	1729	78	NaN	22.981	9.3436	-23.142	-167.16	9.6425	13.506	-19.403	-818.76	1220.5	14.733	795.26	1065	42.215	57.187	0	0	-22.564	-14.459	-4.9585	-29.784	21.77	11.633	3.8434	15.143	-0.79474	-2.8263	-1.1151	-14.642	1621.8
17.29	1730	78	NaN	22.974	9.34	-23.136	-167.14	9.6755	13.458	-19.424	-818.81	1220.5	14.639	795.26	1065.1	42.538	56.148	0	0	-22.397	-14.292	-4.961	-29.787	21.765	11.654	3.8396	15.176	-0.63184	-2.6379	-1.1214	-14.611	1621.9
17.3	1731	78	NaN	22.966	9.3375	-23.113	-167.12	9.7049	13.419	-19.501	-818.83	1220.5	14.562	795.28	1065.1	43.978	56.089	0	0	-22.17	-14.067	-4.9644	-29.79	21.757	11.671	3.8368	15.206	-0.4135	-2.3957	-1.1276	-14.585	1621.9
17.31	1732	78	NaN	22.958	9.3371	-23.071	-167.11	9.7167	13.415	-19.638	-818.81	1220.6	14.572	795.32	1065.1	42.736	54.603	0	0	-21.948	-13.846	-4.9672	-29.793	21.744	11.673	3.8358	15.218	-0.20494	-2.173	-1.1314	-14.575	1622
17.32	1733	78	NaN	22.951	9.3398	-23.058	-167.12	9.7221	13.438	-19.649	-818.85	1220.6	14.657	795.36	1065.1	42.471	55.423	0	0	-21.73	-13.628	-4.9695	-29.795	21.734	11.662	3.8381	15.224	0.004315	-1.9662	-1.1315	-14.572	1622
17.33	1734	78	NaN	22.94	9.3325	-23.058	-167.11	9.7809	13.376	-19.646	-818.94	1220.6	14.487	795.36	1065.1	42.875	57.215	0	0	-21.532	-13.431	-4.9737	-29.8	21.728	11.684	3.8305	15.283	0.19609	-1.7476	-1.1432	-14.517	1622.1
17.34	1735	78	NaN	22.935	9.3425	-23.064	-167.1	9.7973	13.371	-19.601	-818.98	1220.6	14.492	795.41	1065.1	42.849	57.771	0	0	-21.347	-13.247	-4.9778	-29.804	21.725	11.687	3.8403	15.299	0.37806	-1.5603	-1.1375	-14.504	1622.2
17.35	1736	78	NaN	22.934	9.3536	-23.066	-167.11	9.7979	13.388	-19.567	-819.01	1220.6	14.555	795.46	1065.1	42.633	56.706	0	0	-21.185	-13.086	-4.9816	-29.808	21.723	11.681	3.8509	15.301	0.53794	-1.405	-1.1308	-14.507	1622.3
17.36	1737	78	NaN	22.93	9.3452	-23.05	-167.1	9.8312	13.363	-19.602	-819.09	1220.7	14.466	795.45	1065	43.497	56.247	0	0	-20.93	-12.832	-4.9888	-29.815	21.721	11.687	3.8413	15.335	0.79075	-1.1454	-1.1476	-14.48	1622.4
17.37	1738	78	NaN	22.926	9.3634	-23.033	-167.11	9.8743	13.356	-19.604	-819.15	1220.7	14.427	795.48	1065.1	43.384	55.616	0	0	-20.478	-12.382	-5.003	-29.829	21.719	11.681	3.8593	15.378	1.2402	-0.70097	-1.1437	-14.451	1622.5
17.38	1739	78	NaN	22.929	9.3812	-23.031	-167.13	9.8922	13.369	-19.576	-819.23	1220.7	14.463	795.54	1065.1	41.606	55.961	0	0	-20.197	-12.101	-5.0122	-29.838	21.721	11.665	3.8767	15.397	1.5245	-0.43626	-1.1355	-14.442	1622.6
17.39	1740	78	NaN	22.934	9.3995	-23.038	-167.13	9.9131	13.378	-19.527	-819.33	1220.7	14.487	795.61	1065	42.785	57.171	0	0	-19.992	-11.898	-5.0193	-29.845	21.727	11.66	3.895	15.418	1.7351	-0.23795	-1.1243	-14.428	1622.8
17.4	1741	78	NaN	22.94	9.4222	-23.052	-167.13	9.9453	13.371	-19.449	-819.4	1220.7	14.454	795.65	1065	43.372	56.971	0	0	-19.859	-11.765	-5.0252	-29.851	21.737	11.669	3.9177	15.45	1.8788	-0.095867	-1.1075	-14.401	1622.9
17.41	1742	78	NaN	22.947	9.4561	-23.078	-167.12	9.9838	13.335	-19.316	-819.42	1220.7	14.335	795.64	1065	42.391	59.078	0	0	-19.712	-11.619	-5.0334	-29.859	21.753	11.684	3.9515	15.488	2.041	0.064983	-1.0819	-14.371	1622.9
17.42	1743	78	NaN	22.959	9.4671	-23.075	-167.1	10.044	13.311	-19.291	-819.51	1220.7	14.231	795.64	1065	43.096	57.873	0	0	-19.55	-11.458	-5.044	-29.87	21.77	11.709	3.9623	15.549	2.2196	0.25094	-1.0817	-14.321	1623
17.43	1744	78	NaN	22.964	9.4824	-23.067	-167.1	10.035	13.349	-19.277	-819.55	1220.7	14.34	795.73	1065	43.005	56.886	0	0	-19.388	-11.297	-5.0547	-29.881	21.771	11.71	3.9766	15.541	2.383	0.41339	-1.0781	-14.34	1623.1
17.44	1745	78	NaN	22.963	9.4933	-23.054	-167.08	10.033	13.379	-19.273	-819.59	1220.8	14.419	795.81	1065	41.936	58.147	0	0	-19.227	-11.136	-5.0653	-29.891	21.768	11.723	3.9866	15.54	2.5414	0.58731	-1.0787	-14.351	1623.3
17.45	1746	78	NaN	22.959	9.4945	-23.04	-167.05	10.075	13.371	-19.273	-819.67	1220.8	14.363	795.84	1065	42.026	59.078	0	0	-19.154	-11.063	-5.0709	-29.897	21.767	11.762	3.9874	15.582	2.6129	0.69908	-1.0835	-14.315	1623.4
17.46	1747	78	NaN	22.959	9.4889	-23.046	-167.02	10.081	13.418	-19.24	-819.74	1220.8	14.449	795.86	1065	42.873	58.672	0	0	-19.104	-11.014	-5.0762	-29.902	21.764	11.785	3.9817	15.588	2.6598	0.77106	-1.0945	-14.314	1623.4
17.47	1748	78	NaN	22.958	9.4863	-23.062	-166.99	10.095	13.423	-19.154	-819.84	1220.8	14.455	795.91	1064.9	42.941	56.693	0	0	-19.08	-10.989	-5.084	-29.91	21.767	11.818	3.9781	15.604	2.6871	0.82927	-1.106	-14.306	1623.6
17.48	1749	78	NaN	22.953	9.4769	-23.065	-166.96	10.114	13.432	-19.125	-819.94	1220.8	14.455	795.94	1064.9	42.794	55.937	0	0	-19.055	-10.965	-5.0919	-29.918	21.762	11.849	3.9681	15.623	2.7075	0.88419	-1.1238	-14.295	1623.7
17.49	1750	78	NaN	22.95	9.473	-23.065	-166.94	10.131	13.44	-19.094	-820.01	1220.8	14.442	795.96	1064.9	41.79	54.264	0	0	-19.03	-10.94	-5.0998	-29.926	21.761	11.874	3.964	15.64	2.7306	0.93402	-1.1358	-14.286	1623.8
17.5	1751	78	NaN	22.957	9.4872	-23.079	-166.92	10.139	13.434	-18.991	-820.03	1220.8	14.402	795.99	1064.9	43.932	57.17	0	0	-18.708	-10.619	-5.1104	-29.936	21.773	11.894	3.9782	15.648	3.065	1.275	-1.1322	-14.288	1623.9
17.51	1752	78	NaN	22.959	9.4763	-23.055	-166.92	10.136	13.463	-19.055	-820.11	1220.8	14.463	796.02	1064.9	42.585	56.991	0	0	-18.383	-10.296	-5.1211	-29.947	21.771	11.895	3.9662	15.646	3.3877	1.5994	-1.1549	-14.301	1624
17.52	1753	78	NaN	22.958	9.4766	-23.052	-166.91	10.135	13.454	-19.055	-820.16	1220.8	14.409	796.05	1064.9	42.34	56.759	0	0	-18.059	-9.9727	-5.1317	-29.958	21.772	11.902	3.9659	15.646	3.7134	1.929	-1.1658	-14.312	1624.1
17.53	1754	78	NaN	22.961	9.4786	-23.058	-166.9	10.134	13.449	-19.013	-820.21	1220.8	14.35	796.08	1064.9	42.698	56.654	0	0	-17.842	-9.7565	-5.1422	-29.968	21.778	11.914	3.9681	15.644	3.9364	2.1576	-1.174	-14.324	1624.1
17.54	1755	78	NaN	22.967	9.4808	-23.066	-166.89	10.132	13.455	-18.957	-820.26	1220.8	14.313	796.1	1064.9	43.178	55.908	0	0	-17.817	-9.732	-5.1522	-29.978	21.787	11.926	3.9705	15.642	3.9704	2.194	-1.1817	-14.336	1624.2
17.55	1756	78	NaN	22.972	9.4869	-23.067	-166.9	10.129	13.456	-18.922	-820.3	1220.8	14.272	796.11	1064.8	41.975	57.303	0	0	-17.894	-9.8089	-5.156	-29.982	21.796	11.923	3.9755	15.64	3.9016	2.1142	-1.1805	-14.342	1624.3
17.56	1757	78	NaN	22.978	9.483	-23.042	-166.91	10.124	13.459	-18.976	-820.35	1220.8	14.233	796.17	1064.8	42.709	57.482	0	0	-17.929	-9.8431	-5.159	-29.985	21.801	11.909	3.9719	15.635	3.8728	2.0654	-1.1872	-14.35	1624.4
17.57	1758	78	NaN	22.984	9.484	-23.037	-166.91	10.126	13.472	-18.957	-820.39	1220.8	14.196	796.19	1064.8	44.2	54.454	0	0	-17.419	-9.3353	-5.1717	-29.998	21.81	11.915	3.9731	15.637	4.391	2.58	-1.1986	-14.361	1624.4
17.58	1759	78	NaN	22.99	9.4866	-23.039	-166.9	10.124	13.495	-18.918	-820.42	1220.8	14.193	796.21	1064.8	43.372	56.494	0	0	-17.124	-9.0418	-5.1796	-30.006	21.816	11.925	3.9761	15.634	4.6926	2.8834	-1.2035	-14.371	1624.5
17.59	1760	78	NaN	22.994	9.489	-23.037	-166.9	10.116	13.522	-18.894	-820.43	1220.8	14.221	796.25	1064.8	42.201	54.418	0	0	-17.039	-8.9574	-5.1828	-30.009	21.82	11.928	3.9788	15.627	4.7813	2.9706	-1.204	-14.382	1624.5
17.6	1761	78	NaN	22.998	9.4947	-23.037	-166.89	10.125	13.527	-18.878	-820.41	1220.8	14.182	796.25	1064.8	43.439	54.808	0	0	-17.017	-8.9358	-5.1864	-30.012	21.827	11.937	3.9839	15.636	4.8092	3.0012	-1.2026	-14.376	1624.5
17.61	1762	78	NaN	23.002	9.4818	-23.038	-166.87	10.151	13.516	-18.857	-820.48	1220.9	14.069	796.24	1064.8	43.448	58.74	0	0	-17.003	-8.9217	-5.1901	-30.016	21.836	11.966	3.9712	15.662	4.8325	3.0442	-1.2188	-14.354	1624.6
17.62	1763	78	NaN	23.006	9.4804	-23.037	-166.85	10.162	13.518	-18.831	-820.49	1220.9	14.026	796.28	1064.9	42.339	57.971	0	0	-16.909	-8.8278	-5.196	-30.022	21.841	11.983	3.9702	15.672	4.9324	3.155	-1.2257	-14.35	1624.6
17.63	1764	78	NaN	23.006	9.4804	-23.027	-166.85	10.158	13.541	-18.842	-820.49	1220.9	14.064	796.33	1064.9	42.877	56.394	0	0	-16.798	-8.7169	-5.2009	-30.027	21.84	11.984	3.9702	15.669	5.0428	3.2674	-1.2307	-14.358	1624.7
17.64	1765	78	NaN	23.004	9.4671	-23.006	-166.85	10.15	13.585	-18.924	-820.5	1220.9	14.147	796.37	1064.8	43.139	55.601	0	0	-16.67	-8.5904	-5.2021	-30.028	21.832	11.975	3.956	15.661	5.1616	3.3846	-1.2461	-14.367	1624.7
17.65	1766	78	NaN	23.005	9.4699	-23.021	-166.85	10.181	13.591	-18.857	-820.5	1220.9	14.099	796.39	1064.9	42.921	55.523	0	0	-16.596	-8.5161	-5.2041	-30.03	21.838	11.986	3.9596	15.691	5.2416	3.4704	-1.2445	-14.339	1624.7
17.66	1767	78	NaN	23.006	9.4655	-23.023	-166.85	10.196	13.597	-18.858	-820.5	1220.9	14.067	796.43	1064.9	42.844	55.52	0	0	-16.539	-8.459	-5.2065	-30.033	21.839	11.987	3.9557	15.705	5.3007	3.5277	-1.2508	-14.327	1624.8
17.67	1768	78	NaN	23.008	9.4665	-23.037	-166.85	10.202	13.615	-18.818	-820.49	1220.9	14.073	796.46	1064.9	42.037	55.479	0	0	-16.008	-7.9305	-5.211	-30.037	21.842	11.987	3.9572	15.711	5.8346	4.0562	-1.2538	-14.326	1624.8
17.68	1769	78	NaN	23.01	9.4721	-23.056	-166.85	10.211	13.637	-18.761	-820.48	1220.9	14.087	796.48	1064.9	42.027	55.479	0	0	-15.608	-7.5328	-5.2153	-30.041	21.847	11.99	3.963	15.72	6.2382	4.4571	-1.2524	-14.321	1624.8
17.69	1770	78	NaN	23.011	9.4713	-23.049	-166.84	10.24	13.636	-18.82	-820.45	1220.9	14.033	796.47	1064.9	45.094	55.892	0	0	-15.395	-7.3206	-5.2196	-30.046	21.847	11.995	3.9618	15.749	6.4517	4.6746	-1.2578	-14.296	1624.8
17.7	1771	78	NaN	23.005	9.472	-23.06	-166.83	10.258	13.662	-18.799	-820.42	1220.9	14.023	796.52	1064.9	42.483	55.774	0	0	-15.182	-7.1083	-5.224	-30.05	21.842	12.002	3.9623	15.768	6.6597	4.894	-1.2617	-14.282	1624.8
17.71	1772	78	NaN	23.003	9.4648	-23.065	-166.83	10.278	13.675	-18.822	-820.38	1220.9	13.997	796.6	1064.9	42.696	56.482	0	0	-14.969	-6.8961	-5.2283	-30.054	21.84	12.01	3.9556	15.788	6.8709	5.1144	-1.2727	-14.267	1624.8
17.72	1773	78	NaN	23.001	9.4554	-23.065	-166.82	10.306	13.676	-18.859	-820.35	1220.9	13.946	796.67	1064.9	43.965	55.748	0	0	-14.861	-6.7889	-5.2292	-30.055	21.838	12.023	3.9465	15.815	6.9772	5.2338	-1.2827	-14.24	1624.9
17.73	1774	78	NaN	22.996	9.4479	-23.063	-166.8	10.341	13.668	-18.889	-820.31	1220.9	13.872	796.71	1064.9	41.655	55.326	0	0	-14.793	-6.7213	-5.2292	-30.055	21.836	12.039	3.9388	15.85	7.0424	5.3175	-1.2904	-14.205	1624.9
17.74	1775	78	NaN	22.991	9.4425	-23.062	-166.79	10.369	13.65	-18.919	-820.26	1220.9	13.802	796.74	1064.9	43.422	59.136	0	0	-14.776	-6.7037	-5.2292	-30.055	21.832	12.049	3.934	15.878	7.0565	5.3455	-1.2953	-14.178	1624.8
17.75	1776	78	NaN	22.982	9.4348	-23.069	-166.77	10.42	13.633	-18.916	-820.21	1220.9	13.736	796.79	1064.9	42.335	54.574	0	0	-14.747	-6.6747	-5.2291	-30.055	21.825	12.07	3.9273	15.928	7.0781	5.3956	-1.3018	-14.127	1624.8
17.76	1777	78	NaN	22.975	9.4277	-23.073	-166.77	10.494	13.556	-18.933	-820.16	1220.9	13.509	796.79	1065	43.697	56.163	0	0	-14.708	-6.636	-5.2288	-30.055	21.826	12.085	3.9208	16.001	7.1182	5.4489	-1.308	-14.054	1624.8
17.77	1778	78	NaN	22.97	9.4193	-23.071	-166.76	10.544	13.5	-18.969	-820.11	1220.9	13.351	796.82	1065	41.487	56.365	0	0	-14.645	-6.5732	-5.2297	-30.056	21.825	12.092	3.9128	16.051	7.1802	5.519	-1.3169	-14.005	1624.7
17.78	1779	78	NaN	22.961	9.4075	-23.065	-166.75	10.528	13.557	-19.011	-820.06	1220.9	13.514	796.93	1065	41.681	53.551	0	0	-14.58	-6.5086	-5.2308	-30.057	21.809	12.096	3.9012	16.035	7.2292	5.5877	-1.3295	-14.022	1624.8
17.79	1780	78	NaN	22.96	9.3962	-23.079	-166.73	10.568	13.549	-19.008	-820	1220.9	13.47	796.98	1065	43.369	55.343	0	0	-14.645	-6.5733	-5.2304	-30.056	21.81	12.119	3.8905	16.074	7.1649	5.5456	-1.3399	-13.983	1624.8
17.8	1781	78	NaN	22.955	9.3862	-23.079	-166.7	10.634	13.488	-19.039	-819.95	1220.9	13.222	796.96	1065	40.693	56.183	0	0	-14.693	-6.6214	-5.2294	-30.055	21.812	12.161	3.8809	16.14	7.1188	5.5401	-1.3485	-13.916	1624.7
17.81	1782	78	NaN	22.947	9.3719	-23.069	-166.67	10.702	13.429	-19.12	-819.88	1220.9	12.997	796.96	1065	41.134	55.716	0	0	-14.672	-6.6004	-5.227	-30.053	21.809	12.189	3.8666	16.208	7.1372	5.5891	-1.3604	-13.845	1624.7
17.82	1783	78	NaN	22.938	9.3532	-23.054	-166.66	10.764	13.393	-19.23	-819.81	1220.9	12.859	797	1065	41.657	54.694	0	0	-14.72	-6.6484	-5.2251	-30.051	21.801	12.198	3.8476	16.27	7.0808	5.5498	-1.3775	-13.782	1624.6
17.83	1784	78	NaN	22.929	9.3338	-23.048	-166.66	10.82	13.378	-19.315	-819.74	1220.9	12.778	797.04	1065	41.588	54.63	0	0	-14.803	-6.7305	-5.2233	-30.049	21.792	12.204	3.8279	16.326	6.9889	5.4736	-1.3954	-13.724	1624.6
17.84	1785	78	NaN	22.918	9.3184	-23.054	-166.66	10.865	13.411	-19.379	-819.66	1220.9	12.832	797.1	1065.1	43.107	56.521	0	0	-14.909	-6.836	-5.2194	-30.045	21.777	12.196	3.8128	16.37	6.8681	5.3604	-1.4066	-13.675	1624.6
17.85	1786	78	NaN	22.91	9.3066	-23.056	-166.66	10.916	13.424	-19.429	-819.6	1220.9	12.828	797.09	1065.1	42.626	58.401	0	0	-14.967	-6.8944	-5.2159	-30.042	21.767	12.196	3.801	16.421	6.7999	5.3016	-1.4149	-13.621	1624.5
17.86	1787	78	NaN	22.903	9.2949	-23.065	-166.66	10.958	13.438	-19.453	-819.54	1220.9	12.836	797.09	1065.1	43.424	56.25	0	0	-14.967	-6.8944	-5.2129	-30.039	21.759	12.196	3.7899	16.463	6.7917	5.3013	-1.423	-13.575	1624.4
17.87	1788	78	NaN	22.895	9.2808	-23.084	-166.66	10.995	13.457	-19.448	-819.47	1220.9	12.869	797.13	1065.1	44.107	56.247	0	0	-14.969	-6.8958	-5.2096	-30.036	21.75	12.196	3.7775	16.499	6.7809	5.3	-1.4321	-13.537	1624.4
17.88	1789	78	NaN	22.881	9.2637	-23.109	-166.64	11.074	13.436	-19.431	-819.4	1220.9	12.757	797.11	1065.1	41.836	54.316	0	0	-14.972	-6.8993	-5.2059	-30.032	21.741	12.221	3.762	16.576	6.7685	5.3216	-1.4439	-13.456	1624.3
17.89	1790	78	NaN	22.867	9.2281	-23.111	-166.63	11.095	13.476	-19.514	-819.32	1220.9	12.872	797.2	1065.1	42.979	55.024	0	0	-15.038	-6.9645	-5.1997	-30.026	21.719	12.218	3.727	16.596	6.6817	5.2531	-1.4727	-13.429	1624.3
17.9	1791	78	NaN	22.856	9.188	-23.107	-166.62	11.134	13.49	-19.598	-819.25	1220.8	12.912	797.26	1065.2	43.447	57.299	0	0	-15.117	-7.0438	-5.1932	-30.019	21.704	12.225	3.6877	16.634	6.5869	5.181	-1.5055	-13.385	1624.3
17.91	1792	78	NaN	22.85	9.1545	-23.105	-166.6	11.185	13.482	-19.649	-819.19	1220.8	12.881	797.28	1065.2	42.829	56.771	0	0	-15.192	-7.1181	-5.1885	-30.014	21.697	12.243	3.6555	16.684	6.5051	5.1246	-1.533	-13.33	1624.3
17.92	1793	78	NaN	22.846	9.1363	-23.117	-166.58	11.231	13.471	-19.646	-819.14	1220.8	12.838	797.29	1065.2	45.148	56.795	0	0	-15.327	-7.2524	-5.1833	-30.009	21.695	12.264	3.6391	16.728	6.368	5.0116	-1.5442	-13.281	1624.2
17.93	1794	78	NaN	22.832	9.1118	-23.131	-166.57	11.281	13.457	-19.623	-819.04	1220.8	12.803	797.32	1065.2	43.688	54.98	0	0	-15.506	-7.4309	-5.1777	-30.004	21.683	12.283	3.6168	16.776	6.1772	4.852	-1.5609	-13.228	1624.2
17.94	1795	78	NaN	22.832	9.1002	-23.14	-166.6	11.241	13.531	-19.594	-819	1220.8	13.082	797.45	1065.2	43.742	56.678	0	0	-15.587	-7.5117	-5.1736	-30	21.674	12.241	3.6058	16.736	6.0869	4.7289	-1.5678	-13.264	1624.2
17.95	1796	78	NaN	22.829	9.0646	-23.138	-166.62	11.238	13.571	-19.616	-818.98	1220.7	13.238	797.56	1065.2	43.077	60.433	0	0	-15.664	-7.5878	-5.1695	-29.995	21.664	12.214	3.5713	16.731	6.0008	4.626	-1.5981	-13.265	1624.3
17.96	1797	78	NaN	22.823	9.015	-23.151	-166.62	11.292	13.576	-19.599	-818.97	1220.7	13.238	797.58	1065.3	42.658	63.445	0	1	-15.82	-7.7435	-5.1625	-29.988	21.66	12.22	3.5244	16.782	5.8397	4.4769	-1.6381	-13.206	1624.3
17.97	1798	78	NaN	22.83	8.9984	-23.227	-166.6	11.36	13.628	-19.316	-818.94	1220.6	13.34	797.54	1065.4	42.995	67.145	0	1	-15.971	-7.8936	-5.1555	-29.981	21.673	12.241	3.5128	16.845	5.7024	4.3474	-1.6426	-13.136	1624.2
17.98	1799	78	NaN	22.834	8.9355	-23.185	-166.6	11.431	13.63	-19.503	-818.87	1220.7	13.316	797.56	1065.4	43.299	68.455	0	1	-16.099	-8.0208	-5.1488	-29.975	21.67	12.241	3.4513	16.915	5.572	4.2199	-1.6975	-13.059	1624.2
17.99	1800	78	NaN	22.843	8.9019	-23.214	-166.58	11.53	13.595	-19.407	-818.83	1220.6	13.171	797.55	1065.5	43.469	70.67	0	1	-16.243	-8.165	-5.1429	-29.969	21.689	12.265	3.421	17.011	5.4454	4.0996	-1.7219	-12.958	1624.1
18	1801	78	NaN	22.851	8.8802	-23.245	-166.57	11.607	13.584	-19.297	-818.8	1220.6	13.11	797.55	1065.6	45.306	70.952	0	1	-16.392	-8.3134	-5.1373	-29.963	21.702	12.282	3.4023	17.084	5.3098	3.9682	-1.7349	-12.879	1624.1
18.01	1802	78	NaN	22.852	8.8576	-23.24	-166.57	11.643	13.616	-19.327	-818.75	1220.6	13.194	797.58	1065.6	43.161	72.771	0	1	-16.516	-8.4361	-5.1327	-29.959	21.699	12.281	3.3818	17.119	5.1839	3.8446	-1.7509	-12.84	1624.1
18.02	1803	78	NaN	22.858	8.8375	-23.244	-166.54	11.703	13.593	-19.332	-818.71	1220.6	13.105	797.59	1065.7	43.442	72.825	0	1	-16.657	-8.5767	-5.128	-29.954	21.708	12.307	3.3638	17.177	5.0514	3.73	-1.7641	-12.777	1624
18.03	1804	78	NaN	22.859	8.8287	-23.256	-166.53	11.739	13.598	-19.298	-818.64	1220.6	13.114	797.61	1065.7	43.949	67.454	0	1	-16.817	-8.7366	-5.1232	-29.949	21.71	12.322	3.3567	17.211	4.8931	3.5852	-1.7665	-12.738	1624
18.04	1805	78	NaN	22.859	8.8007	-23.266	-166.5	11.804	13.597	-19.302	-818.58	1220.6	13.105	797.6	1065.8	40.036	69.173	0	1	-17.066	-8.9838	-5.1184	-29.944	21.71	12.351	3.3312	17.274	4.6443	3.3667	-1.7872	-12.671	1623.9
18.05	1806	78	NaN	22.859	8.7642	-23.275	-166.47	11.869	13.6	-19.32	-818.54	1220.6	13.115	797.58	1065.9	45.091	69.632	0	1	-17.418	-9.3346	-5.1136	-29.94	21.709	12.383	3.2975	17.336	4.2912	3.0488	-1.8161	-12.604	1623.8
18.06	1807	78	NaN	22.861	8.7341	-23.289	-166.44	11.894	13.622	-19.319	-818.5	1220.6	13.201	797.61	1065.9	46.727	70.127	0	1	-18.268	-10.181	-5.1134	-29.939	21.709	12.406	3.2697	17.358	3.4407	2.2248	-1.8437	-12.581	1623.8
18.07	1808	78	NaN	22.85	8.6747	-23.297	-166.42	11.926	13.634	-19.379	-818.47	1220.6	13.325	797.65	1066	46.97	69.224	0	1	-19.016	-10.926	-5.1132	-29.939	21.691	12.425	3.2133	17.387	2.6741	1.4991	-1.8999	-12.552	1623.8
18.08	1809	78	NaN	22.838	8.6329	-23.303	-166.37	11.993	13.624	-19.408	-818.37	1220.5	13.396	797.63	1066.1	47.083	69.679	0	1	-19.083	-10.993	-5.11	-29.936	21.675	12.468	3.175	17.451	2.5915	1.4751	-1.935	-12.485	1623.7
18.09	1810	78	NaN	22.825	8.5945	-23.311	-166.28	12.089	13.579	-19.435	-818.27	1220.5	13.361	797.58	1066.2	49.127	68.996	1	1	-19.191	-11.1	-5.1057	-29.932	21.663	12.553	3.1401	17.543	2.4717	1.4531	-1.9656	-12.388	1623.5
[truncated: 63,829 more rows]
