# Supplementary material for: Speech, movement, and gaze behaviours during dyadic conversation in noise
Source: Sci Rep. 2019 Jul 18;9:10451. doi: 10.1038/s41598-019-46416-0 (PMC6639257; doi:10.1038/s41598-019-46416-0)
Supplement: Supplementary file 1 — All data [file 41598_2019_46416_MOESM1_ESM.zip › dyad10conv3.txt]

timestamps	sample	levels (dB)	level change	talker 1	talker 1	talker 1	talker 2	talker 2	talker 2	talker 1	talker 1	talker 1	talker 2	talker 2	talker 2	talker 1	talker 2	talker 1	talker 2	talker 1	talker 2	talker 1	talker 2	talker 1	talker 2	talker 1	talker 2	talker 1	talker 2	talker 1	talker 2	talker 1 and 2
timestamps	sample	levels (dB)	(dB)	yaw	pitch	roll	yaw	pitch	roll	x (mm)	y (mm)	z (mm)	x (mm)	y (mm)	z (mm)	rms (volts)	rms (volts)	talking	talking	eye phi (deg)	eye phi (deg)	eye theta (deg)	eye theta (deg)	yaw re t2	yaw re t1	pitch re t2	pitch re t1	gaze yaw re t2	gaze yaw re t1	gaze pitch re t2	gaze pitch re t1	distance
0	1	60	NaN	21.783	10.461	-22.444	-169.96	26.528	9.7546	-25.294	-798.18	1218.7	37.759	838.01	1074.4	23.649	50.106	0	0	-9.853	0.24603	-4.4579	-29.388	19.576	7.836	5.4226	31.567	9.7234	8.0821	0.9647	2.1783	1643.8
0.01	2	60	NaN	21.798	10.413	-22.437	-169.96	26.547	9.7257	-25.314	-798.17	1218.7	37.584	838.03	1074.4	24.8	56.74	0	0	-9.9376	0.16175	-4.4566	-29.387	19.597	7.8408	5.3767	31.583	9.6591	8.0025	0.92007	2.1959	1643.8
0.02	3	60	NaN	21.804	10.387	-22.441	-169.95	26.578	9.6662	-25.305	-798.12	1218.7	37.348	838.02	1074.4	23.649	52.89	0	0	-9.9774	0.12215	-4.456	-29.386	19.611	7.8532	5.3524	31.613	9.6332	7.9754	0.89646	2.2262	1643.7
0.03	4	60	NaN	21.794	10.363	-22.43	-169.95	26.567	9.6873	-25.382	-798.07	1218.6	37.374	838.05	1074.4	23.649	53.729	0	0	-9.9627	0.13681	-4.4561	-29.387	19.597	7.8486	5.3294	31.601	9.6345	7.9854	0.87334	2.2146	1643.7
0.04	5	60	NaN	21.793	10.354	-22.421	-169.96	26.538	9.7292	-25.419	-798.02	1218.6	37.486	838.1	1074.4	23.649	53.159	0	0	-9.9746	0.12497	-4.4551	-29.386	19.591	7.8365	5.3189	31.573	9.6165	7.9615	0.86376	2.1876	1643.7
0.05	6	60	NaN	21.798	10.351	-22.432	-169.98	26.529	9.7431	-25.393	-797.96	1218.6	37.52	838.11	1074.4	23.649	53.446	0	0	-9.9893	0.1103	-4.454	-29.385	19.596	7.8222	5.3156	31.565	9.6067	7.9325	0.86155	2.1802	1643.6
0.06	7	60	NaN	21.798	10.337	-22.45	-169.99	26.559	9.7152	-25.384	-797.9	1218.6	37.418	838.07	1074.4	23.649	53.94	0	0	-9.9755	0.12407	-4.455	-29.385	19.599	7.8103	5.3032	31.593	9.6238	7.9344	0.84821	2.2075	1643.5
0.07	8	60	NaN	21.801	10.312	-22.448	-170	26.604	9.6517	-25.41	-797.87	1218.6	37.21	837.99	1074.4	23.649	52.455	0	0	-9.9592	0.14025	-4.4557	-29.386	19.609	7.8073	5.2793	31.636	9.6495	7.9475	0.82369	2.2501	1643.4
0.08	9	60	NaN	21.806	10.297	-22.493	-170.05	26.543	9.6911	-25.354	-797.75	1218.5	37.342	838.05	1074.3	23.649	53.265	0	0	-9.9409	0.15852	-4.456	-29.386	19.611	7.7534	5.2632	31.576	9.6701	7.9119	0.80727	2.1894	1643.3
0.09	10	60	NaN	21.806	10.291	-22.501	-170.08	26.564	9.6752	-25.377	-797.68	1218.5	37.275	837.96	1074.4	23.649	53.242	0	0	-9.9033	0.19598	-4.4561	-29.387	19.612	7.7279	5.2576	31.597	9.7089	7.9239	0.80152	2.2103	1643.2
0.1	11	60	NaN	21.773	10.19	-22.391	-170.09	26.533	9.7123	-25.91	-797.89	1218.7	37.364	837.96	1074.3	23.649	53.552	0	0	-9.8604	0.2387	-4.4562	-29.387	19.558	7.6948	5.1508	31.573	9.6978	7.9335	0.69464	2.1859	1643.4
0.11	12	60	NaN	21.785	10.234	-22.452	-170.1	26.532	9.7037	-25.654	-797.74	1218.6	37.333	837.92	1074.3	23.649	53.399	0	0	-9.8124	0.28641	-4.4564	-29.387	19.58	7.6984	5.1972	31.568	9.7672	7.9849	0.7408	2.1814	1643.2
0.12	13	60	NaN	21.794	10.281	-22.52	-170.11	26.525	9.7153	-25.355	-797.57	1218.5	37.374	837.87	1074.3	23.649	53.221	0	0	-9.7583	0.3403	-4.4577	-29.388	19.598	7.6952	5.2477	31.558	9.8395	8.0355	0.78997	2.17	1643
0.13	14	60	NaN	21.79	10.273	-22.523	-170.12	26.506	9.739	-25.346	-797.55	1218.5	37.465	837.83	1074.3	23.649	52.976	0	0	-9.7024	0.39598	-4.4594	-29.39	19.591	7.6791	5.2396	31.539	9.8884	8.075	0.78029	2.1492	1642.9
0.14	15	60	NaN	21.799	10.274	-22.532	-170.12	26.502	9.7108	-25.306	-797.53	1218.5	37.416	837.81	1074.4	23.649	52.444	0	0	-9.6687	0.42952	-4.46	-29.391	19.603	7.68	5.2417	31.534	9.934	8.1095	0.78164	2.1439	1642.9
0.15	16	60	NaN	21.804	10.27	-22.525	-170.12	26.502	9.6637	-25.316	-797.53	1218.4	37.314	837.77	1074.4	23.649	51.478	0	0	-9.6414	0.45671	-4.4607	-29.391	19.611	7.69	5.2378	31.534	9.9692	8.1467	0.7771	2.1431	1642.8
0.16	17	60	NaN	21.791	10.252	-22.483	-170.13	26.483	9.6845	-25.438	-797.57	1218.5	37.436	837.76	1074.3	23.649	49.119	0	0	-9.6193	0.4787	-4.4616	-29.392	19.589	7.6694	5.2192	31.516	9.9698	8.1481	0.75759	2.124	1642.9
0.17	18	60	NaN	21.793	10.221	-22.443	-170.14	26.501	9.629	-25.578	-797.64	1218.5	37.344	837.72	1074.3	23.649	45.501	0	0	-9.6246	0.47342	-4.4521	-29.383	19.59	7.6517	5.1861	31.536	9.9649	8.1251	0.73399	2.1534	1642.9
0.18	19	60	NaN	21.81	10.261	-22.44	-170.17	26.507	9.5907	-25.505	-797.51	1218.5	37.351	837.69	1074.3	23.649	40.425	0	0	-9.6415	0.45662	-4.4407	-29.371	19.609	7.6257	5.2251	31.542	9.9672	8.0823	0.78433	2.1711	1642.8
0.19	20	60	NaN	21.819	10.27	-22.442	-170.21	26.518	9.5617	-25.467	-797.49	1218.5	37.362	837.66	1074.3	23.649	26.206	0	0	-9.6673	0.43098	-4.4361	-29.367	19.618	7.5934	5.2332	31.554	9.9509	8.0244	0.79705	2.1878	1642.7
0.2	21	60	NaN	21.832	10.28	-22.469	-170.25	26.535	9.5311	-25.379	-797.49	1218.5	37.367	837.61	1074.3	23.649	24.005	0	0	-9.6687	0.4295	-4.435	-29.365	19.635	7.5568	5.2424	31.573	9.966	7.9863	0.80743	2.2073	1642.7
0.21	22	60	NaN	21.851	10.299	-22.494	-170.29	26.563	9.4938	-25.293	-797.45	1218.5	37.351	837.55	1074.3	23.649	24.005	0	0	-9.657	0.44124	-4.4358	-29.366	19.657	7.5199	5.2613	31.6	10	7.9612	0.82553	2.2341	1642.5
0.22	23	60	NaN	21.861	10.287	-22.474	-170.32	26.593	9.4604	-25.373	-797.47	1218.5	37.329	837.49	1074.3	23.649	24.005	0	0	-9.6326	0.4655	-4.4379	-29.368	19.665	7.481	5.2498	31.63	10.032	7.9465	0.81199	2.262	1642.5
0.23	24	60	NaN	21.871	10.264	-22.457	-170.37	26.584	9.4572	-25.468	-797.54	1218.5	37.436	837.48	1074.2	23.649	24.005	0	0	-9.6074	0.4906	-4.4401	-29.371	19.667	7.4242	5.225	31.623	10.06	7.9148	0.78486	2.2519	1642.6
0.24	25	60	NaN	21.881	10.255	-22.44	-170.41	26.592	9.4374	-25.566	-797.57	1218.5	37.457	837.44	1074.2	23.649	24.005	0	0	-9.6037	0.49425	-4.4408	-29.371	19.673	7.3786	5.2153	31.632	10.069	7.8728	0.77445	2.2604	1642.6
0.25	26	60	NaN	21.89	10.268	-22.467	-170.44	26.585	9.4423	-25.529	-797.58	1218.5	37.546	837.43	1074.2	23.649	24.005	0	0	-9.5328	0.56487	-4.4419	-29.372	19.681	7.3476	5.2293	31.624	10.148	7.9125	0.78744	2.2515	1642.6
0.26	27	60	NaN	21.899	10.277	-22.475	-170.45	26.557	9.4637	-25.559	-797.55	1218.5	37.647	837.43	1074.2	23.649	24.005	0	0	-9.4236	0.67361	-4.4432	-29.374	19.685	7.3388	5.238	31.596	10.262	8.0124	0.79476	2.2228	1642.6
0.27	28	60	NaN	21.899	10.283	-22.49	-170.46	26.551	9.4344	-25.596	-797.55	1218.5	37.628	837.39	1074.2	23.649	24.005	0	0	-9.3903	0.70673	-4.4461	-29.377	19.685	7.3244	5.2443	31.591	10.294	8.0311	0.79823	2.2139	1642.5
0.28	29	60	NaN	21.891	10.282	-22.503	-170.47	26.531	9.4257	-25.644	-797.58	1218.5	37.672	837.36	1074.2	23.649	24.005	0	0	-9.3835	0.7135	-4.4482	-29.379	19.673	7.3104	5.2434	31.57	10.29	8.0239	0.79522	2.1915	1642.5
0.29	30	60	NaN	21.872	10.272	-22.508	-170.47	26.496	9.4385	-25.73	-797.63	1218.5	37.757	837.35	1074.2	23.649	24.005	0	0	-9.4012	0.69594	-4.4495	-29.38	19.649	7.308	5.2327	31.535	10.248	8.0039	0.78324	2.1555	1642.6
0.3	31	60	NaN	21.844	10.262	-22.521	-170.46	26.49	9.3934	-25.807	-797.7	1218.5	37.681	837.31	1074.2	23.649	24.005	0	0	-9.4192	0.67795	-4.4507	-29.381	19.62	7.3118	5.2224	31.53	10.201	7.9897	0.77167	2.1483	1642.6
0.31	32	60	NaN	21.835	10.269	-22.572	-170.47	26.47	9.3747	-25.728	-797.73	1218.4	37.699	837.29	1074.2	23.649	24.005	0	0	-9.4368	0.66044	-4.4519	-29.382	19.614	7.3084	5.2312	31.508	10.177	7.9688	0.77922	2.1255	1642.6
0.32	33	60	NaN	21.813	10.275	-22.592	-170.46	26.39	9.4541	-25.743	-797.72	1218.4	37.914	837.38	1074.1	23.649	24.005	0	0	-9.4295	0.66775	-4.4526	-29.383	19.584	7.3083	5.2354	31.43	10.154	7.976	0.78276	2.0465	1642.7
0.33	34	60	NaN	21.777	10.254	-22.587	-170.47	26.363	9.4311	-25.904	-797.8	1218.4	37.967	837.37	1074	23.649	24.005	0	0	-9.4714	0.62598	-4.4544	-29.385	19.54	7.2932	5.2126	31.404	10.069	7.9192	0.75821	2.0193	1642.8
0.34	35	60	NaN	21.756	10.238	-22.582	-170.48	26.358	9.4105	-26.017	-797.86	1218.4	37.986	837.33	1074.1	23.649	24.005	0	0	-9.5671	0.53073	-4.4574	-29.388	19.514	7.2805	5.1977	31.399	9.9472	7.8113	0.74026	2.011	1642.8
0.35	36	60	NaN	21.736	10.232	-22.603	-170.49	26.357	9.3998	-26.029	-797.95	1218.4	38.044	837.27	1074.1	23.649	24.005	0	0	-9.6667	0.43151	-4.4586	-29.389	19.492	7.2678	5.1918	31.397	9.825	7.6993	0.73323	2.0075	1642.8
0.36	37	60	NaN	21.721	10.24	-22.634	-170.5	26.351	9.3693	-26.002	-798.01	1218.4	38.043	837.23	1074.1	23.649	24.005	0	0	-9.7553	0.34334	-4.4601	-29.391	19.478	7.2616	5.2002	31.39	9.7227	7.6049	0.74009	1.9996	1642.8
0.37	38	60	NaN	21.713	10.258	-22.659	-170.5	26.331	9.3356	-25.969	-798.02	1218.4	38.02	837.25	1074.1	23.649	24.005	0	0	-9.826	0.27291	-4.4625	-29.393	19.472	7.2566	5.2199	31.37	9.6461	7.5295	0.75742	1.9771	1642.9
0.38	39	60	NaN	21.701	10.272	-22.678	-170.52	26.298	9.3392	-25.919	-798.07	1218.4	38.113	837.26	1074.1	23.649	24.005	0	0	-9.8476	0.25143	-4.4643	-29.395	19.459	7.2392	5.233	31.337	9.6112	7.4907	0.76867	1.9425	1642.9
0.39	40	60	NaN	21.69	10.263	-22.663	-170.52	26.309	9.277	-26.005	-798.15	1218.4	37.995	837.22	1074.1	23.649	24.005	0	0	-9.8108	0.28806	-4.4657	-29.396	19.449	7.2356	5.2251	31.347	9.6384	7.5236	0.75944	1.9506	1643
0.4	41	60	NaN	21.7	10.27	-22.664	-170.53	26.314	9.2388	-25.996	-798.25	1218.4	37.957	837.18	1074.2	23.649	24.005	0	0	-10.225	-0.1247	-4.4536	-29.384	19.461	7.2338	5.234	31.35	9.2357	7.1091	0.78039	1.9657	1643
0.41	42	60	NaN	21.706	10.275	-22.642	-170.53	26.296	9.2499	-26.06	-798.29	1218.4	38.058	837.16	1074.1	23.649	24.005	0	0	-10.526	-0.4244	-4.4459	-29.376	19.461	7.2234	5.2385	31.332	8.9342	6.799	0.79262	1.956	1643
0.42	43	60	NaN	21.713	10.286	-22.645	-170.54	26.243	9.2809	-26.013	-798.33	1218.4	38.191	837.23	1074.1	23.649	24.005	0	0	-10.545	-0.44268	-4.4484	-29.379	19.465	7.2167	5.2483	31.281	8.9205	6.774	0.79983	1.902	1643.2
0.43	44	60	NaN	21.727	10.297	-22.644	-170.53	26.197	9.2807	-25.941	-798.38	1218.4	38.263	837.31	1074.1	23.649	28.829	0	0	-10.584	-0.48177	-4.4501	-29.381	19.479	7.2197	5.2579	31.236	8.8953	6.738	0.80785	1.8553	1643.3
0.44	45	60	NaN	21.738	10.298	-22.625	-170.52	26.191	9.2537	-25.929	-798.44	1218.4	38.238	837.33	1074.1	23.649	25.889	0	0	-10.624	-0.52194	-4.4515	-29.382	19.492	7.2355	5.258	31.23	8.8678	6.7136	0.80653	1.8485	1643.4
0.45	46	60	NaN	21.743	10.287	-22.598	-170.5	26.211	9.2378	-25.967	-798.51	1218.5	38.205	837.29	1074.1	23.649	28.886	0	0	-10.654	-0.55129	-4.4527	-29.383	19.496	7.2565	5.2462	31.251	8.8426	6.7053	0.79342	1.8681	1643.4
0.46	47	60	NaN	21.752	10.276	-22.581	-170.48	26.214	9.2529	-25.969	-798.56	1218.5	38.295	837.32	1074	23.649	28.694	0	0	-10.671	-0.56859	-4.4541	-29.385	19.502	7.2703	5.2344	31.256	8.8311	6.7017	0.78029	1.871	1643.5
0.47	48	60	NaN	21.772	10.287	-22.587	-170.46	26.234	9.264	-25.883	-798.52	1218.5	38.338	837.35	1074	23.649	30.808	0	0	-10.664	-0.56126	-4.4556	-29.386	19.524	7.2938	5.2456	31.275	8.8602	6.7325	0.78997	1.8889	1643.5
0.48	49	60	NaN	21.779	10.28	-22.56	-170.42	26.323	9.2457	-25.889	-798.52	1218.5	38.285	837.33	1074.1	23.649	36.454	0	0	-10.671	-0.56823	-4.4567	-29.387	19.533	7.3305	5.2393	31.365	8.8622	6.7623	0.78263	1.9774	1643.5
0.49	50	60	NaN	21.791	10.283	-22.538	-170.4	26.399	9.218	-25.894	-798.47	1218.5	38.201	837.29	1074.1	23.649	35.283	0	0	-10.702	-0.59953	-4.4581	-29.389	19.547	7.3581	5.2426	31.44	8.8446	6.7586	0.78448	2.051	1643.4
0.5	51	60	NaN	21.795	10.269	-22.534	-170.37	26.421	9.2238	-25.867	-798.48	1218.5	38.215	837.37	1074.1	23.649	30.451	0	0	-10.802	-0.69845	-4.4612	-29.392	19.552	7.3861	5.2295	31.461	8.7506	6.6877	0.76833	2.0691	1643.5
0.51	52	60	NaN	21.797	10.262	-22.536	-170.34	26.436	9.2121	-25.812	-798.45	1218.5	38.184	837.49	1074.1	23.649	38.677	0	0	-10.823	-0.71993	-4.463	-29.393	19.557	7.4163	5.2233	31.475	8.7339	6.6963	0.76034	2.0813	1643.5
0.52	53	60	NaN	21.8	10.26	-22.541	-170.32	26.457	9.1999	-25.749	-798.39	1218.5	38.137	837.6	1074.2	23.649	42.734	0	0	-10.827	-0.72369	-4.4641	-29.395	19.563	7.4444	5.2227	31.494	8.7364	6.7207	0.75862	2.0996	1643.6
0.53	54	60	NaN	21.801	10.246	-22.543	-170.29	26.476	9.1999	-25.729	-798.36	1218.5	38.097	837.68	1074.2	23.649	52.222	0	0	-10.96	-0.85644	-4.464	-29.394	19.567	7.4735	5.2098	31.512	8.6064	6.6171	0.74577	2.118	1643.6
0.54	55	60	NaN	21.795	10.225	-22.522	-170.26	26.507	9.156	-25.787	-798.33	1218.5	37.919	837.75	1074.2	23.649	53.209	0	0	-11.07	-0.96617	-4.464	-29.394	19.565	7.514	5.1894	31.542	8.4948	6.5479	0.72533	2.1479	1643.7
0.55	56	60	NaN	21.788	10.236	-22.553	-170.24	26.493	9.21	-25.633	-798.22	1218.4	38.031	837.91	1074.2	23.649	52.67	0	0	-11.089	-0.98447	-4.4645	-29.395	19.559	7.5333	5.2023	31.527	8.4705	6.5488	0.73777	2.132	1643.7
0.56	57	60	NaN	21.786	10.21	-22.539	-170.23	26.493	9.2392	-25.696	-798.16	1218.4	38.062	838.04	1074.2	24.946	52.757	0	0	-11.17	-1.0649	-4.4654	-29.396	19.555	7.536	5.1762	31.527	8.3851	6.471	0.7108	2.131	1643.8
0.57	58	60	NaN	21.778	10.176	-22.532	-170.23	26.573	9.2477	-25.692	-798.08	1218.4	37.981	838.09	1074.3	25.844	52.373	0	0	-11.271	-1.1656	-4.4664	-29.397	19.55	7.54	5.1446	31.604	8.2789	6.3744	0.6782	2.2076	1643.8
0.58	59	60	NaN	21.773	10.157	-22.54	-170.23	26.644	9.2194	-25.648	-798.01	1218.4	37.801	838.12	1074.3	24.619	50.492	0	0	-11.26	-1.1546	-4.4661	-29.397	19.552	7.5539	5.1278	31.673	8.2927	6.3993	0.66166	2.2767	1643.7
0.59	60	60	NaN	21.766	10.142	-22.563	-170.23	26.697	9.2204	-25.563	-797.93	1218.4	37.692	838.21	1074.4	25.439	51.228	0	0	-11.275	-1.17	-4.4664	-29.397	19.552	7.5606	5.1154	31.724	8.2769	6.3906	0.64907	2.3272	1643.7
0.6	61	60	NaN	21.757	10.125	-22.582	-170.24	26.722	9.2806	-25.504	-797.85	1218.4	37.766	838.35	1074.4	25.294	51.74	0	0	-11.312	-1.2065	-4.467	-29.397	19.543	7.5413	5.0996	31.747	8.2311	6.3348	0.63262	2.3497	1643.7
0.61	62	60	NaN	21.751	10.108	-22.582	-170.27	26.735	9.3389	-25.52	-797.78	1218.3	37.869	838.46	1074.4	23.649	49.457	0	0	-11.344	-1.2389	-4.4645	-29.395	19.533	7.5094	5.0824	31.76	8.1886	6.2705	0.61788	2.3653	1643.8
0.62	63	60	NaN	21.744	10.086	-22.585	-170.28	26.818	9.3036	-25.542	-797.72	1218.3	37.652	838.48	1074.4	24.315	47.694	0	0	-11.382	-1.2763	-4.462	-29.393	19.532	7.5113	5.0633	31.84	8.1505	6.235	0.60132	2.4476	1643.7
0.63	64	60	NaN	21.732	10.045	-22.577	-170.29	26.846	9.3834	-25.653	-797.69	1218.3	37.744	838.62	1074.4	23.774	48.76	0	0	-11.481	-1.3751	-4.4595	-29.39	19.513	7.4871	5.0225	31.868	8.0323	6.112	0.563	2.478	1643.8
0.64	65	60	NaN	21.734	10.051	-22.609	-170.33	26.842	9.4534	-25.563	-797.59	1218.3	37.889	838.74	1074.4	23.816	45.519	0	0	-11.569	-1.4625	-4.4585	-29.389	19.513	7.4523	5.0286	31.865	7.9442	5.9898	0.57008	2.4758	1643.9
0.65	66	60	NaN	21.725	10.053	-22.64	-170.34	26.874	9.4641	-25.467	-797.55	1218.3	37.839	838.77	1074.4	25.041	48.506	0	0	-11.646	-1.5395	-4.4588	-29.389	19.51	7.4461	5.0329	31.894	7.8634	5.9066	0.57408	2.505	1643.8
0.66	67	60	NaN	21.701	10.054	-22.659	-170.35	26.88	9.4669	-25.453	-797.51	1218.2	37.778	838.85	1074.4	24.456	48.932	0	0	-11.436	-1.33	-4.4719	-29.402	19.488	7.4333	5.0347	31.899	8.0522	6.1034	0.56276	2.4965	1643.9
0.67	68	60	NaN	21.684	10.062	-22.675	-170.37	26.862	9.4851	-25.434	-797.46	1218.2	37.789	838.95	1074.4	24.547	49.696	0	0	-11.357	-1.2519	-4.4791	-29.41	19.471	7.4171	5.0433	31.881	8.114	6.1652	0.56414	2.4713	1643.9
0.68	69	60	NaN	21.675	10.066	-22.679	-170.38	26.851	9.4945	-25.432	-797.42	1218.2	37.791	839	1074.4	24.966	53.96	0	0	-11.464	-1.3578	-4.478	-29.408	19.463	7.4072	5.0467	31.87	7.999	6.0494	0.56878	2.4616	1643.9
0.69	70	60	NaN	21.66	10.055	-22.67	-170.38	26.854	9.4817	-25.485	-797.41	1218.2	37.723	839.01	1074.4	24.735	54.235	0	0	-11.451	-1.3453	-4.477	-29.407	19.448	7.4045	5.0358	31.874	7.997	6.0592	0.55876	2.4664	1643.9
0.7	71	60	NaN	21.653	10.064	-22.698	-170.38	26.838	9.5083	-25.385	-797.4	1218.2	37.752	839.04	1074.4	26.083	56.411	0	0	-11.422	-1.3159	-4.4761	-29.407	19.443	7.408	5.045	31.857	8.0218	6.092	0.56889	2.4506	1644
0.71	72	60	NaN	21.639	10.047	-22.68	-170.38	26.859	9.4592	-25.45	-797.44	1218.2	37.575	839	1074.4	25.223	55.788	0	0	-11.542	-1.4355	-4.473	-29.403	19.433	7.4153	5.0275	31.878	7.8913	5.9798	0.55455	2.4749	1644
0.72	73	60	NaN	21.636	10.053	-22.679	-170.39	26.856	9.4922	-25.439	-797.44	1218.2	37.662	838.97	1074.4	24.707	54.602	0	0	-11.619	-1.5129	-4.4703	-29.401	19.428	7.404	5.0321	31.876	7.8085	5.8912	0.56184	2.4753	1643.9
0.73	74	60	NaN	21.627	10.044	-22.656	-170.39	26.875	9.4944	-25.498	-797.45	1218.3	37.627	838.88	1074.3	24.296	56.852	0	0	-11.619	-1.5129	-4.4685	-29.399	19.418	7.4043	5.0221	31.898	7.7986	5.8915	0.55363	2.4986	1643.9
0.74	75	60	NaN	21.629	10.055	-22.654	-170.39	26.891	9.4823	-25.47	-797.42	1218.3	37.553	838.8	1074.3	24.541	56.944	0	0	-11.669	-1.5626	-4.466	-29.396	19.423	7.4019	5.0315	31.914	7.7538	5.8393	0.56549	2.5178	1643.8
0.75	76	60	NaN	21.632	10.058	-22.648	-170.4	26.915	9.457	-25.463	-797.42	1218.3	37.444	838.7	1074.3	24.888	56.565	0	0	-11.726	-1.619	-4.4639	-29.394	19.43	7.4014	5.0341	31.939	7.7042	5.7824	0.57024	2.5442	1643.6
0.76	77	60	NaN	21.633	10.047	-22.626	-170.4	26.941	9.4351	-25.52	-797.46	1218.3	37.343	838.59	1074.3	25.751	55.846	0	0	-11.778	-1.6703	-4.4629	-29.393	19.433	7.4016	5.0227	31.965	7.6553	5.7313	0.55984	2.5719	1643.6
0.77	78	60	NaN	21.648	10.056	-22.624	-170.41	26.946	9.442	-25.486	-797.44	1218.3	37.323	838.5	1074.3	26.097	55.364	0	0	-11.779	-1.672	-4.4602	-29.391	19.449	7.3956	5.0311	31.971	7.6696	5.7235	0.57085	2.5803	1643.5
0.78	79	60	NaN	21.681	10.086	-22.666	-170.41	26.964	9.4497	-25.265	-797.38	1218.2	37.279	838.34	1074.4	24.831	54.717	0	0	-11.765	-1.6574	-4.457	-29.387	19.491	7.4026	5.0622	31.987	7.7268	5.7453	0.60522	2.5998	1643.2
0.79	80	60	NaN	21.689	10.069	-22.64	-170.42	26.966	9.4304	-25.373	-797.41	1218.3	37.223	838.25	1074.3	26.741	54.848	0	0	-11.744	-1.6367	-4.4541	-29.385	19.497	7.3906	5.0438	31.991	7.7536	5.7539	0.58968	2.6059	1643.2
0.8	81	60	NaN	21.701	10.071	-22.635	-170.42	26.965	9.4187	-25.376	-797.41	1218.2	37.188	838.18	1074.3	26.492	53.913	0	0	-11.739	-1.6315	-4.4514	-29.382	19.51	7.3873	5.0466	31.989	7.7713	5.7557	0.59521	2.6075	1643.1
0.81	82	60	NaN	21.714	10.072	-22.636	-170.42	26.921	9.4296	-25.377	-797.4	1218.2	37.234	838.13	1074.3	23.649	54.197	0	0	-11.779	-1.6717	-4.4486	-29.379	19.521	7.384	5.0463	31.947	7.7423	5.7123	0.5977	2.5683	1643
0.82	83	60	NaN	21.716	10.068	-22.639	-170.42	26.884	9.4073	-25.386	-797.42	1218.2	37.19	838.04	1074.3	24.945	53.75	0	0	-11.83	-1.7226	-4.4464	-29.377	19.525	7.3879	5.0417	31.911	7.6947	5.6653	0.59527	2.5338	1643
0.83	84	60	NaN	21.725	10.059	-22.637	-170.42	26.851	9.3851	-25.411	-797.45	1218.2	37.159	837.96	1074.3	24.259	53.669	0	0	-11.888	-1.7807	-4.4444	-29.375	19.534	7.3866	5.0315	31.878	7.6453	5.6059	0.58701	2.5032	1642.9
0.84	85	60	NaN	21.744	10.048	-22.632	-170.43	26.813	9.3791	-25.438	-797.46	1218.2	37.195	837.92	1074.3	24.31	52.068	0	0	-11.962	-1.8539	-4.4422	-29.373	19.551	7.3757	5.0197	31.841	7.589	5.5218	0.57745	2.4686	1642.9
0.85	86	60	NaN	21.753	10.042	-22.638	-170.44	26.777	9.3577	-25.442	-797.46	1218.2	37.199	837.89	1074.2	24.423	51.459	0	0	-11.999	-1.8908	-4.4407	-29.371	19.559	7.3655	5.0136	31.805	7.56	5.4747	0.57288	2.4341	1642.9
0.86	87	60	NaN	21.756	10.035	-22.633	-170.46	26.701	9.3939	-25.489	-797.49	1218.2	37.366	837.89	1074.2	25.119	50.307	0	0	-12.014	-1.9054	-4.4395	-29.37	19.555	7.3407	5.0039	31.732	7.5415	5.4352	0.56441	2.3624	1642.9
0.87	88	60	NaN	21.739	10.027	-22.634	-170.51	26.649	9.3903	-25.567	-797.52	1218.2	37.485	837.82	1074.1	25.096	49.911	0	0	-12.486	-2.3761	-4.4886	-29.419	19.531	7.279	4.9949	31.681	7.0444	4.903	0.50628	2.2618	1642.9
0.88	89	60	NaN	21.746	10.023	-22.647	-170.53	26.62	9.3589	-25.574	-797.54	1218.2	37.432	837.78	1074.1	25.824	49.344	0	0	-13.168	-3.0548	-4.5607	-29.491	19.539	7.2677	4.9914	31.651	6.3715	4.2129	0.43078	2.1601	1642.9
0.89	90	60	NaN	21.743	10.011	-22.644	-170.54	26.598	9.3293	-25.642	-797.58	1218.2	37.369	837.71	1074.1	23.772	45.235	0	0	-13.85	-3.7334	-4.6327	-29.563	19.537	7.2582	4.9786	31.63	5.6871	3.5248	0.34589	2.0669	1642.8
0.9	91	60	NaN	21.739	10.001	-22.654	-170.55	26.532	9.3255	-25.686	-797.63	1218.2	37.369	837.69	1074.1	23.649	40.464	0	0	-14.238	-4.1204	-4.6602	-29.591	19.531	7.2461	4.9668	31.566	5.2929	3.1257	0.30667	1.9751	1642.9
0.91	92	60	NaN	21.739	10.004	-22.675	-170.55	26.471	9.3259	-25.672	-797.66	1218.2	37.362	837.67	1074	24.887	40.454	0	0	-14.401	-4.283	-4.6571	-29.588	19.531	7.2393	4.97	31.505	5.1298	2.9563	0.31293	1.9176	1642.9
0.92	93	60	NaN	21.737	10.017	-22.688	-170.56	26.443	9.3238	-25.652	-797.65	1218.2	37.329	837.62	1074	25.658	37.568	0	0	-14.064	-3.9466	-4.6537	-29.584	19.532	7.2368	4.9828	31.476	5.4681	3.2902	0.32908	1.8923	1642.8
0.93	94	60	NaN	21.731	10.02	-22.685	-170.56	26.386	9.3544	-25.688	-797.66	1218.2	37.389	837.59	1074	24.153	39.339	0	0	-13.883	-3.7665	-4.6559	-29.586	19.522	7.2275	4.9843	31.421	5.6389	3.461	0.32843	1.835	1642.8
0.94	95	60	NaN	21.728	10.024	-22.688	-170.56	26.345	9.3964	-25.715	-797.66	1218.2	37.474	837.57	1074	23.649	37.095	0	0	-13.862	-3.746	-4.6638	-29.594	19.515	7.2251	4.9884	31.381	5.6529	3.479	0.32464	1.7868	1642.8
0.95	96	60	NaN	21.727	10.029	-22.703	-170.52	26.298	9.4351	-25.696	-797.71	1218.2	37.43	837.56	1073.9	24.272	37.598	0	0	-13.756	-3.6404	-4.6642	-29.595	19.517	7.2663	4.9921	31.334	5.7606	3.6259	0.3279	1.7395	1642.8
0.96	97	60	NaN	21.716	10.037	-22.694	-170.53	26.246	9.4628	-25.744	-797.71	1218.2	37.468	837.57	1073.9	23.649	38.878	0	0	-13.585	-3.4702	-4.659	-29.589	19.503	7.2573	4.9993	31.284	5.9173	3.7871	0.34037	1.6946	1642.8
0.97	98	60	NaN	21.709	10.03	-22.683	-170.53	26.208	9.4846	-25.844	-797.79	1218.2	37.462	837.51	1073.9	23.766	39.228	0	0	-13.578	-3.4629	-4.6619	-29.592	19.492	7.2574	4.9916	31.247	5.9146	3.7945	0.32966	1.6547	1642.9
0.98	99	60	NaN	21.713	10.045	-22.688	-170.5	26.196	9.5068	-25.854	-797.81	1218.2	37.43	837.42	1073.9	23.649	39.482	0	0	-13.426	-3.3121	-4.6651	-29.596	19.497	7.2793	5.0058	31.235	6.0706	3.9672	0.34076	1.6394	1642.8
0.99	100	60	NaN	21.717	10.061	-22.694	-170.49	26.19	9.5442	-25.839	-797.82	1218.2	37.453	837.36	1073.9	23.649	37.643	0	0	-13.11	-2.9969	-4.6683	-29.599	19.501	7.296	5.0218	31.23	6.3906	4.299	0.3535	1.6309	1642.8
1	101	60	NaN	21.715	10.064	-22.69	-170.49	26.186	9.5832	-25.873	-797.87	1218.2	37.498	837.32	1073.8	24.163	37.145	0	0	-12.784	-2.6721	-4.672	-29.603	19.495	7.2946	5.0233	31.227	6.7118	4.6225	0.35122	1.624	1642.8
1.01	102	60	NaN	21.72	10.099	-22.7	-170.48	26.213	9.5796	-25.834	-797.85	1218.2	37.388	837.23	1073.8	23.815	40.904	0	0	-12.457	-2.3463	-4.6758	-29.606	19.506	7.3052	5.056	31.256	7.049	4.9589	0.38025	1.6497	1642.7
1.02	103	60	NaN	21.726	10.107	-22.701	-170.48	26.237	9.5959	-25.855	-797.86	1218.2	37.35	837.17	1073.8	24.891	39.915	0	0	-12.129	-2.0206	-4.6795	-29.61	19.512	7.3069	5.0645	31.279	7.3829	5.2863	0.38495	1.6692	1642.6
1.03	104	60	NaN	21.722	10.107	-22.699	-170.48	26.284	9.5581	-25.853	-797.89	1218.2	37.203	837.08	1073.8	23.649	35.225	0	0	-11.922	-1.814	-4.683	-29.613	19.514	7.3094	5.0644	31.327	7.592	5.4954	0.3814	1.7133	1642.5
1.04	105	60	NaN	21.732	10.128	-22.694	-170.5	26.287	9.5835	-25.872	-797.86	1218.2	37.236	837.05	1073.8	24.249	37.192	0	0	-11.87	-1.7628	-4.6862	-29.617	19.521	7.292	5.0836	31.331	7.6508	5.5292	0.39735	1.7146	1642.5
1.05	106	60	NaN	21.741	10.141	-22.695	-170.5	26.308	9.5882	-25.858	-797.84	1218.2	37.201	837	1073.8	24.837	37.116	0	0	-11.882	-1.7747	-4.6854	-29.616	19.532	7.2893	5.0965	31.353	7.6492	5.5146	0.41108	1.7374	1642.4
1.06	107	60	NaN	21.75	10.154	-22.7	-170.5	26.332	9.5904	-25.825	-797.81	1218.2	37.084	836.93	1073.8	24.842	39.404	0	0	-11.903	-1.7948	-4.684	-29.614	19.546	7.3006	5.1094	31.377	7.6435	5.5058	0.42538	1.763	1642.3
1.07	108	60	NaN	21.762	10.157	-22.699	-170.49	26.332	9.6329	-25.831	-797.78	1218.2	37.039	836.87	1073.7	24.21	38.774	0	0	-11.923	-1.815	-4.6826	-29.613	19.559	7.3092	5.1102	31.379	7.6363	5.4942	0.42755	1.7656	1642.2
1.08	109	60	NaN	21.774	10.136	-22.688	-170.49	26.313	9.6997	-25.88	-797.79	1218.2	37.102	836.85	1073.7	23.894	38.713	0	0	-11.753	-1.6461	-4.6845	-29.615	19.567	7.3081	5.0885	31.361	7.8141	5.6621	0.4041	1.7462	1642.2
1.09	110	60	NaN	21.785	10.121	-22.69	-170.48	26.306	9.7015	-25.878	-797.8	1218.2	37.019	836.83	1073.7	24.005	38.103	0	0	-11.643	-1.5363	-4.6854	-29.616	19.581	7.3128	5.0733	31.354	7.9382	5.7766	0.38791	1.7382	1642.2
1.1	111	60	NaN	21.799	10.102	-22.685	-170.49	26.283	9.6914	-25.896	-797.76	1218.2	36.879	836.81	1073.7	23.93	37.662	0	0	-11.885	-1.7771	-4.6805	-29.611	19.6	7.3144	5.0535	31.332	7.7149	5.5373	0.37305	1.7207	1642.1
1.11	112	60	NaN	21.806	10.1	-22.695	-170.48	26.294	9.6977	-25.884	-797.71	1218.1	36.801	836.73	1073.7	23.649	37.362	0	0	-11.994	-1.8857	-4.6794	-29.61	19.609	7.327	5.0527	31.341	7.6153	5.4413	0.37332	1.7314	1642
1.12	113	60	NaN	21.814	10.078	-22.715	-170.49	26.26	9.6728	-25.905	-797.7	1218.1	36.658	836.72	1073.6	23.649	37.133	0	0	-11.803	-1.6953	-4.6868	-29.617	19.622	7.3175	5.0298	31.308	7.8191	5.6222	0.34295	1.6911	1642
1.13	114	60	NaN	21.818	10.061	-22.737	-170.51	26.248	9.6582	-25.902	-797.7	1218.1	36.569	836.68	1073.6	24.733	39.649	0	0	-11.55	-1.4437	-4.6879	-29.618	19.63	7.304	5.0129	31.297	8.0796	5.8603	0.32501	1.6781	1641.9
1.14	115	60	NaN	21.816	10.048	-22.751	-170.52	26.206	9.7003	-25.924	-797.7	1218.1	36.655	836.7	1073.5	23.759	38.818	0	0	-11.278	-1.1725	-4.687	-29.617	19.623	7.2868	4.9979	31.256	8.3458	6.1143	0.31089	1.6386	1642
1.15	116	60	NaN	21.812	10.032	-22.76	-170.54	26.173	9.719	-25.967	-797.71	1218	36.678	836.72	1073.5	24.731	37.777	0	0	-11.005	-0.90133	-4.686	-29.617	19.617	7.2688	4.981	31.224	8.6112	6.3674	0.29498	1.6075	1642
1.16	117	60	NaN	21.809	10.015	-22.776	-170.56	26.216	9.6391	-25.998	-797.72	1218	36.413	836.62	1073.5	23.815	37.545	0	0	-10.836	-0.73287	-4.6888	-29.619	19.622	7.2559	4.9645	31.267	8.7863	6.523	0.27571	1.6477	1641.9
1.17	118	60	NaN	21.803	9.9924	-22.79	-170.57	26.222	9.624	-26.07	-797.76	1218	36.315	836.57	1073.4	23.737	39.415	0	0	-10.72	-0.61716	-4.6933	-29.624	19.617	7.2418	4.9401	31.274	8.8975	6.6247	0.24672	1.6502	1641.9
1.18	119	60	NaN	21.805	10.001	-22.837	-170.58	26.212	9.6754	-25.965	-797.77	1217.9	36.41	836.56	1073.4	23.649	39.584	0	0	-10.604	-0.50146	-4.6979	-29.628	19.619	7.2343	4.9486	31.264	9.0156	6.7329	0.25068	1.6354	1641.9
1.19	120	60	NaN	21.788	9.9871	-22.824	-170.59	26.234	9.6646	-26.093	-797.8	1218	36.343	836.51	1073.3	23.866	37.214	0	0	-10.493	-0.39172	-4.7033	-29.634	19.6	7.2219	4.9337	31.288	9.1063	6.8302	0.23036	1.6538	1641.9
1.2	121	60	NaN	21.773	9.9978	-22.86	-170.59	26.264	9.6683	-26.048	-797.83	1217.9	36.283	836.43	1073.3	23.649	36.732	0	0	-10.411	-0.30934	-4.7122	-29.643	19.589	7.222	4.9433	31.318	9.1783	6.9127	0.2311	1.6757	1641.8
1.21	122	60	NaN	21.762	9.9995	-22.873	-170.59	26.294	9.6659	-26.055	-797.88	1217.9	36.204	836.35	1073.2	23.801	38.1	0	0	-10.328	-0.22695	-4.7211	-29.652	19.58	7.224	4.9438	31.35	9.2518	6.997	0.22263	1.6984	1641.8
1.22	123	60	NaN	21.751	9.9948	-22.855	-170.59	26.301	9.6685	-26.151	-797.93	1217.9	36.154	836.31	1073.2	23.649	37.693	0	0	-10.245	-0.14382	-4.7293	-29.66	19.567	7.2267	4.937	31.358	9.3228	7.0829	0.20768	1.6987	1641.8
1.23	124	60	NaN	21.739	10.005	-22.844	-170.58	26.306	9.6697	-26.205	-797.95	1218	36.09	836.26	1073.2	23.933	37.822	0	0	-10.152	-0.052108	-4.7289	-29.659	19.556	7.2402	4.9449	31.366	9.404	7.1881	0.216	1.7071	1641.8
1.24	125	60	NaN	21.729	10.032	-22.865	-170.56	26.34	9.6609	-26.127	-797.99	1218	35.971	836.14	1073.1	24.806	38.089	0	0	-10.111	-0.01125	-4.7344	-29.665	19.552	7.2647	4.971	31.402	9.4409	7.2535	0.23663	1.7368	1641.7
1.25	126	60	NaN	21.723	10.039	-22.877	-170.56	26.307	9.7087	-26.086	-798.06	1218	36.069	836.15	1073.1	23.649	37.928	0	0	-10.115	-0.014919	-4.7451	-29.676	19.545	7.2665	4.975	31.371	9.4296	7.2515	0.22991	1.6955	1641.8
1.26	127	60	NaN	21.716	10.046	-22.866	-170.54	26.29	9.7368	-26.114	-798.11	1218	36.092	836.13	1073	23.649	37.02	0	0	-10.257	-0.15655	-4.7443	-29.675	19.536	7.285	4.9809	31.355	9.2784	7.1284	0.23658	1.6806	1641.8
1.27	128	60	NaN	21.717	10.071	-22.863	-170.52	26.292	9.6962	-26.097	-798.15	1218	35.899	836.06	1073	23.649	39.398	0	0	-10.405	-0.30338	-4.7437	-29.674	19.544	7.3124	5.004	31.359	9.1392	7.0091	0.26037	1.6849	1641.8
1.28	129	60	NaN	21.715	10.091	-22.859	-170.5	26.288	9.6888	-26.09	-798.19	1218	35.812	836.02	1073	23.817	38.418	0	0	-10.616	-0.51413	-4.7489	-29.679	19.546	7.3339	5.023	31.356	8.9295	6.8198	0.27409	1.6766	1641.8
1.29	130	60	NaN	21.721	10.105	-22.849	-170.48	26.271	9.6938	-26.111	-798.24	1218.1	35.759	836	1073	25.233	37.941	0	0	-10.828	-0.72487	-4.7542	-29.685	19.553	7.353	5.0346	31.341	8.7249	6.6281	0.28041	1.6562	1641.8
1.3	131	60	NaN	21.73	10.122	-22.849	-170.46	26.252	9.7121	-26.102	-798.29	1218.1	35.743	835.97	1072.9	23.649	38.214	0	0	-11.04	-0.93562	-4.7595	-29.69	19.563	7.3713	5.0501	31.324	8.5232	6.4357	0.29062	1.6338	1641.9
1.31	132	60	NaN	21.735	10.141	-22.861	-170.44	26.242	9.7409	-26.064	-798.31	1218.1	35.759	835.95	1072.9	23.649	40.321	0	0	-11.455	-1.3492	-4.7628	-29.693	19.569	7.39	5.0676	31.315	8.1139	6.0409	0.30486	1.6215	1641.9
1.32	133	60	NaN	21.738	10.145	-22.862	-170.43	26.245	9.7494	-26.063	-798.36	1218.1	35.712	835.93	1072.9	23.786	38.857	0	0	-11.88	-1.7726	-4.766	-29.696	19.573	7.4102	5.0711	31.319	7.6929	5.6375	0.30516	1.6222	1641.9
1.33	134	60	NaN	21.745	10.145	-22.861	-170.41	26.272	9.7114	-26.06	-798.4	1218.1	35.538	835.86	1072.9	23.765	36.707	0	0	-12.306	-2.1961	-4.7692	-29.7	19.587	7.4271	5.0708	31.346	7.281	5.231	0.30169	1.6465	1641.9
1.34	135	60	NaN	21.758	10.151	-22.849	-170.4	26.265	9.7667	-26.078	-798.39	1218.1	35.627	835.86	1072.9	23.711	38.717	0	0	-12.304	-2.1946	-4.776	-29.706	19.595	7.4346	5.0757	31.34	7.2912	5.24	0.29969	1.6333	1641.8
1.35	136	60	NaN	21.781	10.15	-22.843	-170.36	26.263	9.7792	-26.066	-798.4	1218.1	35.516	835.81	1072.9	24.85	36.857	0	0	-12.232	-2.123	-4.7835	-29.714	19.623	7.4844	5.0747	31.338	7.3909	5.3614	0.2912	1.6238	1641.8
1.36	137	60	NaN	21.794	10.138	-22.822	-170.33	26.254	9.8213	-26.118	-798.41	1218.1	35.519	835.78	1072.9	23.649	36.884	0	0	-12.16	-2.0514	-4.7909	-29.721	19.634	7.5073	5.0621	31.33	7.4735	5.4559	0.27113	1.6085	1641.8
1.37	138	60	NaN	21.811	10.135	-22.842	-170.32	26.257	9.8381	-26.042	-798.42	1218.1	35.486	835.76	1072.8	23.649	38.103	0	0	-12.155	-2.0462	-4.7972	-29.728	19.655	7.5242	5.0588	31.333	7.5002	5.4781	0.26156	1.6053	1641.8
1.38	139	60	NaN	21.829	10.125	-22.869	-170.3	26.252	9.8694	-25.951	-798.45	1218.1	35.475	835.76	1072.8	23.65	38.832	0	0	-12.262	-2.1525	-4.8015	-29.732	19.676	7.5473	5.0497	31.327	7.4145	5.3949	0.24823	1.5954	1641.8
1.39	140	60	NaN	21.84	10.104	-22.864	-170.28	26.219	9.9479	-25.973	-798.45	1218.1	35.583	835.78	1072.8	24.06	37.188	0	0	-12.369	-2.2588	-4.8057	-29.736	19.682	7.5633	5.0273	31.295	7.3139	5.3045	0.22154	1.5591	1641.8
1.4	141	60	NaN	21.853	10.094	-22.856	-170.28	26.189	10.001	-25.998	-798.41	1218	35.679	835.82	1072.7	25.316	39.776	0	0	-12.475	-2.3651	-4.81	-29.74	19.691	7.562	5.0164	31.267	7.2162	5.1969	0.20643	1.5261	1641.8
1.41	142	60	NaN	21.859	10.08	-22.85	-170.25	26.234	9.961	-26.025	-798.41	1218.1	35.454	835.73	1072.8	24.261	37.753	0	0	-12.582	-2.4713	-4.8143	-29.745	19.704	7.5943	5.0025	31.311	7.1222	5.123	0.18828	1.5665	1641.7
1.42	143	60	NaN	21.87	10.071	-22.869	-170.25	26.217	10.059	-25.97	-798.41	1218	35.67	835.74	1072.8	23.876	36.306	0	0	-12.56	-2.449	-4.8222	-29.753	19.71	7.5856	4.9947	31.293	7.1506	5.1366	0.17252	1.5408	1641.8
1.43	144	60	NaN	21.88	10.063	-22.885	-170.23	26.219	10.031	-25.939	-798.39	1218	35.504	835.72	1072.7	23.649	40.836	0	0	-12.489	-2.379	-4.8314	-29.762	19.727	7.6196	4.9856	31.296	7.2377	5.2406	0.15416	1.5337	1641.7
1.44	145	60	NaN	21.886	10.05	-22.895	-170.2	26.218	10.028	-25.93	-798.4	1218	35.408	835.71	1072.7	23.649	38.965	0	0	-12.419	-2.3089	-4.8406	-29.771	19.736	7.6465	4.9728	31.295	7.317	5.3376	0.13212	1.5243	1641.7
1.45	146	60	NaN	21.894	10.042	-22.917	-170.18	26.221	10.071	-25.865	-798.38	1218	35.43	835.68	1072.7	24.048	36.313	0	0	-12.396	-2.2859	-4.8473	-29.778	19.746	7.673	4.9641	31.298	7.35	5.3871	0.11689	1.5207	1641.7
1.46	147	60	NaN	21.899	10.034	-22.932	-170.16	26.217	10.133	-25.824	-798.35	1218	35.521	835.65	1072.7	23.649	36.59	0	0	-12.517	-2.4068	-4.8458	-29.776	19.749	7.6911	4.956	31.295	7.2314	5.2843	0.11027	1.519	1641.6
1.47	148	60	NaN	21.896	10.02	-22.925	-170.14	26.209	10.172	-25.866	-798.35	1218	35.571	835.65	1072.7	24.094	37.917	0	0	-12.513	-2.4025	-4.8421	-29.773	19.743	7.7034	4.9411	31.287	7.2296	5.301	0.099043	1.5149	1641.6
1.48	149	60	NaN	21.901	10.002	-22.931	-170.11	26.223	10.164	-25.861	-798.38	1218	35.458	835.62	1072.7	24.925	39.283	0	0	-12.366	-2.2565	-4.838	-29.768	19.752	7.7449	4.9242	31.301	7.3856	5.4883	0.086283	1.5327	1641.6
1.49	150	60	NaN	21.908	10.004	-22.929	-170.07	26.214	10.195	-25.849	-798.32	1218	35.436	835.64	1072.7	24.632	36.891	0	0	-11.718	-1.6114	-4.8369	-29.767	19.76	7.787	4.9248	31.293	8.042	6.1756	0.087996	1.5252	1641.6
1.5	151	60	NaN	21.909	9.9944	-22.927	-170.04	26.226	10.202	-25.847	-798.33	1218	35.391	835.59	1072.6	23.649	37.947	0	0	-11.795	-1.6875	-4.8375	-29.768	19.763	7.8178	4.9152	31.306	7.9679	6.1303	0.077689	1.5376	1641.5
1.51	152	60	NaN	21.914	9.9923	-22.932	-170.01	26.22	10.218	-25.813	-798.33	1218	35.377	835.6	1072.6	23.649	38.508	0	0	-12.352	-2.2423	-4.8394	-29.77	19.769	7.8442	4.9129	31.299	7.4171	5.6019	0.073457	1.5293	1641.5
1.52	153	60	NaN	21.917	9.9929	-22.932	-169.98	26.221	10.23	-25.788	-798.31	1218	35.319	835.59	1072.6	24.237	38.385	0	0	-12.909	-2.7971	-4.8413	-29.772	19.775	7.879	4.9134	31.301	6.8657	5.0819	0.072152	1.5289	1641.5
1.53	154	60	NaN	21.916	9.9925	-22.921	-169.95	26.222	10.237	-25.803	-798.28	1218	35.262	835.58	1072.6	25.053	37.909	0	0	-13.466	-3.3519	-4.8431	-29.774	19.775	7.9065	4.9125	31.302	6.3087	4.5546	0.069336	1.5284	1641.5
1.54	155	60	NaN	21.916	9.9965	-22.919	-169.93	26.222	10.246	-25.79	-798.26	1218	35.226	835.58	1072.6	24.4	39.106	0	0	-14.024	-3.9067	-4.845	-29.775	19.778	7.9278	4.9158	31.303	5.7541	4.0211	0.070808	1.527	1641.4
1.55	156	60	NaN	21.921	10.002	-22.926	-169.91	26.226	10.25	-25.751	-798.24	1218	35.167	835.57	1072.6	26.236	38.184	0	0	-14.575	-4.4556	-4.8491	-29.78	19.785	7.9521	4.9206	31.308	5.2105	3.4965	0.071469	1.5283	1641.4
1.56	157	60	NaN	21.915	9.9872	-22.892	-169.89	26.227	10.236	-25.864	-798.24	1218	35.057	835.58	1072.6	23.649	39.55	0	0	-15.122	-5.0001	-4.8549	-29.785	19.78	7.9724	4.9043	31.31	4.6582	2.9724	0.049427	1.5245	1641.4
1.57	158	60	NaN	21.918	9.9947	-22.907	-169.86	26.223	10.265	-25.796	-798.21	1218	35.01	835.56	1072.6	23.649	39.646	0	0	-15.668	-5.5445	-4.8606	-29.791	19.787	8.0084	4.91	31.308	4.1182	2.4639	0.049349	1.517	1641.4
1.58	159	60	NaN	21.93	10.002	-22.932	-169.85	26.242	10.272	-25.704	-798.18	1218	34.968	835.52	1072.6	23.649	38.141	0	0	-16.215	-6.0889	-4.8664	-29.797	19.803	8.0194	4.9181	31.325	3.588	1.9305	0.051728	1.5285	1641.3
1.59	160	60	NaN	21.923	9.9943	-22.933	-169.85	26.227	10.3	-25.713	-798.19	1218	34.937	835.53	1072.5	25.622	37.187	0	0	-16.762	-6.6334	-4.8722	-29.803	19.796	8.0221	4.9098	31.312	3.0345	1.3888	0.037579	1.5094	1641.3
1.6	161	60	NaN	21.919	9.9817	-22.918	-169.84	26.209	10.348	-25.776	-798.19	1218	34.964	835.54	1072.5	25.362	37.67	0	0	-17.309	-7.1778	-4.878	-29.808	19.79	8.0315	4.8952	31.296	2.4812	0.85373	0.017202	1.4875	1641.3
1.61	162	60	NaN	21.923	9.9783	-22.917	-169.83	26.203	10.375	-25.767	-798.18	1218	34.945	835.53	1072.5	23.649	37.455	0	0	-17.855	-7.7222	-4.8837	-29.814	19.794	8.0392	4.8909	31.29	1.939	0.31698	0.0071829	1.4761	1641.3
1.62	163	60	NaN	21.927	9.9807	-22.924	-169.83	26.193	10.391	-25.718	-798.16	1218	34.871	835.53	1072.5	24.074	38.675	0	0	-18.402	-8.2667	-4.8895	-29.82	19.803	8.0503	4.8925	31.281	1.4009	-0.21634	0.0030482	1.4613	1641.3
1.63	164	60	NaN	21.928	9.9782	-22.919	-169.8	26.171	10.424	-25.723	-798.13	1218	34.801	835.54	1072.4	25.629	38.913	0	0	-18.81	-8.6729	-4.895	-29.825	19.807	8.0755	4.8886	31.261	0.99638	-0.59749	-0.0063889	1.4351	1641.3
1.64	165	60	NaN	21.93	9.9807	-22.931	-169.79	26.174	10.428	-25.672	-798.09	1218	34.684	835.51	1072.4	25.302	38.085	0	0	-19.042	-8.904	-4.9001	-29.831	19.814	8.0965	4.8918	31.263	0.7721	-0.80753	-0.0082753	1.4323	1641.2
1.65	166	60	NaN	21.94	9.9687	-22.928	-169.77	26.162	10.454	-25.664	-798.1	1218	34.647	835.51	1072.4	25.317	38.109	0	0	-19.213	-9.0737	-4.9006	-29.831	19.826	8.1121	4.8789	31.251	0.6129	-0.96166	-0.021687	1.4203	1641.2
1.66	167	60	NaN	21.936	9.9505	-22.916	-169.75	26.118	10.488	-25.699	-798.13	1218	34.643	835.58	1072.4	23.649	39.956	0	0	-19.376	-9.2361	-4.9006	-29.831	19.821	8.1317	4.8592	31.21	0.4452	-1.1044	-0.041394	1.3786	1641.3
1.67	168	60	NaN	21.939	9.9668	-22.939	-169.73	26.129	10.478	-25.573	-798.08	1218	34.499	835.55	1072.4	23.649	37.357	0	0	-19.539	-9.3986	-4.9006	-29.831	19.833	8.1629	4.8765	31.219	0.29411	-1.2357	-0.024124	1.3881	1641.2
1.68	169	60	NaN	21.942	9.963	-22.922	-169.69	26.156	10.452	-25.574	-798.05	1218	34.258	835.47	1072.4	23.649	39.287	0	0	-19.702	-9.561	-4.9006	-29.831	19.844	8.2121	4.873	31.246	0.14201	-1.3489	-0.027585	1.4149	1641.1
1.69	170	60	NaN	21.945	9.9556	-22.904	-169.66	26.163	10.451	-25.579	-798.03	1218	34.113	835.43	1072.4	23.649	41.004	0	0	-19.865	-9.7234	-4.9006	-29.831	19.853	8.2433	4.865	31.254	-0.012687	-1.4801	-0.035577	1.4226	1641
1.7	171	60	NaN	21.952	9.9486	-22.902	-169.64	26.137	10.584	-25.537	-798.01	1218	34.343	835.42	1072.5	23.649	37.266	0	0	-20.028	-9.8858	-4.9006	-29.831	19.853	8.2639	4.8593	31.227	-0.17554	-1.622	-0.04131	1.3956	1641
1.71	172	60	NaN	21.961	9.9244	-22.878	-169.57	26.104	10.864	-25.57	-798.03	1218.1	34.915	835.35	1072.6	24.596	40.243	0	0	-20.192	-10.048	-4.9006	-29.831	19.84	8.3143	4.8393	31.189	-0.3514	-1.734	-0.061283	1.3577	1641
1.72	173	60	NaN	21.965	9.9271	-22.872	-169.52	26.12	10.94	-25.539	-797.98	1218.1	35.023	835.25	1072.6	23.649	39.31	0	0	-20.355	-10.211	-4.9006	-29.831	19.842	8.361	4.8414	31.205	-0.513	-1.8497	-0.0592	1.3744	1640.8
1.73	174	60	NaN	21.973	9.9173	-22.866	-169.52	26.118	10.919	-25.508	-797.96	1218.1	34.881	835.26	1072.6	24.261	38.728	0	0	-20.518	-10.373	-4.9006	-29.831	19.856	8.3667	4.8318	31.204	-0.66199	-2.0065	-0.06886	1.3725	1640.8
1.74	175	60	NaN	21.981	9.9233	-22.876	-169.52	26.104	10.915	-25.416	-797.93	1218	34.777	835.27	1072.6	24.8	39.727	0	0	-20.713	-10.567	-4.8983	-29.829	19.871	8.372	4.8371	31.19	-0.842	-2.1952	-0.061162	1.3616	1640.8
1.75	176	60	NaN	21.983	9.9119	-22.859	-169.53	26.101	10.93	-25.444	-797.92	1218.1	34.726	835.25	1072.6	23.848	37.375	0	0	-21.022	-10.875	-4.8877	-29.818	19.873	8.3555	4.8252	31.188	-1.1486	-2.5196	-0.062439	1.3697	1640.7
1.76	177	60	NaN	21.989	9.8975	-22.838	-169.58	26.032	11.004	-25.468	-797.91	1218.1	34.896	835.38	1072.5	23.649	37.963	0	0	-21.331	-11.183	-4.8771	-29.808	19.873	8.2992	4.8079	31.121	-1.4585	-2.8838	-0.069111	1.3137	1640.9
1.77	178	60	NaN	21.995	9.8869	-22.821	-169.61	25.973	11.064	-25.481	-797.89	1218.1	35.004	835.47	1072.4	23.649	37.943	0	0	-21.64	-11.491	-4.8664	-29.797	19.874	8.2649	4.7947	31.066	-1.7662	-3.226	-0.071703	1.2688	1641
1.78	179	60	NaN	21.997	9.8831	-22.819	-169.61	25.974	11.075	-25.459	-797.87	1218.1	34.912	835.42	1072.4	23.883	37.555	0	0	-22.015	-11.864	-4.8444	-29.775	19.88	8.278	4.7906	31.067	-2.1353	-3.5862	-0.053815	1.2916	1640.9
1.79	180	60	NaN	22	9.8841	-22.837	-169.6	25.967	11.092	-25.364	-797.87	1218.1	34.854	835.43	1072.4	23.649	39.841	0	0	-22.414	-12.261	-4.8183	-29.749	19.888	8.2908	4.7918	31.059	-2.5253	-3.9702	-0.026517	1.3101	1640.9
1.8	181	60	NaN	22.002	9.8644	-22.813	-169.58	25.95	11.118	-25.433	-797.88	1218.1	34.819	835.45	1072.4	23.649	37.294	0	0	-22.812	-12.658	-4.7922	-29.723	19.889	8.3064	4.7719	31.042	-2.9226	-4.3512	-0.020339	1.3194	1640.9
1.81	182	60	NaN	21.998	9.8601	-22.829	-169.56	25.979	11.086	-25.361	-797.88	1218.1	34.56	835.4	1072.4	23.649	38.441	0	0	-23.211	-13.054	-4.7661	-29.697	19.896	8.3413	4.7689	31.071	-3.3141	-4.7131	0.0027428	1.3739	1640.8
1.82	183	60	NaN	22.004	9.8562	-22.826	-169.54	25.979	11.091	-25.347	-797.87	1218.1	34.469	835.39	1072.4	24.896	36.922	0	0	-23.61	-13.452	-4.7395	-29.67	19.906	8.3631	4.7644	31.071	-3.7036	-5.0889	0.024964	1.4011	1640.8
1.83	184	60	NaN	22.007	9.8559	-22.823	-169.53	25.963	11.14	-25.332	-797.84	1218.1	34.531	835.41	1072.4	25.08	37.645	0	0	-24.018	-13.858	-4.7067	-29.637	19.908	8.3701	4.7639	31.055	-4.1101	-5.488	0.057203	1.4182	1640.8
1.84	185	60	NaN	22.008	9.8467	-22.822	-169.52	25.963	11.164	-25.333	-797.84	1218.1	34.492	835.43	1072.4	23.649	36.991	0	0	-24.426	-14.264	-4.6739	-29.604	19.911	8.3865	4.7542	31.056	-4.515	-5.8776	0.080315	1.4513	1640.8
1.85	186	60	NaN	22.008	9.8425	-22.834	-169.49	25.976	11.156	-25.297	-797.84	1218.1	34.359	835.43	1072.4	25.524	38.489	0	0	-24.833	-14.67	-4.6411	-29.572	19.916	8.4153	4.7501	31.068	-4.917	-6.2549	0.10899	1.4967	1640.8
1.86	187	60	NaN	22.007	9.8467	-22.851	-169.47	25.986	11.151	-25.228	-797.83	1218.1	34.271	835.45	1072.4	23.649	38.759	0	0	-25.241	-15.076	-4.6083	-29.539	19.921	8.4411	4.7547	31.078	-5.3201	-6.6352	0.14639	1.5389	1640.8
1.87	188	60	NaN	22.009	9.8331	-22.844	-169.46	25.992	11.173	-25.251	-797.86	1218.1	34.269	835.47	1072.4	23.887	39.071	0	0	-25.636	-15.47	-4.5756	-29.506	19.922	8.45	4.7403	31.085	-5.7138	-7.0196	0.1647	1.5789	1640.9
1.88	189	60	NaN	22.003	9.8061	-22.802	-169.46	26.001	11.203	-25.393	-797.88	1218.1	34.275	835.45	1072.4	23.649	38.159	0	0	-25.82	-15.653	-4.5434	-29.474	19.911	8.4504	4.7127	31.095	-5.9087	-7.2023	0.16924	1.6207	1640.9
1.89	190	60	NaN	22.018	9.8245	-22.833	-169.45	26.04	11.194	-25.276	-797.84	1218.1	34.147	835.45	1072.5	24.42	37.851	0	0	-25.86	-15.692	-4.5283	-29.459	19.935	8.4695	4.733	31.131	-5.9253	-7.2228	0.20469	1.6726	1640.8
1.9	191	60	NaN	22.022	9.8253	-22.854	-169.43	26.016	11.259	-25.191	-797.85	1218.1	34.237	835.52	1072.5	24.156	40.118	0	0	-25.76	-15.593	-4.5298	-29.46	19.939	8.4842	4.7346	31.106	-5.8212	-7.1086	0.20486	1.6459	1640.9
1.91	192	60	NaN	22.024	9.8157	-22.848	-169.42	26.018	11.268	-25.209	-797.87	1218.1	34.176	835.52	1072.5	23.649	39.342	0	0	-25.66	-15.493	-4.5312	-29.462	19.942	8.5015	4.7254	31.108	-5.7183	-6.9918	0.19416	1.6466	1640.9
1.92	193	60	NaN	22.037	9.8157	-22.846	-169.41	26.03	11.283	-25.211	-797.87	1218.1	34.145	835.51	1072.5	24.554	37.744	0	0	-25.56	-15.394	-4.5326	-29.463	19.955	8.5138	4.7261	31.119	-5.6046	-6.88	0.19344	1.6562	1640.9
1.93	194	60	NaN	22.049	9.8169	-22.847	-169.41	26.025	11.277	-25.194	-797.87	1218.1	34.068	835.55	1072.5	24.47	39.248	0	0	-25.46	-15.294	-4.5341	-29.465	19.971	8.5097	4.7283	31.113	-5.4887	-6.7845	0.19421	1.6486	1641
1.94	195	60	NaN	22.049	9.8109	-22.846	-169.43	26.001	11.23	-25.187	-797.9	1218.1	33.874	835.64	1072.5	23.649	39.165	0	0	-25.36	-15.195	-4.5355	-29.466	19.978	8.4995	4.7236	31.089	-5.3819	-6.6952	0.18805	1.6228	1641.1
1.95	196	60	NaN	22.049	9.8147	-22.865	-169.42	25.984	11.235	-25.15	-797.95	1218.1	33.805	835.68	1072.6	25.219	39.217	0	0	-25.26	-15.095	-4.537	-29.467	19.982	8.5139	4.7284	31.07	-5.2778	-6.5813	0.19148	1.6029	1641.2
1.96	197	60	NaN	22.062	9.8032	-22.848	-169.41	26.019	11.184	-25.21	-797.98	1218.1	33.6	835.6	1072.6	23.649	39.257	0	0	-25.16	-14.996	-4.5384	-29.469	20	8.5284	4.7177	31.105	-5.1604	-6.4673	0.17927	1.6361	1641.1
1.97	198	60	NaN	22.07	9.8097	-22.856	-169.42	25.978	11.241	-25.188	-797.99	1218.1	33.728	835.69	1072.6	24.311	37.625	0	0	-25.06	-14.896	-4.5398	-29.47	20.004	8.5162	4.7245	31.063	-5.056	-6.38	0.18465	1.5925	1641.2
1.98	199	60	NaN	22.071	9.8159	-22.856	-169.41	25.978	11.266	-25.22	-798.01	1218.1	33.714	835.68	1072.6	24.044	39.104	0	0	-24.96	-14.797	-4.5413	-29.472	20.005	8.5273	4.7315	31.063	-4.955	-6.2693	0.19026	1.5908	1641.2
1.99	200	60	NaN	22.08	9.8259	-22.874	-169.4	25.995	11.225	-25.17	-798.04	1218.1	33.543	835.65	1072.7	24.902	37.787	0	0	-24.86	-14.697	-4.5427	-29.473	20.022	8.537	4.7421	31.079	-4.8386	-6.1602	0.19942	1.6061	1641.2
2	201	60	NaN	22.078	9.8299	-22.876	-169.42	25.978	11.251	-25.188	-798.06	1218.1	33.59	835.68	1072.6	23.684	39.247	0	0	-24.76	-14.598	-4.5441	-29.475	20.018	8.5203	4.7454	31.062	-4.7426	-6.0774	0.20127	1.5875	1641.3
2.01	202	60	NaN	22.071	9.8368	-22.874	-169.43	25.959	11.303	-25.214	-798.06	1218.1	33.693	835.71	1072.6	23.649	40.798	0	0	-24.66	-14.498	-4.5456	-29.476	20.006	8.5066	4.7519	31.044	-4.6541	-5.9915	0.20631	1.5681	1641.3
2.02	203	60	NaN	22.074	9.8526	-22.897	-169.42	25.98	11.292	-25.128	-798.07	1218.1	33.588	835.67	1072.7	25.649	38.172	0	0	-24.587	-14.425	-4.5473	-29.478	20.016	8.5214	4.7685	31.064	-4.571	-5.9032	0.22126	1.5864	1641.3
2.03	204	60	NaN	22.076	9.851	-22.909	-169.42	25.975	11.328	-25.094	-798.11	1218.1	33.643	835.69	1072.7	24.878	39.109	0	0	-24.564	-14.402	-4.5495	-29.48	20.017	8.5177	4.7672	31.059	-4.5473	-5.8845	0.21776	1.5789	1641.3
2.04	205	60	NaN	22.076	9.8452	-22.893	-169.43	25.956	11.365	-25.123	-798.12	1218.1	33.678	835.76	1072.7	23.687	37.308	0	0	-24.542	-14.38	-4.5517	-29.482	20.015	8.505	4.7605	31.041	-4.5268	-5.8749	0.20878	1.559	1641.4
2.05	206	60	NaN	22.076	9.8221	-22.869	-169.44	25.944	11.418	-25.22	-798.17	1218.1	33.786	835.77	1072.6	23.649	38.393	0	0	-24.519	-14.358	-4.5539	-29.484	20.008	8.4908	4.7366	31.029	-4.5111	-5.8668	0.18271	1.545	1641.5
2.06	207	60	NaN	22.077	9.8015	-22.852	-169.44	25.961	11.405	-25.265	-798.21	1218.1	33.682	835.75	1072.7	24.616	36.377	0	0	-24.497	-14.335	-4.5561	-29.487	20.011	8.4958	4.7169	31.046	-4.4858	-5.8394	0.16076	1.5593	1641.5
2.07	208	60	NaN	22.08	9.7975	-22.857	-169.42	25.977	11.398	-25.225	-798.22	1218.1	33.595	835.71	1072.7	23.649	37.441	0	0	-24.474	-14.313	-4.5583	-29.489	20.018	8.5146	4.7137	31.06	-4.4564	-5.7983	0.15539	1.5717	1641.4
2.08	209	60	NaN	22.087	9.7969	-22.861	-169.42	25.98	11.41	-25.19	-798.22	1218.1	33.581	835.7	1072.7	25.9	37.378	0	0	-24.452	-14.29	-4.5605	-29.491	20.027	8.5205	4.7135	31.063	-4.4252	-5.77	0.15296	1.5724	1641.4
2.09	210	60	NaN	22.093	9.7886	-22.861	-169.41	25.98	11.419	-25.187	-798.24	1218.1	33.554	835.7	1072.7	25.588	37.91	0	0	-24.43	-14.268	-4.5627	-29.493	20.034	8.5267	4.7056	31.063	-4.3957	-5.7414	0.14284	1.5695	1641.5
2.1	211	60	NaN	22.091	9.7751	-22.867	-169.39	25.972	11.437	-25.194	-798.3	1218.1	33.522	835.69	1072.7	26.16	36.804	0	0	-24.407	-14.246	-4.5649	-29.495	20.033	8.5528	4.6928	31.054	-4.374	-5.693	0.12791	1.5588	1641.5
2.11	212	60	NaN	22.089	9.7658	-22.854	-169.38	25.926	11.525	-25.259	-798.33	1218.1	33.726	835.72	1072.7	23.798	39.17	0	0	-24.385	-14.223	-4.5671	-29.498	20.022	8.5569	4.6831	31.009	-4.3627	-5.6665	0.11593	1.5112	1641.6
2.12	213	60	NaN	22.098	9.7626	-22.859	-169.36	25.957	11.485	-25.257	-798.36	1218.1	33.549	835.64	1072.7	24.212	41.44	0	0	-24.362	-14.201	-4.5694	-29.5	20.037	8.5815	4.6817	31.038	-4.3256	-5.6195	0.11234	1.5382	1641.5
2.13	214	60	NaN	22.094	9.7597	-22.866	-169.35	25.927	11.492	-25.311	-798.41	1218.1	33.529	835.67	1072.7	23.649	37.301	0	0	-24.34	-14.179	-4.5716	-29.502	20.032	8.5915	4.6783	31.008	-4.3075	-5.5872	0.10673	1.5063	1641.6
2.14	215	60	NaN	22.092	9.7711	-22.894	-169.33	25.922	11.506	-25.268	-798.44	1218.1	33.519	835.62	1072.7	23.649	37.801	0	0	-24.317	-14.156	-4.5738	-29.504	20.032	8.6065	4.6903	31.002	-4.2853	-5.5498	0.11649	1.4981	1641.6
2.15	216	60	NaN	22.088	9.7731	-22.912	-169.33	25.916	11.517	-25.249	-798.49	1218.1	33.528	835.6	1072.7	25.991	36.303	0	0	-24.295	-14.134	-4.576	-29.506	20.028	8.6096	4.693	30.996	-4.2666	-5.5244	0.11698	1.4894	1641.6
2.16	217	60	NaN	22.083	9.7712	-22.913	-169.33	25.92	11.504	-25.298	-798.54	1218.1	33.477	835.57	1072.7	23.649	37.489	0	0	-24.272	-14.112	-4.5782	-29.509	20.023	8.6072	4.6914	31	-4.2489	-5.5045	0.11323	1.4914	1641.6
2.17	218	60	NaN	22.073	9.7771	-22.915	-169.34	25.909	11.507	-25.355	-798.59	1218.1	33.465	835.55	1072.7	23.649	38.001	0	0	-24.25	-14.089	-4.5804	-29.511	20.011	8.5987	4.6966	30.989	-4.2386	-5.4906	0.11622	1.4786	1641.6
2.18	219	60	NaN	22.054	9.7871	-22.922	-169.35	25.86	11.558	-25.38	-798.67	1218.1	33.588	835.58	1072.6	23.649	37.794	0	0	-24.236	-14.075	-4.5822	-29.513	19.988	8.5825	4.7051	30.942	-4.2478	-5.4926	0.12291	1.4298	1641.8
2.19	220	60	NaN	22.051	9.783	-22.896	-169.34	25.888	11.522	-25.487	-798.7	1218.1	33.442	835.5	1072.7	23.649	36.561	0	0	-24.302	-14.141	-4.5794	-29.51	19.986	8.5944	4.7017	30.969	-4.3163	-5.5467	0.12235	1.4591	1641.7
2.2	221	60	NaN	22.037	9.7935	-22.905	-169.35	25.879	11.529	-25.481	-798.75	1218.1	33.446	835.47	1072.7	23.649	37.99	0	0	-24.368	-14.207	-4.5766	-29.507	19.972	8.5894	4.7106	30.962	-4.396	-5.6176	0.13397	1.4553	1641.7
2.21	222	60	NaN	22.028	9.8106	-22.91	-169.35	25.854	11.517	-25.477	-798.75	1218.1	33.394	835.49	1072.6	24.881	37.68	0	0	-24.434	-14.273	-4.5738	-29.504	19.965	8.589	4.7267	30.938	-4.4694	-5.684	0.15287	1.4338	1641.8
2.22	223	60	NaN	22.018	9.82	-22.938	-169.3	25.92	11.454	-25.416	-798.84	1218.1	33.072	835.31	1072.7	23.814	36.946	0	0	-24.442	-14.281	-4.5749	-29.505	19.968	8.6481	4.7395	31	-4.4737	-5.6325	0.16461	1.4946	1641.6
2.23	224	60	NaN	22.011	9.8169	-22.936	-169.31	25.868	11.506	-25.462	-798.91	1218.1	33.218	835.35	1072.7	24.563	38.014	0	0	-24.414	-14.253	-4.5748	-29.505	19.954	8.634	4.735	30.95	-4.4601	-5.619	0.16026	1.4446	1641.8
2.24	225	60	NaN	22.008	9.8172	-22.923	-169.33	25.815	11.546	-25.516	-798.95	1218.1	33.363	835.41	1072.6	24.726	38.913	0	0	-24.344	-14.183	-4.5731	-29.504	19.945	8.608	4.7335	30.898	-4.3991	-5.5748	0.16034	1.3948	1641.9
2.25	226	60	NaN	22.008	9.8209	-22.918	-169.32	25.833	11.517	-25.536	-798.99	1218.1	33.248	835.32	1072.7	23.649	39.229	0	0	-24.569	-14.407	-4.5708	-29.501	19.948	8.6197	4.7377	30.916	-4.6206	-5.7874	0.16695	1.4145	1641.8
2.26	227	60	NaN	22.011	9.815	-22.907	-169.32	25.802	11.545	-25.619	-799.04	1218.2	33.323	835.33	1072.7	23.649	38.246	0	0	-25.077	-14.913	-4.5678	-29.498	19.946	8.6151	4.7305	30.886	-5.1312	-6.2977	0.1627	1.3877	1641.9
2.27	228	60	NaN	22.024	9.8329	-22.923	-169.3	25.79	11.521	-25.593	-799.06	1218.2	33.198	835.27	1072.7	23.766	37.568	0	0	-24.773	-14.61	-4.556	-29.486	19.964	8.6394	4.7492	30.874	-4.8093	-5.9707	0.19315	1.3873	1641.9
2.28	229	60	NaN	22.026	9.8406	-22.923	-169.32	25.716	11.553	-25.608	-799.08	1218.2	33.335	835.37	1072.6	23.74	37.842	0	0	-24.411	-14.249	-4.5471	-29.478	19.96	8.6185	4.7544	30.802	-4.4501	-5.6307	0.20727	1.3244	1642
2.29	230	60	NaN	22.032	9.8409	-22.939	-169.32	25.701	11.562	-25.591	-799.14	1218.2	33.343	835.32	1072.6	24.617	38.403	0	0	-24.009	-13.85	-4.5428	-29.473	19.967	8.6131	4.7549	30.787	-4.0425	-5.2367	0.21207	1.3136	1642
2.3	231	60	NaN	22.039	9.8565	-22.935	-169.31	25.702	11.536	-25.6	-799.12	1218.2	33.232	835.24	1072.6	24.833	37.408	0	0	-23.301	-13.144	-4.5366	-29.467	19.978	8.6275	4.7706	30.788	-3.323	-4.5166	0.234	1.321	1641.9
2.31	232	60	NaN	22.052	9.8717	-22.92	-169.3	25.682	11.506	-25.637	-799.07	1218.2	33.112	835.2	1072.7	23.649	35.712	0	0	-22.641	-12.487	-4.5281	-29.459	19.993	8.6389	4.7855	30.768	-2.6478	-3.8482	0.25743	1.3094	1641.8
2.32	233	60	NaN	22.068	9.8832	-22.909	-169.3	25.645	11.478	-25.658	-799.02	1218.2	33.015	835.19	1072.7	24.243	38.169	0	0	-22.183	-12.032	-4.5152	-29.446	20.012	8.6413	4.7965	30.732	-2.1716	-3.3902	0.2813	1.2863	1641.7
2.33	234	60	NaN	22.08	9.8877	-22.909	-169.31	25.601	11.473	-25.645	-798.98	1218.2	32.992	835.2	1072.6	24.091	40.105	0	0	-21.576	-11.427	-4.5035	-29.434	20.025	8.6378	4.8003	30.688	-1.551	-2.789	0.29681	1.2545	1641.7
2.34	235	60	NaN	22.082	9.8755	-22.916	-169.31	25.55	11.509	-25.617	-799	1218.2	33.071	835.18	1072.6	23.649	37.371	0	0	-20.722	-10.577	-4.4935	-29.424	20.025	8.6301	4.7872	30.638	-0.69708	-1.9465	0.2937	1.214	1641.7
2.35	236	60	NaN	22.09	9.8664	-22.938	-169.32	25.574	11.458	-25.538	-799.02	1218.2	32.86	835.05	1072.7	23.881	37.882	0	0	-19.952	-9.8099	-4.4769	-29.407	20.043	8.6361	4.7804	30.66	0.091011	-1.1739	0.30358	1.2528	1641.6
2.36	237	60	NaN	22.096	9.8572	-22.918	-169.32	25.515	11.493	-25.599	-798.98	1218.2	32.935	835.07	1072.6	24.532	38.559	0	0	-19.382	-9.2421	-4.4645	-29.395	20.044	8.6302	4.7688	30.603	0.66259	-0.61188	0.30433	1.2084	1641.6
2.37	238	60	NaN	22.1	9.8485	-22.911	-169.32	25.475	11.503	-25.611	-798.97	1218.2	32.937	835.06	1072.6	23.649	38.413	0	0	-19.268	-9.1284	-4.4662	-29.397	20.048	8.6259	4.7584	30.565	0.78056	-0.50251	0.2922	1.1684	1641.5
2.38	239	60	NaN	22.101	9.8414	-22.9	-169.31	25.483	11.494	-25.634	-798.94	1218.2	32.863	834.98	1072.6	24.491	37.902	0	0	-18.879	-8.7409	-4.4692	-29.4	20.05	8.6376	4.7519	30.573	1.1719	-0.10336	0.28269	1.1731	1641.4
2.39	240	60	NaN	22.105	9.8339	-22.89	-169.31	25.456	11.505	-25.653	-798.91	1218.2	32.86	834.96	1072.6	24.49	39.14	0	0	-18.34	-8.205	-4.4717	-29.402	20.054	8.639	4.7445	30.545	1.714	0.43399	0.27276	1.1427	1641.4
2.4	241	60	NaN	22.112	9.828	-22.888	-169.3	25.392	11.535	-25.653	-798.87	1218.2	32.891	834.98	1072.6	23.649	38.21	0	0	-17.584	-7.4522	-4.4698	-29.4	20.059	8.6462	4.7375	30.482	2.4752	1.194	0.26777	1.0817	1641.4
2.41	242	60	NaN	22.114	9.8247	-22.896	-169.27	25.363	11.521	-25.632	-798.84	1218.2	32.76	834.9	1072.6	24.921	37.865	0	0	-16.863	-6.7338	-4.4689	-29.399	20.068	8.685	4.7342	30.454	3.2047	1.9512	0.26535	1.0545	1641.3
2.42	243	60	NaN	22.116	9.8222	-22.916	-169.23	25.396	11.426	-25.583	-798.85	1218.2	32.424	834.76	1072.6	24.186	37.22	0	0	-16.242	-6.1156	-4.471	-29.401	20.082	8.7348	4.7336	30.485	3.8403	2.6192	0.26261	1.0831	1641.1
2.43	244	60	NaN	22.112	9.8344	-22.959	-169.23	25.319	11.522	-25.456	-798.83	1218.2	32.59	834.78	1072.6	23.844	40.802	0	0	-15.188	-5.0662	-4.4776	-29.408	20.077	8.733	4.7441	30.41	4.8887	3.6668	0.26651	1.0015	1641.1
2.44	245	60	NaN	22.112	9.8224	-22.937	-169.2	25.322	11.447	-25.539	-798.82	1218.2	32.345	834.74	1072.6	24.818	39.718	0	0	-14.026	-3.9091	-4.4832	-29.414	20.083	8.7673	4.7329	30.412	6.0568	4.8582	0.2497	0.99802	1641.1
2.45	246	60	NaN	22.109	9.8412	-22.954	-169.19	25.311	11.507	-25.466	-798.77	1218.2	32.404	834.66	1072.6	24.713	37.574	0	0	-13.252	-3.1382	-4.4727	-29.403	20.08	8.7765	4.7506	30.401	6.828	5.6383	0.27786	0.99807	1640.9
2.46	247	60	NaN	22.098	9.827	-22.928	-169.17	25.307	11.521	-25.565	-798.79	1218.2	32.321	834.57	1072.6	24.294	36.362	0	0	-12.768	-2.6562	-4.473	-29.403	20.068	8.7964	4.7354	30.398	7.3004	6.1402	0.26244	0.99479	1640.9
2.47	248	60	NaN	22.089	9.8237	-22.919	-169.16	25.295	11.54	-25.595	-798.8	1218.2	32.28	834.51	1072.6	23.649	38.374	0	0	-12.446	-2.3363	-4.4795	-29.41	20.06	8.8141	4.7316	30.387	7.6133	6.4778	0.25213	0.97751	1640.8
2.48	249	60	NaN	22.086	9.8349	-22.936	-169.15	25.275	11.584	-25.515	-798.79	1218.2	32.338	834.48	1072.5	25.343	40.507	0	0	-11.835	-1.7273	-4.4793	-29.41	20.058	8.824	4.7422	30.367	8.2228	7.0967	0.26294	0.95737	1640.8
2.49	250	60	NaN	22.086	9.8338	-22.939	-169.14	25.247	11.623	-25.484	-798.81	1218.2	32.38	834.47	1072.5	23.649	38.206	0	0	-11.261	-1.1563	-4.4788	-29.409	20.057	8.8343	4.7398	30.341	8.7952	7.678	0.26099	0.93216	1640.8
2.5	251	60	NaN	22.085	9.8348	-22.928	-169.12	25.206	11.668	-25.497	-798.84	1218.2	32.413	834.46	1072.5	24.635	36.872	0	0	-10.953	-0.84884	-4.4762	-29.407	20.054	8.8478	4.7387	30.302	9.1013	7.999	0.26246	0.89566	1640.8
2.51	252	60	NaN	22.08	9.832	-22.909	-169.1	25.203	11.685	-25.534	-798.85	1218.2	32.383	834.39	1072.5	25.247	37.727	0	0	-10.773	-0.66983	-4.475	-29.405	20.049	8.8649	4.7357	30.3	9.2761	8.195	0.26076	0.89427	1640.8
2.52	253	60	NaN	22.079	9.8425	-22.908	-169.08	25.205	11.678	-25.503	-798.86	1218.2	32.248	834.3	1072.5	23.649	40.719	0	0	-10.699	-0.59624	-4.4749	-29.405	20.054	8.894	4.7466	30.301	9.3551	8.2978	0.2717	0.89574	1640.7
2.53	254	60	NaN	22.084	9.8452	-22.897	-169.07	25.151	11.695	-25.515	-798.88	1218.2	32.241	834.34	1072.4	23.745	38.181	0	0	-10.957	-0.85316	-4.4814	-29.412	20.058	8.9022	4.747	30.249	9.1015	8.049	0.26565	0.83707	1640.7
2.54	255	60	NaN	22.092	9.8573	-22.897	-169.06	25.103	11.736	-25.481	-798.88	1218.3	32.3	834.36	1072.4	23.649	37.638	0	0	-11.09	-0.98519	-4.485	-29.415	20.066	8.9103	4.7577	30.202	8.9766	7.9252	0.27271	0.78706	1640.8
2.55	256	60	NaN	22.098	9.8653	-22.903	-169.03	25.095	11.701	-25.44	-798.91	1218.3	32.119	834.31	1072.4	24.938	38.607	0	0	-11.09	-0.98519	-4.4855	-29.416	20.079	8.9505	4.7665	30.194	8.9899	7.9653	0.28102	0.77798	1640.7
2.56	257	60	NaN	22.104	9.8684	-22.909	-168.99	25.098	11.624	-25.397	-798.98	1218.3	31.796	834.24	1072.5	24.482	37.193	0	0	-10.974	-0.87021	-4.4853	-29.416	20.099	9.0055	4.771	30.195	9.1245	8.1352	0.28571	0.77917	1640.7
2.57	258	60	NaN	22.117	9.8771	-22.914	-168.97	25.075	11.618	-25.336	-799.05	1218.3	31.648	834.18	1072.5	23.649	38.219	0	0	-10.851	-0.74722	-4.485	-29.415	20.118	9.032	4.7794	30.172	9.2678	8.2848	0.29434	0.75701	1640.7
2.58	259	60	NaN	22.124	9.883	-22.908	-168.97	25.069	11.631	-25.332	-799.1	1218.3	31.557	834.11	1072.5	23.649	35.922	0	0	-10.67	-0.56796	-4.4851	-29.416	20.129	9.0327	4.7845	30.167	9.4586	8.4647	0.29937	0.75167	1640.7
2.59	260	60	NaN	22.128	9.8925	-22.887	-168.96	25.084	11.605	-25.382	-799.13	1218.3	31.361	833.99	1072.5	24.887	39.096	0	0	-10.533	-0.43115	-4.4871	-29.418	20.138	9.053	4.7947	30.182	9.6052	8.6218	0.30757	0.76455	1640.6
2.6	261	60	NaN	22.142	9.9094	-22.889	-168.95	25.078	11.609	-25.329	-799.16	1218.3	31.282	833.93	1072.6	25.254	38.256	0	0	-10.448	-0.34689	-4.4917	-29.422	20.156	9.064	4.8122	30.176	9.7079	8.7172	0.32057	0.75351	1640.6
2.61	262	60	NaN	22.146	9.9228	-22.887	-168.94	25.038	11.627	-25.304	-799.24	1218.3	31.22	833.89	1072.6	23.767	38.115	0	0	-10.695	-0.59275	-4.4988	-29.429	20.164	9.0777	4.8253	30.136	9.4686	8.4849	0.3265	0.70663	1640.6
2.62	263	60	NaN	22.154	9.9416	-22.887	-168.93	24.995	11.665	-25.276	-799.28	1218.3	31.231	833.86	1072.6	23.82	39.764	0	0	-11.049	-0.94441	-4.505	-29.436	20.172	9.086	4.8432	30.094	9.1235	8.1415	0.33821	0.65818	1640.6
2.63	264	60	NaN	22.158	9.9508	-22.877	-168.93	24.957	11.689	-25.298	-799.31	1218.4	31.219	833.85	1072.5	23.649	37.281	0	0	-11.527	-1.4209	-4.5093	-29.44	20.176	9.0929	4.8519	30.056	8.6491	7.6721	0.34263	0.61633	1640.6
2.64	265	60	NaN	22.159	9.9541	-22.859	-168.91	24.898	11.737	-25.346	-799.36	1218.4	31.253	833.87	1072.5	23.649	36.688	0	0	-11.425	-1.319	-4.519	-29.45	20.175	9.1058	4.8544	29.997	8.7497	7.7868	0.3354	0.54789	1640.7
2.65	266	60	NaN	22.166	9.9698	-22.853	-168.89	24.805	11.842	-25.335	-799.41	1218.4	31.433	833.91	1072.5	24.734	38.107	0	0	-11.184	-1.0789	-4.5301	-29.461	20.176	9.123	4.8679	29.907	8.9923	8.0442	0.33785	0.446	1640.8
2.66	267	60	NaN	22.176	9.98	-22.855	-168.88	24.75	11.852	-25.308	-799.42	1218.4	31.405	833.93	1072.4	23.649	38.569	0	0	-11.024	-0.92016	-4.5407	-29.471	20.188	9.1315	4.8768	29.853	9.1637	8.2114	0.33616	0.3819	1640.8
2.67	268	60	NaN	22.174	9.987	-22.867	-168.86	24.741	11.84	-25.245	-799.5	1218.4	31.282	833.86	1072.5	24.502	38.611	0	0	-11.035	-0.93131	-4.5491	-29.48	20.192	9.1586	4.8844	29.844	9.157	8.2273	0.33534	0.36447	1640.8
2.68	269	60	NaN	22.182	9.9932	-22.861	-168.85	24.677	11.877	-25.254	-799.51	1218.4	31.34	833.89	1072.4	23.649	36.362	0	0	-11.382	-1.2762	-4.5529	-29.483	20.197	9.1679	4.8897	29.78	8.8157	7.8916	0.33678	0.29665	1640.9
2.69	270	60	NaN	22.187	9.9864	-22.855	-168.83	24.618	11.91	-25.286	-799.56	1218.4	31.355	833.86	1072.4	24.98	38.279	0	0	-11.431	-1.3256	-4.5634	-29.494	20.201	9.1859	4.8822	29.723	8.7692	7.8604	0.31881	0.22863	1640.9
2.7	271	60	NaN	22.184	9.9819	-22.852	-168.81	24.574	11.907	-25.298	-799.61	1218.4	31.277	833.82	1072.4	24.877	39.332	0	0	-11.571	-1.4651	-4.5761	-29.507	20.201	9.2088	4.8775	29.678	8.629	7.7437	0.30138	0.17178	1640.9
2.71	272	60	NaN	22.182	9.981	-22.856	-168.79	24.545	11.88	-25.288	-799.64	1218.4	31.149	833.78	1072.4	24.031	37.623	0	0	-12.31	-2.2009	-4.5897	-29.52	20.203	9.231	4.8765	29.65	7.8926	7.0301	0.28678	0.12948	1640.9
2.72	273	60	NaN	22.184	9.9797	-22.861	-168.77	24.502	11.873	-25.287	-799.67	1218.4	31.085	833.74	1072.4	24.464	39.143	0	0	-12.446	-2.3363	-4.5991	-29.53	20.208	9.2514	4.8748	29.607	7.7615	6.9151	0.27574	0.077731	1640.9
2.73	274	60	NaN	22.187	9.9809	-22.857	-168.75	24.431	11.904	-25.308	-799.69	1218.4	31.124	833.71	1072.3	23.974	38.622	0	0	-12.296	-2.1867	-4.6063	-29.537	20.208	9.2693	4.8745	29.537	7.9119	7.0826	0.26817	0.00011954	1640.9
2.74	275	60	NaN	22.183	9.9897	-22.857	-168.75	24.453	11.872	-25.313	-799.67	1218.4	31.009	833.64	1072.4	24.1	38.457	0	0	-12.167	-2.0584	-4.6136	-29.544	20.208	9.2782	4.8845	29.558	8.0403	7.2197	0.27087	0.014174	1640.8
2.75	276	60	NaN	22.177	9.9857	-22.848	-168.75	24.337	11.953	-25.347	-799.7	1218.4	31.219	833.68	1072.3	24.535	38.38	0	0	-11.848	-1.7404	-4.6242	-29.555	20.194	9.2703	4.8782	29.445	8.3461	7.5299	0.25392	-0.10978	1640.9
2.76	277	60	NaN	22.184	9.9862	-22.85	-168.67	24.453	11.792	-25.35	-799.7	1218.4	30.572	833.35	1072.4	23.649	36.86	0	0	-10.712	-0.60954	-4.6484	-29.579	20.223	9.3658	4.8829	29.556	9.5104	8.7563	0.23446	-0.022814	1640.5
2.77	278	60	NaN	22.169	9.9713	-22.833	-168.66	24.462	11.745	-25.439	-799.73	1218.4	30.34	833.22	1072.5	24.661	36.574	0	0	-8.8253	1.2693	-4.7017	-29.632	20.213	9.3876	4.8688	29.565	11.387	10.657	0.16719	-0.067199	1640.4
2.78	279	60	NaN	22.158	9.9735	-22.847	-168.68	24.407	11.781	-25.409	-799.73	1218.4	30.449	833.26	1072.4	23.649	38.267	0	0	-6.7579	3.3279	-4.7648	-29.695	20.199	9.3579	4.87	29.51	13.441	12.686	0.10516	-0.18498	1640.5
2.79	280	60	NaN	22.154	9.9783	-22.868	-168.71	24.354	11.825	-25.352	-799.72	1218.3	30.6	833.32	1072.4	23.649	39.351	0	0	-6.8055	3.2805	-4.7731	-29.704	20.192	9.3232	4.8738	29.458	13.387	12.604	0.10069	-0.24552	1640.5
2.8	281	60	NaN	22.153	9.9711	-22.865	-168.73	24.328	11.836	-25.384	-799.72	1218.3	30.613	833.33	1072.4	24.81	36.912	0	0	-7.1472	2.9403	-4.7838	-29.714	20.189	9.3074	4.8663	29.433	13.042	12.248	0.08253	-0.28112	1640.5
2.81	282	60	NaN	22.154	9.9712	-22.861	-168.73	24.329	11.813	-25.406	-799.71	1218.3	30.509	833.3	1072.4	25.516	39.29	0	0	-7.7354	2.3546	-4.7964	-29.727	20.193	9.3104	4.8665	29.434	12.458	11.665	0.070143	-0.29316	1640.5
2.82	283	60	NaN	22.145	9.9677	-22.853	-168.71	24.355	11.802	-25.443	-799.7	1218.3	30.42	833.2	1072.4	25.704	38.972	0	0	-8.1823	1.9096	-4.8079	-29.738	20.186	9.3261	4.8639	29.459	12.003	11.236	0.056008	-0.27986	1640.4
2.83	284	60	NaN	22.137	9.9456	-22.83	-168.72	24.327	11.801	-25.535	-799.72	1218.3	30.414	833.21	1072.4	24.259	35.993	0	0	-8.522	1.5714	-4.8193	-29.75	20.175	9.3131	4.8408	29.432	11.653	10.884	0.021479	-0.31775	1640.4
2.84	285	60	NaN	22.147	9.9641	-22.864	-168.73	24.292	11.86	-25.411	-799.67	1218.3	30.582	833.24	1072.3	25.603	37.27	0	0	-8.6435	1.4503	-4.8384	-29.769	20.184	9.3041	4.8589	29.397	11.54	10.754	0.020521	-0.37218	1640.4
2.85	286	60	NaN	22.145	9.961	-22.859	-168.73	24.296	11.842	-25.446	-799.64	1218.3	30.52	833.22	1072.4	23.649	39.723	0	0	-8.7842	1.3103	-4.8575	-29.788	20.182	9.3082	4.8563	29.401	11.398	10.618	-0.0011776	-0.38712	1640.3
2.86	287	60	NaN	22.141	9.955	-22.851	-168.72	24.303	11.816	-25.484	-799.61	1218.3	30.443	833.18	1072.4	23.841	38.837	0	0	-8.9425	1.1526	-4.8766	-29.807	20.18	9.3212	4.8503	29.408	11.237	10.474	-0.026245	-0.39912	1640.3
2.87	288	60	NaN	22.143	9.9584	-22.855	-168.71	24.287	11.832	-25.468	-799.57	1218.3	30.506	833.2	1072.4	25.08	39.484	0	0	-9.0253	1.0701	-4.8773	-29.808	20.179	9.3253	4.8533	29.392	11.154	10.395	-0.024035	-0.41565	1640.2
2.88	289	60	NaN	22.145	9.9633	-22.859	-168.71	24.278	11.843	-25.458	-799.53	1218.3	30.564	833.23	1072.4	25.867	39.57	0	0	-8.78	1.3145	-4.8901	-29.821	20.18	9.3243	4.8584	29.382	11.4	10.639	-0.031656	-0.43812	1640.2
2.89	290	60	NaN	22.147	9.9598	-22.858	-168.69	24.323	11.783	-25.464	-799.51	1218.3	30.375	833.15	1072.4	23.882	37.762	0	0	-8.079	2.0124	-4.9205	-29.851	20.189	9.3484	4.8565	29.426	12.11	11.361	-0.063974	-0.42478	1640.1
2.9	291	60	NaN	22.15	9.9547	-22.863	-168.68	24.317	11.794	-25.483	-799.49	1218.3	30.423	833.17	1072.4	23.649	39.058	0	0	-8.2832	1.8091	-4.9298	-29.86	20.189	9.3556	4.8513	29.421	11.906	11.165	-0.078417	-0.43941	1640.1
2.91	292	60	NaN	22.153	9.9469	-22.873	-168.68	24.293	11.784	-25.45	-799.47	1218.3	30.415	833.24	1072.4	23.73	39.168	0	0	-9.4586	0.63869	-4.9164	-29.847	20.194	9.3626	4.8436	29.397	10.735	10.001	-0.072802	-0.45013	1640.2
2.92	293	60	NaN	22.158	9.9413	-22.863	-168.67	24.299	11.787	-25.491	-799.43	1218.3	30.391	833.23	1072.4	23.772	38.006	0	0	-8.7884	1.3061	-4.9321	-29.863	20.198	9.3733	4.8386	29.402	11.41	10.679	-0.093467	-0.46046	1640.1
2.93	294	60	NaN	22.162	9.9341	-22.865	-168.66	24.314	11.784	-25.492	-799.42	1218.3	30.374	833.21	1072.4	23.649	38.487	0	0	-8.7825	1.3119	-4.9334	-29.864	20.202	9.3798	4.8323	29.416	11.419	10.692	-0.10109	-0.44797	1640.1
2.94	295	60	NaN	22.166	9.9268	-22.869	-168.66	24.302	11.792	-25.484	-799.38	1218.2	30.391	833.25	1072.4	23.649	41.286	0	0	-10.01	0.090173	-4.9094	-29.84	20.206	9.379	4.8253	29.403	10.196	9.4692	-0.084036	-0.4364	1640.1
2.95	296	60	NaN	22.17	9.9196	-22.869	-168.66	24.292	11.808	-25.488	-799.34	1218.2	30.408	833.28	1072.4	23.649	36.701	0	0	-10.036	0.063643	-4.9059	-29.836	20.209	9.3775	4.8187	29.393	10.173	9.4411	-0.087147	-0.44346	1640.1
2.96	297	60	NaN	22.175	9.9178	-22.878	-168.66	24.312	11.818	-25.458	-799.31	1218.2	30.397	833.25	1072.4	23.649	40.373	0	0	-9.8704	0.22868	-4.9041	-29.835	20.216	9.3801	4.8185	29.411	10.345	9.6087	-0.085596	-0.42321	1640
2.97	298	60	NaN	22.185	9.9277	-22.904	-168.67	24.307	11.834	-25.367	-799.26	1218.2	30.424	833.27	1072.4	23.811	37.854	0	0	-9.7937	0.30508	-4.8968	-29.827	20.227	9.3767	4.8289	29.405	10.434	9.6817	-0.067924	-0.42184	1640
2.98	299	60	NaN	22.182	9.8893	-22.864	-168.67	24.279	11.904	-25.562	-799.28	1218.2	30.611	833.33	1072.4	23.649	39.929	0	0	-9.6357	0.4624	-4.898	-29.829	20.212	9.3548	4.7899	29.379	10.576	9.8172	-0.10815	-0.44964	1640.1
2.99	300	60	NaN	22.18	9.8959	-22.875	-168.67	24.292	11.904	-25.525	-799.25	1218.2	30.58	833.32	1072.4	24.981	38.218	0	0	-9.3343	0.76248	-4.9144	-29.845	20.211	9.3642	4.7971	29.391	10.877	10.127	-0.1173	-0.45439	1640
3	301	60	NaN	22.175	9.8886	-22.878	-168.67	24.3	11.888	-25.542	-799.24	1218.2	30.535	833.35	1072.4	24.261	38.914	0	0	-10.09	0.010403	-4.8844	-29.815	20.207	9.367	4.79	29.399	10.118	9.3774	-0.094414	-0.41633	1640
3.01	302	60	NaN	22.175	9.8908	-22.885	-168.66	24.312	11.893	-25.526	-799.22	1218.2	30.531	833.35	1072.4	24.412	39.015	0	0	-10.929	-0.82547	-4.8508	-29.781	20.209	9.3733	4.7926	29.41	9.2798	8.5478	-0.058244	-0.37126	1640
3.02	303	60	NaN	22.174	9.901	-22.9	-168.65	24.328	11.903	-25.487	-799.19	1218.2	30.523	833.34	1072.5	23.649	35.751	0	0	-11.302	-1.1971	-4.8383	-29.769	20.209	9.3884	4.8036	29.426	8.9062	8.1913	-0.034692	-0.34312	1640
3.03	304	60	NaN	22.165	9.9079	-22.91	-168.63	24.329	11.914	-25.475	-799.16	1218.2	30.53	833.35	1072.5	25.821	39.914	0	0	-11.955	-1.8469	-4.8346	-29.765	20.2	9.4058	4.8105	29.426	8.2452	7.5589	-0.024073	-0.33866	1640
3.04	305	60	NaN	22.155	9.9074	-22.907	-168.61	24.319	11.926	-25.497	-799.15	1218.2	30.548	833.39	1072.4	26.842	37.688	0	0	-12.632	-2.5209	-4.8327	-29.763	20.188	9.4219	4.8092	29.417	7.5566	6.9011	-0.02347	-0.34637	1640
3.05	306	60	NaN	22.145	9.9083	-22.913	-168.59	24.366	11.896	-25.485	-799.14	1218.2	30.411	833.34	1072.5	24.12	38.447	0	0	-12.887	-2.775	-4.8224	-29.753	20.184	9.4517	4.8116	29.462	7.2966	6.6767	-0.010777	-0.29059	1639.9
3.06	307	60	NaN	22.14	9.9022	-22.929	-168.58	24.411	11.845	-25.431	-799.17	1218.1	30.232	833.27	1072.5	23.649	38.993	0	0	-13.107	-2.9936	-4.813	-29.744	20.187	9.4717	4.8075	29.506	7.0806	6.478	-0.0055336	-0.23773	1639.9
3.07	308	60	NaN	22.139	9.9019	-22.922	-168.58	24.337	11.941	-25.417	-799.14	1218.1	30.505	833.41	1072.5	23.649	35.478	0	0	-13.206	-3.0925	-4.8066	-29.737	20.177	9.4623	4.8053	29.434	6.9711	6.3699	-0.0012776	-0.30305	1640
3.08	309	60	NaN	22.136	9.8886	-22.894	-168.55	24.359	11.939	-25.46	-799.12	1218.1	30.439	833.38	1072.5	23.846	38.079	0	0	-13.355	-3.2414	-4.8071	-29.738	20.175	9.4841	4.7929	29.455	6.82	6.2427	-0.014185	-0.28236	1639.9
3.09	310	60	NaN	22.142	9.8723	-22.879	-168.55	24.373	11.949	-25.471	-799.13	1218.1	30.399	833.34	1072.5	25.036	39.428	0	0	-13.459	-3.3447	-4.8103	-29.741	20.181	9.4929	4.7771	29.469	6.7223	6.1482	-0.033254	-0.27211	1639.9
3.1	311	60	NaN	22.149	9.8605	-22.88	-168.54	24.354	11.973	-25.455	-799.15	1218.1	30.401	833.37	1072.5	23.705	38.357	0	0	-13.113	-2.9999	-4.8102	-29.741	20.19	9.5007	4.7651	29.45	7.0768	6.5008	-0.045136	-0.29109	1640
3.11	312	60	NaN	22.157	9.8587	-22.895	-168.53	24.336	11.978	-25.412	-799.17	1218.1	30.358	833.4	1072.5	24.61	37.314	0	0	-13.251	-3.1369	-4.8134	-29.744	20.2	9.5146	4.7638	29.431	6.9496	6.3777	-0.049543	-0.31275	1640
3.12	313	60	NaN	22.166	9.8611	-22.91	-168.53	24.347	11.965	-25.374	-799.19	1218.1	30.26	833.38	1072.5	23.649	37.002	0	0	-13.697	-3.5812	-4.8185	-29.749	20.214	9.5232	4.7676	29.44	6.5176	5.942	-0.050835	-0.30891	1640
3.13	314	60	NaN	22.174	9.842	-22.884	-168.5	24.357	11.948	-25.512	-799.24	1218.1	30.098	833.34	1072.5	23.872	38.759	0	0	-13.323	-3.2095	-4.8171	-29.748	20.223	9.545	4.7487	29.45	6.8995	6.3355	-0.068381	-0.29766	1640
3.14	315	60	NaN	22.179	9.8557	-22.89	-168.48	24.326	11.948	-25.492	-799.25	1218.1	30.075	833.41	1072.5	23.649	38.072	0	0	-12.938	-2.8257	-4.8161	-29.747	20.23	9.5663	4.763	29.419	7.2916	6.7406	-0.053074	-0.32769	1640.1
3.15	316	60	NaN	22.183	9.8635	-22.903	-168.46	24.369	11.898	-25.463	-799.27	1218.1	29.824	833.32	1072.6	25.765	36.003	0	0	-12.441	-2.3309	-4.8189	-29.749	20.243	9.5973	4.7724	29.46	7.8022	7.2664	-0.046508	-0.28957	1640
3.16	317	60	NaN	22.185	9.8586	-22.914	-168.45	24.333	11.932	-25.47	-799.33	1218.1	29.842	833.37	1072.6	26.005	39.647	0	0	-12	-1.892	-4.8264	-29.757	20.245	9.6083	4.7675	29.424	8.2445	7.7163	-0.058855	-0.33302	1640.1
3.17	318	60	NaN	22.187	9.8554	-22.923	-168.43	24.323	11.955	-25.483	-799.4	1218.1	29.783	833.38	1072.5	23.825	38.569	0	0	-11.608	-1.5019	-4.8378	-29.768	20.248	9.6359	4.7646	29.414	8.6398	8.134	-0.073185	-0.35401	1640.2
3.18	319	60	NaN	22.188	9.8614	-22.936	-168.4	24.332	11.959	-25.457	-799.44	1218.1	29.666	833.36	1072.6	25.033	38.101	0	0	-11.667	-1.5606	-4.8429	-29.773	20.254	9.6657	4.771	29.422	8.5868	8.1051	-0.071882	-0.35106	1640.2
3.19	320	60	NaN	22.184	9.8663	-22.951	-168.38	24.33	11.972	-25.418	-799.49	1218.1	29.608	833.37	1072.6	25.234	41.052	0	0	-11.674	-1.567	-4.8497	-29.78	20.254	9.6854	4.7761	29.421	8.5805	8.1183	-0.073513	-0.35952	1640.3
3.2	321	60	NaN	22.175	9.8573	-22.951	-168.36	24.332	12.004	-25.45	-799.57	1218.1	29.592	833.38	1072.6	24.59	38.286	0	0	-11.619	-1.5121	-4.8582	-29.789	20.244	9.7058	4.7673	29.422	8.6258	8.1937	-0.090979	-0.36667	1640.3
3.21	322	60	NaN	22.165	9.8571	-22.923	-168.36	24.307	12.07	-25.549	-799.59	1218.1	29.658	833.45	1072.5	26.867	39.261	0	0	-11.579	-1.4725	-4.8609	-29.791	20.229	9.7066	4.7664	29.398	8.65	8.2341	-0.094595	-0.3935	1640.4
3.22	323	60	NaN	22.164	9.8609	-22.939	-168.32	24.346	12.056	-25.491	-799.64	1218.1	29.487	833.38	1072.5	25.687	40.059	0	0	-11.541	-1.4343	-4.8631	-29.794	20.236	9.7511	4.7705	29.437	8.6952	8.3167	-0.092552	-0.35689	1640.4
3.23	324	60	NaN	22.163	9.8674	-22.948	-168.3	24.365	12.054	-25.445	-799.67	1218.1	29.373	833.38	1072.5	25.049	38.602	0	0	-11.801	-1.694	-4.8623	-29.793	20.24	9.7748	4.7778	29.455	8.4392	8.0808	-0.084524	-0.338	1640.4
3.24	325	60	NaN	22.16	9.8711	-22.947	-168.28	24.389	12.062	-25.439	-799.72	1218.1	29.284	833.36	1072.6	23.649	38.333	0	0	-12.015	-1.9068	-4.8611	-29.792	20.24	9.7966	4.7821	29.478	8.2254	7.8899	-0.078957	-0.31403	1640.5
3.25	326	60	NaN	22.162	9.8666	-22.938	-168.27	24.399	12.067	-25.476	-799.78	1218.1	29.172	833.39	1072.6	23.649	37.59	0	0	-12.155	-2.0462	-4.8594	-29.79	20.245	9.8156	4.7777	29.488	8.0903	7.7695	-0.081755	-0.30212	1640.5
3.26	327	60	NaN	22.168	9.868	-22.937	-168.26	24.391	12.101	-25.485	-799.82	1218.1	29.163	833.44	1072.6	23.649	37.477	0	0	-11.671	-1.5638	-4.8509	-29.781	20.252	9.8209	4.7789	29.48	8.5813	8.2571	-0.071971	-0.30153	1640.6
3.27	328	60	NaN	22.177	9.8775	-22.94	-168.27	24.376	12.158	-25.467	-799.85	1218.1	29.243	833.47	1072.6	23.649	37.759	0	0	-11.224	-1.1193	-4.8459	-29.776	20.258	9.8133	4.7881	29.466	9.0343	8.694	-0.057831	-0.31068	1640.7
3.28	329	60	NaN	22.191	9.8792	-22.929	-168.27	24.373	12.173	-25.503	-799.88	1218.1	29.184	833.49	1072.5	23.9	38.906	0	0	-11.029	-0.92525	-4.8501	-29.781	20.273	9.809	4.7893	29.463	9.2441	8.8838	-0.060799	-0.3175	1640.8
3.29	330	60	NaN	22.205	9.8987	-22.941	-168.28	24.388	12.174	-25.458	-799.88	1218.1	29.098	833.51	1072.6	23.649	39.477	0	0	-11.289	-1.184	-4.8526	-29.783	20.292	9.8096	4.81	29.476	9.0024	8.6256	-0.042599	-0.30677	1640.8
3.3	331	60	NaN	22.21	9.8923	-22.941	-168.28	24.394	12.156	-25.486	-799.94	1218.1	28.985	833.52	1072.5	23.702	39.061	0	0	-11.675	-1.5686	-4.8547	-29.785	20.3	9.8064	4.8033	29.483	8.625	8.2378	-0.051365	-0.30238	1640.8
3.31	332	60	NaN	22.218	9.8971	-22.925	-168.3	24.422	12.121	-25.551	-799.93	1218.1	28.794	833.53	1072.6	23.979	37.462	0	0	-11.918	-1.81	-4.8439	-29.774	20.312	9.7969	4.8085	29.511	8.3944	7.987	-0.035457	-0.26336	1640.8
3.32	333	60	NaN	22.229	9.9178	-22.944	-168.31	24.436	12.114	-25.464	-799.91	1218.1	28.702	833.53	1072.6	24.869	37.658	0	0	-12.273	-2.1632	-4.8321	-29.763	20.33	9.7941	4.8292	29.525	8.0571	7.6309	-0.0028959	-0.23787	1640.8
3.33	334	60	NaN	22.234	9.9259	-22.948	-168.32	24.429	12.132	-25.44	-799.88	1218.1	28.711	833.57	1072.6	23.649	39.469	0	0	-12.971	-2.8586	-4.8238	-29.754	20.335	9.778	4.8374	29.518	7.3645	6.9194	0.013633	-0.23674	1640.8
3.34	335	60	NaN	22.235	9.9216	-22.936	-168.34	24.422	12.151	-25.477	-799.87	1218.1	28.725	833.62	1072.6	25.16	40.299	0	0	-12.735	-2.6239	-4.8105	-29.741	20.335	9.7601	4.8332	29.51	7.5996	7.1362	0.022734	-0.231	1640.8
3.35	336	60	NaN	22.236	9.9088	-22.925	-168.35	24.419	12.171	-25.504	-799.87	1218.1	28.719	833.63	1072.6	23.649	37.853	0	0	-12.354	-2.2441	-4.7979	-29.728	20.334	9.7524	4.8201	29.508	7.9806	7.5083	0.022207	-0.22041	1640.9
3.36	337	60	NaN	22.229	9.8769	-22.904	-168.35	24.405	12.219	-25.581	-799.88	1218.1	28.77	833.7	1072.6	24.474	39.454	0	0	-12.631	-2.5197	-4.7949	-29.725	20.324	9.7402	4.7888	29.493	7.6932	7.2205	-0.006008	-0.23269	1640.9
3.37	338	60	NaN	22.227	9.8875	-22.937	-168.35	24.428	12.21	-25.452	-799.82	1218.1	28.668	833.66	1072.6	23.649	36.731	0	0	-12.905	-2.793	-4.789	-29.719	20.33	9.7562	4.8008	29.514	7.4246	6.9631	0.011779	-0.20516	1640.8
3.38	339	60	NaN	22.224	9.8734	-22.931	-168.33	24.476	12.176	-25.477	-799.79	1218.1	28.481	833.59	1072.6	23.792	38.765	0	0	-13.178	-3.0651	-4.7817	-29.712	20.332	9.7761	4.7882	29.561	7.1541	6.711	0.0065616	-0.15077	1640.7
3.39	340	60	NaN	22.225	9.8569	-22.934	-168.33	24.445	12.217	-25.467	-799.75	1218	28.545	833.68	1072.6	23.657	37.986	0	0	-13.636	-3.5211	-4.7648	-29.695	20.331	9.7714	4.7713	29.531	6.6943	6.2502	0.0065404	-0.16429	1640.8
3.4	341	60	NaN	22.222	9.8426	-22.931	-168.33	24.447	12.234	-25.482	-799.72	1218	28.545	833.7	1072.6	24.431	36.734	0	0	-14.104	-3.9871	-4.7477	-29.678	20.328	9.7726	4.7574	29.532	6.2233	5.7855	0.0097064	-0.14631	1640.8
3.41	342	60	NaN	22.222	9.8415	-22.933	-168.32	24.463	12.222	-25.474	-799.66	1218	28.46	833.69	1072.6	23.649	36.529	0	0	-14.273	-4.1554	-4.7476	-29.678	20.33	9.7865	4.757	29.548	6.057	5.6311	0.0094789	-0.13048	1640.7
3.42	343	60	NaN	22.221	9.8389	-22.946	-168.31	24.456	12.241	-25.455	-799.6	1218	28.464	833.71	1072.6	24.596	39.958	0	0	-14.479	-4.3605	-4.746	-29.676	20.33	9.7974	4.7544	29.54	5.8509	5.4369	0.0084266	-0.13631	1640.7
3.43	344	60	NaN	22.217	9.8228	-22.964	-168.31	24.447	12.278	-25.457	-799.58	1218	28.531	833.72	1072.6	25.788	38.513	0	0	-14.738	-4.6179	-4.7434	-29.674	20.324	9.8014	4.7382	29.531	5.5864	5.1835	-0.0052088	-0.14243	1640.6
3.44	345	60	NaN	22.218	9.8167	-22.973	-168.29	24.505	12.223	-25.452	-799.54	1218	28.329	833.63	1072.7	24.849	38.716	0	0	-15.364	-5.2413	-4.7404	-29.671	20.332	9.8217	4.7341	29.588	4.968	4.5804	-0.0062773	-0.082751	1640.5
3.45	346	60	NaN	22.216	9.8135	-22.978	-168.3	24.472	12.284	-25.45	-799.49	1218	28.508	833.7	1072.6	24.172	36.285	0	0	-15.814	-5.6894	-4.737	-29.667	20.323	9.8084	4.7312	29.554	4.5094	4.1191	-0.0058217	-0.11317	1640.5
3.46	347	60	NaN	22.211	9.8209	-22.982	-168.28	24.497	12.242	-25.452	-799.42	1218	28.351	833.66	1072.7	24.372	39.028	0	0	-16.101	-5.9748	-4.7332	-29.664	20.324	9.8351	4.739	29.579	4.223	3.8603	0.0057221	-0.085021	1640.4
3.47	348	60	NaN	22.205	9.8111	-22.988	-168.28	24.497	12.244	-25.466	-799.37	1217.9	28.358	833.65	1072.7	24.788	38.094	0	0	-16.146	-6.0202	-4.7294	-29.66	20.317	9.8326	4.7296	29.579	4.1707	3.8125	0.00014158	-0.081207	1640.3
3.48	349	60	NaN	22.199	9.7957	-22.992	-168.28	24.498	12.26	-25.498	-799.34	1217.9	28.406	833.64	1072.7	23.649	39.004	0	0	-16.021	-5.896	-4.7257	-29.656	20.308	9.8287	4.7148	29.579	4.2869	3.9327	-0.010915	-0.077293	1640.3
3.49	350	60	NaN	22.192	9.7849	-22.988	-168.28	24.5	12.243	-25.533	-799.31	1217.9	28.355	833.64	1072.7	24.734	37.125	0	0	-15.822	-5.6979	-4.7248	-29.655	20.302	9.8332	4.704	29.581	4.4796	4.1352	-0.020726	-0.073954	1640.3
3.5	351	60	NaN	22.186	9.7796	-22.994	-168.27	24.496	12.23	-25.513	-799.27	1217.9	28.335	833.65	1072.7	24.782	38.658	0	0	-15.276	-5.1539	-4.7273	-29.658	20.297	9.8366	4.6988	29.577	5.0213	4.6827	-0.028533	-0.08128	1640.3
3.51	352	60	NaN	22.183	9.771	-23.011	-168.28	24.484	12.268	-25.462	-799.24	1217.9	28.463	833.65	1072.6	23.649	37.056	0	0	-14.376	-4.2575	-4.7334	-29.664	20.291	9.8318	4.6907	29.565	5.9156	5.5743	-0.042641	-0.099231	1640.2
3.52	353	60	NaN	22.179	9.7516	-22.992	-168.27	24.483	12.26	-25.557	-799.24	1217.9	28.446	833.66	1072.6	24.181	36.691	0	0	-14.767	-4.647	-4.7553	-29.686	20.284	9.8334	4.6707	29.564	5.5173	5.1864	-0.084589	-0.12207	1640.2
3.53	354	60	NaN	22.172	9.7629	-23.002	-168.27	24.471	12.26	-25.52	-799.18	1217.9	28.47	833.69	1072.6	23.98	38.407	0	0	-15.234	-5.1119	-4.7781	-29.709	20.278	9.8321	4.6821	29.552	5.044	4.7203	-0.096036	-0.15701	1640.2
3.54	355	60	NaN	22.173	9.7501	-22.984	-168.27	24.488	12.275	-25.582	-799.15	1217.9	28.51	833.67	1072.7	25.144	39.277	0	0	-15.701	-5.5767	-4.801	-29.731	20.276	9.8314	4.6699	29.568	4.5751	4.2547	-0.13107	-0.16343	1640.2
3.55	356	60	NaN	22.173	9.7465	-22.988	-168.27	24.496	12.278	-25.572	-799.15	1217.9	28.517	833.67	1072.7	26.077	35.392	0	0	-16.168	-6.0415	-4.8238	-29.754	20.275	9.8366	4.6659	29.577	4.1079	3.7951	-0.15794	-0.1776	1640.2
3.56	357	60	NaN	22.177	9.7369	-23.002	-168.26	24.517	12.273	-25.551	-799.18	1217.9	28.484	833.64	1072.7	25.661	38.273	0	0	-16.634	-6.5063	-4.8467	-29.777	20.281	9.8492	4.6573	29.596	3.6471	3.3429	-0.18931	-0.18089	1640.2
3.57	358	60	NaN	22.184	9.7335	-23.018	-168.25	24.528	12.277	-25.518	-799.2	1217.9	28.49	833.63	1072.7	25.105	38.291	0	0	-17.101	-6.9712	-4.8695	-29.8	20.289	9.8549	4.655	29.607	3.1879	2.8838	-0.21447	-0.19307	1640.2
3.58	359	60	NaN	22.189	9.7353	-23.022	-168.25	24.528	12.281	-25.518	-799.2	1217.9	28.511	833.66	1072.7	24.73	36.674	0	0	-17.568	-7.436	-4.8923	-29.823	20.294	9.854	4.6568	29.606	2.7261	2.418	-0.23557	-0.21659	1640.2
3.59	360	60	NaN	22.196	9.7307	-23.007	-168.25	24.532	12.27	-25.582	-799.2	1217.9	28.486	833.67	1072.7	25.556	36.606	0	0	-18.035	-7.9008	-4.9152	-29.846	20.299	9.8578	4.6516	29.611	2.2643	1.957	-0.26358	-0.23424	1640.2
3.6	361	60	NaN	22.207	9.7374	-23.011	-168.24	24.53	12.289	-25.564	-799.21	1217.9	28.545	833.69	1072.7	24.233	36.101	0	0	-18.502	-8.3656	-4.938	-29.868	20.309	9.8581	4.6587	29.609	1.8072	1.4925	-0.2793	-0.25979	1640.2
3.61	362	60	NaN	22.2	9.73	-23.009	-168.24	24.54	12.312	-25.603	-799.25	1217.9	28.583	833.66	1072.7	25.956	36.983	0	0	-18.968	-8.8305	-4.9608	-29.891	20.3	9.8629	4.6516	29.618	1.3314	1.0324	-0.30922	-0.27329	1640.2
3.62	363	60	NaN	22.209	9.7359	-23.017	-168.23	24.549	12.301	-25.59	-799.27	1217.9	28.554	833.67	1072.7	25.038	39.608	0	0	-19.435	-9.2953	-4.9837	-29.914	20.31	9.8718	4.6579	29.627	0.87462	0.57651	-0.3258	-0.28728	1640.3
3.63	364	60	NaN	22.214	9.7491	-23.04	-168.24	24.532	12.337	-25.514	-799.27	1217.9	28.691	833.71	1072.7	25.901	40.869	0	0	-19.902	-9.7601	-5.0065	-29.937	20.313	9.8612	4.6713	29.61	0.4106	0.10106	-0.33521	-0.32739	1640.3
3.64	365	60	NaN	22.22	9.7516	-23.041	-168.23	24.532	12.342	-25.505	-799.27	1217.9	28.718	833.74	1072.7	26.66	35.57	0	0	-20.369	-10.225	-5.0294	-29.96	20.318	9.8653	4.6742	29.61	-0.0511	-0.3597	-0.35519	-0.35004	1640.3
3.65	366	60	NaN	22.224	9.746	-23.031	-168.22	24.551	12.32	-25.537	-799.3	1217.9	28.653	833.72	1072.7	25.799	37.518	0	0	-20.836	-10.69	-5.0522	-29.983	20.324	9.8778	4.6688	29.628	-0.51191	-0.81201	-0.38344	-0.35486	1640.4
3.66	367	60	NaN	22.225	9.7383	-23.027	-168.21	24.567	12.299	-25.56	-799.36	1217.9	28.594	833.71	1072.7	26.077	39.103	0	0	-21.303	-11.155	-5.075	-30.006	20.326	9.886	4.661	29.644	-0.97664	-1.2686	-0.41405	-0.36157	1640.4
3.67	368	60	NaN	22.225	9.7296	-23.017	-168.21	24.568	12.297	-25.588	-799.4	1217.9	28.584	833.72	1072.7	26.284	38.07	0	0	-21.769	-11.619	-5.0979	-30.028	20.325	9.8904	4.6524	29.645	-1.4445	-1.7291	-0.44549	-0.38309	1640.4
3.68	369	60	NaN	22.232	9.7303	-23.004	-168.21	24.548	12.35	-25.616	-799.39	1217.9	28.757	833.77	1072.7	26.792	39.955	0	0	-22.236	-12.084	-5.1207	-30.051	20.325	9.8786	4.6527	29.626	-1.9111	-2.2057	-0.46803	-0.42569	1640.5
3.69	370	60	NaN	22.237	9.73	-23.011	-168.22	24.548	12.353	-25.59	-799.42	1217.9	28.764	833.79	1072.7	28.976	37.513	0	0	-22.703	-12.549	-5.1436	-30.074	20.331	9.8779	4.652	29.626	-2.3725	-2.6712	-0.4916	-0.44756	1640.6
3.7	371	60	NaN	22.24	9.7346	-23.019	-168.21	24.548	12.36	-25.557	-799.44	1217.9	28.777	833.81	1072.7	27.6	36.647	0	0	-23.17	-13.014	-5.1664	-30.097	20.335	9.8822	4.6572	29.625	-2.835	-3.1317	-0.50917	-0.47167	1640.6
3.71	372	60	NaN	22.242	9.737	-23.026	-168.21	24.57	12.341	-25.523	-799.46	1217.9	28.7	833.79	1072.7	26.048	39.942	0	0	-23.619	-13.461	-5.1689	-30.099	20.341	9.893	4.6603	29.647	-3.278	-3.5676	-0.50862	-0.45268	1640.6
3.72	373	60	NaN	22.245	9.7305	-23.023	-168.2	24.59	12.345	-25.521	-799.51	1217.9	28.675	833.78	1072.7	25.408	38.674	0	0	-23.998	-13.838	-5.0934	-30.024	20.345	9.8948	4.6544	29.666	-3.6529	-3.9432	-0.43903	-0.35831	1640.6
3.73	374	60	NaN	22.246	9.7228	-23.018	-168.2	24.603	12.355	-25.533	-799.55	1217.9	28.674	833.78	1072.7	26.218	41.386	0	0	-24.376	-14.215	-5.018	-29.948	20.345	9.8961	4.6474	29.679	-4.0311	-4.3193	-0.3706	-0.26986	1640.7
3.74	375	60	NaN	22.246	9.7281	-23.028	-168.2	24.609	12.357	-25.49	-799.57	1217.9	28.663	833.79	1072.7	28.823	38.454	0	0	-24.396	-14.235	-4.9443	-29.875	20.347	9.9004	4.653	29.684	-4.0489	-4.3342	-0.29131	-0.19037	1640.7
3.75	376	60	NaN	22.251	9.748	-23.055	-168.21	24.603	12.371	-25.368	-799.56	1217.9	28.697	833.83	1072.7	25.4	37.122	0	0	-21.499	-11.35	-4.8853	-29.816	20.355	9.8957	4.6731	29.678	-1.144	-1.4542	-0.21214	-0.13787	1640.7
3.76	377	60	NaN	22.254	9.7522	-23.051	-168.2	24.629	12.365	-25.355	-799.58	1217.9	28.641	833.81	1072.7	27.405	38.105	0	0	-22.853	-12.698	-4.812	-29.742	20.36	9.9022	4.6775	29.703	-2.4927	-2.7959	-0.1345	-0.03915	1640.7
3.77	378	60	NaN	22.244	9.7251	-23.013	-168.21	24.642	12.367	-25.491	-799.67	1217.9	28.654	833.8	1072.8	27.007	37.508	0	0	-27.448	-17.274	-4.7286	-29.659	20.345	9.8954	4.6499	29.717	-7.1032	-7.3787	-0.07867	0.058317	1640.8
3.78	379	60	NaN	22.249	9.7209	-22.997	-168.2	24.628	12.409	-25.53	-799.68	1217.9	28.743	833.83	1072.8	23.649	37.053	0	0	-27.407	-17.233	-4.7086	-29.639	20.346	9.8973	4.6458	29.704	-7.0614	-7.3358	-0.062742	0.06451	1640.8
3.79	380	60	NaN	22.248	9.7298	-23.004	-168.19	24.619	12.399	-25.479	-799.69	1217.9	28.697	833.88	1072.7	24.587	39.464	0	0	-26.67	-16.499	-4.6873	-29.618	20.348	9.9066	4.6549	29.694	-6.3223	-6.5927	-0.032445	0.076407	1640.9
3.8	381	60	NaN	22.247	9.7344	-23.006	-168.19	24.609	12.408	-25.443	-799.71	1217.9	28.708	833.9	1072.7	24.77	42.545	0	0	-17.791	-7.6582	-4.6521	-29.583	20.349	9.9116	4.6594	29.684	2.5575	2.2534	0.0072912	0.10186	1640.9
3.81	382	60	NaN	22.248	9.7413	-23.003	-168.18	24.607	12.424	-25.419	-799.72	1217.9	28.733	833.91	1072.7	24.896	38.565	0	0	-11.611	-1.5049	-4.5914	-29.522	20.349	9.9187	4.6663	29.682	8.7378	8.4137	0.074918	0.16066	1641
3.82	383	60	NaN	22.247	9.7516	-23.006	-168.17	24.617	12.419	-25.37	-799.73	1217.9	28.698	833.92	1072.8	24.228	38.557	0	0	-7.8117	2.2786	-4.5081	-29.439	20.352	9.9325	4.677	29.691	12.54	12.211	0.16893	0.25288	1641
3.83	384	60	NaN	22.25	9.7447	-23.01	-168.16	24.621	12.434	-25.333	-799.78	1217.9	28.72	833.92	1072.8	23.819	37.237	0	0	-7.8808	2.2098	-4.5195	-29.45	20.355	9.9408	4.6708	29.695	12.475	12.151	0.1513	0.24458	1641
3.84	385	60	NaN	22.256	9.7465	-22.996	-168.15	24.635	12.434	-25.339	-799.8	1217.9	28.682	833.94	1072.8	25.072	39.166	0	0	-8.176	1.9158	-4.5267	-29.457	20.363	9.9525	4.6723	29.71	12.186	11.868	0.14564	0.25244	1641.1
3.85	386	60	NaN	22.255	9.7478	-22.983	-168.15	24.623	12.457	-25.35	-799.81	1217.9	28.722	833.96	1072.8	23.649	37.87	0	0	-8.6817	1.4123	-4.5264	-29.457	20.359	9.9564	4.6728	29.698	11.678	11.369	0.14646	0.2407	1641.1
3.86	387	60	NaN	22.257	9.7588	-22.982	-168.13	24.673	12.402	-25.322	-799.79	1217.9	28.511	833.92	1072.8	24.606	36.019	0	0	-9.1905	0.90567	-4.5286	-29.459	20.369	9.9814	4.6847	29.747	11.179	10.887	0.15614	0.28799	1641
3.87	388	60	NaN	22.258	9.7629	-22.977	-168.12	24.698	12.392	-25.305	-799.79	1217.9	28.445	833.9	1072.8	23.73	39.848	0	0	-9.6998	0.39861	-4.5312	-29.462	20.374	9.9964	4.6892	29.772	10.674	10.395	0.15801	0.31	1641
3.88	389	60	NaN	22.262	9.7637	-22.973	-168.12	24.674	12.447	-25.292	-799.8	1218	28.591	833.95	1072.8	24.139	35.475	0	0	-10.028	0.071635	-4.5403	-29.471	20.373	9.9945	4.6894	29.748	10.345	10.066	0.14906	0.27737	1641.1
3.89	390	60	NaN	22.27	9.7687	-22.976	-168.11	24.662	12.482	-25.243	-799.8	1218	28.671	833.99	1072.8	24.979	36.895	0	0	-10.314	-0.2132	-4.5505	-29.481	20.38	10.003	4.6943	29.736	10.066	9.7897	0.14383	0.25537	1641.1
3.9	391	60	NaN	22.278	9.7752	-22.98	-168.08	24.704	12.447	-25.188	-799.79	1218	28.527	833.94	1072.8	23.649	38.387	0	0	-10.553	-0.45122	-4.5616	-29.492	20.395	10.032	4.7019	29.778	9.8417	9.5809	0.14035	0.28547	1641
3.91	392	60	NaN	22.276	9.7728	-22.961	-168.08	24.726	12.442	-25.23	-799.79	1218	28.488	833.91	1072.8	23.649	38.592	0	0	-10.632	-0.52975	-4.5639	-29.494	20.392	10.039	4.6988	29.8	9.7603	9.5095	0.13493	0.30604	1641
3.92	393	60	NaN	22.277	9.7833	-22.976	-168.09	24.655	12.502	-25.143	-799.77	1218	28.688	834.04	1072.8	24.436	39.84	0	0	-10.765	-0.66184	-4.5674	-29.498	20.39	10.027	4.7079	29.731	9.6253	9.3655	0.14048	0.2328	1641.1
3.93	394	60	NaN	22.279	9.7759	-22.963	-168.08	24.684	12.47	-25.181	-799.78	1218	28.564	834.01	1072.8	25.685	40.534	0	0	-11.08	-0.97618	-4.5772	-29.508	20.395	10.038	4.7013	29.759	9.3146	9.0622	0.12406	0.2511	1641.1
3.94	395	60	NaN	22.277	9.7798	-22.956	-168.06	24.666	12.5	-25.179	-799.76	1218	28.619	834.03	1072.8	25.059	36.996	0	0	-11.45	-1.3439	-4.5834	-29.514	20.391	10.052	4.7043	29.741	8.9417	8.7082	0.1209	0.2276	1641.1
3.95	396	60	NaN	22.27	9.7739	-22.946	-168.06	24.68	12.475	-25.211	-799.77	1218	28.519	834.01	1072.8	24.226	38.04	0	0	-11.836	-1.729	-4.5883	-29.519	20.387	10.061	4.6985	29.755	8.55	8.3318	0.11015	0.23619	1641.1
3.96	397	60	NaN	22.27	9.7732	-22.936	-168.04	24.692	12.45	-25.231	-799.74	1218	28.404	834	1072.9	24.562	38.671	0	0	-12.972	-2.86	-4.5885	-29.519	20.39	10.075	4.6987	29.766	7.4176	7.2147	0.11019	0.24752	1641.1
3.97	398	60	NaN	22.275	9.7868	-22.95	-168.04	24.661	12.485	-25.155	-799.68	1218	28.465	834.05	1072.8	23.649	39.148	0	0	-13.975	-3.8584	-4.5882	-29.519	20.395	10.083	4.7126	29.736	6.4198	6.2246	0.12446	0.21704	1641
3.98	399	60	NaN	22.271	9.7953	-22.974	-168.04	24.616	12.534	-25.058	-799.66	1218	28.59	834.12	1072.8	23.708	36.089	0	0	-14.21	-4.0927	-4.5894	-29.52	20.39	10.079	4.7207	29.69	6.1794	5.986	0.13127	0.17058	1641.1
3.99	400	60	NaN	22.264	9.7672	-22.934	-168.02	24.639	12.489	-25.226	-799.66	1218	28.399	834.09	1072.9	24.736	38.645	0	0	-14.459	-4.3402	-4.5951	-29.526	20.384	10.099	4.6931	29.713	5.925	5.7589	0.097924	0.18784	1641.1
4	401	60	NaN	22.269	9.7718	-22.954	-168.02	24.632	12.489	-25.149	-799.63	1218	28.383	834.1	1072.9	24.782	38.527	0	0	-14.855	-4.7347	-4.6022	-29.533	20.393	10.101	4.6975	29.707	5.5375	5.3661	0.095313	0.17384	1641
4.01	402	60	NaN	22.265	9.7804	-22.959	-168.01	24.617	12.545	-25.116	-799.58	1218	28.514	834.11	1072.8	26.242	37.432	0	0	-15.924	-5.7994	-4.6072	-29.538	20.385	10.105	4.7059	29.691	4.4605	4.3056	0.098643	0.1533	1641
4.02	403	60	NaN	22.271	9.7696	-22.939	-168	24.628	12.52	-25.197	-799.54	1218	28.421	834.11	1072.9	23.649	39.692	0	0	-16.528	-6.4007	-4.6179	-29.548	20.391	10.118	4.6951	29.702	3.863	3.7169	0.077168	0.15401	1641
4.03	404	60	NaN	22.274	9.7734	-22.951	-168	24.642	12.502	-25.149	-799.5	1218	28.361	834.1	1072.9	24.131	38.237	0	0	-16.858	-6.7294	-4.6319	-29.562	20.398	10.128	4.6995	29.716	3.54	3.3988	0.067612	0.15383	1640.9
4.04	405	60	NaN	22.271	9.774	-22.959	-167.98	24.65	12.495	-25.117	-799.46	1218	28.323	834.1	1072.9	24.278	37.09	0	0	-16.907	-6.7782	-4.6403	-29.571	20.397	10.144	4.7008	29.723	3.49	3.3655	0.060482	0.15229	1640.9
4.05	406	60	NaN	22.267	9.7709	-22.964	-167.97	24.636	12.509	-25.102	-799.42	1218	28.348	834.14	1072.9	24.858	35.191	0	0	-16.874	-6.745	-4.6464	-29.577	20.393	10.16	4.6976	29.71	3.5192	3.4151	0.051171	0.1326	1640.9
4.06	407	60	NaN	22.268	9.7784	-22.991	-167.96	24.604	12.557	-24.998	-799.38	1218	28.486	834.18	1072.9	23.649	37.207	0	0	-17.073	-6.9427	-4.6526	-29.583	20.393	10.169	4.7046	29.678	3.3204	3.2259	0.051944	0.09499	1640.9
4.07	408	60	NaN	22.263	9.764	-22.965	-167.94	24.614	12.553	-25.069	-799.33	1218	28.463	834.16	1072.9	23.649	35.68	0	0	-17.137	-7.0068	-4.6565	-29.587	20.386	10.187	4.6904	29.688	3.2491	3.1801	0.033898	0.10081	1640.8
4.08	409	60	NaN	22.264	9.7631	-22.961	-167.92	24.619	12.532	-25.02	-799.26	1218	28.404	834.17	1072.9	24.516	38.822	0	0	-17.109	-6.9793	-4.6588	-29.589	20.39	10.206	4.6891	29.693	3.2811	3.2266	0.030224	0.10417	1640.7
4.09	410	60	NaN	22.267	9.76	-22.962	-167.91	24.637	12.522	-24.957	-799.22	1218	28.36	834.15	1072.9	23.649	40.078	0	0	-17.047	-6.9171	-4.6615	-29.592	20.397	10.217	4.6868	29.71	3.35	3.2997	0.025334	0.11844	1640.7
4.1	411	60	NaN	22.269	9.7582	-22.954	-167.9	24.662	12.509	-24.929	-799.17	1218	28.306	834.12	1072.9	24.824	38.603	0	0	-16.864	-6.7351	-4.6621	-29.593	20.403	10.232	4.686	29.735	3.5385	3.497	0.023914	0.1422	1640.6
4.11	412	60	NaN	22.273	9.7429	-22.929	-167.91	24.642	12.554	-24.982	-799.14	1218	28.445	834.16	1072.9	26.75	38.522	0	0	-16.561	-6.4328	-4.6606	-29.591	20.4	10.216	4.6697	29.715	3.8392	3.7837	0.0091618	0.12388	1640.6
4.12	413	60	NaN	22.279	9.7252	-22.918	-167.91	24.645	12.554	-24.99	-799.16	1218	28.436	834.17	1072.9	25.255	37.45	0	0	-16.174	-6.0482	-4.6564	-29.587	20.405	10.216	4.6517	29.718	4.2308	4.1675	-0.0046904	0.13111	1640.6
4.13	414	60	NaN	22.282	9.7168	-22.922	-167.9	24.676	12.511	-24.946	-799.17	1218	28.279	834.13	1072.9	23.649	37.607	0	0	-15.733	-5.6084	-4.6503	-29.581	20.416	10.235	4.644	29.749	4.6834	4.627	-0.0062538	0.16828	1640.6
4.14	415	60	NaN	22.284	9.7172	-22.916	-167.9	24.661	12.544	-24.952	-799.16	1218	28.359	834.14	1072.9	24.406	37.431	0	0	-15.685	-5.5611	-4.6489	-29.579	20.415	10.227	4.6438	29.734	4.7295	4.6662	-0.0050934	0.15494	1640.6
4.15	416	60	NaN	22.297	9.7304	-22.943	-167.9	24.674	12.536	-24.827	-799.19	1218	28.294	834.13	1072.9	25.1	36.904	0	0	-15.566	-5.4421	-4.6437	-29.574	20.435	10.242	4.6575	29.747	4.869	4.7996	0.013822	0.17257	1640.6
4.16	417	60	NaN	22.296	9.739	-22.932	-167.89	24.68	12.52	-24.845	-799.2	1218	28.219	834.11	1072.9	23.649	37.82	0	0	-15.362	-5.2391	-4.634	-29.564	20.435	10.251	4.6662	29.753	5.0735	5.0114	0.032291	0.18833	1640.6
4.17	418	60	NaN	22.305	9.7502	-22.888	-167.87	24.668	12.546	-24.959	-799.17	1218	28.244	834.11	1072.9	24.858	37.29	0	0	-15.231	-5.1085	-4.6284	-29.559	20.44	10.26	4.6758	29.743	5.2092	5.151	0.047386	0.18384	1640.6
4.18	419	60	NaN	22.301	9.7662	-22.883	-167.87	24.636	12.582	-24.936	-799.22	1218	28.309	834.15	1072.9	24.545	37.878	0	0	-14.982	-4.8609	-4.6276	-29.558	20.434	10.265	4.6907	29.712	5.4522	5.4045	0.063178	0.15364	1640.7
4.19	420	60	NaN	22.294	9.7731	-22.889	-167.87	24.606	12.603	-24.896	-799.31	1218	28.352	834.2	1072.8	23.986	40.119	0	0	-14.527	-4.4075	-4.6341	-29.565	20.427	10.263	4.6966	29.683	5.9004	5.8551	0.062439	0.11798	1640.8
4.2	421	60	NaN	22.289	9.7847	-22.896	-167.86	24.603	12.605	-24.842	-799.38	1218	28.314	834.19	1072.8	25.469	38.529	0	0	-14.53	-4.4115	-4.642	-29.572	20.426	10.274	4.7084	29.68	5.8951	5.8624	0.06648	0.10727	1640.9
4.21	422	60	NaN	22.284	9.8039	-22.896	-167.84	24.62	12.589	-24.789	-799.43	1218	28.197	834.15	1072.9	25.313	38.189	0	0	-15.132	-5.0104	-4.6515	-29.582	20.426	10.303	4.7288	29.695	5.2942	5.2923	0.077268	0.11296	1640.9
4.22	423	60	NaN	22.274	9.8104	-22.866	-167.83	24.618	12.567	-24.836	-799.47	1218.1	28.091	834.16	1072.9	29.833	37.999	0	0	-15.733	-5.6093	-4.661	-29.592	20.418	10.319	4.7338	29.694	4.6849	4.7097	0.072784	0.1029	1640.9
4.23	424	60	NaN	22.266	9.8215	-22.835	-167.82	24.611	12.593	-24.888	-799.49	1218.1	28.128	834.15	1072.9	38.853	37.707	0	0	-16.335	-6.2082	-4.6706	-29.601	20.407	10.326	4.7438	29.689	4.0719	4.1181	0.073187	0.08763	1640.9
4.24	425	60	NaN	22.255	9.811	-22.797	-167.8	24.61	12.609	-24.974	-799.55	1218.2	28.109	834.16	1072.9	43.947	38.745	0	0	-16.936	-6.8071	-4.6801	-29.611	20.394	10.34	4.7321	29.689	3.4576	3.5329	0.051984	0.07829	1641
4.25	426	60	NaN	22.262	9.7952	-22.831	-167.72	24.725	12.485	-24.787	-799.72	1218.1	27.563	833.94	1073	45.674	40.544	0	0	-17.538	-7.406	-4.6897	-29.62	20.426	10.445	4.7202	29.8	2.8886	3.0389	0.030541	0.18024	1640.9
4.26	427	60	NaN	22.268	9.7623	-22.846	-167.72	24.677	12.561	-24.719	-799.91	1218.2	27.783	834.02	1072.9	46.09	40.889	0	0	-18.139	-8.0049	-4.6992	-29.63	20.427	10.435	4.6851	29.755	2.2878	2.4299	-0.014043	0.12486	1641.2
4.27	428	60	NaN	22.27	9.7375	-22.837	-167.74	24.636	12.62	-24.716	-800.04	1218.2	27.957	834.11	1072.9	46.561	41.489	0	0	-18.741	-8.6038	-4.7087	-29.639	20.424	10.418	4.6582	29.715	1.6834	1.8147	-0.050515	0.07605	1641.4
4.28	429	60	NaN	22.277	9.7289	-22.801	-167.71	24.646	12.616	-24.764	-800.15	1218.2	27.877	834.09	1072.8	46.003	39.674	0	0	-19.342	-9.2027	-4.7183	-29.649	20.432	10.442	4.6485	29.727	1.0899	1.2398	-0.069761	0.07804	1641.5
4.29	430	60	NaN	22.289	9.7377	-22.753	-167.66	24.683	12.578	-24.839	-800.24	1218.2	27.649	834	1072.9	45.652	37.798	0	0	-19.944	-9.8016	-4.7278	-29.658	20.45	10.496	4.6566	29.765	0.5059	0.6941	-0.07119	0.10625	1641.5
4.3	431	60	NaN	22.299	9.7744	-22.732	-167.61	24.765	12.458	-24.817	-800.26	1218.3	27.163	833.85	1072.9	44.558	40.72	0	0	-20.545	-10.401	-4.7373	-29.668	20.478	10.571	4.6945	29.845	-0.067711	0.17008	-0.042866	0.17711	1641.4
4.31	432	60	NaN	22.317	9.8271	-22.729	-167.65	24.667	12.576	-24.731	-800.23	1218.3	27.57	834.02	1072.8	42.619	38.033	0	0	-21.147	-10.999	-4.7469	-29.677	20.484	10.519	4.7423	29.752	-0.66289	-0.48054	-0.004553	0.074313	1641.6
4.32	433	60	NaN	22.316	9.8545	-22.71	-167.64	24.655	12.615	-24.751	-800.28	1218.4	27.621	834.03	1072.8	41.178	38.153	0	0	-21.748	-11.598	-4.7564	-29.687	20.481	10.523	4.7687	29.741	-1.2677	-1.0749	0.012319	0.053877	1641.6
4.33	434	60	NaN	22.321	9.88	-22.717	-167.58	24.73	12.533	-24.701	-800.32	1218.4	27.232	833.86	1072.9	41.551	40.563	0	0	-22.35	-12.197	-4.766	-29.696	20.5	10.598	4.7966	29.813	-1.8494	-1.5995	0.030653	0.1166	1641.5
4.34	435	60	NaN	22.32	9.8943	-22.711	-167.56	24.751	12.476	-24.7	-800.37	1218.4	26.989	833.81	1072.9	40.571	39.58	0	0	-22.951	-12.796	-4.7755	-29.706	20.509	10.627	4.8105	29.834	-2.4424	-2.1691	0.035017	0.12832	1641.5
4.35	436	60	NaN	22.319	9.9279	-22.716	-167.59	24.696	12.516	-24.644	-800.37	1218.4	27.107	833.89	1072.9	38.773	38.102	0	0	-23.553	-13.395	-4.785	-29.716	20.505	10.6	4.8411	29.782	-3.0473	-2.7947	0.056099	0.066808	1641.6
4.36	437	60	NaN	22.316	9.9562	-22.718	-167.61	24.631	12.585	-24.601	-800.37	1218.5	27.318	833.98	1072.8	37.895	38.527	0	0	-24.154	-13.994	-4.7946	-29.725	20.497	10.566	4.8662	29.721	-3.6574	-3.4278	0.071669	-0.0037928	1641.6
4.37	438	60	NaN	22.31	9.9522	-22.697	-167.62	24.618	12.586	-24.644	-800.39	1218.5	27.289	833.98	1072.8	38.549	37.782	0	0	-24.756	-14.593	-4.8041	-29.735	20.49	10.562	4.8608	29.709	-4.2652	-4.0311	0.05673	-0.025111	1641.7
4.38	439	60	NaN	22.305	9.9563	-22.696	-167.62	24.626	12.545	-24.61	-800.37	1218.5	27.12	833.96	1072.8	37.821	40.675	0	0	-25.357	-15.192	-4.8137	-29.744	20.492	10.565	4.8652	29.717	-4.865	-4.6263	0.051498	-0.027107	1641.6
4.39	440	60	NaN	22.294	9.9543	-22.69	-167.63	24.563	12.638	-24.599	-800.33	1218.5	27.348	834.02	1072.7	39.001	37.041	0	0	-25.959	-15.791	-4.8232	-29.754	20.473	10.549	4.8605	29.657	-5.4851	-5.2419	0.037333	-0.097079	1641.7
4.4	441	60	NaN	22.283	9.9284	-22.7	-167.62	24.599	12.627	-24.578	-800.36	1218.5	27.205	833.92	1072.8	40.381	37.114	0	0	-26.56	-16.39	-4.8327	-29.763	20.468	10.566	4.8344	29.693	-6.0923	-5.8236	0.0016817	-0.069962	1641.6
4.41	442	60	NaN	22.278	9.9002	-22.724	-167.62	24.604	12.639	-24.507	-800.38	1218.5	27.2	833.87	1072.7	40.468	40.872	0	0	-27.162	-16.988	-4.8423	-29.773	20.466	10.564	4.8068	29.697	-6.6953	-6.424	-0.035508	-0.075536	1641.6
4.42	443	60	NaN	22.275	9.8695	-22.752	-167.64	24.566	12.672	-24.415	-800.4	1218.5	27.289	833.92	1072.7	39.152	39.542	0	0	-27.763	-17.587	-4.8518	-29.782	20.463	10.551	4.7755	29.66	-7.2997	-7.0368	-0.076335	-0.12179	1641.6
4.43	444	60	NaN	22.275	9.8507	-22.764	-167.64	24.539	12.701	-24.37	-800.41	1218.5	27.354	833.95	1072.7	36.397	39.284	0	0	-28.364	-18.186	-4.8613	-29.792	20.463	10.545	4.7559	29.634	-7.902	-7.6417	-0.10548	-0.15753	1641.7
4.44	445	60	NaN	22.279	9.8547	-22.759	-167.64	24.539	12.699	-24.365	-800.4	1218.5	27.326	833.93	1072.7	38.092	36.692	0	0	-28.966	-18.785	-4.8709	-29.801	20.467	10.551	4.7591	29.634	-8.4989	-8.2338	-0.11178	-0.167	1641.6
4.45	446	60	NaN	22.287	9.8771	-22.741	-167.63	24.543	12.671	-24.37	-800.33	1218.5	27.248	833.92	1072.7	37.575	37.264	0	0	-29.567	-19.384	-4.8804	-29.811	20.478	10.557	4.7806	29.64	-9.0892	-8.8267	-0.099867	-0.17127	1641.6
4.46	447	60	NaN	22.307	9.9007	-22.707	-167.64	24.553	12.662	-24.428	-800.25	1218.5	27.239	833.92	1072.7	40.786	36.683	0	0	-30.169	-19.983	-4.89	-29.82	20.496	10.554	4.8036	29.65	-9.6728	-9.429	-0.086338	-0.17031	1641.5
4.47	448	60	NaN	22.314	9.9224	-22.67	-167.56	24.607	12.627	-24.486	-800.15	1218.5	27.167	833.8	1072.7	42.442	36.431	0	0	-30.77	-20.582	-4.8995	-29.83	20.503	10.626	4.8263	29.703	-10.267	-9.9563	-0.073188	-0.12705	1641.3
4.48	449	60	NaN	22.331	9.935	-22.701	-167.61	24.554	12.667	-24.357	-800.13	1218.5	27.269	833.91	1072.7	38.935	38.868	0	0	-31.372	-21.181	-4.909	-29.84	20.522	10.582	4.8373	29.652	-10.85	-10.598	-0.071765	-0.18758	1641.3
4.49	450	60	NaN	22.345	9.9121	-22.714	-167.57	24.558	12.726	-24.327	-800.18	1218.5	27.412	833.85	1072.7	38.226	38.557	0	0	-31.973	-21.78	-4.9186	-29.849	20.531	10.616	4.8143	29.655	-11.442	-11.164	-0.10423	-0.1936	1641.3
4.5	451	60	NaN	22.347	9.886	-22.739	-167.57	24.567	12.688	-24.264	-800.24	1218.5	27.309	833.84	1072.7	44.981	37.803	0	0	-32.575	-22.379	-4.9281	-29.859	20.539	10.619	4.7893	29.664	-12.036	-11.76	-0.13884	-0.19458	1641.4
4.51	452	60	NaN	22.341	9.8566	-22.751	-167.6	24.571	12.623	-24.221	-800.28	1218.4	27.189	833.89	1072.7	52.027	38.342	1	0	-33.176	-22.978	-4.9377	-29.868	20.539	10.602	4.7619	29.666	-12.637	-12.375	-0.17579	-0.20226	1641.5
4.52	453	60	NaN	22.333	9.8291	-22.73	-167.6	24.572	12.591	-24.26	-800.27	1218.4	27.178	833.92	1072.7	53.178	42.713	1	0	-33.778	-23.576	-4.9472	-29.878	20.53	10.596	4.736	29.665	-13.247	-12.981	-0.21117	-0.21256	1641.5
4.53	454	60	NaN	22.33	9.8155	-22.694	-167.6	24.574	12.574	-24.34	-800.21	1218.4	27.141	833.91	1072.7	52.398	43.355	1	0	-34.379	-24.175	-4.9567	-29.887	20.526	10.599	4.7223	29.668	-13.854	-13.576	-0.2344	-0.21955	1641.4
4.54	455	60	NaN	22.33	9.7975	-22.679	-167.58	24.597	12.545	-24.372	-800.16	1218.4	27.046	833.87	1072.7	53.212	43.696	1	0	-34.981	-24.774	-4.9663	-29.897	20.528	10.613	4.7052	29.689	-14.453	-14.161	-0.26107	-0.20747	1641.3
4.55	456	60	NaN	22.315	9.7457	-22.713	-167.6	24.6	12.532	-24.267	-800.22	1218.3	27.063	833.86	1072.7	51.12	43.927	1	0	-35.582	-25.373	-4.9758	-29.906	20.516	10.605	4.6558	29.689	-15.066	-14.768	-0.32005	-0.2168	1641.4
4.56	457	60	NaN	22.309	9.7054	-22.753	-167.61	24.547	12.587	-24.167	-800.27	1218.3	27.269	833.94	1072.7	49.253	42.233	1	0	-36.184	-25.972	-4.9854	-29.916	20.506	10.589	4.6157	29.637	-15.677	-15.384	-0.36965	-0.27897	1641.5
4.57	458	60	NaN	22.309	9.6648	-22.789	-167.61	24.563	12.611	-24.086	-800.35	1218.3	27.304	833.86	1072.7	50.07	43.056	1	0	-36.785	-26.571	-4.9949	-29.925	20.508	10.588	4.5763	29.652	-16.277	-15.983	-0.4186	-0.27364	1641.5
4.58	459	60	NaN	22.311	9.6346	-22.794	-167.62	24.565	12.577	-24.079	-800.39	1218.3	27.244	833.86	1072.7	49.288	40.712	1	0	-37.387	-27.17	-5.0044	-29.935	20.512	10.586	4.5468	29.653	-16.875	-16.584	-0.45763	-0.28167	1641.5
4.59	460	60	NaN	22.312	9.6203	-22.778	-167.63	24.54	12.543	-24.105	-800.4	1218.3	27.228	833.92	1072.7	50.522	42.718	1	0	-37.988	-27.769	-5.014	-29.944	20.513	10.576	4.5318	29.628	-17.475	-17.193	-0.48215	-0.31613	1641.6
4.6	461	60	NaN	22.317	9.6157	-22.756	-167.64	24.52	12.537	-24.147	-800.38	1218.3	27.266	833.95	1072.6	49.88	42.712	1	0	-38.59	-28.368	-5.0235	-29.954	20.515	10.56	4.5259	29.61	-18.074	-17.807	-0.49764	-0.34412	1641.6
4.61	462	60	NaN	22.329	9.6115	-22.735	-167.64	24.525	12.532	-24.209	-800.35	1218.3	27.275	833.91	1072.6	49.628	43.113	1	0	-39.191	-28.967	-5.033	-29.964	20.524	10.551	4.5209	29.616	-18.667	-18.416	-0.51217	-0.34758	1641.5
4.62	463	60	NaN	22.347	9.6144	-22.746	-167.64	24.523	12.564	-24.175	-800.37	1218.3	27.326	833.87	1072.6	48.369	43.803	1	0	-39.793	-29.565	-5.0426	-29.973	20.542	10.556	4.5223	29.616	-19.251	-19.009	-0.52032	-0.35748	1641.5
4.63	464	60	NaN	22.352	9.6221	-22.759	-167.64	24.525	12.534	-24.125	-800.4	1218.3	27.255	833.86	1072.6	44.351	42.734	1	0	-40.394	-30.164	-5.0521	-29.983	20.552	10.559	4.529	29.618	-19.842	-19.605	-0.52309	-0.36422	1641.5
4.64	465	60	NaN	22.358	9.6375	-22.789	-167.65	24.479	12.602	-24.024	-800.44	1218.3	27.466	833.91	1072.6	38.757	40.11	1	0	-40.996	-30.763	-5.0617	-29.992	20.553	10.55	4.5435	29.573	-20.442	-20.213	-0.51812	-0.41876	1641.6
4.65	466	60	NaN	22.359	9.6622	-22.789	-167.65	24.485	12.596	-24.019	-800.42	1218.4	27.467	833.9	1072.6	34.498	38.938	1	0	-41.597	-31.362	-5.0712	-30.002	20.555	10.542	4.5675	29.58	-21.042	-20.82	-0.50366	-0.42181	1641.6
4.66	467	60	NaN	22.352	9.6915	-22.755	-167.67	24.501	12.537	-24.117	-800.4	1218.4	27.351	833.9	1072.6	33.347	39.014	1	0	-42.198	-31.961	-5.0807	-30.011	20.548	10.528	4.5961	29.597	-21.65	-21.433	-0.48467	-0.41461	1641.6
4.67	468	60	NaN	22.344	9.719	-22.722	-167.68	24.514	12.505	-24.214	-800.39	1218.4	27.309	833.9	1072.6	35.557	37.692	1	0	-42.8	-32.56	-5.0903	-30.021	20.538	10.511	4.6226	29.611	-22.262	-22.049	-0.46768	-0.41014	1641.6
4.68	469	60	NaN	22.338	9.7385	-22.711	-167.69	24.529	12.544	-24.269	-800.39	1218.5	27.402	833.87	1072.6	36.298	36.469	1	0	-43.401	-33.159	-5.0998	-30.03	20.527	10.496	4.6409	29.627	-22.875	-22.663	-0.45892	-0.40377	1641.6
4.69	470	60	NaN	22.329	9.7481	-22.709	-167.7	24.535	12.611	-24.32	-800.41	1218.5	27.529	833.83	1072.6	39.635	36.508	1	0	-44.003	-33.758	-5.1094	-30.04	20.511	10.484	4.6485	29.634	-23.492	-23.274	-0.46084	-0.4054	1641.6
4.7	471	60	NaN	22.329	9.7532	-22.752	-167.71	24.519	12.638	-24.231	-800.48	1218.5	27.615	833.86	1072.6	39.84	38.419	1	0	-44.604	-34.357	-5.1189	-30.049	20.512	10.475	4.6527	29.62	-24.092	-23.882	-0.46621	-0.42957	1641.7
4.71	472	60	NaN	22.327	9.7517	-22.793	-167.71	24.571	12.596	-24.176	-800.58	1218.5	27.47	833.8	1072.6	43.507	38.106	1	0	-45.206	-34.956	-5.1284	-30.059	20.517	10.479	4.6529	29.67	-24.689	-24.477	-0.47556	-0.38923	1641.7
4.72	473	60	NaN	22.329	9.7643	-22.797	-167.71	24.565	12.547	-24.196	-800.6	1218.5	27.381	833.85	1072.6	42.725	39.727	1	0	-45.807	-35.555	-5.138	-30.068	20.521	10.484	4.6659	29.663	-25.286	-25.071	-0.4721	-0.40506	1641.8
4.73	474	60	NaN	22.341	9.7897	-22.787	-167.7	24.564	12.543	-24.218	-800.59	1218.5	27.375	833.87	1072.6	47.408	38.048	1	0	-46.409	-36.153	-5.1475	-30.078	20.533	10.494	4.6908	29.663	-25.876	-25.659	-0.45671	-0.41461	1641.8
4.74	475	60	NaN	22.348	9.814	-22.741	-167.69	24.577	12.54	-24.346	-800.52	1218.5	27.358	833.86	1072.6	44.93	38.416	1	0	-47.01	-36.752	-5.157	-30.088	20.537	10.5	4.7141	29.677	-26.474	-26.252	-0.44291	-0.41082	1641.7
4.75	476	60	NaN	22.356	9.823	-22.7	-167.68	24.581	12.537	-24.493	-800.44	1218.5	27.352	833.86	1072.6	45.584	36.943	1	0	-47.134	-36.876	-5.1241	-30.055	20.539	10.502	4.7225	29.682	-26.595	-26.374	-0.40165	-0.37302	1641.6
4.76	477	60	NaN	22.365	9.8032	-22.71	-167.68	24.568	12.55	-24.522	-800.43	1218.5	27.402	833.89	1072.6	53.387	41.901	1	0	-46.717	-36.46	-5.043	-29.974	20.545	10.504	4.7032	29.668	-26.172	-25.956	-0.33981	-0.30552	1641.6
4.77	478	60	NaN	22.356	9.7503	-22.761	-167.67	24.558	12.566	-24.456	-800.56	1218.5	27.453	833.89	1072.6	54.069	44.321	1	0	-40.246	-30.017	-4.9072	-29.838	20.537	10.511	4.6524	29.656	-19.709	-19.507	-0.2548	-0.1819	1641.8
4.78	479	60	NaN	22.362	9.7024	-22.821	-167.65	24.557	12.557	-24.352	-800.66	1218.4	27.418	833.9	1072.6	53.485	45.091	1	0	-28.689	-18.51	-4.7254	-29.656	20.548	10.532	4.6063	29.653	-8.1418	-7.978	-0.11904	-0.0027772	1641.9
4.79	480	60	NaN	22.37	9.6552	-22.881	-167.64	24.613	12.454	-24.27	-800.77	1218.4	27.111	833.82	1072.6	52.721	45.899	1	0	-29.734	-19.55	-4.7519	-29.682	20.569	10.558	4.5631	29.705	-9.1644	-8.9918	-0.18874	0.022997	1641.9
4.8	481	60	NaN	22.365	9.5915	-22.832	-167.65	24.566	12.495	-24.515	-800.87	1218.4	27.259	833.88	1072.6	52.269	44.525	1	0	-30.952	-20.763	-4.7753	-29.706	20.551	10.533	4.4975	29.66	-10.401	-10.23	-0.27775	-0.045307	1642.1
4.81	482	60	NaN	22.35	9.5955	-22.794	-167.65	24.566	12.5	-24.621	-800.83	1218.4	27.261	833.87	1072.6	51.336	43.975	1	0	-32.311	-22.115	-4.7936	-29.724	20.533	10.527	4.5019	29.66	-11.778	-11.588	-0.2917	-0.064202	1642
4.82	483	60	NaN	22.342	9.6273	-22.769	-167.66	24.568	12.525	-24.659	-800.75	1218.4	27.284	833.84	1072.6	48.971	43.921	1	0	-33.685	-23.484	-4.8507	-29.781	20.522	10.523	4.533	29.662	-13.163	-12.961	-0.31766	-0.11869	1641.9
4.83	484	60	NaN	22.345	9.6565	-22.763	-167.67	24.554	12.548	-24.659	-800.72	1218.4	27.342	833.86	1072.6	46.247	42.82	1	0	-35.086	-24.879	-4.8981	-29.829	20.523	10.508	4.561	29.65	-14.562	-14.371	-0.33708	-0.17875	1641.9
4.84	485	60	NaN	22.352	9.6819	-22.787	-167.69	24.544	12.548	-24.584	-800.75	1218.4	27.372	833.88	1072.6	37.957	40.702	1	0	-36.534	-26.321	-4.9178	-29.848	20.532	10.493	4.5864	29.64	-16.003	-15.829	-0.33137	-0.20852	1641.9
4.85	486	60	NaN	22.349	9.6971	-22.811	-167.69	24.531	12.625	-24.516	-800.81	1218.4	27.516	833.85	1072.5	33.296	37.782	1	0	-39.227	-29.002	-4.9446	-29.875	20.526	10.483	4.6006	29.627	-18.701	-18.519	-0.34395	-0.2477	1642
4.86	487	60	NaN	22.338	9.6911	-22.804	-167.7	24.532	12.602	-24.575	-800.9	1218.4	27.431	833.86	1072.5	28.511	38.664	1	0	-43.667	-33.424	-4.9812	-29.912	20.516	10.474	4.5948	29.628	-23.152	-22.949	-0.38643	-0.28321	1642.1
4.87	488	60	NaN	22.341	9.7158	-22.823	-167.71	24.521	12.604	-24.498	-800.93	1218.4	27.423	833.88	1072.5	31.968	39.307	1	0	-44.986	-34.737	-5.0121	-29.943	20.522	10.471	4.6198	29.617	-24.464	-24.266	-0.39232	-0.3255	1642.1
4.88	489	60	NaN	22.343	9.7343	-22.809	-167.7	24.551	12.561	-24.528	-800.94	1218.4	27.244	833.82	1072.5	30.685	38.353	1	0	-45.825	-35.572	-5.0383	-29.969	20.529	10.486	4.6388	29.646	-25.296	-25.086	-0.39944	-0.32233	1642.1
4.89	490	60	NaN	22.342	9.7484	-22.785	-167.67	24.542	12.62	-24.596	-800.93	1218.4	27.391	833.79	1072.5	35.894	39.229	1	0	-46.666	-36.409	-5.056	-29.987	20.52	10.505	4.6514	29.639	-26.145	-25.905	-0.40468	-0.34751	1642
4.9	491	60	NaN	22.338	9.7547	-22.768	-167.66	24.529	12.662	-24.634	-800.96	1218.4	27.501	833.79	1072.5	31.598	38.372	1	0	-31.545	-21.353	-4.7983	-29.729	20.511	10.512	4.6564	29.627	-11.033	-10.841	-0.14194	-0.10139	1642.1
4.91	492	60	NaN	22.339	9.7528	-22.773	-167.68	24.523	12.629	-24.608	-801	1218.4	27.389	833.82	1072.5	39.551	39.038	1	0	-15.69	-5.5658	-4.5278	-29.458	20.517	10.501	4.6547	29.621	4.827	4.9353	0.12686	0.16285	1642.1
4.92	493	60	NaN	22.342	9.7437	-22.797	-167.7	24.506	12.585	-24.542	-801.04	1218.4	27.245	833.88	1072.5	48.632	40.463	1	0	-15.672	-5.5482	-4.5303	-29.461	20.528	10.484	4.6462	29.603	4.856	4.9362	0.11593	0.1426	1642.2
4.93	494	60	NaN	22.331	9.7228	-22.817	-167.69	24.501	12.584	-24.504	-801.12	1218.4	27.213	833.89	1072.5	48.16	43.314	1	0	-15.669	-5.5451	-4.533	-29.463	20.519	10.498	4.6254	29.598	4.8499	4.9528	0.092453	0.13499	1642.3
4.94	495	60	NaN	22.331	9.6831	-22.826	-167.63	24.505	12.649	-24.494	-801.22	1218.4	27.347	833.83	1072.5	47.463	41.926	1	0	-15.702	-5.5781	-4.5363	-29.467	20.515	10.553	4.5873	29.601	4.8128	4.9749	0.050952	0.13419	1642.4
4.95	496	60	NaN	22.345	9.6945	-22.837	-167.62	24.5	12.662	-24.441	-801.23	1218.4	27.358	833.82	1072.5	45.521	40.614	1	0	-15.738	-5.6137	-4.5372	-29.468	20.531	10.568	4.5996	29.595	4.793	4.9539	0.062469	0.12732	1642.4
4.96	497	60	NaN	22.389	9.7354	-22.836	-167.65	24.523	12.568	-24.356	-801.14	1218.4	27.084	833.84	1072.5	44.648	41.624	1	0	-15.766	-5.642	-4.5373	-29.468	20.587	10.545	4.6406	29.618	4.8208	4.9027	0.10334	0.15011	1642.3
4.97	498	60	NaN	22.402	9.7453	-22.79	-167.67	24.51	12.555	-24.405	-801.1	1218.4	27.034	833.89	1072.5	42.83	40.63	1	0	-15.759	-5.6347	-4.538	-29.469	20.6	10.532	4.6497	29.605	4.8407	4.8976	0.11171	0.13695	1642.3
4.98	499	60	NaN	22.391	9.7199	-22.727	-167.67	24.471	12.598	-24.546	-801.11	1218.4	27.149	833.95	1072.5	40.335	38.588	1	0	-15.107	-4.9854	-4.5291	-29.46	20.58	10.52	4.623	29.568	5.4728	5.535	0.093937	0.10845	1642.4
4.99	500	60	NaN	22.384	9.7077	-22.716	-167.68	24.451	12.629	-24.548	-801.14	1218.4	27.227	833.97	1072.5	39.238	39.522	1	0	-14.184	-4.0661	-4.5159	-29.446	20.571	10.508	4.6102	29.549	6.3869	6.4418	0.094289	0.10227	1642.4
5	501	60	NaN	22.392	9.7403	-22.779	-167.68	24.471	12.625	-24.298	-801.13	1218.4	27.176	833.94	1072.5	38.281	40.948	1	0	-14.255	-4.1369	-4.5164	-29.447	20.589	10.515	4.644	29.567	6.3342	6.3785	0.12758	0.1199	1642.4
5.01	502	60	NaN	22.397	9.7529	-22.815	-167.67	24.493	12.575	-24.145	-801.13	1218.4	26.978	833.9	1072.5	38.31	38.52	1	0	-14.327	-4.2086	-4.5167	-29.447	20.606	10.536	4.658	29.588	6.2792	6.3269	0.14128	0.14035	1642.3
5.02	503	60	NaN	22.379	9.72	-22.779	-167.68	24.492	12.594	-24.29	-801.17	1218.4	27.005	833.88	1072.5	37.955	39.502	1	0	-14.404	-4.2858	-4.5155	-29.446	20.582	10.519	4.6251	29.587	6.1774	6.2331	0.10956	0.14132	1642.3
5.03	504	60	NaN	22.362	9.7264	-22.74	-167.7	24.459	12.586	-24.398	-801.14	1218.4	26.985	833.96	1072.5	38.437	38.453	1	0	-14.441	-4.3225	-4.5133	-29.444	20.562	10.502	4.6309	29.554	6.1211	6.1795	0.11763	0.11044	1642.4
5.04	505	60	NaN	22.387	9.7893	-22.727	-167.71	24.442	12.585	-24.359	-800.96	1218.4	26.963	833.97	1072.5	39.615	39.28	1	0	-14.443	-4.3248	-4.5105	-29.441	20.589	10.49	4.6928	29.538	6.1452	6.1652	0.18229	0.097278	1642.2
5.05	506	60	NaN	22.402	9.8024	-22.72	-167.73	24.432	12.589	-24.381	-800.87	1218.4	26.957	833.97	1072.5	41.756	39.305	1	0	-14.319	-4.2009	-4.5086	-29.439	20.604	10.474	4.7053	29.529	6.2845	6.2735	0.19669	0.090376	1642.1
5.06	507	60	NaN	22.404	9.7627	-22.732	-167.74	24.423	12.607	-24.404	-800.9	1218.4	26.995	833.99	1072.5	45.8	39.309	1	0	-14.22	-4.1026	-4.5071	-29.438	20.603	10.461	4.6667	29.519	6.3827	6.3581	0.15962	0.08188	1642.2
5.07	508	60	NaN	22.402	9.712	-22.768	-167.75	24.41	12.618	-24.366	-800.97	1218.4	27.021	834	1072.5	48.806	41.385	1	0	-14.147	-4.0293	-4.5062	-29.437	20.602	10.454	4.6176	29.504	6.4552	6.4251	0.11148	0.067269	1642.3
5.08	509	60	NaN	22.402	9.675	-22.811	-167.75	24.402	12.582	-24.307	-801.04	1218.3	26.924	834.01	1072.5	49.14	42.36	1	0	-14.064	-3.9473	-4.5062	-29.437	20.608	10.454	4.5808	29.496	6.5434	6.5067	0.074626	0.059227	1642.3
5.09	510	60	NaN	22.42	9.6587	-22.874	-167.76	24.455	12.523	-24.161	-801.08	1218.3	26.733	833.95	1072.6	49.151	42.052	1	0	-13.983	-3.8658	-4.5062	-29.437	20.637	10.46	4.5678	29.546	6.6548	6.5943	0.061612	0.10893	1642.3
5.1	511	60	NaN	22.399	9.6713	-22.843	-167.76	24.435	12.548	-24.242	-801.02	1218.3	26.792	833.96	1072.5	47.504	40.75	1	0	-13.931	-3.8145	-4.5051	-29.436	20.611	10.456	4.5791	29.527	6.6803	6.6412	0.07394	0.091457	1642.3
5.11	512	60	NaN	22.392	9.7039	-22.78	-167.76	24.441	12.576	-24.394	-800.89	1218.3	26.862	833.93	1072.5	46.521	41.268	1	0	-13.81	-3.6941	-4.5041	-29.435	20.596	10.443	4.6112	29.534	6.786	6.7484	0.10707	0.099143	1642.1
5.12	513	60	NaN	22.376	9.7368	-22.74	-167.76	24.447	12.567	-24.488	-800.81	1218.3	26.822	833.93	1072.6	45.844	38.782	1	0	-13.615	-3.5	-4.503	-29.433	20.579	10.447	4.6429	29.541	6.9636	6.9469	0.13994	0.10753	1642
5.13	514	60	NaN	22.368	9.7696	-22.742	-167.76	24.428	12.582	-24.456	-800.76	1218.4	26.881	833.96	1072.5	46.19	40.867	1	0	-13.547	-3.4325	-4.5035	-29.434	20.569	10.437	4.6747	29.523	7.0221	7.0045	0.17113	0.089103	1642
5.14	515	60	NaN	22.363	9.7972	-22.772	-167.78	24.421	12.599	-24.33	-800.75	1218.4	26.942	833.96	1072.5	47.507	39.813	1	0	-13.476	-3.3611	-4.5031	-29.434	20.566	10.428	4.7024	29.516	7.0905	7.0665	0.19922	0.08231	1642
5.15	516	60	NaN	22.353	9.8116	-22.793	-167.77	24.429	12.585	-24.238	-800.78	1218.4	26.894	833.93	1072.6	48.356	39.992	1	0	-13.384	-3.2699	-4.5011	-29.432	20.561	10.434	4.7176	29.523	7.177	7.1642	0.21648	0.091213	1642
5.16	517	60	NaN	22.346	9.8155	-22.771	-167.77	24.4	12.563	-24.283	-800.78	1218.4	26.849	833.96	1072.5	48.963	39.544	1	0	-13.302	-3.1885	-4.5002	-29.431	20.554	10.438	4.721	29.494	7.252	7.2496	0.2208	0.063517	1642
5.17	518	60	NaN	22.355	9.8361	-22.752	-167.77	24.378	12.576	-24.304	-800.72	1218.3	26.904	833.98	1072.5	49.322	42.185	1	0	-13.223	-3.1091	-4.4994	-29.43	20.561	10.433	4.7416	29.472	7.3383	7.3242	0.2422	0.042547	1642
5.18	519	60	NaN	22.342	9.835	-22.669	-167.77	24.345	12.596	-24.537	-800.71	1218.4	26.991	834	1072.5	49.797	43.039	1	0	-13.262	-3.1479	-4.4963	-29.427	20.537	10.424	4.7382	29.442	7.275	7.2756	0.24192	0.014969	1642
5.19	520	60	NaN	22.352	9.8429	-22.662	-167.77	24.365	12.539	-24.545	-800.69	1218.4	26.839	833.95	1072.5	50.73	42.432	1	0	-13.268	-3.1549	-4.4927	-29.423	20.552	10.434	4.7458	29.462	7.2834	7.2796	0.25311	0.038924	1641.9
5.2	521	60	NaN	22.363	9.8452	-22.687	-167.75	24.38	12.509	-24.463	-800.7	1218.4	26.75	833.92	1072.6	51.36	39.724	1	0	-13.195	-3.0817	-4.4888	-29.419	20.568	10.452	4.7499	29.475	7.373	7.3701	0.26111	0.055942	1641.9
5.21	522	60	NaN	22.37	9.8426	-22.722	-167.75	24.354	12.525	-24.377	-800.75	1218.4	26.82	833.94	1072.6	52.246	41.604	1	0	-13.169	-3.0557	-4.4842	-29.415	20.576	10.452	4.748	29.449	7.4076	7.3968	0.26379	0.034113	1642
5.22	523	60	NaN	22.387	9.8411	-22.751	-167.76	24.313	12.556	-24.318	-800.8	1218.4	26.945	833.98	1072.5	52.772	43.879	1	0	-13.132	-3.0185	-4.4796	-29.41	20.591	10.445	4.7457	29.408	7.4599	7.4268	0.26612	-0.0020664	1642.1
5.23	524	60	NaN	22.411	9.8437	-22.759	-167.76	24.297	12.565	-24.32	-800.83	1218.4	26.99	833.99	1072.5	53.431	42.698	1	0	-13.029	-2.9162	-4.4752	-29.406	20.613	10.443	4.7478	29.393	7.5844	7.5267	0.27256	-0.013043	1642.1
5.24	525	60	NaN	22.42	9.8498	-22.734	-167.76	24.313	12.546	-24.414	-800.81	1218.4	26.948	833.96	1072.5	52.974	42.077	1	0	-12.948	-2.8362	-4.472	-29.402	20.621	10.438	4.7543	29.409	7.6725	7.6021	0.28235	0.006502	1642.1
5.25	526	60	NaN	22.443	9.8671	-22.728	-167.76	24.334	12.53	-24.449	-800.78	1218.4	26.886	833.92	1072.5	52.562	43.573	1	0	-12.877	-2.7655	-4.4692	-29.4	20.644	10.444	4.7712	29.43	7.7667	7.6784	0.30201	0.030412	1642
5.26	527	60	NaN	22.445	9.8627	-22.754	-167.77	24.311	12.58	-24.394	-800.84	1218.4	27.044	833.95	1072.5	52.92	44.183	1	0	-12.782	-2.67	-4.4643	-29.395	20.643	10.425	4.7661	29.407	7.8611	7.755	0.30175	0.012548	1642.1
5.27	528	60	NaN	22.444	9.8553	-22.794	-167.78	24.333	12.575	-24.311	-800.89	1218.4	27.017	833.91	1072.5	52.919	42.584	1	0	-12.699	-2.5875	-4.4574	-29.388	20.646	10.426	4.7601	29.428	7.9472	7.8381	0.30263	0.040487	1642.1
5.28	529	60	NaN	22.44	9.8272	-22.804	-167.78	24.337	12.564	-24.331	-800.96	1218.4	26.987	833.9	1072.5	53.027	43.241	1	0	-12.684	-2.5729	-4.4457	-29.376	20.642	10.42	4.7315	29.433	7.9579	7.8467	0.2858	0.056906	1642.2
5.29	530	60	NaN	22.433	9.7952	-22.812	-167.79	24.343	12.549	-24.349	-801.02	1218.4	26.942	833.88	1072.5	52.673	43.451	1	0	-12.671	-2.5599	-4.4416	-29.372	20.636	10.414	4.6995	29.438	7.9646	7.8538	0.25791	0.066171	1642.2
5.3	531	60	NaN	22.423	9.7607	-22.826	-167.79	24.359	12.534	-24.334	-801.07	1218.3	26.875	833.84	1072.5	52.706	44.166	1	0	-12.659	-2.5478	-4.4412	-29.372	20.629	10.418	4.666	29.454	7.9702	7.8707	0.22484	0.082501	1642.2
5.31	532	60	NaN	22.413	9.721	-22.83	-167.78	24.369	12.535	-24.336	-801.11	1218.3	26.848	833.79	1072.5	52.409	44.267	1	0	-12.647	-2.5356	-4.4407	-29.371	20.62	10.427	4.6271	29.463	7.9735	7.8914	0.18645	0.092125	1642.2
5.32	533	60	NaN	22.408	9.6926	-22.826	-167.78	24.353	12.56	-24.36	-801.11	1218.3	26.919	833.8	1072.5	51.844	44.578	1	0	-12.634	-2.5234	-4.4402	-29.371	20.611	10.42	4.5994	29.447	7.9767	7.8962	0.15919	0.075811	1642.2
5.33	534	60	NaN	22.4	9.6744	-22.851	-167.79	24.35	12.556	-24.271	-801.16	1218.3	26.902	833.78	1072.5	51.923	42.577	1	0	-12.622	-2.5113	-4.4398	-29.37	20.608	10.416	4.5812	29.443	7.9855	7.9048	0.14141	0.073204	1642.2
5.34	535	60	NaN	22.397	9.6639	-22.862	-167.78	24.356	12.518	-24.228	-801.14	1218.3	26.778	833.76	1072.5	50.948	45.756	1	0	-12.61	-2.4991	-4.4393	-29.37	20.61	10.43	4.5718	29.448	8.0003	7.9308	0.13246	0.077927	1642.2
5.35	536	60	NaN	22.387	9.6405	-22.861	-167.79	24.331	12.57	-24.238	-801.2	1218.3	26.926	833.76	1072.5	49.992	43.444	1	0	-12.598	-2.4869	-4.4389	-29.369	20.595	10.421	4.5476	29.424	7.997	7.9338	0.10871	0.055067	1642.2
5.36	537	60	NaN	22.387	9.643	-22.85	-167.78	24.328	12.558	-24.231	-801.18	1218.3	26.884	833.76	1072.5	50.352	44.638	1	0	-12.585	-2.4748	-4.4384	-29.369	20.596	10.425	4.5503	29.421	8.011	7.9505	0.1119	0.051665	1642.2
5.37	538	60	NaN	22.384	9.6464	-22.819	-167.78	24.312	12.549	-24.288	-801.14	1218.3	26.853	833.76	1072.5	50.651	45.951	1	0	-12.573	-2.4626	-4.438	-29.368	20.592	10.43	4.5533	29.405	8.0186	7.9676	0.11531	0.036836	1642.2
5.38	539	60	NaN	22.383	9.6515	-22.782	-167.77	24.301	12.556	-24.375	-801.12	1218.3	26.863	833.74	1072.5	50.259	45.524	1	0	-12.561	-2.4504	-4.4375	-29.368	20.587	10.43	4.5572	29.395	8.0264	7.9798	0.11966	0.026944	1642.1
5.39	540	60	NaN	22.396	9.6731	-22.766	-167.77	24.31	12.549	-24.388	-801.08	1218.3	26.827	833.71	1072.5	48.564	44.994	1	0	-12.549	-2.4383	-4.4371	-29.368	20.602	10.433	4.5782	29.405	8.053	7.9945	0.1411	0.037801	1642.1
5.4	541	60	NaN	22.403	9.685	-22.779	-167.77	24.266	12.598	-24.338	-801.07	1218.3	26.967	833.76	1072.5	45.263	42.664	0	0	-12.537	-2.4261	-4.4366	-29.367	20.605	10.431	4.5889	29.363	8.0688	8.0053	0.15231	-0.0045276	1642.1
5.41	542	60	NaN	22.407	9.6962	-22.795	-167.78	24.274	12.593	-24.266	-801.07	1218.3	26.928	833.74	1072.5	41.58	40.539	0	0	-12.524	-2.414	-4.4361	-29.367	20.613	10.431	4.6002	29.37	8.0889	8.0171	0.16402	0.0038308	1642.1
5.42	543	60	NaN	22.409	9.691	-22.772	-167.77	24.263	12.617	-24.35	-801.06	1218.4	26.968	833.74	1072.5	40.09	41.727	0	0	-12.512	-2.4018	-4.4357	-29.366	20.611	10.435	4.5938	29.36	8.0992	8.0329	0.15812	-0.0060175	1642.1
5.43	544	60	NaN	22.419	9.7018	-22.767	-167.76	24.287	12.584	-24.37	-801.02	1218.4	26.839	833.7	1072.5	42.796	38.982	0	0	-12.5	-2.3896	-4.4352	-29.366	20.624	10.443	4.6044	29.385	8.1245	8.0532	0.16912	0.018997	1642
5.44	545	60	NaN	22.425	9.7146	-22.761	-167.77	24.291	12.583	-24.392	-801	1218.4	26.8	833.71	1072.5	44.031	38.362	0	0	-12.488	-2.3775	-4.4348	-29.365	20.632	10.441	4.6165	29.389	8.1438	8.0631	0.18168	0.023401	1642
5.45	546	60	NaN	22.436	9.7339	-22.777	-167.77	24.291	12.597	-24.329	-800.98	1218.4	26.808	833.72	1072.5	47.311	38.099	0	0	-12.476	-2.3653	-4.4343	-29.365	20.645	10.435	4.6357	29.389	8.1692	8.0694	0.20141	0.023911	1642
5.46	547	60	NaN	22.449	9.7506	-22.796	-167.78	24.3	12.594	-24.247	-800.96	1218.4	26.773	833.72	1072.5	46.112	38.82	0	0	-12.463	-2.3531	-4.4339	-29.364	20.661	10.432	4.6528	29.398	8.198	8.0791	0.21898	0.033751	1642
5.47	548	60	NaN	22.453	9.7476	-22.783	-167.78	24.315	12.579	-24.28	-800.96	1218.4	26.692	833.71	1072.5	47.837	38.987	0	0	-12.451	-2.341	-4.4334	-29.364	20.667	10.434	4.6501	29.413	8.2163	8.0935	0.21665	0.048755	1642
5.48	549	60	NaN	22.462	9.7384	-22.785	-167.77	24.354	12.558	-24.272	-801.01	1218.4	26.578	833.66	1072.5	46.076	40.199	0	0	-12.439	-2.3288	-4.433	-29.363	20.68	10.444	4.6418	29.45	8.2415	8.1156	0.20883	0.086909	1642
5.49	550	60	NaN	22.466	9.7412	-22.772	-167.8	24.323	12.579	-24.301	-801	1218.4	26.664	833.73	1072.5	43.818	39.345	0	0	-12.427	-2.3166	-4.4325	-29.363	20.68	10.416	4.6436	29.421	8.2535	8.0994	0.21114	0.05763	1642
5.5	551	60	NaN	22.479	9.7554	-22.769	-167.79	24.334	12.555	-24.299	-800.97	1218.4	26.554	833.71	1072.5	43.502	37.811	0	0	-12.414	-2.3045	-4.432	-29.363	20.697	10.429	4.6579	29.432	8.2827	8.1244	0.22582	0.069396	1642
5.51	552	60	NaN	22.49	9.7583	-22.767	-167.8	24.326	12.589	-24.296	-800.97	1218.4	26.647	833.72	1072.5	42.504	39.469	0	0	-12.402	-2.2923	-4.4316	-29.362	20.705	10.419	4.6612	29.424	8.3026	8.1269	0.22963	0.061536	1642
5.52	553	60	NaN	22.496	9.7334	-22.753	-167.8	24.321	12.598	-24.365	-801.04	1218.4	26.671	833.73	1072.5	40.885	38.16	0	0	-12.39	-2.2801	-4.4311	-29.362	20.708	10.411	4.6363	29.418	8.318	8.1313	0.2052	0.055995	1642.1
5.53	554	60	NaN	22.499	9.7239	-22.754	-167.8	24.318	12.59	-24.374	-801.08	1218.4	26.648	833.74	1072.5	40.742	37.285	0	0	-12.378	-2.268	-4.4307	-29.361	20.711	10.411	4.6272	29.415	8.3335	8.1429	0.19653	0.05387	1642.1
5.54	555	60	NaN	22.504	9.7403	-22.766	-167.8	24.305	12.607	-24.314	-801.06	1218.4	26.708	833.75	1072.5	38.396	37.103	0	0	-12.366	-2.2558	-4.4302	-29.361	20.716	10.408	4.6441	29.401	8.3507	8.1519	0.21384	0.040273	1642.1
5.55	556	60	NaN	22.513	9.7459	-22.764	-167.81	24.279	12.641	-24.32	-801.03	1218.4	26.814	833.77	1072.5	37.395	37.605	0	0	-12.353	-2.2436	-4.4298	-29.36	20.722	10.4	4.6494	29.375	8.3684	8.1563	0.21966	0.015015	1642.1
5.56	557	60	NaN	22.511	9.7476	-22.767	-167.8	24.283	12.61	-24.299	-801.03	1218.3	26.725	833.76	1072.5	32.535	38.635	0	0	-12.341	-2.2315	-4.4293	-29.36	20.723	10.41	4.6518	29.378	8.3818	8.1782	0.2225	0.018704	1642.1
5.57	558	60	NaN	22.516	9.7144	-22.767	-167.81	24.276	12.606	-24.341	-801.1	1218.3	26.728	833.77	1072.5	28.382	38.281	0	0	-12.329	-2.2193	-4.4289	-29.359	20.727	10.401	4.62	29.371	8.3984	8.1821	0.19113	0.011272	1642.1
5.58	559	60	NaN	22.509	9.7126	-22.787	-167.8	24.304	12.575	-24.262	-801.11	1218.3	26.607	833.71	1072.5	26.442	38.002	0	0	-12.317	-2.2072	-4.4284	-29.359	20.727	10.418	4.6201	29.396	8.4102	8.2113	0.19172	0.037095	1642.1
5.59	560	60	NaN	22.495	9.7025	-22.779	-167.81	24.275	12.621	-24.288	-801.09	1218.3	26.757	833.73	1072.5	26.969	39.933	0	0	-12.304	-2.195	-4.428	-29.358	20.707	10.398	4.6098	29.368	8.4024	8.2034	0.18181	0.0096258	1642.1
5.6	561	60	NaN	22.487	9.6914	-22.783	-167.82	24.269	12.592	-24.271	-801.08	1218.2	26.705	833.75	1072.5	26.306	38.256	0	0	-12.292	-2.1828	-4.4275	-29.358	20.701	10.399	4.5997	29.361	8.409	8.2161	0.17218	0.0026636	1642.1
5.61	562	60	NaN	22.482	9.6817	-22.794	-167.82	24.263	12.585	-24.228	-801.08	1218.2	26.687	833.75	1072.5	25.92	38.278	0	0	-12.28	-2.1707	-4.427	-29.358	20.698	10.399	4.5909	29.354	8.418	8.228	0.1639	-0.0032572	1642.1
5.62	563	60	NaN	22.474	9.6666	-22.787	-167.83	24.237	12.637	-24.241	-801.06	1218.2	26.832	833.77	1072.5	24.765	37.233	0	0	-12.268	-2.1585	-4.4266	-29.357	20.684	10.38	4.5756	29.328	8.4165	8.2215	0.14905	-0.028745	1642.1
5.63	564	60	NaN	22.466	9.6416	-22.768	-167.83	24.235	12.613	-24.298	-801.04	1218.2	26.792	833.79	1072.5	27.227	36.813	0	0	-12.256	-2.1463	-4.4261	-29.357	20.676	10.377	4.5519	29.325	8.4206	8.2303	0.12579	-0.031857	1642.1
5.64	565	60	NaN	22.463	9.6249	-22.773	-167.84	24.254	12.644	-24.288	-801.05	1218.1	26.838	833.71	1072.5	23.649	36.972	0	0	-12.243	-2.1342	-4.4257	-29.356	20.672	10.37	4.5356	29.343	8.4287	8.236	0.10988	-0.012782	1642
5.65	566	60	NaN	22.463	9.6099	-22.779	-167.84	24.246	12.591	-24.265	-801.04	1218.1	26.748	833.74	1072.5	26.278	37.64	0	0	-12.231	-2.122	-4.4252	-29.356	20.676	10.376	4.5221	29.334	8.4448	8.2535	0.096905	-0.021434	1642
5.66	567	60	NaN	22.471	9.6002	-22.788	-167.84	24.247	12.581	-24.223	-801.03	1218.1	26.718	833.76	1072.5	23.649	36.55	0	0	-12.219	-2.1098	-4.4248	-29.355	20.687	10.372	4.5133	29.334	8.4676	8.262	0.088535	-0.021231	1642
5.67	568	60	NaN	22.481	9.5728	-22.785	-167.84	24.219	12.62	-24.248	-801.02	1218.1	26.837	833.77	1072.5	24.193	37.854	0	0	-12.207	-2.0977	-4.4243	-29.355	20.691	10.368	4.4859	29.306	8.484	8.2701	0.061638	-0.048426	1642.1
5.68	569	60	NaN	22.489	9.5587	-22.799	-167.83	24.217	12.615	-24.199	-801.01	1218.1	26.821	833.76	1072.5	25.944	36.57	0	0	-12.195	-2.0855	-4.4239	-29.354	20.702	10.38	4.4729	29.303	8.5072	8.294	0.049035	-0.051539	1642
5.69	570	60	NaN	22.497	9.5579	-22.817	-167.83	24.229	12.599	-24.129	-800.99	1218	26.759	833.73	1072.5	23.649	38.023	0	0	-12.182	-2.0733	-4.4234	-29.354	20.714	10.385	4.4729	29.314	8.5319	8.3112	0.049509	-0.03953	1642
5.7	571	60	NaN	22.506	9.5536	-22.817	-167.84	24.235	12.608	-24.13	-800.96	1218	26.774	833.71	1072.5	25.021	37.405	0	0	-12.17	-2.0612	-4.4229	-29.353	20.722	10.373	4.4684	29.321	8.5521	8.3114	0.045455	-0.032739	1641.9
5.71	572	60	NaN	22.517	9.5432	-22.81	-167.84	24.254	12.594	-24.157	-800.93	1218	26.725	833.68	1072.5	27.366	39.027	0	0	-12.158	-2.049	-4.4225	-29.353	20.734	10.374	4.4587	29.338	8.576	8.3253	0.036166	-0.01468	1641.9
5.72	573	60	NaN	22.517	9.5289	-22.797	-167.83	24.242	12.614	-24.189	-800.93	1218	26.783	833.69	1072.5	24.736	40.679	0	0	-12.146	-2.0368	-4.422	-29.353	20.731	10.381	4.4454	29.326	8.5849	8.3442	0.023326	-0.026855	1641.9
5.73	574	2.5	NaN	22.553	9.5438	-22.788	-167.84	24.242	12.621	-24.16	-800.85	1218	26.818	833.68	1072.5	25.754	37.293	0	0	-12.133	-2.0247	-4.4216	-29.352	20.767	10.376	4.4599	29.326	8.6332	8.3512	0.038334	-0.026319	1641.8
5.74	575	2.5	NaN	22.553	9.5573	-22.785	-167.84	24.228	12.627	-24.127	-800.81	1218	26.846	833.73	1072.5	23.694	37.326	0	0	-12.121	-2.0125	-4.4211	-29.352	20.766	10.374	4.4722	29.313	8.6452	8.3615	0.051096	-0.038979	1641.8
5.75	576	2.5	NaN	22.55	9.543	-22.761	-167.82	24.282	12.542	-24.18	-800.78	1218	26.594	833.67	1072.6	24.611	36.565	0	0	-12.109	-2.0004	-4.4207	-29.351	20.77	10.396	4.4599	29.365	8.6612	8.3954	0.039236	0.013922	1641.7
5.76	577	2.5	NaN	22.547	9.5363	-22.74	-167.83	24.255	12.557	-24.227	-800.75	1218	26.669	833.72	1072.6	23.649	36.431	0	0	-12.097	-1.9882	-4.4202	-29.351	20.764	10.383	4.4523	29.339	8.6668	8.3951	0.032093	-0.011299	1641.7
5.77	578	2.5	NaN	22.551	9.5506	-22.747	-167.84	24.248	12.567	-24.167	-800.69	1218	26.695	833.74	1072.5	24.204	35.708	0	0	-12.085	-1.976	-4.4198	-29.35	20.769	10.376	4.466	29.333	8.6841	8.4	0.046249	-0.017686	1641.7
5.78	579	2.5	NaN	22.556	9.5617	-22.764	-167.85	24.269	12.554	-24.078	-800.65	1218	26.636	833.72	1072.6	23.649	33.096	0	0	-12.072	-1.9639	-4.4193	-29.35	20.778	10.378	4.4775	29.353	8.7059	8.4137	0.058226	0.002951	1641.6
5.79	580	2.5	NaN	22.55	9.5538	-22.758	-167.85	24.268	12.56	-24.085	-800.64	1218.1	26.654	833.74	1072.6	23.649	35.53	0	0	-12.06	-1.9517	-4.4188	-29.349	20.772	10.37	4.4693	29.352	8.7121	8.4186	0.050443	0.0029474	1641.6
5.8	581	2.5	NaN	22.537	9.5501	-22.727	-167.86	24.258	12.577	-24.158	-800.58	1218.1	26.685	833.76	1072.6	23.649	33.348	0	0	-12.048	-1.9395	-4.4184	-29.349	20.755	10.361	4.4649	29.344	8.7073	8.4212	0.046526	-0.0053306	1641.6
5.81	582	2.5	NaN	22.535	9.5682	-22.749	-167.87	24.269	12.6	-24.053	-800.52	1218.1	26.739	833.74	1072.6	23.649	32.857	0	0	-12.036	-1.9274	-4.4179	-29.348	20.755	10.353	4.4832	29.354	8.7195	8.4257	0.065255	0.0054065	1641.5
5.82	583	2.5	NaN	22.526	9.5766	-22.716	-167.88	24.247	12.596	-24.15	-800.41	1218.1	26.737	833.8	1072.5	23.649	30.293	0	0	-12.024	-1.9152	-4.4175	-29.348	20.742	10.336	4.4891	29.335	8.7188	8.4212	0.071664	-0.013082	1641.5
5.83	584	2.5	NaN	22.522	9.5819	-22.727	-167.87	24.253	12.6	-24.099	-800.35	1218.1	26.73	833.8	1072.6	23.649	29.401	0	0	-12.011	-1.903	-4.417	-29.348	20.74	10.344	4.4957	29.339	8.7289	8.4413	0.078629	-0.0086463	1641.4
5.84	585	2.5	NaN	22.518	9.5809	-22.738	-167.87	24.262	12.578	-24.064	-800.31	1218.1	26.662	833.79	1072.6	23.649	27.098	0	0	-11.999	-1.8909	-4.4166	-29.347	20.74	10.348	4.495	29.348	8.7405	8.4566	0.078402	0.0010483	1641.3
5.85	586	2.5	NaN	22.514	9.5735	-22.748	-167.87	24.262	12.575	-24.044	-800.28	1218.1	26.653	833.78	1072.6	23.649	26.192	0	0	-11.987	-1.8787	-4.4161	-29.347	20.737	10.351	4.488	29.348	8.7503	8.4727	0.071895	0.0010596	1641.3
5.86	587	2.5	NaN	22.509	9.565	-22.752	-167.86	24.27	12.564	-24.045	-800.23	1218	26.607	833.75	1072.6	23.649	24.281	0	0	-11.97	-1.8619	-4.4103	-29.341	20.733	10.364	4.4806	29.354	8.7634	8.5023	0.070361	0.01351	1641.2
5.87	588	2.5	NaN	22.5	9.5538	-22.748	-167.85	24.285	12.553	-24.071	-800.16	1218	26.539	833.72	1072.6	23.649	24.143	0	0	-11.952	-1.8438	-4.4029	-29.333	20.726	10.374	4.4702	29.369	8.7743	8.5304	0.067332	0.035198	1641.1
5.88	589	2.5	NaN	22.493	9.5351	-22.751	-167.86	24.273	12.602	-24.082	-800.12	1218	26.648	833.7	1072.6	23.649	24.338	0	0	-11.934	-1.8256	-4.3954	-29.326	20.715	10.365	4.4511	29.357	8.781	8.5395	0.055629	0.030786	1641.1
5.89	590	2.5	NaN	22.496	9.532	-22.785	-167.85	24.237	12.579	-23.971	-800.03	1218	26.645	833.79	1072.6	23.649	24.005	0	0	-11.915	-1.8075	-4.388	-29.319	20.722	10.375	4.4491	29.32	8.8065	8.5673	0.061107	0.0015271	1641.1
5.9	591	2.5	NaN	22.496	9.518	-22.777	-167.85	24.201	12.614	-24.006	-799.97	1217.9	26.753	833.82	1072.5	23.649	24.005	0	0	-11.897	-1.7894	-4.3806	-29.311	20.717	10.366	4.4345	29.284	8.8194	8.577	0.053862	-0.026921	1641
5.91	592	2.5	NaN	22.491	9.5104	-22.803	-167.85	24.214	12.612	-23.938	-799.93	1217.9	26.737	833.81	1072.5	23.649	24.005	0	0	-11.879	-1.7712	-4.3732	-29.304	20.714	10.374	4.4282	29.296	8.8355	8.603	0.055016	-0.0078418	1641
5.92	593	2.5	NaN	22.491	9.4979	-22.816	-167.83	24.23	12.596	-23.907	-799.88	1217.9	26.657	833.78	1072.6	23.649	24.005	0	0	-11.88	-1.7719	-4.3673	-29.298	20.718	10.394	4.4168	29.311	8.8389	8.6224	0.049496	0.013556	1640.9
5.93	594	2.5	NaN	22.486	9.4753	-22.817	-167.83	24.235	12.587	-23.926	-799.86	1217.9	26.612	833.77	1072.6	23.649	24.005	0	0	-11.953	-1.8451	-4.3673	-29.298	20.714	10.4	4.3947	29.316	8.761	8.5544	0.027343	0.017805	1640.9
5.94	595	2.5	NaN	22.479	9.4621	-22.823	-167.83	24.232	12.609	-23.916	-799.8	1217.9	26.659	833.77	1072.6	23.649	24.005	0	0	-11.995	-1.8871	-4.3677	-29.298	20.706	10.396	4.3817	29.313	8.7108	8.5086	0.014024	0.014475	1640.8
5.95	596	2.5	NaN	22.477	9.4583	-22.834	-167.83	24.243	12.622	-23.873	-799.73	1217.8	26.67	833.75	1072.6	23.649	24.005	0	0	-12.04	-1.9312	-4.3684	-29.299	20.704	10.401	4.3788	29.322	8.6647	8.4701	0.010348	0.023174	1640.7
5.96	597	2.5	NaN	22.473	9.4424	-22.839	-167.82	24.274	12.585	-23.871	-799.72	1217.8	26.532	833.71	1072.6	23.649	24.005	0	0	-12.246	-2.1363	-4.3706	-29.301	20.706	10.413	4.3638	29.353	8.4605	8.2765	-0.0068205	0.051735	1640.6
5.97	598	2.5	NaN	22.468	9.4362	-22.848	-167.84	24.282	12.65	-23.847	-799.69	1217.8	26.669	833.67	1072.6	23.649	24.005	0	0	-12.413	-2.3027	-4.3719	-29.302	20.697	10.389	4.3575	29.361	8.2839	8.0866	-0.014447	0.058134	1640.6
5.98	599	2.5	NaN	22.47	9.4181	-22.833	-167.83	24.279	12.599	-23.91	-799.67	1217.8	26.569	833.71	1072.6	23.649	24.005	0	0	-12.549	-2.438	-4.3724	-29.303	20.7	10.403	4.3403	29.357	8.1511	7.9651	-0.032122	0.054002	1640.6
5.99	600	2.5	NaN	22.47	9.416	-22.832	-167.83	24.275	12.584	-23.906	-799.65	1217.8	26.543	833.73	1072.6	23.649	24.005	0	0	-12.675	-2.5643	-4.3726	-29.303	20.701	10.399	4.3386	29.353	8.0252	7.8345	-0.033972	0.049525	1640.6
6	601	2.5	NaN	22.467	9.4243	-22.845	-167.83	24.3	12.547	-23.864	-799.62	1217.8	26.407	833.7	1072.6	23.649	24.005	0	0	-12.815	-2.7034	-4.3724	-29.303	20.704	10.411	4.3479	29.377	7.8888	7.7078	-0.024509	0.073808	1640.5
6.01	602	2.5	NaN	22.463	9.4292	-22.844	-167.82	24.275	12.569	-23.855	-799.61	1217.8	26.448	833.76	1072.6	23.649	24.005	0	0	-13.176	-3.0628	-4.3702	-29.301	20.699	10.411	4.3523	29.352	7.5229	7.3487	-0.017906	0.05096	1640.6
6.02	603	2.5	NaN	22.462	9.4283	-22.831	-167.82	24.245	12.602	-23.877	-799.6	1217.8	26.517	833.8	1072.6	23.649	24.005	0	0	-13.414	-3.2998	-4.3692	-29.3	20.695	10.413	4.3506	29.323	7.2807	7.113	-0.018555	0.023363	1640.6
6.03	604	2.5	NaN	22.462	9.4276	-22.822	-167.81	24.243	12.609	-23.903	-799.61	1217.8	26.498	833.8	1072.6	23.649	24.005	0	0	-13.543	-3.428	-4.3692	-29.3	20.695	10.421	4.35	29.32	7.1519	6.9934	-0.019203	0.020674	1640.6
6.04	605	2.5	NaN	22.46	9.4314	-22.818	-167.81	24.228	12.63	-23.912	-799.6	1217.8	26.527	833.84	1072.6	23.649	24.005	0	0	-13.733	-3.6172	-4.3721	-29.303	20.691	10.418	4.3539	29.305	6.9583	6.8008	-0.018178	0.002778	1640.7
6.05	606	2.5	NaN	22.461	9.4339	-22.814	-167.82	24.225	12.654	-23.891	-799.63	1217.8	26.57	833.86	1072.6	23.649	24.005	0	0	-13.92	-3.8039	-4.3747	-29.305	20.692	10.412	4.3568	29.302	6.7714	6.6076	-0.017961	-0.0031363	1640.7
6.06	607	2.5	NaN	22.454	9.4409	-22.806	-167.81	24.236	12.629	-23.914	-799.61	1217.8	26.45	833.86	1072.6	23.649	24.005	0	0	-14.103	-3.9859	-4.3771	-29.308	20.688	10.426	4.3641	29.313	6.5844	6.4401	-0.013	0.0054425	1640.7
6.07	608	2.5	NaN	22.455	9.4513	-22.812	-167.8	24.231	12.686	-23.87	-799.62	1217.8	26.559	833.85	1072.6	23.649	24.005	0	0	-14.281	-4.1629	-4.3796	-29.31	20.686	10.43	4.3755	29.307	6.4055	6.2672	-0.0041209	-0.0029746	1640.7
6.08	609	2.5	NaN	22.457	9.4582	-22.814	-167.8	24.247	12.659	-23.842	-799.64	1217.8	26.445	833.85	1072.6	23.649	24.005	0	0	-14.454	-4.3349	-4.3823	-29.313	20.693	10.433	4.383	29.323	6.2398	6.0983	0.00069676	0.0098249	1640.7
6.09	610	2.5	NaN	22.455	9.4534	-22.796	-167.81	24.224	12.675	-23.889	-799.67	1217.8	26.489	833.92	1072.6	23.649	24.005	0	0	-14.588	-4.4692	-4.3855	-29.316	20.689	10.419	4.3767	29.301	6.1002	5.95	-0.00884	-0.014959	1640.8
6.1	611	2.5	NaN	22.452	9.4463	-22.775	-167.82	24.216	12.696	-23.951	-799.7	1217.8	26.537	833.95	1072.6	23.649	24.005	0	0	-14.706	-4.5866	-4.3884	-29.319	20.682	10.412	4.369	29.293	5.9754	5.825	-0.019452	-0.025917	1640.9
6.11	612	2.5	NaN	22.453	9.4546	-22.784	-167.81	24.256	12.677	-23.909	-799.71	1217.8	26.441	833.9	1072.6	23.649	24.005	0	0	-14.802	-4.6818	-4.3908	-29.321	20.688	10.425	4.3788	29.332	5.8856	5.7433	-0.011937	0.010303	1640.8
6.12	613	2.5	NaN	22.458	9.4758	-22.812	-167.8	24.297	12.654	-23.783	-799.7	1217.8	26.337	833.86	1072.6	23.649	24.005	0	0	-14.813	-4.6927	-4.3931	-29.324	20.701	10.444	4.4011	29.372	5.8881	5.7512	0.007998	0.048162	1640.8
6.13	614	2.5	NaN	22.456	9.4673	-22.783	-167.79	24.29	12.647	-23.875	-799.72	1217.8	26.319	833.91	1072.6	23.649	24.005	0	0	-14.832	-4.7116	-4.3949	-29.325	20.697	10.45	4.3917	29.366	5.8646	5.7379	-0.0031857	0.040595	1640.8
6.14	615	2.5	NaN	22.459	9.4649	-22.796	-167.78	24.299	12.649	-23.819	-799.78	1217.8	26.295	833.91	1072.6	23.649	24.005	0	0	-14.903	-4.782	-4.3955	-29.326	20.702	10.458	4.3899	29.374	5.7998	5.6761	-0.0055967	0.048378	1640.9
6.15	616	2.5	NaN	22.461	9.4648	-22.763	-167.77	24.284	12.664	-23.915	-799.75	1217.8	26.336	833.95	1072.6	23.649	24.005	0	0	-14.951	-4.8304	-4.3969	-29.327	20.699	10.464	4.3884	29.361	5.7478	5.6333	-0.0085236	0.033194	1640.9
6.16	617	2.5	NaN	22.467	9.4708	-22.778	-167.77	24.302	12.655	-23.85	-799.76	1217.8	26.303	833.95	1072.6	23.649	24.005	0	0	-14.962	-4.8414	-4.3995	-29.33	20.709	10.469	4.3956	29.377	5.7463	5.6276	-0.0039489	0.046823	1640.9
6.17	618	2.5	NaN	22.472	9.4773	-22.784	-167.77	24.3	12.659	-23.806	-799.75	1217.8	26.311	833.96	1072.6	23.649	24.005	0	0	-14.88	-4.7592	-4.4005	-29.331	20.715	10.474	4.4022	29.375	5.8354	5.7151	0.0016273	0.044078	1640.9
6.18	619	2.5	NaN	22.479	9.4745	-22.778	-167.76	24.303	12.639	-23.814	-799.74	1217.8	26.241	833.96	1072.6	23.649	24.005	0	0	-14.775	-4.6546	-4.4015	-29.332	20.724	10.483	4.3992	29.378	5.9493	5.8288	-0.002282	0.046133	1640.9
6.19	620	2.5	NaN	22.486	9.4685	-22.773	-167.76	24.304	12.628	-23.824	-799.73	1217.8	26.201	833.96	1072.6	23.649	24.005	0	0	-14.664	-4.5446	-4.4034	-29.334	20.732	10.486	4.3934	29.38	6.0677	5.9415	-0.010045	0.045703	1640.9
6.2	621	2.5	NaN	22.487	9.4654	-22.768	-167.77	24.285	12.667	-23.816	-799.71	1217.8	26.317	833.96	1072.6	23.649	24.005	0	0	-14.508	-4.3895	-4.4062	-29.337	20.729	10.474	4.3903	29.36	6.2207	6.0849	-0.015932	0.023664	1640.9
6.21	622	2.5	NaN	22.482	9.4464	-22.764	-167.78	24.302	12.633	-23.826	-799.72	1217.8	26.223	833.93	1072.7	23.649	24.005	0	0	-14.359	-4.2406	-4.4098	-29.34	20.727	10.469	4.3721	29.377	6.3683	6.2287	-0.037678	0.036392	1640.9
6.22	623	2.5	NaN	22.488	9.4442	-22.756	-167.79	24.272	12.678	-23.846	-799.68	1217.8	26.364	833.95	1072.6	23.649	24.005	0	0	-14.319	-4.2006	-4.4153	-29.346	20.727	10.445	4.3689	29.348	6.4084	6.2445	-0.046384	0.0017368	1640.8
6.23	624	2.5	NaN	22.482	9.4344	-22.768	-167.8	24.281	12.655	-23.807	-799.68	1217.8	26.27	833.92	1072.6	23.649	24.005	0	0	-14.279	-4.1607	-4.4209	-29.351	20.726	10.443	4.36	29.355	6.4473	6.2825	-0.060893	0.0037484	1640.8
6.24	625	2.5	NaN	22.48	9.4244	-22.781	-167.8	24.269	12.672	-23.78	-799.68	1217.7	26.309	833.9	1072.6	23.649	24.005	0	0	-14.239	-4.1207	-4.4264	-29.357	20.724	10.441	4.3506	29.343	6.485	6.3199	-0.075794	-0.014309	1640.8
6.25	626	2.5	NaN	22.477	9.4132	-22.788	-167.81	24.248	12.665	-23.763	-799.69	1217.7	26.306	833.93	1072.6	23.649	24.005	0	0	-14.198	-4.0808	-4.4319	-29.362	20.722	10.431	4.3394	29.322	6.5233	6.3503	-0.092519	-0.040158	1640.8
6.26	627	2.5	NaN	22.475	9.4122	-22.791	-167.82	24.24	12.679	-23.76	-799.66	1217.7	26.35	833.92	1072.6	23.649	24.005	0	0	-14.158	-4.0408	-4.4375	-29.368	20.718	10.425	4.3386	29.313	6.5602	6.3843	-0.09887	-0.054625	1640.8
6.27	628	2.5	NaN	22.474	9.4102	-22.785	-167.82	24.233	12.705	-23.794	-799.63	1217.7	26.412	833.89	1072.6	23.649	24.005	0	0	-14.118	-4.0009	-4.443	-29.373	20.714	10.423	4.3368	29.307	6.5958	6.422	-0.10624	-0.066773	1640.7
6.28	629	2.5	NaN	22.472	9.3975	-22.779	-167.82	24.212	12.704	-23.836	-799.64	1217.7	26.419	833.91	1072.6	23.649	24.005	0	0	-14.078	-3.9609	-4.4486	-29.379	20.71	10.416	4.3233	29.286	6.6317	6.4549	-0.12526	-0.092863	1640.8
6.29	630	2.5	NaN	22.468	9.4009	-22.8	-167.83	24.196	12.731	-23.795	-799.62	1217.7	26.525	833.89	1072.6	23.649	24.005	0	0	-14.038	-3.9209	-4.4541	-29.385	20.703	10.408	4.3268	29.27	6.6653	6.4872	-0.12733	-0.11458	1640.7
6.3	631	2.5	NaN	22.456	9.3942	-22.764	-167.81	24.207	12.694	-23.952	-799.59	1217.7	26.408	833.85	1072.6	23.649	24.005	0	0	-13.998	-3.881	-4.4596	-29.39	20.69	10.423	4.3197	29.282	6.6919	6.5418	-0.13997	-0.1086	1640.6
6.31	632	2.5	NaN	22.456	9.4117	-22.802	-167.79	24.253	12.642	-23.842	-799.57	1217.7	26.233	833.72	1072.6	23.649	24.005	0	0	-13.958	-3.841	-4.4652	-29.396	20.7	10.45	4.3381	29.326	6.7421	6.6088	-0.12704	-0.06948	1640.5
6.32	633	2.5	NaN	22.446	9.4178	-22.798	-167.8	24.221	12.687	-23.87	-799.54	1217.7	26.378	833.74	1072.6	23.649	24.005	0	0	-13.917	-3.8011	-4.4707	-29.401	20.684	10.441	4.3431	29.296	6.7667	6.6403	-0.12757	-0.10531	1640.5
6.33	634	2.5	NaN	22.441	9.4165	-22.81	-167.8	24.185	12.717	-23.854	-799.54	1217.7	26.476	833.77	1072.6	23.649	24.005	0	0	-13.877	-3.7611	-4.4762	-29.407	20.676	10.438	4.3412	29.26	6.7988	6.6771	-0.135	-0.14666	1640.5
6.34	635	2.5	NaN	22.436	9.4174	-22.818	-167.79	24.172	12.722	-23.828	-799.54	1217.7	26.472	833.75	1072.6	23.649	24.005	0	0	-13.837	-3.7212	-4.4818	-29.412	20.672	10.447	4.3419	29.247	6.8345	6.7255	-0.13989	-0.16493	1640.5
6.35	636	2.5	NaN	22.432	9.4218	-22.818	-167.78	24.155	12.73	-23.812	-799.51	1217.7	26.481	833.72	1072.6	23.649	24.005	0	0	-13.797	-3.6812	-4.4873	-29.418	20.668	10.453	4.3455	29.232	6.871	6.7714	-0.14182	-0.18612	1640.4
6.36	637	2.5	NaN	22.434	9.4218	-22.814	-167.78	24.118	12.755	-23.799	-799.5	1217.7	26.557	833.72	1072.5	23.649	24.005	0	0	-13.757	-3.6413	-4.4929	-29.423	20.668	10.449	4.3444	29.196	6.9114	6.8078	-0.14844	-0.22762	1640.4
6.37	638	2.5	NaN	22.437	9.4104	-22.786	-167.78	24.103	12.768	-23.847	-799.48	1217.7	26.575	833.68	1072.5	23.649	24.005	0	0	-13.717	-3.6013	-4.4984	-29.429	20.669	10.452	4.3328	29.181	6.952	6.8509	-0.1656	-0.24815	1640.4
6.38	639	2.5	NaN	22.439	9.3992	-22.772	-167.76	24.102	12.736	-23.885	-799.5	1217.7	26.448	833.64	1072.5	23.649	24.005	0	0	-13.677	-3.5613	-4.5039	-29.434	20.674	10.473	4.3208	29.18	6.9973	6.9113	-0.18309	-0.25415	1640.4
6.39	640	2.5	NaN	22.444	9.4094	-22.781	-167.78	24.055	12.813	-23.822	-799.48	1217.7	26.687	833.66	1072.5	23.649	24.005	0	0	-13.637	-3.5214	-4.5095	-29.44	20.672	10.45	4.3301	29.134	7.0359	6.9287	-0.17937	-0.30568	1640.4
6.4	641	2.5	NaN	22.452	9.4056	-22.791	-167.78	24.049	12.78	-23.792	-799.49	1217.7	26.589	833.66	1072.5	23.649	24.005	0	0	-13.596	-3.4814	-4.515	-29.445	20.685	10.449	4.3262	29.129	7.0885	6.9673	-0.18883	-0.31695	1640.4
6.41	642	2.5	NaN	22.459	9.3979	-22.776	-167.78	24.049	12.788	-23.846	-799.51	1217.7	26.587	833.62	1072.5	23.649	24.005	0	0	-13.605	-3.4895	-4.5105	-29.441	20.69	10.45	4.3181	29.129	7.0852	6.9601	-0.1924	-0.31182	1640.3
6.42	643	2.5	NaN	22.466	9.3971	-22.773	-167.79	24.052	12.784	-23.863	-799.51	1217.7	26.568	833.59	1072.5	23.649	24.005	0	0	-13.674	-3.559	-4.4932	-29.424	20.698	10.445	4.3174	29.131	7.0232	6.8862	-0.17583	-0.29241	1640.3
6.43	644	2.5	NaN	22.472	9.4004	-22.781	-167.79	24.048	12.767	-23.851	-799.52	1217.7	26.519	833.57	1072.5	23.649	24.005	0	0	-13.744	-3.6286	-4.4759	-29.406	20.706	10.442	4.3206	29.128	6.9614	6.813	-0.15531	-0.27844	1640.3
6.44	645	2.5	NaN	22.474	9.3974	-22.778	-167.79	24.04	12.772	-23.897	-799.54	1217.7	26.524	833.57	1072.5	23.649	24.005	0	0	-14.073	-3.9559	-4.4728	-29.403	20.706	10.439	4.3169	29.12	6.6329	6.4835	-0.15585	-0.28312	1640.3
6.45	646	2.5	NaN	22.476	9.3898	-22.779	-167.8	24.042	12.774	-23.959	-799.59	1217.8	26.532	833.55	1072.5	23.649	24.005	0	0	-14.905	-4.7846	-4.4972	-29.428	20.705	10.428	4.3088	29.123	5.8	5.643	-0.18832	-0.30428	1640.4
6.46	647	2.5	NaN	22.47	9.4124	-22.833	-167.8	24.028	12.799	-23.805	-799.61	1217.7	26.591	833.58	1072.5	23.649	24.005	0	0	-14.698	-4.5785	-4.4947	-29.425	20.703	10.431	4.3331	29.107	6.0043	5.8526	-0.16161	-0.31827	1640.4
6.47	648	2.5	NaN	22.462	9.3985	-22.827	-167.81	24.041	12.796	-23.861	-799.67	1217.7	26.572	833.55	1072.5	23.649	24.005	0	0	-14.219	-4.1009	-4.4852	-29.416	20.693	10.423	4.3198	29.12	6.4747	6.3222	-0.16538	-0.29595	1640.4
6.48	649	2.5	NaN	22.449	9.3843	-22.804	-167.82	24.03	12.826	-23.951	-799.76	1217.7	26.649	833.59	1072.5	23.649	24.005	0	0	-13.739	-3.6232	-4.4757	-29.406	20.675	10.41	4.3038	29.11	6.9358	6.7863	-0.1719	-0.29574	1640.6
6.49	650	2.5	NaN	22.44	9.3968	-22.813	-167.82	24.027	12.815	-23.95	-799.76	1217.7	26.608	833.6	1072.4	23.649	24.005	0	0	-13.079	-2.9665	-4.4628	-29.393	20.667	10.408	4.3161	29.108	7.5881	7.4419	-0.14678	-0.28514	1640.6
6.5	651	2.5	NaN	22.432	9.408	-22.815	-167.82	24.041	12.799	-23.962	-799.79	1217.7	26.545	833.6	1072.4	23.649	24.005	0	0	-12.022	-1.914	-4.4424	-29.373	20.66	10.414	4.3278	29.121	8.6381	8.4997	-0.11454	-0.25185	1640.6
6.51	652	2.5	NaN	22.418	9.4128	-22.808	-167.81	24.059	12.794	-23.988	-799.85	1217.7	26.509	833.59	1072.5	23.649	24.005	0	0	-11.742	-1.6353	-4.4365	-29.367	20.647	10.418	4.3328	29.139	8.9045	8.7827	-0.10371	-0.22769	1640.7
6.52	653	2.5	NaN	22.403	9.4174	-22.808	-167.81	24.069	12.795	-23.993	-799.91	1217.7	26.493	833.58	1072.5	23.649	24.005	0	0	-11.736	-1.6288	-4.4348	-29.365	20.633	10.421	4.3374	29.149	8.8969	8.7917	-0.097416	-0.21662	1640.7
6.53	654	2.5	NaN	22.399	9.4159	-22.805	-167.8	24.065	12.81	-24.011	-799.97	1217.7	26.527	833.61	1072.5	23.649	24.005	0	0	-11.828	-1.7204	-4.4316	-29.362	20.627	10.425	4.3359	29.145	8.7987	8.7047	-0.095713	-0.21692	1640.8
6.54	655	2.5	NaN	22.389	9.4224	-22.809	-167.8	24.064	12.826	-23.996	-800.04	1217.8	26.575	833.63	1072.4	23.649	24.005	0	0	-11.872	-1.7648	-4.4292	-29.36	20.616	10.426	4.3419	29.144	8.7435	8.661	-0.087313	-0.21545	1640.9
6.55	656	2.5	NaN	22.396	9.4183	-22.797	-167.78	24.078	12.795	-24.028	-800.17	1217.8	26.453	833.6	1072.5	23.649	24.005	0	0	-11.893	-1.7853	-4.4272	-29.358	20.626	10.452	4.3373	29.159	8.7326	8.6662	-0.089948	-0.19887	1641
6.56	657	2.5	NaN	22.394	9.4222	-22.778	-167.77	24.056	12.8	-24.103	-800.23	1217.8	26.469	833.66	1072.5	23.649	24.005	0	0	-11.993	-1.8844	-4.4262	-29.357	20.621	10.455	4.3409	29.138	8.6288	8.5709	-0.085215	-0.21892	1641.1
6.57	658	2.5	NaN	22.402	9.4437	-22.774	-167.78	24.046	12.819	-24.088	-800.27	1217.8	26.537	833.7	1072.5	23.649	24.005	0	0	-12.121	-2.0118	-4.4256	-29.356	20.628	10.449	4.3621	29.128	8.5073	8.437	-0.063519	-0.22852	1641.2
6.58	659	2.5	NaN	22.415	9.4525	-22.764	-167.77	24.064	12.805	-24.099	-800.34	1217.8	26.481	833.66	1072.5	23.649	24.005	0	0	-12.246	-2.1365	-4.4259	-29.356	20.642	10.455	4.3707	29.146	8.3958	8.319	-0.055189	-0.21057	1641.2
6.59	660	2.5	NaN	22.424	9.4542	-22.761	-167.76	24.091	12.774	-24.108	-800.41	1217.9	26.366	833.61	1072.5	23.649	24.005	0	0	-12.396	-2.2866	-4.4252	-29.356	20.655	10.468	4.3726	29.173	8.2585	8.1813	-0.052644	-0.18273	1641.3
6.6	661	2.5	NaN	22.434	9.4642	-22.77	-167.77	24.093	12.771	-24.075	-800.48	1217.9	26.364	833.61	1072.5	23.649	24.005	0	0	-12.555	-2.4442	-4.424	-29.355	20.666	10.466	4.3826	29.175	8.111	8.022	-0.041472	-0.17994	1641.3
6.61	662	2.5	NaN	22.448	9.4752	-22.761	-167.78	24.062	12.807	-24.088	-800.52	1217.9	26.491	833.67	1072.5	23.649	24.005	0	0	-12.632	-2.5212	-4.4232	-29.354	20.675	10.451	4.3924	29.145	8.0427	7.9294	-0.030781	-0.20861	1641.4
6.62	663	2.5	NaN	22.454	9.4801	-22.747	-167.78	24.071	12.821	-24.122	-800.54	1217.9	26.495	833.65	1072.5	23.649	24.005	0	0	-12.703	-2.5915	-4.4225	-29.353	20.68	10.449	4.3971	29.154	7.9773	7.8579	-0.025471	-0.19872	1641.4
6.63	664	2.5	NaN	22.462	9.4916	-22.74	-167.79	24.046	12.829	-24.122	-800.52	1217.9	26.527	833.68	1072.4	23.649	24.005	0	0	-12.767	-2.656	-4.422	-29.352	20.687	10.432	4.4073	29.13	7.9196	7.7756	-0.014735	-0.22201	1641.4
6.64	665	2.5	NaN	22.469	9.4849	-22.751	-167.79	24.065	12.805	-24.065	-800.57	1217.9	26.413	833.63	1072.4	23.649	24.005	0	0	-12.833	-2.7214	-4.4216	-29.352	20.7	10.443	4.4015	29.149	7.8667	7.7217	-0.020091	-0.20324	1641.4
6.65	666	2.5	NaN	22.475	9.4774	-22.751	-167.78	24.1	12.784	-24.033	-800.59	1217.9	26.307	833.55	1072.5	23.649	24.005	0	0	-12.903	-2.7914	-4.4212	-29.352	20.71	10.455	4.3948	29.183	7.8066	7.6635	-0.026368	-0.16888	1641.4
6.66	667	2.5	NaN	22.475	9.4686	-22.745	-167.8	24.081	12.816	-24.028	-800.59	1217.9	26.401	833.58	1072.4	23.649	24.005	0	0	-13.043	-2.9306	-4.4192	-29.35	20.708	10.435	4.3855	29.165	7.6647	7.5047	-0.033685	-0.18514	1641.4
6.67	668	2.5	NaN	22.477	9.4519	-22.74	-167.81	24.062	12.834	-24.035	-800.59	1217.9	26.458	833.61	1072.4	23.649	24.005	0	0	-13.131	-3.0179	-4.418	-29.348	20.707	10.422	4.3684	29.146	7.5761	7.4039	-0.049577	-0.20289	1641.4
6.68	669	2.5	NaN	22.481	9.4296	-22.733	-167.8	24.074	12.818	-24.039	-800.6	1217.9	26.387	833.59	1072.4	23.649	24.005	0	0	-13.168	-3.0546	-4.4176	-29.348	20.714	10.432	4.3466	29.157	7.5459	7.3776	-0.071047	-0.19091	1641.4
6.69	670	2.5	NaN	22.484	9.4132	-22.721	-167.8	24.06	12.846	-24.034	-800.58	1217.9	26.455	833.59	1072.4	23.649	24.005	0	0	-13.236	-3.1226	-4.416	-29.346	20.714	10.428	4.3298	29.143	7.4781	7.3056	-0.086168	-0.20322	1641.4
6.7	671	2.5	NaN	22.485	9.4023	-22.715	-167.81	24.039	12.874	-24.031	-800.56	1217.9	26.557	833.63	1072.4	23.649	24.005	0	0	-13.309	-3.1949	-4.4147	-29.345	20.712	10.421	4.3184	29.123	7.4034	7.2256	-0.096239	-0.22227	1641.4
6.71	672	2.5	NaN	22.488	9.4045	-22.728	-167.79	24.052	12.839	-23.964	-800.52	1217.9	26.442	833.6	1072.4	23.649	24.005	0	0	-13.385	-3.2713	-4.4138	-29.344	20.721	10.442	4.3208	29.135	7.3356	7.1705	-0.092954	-0.20879	1641.4
6.72	673	2.5	NaN	22.489	9.3924	-22.731	-167.79	24.05	12.825	-23.955	-800.52	1217.9	26.401	833.61	1072.4	23.649	24.005	0	0	-13.457	-3.3427	-4.4129	-29.343	20.724	10.444	4.3089	29.134	7.2666	7.1018	-0.10396	-0.20959	1641.4
6.73	674	2.5	NaN	22.495	9.3885	-22.73	-167.78	24.072	12.821	-23.958	-800.48	1217.9	26.362	833.54	1072.4	23.649	24.005	0	0	-13.523	-3.4087	-4.412	-29.342	20.731	10.457	4.3048	29.156	7.2075	7.0484	-0.10721	-0.18671	1641.3
6.74	675	2.5	NaN	22.502	9.388	-22.739	-167.77	24.082	12.823	-23.924	-800.43	1217.9	26.347	833.51	1072.5	23.649	24.005	0	0	-13.624	-3.5086	-4.4119	-29.342	20.74	10.472	4.3046	29.165	7.116	6.9631	-0.10728	-0.17742	1641.2
6.75	676	2.5	NaN	22.506	9.3891	-22.757	-167.77	24.067	12.826	-23.864	-800.39	1217.9	26.358	833.55	1072.4	23.649	24.005	0	0	-13.699	-3.5835	-4.4127	-29.343	20.745	10.474	4.3053	29.151	7.0462	6.8903	-0.10746	-0.19253	1641.2
6.76	677	2.5	NaN	22.507	9.3887	-22.774	-167.77	24.057	12.822	-23.816	-800.36	1217.9	26.346	833.56	1072.4	23.649	24.005	0	0	-13.728	-3.6128	-4.4149	-29.345	20.748	10.472	4.3038	29.142	7.0197	6.8587	-0.11109	-0.20321	1641.1
6.77	678	2.5	NaN	22.507	9.3839	-22.783	-167.76	24.079	12.809	-23.796	-800.33	1217.9	26.279	833.52	1072.4	23.649	24.005	0	0	-13.858	-3.7423	-4.4161	-29.347	20.751	10.484	4.2991	29.164	6.8926	6.7413	-0.11701	-0.18251	1641.1
6.78	679	2.5	NaN	22.503	9.383	-22.798	-167.76	24.084	12.812	-23.754	-800.3	1217.9	26.258	833.52	1072.4	23.649	24.005	0	0	-13.972	-3.8554	-4.417	-29.347	20.749	10.49	4.2985	29.169	6.7772	6.6342	-0.11844	-0.17874	1641
6.79	680	2.5	NaN	22.508	9.3804	-22.818	-167.76	24.083	12.829	-23.666	-800.29	1217.9	26.287	833.5	1072.4	23.649	24.005	0	0	-13.99	-3.873	-4.418	-29.348	20.757	10.493	4.2962	29.167	6.767	6.6196	-0.12176	-0.18119	1641
6.8	681	2.5	NaN	22.496	9.3513	-22.792	-167.76	24.083	12.818	-23.758	-800.31	1217.9	26.243	833.51	1072.4	23.649	24.005	0	0	-14.03	-3.9135	-4.4197	-29.35	20.743	10.49	4.2651	29.169	6.7127	6.5766	-0.15457	-0.18089	1641
6.81	682	2.5	NaN	22.485	9.3341	-22.781	-167.77	24.074	12.84	-23.795	-800.33	1217.9	26.306	833.51	1072.4	23.649	24.005	0	0	-14.115	-3.9977	-4.4229	-29.353	20.728	10.476	4.2467	29.161	6.6131	6.4786	-0.17617	-0.19213	1641.1
6.82	683	2.5	NaN	22.479	9.3207	-22.778	-167.77	24.076	12.85	-23.792	-800.36	1218	26.327	833.49	1072.4	23.649	24.005	0	0	-14.07	-3.9531	-4.4288	-29.359	20.722	10.471	4.2323	29.164	6.6515	6.5183	-0.19644	-0.19497	1641.1
6.83	684	2.5	NaN	22.477	9.3088	-22.779	-167.77	24.076	12.846	-23.785	-800.42	1218	26.311	833.49	1072.4	23.649	24.005	0	0	-13.992	-3.8752	-4.4354	-29.366	20.721	10.47	4.2191	29.165	6.7291	6.5949	-0.2163	-0.20051	1641.1
6.84	685	2.5	NaN	22.477	9.3008	-22.783	-167.78	24.067	12.848	-23.782	-800.49	1218	26.327	833.5	1072.4	23.649	24.005	0	0	-13.914	-3.7973	-4.442	-29.372	20.721	10.461	4.2095	29.158	6.8069	6.6641	-0.23247	-0.21419	1641.2
6.85	686	2.5	NaN	22.476	9.2999	-22.791	-167.79	24.067	12.854	-23.771	-800.57	1218.1	26.339	833.49	1072.4	23.649	24.005	0	0	-13.835	-3.7194	-4.4486	-29.379	20.72	10.453	4.207	29.159	6.8842	6.7341	-0.24164	-0.21964	1641.3
6.86	687	2.5	NaN	22.471	9.3072	-22.801	-167.78	24.081	12.803	-23.747	-800.67	1218.1	26.178	833.49	1072.4	35.894	24.005	0	0	-13.757	-3.6414	-4.4552	-29.386	20.721	10.472	4.2135	29.175	6.9638	6.8304	-0.24173	-0.21048	1641.4
6.87	688	2.5	NaN	22.47	9.3002	-22.777	-167.78	24.099	12.792	-23.898	-800.88	1218.2	26.162	833.46	1072.4	43.931	25.882	0	0	-13.679	-3.5635	-4.4618	-29.392	20.715	10.467	4.2042	29.194	7.0363	6.9032	-0.2576	-0.19785	1641.6
6.88	689	2.5	NaN	22.473	9.316	-22.763	-167.79	24.077	12.811	-23.95	-800.99	1218.3	26.246	833.49	1072.3	43.627	34.976	0	0	-13.601	-3.4856	-4.4684	-29.399	20.714	10.449	4.2168	29.176	7.1131	6.9633	-0.25166	-0.22306	1641.8
6.89	690	2.5	NaN	22.483	9.3516	-22.77	-167.8	24.061	12.814	-23.965	-801.07	1218.3	26.275	833.53	1072.3	45.384	37.083	0	0	-13.522	-3.4077	-4.4751	-29.406	20.723	10.436	4.2514	29.161	7.2005	7.0279	-0.22368	-0.2445	1641.9
6.9	691	2.5	NaN	22.489	9.3867	-22.769	-167.8	24.076	12.816	-24.03	-801.25	1218.3	26.278	833.49	1072.3	45.537	37.393	0	0	-13.444	-3.3298	-4.4817	-29.412	20.726	10.433	4.2858	29.177	7.2819	7.103	-0.1959	-0.23555	1642
6.91	692	2.5	NaN	22.49	9.4225	-22.782	-167.81	24.084	12.819	-24.04	-801.44	1218.4	26.295	833.48	1072.3	45.228	38.222	0	0	-13.366	-3.2519	-4.4883	-29.419	20.727	10.43	4.321	29.186	7.3611	7.1781	-0.16727	-0.23304	1642.2
6.92	693	2.5	NaN	22.49	9.4554	-22.797	-167.81	24.083	12.811	-24.034	-801.6	1218.4	26.288	833.51	1072.3	44.443	39.067	0	0	-13.288	-3.174	-4.4949	-29.425	20.727	10.428	4.3539	29.185	7.4394	7.2545	-0.14096	-0.24045	1642.4
6.93	694	2.5	NaN	22.488	9.4798	-22.787	-167.8	24.098	12.798	-24.112	-801.76	1218.4	26.239	833.5	1072.3	43.233	36.397	0	0	-13.209	-3.096	-4.5015	-29.432	20.724	10.435	4.3787	29.199	7.515	7.3394	-0.12285	-0.23293	1642.5
6.94	695	2.5	NaN	22.497	9.5091	-22.799	-167.8	24.095	12.825	-24.103	-801.93	1218.4	26.307	833.51	1072.3	42.162	32.921	0	0	-13.131	-3.0181	-4.5081	-29.439	20.731	10.433	4.4085	29.196	7.6002	7.415	-0.099638	-0.24249	1642.7
6.95	696	2.5	NaN	22.498	9.5086	-22.771	-167.82	24.082	12.854	-24.264	-802.11	1218.4	26.42	833.55	1072.3	40.739	30.865	0	0	-13.053	-2.9402	-4.5147	-29.445	20.723	10.406	4.407	29.184	7.6703	7.4654	-0.10773	-0.26138	1643
6.96	697	2.5	NaN	22.508	9.5521	-22.803	-167.8	24.108	12.828	-24.167	-802.24	1218.4	26.324	833.53	1072.3	37.666	29.502	0	0	-12.975	-2.8623	-4.5213	-29.452	20.74	10.428	4.4525	29.208	7.7658	7.566	-0.068896	-0.2443	1643
6.97	698	2.5	NaN	22.503	9.5717	-22.798	-167.8	24.123	12.812	-24.223	-802.42	1218.4	26.268	833.51	1072.4	32.863	30.608	0	0	-12.896	-2.7844	-4.528	-29.458	20.735	10.436	4.4722	29.223	7.8387	7.6516	-0.055782	-0.23589	1643.2
6.98	699	2.5	NaN	22.499	9.5981	-22.776	-167.8	24.123	12.835	-24.348	-802.69	1218.5	26.347	833.54	1072.3	23.649	24.841	0	0	-12.818	-2.7065	-4.5346	-29.465	20.724	10.428	4.4978	29.223	7.9063	7.7213	-0.036751	-0.24193	1643.5
6.99	700	2.5	NaN	22.498	9.6251	-22.758	-167.8	24.124	12.836	-24.43	-802.91	1218.5	26.37	833.56	1072.3	23.649	24.005	0	0	-12.74	-2.6285	-4.5412	-29.472	20.72	10.418	4.524	29.226	7.9805	7.7892	-0.017213	-0.24615	1643.8
7	701	2.5	NaN	22.498	9.6462	-22.745	-167.81	24.128	12.816	-24.477	-803.05	1218.5	26.324	833.58	1072.3	23.649	24.005	0	0	-12.662	-2.5506	-4.5478	-29.478	20.72	10.416	4.5443	29.23	8.0587	7.8655	-0.0035445	-0.24853	1643.9
7.01	702	2.5	NaN	22.497	9.6638	-22.722	-167.8	24.128	12.809	-24.563	-803.18	1218.6	26.303	833.6	1072.3	23.649	24.005	0	0	-12.583	-2.4727	-4.5544	-29.485	20.717	10.422	4.5613	29.231	8.134	7.9491	0.006903	-0.25437	1644.1
7.02	703	2.5	NaN	22.497	9.6757	-22.693	-167.79	24.143	12.769	-24.673	-803.33	1218.6	26.186	833.61	1072.4	23.649	24.005	0	0	-12.505	-2.3948	-4.561	-29.491	20.718	10.428	4.5726	29.246	8.2126	8.0329	0.011538	-0.24537	1644.2
7.03	704	2.5	NaN	22.518	9.7079	-22.705	-167.78	24.15	12.8	-24.607	-803.57	1218.6	26.26	833.58	1072.4	23.649	24.005	0	0	-12.486	-2.3761	-4.5607	-29.491	20.738	10.439	4.6056	29.252	8.2518	8.0626	0.044828	-0.23931	1644.4
7.04	705	2.5	NaN	22.523	9.7302	-22.705	-167.81	24.121	12.804	-24.584	-803.6	1218.6	26.329	833.65	1072.3	23.649	24.005	0	0	-12.475	-2.3644	-4.5597	-29.49	20.742	10.41	4.6265	29.224	8.2677	8.0453	0.066805	-0.26584	1644.6
7.05	706	2.5	NaN	22.543	9.7686	-22.706	-167.82	24.148	12.776	-24.56	-803.75	1218.6	26.228	833.62	1072.3	23.649	24.005	0	0	-12.156	-2.047	-4.5542	-29.485	20.766	10.408	4.6653	29.251	8.6102	8.3614	0.11109	-0.23364	1644.7
7.06	707	2.5	NaN	22.562	9.8112	-22.7	-167.82	24.131	12.782	-24.549	-803.89	1218.7	26.208	833.66	1072.3	23.649	24.005	0	0	-11.825	-1.7174	-4.5485	-29.479	20.786	10.409	4.7075	29.235	8.9614	8.6919	0.15894	-0.24432	1644.9
7.07	708	2.5	NaN	22.578	9.8542	-22.696	-167.81	24.128	12.787	-24.526	-803.98	1218.7	26.171	833.65	1072.3	23.649	24.005	0	0	-11.494	-1.3879	-4.5429	-29.473	20.805	10.419	4.7503	29.232	9.3114	9.0313	0.20742	-0.24131	1644.9
7.08	709	2.5	NaN	22.591	9.8891	-22.696	-167.8	24.133	12.805	-24.506	-804.04	1218.7	26.176	833.62	1072.4	23.649	24.005	0	0	-11.163	-1.0583	-4.5373	-29.468	20.819	10.425	4.7851	29.237	9.6556	9.3668	0.24786	-0.23118	1645
7.09	710	2.5	NaN	22.603	9.9149	-22.693	-167.81	24.106	12.85	-24.501	-804.14	1218.7	26.278	833.67	1072.3	23.649	24.005	0	0	-10.832	-0.72878	-4.5316	-29.462	20.827	10.417	4.8107	29.211	9.9947	9.6885	0.27908	-0.25137	1645.1
7.1	711	2.5	NaN	22.624	9.9516	-22.701	-167.8	24.112	12.843	-24.459	-804.24	1218.7	26.212	833.67	1072.4	23.649	24.005	0	0	-10.501	-0.39923	-4.526	-29.456	20.852	10.426	4.8482	29.215	10.351	10.027	0.32222	-0.24105	1645.2
7.11	712	2.5	NaN	22.629	9.9879	-22.685	-167.8	24.104	12.874	-24.488	-804.32	1218.8	26.253	833.68	1072.4	23.649	24.005	0	0	-10.17	-0.069682	-4.5203	-29.451	20.855	10.426	4.883	29.209	10.685	10.356	0.36266	-0.2419	1645.3
7.12	713	2.5	NaN	22.629	9.9987	-22.686	-167.8	24.091	12.9	-24.503	-804.4	1218.8	26.302	833.7	1072.4	23.649	24.005	0	0	-9.8391	0.25986	-4.5147	-29.445	20.853	10.423	4.894	29.195	11.014	10.683	0.37931	-0.24972	1645.4
7.13	714	2.5	NaN	22.632	10.018	-22.674	-167.8	24.107	12.874	-24.534	-804.44	1218.8	26.213	833.7	1072.4	23.649	24.005	0	0	-9.5081	0.58941	-4.509	-29.44	20.858	10.429	4.9132	29.212	11.35	11.018	0.4042	-0.22726	1645.4
7.14	715	2.5	NaN	22.633	10.044	-22.676	-167.78	24.142	12.833	-24.531	-804.48	1218.8	26.058	833.67	1072.4	23.649	24.005	0	0	-9.3748	0.72217	-4.503	-29.433	20.864	10.448	4.9388	29.248	11.489	11.17	0.43586	-0.18587	1645.5
7.15	716	2.5	NaN	22.626	10.058	-22.67	-167.77	24.13	12.864	-24.568	-804.55	1218.8	26.116	833.71	1072.4	23.649	24.005	0	0	-9.7353	0.36327	-4.4958	-29.426	20.854	10.455	4.9519	29.237	11.118	10.818	0.45611	-0.18972	1645.6
7.16	717	2.5	NaN	22.619	10.07	-22.658	-167.77	24.108	12.901	-24.622	-804.6	1218.9	26.212	833.75	1072.3	23.649	24.005	0	0	-9.8709	0.22822	-4.4924	-29.423	20.842	10.453	4.9618	29.216	10.971	10.682	0.46939	-0.20644	1645.7
7.17	718	2.5	NaN	22.617	10.097	-22.659	-167.76	24.14	12.849	-24.623	-804.63	1218.9	26.047	833.73	1072.3	23.649	24.005	0	0	-9.9428	0.15663	-4.4904	-29.421	20.845	10.465	4.9885	29.249	10.903	10.622	0.49804	-0.17234	1645.7
7.18	719	2.5	NaN	22.609	10.133	-22.663	-167.75	24.176	12.779	-24.615	-804.66	1218.9	25.814	833.71	1072.4	23.649	24.005	0	0	-10.086	0.013647	-4.4885	-29.419	20.846	10.488	5.0247	29.285	10.76	10.501	0.53615	-0.13391	1645.7
7.19	720	2.5	NaN	22.609	10.155	-22.645	-167.75	24.144	12.829	-24.696	-804.66	1218.9	25.961	833.75	1072.3	23.649	24.005	0	0	-10.176	-0.075248	-4.4875	-29.418	20.838	10.478	5.0433	29.256	10.662	10.403	0.55581	-0.16244	1645.7
7.2	721	2.5	NaN	22.601	10.178	-22.635	-167.75	24.162	12.848	-24.748	-804.65	1219	25.983	833.74	1072.4	23.649	24.005	0	0	-10.235	-0.13387	-4.4871	-29.418	20.827	10.473	5.0675	29.273	10.593	10.339	0.58049	-0.14439	1645.7
7.21	722	2.5	NaN	22.593	10.215	-22.65	-167.74	24.161	12.865	-24.722	-804.68	1219	25.985	833.75	1072.4	23.649	24.005	0	0	-10.392	-0.29068	-4.4858	-29.416	20.82	10.485	5.104	29.273	10.428	10.194	0.61822	-0.1434	1645.8
7.22	723	2.5	NaN	22.595	10.25	-22.647	-167.74	24.135	12.878	-24.729	-804.63	1219	26.023	833.81	1072.3	23.649	24.005	0	0	-10.568	-0.46613	-4.4846	-29.415	20.821	10.481	5.1361	29.248	10.252	10.015	0.65154	-0.16687	1645.8
7.23	724	2.5	NaN	22.594	10.275	-22.645	-167.75	24.16	12.855	-24.733	-804.59	1219	25.935	833.8	1072.4	23.649	24.005	0	0	-10.623	-0.52106	-4.4858	-29.416	20.823	10.479	5.1619	29.273	10.199	9.9576	0.67614	-0.14289	1645.7
7.24	725	2.5	NaN	22.587	10.295	-22.645	-167.76	24.193	12.832	-24.735	-804.58	1219.1	25.841	833.76	1072.4	23.649	24.005	0	0	-10.759	-0.65626	-4.4861	-29.417	20.819	10.477	5.1822	29.307	10.06	9.8203	0.69618	-0.1099	1645.7
7.25	726	2.5	NaN	22.583	10.319	-22.644	-167.76	24.167	12.864	-24.734	-804.53	1219.1	25.929	833.81	1072.4	23.649	24.005	0	0	-10.937	-0.83378	-4.4859	-29.416	20.812	10.468	5.2043	29.282	9.8742	9.6342	0.71843	-0.13473	1645.7
7.26	727	2.5	NaN	22.585	10.352	-22.655	-167.76	24.129	12.933	-24.692	-804.43	1219.1	26.089	833.88	1072.3	23.649	24.005	0	0	-10.967	-0.86311	-4.4873	-29.418	20.81	10.462	5.2356	29.245	9.8428	9.5987	0.74837	-0.17236	1645.7
7.27	728	2.5	NaN	22.577	10.361	-22.649	-167.77	24.165	12.899	-24.704	-804.37	1219.1	25.994	833.85	1072.4	23.649	24.005	0	0	-10.999	-0.89546	-4.4878	-29.418	20.804	10.454	5.2446	29.282	9.8047	9.5589	0.75675	-0.1363	1645.6
7.28	729	2.5	NaN	22.577	10.359	-22.641	-167.77	24.158	12.884	-24.726	-804.3	1219.1	25.926	833.88	1072.3	23.649	24.005	0	0	-11.035	-0.93066	-4.4876	-29.418	20.806	10.462	5.2408	29.276	9.7711	9.5309	0.75318	-0.14203	1645.5
7.29	730	2.5	NaN	22.581	10.348	-22.636	-167.77	24.198	12.842	-24.735	-804.24	1219.1	25.783	833.85	1072.4	23.649	24.005	0	0	-11.101	-0.99632	-4.4871	-29.418	20.814	10.468	5.23	29.316	9.7137	9.4719	0.74286	-0.10161	1645.4
7.3	731	2.5	NaN	22.579	10.324	-22.639	-167.76	24.245	12.815	-24.73	-804.2	1219.1	25.668	833.78	1072.4	23.649	24.005	0	0	-11.188	-1.0829	-4.4865	-29.417	20.817	10.48	5.2084	29.361	9.629	9.3972	0.72191	-0.056194	1645.3
7.31	732	2.5	NaN	22.582	10.286	-22.655	-167.76	24.216	12.859	-24.673	-804.13	1219.1	25.804	833.82	1072.4	23.649	24.005	0	0	-11.232	-1.1269	-4.4861	-29.417	20.817	10.472	5.1696	29.332	9.5851	9.345	0.6835	-0.084523	1645.3
7.32	733	2.5	NaN	22.586	10.245	-22.678	-167.76	24.172	12.904	-24.586	-804.07	1219.1	25.949	833.89	1072.3	23.649	24.005	0	0	-11.573	-1.4667	-4.4901	-29.421	20.819	10.47	5.1285	29.289	9.2462	9.0032	0.63846	-0.13165	1645.3
7.33	734	2.5	NaN	22.586	10.208	-22.694	-167.75	24.187	12.887	-24.522	-804.04	1219	25.874	833.85	1072.3	23.649	24.005	0	0	-12.235	-2.1257	-4.4987	-29.429	20.823	10.492	5.0928	29.302	8.5884	8.3663	0.5941	-0.12744	1645.2
7.34	735	2.5	NaN	22.585	10.163	-22.692	-167.74	24.218	12.85	-24.518	-804.01	1219	25.77	833.82	1072.4	23.649	24.005	0	0	-12.25	-2.1403	-4.4963	-29.427	20.826	10.501	5.0499	29.332	8.577	8.3612	0.55356	-0.094902	1645.1
7.35	736	2.5	NaN	22.59	10.128	-22.68	-167.75	24.235	12.827	-24.55	-803.91	1219	25.725	833.82	1072.4	34.26	24.005	0	0	-12.218	-2.1087	-4.4926	-29.423	20.832	10.491	5.015	29.348	8.6142	8.3823	0.5224	-0.075263	1645
7.36	737	2.5	NaN	22.589	10.019	-22.66	-167.69	24.311	12.757	-24.663	-803.92	1219	25.379	833.62	1072.5	30.529	24.005	0	0	-12.188	-2.0794	-4.4882	-29.419	20.839	10.564	4.9081	29.422	8.6501	8.4843	0.4199	0.003522	1644.8
7.37	738	2.5	NaN	22.58	9.9294	-22.691	-167.72	24.193	12.86	-24.653	-804.02	1219	25.763	833.81	1072.3	35.456	24.005	0	0	-12.222	-2.1126	-4.4841	-29.415	20.817	10.519	4.8164	29.306	8.5954	8.4067	0.33227	-0.10829	1645.2
7.38	739	2.5	NaN	22.586	9.86	-22.745	-167.72	24.178	12.87	-24.544	-804.15	1218.9	25.805	833.83	1072.3	41.362	29.604	0	0	-12.332	-2.2226	-4.4805	-29.411	20.826	10.515	4.7485	29.289	8.4935	8.2929	0.26801	-0.12148	1645.3
7.39	740	2.5	NaN	22.605	9.8363	-22.811	-167.72	24.161	12.879	-24.341	-804.24	1218.9	25.829	833.82	1072.3	42.356	32.34	0	0	-12.317	-2.207	-4.4766	-29.407	20.851	10.521	4.7265	29.271	8.5342	8.3139	0.2499	-0.13587	1645.4
7.4	741	2.5	NaN	22.623	9.842	-22.825	-167.73	24.125	12.897	-24.271	-804.26	1218.8	25.887	833.85	1072.3	41.325	31.465	0	0	-12.295	-2.1855	-4.4729	-29.403	20.87	10.519	4.7316	29.235	8.5746	8.3332	0.25868	-0.1685	1645.4
7.41	742	2.5	NaN	22.631	9.85	-22.765	-167.73	24.107	12.891	-24.431	-804.25	1218.9	25.882	833.85	1072.3	39.567	30.655	0	0	-12.288	-2.1781	-4.4695	-29.4	20.872	10.509	4.7375	29.219	8.584	8.3309	0.26805	-0.18065	1645.4
7.42	743	2.5	NaN	22.63	9.8667	-22.705	-167.75	24.106	12.876	-24.59	-804.24	1218.9	25.857	833.83	1072.2	38.107	28.57	0	0	-12.363	-2.2535	-4.467	-29.397	20.866	10.491	4.7523	29.221	8.5029	8.2371	0.28531	-0.17675	1645.4
7.43	744	2.5	NaN	22.639	9.9297	-22.699	-167.74	24.126	12.821	-24.543	-804.22	1218.9	25.699	833.78	1072.3	35.768	26.055	0	0	-12.442	-2.3318	-4.465	-29.395	20.882	10.5	4.8152	29.241	8.44	8.1685	0.35017	-0.15478	1645.3
7.44	745	2.5	NaN	22.639	9.9848	-22.759	-167.75	24.086	12.87	-24.325	-804.21	1218.9	25.864	833.82	1072.2	34.387	24.169	0	0	-12.471	-2.3611	-4.4638	-29.394	20.884	10.498	4.8699	29.2	8.4124	8.1373	0.40611	-0.19389	1645.4
7.45	746	2.5	NaN	22.624	9.9841	-22.797	-167.74	24.096	12.849	-24.246	-804.37	1218.9	25.794	833.78	1072.2	34.456	25.141	0	0	-12.514	-2.4033	-4.4625	-29.393	20.874	10.507	4.8698	29.21	8.3604	8.104	0.40732	-0.18273	1645.5
7.46	747	2.5	NaN	22.607	9.9855	-22.819	-167.76	24.085	12.845	-24.199	-804.49	1218.9	25.812	833.79	1072.2	31.405	24.005	0	0	-12.584	-2.473	-4.4607	-29.391	20.858	10.491	4.8713	29.199	8.2744	8.0178	0.41056	-0.19192	1645.6
7.47	748	2.5	NaN	22.595	10.006	-22.797	-167.77	24.094	12.819	-24.237	-804.53	1218.9	25.76	833.78	1072.2	28.556	24.005	0	0	-12.75	-2.639	-4.4582	-29.389	20.847	10.479	4.8919	29.209	8.0968	7.8405	0.43363	-0.18002	1645.6
7.48	749	2.5	NaN	22.596	10.037	-22.757	-167.78	24.087	12.831	-24.294	-804.52	1219	25.817	833.8	1072.2	31.583	24.005	0	0	-12.929	-2.8167	-4.4559	-29.386	20.844	10.465	4.9213	29.203	7.9149	7.648	0.46538	-0.1837	1645.6
7.49	750	2.5	NaN	22.599	10.064	-22.728	-167.79	24.081	12.854	-24.316	-804.49	1219	25.891	833.81	1072.2	35.797	24.005	0	0	-13.05	-2.9375	-4.4549	-29.385	20.843	10.458	4.9469	29.197	7.793	7.5206	0.49201	-0.18817	1645.6
7.5	751	2.5	NaN	22.59	10.078	-22.706	-167.77	24.138	12.787	-24.329	-804.48	1219	25.659	833.73	1072.3	37.326	24.178	0	0	-13.199	-3.0858	-4.4528	-29.383	20.842	10.486	4.963	29.254	7.6428	7.4003	0.51022	-0.12935	1645.5
7.51	752	2.5	NaN	22.589	10.071	-22.696	-167.78	24.13	12.779	-24.335	-804.53	1219	25.681	833.81	1072.2	41.455	24.005	0	0	-13.344	-3.2298	-4.4501	-29.381	20.84	10.472	4.955	29.247	7.4964	7.2424	0.5049	-0.13398	1645.7
7.52	753	2.5	NaN	22.591	10.04	-22.667	-167.78	24.11	12.842	-24.464	-804.52	1219	25.85	833.83	1072.2	40.479	24.005	0	0	-13.37	-3.2562	-4.4473	-29.378	20.832	10.46	4.923	29.228	7.4614	7.2043	0.47573	-0.14997	1645.7
7.53	754	2.5	NaN	22.597	10.03	-22.729	-167.77	24.142	12.836	-24.243	-804.61	1219	25.802	833.78	1072.3	35.899	24.005	0	0	-13.402	-3.2881	-4.4443	-29.375	20.848	10.481	4.9155	29.256	7.4453	7.1933	0.47113	-0.11844	1645.7
7.54	755	2.5	NaN	22.605	9.9968	-22.752	-167.77	24.12	12.863	-24.172	-804.72	1218.9	25.9	833.86	1072.2	35.311	24.005	0	0	-13.457	-3.343	-4.4408	-29.371	20.855	10.477	4.8827	29.234	7.3977	7.1344	0.44194	-0.13711	1645.9
7.55	756	2.5	NaN	22.613	9.9679	-22.71	-167.77	24.132	12.867	-24.333	-804.72	1218.9	25.911	833.86	1072.3	45.917	27.665	0	0	-13.47	-3.3554	-4.438	-29.368	20.856	10.471	4.8544	29.246	7.3863	7.116	0.41642	-0.1229	1645.9
7.56	757	2.5	NaN	22.625	9.9618	-22.693	-167.77	24.144	12.869	-24.376	-804.72	1218.9	25.907	833.86	1072.3	47.324	39.541	0	0	-13.465	-3.3501	-4.4357	-29.366	20.867	10.469	4.8489	29.257	7.4023	7.1186	0.41324	-0.10935	1645.9
7.57	758	2.5	NaN	22.639	9.9684	-22.722	-167.78	24.144	12.865	-24.25	-804.77	1218.9	25.893	833.88	1072.3	45.214	37.862	0	0	-13.513	-3.3978	-4.4331	-29.364	20.886	10.472	4.8564	29.256	7.3737	7.0741	0.42326	-0.10746	1646
7.58	759	2.5	NaN	22.646	9.9667	-22.714	-167.77	24.185	12.823	-24.287	-804.78	1218.9	25.744	833.84	1072.3	44.886	35.393	0	0	-13.548	-3.4334	-4.4305	-29.361	20.898	10.485	4.8565	29.295	7.3493	7.0512	0.42605	-0.066133	1645.9
7.59	760	2.5	NaN	22.653	9.96	-22.672	-167.76	24.225	12.799	-24.455	-804.8	1218.9	25.656	833.81	1072.3	39.052	33.044	0	0	-13.574	-3.4592	-4.4276	-29.358	20.902	10.484	4.8507	29.334	7.3275	7.0246	0.42313	-0.023656	1645.9
7.6	761	2.5	NaN	22.666	9.9717	-22.735	-167.77	24.171	12.844	-24.235	-804.89	1218.9	25.801	833.93	1072.3	37.374	28.976	0	0	-13.733	-3.6172	-4.4238	-29.354	20.918	10.48	4.8621	29.28	7.1848	6.8627	0.43826	-0.074071	1646.1
7.61	762	2.5	NaN	22.663	9.9566	-22.677	-167.78	24.168	12.845	-24.472	-804.91	1218.9	25.814	833.95	1072.3	29.476	25.025	0	0	-13.92	-3.8035	-4.4195	-29.35	20.905	10.465	4.8464	29.279	6.9852	6.6611	0.42687	-0.071386	1646.2
7.62	763	2.5	NaN	22.666	9.9622	-22.65	-167.77	24.191	12.827	-24.551	-804.92	1218.9	25.738	833.93	1072.3	23.649	24.005	0	0	-14.536	-4.4167	-4.4066	-29.337	20.909	10.474	4.8524	29.301	6.3729	6.0571	0.44574	-0.036486	1646.2
7.63	764	2.5	NaN	22.668	9.9774	-22.645	-167.78	24.179	12.861	-24.542	-804.95	1218.9	25.839	833.96	1072.3	23.649	24.005	0	0	-14.824	-4.7034	-4.4012	-29.332	20.907	10.463	4.8674	29.289	6.0831	5.7592	0.46619	-0.042685	1646.2
7.64	765	2.5	NaN	22.671	9.9891	-22.638	-167.75	24.23	12.808	-24.551	-804.98	1219	25.624	833.88	1072.4	23.649	24.005	0	0	-14.805	-4.6851	-4.4028	-29.333	20.918	10.495	4.8809	29.338	6.1124	5.8102	0.47815	0.0045752	1646.2
7.65	766	2.5	NaN	22.677	9.9979	-22.624	-167.72	24.282	12.736	-24.582	-805.02	1219	25.364	833.82	1072.4	23.649	24.005	0	0	-14.84	-4.72	-4.4031	-29.334	20.931	10.531	4.891	29.389	6.0907	5.8109	0.4879	0.055093	1646.1
7.66	767	2.5	NaN	22.678	10.011	-22.614	-167.76	24.208	12.824	-24.584	-805.07	1219	25.706	833.99	1072.3	23.649	24.005	0	0	-14.866	-4.7459	-4.4043	-29.335	20.921	10.478	4.9014	29.318	6.0545	5.7319	0.49708	-0.016602	1646.4
7.67	768	2.5	NaN	22.686	10.027	-22.611	-167.78	24.203	12.856	-24.581	-805.07	1219	25.807	834.02	1072.3	23.649	24.005	0	0	-14.877	-4.7568	-4.4067	-29.337	20.925	10.461	4.916	29.314	6.0479	5.7043	0.5093	-0.023461	1646.4
7.68	769	2.5	NaN	22.679	10.041	-22.603	-167.76	24.219	12.822	-24.577	-805.1	1219	25.672	834.02	1072.4	23.649	24.005	0	0	-14.886	-4.7659	-4.4074	-29.338	20.923	10.487	4.9307	29.329	6.0363	5.721	0.52333	-0.0089744	1646.4
7.69	770	2.5	NaN	22.687	10.047	-22.579	-167.77	24.203	12.867	-24.667	-805.12	1219	25.796	834.08	1072.3	23.649	24.005	0	0	-14.895	-4.7747	-4.4079	-29.338	20.923	10.467	4.9358	29.314	6.028	5.6923	0.52793	-0.024361	1646.5
7.7	771	2.5	NaN	22.689	10.049	-22.571	-167.77	24.223	12.861	-24.698	-805.14	1219	25.759	834.07	1072.4	23.649	24.005	0	0	-14.861	-4.7409	-4.4103	-29.341	20.926	10.465	4.9384	29.334	6.0644	5.7244	0.52812	-0.0071434	1646.5
7.71	772	2.5	NaN	22.695	10.064	-22.571	-167.76	24.256	12.827	-24.691	-805.13	1219	25.622	834.05	1072.4	23.649	24.005	0	0	-14.836	-4.7157	-4.4124	-29.343	20.937	10.481	4.9546	29.366	6.101	5.7656	0.54223	0.022712	1646.5
7.72	773	2.5	NaN	22.702	10.086	-22.576	-167.75	24.273	12.82	-24.675	-805.09	1219	25.562	834.04	1072.4	23.649	24.005	0	0	-14.829	-4.7084	-4.414	-29.344	20.947	10.492	4.9777	29.382	6.1182	5.7836	0.56373	0.037145	1646.4
7.73	774	2.5	NaN	22.708	10.103	-22.582	-167.75	24.269	12.846	-24.667	-805.06	1219	25.607	834.06	1072.4	23.649	24.005	0	0	-14.778	-4.6579	-4.4182	-29.349	20.951	10.493	4.995	29.377	6.1734	5.835	0.57681	0.02876	1646.4
7.74	775	2.5	NaN	22.716	10.111	-22.584	-167.74	24.27	12.857	-24.687	-805.02	1219	25.616	834.09	1072.4	23.649	24.005	0	0	-14.732	-4.6121	-4.4225	-29.353	20.958	10.499	5.0032	29.378	6.2262	5.8867	0.58071	0.024522	1646.4
7.75	776	2.5	NaN	22.726	10.117	-22.582	-167.73	24.298	12.836	-24.723	-804.93	1219	25.497	834.08	1072.5	23.649	24.005	0	0	-14.717	-4.5975	-4.426	-29.357	20.971	10.513	5.0115	29.404	6.2541	5.9159	0.58543	0.047566	1646.3
7.76	777	2.5	NaN	22.723	10.134	-22.632	-167.74	24.258	12.888	-24.534	-804.92	1218.9	25.634	834.15	1072.4	23.649	24.005	0	0	-14.665	-4.5457	-4.4289	-29.359	20.97	10.511	5.0284	29.364	6.3043	5.9654	0.59952	0.0042308	1646.4
7.77	778	2.5	NaN	22.733	10.127	-22.635	-167.73	24.271	12.881	-24.549	-804.86	1218.9	25.572	834.14	1072.4	23.649	24.005	0	0	-14.601	-4.4812	-4.4316	-29.362	20.982	10.522	5.0233	29.375	6.381	6.0411	0.59174	0.013404	1646.3
7.78	779	2.5	NaN	22.731	10.124	-22.661	-167.72	24.282	12.877	-24.495	-804.79	1218.9	25.54	834.15	1072.5	23.649	24.005	0	0	-14.49	-4.3709	-4.4337	-29.364	20.982	10.531	5.0212	29.384	6.4926	6.1603	0.58752	0.020086	1646.2
7.79	780	2.5	NaN	22.722	10.107	-22.66	-167.72	24.271	12.899	-24.536	-804.72	1218.8	25.57	834.17	1072.4	23.649	24.005	0	0	-14.372	-4.2538	-4.4359	-29.366	20.971	10.531	5.0048	29.373	6.5985	6.2771	0.56883	0.0070817	1646.2
7.8	781	2.5	NaN	22.712	10.087	-22.662	-167.72	24.281	12.889	-24.576	-804.61	1218.8	25.5	834.17	1072.4	23.649	24.005	0	0	-14.266	-4.1479	-4.439	-29.369	20.962	10.534	4.986	29.382	6.6959	6.3862	0.54697	0.012381	1646.1
7.81	782	2.5	NaN	22.703	10.073	-22.678	-167.71	24.311	12.857	-24.567	-804.48	1218.8	25.352	834.15	1072.5	23.649	24.005	0	0	-14.193	-4.0755	-4.441	-29.371	20.958	10.55	4.9732	29.411	6.7648	6.4742	0.53222	0.039192	1645.9
7.82	783	2.5	NaN	22.694	10.058	-22.692	-167.69	24.317	12.873	-24.57	-804.37	1218.7	25.323	834.14	1072.5	23.649	24.005	0	0	-14.134	-4.0168	-4.4425	-29.373	20.949	10.563	4.9604	29.415	6.8153	6.5465	0.51785	0.042009	1645.8
7.83	784	2.5	NaN	22.684	10.039	-22.7	-167.7	24.273	12.938	-24.599	-804.28	1218.7	25.491	834.21	1072.4	23.649	24.005	0	0	-14.075	-3.9581	-4.444	-29.375	20.933	10.546	4.94	29.372	6.8582	6.5877	0.49594	-0.0027235	1645.8
7.84	785	2.5	NaN	22.669	10.018	-22.701	-167.71	24.277	12.958	-24.651	-804.18	1218.7	25.513	834.21	1072.4	26.639	24.005	0	0	-14	-3.8833	-4.4453	-29.376	20.915	10.538	4.9191	29.377	6.9152	6.6551	0.47374	0.0010494	1645.7
7.85	786	2.5	NaN	22.657	9.9846	-22.71	-167.69	24.285	12.934	-24.703	-804.03	1218.7	25.341	834.22	1072.5	23.649	24.005	0	0	-13.915	-3.7985	-4.4464	-29.377	20.908	10.558	4.8865	29.383	6.9928	6.7591	0.44005	0.0065402	1645.5
7.86	787	2.5	NaN	22.648	9.9582	-22.711	-167.69	24.298	12.957	-24.759	-803.94	1218.7	25.331	834.24	1072.5	23.649	24.005	0	0	-13.917	-3.8009	-4.4463	-29.377	20.896	10.557	4.8608	29.395	6.9791	6.7561	0.41447	0.018663	1645.5
7.87	788	2.5	NaN	22.644	9.9469	-22.721	-167.7	24.296	12.991	-24.773	-803.83	1218.7	25.374	834.26	1072.5	23.649	24.005	0	0	-13.953	-3.8367	-4.4451	-29.376	20.89	10.551	4.8495	29.393	6.9371	6.7145	0.40435	0.017537	1645.4
7.88	789	2.5	NaN	22.634	9.9347	-22.727	-167.7	24.303	13.008	-24.796	-803.7	1218.7	25.357	834.27	1072.5	23.649	24.005	0	0	-13.935	-3.8183	-4.4417	-29.372	20.88	10.55	4.8377	29.4	6.945	6.7315	0.39607	0.027419	1645.2
7.89	790	2.5	NaN	22.624	9.9225	-22.725	-167.69	24.312	13.016	-24.835	-803.59	1218.7	25.313	834.27	1072.5	23.649	24.005	0	0	-13.959	-3.8429	-4.4376	-29.368	20.87	10.556	4.8259	29.408	6.9104	6.7135	0.38832	0.040008	1645.1
7.9	791	2.5	NaN	22.621	9.9142	-22.722	-167.68	24.309	13.034	-24.857	-803.52	1218.6	25.31	834.27	1072.5	23.649	24.005	0	0	-14.012	-3.8949	-4.4331	-29.364	20.866	10.566	4.8176	29.406	6.8546	6.6712	0.38449	0.041982	1645.1
7.91	792	2.5	NaN	22.611	9.8953	-22.716	-167.67	24.321	13.057	-24.877	-803.4	1218.6	25.294	834.27	1072.5	23.649	24.005	0	0	-13.982	-3.8655	-4.427	-29.357	20.856	10.57	4.7998	29.417	6.8737	6.7049	0.37283	0.059528	1644.9
7.92	793	2.5	NaN	22.609	9.8921	-22.701	-167.66	24.342	13.03	-24.915	-803.26	1218.6	25.166	834.25	1072.5	23.649	24.005	0	0	-13.92	-3.8033	-4.4212	-29.352	20.857	10.585	4.7963	29.438	6.9375	6.7817	0.37507	0.086285	1644.8
7.93	794	2.5	NaN	22.609	9.8669	-22.71	-167.66	24.323	13.071	-24.871	-803.17	1218.6	25.246	834.32	1072.5	23.649	24.005	0	0	-13.823	-3.7067	-4.416	-29.346	20.856	10.585	4.7717	29.419	7.0336	6.8782	0.3557	0.072156	1644.8
7.94	795	2.5	NaN	22.608	9.8501	-22.695	-167.65	24.336	13.062	-24.91	-803.08	1218.6	25.183	834.31	1072.6	23.649	24.005	0	0	-13.794	-3.6784	-4.4094	-29.34	20.855	10.593	4.755	29.431	7.061	6.9145	0.3456	0.091242	1644.7
7.95	796	2.5	NaN	22.611	9.8355	-22.696	-167.65	24.322	13.088	-24.891	-803.01	1218.6	25.225	834.35	1072.6	23.649	24.005	0	0	-13.822	-3.7059	-4.4017	-29.332	20.857	10.598	4.7407	29.417	7.0355	6.8922	0.33897	0.084455	1644.6
7.96	797	2.5	NaN	22.615	9.8214	-22.688	-167.64	24.337	13.086	-24.895	-802.93	1218.6	25.178	834.35	1072.6	23.649	24.005	0	0	-13.85	-3.7334	-4.3941	-29.325	20.863	10.604	4.727	29.431	7.0135	6.871	0.33288	0.10663	1644.5
7.97	798	2.5	NaN	22.619	9.8058	-22.674	-167.64	24.354	13.074	-24.911	-802.86	1218.6	25.105	834.35	1072.6	23.649	24.005	0	0	-13.844	-3.7282	-4.3877	-29.318	20.869	10.609	4.7113	29.448	7.0246	6.8809	0.32366	0.13032	1644.5
7.98	799	2.5	NaN	22.626	9.7919	-22.672	-167.64	24.337	13.102	-24.875	-802.8	1218.6	25.156	834.41	1072.6	23.649	24.005	0	0	-13.8	-3.6842	-4.3828	-29.313	20.876	10.609	4.6974	29.432	7.0757	6.925	0.3146	0.11846	1644.5
7.99	800	2.5	NaN	22.639	9.7861	-22.677	-167.64	24.345	13.136	-24.819	-802.67	1218.6	25.216	834.43	1072.6	23.649	24.005	0	0	-13.756	-3.6402	-4.3823	-29.313	20.888	10.612	4.6926	29.438	7.132	6.9718	0.31033	0.12549	1644.4
8	801	2.5	NaN	22.644	9.7682	-22.672	-167.63	24.374	13.148	-24.839	-802.63	1218.6	25.22	834.4	1072.6	23.649	24.005	0	0	-13.746	-3.6302	-4.3832	-29.314	20.893	10.619	4.6753	29.467	7.1471	6.9888	0.29214	0.15321	1644.3
8.01	802	78	NaN	22.653	9.7601	-22.69	-167.61	24.37	13.104	-24.73	-802.56	1218.5	25.048	834.47	1072.6	23.649	24.005	0	0	-13.796	-3.6799	-4.3859	-29.316	20.912	10.648	4.668	29.462	7.116	6.9677	0.28206	0.14527	1644.3
8.02	803	78	NaN	22.667	9.7646	-22.7	-167.6	24.395	13.105	-24.655	-802.49	1218.5	25.026	834.45	1072.6	23.649	24.005	0	0	-13.854	-3.738	-4.3858	-29.316	20.928	10.658	4.6733	29.487	7.0741	6.9199	0.28749	0.17029	1644.2
8.03	804	78	0	22.675	9.7516	-22.694	-167.6	24.419	13.093	-24.667	-802.48	1218.5	24.961	834.44	1072.6	23.649	24.005	0	0	-13.924	-3.8077	-4.3818	-29.312	20.939	10.668	4.6614	29.51	7.0143	6.86	0.27956	0.19734	1644.2
8.04	805	78	NaN	22.682	9.7385	-22.69	-167.59	24.417	13.11	-24.658	-802.44	1218.5	25.007	834.49	1072.6	23.649	24.005	0	0	-13.856	-3.7394	-4.377	-29.307	20.944	10.667	4.6496	29.506	7.0886	6.928	0.27255	0.19848	1644.2
8.05	806	78	NaN	22.682	9.725	-22.688	-167.59	24.424	13.111	-24.647	-802.43	1218.4	25.015	834.51	1072.6	23.649	24.005	0	0	-13.844	-3.7284	-4.373	-29.304	20.944	10.669	4.637	29.512	7.0997	6.9409	0.26401	0.20834	1644.2
8.06	807	78	NaN	22.68	9.7142	-22.69	-167.57	24.464	13.069	-24.625	-802.43	1218.4	24.856	834.43	1072.7	23.649	24.005	0	0	-13.992	-3.8752	-4.371	-29.301	20.949	10.698	4.6279	29.55	6.9568	6.8232	0.25696	0.24904	1644.1
8.07	808	78	NaN	22.683	9.7045	-22.695	-167.54	24.498	13.038	-24.592	-802.43	1218.4	24.711	834.36	1072.7	23.649	24.005	0	0	-14.065	-3.9481	-4.3692	-29.3	20.958	10.731	4.6201	29.582	6.8928	6.7829	0.25086	0.28238	1644
8.08	809	78	NaN	22.681	9.6755	-22.679	-167.59	24.433	13.119	-24.644	-802.46	1218.4	25.054	834.51	1072.6	23.649	24.005	0	0	-14.117	-4	-4.3675	-29.298	20.942	10.666	4.5896	29.519	6.8247	6.6663	0.22206	0.22116	1644.2
8.09	810	78	NaN	22.68	9.6664	-22.675	-167.59	24.463	13.045	-24.618	-802.47	1218.4	24.823	834.48	1072.7	23.649	24.005	0	0	-14.159	-4.042	-4.3657	-29.296	20.95	10.682	4.5817	29.547	6.7903	6.6396	0.21595	0.25119	1644.2
8.1	811	78	NaN	22.683	9.6692	-22.701	-167.58	24.424	13.1	-24.524	-802.48	1218.4	24.965	834.53	1072.7	23.649	24.005	0	0	-14.208	-4.09	-4.3637	-29.294	20.952	10.685	4.5854	29.508	6.7441	6.5951	0.22162	0.21403	1644.2
8.11	812	78	NaN	22.678	9.6585	-22.685	-167.6	24.398	13.139	-24.572	-802.5	1218.4	25.086	834.56	1072.6	23.649	24.005	0	0	-14.27	-4.1525	-4.3614	-29.292	20.94	10.66	4.5739	29.482	6.6697	6.5078	0.21254	0.19051	1644.3
8.12	813	78	NaN	22.676	9.652	-22.681	-167.61	24.38	13.17	-24.557	-802.54	1218.4	25.164	834.56	1072.6	23.649	24.005	0	0	-14.385	-4.267	-4.3598	-29.29	20.936	10.654	4.568	29.464	6.551	6.3869	0.20815	0.17345	1644.3
8.13	814	78	NaN	22.679	9.6471	-22.677	-167.6	24.375	13.174	-24.543	-802.58	1218.4	25.155	834.55	1072.7	23.649	24.005	0	0	-14.505	-4.3865	-4.359	-29.289	20.94	10.659	4.5641	29.458	6.4347	6.2726	0.20513	0.16877	1644.4
8.14	815	78	NaN	22.683	9.6478	-22.668	-167.6	24.375	13.157	-24.561	-802.62	1218.4	25.097	834.54	1072.7	23.649	24.005	0	0	-14.575	-4.4561	-4.3597	-29.29	20.946	10.66	4.5648	29.458	6.3703	6.2039	0.2051	0.16821	1644.4
8.15	816	78	NaN	22.691	9.671	-22.676	-167.6	24.358	13.158	-24.48	-802.61	1218.4	25.106	834.57	1072.7	23.649	24.005	0	0	-14.626	-4.5066	-4.36	-29.29	20.956	10.664	4.5874	29.442	6.3302	6.1576	0.22743	0.15166	1644.4
8.16	817	78	NaN	22.702	9.6899	-22.656	-167.61	24.361	13.145	-24.498	-802.6	1218.4	25.082	834.59	1072.7	23.649	24.005	0	0	-14.662	-4.5421	-4.36	-29.29	20.968	10.66	4.6048	29.446	6.3062	6.1176	0.24484	0.15534	1644.4
8.17	818	78	NaN	22.701	9.6984	-22.633	-167.6	24.36	13.128	-24.528	-802.66	1218.5	25.03	834.58	1072.7	23.649	24.005	0	0	-14.656	-4.5362	-4.3596	-29.29	20.967	10.661	4.6123	29.446	6.3116	6.1252	0.25266	0.15605	1644.5
8.18	819	78	NaN	22.708	9.7062	-22.612	-167.61	24.359	13.121	-24.562	-802.72	1218.5	25.033	834.57	1072.7	23.649	24.005	0	0	-14.649	-4.5295	-4.3592	-29.29	20.973	10.652	4.6186	29.447	6.3242	6.1222	0.25936	0.15744	1644.5
8.19	820	78	NaN	22.718	9.7304	-22.594	-167.6	24.362	13.133	-24.573	-802.73	1218.6	25.045	834.56	1072.7	23.649	24.005	0	0	-14.638	-4.5185	-4.3586	-29.289	20.982	10.659	4.6416	29.451	6.3441	6.1407	0.28306	0.16201	1644.5
8.2	821	78	NaN	22.72	9.7554	-22.58	-167.6	24.364	13.14	-24.574	-802.78	1218.6	25.044	834.54	1072.7	23.649	24.005	0	0	-14.524	-4.4054	-4.3584	-29.289	20.984	10.665	4.665	29.455	6.4598	6.2592	0.30654	0.16576	1644.6
8.21	822	78	NaN	22.718	9.7649	-22.567	-167.6	24.363	13.147	-24.592	-802.86	1218.7	25.061	834.53	1072.7	23.649	24.005	0	0	-14.36	-4.2415	-4.3586	-29.289	20.981	10.658	4.6728	29.455	6.621	6.4167	0.31415	0.16613	1644.6
8.22	823	78	NaN	22.72	9.7626	-22.561	-167.61	24.353	13.176	-24.616	-802.93	1218.7	25.138	834.53	1072.7	23.649	24.005	0	0	-14.352	-4.2341	-4.3591	-29.29	20.98	10.649	4.6697	29.446	6.6272	6.4149	0.31055	0.15666	1644.7
8.23	824	78	NaN	22.723	9.7724	-22.579	-167.61	24.324	13.211	-24.574	-803	1218.7	25.235	834.57	1072.7	27.424	24.005	0	0	-14.283	-4.1651	-4.3595	-29.29	20.981	10.643	4.6782	29.419	6.6979	6.4782	0.31871	0.12877	1644.8
8.24	825	78	NaN	22.729	9.758	-22.596	-167.61	24.369	13.138	-24.565	-803.12	1218.7	24.989	834.5	1072.7	23.649	24.005	0	0	-14.158	-4.0406	-4.3597	-29.29	20.996	10.66	4.6655	29.462	6.8382	6.6197	0.30582	0.17156	1644.9
8.25	826	78	NaN	22.742	9.7558	-22.649	-167.6	24.402	13.097	-24.405	-803.25	1218.7	24.865	834.46	1072.8	23.649	24.005	0	0	-14.069	-3.9518	-4.3591	-29.29	21.018	10.674	4.6656	29.492	6.9496	6.7217	0.30651	0.20277	1644.9
8.26	827	78	NaN	22.749	9.749	-22.636	-167.62	24.378	13.135	-24.478	-803.32	1218.7	25	834.49	1072.7	35.972	37.635	0	0	-13.982	-3.8654	-4.3585	-29.289	21.019	10.647	4.6585	29.468	7.037	6.7814	0.3	0.17927	1645
8.27	828	78	NaN	22.76	9.763	-22.634	-167.63	24.358	13.159	-24.475	-803.38	1218.7	25.068	834.5	1072.7	43.121	41.894	0	0	-13.931	-3.8142	-4.3582	-29.289	21.027	10.639	4.6727	29.448	7.0963	6.8246	0.31447	0.15979	1645.1
8.28	829	78	NaN	22.773	9.7938	-22.613	-167.62	24.353	13.164	-24.516	-803.43	1218.7	25.065	834.48	1072.7	39.849	40.852	0	0	-13.816	-3.7003	-4.3585	-29.289	21.039	10.643	4.7031	29.443	7.2232	6.9422	0.34463	0.15435	1645.2
8.29	830	78	NaN	22.784	9.8245	-22.561	-167.62	24.346	13.174	-24.674	-803.45	1218.8	25.09	834.47	1072.7	35.303	40.512	0	0	-13.636	-3.5208	-4.3594	-29.29	21.044	10.639	4.7322	29.439	7.4082	7.1178	0.37285	0.1489	1645.2
8.3	831	78	NaN	22.786	9.8493	-22.559	-167.62	24.341	13.182	-24.68	-803.5	1218.8	25.114	834.46	1072.7	32.085	40.445	0	0	-13.566	-3.4509	-4.3595	-29.29	21.044	10.641	4.7573	29.433	7.4786	7.1902	0.39781	0.14269	1645.2
8.31	832	78	NaN	22.788	9.8817	-22.597	-167.61	24.336	13.198	-24.54	-803.56	1218.7	25.145	834.45	1072.8	31.521	41.353	0	0	-13.505	-3.3905	-4.3597	-29.29	21.051	10.648	4.7909	29.426	7.546	7.2574	0.43114	0.13624	1645.3
8.32	833	78	NaN	22.787	9.8965	-22.625	-167.62	24.312	13.19	-24.498	-803.64	1218.7	25.139	834.5	1072.7	30.635	40.473	0	0	-13.496	-3.381	-4.3619	-29.292	21.051	10.649	4.8052	29.404	7.5558	7.2679	0.44332	0.11136	1645.4
8.33	834	78	NaN	22.782	9.9111	-22.647	-167.62	24.29	13.196	-24.456	-803.72	1218.7	25.172	834.52	1072.7	30.411	42.502	0	0	-13.449	-3.3348	-4.3641	-29.295	21.047	10.645	4.8192	29.382	7.5978	7.3101	0.45517	0.087518	1645.5
8.34	835	78	NaN	22.775	9.9323	-22.653	-167.6	24.302	13.187	-24.462	-803.77	1218.8	25.106	834.48	1072.7	30.573	41.976	0	0	-13.396	-3.2821	-4.3662	-29.297	21.042	10.667	4.841	29.394	7.6458	7.3846	0.47478	0.097036	1645.5
8.35	836	78	NaN	22.765	9.9368	-22.637	-167.58	24.332	13.146	-24.556	-803.81	1218.8	24.942	834.42	1072.8	31.904	42.962	0	0	-13.375	-3.2607	-4.3708	-29.301	21.034	10.687	4.8458	29.423	7.6592	7.4264	0.47503	0.12162	1645.5
8.36	837	78	NaN	22.753	9.9207	-22.613	-167.58	24.344	13.136	-24.693	-803.85	1218.8	24.884	834.39	1072.8	33.651	43.003	0	0	-13.347	-3.2332	-4.3753	-29.306	21.019	10.688	4.8292	29.436	7.6722	7.4544	0.4539	0.12969	1645.5
8.37	838	78	NaN	22.743	9.9017	-22.616	-167.58	24.325	13.191	-24.754	-803.94	1218.8	25.016	834.4	1072.7	36.901	43.662	0	0	-13.303	-3.1891	-4.3793	-29.31	21.003	10.681	4.8101	29.417	7.7004	7.4917	0.43081	0.10727	1645.6
8.38	839	78	NaN	22.738	9.8937	-22.68	-167.57	24.308	13.181	-24.638	-804.06	1218.8	24.95	834.46	1072.7	35.962	43.804	0	0	-13.394	-3.2798	-4.3837	-29.314	21.005	10.694	4.8029	29.399	7.6106	7.4141	0.41918	0.08495	1645.8
8.39	840	78	NaN	22.746	9.9216	-22.73	-167.57	24.306	13.21	-24.492	-804.1	1218.8	24.978	834.44	1072.7	33.054	44.215	0	0	-13.516	-3.4012	-4.3882	-29.319	21.017	10.703	4.8311	29.396	7.5008	7.302	0.44291	0.077328	1645.8
8.4	841	78	NaN	22.761	9.9508	-22.728	-167.57	24.289	13.235	-24.488	-804.1	1218.7	25.01	834.48	1072.7	31.795	45.479	0	0	-13.638	-3.5226	-4.3927	-29.323	21.031	10.703	4.8596	29.38	7.3931	7.1804	0.46693	0.057136	1645.8
8.41	842	78	NaN	22.78	9.9924	-22.646	-167.55	24.326	13.248	-24.693	-804.03	1218.8	24.941	834.44	1072.7	31.446	45.925	0	0	-13.76	-3.644	-4.3972	-29.328	21.045	10.713	4.8997	29.419	7.2851	7.0694	0.50244	0.091305	1645.7
8.42	843	78	NaN	22.796	10.027	-22.588	-167.54	24.351	13.27	-24.829	-803.97	1218.8	24.909	834.42	1072.7	37.146	45.814	0	0	-13.882	-3.7654	-4.4017	-29.332	21.057	10.721	4.9329	29.445	7.1751	6.9551	0.53119	0.1126	1645.6
8.43	844	78	NaN	22.814	10.042	-22.576	-167.53	24.36	13.325	-24.857	-803.99	1218.9	24.95	834.42	1072.7	36.335	45.792	0	0	-14.004	-3.8868	-4.4063	-29.337	21.073	10.73	4.947	29.454	7.069	6.8429	0.54072	0.11767	1645.7
8.44	845	78	NaN	22.838	10.047	-22.595	-167.51	24.388	13.359	-24.815	-804.06	1218.9	24.915	834.38	1072.7	37.898	47.369	0	0	-14.126	-4.0082	-4.4108	-29.341	21.1	10.75	4.9524	29.483	6.9742	6.7415	0.54165	0.14173	1645.7
8.45	846	78	NaN	22.861	10.063	-22.645	-167.5	24.444	13.294	-24.671	-804.11	1218.9	24.681	834.34	1072.8	36.157	45.894	0	0	-14.247	-4.1296	-4.4153	-29.346	21.136	10.773	4.9711	29.537	6.8881	6.643	0.55577	0.19091	1645.7
8.46	847	78	NaN	22.877	10.067	-22.687	-167.49	24.446	13.394	-24.554	-804.17	1218.8	24.822	834.35	1072.8	43.917	48.075	0	0	-14.291	-4.1732	-4.4183	-29.349	21.151	10.78	4.9741	29.538	6.8598	6.6072	0.5558	0.18947	1645.8
8.47	848	78	NaN	22.887	10.057	-22.675	-167.49	24.434	13.445	-24.61	-804.18	1218.8	24.891	834.4	1072.7	44.569	48.072	0	0	-14.295	-4.1765	-4.4209	-29.351	21.156	10.782	4.9642	29.526	6.8619	6.605	0.54334	0.17506	1645.8
8.48	849	78	NaN	22.884	10.029	-22.628	-167.47	24.443	13.478	-24.803	-804.2	1218.9	24.878	834.47	1072.7	48.756	49.165	0	0	-14.272	-4.1545	-4.4243	-29.355	21.147	10.792	4.9358	29.536	6.8751	6.638	0.51151	0.18166	1645.9
8.49	850	78	NaN	22.876	10.002	-22.611	-167.46	24.468	13.441	-24.911	-804.23	1218.9	24.709	834.53	1072.8	52.948	50.338	1	0	-14.223	-4.1056	-4.4273	-29.358	21.142	10.807	4.9089	29.561	6.9185	6.701	0.48158	0.20288	1646
8.5	851	78	NaN	22.864	9.9709	-22.619	-167.44	24.497	13.419	-24.955	-804.28	1218.9	24.572	834.57	1072.8	49.026	49.808	1	0	-14.156	-4.0382	-4.4299	-29.36	21.133	10.828	4.8794	29.588	6.9777	6.79	0.44953	0.22762	1646.1
8.51	852	78	NaN	22.846	9.9323	-22.671	-167.42	24.537	13.439	-24.895	-804.39	1218.8	24.498	834.61	1072.8	49.362	52.512	1	0	-14.062	-3.9453	-4.4332	-29.364	21.12	10.857	4.8432	29.626	7.0573	6.9115	0.41004	0.26263	1646.2
8.52	853	78	NaN	22.822	9.8948	-22.766	-167.4	24.586	13.463	-24.709	-804.56	1218.8	24.418	834.67	1072.8	48.031	53.785	1	0	-13.961	-3.8442	-4.4369	-29.367	21.106	10.888	4.8093	29.671	7.1449	7.0438	0.37238	0.304	1646.5
8.53	854	78	NaN	22.806	9.8841	-22.793	-167.36	24.585	13.525	-24.664	-804.65	1218.7	24.469	834.79	1072.8	45.733	51.718	1	0	-13.902	-3.7855	-4.4416	-29.372	21.089	10.923	4.7995	29.67	7.1876	7.1379	0.35781	0.29792	1646.7
8.54	855	78	NaN	22.792	9.8906	-22.756	-167.33	24.659	13.545	-24.813	-804.66	1218.8	24.37	834.78	1072.9	45.291	54.823	1	0	-13.884	-3.7679	-4.4462	-29.377	21.074	10.956	4.8068	29.743	7.1898	7.1886	0.36057	0.36601	1646.6
8.55	856	78	NaN	22.782	9.9232	-22.719	-167.3	24.723	13.562	-24.889	-804.63	1218.8	24.259	834.83	1072.9	46.477	56.059	1	0	-13.899	-3.7823	-4.4508	-29.381	21.065	10.988	4.84	29.806	7.1659	7.2054	0.38924	0.42475	1646.7
8.56	857	78	NaN	22.768	9.9772	-22.658	-167.26	24.777	13.652	-25.037	-804.58	1218.9	24.324	834.95	1072.9	46.367	56.517	1	0	-13.891	-3.775	-4.4551	-29.386	21.043	11.015	4.8935	29.861	7.1518	7.2397	0.43844	0.47507	1646.8
8.57	858	78	NaN	22.765	10.022	-22.638	-167.19	24.895	13.633	-25.081	-804.58	1218.9	24.013	834.94	1073	46.938	56.924	1	0	-13.913	-3.7969	-4.4588	-29.389	21.05	11.097	4.9406	29.977	7.1368	7.3004	0.48187	0.58754	1646.7
8.58	859	78	NaN	22.774	10.055	-22.658	-167.14	24.962	13.65	-25.021	-804.61	1218.9	23.883	835	1073.1	45.133	56.149	1	0	-13.969	-3.8526	-4.4617	-29.392	21.066	11.149	4.9752	30.042	7.0965	7.296	0.51352	0.65001	1646.8
8.59	860	78	NaN	22.784	10.077	-22.675	-167.15	24.941	13.787	-24.978	-804.65	1218.9	24.203	835.25	1073	43.334	55.994	1	0	-14.067	-3.9503	-4.4656	-29.396	21.066	11.128	4.996	30.023	6.9984	7.1779	0.53039	0.62649	1647.1
8.6	861	78	NaN	22.787	10.078	-22.671	-167.12	25	13.863	-25.031	-804.75	1218.9	24.245	835.37	1073.1	44.215	55.174	1	0	-14.203	-4.0856	-4.4705	-29.401	21.066	11.158	4.9972	30.08	6.8626	7.0728	0.52671	0.67949	1647.3
8.61	862	78	NaN	22.789	10.085	-22.656	-167	25.041	14.14	-25.109	-804.81	1219	24.682	835.52	1073	45.459	54.782	1	0	-14.239	-4.121	-4.4752	-29.406	21.05	11.264	5.0038	30.122	6.8116	7.1425	0.52855	0.71654	1647.6
8.62	863	78	NaN	22.805	10.111	-22.659	-166.93	25.136	14.157	-25.085	-804.8	1219	24.491	835.58	1073.1	41.903	55.346	1	0	-14.312	-4.1936	-4.48	-29.41	21.074	11.334	5.0323	30.215	6.7622	7.1406	0.55233	0.80429	1647.6
8.63	864	78	NaN	22.802	10.126	-22.643	-166.91	25.174	14.219	-25.154	-804.8	1219	24.495	835.74	1073.1	43.288	54.834	1	0	-14.437	-4.3181	-4.4848	-29.415	21.068	11.359	5.0467	30.253	6.6314	7.0406	0.56198	0.83763	1647.8
8.64	865	78	NaN	22.803	10.136	-22.644	-166.94	25.244	14.208	-25.167	-804.8	1219	24.277	835.87	1073.1	43.24	55.006	1	0	-14.5	-4.3814	-4.4952	-29.426	21.076	11.331	5.0581	30.322	6.5761	6.9498	0.5629	0.89582	1647.9
8.65	866	78	NaN	22.795	10.124	-22.662	-166.89	25.318	14.26	-25.158	-804.87	1219	24.2	835.99	1073.2	42.345	56.579	1	0	-14.532	-4.4129	-4.5041	-29.435	21.072	11.386	5.0491	30.393	6.5403	6.9731	0.54493	0.95884	1648.1
8.66	867	78	NaN	22.781	10.097	-22.679	-166.78	25.372	14.374	-25.173	-804.97	1218.9	24.298	836.11	1073.2	42.098	58.695	1	0	-14.517	-4.3983	-4.5086	-29.439	21.054	11.496	5.0248	30.444	6.537	7.0973	0.51623	1.0045	1648.3
8.67	868	78	NaN	22.777	10.082	-22.691	-166.74	25.414	14.42	-25.175	-805.01	1218.9	24.247	836.22	1073.2	42.916	57.299	1	0	-14.533	-4.4144	-4.5125	-29.443	21.052	11.535	5.0122	30.483	6.5184	7.1202	0.49968	1.0403	1648.4
8.68	869	78	NaN	22.78	10.087	-22.723	-166.7	25.454	14.44	-25.085	-805.03	1218.9	24.125	836.33	1073.3	41.471	56.068	1	0	-14.596	-4.4767	-4.5158	-29.446	21.063	11.578	5.0192	30.522	6.4671	7.1014	0.50332	1.0758	1648.5
8.69	870	78	NaN	22.77	10.095	-22.731	-166.68	25.485	14.465	-25.051	-805.04	1218.9	24.034	836.45	1073.3	43.252	56.573	1	0	-14.684	-4.5641	-4.5191	-29.45	21.057	11.606	5.0285	30.552	6.3731	7.0417	0.50944	1.102	1648.7
8.7	871	78	NaN	22.757	10.089	-22.709	-166.63	25.528	14.531	-25.121	-805.09	1218.9	23.989	836.58	1073.3	44.033	54.579	1	0	-14.779	-4.6591	-4.5228	-29.453	21.043	11.657	5.0244	30.593	6.264	6.9982	0.50161	1.1399	1648.8
8.71	872	78	NaN	22.748	10.087	-22.683	-166.6	25.542	14.572	-25.184	-805.1	1218.9	23.948	836.71	1073.3	42.381	57.006	1	0	-14.882	-4.7617	-4.5276	-29.458	21.034	11.687	5.0223	30.607	6.1517	6.9252	0.49477	1.1486	1649
8.72	873	78	NaN	22.743	10.095	-22.674	-166.57	25.562	14.594	-25.176	-805.09	1218.9	23.862	836.79	1073.3	43.175	56.417	1	0	-15.094	-4.9723	-4.534	-29.465	21.033	11.72	5.0309	30.627	5.939	6.7473	0.49683	1.1624	1649
8.73	874	78	NaN	22.749	10.107	-22.681	-166.54	25.582	14.616	-25.118	-805.07	1218.9	23.775	836.86	1073.3	42.043	55.385	1	0	-15.292	-5.1698	-4.5398	-29.47	21.044	11.752	5.0435	30.646	5.7514	6.5818	0.50369	1.1755	1649.1
8.74	875	78	NaN	22.76	10.106	-22.692	-166.52	25.599	14.648	-25.051	-805.07	1218.9	23.708	836.95	1073.3	43.556	56.537	1	0	-15.307	-5.1845	-4.5408	-29.471	21.059	11.78	5.0434	30.661	5.7523	6.5959	0.50257	1.19	1649.2
8.75	876	78	NaN	22.757	10.081	-22.702	-166.48	25.642	14.681	-24.996	-805.12	1218.8	23.6	836.98	1073.3	42.702	55.578	1	0	-15.342	-5.2198	-4.5416	-29.472	21.061	11.824	5.0196	30.704	5.7191	6.6041	0.47806	1.2316	1649.3
8.76	877	78	NaN	22.752	10.064	-22.688	-166.47	25.644	14.701	-25.022	-805.11	1218.9	23.549	837.06	1073.3	42.821	56.778	1	0	-15.435	-5.3116	-4.5417	-29.472	21.058	11.84	5.0023	30.706	5.6233	6.5286	0.46057	1.2339	1649.3
8.77	878	78	NaN	22.764	10.048	-22.692	-166.42	25.681	14.708	-24.97	-805.04	1218.8	23.385	837.07	1073.3	43.374	56.401	1	0	-15.558	-5.435	-4.542	-29.472	21.077	11.89	4.987	30.742	5.519	6.455	0.44501	1.2694	1649.2
8.78	879	78	NaN	22.772	10.046	-22.701	-166.41	25.685	14.754	-24.908	-804.97	1218.8	23.439	837.08	1073.3	42.856	56.879	1	0	-15.687	-5.5628	-4.542	-29.472	21.085	11.903	4.9861	30.746	5.3986	6.3402	0.44413	1.2732	1649.2
8.79	880	78	NaN	22.787	10.022	-22.729	-166.38	25.721	14.752	-24.824	-804.86	1218.7	23.285	837.07	1073.3	43.156	55.079	1	0	-15.779	-5.6543	-4.54	-29.471	21.108	11.944	4.9638	30.779	5.3296	6.2896	0.42374	1.3086	1649
8.8	881	78	NaN	22.8	9.9836	-22.763	-166.35	25.737	14.766	-24.741	-804.76	1218.7	23.201	837.08	1073.3	42.609	56.58	1	0	-15.806	-5.6819	-4.5376	-29.468	21.128	11.978	4.9275	30.793	5.3214	6.2961	0.38987	1.3247	1649
8.81	882	78	NaN	22.81	9.9445	-22.803	-166.33	25.728	14.803	-24.641	-804.71	1218.6	23.237	837.11	1073.3	42.396	56.058	1	0	-15.801	-5.6762	-4.5349	-29.465	21.14	11.996	4.8906	30.782	5.3389	6.3197	0.35567	1.3168	1648.9
8.82	883	78	NaN	22.82	9.9103	-22.849	-166.31	25.737	14.811	-24.519	-804.66	1218.5	23.175	837.12	1073.3	43.764	57.392	1	0	-15.86	-5.735	-4.5321	-29.463	21.156	12.026	4.8599	30.787	5.2959	6.2909	0.32785	1.3245	1648.9
8.83	884	78	NaN	22.827	9.8961	-22.857	-166.29	25.724	14.833	-24.487	-804.55	1218.4	23.176	837.14	1073.3	44.807	57.632	1	0	-15.897	-5.7726	-4.529	-29.46	21.164	12.052	4.8466	30.774	5.2667	6.2791	0.31754	1.3143	1648.8
8.84	885	78	NaN	22.843	9.8893	-22.848	-166.27	25.73	14.837	-24.478	-804.4	1218.4	23.115	837.14	1073.3	41.893	54.155	1	0	-15.809	-5.6848	-4.525	-29.455	21.183	12.066	4.8417	30.778	5.3735	6.3808	0.31673	1.3224	1648.6
8.85	886	78	NaN	22.853	9.9076	-22.806	-166.26	25.731	14.822	-24.53	-804.19	1218.4	23.011	837.14	1073.3	44.122	57.254	1	0	-15.78	-5.6556	-4.5202	-29.451	21.194	12.084	4.8592	30.779	5.4136	6.4282	0.339	1.3287	1648.4
8.86	887	78	NaN	22.859	9.917	-22.747	-166.25	25.71	14.842	-24.645	-803.98	1218.4	23.023	837.17	1073.3	43.69	56.472	1	0	-15.785	-5.6607	-4.5149	-29.445	21.195	12.088	4.8673	30.759	5.4098	6.4271	0.35246	1.3141	1648.2
8.87	888	78	NaN	22.869	9.9106	-22.714	-166.23	25.698	14.838	-24.682	-803.84	1218.4	22.944	837.18	1073.3	43.834	54.87	1	0	-15.675	-5.5511	-4.5099	-29.44	21.206	12.104	4.8598	30.749	5.5313	6.5532	0.34985	1.3085	1648.1
8.88	889	78	NaN	22.881	9.9036	-22.731	-166.22	25.697	14.836	-24.578	-803.76	1218.4	22.869	837.15	1073.3	43.837	56.587	1	0	-15.618	-5.4941	-4.5043	-29.435	21.225	12.123	4.8522	30.749	5.6071	6.6291	0.34788	1.3141	1648
8.89	890	78	NaN	22.891	9.9057	-22.781	-166.22	25.697	14.853	-24.389	-803.74	1218.4	22.865	837.11	1073.3	42.199	58.115	1	0	-15.614	-5.4904	-4.498	-29.428	21.242	12.133	4.8544	30.748	5.6279	6.6424	0.35633	1.3196	1647.9
8.9	891	78	NaN	22.901	9.9066	-22.82	-166.21	25.694	14.836	-24.242	-803.74	1218.4	22.748	837.11	1073.3	41.843	57.614	1	0	-15.622	-5.4986	-4.4891	-29.42	21.261	12.148	4.8552	30.745	5.6387	6.6496	0.36604	1.3255	1647.9
8.91	892	78	NaN	22.915	9.9148	-22.822	-166.22	25.659	14.862	-24.19	-803.69	1218.5	22.82	837.13	1073.3	42.278	57.025	1	0	-15.632	-5.508	-4.4802	-29.411	21.274	12.139	4.8605	30.713	5.6426	6.631	0.38033	1.3026	1647.9
8.92	893	78	NaN	22.939	9.9351	-22.806	-166.22	25.65	14.875	-24.165	-803.64	1218.5	22.804	837.13	1073.3	41.966	56.297	1	0	-15.683	-5.5593	-4.4782	-29.409	21.299	12.14	4.8795	30.706	5.6156	6.5806	0.40125	1.2972	1647.9
8.93	894	78	NaN	22.954	9.9752	-22.756	-166.23	25.634	14.876	-24.234	-803.53	1218.6	22.788	837.13	1073.3	42.246	57.051	1	0	-15.671	-5.5472	-4.4762	-29.407	21.312	12.13	4.9156	30.694	5.6409	6.5826	0.43947	1.2873	1647.7
8.94	895	78	NaN	22.965	10.006	-22.739	-166.23	25.637	14.845	-24.232	-803.44	1218.6	22.672	837.11	1073.3	41.863	57.664	1	0	-15.586	-5.4629	-4.4739	-29.404	21.328	12.137	4.9446	30.699	5.7411	6.6741	0.47074	1.2949	1647.6
8.95	896	78	NaN	22.978	10.034	-22.754	-166.22	25.64	14.852	-24.143	-803.42	1218.7	22.65	837.06	1073.3	42.747	56.219	1	0	-15.678	-5.5537	-4.4728	-29.403	21.344	12.148	4.9717	30.703	5.6663	6.5943	0.49886	1.2992	1647.6
8.96	897	78	NaN	22.987	10.055	-22.776	-166.22	25.627	14.873	-24.047	-803.41	1218.7	22.693	837.03	1073.3	44.513	54.933	1	0	-15.746	-5.622	-4.4721	-29.403	21.355	12.148	4.9921	30.689	5.6084	6.5259	0.52	1.2869	1647.5
8.97	898	78	NaN	22.985	10.059	-22.792	-166.23	25.609	14.82	-24.007	-803.38	1218.7	22.583	837.04	1073.2	42.2	55.083	1	0	-15.75	-5.6257	-4.4717	-29.402	21.358	12.144	4.9947	30.674	5.6084	6.5181	0.52298	1.2715	1647.5
8.98	899	78	NaN	22.98	10.063	-22.804	-166.22	25.614	14.773	-23.958	-803.31	1218.7	22.444	836.99	1073.2	42.939	55.791	1	0	-15.806	-5.6817	-4.4724	-29.403	21.36	12.157	4.9984	30.679	5.5534	6.4757	0.52607	1.2763	1647.4
8.99	900	78	NaN	22.955	10.052	-22.791	-166.26	25.523	14.824	-24.022	-803.25	1218.7	22.675	837.1	1073.1	42.075	55.341	1	0	-15.874	-5.7494	-4.4733	-29.404	21.324	12.114	4.9818	30.593	5.4502	6.3646	0.50849	1.1893	1647.5
9	901	78	NaN	22.928	10.023	-22.781	-166.3	25.469	14.854	-24.094	-803.23	1218.7	22.832	837.15	1072.9	42.158	55.803	1	0	-15.934	-5.8088	-4.4734	-29.404	21.289	12.063	4.947	30.545	5.3552	6.2541	0.47361	1.1409	1647.5
9.01	902	78	NaN	22.891	9.9881	-22.809	-166.35	25.416	14.872	-24.04	-803.16	1218.6	22.965	837.19	1072.7	41.484	54.074	1	0	-15.994	-5.8686	-4.4731	-29.404	21.25	12.005	4.9074	30.496	5.2559	6.1366	0.43426	1.0927	1647.5
9.02	903	78	NaN	22.849	9.9393	-22.835	-166.49	25.354	14.854	-24.003	-803.08	1218.6	23.11	837.24	1072.6	42.089	55.354	1	0	-16.057	-5.931	-4.4725	-29.403	21.204	11.86	4.8541	30.439	5.1473	5.9289	0.38155	1.036	1647.5
9.03	904	78	NaN	22.816	9.8872	-22.838	-166.66	25.29	14.802	-24.027	-803	1218.6	23.252	837.33	1072.4	41.322	55.64	1	0	-16.067	-5.9412	-4.4727	-29.403	21.165	11.691	4.7987	30.378	5.0982	5.7499	0.32595	0.97485	1647.5
9.04	905	78	NaN	22.8	9.8465	-22.826	-166.77	25.253	14.745	-24.058	-802.92	1218.5	23.379	837.38	1072.4	43.755	57.609	1	0	-16.073	-5.9473	-4.4733	-29.404	21.143	11.578	4.7569	30.343	5.0701	5.6311	0.28366	0.93934	1647.5
9.05	906	78	NaN	22.788	9.8122	-22.816	-166.86	25.287	14.695	-24.059	-802.81	1218.5	23.499	837.28	1072.4	43.36	56.365	1	0	-16.11	-5.9838	-4.4744	-29.405	21.127	11.483	4.724	30.376	5.0176	5.4992	0.2496	0.9708	1647.3
9.06	907	78	NaN	22.771	9.7563	-22.783	-166.94	25.351	14.57	-24.165	-802.76	1218.5	23.435	837.17	1072.5	42.787	57.634	1	0	-16.166	-6.0398	-4.4749	-29.405	21.109	11.396	4.6712	30.436	4.9427	5.3562	0.19626	1.031	1647.1
9.07	908	78	NaN	22.775	9.7185	-22.786	-167.03	25.392	14.463	-24.122	-802.7	1218.5	23.472	837.09	1072.6	42.197	56.36	1	0	-16.231	-6.1045	-4.4752	-29.406	21.112	11.31	4.637	30.473	4.8816	5.2056	0.16178	1.0672	1646.9
9.08	909	78	NaN	22.798	9.6887	-22.82	-167.13	25.394	14.335	-23.923	-802.61	1218.4	23.639	837	1072.7	44.371	56.796	1	0	-16.232	-6.1061	-4.4767	-29.407	21.137	11.21	4.6104	30.472	4.9042	5.1041	0.13369	1.0648	1646.8
9.09	910	78	NaN	22.82	9.663	-22.825	-167.19	25.394	14.244	-23.835	-802.54	1218.4	23.794	836.94	1072.7	42.964	57.171	1	0	-16.238	-6.1118	-4.4784	-29.409	21.156	11.142	4.5863	30.47	4.9178	5.0303	0.10791	1.0613	1646.6
9.1	911	78	NaN	22.839	9.6426	-22.816	-167.22	25.411	14.157	-23.806	-802.49	1218.4	23.848	836.86	1072.8	44.733	55.802	1	0	-16.333	-6.2068	-4.4795	-29.41	21.174	11.11	4.5671	30.487	4.84	4.9034	0.087588	1.0769	1646.5
9.11	912	78	NaN	22.865	9.6204	-22.808	-167.24	25.431	14.052	-23.771	-802.46	1218.5	23.855	836.78	1072.8	42.852	54.492	1	0	-16.376	-6.2488	-4.4793	-29.41	21.201	11.098	4.5454	30.506	4.825	4.8495	0.066059	1.0959	1646.4
9.12	913	78	NaN	22.905	9.5896	-22.793	-167.22	25.426	13.976	-23.735	-802.46	1218.5	23.977	836.69	1072.8	54.467	53.328	1	0	-16.396	-6.2689	-4.4787	-29.409	21.238	11.11	4.513	30.503	4.8422	4.8415	0.034273	1.0936	1646.3
9.13	914	78	NaN	22.94	9.5664	-22.803	-167.13	25.424	14.003	-23.633	-802.54	1218.5	24.311	836.54	1072.8	60.824	56.368	1	0	-16.458	-6.3311	-4.4798	-29.41	21.264	11.194	4.4875	30.503	4.8058	4.8633	0.0076861	1.0931	1646.3
9.14	915	78	NaN	22.964	9.5441	-22.804	-167.12	25.473	13.966	-23.588	-802.66	1218.5	24.286	836.39	1072.8	61.213	58.876	1	0	-16.459	-6.3318	-4.4812	-29.412	21.291	11.204	4.4651	30.552	4.8315	4.8725	-0.016111	1.1399	1646.2
9.15	916	78	NaN	23	9.5215	-22.777	-167.13	25.459	13.972	-23.602	-802.87	1218.6	24.38	836.33	1072.7	62.748	59.393	1	0	-16.412	-6.2848	-4.483	-29.414	21.324	11.197	4.4391	30.542	4.9118	4.9126	-0.043992	1.1281	1646.4
9.16	917	78	NaN	23.031	9.5262	-22.755	-167.13	25.461	13.998	-23.588	-803.03	1218.6	24.474	836.28	1072.7	63.837	59.684	1	0	-16.378	-6.2513	-4.484	-29.415	21.352	11.188	4.4414	30.546	4.9735	4.937	-0.04267	1.1311	1646.5
9.17	918	78	NaN	23.059	9.5538	-22.729	-167.13	25.46	14.008	-23.577	-803.15	1218.7	24.468	836.23	1072.7	65.024	60.069	1	0	-16.35	-6.2229	-4.4846	-29.415	21.381	11.188	4.4663	30.548	5.031	4.9651	-0.01825	1.1325	1646.6
9.18	919	78	NaN	23.091	9.5976	-22.694	-167.16	25.426	14.032	-23.588	-803.32	1218.7	24.47	836.26	1072.6	66.196	58.201	1	0	-16.291	-6.1642	-4.4855	-29.416	21.412	11.157	4.5065	30.517	5.1216	4.9928	0.020971	1.1013	1646.8
9.19	920	78	NaN	23.125	9.6527	-22.67	-167.22	25.378	14.092	-23.568	-803.54	1218.8	24.551	836.32	1072.6	67.978	55.471	1	0	-16.226	-6.0998	-4.4873	-29.418	21.444	11.1	4.5586	30.472	5.2178	5.0006	0.071294	1.0545	1647.1
9.2	921	78	NaN	23.15	9.7095	-22.681	-167.21	25.384	14.131	-23.457	-803.69	1218.8	24.56	836.31	1072.6	69.421	61.655	1	1	-16.157	-6.0305	-4.49	-29.42	21.473	11.111	4.6153	30.478	5.3162	5.0809	0.12531	1.0579	1647.2
9.21	922	78	NaN	23.172	9.7289	-22.667	-167.19	25.385	14.147	-23.499	-803.92	1218.8	24.497	836.31	1072.6	69.71	62.031	1	1	-16.22	-6.0942	-4.4929	-29.423	21.496	11.134	4.635	30.479	5.2755	5.0397	0.14213	1.056	1647.4
9.22	923	78	NaN	23.188	9.7541	-22.624	-167.16	25.424	14.15	-23.685	-804.06	1218.9	24.374	836.26	1072.6	69.558	58.214	1	1	-16.21	-6.0837	-4.4949	-29.425	21.51	11.167	4.6621	30.517	5.2996	5.0828	0.16723	1.0912	1647.5
9.23	924	78	NaN	23.201	9.7927	-22.609	-167.12	25.436	14.178	-23.769	-804.32	1218.9	24.347	836.28	1072.7	69.139	60.667	1	1	-16.101	-5.9752	-4.4956	-29.426	21.521	11.199	4.702	30.527	5.4202	5.2236	0.20632	1.1007	1647.8
9.24	925	78	NaN	23.21	9.8226	-22.599	-167.09	25.446	14.214	-23.856	-804.51	1218.9	24.353	836.29	1072.7	68.699	59.535	1	1	-15.993	-5.868	-4.4973	-29.428	21.527	11.228	4.7339	30.535	5.534	5.3597	0.23662	1.107	1648
9.25	926	78	NaN	23.207	9.8457	-22.595	-167.07	25.472	14.219	-23.941	-804.67	1218.9	24.296	836.29	1072.8	68.534	58.416	1	1	-15.887	-5.7622	-4.4998	-29.43	21.524	11.251	4.7595	30.558	5.6366	5.4889	0.25967	1.1281	1648.2
9.26	927	78	NaN	23.19	9.8659	-22.597	-167	25.501	14.221	-24.032	-804.86	1218.9	24.249	836.29	1072.8	67.806	56.656	1	1	-15.941	-5.8163	-4.5037	-29.434	21.505	11.313	4.7828	30.584	5.5634	5.4965	0.27908	1.1501	1648.3
9.27	928	78	NaN	23.167	9.8811	-22.603	-166.9	25.508	14.255	-24.149	-805.06	1218.8	24.303	836.33	1072.9	66.535	57.691	1	1	-15.962	-5.8369	-4.5066	-29.437	21.476	11.405	4.8017	30.587	5.5141	5.5682	0.29515	1.1502	1648.6
9.28	929	78	NaN	23.155	9.8926	-22.621	-167.02	25.503	14.209	-24.186	-805.17	1218.8	24.176	836.44	1072.9	65.326	57.139	1	1	-15.922	-5.7966	-4.5077	-29.438	21.468	11.292	4.8139	30.582	5.5464	5.4957	0.30622	1.1436	1648.8
9.29	930	78	NaN	23.12	9.8913	-22.63	-167.03	25.525	14.175	-24.273	-805.28	1218.8	24.098	836.52	1072.9	63.886	58.16	1	1	-15.884	-5.7594	-4.5094	-29.44	21.432	11.278	4.8144	30.602	5.548	5.5189	0.30497	1.1616	1649
9.3	931	78	NaN	23.1	9.9082	-22.71	-167.05	25.524	14.166	-24.087	-805.41	1218.7	24.083	836.6	1072.9	62.674	56.843	1	1	-15.866	-5.7415	-4.5114	-29.442	21.419	11.273	4.8337	30.598	5.553	5.5315	0.32237	1.1566	1649.2
9.31	932	78	NaN	23.07	9.891	-22.699	-166.98	25.507	14.23	-24.27	-805.49	1218.7	24.246	836.67	1072.9	61.575	56.878	1	1	-15.89	-5.7649	-4.5135	-29.444	21.378	11.327	4.8178	30.58	5.488	5.5621	0.30428	1.1365	1649.3
9.32	933	78	NaN	23.041	9.8686	-22.678	-167.02	25.507	14.23	-24.475	-805.55	1218.7	24.226	836.74	1072.9	61.02	57.357	1	1	-15.937	-5.8124	-4.5149	-29.445	21.342	11.284	4.7957	30.58	5.4048	5.4713	0.28085	1.1346	1649.5
9.33	934	78	NaN	23.019	9.8708	-22.718	-167.1	25.513	14.19	-24.424	-805.61	1218.7	24.088	836.82	1072.8	61.222	56.505	1	1	-16.026	-5.9005	-4.5151	-29.446	21.328	11.206	4.7987	30.586	5.3017	5.3054	0.28362	1.14	1649.6
9.34	935	78	NaN	23.004	9.8911	-22.79	-167.11	25.504	14.185	-24.233	-805.67	1218.6	24.028	836.91	1072.8	61.058	57.61	1	1	-15.962	-5.8369	-4.5167	-29.447	21.321	11.203	4.8203	30.574	5.3586	5.3658	0.30367	1.1272	1649.7
9.35	936	78	NaN	22.99	9.8921	-22.797	-167.12	25.482	14.18	-24.272	-805.67	1218.6	23.969	836.97	1072.8	61.322	59.619	1	1	-15.9	-5.7754	-4.5186	-29.449	21.307	11.201	4.8208	30.553	5.4072	5.426	0.30221	1.1039	1649.8
9.36	937	78	NaN	22.987	9.8915	-22.801	-167.12	25.442	14.233	-24.304	-805.66	1218.6	24.083	837.06	1072.7	61.495	58.865	1	1	-15.926	-5.801	-4.5206	-29.451	21.3	11.195	4.8198	30.513	5.3737	5.3945	0.29925	1.0624	1649.9
9.37	938	78	NaN	22.994	9.8794	-22.813	-166.98	25.469	14.213	-24.3	-805.67	1218.6	23.892	837.02	1072.8	61.294	59.065	1	1	-15.928	-5.8026	-4.5214	-29.452	21.313	11.337	4.8109	30.538	5.3858	5.5341	0.28946	1.086	1649.8
9.38	939	78	NaN	22.998	9.8831	-22.816	-166.94	25.437	14.294	-24.295	-805.63	1218.6	24.038	837.06	1072.8	61.012	59.556	1	1	-15.916	-5.7908	-4.5219	-29.452	21.312	11.374	4.8149	30.505	5.3964	5.5831	0.29297	1.0526	1649.9
9.39	940	78	NaN	23.007	9.8828	-22.811	-166.92	25.414	14.333	-24.308	-805.57	1218.6	24.076	837.11	1072.8	60.394	58.437	1	1	-15.883	-5.7585	-4.5225	-29.453	21.32	11.393	4.8147	30.482	5.4366	5.6344	0.2922	1.0293	1649.8
9.4	941	78	NaN	23.022	9.8863	-22.812	-166.88	25.419	14.329	-24.276	-805.5	1218.5	23.959	837.12	1072.8	60.094	54.844	1	1	-15.853	-5.7288	-4.5234	-29.454	21.34	11.433	4.8191	30.486	5.4868	5.7044	0.29572	1.0319	1649.8
9.41	942	78	NaN	23.043	9.8878	-22.811	-166.84	25.423	14.333	-24.222	-805.41	1218.5	23.833	837.13	1072.9	59.705	59.486	1	1	-15.831	-5.7067	-4.5255	-29.456	21.367	11.486	4.8214	30.49	5.5357	5.7793	0.29588	1.0339	1649.7
9.42	943	78	NaN	23.067	9.8731	-22.795	-166.8	25.409	14.362	-24.219	-805.3	1218.5	23.778	837.2	1072.9	59.346	57.521	1	1	-15.776	-5.6513	-4.5275	-29.458	21.393	11.53	4.8063	30.475	5.6172	5.8787	0.27885	1.0175	1649.7
9.43	944	78	NaN	23.076	9.8754	-22.801	-166.76	25.421	14.368	-24.139	-805.22	1218.5	23.68	837.21	1072.9	58.829	56.8	1	1	-15.716	-5.5923	-4.5294	-29.46	21.408	11.57	4.8092	30.488	5.6915	5.9781	0.27986	1.0278	1649.6
9.44	945	78	NaN	23.097	9.8753	-22.797	-166.73	25.437	14.401	-24.054	-805.04	1218.5	23.615	837.23	1072.9	58.452	56.404	1	1	-15.716	-5.5923	-4.5311	-29.462	21.434	11.612	4.8088	30.504	5.7179	6.0196	0.27773	1.0423	1649.4
9.45	946	78	NaN	23.112	9.856	-22.784	-166.7	25.454	14.432	-24.036	-804.94	1218.6	23.591	837.19	1072.9	58.007	57.638	1	1	-15.685	-5.5614	-4.5335	-29.464	21.451	11.636	4.7892	30.521	5.7654	6.0742	0.25564	1.0573	1649.3
9.46	947	78	NaN	23.119	9.848	-22.77	-166.7	25.455	14.471	-24.024	-804.81	1218.6	23.62	837.2	1072.9	57.662	58.371	1	1	-15.635	-5.5111	-4.5365	-29.467	21.457	11.642	4.7804	30.522	5.8217	6.1308	0.24398	1.0552	1649.2
9.47	948	78	NaN	23.126	9.8364	-22.759	-166.69	25.458	14.489	-23.981	-804.64	1218.6	23.568	837.22	1072.9	57.361	57.84	1	1	-15.6	-5.4759	-4.5371	-29.468	21.467	11.651	4.7678	30.527	5.8678	6.1754	0.23065	1.0594	1649
9.48	949	78	NaN	23.133	9.818	-22.749	-166.68	25.476	14.494	-23.95	-804.49	1218.6	23.467	837.19	1072.9	57.035	58.107	1	1	-15.562	-5.4388	-4.5379	-29.468	21.479	11.664	4.7484	30.546	5.9167	6.2247	0.21048	1.0772	1648.8
9.49	950	78	NaN	23.135	9.8004	-22.733	-166.68	25.489	14.504	-23.97	-804.36	1218.6	23.422	837.15	1072.9	56.803	57.556	1	1	-15.511	-5.3874	-4.5398	-29.47	21.481	11.666	4.7302	30.56	5.9705	6.279	0.19038	1.0893	1648.6
9.5	951	78	NaN	23.132	9.7857	-22.715	-166.69	25.467	14.517	-23.995	-804.21	1218.6	23.418	837.17	1072.8	55.795	55.355	1	1	-15.459	-5.3362	-4.5421	-29.473	21.478	11.658	4.7137	30.539	6.0187	6.3221	0.17163	1.0666	1648.5
9.51	952	78	NaN	23.119	9.7625	-22.716	-166.69	25.461	14.51	-24.014	-804.13	1218.6	23.337	837.16	1072.8	55.992	54.192	1	1	-15.407	-5.2844	-4.5446	-29.475	21.466	11.661	4.6901	30.533	6.0589	6.3762	0.14551	1.0581	1648.4
9.52	953	78	NaN	23.102	9.7241	-22.686	-166.76	25.494	14.445	-24.166	-803.91	1218.6	23.053	837.07	1072.8	55.753	55.318	1	1	-15.297	-5.1743	-4.5453	-29.476	21.454	11.593	4.6511	30.567	6.1572	6.4185	0.10581	1.091	1648.1
9.53	954	78	NaN	23.081	9.7173	-22.688	-166.78	25.465	14.433	-24.2	-803.71	1218.6	22.982	837.09	1072.8	56.487	55.802	1	1	-15.212	-5.0899	-4.5464	-29.477	21.434	11.577	4.643	30.539	6.2223	6.4871	0.096686	1.0625	1647.9
9.54	955	78	NaN	23.052	9.6954	-22.695	-166.78	25.418	14.445	-24.28	-803.5	1218.5	22.996	837.13	1072.8	56.446	56.684	1	1	-15.157	-5.0349	-4.5477	-29.478	21.401	11.568	4.62	30.494	6.2444	6.5334	0.072297	1.0155	1647.8
9.55	956	78	NaN	23.027	9.6721	-22.7	-166.79	25.398	14.44	-24.368	-803.36	1218.5	22.97	837.14	1072.8	55.523	57.811	1	1	-15.131	-5.0089	-4.5484	-29.479	21.374	11.559	4.5964	30.473	6.2437	6.5497	0.047962	0.99441	1647.6
9.56	957	78	NaN	23.002	9.6565	-22.711	-166.79	25.392	14.428	-24.435	-803.22	1218.5	22.917	837.13	1072.8	55.606	56.516	1	1	-15.107	-4.9854	-4.549	-29.479	21.349	11.554	4.5814	30.467	6.242	6.5683	0.032356	0.98733	1647.5
9.57	958	78	NaN	22.959	9.6335	-22.735	-166.79	25.366	14.439	-24.525	-802.98	1218.4	22.908	837.14	1072.8	55.724	56.244	1	1	-15.154	-5.0325	-4.549	-29.479	21.302	11.553	4.5596	30.44	6.1479	6.5206	0.010561	0.96086	1647.3
9.58	959	78	NaN	22.921	9.6129	-22.764	-166.78	25.37	14.424	-24.574	-802.83	1218.4	22.838	837.12	1072.8	56.073	53.531	1	1	-15.135	-5.0135	-4.5492	-29.48	21.265	11.56	4.5407	30.442	6.1295	6.5466	-0.0084693	0.96232	1647.1
9.59	960	78	NaN	22.878	9.5808	-22.813	-166.78	25.345	14.433	-24.657	-802.62	1218.3	22.85	837.15	1072.8	56.133	56.78	1	1	-15.032	-4.911	-4.5495	-29.48	21.218	11.556	4.5112	30.415	6.1862	6.6452	-0.038308	0.93505	1646.9
9.6	961	78	NaN	22.853	9.5521	-22.847	-166.78	25.327	14.437	-24.733	-802.49	1218.3	22.854	837.17	1072.8	55.759	58.168	1	1	-14.923	-4.8019	-4.551	-29.481	21.19	11.556	4.4839	30.395	6.2676	6.7544	-0.0671	0.91365	1646.8
9.61	962	78	NaN	22.823	9.5217	-22.859	-166.78	25.331	14.421	-24.878	-802.36	1218.2	22.784	837.19	1072.8	54.468	57.459	1	1	-14.826	-4.7058	-4.5529	-29.483	21.157	11.558	4.4547	30.398	6.3314	6.8519	-0.098168	0.91425	1646.7
9.62	963	78	NaN	22.794	9.4894	-22.875	-166.78	25.319	14.41	-25.001	-802.26	1218.2	22.747	837.23	1072.8	52.562	57.044	1	1	-14.756	-4.6359	-4.5553	-29.486	21.126	11.553	4.4236	30.385	6.3697	6.9167	-0.13172	0.89936	1646.6
9.63	964	78	NaN	22.764	9.4541	-22.891	-166.78	25.308	14.418	-25.12	-802.17	1218.2	22.767	837.27	1072.8	51.733	54.341	1	1	-14.726	-4.6057	-4.5577	-29.488	21.09	11.544	4.3895	30.373	6.3649	6.9379	-0.16819	0.88453	1646.6
9.64	965	78	NaN	22.731	9.417	-22.905	-166.78	25.321	14.421	-25.254	-802.09	1218.1	22.754	837.26	1072.8	48.688	55.709	1	1	-14.705	-4.5852	-4.5601	-29.491	21.054	11.542	4.354	30.384	6.3486	6.9566	-0.2061	0.89328	1646.5
9.65	966	78	NaN	22.711	9.3817	-22.945	-166.77	25.328	14.383	-25.297	-802.02	1218.1	22.638	837.31	1072.9	53.099	58.186	1	1	-14.591	-4.4716	-4.5629	-29.493	21.036	11.553	4.3208	30.389	6.4449	7.0816	-0.24209	0.89554	1646.4
9.66	967	78	NaN	22.688	9.3258	-22.978	-166.78	25.335	14.422	-25.428	-801.95	1218.1	22.733	837.34	1072.9	53.458	58.055	1	1	-14.479	-4.3606	-4.5658	-29.496	21.005	11.538	4.2666	30.395	6.5257	7.1775	-0.29922	0.89828	1646.4
9.67	968	78	NaN	22.683	9.3024	-23.013	-166.78	25.326	14.438	-25.466	-801.9	1218	22.777	837.41	1072.9	49.005	55.181	1	1	-14.406	-4.2874	-4.569	-29.499	20.998	11.536	4.2446	30.383	6.5916	7.2485	-0.32436	0.88402	1646.4
9.68	969	78	NaN	22.674	9.2857	-23.039	-166.77	25.319	14.441	-25.509	-801.88	1218	22.784	837.47	1072.9	51.92	57.922	1	1	-14.281	-4.1633	-4.5714	-29.502	20.987	11.538	4.2286	30.376	6.7054	7.3749	-0.34279	0.87425	1646.5
9.69	970	78	NaN	22.678	9.2831	-23.061	-166.78	25.33	14.433	-25.525	-801.85	1218	22.763	837.5	1072.9	47.048	56.857	1	1	-14.157	-4.0394	-4.5714	-29.502	20.99	11.537	4.2272	30.385	6.8336	7.4972	-0.34411	0.88357	1646.5
9.7	971	78	NaN	22.694	9.2973	-23.054	-166.78	25.349	14.422	-25.606	-801.76	1218	22.737	837.53	1072.9	47.376	55.512	1	1	-14.087	-3.97	-4.5634	-29.494	21.005	11.529	4.2417	30.405	6.9176	7.5592	-0.3217	0.911	1646.4
9.71	972	78	NaN	22.71	9.3062	-23.025	-166.79	25.359	14.428	-25.76	-801.67	1218	22.765	837.58	1072.9	47.729	56.739	1	1	-14.087	-3.9703	-4.5611	-29.492	21.015	11.519	4.2496	30.416	6.9271	7.5488	-0.31143	0.92437	1646.4
9.72	973	78	NaN	22.718	9.2815	-23.008	-166.79	25.354	14.448	-25.887	-801.69	1218.1	22.842	837.63	1072.9	50.98	55.942	1	1	-14.123	-4.0053	-4.5616	-29.492	21.015	11.511	4.2248	30.411	6.8924	7.5053	-0.33675	0.91881	1646.5
9.73	974	78	NaN	22.736	9.2467	-22.996	-166.79	25.367	14.401	-26	-801.73	1218.1	22.73	837.68	1072.9	48.126	56.268	1	1	-14.114	-3.9964	-4.5629	-29.493	21.033	11.506	4.1896	30.424	6.9199	7.5093	-0.37333	0.93048	1646.5
9.74	975	78	NaN	22.78	9.2124	-23.087	-166.79	25.356	14.395	-25.802	-801.92	1218.1	22.753	837.76	1073	51.445	57.119	1	1	-14.082	-3.9653	-4.5643	-29.495	21.084	11.51	4.1572	30.411	7.0013	7.5443	-0.40712	0.91652	1646.8
9.75	976	78	NaN	22.825	9.2163	-23.129	-166.8	25.346	14.386	-25.646	-801.97	1218.1	22.751	837.82	1073	54.59	57.524	1	1	-14.027	-3.9103	-4.5641	-29.495	21.135	11.514	4.1617	30.401	7.1076	7.6034	-0.40241	0.90598	1646.9
9.76	977	78	NaN	22.866	9.2146	-23.126	-166.81	25.325	14.408	-25.586	-801.99	1218.2	22.857	837.89	1073.1	65.669	54.92	1	1	-13.995	-3.8785	-4.5635	-29.494	21.173	11.501	4.1607	30.379	7.1782	7.6227	-0.40283	0.88519	1647
9.77	978	78	NaN	22.895	9.1857	-23.07	-166.81	25.3	14.402	-25.683	-802.05	1218.2	22.89	837.98	1073.1	67.83	58.036	1	1	-13.973	-3.8565	-4.5625	-29.493	21.199	11.493	4.1319	30.354	7.2254	7.6365	-0.43055	0.8612	1647.2
9.78	979	78	NaN	22.918	9.1424	-22.984	-166.82	25.282	14.369	-25.863	-802.1	1218.3	22.856	838.05	1073.2	66.588	57.58	1	1	-13.914	-3.798	-4.5596	-29.49	21.217	11.484	4.0885	30.335	7.3026	7.6855	-0.47101	0.84536	1647.3
9.79	980	78	NaN	22.935	9.0921	-22.922	-166.83	25.275	14.349	-25.974	-802.15	1218.3	22.87	838.07	1073.2	66.634	59.307	1	1	-13.892	-3.7758	-4.5568	-29.487	21.23	11.464	4.0394	30.328	7.3374	7.6886	-0.51746	0.84094	1647.4
9.8	981	78	NaN	22.928	9.0012	-22.946	-166.84	25.279	14.349	-25.925	-802.37	1218.3	22.92	838.04	1073.3	67.372	58.461	1	1	-13.901	-3.7845	-4.5542	-29.485	21.222	11.456	3.952	30.328	7.3212	7.6716	-0.60227	0.84342	1647.5
9.81	982	78	NaN	22.91	8.8627	-23.015	-166.86	25.259	14.356	-25.814	-802.81	1218.2	23.05	838.06	1073.3	62.019	58.523	1	1	-13.915	-3.799	-4.5514	-29.482	21.204	11.432	3.8174	30.304	7.2884	7.633	-0.73406	0.82214	1648
9.82	983	78	NaN	22.908	8.7972	-23.112	-166.88	25.276	14.314	-25.579	-803.18	1218.1	23.044	837.99	1073.3	52.508	55.381	1	1	-13.936	-3.8198	-4.5484	-29.479	21.211	11.418	3.7559	30.317	7.275	7.5985	-0.79247	0.83828	1648.3
9.83	984	78	NaN	22.925	8.815	-23.159	-166.9	25.268	14.304	-25.378	-803.49	1218.1	23.169	837.88	1073.3	55.991	58.629	1	1	-14.002	-3.8856	-4.5437	-29.474	21.231	11.401	3.7766	30.306	7.2283	7.5153	-0.76704	0.83215	1648.5
9.84	985	78	NaN	22.93	8.867	-23.081	-166.92	25.252	14.307	-25.532	-803.62	1218.2	23.315	837.73	1073.4	55.211	58.573	1	1	-14.048	-3.9314	-4.5394	-29.47	21.225	11.378	3.8284	30.291	7.1771	7.4464	-0.71099	0.82085	1648.4
9.85	986	78	NaN	22.919	8.9533	-22.919	-166.92	25.208	14.282	-25.924	-803.66	1218.3	23.436	837.58	1073.4	56.305	55.66	1	1	-14.074	-3.9573	-4.5355	-29.466	21.196	11.353	3.912	30.25	7.1221	7.3953	-0.62345	0.78356	1648.4
9.86	987	78	NaN	22.906	9.0565	-22.802	-166.93	25.139	14.242	-26.205	-803.75	1218.4	23.563	837.42	1073.5	56.53	56.503	1	1	-14.16	-4.043	-4.5335	-29.464	21.169	11.336	4.0132	30.182	7.0085	7.2931	-0.52035	0.71833	1648.3
9.87	988	78	NaN	22.908	9.1335	-22.84	-166.92	25.066	14.233	-26.13	-803.93	1218.4	23.747	837.28	1073.5	57.494	57.461	1	1	-14.249	-4.1309	-4.5319	-29.462	21.167	11.335	4.0908	30.109	6.9181	7.2044	-0.44109	0.64625	1648.3
9.88	989	78	NaN	22.92	9.2028	-22.959	-166.93	24.932	14.202	-25.877	-804.18	1218.4	23.968	837.25	1073.5	56.415	58.549	1	1	-14.337	-4.2185	-4.5307	-29.461	21.181	11.329	4.1602	29.975	6.8444	7.1106	-0.37049	0.51354	1648.6
9.89	990	78	NaN	22.931	9.2573	-23.116	-166.91	24.83	14.088	-25.555	-804.6	1218.4	24.179	836.97	1073.6	57.154	58.492	1	1	-14.432	-4.3131	-4.5297	-29.46	21.196	11.35	4.2182	29.869	6.7639	7.0368	-0.3115	0.40907	1648.7
9.9	991	78	NaN	22.929	9.2949	-23.141	-167.02	24.682	13.987	-25.539	-804.77	1218.5	24.289	836.94	1073.6	56.269	56.659	1	1	-14.535	-4.4157	-4.5289	-29.459	21.19	11.244	4.2556	29.722	6.6555	6.8284	-0.27327	0.26237	1648.8
9.91	992	78	NaN	22.916	9.3211	-23.095	-167.1	24.588	13.857	-25.72	-804.86	1218.5	24.282	836.82	1073.7	55.318	58.07	1	1	-14.642	-4.5221	-4.5286	-29.459	21.171	11.158	4.2811	29.628	6.5294	6.6355	-0.24743	0.16913	1648.8
9.92	993	78	NaN	22.894	9.3447	-23.017	-167.18	24.516	13.723	-25.966	-804.91	1218.6	24.256	836.67	1073.7	54.831	56.27	1	1	-14.778	-4.658	-4.5279	-29.458	21.142	11.066	4.3034	29.558	6.3638	6.4082	-0.22449	0.099144	1648.7
9.93	994	78	NaN	22.863	9.3779	-22.971	-167.31	24.415	13.6	-26.105	-804.97	1218.6	24.31	836.51	1073.7	56.433	57.851	1	1	-14.962	-4.8414	-4.5265	-29.457	21.104	10.931	4.3349	29.458	6.142	6.0895	-0.19163	0.00072758	1648.6
9.94	995	78	NaN	22.826	9.417	-22.992	-167.46	24.284	13.495	-26.056	-805.08	1218.6	24.42	836.34	1073.7	59.401	58.377	1	1	-15.017	-4.8962	-4.5268	-29.457	21.065	10.779	4.3728	29.328	6.0477	5.8828	-0.154	-0.12947	1648.6
9.95	996	78	NaN	22.798	9.4362	-23.035	-167.54	24.188	13.425	-25.933	-805.19	1218.6	24.413	836.21	1073.7	65.484	57.425	1	1	-15.046	-4.9247	-4.527	-29.458	21.041	10.701	4.3914	29.233	5.9955	5.776	-0.13561	-0.22485	1648.6
9.96	997	78	NaN	22.785	9.4774	-23.093	-167.62	24.106	13.354	-25.72	-805.2	1218.6	24.335	836.09	1073.7	67.263	60.128	1	1	-15.072	-4.951	-4.5264	-29.457	21.038	10.63	4.4331	29.15	5.9655	5.6785	-0.093353	-0.30662	1648.4
9.97	998	78	NaN	22.745	9.465	-23.044	-167.69	23.903	13.46	-25.857	-805.24	1218.6	24.691	836.03	1073.7	67.518	61.62	1	1	-15.088	-4.9669	-4.5264	-29.457	20.981	10.544	4.4193	28.949	5.8923	5.5766	-0.10717	-0.50797	1648.4
9.98	999	78	NaN	22.734	9.4405	-22.99	-167.7	23.801	13.496	-26.012	-805.24	1218.6	24.743	835.92	1073.7	67.452	58.033	1	1	-15.085	-4.9633	-4.5277	-29.458	20.963	10.524	4.3954	28.846	5.878	5.5611	-0.13224	-0.61183	1648.3
9.99	1000	78	NaN	22.737	9.4206	-22.956	-167.7	23.667	13.625	-26.117	-805.18	1218.6	25.01	835.84	1073.6	65.879	57.998	1	1	-15.182	-5.0597	-4.5277	-29.458	20.953	10.514	4.375	28.713	5.771	5.454	-0.15269	-0.74552	1648.2
10	1001	78	NaN	22.742	9.3854	-22.957	-167.65	23.577	13.703	-26.138	-805.14	1218.6	25.058	835.68	1073.7	64.929	59.328	1	1	-15.27	-5.1479	-4.5274	-29.458	20.955	10.563	4.3413	28.621	5.6849	5.4148	-0.18606	-0.83692	1648
10.01	1002	78	NaN	22.734	9.281	-23.001	-167.55	23.527	13.684	-26.102	-805.26	1218.5	24.814	835.44	1073.7	61.493	55.017	1	1	-15.263	-5.1406	-4.5273	-29.458	20.957	10.669	4.2423	28.566	5.694	5.5279	-0.28497	-0.89218	1647.9
10.02	1003	78	NaN	22.707	9.1015	-23.086	-167.49	23.382	13.734	-26.031	-805.63	1218.3	24.879	835.33	1073.7	54.205	57.203	1	1	-15.268	-5.1461	-4.5263	-29.457	20.93	10.737	4.0684	28.415	5.6618	5.5912	-0.4579	-1.0418	1648.1
10.03	1004	78	NaN	22.709	9.0508	-23.179	-167.45	23.274	13.762	-25.788	-805.77	1218.2	24.923	835.28	1073.7	46.406	54.723	1	1	-15.303	-5.1811	-4.5252	-29.456	20.939	10.783	4.0212	28.303	5.6355	5.602	-0.50403	-1.1524	1648.2
10.04	1005	78	NaN	22.706	9.0438	-23.195	-167.43	23.21	13.754	-25.749	-805.81	1218.2	24.9	835.18	1073.8	45.171	56	1	1	-15.468	-5.3454	-4.5253	-29.456	20.938	10.8	4.0165	28.237	5.4694	5.4544	-0.50888	-1.2187	1648.1
10.05	1006	78	NaN	22.725	9.1331	-23.111	-167.42	23.054	13.716	-25.857	-805.6	1218.3	24.854	835.16	1073.8	45.772	56.478	1	1	-15.612	-5.4878	-4.5255	-29.456	20.955	10.812	4.104	28.084	5.343	5.3239	-0.42151	-1.3724	1647.9
10.06	1007	78	NaN	22.733	9.218	-23.007	-167.43	22.899	13.686	-26.031	-805.39	1218.3	24.858	835.2	1073.8	45.873	56.508	1	1	-15.678	-5.5537	-4.526	-29.456	20.956	10.79	4.1863	27.93	5.2784	5.2366	-0.3397	-1.5262	1647.7
10.07	1008	78	NaN	22.741	9.3001	-22.942	-167.48	22.741	13.632	-26.09	-805.22	1218.4	24.852	835.31	1073.8	48.509	56.213	1	1	-15.791	-5.6666	-4.5261	-29.457	20.962	10.743	4.2667	27.775	5.171	5.0766	-0.25937	-1.6819	1647.7
10.08	1009	78	NaN	22.755	9.3663	-22.94	-167.55	22.548	13.537	-25.991	-805.12	1218.5	24.818	835.51	1073.9	53.071	53.877	1	1	-15.915	-5.7903	-4.526	-29.457	20.982	10.671	4.3327	27.581	5.0664	4.881	-0.19333	-1.8754	1647.8
10.09	1010	78	NaN	22.772	9.3952	-22.997	-167.65	22.34	13.405	-25.778	-805.18	1218.5	24.719	835.72	1073.9	54.033	57.452	1	1	-15.956	-5.8306	-4.5263	-29.457	21.009	10.588	4.363	27.372	5.0534	4.7574	-0.16331	-2.0847	1648
10.1	1011	78	NaN	22.783	9.4065	-23.089	-167.72	22.225	13.245	-25.467	-805.28	1218.5	24.453	835.85	1074	56.595	55.059	1	1	-16.045	-5.9196	-4.5264	-29.457	21.041	10.537	4.3771	27.254	4.9956	4.6172	-0.14935	-2.2028	1648.2
10.11	1012	78	NaN	22.794	9.4319	-23.099	-167.8	22.035	13.201	-25.357	-805.22	1218.5	24.507	836.07	1073.9	59.962	59.407	1	1	-16.167	-6.0405	-4.5264	-29.457	21.054	10.455	4.4018	27.065	4.887	4.4145	-0.12461	-2.3923	1648.4
10.12	1013	78	NaN	22.801	9.4331	-23.025	-167.92	21.773	13.164	-25.514	-805.16	1218.5	24.613	836.46	1073.9	62.902	59.617	1	1	-16.164	-6.0376	-4.5267	-29.457	21.052	10.335	4.3998	26.807	4.8886	4.297	-0.12688	-2.6506	1648.7
10.13	1014	78	NaN	22.804	9.4808	-22.945	-168	21.578	13.052	-25.629	-804.94	1218.6	24.393	836.76	1073.9	64.224	58.927	1	1	-16.153	-6.0267	-4.5268	-29.457	21.059	10.258	4.446	26.613	4.9064	4.2308	-0.080785	-2.8445	1648.8
10.14	1015	78	NaN	22.799	9.5089	-22.862	-168.09	21.289	12.99	-25.756	-804.73	1218.6	24.309	837.2	1073.8	62.619	59.865	1	1	-16.061	-5.9353	-4.5256	-29.456	21.052	10.163	4.4716	26.326	4.9912	4.2272	-0.05395	-3.1298	1649.1
10.15	1016	78	NaN	22.786	9.5061	-22.829	-168.18	21	12.937	-25.792	-804.62	1218.6	24.226	837.66	1073.8	61.835	56.524	1	1	-16.022	-5.897	-4.5254	-29.456	21.042	10.073	4.4676	26.039	5.0193	4.1758	-0.057832	-3.4171	1649.4
10.16	1017	78	NaN	22.776	9.4818	-22.858	-168.26	20.793	12.866	-25.695	-804.59	1218.6	24.026	838.04	1073.8	61.244	59.092	1	1	-16.03	-5.9044	-4.5262	-29.457	21.042	10.01	4.445	25.83	5.0121	4.106	-0.081242	-3.6266	1649.7
10.17	1018	78	NaN	22.774	9.4342	-22.9	-168.32	20.604	12.83	-25.588	-804.59	1218.6	23.87	838.39	1073.8	61.943	57.186	1	1	-15.989	-5.8642	-4.5243	-29.455	21.049	9.9527	4.4003	25.638	5.0599	4.0885	-0.12394	-3.8165	1650.1
10.18	1019	78	NaN	22.767	9.3689	-22.941	-168.38	20.452	12.746	-25.51	-804.64	1218.5	23.531	838.68	1073.8	63.649	59.571	1	1	-15.914	-5.7892	-4.5257	-29.456	21.058	9.9138	4.3386	25.483	5.1434	4.1246	-0.1871	-3.9737	1650.4
10.19	1020	78	NaN	22.763	9.2862	-22.915	-168.43	20.185	12.754	-25.662	-804.59	1218.5	23.31	839.2	1073.8	64.545	57.69	1	1	-15.796	-5.6719	-4.5314	-29.462	21.057	9.8684	4.2604	25.211	5.2606	4.1965	-0.27096	-4.2508	1650.9
10.2	1021	78	NaN	22.769	9.246	-22.893	-168.42	20.001	12.82	-25.748	-804.53	1218.4	23.25	839.5	1073.9	63.628	57.121	1	1	-15.622	-5.4987	-4.5371	-29.468	21.062	9.8693	4.223	25.024	5.4391	4.3706	-0.31417	-4.4439	1651.1
10.21	1022	78	NaN	22.778	9.2301	-22.882	-168.41	19.844	12.865	-25.8	-804.44	1218.4	23.125	839.75	1073.9	61.47	55.888	1	1	-15.442	-5.3195	-4.5429	-29.473	21.074	9.8863	4.2098	24.864	5.6316	4.5668	-0.33319	-4.609	1651.3
10.22	1023	78	NaN	22.796	9.2283	-22.909	-168.4	19.669	12.934	-25.757	-804.36	1218.4	23.001	840.02	1074	59.041	56.302	1	1	-15.262	-5.1403	-4.5488	-29.479	21.098	9.8972	4.2126	24.685	5.8355	4.7569	-0.33619	-4.7946	1651.4
10.23	1024	78	NaN	22.811	9.2232	-22.945	-168.4	19.519	13.008	-25.712	-804.31	1218.4	22.875	840.23	1074.1	56.126	57.732	1	1	-15.082	-4.9611	-4.5546	-29.485	21.119	9.9097	4.213	24.529	6.0362	4.9486	-0.34152	-4.9563	1651.6
10.24	1025	78	NaN	22.811	9.2075	-22.955	-168.37	19.428	13.065	-25.765	-804.32	1218.3	22.758	840.32	1074.2	56.346	56.238	1	1	-14.903	-4.7819	-4.5604	-29.491	21.121	9.9399	4.2015	24.434	6.2187	5.158	-0.35888	-5.0565	1651.7
10.25	1026	78	NaN	22.809	9.2033	-22.966	-168.33	19.31	13.194	-25.789	-804.33	1218.3	22.839	840.43	1074.3	56.972	56.173	1	1	-14.888	-4.7678	-4.5626	-29.493	21.116	9.978	4.1993	24.314	6.2273	5.2101	-0.36335	-5.1795	1651.8
10.26	1027	78	NaN	22.806	9.2071	-22.966	-168.29	19.231	13.308	-25.864	-804.3	1218.3	22.902	840.46	1074.3	55.945	55.353	1	1	-14.872	-4.7516	-4.5635	-29.494	21.108	10.009	4.2046	24.234	6.2359	5.2574	-0.35885	-5.26	1651.8
10.27	1028	78	NaN	22.793	9.2029	-22.969	-168.19	19.28	13.184	-25.932	-804.33	1218.3	22.118	840.29	1074.4	51.829	55.737	1	1	-14.798	-4.6783	-4.5624	-29.493	21.119	10.14	4.2038	24.279	6.321	5.4614	-0.35867	-5.2135	1651.6
10.28	1029	78	NaN	22.777	9.2163	-22.978	-168.11	19.287	13.158	-26.02	-804.32	1218.3	21.711	840.08	1074.4	48.732	57.754	1	1	-14.713	-4.5936	-4.5612	-29.492	21.114	10.23	4.2179	24.285	6.4005	5.6363	-0.34334	-5.2065	1651.4
10.29	1030	78	NaN	22.754	9.2372	-22.992	-168.06	19.264	13.177	-26.068	-804.32	1218.3	21.568	839.91	1074.4	44.324	57.497	1	1	-14.625	-4.5057	-4.5599	-29.49	21.094	10.28	4.2383	24.263	6.4691	5.7744	-0.32165	-5.227	1651.2
10.3	1031	78	NaN	22.73	9.255	-23.004	-168.03	19.223	13.195	-26.107	-804.34	1218.3	21.511	839.77	1074.4	41.752	55.848	1	1	-14.592	-4.4732	-4.5579	-29.488	21.071	10.313	4.2549	24.223	6.4781	5.84	-0.30307	-5.2652	1651.1
10.31	1032	78	NaN	22.704	9.2751	-23.01	-168	19.155	13.196	-26.162	-804.37	1218.3	21.494	839.6	1074.3	43.143	56.487	1	1	-14.566	-4.4469	-4.5559	-29.486	21.044	10.335	4.2722	24.158	6.4776	5.8886	-0.28373	-5.3288	1651
10.32	1033	78	NaN	22.673	9.307	-23.015	-167.99	19.06	13.174	-26.209	-804.36	1218.3	21.512	839.37	1074.2	43.25	56.428	1	1	-14.529	-4.4103	-4.5542	-29.485	21.01	10.349	4.2993	24.068	6.4804	5.9387	-0.25491	-5.4171	1650.7
10.33	1034	78	NaN	22.651	9.3134	-23.004	-167.92	18.993	13.127	-26.301	-804.33	1218.3	21.279	839.15	1074.2	43.459	55.782	1	1	-14.55	-4.4308	-4.552	-29.483	20.993	10.425	4.3039	24.003	6.4427	5.9943	-0.24813	-5.48	1650.5
10.34	1035	78	NaN	22.627	9.3064	-23	-167.85	18.904	13.151	-26.382	-804.36	1218.3	21.292	838.93	1074.2	41.725	55.797	1	1	-14.569	-4.4497	-4.5496	-29.48	20.965	10.483	4.2955	23.915	6.3964	6.0337	-0.25416	-5.5649	1650.3
10.35	1036	78	NaN	22.608	9.3099	-23.029	-167.8	18.822	13.198	-26.342	-804.39	1218.3	21.34	838.68	1074.2	42.895	58.808	1	1	-14.499	-4.3802	-4.547	-29.478	20.946	10.535	4.2987	23.833	6.4468	6.1549	-0.24829	-5.6442	1650.1
10.36	1037	78	NaN	22.595	9.3118	-23.046	-167.78	18.774	13.201	-26.336	-804.36	1218.3	21.265	838.4	1074.2	42.406	57.121	1	1	-14.434	-4.3158	-4.5449	-29.475	20.935	10.559	4.301	23.785	6.5009	6.2434	-0.24387	-5.6903	1649.8
10.37	1038	78	NaN	22.574	9.2805	-23.054	-167.75	18.712	13.146	-26.38	-804.31	1218.3	20.997	838.06	1074.2	43.285	56.288	1	1	-14.372	-4.2541	-4.5431	-29.474	20.922	10.602	4.2688	23.724	6.5491	6.3474	-0.27428	-5.7497	1649.4
10.38	1039	78	NaN	22.545	9.2151	-23.065	-167.71	18.598	13.144	-26.444	-804.28	1218.3	20.884	837.78	1074.1	41.357	55.835	1	1	-14.415	-4.2962	-4.5402	-29.471	20.894	10.643	4.2009	23.612	6.4794	6.3465	-0.33931	-5.8585	1649.1
10.39	1040	78	NaN	22.516	9.1296	-23.083	-167.69	18.472	13.239	-26.506	-804.24	1218.2	21.065	837.64	1074	43.066	57.519	1	1	-14.468	-4.349	-4.537	-29.467	20.856	10.648	4.1133	23.488	6.3888	6.2994	-0.42362	-5.9795	1648.9
10.4	1041	78	NaN	22.478	9.0072	-23.121	-167.68	18.443	13.216	-26.555	-804.23	1218.2	20.813	837.38	1074	44.175	57.126	1	1	-14.357	-4.239	-4.5342	-29.465	20.826	10.67	3.991	23.459	6.4683	6.4313	-0.54318	-6.0052	1648.6
10.41	1042	78	NaN	22.403	8.7759	-23.248	-167.72	18.356	13.275	-26.505	-804.26	1218.1	20.729	837.17	1074	41.779	56.325	1	1	-14.367	-4.2483	-4.5325	-29.463	20.754	10.636	3.7603	23.371	6.3878	6.3876	-0.77221	-6.0917	1648.4
10.42	1043	78	NaN	22.356	8.5827	-23.363	-167.74	18.349	13.316	-26.441	-804.27	1218	20.604	836.98	1074	43.934	56.622	1	1	-14.442	-4.3235	-4.5314	-29.462	20.714	10.615	3.5697	23.362	6.2722	6.2917	-0.96176	-6.0996	1648.2
10.43	1044	78	NaN	22.297	8.3715	-23.482	-167.78	18.346	13.387	-26.375	-804.27	1217.9	20.56	836.8	1073.9	42.276	56.49	1	1	-14.387	-4.2685	-4.5299	-29.46	20.659	10.582	3.3609	23.357	6.2719	6.3135	-1.1689	-6.1036	1648
10.44	1045	78	NaN	22.208	8.0602	-23.648	-167.85	18.38	13.49	-26.325	-804.25	1217.7	20.507	836.55	1074	41.637	55.297	1	1	-14.336	-4.2178	-4.5288	-29.459	20.573	10.519	3.0547	23.385	6.2368	6.3011	-1.4741	-6.0742	1647.8
10.45	1046	78	NaN	22.118	7.7295	-23.818	-167.92	18.424	13.602	-26.287	-804.26	1217.5	20.499	836.33	1074	43.553	55.037	1	1	-14.289	-4.171	-4.5283	-29.459	20.485	10.442	2.7301	23.423	6.1958	6.2713	-1.7981	-6.0358	1647.5
10.46	1047	78	NaN	22.05	7.4535	-23.96	-167.99	18.46	13.71	-26.242	-804.28	1217.4	20.576	836.18	1074	41.919	57.854	1	1	-14.32	-4.2018	-4.5276	-29.458	20.415	10.376	2.4597	23.454	6.0953	6.1744	-2.0679	-6.0043	1647.4
10.47	1048	78	NaN	21.992	7.1936	-24.114	-168.04	18.518	13.821	-26.152	-804.25	1217.2	20.67	836.02	1074	43.093	54.775	1	1	-14.405	-4.2869	-4.527	-29.457	20.357	10.328	2.2066	23.505	5.9517	6.0408	-2.3204	-5.9525	1647.2
10.48	1049	78	NaN	21.968	6.9087	-24.328	-168.08	18.602	13.931	-25.973	-804.11	1216.9	20.768	835.84	1074	42.222	57.133	1	1	-14.387	-4.2685	-4.5262	-29.457	20.335	10.284	1.9313	23.579	5.9482	6.0158	-2.5949	-5.8774	1646.8
10.49	1050	78	NaN	21.968	6.819	-24.357	-168.11	18.623	14.015	-26.021	-803.83	1216.7	20.994	835.84	1073.9	41.737	56.881	1	1	-14.4	-4.2819	-4.5248	-29.455	20.326	10.244	1.8441	23.598	5.9253	5.9621	-2.6806	-5.8575	1646.5
10.5	1051	78	NaN	21.969	6.7532	-24.303	-168.11	18.711	14.026	-26.274	-803.51	1216.7	21.044	835.74	1073.9	42.767	55.525	1	1	-14.449	-4.3298	-4.5228	-29.453	20.315	10.234	1.779	23.685	5.8666	5.9042	-2.7438	-5.7683	1646.1
10.51	1052	78	NaN	21.972	6.7175	-24.237	-168.1	18.791	14.018	-26.514	-803.19	1216.6	21.1	835.73	1073.9	44.757	56.089	1	1	-14.514	-4.3947	-4.5223	-29.453	20.308	10.24	1.7429	23.766	5.7942	5.8451	-2.7794	-5.6867	1645.8
10.52	1053	78	NaN	21.981	6.7249	-24.201	-168.06	18.934	13.981	-26.636	-802.84	1216.6	21.151	835.71	1073.8	43.051	56.964	1	1	-14.561	-4.4417	-4.5226	-29.453	20.311	10.27	1.749	23.91	5.7496	5.8286	-2.7735	-5.5428	1645.4
10.53	1054	78	NaN	21.998	6.7645	-24.217	-168.01	19.122	13.948	-26.587	-802.54	1216.5	21.243	835.67	1073.8	41.913	57.096	1	1	-14.579	-4.4593	-4.524	-29.454	20.326	10.314	1.7877	24.098	5.7469	5.8552	-2.7362	-5.356	1645.1
10.54	1055	78	NaN	22.019	6.8103	-24.271	-167.97	19.299	13.963	-26.412	-802.41	1216.5	21.424	835.64	1073.8	41.814	55.247	1	1	-14.611	-4.4921	-4.5247	-29.455	20.346	10.36	1.8334	24.276	5.7343	5.8674	-2.6914	-5.179	1645
10.55	1056	78	NaN	22.031	6.8522	-24.292	-167.9	19.55	13.983	-26.31	-802.34	1216.6	21.587	835.53	1073.9	43.372	57.415	1	1	-14.663	-4.5433	-4.5248	-29.455	20.356	10.43	1.8747	24.528	5.693	5.8863	-2.6501	-4.9273	1644.8
10.56	1057	78	NaN	22.045	6.932	-24.232	-167.8	19.936	14.037	-26.392	-802.15	1216.6	21.901	835.37	1073.9	41.758	54.22	1	1	-14.671	-4.5517	-4.5245	-29.455	20.356	10.514	1.9508	24.917	5.6846	5.9621	-2.5736	-4.5375	1644.4
10.57	1058	78	NaN	22.055	7.0273	-24.159	-167.73	20.225	14.067	-26.471	-801.94	1216.7	22.112	835.22	1073.8	42.676	53.391	1	1	-14.687	-4.5672	-4.5243	-29.455	20.356	10.568	2.0411	25.211	5.6688	6.0012	-2.4832	-4.2435	1644.1
10.58	1059	78	NaN	22.058	7.1149	-24.088	-167.7	20.532	14.086	-26.544	-801.76	1216.8	22.259	835.07	1073.9	44.68	56.448	1	1	-14.724	-4.6039	-4.5246	-29.455	20.35	10.594	2.1258	25.521	5.6264	5.9901	-2.3988	-3.934	1643.8
10.59	1060	78	NaN	22.054	7.1829	-24.04	-167.68	20.799	14.205	-26.572	-801.66	1216.9	22.665	834.93	1073.9	41.333	56.71	1	1	-14.776	-4.6555	-4.5252	-29.456	20.33	10.602	2.1924	25.79	5.5549	5.9463	-2.3328	-3.6662	1643.6
10.6	1061	78	NaN	22.05	7.2439	-24.03	-167.64	21.059	14.354	-26.481	-801.62	1217	23.159	834.82	1074	42.753	56.238	1	1	-14.818	-4.6982	-4.5259	-29.456	20.312	10.618	2.2529	26.05	5.494	5.9199	-2.273	-3.4067	1643.4
10.61	1062	78	NaN	22.049	7.2981	-24.052	-167.62	21.29	14.417	-26.293	-801.64	1217	23.434	834.77	1074.1	40.199	56.064	1	1	-14.827	-4.7069	-4.5262	-29.457	20.309	10.642	2.3076	26.28	5.4814	5.935	-2.2186	-3.1764	1643.4
10.62	1063	78	NaN	22.045	7.3268	-24.064	-167.63	21.373	14.38	-26.153	-801.7	1217	23.457	834.81	1074.1	43.13	55.21	1	1	-14.847	-4.727	-4.5264	-29.457	20.308	10.635	2.338	26.362	5.4609	5.9075	-2.1885	-3.0947	1643.5
10.63	1064	78	NaN	22.036	7.3562	-24.024	-167.68	21.35	14.331	-26.115	-801.74	1217.1	23.577	834.93	1074.2	43.087	58.04	1	1	-14.892	-4.7711	-4.5265	-29.457	20.297	10.58	2.3688	26.337	5.4051	5.8089	-2.1577	-3.1195	1643.7
10.64	1065	78	NaN	22.041	7.3813	-23.987	-167.74	21.223	14.289	-26.1	-801.76	1217	23.695	835.12	1074.2	42.427	57.198	1	1	-14.936	-4.8151	-4.527	-29.457	20.298	10.515	2.3947	26.21	5.3626	5.7001	-2.1324	-3.2479	1643.9
10.65	1066	78	NaN	22.059	7.4207	-23.952	-167.82	21.046	14.232	-26.041	-801.76	1217.1	23.782	835.31	1074.1	43.252	58.729	1	1	-14.984	-4.8626	-4.528	-29.458	20.316	10.439	2.4336	26.033	5.3322	5.5762	-2.0944	-3.4257	1644.1
10.66	1067	78	NaN	22.076	7.4677	-23.93	-167.91	20.839	14.157	-25.95	-801.75	1217.1	23.829	835.51	1074.1	41.366	58.246	1	1	-15.042	-4.9211	-4.5299	-29.46	20.335	10.351	2.4783	25.829	5.2922	5.4302	-2.0516	-3.6315	1644.2
10.67	1068	78	NaN	22.096	7.5157	-23.914	-168.04	20.637	14.04	-25.849	-801.73	1217.1	23.854	835.67	1074	44.66	55.816	1	1	-15.106	-4.9847	-4.5328	-29.463	20.357	10.222	2.5234	25.629	5.2511	5.2377	-2.0093	-3.8341	1644.4
10.68	1069	78	NaN	22.124	7.5517	-23.906	-168.19	20.414	13.894	-25.692	-801.75	1217.1	23.843	835.78	1073.9	40.593	57.123	1	1	-15.161	-5.0393	-4.536	-29.466	20.392	10.081	2.5565	25.409	5.2305	5.0412	-1.9795	-4.057	1644.5
10.69	1070	78	NaN	22.158	7.5629	-23.902	-168.28	20.174	13.744	-25.501	-801.85	1217.1	23.703	835.81	1073.9	43.415	56.537	1	1	-15.14	-5.0187	-4.5388	-29.469	20.437	9.9946	2.5652	25.171	5.2967	4.9759	-1.9736	-4.298	1644.7
10.7	1071	78	NaN	22.185	7.5537	-23.864	-168.31	20.024	13.592	-25.504	-801.95	1217.2	23.345	835.72	1073.9	41.374	55.796	1	1	-15.102	-4.9806	-4.5423	-29.473	20.477	9.9765	2.5552	25.023	5.3749	4.9959	-1.9871	-4.4498	1644.7
10.71	1072	78	NaN	22.234	7.5822	-23.839	-168.48	19.587	13.646	-25.359	-802.01	1217.2	23.932	835.95	1073.8	41.98	54.165	1	1	-14.993	-4.8724	-4.5479	-29.478	20.51	9.7968	2.579	24.591	5.5164	4.9244	-1.9689	-4.8877	1645
10.72	1073	78	NaN	22.252	7.5878	-23.82	-168.51	19.469	13.539	-25.342	-802.05	1217.2	23.759	835.99	1073.8	43.587	58.198	1	1	-14.885	-4.7642	-4.5536	-29.484	20.535	9.7735	2.5849	24.472	5.65	5.0093	-1.9687	-5.0118	1645
10.73	1074	78	NaN	22.29	7.589	-23.786	-168.65	19.207	13.498	-25.3	-802.15	1217.2	24.036	836.13	1073.7	43.195	57.577	1	1	-14.776	-4.656	-4.5593	-29.49	20.565	9.627	2.585	24.21	5.7891	4.9711	-1.9742	-5.2793	1645.3
10.74	1075	78	NaN	22.333	7.5715	-23.742	-168.77	19.003	13.479	-25.345	-802.28	1217.2	24.294	836.19	1073.7	43.454	54.718	1	1	-14.667	-4.5478	-4.5649	-29.495	20.598	9.4936	2.5671	24.007	5.9301	4.9458	-1.9979	-5.4883	1645.5
10.75	1076	78	NaN	22.368	7.5668	-23.726	-168.84	18.885	13.459	-25.349	-802.38	1217.3	24.409	836.15	1073.7	43.62	57.192	1	1	-14.559	-4.4396	-4.5706	-29.501	20.629	9.4195	2.5625	23.889	6.0701	4.9799	-2.0081	-5.6119	1645.6
10.76	1077	78	NaN	22.399	7.5844	-23.742	-168.89	18.785	13.437	-25.28	-802.46	1217.3	24.499	836.06	1073.7	42.021	56.119	1	1	-14.45	-4.3314	-4.5763	-29.507	20.659	9.3655	2.5802	23.789	6.2088	5.0341	-1.9961	-5.7175	1645.6
10.77	1078	78	NaN	22.431	7.5843	-23.745	-168.96	18.705	13.412	-25.327	-802.62	1217.2	24.59	835.97	1073.7	43.126	57.858	1	1	-14.341	-4.2232	-4.582	-29.512	20.686	9.2982	2.5804	23.709	6.345	5.0751	-2.0015	-5.8033	1645.6
10.78	1079	78	NaN	22.452	7.5774	-23.747	-169	18.702	13.389	-25.369	-802.71	1217.2	24.647	835.86	1073.8	42.344	60.549	1	1	-14.247	-4.1288	-4.5874	-29.518	20.703	9.256	2.5754	23.704	6.4566	5.1271	-2.012	-5.8143	1645.6
10.79	1080	78	NaN	22.456	7.5651	-23.748	-169.02	18.712	13.339	-25.475	-802.81	1217.2	24.591	835.75	1073.8	42.321	57.524	1	1	-14.33	-4.2119	-4.5902	-29.521	20.705	9.2282	2.5645	23.713	6.3754	5.0163	-2.0258	-5.808	1645.6
10.8	1081	78	NaN	22.453	7.5388	-23.796	-169.04	18.703	13.318	-25.525	-802.99	1217.1	24.618	835.65	1073.8	44.158	55.357	1	1	-14.414	-4.295	-4.5931	-29.524	20.7	9.2086	2.5404	23.702	6.2865	4.9136	-2.0527	-5.8217	1645.7
10.81	1082	78	NaN	22.44	7.5043	-23.85	-169.03	18.689	13.3	-25.552	-803.18	1217.1	24.614	835.6	1073.8	42.898	56.527	1	1	-14.497	-4.3781	-4.5959	-29.526	20.687	9.2162	2.5083	23.685	6.1897	4.8382	-2.0876	-5.841	1645.8
10.82	1083	78	NaN	22.421	7.4667	-23.91	-169.01	18.704	13.229	-25.555	-803.37	1217	24.411	835.5	1073.8	41.722	56.549	1	1	-14.58	-4.4611	-4.5987	-29.529	20.675	9.2396	2.4741	23.697	6.0948	4.7785	-2.1246	-5.8325	1645.9
10.83	1084	78	NaN	22.392	7.4239	-23.965	-168.99	18.702	13.185	-25.596	-803.57	1217	24.286	835.43	1073.8	42.536	57.392	1	1	-14.691	-4.5712	-4.6022	-29.533	20.649	9.2652	2.4344	23.691	5.9579	4.694	-2.1679	-5.8413	1646
10.84	1085	78	NaN	22.346	7.3783	-24.009	-168.95	18.623	13.244	-25.699	-803.8	1217	24.49	835.45	1073.8	40.838	57.99	1	1	-14.838	-4.7175	-4.6067	-29.537	20.593	9.2938	2.3894	23.611	5.7549	4.5763	-2.2173	-5.9257	1646.2
10.85	1086	78	NaN	22.299	7.3505	-24.09	-168.91	18.536	13.24	-25.709	-804.04	1216.9	24.447	835.45	1073.8	43.158	56.415	1	1	-14.874	-4.7535	-4.609	-29.539	20.547	9.3389	2.3639	23.523	5.6728	4.5854	-2.2451	-6.0166	1646.5
10.86	1087	78	NaN	22.269	7.3459	-24.123	-168.88	18.519	13.201	-25.753	-804.16	1216.9	24.271	835.36	1073.8	43.072	56.88	1	1	-14.895	-4.774	-4.6111	-29.542	20.522	9.3768	2.361	23.504	5.627	4.6029	-2.2501	-6.0377	1646.5
10.87	1088	78	NaN	22.223	7.3326	-24.113	-168.85	18.485	13.142	-25.921	-804.34	1216.9	24.038	835.31	1073.8	41.68	55.063	1	1	-14.941	-4.8199	-4.6155	-29.546	20.478	9.4067	2.3473	23.471	5.5372	4.5868	-2.2682	-6.0753	1646.6
10.88	1089	78	NaN	22.184	7.3353	-24.118	-168.85	18.379	13.224	-26.007	-804.5	1216.9	24.231	835.35	1073.8	43.09	55.404	1	1	-15.009	-4.8876	-4.6193	-29.55	20.429	9.3998	2.3489	23.365	5.4206	4.5121	-2.2704	-6.1844	1646.8
10.89	1090	78	NaN	22.15	7.3402	-24.116	-168.83	18.326	13.251	-26.1	-804.66	1216.9	24.214	835.29	1073.8	42.35	56.111	1	1	-15.108	-4.9869	-4.6217	-29.552	20.393	9.4132	2.3534	23.313	5.2847	4.4262	-2.2684	-6.2394	1647
10.9	1091	78	NaN	22.129	7.3638	-24.123	-168.82	18.304	13.248	-26.141	-804.82	1217	24.043	835.17	1073.8	42.023	54.112	1	1	-15.174	-5.0518	-4.6251	-29.556	20.377	9.4299	2.3768	23.291	5.203	4.3781	-2.2483	-6.2644	1647
10.91	1092	78	NaN	22.121	7.4075	-24.136	-168.82	18.275	13.276	-26.128	-804.96	1217	23.926	835.06	1073.8	40.813	56.317	1	1	-15.249	-5.1267	-4.6288	-29.559	20.373	9.4288	2.4197	23.263	5.1242	4.3021	-2.2091	-6.2961	1647
10.92	1093	78	NaN	22.113	7.4367	-24.116	-168.82	18.285	13.274	-26.206	-805.04	1217	23.723	834.92	1073.8	39.955	55.541	1	1	-15.363	-5.2406	-4.6332	-29.564	20.369	9.4364	2.4479	23.274	5.0055	4.1958	-2.1853	-6.29	1647
10.93	1094	78	NaN	22.108	7.4587	-24.114	-168.82	18.277	13.309	-26.212	-805.18	1217	23.634	834.83	1073.8	45.78	54.986	1	1	-15.471	-5.3481	-4.6343	-29.565	20.367	9.4379	2.4685	23.267	4.8954	4.0897	-2.1658	-6.2977	1647
10.94	1095	78	NaN	22.115	7.4906	-24.099	-168.82	18.307	13.327	-26.236	-805.26	1217.1	23.478	834.71	1073.8	52.975	56.347	1	1	-15.577	-5.4536	-4.6343	-29.565	20.379	9.4427	2.4989	23.299	4.8018	3.9891	-2.1354	-6.266	1647
10.95	1096	78	NaN	22.119	7.5361	-24.083	-168.8	18.345	13.354	-26.219	-805.3	1217.1	23.231	834.61	1073.8	54.344	59.246	1	1	-15.719	-5.5952	-4.6365	-29.567	20.392	9.4776	2.5423	23.339	4.6729	3.8824	-2.0941	-6.2279	1646.9
10.96	1097	78	NaN	22.123	7.5727	-24.029	-168.78	18.418	13.407	-26.304	-805.41	1217.2	23.055	834.5	1073.8	57.038	54.645	1	1	-15.847	-5.722	-4.6388	-29.569	20.399	9.4962	2.5748	23.416	4.5521	3.7742	-2.064	-6.1535	1646.9
10.97	1098	78	NaN	22.132	7.5953	-23.972	-168.77	18.502	13.461	-26.39	-805.52	1217.3	22.936	834.4	1073.7	58.632	56.258	1	1	-15.909	-5.7842	-4.6402	-29.571	20.409	9.5047	2.5933	23.504	4.5002	3.7205	-2.0469	-6.0669	1646.9
10.98	1099	78	NaN	22.144	7.607	-23.919	-168.77	18.599	13.53	-26.462	-805.63	1217.4	22.871	834.32	1073.7	59.956	56.871	1	1	-16.059	-5.9331	-4.6419	-29.572	20.421	9.5089	2.6009	23.605	4.3622	3.5758	-2.0411	-5.9677	1647
10.99	1100	78	NaN	22.155	7.6213	-23.86	-168.76	18.73	13.627	-26.53	-805.78	1217.6	22.844	834.25	1073.7	61.873	56.868	1	1	-16.222	-6.096	-4.6437	-29.574	20.43	9.5181	2.6098	23.742	4.2081	3.4221	-2.0339	-5.8325	1647.1
11	1101	78	NaN	22.18	7.6631	-23.859	-168.71	18.88	13.671	-26.39	-805.93	1217.6	22.715	834.26	1073.6	62.587	58.158	1	1	-16.281	-6.1547	-4.6452	-29.576	20.465	9.5728	2.6479	23.895	4.1841	3.4182	-1.9973	-5.6806	1647.2
11.01	1102	78	NaN	22.185	7.6686	-23.816	-168.69	19.005	13.648	-26.457	-806.06	1217.7	22.507	834.3	1073.6	61.537	55.767	1	1	-16.389	-6.2622	-4.6434	-29.574	20.475	9.6018	2.6509	24.023	4.0861	3.3396	-1.9924	-5.5511	1647.4
11.02	1103	78	NaN	22.206	7.7004	-23.802	-168.64	19.049	14.012	-26.408	-806.15	1217.8	23.368	834.42	1073.8	60.54	57.93	1	1	-16.527	-6.3992	-4.6394	-29.57	20.468	9.6236	2.6863	24.063	3.9415	3.2245	-1.9531	-5.5067	1647.6
11.03	1104	78	NaN	22.234	7.7337	-23.785	-168.57	19.243	13.831	-26.394	-806.27	1217.8	22.672	834.38	1073.7	60.866	57.779	1	1	-16.664	-6.5362	-4.6355	-29.566	20.521	9.7124	2.7162	24.261	3.8565	3.1762	-1.9192	-5.3052	1647.7
11.04	1105	78	NaN	22.267	7.7725	-23.751	-168.53	19.465	13.718	-26.447	-806.45	1217.9	22.152	834.41	1073.7	60.427	57.583	1	1	-16.802	-6.6732	-4.6315	-29.562	20.57	9.7732	2.7516	24.486	3.7683	3.1	-1.8799	-5.076	1647.9
11.05	1106	78	NaN	22.293	7.8171	-23.731	-168.5	19.652	13.762	-26.482	-806.63	1218	22.082	834.47	1073.7	59.92	58.662	1	1	-16.94	-6.8102	-4.6276	-29.558	20.598	9.8001	2.7959	24.673	3.6584	2.9898	-1.8317	-4.8847	1648.1
11.06	1107	78	NaN	22.307	7.8599	-23.739	-168.48	19.796	13.799	-26.467	-806.78	1218	22.016	834.5	1073.7	59.485	56.348	1	1	-17.077	-6.9472	-4.6236	-29.554	20.615	9.826	2.8396	24.816	3.5376	2.8788	-1.784	-4.7382	1648.3
11.07	1108	78	NaN	22.318	7.8965	-23.745	-168.45	19.898	13.877	-26.486	-806.99	1218	22.092	834.62	1073.7	57.61	55.461	1	1	-17.211	-7.08	-4.6196	-29.55	20.623	9.8598	2.8757	24.919	3.4127	2.7797	-1.7439	-4.6312	1648.7
11.08	1109	78	NaN	22.334	7.959	-23.784	-168.35	20.066	13.991	-26.422	-807.3	1218	22.201	834.71	1073.7	56.044	59.434	1	1	-17.24	-7.1094	-4.6128	-29.543	20.637	9.9573	2.9382	25.087	3.3974	2.8478	-1.6746	-4.4561	1649.1
11.09	1110	78	NaN	22.335	7.9905	-23.785	-168.26	20.194	14.017	-26.494	-807.49	1218	22.158	834.8	1073.7	54.66	61.444	1	1	-17.326	-7.1953	-4.6091	-29.54	20.638	10.048	2.9703	25.214	3.3122	2.8524	-1.6387	-4.3256	1649.3
11.1	1111	78	NaN	22.328	8.0285	-23.806	-168.19	20.293	14.056	-26.5	-807.7	1218	22.185	834.92	1073.7	50.919	59.165	1	1	-17.47	-7.3387	-4.6083	-29.539	20.631	10.116	3.0086	25.313	3.1602	2.7772	-1.5997	-4.2261	1649.7
11.11	1112	78	NaN	22.317	8.061	-23.822	-168.1	20.468	14.047	-26.536	-807.9	1218	22.025	834.89	1073.7	47.153	59.995	1	1	-17.532	-7.4002	-4.6075	-29.538	20.624	10.206	3.0431	25.486	3.0919	2.8053	-1.5644	-4.0519	1649.8
11.12	1113	78	NaN	22.297	8.1176	-23.85	-168.03	20.659	14.159	-26.554	-808.18	1218	22.318	835.05	1073.7	42.963	55.727	0	1	-17.528	-7.3958	-4.6065	-29.537	20.593	10.263	3.1012	25.676	3.0654	2.8675	-1.5053	-3.8614	1650.3
11.13	1114	78	NaN	22.27	8.1815	-23.881	-167.98	20.831	14.345	-26.556	-808.48	1218	22.925	835.29	1073.6	43.631	71.123	0	1	-17.346	-7.2152	-4.6057	-29.536	20.545	10.298	3.1651	25.847	3.1992	3.0831	-1.4406	-3.689	1650.8
11.14	1115	78	NaN	22.247	8.2154	-23.895	-167.9	21.015	14.411	-26.579	-808.67	1218	23.148	835.28	1073.6	44.186	73.714	0	1	-17.203	-7.0727	-4.6038	-29.534	20.515	10.37	3.1992	26.031	3.3117	3.2972	-1.4046	-3.5031	1651
11.15	1116	78	NaN	22.229	8.2586	-23.912	-167.81	21.226	14.433	-26.56	-808.82	1218	23.24	835.24	1073.6	44.412	74.213	0	1	-17.104	-6.9739	-4.6004	-29.531	20.494	10.454	3.243	26.241	3.39	3.48	-1.3574	-3.2894	1651.1
11.16	1117	78	NaN	22.199	8.3227	-23.893	-167.74	21.482	14.378	-26.641	-808.96	1218	23.221	835.33	1073.6	47.496	74.789	0	1	-17.062	-6.9319	-4.5987	-29.529	20.462	10.525	3.306	26.499	3.4004	3.5934	-1.2927	-3.0302	1651.4
11.17	1118	78	NaN	22.186	8.365	-23.894	-167.67	21.614	14.4	-26.644	-809.03	1218	23.428	835.47	1073.6	44.944	74.722	0	1	-17.087	-6.957	-4.5933	-29.524	20.442	10.585	3.3478	26.631	3.3553	3.6285	-1.2455	-2.8926	1651.6
11.18	1119	78	NaN	22.167	8.3995	-23.89	-167.62	21.754	14.418	-26.646	-809.1	1218	23.586	835.5	1073.6	46.303	74.521	0	1	-17.22	-7.0891	-4.5812	-29.512	20.418	10.628	3.3817	26.772	3.198	3.5386	-1.1995	-2.7393	1651.7
11.19	1120	78	NaN	22.15	8.4273	-23.892	-167.57	21.928	14.417	-26.625	-809.19	1218.1	23.689	835.47	1073.6	46.631	74.295	0	1	-17.217	-7.0862	-4.5729	-29.503	20.398	10.676	3.4094	26.946	3.181	3.5903	-1.1635	-2.5572	1651.8
11.2	1121	78	NaN	22.141	8.4416	-23.891	-167.53	22.071	14.399	-26.614	-809.27	1218.1	23.756	835.42	1073.6	44.047	69.372	0	1	-17.036	-6.9067	-4.5695	-29.5	20.387	10.717	3.424	27.088	3.3501	3.8107	-1.1455	-2.4117	1651.8
11.21	1122	78	NaN	22.136	8.4431	-23.882	-167.51	22.143	14.364	-26.631	-809.32	1218.1	23.771	835.41	1073.6	42.522	62.175	0	1	-17.058	-6.9281	-4.5656	-29.496	20.381	10.734	3.4258	27.16	3.323	3.8062	-1.1399	-2.3363	1651.8
11.22	1123	78	NaN	22.131	8.4449	-23.872	-167.5	22.196	14.317	-26.623	-809.33	1218.1	23.736	835.41	1073.7	43.913	60.396	0	1	-17.053	-6.923	-4.5617	-29.492	20.378	10.742	3.4282	27.213	3.3249	3.8187	-1.1335	-2.2793	1651.8
11.23	1124	78	NaN	22.149	8.451	-23.863	-167.5	22.27	14.316	-26.568	-809.31	1218.1	23.832	835.31	1073.7	43.268	59.101	0	1	-16.943	-6.8133	-4.5577	-29.488	20.394	10.748	3.4357	27.286	3.451	3.9348	-1.122	-2.2026	1651.7
11.24	1125	78	NaN	22.153	8.4424	-23.849	-167.49	22.331	14.315	-26.547	-809.3	1218.1	23.837	835.22	1073.7	44.255	55.905	0	1	-16.973	-6.8437	-4.5545	-29.485	20.398	10.756	3.427	27.347	3.4246	3.912	-1.1275	-2.1383	1651.6
11.25	1126	78	NaN	22.159	8.4111	-23.808	-167.47	22.379	14.358	-26.641	-809.29	1218.1	23.942	835.15	1073.7	43.548	55.493	0	1	-17.022	-6.8926	-4.5514	-29.482	20.397	10.765	3.3949	27.395	3.3749	3.8725	-1.1565	-2.0869	1651.5
11.26	1127	78	NaN	22.181	8.3881	-23.792	-167.46	22.495	14.394	-26.631	-809.22	1218.1	24.003	834.98	1073.7	42.839	53.701	0	1	-17.002	-6.872	-4.548	-29.479	20.417	10.78	3.3713	27.512	3.4153	3.9085	-1.1767	-1.9664	1651.3
11.27	1128	78	NaN	22.204	8.3684	-23.802	-167.44	22.639	14.449	-26.541	-809.17	1218.1	24.062	834.75	1073.7	44.149	57.152	0	1	-17.025	-6.8956	-4.5406	-29.471	20.441	10.801	3.3514	27.656	3.4154	3.9058	-1.1892	-1.8155	1651
11.28	1129	78	NaN	22.23	8.34	-23.81	-167.4	22.789	14.528	-26.482	-809.13	1218.1	24.154	834.52	1073.7	43.543	57.043	0	1	-17.15	-7.0199	-4.5239	-29.454	20.465	10.837	3.3219	27.807	3.3152	3.8172	-1.2021	-1.6473	1650.8
11.29	1130	78	NaN	22.265	8.3074	-23.796	-167.34	22.961	14.609	-26.5	-809.03	1218.1	24.264	834.28	1073.6	41.666	63.788	0	1	-17.52	-7.3879	-4.5044	-29.435	20.496	10.888	3.2863	27.982	2.9759	3.5006	-1.2181	-1.4533	1650.4
11.3	1131	78	NaN	22.277	8.2981	-23.794	-167.31	23.103	14.707	-26.487	-808.95	1218.1	24.428	834.03	1073.5	43.41	69.186	0	1	-17.861	-7.7276	-4.4878	-29.418	20.502	10.917	3.2739	28.127	2.6412	3.189	-1.2139	-1.2915	1650.1
11.31	1132	78	NaN	22.305	8.2956	-23.821	-167.29	23.222	14.759	-26.35	-808.88	1218	24.485	833.85	1073.5	44.131	72.5	0	1	-17.787	-7.6545	-4.4859	-29.416	20.532	10.942	3.2701	28.248	2.7447	3.2879	-1.2158	-1.1688	1649.9
11.32	1133	78	NaN	22.329	8.2803	-23.797	-167.22	23.369	14.875	-26.431	-808.72	1218.1	24.682	833.58	1073.5	45.215	77.236	0	1	-17.779	-7.646	-4.4852	-29.416	20.547	10.994	3.2514	28.398	2.7676	3.3476	-1.2337	-1.0174	1649.4
11.33	1134	78	NaN	22.341	8.2706	-23.782	-167.18	23.527	14.912	-26.48	-808.6	1218.1	24.701	833.3	1073.5	44.382	74.64	0	1	-17.794	-7.661	-4.4849	-29.415	20.556	11.038	3.2393	28.558	2.7616	3.3775	-1.2456	-0.8572	1649.1
11.34	1135	78	NaN	22.352	8.2707	-23.787	-167.14	23.659	14.925	-26.464	-808.51	1218.1	24.73	833.07	1073.5	43.803	73.984	0	1	-17.72	-7.5876	-4.4826	-29.413	20.566	11.071	3.2381	28.692	2.8455	3.4831	-1.2445	-0.72104	1648.7
11.35	1136	78	NaN	22.362	8.2712	-23.791	-167.12	23.755	14.95	-26.471	-808.41	1218.1	24.829	832.86	1073.5	44.66	74.578	0	1	-17.654	-7.5219	-4.48	-29.41	20.571	11.089	3.2368	28.789	2.917	3.5672	-1.2431	-0.62108	1648.4
11.36	1137	78	NaN	22.365	8.2675	-23.774	-167.1	23.817	14.976	-26.561	-808.29	1218.1	24.943	832.68	1073.4	44.13	74.53	0	1	-17.625	-7.4926	-4.4758	-29.406	20.567	11.098	3.2299	28.855	2.9421	3.6058	-1.2459	-0.55156	1648.1
11.37	1138	78	NaN	22.365	8.2694	-23.746	-167.09	23.856	14.971	-26.666	-808.16	1218.2	25.027	832.51	1073.4	44.486	73.102	0	1	-17.593	-7.4611	-4.4716	-29.402	20.561	11.108	3.2283	28.897	2.9673	3.6473	-1.2432	-0.50523	1647.9
11.38	1139	78	NaN	22.367	8.2778	-23.751	-167.08	23.913	14.917	-26.697	-808.03	1218.2	25.012	832.27	1073.4	43.622	72.286	0	1	-17.566	-7.4341	-4.4671	-29.398	20.561	11.114	3.2339	28.956	2.9952	3.6804	-1.2332	-0.44126	1647.5
11.39	1140	78	NaN	22.364	8.2873	-23.755	-167.09	23.901	14.929	-26.753	-807.84	1218.2	25.363	832.04	1073.3	41.988	71.31	0	1	-17.614	-7.4817	-4.4591	-29.39	20.544	11.091	3.2401	28.949	2.9303	3.6092	-1.219	-0.441	1647.1
11.4	1141	78	NaN	22.349	8.2754	-23.7	-167.05	23.869	14.986	-27.027	-807.66	1218.3	25.781	831.86	1073.3	43.542	70.696	0	1	-17.687	-7.5545	-4.4533	-29.384	20.504	11.106	3.2242	28.92	2.8172	3.5512	-1.2292	-0.46388	1646.8
11.41	1142	78	NaN	22.334	8.2671	-23.688	-167.11	23.794	14.936	-27.183	-807.5	1218.3	26.003	831.75	1073.3	43.861	67.878	0	1	-17.783	-7.6501	-4.4497	-29.38	20.475	11.032	3.2122	28.849	2.6921	3.3815	-1.2375	-0.53102	1646.5
11.42	1143	78	NaN	22.323	8.2743	-23.716	-167.19	23.722	14.856	-27.194	-807.35	1218.3	26.139	831.67	1073.2	43.221	65.508	0	1	-17.814	-7.6807	-4.4469	-29.377	20.459	10.947	3.2177	28.779	2.6454	3.2664	-1.2292	-0.59875	1646.3
11.43	1144	78	NaN	22.313	8.2825	-23.737	-167.24	23.664	14.825	-27.211	-807.22	1218.4	26.374	831.58	1073.3	42.9	66.68	0	1	-17.844	-7.7111	-4.4443	-29.375	20.441	10.888	3.2254	28.721	2.5963	3.1765	-1.2189	-0.65407	1646.1
11.44	1145	78	NaN	22.299	8.2729	-23.736	-167.31	23.587	14.815	-27.332	-807.08	1218.4	26.736	831.48	1073.3	43.515	66.377	0	1	-17.896	-7.7622	-4.4443	-29.375	20.409	10.802	3.2149	28.645	2.5133	3.0399	-1.2294	-0.72993	1645.9
11.45	1146	78	NaN	22.28	8.2643	-23.768	-167.39	23.488	14.731	-27.39	-806.91	1218.4	27.038	831.38	1073.3	42.788	68.741	0	1	-17.956	-7.8225	-4.4457	-29.376	20.377	10.709	3.2062	28.546	2.4212	2.8862	-1.2395	-0.83025	1645.6
11.46	1147	78	NaN	22.265	8.2493	-23.792	-167.46	23.435	14.682	-27.426	-806.82	1218.3	27.269	831.3	1073.3	44.078	66.198	0	1	-18.026	-7.8921	-4.4486	-29.379	20.353	10.63	3.1907	28.493	2.3265	2.7379	-1.2579	-0.88575	1645.4
11.47	1148	78	NaN	22.249	8.2364	-23.807	-167.51	23.368	14.659	-27.495	-806.71	1218.3	27.588	831.22	1073.2	44.591	66.725	0	1	-17.995	-7.8611	-4.4496	-29.38	20.323	10.562	3.1766	28.428	2.3279	2.7006	-1.273	-0.95177	1645.3
11.48	1149	78	NaN	22.243	8.2221	-23.826	-167.6	23.366	14.564	-27.543	-806.62	1218.3	27.769	831.08	1073.3	44.496	68.072	0	1	-17.92	-7.786	-4.4517	-29.382	20.308	10.47	3.1629	28.425	2.3886	2.684	-1.2888	-0.95673	1645
11.49	1150	78	NaN	22.234	8.2108	-23.851	-167.68	23.338	14.477	-27.573	-806.54	1218.3	27.991	831.02	1073.2	45.125	68.002	0	1	-17.787	-7.6542	-4.4556	-29.386	20.291	10.381	3.1513	28.397	2.5039	2.7267	-1.3043	-0.98895	1644.9
11.5	1151	78	NaN	22.22	8.1885	-23.869	-167.76	23.261	14.403	-27.661	-806.45	1218.3	28.345	831.03	1073.2	42.014	66.807	0	1	-17.733	-7.5998	-4.4587	-29.389	20.261	10.282	3.1271	28.323	2.5288	2.6819	-1.3316	-1.0664	1644.8
11.51	1152	78	NaN	22.205	8.1582	-23.883	-167.84	23.179	14.322	-27.783	-806.36	1218.2	28.722	831.04	1073	44.351	67.44	0	1	-17.691	-7.5588	-4.4617	-29.392	20.229	10.183	3.0945	28.243	2.5373	2.6246	-1.3671	-1.1495	1644.8
11.52	1153	78	NaN	22.196	8.1511	-23.914	-167.86	23.138	14.249	-27.778	-806.3	1218.2	28.872	831.05	1073	43.509	67.862	0	1	-17.516	-7.3846	-4.4648	-29.395	20.215	10.16	3.0868	28.203	2.6983	2.7756	-1.3779	-1.1925	1644.8
11.53	1154	78	NaN	22.195	8.1222	-23.914	-167.83	23.202	14.04	-27.885	-806.28	1218.1	28.569	830.9	1073	43.309	66.694	0	1	-17.36	-7.2289	-4.4683	-29.399	20.22	10.197	3.0604	28.264	2.8597	2.9685	-1.4079	-1.1347	1644.6
11.54	1155	78	NaN	22.187	8.1158	-23.915	-167.89	23.044	14.119	-27.956	-806.2	1218.1	29.305	831.21	1072.9	42.609	64.674	0	1	-17.257	-7.1261	-4.4725	-29.403	20.184	10.111	3.0512	28.108	2.9277	2.9846	-1.4213	-1.2946	1644.8
11.55	1156	78	NaN	22.183	8.1106	-23.93	-167.86	22.978	14.097	-28.01	-806.12	1218	29.767	831.43	1072.9	42.42	65.569	0	1	-17.109	-6.9788	-4.4772	-29.408	20.163	10.121	3.0484	28.04	3.0537	3.1425	-1.4288	-1.3678	1645
11.56	1157	78	NaN	22.182	8.1113	-23.936	-167.81	22.971	14.04	-28.047	-806.05	1218	30.019	831.58	1072.9	42.922	64.148	0	1	-16.992	-6.8623	-4.4811	-29.412	20.151	10.155	3.0521	28.03	3.1592	3.2932	-1.4289	-1.3819	1645.1
11.57	1158	78	NaN	22.179	8.1066	-23.923	-167.78	22.976	14.01	-28.135	-806.01	1217.9	30.328	831.73	1072.9	41.402	65.271	0	1	-16.988	-6.8586	-4.4828	-29.413	20.135	10.178	3.0495	28.033	3.1467	3.3193	-1.4333	-1.3798	1645.2
11.58	1159	78	NaN	22.176	8.0999	-23.909	-167.76	22.985	13.999	-28.22	-805.99	1217.9	30.797	831.92	1072.9	42.142	60.555	0	1	-16.947	-6.8173	-4.4836	-29.414	20.113	10.172	3.0447	28.04	3.1661	3.3547	-1.4389	-1.3741	1645.4
11.59	1160	78	NaN	22.177	8.106	-23.917	-167.78	23.021	13.957	-28.201	-805.96	1217.8	31.308	832.17	1072.9	43.33	57.616	0	1	-16.891	-6.7616	-4.4842	-29.415	20.097	10.141	3.0539	28.074	3.2062	3.3792	-1.4303	-1.3411	1645.6
11.6	1161	78	NaN	22.183	8.118	-23.917	-167.77	23.118	13.892	-28.194	-805.89	1217.7	31.748	832.45	1072.9	43.24	56.473	0	1	-16.908	-6.7787	-4.4857	-29.416	20.088	10.134	3.0693	28.167	3.18	3.3553	-1.4165	-1.2491	1645.8
11.61	1162	78	NaN	22.183	8.1195	-23.889	-167.78	23.35	13.745	-28.275	-805.86	1217.7	32.357	832.88	1073	41.424	56.194	0	1	-16.923	-6.7941	-4.4874	-29.418	20.065	10.104	3.0797	28.389	3.1411	3.3101	-1.4077	-1.0285	1646.2
11.62	1163	78	NaN	22.189	8.1251	-23.875	-167.84	23.548	13.568	-28.294	-805.84	1217.6	32.748	833.17	1073.1	44.154	58.851	0	1	-16.872	-6.7427	-4.4888	-29.419	20.056	10.026	3.0899	28.583	3.1844	3.2837	-1.3989	-0.83595	1646.5
11.63	1164	78	NaN	22.189	8.1291	-23.857	-167.93	23.787	13.429	-28.314	-805.82	1217.6	33.293	833.43	1073.2	44.378	58.252	0	1	-16.823	-6.694	-4.4895	-29.42	20.037	9.9168	3.0988	28.817	3.2139	3.2228	-1.3907	-0.60272	1646.7
11.64	1165	78	NaN	22.186	8.1498	-23.836	-168.04	24.031	13.344	-28.322	-805.76	1217.5	34.034	833.68	1073.2	43.243	56.451	0	1	-16.79	-6.6614	-4.49	-29.42	20.008	9.7856	3.1235	29.058	3.2182	3.1243	-1.3665	-0.36299	1647
11.65	1166	78	NaN	22.185	8.1754	-23.814	-168.15	24.33	13.105	-28.319	-805.69	1217.5	34.419	833.91	1073.3	43.347	56.163	0	1	-16.845	-6.716	-4.4907	-29.421	19.994	9.6589	3.1545	29.351	3.1492	2.9428	-1.3363	-0.070079	1647.1
11.66	1167	78	NaN	22.185	8.1987	-23.793	-168.28	24.707	12.722	-28.293	-805.62	1217.4	34.622	834.21	1073.4	42.616	55.073	0	1	-16.93	-6.801	-4.4915	-29.422	19.988	9.518	3.185	29.72	3.058	2.717	-1.3065	0.29826	1647.3
11.67	1168	78	NaN	22.182	8.2413	-23.774	-168.46	25.069	12.586	-28.209	-805.5	1217.3	35.829	834.68	1073.5	42.637	54.996	0	1	-17.037	-6.9071	-4.4923	-29.423	19.946	9.3051	3.233	30.077	2.9093	2.398	-1.2593	0.65419	1647.7
11.68	1169	78	NaN	22.174	8.2618	-23.757	-168.56	25.47	12.201	-28.15	-805.41	1217.3	35.817	834.73	1073.7	41.786	57.257	0	1	-17.107	-6.9768	-4.4948	-29.425	19.941	9.2026	3.2598	30.472	2.834	2.2258	-1.235	1.0471	1647.7
11.69	1170	78	NaN	22.162	8.2845	-23.73	-168.68	25.652	12.104	-28.108	-805.29	1217.3	36.62	835.17	1073.6	41.923	56.867	0	1	-17.16	-7.0293	-4.4978	-29.428	19.903	9.0566	3.2844	30.652	2.743	2.0273	-1.2135	1.2237	1648
11.7	1171	78	NaN	22.15	8.2971	-23.705	-168.81	26.083	11.691	-27.996	-805.15	1217.2	36.891	835.38	1073.8	42.226	55.372	0	1	-17.222	-7.0917	-4.4989	-29.429	19.885	8.9269	3.3048	31.075	2.6627	1.8352	-1.1941	1.6458	1648.1
11.71	1172	78	NaN	22.137	8.3058	-23.68	-168.95	26.416	11.141	-27.909	-805.01	1217.2	36.572	835.62	1073.8	42.481	57.014	0	1	-17.287	-7.1559	-4.5013	-29.432	19.886	8.8019	3.3134	31.408	2.5991	1.646	-1.188	1.9762	1648.1
11.72	1173	78	NaN	22.12	8.305	-23.656	-169.07	26.606	10.795	-27.833	-804.88	1217.2	36.6	835.94	1073.7	41.413	54.623	0	1	-17.354	-7.2227	-4.5046	-29.435	19.871	8.6824	3.3106	31.601	2.5173	1.4597	-1.194	2.1656	1648.3
11.73	1174	78	NaN	22.103	8.2976	-23.64	-169.14	26.749	10.682	-27.715	-804.75	1217.2	37.16	836.22	1073.7	41.235	56.075	0	1	-17.486	-7.3546	-4.5064	-29.437	19.839	8.5963	3.3044	31.742	2.3531	1.2418	-1.2019	2.3055	1648.5
11.74	1175	78	NaN	22.094	8.2889	-23.627	-169.18	26.919	10.486	-27.538	-804.57	1217.2	37.472	836.4	1073.8	43.507	57.807	0	1	-17.542	-7.4099	-4.5087	-29.439	19.826	8.5554	3.2974	31.91	2.2838	1.1455	-1.2113	2.4708	1648.5
11.75	1176	78	NaN	22.092	8.2575	-23.59	-169.27	27.12	9.9973	-27.365	-804.37	1217.2	37.238	836.75	1073.9	43.869	55.985	0	1	-17.509	-7.3776	-4.5116	-29.442	19.838	8.4782	3.2697	32.108	2.3288	1.1006	-1.242	2.6658	1648.6
11.76	1177	78	NaN	22.095	8.2368	-23.541	-169.33	27.128	9.826	-27.32	-804.18	1217.2	37.373	837.12	1073.9	43.982	56.509	0	1	-17.518	-7.3861	-4.5153	-29.446	19.838	8.4081	3.2511	32.113	2.32	1.022	-1.2642	2.6677	1648.8
11.77	1178	78	NaN	22.104	8.2193	-23.51	-169.39	27.115	9.7334	-27.213	-804	1217.2	37.701	837.42	1074	42.878	56.991	0	1	-17.562	-7.4302	-4.5195	-29.45	19.839	8.3475	3.2349	32.099	2.2772	0.91738	-1.2846	2.6493	1648.9
11.78	1179	78	NaN	22.107	8.1868	-23.478	-169.47	27.066	9.6161	-27.048	-803.8	1217.2	38.133	837.79	1074	43.35	56.845	0	1	-17.57	-7.4379	-4.5239	-29.454	19.833	8.2583	3.2037	32.049	2.2634	0.82043	-1.3202	2.5947	1649.1
11.79	1180	78	NaN	22.111	8.1579	-23.45	-169.53	27.012	9.4675	-26.9	-803.62	1217.2	38.352	838.08	1074	42.412	53.694	0	1	-17.568	-7.4355	-4.5285	-29.459	19.835	8.1896	3.1765	31.994	2.267	0.7541	-1.352	2.5347	1649.2
11.8	1181	78	NaN	22.123	8.1536	-23.464	-169.58	26.955	9.3326	-26.634	-803.46	1217.2	38.429	838.28	1074.1	42.922	55.779	0	1	-17.553	-7.4209	-4.5332	-29.464	19.854	8.1526	3.174	31.934	2.3008	0.73169	-1.3592	2.4708	1649.3
11.81	1182	78	NaN	22.141	8.1542	-23.492	-169.62	26.861	9.261	-26.332	-803.3	1217.2	38.624	838.49	1074	42.781	57.123	0	1	-17.541	-7.4095	-4.5358	-29.466	19.875	8.1171	3.1748	31.84	2.334	0.70764	-1.3611	2.3738	1649.3
11.82	1183	78	NaN	22.151	8.1063	-23.422	-169.66	26.711	9.2528	-26.425	-803.16	1217.2	38.969	838.75	1073.9	42.51	56.477	0	1	-17.49	-7.3581	-4.5385	-29.469	19.87	8.0587	3.1237	31.694	2.3806	0.70055	-1.4148	2.2246	1649.4
11.83	1184	78	NaN	22.184	8.1028	-23.45	-169.7	26.642	9.1757	-26.107	-803.01	1217.2	39.061	838.85	1073.9	43.764	55.561	0	1	-17.36	-7.2291	-4.5418	-29.472	19.911	8.0265	3.1197	31.625	2.5506	0.79746	-1.4221	2.1529	1649.4
11.84	1185	78	NaN	22.209	8.0552	-23.423	-169.74	26.577	9.0282	-25.952	-802.83	1217.1	38.96	838.93	1073.8	42.864	55.397	0	1	-17.243	-7.1123	-4.5454	-29.476	19.945	7.9975	3.0708	31.561	2.7017	0.88526	-1.4746	2.0852	1649.3
11.85	1186	78	NaN	22.236	8.0242	-23.417	-169.76	26.546	8.982	-25.798	-802.71	1217.1	38.989	838.95	1073.8	43.731	56.533	0	1	-17.143	-7.0133	-4.5494	-29.48	19.976	7.983	3.0385	31.532	2.8327	0.9697	-1.5109	2.0516	1649.2
11.86	1187	78	NaN	22.264	7.9958	-23.425	-169.76	26.558	8.9505	-25.563	-802.55	1217.1	38.978	838.89	1073.7	42.246	56.335	0	1	-16.965	-6.8356	-4.5545	-29.485	20.012	7.9839	3.0082	31.546	3.0469	1.1483	-1.5462	2.0607	1648.9
11.87	1188	78	NaN	22.283	7.9725	-23.427	-169.76	26.592	8.9454	-25.351	-802.39	1217	38.966	838.79	1073.6	42.959	55.555	0	1	-16.833	-6.7044	-4.5585	-29.489	20.038	7.9932	2.9826	31.582	3.2052	1.2888	-1.5759	2.0925	1648.7
11.88	1189	78	NaN	22.295	7.9546	-23.414	-169.76	26.636	8.9738	-25.224	-802.25	1217	38.988	838.69	1073.6	41.044	56.258	0	1	-16.833	-6.7044	-4.5602	-29.491	20.054	8.0005	2.9624	31.629	3.2208	1.2961	-1.5978	2.1379	1648.5
11.89	1190	78	NaN	22.31	7.9338	-23.381	-169.75	26.704	9.0212	-25.158	-802.11	1217	39.03	838.56	1073.5	43.857	57.12	0	1	-16.816	-6.6876	-4.5609	-29.491	20.07	8.0079	2.9391	31.699	3.2535	1.3203	-1.6217	2.2078	1648.2
11.9	1191	78	NaN	22.327	7.9064	-23.323	-169.7	26.805	9.1452	-25.197	-801.93	1217	39.211	838.33	1073.5	43.93	54.488	0	1	-16.779	-6.6501	-4.5615	-29.492	20.079	8.0465	2.9108	31.801	3.2999	1.3964	-1.6506	2.309	1647.8
11.91	1192	78	NaN	22.356	7.8976	-23.325	-169.74	26.886	9.2125	-24.902	-801.71	1217	39.173	838.22	1073.5	40.967	56.783	0	1	-16.685	-6.5563	-4.563	-29.493	20.119	8.0263	2.901	31.883	3.4342	1.47	-1.662	2.389	1647.4
11.92	1193	78	NaN	22.381	7.8693	-23.31	-169.72	26.989	9.2269	-24.765	-801.61	1217	38.982	838.04	1073.5	41.317	58.894	0	1	-16.601	-6.4734	-4.5648	-29.495	20.154	8.0513	2.8726	31.986	3.5531	1.5779	-1.6922	2.4903	1647.2
11.93	1194	78	NaN	22.405	7.8461	-23.301	-169.7	27.068	9.2918	-24.625	-801.51	1217	38.914	837.87	1073.5	42.904	55.401	0	1	-16.546	-6.4184	-4.5674	-29.498	20.186	8.0783	2.8487	32.065	3.6395	1.6599	-1.7187	2.567	1646.9
11.94	1195	78	NaN	22.427	7.8241	-23.297	-169.68	27.134	9.377	-24.477	-801.42	1216.9	38.889	837.71	1073.5	41.915	55.512	0	1	-16.553	-6.4251	-4.5671	-29.498	20.213	8.1052	2.8267	32.131	3.6606	1.6801	-1.7404	2.6337	1646.6
11.95	1196	78	NaN	22.452	7.7899	-23.287	-169.66	27.181	9.4694	-24.336	-801.34	1216.9	38.821	837.56	1073.5	42.943	57.054	0	1	-16.578	-6.4504	-4.5659	-29.496	20.245	8.1371	2.7927	32.178	3.6672	1.6867	-1.7732	2.6815	1646.4
11.96	1197	78	NaN	22.483	7.7422	-23.271	-169.63	27.206	9.5599	-24.228	-801.26	1216.9	38.699	837.42	1073.5	43.109	57.503	0	1	-16.586	-6.4577	-4.5651	-29.496	20.283	8.1704	2.7449	32.204	3.6978	1.7127	-1.8202	2.7081	1646.1
11.97	1198	78	NaN	22.508	7.7028	-23.257	-169.61	27.245	9.6108	-24.185	-801.22	1216.9	38.55	837.26	1073.6	42.994	56.823	0	1	-16.577	-6.4488	-4.5649	-29.495	20.315	8.2003	2.707	32.24	3.7388	1.7515	-1.8579	2.7451	1645.9
11.98	1199	78	NaN	22.521	7.6839	-23.253	-169.53	27.273	9.6587	-24.116	-801.13	1216.9	38.29	837.09	1073.7	42.653	55.671	0	1	-16.561	-6.4336	-4.5649	-29.495	20.339	8.2926	2.691	32.266	3.7776	1.859	-1.874	2.7704	1645.7
11.99	1200	78	NaN	22.542	7.6476	-23.281	-169.55	27.134	9.8173	-23.966	-801.07	1216.9	38.463	837.15	1073.6	41.861	59.506	0	1	-16.579	-6.4512	-4.5641	-29.495	20.36	8.2695	2.653	32.128	3.7808	1.8183	-1.9111	2.6339	1645.7
12	1201	78	NaN	22.554	7.6058	-23.281	-169.56	27.009	9.8913	-23.966	-801.03	1216.9	38.483	837.23	1073.6	43.038	64.118	0	1	-16.602	-6.4739	-4.5632	-29.494	20.371	8.2528	2.6101	32.005	3.7691	1.7789	-1.9531	2.5112	1645.7
12.01	1202	78	NaN	22.561	7.5792	-23.286	-169.58	26.921	9.9023	-23.95	-800.99	1216.9	38.356	837.25	1073.6	43.268	63.763	0	1	-16.653	-6.5253	-4.5616	-29.492	20.383	8.2405	2.5836	31.916	3.7297	1.7152	-1.978	2.4241	1645.7
12.02	1203	78	NaN	22.568	7.5533	-23.291	-169.6	26.823	9.9063	-23.939	-800.96	1216.9	38.237	837.3	1073.6	42.852	63.865	0	1	-16.705	-6.5765	-4.5607	-29.491	20.394	8.2226	2.5575	31.819	3.6895	1.6461	-2.0032	2.3276	1645.7
12.03	1204	78	NaN	22.571	7.5262	-23.289	-169.62	26.713	9.9151	-23.962	-800.94	1216.9	38.141	837.42	1073.5	41.218	63.737	0	1	-16.755	-6.6265	-4.5603	-29.491	20.4	8.2067	2.5297	31.71	3.6453	1.5802	-2.0306	2.2191	1645.8
12.04	1205	78	NaN	22.569	7.5159	-23.29	-169.62	26.641	9.9172	-23.973	-800.89	1216.8	37.988	837.5	1073.5	43.054	62.698	0	1	-16.785	-6.6559	-4.5584	-29.489	20.403	8.2103	2.5189	31.638	3.6185	1.5545	-2.0395	2.1495	1645.8
12.05	1206	78	NaN	22.572	7.5119	-23.296	-169.61	26.608	9.9897	-23.942	-800.82	1216.8	37.973	837.51	1073.5	43.301	63.386	0	1	-16.775	-6.6462	-4.5571	-29.488	20.408	8.2255	2.514	31.606	3.6333	1.5794	-2.043	2.1181	1645.8
12.06	1207	78	NaN	22.563	7.4919	-23.3	-169.56	26.577	10.103	-23.987	-800.77	1216.8	37.966	837.63	1073.4	43.904	62.541	0	1	-16.727	-6.5985	-4.5563	-29.487	20.398	8.2697	2.4912	31.577	3.6707	1.6712	-2.0652	2.0905	1645.8
12.07	1208	78	NaN	22.557	7.4778	-23.331	-169.53	26.635	10.131	-23.915	-800.79	1216.9	37.792	837.64	1073.4	43.288	61.579	0	1	-16.708	-6.5797	-4.5595	-29.49	20.4	8.315	2.4773	31.635	3.6916	1.7352	-2.0823	2.1452	1645.9
12.08	1209	78	NaN	22.552	7.4723	-23.362	-169.48	26.701	10.187	-23.859	-800.78	1216.8	37.703	837.65	1073.4	43.849	61.076	0	1	-16.688	-6.56	-4.5629	-29.493	20.4	8.3642	2.4713	31.702	3.7122	1.8041	-2.0915	2.2086	1645.9
12.09	1210	78	NaN	22.542	7.4559	-23.379	-169.4	26.773	10.309	-23.889	-800.78	1216.9	37.746	837.68	1073.3	42.576	55.604	0	1	-16.582	-6.4537	-4.5664	-29.497	20.388	8.4456	2.4534	31.776	3.8066	1.9919	-2.113	2.2791	1645.9
12.1	1211	78	NaN	22.531	7.4314	-23.386	-169.31	26.849	10.409	-23.964	-800.81	1216.9	37.738	837.74	1073.3	42.477	56.932	0	1	-16.515	-6.3875	-4.5696	-29.5	20.375	8.5294	2.4277	31.853	3.8595	2.1418	-2.1419	2.3526	1646
12.11	1212	78	NaN	22.524	7.4179	-23.399	-169.26	26.923	10.424	-24.004	-800.84	1216.9	37.567	837.81	1073.4	42.101	54.638	0	1	-16.493	-6.3656	-4.5726	-29.503	20.372	8.5866	2.4151	31.926	3.8793	2.2211	-2.1575	2.4231	1646.1
12.12	1213	78	NaN	22.515	7.4249	-23.433	-169.2	27.002	10.458	-23.985	-800.84	1216.9	37.42	837.85	1073.4	41.685	56.301	0	1	-16.423	-6.2961	-4.5711	-29.502	20.369	8.6577	2.4229	32.004	3.9456	2.3616	-2.1483	2.5023	1646.1
12.13	1214	78	NaN	22.51	7.4161	-23.467	-169.11	27.069	10.52	-24.04	-800.91	1217	37.283	837.97	1073.4	43.072	53.916	0	1	-16.373	-6.2463	-4.5692	-29.5	20.367	8.7444	2.413	32.072	3.9934	2.4981	-2.1562	2.5721	1646.3
12.14	1215	78	NaN	22.503	7.4174	-23.504	-169.1	27.144	10.524	-24.078	-800.97	1217	37.024	838.07	1073.5	42.7	56.469	0	1	-16.362	-6.2353	-4.567	-29.497	20.368	8.7622	2.4152	32.146	4.0059	2.5269	-2.1518	2.6485	1646.5
12.15	1216	78	NaN	22.493	7.4297	-23.543	-169.06	27.17	10.597	-24.102	-801.04	1217.1	36.971	838.16	1073.5	43.871	58.48	0	1	-16.299	-6.1725	-4.5649	-29.495	20.359	8.802	2.4256	32.175	4.0603	2.6295	-2.1394	2.6791	1646.6
12.16	1217	78	NaN	22.488	7.4406	-23.555	-169.04	27.177	10.654	-24.15	-801.07	1217.2	36.982	838.19	1073.5	45.412	60.329	0	1	-16.225	-6.0992	-4.5629	-29.493	20.352	8.8268	2.4345	32.183	4.1264	2.7277	-2.1284	2.6896	1646.7
12.17	1218	78	NaN	22.486	7.452	-23.569	-169.01	27.15	10.713	-24.203	-801.13	1217.2	36.989	838.24	1073.4	46.403	61.539	0	1	-16.297	-6.1705	-4.5616	-29.492	20.348	8.8503	2.4427	32.159	4.0512	2.6799	-2.1189	2.6674	1646.8
12.18	1219	78	NaN	22.479	7.4531	-23.576	-168.98	27.103	10.779	-24.336	-801.22	1217.3	36.958	838.3	1073.4	45.979	60.936	0	1	-16.342	-6.215	-4.5607	-29.491	20.338	8.8792	2.4396	32.117	3.9962	2.6641	-2.1211	2.6254	1647
12.19	1220	78	NaN	22.463	7.4324	-23.542	-168.96	27.077	10.794	-24.587	-801.33	1217.4	36.839	838.28	1073.4	50.846	59.252	1	1	-16.305	-6.1784	-4.5602	-29.491	20.317	8.898	2.4159	32.093	4.0125	2.7197	-2.1443	2.6027	1647.1
12.2	1221	78	NaN	22.467	7.4342	-23.591	-168.94	27.054	10.75	-24.553	-801.48	1217.5	36.565	838.26	1073.4	50.142	60.193	1	1	-16.412	-6.2853	-4.5581	-29.489	20.332	8.9295	2.4163	32.072	3.9196	2.6442	-2.1418	2.583	1647.2
12.21	1222	78	NaN	22.483	7.4549	-23.641	-168.92	27.022	10.741	-24.531	-801.68	1217.6	36.28	838.12	1073.5	60.498	59.206	1	1	-16.546	-6.418	-4.5559	-29.486	20.359	8.9573	2.433	32.044	3.8136	2.5393	-2.1229	2.5579	1647.2
12.22	1223	78	NaN	22.485	7.4576	-23.657	-168.91	26.934	10.823	-24.59	-801.82	1217.7	36.335	838.09	1073.4	63.086	58.532	1	1	-16.649	-6.5208	-4.5544	-29.485	20.357	8.958	2.4317	31.96	3.7083	2.4372	-2.1228	2.4752	1647.4
12.23	1224	78	NaN	22.484	7.4178	-23.636	-168.92	26.866	10.861	-24.812	-802.01	1217.8	36.298	838.02	1073.4	62.424	59.055	1	1	-16.727	-6.5987	-4.5523	-29.483	20.35	8.9442	2.3883	31.896	3.6227	2.3455	-2.164	2.4127	1647.5
12.24	1225	78	NaN	22.482	7.3473	-23.642	-168.94	26.806	10.889	-25.034	-802.3	1217.9	36.189	837.86	1073.4	62.89	58.573	1	1	-16.795	-6.6662	-4.55	-29.48	20.344	8.9181	2.3145	31.838	3.5488	2.2519	-2.2354	2.358	1647.7
12.25	1226	78	NaN	22.48	7.278	-23.697	-168.96	26.751	10.933	-25.129	-802.63	1218	36.1	837.66	1073.4	63.449	59.983	1	1	-16.927	-6.7973	-4.5494	-29.48	20.342	8.9015	2.2434	31.785	3.4153	2.1042	-2.306	2.3054	1647.8
12.26	1227	78	NaN	22.477	7.2243	-23.776	-168.96	26.717	10.967	-25.128	-802.91	1218	35.987	837.48	1073.4	63.781	61.223	1	1	-17.09	-6.9603	-4.5489	-29.479	20.344	8.9111	2.1903	31.751	3.2533	1.9508	-2.3586	2.2716	1647.9
12.27	1228	78	NaN	22.466	7.1573	-23.845	-168.95	26.705	10.944	-25.198	-803.19	1217.9	35.677	837.26	1073.4	64.304	58.577	1	1	-17.3	-7.1691	-4.5473	-29.478	20.341	8.9295	2.126	31.736	3.041	1.7604	-2.4213	2.2586	1647.9
12.28	1229	78	NaN	22.452	7.064	-23.913	-168.93	26.63	10.976	-25.398	-803.56	1217.9	35.399	836.98	1073.4	64.512	58.699	1	1	-17.433	-7.3016	-4.5468	-29.477	20.329	8.9488	2.0339	31.66	2.8964	1.6472	-2.5129	2.1826	1648
12.29	1230	78	NaN	22.442	7.0212	-23.946	-168.93	26.569	11.004	-25.55	-803.74	1217.8	35.241	836.81	1073.3	63.447	61.296	1	1	-17.526	-7.3946	-4.5469	-29.477	20.32	8.9483	1.9926	31.597	2.7937	1.5537	-2.5543	2.1199	1648
12.3	1231	78	NaN	22.43	7.0012	-23.994	-168.93	26.52	11.055	-25.626	-803.87	1217.7	35.152	836.63	1073.4	58.515	59.898	1	1	-17.604	-7.4717	-4.5468	-29.477	20.308	8.9457	1.9756	31.546	2.7042	1.474	-2.5713	2.0687	1648
12.31	1232	78	NaN	22.409	6.9658	-24.039	-168.94	26.436	11.159	-25.792	-804.07	1217.6	35.169	836.42	1073.4	49.669	60.435	1	1	-17.74	-7.6075	-4.5464	-29.477	20.281	8.9324	1.9443	31.457	2.541	1.325	-2.6021	1.9806	1647.9
12.32	1233	78	NaN	22.383	6.9305	-24.069	-168.93	26.307	11.461	-25.99	-804.26	1217.6	35.744	836.24	1073.5	46.068	58.39	1	1	-17.92	-7.7867	-4.5456	-29.476	20.228	8.9131	1.9151	31.322	2.3081	1.1264	-2.6305	1.8461	1648
12.33	1234	78	NaN	22.353	6.9234	-24.093	-168.92	26.185	11.803	-26.145	-804.4	1217.5	36.451	836.06	1073.6	47.867	56.034	1	1	-18.062	-7.9282	-4.5447	-29.475	20.168	8.8993	1.9155	31.193	2.1053	0.9711	-2.6292	1.7181	1648
12.34	1235	78	NaN	22.319	6.9507	-24.129	-168.92	26.127	11.843	-26.262	-804.53	1217.4	36.322	835.75	1073.8	47.509	56.963	1	1	-18.251	-8.1163	-4.5435	-29.474	20.134	8.8937	1.949	31.129	1.8823	0.77734	-2.5946	1.6552	1647.7
12.35	1236	78	NaN	22.297	6.9932	-24.138	-168.94	26.062	11.877	-26.328	-804.58	1217.4	36.284	835.54	1073.8	47.073	57.184	1	1	-19.113	-8.9741	-4.5395	-29.47	20.111	8.8719	1.9941	31.061	0.99826	-0.10224	-2.5455	1.5907	1647.6
12.36	1237	78	NaN	22.261	7.0194	-24.094	-168.95	25.998	11.878	-26.568	-804.66	1217.5	36.168	835.31	1073.9	47.442	58.701	1	1	-19.472	-9.3315	-4.5397	-29.47	20.071	8.8639	2.0206	30.996	0.5988	-0.46769	-2.5191	1.5262	1647.4
12.37	1238	78	NaN	22.244	7.0491	-24.075	-168.89	25.91	11.919	-26.71	-804.73	1217.5	36.103	835.09	1073.9	47.44	56.843	1	1	-19.409	-9.2692	-4.5434	-29.474	20.05	8.9142	2.0505	30.909	0.64134	-0.35502	-2.4929	1.4347	1647.3
12.38	1239	78	NaN	22.238	7.0943	-24.083	-168.86	25.836	11.884	-26.729	-804.82	1217.5	35.875	834.87	1074	49.982	58.493	1	1	-19.511	-9.3712	-4.5435	-29.474	20.051	8.9505	2.0967	30.834	0.53964	-0.42061	-2.4467	1.3598	1647.1
12.39	1240	78	NaN	22.236	7.1382	-24.089	-168.86	25.74	11.869	-26.739	-804.91	1217.5	35.759	834.68	1074.1	45.447	55.923	1	1	-19.572	-9.4318	-4.5446	-29.475	20.053	8.9596	2.1407	30.738	0.48059	-0.47221	-2.4038	1.2628	1647
12.4	1241	78	NaN	22.24	7.1801	-24.077	-168.86	25.626	11.851	-26.799	-805.03	1217.6	35.653	834.48	1074.1	55.176	55.961	1	1	-19.581	-9.4406	-4.547	-29.477	20.059	8.9549	2.1823	30.624	0.47778	-0.48571	-2.3647	1.1463	1647
12.41	1242	78	NaN	22.253	7.2261	-24.046	-168.88	25.52	11.791	-26.897	-805.15	1217.7	35.431	834.25	1074.2	62.176	58.055	1	1	-19.608	-9.4675	-4.5503	-29.481	20.076	8.9469	2.228	30.518	0.4679	-0.52057	-2.3223	1.0374	1646.8
12.42	1243	78	NaN	22.269	7.2664	-24.002	-168.89	25.438	11.788	-26.996	-805.19	1217.7	35.401	834.07	1074.2	65.835	59.917	1	1	-19.652	-9.5114	-4.5546	-29.485	20.089	8.933	2.267	30.437	0.43682	-0.57844	-2.2876	0.9521	1646.7
12.43	1244	78	NaN	22.288	7.3113	-23.969	-168.86	25.536	11.546	-27.03	-805.21	1217.8	34.632	833.62	1074.5	70.501	58.102	1	1	-19.65	-9.5094	-4.5556	-29.486	20.133	8.9846	2.3174	30.53	0.48294	-0.52475	-2.2382	1.0438	1646.2
12.44	1245	78	NaN	22.324	7.3405	-23.934	-168.92	25.387	11.627	-27.08	-805.3	1218	34.929	833.49	1074.5	72.317	60.147	1	1	-19.659	-9.518	-4.5575	-29.488	20.157	8.9179	2.342	30.386	0.49795	-0.60009	-2.2155	0.89783	1646.2
12.45	1246	78	NaN	22.349	7.3582	-23.943	-168.92	25.366	11.584	-27.034	-805.41	1218	34.786	833.24	1074.6	71.978	60.788	1	1	-19.685	-9.5436	-4.5609	-29.491	20.189	8.9147	2.3602	30.364	0.50394	-0.62888	-2.2007	0.87219	1646.1
12.46	1247	78	NaN	22.373	7.3732	-23.963	-168.94	25.319	11.564	-26.955	-805.51	1218	34.737	833.07	1074.6	70.763	57.329	1	1	-19.749	-9.6073	-4.5644	-29.495	20.217	8.9079	2.3743	30.318	0.46854	-0.69939	-2.1901	0.82269	1646
12.47	1248	78	NaN	22.394	7.39	-23.962	-168.95	25.251	11.557	-26.933	-805.58	1218.1	34.735	832.95	1074.6	69.755	57.954	1	0	-19.789	-9.6473	-4.5678	-29.498	20.238	8.8932	2.3888	30.252	0.44945	-0.75407	-2.1789	0.75408	1646
12.48	1249	78	NaN	22.411	7.4014	-23.932	-168.96	25.211	11.529	-27.016	-805.64	1218.1	34.651	832.75	1074.6	68.113	56.647	1	0	-19.765	-9.6238	-4.5704	-29.501	20.256	8.8838	2.3991	30.214	0.49043	-0.73999	-2.1713	0.71279	1645.8
12.49	1250	78	NaN	22.434	7.3999	-23.895	-168.97	25.183	11.524	-27.153	-805.73	1218.2	34.633	832.47	1074.7	64.721	57.239	1	0	-19.83	-9.6888	-4.5718	-29.502	20.275	8.8717	2.3981	30.185	0.44403	-0.81706	-2.1737	0.68269	1645.6
12.5	1251	78	NaN	22.456	7.4104	-23.91	-168.98	25.119	11.563	-27.13	-805.79	1218.1	34.755	832.33	1074.7	58.734	56.392	1	0	-20.036	-9.8939	-4.5712	-29.502	20.292	8.8588	2.4084	30.121	0.25585	-1.0351	-2.1628	0.6193	1645.6
12.51	1252	78	NaN	22.472	7.4178	-23.936	-169	25.124	11.553	-27.097	-805.88	1218.1	34.687	832.07	1074.7	54.958	57.103	1	0	-20.181	-10.037	-4.5573	-29.488	20.312	8.8423	2.4163	30.126	0.1309	-1.1951	-2.141	0.63769	1645.4
12.52	1253	78	NaN	22.495	7.4525	-24.001	-168.99	25.083	11.476	-26.921	-805.98	1218.1	34.493	831.85	1074.7	55.757	58.425	1	0	-20.287	-10.143	-4.5446	-29.475	20.348	8.8664	2.4534	30.082	0.061468	-1.2765	-2.0912	0.60699	1645.2
12.53	1254	78	NaN	22.502	7.4762	-24.002	-168.98	25.055	11.445	-26.947	-806.01	1218.1	34.393	831.65	1074.7	54.53	56.605	1	0	-20.327	-10.183	-4.5411	-29.472	20.357	8.8738	2.4774	30.054	0.030006	-1.3095	-2.0637	0.58241	1645.1
12.54	1255	78	NaN	22.491	7.4994	-23.964	-168.99	24.998	11.475	-27.079	-805.99	1218	34.476	831.54	1074.7	55.373	56.001	1	0	-20.308	-10.164	-4.5403	-29.471	20.339	8.8566	2.4993	29.998	0.030992	-1.3074	-2.041	0.52773	1644.9
12.55	1256	78	NaN	22.467	7.5413	-23.919	-169.02	24.937	11.496	-27.233	-805.91	1218	34.541	831.42	1074.6	53.927	56.495	1	0	-20.256	-10.112	-4.5406	-29.471	20.306	8.8181	2.539	29.94	0.050665	-1.2941	-2.0016	0.46851	1644.8
12.56	1257	78	NaN	22.434	7.5974	-23.889	-169.07	24.908	11.475	-27.355	-805.79	1218	34.465	831.21	1074.6	53.557	55.535	1	0	-20.156	-10.012	-4.5422	-29.473	20.271	8.7697	2.5924	29.913	0.1155	-1.2428	-1.9498	0.43993	1644.4
12.57	1258	78	NaN	22.399	7.6292	-23.917	-169.1	24.845	11.501	-27.325	-805.74	1218	34.557	831.14	1074.5	53.494	55.676	1	0	-20.044	-9.9016	-4.5431	-29.474	20.234	8.7333	2.6226	29.852	0.18942	-1.1683	-1.9205	0.3781	1644.3
12.58	1259	78	NaN	22.358	7.6338	-23.951	-169.13	24.739	11.553	-27.314	-805.72	1217.9	34.713	831.13	1074.4	51.503	58.404	1	0	-19.901	-9.7587	-4.5423	-29.473	20.187	8.6985	2.6246	29.748	0.2868	-1.0602	-1.9177	0.27546	1644.3
12.59	1260	78	NaN	22.32	7.6257	-23.986	-169.13	24.707	11.47	-27.323	-805.71	1217.9	34.409	831.02	1074.3	50.063	57.752	1	0	-19.817	-9.6756	-4.5412	-29.472	20.16	8.7089	2.6159	29.717	0.34238	-0.96673	-1.9253	0.245	1644.2
12.6	1261	78	NaN	22.283	7.6289	-24.02	-169.14	24.653	11.449	-27.314	-805.64	1217.9	34.284	830.96	1074.2	48.063	56.872	1	0	-19.752	-9.6106	-4.5398	-29.47	20.127	8.7075	2.6173	29.664	0.37544	-0.90315	-1.9225	0.1942	1644
12.61	1262	78	NaN	22.246	7.6277	-24.044	-169.14	24.589	11.428	-27.341	-805.47	1217.8	34.107	830.9	1074.2	47.731	53.669	0	0	-19.653	-9.5117	-4.5373	-29.468	20.095	8.7117	2.6146	29.602	0.44279	-0.80003	-1.9227	0.13417	1643.8
12.62	1263	78	NaN	22.215	7.6069	-24.051	-169.13	24.555	11.376	-27.413	-805.3	1217.7	33.833	830.83	1074.1	46.378	56.45	0	0	-19.535	-9.3948	-4.5341	-29.465	20.072	8.7267	2.5933	29.568	0.53632	-0.66816	-1.9408	0.10366	1643.6
12.63	1264	78	NaN	22.189	7.5628	-24.066	-169.11	24.546	11.329	-27.461	-805.16	1217.7	33.572	830.75	1074.1	47.325	57.786	0	0	-19.409	-9.2693	-4.5304	-29.461	20.052	8.7493	2.5497	29.559	0.64278	-0.51997	-1.9807	0.098384	1643.3
12.64	1265	78	NaN	22.159	7.5123	-24.12	-169.09	24.527	11.33	-27.394	-805	1217.6	33.396	830.67	1074.1	47.337	55.341	0	0	-19.324	-9.1845	-4.5268	-29.457	20.03	8.7791	2.5007	29.539	0.70631	-0.40536	-2.0261	0.081677	1643.1
12.65	1266	78	NaN	22.155	7.5029	-24.167	-169.06	24.557	11.292	-27.265	-804.8	1217.5	33.153	830.57	1074.1	48.563	54.634	0	0	-19.244	-9.1047	-4.5231	-29.454	20.039	8.8219	2.4926	29.567	0.79507	-0.28276	-2.0306	0.1134	1642.8
12.66	1267	78	NaN	22.135	7.4692	-24.185	-168.99	24.602	11.258	-27.262	-804.63	1217.5	32.817	830.42	1074.1	48.8	56.456	0	0	-19.2	-9.0608	-4.5193	-29.45	20.03	8.9032	2.462	29.609	0.8306	-0.15769	-2.0574	0.15917	1642.4
12.67	1268	78	NaN	22.108	7.4158	-24.144	-169.01	24.551	11.334	-27.431	-804.43	1217.4	32.996	830.54	1074.1	48.613	56.318	0	0	-19.114	-8.975	-4.5144	-29.445	19.991	8.8691	2.4073	29.56	0.87768	-0.1059	-2.1071	0.11493	1642.4
12.68	1269	78	NaN	22.084	7.3485	-24.091	-168.96	24.574	11.32	-27.644	-804.27	1217.4	32.807	830.5	1074.1	48.076	53.86	0	0	-18.997	-8.8586	-4.5087	-29.439	19.967	8.9259	2.3414	29.582	0.96997	0.067306	-2.1673	0.14244	1642.2
12.69	1270	78	NaN	22.069	7.2952	-24.071	-168.93	24.589	11.358	-27.72	-804.03	1217.3	32.765	830.49	1074	47.991	58.465	0	0	-18.923	-8.7855	-4.5023	-29.433	19.95	8.9464	2.2879	29.597	1.0262	0.16081	-2.2145	0.16372	1641.9
12.7	1271	78	NaN	22.062	7.256	-24.085	-168.96	24.568	11.458	-27.663	-803.79	1217.3	32.959	830.57	1073.9	47.979	56.258	0	0	-18.805	-8.6674	-4.4964	-29.427	19.938	8.9141	2.247	29.577	1.133	0.24667	-2.2494	0.15003	1641.7
12.71	1272	78	NaN	22.063	7.2125	-24.107	-168.96	24.566	11.513	-27.594	-803.66	1217.2	33.03	830.59	1073.9	46.691	55.166	0	0	-18.636	-8.4989	-4.4909	-29.421	19.939	8.9131	2.2041	29.575	1.3031	0.41421	-2.2869	0.15313	1641.6
12.72	1273	78	NaN	22.07	7.1611	-24.118	-168.95	24.61	11.524	-27.569	-803.54	1217.2	32.945	830.53	1073.9	45.117	58.835	0	0	-18.532	-8.3956	-4.4814	-29.412	19.95	8.9262	2.1551	29.616	1.4179	0.53066	-2.3263	0.20444	1641.5
12.73	1274	78	NaN	22.08	7.104	-24.097	-168.95	24.635	11.519	-27.631	-803.34	1217.1	32.802	830.48	1073.9	45.034	56.546	0	0	-18.433	-8.2976	-4.4715	-29.402	19.962	8.929	2.0983	29.641	1.5285	0.63136	-2.3732	0.2387	1641.2
12.74	1275	78	NaN	22.106	7.097	-24.108	-168.92	24.693	11.456	-27.553	-803.2	1217.1	32.496	830.36	1074	43.13	56.331	0	0	-18.335	-8.1997	-4.4616	-29.392	20.001	8.9779	2.094	29.696	1.6658	0.77822	-2.3676	0.30376	1640.9
12.75	1276	78	NaN	22.129	7.0803	-24.101	-168.91	24.672	11.459	-27.567	-803.07	1217.1	32.432	830.37	1074	42.901	55.36	0	0	-18.279	-8.1439	-4.4552	-29.386	20.025	8.9833	2.0768	29.676	1.7463	0.83935	-2.3784	0.29031	1640.8
12.76	1277	78	NaN	22.161	7.0629	-24.103	-168.91	24.629	11.467	-27.555	-802.94	1217.1	32.342	830.36	1074	42.264	54.721	0	0	-18.275	-8.1403	-4.453	-29.384	20.061	8.9928	2.0578	29.635	1.7854	0.85249	-2.3952	0.251	1640.7
12.77	1278	78	NaN	22.192	7.0526	-24.113	-168.89	24.602	11.445	-27.508	-802.82	1217.1	32.151	830.31	1074	42.252	56.809	0	0	-18.12	-7.9861	-4.4417	-29.372	20.1	9.0183	2.0468	29.608	1.9796	1.0322	-2.3949	0.23597	1640.5
12.78	1279	78	NaN	22.215	7.0523	-24.12	-168.87	24.571	11.422	-27.455	-802.74	1217.1	31.995	830.29	1074	43.684	55.86	0	0	-18.025	-7.8909	-4.4315	-29.362	20.13	9.0413	2.0464	29.577	2.1053	1.1504	-2.3851	0.21495	1640.4
12.79	1280	78	NaN	22.238	7.0614	-24.124	-168.87	24.495	11.443	-27.396	-802.65	1217.1	31.993	830.35	1073.9	42.313	57.022	0	0	-18.076	-7.9421	-4.4253	-29.356	20.156	9.0478	2.0543	29.502	2.0792	1.1057	-2.3709	0.14643	1640.3
12.8	1281	78	NaN	22.263	7.0721	-24.12	-168.86	24.442	11.44	-27.356	-802.55	1217.1	31.887	830.37	1073.9	42.771	58.355	0	0	-18.276	-8.1405	-4.4152	-29.346	20.186	9.0671	2.0644	29.449	1.9101	0.92663	-2.3508	0.10373	1640.3
12.81	1282	78	NaN	22.276	7.0846	-24.084	-168.84	24.369	11.488	-27.427	-802.45	1217.1	31.926	830.38	1073.9	42.147	56.46	0	0	-18.513	-8.3768	-4.4041	-29.335	20.194	9.0795	2.0751	29.379	1.6813	0.70276	-2.329	0.04422	1640.2
12.82	1283	78	NaN	22.289	7.1129	-24.067	-168.82	24.279	11.537	-27.408	-802.33	1217.1	31.919	830.4	1073.8	41.996	57.021	0	0	-18.556	-8.4193	-4.4018	-29.332	20.208	9.1003	2.1018	29.29	1.6526	0.68104	-2.3	-0.041824	1640.1
12.83	1284	78	NaN	22.294	7.1373	-24.058	-168.81	24.233	11.553	-27.381	-802.26	1217	31.839	830.4	1073.8	41.727	56.714	0	0	-18.61	-8.4736	-4.3996	-29.33	20.217	9.1146	2.1258	29.244	1.6069	0.64098	-2.2738	-0.086046	1640
12.84	1285	78	NaN	22.293	7.1512	-24.046	-168.78	24.192	11.603	-27.383	-802.21	1217	31.818	830.36	1073.8	40.715	53.974	0	0	-18.75	-8.6126	-4.3949	-29.325	20.216	9.1385	2.1402	29.203	1.4661	0.52587	-2.2547	-0.12208	1639.9
12.85	1286	78	NaN	22.287	7.1636	-24.026	-168.74	24.143	11.668	-27.412	-802.14	1217	31.753	830.3	1073.8	42.443	55.089	0	0	-18.791	-8.6533	-4.3922	-29.323	20.211	9.1851	2.1537	29.153	1.4204	0.53179	-2.2385	-0.16982	1639.8
12.86	1287	78	NaN	22.279	7.18	-24.002	-168.69	24.097	11.69	-27.446	-802.05	1216.9	31.519	830.26	1073.8	43.353	57.74	0	0	-18.834	-8.6967	-4.3896	-29.32	20.21	9.2432	2.1712	29.106	1.3758	0.54646	-2.2185	-0.21455	1639.6
12.87	1288	78	NaN	22.272	7.1827	-23.991	-168.66	24.05	11.708	-27.472	-802	1216.9	31.361	830.26	1073.8	43.323	58.206	0	0	-18.993	-8.8548	-4.3852	-29.316	20.207	9.2775	2.1752	29.058	1.2145	0.42266	-2.21	-0.2579	1639.6
12.88	1289	78	NaN	22.26	7.1923	-23.988	-168.65	24.019	11.741	-27.463	-801.9	1216.8	31.251	830.21	1073.8	42.835	57.67	0	0	-19.068	-8.9296	-4.3827	-29.313	20.2	9.2947	2.1869	29.024	1.132	0.36505	-2.1958	-0.28893	1639.4
12.89	1290	78	NaN	22.255	7.1866	-24.007	-168.63	23.99	11.755	-27.42	-801.84	1216.8	31.085	830.16	1073.8	41.423	54.185	0	0	-19.103	-8.9647	-4.3811	-29.312	20.202	9.3214	2.1841	28.993	1.0983	0.35677	-2.197	-0.31881	1639.3
12.9	1291	78	NaN	22.239	7.1609	-24.034	-168.64	23.928	11.799	-27.356	-801.75	1216.7	30.96	830.09	1073.9	42.929	55.479	0	0	-19.156	-9.0174	-4.3784	-29.309	20.192	9.311	2.1625	28.926	1.036	0.29366	-2.2159	-0.38237	1639.1
12.91	1292	78	NaN	22.221	7.1202	-24.057	-168.67	23.853	11.789	-27.323	-801.69	1216.6	30.819	830.08	1073.9	42.434	57.169	0	0	-19.22	-9.0805	-4.376	-29.306	20.18	9.2848	2.1261	28.847	0.96072	0.2043	-2.2499	-0.45904	1639
12.92	1293	78	NaN	22.203	7.0727	-24.077	-168.7	23.769	11.741	-27.307	-801.63	1216.5	30.62	830.09	1073.9	41.202	56.913	0	0	-19.3	-9.1605	-4.3764	-29.307	20.169	9.2655	2.0826	28.759	0.86943	0.10502	-2.2938	-0.548	1639
12.93	1294	78	NaN	22.175	7.0039	-24.097	-168.72	23.624	11.724	-27.306	-801.56	1216.4	30.424	830.15	1073.9	43.041	54.946	0	0	-19.357	-9.2178	-4.3769	-29.307	20.149	9.2516	2.0169	28.611	0.7912	0.033839	-2.3599	-0.69595	1638.9
12.94	1295	78	NaN	22.133	6.8939	-24.117	-168.76	23.387	11.74	-27.337	-801.52	1216.3	30.3	830.3	1073.9	41.027	55.126	0	0	-19.385	-9.2451	-4.3776	-29.308	20.11	9.2213	1.9092	28.371	0.72525	-0.023788	-2.4684	-0.93662	1639
12.95	1296	78	NaN	22.108	6.8062	-24.143	-168.82	23.257	11.592	-27.323	-801.52	1216.2	29.965	830.34	1073.9	42.406	55.743	0	0	-19.261	-9.1213	-4.3793	-29.31	20.097	9.1727	1.8266	28.237	0.8366	0.051393	-2.5527	-1.0728	1639
12.96	1297	78	NaN	22.071	6.7295	-24.19	-168.85	23.058	11.607	-27.213	-801.52	1216	30.008	830.43	1073.9	43.008	55.782	0	0	-19.154	-9.0151	-4.3817	-29.312	20.063	9.137	1.7536	28.034	0.90903	0.12192	-2.6281	-1.278	1639.1
12.97	1298	78	NaN	22.007	6.6015	-24.199	-168.92	22.824	11.516	-27.269	-801.53	1215.9	29.747	830.45	1073.9	40.799	55.528	0	0	-19.062	-8.9237	-4.3847	-29.315	20.007	9.0754	1.6301	27.796	0.94452	0.1517	-2.7546	-1.5193	1639.1
12.98	1299	78	NaN	21.949	6.5007	-24.2	-168.94	22.533	11.472	-27.324	-801.55	1215.8	29.56	830.58	1073.8	42.425	55.193	0	0	-19.013	-8.8752	-4.3887	-29.319	19.953	9.0605	1.5303	27.504	0.93948	0.18528	-2.8585	-1.8155	1639.3
12.99	1300	78	NaN	21.887	6.4229	-24.208	-169.02	22.146	11.413	-27.333	-801.54	1215.8	29.507	830.75	1073.7	42.872	57.772	0	0	-18.991	-8.8532	-4.3935	-29.324	19.892	8.9875	1.4508	27.118	0.90094	0.13427	-2.9426	-2.2055	1639.4
13	1301	78	NaN	21.83	6.3674	-24.22	-169.11	21.811	11.289	-27.32	-801.52	1215.7	29.279	830.76	1073.6	41.776	55.146	0	0	-18.969	-8.8312	-4.3982	-29.329	19.844	8.9069	1.3944	26.784	0.87503	0.075644	-3.0038	-2.5446	1639.4
13.01	1302	78	NaN	21.797	6.343	-24.224	-169.11	21.63	11.158	-27.328	-801.53	1215.7	28.807	830.62	1073.6	42.733	55.585	0	0	-18.947	-8.8092	-4.4029	-29.333	19.828	8.9169	1.3704	26.603	0.88039	0.10761	-3.0325	-2.7305	1639.3
13.02	1303	78	NaN	21.774	6.3367	-24.214	-169.14	21.344	11.15	-27.364	-801.55	1215.8	28.828	830.63	1073.5	43.174	57.525	0	0	-18.925	-8.7873	-4.4076	-29.338	19.802	8.8915	1.3595	26.321	0.87705	0.10428	-3.0481	-3.0172	1639.3
13.03	1304	78	NaN	21.767	6.3667	-24.21	-169.15	21.061	11.135	-27.328	-801.55	1215.8	28.792	830.66	1073.4	43.335	57.526	0	0	-18.903	-8.7653	-4.4124	-29.343	19.797	8.8832	1.3836	26.044	0.89442	0.11789	-3.0288	-3.2988	1639.4
13.04	1305	78	NaN	21.775	6.4676	-24.178	-169.06	20.831	11.22	-27.358	-801.51	1215.9	28.888	830.65	1073.2	42.45	57.308	0	0	-18.881	-8.7433	-4.4171	-29.348	19.801	8.9672	1.4729	25.826	0.92044	0.22397	-2.9442	-3.5218	1639.3
13.05	1306	78	NaN	21.782	6.5477	-24.145	-168.98	20.818	11.277	-27.429	-801.56	1216	28.854	830.51	1073.1	42.137	54.846	0	0	-18.859	-8.7213	-4.4218	-29.352	19.807	9.0455	1.5449	25.821	0.94791	0.32418	-2.8769	-3.5318	1639.3
13.06	1307	78	NaN	21.798	6.6947	-24.105	-168.86	21.015	11.45	-27.496	-801.62	1216.2	28.999	830.22	1073	42.138	55.591	0	0	-18.837	-8.6993	-4.4266	-29.357	19.815	9.1612	1.6829	26.027	0.9787	0.4619	-2.7437	-3.3299	1639.1
13.07	1308	78	NaN	21.813	6.8686	-24.062	-168.72	21.345	11.616	-27.56	-801.67	1216.4	29.072	829.86	1073	41.61	55.072	0	0	-18.815	-8.6773	-4.4313	-29.362	19.825	9.2905	1.8507	26.363	1.0102	0.61318	-2.5806	-2.9984	1638.8
13.08	1309	78	NaN	21.816	7.0169	-24.024	-168.62	21.706	11.689	-27.626	-801.77	1216.5	28.945	829.56	1073.2	42.436	56.656	0	0	-18.793	-8.6553	-4.436	-29.366	19.83	9.392	1.9982	26.725	1.0376	0.73671	-2.4379	-2.6419	1638.6
13.09	1310	78	NaN	21.816	7.1758	-23.989	-168.54	22.03	11.796	-27.671	-801.93	1216.7	28.977	829.46	1073.3	39.818	55.034	0	0	-18.771	-8.6333	-4.4407	-29.371	19.827	9.4744	2.1559	27.05	1.0564	0.84102	-2.2849	-2.3216	1638.7
13.1	1311	78	NaN	21.804	7.4046	-23.967	-168.4	22.37	11.977	-27.652	-802.16	1216.9	29.212	829.55	1073.3	40.597	56.027	0	0	-18.748	-8.6114	-4.4455	-29.376	19.808	9.6083	2.3809	27.394	1.0593	0.99697	-2.0646	-1.9823	1639
13.11	1312	78	NaN	21.773	7.6209	-23.915	-168.26	22.761	11.995	-27.741	-802.47	1217.1	29.02	829.63	1073.5	44.307	55.612	0	0	-18.726	-8.5894	-4.4502	-29.381	19.781	9.7522	2.598	27.783	1.0548	1.1628	-1.8522	-1.5973	1639.4
13.12	1313	78	NaN	21.756	7.7944	-23.89	-168.18	22.911	12.081	-27.676	-802.68	1217.2	29.136	829.83	1073.6	43.45	58.703	0	0	-18.704	-8.5674	-4.4549	-29.385	19.763	9.8308	2.771	27.935	1.059	1.2635	-1.6839	-1.4508	1639.8
13.13	1314	78	NaN	21.742	7.9853	-23.855	-168.09	23.029	12.106	-27.601	-803.05	1217.4	29.099	830.13	1073.7	42.1	54.854	0	0	-18.682	-8.5454	-4.4596	-29.39	19.754	9.9252	2.9616	28.053	1.0719	1.3798	-1.4981	-1.3372	1640.5
13.14	1315	78	NaN	21.742	8.1499	-23.822	-168.01	23.087	12.134	-27.543	-803.42	1217.5	29.107	830.43	1073.8	41.87	53.995	0	0	-18.66	-8.5234	-4.4644	-29.395	19.757	10.001	3.1247	28.112	1.0964	1.4772	-1.3396	-1.283	1641.1
13.15	1316	78	NaN	21.746	8.2813	-23.786	-167.96	23.086	12.174	-27.526	-803.73	1217.7	29.175	830.67	1073.8	41.147	56.878	0	0	-18.638	-8.5014	-4.4691	-29.4	19.759	10.051	3.2533	28.114	1.121	1.5494	-1.2158	-1.2859	1641.7
13.16	1317	78	NaN	21.744	8.4273	-23.733	-167.91	23.068	12.175	-27.546	-804.06	1217.8	29.108	830.88	1073.8	41.549	56.23	0	0	-18.616	-8.4794	-4.4738	-29.404	19.759	10.107	3.3962	28.099	1.1434	1.628	-1.0776	-1.3056	1642.2
13.17	1318	78	NaN	21.771	8.6156	-23.674	-167.86	22.987	12.146	-27.522	-804.47	1218	28.964	831.19	1073.8	43.043	58.024	0	0	-18.594	-8.4574	-4.4786	-29.409	19.793	10.166	3.5806	28.022	1.1991	1.7085	-0.89795	-1.3873	1643
13.18	1319	78	NaN	21.802	8.7015	-23.591	-167.84	22.892	12.142	-27.649	-804.81	1218.1	28.933	831.39	1073.8	41.045	58.219	0	0	-18.572	-8.4354	-4.4833	-29.414	19.821	10.178	3.6631	27.93	1.2493	1.7429	-0.82019	-1.4835	1643.5
13.19	1320	78	NaN	21.831	8.7811	-23.516	-167.85	22.769	12.188	-27.748	-805.17	1218.2	29.042	831.55	1073.7	43.334	56.104	0	0	-18.579	-8.4424	-4.4856	-29.416	19.844	10.167	3.7404	27.81	1.2654	1.7251	-0.74515	-1.6061	1644.1
13.2	1321	78	NaN	21.873	8.9048	-23.454	-167.87	22.607	12.166	-27.735	-805.63	1218.3	28.979	831.71	1073.7	43.191	55.403	0	0	-18.599	-8.463	-4.4874	-29.418	19.889	10.15	3.8608	27.651	1.2896	1.6873	-0.62666	-1.7667	1644.7
13.21	1322	78	NaN	21.921	9.0026	-23.393	-167.9	22.455	12.146	-27.736	-806.02	1218.3	28.92	831.84	1073.6	42.593	58.337	0	0	-18.632	-8.4952	-4.4916	-29.422	19.94	10.122	3.9553	27.502	1.3083	1.6265	-0.53633	-1.92	1645.2
13.22	1323	78	NaN	21.967	9.0717	-23.352	-167.93	22.321	12.129	-27.7	-806.39	1218.4	28.856	831.92	1073.5	43.276	58.429	0	0	-18.669	-8.5318	-4.4961	-29.427	19.99	10.093	4.0221	27.371	1.3211	1.5615	-0.47392	-2.056	1645.7
13.23	1324	78	NaN	22.008	9.1363	-23.331	-167.96	22.192	12.122	-27.599	-806.75	1218.4	28.816	831.99	1073.5	42.6	55.454	0	0	-18.72	-8.5832	-4.5015	-29.432	20.036	10.066	4.0851	27.243	1.3158	1.4828	-0.41637	-2.1886	1646.1
13.24	1325	78	NaN	22.053	9.2024	-23.293	-168	22.069	12.158	-27.539	-807.09	1218.4	28.911	832.03	1073.4	41.961	58.29	0	0	-18.754	-8.617	-4.506	-29.437	20.08	10.025	4.1481	27.124	1.326	1.4079	-0.35799	-2.3129	1646.5
13.25	1326	78	NaN	22.108	9.291	-23.248	-168.04	21.993	12.124	-27.46	-807.48	1218.5	28.744	831.95	1073.3	44.119	56.106	0	0	-18.804	-8.6665	-4.5116	-29.442	20.145	10.002	4.2317	27.052	1.3408	1.3351	-0.27991	-2.3902	1646.8
13.26	1327	78	NaN	22.134	9.3226	-23.231	-168.04	22.062	12.079	-27.435	-807.74	1218.5	28.51	831.78	1073.3	43.443	56.725	0	0	-19.007	-8.8684	-4.5264	-29.457	20.18	10.004	4.2621	27.123	1.1732	1.1358	-0.26431	-2.3339	1646.9
13.27	1328	78	NaN	22.162	9.324	-23.227	-168.04	22.115	12.202	-27.414	-808.03	1218.5	28.715	831.64	1073.2	41.26	57.396	0	0	-19.116	-8.9772	-4.5359	-29.466	20.201	9.9961	4.2623	27.176	1.0854	1.0189	-0.2736	-2.29	1647.1
13.28	1329	78	NaN	22.196	9.3242	-23.235	-168.04	22.31	12.291	-27.356	-808.32	1218.5	28.733	831.3	1073.3	41.949	56.022	0	0	-19.157	-9.0178	-4.5417	-29.472	20.237	10.001	4.2638	27.37	1.0805	0.98291	-0.27788	-2.102	1647
13.29	1330	78	NaN	22.225	9.3187	-23.249	-168.04	22.499	12.355	-27.3	-808.55	1218.5	28.699	831.01	1073.3	43.659	57.49	0	0	-19.118	-8.9796	-4.5457	-29.476	20.269	10.008	4.2606	27.557	1.1502	1.0282	-0.28505	-1.9192	1646.9
13.3	1331	78	NaN	22.247	9.2982	-23.268	-168.04	22.648	12.414	-27.262	-808.73	1218.5	28.692	830.8	1073.4	42.967	60.161	0	0	-19.079	-8.9409	-4.5497	-29.48	20.292	10.006	4.2441	27.702	1.2129	1.0648	-0.30566	-1.778	1646.9
13.31	1332	78	NaN	22.272	9.26	-23.292	-168.05	22.824	12.45	-27.249	-808.9	1218.4	28.603	830.55	1073.5	42.819	57.166	0	0	-19.035	-8.897	-4.5544	-29.485	20.321	10.002	4.2126	27.872	1.2854	1.1053	-0.34185	-1.6133	1646.8
13.32	1333	78	NaN	22.293	9.208	-23.306	-168.02	22.93	12.467	-27.322	-808.98	1218.3	28.478	830.34	1073.6	43.439	56.559	0	0	-18.991	-8.853	-4.5586	-29.489	20.344	10.027	4.1663	27.971	1.3527	1.1739	-0.39226	-1.5179	1646.6
13.33	1334	78	NaN	22.304	9.183	-23.316	-168.01	22.984	12.461	-27.36	-808.97	1218.3	28.338	830.18	1073.7	43.304	58.01	0	0	-18.947	-8.8096	-4.5624	-29.493	20.358	10.04	4.1465	28.021	1.4104	1.2307	-0.41587	-1.472	1646.5
13.34	1335	78	NaN	22.301	9.1497	-23.337	-168.04	22.887	12.506	-27.387	-809.01	1218.2	28.424	830.22	1073.7	42.635	56.003	0	0	-18.966	-8.8279	-4.5725	-29.503	20.351	10.013	4.1145	27.922	1.3849	1.1848	-0.45802	-1.5805	1646.5
13.35	1336	78	NaN	22.308	9.1227	-23.345	-168.03	22.808	12.492	-27.463	-808.98	1218.2	28.324	830.17	1073.7	42.231	57.068	0	0	-18.937	-8.7988	-4.5793	-29.51	20.358	10.017	4.0892	27.841	1.4216	1.2177	-0.49013	-1.6686	1646.5
13.36	1337	78	NaN	22.312	9.1059	-23.35	-168.07	22.67	12.435	-27.545	-808.91	1218.2	28.16	830.05	1073.7	42.43	56.285	0	0	-18.852	-8.7146	-4.5824	-29.513	20.365	9.9872	4.0726	27.703	1.513	1.2726	-0.50974	-1.8095	1646.3
13.37	1338	78	NaN	22.309	9.1009	-23.339	-168.11	22.516	12.357	-27.659	-808.8	1218.1	27.953	829.9	1073.7	44.036	57.001	0	0	-18.915	-8.7768	-4.5861	-29.517	20.365	9.9482	4.0665	27.55	1.4505	1.1714	-0.51954	-1.9661	1646
13.38	1339	78	NaN	22.303	9.1123	-23.323	-168.14	22.35	12.266	-27.774	-808.66	1218.1	27.708	829.77	1073.7	42.782	55.225	0	0	-18.991	-8.8531	-4.5898	-29.52	20.364	9.9177	4.0758	27.386	1.3724	1.0647	-0.51405	-2.134	1645.7
13.39	1340	78	NaN	22.3	9.1447	-23.342	-168.21	22.073	12.192	-27.775	-808.51	1218.1	27.566	829.68	1073.5	42.278	56.612	0	0	-18.935	-8.7975	-4.5911	-29.522	20.365	9.8561	4.1038	27.114	1.4299	1.0586	-0.48723	-2.4075	1645.5
13.4	1341	78	NaN	22.298	9.1854	-23.336	-168.21	21.826	12.285	-27.805	-808.35	1218.2	27.832	829.57	1073.4	43.746	57.122	0	0	-18.952	-8.8142	-4.5924	-29.523	20.353	9.8435	4.1371	26.874	1.4009	1.0293	-0.45526	-2.6488	1645.2
13.41	1342	78	NaN	22.286	9.233	-23.353	-168.17	21.666	12.207	-27.76	-808.23	1218.2	27.435	829.38	1073.3	41.851	57.478	0	0	-19.07	-8.9316	-4.594	-29.524	20.355	9.9023	4.1799	26.719	1.2853	0.97072	-0.41417	-2.8056	1644.9
13.42	1343	78	NaN	22.275	9.2749	-23.322	-168.15	21.583	12.126	-27.868	-808.08	1218.3	27.107	829.16	1073.2	42.875	57.682	0	0	-19.081	-8.9423	-4.5931	-29.524	20.352	9.9246	4.2158	26.642	1.2712	0.98226	-0.37724	-2.882	1644.6
13.43	1344	78	NaN	22.262	9.3518	-23.307	-168.15	21.52	12.142	-27.89	-807.87	1218.3	27.001	828.91	1073.1	42.485	58.346	0	0	-19.07	-8.9313	-4.591	-29.521	20.341	9.9253	4.2849	26.587	1.2712	0.994	-0.30608	-2.9345	1644.1
13.44	1345	78	NaN	22.252	9.4238	-23.287	-168.15	21.534	12.193	-27.915	-807.67	1218.4	26.959	828.66	1073.1	42.817	57.348	0	0	-19.044	-8.9057	-4.5874	-29.518	20.332	9.9283	4.3505	26.608	1.2877	1.0227	-0.23691	-2.9103	1643.7
13.45	1346	78	NaN	22.247	9.4757	-23.253	-168.14	21.644	12.23	-27.987	-807.52	1218.5	26.849	828.4	1073.1	44.115	56.437	0	0	-19.061	-8.9231	-4.5831	-29.514	20.327	9.9436	4.3985	26.721	1.2652	1.0205	-0.18464	-2.7923	1643.3
13.46	1347	78	NaN	22.24	9.529	-23.218	-168.12	21.787	12.301	-28.047	-807.38	1218.6	26.791	828.17	1073.1	42.177	54.77	0	0	-19.091	-8.9523	-4.5786	-29.509	20.32	9.9646	4.4486	26.867	1.2293	1.0123	-0.13003	-2.6417	1642.9
13.47	1348	78	NaN	22.245	9.588	-23.177	-168.08	21.887	12.528	-28.106	-807.2	1218.6	27.142	828.09	1073.1	41.369	56.529	0	0	-19.127	-8.9878	-4.5733	-29.504	20.31	9.9804	4.5046	26.971	1.183	0.99262	-0.068761	-2.5331	1642.7
13.48	1349	78	NaN	22.246	9.6852	-23.171	-168.07	22.14	12.741	-28.008	-806.98	1218.7	27.283	827.96	1073.3	43.663	55.355	0	0	-19.146	-9.0071	-4.5675	-29.498	20.309	9.9969	4.6035	27.222	1.1634	0.9898	0.036094	-2.2763	1642.3
13.49	1350	78	NaN	22.253	9.7309	-23.122	-168.04	22.36	12.853	-28.091	-806.82	1218.8	27.259	827.88	1073.4	42.335	57.988	0	0	-19.124	-8.985	-4.5605	-29.491	20.314	10.023	4.6518	27.439	1.1904	1.0376	0.091253	-2.0522	1642.1
13.5	1351	78	NaN	22.263	9.7867	-23.091	-168.01	22.574	12.954	-28.109	-806.66	1218.9	27.225	827.82	1073.6	41.47	55.886	0	0	-19.154	-9.0155	-4.5549	-29.485	20.324	10.051	4.7106	27.65	1.17	1.0359	0.15573	-1.8356	1641.9
13.51	1352	78	NaN	22.273	9.834	-23.05	-167.99	22.756	13.049	-28.158	-806.5	1218.9	27.221	827.84	1073.8	42.591	57.494	0	0	-19.225	-9.0864	-4.5497	-29.48	20.332	10.073	4.7613	27.829	1.1064	0.98629	0.21168	-1.6516	1641.7
13.52	1353	78	NaN	22.288	9.8833	-23.02	-167.96	22.893	13.126	-28.166	-806.34	1219	27.206	827.93	1073.9	42.497	54.638	0	0	-19.387	-9.2477	-4.544	-29.474	20.348	10.096	4.814	27.963	0.96012	0.84797	0.27008	-1.5119	1641.6
13.53	1354	78	NaN	22.311	9.9395	-22.996	-167.93	22.987	13.198	-28.139	-806.14	1219	27.187	828.09	1074.1	42.115	57.295	0	0	-19.497	-9.3568	-4.5392	-29.47	20.372	10.129	4.8741	28.052	0.87489	0.77216	0.33487	-1.4172	1641.6
13.54	1355	78	NaN	22.33	9.9782	-22.934	-167.89	23.036	13.299	-28.258	-805.92	1219.1	27.238	828.35	1074.3	41.44	57.472	0	0	-19.579	-9.4386	-4.5349	-29.465	20.386	10.165	4.917	28.097	0.80632	0.72596	0.38212	-1.3682	1641.6
13.55	1356	78	NaN	22.354	10.014	-22.932	-167.86	23.025	13.342	-28.173	-805.76	1219.1	27.255	828.56	1074.4	43.083	55.888	0	0	-19.724	-9.5827	-4.5281	-29.459	20.412	10.195	4.9568	28.082	0.68789	0.61226	0.42864	-1.3764	1641.7
13.56	1357	78	NaN	22.371	10.063	-22.946	-167.84	22.987	13.38	-28.034	-805.6	1219.1	27.282	828.73	1074.5	41.812	56.532	0	0	-19.939	-9.7968	-4.5196	-29.45	20.433	10.217	5.0096	28.04	0.49389	0.42003	0.48998	-1.4098	1641.6
13.57	1358	78	NaN	22.384	10.083	-22.915	-167.82	22.912	13.392	-28.069	-805.44	1219.2	27.275	828.93	1074.6	42.652	54.893	0	0	-20.378	-10.234	-4.5076	-29.438	20.445	10.236	5.0321	27.963	0.066428	0.0016707	0.52448	-1.4753	1641.7
13.58	1359	78	NaN	22.399	10.097	-22.878	-167.82	22.75	13.378	-28.097	-805.25	1219.2	27.253	829.24	1074.8	41.156	55.69	0	0	-20.628	-10.483	-4.4986	-29.429	20.46	10.244	5.05	27.797	-0.16808	-0.23896	0.55133	-1.632	1641.8
13.59	1360	78	NaN	22.409	10.109	-22.855	-167.81	22.631	13.361	-28.104	-805.1	1219.2	27.227	829.44	1074.9	43.178	56.287	0	0	-20.76	-10.614	-4.4912	-29.422	20.471	10.251	5.0648	27.676	-0.28928	-0.36329	0.57356	-1.746	1641.8
13.6	1361	78	NaN	22.419	10.117	-22.842	-167.8	22.531	13.33	-28.086	-804.99	1219.2	27.167	829.55	1075	43.169	55.661	0	0	-20.929	-10.782	-4.4803	-29.411	20.483	10.268	5.0757	27.573	-0.44627	-0.5145	0.59542	-1.8381	1641.8
13.61	1362	78	NaN	22.434	10.125	-22.825	-167.78	22.334	13.264	-28.018	-804.81	1219.2	27.055	829.73	1075.1	42.265	54.551	0	0	-21.157	-11.009	-4.4714	-29.402	20.505	10.293	5.0884	27.371	-0.65226	-0.71621	0.617	-2.0307	1641.8
13.62	1363	78	NaN	22.44	10.142	-22.809	-167.76	22.16	13.216	-27.939	-804.62	1219.2	26.982	829.76	1075.2	42.806	57.888	0	0	-21.439	-11.291	-4.4643	-29.395	20.516	10.312	5.1079	27.194	-0.92374	-0.97874	0.64359	-2.2003	1641.6
13.63	1364	78	NaN	22.43	10.128	-22.778	-167.77	21.991	13.224	-28.001	-804.53	1219.2	27.067	829.93	1075.2	40.933	55.601	0	0	-21.688	-11.538	-4.4548	-29.385	20.501	10.301	5.0929	27.026	-1.1873	-1.2375	0.63814	-2.3593	1641.7
13.64	1365	78	NaN	22.442	10.125	-22.783	-167.76	21.93	13.199	-27.911	-804.43	1219.2	26.986	829.95	1075.2	43.306	55.893	0	0	-21.912	-11.762	-4.4435	-29.374	20.518	10.32	5.092	26.963	-1.3946	-1.4414	0.6485	-2.4111	1641.6
13.65	1366	78	NaN	22.448	10.113	-22.774	-167.71	21.957	13.22	-27.883	-804.34	1219.2	26.919	829.84	1075.3	42.798	55.21	0	0	-22.137	-11.985	-4.4321	-29.363	20.527	10.364	5.0835	26.987	-1.6094	-1.6209	0.65133	-2.3754	1641.4
13.66	1367	78	NaN	22.451	10.089	-22.771	-167.65	22.054	13.297	-27.863	-804.25	1219.2	26.911	829.73	1075.4	42.917	54.504	0	0	-22.206	-12.054	-4.424	-29.354	20.531	10.427	5.0644	27.079	-1.6743	-1.6264	0.64039	-2.2759	1641.2
13.67	1368	78	NaN	22.453	10.068	-22.778	-167.6	22.16	13.368	-27.832	-804.19	1219.1	26.895	829.65	1075.5	43.471	56.23	0	0	-22.11	-11.959	-4.4192	-29.35	20.535	10.486	5.0477	27.18	-1.575	-1.473	0.62845	-2.1696	1641.1
13.68	1369	78	NaN	22.455	10.042	-22.787	-167.53	22.318	13.443	-27.831	-804.16	1219.1	26.806	829.56	1075.7	42.124	54.523	0	0	-22.382	-12.229	-4.4022	-29.333	20.54	10.554	5.0271	27.333	-1.842	-1.6746	0.6249	-1.9998	1640.9
13.69	1370	78	NaN	22.458	9.9825	-22.792	-167.4	22.641	13.629	-27.886	-804.11	1219.1	26.687	829.41	1075.9	42.798	55.41	0	0	-22.614	-12.461	-4.388	-29.318	20.545	10.686	4.9776	27.646	-2.0695	-1.7747	0.58963	-1.6723	1640.7
13.7	1371	78	NaN	22.465	9.9638	-22.804	-167.32	22.77	13.767	-27.892	-804.05	1219	26.695	829.41	1076	40.864	57.234	0	0	-22.712	-12.558	-4.3814	-29.312	20.551	10.764	4.9626	27.771	-2.1607	-1.7942	0.58121	-1.5412	1640.6
13.71	1372	78	NaN	22.473	9.9328	-22.806	-167.24	22.868	13.91	-27.96	-804.05	1219	26.779	829.5	1076.1	43.368	55.872	0	0	-22.807	-12.653	-4.3751	-29.306	20.553	10.844	4.9349	27.866	-2.2541	-1.8089	0.55983	-1.4395	1640.7
13.72	1373	78	NaN	22.476	9.8954	-22.816	-167.1	22.993	14.026	-28.055	-804.04	1218.9	26.675	829.69	1076.1	42.246	56.572	0	0	-22.9	-12.745	-4.3692	-29.3	20.557	10.985	4.9015	27.987	-2.3428	-1.7602	0.53232	-1.3127	1640.9
13.73	1374	78	NaN	22.478	9.874	-22.836	-166.98	23.09	14.123	-28.105	-804.02	1218.9	26.585	829.82	1076.1	42.707	57.257	0	0	-23.093	-12.937	-4.3632	-29.294	20.561	11.102	4.8835	28.08	-2.5321	-1.8346	0.5203	-1.2136	1641
13.74	1375	78	NaN	22.478	9.8642	-22.855	-166.87	23.135	14.225	-28.17	-804	1218.9	26.555	829.95	1076.1	43.871	57.483	0	0	-23.232	-13.075	-4.3559	-29.286	20.56	11.211	4.875	28.124	-2.672	-1.8643	0.51913	-1.1623	1641.1
13.75	1376	78	NaN	22.475	9.8556	-22.871	-166.77	23.14	14.319	-28.254	-803.99	1218.9	26.558	830.08	1076.1	41.72	55.192	0	0	-23.261	-13.105	-4.3463	-29.277	20.554	11.314	4.8664	28.129	-2.7074	-1.7912	0.52018	-1.1478	1641.2
13.76	1377	78	NaN	22.47	9.8493	-22.887	-166.69	23.119	14.366	-28.289	-804.02	1218.9	26.551	830.12	1076.1	42.782	55.709	0	0	-23.294	-13.137	-4.3408	-29.271	20.548	11.385	4.8603	28.108	-2.7457	-1.7525	0.51957	-1.1634	1641.3
13.77	1378	78	NaN	22.468	9.8612	-22.905	-166.65	23.051	14.366	-28.289	-804	1218.8	26.477	830.2	1076.1	41.897	54.133	0	0	-23.365	-13.208	-4.3355	-29.266	20.549	11.434	4.871	28.041	-2.816	-1.774	0.53545	-1.2248	1641.3
13.78	1379	78	NaN	22.459	9.8427	-22.887	-166.62	22.919	14.362	-28.469	-804.04	1218.9	26.477	830.31	1076	42.756	58.032	0	0	-23.539	-13.381	-4.3286	-29.259	20.534	11.457	4.8498	27.912	-3.0052	-1.9247	0.52123	-1.3473	1641.5
13.79	1380	78	NaN	22.453	9.8499	-22.889	-166.57	22.699	14.367	-28.537	-804.07	1218.9	26.518	830.37	1075.9	42.935	59.257	0	0	-23.69	-13.532	-4.323	-29.254	20.524	11.497	4.8547	27.694	-3.1662	-2.0353	0.5317	-1.5592	1641.6
13.8	1381	78	NaN	22.454	9.8572	-22.895	-166.54	22.555	14.34	-28.583	-804.1	1218.9	26.435	830.3	1075.9	43.243	58.168	0	0	-23.796	-13.638	-4.3201	-29.251	20.526	11.535	4.8618	27.551	-3.2705	-2.1027	0.5417	-1.6998	1641.6
13.81	1382	78	NaN	22.453	9.862	-22.9	-166.51	22.385	14.367	-28.629	-804.15	1218.9	26.514	830.26	1075.9	44.282	57.822	0	0	-23.886	-13.727	-4.3145	-29.245	20.521	11.558	4.8648	27.382	-3.3649	-2.1688	0.55023	-1.8627	1641.6
13.82	1383	78	NaN	22.449	9.8707	-22.917	-166.49	22.182	14.44	-28.633	-804.23	1218.9	26.731	830.27	1075.8	43.468	56.971	0	0	-23.958	-13.799	-4.3087	-29.239	20.509	11.573	4.8702	27.182	-3.4491	-2.2257	0.56153	-2.0571	1641.7
13.83	1384	78	NaN	22.442	9.8876	-22.935	-166.45	21.989	14.527	-28.63	-804.32	1218.9	26.931	830.23	1075.7	40.67	57.324	0	0	-23.991	-13.832	-4.3043	-29.235	20.495	11.603	4.8837	26.993	-3.4963	-2.2292	0.57941	-2.2415	1641.8
13.84	1385	78	NaN	22.432	9.91	-22.919	-166.38	21.825	14.639	-28.748	-804.4	1218.9	27.082	830.07	1075.6	43.437	57.257	0	0	-24.004	-13.845	-4.3015	-29.232	20.475	11.665	4.9022	26.833	-3.5288	-2.1796	0.60068	-2.3991	1641.7
13.85	1386	78	NaN	22.433	9.9411	-22.918	-166.3	21.81	14.689	-28.787	-804.42	1218.9	26.996	829.84	1075.7	41.989	55.872	0	0	-24.001	-13.841	-4.2996	-29.23	20.478	11.75	4.9335	26.818	-3.5223	-2.0914	0.6339	-2.4124	1641.5
13.86	1387	78	NaN	22.439	9.967	-22.917	-166.22	21.816	14.759	-28.804	-804.46	1218.9	27.017	829.69	1075.7	43.309	56.347	0	0	-23.954	-13.794	-4.2981	-29.229	20.483	11.822	4.9604	26.822	-3.4711	-1.972	0.66231	-2.4063	1641.4
13.87	1388	78	NaN	22.445	10.003	-22.907	-166.14	21.818	14.88	-28.849	-804.52	1219	27.19	829.61	1075.7	42.908	56.62	0	0	-23.903	-13.744	-4.2969	-29.227	20.481	11.9	4.9966	26.825	-3.4214	-1.8441	0.69969	-2.4025	1641.4
13.88	1389	78	NaN	22.449	10.024	-22.889	-166.08	21.838	14.974	-28.925	-804.58	1219	27.354	829.59	1075.8	44.224	57.018	0	0	-23.836	-13.677	-4.2966	-29.227	20.476	11.951	5.018	26.843	-3.3599	-1.7265	0.72141	-2.3836	1641.4
13.89	1390	78	NaN	22.455	10.045	-22.896	-166.02	21.9	15.038	-28.908	-804.64	1219	27.521	829.6	1075.9	43.019	55.142	0	0	-23.806	-13.648	-4.2963	-29.227	20.477	12	5.0437	26.902	-3.3293	-1.6475	0.74739	-2.3253	1641.5
13.9	1391	78	NaN	22.462	10.067	-22.915	-165.97	21.984	15.077	-28.844	-804.69	1219	27.706	829.65	1076	44.042	55.987	0	0	-23.774	-13.615	-4.2962	-29.227	20.48	12.049	5.0702	26.981	-3.294	-1.5658	0.77403	-2.2458	1641.6
13.91	1392	78	NaN	22.462	10.067	-22.905	-165.93	22.048	15.084	-28.88	-804.72	1219	27.869	829.73	1076.1	42.245	55.484	0	0	-23.567	-13.41	-4.2968	-29.227	20.474	12.08	5.075	27.04	-3.0935	-1.3295	0.7782	-2.1875	1641.7
13.92	1393	78	NaN	22.462	10.066	-22.896	-165.88	22.093	15.064	-28.904	-804.73	1219	28.027	829.84	1076.2	42.647	55.764	0	0	-23.348	-13.192	-4.2974	-29.228	20.467	12.123	5.0781	27.081	-2.881	-1.0687	0.7807	-2.1468	1641.8
13.93	1394	78	NaN	22.485	10.067	-22.909	-165.74	22.128	15.091	-28.803	-804.76	1219	28.539	830	1076.4	42.467	57.279	0	0	-23.118	-12.962	-4.2982	-29.229	20.476	12.251	5.0852	27.11	-2.6426	-0.71128	0.78703	-2.1186	1642
13.94	1395	78	NaN	22.488	10.048	-22.887	-165.67	22.157	15.053	-28.862	-804.77	1219	28.768	830.08	1076.4	42.324	56.635	0	0	-22.78	-12.626	-4.3007	-29.231	20.469	12.308	5.0688	27.136	-2.3109	-0.31778	0.76808	-2.0956	1642.1
13.95	1396	78	NaN	22.507	10.02	-22.879	-165.63	22.122	14.905	-28.847	-804.79	1218.9	28.869	830.37	1076.5	42.318	54.498	0	0	-22.434	-12.281	-4.3043	-29.235	20.485	12.346	5.0451	27.097	-1.9491	0.064992	0.74083	-2.1378	1642.4
13.96	1397	78	NaN	22.521	10.002	-22.881	-165.6	22.052	14.85	-28.798	-804.8	1218.9	29.208	830.61	1076.5	45.168	55.259	0	0	-22.004	-11.853	-4.3204	-29.251	20.49	12.366	5.0289	27.025	-1.5141	0.5126	0.70857	-2.2263	1642.6
13.97	1398	78	NaN	22.529	9.9848	-22.883	-165.56	21.998	14.849	-28.757	-804.81	1218.9	29.608	830.68	1076.6	41.452	54.527	0	0	-21.782	-11.632	-4.3306	-29.261	20.486	12.392	5.0139	26.969	-1.2965	0.76002	0.6833	-2.292	1642.7
13.98	1399	78	NaN	22.541	9.9615	-22.884	-165.51	21.977	14.789	-28.726	-804.84	1218.9	29.816	830.69	1076.6	42.132	56.195	0	0	-21.744	-11.594	-4.3357	-29.266	20.491	12.444	4.9938	26.945	-1.2533	0.84952	0.65809	-2.3211	1642.7
13.99	1400	78	NaN	22.557	9.9425	-22.885	-165.45	21.931	14.724	-28.701	-804.86	1218.9	30.056	830.7	1076.7	42.868	55.956	0	0	-21.706	-11.556	-4.3408	-29.271	20.5	12.491	4.9784	26.895	-1.2061	0.93455	0.63756	-2.3758	1642.8
14	1401	78	NaN	22.576	9.9214	-22.857	-165.42	21.73	14.721	-28.733	-804.85	1218.8	30.79	830.89	1076.7	42.522	56.412	0	0	-21.668	-11.519	-4.3459	-29.276	20.492	12.495	4.959	26.693	-1.1767	0.9766	0.61304	-2.5838	1643
14.01	1402	78	NaN	22.599	9.9214	-22.855	-165.31	21.717	14.493	-28.698	-804.84	1218.8	30.486	830.81	1076.8	41.828	56.787	0	0	-21.63	-11.481	-4.351	-29.282	20.527	12.621	4.9627	26.675	-1.1035	1.1401	0.61162	-2.6062	1642.9
14.02	1403	78	NaN	22.621	9.9343	-22.852	-165.17	21.507	14.632	-28.642	-804.75	1218.8	31.612	830.88	1076.7	42.718	55.964	0	0	-21.592	-11.443	-4.3562	-29.287	20.511	12.722	4.9736	26.467	-1.0812	1.2783	0.61746	-2.8193	1642.9
14.03	1404	78	NaN	22.634	9.9289	-22.843	-165.06	21.39	14.654	-28.62	-804.73	1218.8	32.196	830.92	1076.7	43.598	60.307	0	0	-21.555	-11.406	-4.3613	-29.292	20.505	12.813	4.9674	26.351	-1.0499	1.4079	0.60611	-2.9406	1642.9
14.04	1405	78	NaN	22.649	9.923	-22.837	-164.97	21.339	14.614	-28.594	-804.7	1218.8	32.457	830.92	1076.7	42.365	57.479	0	0	-21.517	-11.368	-4.3664	-29.297	20.511	12.897	4.9612	26.301	-1.0056	1.529	0.59485	-2.9963	1642.9
14.05	1406	78	NaN	22.669	9.9247	-22.837	-164.88	21.306	14.613	-28.55	-804.65	1218.8	32.81	830.91	1076.7	43.13	56.675	0	0	-21.479	-11.33	-4.3715	-29.302	20.52	12.975	4.9626	26.268	-0.95869	1.6454	0.59114	-3.0342	1642.9
14.06	1407	78	NaN	22.689	9.922	-22.834	-164.79	21.319	14.608	-28.505	-804.62	1218.8	33.084	830.86	1076.8	43.573	59.535	0	0	-21.441	-11.292	-4.3766	-29.307	20.532	13.057	4.9609	26.28	-0.90898	1.7643	0.58428	-3.0272	1642.8
14.07	1408	78	NaN	22.711	9.9215	-22.841	-164.71	21.34	14.609	-28.414	-804.6	1218.8	33.376	830.85	1076.8	43.544	56.633	0	0	-21.403	-11.255	-4.3817	-29.312	20.548	13.128	4.9621	26.3	-0.85535	1.8735	0.58045	-3.0124	1642.8
14.08	1409	78	NaN	22.726	9.9095	-22.817	-164.56	21.456	14.551	-28.434	-804.53	1218.8	33.598	830.8	1076.9	41.691	55.465	0	0	-21.365	-11.217	-4.3868	-29.317	20.553	13.266	4.9535	26.412	-0.81176	2.0492	0.56675	-2.9052	1642.7
14.09	1410	78	NaN	22.76	9.9077	-22.8	-164.43	21.575	14.56	-28.43	-804.43	1218.9	34.025	830.83	1077.1	40.254	55.543	0	0	-21.327	-11.179	-4.3919	-29.322	20.573	13.383	4.9565	26.526	-0.75446	2.2044	0.56457	-2.7963	1642.6
14.1	1411	78	NaN	22.792	9.9025	-22.801	-164.29	21.704	14.624	-28.395	-804.35	1218.9	34.69	830.9	1077.3	43.601	54.866	0	0	-21.289	-11.141	-4.397	-29.327	20.583	13.502	4.9573	26.65	-0.70665	2.3609	0.56026	-2.678	1642.6
14.11	1412	78	NaN	22.811	9.8992	-22.809	-164.17	21.865	14.602	-28.361	-804.29	1218.9	35.019	830.91	1077.4	43.283	56.881	0	0	-21.251	-11.104	-4.4021	-29.333	20.591	13.609	4.9594	26.805	-0.66014	2.5051	0.55733	-2.5277	1642.5
14.12	1413	78	NaN	22.824	9.8916	-22.821	-164.09	22.003	14.527	-28.331	-804.24	1218.9	35.162	830.96	1077.6	44.525	58.518	0	0	-21.213	-11.066	-4.4072	-29.338	20.6	13.685	4.9565	26.938	-0.61344	2.6188	0.54933	-2.4001	1642.5
14.13	1414	78	NaN	22.835	9.874	-22.84	-164.04	22.079	14.464	-28.307	-804.2	1218.8	35.417	831.12	1077.7	42.918	58.071	0	0	-21.176	-11.028	-4.4123	-29.343	20.604	13.732	4.943	27.01	-0.57184	2.7034	0.53068	-2.3327	1642.6
14.14	1415	78	NaN	22.836	9.8544	-22.853	-163.99	22.148	14.364	-28.314	-804.17	1218.8	35.6	831.3	1077.7	43.239	54.05	0	0	-21.138	-10.99	-4.4174	-29.348	20.598	13.771	4.9263	27.076	-0.53971	2.7805	0.50886	-2.2722	1642.8
14.15	1416	78	NaN	22.829	9.8319	-22.873	-163.97	22.184	14.293	-28.314	-804.07	1218.8	36.113	831.61	1077.8	42.962	56.437	0	0	-21.1	-10.953	-4.4225	-29.353	20.574	13.777	4.9082	27.108	-0.52601	2.8244	0.48567	-2.245	1643
14.16	1417	78	NaN	22.833	9.8279	-22.897	-163.94	22.23	14.244	-28.264	-804.04	1218.8	36.17	831.64	1077.9	42.854	56.57	0	0	-21.062	-10.915	-4.4276	-29.358	20.577	13.806	4.9064	27.152	-0.48494	2.8913	0.47879	-2.2065	1643
14.17	1418	78	NaN	22.824	9.8046	-22.924	-163.93	22.264	14.197	-28.247	-803.94	1218.8	36.641	831.88	1078	43.493	55.175	0	0	-21.024	-10.877	-4.4327	-29.363	20.553	13.798	4.8884	27.18	-0.47139	2.9209	0.45565	-2.1832	1643.2
14.18	1419	78	NaN	22.811	9.7858	-22.958	-163.93	22.327	14.14	-28.18	-803.87	1218.8	36.962	831.99	1078.1	43.449	57.119	0	0	-20.767	-10.621	-4.4299	-29.36	20.531	13.794	4.8755	27.238	-0.23623	3.1725	0.44563	-2.1227	1643.2
14.19	1420	78	NaN	22.793	9.7641	-22.992	-163.91	22.384	14.093	-28.106	-803.8	1218.7	37.272	832.09	1078.3	44.166	58.545	0	0	-20.383	-10.239	-4.4224	-29.353	20.504	13.8	4.8604	27.288	0.12088	3.5611	0.43797	-2.0654	1643.2
14.2	1421	78	NaN	22.77	9.732	-23.015	-163.89	22.412	14.06	-28.081	-803.74	1218.7	37.64	832.25	1078.4	42.839	54.76	0	0	-19.999	-9.8568	-4.415	-29.345	20.47	13.811	4.8345	27.309	0.47052	3.9547	0.4195	-2.0364	1643.3
14.21	1422	78	NaN	22.752	9.6995	-23.029	-163.87	22.435	14.018	-28.075	-803.73	1218.7	37.865	832.37	1078.5	42.739	54.227	0	0	-19.615	-9.4745	-4.4075	-29.338	20.444	13.822	4.8066	27.328	0.82908	4.348	0.39905	-2.0102	1643.4
14.22	1423	78	NaN	22.745	9.6882	-23.056	-163.87	22.468	13.959	-27.974	-803.69	1218.7	38.039	832.44	1078.6	43.777	57.535	0	0	-19.231	-9.0922	-4.4001	-29.331	20.434	13.823	4.7988	27.358	1.2028	4.7311	0.39868	-1.9728	1643.5
14.23	1424	78	NaN	22.717	9.6595	-23.05	-163.85	22.525	13.922	-28.007	-803.66	1218.7	38.374	832.51	1078.7	43.527	56.813	0	0	-19.023	-8.8848	-4.3991	-29.33	20.393	13.825	4.7725	27.412	1.3702	4.9405	0.37337	-1.9174	1643.5
14.24	1425	78	NaN	22.706	9.6562	-23.047	-163.83	22.557	13.927	-27.99	-803.6	1218.7	38.67	832.56	1078.8	43.03	57.74	0	0	-18.934	-8.7965	-4.4025	-29.333	20.373	13.832	4.7712	27.442	1.4391	5.0358	0.36865	-1.891	1643.5
14.25	1426	78	NaN	22.701	9.6467	-23.032	-163.8	22.636	13.895	-27.999	-803.56	1218.7	38.797	832.53	1078.8	42.299	57.049	0	0	-18.905	-8.7671	-4.4068	-29.337	20.363	13.863	4.763	27.519	1.4581	5.0963	0.35618	-1.818	1643.4
14.26	1427	78	NaN	22.697	9.64	-23.023	-163.75	22.753	13.81	-27.992	-803.52	1218.7	38.734	832.47	1078.9	41.803	55.987	0	0	-18.905	-8.7674	-4.4108	-29.341	20.361	13.918	4.758	27.635	1.456	5.1508	0.34716	-1.7064	1643.3
14.27	1428	78	NaN	22.696	9.6369	-23.018	-163.67	22.918	13.704	-27.958	-803.48	1218.7	38.595	832.35	1078.9	43.34	55.786	0	0	-18.934	-8.7964	-4.4146	-29.345	20.367	14.005	4.7563	27.799	1.4322	5.2083	0.34174	-1.5461	1643.1
14.28	1429	78	NaN	22.701	9.6297	-23.009	-163.56	23.1	13.632	-27.928	-803.47	1218.7	38.539	832.16	1079	42.901	57.005	0	0	-18.937	-8.7991	-4.4194	-29.35	20.374	14.113	4.749	27.981	1.4373	5.314	0.32954	-1.369	1642.9
14.29	1430	78	NaN	22.709	9.6184	-23	-163.46	23.214	13.624	-27.926	-803.46	1218.8	38.597	832.02	1078.9	42.007	58.582	0	0	-18.92	-8.7818	-4.4252	-29.356	20.379	14.212	4.736	28.096	1.4596	5.4302	0.31078	-1.2597	1642.8
14.3	1431	78	NaN	22.71	9.6269	-23.004	-163.28	23.444	13.541	-27.862	-803.4	1218.8	38.278	831.66	1079	43.032	55.168	0	0	-18.964	-8.8256	-4.4304	-29.361	20.393	14.401	4.745	28.326	1.4298	5.5758	0.31457	-1.0347	1642.4
14.31	1432	78	NaN	22.716	9.6089	-22.996	-163.13	23.562	13.602	-27.844	-803.41	1218.7	38.587	831.55	1078.7	43.815	58.461	0	0	-19.039	-8.9004	-4.4358	-29.366	20.39	14.547	4.7177	28.453	1.3509	5.6463	0.28194	-0.91314	1642.3
14.32	1433	78	NaN	22.717	9.6035	-22.98	-163	23.679	13.631	-27.849	-803.36	1218.7	38.673	831.39	1078.5	42.638	57.675	0	0	-19.15	-9.011	-4.4414	-29.372	20.386	14.666	4.7047	28.577	1.2367	5.6553	0.26334	-0.79457	1642.1
14.33	1434	78	NaN	22.715	9.5879	-22.968	-162.88	23.791	13.662	-27.865	-803.34	1218.8	38.716	831.2	1078.3	43.29	57.269	0	0	-19.298	-9.1582	-4.4465	-29.377	20.383	14.785	4.6817	28.698	1.0853	5.6266	0.23512	-0.67949	1641.9
14.34	1435	78	NaN	22.711	9.5542	-22.965	-162.69	23.922	13.713	-27.872	-803.35	1218.7	38.711	830.92	1078.1	43.95	56.764	0	0	-19.436	-9.2957	-4.4507	-29.381	20.378	14.975	4.6394	28.837	0.94276	5.6789	0.18868	-0.54434	1641.7
14.35	1436	78	NaN	22.707	9.5139	-22.971	-162.47	24.036	13.769	-27.862	-803.37	1218.7	38.655	830.62	1077.8	43.403	55.166	0	0	-19.553	-9.4121	-4.4534	-29.384	20.376	15.195	4.59	28.96	0.82305	5.7831	0.13661	-0.42386	1641.4
14.36	1437	78	NaN	22.707	9.4844	-22.981	-162.33	24.083	13.803	-27.833	-803.41	1218.7	38.563	830.43	1077.6	41.943	56.25	0	0	-19.66	-9.5195	-4.456	-29.386	20.38	15.347	4.553	29.014	0.71906	5.8271	0.097075	-0.37219	1641.3
14.37	1438	78	NaN	22.708	9.4674	-22.995	-162.15	24.152	13.806	-27.771	-803.4	1218.7	38.26	830.18	1077.4	44.583	56.793	0	0	-19.756	-9.6149	-4.4584	-29.389	20.394	15.535	4.53	29.09	0.63755	5.9199	0.071554	-0.29938	1641
14.38	1439	78	NaN	22.7	9.4336	-22.961	-161.91	24.131	13.97	-27.858	-803.41	1218.7	38.155	829.87	1077.3	44.291	54.561	0	0	-20.195	-10.052	-4.47	-29.4	20.386	15.778	4.4894	29.075	0.19052	5.726	0.019352	-0.32514	1640.7
14.39	1440	78	NaN	22.708	9.4268	-22.962	-161.64	24.185	13.844	-27.848	-803.39	1218.7	37.229	829.56	1077.2	43.894	54.537	0	0	-20.524	-10.379	-4.4805	-29.411	20.426	16.075	4.479	29.133	-0.097407	5.6964	-0.0014513	-0.27775	1640.4
14.4	1441	78	NaN	22.714	9.409	-22.952	-161.44	24.161	13.837	-27.881	-803.43	1218.7	36.662	829.31	1077.2	42.11	56.78	0	0	-20.535	-10.39	-4.4861	-29.417	20.45	16.292	4.4591	29.111	-0.084998	5.9016	-0.027049	-0.30534	1640.1
14.41	1442	78	NaN	22.724	9.4053	-22.96	-161.27	24.064	13.897	-27.843	-803.45	1218.7	36.27	829.08	1077.1	45.056	55.64	0	0	-20.63	-10.485	-4.4906	-29.421	20.475	16.48	4.4535	29.016	-0.15542	5.9951	-0.037129	-0.4053	1639.9
14.42	1443	78	NaN	22.751	9.4124	-22.98	-161.11	23.885	14.072	-27.762	-803.47	1218.7	36.029	828.82	1077.1	42.785	56.909	0	0	-20.764	-10.618	-4.4947	-29.425	20.513	16.655	4.4601	28.837	-0.25057	6.0369	-0.034573	-0.58783	1639.7
14.43	1444	78	NaN	22.792	9.4157	-22.988	-160.96	23.644	14.37	-27.734	-803.5	1218.7	35.989	828.54	1077.2	54.508	56.683	1	0	-20.946	-10.8	-4.4985	-29.429	20.556	16.808	4.4643	28.596	-0.39013	6.0084	-0.034273	-0.8334	1639.4
14.44	1445	78	NaN	22.825	9.4245	-22.988	-160.79	23.43	14.575	-27.73	-803.53	1218.7	35.845	828.34	1077.2	62.301	58.607	1	0	-21.121	-10.974	-4.5028	-29.433	20.594	16.981	4.4718	28.383	-0.5272	6.0065	-0.031031	-1.0506	1639.2
14.45	1446	78	NaN	22.893	9.4346	-22.996	-160.57	23.164	14.762	-27.668	-803.55	1218.8	35.356	828.03	1077.2	62.399	59.107	1	0	-21.28	-11.132	-4.5082	-29.439	20.681	17.221	4.4766	28.122	-0.59927	6.089	-0.031514	-1.3171	1638.9
14.46	1447	78	NaN	22.923	9.42	-22.977	-160.31	23.122	14.723	-27.735	-803.59	1218.9	34.354	827.78	1077.1	63.747	56.65	1	0	-21.382	-11.234	-4.5162	-29.447	20.743	17.509	4.4573	28.085	-0.63914	6.2747	-0.058811	-1.3619	1638.7
14.47	1448	78	NaN	22.94	9.4084	-22.962	-160.19	23.04	14.752	-27.802	-803.63	1218.9	33.793	827.64	1076.9	64.544	56.432	1	0	-21.481	-11.332	-4.5244	-29.455	20.777	17.648	4.4388	28.01	-0.70353	6.3154	-0.08561	-1.4451	1638.6
14.48	1449	78	NaN	22.962	9.3915	-22.971	-160.13	22.989	14.838	-27.816	-803.69	1218.9	33.475	827.5	1076.8	63.923	57.213	1	0	-21.631	-11.482	-4.5304	-29.461	20.811	17.722	4.4145	27.966	-0.82036	6.2401	-0.11586	-1.4953	1638.5
14.49	1450	78	NaN	22.984	9.3724	-23.023	-160.1	23.016	14.891	-27.727	-803.8	1218.9	33.028	827.28	1076.5	62.75	58.478	1	0	-21.782	-11.632	-4.5396	-29.47	20.851	17.768	4.3865	28.002	-0.93061	6.1367	-0.15308	-1.4681	1638.4
14.5	1451	78	NaN	22.991	9.345	-23.079	-160.12	23.088	14.911	-27.66	-803.92	1218.9	32.511	827.07	1076.3	60.929	58.943	1	0	-21.925	-11.775	-4.5494	-29.48	20.878	17.769	4.3499	28.083	-1.0469	5.9945	-0.19945	-1.3971	1638.3
14.51	1452	78	NaN	22.978	9.2992	-23.084	-160.22	23.129	14.993	-27.775	-804.05	1219	32.305	826.98	1076.1	54.379	57.408	1	0	-22.008	-11.857	-4.5499	-29.48	20.868	17.672	4.2968	28.131	-1.1397	5.8148	-0.25304	-1.349	1638.4
14.52	1453	78	NaN	22.957	9.2544	-23.12	-160.46	23.158	15.151	-27.822	-804.22	1219	32.267	826.98	1075.9	50.314	59.756	1	0	-22.08	-11.929	-4.5531	-29.484	20.848	17.429	4.2443	28.168	-1.2326	5.4999	-0.30881	-1.3151	1638.6
14.53	1454	78	NaN	22.933	9.2135	-23.152	-160.57	23.209	15.18	-27.867	-804.39	1219	31.917	826.99	1075.8	54.803	66.712	1	1	-22.106	-11.955	-4.5681	-29.499	20.834	17.334	4.2004	28.222	-1.272	5.3789	-0.36768	-1.2766	1638.7
14.54	1455	78	NaN	22.909	9.18	-23.203	-160.66	23.293	15.188	-27.869	-804.62	1218.9	31.418	827.01	1075.7	57.637	69.059	1	1	-22.074	-11.922	-4.5773	-29.508	20.828	17.262	4.1675	28.306	-1.2458	5.3391	-0.40987	-1.2021	1639
14.55	1456	78	NaN	22.889	9.2052	-23.252	-160.74	23.429	15.148	-27.853	-804.76	1218.9	30.439	827	1075.7	60.868	70.878	1	1	-22.012	-11.861	-4.5832	-29.514	20.843	17.215	4.1937	28.441	-1.1691	5.3541	-0.3895	-1.0731	1639.1
14.56	1457	78	NaN	22.867	9.2277	-23.262	-160.86	23.439	15.254	-27.938	-804.86	1218.9	30.082	827.16	1075.7	61.958	71.845	1	1	-21.997	-11.846	-4.5864	-29.517	20.831	17.107	4.2141	28.453	-1.1661	5.2613	-0.37231	-1.064	1639.3
14.57	1458	78	NaN	22.837	9.229	-23.244	-160.92	23.422	15.388	-28.114	-804.99	1218.9	29.788	827.33	1075.6	61.57	73.36	1	1	-21.96	-11.81	-4.5902	-29.521	20.806	17.047	4.2132	28.438	-1.1548	5.2378	-0.37707	-1.0832	1639.6
14.58	1459	78	NaN	22.809	9.2375	-23.248	-160.89	23.493	15.39	-28.228	-805.14	1218.9	28.837	827.38	1075.5	60.045	73.276	1	1	-21.905	-11.755	-4.5946	-29.525	20.807	17.109	4.2216	28.509	-1.098	5.3545	-0.37295	-1.0165	1639.8
14.59	1460	78	NaN	22.81	9.2687	-23.302	-160.93	23.464	15.432	-28.137	-805.23	1218.9	28.376	827.51	1075.5	53.408	73.647	1	1	-21.954	-11.803	-4.5992	-29.53	20.828	17.086	4.2517	28.481	-1.1262	5.2828	-0.34746	-1.0489	1640
14.6	1461	78	NaN	22.801	9.2709	-23.341	-161.06	23.342	15.611	-28.118	-805.41	1218.9	28.402	827.76	1075.4	47.731	72.563	1	1	-22.002	-11.851	-4.6038	-29.534	20.819	16.954	4.2508	28.362	-1.1829	5.1027	-0.35296	-1.1719	1640.4
14.61	1462	78	NaN	22.787	9.2831	-23.371	-161.08	23.251	15.741	-28.098	-805.55	1218.9	28.168	827.89	1075.3	44.035	71.6	1	1	-22.009	-11.858	-4.6085	-29.539	20.814	16.952	4.2607	28.273	-1.1951	5.0935	-0.34781	-1.2656	1640.7
14.62	1463	78	NaN	22.764	9.324	-23.363	-161.01	23.191	15.92	-28.155	-805.64	1218.9	27.773	827.92	1075.3	44.885	71.057	1	1	-21.989	-11.838	-4.6126	-29.543	20.803	17.026	4.3013	28.213	-1.1857	5.1885	-0.31121	-1.3297	1640.8
14.63	1464	78	NaN	22.757	9.3939	-23.327	-160.95	23.125	16.05	-28.236	-805.6	1219	27.446	827.92	1075.3	44.125	69.154	1	1	-21.941	-11.79	-4.616	-29.546	20.805	17.098	4.3695	28.15	-1.1361	5.3079	-0.24649	-1.3968	1640.8
14.64	1465	78	NaN	22.753	9.4539	-23.26	-160.91	23.005	16.115	-28.406	-805.55	1219	27.078	827.97	1075.2	50.688	68.336	1	1	-21.942	-11.792	-4.6198	-29.55	20.807	17.149	4.4263	28.033	-1.1351	5.3575	-0.1935	-1.5176	1640.8
14.65	1466	78	NaN	22.743	9.4867	-23.21	-160.88	22.845	16.156	-28.548	-805.57	1219.1	26.729	828.05	1075.2	53.711	67.585	1	1	-21.982	-11.832	-4.6237	-29.554	20.805	17.18	4.4563	27.875	-1.1776	5.3488	-0.16737	-1.6791	1640.9
14.66	1467	78	NaN	22.743	9.5128	-23.24	-160.88	22.695	16.213	-28.426	-805.63	1219.1	26.689	828.13	1075.2	53.829	67.793	1	1	-22.075	-11.923	-4.6278	-29.558	20.811	17.183	4.4813	27.727	-1.2636	5.2598	-0.14642	-1.8316	1641
14.67	1468	78	NaN	22.756	9.5437	-23.295	-160.92	22.494	16.306	-28.223	-805.7	1219.1	26.879	828.26	1075.1	62.064	66.384	1	1	-22.008	-11.857	-4.6326	-29.563	20.825	17.152	4.5098	27.528	-1.1834	5.2952	-0.12276	-2.0348	1641.2
14.68	1469	78	NaN	22.777	9.5624	-23.3	-160.94	22.367	16.335	-28.153	-805.69	1219.1	26.927	828.25	1075.1	69.114	62.467	1	1	-21.917	-11.766	-4.6375	-29.568	20.846	17.134	4.5262	27.403	-1.0706	5.3676	-0.11123	-2.165	1641.2
14.69	1470	78	NaN	22.792	9.5431	-23.261	-160.97	22.253	16.358	-28.242	-805.7	1219.1	27.042	828.18	1075	71.256	59.039	1	1	-21.673	-11.524	-4.6537	-29.584	20.854	17.093	4.5047	27.292	-0.81917	5.5699	-0.14901	-2.2926	1641.2
14.7	1471	78	NaN	22.801	9.5065	-23.185	-161.01	22.163	16.346	-28.441	-805.68	1219.1	27.124	828.1	1075	71.49	61.259	1	1	-21.417	-11.269	-4.6707	-29.601	20.853	17.044	4.4662	27.203	-0.5639	5.7756	-0.20453	-2.3983	1641.1
14.71	1472	78	NaN	22.827	9.4781	-23.148	-161.05	22.058	16.344	-28.493	-805.63	1219.1	27.348	827.98	1074.9	70.761	61.879	1	1	-21.162	-11.014	-4.6878	-29.618	20.87	16.988	4.4365	27.1	-0.29212	5.9735	-0.2513	-2.5186	1640.9
14.72	1473	78	NaN	22.865	9.4596	-23.173	-161.09	21.988	16.323	-28.357	-805.58	1219	27.556	827.81	1074.8	69.388	61.18	1	1	-21.024	-10.877	-4.6906	-29.621	20.904	16.947	4.4175	27.03	-0.11914	6.0698	-0.27308	-2.5908	1640.7
14.73	1474	78	NaN	22.89	9.4245	-23.216	-161.11	21.983	16.263	-28.209	-805.58	1219	27.634	827.63	1074.8	68.255	58.686	1	1	-20.949	-10.802	-4.6915	-29.622	20.932	16.931	4.3821	27.025	-0.01747	6.1288	-0.30937	-2.5968	1640.5
14.74	1475	78	NaN	22.888	9.3358	-23.224	-161.12	21.947	16.251	-28.218	-805.67	1218.9	27.93	827.46	1074.7	66.707	61.27	1	1	-20.975	-10.828	-4.6949	-29.625	20.919	16.909	4.2923	26.99	-0.056257	6.0811	-0.40258	-2.635	1640.5
14.75	1476	78	NaN	22.885	9.2083	-23.234	-161.1	21.965	16.133	-28.229	-805.86	1218.8	28.061	827.14	1074.6	65.222	59.464	1	1	-20.984	-10.837	-4.6952	-29.626	20.911	16.922	4.1644	27.009	-0.072703	6.0847	-0.53085	-2.6164	1640.3
14.76	1477	78	NaN	22.914	9.207	-23.27	-161.1	21.979	16.097	-28.058	-805.86	1218.8	28.347	826.91	1074.5	62.573	56.721	1	0	-20.987	-10.84	-4.6944	-29.625	20.936	16.922	4.1613	27.025	-0.050805	6.0821	-0.53307	-2.5999	1640.1
14.77	1478	78	NaN	22.937	9.2355	-23.261	-161.14	21.923	16.106	-28.009	-805.78	1218.8	28.885	826.82	1074.4	60.29	58.574	1	0	-20.984	-10.838	-4.6932	-29.624	20.941	16.868	4.1839	26.974	-0.043256	6.0304	-0.50936	-2.6493	1640
14.78	1479	78	NaN	22.939	9.2452	-23.186	-161.16	21.886	16.069	-28.198	-805.72	1218.8	29.293	826.67	1074.2	56.231	56.667	1	0	-20.978	-10.831	-4.6914	-29.622	20.922	16.819	4.1877	26.944	-0.055533	5.9874	-0.50375	-2.6781	1639.8
14.79	1480	78	NaN	22.946	9.2577	-23.101	-161.19	21.869	15.973	-28.422	-805.71	1218.8	29.65	826.43	1074.1	54.744	54.952	1	0	-20.963	-10.817	-4.6879	-29.618	20.908	16.776	4.1943	26.932	-0.055248	5.9598	-0.49356	-2.6862	1639.6
14.8	1481	78	NaN	22.97	9.298	-23.079	-161.2	21.853	15.863	-28.443	-805.72	1218.9	30.022	826.14	1074	54.017	56.119	1	0	-20.954	-10.807	-4.6844	-29.615	20.918	16.747	4.2293	26.922	-0.035355	5.9395	-0.45508	-2.6932	1639.3
14.81	1482	78	NaN	23.001	9.3571	-23.136	-161.2	21.847	15.789	-28.23	-805.73	1218.9	30.303	825.88	1074	55.703	55.616	1	0	-20.967	-10.82	-4.6808	-29.611	20.946	16.747	4.2863	26.918	-0.020566	5.9267	-0.39453	-2.6931	1639.1
14.82	1483	78	NaN	23.031	9.4164	-23.191	-161.21	21.833	15.756	-28.042	-805.73	1218.9	30.708	825.61	1074	59.535	57.636	1	0	-21.092	-10.945	-4.677	-29.607	20.968	16.723	4.3439	26.906	-0.1237	5.7778	-0.33311	-2.7015	1638.8
14.83	1484	78	NaN	23.039	9.4336	-23.183	-161.24	21.789	15.757	-28.068	-805.79	1218.9	31.224	825.37	1074	60.578	57.282	1	0	-21.15	-11.003	-4.6738	-29.604	20.957	16.676	4.3595	26.863	-0.19315	5.6733	-0.31432	-2.7413	1638.7
14.84	1485	78	NaN	23.051	9.444	-23.131	-161.28	21.771	15.682	-28.227	-805.79	1218.9	31.541	825.12	1074	54.345	56.712	1	0	-21.165	-11.017	-4.671	-29.601	20.952	16.619	4.3677	26.847	-0.21292	5.6021	-0.30327	-2.7545	1638.4
14.85	1486	78	NaN	23.057	9.4645	-23.073	-161.33	21.718	15.625	-28.401	-805.74	1219	31.966	824.94	1073.9	50.575	56.565	1	0	-21.219	-11.071	-4.6671	-29.598	20.937	16.547	4.3847	26.798	-0.28224	5.4762	-0.28233	-2.7995	1638.2
14.86	1487	78	NaN	23.059	9.5069	-23.074	-161.41	21.696	15.517	-28.395	-805.71	1219	32.398	824.63	1073.9	51.102	58.081	1	0	-21.295	-11.147	-4.6627	-29.593	20.924	16.459	4.4261	26.776	-0.37168	5.312	-0.23665	-2.8168	1637.9
14.87	1488	78	NaN	23.061	9.547	-23.119	-161.48	21.708	15.356	-28.272	-805.74	1219	32.678	824.25	1074	57.267	57.88	1	0	-21.391	-11.243	-4.6587	-29.589	20.919	16.375	4.4669	26.788	-0.47146	5.132	-0.19182	-2.8009	1637.6
14.88	1489	78	NaN	23.062	9.566	-23.149	-161.56	21.704	15.212	-28.218	-805.79	1219	32.871	824.01	1074	62.194	60.056	1	0	-21.52	-11.371	-4.6547	-29.585	20.915	16.295	4.4858	26.784	-0.605	4.9242	-0.16881	-2.801	1637.4
14.89	1490	78	NaN	23.06	9.5956	-23.136	-161.65	21.657	15.129	-28.281	-805.73	1219	33.296	823.84	1074	64.159	59.657	1	0	-21.673	-11.523	-4.6505	-29.581	20.896	16.183	4.514	26.739	-0.77639	4.6597	-0.13651	-2.8425	1637.2
14.9	1491	78	NaN	23.056	9.6249	-23.076	-161.73	21.656	14.975	-28.492	-805.62	1219	33.484	823.61	1073.9	64.451	58.363	1	0	-21.754	-11.604	-4.6473	-29.578	20.877	16.094	4.5395	26.741	-0.87632	4.4905	-0.10786	-2.8366	1636.9
14.91	1492	78	NaN	23.069	9.6654	-23.037	-161.81	21.636	14.819	-28.606	-805.49	1219	33.667	823.45	1073.9	64.275	59.833	1	0	-21.855	-11.704	-4.6435	-29.574	20.88	16.006	4.5771	26.724	-0.97478	4.3011	-0.06639	-2.8496	1636.6
14.92	1493	78	NaN	23.082	9.7078	-23.032	-161.92	21.576	14.669	-28.677	-805.36	1219	34.12	823.26	1073.7	64.154	58.611	1	0	-21.978	-11.827	-4.6389	-29.569	20.874	15.872	4.614	26.67	-1.1044	4.0445	-0.024961	-2.8992	1636.3
14.93	1494	78	NaN	23.103	9.7456	-23.083	-162.01	21.534	14.565	-28.592	-805.29	1219	34.547	823.11	1073.6	63.296	58.572	1	0	-22.034	-11.883	-4.6353	-29.566	20.883	15.765	4.6483	26.631	-1.1512	3.882	0.013075	-2.9345	1636.1
14.94	1495	78	NaN	23.136	9.794	-23.168	-162.1	21.496	14.465	-28.43	-805.21	1218.9	34.974	822.99	1073.5	61.914	58.562	1	0	-22.03	-11.879	-4.6324	-29.563	20.906	15.668	4.6932	26.597	-1.1243	3.7894	0.060847	-2.966	1635.9
14.95	1496	78	NaN	23.168	9.852	-23.232	-162.19	21.459	14.355	-28.348	-805.06	1218.9	35.397	822.89	1073.3	60.66	56.363	1	0	-22.139	-11.988	-4.6305	-29.561	20.925	15.571	4.7463	26.565	-1.2142	3.5835	0.11587	-2.9958	1635.7
14.96	1497	78	NaN	23.183	9.8976	-23.231	-162.24	21.458	14.273	-28.431	-804.9	1218.9	35.64	822.81	1073.2	60.418	55.762	1	0	-22.235	-12.083	-4.6275	-29.558	20.929	15.505	4.7883	26.568	-1.3068	3.4217	0.1608	-2.9902	1635.5
14.97	1498	78	NaN	23.199	9.938	-23.198	-162.28	21.478	14.153	-28.602	-804.72	1218.9	35.699	822.72	1073.1	60.201	58.284	1	0	-22.313	-12.16	-4.6231	-29.554	20.936	15.456	4.8243	26.592	-1.3763	3.2953	0.20121	-2.9615	1635.2
14.98	1499	78	NaN	23.213	9.994	-23.191	-162.33	21.473	14.054	-28.678	-804.53	1218.9	35.795	822.72	1073	58.708	57.324	1	0	-22.43	-12.277	-4.6197	-29.55	20.945	15.403	4.876	26.591	-1.4852	3.1259	0.25631	-2.9593	1635
14.99	1500	78	NaN	23.217	10.08	-23.216	-162.39	21.498	13.929	-28.695	-804.3	1218.8	35.882	822.66	1072.9	58.604	57.339	1	0	-22.54	-12.387	-4.6167	-29.547	20.944	15.34	4.9584	26.62	-1.5966	2.9529	0.34166	-2.927	1634.8
15	1501	78	NaN	23.216	10.14	-23.221	-162.44	21.52	13.831	-28.751	-804.13	1218.8	35.92	822.63	1072.8	58.173	55.806	1	0	-22.631	-12.477	-4.6144	-29.545	20.94	15.288	5.0151	26.645	-1.6912	2.8107	0.40069	-2.8999	1634.6
15.01	1502	78	NaN	23.211	10.183	-23.211	-162.49	21.533	13.753	-28.861	-803.99	1218.8	35.948	822.63	1072.7	60.187	57.988	1	0	-22.741	-12.587	-4.6114	-29.542	20.929	15.23	5.0548	26.661	-1.8121	2.6431	0.44338	-2.8809	1634.4
15.02	1503	78	NaN	23.204	10.245	-23.188	-162.53	21.568	13.63	-29.006	-803.79	1218.8	35.841	822.6	1072.6	61.841	56.101	1	0	-22.882	-12.727	-4.6075	-29.538	20.921	15.191	5.1142	26.699	-1.9606	2.4637	0.50675	-2.8392	1634.2
15.03	1504	78	NaN	23.203	10.336	-23.155	-162.55	21.629	13.463	-29.153	-803.52	1218.8	35.592	822.52	1072.6	63.566	56.872	1	0	-22.968	-12.813	-4.605	-29.535	20.922	15.172	5.2027	26.762	-2.0456	2.3594	0.59768	-2.7737	1633.9
15.04	1505	78	NaN	23.204	10.403	-23.122	-162.63	21.641	13.424	-29.274	-803.29	1218.8	35.602	822.53	1072.6	63.679	58.651	1	0	-23.058	-12.903	-4.6024	-29.533	20.919	15.084	5.2684	26.775	-2.1395	2.1816	0.66595	-2.7575	1633.7
15.05	1506	78	NaN	23.183	10.435	-23.09	-162.81	21.602	13.464	-29.479	-803.23	1218.8	35.838	822.61	1072.5	63.239	57.973	1	0	-23.176	-13.02	-4.5992	-29.53	20.883	14.89	5.2992	26.738	-2.2937	1.8696	0.70002	-2.7913	1633.7
15.06	1507	78	NaN	23.181	10.468	-23.111	-162.89	21.609	13.428	-29.486	-803.2	1218.8	35.749	822.61	1072.6	63.933	57.835	1	0	-23.13	-12.974	-4.5965	-29.527	20.883	14.817	5.3328	26.745	-2.247	1.8421	0.7363	-2.782	1633.7
15.07	1508	78	NaN	23.184	10.518	-23.13	-162.95	21.621	13.39	-29.465	-803.18	1218.8	35.619	822.58	1072.6	63.46	58.886	1	0	-23.083	-12.928	-4.594	-29.525	20.891	14.756	5.3819	26.758	-2.1919	1.8286	0.78788	-2.767	1633.6
15.08	1509	78	NaN	23.189	10.607	-23.125	-163.03	21.624	13.334	-29.505	-803.14	1218.9	35.388	822.55	1072.6	60.05	56.709	1	0	-23.207	-13.051	-4.5919	-29.522	20.903	14.686	5.468	26.763	-2.3038	1.6359	0.87606	-2.7597	1633.6
15.09	1510	78	NaN	23.201	10.704	-23.096	-163.09	21.618	13.305	-29.607	-803.1	1219	35.192	822.51	1072.6	53.263	56.024	1	0	-23.327	-13.171	-4.5893	-29.52	20.918	14.624	5.5624	26.76	-2.4095	1.4531	0.97311	-2.76	1633.5
15.1	1511	78	NaN	23.225	10.793	-23.06	-163.15	21.592	13.322	-29.71	-803.06	1219.1	35.114	822.46	1072.6	53.443	57.283	1	0	-23.441	-13.284	-4.5852	-29.516	20.941	14.571	5.6476	26.738	-2.5006	1.2863	1.0624	-2.7778	1633.4
15.11	1512	78	NaN	23.263	10.894	-23.043	-163.21	21.531	13.35	-29.732	-803.02	1219.2	35.074	822.47	1072.5	53.903	55.983	1	0	-23.432	-13.274	-4.5816	-29.512	20.98	14.506	5.7431	26.682	-2.4519	1.2319	1.1615	-2.8304	1633.4
15.12	1513	78	NaN	23.32	11.008	-23.055	-163.27	21.464	13.403	-29.641	-803.01	1219.3	35.079	822.47	1072.5	56.031	55.122	1	0	-23.399	-13.242	-4.5785	-29.509	21.04	14.452	5.8525	26.619	-2.3596	1.2098	1.274	-2.8895	1633.4
15.13	1514	78	NaN	23.413	11.169	-23.014	-163.34	21.412	13.329	-29.701	-803.12	1219.5	34.47	822.41	1072.5	56.402	54.78	1	0	-23.476	-13.319	-4.5773	-29.508	21.152	14.403	6.0074	26.573	-2.3242	1.0839	1.4301	-2.9344	1633.4
15.14	1515	78	NaN	23.492	11.232	-22.911	-163.41	21.334	13.324	-29.925	-803.17	1219.6	34.145	822.41	1072.4	57.357	55.789	1	0	-23.467	-13.309	-4.5743	-29.505	21.235	14.328	6.0627	26.503	-2.2322	1.0186	1.4884	-3.0019	1633.5
15.15	1516	78	NaN	23.521	11.236	-22.849	-163.49	21.29	13.342	-30.104	-803.24	1219.7	33.954	822.41	1072.4	57.222	57.436	1	0	-23.391	-13.234	-4.57	-29.501	21.265	14.253	6.0632	26.463	-2.1259	1.0194	1.4931	-3.0375	1633.6
15.16	1517	78	NaN	23.524	11.2	-22.852	-163.55	21.248	13.366	-30.143	-803.38	1219.7	33.802	822.42	1072.4	58.729	57.527	1	0	-23.376	-13.219	-4.5681	-29.499	21.272	14.193	6.0265	26.422	-2.1043	0.97424	1.4583	-3.0769	1633.7
15.17	1518	78	NaN	23.514	11.126	-22.929	-163.62	21.222	13.372	-30.006	-803.64	1219.7	33.551	822.4	1072.4	58.617	57.929	1	0	-23.355	-13.198	-4.5664	-29.497	21.276	14.143	5.9539	26.394	-2.0795	0.94482	1.3875	-3.103	1633.9
15.18	1519	78	NaN	23.487	11.027	-23.043	-163.69	21.227	13.371	-29.8	-803.97	1219.6	33.229	822.34	1072.4	58.699	55.647	1	0	-23.296	-13.139	-4.5659	-29.496	21.268	14.09	5.8587	26.395	-2.0281	0.95009	1.2929	-3.1013	1634.2
15.19	1520	78	NaN	23.443	10.951	-23.083	-163.75	21.186	13.432	-29.821	-804.18	1219.5	33.171	822.33	1072.3	58.612	57.341	1	0	-23.263	-13.107	-4.5647	-29.495	21.225	14.031	5.7835	26.353	-2.0385	0.92388	1.2188	-3.1419	1634.4
15.2	1521	78	NaN	23.395	10.882	-23.064	-163.84	21.136	13.477	-30.022	-804.36	1219.5	32.977	822.35	1072.3	54.669	58.864	1	0	-23.243	-13.087	-4.5632	-29.494	21.178	13.941	5.7156	26.302	-2.0657	0.85425	1.1524	-3.1921	1634.6
15.21	1522	78	NaN	23.375	10.901	-23.02	-163.86	21.201	13.409	-30.192	-804.27	1219.5	32.496	822.23	1072.4	61.602	54.856	1	0	-23.122	-12.966	-4.5629	-29.493	21.167	13.936	5.7367	26.366	-1.9543	0.97053	1.1738	-3.1275	1634.3
15.22	1523	78	NaN	23.361	10.897	-22.97	-163.88	21.206	13.389	-30.426	-804.21	1219.4	32.189	822.19	1072.4	68.708	58.127	1	0	-23.095	-12.939	-4.5631	-29.494	21.157	13.919	5.7339	26.369	-1.9381	0.98039	1.1708	-3.1242	1634.2
15.23	1524	78	NaN	23.355	10.871	-22.962	-163.9	21.181	13.413	-30.569	-804.22	1219.4	32.03	822.19	1072.4	67.672	59.79	1	0	-23.161	-13.005	-4.564	-29.494	21.151	13.898	5.7099	26.342	-2.01	0.8928	1.146	-3.1525	1634.2
15.24	1525	78	NaN	23.352	10.829	-23.027	-163.91	21.168	13.421	-30.522	-804.34	1219.3	31.815	822.17	1072.4	66.146	58.769	1	0	-23.052	-12.896	-4.5666	-29.497	21.157	13.895	5.671	26.326	-1.8948	0.99896	1.1044	-3.1715	1634.3
15.25	1526	78	NaN	23.359	10.776	-23.179	-163.91	21.179	13.393	-30.272	-804.59	1219.2	31.432	822.08	1072.4	65.726	57.688	1	0	-22.933	-12.778	-4.5694	-29.5	21.187	13.919	5.6251	26.33	-1.7461	1.141	1.0557	-3.1702	1634.4
15.26	1527	78	NaN	23.385	10.731	-23.367	-163.9	21.183	13.373	-29.969	-804.91	1219	30.979	821.97	1072.5	60.731	57.971	1	0	-22.785	-12.63	-4.573	-29.503	21.24	13.955	5.5879	26.326	-1.5448	1.3241	1.015	-3.1771	1634.6
15.27	1528	78	NaN	23.392	10.719	-23.395	-163.86	21.14	13.385	-30.075	-805.07	1218.9	30.615	821.9	1072.5	53.544	55.95	1	0	-22.649	-12.496	-4.578	-29.508	21.256	14.003	5.5798	26.279	-1.3937	1.5071	1.0018	-3.2298	1634.7
15.28	1529	78	NaN	23.392	10.741	-23.314	-163.84	21.122	13.404	-30.373	-805.09	1219	30.428	821.83	1072.6	55.088	54.883	1	0	-22.528	-12.375	-4.5846	-29.515	21.252	14.022	5.6018	26.261	-1.2764	1.6474	1.0172	-3.2541	1634.6
15.29	1530	78	NaN	23.389	10.829	-23.232	-163.83	21.032	13.535	-30.614	-805.06	1219.1	30.517	821.8	1072.6	57.693	57.574	1	0	-22.489	-12.336	-4.5917	-29.522	21.237	14.021	5.6873	26.174	-1.2526	1.6843	1.0956	-3.3478	1634.6
15.3	1531	78	NaN	23.387	10.893	-23.215	-163.81	20.988	13.581	-30.674	-805.1	1219.1	30.413	821.73	1072.6	60.968	58.909	1	0	-22.365	-12.213	-4.6006	-29.531	21.237	14.036	5.7497	26.131	-1.1285	1.8234	1.1491	-3.4003	1634.6
15.31	1532	78	NaN	23.385	10.921	-23.251	-163.81	20.928	13.635	-30.606	-805.25	1219.1	30.413	821.71	1072.5	61.775	57.618	1	0	-22.09	-11.939	-4.6127	-29.543	21.237	14.041	5.7776	26.071	-0.85328	2.102	1.1649	-3.4719	1634.7
15.32	1533	78	NaN	23.377	10.926	-23.292	-163.83	20.849	13.722	-30.545	-805.5	1219.1	30.514	821.69	1072.5	62.703	58.5	1	0	-21.815	-11.665	-4.6247	-29.555	21.228	14.023	5.7821	25.993	-0.58711	2.358	1.1575	-3.5621	1634.9
15.33	1534	78	NaN	23.366	10.927	-23.294	-163.85	20.796	13.786	-30.586	-805.75	1219.1	30.511	821.61	1072.5	62.246	58.232	1	0	-21.539	-11.39	-4.6367	-29.567	21.216	13.997	5.7813	25.941	-0.32324	2.6071	1.1446	-3.626	1635.1
15.34	1535	78	NaN	23.367	10.948	-23.254	-163.87	20.747	13.843	-30.694	-805.85	1219.2	30.577	821.59	1072.4	62.466	56.355	1	0	-21.478	-11.33	-4.6441	-29.575	21.211	13.976	5.8001	25.895	-0.26759	2.6461	1.156	-3.6797	1635.2
15.35	1536	78	NaN	23.382	10.99	-23.202	-163.89	20.724	13.887	-30.795	-805.87	1219.2	30.61	821.52	1072.4	59.649	57.135	1	0	-21.583	-11.433	-4.6516	-29.582	21.221	13.953	5.8391	25.875	-0.36103	2.5195	1.1875	-3.7075	1635.2
15.36	1537	78	NaN	23.382	11.015	-23.108	-163.9	20.704	13.902	-31.057	-805.9	1219.3	30.554	821.48	1072.4	55.238	55.429	1	0	-21.943	-11.792	-4.6604	-29.591	21.214	13.937	5.8605	25.858	-0.72878	2.1443	1.2	-3.7331	1635.2
15.37	1538	78	NaN	23.392	11.063	-23.061	-163.91	20.726	13.876	-31.143	-805.97	1219.3	30.352	821.35	1072.4	58.751	57.737	1	0	-21.857	-11.706	-4.6692	-29.6	21.228	13.928	5.9063	25.882	-0.62894	2.2219	1.2371	-3.7177	1635.1
15.38	1539	78	NaN	23.414	11.107	-23.059	-163.92	20.717	13.898	-31.093	-806.04	1219.3	30.354	821.27	1072.3	62.068	57.804	1	0	-21.663	-11.513	-4.6779	-29.608	21.252	13.919	5.9493	25.874	-0.41092	2.4054	1.2714	-3.734	1635.1
15.39	1540	78	NaN	23.443	11.143	-23.07	-163.93	20.697	13.94	-31.021	-806.1	1219.3	30.455	821.21	1072.3	62.96	58.675	1	0	-21.469	-11.32	-4.6867	-29.617	21.279	13.91	5.9849	25.855	-0.18972	2.5896	1.2982	-3.7622	1635.1
15.4	1541	78	NaN	23.468	11.169	-23.068	-163.94	20.685	13.961	-30.992	-806.16	1219.3	30.516	821.14	1072.3	63.434	56.752	1	0	-21.275	-11.127	-4.6955	-29.626	21.304	13.898	6.0103	25.844	0.028597	2.7709	1.3149	-3.7822	1635.1
15.41	1542	78	NaN	23.488	11.175	-23.058	-163.96	20.656	13.971	-30.995	-806.2	1219.3	30.61	821.15	1072.3	64.725	57.019	1	0	-21.081	-10.934	-4.7042	-29.635	21.32	13.875	6.0155	25.816	0.23901	2.9405	1.3113	-3.8189	1635.1
15.42	1543	78	NaN	23.506	11.182	-23.048	-163.97	20.662	13.952	-31.035	-806.18	1219.3	30.606	821.1	1072.3	65.701	58.384	1	0	-20.887	-10.741	-4.713	-29.643	21.337	13.863	6.0225	25.821	0.4492	3.1219	1.3095	-3.8222	1635.1
15.43	1544	78	NaN	23.527	11.179	-23.028	-163.92	20.77	13.822	-31.116	-806.15	1219.3	30.182	820.87	1072.4	64.445	58.328	1	0	-20.62	-10.475	-4.7179	-29.648	21.37	13.922	6.0231	25.926	0.74945	3.4467	1.3052	-3.7227	1634.8
15.44	1545	78	NaN	23.558	11.174	-23.046	-163.96	20.708	13.855	-31.084	-806.1	1219.2	30.495	820.93	1072.3	63.469	56.651	1	0	-20.095	-9.9523	-4.7091	-29.64	21.39	13.869	6.0184	25.864	1.2953	3.9169	1.3093	-3.7756	1634.8
15.45	1546	78	NaN	23.585	11.164	-23.083	-163.99	20.667	13.875	-30.991	-806.07	1219.2	30.746	820.95	1072.3	62.69	56.679	1	0	-19.857	-9.7156	-4.7085	-29.639	21.412	13.833	6.0091	25.822	1.5548	4.1172	1.3006	-3.8168	1634.8
15.46	1547	78	NaN	23.577	11.061	-23.008	-164.02	20.659	13.858	-31.417	-806.2	1219.2	30.907	820.92	1072.3	61.855	54.72	1	0	-19.766	-9.625	-4.7114	-29.642	21.383	13.789	5.9034	25.816	1.6166	4.1643	1.1921	-3.8261	1634.9
15.47	1548	78	NaN	23.576	10.986	-22.949	-164.04	20.66	13.82	-31.711	-806.19	1219.3	31.022	820.91	1072.3	60.494	58.402	1	0	-19.755	-9.614	-4.7127	-29.643	21.368	13.751	5.8282	25.818	1.6126	4.1372	1.1154	-3.8253	1634.9
15.48	1549	78	NaN	23.626	11.058	-23.052	-164.06	20.665	13.773	-31.2	-805.78	1219.1	31.095	820.91	1072.3	58.48	57.849	1	0	-19.729	-9.5873	-4.7111	-29.642	21.432	13.744	5.9057	25.817	1.7039	4.1568	1.1946	-3.8246	1634.5
15.49	1550	78	NaN	23.64	11.033	-23.054	-164.1	20.67	13.738	-31.24	-805.5	1218.9	31.285	820.88	1072.2	57.89	54.956	1	0	-19.69	-9.5493	-4.7074	-29.638	21.439	13.699	5.8824	25.821	1.7482	4.1497	1.175	-3.817	1634.2
15.5	1551	78	NaN	23.645	11.007	-23.076	-164.13	20.675	13.702	-31.167	-805.34	1218.9	31.402	820.89	1072.2	55.798	57.017	1	0	-19.674	-9.5333	-4.7022	-29.633	21.442	13.664	5.8577	25.824	1.7674	4.1303	1.1555	-3.8083	1634
15.51	1552	78	NaN	23.654	10.977	-23.102	-164.17	20.671	13.678	-31.086	-805.13	1218.8	31.544	820.91	1072.2	52.845	56.534	1	0	-19.678	-9.5372	-4.6961	-29.627	21.449	13.626	5.8292	25.819	1.7702	4.0885	1.1331	-3.8078	1633.8
15.52	1553	78	NaN	23.655	10.936	-23.115	-164.2	20.691	13.643	-31.077	-804.92	1218.7	31.643	820.89	1072.2	49.072	58.67	1	0	-19.752	-9.6106	-4.6884	-29.619	21.446	13.593	5.7899	25.837	1.6942	3.982	1.1015	-3.7817	1633.6
15.53	1554	78	NaN	23.661	10.876	-23.12	-164.23	20.725	13.6	-31.088	-804.61	1218.7	31.773	820.84	1072.2	48.899	56.63	0	0	-19.678	-9.5367	-4.6754	-29.606	21.446	13.555	5.7306	25.871	1.7681	4.0183	1.0552	-3.7351	1633.3
15.54	1555	78	NaN	23.655	10.803	-23.111	-164.27	20.723	13.589	-31.145	-804.31	1218.6	32.02	820.85	1072.2	45.947	57.869	0	0	-19.484	-9.3434	-4.6583	-29.589	21.429	13.5	5.6582	25.868	1.9453	4.157	0.99995	-3.7203	1633
15.55	1556	78	NaN	23.631	10.722	-23.08	-164.31	20.71	13.589	-31.289	-804.03	1218.6	32.261	820.86	1072.2	43.039	58.141	0	0	-19.934	-9.7916	-4.65	-29.581	21.391	13.446	5.5763	25.856	1.4572	3.6543	0.92623	-3.7246	1632.7
15.56	1557	78	NaN	23.607	10.631	-23.038	-164.33	20.774	13.521	-31.467	-803.63	1218.6	32.288	820.76	1072.2	44.254	57.279	0	0	-20.197	-10.054	-4.6413	-29.572	21.359	13.423	5.4858	25.919	1.1625	3.3692	0.8445	-3.6532	1632.2
15.57	1558	78	NaN	23.589	10.579	-23.059	-164.37	20.757	13.546	-31.444	-803.35	1218.5	32.556	820.79	1072.2	43.543	56.69	0	0	-20.226	-10.083	-4.632	-29.562	21.332	13.375	5.4343	25.902	1.1058	3.292	0.80233	-3.6606	1632
15.58	1559	78	NaN	23.582	10.548	-23.082	-164.37	20.773	13.49	-31.404	-802.99	1218.5	32.543	820.74	1072.2	42.581	55.888	0	0	-20.441	-10.297	-4.6167	-29.547	21.326	13.371	5.4026	25.918	0.88521	3.0743	0.78588	-3.6291	1631.6
15.59	1560	78	NaN	23.564	10.484	-23.111	-164.4	20.801	13.456	-31.375	-802.53	1218.5	32.674	820.71	1072.2	44.446	56.462	0	0	-20.833	-10.687	-4.5958	-29.526	21.305	13.34	5.3395	25.945	0.4715	2.6529	0.74367	-3.5817	1631.1
15.6	1561	78	NaN	23.536	10.415	-23.12	-164.43	20.818	13.413	-31.412	-802.22	1218.4	32.758	820.7	1072.2	42.39	56.453	0	0	-21.225	-11.078	-4.5749	-29.505	21.272	13.31	5.2716	25.962	0.046905	2.2323	0.69663	-3.5434	1630.8
15.61	1562	78	NaN	23.515	10.365	-23.139	-164.44	20.804	13.411	-31.39	-801.95	1218.4	32.92	820.72	1072.2	41.794	57.343	0	0	-21.371	-11.223	-4.559	-29.49	21.245	13.287	5.2218	25.948	-0.12649	2.0642	0.6628	-3.5418	1630.5
15.62	1563	78	NaN	23.493	10.319	-23.176	-164.45	20.806	13.415	-31.294	-801.62	1218.3	33.085	820.71	1072.2	44.249	56.168	0	0	-21.171	-11.024	-4.5502	-29.481	21.221	13.275	5.1755	25.949	0.049491	2.251	0.62533	-3.5312	1630.2
15.63	1564	78	NaN	23.465	10.253	-23.204	-164.46	20.86	13.373	-31.231	-801.25	1218.3	33.116	820.64	1072.2	42.515	55.877	0	0	-21.461	-11.313	-4.5291	-29.46	21.193	13.268	5.1101	26.003	-0.26785	1.9557	0.58101	-3.4567	1629.7
15.64	1565	78	NaN	23.458	10.192	-23.213	-164.47	20.869	13.377	-31.247	-801.02	1218.3	33.239	820.63	1072.2	43.726	55.739	0	0	-21.701	-11.552	-4.5077	-29.438	21.181	13.248	5.0487	26.012	-0.52064	1.6966	0.54107	-3.426	1629.5
15.65	1566	78	NaN	23.452	10.138	-23.248	-164.49	20.942	13.341	-31.137	-800.69	1218.2	33.253	820.53	1072.2	43.565	56.537	0	0	-21.69	-11.54	-4.4894	-29.42	21.178	13.24	4.995	26.085	-0.51163	1.7005	0.50558	-3.3352	1629.1
15.66	1567	78	NaN	23.436	10.089	-23.255	-164.5	20.954	13.336	-31.128	-800.5	1218.2	33.311	820.54	1072.1	43.633	57.465	0	0	-21.725	-11.576	-4.4706	-29.401	21.16	13.228	4.9447	26.098	-0.56588	1.6528	0.47413	-3.3033	1628.9
15.67	1568	78	NaN	23.411	10.035	-23.278	-164.51	21.001	13.325	-31.07	-800.27	1218.1	33.329	820.49	1072.1	43.482	56.37	0	0	-21.835	-11.685	-4.4508	-29.381	21.136	13.218	4.8905	26.146	-0.69925	1.5337	0.43967	-3.2356	1628.6
15.68	1569	78	NaN	23.391	10.003	-23.309	-164.52	21.027	13.343	-30.975	-800.08	1218.1	33.415	820.45	1072.1	41.615	56.087	0	0	-22.13	-11.979	-4.4273	-29.358	21.115	13.207	4.8588	26.172	-1.0151	1.2283	0.43154	-3.1859	1628.4
15.69	1570	78	NaN	23.379	9.9836	-23.321	-164.53	21.053	13.35	-30.921	-799.91	1218	33.443	820.42	1072	42.176	55.084	0	0	-22.365	-12.213	-4.4051	-29.336	21.104	13.199	4.8385	26.198	-1.2613	0.98617	0.43337	-3.1378	1628.2
15.7	1571	78	NaN	23.363	9.9518	-23.305	-164.53	21.105	13.334	-30.945	-799.73	1218	33.366	820.36	1072	42.313	55.221	0	0	-22.361	-12.209	-4.3882	-29.319	21.09	13.199	4.8055	26.251	-1.2714	0.99011	0.41736	-3.0675	1627.9
15.71	1572	78	NaN	23.328	9.9033	-23.275	-164.52	21.161	13.348	-31.005	-799.54	1218	33.342	820.32	1072	42.44	58.671	0	0	-22.432	-12.279	-4.37	-29.301	21.054	13.206	4.7562	26.308	-1.378	0.92709	0.38619	-2.9927	1627.7
15.72	1573	78	NaN	23.297	9.8623	-23.246	-164.52	21.231	13.319	-31.087	-799.43	1218	33.192	820.27	1072	41.679	57.032	0	0	-22.521	-12.368	-4.354	-29.285	21.024	13.211	4.7148	26.378	-1.4972	0.84323	0.36079	-2.9063	1627.5
15.73	1574	78	NaN	23.284	9.8431	-23.266	-164.51	21.254	13.332	-30.985	-799.3	1218	33.19	820.31	1071.9	42.29	56.492	0	0	-22.586	-12.433	-4.3486	-29.279	21.015	13.218	4.6946	26.402	-1.5707	0.78559	0.34592	-2.8769	1627.4
15.74	1575	78	NaN	23.251	9.8045	-23.296	-164.52	21.326	13.327	-30.842	-799.18	1217.9	33.078	820.31	1071.9	43.268	56.827	0	0	-22.651	-12.497	-4.3435	-29.274	20.991	13.22	4.6559	26.474	-1.6602	0.72212	0.31236	-2.7998	1627.3
15.75	1576	78	NaN	23.232	9.7893	-23.336	-164.52	21.415	13.28	-30.643	-799.06	1217.8	32.842	820.3	1071.9	43.647	54.725	0	0	-22.718	-12.564	-4.3393	-29.27	20.987	13.238	4.642	26.562	-1.7303	0.67441	0.30268	-2.7073	1627.2
15.76	1577	78	NaN	23.218	9.7784	-23.354	-164.51	21.473	13.245	-30.512	-798.94	1217.8	32.656	820.33	1071.8	40.351	56.558	0	0	-22.723	-12.569	-4.337	-29.267	20.984	13.253	4.6318	26.62	-1.7395	0.68412	0.29476	-2.6479	1627.1
15.77	1578	78	NaN	23.196	9.7458	-23.334	-164.52	21.489	13.248	-30.518	-798.84	1217.8	32.594	820.41	1071.8	42.912	56.266	0	0	-22.703	-12.549	-4.3358	-29.266	20.964	13.253	4.5987	26.636	-1.7389	0.70432	0.26282	-2.6303	1627
15.78	1579	78	NaN	23.17	9.6939	-23.305	-164.52	21.492	13.261	-30.571	-798.77	1217.7	32.557	820.52	1071.8	42.157	55.92	0	0	-22.669	-12.516	-4.3365	-29.267	20.937	13.25	4.5463	26.64	-1.7324	0.73397	0.20974	-2.6275	1627.1
15.79	1580	78	NaN	23.153	9.657	-23.327	-164.51	21.513	13.252	-30.438	-798.72	1217.7	32.41	820.62	1071.8	44.169	54.747	0	0	-22.55	-12.397	-4.3367	-29.267	20.93	13.271	4.5112	26.658	-1.6198	0.87441	0.17451	-2.6088	1627.1
15.8	1581	78	NaN	23.122	9.6285	-23.372	-164.48	21.542	13.296	-30.162	-798.63	1217.6	32.333	820.77	1071.7	45.25	59.181	0	0	-22.382	-12.229	-4.3366	-29.267	20.912	13.305	4.4847	26.686	-1.4698	1.0765	0.1481	-2.5815	1627.2
15.81	1582	78	NaN	23.1	9.5943	-23.371	-164.48	21.55	13.331	-30.074	-798.58	1217.6	32.309	820.92	1071.7	43.674	55.508	0	0	-22.27	-12.118	-4.3382	-29.269	20.894	13.317	4.4509	26.694	-1.3753	1.1995	0.11274	-2.5748	1627.2
15.82	1583	78	NaN	23.089	9.5803	-23.415	-164.46	21.594	13.387	-29.805	-798.55	1217.5	32.323	820.99	1071.7	42.214	57.103	0	0	-22.157	-12.005	-4.3398	-29.27	20.892	13.341	4.439	26.735	-1.2643	1.3356	0.099182	-2.5348	1627.3
15.83	1584	78	NaN	23.065	9.5282	-23.363	-164.44	21.687	13.449	-29.837	-798.48	1217.5	32.286	821.06	1071.7	43.104	56.811	0	0	-22.035	-11.884	-4.3418	-29.272	20.868	13.364	4.3876	26.827	-1.1674	1.4796	0.045823	-2.4451	1627.3
15.84	1585	78	NaN	23.054	9.4834	-23.323	-164.42	21.787	13.507	-29.82	-798.42	1217.5	32.238	821.14	1071.7	45.187	57.131	0	0	-21.948	-11.797	-4.3442	-29.275	20.86	13.389	4.3433	26.927	-1.0881	1.592	-0.00083704	-2.3473	1627.3
15.85	1586	78	NaN	23.073	9.4792	-23.368	-164.4	21.87	13.569	-29.517	-798.41	1217.4	32.251	821.19	1071.7	42.344	56.748	0	0	-21.885	-11.734	-4.3469	-29.277	20.889	13.421	4.3408	27.008	-0.99616	1.6861	-0.0061162	-2.269	1627.3
15.86	1587	78	NaN	23.085	9.4617	-23.363	-164.37	21.96	13.645	-29.389	-798.37	1217.4	32.302	821.22	1071.7	43.226	54.867	0	0	-21.796	-11.646	-4.3507	-29.281	20.904	13.447	4.3248	27.097	-0.89256	1.8008	-0.02586	-2.1843	1627.3
15.87	1588	78	NaN	23.104	9.4433	-23.369	-164.35	22.067	13.679	-29.214	-798.36	1217.4	32.244	821.22	1071.7	41.738	55.603	0	0	-21.733	-11.583	-4.3545	-29.285	20.931	13.474	4.3084	27.202	-0.80227	1.8908	-0.046103	-2.0829	1627.3
15.88	1589	78	NaN	23.14	9.4141	-23.324	-164.32	22.209	13.717	-29.133	-798.29	1217.3	32.13	821.24	1071.7	43.602	56.975	0	0	-21.696	-11.546	-4.3584	-29.289	20.973	13.515	4.2801	27.343	-0.7226	1.9691	-0.078286	-1.9458	1627.2
15.89	1590	78	NaN	23.164	9.3956	-23.282	-164.29	22.293	13.749	-29.097	-798.25	1217.3	32.078	821.27	1071.7	43.067	54.775	0	0	-21.617	-11.468	-4.361	-29.291	21.001	13.546	4.2622	27.426	-0.61634	2.0784	-0.098754	-1.8652	1627.2
15.9	1591	78	NaN	23.195	9.3783	-23.247	-164.27	22.352	13.785	-29.049	-798.21	1217.3	32.053	821.31	1071.7	41.105	58.042	0	0	-21.536	-11.387	-4.3635	-29.294	21.034	13.573	4.2454	27.485	-0.50192	2.1863	-0.11812	-1.8088	1627.2
15.91	1592	78	NaN	23.234	9.349	-23.191	-164.24	22.401	13.82	-29.036	-798.16	1217.3	32.037	821.38	1071.7	44.454	54.927	0	0	-21.554	-11.405	-4.3665	-29.297	21.074	13.603	4.2161	27.534	-0.47971	2.198	-0.15043	-1.7627	1627.2
15.92	1593	78	NaN	23.273	9.3199	-23.143	-164.21	22.434	13.85	-28.99	-798.11	1217.3	32.029	821.46	1071.7	44.08	56.65	0	0	-21.572	-11.423	-4.3694	-29.3	21.115	13.636	4.1872	27.567	-0.45727	2.2124	-0.18224	-1.7328	1627.2
15.93	1594	78	NaN	23.303	9.3088	-23.139	-164.18	22.449	13.873	-28.832	-798.08	1217.3	32.024	821.53	1071.7	42.438	54.988	0	0	-21.569	-11.42	-4.3721	-29.303	21.152	13.671	4.1772	27.581	-0.41718	2.2518	-0.19483	-1.7219	1627.3
15.94	1595	78	NaN	23.335	9.2956	-23.119	-164.13	22.472	13.898	-28.736	-798.03	1217.2	32.01	821.57	1071.7	42.135	56.525	0	0	-21.579	-11.429	-4.375	-29.305	21.187	13.719	4.1646	27.603	-0.39136	2.2899	-0.21045	-1.702	1627.3
15.95	1596	78	NaN	23.356	9.2717	-23.094	-164.12	22.491	13.908	-28.698	-798.01	1217.2	32.001	821.62	1071.7	42.428	56.018	0	0	-21.592	-11.443	-4.378	-29.309	21.21	13.735	4.1401	27.623	-0.38267	2.2917	-0.23793	-1.6856	1627.3
15.96	1597	78	NaN	23.372	9.1839	-23.013	-164.07	22.562	13.922	-28.801	-798.17	1217.3	31.94	821.59	1071.7	41.258	57.317	0	0	-21.611	-11.461	-4.3811	-29.312	21.224	13.782	4.0514	27.695	-0.38651	2.3205	-0.3297	-1.6168	1627.4
15.97	1598	78	NaN	23.407	9.2006	-23.017	-164.05	22.614	13.903	-28.596	-798.05	1217.2	31.832	821.6	1071.7	43.3	57.745	0	0	-21.624	-11.474	-4.3839	-29.314	21.27	13.818	4.0703	27.744	-0.35347	2.3437	-0.31363	-1.5706	1627.3
15.98	1599	78	NaN	23.436	9.2124	-23.035	-164.03	22.655	13.872	-28.382	-797.95	1217.2	31.717	821.62	1071.7	42.814	55.064	0	0	-21.635	-11.486	-4.3867	-29.317	21.311	13.842	4.0844	27.783	-0.32457	2.3565	-0.30231	-1.5338	1627.2
15.99	1600	78	NaN	23.451	9.2068	-23.044	-164.02	22.698	13.844	-28.231	-797.91	1217.1	31.619	821.62	1071.7	42.21	55.407	0	0	-21.65	-11.5	-4.3892	-29.32	21.335	13.863	4.0801	27.824	-0.31503	2.3627	-0.30902	-1.4953	1627.1
16	1601	78	NaN	23.459	9.2074	-23.049	-164.01	22.726	13.832	-28.108	-797.84	1217.1	31.593	821.65	1071.7	43.321	54.982	0	0	-21.682	-11.533	-4.3922	-29.323	21.348	13.876	4.0816	27.851	-0.33494	2.3434	-0.31059	-1.4712	1627.1
16.01	1602	78	NaN	23.465	9.1914	-23.041	-164.02	22.721	13.85	-28.057	-797.81	1217.1	31.682	821.71	1071.7	43.678	57.797	0	0	-21.752	-11.602	-4.3963	-29.327	21.352	13.87	4.0658	27.847	-0.40032	2.268	-0.33048	-1.4801	1627.1
16.02	1603	78	NaN	23.469	9.1886	-23.036	-164.02	22.758	13.831	-27.941	-797.71	1217.1	31.659	821.73	1071.8	44.394	58.041	0	0	-20.808	-10.663	-4.3844	-29.315	21.361	13.874	4.0647	27.882	0.55272	3.2114	-0.31966	-1.433	1627
16.03	1604	78	NaN	23.47	9.1766	-23.044	-164.03	22.75	13.86	-27.853	-797.67	1217	31.777	821.78	1071.8	41.95	56.041	0	0	-19.878	-9.7358	-4.3722	-29.303	21.361	13.862	4.0544	27.872	1.4831	4.1258	-0.31787	-1.4306	1627
16.04	1605	78	NaN	23.465	9.1595	-23.041	-164.04	22.766	13.815	-27.814	-797.64	1217	31.69	821.83	1071.8	43.893	56.337	0	0	-19.933	-9.7908	-4.3741	-29.305	21.361	13.855	4.0388	27.887	1.4278	4.0641	-0.33527	-1.4178	1627.1
16.05	1606	78	NaN	23.453	9.1401	-23.037	-164.06	22.774	13.795	-27.782	-797.56	1217	31.7	821.88	1071.8	43.049	55.411	0	0	-19.968	-9.8261	-4.3755	-29.306	21.349	13.833	4.021	27.893	1.3811	4.0073	-0.3545	-1.4131	1627
16.06	1607	78	NaN	23.444	9.1149	-23.037	-164.08	22.786	13.785	-27.759	-797.48	1217	31.732	821.9	1071.9	43.421	55.314	0	0	-19.995	-9.8524	-4.3769	-29.307	21.34	13.813	3.9979	27.903	1.3454	3.9604	-0.37901	-1.4044	1627
16.07	1608	78	NaN	23.437	9.0875	-23.039	-164.1	22.824	13.756	-27.75	-797.44	1216.9	31.687	821.88	1071.9	42.991	57.891	0	0	-20.01	-9.8672	-4.3794	-29.31	21.335	13.802	3.9734	27.938	1.3251	3.935	-0.40594	-1.3718	1626.9
16.08	1609	78	NaN	23.424	9.0637	-23.044	-164.11	22.873	13.717	-27.728	-797.39	1216.9	31.615	821.84	1072	42.308	58.679	0	0	-20.04	-9.8975	-4.3818	-29.312	21.326	13.795	3.9532	27.983	1.2855	3.8979	-0.42854	-1.3289	1626.8
16.09	1610	78	NaN	23.422	9.0358	-23.061	-164.11	22.86	13.705	-27.645	-797.33	1216.8	31.657	821.91	1072	43.531	56.743	0	0	-20.151	-10.008	-4.3819	-29.312	21.324	13.79	3.9275	27.968	1.1731	3.7816	-0.45446	-1.3441	1626.8
16.1	1611	78	NaN	23.416	9.0192	-23.059	-164.13	22.873	13.731	-27.632	-797.28	1216.8	31.81	821.93	1072	41.157	56.109	0	0	-20.238	-10.094	-4.3838	-29.314	21.313	13.77	3.9134	27.979	1.0757	3.6759	-0.47046	-1.3358	1626.8
16.11	1612	78	NaN	23.42	8.9936	-23.039	-164.13	22.926	13.712	-27.699	-797.22	1216.8	31.794	821.92	1072.1	42.218	54.994	0	0	-20.322	-10.179	-4.3865	-29.317	21.316	13.768	3.8909	28.028	0.99355	3.5891	-0.49561	-1.2886	1626.7
16.12	1613	78	NaN	23.42	8.9761	-23.015	-164.11	22.987	13.713	-27.782	-797.15	1216.7	31.821	821.87	1072.1	42.624	57.252	0	0	-20.506	-10.362	-4.3882	-29.319	21.311	13.778	3.8758	28.088	0.80535	3.4167	-0.51247	-1.2311	1626.6
16.13	1614	78	NaN	23.42	8.9623	-23.007	-164.07	23.102	13.665	-27.802	-797.09	1216.7	31.647	821.73	1072.2	42.443	55.866	0	0	-20.644	-10.499	-4.3908	-29.321	21.317	13.826	3.8659	28.199	0.67289	3.3277	-0.52492	-1.1226	1626.3
16.14	1615	78	NaN	23.424	8.9432	-23.007	-164.06	23.183	13.657	-27.796	-797.02	1216.7	31.671	821.71	1072.3	42.118	56.18	0	0	-20.744	-10.599	-4.3941	-29.325	21.32	13.84	3.8502	28.277	0.57543	3.241	-0.5439	-1.048	1626.2
16.15	1616	78	NaN	23.429	8.9191	-23.006	-164.09	23.191	13.725	-27.805	-796.96	1216.7	32.029	821.85	1072.3	43.674	56.879	0	0	-20.83	-10.684	-4.3971	-29.328	21.313	13.797	3.8276	28.282	0.48244	3.1126	-0.56952	-1.0454	1626.3
16.16	1617	78	NaN	23.434	8.9004	-23.02	-164.08	23.241	13.729	-27.787	-796.95	1216.6	32.084	821.88	1072.4	42.17	56.421	0	0	-20.922	-10.775	-4.3998	-29.33	21.316	13.801	3.8125	28.328	0.39455	3.0253	-0.58732	-1.0018	1626.3
16.17	1618	78	NaN	23.436	8.8836	-23.053	-164.09	23.312	13.716	-27.725	-796.9	1216.6	32.126	821.95	1072.5	41.945	55.048	0	0	-21.198	-11.051	-4.4016	-29.332	21.319	13.795	3.8008	28.395	0.12009	2.7438	-0.6008	-0.93741	1626.3
16.18	1619	78	NaN	23.445	8.8819	-23.058	-164.13	23.316	13.772	-27.714	-796.83	1216.6	32.403	822.11	1072.6	42.669	55.949	0	0	-21.461	-11.312	-4.4035	-29.334	21.319	13.747	3.8017	28.396	-0.14207	2.4346	-0.60179	-0.93814	1626.4
16.19	1620	78	NaN	23.44	8.8714	-23.023	-164.14	23.41	13.796	-27.852	-796.77	1216.6	32.509	822.1	1072.7	43.314	56.311	0	0	-21.71	-11.56	-4.4055	-29.336	21.305	13.72	3.7947	28.487	-0.40532	2.1597	-0.6108	-0.84919	1626.4
16.2	1621	78	NaN	23.444	8.8767	-23.016	-164.17	23.513	13.774	-27.876	-796.71	1216.6	32.491	822.16	1072.8	42.272	60.004	0	0	-21.939	-11.789	-4.4054	-29.336	21.308	13.698	3.8041	28.586	-0.63096	1.9092	-0.6013	-0.75004	1626.4
16.21	1622	78	NaN	23.444	8.8765	-23.01	-164.19	23.683	13.732	-27.924	-796.64	1216.6	32.398	822.22	1072.9	43.131	58.473	0	0	-22.136	-11.984	-4.4052	-29.336	21.31	13.672	3.8094	28.751	-0.8255	1.6883	-0.59586	-0.58516	1626.3
16.22	1623	78	NaN	23.44	8.8686	-23.003	-164.23	23.876	13.734	-28.005	-796.59	1216.6	32.408	822.25	1073.1	43.572	69.39	0	1	-22.289	-12.136	-4.4051	-29.336	21.303	13.633	3.8073	28.937	-0.98563	1.4968	-0.59779	-0.39871	1626.3
16.23	1624	78	NaN	23.444	8.8705	-23.024	-164.28	23.982	13.829	-27.99	-796.56	1216.5	32.716	822.36	1073.2	44.542	71.124	0	1	-22.512	-12.359	-4.405	-29.335	21.296	13.571	3.8136	29.039	-1.2155	1.2128	-0.59138	-0.29676	1626.4
16.24	1625	78	NaN	23.437	8.8666	-23.045	-164.34	24.087	13.989	-28.019	-796.51	1216.5	33.238	822.59	1073.3	43.413	71.793	0	1	-22.806	-12.652	-4.405	-29.335	21.271	13.496	3.8154	29.138	-1.5357	0.84358	-0.58959	-0.19736	1626.6
16.25	1626	78	NaN	23.438	8.8539	-23.052	-164.37	24.188	14.047	-28.067	-796.49	1216.5	33.449	822.7	1073.4	44.826	72.637	0	1	-22.976	-12.82	-4.404	-29.334	21.262	13.451	3.8064	29.235	-1.7132	0.6304	-0.59759	-0.098977	1626.7
16.26	1627	78	NaN	23.431	8.8408	-23.068	-164.4	24.279	14.099	-28.117	-796.47	1216.5	33.624	822.85	1073.4	43.249	72.865	0	1	-23.133	-12.977	-4.4024	-29.333	21.248	13.419	3.7961	29.324	-1.8852	0.44186	-0.60631	-0.0091373	1626.8
16.27	1628	78	NaN	23.424	8.8282	-23.074	-164.42	24.375	14.131	-28.192	-796.45	1216.5	33.761	823.01	1073.5	44.923	73.682	0	1	-23.284	-13.128	-4.4001	-29.331	21.233	13.385	3.7858	29.418	-2.051	0.25791	-0.61427	0.087037	1626.9
16.28	1629	78	NaN	23.416	8.8246	-23.095	-164.45	24.504	14.102	-28.225	-796.42	1216.4	33.73	823.16	1073.5	44.577	74.322	0	1	-23.72	-13.562	-4.3969	-29.327	21.226	13.361	3.7852	29.544	-2.4947	-0.20071	-0.61161	0.21623	1627
16.29	1630	78	NaN	23.399	8.8159	-23.115	-164.48	24.64	14.112	-28.289	-796.39	1216.4	33.831	823.42	1073.6	44.053	74.709	0	1	-24.105	-13.945	-4.3938	-29.324	21.203	13.323	3.7801	29.676	-2.9023	-0.62193	-0.61371	0.35178	1627.3
16.3	1631	78	NaN	23.374	8.794	-23.121	-164.52	24.742	14.264	-28.419	-796.38	1216.4	34.328	823.78	1073.6	46.329	75.249	0	1	-24.258	-14.098	-4.3914	-29.322	21.156	13.265	3.7607	29.775	-3.1027	-0.83302	-0.63069	0.45355	1627.7
16.31	1632	78	NaN	23.36	8.7783	-23.132	-164.53	24.821	14.492	-28.494	-796.38	1216.4	34.96	824.02	1073.6	45.937	76.088	0	1	-24.413	-14.252	-4.3879	-29.318	21.118	13.229	3.746	29.853	-3.2952	-1.0229	-0.64189	0.53461	1627.9
16.32	1633	78	NaN	23.348	8.7763	-23.154	-164.53	25.007	14.518	-28.515	-796.37	1216.4	35.039	824.17	1073.7	48.732	76.649	0	1	-24.57	-14.408	-4.3823	-29.313	21.102	13.221	3.7495	30.034	-3.4678	-1.1873	-0.6328	0.72085	1628
16.33	1634	78	NaN	23.327	8.7669	-23.161	-164.52	25.269	14.506	-28.636	-796.35	1216.4	35.059	824.51	1073.9	48.326	77.053	0	1	-24.734	-14.572	-4.3778	-29.308	21.077	13.23	3.7462	30.289	-3.6574	-1.3416	-0.63153	0.9811	1628.4
16.34	1635	78	NaN	23.314	8.7751	-23.176	-164.49	25.504	14.197	-28.67	-796.3	1216.4	34.313	824.76	1073.9	47.795	76.702	0	1	-24.848	-14.684	-4.3739	-29.304	21.089	13.284	3.7551	30.524	-3.7589	-1.3999	-0.61877	1.2199	1628.5
16.35	1636	78	NaN	23.299	8.7702	-23.184	-164.47	25.695	14.068	-28.722	-796.29	1216.3	34.021	825.02	1073.9	47.781	76.08	0	1	-24.814	-14.651	-4.371	-29.301	21.082	13.315	3.7535	30.712	-3.732	-1.3361	-0.61748	1.4101	1628.8
16.36	1637	78	NaN	23.284	8.76	-23.192	-164.46	25.868	14.072	-28.772	-796.31	1216.3	34.094	825.3	1074	46.859	75.154	0	1	-24.784	-14.621	-4.368	-29.299	21.064	13.32	3.7482	30.88	-3.7202	-1.301	-0.61985	1.581	1629.1
16.37	1638	78	NaN	23.272	8.7547	-23.204	-164.45	26.034	14.074	-28.804	-796.31	1216.3	34.177	825.58	1074.1	43.881	74.907	0	1	-24.74	-14.577	-4.3652	-29.296	21.048	13.33	3.7469	31.042	-3.6916	-1.2469	-0.61831	1.7459	1629.3
16.38	1639	78	NaN	23.261	8.7492	-23.214	-164.39	26.232	14.02	-28.845	-796.31	1216.3	34.039	825.8	1074.2	44.989	75.274	0	1	-24.629	-14.467	-4.3636	-29.294	21.041	13.391	3.7464	31.235	-3.5884	-1.0752	-0.61723	1.9407	1629.5
16.39	1640	78	NaN	23.24	8.7318	-23.22	-164.26	26.603	13.814	-28.901	-796.34	1216.3	33.32	825.9	1074.5	46.662	75.972	0	1	-24.519	-14.357	-4.3622	-29.293	21.043	13.543	3.7397	31.596	-3.4756	-0.81427	-0.62253	2.303	1629.6
16.4	1641	78	NaN	23.235	8.7234	-23.218	-164.29	26.615	13.933	-28.939	-796.31	1216.3	33.847	826.36	1074.4	45.366	76	0	1	-24.411	-14.25	-4.3616	-29.292	21.019	13.495	3.7307	31.608	-3.3928	-0.75483	-0.63091	2.316	1630.1
16.41	1642	78	NaN	23.222	8.7191	-23.221	-164.23	26.739	13.935	-28.966	-796.3	1216.3	33.842	826.58	1074.5	46.549	76.302	0	1	-24.194	-14.034	-4.3608	-29.291	21.006	13.55	3.7305	31.728	-3.1883	-0.48341	-0.63031	2.4364	1630.3
16.42	1643	78	NaN	23.216	8.7023	-23.225	-164.19	26.816	13.995	-28.996	-796.33	1216.3	33.987	826.83	1074.6	48.651	76.521	0	1	-23.942	-13.783	-4.36	-29.29	20.993	13.588	3.7172	31.801	-2.9484	-0.19508	-0.64276	2.5102	1630.6
16.43	1644	78	NaN	23.212	8.6971	-23.236	-164.15	26.881	14.078	-28.98	-796.33	1216.2	34.178	827.14	1074.6	47.283	75.959	0	1	-23.794	-13.635	-4.3592	-29.29	20.984	13.618	3.715	31.864	-2.8101	-0.017646	-0.64418	2.5739	1630.9
16.44	1645	78	NaN	23.207	8.6953	-23.248	-164.13	26.945	14.141	-28.961	-796.34	1216.2	34.281	827.41	1074.7	46.66	75.536	0	1	-23.635	-13.477	-4.3585	-29.289	20.977	13.64	3.7157	31.925	-2.6583	0.16316	-0.64279	2.6357	1631.1
16.45	1646	78	NaN	23.203	8.685	-23.249	-164.11	27.034	14.139	-28.982	-796.36	1216.2	34.152	827.55	1074.7	45.816	75.151	0	1	-23.471	-13.314	-4.358	-29.288	20.977	13.66	3.7081	32.011	-2.4948	0.34569	-0.64986	2.7223	1631.3
16.46	1647	78	NaN	23.201	8.6813	-23.241	-164.1	27.202	14.06	-29.011	-796.36	1216.2	33.741	827.63	1074.8	46.993	74.91	0	1	-23.345	-13.189	-4.3573	-29.288	20.988	13.688	3.708	32.175	-2.3574	0.49968	-0.64931	2.8873	1631.3
16.47	1648	78	NaN	23.205	8.6778	-23.23	-164.18	27.194	14.136	-29.037	-796.36	1216.2	34.03	827.89	1074.7	44.906	74.633	0	1	-23.219	-13.063	-4.3566	-29.287	20.982	13.6	3.7021	32.17	-2.2375	0.53697	-0.65452	2.8824	1631.6
16.48	1649	78	NaN	23.207	8.6768	-23.211	-164.21	27.24	14.137	-29.11	-796.35	1216.2	34.012	828.02	1074.7	45.457	75.084	0	1	-23.094	-12.938	-4.3558	-29.286	20.982	13.562	3.7006	32.217	-2.1118	0.62349	-0.65519	2.9303	1631.7
16.49	1650	78	NaN	23.207	8.6857	-23.224	-164.24	27.323	14.124	-29.084	-796.35	1216.2	33.918	828.06	1074.7	48.683	75.009	0	1	-22.841	-12.686	-4.3545	-29.285	20.986	13.539	3.7103	32.298	-1.8545	0.8531	-0.64426	3.0134	1631.8
16.5	1651	78	NaN	23.216	8.6902	-23.219	-164.28	27.358	14.135	-29.104	-796.34	1216.2	33.904	828.19	1074.7	46.339	75.276	0	1	-22.489	-12.336	-4.353	-29.283	20.994	13.501	3.7143	32.334	-1.4945	1.1649	-0.6387	3.0502	1631.9
16.51	1652	78	NaN	23.223	8.6982	-23.222	-164.3	27.372	14.156	-29.095	-796.33	1216.2	33.908	828.3	1074.7	46.406	74.866	0	1	-22.284	-12.132	-4.3514	-29.282	21.002	13.479	3.7223	32.348	-1.2812	1.347	-0.62911	3.0664	1632
16.52	1653	78	NaN	23.228	8.7083	-23.237	-164.3	27.394	14.165	-29.053	-796.3	1216.2	33.86	828.34	1074.7	46.001	75.101	0	1	-22.115	-11.964	-4.3505	-29.281	21.01	13.481	3.7334	32.369	-1.1047	1.5176	-0.61709	3.0881	1632
16.53	1654	78	NaN	23.236	8.7118	-23.24	-164.3	27.414	14.161	-29.062	-796.26	1216.2	33.759	828.37	1074.7	46.752	74.872	0	1	-21.99	-11.839	-4.3505	-29.281	21.022	13.487	3.7377	32.388	-0.96813	1.6481	-0.61279	3.1071	1632
16.54	1655	78	NaN	23.243	8.7237	-23.249	-164.28	27.437	14.158	-29.048	-796.21	1216.2	33.62	828.35	1074.8	46.792	73.911	0	1	-21.882	-11.732	-4.3513	-29.282	21.034	13.513	3.7511	32.41	-0.84768	1.7817	-0.60023	3.1283	1631.9
16.55	1656	78	NaN	23.245	8.7023	-23.239	-164.27	27.405	14.213	-29.128	-796.2	1216.2	33.631	828.39	1074.8	45.284	70.876	0	1	-21.776	-11.626	-4.3522	-29.283	21.033	13.522	3.7309	32.377	-0.74292	1.8958	-0.62126	3.094	1631.9
16.56	1657	78	NaN	23.251	8.6911	-23.242	-164.27	27.405	14.211	-29.144	-796.2	1216.2	33.517	828.39	1074.9	42.789	65.263	0	1	-21.616	-11.466	-4.3547	-29.285	21.043	13.522	3.7214	32.375	-0.57294	2.0558	-0.6333	3.0895	1631.9
16.57	1658	78	NaN	23.267	8.6844	-23.24	-164.26	27.406	14.236	-29.173	-796.13	1216.2	33.417	828.37	1074.9	43.345	63.891	0	1	-21.422	-11.274	-4.3576	-29.288	21.06	13.53	3.7161	32.374	-0.36223	2.2561	-0.64153	3.0857	1631.8
16.58	1659	78	NaN	23.271	8.6767	-23.251	-164.26	27.413	14.275	-29.184	-796.09	1216.2	33.374	828.35	1074.9	45.144	60.523	0	1	-21.186	-11.039	-4.3611	-29.292	21.066	13.531	3.7095	32.38	-0.12056	2.4927	-0.65158	3.0882	1631.8
16.59	1660	78	NaN	23.271	8.6701	-23.275	-164.26	27.432	14.305	-29.16	-796.07	1216.2	33.319	828.32	1074.9	43.152	58.505	0	1	-20.957	-10.81	-4.3637	-29.294	21.068	13.535	3.7041	32.398	0.11104	2.7248	-0.6596	3.1035	1631.7
16.6	1661	78	NaN	23.276	8.6603	-23.293	-164.26	27.457	14.33	-29.154	-796.05	1216.2	33.212	828.29	1075	42.914	53.235	0	1	-20.736	-10.591	-4.3668	-29.297	21.077	13.545	3.695	32.422	0.34049	2.9544	-0.67176	3.1246	1631.7
16.61	1662	78	NaN	23.276	8.6344	-23.294	-164.26	27.477	14.37	-29.246	-796.06	1216.2	33.132	828.3	1075	43.043	57.03	0	1	-20.531	-10.387	-4.3712	-29.302	21.077	13.539	3.669	32.442	0.54542	3.1521	-0.70222	3.1404	1631.7
16.62	1663	78	NaN	23.274	8.6319	-23.306	-164.26	27.513	14.39	-29.242	-796.04	1216.2	33.039	828.29	1075	42.272	55.033	0	1	-20.354	-10.211	-4.3753	-29.306	21.078	13.545	3.6675	32.477	0.72343	3.3349	-0.70784	3.1713	1631.6
16.63	1664	78	NaN	23.277	8.6255	-23.302	-164.24	27.567	14.397	-29.302	-796.02	1216.2	32.873	828.25	1075	42.224	63.352	0	1	-20.186	-10.042	-4.3793	-29.31	21.084	13.567	3.6619	32.53	0.89875	3.5246	-0.71739	3.2206	1631.6
16.64	1665	78	NaN	23.279	8.6306	-23.316	-164.18	27.675	14.336	-29.302	-795.99	1216.2	32.414	828.12	1075.1	42.986	64.527	0	1	-19.758	-9.6167	-4.3926	-29.323	21.103	13.645	3.6704	32.635	1.3448	4.0282	-0.72221	3.3118	1631.4
16.65	1666	78	NaN	23.283	8.6243	-23.323	-164.15	27.73	14.313	-29.323	-795.99	1216.2	32.191	828.08	1075.1	43.89	69.546	0	1	-19.364	-9.224	-4.4051	-29.336	21.113	13.681	3.6652	32.689	1.7497	4.4568	-0.7399	3.353	1631.3
16.66	1667	78	NaN	23.284	8.6191	-23.335	-164.16	27.721	14.392	-29.333	-796	1216.2	32.338	828.19	1075	43.102	71.783	0	1	-19.143	-9.0043	-4.4126	-29.343	21.109	13.664	3.6574	32.683	1.9663	4.66	-0.75524	3.3398	1631.5
16.67	1668	78	NaN	23.281	8.6248	-23.354	-164.16	27.75	14.468	-29.327	-795.98	1216.2	32.391	828.25	1075	43.214	72.618	0	1	-18.984	-8.8459	-4.4191	-29.35	21.105	13.668	3.6609	32.714	2.1205	4.8224	-0.75821	3.3643	1631.5
16.68	1669	78	NaN	23.274	8.632	-23.362	-164.11	27.858	14.433	-29.346	-795.95	1216.2	32.044	828.16	1075	43.68	75.015	0	1	-18.839	-8.7011	-4.4263	-29.357	21.109	13.726	3.6695	32.821	2.2705	5.0247	-0.75685	3.4638	1631.4
16.69	1670	78	NaN	23.265	8.6267	-23.371	-164.16	27.77	14.539	-29.357	-795.97	1216.2	32.444	828.36	1074.9	45.484	75.398	0	1	-18.67	-8.5331	-4.4374	-29.368	21.086	13.659	3.6591	32.738	2.4164	5.1257	-0.77838	3.3699	1631.6
16.7	1671	78	NaN	23.256	8.6347	-23.378	-164.17	27.749	14.541	-29.345	-795.96	1216.2	32.453	828.42	1074.8	45.115	75.875	0	1	-18.501	-8.365	-4.4486	-29.379	21.077	13.654	3.6649	32.719	2.576	5.2895	-0.78366	3.3396	1631.7
16.71	1672	78	NaN	23.238	8.6388	-23.39	-164.16	27.691	14.51	-29.335	-795.98	1216.2	32.406	828.54	1074.8	45.002	76.111	0	1	-18.332	-8.197	-4.4597	-29.39	21.061	13.665	3.666	32.663	2.729	5.4682	-0.79371	3.2732	1631.8
16.72	1673	78	NaN	23.22	8.6362	-23.393	-164.14	27.685	14.451	-29.344	-796	1216.2	32.23	828.55	1074.8	44.415	76.428	0	1	-18.244	-8.1087	-4.4662	-29.397	21.05	13.692	3.6636	32.658	2.8061	5.5832	-0.80258	3.2615	1631.9
16.73	1674	78	NaN	23.198	8.6294	-23.39	-164.08	27.7	14.376	-29.352	-796.04	1216.3	31.929	828.47	1074.9	43.608	76.632	0	1	-18.191	-8.056	-4.4715	-29.402	21.037	13.756	3.6588	32.671	2.8468	5.7002	-0.81271	3.2685	1631.8
16.74	1675	78	NaN	23.174	8.6203	-23.383	-164.03	27.693	14.315	-29.363	-796.09	1216.3	31.691	828.39	1074.9	46.131	76.309	0	1	-18.165	-8.0303	-4.4798	-29.41	21.021	13.817	3.6505	32.663	2.8564	5.7869	-0.82927	3.2527	1631.8
16.75	1676	78	NaN	23.152	8.6046	-23.367	-164.03	27.621	14.326	-29.399	-796.15	1216.3	31.795	828.42	1074.9	45.631	75.837	0	1	-18.139	-8.0046	-4.488	-29.418	20.995	13.817	3.6316	32.594	2.856	5.8123	-0.85643	3.176	1631.9
16.76	1677	78	NaN	23.129	8.579	-23.345	-164.06	27.463	14.436	-29.442	-796.25	1216.4	32.294	828.56	1074.7	45.57	73.413	0	1	-18.087	-7.953	-4.4964	-29.427	20.953	13.764	3.5999	32.442	2.8659	5.8106	-0.89652	3.0148	1632.1
16.77	1678	78	NaN	23.11	8.6021	-23.357	-164.02	27.444	14.38	-29.28	-796.25	1216.3	32.124	828.5	1074.7	46.622	72.017	0	1	-17.749	-7.6159	-4.5075	-29.438	20.946	13.813	3.6233	32.423	3.1969	6.197	-0.88423	2.985	1632.1
16.78	1679	78	NaN	23.097	8.6113	-23.369	-163.97	27.437	14.339	-29.147	-796.28	1216.3	31.971	828.38	1074.7	44.435	71.022	0	1	-17.41	-7.2787	-4.5187	-29.449	20.943	13.872	3.6335	32.415	3.5326	6.5931	-0.88512	2.9654	1632
16.79	1680	78	NaN	23.091	8.6042	-23.341	-163.92	27.393	14.333	-29.112	-796.35	1216.3	31.917	828.32	1074.7	43.526	64.257	0	1	-17.071	-6.9416	-4.5298	-29.46	20.94	13.933	3.627	32.371	3.8683	6.9917	-0.90277	2.9104	1632
16.8	1681	78	NaN	23.088	8.6	-23.316	-163.86	27.357	14.383	-29.073	-796.4	1216.3	32.004	828.26	1074.7	43.5	59.467	0	1	-16.92	-6.7912	-4.5405	-29.471	20.936	13.987	3.6229	32.334	4.0151	7.1956	-0.91766	2.8635	1632
16.81	1682	78	NaN	23.088	8.604	-23.301	-163.8	27.379	14.398	-28.991	-796.44	1216.3	31.953	828.14	1074.8	41.43	55.555	0	1	-16.902	-6.7727	-4.5506	-29.481	20.94	14.052	3.6285	32.355	4.0378	7.2792	-0.9221	2.8735	1631.9
16.82	1683	78	NaN	23.092	8.6066	-23.278	-163.74	27.412	14.389	-28.904	-796.48	1216.3	31.824	828	1074.9	43.717	55.905	0	1	-17.02	-6.89	-4.5523	-29.483	20.951	14.119	3.6337	32.385	3.9316	7.2295	-0.91857	2.9025	1631.8
16.83	1684	78	NaN	23.105	8.6006	-23.237	-163.7	27.37	14.451	-28.842	-796.54	1216.3	31.931	827.96	1074.9	42.267	56.656	0	1	-16.811	-6.682	-4.5598	-29.49	20.963	14.158	3.6288	32.342	4.1519	7.4756	-0.93095	2.8517	1631.8
16.84	1685	78	NaN	23.128	8.6087	-23.227	-163.67	27.33	14.495	-28.711	-796.54	1216.3	31.986	827.95	1074.9	41.554	54.762	0	1	-16.279	-6.152	-4.573	-29.503	20.988	14.189	3.6378	32.301	4.7095	8.0372	-0.93516	2.7975	1631.8
16.85	1686	78	NaN	23.137	8.6027	-23.203	-163.67	27.294	14.515	-28.678	-796.58	1216.3	32.046	827.98	1074.9	40.284	57.221	0	1	-16.168	-6.042	-4.5768	-29.507	20.997	14.186	3.6325	32.265	4.8287	8.1438	-0.94435	2.7572	1631.8
16.86	1687	78	NaN	23.152	8.5917	-23.183	-163.66	27.297	14.529	-28.647	-796.63	1216.3	32.036	827.92	1075	43.063	55.487	0	1	-16.109	-5.9836	-4.5804	-29.511	21.013	14.2	3.6227	32.266	4.9034	8.2166	-0.95765	2.7548	1631.8
16.87	1688	78	NaN	23.174	8.5887	-23.175	-163.65	27.29	14.52	-28.573	-796.67	1216.3	31.955	827.91	1075	44.393	54.232	0	1	-16.095	-5.9689	-4.5842	-29.515	21.04	14.214	3.6211	32.258	4.9452	8.2447	-0.96304	2.7432	1631.8
16.88	1689	78	NaN	23.195	8.5881	-23.157	-163.65	27.277	14.522	-28.527	-796.69	1216.4	31.927	827.95	1075.1	44.939	59.17	0	1	-16.035	-5.9095	-4.5893	-29.52	21.064	14.214	3.6208	32.244	5.0289	8.3047	-0.96841	2.7242	1631.9
16.89	1690	78	NaN	23.215	8.5926	-23.14	-163.67	27.251	14.545	-28.477	-796.71	1216.4	31.993	828.01	1075.1	43.847	63.056	0	1	-15.924	-5.7994	-4.5957	-29.526	21.083	14.2	3.6246	32.219	5.1586	8.4005	-0.97116	2.6928	1632
16.9	1691	78	NaN	23.232	8.6013	-23.128	-163.69	27.23	14.552	-28.43	-796.72	1216.4	32.033	828.09	1075	41.903	61.963	0	1	-15.793	-5.6691	-4.5974	-29.528	21.101	14.182	3.6319	32.199	5.3071	8.5129	-0.96551	2.6713	1632.1
16.91	1692	78	NaN	23.241	8.6011	-23.087	-163.69	27.268	14.492	-28.523	-796.7	1216.5	31.868	828.1	1075.1	43.608	59.996	0	1	-15.693	-5.5688	-4.5992	-29.53	21.112	14.18	3.6302	32.238	5.4193	8.6115	-0.96895	2.7088	1632.1
16.92	1693	78	NaN	23.253	8.627	-23.115	-163.67	27.328	14.471	-28.378	-796.69	1216.5	31.774	828.06	1075.1	44.22	53.496	0	1	-15.645	-5.5213	-4.6017	-29.532	21.133	14.205	3.6563	32.299	5.4875	8.6837	-0.94535	2.7664	1632
16.93	1694	78	NaN	23.261	8.6361	-23.102	-163.66	27.391	14.474	-28.398	-796.67	1216.5	31.761	828.05	1075	42.544	66.686	0	1	-15.181	-5.0591	-4.6059	-29.536	21.14	14.224	3.6624	32.364	5.9594	9.1651	-0.94347	2.8278	1632
16.94	1695	78	NaN	23.259	8.6549	-23.112	-163.64	27.45	14.434	-28.366	-796.62	1216.5	31.616	828.04	1075	45.331	71.552	0	1	-14.72	-4.5999	-4.6105	-29.541	21.145	14.243	3.681	32.423	6.4248	9.6427	-0.92951	2.8825	1631.9
16.95	1696	78	NaN	23.249	8.659	-23.118	-163.63	27.465	14.424	-28.371	-796.61	1216.5	31.579	828.09	1075	43.973	70.21	0	1	-14.497	-4.3784	-4.615	-29.545	21.136	14.253	3.6846	32.439	6.6382	9.8744	-0.93037	2.894	1631.9
16.96	1697	78	NaN	23.241	8.6553	-23.129	-163.63	27.468	14.447	-28.371	-796.61	1216.5	31.636	828.13	1075	43.356	70.518	0	1	-14.275	-4.1569	-4.6195	-29.55	21.126	14.257	3.6804	32.443	6.8509	10.1	-0.93905	2.8929	1632
16.97	1698	78	NaN	23.234	8.6463	-23.138	-163.62	27.481	14.466	-28.383	-796.6	1216.5	31.674	828.15	1075	46.163	70.6	0	1	-14.052	-3.9354	-4.624	-29.554	21.117	14.266	3.6713	32.456	7.0651	10.331	-0.95273	2.9018	1632
16.98	1699	78	NaN	23.22	8.628	-23.134	-163.59	27.493	14.461	-28.463	-796.59	1216.5	31.645	828.21	1075	46.259	70.676	0	1	-13.943	-3.8261	-4.6249	-29.555	21.102	14.291	3.6526	32.468	7.1591	10.465	-0.97222	2.9131	1632.1
16.99	1700	78	NaN	23.212	8.6328	-23.161	-163.57	27.512	14.457	-28.416	-796.56	1216.5	31.609	828.23	1075	43.532	71.698	0	1	-13.877	-3.7608	-4.6248	-29.555	21.096	14.314	3.6582	32.487	7.2189	10.553	-0.96668	2.9318	1632
17	1701	78	NaN	23.195	8.6043	-23.148	-163.53	27.565	14.42	-28.545	-796.55	1216.5	31.452	828.23	1075	45.114	71.109	0	1	-13.859	-3.7425	-4.6249	-29.555	21.08	14.357	3.6319	32.537	7.2214	10.614	-0.993	2.9821	1632
17.01	1702	78	NaN	23.185	8.6001	-23.145	-163.52	27.563	14.44	-28.583	-796.53	1216.5	31.512	828.26	1075	45.292	71.547	0	1	-13.825	-3.7088	-4.6247	-29.555	21.067	14.366	3.6276	32.535	7.2419	10.657	-0.99709	2.9798	1632
17.02	1703	78	NaN	23.175	8.5936	-23.166	-163.5	27.561	14.462	-28.579	-796.52	1216.5	31.592	828.3	1075	45.508	71.826	0	1	-13.78	-3.6644	-4.6246	-29.555	21.054	14.381	3.6217	32.532	7.2739	10.716	-1.0028	2.9774	1632.1
17.03	1704	78	NaN	23.16	8.5815	-23.176	-163.47	27.582	14.448	-28.631	-796.5	1216.5	31.562	828.29	1075.1	42.843	72.302	0	1	-13.713	-3.597	-4.6257	-29.556	21.038	14.412	3.6109	32.553	7.3256	10.815	-1.0148	2.9966	1632
17.04	1705	78	NaN	23.145	8.5631	-23.165	-163.43	27.615	14.408	-28.739	-796.49	1216.5	31.444	828.27	1075.1	46.138	70.764	0	1	-13.677	-3.5615	-4.6264	-29.557	21.024	14.444	3.5941	32.584	7.3471	10.883	-1.0323	3.0266	1632
17.05	1706	78	NaN	23.137	8.5454	-23.156	-163.42	27.639	14.391	-28.842	-796.51	1216.5	31.398	828.27	1075.2	43.925	61.956	0	1	-13.758	-3.6422	-4.626	-29.556	21.014	14.461	3.5781	32.606	7.2558	10.819	-1.0479	3.0494	1632
17.06	1707	78	NaN	23.129	8.5449	-23.163	-163.4	27.658	14.442	-28.9	-796.49	1216.5	31.552	828.23	1075.2	42.357	60.113	0	1	-13.77	-3.6542	-4.6241	-29.555	20.998	14.466	3.5788	32.624	7.2284	10.812	-1.0453	3.0698	1632
17.07	1708	78	NaN	23.131	8.5477	-23.182	-163.39	27.683	14.412	-28.901	-796.49	1216.5	31.479	828.25	1075.2	43.084	59.463	0	1	-13.761	-3.645	-4.6217	-29.552	21.003	14.478	3.5823	32.648	7.242	10.833	-1.0394	3.0963	1632
17.08	1709	78	NaN	23.131	8.5406	-23.181	-163.41	27.706	14.403	-28.972	-796.51	1216.5	31.472	828.23	1075.2	44.175	58.669	0	1	-13.845	-3.729	-4.62	-29.55	21.001	14.462	3.5747	32.672	7.1557	10.733	-1.0453	3.1216	1632
17.09	1710	78	NaN	23.129	8.5425	-23.199	-163.46	27.744	14.421	-29.01	-796.53	1216.5	31.514	828.2	1075.3	43.159	55.24	0	1	-13.944	-3.8279	-4.6169	-29.547	20.996	14.41	3.5771	32.71	7.0512	10.583	-1.0398	3.1624	1632
17.1	1711	78	NaN	23.132	8.545	-23.199	-163.51	27.773	14.424	-29.096	-796.52	1216.5	31.523	828.2	1075.3	44.468	58.487	0	1	-14.053	-3.9356	-4.6128	-29.543	20.995	14.349	3.5798	32.738	6.9427	10.414	-1.033	3.195	1632
17.11	1712	78	NaN	23.136	8.5582	-23.204	-163.6	27.754	14.441	-29.167	-796.5	1216.5	31.676	828.27	1075.2	43.934	57.95	0	1	-14.053	-3.9356	-4.6097	-29.54	20.992	14.26	3.5912	32.721	6.939	10.325	-1.0185	3.1812	1632
17.12	1713	78	NaN	23.135	8.5732	-23.219	-163.67	27.733	14.445	-29.201	-796.5	1216.6	31.82	828.33	1075.2	42.887	57.252	0	1	-14.053	-3.9359	-4.6065	-29.537	20.984	14.184	3.6043	32.702	6.9315	10.248	-1.0022	3.165	1632.1
17.13	1714	78	NaN	23.13	8.5701	-23.217	-163.67	27.775	14.38	-29.271	-796.51	1216.6	31.652	828.28	1075.2	42.82	56.462	0	1	-14.057	-3.9395	-4.6026	-29.533	20.982	14.183	3.602	32.743	6.9257	10.244	-1.0006	3.2102	1632.1
17.14	1715	78	NaN	23.125	8.5825	-23.23	-163.71	27.734	14.394	-29.344	-796.52	1216.6	31.827	828.33	1075.2	44.055	66.061	0	1	-14.103	-3.9856	-4.597	-29.528	20.969	14.13	3.6119	32.704	6.8663	10.144	-0.98509	3.1769	1632.1
17.15	1716	78	NaN	23.114	8.5975	-23.247	-163.74	27.71	14.377	-29.394	-796.53	1216.6	31.906	828.38	1075.1	46.046	69.451	0	1	-14.187	-4.0696	-4.5899	-29.52	20.953	14.101	3.6256	32.682	6.766	10.031	-0.96429	3.1615	1632.2
17.16	1717	78	NaN	23.108	8.5971	-23.246	-163.73	27.758	14.31	-29.487	-796.55	1216.6	31.737	828.31	1075.2	44.181	70.044	0	1	-14.265	-4.1473	-4.585	-29.515	20.95	14.112	3.6268	32.728	6.6849	9.9647	-0.95815	3.2126	1632.1
17.17	1718	78	NaN	23.096	8.6072	-23.253	-163.73	27.745	14.3	-29.576	-796.54	1216.6	31.761	828.27	1075.2	43.855	73.972	0	1	-14.391	-4.2724	-4.5797	-29.51	20.934	14.111	3.637	32.715	6.5436	9.8388	-0.94266	3.2052	1632.1
17.18	1719	78	NaN	23.086	8.5931	-23.239	-163.73	27.716	14.306	-29.752	-796.58	1216.6	31.82	828.26	1075.2	45.054	77.872	0	1	-14.578	-4.4587	-4.5738	-29.504	20.916	14.101	3.6223	32.687	6.3379	9.6422	-0.95151	3.1824	1632.1
17.19	1720	78	NaN	23.075	8.5766	-23.224	-163.73	27.699	14.292	-29.93	-796.62	1216.6	31.787	828.25	1075.2	45.241	79.131	0	1	-14.67	-4.5505	-4.5694	-29.5	20.899	14.09	3.6057	32.67	6.2292	9.5393	-0.96367	3.1702	1632.2
17.2	1721	78	NaN	23.056	8.5972	-23.249	-163.75	27.673	14.276	-29.949	-796.59	1216.6	31.745	828.24	1075.2	42.857	78.341	0	1	-14.75	-4.6299	-4.5651	-29.496	20.881	14.078	3.6267	32.644	6.1312	9.448	-0.93845	3.1484	1632.1
17.21	1722	78	NaN	23.034	8.6281	-23.3	-163.77	27.614	14.314	-29.839	-796.57	1216.6	31.868	828.25	1075.2	44.41	77.678	0	1	-14.914	-4.7937	-4.5577	-29.488	20.86	14.058	3.6575	32.585	5.9452	9.2648	-0.9002	3.0967	1632.1
17.22	1723	78	NaN	23.021	8.5753	-23.277	-163.78	27.615	14.306	-30.088	-796.69	1216.6	31.808	828.19	1075.2	45.929	77.774	0	1	-15.069	-4.9474	-4.5505	-29.481	20.839	14.041	3.6046	32.586	5.7703	9.0935	-0.9459	3.1046	1632.2
17.23	1724	78	NaN	23.004	8.581	-23.281	-163.8	27.572	14.335	-30.16	-796.66	1216.6	31.871	828.18	1075.2	43.229	77.908	0	1	-15.202	-5.0802	-4.5436	-29.474	20.818	14.013	3.6103	32.543	5.6159	8.9327	-0.93327	3.0688	1632.2
17.24	1725	78	NaN	22.99	8.5791	-23.272	-163.84	27.507	14.345	-30.294	-796.66	1216.6	31.887	828.18	1075.2	45.403	76.92	0	1	-15.357	-5.2344	-4.5375	-29.468	20.798	13.969	3.6073	32.479	5.4414	8.7348	-0.9302	3.0106	1632.2
17.25	1726	78	NaN	22.975	8.5815	-23.279	-163.87	27.453	14.37	-30.36	-796.66	1216.6	31.94	828.16	1075.2	43.008	72.202	0	1	-15.506	-5.3828	-4.5319	-29.462	20.779	13.936	3.6094	32.425	5.2731	8.5532	-0.92248	2.9624	1632.2
17.26	1727	78	NaN	22.958	8.6089	-23.312	-163.89	27.418	14.379	-30.318	-796.61	1216.6	31.95	828.12	1075.2	43.168	67.577	0	1	-15.635	-5.5109	-4.5271	-29.458	20.763	13.914	3.6377	32.389	5.1285	8.4028	-0.88932	2.9312	1632.1
17.27	1728	78	NaN	22.944	8.6421	-23.341	-163.91	27.397	14.367	-30.273	-796.55	1216.6	31.908	828.05	1075.2	43.962	67.492	0	1	-15.793	-5.6687	-4.5221	-29.453	20.753	13.898	3.6719	32.367	4.9595	8.2293	-0.85027	2.9142	1631.9
17.28	1729	78	NaN	22.942	8.6424	-23.336	-163.91	27.381	14.373	-30.335	-796.54	1216.6	31.932	828.01	1075.2	43.227	64.116	0	1	-15.961	-5.8356	-4.5172	-29.448	20.747	13.891	3.6722	32.351	4.786	8.0552	-0.84501	2.9033	1631.9
17.29	1730	78	NaN	22.942	8.6524	-23.35	-163.92	27.35	14.385	-30.332	-796.5	1216.5	31.979	828.01	1075.2	42.575	61.307	0	1	-16.294	-6.167	-4.5122	-29.443	20.745	13.887	3.6828	32.319	4.452	7.72	-0.82935	2.8767	1631.8
17.3	1731	78	NaN	22.942	8.6495	-23.348	-163.89	27.336	14.404	-30.403	-796.51	1216.5	32.034	827.94	1075.2	44.247	59.468	0	1	-16.832	-6.7029	-4.5087	-29.439	20.741	13.905	3.6802	32.305	3.9089	7.2019	-0.82854	2.8662	1631.8
17.31	1732	78	NaN	22.945	8.6545	-23.356	-163.87	27.364	14.38	-30.413	-796.48	1216.5	31.932	827.82	1075.2	42.341	56.86	0	1	-17.818	-7.685	-4.5094	-29.44	20.747	13.935	3.6862	32.332	2.9289	6.2498	-0.8232	2.8925	1631.6
17.32	1733	78	NaN	22.942	8.6417	-23.363	-163.83	27.374	14.347	-30.455	-796.5	1216.5	31.796	827.73	1075.3	42.654	59.641	0	1	-18.138	-8.0032	-4.5072	-29.438	20.747	13.977	3.6752	32.341	2.6098	5.9741	-0.832	2.9032	1631.5
17.33	1734	78	NaN	22.944	8.6393	-23.371	-163.81	27.347	14.341	-30.476	-796.48	1216.5	31.758	827.73	1075.3	42.76	62.396	0	1	-18.22	-8.0851	-4.5035	-29.434	20.749	13.996	3.6736	32.313	2.5294	5.9107	-0.82993	2.8786	1631.5
17.34	1735	78	NaN	22.945	8.6384	-23.368	-163.82	27.286	14.374	-30.522	-796.45	1216.5	31.854	827.79	1075.3	41.95	61.25	0	1	-18.36	-8.2246	-4.4982	-29.429	20.745	13.982	3.6722	32.252	2.3854	5.757	-0.82608	2.8232	1631.6
17.35	1736	78	NaN	22.939	8.6212	-23.354	-163.84	27.231	14.416	-30.621	-796.47	1216.5	31.957	827.83	1075.3	42.598	60.308	0	1	-18.425	-8.2891	-4.4947	-29.425	20.732	13.955	3.6551	32.197	2.3075	5.6664	-0.83961	2.7718	1631.6
17.36	1737	78	NaN	22.935	8.6153	-23.359	-163.87	27.239	14.404	-30.622	-796.46	1216.5	31.865	827.81	1075.3	43.604	59.128	0	1	-18.445	-8.3097	-4.4923	-29.423	20.732	13.931	3.6526	32.202	2.2867	5.6216	-0.83966	2.779	1631.6
17.37	1738	78	NaN	22.927	8.6141	-23.369	-163.95	27.152	14.425	-30.64	-796.42	1216.5	31.935	827.91	1075.3	43.362	59.411	0	1	-18.537	-8.4007	-4.4872	-29.418	20.72	13.846	3.6518	32.114	2.1835	5.4453	-0.83538	2.6966	1631.6
17.38	1739	78	NaN	22.909	8.6104	-23.385	-164.01	27.085	14.453	-30.625	-796.43	1216.5	32.013	827.98	1075.4	41.518	58.955	0	1	-18.659	-8.5226	-4.4813	-29.412	20.701	13.786	3.6489	32.046	2.0414	5.2634	-0.83239	2.6343	1631.7
17.39	1740	78	NaN	22.896	8.597	-23.38	-164.06	27.043	14.468	-30.684	-796.44	1216.5	31.991	827.99	1075.4	43.171	59.605	0	1	-18.788	-8.6511	-4.4771	-29.408	20.686	13.733	3.6369	32.003	1.8979	5.0818	-0.84024	2.5951	1631.8
17.4	1741	78	NaN	22.878	8.6011	-23.392	-164.12	26.959	14.536	-30.668	-796.41	1216.5	32.107	828.03	1075.4	43.287	59.789	0	1	-18.899	-8.7617	-4.4732	-29.404	20.665	13.665	3.642	31.918	1.7656	4.9029	-0.83127	2.514	1631.8
17.41	1742	78	NaN	22.858	8.6147	-23.413	-164.17	26.887	14.59	-30.608	-796.37	1216.5	32.166	828.07	1075.5	42.323	60.774	0	1	-18.994	-8.8561	-4.4697	-29.4	20.645	13.612	3.6568	31.845	1.6512	4.7564	-0.81288	2.445	1631.8
17.42	1743	78	NaN	22.841	8.6294	-23.428	-164.2	26.866	14.585	-30.555	-796.34	1216.5	32.04	828.07	1075.5	43.072	59.323	0	1	-19.016	-8.878	-4.4686	-29.399	20.635	13.594	3.6724	31.823	1.6184	4.7158	-0.79627	2.4239	1631.7
17.43	1744	78	NaN	22.827	8.6499	-23.439	-164.22	26.858	14.582	-30.487	-796.29	1216.5	31.93	828.05	1075.5	42.61	65.029	0	1	-19.075	-8.9362	-4.4672	-29.398	20.627	13.58	3.6924	31.815	1.552	4.6439	-0.77485	2.4174	1631.6
17.44	1745	78	NaN	22.818	8.6627	-23.443	-164.25	26.865	14.637	-30.449	-796.26	1216.5	32.003	828.06	1075.5	42.582	67.912	0	1	-19.169	-9.03	-4.4655	-29.396	20.616	13.545	3.7049	31.823	1.4475	4.5152	-0.76062	2.4269	1631.6
17.45	1746	78	NaN	22.801	8.657	-23.437	-164.25	26.957	14.69	-30.404	-796.26	1216.5	31.914	827.89	1075.5	43.101	70.823	0	1	-19.224	-9.0851	-4.4654	-29.396	20.603	13.555	3.7005	31.914	1.3792	4.4702	-0.76493	2.5182	1631.4
17.46	1747	78	NaN	22.792	8.6602	-23.439	-164.25	27.011	14.693	-30.309	-796.23	1216.4	31.796	827.82	1075.5	42.504	71.884	0	1	-19.248	-9.109	-4.4666	-29.397	20.602	13.563	3.7042	31.967	1.3539	4.4544	-0.76238	2.5695	1631.3
17.47	1748	78	NaN	22.785	8.6257	-23.423	-164.26	26.988	14.754	-30.251	-796.27	1216.4	31.888	827.85	1075.5	44.131	70.466	0	1	-19.212	-9.0725	-4.468	-29.399	20.594	13.546	3.6686	31.945	1.3822	4.4734	-0.79947	2.5467	1631.4
17.48	1749	78	NaN	22.787	8.571	-23.389	-164.27	26.963	14.788	-30.275	-796.36	1216.4	31.914	827.91	1075.4	44.187	69.352	0	1	-19.194	-9.0551	-4.4701	-29.401	20.594	13.533	3.6118	31.922	1.3998	4.4783	-0.85823	2.5217	1631.6
17.49	1750	78	NaN	22.793	8.5253	-23.361	-164.27	26.966	14.799	-30.289	-796.44	1216.5	31.85	827.93	1075.4	42.989	68.229	0	1	-19.198	-9.0588	-4.4727	-29.403	20.602	13.541	3.5655	31.926	1.4047	4.4822	-0.90727	2.5223	1631.7
17.5	1751	78	NaN	22.796	8.5041	-23.355	-164.26	26.985	14.829	-30.209	-796.46	1216.5	31.818	827.91	1075.4	44.712	67.423	0	1	-19.15	-9.0114	-4.4757	-29.406	20.609	13.558	3.5459	31.943	1.4586	4.5464	-0.92974	2.5366	1631.7
17.51	1752	78	NaN	22.798	8.4976	-23.357	-164.25	27.02	14.825	-30.11	-796.46	1216.4	31.723	827.87	1075.5	43.655	69.943	0	1	-19.126	-8.9874	-4.4784	-29.409	20.618	13.567	3.5415	31.976	1.4924	4.5794	-0.93688	2.5675	1631.6
17.52	1753	78	NaN	22.825	8.4486	-23.328	-164.28	26.97	14.899	-29.919	-796.54	1216.4	31.816	828.04	1075.5	45.668	69.906	0	1	-19.147	-9.008	-4.4806	-29.411	20.648	13.545	3.4935	31.925	1.5016	4.5366	-0.98712	2.5144	1631.9
17.53	1754	78	NaN	22.837	8.4762	-23.35	-164.28	27.015	14.87	-29.64	-796.48	1216.3	31.626	828.02	1075.5	45.467	70.765	0	1	-19.173	-9.0341	-4.4829	-29.413	20.678	13.561	3.5254	31.965	1.5046	4.5271	-0.95745	2.552	1631.7
17.54	1755	78	NaN	22.851	8.4738	-23.329	-164.29	27.028	14.901	-29.554	-796.47	1216.3	31.63	828.01	1075.6	46.162	70.319	0	1	-19.206	-9.0671	-4.4852	-29.416	20.694	13.553	3.5257	31.976	1.4879	4.4855	-0.95953	2.5604	1631.7
17.55	1756	78	NaN	22.875	8.4539	-23.299	-164.32	26.996	14.953	-29.498	-796.53	1216.3	31.709	828.09	1075.6	44.213	69.263	0	1	-19.259	-9.1195	-4.4873	-29.418	20.717	13.524	3.5073	31.943	1.4584	4.4049	-0.97995	2.5249	1631.9
17.56	1757	78	NaN	22.903	8.4393	-23.293	-164.34	26.959	14.998	-29.381	-796.61	1216.3	31.773	828.19	1075.6	44.307	68.202	0	1	-19.292	-9.153	-4.4895	-29.42	20.747	13.508	3.494	31.904	1.4547	4.3548	-0.9955	2.484	1632
17.57	1758	78	NaN	22.929	8.4381	-23.305	-164.34	26.96	15.019	-29.229	-796.67	1216.2	31.751	828.23	1075.6	45.553	68.187	0	1	-19.285	-9.1456	-4.4921	-29.423	20.78	13.513	3.4944	31.904	1.4948	4.3678	-0.99773	2.4809	1632.1
17.58	1759	78	NaN	22.955	8.4438	-23.304	-164.34	26.995	15.009	-29.102	-796.73	1216.2	31.624	828.22	1075.6	44.041	71.039	0	1	-19.26	-9.1206	-4.4953	-29.426	20.815	13.521	3.5018	31.937	1.5553	4.4005	-0.99348	2.5116	1632.1
17.59	1760	78	NaN	22.973	8.4576	-23.317	-164.34	26.973	15.021	-28.94	-796.78	1216.2	31.613	828.29	1075.6	42.119	72.458	0	1	-19.242	-9.1025	-4.4981	-29.429	20.839	13.523	3.5166	31.914	1.5971	4.4205	-0.98149	2.4858	1632.3
17.6	1761	78	NaN	22.989	8.4587	-23.285	-164.34	26.923	15.019	-28.975	-796.82	1216.3	31.608	828.41	1075.6	44.947	73.988	0	1	-19.256	-9.1171	-4.4994	-29.43	20.855	13.528	3.5158	31.866	1.5982	4.4106	-0.98354	2.4359	1632.4
17.61	1762	78	NaN	23	8.4788	-23.277	-164.33	26.878	15.036	-28.917	-796.82	1216.3	31.665	828.53	1075.6	44.245	73.309	0	1	-19.309	-9.1692	-4.5013	-29.432	20.865	13.535	3.534	31.822	1.5565	4.3655	-0.96725	2.3907	1632.6
17.62	1763	78	NaN	23.001	8.4881	-23.266	-164.29	26.903	15.003	-28.884	-796.87	1216.3	31.497	828.57	1075.6	42.844	73.791	0	1	-19.441	-9.3008	-4.5046	-29.435	20.873	13.58	3.5436	31.848	1.4324	4.2792	-0.96099	2.4125	1632.6
17.63	1764	78	NaN	23.004	8.4929	-23.269	-164.25	26.93	14.986	-28.82	-796.94	1216.3	31.366	828.61	1075.6	44.493	73.879	0	1	-19.395	-9.2553	-4.5073	-29.438	20.883	13.628	3.5486	31.874	1.4883	4.3727	-0.95872	2.4366	1632.7
17.64	1765	78	NaN	23.004	8.4979	-23.274	-164.22	26.932	15.004	-28.764	-796.99	1216.3	31.349	828.67	1075.6	44.162	73.634	0	1	-19.339	-9.1992	-4.5093	-29.44	20.887	13.658	3.553	31.877	1.5477	4.4583	-0.95634	2.4376	1632.9
17.65	1766	78	NaN	22.996	8.5042	-23.26	-164.2	26.939	15.026	-28.779	-797.02	1216.3	31.321	828.7	1075.5	44.781	69.034	0	1	-19.434	-9.2939	-4.5093	-29.44	20.879	13.682	3.5585	31.884	1.4448	4.3884	-0.95081	2.4445	1632.9
17.66	1767	78	NaN	22.996	8.5182	-23.248	-164.16	26.961	15.061	-28.769	-797.05	1216.3	31.275	828.68	1075.6	43.206	65.859	0	1	-19.436	-9.2963	-4.5108	-29.441	20.881	13.723	3.5721	31.908	1.4447	4.4271	-0.93865	2.4663	1632.9
17.67	1768	78	NaN	22.996	8.5153	-23.251	-164.14	26.975	15.067	-28.748	-797.12	1216.3	31.191	828.67	1075.6	42.389	68.251	0	1	-19.379	-9.2391	-4.5127	-29.443	20.884	13.746	3.5704	31.92	1.5052	4.5069	-0.94232	2.4768	1633
17.68	1769	78	NaN	22.999	8.5176	-23.238	-164.13	26.938	15.096	-28.785	-797.14	1216.3	31.186	828.72	1075.6	42.039	65.717	0	1	-19.232	-9.0924	-4.5125	-29.443	20.886	13.759	3.5727	31.883	1.6548	4.6671	-0.93981	2.4401	1633
17.69	1770	78	NaN	23	8.5248	-23.232	-164.13	26.887	15.153	-28.806	-797.17	1216.4	31.259	828.74	1075.6	45.261	66.811	0	1	-19.105	-8.9662	-4.5128	-29.443	20.884	13.753	3.5806	31.831	1.7791	4.7866	-0.93221	2.3877	1633.1
17.7	1771	78	NaN	23.01	8.5411	-23.231	-164.15	26.779	15.22	-28.817	-797.16	1216.4	31.36	828.81	1075.6	41.98	65.335	0	1	-19.064	-8.9258	-4.5146	-29.445	20.89	13.732	3.5966	31.724	1.826	4.806	-0.91796	2.2785	1633.2
17.71	1772	78	NaN	23.023	8.5602	-23.249	-164.17	26.682	15.26	-28.78	-797.16	1216.4	31.394	828.85	1075.6	42.597	64.499	0	1	-19.038	-8.8997	-4.5149	-29.445	20.903	13.711	3.6156	31.626	1.8652	4.8116	-0.89927	2.1808	1633.2
17.72	1773	78	NaN	23.029	8.5713	-23.269	-164.19	26.629	15.267	-28.747	-797.17	1216.3	31.342	828.83	1075.6	44.096	65.39	0	1	-19.017	-8.8789	-4.5144	-29.445	20.912	13.693	3.6276	31.573	1.895	4.8143	-0.88678	2.1283	1633.2
17.73	1774	78	NaN	23.029	8.5708	-23.256	-164.22	26.561	15.272	-28.836	-797.19	1216.4	31.27	828.83	1075.6	41.54	69.63	0	1	-18.973	-8.8349	-4.5138	-29.444	20.912	13.665	3.6275	31.504	1.9392	4.8305	-0.88632	2.06	1633.2
17.74	1775	78	NaN	23.034	8.5758	-23.25	-164.25	26.454	15.25	-28.89	-797.19	1216.4	31.168	828.83	1075.6	43.773	70.439	0	1	-18.935	-8.7971	-4.5135	-29.444	20.919	13.632	3.6296	31.4	1.984	4.8346	-0.8839	1.9559	1633.2
17.75	1776	78	NaN	23.042	8.5914	-23.27	-164.27	26.402	15.316	-28.85	-797.16	1216.3	31.305	828.78	1075.6	43.536	70.487	0	1	-18.902	-8.7642	-4.5134	-29.444	20.923	13.607	3.6461	31.348	2.0208	4.8423	-0.86734	1.9039	1633.1
17.76	1777	78	NaN	23.047	8.5853	-23.261	-164.28	26.373	15.272	-28.916	-797.14	1216.3	31.132	828.72	1075.5	43.936	70.1	0	1	-18.814	-8.6764	-4.5126	-29.443	20.932	13.605	3.639	31.319	2.1186	4.9285	-0.87366	1.8757	1633
17.77	1778	78	NaN	23.048	8.5699	-23.255	-164.28	26.293	15.286	-28.988	-797.13	1216.3	31.102	828.71	1075.5	42.515	68.731	0	1	-18.728	-8.5914	-4.5118	-29.442	20.932	13.6	3.6218	31.241	2.2033	5.0081	-0.89003	1.7988	1633
17.78	1779	78	NaN	23.051	8.5631	-23.264	-164.29	26.224	15.324	-28.995	-797.13	1216.3	31.141	828.67	1075.4	42.22	68.991	0	1	-18.692	-8.5549	-4.5107	-29.441	20.933	13.594	3.6136	31.173	2.241	5.0386	-0.8971	1.7322	1633
17.79	1780	78	NaN	23.056	8.5557	-23.267	-164.29	26.172	15.355	-29.033	-797.12	1216.3	31.151	828.6	1075.4	43.535	69.237	0	1	-18.668	-8.5314	-4.5093	-29.44	20.936	13.591	3.6049	31.123	2.2677	5.0594	-0.90436	1.6835	1632.9
17.8	1781	78	NaN	23.06	8.5372	-23.251	-164.29	26.107	15.371	-29.161	-797.11	1216.3	31.1	828.52	1075.4	41.741	68.336	0	1	-18.657	-8.5204	-4.5076	-29.438	20.937	13.59	3.5847	31.059	2.2801	5.0701	-0.92287	1.621	1632.8
17.81	1782	78	NaN	23.067	8.5346	-23.267	-164.29	26.052	15.328	-29.163	-797.08	1216.3	30.93	828.49	1075.3	41.943	68.708	0	1	-18.6	-8.4632	-4.5024	-29.433	20.95	13.592	3.5813	31.006	2.3501	5.1286	-0.9211	1.5728	1632.8
17.82	1783	78	NaN	23.073	8.5388	-23.264	-164.3	26.007	15.349	-29.19	-797.05	1216.3	30.97	828.47	1075.3	41.435	66.997	0	1	-18.714	-8.577	-4.4857	-29.416	20.954	13.581	3.5843	30.962	2.2398	5.0041	-0.90137	1.5457	1632.7
17.83	1784	78	NaN	23.072	8.5172	-23.265	-164.35	25.86	15.428	-29.309	-797.06	1216.3	31.13	828.45	1075.3	41.71	67.032	0	1	-19.067	-8.9287	-4.453	-29.383	20.943	13.521	3.5632	30.814	1.8755	4.5924	-0.88977	1.4305	1632.7
17.84	1785	78	NaN	23.085	8.5216	-23.296	-164.4	25.651	15.735	-29.283	-797.04	1216.3	31.909	828.52	1075.4	43.119	67.394	0	1	-19.041	-8.9024	-4.4465	-29.377	20.929	13.442	3.5723	30.6	1.8881	4.5394	-0.87421	1.2233	1632.8
17.85	1786	78	NaN	23.092	8.5303	-23.319	-164.47	25.429	15.828	-29.3	-796.99	1216.3	32.119	828.57	1075.5	43.207	66.755	0	1	-18.958	-8.8203	-4.4438	-29.374	20.928	13.371	3.5831	30.377	1.9698	4.5504	-0.86071	1.0023	1632.8
17.86	1787	78	NaN	23.096	8.5089	-23.304	-164.52	25.216	15.786	-29.482	-796.99	1216.3	31.98	828.6	1075.4	43.791	64.039	0	1	-18.95	-8.8116	-4.439	-29.369	20.931	13.313	3.5607	30.164	1.9816	4.5009	-0.87831	0.79432	1632.8
17.87	1788	78	NaN	23.103	8.4742	-23.276	-164.56	25.019	15.76	-29.698	-797.02	1216.3	31.878	828.65	1075.4	43.881	64.931	0	1	-18.92	-8.7824	-4.4282	-29.359	20.934	13.273	3.5251	29.969	2.0138	4.4903	-0.90314	0.60996	1632.9
17.88	1789	78	NaN	23.105	8.4827	-23.296	-164.58	24.851	15.649	-29.71	-796.97	1216.3	31.5	828.67	1075.4	42.201	65.446	0	1	-18.85	-8.7127	-4.408	-29.338	20.949	13.263	3.5345	29.799	2.0985	4.5502	-0.87348	0.46064	1632.9
17.89	1790	78	NaN	23.1	8.4896	-23.308	-164.6	24.697	15.475	-29.752	-796.92	1216.3	30.963	828.7	1075.5	43.142	63.859	0	1	-18.82	-8.6831	-4.3914	-29.322	20.961	13.263	3.5447	29.641	2.1405	4.5798	-0.84675	0.31955	1632.8
17.9	1791	78	NaN	23.091	8.4947	-23.318	-164.58	24.5	15.5	-29.784	-796.89	1216.3	30.88	828.65	1075.6	43.491	64.061	0	1	-18.807	-8.6697	-4.375	-29.305	20.954	13.283	3.5506	29.444	2.1466	4.6137	-0.82441	0.13822	1632.8
17.91	1792	78	NaN	23.069	8.5278	-23.344	-164.63	24.149	15.552	-29.767	-796.76	1216.3	30.927	828.84	1075.6	42.786	63.011	0	1	-18.814	-8.677	-4.3572	-29.288	20.931	13.233	3.5851	29.092	2.1162	4.556	-0.77208	-0.19596	1632.8
17.92	1793	78	NaN	23.059	8.5011	-23.33	-164.68	23.871	15.583	-29.936	-796.76	1216.3	30.938	829	1075.6	44.872	62.449	0	1	-18.805	-8.668	-4.3397	-29.27	20.915	13.179	3.5585	28.814	2.1097	4.5106	-0.78122	-0.45623	1633
17.93	1794	78	NaN	23.051	8.4702	-23.313	-164.7	23.678	15.573	-30.102	-796.79	1216.3	30.826	829.07	1075.6	43.425	61.664	0	1	-18.791	-8.6534	-4.3224	-29.253	20.905	13.158	3.5274	28.621	2.1139	4.5044	-0.79502	-0.63206	1633.1
17.94	1795	78	NaN	23.035	8.4843	-23.33	-164.7	23.484	15.53	-30.099	-796.7	1216.3	30.621	829.11	1075.6	43.682	61.217	0	1	-18.471	-8.3351	-4.296	-29.226	20.896	13.159	3.5414	28.427	2.425	4.8239	-0.75459	-0.79985	1633
17.95	1796	78	NaN	23.02	8.5214	-23.371	-164.72	23.255	15.477	-29.995	-796.54	1216.2	30.41	829.16	1075.5	42.571	60.154	0	1	-18.285	-8.1495	-4.2722	-29.203	20.892	13.154	3.5783	28.198	2.6075	5.0045	-0.6939	-1.0049	1632.9
17.96	1797	78	NaN	23.018	8.5095	-23.381	-164.73	23.097	15.429	-30.036	-796.52	1216.2	30.245	829.18	1075.5	43.242	59.808	0	0	-18.701	-8.5639	-4.2622	-29.193	20.895	13.148	3.5663	28.041	2.194	4.5842	-0.6959	-1.1521	1632.9
17.97	1798	78	NaN	23.019	8.5142	-23.395	-164.73	22.944	15.404	-30.035	-796.45	1216.2	30.154	829.26	1075.5	42.859	58.673	0	0	-18.91	-8.7724	-4.2434	-29.174	20.899	13.148	3.5712	27.887	1.9889	4.3752	-0.67222	-1.2872	1632.9
17.98	1799	78	NaN	23.022	8.4999	-23.399	-164.75	22.785	15.356	-30.091	-796.41	1216.2	30.023	829.37	1075.5	42.578	58.617	0	0	-19.036	-8.8977	-4.2221	-29.153	20.905	13.137	3.5565	27.728	1.8687	4.2392	-0.66556	-1.4244	1633
17.99	1800	78	NaN	23.026	8.4861	-23.405	-164.75	22.593	15.303	-30.153	-796.35	1216.2	29.882	829.5	1075.4	42.81	60.298	0	0	-19.169	-9.0297	-4.2075	-29.138	20.911	13.133	3.5422	27.537	1.7429	4.1032	-0.66525	-1.6009	1633
18	1801	78	NaN	23.029	8.4812	-23.417	-164.74	22.455	15.235	-30.178	-796.3	1216.2	29.675	829.55	1075.4	42.905	57.129	0	0	-19.301	-9.1618	-4.1929	-29.123	20.92	13.15	3.5378	27.398	1.6192	3.9878	-0.65505	-1.7254	1633
18.01	1802	78	NaN	23.032	8.4785	-23.427	-164.73	22.328	15.209	-30.192	-796.25	1216.1	29.601	829.61	1075.4	40.347	56.934	0	0	-19.434	-9.2938	-4.1783	-29.109	20.926	13.16	3.5354	27.271	1.4919	3.8657	-0.64287	-1.8378	1633
18.02	1803	78	NaN	23.036	8.47	-23.433	-164.74	22.17	15.238	-30.228	-796.19	1216.1	29.698	829.7	1075.4	43.516	58.616	0	0	-19.408	-9.268	-4.169	-29.1	20.925	13.151	3.5263	27.114	1.5169	3.8833	-0.6427	-1.986	1633.1
18.03	1804	78	NaN	23.036	8.4579	-23.444	-164.74	22.03	15.251	-30.269	-796.14	1216.1	29.705	829.73	1075.4	44.216	56.284	0	0	-19.339	-9.199	-4.1621	-29.093	20.923	13.15	3.5144	26.974	1.5847	3.9511	-0.64771	-2.119	1633
18.04	1805	78	NaN	23.038	8.4562	-23.469	-164.75	21.958	15.246	-30.253	-796.09	1216.1	29.659	829.74	1075.3	41.532	58.138	0	0	-19.504	-9.3638	-4.1533	-29.084	20.927	13.143	3.5123	26.902	1.4234	3.7794	-0.64104	-2.1816	1633
18.05	1806	78	NaN	23.038	8.454	-23.484	-164.77	21.877	15.253	-30.249	-796.04	1216.1	29.673	829.78	1075.3	41.408	56.734	0	0	-19.64	-9.4992	-4.1473	-29.078	20.927	13.123	3.5092	26.822	1.2866	3.6237	-0.63813	-2.2556	1633
18.06	1807	78	NaN	23.04	8.4403	-23.476	-164.78	21.841	15.245	-30.323	-795.99	1216	29.613	829.77	1075.3	42.371	56.52	0	0	-19.758	-9.6163	-4.1434	-29.074	20.929	13.109	3.4953	26.786	1.1714	3.493	-0.64803	-2.2876	1632.9
18.07	1808	78	NaN	23.037	8.4226	-23.481	-164.79	21.839	15.218	-30.367	-795.96	1216	29.464	829.69	1075.3	42.519	57.685	0	0	-19.967	-9.8251	-4.1418	-29.072	20.929	13.107	3.4774	26.784	0.96179	3.2815	-0.6644	-2.2879	1632.8
18.08	1809	78	NaN	23.03	8.4104	-23.493	-164.8	21.833	15.196	-30.375	-795.92	1216	29.35	829.66	1075.3	42.014	54.743	0	0	-20.13	-9.9868	-4.1409	-29.071	20.926	13.096	3.4644	26.779	0.79652	3.1091	-0.67653	-2.2921	1632.8
18.09	1810	78	NaN	23.023	8.3987	-23.499	-164.82	21.828	15.193	-30.383	-795.89	1216	29.298	829.65	1075.2	44.027	56.93	0	0	-20.242	-10.098	-4.1406	-29.071	20.92	13.081	3.4516	26.775	0.67872	2.9831	-0.68906	-2.2963	1632.7
18.1	1811	78	NaN	23.013	8.3783	-23.504	-164.82	21.837	15.209	-30.397	-795.89	1216	29.258	829.6	1075.2	45.243	55.619	0	0	-20.345	-10.201	-4.1419	-29.072	20.911	13.078	3.4308	26.784	0.56593	2.8773	-0.71106	-2.2879	1632.7
18.11	1812	78	NaN	22.996	8.36	-23.52	-164.83	21.817	15.237	-30.358	-795.84	1216	29.25	829.61	1075.2	41.753	55.509	0	0	-20.44	-10.296	-4.1443	-29.075	20.896	13.072	3.4117	26.765	0.4551	2.7762	-0.73258	-2.3097	1632.6
18.12	1813	78	NaN	22.985	8.3583	-23.527	-164.82	21.839	15.21	-30.329	-795.79	1216	29.113	829.58	1075.2	41.419	56.186	0	0	-20.525	-10.38	-4.1461	-29.077	20.89	13.084	3.4107	26.787	0.36508	2.7033	-0.73538	-2.2898	1632.5
18.13	1814	78	NaN	22.975	8.3484	-23.53	-164.8	21.847	15.232	-30.313	-795.77	1216	29.096	829.53	1075.2	42.765	56.51	0	0	-20.603	-10.458	-4.1488	-29.079	20.881	13.104	3.4005	26.795	0.27844	2.6464	-0.74828	-2.2842	1632.5
18.14	1815	78	NaN	22.967	8.3402	-23.532	-164.79	21.858	15.209	-30.269	-795.74	1216	28.96	829.52	1075.2	42.982	56.42	0	0	-20.673	-10.527	-4.1527	-29.083	20.88	13.123	3.3925	26.805	0.20785	2.5958	-0.7602	-2.278	1632.4
[truncated: 61,081 more rows]
