# Supplementary material for: Speech, movement, and gaze behaviours during dyadic conversation in noise
Source: Sci Rep. 2019 Jul 18;9:10451. doi: 10.1038/s41598-019-46416-0 (PMC6639257; doi:10.1038/s41598-019-46416-0)
Supplement: Supplementary file 1 — All data [file 41598_2019_46416_MOESM1_ESM.zip › dyad11conv1.txt]

timestamps	sample	levels (dB)	level change	talker 1	talker 1	talker 1	talker 2	talker 2	talker 2	talker 1	talker 1	talker 1	talker 2	talker 2	talker 2	talker 1	talker 2	talker 1	talker 2	talker 1	talker 2	talker 1	talker 2	talker 1	talker 2	talker 1	talker 2	talker 1	talker 2	talker 1	talker 2	talker 1 and 2
timestamps	sample	levels (dB)	(dB)	yaw	pitch	roll	yaw	pitch	roll	x (mm)	y (mm)	z (mm)	x (mm)	y (mm)	z (mm)	rms (volts)	rms (volts)	talking	talking	eye phi (deg)	eye phi (deg)	eye theta (deg)	eye theta (deg)	yaw re t2	yaw re t1	pitch re t2	pitch re t1	gaze yaw re t2	gaze yaw re t1	gaze pitch re t2	gaze pitch re t1	distance
0	1	60	NaN	5.8696	29.53	13.91	-183.45	11.85	5.7628	13.65	-711.45	1120.3	25.606	814.21	1122.2	45.459	61.148	0	0	-16.981	15.332	-22.197	-11.411	5.4206	-3.9038	29.602	11.778	-11.561	11.428	7.4047	0.36765	1525.7
0.01	2	60	NaN	5.8566	29.433	13.847	-183.44	11.835	5.766	13.648	-711.05	1120.4	25.608	814.26	1122.2	55.404	68.082	0	1	-16.906	15.251	-22.196	-11.409	5.4074	-3.8932	29.502	11.766	-11.499	11.358	7.3061	0.35678	1525.4
0.02	3	60	NaN	5.8293	29.263	13.735	-183.42	11.817	5.7799	13.558	-710.5	1120.5	25.598	814.29	1122.2	54.478	66.334	0	1	-16.865	15.208	-22.195	-11.409	5.377	-3.8764	29.325	11.755	-11.488	11.331	7.1298	0.34595	1524.8
0.03	4	60	NaN	5.7882	29.123	13.61	-183.41	11.79	5.7766	13.487	-710.02	1120.7	25.529	814.3	1122.2	53.677	66.431	0	1	-16.878	15.222	-22.195	-11.409	5.3355	-3.8615	29.179	11.733	-11.543	11.36	6.984	0.3242	1524.4
0.04	5	60	NaN	5.7623	28.993	13.464	-183.4	11.751	5.813	13.511	-709.61	1120.8	25.58	814.35	1122.2	51.564	65.835	0	1	-16.871	15.214	-22.195	-11.408	5.3086	-3.8567	29.046	11.698	-11.562	11.357	6.8512	0.29008	1524
0.05	6	60	NaN	5.7373	28.871	13.32	-183.4	11.712	5.8438	13.523	-709.21	1120.9	25.629	814.41	1122.2	47.559	66.818	0	1	-16.858	15.2	-22.194	-11.407	5.2821	-3.8546	28.921	11.663	-11.576	11.345	6.7269	0.25605	1523.7
0.06	7	60	NaN	5.6963	28.774	13.187	-183.39	11.685	5.8491	13.473	-708.8	1121	25.604	814.43	1122.2	46.419	66.811	0	1	-16.865	15.207	-22.194	-11.407	5.24	-3.8458	28.819	11.64	-11.625	11.361	6.6245	0.23301	1523.3
0.07	8	60	NaN	5.6456	28.695	13.044	-183.37	11.669	5.8855	13.426	-708.31	1121.1	25.648	814.43	1122.2	54.708	65.583	0	1	-16.878	15.222	-22.195	-11.408	5.1858	-3.8325	28.736	11.629	-11.693	11.389	6.541	0.22034	1522.8
0.08	9	60	NaN	5.5578	28.606	12.902	-183.36	11.655	5.8741	13.207	-707.65	1121.3	25.57	814.46	1122.3	57.707	64.851	0	1	-16.895	15.239	-22.195	-11.409	5.0924	-3.8235	28.643	11.618	-11.802	11.416	6.4478	0.20956	1522.2
0.09	10	60	NaN	5.4595	28.48	12.798	-183.34	11.641	5.9264	12.972	-707.07	1121.2	25.651	814.5	1122.3	60.236	64.359	1	1	-16.921	15.268	-22.195	-11.409	4.982	-3.8182	28.52	11.6	-11.939	11.449	6.3244	0.19173	1521.6
0.1	11	60	NaN	5.4425	28.402	12.707	-183.32	11.65	5.9333	13.022	-706.72	1121.1	25.617	814.47	1122.3	61.71	66.016	1	1	-16.957	15.306	-22.195	-11.409	4.9681	-3.7953	28.447	11.605	-11.989	11.511	6.2517	0.19634	1521.2
0.11	12	60	NaN	5.4821	28.332	12.606	-183.31	11.643	5.9143	13.272	-706.39	1120.9	25.532	814.5	1122.3	61.673	66.453	1	1	-16.999	15.351	-22.196	-11.409	5.0203	-3.7675	28.384	11.592	-11.979	11.583	6.1885	0.1827	1520.9
0.12	13	60	NaN	5.508	28.259	12.582	-183.29	11.638	5.8982	13.325	-706.08	1120.8	25.455	814.53	1122.3	61.596	67.218	1	1	-17.044	15.398	-22.196	-11.41	5.051	-3.7489	28.316	11.581	-11.993	11.65	6.1196	0.17124	1520.7
0.13	14	60	NaN	5.5089	28.178	12.627	-183.28	11.633	5.9112	13.195	-705.81	1120.7	25.458	814.55	1122.3	61.043	67.787	1	1	-17.094	15.451	-22.198	-11.411	5.0467	-3.7438	28.238	11.572	-12.047	11.708	6.0405	0.16089	1520.4
0.14	15	60	NaN	5.5036	28.093	12.71	-183.28	11.623	5.9174	12.994	-705.55	1120.6	25.441	814.58	1122.3	58.698	67.471	1	1	-17.137	15.497	-22.199	-11.412	5.0345	-3.7452	28.156	11.56	-12.102	11.752	5.9568	0.14738	1520.2
0.15	16	60	NaN	5.5141	27.988	12.794	-183.27	11.607	5.886	12.832	-705.29	1120.6	25.312	814.59	1122.3	56.734	66.226	1	1	-17.163	15.525	-22.2	-11.413	5.0437	-3.7423	28.052	11.543	-12.119	11.783	5.852	0.13034	1519.9
0.16	17	60	NaN	5.559	27.804	12.801	-183.27	11.584	5.9108	12.982	-705.06	1120.5	25.336	814.61	1122.3	52.906	63.242	1	1	-17.185	15.548	-22.2	-11.414	5.0932	-3.7334	27.871	11.517	-12.091	11.815	5.6707	0.10316	1519.7
0.17	18	60	NaN	5.5885	27.624	12.776	-183.28	11.567	5.9497	13.17	-705.01	1120.4	25.411	814.65	1122.2	42.7	59.806	1	1	-17.202	15.567	-22.2	-11.414	5.127	-3.7368	27.694	11.496	-12.075	11.83	5.4937	0.082437	1519.7
0.18	19	60	NaN	5.6474	27.38	12.735	-183.28	11.581	5.9695	13.515	-704.93	1120.3	25.444	814.64	1122.3	36.335	55.745	1	1	-17.189	15.553	-22.188	-11.401	5.1976	-3.7341	27.455	11.506	-11.991	11.819	5.2673	0.10445	1519.6
0.19	20	60	NaN	5.6442	27.249	12.802	-183.29	11.585	5.9572	13.399	-704.83	1120.3	25.376	814.64	1122.3	23.649	45.705	1	1	-17.172	15.534	-22.179	-11.392	5.1926	-3.7417	27.323	11.511	-11.979	11.793	5.1444	0.11879	1519.5
0.2	21	60	NaN	5.6329	27.148	12.873	-183.3	11.599	5.9633	13.242	-704.73	1120.5	25.37	814.64	1122.3	29.488	45.772	1	1	-17.149	15.51	-22.175	-11.388	5.1756	-3.7561	27.219	11.528	-11.973	11.754	5.0439	0.13986	1519.4
0.21	22	60	NaN	5.6292	27.05	12.936	-183.3	11.626	5.9949	13.105	-704.62	1120.6	25.436	814.6	1122.4	23.649	45.799	1	1	-17.154	15.515	-22.174	-11.388	5.1642	-3.7685	27.116	11.559	-11.989	11.747	4.9415	0.17129	1519.3
0.22	23	60	NaN	5.6465	26.911	12.961	-183.31	11.668	6.0229	13.061	-704.54	1120.8	25.489	814.54	1122.4	47.334	34.24	1	1	-17.164	15.526	-22.175	-11.389	5.1778	-3.7756	26.973	11.606	-11.986	11.751	4.7973	0.21787	1519.1
0.23	24	60	NaN	5.6813	26.729	12.93	-183.31	11.72	6.0175	13.134	-704.52	1120.9	25.454	814.48	1122.4	51.125	38.378	1	1	-17.187	15.551	-22.177	-11.391	5.2166	-3.7793	26.787	11.661	-11.971	11.772	4.6099	0.2707	1519.1
0.24	25	60	NaN	5.6961	26.595	12.911	-183.32	11.756	5.9867	13.112	-704.55	1120.9	25.362	814.43	1122.4	49.915	47.464	1	1	-17.209	15.574	-22.18	-11.393	5.234	-3.7825	26.652	11.699	-11.975	11.792	4.4723	0.30654	1519
0.25	26	60	NaN	5.6951	26.472	12.921	-183.33	11.762	5.9977	12.941	-704.54	1121	25.392	814.39	1122.4	51.905	50.771	1	1	-17.212	15.578	-22.18	-11.394	5.2255	-3.7985	26.525	11.709	-11.987	11.779	4.3451	0.31505	1519
0.26	27	60	NaN	5.6762	26.254	13.04	-183.33	11.732	5.9876	12.35	-704.7	1121.1	25.376	814.41	1122.4	53.659	50.658	1	1	-17.273	15.643	-22.181	-11.395	5.1849	-3.8242	26.301	11.684	-12.088	11.818	4.1198	0.28996	1519.2
0.27	28	60	NaN	5.6826	26.178	13.053	-183.34	11.711	5.9615	12.25	-704.74	1121.2	25.318	814.44	1122.4	55.684	59.188	1	1	-17.374	15.751	-22.182	-11.396	5.1898	-3.8349	26.223	11.666	-12.185	11.916	4.0407	0.27025	1519.2
0.28	29	60	NaN	5.7236	26.094	12.99	-183.35	11.677	5.961	12.403	-704.74	1121.2	25.333	814.47	1122.4	56.519	62.369	1	1	-17.406	15.784	-22.185	-11.398	5.236	-3.8347	26.139	11.633	-12.17	11.949	3.9539	0.23407	1519.3
0.29	30	60	NaN	5.8061	26.004	12.876	-183.35	11.641	5.9542	12.732	-704.72	1121.1	25.342	814.49	1122.3	55.105	63.13	1	1	-17.419	15.798	-22.187	-11.401	5.3305	-3.8271	26.05	11.595	-12.088	11.971	3.8624	0.19439	1519.3
0.3	31	60	NaN	5.8709	25.971	12.784	-183.35	11.603	5.9465	13.003	-704.66	1121	25.347	814.53	1122.3	50.667	63.153	1	1	-17.403	15.781	-22.189	-11.402	5.4054	-3.8161	26.017	11.557	-11.998	11.965	3.8288	0.15467	1519.2
0.31	32	60	NaN	5.907	26.024	12.804	-183.34	11.566	5.9448	12.947	-704.54	1121	25.352	814.59	1122.2	46.02	62.007	1	1	-17.387	15.764	-22.19	-11.403	5.4391	-3.8089	26.07	11.52	-11.948	11.955	3.8799	0.11725	1519.2
0.32	33	60	NaN	5.9822	26.135	12.927	-183.33	11.543	5.9295	12.619	-704.39	1121.1	25.316	814.61	1122.2	43.915	59.79	1	0	-17.371	15.747	-22.191	-11.404	5.5033	-3.8091	26.179	11.5	-11.868	11.938	3.9877	0.095347	1519.1
0.33	34	60	NaN	6.0668	26.294	12.939	-183.33	11.546	5.9142	12.708	-704.2	1121	25.307	814.6	1122.2	26.647	56.592	1	0	-17.371	15.747	-22.192	-11.405	5.5915	-3.8023	26.338	11.502	-11.78	11.945	4.1463	0.096716	1518.9
0.34	35	60	NaN	6.1184	26.553	12.969	-183.33	11.564	5.8967	12.752	-704.05	1121	25.303	814.59	1122.2	47.616	56.433	1	0	-17.367	15.743	-22.193	-11.406	5.6449	-3.8018	26.598	11.519	-11.722	11.941	4.4051	0.11292	1518.7
0.35	36	60	NaN	6.1674	26.664	12.971	-183.33	11.56	5.8874	12.817	-704	1121	25.29	814.61	1122.2	49.857	57.126	1	0	-17.282	15.652	-22.196	-11.409	5.6969	-3.7965	26.709	11.515	-11.585	11.856	4.5133	0.10612	1518.7
0.36	37	60	NaN	6.2811	26.92	12.944	-183.32	11.551	5.8902	13.035	-703.92	1120.9	25.305	814.64	1122.2	48.352	58.763	1	0	-17.195	15.56	-22.197	-11.411	5.8181	-3.7821	26.97	11.502	-11.377	11.778	4.7721	0.091091	1518.6
0.37	38	60	NaN	6.3773	27.165	12.939	-183.31	11.547	5.8936	13.151	-703.85	1120.8	25.309	814.63	1122.2	51.354	60.071	1	0	-17.106	15.465	-22.198	-11.412	5.9186	-3.7727	27.217	11.495	-11.188	11.692	5.0187	0.082807	1518.5
0.38	39	60	NaN	6.4533	27.434	12.989	-183.31	11.531	5.8982	13.072	-703.78	1120.8	25.302	814.65	1122.2	47.733	60.321	1	0	-17.041	15.395	-22.201	-11.414	5.9919	-3.7684	27.487	11.479	-11.049	11.627	5.2859	0.064987	1518.5
0.39	40	60	NaN	6.5107	27.69	13.068	-183.3	11.506	5.9058	12.883	-703.73	1120.9	25.296	814.7	1122.2	42.629	59.309	1	0	-16.978	15.328	-22.203	-11.416	6.0424	-3.7641	27.742	11.455	-10.936	11.564	5.5387	0.038833	1518.5
0.4	41	60	NaN	6.5539	27.811	13.129	-183.29	11.49	5.9149	12.743	-703.79	1120.9	25.285	814.74	1122.2	42.077	59.592	1	0	-17	15.351	-22.204	-11.418	6.0806	-3.7595	27.863	11.438	-10.919	11.592	5.6587	0.020619	1518.6
0.41	42	60	NaN	6.6494	27.875	13.175	-183.29	11.477	5.9247	12.745	-703.88	1120.8	25.265	814.8	1122.2	36.445	59.054	1	0	-16.913	15.259	-22.202	-11.415	6.177	-3.758	27.93	11.422	-10.736	11.501	5.728	0.0072394	1518.7
0.42	43	60	NaN	6.6647	27.857	13.21	-183.27	11.491	5.9237	12.65	-703.94	1120.8	25.24	814.78	1122.2	30.351	59.397	1	0	-16.505	14.823	-22.189	-11.402	6.1897	-3.7459	27.912	11.437	-10.315	11.077	5.7231	0.034572	1518.8
0.43	44	60	NaN	6.738	27.658	13.25	-183.26	11.499	5.9557	12.647	-704.14	1120.7	25.27	814.81	1122.2	30.332	59.436	1	0	-16.354	14.662	-22.186	-11.399	6.2618	-3.7398	27.716	11.442	-10.092	10.922	5.5297	0.042507	1519
0.44	45	60	NaN	6.7641	27.418	13.249	-183.24	11.515	5.9753	12.707	-704.31	1120.6	25.27	814.83	1122.2	29.868	59.292	1	0	-16.336	14.644	-22.188	-11.402	6.2903	-3.7179	27.479	11.455	-10.046	10.926	5.2902	0.05303	1519.2
0.45	46	60	NaN	6.7344	26.982	13.282	-183.23	11.537	6.0014	12.569	-704.61	1120.6	25.296	814.87	1122.2	31.197	59.683	1	0	-16.297	14.602	-22.19	-11.403	6.2545	-3.7066	27.045	11.474	-10.043	10.895	4.8551	0.071014	1519.5
0.46	47	60	NaN	6.6823	26.518	13.336	-183.21	11.562	6.0157	12.329	-704.89	1120.6	25.296	814.88	1122.2	31.464	59.126	1	0	-16.263	14.566	-22.191	-11.404	6.1934	-3.6997	26.582	11.498	-10.07	10.866	4.3906	0.094021	1519.8
0.47	48	60	NaN	6.6232	25.983	13.352	-183.2	11.603	6.022	12.18	-705.13	1120.5	25.28	814.86	1122.2	33.047	58.816	1	0	-16.237	14.538	-22.192	-11.406	6.1294	-3.6889	26.048	11.538	-10.108	10.849	3.8556	0.13274	1520
0.48	49	60	NaN	6.5546	25.351	13.294	-183.18	11.657	6.0338	12.229	-705.37	1120.4	25.285	814.84	1122.3	32.452	57.371	1	0	-16.225	14.525	-22.194	-11.407	6.0625	-3.675	25.421	11.588	-10.162	10.85	3.2272	0.18063	1520.3
0.49	50	60	NaN	6.4809	24.921	13.196	-183.18	11.688	6.0391	12.424	-705.45	1120.3	25.286	814.84	1122.3	32.602	57.263	1	0	-16.231	14.532	-22.195	-11.408	5.9962	-3.6604	24.995	11.613	-10.235	10.871	2.8002	0.20514	1520.3
0.5	51	60	NaN	6.4013	24.535	13.114	-183.16	11.729	6.0291	12.541	-705.48	1120.3	25.257	814.8	1122.3	32.85	58.311	1	0	-16.225	14.525	-22.196	-11.409	5.9221	-3.6435	24.612	11.652	-10.303	10.881	2.4162	0.24262	1520.3
0.51	52	60	NaN	6.3645	24.23	13.084	-183.17	11.735	5.9755	12.533	-705.46	1120.2	25.122	814.83	1122.3	31.853	58.65	1	0	-16.2	14.499	-22.197	-11.411	5.89	-3.6425	24.309	11.657	-10.31	10.856	2.1112	0.24618	1520.3
0.52	53	60	NaN	6.3085	23.964	12.971	-183.16	11.761	5.9815	12.642	-705.27	1120.2	25.166	814.8	1122.3	32.209	58.32	1	0	-16.112	14.404	-22.2	-11.414	5.8365	-3.6349	24.045	11.68	-10.275	10.769	1.8448	0.26619	1520.1
0.53	54	60	NaN	6.2652	23.855	12.929	-183.16	11.763	6.0183	12.587	-705.06	1120.2	25.29	814.78	1122.3	32.428	59.356	1	0	-16.082	14.372	-22.202	-11.416	5.7864	-3.6408	23.937	11.682	-10.295	10.731	1.7345	0.26609	1519.9
0.54	55	60	NaN	6.2476	23.85	12.952	-183.17	11.761	6.024	12.415	-704.83	1120.2	25.331	814.76	1122.3	34.638	58.581	1	0	-16.095	14.386	-22.203	-11.417	5.7606	-3.655	23.93	11.68	-10.334	10.731	1.727	0.26353	1519.6
0.55	56	60	NaN	6.2479	23.914	13.006	-183.18	11.752	6.0083	12.177	-704.56	1120.2	25.331	814.74	1122.3	32.615	59.614	1	0	-15.983	14.267	-22.203	-11.417	5.7518	-3.6773	23.994	11.672	-10.231	10.589	1.7907	0.25534	1519.4
0.56	57	60	NaN	6.2641	24.012	13.047	-183.19	11.729	6.002	12.006	-704.34	1120.1	25.362	814.75	1122.3	32.834	60.643	1	0	-15.864	14.14	-22.203	-11.417	5.7604	-3.698	24.093	11.648	-10.104	10.442	1.8894	0.23162	1519.1
0.57	58	60	NaN	6.3046	24.092	13.03	-183.2	11.704	6.0055	12.07	-704.26	1120	25.39	814.75	1122.3	33.363	60.653	1	0	-15.843	14.117	-22.204	-11.417	5.8022	-3.7002	24.176	11.62	-10.04	10.417	1.9719	0.20309	1519.1
0.58	59	60	NaN	6.3486	24.186	12.993	-183.2	11.688	6.0192	12.203	-704.21	1119.9	25.445	814.71	1122.3	32.621	60.596	1	0	-15.798	14.07	-22.204	-11.418	5.8491	-3.7025	24.274	11.6	-9.9489	10.367	2.0701	0.18234	1519
0.59	60	60	NaN	6.3561	24.305	13.017	-183.22	11.651	5.9965	12.109	-704.18	1119.9	25.416	814.73	1122.3	33.477	60.077	1	0	-15.696	13.961	-22.205	-11.419	5.8542	-3.7207	24.395	11.561	-9.8423	10.241	2.1894	0.14224	1519
0.6	61	60	NaN	6.3227	24.493	13.047	-183.22	11.629	5.9546	11.943	-704.16	1119.8	25.315	814.67	1122.3	31.826	59.424	1	0	-15.675	13.939	-22.206	-11.419	5.8183	-3.7231	24.586	11.536	-9.8569	10.216	2.3803	0.11723	1518.9
0.61	62	60	NaN	6.277	24.649	13.086	-183.22	11.596	5.9254	11.744	-704.12	1119.8	25.23	814.65	1122.3	33.325	58.956	1	0	-15.681	13.944	-22.205	-11.419	5.7683	-3.7282	24.743	11.502	-9.9123	10.216	2.5371	0.083573	1518.8
0.62	63	60	NaN	6.226	24.756	13.115	-183.22	11.549	5.9254	11.571	-704.14	1119.8	25.207	814.66	1122.3	31.363	59.05	1	0	-15.648	13.91	-22.206	-11.419	5.7115	-3.7373	24.85	11.455	-9.9365	10.172	2.6442	0.035553	1518.9
0.63	64	60	NaN	6.1567	24.826	13.107	-183.22	11.5	5.956	11.472	-704.23	1119.7	25.233	814.66	1122.3	32.691	58.236	1	0	-15.617	13.877	-22.205	-11.419	5.6376	-3.7386	24.924	11.403	-9.9796	10.138	2.7184	-0.015532	1519
0.64	65	60	NaN	6.0811	24.855	13.074	-183.21	11.464	5.9917	11.438	-704.34	1119.6	25.257	814.65	1122.3	32.378	56.639	1	0	-15.588	13.846	-22.203	-11.416	5.5599	-3.7339	24.957	11.362	-10.028	10.112	2.7544	-0.054132	1519.1
0.65	66	60	NaN	6.0231	24.841	13.042	-183.21	11.443	6.0091	11.44	-704.42	1119.5	25.248	814.63	1122.3	31.229	54.46	1	0	-15.531	13.785	-22.2	-11.414	5.5023	-3.7338	24.946	11.338	-10.029	10.051	2.7456	-0.076065	1519.1
0.66	67	60	NaN	5.9666	24.827	13.007	-183.21	11.424	6.029	11.478	-704.43	1119.4	25.237	814.62	1122.3	31.642	49.202	1	0	-15.443	13.691	-22.198	-11.411	5.4476	-3.7307	24.934	11.316	-9.9951	9.9601	2.7364	-0.095074	1519.1
0.67	68	60	NaN	5.9014	24.803	13.003	-183.21	11.422	6.0475	11.421	-704.4	1119.4	25.221	814.58	1122.3	32.297	44.834	1	0	-15.371	13.615	-22.198	-11.411	5.3809	-3.7259	24.913	11.311	-9.9905	9.8888	2.7151	-0.099958	1519
0.68	69	60	NaN	5.7911	24.767	13.048	-183.21	11.411	6.1086	11.138	-704.26	1119.4	25.329	814.56	1122.3	30.759	46.935	1	0	-15.369	13.612	-22.201	-11.415	5.2558	-3.7484	24.877	11.301	-10.113	9.8635	2.6757	-0.11365	1518.9
0.69	70	60	NaN	5.7362	24.743	13.05	-183.21	11.422	6.0756	11.032	-704.11	1119.4	25.193	814.5	1122.3	30.688	46.103	1	0	-15.562	13.818	-22.214	-11.428	5.2019	-3.7399	24.853	11.312	-10.36	10.078	2.6386	-0.11543	1518.7
0.7	71	60	NaN	5.7068	24.706	13.01	-183.2	11.424	6.0903	11.031	-703.9	1119.4	25.197	814.48	1122.3	31.089	43.046	1	0	-15.571	13.827	-22.218	-11.432	5.1723	-3.7377	24.816	11.314	-10.399	10.09	2.5975	-0.11737	1518.5
0.71	72	60	NaN	5.6936	24.672	12.963	-183.2	11.424	6.0888	11.061	-703.68	1119.4	25.179	814.46	1122.3	29.456	47.795	1	0	-15.479	13.729	-22.217	-11.431	5.1608	-3.7342	24.782	11.315	-10.318	9.9951	2.5647	-0.11596	1518.2
0.72	73	60	NaN	5.6866	24.649	12.93	-183.2	11.423	6.0624	11.075	-703.47	1119.5	25.111	814.44	1122.3	30.122	52.964	1	0	-15.505	13.757	-22.216	-11.43	5.1568	-3.7262	24.757	11.315	-10.348	10.031	2.5411	-0.11476	1518
0.73	74	60	NaN	5.6732	24.632	12.914	-183.19	11.418	6.0647	11.044	-703.25	1119.5	25.128	814.44	1122.3	29.585	43.99	1	0	-15.53	13.784	-22.215	-11.429	5.1415	-3.7242	24.738	11.313	-10.389	10.06	2.5229	-0.11601	1517.8
0.74	75	60	NaN	5.6547	24.625	12.905	-183.2	11.416	6.0813	10.979	-703	1119.6	25.191	814.42	1122.3	31.159	48.828	1	0	-15.416	13.662	-22.212	-11.426	5.118	-3.7318	24.728	11.313	-10.298	9.93	2.5154	-0.1124	1517.5
0.75	76	60	NaN	5.6591	24.606	12.866	-183.2	11.388	6.0342	11.066	-702.77	1119.6	25.078	814.46	1122.3	30.084	46.391	1	0	-15.346	13.588	-22.21	-11.423	5.13	-3.733	24.706	11.288	-10.216	9.8551	2.4966	-0.13518	1517.3
0.76	77	60	NaN	5.6508	24.578	12.857	-183.21	11.369	6.0717	11.049	-702.57	1119.7	25.207	814.48	1122.3	29.09	48.672	1	0	-15.346	13.588	-22.208	-11.421	5.1161	-3.7436	24.676	11.271	-10.23	9.8445	2.4679	-0.14986	1517.1
0.77	78	60	NaN	5.6573	24.516	12.818	-183.22	11.358	6.0603	11.153	-702.33	1119.7	25.207	814.48	1122.2	30.725	46.825	1	0	-15.306	13.544	-22.206	-11.419	5.1264	-3.7528	24.612	11.262	-10.179	9.7917	2.406	-0.15664	1516.9
0.78	79	60	NaN	5.6508	24.468	12.804	-183.24	11.356	6.0564	11.186	-702.16	1119.7	25.219	814.46	1122.2	28.492	44.185	1	0	-15.254	13.49	-22.203	-11.417	5.1206	-3.7731	24.563	11.261	-10.134	9.7168	2.3597	-0.15592	1516.7
0.79	80	60	NaN	5.6301	24.439	12.828	-183.26	11.351	6.0341	11.127	-701.96	1119.8	25.167	814.47	1122.2	30.395	49.569	1	0	-15.209	13.441	-22.202	-11.416	5.0997	-3.789	24.533	11.257	-10.109	9.652	2.3309	-0.15879	1516.5
0.8	81	60	NaN	5.6089	24.43	12.87	-183.27	11.348	6.005	11.02	-701.78	1119.8	25.089	814.48	1122.2	30.99	46.321	1	0	-15.195	13.427	-22.2	-11.414	5.0773	-3.8006	24.523	11.256	-10.118	9.6266	2.3227	-0.15804	1516.3
0.81	82	60	NaN	5.6005	24.439	12.902	-183.28	11.352	5.995	10.943	-701.65	1119.8	25.06	814.47	1122.2	30.266	45.577	1	0	-15.209	13.441	-22.197	-11.411	5.067	-3.8129	24.531	11.261	-10.142	9.6282	2.3335	-0.14958	1516.2
0.82	83	60	NaN	5.6073	24.466	12.911	-183.29	11.354	6.0011	10.958	-701.52	1119.9	25.077	814.45	1122.2	30.425	41.521	1	0	-15.225	13.459	-22.194	-11.408	5.0737	-3.8267	24.556	11.264	-10.151	9.6321	2.3621	-0.14381	1516
0.83	84	60	NaN	5.6213	24.533	12.91	-183.32	11.343	6.0045	11.012	-701.34	1119.9	25.094	814.45	1122.2	29.693	43.861	1	0	-15.245	13.48	-22.192	-11.405	5.089	-3.8516	24.621	11.255	-10.156	9.6281	2.4295	-0.14979	1515.9
0.84	85	60	NaN	5.6318	24.558	12.917	-183.31	11.347	6.0206	11.02	-701.3	1119.9	25.129	814.43	1122.2	31.137	44.285	1	0	-15.213	13.446	-22.189	-11.402	5.0985	-3.8461	24.646	11.259	-10.114	9.5996	2.4565	-0.14293	1515.8
0.85	86	60	NaN	5.6313	24.665	12.969	-183.32	11.314	6.0184	10.855	-701.11	1120	25.087	814.42	1122.2	29.926	44.328	1	0	-15.173	13.403	-22.187	-11.4	5.0933	-3.8535	24.747	11.232	-10.08	9.5496	2.5605	-0.16748	1515.6
0.86	87	60	NaN	5.6457	24.746	13.006	-183.3	11.28	6.0226	10.776	-700.98	1120.2	25.062	814.43	1122.2	32.158	40.106	1	0	-15.124	13.351	-22.185	-11.398	5.1056	-3.8435	24.822	11.203	-10.018	9.5072	2.6371	-0.19477	1515.5
0.87	88	60	NaN	5.6584	24.808	13.064	-183.29	11.227	6.0605	10.633	-700.89	1120.3	25.126	814.45	1122.1	29.652	41.993	1	0	-15.063	13.286	-22.183	-11.396	5.1104	-3.8391	24.877	11.157	-9.953	9.4471	2.6944	-0.23885	1515.4
0.88	89	60	NaN	5.6753	24.839	13.113	-183.27	11.16	6.1407	10.515	-700.84	1120.4	25.294	814.5	1122.1	36.369	43.29	1	0	-15.003	13.221	-22.181	-11.394	5.1165	-3.8334	24.902	11.097	-9.8861	9.3879	2.7213	-0.29677	1515.4
0.89	90	60	NaN	5.7	24.834	13.128	-183.26	11.121	6.177	10.494	-700.81	1120.5	25.346	814.5	1122	32.179	37.138	1	0	-14.989	13.207	-22.18	-11.393	5.1384	-3.8184	24.893	11.062	-9.851	9.389	2.7137	-0.33121	1515.4
0.9	91	60	NaN	5.7284	24.799	13.12	-183.24	11.122	6.1421	10.518	-700.79	1120.5	25.214	814.44	1122	29.133	40.158	1	0	-14.935	13.15	-22.183	-11.397	5.1727	-3.7979	24.857	11.063	-9.7626	9.3517	2.6742	-0.33312	1515.3
0.91	92	60	NaN	5.7652	24.731	13.092	-183.21	11.089	6.2392	10.553	-700.82	1120.5	25.414	814.44	1122	34.536	40.095	1	0	-14.33	12.504	-22.252	-11.466	5.2033	-3.775	24.786	11.033	-9.1265	8.729	2.5338	-0.43247	1515.3
0.92	93	60	NaN	5.7907	24.687	13.072	-183.21	11.095	6.2365	10.539	-700.81	1120.5	25.401	814.41	1122	38.137	39.479	1	0	-13.724	11.858	-22.322	-11.535	5.2288	-3.7694	24.741	11.04	-8.4955	8.0889	2.4196	-0.4946	1515.3
0.93	94	60	NaN	5.804	24.636	13.039	-183.19	11.111	6.2248	10.52	-700.82	1120.5	25.356	814.38	1122	54.686	41.858	1	0	-13.119	11.213	-22.391	-11.604	5.243	-3.7535	24.693	11.055	-7.8758	7.4591	2.3022	-0.54953	1515.3
0.94	95	60	NaN	5.8029	24.616	13.023	-183.18	11.118	6.2178	10.403	-700.79	1120.6	25.307	814.34	1122	58.539	43.369	1	0	-12.885	10.963	-22.399	-11.612	5.2393	-3.7422	24.672	11.063	-7.6453	7.2206	2.2732	-0.54947	1515.2
0.95	96	60	NaN	5.8079	24.619	12.967	-183.17	11.146	6.161	10.303	-700.74	1120.6	25.114	814.23	1122.1	59.34	43.436	1	0	-12.827	10.902	-22.396	-11.609	5.2478	-3.7326	24.677	11.087	-7.5795	7.1691	2.2814	-0.52167	1515
0.96	97	60	NaN	5.8059	24.634	12.927	-183.17	11.16	6.1345	10.157	-700.68	1120.5	25	814.16	1122.2	61.495	45.658	1	0	-13.127	11.222	-22.393	-11.606	5.2445	-3.7265	24.695	11.099	-7.8829	7.4953	2.3026	-0.5067	1514.9
0.97	98	60	NaN	5.7897	24.648	12.903	-183.15	11.143	6.1619	10	-700.65	1120.5	25.021	814.14	1122.2	65.445	46.822	1	0	-13.253	11.356	-22.396	-11.609	5.2216	-3.7163	24.711	11.08	-8.0318	7.6398	2.3146	-0.5292	1514.9
0.98	99	60	NaN	5.7782	24.66	12.857	-183.13	11.106	6.2086	9.9326	-700.64	1120.5	25.085	814.15	1122.2	67.346	49.945	1	0	-13.272	11.376	-22.404	-11.617	5.205	-3.7036	24.725	11.041	-8.0667	7.672	2.3211	-0.57555	1514.9
0.99	100	60	NaN	5.7927	24.686	12.813	-183.13	11.07	6.2521	9.9112	-700.58	1120.4	25.146	814.16	1122.2	64.982	44.039	1	0	-13.372	11.482	-22.403	-11.617	5.2164	-3.7029	24.753	11.003	-8.1552	7.7793	2.3492	-0.61358	1514.8
1	101	60	NaN	5.7819	24.697	12.827	-183.09	11.046	6.218	9.6524	-700.55	1120.3	24.949	814.09	1122.2	64.622	44.841	1	0	-13.525	11.646	-22.398	-11.612	5.2033	-3.6719	24.767	10.976	-8.322	7.9741	2.3683	-0.63528	1514.7
1.01	102	60	NaN	5.76	24.686	12.854	-183.08	11.027	6.2472	9.447	-700.56	1120.3	24.976	814.08	1122.2	67.977	47.094	1	0	-13.533	11.655	-22.401	-11.614	5.1725	-3.6654	24.757	10.956	-8.3608	7.9892	2.3562	-0.65847	1514.7
1.02	103	60	NaN	5.7603	24.669	12.857	-183.08	11.007	6.2855	9.38	-700.59	1120.2	25.031	814.04	1122.1	66.847	46.686	1	0	-13.644	11.772	-22.404	-11.617	5.1682	-3.6705	24.742	10.934	-8.4755	8.1019	2.3381	-0.68311	1514.7
1.03	104	60	NaN	5.7574	24.637	12.869	-183.08	10.988	6.2519	9.3043	-700.6	1120.1	24.904	813.99	1122.1	65.009	44.91	1	0	-13.925	12.072	-22.407	-11.621	5.1673	-3.6709	24.713	10.911	-8.7576	8.4014	2.3061	-0.70982	1514.7
1.04	105	60	NaN	5.7525	24.618	12.895	-183.08	10.964	6.246	9.2145	-700.6	1120	24.866	813.96	1122.1	66.758	46.792	1	0	-14.213	12.38	-22.411	-11.624	5.1604	-3.6757	24.696	10.886	-9.0529	8.7041	2.285	-0.73816	1514.6
1.05	106	60	NaN	5.7507	24.601	12.917	-183.09	10.933	6.2672	9.1639	-700.59	1119.9	24.897	813.93	1122	65.888	56.594	1	0	-14.504	12.69	-22.414	-11.628	5.1555	-3.6836	24.681	10.853	-9.3485	9.0061	2.2664	-0.77422	1514.6
1.06	107	60	NaN	5.7437	24.585	12.957	-183.09	10.893	6.2854	9.0537	-700.55	1119.8	24.91	813.88	1122	63.486	57.023	1	0	-14.795	13	-22.418	-11.631	5.1438	-3.6917	24.669	10.81	-9.6508	9.3079	2.251	-0.82128	1514.5
1.07	108	60	NaN	5.7222	24.599	13.045	-183.09	10.854	6.3041	8.7558	-700.47	1119.7	24.93	813.84	1122	57.334	55.644	1	0	-15.052	13.274	-22.421	-11.635	5.1103	-3.6998	24.685	10.769	-9.9417	9.5744	2.2631	-0.86622	1514.4
1.08	109	60	NaN	5.7147	24.62	13.082	-183.08	10.848	6.2606	8.6047	-700.4	1119.7	24.786	813.77	1122	51.39	51.044	1	0	-15.098	13.323	-22.424	-11.638	5.1024	-3.6937	24.709	10.76	-9.9953	9.6292	2.2841	-0.87826	1514.3
1.09	110	60	NaN	5.7093	24.647	13.109	-183.07	10.842	6.2495	8.4505	-700.34	1119.6	24.728	813.72	1122	42.538	48.813	1	0	-15.11	13.336	-22.425	-11.639	5.0933	-3.6889	24.738	10.751	-10.017	9.6474	2.3128	-0.88806	1514.1
1.1	111	60	NaN	5.7083	24.696	13.135	-183.07	10.823	6.2606	8.2862	-700.25	1119.6	24.759	813.71	1122.1	23.649	45.048	1	0	-15.092	13.317	-22.424	-11.637	5.0849	-3.6918	24.789	10.731	-10.007	9.6253	2.3646	-0.90673	1514
1.11	112	60	NaN	5.7204	24.758	13.13	-183.06	10.822	6.2679	8.1953	-700.16	1119.6	24.761	813.68	1122.1	33.409	47.5	1	0	-15.074	13.298	-22.423	-11.636	5.0934	-3.6876	24.853	10.727	-9.9809	9.6103	2.4307	-0.9092	1513.9
1.12	113	60	NaN	5.7521	24.873	13.103	-183.06	10.831	6.2817	8.0792	-700.05	1119.5	24.794	813.64	1122.1	30.27	51.639	1	0	-15.119	13.346	-22.422	-11.636	5.1194	-3.6886	24.971	10.734	-10	9.6575	2.5484	-0.9021	1513.8
1.13	114	60	NaN	5.7937	25.016	13.065	-183.05	10.85	6.2827	7.9871	-699.94	1119.5	24.805	813.6	1122.1	30.865	42.614	1	0	-15.315	13.555	-22.425	-11.638	5.1571	-3.6885	25.115	10.751	-10.158	9.8666	2.6895	-0.88708	1513.6
1.14	115	60	NaN	5.8357	25.174	13.036	-183.05	10.874	6.274	7.895	-699.86	1119.6	24.797	813.58	1122.1	34.348	45.201	1	0	-15.232	13.466	-22.423	-11.636	5.1958	-3.6893	25.271	10.777	-10.036	9.7767	2.8485	-0.85929	1513.5
1.15	116	60	NaN	5.8724	25.405	13.027	-183.05	10.904	6.2842	7.6678	-699.81	1119.6	24.849	813.57	1122.1	23.649	42.941	1	0	-15.017	13.237	-22.418	-11.631	5.222	-3.7043	25.5	10.809	-9.795	9.5326	3.0816	-0.82223	1513.5
1.16	117	60	NaN	5.8947	25.792	13.018	-183.06	10.947	6.3103	7.2808	-699.84	1119.7	24.937	813.57	1122.1	44.613	40.633	1	0	-15.059	13.282	-22.421	-11.635	5.2262	-3.7321	25.881	10.858	-9.8328	9.5495	3.4598	-0.7767	1513.5
1.17	118	60	NaN	5.909	26.146	13.005	-183.08	10.968	6.2815	7.0659	-699.91	1119.8	24.897	813.59	1122	54.558	39.263	1	0	-15.233	13.467	-22.428	-11.641	5.234	-3.7542	26.231	10.883	-9.9987	9.7126	3.8029	-0.75817	1513.6
1.18	119	60	NaN	5.9666	26.67	12.817	-183.09	10.992	6.2995	7.5047	-699.69	1119.8	24.95	813.59	1122	59.015	41.411	1	0	-15.475	13.725	-22.427	-11.64	5.3062	-3.7482	26.753	10.909	-10.168	9.9766	4.3256	-0.7309	1513.4
1.19	120	60	NaN	6.0351	27.219	12.767	-183.1	10.994	6.3038	7.4885	-699.58	1120	24.988	813.65	1122	63.096	40.27	1	0	-15.717	13.983	-22.426	-11.639	5.3725	-3.7639	27.295	10.918	-10.344	10.219	4.8687	-0.72108	1513.3
1.2	121	60	NaN	6.0592	27.805	12.792	-183.12	10.981	6.3344	7.1679	-699.51	1120.2	25.089	813.73	1121.9	61.493	41.326	1	0	-15.959	14.241	-22.425	-11.639	5.3807	-3.7992	27.869	10.917	-10.578	10.442	5.4436	-0.72157	1513.3
1.21	122	60	NaN	6.0978	28.516	12.813	-183.15	10.972	6.3408	6.8136	-699.57	1120.5	25.14	813.8	1121.9	61.656	42.657	1	0	-16.086	14.377	-22.429	-11.642	5.404	-3.8444	28.565	10.922	-10.682	10.532	6.1367	-0.71984	1513.5
1.22	123	60	NaN	6.1687	29.174	12.802	-183.18	10.963	6.3293	6.6006	-699.77	1120.8	25.158	813.86	1121.8	61.71	42.292	1	0	-16.189	14.487	-22.433	-11.646	5.4662	-3.8807	29.211	10.927	-10.723	10.606	6.7777	-0.71994	1513.7
1.23	124	60	NaN	6.2603	29.602	12.762	-183.19	10.942	6.3285	6.581	-700.05	1121	25.201	813.93	1121.7	63.041	42.415	1	0	-16.292	14.597	-22.438	-11.651	5.5556	-3.8967	29.63	10.913	-10.737	10.7	7.1926	-0.73766	1514.1
1.24	125	60	NaN	6.3907	29.929	12.699	-183.2	10.912	6.3117	6.6892	-700.45	1121.1	25.198	814.03	1121.7	63.447	41.378	1	0	-16.39	14.7	-22.443	-11.656	5.6905	-3.9021	29.953	10.888	-10.699	10.798	7.5107	-0.76786	1514.6
1.25	126	60	NaN	6.5238	30.191	12.664	-183.2	10.899	6.2868	6.6308	-701.16	1121.2	25.201	814.08	1121.7	58.22	42.057	1	0	-16.463	14.779	-22.451	-11.665	5.8216	-3.9053	30.209	10.88	-10.641	10.874	7.7581	-0.78433	1515.4
1.26	127	60	NaN	6.5729	30.224	12.723	-183.2	10.91	6.2989	6.3899	-701.67	1121.4	25.313	814.09	1121.7	53.937	39.985	1	0	-16.537	14.857	-22.46	-11.673	5.8577	-3.9103	30.235	10.899	-10.679	10.947	7.7756	-0.77425	1515.9
1.27	128	60	NaN	6.6159	30.148	12.757	-183.18	10.898	6.2624	6.2673	-702.18	1121.6	25.274	814.16	1121.7	47.538	40.965	1	0	-16.61	14.936	-22.468	-11.682	5.8977	-3.9026	30.151	10.896	-10.712	11.033	7.6824	-0.78626	1516.5
1.28	129	60	NaN	6.652	29.841	12.751	-183.17	10.893	6.2712	6.2614	-702.85	1121.8	25.392	814.24	1121.7	29.751	38.615	1	0	-16.692	15.023	-22.468	-11.682	5.9295	-3.8883	29.836	10.898	-10.762	11.134	7.368	-0.78382	1517.2
1.29	130	60	NaN	6.6544	29.462	12.723	-183.14	10.893	6.2674	6.2885	-703.4	1121.9	25.462	814.28	1121.7	30.038	38.639	1	0	-16.743	15.077	-22.472	-11.685	5.9306	-3.8678	29.452	10.903	-10.812	11.209	6.9799	-0.78177	1517.8
1.3	131	60	NaN	6.6439	29.065	12.676	-183.13	10.893	6.2283	6.3798	-703.75	1122.1	25.409	814.31	1121.7	37.846	38.603	1	0	-16.74	15.074	-22.482	-11.695	5.9257	-3.8435	29.05	10.908	-10.814	11.23	6.5683	-0.78768	1518.2
1.31	132	60	NaN	6.6086	28.62	12.655	-183.11	10.898	6.189	6.3695	-703.99	1122.2	25.343	814.34	1121.7	40.573	40.608	1	0	-16.643	14.971	-22.484	-11.697	5.8927	-3.8279	28.601	10.917	-10.75	11.143	6.1167	-0.78024	1518.4
1.32	133	60	NaN	6.4994	28.109	12.716	-183.1	10.91	6.1811	5.9863	-704.18	1122.4	25.344	814.35	1121.8	23.649	37.439	1	0	-16.515	14.834	-22.483	-11.696	5.7691	-3.831	28.084	10.935	-10.746	11.003	5.6009	-0.76138	1518.7
1.33	134	60	NaN	6.3706	27.494	12.77	-183.09	10.907	6.1675	5.575	-704.34	1122.5	25.274	814.39	1121.8	51.761	37.404	1	0	-16.343	14.651	-22.486	-11.7	5.6275	-3.8285	27.468	10.934	-10.716	10.823	4.9814	-0.76623	1518.9
1.34	135	60	NaN	6.2166	26.402	12.726	-183.07	10.891	6.2566	5.3992	-704.7	1122.4	25.428	814.46	1121.9	55.489	39.638	1	0	-16.155	14.451	-22.492	-11.705	5.4612	-3.823	26.381	10.912	-10.694	10.628	3.8899	-0.79262	1519.3
1.35	136	60	NaN	6.1934	25.658	12.483	-183.04	10.911	6.2221	5.9786	-704.66	1122.1	25.215	814.47	1121.9	58.534	39.114	1	0	-15.967	14.25	-22.497	-11.71	5.4679	-3.7632	25.65	10.918	-10.499	10.487	3.1538	-0.79186	1519.2
1.36	137	60	NaN	6.1275	24.917	12.262	-183.02	10.915	6.2553	6.4096	-704.7	1121.9	25.201	814.52	1122	61.333	41.155	1	0	-15.684	13.948	-22.501	-11.714	5.4188	-3.728	24.922	10.91	-10.265	10.22	2.4212	-0.80376	1519.3
1.37	138	60	NaN	5.9858	24.015	12.145	-182.98	10.94	6.3371	6.4572	-704.62	1121.6	25.262	814.55	1122	62.95	43.672	1	0	-15.306	13.545	-22.504	-11.717	5.2766	-3.6917	24.032	10.924	-10.029	9.8533	1.5279	-0.7934	1519.3
1.38	139	60	NaN	5.8329	23.199	12.111	-182.94	10.976	6.3961	6.2732	-704.56	1121.4	25.263	814.56	1122.1	63.451	43.665	1	0	-14.928	13.142	-22.507	-11.72	5.1167	-3.6592	23.224	10.951	-9.8115	9.4829	0.71752	-0.76936	1519.2
1.39	140	60	NaN	5.6995	22.567	12.093	-182.91	11.008	6.4005	6.0716	-704.62	1121.3	25.161	814.57	1122.1	64.684	44.349	1	0	-14.673	12.87	-22.511	-11.724	4.9796	-3.632	22.598	10.977	-9.6938	9.2383	0.087391	-0.74735	1519.3
1.4	141	60	NaN	5.5703	21.981	12.051	-182.88	11.038	6.3803	5.927	-704.75	1121.1	25.011	814.58	1122.1	63.937	45.073	1	0	-14.737	12.938	-22.518	-11.731	4.8507	-3.5999	22.018	11	-9.8865	9.3385	-0.49972	-0.73109	1519.5
1.41	142	60	NaN	5.4575	21.407	11.987	-182.85	11.06	6.3857	5.8423	-705.06	1120.9	24.927	814.6	1122.1	62.848	45.24	1	0	-14.801	13.007	-22.525	-11.739	4.738	-3.5675	21.451	11.017	-10.063	9.4391	-1.0744	-0.72189	1519.8
1.42	143	60	NaN	5.2953	20.666	11.668	-182.82	11.076	6.439	6.3268	-705.84	1120.6	24.964	814.64	1122.1	60.464	43.332	1	0	-14.865	13.075	-22.532	-11.746	4.5931	-3.5266	20.721	11.022	-10.272	9.5482	-1.8118	-0.72386	1520.6
1.43	144	60	NaN	5.214	20.349	11.497	-182.79	11.085	6.4642	6.6084	-706.34	1120.4	24.968	814.65	1122	58.428	44.185	1	0	-14.826	13.033	-22.538	-11.751	4.5225	-3.4862	20.409	11.026	-10.304	9.5471	-2.129	-0.72546	1521.1
1.44	145	60	NaN	5.1408	20.231	11.412	-182.78	11.079	6.46	6.7472	-706.74	1120.4	24.902	814.66	1122	55.93	40.878	1	0	-14.731	12.932	-22.542	-11.755	4.4572	-3.4656	20.291	11.019	-10.274	9.4666	-2.2509	-0.73572	1521.5
1.45	146	60	NaN	5.0113	20.354	11.488	-182.77	11.062	6.474	6.5017	-707.14	1120.6	24.861	814.66	1122	54.221	40.769	1	0	-14.637	12.831	-22.546	-11.759	4.3201	-3.4608	20.408	11.009	-10.316	9.3702	-2.1378	-0.75053	1521.9
1.46	147	60	NaN	4.8802	20.619	11.629	-182.76	11.049	6.4673	6.1308	-707.44	1120.8	24.763	814.66	1122	54.801	39.859	1	0	-14.542	12.73	-22.55	-11.763	4.1788	-3.4568	20.663	11.005	-10.363	9.2731	-1.8867	-0.75828	1522.2
1.47	148	60	NaN	4.7855	20.945	11.748	-182.75	11.031	6.4964	5.871	-707.65	1121.1	24.779	814.66	1122	47.657	38.668	1	0	-14.447	12.629	-22.554	-11.767	4.0739	-3.4572	20.98	10.997	-10.373	9.1716	-1.5744	-0.77062	1522.4
1.48	149	60	NaN	4.7214	21.315	11.816	-182.74	11.003	6.5691	5.7765	-707.88	1121.3	24.923	814.69	1121.9	43.661	40.45	1	0	-14.479	12.663	-22.562	-11.775	4.0009	-3.464	21.34	10.978	-10.478	9.1994	-1.222	-0.79696	1522.7
1.49	150	60	NaN	4.6722	21.715	11.838	-182.74	10.99	6.554	5.8087	-708.11	1121.5	24.829	814.7	1121.9	47.511	36.96	1	0	-14.542	12.73	-22.571	-11.784	3.9566	-3.4596	21.733	10.972	-10.585	9.2704	-0.83818	-0.81189	1522.9
1.5	151	60	NaN	4.6155	22.088	11.835	-182.74	10.975	6.6033	5.8753	-708.41	1121.6	24.928	814.7	1121.9	49.83	38.075	1	0	-14.604	12.797	-22.58	-11.793	3.8989	-3.4547	22.1	10.963	-10.705	9.3419	-0.47945	-0.83042	1523.2
1.51	152	60	NaN	4.5853	22.478	11.838	-182.74	10.966	6.5742	5.977	-708.66	1121.7	24.829	814.71	1121.9	49.242	37.917	1	0	-14.636	12.831	-22.587	-11.8	3.8763	-3.4456	22.483	10.962	-10.76	9.3851	-0.104	-0.83829	1523.5
1.52	153	60	NaN	4.5094	23.016	11.971	-182.73	10.958	6.587	5.7134	-708.85	1122	24.845	814.7	1121.8	49.643	38.226	1	0	-14.528	12.716	-22.585	-11.799	3.7899	-3.4471	23.011	10.964	-10.738	9.2686	0.42526	-0.83437	1523.7
1.53	154	60	NaN	4.4206	23.492	12.089	-182.71	10.938	6.6244	5.4166	-709.02	1122.1	24.948	814.71	1121.8	42.672	38.972	1	0	-14.511	12.697	-22.582	-11.795	3.6862	-3.4482	23.479	10.951	-10.825	9.2491	0.8971	-0.84475	1523.9
1.54	155	60	NaN	4.35	23.799	12.154	-182.7	10.936	6.6111	5.2283	-709.18	1122.2	24.928	814.69	1121.8	46.558	37.467	1	0	-14.563	12.753	-22.578	-11.791	3.6093	-3.4395	23.785	10.95	-10.954	9.3136	1.2073	-0.84093	1524
1.55	156	60	NaN	4.3068	24.011	12.166	-182.69	10.937	6.5821	5.1968	-709.27	1122.1	24.878	814.68	1121.8	52.784	39.445	1	0	-15.114	13.34	-22.576	-11.79	3.5669	-3.4295	23.999	10.949	-11.547	9.9108	1.4221	-0.84072	1524.1
1.56	157	60	NaN	4.2857	24.215	12.144	-182.68	10.925	6.5752	5.2865	-709.25	1122	24.895	814.68	1121.8	53.561	38.95	1	0	-15.326	13.566	-22.576	-11.79	3.5486	-3.4196	24.206	10.934	-11.777	10.147	1.6293	-0.85578	1524.1
1.57	158	60	NaN	4.2726	24.416	12.127	-182.67	10.917	6.5611	5.3591	-709.12	1121.9	24.898	814.67	1121.8	55.807	40.53	1	0	-14.831	13.038	-22.578	-11.792	3.538	-3.4021	24.41	10.923	-11.293	9.6363	1.8322	-0.86872	1523.9
1.58	159	60	NaN	4.2407	24.614	12.18	-182.66	10.926	6.5401	5.2059	-708.9	1121.8	24.919	814.64	1121.8	57.253	40.422	1	0	-14.336	12.511	-22.58	-11.793	3.4994	-3.3994	24.616	10.925	-10.837	9.1112	2.0356	-0.86869	1523.7
1.59	160	60	NaN	4.2154	24.648	12.232	-182.64	10.92	6.4916	5.0362	-708.82	1121.6	24.831	814.65	1121.8	58.077	40.933	1	0	-13.841	11.983	-22.582	-11.795	3.471	-3.3847	24.656	10.912	-10.37	8.5981	2.0743	-0.88303	1523.6
1.6	161	60	NaN	4.2179	24.647	12.253	-182.62	10.943	6.4432	4.9824	-708.66	1121.5	24.74	814.6	1121.8	58.988	40.469	1	0	-13.346	11.455	-22.584	-11.797	3.4748	-3.3628	24.662	10.929	-9.8712	8.0921	2.0781	-0.86829	1523.4
1.61	162	60	NaN	4.2531	24.539	12.23	-182.6	10.955	6.4525	5.0733	-708.5	1121.3	24.817	814.55	1121.9	58.528	39.325	1	0	-12.852	10.928	-22.586	-11.799	3.5104	-3.3456	24.561	10.933	-9.3416	7.5824	1.9754	-0.86599	1523.2
1.62	163	60	NaN	4.2979	24.387	12.217	-182.59	10.957	6.448	5.1336	-708.4	1121.1	24.835	814.53	1121.9	56.024	41.06	1	0	-12.366	10.41	-22.591	-11.805	3.5567	-3.3331	24.414	10.93	-8.8095	7.077	1.8229	-0.87447	1523.1
1.63	164	60	NaN	4.3464	24.219	12.209	-182.58	10.966	6.4115	5.1627	-708.33	1121.1	24.746	814.51	1121.9	54.854	40.057	1	0	-11.881	9.892	-22.597	-11.81	3.6096	-3.313	24.248	10.936	-8.2709	6.5791	1.6517	-0.87415	1523
1.64	165	60	NaN	4.4172	24.043	12.19	-182.56	10.975	6.3928	5.2324	-708.27	1121	24.69	814.5	1121.9	50.635	40.151	1	0	-11.395	9.3741	-22.602	-11.816	3.6851	-3.2889	24.075	10.943	-7.7097	6.0852	1.4726	-0.87247	1522.9
1.65	166	60	NaN	4.5114	23.876	12.168	-182.54	10.972	6.4224	5.3238	-708.22	1121	24.754	814.51	1121.8	46.984	37.558	1	0	-10.909	8.8561	-22.608	-11.821	3.7804	-3.2746	23.908	10.94	-7.1287	5.5815	1.3	-0.88101	1522.9
1.66	167	60	NaN	4.5777	23.729	12.153	-182.53	10.983	6.4278	5.2974	-708.16	1121	24.759	814.51	1121.8	47.221	38.393	1	0	-10.423	8.3381	-22.613	-11.827	3.8455	-3.2641	23.761	10.951	-6.5779	5.074	1.1473	-0.87579	1522.8
1.67	168	60	NaN	4.6495	23.599	12.114	-182.51	10.994	6.3928	5.2816	-708.05	1121	24.614	814.47	1121.8	49.591	37.236	1	0	-9.9376	7.8202	-22.619	-11.832	3.922	-3.2325	23.629	10.964	-6.0156	4.5876	1.0099	-0.86873	1522.6
1.68	169	60	NaN	4.6906	23.589	12.11	-182.5	10.986	6.4311	5.1752	-707.93	1121.1	24.697	814.5	1121.8	50.347	40.564	1	0	-9.4519	7.3022	-22.624	-11.838	3.9559	-3.2318	23.615	10.96	-5.496	4.0703	0.99053	-0.87759	1522.6
1.69	170	60	NaN	4.7538	23.626	12.067	-182.48	10.995	6.4103	5.2386	-707.78	1121.2	24.602	814.49	1121.8	49.666	39.757	1	0	-8.9662	6.7842	-22.63	-11.843	4.025	-3.2095	23.649	10.972	-4.9412	3.5747	1.0192	-0.87124	1522.4
1.7	171	60	NaN	4.8151	23.703	12.047	-182.47	11.003	6.4083	5.2477	-707.63	1121.2	24.569	814.5	1121.8	51.52	37.219	1	0	-8.656	6.4534	-22.635	-11.848	4.0879	-3.1935	23.723	10.983	-4.5682	3.2599	1.0881	-0.86593	1522.3
1.71	172	60	NaN	4.8896	23.857	12.056	-182.45	11.023	6.4246	5.1765	-707.43	1121.3	24.594	814.5	1121.7	46.623	39.917	1	0	-8.4509	6.2347	-22.64	-11.853	4.1586	-3.181	23.874	11.006	-4.2922	3.0536	1.2342	-0.84771	1522.1
1.72	173	60	NaN	4.9569	24.04	12.085	-182.43	11.048	6.4279	5.0577	-707.23	1121.3	24.579	814.51	1121.7	42.047	37.646	1	0	-8.3059	6.0801	-22.64	-11.853	4.2219	-3.1658	24.054	11.034	-4.084	2.9143	1.4144	-0.81976	1521.9
1.73	174	60	NaN	4.9937	24.188	12.126	-182.41	11.065	6.4137	4.9063	-707.11	1121.3	24.522	814.52	1121.7	51.291	37.008	1	0	-8.161	5.9256	-22.64	-11.853	4.2551	-3.1516	24.201	11.052	-3.9059	2.774	1.5613	-0.80151	1521.8
1.74	175	60	NaN	5.0213	24.324	12.176	-182.4	11.08	6.4094	4.7172	-707.01	1121.4	24.522	814.53	1121.7	56.696	40.648	1	0	-8.0161	5.7711	-22.64	-11.853	4.2755	-3.1454	24.336	11.069	-3.7406	2.6257	1.6959	-0.78469	1521.7
1.75	176	60	NaN	5.0457	24.457	12.228	-182.38	11.097	6.3881	4.4877	-706.97	1121.3	24.493	814.54	1121.6	58.177	41.118	1	0	-7.8712	5.6165	-22.64	-11.853	4.2924	-3.1379	24.468	11.086	-3.5788	2.4786	1.8283	-0.76708	1521.6
1.76	177	60	NaN	5.0708	24.505	12.202	-182.38	11.089	6.4161	4.5051	-707	1121.3	24.591	814.61	1121.6	58.31	41.395	1	0	-7.7263	5.462	-22.64	-11.853	4.3145	-3.1411	24.518	11.076	-3.4119	2.3209	1.878	-0.77721	1521.7
1.77	178	60	NaN	5.1072	24.556	12.136	-182.37	11.101	6.4022	4.6302	-707	1121.2	24.56	814.63	1121.6	58.299	42.635	1	0	-7.5814	5.3075	-22.64	-11.853	4.3568	-3.1209	24.571	11.086	-3.2246	2.1865	1.931	-0.76745	1521.8
1.78	179	60	NaN	5.1375	24.622	12.063	-182.36	11.113	6.3896	4.784	-706.95	1121.1	24.539	814.66	1121.6	59.232	41.421	1	0	-7.4365	5.1529	-22.64	-11.853	4.3937	-3.1042	24.639	11.095	-3.0428	2.0487	1.9993	-0.75805	1521.7
1.79	180	60	NaN	5.1281	24.716	12.074	-182.35	11.146	6.379	4.6292	-706.84	1121.1	24.541	814.67	1121.6	59.415	43.729	1	0	-7.2916	4.9984	-22.64	-11.853	4.3784	-3.0998	24.734	11.128	-2.9132	1.8986	2.0942	-0.72554	1521.6
1.8	181	60	NaN	5.105	24.812	12.119	-182.34	11.185	6.3455	4.3838	-706.7	1121.1	24.479	814.68	1121.6	59.276	41.561	1	0	-7.1467	4.8439	-22.64	-11.853	4.3482	-3.0951	24.83	11.167	-2.7985	1.7487	2.1904	-0.68661	1521.5
1.81	182	60	NaN	5.099	24.884	12.141	-182.33	11.213	6.3047	4.2694	-706.55	1121.1	24.385	814.7	1121.6	59.498	42.164	1	0	-7.0018	4.6893	-22.64	-11.853	4.3415	-3.0868	24.904	11.193	-2.6603	1.6025	2.2637	-0.65982	1521.4
1.82	183	60	NaN	5.1117	24.935	12.154	-182.32	11.243	6.2943	4.2099	-706.4	1121	24.377	814.71	1121.6	59.179	42.016	1	0	-6.7356	4.4055	-22.63	-11.844	4.3521	-3.0812	24.956	11.221	-2.3835	1.3242	2.3258	-0.62249	1521.2
1.83	184	60	NaN	5.1547	24.966	12.125	-182.31	11.291	6.262	4.3471	-706.2	1120.9	24.323	814.68	1121.6	59.24	41.789	1	0	-6.4609	4.1125	-22.62	-11.834	4.4022	-3.0577	24.993	11.264	-2.0586	1.0549	2.3723	-0.56926	1521
1.84	185	60	NaN	5.1902	24.976	12.165	-182.31	11.311	6.2575	4.2909	-706.02	1120.9	24.359	814.71	1121.6	59.008	41.892	1	0	-6.1862	3.8196	-22.61	-11.823	4.4341	-3.0663	25.003	11.284	-1.752	0.7533	2.3932	-0.53938	1520.9
1.85	186	60	NaN	5.228	24.954	12.204	-182.31	11.348	6.1709	4.2504	-705.87	1120.9	24.14	814.69	1121.6	58.709	40.838	1	0	-5.8872	3.5008	-22.595	-11.809	4.4786	-3.0546	24.981	11.321	-1.4086	0.44618	2.3858	-0.48771	1520.7
1.86	187	60	NaN	5.2414	24.904	12.26	-182.31	11.358	6.2204	4.1042	-705.75	1120.9	24.315	814.72	1121.6	58.242	41.748	0	0	-5.5333	3.1233	-22.57	-11.784	4.4798	-3.0751	24.929	11.332	-1.0534	0.048226	2.359	-0.45129	1520.6
1.87	188	60	NaN	5.2707	24.784	12.257	-182.31	11.385	6.2304	4.1169	-705.62	1120.9	24.358	814.7	1121.6	57.668	41.745	0	0	-5.1793	2.7458	-22.545	-11.759	4.5079	-3.0717	24.809	11.361	-0.67137	-0.32587	2.2637	-0.39794	1520.5
1.88	189	60	NaN	5.3123	24.636	12.183	-182.3	11.415	6.2174	4.3181	-705.58	1120.9	24.329	814.68	1121.6	57.472	42.825	0	0	-4.8253	2.3684	-22.52	-11.734	4.5582	-3.0544	24.663	11.388	-0.26711	-0.68604	2.1424	-0.34516	1520.4
1.89	190	60	NaN	5.3551	24.506	12.081	-182.29	11.43	6.2197	4.5838	-705.57	1120.8	24.339	814.67	1121.6	57.164	42.975	0	0	-4.4713	1.9909	-22.495	-11.708	4.6106	-3.0378	24.535	11.401	0.13923	-1.0469	2.0398	-0.30746	1520.4
1.9	191	60	NaN	5.3924	24.395	12.003	-182.28	11.44	6.2104	4.7604	-705.52	1120.8	24.302	814.68	1121.6	56.387	41.813	0	0	-4.1135	1.6093	-22.467	-11.68	4.6559	-3.0174	24.426	11.409	0.5424	-1.4081	1.9591	-0.27185	1520.3
1.91	192	60	NaN	5.4056	24.288	11.971	-182.27	11.445	6.1821	4.7467	-705.44	1120.8	24.209	814.71	1121.6	55.012	43.018	0	0	-3.7512	1.223	-22.436	-11.649	4.6721	-3.0026	24.321	11.413	0.92085	-1.7796	1.8851	-0.23601	1520.3
1.92	193	60	NaN	5.3972	24.257	11.972	-182.27	11.456	6.2	4.678	-705.35	1120.8	24.243	814.75	1121.7	54.454	40.107	0	0	-3.389	0.83664	-22.404	-11.618	4.6597	-3.0065	24.291	11.422	1.2708	-2.1698	1.8866	-0.1954	1520.2
1.93	194	60	NaN	5.4087	24.249	11.975	-182.27	11.474	6.2518	4.6574	-705.24	1120.8	24.374	814.77	1121.7	54.55	40.46	0	0	-3.0267	0.4503	-22.373	-11.586	4.6656	-3.0147	24.283	11.441	1.6389	-2.5644	1.91	-0.14547	1520.1
1.94	195	60	NaN	5.4208	24.241	11.97	-182.26	11.498	6.2391	4.693	-705.18	1120.8	24.316	814.79	1121.7	54.895	39.485	0	0	-2.6644	0.063968	-22.341	-11.555	4.6812	-2.9979	24.275	11.464	2.0168	-2.934	1.9336	-0.09071	1520.1
1.95	196	60	NaN	5.4209	24.214	11.95	-182.25	11.566	6.2688	4.8015	-705.16	1120.7	24.376	814.78	1121.7	55.576	41.54	0	0	-2.3464	-0.27517	-22.31	-11.523	4.6831	-2.9873	24.251	11.529	2.3367	-3.2625	1.9415	0.0058326	1520.1
1.96	197	60	NaN	5.4209	24.205	11.943	-182.24	11.642	6.3127	4.9013	-705.15	1120.7	24.476	814.76	1121.7	55.916	41.085	0	0	-2.1831	-0.4493	-22.279	-11.492	4.683	-2.9813	24.243	11.603	2.4999	-3.4306	1.9643	0.11104	1520
1.97	198	60	NaN	5.4325	24.216	11.949	-182.24	11.703	6.3528	5.0051	-705.14	1120.6	24.561	814.78	1121.7	51.477	39.603	0	0	-2.1729	-0.46014	-22.268	-11.481	4.6953	-2.978	24.255	11.664	2.5224	-3.4381	1.9869	0.18304	1520
1.98	199	60	NaN	5.4448	24.228	11.977	-182.23	11.775	6.3714	5.0857	-705.15	1120.6	24.576	814.82	1121.7	47.745	40.265	0	0	-2.2617	-0.36546	-22.269	-11.483	4.7101	-2.9696	24.268	11.735	2.4484	-3.3351	1.9985	0.25274	1520.1
1.99	200	60	NaN	5.4345	24.237	12.069	-182.21	11.888	6.3368	5.0207	-705.17	1120.6	24.43	814.84	1121.7	48.389	37.426	0	0	-2.3505	-0.27078	-22.271	-11.484	4.7029	-2.9429	24.278	11.847	2.3525	-3.2137	2.0073	0.36279	1520.1
2	201	60	NaN	5.4329	24.244	12.116	-182.2	11.956	6.3713	5.0542	-705.21	1120.6	24.494	814.88	1121.7	50.537	41.292	0	0	-2.4393	-0.1761	-22.272	-11.485	4.7002	-2.9368	24.287	11.913	2.261	-3.1129	2.015	0.42775	1520.2
2.01	202	60	NaN	5.449	24.253	12.116	-182.19	12.019	6.2831	5.1541	-705.2	1120.5	24.235	814.86	1121.7	51.348	40.994	0	0	-2.5281	-0.081419	-22.273	-11.487	4.7298	-2.9068	24.299	11.974	2.2017	-2.9882	2.0254	0.4872	1520.2
2.02	203	60	NaN	5.4893	24.309	12.132	-182.18	12.123	6.3167	5.3634	-705.2	1120.5	24.297	814.95	1121.8	48.645	38.472	0	0	-2.6168	0.013261	-22.275	-11.488	4.7757	-2.8971	24.358	12.074	2.1589	-2.8838	2.0835	0.58555	1520.3
2.03	204	60	NaN	5.5049	24.355	12.164	-182.18	12.221	6.3418	5.46	-705.21	1120.4	24.339	815.01	1121.8	44	38.076	0	0	-2.7056	0.10794	-22.276	-11.489	4.7934	-2.8901	24.409	12.167	2.0877	-2.7822	2.1326	0.6778	1520.3
2.04	205	60	NaN	5.4981	24.424	12.259	-182.18	12.333	6.3637	5.3627	-705.17	1120.4	24.378	815.1	1121.9	48.342	36.875	0	0	-2.7944	0.20262	-22.277	-11.491	4.7815	-2.8923	24.482	12.276	1.9871	-2.6896	2.2044	0.7848	1520.4
2.05	206	60	NaN	5.4932	24.507	12.361	-182.17	12.431	6.353	5.2279	-705.1	1120.4	24.326	815.23	1122	51.786	39.64	0	0	-2.8832	0.2973	-22.279	-11.492	4.7735	-2.8928	24.568	12.371	1.8903	-2.5955	2.2889	0.87871	1520.5
2.06	207	60	NaN	5.5015	24.573	12.417	-182.17	12.516	6.3316	5.1809	-705.05	1120.3	24.26	815.34	1122	52.527	38.394	0	0	-2.972	0.39198	-22.28	-11.494	4.7826	-2.8911	24.636	12.452	1.8106	-2.4991	2.3563	0.9589	1520.5
2.07	208	60	NaN	5.5136	24.608	12.445	-182.17	12.621	6.3662	5.1896	-705.04	1120.3	24.378	815.44	1122.1	53.683	39.338	0	0	-3.0608	0.48666	-22.282	-11.495	4.7906	-2.8971	24.677	12.552	1.7299	-2.4104	2.3956	1.0571	1520.6
2.08	209	60	NaN	5.5276	24.617	12.438	-182.16	12.678	6.3855	5.2526	-705.03	1120.2	24.433	815.53	1122.1	54.687	38.452	0	0	-3.1496	0.58134	-22.283	-11.496	4.805	-2.8859	24.689	12.606	1.6554	-2.3045	2.4064	1.1096	1520.7
2.09	210	60	NaN	5.5417	24.597	12.425	-182.16	12.716	6.3764	5.2867	-705.04	1120.2	24.426	815.65	1122.2	55.703	40.877	0	0	-3.2383	0.67602	-22.284	-11.498	4.8206	-2.8853	24.673	12.64	1.5822	-2.2093	2.3886	1.1422	1520.8
2.1	211	60	NaN	5.5511	24.594	12.395	-182.18	12.754	6.312	5.3455	-705.02	1120.1	24.291	815.77	1122.2	55.775	38.294	0	0	-3.3271	0.7707	-22.286	-11.499	4.8373	-2.8898	24.674	12.674	1.5102	-2.1191	2.3886	1.1745	1520.9
2.11	212	60	NaN	5.5569	24.598	12.385	-182.19	12.789	6.2892	5.2965	-704.96	1120.1	24.255	815.85	1122.3	55.346	38.953	0	0	-3.355	0.80039	-22.288	-11.501	4.8427	-2.9001	24.68	12.708	1.4878	-2.0997	2.3918	1.2064	1520.9
2.12	213	60	NaN	5.5656	24.598	12.36	-182.19	12.786	6.2796	5.2501	-704.88	1120.1	24.241	816	1122.3	55.036	40.607	0	0	-3.3749	0.82165	-22.29	-11.503	4.8502	-2.9053	24.681	12.703	1.4753	-2.0836	2.3912	1.1993	1521
2.13	214	60	NaN	5.5765	24.6	12.329	-182.19	12.772	6.2926	5.2168	-704.78	1120.1	24.285	816.1	1122.3	49.27	38.626	0	0	-3.3948	0.84292	-22.292	-11.505	4.8581	-2.9074	24.683	12.688	1.4633	-2.0645	2.3907	1.1831	1521
2.14	215	60	NaN	5.5952	24.597	12.294	-182.19	12.759	6.3139	5.201	-704.69	1120.1	24.35	816.14	1122.3	44.003	39.469	0	0	-3.4148	0.86419	-22.294	-11.507	4.8738	-2.9091	24.68	12.676	1.459	-2.0449	2.3864	1.1687	1520.9
2.15	216	60	NaN	5.6329	24.584	12.246	-182.19	12.726	6.315	5.2198	-704.59	1120	24.355	816.19	1122.3	41.014	35.973	0	0	-3.4347	0.88545	-22.296	-11.51	4.912	-2.9101	24.668	12.642	1.4773	-2.0247	2.372	1.1323	1520.9
2.16	217	60	NaN	5.6857	24.571	12.201	-182.19	12.674	6.314	5.2285	-704.44	1120	24.359	816.24	1122.3	40.889	37.641	0	0	-3.4547	0.90672	-22.298	-11.512	4.9649	-2.9121	24.657	12.589	1.5103	-2.0053	2.3585	1.0774	1520.8
2.17	218	60	NaN	5.6927	24.566	12.21	-182.18	12.652	6.3063	5.1436	-704.41	1120	24.33	816.24	1122.3	24.257	35.516	0	0	-3.4746	0.92799	-22.3	-11.514	4.9698	-2.9034	24.652	12.567	1.4952	-1.9755	2.3513	1.053	1520.8
2.18	219	60	NaN	5.7389	24.53	12.134	-182.17	12.585	6.3517	5.2106	-704.3	1119.9	24.463	816.26	1122.3	37.704	46.017	0	0	-3.4946	0.94925	-22.303	-11.516	5.0135	-2.8979	24.619	12.496	1.5189	-1.9486	2.3162	0.97987	1520.7
2.19	220	60	NaN	5.7829	24.51	12.112	-182.18	12.529	6.3918	5.1788	-704.21	1119.9	24.573	816.27	1122.3	32.709	50.369	0	0	-3.5145	0.97052	-22.305	-11.518	5.0521	-2.9071	24.599	12.44	1.5376	-1.9366	2.2946	0.92157	1520.6
2.2	221	60	NaN	5.821	24.498	12.081	-182.18	12.491	6.3942	5.1904	-704.1	1119.8	24.592	816.25	1122.2	30.555	50.799	0	0	-3.5344	0.99179	-22.307	-11.52	5.0899	-2.9152	24.589	12.401	1.5555	-1.9234	2.2819	0.88033	1520.5
2.21	222	60	NaN	5.8486	24.485	12.04	-182.19	12.447	6.4072	5.208	-703.97	1119.8	24.637	816.21	1122.2	30.949	51.377	0	0	-3.5544	1.0131	-22.309	-11.522	5.1164	-2.9216	24.577	12.355	1.562	-1.9086	2.2683	0.83242	1520.3
2.22	223	60	NaN	5.8736	24.477	11.998	-182.2	12.399	6.407	5.2599	-703.85	1119.7	24.643	816.19	1122.2	32.054	52.475	0	0	-3.5743	1.0343	-22.311	-11.524	5.143	-2.9314	24.571	12.305	1.5687	-1.8971	2.2604	0.78009	1520.2
2.23	224	60	NaN	5.897	24.486	11.976	-182.22	12.364	6.3801	5.324	-703.73	1119.7	24.581	816.17	1122.2	33	53.426	0	0	-3.5943	1.0556	-22.313	-11.527	5.1711	-2.9447	24.581	12.269	1.5768	-1.8892	2.2677	0.74212	1520
2.24	225	60	NaN	5.9053	24.505	12.002	-182.22	12.346	6.3817	5.2661	-703.58	1119.6	24.588	816.13	1122.2	29.531	54.722	0	0	-3.6142	1.0769	-22.315	-11.529	5.1769	-2.9529	24.6	12.251	1.5626	-1.876	2.2847	0.72229	1519.8
2.25	226	60	NaN	5.9224	24.521	12.026	-182.23	12.334	6.2904	5.2911	-703.44	1119.6	24.304	816.1	1122.2	31.198	55.016	0	0	-3.6342	1.0981	-22.317	-11.531	5.2055	-2.9471	24.619	12.237	1.5714	-1.849	2.3014	0.70595	1519.7
2.26	227	60	NaN	5.9461	24.537	12.083	-182.24	12.306	6.3292	5.3571	-703.24	1119.5	24.401	816.1	1122.2	32.37	55.555	0	0	-3.6541	1.1194	-22.32	-11.533	5.228	-2.9599	24.637	12.206	1.5739	-1.8405	2.3176	0.67298	1519.5
2.27	228	60	NaN	5.9665	24.545	12.124	-182.26	12.27	6.362	5.4576	-703.09	1119.5	24.49	816.14	1122.2	32.132	55.634	0	0	-3.674	1.1407	-22.322	-11.535	5.2488	-2.9823	24.645	12.169	1.5748	-1.8417	2.3236	0.63425	1519.4
2.28	229	60	NaN	5.9886	24.537	12.15	-182.27	12.265	6.3343	5.6143	-702.98	1119.4	24.386	816.12	1122.2	33.117	57.282	0	0	-3.6184	1.0813	-22.319	-11.533	5.2807	-2.9764	24.641	12.162	1.6623	-1.8951	2.3214	0.62938	1519.2
2.29	230	60	NaN	6.0091	24.491	12.213	-182.27	12.262	6.3247	5.8038	-702.87	1119.4	24.35	816.09	1122.2	33.72	58.018	0	0	-3.5595	1.0185	-22.317	-11.53	5.3096	-2.9734	24.6	12.153	1.7501	-1.9549	2.2831	0.62316	1519.1
2.3	231	60	NaN	6.0196	24.445	12.289	-182.28	12.264	6.3297	5.9284	-702.77	1119.3	24.371	816.07	1122.3	33.085	58.563	0	0	-3.5006	0.95572	-22.314	-11.527	5.3239	-2.9795	24.558	12.15	1.8233	-2.0238	2.2441	0.6229	1518.9
2.31	232	60	NaN	6.0285	24.426	12.349	-182.29	12.277	6.3214	5.9878	-702.67	1119.2	24.352	816.03	1122.3	31.307	57.609	0	0	-3.4802	0.93392	-22.314	-11.527	5.3357	-2.9821	24.542	12.162	1.8555	-2.0482	2.2277	0.63485	1518.8
2.32	233	60	NaN	6.0519	24.413	12.403	-182.29	12.286	6.3095	6.0884	-702.56	1119.2	24.322	816	1122.3	32.042	57.726	0	0	-3.4821	0.93596	-22.315	-11.528	5.364	-2.9796	24.529	12.17	1.8819	-2.0437	2.2139	0.64225	1518.7
2.33	234	60	NaN	6.072	24.388	12.446	-182.31	12.283	6.2994	6.2146	-702.49	1119.2	24.328	816.02	1122.3	32.615	58.285	0	0	-3.5448	1.0028	-22.313	-11.526	5.3886	-2.9892	24.505	12.166	1.8438	-1.9864	2.1923	0.63947	1518.6
2.34	235	60	NaN	6.1065	24.362	12.499	-182.32	12.31	6.297	6.3712	-702.35	1119.2	24.345	815.94	1122.3	31.037	55.99	0	0	-3.5545	1.0132	-22.311	-11.525	5.4283	-2.999	24.48	12.192	1.8737	-1.9858	2.1684	0.66748	1518.4
2.35	236	60	NaN	6.1317	24.34	12.522	-182.33	12.339	6.3163	6.491	-702.3	1119.2	24.406	815.86	1122.3	32.643	57.65	0	0	-3.1034	0.53209	-22.309	-11.522	5.4556	-3.004	24.458	12.221	2.3522	-2.4719	2.1499	0.69909	1518.3
2.36	237	60	NaN	6.1531	24.302	12.531	-182.34	12.369	6.3295	6.6215	-702.25	1119.1	24.442	815.79	1122.3	31.352	56.429	0	0	-3.019	0.44207	-22.301	-11.515	5.4805	-3.0119	24.422	12.249	2.4615	-2.5698	2.1209	0.73414	1518.1
2.37	238	60	NaN	6.1738	24.274	12.543	-182.35	12.386	6.3234	6.7	-702.21	1119.1	24.44	815.72	1122.3	32.794	57.536	0	0	-3.3166	0.75946	-22.29	-11.503	5.5042	-3.0204	24.394	12.266	2.1876	-2.2609	2.1044	0.76265	1518
2.38	239	60	NaN	6.1896	24.255	12.553	-182.36	12.397	6.3006	6.7516	-702.17	1119.1	24.382	815.66	1122.3	33.916	56.603	0	0	-3.6657	1.1318	-22.285	-11.498	5.5241	-3.0231	24.375	12.277	1.8584	-1.8913	2.09	0.77892	1517.9
2.39	240	60	NaN	6.1992	24.234	12.556	-182.36	12.402	6.2834	6.8031	-702.15	1119.1	24.321	815.61	1122.3	31.562	57.307	0	0	-4.1052	1.6004	-22.28	-11.493	5.5379	-3.0224	24.355	12.281	1.4327	-1.422	2.0753	0.78733	1517.9
2.4	241	60	NaN	6.2079	24.21	12.548	-182.37	12.394	6.2712	6.8772	-702.15	1119	24.275	815.54	1122.3	33.672	58.18	0	0	-4.7767	2.3165	-22.274	-11.487	5.5512	-3.0235	24.333	12.271	0.77447	-0.70701	2.0597	0.78404	1517.8
2.41	242	60	NaN	6.2211	24.192	12.52	-182.37	12.381	6.2206	7.0136	-702.13	1119	24.149	815.44	1122.3	33.998	58.639	0	0	-5.2749	2.8478	-22.264	-11.477	5.5742	-3.0219	24.317	12.256	0.29931	-0.17412	2.0535	0.77915	1517.7
2.42	243	60	NaN	6.2226	24.189	12.527	-182.38	12.348	6.2458	7.0046	-702.13	1119	24.234	815.43	1122.3	34.483	59.147	0	0	-5.6812	3.2811	-22.251	-11.464	5.5721	-3.03	24.313	12.225	-0.10913	0.25107	2.0616	0.76002	1517.7
2.43	244	60	NaN	6.2087	24.171	12.499	-182.37	12.278	6.2021	7.0635	-702.16	1118.9	24.114	815.44	1122.3	33.488	59.747	0	0	-6.3091	3.9507	-22.241	-11.454	5.565	-3.0166	24.298	12.152	-0.74414	0.93412	2.0574	0.69783	1517.7
2.44	245	60	NaN	6.1994	24.173	12.461	-182.37	12.222	6.2218	7.1809	-702.17	1118.9	24.161	815.43	1122.2	34.063	58.862	0	0	-7.0656	4.7574	-22.231	-11.444	5.5584	-3.0114	24.3	12.094	-1.5072	1.746	2.0694	0.65008	1517.7
2.45	246	60	NaN	6.1776	24.185	12.463	-182.37	12.172	6.2553	7.1586	-702.16	1118.9	24.241	815.42	1122.2	33.765	59.016	0	0	-7.735	5.4713	-22.214	-11.427	5.5327	-3.0152	24.312	12.046	-2.2023	2.4561	2.098	0.61872	1517.7
2.46	247	60	NaN	6.1573	24.197	12.445	-182.37	12.14	6.2592	7.2098	-702.16	1118.8	24.238	815.4	1122.2	33.026	58.615	0	0	-8.1728	5.9381	-22.204	-11.417	5.5144	-3.0121	24.324	12.013	-2.6584	2.926	2.1196	0.59579	1517.7
2.47	248	60	NaN	6.1353	24.21	12.409	-182.37	12.121	6.2516	7.3385	-702.18	1118.8	24.201	815.37	1122.2	33.086	58.797	0	0	-8.2742	6.0463	-22.206	-11.419	5.4987	-3.0099	24.339	11.992	-2.7755	3.0364	2.1329	0.57333	1517.6
2.48	249	60	NaN	6.1075	24.228	12.398	-182.38	12.109	6.2546	7.4202	-702.2	1118.8	24.195	815.36	1122.2	35.105	59.164	0	0	-8.6385	6.4348	-22.209	-11.422	5.4742	-3.0155	24.357	11.98	-3.1643	3.4193	2.1482	0.55786	1517.6
2.49	250	60	NaN	6.0877	24.241	12.401	-182.38	12.116	6.2473	7.4773	-702.2	1118.7	24.181	815.33	1122.2	31.916	58.89	0	0	-9.1146	6.9424	-22.211	-11.424	5.4571	-3.0122	24.371	11.986	-3.6575	3.9302	2.1596	0.56186	1517.6
2.5	251	60	NaN	6.0642	24.255	12.408	-182.38	12.133	6.2538	7.5137	-702.2	1118.7	24.213	815.28	1122.2	33.036	55.355	0	0	-9.7862	7.6587	-22.209	-11.423	5.4337	-3.0075	24.385	12.004	-4.3525	4.6512	2.1756	0.58123	1517.6
2.51	252	60	NaN	6.0575	24.275	12.422	-182.38	12.151	6.2698	7.6147	-702.18	1118.7	24.27	815.23	1122.1	31.942	50.801	0	0	-10.438	8.3537	-22.208	-11.421	5.4287	-3.0097	24.405	12.021	-5.0093	5.344	2.1969	0.59983	1517.5
2.52	253	60	NaN	6.061	24.297	12.437	-182.38	12.146	6.2616	7.7014	-702.14	1118.7	24.233	815.23	1122.1	31.248	50.844	0	0	-10.989	8.9418	-22.21	-11.423	5.4368	-3.0043	24.427	12.016	-5.5526	5.9375	2.2167	0.59258	1517.5
2.53	254	60	NaN	6.0664	24.312	12.457	-182.38	12.144	6.2461	7.759	-702.1	1118.7	24.186	815.23	1122.1	30.661	52.468	0	0	-11.841	9.8501	-22.215	-11.429	5.4461	-2.998	24.442	12.014	-6.3951	6.8521	2.2264	0.5847	1517.4
2.54	255	60	NaN	6.0776	24.325	12.474	-182.37	12.142	6.2676	7.8352	-702.03	1118.7	24.256	815.23	1122.1	32.344	55.355	0	0	-12.939	11.021	-22.224	-11.437	5.4576	-2.9942	24.456	12.011	-7.4813	8.0265	2.2321	0.5743	1517.4
2.55	256	60	NaN	6.1017	24.346	12.498	-182.38	12.133	6.2793	7.9385	-701.93	1118.7	24.305	815.24	1122.1	33.246	58.523	0	0	-13.651	11.78	-22.215	-11.428	5.4836	-2.994	24.477	12.003	-8.1677	8.7863	2.2619	0.57459	1517.3
2.56	257	60	NaN	6.1298	24.364	12.534	-182.38	12.123	6.2545	8.0112	-701.82	1118.7	24.243	815.25	1122.1	31.932	61.232	0	0	-14.201	12.366	-22.21	-11.424	5.5168	-2.9903	24.495	11.993	-8.6838	9.3758	2.2849	0.56894	1517.2
2.57	258	60	NaN	6.1494	24.362	12.569	-182.37	12.117	6.244	8.0206	-701.73	1118.6	24.201	815.24	1122.1	32.893	60.056	0	0	-14.468	12.652	-22.217	-11.43	5.5383	-2.9765	24.495	11.985	-8.9301	9.6753	2.2777	0.55449	1517.1
2.58	259	60	NaN	6.1814	24.359	12.591	-182.36	12.086	6.2747	8.0958	-701.62	1118.6	24.284	815.29	1122.1	32.64	59.504	0	0	-14.933	13.147	-22.219	-11.432	5.5699	-2.9681	24.492	11.953	-9.3632	10.179	2.2735	0.52088	1517
2.59	260	60	NaN	6.2139	24.345	12.605	-182.35	12.061	6.2369	8.1664	-701.49	1118.6	24.191	815.35	1122.1	32.249	59.932	0	0	-15.476	13.727	-22.219	-11.432	5.6086	-2.9573	24.479	11.926	-9.8679	10.77	2.2603	0.4945	1516.9
2.6	261	60	NaN	6.253	24.299	12.628	-182.34	12.026	6.2467	8.187	-701.34	1118.5	24.22	815.43	1122.1	34.016	61.199	0	0	-15.833	14.107	-22.217	-11.43	5.6473	-2.9491	24.436	11.889	-10.185	11.158	2.2188	0.4591	1516.9
2.61	262	60	NaN	6.2704	24.282	12.648	-182.34	12.017	6.224	8.1559	-701.25	1118.5	24.165	815.47	1122.1	35.908	61.618	0	0	-16.091	14.382	-22.214	-11.428	5.6656	-2.9417	24.419	11.88	-10.425	11.44	2.2045	0.4524	1516.8
2.62	263	60	NaN	6.2967	24.248	12.641	-182.34	12.018	6.2509	8.1897	-701.09	1118.5	24.271	815.51	1122.1	34.186	60.184	0	0	-16.166	14.462	-22.214	-11.428	5.6892	-2.9484	24.386	11.88	-10.477	11.514	2.1722	0.4526	1516.7
2.63	264	60	NaN	6.322	24.21	12.624	-182.34	12.038	6.2717	8.2228	-700.91	1118.4	24.368	815.52	1122.1	32.444	59.401	0	0	-16.098	14.39	-22.217	-11.43	5.712	-2.9534	24.349	11.899	-10.386	11.436	2.1325	0.46837	1516.5
2.64	265	60	NaN	6.3388	24.182	12.612	-182.34	12.072	6.2405	8.2092	-700.76	1118.4	24.319	815.49	1122.2	32.893	57.508	0	0	-15.869	14.145	-22.223	-11.437	5.73	-2.9537	24.323	11.931	-10.139	11.191	2.1	0.49483	1516.3
2.65	266	60	NaN	6.3512	24.157	12.596	-182.36	12.094	6.1866	8.1812	-700.58	1118.4	24.214	815.49	1122.2	32.851	53.67	0	0	-15.837	14.111	-22.224	-11.438	5.7453	-2.9622	24.299	11.952	-10.092	11.149	2.0742	0.51451	1516.2
2.66	267	60	NaN	6.352	24.122	12.566	-182.37	12.089	6.1601	8.155	-700.34	1118.4	24.198	815.52	1122.2	31.729	54.415	0	0	-15.864	14.14	-22.225	-11.438	5.7456	-2.9805	24.265	11.947	-10.118	11.159	2.0398	0.50835	1516
2.67	268	60	NaN	6.3431	24.101	12.525	-182.39	12.06	6.191	8.1486	-700.18	1118.4	24.323	815.59	1122.2	33.52	54.71	0	0	-15.974	14.257	-22.225	-11.438	5.7318	-3.0061	24.243	11.918	-10.242	11.251	2.0181	0.48024	1515.9
2.68	269	60	NaN	6.3416	24.074	12.494	-182.41	12.053	6.133	8.1367	-700.02	1118.4	24.181	815.61	1122.2	32.553	56.797	0	0	-16.095	14.386	-22.224	-11.438	5.7351	-3.0166	24.217	11.91	-10.36	11.369	1.9925	0.47247	1515.7
2.69	270	60	NaN	6.316	24.023	12.468	-182.41	12.053	6.1354	8.0701	-699.82	1118.4	24.188	815.6	1122.2	34.17	58.583	0	0	-16.255	14.557	-22.224	-11.438	5.7067	-3.0192	24.166	11.91	-10.548	11.538	1.9415	0.47176	1515.5
2.7	271	60	NaN	6.2961	23.972	12.457	-182.42	12.026	6.1851	8.0043	-699.68	1118.4	24.33	815.66	1122.2	31.916	60.364	0	0	-16.363	14.672	-22.227	-11.44	5.6788	-3.0364	24.115	11.883	-10.684	11.636	1.8881	0.44281	1515.4
2.71	272	60	NaN	6.2709	23.921	12.457	-182.42	12.015	6.1973	7.9253	-699.57	1118.4	24.353	815.67	1122.2	33.607	60.023	0	0	-16.438	14.752	-22.231	-11.445	5.6497	-3.0378	24.065	11.871	-10.788	11.714	1.8335	0.42606	1515.3
2.72	273	60	NaN	6.2449	23.864	12.464	-182.41	12.022	6.1699	7.8536	-699.44	1118.3	24.264	815.63	1122.2	32.653	56.475	0	0	-16.186	14.484	-22.239	-11.452	5.6243	-3.0266	24.009	11.876	-10.562	11.457	1.7706	0.42459	1515.2
2.73	274	60	NaN	6.2258	23.807	12.469	-182.41	12.023	6.1708	7.8243	-699.28	1118.3	24.273	815.61	1122.2	30.743	55.401	0	0	-15.867	14.143	-22.244	-11.458	5.6037	-3.028	23.953	11.877	-10.263	11.115	1.7089	0.41916	1515
2.74	275	60	NaN	6.2046	23.766	12.466	-182.41	12.014	6.2222	7.8258	-699.17	1118.3	24.437	815.64	1122.2	32.713	44.757	0	0	-15.441	13.689	-22.249	-11.462	5.5764	-3.0425	23.912	11.867	-9.8651	10.647	1.6639	0.40522	1514.9
2.75	276	60	NaN	6.191	23.728	12.476	-182.42	11.995	6.1889	7.8022	-699.05	1118.3	24.377	815.71	1122.2	30.993	44.659	0	0	-15.513	13.766	-22.258	-11.471	5.5641	-3.0465	23.875	11.848	-9.9487	10.719	1.6174	0.37666	1514.9
2.76	277	60	NaN	6.1828	23.699	12.464	-182.42	12.014	6.2034	7.8631	-698.93	1118.3	24.442	815.68	1122.2	31.16	48.247	0	0	-15.727	13.994	-22.268	-11.482	5.5557	-3.0438	23.849	11.865	-10.171	10.95	1.5806	0.3833	1514.7
2.77	278	60	NaN	6.1693	23.669	12.501	-182.43	12.052	6.1911	7.7875	-698.76	1118.3	24.501	815.66	1122.2	32.237	41.745	0	0	-15.878	14.155	-22.279	-11.492	5.537	-3.0637	23.818	11.903	-10.341	11.091	1.5398	0.41106	1514.5
2.78	279	60	NaN	6.1703	23.645	12.517	-182.44	12.082	6.1905	7.7704	-698.63	1118.3	24.561	815.64	1122.2	29.718	43.917	0	0	-15.946	14.227	-22.288	-11.501	5.535	-3.0765	23.795	11.932	-10.411	11.15	1.5075	0.43064	1514.4
2.79	280	60	NaN	6.1791	23.633	12.537	-182.44	12.099	6.1831	7.7447	-698.51	1118.2	24.58	815.65	1122.2	32.093	40.872	0	0	-15.638	13.899	-22.291	-11.505	5.5421	-3.0779	23.783	11.949	-10.096	10.821	1.4916	0.44412	1514.3
2.8	281	60	NaN	6.2069	23.613	12.544	-182.45	12.125	6.1648	7.7917	-698.38	1118.2	24.588	815.67	1122.2	30.659	35.211	0	0	-15.512	13.764	-22.3	-11.513	5.5713	-3.0812	23.765	11.973	-9.9403	10.683	1.4657	0.46025	1514.1
2.81	282	60	NaN	6.2453	23.588	12.54	-182.45	12.16	6.1425	7.8784	-698.26	1118.2	24.599	815.66	1122.2	32.22	39.44	0	0	-15.544	13.799	-22.311	-11.525	5.6125	-3.0869	23.742	12.005	-9.9318	10.712	1.4307	0.48059	1514
2.82	283	60	NaN	6.2677	23.576	12.557	-182.45	12.183	6.1202	7.8582	-698.15	1118.1	24.59	815.63	1122.2	32.156	45.434	0	0	-14.942	13.157	-22.324	-11.538	5.6344	-3.0848	23.732	12.027	-9.3073	10.072	1.4071	0.48972	1513.9
2.83	284	60	NaN	6.2895	23.564	12.548	-182.46	12.201	6.1	7.8953	-698.06	1118.1	24.594	815.6	1122.2	31.512	48.133	0	0	-14.528	12.715	-22.336	-11.549	5.6575	-3.0918	23.722	12.043	-8.8702	9.6232	1.3864	0.49436	1513.8
2.84	285	60	NaN	6.3189	23.57	12.561	-182.46	12.17	6.0856	7.8579	-697.93	1118.1	24.611	815.68	1122.2	32.693	45.835	0	0	-14.661	12.857	-22.343	-11.556	5.6848	-3.0952	23.727	12.012	-8.9763	9.7621	1.3845	0.45642	1513.7
2.85	286	60	NaN	6.3516	23.571	12.557	-182.46	12.154	6.0805	7.888	-697.83	1118	24.641	815.68	1122.2	31.367	45.543	0	0	-14.787	12.992	-22.35	-11.563	5.7174	-3.0974	23.729	11.996	-9.0697	9.8942	1.3796	0.43298	1513.6
2.86	287	60	NaN	6.3968	23.567	12.534	-182.47	12.116	6.0763	7.9716	-697.68	1118	24.685	815.72	1122.2	31.23	54.815	0	0	-14.895	13.107	-22.357	-11.57	5.7641	-3.1059	23.728	11.956	-9.131	10.001	1.371	0.38559	1513.5
2.87	288	60	NaN	6.4327	23.567	12.524	-182.48	12.085	6.0645	7.988	-697.57	1117.9	24.69	815.77	1122.2	33.769	57.049	0	0	-15.614	13.873	-22.375	-11.588	5.8004	-3.113	23.728	11.923	-9.8134	10.76	1.3537	0.33487	1513.4
2.88	289	60	NaN	6.4591	23.57	12.521	-182.49	12.069	6.0454	7.9741	-697.48	1117.8	24.656	815.79	1122.2	34.599	58.862	0	0	-16.688	15.018	-22.401	-11.614	5.8275	-3.1194	23.733	11.906	-10.86	11.899	1.3329	0.29196	1513.4
2.89	290	60	NaN	6.4854	23.577	12.513	-182.5	12.063	6.0622	7.9746	-697.36	1117.8	24.72	815.81	1122.2	34.377	57.995	0	0	-18.731	17.198	-22.467	-11.68	5.8514	-3.1308	23.742	11.897	-12.88	14.067	1.2755	0.21711	1513.3
2.9	291	60	NaN	6.5106	23.581	12.511	-182.51	12.057	6.1109	7.9566	-697.23	1117.8	24.877	815.83	1122.2	32.465	57.229	0	0	-19.831	18.371	-22.507	-11.72	5.8699	-3.1468	23.747	11.891	-13.961	15.224	1.2402	0.17083	1513.2
2.91	292	60	NaN	6.5202	23.568	12.532	-182.51	12.055	6.0717	7.8663	-697.17	1117.7	24.78	815.84	1122.2	32.317	53.84	0	0	-19.789	18.326	-22.515	-11.728	5.8797	-3.1552	23.736	11.888	-13.909	15.171	1.2206	0.1597	1513.1
2.92	293	60	NaN	6.5363	23.574	12.548	-182.52	12.059	6.0439	7.8092	-697.07	1117.7	24.73	815.83	1122.1	30.471	54.113	0	0	-19.347	17.855	-22.526	-11.74	5.8955	-3.1581	23.741	11.892	-13.452	14.697	1.2142	0.15203	1513
2.93	294	60	NaN	6.544	23.558	12.512	-182.54	12.056	6.1039	7.8958	-697.02	1117.7	24.941	815.85	1122.1	32.004	55.316	0	0	-18.825	17.297	-22.538	-11.752	5.8985	-3.1853	23.726	11.888	-12.926	14.112	1.1878	0.1362	1513
2.94	295	60	NaN	6.5435	23.539	12.469	-182.56	12.05	6.0729	7.9977	-696.92	1117.6	24.893	815.89	1122.1	32.186	57.093	0	0	-18.471	16.92	-22.549	-11.762	5.9036	-3.1966	23.709	11.88	-12.567	13.723	1.1599	0.11753	1512.9
2.95	296	60	NaN	6.5225	23.516	12.503	-182.57	12.056	6.0518	7.8317	-696.86	1117.6	24.859	815.89	1122.1	31.736	56.091	0	0	-18.198	16.629	-22.561	-11.775	5.8776	-3.2121	23.686	11.886	-12.321	13.417	1.1247	0.11127	1512.8
2.96	297	60	NaN	6.5022	23.495	12.526	-182.58	12.065	6.0653	7.7154	-696.8	1117.6	24.928	815.88	1122.1	32.339	56.071	0	0	-18.09	16.514	-22.58	-11.793	5.8502	-3.2366	23.665	11.895	-12.24	13.278	1.0854	0.10203	1512.8
2.97	298	60	NaN	6.4848	23.482	12.513	-182.6	12.076	6.0592	7.7117	-696.71	1117.6	24.949	815.87	1122.1	30.451	56.338	0	0	-17.963	16.378	-22.598	-11.811	5.8319	-3.2524	23.652	11.905	-12.131	13.126	1.0543	0.094045	1512.7
2.98	299	60	NaN	6.4651	23.469	12.487	-182.6	12.086	6.0171	7.7401	-696.63	1117.6	24.864	815.86	1122.1	31.03	54.832	0	0	-17.822	16.228	-22.616	-11.83	5.8164	-3.2531	23.64	11.915	-12.006	12.975	1.0234	0.085833	1512.6
2.99	300	60	NaN	6.4492	23.442	12.442	-182.61	12.088	6.0081	7.8263	-696.59	1117.6	24.863	815.87	1122.1	31.704	52.225	0	0	-17.749	16.151	-22.617	-11.83	5.8038	-3.2601	23.614	11.916	-11.946	12.891	0.99763	0.085584	1512.6
3	301	60	NaN	6.4219	23.422	12.475	-182.62	12.093	6.0169	7.6467	-696.53	1117.6	24.912	815.87	1122.1	31.016	52.199	0	0	-17.931	16.344	-22.627	-11.841	5.7679	-3.2744	23.594	11.92	-12.163	13.07	0.96638	0.079634	1512.5
3.01	302	60	NaN	6.3845	23.403	12.464	-182.64	12.089	6.0374	7.5652	-696.42	1117.6	25.015	815.89	1122.1	31.539	49.291	0	0	-18.554	17.008	-22.657	-11.87	5.7235	-3.3004	23.576	11.917	-12.83	13.708	0.91903	0.046714	1512.4
3.02	303	60	NaN	6.3882	23.386	12.395	-182.65	12.089	6.0257	7.7515	-696.35	1117.5	25.024	815.89	1122.1	29.188	47.505	0	0	-18.595	17.053	-22.671	-11.884	5.7339	-3.3012	23.561	11.915	-12.861	13.751	0.88956	0.030109	1512.4
3.03	304	60	NaN	6.3785	23.368	12.365	-182.66	12.082	5.9881	7.7739	-696.27	1117.5	24.962	815.88	1122.1	31.776	43.456	0	0	-17.551	15.939	-22.658	-11.872	5.7273	-3.3131	23.544	11.907	-11.824	12.626	0.88544	0.035244	1512.3
3.04	305	60	NaN	6.3671	23.356	12.369	-182.67	12.068	5.9765	7.6883	-696.18	1117.5	24.967	815.88	1122.1	32.246	38.386	0	0	-17.799	16.203	-22.667	-11.881	5.7124	-3.327	23.531	11.893	-12.086	12.876	0.8634	0.012507	1512.2
3.05	306	60	NaN	6.3647	23.341	12.372	-182.68	12.051	5.9793	7.6253	-696.11	1117.5	25	815.9	1122.1	30.527	38.702	0	0	-18.277	16.713	-22.679	-11.893	5.7063	-3.3383	23.515	11.877	-12.571	13.375	0.836	-0.015452	1512.1
3.06	307	60	NaN	6.3723	23.321	12.36	-182.68	12.04	5.9792	7.6268	-696.05	1117.5	25.013	815.9	1122.1	31.696	37.794	0	0	-17.187	15.551	-22.656	-11.87	5.7135	-3.3417	23.494	11.867	-11.474	12.209	0.83825	-0.002698	1512.1
3.07	308	60	NaN	6.3847	23.3	12.35	-182.68	12.036	5.981	7.6355	-695.99	1117.5	25.027	815.89	1122.1	30.329	35.358	0	0	-16.746	15.081	-22.645	-11.858	5.7257	-3.335	23.472	11.864	-11.021	11.746	0.82712	0.0051679	1512
3.08	309	60	NaN	6.3927	23.266	12.349	-182.68	12.018	5.9611	7.6038	-695.95	1117.5	24.974	815.9	1122	29.701	37.866	0	0	-16.926	15.273	-22.646	-11.859	5.7344	-3.3382	23.438	11.846	-11.192	11.935	0.79243	-0.012805	1512
3.09	310	60	NaN	6.4372	23.223	12.311	-182.67	12.014	5.9637	7.7247	-695.88	1117.5	24.951	815.9	1122	30.781	38.247	0	0	-17.006	15.358	-22.639	-11.853	5.7843	-3.3234	23.396	11.841	-11.221	12.034	0.75669	-0.011619	1511.9
3.1	311	60	NaN	6.4528	23.183	12.341	-182.67	12.003	5.957	7.6201	-695.86	1117.5	24.933	815.91	1122	29.717	37.167	0	0	-17.074	15.43	-22.632	-11.846	5.7966	-3.3294	23.356	11.83	-11.277	12.101	0.72342	-0.01578	1511.9
3.11	312	60	NaN	6.4785	23.149	12.34	-182.68	12.005	5.9943	7.6409	-695.83	1117.5	25.037	815.9	1122	30.762	38.287	0	0	-17.319	15.692	-22.645	-11.859	5.8192	-3.3418	23.322	11.832	-11.5	12.35	0.677	-0.026704	1511.8
3.12	313	60	NaN	6.5113	23.108	12.352	-182.69	12.017	5.9742	7.6169	-695.79	1117.5	25.006	815.86	1122	31.016	36.307	0	0	-17.272	15.642	-22.646	-11.86	5.8522	-3.3525	23.281	11.843	-11.42	12.289	0.63514	-0.016315	1511.8
3.13	314	60	NaN	6.5427	23.072	12.368	-182.7	12.026	5.972	7.579	-695.76	1117.5	25.041	815.84	1122	29.994	37.728	0	0	-16.383	14.693	-22.607	-11.82	5.8809	-3.3658	23.246	11.853	-10.502	11.327	0.63856	0.03229	1511.7
3.14	315	60	NaN	6.5682	23.048	12.374	-182.72	12.032	5.9947	7.5799	-695.73	1117.5	25.14	815.84	1122	29.147	37.908	0	0	-15.858	14.133	-22.586	-11.799	5.9026	-3.3809	23.221	11.86	-9.9551	10.752	0.63544	0.060661	1511.7
3.15	316	60	NaN	6.5895	23.026	12.378	-182.73	12.038	5.9784	7.5775	-695.72	1117.5	25.128	815.84	1122	31.595	36.584	0	0	-15.51	13.763	-22.574	-11.787	5.9242	-3.396	23.198	11.865	-9.5859	10.367	0.62423	0.077894	1511.7
3.16	317	60	NaN	6.6098	23.002	12.394	-182.75	12.035	5.9548	7.516	-695.7	1117.5	25.109	815.87	1122	33.281	37.424	0	0	-14.832	13.039	-22.574	-11.787	5.9429	-3.4194	23.174	11.863	-8.8886	9.6196	0.60024	0.07556	1511.7
3.17	318	60	NaN	6.6235	22.993	12.375	-182.77	12.054	5.9287	7.5741	-695.69	1117.4	25.072	815.83	1122	30.823	36.555	0	0	-14.351	12.526	-22.569	-11.783	5.9602	-3.4374	23.165	11.881	-8.3904	9.0888	0.596	0.097903	1511.6
3.18	319	60	NaN	6.6148	22.993	12.402	-182.79	12.063	5.9544	7.469	-695.68	1117.5	25.167	815.82	1122	32.103	36.902	0	0	-14.124	12.284	-22.56	-11.773	5.944	-3.4639	23.164	11.892	-8.1799	8.8205	0.60455	0.11876	1511.6
3.19	320	60	NaN	6.6077	22.99	12.413	-182.81	12.055	5.9219	7.3913	-695.68	1117.4	25.098	815.86	1122	32.367	39.871	0	0	-13.955	12.104	-22.551	-11.765	5.9365	-3.4837	23.161	11.884	-8.018	8.62	0.60952	0.11939	1511.6
3.2	321	60	NaN	6.5988	22.996	12.401	-182.83	12.055	5.9302	7.3897	-695.68	1117.4	25.148	815.88	1121.9	30.889	39.1	0	0	-13.866	12.01	-22.545	-11.758	5.9257	-3.5007	23.167	11.885	-7.9407	8.509	0.62158	0.12642	1511.7
3.21	322	60	NaN	6.5909	23.002	12.382	-182.83	12.078	5.9533	7.4221	-695.69	1117.4	25.217	815.85	1121.9	31.266	38.62	0	0	-13.726	11.86	-22.547	-11.76	5.9164	-3.5061	23.173	11.908	-7.8092	8.3535	0.62656	0.14743	1511.6
3.22	323	60	NaN	6.579	23.01	12.371	-182.83	12.108	5.9625	7.4165	-695.7	1117.4	25.231	815.81	1121.9	30.195	39.614	0	0	-13.659	11.789	-22.55	-11.763	5.9038	-3.5058	23.182	11.937	-7.7552	8.2828	0.63191	0.17424	1511.6
3.23	324	60	NaN	6.5609	23.026	12.369	-182.83	12.136	5.9631	7.3652	-695.71	1117.4	25.229	815.82	1121.9	30.692	37.788	0	0	-13.967	12.117	-22.55	-11.763	5.8838	-3.5113	23.196	11.965	-8.0827	8.6053	0.64659	0.20244	1511.6
3.24	325	60	NaN	6.5454	23.046	12.358	-182.84	12.175	5.9722	7.3348	-695.73	1117.5	25.27	815.81	1121.9	30.861	37.37	0	0	-13.851	11.994	-22.553	-11.766	5.8656	-3.5205	23.215	12.006	-7.9857	8.4731	0.66209	0.23978	1511.7
3.25	326	60	NaN	6.5345	23.073	12.352	-182.84	12.207	5.9903	7.3127	-695.73	1117.5	25.338	815.79	1121.9	30.621	37.333	0	0	-13.427	11.541	-22.558	-11.771	5.8513	-3.5196	23.241	12.04	-7.5753	8.0212	0.68283	0.26904	1511.6
3.26	327	60	NaN	6.5351	23.113	12.334	-182.84	12.226	5.9897	7.3382	-695.71	1117.6	25.375	815.8	1121.9	29.667	37.62	0	0	-13.73	11.865	-22.557	-11.77	5.8514	-3.5195	23.277	12.062	-7.8788	8.3451	0.72033	0.29216	1511.6
3.27	328	60	NaN	6.5348	23.137	12.336	-182.83	12.248	5.9941	7.306	-695.72	1117.7	25.445	815.81	1121.9	29.571	37.571	0	0	-14.062	12.218	-22.555	-11.769	5.8472	-3.5218	23.298	12.087	-8.2145	8.6963	0.74256	0.31878	1511.6
3.28	329	60	NaN	6.5391	23.171	12.337	-182.83	12.262	5.98	7.2773	-695.71	1117.7	25.494	815.84	1121.9	30.888	38.58	0	0	-14.497	12.682	-22.558	-11.771	5.8487	-3.52	23.328	12.105	-8.6483	9.1622	0.77021	0.33355	1511.7
3.29	330	60	NaN	6.5454	23.199	12.347	-182.83	12.265	5.9575	7.2338	-695.7	1117.8	25.518	815.87	1121.9	29.988	38.387	0	0	-14.909	13.121	-22.563	-11.776	5.8524	-3.5197	23.352	12.112	-9.0562	9.6014	0.78856	0.33574	1511.7
3.3	331	60	NaN	6.5558	23.213	12.357	-182.83	12.264	5.9452	7.1972	-695.71	1117.9	25.55	815.88	1121.9	31.46	38.969	0	0	-15.259	13.495	-22.574	-11.787	5.8602	-3.5251	23.362	12.114	-9.3993	9.9703	0.78821	0.32658	1511.7
3.31	332	60	NaN	6.5694	23.21	12.363	-182.83	12.263	5.9399	7.1679	-695.73	1118	25.594	815.9	1121.9	32.885	36.897	0	0	-15.319	13.559	-22.581	-11.794	5.8711	-3.5289	23.357	12.115	-9.4481	10.03	0.77673	0.32115	1511.7
3.32	333	60	NaN	6.5822	23.193	12.369	-182.82	12.263	5.9281	7.1362	-695.77	1118	25.621	815.91	1121.9	40.879	36.909	0	0	-15.278	13.515	-22.586	-11.799	5.8816	-3.5219	23.338	12.118	-9.3964	9.9932	0.75232	0.31844	1511.8
3.33	334	60	NaN	6.6002	23.179	12.358	-182.81	12.26	5.9302	7.1801	-695.8	1118.1	25.665	815.92	1121.8	42.197	38.281	0	0	-15.327	13.567	-22.594	-11.808	5.8997	-3.5144	23.322	12.117	-9.4273	10.053	0.72786	0.30975	1511.8
3.34	335	60	NaN	6.6307	23.161	12.367	-182.82	12.25	5.9458	7.1634	-695.81	1118.1	25.759	815.98	1121.8	43.964	39.323	0	0	-15.369	13.612	-22.599	-11.813	5.926	-3.5207	23.302	12.109	-9.4426	10.091	0.70251	0.29595	1511.9
3.35	336	60	NaN	6.6536	23.12	12.358	-182.82	12.265	5.9306	7.1794	-695.88	1118.1	25.76	815.97	1121.8	46.85	39.306	0	0	-15.403	13.648	-22.601	-11.815	5.9495	-3.5237	23.261	12.123	-9.4531	10.124	0.65955	0.30844	1512
3.36	337	60	NaN	6.6765	23.09	12.378	-182.82	12.279	5.9143	7.115	-695.91	1118.1	25.762	815.95	1121.8	49.257	38.711	0	0	-15.306	13.545	-22.602	-11.815	5.9698	-3.5315	23.23	12.138	-9.3362	10.014	0.62798	0.32272	1512
3.37	338	60	NaN	6.7074	23.051	12.414	-182.83	12.288	5.9405	7.0186	-695.93	1118.2	25.903	815.97	1121.8	54.255	39.961	0	0	-15.068	13.291	-22.601	-11.815	5.9918	-3.5505	23.19	12.149	-9.0761	9.7405	0.58915	0.33464	1512
3.38	339	60	NaN	6.7331	23.011	12.432	-182.84	12.305	5.9529	6.962	-695.95	1118.2	25.99	815.97	1121.8	59.426	43.24	1	0	-14.928	13.142	-22.6	-11.813	6.012	-3.5622	23.15	12.166	-8.9159	9.5796	0.54975	0.35257	1512
3.39	340	60	NaN	6.7523	22.974	12.429	-182.85	12.321	5.9353	6.9574	-695.98	1118.1	25.97	815.96	1121.8	61.774	45.785	1	0	-14.963	13.179	-22.596	-11.81	6.0319	-3.5674	23.114	12.181	-8.9307	9.6114	0.51761	0.37149	1512.1
3.4	341	60	NaN	6.7747	22.94	12.419	-182.86	12.329	5.916	6.9733	-696	1118.1	25.937	815.97	1121.8	62.244	46.045	1	0	-15.47	13.72	-22.587	-11.8	6.0561	-3.5789	23.08	12.189	-9.4142	10.141	0.49318	0.38855	1512.1
3.41	342	60	NaN	6.795	22.905	12.404	-182.88	12.351	5.8939	6.9905	-696.02	1118.1	25.887	815.94	1121.8	61.482	45.694	1	0	-15.763	14.033	-22.586	-11.8	6.079	-3.5915	23.046	12.21	-9.6844	10.441	0.45964	0.41021	1512.1
3.42	343	60	NaN	6.797	22.858	12.385	-182.9	12.382	5.9457	6.9557	-696.07	1118.1	26.052	815.94	1121.8	61.304	45.631	1	0	-15.923	14.203	-22.59	-11.804	6.0735	-3.625	22.999	12.24	-9.8492	10.578	0.40887	0.43629	1512.1
3.43	344	60	NaN	6.7869	22.856	12.383	-182.9	12.405	5.9226	6.8927	-696.04	1118	25.971	815.9	1121.8	61.827	43.788	1	0	-15.58	13.837	-22.592	-11.806	6.0639	-3.6197	22.997	12.263	-9.5156	10.217	0.40467	0.45756	1512.1
3.44	345	60	NaN	6.7682	22.861	12.388	-182.9	12.435	5.8895	6.8006	-696.02	1118.1	25.864	815.87	1121.8	62.609	44.742	1	0	-15.236	13.471	-22.594	-11.808	6.0458	-3.6227	23.002	12.294	-9.1906	9.8481	0.40762	0.48603	1512
3.45	346	60	NaN	6.7492	22.869	12.386	-182.91	12.452	5.9321	6.7333	-695.97	1118	25.961	815.88	1121.7	63.792	44.292	1	0	-15.046	13.268	-22.582	-11.795	6.0206	-3.641	23.01	12.311	-9.0254	9.6268	0.42801	0.51567	1512
3.46	347	60	NaN	6.7387	22.877	12.383	-182.91	12.472	5.9213	6.6936	-695.92	1118	25.912	815.85	1121.7	64.578	44.905	1	0	-14.689	12.887	-22.571	-11.784	6.0103	-3.6406	23.018	12.331	-8.6784	9.2461	0.44681	0.54724	1511.9
3.47	348	60	NaN	6.7329	22.872	12.374	-182.91	12.495	5.8918	6.6835	-695.91	1118	25.819	815.8	1121.7	65.533	45.085	1	0	-14.068	12.225	-22.563	-11.776	6.0077	-3.6332	23.014	12.353	-8.0606	8.5919	0.45082	0.57677	1511.8
3.48	349	60	NaN	6.7254	22.856	12.359	-182.91	12.508	5.9305	6.6945	-695.91	1117.9	25.905	815.75	1121.7	66.483	46.459	1	0	-14.315	12.488	-22.55	-11.763	5.9974	-3.6395	22.999	12.365	-8.3172	8.8483	0.44949	0.60145	1511.8
3.49	350	60	NaN	6.7168	22.853	12.357	-182.91	12.518	5.9769	6.6825	-695.87	1117.9	25.984	815.7	1121.7	66.937	46.841	1	0	-14.677	12.874	-22.537	-11.751	5.9852	-3.6414	22.997	12.374	-8.6914	9.2323	0.4593	0.62319	1511.7
3.5	351	60	NaN	6.7062	22.855	12.385	-182.9	12.534	5.9405	6.5838	-695.83	1117.9	25.839	815.65	1121.7	66.586	46.549	1	0	-14.431	12.611	-22.534	-11.748	5.9763	-3.6287	23	12.389	-8.4543	8.9828	0.46546	0.64123	1511.6
3.51	352	60	NaN	6.6945	22.862	12.411	-182.89	12.515	6.0138	6.4914	-695.79	1117.9	25.982	815.66	1121.7	65.955	46.228	1	0	-14.187	12.351	-22.529	-11.743	5.9557	-3.6319	23.005	12.372	-8.2308	8.7193	0.476	0.62928	1511.6
3.52	353	60	NaN	6.674	22.867	12.412	-182.87	12.502	6.0426	6.4533	-695.78	1117.9	25.979	815.62	1121.7	65.168	44.519	1	0	-13.944	12.092	-22.522	-11.736	5.9338	-3.6085	23.011	12.358	-8.01	8.4839	0.48854	0.62231	1511.5
3.53	354	60	NaN	6.6608	22.878	12.407	-182.84	12.493	6.094	6.4545	-695.73	1117.9	26.053	815.58	1121.7	62.458	43.852	1	0	-13.577	11.702	-22.508	-11.722	5.9179	-3.5809	23.023	12.348	-7.6596	8.1208	0.51467	0.62659	1511.4
3.54	355	60	NaN	6.6414	22.886	12.413	-182.81	12.478	6.1192	6.4062	-695.7	1117.9	26.075	815.55	1121.7	59.389	43.021	1	0	-13.107	11.2	-22.488	-11.702	5.8957	-3.5566	23.031	12.333	-7.2109	7.643	0.54284	0.63158	1511.4
3.55	356	60	NaN	6.6229	22.891	12.407	-182.78	12.462	6.123	6.3917	-695.67	1117.9	26.064	815.53	1121.7	56.576	41.692	1	0	-12.934	11.015	-22.487	-11.7	5.8771	-3.5307	23.036	12.316	-7.0567	7.4846	0.54917	0.61602	1511.3
3.56	357	60	NaN	6.6039	22.893	12.394	-182.76	12.45	6.1203	6.3966	-695.66	1117.9	26.058	815.51	1121.7	54.348	39.483	0	0	-12.767	10.838	-22.486	-11.699	5.8585	-3.5015	23.039	12.304	-6.9087	7.336	0.55252	0.60487	1511.3
3.57	358	60	NaN	6.5748	22.891	12.398	-182.73	12.448	6.1001	6.3238	-695.66	1117.9	26.018	815.45	1121.7	53.543	38.317	0	0	-12.564	10.621	-22.484	-11.697	5.8281	-3.4758	23.037	12.302	-6.7359	7.1451	0.5534	0.6048	1511.2
3.58	359	60	NaN	6.5609	22.89	12.375	-182.71	12.456	6.0663	6.3536	-695.67	1117.8	25.962	815.37	1121.7	50.366	38.983	0	0	-12.113	10.14	-22.481	-11.694	5.8174	-3.4584	23.037	12.309	-6.2952	6.6813	0.55597	0.61496	1511.2
3.59	360	60	NaN	6.5438	22.884	12.376	-182.7	12.439	6.0637	6.3196	-695.7	1117.8	25.994	815.38	1121.7	47.764	38.999	0	0	-11.581	9.5727	-22.478	-11.691	5.7978	-3.4472	23.031	12.291	-5.7832	6.1256	0.55344	0.59967	1511.2
3.6	361	60	NaN	6.5291	22.899	12.382	-182.69	12.435	6.0603	6.2761	-695.7	1117.8	26.037	815.35	1121.7	43.94	37.818	0	0	-11.326	9.3012	-22.474	-11.688	5.7798	-3.4372	23.046	12.288	-5.5466	5.864	0.57146	0.60034	1511.2
3.61	362	60	NaN	6.5237	22.909	12.378	-182.68	12.433	6.0596	6.2844	-695.7	1117.8	26.067	815.28	1121.7	41.774	37.929	0	0	-11.098	9.0576	-22.471	-11.684	5.7736	-3.4253	23.055	12.287	-5.3244	5.6324	0.5844	0.60266	1511.1
3.62	363	60	NaN	6.5141	22.919	12.393	-182.67	12.431	6.0352	6.2231	-695.72	1117.8	26.021	815.24	1121.6	39.845	38.306	0	0	-11.206	9.1727	-22.467	-11.68	5.7634	-3.4178	23.065	12.284	-5.4425	5.7549	0.59797	0.60353	1511.1
3.63	364	60	NaN	6.5121	22.946	12.383	-182.67	12.428	6.0201	6.2505	-695.73	1117.7	25.997	815.17	1121.6	36.144	38.764	0	0	-11.345	9.3215	-22.465	-11.678	5.7634	-3.4218	23.093	12.281	-5.5821	5.8996	0.6288	0.60258	1511
3.64	365	60	NaN	6.516	22.981	12.355	-182.69	12.43	6.0298	6.3402	-695.75	1117.7	26.039	815.09	1121.6	31.737	36.791	0	0	-11.522	9.5099	-22.464	-11.677	5.769	-3.4344	23.13	12.282	-5.7531	6.0754	0.6657	0.60475	1511
3.65	366	60	NaN	6.5137	23.012	12.353	-182.7	12.433	6.0498	6.3516	-695.79	1117.7	26.104	815.04	1121.6	29.994	37.016	0	0	-12.227	10.261	-22.469	-11.682	5.7647	-3.4493	23.161	12.284	-6.4622	6.8121	0.69205	0.60251	1511
3.66	367	60	NaN	6.5105	23.064	12.357	-182.72	12.422	6.0706	6.3617	-695.77	1117.7	26.166	815.03	1121.6	30.719	37.204	0	0	-12.745	10.814	-22.478	-11.692	5.7595	-3.4666	23.212	12.274	-6.9856	7.3475	0.7341	0.5827	1510.9
3.67	368	60	NaN	6.5064	23.108	12.398	-182.72	12.433	6.0581	6.2569	-695.8	1117.7	26.127	814.97	1121.6	30.12	37.53	0	0	-12.33	10.372	-22.5	-11.713	5.7529	-3.4759	23.256	12.285	-6.5775	6.8959	0.75605	0.57148	1510.9
3.68	369	60	NaN	6.5209	23.165	12.402	-182.74	12.419	6.0261	6.3289	-695.85	1117.7	26.029	814.92	1121.6	31.609	39.177	0	0	-11.916	9.9296	-22.522	-11.735	5.7738	-3.4915	23.314	12.27	-6.1419	6.438	0.79204	0.53493	1510.9
3.69	370	60	NaN	6.5342	23.204	12.405	-182.77	12.404	6.0321	6.3847	-695.89	1117.7	26.062	814.91	1121.6	30.23	37.644	0	0	-11.501	9.4873	-22.544	-11.757	5.788	-3.5132	23.352	12.255	-5.713	5.9741	0.80825	0.49809	1510.9
3.7	371	60	NaN	6.5473	23.229	12.403	-182.78	12.406	6.0415	6.4598	-695.96	1117.6	26.099	814.85	1121.6	31.444	36.361	0	0	-11.086	9.0451	-22.566	-11.779	5.8025	-3.5271	23.378	12.257	-5.2838	5.518	0.81196	0.47751	1510.9
3.71	372	60	NaN	6.5667	23.257	12.419	-182.79	12.403	6.0129	6.5001	-696.05	1117.6	26.035	814.79	1121.6	30.845	38.224	0	0	-10.672	8.6029	-22.588	-11.801	5.826	-3.5349	23.406	12.254	-4.8456	5.0679	0.81869	0.45262	1511
3.72	373	60	NaN	6.5896	23.286	12.426	-182.8	12.392	5.9871	6.5699	-696.14	1117.6	25.991	814.76	1121.6	28.692	37.119	0	0	-10.257	8.1606	-22.61	-11.823	5.8531	-3.5408	23.435	12.244	-4.4038	4.6198	0.82499	0.42067	1511
3.73	374	60	NaN	6.6069	23.309	12.419	-182.81	12.391	5.9828	6.6635	-696.21	1117.6	26.011	814.72	1121.5	31.605	39.63	0	0	-9.8422	7.7184	-22.632	-11.845	5.8733	-3.5457	23.458	12.242	-3.9689	4.1727	0.82615	0.39714	1511.1
3.74	375	60	NaN	6.6167	23.335	12.449	-182.82	12.402	5.9519	6.6373	-696.27	1117.6	25.949	814.65	1121.5	32.051	37.845	0	0	-9.4275	7.2762	-22.654	-11.867	5.8844	-3.5499	23.484	12.254	-3.5431	3.7262	0.83002	0.3874	1511
3.75	376	60	NaN	6.6309	23.356	12.466	-182.83	12.4	5.9761	6.6529	-696.34	1117.6	26.044	814.6	1121.5	29.416	37.138	0	0	-9.0128	6.8339	-22.675	-11.889	5.8957	-3.5627	23.503	12.253	-3.1171	3.2712	0.82772	0.36429	1511.1
3.76	377	60	NaN	6.6576	23.37	12.479	-182.83	12.401	5.9526	6.7138	-696.5	1117.6	26.009	814.51	1121.5	30.681	38.092	0	0	-8.5981	6.3917	-22.697	-11.911	5.926	-3.5634	23.517	12.254	-2.6721	2.8283	0.8192	0.34346	1511.1
3.77	378	60	NaN	6.6733	23.38	12.49	-182.83	12.401	5.9224	6.7411	-696.57	1117.6	25.933	814.44	1121.5	31.747	37.677	0	0	-8.1834	5.9495	-22.719	-11.933	5.9456	-3.5535	23.528	12.253	-2.2378	2.3959	0.80828	0.32075	1511.1
3.78	379	60	NaN	6.6865	23.381	12.495	-182.83	12.392	5.9156	6.7796	-696.67	1117.6	25.921	814.37	1121.5	30.69	37.176	0	0	-7.7687	5.5072	-22.741	-11.955	5.9608	-3.5544	23.528	12.244	-1.808	1.9528	0.78705	0.28986	1511.2
3.79	380	60	NaN	6.6935	23.381	12.512	-182.83	12.376	5.944	6.7693	-696.76	1117.6	26.005	814.31	1121.4	29.193	37.788	0	0	-7.354	5.065	-22.763	-11.976	5.9642	-3.5561	23.527	12.229	-1.3898	1.5089	0.76433	0.25282	1511.2
3.8	381	60	NaN	6.6966	23.384	12.532	-182.82	12.348	5.9429	6.7513	-696.86	1117.6	26.008	814.24	1121.4	33.235	40.495	0	0	-6.9393	4.6228	-22.785	-11.998	5.9665	-3.5475	23.53	12.202	-0.97283	1.0753	0.74469	0.20391	1511.2
3.81	382	60	NaN	6.6997	23.385	12.544	-182.8	12.32	5.9106	6.7694	-696.95	1117.6	25.926	814.16	1121.4	30.816	37.275	0	0	-6.5246	4.1805	-22.807	-12.02	5.9734	-3.5313	23.53	12.174	-0.55122	0.64923	0.72325	0.15413	1511.2
3.82	383	60	NaN	6.7026	23.378	12.553	-182.79	12.305	5.9196	6.796	-697.04	1117.6	25.955	814.08	1121.4	30.051	37.905	0	0	-6.1099	3.7383	-22.829	-12.042	5.9762	-3.5214	23.523	12.16	-0.13369	0.21692	0.69405	0.11794	1511.2
3.83	384	60	NaN	6.7034	23.37	12.568	-182.79	12.278	5.9512	6.7874	-697.11	1117.6	26.05	814.02	1121.4	30.063	36.739	0	0	-5.6952	3.296	-22.851	-12.064	5.9731	-3.5235	23.514	12.134	0.27783	-0.22748	0.66347	0.069878	1511.3
3.84	385	60	NaN	6.7064	23.363	12.595	-182.77	12.286	5.9245	6.7577	-697.2	1117.6	25.972	813.82	1121.4	31.01	38.093	0	0	-5.2805	2.8538	-22.873	-12.086	5.9778	-3.4989	23.507	12.141	0.69732	-0.64512	0.63438	0.05538	1511.2
3.85	386	60	NaN	6.7146	23.36	12.59	-182.76	12.259	5.9461	6.8313	-697.25	1117.6	26.039	813.78	1121.4	31.305	38.189	0	0	-4.8658	2.4116	-22.895	-12.108	5.9863	-3.4932	23.504	12.115	1.1205	-1.0816	0.60908	0.0070756	1511.2
3.86	387	60	NaN	6.7221	23.362	12.608	-182.75	12.262	5.9567	6.8181	-697.28	1117.6	26.06	813.66	1121.4	31.143	37.874	0	0	-4.4511	1.9693	-22.917	-12.13	5.9925	-3.4825	23.506	12.118	1.5414	-1.5131	0.58916	-0.012011	1511.1
3.87	388	60	NaN	6.7282	23.367	12.614	-182.75	12.261	5.9561	6.8198	-697.31	1117.6	26.052	813.56	1121.3	31.362	40.12	0	0	-4.0885	1.5826	-22.876	-12.089	5.9989	-3.4754	23.51	12.118	1.9105	-1.8928	0.63479	0.028772	1511
3.88	389	60	NaN	6.7351	23.378	12.627	-182.74	12.257	5.9502	6.8033	-697.33	1117.6	26.041	813.44	1121.3	29.437	38.54	0	0	-3.7518	1.2236	-22.803	-12.017	6.0055	-3.4735	23.52	12.115	2.2537	-2.2499	0.71696	0.09824	1510.9
3.89	390	60	NaN	6.7455	23.389	12.64	-182.74	12.239	5.9471	6.7842	-697.35	1117.6	26.038	813.36	1121.3	30.349	38.183	0	0	-3.4151	0.86455	-22.731	-11.944	6.0153	-3.4742	23.53	12.098	2.6002	-2.6097	0.79879	0.15413	1510.8
3.9	391	60	NaN	6.7602	23.392	12.63	-182.74	12.203	5.9512	6.8249	-697.35	1117.5	26.046	813.33	1121.2	29.629	37.58	0	0	-4.3586	1.8706	-22.665	-11.879	6.0312	-3.4734	23.532	12.063	1.6727	-1.6027	0.86649	0.18419	1510.8
3.91	392	60	NaN	6.7768	23.392	12.609	-182.74	12.182	5.9619	6.8899	-697.34	1117.5	26.068	813.23	1121.2	28.753	38.097	0	0	-6.9322	4.6151	-22.609	-11.822	6.0494	-3.4687	23.532	12.042	-0.88272	1.1464	0.92354	0.22028	1510.7
3.92	393	60	NaN	6.7961	23.395	12.625	-182.75	12.155	6.0017	6.8412	-697.31	1117.5	26.181	813.15	1121.2	32.764	36.257	0	0	-3.9467	1.4314	-22.532	-11.745	6.0625	-3.4792	23.533	12.016	2.1158	-2.0478	1.0016	0.27107	1510.6
3.93	394	60	NaN	6.8064	23.379	12.633	-182.74	12.127	6.0526	6.8031	-697.34	1117.5	26.311	813.12	1121.1	31.336	43.051	0	0	-0.70288	-2.0278	-22.464	-11.677	6.0664	-3.4807	23.517	11.989	5.3635	-5.5085	1.0526	0.31136	1510.6
3.94	395	60	NaN	6.8265	23.371	12.631	-182.74	12.103	6.0357	6.8138	-697.33	1117.5	26.254	813.08	1121.1	32.095	49.631	0	0	-0.73947	-1.9888	-22.445	-11.658	6.0891	-3.4777	23.509	11.965	5.3497	-5.4665	1.064	0.30709	1510.5
3.95	396	60	NaN	6.8523	23.358	12.61	-182.74	12.091	6.0463	6.8799	-697.32	1117.4	26.271	813.03	1121.1	32.039	49.306	0	0	-2.3302	-0.29239	-22.423	-11.636	6.1167	-3.4745	23.497	11.952	3.7865	-3.7669	1.0739	0.3159	1510.5
3.96	397	60	NaN	6.8764	23.348	12.61	-182.73	12.091	6.0351	6.8776	-697.29	1117.4	26.219	812.96	1121.1	30.591	51.402	0	0	-10.218	8.1191	-22.389	-11.602	6.1427	-3.468	23.488	11.951	-4.0752	4.6511	1.0987	0.34838	1510.4
3.97	398	60	NaN	6.8977	23.341	12.611	-182.73	12.098	6.0195	6.8656	-697.25	1117.4	26.16	812.89	1121.1	31.916	52.442	0	0	-15.462	13.712	-22.328	-11.541	6.1657	-3.4587	23.481	11.957	-9.2965	10.253	1.1529	0.41571	1510.3
3.98	399	60	NaN	6.9151	23.332	12.599	-182.72	12.104	6.0268	6.8958	-697.23	1117.4	26.173	812.85	1121.1	31.431	53.123	0	0	-18.838	17.311	-22.248	-11.462	6.1837	-3.4515	23.473	11.963	-12.654	13.86	1.2246	0.50163	1510.2
3.99	400	60	NaN	6.9231	23.326	12.605	-182.72	12.107	6.021	6.8562	-697.19	1117.4	26.146	812.83	1121.1	32.041	53.849	0	0	-18.813	17.285	-22.258	-11.472	6.1912	-3.4519	23.467	11.966	-12.622	13.833	1.2088	0.49426	1510.1
4	401	60	NaN	6.9196	23.325	12.616	-182.73	12.124	6.0236	6.7742	-697.11	1117.4	26.159	812.78	1121.1	31.046	53.356	0	0	-18.576	17.032	-22.266	-11.479	6.184	-3.4648	23.465	11.984	-12.392	13.567	1.1994	0.50455	1510
4.01	402	60	NaN	6.9192	23.323	12.623	-182.72	12.132	6.056	6.7356	-697.1	1117.4	26.242	812.76	1121.1	32.366	53.529	0	0	-18.126	16.553	-22.266	-11.479	6.179	-3.4651	23.463	11.992	-11.947	13.088	1.1971	0.51276	1510
4.02	403	60	NaN	6.9257	23.303	12.606	-182.73	12.156	6.0289	6.7787	-697.06	1117.4	26.19	812.69	1121.1	30.837	53.82	0	0	-17.675	16.071	-22.268	-11.481	6.1891	-3.4647	23.445	12.014	-11.486	12.606	1.1774	0.53328	1509.9
4.03	404	60	NaN	6.9275	23.295	12.593	-182.74	12.15	6.0436	6.7918	-697	1117.3	26.258	812.7	1121.1	32.106	53.996	0	0	-17.222	15.589	-22.27	-11.483	6.1888	-3.4801	23.437	12.009	-11.034	12.109	1.1669	0.52575	1509.8
4.04	405	60	NaN	6.9191	23.278	12.603	-182.75	12.143	6.0416	6.7221	-696.95	1117.4	26.285	812.7	1121.1	32.667	53.862	0	0	-16.893	15.237	-22.277	-11.491	6.1767	-3.4904	23.419	12.002	-10.716	11.747	1.1417	0.51148	1509.8
4.05	406	60	NaN	6.9081	23.254	12.609	-182.75	12.146	6.037	6.672	-696.92	1117.3	26.309	812.69	1121	32.64	53.784	0	0	-16.619	14.945	-22.287	-11.5	6.1628	-3.4919	23.395	12.005	-10.456	11.453	1.1081	0.50547	1509.7
4.06	407	60	NaN	6.898	23.228	12.602	-182.75	12.154	6.0409	6.6663	-696.89	1117.3	26.366	812.66	1121	31.824	53.631	0	0	-16.407	14.719	-22.297	-11.511	6.1503	-3.4929	23.37	12.013	-10.256	11.226	1.0725	0.50234	1509.7
4.07	408	60	NaN	6.8857	23.202	12.601	-182.75	12.16	6.0325	6.6316	-696.82	1117.3	26.4	812.63	1121	31.753	53.307	0	0	-16.278	14.582	-22.303	-11.516	6.1354	-3.4974	23.344	12.017	-10.143	11.084	1.0415	0.5012	1509.6
4.08	409	60	NaN	6.876	23.192	12.591	-182.75	12.167	6.0364	6.6239	-696.77	1117.3	26.449	812.61	1121	32.601	52.719	0	0	-16.232	14.533	-22.304	-11.517	6.1235	-3.4986	23.334	12.025	-10.109	11.034	1.0303	0.50809	1509.5
4.09	410	60	NaN	6.8637	23.177	12.618	-182.75	12.179	5.9873	6.5018	-696.74	1117.3	26.375	812.57	1121	31.966	52.928	0	0	-15.977	14.261	-22.312	-11.525	6.1093	-3.5011	23.319	12.037	-9.8681	10.76	1.0069	0.51123	1509.5
4.1	411	60	NaN	6.8581	23.156	12.614	-182.75	12.195	5.9821	6.4753	-696.71	1117.3	26.411	812.55	1121	29.834	51.78	0	0	-15.68	13.943	-22.32	-11.534	6.1013	-3.5047	23.3	12.051	-9.5783	10.439	0.97965	0.51769	1509.4
4.11	412	60	NaN	6.8597	23.141	12.606	-182.75	12.189	5.9706	6.4359	-696.62	1117.2	26.446	812.53	1121	32.223	52.519	0	0	-15.336	13.577	-22.325	-11.538	6.1001	-3.5099	23.285	12.045	-9.236	10.067	0.95987	0.50631	1509.3
4.12	413	60	NaN	6.8634	23.124	12.603	-182.76	12.183	5.9888	6.3838	-696.57	1117.2	26.564	812.5	1121	31.664	51.681	0	0	-14.781	12.985	-22.328	-11.542	6.0973	-3.524	23.268	12.04	-8.6833	9.4607	0.93977	0.49784	1509.2
4.13	414	60	NaN	6.8768	23.104	12.606	-182.76	12.168	5.9992	6.3131	-696.52	1117.2	26.673	812.48	1121	29.973	48.657	0	0	-13.63	11.758	-22.327	-11.541	6.1038	-3.5373	23.248	12.024	-7.5261	8.2204	0.92039	0.48363	1509.1
4.14	415	60	NaN	6.8925	23.084	12.617	-182.77	12.149	5.9938	6.2154	-696.47	1117.2	26.737	812.45	1121	31.214	47.528	0	0	-13.091	11.182	-22.328	-11.541	6.1133	-3.5489	23.228	12.005	-6.9772	7.6336	0.89989	0.46421	1509.1
4.15	416	60	NaN	6.9027	23.066	12.625	-182.77	12.141	5.9859	6.1334	-696.43	1117.2	26.773	812.39	1121	32.775	45.554	0	0	-12.881	10.959	-22.329	-11.543	6.119	-3.5577	23.211	11.997	-6.762	7.4012	0.88129	0.45419	1509
4.16	417	60	NaN	6.9219	23.046	12.605	-182.77	12.129	5.9558	6.1442	-696.39	1117.1	26.757	812.37	1121	30.446	43.443	0	0	-12.656	10.719	-22.336	-11.55	6.1391	-3.5515	23.192	11.983	-6.5167	7.1673	0.85573	0.43266	1508.9
4.17	418	60	NaN	6.9308	23.023	12.602	-182.79	12.099	5.9744	6.0605	-696.35	1117.1	26.9	812.37	1120.9	30.255	41.347	0	0	-12.128	10.155	-22.343	-11.556	6.1395	-3.5814	23.169	11.953	-5.9881	6.5741	0.82663	0.39722	1508.9
4.18	419	60	NaN	6.9497	22.998	12.577	-182.79	12.073	5.9759	6.0754	-696.32	1117.1	26.973	812.39	1120.9	28.603	41.073	0	0	-11.178	9.1425	-22.348	-11.561	6.1561	-3.5815	23.144	11.926	-5.0216	5.5611	0.79661	0.36539	1508.9
4.19	420	60	NaN	6.9585	22.978	12.574	-182.79	12.067	5.9894	6.0139	-696.27	1117.1	27.087	812.34	1120.9	28.873	37.417	0	0	-10.758	8.6954	-22.359	-11.573	6.1582	-3.5945	23.125	11.921	-4.6002	5.1008	0.76535	0.34796	1508.8
4.2	421	60	NaN	6.9649	22.955	12.548	-182.79	12.064	5.9818	6.002	-696.21	1117	27.161	812.3	1120.9	31.526	40.418	0	0	-10.465	8.3826	-22.373	-11.586	6.1613	-3.5948	23.103	11.916	-4.3038	4.7879	0.73057	0.33031	1508.7
4.21	422	60	NaN	6.9683	22.941	12.533	-182.79	12.058	5.9602	5.973	-696.13	1117	27.189	812.28	1120.9	30.246	41.08	0	0	-10.457	8.3735	-22.38	-11.593	6.1625	-3.6001	23.09	11.909	-4.294	4.7733	0.70973	0.31555	1508.6
4.22	423	60	NaN	6.9685	22.936	12.526	-182.8	12.054	5.9605	5.9438	-696.05	1117	27.262	812.27	1120.9	31.166	40.284	0	0	-10.478	8.3967	-22.386	-11.599	6.1587	-3.6096	23.085	11.906	-4.3195	4.7871	0.69887	0.30624	1508.5
4.23	424	60	NaN	6.9658	22.929	12.516	-182.8	12.056	5.9805	5.9335	-695.97	1117	27.381	812.24	1120.9	30.604	37.557	0	0	-10.302	8.2086	-22.392	-11.605	6.1511	-3.6187	23.078	11.907	-4.1508	4.5899	0.68579	0.30208	1508.4
4.24	425	60	NaN	6.9598	22.909	12.513	-182.82	12.053	5.9752	5.8867	-695.91	1116.9	27.44	812.22	1120.9	29.775	39.351	0	0	-10.238	8.1407	-22.396	-11.609	6.141	-3.6387	23.058	11.904	-4.0972	4.502	0.66232	0.29459	1508.3
4.25	426	60	NaN	6.9511	22.877	12.496	-182.84	12.042	5.9793	5.8771	-695.83	1116.9	27.556	812.21	1120.8	30.997	39.529	0	0	-10.261	8.1651	-22.398	-11.611	6.1275	-3.661	23.027	11.892	-4.1336	4.5041	0.629	0.28116	1508.2
4.26	427	60	NaN	6.9441	22.852	12.494	-182.84	12.045	5.9432	5.8414	-695.78	1116.8	27.511	812.18	1120.8	30.592	38.997	0	0	-10.315	8.2227	-22.4	-11.614	6.1208	-3.6665	23.002	11.895	-4.1943	4.5562	0.60136	0.28068	1508.1
4.27	428	60	NaN	6.9253	22.832	12.507	-182.86	12.048	5.9347	5.7518	-695.7	1116.8	27.539	812.15	1120.8	31.378	40.882	0	0	-10.443	8.3587	-22.402	-11.615	6.0975	-3.6844	22.982	11.898	-4.3452	4.6743	0.58033	0.28257	1508
4.28	429	60	NaN	6.9132	22.79	12.496	-182.88	12.024	5.9759	5.7403	-695.61	1116.8	27.716	812.17	1120.7	32.213	38.404	0	0	-10.712	8.6463	-22.4	-11.614	6.0782	-3.7113	22.94	11.874	-4.6342	4.935	0.53992	0.2606	1507.9
4.29	430	60	NaN	6.9014	22.75	12.501	-182.89	12.005	6.0039	5.679	-695.54	1116.8	27.828	812.17	1120.7	31.666	38.829	0	0	-11.024	8.9785	-22.397	-11.611	6.0597	-3.7302	22.9	11.855	-4.9641	5.2483	0.50294	0.24432	1507.9
4.3	431	60	NaN	6.8939	22.719	12.503	-182.89	12.003	5.9668	5.6258	-695.49	1116.8	27.719	812.13	1120.7	31.278	36.761	0	0	-11.423	9.4044	-22.391	-11.605	6.0544	-3.7259	22.87	11.852	-5.3689	5.6786	0.47876	0.24717	1507.8
4.31	432	60	NaN	6.8929	22.694	12.486	-182.88	12.005	5.9469	5.6354	-695.42	1116.7	27.641	812.07	1120.7	28.769	38.091	0	0	-11.569	9.5594	-22.389	-11.602	6.0566	-3.714	22.846	11.853	-5.512	5.8454	0.45761	0.25091	1507.7
4.32	433	60	NaN	6.8921	22.673	12.465	-182.88	11.992	6.0403	5.6402	-695.34	1116.7	27.884	812.07	1120.7	28.579	37.609	0	0	-11.623	9.6172	-22.387	-11.6	6.0467	-3.7215	22.825	11.84	-5.5761	5.8957	0.4385	0.24009	1507.6
4.33	434	60	NaN	6.8905	22.649	12.452	-182.88	11.964	6.083	5.5954	-695.26	1116.7	27.978	812.11	1120.7	30.392	37.108	0	0	-11.804	9.8104	-22.377	-11.591	6.0398	-3.7263	22.802	11.811	-5.7642	6.0841	0.42458	0.2203	1507.5
4.34	435	60	NaN	6.9092	22.627	12.389	-182.85	11.969	6.0158	5.7017	-695.13	1116.6	27.718	812.01	1120.7	31.722	38.127	0	0	-11.951	9.9673	-22.37	-11.583	6.0723	-3.6906	22.783	11.813	-5.8788	6.2767	0.41247	0.22935	1507.3
4.35	436	60	NaN	6.9088	22.614	12.375	-182.84	11.954	6.0129	5.6513	-695.06	1116.6	27.689	812	1120.7	30.577	36.873	0	0	-12.062	10.086	-22.365	-11.578	6.071	-3.6757	22.771	11.797	-5.9912	6.4101	0.40586	0.21864	1507.2
4.36	437	60	NaN	6.932	22.597	12.337	-182.82	11.941	6.0047	5.6456	-694.92	1116.6	27.622	811.98	1120.7	29.947	38.368	0	0	-12.429	10.477	-22.37	-11.583	6.0964	-3.6558	22.755	11.783	-6.3325	6.8211	0.38522	0.19992	1507.1
4.37	438	60	NaN	6.9598	22.589	12.301	-182.82	11.926	6.0188	5.6731	-694.81	1116.5	27.643	811.98	1120.7	30.305	38.194	0	0	-12.833	10.908	-22.376	-11.59	6.1244	-3.6558	22.747	11.768	-6.709	7.2525	0.37087	0.17832	1507
4.38	439	60	NaN	6.9853	22.581	12.272	-182.82	11.917	6.0117	5.6897	-694.73	1116.5	27.609	811.97	1120.7	30.291	38.848	0	0	-12.44	10.488	-22.385	-11.598	6.1518	-3.6557	22.74	11.758	-6.2878	6.8325	0.35544	0.15931	1506.9
4.39	440	60	NaN	7.0111	22.576	12.235	-182.82	11.915	5.9779	5.7249	-694.65	1116.5	27.497	811.95	1120.7	31.371	37.755	0	0	-11.905	9.9185	-22.394	-11.607	6.1832	-3.6434	22.736	11.755	-5.7221	6.275	0.34204	0.14766	1506.8
4.4	441	60	NaN	7.0385	22.578	12.191	-182.81	11.916	5.9556	5.7905	-694.55	1116.4	27.418	811.93	1120.7	29.608	37.206	0	0	-11.371	9.3487	-22.403	-11.617	6.216	-3.6293	22.739	11.755	-5.1549	5.7194	0.33537	0.13799	1506.6
4.41	442	60	NaN	7.0643	22.578	12.172	-182.8	11.908	5.9618	5.7874	-694.45	1116.4	27.409	811.93	1120.7	30.003	38.211	0	0	-10.837	8.7789	-22.412	-11.626	6.242	-3.6267	22.738	11.747	-4.5947	5.1521	0.32596	0.12144	1506.5
4.42	443	60	NaN	7.1013	22.577	12.15	-182.82	11.886	6.0112	5.7858	-694.3	1116.4	27.537	811.97	1120.6	32.279	38.335	0	0	-10.302	8.2091	-22.422	-11.635	6.274	-3.6515	22.735	11.728	-4.0283	4.5576	0.31385	0.092725	1506.4
4.43	444	60	NaN	7.116	22.56	12.144	-182.82	11.9	5.9997	5.7551	-694.23	1116.4	27.478	811.93	1120.6	30.88	39.061	0	0	-9.768	7.6393	-22.431	-11.644	6.2897	-3.6482	22.72	11.74	-3.4783	3.991	0.28898	0.09567	1506.3
4.44	445	60	NaN	7.137	22.546	12.142	-182.83	11.883	6.0104	5.7335	-694.14	1116.4	27.506	811.98	1120.6	31.5	37.086	0	0	-9.2337	7.0695	-22.44	-11.653	6.3088	-3.6565	22.706	11.723	-2.9249	3.413	0.2659	0.070075	1506.3
4.45	446	60	NaN	7.1652	22.528	12.135	-182.82	11.885	6.0257	5.7511	-694.08	1116.4	27.537	811.97	1120.6	31.926	36.343	0	0	-8.6994	6.4997	-22.449	-11.662	6.3364	-3.6519	22.688	11.725	-2.3629	2.8478	0.23915	0.062547	1506.2
4.46	447	60	NaN	7.1776	22.501	12.147	-182.82	11.888	5.9934	5.6779	-694	1116.4	27.43	811.97	1120.6	30.648	36.807	0	0	-8.165	5.9299	-22.458	-11.672	6.35	-3.6443	22.663	11.726	-1.815	2.2855	0.20465	0.054738	1506.1
4.47	448	60	NaN	7.1811	22.478	12.157	-182.81	11.89	5.9409	5.6017	-693.9	1116.3	27.265	811.98	1120.6	29.982	36.205	0	0	-7.6307	5.3601	-22.467	-11.681	6.3569	-3.6349	22.641	11.727	-1.2738	1.7251	0.17333	0.046273	1506
4.48	449	60	NaN	7.1827	22.461	12.152	-182.81	11.896	5.9373	5.5782	-693.83	1116.3	27.237	811.98	1120.6	31.12	37.528	0	0	-7.0964	4.7903	-22.477	-11.69	6.3587	-3.6297	22.624	11.732	-0.73772	1.1605	0.14791	0.042331	1506
4.49	450	60	NaN	7.1664	22.435	12.16	-182.81	11.895	5.9819	5.4791	-693.77	1116.3	27.348	811.98	1120.6	29.864	37.661	0	0	-6.5621	4.2205	-22.486	-11.699	6.3343	-3.6393	22.598	11.732	-0.22777	0.58112	0.11269	0.032848	1505.9
4.5	451	60	NaN	7.1427	22.4	12.145	-182.79	11.902	5.9277	5.4305	-693.68	1116.3	27.188	811.97	1120.7	31.629	36.708	0	0	-6.0278	3.6507	-22.495	-11.708	6.3148	-3.6218	22.564	11.737	0.28703	0.028858	0.069607	0.029216	1505.8
4.51	452	60	NaN	7.1321	22.372	12.158	-182.8	11.893	5.9649	5.3158	-693.62	1116.4	27.31	812	1120.6	31.711	36.57	0	0	-5.4934	3.0809	-22.504	-11.717	6.2952	-3.6405	22.534	11.731	0.80177	-0.55962	0.030336	0.013331	1505.8
4.52	453	60	NaN	7.1164	22.332	12.135	-182.81	11.89	5.9792	5.3092	-693.61	1116.4	27.363	812.03	1120.6	29.581	35.857	0	0	-4.9591	2.5111	-22.513	-11.726	6.2772	-3.6458	22.494	11.728	1.318	-1.1347	-0.019104	0.0016299	1505.8
4.53	454	60	NaN	7.0906	22.287	12.133	-182.8	11.902	5.9382	5.2235	-693.6	1116.4	27.242	812	1120.6	29.198	37.655	0	0	-4.4248	1.9413	-22.522	-11.736	6.2528	-3.6359	22.45	11.739	1.828	-1.6946	-0.072318	0.0038115	1505.8
4.54	455	60	NaN	7.0693	22.244	12.124	-182.8	11.904	5.9599	5.1509	-693.6	1116.4	27.308	812.01	1120.6	30.642	37.835	0	0	-3.8905	1.3715	-22.531	-11.745	6.2262	-3.6457	22.406	11.742	2.3357	-2.2742	-0.12503	-0.0029098	1505.8
4.55	456	60	NaN	7.0499	22.196	12.108	-182.81	11.908	5.9681	5.0944	-693.58	1116.4	27.349	812.02	1120.6	30.968	38.971	0	0	-3.3562	0.80168	-22.541	-11.754	6.2031	-3.6538	22.357	11.747	2.8469	-2.8522	-0.18397	-0.0065142	1505.8
4.56	457	60	NaN	7.0341	22.147	12.095	-182.81	11.909	5.9666	5.0388	-693.57	1116.4	27.371	812.03	1120.6	30.981	37.942	0	0	-2.8218	0.23188	-22.55	-11.763	6.1843	-3.6605	22.306	11.75	3.3625	-3.4286	-0.2439	-0.012797	1505.8
4.57	458	60	NaN	7.0282	22.111	12.089	-182.82	11.894	6.0257	4.9905	-693.58	1116.4	27.559	812.08	1120.6	30.97	38.444	0	0	-2.2875	-0.33792	-22.559	-11.772	6.1694	-3.6829	22.268	11.737	3.8819	-4.0208	-0.29041	-0.03493	1505.8
4.58	459	60	NaN	7.0181	22.082	12.091	-182.81	11.911	5.9585	4.9071	-693.58	1116.5	27.354	812.02	1120.6	29.653	37.965	0	0	-1.7532	-0.90772	-22.568	-11.781	6.164	-3.6655	22.238	11.754	4.4108	-4.5733	-0.32961	-0.027083	1505.8
4.59	460	60	NaN	7.0175	22.055	12.079	-182.81	11.88	5.9283	4.8652	-693.58	1116.5	27.278	812.07	1120.6	30.215	38.887	0	0	-1.2189	-1.4775	-22.577	-11.791	6.1647	-3.6649	22.209	11.725	4.9458	-5.1424	-0.3678	-0.065503	1505.8
4.6	461	60	NaN	7.021	22.041	12.067	-182.82	11.865	6.0131	4.8479	-693.58	1116.5	27.531	812.07	1120.5	30.811	37.368	0	0	-0.68457	-2.0473	-22.586	-11.8	6.1579	-3.6826	22.195	11.711	5.4733	-5.7299	-0.39129	-0.08852	1505.8
4.61	462	60	NaN	7.0256	22.045	12.062	-182.8	11.876	5.9947	4.813	-693.57	1116.5	27.481	812	1120.5	31.976	36.197	0	0	-0.15025	-2.6171	-22.596	-11.809	6.163	-3.6672	22.198	11.722	6.0128	-6.2843	-0.39729	-0.08651	1505.7
4.62	463	60	NaN	7.0388	22.05	12.056	-182.8	11.848	5.9842	4.8078	-693.56	1116.5	27.475	812.04	1120.5	32.033	35.745	0	0	0.38407	-3.1869	-22.605	-11.818	6.1762	-3.6663	22.202	11.696	6.5603	-6.8533	-0.40278	-0.12206	1505.8
4.63	464	60	NaN	7.0474	22.059	12.057	-182.8	11.827	5.972	4.7643	-693.55	1116.5	27.467	812.06	1120.5	31.522	37.71	0	0	0.91839	-3.7567	-22.614	-11.827	6.1835	-3.6653	22.211	11.676	7.1019	-7.422	-0.40319	-0.15162	1505.8
4.64	465	60	NaN	7.0541	22.068	12.059	-182.79	11.829	5.9584	4.7062	-693.57	1116.5	27.459	812.01	1120.5	29.843	37.292	0	0	1.4527	-4.3265	-22.623	-11.836	6.1883	-3.6557	22.22	11.676	7.641	-7.9822	-0.40297	-0.16021	1505.8
4.65	466	60	NaN	7.0651	22.074	12.055	-182.78	11.824	5.963	4.688	-693.6	1116.5	27.524	811.97	1120.5	30.875	37.199	0	0	1.987	-4.8963	-22.632	-11.845	6.1962	-3.6508	22.227	11.671	8.1832	-8.5471	-0.40512	-0.17457	1505.7
4.66	467	60	NaN	7.0658	22.095	12.057	-182.78	11.813	5.956	4.6476	-693.59	1116.5	27.557	811.96	1120.5	30.32	37.885	0	0	2.5213	-5.4661	-22.641	-11.855	6.194	-3.6528	22.247	11.661	8.7153	-9.1189	-0.39393	-0.19339	1505.7
4.67	468	60	NaN	7.07	22.104	12.056	-182.77	11.82	5.9258	4.6248	-693.62	1116.5	27.508	811.92	1120.5	31.544	39.034	0	0	3.0557	-6.0359	-22.65	-11.864	6.1992	-3.6446	22.258	11.667	9.2548	-9.6805	-0.3927	-0.1972	1505.7
4.68	469	60	NaN	7.0834	22.132	12.049	-182.78	11.815	5.9055	4.6273	-693.61	1116.5	27.51	811.93	1120.5	32.844	37.34	0	0	3.59	-6.6057	-22.66	-11.873	6.2126	-3.6527	22.284	11.662	9.8026	-10.258	-0.37514	-0.21073	1505.7
4.69	470	60	NaN	7.0922	22.149	12.055	-182.79	11.809	5.9024	4.6222	-693.62	1116.5	27.535	811.93	1120.5	30.968	36.774	0	0	4.1243	-7.1755	-22.669	-11.882	6.2203	-3.6577	22.301	11.656	10.345	-10.833	-0.36757	-0.22592	1505.7
4.7	471	60	NaN	7.0894	22.164	12.049	-182.79	11.803	5.9248	4.6293	-693.61	1116.5	27.631	811.91	1120.5	30.925	37.665	0	0	4.6586	-7.7453	-22.678	-11.891	6.214	-3.6684	22.315	11.652	10.873	-11.414	-0.36294	-0.23962	1505.7
4.71	472	60	NaN	7.0867	22.174	12.054	-182.8	11.793	5.8944	4.6077	-693.61	1116.5	27.58	811.92	1120.4	33.177	35.712	0	0	5.1929	-8.3151	-22.687	-11.9	6.2125	-3.673	22.325	11.643	11.405	-11.988	-0.36246	-0.2576	1505.7
4.72	473	60	NaN	7.0863	22.181	12.063	-182.8	11.787	5.8732	4.5832	-693.62	1116.5	27.542	811.92	1120.4	30.96	37.763	0	0	5.7273	-8.8849	-22.696	-11.91	6.2126	-3.6764	22.331	11.637	11.94	-12.561	-0.3655	-0.2728	1505.7
4.73	474	60	NaN	7.0828	22.187	12.069	-182.81	11.786	5.8927	4.5634	-693.62	1116.5	27.605	811.89	1120.4	28.746	35.895	0	0	6.2616	-9.4547	-22.705	-11.919	6.206	-3.6828	22.336	11.636	12.468	-13.137	-0.36904	-0.28251	1505.7
4.74	475	60	NaN	7.0774	22.193	12.084	-182.81	11.777	5.8736	4.5131	-693.62	1116.5	27.566	811.91	1120.4	32.025	35.5	0	0	6.7959	-10.024	-22.715	-11.928	6.2002	-3.6843	22.342	11.629	12.996	-13.709	-0.37291	-0.2992	1505.7
4.75	476	60	NaN	7.0816	22.192	12.072	-182.81	11.76	5.9311	4.5515	-693.63	1116.5	27.748	811.9	1120.4	31.431	36.28	0	0	7.3302	-10.594	-22.724	-11.937	6.1989	-3.6943	22.339	11.613	13.529	-14.289	-0.38425	-0.32388	1505.7
4.76	477	60	NaN	7.0816	22.196	12.063	-182.8	11.754	5.8891	4.5916	-693.64	1116.5	27.658	811.93	1120.4	29.009	37.682	0	0	7.8645	-11.164	-22.733	-11.946	6.2039	-3.6815	22.343	11.607	14.068	-14.846	-0.38982	-0.33949	1505.7
4.77	478	60	NaN	7.0751	22.197	12.059	-182.81	11.747	5.8677	4.6007	-693.64	1116.5	27.627	811.93	1120.4	29.739	37.259	0	0	8.3989	-11.734	-22.742	-11.955	6.1989	-3.6828	22.344	11.6	14.598	-15.417	-0.39843	-0.35513	1505.8
4.78	479	60	NaN	7.0679	22.202	12.068	-182.81	11.742	5.8758	4.5659	-693.64	1116.5	27.679	811.92	1120.4	29.933	36.243	0	0	8.9332	-12.304	-22.751	-11.965	6.1884	-3.6874	22.348	11.596	15.122	-15.991	-0.40334	-0.36813	1505.7
4.79	480	60	NaN	7.0625	22.213	12.066	-182.8	11.735	5.8538	4.5716	-693.61	1116.6	27.661	811.92	1120.4	30.571	39.314	0	0	9.4675	-12.873	-22.76	-11.974	6.1839	-3.6805	22.358	11.59	15.651	-16.554	-0.40251	-0.3833	1505.7
4.8	481	60	NaN	7.061	22.217	12.062	-182.79	11.737	5.8179	4.5791	-693.61	1116.6	27.611	811.91	1120.4	32.317	36.796	0	0	10.002	-13.443	-22.769	-11.983	6.1845	-3.668	22.361	11.593	16.186	-17.111	-0.40831	-0.3899	1505.7
4.81	482	60	NaN	7.0649	22.215	12.059	-182.78	11.741	5.7971	4.582	-693.61	1116.6	27.616	811.9	1120.3	30.628	35.988	0	0	10.536	-14.013	-22.779	-11.992	6.1883	-3.6613	22.359	11.597	16.724	-17.674	-0.41986	-0.39467	1505.7
4.82	483	60	NaN	7.0712	22.221	12.051	-182.78	11.734	5.7747	4.6089	-693.59	1116.6	27.634	811.89	1120.3	31.098	37.768	0	0	11.07	-14.583	-22.788	-12.001	6.195	-3.6598	22.362	11.593	17.265	-18.243	-0.42563	-0.40815	1505.7
4.83	484	60	NaN	7.0703	22.221	12.062	-182.78	11.752	5.7107	4.5647	-693.58	1116.6	27.517	811.84	1120.3	31.013	37.548	0	0	11.605	-15.153	-22.797	-12.01	6.1969	-3.6516	22.362	11.612	17.802	-18.804	-0.43504	-0.39837	1505.6
4.84	485	60	NaN	7.0733	22.223	12.047	-182.77	11.749	5.695	4.5976	-693.58	1116.6	27.502	811.84	1120.3	31.569	36.577	0	0	12.139	-15.722	-22.806	-12.019	6.2017	-3.6436	22.363	11.609	18.341	-19.366	-0.44345	-0.41012	1505.6
4.85	486	60	NaN	7.0773	22.218	12.043	-182.79	11.725	5.7218	4.5918	-693.57	1116.6	27.631	811.87	1120.2	31.199	37.277	0	0	12.673	-16.292	-22.815	-12.029	6.2005	-3.6619	22.356	11.587	18.874	-19.954	-0.45964	-0.44149	1505.6
4.86	487	60	NaN	7.0756	22.218	12.056	-182.79	11.724	5.7015	4.5321	-693.55	1116.6	27.61	811.87	1120.2	31.349	37.45	0	0	13.208	-16.862	-22.824	-12.038	6.1973	-3.6663	22.355	11.587	19.405	-20.528	-0.46915	-0.45094	1505.6
4.87	488	60	NaN	7.0832	22.216	12.04	-182.79	11.723	5.6915	4.5791	-693.52	1116.6	27.604	811.86	1120.2	30.667	37.466	0	0	13.742	-17.432	-22.834	-12.047	6.207	-3.6642	22.353	11.586	19.949	-21.096	-0.48088	-0.46082	1505.6
4.88	489	60	NaN	7.0926	22.209	12.022	-182.78	11.715	5.6778	4.6313	-693.52	1116.6	27.587	811.81	1120.2	31.478	37.2	0	0	14.276	-18.002	-22.843	-12.056	6.2189	-3.6584	22.345	11.578	20.495	-21.66	-0.4972	-0.47769	1505.5
4.89	490	60	NaN	7.1014	22.202	12.008	-182.78	11.701	5.6494	4.6672	-693.5	1116.6	27.534	811.78	1120.2	31.607	37.271	0	0	14.811	-18.571	-22.852	-12.065	6.2311	-3.6514	22.338	11.566	21.042	-22.223	-0.51433	-0.49963	1505.5
4.9	491	60	NaN	7.1128	22.197	11.991	-182.78	11.685	5.6255	4.7176	-693.46	1116.6	27.502	811.77	1120.1	29.379	37.527	0	0	15.345	-19.141	-22.861	-12.074	6.2456	-3.6477	22.331	11.551	21.591	-22.789	-0.52995	-0.52378	1505.4
4.91	492	60	NaN	7.1218	22.191	11.997	-182.78	11.668	5.6233	4.6999	-693.42	1116.6	27.538	811.77	1120.1	30.636	38.769	0	0	15.879	-19.711	-22.87	-12.084	6.2526	-3.6494	22.324	11.535	22.132	-23.36	-0.54654	-0.54812	1505.4
4.92	493	60	NaN	7.1299	22.192	11.992	-182.78	11.651	5.6072	4.7201	-693.39	1116.6	27.519	811.75	1120.1	31.578	37.137	0	0	16.414	-20.281	-22.879	-12.093	6.2621	-3.647	22.324	11.519	22.676	-23.928	-0.55557	-0.57351	1505.3
4.93	494	60	NaN	7.131	22.186	11.987	-182.77	11.645	5.5795	4.747	-693.38	1116.6	27.479	811.72	1120.1	30.451	37.303	0	0	16.948	-20.851	-22.888	-12.102	6.2657	-3.6318	22.316	11.516	23.214	-24.482	-0.57217	-0.58632	1505.3
4.94	495	60	NaN	7.1246	22.175	11.99	-182.77	11.644	5.5697	4.7372	-693.35	1116.6	27.499	811.7	1120	32.349	37.797	0	0	17.482	-21.42	-22.898	-12.111	6.2582	-3.6325	22.305	11.514	23.74	-25.053	-0.59296	-0.59649	1505.2
4.95	496	60	NaN	7.1283	22.16	11.982	-182.76	11.642	5.5447	4.7765	-693.34	1116.6	27.474	811.67	1120	29.974	37.227	0	0	17.491	-21.43	-22.856	-12.07	6.2642	-3.6242	22.29	11.513	23.755	-25.054	-0.5667	-0.55679	1505.2
4.96	497	60	NaN	7.1284	22.142	11.981	-182.76	11.639	5.5543	4.7892	-693.31	1116.6	27.568	811.62	1120	29.874	36.957	0	0	17.12	-21.034	-22.778	-11.992	6.2612	-3.6267	22.27	11.511	23.382	-24.661	-0.50837	-0.48082	1505.1
4.97	498	60	NaN	7.1307	22.123	11.987	-182.76	11.632	5.557	4.7981	-693.27	1116.6	27.646	811.59	1119.9	29.623	35.934	0	0	11.061	-14.572	-22.645	-11.858	6.2608	-3.6345	22.249	11.505	17.321	-18.207	-0.39591	-0.35315	1505
4.98	499	60	NaN	7.1362	22.104	11.992	-182.77	11.625	5.5113	4.8308	-693.24	1116.6	27.572	811.58	1119.9	31	35.433	0	0	0.79394	-3.624	-22.471	-11.684	6.2704	-3.635	22.231	11.498	7.0643	-7.259	-0.23968	-0.1856	1505
4.99	500	60	NaN	7.1316	22.087	12.001	-182.78	11.623	5.464	4.8496	-693.21	1116.6	27.5	811.53	1119.9	30.457	37.483	0	0	1.3461	-4.2129	-22.489	-11.703	6.2692	-3.6378	22.213	11.497	7.6154	-7.8507	-0.27577	-0.2057	1504.9
5	501	60	NaN	7.1402	22.059	12.002	-182.79	11.609	5.4475	4.9332	-693.2	1116.6	27.53	811.51	1119.9	30.971	39.17	0	0	2.4064	-5.3436	-22.513	-11.726	6.2798	-3.6549	22.185	11.483	8.6863	-8.9985	-0.32778	-0.243	1504.9
5.01	502	60	NaN	7.1296	22.047	12.028	-182.8	11.587	5.4649	4.8857	-693.17	1116.6	27.613	811.48	1119.9	30.227	38.112	0	0	3.613	-6.6303	-22.53	-11.744	6.2643	-3.6629	22.171	11.463	9.8773	-10.293	-0.35964	-0.2804	1504.8
5.02	503	60	NaN	7.1333	22.029	12.041	-182.81	11.574	5.458	4.9023	-693.14	1116.6	27.653	811.45	1119.9	30.628	38.757	0	0	4.831	-7.9292	-22.578	-11.792	6.267	-3.6748	22.152	11.45	11.098	-11.604	-0.42635	-0.34113	1504.8
5.03	504	60	NaN	7.1369	22.016	12.052	-182.82	11.57	5.4226	4.9408	-693.11	1116.6	27.618	811.41	1119.9	30.099	39.309	0	0	6.0608	-9.2405	-22.633	-11.846	6.2734	-3.6869	22.139	11.447	12.334	-12.927	-0.49405	-0.39928	1504.7
5.04	505	60	NaN	7.1315	22.007	12.07	-182.83	11.559	5.4031	4.9456	-693.09	1116.6	27.627	811.41	1119.8	31.483	38.424	0	0	7.3478	-10.613	-22.652	-11.865	6.2678	-3.6966	22.129	11.437	13.616	-14.31	-0.52265	-0.42781	1504.7
5.05	506	60	NaN	7.1266	21.997	12.086	-182.84	11.553	5.401	4.9623	-693.07	1116.7	27.707	811.39	1119.8	31.169	38.635	0	0	8.918	-12.288	-22.672	-11.886	6.2604	-3.7103	22.118	11.432	15.178	-15.998	-0.55489	-0.45328	1504.6
5.06	507	60	NaN	7.1291	21.988	12.089	-182.86	11.562	5.3903	5.0322	-693.05	1116.7	27.777	811.33	1119.8	29.884	37.104	0	0	12.863	-16.494	-22.708	-11.921	6.2629	-3.7218	22.107	11.443	19.126	-20.216	-0.60074	-0.47759	1504.6
5.07	508	60	NaN	7.1303	21.984	12.083	-182.86	11.579	5.3593	5.1054	-693.03	1116.7	27.772	811.27	1119.8	31.819	38.247	0	0	15.231	-19.02	-22.74	-11.953	6.267	-3.7242	22.103	11.46	21.498	-22.744	-0.63706	-0.49311	1504.5
5.08	509	60	NaN	7.1176	21.98	12.096	-182.88	11.578	5.3358	5.0837	-693.01	1116.7	27.782	811.26	1119.8	30.105	39.711	0	0	15.976	-19.814	-22.768	-11.982	6.2532	-3.7421	22.098	11.461	22.229	-23.556	-0.67095	-0.52119	1504.4
5.09	510	60	NaN	7.1226	21.98	12.101	-182.89	11.574	5.3154	5.1379	-692.99	1116.7	27.798	811.27	1119.7	31.148	37.569	0	0	16.723	-20.61	-22.787	-12	6.2595	-3.7538	22.096	11.459	22.982	-24.364	-0.69128	-0.54181	1504.4
5.1	511	60	NaN	7.1087	21.953	12.137	-182.91	11.597	5.3239	5.0878	-692.97	1116.7	27.937	811.18	1119.7	30.482	34.653	0	0	12.712	-16.333	-22.715	-11.929	6.2385	-3.7819	22.068	11.482	18.95	-20.115	-0.64735	-0.44623	1504.3
5.11	512	60	NaN	7.1039	21.934	12.149	-182.93	11.608	5.3353	5.1059	-692.98	1116.7	28.021	811.11	1119.7	30.991	38.259	0	0	-5.2244	2.794	-22.384	-11.597	6.2311	-3.8028	22.048	11.494	1.0066	-1.0089	-0.33617	-0.10328	1504.3
5.12	513	60	NaN	7.1033	21.918	12.13	-182.95	11.622	5.2792	5.1904	-692.98	1116.7	27.91	811.06	1119.7	31.443	38.103	0	0	-11.586	9.5776	-22.268	-11.482	6.2379	-3.8166	22.032	11.508	-5.3478	5.761	-0.23611	0.026222	1504.2
5.13	514	60	NaN	7.0979	21.901	12.116	-182.97	11.625	5.279	5.265	-692.97	1116.7	27.951	811	1119.7	31.785	38.22	0	0	-11.601	9.5944	-22.271	-11.484	6.2337	-3.8329	22.013	11.512	-5.3677	5.7615	-0.25728	0.028426	1504.1
5.14	515	60	NaN	7.0824	21.89	12.119	-182.98	11.615	5.3361	5.2844	-692.96	1116.8	28.138	810.95	1119.7	28.638	38.784	0	0	-11.588	9.5804	-22.273	-11.487	6.2118	-3.8517	22	11.505	-5.3765	5.7287	-0.27382	0.018279	1504.1
5.15	516	60	NaN	7.0585	21.892	12.134	-182.99	11.603	5.3668	5.2524	-692.93	1116.8	28.242	810.93	1119.7	31.449	35.371	0	0	-11.559	9.549	-22.277	-11.49	6.1827	-3.8667	22	11.496	-5.3761	5.6822	-0.27688	0.0059555	1504
5.16	517	60	NaN	7.0332	21.897	12.161	-183	11.592	5.3969	5.1881	-692.88	1116.9	28.353	810.91	1119.7	27.061	36.419	0	0	-11.526	9.5141	-22.277	-11.49	6.1506	-3.8808	22.002	11.488	-5.3755	5.6334	-0.27474	-0.0021138	1504
5.17	518	60	NaN	7.0102	21.901	12.179	-183.01	11.571	5.4358	5.1265	-692.85	1117	28.501	810.91	1119.7	34.507	37.407	0	0	-11.51	9.4965	-22.277	-11.49	6.1197	-3.9031	22.001	11.471	-5.3899	5.5934	-0.27534	-0.019539	1503.9
5.18	519	60	NaN	6.9939	21.893	12.161	-183.02	11.586	5.3676	5.1987	-692.82	1117.1	28.384	810.82	1119.7	24.645	38.492	0	0	-11.516	9.5035	-22.278	-11.491	6.1105	-3.907	21.993	11.486	-5.4056	5.5964	-0.28484	-0.0047168	1503.8
5.19	520	60	NaN	6.9674	21.859	12.149	-183.04	11.572	5.3545	5.2424	-692.86	1117.1	28.443	810.75	1119.6	47.493	37.414	0	0	-12.234	10.269	-22.267	-11.48	6.0834	-3.9249	21.956	11.476	-6.1506	6.3442	-0.31094	-0.0044618	1503.8
5.2	521	60	NaN	6.948	21.827	12.142	-183.07	11.552	5.3856	5.2671	-692.88	1117.2	28.622	810.72	1119.6	54.217	39.508	0	0	-12.968	11.051	-22.255	-11.469	6.0581	-3.9551	21.921	11.459	-6.9095	7.0962	-0.33449	-0.0098208	1503.8
5.21	522	60	NaN	6.9282	21.791	12.147	-183.08	11.536	5.3742	5.2551	-692.9	1117.2	28.665	810.68	1119.6	54.798	39.142	0	0	-12.904	10.984	-22.256	-11.469	6.0362	-3.9713	21.883	11.444	-6.8683	7.0127	-0.37285	-0.024983	1503.8
5.22	523	60	NaN	6.909	21.747	12.149	-183.09	11.51	5.3643	5.2739	-692.93	1117.2	28.718	810.62	1119.6	55.849	41.171	0	0	-12.84	10.916	-22.256	-11.469	6.0157	-3.9796	21.836	11.42	-6.8247	6.936	-0.42018	-0.048954	1503.7
5.23	524	60	NaN	6.8925	21.701	12.135	-183.09	11.473	5.3786	5.3548	-692.96	1117.2	28.844	810.57	1119.5	54.998	41.433	0	0	-12.772	10.842	-22.255	-11.468	5.9975	-3.9897	21.788	11.386	-6.774	6.8525	-0.46679	-0.08185	1503.7
5.24	525	60	NaN	6.8745	21.667	12.118	-183.1	11.443	5.3517	5.4119	-693.01	1117.3	28.816	810.55	1119.5	52.49	37.387	0	0	-12.736	10.804	-22.253	-11.466	5.9827	-3.9928	21.753	11.356	-6.7529	6.8111	-0.49938	-0.10999	1503.7
5.25	526	60	NaN	6.8624	21.636	12.133	-183.11	11.4	5.3899	5.3865	-693.05	1117.2	28.969	810.56	1119.5	48.395	38.244	0	0	-12.726	10.793	-22.25	-11.463	5.9639	-4.0053	21.721	11.314	-6.7619	6.7881	-0.52901	-0.14941	1503.8
5.26	527	60	NaN	6.864	21.626	12.119	-183.12	11.386	5.419	5.4705	-693.06	1117.2	29.095	810.51	1119.5	46.799	39.262	0	0	-12.83	10.904	-22.248	-11.462	5.9638	-4.0192	21.711	11.301	-6.8658	6.8849	-0.53743	-0.16032	1503.8
5.27	528	60	NaN	6.8478	21.623	12.135	-183.12	11.367	5.3919	5.4231	-693.06	1117.2	29.064	810.48	1119.5	49.215	38.777	0	0	-12.926	11.007	-22.247	-11.46	5.947	-4.02	21.709	11.281	-6.9786	6.9866	-0.53763	-0.17852	1503.7
5.28	529	60	NaN	6.8375	21.627	12.153	-183.12	11.351	5.3823	5.3836	-693.05	1117.2	29.056	810.45	1119.5	48.629	37.793	0	0	-12.991	11.076	-22.246	-11.459	5.9355	-4.0196	21.714	11.264	-7.0555	7.0566	-0.53162	-0.19515	1503.7
5.29	530	60	NaN	6.824	21.636	12.159	-183.12	11.345	5.3835	5.3444	-693.06	1117.2	29.089	810.41	1119.5	47.802	35.565	0	0	-13.062	11.152	-22.246	-11.459	5.9191	-4.0217	21.724	11.257	-7.143	7.1304	-0.52168	-0.20152	1503.7
5.3	531	60	NaN	6.8145	21.641	12.155	-183.11	11.345	5.3777	5.3259	-693.07	1117.2	29.105	810.37	1119.5	45.22	37.403	0	0	-13.136	11.231	-22.246	-11.459	5.9084	-4.0209	21.731	11.255	-7.2273	7.2097	-0.515	-0.20373	1503.6
5.31	532	60	NaN	6.8116	21.639	12.143	-183.11	11.34	5.3662	5.354	-693.09	1117.2	29.088	810.38	1119.6	45.314	37.049	0	0	-13.19	11.288	-22.245	-11.458	5.9072	-4.019	21.73	11.249	-7.2826	7.2692	-0.51508	-0.20895	1503.7
5.32	533	60	NaN	6.8075	21.631	12.123	-183.12	11.333	5.3622	5.4052	-693.12	1117.1	29.083	810.39	1119.6	44.59	37.846	0	0	-13.247	11.349	-22.244	-11.457	5.9052	-4.0203	21.724	11.24	-7.3415	7.3287	-0.52035	-0.21748	1503.7
5.33	534	60	NaN	6.8035	21.619	12.124	-183.11	11.328	5.3612	5.3911	-693.12	1117.1	29.105	810.39	1119.6	46.067	37.763	0	0	-13.42	11.534	-22.243	-11.456	5.8999	-4.0121	21.714	11.233	-7.5201	7.5216	-0.52872	-0.22335	1503.7
5.34	535	60	NaN	6.7847	21.591	12.152	-183.09	11.333	5.3647	5.2748	-693.15	1117	29.13	810.4	1119.6	46.616	37.268	0	0	-13.536	11.657	-22.243	-11.456	5.8758	-4.004	21.688	11.236	-7.6601	7.6534	-0.5543	-0.22033	1503.7
5.35	536	60	NaN	6.7871	21.577	12.14	-183.09	11.341	5.3963	5.3101	-693.15	1117	29.235	810.4	1119.6	44.655	38.67	0	0	-13.588	11.713	-22.243	-11.457	5.8755	-4.0025	21.676	11.242	-7.7128	7.7107	-0.56749	-0.21428	1503.7
5.36	537	60	NaN	6.7893	21.575	12.132	-183.09	11.355	5.4192	5.3414	-693.14	1117	29.305	810.39	1119.6	36.374	38.719	0	0	-13.666	11.796	-22.242	-11.455	5.8762	-3.9983	21.673	11.257	-7.7895	7.7974	-0.56836	-0.1981	1503.7
5.37	538	60	NaN	6.7825	21.574	12.131	-183.08	11.372	5.4294	5.3412	-693.13	1117	29.357	810.39	1119.6	45.784	37.024	0	0	-13.744	11.88	-22.24	-11.453	5.8674	-3.9954	21.672	11.274	-7.8771	7.8844	-0.56816	-0.17913	1503.7
5.38	539	60	NaN	6.7796	21.578	12.126	-183.08	11.384	5.4186	5.3639	-693.11	1117	29.356	810.4	1119.6	54.345	36.625	0	0	-13.815	11.955	-22.239	-11.453	5.8654	-3.9935	21.676	11.286	-7.9499	7.9618	-0.56277	-0.16701	1503.7
5.39	540	60	NaN	6.7769	21.593	12.124	-183.08	11.392	5.3959	5.3773	-693.06	1117	29.307	810.41	1119.6	58.148	40.864	0	0	-13.859	12.002	-22.238	-11.451	5.8651	-3.9922	21.691	11.294	-7.994	8.0097	-0.54678	-0.1568	1503.7
5.4	541	60	NaN	6.7671	21.614	12.135	-183.08	11.403	5.3922	5.3358	-693	1117	29.294	810.41	1119.6	60.559	42.392	1	0	-13.813	11.953	-22.235	-11.448	5.8542	-3.9925	21.71	11.306	-7.9591	7.9606	-0.52432	-0.14202	1503.6
5.41	542	60	NaN	6.7636	21.627	12.147	-183.08	11.409	5.4298	5.2984	-692.97	1117.1	29.393	810.39	1119.6	61.684	42.845	1	0	-13.836	11.978	-22.231	-11.444	5.8454	-3.9946	21.723	11.314	-7.9909	7.9831	-0.50843	-0.13029	1503.6
5.42	543	60	NaN	6.7588	21.63	12.167	-183.08	11.422	5.4468	5.2241	-692.95	1117.1	29.451	810.39	1119.6	63.571	46.846	1	0	-13.901	12.047	-22.227	-11.441	5.8356	-4.0007	21.724	11.328	-8.0658	8.0464	-0.50289	-0.1128	1503.5
5.43	544	60	NaN	6.7435	21.615	12.148	-183.08	11.424	5.4707	5.2383	-692.91	1117.1	29.509	810.36	1119.6	64.27	50.231	1	0	-13.914	12.061	-22.223	-11.436	5.8185	-4.0064	21.709	11.331	-8.0959	8.0547	-0.51412	-0.10559	1503.5
5.44	545	60	NaN	6.7319	21.587	12.132	-183.08	11.436	5.3875	5.2296	-692.93	1117.1	29.268	810.33	1119.6	63.525	50.81	1	0	-13.958	12.108	-22.218	-11.432	5.8157	-3.9951	21.682	11.342	-8.1424	8.1124	-0.53647	-0.090118	1503.5
5.45	546	60	NaN	6.7307	21.561	12.117	-183.08	11.438	5.4052	5.2378	-692.95	1117.1	29.317	810.32	1119.6	63.707	49.42	1	0	-14.049	12.205	-22.214	-11.428	5.8131	-4.0013	21.655	11.344	-8.2363	8.2036	-0.5593	-0.083781	1503.5
5.46	547	60	NaN	6.7267	21.537	12.106	-183.09	11.429	5.4215	5.2289	-692.96	1117.1	29.357	810.34	1119.6	63.783	48.502	1	0	-14.119	12.279	-22.211	-11.425	5.8072	-4.0068	21.63	11.336	-8.3117	8.2721	-0.58148	-0.088095	1503.5
5.47	548	60	NaN	6.7145	21.498	12.111	-183.09	11.438	5.3984	5.1499	-692.97	1117.2	29.263	810.31	1119.6	62.795	47.991	1	0	-14.182	12.346	-22.209	-11.422	5.7955	-4.0044	21.59	11.345	-8.3864	8.3418	-0.61888	-0.076446	1503.5
5.48	549	60	NaN	6.706	21.445	12.119	-183.08	11.454	5.3848	5.073	-692.99	1117.2	29.178	810.24	1119.6	61.302	46.016	1	0	-14.267	12.437	-22.204	-11.417	5.7873	-4.0017	21.537	11.363	-8.4794	8.4349	-0.66735	-0.054599	1503.4
5.49	550	60	NaN	6.7132	21.402	12.099	-183.09	11.439	5.4027	5.1145	-693.02	1117.2	29.191	810.26	1119.6	58.702	42.271	1	0	-14.346	12.522	-22.198	-11.411	5.7956	-4.0031	21.492	11.349	-8.5507	8.5185	-0.70539	-0.062155	1503.5
5.5	551	60	NaN	6.7137	21.341	12.1	-183.08	11.443	5.3879	5.0568	-693.09	1117.2	29.105	810.23	1119.6	55.042	40.388	1	0	-14.359	12.536	-22.186	-11.4	5.7972	-3.9994	21.43	11.354	-8.5622	8.5361	-0.75636	-0.046332	1503.5
5.51	552	60	NaN	6.7198	21.279	12.064	-183.08	11.446	5.4205	5.1089	-693.15	1117.2	29.152	810.18	1119.6	55.382	40.29	1	0	-14.371	12.548	-22.181	-11.394	5.8035	-3.9989	21.368	11.357	-8.5678	8.5493	-0.81265	-0.037205	1503.5
5.52	553	60	NaN	6.7307	21.213	12.033	-183.08	11.425	5.4285	5.1567	-693.23	1117.2	29.119	810.21	1119.5	55.614	37.883	1	0	-14.382	12.56	-22.181	-11.394	5.8176	-3.9902	21.302	11.335	-8.5646	8.5696	-0.87813	-0.058915	1503.6
5.53	554	60	NaN	6.7385	21.149	12.021	-183.06	11.41	5.4224	5.1492	-693.3	1117.2	29.042	810.2	1119.5	52.89	36.802	1	0	-14.393	12.571	-22.18	-11.394	5.8281	-3.9724	21.239	11.32	-8.5649	8.599	-0.94144	-0.073407	1503.7
5.54	555	60	NaN	6.7425	21.114	12.027	-183.05	11.395	5.4419	5.1037	-693.32	1117.2	29.058	810.19	1119.5	53.085	37.345	1	0	-14.404	12.583	-22.18	-11.393	5.8298	-3.9663	21.203	11.306	-8.5741	8.6166	-0.97649	-0.087098	1503.7
5.55	556	60	NaN	6.7414	21.107	12.046	-183.04	11.386	5.4526	5.0242	-693.3	1117.2	29.061	810.18	1119.5	47.565	37.62	1	0	-14.415	12.594	-22.179	-11.393	5.8254	-3.958	21.196	11.298	-8.5892	8.6365	-0.9833	-0.095137	1503.7
5.56	557	60	NaN	6.7349	21.117	12.076	-183.02	11.385	5.4502	4.906	-693.26	1117.2	29.033	810.15	1119.5	54.721	38.908	1	0	-14.426	12.606	-22.179	-11.392	5.8155	-3.943	21.204	11.297	-8.61	8.6631	-0.97466	-0.094821	1503.6
5.57	558	60	NaN	6.7262	21.125	12.104	-183.01	11.385	5.447	4.7903	-693.22	1117.3	29.012	810.09	1119.5	57.83	40.606	1	0	-14.436	12.618	-22.178	-11.392	5.8031	-3.929	21.212	11.299	-8.6333	8.6887	-0.96653	-0.09317	1503.5
5.58	559	60	NaN	6.7195	21.112	12.089	-182.98	11.384	5.3735	4.7834	-693.2	1117.2	28.795	810.03	1119.5	57.24	40.018	1	0	-14.447	12.629	-22.178	-11.391	5.8044	-3.8989	21.2	11.295	-8.6429	8.7303	-0.97787	-0.096164	1503.4
5.59	560	60	NaN	6.7078	21.099	12.076	-182.98	11.376	5.3781	4.7671	-693.21	1117.2	28.81	810	1119.5	59.596	43.342	1	0	-14.458	12.641	-22.178	-11.391	5.7915	-3.8918	21.188	11.287	-8.6666	8.749	-0.98983	-0.10352	1503.4
5.6	561	60	NaN	6.7017	21.08	12.048	-182.98	11.363	5.412	4.8008	-693.24	1117.2	28.91	809.99	1119.5	56.432	41.17	1	0	-14.469	12.652	-22.177	-11.39	5.7828	-3.8947	21.169	11.274	-8.6862	8.7577	-1.0083	-0.11672	1503.4
5.61	562	60	NaN	6.7065	21.077	12.028	-182.96	11.361	5.3843	4.8151	-693.22	1117.2	28.824	809.96	1119.5	56.212	40.079	1	0	-14.48	12.664	-22.177	-11.39	5.7914	-3.878	21.167	11.271	-8.6884	8.7859	-1.0094	-0.11888	1503.4
5.62	563	60	NaN	6.7206	21.073	11.992	-182.96	11.367	5.3944	4.8975	-693.22	1117.1	28.854	809.9	1119.5	52.504	39.982	1	0	-14.491	12.676	-22.176	-11.39	5.8075	-3.8729	21.164	11.276	-8.6832	8.8026	-1.012	-0.11338	1503.3
5.63	564	60	NaN	6.7253	21.094	11.99	-182.96	11.371	5.3996	4.8517	-693.18	1117.1	28.874	809.84	1119.5	42.589	36.798	1	0	-14.502	12.687	-22.176	-11.389	5.8096	-3.8773	21.185	11.28	-8.6919	8.8098	-0.99056	-0.10937	1503.2
5.64	565	60	NaN	6.7267	21.132	12.018	-182.96	11.364	5.3837	4.7071	-693.1	1117.1	28.831	809.81	1119.5	56.694	36.841	1	0	-14.512	12.699	-22.175	-11.389	5.8071	-3.8823	21.223	11.273	-8.7053	8.8164	-0.95256	-0.11615	1503.1
5.65	566	60	NaN	6.7422	21.157	12.033	-182.97	11.347	5.3848	4.6361	-693.06	1117.1	28.842	809.81	1119.5	59.982	40.855	1	0	-14.523	12.71	-22.175	-11.388	5.8195	-3.8898	21.248	11.257	-8.7038	8.8204	-0.92658	-0.13175	1503.1
5.66	567	60	NaN	6.7658	21.169	12.035	-182.98	11.34	5.4092	4.6146	-693.04	1117.1	28.929	809.78	1119.5	62.627	41.358	1	0	-14.534	12.722	-22.174	-11.388	5.8389	-3.9063	21.26	11.248	-8.6952	8.8155	-0.91426	-0.13956	1503
5.67	568	60	NaN	6.78	21.158	12.039	-182.99	11.348	5.3688	4.562	-693.08	1117	28.827	809.71	1119.5	63.596	43.217	1	0	-14.545	12.733	-22.174	-11.387	5.855	-3.9119	21.252	11.254	-8.69	8.8215	-0.92242	-0.13309	1503
5.68	569	2.5	NaN	6.8735	21.158	11.939	-183.01	11.331	5.3748	4.8662	-693.15	1116.9	28.918	809.63	1119.4	61.927	44.297	1	0	-14.556	12.745	-22.174	-11.387	5.9566	-3.9225	21.255	11.234	-8.5992	8.8225	-0.91839	-0.1534	1503
5.69	570	2.5	NaN	6.8945	21.174	11.941	-183.02	11.328	5.3879	4.8582	-693.19	1116.9	28.98	809.59	1119.4	58.672	44.423	1	0	-14.567	12.757	-22.173	-11.387	5.9749	-3.935	21.271	11.231	-8.5917	8.8215	-0.90246	-0.15587	1503
5.7	571	2.5	NaN	6.8959	21.206	11.954	-183.01	11.326	5.34	4.8147	-693.22	1116.9	28.861	809.54	1119.4	53.32	42.495	1	0	-14.577	12.768	-22.173	-11.386	5.9791	-3.9239	21.304	11.228	-8.5984	8.8442	-0.86887	-0.15845	1503
5.71	572	2.5	NaN	6.8889	21.29	12.015	-183.01	11.324	5.354	4.6369	-693.16	1116.9	28.923	809.49	1119.4	46.262	39.308	1	0	-14.588	12.78	-22.172	-11.386	5.963	-3.9381	21.386	11.227	-8.6253	8.8416	-0.78607	-0.15848	1502.8
5.72	573	2.5	NaN	6.8903	21.364	12.046	-183.02	11.315	5.3599	4.5916	-693.12	1116.9	28.946	809.47	1119.4	47.492	38.835	1	0	-14.599	12.791	-22.172	-11.385	5.9618	-3.9452	21.459	11.22	-8.6374	8.846	-0.71313	-0.16491	1502.8
5.73	574	2.5	NaN	6.8908	21.409	12.072	-183.02	11.313	5.3589	4.5588	-693.11	1117	28.948	809.44	1119.4	48.922	36.325	1	0	-14.61	12.803	-22.171	-11.385	5.9608	-3.9466	21.502	11.22	-8.6492	8.8562	-0.66955	-0.16499	1502.7
5.74	575	2.5	NaN	6.8893	21.435	12.092	-183.02	11.317	5.3621	4.5316	-693.12	1117	28.961	809.38	1119.4	51.927	35.885	1	0	-14.621	12.814	-22.171	-11.384	5.9578	-3.9487	21.526	11.225	-8.6631	8.8657	-0.64473	-0.15924	1502.7
5.75	576	2.5	NaN	6.8933	21.448	12.076	-183.02	11.315	5.3675	4.6541	-693.15	1117	28.971	809.35	1119.4	54.487	38.082	1	0	-14.632	12.826	-22.171	-11.384	5.9661	-3.9499	21.539	11.224	-8.6656	8.8761	-0.63157	-0.16022	1502.7
5.76	577	2.5	NaN	6.8934	21.447	12.06	-183.03	11.31	5.3918	4.8039	-693.22	1117	29.045	809.3	1119.4	56.121	38.324	1	0	-14.643	12.838	-22.17	-11.383	5.9691	-3.9563	21.538	11.22	-8.6735	8.8813	-0.6324	-0.16392	1502.7
5.77	578	2.5	NaN	6.8864	21.441	12.075	-183.03	11.301	5.3691	4.8301	-693.26	1117	28.975	809.27	1119.4	57.855	38.325	1	0	-14.653	12.849	-22.17	-11.383	5.9658	-3.9495	21.53	11.212	-8.6877	8.8996	-0.6401	-0.17069	1502.7
5.78	579	2.5	NaN	6.8711	21.438	12.104	-183.02	11.297	5.3228	4.8207	-693.27	1117.1	28.827	809.23	1119.4	58.913	38.58	1	0	-14.664	12.861	-22.169	-11.383	5.9557	-3.9358	21.526	11.21	-8.7086	8.9249	-0.64332	-0.17283	1502.7
5.79	580	2.5	NaN	6.8566	21.442	12.116	-183.01	11.289	5.3496	4.9135	-693.28	1117.1	28.894	809.21	1119.4	59.577	37.927	1	0	-14.675	12.872	-22.169	-11.382	5.9423	-3.9275	21.529	11.202	-8.7329	8.9447	-0.63992	-0.18007	1502.7
5.8	581	2.5	NaN	6.8462	21.447	12.111	-183.01	11.297	5.3622	4.9919	-693.27	1117.1	28.925	809.16	1119.4	60.109	39.89	1	0	-14.686	12.884	-22.168	-11.382	5.9336	-3.9208	21.533	11.21	-8.7524	8.963	-0.63522	-0.17135	1502.6
5.81	582	2.5	NaN	6.8297	21.455	12.14	-183	11.292	5.364	4.9984	-693.25	1117.1	28.921	809.15	1119.4	60.571	40.941	1	0	-14.697	12.895	-22.168	-11.381	5.9174	-3.9126	21.541	11.207	-8.7794	8.9828	-0.62739	-0.17394	1502.6
5.82	583	2.5	NaN	6.8147	21.459	12.164	-182.99	11.292	5.3408	5.0059	-693.24	1117.2	28.842	809.12	1119.4	61.275	42.288	1	0	-14.708	12.907	-22.167	-11.381	5.9057	-3.8979	21.543	11.208	-8.802	9.009	-0.62405	-0.17282	1502.5
5.83	584	2.5	NaN	6.8008	21.461	12.173	-182.98	11.293	5.3243	5.0304	-693.23	1117.2	28.784	809.09	1119.4	62.258	43.57	1	0	-14.719	12.919	-22.167	-11.38	5.8949	-3.8868	21.544	11.209	-8.8236	9.0317	-0.62284	-0.17125	1502.5
5.84	585	2.5	NaN	6.7861	21.458	12.18	-182.98	11.283	5.3548	5.0668	-693.22	1117.2	28.856	809.09	1119.3	62.957	44.482	1	0	-14.729	12.93	-22.167	-11.38	5.8789	-3.8856	21.54	11.202	-8.8505	9.0446	-0.62695	-0.17845	1502.5
5.85	586	2.5	NaN	6.7784	21.434	12.174	-182.97	11.283	5.4146	5.1455	-693.23	1117.2	29.006	809.07	1119.3	62.009	44.597	1	0	-14.74	12.942	-22.166	-11.38	5.8685	-3.8828	21.516	11.202	-8.8718	9.0589	-0.65067	-0.17785	1502.5
5.86	587	2.5	NaN	6.7711	21.409	12.171	-182.97	11.291	5.4595	5.1778	-693.24	1117.1	29.128	809.03	1119.3	59.415	41.441	1	0	-14.751	12.953	-22.166	-11.379	5.8577	-3.8807	21.49	11.21	-8.8934	9.0726	-0.67604	-0.16917	1502.5
5.87	588	2.5	NaN	6.7589	21.369	12.156	-182.96	11.288	5.4303	5.2534	-693.3	1117.2	29.013	809	1119.3	54.408	36.647	1	0	-14.762	12.965	-22.165	-11.379	5.8528	-3.8661	21.449	11.208	-8.9092	9.0987	-0.71609	-0.17114	1502.5
5.88	589	2.5	NaN	6.7562	21.346	12.141	-182.94	11.301	5.3606	5.2993	-693.32	1117.1	28.786	808.95	1119.3	52.686	34.213	1	0	-14.773	12.976	-22.165	-11.378	5.8605	-3.8371	21.427	11.219	-8.9123	9.1393	-0.73738	-0.15922	1502.5
5.89	590	2.5	NaN	6.7522	21.329	12.124	-182.95	11.283	5.4021	5.3453	-693.33	1117.1	28.904	808.98	1119.3	54.526	30.876	1	0	-14.784	12.988	-22.164	-11.378	5.8538	-3.8525	21.41	11.202	-8.9299	9.1355	-0.7545	-0.17569	1502.5
5.9	591	2.5	NaN	6.747	21.316	12.117	-182.95	11.282	5.394	5.3431	-693.33	1117.1	28.846	808.94	1119.3	56.425	31.575	1	0	-14.795	13	-22.164	-11.377	5.8506	-3.843	21.398	11.2	-8.9439	9.1565	-0.76609	-0.1772	1502.5
5.91	592	2.5	NaN	6.7456	21.316	12.098	-182.94	11.275	5.3873	5.3744	-693.32	1117.1	28.786	808.89	1119.3	58.943	35.073	1	0	-14.805	13.011	-22.164	-11.377	5.8527	-3.8312	21.398	11.192	-8.9527	9.1799	-0.76553	-0.18461	1502.4
5.92	593	2.5	NaN	6.7442	21.318	12.079	-182.94	11.254	5.4068	5.4115	-693.33	1117.1	28.814	808.88	1119.3	59.778	37.501	1	0	-14.816	13.023	-22.163	-11.376	5.8517	-3.8297	21.4	11.172	-8.9645	9.1931	-0.76293	-0.20474	1502.4
5.93	594	2.5	NaN	6.7435	21.317	12.066	-182.93	11.23	5.4373	5.428	-693.34	1117.1	28.881	808.89	1119.3	60.236	38.649	1	0	-14.827	13.034	-22.163	-11.376	5.8491	-3.8285	21.399	11.148	-8.978	9.2058	-0.76359	-0.22837	1502.4
5.94	595	2.5	NaN	6.7487	21.321	12.042	-182.93	11.206	5.4711	5.4734	-693.34	1117.1	28.963	808.89	1119.3	59.622	38.174	1	0	-14.838	13.046	-22.162	-11.376	5.8529	-3.8268	21.403	11.124	-8.985	9.2191	-0.75949	-0.25162	1502.4
5.95	596	2.5	NaN	6.7496	21.323	12.024	-182.94	11.188	5.4716	5.5152	-693.37	1117.1	28.975	808.91	1119.3	58.176	37.042	1	0	-14.849	13.057	-22.162	-11.375	5.8549	-3.8324	21.406	11.105	-8.9939	9.225	-0.7555	-0.26993	1502.5
5.96	597	2.5	NaN	6.7572	21.323	12.022	-182.93	11.169	5.4403	5.5443	-693.41	1117.1	28.893	808.92	1119.3	55.682	35.729	0	0	-14.86	13.069	-22.161	-11.375	5.8668	-3.8175	21.407	11.085	-8.9928	9.2515	-0.75466	-0.28931	1502.5
5.97	598	2.5	NaN	6.7654	21.32	12.017	-182.94	11.175	5.4324	5.58	-693.42	1117.1	28.88	808.9	1119.3	53.349	34.46	0	0	-14.871	13.081	-22.161	-11.374	5.8769	-3.8238	21.405	11.091	-8.9937	9.2568	-0.75616	-0.28369	1502.5
5.98	599	2.5	NaN	6.7732	21.328	12.016	-182.94	11.173	5.4613	5.6057	-693.44	1117.1	28.985	808.89	1119.3	51.799	34.233	0	0	-14.881	13.092	-22.161	-11.374	5.8816	-3.8327	21.412	11.089	-8.9998	9.2595	-0.74861	-0.28508	1502.5
5.99	600	2.5	NaN	6.7852	21.337	12.041	-182.95	11.185	5.4487	5.6088	-693.45	1117.1	28.975	808.88	1119.3	50.919	32.871	0	0	-14.892	13.104	-22.16	-11.373	5.8941	-3.8371	21.421	11.101	-8.9981	9.2666	-0.73948	-0.27218	1502.5
6	601	2.5	NaN	6.7843	21.342	12.078	-182.95	11.2	5.4087	5.5599	-693.46	1117.1	28.88	808.89	1119.3	48.573	30.574	0	0	-14.903	13.115	-22.16	-11.373	5.895	-3.837	21.425	11.116	-9.0081	9.2783	-0.73423	-0.25709	1502.5
6.01	602	2.5	NaN	6.7888	21.348	12.098	-182.96	11.208	5.3931	5.5637	-693.47	1117	28.849	808.9	1119.2	46.366	26.354	0	0	-14.914	13.127	-22.159	-11.373	5.9009	-3.8431	21.432	11.124	-9.013	9.2838	-0.72708	-0.24876	1502.6
6.02	603	2.5	NaN	6.8016	21.361	12.104	-182.97	11.214	5.394	5.6167	-693.46	1117	28.862	808.92	1119.2	44.907	27.441	0	0	-14.925	13.138	-22.159	-11.372	5.9152	-3.8558	21.445	11.129	-9.0096	9.2826	-0.71338	-0.24313	1502.6
6.03	604	2.5	NaN	6.8064	21.378	12.124	-182.98	11.217	5.3989	5.6172	-693.45	1117	28.881	808.94	1119.2	45.684	25.859	0	0	-14.936	13.15	-22.158	-11.372	5.9192	-3.8703	21.463	11.132	-9.0164	9.2797	-0.69529	-0.23925	1502.6
6.04	605	2.5	NaN	6.8118	21.395	12.157	-183	11.21	5.4596	5.5998	-693.41	1117	29.052	808.97	1119.2	50.157	25.717	0	0	-14.946	13.162	-22.158	-11.371	5.9175	-3.8916	21.479	11.126	-9.029	9.27	-0.67861	-0.24529	1502.6
6.05	606	2.5	NaN	6.7935	21.389	12.181	-183	11.235	5.3944	5.5416	-693.43	1117	28.876	808.96	1119.3	53.143	28.557	0	0	-14.957	13.173	-22.157	-11.371	5.9037	-3.8916	21.476	11.148	-9.0536	9.2816	-0.6811	-0.22286	1502.6
6.06	607	2.5	NaN	6.7993	21.393	12.177	-183.03	11.226	5.4409	5.5739	-693.42	1117	29.039	809.03	1119.2	54.71	30.388	0	0	-14.968	13.185	-22.157	-11.37	5.9045	-3.9202	21.479	11.14	-9.0637	9.2645	-0.67763	-0.23015	1502.6
6.07	608	2.5	NaN	6.7927	21.392	12.193	-183.04	11.237	5.4066	5.5396	-693.38	1117	28.956	809.04	1119.3	55.032	33.604	0	0	-14.979	13.196	-22.157	-11.37	5.8997	-3.9282	21.478	11.152	-9.0793	9.2681	-0.67877	-0.21837	1502.6
6.08	609	2.5	NaN	6.7904	21.373	12.193	-183.05	11.24	5.4237	5.5466	-693.39	1117	29.027	809.09	1119.3	55.643	36.324	0	0	-14.99	13.208	-22.156	-11.369	5.895	-3.9466	21.458	11.155	-9.0949	9.2613	-0.69826	-0.21453	1502.7
6.09	610	2.5	NaN	6.8022	21.353	12.177	-183.06	11.259	5.4042	5.6125	-693.39	1117	28.987	809.09	1119.3	56.552	38.174	0	0	-15.001	13.219	-22.156	-11.369	5.9109	-3.9508	21.439	11.173	-9.0898	9.2686	-0.71698	-0.19611	1502.7
6.1	611	2.5	NaN	6.8133	21.343	12.158	-183.06	11.275	5.39	5.6718	-693.35	1117	28.965	809.11	1119.3	57.39	39.577	0	0	-15.013	13.232	-22.154	-11.367	5.9251	-3.9514	21.429	11.19	-9.0879	9.2811	-0.72488	-0.17732	1502.6
6.11	612	2.5	NaN	6.8092	21.335	12.157	-183.07	11.291	5.3907	5.6501	-693.33	1117.1	28.986	809.13	1119.3	57.642	40.365	0	0	-15.029	13.25	-22.146	-11.36	5.9193	-3.9554	21.42	11.206	-9.1098	9.2943	-0.72617	-0.15383	1502.6
6.12	613	2.5	NaN	6.7967	21.332	12.178	-183.07	11.312	5.3762	5.5525	-693.3	1117.1	28.963	809.14	1119.3	57.734	40.725	0	0	-15.045	13.267	-22.139	-11.353	5.904	-3.9616	21.416	11.228	-9.1413	9.3054	-0.72291	-0.125	1502.6
6.13	614	2.5	NaN	6.7954	21.352	12.194	-183.08	11.316	5.3858	5.4843	-693.18	1117.2	29.026	809.21	1119.3	57.438	40.311	0	0	-15.061	13.284	-22.132	-11.346	5.8977	-3.978	21.433	11.235	-9.1638	9.3062	-0.69902	-0.11059	1502.6
6.14	615	2.5	NaN	6.8022	21.36	12.17	-183.09	11.329	5.4557	5.5369	-693.14	1117.2	29.261	809.24	1119.3	56.571	39.231	0	0	-15.078	13.301	-22.125	-11.338	5.8975	-3.9981	21.44	11.249	-9.1802	9.3034	-0.68541	-0.08942	1502.6
6.15	616	2.5	NaN	6.7943	21.38	12.156	-183.09	11.348	5.3773	5.5334	-693.09	1117.2	29.06	809.24	1119.3	55.558	37.323	0	0	-15.094	13.319	-22.118	-11.331	5.8972	-3.991	21.46	11.268	-9.1966	9.3277	-0.65803	-0.063452	1502.5
6.16	617	2.5	NaN	6.7883	21.396	12.147	-183.09	11.363	5.3728	5.5377	-693.03	1117.2	29.074	809.26	1119.3	55.117	34.896	0	0	-15.11	13.336	-22.111	-11.324	5.8907	-3.9913	21.475	11.284	-9.2193	9.3447	-0.63575	-0.040551	1502.5
6.17	618	2.5	NaN	6.7723	21.412	12.125	-183.11	11.378	5.3901	5.5536	-692.97	1117.2	29.145	809.29	1119.3	54.899	34.126	0	0	-15.093	13.318	-22.107	-11.32	5.8726	-4.0051	21.491	11.299	-9.2208	9.3131	-0.61559	-0.020958	1502.5
6.18	619	2.5	NaN	6.7608	21.42	12.125	-183.11	11.393	5.3833	5.5266	-692.95	1117.2	29.131	809.29	1119.3	54.905	35.443	0	0	-15.028	13.248	-22.107	-11.32	5.8606	-4.0083	21.499	11.315	-9.1674	9.2402	-0.6081	-0.0049553	1502.4
6.19	620	2.5	NaN	6.7444	21.434	12.135	-183.11	11.409	5.3907	5.4812	-692.91	1117.3	29.155	809.28	1119.3	54.774	35.736	0	0	-14.996	13.215	-22.107	-11.32	5.8415	-4.0137	21.512	11.331	-9.1547	9.2009	-0.5956	0.010332	1502.4
6.2	621	2.5	NaN	6.7279	21.443	12.145	-183.12	11.414	5.4254	5.4357	-692.87	1117.3	29.267	809.31	1119.3	54.389	36.885	0	0	-14.946	13.161	-22.108	-11.321	5.819	-4.0266	21.52	11.337	-9.127	9.1345	-0.58814	0.015391	1502.4
6.21	622	2.5	NaN	6.723	21.443	12.137	-183.12	11.41	5.4417	5.4486	-692.86	1117.3	29.338	809.33	1119.3	53.76	37.678	0	0	-14.763	12.966	-22.11	-11.323	5.8119	-4.0357	21.52	11.333	-8.9511	8.9303	-0.59014	0.0093424	1502.4
6.22	623	2.5	NaN	6.7275	21.451	12.107	-183.13	11.41	5.4094	5.5517	-692.83	1117.2	29.276	809.33	1119.3	53.201	35.951	0	0	-14.615	12.808	-22.111	-11.325	5.8227	-4.0359	21.529	11.332	-8.792	8.7719	-0.5822	0.0074343	1502.3
6.23	624	2.5	NaN	6.7301	21.45	12.116	-183.14	11.409	5.4008	5.5296	-692.82	1117.3	29.277	809.33	1119.3	52.451	35.283	0	0	-14.494	12.679	-22.112	-11.325	5.8244	-4.0445	21.529	11.33	-8.6696	8.6346	-0.58314	0.005341	1502.3
6.24	625	2.5	NaN	6.717	21.46	12.151	-183.14	11.395	5.3866	5.3984	-692.8	1117.3	29.257	809.36	1119.3	51.726	34.588	0	0	-14.38	12.558	-22.112	-11.325	5.8071	-4.0547	21.538	11.317	-8.5732	8.5031	-0.57376	-0.0087819	1502.3
6.25	626	2.5	NaN	6.7285	21.464	12.149	-183.16	11.393	5.414	5.4102	-692.78	1117.3	29.36	809.36	1119.3	51.105	32.875	0	0	-14.272	12.443	-22.112	-11.325	5.8151	-4.0718	21.542	11.314	-8.4574	8.371	-0.56968	-0.011408	1502.3
6.26	627	2.5	NaN	6.7285	21.475	12.157	-183.17	11.386	5.3946	5.3595	-692.75	1117.3	29.322	809.37	1119.3	49.684	30.906	0	0	-13.966	12.116	-22.11	-11.323	5.8145	-4.0827	21.554	11.307	-8.1515	8.0334	-0.55598	-0.016059	1502.3
6.27	628	2.5	NaN	6.7393	21.475	12.144	-183.17	11.383	5.3655	5.3537	-692.71	1117.3	29.257	809.37	1119.3	46.579	26.822	0	0	-13.712	11.845	-22.108	-11.322	5.8276	-4.0836	21.554	11.304	-7.8841	7.7612	-0.55458	-0.017888	1502.3
6.28	629	2.5	NaN	6.7522	21.457	12.114	-183.18	11.381	5.3972	5.3925	-692.72	1117.2	29.356	809.37	1119.3	43.747	24.005	0	0	-13.597	11.723	-22.109	-11.322	5.8382	-4.0963	21.537	11.301	-7.7591	7.6265	-0.57168	-0.020925	1502.3
6.29	630	2.5	NaN	6.7611	21.442	12.096	-183.19	11.38	5.4351	5.4017	-692.73	1117.2	29.468	809.37	1119.3	40.284	24.005	0	0	-13.444	11.559	-22.111	-11.324	5.8432	-4.1119	21.522	11.3	-7.6005	7.4472	-0.58822	-0.024112	1502.3
6.3	631	2.5	NaN	6.765	21.431	12.094	-183.2	11.376	5.4313	5.3418	-692.71	1117.2	29.45	809.37	1119.3	33.716	24.005	0	0	-13.275	11.379	-22.113	-11.327	5.8455	-4.1184	21.51	11.297	-7.4291	7.2603	-0.60312	-0.029725	1502.3
6.31	632	2.5	NaN	6.7644	21.409	12.09	-183.2	11.367	5.4121	5.2598	-692.71	1117.2	29.369	809.38	1119.3	23.649	24.005	0	0	-13.112	11.205	-22.116	-11.329	5.8449	-4.1198	21.488	11.287	-7.2673	7.0857	-0.62725	-0.041491	1502.3
6.32	633	2.5	NaN	6.7638	21.4	12.08	-183.2	11.361	5.3928	5.2214	-692.71	1117.2	29.286	809.39	1119.3	23.649	24.005	0	0	-12.95	11.033	-22.118	-11.331	5.8459	-4.1173	21.48	11.281	-7.1045	6.9157	-0.63824	-0.049787	1502.3
6.33	634	2.5	NaN	6.7606	21.381	12.08	-183.2	11.358	5.4502	5.1422	-692.72	1117.2	29.455	809.39	1119.3	23.649	24.005	0	0	-12.797	10.87	-22.12	-11.334	5.8333	-4.1265	21.46	11.279	-6.9638	6.743	-0.66049	-0.054482	1502.3
6.34	635	2.5	NaN	6.7794	21.36	12.038	-183.19	11.359	5.3751	5.2162	-692.74	1117.2	29.211	809.36	1119.3	23.649	24.005	0	0	-12.66	10.723	-22.123	-11.337	5.8642	-4.1094	21.442	11.277	-6.7959	6.614	-0.68152	-0.05934	1502.3
6.35	636	2.5	NaN	6.7932	21.334	12.002	-183.2	11.349	5.409	5.2351	-692.78	1117.1	29.29	809.38	1119.3	23.649	24.005	0	0	-12.542	10.598	-22.126	-11.34	5.8758	-4.1224	21.417	11.265	-6.6664	6.4752	-0.70906	-0.074605	1502.4
6.36	637	2.5	NaN	6.789	21.326	12.007	-183.21	11.336	5.4061	5.1365	-692.79	1117.1	29.276	809.39	1119.3	23.649	24.005	0	0	-12.452	10.502	-22.129	-11.342	5.8684	-4.1281	21.41	11.252	-6.5839	6.3738	-0.71871	-0.09052	1502.4
6.37	638	2.5	NaN	6.782	21.325	12.014	-183.21	11.318	5.4034	5.0289	-692.79	1117.1	29.263	809.41	1119.4	23.649	24.005	0	0	-12.388	10.434	-22.131	-11.344	5.8577	-4.1325	21.41	11.233	-6.5307	6.3012	-0.72123	-0.11115	1502.4
6.38	639	2.5	NaN	6.779	21.323	12.005	-183.21	11.31	5.3951	4.9867	-692.78	1117.1	29.233	809.42	1119.4	23.649	24.005	0	0	-12.392	10.437	-22.133	-11.347	5.8543	-4.1306	21.41	11.223	-6.5375	6.3066	-0.72368	-0.12372	1502.4
6.39	640	2.5	NaN	6.7762	21.319	11.987	-183.2	11.317	5.3875	4.9943	-692.8	1117.1	29.205	809.41	1119.4	23.649	24.005	0	0	-12.354	10.397	-22.134	-11.348	5.8528	-4.1262	21.408	11.228	-6.5008	6.2704	-0.72681	-0.11976	1502.4
6.4	641	2.5	NaN	6.7739	21.316	11.975	-183.21	11.33	5.4026	4.9982	-692.81	1117	29.246	809.39	1119.4	23.649	24.005	0	0	-12.291	10.33	-22.135	-11.348	5.8492	-4.1298	21.406	11.24	-6.4417	6.1998	-0.72858	-0.10835	1502.4
6.41	642	2.5	NaN	6.7793	21.318	11.974	-183.21	11.337	5.4214	4.9827	-692.81	1117	29.305	809.38	1119.4	23.649	24.005	0	0	-12.26	10.297	-22.137	-11.35	5.8517	-4.1371	21.409	11.246	-6.4087	6.16	-0.72774	-0.10379	1502.4
6.42	643	2.5	NaN	6.7717	21.31	11.966	-183.22	11.338	5.4263	4.9776	-692.83	1117	29.331	809.38	1119.4	23.649	24.005	0	0	-12.251	10.287	-22.139	-11.353	5.8429	-4.146	21.402	11.246	-6.4076	6.1407	-0.73782	-0.10707	1502.4
6.43	644	2.5	NaN	6.7714	21.317	11.978	-183.23	11.342	5.4453	4.9468	-692.8	1117	29.404	809.38	1119.4	23.649	24.005	0	0	-12.342	10.384	-22.14	-11.353	5.8386	-4.1674	21.408	11.252	-6.5031	6.2165	-0.73212	-0.10183	1502.4
6.44	645	2.5	NaN	6.7769	21.311	11.981	-183.24	11.345	5.4133	4.9532	-692.8	1117	29.294	809.38	1119.4	23.649	24.005	0	0	-12.436	10.484	-22.141	-11.354	5.8485	-4.1637	21.403	11.252	-6.5872	6.3205	-0.73786	-0.10233	1502.4
6.45	646	2.5	NaN	6.7786	21.3	11.978	-183.26	11.318	5.4516	4.9657	-692.8	1116.9	29.424	809.44	1119.4	23.649	24.005	0	0	-12.534	10.589	-22.143	-11.356	5.8458	-4.1903	21.392	11.226	-6.6881	6.3986	-0.75065	-0.12999	1502.4
6.46	647	2.5	NaN	6.7886	21.289	11.981	-183.27	11.314	5.4308	4.9784	-692.79	1116.9	29.368	809.42	1119.4	23.649	24.005	0	0	-12.675	10.739	-22.146	-11.359	5.8584	-4.1985	21.382	11.221	-6.8164	6.5407	-0.76402	-0.13793	1502.4
6.47	648	2.5	NaN	6.8017	21.275	11.968	-183.28	11.308	5.4197	5.0602	-692.79	1116.9	29.329	809.42	1119.4	23.649	24.005	0	0	-12.81	10.883	-22.149	-11.362	5.8761	-4.2009	21.37	11.213	-6.9338	6.6822	-0.77929	-0.14902	1502.4
6.48	649	2.5	NaN	6.8046	21.26	11.967	-183.29	11.298	5.4184	5.1006	-692.8	1116.9	29.329	809.43	1119.4	23.649	24.005	0	0	-12.846	10.921	-22.154	-11.368	5.8806	-4.2108	21.357	11.202	-6.965	6.7103	-0.79775	-0.16608	1502.4
6.49	650	2.5	NaN	6.8026	21.251	11.993	-183.3	11.301	5.3983	5.0519	-692.79	1116.8	29.287	809.41	1119.4	23.649	24.005	0	0	-12.881	10.959	-22.16	-11.373	5.8783	-4.2218	21.349	11.203	-7.0029	6.7374	-0.81083	-0.16951	1502.4
6.5	651	2.5	NaN	6.8127	21.252	11.999	-183.3	11.306	5.4128	5.0879	-692.75	1116.8	29.34	809.39	1119.4	23.649	24.005	0	0	-12.917	10.997	-22.165	-11.378	5.8877	-4.2295	21.35	11.208	-7.0292	6.7677	-0.81511	-0.17023	1502.3
6.51	652	2.5	NaN	6.8139	21.246	11.991	-183.31	11.297	5.4193	5.1592	-692.74	1116.8	29.38	809.41	1119.4	23.649	24.005	0	0	-12.953	11.035	-22.17	-11.384	5.8902	-4.2368	21.345	11.198	-7.0623	6.7984	-0.82534	-0.18569	1502.3
6.52	653	2.5	NaN	6.8162	21.259	12.022	-183.31	11.305	5.3842	5.1297	-692.66	1116.8	29.282	809.39	1119.4	23.649	24.005	0	0	-12.988	11.073	-22.176	-11.389	5.8949	-4.2319	21.357	11.207	-7.0932	6.8414	-0.81862	-0.18168	1502.2
6.53	654	2.5	NaN	6.8164	21.259	12.036	-183.32	11.305	5.4004	5.1451	-692.65	1116.9	29.351	809.4	1119.4	23.649	24.005	0	0	-13.024	11.111	-22.181	-11.394	5.8932	-4.2473	21.357	11.207	-7.1306	6.8639	-0.82351	-0.18727	1502.2
6.54	655	2.5	NaN	6.8176	21.251	12.04	-183.33	11.314	5.3647	5.1729	-692.64	1116.8	29.256	809.38	1119.4	23.649	24.005	0	0	-13.059	11.149	-22.186	-11.4	5.899	-4.2464	21.35	11.215	-7.1604	6.9029	-0.83655	-0.18473	1502.2
6.55	656	2.5	NaN	6.8166	21.246	12.044	-183.34	11.32	5.3504	5.2264	-692.61	1116.8	29.221	809.36	1119.4	23.649	24.005	0	0	-13.095	11.187	-22.192	-11.405	5.9013	-4.2519	21.346	11.22	-7.1938	6.9354	-0.84534	-0.18459	1502.2
6.56	657	2.5	NaN	6.812	21.243	12.047	-183.33	11.33	5.3617	5.277	-692.58	1116.8	29.248	809.34	1119.5	23.649	24.005	0	0	-13.131	11.225	-22.197	-11.41	5.8977	-4.2489	21.343	11.229	-7.2331	6.9764	-0.85341	-0.18129	1502.1
6.57	658	2.5	NaN	6.8073	21.239	12.056	-183.33	11.335	5.3671	5.2843	-692.56	1116.8	29.257	809.32	1119.5	23.649	24.005	0	0	-13.166	11.263	-22.202	-11.416	5.8928	-4.244	21.341	11.233	-7.2736	7.0193	-0.86152	-0.18216	1502.1
6.58	659	2.5	NaN	6.8044	21.236	12.062	-183.34	11.323	5.3801	5.2982	-692.53	1116.8	29.3	809.34	1119.5	23.649	24.005	0	0	-13.202	11.301	-22.207	-11.421	5.8888	-4.2527	21.338	11.221	-7.3132	7.0486	-0.86959	-0.19986	1502.1
6.59	660	2.5	NaN	6.7995	21.23	12.048	-183.35	11.294	5.4187	5.3766	-692.52	1116.8	29.409	809.37	1119.5	23.649	24.005	0	0	-13.238	11.339	-22.213	-11.426	5.8828	-4.2686	21.332	11.192	-7.3549	7.0707	-0.88033	-0.23426	1502.1
6.6	661	2.5	NaN	6.7881	21.223	12.055	-183.36	11.265	5.4017	5.3848	-692.49	1116.8	29.326	809.38	1119.5	23.649	24.005	0	0	-13.273	11.377	-22.218	-11.431	5.8748	-4.2703	21.326	11.162	-7.3985	7.107	-0.89185	-0.26994	1502.1
6.61	662	2.5	NaN	6.7789	21.227	12.07	-183.35	11.252	5.4272	5.336	-692.45	1116.8	29.388	809.41	1119.5	23.649	24.005	0	0	-13.309	11.415	-22.223	-11.437	5.8614	-4.27	21.33	11.149	-7.4476	7.1453	-0.89348	-0.28818	1502.1
6.62	663	2.5	NaN	6.772	21.217	12.086	-183.35	11.24	5.3779	5.3139	-692.42	1116.8	29.212	809.4	1119.5	23.649	24.005	0	0	-13.345	11.453	-22.229	-11.442	5.8604	-4.2635	21.321	11.136	-7.4843	7.1898	-0.90784	-0.30652	1502
6.63	664	2.5	NaN	6.7724	21.216	12.068	-183.35	11.246	5.3909	5.384	-692.38	1116.7	29.219	809.37	1119.5	23.649	24.005	0	0	-13.38	11.491	-22.234	-11.447	5.8631	-4.2629	21.321	11.142	-7.5172	7.2285	-0.91333	-0.30579	1501.9
6.64	665	2.5	NaN	6.7689	21.211	12.064	-183.35	11.257	5.4179	5.4126	-692.37	1116.7	29.279	809.36	1119.5	23.649	24.005	0	0	-13.416	11.529	-22.239	-11.453	5.8584	-4.2588	21.317	11.152	-7.5575	7.2706	-0.92276	-0.30089	1501.9
6.65	666	2.5	NaN	6.7699	21.207	12.064	-183.34	11.261	5.4131	5.4315	-692.36	1116.7	29.244	809.36	1119.5	23.649	24.005	0	0	-13.452	11.567	-22.245	-11.458	5.8615	-4.2498	21.313	11.154	-7.5901	7.3176	-0.93184	-0.30377	1501.9
6.66	667	2.5	NaN	6.7718	21.206	12.071	-183.34	11.265	5.3951	5.4314	-692.32	1116.7	29.168	809.35	1119.5	23.649	24.005	0	0	-13.487	11.605	-22.25	-11.463	5.8663	-4.2446	21.312	11.158	-7.621	7.3608	-0.93764	-0.30495	1501.9
6.67	668	2.5	NaN	6.7718	21.204	12.079	-183.34	11.277	5.3824	5.4169	-692.27	1116.7	29.105	809.33	1119.5	23.649	24.005	0	0	-13.523	11.643	-22.255	-11.469	5.868	-4.2434	21.31	11.171	-7.6549	7.4	-0.94488	-0.29783	1501.8
6.68	669	2.5	NaN	6.7763	21.198	12.078	-183.34	11.292	5.3766	5.4258	-692.24	1116.7	29.059	809.29	1119.5	23.649	24.005	0	0	-13.501	11.62	-22.248	-11.461	5.8746	-4.2414	21.305	11.184	-7.6261	7.3784	-0.94272	-0.27654	1501.7
6.69	670	2.5	NaN	6.7902	21.196	12.075	-183.34	11.298	5.3992	5.4669	-692.19	1116.7	29.089	809.27	1119.5	23.649	24.005	0	0	-13.439	11.554	-22.231	-11.444	5.8889	-4.2446	21.304	11.19	-7.5497	7.309	-0.92706	-0.25415	1501.7
6.7	671	2.5	NaN	6.8013	21.192	12.058	-183.35	11.288	5.4446	5.547	-692.16	1116.7	29.182	809.29	1119.5	23.649	24.005	0	0	-13.377	11.487	-22.214	-11.428	5.8995	-4.2498	21.299	11.181	-7.477	7.2376	-0.91515	-0.24708	1501.6
6.71	672	2.5	NaN	6.7978	21.173	12.06	-183.33	11.3	5.4113	5.5364	-692.17	1116.7	29.034	809.26	1119.5	23.649	24.005	0	0	-13.068	11.159	-22.212	-11.426	5.9012	-4.2269	21.283	11.19	-7.1672	6.9319	-0.92928	-0.23549	1501.6
6.72	673	2.5	NaN	6.8069	21.171	12.065	-183.32	11.299	5.4006	5.5374	-692.12	1116.7	28.955	809.24	1119.6	23.649	24.005	0	0	-12.329	10.37	-22.236	-11.449	5.9133	-4.2134	21.281	11.189	-6.4157	6.1569	-0.95449	-0.25981	1501.5
6.73	674	2.5	NaN	6.8081	21.164	12.073	-183.32	11.283	5.4348	5.5194	-692.07	1116.7	29.007	809.26	1119.6	23.649	24.005	0	0	-12.465	10.516	-22.235	-11.448	5.9118	-4.2179	21.273	11.173	-6.5533	6.2977	-0.96131	-0.27525	1501.5
6.74	675	2.5	NaN	6.812	21.151	12.075	-183.33	11.267	5.4582	5.5229	-692.05	1116.7	29.03	809.29	1119.6	23.649	24.005	0	0	-12.891	10.97	-22.226	-11.439	5.9149	-4.2224	21.261	11.157	-6.9764	6.7475	-0.96475	-0.28179	1501.5
6.75	676	2.5	NaN	6.8158	21.139	12.079	-183.32	11.257	5.4712	5.5175	-692.01	1116.7	29.037	809.3	1119.6	23.649	24.005	0	0	-13.317	11.424	-22.217	-11.43	5.9182	-4.2175	21.25	11.146	-7.3992	7.2068	-0.96701	-0.28362	1501.5
6.76	677	2.5	NaN	6.822	21.129	12.069	-183.31	11.25	5.4637	5.5567	-691.98	1116.7	28.992	809.3	1119.6	23.649	24.005	0	0	-13.808	11.947	-22.206	-11.419	5.9277	-4.2077	21.241	11.138	-7.8798	7.7393	-0.96559	-0.28106	1501.5
6.77	678	2.5	NaN	6.8315	21.118	12.052	-183.32	11.244	5.4501	5.6263	-691.95	1116.7	28.93	809.3	1119.6	23.649	24.005	0	0	-14.746	12.948	-22.186	-11.4	5.9422	-4.2045	21.231	11.131	-8.8043	8.7439	-0.95595	-0.26842	1501.4
6.78	679	2.5	NaN	6.8339	21.105	12.072	-183.31	11.24	5.4716	5.5779	-691.93	1116.7	28.974	809.31	1119.6	23.649	24.005	0	0	-15.224	13.458	-22.176	-11.39	5.941	-4.2078	21.217	11.127	-9.2832	9.25	-0.95919	-0.26245	1501.4
6.79	680	2.5	NaN	6.8409	21.088	12.076	-183.3	11.255	5.4129	5.5861	-691.91	1116.7	28.793	809.26	1119.7	23.649	24.005	0	0	-15.254	13.489	-22.175	-11.388	5.9552	-4.1887	21.202	11.141	-9.2986	9.3005	-0.97302	-0.24735	1501.4
6.8	681	2.5	NaN	6.8456	21.073	12.075	-183.31	11.24	5.4362	5.6112	-691.87	1116.7	28.836	809.3	1119.6	23.649	24.005	0	0	-15.184	13.414	-22.172	-11.385	5.9593	-4.1981	21.187	11.127	-9.2243	9.2164	-0.98516	-0.25885	1501.4
6.81	682	2.5	NaN	6.8518	21.061	12.083	-183.31	11.239	5.4131	5.6133	-691.82	1116.7	28.765	809.32	1119.6	23.649	24.005	0	0	-15.12	13.346	-22.169	-11.383	5.9682	-4.1974	21.176	11.125	-9.1515	9.149	-0.9938	-0.2579	1501.3
6.82	683	2.5	NaN	6.8501	21.051	12.081	-183.32	11.231	5.4359	5.6205	-691.81	1116.6	28.821	809.35	1119.6	23.649	24.005	0	0	-15.101	13.327	-22.167	-11.381	5.9646	-4.2045	21.164	11.117	-9.1368	9.1223	-1.0031	-0.26341	1501.3
6.83	684	2.5	NaN	6.8528	21.035	12.073	-183.32	11.232	5.4402	5.6627	-691.78	1116.6	28.824	809.34	1119.6	23.649	30.389	0	0	-15.057	13.28	-22.166	-11.379	5.9688	-4.2037	21.149	11.119	-9.0886	9.0762	-1.0172	-0.26052	1501.3
6.84	685	2.5	NaN	6.8493	21.02	12.083	-183.33	11.23	5.464	5.6348	-691.77	1116.6	28.883	809.35	1119.6	23.649	24.005	0	0	-14.943	13.158	-22.165	-11.378	5.962	-4.2153	21.133	11.117	-8.9811	8.9428	-1.0319	-0.26179	1501.3
6.85	686	2.5	NaN	6.8457	21.011	12.095	-183.33	11.223	5.4549	5.594	-691.75	1116.6	28.842	809.36	1119.6	23.649	24.005	0	0	-14.831	13.038	-22.165	-11.378	5.9584	-4.2193	21.124	11.11	-8.8725	8.8191	-1.0413	-0.26851	1501.3
6.86	687	2.5	NaN	6.8473	21.004	12.096	-183.33	11.218	5.4133	5.5946	-691.73	1116.6	28.71	809.35	1119.6	23.649	24.005	0	0	-14.718	12.918	-22.165	-11.379	5.9651	-4.2116	21.119	11.104	-8.7532	8.7067	-1.0468	-0.27509	1501.3
6.87	688	2.5	NaN	6.8481	20.997	12.104	-183.34	11.207	5.436	5.5777	-691.7	1116.6	28.777	809.37	1119.6	23.649	24.005	0	0	-14.571	12.761	-22.164	-11.377	5.9627	-4.2237	21.111	11.093	-8.6085	8.5376	-1.0531	-0.2848	1501.3
6.88	689	2.5	NaN	6.8595	20.986	12.095	-183.34	11.185	5.4521	5.6128	-691.68	1116.6	28.812	809.41	1119.6	23.649	24.005	0	0	-14.457	12.64	-22.163	-11.376	5.9741	-4.2239	21.101	11.07	-8.4834	8.4162	-1.0625	-0.30658	1501.3
6.89	690	2.5	NaN	6.8645	20.967	12.087	-183.35	11.168	5.5033	5.6327	-691.7	1116.6	28.951	809.42	1119.6	23.649	24.005	0	0	-14.389	12.567	-22.162	-11.376	5.9745	-4.2441	21.083	11.052	-8.4142	8.3227	-1.0792	-0.32365	1501.3
6.9	691	2.5	NaN	6.8581	20.972	12.085	-183.35	11.173	5.4445	5.6214	-691.67	1116.6	28.771	809.4	1119.7	23.649	24.005	0	0	-14.329	12.503	-22.162	-11.375	5.9746	-4.2318	21.089	11.056	-8.3545	8.2714	-1.073	-0.31907	1501.3
6.91	692	2.5	NaN	6.8528	20.972	12.093	-183.35	11.171	5.4673	5.5726	-691.65	1116.6	28.82	809.41	1119.7	23.649	24.005	0	0	-14.272	12.442	-22.161	-11.375	5.9655	-4.2389	21.089	11.054	-8.3061	8.203	-1.0723	-0.32029	1501.2
6.92	693	2.5	NaN	6.8544	20.975	12.095	-183.35	11.167	5.4802	5.5615	-691.63	1116.6	28.847	809.43	1119.7	23.649	24.005	0	0	-14.213	12.379	-22.161	-11.374	5.9657	-4.2422	21.091	11.051	-8.2472	8.1372	-1.0696	-0.32357	1501.2
6.93	694	2.5	NaN	6.857	20.972	12.087	-183.35	11.174	5.4692	5.5889	-691.63	1116.6	28.815	809.45	1119.7	23.649	24.005	0	0	-14.142	12.304	-22.16	-11.374	5.9705	-4.2413	21.089	11.057	-8.1714	8.0624	-1.0711	-0.31701	1501.3
6.94	695	2.5	NaN	6.8515	20.967	12.087	-183.35	11.184	5.4634	5.573	-691.64	1116.6	28.795	809.46	1119.7	23.649	24.005	0	0	-14.018	12.171	-22.158	-11.372	5.9652	-4.2412	21.084	11.066	-8.0525	7.93	-1.0739	-0.30526	1501.3
6.95	696	2.5	NaN	6.8452	20.966	12.092	-183.35	11.197	5.4691	5.5335	-691.63	1116.6	28.799	809.46	1119.7	23.649	24.005	0	0	-13.946	12.095	-22.157	-11.371	5.9572	-4.2426	21.083	11.08	-7.9887	7.852	-1.0745	-0.29044	1501.3
6.96	697	2.5	NaN	6.846	20.965	12.081	-183.35	11.222	5.4597	5.5586	-691.63	1116.6	28.761	809.42	1119.7	23.649	24.005	0	0	-13.913	12.06	-22.157	-11.37	5.9604	-4.2382	21.082	11.106	-7.9528	7.8215	-1.0748	-0.26478	1501.2
6.97	698	2.5	NaN	6.8362	20.956	12.067	-183.34	11.249	5.4312	5.58	-691.65	1116.6	28.674	809.41	1119.7	23.649	24.005	0	0	-13.852	11.995	-22.155	-11.369	5.9548	-4.2228	21.073	11.132	-7.8976	7.772	-1.0821	-0.23704	1501.2
6.98	699	2.5	NaN	6.8301	20.953	12.092	-183.34	11.267	5.4587	5.4826	-691.64	1116.6	28.738	809.39	1119.7	23.649	24.005	0	0	-13.788	11.927	-22.154	-11.367	5.9425	-4.2294	21.071	11.15	-7.8458	7.6971	-1.0832	-0.21757	1501.2
6.99	700	2.5	NaN	6.8303	20.949	12.08	-183.34	11.283	5.4563	5.503	-691.64	1116.6	28.72	809.35	1119.7	23.649	24.005	0	0	-13.72	11.854	-22.153	-11.367	5.9441	-4.2234	21.067	11.165	-7.7761	7.6305	-1.0859	-0.20144	1501.2
7	701	2.5	NaN	6.8174	20.949	12.076	-183.34	11.295	5.5005	5.4776	-691.65	1116.6	28.837	809.34	1119.7	23.649	34.137	0	0	-13.655	11.784	-22.152	-11.366	5.9258	-4.231	21.066	11.177	-7.7294	7.5535	-1.0859	-0.18839	1501.2
7.01	702	2.5	NaN	6.8176	20.939	12.044	-183.34	11.293	5.5047	5.5446	-691.68	1116.6	28.814	809.33	1119.7	23.649	41.072	0	0	-13.596	11.722	-22.152	-11.365	5.9295	-4.2237	21.058	11.174	-7.6668	7.498	-1.0936	-0.19063	1501.2
7.02	703	2.5	NaN	6.8272	20.939	12.02	-183.34	11.288	5.5125	5.5996	-691.68	1116.6	28.816	809.33	1119.8	23.649	24.005	0	0	-13.514	11.634	-22.151	-11.365	5.941	-4.2257	21.059	11.168	-7.5729	7.4083	-1.0921	-0.19676	1501.2
7.03	704	2.5	NaN	6.8255	20.945	12.02	-183.33	11.287	5.5105	5.5678	-691.67	1116.6	28.776	809.32	1119.8	23.649	38.127	0	0	-13.429	11.544	-22.151	-11.365	5.9397	-4.2202	21.066	11.166	-7.4896	7.3234	-1.0852	-0.19874	1501.2
7.04	705	2.5	NaN	6.8172	20.952	12.035	-183.33	11.282	5.5068	5.4871	-691.68	1116.6	28.723	809.31	1119.8	23.649	47.51	0	0	-13.403	11.516	-22.154	-11.367	5.9303	-4.2161	21.073	11.162	-7.4728	7.2996	-1.0806	-0.20537	1501.2
7.05	706	2.5	NaN	6.8186	20.961	12.042	-183.33	11.273	5.5254	5.4401	-691.69	1116.6	28.739	809.33	1119.8	23.649	46.015	0	0	-13.324	11.432	-22.155	-11.368	5.9293	-4.2238	21.081	11.153	-7.3948	7.2078	-1.0742	-0.21526	1501.2
7.06	707	2.5	NaN	6.8231	20.969	12.024	-183.32	11.279	5.5416	5.45	-691.7	1116.6	28.723	809.31	1119.8	23.649	47.951	0	0	-13.19	11.289	-22.156	-11.369	5.9349	-4.2096	21.089	11.158	-7.2552	7.0789	-1.0665	-0.2115	1501.2
7.07	708	2.5	NaN	6.8223	20.971	12.009	-183.32	11.283	5.5503	5.4768	-691.71	1116.6	28.706	809.31	1119.8	23.649	47.017	0	0	-13.16	11.256	-22.157	-11.37	5.9356	-4.2075	21.092	11.162	-7.2241	7.0487	-1.0651	-0.20869	1501.2
7.08	709	2.5	NaN	6.8251	20.973	12.008	-183.32	11.285	5.5357	5.4476	-691.72	1116.6	28.604	809.31	1119.8	23.649	45.893	0	0	-13.144	11.239	-22.158	-11.371	5.9413	-4.208	21.095	11.163	-7.2028	7.0315	-1.0627	-0.20842	1501.2
7.09	710	2.5	NaN	6.8175	20.985	12.019	-183.32	11.292	5.5522	5.3928	-691.71	1116.6	28.612	809.31	1119.8	23.649	44.559	0	0	-13.077	11.168	-22.161	-11.374	5.9313	-4.2095	21.107	11.17	-7.146	6.9587	-1.0539	-0.20355	1501.2
7.1	711	2.5	NaN	6.8204	20.994	12.023	-183.33	11.296	5.5707	5.3695	-691.69	1116.6	28.626	809.31	1119.8	23.649	44.17	0	0	-13.038	11.126	-22.164	-11.378	5.9327	-4.2186	21.115	11.175	-7.1049	6.9073	-1.0495	-0.20271	1501.2
7.11	712	2.5	NaN	6.8204	21	12.024	-183.34	11.31	5.6042	5.3568	-691.69	1116.6	28.672	809.31	1119.8	23.649	48.116	0	0	-13.107	11.2	-22.171	-11.384	5.9305	-4.2269	21.121	11.189	-7.1766	6.9731	-1.0495	-0.19543	1501.2
7.12	713	2.5	NaN	6.8205	21.007	12.02	-183.34	11.315	5.6061	5.3603	-691.68	1116.6	28.638	809.32	1119.8	23.649	49.734	0	0	-13.177	11.274	-22.177	-11.39	5.9321	-4.2283	21.128	11.194	-7.2445	7.0459	-1.0488	-0.19617	1501.2
7.13	714	2.5	NaN	6.8223	21.008	12.013	-183.34	11.321	5.6069	5.374	-691.68	1116.6	28.617	809.32	1119.8	23.649	47.514	0	0	-13.246	11.348	-22.183	-11.397	5.9352	-4.2253	21.129	11.2	-7.311	7.1231	-1.0542	-0.19706	1501.2
7.14	715	2.5	NaN	6.8227	21.003	12.011	-183.33	11.332	5.6263	5.3713	-691.7	1116.6	28.656	809.32	1119.8	23.649	47.328	0	0	-13.316	11.422	-22.19	-11.403	5.934	-4.2221	21.125	11.21	-7.3816	7.2003	-1.0652	-0.19333	1501.2
7.15	716	2.5	NaN	6.8216	21.007	12.021	-183.33	11.328	5.6138	5.3409	-691.68	1116.6	28.607	809.35	1119.8	23.649	45.997	0	0	-13.385	11.497	-22.196	-11.41	5.9336	-4.2188	21.129	11.207	-7.4515	7.2778	-1.0676	-0.203	1501.2
7.16	717	2.5	NaN	6.8216	21.016	12.03	-183.33	11.335	5.6252	5.3242	-691.66	1116.6	28.627	809.36	1119.8	23.649	41.896	0	0	-13.455	11.571	-22.203	-11.416	5.9322	-4.2153	21.138	11.213	-7.5224	7.3554	-1.0643	-0.20329	1501.2
7.17	718	2.5	NaN	6.8214	21.011	12.021	-183.32	11.34	5.6423	5.32	-691.67	1116.6	28.677	809.36	1119.8	23.649	33.492	0	0	-13.524	11.645	-22.209	-11.422	5.9299	-4.216	21.133	11.218	-7.5943	7.4289	-1.0757	-0.20462	1501.2
7.18	719	2.5	NaN	6.819	21.009	12.012	-183.33	11.338	5.6156	5.3301	-691.65	1116.6	28.603	809.37	1119.8	23.649	35.647	0	0	-13.594	11.719	-22.215	-11.429	5.9307	-4.2175	21.131	11.216	-7.6629	7.5014	-1.0838	-0.21239	1501.2
7.19	720	2.5	NaN	6.8124	20.993	12.026	-183.34	11.342	5.623	5.2655	-691.67	1116.6	28.605	809.38	1119.8	23.649	49.884	0	0	-13.663	11.793	-22.222	-11.435	5.9216	-4.2285	21.115	11.22	-7.7416	7.5646	-1.1065	-0.21539	1501.2
7.2	721	2.5	NaN	6.8102	20.986	12.02	-183.35	11.347	5.6461	5.274	-691.68	1116.6	28.656	809.38	1119.8	23.649	50.937	0	0	-13.733	11.867	-22.228	-11.441	5.9178	-4.2426	21.108	11.225	-7.8149	7.6247	-1.1199	-0.21656	1501.2
7.21	722	2.5	NaN	6.8106	20.979	12.007	-183.36	11.357	5.6522	5.3069	-691.67	1116.6	28.66	809.38	1119.8	23.649	51.536	0	0	-13.802	11.941	-22.234	-11.448	5.9193	-4.2502	21.101	11.235	-7.8829	7.6911	-1.1328	-0.21259	1501.2
7.22	723	2.5	NaN	6.806	20.971	12.003	-183.37	11.36	5.6579	5.3036	-691.65	1116.6	28.667	809.4	1119.8	23.649	51.82	0	0	-13.872	12.015	-22.241	-11.454	5.9143	-4.2615	21.093	11.238	-7.9574	7.754	-1.1477	-0.21595	1501.2
7.23	724	2.5	NaN	6.7983	20.964	12.01	-183.38	11.353	5.667	5.2686	-691.64	1116.6	28.687	809.41	1119.8	23.649	52.127	0	0	-13.941	12.09	-22.247	-11.46	5.9045	-4.2783	21.085	11.232	-8.0368	7.8113	-1.1618	-0.22854	1501.2
7.24	725	2.5	NaN	6.7971	20.956	12.015	-183.39	11.345	5.6502	5.2587	-691.63	1116.6	28.632	809.39	1119.8	23.649	53.308	0	0	-14.011	12.164	-22.253	-11.467	5.905	-4.286	21.077	11.224	-8.1057	7.8778	-1.1762	-0.24278	1501.2
7.25	726	2.5	NaN	6.8001	20.945	11.997	-183.4	11.316	5.6234	5.3151	-691.63	1116.6	28.544	809.42	1119.8	23.649	54.149	0	0	-14.08	12.238	-22.26	-11.473	5.9135	-4.2865	21.067	11.194	-8.1668	7.9513	-1.1922	-0.27871	1501.2
7.26	727	2.5	NaN	6.7949	20.927	12.003	-183.42	11.266	5.6495	5.2984	-691.64	1116.6	28.632	809.5	1119.8	23.649	54.023	0	0	-14.15	12.312	-22.266	-11.479	5.9043	-4.3118	21.05	11.143	-8.2454	8.0002	-1.2159	-0.33587	1501.3
7.27	728	2.5	NaN	6.7956	20.929	12.003	-183.42	11.269	5.625	5.2879	-691.6	1116.6	28.571	809.45	1119.8	23.649	51.053	0	0	-14.219	12.386	-22.272	-11.486	5.9069	-4.3055	21.053	11.145	-8.3124	8.0807	-1.2192	-0.34055	1501.2
7.28	729	2.5	NaN	6.7861	20.918	12.015	-183.43	11.235	5.6514	5.2322	-691.63	1116.5	28.668	809.51	1119.8	23.649	44.628	0	0	-14.289	12.46	-22.279	-11.492	5.8917	-4.3269	21.042	11.112	-8.3971	8.1334	-1.2368	-0.38042	1501.3
7.29	730	2.5	NaN	6.7894	20.921	12.014	-183.43	11.239	5.6366	5.2302	-691.61	1116.5	28.666	809.5	1119.8	23.649	38.748	0	0	-14.358	12.534	-22.285	-11.498	5.8949	-4.3268	21.045	11.115	-8.4634	8.2076	-1.2397	-0.38329	1501.3
7.3	731	2.5	NaN	6.7901	20.923	12.003	-183.42	11.25	5.5983	5.2595	-691.61	1116.5	28.578	809.48	1119.8	23.649	35.965	0	0	-14.428	12.609	-22.291	-11.505	5.9001	-4.3129	21.048	11.125	-8.5278	8.2956	-1.2434	-0.37959	1501.3
7.31	732	2.5	NaN	6.7771	20.927	12.008	-183.42	11.252	5.5817	5.215	-691.62	1116.5	28.537	809.48	1119.8	23.649	37.776	0	0	-14.497	12.683	-22.298	-11.511	5.887	-4.3081	21.052	11.127	-8.6104	8.3745	-1.2455	-0.38411	1501.3
7.32	733	2.5	NaN	6.7678	20.932	12.004	-183.41	11.251	5.5841	5.1884	-691.63	1116.5	28.547	809.48	1119.8	23.649	41.036	0	0	-14.539	12.727	-22.301	-11.514	5.8763	-4.3061	21.057	11.125	-8.6628	8.4211	-1.2433	-0.38901	1501.3
7.33	734	2.5	NaN	6.7724	20.932	11.977	-183.41	11.248	5.5837	5.2368	-691.64	1116.5	28.543	809.47	1119.8	23.649	40.023	0	0	-14.55	12.738	-22.3	-11.513	5.8829	-4.2981	21.059	11.122	-8.6667	8.4403	-1.2407	-0.3909	1501.3
7.34	735	2.5	NaN	6.7628	20.94	12.002	-183.41	11.246	5.5963	5.1239	-691.64	1116.5	28.579	809.47	1119.8	23.649	42.417	0	0	-14.689	12.887	-22.297	-11.51	5.8676	-4.309	21.066	11.121	-8.8215	8.5782	-1.2308	-0.38872	1501.3
7.35	736	2.5	NaN	6.7642	20.935	11.98	-183.41	11.271	5.591	5.1773	-691.68	1116.5	28.56	809.39	1119.8	23.649	42.974	0	0	-14.983	13.201	-22.291	-11.504	5.8717	-4.3051	21.062	11.144	-9.1114	8.8957	-1.2288	-0.36033	1501.3
7.36	737	2.5	NaN	6.7525	20.951	12.002	-183.42	11.253	5.6068	5.0746	-691.65	1116.5	28.615	809.42	1119.8	23.649	37.678	0	0	-15.277	13.514	-22.286	-11.499	5.8541	-4.3212	21.076	11.129	-9.4231	9.193	-1.2098	-0.37027	1501.3
7.37	738	2.5	NaN	6.7497	20.948	11.986	-183.43	11.243	5.6332	5.0891	-691.67	1116.5	28.685	809.43	1119.8	23.649	49.801	0	0	-15.571	13.828	-22.28	-11.494	5.8491	-4.3275	21.073	11.119	-9.7221	9.5003	-1.2075	-0.37498	1501.3
7.38	739	2.5	NaN	6.7404	20.95	11.978	-183.43	11.258	5.5946	5.0512	-691.69	1116.5	28.566	809.35	1119.8	23.649	56.071	0	0	-15.865	14.141	-22.275	-11.488	5.8429	-4.3233	21.075	11.133	-10.022	9.818	-1.1998	-0.35533	1501.2
7.39	740	2.5	NaN	6.7446	20.955	11.961	-183.43	11.266	5.5707	5.0652	-691.7	1116.5	28.498	809.31	1119.8	24.804	56.028	0	0	-16.159	14.455	-22.269	-11.483	5.8502	-4.3208	21.08	11.141	-10.309	10.134	-1.1891	-0.34163	1501.2
7.4	741	2.5	NaN	6.7472	20.957	11.955	-183.43	11.269	5.5857	5.0591	-691.71	1116.5	28.543	809.3	1119.8	25.69	56.249	0	0	-16.453	14.768	-22.264	-11.477	5.8509	-4.3275	21.083	11.143	-10.602	10.441	-1.1813	-0.33397	1501.2
7.41	742	2.5	NaN	6.746	20.959	11.947	-183.44	11.269	5.61	5.0597	-691.73	1116.5	28.619	809.28	1119.8	27.945	57.755	0	0	-16.747	15.082	-22.259	-11.472	5.8467	-4.3373	21.084	11.143	-10.9	10.745	-1.1742	-0.32886	1501.2
7.42	743	2.5	NaN	6.7491	20.962	11.929	-183.44	11.261	5.6197	5.0876	-691.75	1116.5	28.654	809.27	1119.8	27.739	57.466	0	0	-17.041	15.395	-22.253	-11.467	5.8496	-4.3425	21.088	11.135	-11.192	11.053	-1.1649	-0.33181	1501.2
7.43	744	2.5	NaN	6.7513	20.967	11.941	-183.44	11.244	5.6285	5.024	-691.78	1116.5	28.672	809.28	1119.8	28.478	58.721	0	0	-17.335	15.709	-22.248	-11.461	5.8487	-4.345	21.092	11.119	-11.487	11.364	-1.1555	-0.34252	1501.2
7.44	745	2.5	NaN	6.7552	20.98	11.95	-183.44	11.238	5.6441	4.9834	-691.76	1116.5	28.717	809.25	1119.8	29.261	59.032	0	0	-17.4	15.778	-22.242	-11.455	5.8493	-4.3452	21.105	11.113	-11.55	11.432	-1.137	-0.3419	1501.2
7.45	746	2.5	NaN	6.7629	20.981	11.933	-183.44	11.228	5.6031	5.0229	-691.76	1116.5	28.589	809.26	1119.8	28.859	58.729	0	0	-17.08	15.436	-22.235	-11.448	5.8635	-4.3381	21.108	11.102	-11.216	11.098	-1.1274	-0.34668	1501.2
7.46	747	2.5	NaN	6.7683	20.984	11.934	-183.44	11.224	5.5939	5.0253	-691.78	1116.5	28.56	809.26	1119.8	28.015	58.377	0	0	-16.965	15.314	-22.232	-11.445	5.87	-4.3397	21.111	11.097	-11.095	10.975	-1.1207	-0.3478	1501.2
7.47	748	2.5	NaN	6.7733	20.994	11.943	-183.45	11.214	5.6248	4.9865	-691.78	1116.5	28.674	809.29	1119.8	27.869	58.041	0	0	-16.905	15.25	-22.23	-11.443	5.8692	-4.3583	21.12	11.088	-11.035	10.891	-1.1096	-0.355	1501.3
7.48	749	2.5	NaN	6.7725	20.998	11.955	-183.46	11.219	5.6042	4.9412	-691.79	1116.5	28.633	809.27	1119.8	27.965	56.966	0	0	-16.777	15.114	-22.228	-11.441	5.8683	-4.3655	21.124	11.093	-10.909	10.748	-1.1037	-0.34834	1501.3
7.49	750	2.5	NaN	6.7785	21.004	11.953	-183.47	11.217	5.5745	4.9491	-691.78	1116.5	28.559	809.27	1119.7	28.366	56.678	0	0	-16.69	15.021	-22.227	-11.44	5.8774	-4.3685	21.13	11.091	-10.812	10.652	-1.0971	-0.34893	1501.2
7.5	751	2.5	NaN	6.7838	21.008	11.946	-183.48	11.204	5.5767	4.9624	-691.78	1116.4	28.573	809.3	1119.7	26.963	55.483	0	0	-16.637	14.965	-22.226	-11.44	5.8826	-4.3765	21.134	11.079	-10.755	10.588	-1.0923	-0.36132	1501.3
7.51	752	2.5	NaN	6.7811	21.011	11.944	-183.49	11.197	5.6037	4.9531	-691.79	1116.4	28.657	809.32	1119.7	24.954	53.487	0	0	-16.521	14.841	-22.225	-11.439	5.8764	-4.3906	21.137	11.071	-10.644	10.45	-1.0885	-0.36771	1501.3
7.52	753	2.5	NaN	6.7808	21.017	11.939	-183.5	11.206	5.6178	4.9633	-691.78	1116.4	28.705	809.3	1119.7	23.649	51.944	0	0	-16.344	14.652	-22.224	-11.437	5.8746	-4.404	21.143	11.079	-10.47	10.248	-1.0805	-0.35801	1501.3
7.53	754	2.5	NaN	6.784	21.015	11.942	-183.5	11.217	5.586	4.9446	-691.78	1116.4	28.61	809.25	1119.8	23.649	47.092	0	0	-16.283	14.587	-22.225	-11.438	5.8807	-4.4007	21.142	11.089	-10.402	10.186	-1.0824	-0.34869	1501.2
7.54	755	2.5	NaN	6.7822	21.018	11.931	-183.5	11.222	5.6127	4.9541	-691.79	1116.4	28.662	809.22	1119.8	23.649	45.187	0	0	-16.2	14.498	-22.226	-11.439	5.8773	-4.4001	21.146	11.095	-10.323	10.098	-1.08	-0.34433	1501.2
7.55	756	2.5	NaN	6.7657	21.023	11.946	-183.49	11.212	5.6315	4.8652	-691.77	1116.4	28.697	809.2	1119.8	23.649	46.001	0	0	-16.033	14.32	-22.225	-11.439	5.856	-4.3973	21.15	11.085	-10.177	9.9231	-1.0755	-0.35353	1501.2
7.56	757	2.5	NaN	6.7753	21.025	11.912	-183.47	11.191	5.6105	4.9835	-691.77	1116.4	28.608	809.2	1119.8	23.649	48.588	0	0	-15.962	14.244	-22.226	-11.439	5.8736	-4.3703	21.153	11.063	-10.088	9.8738	-1.0735	-0.37596	1501.2
7.57	758	2.5	NaN	6.7697	21.021	11.908	-183.46	11.164	5.6583	4.9859	-691.78	1116.4	28.743	809.17	1119.8	23.649	48.787	0	0	-15.935	14.216	-22.227	-11.441	5.8629	-4.3694	21.149	11.036	-10.072	9.8464	-1.0787	-0.40453	1501.1
7.58	759	2.5	NaN	6.7631	21.015	11.92	-183.46	11.146	5.6704	4.9385	-691.79	1116.4	28.793	809.14	1119.8	23.649	45.709	0	0	-15.904	14.182	-22.227	-11.44	5.8526	-4.373	21.143	11.018	-10.051	9.8094	-1.0845	-0.4226	1501.1
7.59	760	2.5	NaN	6.76	21.011	11.931	-183.47	11.123	5.6782	4.9009	-691.79	1116.4	28.838	809.13	1119.8	23.649	45.845	0	0	-15.87	14.146	-22.227	-11.44	5.8462	-4.3836	21.139	10.996	-10.024	9.7627	-1.0881	-0.44454	1501.1
7.6	761	2.5	NaN	6.7551	21.013	11.937	-183.49	11.099	5.6784	4.8858	-691.77	1116.4	28.875	809.13	1119.8	23.649	41.73	0	0	-15.792	14.063	-22.226	-11.44	5.8394	-4.401	21.14	10.972	-9.9522	9.6618	-1.0866	-0.46729	1501.1
7.61	762	2.5	NaN	6.7491	21.012	11.933	-183.5	11.091	5.6178	4.9	-691.76	1116.4	28.759	809.1	1119.8	23.649	41.833	0	0	-15.73	13.997	-22.226	-11.439	5.8384	-4.413	21.139	10.964	-9.8918	9.5843	-1.0865	-0.47472	1501.1
7.62	763	2.5	NaN	6.7475	20.999	11.929	-183.52	11.084	5.5927	4.9245	-691.8	1116.4	28.751	809.08	1119.8	23.649	36.471	0	0	-15.691	13.955	-22.225	-11.439	5.838	-4.4298	21.126	10.957	-9.853	9.5257	-1.0997	-0.48135	1501.1
7.63	764	2.5	NaN	6.7535	21.001	11.934	-183.54	11.08	5.6191	4.9201	-691.79	1116.4	28.86	809.09	1119.7	23.649	36.229	0	0	-15.2	13.432	-22.232	-11.445	5.8396	-4.4518	21.127	10.953	-9.3606	8.9804	-1.1049	-0.49228	1501.1
7.64	765	2.5	NaN	6.7555	20.999	11.95	-183.55	11.069	5.6127	4.8885	-691.79	1116.4	28.854	809.09	1119.7	23.649	26.086	0	0	-14.741	12.942	-22.238	-11.451	5.8407	-4.463	21.125	10.944	-8.9001	8.4792	-1.1134	-0.50783	1501.1
7.65	766	2.5	NaN	6.7512	21	11.941	-183.56	11.075	5.6151	4.9079	-691.79	1116.4	28.88	809.07	1119.7	23.649	38.573	0	0	-14.77	12.974	-22.235	-11.448	5.8361	-4.4764	21.126	10.949	-8.9341	8.4972	-1.1087	-0.49917	1501.1
7.66	767	2.5	NaN	6.7445	21.001	11.945	-183.57	11.056	5.6497	4.8747	-691.8	1116.4	28.98	809.12	1119.7	23.649	50.588	0	0	-14.798	13.003	-22.231	-11.444	5.8244	-4.493	21.126	10.93	-8.9733	8.5099	-1.1049	-0.51416	1501.1
7.67	768	2.5	NaN	6.7454	21.007	11.955	-183.58	11.052	5.6372	4.8395	-691.8	1116.4	28.946	809.12	1119.7	23.649	52.401	0	0	-14.824	13.031	-22.227	-11.44	5.8252	-4.5002	21.131	10.927	-8.9986	8.5307	-1.0956	-0.51304	1501.1
7.68	769	2.5	NaN	6.7564	21.01	11.945	-183.59	11.042	5.6434	4.8772	-691.8	1116.4	28.971	809.15	1119.7	23.649	51.446	0	0	-14.778	12.982	-22.223	-11.436	5.8368	-4.5111	21.135	10.917	-8.9412	8.4708	-1.0883	-0.51923	1501.2
7.69	770	2.5	NaN	6.7619	21.013	11.928	-183.6	11.031	5.6526	4.9184	-691.81	1116.4	28.996	809.21	1119.7	23.649	52.156	0	0	-14.68	12.877	-22.22	-11.433	5.843	-4.5197	21.138	10.906	-8.8368	8.3575	-1.0813	-0.52721	1501.2
7.7	771	2.5	NaN	6.7562	21.018	11.927	-183.6	11.039	5.6195	4.8904	-691.8	1116.4	28.892	809.23	1119.7	23.649	52.199	0	0	-14.702	12.901	-22.216	-11.429	5.8401	-4.5187	21.144	10.912	-8.8618	8.3821	-1.0715	-0.51707	1501.2
7.71	772	2.5	NaN	6.7572	21.016	11.931	-183.61	11.039	5.6154	4.8685	-691.82	1116.4	28.882	809.28	1119.7	23.649	51.606	0	0	-14.721	12.921	-22.212	-11.426	5.8407	-4.528	21.143	10.912	-8.8804	8.3933	-1.0697	-0.51367	1501.3
7.72	773	2.5	NaN	6.7474	21.013	11.945	-183.61	11.055	5.5837	4.8001	-691.84	1116.4	28.786	809.26	1119.7	23.649	51.766	0	0	-14.728	12.928	-22.209	-11.422	5.832	-4.5219	21.14	10.928	-8.8957	8.4064	-1.0694	-0.49465	1501.3
7.73	774	2.5	NaN	6.7672	21.011	11.907	-183.6	11.067	5.5921	4.938	-691.82	1116.4	28.816	809.3	1119.7	23.649	50.6	0	0	-14.666	12.863	-22.207	-11.42	5.8559	-4.5101	21.139	10.94	-8.8104	8.3527	-1.0677	-0.4804	1501.3
7.74	775	2.5	NaN	6.7606	20.998	11.926	-183.6	11.061	5.627	4.8611	-691.84	1116.4	28.908	809.44	1119.8	23.649	50.554	0	0	-14.589	12.78	-22.205	-11.418	5.843	-4.5209	21.126	10.933	-8.7459	8.2594	-1.0781	-0.48464	1501.5
7.75	776	2.5	NaN	6.7561	20.989	11.93	-183.6	11.085	5.6374	4.8325	-691.85	1116.4	28.923	809.44	1119.7	23.649	49.869	0	0	-14.563	12.752	-22.203	-11.417	5.8367	-4.5224	21.117	10.957	-8.726	8.23	-1.0864	-0.45995	1501.5
7.76	777	2.5	NaN	6.7546	20.979	11.922	-183.6	11.101	5.6084	4.8461	-691.86	1116.4	28.83	809.45	1119.8	23.649	49.772	0	0	-14.533	12.72	-22.202	-11.416	5.8393	-4.5154	21.108	10.972	-8.6932	8.2049	-1.0946	-0.4432	1501.5
7.77	778	2.5	NaN	6.7534	20.975	11.924	-183.59	11.122	5.6007	4.836	-691.85	1116.4	28.786	809.5	1119.8	23.649	50.737	0	0	-14.47	12.654	-22.201	-11.414	5.8394	-4.5071	21.104	10.993	-8.631	8.1468	-1.0967	-0.42046	1501.5
7.78	779	2.5	NaN	6.7533	20.973	11.928	-183.59	11.146	5.6113	4.8216	-691.85	1116.4	28.796	809.54	1119.8	23.649	49.575	0	0	-14.353	12.529	-22.198	-11.412	5.8385	-4.5072	21.102	11.017	-8.5144	8.0213	-1.0964	-0.39429	1501.6
7.79	780	2.5	NaN	6.7509	20.967	11.927	-183.6	11.163	5.615	4.8219	-691.85	1116.4	28.803	809.56	1119.8	23.649	48.249	0	0	-14.18	12.344	-22.196	-11.409	5.8359	-4.516	21.096	11.034	-8.3437	7.8277	-1.0994	-0.37554	1501.6
7.8	781	2.5	NaN	6.742	20.962	11.93	-183.6	11.182	5.6102	4.7972	-691.87	1116.4	28.776	809.56	1119.8	23.649	47.538	0	0	-14.064	12.221	-22.195	-11.408	5.827	-4.5186	21.092	11.053	-8.2373	7.7022	-1.1028	-0.35515	1501.6
7.81	782	2.5	NaN	6.7429	20.966	11.931	-183.6	11.212	5.5438	4.7893	-691.84	1116.4	28.521	809.54	1119.8	23.649	43.745	0	0	-13.947	12.095	-22.193	-11.407	5.8373	-4.5013	21.096	11.082	-8.1094	7.5941	-1.0975	-0.3249	1501.6
7.82	783	2.5	NaN	6.7503	20.965	11.926	-183.59	11.226	5.5851	4.8021	-691.84	1116.4	28.598	809.54	1119.8	23.649	41.93	0	0	-13.803	11.942	-22.191	-11.404	5.8423	-4.5015	21.094	11.097	-7.9603	7.4402	-1.097	-0.30697	1501.6
7.83	784	2.5	NaN	6.7489	20.962	11.927	-183.58	11.225	5.5997	4.7942	-691.83	1116.4	28.589	809.55	1119.8	23.649	39.729	0	0	-13.738	11.873	-22.188	-11.401	5.8409	-4.4917	21.092	11.095	-7.8972	7.3813	-1.0964	-0.30623	1501.6
7.84	785	2.5	NaN	6.7513	20.961	11.93	-183.58	11.211	5.6326	4.7874	-691.82	1116.4	28.64	809.59	1119.8	23.649	39.838	0	0	-13.715	11.848	-22.185	-11.399	5.8412	-4.4944	21.09	11.081	-7.8734	7.3535	-1.0953	-0.31753	1501.6
7.85	786	2.5	NaN	6.7583	20.953	11.931	-183.58	11.201	5.6325	4.7888	-691.82	1116.4	28.601	809.6	1119.8	23.649	31.876	0	0	-13.675	11.805	-22.182	-11.396	5.8497	-4.4895	21.083	11.071	-7.825	7.3158	-1.0996	-0.32477	1501.6
7.86	787	2.5	NaN	6.7598	20.948	11.94	-183.57	11.195	5.6297	4.7551	-691.82	1116.4	28.565	809.58	1119.8	23.649	32.007	0	0	-13.627	11.755	-22.179	-11.392	5.8513	-4.4792	21.077	11.066	-7.7761	7.2757	-1.1018	-0.32612	1501.6
7.87	788	2.5	NaN	6.7703	20.935	11.946	-183.56	11.183	5.6512	4.7467	-691.82	1116.4	28.602	809.58	1119.8	23.649	33.273	0	0	-13.637	11.765	-22.177	-11.39	5.86	-4.4706	21.064	11.054	-7.7771	7.2947	-1.1121	-0.33585	1501.6
7.88	789	2.5	NaN	6.7875	20.921	11.946	-183.55	11.167	5.6845	4.7766	-691.82	1116.4	28.676	809.59	1119.8	23.649	27.388	0	0	-13.625	11.753	-22.174	-11.388	5.8756	-4.4644	21.05	11.038	-7.7496	7.2881	-1.1238	-0.34968	1501.6
7.89	790	2.5	NaN	6.7908	20.92	11.949	-183.54	11.163	5.6967	4.7677	-691.81	1116.4	28.701	809.58	1119.8	23.649	24.005	0	0	-13.583	11.707	-22.172	-11.385	5.8775	-4.4548	21.049	11.034	-7.7051	7.2523	-1.1226	-0.35127	1501.6
7.9	791	2.5	NaN	6.7939	20.91	11.953	-183.53	11.16	5.6793	4.7329	-691.81	1116.4	28.649	809.56	1119.8	23.649	30.794	0	0	-13.556	11.679	-22.169	-11.383	5.8813	-4.4412	21.039	11.031	-7.6746	7.2375	-1.1303	-0.35143	1501.6
7.91	792	2.5	NaN	6.805	20.904	11.945	-183.54	11.131	5.6836	4.758	-691.78	1116.4	28.656	809.62	1119.8	23.649	29.439	0	0	-13.51	11.63	-22.166	-11.38	5.8931	-4.4497	21.032	11.003	-7.6174	7.1805	-1.1341	-0.37708	1501.6
7.92	793	78	NaN	6.8203	20.886	11.932	-183.53	11.12	5.7301	4.7914	-691.77	1116.4	28.769	809.63	1119.7	23.649	24.005	0	0	-13.369	11.48	-22.163	-11.376	5.9054	-4.4485	21.012	10.994	-7.4641	7.0314	-1.1504	-0.38247	1501.6
7.93	794	78	NaN	6.8225	20.881	11.931	-183.53	11.114	5.7007	4.7866	-691.74	1116.4	28.683	809.65	1119.7	23.649	24.514	0	0	-13.159	11.256	-22.158	-11.371	5.9106	-4.4392	21.008	10.987	-7.2484	6.8163	-1.1493	-0.3837	1501.6
7.94	795	78	0	6.819	20.87	11.934	-183.53	11.121	5.7059	4.7451	-691.72	1116.4	28.701	809.65	1119.7	23.649	24.005	0	0	-12.612	10.672	-22.145	-11.359	5.9048	-4.441	20.997	10.994	-6.7072	6.2312	-1.1484	-0.36459	1501.6
7.95	796	78	NaN	6.817	20.859	11.929	-183.53	11.124	5.7097	4.7383	-691.7	1116.4	28.718	809.66	1119.7	23.649	24.005	0	0	-12.381	10.426	-22.141	-11.354	5.9019	-4.4471	20.986	10.997	-6.4791	5.9787	-1.1549	-0.35697	1501.6
7.96	797	78	NaN	6.8151	20.848	11.931	-183.54	11.122	5.6947	4.7103	-691.68	1116.4	28.678	809.69	1119.7	23.649	24.005	0	0	-12.397	10.443	-22.142	-11.355	5.9005	-4.4525	20.975	10.995	-6.4968	5.9907	-1.1676	-0.36019	1501.6
7.97	798	78	NaN	6.8126	20.836	11.937	-183.54	11.121	5.6675	4.6672	-691.67	1116.4	28.604	809.71	1119.7	23.649	24.005	0	0	-12.367	10.411	-22.142	-11.356	5.8992	-4.4547	20.962	10.994	-6.468	5.9564	-1.18	-0.36191	1501.6
7.98	799	78	NaN	6.813	20.824	11.913	-183.54	11.124	5.6555	4.7194	-691.67	1116.4	28.589	809.73	1119.7	23.649	24.005	0	0	-12.342	10.384	-22.143	-11.357	5.9022	-4.4547	20.951	10.997	-6.44	5.9297	-1.1922	-0.3599	1501.6
7.99	800	78	NaN	6.8147	20.806	11.915	-183.55	11.129	5.689	4.6999	-691.66	1116.4	28.698	809.73	1119.7	23.649	24.005	0	0	-12.332	10.374	-22.146	-11.359	5.899	-4.4624	20.933	11.001	-6.4334	5.9116	-1.213	-0.35769	1501.6
8	801	78	NaN	6.812	20.806	11.915	-183.54	11.139	5.6586	4.6875	-691.61	1116.4	28.63	809.74	1119.8	23.649	24.005	0	0	-12.324	10.365	-22.147	-11.36	5.8984	-4.4576	20.933	11.012	-6.4257	5.9074	-1.2135	-0.34772	1501.5
8.01	802	78	NaN	6.8055	20.788	11.907	-183.55	11.147	5.6453	4.6861	-691.58	1116.4	28.624	809.77	1119.8	23.649	24.005	0	0	-12.316	10.357	-22.147	-11.36	5.8921	-4.4615	20.915	11.02	-6.4241	5.8951	-1.2319	-0.34063	1501.5
8.02	803	78	NaN	6.8017	20.771	11.908	-183.55	11.149	5.6381	4.6598	-691.55	1116.5	28.627	809.81	1119.8	23.649	24.005	0	0	-12.337	10.379	-22.149	-11.362	5.8871	-4.4679	20.898	11.022	-6.4498	5.9108	-1.2515	-0.33996	1501.6
8.03	804	78	NaN	6.7999	20.759	11.91	-183.56	11.149	5.6328	4.6391	-691.53	1116.5	28.631	809.85	1119.8	23.649	24.005	0	0	-12.367	10.411	-22.151	-11.365	5.8844	-4.4732	20.885	11.023	-6.4828	5.9379	-1.2664	-0.34169	1501.6
8.04	805	78	NaN	6.7963	20.747	11.901	-183.56	11.152	5.6302	4.664	-691.52	1116.5	28.65	809.86	1119.8	23.649	24.005	0	0	-12.374	10.418	-22.153	-11.366	5.881	-4.476	20.871	11.028	-6.4927	5.942	-1.2818	-0.33832	1501.6
8.05	806	78	NaN	6.7914	20.739	11.902	-183.56	11.166	5.6105	4.6739	-691.48	1116.6	28.618	809.87	1119.8	23.649	24.005	0	0	-12.402	10.448	-22.156	-11.369	5.8777	-4.4692	20.861	11.043	-6.5245	5.9792	-1.2946	-0.32562	1501.5
8.06	807	78	NaN	6.7819	20.737	11.932	-183.56	11.16	5.6289	4.5822	-691.44	1116.7	28.691	809.9	1119.8	23.649	24.005	0	0	-12.455	10.504	-22.16	-11.374	5.8619	-4.4793	20.857	11.041	-6.5926	6.0248	-1.3034	-0.33289	1501.5
8.07	808	78	NaN	6.7811	20.738	11.935	-183.56	11.171	5.6252	4.5924	-691.4	1116.7	28.69	809.9	1119.8	23.649	24.005	0	0	-12.473	10.524	-22.164	-11.377	5.8615	-4.4782	20.856	11.053	-6.6113	6.0455	-1.3074	-0.32388	1501.5
8.08	809	78	NaN	6.7732	20.733	11.943	-183.56	11.191	5.6196	4.5906	-691.36	1116.8	28.688	809.89	1119.8	23.649	24.005	0	0	-12.497	10.55	-22.167	-11.38	5.8536	-4.4792	20.849	11.075	-6.6436	6.0705	-1.3179	-0.30493	1501.4
8.09	810	78	NaN	6.7707	20.725	11.944	-183.56	11.204	5.6082	4.6117	-691.33	1116.8	28.677	809.87	1119.8	23.649	24.005	0	0	-12.555	10.611	-22.17	-11.383	5.8523	-4.4767	20.838	11.091	-6.7024	6.1343	-1.331	-0.29229	1501.4
8.1	811	78	NaN	6.7775	20.715	11.938	-183.56	11.204	5.6013	4.6511	-691.3	1116.9	28.683	809.88	1119.8	23.649	24.005	0	0	-12.624	10.685	-22.172	-11.385	5.8604	-4.4743	20.826	11.093	-6.7638	6.2108	-1.3461	-0.29265	1501.4
8.11	812	78	NaN	6.7787	20.695	11.948	-183.57	11.201	5.6257	4.6248	-691.29	1116.9	28.774	809.91	1119.8	23.649	24.005	0	0	-12.732	10.8	-22.174	-11.387	5.8571	-4.4878	20.805	11.092	-6.8751	6.3125	-1.3692	-0.29542	1501.4
8.12	813	78	NaN	6.7842	20.668	11.937	-183.57	11.2	5.6401	4.6697	-691.3	1116.9	28.833	809.93	1119.8	23.649	24.005	0	0	-12.832	10.907	-22.176	-11.39	5.8621	-4.4895	20.777	11.091	-6.9698	6.417	-1.3991	-0.29853	1501.4
8.13	814	78	NaN	6.7894	20.645	11.937	-183.58	11.206	5.6165	4.6602	-691.3	1117	28.797	809.91	1119.8	23.649	24.005	0	0	-12.926	11.007	-22.179	-11.393	5.8683	-4.5022	20.752	11.098	-7.0578	6.5048	-1.427	-0.29445	1501.4
8.14	815	78	NaN	6.8015	20.614	11.915	-183.59	11.206	5.5947	4.7245	-691.31	1117	28.775	809.91	1119.8	23.649	24.005	0	0	-12.978	11.063	-22.181	-11.394	5.8836	-4.5087	20.722	11.098	-7.0947	6.5541	-1.4588	-0.29593	1501.4
8.15	816	78	NaN	6.8107	20.588	11.899	-183.6	11.199	5.5909	4.765	-691.32	1117	28.806	809.94	1119.8	44.095	24.005	0	0	-13.031	11.119	-22.182	-11.396	5.8932	-4.521	20.696	11.091	-7.1375	6.5976	-1.4858	-0.30422	1501.5
8.16	817	78	NaN	6.8216	20.564	11.885	-183.62	11.193	5.6053	4.8026	-691.34	1117	28.897	809.96	1119.8	50.013	31.844	0	0	-13.083	11.174	-22.184	-11.397	5.9021	-4.5375	20.672	11.085	-7.1809	6.637	-1.5114	-0.31224	1501.5
8.17	818	78	NaN	6.8401	20.537	11.861	-183.63	11.193	5.6102	4.8705	-691.36	1116.9	28.968	809.95	1119.8	49.602	34.967	0	0	-13.154	11.25	-22.185	-11.398	5.9205	-4.5483	20.646	11.083	-7.2332	6.7015	-1.5384	-0.31486	1501.5
8.18	819	78	NaN	6.8501	20.529	11.872	-183.64	11.189	5.5427	4.8093	-691.36	1116.9	28.816	809.94	1119.8	50.147	34.087	0	0	-13.229	11.331	-22.186	-11.399	5.934	-4.5522	20.64	11.079	-7.2955	6.7784	-1.5463	-0.32016	1501.5
8.19	820	78	NaN	6.8601	20.522	11.873	-183.64	11.188	5.5653	4.803	-691.37	1116.9	28.903	809.95	1119.8	48.917	32.666	0	0	-13.217	11.318	-22.186	-11.399	5.9405	-4.5561	20.633	11.078	-7.2768	6.7615	-1.5528	-0.32143	1501.5
8.2	821	78	NaN	6.8664	20.523	11.885	-183.64	11.193	5.5811	4.7684	-691.38	1116.9	28.99	809.94	1119.8	48.349	30.997	0	0	-13.187	11.285	-22.184	-11.398	5.942	-4.5653	20.634	11.082	-7.2446	6.7196	-1.5506	-0.31599	1501.5
8.21	822	78	NaN	6.8839	20.527	11.884	-183.66	11.179	5.5694	4.8064	-691.38	1116.9	29.021	809.99	1119.8	47.153	28.781	0	0	-13.203	11.302	-22.181	-11.394	5.9599	-4.5794	20.639	11.067	-7.2431	6.7229	-1.5421	-0.32772	1501.6
8.22	823	78	NaN	6.8952	20.537	11.891	-183.66	11.175	5.5524	4.8226	-691.37	1116.9	29.031	810.01	1119.8	44.928	28.363	0	0	-13.184	11.282	-22.177	-11.391	5.9714	-4.5867	20.649	11.062	-7.2124	6.6952	-1.5281	-0.32814	1501.6
8.23	824	78	NaN	6.8954	20.551	11.912	-183.66	11.191	5.5453	4.7862	-691.37	1116.9	29.057	809.98	1119.8	45.148	26.577	0	0	-13.135	11.23	-22.173	-11.386	5.9692	-4.5889	20.663	11.078	-7.1658	6.6409	-1.5098	-0.30794	1501.5
8.24	825	78	NaN	6.9032	20.565	11.921	-183.68	11.196	5.5409	4.8034	-691.36	1116.9	29.1	810	1119.8	40.642	26.149	0	0	-13.156	11.252	-22.167	-11.381	5.9761	-4.6027	20.677	11.083	-7.1795	6.6491	-1.4901	-0.29754	1501.6
8.25	826	78	NaN	6.9102	20.58	11.909	-183.69	11.187	5.5466	4.9001	-691.37	1116.8	29.165	810.04	1119.8	42.157	27.377	0	0	-13.201	11.3	-22.162	-11.375	5.9843	-4.6147	20.693	11.075	-7.2164	6.6852	-1.4686	-0.30026	1501.6
8.26	827	78	NaN	6.8974	20.585	11.937	-183.69	11.199	5.5394	4.8302	-691.37	1116.8	29.159	810.02	1119.8	23.649	26.52	0	0	-13.287	11.392	-22.157	-11.37	5.9691	-4.6171	20.699	11.086	-7.3178	6.7747	-1.458	-0.28395	1501.6
8.27	828	78	NaN	6.8865	20.598	11.939	-183.69	11.207	5.55	4.853	-691.38	1116.8	29.201	810.01	1119.8	30.254	27.518	0	0	-13.34	11.449	-22.151	-11.364	5.9574	-4.6238	20.712	11.093	-7.3828	6.825	-1.4393	-0.27095	1501.6
8.28	829	78	NaN	6.8745	20.615	11.941	-183.7	11.21	5.5384	4.883	-691.38	1116.9	29.172	810.02	1119.8	32.409	31.392	0	0	-13.316	11.423	-22.143	-11.357	5.9477	-4.6259	20.729	11.096	-7.3681	6.7967	-1.4141	-0.26054	1501.6
8.29	830	78	NaN	6.8582	20.635	11.95	-183.7	11.209	5.5351	4.9031	-691.38	1116.9	29.16	810.03	1119.9	42.444	30.767	0	0	-13.291	11.396	-22.136	-11.349	5.9326	-4.6246	20.75	11.094	-7.3586	6.7718	-1.3859	-0.25512	1501.6
8.3	831	78	NaN	6.8386	20.659	11.956	-183.7	11.208	5.5726	4.941	-691.4	1116.9	29.258	810.05	1119.9	31.666	32.301	0	0	-13.271	11.375	-22.129	-11.342	5.9107	-4.6242	20.776	11.091	-7.3606	6.751	-1.3526	-0.25134	1501.6
8.31	832	78	NaN	6.822	20.696	11.955	-183.69	11.22	5.5816	4.9735	-691.37	1116.9	29.26	810.01	1120	39.505	33.712	0	0	-13.311	11.417	-22.124	-11.338	5.8952	-4.6184	20.814	11.102	-7.4154	6.7987	-1.3097	-0.2359	1501.6
8.32	833	78	NaN	6.7808	20.762	11.996	-183.68	11.242	5.5448	4.872	-691.33	1116.9	29.106	809.95	1120.1	39.009	36.216	0	0	-13.35	11.459	-22.122	-11.335	5.856	-4.601	20.882	11.122	-7.4939	6.858	-1.2398	-0.21259	1501.5
8.33	834	78	NaN	6.7648	20.792	11.992	-183.66	11.246	5.5865	4.9	-691.32	1116.9	29.179	809.95	1120.1	40.176	36.729	0	0	-13.389	11.501	-22.122	-11.335	5.8383	-4.5899	20.913	11.124	-7.5508	6.9109	-1.2081	-0.21079	1501.5
8.34	835	78	NaN	6.7578	20.826	11.999	-183.64	11.256	5.6228	4.9167	-691.31	1116.9	29.216	809.95	1120.2	45.177	41.136	0	0	-13.357	11.467	-22.124	-11.337	5.8305	-4.5666	20.948	11.133	-7.5269	6.9004	-1.1754	-0.20389	1501.5
8.35	836	78	NaN	6.7543	20.849	12.006	-183.62	11.272	5.6404	4.9332	-691.31	1117	29.203	809.94	1120.2	45.38	45.824	0	0	-13.313	11.42	-22.126	-11.34	5.8281	-4.5449	20.973	11.149	-7.4849	6.8748	-1.1537	-0.19084	1501.4
8.36	837	78	NaN	6.7512	20.854	12.011	-183.61	11.292	5.655	4.9448	-691.33	1117	29.202	809.93	1120.2	47.37	51.221	0	0	-13.254	11.357	-22.124	-11.337	5.8255	-4.5323	20.979	11.168	-7.4284	6.8244	-1.1449	-0.16907	1501.5
8.37	838	78	NaN	6.7489	20.855	12.028	-183.59	11.317	5.6806	4.913	-691.34	1117	29.248	809.92	1120.2	47.874	50.875	0	0	-13.222	11.323	-22.12	-11.333	5.8202	-4.5186	20.98	11.193	-7.4019	6.8041	-1.1401	-0.14048	1501.5
8.38	839	78	NaN	6.7718	20.835	12.025	-183.57	11.344	5.6805	4.9816	-691.38	1117	29.204	809.92	1120.3	46.979	55.069	0	0	-13.301	11.406	-22.115	-11.328	5.8474	-4.4945	20.962	11.217	-7.4532	6.9119	-1.1534	-0.11081	1501.5
8.39	840	78	NaN	6.7818	20.808	12.019	-183.57	11.365	5.7093	5.0171	-691.44	1116.9	29.264	809.9	1120.3	48.829	56.066	0	0	-13.253	11.355	-22.112	-11.325	5.8565	-4.4925	20.935	11.238	-7.3962	6.8628	-1.1766	-0.087178	1501.5
8.4	841	78	NaN	6.7837	20.794	12.017	-183.56	11.378	5.7176	5.0469	-691.46	1117	29.261	809.92	1120.3	49.357	58.608	0	0	-13.122	11.216	-22.11	-11.323	5.8597	-4.4813	20.921	11.251	-7.262	6.7344	-1.1887	-0.07257	1501.6
8.41	842	78	NaN	6.7933	20.781	12.02	-183.55	11.398	5.7228	5.0726	-691.47	1117	29.255	809.93	1120.3	49.527	60.991	0	0	-13.074	11.165	-22.108	-11.322	5.8705	-4.4771	20.909	11.27	-7.2039	6.6881	-1.1991	-0.051604	1501.6
8.42	843	78	NaN	6.8062	20.771	12.028	-183.55	11.419	5.7377	5.0747	-691.48	1117	29.275	809.93	1120.3	50.983	61.814	0	0	-13.029	11.117	-22.107	-11.32	5.8828	-4.4744	20.899	11.29	-7.1466	6.6429	-1.2073	-0.029613	1501.6
8.43	844	78	NaN	6.8134	20.767	12.036	-183.54	11.428	5.7583	5.054	-691.47	1117	29.301	809.95	1120.3	49.891	62.599	0	1	-12.992	11.077	-22.105	-11.318	5.8881	-4.4659	20.895	11.3	-7.1038	6.6113	-1.2097	-0.018475	1501.6
8.44	845	78	NaN	6.8227	20.763	12.041	-183.55	11.43	5.763	5.0708	-691.45	1117	29.301	810.05	1120.3	47.32	63.433	0	1	-12.948	11.03	-22.103	-11.316	5.8982	-4.4729	20.892	11.302	-7.0497	6.5575	-1.2115	-0.014551	1501.7
8.45	846	78	NaN	6.8363	20.759	12.023	-183.55	11.439	5.7686	5.1346	-691.45	1117	29.319	810.07	1120.3	49.196	64.028	0	1	-12.892	10.971	-22.101	-11.314	5.9135	-4.4727	20.886	11.312	-6.9787	6.4982	-1.2146	-0.0024042	1501.7
8.46	847	78	NaN	6.8543	20.76	12.017	-183.55	11.446	5.7763	5.1764	-691.41	1117	29.349	810.1	1120.4	50.374	64.376	0	1	-12.79	10.862	-22.099	-11.313	5.932	-4.4732	20.888	11.318	-6.858	6.3887	-1.2113	0.0051815	1501.7
8.47	848	78	NaN	6.8566	20.754	12.023	-183.55	11.448	5.7926	5.1537	-691.4	1117	29.392	810.13	1120.4	50.375	64.786	0	1	-12.68	10.744	-22.098	-11.312	5.9318	-4.4785	20.882	11.32	-6.748	6.2659	-1.2167	0.0085413	1501.7
8.48	849	78	NaN	6.8546	20.73	12.034	-183.57	11.443	5.792	5.1179	-691.41	1117	29.411	810.2	1120.4	50.763	64.733	0	1	-12.618	10.678	-22.099	-11.312	5.9277	-4.4924	20.857	11.315	-6.69	6.1857	-1.2419	0.0028146	1501.8
8.49	850	78	NaN	6.854	20.693	12.043	-183.58	11.438	5.7793	5.1005	-691.41	1117	29.42	810.29	1120.4	53.659	64.35	0	1	-12.569	10.627	-22.099	-11.313	5.9262	-4.5122	20.82	11.311	-6.643	6.1144	-1.2789	-0.0019528	1501.9
8.5	851	78	NaN	6.8485	20.66	12.048	-183.6	11.446	5.7908	5.0825	-691.42	1117.1	29.483	810.31	1120.4	52.731	63.699	0	1	-12.533	10.588	-22.099	-11.313	5.9176	-4.5305	20.787	11.319	-6.6157	6.0577	-1.3128	0.0067042	1501.9
8.51	852	78	NaN	6.8455	20.611	12.058	-183.62	11.439	5.8213	5.0465	-691.46	1117.1	29.604	810.35	1120.4	54.508	63.759	0	1	-12.535	10.59	-22.099	-11.312	5.9087	-4.5518	20.737	11.313	-6.6261	6.038	-1.3616	0.00017043	1502
8.52	853	78	NaN	6.8485	20.566	12.039	-183.63	11.438	5.776	5.1171	-691.48	1117	29.506	810.43	1120.4	54.668	64.85	0	1	-12.54	10.595	-22.099	-11.312	5.9181	-4.5587	20.694	11.31	-6.6219	6.0367	-1.4045	-0.0018197	1502.1
8.53	854	78	NaN	6.847	20.516	12.003	-183.65	11.434	5.76	5.2434	-691.52	1117	29.513	810.5	1120.4	51.971	62.592	0	1	-12.549	10.605	-22.098	-11.311	5.9213	-4.5805	20.645	11.305	-6.6281	6.0248	-1.4529	-0.0060292	1502.2
8.54	855	78	NaN	6.8377	20.489	11.994	-183.68	11.428	5.7669	5.2732	-691.52	1117	29.578	810.55	1120.4	50.717	62.699	0	1	-12.6	10.66	-22.098	-11.311	5.9107	-4.6058	20.619	11.299	-6.6897	6.0539	-1.4792	-0.012234	1502.3
8.55	856	78	NaN	6.8252	20.481	12.012	-183.7	11.416	5.7612	5.2136	-691.51	1117	29.593	810.6	1120.4	54.838	62.994	0	1	-12.757	10.827	-22.098	-11.311	5.8954	-4.6267	20.611	11.286	-6.8615	6.1999	-1.4873	-0.025361	1502.3
8.56	857	78	NaN	6.8153	20.476	12.037	-183.71	11.394	5.7437	5.1366	-691.5	1117	29.575	810.68	1120.4	51.07	62.814	0	1	-12.814	10.887	-22.098	-11.312	5.8832	-4.6458	20.606	11.264	-6.9307	6.2416	-1.4919	-0.047627	1502.4
8.57	858	78	NaN	6.8076	20.477	12.061	-183.73	11.37	5.7961	5.0554	-691.48	1117	29.778	810.74	1120.4	52.103	59.927	0	1	-12.826	10.901	-22.099	-11.312	5.8648	-4.6752	20.607	11.24	-6.9616	6.2255	-1.492	-0.071546	1502.4
8.58	859	78	NaN	6.8162	20.486	12.04	-183.73	11.358	5.8009	5.1432	-691.45	1117	29.837	810.77	1120.4	50.503	58.968	0	1	-12.937	11.019	-22.099	-11.312	5.8745	-4.6751	20.617	11.227	-7.063	6.3441	-1.4817	-0.085197	1502.4
8.59	860	78	NaN	6.8213	20.492	12.045	-183.75	11.328	5.7859	5.1286	-691.45	1117	29.85	810.85	1120.4	49.196	56.937	0	1	-13.034	11.122	-22.099	-11.312	5.8786	-4.6915	20.623	11.197	-7.1555	6.4307	-1.4757	-0.11559	1502.5
8.6	861	78	NaN	6.8283	20.507	12.042	-183.76	11.322	5.776	5.1325	-691.44	1117	29.912	810.9	1120.5	52.485	55.297	0	1	-13.113	11.206	-22.098	-11.312	5.8833	-4.7069	20.639	11.19	-7.2292	6.499	-1.4597	-0.12114	1502.5
8.61	862	78	NaN	6.8349	20.523	12.048	-183.77	11.324	5.7803	5.111	-691.41	1117	30.011	810.94	1120.5	54.871	53.875	0	1	-13.177	11.275	-22.098	-11.311	5.8854	-4.7188	20.655	11.192	-7.2917	6.5558	-1.4431	-0.11901	1502.6
8.62	863	78	NaN	6.8409	20.533	12.06	-183.77	11.324	5.7828	5.0782	-691.39	1117	30.085	810.99	1120.5	54.615	56.137	0	1	-13.223	11.323	-22.097	-11.311	5.8874	-4.726	20.665	11.192	-7.3354	6.5973	-1.4323	-0.11852	1502.6
8.63	864	78	NaN	6.8481	20.539	12.048	-183.77	11.336	5.7634	5.1064	-691.4	1117	30.094	811.03	1120.5	55.226	56.224	0	1	-13.361	11.471	-22.098	-11.311	5.8953	-4.7261	20.672	11.202	-7.4655	6.7445	-1.4256	-0.10925	1502.6
8.64	865	78	NaN	6.8494	20.542	12.04	-183.77	11.358	5.77	5.093	-691.41	1117	30.171	811.04	1120.5	54.709	57.261	0	1	-13.501	11.62	-22.099	-11.312	5.8931	-4.7247	20.676	11.223	-7.6077	6.8952	-1.4225	-0.089171	1502.7
8.65	866	78	NaN	6.8629	20.547	12.034	-183.76	11.421	5.7347	5.0816	-691.41	1117	30.184	811.02	1120.6	55.82	59.217	0	1	-13.557	11.68	-22.099	-11.312	5.9057	-4.7193	20.685	11.283	-7.6512	6.9605	-1.4141	-0.029056	1502.6
8.66	867	78	NaN	6.8736	20.562	12.024	-183.77	11.454	5.7418	5.1007	-691.38	1117	30.308	811.06	1120.7	55.221	63.417	0	1	-13.603	11.728	-22.099	-11.313	5.9124	-4.7271	20.701	11.315	-7.6902	7.0013	-1.3983	0.0020506	1502.7
8.67	868	78	NaN	6.8768	20.58	12.02	-183.77	11.503	5.7149	5.0878	-691.34	1117	30.341	811.06	1120.7	56.296	60.989	0	1	-13.611	11.737	-22.102	-11.315	5.9138	-4.7344	20.721	11.362	-7.6972	7.0031	-1.3809	0.04754	1502.6
8.68	869	78	NaN	6.8778	20.602	12.014	-183.79	11.581	5.6614	5.0636	-691.3	1117	30.329	811.03	1120.7	56.088	65.135	0	1	-13.657	11.787	-22.104	-11.317	5.9143	-4.75	20.744	11.439	-7.7427	7.0365	-1.36	0.12207	1502.5
8.69	870	78	NaN	6.8779	20.626	12.009	-183.82	11.668	5.6196	5.0358	-691.24	1117	30.365	810.98	1120.8	56.837	66.869	0	1	-13.704	11.837	-22.106	-11.319	5.9119	-4.7821	20.768	11.526	-7.7921	7.0545	-1.3375	0.20652	1502.4
8.7	871	78	NaN	6.8651	20.641	12.034	-183.84	11.728	5.5925	4.9141	-691.19	1117	30.377	810.92	1120.8	55.718	69.302	0	1	-13.722	11.856	-22.11	-11.324	5.8939	-4.8144	20.782	11.587	-7.8279	7.0411	-1.3279	0.26329	1502.3
8.71	872	78	NaN	6.8612	20.646	12.044	-183.88	11.757	5.6227	4.8281	-691.16	1117.1	30.552	810.96	1120.7	55.628	69.821	0	1	-13.746	11.881	-22.115	-11.328	5.8801	-4.8606	20.786	11.617	-7.8657	7.0207	-1.3283	0.28917	1502.3
8.72	873	78	NaN	6.8658	20.631	12.021	-183.91	11.806	5.6081	4.8682	-691.15	1117	30.582	810.94	1120.8	53.14	71.31	0	1	-13.785	11.923	-22.118	-11.332	5.885	-4.8898	20.773	11.664	-7.9001	7.0334	-1.3453	0.33214	1502.3
8.73	874	78	NaN	6.8672	20.605	11.998	-183.94	11.857	5.6254	4.8973	-691.15	1117	30.689	810.89	1120.8	54.371	72.062	0	1	-13.717	11.851	-22.123	-11.336	5.8835	-4.9253	20.748	11.715	-7.8336	6.9252	-1.375	0.37869	1502.3
8.74	875	78	NaN	6.8656	20.573	11.993	-183.97	11.906	5.6377	4.8568	-691.14	1117	30.769	810.86	1120.8	51.647	71.363	0	1	-13.609	11.735	-22.127	-11.34	5.8772	-4.96	20.717	11.763	-7.7315	6.7751	-1.4102	0.42244	1502.2
8.75	876	78	NaN	6.8694	20.533	11.987	-184	11.945	5.6387	4.8201	-691.12	1117	30.813	810.87	1120.8	49.298	70.066	0	1	-13.5	11.62	-22.131	-11.345	5.8779	-4.9918	20.678	11.8	-7.6225	6.6278	-1.4531	0.45517	1502.2
8.76	877	78	NaN	6.8849	20.481	11.95	-184.03	11.965	5.6571	4.89	-691.11	1116.9	30.905	810.92	1120.8	51.346	69.046	0	1	-13.392	11.504	-22.136	-11.349	5.8926	-5.0227	20.629	11.818	-7.4995	6.4814	-1.5064	0.46896	1502.3
8.77	878	78	NaN	6.8883	20.457	11.947	-184.03	11.968	5.6398	4.8691	-691.12	1116.9	30.878	810.95	1120.8	49.62	66.833	0	1	-13.284	11.389	-22.14	-11.353	5.8963	-5.0214	20.605	11.819	-7.3875	6.3672	-1.5346	0.46619	1502.3
8.78	879	78	NaN	6.8992	20.44	11.935	-184.04	11.963	5.6867	4.8782	-691.06	1116.9	31.044	811.02	1120.8	50.801	62.035	0	1	-13.176	11.273	-22.144	-11.358	5.9012	-5.0367	20.59	11.813	-7.2743	6.2363	-1.5542	0.45572	1502.3
8.79	880	78	NaN	6.9011	20.43	11.935	-184.05	11.946	5.7567	4.8303	-691.01	1116.9	31.292	811.14	1120.9	50.387	59.588	0	1	-13.067	11.158	-22.149	-11.362	5.8919	-5.0579	20.58	11.795	-7.1753	6.0996	-1.5683	0.43318	1502.4
8.8	881	78	NaN	6.9044	20.421	11.934	-184.06	11.92	5.7407	4.7643	-690.93	1116.9	31.345	811.3	1120.9	49.333	57.111	0	1	-12.959	11.042	-22.153	-11.366	5.8907	-5.0706	20.574	11.768	-7.0682	5.9714	-1.5791	0.40184	1502.5
8.81	882	78	NaN	6.9047	20.414	11.934	-184.07	11.91	5.6869	4.6879	-690.85	1116.9	31.322	811.46	1121	48.747	56.826	0	1	-12.876	10.954	-22.157	-11.37	5.889	-5.0867	20.568	11.756	-6.9874	5.8674	-1.5887	0.38577	1502.6
8.82	883	78	NaN	6.9022	20.403	11.935	-184.09	11.934	5.6758	4.6236	-690.8	1116.9	31.423	811.56	1121	53.843	56.752	0	1	-12.87	10.947	-22.159	-11.372	5.8803	-5.116	20.559	11.778	-6.9897	5.8312	-1.6	0.40573	1502.6
8.83	884	78	NaN	6.9155	20.385	11.915	-184.11	11.988	5.6906	4.639	-690.78	1116.9	31.601	811.59	1121.1	58.151	57.137	0	1	-12.88	10.958	-22.162	-11.375	5.8874	-5.1415	20.542	11.831	-6.9929	5.8167	-1.6196	0.45571	1502.6
8.84	885	78	NaN	6.9237	20.372	11.901	-184.12	12.079	5.6239	4.6388	-690.73	1117	31.508	811.55	1121.1	56.74	55.699	0	1	-12.901	10.981	-22.165	-11.379	5.899	-5.1414	20.532	11.919	-7.0024	5.8394	-1.6336	0.54062	1502.5
8.85	886	78	NaN	6.9254	20.334	11.887	-184.13	12.167	5.6322	4.5911	-690.7	1116.9	31.645	811.6	1121.2	58.605	57.793	0	1	-12.962	11.045	-22.168	-11.381	5.8937	-5.1627	20.497	12.005	-7.0678	5.8822	-1.6708	0.62371	1502.6
8.86	887	78	NaN	6.9234	20.298	11.864	-184.12	12.218	5.636	4.589	-690.69	1116.9	31.705	811.65	1121.3	59.062	57.909	1	1	-13.022	11.11	-22.17	-11.384	5.8894	-5.1556	20.463	12.053	-7.1329	5.954	-1.7071	0.66926	1502.6
8.87	888	78	NaN	6.9179	20.256	11.843	-184.11	12.249	5.6568	4.5742	-690.67	1116.9	31.791	811.75	1121.3	59.719	58.757	1	1	-13.117	11.211	-22.174	-11.387	5.88	-5.1443	20.422	12.083	-7.2369	6.0663	-1.7521	0.69565	1502.7
8.88	889	78	NaN	6.919	20.21	11.819	-184.1	12.274	5.6821	4.5775	-690.64	1116.9	31.89	811.85	1121.3	60.45	62.337	1	1	-13.195	11.293	-22.178	-11.391	5.8776	-5.1367	20.377	12.107	-7.3171	6.1567	-1.8009	0.71642	1502.8
8.89	890	78	NaN	6.9351	20.175	11.783	-184.08	12.293	5.676	4.666	-690.65	1116.9	31.888	811.92	1121.3	60.924	58.745	1	1	-13.247	11.349	-22.182	-11.395	5.8972	-5.1209	20.343	12.125	-7.3498	6.2284	-1.839	0.72994	1502.8
8.9	891	78	NaN	6.9368	20.14	11.771	-184.08	12.313	5.6993	4.6407	-690.68	1116.9	31.994	811.98	1121.3	59.716	68.112	1	1	-13.248	11.35	-22.187	-11.4	5.8939	-5.1231	20.307	12.145	-7.3536	6.2267	-1.8792	0.74543	1502.9
8.91	892	78	NaN	6.9356	20.127	11.776	-183.97	12.538	5.8165	4.5884	-690.67	1116.9	32.476	811.53	1121.2	58.739	73.768	1	1	-13.238	11.34	-22.191	-11.404	5.872	-5.0365	20.291	12.374	-7.366	6.3032	-1.8998	0.97008	1502.5
8.92	893	78	NaN	6.9316	20.129	11.79	-183.96	12.606	5.8782	4.5013	-690.64	1116.9	32.708	811.45	1121.1	57.134	73.168	1	1	-13.245	11.347	-22.195	-11.408	5.8558	-5.0397	20.29	12.445	-7.3887	6.3069	-1.905	1.0365	1502.4
8.93	894	78	NaN	6.9387	20.143	11.797	-183.98	12.645	5.9	4.4472	-690.59	1116.9	32.809	811.44	1121.1	56.419	71.872	0	1	-13.219	11.32	-22.198	-11.412	5.8569	-5.061	20.303	12.486	-7.3622	6.2586	-1.8957	1.0743	1502.3
8.94	895	78	NaN	6.9506	20.157	11.788	-184	12.674	5.925	4.4529	-690.55	1116.9	32.907	811.43	1121	53.91	67.251	0	1	-13.17	11.267	-22.201	-11.414	5.8653	-5.082	20.316	12.515	-7.3042	6.1847	-1.8856	1.1005	1502.2
8.95	896	78	NaN	6.9572	20.158	11.771	-184.02	12.667	5.9638	4.4807	-690.54	1116.9	33.016	811.46	1121	49.873	66.884	0	1	-13.081	11.172	-22.205	-11.418	5.8688	-5.1077	20.316	12.508	-7.212	6.0644	-1.8886	1.0896	1502.3
8.96	897	78	NaN	6.9603	20.146	11.772	-184.04	12.636	5.9678	4.4485	-690.57	1116.9	33.02	811.54	1121	51.42	68.439	0	1	-12.96	11.043	-22.21	-11.423	5.8706	-5.1319	20.304	12.477	-7.0896	5.9114	-1.9059	1.0544	1502.4
8.97	898	78	NaN	6.9779	20.12	11.736	-184.08	12.58	5.9786	4.5299	-690.6	1116.9	33.058	811.64	1121.1	50.505	67.625	0	1	-12.925	11.005	-22.214	-11.428	5.89	-5.1684	20.28	12.42	-7.0345	5.8369	-1.9341	0.9922	1502.5
8.98	899	78	NaN	6.9839	20.105	11.736	-184.1	12.515	6.0037	4.5159	-690.63	1116.9	33.142	811.74	1121	51.564	67.85	0	1	-12.869	10.946	-22.219	-11.432	5.8923	-5.193	20.265	12.356	-6.9763	5.7529	-1.9539	0.92389	1502.6
8.99	900	78	NaN	6.9788	20.097	11.737	-184.09	12.455	6.0157	4.5046	-690.64	1116.9	33.201	811.81	1121.1	49.792	67.952	0	1	-12.758	10.827	-22.223	-11.437	5.8846	-5.1882	20.256	12.296	-6.873	5.6391	-1.967	0.85924	1502.7
9	901	78	NaN	6.9781	20.096	11.735	-184.08	12.382	6.0456	4.5177	-690.65	1116.9	33.328	811.91	1121.1	50.405	68.618	0	1	-12.69	10.756	-22.232	-11.446	5.8796	-5.1803	20.256	12.222	-6.8107	5.5753	-1.9759	0.77685	1502.8
9.01	902	78	NaN	6.9791	20.106	11.74	-184.06	12.304	6.0665	4.5164	-690.64	1116.9	33.437	812.02	1121.1	51.754	66.906	0	1	-12.647	10.71	-22.242	-11.456	5.8765	-5.1669	20.266	12.143	-6.7709	5.543	-1.9763	0.68773	1502.9
9.02	903	78	NaN	6.9694	20.125	11.759	-184.02	12.234	6.038	4.4648	-690.59	1116.9	33.417	812.09	1121.1	49.158	60.323	0	1	-12.66	10.724	-22.247	-11.46	5.8656	-5.127	20.285	12.073	-6.7949	5.5968	-1.9612	0.61288	1503
9.03	904	78	NaN	6.9658	20.152	11.766	-183.97	12.12	6.0721	4.4633	-690.54	1116.9	33.644	812.24	1121.2	49.69	59.093	0	1	-12.668	10.732	-22.251	-11.464	5.8533	-5.0866	20.313	11.959	-6.8147	5.6452	-1.9377	0.49518	1503.1
9.04	905	78	NaN	6.9602	20.157	11.777	-183.92	12.076	6.0801	4.4585	-690.53	1116.9	33.757	812.21	1121.2	49.981	60.208	0	1	-12.612	10.673	-22.254	-11.467	5.8433	-5.0407	20.32	11.913	-6.7691	5.6318	-1.9339	0.44599	1503
9.05	906	78	NaN	6.9491	20.157	11.787	-183.89	12.017	6.0866	4.4493	-690.53	1116.9	33.893	812.25	1121.2	51.835	61.401	0	1	-12.545	10.6	-22.257	-11.47	5.8267	-5.0163	20.321	11.853	-6.7179	5.5838	-1.9365	0.38299	1503.1
9.06	907	78	NaN	6.9463	20.158	11.78	-183.85	11.948	6.0837	4.5113	-690.51	1116.9	34.054	812.31	1121.3	52.897	61.455	0	1	-12.463	10.513	-22.26	-11.474	5.8201	-4.9769	20.323	11.783	-6.6426	5.5361	-1.9372	0.30976	1503.1
9.07	908	78	NaN	6.941	20.161	11.775	-183.82	11.882	6.0865	4.5543	-690.5	1116.9	34.233	812.36	1121.3	54.345	61.811	0	1	-12.373	10.417	-22.265	-11.478	5.8097	-4.9475	20.327	11.716	-6.563	5.4693	-1.938	0.23825	1503.2
9.08	909	78	NaN	6.9285	20.167	11.781	-183.81	11.83	6.1089	4.5458	-690.5	1116.9	34.441	812.41	1121.3	56.64	66.385	0	1	-12.25	10.286	-22.27	-11.483	5.789	-4.949	20.333	11.664	-6.4613	5.3374	-1.937	0.18045	1503.2
9.09	910	78	NaN	6.9266	20.184	11.772	-183.8	11.797	6.1387	4.6218	-690.46	1116.9	34.679	812.44	1121.3	54.491	70.709	0	1	-12.031	10.053	-22.276	-11.49	5.7809	-4.9505	20.351	11.631	-6.2504	5.1023	-1.9257	0.14104	1503.2
9.1	911	78	NaN	6.92	20.209	11.799	-183.78	11.818	6.0812	4.5795	-690.41	1116.9	34.689	812.35	1121.3	55.076	71.729	0	1	-11.942	9.9573	-22.28	-11.493	5.7721	-4.9265	20.377	11.65	-6.1696	5.0308	-1.9023	0.15747	1503.1
9.11	912	78	NaN	6.9002	20.244	11.837	-183.77	11.826	6.0279	4.5116	-690.38	1116.9	34.795	812.28	1121.4	55.659	71.34	0	1	-11.929	9.9434	-22.281	-11.494	5.7457	-4.9241	20.412	11.658	-6.183	5.0193	-1.868	0.16418	1503
9.12	913	78	NaN	6.8899	20.26	11.849	-183.76	11.833	6.025	4.4997	-690.36	1116.9	34.92	812.23	1121.4	52.125	70.934	0	1	-11.874	9.8848	-22.281	-11.494	5.7301	-4.9229	20.429	11.664	-6.1436	4.9619	-1.8516	0.16966	1502.9
9.13	914	78	NaN	6.8891	20.28	11.841	-183.76	11.852	6.0356	4.5498	-690.34	1116.9	35.126	812.19	1121.4	53.912	67.916	0	1	-11.792	9.7975	-22.281	-11.494	5.7233	-4.9301	20.45	11.682	-6.0685	4.8673	-1.8311	0.18768	1502.8
9.14	915	78	NaN	6.8932	20.309	11.827	-183.77	11.879	6.0224	4.6346	-690.32	1116.9	35.337	812.15	1121.4	51.935	64.784	0	1	-11.671	9.6687	-22.281	-11.495	5.7225	-4.9383	20.48	11.707	-5.9485	4.7303	-1.8013	0.21262	1502.8
9.15	916	78	NaN	6.8961	20.333	11.825	-183.77	11.895	5.9762	4.69	-690.32	1116.9	35.42	812.12	1121.4	55.708	59.157	0	1	-11.565	9.5558	-22.281	-11.494	5.7244	-4.9376	20.505	11.722	-5.8409	4.6182	-1.7758	0.22767	1502.8
9.16	917	78	NaN	6.8903	20.339	11.865	-183.78	11.891	5.9321	4.591	-690.34	1116.9	35.462	812.15	1121.4	56.08	58.27	0	1	-11.484	9.4688	-22.279	-11.492	5.7133	-4.9581	20.512	11.719	-5.7703	4.5107	-1.7675	0.22623	1502.8
9.17	918	78	NaN	6.8893	20.352	11.9	-183.8	11.849	5.9223	4.5402	-690.32	1116.9	35.592	812.25	1121.4	53.299	56.531	0	1	-11.472	9.4567	-22.277	-11.49	5.7054	-4.9832	20.523	11.678	-5.7668	4.4735	-1.7542	0.18774	1502.9
9.18	919	78	NaN	6.8926	20.348	11.893	-183.82	11.815	5.9051	4.6073	-690.33	1116.9	35.675	812.35	1121.4	52.725	54.725	0	1	-11.472	9.4568	-22.274	-11.487	5.7082	-5.0034	20.52	11.643	-5.7642	4.4535	-1.7539	0.15546	1503
9.19	920	78	NaN	6.8915	20.342	11.896	-183.83	11.79	5.8802	4.6288	-690.35	1116.9	35.712	812.44	1121.4	53.911	54.599	0	1	-11.42	9.4009	-22.271	-11.485	5.7066	-5.0159	20.514	11.618	-5.7133	4.385	-1.7572	0.13311	1503.1
9.2	921	78	NaN	6.8865	20.329	11.907	-183.85	11.776	5.8644	4.6095	-690.37	1116.9	35.78	812.54	1121.4	53.722	54.993	0	1	-11.386	9.365	-22.268	-11.482	5.6983	-5.0359	20.501	11.604	-5.688	4.3291	-1.7676	0.12182	1503.2
9.21	922	78	NaN	6.881	20.306	11.909	-183.88	11.762	5.8631	4.6192	-690.41	1116.8	35.926	812.64	1121.4	50.151	57.113	0	1	-11.465	9.4485	-22.265	-11.478	5.6878	-5.0703	20.479	11.59	-5.7768	4.3781	-1.7854	0.11182	1503.4
9.22	923	78	NaN	6.8765	20.285	11.895	-183.91	11.728	5.8563	4.6909	-690.45	1116.8	36.1	812.81	1121.4	52.543	53.719	0	1	-11.496	9.4825	-22.26	-11.473	5.6796	-5.1024	20.459	11.554	-5.8168	4.38	-1.8007	0.080923	1503.6
9.23	924	78	NaN	6.869	20.275	11.894	-183.9	11.68	5.8187	4.6993	-690.47	1116.8	36.134	812.97	1121.4	52.045	57.358	0	1	-11.487	9.472	-22.255	-11.468	5.6712	-5.1018	20.45	11.504	-5.8154	4.3702	-1.8047	0.036186	1503.8
9.24	925	78	NaN	6.8643	20.28	11.904	-183.91	11.615	5.7396	4.6745	-690.46	1116.9	36.076	813.16	1121.5	51.31	56.083	0	1	-11.576	9.5669	-22.25	-11.463	5.6679	-5.1024	20.457	11.439	-5.9078	4.4645	-1.7933	-0.024376	1504
9.25	926	78	NaN	6.8567	20.275	11.905	-183.91	11.51	5.6413	4.6652	-690.47	1116.9	36.05	813.45	1121.6	50.066	55.662	0	1	-11.645	9.6409	-22.245	-11.458	5.6612	-5.1083	20.455	11.33	-5.9838	4.5326	-1.7901	-0.12854	1504.3
9.26	927	78	NaN	6.8568	20.27	11.892	-183.92	11.399	5.5677	4.7007	-690.48	1116.8	36.09	813.73	1121.7	49.389	56.602	0	1	-11.648	9.6444	-22.239	-11.452	5.6614	-5.1142	20.453	11.215	-5.9869	4.5302	-1.7855	-0.23694	1504.5
9.27	928	78	NaN	6.8609	20.267	11.881	-183.92	11.291	5.5125	4.7273	-690.5	1116.8	36.142	813.98	1121.7	49.765	56.308	0	1	-11.644	9.6397	-22.231	-11.444	5.6647	-5.1157	20.453	11.105	-5.9792	4.524	-1.7777	-0.3394	1504.8
9.28	929	78	NaN	6.8602	20.262	11.887	-183.91	11.168	5.4475	4.6939	-690.53	1116.8	36.151	814.22	1121.8	48.935	56.115	0	1	-11.636	9.6313	-22.222	-11.436	5.6626	-5.1106	20.45	10.979	-5.9734	4.5207	-1.7722	-0.45656	1505.1
9.29	930	78	NaN	6.8681	20.264	11.878	-183.9	11.02	5.4048	4.728	-690.55	1116.8	36.225	814.48	1121.8	48.869	55.205	0	1	-11.603	9.5957	-22.218	-11.432	5.6692	-5.0977	20.454	10.83	-5.9334	4.498	-1.7642	-0.60201	1505.4
9.3	931	78	NaN	6.8664	20.278	11.867	-183.85	10.731	5.3419	4.7368	-690.57	1116.8	36.325	814.93	1121.9	49.916	55.08	0	1	-11.564	9.5548	-22.216	-11.43	5.6644	-5.0568	20.471	10.537	-5.8999	4.4981	-1.745	-0.89246	1505.8
9.31	932	78	NaN	6.8675	20.286	11.887	-183.83	10.468	5.3732	4.6661	-690.59	1116.8	36.591	815.32	1121.9	48.878	55.899	0	1	-11.639	9.635	-22.214	-11.428	5.653	-5.0458	20.481	10.273	-5.9865	4.5892	-1.7328	-1.1548	1506.2
9.32	933	78	NaN	6.8713	20.295	11.897	-183.81	10.197	5.3168	4.6343	-690.61	1116.8	36.584	815.64	1122	48.646	55.556	0	1	-11.639	9.634	-22.213	-11.426	5.6562	-5.0212	20.493	9.9995	-5.9823	4.6127	-1.7201	-1.4265	1506.6
9.33	934	78	NaN	6.8777	20.307	11.889	-183.77	9.8767	5.2361	4.6643	-690.64	1116.7	36.506	816	1122	48.728	55.106	0	1	-11.544	9.5331	-22.212	-11.425	5.667	-4.9852	20.508	9.6764	-5.8769	4.5479	-1.7042	-1.7487	1507
9.34	935	78	NaN	6.8841	20.33	11.879	-183.73	9.455	5.2172	4.7136	-690.65	1116.7	36.601	816.49	1122	48.436	55.669	0	1	-11.525	9.5132	-22.211	-11.425	5.6721	-4.94	20.532	9.2528	-5.8532	4.5733	-1.6788	-2.1718	1507.5
9.35	936	78	NaN	6.886	20.371	11.885	-183.65	8.9157	5.2253	4.716	-690.64	1116.7	36.762	817.07	1122.1	49.557	57.213	0	1	-11.51	9.4966	-22.211	-11.425	5.6684	-4.8701	20.576	8.7107	-5.8413	4.6265	-1.6356	-2.7138	1508.1
9.36	937	78	NaN	6.8848	20.397	11.908	-183.61	8.5748	5.1376	4.6662	-690.63	1116.7	36.563	817.39	1122.1	48.826	56.786	0	1	-11.449	9.4322	-22.212	-11.425	5.6731	-4.8266	20.604	8.3673	-5.7762	4.6056	-1.608	-3.0581	1508.4
9.37	938	78	NaN	6.8834	20.41	11.926	-183.66	8.0844	5.0045	4.6287	-690.66	1116.6	36.118	818.06	1122.3	47.511	57.08	0	1	-11.391	9.3696	-22.213	-11.426	5.6878	-4.8544	20.625	7.8691	-5.7028	4.5152	-1.588	-3.557	1509.1
9.38	939	78	NaN	6.8883	20.426	11.939	-183.59	7.5805	4.9491	4.6224	-690.67	1116.6	35.925	818.57	1122.4	50.341	57.694	0	1	-11.338	9.314	-22.213	-11.426	5.7001	-4.7799	20.645	7.3614	-5.6383	4.5341	-1.5675	-4.0646	1509.6
9.39	940	78	NaN	6.8946	20.436	11.942	-183.5	7.1964	4.8999	4.6341	-690.67	1116.6	35.787	818.88	1122.4	47.81	56.117	0	1	-11.284	9.2562	-22.212	-11.426	5.7123	-4.6785	20.657	6.9758	-5.572	4.5777	-1.5557	-4.4499	1509.9
9.4	941	78	NaN	6.8981	20.433	11.943	-183.42	6.9204	4.8804	4.6344	-690.7	1116.6	35.749	819.08	1122.4	48.889	53.778	0	1	-11.229	9.1968	-22.212	-11.425	5.7174	-4.5987	20.654	6.6991	-5.5111	4.5982	-1.5575	-4.726	1510.1
9.41	942	78	NaN	6.8977	20.421	11.95	-183.35	6.6617	4.9406	4.6051	-690.74	1116.6	35.938	819.27	1122.4	48.391	55.812	0	1	-11.231	9.1989	-22.212	-11.425	5.709	-4.5368	20.643	6.44	-5.5215	4.6622	-1.5691	-4.9855	1510.4
9.42	943	78	NaN	6.8944	20.418	11.96	-183.29	6.4124	4.9631	4.5753	-690.76	1116.6	36.019	819.47	1122.4	48.655	54.302	0	1	-11.221	9.1884	-22.213	-11.426	5.7017	-4.4811	20.64	6.1906	-5.519	4.7073	-1.5731	-5.2355	1510.6
9.43	944	78	NaN	6.9023	20.414	11.952	-183.2	6.1322	5.0478	4.6134	-690.76	1116.6	36.263	819.68	1122.4	50.304	54.196	0	1	-11.188	9.1537	-22.214	-11.427	5.7019	-4.3987	20.634	5.912	-5.4862	4.755	-1.5796	-5.5152	1510.8
9.44	945	78	NaN	6.9083	20.409	11.946	-183.15	6.0368	5.0345	4.6468	-690.76	1116.6	36.23	819.73	1122.4	50.753	55.399	0	1	-11.137	9.0989	-22.214	-11.428	5.7105	-4.3509	20.63	5.8162	-5.4262	4.7479	-1.5844	-5.6115	1510.8
9.45	946	78	NaN	6.9045	20.398	11.951	-183.1	5.9521	5.0261	4.6258	-690.78	1116.6	36.258	819.79	1122.4	50.212	56.111	0	1	-11.079	9.0373	-22.215	-11.428	5.7049	-4.2974	20.617	5.7325	-5.3741	4.7399	-1.5975	-5.6954	1510.9
9.46	947	78	NaN	6.8962	20.386	11.954	-183.04	5.9043	5.0411	4.5963	-690.8	1116.6	36.366	819.83	1122.3	49.183	56.146	0	1	-11.076	9.034	-22.216	-11.429	5.6914	-4.2475	20.603	5.687	-5.3845	4.7865	-1.6127	-5.7424	1511
9.47	948	78	NaN	6.8923	20.376	11.948	-183	5.9471	5.047	4.5936	-690.8	1116.6	36.442	819.79	1122.3	49.178	55.233	0	1	-11.08	9.038	-22.218	-11.431	5.6844	-4.2119	20.592	5.7316	-5.3952	4.8262	-1.6262	-5.6994	1510.9
9.48	949	78	NaN	6.8958	20.36	11.948	-182.97	6.0618	5.0055	4.5895	-690.8	1116.6	36.402	819.73	1122.2	49.58	56.27	0	1	-10.995	8.9477	-22.219	-11.432	5.6893	-4.1814	20.574	5.848	-5.3057	4.7663	-1.6451	-5.584	1510.9
9.49	950	78	NaN	6.889	20.354	11.96	-182.97	6.2005	4.9899	4.5413	-690.8	1116.6	36.424	819.64	1122.2	48.168	56.424	0	1	-10.946	8.896	-22.219	-11.432	5.6798	-4.1746	20.566	5.9876	-5.2667	4.7214	-1.6524	-5.4445	1510.8
9.5	951	78	NaN	6.8904	20.345	11.95	-182.95	6.3492	4.9342	4.5527	-690.81	1116.6	36.322	819.6	1122.2	49.391	54.876	0	1	-10.933	8.882	-22.218	-11.431	5.6854	-4.158	20.559	6.136	-5.248	4.724	-1.6595	-5.2954	1510.8
9.51	952	78	NaN	6.8882	20.332	11.945	-182.97	6.4896	4.8963	4.5386	-690.83	1116.6	36.245	819.56	1122.2	48.008	54.64	0	1	-10.882	8.8275	-22.219	-11.432	5.6856	-4.1705	20.545	6.2761	-5.1967	4.6571	-1.6738	-5.1561	1510.7
9.52	953	78	NaN	6.8855	20.318	11.937	-183	6.6352	4.8585	4.5316	-690.85	1116.6	36.156	819.54	1122.2	49.586	54.656	0	1	-10.854	8.7975	-22.22	-11.433	5.686	-4.1956	20.533	6.4205	-5.1682	4.6019	-1.6868	-5.0129	1510.7
9.53	954	78	NaN	6.8839	20.31	11.916	-183.03	6.8239	4.8275	4.5584	-690.87	1116.6	36.069	819.52	1122.3	48.315	54.858	0	1	-10.896	8.8422	-22.222	-11.435	5.6887	-4.2292	20.527	6.6066	-5.2073	4.613	-1.6949	-4.8285	1510.7
9.54	955	78	NaN	6.8822	20.305	11.886	-183.08	7.062	4.8313	4.6032	-690.89	1116.6	36.057	819.45	1122.4	48.092	56.403	0	1	-10.933	8.8815	-22.223	-11.437	5.6892	-4.2748	20.526	6.8414	-5.2437	4.6067	-1.6971	-4.5952	1510.7
9.55	956	78	NaN	6.8777	20.307	11.88	-183.12	7.2501	4.8916	4.5873	-690.89	1116.6	36.221	819.43	1122.4	48.192	56.388	0	1	-10.956	8.9059	-22.224	-11.437	5.6778	-4.3201	20.53	7.0272	-5.2779	4.5857	-1.6934	-4.4099	1510.7
9.56	957	78	NaN	6.8789	20.319	11.87	-183.17	7.4175	4.9744	4.5933	-690.89	1116.6	36.444	819.39	1122.5	49.543	55.13	0	1	-10.998	8.9509	-22.224	-11.438	5.6708	-4.3805	20.543	7.1934	-5.3272	4.5704	-1.6818	-4.2444	1510.6
9.57	958	78	NaN	6.867	20.336	11.879	-183.21	7.5782	4.9705	4.5188	-690.88	1116.6	36.434	819.36	1122.5	47.736	55.448	0	1	-11.051	9.0072	-22.225	-11.439	5.6564	-4.4157	20.561	7.3529	-5.3944	4.5916	-1.6644	-4.0858	1510.6
9.58	959	78	NaN	6.8683	20.356	11.875	-183.26	7.7605	4.9374	4.5019	-690.88	1116.5	36.351	819.35	1122.5	47.675	54.038	0	1	-11.113	9.0731	-22.228	-11.441	5.6602	-4.4644	20.584	7.533	-5.4524	4.6087	-1.6443	-3.9083	1510.6
9.59	960	78	NaN	6.8727	20.383	11.877	-183.31	7.9102	4.8876	4.4831	-690.87	1116.5	36.223	819.37	1122.6	49.791	56.523	0	1	-11.123	9.0845	-22.231	-11.444	5.6687	-4.5181	20.612	7.6814	-5.4546	4.5664	-1.6185	-3.7625	1510.6
9.6	961	78	NaN	6.8751	20.415	11.885	-183.37	8.0054	4.8493	4.4548	-690.86	1116.6	36.125	819.38	1122.6	49.402	56.215	0	1	-11.064	9.0215	-22.233	-11.447	5.6737	-4.5665	20.643	7.7768	-5.3905	4.4551	-1.59	-3.6699	1510.6
9.61	962	78	NaN	6.8858	20.441	11.872	-183.42	8.0923	4.865	4.5002	-690.85	1116.5	36.175	819.36	1122.6	50.007	56.186	0	1	-11.132	9.0942	-22.234	-11.448	5.6843	-4.6167	20.67	7.8636	-5.448	4.4774	-1.5647	-3.5842	1510.6
9.62	963	78	NaN	6.872	20.465	11.91	-183.46	8.1721	4.8386	4.3403	-690.85	1116.6	36.095	819.31	1122.6	48.689	55.006	0	1	-11.229	9.1975	-22.235	-11.449	5.6674	-4.6638	20.693	7.9443	-5.5617	4.5337	-1.5422	-3.5043	1510.5
9.63	964	78	NaN	6.8752	20.506	11.893	-183.53	8.2213	4.8404	4.3882	-690.84	1116.6	36.045	819.3	1122.5	47.215	53.404	0	1	-11.324	9.2986	-22.237	-11.451	5.6743	-4.7267	20.732	7.9949	-5.6497	4.5719	-1.5052	-3.4557	1510.5
9.64	965	78	NaN	6.8759	20.529	11.896	-183.55	8.2256	4.824	4.3745	-690.84	1116.6	35.951	819.33	1122.5	50.23	55.993	0	1	-11.391	9.3704	-22.24	-11.453	5.678	-4.7494	20.755	8.0005	-5.7133	4.621	-1.4853	-3.4529	1510.5
9.65	966	78	NaN	6.8736	20.558	11.897	-183.56	8.2003	4.8274	4.352	-690.85	1116.6	35.846	819.38	1122.5	49.681	58.134	0	1	-11.336	9.3109	-22.244	-11.457	5.6789	-4.7553	20.782	7.9761	-5.6566	4.5556	-1.4621	-3.4811	1510.6
9.66	967	78	NaN	6.8731	20.592	11.887	-183.56	8.1655	4.8625	4.3594	-690.86	1116.6	35.785	819.44	1122.4	49.574	58.02	0	1	-11.332	9.3075	-22.246	-11.459	5.6811	-4.7541	20.815	7.9423	-5.6512	4.5535	-1.4312	-3.5171	1510.6
9.67	968	78	NaN	6.8777	20.621	11.878	-183.55	8.1365	4.9123	4.3874	-690.88	1116.6	35.781	819.47	1122.4	50.237	56.615	0	1	-11.368	9.3459	-22.247	-11.46	5.6869	-4.7418	20.844	7.9142	-5.6814	4.604	-1.4035	-3.5462	1510.7
9.68	969	78	NaN	6.8817	20.649	11.874	-183.53	8.1154	4.9518	4.397	-690.9	1116.6	35.731	819.49	1122.4	47.538	57.825	0	1	-11.401	9.3809	-22.249	-11.462	5.6933	-4.7202	20.871	7.8934	-5.7079	4.6607	-1.3781	-3.5688	1510.7
9.69	970	78	NaN	6.8776	20.69	11.883	-183.51	8.1131	4.9739	4.3605	-690.88	1116.6	35.634	819.5	1122.4	48.839	57.174	0	1	-11.415	9.3959	-22.251	-11.464	5.6914	-4.696	20.911	7.892	-5.7239	4.6999	-1.3401	-3.5721	1510.7
9.7	971	78	NaN	6.8745	20.741	11.888	-183.49	8.1691	5.0343	4.3336	-690.88	1116.6	35.599	819.43	1122.4	49.507	56.627	0	1	-11.394	9.3736	-22.253	-11.466	5.6886	-4.6715	20.962	7.9479	-5.7058	4.7021	-1.291	-3.5183	1510.6
9.71	972	78	NaN	6.8707	20.784	11.893	-183.46	8.2553	5.0809	4.3091	-690.89	1116.6	35.566	819.33	1122.4	49.701	57.337	0	1	-11.355	9.3311	-22.254	-11.468	5.685	-4.6466	21.006	8.0337	-5.6695	4.6845	-1.2481	-3.4339	1510.6
9.72	973	78	NaN	6.8708	20.826	11.887	-183.44	8.3594	5.118	4.3239	-690.89	1116.6	35.537	819.22	1122.4	49.009	57.34	0	1	-11.276	9.2473	-22.254	-11.468	5.6867	-4.6218	21.048	8.1373	-5.5892	4.6256	-1.2061	-3.3305	1510.4
9.73	974	78	NaN	6.8724	20.878	11.877	-183.41	8.4894	5.2116	4.3584	-690.88	1116.6	35.646	819.11	1122.4	47.247	56.516	0	1	-11.315	9.2887	-22.256	-11.469	5.6854	-4.6001	21.1	8.2672	-5.6293	4.6886	-1.1559	-3.2019	1510.3
9.74	975	78	NaN	6.8661	20.946	11.881	-183.38	8.6596	5.4069	4.3368	-690.9	1116.6	35.993	819.02	1122.4	48.607	56.098	0	1	-11.388	9.3673	-22.258	-11.471	5.665	-4.5833	21.167	8.4384	-5.7235	4.7841	-1.0902	-3.0326	1510.3
9.75	976	78	NaN	6.8617	21.019	11.887	-183.36	8.8243	5.3701	4.3186	-690.88	1116.6	35.784	818.9	1122.5	49.233	57.318	0	1	-11.366	9.343	-22.259	-11.473	5.6678	-4.5498	21.242	8.6013	-5.6978	4.7932	-1.0178	-2.8716	1510.1
9.76	977	78	NaN	6.8677	21.092	11.882	-183.33	8.9609	5.356	4.347	-690.87	1116.6	35.64	818.84	1122.5	49.715	54.301	0	1	-11.357	9.3339	-22.261	-11.474	5.6802	-4.513	21.316	8.737	-5.6769	4.8209	-0.94488	-2.737	1510
9.77	978	78	NaN	6.8646	21.213	11.893	-183.33	9.1696	5.3043	4.3034	-690.85	1116.6	35.399	818.74	1122.5	49.723	58.332	0	1	-11.364	9.3409	-22.261	-11.474	5.6845	-4.506	21.439	8.9437	-5.6792	4.8348	-0.82228	-2.5307	1509.9
9.78	979	78	NaN	6.8653	21.34	11.9	-183.32	9.3417	5.2357	4.2801	-690.82	1116.6	35.114	818.69	1122.6	48.858	61.509	0	1	-11.39	9.3686	-22.262	-11.475	5.6952	-4.4942	21.567	9.1141	-5.6945	4.8744	-0.69449	-2.3609	1509.8
9.79	980	78	NaN	6.8728	21.46	11.89	-183.32	9.4685	5.1948	4.3162	-690.8	1116.6	34.919	818.67	1122.6	49.511	68.078	0	1	-11.418	9.3993	-22.262	-11.476	5.7113	-4.4806	21.689	9.2397	-5.7072	4.9187	-0.57355	-2.2358	1509.8
9.8	981	78	NaN	6.8834	21.589	11.861	-183.33	9.5997	5.1993	4.4037	-690.8	1116.6	34.873	818.64	1122.7	49.622	70.496	0	1	-11.439	9.4217	-22.264	-11.477	5.727	-4.4829	21.819	9.3698	-5.7124	4.9387	-0.44544	-2.1075	1509.8
9.81	982	78	NaN	6.8993	21.741	11.817	-183.34	9.7395	5.1926	4.5349	-690.79	1116.6	34.806	818.59	1122.7	47.984	70.764	0	1	-11.47	9.454	-22.266	-11.479	5.7504	-4.4886	21.972	9.5082	-5.7194	4.9654	-0.29362	-1.971	1509.7
9.82	983	78	NaN	6.916	21.919	11.774	-183.36	9.8573	5.2521	4.6566	-690.77	1116.5	34.924	818.6	1122.7	48.54	67.668	0	1	-11.532	9.5203	-22.268	-11.481	5.7673	-4.5081	22.152	9.624	-5.7646	5.0122	-0.11549	-1.8572	1509.7
9.83	984	78	NaN	6.9125	22.247	11.799	-183.38	10.054	5.3975	4.5422	-690.67	1116.6	35.269	818.54	1122.7	49.154	58.962	0	1	-11.554	9.5442	-22.27	-11.483	5.7462	-4.5509	22.477	9.8233	-5.8082	4.9933	0.20793	-1.6596	1509.5
9.84	985	78	NaN	6.9062	22.544	11.805	-183.4	10.225	5.435	4.4918	-690.55	1116.7	35.333	818.45	1122.7	49.776	59.47	0	1	-11.555	9.5454	-22.271	-11.484	5.7353	-4.5706	22.773	9.996	-5.8201	4.9748	0.50151	-1.4885	1509.3
9.85	986	78	NaN	6.909	22.85	11.839	-183.41	10.416	5.4474	4.3688	-690.45	1116.8	35.34	818.29	1122.8	49.07	56.925	0	1	-11.601	9.5941	-22.274	-11.487	5.733	-4.5833	23.077	10.188	-5.8681	5.0108	0.80341	-1.299	1509.1
9.86	987	78	NaN	6.9204	23.146	11.898	-183.41	10.61	5.4804	4.1681	-690.42	1116.9	35.405	818.1	1122.8	48.819	62.039	0	1	-11.641	9.6366	-22.276	-11.489	5.7342	-4.599	23.371	10.384	-5.9068	5.0376	1.0951	-1.1049	1508.8
9.87	988	78	NaN	6.9322	23.315	11.904	-183.42	10.708	5.4669	4.1212	-690.49	1116.9	35.339	818.01	1122.8	50.648	63.547	0	1	-11.672	9.6701	-22.277	-11.49	5.7466	-4.6044	23.54	10.483	-5.9257	5.0656	1.2635	-1.0068	1508.8
9.88	989	78	NaN	6.9569	23.462	11.873	-183.43	10.779	5.4489	4.2033	-690.55	1116.9	35.289	817.94	1122.8	48.336	66.002	0	1	-11.709	9.7096	-22.278	-11.491	5.7764	-4.6091	23.686	10.555	-5.933	5.1005	1.4083	-0.93629	1508.8
9.89	990	78	NaN	6.9622	23.562	11.866	-183.45	10.776	5.5185	4.1791	-690.62	1117	35.481	818	1122.8	50.235	66.11	0	1	-11.755	9.7585	-22.28	-11.493	5.7736	-4.6344	23.784	10.554	-5.9817	5.1241	1.5042	-0.93906	1509
9.9	991	78	NaN	6.9708	23.597	11.859	-183.44	10.773	5.5346	4.1794	-690.74	1117	35.505	818.04	1122.8	49.495	65.373	0	1	-11.801	9.8071	-22.282	-11.495	5.7814	-4.6299	23.819	10.551	-6.0195	5.1772	1.5371	-0.94433	1509.1
9.91	992	78	NaN	6.9688	23.534	11.87	-183.42	10.793	5.5534	4.1271	-690.92	1117	35.556	818.06	1122.9	49.736	65.146	0	1	-11.855	9.8644	-22.284	-11.497	5.7756	-4.6173	23.757	10.571	-6.079	5.2472	1.4725	-0.92672	1509.3
9.92	993	78	NaN	6.9583	23.387	11.881	-183.41	10.845	5.572	4.0798	-691.14	1117	35.632	818.03	1122.9	49.039	64.322	0	1	-11.953	9.9692	-22.285	-11.498	5.7606	-4.6069	23.61	10.622	-6.1923	5.3624	1.3254	-0.8759	1509.5
9.93	994	78	NaN	6.9477	23.18	11.86	-183.4	10.924	5.57	4.1405	-691.37	1117	35.661	817.94	1122.9	47.95	63.642	0	1	-12.024	10.045	-22.286	-11.499	5.7513	-4.5936	23.404	10.7	-6.273	5.4518	1.1181	-0.7989	1509.6
9.94	995	78	NaN	6.9356	22.895	11.801	-183.37	11.015	5.5829	4.3137	-691.65	1116.9	35.735	817.84	1122.9	49.752	64.605	0	1	-12.073	10.098	-22.287	-11.5	5.7431	-4.5648	23.122	10.787	-6.3303	5.5329	0.83529	-0.71334	1509.8
9.95	996	78	NaN	6.9235	22.554	11.728	-183.35	11.086	5.6142	4.5467	-691.93	1116.8	35.86	817.79	1122.9	50.042	64.759	0	1	-12.096	10.122	-22.288	-11.501	5.7353	-4.535	22.786	10.855	-6.3609	5.587	0.49781	-0.64656	1510.1
9.96	997	78	NaN	6.8871	22.181	11.777	-183.33	11.132	5.714	4.3989	-692.18	1116.8	36.19	817.78	1122.9	47.709	63.564	0	1	-12.117	10.144	-22.288	-11.502	5.6809	-4.5411	22.412	10.901	-6.4362	5.6033	0.1241	-0.60108	1510.3
9.97	998	78	NaN	6.828	21.777	11.852	-183.31	11.175	5.7224	4.1798	-692.4	1116.7	36.282	817.76	1122.9	48.219	63.002	0	1	-12.079	10.104	-22.288	-11.502	5.6102	-4.5328	22.01	10.941	-6.4691	5.5713	-0.27858	-0.5603	1510.5
9.98	999	78	NaN	6.7609	21.208	11.922	-183.3	11.192	5.7007	3.9947	-692.68	1116.7	36.344	817.77	1122.9	49.288	60.507	0	1	-12.079	10.103	-22.288	-11.502	5.5339	-4.5252	21.444	10.955	-6.5447	5.5781	-0.8445	-0.54633	1510.8
9.99	1000	78	NaN	6.7026	20.533	11.96	-183.29	11.17	5.6995	3.9193	-693.03	1116.6	36.496	817.85	1122.9	48.316	60.899	0	1	-12.17	10.201	-22.289	-11.502	5.4674	-4.5238	20.772	10.931	-6.7027	5.677	-1.5163	-0.57086	1511.2
10	1001	78	NaN	6.6583	19.934	11.945	-183.27	11.125	5.6931	3.9962	-693.39	1116.5	36.606	817.95	1122.9	50.1	61.417	0	1	-12.266	10.303	-22.29	-11.503	5.4222	-4.5094	20.177	10.881	-6.8439	5.7939	-2.1125	-0.62186	1511.7
10.01	1002	78	NaN	6.5882	19.059	11.936	-183.25	11.078	5.6619	4.019	-693.84	1116.3	36.68	818.03	1122.9	49.67	61.707	0	1	-12.361	10.405	-22.292	-11.505	5.3506	-4.4842	19.309	10.828	-7.0106	5.9205	-2.9824	-0.67684	1512.2
10.02	1003	78	NaN	6.5493	18.478	11.902	-183.23	11.054	5.6102	4.0778	-694.14	1116.2	36.644	818.06	1122.9	49.802	61.884	0	1	-12.424	10.471	-22.294	-11.507	5.3156	-4.4666	18.733	10.799	-7.108	6.0046	-3.5609	-0.70812	1512.6
10.03	1004	78	NaN	6.541	17.902	11.843	-183.22	11.019	5.5896	4.232	-694.45	1116	36.673	818.1	1122.9	49.599	62.306	0	1	-12.465	10.515	-22.296	-11.51	5.3123	-4.4507	18.161	10.76	-7.1526	6.0646	-4.1351	-0.74947	1512.9
10.04	1005	78	NaN	6.5253	17.392	11.802	-183.21	10.969	5.5894	4.3022	-694.63	1115.9	36.734	818.16	1122.9	49.207	57.807	0	1	-12.483	10.535	-22.299	-11.512	5.2972	-4.4385	17.655	10.706	-7.186	6.0963	-4.6437	-0.80554	1513.2
10.05	1006	78	NaN	6.4924	16.895	11.793	-183.19	10.897	5.6111	4.2016	-694.67	1115.9	36.85	818.22	1122.8	49.267	57.87	0	1	-12.545	10.601	-22.301	-11.514	5.2561	-4.4289	17.159	10.634	-7.2891	6.172	-5.1423	-0.88036	1513.3
10.06	1007	78	NaN	6.4643	16.391	11.797	-183.17	10.813	5.6384	4.0055	-694.64	1115.8	36.979	818.26	1122.8	49.475	56.864	0	1	-12.66	10.723	-22.304	-11.517	5.2158	-4.4182	16.655	10.549	-7.4441	6.3049	-5.649	-0.96827	1513.3
10.07	1008	78	NaN	6.4854	16.054	11.78	-183.15	10.737	5.6133	3.9513	-694.6	1115.7	36.92	818.28	1122.8	48.943	54.254	0	1	-12.733	10.801	-22.307	-11.52	5.237	-4.4033	16.32	10.471	-7.4959	6.3978	-5.9868	-1.0496	1513.3
10.08	1009	78	NaN	6.5708	15.635	11.705	-183.15	10.599	5.6745	4.0527	-694.45	1115.6	37.117	818.36	1122.7	48.952	54.936	0	1	-12.812	10.885	-22.31	-11.523	5.3187	-4.4058	15.904	10.33	-7.4932	6.4795	-6.4057	-1.1925	1513.2
10.09	1010	78	NaN	6.6216	15.375	11.674	-183.16	10.523	5.7132	4.0235	-694.34	1115.5	37.244	818.37	1122.7	48.802	56.987	0	1	-12.936	11.018	-22.312	-11.525	5.3636	-4.4178	15.645	10.253	-7.5727	6.6001	-6.6665	-1.272	1513.1
10.1	1011	78	NaN	6.6647	15.235	11.639	-183.17	10.481	5.7056	4.0642	-694.23	1115.5	37.234	818.35	1122.6	47.896	56.3	0	1	-13.022	11.109	-22.308	-11.521	5.4084	-4.4226	15.505	10.21	-7.6136	6.6867	-6.8027	-1.3107	1513
10.11	1012	78	NaN	6.7268	15.052	11.623	-183.19	10.413	5.6602	4.0228	-694.07	1115.4	37.113	818.3	1122.6	48.929	58.445	0	1	-13.084	11.175	-22.3	-11.513	5.4734	-4.4393	15.324	10.141	-7.6105	6.736	-6.9763	-1.3728	1512.8
10.12	1013	78	NaN	6.8043	14.83	11.629	-183.21	10.312	5.6256	3.8857	-693.88	1115.3	37.012	818.26	1122.6	47.789	63.567	0	1	-13.053	11.142	-22.301	-11.514	5.5493	-4.4665	15.104	10.038	-7.5033	6.6754	-7.1968	-1.4757	1512.5
10.13	1014	78	NaN	6.8741	14.718	11.628	-183.22	10.221	5.6339	3.8359	-693.7	1115.3	37.009	818.24	1122.5	50.077	66.147	0	1	-13.021	11.109	-22.301	-11.514	5.6172	-4.4775	14.993	9.9464	-7.4041	6.6312	-7.308	-1.5681	1512.3
10.14	1015	78	NaN	6.9612	14.658	11.586	-183.22	10.11	5.5262	3.9281	-693.51	1115.2	36.651	818.24	1122.5	48.319	66.131	0	1	-13.043	11.132	-22.303	-11.516	5.7212	-4.4597	14.935	9.8334	-7.3218	6.672	-7.3674	-1.6826	1512.1
10.15	1016	78	NaN	7.0533	14.686	11.541	-183.23	9.9957	5.5382	4.0408	-693.26	1115.1	36.596	818.25	1122.5	49.28	64.995	0	1	-13.076	11.166	-22.304	-11.517	5.8195	-4.4683	14.964	9.7178	-7.2561	6.6981	-7.3398	-1.7992	1511.9
10.16	1017	78	NaN	7.1807	14.856	11.507	-183.16	10.018	5.7194	4.1868	-692.84	1115	37.049	817.88	1122.3	47.59	64.417	0	1	-13.125	11.219	-22.303	-11.517	5.9345	-4.402	15.133	9.7412	-7.1901	6.8168	-7.1707	-1.7755	1511.1
10.17	1018	78	NaN	7.2943	15.095	11.519	-183.11	10.015	5.7972	4.2352	-692.39	1115	37.169	817.67	1122.3	49.696	63.087	0	1	-13.149	11.245	-22.303	-11.516	6.0449	-4.3573	15.371	9.7382	-7.1041	6.8875	-6.9316	-1.7779	1510.4
10.18	1019	78	NaN	7.3833	15.378	11.572	-183.1	9.9725	5.8165	4.1879	-691.95	1115	37.093	817.61	1122.3	48.461	60.489	0	1	-13.171	11.268	-22.302	-11.515	6.1345	-4.345	15.655	9.6956	-7.0361	6.9229	-6.6471	-1.8194	1509.9
10.19	1020	78	NaN	7.4641	15.697	11.632	-183.08	9.9503	5.8867	4.1302	-691.54	1115	37.169	817.52	1122.3	47.678	63.05	0	1	-13.223	11.324	-22.299	-11.512	6.2099	-4.3309	15.973	9.674	-7.013	6.9926	-6.3257	-1.8382	1509.4
10.2	1021	78	NaN	7.5578	16.014	11.667	-183.05	9.9671	5.9098	4.1467	-691.24	1115	37.122	817.37	1122.3	48.53	61.926	0	1	-13.243	11.345	-22.296	-11.51	6.3056	-4.2996	16.292	9.6889	-6.9376	7.0456	-6.0045	-1.8207	1509
10.21	1022	78	NaN	7.6556	16.323	11.703	-183.02	9.9413	5.9028	4.2031	-691.06	1115	36.985	817.33	1122.3	47.681	61.957	0	1	-13.235	11.337	-22.294	-11.507	6.4106	-4.2675	16.603	9.6619	-6.8247	7.0693	-5.6911	-1.8453	1508.8
10.22	1023	78	NaN	7.7984	16.769	11.653	-182.99	9.8826	6.0257	4.5144	-690.91	1114.8	37.193	817.31	1122.3	49.526	62.475	0	1	-13.223	11.324	-22.291	-11.504	6.5571	-4.2282	17.053	9.599	-6.666	7.0957	-5.2386	-1.9055	1508.6
10.23	1024	78	NaN	7.9022	17.164	11.605	-182.95	9.8355	6.1014	4.795	-690.78	1114.7	37.305	817.3	1122.3	48.906	62.05	0	1	-13.207	11.306	-22.288	-11.502	6.6673	-4.1847	17.451	9.5491	-6.5395	7.1217	-4.8377	-1.9525	1508.4
10.24	1025	78	NaN	8.0025	17.536	11.584	-182.91	9.8138	6.1212	5.0148	-690.65	1114.7	37.29	817.26	1122.3	48.094	62.085	0	1	-13.152	11.248	-22.284	-11.497	6.7763	-4.1391	17.824	9.5259	-6.3762	7.1094	-4.46	-1.9714	1508.3
10.25	1026	78	NaN	8.1172	18.001	11.602	-182.88	9.8071	6.1132	5.1688	-690.49	1114.6	37.213	817.2	1122.2	47.697	59.428	0	1	-13.104	11.197	-22.28	-11.493	6.8996	-4.099	18.289	9.5188	-6.2042	7.0975	-3.9906	-1.9741	1508.1
10.26	1027	78	NaN	8.214	18.581	11.668	-182.86	9.7968	6.0984	5.1975	-690.3	1114.7	37.135	817.17	1122.2	50.058	56.14	0	1	-13.081	11.172	-22.276	-11.489	7.0003	-4.075	18.868	9.5101	-6.0804	7.0969	-3.408	-1.9792	1507.8
10.27	1028	78	NaN	8.2316	18.805	11.767	-182.85	9.7977	6.0786	4.9444	-690.22	1114.7	37.06	817.17	1122.2	48.478	58.836	0	1	-13.02	11.107	-22.273	-11.487	7.0111	-4.0698	19.089	9.5138	-6.0089	7.0374	-3.1845	-1.973	1507.7
10.28	1029	78	NaN	8.2551	19.384	11.792	-182.83	9.7711	6.0471	4.9701	-690.14	1114.8	36.877	817.15	1122.1	49.226	60.402	0	1	-12.941	11.023	-22.272	-11.485	7.0424	-4.0418	19.664	9.4907	-5.8989	6.9816	-2.6073	-1.9943	1507.7
10.29	1030	78	NaN	8.2943	19.802	11.812	-182.81	9.7418	6.0203	5.0421	-690.12	1114.8	36.701	817.18	1122.1	49.299	62.04	0	1	-12.863	10.94	-22.271	-11.484	7.0911	-4.0143	20.079	9.4644	-5.7722	6.9258	-2.1913	-2.0195	1507.6
10.3	1031	78	NaN	8.3305	20.136	11.822	-182.79	9.6977	6.0782	5.1423	-690.12	1114.8	36.733	817.25	1122.1	49.465	63.491	0	1	-12.785	10.856	-22.269	-11.483	7.1299	-3.989	20.412	9.4219	-5.6547	6.8672	-1.8573	-2.0609	1507.7
10.31	1032	78	NaN	8.36	20.467	11.852	-182.75	9.6336	6.1766	5.198	-690.19	1114.9	36.811	817.36	1122.1	50.821	63.716	0	1	-12.693	10.759	-22.269	-11.482	7.1587	-3.95	20.741	9.3588	-5.5344	6.8086	-1.5274	-2.1231	1507.9
10.32	1033	78	NaN	8.3735	20.775	11.914	-182.69	9.5681	6.2404	5.163	-690.31	1114.9	36.742	817.46	1122.1	49.124	62.626	0	1	-12.6	10.659	-22.268	-11.481	7.1737	-3.8926	21.049	9.2943	-5.4263	6.7667	-1.219	-2.1871	1508.1
10.33	1034	78	NaN	8.3446	20.929	11.958	-182.65	9.545	6.2597	5.0889	-690.42	1115	36.599	817.49	1122.2	49.829	62.053	0	1	-12.505	10.558	-22.268	-11.481	7.1475	-3.8425	21.203	9.2709	-5.3573	6.7153	-1.0644	-2.2103	1508.3
10.34	1035	78	NaN	8.3176	20.99	12.002	-182.6	9.5362	6.293	5.0323	-690.6	1114.9	36.505	817.51	1122.2	48.571	62.732	0	1	-12.353	10.396	-22.267	-11.48	7.1221	-3.7995	21.266	9.2602	-5.2312	6.5967	-1.0004	-2.2198	1508.5
10.35	1036	78	NaN	8.2925	20.991	12.025	-182.57	9.5564	6.3186	5.0511	-690.79	1114.9	36.412	817.5	1122.2	48.843	60.793	0	1	-12.219	10.253	-22.266	-11.479	7.1013	-3.7569	21.269	9.278	-5.1173	6.4957	-0.99632	-2.2011	1508.6
10.36	1037	78	NaN	8.2535	20.888	12.056	-182.53	9.5713	6.3925	5.0933	-691.05	1114.8	36.406	817.56	1122.2	49.357	58.314	0	0	-12.193	10.225	-22.266	-11.48	7.0644	-3.7197	21.169	9.2905	-5.1281	6.5051	-1.0971	-2.1892	1509
10.37	1038	78	NaN	8.2128	20.741	12.083	-182.5	9.5974	6.4654	5.1405	-691.28	1114.8	36.418	817.6	1122.2	48.017	57.356	0	0	-12.168	10.199	-22.266	-11.48	7.0253	-3.6899	21.024	9.3143	-5.1426	6.5087	-1.2423	-2.1652	1509.2
10.38	1039	78	NaN	8.1739	20.581	12.112	-182.48	9.6426	6.4971	5.1589	-691.43	1114.7	36.354	817.59	1122.2	47.881	55.421	0	0	-12.144	10.173	-22.266	-11.479	6.9897	-3.6656	20.866	9.3578	-5.1548	6.5079	-1.3999	-2.1212	1509.4
10.39	1040	78	NaN	8.1223	20.377	12.163	-182.48	9.6795	6.4779	5.1194	-691.54	1114.7	36.12	817.65	1122.3	50.484	56.479	0	0	-12.136	10.165	-22.266	-11.479	6.9456	-3.6527	20.664	9.3923	-5.1908	6.5123	-1.6023	-2.0871	1509.5
10.4	1041	78	NaN	8.0275	20.031	12.214	-182.54	9.6149	6.3945	5.0734	-691.66	1114.7	35.566	818.05	1122.4	49.014	55.804	0	0	-12.14	10.168	-22.267	-11.481	6.8704	-3.6971	20.324	9.3213	-5.2693	6.4713	-1.943	-2.1592	1510
10.41	1042	78	NaN	7.9404	19.759	12.26	-182.53	9.7029	6.425	4.9344	-691.71	1114.7	35.525	818	1122.4	49.729	55.927	0	0	-12.035	10.057	-22.267	-11.48	6.7796	-3.6896	20.051	9.4108	-5.2557	6.3676	-2.2163	-2.0695	1510
10.42	1043	78	NaN	7.8628	19.46	12.279	-182.51	9.7754	6.4066	4.8558	-691.77	1114.6	35.369	818	1122.3	51.237	55.945	0	0	-11.968	9.9854	-22.267	-11.48	6.705	-3.6716	19.752	9.4834	-5.2631	6.3138	-2.5148	-1.9966	1510.1
10.43	1044	78	NaN	7.7818	19.144	12.263	-182.51	9.8412	6.3985	4.8559	-691.83	1114.6	35.246	818.01	1122.3	48.799	55.547	0	0	-11.975	9.9923	-22.267	-11.48	6.6287	-3.6582	19.435	9.5497	-5.3458	6.3341	-2.8315	-1.9303	1510.2
10.44	1045	78	NaN	7.7017	18.755	12.204	-182.51	9.9004	6.395	4.9734	-691.86	1114.5	35.117	818.07	1122.2	48.361	54.861	0	0	-11.969	9.9865	-22.266	-11.479	6.558	-3.6535	19.046	9.6094	-5.411	6.333	-3.22	-1.8696	1510.3
10.45	1046	78	NaN	7.635	18.33	12.127	-182.52	9.9487	6.3891	5.1496	-691.85	1114.4	34.96	818.19	1122.1	50.033	54.605	0	0	-11.942	9.9576	-22.265	-11.478	6.5041	-3.6553	18.621	9.6578	-5.4379	6.3022	-3.6438	-1.8201	1510.4
10.46	1047	78	NaN	7.59	18.063	12.094	-182.53	9.9892	6.4142	5.1975	-691.77	1114.4	34.901	818.27	1122	49.239	57.291	0	0	-11.795	9.8012	-22.265	-11.478	6.4631	-3.6587	18.353	9.6995	-5.3322	6.1425	-3.9121	-1.7785	1510.4
10.47	1048	78	NaN	7.5335	17.743	11.993	-182.55	10.066	6.3393	5.3883	-691.61	1114.3	34.525	818.36	1122	49.777	55.042	0	0	-11.659	9.6553	-22.265	-11.478	6.4281	-3.6549	18.036	9.7732	-5.2305	6.0005	-4.2291	-1.7049	1510.3
10.48	1049	78	NaN	7.5046	17.589	11.993	-182.55	10.104	6.3071	5.2931	-691.34	1114.3	34.279	818.46	1122	48.316	55.804	0	0	-11.6	9.5927	-22.265	-11.479	6.4047	-3.6508	17.881	9.8127	-5.195	5.9419	-4.3844	-1.6659	1510.1
10.49	1050	78	NaN	7.4884	17.493	11.997	-182.56	10.147	6.31	5.1831	-691.05	1114.4	34.143	818.56	1122	48.864	55.802	0	0	-11.51	9.497	-22.265	-11.479	6.3894	-3.658	17.783	9.8565	-5.1207	5.839	-4.4821	-1.6223	1509.9
10.5	1051	78	NaN	7.4772	17.423	11.999	-182.56	10.198	6.352	5.0653	-690.78	1114.4	34.122	818.65	1122	49.133	55.112	0	0	-11.389	9.3678	-22.265	-11.479	6.3744	-3.6602	17.713	9.908	-5.0145	5.7076	-4.5526	-1.5707	1509.7
10.51	1052	78	NaN	7.4822	17.371	11.982	-182.55	10.272	6.4091	4.9731	-690.5	1114.4	34.134	818.72	1122	50.268	53.825	0	0	-11.343	9.3191	-22.266	-11.479	6.3753	-3.6527	17.662	9.9822	-4.9679	5.6663	-4.6041	-1.4967	1509.5
10.52	1053	78	NaN	7.516	17.344	11.925	-182.54	10.378	6.4374	4.9555	-690.21	1114.4	34.058	818.77	1122.1	49.039	57.07	0	0	-11.287	9.2589	-22.266	-11.479	6.4111	-3.6425	17.637	10.086	-4.8756	5.6164	-4.629	-1.3932	1509.3
10.53	1054	78	NaN	7.5491	17.367	11.89	-182.53	10.446	6.4064	4.9105	-690.07	1114.4	33.897	818.82	1122.2	48.499	57.58	0	0	-11.176	9.1402	-22.266	-11.479	6.4486	-3.6274	17.662	10.151	-4.7269	5.5128	-4.6042	-1.3277	1509.2
10.54	1055	78	NaN	7.6068	17.425	11.852	-182.54	10.509	6.4616	4.8907	-689.97	1114.4	34.029	818.88	1122.2	47.913	54.147	0	0	-11.139	9.1018	-22.266	-11.479	6.5005	-3.6443	17.72	10.214	-4.639	5.4574	-4.546	-1.2652	1509.1
10.55	1056	78	NaN	7.6793	17.54	11.792	-182.54	10.596	6.4079	4.9704	-689.84	1114.5	33.849	818.88	1122.2	48.718	56.056	0	0	-11.142	9.1045	-22.266	-11.48	6.5827	-3.6375	17.834	10.302	-4.5593	5.4671	-4.4319	-1.1778	1509
10.56	1057	78	NaN	7.7465	17.677	11.765	-182.56	10.686	6.3203	4.9708	-689.76	1114.5	33.606	818.88	1122.3	48.961	54.314	0	0	-11.195	9.161	-22.266	-11.479	6.6591	-3.6465	17.971	10.393	-4.5359	5.5145	-4.2946	-1.0859	1508.9
10.57	1058	78	NaN	7.8248	17.887	11.754	-182.59	10.776	6.2441	4.9229	-689.72	1114.6	33.412	818.89	1122.3	48.555	55.151	0	0	-11.275	9.246	-22.264	-11.478	6.7429	-3.6742	18.178	10.485	-4.5318	5.5718	-4.0861	-0.99283	1508.9
10.58	1059	78	NaN	7.9164	18.158	11.727	-182.63	10.855	6.2045	4.9238	-689.73	1114.7	33.314	818.92	1122.3	49.571	56.345	0	0	-11.268	9.239	-22.265	-11.478	6.8383	-3.7073	18.446	10.567	-4.4299	5.5317	-3.819	-0.91141	1508.9
10.59	1060	78	NaN	7.9846	18.357	11.688	-182.66	10.897	6.2111	5	-689.82	1114.8	33.335	818.96	1122.3	48.507	55.06	0	0	-11.279	9.2508	-22.265	-11.478	6.9087	-3.7383	18.642	10.612	-4.3705	5.5126	-3.6226	-0.86613	1509.1
10.6	1061	78	NaN	8.067	18.547	11.671	-182.7	10.94	6.1705	5.0197	-689.94	1114.8	33.221	818.97	1122.3	49.609	54.964	0	0	-11.315	9.2892	-22.263	-11.476	6.9963	-3.7691	18.83	10.657	-4.319	5.5201	-3.4333	-0.819	1509.2
10.61	1062	78	NaN	8.1542	18.792	11.734	-182.74	11.02	6.0674	4.737	-690.16	1115	32.877	818.89	1122.2	48.544	54.976	0	0	-11.406	9.3865	-22.267	-11.48	7.0859	-3.8083	19.068	10.744	-4.3205	5.5782	-3.1987	-0.73586	1509.3
10.62	1063	78	NaN	8.1798	18.941	11.758	-182.77	11.061	6.0719	4.5548	-690.39	1115.1	32.831	818.85	1122.2	49.39	55.463	0	0	-11.522	9.5094	-22.272	-11.486	7.1065	-3.8472	19.211	10.791	-4.4152	5.6622	-3.0615	-0.69444	1509.5
10.63	1064	78	NaN	8.1616	19.03	11.811	-182.8	11.092	6.0614	4.2739	-690.6	1115.2	32.743	818.79	1122.1	50.342	56.81	0	0	-11.682	9.6799	-22.278	-11.491	7.081	-3.884	19.293	10.828	-4.6006	5.7959	-2.9844	-0.66291	1509.7
10.64	1065	78	NaN	8.1391	19.076	11.865	-182.83	11.117	6.0475	3.9933	-690.82	1115.3	32.646	818.7	1122.1	50.848	57.038	0	0	-11.841	9.8504	-22.283	-11.497	7.0517	-3.9168	19.333	10.86	-4.7897	5.9335	-2.9507	-0.63639	1509.8
10.65	1066	78	NaN	8.1388	19.06	11.84	-182.85	11.117	6.1096	3.9852	-691.09	1115.4	32.763	818.62	1122	50.486	56.238	0	0	-12.001	10.021	-22.289	-11.502	7.0468	-3.9413	19.311	10.866	-4.9546	6.0796	-2.9779	-0.63677	1510
10.66	1067	78	NaN	8.1334	18.991	11.79	-182.86	11.103	6.0745	4.0636	-691.38	1115.4	32.615	818.52	1121.9	48.276	57.216	0	0	-12.161	10.191	-22.295	-11.508	7.0501	-3.9482	19.239	10.855	-5.1111	6.2432	-3.0551	-0.65322	1510.2
10.67	1068	78	NaN	8.0951	18.793	11.724	-182.9	11.031	6.0579	4.1761	-691.81	1115.4	32.497	818.46	1121.8	50.334	55.01	0	0	-12.321	10.362	-22.3	-11.514	7.0209	-3.9752	19.038	10.786	-5.3002	6.3867	-3.2618	-0.72769	1510.6
10.68	1069	78	NaN	8.089	18.598	11.606	-182.93	10.97	6.1076	4.5272	-692.14	1115.3	32.582	818.4	1121.8	48.477	54.337	0	0	-12.32	10.361	-22.302	-11.515	7.025	-3.9921	18.844	10.724	-5.2953	6.369	-3.4576	-0.79133	1510.8
10.69	1070	78	NaN	8.0697	18.424	11.555	-182.97	10.908	6.0881	4.6733	-692.36	1115.2	32.47	818.35	1121.8	49.412	55.174	0	0	-12.336	10.378	-22.303	-11.516	7.0156	-4.0223	18.671	10.661	-5.3202	6.3553	-3.6318	-0.85527	1511
10.7	1071	78	NaN	8.0409	18.253	11.547	-183.03	10.839	6.0467	4.6809	-692.48	1115.2	32.255	818.3	1121.7	48.207	55.282	0	0	-12.401	10.447	-22.302	-11.515	6.9953	-4.0767	18.501	10.591	-5.406	6.3707	-3.8007	-0.92467	1511
10.71	1072	78	NaN	8.0224	18.105	11.529	-183.1	10.78	6.0381	4.7141	-692.53	1115.1	32.085	818.22	1121.7	50.298	54.914	0	0	-12.476	10.527	-22.301	-11.514	6.9844	-4.1416	18.354	10.53	-5.4917	6.3856	-3.9462	-0.98392	1511
10.72	1073	78	NaN	8.0206	18.051	11.513	-183.16	10.769	6.0226	4.7399	-692.5	1115.1	31.891	818.13	1121.7	49.961	58.295	0	0	-12.555	10.611	-22.299	-11.513	6.9909	-4.1862	18.303	10.518	-5.5636	6.4246	-3.9967	-0.99456	1510.9
10.73	1074	78	NaN	8.0097	18.042	11.544	-183.22	10.781	6.0421	4.6277	-692.44	1115	31.786	818.05	1121.7	49.071	56.053	0	0	-12.591	10.65	-22.298	-11.511	6.9796	-4.2476	18.294	10.529	-5.6118	6.4025	-4.0036	-0.98217	1510.8
10.74	1075	78	NaN	8.0088	18.088	11.58	-183.28	10.814	6.0611	4.5363	-692.34	1115	31.636	817.93	1121.6	48.609	55.494	0	0	-12.612	10.672	-22.296	-11.509	6.9808	-4.3051	18.34	10.562	-5.6314	6.3672	-3.9553	-0.94686	1510.5
10.75	1076	78	NaN	8.0216	18.173	11.632	-183.33	10.876	6.0313	4.424	-692.22	1115	31.28	817.74	1121.6	50.407	56.346	0	0	-12.645	10.707	-22.294	-11.507	7.0026	-4.3478	18.425	10.625	-5.6423	6.3594	-3.8691	-0.88258	1510.2
10.76	1077	78	NaN	8.0484	18.271	11.674	-183.37	10.949	6.0729	4.358	-692.14	1115	31.075	817.56	1121.6	49.015	55.025	0	0	-12.645	10.707	-22.292	-11.505	7.0346	-4.382	18.522	10.698	-5.6101	6.3249	-3.7702	-0.80737	1510
10.77	1078	78	NaN	8.0917	18.38	11.7	-183.38	11.036	6.2029	4.367	-692.16	1114.9	31.037	817.36	1121.5	49.065	56.464	0	0	-12.609	10.669	-22.29	-11.503	7.0795	-4.3917	18.631	10.786	-5.5291	6.2769	-3.6591	-0.71738	1509.8
10.78	1079	78	NaN	8.1502	18.504	11.718	-183.36	11.141	6.3503	4.4309	-692.27	1114.9	30.984	817.11	1121.5	47.932	57.565	0	0	-12.658	10.721	-22.287	-11.501	7.1424	-4.3645	18.755	10.89	-5.5153	6.3563	-3.5325	-0.61043	1509.6
10.79	1080	78	NaN	8.2079	18.599	11.724	-183.34	11.202	6.4876	4.5194	-692.4	1114.9	31.104	816.91	1121.5	48.998	55.837	0	0	-12.718	10.785	-22.285	-11.498	7.1988	-4.3512	18.848	10.953	-5.5191	6.4338	-3.4366	-0.54562	1509.6
10.8	1081	78	NaN	8.2753	18.709	11.715	-183.31	11.222	6.5362	4.719	-692.69	1114.8	30.992	816.72	1121.4	49.219	55.113	0	0	-12.773	10.844	-22.283	-11.497	7.2781	-4.3116	18.958	10.972	-5.4948	6.5321	-3.3247	-0.52472	1509.7
10.81	1082	78	NaN	8.2766	18.778	11.869	-183.3	11.21	6.5698	4.2994	-692.76	1114.9	30.995	816.64	1121.4	49.884	54.709	0	0	-12.797	10.869	-22.281	-11.494	7.2633	-4.317	19.023	10.965	-5.5337	6.5524	-3.2579	-0.52933	1509.7
10.82	1083	78	NaN	8.3	18.867	11.986	-183.3	11.155	6.5554	4.0418	-692.9	1115	30.875	816.5	1121.3	48.115	56.115	0	0	-12.722	10.789	-22.278	-11.491	7.2816	-4.3153	19.106	10.915	-5.4403	6.474	-3.1715	-0.57586	1509.7
10.83	1084	78	NaN	8.3385	18.938	12.028	-183.3	11.055	6.5447	4.0232	-693.12	1115.1	30.779	816.36	1121.3	48.331	57.258	0	0	-12.755	10.824	-22.275	-11.488	7.3231	-4.3141	19.173	10.819	-5.4317	6.5102	-3.1016	-0.66901	1509.7
10.84	1085	78	NaN	8.3665	18.959	12.029	-183.31	10.942	6.5439	4.0743	-693.31	1115.1	30.745	816.29	1121.3	48.302	56.464	0	0	-12.851	10.927	-22.272	-11.486	7.3544	-4.3198	19.192	10.708	-5.4966	6.6072	-3.0801	-0.77762	1509.8
10.85	1086	78	NaN	8.3887	18.955	12.025	-183.31	10.852	6.4706	4.1168	-693.44	1115.1	30.514	816.24	1121.3	49.466	55.872	0	0	-12.776	10.847	-22.271	-11.485	7.387	-4.3085	19.189	10.618	-5.3888	6.5383	-3.0827	-0.86641	1509.9
10.86	1087	78	NaN	8.4183	18.941	11.993	-183.31	10.574	6.3707	4.2605	-693.74	1115.1	30.172	816.13	1121.3	49.265	55.551	0	0	-12.75	10.819	-22.27	-11.484	7.4351	-4.2957	19.174	10.341	-5.3148	6.5235	-3.0967	-1.1428	1510.1
10.87	1088	78	NaN	8.4273	18.932	11.986	-183.32	10.471	6.3764	4.3041	-693.84	1115.2	30.157	816.07	1121.3	48.762	54.773	0	0	-12.799	10.872	-22.269	-11.482	7.4463	-4.3027	19.165	10.238	-5.3527	6.5689	-3.1042	-1.2438	1510.1
10.88	1089	78	NaN	8.417	18.916	12.02	-183.35	10.258	6.4815	4.1933	-693.93	1115.2	30.378	816.09	1121.3	49.204	55.15	0	0	-12.842	10.918	-22.268	-11.481	7.4236	-4.34	19.145	10.028	-5.4187	6.5777	-3.1227	-1.4529	1510.3
10.89	1090	78	NaN	8.4011	18.898	12.048	-183.36	10.043	6.5129	4.0978	-694	1115.3	30.347	816.02	1121.3	48.468	55.711	0	0	-12.884	10.962	-22.268	-11.481	7.4053	-4.3582	19.124	9.8169	-5.4788	6.604	-3.1434	-1.664	1510.3
10.9	1091	78	NaN	8.3855	18.878	12.068	-183.37	9.8641	6.4994	4.016	-694.03	1115.4	30.165	815.89	1121.3	49.108	53.157	0	0	-12.834	10.909	-22.267	-11.48	7.3933	-4.3593	19.1	9.6415	-5.441	6.5499	-3.1666	-1.8387	1510.2
10.91	1092	78	NaN	8.3702	18.846	12.082	-183.38	9.6818	6.569	3.9235	-694.04	1115.5	30.206	815.76	1121.3	48.784	55.861	0	0	-12.77	10.84	-22.266	-11.48	7.3729	-4.3737	19.065	9.4626	-5.3969	6.4667	-3.2011	-2.017	1510
10.92	1093	78	NaN	8.3592	18.796	11.993	-183.4	9.493	6.6715	4.1225	-694.09	1115.5	30.293	815.54	1121.2	49.266	54.921	0	0	-12.786	10.858	-22.265	-11.479	7.3661	-4.389	19.012	9.2766	-5.4201	6.4688	-3.2533	-2.2022	1509.9
10.93	1094	78	NaN	8.352	18.772	11.977	-183.41	9.3765	6.7516	4.1157	-694.09	1115.6	30.367	815.47	1121.2	48.758	53.717	0	0	-12.771	10.842	-22.264	-11.477	7.3558	-4.4087	18.987	9.1618	-5.4152	6.4328	-3.2769	-2.3156	1509.8
10.94	1095	78	NaN	8.3446	18.772	11.966	-183.43	9.2671	6.7978	4.1176	-694.03	1115.6	30.35	815.43	1121.2	49.368	55.568	0	0	-12.728	10.796	-22.262	-11.476	7.349	-4.4287	18.983	9.0553	-5.3791	6.3673	-3.2787	-2.4203	1509.7
10.95	1096	78	NaN	8.3215	18.805	12.01	-183.46	9.168	6.8807	3.9483	-693.88	1115.7	30.414	815.41	1121.1	49.212	56.856	0	0	-12.67	10.734	-22.262	-11.475	7.317	-4.4691	19.011	8.9623	-5.3535	6.2654	-3.2508	-2.5127	1509.5
10.96	1097	78	NaN	8.2944	18.848	12.066	-183.49	9.1017	6.9593	3.7503	-693.73	1115.8	30.495	815.42	1121.1	50.168	55.432	0	0	-12.625	10.686	-22.262	-11.475	7.2791	-4.5083	19.047	8.9024	-5.3462	6.178	-3.2146	-2.5727	1509.4
10.97	1098	78	NaN	8.276	18.878	12.094	-183.51	9.0781	7.0158	3.6503	-693.64	1115.8	30.572	815.45	1121	49.02	54.687	0	0	-12.61	10.67	-22.263	-11.476	7.254	-4.5342	19.073	8.8833	-5.3557	6.1354	-3.1902	-2.5932	1509.3
10.98	1099	78	NaN	8.2679	18.899	12.104	-183.53	9.0832	7.0949	3.6121	-693.57	1115.9	30.734	815.47	1120.9	49.492	55.938	0	0	-12.585	10.643	-22.264	-11.477	7.2382	-4.5599	19.09	8.8925	-5.3468	6.0834	-3.174	-2.5849	1509.3
10.99	1100	78	NaN	8.2777	18.93	12.071	-183.53	9.1211	7.1012	3.7247	-693.51	1115.9	30.726	815.47	1120.8	49.5	54.438	0	0	-12.539	10.595	-22.264	-11.478	7.2526	-4.5542	19.117	8.9348	-5.2868	6.0405	-3.1476	-2.5427	1509.2
11	1101	78	NaN	8.2762	18.946	12.076	-183.53	9.2454	7.1164	3.7019	-693.47	1115.9	30.799	815.43	1120.7	49.25	54.433	0	0	-12.523	10.577	-22.264	-11.477	7.2474	-4.5615	19.129	9.0624	-5.2751	6.0152	-3.1349	-2.4148	1509.1
11.01	1102	78	NaN	8.2743	18.973	12.088	-183.54	9.352	7.1041	3.6768	-693.41	1115.9	30.821	815.4	1120.7	49.96	54.643	0	0	-12.517	10.571	-22.264	-11.477	7.2437	-4.5708	19.153	9.1718	-5.2734	6	-3.1107	-2.3052	1509.1
11.02	1103	78	NaN	8.2638	19.025	12.113	-183.55	9.4558	7.0872	3.6272	-693.32	1115.9	30.887	815.44	1120.6	47.401	55.343	0	0	-12.484	10.536	-22.264	-11.477	7.2287	-4.5878	19.201	9.2795	-5.2556	5.9481	-3.0624	-2.1977	1509
11.03	1104	78	NaN	8.2523	19.085	12.145	-183.58	9.5687	7.0284	3.5683	-693.22	1116	30.876	815.48	1120.5	49.467	56.556	0	0	-12.444	10.493	-22.264	-11.478	7.2153	-4.6127	19.258	9.3958	-5.2287	5.8802	-3.0063	-2.0819	1509
11.04	1105	78	NaN	8.2515	19.126	12.162	-183.61	9.6815	6.9201	3.5559	-693.17	1116	30.732	815.44	1120.6	50.602	55.906	0	0	-12.395	10.441	-22.265	-11.478	7.2195	-4.6454	19.299	9.5088	-5.1756	5.7953	-2.966	-1.9696	1508.9
11.05	1106	78	NaN	8.2529	19.16	12.143	-183.66	9.7643	6.9291	3.645	-693.15	1116	30.931	815.49	1120.6	49.052	54.669	0	0	-12.381	10.426	-22.265	-11.479	7.2167	-4.6966	19.332	9.5919	-5.1643	5.7292	-2.9332	-1.8869	1508.9
11.06	1107	78	NaN	8.2547	19.183	12.14	-183.68	9.8796	6.8964	3.6887	-693.15	1116	30.993	815.44	1120.6	49.294	54.956	0	0	-12.373	10.417	-22.266	-11.479	7.2178	-4.7204	19.357	9.7056	-5.1554	5.6971	-2.9087	-1.7735	1508.8
11.07	1108	78	NaN	8.2385	19.233	12.153	-183.73	10.049	6.7955	3.6968	-693.11	1116.1	30.94	815.37	1120.7	48.261	53.85	0	0	-12.339	10.381	-22.266	-11.479	7.2038	-4.7635	19.408	9.8744	-5.1356	5.6179	-2.8577	-1.6047	1508.7
11.08	1109	78	NaN	8.2188	19.274	12.156	-183.76	10.189	6.7301	3.7384	-693.09	1116.1	30.943	815.29	1120.7	49.151	56.206	0	0	-12.3	10.339	-22.266	-11.479	7.1855	-4.7942	19.449	10.014	-5.1146	5.5453	-2.8172	-1.4655	1508.6
11.09	1110	78	NaN	8.1936	19.307	12.163	-183.78	10.309	6.6554	3.7718	-693.09	1116.2	30.881	815.19	1120.8	50.171	57.782	0	0	-12.261	10.298	-22.267	-11.48	7.1639	-4.8063	19.481	10.135	-5.0969	5.4913	-2.7853	-1.3448	1508.5
11.1	1111	78	NaN	8.1496	19.335	12.175	-183.78	10.447	6.5662	3.7947	-693.12	1116.2	30.775	815.04	1120.8	48.491	55.191	0	0	-12.214	10.247	-22.268	-11.481	7.1247	-4.8066	19.508	10.274	-5.0889	5.4407	-2.7602	-1.2073	1508.4
11.11	1112	78	NaN	8.0757	19.346	12.167	-183.78	10.609	6.5392	3.8746	-693.24	1116.3	30.839	814.83	1120.8	50.135	55.801	0	0	-12.161	10.192	-22.27	-11.483	7.0513	-4.8015	19.517	10.438	-5.11	5.3901	-2.7529	-1.0452	1508.3
11.12	1113	78	NaN	8.0151	19.347	12.163	-183.75	10.712	6.4827	3.9313	-693.32	1116.4	30.747	814.67	1120.8	48.577	55.387	0	0	-12.103	10.129	-22.273	-11.486	6.9963	-4.7688	19.517	10.541	-5.1063	5.3601	-2.7556	-0.94502	1508.2
11.13	1114	78	NaN	7.9412	19.351	12.148	-183.71	10.798	6.4447	4.0109	-693.41	1116.4	30.707	814.53	1120.8	48.026	55.422	0	0	-12.073	10.097	-22.276	-11.489	6.927	-4.7198	19.519	10.63	-5.1459	5.3773	-2.7566	-0.85984	1508.2
11.14	1115	78	NaN	7.8563	19.365	12.16	-183.66	10.854	6.462	4.0338	-693.51	1116.5	30.799	814.41	1120.8	48.386	56.07	0	0	-12.091	10.117	-22.279	-11.492	6.8394	-4.6723	19.529	10.69	-5.2518	5.4444	-2.7494	-0.80227	1508.2
11.15	1116	78	NaN	7.7476	19.386	12.191	-183.53	11.016	6.5697	3.9964	-693.62	1116.6	31.211	813.99	1120.7	48.483	55.801	0	0	-12.138	10.167	-22.282	-11.496	6.7134	-4.5649	19.543	10.859	-5.4246	5.6018	-2.7397	-0.63688	1507.9
11.16	1117	78	NaN	7.5768	19.43	12.228	-183.38	11.201	6.6571	3.9561	-693.76	1116.7	31.586	813.49	1120.6	49.602	56.364	0	0	-12.235	10.27	-22.288	-11.501	6.5266	-4.43	19.578	11.054	-5.708	5.8397	-2.7101	-0.44769	1507.5
11.17	1118	78	NaN	7.3385	19.504	12.265	-183.29	11.277	6.6184	3.9612	-693.93	1116.9	31.541	813.31	1120.6	48.752	53.149	0	0	-12.331	10.373	-22.293	-11.507	6.2901	-4.3372	19.643	11.138	-6.041	6.0354	-2.6501	-0.36913	1507.5
11.18	1119	78	NaN	7.1309	19.564	12.299	-183.24	11.342	6.5676	3.9661	-694.09	1117	31.449	813.15	1120.5	49.813	55.437	0	0	-12.428	10.475	-22.299	-11.512	6.0862	-4.2846	19.696	11.21	-6.3414	6.1909	-2.6031	-0.30237	1507.5
11.19	1120	78	NaN	6.9212	19.646	12.309	-183.19	11.403	6.5022	4.0945	-694.23	1117.2	31.298	813	1120.5	48.532	56.935	0	0	-12.524	10.578	-22.304	-11.518	5.8872	-4.2281	19.772	11.278	-6.637	6.3503	-2.5325	-0.24006	1507.5
11.2	1121	78	NaN	6.6847	19.737	12.355	-183.16	11.463	6.5087	4.1384	-694.4	1117.4	31.354	812.87	1120.5	47.334	56.201	0	0	-12.621	10.681	-22.31	-11.523	5.6503	-4.1978	19.854	11.345	-6.9704	6.4836	-2.4553	-0.1777	1507.5
11.21	1122	78	NaN	6.4049	19.829	12.459	-183.13	11.539	6.5012	4.0116	-694.6	1117.6	31.35	812.68	1120.4	49.076	55.327	0	0	-12.717	10.784	-22.315	-11.528	5.3658	-4.1723	19.937	11.43	-7.3514	6.612	-2.3777	-0.098016	1507.5
11.22	1123	78	NaN	6.1012	19.928	12.601	-183.1	11.613	6.4982	3.7842	-694.81	1117.8	31.342	812.5	1120.4	49.654	56.012	0	0	-12.814	10.887	-22.321	-11.534	5.0538	-4.1501	20.027	11.514	-7.76	6.7372	-2.2932	-0.019695	1507.6
11.23	1124	78	NaN	5.7416	20.048	12.759	-183.08	11.683	6.522	3.5674	-695.09	1118.1	31.41	812.34	1120.4	48.413	58.343	0	0	-12.91	10.99	-22.326	-11.539	4.6835	-4.1338	20.136	11.594	-8.2268	6.8564	-2.1896	0.054814	1507.7
11.24	1125	78	NaN	5.2776	20.191	12.921	-183.06	11.766	6.5543	3.4486	-695.58	1118.4	31.512	812.14	1120.5	51.218	54.574	0	0	-12.854	10.93	-22.329	-11.542	4.2113	-4.1242	20.268	11.689	-8.6426	6.8059	-2.0606	0.14642	1508
11.25	1126	78	NaN	4.9627	20.298	13.029	-183.06	11.825	6.5496	3.4851	-695.97	1118.7	31.516	811.99	1120.5	50.298	54.224	0	0	-12.78	10.851	-22.332	-11.545	3.8978	-4.12	20.368	11.755	-8.882	6.7311	-1.9635	0.20949	1508.2
11.26	1127	78	NaN	4.6237	20.444	13.162	-183.06	11.876	6.4895	3.457	-696.38	1119	31.368	811.86	1120.6	48.073	53.399	0	0	-12.706	10.772	-22.334	-11.548	3.5636	-4.1206	20.504	11.817	-9.1421	6.6514	-1.8308	0.26892	1508.5
11.27	1128	78	NaN	4.3085	20.599	13.298	-183.07	11.955	6.4696	3.4786	-696.82	1119.3	31.354	811.68	1120.6	49.224	55.268	0	0	-12.632	10.693	-22.337	-11.55	3.2499	-4.1299	20.648	11.905	-9.3817	6.5631	-1.6889	0.35444	1508.8
11.28	1129	78	NaN	3.9929	20.767	13.46	-183.09	12.029	6.4586	3.4322	-697.27	1119.6	31.374	811.51	1120.6	50.169	55.264	0	0	-12.554	10.611	-22.34	-11.553	2.9319	-4.1486	20.806	11.99	-9.6224	6.4619	-1.5337	0.43684	1509
11.29	1130	78	NaN	3.6093	20.983	13.692	-183.11	12.101	6.4142	3.2902	-697.88	1120	31.312	811.33	1120.6	49.589	55.483	0	0	-12.424	10.471	-22.344	-11.558	2.5456	-4.1762	21.008	12.076	-9.8782	6.2952	-1.3357	0.51854	1509.5
11.3	1131	78	NaN	3.1697	21.25	13.981	-183.14	12.175	6.3449	3.1173	-698.65	1120.5	31.189	811.11	1120.6	50.362	54.51	0	0	-12.343	10.385	-22.347	-11.561	2.1045	-4.2077	21.256	12.169	-10.238	6.1772	-1.0917	0.60784	1510
11.31	1132	78	NaN	2.8821	21.467	14.187	-183.16	12.22	6.3545	3.0123	-699.16	1120.8	31.246	810.96	1120.6	49.208	56.089	0	0	-12.324	10.365	-22.349	-11.563	1.811	-4.2303	21.459	12.229	-10.513	6.1352	-0.89063	0.66589	1510.4
11.32	1133	78	NaN	2.5832	21.649	14.377	-183.17	12.261	6.3264	2.9157	-699.83	1121.2	31.168	810.81	1120.6	50.382	55.765	0	0	-12.296	10.335	-22.352	-11.566	1.5118	-4.2367	21.627	12.283	-10.784	6.0985	-0.72493	0.71684	1510.9
11.33	1134	78	NaN	2.3013	21.825	14.553	-183.17	12.293	6.2959	2.8476	-700.54	1121.5	31.071	810.67	1120.6	50.127	54.773	0	0	-12.254	10.29	-22.357	-11.57	1.2314	-4.2411	21.791	12.328	-11.022	6.0488	-0.56576	0.7576	1511.5
11.34	1135	78	NaN	1.9712	22.039	14.745	-183.16	12.335	6.325	2.9418	-701.54	1122	31.108	810.49	1120.6	48.602	54.249	0	0	-12.174	10.205	-22.36	-11.573	0.904	-4.2266	21.986	12.389	-11.27	5.9783	-0.37349	0.81575	1512.3
11.35	1136	78	NaN	1.6899	22.216	14.919	-183.14	12.377	6.3802	3.0674	-702.55	1122.4	31.207	810.29	1120.6	48.925	55.615	0	0	-12.092	10.118	-22.362	-11.575	0.6243	-4.2034	22.145	12.448	-11.468	5.9147	-0.2173	0.8726	1513.1
11.36	1137	78	NaN	1.4944	22.327	15.051	-183.11	12.404	6.4178	3.174	-703.44	1122.8	31.257	810.14	1120.5	48.667	55.917	0	0	-12.04	10.062	-22.365	-11.579	0.43143	-4.1777	22.243	12.488	-11.609	5.8847	-0.12282	0.90941	1513.8
11.37	1138	78	NaN	1.3117	22.424	15.163	-183.09	12.416	6.4349	3.3284	-704.38	1123.1	31.24	810.03	1120.6	48.474	53.1	0	0	-11.959	9.9759	-22.369	-11.583	0.25581	-4.1453	22.33	12.51	-11.703	5.8306	-0.039345	0.92775	1514.7
11.38	1139	78	NaN	1.121	22.529	15.335	-183.05	12.433	6.5218	3.2974	-705.35	1123.4	31.425	809.9	1120.6	49.244	55.685	0	0	-11.858	9.8676	-22.374	-11.587	0.057507	-4.1159	22.421	12.541	-11.8	5.7517	0.047042	0.9545	1515.5
11.39	1140	78	NaN	0.85734	22.682	15.599	-182.98	12.443	6.5579	3.1635	-706.82	1124	31.45	809.68	1120.6	48.347	54.398	0	0	-11.763	9.767	-22.374	-11.587	-0.21126	-4.0534	22.552	12.574	-11.975	5.7137	0.17812	0.98664	1516.8
11.4	1141	78	NaN	0.6797	22.763	15.752	-182.94	12.438	6.6002	3.1925	-708	1124.4	31.528	809.57	1120.6	50.799	56.629	0	0	-11.669	9.6667	-22.374	-11.587	-0.38998	-4.0082	22.62	12.581	-12.059	5.6584	0.24584	0.99427	1517.8
11.41	1142	78	NaN	0.50689	22.819	15.926	-182.88	12.417	6.6239	3.2301	-709.47	1124.8	31.581	809.47	1120.6	49.705	57.417	0	0	-11.537	9.5261	-22.376	-11.589	-0.56238	-3.9539	22.661	12.576	-12.1	5.5721	0.28466	0.98625	1519.2
11.42	1143	78	NaN	0.34487	22.859	16.098	-182.83	12.385	6.6104	3.2398	-711.01	1125.2	31.55	809.4	1120.6	47.936	56.546	0	0	-11.43	9.4118	-22.378	-11.592	-0.72185	-3.8977	22.685	12.559	-12.152	5.5141	0.3064	0.96756	1520.7
11.43	1144	78	NaN	0.22972	22.871	16.193	-182.8	12.353	6.5716	3.2734	-712.23	1125.6	31.472	809.36	1120.6	48.179	55.121	0	0	-11.375	9.3526	-22.38	-11.593	-0.83198	-3.8581	22.685	12.539	-12.207	5.4946	0.30571	0.94572	1521.9
11.44	1145	78	NaN	0.13015	22.871	16.245	-182.77	12.347	6.5618	3.3749	-713.43	1125.9	31.504	809.29	1120.7	48.022	54.745	0	0	-11.241	9.2095	-22.381	-11.595	-0.92816	-3.828	22.675	12.543	-12.169	5.3816	0.29416	0.94805	1523
11.45	1146	78	NaN	0.054986	22.879	16.234	-182.75	12.342	6.5788	3.7335	-714.68	1126.1	31.599	809.22	1120.7	48.863	56.271	0	0	-11.089	9.0483	-22.383	-11.596	-0.9926	-3.798	22.674	12.547	-12.082	5.2503	0.29131	0.95049	1524.2
11.46	1147	78	NaN	-0.075413	22.883	16.357	-182.73	12.331	6.5395	3.7563	-716.54	1126.6	31.545	809.18	1120.7	48.868	55.633	0	0	-11.037	8.9925	-22.384	-11.598	-1.1189	-3.7716	22.662	12.552	-12.156	5.2209	0.27778	0.95397	1526
11.47	1148	78	NaN	-0.14941	22.918	16.461	-182.72	12.326	6.5615	3.7643	-717.97	1127.1	31.647	809.16	1120.8	50.021	58.08	0	0	-10.949	8.8989	-22.383	-11.597	-1.1954	-3.7636	22.681	12.562	-12.145	5.1354	0.29795	0.96582	1527.4
11.48	1149	78	NaN	-0.23186	22.95	16.578	-182.71	12.338	6.5737	3.7549	-719.91	1127.6	31.729	809.17	1120.8	50.329	54.75	0	0	-10.827	8.7686	-22.379	-11.593	-1.2799	-3.7607	22.696	12.592	-12.107	5.0078	0.31611	0.99924	1529.4
11.49	1150	78	NaN	-0.33026	22.97	16.696	-182.71	12.361	6.5578	3.7636	-722.23	1128.2	31.738	809.2	1120.9	50.957	57.544	0	0	-10.705	8.6382	-22.376	-11.589	-1.3768	-3.7573	22.698	12.633	-12.082	4.8809	0.32259	1.0441	1531.7
11.5	1151	78	NaN	-0.37006	23.001	16.731	-182.71	12.382	6.577	3.9112	-723.58	1128.5	31.82	809.22	1120.9	48.967	54.975	0	0	-10.583	8.5079	-22.372	-11.585	-1.4132	-3.7564	22.72	12.664	-11.996	4.7515	0.34777	1.0787	1533.1
11.51	1152	78	NaN	-0.40193	23.012	16.723	-182.7	12.418	6.5642	4.1302	-724.96	1128.7	31.803	809.19	1121	49	55.148	0	0	-10.46	8.3775	-22.368	-11.581	-1.4353	-3.7296	22.724	12.706	-11.896	4.6479	0.35608	1.1249	1534.4
11.52	1153	78	NaN	-0.44028	23.067	16.831	-182.69	12.434	6.5113	3.9851	-726.35	1129	31.692	809.28	1121.1	49.273	55.657	0	0	-10.338	8.2472	-22.364	-11.578	-1.4739	-3.7206	22.77	12.732	-11.812	4.5266	0.40563	1.1542	1535.9
11.53	1154	78	NaN	-0.48451	23.155	16.925	-182.68	12.441	6.5288	3.8898	-727.7	1129.4	31.777	809.36	1121.1	50.338	54.834	0	0	-10.216	8.1168	-22.361	-11.574	-1.5239	-3.7229	22.845	12.751	-11.74	4.3939	0.48482	1.1772	1537.3
11.54	1155	78	NaN	-0.52959	23.25	16.969	-182.67	12.465	6.525	3.9597	-729.04	1129.8	31.814	809.39	1121.2	49.04	54.502	0	0	-10.156	8.0526	-22.355	-11.568	-1.5669	-3.7086	22.929	12.785	-11.722	4.344	0.57445	1.2164	1538.7
11.55	1156	78	NaN	-0.57035	23.346	16.993	-182.65	12.49	6.4958	4.0992	-730.68	1130.1	31.801	809.44	1121.3	48.583	55.792	0	0	-10.126	8.0205	-22.349	-11.562	-1.6008	-3.6768	23.016	12.82	-11.726	4.3437	0.66735	1.2576	1540.4
11.56	1157	78	NaN	-0.59987	23.445	17.034	-182.62	12.496	6.4909	4.175	-732.59	1130.5	31.871	809.56	1121.4	49.502	55.226	0	0	-9.9976	7.8841	-22.348	-11.561	-1.6287	-3.645	23.104	12.837	-11.626	4.2391	0.75606	1.2755	1542.4
11.57	1158	78	NaN	-0.60818	23.533	17.073	-182.6	12.496	6.5387	4.2018	-733.92	1130.8	32.075	809.67	1121.4	47.565	54.807	0	0	-9.872	7.7501	-22.347	-11.561	-1.6427	-3.631	23.184	12.845	-11.515	4.1191	0.83696	1.2843	1543.9
11.58	1159	78	NaN	-0.58891	23.594	17.063	-182.58	12.511	6.4779	4.4411	-735.28	1131	31.981	809.75	1121.5	48.496	56.762	0	0	-9.8752	7.7536	-22.346	-11.56	-1.6101	-3.6017	23.239	12.865	-11.485	4.1519	0.89286	1.3057	1545.3
11.59	1160	78	NaN	-0.58594	23.703	17.075	-182.56	12.522	6.4695	4.5747	-737.17	1131.4	32.084	809.88	1121.5	50.208	55.932	0	0	-9.9417	7.8245	-22.346	-11.559	-1.6047	-3.5794	23.338	12.887	-11.546	4.2451	0.99248	1.3276	1547.3
11.6	1161	78	NaN	-0.57618	23.808	17.113	-182.55	12.534	6.424	4.5954	-738.67	1131.7	32.053	809.99	1121.6	50.199	55.145	0	0	-10.103	7.9963	-22.345	-11.558	-1.5919	-3.561	23.434	12.908	-11.695	4.4353	1.0894	1.3496	1548.9
11.61	1162	78	NaN	-0.54458	23.935	17.153	-182.53	12.551	6.3471	4.5903	-740.21	1132	31.931	810.1	1121.6	48.468	55.699	0	0	-10.206	8.1061	-22.342	-11.555	-1.5549	-3.5426	23.551	12.934	-11.761	4.5635	1.2092	1.379	1550.6
11.62	1163	78	NaN	-0.49832	24.076	17.169	-182.52	12.57	6.2868	4.6509	-741.8	1132.3	31.851	810.22	1121.6	50.066	57.341	0	0	-10.284	8.1894	-22.339	-11.553	-1.5024	-3.5253	23.683	12.963	-11.786	4.6641	1.3439	1.4105	1552.3
11.63	1164	78	NaN	-0.46087	24.188	17.158	-182.52	12.585	6.2861	4.7858	-742.91	1132.5	31.897	810.3	1121.7	51.032	56.641	0	0	-10.317	8.2243	-22.338	-11.551	-1.4609	-3.5157	23.79	12.983	-11.777	4.7087	1.4525	1.4317	1553.5
11.64	1165	78	NaN	-0.44139	24.293	17.179	-182.52	12.586	6.3004	4.7603	-744.05	1132.7	31.994	810.39	1121.7	49.732	55.676	0	0	-10.264	8.1681	-22.33	-11.544	-1.4451	-3.5241	23.888	12.991	-11.709	4.6439	1.5575	1.4476	1554.7
11.65	1166	78	NaN	-0.38697	24.41	17.214	-182.53	12.585	6.3052	4.7482	-745.03	1132.8	32.075	810.54	1121.7	49.972	56.195	0	0	-10.146	8.0424	-22.319	-11.532	-1.3934	-3.5346	23.998	12.996	-11.539	4.5077	1.6792	1.4642	1555.9
11.66	1167	78	NaN	-0.33167	24.51	17.248	-182.55	12.588	6.3036	4.7669	-746.02	1133	32.16	810.69	1121.7	48.774	55.255	0	0	-10.182	8.0809	-22.312	-11.525	-1.3398	-3.5544	24.092	13.006	-11.522	4.5264	1.7801	1.4809	1557
11.67	1168	78	NaN	-0.24878	24.603	17.283	-182.56	12.609	6.2652	4.8396	-747.22	1133.2	32.154	810.81	1121.7	48.602	53.869	0	0	-10.342	8.2516	-22.309	-11.522	-1.2532	-3.5654	24.18	13.033	-11.595	4.6862	1.8708	1.5111	1558.3
11.68	1169	78	NaN	-0.15633	24.68	17.311	-182.58	12.633	6.2254	4.9327	-748.34	1133.4	32.147	810.93	1121.7	49.28	54.897	0	0	-10.312	8.2193	-22.305	-11.518	-1.1562	-3.5826	24.251	13.062	-11.468	4.6367	1.9462	1.5433	1559.6
11.69	1170	78	NaN	-0.081037	24.738	17.328	-182.62	12.644	6.217	4.9889	-749.13	1133.5	32.222	811.07	1121.7	50.003	55.001	0	0	-10.315	8.2228	-22.301	-11.514	-1.081	-3.6177	24.305	13.077	-11.396	4.6051	2.0035	1.5629	1560.5
11.7	1171	78	NaN	-0.015372	24.808	17.346	-182.64	12.656	6.208	4.97	-749.84	1133.7	32.289	811.21	1121.8	49.646	54.973	0	0	-10.413	8.3271	-22.297	-11.511	-1.018	-3.6463	24.37	13.095	-11.431	4.6808	2.0727	1.5839	1561.3
11.71	1172	78	NaN	0.10192	24.925	17.378	-182.68	12.661	6.2081	4.8876	-750.72	1134	32.434	811.45	1121.8	50.127	55.104	0	0	-10.398	8.3108	-22.294	-11.507	-0.9083	-3.6886	24.477	13.109	-11.306	4.6222	2.1828	1.6013	1562.5
11.72	1173	78	NaN	0.18916	25.017	17.389	-182.7	12.678	6.2043	4.8326	-751.22	1134.3	32.502	811.58	1121.8	48.729	53.715	0	0	-10.343	8.2523	-22.291	-11.505	-0.82516	-3.7115	24.562	13.133	-11.168	4.5409	2.271	1.6285	1563.1
11.73	1174	78	NaN	0.27077	25.103	17.398	-182.72	12.688	6.2247	4.7277	-751.62	1134.5	32.635	811.73	1121.9	49.172	54.493	0	0	-10.361	8.272	-22.288	-11.501	-0.75192	-3.738	24.64	13.152	-11.113	4.534	2.3516	1.6504	1563.6
11.74	1175	78	NaN	0.38045	25.206	17.348	-182.73	12.699	6.2259	4.7972	-751.81	1134.7	32.714	811.88	1121.9	50.305	56.59	0	0	-10.369	8.2799	-22.284	-11.497	-0.64237	-3.753	24.735	13.171	-11.011	4.5269	2.4509	1.6741	1564
11.75	1176	78	NaN	0.51344	25.31	17.253	-182.74	12.718	6.2053	5.0062	-751.87	1135	32.724	812.01	1121.9	50.136	55.147	0	0	-10.258	8.1617	-22.268	-11.481	-0.50193	-3.7563	24.83	13.198	-10.76	4.4054	2.5626	1.7169	1564.2
11.76	1177	78	NaN	0.65141	25.37	17.167	-182.75	12.741	6.1879	5.1335	-751.98	1135.3	32.731	812.14	1121.9	51.221	55.606	0	0	-10.012	7.8993	-22.25	-11.463	-0.35942	-3.7627	24.88	13.231	-10.371	4.1366	2.6303	1.7672	1564.4
11.77	1178	78	NaN	0.87157	25.388	16.993	-182.76	12.753	6.0975	5.4261	-752.15	1135.6	32.54	812.37	1121.9	50.059	54.859	0	0	-9.6125	7.4734	-22.23	-11.444	-0.12129	-3.7578	24.887	13.254	-9.7338	3.7156	2.6568	1.8101	1564.8
11.78	1179	78	NaN	1.0998	25.36	16.788	-182.78	12.77	6.0866	5.7822	-752.15	1135.8	32.553	812.56	1121.9	50.428	55.201	0	0	-9.6113	7.4722	-22.226	-11.439	0.11957	-3.7586	24.851	13.279	-9.4918	3.7136	2.625	1.8394	1565
11.79	1180	78	NaN	1.2145	25.352	16.698	-182.79	12.773	6.0343	5.9147	-752.08	1135.9	32.418	812.67	1121.9	49.681	54.126	0	0	-9.6555	7.5193	-22.225	-11.438	0.24416	-3.7554	24.839	13.286	-9.4113	3.7638	2.614	1.8478	1565
11.8	1181	78	NaN	1.3627	25.335	16.633	-182.79	12.755	6.0084	5.7845	-751.9	1136.1	32.331	812.82	1121.9	50.309	54.766	0	0	-9.6326	7.4948	-22.224	-11.438	0.39076	-3.7647	24.813	13.277	-9.2418	3.7301	2.5881	1.8395	1565
11.81	1182	78	NaN	1.5457	25.311	16.55	-182.8	12.74	6.0223	5.6198	-751.63	1136.4	32.34	812.96	1121.9	51.06	56.836	0	0	-9.6652	7.5296	-22.223	-11.436	0.56734	-3.7805	24.779	13.272	-9.0978	3.7491	2.5563	1.8353	1564.9
11.82	1183	78	NaN	1.7293	25.293	16.443	-182.81	12.738	6.046	5.6132	-751.32	1136.6	32.37	813.05	1121.9	49.885	56.195	0	0	-9.7307	7.5995	-22.221	-11.434	0.74942	-3.7908	24.755	13.275	-8.9813	3.8087	2.5344	1.8408	1564.7
11.83	1184	78	NaN	1.9561	25.273	16.305	-182.82	12.722	6.0414	5.6857	-750.91	1136.7	32.322	813.19	1121.9	50.923	55.919	0	0	-9.772	7.6435	-22.218	-11.431	0.98042	-3.7954	24.731	13.264	-8.7916	3.8482	2.5133	1.8334	1564.4
11.84	1185	78	NaN	2.2874	25.225	16.046	-182.83	12.709	6.0907	5.8227	-750.24	1136.8	32.394	813.29	1121.9	50.319	55.531	0	0	-9.7982	7.6714	-22.214	-11.427	1.3137	-3.8075	24.679	13.255	-8.4844	3.8639	2.4655	1.8281	1563.8
11.85	1186	78	NaN	2.5627	25.186	15.883	-182.84	12.722	6.0756	5.8342	-749.74	1136.9	32.294	813.31	1121.9	51.057	56.568	0	0	-9.8274	7.7026	-22.21	-11.423	1.5929	-3.8052	24.638	13.269	-8.2345	3.8974	2.4282	1.8465	1563.3
11.86	1187	78	NaN	2.7972	25.177	15.694	-182.84	12.715	6.1002	5.9285	-749.11	1137	32.298	813.37	1122	50.245	57.157	0	0	-9.8294	7.7047	-22.204	-11.417	1.8303	-3.8043	24.627	13.266	-7.999	3.9004	2.4229	1.8481	1562.8
11.87	1188	78	NaN	3.0233	25.159	15.562	-182.84	12.701	6.1174	5.8467	-748.44	1137.1	32.272	813.44	1122	49.896	55.216	0	0	-9.7869	7.6594	-22.196	-11.41	2.054	-3.8087	24.605	13.255	-7.7329	3.8507	2.4082	1.8454	1562.2
11.88	1189	78	NaN	3.3005	25.096	15.466	-182.84	12.694	6.113	5.5796	-747.65	1137.2	32.171	813.5	1122	48.473	56.089	0	0	-9.7115	7.579	-22.192	-11.405	2.3247	-3.816	24.536	13.254	-7.3868	3.763	2.3443	1.8488	1561.4
11.89	1190	78	NaN	3.6508	24.986	15.291	-182.84	12.7	6.1243	5.4205	-746.6	1137.4	32.094	813.54	1122	51.341	55.909	0	0	-9.6357	7.4981	-22.189	-11.402	2.6713	-3.8175	24.421	13.264	-6.9643	3.6807	2.2329	1.8625	1560.4
11.9	1191	78	NaN	3.9048	24.865	15.067	-182.82	12.7	6.1622	5.6255	-745.83	1137.3	32.114	813.56	1122	51.271	59.946	0	0	-9.6095	7.4702	-22.186	-11.399	2.9316	-3.7945	24.302	13.263	-6.6779	3.6757	2.1161	1.8639	1559.7
11.91	1192	78	NaN	4.1185	24.684	14.861	-182.8	12.699	6.1302	5.7106	-745.18	1137.2	31.938	813.54	1122	49.894	65.971	0	1	-9.5805	7.4393	-22.184	-11.397	3.1546	-3.7642	24.124	13.259	-6.4259	3.6751	1.9401	1.862	1559
11.92	1193	78	NaN	4.3523	24.554	14.67	-182.79	12.681	6.1628	5.7393	-744.27	1137.2	31.943	813.57	1121.9	49.955	68.313	0	1	-9.5349	7.3906	-22.184	-11.397	3.3887	-3.7559	23.992	13.243	-6.1462	3.6348	1.8082	1.8464	1558.1
11.93	1194	78	NaN	4.6766	24.401	14.413	-182.77	12.674	6.1981	5.7824	-742.98	1137.2	31.901	813.57	1121.9	48.552	68.433	0	1	-9.4806	7.3327	-22.185	-11.398	3.7153	-3.7276	23.837	13.238	-5.7653	3.6051	1.6517	1.8397	1556.8
11.94	1195	78	NaN	4.9785	24.235	14.133	-182.73	12.69	6.2165	5.8583	-741.67	1137.2	31.809	813.52	1121.8	49.832	68.04	0	1	-9.4185	7.2665	-22.188	-11.401	4.0226	-3.6899	23.67	13.255	-5.3959	3.5766	1.4821	1.8539	1555.5
11.95	1196	78	NaN	5.1838	24.082	13.872	-182.71	12.725	6.2338	5.9697	-740.62	1137.1	31.751	813.42	1121.8	48.905	69.418	0	1	-9.4431	7.2927	-22.189	-11.402	4.2333	-3.6624	23.517	13.29	-5.2097	3.6303	1.3279	1.8875	1554.3
11.96	1197	78	NaN	5.4017	23.923	13.587	-182.69	12.756	6.2769	6.1157	-739.52	1137.1	31.758	813.31	1121.8	50.692	69.349	0	1	-9.5019	7.3555	-22.191	-11.404	4.4556	-3.6384	23.357	13.322	-5.0463	3.7171	1.1666	1.9175	1553.1
11.97	1198	78	NaN	5.5747	23.716	13.366	-182.67	12.784	6.3194	6.0613	-738.49	1137.1	31.778	813.18	1121.7	49.528	69.446	0	1	-9.6195	7.4809	-22.194	-11.408	4.6252	-3.62	23.151	13.349	-4.9943	3.8609	0.95619	1.941	1552
11.98	1199	78	NaN	5.7612	23.509	13.089	-182.66	12.785	6.3247	6.1666	-737.32	1136.9	31.694	813.1	1121.7	50.252	67.31	0	1	-9.6811	7.5465	-22.198	-11.411	4.8179	-3.603	22.946	13.347	-4.8632	3.9436	0.74868	1.9364	1550.7
11.99	1200	78	NaN	5.9985	23.174	12.754	-182.64	12.795	6.3552	6.2148	-735.79	1136.8	31.642	812.94	1121.6	48.37	64.779	0	1	-9.7177	7.5856	-22.2	-11.414	5.0579	-3.5835	22.614	13.356	-4.6598	4.0022	0.41341	1.9418	1549
12	1201	78	NaN	6.2185	22.856	12.415	-182.63	12.801	6.4129	6.422	-734.32	1136.6	31.694	812.77	1121.6	49.707	64.777	0	1	-9.8418	7.718	-22.203	-11.417	5.2827	-3.5672	22.299	13.358	-4.5591	4.1508	0.095581	1.9417	1547.4
12.01	1202	78	NaN	6.3941	22.53	12.132	-182.62	12.802	6.4352	6.528	-732.86	1136.5	31.66	812.58	1121.5	47.521	61.762	0	1	-10.003	7.8904	-22.206	-11.42	5.4624	-3.5546	21.976	13.356	-4.541	4.3358	-0.23037	1.936	1545.7
12.02	1203	78	NaN	6.5539	22.083	11.918	-182.61	12.804	6.3839	6.22	-731.15	1136.3	31.379	812.3	1121.5	54.914	59.117	0	0	-10.095	7.9882	-22.21	-11.424	5.62	-3.5433	21.535	13.352	-4.4752	4.4449	-0.67558	1.928	1543.7
12.03	1204	78	NaN	6.731	21.748	11.644	-182.62	12.755	6.4364	6.5043	-729.9	1136.1	31.452	812.22	1121.5	58.992	58.143	1	0	-10.209	8.1091	-22.215	-11.428	5.8041	-3.5421	21.205	13.297	-4.4044	4.567	-1.0097	1.8693	1542.4
12.04	1205	78	NaN	6.8429	21.394	11.416	-182.62	12.706	6.4057	6.5649	-728.7	1135.9	31.277	812.08	1121.5	62.773	57.123	1	0	-10.349	8.2587	-22.219	-11.433	5.924	-3.5353	20.858	13.242	-4.4249	4.7233	-1.3613	1.8091	1541
12.05	1206	78	NaN	6.9819	21.035	11.22	-182.62	12.674	6.3756	6.5499	-727.41	1135.8	31.098	811.9	1121.5	64.719	59.129	1	0	-10.376	8.2873	-22.221	-11.435	6.0683	-3.5294	20.506	13.203	-4.3074	4.7579	-1.7153	1.7684	1539.6
12.06	1207	78	NaN	7.1246	20.566	10.999	-182.62	12.602	6.4021	6.4523	-725.68	1135.5	31.059	811.73	1121.6	65.367	59.646	1	0	-10.389	8.3018	-22.223	-11.436	6.2076	-3.5408	20.045	13.122	-4.1816	4.7609	-2.1775	1.6863	1537.7
12.07	1208	78	NaN	7.2661	20.106	10.801	-182.64	12.519	6.4435	6.341	-723.92	1135.3	31.07	811.6	1121.6	64.598	59.458	1	0	-10.439	8.3548	-22.223	-11.437	6.3434	-3.5601	19.593	13.032	-4.0956	4.7947	-2.6299	1.5953	1535.8
12.08	1209	78	NaN	7.4007	19.737	10.643	-182.65	12.461	6.4695	6.3104	-722.51	1135.2	31.06	811.51	1121.5	62.63	57.684	1	0	-10.472	8.3897	-22.224	-11.437	6.4764	-3.5725	19.229	12.97	-3.9953	4.8172	-2.9954	1.5322	1534.3
12.09	1210	78	NaN	7.5193	19.331	10.433	-182.65	12.419	6.5212	6.4336	-721.17	1134.9	31.115	811.42	1121.5	57.03	56.042	1	0	-10.439	8.3548	-22.226	-11.439	6.5967	-3.5748	18.83	12.92	-3.8423	4.78	-3.3961	1.4809	1532.8
12.1	1211	78	NaN	7.7271	18.85	10.191	-182.66	12.399	6.5346	6.7689	-719.78	1134.6	31.083	811.3	1121.4	57.439	56.078	1	0	-10.453	8.3697	-22.227	-11.441	6.8173	-3.5718	18.358	12.891	-3.6356	4.7979	-3.8688	1.4502	1531.3
12.11	1212	78	NaN	7.8156	18.316	10.103	-182.66	12.412	6.5046	6.4521	-718.47	1134.3	30.931	811.14	1121.4	57.031	56.502	1	0	-10.499	8.4186	-22.229	-11.442	6.8987	-3.5731	17.834	12.894	-3.6	4.8454	-4.3941	1.4519	1529.9
12.12	1213	78	NaN	7.9162	17.749	9.9917	-182.66	12.41	6.5504	6.2372	-717.16	1134	30.997	811.02	1121.4	58.959	56.218	1	0	-10.541	8.4639	-22.229	-11.442	6.988	-3.5839	17.276	12.883	-3.5533	4.88	-4.9533	1.4403	1528.4
12.13	1214	78	NaN	8.0429	16.99	9.7725	-182.65	12.387	6.6227	6.2095	-715.5	1133.6	31.126	810.91	1121.3	56.852	54.283	1	0	-10.55	8.4733	-22.23	-11.443	7.1077	-3.5883	16.529	12.848	-3.4424	4.885	-5.7005	1.4056	1526.7
12.14	1215	78	NaN	8.1486	16.151	9.5142	-182.65	12.369	6.6722	6.2802	-713.77	1133.1	31.199	810.78	1121.2	57.102	55.188	1	0	-10.501	8.4213	-22.23	-11.444	7.2122	-3.5822	15.706	12.814	-3.2891	4.8391	-6.5246	1.3707	1524.8
12.15	1216	78	NaN	8.1753	15.4	9.3443	-182.64	12.378	6.6877	6.2742	-712.39	1132.6	31.211	810.64	1121.2	63.199	56.859	1	0	-10.418	8.3327	-22.231	-11.444	7.2373	-3.5769	14.973	12.805	-3.181	4.7558	-7.2577	1.3608	1523.3
12.16	1217	78	NaN	8.1278	14.384	9.2343	-182.64	12.382	6.6964	5.919	-710.35	1132	31.201	810.47	1121.2	64.258	56.705	1	0	-10.324	8.2318	-22.232	-11.445	7.1754	-3.5912	13.975	12.79	-3.1482	4.6407	-8.2564	1.3451	1521.1
12.17	1218	78	NaN	8.0819	13.648	9.1303	-182.63	12.382	6.6642	5.9429	-709.01	1131.6	31.08	810.37	1121.2	63.388	55.944	1	0	-10.265	8.1695	-22.234	-11.448	7.134	-3.5755	13.255	12.775	-3.1312	4.594	-8.9792	1.3272	1519.6
12.18	1219	78	NaN	8.0065	12.835	9.0536	-182.62	12.393	6.6759	5.9049	-707.84	1131.1	31.111	810.25	1121.2	62.531	54.135	1	0	-10.218	8.1194	-22.237	-11.451	7.0552	-3.5762	12.459	12.769	-3.163	4.5432	-9.7781	1.3186	1518.3
12.19	1220	78	NaN	7.8548	11.788	9.0249	-182.62	12.415	6.6468	5.7733	-706.17	1130.6	31.043	810.08	1121.2	61.282	56.251	1	0	-10.163	8.0601	-22.238	-11.452	6.9	-3.5725	11.431	12.772	-3.2626	4.4876	-10.807	1.3203	1516.5
12.2	1221	78	NaN	7.6717	10.755	9.0824	-182.62	12.423	6.623	5.461	-704.52	1130.1	31.013	809.95	1121.1	58.476	56.304	1	0	-10.105	7.9991	-22.24	-11.454	6.7051	-3.5871	10.415	12.763	-3.4003	4.412	-11.825	1.3095	1514.7
12.21	1222	78	NaN	7.51	9.905	9.1867	-182.63	12.412	6.6317	5.1217	-703.31	1129.8	31.087	809.9	1121.1	55.989	56.068	1	0	-10.047	7.9365	-22.244	-11.457	6.527	-3.6157	9.5773	12.74	-3.5198	4.3208	-12.666	1.2829	1513.5
12.22	1223	78	NaN	7.3763	9.0625	9.2145	-182.62	12.411	6.6114	5.1478	-702.08	1129.4	31.053	809.8	1121.1	53.965	56.619	1	0	-9.9352	7.8176	-22.245	-11.459	6.3947	-3.6055	8.7465	12.727	-3.5405	4.212	-13.499	1.2679	1512.1
12.23	1224	78	NaN	7.2691	8.1669	9.3197	-182.63	12.395	6.6551	4.8932	-700.96	1129.1	31.239	809.74	1121	47.797	55.422	1	0	-9.859	7.7363	-22.247	-11.461	6.27	-3.6287	7.863	12.698	-3.589	4.1076	-14.384	1.2377	1511
12.24	1225	78	NaN	7.2293	6.9553	9.1996	-182.64	12.384	6.5971	5.5219	-699.39	1128.5	31.206	809.63	1121	48.673	56.383	1	0	-9.8878	7.767	-22.25	-11.464	6.2542	-3.6143	6.6707	12.668	-3.6336	4.1527	-15.58	1.2047	1509.3
12.25	1226	78	NaN	7.1279	6.0198	9.2772	-182.65	12.354	6.5584	5.3038	-698.29	1128.1	31.199	809.59	1120.9	50.092	57.626	1	0	-9.8982	7.7781	-22.253	-11.467	6.1441	-3.6349	5.7472	12.627	-3.7541	4.1432	-16.506	1.16	1508.1
12.26	1227	78	NaN	7.0785	5.2582	9.3133	-182.67	12.312	6.541	5.2851	-697.29	1127.8	31.252	809.56	1120.9	48.851	55.787	1	0	-9.8589	7.7362	-22.257	-11.471	6.0912	-3.6524	4.9951	12.575	-3.7677	4.0838	-17.262	1.1039	1507.1
12.27	1228	78	NaN	7.0796	4.563	9.2705	-182.68	12.266	6.5345	5.6248	-696.27	1127.5	31.346	809.52	1120.8	49.413	55.611	1	0	-9.8412	7.7174	-22.262	-11.475	6.101	-3.6595	4.3098	12.519	-3.7402	4.0578	-17.952	1.0442	1506
12.28	1229	78	NaN	7.062	3.9014	9.289	-182.7	12.218	6.5226	5.7442	-695.27	1127.1	31.426	809.47	1120.8	48.626	55.54	1	0	-9.8356	7.7114	-22.266	-11.479	6.0842	-3.677	3.6595	12.46	-3.7514	4.0343	-18.606	0.98036	1505
12.29	1230	78	NaN	7.0921	3.227	9.3443	-182.73	12.138	6.4644	5.861	-693.75	1126.7	31.414	809.42	1120.7	49.095	56.89	1	0	-9.8487	7.7253	-22.271	-11.484	6.1182	-3.6991	3	12.365	-3.7305	4.0262	-19.271	0.88158	1503.4
12.3	1231	78	NaN	7.1364	2.9621	9.4552	-182.75	12.099	6.4636	5.8253	-692.55	1126.5	31.544	809.34	1120.7	49.698	54.866	1	0	-9.8603	7.7377	-22.274	-11.487	6.1553	-3.727	2.7419	12.319	-3.705	4.0107	-19.532	0.83153	1502.1
12.31	1232	78	NaN	7.1555	2.8087	9.6599	-182.77	12.03	6.4369	5.4655	-691.29	1126.3	31.573	809.34	1120.7	48.048	56.044	1	0	-9.8701	7.7482	-22.276	-11.49	6.1588	-3.7682	2.5941	12.244	-3.7114	3.98	-19.682	0.75479	1500.9
12.32	1233	78	NaN	7.1742	2.7381	9.8792	-182.79	11.973	6.4081	5.0006	-689.98	1126.1	31.59	809.31	1120.6	48.244	56.758	1	0	-9.9661	7.8506	-22.279	-11.493	6.1582	-3.8078	2.5276	12.183	-3.8079	4.0428	-19.752	0.69056	1499.5
12.33	1234	78	NaN	7.2311	2.6978	10.01	-182.81	11.909	6.3809	4.8527	-688.46	1125.9	31.637	809.26	1120.6	50.217	55.506	1	0	-10.081	7.9733	-22.282	-11.496	6.2066	-3.8365	2.4944	12.112	-3.8747	4.1369	-19.788	0.61633	1498
12.34	1235	78	NaN	7.3323	2.6562	10.008	-182.83	11.832	6.358	5.1417	-686.9	1125.6	31.707	809.22	1120.5	47.599	57.868	1	0	-10.175	8.0732	-22.286	-11.5	6.315	-3.8512	2.4639	12.025	-3.8599	4.2219	-19.822	0.52505	1496.4
12.35	1236	78	NaN	7.4395	2.6197	9.929	-182.85	11.779	6.3446	5.5012	-685.9	1125.3	31.761	809.19	1120.5	51.215	56.775	1	0	-10.279	8.1839	-22.29	-11.504	6.4333	-3.8547	2.4368	11.962	-3.8454	4.3292	-19.854	0.4587	1495.3
12.36	1237	78	NaN	7.5515	2.568	9.8864	-182.85	11.735	6.3016	5.699	-684.97	1125	31.747	809.16	1120.5	50.51	56.531	1	0	-10.449	8.3651	-22.295	-11.509	6.5527	-3.8529	2.3941	11.909	-3.8959	4.5122	-19.901	0.40067	1494.4
12.37	1238	78	NaN	7.6315	2.5454	9.9141	-182.87	11.713	6.2668	5.669	-683.94	1124.8	31.757	809.05	1120.4	48.278	57.39	1	0	-10.521	8.4419	-22.298	-11.512	6.6304	-3.8668	2.3789	11.879	-3.8903	4.5751	-19.919	0.36774	1493.2
12.38	1239	78	NaN	7.7612	2.5854	10.117	-182.88	11.68	6.2185	5.1472	-682.42	1124.6	31.76	808.93	1120.4	49.289	56.26	1	0	-10.521	8.4419	-22.3	-11.513	6.7388	-3.9038	2.4243	11.841	-3.7818	4.5381	-19.876	0.32809	1491.6
12.39	1240	78	NaN	7.8626	2.633	10.269	-182.9	11.646	6.1735	4.7977	-681.06	1124.4	31.766	808.83	1120.3	47.965	57.133	1	0	-10.54	8.462	-22.3	-11.514	6.8256	-3.937	2.4776	11.802	-3.7139	4.525	-19.823	0.2879	1490.1
12.4	1241	78	NaN	7.9309	2.6626	10.301	-182.92	11.606	6.1228	4.8105	-680	1124.1	31.732	808.75	1120.3	49.747	54.503	1	0	-10.582	8.507	-22.301	-11.514	6.8949	-3.9522	2.5146	11.754	-3.6868	4.5548	-19.786	0.23999	1489
12.41	1242	78	NaN	8.0071	2.6805	10.293	-182.93	11.551	6.0653	4.9437	-679.01	1123.9	31.666	808.69	1120.2	49.133	57.105	1	0	-10.665	8.5963	-22.302	-11.516	6.9781	-3.9575	2.541	11.691	-3.6873	4.6388	-19.761	0.17483	1487.9
12.42	1243	78	NaN	8.0701	2.6911	10.296	-182.95	11.492	6.0741	5.029	-678.06	1123.6	31.797	808.63	1120.2	49.442	56.476	1	0	-10.737	8.6731	-22.304	-11.518	7.0387	-3.9839	2.5596	11.624	-3.6988	4.6893	-19.745	0.10587	1486.9
12.43	1244	78	NaN	8.1377	2.7225	10.301	-182.97	11.432	6.0302	5.1306	-676.99	1123.3	31.767	808.58	1120.2	50.266	56.793	1	0	-10.787	8.7254	-22.307	-11.52	7.1105	-3.9979	2.6008	11.554	-3.676	4.7274	-19.706	0.033476	1485.8
12.44	1245	78	NaN	8.1956	2.712	10.461	-183	11.326	6.0291	4.7925	-675.55	1123	31.86	808.53	1120.1	49.877	56.628	1	0	-10.781	8.7198	-22.307	-11.52	7.1507	-4.0458	2.6007	11.438	-3.6306	4.674	-19.706	-0.082309	1484.3
12.45	1246	78	NaN	8.2504	2.6696	10.607	-183.03	11.236	6.0341	4.4608	-674.36	1122.7	31.952	808.49	1120	49.02	57.138	1	0	-10.757	8.6942	-22.305	-11.519	7.1883	-4.0905	2.5675	11.338	-3.569	4.6037	-19.738	-0.18044	1483.1
12.46	1247	78	NaN	8.3186	2.5621	10.68	-183.06	11.144	6.0627	4.288	-673.26	1122.3	32.097	808.48	1120	50.232	54.978	1	0	-10.751	8.6873	-22.305	-11.518	7.2434	-4.1308	2.4713	11.234	-3.5073	4.5565	-19.833	-0.2836	1482
12.47	1248	78	NaN	8.3966	2.4012	10.687	-183.08	11.053	6.1021	4.2609	-672.15	1121.9	32.257	808.45	1119.9	48.228	56.079	1	0	-10.755	8.6923	-22.304	-11.518	7.3133	-4.1614	2.3239	11.13	-3.4422	4.5309	-19.98	-0.38739	1480.9
12.48	1249	78	NaN	8.4536	2.2563	10.666	-183.08	11.018	6.0948	4.2839	-671.32	1121.6	32.258	808.36	1119.9	51.42	56.533	1	0	-10.772	8.7098	-22.304	-11.518	7.3705	-4.1651	2.1894	11.085	-3.4014	4.5447	-20.115	-0.43238	1479.9
12.49	1250	78	NaN	8.4797	2.0752	10.66	-183.09	10.999	6.1007	4.1626	-670.53	1121.3	32.301	808.23	1119.9	48.419	57.338	1	0	-10.76	8.6971	-22.304	-11.517	7.3896	-4.1816	2.0177	11.056	-3.3703	4.5154	-20.286	-0.46055	1479
12.5	1251	78	NaN	8.5125	1.868	10.649	-183.1	10.978	6.1388	4.0545	-669.68	1121	32.442	808.17	1119.8	53.387	57.318	1	0	-10.744	8.6803	-22.303	-11.516	7.412	-4.2054	1.8213	11.025	-3.3322	4.475	-20.482	-0.49156	1478.1
12.51	1252	78	NaN	8.5274	1.5092	10.686	-183.12	10.965	6.1104	3.6726	-668.63	1120.6	32.393	808.08	1119.8	53.962	57.016	1	0	-10.702	8.6358	-22.301	-11.515	7.4132	-4.2317	1.4767	10.998	-3.2893	4.4041	-20.825	-0.51726	1477
12.52	1253	78	NaN	8.5222	1.1343	10.679	-183.14	10.95	6.1362	3.4016	-667.83	1120.3	32.489	808	1119.8	63.775	57.624	1	0	-10.657	8.587	-22.3	-11.514	7.3931	-4.2674	1.1127	10.971	-3.2636	4.3196	-21.188	-0.54237	1476.1
12.53	1254	78	NaN	8.4921	0.76024	10.525	-183.16	10.953	6.1502	3.5793	-667.35	1120	32.543	807.89	1119.7	67.831	56.887	1	0	-10.611	8.5383	-22.3	-11.513	7.3674	-4.2798	0.74888	10.965	-3.2437	4.2585	-21.551	-0.54872	1475.5
12.54	1255	78	NaN	8.445	0.33297	10.246	-183.16	10.984	6.0695	4.0843	-666.98	1119.7	32.32	807.72	1119.7	68.188	57.35	1	0	-10.578	8.5028	-22.299	-11.512	7.3481	-4.2553	0.33558	10.981	-3.2298	4.2475	-21.963	-0.53066	1475
12.55	1256	78	NaN	8.4224	-0.11779	10.15	-183.18	10.966	6.1142	3.9919	-666.6	1119.4	32.443	807.65	1119.7	70.138	58.222	1	0	-10.553	8.4768	-22.297	-11.51	7.3168	-4.2866	-0.10557	10.953	-3.2366	4.1902	-22.402	-0.55681	1474.5
12.56	1257	78	NaN	8.2986	-0.77627	10.035	-183.2	10.933	6.1081	3.7858	-666.02	1119	32.38	807.51	1119.6	71.055	56.977	1	0	-10.596	8.5222	-22.296	-11.509	7.1869	-4.3152	-0.75238	10.909	-3.409	4.2069	-23.048	-0.60051	1473.8
12.57	1258	78	NaN	8.2085	-1.2698	9.9546	-183.32	10.744	6.0464	3.6782	-665.71	1118.7	32.056	807.83	1119.7	71.865	57.098	1	0	-10.627	8.5557	-22.297	-11.51	7.1052	-4.4201	-1.2338	10.708	-3.5222	4.1356	-23.531	-0.80193	1473.8
12.58	1259	78	NaN	8.1154	-1.7213	9.9029	-183.36	10.661	6.0035	3.5334	-665.43	1118.5	31.842	807.88	1119.7	71.825	57.266	1	0	-10.643	8.5724	-22.3	-11.514	7.0146	-4.4649	-1.6755	10.615	-3.6284	4.1075	-23.976	-0.8989	1473.6
12.59	1260	78	NaN	7.9989	-2.1465	9.8907	-183.37	10.642	6.0166	3.2535	-665.12	1118.2	31.827	807.77	1119.6	72.102	56.577	1	0	-10.69	8.6226	-22.304	-11.517	6.8875	-4.4827	-2.0908	10.587	-3.8026	4.1399	-24.394	-0.93029	1473.2
12.6	1261	78	NaN	7.8723	-2.5364	9.9015	-183.38	10.608	6.077	2.9215	-664.78	1117.9	31.938	807.7	1119.5	72.199	56.161	1	0	-10.785	8.7238	-22.307	-11.52	6.7434	-4.5088	-2.471	10.543	-4.0416	4.215	-24.778	-0.97749	1472.8
12.61	1262	78	NaN	7.771	-2.9207	9.8861	-183.38	10.56	6.1297	2.7583	-664.42	1117.6	32.02	807.63	1119.5	72.252	56.36	1	0	-10.821	8.762	-22.31	-11.523	6.6323	-4.5184	-2.8473	10.487	-4.1886	4.2436	-25.157	-1.0364	1472.3
12.62	1263	78	NaN	7.6636	-3.4726	9.8254	-183.4	10.539	6.0695	2.6499	-664.14	1117.1	31.804	807.43	1119.4	71.973	55.946	1	0	-10.848	8.7912	-22.312	-11.525	6.5287	-4.5371	-3.3834	10.449	-4.3195	4.2541	-25.695	-1.076	1471.9
12.63	1264	78	NaN	7.5977	-3.7911	9.8006	-183.41	10.507	6.0918	2.5289	-663.89	1116.8	31.818	807.29	1119.4	71.397	57.898	1	0	-10.914	8.8608	-22.31	-11.523	6.4571	-4.547	-3.6919	10.408	-4.4564	4.3138	-26.002	-1.1156	1471.5
12.64	1265	78	NaN	7.5581	-4.038	9.7331	-183.41	10.478	6.1106	2.579	-663.59	1116.6	31.818	807.14	1119.4	70.942	56.392	1	0	-10.948	8.8976	-22.308	-11.522	6.4192	-4.545	-3.9305	10.371	-4.5288	4.3526	-26.239	-1.1507	1471
12.65	1266	78	NaN	7.5347	-4.2279	9.6719	-183.4	10.43	6.1155	2.6507	-663.24	1116.4	31.773	807.02	1119.3	71.492	56.408	1	0	-10.958	8.9081	-22.306	-11.519	6.4	-4.5388	-4.1147	10.317	-4.5578	4.3693	-26.421	-1.2029	1470.6
12.66	1267	78	NaN	7.5162	-4.3696	9.6415	-183.4	10.365	6.1315	2.6584	-662.85	1116.3	31.76	806.92	1119.3	71.59	56.982	1	0	-11.02	8.9746	-22.304	-11.517	6.3819	-4.5393	-4.2536	10.249	-4.6383	4.4353	-26.558	-1.2683	1470.1
12.67	1268	78	NaN	7.5014	-4.4802	9.6372	-183.41	10.292	6.1647	2.6014	-662.4	1116.2	31.788	806.79	1119.2	72.45	57.43	1	0	-11.086	9.0444	-22.302	-11.516	6.3633	-4.5468	-4.3634	10.175	-4.7223	4.4976	-26.666	-1.3401	1469.5
12.68	1269	78	NaN	7.512	-4.5818	9.6465	-183.4	10.185	6.1449	2.5154	-661.77	1116.1	31.611	806.6	1119.1	73.63	55.495	1	0	-11.017	8.9715	-22.301	-11.514	6.3769	-4.537	-4.464	10.068	-4.6405	4.4346	-26.765	-1.4467	1468.7
12.69	1270	78	NaN	7.5294	-4.6051	9.6204	-183.4	10.119	6.1529	2.576	-661.31	1116.1	31.543	806.45	1119.1	74.254	56.404	1	0	-10.974	8.9253	-22.3	-11.513	6.3988	-4.5276	-4.4874	10.001	-4.5752	4.3977	-26.787	-1.5121	1468
12.7	1271	78	NaN	7.5349	-4.6968	9.6407	-183.38	10.01	6.1183	2.4514	-660.79	1116.1	31.311	806.3	1119	64.702	56.575	1	0	-11.007	8.9602	-22.3	-11.513	6.4079	-4.5053	-4.5809	9.8938	-4.5988	4.4549	-26.881	-1.6191	1467.4
12.71	1272	78	NaN	7.5614	-4.8826	9.6094	-183.36	9.9004	6.1079	2.4191	-660.38	1116	31.128	806.07	1118.9	60.449	55.538	1	0	-10.927	8.8751	-22.298	-11.511	6.4398	-4.4773	-4.7678	9.7857	-4.487	4.3977	-27.066	-1.7255	1466.7
12.72	1273	78	NaN	7.6112	-5.0812	9.5199	-183.33	9.7995	6.1532	2.5531	-660.1	1115.9	31.119	805.84	1118.8	63.05	57.414	1	0	-10.803	8.7426	-22.295	-11.509	6.4949	-4.4467	-4.9653	9.6836	-4.3078	4.296	-27.261	-1.8252	1466.2
12.73	1274	78	NaN	7.6633	-5.2435	9.4254	-183.31	9.7028	6.1991	2.7338	-659.94	1115.7	31.152	805.66	1118.8	62.668	55.205	1	0	-10.711	8.6448	-22.294	-11.507	6.5525	-4.4163	-5.1235	9.5827	-4.1585	4.2286	-27.418	-1.9247	1465.9
12.74	1275	78	NaN	7.6916	-5.3857	9.3905	-183.29	9.6097	6.1507	2.764	-659.82	1115.5	30.962	805.52	1118.7	63.264	56.905	1	0	-10.634	8.5631	-22.292	-11.506	6.5892	-4.392	-5.2597	9.4836	-4.0451	4.1711	-27.552	-2.022	1465.6
12.75	1276	78	NaN	7.7212	-5.4541	9.3705	-183.29	9.5537	6.1413	2.7893	-659.72	1115.4	30.921	805.39	1118.7	61.144	55.929	1	0	-10.574	8.4989	-22.29	-11.503	6.6212	-4.39	-5.3242	9.4239	-3.9529	4.1089	-27.614	-2.0794	1465.4
12.76	1277	78	NaN	7.7611	-5.5453	9.3715	-183.29	9.4497	6.1428	2.7185	-659.66	1115.2	30.894	805.27	1118.7	59.709	55.735	1	0	-10.48	8.3983	-22.289	-11.502	6.6593	-4.3923	-5.4094	9.3139	-3.8205	4.006	-27.698	-2.1882	1465.2
12.77	1278	78	NaN	7.8352	-5.6385	9.3034	-183.29	9.3616	6.1172	2.7991	-659.76	1115	30.811	805.12	1118.6	55.717	56.126	1	0	-10.346	8.2556	-22.289	-11.502	6.7397	-4.3898	-5.4967	9.2198	-3.6063	3.8658	-27.785	-2.2822	1465.1
12.78	1279	78	NaN	7.9129	-5.7073	9.2172	-183.3	9.2927	6.0618	2.9244	-659.9	1114.9	30.648	804.99	1118.6	57.306	54.421	1	0	-10.168	8.0655	-22.287	-11.501	6.8287	-4.3834	-5.5609	9.1463	-3.339	3.6821	-27.848	-2.3543	1465.2
12.79	1280	78	NaN	7.9984	-5.748	9.1359	-183.3	9.2386	6.0056	3.0039	-660.06	1114.8	30.466	804.84	1118.6	58.699	57.104	1	0	-10.005	7.8921	-22.286	-11.499	6.9245	-4.3746	-5.5982	9.0888	-3.0806	3.5175	-27.884	-2.4107	1465.2
12.8	1281	78	NaN	8.111	-5.7618	9.0562	-183.3	9.1857	5.9953	3.0165	-660.25	1114.7	30.397	804.65	1118.6	51.126	57.07	1	0	-9.9202	7.8015	-22.286	-11.5	7.0402	-4.3692	-5.6096	9.0335	-2.88	3.4323	-27.896	-2.4661	1465.2
12.81	1282	78	NaN	8.2451	-5.7296	8.9767	-183.3	9.1075	6.0702	3.0139	-660.41	1114.6	30.57	804.51	1118.5	49.21	56.192	1	0	-9.8452	7.7216	-22.286	-11.5	7.1674	-4.3814	-5.5784	8.9562	-2.6778	3.3403	-27.865	-2.5434	1465.2
12.82	1283	78	NaN	8.3421	-5.6955	8.928	-183.31	9.0652	6.0679	3.0069	-660.51	1114.6	30.55	804.35	1118.4	50.633	56.401	1	0	-9.7758	7.6476	-22.286	-11.5	7.2649	-4.3852	-5.5457	8.9153	-2.5109	3.2624	-27.832	-2.5842	1465.1
12.83	1284	78	NaN	8.4463	-5.6643	8.8861	-183.32	9.0111	6.072	3.01	-660.64	1114.6	30.552	804.23	1118.4	49.064	55.405	1	0	-9.6159	7.4771	-22.285	-11.499	7.3691	-4.3935	-5.5162	8.863	-2.2468	3.0836	-27.802	-2.6358	1465.1
12.84	1285	78	NaN	8.6137	-5.6049	8.8094	-183.32	8.9364	6.0957	3.0876	-660.79	1114.5	30.605	804.08	1118.3	65.295	54.369	1	0	-9.456	7.3066	-22.285	-11.498	7.5376	-4.4005	-5.4583	8.7898	-1.9185	2.9061	-27.743	-2.7082	1465.1
12.85	1286	78	NaN	8.7816	-5.5307	8.7409	-183.34	8.8641	6.1204	3.1597	-660.9	1114.5	30.671	803.96	1118.2	69.921	56.528	1	0	-9.3482	7.1915	-22.284	-11.497	7.7057	-4.4122	-5.3858	8.7191	-1.6425	2.7794	-27.67	-2.778	1465.1
12.86	1287	78	NaN	8.9425	-5.4443	8.7066	-183.35	8.7936	6.1369	3.1428	-660.93	1114.5	30.707	803.87	1118.2	73.043	58.23	1	0	-8.992	6.8117	-22.282	-11.495	7.8644	-4.424	-5.3013	8.6506	-1.1275	2.3877	-27.583	-2.8446	1465.1
12.87	1288	78	NaN	9.1531	-5.3374	8.6871	-183.34	8.7067	6.1424	3.0285	-660.95	1114.5	30.674	803.75	1118.1	76.407	58.722	1	0	-8.2267	5.9956	-22.278	-11.491	8.0718	-4.4237	-5.1959	8.5651	-0.1549	1.5719	-27.474	-2.9262	1465
12.88	1289	78	NaN	9.3027	-5.2778	8.6664	-183.36	8.6715	6.0578	2.9426	-661.01	1114.5	30.454	803.64	1118.1	71.771	56.295	1	0	-8.0896	5.8494	-22.28	-11.493	8.2266	-4.4361	-5.1366	8.5303	0.137	1.4133	-27.416	-2.9628	1464.9
12.89	1290	78	NaN	9.5321	-5.1989	8.5285	-183.36	8.6186	6.0498	3.0042	-661.17	1114.5	30.409	803.51	1118	64.232	54.394	1	0	-8.1228	5.8848	-22.283	-11.496	8.4602	-4.4364	-5.0603	8.4799	0.33741	1.4484	-27.343	-3.0162	1464.9
12.9	1291	78	NaN	9.7008	-5.162	8.3874	-183.37	8.5751	6.0405	3.1185	-661.34	1114.5	30.369	803.46	1118	52.131	55.675	1	0	-8.0312	5.7872	-22.283	-11.496	8.635	-4.4344	-5.0259	8.439	0.60378	1.3528	-27.309	-3.0572	1465.1
12.91	1292	78	NaN	9.8533	-5.1587	8.2376	-183.37	8.5556	6.0331	3.1975	-661.62	1114.6	30.341	803.37	1117.9	51.445	56.896	1	0	-7.9848	5.7377	-22.284	-11.497	8.7918	-4.4297	-5.0262	8.4231	0.80701	1.308	-27.31	-3.0743	1465.2
12.92	1293	78	NaN	10.008	-5.1753	8.0958	-183.37	8.5454	6.0349	3.214	-661.98	1114.6	30.34	803.23	1117.9	48.822	56.161	1	0	-7.977	5.7293	-22.286	-11.5	8.9469	-4.428	-5.0489	8.419	0.96996	1.3013	-27.335	-3.0807	1465.5
12.93	1294	78	NaN	10.157	-5.1955	7.9802	-183.37	8.53	6.0541	3.217	-662.35	1114.7	30.389	803.13	1117.8	54.751	55.099	1	0	-7.9527	5.7034	-22.29	-11.503	9.0951	-4.4357	-5.0765	8.411	1.1424	1.2677	-27.366	-3.0919	1465.7
12.94	1295	78	NaN	10.302	-5.1978	7.8743	-183.39	8.5256	6.0982	3.3217	-662.65	1114.8	30.509	803.05	1117.7	56.775	55.378	1	0	-7.9134	5.6616	-22.294	-11.507	9.239	-4.4527	-5.0831	8.4109	1.3255	1.2089	-27.377	-3.0962	1466
12.95	1296	78	NaN	10.529	-5.1476	7.7086	-183.41	8.5098	6.0844	3.5643	-663.09	1114.8	30.457	802.94	1117.7	57.642	55.279	1	0	-7.9129	5.661	-22.295	-11.508	9.4781	-4.4625	-5.0364	8.3986	1.5652	1.1985	-27.331	-3.1096	1466.3
12.96	1297	78	NaN	10.724	-5.0259	7.6018	-183.43	8.49	6.1029	3.7596	-663.29	1114.8	30.467	802.86	1117.6	60.306	55.044	1	0	-7.9084	5.6562	-22.296	-11.51	9.6807	-4.4705	-4.9163	8.3804	1.7723	1.1857	-27.213	-3.1294	1466.4
12.97	1298	78	NaN	11.005	-4.7438	7.5537	-183.45	8.4841	6.1566	3.8681	-663.31	1114.8	30.552	802.73	1117.5	57.579	54.239	1	0	-7.8856	5.6318	-22.3	-11.513	9.962	-4.4905	-4.635	8.3753	2.0764	1.1413	-26.935	-3.1377	1466.3
12.98	1299	78	NaN	11.269	-4.4252	7.5726	-183.46	8.4878	6.1997	3.8429	-663.22	1114.7	30.596	802.59	1117.5	61.848	55.347	1	0	-7.8359	5.5789	-22.303	-11.516	10.223	-4.5091	-4.3175	8.38	2.3875	1.0697	-26.621	-3.1363	1466.1
12.99	1300	78	NaN	11.493	-4.1177	7.6659	-183.47	8.4952	6.2171	3.6407	-663.08	1114.7	30.549	802.45	1117.4	65.668	57.48	1	0	-7.7795	5.5188	-22.306	-11.52	10.441	-4.5207	-4.0125	8.3899	2.6612	0.99804	-26.319	-3.1299	1465.8
13	1301	78	NaN	11.755	-3.7781	7.7973	-183.47	8.5056	6.2319	3.3409	-662.95	1114.8	30.47	802.26	1117.3	67.928	55.451	1	0	-7.8005	5.5411	-22.309	-11.522	10.694	-4.5303	-3.678	8.4055	2.8939	1.0108	-25.987	-3.1168	1465.5
13.01	1302	78	NaN	11.975	-3.5944	7.7458	-183.47	8.5234	6.2322	3.546	-662.97	1114.8	30.419	802.15	1117.3	67.513	54.866	1	0	-7.8098	5.5511	-22.311	-11.525	10.924	-4.5194	-3.4988	8.4279	3.1145	1.0316	-25.81	-3.0968	1465.4
13.02	1303	78	NaN	12.408	-3.407	7.5105	-183.45	8.5491	6.313	4.2111	-663.36	1114.9	30.538	801.91	1117.2	66.353	56.088	1	0	-7.6268	5.3559	-22.311	-11.524	11.379	-4.4839	-3.3191	8.4612	3.7522	0.87199	-25.63	-3.0629	1465.5
13.03	1304	78	NaN	12.719	-3.233	7.4074	-183.44	8.5705	6.3283	4.5081	-663.56	1115	30.525	801.7	1117.1	65.734	56.996	1	0	-7.4729	5.1918	-22.303	-11.517	11.701	-4.458	-3.1521	8.4897	4.2285	0.73373	-25.456	-3.0272	1465.5
13.04	1305	78	NaN	13.049	-2.9752	7.4087	-183.43	8.5915	6.2995	4.5749	-663.59	1115.2	30.424	801.44	1117	66.253	54.679	1	0	-7.3554	5.0665	-22.288	-11.501	12.038	-4.4383	-2.905	8.5213	4.6824	0.62816	-25.193	-2.9798	1465.3
13.05	1306	78	NaN	13.362	-2.7156	7.4778	-183.42	8.6005	6.2614	4.4892	-663.6	1115.4	30.317	801.19	1116.9	66.473	55.567	1	0	-7.3053	5.013	-22.282	-11.496	12.352	-4.4308	-2.6593	8.5443	5.0465	0.58228	-24.941	-2.9513	1465
13.06	1307	78	NaN	13.592	-2.5474	7.5672	-183.42	8.5926	6.2278	4.3557	-663.66	1115.7	30.234	800.99	1116.8	66.42	53.905	1	0	-7.2848	4.9912	-22.28	-11.493	12.579	-4.4319	-2.5038	8.549	5.2946	0.5593	-24.783	-2.944	1464.9
13.07	1308	78	NaN	13.831	-2.3986	7.5987	-183.41	8.586	6.1785	4.4393	-663.66	1115.8	30.108	800.76	1116.8	66.16	55.377	1	0	-7.3208	5.0296	-22.28	-11.493	12.827	-4.4136	-2.3607	8.5481	5.506	0.61591	-24.64	-2.9449	1464.6
13.08	1309	78	NaN	14.128	-2.3536	7.5132	-183.42	8.519	6.1948	4.8029	-664.1	1116	30.166	800.65	1116.7	66.5	56.428	1	0	-7.3887	5.102	-22.281	-11.494	13.136	-4.4169	-2.3261	8.4915	5.7472	0.68506	-24.607	-3.0024	1465
13.09	1310	78	NaN	14.546	-2.3176	7.4588	-183.41	8.451	6.2027	5.1912	-664.59	1116.4	30.172	800.39	1116.7	66.582	54.14	1	0	-7.4777	5.1968	-22.282	-11.495	13.569	-4.3917	-2.3037	8.4372	6.0911	0.80515	-24.586	-3.0582	1465.2
13.1	1311	78	NaN	14.878	-2.3068	7.4701	-183.41	8.3742	6.2187	5.4015	-664.96	1116.7	30.204	800.22	1116.7	66.588	55.467	1	0	-7.5893	5.3159	-22.282	-11.496	13.908	-4.3756	-2.3058	8.3732	6.3187	0.94028	-24.588	-3.1224	1465.4
13.11	1312	78	NaN	15.181	-2.3432	7.5644	-183.4	8.288	6.2542	5.4084	-665.39	1117.1	30.292	800.03	1116.7	65.141	55.364	1	0	-7.7168	5.4519	-22.281	-11.495	14.208	-4.37	-2.3572	8.302	6.4909	1.0818	-24.639	-3.1928	1465.6
13.12	1313	78	NaN	15.449	-2.4196	7.6812	-183.38	8.2071	6.3028	5.3237	-665.94	1117.5	30.415	799.8	1116.7	60.992	57.102	1	0	-7.771	5.5097	-22.28	-11.494	14.469	-4.3653	-2.4503	8.2378	6.6977	1.1444	-24.731	-3.2558	1466
13.13	1314	78	NaN	15.609	-2.5032	7.712	-183.37	8.1498	6.3491	5.3456	-666.5	1117.8	30.538	799.65	1116.7	60.32	55.152	1	0	-7.8362	5.5792	-22.279	-11.492	14.624	-4.3526	-2.548	8.1947	6.7883	1.2266	-24.827	-3.2974	1466.4
13.14	1315	78	NaN	15.794	-2.5758	7.6313	-183.36	8.0987	6.4048	5.6781	-667.18	1118.1	30.719	799.52	1116.6	61.681	53.329	1	0	-7.9244	5.6733	-22.276	-11.49	14.816	-4.3359	-2.6345	8.1573	6.8912	1.3374	-24.911	-3.3324	1466.9
13.15	1316	78	NaN	16.046	-2.5647	7.4695	-183.35	8.0556	6.3693	6.2951	-668.2	1118.5	30.644	799.26	1116.6	59.912	55.489	1	0	-8.0322	5.7882	-22.273	-11.486	15.096	-4.2982	-2.6405	8.1314	7.0637	1.4901	-24.914	-3.355	1467.7
13.16	1317	78	NaN	16.229	-2.3973	7.5255	-183.34	8.017	6.3391	6.3968	-669.01	1118.8	30.599	799.02	1116.5	56.835	55.302	1	0	-8.1415	5.9048	-22.27	-11.483	15.284	-4.2892	-2.4894	8.1091	7.1426	1.6156	-24.759	-3.3738	1468.2
13.17	1318	78	NaN	16.339	-2.1523	7.6504	-183.35	7.9857	6.353	6.3001	-669.46	1119.1	30.666	798.88	1116.4	57.685	55.71	1	0	-8.2172	5.9855	-22.266	-11.479	15.389	-4.3032	-2.255	8.0884	7.1715	1.6823	-24.521	-3.391	1468.5
13.18	1319	78	NaN	16.412	-1.8639	7.7814	-183.36	7.9702	6.3783	6.1677	-669.7	1119.2	30.751	798.77	1116.4	59.038	56.72	1	0	-8.2888	6.0618	-22.263	-11.476	15.453	-4.3214	-1.9727	8.0789	7.1646	1.7404	-24.235	-3.397	1468.7
13.19	1320	78	NaN	16.514	-1.5276	7.9043	-183.37	7.9645	6.3753	6.0971	-670.02	1119.2	30.753	798.62	1116.3	60.019	55.769	1	0	-8.3279	6.1035	-22.259	-11.472	15.552	-4.3292	-1.641	8.0778	7.224	1.7744	-23.9	-3.3944	1468.8
13.2	1321	78	NaN	16.721	-1.1398	7.9835	-183.37	7.9374	6.3571	6.248	-670.56	1119.3	30.723	798.49	1116.3	59.473	54.807	1	0	-8.3995	6.1799	-22.254	-11.468	15.766	-4.3284	-1.2569	8.0545	7.3668	1.8515	-23.511	-3.4132	1469.3
13.21	1322	78	NaN	16.873	-0.93868	7.9695	-183.37	7.9151	6.3461	6.4106	-671.06	1119.3	30.716	798.42	1116.3	61.01	57.221	1	0	-8.5043	6.2916	-22.249	-11.462	15.925	-4.3221	-1.0587	8.0351	7.421	1.9696	-23.307	-3.4271	1469.7
13.22	1323	78	NaN	17.097	-0.7431	7.8251	-183.38	7.8836	6.3359	6.9035	-672.01	1119.4	30.739	798.36	1116.2	60.711	56.861	1	0	-8.5741	6.3661	-22.243	-11.456	16.169	-4.3079	-0.86619	8.0067	7.5945	2.0582	-23.109	-3.4494	1470.6
13.23	1324	78	NaN	17.293	-0.59898	7.6686	-183.38	7.8647	6.3233	7.3965	-672.81	1119.4	30.733	798.3	1116.2	60.491	54.935	1	0	-8.6619	6.4597	-22.237	-11.45	16.384	-4.2912	-0.72257	7.9883	7.7226	2.1685	-22.96	-3.462	1471.3
13.24	1325	78	NaN	17.5	-0.45373	7.5381	-183.39	7.8479	6.3135	7.8548	-673.47	1119.3	30.73	798.24	1116.2	61.393	56.643	1	0	-8.8122	6.62	-22.232	-11.445	16.609	-4.2828	-0.57615	7.9703	7.7971	2.3372	-22.808	-3.4747	1471.9
13.25	1326	78	NaN	17.758	-0.2075	7.5015	-183.41	7.8261	6.3024	8.2128	-674.02	1119.3	30.747	798.18	1116.2	59.557	55.931	1	0	-8.9215	6.7366	-22.224	-11.437	16.882	-4.2865	-0.32817	7.9468	7.9601	2.45	-22.552	-3.4902	1472.4
13.26	1327	78	NaN	18.057	0.20896	7.6395	-183.43	7.8016	6.2844	8.3213	-674.35	1119.2	30.776	798.13	1116.1	60.054	56.145	1	0	-9.0089	6.8297	-22.214	-11.428	17.183	-4.3017	0.089515	7.9211	8.1742	2.5281	-22.125	-3.5064	1472.7
13.27	1328	78	NaN	18.289	0.68638	7.9357	-183.45	7.7732	6.2861	8.0262	-674.34	1119.2	30.852	798.16	1116.1	60.103	56.682	1	0	-9.0963	6.9229	-22.205	-11.418	17.401	-4.338	0.56361	7.896	8.3044	2.5849	-21.641	-3.522	1472.7
13.28	1329	78	NaN	18.483	0.97048	8.0032	-183.46	7.7623	6.3194	8.2352	-674.5	1119.3	30.968	798.15	1116.1	58.195	55.505	1	0	-9.1811	7.0134	-22.195	-11.409	17.599	-4.3483	0.84836	7.8845	8.4178	2.6651	-21.347	-3.5243	1472.8
13.29	1330	78	NaN	18.714	1.1882	7.9702	-183.48	7.7537	6.32	8.7325	-674.81	1119.2	30.986	798.14	1116.1	56.401	56.604	1	0	-9.1844	7.0169	-22.193	-11.407	17.849	-4.341	1.0676	7.8743	8.6644	2.6758	-21.126	-3.5324	1473.1
13.3	1331	78	NaN	19.043	1.4021	7.9548	-183.49	7.7441	6.3134	9.3536	-675.17	1119.2	31.006	798.15	1116.1	64.692	58.625	1	0	-9.2493	7.0861	-22.187	-11.401	18.201	-4.3362	1.2817	7.8645	8.9521	2.7499	-20.906	-3.5362	1473.5
13.31	1332	78	NaN	19.365	1.5696	8.0099	-183.51	7.7382	6.3007	9.7972	-675.43	1119.2	31.011	798.17	1116.1	66.634	57.098	1	0	-9.4031	7.2501	-22.175	-11.389	18.54	-4.3346	1.4482	7.8597	9.1369	2.9155	-20.727	-3.5291	1473.8
13.32	1333	78	NaN	19.587	1.6535	8.121	-183.52	7.735	6.278	9.9439	-675.53	1119.3	30.967	798.19	1116.1	68.322	57.856	1	0	-9.3977	7.2444	-22.168	-11.382	18.77	-4.3359	1.5301	7.8585	9.3719	2.9085	-20.638	-3.5231	1473.9
13.33	1334	78	NaN	19.774	1.7043	8.2274	-183.54	7.7196	6.258	10.054	-675.63	1119.4	30.923	798.25	1116.1	70.228	57.426	1	0	-9.3217	7.1634	-22.161	-11.375	18.963	-4.3518	1.5767	7.8472	9.6411	2.8115	-20.585	-3.5275	1474
13.34	1335	78	NaN	19.927	1.6979	8.3313	-183.56	7.7081	6.2807	10.086	-675.76	1119.5	30.985	798.29	1116.1	71.551	56.986	1	0	-9.111	6.9386	-22.151	-11.364	19.115	-4.3736	1.5637	7.8423	10.004	2.565	-20.587	-3.5219	1474.2
13.35	1336	78	NaN	20.171	1.5447	8.2947	-183.59	7.702	6.3081	10.538	-676.32	1119.8	31.05	798.35	1116.1	72.986	57.514	1	0	-8.936	6.7521	-22.142	-11.355	19.374	-4.3872	1.4032	7.8435	10.438	2.3649	-20.739	-3.5117	1474.8
13.36	1337	78	NaN	20.37	1.3677	8.1724	-183.6	7.7091	6.2924	11.095	-676.96	1119.9	30.989	798.39	1116.1	72.974	58.276	1	0	-8.923	6.7382	-22.141	-11.354	19.598	-4.3742	1.2224	7.8544	10.675	2.364	-20.918	-3.4999	1475.5
13.37	1338	78	NaN	20.521	1.201	8.0674	-183.6	7.7105	6.3075	11.528	-677.55	1120	31.004	798.47	1116.1	73.266	56.847	1	0	-8.8477	6.6579	-22.138	-11.351	19.765	-4.3555	1.0513	7.8602	10.917	2.3024	-21.087	-3.491	1476.1
13.38	1339	78	NaN	20.654	1.0363	8.0501	-183.59	7.7177	6.3597	11.747	-678.13	1120.2	31.119	798.55	1116.1	73.165	55.391	1	0	-8.7237	6.5256	-22.133	-11.347	19.903	-4.3447	0.87868	7.8753	11.179	2.1809	-21.255	-3.4715	1476.8
13.39	1340	78	NaN	20.797	0.87667	8.1151	-183.59	7.7533	6.3897	11.823	-678.77	1120.5	31.179	798.58	1116.2	72.546	58.234	1	0	-8.7076	6.5085	-22.131	-11.345	20.046	-4.3378	0.7096	7.9203	11.339	2.1706	-21.422	-3.4243	1477.5
13.4	1341	78	NaN	20.924	0.84152	8.1472	-183.58	7.7702	6.3978	11.995	-679.14	1120.6	31.182	798.66	1116.2	71.413	55.787	1	0	-8.6541	6.4514	-22.129	-11.342	20.18	-4.3201	0.67003	7.9417	11.526	2.1314	-21.459	-3.4002	1477.9
13.41	1342	78	NaN	21.117	0.89277	8.1884	-183.58	7.8177	6.3612	12.344	-679.64	1120.8	31.101	798.72	1116.2	69.925	57	1	0	-8.5131	6.301	-22.124	-11.338	20.39	-4.306	0.71587	7.9946	11.877	1.995	-21.408	-3.3431	1478.5
13.42	1343	78	NaN	21.268	0.9789	8.1811	-183.56	7.8329	6.3507	12.72	-680.06	1120.9	31.102	798.8	1116.3	69.166	56.641	1	0	-8.4516	6.2354	-22.122	-11.335	20.556	-4.2749	0.79945	8.0123	12.104	1.9605	-21.323	-3.323	1479
13.43	1344	78	NaN	21.398	1.1135	8.1496	-183.55	7.8423	6.3604	13.172	-680.38	1120.9	31.167	798.88	1116.3	66.496	55.932	1	0	-8.4203	6.2021	-22.12	-11.334	20.701	-4.2483	0.93474	8.0211	12.281	1.9538	-21.186	-3.3127	1479.4
13.44	1345	78	NaN	21.495	1.2854	8.2214	-183.54	7.855	6.3519	13.364	-680.56	1121	31.174	798.94	1116.3	61.766	57.694	1	0	-8.374	6.1527	-22.118	-11.331	20.805	-4.2317	1.1065	8.0339	12.431	1.921	-21.011	-3.2974	1479.6
13.45	1346	78	NaN	21.573	1.5214	8.4339	-183.53	7.864	6.3271	13.258	-680.56	1121.1	31.132	799.04	1116.4	60.016	56.956	1	0	-8.3195	6.0946	-22.115	-11.329	20.881	-4.2223	1.3406	8.0448	12.562	1.8723	-20.775	-3.2838	1479.7
13.46	1347	78	NaN	21.71	1.8958	8.6278	-183.53	7.8566	6.3581	13.457	-680.42	1121.1	31.267	799.23	1116.4	60.357	54.551	1	0	-8.2482	6.0185	-22.116	-11.329	21.02	-4.217	1.7166	8.0358	12.772	1.8015	-20.399	-3.2932	1479.8
13.47	1348	78	NaN	21.867	2.1651	8.784	-183.53	7.8523	6.3872	13.678	-680.21	1121.1	31.379	799.34	1116.5	59.819	56.797	1	0	-8.1919	5.9585	-22.116	-11.329	21.181	-4.2157	1.9851	8.0322	12.989	1.7428	-20.131	-3.2973	1479.7
13.48	1349	78	NaN	22.06	2.3846	8.9593	-183.52	7.8497	6.3497	13.915	-680.1	1121.1	31.338	799.45	1116.5	62.452	54.898	1	0	-8.1523	5.9163	-22.117	-11.33	21.385	-4.1979	2.2066	8.0277	13.233	1.7184	-19.91	-3.3023	1479.7
13.49	1350	78	NaN	22.216	2.4738	9.0274	-183.51	7.8632	6.3072	14.203	-680.16	1121.1	31.262	799.55	1116.6	64.706	57.014	1	0	-8.2437	6.0138	-22.118	-11.332	21.556	-4.172	2.3001	8.0369	13.312	1.8417	-19.818	-3.2946	1479.8
13.5	1351	78	NaN	22.392	2.5117	9.0055	-183.51	7.8698	6.3006	14.679	-680.35	1121	31.288	799.7	1116.6	68.223	55.918	1	0	-8.3469	6.1239	-22.12	-11.333	21.749	-4.1541	2.3423	8.0392	13.402	1.9698	-19.778	-3.2942	1480.1
13.51	1352	78	NaN	22.58	2.5487	8.9882	-183.51	7.876	6.2963	15.18	-680.55	1120.9	31.331	799.82	1116.7	70.129	57.373	1	0	-8.4285	6.2108	-22.123	-11.336	21.955	-4.1391	2.3832	8.0415	13.526	2.0718	-19.74	-3.2948	1480.5
13.52	1353	78	NaN	22.731	2.5935	9.0576	-183.5	7.8984	6.2405	15.459	-680.62	1120.9	31.242	799.84	1116.7	73.328	55.553	1	0	-8.4949	6.2816	-22.126	-11.34	22.12	-4.1144	2.432	8.0599	13.625	2.1672	-19.694	-3.2797	1480.6
13.53	1354	78	NaN	22.911	2.6888	9.1334	-183.51	7.8915	6.2068	15.843	-680.57	1120.8	31.238	799.91	1116.7	75.587	58.374	1	0	-8.5145	6.3026	-22.131	-11.344	22.315	-4.1039	2.5303	8.0501	13.801	2.1987	-19.601	-3.2941	1480.6
13.54	1355	78	NaN	23.151	2.8508	9.3304	-183.52	7.8731	6.2391	16.105	-680.36	1120.6	31.406	800.03	1116.7	75.893	58.817	1	0	-8.5341	6.3235	-22.135	-11.349	22.559	-4.1156	2.7001	8.0237	14.024	2.2078	-19.435	-3.325	1480.5
13.55	1356	78	NaN	23.432	2.9719	9.4469	-183.53	7.8607	6.1977	16.412	-680.16	1120.4	31.341	800.08	1116.7	74.857	57.628	1	0	-8.5538	6.3444	-22.14	-11.353	22.854	-4.1081	2.8296	8.003	14.301	2.2363	-19.31	-3.3503	1480.3
13.56	1357	78	NaN	23.649	3.0649	9.5441	-183.54	7.8286	6.167	16.607	-680	1120.3	31.309	800.14	1116.8	71.814	56.981	1	0	-8.5734	6.3653	-22.144	-11.358	23.08	-4.1099	2.9291	7.9644	14.506	2.2554	-19.215	-3.3934	1480.2
13.57	1358	78	NaN	23.868	3.1441	9.6089	-183.55	7.7632	6.1325	16.864	-679.95	1120.1	31.273	800.21	1116.8	65.324	53.423	1	0	-8.593	6.3862	-22.149	-11.362	23.31	-4.1082	3.0154	7.8919	14.717	2.278	-19.134	-3.4704	1480.2
13.58	1359	78	NaN	24.116	3.2107	9.6331	-183.56	7.6723	6.0865	17.219	-679.95	1119.9	31.197	800.29	1116.8	58.611	55.348	1	0	-8.6126	6.4072	-22.154	-11.367	23.575	-4.1008	3.0904	7.7926	14.962	2.3063	-19.063	-3.5743	1480.3
13.59	1360	78	NaN	24.265	3.2508	9.666	-183.58	7.5816	6.088	17.34	-679.9	1119.8	31.222	800.37	1116.8	56.812	54.414	1	0	-8.6322	6.4281	-22.158	-11.371	23.728	-4.12	3.1361	7.6962	15.096	2.3081	-19.022	-3.6752	1480.3
13.6	1361	78	NaN	24.409	3.2792	9.7311	-183.57	7.479	6.0952	17.348	-679.82	1119.7	31.237	800.5	1116.8	55.608	54.979	1	0	-8.6519	6.449	-22.163	-11.376	23.872	-4.1058	3.1689	7.5893	15.22	2.3432	-18.994	-3.7867	1480.4
13.61	1362	78	NaN	24.623	3.3258	9.8157	-183.57	7.3087	6.0652	17.435	-679.7	1119.5	31.152	800.62	1116.8	58.1	54.393	1	0	-8.6715	6.4699	-22.167	-11.38	24.092	-4.0979	3.2211	7.4134	15.421	2.372	-18.946	-3.967	1480.4
13.62	1363	78	NaN	24.798	3.378	9.8626	-183.56	7.1667	6.0305	17.586	-679.61	1119.5	31.062	800.72	1116.9	60.498	56.346	1	0	-8.6911	6.4908	-22.172	-11.385	24.277	-4.0855	3.2774	7.2673	15.586	2.4053	-18.894	-4.1177	1480.4
13.63	1364	78	NaN	24.992	3.451	9.9031	-183.56	6.988	5.9904	17.814	-679.51	1119.4	30.988	800.87	1116.9	63.813	55.545	1	0	-8.7107	6.5118	-22.176	-11.39	24.482	-4.0672	3.3531	7.086	15.771	2.4445	-18.823	-4.3036	1480.4
13.64	1365	78	NaN	25.177	3.5325	9.959	-183.55	6.7925	5.9595	18.015	-679.4	1119.4	30.963	801.02	1116.9	67.616	55.745	1	0	-8.7303	6.5327	-22.181	-11.394	24.676	-4.0532	3.4359	6.8891	15.945	2.4795	-18.745	-4.5049	1480.5
13.65	1366	78	NaN	25.287	3.6006	10.028	-183.55	6.6487	5.9511	18.082	-679.26	1119.4	31.003	801.1	1116.9	69.389	55.672	1	0	-8.7499	6.5536	-22.185	-11.399	24.787	-4.0535	3.5037	6.7456	16.037	2.5001	-18.682	-4.6531	1480.4
13.66	1367	78	NaN	25.397	3.6791	10.099	-183.56	6.5076	5.9304	18.147	-679.09	1119.4	31.02	801.16	1116.9	71.421	54.903	1	0	-8.7696	6.5745	-22.19	-11.403	24.899	-4.0539	3.5812	6.6055	16.129	2.5206	-18.609	-4.7976	1480.3
13.67	1368	78	NaN	25.561	3.7791	10.156	-183.55	6.2668	5.8925	18.289	-678.92	1119.4	31.077	801.3	1116.9	70.674	55.846	1	0	-8.7892	6.5954	-22.194	-11.408	25.066	-4.0484	3.681	6.365	16.277	2.547	-18.513	-5.0427	1480.3
13.68	1369	78	NaN	25.676	3.8354	10.187	-183.57	6.0788	5.8696	18.434	-678.84	1119.4	31.175	801.4	1116.9	68.232	54.623	1	0	-8.8088	6.6164	-22.199	-11.412	25.183	-4.0606	3.7367	6.1775	16.374	2.5558	-18.462	-5.2347	1480.3
13.69	1370	78	NaN	25.772	3.8627	10.227	-183.58	5.9046	5.8607	18.514	-678.78	1119.4	31.333	801.47	1116.9	65.027	55.468	1	0	-8.8284	6.6373	-22.203	-11.417	25.276	-4.0783	3.7629	6.0044	16.447	2.559	-18.441	-5.4124	1480.3
13.7	1371	78	NaN	25.936	3.9023	10.195	-183.6	5.6826	5.7887	18.861	-678.66	1119.4	31.388	801.57	1116.9	56.275	56.067	1	0	-8.848	6.6582	-22.208	-11.421	25.451	-4.0813	3.8045	5.7804	16.603	2.5769	-18.403	-5.6409	1480.3
13.71	1372	78	NaN	26.139	3.9515	10.11	-183.61	5.4224	5.6402	19.399	-678.52	1119.3	31.275	801.72	1116.9	51.783	54.811	1	0	-8.8676	6.6791	-22.212	-11.426	25.68	-4.0661	3.8585	5.5155	16.812	2.613	-18.354	-5.9104	1480.3
13.72	1373	78	NaN	26.203	3.9469	10.149	-183.6	5.224	5.5155	19.419	-678.44	1119.3	31.147	801.87	1116.9	49.846	55.297	1	0	-8.8873	6.7	-22.217	-11.43	25.749	-4.0542	3.8543	5.3166	16.862	2.6459	-18.363	-6.1138	1480.4
13.73	1374	78	NaN	26.261	3.9327	10.17	-183.6	5.0431	5.3725	19.489	-678.38	1119.2	30.978	801.93	1116.9	53.424	57.164	1	0	-8.9069	6.7209	-22.222	-11.435	25.817	-4.0402	3.8411	5.1347	16.91	2.6807	-18.38	-6.3002	1480.4
13.74	1375	78	NaN	26.314	3.8866	10.226	-183.59	4.8008	5.2895	19.452	-678.3	1119.2	31.119	801.91	1116.9	58.493	56.382	1	0	-8.9097	6.7239	-22.225	-11.438	25.863	-4.0459	3.7961	4.8914	16.953	2.678	-18.429	-6.5465	1480.3
13.75	1376	78	NaN	26.361	3.8405	10.239	-183.61	4.598	5.2945	19.501	-678.26	1119.2	31.433	801.95	1116.8	59.994	54.847	1	0	-8.8934	6.7065	-22.226	-11.439	25.899	-4.0669	3.7504	4.6881	17.006	2.6397	-18.475	-6.7511	1480.3
13.76	1377	78	NaN	26.414	3.783	10.227	-183.63	4.4036	5.1957	19.603	-678.23	1119.1	31.536	801.95	1116.8	59.215	55.842	1	0	-8.8665	6.6779	-22.229	-11.443	25.952	-4.0943	3.6955	4.4912	17.086	2.5835	-18.534	-6.9517	1480.2
13.77	1378	78	NaN	26.459	3.7203	10.218	-183.67	4.2232	5.068	19.666	-678.19	1119	31.606	801.92	1116.8	56.642	54.311	1	0	-8.8377	6.6472	-22.234	-11.447	25.996	-4.1344	3.6362	4.3073	17.159	2.5128	-18.597	-7.1396	1480.2
13.78	1379	78	NaN	26.477	3.6686	10.232	-183.71	4.0913	5.07	19.638	-678.15	1118.9	31.946	801.93	1116.8	56.822	57.766	1	0	-8.7947	6.6013	-22.239	-11.452	26	-4.1869	3.586	4.1739	17.206	2.4144	-18.652	-7.278	1480.1
13.79	1380	78	NaN	26.501	3.6203	10.251	-183.73	4.0046	4.9695	19.616	-678.14	1118.8	31.973	801.88	1116.8	59.529	57.037	1	0	-8.754	6.5579	-22.243	-11.457	26.022	-4.2042	3.5398	4.0852	17.268	2.3537	-18.704	-7.3716	1480.1
13.8	1381	78	NaN	26.55	3.5645	10.229	-183.79	3.9101	4.9006	19.706	-678.17	1118.7	32.212	801.82	1116.7	61.247	56.648	1	0	-8.7311	6.5335	-22.247	-11.461	26.066	-4.2704	3.4866	3.988	17.335	2.2631	-18.761	-7.4728	1480
13.81	1382	78	NaN	26.581	3.5402	10.226	-183.82	3.89	4.8321	19.739	-678.13	1118.6	32.304	801.7	1116.6	62.335	57.807	1	0	-8.6124	6.4069	-22.258	-11.471	26.095	-4.3048	3.4648	3.9654	17.482	2.1021	-18.793	-7.5056	1479.9
13.82	1383	78	NaN	26.608	3.5238	10.235	-183.85	3.8813	4.7665	19.741	-678.09	1118.5	32.353	801.62	1116.6	65.268	55.771	1	0	-8.4322	6.2148	-22.272	-11.485	26.119	-4.3363	3.4509	3.9541	17.687	1.8785	-18.821	-7.531	1479.8
13.83	1384	78	NaN	26.635	3.5141	10.259	-183.89	3.8918	4.7112	19.72	-678.04	1118.4	32.468	801.48	1116.6	68.283	57.341	1	0	-8.3929	6.1729	-22.277	-11.491	26.142	-4.3823	3.4434	3.9625	17.749	1.7905	-18.834	-7.5283	1479.6
13.84	1385	78	NaN	26.659	3.513	10.293	-183.94	3.9179	4.6567	19.685	-677.97	1118.3	32.608	801.28	1116.5	70.564	57.774	1	0	-8.3819	6.1611	-22.282	-11.496	26.158	-4.437	3.4438	3.9871	17.776	1.7242	-18.839	-7.5085	1479.3
13.85	1386	78	NaN	26.672	3.5125	10.312	-183.98	3.9167	4.579	19.664	-677.95	1118.2	32.585	801.21	1116.5	68.756	56.267	1	0	-8.4159	6.1974	-22.286	-11.5	26.172	-4.478	3.4446	3.9846	17.756	1.7194	-18.842	-7.5149	1479.2
13.86	1387	78	NaN	26.711	3.4978	10.303	-184.04	3.9339	4.5292	19.735	-677.97	1118.1	32.647	801.05	1116.5	66.594	55.997	1	0	-8.4518	6.2357	-22.29	-11.504	26.211	-4.5355	3.4332	3.9985	17.759	1.7002	-18.857	-7.5051	1479.1
13.87	1388	78	NaN	26.741	3.4893	10.262	-184.08	3.9293	4.507	19.851	-678.07	1118.1	32.699	800.99	1116.5	67.39	58.063	1	0	-8.4911	6.2775	-22.295	-11.508	26.244	-4.5796	3.4276	3.991	17.752	1.698	-18.867	-7.5171	1479.1
13.88	1389	78	NaN	26.769	3.4931	10.247	-184.14	3.9334	4.5041	19.928	-678.12	1118	32.809	800.91	1116.5	64.907	57.175	1	0	-8.5303	6.3194	-22.299	-11.512	26.27	-4.6373	3.4335	3.9929	17.74	1.6821	-18.865	-7.5191	1479.1
13.89	1390	78	NaN	26.784	3.5088	10.286	-184.19	3.9424	4.4657	19.901	-678.07	1117.9	32.801	800.82	1116.5	62.779	55.865	1	0	-8.5616	6.3528	-22.303	-11.516	26.285	-4.6938	3.4511	4	17.723	1.659	-18.852	-7.5164	1479
13.9	1391	78	NaN	26.775	3.5201	10.393	-184.25	3.9487	4.4286	19.74	-677.93	1117.9	32.783	800.74	1116.5	61.693	55.864	1	0	-8.5452	6.3353	-22.313	-11.526	26.27	-4.7569	3.4644	4.0043	17.725	1.5784	-18.848	-7.5218	1478.7
13.91	1392	78	NaN	26.749	3.5099	10.527	-184.31	3.9508	4.4474	19.53	-677.78	1117.9	32.922	800.68	1116.5	60.602	56.32	1	0	-8.5775	6.3697	-22.319	-11.532	26.23	-4.83	3.4564	4.0043	17.653	1.5396	-18.862	-7.5278	1478.5
13.92	1393	78	NaN	26.761	3.4857	10.545	-184.34	3.9604	4.4449	19.574	-677.79	1117.8	32.954	800.6	1116.5	60.892	55.697	1	0	-8.6526	6.4498	-22.322	-11.535	26.242	-4.8553	3.4339	4.0122	17.59	1.5945	-18.888	-7.5228	1478.5
13.93	1394	78	NaN	26.797	3.4507	10.473	-184.36	3.9702	4.4571	19.819	-677.89	1117.7	33.013	800.56	1116.5	62.017	57.105	1	0	-8.5965	6.39	-22.325	-11.539	26.286	-4.8753	3.4032	4.0177	17.689	1.5147	-18.922	-7.5209	1478.5
13.94	1395	78	NaN	26.838	3.3994	10.397	-184.38	3.991	4.4884	20.097	-678.05	1117.6	33.107	800.46	1116.5	60.923	56.03	1	0	-8.5285	6.3175	-22.329	-11.542	26.334	-4.8886	3.3559	4.0345	17.805	1.4289	-18.973	-7.5077	1478.6
13.95	1396	78	NaN	26.849	3.3875	10.394	-184.39	4.0032	4.51	20.176	-678.04	1117.5	33.167	800.39	1116.4	58.295	55.387	1	0	-8.5688	6.3604	-22.33	-11.544	26.345	-4.8969	3.3459	4.0448	17.777	1.4635	-18.984	-7.4988	1478.5
13.96	1397	78	NaN	26.84	3.4196	10.484	-184.39	4.0103	4.5059	20.041	-677.84	1117.5	33.12	800.34	1116.4	54.863	54.328	1	0	-8.5762	6.3684	-22.332	-11.545	26.333	-4.895	3.3784	4.0514	17.756	1.4734	-18.953	-7.4934	1478.2
13.97	1398	78	NaN	26.826	3.4651	10.612	-184.38	4.0169	4.4897	19.827	-677.56	1117.5	33.009	800.28	1116.4	55.081	54.737	1	0	-8.4715	6.2567	-22.333	-11.546	26.315	-4.8892	3.4239	4.058	17.843	1.3675	-18.909	-7.4884	1477.9
13.98	1399	78	NaN	26.811	3.4792	10.672	-184.38	4.0206	4.4973	19.732	-677.44	1117.4	32.976	800.26	1116.4	52.676	57.137	1	0	-8.4396	6.2226	-22.333	-11.546	26.297	-4.8928	3.4388	4.0609	17.858	1.3299	-18.894	-7.4852	1477.8
13.99	1400	78	NaN	26.812	3.449	10.644	-184.35	4.0314	4.507	19.828	-677.45	1117.3	32.893	800.23	1116.4	54.599	54.979	1	0	-8.444	6.2274	-22.331	-11.545	26.305	-4.8519	3.413	4.0674	17.861	1.3755	-18.918	-7.4773	1477.7
14	1401	78	NaN	26.811	3.4036	10.567	-184.33	4.0283	4.5547	20.008	-677.59	1117.2	32.938	800.22	1116.4	51.976	55.899	1	0	-8.4669	6.2518	-22.328	-11.541	26.31	-4.834	3.3709	4.061	17.843	1.4178	-18.957	-7.4802	1477.9
14.01	1402	78	NaN	26.789	3.3609	10.538	-184.31	4.021	4.594	20.019	-677.62	1117.1	32.88	800.24	1116.3	60.529	55.306	1	0	-8.4679	6.2528	-22.324	-11.537	26.29	-4.8048	3.3316	4.0503	17.822	1.448	-18.992	-7.4871	1477.9
14.02	1403	78	NaN	26.759	3.3412	10.549	-184.27	4.0334	4.6087	19.932	-677.57	1117.1	32.774	800.22	1116.4	67.716	55.688	1	0	-8.4418	6.2251	-22.32	-11.533	26.261	-4.7706	3.314	4.0607	17.819	1.4545	-19.006	-7.4724	1477.8
14.03	1404	78	NaN	26.735	3.3416	10.567	-184.25	4.0597	4.6347	19.837	-677.49	1117	32.741	800.18	1116.3	70.635	59.253	1	0	-8.413	6.1942	-22.315	-11.528	26.235	-4.7458	3.3148	4.0865	17.822	1.4484	-19	-7.4419	1477.7
14.04	1405	78	NaN	26.729	3.3411	10.563	-184.23	4.0867	4.7067	19.792	-677.44	1117	32.836	800.17	1116.3	72.124	58.565	1	0	-8.3801	6.1592	-22.31	-11.523	26.223	-4.7349	3.314	4.1137	17.843	1.4244	-18.996	-7.4095	1477.7
14.05	1406	78	NaN	26.745	3.316	10.521	-184.21	4.1346	4.7785	19.817	-677.5	1117	32.903	800.15	1116.3	71.894	56.557	1	0	-8.3901	6.1699	-22.303	-11.517	26.238	-4.7148	3.2902	4.1604	17.847	1.4551	-19.013	-7.3564	1477.7
14.06	1407	78	NaN	26.745	3.2964	10.504	-184.19	4.1687	4.7876	19.774	-677.55	1117	32.823	800.15	1116.3	71.238	58.355	1	0	-8.397	6.1772	-22.297	-11.51	26.24	-4.6993	3.2703	4.1949	17.843	1.4779	-19.027	-7.3156	1477.8
14.07	1408	78	NaN	26.763	3.2802	10.475	-184.17	4.2316	4.8108	19.768	-677.59	1117	32.747	800.16	1116.3	71.16	56.468	1	0	-8.3545	6.1319	-22.292	-11.506	26.26	-4.6753	3.2534	4.2584	17.906	1.4566	-19.039	-7.2472	1477.8
14.08	1409	78	NaN	26.777	3.2678	10.46	-184.17	4.2972	4.8625	19.762	-677.6	1117	32.78	800.18	1116.3	71.402	55.64	1	0	-8.2519	6.0225	-22.287	-11.5	26.273	-4.6767	3.2406	4.3245	18.021	1.3459	-19.046	-7.1758	1477.8
14.09	1410	78	NaN	26.786	3.2588	10.461	-184.18	4.4099	4.8856	19.735	-677.61	1117.1	32.725	800.18	1116.3	71.914	55.37	1	0	-8.108	5.8691	-22.281	-11.495	26.283	-4.6821	3.2301	4.4386	18.175	1.187	-19.051	-7.0563	1477.8
14.1	1411	78	NaN	26.792	3.255	10.467	-184.18	4.5716	4.8912	19.692	-677.6	1117.1	32.603	800.18	1116.3	73.226	54.168	1	0	-8.0336	5.7897	-22.277	-11.491	26.291	-4.6802	3.224	4.6026	18.258	1.1095	-19.053	-6.8881	1477.8
14.11	1412	78	NaN	26.793	3.2593	10.467	-184.18	4.7295	4.9608	19.665	-677.59	1117.1	32.686	800.19	1116.3	73.831	56.279	1	0	-7.9606	5.7118	-22.273	-11.487	26.289	-4.6869	3.227	4.7618	18.328	1.0249	-19.046	-6.7248	1477.8
14.12	1413	78	NaN	26.809	3.2661	10.453	-184.18	4.9664	4.9488	19.699	-677.64	1117.1	32.517	800.03	1116.3	73.73	58.81	1	0	-7.8133	5.5548	-22.266	-11.479	26.312	-4.6743	3.2348	4.9976	18.499	0.88054	-19.031	-6.4817	1477.7
14.13	1414	78	NaN	26.815	3.2804	10.453	-184.19	5.2104	4.9586	19.692	-677.62	1117.1	32.398	799.94	1116.4	72.824	58.054	1	0	-7.5799	5.3059	-22.257	-11.47	26.322	-4.685	3.2517	5.2391	18.742	0.62092	-19.005	-6.2313	1477.6
14.14	1415	78	NaN	26.814	3.3069	10.483	-184.21	5.5974	5.0652	19.615	-677.56	1117.2	32.471	799.75	1116.5	70.351	55.77	1	0	-7.1897	4.8897	-22.246	-11.459	26.316	-4.7045	3.2797	5.6246	19.126	0.18521	-18.966	-5.8343	1477.4
14.15	1416	78	NaN	26.815	3.3291	10.509	-184.23	5.9537	5.1367	19.562	-677.51	1117.2	32.502	799.62	1116.5	68.256	56.085	1	0	-6.9988	4.6861	-22.237	-11.451	26.314	-4.7276	3.3028	5.98	19.315	-0.041463	-18.935	-5.4708	1477.2
14.16	1417	78	NaN	26.822	3.3441	10.52	-184.25	6.3133	5.1439	19.564	-677.49	1117.2	32.401	799.54	1116.6	67.518	55.824	1	0	-6.8798	4.5592	-22.23	-11.443	26.324	-4.751	3.3204	6.3371	19.444	-0.19175	-18.91	-5.1064	1477.1
14.17	1418	78	NaN	26.829	3.3519	10.522	-184.28	6.7408	5.1545	19.585	-677.48	1117.2	32.285	799.48	1116.7	66.82	54.739	1	0	-6.7296	4.3991	-22.22	-11.433	26.336	-4.7735	3.3331	6.7596	19.607	-0.37441	-18.887	-4.6734	1477
14.18	1419	78	NaN	26.817	3.3354	10.528	-184.3	7.0345	5.2512	19.555	-677.49	1117.1	32.407	799.46	1116.8	67.307	56.506	1	0	-6.529	4.1852	-22.211	-11.424	26.318	-4.7963	3.3205	7.0494	19.789	-0.6111	-18.89	-4.3749	1477
14.19	1420	78	NaN	26.801	3.3139	10.52	-184.31	7.5174	5.1687	19.548	-677.49	1117.1	32.015	799.37	1116.9	68.462	57.7	1	0	-6.278	3.9176	-22.204	-11.418	26.317	-4.7946	3.3059	7.5254	20.039	-0.87705	-18.898	-3.8922	1476.9
14.2	1421	78	NaN	26.804	3.3234	10.472	-184.33	7.9682	5.1113	19.67	-677.53	1117.1	31.648	799.37	1117.1	68.472	55.779	1	0	-6.052	3.6765	-22.196	-11.409	26.34	-4.7908	3.3232	7.9684	20.288	-1.1143	-18.872	-3.4404	1477
14.21	1422	78	NaN	26.789	3.3361	10.457	-184.34	8.3302	5.2261	19.703	-677.54	1117.1	31.781	799.38	1117.2	68.514	54.106	1	0	-5.8526	3.4639	-22.185	-11.398	26.321	-4.8065	3.34	8.3263	20.468	-1.3426	-18.845	-3.0717	1477
14.22	1423	78	NaN	26.758	3.3551	10.479	-184.35	8.6568	5.3269	19.642	-677.5	1117	31.906	799.4	1117.2	68.667	57.449	1	0	-5.6532	3.2513	-22.174	-11.387	26.282	-4.8222	3.3618	8.6501	20.629	-1.571	-18.812	-2.737	1476.9
14.23	1424	78	NaN	26.719	3.395	10.517	-184.34	9.0213	5.3381	19.548	-677.4	1117.1	31.78	799.48	1117.3	69.686	56.179	1	0	-5.5268	3.1164	-22.164	-11.378	26.245	-4.8143	3.4051	9.0111	20.718	-1.6979	-18.759	-2.3667	1476.9
14.24	1425	78	NaN	26.676	3.4606	10.555	-184.3	9.4424	5.3908	19.469	-677.29	1117.1	31.732	799.66	1117.4	69.375	57.682	1	0	-5.6118	3.2071	-22.16	-11.373	26.201	-4.7777	3.4745	9.4285	20.589	-1.5706	-18.685	-1.9448	1477
14.25	1426	78	NaN	26.647	3.5006	10.583	-184.27	9.7523	5.4067	19.389	-677.25	1117.1	31.7	799.72	1117.6	70.224	57.084	1	0	-5.4728	3.0589	-22.147	-11.361	26.17	-4.7454	3.5183	9.7346	20.697	-1.6865	-18.629	-1.626	1477
14.26	1427	78	NaN	26.633	3.5358	10.577	-184.25	10.054	5.3937	19.416	-677.25	1117.1	31.575	799.76	1117.7	70.649	56.192	1	0	-5.2101	2.7787	-22.13	-11.344	26.161	-4.7204	3.5587	10.031	20.951	-1.9417	-18.571	-1.3129	1477.1
14.27	1428	78	NaN	26.617	3.5723	10.567	-184.23	10.295	5.3694	19.455	-677.25	1117.1	31.404	799.93	1117.8	70.482	55.872	1	0	-5.1157	2.678	-22.123	-11.337	26.153	-4.6943	3.5999	10.268	21.038	-2.0163	-18.524	-1.0688	1477.2
14.28	1429	78	NaN	26.588	3.6242	10.593	-184.21	10.557	5.3607	19.399	-677.18	1117.2	31.267	800.23	1118	69.821	57.084	1	0	-5.0288	2.5854	-22.117	-11.33	26.128	-4.6711	3.6565	10.525	21.099	-2.0857	-18.461	-0.80543	1477.5
14.29	1430	78	NaN	26.555	3.6746	10.636	-184.19	10.809	5.4009	19.286	-677.09	1117.2	31.297	800.55	1118.1	67.34	57.392	1	0	-4.9468	2.498	-22.111	-11.325	26.089	-4.6525	3.7112	10.772	21.143	-2.1545	-18.4	-0.55245	1477.7
14.3	1431	78	NaN	26.529	3.7044	10.658	-184.15	11.021	5.4834	19.206	-677.04	1117.2	31.483	800.79	1118.3	60.949	55.751	1	0	-4.8248	2.3678	-22.106	-11.319	26.053	-4.6264	3.7446	10.981	21.229	-2.2586	-18.361	-0.33807	1477.9
14.31	1432	78	NaN	26.506	3.7294	10.659	-184.08	11.31	5.5183	19.157	-677.04	1117.3	31.492	801.07	1118.4	62.505	57.667	1	0	-4.6449	2.176	-22.1	-11.313	26.028	-4.5609	3.7746	11.265	21.383	-2.3849	-18.325	-0.048267	1478.2
14.32	1433	78	NaN	26.488	3.7515	10.635	-184.04	11.491	5.4752	19.184	-677.05	1117.3	31.346	801.28	1118.6	60.595	58.116	1	0	-4.5875	2.1148	-22.091	-11.305	26.016	-4.5084	3.8013	11.442	21.429	-2.3936	-18.29	0.1368	1478.4
14.33	1434	78	NaN	26.477	3.7706	10.604	-183.98	11.719	5.4488	19.235	-677.05	1117.3	31.248	801.41	1118.7	57.384	56.118	1	0	-4.5607	2.0862	-22.083	-11.296	26.011	-4.4487	3.8256	11.663	21.451	-2.3624	-18.257	0.36707	1478.5
14.34	1435	78	NaN	26.456	3.7985	10.583	-183.83	12.117	5.4748	19.246	-677.03	1117.3	31.423	801.31	1118.9	56.635	55.899	0	0	-4.5313	2.0548	-22.079	-11.292	25.984	-4.302	3.8577	12.058	21.453	-2.2471	-18.221	0.76619	1478.4
14.35	1436	78	NaN	26.429	3.8319	10.583	-183.71	12.424	5.4873	19.201	-676.99	1117.4	31.59	801.38	1119	57.916	55.869	0	0	-4.4303	1.9472	-22.073	-11.286	25.949	-4.1879	3.894	12.362	21.518	-2.2408	-18.179	1.0753	1478.4
14.36	1437	78	NaN	26.405	3.8633	10.593	-183.7	12.51	5.4231	19.141	-676.94	1117.4	31.477	801.84	1119.1	56.168	55.685	0	0	-4.2758	1.7824	-22.066	-11.28	25.927	-4.1822	3.9294	12.443	21.652	-2.3998	-18.137	1.1637	1478.8
14.37	1438	78	NaN	26.391	3.8903	10.588	-183.76	12.543	5.2852	19.13	-676.94	1117.4	31.109	802.48	1119.3	56.092	50.419	0	0	-4.1548	1.6534	-22.062	-11.275	25.927	-4.2274	3.9638	12.469	21.772	-2.574	-18.098	1.194	1479.5
14.38	1439	78	NaN	26.359	3.9313	10.571	-183.7	12.806	5.2132	19.141	-676.97	1117.4	31.057	802.7	1119.5	55.365	62.897	0	1	-4.0604	1.5526	-22.059	-11.272	25.898	-4.1659	4.0119	12.725	21.837	-2.6132	-18.047	1.4527	1479.7
14.39	1440	78	NaN	26.325	3.9715	10.591	-183.68	12.927	5.243	19.061	-676.95	1117.4	31.248	802.91	1119.6	55.283	67.827	0	1	-3.9838	1.471	-22.053	-11.267	25.853	-4.1518	4.054	12.845	21.869	-2.6808	-17.999	1.5785	1479.9
14.4	1441	78	NaN	26.292	4.0135	10.613	-183.67	13.006	5.2363	18.973	-676.92	1117.5	31.347	803.19	1119.6	54.162	71.356	0	1	-3.9236	1.4067	-22.048	-11.261	25.813	-4.1473	4.0972	12.922	21.889	-2.7406	-17.95	1.661	1480.2
14.41	1442	78	NaN	26.244	4.0705	10.646	-183.66	13.102	5.1613	18.852	-676.88	1117.5	31.36	803.57	1119.7	51.531	74.425	0	1	-3.8941	1.3753	-22.043	-11.257	25.76	-4.1471	4.1573	13.015	21.866	-2.7717	-17.886	1.7583	1480.5
14.42	1443	78	NaN	26.192	4.1366	10.681	-183.67	13.227	5.0251	18.729	-676.85	1117.5	31.31	803.93	1119.9	50.955	75.987	0	1	-3.8835	1.364	-22.041	-11.254	25.705	-4.1521	4.2276	13.136	21.822	-2.7881	-17.813	1.8816	1480.8
14.43	1444	78	NaN	26.153	4.1944	10.694	-183.68	13.345	4.8875	18.667	-676.84	1117.6	31.289	804.17	1120	52.333	74.919	0	1	-3.8847	1.3653	-22.039	-11.252	25.665	-4.1639	4.2886	13.251	21.78	-2.7986	-17.75	1.9987	1481.1
14.44	1445	78	NaN	26.13	4.229	10.672	-183.68	13.4	4.8554	18.7	-676.87	1117.6	31.488	804.37	1120.1	51.978	73.922	0	1	-3.9264	1.4098	-22.038	-11.251	25.635	-4.1791	4.3247	13.305	21.709	-2.7693	-17.713	2.0536	1481.3
14.45	1446	78	NaN	26.102	4.2486	10.661	-183.7	13.484	4.7237	18.684	-676.91	1117.6	31.448	804.5	1120.1	51.697	69.006	0	1	-3.9695	1.4558	-22.036	-11.25	25.608	-4.1893	4.3469	13.386	21.639	-2.7335	-17.689	2.1363	1481.5
14.46	1447	78	NaN	26.053	4.2828	10.667	-183.69	13.56	4.5123	18.605	-676.92	1117.6	31.311	804.85	1120.2	51.837	66.057	0	1	-4.0288	1.519	-22.036	-11.249	25.562	-4.1826	4.3825	13.46	21.533	-2.6636	-17.654	2.2109	1481.8
14.47	1448	78	NaN	26.014	4.3118	10.672	-183.69	13.642	4.3544	18.546	-676.92	1117.6	31.255	805.11	1120.3	50.54	64.945	0	1	-4.0645	1.5571	-22.036	-11.249	25.523	-4.178	4.4135	13.541	21.458	-2.6209	-17.622	2.2914	1482.1
14.48	1449	78	NaN	25.982	4.3307	10.669	-183.67	13.729	4.2154	18.497	-676.95	1117.6	31.185	805.29	1120.3	49.864	53.671	0	1	-4.0743	1.5675	-22.036	-11.249	25.491	-4.1647	4.4344	13.625	21.417	-2.5972	-17.601	2.3764	1482.3
14.49	1450	78	NaN	25.943	4.3522	10.656	-183.66	13.824	4.0974	18.454	-677.01	1117.6	31.203	805.46	1120.4	48.411	58.177	0	1	-4.2333	1.737	-22.036	-11.249	25.45	-4.155	4.4576	13.719	21.217	-2.4179	-17.578	2.4695	1482.5
14.5	1451	78	NaN	25.89	4.3914	10.632	-183.67	13.932	4.0553	18.427	-677.05	1117.6	31.525	805.63	1120.4	48.35	56.062	0	1	-4.4216	1.9379	-22.037	-11.25	25.384	-4.1801	4.498	13.825	20.963	-2.2422	-17.539	2.5753	1482.7
14.51	1452	78	NaN	25.854	4.4155	10.624	-183.7	14.01	4.0144	18.386	-677.09	1117.6	31.71	805.71	1120.4	51.022	56.113	0	1	-4.6244	2.1541	-22.037	-11.251	25.339	-4.219	4.5224	13.903	20.715	-2.0649	-17.515	2.6521	1482.9
14.52	1453	78	NaN	25.781	4.4712	10.633	-183.74	14.148	3.8766	18.28	-677.09	1117.7	31.763	805.78	1120.5	49.142	54.525	0	1	-4.8894	2.4367	-22.039	-11.252	25.26	-4.2643	4.5797	14.039	20.371	-1.8276	-17.459	2.787	1482.9
14.53	1454	78	NaN	25.734	4.5187	10.646	-183.78	14.251	3.6908	18.189	-677.07	1117.7	31.539	805.82	1120.5	48.68	56.587	0	1	-5.1899	2.7572	-22.041	-11.255	25.218	-4.2922	4.6298	14.139	20.028	-1.535	-17.412	2.8847	1482.9
14.54	1455	78	NaN	25.69	4.5609	10.654	-183.82	14.341	3.5504	18.112	-677.05	1117.7	31.378	805.84	1120.6	48.707	58.076	0	1	-5.5409	3.1315	-22.052	-11.265	25.177	-4.3277	4.6751	14.227	19.636	-1.1961	-17.377	2.962	1482.9
14.55	1456	78	NaN	25.639	4.6006	10.653	-183.86	14.438	3.4822	18.048	-677.06	1117.7	31.418	805.88	1120.7	49.109	55.623	0	1	-5.9218	3.5376	-22.067	-11.281	25.122	-4.3718	4.7178	14.321	19.201	-0.83419	-17.349	3.0402	1483
14.56	1457	78	NaN	25.586	4.6355	10.651	-183.89	14.527	3.4585	17.984	-677.1	1117.6	31.57	805.96	1120.7	49.934	56.885	0	1	-5.9554	3.5735	-22.072	-11.286	25.061	-4.4115	4.7549	14.407	19.106	-0.83799	-17.317	3.1217	1483.1
14.57	1458	78	NaN	25.544	4.6581	10.661	-183.91	14.558	3.4339	17.891	-677.12	1117.6	31.614	806.05	1120.7	49.342	57.448	0	1	-5.9891	3.6094	-22.077	-11.29	25.014	-4.4372	4.7778	14.438	19.025	-0.82776	-17.299	3.148	1483.2
14.58	1459	78	NaN	25.499	4.6906	10.626	-183.92	14.594	3.481	17.905	-677.22	1117.5	31.788	806.19	1120.7	49.183	53.545	0	1	-6.0228	3.6453	-22.082	-11.295	24.963	-4.4554	4.8122	14.473	18.94	-0.81005	-17.27	3.1775	1483.5
14.59	1460	78	NaN	25.458	4.7279	10.628	-183.91	14.62	3.553	17.847	-677.24	1117.5	31.939	806.26	1120.7	48.823	53.976	0	1	-6.0564	3.6812	-22.087	-11.3	24.914	-4.4574	4.8504	14.498	18.858	-0.77612	-17.237	3.1973	1483.6
14.6	1461	78	NaN	25.406	4.7848	10.655	-183.9	14.659	3.6343	17.696	-677.22	1117.5	32.056	806.38	1120.7	49.348	55.471	0	1	-6.0901	3.7171	-22.092	-11.305	24.852	-4.4558	4.9078	14.535	18.762	-0.73863	-17.184	3.2303	1483.7
14.61	1462	78	NaN	25.361	4.8427	10.68	-183.89	14.712	3.7097	17.558	-677.2	1117.5	32.139	806.49	1120.7	49.735	57.091	0	1	-6.1238	3.753	-22.097	-11.31	24.798	-4.454	4.9668	14.588	18.674	-0.70091	-17.13	3.2775	1483.8
14.62	1463	78	NaN	25.325	4.8936	10.696	-183.88	14.788	3.7909	17.46	-677.19	1117.5	32.235	806.52	1120.8	50.033	57.92	0	1	-6.1574	3.789	-22.102	-11.315	24.754	-4.4531	5.0191	14.663	18.597	-0.66419	-17.083	3.3478	1483.8
14.63	1464	78	NaN	25.282	4.9466	10.714	-183.87	14.903	3.8921	17.35	-677.18	1117.5	32.36	806.5	1120.8	49.655	59.653	0	1	-6.1911	3.8249	-22.106	-11.32	24.702	-4.4506	5.074	14.776	18.511	-0.62569	-17.032	3.4557	1483.8
14.64	1465	78	NaN	25.231	5.0082	10.695	-183.85	15.046	3.9364	17.303	-677.26	1117.4	32.218	806.53	1120.9	50.059	63.613	0	1	-6.2248	3.8608	-22.111	-11.325	24.655	-4.4276	5.1398	14.914	18.43	-0.56682	-16.972	3.5897	1483.9
14.65	1466	78	NaN	25.187	5.0549	10.725	-183.84	15.144	4.0049	17.167	-677.23	1117.4	32.18	806.56	1120.9	49.989	64.097	0	1	-6.2584	3.8967	-22.116	-11.33	24.608	-4.4183	5.1872	15.012	18.349	-0.52168	-16.929	3.6823	1483.9
14.66	1467	78	NaN	25.049	5.0757	10.789	-183.82	15.287	4.1189	16.878	-677.38	1117.5	32.153	806.58	1120.9	50.292	67.979	0	1	-6.2921	3.9326	-22.121	-11.335	24.459	-4.41	5.2098	15.152	18.167	-0.47741	-16.911	3.8179	1484
14.67	1468	78	NaN	24.96	5.0993	10.831	-183.81	15.415	4.1505	16.688	-677.45	1117.5	31.93	806.56	1121	49.28	68.605	0	1	-6.3258	3.9685	-22.126	-11.339	24.371	-4.3968	5.236	15.278	18.045	-0.42829	-16.89	3.9388	1484.1
14.68	1469	78	NaN	24.922	5.1313	10.85	-183.81	15.501	4.1591	16.604	-677.44	1117.5	31.687	806.57	1121.1	48.515	55.508	0	1	-6.3595	4.0044	-22.131	-11.344	24.34	-4.3876	5.2698	15.363	17.981	-0.38322	-16.861	4.0186	1484.1
14.69	1470	78	NaN	24.885	5.161	10.863	-183.81	15.559	4.223	16.541	-677.43	1117.5	31.599	806.62	1121.1	49.998	57.105	0	1	-6.3931	4.0403	-22.136	-11.349	24.304	-4.3877	5.3	15.42	17.911	-0.34738	-16.836	4.0709	1484.1
14.7	1471	78	NaN	24.85	5.1757	10.866	-183.81	15.633	4.2828	16.507	-677.47	1117.5	31.487	806.62	1121.1	49.752	55.617	0	1	-6.4268	4.0762	-22.141	-11.354	24.272	-4.3839	5.3163	15.492	17.845	-0.3077	-16.824	4.1382	1484.2
14.71	1472	78	NaN	24.806	5.1968	10.878	-183.8	15.738	4.3894	16.442	-677.46	1117.5	31.387	806.61	1121.2	49.445	56.786	0	1	-6.4605	4.1121	-22.146	-11.359	24.229	-4.3744	5.3379	15.597	17.769	-0.26227	-16.808	4.2378	1484.2
14.72	1473	78	NaN	24.772	5.1899	10.875	-183.78	15.82	4.3589	16.41	-677.5	1117.5	31.005	806.55	1121.2	48.808	54.599	0	1	-6.4941	4.148	-22.151	-11.364	24.209	-4.3386	5.3336	15.677	17.715	-0.19057	-16.817	4.3128	1484.1
14.73	1474	78	NaN	24.731	5.1777	10.87	-183.76	15.892	4.45	16.369	-677.54	1117.5	30.876	806.53	1121.2	48.766	55.832	0	1	-6.5278	4.1839	-22.156	-11.369	24.171	-4.3168	5.3225	15.747	17.643	-0.13285	-16.833	4.378	1484.1
14.74	1475	78	NaN	24.693	5.165	10.871	-183.74	15.953	4.5602	16.318	-677.56	1117.5	30.819	806.51	1121.3	49.48	64.209	0	1	-6.5615	4.2198	-22.16	-11.374	24.134	-4.3022	5.3106	15.807	17.572	-0.082425	-16.85	4.4333	1484.1
14.75	1476	78	NaN	24.664	5.1533	10.875	-183.73	16.004	4.6419	16.274	-677.57	1117.5	30.749	806.47	1121.3	49.228	62.284	0	1	-6.5951	4.2557	-22.165	-11.379	24.106	-4.2881	5.3	15.857	17.51	-0.032396	-16.865	4.4787	1484.1
14.76	1477	78	NaN	24.636	5.1432	10.876	-183.71	16.041	4.7522	16.243	-677.58	1117.5	30.732	806.4	1121.3	48.147	68.558	0	1	-6.6288	4.2916	-22.17	-11.384	24.076	-4.2709	5.2904	15.894	17.448	0.020702	-16.88	4.5107	1484.1
14.77	1478	78	NaN	24.582	5.1292	10.881	-183.67	16.038	4.8655	16.166	-677.6	1117.5	30.526	806.35	1121.3	51.444	74.96	0	1	-6.7333	4.4031	-22.172	-11.386	24.027	-4.2244	5.2762	15.891	17.294	0.17872	-16.896	4.505	1484
14.78	1479	78	NaN	24.563	5.1288	10.869	-183.61	15.975	5.1186	16.185	-677.63	1117.4	30.799	806.39	1121.2	51.81	77.657	0	1	-7.0744	4.7668	-22.165	-11.379	23.999	-4.1765	5.2738	15.83	16.924	0.59025	-16.891	4.4519	1484.1
14.79	1480	78	NaN	24.539	5.1263	10.874	-183.57	15.912	5.3234	16.151	-677.63	1117.4	30.949	806.36	1121.2	51.933	80.296	0	1	-7.4155	5.1305	-22.158	-11.371	23.968	-4.1367	5.2702	15.768	16.552	0.99378	-16.888	4.3969	1484.1
14.8	1481	78	NaN	24.502	5.1282	10.891	-183.53	15.765	5.4691	16.072	-677.61	1117.4	30.83	806.37	1121.1	53.111	79.171	0	1	-7.7565	5.4942	-22.151	-11.364	23.933	-4.0981	5.2706	15.623	16.176	1.3961	-16.88	4.2584	1484.1
14.81	1482	78	NaN	24.47	5.1331	10.898	-183.43	15.648	5.6387	16.033	-677.61	1117.4	30.819	806.26	1121	49.637	78.456	0	1	-8.0976	5.8579	-22.144	-11.357	23.9	-4.0052	5.2727	15.508	15.802	1.8527	-16.871	4.1508	1484
14.82	1483	78	NaN	24.45	5.1378	10.89	-183.28	15.6	5.8382	16.041	-677.63	1117.4	30.974	806.04	1120.9	53.335	78.134	0	1	-8.4386	6.2216	-22.137	-11.35	23.874	-3.8593	5.275	15.463	15.435	2.3624	-16.862	4.1132	1483.7
14.83	1484	78	NaN	24.416	5.1439	10.906	-183.21	15.422	5.9188	15.951	-677.61	1117.4	30.601	806.15	1121	51.95	78.134	0	1	-8.5234	6.312	-22.14	-11.353	23.851	-3.7755	5.2827	15.283	15.327	2.5365	-16.857	3.9302	1483.8
14.84	1485	78	NaN	24.398	5.1604	10.895	-183.13	15.368	6.1781	15.963	-677.58	1117.4	30.933	806.07	1120.9	50.959	79.839	0	1	-8.5843	6.377	-22.143	-11.357	23.82	-3.7109	5.296	15.233	15.236	2.6661	-16.847	3.8762	1483.7
14.85	1486	78	NaN	24.392	5.1674	10.895	-183.07	15.384	6.2438	15.941	-677.55	1117.3	30.765	805.86	1120.9	51.522	77.907	0	1	-8.6105	6.4049	-22.147	-11.361	23.82	-3.638	5.3037	15.247	15.209	2.7669	-16.844	3.8868	1483.5
14.86	1487	78	NaN	24.379	5.1689	10.891	-182.99	15.385	6.3184	15.91	-677.55	1117.3	30.638	805.67	1120.8	52.235	75.609	0	1	-8.5969	6.3904	-22.151	-11.364	23.81	-3.5577	5.3049	15.249	15.213	2.8327	-16.846	3.8849	1483.3
14.87	1488	78	NaN	24.37	5.1729	10.882	-182.91	15.341	6.4576	15.897	-677.53	1117.3	30.691	805.54	1120.8	50.233	77.262	0	1	-8.5709	6.3627	-22.155	-11.368	23.798	-3.4844	5.3073	15.206	15.227	2.8783	-16.847	3.8385	1483.1
14.88	1489	78	NaN	24.368	5.1739	10.877	-182.85	15.254	6.5877	15.881	-677.51	1117.3	30.732	805.46	1120.7	51.795	77.368	0	1	-8.576	6.3681	-22.16	-11.373	23.795	-3.4211	5.306	15.122	15.219	2.9469	-16.854	3.7493	1483
14.89	1490	78	NaN	24.369	5.1632	10.88	-182.79	15.156	6.6011	15.838	-677.51	1117.3	30.494	805.4	1120.6	52.499	78.318	0	1	-8.5853	6.378	-22.165	-11.378	23.803	-3.358	5.2935	15.026	15.217	3.02	-16.872	3.6473	1483
14.9	1491	78	NaN	24.382	5.1681	10.863	-182.73	15.084	6.568	15.882	-677.49	1117.2	30.157	805.26	1120.6	52.537	78.507	0	1	-8.5462	6.3363	-22.17	-11.383	23.83	-3.2833	5.2979	14.954	15.284	3.053	-16.872	3.5707	1482.8
14.91	1492	78	NaN	24.381	5.1696	10.866	-182.65	14.978	6.5548	15.835	-677.45	1117.2	29.756	805.03	1120.6	52.446	78.292	0	1	-8.4767	6.2622	-22.175	-11.389	23.843	-3.1923	5.2989	14.849	15.366	3.07	-16.876	3.4602	1482.6
14.92	1493	78	NaN	24.384	5.1664	10.864	-182.61	14.894	6.6302	15.821	-677.44	1117.2	29.733	804.88	1120.5	52.084	77.792	0	1	-8.3781	6.1571	-22.181	-11.394	23.846	-3.1451	5.2944	14.767	15.468	3.012	-16.886	3.3725	1482.4
14.93	1494	78	NaN	24.385	5.1701	10.86	-182.57	14.833	6.7007	15.829	-677.41	1117.2	29.734	804.71	1120.5	52.892	77.723	0	1	-8.2474	6.0177	-22.186	-11.399	23.848	-3.1026	5.2963	14.707	15.6	2.9152	-16.889	3.3079	1482.2
14.94	1495	78	NaN	24.386	5.1751	10.86	-182.52	14.779	6.7414	15.827	-677.38	1117.2	29.679	804.53	1120.4	52.643	77.425	0	1	-8.1222	5.8842	-22.19	-11.403	23.85	-3.0525	5.2998	14.655	15.728	2.8317	-16.89	3.2514	1482
14.95	1496	78	NaN	24.386	5.175	10.861	-182.45	14.714	6.7389	15.809	-677.36	1117.2	29.524	804.34	1120.4	53.205	77.059	0	1	-8.0184	5.7735	-22.192	-11.406	23.856	-2.9768	5.2983	14.591	15.838	2.7967	-16.894	3.1851	1481.8
14.96	1497	78	NaN	24.385	5.1732	10.858	-182.33	14.622	6.6592	15.81	-677.35	1117.2	29.124	804.05	1120.3	51.16	76.139	0	1	-7.9195	5.668	-22.195	-11.408	23.87	-2.8415	5.295	14.501	15.951	2.8265	-16.9	3.0923	1481.5
14.97	1498	78	NaN	24.38	5.1704	10.862	-182.25	14.477	6.6183	15.798	-677.33	1117.2	28.917	804.06	1120.2	50.788	75.241	0	1	-7.8344	5.5773	-22.197	-11.411	23.873	-2.7599	5.2889	14.358	16.038	2.8174	-16.908	2.9475	1481.5
14.98	1499	78	NaN	24.376	5.1687	10.855	-182.18	14.37	6.543	15.821	-677.32	1117.2	28.634	803.98	1120.2	52.053	75.716	0	1	-7.5245	5.2468	-22.206	-11.419	23.881	-2.6732	5.2865	14.252	16.356	2.5736	-16.92	2.8326	1481.4
14.99	1500	78	NaN	24.374	5.1675	10.846	-182.08	14.274	6.4608	15.848	-677.31	1117.1	28.387	803.79	1120.1	51.861	77.777	0	1	-7.1079	4.8026	-22.218	-11.432	23.889	-2.5621	5.2833	14.158	16.781	2.2405	-16.935	2.7263	1481.2
15	1501	78	NaN	24.37	5.1659	10.851	-181.99	14.226	6.3693	15.835	-677.28	1117.1	28.176	803.56	1120.1	50.979	80.101	0	1	-7.0981	4.7921	-22.224	-11.437	23.893	-2.4724	5.2799	14.112	16.795	2.3197	-16.944	2.6753	1480.9
15.01	1502	78	NaN	24.365	5.1619	10.864	-181.93	14.228	6.2772	15.812	-677.25	1117.1	28.028	803.33	1120	53.179	81.265	0	1	-7.0475	4.7382	-22.228	-11.442	23.893	-2.4018	5.2748	14.116	16.845	2.3364	-16.954	2.6738	1480.6
15.02	1503	78	NaN	24.362	5.1546	10.864	-181.85	14.248	6.206	15.835	-677.24	1117.1	27.986	803.06	1120	51.165	80.667	0	1	-6.9426	4.6263	-22.232	-11.446	23.891	-2.3223	5.2662	14.136	16.949	2.304	-16.966	2.6903	1480.4
15.03	1504	78	NaN	24.358	5.1492	10.851	-181.81	14.277	6.1734	15.867	-677.24	1117.1	28.005	802.88	1119.9	49.836	79.057	0	1	-6.791	4.4645	-22.236	-11.449	23.889	-2.2824	5.2599	14.166	17.098	2.1821	-16.976	2.7166	1480.2
15.04	1505	78	NaN	24.354	5.1358	10.839	-181.78	14.331	6.0247	15.907	-677.23	1117.1	27.709	802.58	1119.9	49.868	77.647	0	1	-6.6291	4.2919	-22.24	-11.453	23.897	-2.2377	5.2468	14.22	17.268	2.0542	-16.993	2.7669	1479.9
15.05	1506	78	NaN	24.347	5.1255	10.846	-181.78	14.357	6.0026	15.879	-677.22	1117	27.7	802.44	1119.9	49.998	75.889	0	1	-6.4839	4.1371	-22.245	-11.458	23.889	-2.2345	5.2362	14.247	17.405	1.9026	-17.008	2.7885	1479.7
15.06	1507	78	NaN	24.337	5.1072	10.849	-181.79	14.363	5.971	15.868	-677.2	1117	27.668	802.28	1119.9	48.569	75.537	0	1	-6.3555	4.0002	-22.25	-11.464	23.88	-2.2431	5.2171	14.253	17.525	1.7571	-17.033	2.7897	1479.5
15.07	1508	78	NaN	24.327	5.0864	10.843	-181.8	14.351	5.9368	15.884	-677.19	1117	27.622	802.12	1119.8	51.154	75.571	0	1	-6.2803	3.92	-22.259	-11.472	23.873	-2.2541	5.1948	14.243	17.592	1.6659	-17.064	2.7703	1479.4
15.08	1509	78	NaN	24.317	5.0693	10.83	-181.82	14.321	5.9425	15.914	-677.2	1117	27.659	801.99	1119.7	49.03	73.224	0	1	-6.1715	3.804	-22.266	-11.479	23.862	-2.2764	5.1757	14.215	17.691	1.5276	-17.09	2.7356	1479.2
15.09	1510	78	NaN	24.303	5.0528	10.817	-181.87	14.281	5.9736	15.951	-677.19	1117	27.754	801.78	1119.7	50.431	68.215	0	1	-6.0382	3.6618	-22.272	-11.485	23.845	-2.3231	5.1574	14.177	17.807	1.3387	-17.114	2.6919	1479
15.1	1511	78	NaN	24.289	5.037	10.827	-181.89	14.266	5.9311	15.914	-677.19	1116.9	27.672	801.64	1119.6	49.281	65.74	0	1	-5.904	3.5187	-22.282	-11.495	23.833	-2.342	5.1413	14.162	17.929	1.1767	-17.14	2.6669	1478.9
15.11	1512	78	NaN	24.278	5.0295	10.817	-181.91	14.238	5.9278	15.939	-677.2	1116.9	27.707	801.51	1119.6	49.181	62.871	0	1	-5.7907	3.3979	-22.289	-11.502	23.822	-2.3626	5.1319	14.136	18.031	1.0352	-17.157	2.6334	1478.8
15.12	1513	78	NaN	24.258	5.0265	10.822	-181.93	14.223	5.8817	15.936	-677.17	1116.9	27.661	801.34	1119.5	48.476	66.594	0	1	-5.7171	3.3194	-22.289	-11.503	23.804	-2.3844	5.127	14.123	18.087	0.93504	-17.162	2.6201	1478.6
15.13	1514	78	NaN	24.238	5.0232	10.83	-181.95	14.24	5.8323	15.92	-677.15	1116.9	27.606	801.14	1119.5	49.427	70.424	0	1	-5.6607	3.2592	-22.295	-11.508	23.785	-2.3988	5.1222	14.141	18.125	0.86042	-17.172	2.6333	1478.3
15.14	1515	78	NaN	24.222	5.0183	10.835	-181.96	14.279	5.7859	15.905	-677.15	1116.9	27.544	800.93	1119.4	49.31	73.745	0	1	-5.6378	3.2348	-22.309	-11.522	23.771	-2.4065	5.1164	14.181	18.133	0.82835	-17.193	2.659	1478.1
15.15	1516	78	NaN	24.207	5.0136	10.836	-181.97	14.317	5.7259	15.898	-677.13	1116.9	27.452	800.73	1119.4	50.194	75.998	0	1	-5.6739	3.2733	-22.317	-11.53	23.759	-2.4145	5.1104	14.22	18.085	0.85877	-17.207	2.6898	1477.9
15.16	1517	78	NaN	24.185	5.0097	10.826	-181.98	14.35	5.6928	15.928	-677.12	1116.9	27.471	800.46	1119.3	51.499	76.297	0	1	-5.7278	3.3307	-22.323	-11.536	23.737	-2.4257	5.1038	14.256	18.01	0.90506	-17.219	2.7204	1477.6
15.17	1518	78	NaN	24.17	4.9993	10.814	-181.99	14.338	5.6061	15.929	-677.13	1116.9	27.286	800.36	1119.2	49.21	74.807	0	1	-5.7409	3.3448	-22.326	-11.539	23.73	-2.4312	5.092	14.245	17.989	0.91359	-17.234	2.7064	1477.5
15.18	1519	78	NaN	24.155	4.9867	10.808	-182.02	14.329	5.6267	15.928	-677.15	1116.8	27.405	800.26	1119.2	48.921	71.288	0	1	-5.772	3.3779	-22.329	-11.543	23.71	-2.4605	5.0767	14.239	17.938	0.91746	-17.253	2.6965	1477.4
15.19	1520	78	NaN	24.148	4.9779	10.804	-182.04	14.326	5.6186	15.934	-677.15	1116.8	27.41	800.14	1119.1	50.052	68.876	0	1	-5.8211	3.4303	-22.333	-11.547	23.703	-2.4895	5.0662	14.238	17.882	0.94077	-17.267	2.691	1477.3
15.2	1521	78	NaN	24.137	4.9746	10.802	-182.09	14.313	5.5791	15.924	-677.15	1116.8	27.295	800.01	1119	49.134	62.094	0	1	-5.7873	3.3943	-22.338	-11.551	23.696	-2.5272	5.0605	14.227	17.909	0.86707	-17.277	2.6761	1477.2
15.21	1522	78	NaN	24.119	4.9783	10.799	-182.14	14.278	5.5622	15.908	-677.14	1116.8	27.204	799.88	1118.9	50.81	59.975	0	1	-5.7429	3.3469	-22.342	-11.556	23.681	-2.5774	5.0601	14.197	17.938	0.76944	-17.282	2.6409	1477.1
15.22	1523	78	NaN	24.115	4.99	10.792	-182.18	14.23	5.6087	15.933	-677.12	1116.8	27.219	799.8	1118.8	50.144	61.383	0	1	-5.7313	3.3346	-22.347	-11.56	23.677	-2.6204	5.0679	14.152	17.946	0.71421	-17.279	2.5919	1477
15.23	1524	78	NaN	24.104	4.9962	10.814	-182.21	14.223	5.6799	15.863	-677.1	1116.8	27.315	799.65	1118.7	49.558	63.108	0	1	-5.7373	3.3409	-22.351	-11.564	23.66	-2.6537	5.0709	14.148	17.922	0.68721	-17.28	2.5841	1476.8
15.24	1525	78	NaN	24.104	5.0057	10.805	-182.23	14.215	5.7691	15.905	-677.09	1116.8	27.449	799.56	1118.6	49.467	66.867	0	1	-5.7798	3.3862	-22.354	-11.568	23.656	-2.678	5.0785	14.142	17.876	0.70822	-17.276	2.5746	1476.7
15.25	1526	78	NaN	24.105	5.0169	10.812	-182.23	14.215	5.8763	15.899	-677.06	1116.8	27.572	799.41	1118.6	50.232	75.078	0	1	-5.7929	3.4003	-22.358	-11.571	23.652	-2.6878	5.0866	14.145	17.859	0.71245	-17.271	2.5743	1476.5
15.26	1527	78	NaN	24.108	5.0204	10.818	-182.24	14.213	5.9592	15.884	-677.04	1116.8	27.651	799.28	1118.5	50.034	77.045	0	1	-5.7873	3.3943	-22.361	-11.575	23.651	-2.6917	5.0876	14.146	17.864	0.70258	-17.274	2.5711	1476.4
15.27	1528	78	NaN	24.108	5.0169	10.817	-182.24	14.212	6.0229	15.872	-677.04	1116.8	27.723	799.17	1118.4	51.373	77.871	0	1	-5.7055	3.307	-22.365	-11.579	23.648	-2.6964	5.082	14.147	17.943	0.61052	-17.283	2.5679	1476.3
15.28	1529	78	NaN	24.104	5.0126	10.817	-182.24	14.223	6.0959	15.847	-677.03	1116.8	27.833	798.99	1118.4	49.966	77.642	0	1	-5.6919	3.2925	-22.37	-11.583	23.639	-2.7022	5.075	14.161	17.947	0.59028	-17.295	2.5775	1476.1
15.29	1530	78	NaN	24.106	5.0049	10.805	-182.23	14.25	6.1581	15.849	-677.04	1116.7	27.926	798.73	1118.3	50.551	78.692	0	1	-5.7728	3.3788	-22.374	-11.588	23.637	-2.7003	5.0639	14.191	17.864	0.67848	-17.31	2.6029	1475.8
15.3	1531	78	NaN	24.108	5.0004	10.803	-182.22	14.229	6.2023	15.835	-677.03	1116.7	27.985	798.61	1118.2	52.33	79.888	0	1	-5.9123	3.5275	-22.384	-11.597	23.636	-2.6936	5.0572	14.172	17.724	0.83396	-17.327	2.5752	1475.7
15.31	1532	78	NaN	24.111	4.9941	10.8	-182.19	14.208	6.2382	15.816	-677.03	1116.7	28.017	798.49	1118.1	53.12	80.218	0	1	-6.1395	3.7698	-22.4	-11.613	23.637	-2.6687	5.0489	14.154	17.497	1.1011	-17.351	2.5402	1475.6
15.32	1533	78	NaN	24.118	4.9934	10.791	-182.15	14.174	6.2724	15.824	-677.01	1116.7	28.06	798.36	1118	52.874	79.916	0	1	-6.3667	4.0121	-22.417	-11.63	23.643	-2.63	5.0456	14.121	17.277	1.3821	-17.371	2.4915	1475.4
15.33	1534	78	NaN	24.121	4.9945	10.787	-182.11	14.148	6.3172	15.808	-676.99	1116.7	28.157	798.24	1118	52.775	79.688	0	1	-6.5721	4.2311	-22.43	-11.643	23.642	-2.5862	5.0442	14.099	17.07	1.6449	-17.386	2.4553	1475.3
15.34	1535	78	NaN	24.114	4.9954	10.79	-182.05	14.155	6.3583	15.757	-676.97	1116.7	28.265	798.1	1117.9	54.059	78.78	0	1	-6.6734	4.3392	-22.43	-11.643	23.629	-2.5405	5.0433	14.107	16.955	1.7987	-17.387	2.4639	1475.1
15.35	1536	78	NaN	24.107	5.0004	10.786	-182	14.194	6.3574	15.738	-676.92	1116.7	28.267	797.92	1117.9	53.062	79.425	0	1	-6.7052	4.373	-22.432	-11.645	23.621	-2.4831	5.0465	14.148	16.915	1.8899	-17.385	2.5025	1474.9
15.36	1537	78	NaN	24.116	5.0014	10.771	-181.89	14.283	6.3691	15.757	-676.89	1116.7	28.307	797.62	1117.8	53.084	76.496	0	1	-6.6822	4.3486	-22.435	-11.648	23.628	-2.3798	5.0457	14.238	16.946	1.9688	-17.389	2.5898	1474.6
15.37	1538	78	NaN	24.105	5.0001	10.749	-181.84	14.323	6.4079	15.786	-676.88	1116.6	28.455	797.37	1117.7	48.677	69.112	0	1	-6.6786	4.3447	-22.434	-11.648	23.613	-2.331	5.0428	14.281	16.934	2.0137	-17.392	2.6328	1474.3
15.38	1539	78	NaN	24.092	4.9835	10.753	-181.77	14.34	6.386	15.731	-676.86	1116.6	28.484	797.06	1117.7	49.424	70.247	0	1	-6.676	4.342	-22.434	-11.647	23.597	-2.2671	5.0238	14.299	16.921	2.0749	-17.41	2.6523	1474
15.39	1540	78	NaN	24.088	4.9719	10.753	-181.72	14.313	6.3826	15.711	-676.84	1116.6	28.583	796.82	1117.6	49.992	72.202	0	1	-6.6788	4.345	-22.432	-11.646	23.588	-2.2187	5.0094	14.275	16.909	2.1262	-17.423	2.6292	1473.7
15.4	1541	78	NaN	24.088	4.9674	10.746	-181.68	14.249	6.3971	15.721	-676.81	1116.6	28.774	796.57	1117.5	51.187	76.338	0	1	-6.6852	4.3518	-22.431	-11.644	23.58	-2.1893	5.0018	14.214	16.895	2.1625	-17.429	2.5704	1473.4
15.41	1542	78	NaN	24.082	4.9601	10.746	-181.65	14.179	6.38	15.693	-676.76	1116.6	28.938	796.18	1117.4	52.559	76.501	0	1	-6.6983	4.3658	-22.427	-11.641	23.567	-2.1649	4.9912	14.148	16.869	2.2009	-17.436	2.5074	1473
15.42	1543	78	NaN	24.08	4.9507	10.749	-181.64	14.138	6.3435	15.674	-676.75	1116.6	29.01	795.82	1117.3	53.175	76.751	0	1	-6.7068	4.3748	-22.424	-11.637	23.561	-2.1614	4.9803	14.109	16.854	2.2134	-17.444	2.4718	1472.6
15.43	1544	78	NaN	24.074	4.9466	10.738	-181.63	14.072	6.3112	15.682	-676.73	1116.5	29.103	795.37	1117.2	52.929	76.934	0	1	-6.7026	4.3704	-22.42	-11.634	23.552	-2.1554	4.9721	14.047	16.849	2.2149	-17.448	2.4128	1472.2
15.44	1545	78	NaN	24.069	4.9394	10.741	-181.65	13.928	6.2723	15.631	-676.69	1116.5	29.257	794.85	1117	52.143	76.747	0	1	-6.5912	4.2515	-22.417	-11.63	23.539	-2.1778	4.9595	13.908	16.947	2.0737	-17.457	2.2782	1471.6
15.45	1546	78	NaN	24.063	4.9318	10.739	-181.66	13.791	6.2208	15.6	-676.68	1116.5	29.351	794.45	1116.9	52.091	74.304	0	1	-6.5271	4.1832	-22.414	-11.627	23.528	-2.1999	4.9469	13.776	17.001	1.9833	-17.467	2.1486	1471.2
15.46	1547	78	NaN	24.062	4.9288	10.734	-181.69	13.669	6.1731	15.595	-676.66	1116.5	29.437	794.11	1116.7	50.26	72.487	0	1	-6.5141	4.1693	-22.411	-11.624	23.523	-2.2258	4.9393	13.659	17.009	1.9435	-17.472	2.0347	1470.8
15.47	1548	78	NaN	24.062	4.935	10.73	-181.72	13.559	6.1496	15.587	-676.63	1116.5	29.633	793.67	1116.6	49.841	70.13	0	1	-6.477	4.1297	-22.407	-11.621	23.515	-2.2706	4.9403	13.553	17.038	1.8592	-17.467	1.9326	1470.4
15.48	1549	78	NaN	24.048	4.948	10.724	-181.79	13.452	6.1409	15.555	-676.57	1116.5	29.943	793.08	1116.5	48.773	69.132	0	1	-6.4113	4.0597	-22.403	-11.617	23.487	-2.3487	4.9477	13.452	17.076	1.7111	-17.455	1.8354	1469.7
15.49	1550	78	NaN	24.052	4.9388	10.718	-181.94	13.249	5.9791	15.55	-676.6	1116.4	29.643	793.04	1116.5	48.704	68.946	0	1	-6.3294	3.9723	-22.399	-11.613	23.503	-2.4874	4.9396	13.248	17.174	1.4849	-17.46	1.6355	1469.7
15.5	1551	78	NaN	24.044	4.9459	10.715	-181.99	13.201	5.8392	15.52	-676.56	1116.4	29.55	792.31	1116.3	51.351	69.453	0	1	-6.2323	3.8688	-22.395	-11.609	23.497	-2.5405	4.9415	13.206	17.265	1.3284	-17.454	1.597	1468.9
15.51	1552	78	NaN	24.038	4.9526	10.709	-182.04	13.163	5.7664	15.51	-676.54	1116.4	29.579	791.74	1116.2	51.814	70.466	0	1	-6.0952	3.7226	-22.391	-11.605	23.489	-2.5885	4.9449	13.171	17.394	1.1341	-17.447	1.5663	1468.3
15.52	1553	78	NaN	24.029	4.9526	10.702	-182.05	13.133	5.7971	15.496	-676.54	1116.4	29.803	791.23	1116.1	48.389	71.063	0	1	-5.9985	3.6194	-22.388	-11.601	23.471	-2.6096	4.9422	13.143	17.472	1.0098	-17.446	1.5416	1467.8
15.53	1554	78	NaN	24.019	4.9565	10.686	-182.05	13.119	5.8599	15.505	-676.57	1116.4	30.096	790.57	1116.1	50.441	73.101	0	1	-5.9264	3.5426	-22.385	-11.598	23.449	-2.6172	4.9434	13.133	17.523	0.92543	-17.442	1.5342	1467.2
15.54	1555	78	NaN	24.01	4.9759	10.659	-182.06	13.121	5.8673	15.557	-676.6	1116.3	30.271	789.71	1116	50.819	74.155	0	1	-5.8169	3.4258	-22.381	-11.594	23.435	-2.6363	4.9612	13.136	17.618	0.7895	-17.419	1.5419	1466.4
15.55	1556	78	NaN	23.993	5.0018	10.646	-182.07	13.109	5.8602	15.561	-676.66	1116.3	30.346	789.11	1115.9	52.096	74.83	0	1	-5.7074	3.309	-22.376	-11.59	23.415	-2.6457	4.9872	13.123	17.708	0.66335	-17.389	1.5337	1465.8
15.56	1557	78	NaN	23.967	5.0727	10.63	-182.06	13.095	5.7939	15.584	-676.73	1116.3	30.226	788.4	1115.9	51.324	74.612	0	1	-5.7086	3.3103	-22.373	-11.587	23.395	-2.6369	5.0585	13.11	17.686	0.67338	-17.315	1.5228	1465.2
15.57	1558	78	NaN	23.93	5.2655	10.626	-182.07	13.045	5.8978	15.634	-676.85	1116.2	30.572	787.29	1115.9	52.4	74.556	0	1	-5.6742	3.2736	-22.371	-11.584	23.345	-2.6496	5.2535	13.057	17.671	0.62398	-17.118	1.4729	1464.2
15.58	1559	78	NaN	23.881	5.4907	10.64	-182.08	12.964	5.9473	15.658	-676.97	1116.1	30.766	786.44	1115.9	51.06	74.584	0	1	-5.5755	3.1684	-22.369	-11.583	23.289	-2.6703	5.481	12.974	17.714	0.49809	-16.888	1.3916	1463.5
15.59	1560	78	NaN	23.776	5.901	10.631	-182.1	12.834	5.9174	15.822	-677.04	1116.1	30.753	785.56	1115.9	51.244	74.789	0	1	-5.4998	3.0877	-22.366	-11.579	23.191	-2.6807	5.8947	12.841	17.691	0.40698	-16.471	1.2617	1462.7
15.6	1561	78	NaN	23.635	6.4639	10.661	-182.11	12.69	5.8841	15.941	-677.05	1116	30.747	784.54	1115.9	51.403	75.499	0	1	-5.4251	3.008	-22.361	-11.575	23.055	-2.6947	6.4592	12.695	17.63	0.31328	-15.902	1.12	1461.7
15.61	1562	78	NaN	23.557	6.9165	10.857	-182.14	12.614	5.9186	15.591	-677.09	1116.2	30.937	783.7	1115.9	52.332	76.103	0	1	-5.3171	2.8928	-22.358	-11.572	22.955	-2.7455	6.9072	12.624	17.638	0.14729	-15.451	1.052	1460.9
15.62	1563	78	NaN	23.561	7.445	10.951	-182.16	12.554	5.8473	15.762	-677.15	1116.1	30.856	782.83	1116	53.329	77.461	0	1	-5.224	2.7935	-22.356	-11.569	22.969	-2.7538	7.4421	12.557	17.745	0.039757	-14.914	0.98767	1460.1
15.63	1564	78	NaN	23.368	8.202	11.259	-182.18	12.435	5.7807	15.328	-677.38	1116.1	30.819	781.52	1116	50.638	79.67	0	1	-5.1436	2.7078	-22.353	-11.567	22.76	-2.7889	8.2	12.437	17.616	-0.081138	-14.153	0.87049	1459
15.64	1565	78	NaN	23.182	8.8036	11.408	-182.2	12.344	5.8384	15.184	-677.74	1116.1	31.082	780.48	1116.1	51.753	79.555	0	1	-5.0406	2.598	-22.35	-11.564	22.557	-2.8288	8.8038	12.344	17.516	-0.23079	-13.547	0.78052	1458.3
15.65	1566	78	NaN	22.981	9.5225	11.452	-182.2	12.209	5.8635	15.307	-678.35	1116.1	31.224	779.3	1116.2	52.736	74.34	0	1	-4.9161	2.4651	-22.347	-11.56	22.355	-2.8256	9.525	12.206	17.439	-0.36047	-12.822	0.64642	1457.7
15.66	1567	78	NaN	22.76	10.29	11.432	-182.17	12.057	5.931	15.591	-679.07	1116.1	31.452	778.11	1116.2	51.37	65.78	0	1	-4.8418	2.3859	-22.344	-11.558	22.136	-2.7976	10.295	12.053	17.294	-0.41169	-12.049	0.49493	1457.3
15.67	1568	78	NaN	22.549	10.942	11.339	-182.15	11.96	6.102	16.028	-679.68	1116	31.936	777.15	1116.3	50.075	62.59	0	1	-4.7625	2.3014	-22.342	-11.555	21.923	-2.7781	10.951	11.951	17.16	-0.47668	-11.391	0.39553	1456.9
15.68	1569	78	NaN	22.398	11.682	11.163	-182.14	11.908	6.0641	16.752	-680.22	1115.9	31.83	776.02	1116.5	49.421	61.661	0	1	-4.6575	2.1895	-22.339	-11.552	21.804	-2.7376	11.703	11.887	17.147	-0.5481	-10.635	0.33449	1456.3
15.69	1570	78	NaN	21.994	12.92	11.39	-182.11	11.764	6.152	16.386	-680.62	1116.2	32.062	774.54	1116.6	49.846	60.596	0	1	-4.6823	2.2159	-22.336	-11.549	21.377	-2.727	12.939	11.745	16.694	-0.51113	-9.397	0.19561	1455.2
15.7	1571	78	NaN	21.57	14.013	11.713	-182.08	11.725	6.0848	15.717	-680.33	1116.6	31.881	773.29	1116.8	47.795	58.777	0	1	-4.7533	2.2916	-22.334	-11.547	20.933	-2.7145	14.021	11.717	16.179	-0.42292	-8.3128	0.16968	1453.7
15.71	1572	78	NaN	21.116	15.308	11.814	-182.05	11.671	6.084	15.699	-680.52	1116.8	31.879	771.76	1116.9	49.919	59.613	0	1	-4.6436	2.1746	-22.332	-11.545	20.478	-2.6865	15.31	11.668	15.834	-0.51187	-7.0212	0.12314	1452.4
15.72	1573	78	NaN	20.718	16.495	11.825	-182.03	11.61	6.1346	15.858	-680.91	1117	32.042	770.34	1116.9	48.812	59.498	0	1	-4.5344	2.0581	-22.33	-11.543	20.079	-2.6662	16.491	11.614	15.544	-0.60811	-5.8384	0.070637	1451.3
15.73	1574	78	NaN	20.347	17.553	11.874	-182	11.563	6.178	15.843	-681.26	1117.3	32.226	769	1116.9	48.789	60.566	0	1	-4.4331	1.9501	-22.326	-11.539	19.7	-2.6493	17.539	11.578	15.267	-0.69923	-4.7871	0.038974	1450.4
15.74	1575	78	NaN	19.881	18.827	11.941	-181.95	11.517	6.2033	15.859	-681.75	1117.6	32.388	767.22	1116.9	50.702	58.96	0	1	-4.3976	1.9123	-22.322	-11.535	19.227	-2.6061	18.797	11.546	14.83	-0.69379	-3.5246	0.010691	1449.1
15.75	1576	78	NaN	19.489	19.663	12.055	-181.93	11.447	6.2683	15.6	-681.98	1118.1	32.681	766.08	1116.9	50.192	58.73	0	1	-4.4461	1.964	-22.319	-11.532	18.813	-2.6012	19.615	11.495	14.367	-0.63716	-2.7038	-0.037106	1448.2
15.76	1577	78	NaN	19.07	20.41	12.184	-181.9	11.39	6.3176	15.17	-682.3	1118.5	32.913	764.82	1116.8	48.47	57.719	0	1	-4.4001	1.9149	-22.317	-11.531	18.367	-2.6048	20.344	11.456	13.967	-0.68992	-1.9727	-0.074161	1447.2
15.77	1578	78	NaN	18.669	21.087	12.192	-181.88	11.329	6.2772	15.079	-682.8	1118.8	32.929	763.65	1116.8	49.943	56.257	0	1	-4.3477	1.8591	-22.316	-11.529	17.962	-2.5909	21.005	11.41	13.615	-0.73181	-1.3107	-0.11856	1446.6
15.78	1579	78	NaN	18.112	21.91	12.134	-181.88	11.266	6.2526	15.043	-683.53	1119.4	33.042	762.07	1116.7	49.588	57	0	1	-4.421	1.9372	-22.311	-11.525	17.399	-2.5886	21.805	11.371	12.978	-0.65138	-0.5068	-0.15344	1445.7
15.79	1580	78	NaN	17.492	22.735	12.072	-181.88	11.214	6.2741	14.92	-684.26	1120	33.291	760.46	1116.6	49.455	55.718	0	1	-4.4579	1.9766	-22.308	-11.522	16.764	-2.6042	22.602	11.347	12.306	-0.62758	0.2935	-0.17462	1444.8
15.8	1581	78	NaN	16.95	23.37	12.027	-181.88	11.169	6.3352	14.753	-684.79	1120.5	33.6	759.34	1116.5	50.615	57.221	0	1	-4.4709	1.9904	-22.307	-11.52	16.203	-2.6284	23.214	11.326	11.732	-0.63796	0.90702	-0.19424	1444.3
15.81	1582	78	NaN	16.355	24.009	11.962	-181.89	11.089	6.4599	14.634	-685.29	1121	34.03	758.23	1116.4	53.569	56.735	0	1	-4.5064	2.0282	-22.306	-11.519	15.586	-2.6583	23.829	11.27	11.079	-0.63003	1.523	-0.24849	1443.7
15.82	1583	78	NaN	15.383	24.905	12.16	-181.95	11.127	6.3348	13.506	-685.91	1121.8	33.834	756.42	1116.3	61.169	58.861	1	1	-4.5589	2.0843	-22.305	-11.518	14.576	-2.7535	24.686	11.346	10.017	-0.66924	2.3811	-0.17269	1442.5
15.83	1584	78	NaN	14.727	25.502	12.153	-181.98	11.13	6.3692	13.208	-686.5	1122.3	34.012	755.16	1116.2	67.752	57.776	1	1	-4.5735	2.0998	-22.304	-11.517	13.9	-2.8103	25.259	11.374	9.3263	-0.71048	2.955	-0.14301	1441.8
15.84	1585	78	NaN	14.122	25.976	12.152	-182.01	11.136	6.4301	12.903	-687.16	1122.7	34.231	753.98	1116.1	67.304	56.95	1	1	-4.6197	2.1491	-22.302	-11.516	13.274	-2.8628	25.712	11.401	8.6541	-0.71371	3.4092	-0.11508	1441.3
15.85	1586	78	NaN	13.364	26.476	12.186	-182.03	11.159	6.4741	12.423	-688.04	1123.1	34.416	752.54	1115.9	66.752	58.101	1	1	-4.7277	2.2642	-22.302	-11.516	12.49	-2.9067	26.191	11.443	7.762	-0.64246	3.8886	-0.072044	1440.8
15.86	1587	78	NaN	12.551	26.97	12.248	-182.04	11.171	6.4998	11.842	-688.93	1123.5	34.558	751	1115.8	61.649	56.596	1	1	-4.7128	2.2484	-22.303	-11.516	11.647	-2.9475	26.665	11.476	6.9345	-0.69913	4.3627	-0.040092	1440.1
15.87	1588	78	NaN	11.933	27.319	12.331	-182.08	11.137	6.5214	11.298	-689.47	1123.8	34.674	749.83	1115.7	51.187	56.038	1	1	-4.6735	2.2065	-22.304	-11.517	11.002	-3.0058	26.999	11.457	6.3288	-0.79933	4.6953	-0.059903	1439.5
15.88	1589	78	NaN	11.067	27.746	12.327	-182.12	11.113	6.5337	11.008	-690.18	1124	34.875	748.18	1115.6	51.774	56.896	1	1	-4.7785	2.3184	-22.306	-11.52	10.117	-3.0722	27.411	11.448	5.3381	-0.75381	5.1046	-0.071598	1438.6
15.89	1590	78	NaN	10.531	28	12.361	-182.17	11.053	6.5435	10.736	-690.54	1124.2	35.05	747.1	1115.6	52.302	55.099	1	1	-4.8863	2.4334	-22.309	-11.522	9.5626	-3.1345	27.654	11.399	4.6763	-0.70112	5.3448	-0.12313	1437.9
15.9	1591	78	NaN	9.8559	28.225	12.402	-182.23	11.017	6.4457	10.316	-690.95	1124.5	34.996	745.62	1115.5	60.302	54.84	1	1	-5.018	2.5738	-22.312	-11.526	8.8716	-3.2138	27.868	11.374	3.8537	-0.63997	5.5553	-0.15229	1436.8
15.91	1592	78	NaN	9.3036	28.343	12.41	-182.27	10.999	6.3917	10.042	-691.29	1124.6	35.024	744.3	1115.5	53.922	55.905	1	1	-5.1376	2.7014	-22.317	-11.531	8.3066	-3.2667	27.978	11.364	3.169	-0.56525	5.6602	-0.16644	1435.8
15.92	1593	78	NaN	8.8813	28.372	12.399	-182.3	10.99	6.3532	9.876	-691.54	1124.8	35.03	743.21	1115.5	70.143	56.023	1	1	-5.2455	2.8164	-22.324	-11.537	7.8769	-3.3011	28.001	11.361	2.6314	-0.48464	5.677	-0.17555	1435
15.93	1594	78	NaN	8.4738	28.364	12.397	-182.33	10.993	6.2688	9.679	-691.73	1124.9	34.884	742.13	1115.4	74.857	59.671	1	1	-5.2832	2.8566	-22.33	-11.544	7.4668	-3.3394	27.986	11.371	2.1836	-0.48279	5.6551	-0.17285	1434.1
15.94	1595	78	NaN	8.0805	28.3	12.375	-182.35	11.04	6.235	9.5363	-691.89	1125	34.885	740.98	1115.4	77.149	59.895	1	1	-5.3702	2.9494	-22.339	-11.552	7.0671	-3.3684	27.916	11.424	1.6969	-0.41892	5.5775	-0.12787	1433.1
15.95	1596	78	NaN	7.6085	28.1	12.306	-182.36	11.129	6.3132	9.5638	-692.03	1125	35.13	739.31	1115.2	78.017	60.276	1	1	-5.6148	3.2102	-22.35	-11.563	6.5852	-3.3812	27.708	11.521	0.97041	-0.17091	5.3578	-0.042875	1431.6
15.96	1597	78	NaN	7.2843	27.879	12.29	-182.37	11.207	6.2246	9.4756	-692.13	1125	34.894	738.15	1115.2	76.488	62.62	1	1	-5.8593	3.4711	-22.362	-11.575	6.2662	-3.3879	27.484	11.602	0.40688	0.083136	5.1219	0.027389	1430.5
15.97	1598	78	NaN	6.9319	27.504	12.278	-182.39	11.358	6.1988	9.3991	-692.24	1124.9	34.816	736.57	1115	76.303	62.553	1	1	-6.1039	3.7319	-22.373	-11.587	5.9128	-3.4044	27.107	11.755	-0.19113	0.3275	4.7334	0.1685	1429.1
15.98	1599	78	NaN	6.63	27.098	12.293	-182.38	11.465	6.2197	9.2813	-692.29	1124.9	34.82	735.12	1114.9	75.705	62.747	1	1	-6.2118	3.8469	-22.382	-11.595	5.605	-3.4089	26.699	11.864	-0.6068	0.43797	4.3171	0.26945	1427.7
15.99	1600	78	NaN	6.4095	26.708	12.339	-182.36	11.498	6.2417	9.0908	-692.27	1124.8	34.785	734.05	1114.9	76.823	62.605	1	1	-6.2314	3.8678	-22.388	-11.602	5.3775	-3.3951	26.307	11.898	-0.85387	0.47268	3.919	0.29667	1426.6
16	1601	78	NaN	6.1918	26.252	12.392	-182.34	11.542	6.2682	8.8405	-692.29	1124.8	34.768	732.97	1114.8	77.526	62.723	1	1	-5.911	3.5262	-22.397	-11.61	5.1496	-3.3841	25.85	11.944	-0.76142	0.14205	3.4535	0.334	1425.5
16.01	1602	78	NaN	5.9243	25.723	12.489	-182.34	11.603	6.3621	8.4292	-692.36	1124.8	34.957	731.8	1114.7	77.911	63.308	1	1	-5.7995	3.4072	-22.405	-11.618	4.8571	-3.4058	25.316	12.01	-0.94233	0.0014274	2.9112	0.39132	1424.5
16.02	1603	78	NaN	5.6328	24.728	12.383	-182.31	11.705	6.3485	8.7176	-692.56	1124.7	34.808	730	1114.6	77.884	63.287	1	1	-5.9716	3.5908	-22.413	-11.627	4.5821	-3.3559	24.323	12.109	-1.3895	0.23497	1.9096	0.48253	1422.8
16.03	1604	78	NaN	5.4279	23.852	12.214	-182.31	11.798	6.3131	9.1634	-692.93	1124.5	34.699	728.63	1114.5	78.454	62.336	1	1	-6.1438	3.7744	-22.422	-11.635	4.3988	-3.3408	23.452	12.198	-1.7451	0.43367	1.0304	0.56239	1421.8
16.04	1605	78	NaN	5.2129	22.802	11.932	-182.35	11.871	6.2976	9.9073	-693.4	1124.1	34.695	727.01	1114.4	78.2	61.423	1	1	-6.316	3.9581	-22.43	-11.644	4.2132	-3.3537	22.41	12.264	-2.1029	0.6044	-0.020237	0.62003	1420.7
16.05	1606	78	NaN	4.9803	21.84	11.686	-182.41	11.913	6.2596	10.533	-693.72	1123.9	34.65	725.42	1114.3	74.941	58.814	1	1	-6.4882	4.1417	-22.439	-11.652	4.0067	-3.3884	21.453	12.301	-2.4815	0.75324	-0.98584	0.6487	1419.4
16.06	1607	78	NaN	4.7458	21.258	11.615	-182.48	11.931	6.1746	10.635	-693.73	1123.9	34.486	724.2	1114.2	70.336	56.816	1	1	-6.6604	4.3253	-22.447	-11.66	3.7821	-3.4414	20.869	12.32	-2.8782	0.88386	-1.5778	0.65918	1418.2
16.07	1608	78	NaN	4.4712	20.814	11.642	-182.53	11.959	6.1257	10.422	-693.55	1123.9	34.418	722.92	1114.2	64.058	55.565	1	1	-6.8326	4.5089	-22.455	-11.669	3.5007	-3.5048	20.421	12.353	-3.3319	1.0042	-2.0349	0.68432	1416.7
16.08	1609	78	NaN	4.2225	20.554	11.732	-182.57	11.926	6.1009	10.066	-693.16	1124	34.354	721.74	1114.2	68.002	55.413	1	1	-7.1704	4.8692	-22.454	-11.668	3.239	-3.5568	20.154	12.326	-3.9314	1.3124	-2.3001	0.65861	1415.1
16.09	1610	78	NaN	4.0248	20.472	11.749	-182.6	11.907	6.1091	10.102	-692.25	1124.3	34.367	719.98	1114.1	70.638	56.591	1	1	-7.637	5.3668	-22.446	-11.659	3.0405	-3.5871	20.06	12.319	-4.5965	1.7797	-2.386	0.6599	1412.5
16.1	1611	78	NaN	3.9077	20.497	11.78	-182.63	11.866	6.1353	10.155	-691.42	1124.5	34.445	718.62	1114	65.493	55.391	1	1	-7.7442	5.4811	-22.449	-11.662	2.9208	-3.6131	20.073	12.29	-4.8234	1.868	-2.3758	0.62772	1410.3
16.11	1612	78	NaN	3.828	20.581	11.807	-182.66	11.845	6.1666	10.327	-690.53	1124.6	34.617	717.13	1113.9	65.894	55.861	1	1	-7.8078	5.5489	-22.451	-11.664	2.8395	-3.6532	20.147	12.279	-4.9683	1.8958	-2.3037	0.6145	1407.9
16.12	1613	78	NaN	3.7684	20.696	11.834	-182.71	11.854	6.1405	10.565	-689.58	1124.6	34.702	715.5	1113.8	65.288	57.103	1	1	-7.8176	5.5594	-22.452	-11.666	2.7843	-3.6986	20.253	12.297	-5.0334	1.8608	-2.1997	0.63112	1405.3
16.13	1614	78	NaN	3.736	20.828	11.9	-182.75	11.858	6.0162	10.618	-688.78	1124.7	34.523	714.29	1113.6	63.437	54.983	1	1	-7.845	5.5886	-22.45	-11.663	2.76	-3.7303	20.376	12.31	-5.0851	1.8583	-2.0742	0.64661	1403.3
16.14	1615	78	NaN	3.6632	20.99	12.012	-182.8	11.848	6.0126	10.465	-687.88	1124.7	34.701	713.16	1113.3	57.268	53.707	1	1	-7.8789	5.6247	-22.446	-11.66	2.6721	-3.7917	20.525	12.312	-5.2068	1.8331	-1.9211	0.65244	1401.3
16.15	1616	78	NaN	3.5129	21.215	12.174	-182.87	11.848	5.94	10.146	-686.51	1124.6	34.689	711.33	1113	55.612	56.753	1	1	-7.8912	5.6378	-22.441	-11.655	2.507	-3.8808	20.737	12.326	-5.3842	1.757	-1.7045	0.6716	1398.1
16.16	1617	78	NaN	3.3921	21.36	12.241	-182.92	11.827	5.8805	9.9873	-685.45	1124.5	34.683	710.04	1112.7	49.704	53.8	1	1	-7.8876	5.634	-22.435	-11.649	2.3783	-3.9313	20.877	12.311	-5.5093	1.7026	-1.5585	0.66208	1395.8
16.17	1618	78	NaN	3.2332	21.431	12.187	-182.98	11.793	5.8577	10.082	-684.32	1124.1	34.771	708.47	1112.5	51.297	53.605	1	1	-7.8221	5.5642	-22.428	-11.641	2.2177	-3.9925	20.951	12.273	-5.6045	1.5717	-1.4766	0.63197	1393.1
16.18	1619	78	NaN	3.0601	21.418	12.083	-183.03	11.73	5.8382	10.272	-683.3	1123.6	34.859	706.95	1112.2	49.599	54.292	1	1	-7.8729	5.6183	-22.416	-11.63	2.0469	-4.0405	20.949	12.199	-5.826	1.5778	-1.4672	0.56936	1390.5
16.19	1620	78	NaN	2.9099	21.321	12.007	-183.04	11.636	5.7912	10.376	-682.6	1123	34.861	705.89	1112	64.672	55.823	1	1	-8.0453	5.8022	-22.4	-11.613	1.8996	-4.0523	20.866	12.091	-6.1457	1.7499	-1.5336	0.47795	1388.8
16.2	1621	78	NaN	2.7525	21.166	11.956	-183.06	11.557	5.7347	10.406	-681.96	1122.5	34.863	704.7	1111.8	71.251	57.726	1	1	-7.7196	5.4548	-22.391	-11.604	1.7421	-4.0715	20.727	11.996	-5.9775	1.3833	-1.664	0.39165	1386.9
16.21	1622	78	NaN	2.5502	20.866	11.905	-183.07	11.413	5.6266	10.439	-681.15	1121.5	34.874	703.04	1111.6	75.465	57.881	1	1	-7.4128	5.1277	-22.383	-11.596	1.5389	-4.0767	20.454	11.825	-5.874	1.0511	-1.9282	0.22869	1384.4
16.22	1623	78	NaN	2.418	20.622	11.906	-183.08	11.276	5.6593	10.446	-680.66	1120.9	35.195	701.96	1111.4	77.996	58.555	1	1	-7.3867	5.0998	-22.374	-11.587	1.3925	-4.1088	20.229	11.669	-5.9942	0.99106	-2.1447	0.081648	1382.9
16.23	1624	78	NaN	2.262	20.294	11.903	-183.09	11.104	5.5346	10.458	-680.18	1120	35.14	700.61	1111.2	77.549	61.075	1	1	-7.2847	4.991	-22.362	-11.575	1.2379	-4.1105	19.93	11.468	-6.0467	0.88047	-2.4321	-0.10769	1381
16.24	1625	78	NaN	2.1391	20.042	11.957	-183.08	10.959	5.4377	10.291	-679.72	1119.3	35.139	699.35	1111.1	77.71	62.35	1	1	-6.9363	4.6195	-22.342	-11.555	1.1069	-4.108	19.702	11.299	-5.8294	0.51151	-2.6399	-0.25627	1379.3
16.25	1626	78	NaN	2.0806	19.914	11.984	-183.06	10.841	5.3899	10.25	-679.22	1118.8	35.236	698.19	1111.1	77.416	62.047	1	1	-6.588	4.2481	-22.322	-11.535	1.0414	-4.0994	19.591	11.163	-5.5466	0.14866	-2.7308	-0.37186	1377.7
16.26	1627	78	NaN	2.056	19.833	11.862	-183.05	10.696	5.2678	10.736	-678.57	1118.2	35.138	696.79	1111	77.474	59.952	1	1	-6.2452	3.8826	-22.302	-11.515	1.0396	-4.0618	19.531	10.999	-5.2056	-0.17919	-2.7708	-0.51682	1375.6
16.27	1628	78	NaN	2.0106	19.88	11.87	-183.02	10.574	5.3214	10.754	-677.97	1118	35.397	695.93	1110.9	75.134	57.971	1	1	-6.4229	4.072	-22.293	-11.507	0.98301	-4.0486	19.585	10.87	-5.4399	0.023474	-2.7088	-0.63694	1374.1
16.28	1629	78	NaN	1.9063	19.967	12.036	-183	10.463	5.2909	10.228	-677.34	1118	35.359	695.02	1110.9	64.189	56.795	1	1	-6.3983	4.0458	-22.28	-11.493	0.85721	-4.0454	19.673	10.758	-5.5411	0.00038158	-2.6068	-0.73493	1372.6
16.29	1630	78	NaN	1.8411	20.018	12.093	-182.99	10.365	5.2897	10.084	-676.81	1117.9	35.418	694.11	1110.9	61.591	57.358	1	1	-6.0797	3.706	-22.258	-11.471	0.78241	-4.0535	19.727	10.656	-5.2972	-0.34752	-2.5311	-0.81468	1371.2
16.3	1631	78	NaN	1.8205	20.048	12.06	-182.99	10.189	5.2977	10.243	-676.24	1117.8	35.52	693.08	1111	62.408	56.995	1	1	-6.0195	3.6419	-22.239	-11.452	0.76297	-4.0505	19.763	10.473	-5.2566	-0.40863	-2.4761	-0.97915	1369.6
16.31	1632	78	NaN	1.8381	20.067	11.973	-182.99	9.9949	5.2803	10.576	-675.74	1117.7	35.552	692.14	1111.1	63.083	55.135	1	1	-6.03	3.6531	-22.222	-11.435	0.79206	-4.0338	19.79	10.271	-5.238	-0.38067	-2.4315	-1.1635	1368.1
16.32	1633	78	NaN	1.8831	20.097	11.878	-182.99	9.8403	5.2463	10.943	-675.34	1117.6	35.526	691.31	1111.2	63.078	57.778	1	1	-5.9567	3.5749	-22.203	-11.416	0.85256	-4.0213	19.828	10.109	-5.1041	-0.44643	-2.375	-1.3068	1366.9
16.33	1634	78	NaN	1.9416	20.179	11.833	-183.01	9.6651	5.2672	11.194	-674.74	1117.5	35.659	690.22	1111.3	62.808	56.389	1	1	-5.8293	3.439	-22.183	-11.397	0.91478	-4.0412	19.919	9.9261	-4.9145	-0.60218	-2.2648	-1.4706	1365.2
16.34	1635	78	NaN	1.9575	20.288	11.913	-183.02	9.5255	5.268	11.034	-674.25	1117.5	35.739	689.65	1111.3	62.776	57.114	1	1	-5.5339	3.124	-22.16	-11.373	0.91979	-4.058	20.027	9.7871	-4.6141	-0.93399	-2.1333	-1.5862	1364.1
16.35	1636	78	NaN	1.9385	20.379	12.018	-183.02	9.4465	5.306	10.742	-673.77	1117.6	35.885	688.99	1111.3	62.649	55.564	1	1	-5.4013	2.9826	-22.141	-11.354	0.88152	-4.0789	20.117	9.7085	-4.5197	-1.0964	-2.0231	-1.6454	1363
16.36	1637	78	NaN	1.9296	20.429	12.08	-183.03	9.4024	5.3502	10.505	-673.25	1117.6	36.023	688.05	1111.4	66.947	56.258	1	1	-5.4045	2.9861	-22.124	-11.338	0.85568	-4.0999	20.166	9.6647	-4.5489	-1.1138	-1.958	-1.673	1361.6
16.37	1638	78	NaN	1.9701	20.407	12.028	-183.03	9.3858	5.418	10.598	-672.87	1117.6	36.23	687.23	1111.4	71.764	58.817	1	1	-5.3254	2.9017	-22.107	-11.32	0.89044	-4.105	20.147	9.6464	-4.435	-1.2033	-1.96	-1.6735	1360.4
16.38	1639	78	NaN	2.0763	20.286	11.846	-183.02	9.377	5.4702	11.058	-672.67	1117.5	36.42	686.53	1111.4	73.239	57.923	1	1	-5.2491	2.8203	-22.093	-11.306	1.0073	-4.0842	20.03	9.6331	-4.2418	-1.2639	-2.0625	-1.6731	1359.4
16.39	1640	78	NaN	2.2077	20.075	11.621	-183	9.3548	5.4521	11.581	-672.53	1117.3	36.45	685.75	1111.4	73.928	58.384	1	1	-5.1917	2.7591	-22.088	-11.301	1.1587	-4.0468	19.824	9.6055	-4.033	-1.2878	-2.2631	-1.6955	1358.5
16.4	1641	78	NaN	2.2059	19.902	11.604	-182.98	9.3349	5.441	11.461	-672.55	1117.2	36.547	685.24	1111.3	73.837	58.468	1	1	-5.1337	2.6973	-22.083	-11.296	1.1474	-4.0385	19.651	9.5863	-3.9863	-1.3412	-2.432	-1.7097	1358
16.41	1642	78	NaN	2.1894	19.742	11.658	-182.98	9.3325	5.3742	10.985	-672.47	1117.3	36.659	684.41	1111.2	73.629	59.675	1	1	-5.0747	2.6343	-22.079	-11.292	1.1054	-4.0648	19.483	9.5909	-3.9692	-1.4305	-2.5954	-1.7012	1357.1
16.42	1643	78	NaN	2.1772	19.637	11.686	-182.97	9.3257	5.2859	10.638	-672.46	1117.4	36.646	683.79	1111.1	72.289	58.429	1	1	-5.068	2.6272	-22.076	-11.29	1.0786	-4.0676	19.374	9.5883	-3.9894	-1.4404	-2.7025	-1.7015	1356.5
16.43	1644	78	NaN	2.1805	19.519	11.632	-182.99	9.2817	5.2297	10.445	-672.55	1117.5	36.781	683.15	1111.2	69.894	57.581	1	1	-5.0855	2.6458	-22.075	-11.288	1.0676	-4.0987	19.254	9.547	-4.0178	-1.453	-2.8216	-1.7415	1356
16.44	1645	78	NaN	2.2006	19.404	11.521	-183.02	9.1939	5.21	10.41	-672.71	1117.5	36.993	682.62	1111.2	66.444	56.665	1	1	-5.1148	2.6771	-22.076	-11.289	1.077	-4.1407	19.137	9.461	-4.0378	-1.4636	-2.9392	-1.8281	1355.6
16.45	1646	78	NaN	2.23	19.321	11.406	-183.03	9.095	5.1888	10.442	-672.91	1117.6	37.096	682.29	1111.3	64.238	57.219	1	1	-5.2021	2.7701	-22.076	-11.289	1.1033	-4.1613	19.052	9.3635	-4.0988	-1.3912	-3.0238	-1.926	1355.5
16.46	1647	78	NaN	2.2561	19.258	11.331	-183.03	9.0383	5.1183	10.344	-673.13	1117.8	37.024	681.86	1111.4	62.209	55.004	1	1	-5.3556	2.9338	-22.076	-11.289	1.1281	-4.163	18.988	9.3075	-4.2275	-1.2292	-3.0874	-1.9817	1355.3
16.47	1648	78	NaN	2.2761	19.208	11.244	-183.06	8.8922	5.1203	10.12	-673.56	1118.1	37.156	681.38	1111.7	59.197	57.108	1	1	-5.4629	3.0483	-22.077	-11.29	1.133	-4.2062	18.936	9.1643	-4.3299	-1.1579	-3.1412	-2.1262	1355.2
16.48	1649	78	NaN	2.3143	19.204	11.17	-183.08	8.7758	5.117	9.9856	-673.89	1118.3	37.199	681.06	1111.8	56.483	55.11	1	1	-5.5622	3.1542	-22.079	-11.292	1.1636	-4.2356	18.928	9.052	-4.3985	-1.0814	-3.1504	-2.24	1355.2
16.49	1650	78	NaN	2.377	19.218	11.052	-183.13	8.6483	5.1752	10.014	-674.25	1118.5	37.386	680.82	1111.9	56.732	54.335	0	1	-5.6686	3.2676	-22.08	-11.294	1.2197	-4.2847	18.937	8.9288	-4.4488	-1.0171	-3.143	-2.3651	1355.4
16.5	1651	78	NaN	2.4506	19.269	10.925	-183.16	8.4864	5.2658	9.9911	-674.77	1118.8	37.649	680.57	1112	53.504	55.638	0	1	-5.765	3.3704	-22.083	-11.296	1.2816	-4.328	18.983	8.7725	-4.4834	-0.9576	-3.0993	-2.5234	1355.6
16.51	1652	78	NaN	2.5262	19.366	10.829	-183.17	8.3173	5.3265	9.881	-675.35	1119.1	37.813	680.36	1112.1	52.291	55.031	0	1	-5.8204	3.4296	-22.085	-11.298	1.3459	-4.3491	19.071	8.6118	-4.4746	-0.91952	-3.0139	-2.6867	1356
16.52	1653	78	NaN	2.5962	19.492	10.79	-183.17	8.1807	5.328	9.754	-675.77	1119.4	37.794	680.27	1112.2	51.591	56.332	0	1	-5.8899	3.5036	-22.088	-11.302	1.4116	-4.356	19.186	8.4876	-4.4783	-0.85237	-2.9028	-2.8141	1356.4
16.53	1654	78	NaN	2.6349	19.628	10.821	-183.17	8.0356	5.3733	9.4139	-676.24	1119.8	37.894	680.3	1112.1	48.971	57.207	0	1	-5.9685	3.5875	-22.092	-11.305	1.4322	-4.3771	19.303	8.3602	-4.5363	-0.78958	-2.7887	-2.9451	1356.9
16.54	1655	78	NaN	2.6776	19.754	10.866	-183.13	7.8755	5.4438	8.9348	-677.2	1120.4	38.027	680.26	1112	48.784	54.84	0	1	-6.0016	3.6228	-22.096	-11.309	1.4499	-4.3567	19.402	8.2276	-4.5518	-0.73393	-2.6936	-3.0814	1357.8
16.55	1656	78	NaN	2.7376	19.789	10.841	-183.1	7.7824	5.4537	8.7762	-678.08	1120.8	38.043	680.23	1112	49.766	55.028	0	1	-6.0496	3.674	-22.099	-11.312	1.5033	-4.3303	19.417	8.1544	-4.5463	-0.65634	-2.6823	-3.1579	1358.7
16.56	1657	78	NaN	2.8206	19.775	10.722	-183.05	7.7406	5.4632	8.9549	-679.05	1121.1	38.082	680.13	1111.9	49.431	55.326	0	1	-6.1219	3.7511	-22.101	-11.315	1.5929	-4.2775	19.387	8.1283	-4.529	-0.52642	-2.7143	-3.1864	1359.5
16.57	1658	78	NaN	2.9061	19.739	10.578	-182.97	7.7119	5.4705	9.1453	-680.33	1121.4	38.123	679.97	1111.7	49.686	56.411	0	1	-6.1736	3.8062	-22.104	-11.317	1.6857	-4.1865	19.332	8.1181	-4.4879	-0.38029	-2.7715	-3.1991	1360.6
16.58	1659	78	NaN	2.9717	19.709	10.491	-182.85	7.6713	5.4763	9.0994	-681.8	1121.8	38.159	679.8	1111.6	50.274	57.459	0	1	-6.1406	3.771	-22.107	-11.32	1.749	-4.075	19.28	8.1	-4.3916	-0.30395	-2.8268	-3.2202	1361.9
16.59	1660	78	NaN	3.0131	19.722	10.477	-182.75	7.6239	5.5175	8.8984	-682.94	1122.2	38.294	679.68	1111.5	50.788	54.699	0	1	-6.1351	3.7651	-22.109	-11.323	1.7773	-3.9809	19.273	8.0724	-4.3578	-0.21579	-2.8362	-3.2505	1363
16.6	1661	78	NaN	3.0611	19.755	10.46	-182.55	7.5621	5.5689	8.651	-684.72	1122.8	38.426	679.43	1111.3	49.642	54.368	0	1	-6.1365	3.7666	-22.112	-11.325	1.8107	-3.8024	19.275	8.042	-4.3257	-0.035821	-2.8373	-3.2834	1364.5
16.61	1662	78	NaN	3.1193	19.752	10.432	-182.4	7.5015	5.6371	8.5051	-686.07	1123.2	38.614	679.27	1111.2	49.383	55.954	0	1	-6.1267	3.7561	-22.115	-11.328	1.856	-3.6624	19.248	8.0051	-4.2707	0.093709	-2.8671	-3.3231	1365.7
16.62	1663	78	NaN	3.224	19.686	10.393	-182.2	7.3916	5.7389	8.3335	-688.02	1123.7	38.879	679.07	1110.9	48.704	54.77	0	1	-6.1134	3.742	-22.118	-11.331	1.944	-3.4755	19.15	7.9276	-4.1694	0.26653	-2.9682	-3.4035	1367.5
16.63	1664	78	NaN	3.3532	19.598	10.375	-182.02	7.2574	5.8162	8.1549	-689.86	1124.3	39.073	678.88	1110.7	48.607	54.175	0	1	-6.097	3.7245	-22.121	-11.334	2.0591	-3.3103	19.03	7.8247	-4.0379	0.41421	-3.0905	-3.5094	1369.2
16.64	1665	78	NaN	3.5124	19.487	10.338	-181.87	7.0446	5.8087	8.0555	-691.72	1124.8	39.024	678.72	1110.5	48.393	55.203	0	1	-6.0861	3.7129	-22.123	-11.337	2.2179	-3.1614	18.888	7.6433	-3.8682	0.5515	-3.2353	-3.6936	1370.9
16.65	1666	78	NaN	3.6939	19.341	10.252	-181.71	6.6992	5.744	8.0264	-694.03	1125.5	38.784	678.6	1110.2	47.659	55.616	0	1	-6.0756	3.7017	-22.126	-11.339	2.4102	-2.9899	18.705	7.3355	-3.6654	0.71178	-3.4213	-4.0039	1373.1
16.66	1667	78	NaN	3.771	19.231	10.271	-181.58	6.3671	5.8636	7.7076	-695.73	1126	38.991	678.62	1110	49.649	55.524	0	1	-6.0628	3.6881	-22.128	-11.342	2.467	-2.8857	18.564	7.0338	-3.5958	0.80238	-3.5644	-4.3081	1374.8
16.67	1668	78	NaN	3.8306	19.119	10.235	-181.47	5.8855	5.9825	7.4785	-697.45	1126.5	39.109	678.77	1109.8	48.975	56.243	0	1	-6.0358	3.6593	-22.131	-11.345	2.5139	-2.7829	18.422	6.5828	-3.5219	0.87637	-3.7093	-4.7619	1376.7
16.68	1669	78	NaN	3.935	18.923	10.077	-181.25	5.1487	6.169	7.4027	-699.97	1127.2	39.18	678.98	1109.5	48.066	56.037	0	1	-5.9738	3.5931	-22.135	-11.349	2.6149	-2.5675	18.185	5.886	-3.3589	1.0256	-3.9499	-5.4626	1379.4
16.69	1670	78	NaN	4.0191	18.774	9.9146	-181.06	4.4566	6.3819	7.4079	-702.12	1127.8	39.317	679.26	1109.2	48.393	56.379	0	1	-6.6872	4.3539	-22.126	-11.339	2.6959	-2.3802	18.001	5.2297	-3.9914	1.9737	-4.1248	-6.1097	1381.9
16.7	1671	78	NaN	4.1022	18.638	9.7564	-180.85	3.744	6.645	7.4136	-704.32	1128.6	39.504	679.48	1108.9	50.802	53.596	0	1	-7.7117	5.4464	-22.111	-11.325	2.7737	-2.1792	17.825	4.5576	-4.938	3.2673	-4.2865	-6.7671	1384.3
16.71	1672	78	NaN	4.1844	18.482	9.6255	-180.63	3.0129	6.9276	7.3142	-706.8	1129.3	39.681	679.59	1108.5	50.097	56.482	0	1	-7.6626	5.3941	-22.113	-11.326	2.847	-1.9633	17.621	3.8731	-4.8156	3.4308	-4.4917	-7.4532	1386.9
16.72	1673	78	NaN	4.2194	18.354	9.584	-180.49	2.4779	7.1204	7.0775	-708.76	1130	39.799	679.66	1108.2	50.169	54.817	0	1	-7.6251	5.3541	-22.115	-11.328	2.8694	-1.8447	17.457	3.3752	-4.7557	3.5094	-4.6579	-7.9527	1389
16.73	1674	78	NaN	4.3756	18.179	9.363	-180.25	1.7017	7.3509	7.4824	-711.54	1130.8	39.83	679.82	1107.7	48.928	56.057	0	1	-7.6016	5.329	-22.116	-11.329	3.0438	-1.5828	17.231	2.6494	-4.5579	3.7462	-4.885	-8.6798	1391.9
16.74	1675	78	NaN	4.449	18.042	9.2864	-180.11	1.1494	7.4848	7.5238	-713.51	1131.4	39.841	679.97	1107.5	49.536	55.676	0	1	-7.584	5.3103	-22.118	-11.331	3.1204	-1.4381	17.06	2.1317	-4.4636	3.8722	-5.0582	-9.1994	1394.1
16.75	1676	78	NaN	4.4972	17.877	9.3201	-179.99	0.63025	7.6088	7.1888	-715.47	1131.9	39.9	680.14	1107.2	50.832	54.94	0	1	-7.5743	5.2999	-22.121	-11.334	3.1545	-1.3292	16.864	1.6436	-4.4198	3.9706	-5.2564	-9.6903	1396.2
16.76	1677	78	NaN	4.5674	17.663	9.3361	-179.81	0.05325	7.7744	6.8635	-717.93	1132.6	40.024	680.32	1107	50.235	55.946	0	1	-7.4926	5.2127	-22.121	-11.335	3.2089	-1.1734	16.615	1.1016	-4.2837	4.0393	-5.5064	-10.233	1398.9
16.77	1678	78	NaN	4.6358	17.45	9.3095	-179.64	-0.44211	7.8926	6.6737	-720.45	1133.3	40.031	680.42	1106.8	51.02	53.078	0	1	-7.4008	5.1148	-22.122	-11.335	3.2718	-1.0046	16.367	0.64094	-4.129	4.1102	-5.7552	-10.694	1401.5
16.78	1679	78	NaN	4.6614	17.293	9.2885	-179.54	-0.6817	7.8757	6.5158	-722.41	1133.8	39.799	680.4	1106.6	47.924	57.363	0	1	-7.3355	5.0452	-22.125	-11.338	3.3022	-0.90021	16.183	0.42849	-4.0333	4.145	-5.9417	-10.909	1403.5
16.79	1680	78	NaN	4.6973	17.134	9.2737	-179.46	-0.82205	7.8987	6.3426	-724.36	1134.3	39.721	680.38	1106.5	49.1	56.494	0	1	-7.2124	4.914	-22.127	-11.34	3.3362	-0.81835	15.998	0.31437	-3.8763	4.0957	-6.1291	-11.026	1405.4
16.8	1681	78	NaN	4.7376	16.903	9.1625	-179.37	-0.7935	8.0094	6.3155	-727.26	1135	39.853	680.21	1106.2	49.958	56.121	0	1	-7.0493	4.74	-22.128	-11.342	3.3726	-0.73764	15.732	0.37768	-3.6767	4.0024	-6.3966	-10.964	1408.2
16.81	1682	78	NaN	4.7487	16.723	9.1555	-179.34	-0.67459	8.0425	6.0457	-729.41	1135.5	39.876	680.07	1106.1	48.203	56.569	0	1	-6.9581	4.6428	-22.131	-11.345	3.3737	-0.71892	15.526	0.52234	-3.5844	3.9239	-6.6057	-10.822	1410.2
16.82	1683	78	NaN	4.7739	16.568	9.1405	-179.33	-0.48192	8.07	5.8129	-731.33	1136	39.947	679.95	1105.9	49.822	54.735	0	1	-6.8689	4.5477	-22.135	-11.348	3.3884	-0.71881	15.347	0.73872	-3.4805	3.8288	-6.7873	-10.609	1412
16.83	1684	78	NaN	4.8148	16.414	9.0811	-179.35	-0.16658	8.101	5.6794	-733.59	1136.6	40.083	679.88	1105.8	50.51	55.488	0	1	-6.7996	4.4738	-22.137	-11.351	3.4205	-0.74603	15.165	1.0829	-3.3791	3.7278	-6.9725	-10.268	1414.2
16.84	1685	78	NaN	4.8527	16.245	9.0208	-179.4	0.30933	8.1017	5.4922	-736.28	1137.4	40.238	679.82	1105.6	48.451	54.526	0	1	-6.6695	4.335	-22.14	-11.353	3.4472	-0.80537	14.96	1.5946	-3.2223	3.5296	-7.18	-9.7584	1416.9
16.85	1686	78	NaN	4.8741	16.061	9.0285	-179.45	0.9049	8.0365	5.077	-738.88	1138.2	40.367	679.66	1105.4	46.526	53.775	0	1	-6.4236	4.0728	-22.141	-11.355	3.449	-0.87146	14.74	2.2268	-2.9746	3.2013	-7.4018	-9.1278	1419.4
16.86	1687	78	NaN	4.9333	15.93	8.9071	-179.5	1.3623	8.0093	5.2425	-740.68	1138.6	40.539	679.54	1105.3	50.103	55.488	0	1	-6.1957	3.8297	-22.143	-11.357	3.5096	-0.92534	14.588	2.7048	-2.6861	2.9044	-7.5556	-8.6517	1421
16.87	1688	78	NaN	4.9557	15.833	8.8803	-179.55	1.8045	7.8584	5.0064	-742.26	1139.1	40.352	679.56	1105.2	49.209	55.73	0	1	-5.9764	3.5958	-22.145	-11.358	3.5317	-0.97058	14.467	3.1702	-2.4447	2.6253	-7.6774	-8.188	1422.7
16.88	1689	78	NaN	5.0081	15.679	8.8343	-179.6	2.4837	7.7754	4.7273	-744.45	1139.8	40.499	679.36	1105	49.985	55.552	0	1	-5.7732	3.3792	-22.145	-11.358	3.5689	-1.0364	14.282	3.8814	-2.2042	2.3427	-7.8631	-7.4767	1424.7
16.89	1690	78	NaN	5.0709	15.536	8.7684	-179.66	3.0848	7.6508	4.5597	-746.4	1140.3	40.542	679.21	1104.9	49.127	55.83	0	1	-5.6043	3.1991	-22.145	-11.358	3.6251	-1.1095	14.112	4.5084	-1.9792	2.0896	-8.0325	-6.8495	1426.5
16.9	1691	78	NaN	5.1268	15.433	8.6993	-179.74	3.542	7.5418	4.4606	-747.93	1140.8	40.595	679.16	1104.8	47.078	54.838	0	1	-5.4683	3.0541	-22.144	-11.358	3.6764	-1.1894	13.99	4.985	-1.792	1.8647	-8.1544	-6.3728	1428
16.91	1692	78	NaN	5.1822	15.357	8.6402	-179.81	3.9769	7.5384	4.3167	-749.35	1141.3	40.94	679.11	1104.8	49.644	56.807	0	1	-5.2702	2.8428	-22.144	-11.358	3.7135	-1.2815	13.894	5.4398	-1.5567	1.5613	-8.2502	-5.9179	1429.4
16.92	1693	78	NaN	5.274	15.289	8.5901	-179.9	4.3892	7.4603	4.1489	-750.68	1141.7	41.071	679.15	1104.7	50.315	54.276	0	1	-5.0084	2.5636	-22.144	-11.358	3.7948	-1.3746	13.808	5.8709	-1.2136	1.189	-8.3366	-5.4868	1430.8
16.93	1694	78	NaN	5.3241	15.18	8.5701	-180.02	4.7521	7.3491	3.8378	-752.17	1142.2	41.121	679.32	1104.8	48.494	54.14	0	1	-4.8505	2.3953	-22.143	-11.357	3.8322	-1.5144	13.684	6.248	-1.0183	0.88086	-8.4597	-5.1088	1432.5
16.94	1695	78	NaN	5.4381	15.09	8.4314	-180.18	5.3722	7.2242	3.7951	-754.07	1142.7	41.361	679.31	1104.8	49.341	55.077	0	1	-4.7093	2.2446	-22.142	-11.355	3.9368	-1.6765	13.576	6.8861	-0.77248	0.56814	-8.5658	-4.4693	1434.4
16.95	1696	78	NaN	5.5087	15.05	8.367	-180.3	5.8867	7.0507	3.5752	-755.55	1143.1	41.366	679.33	1104.8	49.694	55.975	0	1	-4.5753	2.1017	-22.14	-11.353	4.0001	-1.8076	13.521	7.4156	-0.57519	0.29413	-8.6186	-3.9375	1435.9
16.96	1697	78	NaN	5.5646	15.023	8.3152	-180.44	6.4611	6.8632	3.2628	-757.01	1143.6	41.371	679.3	1104.9	50.013	53.905	0	1	-4.2457	1.7503	-22.137	-11.35	4.0447	-1.9603	13.48	8.0041	-0.20095	-0.21005	-8.6573	-3.3462	1437.3
16.97	1698	78	NaN	5.6335	14.976	8.2013	-180.61	7.1297	6.6783	3.1005	-758.61	1144	41.459	679.2	1105	50.3	54.998	0	1	-3.827	1.3038	-22.134	-11.347	4.1053	-2.1373	13.422	8.6841	0.27829	-0.83354	-8.712	-2.663	1438.9
16.98	1699	78	NaN	5.6903	14.918	8.0596	-180.74	7.6112	6.4679	3.1873	-759.84	1144.2	41.317	679.17	1105.1	50.881	55.558	0	1	-3.691	1.1587	-22.131	-11.345	4.1725	-2.2564	13.361	9.1678	0.48155	-1.0977	-8.7704	-2.1771	1440
16.99	1700	78	NaN	5.7583	14.861	7.9937	-180.85	8.0882	6.2557	3.0287	-761.03	1144.4	41.188	679.14	1105.2	49.149	55.989	0	1	-3.5548	1.0135	-22.129	-11.342	4.2405	-2.3697	13.301	9.6478	0.68571	-1.3563	-8.8283	-1.6946	1441.2
17	1701	78	NaN	5.8184	14.837	7.9292	-181.04	8.731	6.0091	2.7529	-762.65	1144.7	41.203	679.1	1105.2	49.8	56.456	0	1	-3.4153	0.86475	-22.124	-11.337	4.2907	-2.5698	13.269	10.299	0.8754	-1.7051	-8.8544	-1.0385	1442.8
17.01	1702	78	NaN	5.8894	14.858	7.8573	-181.19	9.1727	5.8044	2.6525	-763.84	1144.9	41.156	679.16	1105.3	50.341	56.373	0	1	-3.2725	0.71247	-22.119	-11.332	4.3609	-2.7189	13.284	10.747	1.0884	-2.0065	-8.8349	-0.58568	1444.1
17.02	1703	78	NaN	5.9582	14.936	7.7904	-181.32	9.5289	5.6131	2.6298	-764.78	1145.1	41.044	679.25	1105.3	49.615	55.051	0	1	-3.1248	0.55493	-22.115	-11.328	4.4344	-2.8437	13.358	11.107	1.3096	-2.2888	-8.757	-0.22094	1445.1
17.03	1704	78	NaN	6.0379	15.136	7.7604	-181.48	9.9431	5.4703	2.5155	-765.76	1145.3	41.09	679.28	1105.4	48.509	56.668	0	1	-3.1181	0.54782	-22.112	-11.325	4.5088	-3.0067	13.552	11.527	1.3907	-2.4588	-8.5596	0.20213	1446.1
17.04	1705	78	NaN	6.1434	15.482	7.7805	-181.66	10.421	5.3898	2.283	-766.8	1145.7	41.327	679.26	1105.4	49.328	55.225	0	1	-3.147	0.57857	-22.109	-11.322	4.5967	-3.209	13.889	12.014	1.4498	-2.6304	-8.2201	0.69121	1447.2
17.05	1706	78	NaN	6.2495	15.832	7.8001	-181.76	10.718	5.2306	2.2428	-767.46	1145.9	41.09	679.32	1105.6	49.243	54.309	0	1	-3.1732	0.60659	-22.106	-11.319	4.7114	-3.2983	14.235	12.316	1.5382	-2.6917	-7.8712	0.99606	1447.9
17.06	1707	78	NaN	6.4003	16.461	7.9257	-181.88	11.092	5.117	1.9002	-768.32	1146.3	41.007	679.56	1105.8	48.027	56.525	0	1	-3.2412	0.67906	-22.104	-11.317	4.8532	-3.4284	14.857	12.696	1.612	-2.7493	-7.2466	1.3786	1449
17.07	1708	78	NaN	6.5569	16.961	7.9624	-181.95	11.365	5.0268	1.9057	-768.93	1146.7	40.888	679.65	1106	49.161	60.481	0	1	-3.3398	0.78418	-22.102	-11.316	5.0154	-3.4923	15.353	12.974	1.6757	-2.7082	-6.7498	1.6584	1449.7
17.08	1709	78	NaN	6.7533	17.423	7.9404	-182	11.617	4.9681	2.1303	-769.6	1146.9	40.821	679.65	1106.1	51.055	62.358	0	1	-3.4366	0.8874	-22.101	-11.315	5.2241	-3.5314	15.812	13.229	1.7875	-2.644	-6.2897	1.9145	1450.3
17.09	1710	78	NaN	7.0139	17.998	7.8986	-182.06	11.884	4.8624	2.4426	-770.53	1147.2	40.619	679.7	1106.4	48.885	69.589	0	1	-3.5319	0.98903	-22.101	-11.314	5.506	-3.567	16.386	13.496	1.9741	-2.578	-5.7147	2.1816	1451.3
17.1	1711	78	NaN	7.293	18.634	7.8903	-182.12	12.12	4.745	2.6581	-771.59	1147.5	40.365	679.84	1106.6	51.79	75.403	0	1	-3.7613	1.2338	-22.1	-11.313	5.8049	-3.6055	17.023	13.731	2.0435	-2.3718	-5.0768	2.4181	1452.5
17.11	1712	78	NaN	7.5108	19.124	7.9645	-182.15	12.253	4.7536	2.6148	-772.5	1147.7	40.397	679.99	1106.8	51.853	77.129	0	1	-3.9652	1.4511	-22.099	-11.313	6.0208	-3.6406	17.513	13.864	2.0556	-2.1895	-4.5865	2.5517	1453.6
17.12	1713	78	NaN	7.822	19.824	8.0851	-182.17	12.436	4.6878	2.5526	-773.84	1147.9	40.214	680.12	1107	53.642	77.354	0	1	-4.0967	1.5913	-22.098	-11.312	6.3382	-3.6508	18.212	14.048	2.2415	-2.0595	-3.8868	2.7363	1455
17.13	1714	78	NaN	8.0538	20.323	8.2297	-182.18	12.545	4.6014	2.3892	-774.7	1148.2	39.973	680.23	1107.2	52.955	72.666	0	1	-4.2395	1.7437	-22.098	-11.311	6.574	-3.6627	18.71	14.158	2.3345	-1.9191	-3.3879	2.8468	1456
17.14	1715	78	NaN	8.2874	20.786	8.2561	-182.19	12.632	4.5497	2.6043	-775.59	1148.3	39.811	680.32	1107.3	50.885	61.016	0	1	-4.383	1.8967	-22.097	-11.311	6.8235	-3.6563	19.173	14.244	2.4405	-1.7596	-2.9241	2.9334	1457
17.15	1716	78	NaN	8.5739	21.331	8.2674	-182.21	12.727	4.5068	2.9694	-776.87	1148.4	39.665	680.45	1107.4	51.142	60.779	0	1	-4.495	2.0162	-22.097	-11.31	7.1315	-3.6528	19.719	14.339	2.6364	-1.6367	-2.3774	3.0287	1458.4
17.16	1717	78	NaN	8.8426	21.85	8.3003	-182.24	12.825	4.4602	3.2484	-778.22	1148.6	39.506	680.56	1107.5	49.099	61.812	0	1	-4.607	2.1356	-22.096	-11.309	7.4188	-3.6592	20.239	14.436	2.8118	-1.5236	-1.8568	3.1268	1459.8
17.17	1718	78	NaN	9.0207	22.215	8.3426	-182.26	12.913	4.4101	3.3536	-779.27	1148.7	39.333	680.58	1107.6	50.715	58.943	0	1	-4.7184	2.2543	-22.095	-11.309	7.6089	-3.6672	20.605	14.523	2.8905	-1.4128	-1.4898	3.2141	1460.9
17.18	1719	78	NaN	9.1922	22.564	8.4078	-182.26	13.01	4.3544	3.4083	-780.34	1148.8	39.132	680.54	1107.7	49.825	60.634	0	1	-4.9255	2.4753	-22.094	-11.307	7.7914	-3.6638	20.955	14.619	2.8658	-1.1886	-1.1394	3.3118	1461.9
17.19	1720	78	NaN	9.4303	23.03	8.5145	-182.27	13.121	4.3223	3.3802	-781.88	1148.9	38.926	680.53	1107.8	48.96	65.86	0	1	-5.2397	2.8103	-22.093	-11.306	8.0379	-3.6636	21.419	14.731	2.7982	-0.85329	-0.67317	3.4253	1463.4
17.2	1721	78	NaN	9.6117	23.43	8.5645	-182.26	13.214	4.2964	3.5533	-783.35	1148.9	38.714	680.52	1107.8	49.046	75.252	0	1	-5.4404	3.0243	-22.091	-11.304	8.2357	-3.6367	21.82	14.824	2.7953	-0.6123	-0.27147	3.5194	1464.9
17.21	1722	78	NaN	9.7259	23.68	8.611	-182.25	13.285	4.2962	3.693	-784.49	1149	38.622	680.5	1107.8	51.254	78.543	0	1	-5.6057	3.2005	-22.09	-11.303	8.3601	-3.6179	22.071	14.895	2.7544	-0.41735	-0.019218	3.5916	1466
17.22	1723	78	NaN	9.7966	23.832	8.6582	-182.24	13.363	4.256	3.7939	-785.47	1149	38.471	680.45	1107.8	52.998	80.781	0	1	-5.717	3.3193	-22.09	-11.303	8.4415	-3.5959	22.223	14.972	2.7245	-0.27664	0.13331	3.6691	1466.9
17.23	1724	78	NaN	9.8491	23.936	8.7003	-182.22	13.456	4.1536	3.9036	-786.42	1148.9	38.18	680.35	1107.7	56.36	82.475	0	1	-5.8175	3.4265	-22.09	-11.304	8.5104	-3.5584	22.327	15.064	2.6929	-0.13194	0.23689	3.7603	1467.7
17.24	1725	78	NaN	9.8923	23.986	8.7386	-182.19	13.54	4.0452	4.051	-787.36	1148.9	37.911	680.26	1107.7	56.906	81.83	0	1	-5.9117	3.5269	-22.091	-11.305	8.5706	-3.5149	22.378	15.147	2.6589	0.012064	0.28695	3.8428	1468.6
17.25	1726	78	NaN	9.9109	23.944	8.7808	-182.2	13.609	3.991	4.273	-788.68	1148.8	37.981	680.27	1107.6	56.995	81.732	0	1	-6.0363	3.6598	-22.093	-11.306	8.5963	-3.5098	22.336	15.216	2.56	0.14997	0.24335	3.9099	1469.9
17.26	1727	78	NaN	9.9249	23.843	8.8064	-182.21	13.6	3.904	4.4733	-789.52	1148.8	37.961	680.33	1107.5	56.51	81.811	0	1	-6.1798	3.8128	-22.095	-11.309	8.6197	-3.5194	22.235	15.207	2.44	0.29338	0.13965	3.8984	1470.8
17.27	1728	78	NaN	9.9314	23.601	8.8727	-182.24	13.601	3.7939	4.6771	-790.48	1148.7	38	680.38	1107.4	54.768	81.701	0	1	-6.3895	4.0364	-22.099	-11.312	8.6335	-3.5395	21.995	15.207	2.2441	0.4969	-0.10332	3.8944	1471.8
17.28	1729	78	NaN	9.9369	23.304	8.9032	-182.28	13.625	3.7033	4.9269	-791.31	1148.6	38.103	680.37	1107.4	55.771	82.183	0	1	-6.5966	4.2572	-22.102	-11.315	8.6455	-3.5682	21.702	15.226	2.0489	0.68904	-0.3994	3.9113	1472.6
17.29	1730	78	NaN	9.9443	22.959	8.8913	-182.32	13.686	3.5869	5.2262	-792.02	1148.4	38.152	680.3	1107.4	54.913	81.953	0	1	-6.7994	4.4735	-22.104	-11.317	8.6632	-3.6047	21.363	15.282	1.8638	0.86879	-0.741	3.9643	1473.3
17.3	1731	78	NaN	9.9442	22.494	8.8898	-182.39	13.797	3.3751	5.498	-792.8	1148.2	38.085	680.19	1107.4	53.822	78.521	0	1	-6.9861	4.6726	-22.108	-11.321	8.6768	-3.6584	20.906	15.385	1.6907	1.0143	-1.2024	4.0633	1473.9
17.31	1732	78	NaN	9.9117	21.817	8.9605	-182.49	13.945	3.0683	5.5749	-793.66	1148.1	38.075	680.04	1107.4	49.559	71.781	0	1	-7.1632	4.8615	-22.112	-11.326	8.6483	-3.7539	20.236	15.526	1.4851	1.1077	-1.8762	4.2006	1474.6
17.32	1733	78	NaN	9.8789	21.33	8.9961	-182.59	14.015	2.8123	5.6585	-794.05	1147.9	38.074	680	1107.4	50.757	76.765	0	1	-7.3132	5.0215	-22.116	-11.329	8.6191	-3.854	19.755	15.59	1.3059	1.1675	-2.3608	4.2609	1475
17.33	1734	78	NaN	9.8852	20.558	8.9223	-182.75	14.128	2.4771	6.1392	-794.57	1147.7	38.208	679.81	1107.5	53.997	79.61	0	1	-7.5039	5.2248	-22.121	-11.335	8.6392	-3.9982	18.993	15.692	1.1353	1.2266	-3.128	4.3576	1475.3
17.34	1735	78	NaN	9.8597	19.906	8.9337	-182.87	14.193	2.1866	6.2663	-794.92	1147.6	38.293	679.69	1107.5	54.411	79.93	0	1	-7.9228	5.6716	-22.136	-11.349	8.6155	-4.118	18.349	15.75	0.69262	1.5536	-3.7871	4.4014	1475.5
17.35	1736	78	NaN	9.8346	19.215	9.0129	-183.03	14.236	1.8784	6.2122	-795.04	1147.6	38.449	679.57	1107.6	52.956	79.94	0	1	-8.2215	5.99	-22.146	-11.359	8.5822	-4.2806	17.664	15.788	0.36078	1.7094	-4.4825	4.429	1475.5
17.36	1737	78	NaN	9.8483	18.483	9.0563	-183.24	14.272	1.6039	6.3426	-795	1147.5	38.828	679.43	1107.7	54.201	79.84	0	1	-8.4175	6.1991	-22.153	-11.367	8.5861	-4.4986	16.936	15.818	0.16866	1.7005	-5.2172	4.4518	1475.3
17.37	1738	78	NaN	9.8968	17.936	9.0056	-183.43	14.272	1.5016	6.7416	-794.9	1147.4	39.411	679.32	1107.7	55.511	79.71	0	1	-8.5467	6.3369	-22.159	-11.373	8.6273	-4.7028	16.395	15.813	0.080574	1.6341	-5.7646	4.4408	1475.1
17.38	1739	78	NaN	9.8999	17.378	9.1212	-183.62	14.233	1.3184	6.5741	-794.74	1147.4	39.71	679.22	1107.8	53.19	79.635	0	1	-8.6786	6.4775	-22.167	-11.38	8.6121	-4.9051	15.838	15.773	-0.066499	1.5724	-6.3288	4.393	1474.9
17.39	1740	78	NaN	9.9276	16.574	9.2299	-183.9	14.174	1.0566	6.4692	-794.29	1147.3	40.209	679.07	1107.8	54.063	80.215	0	1	-8.8285	6.6374	-22.177	-11.391	8.6158	-5.2144	15.038	15.71	-0.21272	1.423	-7.1389	4.319	1474.3
17.4	1741	78	NaN	10.004	15.983	9.2469	-184.13	14.125	0.84379	6.6103	-793.86	1147.2	40.521	678.96	1107.8	54.651	80.552	0	1	-8.9784	6.7972	-22.188	-11.401	8.6853	-5.4485	14.451	15.657	-0.29307	1.3487	-7.7367	4.2559	1473.7
17.41	1742	78	NaN	10.133	15.32	9.1749	-184.31	14.194	0.63017	7.066	-793.31	1147.1	41.06	678.5	1107.8	54.64	81.255	0	1	-9.1283	6.9571	-22.199	-11.412	8.8096	-5.6285	13.791	15.722	-0.31868	1.3286	-8.4075	4.3101	1472.7
17.42	1743	78	NaN	10.256	14.669	9.0929	-184.48	14.255	0.50399	7.5384	-792.73	1146.9	41.873	678.06	1107.7	54.795	81.637	0	1	-9.2114	7.0457	-22.205	-11.419	8.9187	-5.8168	13.142	15.782	-0.29272	1.2289	-9.0629	4.3637	1471.7
17.43	1744	78	NaN	10.324	14.207	9.0881	-184.68	14.186	0.45373	7.7059	-792.2	1146.8	42.61	678.01	1107.6	55.571	82.789	0	1	-9.2616	7.0992	-22.21	-11.423	8.9644	-6.0422	12.68	15.713	-0.29726	1.057	-9.5302	4.29	1471.1
17.44	1745	78	NaN	10.364	13.813	9.1821	-184.87	14.114	0.16041	7.6007	-791.49	1146.7	42.728	677.95	1107.7	54.372	80.979	0	1	-9.2845	7.1237	-22.218	-11.431	8.9943	-6.2441	12.29	15.636	-0.29021	0.8796	-9.9274	4.2049	1470.4
17.45	1746	78	NaN	10.375	13.507	9.3259	-184.97	14.054	0.049623	7.3835	-790.58	1146.7	43.124	677.94	1107.6	50.194	69.573	0	1	-9.3075	7.1481	-22.226	-11.439	8.9811	-6.3611	11.982	15.579	-0.32638	0.78702	-10.244	4.1401	1469.5
17.46	1747	78	NaN	10.407	13.117	9.5037	-185.16	13.983	-0.20268	7.2433	-789.26	1146.6	43.487	677.84	1107.6	50.27	67.338	0	1	-9.3304	7.1726	-22.234	-11.447	8.9916	-6.5736	11.594	15.507	-0.3388	0.59899	-10.639	4.0598	1468.1
17.47	1748	78	NaN	10.454	12.799	9.5843	-185.34	13.899	-0.53717	7.3631	-788.3	1146.4	43.396	677.74	1107.6	49.194	67.204	0	1	-9.588	7.4473	-22.244	-11.457	9.046	-6.7529	11.282	15.416	-0.54201	0.69441	-10.962	3.9584	1467
17.48	1749	78	NaN	10.532	12.492	9.626	-185.56	13.754	-0.76134	7.6357	-787.39	1146.2	43.621	677.74	1107.6	50.349	71.122	0	1	-9.8888	7.7681	-22.255	-11.468	9.1249	-6.9679	10.983	15.264	-0.76387	0.80022	-11.271	3.7957	1466.1
17.49	1750	78	NaN	10.624	12.238	9.6771	-185.8	13.584	-0.85432	7.9109	-786.39	1145.9	44.214	677.8	1107.5	52.175	80.074	0	1	-10.19	8.0888	-22.265	-11.479	9.2037	-7.217	10.737	15.086	-0.98589	0.87185	-11.528	3.607	1465.1
17.5	1751	78	NaN	10.696	12.184	9.7283	-186	13.466	-0.94656	8.1342	-785.48	1145.7	44.533	677.77	1107.5	55.012	82.091	0	1	-10.431	8.3459	-22.276	-11.489	9.2707	-7.4255	10.689	14.96	-1.1599	0.92037	-11.586	3.4714	1464.2
17.51	1752	78	NaN	10.788	12.304	9.7872	-186.27	13.303	-0.91906	8.486	-784.13	1145.4	45.382	677.76	1107.5	55.685	81.425	0	1	-10.453	8.3703	-22.286	-11.499	9.3421	-7.7204	10.817	14.79	-1.1114	0.64988	-11.469	3.2913	1462.8
17.52	1753	78	NaN	10.804	12.57	9.9598	-186.5	13.199	-0.9545	8.2953	-782.95	1145.3	45.721	677.8	1107.4	53.55	81.028	0	1	-10.4	8.3129	-22.291	-11.504	9.3359	-7.9656	11.084	14.685	-1.0639	0.34734	-11.207	3.1812	1461.7
17.53	1754	78	NaN	10.853	13.03	10.207	-186.75	13.12	-1.062	7.9839	-781.4	1145.2	45.857	677.8	1107.4	52.931	79.821	0	1	-10.295	8.2013	-22.292	-11.506	9.3658	-8.2319	11.544	14.606	-0.92926	-0.030582	-10.748	3.1	1460.2
17.54	1755	78	NaN	10.923	13.451	10.325	-186.94	13.072	-1.1484	8.025	-780.2	1145.1	45.911	677.79	1107.3	53.802	73.784	0	1	-10.761	8.6984	-22.305	-11.518	9.4341	-8.4309	11.967	14.555	-1.327	0.26745	-10.338	3.0371	1459
17.55	1756	78	NaN	11.006	13.81	10.332	-187.08	13.044	-1.1928	8.3655	-779.35	1145	45.939	677.8	1107.3	48.867	60.292	0	1	-11.088	9.0466	-22.314	-11.528	9.5288	-8.5595	12.329	14.525	-1.5589	0.48707	-9.9854	2.9975	1458.1
17.56	1757	78	NaN	11.099	14.217	10.371	-187.21	13.007	-1.2636	8.6779	-778.44	1144.8	45.806	677.82	1107.3	48.618	59.119	0	1	-11.166	9.1304	-22.317	-11.531	9.6385	-8.6661	12.74	14.485	-1.5277	0.46425	-9.5776	2.9541	1457.2
17.57	1758	78	NaN	11.197	14.771	10.552	-187.35	12.917	-1.4731	8.7307	-777.19	1144.7	45.202	677.92	1107.2	50.021	53.738	0	1	-11.195	9.1611	-22.321	-11.534	9.7609	-8.7893	13.295	14.393	-1.4342	0.37182	-9.0261	2.8591	1456.1
17.58	1759	78	NaN	11.317	15.128	10.641	-187.44	12.873	-1.3972	9.0607	-776.48	1144.6	45.397	677.99	1107.1	49.004	56.012	0	1	-11.208	9.1751	-22.325	-11.538	9.8859	-8.8695	13.651	14.35	-1.3223	0.30557	-8.6739	2.8122	1455.4
17.59	1760	78	NaN	11.402	15.484	10.801	-187.5	12.88	-1.218	9.2198	-775.77	1144.5	45.902	677.93	1107	48.001	53.846	0	1	-11.285	9.2566	-22.33	-11.544	9.9563	-8.9449	14.006	14.358	-1.3283	0.31166	-8.3244	2.8143	1454.6
17.6	1761	78	NaN	11.463	15.857	11.047	-187.56	12.882	-1.1644	9.1342	-774.97	1144.5	46.017	677.84	1106.9	51.06	53.682	0	1	-11.385	9.364	-22.336	-11.549	10.009	-9.0145	14.374	14.365	-1.3763	0.34949	-7.9616	2.8154	1453.8
17.61	1762	78	NaN	11.523	16.297	11.288	-187.63	12.876	-1.2067	9.2333	-774.04	1144.4	45.745	677.72	1106.8	49.36	57.39	0	1	-11.503	9.4897	-22.337	-11.55	10.083	-9.0675	14.812	14.361	-1.4204	0.42221	-7.5252	2.8109	1452.7
17.62	1763	78	NaN	11.563	16.729	11.517	-187.69	12.869	-1.2119	9.4012	-773.12	1144.4	45.47	677.56	1106.6	49.345	51.251	0	1	-11.582	9.5734	-22.339	-11.552	10.139	-9.1133	15.24	14.359	-1.4425	0.46016	-7.0986	2.8064	1451.6
17.63	1764	78	NaN	11.551	17.02	11.801	-187.72	12.853	-1.1219	9.1701	-772.45	1144.4	45.404	677.4	1106.4	48.721	62.82	0	1	-11.624	9.6186	-22.341	-11.555	10.119	-9.1512	15.52	14.354	-1.5048	0.46739	-6.8214	2.7993	1450.8
17.64	1765	78	NaN	11.554	17.293	12.035	-187.67	12.752	-1.3019	9.155	-771.75	1144.5	44.346	677.42	1106.4	49.193	72.4	0	1	-12.072	10.097	-22.345	-11.559	10.163	-9.0567	15.787	14.258	-1.9092	1.04	-6.5581	2.6992	1450.1
17.65	1766	78	NaN	11.601	17.588	12.232	-187.61	12.694	-1.2456	9.5987	-770.95	1144.5	43.612	677.18	1106.3	50.182	72.815	0	1	-12.478	10.529	-22.35	-11.563	10.256	-8.9525	16.077	14.204	-2.2219	1.5763	-6.2729	2.6412	1449
17.66	1767	78	NaN	11.623	17.78	12.359	-187.5	12.604	-1.0975	9.9469	-770.4	1144.4	43.219	677.12	1106.1	48.099	74.619	0	1	-12.675	10.74	-22.354	-11.568	10.307	-8.8135	16.262	14.121	-2.3687	1.926	-6.0917	2.5537	1448.4
17.67	1768	78	NaN	11.594	18.011	12.558	-187.3	12.488	-0.64161	10.116	-769.69	1144.5	43.395	677.08	1105.8	49.815	73.048	0	1	-12.873	10.95	-22.359	-11.572	10.277	-8.617	16.481	14.018	-2.5963	2.3333	-5.8776	2.4463	1447.7
17.68	1769	78	NaN	11.527	18.255	12.776	-187.16	12.291	-0.37601	10.146	-768.94	1144.5	42.917	677.17	1105.6	46.899	75.65	0	1	-13.07	11.161	-22.363	-11.576	10.229	-8.4552	16.715	13.831	-2.8418	2.7058	-5.648	2.2552	1447
17.69	1770	78	NaN	11.444	18.452	12.932	-187.12	12.068	-0.54558	10.124	-768.34	1144.6	41.381	677.33	1105.6	53.593	79.896	0	1	-13.184	11.283	-22.364	-11.578	10.205	-8.3587	16.909	13.611	-2.9792	2.9238	-5.4549	2.0335	1446.5
17.7	1771	78	NaN	11.351	18.647	13.073	-186.96	12.073	-0.40125	10.126	-767.73	1144.6	40.805	677.07	1105.5	52.668	82.243	0	1	-13.253	11.356	-22.364	-11.578	10.135	-8.1738	17.097	13.623	-3.1188	3.1823	-5.2669	2.0453	1445.6
17.71	1772	78	NaN	11.247	18.919	13.224	-186.76	12.109	0.1072	10.295	-766.76	1144.5	40.917	676.72	1105.2	54.904	82.83	0	1	-13.27	11.374	-22.364	-11.578	10.032	-7.9737	17.36	13.668	-3.2382	3.3999	-5.0043	2.0907	1444.3
17.72	1773	78	NaN	11.186	19.091	13.272	-186.61	12.095	0.3074	10.577	-766.1	1144.4	40.494	676.56	1105	56.51	83.331	0	1	-13.295	11.4	-22.364	-11.577	9.9978	-7.7993	17.53	13.657	-3.2969	3.6009	-4.8343	2.0792	1443.5
17.73	1774	78	NaN	11.088	19.263	13.361	-186.4	12.042	0.60036	10.766	-765.34	1144.2	39.902	676.49	1104.8	55.657	82.888	0	1	-13.331	11.439	-22.364	-11.577	9.9304	-7.5544	17.701	13.604	-3.4004	3.8841	-4.6629	2.0264	1442.7
17.74	1775	78	NaN	10.993	19.409	13.443	-186.21	12.022	0.8082	10.941	-764.61	1143.9	39.163	676.36	1104.7	56.313	82.697	0	1	-13.387	11.498	-22.365	-11.578	9.8709	-7.3274	17.85	13.581	-3.5158	4.1708	-4.5149	2.0027	1441.8
17.75	1776	78	NaN	10.916	19.515	13.512	-186.05	12.048	0.90701	11.078	-763.98	1143.7	38.359	676.16	1104.7	56.737	83.129	0	1	-13.447	11.562	-22.366	-11.579	9.8305	-7.1314	17.962	13.602	-3.6164	4.431	-4.4036	2.0226	1440.9
17.76	1777	78	NaN	10.835	19.601	13.619	-185.84	12.074	1.0907	11.065	-763.36	1143.6	37.697	676.02	1104.6	56.255	83.573	0	1	-13.4	11.512	-22.366	-11.579	9.7745	-6.902	18.051	13.624	-3.6255	4.6105	-4.3144	2.0453	1440.1
17.77	1778	78	NaN	10.758	19.667	13.73	-185.62	12.085	1.4325	11.004	-762.69	1143.4	37.422	675.97	1104.5	54.792	84.084	0	1	-13.346	11.455	-22.365	-11.578	9.7057	-6.6735	18.117	13.636	-3.6405	4.7815	-4.2479	2.0579	1439.4
17.78	1779	78	NaN	10.7	19.659	13.772	-185.22	12.33	1.913	11.151	-761.87	1143.1	37.219	675.32	1104.2	55.803	84.272	0	1	-13.366	11.476	-22.362	-11.576	9.6608	-6.2623	18.11	13.879	-3.7049	5.2136	-4.2523	2.3029	1438
17.79	1780	78	NaN	10.666	19.612	13.775	-184.96	12.392	2.1421	11.273	-761.36	1142.8	36.572	675.12	1104.1	55.701	84.238	0	1	-13.33	11.438	-22.36	-11.574	9.657	-5.9734	18.07	13.934	-3.6731	5.4645	-4.2903	2.36	1437.2
17.8	1781	78	NaN	10.666	19.554	13.736	-184.77	12.418	2.2786	11.53	-760.93	1142.5	35.846	675.01	1104.1	53.683	83.818	0	1	-13.255	11.358	-22.359	-11.572	9.6955	-5.74	18.022	13.95	-3.5597	5.6179	-4.3367	2.378	1436.7
17.81	1782	78	NaN	10.692	19.501	13.712	-184.56	12.447	2.543	11.835	-760.37	1142.1	35.319	674.87	1104	53.316	83.36	0	1	-13.158	11.254	-22.355	-11.568	9.7546	-5.4993	17.982	13.966	-3.403	5.7547	-4.3727	2.3979	1435.9
17.82	1783	78	NaN	10.729	19.466	13.743	-184.34	12.478	2.9375	12.039	-759.72	1141.6	35.006	674.71	1103.9	53.457	81.148	0	1	-13.094	11.187	-22.351	-11.565	9.8118	-5.2592	17.96	13.984	-3.2826	5.9273	-4.391	2.4194	1435.1
17.83	1784	78	NaN	10.763	19.457	13.799	-184.21	12.547	3.1344	12.126	-759.27	1141.2	34.631	674.47	1103.8	50.835	68.506	0	1	-13.094	11.187	-22.348	-11.562	9.8638	-5.1085	17.964	14.04	-3.2306	6.078	-4.3846	2.4788	1434.4
17.84	1785	78	NaN	10.818	19.51	13.819	-184.1	12.586	3.2431	12.387	-758.77	1140.8	34.047	674.29	1103.8	49.066	60.569	0	1	-13.093	11.185	-22.345	-11.558	9.9525	-4.9662	18.032	14.064	-3.1408	6.2192	-4.3131	2.506	1433.7
17.85	1786	78	NaN	10.856	19.659	13.89	-183.92	12.699	3.469	12.578	-758.03	1140.3	33.464	673.87	1103.8	49.807	59.357	0	1	-13.09	11.182	-22.341	-11.555	10.02	-4.7539	18.199	14.159	-3.0699	6.428	-4.1425	2.6045	1432.5
17.86	1787	78	NaN	10.836	19.8	13.989	-183.84	12.758	3.6058	12.551	-757.44	1139.9	32.968	673.57	1103.8	50.835	58.959	0	1	-13.035	11.124	-22.335	-11.549	10.019	-4.6538	18.352	14.206	-3.0164	6.4699	-3.983	2.6571	1431.6
17.87	1788	78	NaN	10.772	19.969	14.104	-183.79	12.751	3.7685	12.504	-756.77	1139.6	32.566	673.37	1103.7	50.122	63.933	0	1	-12.961	11.044	-22.329	-11.542	9.9684	-4.5894	18.532	14.188	-2.9928	6.455	-3.7963	2.6459	1430.7
17.88	1789	78	NaN	10.7	20.131	14.184	-183.73	12.715	3.9581	12.589	-756.12	1139.2	32.243	673.18	1103.7	48.502	69.515	0	1	-12.892	10.971	-22.324	-11.537	9.9118	-4.5136	18.706	14.14	-2.9801	6.4571	-3.618	2.6031	1429.9
17.89	1790	78	NaN	10.644	20.206	14.179	-183.66	12.678	4.0904	12.845	-755.72	1138.9	31.97	672.96	1103.7	49.668	73.295	0	1	-12.775	10.846	-22.319	-11.532	9.8768	-4.4315	18.793	14.091	-2.8979	6.4141	-3.5261	2.5593	1429.2
17.9	1791	78	NaN	10.55	20.237	14.137	-183.55	12.566	4.3007	13.252	-755.31	1138.4	31.679	672.75	1103.6	48.367	75.033	0	1	-12.609	10.668	-22.313	-11.527	9.8106	-4.2879	18.84	13.963	-2.7979	6.3805	-3.4734	2.4362	1428.6
17.91	1792	78	NaN	10.484	20.223	14.117	-183.47	12.482	4.4274	13.466	-755.07	1138.1	31.462	672.58	1103.5	50.085	74.804	0	1	-12.526	10.58	-22.309	-11.522	9.762	-4.1927	18.838	13.867	-2.764	6.3877	-3.4712	2.3451	1428.2
17.92	1793	78	NaN	10.4	20.21	14.125	-183.37	12.374	4.4853	13.584	-754.84	1137.8	31.086	672.49	1103.5	52.876	74.72	0	1	-12.455	10.505	-22.305	-11.518	9.6974	-4.0768	18.835	13.749	-2.7576	6.428	-3.4702	2.2309	1427.8
17.93	1794	78	NaN	10.265	20.197	14.202	-183.21	12.211	4.6927	13.545	-754.5	1137.5	30.983	672.4	1103.4	52.323	75.084	0	1	-12.316	10.356	-22.298	-11.511	9.5649	-3.9119	18.83	13.579	-2.751	6.4444	-3.4678	2.0671	1427.4
17.94	1795	78	NaN	10.109	20.18	14.313	-183.03	12.039	4.9235	13.389	-754.17	1137.3	30.968	672.31	1103.4	52.439	75.559	0	1	-12.174	10.205	-22.291	-11.504	9.4028	-3.7352	18.819	13.401	-2.7712	6.4698	-3.472	1.8966	1427
17.95	1796	78	NaN	9.9653	20.138	14.407	-182.87	11.891	5.0359	13.227	-753.95	1137.1	30.788	672.25	1103.3	51.45	75.406	0	1	-12.055	10.079	-22.284	-11.498	9.2599	-3.5742	18.781	13.248	-2.7956	6.5044	-3.5034	1.7505	1426.7
17.96	1797	78	NaN	9.8332	20.034	14.454	-182.71	11.734	5.1132	13.203	-753.86	1136.9	30.547	672.23	1103.3	48.889	71.335	0	1	-11.923	9.9371	-22.278	-11.492	9.1364	-3.4023	18.683	13.085	-2.7863	6.5348	-3.5954	1.593	1426.6
17.97	1798	78	NaN	9.7297	19.885	14.405	-182.55	11.572	5.2779	13.498	-753.88	1136.6	30.592	672.28	1103.2	50.294	67.718	0	1	-11.783	9.7879	-22.273	-11.486	9.043	-3.2362	18.543	12.915	-2.7398	6.5517	-3.7297	1.4288	1426.7
17.98	1799	78	NaN	9.6334	19.676	14.326	-182.39	11.437	5.363	13.815	-754.06	1136.3	30.432	672.31	1103.2	49.815	69.663	0	1	-11.669	9.6661	-22.268	-11.481	8.966	-3.0566	18.347	12.766	-2.7026	6.6095	-3.9213	1.2846	1426.9
17.99	1800	78	NaN	9.5456	19.466	14.223	-182.22	11.316	5.4363	14.19	-754.27	1136	30.221	672.29	1103.2	52.102	70.022	0	1	-11.54	9.5288	-22.263	-11.477	8.9017	-2.8633	18.15	12.632	-2.6382	6.6655	-4.1135	1.1553	1427
18	1801	78	NaN	9.449	19.225	14.161	-182.08	11.032	5.5194	14.481	-754.49	1135.7	29.825	672.62	1103.3	51.2	68.94	0	1	-11.391	9.37	-22.259	-11.472	8.833	-2.6997	17.925	12.333	-2.5579	6.6703	-4.3338	0.86114	1427.6
18.01	1802	78	NaN	9.3512	18.971	14.166	-181.94	10.649	5.7148	14.598	-754.7	1135.4	29.554	673.15	1103.4	47.382	67.547	0	1	-11.171	9.1359	-22.254	-11.467	8.751	-2.5385	17.684	11.936	-2.4204	6.5975	-4.5702	0.46872	1428.3
18.02	1803	78	NaN	9.2842	18.756	14.209	-181.72	10.381	6.0726	14.591	-754.88	1135.3	29.772	673.46	1103.3	50.274	68.097	0	1	-10.845	8.7877	-22.249	-11.462	8.6752	-2.3334	17.475	11.663	-2.1697	6.4543	-4.7744	0.20091	1428.8
18.03	1804	78	NaN	9.2853	18.601	14.214	-181.57	10.242	6.2796	14.703	-755.09	1135.3	29.803	673.63	1103.4	50.435	66.535	0	1	-10.088	7.981	-22.248	-11.462	8.6798	-2.1734	17.323	11.52	-1.4086	5.8076	-4.9258	0.058418	1429.2
18.04	1805	78	NaN	9.3042	18.424	14.199	-181.44	10.138	6.4641	14.842	-755.38	1135.2	29.862	673.77	1103.4	48.19	65.061	0	1	-9.3499	7.1933	-22.248	-11.462	8.702	-2.0396	17.15	11.412	-0.64781	5.1537	-5.0984	-0.049858	1429.6
18.05	1806	78	NaN	9.3731	18.171	14.174	-181.3	10.019	6.6684	15.057	-755.87	1135.1	29.897	673.98	1103.4	47.646	65.508	0	1	-9.2878	7.1272	-22.245	-11.459	8.7784	-1.8909	16.901	11.288	-0.50942	5.2364	-5.3439	-0.17072	1430.3
18.06	1807	78	NaN	9.4465	17.968	14.171	-181.19	9.9304	6.7987	15.192	-756.3	1135	29.865	674.15	1103.4	50.338	63.881	0	1	-9.1913	7.0242	-22.241	-11.454	8.8588	-1.7767	16.702	11.196	-0.33248	5.2475	-5.5386	-0.25804	1430.9
18.07	1808	78	NaN	9.534	17.814	14.23	-181.09	9.8541	6.9093	15.169	-756.71	1135	29.868	674.32	1103.4	49.214	63.419	0	1	-9.0668	6.8915	-22.236	-11.449	8.9455	-1.6832	16.548	11.12	-0.12131	5.2082	-5.6879	-0.32972	1431.5
18.08	1809	78	NaN	9.6383	17.68	14.36	-180.99	9.7772	7.031	14.982	-757.18	1135.1	29.925	674.54	1103.4	48.991	60.246	0	1	-9.0424	6.8654	-22.233	-11.447	9.0404	-1.5873	16.412	11.045	-0.0019964	5.2782	-5.8213	-0.40167	1432.1
18.09	1810	78	NaN	9.7233	17.591	14.51	-180.89	9.7334	7.0839	14.72	-757.65	1135.3	29.881	674.74	1103.5	50.499	61.922	0	0	-9.024	6.8458	-22.231	-11.444	9.1169	-1.4952	16.321	11.004	0.092964	5.3506	-5.91	-0.44085	1432.8
18.1	1811	78	NaN	9.7955	17.569	14.516	-180.83	9.7078	7.1206	14.813	-757.98	1135.3	29.893	674.88	1103.5	51.899	58.351	0	0	-8.9221	6.7372	-22.225	-11.439	9.1925	-1.4313	16.298	10.979	0.27043	5.3059	-5.9276	-0.45985	1433.3
18.11	1812	78	NaN	9.8826	17.621	14.478	-180.76	9.7018	7.2115	15.052	-758.51	1135.4	30.04	675.01	1103.5	50.603	55.167	0	0	-8.8122	6.62	-22.22	-11.433	9.2835	-1.3582	16.347	10.976	0.4713	5.2619	-5.8729	-0.45766	1434
18.12	1813	78	NaN	9.9034	17.746	14.496	-180.7	9.712	7.2476	15.1	-758.86	1135.6	30.073	675.08	1103.6	50.447	56.293	0	0	-8.6975	6.4977	-22.216	-11.429	9.3052	-1.303	16.465	10.993	0.60765	5.1947	-5.751	-0.43657	1434.4
18.13	1814	78	NaN	9.8732	17.932	14.558	-180.66	9.7144	7.2738	15.013	-759.1	1135.9	30.078	675.13	1103.5	49.976	55.663	0	0	-8.6016	6.3954	-22.212	-11.426	9.2714	-1.2604	16.64	11.007	0.66985	5.135	-5.5725	-0.41882	1434.7
18.14	1815	78	NaN	9.805	18.137	14.644	-180.61	9.6972	7.3177	14.838	-759.34	1136.2	30.107	675.19	1103.5	49.956	57.619	0	0	-8.5199	6.3083	-22.209	-11.422	9.1951	-1.2217	16.83	11.004	0.67526	5.0866	-5.3789	-0.41847	1435
18.15	1816	78	NaN	9.7	18.327	14.716	-180.56	9.6505	7.3837	14.657	-759.72	1136.6	30.16	675.27	1103.5	49.24	56.063	0	0	-8.5003	6.2874	-22.208	-11.421	9.081	-1.1751	17.006	10.972	0.5807	5.1123	-5.202	-0.44972	1435.5
18.16	1817	78	NaN	9.565	18.565	14.669	-180.48	9.535	7.5027	14.811	-760.38	1137	30.276	675.41	1103.4	48.784	54.164	0	0	-8.4502	6.234	-22.207	-11.42	8.9479	-1.0953	17.227	10.873	0.49771	5.1387	-4.9801	-0.54667	1436.3
18.17	1818	78	NaN	9.4924	18.672	14.546	-180.44	9.4443	7.5553	15.158	-761	1137.1	30.292	675.47	1103.4	50.492	54.769	0	0	-8.3665	6.1447	-22.205	-11.418	8.8888	-1.0469	17.327	10.789	0.52225	5.0979	-4.878	-0.62933	1436.9
18.18	1819	78	NaN	9.4361	18.778	14.416	-180.41	9.3688	7.5554	15.597	-761.65	1137.1	30.144	675.49	1103.3	50.578	55.056	0	0	-8.3108	6.0853	-22.205	-11.418	8.8562	-0.98696	17.429	10.718	0.54542	5.0983	-4.7754	-0.70003	1437.6
18.19	1820	78	NaN	9.3499	18.944	14.357	-180.37	9.2728	7.5804	15.962	-762.44	1137.2	29.993	675.52	1103.2	50.103	56.947	0	0	-8.2878	6.0607	-22.206	-11.419	8.7908	-0.93143	17.588	10.629	0.50308	5.1293	-4.6176	-0.79008	1438.4
18.2	1821	78	NaN	9.2495	19.138	14.404	-180.35	9.1857	7.6311	16.061	-763.1	1137.4	29.897	675.53	1103.1	49.83	56.025	0	0	-8.3123	6.0869	-22.207	-11.42	8.6985	-0.89966	17.773	10.551	0.38624	5.1872	-4.4336	-0.86992	1439.1
18.21	1822	78	NaN	9.1676	19.327	14.533	-180.33	9.1276	7.686	15.919	-763.5	1137.5	29.832	675.52	1103	49.409	55.572	0	0	-8.3364	6.1126	-22.209	-11.422	8.6137	-0.88779	17.954	10.501	0.27734	5.2248	-4.2544	-0.92154	1439.5
18.22	1823	78	NaN	9.11	19.531	14.674	-180.31	9.0707	7.7396	15.818	-763.87	1137.7	29.726	675.5	1103	50.246	55.667	0	0	-8.3331	6.1091	-22.211	-11.425	8.5564	-0.8638	18.15	10.452	0.2233	5.2453	-4.0608	-0.97303	1439.9
18.23	1824	78	NaN	8.9723	19.801	14.845	-180.28	8.9948	7.8076	15.715	-764.43	1137.8	29.533	675.45	1102.8	50.745	54.874	0	0	-8.3605	6.1382	-22.214	-11.427	8.4225	-0.82771	18.412	10.383	0.062009	5.3105	-3.8017	-1.0439	1440.4
18.24	1825	78	NaN	8.9508	19.95	14.871	-180.24	8.9453	7.8637	16.007	-764.77	1137.7	29.401	675.44	1102.7	48.979	56.659	0	0	-8.4056	6.1864	-22.217	-11.43	8.418	-0.77657	18.56	10.335	0.012405	5.4098	-3.6567	-1.0949	1440.7
18.25	1826	78	NaN	8.9588	20.132	14.947	-180.2	8.9421	7.9843	16.309	-765.07	1137.7	29.382	675.35	1102.6	48.17	55.245	0	0	-8.3872	6.1668	-22.219	-11.432	8.4388	-0.71733	18.739	10.336	0.051609	5.4494	-3.4802	-1.0967	1440.9
18.26	1827	78	NaN	8.9816	20.28	15.04	-180.15	8.965	8.0814	16.499	-765.25	1137.7	29.37	675.26	1102.5	48.599	57.544	0	0	-8.3688	6.1472	-22.221	-11.435	8.4696	-0.66526	18.883	10.361	0.10079	5.4819	-3.338	-1.0731	1441
[truncated: 63,705 more rows]
