# Supplementary material for: Speech, movement, and gaze behaviours during dyadic conversation in noise
Source: Sci Rep. 2019 Jul 18;9:10451. doi: 10.1038/s41598-019-46416-0 (PMC6639257; doi:10.1038/s41598-019-46416-0)
Supplement: Supplementary file 1 — All data [file 41598_2019_46416_MOESM1_ESM.zip › dyad11conv2.txt]

timestamps	sample	levels (dB)	level change	talker 1	talker 1	talker 1	talker 2	talker 2	talker 2	talker 1	talker 1	talker 1	talker 2	talker 2	talker 2	talker 1	talker 2	talker 1	talker 2	talker 1	talker 2	talker 1	talker 2	talker 1	talker 2	talker 1	talker 2	talker 1	talker 2	talker 1	talker 2	talker 1 and 2
timestamps	sample	levels (dB)	(dB)	yaw	pitch	roll	yaw	pitch	roll	x (mm)	y (mm)	z (mm)	x (mm)	y (mm)	z (mm)	rms (volts)	rms (volts)	talking	talking	eye phi (deg)	eye phi (deg)	eye theta (deg)	eye theta (deg)	yaw re t2	yaw re t1	pitch re t2	pitch re t1	gaze yaw re t2	gaze yaw re t1	gaze pitch re t2	gaze pitch re t1	distance
0	1	60	NaN	7.3604	12.192	13.002	-183.28	10.553	8.4895	20.34	-630.17	1116.9	27.603	796.11	1115.5	27.973	24.505	0	0	-16	14.032	-11.738	-10.431	7.0687	-3.5699	12.138	10.607	-8.9313	10.462	0.39984	0.17585	1426.3
0.01	2	60	NaN	7.3034	12.246	12.964	-183.28	10.526	8.5097	20.5	-631.01	1117.3	27.624	796.06	1115.6	40.464	24.005	0	0	-15.923	13.95	-11.737	-10.43	7.0174	-3.5663	12.176	10.596	-8.906	10.384	0.43915	0.16562	1427.1
0.02	3	60	NaN	7.2564	12.311	12.967	-183.29	10.514	8.5301	20.621	-631.88	1117.7	27.666	795.99	1115.6	23.649	27.355	0	0	-15.884	13.908	-11.736	-10.429	6.9737	-3.5764	12.224	10.6	-8.9105	10.332	0.48793	0.17096	1427.9
0.03	4	60	NaN	7.2292	12.357	12.977	-183.3	10.515	8.5371	20.701	-632.46	1118	27.674	795.95	1115.6	23.649	26.122	0	0	-15.898	13.923	-11.736	-10.429	6.9495	-3.5839	12.259	10.613	-8.948	10.339	0.52299	0.18355	1428.4
0.04	5	60	NaN	7.2181	12.396	12.972	-183.31	10.527	8.5249	20.842	-632.98	1118.3	27.626	795.91	1115.6	36.075	24.72	0	0	-15.889	13.913	-11.735	-10.429	6.946	-3.5825	12.289	10.634	-8.9427	10.331	0.55343	0.2057	1428.9
0.05	6	60	NaN	7.2102	12.464	12.943	-183.32	10.543	8.502	21.188	-633.99	1118.8	27.549	795.82	1115.7	46.772	24.005	0	0	-15.875	13.899	-11.734	-10.427	6.9553	-3.5751	12.339	10.668	-8.92	10.324	0.60424	0.24059	1429.8
0.06	7	60	NaN	7.2021	12.529	12.924	-183.34	10.54	8.5779	21.546	-635.04	1119.2	27.757	795.83	1115.7	45.652	41.843	0	0	-15.885	13.909	-11.735	-10.428	6.9534	-3.5872	12.387	10.683	-8.9313	10.322	0.65189	0.2548	1430.9
0.07	8	60	NaN	7.2191	12.588	12.956	-183.35	10.557	8.5699	21.702	-635.77	1119.6	27.74	795.82	1115.7	47.932	46.109	0	0	-15.899	13.924	-11.736	-10.429	6.9775	-3.5911	12.432	10.713	-8.9215	10.333	0.6965	0.28448	1431.6
0.08	9	60	NaN	7.2338	12.678	12.989	-183.36	10.596	8.5476	21.922	-636.63	1120	27.688	795.78	1115.7	53.179	44.105	0	0	-15.916	13.942	-11.736	-10.429	7.0031	-3.5954	12.506	10.768	-8.9124	10.347	0.76995	0.33833	1432.4
0.09	10	60	NaN	7.239	12.813	12.994	-183.38	10.64	8.5464	22.272	-637.61	1120.4	27.699	795.75	1115.7	53.002	47.102	0	0	-15.946	13.974	-11.736	-10.429	7.022	-3.5973	12.624	10.829	-8.9238	10.377	0.88781	0.39964	1433.4
0.1	11	60	NaN	7.233	12.985	12.968	-183.39	10.675	8.5646	22.678	-638.52	1120.8	27.767	795.77	1115.7	52.579	50.203	0	0	-15.983	14.014	-11.736	-10.429	7.0297	-3.5923	12.782	10.879	-8.9533	10.422	1.0453	0.44972	1434.3
0.11	12	60	NaN	7.2025	13.125	13.004	-183.39	10.721	8.4817	22.761	-639.12	1121	27.557	795.74	1115.7	48.088	50.446	0	0	-16.026	14.06	-11.737	-10.43	7.011	-3.5843	12.911	10.934	-9.0154	10.476	1.1744	0.50478	1434.9
0.12	13	60	NaN	7.1628	13.257	13.045	-183.4	10.757	8.4836	22.843	-639.77	1121.3	27.581	795.72	1115.7	42.626	51.809	0	0	-16.073	14.11	-11.737	-10.431	6.9737	-3.5847	13.033	10.98	-9.0998	10.526	1.296	0.5499	1435.5
0.13	14	60	NaN	7.1104	13.429	13.096	-183.4	10.786	8.4849	22.938	-640.6	1121.6	27.611	795.75	1115.7	37.317	53.445	0	0	-16.124	14.164	-11.739	-10.432	6.924	-3.5838	13.194	11.021	-9.2001	10.58	1.4549	0.58858	1436.4
0.14	15	60	NaN	7.0601	13.616	13.125	-183.39	10.807	8.4749	23.13	-641.54	1121.8	27.595	795.79	1115.7	33.878	54.229	0	0	-16.162	14.205	-11.74	-10.433	6.8822	-3.5709	13.371	11.052	-9.2797	10.634	1.6304	0.61916	1437.3
0.15	16	60	NaN	7.022	13.778	13.117	-183.38	10.818	8.4643	23.433	-642.46	1122	27.556	795.82	1115.7	39.923	54.118	0	0	-16.189	14.233	-11.741	-10.434	6.8578	-3.5465	13.526	11.07	-9.3308	10.686	1.7849	0.63634	1438.3
0.16	17	60	NaN	6.9865	13.868	13.103	-183.38	10.81	8.4822	23.68	-643.21	1122.1	27.616	795.88	1115.7	42.814	54.354	0	0	-16.209	14.255	-11.741	-10.435	6.8298	-3.536	13.613	11.064	-9.379	10.719	1.8717	0.62992	1439.1
0.17	18	60	NaN	6.9335	13.995	13.139	-183.36	10.825	8.402	23.742	-643.85	1122.2	27.372	795.86	1115.7	46.992	54.759	0	0	-16.217	14.263	-11.737	-10.43	6.7891	-3.5091	13.735	11.085	-9.4276	10.754	1.9975	0.65492	1439.7
0.18	19	60	NaN	6.881	14.175	13.205	-183.35	10.806	8.4298	23.822	-644.66	1122.4	27.421	795.91	1115.7	46.027	55.121	0	0	-16.203	14.249	-11.725	-10.418	6.7379	-3.49	13.908	11.074	-9.4654	10.759	2.1831	0.65596	1440.6
0.19	20	60	NaN	6.8397	14.348	13.284	-183.33	10.774	8.48	23.845	-645.39	1122.6	27.543	795.98	1115.7	46.141	55.186	0	0	-16.182	14.226	-11.718	-10.411	6.6927	-3.4776	14.074	11.049	-9.4896	10.749	2.3553	0.63731	1441.4
0.2	21	60	NaN	6.8141	14.498	13.358	-183.32	10.744	8.4858	23.812	-645.96	1122.8	27.552	796.04	1115.7	52.868	56.11	0	0	-16.166	14.209	-11.715	-10.408	6.6655	-3.4661	14.217	11.025	-9.5	10.742	2.5021	0.6172	1442
0.21	22	60	NaN	6.8022	14.665	13.414	-183.31	10.718	8.4299	23.833	-646.47	1123	27.382	796.1	1115.7	54.146	56.679	0	0	-16.176	14.22	-11.716	-10.409	6.6612	-3.4465	14.378	11.005	-9.515	10.773	2.6619	0.59676	1442.6
0.22	23	60	NaN	6.785	14.829	13.446	-183.29	10.706	8.4329	23.872	-647.02	1123.1	27.366	796.12	1115.7	54.6	56.651	0	0	-16.19	14.235	-11.717	-10.41	6.6462	-3.4256	14.535	10.999	-9.5441	10.809	2.8186	0.58945	1443.2
0.23	24	60	NaN	6.7311	15.122	13.403	-183.27	10.684	8.4391	24.077	-648	1123.3	27.324	796.19	1115.7	53.709	56.434	0	0	-16.217	14.263	-11.719	-10.412	6.6023	-3.4018	14.819	10.987	-9.6147	10.862	3.0999	0.57415	1444.2
0.24	25	60	NaN	6.6957	15.37	13.346	-183.26	10.665	8.4903	24.279	-648.78	1123.5	27.398	796.26	1115.7	51.057	56.473	0	0	-16.229	14.276	-11.721	-10.414	6.572	-3.3858	15.059	10.976	-9.6568	10.89	3.3383	0.56213	1445.1
0.25	26	60	NaN	6.6849	15.52	13.306	-183.25	10.662	8.5417	24.397	-649.22	1123.6	27.485	796.3	1115.7	46.892	52.748	0	0	-16.236	14.284	-11.721	-10.414	6.5625	-3.3745	15.204	10.977	-9.6737	10.909	3.4828	0.5627	1445.5
0.26	27	60	NaN	6.6735	15.62	13.291	-183.24	10.68	8.5183	24.42	-649.52	1123.7	27.383	796.3	1115.7	43.668	52.461	0	0	-16.339	14.394	-11.723	-10.416	6.5561	-3.3587	15.302	10.998	-9.7834	11.035	3.5795	0.58224	1445.8
0.27	28	60	NaN	6.6417	15.909	13.272	-183.23	10.695	8.5704	24.423	-650.16	1124	27.446	796.42	1115.7	45.7	51.66	0	0	-16.409	14.468	-11.725	-10.418	6.522	-3.349	15.581	11.023	-9.8873	11.119	3.8569	0.60577	1446.6
0.28	29	60	NaN	6.6144	16.146	13.322	-183.2	10.753	8.5597	24.205	-650.82	1124.3	27.338	796.39	1115.7	47.564	49.506	0	0	-16.439	14.5	-11.727	-10.42	6.4904	-3.3243	15.807	11.092	-9.949	11.176	4.0799	0.67128	1447.2
0.29	30	60	NaN	6.6223	16.315	13.333	-183.18	10.787	8.5378	24.14	-651.34	1124.5	27.232	796.4	1115.7	48.973	51.446	0	0	-16.429	14.489	-11.729	-10.422	6.4999	-3.3013	15.968	11.134	-9.9291	11.188	4.239	0.71252	1447.8
0.3	31	60	NaN	6.6637	16.44	13.301	-183.17	10.801	8.5172	24.226	-651.86	1124.7	27.157	796.47	1115.8	50.863	52.241	0	0	-16.413	14.472	-11.73	-10.423	6.5478	-3.2813	16.087	11.154	-9.8653	11.191	4.3567	0.7311	1448.4
0.31	32	60	NaN	6.7207	16.551	13.254	-183.15	10.81	8.5057	24.349	-652.55	1124.9	27.12	796.54	1115.8	52.423	54.321	0	0	-16.396	14.455	-11.731	-10.424	6.6111	-3.2605	16.19	11.171	-9.7854	11.194	4.4589	0.74666	1449.1
0.32	33	60	NaN	6.7551	16.625	13.208	-183.12	10.813	8.5428	24.415	-653.26	1125.1	27.217	796.61	1115.8	53.497	54.576	0	0	-16.387	14.445	-11.732	-10.425	6.6443	-3.2349	16.259	11.179	-9.7427	11.21	4.5264	0.75383	1449.9
0.33	34	60	NaN	6.7751	16.679	13.195	-183.1	10.822	8.5241	24.387	-653.7	1125.2	27.171	796.63	1115.9	53.783	55.093	0	0	-16.394	14.452	-11.733	-10.426	6.6652	-3.2126	16.31	11.192	-9.7285	11.239	4.5765	0.76561	1450.4
0.34	35	60	NaN	6.8082	16.739	13.149	-183.09	10.809	8.5236	24.396	-654.37	1125.3	27.186	796.68	1115.9	52.901	54.934	0	0	-16.333	14.387	-11.735	-10.428	6.6981	-3.1954	16.366	11.182	-9.6351	11.192	4.6303	0.75373	1451.1
0.35	36	60	NaN	6.8311	16.779	13.114	-183.07	10.8	8.4993	24.385	-654.91	1125.4	27.126	796.71	1115.9	48.936	54.628	0	0	-16.246	14.294	-11.738	-10.431	6.723	-3.1785	16.403	11.176	-9.5232	11.116	4.6647	0.74527	1451.6
0.36	37	60	NaN	6.8318	16.791	13.111	-183.06	10.807	8.447	24.306	-655.17	1125.5	26.975	796.69	1115.9	46.804	54.843	0	0	-16.156	14.198	-11.739	-10.432	6.7265	-3.163	16.413	11.184	-9.4293	11.035	4.674	0.75228	1451.9
0.37	38	60	NaN	6.8338	16.817	13.093	-183.05	10.788	8.4689	24.177	-655.68	1125.6	27.045	796.74	1115.9	40.401	54.408	0	0	-16.08	14.117	-11.741	-10.434	6.7207	-3.1636	16.435	11.17	-9.3594	10.954	4.6938	0.73658	1452.5
0.38	39	60	NaN	6.8047	16.84	13.124	-183.04	10.781	8.4573	23.882	-656.1	1125.8	27.033	796.74	1115.8	24.747	55.608	0	0	-16.016	14.049	-11.743	-10.436	6.6804	-3.1682	16.449	11.172	-9.3357	10.881	4.7064	0.73596	1452.9
0.39	40	60	NaN	6.7797	16.842	13.126	-183.04	10.778	8.4574	23.728	-656.4	1125.9	27.032	796.76	1115.8	34.513	56.258	0	0	-16.009	14.041	-11.745	-10.438	6.6494	-3.1676	16.446	11.174	-9.3594	10.874	4.7014	0.73576	1453.2
0.4	41	60	NaN	6.7525	16.831	13.138	-183.03	10.772	8.4716	23.559	-656.64	1126	27.066	796.78	1115.8	23.649	56.147	0	0	-16.042	14.077	-11.746	-10.439	6.6143	-3.1723	16.43	11.173	-9.4278	10.905	4.6838	0.73437	1453.5
0.41	42	60	NaN	6.7181	16.811	13.166	-183.03	10.772	8.4892	23.34	-656.86	1126.2	27.121	796.78	1115.8	26.978	55.466	0	0	-15.627	13.634	-11.733	-10.426	6.5691	-3.183	16.404	11.179	-9.0581	10.451	4.6709	0.75287	1453.7
0.42	43	60	NaN	6.674	16.78	13.175	-183.03	10.791	8.4884	23.162	-657.07	1126.3	27.139	796.77	1115.8	27.047	56.077	0	0	-15.376	13.367	-11.726	-10.419	6.5173	-3.1905	16.367	11.204	-8.8588	10.176	4.6406	0.78439	1453.9
0.43	44	60	NaN	6.5791	16.71	13.208	-183.04	10.811	8.4487	22.793	-657.34	1126.7	27.049	796.73	1115.8	24.807	56.554	0	0	-15.359	13.349	-11.729	-10.422	6.4114	-3.2059	16.282	11.24	-8.948	10.143	4.5531	0.81783	1454.1
0.44	45	60	NaN	6.483	16.624	13.251	-183.03	10.828	8.4261	22.419	-657.52	1127	27.009	796.73	1115.8	28.248	57.08	0	0	-15.324	13.311	-11.73	-10.423	6.3022	-3.213	16.184	11.268	-9.0214	10.098	4.4534	0.84443	1454.3
0.45	46	60	NaN	6.4102	16.547	13.271	-183.04	10.837	8.4166	22.17	-657.62	1127.2	27.015	796.75	1115.9	23.649	56.631	0	0	-15.287	13.271	-11.732	-10.425	6.2193	-3.2292	16.098	11.286	-9.0675	10.042	4.3662	0.86083	1454.4
0.46	47	60	NaN	6.3527	16.463	13.269	-183.05	10.846	8.4042	22.004	-657.66	1127.4	27.019	796.78	1115.9	38.18	51.433	0	0	-15.26	13.243	-11.733	-10.426	6.1551	-3.2524	16.007	11.302	-9.1051	9.9906	4.2739	0.87608	1454.5
0.47	48	60	NaN	6.2946	16.342	13.264	-183.07	10.865	8.3746	21.811	-657.68	1127.6	26.974	796.75	1115.9	50.6	52.152	0	0	-15.242	13.224	-11.734	-10.427	6.0912	-3.2716	15.878	11.329	-9.1511	9.9523	4.1435	0.90145	1454.5
0.48	49	60	NaN	6.2985	16.202	13.25	-183.08	10.88	8.3735	21.709	-657.63	1127.7	27.002	796.74	1115.9	51.131	52.457	0	0	-15.249	13.231	-11.736	-10.429	6.09	-3.2889	15.737	11.345	-9.1589	9.9421	4.0014	0.91629	1454.4
0.49	50	60	NaN	6.3141	16.109	13.288	-183.1	10.879	8.3722	21.49	-657.5	1127.7	27.013	796.72	1115.9	52.601	51.874	0	0	-15.244	13.226	-11.737	-10.43	6.0965	-3.3147	15.643	11.346	-9.1478	9.9113	3.9059	0.91616	1454.3
0.5	51	60	NaN	6.342	16.031	13.326	-183.11	10.875	8.3544	21.292	-657.29	1127.7	26.971	796.71	1115.9	52.562	50.17	0	0	-15.227	13.207	-11.738	-10.431	6.1182	-3.3316	15.563	11.343	-9.1086	9.8758	3.8248	0.912	1454.1
0.51	52	60	NaN	6.3731	15.912	13.371	-183.11	10.86	8.3473	21.04	-656.99	1127.8	26.95	796.71	1115.9	53.37	52.418	0	0	-15.137	13.112	-11.741	-10.434	6.1402	-3.3447	15.442	11.33	-8.9967	9.7668	3.7009	0.89608	1453.8
0.52	53	60	NaN	6.3964	15.702	13.414	-183.11	10.831	8.3766	20.71	-656.65	1127.8	27.025	796.7	1115.9	54.78	54.047	0	0	-15.1	13.072	-11.743	-10.436	6.1474	-3.3606	15.23	11.302	-8.9522	9.7112	3.4872	0.86645	1453.4
0.53	54	60	NaN	6.4029	15.381	13.348	-183.11	10.805	8.425	20.621	-656.43	1127.7	27.166	796.64	1115.8	52.192	53.757	0	0	-15.113	13.086	-11.744	-10.437	6.1448	-3.369	14.912	11.274	-8.968	9.7168	3.1675	0.83653	1453.1
0.54	55	60	NaN	6.4129	15.123	13.244	-183.1	10.793	8.3939	20.716	-656.26	1127.6	27.071	796.6	1115.8	53.63	53.106	0	0	-15.004	12.969	-11.744	-10.437	6.1623	-3.3525	14.658	11.257	-8.8413	9.6168	2.9142	0.8197	1452.9
0.55	56	60	NaN	6.4141	14.85	13.176	-183.1	10.768	8.4107	20.672	-656.15	1127.5	27.124	796.59	1115.8	51.204	51.885	0	0	-14.883	12.841	-11.744	-10.437	6.1596	-3.3556	14.391	11.227	-8.7234	9.4851	2.6465	0.78945	1452.8
0.56	57	60	NaN	6.3953	14.571	13.155	-183.1	10.747	8.4209	20.449	-656.05	1127.3	27.169	796.56	1115.8	49.572	52.869	0	0	-14.861	12.817	-11.745	-10.438	6.1303	-3.3642	14.117	11.2	-8.7306	9.453	2.3727	0.7624	1452.7
0.57	58	60	NaN	6.3566	14.265	13.185	-183.09	10.736	8.3972	20.038	-655.88	1127.1	27.132	796.49	1115.8	47.427	53.456	0	0	-14.813	12.766	-11.745	-10.438	6.0767	-3.3724	13.819	11.181	-8.7362	9.3937	2.0738	0.74277	1452.4
0.58	59	60	NaN	6.3158	13.844	13.259	-183.09	10.712	8.3931	19.422	-655.4	1126.7	27.193	796.4	1115.8	52.962	53.752	0	0	-14.71	12.656	-11.746	-10.439	6.0091	-3.4	13.413	11.143	-8.7004	9.2557	1.6667	0.70333	1451.9
0.59	60	60	NaN	6.3097	13.569	13.248	-183.11	10.69	8.4014	19.161	-655.07	1126.4	27.269	796.32	1115.8	60.867	54.987	1	0	-14.695	12.64	-11.746	-10.44	5.9896	-3.4288	13.152	11.107	-8.7049	9.211	1.406	0.66733	1451.5
0.6	61	60	NaN	6.3071	13.376	13.205	-183.12	10.684	8.4255	19.057	-654.85	1126.1	27.376	796.28	1115.8	63.568	57.264	1	0	-14.696	12.642	-11.746	-10.439	5.9787	-3.4476	12.972	11.088	-8.7175	9.194	1.2252	0.64849	1451.2
0.61	62	60	NaN	6.3075	13.224	13.148	-183.13	10.684	8.4341	19.021	-654.64	1125.8	27.431	796.22	1115.8	64.048	57.225	1	0	-14.663	12.606	-11.747	-10.44	5.9753	-3.4578	12.831	11.077	-8.6877	9.1484	1.0839	0.63682	1450.9
0.62	63	60	NaN	6.3072	13.089	13.098	-183.13	10.692	8.4165	18.975	-654.41	1125.5	27.415	796.16	1115.9	63.819	57.201	1	0	-14.632	12.573	-11.746	-10.439	5.9738	-3.4673	12.707	11.074	-8.6583	9.1059	0.96147	0.63498	1450.6
0.63	64	60	NaN	6.3001	12.965	13.076	-183.15	10.713	8.3848	18.866	-654.2	1125.3	27.377	796.1	1115.9	63.51	54.096	1	0	-14.603	12.542	-11.743	-10.436	5.9638	-3.4881	12.593	11.086	-8.6389	9.0537	0.84958	0.64914	1450.4
0.64	65	60	NaN	6.2867	12.847	13.059	-183.17	10.711	8.3943	18.731	-654	1125.1	27.464	796.1	1115.9	62.927	49.996	1	0	-14.535	12.47	-11.741	-10.434	5.9416	-3.5144	12.482	11.076	-8.5935	8.9554	0.74081	0.64204	1450.2
0.65	66	60	NaN	6.2838	12.706	13.048	-183.19	10.754	8.3696	18.522	-653.68	1124.9	27.467	796.03	1115.9	61.849	47.852	1	0	-14.446	12.375	-11.739	-10.432	5.9303	-3.544	12.35	11.11	-8.5159	8.831	0.61107	0.67876	1449.8
0.66	67	60	NaN	6.3064	12.558	12.983	-183.21	10.795	8.355	18.423	-653.27	1124.6	27.519	795.96	1115.9	61.595	46.871	1	0	-14.376	12.3	-11.739	-10.432	5.9468	-3.5737	12.213	11.14	-8.4294	8.7267	0.47398	0.70786	1449.3
0.67	68	60	NaN	6.334	12.44	12.911	-183.24	10.815	8.3383	18.337	-652.84	1124.4	27.574	795.92	1115.9	61.203	49.229	1	0	-14.429	12.357	-11.745	-10.438	5.9687	-3.6014	12.105	11.149	-8.4606	8.7556	0.36038	0.71077	1448.8
0.68	69	60	NaN	6.3352	12.387	12.913	-183.25	10.813	8.2916	18.082	-652.46	1124.2	27.537	795.96	1115.9	59.856	47.185	1	0	-14.626	12.566	-11.758	-10.451	5.9612	-3.6269	12.059	11.141	-8.6644	8.9395	0.30034	0.68969	1448.5
0.69	70	60	NaN	6.3128	12.367	12.948	-183.27	10.807	8.2522	17.759	-652.17	1124.2	27.492	795.96	1116	57.457	47.454	1	0	-14.565	12.502	-11.759	-10.452	5.9277	-3.6569	12.041	11.133	-8.6378	8.8453	0.28193	0.68144	1448.2
0.7	71	60	NaN	6.3025	12.36	12.98	-183.28	10.81	8.269	17.569	-652	1124.2	27.583	795.97	1116	54.401	46.271	1	0	-14.505	12.437	-11.758	-10.451	5.9062	-3.6773	12.034	11.136	-8.5984	8.7599	0.27672	0.68496	1448
0.71	72	60	NaN	6.288	12.328	12.985	-183.3	10.807	8.2306	17.314	-651.72	1124.1	27.563	795.97	1116	52.767	44.863	1	0	-14.531	12.466	-11.757	-10.45	5.8824	-3.7037	12.004	11.131	-8.6488	8.7619	0.24747	0.6812	1447.7
0.72	73	60	NaN	6.2825	12.282	12.95	-183.32	10.787	8.1913	17.098	-651.37	1124.1	27.557	795.99	1115.9	50.7	46.244	1	0	-14.513	12.447	-11.755	-10.448	5.8685	-3.735	11.96	11.108	-8.6448	8.7115	0.20505	0.66011	1447.4
0.73	74	60	NaN	6.2957	12.242	12.879	-183.34	10.746	8.2018	17.02	-651.05	1124	27.672	796.05	1115.9	50.357	45.909	1	0	-14.397	12.322	-11.752	-10.445	5.8739	-3.7639	11.921	11.066	-8.5227	8.5582	0.16916	0.62122	1447.2
0.74	75	60	NaN	6.3115	12.219	12.804	-183.35	10.707	8.1957	16.97	-650.73	1123.9	27.714	796.12	1115.9	51.022	42.465	1	0	-14.365	12.288	-11.75	-10.443	5.8861	-3.7772	11.901	11.025	-8.4789	8.5112	0.15106	0.58226	1446.9
0.75	76	60	NaN	6.3071	12.206	12.794	-183.35	10.7	8.1944	16.885	-650.62	1123.9	27.731	796.11	1115.9	52.613	55.013	1	0	-14.357	12.28	-11.748	-10.441	5.8776	-3.7813	11.889	11.017	-8.4798	8.4988	0.14083	0.57607	1446.8
0.76	77	60	NaN	6.3073	12.211	12.757	-183.36	10.675	8.1767	16.678	-650.25	1123.8	27.696	796.16	1115.9	55.376	59.202	1	0	-14.304	12.223	-11.746	-10.439	5.8709	-3.7974	11.895	10.991	-8.4333	8.4261	0.14969	0.55206	1446.5
0.77	78	60	NaN	6.3114	12.215	12.703	-183.37	10.65	8.166	16.513	-649.89	1123.8	27.674	796.22	1115.9	58.04	59.768	1	0	-14.255	12.171	-11.744	-10.437	5.8692	-3.8151	11.902	10.964	-8.3854	8.3556	0.158	0.52677	1446.2
0.78	79	60	NaN	6.318	12.211	12.648	-183.38	10.639	8.1632	16.48	-649.71	1123.7	27.666	796.25	1115.9	59.323	57.742	1	0	-14.208	12.121	-11.743	-10.436	5.8748	-3.8205	11.9	10.95	-8.3332	8.3004	0.15705	0.51374	1446
0.79	80	60	NaN	6.3279	12.206	12.595	-183.36	10.637	8.131	16.53	-649.62	1123.6	27.561	796.25	1115.9	60.208	56.377	1	0	-14.22	12.134	-11.74	-10.433	5.8908	-3.7993	11.898	10.946	-8.329	8.3342	0.15828	0.5127	1445.9
0.8	81	60	NaN	6.3428	12.199	12.524	-183.37	10.603	8.1805	16.375	-649.3	1123.6	27.676	796.34	1115.9	61.225	56.212	1	0	-14.233	12.148	-11.737	-10.43	5.8949	-3.8225	11.895	10.908	-8.3382	8.3252	0.15812	0.47806	1445.7
0.81	82	60	NaN	6.3457	12.201	12.488	-183.37	10.599	8.1968	16.231	-649.05	1123.5	27.708	796.36	1115.9	63.644	58.489	1	0	-14.253	12.169	-11.734	-10.427	5.8907	-3.8285	11.899	10.9	-8.3623	8.3405	0.16531	0.4731	1445.5
0.82	83	60	NaN	6.3406	12.194	12.465	-183.37	10.6	8.1836	16.077	-648.83	1123.5	27.647	796.38	1115.9	66.407	55.851	1	0	-14.25	12.165	-11.731	-10.424	5.882	-3.8242	11.895	10.899	-8.3678	8.3413	0.16352	0.47502	1445.3
0.83	84	60	NaN	6.3359	12.175	12.426	-183.35	10.617	8.15	15.926	-648.59	1123.4	27.496	796.39	1115.9	67.47	53.019	1	0	-14.213	12.127	-11.729	-10.422	5.8771	-3.8108	11.879	10.913	-8.3362	8.3158	0.15074	0.4914	1445
0.84	85	60	NaN	6.3405	12.153	12.35	-183.33	10.676	8.1146	15.811	-648.21	1123.2	27.296	796.36	1115.9	66.286	53.506	1	0	-14.166	12.076	-11.726	-10.42	5.885	-3.787	11.863	10.966	-8.2806	8.2887	0.13615	0.54617	1444.6
0.85	86	60	NaN	6.3363	12.14	12.321	-183.32	10.693	8.1803	15.734	-648.03	1123.1	27.404	796.35	1115.9	65.002	52.073	1	0	-14.112	12.018	-11.725	-10.418	5.8733	-3.7868	11.853	10.98	-8.2383	8.2314	0.12862	0.56258	1444.4
0.86	87	60	NaN	6.3228	12.143	12.306	-183.31	10.702	8.2139	15.595	-647.76	1123	27.372	796.37	1115.9	63.904	52.889	1	0	-14.045	11.947	-11.722	-10.415	5.8555	-3.7779	11.86	10.985	-8.1896	8.1694	0.13739	0.56962	1444.2
0.87	88	60	NaN	6.3137	12.155	12.296	-183.3	10.704	8.258	15.5	-647.51	1122.9	27.396	796.38	1115.9	63.702	53.997	1	0	-14.013	11.914	-11.721	-10.414	5.8417	-3.7692	11.875	10.984	-8.1718	8.1443	0.15421	0.57001	1443.9
0.88	89	60	NaN	6.3092	12.166	12.286	-183.28	10.708	8.3054	15.452	-647.28	1122.8	27.452	796.36	1115.9	64.719	55.661	1	0	-14	11.899	-11.72	-10.413	5.8329	-3.7611	11.889	10.985	-8.1673	8.1382	0.16954	0.5723	1443.7
0.89	90	60	NaN	6.3041	12.167	12.276	-183.27	10.718	8.3337	15.409	-647.1	1122.8	27.45	796.32	1115.8	66.992	55.939	1	0	-13.58	11.451	-11.767	-10.46	5.8262	-3.752	11.893	10.993	-7.7536	7.6989	0.126	0.53299	1443.5
0.9	91	60	NaN	6.2963	12.156	12.282	-183.27	10.71	8.3452	15.315	-646.94	1122.7	27.41	796.29	1115.8	68.389	55.817	1	0	-12.963	10.794	-11.837	-10.53	5.8161	-3.7473	11.884	10.982	-7.1472	7.0462	0.046344	0.45193	1443.3
0.91	92	60	NaN	6.3013	12.13	12.24	-183.26	10.691	8.3432	15.385	-646.74	1122.5	27.342	796.25	1115.7	68.76	52.098	1	0	-12.347	10.136	-11.908	-10.601	5.8265	-3.7381	11.861	10.96	-6.5203	6.398	-0.046292	0.35932	1443.1
0.92	93	60	NaN	6.2981	12.083	12.207	-183.26	10.673	8.3459	15.421	-646.6	1122.4	27.299	796.2	1115.7	68.849	58.224	1	0	-11.958	9.7214	-11.941	-10.634	5.8265	-3.7306	11.817	10.938	-6.1314	5.9907	-0.12329	0.30431	1442.9
0.93	94	60	NaN	6.2911	12.034	12.196	-183.25	10.652	8.3411	15.413	-646.47	1122.2	27.247	796.13	1115.6	68.459	62.785	1	1	-11.788	9.5401	-11.938	-10.631	5.8211	-3.7213	11.771	10.915	-5.9668	5.8188	-0.16644	0.28413	1442.7
0.94	95	60	NaN	6.2857	12.004	12.207	-183.24	10.631	8.3309	15.382	-646.34	1122.1	27.195	796.07	1115.6	68.2	61.713	1	1	-12.059	9.8288	-11.934	-10.627	5.8164	-3.7126	11.743	10.892	-6.2422	6.1163	-0.19157	0.26432	1442.5
0.95	96	60	NaN	6.2779	12.001	12.221	-183.25	10.622	8.3658	15.333	-646.27	1122.1	27.289	796.06	1115.6	67.357	62.497	1	1	-12.267	10.051	-11.935	-10.628	5.803	-3.7257	11.74	10.883	-6.464	6.3253	-0.19508	0.25488	1442.4
0.96	97	60	NaN	6.2574	11.991	12.251	-183.25	10.617	8.4297	15.28	-646.12	1122	27.435	795.97	1115.5	65.284	62.356	1	1	-12.286	10.071	-11.943	-10.636	5.7745	-3.7284	11.733	10.875	-6.5112	6.3425	-0.20978	0.23947	1442.2
0.97	98	60	NaN	6.2416	11.987	12.273	-183.25	10.606	8.4329	15.242	-645.99	1122	27.422	795.92	1115.5	62.272	61.63	1	1	-12.354	10.144	-11.946	-10.639	5.7576	-3.7318	11.731	10.863	-6.5962	6.4118	-0.21486	0.2242	1442
0.98	99	60	NaN	6.2288	11.986	12.29	-183.25	10.602	8.4025	15.244	-645.86	1121.9	27.324	795.85	1115.5	59.927	60.975	1	1	-12.51	10.311	-11.94	-10.633	5.7488	-3.73	11.732	10.856	-6.7616	6.5806	-0.2084	0.22292	1441.8
0.99	100	60	NaN	6.2145	11.987	12.301	-183.25	10.609	8.3881	15.285	-645.72	1121.9	27.277	795.76	1115.6	56.383	60.436	1	0	-12.551	10.354	-11.941	-10.634	5.7378	-3.7261	11.736	10.861	-6.8128	6.6274	-0.20546	0.22629	1441.5
1	101	60	NaN	6.1925	11.993	12.296	-183.25	10.624	8.4523	15.329	-645.6	1121.9	27.462	795.7	1115.6	53.059	58.077	1	0	-12.611	10.418	-11.944	-10.637	5.7102	-3.736	11.745	10.873	-6.901	6.682	-0.19978	0.23588	1441.4
1.01	102	60	NaN	6.1786	11.972	12.299	-183.25	10.614	8.4597	15.376	-645.51	1121.8	27.504	795.65	1115.6	52.649	56.373	1	0	-12.897	10.723	-11.948	-10.641	5.6964	-3.7325	11.728	10.859	-7.201	6.9909	-0.21965	0.21837	1441.2
1.02	103	60	NaN	6.1615	11.955	12.321	-183.26	10.611	8.4468	15.367	-645.41	1121.7	27.529	795.62	1115.6	52.714	55.011	1	0	-13.19	11.035	-11.951	-10.644	5.6779	-3.7484	11.715	10.852	-7.5117	7.2865	-0.23643	0.20759	1441.1
1.03	104	60	NaN	6.1491	11.941	12.346	-183.28	10.603	8.4282	15.349	-645.32	1121.7	27.545	795.58	1115.7	54.76	55.818	1	0	-13.485	11.35	-11.955	-10.648	5.6641	-3.764	11.703	10.841	-7.8213	7.5864	-0.25216	0.19365	1441
1.04	105	60	NaN	6.1421	11.93	12.36	-183.29	10.595	8.3974	15.346	-645.26	1121.6	27.514	795.57	1115.7	53.462	56.881	1	0	-13.781	11.666	-11.958	-10.651	5.6582	-3.7708	11.693	10.831	-8.1231	7.8952	-0.26504	0.17982	1440.9
1.05	106	60	NaN	6.1373	11.925	12.357	-183.29	10.593	8.3465	15.366	-645.21	1121.6	27.416	795.56	1115.7	53.283	57.645	1	0	-14.066	11.97	-11.962	-10.655	5.6581	-3.7714	11.689	10.828	-8.4083	8.1986	-0.27273	0.17289	1440.8
1.06	107	60	NaN	6.1442	11.906	12.353	-183.31	10.549	8.3971	15.426	-645.1	1121.6	27.683	795.61	1115.7	54.035	57.413	1	0	-14.113	12.02	-11.965	-10.658	5.6567	-3.8023	11.673	10.782	-8.4563	8.2173	-0.29196	0.12412	1440.8
1.07	108	60	NaN	6.1488	11.877	12.356	-183.33	10.512	8.3795	15.471	-645.04	1121.5	27.77	795.62	1115.7	54.069	57.21	1	0	-14.13	12.038	-11.966	-10.659	5.6597	-3.8166	11.645	10.743	-8.4702	8.221	-0.32106	0.084173	1440.7
1.08	109	60	NaN	6.1616	11.862	12.361	-183.35	10.477	8.3179	15.521	-644.95	1121.5	27.728	795.62	1115.7	55.687	56.354	1	0	-14.112	12.018	-11.965	-10.658	5.6761	-3.8313	11.631	10.708	-8.4355	8.1868	-0.33355	0.049733	1440.6
1.09	110	60	NaN	6.1775	11.862	12.368	-183.37	10.443	8.2763	15.552	-644.86	1121.4	27.71	795.63	1115.6	54.592	54.073	1	0	-14.093	11.999	-11.963	-10.657	5.694	-3.8495	11.631	10.674	-8.3993	8.1491	-0.33244	0.017655	1440.5
1.1	111	60	NaN	6.1908	11.869	12.384	-183.38	10.413	8.2873	15.544	-644.78	1121.4	27.793	795.64	1115.6	54.052	52.33	1	0	-14.138	12.046	-11.963	-10.656	5.7036	-3.868	11.637	10.644	-8.4344	8.1783	-0.32606	-0.012125	1440.5
1.11	112	60	NaN	6.2141	11.887	12.406	-183.4	10.392	8.1861	15.529	-644.68	1121.4	27.562	795.62	1115.6	54.242	47.272	1	0	-14.338	12.259	-11.966	-10.659	5.7355	-3.875	11.656	10.623	-8.602	8.384	-0.31032	-0.035858	1440.4
1.12	113	60	NaN	6.2353	11.896	12.407	-183.4	10.362	8.1735	15.565	-644.62	1121.4	27.529	795.64	1115.5	55.143	47.61	1	0	-14.243	12.158	-11.963	-10.656	5.7594	-3.8783	11.665	10.593	-8.4833	8.2797	-0.29834	-0.063174	1440.3
1.13	114	60	NaN	6.2587	11.902	12.408	-183.4	10.335	8.174	15.591	-644.58	1121.3	27.528	795.67	1115.5	53.938	50.234	1	0	-14.024	11.925	-11.959	-10.652	5.7838	-3.8785	11.671	10.567	-8.2402	8.0462	-0.28774	-0.084988	1440.3
1.14	115	60	NaN	6.2803	11.908	12.402	-183.41	10.314	8.1762	15.627	-644.55	1121.3	27.53	795.7	1115.5	55.365	55.604	1	0	-14.09	11.995	-11.963	-10.656	5.8068	-3.8817	11.676	10.545	-8.2831	8.1133	-0.28618	-0.11044	1440.3
1.15	116	60	NaN	6.3001	11.916	12.387	-183.42	10.295	8.1823	15.679	-644.52	1121.3	27.541	795.74	1115.5	53.572	54.584	1	0	-14.273	12.19	-11.969	-10.662	5.8283	-3.8907	11.687	10.525	-8.4449	8.2997	-0.2821	-0.13664	1440.3
1.16	117	60	NaN	6.3281	11.94	12.382	-183.43	10.265	8.2029	15.7	-644.48	1121.2	27.603	795.77	1115.4	51.899	49.567	1	0	-14.52	12.453	-11.968	-10.661	5.8546	-3.8996	11.711	10.495	-8.6649	8.5536	-0.25714	-0.16605	1440.3
1.17	118	60	NaN	6.3549	11.964	12.376	-183.44	10.262	8.1851	15.731	-644.48	1121.2	27.587	795.81	1115.4	50.495	46.268	1	0	-14.766	12.716	-11.967	-10.66	5.8832	-3.9077	11.736	10.491	-8.8826	8.8081	-0.23069	-0.16926	1440.3
1.18	119	60	NaN	6.37	12.008	12.382	-183.45	10.256	8.1879	15.726	-644.46	1121.1	27.634	795.88	1115.4	49.164	49.135	1	0	-15.012	12.979	-11.966	-10.659	5.8963	-3.9256	11.78	10.485	-9.1159	9.0529	-0.18626	-0.1745	1440.4
1.19	120	60	NaN	6.3797	12.082	12.397	-183.47	10.263	8.1742	15.693	-644.44	1121.1	27.657	795.95	1115.4	47.443	40.252	1	0	-15.121	13.095	-11.97	-10.663	5.9038	-3.945	11.853	10.492	-9.2174	9.1498	-0.11746	-0.17154	1440.4
1.2	121	60	NaN	6.3895	12.184	12.412	-183.48	10.291	8.1474	15.656	-644.41	1121.1	27.665	796.02	1115.3	44.592	37.291	1	0	-15.226	13.207	-11.975	-10.668	5.9118	-3.9603	11.954	10.521	-9.3145	9.2466	-0.02038	-0.14734	1440.5
1.21	122	60	NaN	6.403	12.301	12.416	-183.49	10.335	8.1568	15.652	-644.39	1121.1	27.771	796.1	1115.3	42.909	38.268	1	0	-15.331	13.319	-11.979	-10.672	5.921	-3.9706	12.069	10.567	-9.4104	9.3483	0.089725	-0.10504	1440.5
1.22	123	60	NaN	6.41	12.383	12.427	-183.48	10.384	8.1641	15.62	-644.39	1121.1	27.827	796.11	1115.2	29.58	37.684	1	0	-15.424	13.418	-11.985	-10.679	5.9244	-3.9701	12.149	10.618	-9.4997	9.4477	0.16375	-0.060539	1440.6
1.23	124	60	NaN	6.4412	12.495	12.411	-183.49	10.434	8.1522	15.686	-644.43	1121.1	27.835	796.2	1115.2	33.22	37.182	1	0	-15.499	13.498	-11.994	-10.687	5.958	-3.9683	12.259	10.67	-9.5409	9.5293	0.26527	-0.016936	1440.7
1.24	125	60	NaN	6.4727	12.599	12.398	-183.48	10.478	8.1526	15.752	-644.46	1121.1	27.862	796.26	1115.2	31.729	37.623	1	0	-15.574	13.577	-12.003	-10.696	5.9912	-3.9603	12.361	10.715	-9.5826	9.6171	0.35808	0.019396	1440.8
1.25	126	60	NaN	6.4952	12.688	12.405	-183.47	10.511	8.16	15.765	-644.47	1121.2	27.9	796.29	1115.1	29.552	37.211	1	0	-15.651	13.659	-12.009	-10.703	6.0126	-3.9527	12.448	10.751	-9.638	9.7067	0.43895	0.048489	1440.8
1.26	127	60	NaN	6.5088	12.779	12.432	-183.47	10.538	8.15	15.709	-644.51	1121.2	27.897	796.36	1115.1	31.372	37.334	1	0	-15.734	13.748	-12.009	-10.702	6.0242	-3.9545	12.537	10.78	-9.7098	9.7937	0.52827	0.077397	1440.9
1.27	128	60	NaN	6.5202	12.901	12.463	-183.46	10.56	8.1135	15.653	-644.58	1121.3	27.809	796.47	1115.1	31.131	38.246	1	0	-15.76	13.777	-12.016	-10.709	6.0369	-3.9417	12.656	10.805	-9.7236	9.8348	0.6398	0.095939	1441.1
1.28	129	60	NaN	6.5331	12.989	12.472	-183.46	10.566	8.1044	15.654	-644.62	1121.3	27.816	796.57	1115.1	31.977	37.128	1	0	-15.748	13.763	-12.025	-10.718	6.0496	-3.9427	12.741	10.813	-9.6983	9.8204	0.71592	0.094508	1441.3
1.29	130	60	NaN	6.5357	13.097	12.486	-183.46	10.594	8.0511	15.646	-644.69	1121.4	27.742	796.68	1115.1	31.518	37.362	1	0	-15.618	13.624	-12.024	-10.718	6.0549	-3.9397	12.846	10.844	-9.5627	9.6843	0.82136	0.12677	1441.4
1.3	131	60	NaN	6.5278	13.189	12.506	-183.46	10.636	7.9937	15.614	-644.77	1121.5	27.672	796.76	1115.1	29.684	38.242	1	0	-15.482	13.479	-12.024	-10.717	6.0485	-3.9381	12.935	10.89	-9.4331	9.5411	0.91061	0.17287	1441.6
1.31	132	60	NaN	6.5142	13.227	12.525	-183.46	10.681	7.9672	15.567	-644.82	1121.6	27.673	796.78	1115.1	30.215	39.84	1	0	-15.29	13.275	-12.029	-10.722	6.0331	-3.9457	12.971	10.937	-9.2571	9.3294	0.94147	0.21475	1441.7
1.32	133	60	NaN	6.5037	13.25	12.534	-183.48	10.753	7.8699	15.552	-644.87	1121.7	27.482	796.74	1115.2	30.965	37.721	1	0	-15.099	13.071	-12.034	-10.727	6.0296	-3.9576	12.992	11.011	-9.0692	9.1133	0.95806	0.28328	1441.7
1.33	134	60	NaN	6.4831	13.25	12.538	-183.47	10.777	7.9205	15.545	-644.95	1121.7	27.654	796.83	1115.2	30.606	36.352	1	0	-14.907	12.867	-12.04	-10.733	6.0019	-3.9545	12.99	11.038	-8.9055	8.9123	0.95018	0.30499	1441.9
1.34	135	60	NaN	6.4628	13.217	12.542	-183.49	10.815	7.9366	15.555	-645.08	1121.8	27.77	796.95	1115.2	30.387	37.432	1	0	-14.538	12.473	-12.043	-10.736	5.9775	-3.9704	12.954	11.078	-8.5602	8.5022	0.91148	0.34223	1442.1
1.35	136	60	NaN	6.4483	13.169	12.528	-183.51	10.851	7.9373	15.634	-645.23	1121.8	27.845	797.07	1115.2	31.591	36.777	1	0	-14.153	12.062	-12.046	-10.739	5.9632	-3.9909	12.905	11.115	-8.1898	8.0715	0.85935	0.37632	1442.4
1.36	137	60	NaN	6.4386	13.114	12.501	-183.52	10.885	7.944	15.755	-645.37	1121.8	27.913	797.16	1115.2	30.285	36.853	1	0	-13.768	11.652	-12.049	-10.742	5.9557	-4.0052	12.85	11.149	-7.8126	7.6469	0.80104	0.40684	1442.6
1.37	138	60	NaN	6.4231	13.031	12.52	-183.54	10.963	7.9359	15.733	-645.54	1121.8	27.929	797.18	1115.2	29.452	38.062	1	0	-13.723	11.604	-12.055	-10.748	5.9388	-4.0206	12.767	11.226	-7.7844	7.5834	0.71204	0.47782	1442.8
1.38	139	60	NaN	6.419	12.984	12.504	-183.56	10.993	7.938	15.83	-645.65	1121.8	27.968	797.25	1115.2	31.287	38.111	1	0	-13.788	11.673	-12.063	-10.756	5.937	-4.0379	12.721	11.255	-7.8513	7.6355	0.65824	0.49963	1443
1.39	140	60	NaN	6.4239	12.939	12.502	-183.57	11.038	7.9619	15.892	-645.74	1121.8	28.066	797.31	1115.2	31.395	35.831	1	0	-13.853	11.743	-12.07	-10.763	5.9406	-4.0554	12.678	11.299	-7.9128	7.6874	0.60769	0.5361	1443.1
1.4	141	60	NaN	6.4309	12.914	12.506	-183.58	11.064	7.9802	15.933	-645.8	1121.8	28.141	797.39	1115.2	29.837	39.976	1	0	-13.888	11.78	-12.077	-10.77	5.9462	-4.0676	12.653	11.325	-7.9417	7.712	0.57651	0.55509	1443.3
1.41	142	60	NaN	6.435	12.905	12.514	-183.59	11.076	7.9645	15.951	-645.82	1121.7	28.114	797.45	1115.2	30.806	38.032	1	0	-13.791	11.677	-12.081	-10.774	5.9522	-4.0687	12.645	11.335	-7.8392	7.608	0.56402	0.56145	1443.3
1.42	143	60	NaN	6.4355	12.891	12.527	-183.58	11.109	7.8957	15.927	-645.84	1121.7	27.937	797.44	1115.2	30.219	36.056	1	0	-13.695	11.574	-12.085	-10.778	5.9587	-4.0535	12.633	11.367	-7.7361	7.5202	0.54762	0.58873	1443.3
1.43	144	60	NaN	6.471	12.88	12.538	-183.57	11.121	7.9295	15.983	-645.81	1121.6	28.091	797.5	1115.2	33.336	39.194	1	0	-13.598	11.471	-12.089	-10.782	5.9904	-4.0497	12.624	11.377	-7.6079	7.421	0.53454	0.59496	1443.4
1.44	145	60	NaN	6.4761	12.85	12.541	-183.57	11.112	7.9586	15.999	-645.83	1121.6	28.202	797.55	1115.2	23.649	38.28	1	0	-13.502	11.368	-12.093	-10.786	5.9917	-4.0532	12.596	11.367	-7.51	7.3146	0.50242	0.58026	1443.4
1.45	146	60	NaN	6.476	12.822	12.541	-183.56	11.114	7.9488	16.013	-645.85	1121.5	28.2	797.55	1115.2	38.782	36.38	1	0	-13.475	11.339	-12.1	-10.793	5.9922	-4.0453	12.569	11.366	-7.4829	7.2941	0.46951	0.57374	1443.5
1.46	147	60	NaN	6.4805	12.797	12.529	-183.55	11.121	7.9294	16.055	-645.85	1121.5	28.174	797.53	1115.2	54.233	38.536	1	0	-13.539	11.407	-12.109	-10.802	5.9995	-4.0347	12.546	11.372	-7.5393	7.3726	0.43766	0.5706	1443.4
1.47	148	60	NaN	6.4914	12.772	12.498	-183.56	11.117	7.9477	16.146	-645.84	1121.4	28.251	797.52	1115.1	47.962	41.229	1	0	-13.602	11.475	-12.118	-10.811	6.0109	-4.0378	12.523	11.365	-7.5914	7.4373	0.40565	0.55465	1443.4
1.48	149	60	NaN	6.5038	12.761	12.457	-183.56	11.099	7.9622	16.273	-645.8	1121.4	28.287	797.56	1115.1	49.065	40.953	1	0	-13.666	11.543	-12.127	-10.82	6.027	-4.0336	12.514	11.346	-7.639	7.5093	0.3875	0.52592	1443.4
1.49	150	60	NaN	6.4911	12.75	12.471	-183.54	11.103	7.9406	16.2	-645.74	1121.4	28.213	797.53	1115.2	48.64	38.158	1	0	-13.578	11.449	-12.127	-10.82	6.0142	-4.0193	12.504	11.349	-7.5641	7.4302	0.37697	0.5297	1443.3
1.5	151	60	NaN	6.4879	12.736	12.469	-183.54	11.101	7.9227	16.185	-645.68	1121.4	28.151	797.49	1115.1	47.827	38.489	1	0	-13.515	11.382	-12.124	-10.817	6.0129	-4.0122	12.489	11.347	-7.5025	7.3701	0.36494	0.52992	1443.2
1.51	152	60	NaN	6.4885	12.714	12.45	-183.54	11.091	7.9108	16.229	-645.59	1121.4	28.096	797.46	1115.1	47.989	38.495	1	0	-13.569	11.439	-12.12	-10.813	6.0173	-4.0091	12.466	11.339	-7.5513	7.43	0.34667	0.52587	1443.1
1.52	153	60	NaN	6.4839	12.682	12.423	-183.54	11.081	7.9009	16.285	-645.49	1121.4	28.031	797.41	1115.1	46.259	38.542	1	0	-13.996	11.895	-12.118	-10.811	6.0175	-4.003	12.433	11.33	-7.9788	7.8922	0.31565	0.51946	1443
1.53	154	60	NaN	6.4859	12.647	12.394	-183.53	11.079	7.897	16.356	-645.43	1121.4	27.995	797.36	1115.1	54.382	38.032	1	0	-14.453	12.382	-12.117	-10.81	6.0237	-3.9917	12.397	11.329	-8.4291	8.3903	0.28037	0.51942	1442.9
1.54	155	60	NaN	6.5271	12.615	12.323	-183.52	11.053	7.9223	16.551	-645.29	1121.4	28.002	797.31	1115.1	60.13	40.209	1	0	-13.949	11.845	-12.119	-10.812	6.0723	-3.979	12.363	11.305	-7.8765	7.8656	0.24398	0.49363	1442.7
1.55	156	60	NaN	6.5545	12.599	12.31	-183.53	11.033	7.9249	16.593	-645.16	1121.4	27.985	797.28	1115	61.556	43.771	1	0	-13.445	11.307	-12.12	-10.814	6.102	-3.9807	12.345	11.287	-7.3428	7.3264	0.22408	0.47314	1442.5
1.56	157	60	NaN	6.5759	12.581	12.333	-183.53	11.015	7.9165	16.552	-645.04	1121.4	27.938	797.25	1115	61.023	43.099	1	0	-12.941	10.77	-12.122	-10.815	6.1236	-3.9786	12.325	11.27	-6.8173	6.791	0.20274	0.45473	1442.3
1.57	158	60	NaN	6.5966	12.554	12.36	-183.52	10.998	7.9081	16.507	-644.94	1121.4	27.877	797.19	1115	62.651	44.802	1	0	-12.437	10.232	-12.124	-10.817	6.1449	-3.9687	12.297	11.255	-6.292	6.2635	0.17313	0.43762	1442.2
1.58	159	60	NaN	6.6088	12.534	12.365	-183.52	10.992	7.8982	16.5	-644.93	1121.4	27.838	797.18	1115	63.2	45.175	1	0	-11.933	9.6948	-12.126	-10.819	6.1583	-3.9745	12.277	11.249	-5.7746	5.7202	0.15086	0.42973	1442.2
1.59	160	60	NaN	6.6781	12.492	12.302	-183.52	10.986	7.8998	16.732	-644.85	1121.4	27.782	797.08	1114.9	63.476	46.499	1	0	-11.438	9.1671	-12.132	-10.825	6.239	-3.9592	12.237	11.242	-5.1991	5.2079	0.1053	0.41696	1442
1.6	161	60	NaN	6.7237	12.449	12.255	-183.52	10.985	7.9126	16.917	-644.79	1121.3	27.768	797	1114.9	63.027	46.166	1	0	-10.944	8.6397	-12.137	-10.83	6.2925	-3.949	12.195	11.239	-4.651	4.6907	0.058204	0.40922	1441.8
1.61	162	60	NaN	6.7463	12.416	12.246	-183.51	10.988	7.9074	16.981	-644.75	1121.3	27.708	796.92	1114.9	58.795	44.509	1	0	-10.449	8.1123	-12.143	-10.836	6.32	-3.9383	12.163	11.241	-4.129	4.174	0.019989	0.40559	1441.7
1.62	163	60	NaN	6.7455	12.389	12.271	-183.51	10.991	7.8882	16.926	-644.71	1121.3	27.605	796.86	1114.9	54.072	41.392	1	0	-9.9544	7.5849	-12.148	-10.841	6.3211	-3.9305	12.135	11.244	-3.6334	3.6544	-0.013369	0.40283	1441.6
1.63	164	60	NaN	6.7215	12.352	12.308	-183.51	10.989	7.8853	16.821	-644.67	1121.3	27.535	796.8	1114.9	53.621	40.005	1	0	-9.4599	7.0575	-12.154	-10.847	6.2956	-3.9345	12.098	11.244	-3.1643	3.123	-0.056447	0.39701	1441.5
1.64	165	60	NaN	6.708	12.309	12.309	-183.5	10.996	7.8926	16.827	-644.7	1121.3	27.503	796.71	1114.9	56.192	40.081	1	0	-8.9653	6.5301	-12.16	-10.853	6.2837	-3.9219	12.053	11.251	-2.6816	2.6082	-0.10633	0.39819	1441.5
1.65	166	60	NaN	6.7093	12.238	12.239	-183.5	10.995	7.8834	17.047	-644.77	1121.3	27.42	796.63	1114.9	60.922	43.641	1	0	-8.4708	6.0027	-12.165	-10.858	6.297	-3.9141	11.985	11.248	-2.1738	2.0887	-0.18071	0.39008	1441.5
1.66	167	60	NaN	6.7069	12.172	12.179	-183.52	10.996	7.8741	17.22	-644.87	1121.2	27.372	796.56	1114.9	62.175	45.383	1	0	-7.9762	5.4754	-12.171	-10.864	6.3034	-3.9227	11.919	11.248	-1.6728	1.5526	-0.25148	0.38393	1441.5
1.67	168	60	NaN	6.7041	12.129	12.145	-183.53	11.002	7.8619	17.324	-644.95	1121.2	27.332	796.5	1114.9	61.455	43.611	1	0	-7.6672	5.1458	-12.176	-10.869	6.3063	-3.932	11.878	11.252	-1.3609	1.2138	-0.29782	0.38294	1441.5
1.68	169	60	NaN	6.7033	12.124	12.131	-183.53	11.007	7.8448	17.399	-644.95	1121.2	27.263	796.45	1114.9	59.4	43.241	1	0	-7.4616	4.9266	-12.181	-10.874	6.3112	-3.9246	11.874	11.257	-1.1504	1.002	-0.30733	0.38321	1441.4
1.69	170	60	NaN	6.6495	12.149	12.193	-183.54	10.988	7.8723	17.275	-644.89	1121.2	27.293	796.39	1114.8	57.618	41.731	1	0	-7.3141	4.7693	-12.181	-10.874	6.2512	-3.9411	11.896	11.241	-1.0628	0.82818	-0.28511	0.36679	1441.3
1.7	171	60	NaN	6.6284	12.189	12.242	-183.55	10.984	7.8816	17.216	-644.82	1121.2	27.279	796.34	1114.8	57.209	37.108	1	0	-7.1665	4.6119	-12.181	-10.874	6.2283	-3.948	11.934	11.239	-0.93822	0.66394	-0.2465	0.36543	1441.2
1.71	172	60	NaN	6.6241	12.217	12.255	-183.55	10.989	7.8609	17.228	-644.76	1121.2	27.2	796.3	1114.8	55.379	39.94	1	0	-7.019	4.4546	-12.181	-10.874	6.2276	-3.9415	11.961	11.245	-0.79135	0.51304	-0.21976	0.37103	1441.1
1.72	173	60	NaN	6.6232	12.222	12.257	-183.54	11.003	7.8541	17.285	-644.74	1121.2	27.156	796.24	1114.8	52.683	39.58	1	0	-6.8714	4.2972	-12.181	-10.874	6.2307	-3.9342	11.966	11.259	-0.64071	0.36301	-0.21502	0.38463	1441
1.73	174	60	NaN	6.6198	12.206	12.265	-183.54	11.019	7.8807	17.362	-644.75	1121.2	27.19	796.17	1114.8	47.711	40.296	1	0	-6.7239	4.1399	-12.181	-10.874	6.2291	-3.9337	11.95	11.275	-0.49484	0.20622	-0.2306	0.40085	1441
1.74	175	60	NaN	6.6277	12.19	12.25	-183.54	11.012	7.8662	17.468	-644.73	1121.2	27.12	796.18	1114.8	50.231	40.531	1	0	-6.5764	3.9825	-12.181	-10.874	6.244	-3.9256	11.935	11.267	-0.3324	0.056991	-0.24553	0.39322	1441
1.75	176	60	NaN	6.6063	12.163	12.28	-183.54	11.031	7.8555	17.419	-644.72	1121.1	27.069	796.15	1114.7	53.346	39.437	1	0	-6.4288	3.8252	-12.181	-10.874	6.2226	-3.9194	11.909	11.286	-0.20618	-0.094192	-0.27196	0.41192	1440.9
1.76	177	60	NaN	6.5925	12.122	12.3	-183.53	11.047	7.8589	17.429	-644.71	1121.1	27.043	796.14	1114.7	46.986	39.124	1	0	-6.2813	3.6679	-12.181	-10.874	6.2102	-3.9083	11.869	11.3	-0.071057	-0.2404	-0.3123	0.42638	1440.9
1.77	178	60	NaN	6.5847	12.083	12.294	-183.51	11.057	7.9029	17.517	-644.69	1121.1	27.129	796.17	1114.7	50.147	39.236	1	0	-6.1337	3.5105	-12.181	-10.874	6.2025	-3.8895	11.83	11.309	0.068734	-0.37895	-0.35044	0.43553	1440.9
1.78	179	60	NaN	6.5809	12.057	12.272	-183.48	11.073	7.967	17.637	-644.66	1121	27.284	796.21	1114.7	50.256	38.253	1	0	-5.9641	3.3296	-12.179	-10.872	6.1973	-3.8682	11.807	11.323	0.23321	-0.5386	-0.37259	0.45129	1440.9
1.79	180	60	NaN	6.5828	12.05	12.27	-183.48	11.114	7.9689	17.685	-644.61	1121	27.296	796.14	1114.7	52.45	40.083	1	0	-5.6844	3.0314	-12.169	-10.862	6.2006	-3.8591	11.801	11.363	0.51617	-0.82772	-0.3681	0.50163	1440.8
1.8	181	60	NaN	6.5637	12.068	12.319	-183.48	11.126	7.9696	17.569	-644.52	1121	27.299	796.18	1114.7	50.214	37.929	1	0	-5.4047	2.7331	-12.158	-10.851	6.1768	-3.8625	11.818	11.375	0.77207	-1.1294	-0.34021	0.52404	1440.7
1.81	182	60	NaN	6.5478	12.093	12.38	-183.47	11.156	7.9782	17.41	-644.41	1121	27.339	796.19	1114.7	43.131	37.909	1	0	-5.125	2.4348	-12.148	-10.841	6.1529	-3.8637	11.843	11.405	1.0279	-1.4289	-0.30501	0.56423	1440.6
1.82	183	60	NaN	6.5398	12.093	12.416	-183.46	11.188	7.9818	17.304	-644.33	1121	27.37	796.19	1114.7	55.31	38.391	1	0	-4.7966	2.0846	-12.128	-10.822	6.1394	-3.8649	11.844	11.438	1.3428	-1.7803	-0.28412	0.61604	1440.6
1.83	184	60	NaN	6.5426	12.072	12.413	-183.46	11.211	7.9788	17.292	-644.31	1121	27.378	796.21	1114.7	59.065	40.52	1	0	-4.4362	1.7003	-12.103	-10.796	6.1414	-3.8649	11.824	11.459	1.7052	-2.1646	-0.27854	0.66271	1440.6
1.84	185	60	NaN	6.5597	12.054	12.372	-183.46	11.215	7.9757	17.384	-644.34	1120.9	27.377	796.25	1114.7	58.81	40.563	1	0	-4.0758	1.316	-12.077	-10.771	6.1622	-3.8604	11.807	11.462	2.0864	-2.5445	-0.27022	0.69134	1440.6
1.85	186	60	NaN	6.6294	12.032	12.231	-183.47	11.257	7.9749	17.702	-644.38	1120.8	27.397	796.38	1114.8	59.328	41.765	1	0	-3.7154	0.93162	-12.052	-10.745	6.2439	-3.8569	11.792	11.497	2.5285	-2.9253	-0.26012	0.75176	1440.8
1.86	187	60	NaN	6.628	12.035	12.245	-183.47	11.264	7.9903	17.617	-644.38	1120.8	27.446	796.42	1114.8	59.017	40.183	1	0	-3.355	0.54728	-12.026	-10.719	6.2371	-3.8639	11.796	11.503	2.8821	-3.3166	-0.23048	0.78388	1440.8
1.87	188	60	NaN	6.6032	12.081	12.296	-183.48	11.269	8.0336	17.416	-644.3	1120.9	27.571	796.48	1114.9	57.888	40.399	0	0	-2.9874	0.1553	-11.995	-10.688	6.1993	-3.8834	11.841	11.509	3.2119	-3.7281	-0.15473	0.82081	1440.8
1.88	189	60	NaN	6.5838	12.136	12.311	-183.49	11.286	8.0668	17.311	-644.23	1120.9	27.673	796.54	1114.9	56.543	38.477	0	0	-2.6186	-0.23806	-11.963	-10.656	6.1718	-3.8999	11.896	11.526	3.5532	-4.138	-0.06738	0.86945	1440.8
1.89	190	60	NaN	6.5858	12.158	12.257	-183.49	11.313	8.0538	17.416	-644.25	1120.9	27.655	796.56	1114.9	53.505	41.225	0	0	-2.2497	-0.63142	-11.931	-10.624	6.1786	-3.8999	11.921	11.55	3.9289	-4.5313	-0.010038	0.92575	1440.9
1.9	191	60	NaN	6.5947	12.149	12.21	-183.5	11.303	8.0501	17.515	-644.3	1120.8	27.67	796.66	1114.9	49.803	40.82	0	0	-1.8808	-1.0248	-11.899	-10.592	6.1909	-3.9078	11.914	11.538	4.3101	-4.9326	0.014664	0.94604	1441
1.91	192	60	NaN	6.6012	12.146	12.203	-183.51	11.31	8.0272	17.518	-644.32	1120.8	27.629	796.69	1114.9	51.513	40.576	0	0	-1.512	-1.4181	-11.867	-10.56	6.1992	-3.912	11.912	11.543	4.6872	-5.3302	0.045062	0.98309	1441.1
1.92	193	60	NaN	6.5967	12.154	12.235	-183.53	11.314	8.0189	17.408	-644.3	1120.8	27.632	796.72	1114.9	51.921	38.248	0	0	-1.2849	-1.6603	-11.836	-10.529	6.1901	-3.9323	11.921	11.548	4.9052	-5.5926	0.085204	1.0188	1441.1
1.93	194	60	NaN	6.5902	12.166	12.268	-183.54	11.318	8.0189	17.294	-644.26	1120.8	27.661	796.74	1114.9	51.164	40.578	0	0	-1.1479	-1.8064	-11.808	-10.501	6.178	-3.9536	11.933	11.551	5.0301	-5.76	0.12457	1.0502	1441.1
1.94	195	60	NaN	6.5895	12.173	12.28	-183.55	11.323	8.018	17.239	-644.23	1120.8	27.684	796.75	1114.9	50.093	42.087	0	0	-1.2383	-1.71	-11.809	-10.502	6.1742	-3.9639	11.941	11.555	4.936	-5.6739	0.13191	1.0527	1441
1.95	196	60	NaN	6.592	12.18	12.299	-183.55	11.321	8.0169	17.144	-644.2	1120.8	27.69	796.76	1114.9	48.526	40.534	0	0	-1.3287	-1.6136	-11.811	-10.504	6.1726	-3.9708	11.948	11.553	4.8439	-5.5844	0.13712	1.0489	1441
1.96	197	60	NaN	6.6399	12.162	12.225	-183.57	11.3	8.0167	17.308	-644.22	1120.7	27.705	796.83	1115	47.007	39.746	0	0	-1.4191	-1.5172	-11.812	-10.505	6.2265	-3.9819	11.934	11.528	4.8074	-5.4991	0.12172	1.0225	1441.1
1.97	198	60	NaN	6.6824	12.151	12.172	-183.57	11.28	8.0446	17.396	-644.21	1120.6	27.771	796.86	1115	44.788	36.637	0	0	-1.5095	-1.4208	-11.814	-10.507	6.2699	-3.987	11.925	11.505	4.7604	-5.4078	0.11173	0.99837	1441.1
1.98	199	60	NaN	6.7191	12.152	12.147	-183.57	11.255	8.0589	17.398	-644.15	1120.6	27.804	796.88	1115	38.135	38.365	0	0	-1.5999	-1.3244	-11.815	-10.508	6.3053	-3.985	11.928	11.478	4.7055	-5.3094	0.11338	0.97033	1441.1
1.99	200	60	NaN	6.7438	12.16	12.147	-183.56	11.228	8.0406	17.344	-644.09	1120.6	27.762	796.9	1115	33.141	37.474	0	0	-1.6903	-1.228	-11.816	-10.509	6.3295	-3.9786	11.938	11.45	4.6392	-5.2066	0.12163	0.94013	1441
2	201	60	NaN	6.7421	12.16	12.162	-183.56	11.209	8.0039	17.279	-644.1	1120.6	27.664	796.93	1115	31.792	37.645	0	0	-1.7807	-1.1316	-11.818	-10.511	6.3292	-3.9743	11.939	11.431	4.5485	-5.1059	0.12078	0.91979	1441.1
2.01	202	60	NaN	6.7798	12.176	12.133	-183.56	11.177	8.0135	17.286	-644.01	1120.6	27.701	796.92	1115.1	30.905	39.045	0	0	-1.8711	-1.0352	-11.819	-10.512	6.3657	-3.9703	11.956	11.397	4.4946	-5.0055	0.13704	0.88438	1441
2.02	203	60	NaN	6.8044	12.173	12.11	-183.56	11.149	7.9962	17.292	-643.99	1120.5	27.67	796.95	1115.1	32.854	38.105	0	0	-1.9615	-0.93879	-11.821	-10.514	6.3917	-3.9717	11.955	11.367	4.4302	-4.9105	0.13489	0.85304	1441
2.03	204	60	NaN	6.8283	12.173	12.072	-183.56	11.122	7.9866	17.361	-643.97	1120.5	27.67	796.97	1115.1	30.91	37.469	0	0	-2.0518	-0.84239	-11.822	-10.515	6.4184	-3.9737	11.958	11.337	4.3666	-4.8161	0.13602	0.82227	1441
2.04	205	60	NaN	6.8505	12.187	12.046	-183.57	11.106	7.9861	17.403	-643.92	1120.5	27.705	796.98	1115.1	30.443	36.989	0	0	-2.1422	-0.74599	-11.823	-10.516	6.4408	-3.9768	11.973	11.319	4.2986	-4.7228	0.14972	0.8028	1440.9
2.05	206	60	NaN	6.8619	12.212	12.075	-183.57	11.114	7.9775	17.278	-643.86	1120.5	27.727	796.97	1115.1	31.023	37.923	0	0	-2.2326	-0.64959	-11.825	-10.518	6.4464	-3.984	12	11.326	4.2138	-4.6336	0.17523	0.8083	1440.9
2.06	207	60	NaN	6.8609	12.233	12.087	-183.58	11.111	7.9644	17.211	-643.82	1120.4	27.715	796.97	1115.1	30.835	35.284	0	0	-2.323	-0.55319	-11.826	-10.519	6.4432	-3.9962	12.021	11.323	4.1201	-4.5494	0.19473	0.80328	1440.8
2.07	208	60	NaN	6.8752	12.251	12.078	-183.59	11.119	7.9886	17.198	-643.76	1120.4	27.806	796.98	1115.1	31.321	37.55	0	0	-2.3688	-0.50438	-11.828	-10.521	6.4533	-4.0133	12.042	11.328	4.0845	-4.5177	0.21371	0.8071	1440.8
2.08	209	60	NaN	6.8824	12.257	12.073	-183.6	11.126	7.9684	17.17	-643.73	1120.4	27.76	796.98	1115.2	31.982	36.955	0	0	-2.3891	-0.48272	-11.83	-10.523	6.4613	-4.0165	12.049	11.334	4.0721	-4.4992	0.21828	0.81076	1440.8
2.09	210	60	NaN	6.8853	12.254	12.064	-183.6	11.129	7.9349	17.162	-643.72	1120.4	27.667	796.98	1115.2	32.709	38.634	0	0	-2.4094	-0.46107	-11.832	-10.525	6.4675	-4.0151	12.048	11.336	4.0581	-4.4761	0.21511	0.81059	1440.7
2.1	211	60	NaN	6.8892	12.255	12.043	-183.61	11.128	7.9368	17.199	-643.71	1120.4	27.674	797	1115.2	32.71	35.777	0	0	-2.4297	-0.43942	-11.835	-10.528	6.4727	-4.0226	12.05	11.333	4.0429	-4.462	0.2153	0.8056	1440.8
2.11	212	60	NaN	6.8778	12.264	12.051	-183.61	11.124	7.9572	17.15	-643.68	1120.4	27.733	797.02	1115.2	29.191	37.324	0	0	-2.45	-0.41776	-11.837	-10.53	6.4569	-4.0349	12.059	11.329	4.0069	-4.4526	0.22239	0.79958	1440.7
2.12	213	60	NaN	6.8675	12.259	12.047	-183.62	11.128	7.9993	17.136	-643.67	1120.4	27.845	797	1115.2	28.719	39.262	0	0	-2.4703	-0.39611	-11.839	-10.532	6.4416	-4.0463	12.056	11.332	3.9713	-4.4424	0.21696	0.7999	1440.7
2.13	214	60	NaN	6.8442	12.256	12.064	-183.63	11.127	8.0061	17.027	-643.64	1120.4	27.86	797.04	1115.3	30.087	37.325	0	0	-2.4906	-0.37446	-11.841	-10.534	6.4133	-4.0611	12.054	11.329	3.9227	-4.4355	0.21327	0.79483	1440.7
2.14	215	60	NaN	6.8231	12.252	12.064	-183.64	11.138	7.9967	16.963	-643.61	1120.4	27.84	797.06	1115.3	31.99	37.817	0	0	-2.511	-0.3528	-11.843	-10.536	6.3905	-4.0735	12.052	11.337	3.8795	-4.4263	0.20843	0.80114	1440.7
2.15	216	60	NaN	6.814	12.243	12.033	-183.65	11.162	7.9974	17.003	-643.61	1120.3	27.852	797.04	1115.4	30.626	36.094	0	0	-2.5313	-0.33115	-11.845	-10.538	6.3825	-4.0811	12.045	11.36	3.8512	-4.4122	0.19968	0.82151	1440.7
2.16	217	60	NaN	6.8081	12.233	12.033	-183.65	11.169	8.0254	16.978	-643.63	1120.3	27.928	797.03	1115.4	31.273	37.181	0	0	-2.5516	-0.3095	-11.848	-10.541	6.3727	-4.0898	12.036	11.365	3.8211	-4.3993	0.1889	0.82455	1440.7
2.17	218	60	NaN	6.8073	12.236	12.037	-183.66	11.192	7.9947	16.949	-643.6	1120.3	27.848	797.04	1115.4	30.116	37.125	0	0	-2.5719	-0.28784	-11.85	-10.543	6.3738	-4.0969	12.041	11.387	3.8019	-4.3848	0.19096	0.84398	1440.7
2.18	219	60	NaN	6.7957	12.245	12.068	-183.67	11.235	7.9845	16.806	-643.55	1120.3	27.841	797.01	1115.4	28.395	38.601	0	0	-2.5922	-0.26619	-11.852	-10.545	6.3568	-4.1068	12.05	11.431	3.7646	-4.373	0.19772	0.88565	1440.6
2.19	220	60	NaN	6.7857	12.248	12.084	-183.67	11.292	7.9646	16.704	-643.52	1120.4	27.811	796.96	1115.5	32.744	38.01	0	0	-2.6125	-0.24454	-11.854	-10.547	6.3439	-4.1144	12.054	11.487	3.7314	-4.3589	0.19959	0.93956	1440.5
2.2	221	60	NaN	6.7877	12.243	12.07	-183.68	11.342	7.9342	16.711	-643.51	1120.3	27.744	796.91	1115.5	29.646	36.36	0	0	-2.6328	-0.22288	-11.856	-10.549	6.3489	-4.1187	12.05	11.535	3.7161	-4.3416	0.1941	0.98608	1440.5
2.21	222	60	NaN	6.8071	12.236	12.036	-183.69	11.36	7.9262	16.79	-643.5	1120.3	27.715	796.88	1115.5	30.91	41.594	0	0	-2.6531	-0.20123	-11.858	-10.551	6.3726	-4.123	12.044	11.551	3.7195	-4.3242	0.18543	1	1440.4
2.22	223	60	NaN	6.8183	12.205	12.026	-183.7	11.382	7.9423	16.771	-643.55	1120.3	27.77	796.88	1115.5	30.631	39.503	0	0	-2.6734	-0.17958	-11.86	-10.554	6.3808	-4.1327	12.015	11.572	3.7074	-4.3123	0.1545	1.0184	1440.5
2.23	224	60	NaN	6.8236	12.191	12	-183.7	11.383	7.949	16.801	-643.57	1120.3	27.769	796.9	1115.5	30.225	35.427	0	0	-2.6927	-0.15904	-11.863	-10.556	6.3873	-4.1367	12.003	11.571	3.6947	-4.2957	0.14004	1.0155	1440.5
2.24	225	60	NaN	6.8262	12.184	11.983	-183.71	11.379	7.9814	16.808	-643.58	1120.3	27.834	796.9	1115.6	29.978	40.825	0	0	-2.6327	-0.22296	-11.86	-10.553	6.3877	-4.1438	11.996	11.567	3.755	-4.3668	0.13602	1.0139	1440.5
2.25	226	60	NaN	6.8264	12.18	11.987	-183.71	11.369	8.0091	16.758	-643.59	1120.3	27.882	796.92	1115.6	31.232	33.729	0	0	-2.5728	-0.28688	-11.857	-10.55	6.3839	-4.1569	11.993	11.556	3.8111	-4.4438	0.13611	1.0054	1440.6
2.26	227	60	NaN	6.8234	12.182	12.01	-183.73	11.344	7.9887	16.66	-643.6	1120.3	27.788	796.99	1115.6	30.697	45.395	0	0	-2.5128	-0.35081	-11.854	-10.548	6.3808	-4.1736	11.998	11.528	3.868	-4.5244	0.14311	0.98096	1440.6
2.27	228	60	NaN	6.8225	12.194	12.005	-183.73	11.33	8.0365	16.649	-643.63	1120.3	27.891	797.04	1115.6	31.802	48.111	0	0	-2.4979	-0.36669	-11.855	-10.548	6.3754	-4.18	12.009	11.514	3.8775	-4.5467	0.154	0.9663	1440.7
2.28	229	60	NaN	6.827	12.208	12.007	-183.74	11.35	8.0202	16.647	-643.63	1120.2	27.838	797.01	1115.6	30.036	52.032	0	0	-2.5097	-0.35409	-11.855	-10.548	6.3819	-4.1841	12.024	11.533	3.8722	-4.5382	0.16912	0.9851	1440.7
2.29	230	60	NaN	6.8257	12.219	12.015	-183.75	11.367	8.0226	16.614	-643.66	1120.2	27.835	796.97	1115.6	32.647	55.921	0	0	-2.5736	-0.28602	-11.854	-10.547	6.3795	-4.1926	12.035	11.55	3.8059	-4.4786	0.18167	1.0032	1440.7
2.3	231	60	NaN	6.8205	12.238	12.035	-183.76	11.338	8.0394	16.541	-643.68	1120.3	27.872	797.02	1115.6	32.696	57.374	0	0	-2.4914	-0.37363	-11.852	-10.545	6.3699	-4.2087	12.054	11.523	3.8785	-4.5824	0.20223	0.97772	1440.7
2.31	232	60	NaN	6.8176	12.272	12.063	-183.77	11.257	8.0436	16.459	-643.68	1120.3	27.885	797.16	1115.6	32.71	57.642	0	0	-2.0321	-0.86347	-11.849	-10.542	6.3633	-4.2277	12.086	11.443	4.3312	-5.0912	0.23686	0.90115	1440.9
2.32	233	60	NaN	6.8271	12.282	12.051	-183.77	11.228	8.0055	16.508	-643.72	1120.3	27.809	797.22	1115.6	33.719	57.612	0	0	-2.1022	-0.78865	-11.84	-10.533	6.3778	-4.2215	12.096	11.413	4.2755	-5.0102	0.25652	0.88064	1441
2.33	234	60	NaN	6.8248	12.288	12.052	-183.78	11.213	8.0268	16.489	-643.74	1120.3	27.876	797.25	1115.6	33.041	59.423	0	0	-2.4119	-0.45844	-11.829	-10.522	6.372	-4.2371	12.102	11.398	3.9601	-4.6956	0.27355	0.87662	1441
2.34	235	60	NaN	6.8234	12.291	12.041	-183.79	11.233	7.9947	16.496	-643.77	1120.3	27.797	797.2	1115.6	31.76	58.514	0	0	-2.7747	-0.071543	-11.824	-10.518	6.3741	-4.235	12.107	11.417	3.5994	-4.3066	0.28244	0.89961	1441
2.35	236	60	NaN	6.8216	12.298	12.038	-183.78	11.252	7.9743	16.484	-643.8	1120.3	27.756	797.17	1115.6	30.73	55.878	0	0	-3.3064	0.49543	-11.819	-10.512	6.3734	-4.2317	12.115	11.435	3.0671	-3.7363	0.29579	0.9229	1441
2.36	237	60	NaN	6.8166	12.312	12.052	-183.78	11.242	7.9978	16.435	-643.81	1120.3	27.834	797.18	1115.6	32.961	52.429	0	0	-3.9901	1.2245	-11.813	-10.506	6.3634	-4.2371	12.127	11.426	2.3733	-3.0125	0.31463	0.9206	1441
2.37	238	60	NaN	6.8054	12.324	12.064	-183.78	11.206	8.0106	16.398	-643.84	1120.3	27.852	797.19	1115.7	32.512	53.543	0	0	-4.4187	1.6816	-11.801	-10.494	6.35	-4.2389	12.139	11.391	1.9313	-2.5572	0.33885	0.89728	1441.1
2.38	239	60	NaN	6.793	12.34	12.066	-183.77	11.186	7.9635	16.372	-643.81	1120.3	27.711	797.17	1115.7	33.552	53.982	0	0	-4.8325	2.1229	-11.788	-10.481	6.3421	-4.2238	12.156	11.371	1.5097	-2.101	0.36797	0.88953	1441
2.39	240	60	NaN	6.7805	12.343	12.069	-183.78	11.143	7.9926	16.343	-643.85	1120.3	27.789	797.2	1115.7	32.227	52.145	0	0	-5.5891	2.9297	-11.778	-10.471	6.3254	-4.2317	12.159	11.327	0.73626	-1.302	0.38101	0.8558	1441.1
2.4	241	60	NaN	6.7699	12.345	12.061	-183.77	11.091	7.9958	16.344	-643.89	1120.3	27.78	797.18	1115.7	32.37	52.122	0	0	-6.3271	3.7167	-11.765	-10.459	6.3153	-4.2252	12.162	11.274	-0.011796	-0.50855	0.39659	0.81568	1441.1
2.41	242	60	NaN	6.7631	12.352	12.05	-183.75	11.025	7.9532	16.365	-643.92	1120.3	27.635	797.11	1115.7	32.382	51.972	0	0	-7.0086	4.4435	-11.748	-10.441	6.315	-4.2023	12.169	11.207	-0.69364	0.24128	0.42127	0.76639	1441.1
2.42	243	60	NaN	6.7605	12.359	12.056	-183.75	10.924	7.9218	16.357	-643.93	1120.3	27.539	797.04	1115.7	32.273	52.699	0	0	-7.2319	4.6816	-11.746	-10.439	6.3159	-4.1914	12.177	11.107	-0.91596	0.4902	0.4313	0.66808	1441
2.43	244	60	NaN	6.7492	12.369	12.056	-183.74	10.809	7.9119	16.353	-643.92	1120.3	27.493	797.08	1115.7	31.751	44.886	0	0	-7.4054	4.8666	-11.748	-10.441	6.3063	-4.1864	12.185	10.992	-1.0991	0.68021	0.43747	0.55186	1441.1
2.44	245	60	NaN	6.7456	12.374	12.069	-183.74	10.655	7.901	16.313	-643.94	1120.3	27.429	797.12	1115.7	32.909	57.341	0	0	-7.8453	5.3357	-11.751	-10.444	6.3036	-4.1807	12.189	10.84	-1.5416	1.1551	0.43769	0.3961	1441.1
2.45	246	60	NaN	6.7464	12.375	12.078	-183.74	10.53	7.9147	16.278	-643.94	1120.3	27.43	797.15	1115.7	34.071	62.836	0	1	-8.4379	5.9677	-11.751	-10.444	6.303	-4.1865	12.189	10.716	-2.1349	1.7811	0.43752	0.2722	1441.1
2.46	247	60	NaN	6.7522	12.373	12.077	-183.75	10.438	7.9459	16.273	-643.94	1120.3	27.482	797.17	1115.6	34.509	60.428	0	1	-9.1217	6.6969	-11.749	-10.442	6.3066	-4.1999	12.186	10.626	-2.8151	2.497	0.43636	0.18322	1441.2
2.47	248	60	NaN	6.7641	12.369	12.069	-183.76	10.36	7.9799	16.31	-643.95	1120.3	27.544	797.17	1115.6	33.276	58.488	0	1	-9.7268	7.3422	-11.75	-10.443	6.3174	-4.2104	12.18	10.549	-3.4094	3.1318	0.43035	0.10621	1441.2
2.48	249	60	NaN	6.7763	12.361	12.054	-183.77	10.321	8.0537	16.376	-643.96	1120.3	27.711	797.11	1115.6	34.664	54.908	0	1	-10.32	7.9747	-11.752	-10.445	6.3256	-4.2178	12.172	10.51	-3.9943	3.7569	0.42018	0.064358	1441.1
2.49	250	60	NaN	6.7844	12.358	12.067	-183.78	10.255	8.0435	16.335	-643.96	1120.3	27.644	797.05	1115.5	32.74	54.669	0	1	-11.438	9.1666	-11.761	-10.454	6.3348	-4.2293	12.168	10.444	-5.1029	4.9374	0.40751	-0.0092304	1441.1
2.5	251	60	NaN	6.7929	12.36	12.07	-183.79	10.214	8.0483	16.335	-643.95	1120.3	27.63	796.99	1115.5	30.405	53.729	0	1	-12.357	10.147	-11.76	-10.453	6.3437	-4.2369	12.17	10.404	-6.0129	5.9097	0.40992	-0.049199	1441
2.51	252	60	NaN	6.7986	12.361	12.069	-183.79	10.196	8.0667	16.347	-643.93	1120.3	27.662	796.92	1115.5	30.844	52.814	0	1	-13.057	10.893	-11.75	-10.443	6.3486	-4.2418	12.17	10.386	-6.7083	6.6516	0.42044	-0.057322	1440.9
2.52	253	60	NaN	6.7999	12.357	12.074	-183.79	10.187	8.0772	16.34	-643.93	1120.3	27.676	796.81	1115.5	31.949	51.029	0	1	-13.375	11.232	-11.755	-10.448	6.3491	-4.2419	12.167	10.377	-7.0256	6.9904	0.41202	-0.071478	1440.8
2.53	254	60	NaN	6.8035	12.371	12.074	-183.77	10.18	8.0615	16.365	-643.88	1120.3	27.614	796.7	1115.5	31.305	55.016	0	1	-13.734	11.615	-11.76	-10.453	6.3561	-4.221	12.181	10.37	-7.3778	7.3944	0.4212	-0.082901	1440.6
2.54	255	60	NaN	6.809	12.369	12.078	-183.75	10.187	8.0438	16.362	-643.85	1120.2	27.542	796.58	1115.5	32.433	55.152	0	1	-14.287	12.205	-11.759	-10.453	6.3643	-4.1969	12.18	10.376	-7.9228	8.0084	0.42092	-0.076876	1440.5
2.55	256	60	NaN	6.8098	12.375	12.096	-183.74	10.195	8.0249	16.314	-643.79	1120.2	27.466	796.47	1115.5	32.629	56.135	0	1	-14.751	12.7	-11.759	-10.452	6.3662	-4.181	12.187	10.383	-8.3851	8.5193	0.42805	-0.068529	1440.3
2.56	257	60	NaN	6.8104	12.377	12.106	-183.73	10.2	8.0131	16.28	-643.75	1120.2	27.411	796.38	1115.5	32.745	57.623	0	1	-15.031	12.998	-11.756	-10.449	6.3676	-4.1711	12.19	10.388	-8.663	8.827	0.43383	-0.061306	1440.2
2.57	258	60	NaN	6.815	12.37	12.099	-183.72	10.199	8.0107	16.292	-643.73	1120.2	27.387	796.33	1115.5	33.819	56	0	1	-15.16	13.136	-11.755	-10.448	6.3736	-4.1626	12.183	10.386	-8.7866	8.9737	0.42816	-0.062174	1440.1
2.58	259	60	NaN	6.8256	12.354	12.08	-183.71	10.189	8.0103	16.334	-643.73	1120.2	27.375	796.33	1115.5	33.102	52.805	0	1	-15.188	13.166	-11.756	-10.449	6.3863	-4.1484	12.168	10.374	-8.8013	9.0172	0.41211	-0.074641	1440.1
2.59	260	60	NaN	6.828	12.352	12.05	-183.69	10.238	8.0338	16.412	-643.68	1120.2	27.418	796.19	1115.5	30.543	44.36	0	1	-14.954	12.917	-11.762	-10.455	6.39	-4.1242	12.166	10.424	-8.5642	8.7925	0.40378	-0.031795	1439.9
2.6	261	60	NaN	6.8241	12.351	12.057	-183.67	10.278	8.0134	16.368	-643.64	1120.2	27.344	796.1	1115.5	30.688	36.945	0	1	-14.856	12.811	-11.765	-10.458	6.3873	-4.1043	12.164	10.464	-8.4683	8.7071	0.39855	0.0060613	1439.8
2.61	262	60	NaN	6.8164	12.348	12.069	-183.65	10.345	8.016	16.303	-643.59	1120.2	27.342	795.97	1115.5	31.227	41.006	0	1	-14.856	12.811	-11.766	-10.459	6.377	-4.0861	12.16	10.534	-8.4785	8.7253	0.39388	0.074969	1439.6
2.62	263	60	NaN	6.8071	12.342	12.07	-183.62	10.428	8.04	16.272	-643.55	1120.2	27.414	795.81	1115.5	29.437	41.539	0	1	-14.966	12.929	-11.765	-10.459	6.3636	-4.0655	12.152	10.618	-8.6025	8.8639	0.38665	0.1593	1439.4
2.63	264	60	NaN	6.7979	12.331	12.059	-183.6	10.478	8.0366	16.286	-643.52	1120.2	27.422	795.72	1115.4	30.084	48.35	0	1	-15.078	13.049	-11.765	-10.458	6.3546	-4.039	12.141	10.668	-8.7236	9.0099	0.37575	0.20955	1439.3
2.64	265	60	NaN	6.7965	12.327	12.056	-183.58	10.5	8.0382	16.303	-643.49	1120.2	27.428	795.66	1115.4	31.238	54.812	0	1	-15.241	13.223	-11.765	-10.458	6.3535	-4.0218	12.136	10.69	-8.8876	9.2009	0.37092	0.23192	1439.2
2.65	266	60	NaN	6.7943	12.324	12.046	-183.56	10.526	8.0249	16.331	-643.46	1120.2	27.392	795.59	1115.4	34.571	63.335	0	1	-15.368	13.358	-11.767	-10.46	6.3539	-4.0039	12.133	10.718	-9.0138	9.3537	0.36561	0.25746	1439.1
2.66	267	60	NaN	6.7897	12.321	12.047	-183.56	10.537	8.0379	16.32	-643.43	1120.2	27.444	795.56	1115.4	38.332	69.158	0	1	-15.444	13.439	-11.772	-10.465	6.3467	-4.005	12.128	10.729	-9.0975	9.4343	0.35651	0.26445	1439
2.67	268	60	NaN	6.7825	12.311	12.052	-183.56	10.535	8.0604	16.289	-643.39	1120.2	27.511	795.55	1115.3	40.154	69.21	0	1	-15.242	13.223	-11.778	-10.471	6.3357	-4.0084	12.118	10.728	-8.9061	9.215	0.33968	0.25648	1439
2.68	269	60	NaN	6.7752	12.295	12.052	-183.55	10.53	8.0614	16.28	-643.37	1120.2	27.485	795.5	1115.3	39.866	67.708	0	1	-14.94	12.901	-11.785	-10.478	6.329	-3.9951	12.102	10.723	-8.6106	8.9061	0.31703	0.24542	1438.9
2.69	270	60	NaN	6.7793	12.292	12.049	-183.56	10.509	8.0525	16.31	-643.35	1120.2	27.467	795.5	1115.3	40.008	68.096	0	1	-14.507	12.44	-11.789	-10.482	6.335	-4.0053	12.098	10.703	-8.1718	8.4343	0.30901	0.22085	1438.9
2.7	271	60	NaN	6.7809	12.287	12.024	-183.56	10.481	8.0362	16.385	-643.32	1120.2	27.421	795.51	1115.3	38.975	66.94	0	1	-14.512	12.445	-11.798	-10.491	6.3414	-4.003	12.094	10.674	-8.1703	8.4418	0.29605	0.18325	1438.9
2.71	272	60	NaN	6.7739	12.28	12.022	-183.58	10.413	8.0444	16.362	-643.3	1120.2	27.453	795.61	1115.3	38.632	66.667	0	1	-14.73	12.677	-11.808	-10.501	6.3323	-4.0201	12.087	10.606	-8.3976	8.6574	0.27825	0.10429	1439
2.72	273	60	NaN	6.7683	12.276	12.031	-183.59	10.347	8.0323	16.311	-643.29	1120.1	27.438	795.69	1115.3	38.108	65.67	0	1	-14.889	12.848	-11.819	-10.512	6.3252	-4.0371	12.083	10.54	-8.5641	8.8104	0.26397	0.028288	1439
2.73	274	60	NaN	6.7675	12.277	12.039	-183.6	10.317	7.9816	16.283	-643.29	1120.1	27.317	795.71	1115.3	37.421	66.334	0	1	-14.976	12.939	-11.828	-10.522	6.3282	-4.0389	12.085	10.509	-8.6474	8.9006	0.25669	-0.012145	1439
2.74	275	60	NaN	6.7535	12.278	12.06	-183.6	10.298	7.9686	16.195	-643.3	1120.2	27.296	795.76	1115.3	37.488	66.25	0	1	-14.662	12.605	-11.832	-10.525	6.3116	-4.0438	12.086	10.49	-8.3507	8.5616	0.25424	-0.035285	1439.1
2.75	276	60	NaN	6.7616	12.288	12.034	-183.61	10.282	7.9421	16.277	-643.28	1120.1	27.276	795.76	1115.3	36.383	60.927	0	1	-14.53	12.464	-11.84	-10.533	6.3237	-4.0449	12.097	10.473	-8.2064	8.4196	0.25707	-0.06017	1439.1
2.76	277	60	NaN	6.7643	12.292	12.017	-183.6	10.29	7.9547	16.313	-643.28	1120.1	27.355	795.77	1115.3	33.791	59.403	0	1	-14.563	12.5	-11.853	-10.546	6.3247	-4.0442	12.101	10.481	-8.2388	8.4558	0.24832	-0.064833	1439.1
2.77	278	60	NaN	6.7644	12.291	12.003	-183.59	10.327	7.9492	16.321	-643.3	1120.1	27.389	795.75	1115.3	32.196	54.311	0	1	-13.937	11.832	-11.866	-10.559	6.3237	-4.0311	12.1	10.518	-7.6133	7.8008	0.23469	-0.041092	1439.1
2.78	279	60	NaN	6.7645	12.29	11.992	-183.57	10.368	7.9169	16.314	-643.32	1120.1	27.349	795.73	1115.3	30.678	48.28	0	1	-13.553	11.423	-11.877	-10.57	6.3251	-4.0141	12.099	10.559	-7.2283	7.4088	0.22229	-0.010985	1439.1
2.79	280	60	NaN	6.7646	12.289	11.998	-183.58	10.355	7.9164	16.274	-643.36	1120.1	27.37	795.8	1115.3	32.252	42.081	0	1	-13.689	11.568	-11.884	-10.577	6.3228	-4.024	12.097	10.547	-7.3665	7.5437	0.2129	-0.030261	1439.2
2.8	281	60	NaN	6.756	12.295	11.99	-183.59	10.363	7.9349	16.283	-643.36	1120.2	27.418	795.8	1115.3	30.593	35.651	0	1	-13.815	11.702	-11.891	-10.584	6.3127	-4.0337	12.104	10.554	-7.5027	7.6686	0.21267	-0.029784	1439.2
2.81	282	60	NaN	6.7559	12.298	11.985	-183.59	10.377	7.9273	16.287	-643.36	1120.2	27.393	795.8	1115.3	31.849	39.999	0	1	-13.925	11.819	-11.898	-10.591	6.3137	-4.0325	12.107	10.569	-7.6115	7.787	0.20842	-0.022142	1439.2
2.82	283	60	NaN	6.7513	12.3	11.98	-183.6	10.4	7.9429	16.287	-643.37	1120.2	27.423	795.78	1115.3	31.538	42.351	0	1	-14.76	12.709	-11.918	-10.611	6.3079	-4.0399	12.108	10.592	-8.4519	8.6695	0.18964	-0.019776	1439.2
2.83	284	60	NaN	6.7447	12.301	11.978	-183.61	10.422	7.9633	16.284	-643.39	1120.2	27.453	795.77	1115.3	31.671	49.924	0	1	-16.001	14.033	-11.951	-10.644	6.3	-4.0518	12.109	10.615	-9.7014	9.9816	0.15759	-0.029385	1439.2
2.84	285	60	NaN	6.7474	12.301	11.98	-183.61	10.431	7.9413	16.283	-643.41	1120.2	27.358	795.78	1115.3	32.251	51.126	0	1	-18.082	16.253	-12.019	-10.712	6.3065	-4.0531	12.108	10.624	-11.776	12.199	0.089675	-0.088033	1439.2
2.85	286	60	NaN	6.754	12.308	11.972	-183.64	10.386	7.988	16.378	-643.45	1120.2	27.472	795.87	1115.3	31.506	49.99	0	1	-18.842	17.063	-12.049	-10.742	6.3124	-4.0845	12.114	10.58	-12.53	12.978	0.064689	-0.16212	1439.4
2.86	287	60	NaN	6.7471	12.312	11.996	-183.65	10.373	8.0008	16.335	-643.47	1120.2	27.496	795.88	1115.3	32.328	46.261	0	1	-18.784	17.001	-12.058	-10.751	6.3028	-4.0944	12.117	10.568	-12.482	12.907	0.059949	-0.18278	1439.4
2.87	288	60	NaN	6.7507	12.316	12.005	-183.64	10.355	8.0025	16.353	-643.47	1120.2	27.488	795.93	1115.3	31.22	57.96	0	1	-18.252	16.434	-12.07	-10.763	6.3075	-4.0865	12.121	10.55	-11.945	12.347	0.051584	-0.21306	1439.5
2.88	289	60	NaN	6.7586	12.317	12.007	-183.63	10.338	8.0031	16.393	-643.49	1120.2	27.483	795.99	1115.3	33.969	63.448	0	1	-17.73	15.877	-12.082	-10.775	6.3172	-4.0744	12.123	10.532	-11.413	11.803	0.041105	-0.24294	1439.5
2.89	290	60	NaN	6.7599	12.315	12.022	-183.63	10.333	8.0062	16.375	-643.52	1120.2	27.497	796.01	1115.3	36.45	62.813	0	1	-17.409	15.535	-12.093	-10.786	6.3173	-4.0706	12.121	10.527	-11.092	11.464	0.028458	-0.25885	1439.6
2.9	291	60	NaN	6.7674	12.319	12.032	-183.63	10.32	8.0052	16.402	-643.52	1120.2	27.517	796.04	1115.3	34.729	62.237	0	1	-17.188	15.298	-12.107	-10.8	6.325	-4.0698	12.125	10.514	-10.863	11.229	0.017995	-0.28636	1439.6
2.91	292	60	NaN	6.764	12.322	12.045	-183.63	10.31	8.0407	16.399	-643.54	1120.2	27.641	796.08	1115.3	34.32	61.986	0	1	-17.078	15.181	-12.126	-10.819	6.3166	-4.075	12.128	10.504	-10.761	11.106	0.0020672	-0.31454	1439.7
2.92	293	60	NaN	6.7604	12.329	12.06	-183.63	10.307	8.0098	16.394	-643.56	1120.2	27.59	796.11	1115.3	30.915	61.79	0	1	-16.938	15.032	-12.144	-10.837	6.3148	-4.0733	12.135	10.501	-10.623	10.959	-0.0095844	-0.33646	1439.7
2.93	294	60	NaN	6.757	12.336	12.066	-183.63	10.311	7.9966	16.408	-643.58	1120.2	27.601	796.15	1115.3	32.652	61.387	0	1	-16.816	14.902	-12.157	-10.85	6.3116	-4.0771	12.142	10.506	-10.505	10.825	-0.015861	-0.34479	1439.8
2.94	295	60	NaN	6.752	12.34	12.063	-183.64	10.326	8.0435	16.435	-643.61	1120.2	27.788	796.19	1115.3	32.44	61.411	0	1	-16.743	14.825	-12.158	-10.851	6.3003	-4.0931	12.146	10.52	-10.443	10.732	-0.011339	-0.33061	1439.9
2.95	296	60	NaN	6.7418	12.35	12.081	-183.65	10.353	8.048	16.401	-643.63	1120.2	27.846	796.17	1115.4	33.504	61.169	0	1	-17.175	15.285	-12.179	-10.872	6.2864	-4.1085	12.156	10.547	-10.889	11.177	-0.022953	-0.32517	1439.9
2.96	297	60	NaN	6.742	12.364	12.066	-183.67	10.375	8.0093	16.491	-643.66	1120.2	27.806	796.17	1115.3	34.792	62.073	0	1	-17.809	15.961	-12.209	-10.902	6.2918	-4.1172	12.17	10.569	-11.518	11.844	-0.038696	-0.33286	1439.9
2.97	298	60	NaN	6.735	12.38	12.07	-183.68	10.387	7.9977	16.49	-643.66	1120.2	27.806	796.18	1115.4	33.196	61.855	0	1	-17.197	15.309	-12.207	-10.9	6.2847	-4.1267	12.187	10.581	-10.913	11.182	-0.020268	-0.31935	1439.9
2.98	299	60	NaN	6.7279	12.396	12.089	-183.69	10.398	7.9829	16.44	-643.65	1120.2	27.796	796.18	1115.4	32.503	61.048	0	1	-16.405	14.463	-12.198	-10.891	6.2761	-4.1382	12.202	10.592	-10.129	10.325	0.0036532	-0.29924	1439.9
2.99	300	60	NaN	6.7235	12.408	12.106	-183.7	10.407	7.9771	16.404	-643.66	1120.2	27.817	796.19	1115.4	35.59	60.921	0	1	-17.125	15.232	-12.216	-10.909	6.2693	-4.1514	12.214	10.602	-10.856	11.08	-0.0015696	-0.30713	1439.9
3	301	60	NaN	6.7186	12.417	12.097	-183.7	10.4	8.0366	16.437	-643.67	1120.2	28.002	796.21	1115.4	34.914	60.902	0	1	-16.801	14.887	-12.21	-10.903	6.2584	-4.1648	12.223	10.594	-10.543	10.722	0.013265	-0.30856	1439.9
3.01	302	60	NaN	6.7247	12.423	12.087	-183.72	10.406	8.0329	16.492	-643.7	1120.2	28.046	796.21	1115.4	34.271	60.795	0	1	-15.692	13.703	-12.186	-10.879	6.265	-4.176	12.23	10.599	-9.4266	9.527	0.0434	-0.27994	1440
3.02	303	60	NaN	6.7298	12.427	12.08	-183.72	10.397	8.0226	16.521	-643.72	1120.2	28.07	796.23	1115.4	34.223	60.807	0	1	-15.853	13.875	-12.186	-10.879	6.2703	-4.1778	12.235	10.589	-9.5829	9.6976	0.049112	-0.28982	1440
3.03	304	60	NaN	6.7364	12.43	12.083	-183.72	10.399	8.0164	16.52	-643.73	1120.2	28.1	796.23	1115.4	33.101	59.916	0	1	-15.991	14.022	-12.184	-10.877	6.2757	-4.1827	12.238	10.591	-9.7152	9.8395	0.054732	-0.28611	1440
3.04	305	60	NaN	6.7436	12.434	12.088	-183.72	10.407	8.0128	16.513	-643.73	1120.2	28.129	796.23	1115.4	33.774	60.738	0	1	-16.06	14.096	-12.176	-10.87	6.2814	-4.1862	12.242	10.599	-9.7788	9.91	0.065639	-0.27059	1440
3.05	306	60	NaN	6.7484	12.443	12.085	-183.72	10.409	8.0028	16.524	-643.72	1120.3	28.136	796.25	1115.4	34.024	62.149	0	1	-16.216	14.262	-12.179	-10.872	6.2864	-4.1782	12.25	10.601	-9.9295	10.084	0.071071	-0.27117	1440
3.06	307	60	NaN	6.7492	12.435	12.101	-183.72	10.45	7.9752	16.471	-643.75	1120.3	28.128	796.19	1115.4	36.176	63.461	0	1	-16.488	14.553	-12.195	-10.888	6.2854	-4.1841	12.243	10.642	-10.203	10.369	0.047722	-0.24599	1440
3.07	308	60	NaN	6.756	12.439	12.081	-183.72	10.486	7.9525	16.537	-643.75	1120.2	28.151	796.16	1115.4	35.888	63.19	0	1	-15.774	13.791	-12.164	-10.857	6.2939	-4.1856	12.248	10.678	-9.4803	9.6056	0.083483	-0.1797	1440
3.08	309	60	NaN	6.7645	12.442	12.065	-183.73	10.519	7.9218	16.587	-643.74	1120.2	28.129	796.13	1115.4	34.461	62.685	0	1	-15.009	12.975	-12.131	-10.824	6.3052	-4.1894	12.251	10.71	-8.7041	8.786	0.11979	-0.11417	1439.9
3.09	310	60	NaN	6.7738	12.445	12.061	-183.75	10.55	7.9192	16.597	-643.74	1120.2	28.172	796.1	1115.4	35.643	62.485	0	1	-14.672	12.615	-12.119	-10.812	6.3132	-4.2094	12.254	10.741	-8.3585	8.4061	0.13518	-0.071185	1439.9
3.1	311	60	NaN	6.7829	12.454	12.068	-183.78	10.581	7.9564	16.584	-643.73	1120.2	28.326	796.09	1115.4	34.907	61.8	0	1	-14.098	12.003	-12.115	-10.808	6.3157	-4.2459	12.262	10.772	-7.782	7.7574	0.14739	-0.035646	1439.9
3.11	312	60	NaN	6.7867	12.469	12.07	-183.78	10.62	7.913	16.585	-643.7	1120.3	28.23	796.04	1115.4	34.972	61.915	0	1	-13.448	11.31	-12.114	-10.807	6.3233	-4.2478	12.277	10.811	-7.1245	7.0624	0.16329	0.0046803	1439.8
3.12	313	60	NaN	6.7841	12.473	12.081	-183.81	10.643	7.9294	16.538	-643.71	1120.3	28.323	796.02	1115.4	34.476	62.475	0	1	-13.217	11.064	-12.104	-10.797	6.3152	-4.2751	12.281	10.835	-6.9018	6.789	0.17741	0.038087	1439.8
3.13	314	60	NaN	6.7885	12.472	12.076	-183.82	10.666	7.9166	16.547	-643.72	1120.2	28.314	795.99	1115.5	33.856	62.84	0	1	-13	10.833	-12.094	-10.787	6.3202	-4.2885	12.281	10.857	-6.6802	6.5447	0.18735	0.069911	1439.8
3.14	315	60	NaN	6.7971	12.473	12.06	-183.83	10.67	7.893	16.59	-643.73	1120.2	28.272	796	1115.5	34.794	62.841	0	1	-12.911	10.737	-12.088	-10.781	6.3322	-4.299	12.284	10.86	-6.5785	6.4385	0.19574	0.079288	1439.8
3.15	316	60	NaN	6.804	12.477	12.045	-183.85	10.655	7.8665	16.622	-643.73	1120.2	28.229	796.04	1115.5	34.733	64.396	0	1	-12.786	10.605	-12.087	-10.78	6.3421	-4.3113	12.288	10.845	-6.4442	6.2936	0.20098	0.06511	1439.8
3.16	317	60	NaN	6.8007	12.474	12.052	-183.85	10.661	7.8026	16.591	-643.74	1120.2	28.071	796	1115.5	33.927	64.155	0	1	-12.629	10.438	-12.09	-10.783	6.3439	-4.3077	12.285	10.851	-6.2856	6.1299	0.19435	0.067156	1439.8
3.17	318	60	NaN	6.7994	12.484	12.062	-183.86	10.633	7.837	16.562	-643.72	1120.2	28.192	796.01	1115.5	35.824	63.556	0	1	-12.912	10.739	-12.09	-10.784	6.3365	-4.3185	12.296	10.822	-6.5755	6.4205	0.20511	0.038666	1439.8
3.18	319	60	NaN	6.7969	12.497	12.067	-183.86	10.603	7.8719	16.552	-643.7	1120.2	28.306	796.05	1115.5	36.394	63.505	0	1	-12.963	10.793	-12.092	-10.785	6.3291	-4.3272	12.308	10.792	-6.6338	6.4661	0.21604	0.0067342	1439.8
3.19	320	60	NaN	6.7935	12.501	12.061	-183.86	10.573	7.8783	16.558	-643.7	1120.2	28.329	796.08	1115.5	37.262	63.017	0	1	-12.531	10.332	-12.098	-10.791	6.325	-4.3271	12.312	10.762	-6.2055	6.005	0.2143	-0.028217	1439.8
3.2	321	60	NaN	6.7916	12.497	12.051	-183.86	10.551	7.866	16.573	-643.72	1120.2	28.293	796.09	1115.5	36.406	63.134	0	1	-12.688	10.5	-12.098	-10.791	6.3253	-4.3235	12.308	10.741	-6.3628	6.1766	0.20983	-0.050004	1439.9
3.21	322	60	NaN	6.7951	12.497	12.044	-183.86	10.55	7.8747	16.588	-643.72	1120.2	28.322	796.1	1115.5	36.066	62.398	0	1	-13.026	10.86	-12.096	-10.789	6.3282	-4.3309	12.308	10.739	-6.6975	6.5293	0.21153	-0.050834	1439.9
3.22	323	60	NaN	6.7886	12.5	12.051	-183.87	10.541	7.8695	16.554	-643.72	1120.2	28.292	796.11	1115.5	34.856	55.018	0	1	-13.451	11.314	-12.098	-10.791	6.3215	-4.3322	12.311	10.73	-7.1293	6.9813	0.21272	-0.061582	1439.9
3.23	324	60	NaN	6.7834	12.514	12.051	-183.85	10.547	7.8651	16.55	-643.7	1120.2	28.257	796.08	1115.4	31.812	53.291	0	1	-13.882	11.773	-12.103	-10.796	6.3176	-4.3203	12.324	10.736	-7.5645	7.4531	0.22137	-0.059287	1439.8
3.24	325	60	NaN	6.7735	12.524	12.053	-183.85	10.535	7.8774	16.519	-643.69	1120.2	28.248	796.08	1115.4	32.296	54.172	0	1	-14.239	12.154	-12.114	-10.807	6.3067	-4.3171	12.334	10.725	-7.9326	7.8373	0.22041	-0.081611	1439.8
3.25	326	60	NaN	6.7639	12.531	12.056	-183.85	10.503	7.8931	16.483	-643.69	1120.2	28.233	796.12	1115.4	31.735	54.856	0	1	-14.343	12.264	-12.121	-10.814	6.2963	-4.3186	12.341	10.693	-8.0463	7.9459	0.21959	-0.1208	1439.9
3.26	327	60	NaN	6.7638	12.538	12.049	-183.85	10.463	7.8942	16.497	-643.67	1120.2	28.182	796.18	1115.4	31.331	56.72	0	1	-14.293	12.212	-12.126	-10.819	6.2989	-4.312	12.348	10.653	-7.9941	7.8995	0.22157	-0.16591	1439.9
3.27	328	60	NaN	6.7734	12.544	12.024	-183.85	10.426	7.9317	16.586	-643.68	1120.2	28.246	796.21	1115.4	33.641	63.459	0	1	-14.343	12.265	-12.135	-10.828	6.3094	-4.3115	12.353	10.616	-8.0334	7.9532	0.21885	-0.21178	1439.9
3.28	329	60	NaN	6.7758	12.546	12.018	-183.84	10.384	7.9568	16.603	-643.68	1120.2	28.267	796.26	1115.4	35.229	63.104	0	1	-14.386	12.311	-12.14	-10.833	6.3117	-4.3088	12.356	10.575	-8.0742	8.0018	0.21573	-0.25865	1440
3.29	330	60	NaN	6.7681	12.545	12.029	-183.84	10.346	7.9725	16.557	-643.68	1120.2	28.26	796.3	1115.4	32.981	60.403	0	1	-14.421	12.348	-12.142	-10.835	6.3025	-4.3094	12.355	10.537	-8.118	8.0382	0.21255	-0.29857	1440
3.3	331	60	NaN	6.763	12.543	12.037	-183.84	10.32	8.0067	16.53	-643.67	1120.2	28.296	796.32	1115.4	33.837	58.462	0	1	-14.325	12.246	-12.143	-10.836	6.2949	-4.3084	12.354	10.509	-8.03	7.9371	0.21062	-0.32663	1440
3.31	332	60	NaN	6.7682	12.54	12.028	-183.83	10.315	8.0567	16.565	-643.64	1120.2	28.375	796.32	1115.5	33.935	56.545	0	1	-14.082	11.987	-12.142	-10.835	6.2983	-4.3028	12.354	10.501	-7.784	7.6842	0.21152	-0.33416	1440
3.32	333	60	NaN	6.7657	12.532	12.037	-183.84	10.342	8.0079	16.548	-643.65	1120.2	28.242	796.28	1115.5	34.088	56.451	0	1	-13.942	11.837	-12.141	-10.834	6.3004	-4.3015	12.347	10.527	-7.6418	7.5359	0.20683	-0.30668	1440
3.33	334	60	NaN	6.7752	12.532	12.024	-183.83	10.358	7.9641	16.605	-643.65	1120.2	28.111	796.26	1115.6	32.255	54.478	0	1	-14.008	11.908	-12.137	-10.83	6.3174	-4.291	12.348	10.542	-7.6909	7.617	0.21102	-0.28754	1440
3.34	335	60	NaN	6.777	12.527	12.024	-183.83	10.399	7.9503	16.626	-643.63	1120.2	28.069	796.21	1115.6	31.815	54.427	0	1	-14.525	12.459	-12.127	-10.82	6.3217	-4.2838	12.345	10.581	-8.2036	8.1754	0.21728	-0.23967	1439.9
3.35	336	60	NaN	6.7751	12.522	12.035	-183.83	10.439	7.9453	16.612	-643.61	1120.2	28.074	796.16	1115.6	33.15	53.117	0	1	-14.798	12.75	-12.128	-10.821	6.319	-4.2824	12.341	10.62	-8.4785	8.4672	0.21335	-0.20028	1439.8
3.36	337	60	NaN	6.7738	12.52	12.047	-183.83	10.465	7.9383	16.586	-643.6	1120.2	28.09	796.13	1115.7	31.643	55.142	0	1	-14.904	12.863	-12.131	-10.825	6.316	-4.2846	12.339	10.646	-8.5882	8.5788	0.20746	-0.17851	1439.8
3.37	338	60	NaN	6.7736	12.517	12.048	-183.82	10.482	7.9419	16.592	-643.6	1120.2	28.113	796.1	1115.7	31.401	54.661	0	1	-14.555	12.491	-12.134	-10.827	6.3151	-4.2834	12.338	10.662	-8.2397	8.2074	0.20421	-0.1647	1439.8
3.38	339	60	NaN	6.7782	12.516	12.047	-183.83	10.44	7.9224	16.64	-643.58	1120.2	28.101	796.2	1115.7	32.37	53.939	0	1	-14.227	12.141	-12.133	-10.826	6.3221	-4.2901	12.336	10.62	-7.9052	7.8513	0.20257	-0.20626	1439.8
3.39	340	60	NaN	6.7846	12.516	12.051	-183.83	10.423	7.931	16.653	-643.57	1120.2	28.143	796.21	1115.7	31.593	55.622	0	1	-14.034	11.935	-12.12	-10.814	6.3274	-4.288	12.336	10.602	-7.7063	7.6471	0.21596	-0.21133	1439.8
3.4	341	60	NaN	6.7852	12.517	12.058	-183.83	10.403	7.9539	16.641	-643.57	1120.2	28.224	796.23	1115.7	32.322	58.23	0	1	-13.595	11.467	-12.11	-10.803	6.3243	-4.2958	12.336	10.583	-7.2709	7.1716	0.22624	-0.22001	1439.9
3.41	342	60	NaN	6.7838	12.517	12.064	-183.84	10.381	7.9719	16.633	-643.56	1120.2	28.293	796.25	1115.7	33.5	60.039	0	1	-12.964	10.794	-12.102	-10.795	6.3198	-4.3079	12.336	10.563	-6.6437	6.4859	0.23366	-0.23259	1439.9
3.42	343	60	NaN	6.7917	12.517	12.064	-183.84	10.377	7.9644	16.661	-643.56	1120.2	28.282	796.25	1115.7	35.171	60.432	0	1	-13.439	11.301	-12.088	-10.781	6.3292	-4.3025	12.336	10.558	-7.1099	6.9985	0.24853	-0.22244	1439.9
3.43	344	60	NaN	6.7876	12.524	12.066	-183.86	10.385	7.9266	16.678	-643.54	1120.2	28.223	796.21	1115.7	34.638	59.115	0	1	-13.637	11.512	-12.078	-10.771	6.3282	-4.3162	12.342	10.567	-7.3091	7.1962	0.26439	-0.20404	1439.8
3.44	345	60	NaN	6.782	12.52	12.065	-183.88	10.39	7.9039	16.692	-643.56	1120.2	28.174	796.16	1115.6	32.864	54.248	0	1	-13.387	11.245	-12.075	-10.768	6.3251	-4.3349	12.338	10.572	-7.0618	6.9104	0.26373	-0.1958	1439.8
3.45	346	60	NaN	6.7767	12.52	12.067	-183.91	10.372	7.9118	16.696	-643.57	1120.2	28.193	796.13	1115.6	33.515	52.993	0	1	-13.139	10.981	-12.068	-10.761	6.3192	-4.3657	12.337	10.555	-6.82	6.6155	0.26893	-0.20653	1439.8
3.46	347	60	NaN	6.7712	12.525	12.072	-183.94	10.334	7.9169	16.685	-643.57	1120.2	28.189	796.12	1115.6	32.96	53.399	0	1	-12.892	10.718	-12.061	-10.754	6.3133	-4.3954	12.341	10.517	-6.5787	6.3223	0.28003	-0.23669	1439.7
3.47	348	60	NaN	6.7648	12.531	12.076	-183.95	10.291	7.8917	16.672	-643.58	1120.2	28.087	796.1	1115.6	32.939	58	0	1	-12.451	10.247	-12.043	-10.736	6.3105	-4.4082	12.348	10.474	-6.1405	5.8391	0.3053	-0.26175	1439.7
3.48	349	60	NaN	6.7613	12.537	12.05	-183.96	10.272	7.9548	16.751	-643.58	1120.2	28.239	796.08	1115.6	32.784	64.355	0	1	-12.054	9.8235	-12.028	-10.721	6.3041	-4.4187	12.354	10.454	-5.7494	5.4048	0.32608	-0.26667	1439.7
3.49	350	60	NaN	6.7589	12.538	12.045	-183.96	10.252	7.9679	16.764	-643.59	1120.2	28.269	796.06	1115.6	37.013	67.742	0	1	-11.901	9.6605	-12.028	-10.721	6.301	-4.415	12.355	10.435	-5.5997	5.2455	0.32739	-0.28621	1439.7
3.5	351	60	NaN	6.7564	12.541	12.041	-183.95	10.236	7.9502	16.776	-643.6	1120.2	28.214	796.06	1115.6	40.83	68.713	0	1	-11.712	9.4593	-12.026	-10.719	6.3012	-4.4082	12.359	10.419	-5.411	5.0512	0.33263	-0.30037	1439.7
3.51	352	60	NaN	6.7534	12.545	12.046	-183.94	10.231	7.9042	16.761	-643.61	1120.2	28.072	796.03	1115.6	40.449	68.65	0	1	-11.476	9.2073	-12.024	-10.717	6.3032	-4.3858	12.363	10.413	-5.1725	4.8214	0.33965	-0.30373	1439.7
3.52	353	60	NaN	6.7501	12.549	12.061	-183.9	10.225	7.8565	16.721	-643.62	1120.2	27.913	795.95	1115.7	40.349	69.58	0	1	-10.909	8.6034	-12.021	-10.714	6.3046	-4.3416	12.367	10.407	-4.6048	4.2618	0.34609	-0.3065	1439.6
3.53	354	60	NaN	6.7477	12.552	12.057	-183.85	10.167	7.9006	16.763	-643.64	1120.2	28.002	795.98	1115.7	38.349	70.468	0	1	-10.493	8.1598	-12.017	-10.71	6.3004	-4.2944	12.37	10.349	-4.1931	3.8654	0.35275	-0.36106	1439.7
3.54	355	60	NaN	6.7463	12.549	12.075	-183.83	10.154	7.8656	16.72	-643.65	1120.2	27.899	796	1115.7	39.62	71.513	0	1	-10.234	7.8833	-12.014	-10.707	6.3014	-4.2734	12.368	10.335	-3.9328	3.6098	0.35448	-0.37173	1439.7
3.55	356	60	NaN	6.745	12.539	12.082	-183.81	10.142	7.8634	16.712	-643.68	1120.2	27.876	796	1115.7	41.049	70.87	0	1	-10.166	7.8101	-12.01	-10.703	6.3007	-4.2533	12.358	10.323	-3.8649	3.5567	0.3483	-0.38022	1439.7
3.56	357	60	NaN	6.7442	12.528	12.079	-183.79	10.15	7.8767	16.727	-643.71	1120.2	27.889	795.99	1115.7	39.086	65.904	0	1	-10.275	7.9272	-12.006	-10.699	6.3	-4.2298	12.348	10.33	-3.9754	3.6974	0.34202	-0.36948	1439.7
3.57	358	60	NaN	6.7423	12.52	12.074	-183.76	10.183	7.8879	16.738	-643.73	1120.2	27.898	795.96	1115.7	36.032	61.423	0	1	-10.451	8.114	-12.005	-10.698	6.2981	-4.2041	12.342	10.361	-4.1524	3.9099	0.33645	-0.33676	1439.7
3.58	359	60	NaN	6.7356	12.514	12.084	-183.74	10.224	7.8931	16.709	-643.76	1120.2	27.903	795.95	1115.7	33.884	59.023	0	1	-10.852	8.542	-12.007	-10.7	6.2901	-4.1824	12.335	10.403	-4.5618	4.3596	0.32854	-0.29684	1439.8
3.59	360	60	NaN	6.7371	12.515	12.071	-183.72	10.272	7.8901	16.752	-643.78	1120.2	27.883	795.91	1115.7	32.371	54.987	0	1	-11.666	9.4103	-12.013	-10.706	6.2941	-4.1652	12.338	10.449	-5.3721	5.2451	0.32588	-0.2565	1439.7
3.6	361	60	NaN	6.7369	12.535	12.074	-183.69	10.329	7.9042	16.749	-643.76	1120.2	27.892	795.88	1115.7	31.24	57.722	0	1	-11.538	9.2736	-12.031	-10.724	6.2935	-4.1383	12.359	10.505	-5.2445	5.1353	0.32789	-0.21947	1439.7
3.61	362	60	NaN	6.7349	12.552	12.09	-183.67	10.369	7.9406	16.705	-643.77	1120.2	27.959	795.91	1115.8	32.227	57.959	0	1	-11.116	8.8234	-12.053	-10.746	6.287	-4.1186	12.377	10.543	-4.8287	4.7047	0.32392	-0.20308	1439.7
3.62	363	60	NaN	6.7337	12.561	12.1	-183.65	10.397	7.9693	16.666	-643.8	1120.1	28.005	795.95	1115.8	31.921	56.21	0	1	-10.694	8.3731	-12.076	-10.769	6.2825	-4.1037	12.388	10.57	-4.4111	4.2694	0.31234	-0.19913	1439.8
3.63	364	60	NaN	6.7376	12.567	12.087	-183.63	10.436	7.9463	16.697	-643.82	1120.1	27.908	795.93	1115.8	31.734	54.602	0	1	-10.271	7.9228	-12.098	-10.791	6.2914	-4.0798	12.396	10.608	-3.9799	3.8431	0.29812	-0.18312	1439.8
3.64	365	60	NaN	6.7475	12.581	12.075	-183.62	10.499	7.932	16.739	-643.8	1120.1	27.866	795.88	1115.8	30.511	54.918	0	1	-9.849	7.4725	-12.12	-10.813	6.3047	-4.0616	12.41	10.669	-3.5443	3.4109	0.28978	-0.14385	1439.7
3.65	366	60	NaN	6.7472	12.59	12.086	-183.61	10.58	7.8859	16.702	-643.82	1120.1	27.738	795.8	1115.8	30.884	58.725	0	1	-9.4268	7.0223	-12.143	-10.836	6.3079	-4.0526	12.419	10.752	-3.1189	2.9697	0.27669	-0.083969	1439.7
3.66	367	60	NaN	6.7437	12.598	12.097	-183.61	10.647	7.8292	16.662	-643.83	1120.1	27.583	795.73	1115.8	30.688	52.472	0	1	-9.0046	6.572	-12.165	-10.858	6.3091	-4.0452	12.427	10.819	-2.6955	2.5268	0.26188	-0.038726	1439.6
3.67	368	60	NaN	6.7396	12.601	12.105	-183.62	10.69	7.8037	16.625	-643.84	1120.1	27.501	795.68	1115.8	33.604	69.012	0	1	-8.5823	6.1217	-12.187	-10.88	6.3067	-4.0482	12.429	10.862	-2.2757	2.0736	0.24169	-0.018131	1439.6
3.68	369	60	NaN	6.7345	12.597	12.116	-183.63	10.704	7.8369	16.581	-643.87	1120.2	27.553	795.66	1115.8	43.028	74.929	0	1	-8.1601	5.6715	-12.209	-10.903	6.2979	-4.0684	12.423	10.878	-1.8622	1.6031	0.21385	-0.024658	1439.6
3.69	370	60	NaN	6.7246	12.599	12.125	-183.64	10.677	7.8623	16.565	-643.88	1120.2	27.527	795.73	1115.8	46.522	76.201	0	1	-7.7379	5.2212	-12.232	-10.925	6.2884	-4.0801	12.424	10.852	-1.4495	1.1411	0.19212	-0.072669	1439.7
3.7	371	60	NaN	6.723	12.599	12.114	-183.64	10.665	7.9355	16.602	-643.88	1120.2	27.688	795.78	1115.8	46.311	75.205	0	1	-7.3156	4.7709	-12.254	-10.947	6.2819	-4.0854	12.423	10.84	-1.0337	0.68547	0.16909	-0.10703	1439.7
3.71	372	60	NaN	6.7056	12.595	12.14	-183.64	10.669	7.9677	16.528	-643.91	1120.2	27.695	795.8	1115.8	43.781	73.749	0	1	-6.8934	4.3206	-12.276	-10.97	6.2612	-4.0863	12.419	10.846	-0.6322	0.23434	0.14214	-0.12348	1439.8
3.72	373	60	NaN	6.6835	12.59	12.168	-183.64	10.698	7.9692	16.44	-643.95	1120.2	27.628	795.79	1115.8	42.932	70.079	0	1	-6.4711	3.8704	-12.299	-10.992	6.2383	-4.0829	12.412	10.875	-0.23286	-0.21252	0.11323	-0.11679	1439.8
3.73	374	60	NaN	6.6667	12.581	12.173	-183.63	10.745	7.9571	16.412	-643.98	1120.2	27.569	795.75	1115.8	36.97	65.43	0	1	-6.0489	3.4201	-12.321	-11.014	6.2227	-4.0736	12.404	10.922	0.17376	-0.65351	0.083265	-0.092123	1439.8
3.74	375	60	NaN	6.6487	12.57	12.179	-183.61	10.783	7.9251	16.372	-644.03	1120.3	27.459	795.76	1115.8	39.646	69.434	0	1	-5.6267	2.9698	-12.343	-11.036	6.2075	-4.0527	12.392	10.961	0.58086	-1.0829	0.048824	-0.075818	1439.8
3.75	376	60	NaN	6.638	12.567	12.174	-183.6	10.79	7.8929	16.382	-644.06	1120.3	27.372	795.8	1115.8	40.343	68.876	0	1	-5.2044	2.5195	-12.366	-11.059	6.2007	-4.0361	12.389	10.968	0.99626	-1.5165	0.023731	-0.091247	1439.9
3.76	377	60	NaN	6.6271	12.562	12.17	-183.61	10.774	7.8644	16.374	-644.12	1120.3	27.313	795.87	1115.8	37.934	69.196	0	1	-4.7822	2.0693	-12.388	-11.081	6.1919	-4.0409	12.384	10.951	1.4097	-1.9716	-0.0039125	-0.13023	1440
3.77	378	60	NaN	6.615	12.559	12.171	-183.59	10.742	7.8489	16.344	-644.16	1120.3	27.269	795.96	1115.8	39.021	68.885	0	1	-4.36	1.619	-12.41	-11.103	6.1804	-4.0294	12.382	10.919	1.8204	-2.4104	-0.028493	-0.18475	1440.2
3.78	379	60	NaN	6.6054	12.561	12.18	-183.57	10.699	7.863	16.292	-644.18	1120.3	27.287	796.06	1115.8	39.717	68.572	0	1	-3.9377	1.1687	-12.433	-11.126	6.168	-4.003	12.384	10.875	2.2303	-2.8343	-0.048559	-0.25043	1440.3
3.79	380	60	NaN	6.6069	12.565	12.199	-183.56	10.643	7.9279	16.216	-644.19	1120.3	27.473	796.16	1115.8	38.436	68.158	0	1	-3.5155	0.71843	-12.455	-11.148	6.1591	-4.0089	12.387	10.821	2.6436	-3.2905	-0.068112	-0.32706	1440.4
3.8	381	60	NaN	6.6092	12.583	12.201	-183.56	10.601	7.9348	16.188	-644.17	1120.3	27.485	796.22	1115.9	39.922	68.021	0	1	-3.1381	0.31598	-12.423	-11.116	6.1598	-4.0045	12.406	10.779	3.0217	-3.6885	-0.017519	-0.3376	1440.4
3.81	382	60	NaN	6.5997	12.595	12.2	-183.55	10.584	7.8646	16.151	-644.19	1120.3	27.297	796.2	1115.9	40.117	67.649	0	1	-2.7953	-0.049568	-12.349	-11.042	6.1563	-3.9925	12.418	10.761	3.361	-4.042	0.069039	-0.28118	1440.4
3.82	383	60	NaN	6.5902	12.599	12.2	-183.56	10.572	7.8424	16.123	-644.2	1120.3	27.25	796.21	1115.9	40.094	67.098	0	1	-2.4525	-0.41512	-12.276	-10.969	6.1476	-3.9979	12.423	10.749	3.6951	-4.413	0.14692	-0.21996	1440.5
3.83	384	60	NaN	6.5758	12.597	12.197	-183.56	10.559	7.8643	16.111	-644.22	1120.3	27.315	796.24	1115.9	39.869	67.293	0	1	-3.2802	0.46756	-12.208	-10.901	6.1302	-4.0098	12.42	10.736	2.8499	-3.5422	0.21188	-0.16575	1440.5
3.84	385	60	NaN	6.5454	12.592	12.187	-183.56	10.549	7.8588	16.111	-644.25	1120.3	27.272	796.26	1115.9	39.902	66.391	0	1	-5.9006	3.2619	-12.151	-10.844	6.1015	-4.0027	12.415	10.726	0.20092	-0.74079	0.26467	-0.11794	1440.6
3.85	386	60	NaN	6.5265	12.579	12.205	-183.57	10.55	7.8592	16.063	-644.28	1120.3	27.269	796.25	1115.9	43.451	68.205	0	1	-2.9707	0.13745	-12.073	-10.766	6.0808	-4.0145	12.402	10.727	3.1101	-3.877	0.32923	-0.038928	1440.6
3.86	387	60	NaN	6.5036	12.577	12.225	-183.57	10.535	7.913	16.016	-644.3	1120.3	27.41	796.3	1115.9	55.466	67.499	0	1	0.27791	-3.3269	-12.005	-10.698	6.0504	-4.0188	12.399	10.714	6.3283	-7.3457	0.39425	0.015991	1440.7
3.87	388	60	NaN	6.4864	12.572	12.234	-183.56	10.552	7.8694	16.016	-644.33	1120.3	27.293	796.3	1115.9	57.802	65.815	0	1	0.24066	-3.2871	-11.985	-10.678	6.0379	-4.0112	12.394	10.73	6.2786	-7.2983	0.40916	0.051634	1440.7
3.88	389	60	NaN	6.4736	12.563	12.248	-183.56	10.571	7.8301	16.006	-644.37	1120.3	27.197	796.28	1115.9	58.202	65.956	0	1	-1.7687	-1.1444	-11.962	-10.655	6.0285	-4.0094	12.387	10.748	4.2599	-5.1537	0.42499	0.093025	1440.7
3.89	390	60	NaN	6.463	12.559	12.279	-183.57	10.562	7.8883	15.94	-644.41	1120.3	27.371	796.31	1115.9	59.667	64.561	1	1	-9.7998	7.42	-11.927	-10.62	6.0084	-4.0213	12.383	10.739	-3.7913	3.3987	0.45525	0.1187	1440.8
3.9	391	60	NaN	6.464	12.579	12.298	-183.54	10.574	7.8137	15.944	-644.43	1120.3	27.18	796.3	1115.9	60.337	63.877	1	1	-14.783	12.734	-11.862	-10.555	6.0171	-3.9911	12.404	10.75	-8.7661	8.7432	0.54171	0.1947	1440.8
3.91	392	60	NaN	6.4739	12.602	12.311	-183.53	10.56	7.8713	15.943	-644.44	1120.3	27.345	796.33	1115.9	60.506	63.743	1	1	-17.937	16.097	-11.788	-10.481	6.0205	-3.9874	12.427	10.735	-11.916	12.11	0.63881	0.25381	1440.8
3.92	393	60	NaN	6.486	12.632	12.333	-183.53	10.551	7.891	15.878	-644.45	1120.3	27.421	796.35	1115.9	61.053	63.572	1	1	-17.817	15.969	-11.801	-10.494	6.027	-3.9909	12.457	10.726	-11.79	11.978	0.65634	0.23234	1440.9
3.93	394	60	NaN	6.4997	12.664	12.339	-183.53	10.563	7.8919	15.839	-644.46	1120.3	27.449	796.33	1115.9	61.92	63.286	1	1	-17.529	15.663	-11.807	-10.5	6.038	-3.9889	12.489	10.738	-11.491	11.674	0.68199	0.23838	1440.8
3.94	395	60	NaN	6.5131	12.69	12.322	-183.52	10.593	7.8952	15.863	-644.46	1120.3	27.472	796.28	1115.9	61.895	63.088	1	1	-17.072	15.175	-11.807	-10.5	6.0515	-3.9809	12.515	10.769	-11.021	11.194	0.70815	0.26896	1440.8
3.95	396	60	NaN	6.5211	12.7	12.317	-183.53	10.61	7.8777	15.853	-644.46	1120.3	27.417	796.26	1115.9	61.706	63.747	1	1	-16.612	14.684	-11.809	-10.502	6.0613	-3.988	12.525	10.785	-10.551	10.696	0.71615	0.28295	1440.8
3.96	397	60	NaN	6.5419	12.733	12.299	-183.54	10.668	7.8259	15.839	-644.45	1120.3	27.276	796.2	1115.9	61.757	64.563	1	1	-16.151	14.193	-11.811	-10.504	6.087	-3.9955	12.558	10.844	-10.064	10.198	0.74667	0.33931	1440.7
3.97	398	60	NaN	6.5595	12.759	12.297	-183.55	10.726	7.8128	15.761	-644.43	1120.3	27.219	796.13	1115.9	61.136	65.436	1	1	-15.85	13.872	-11.82	-10.513	6.1038	-4.0067	12.582	10.902	-9.7466	9.8657	0.76208	0.38915	1440.6
3.98	399	60	NaN	6.5765	12.772	12.284	-183.56	10.78	7.8115	15.731	-644.43	1120.3	27.195	796.07	1115.9	61.799	65.997	1	1	-15.588	13.592	-11.83	-10.523	6.1205	-4.0143	12.596	10.957	-9.467	9.5778	0.76595	0.43356	1440.5
3.99	400	60	NaN	6.593	12.777	12.254	-183.57	10.834	7.8097	15.752	-644.43	1120.3	27.171	796.01	1115.9	62.094	66.402	1	1	-15.371	13.362	-11.841	-10.534	6.1388	-4.0192	12.601	11.009	-9.2326	9.3424	0.76053	0.47552	1440.5
4	401	60	NaN	6.6065	12.778	12.228	-183.57	10.893	7.8144	15.715	-644.42	1120.3	27.144	795.94	1115.9	59.975	68.218	1	1	-15.284	13.269	-11.844	-10.537	6.1519	-4.0295	12.603	11.068	-9.1323	9.239	0.75918	0.53078	1440.4
4.01	402	60	NaN	6.622	12.778	12.196	-183.58	10.924	7.8217	15.748	-644.41	1120.3	27.13	795.9	1115.9	59.642	67.609	1	1	-15.195	13.174	-11.846	-10.539	6.1692	-4.0308	12.603	11.1	-9.026	9.1429	0.75676	0.56011	1440.4
4.02	403	60	NaN	6.6275	12.783	12.175	-183.57	10.941	7.8502	15.755	-644.38	1120.3	27.185	795.9	1115.9	60.758	67.364	1	1	-14.91	12.869	-11.856	-10.549	6.1728	-4.0288	12.608	11.116	-8.7368	8.8403	0.7521	0.56723	1440.3
4.03	404	60	NaN	6.6325	12.788	12.157	-183.56	10.965	7.8601	15.739	-644.34	1120.3	27.18	795.87	1115.9	61.355	67.677	1	1	-14.586	12.524	-11.863	-10.556	6.1773	-4.0163	12.612	11.14	-8.409	8.508	0.74947	0.58434	1440.3
4.04	405	60	NaN	6.6359	12.787	12.144	-183.55	10.989	7.8538	15.703	-644.31	1120.3	27.123	795.83	1115.9	60.657	68.574	1	1	-14.236	12.151	-11.868	-10.561	6.1816	-4.0015	12.611	11.165	-8.0549	8.1498	0.74368	0.60467	1440.2
4.05	406	60	NaN	6.6339	12.779	12.142	-183.54	10.999	7.8532	15.664	-644.29	1120.3	27.087	795.82	1115.9	58.905	67.835	1	1	-13.382	11.24	-11.869	-10.562	6.1795	-3.9975	12.603	11.175	-7.2029	7.243	0.7344	0.61264	1440.2
4.06	407	60	NaN	6.6379	12.773	12.122	-183.54	10.997	7.8602	15.687	-644.25	1120.3	27.085	795.81	1115.9	56.392	64.587	1	1	-12.239	10.021	-11.868	-10.561	6.1844	-3.9906	12.597	11.173	-6.0542	6.0302	0.72891	0.61236	1440.1
4.07	408	60	NaN	6.6417	12.756	12.089	-183.53	10.96	7.8401	15.746	-644.22	1120.3	27.001	795.86	1115.9	48.539	61.709	1	1	-12.026	9.7938	-11.869	-10.562	6.1939	-3.9785	12.579	11.137	-5.8319	5.8153	0.71014	0.57443	1440.1
4.08	409	60	NaN	6.6386	12.742	12.068	-183.53	10.92	7.8624	15.78	-644.18	1120.3	27.039	795.91	1115.9	50.099	59.437	1	1	-11.806	9.5591	-11.873	-10.566	6.1906	-3.9738	12.566	11.095	-5.615	5.5853	0.69329	0.52917	1440.1
4.09	410	60	NaN	6.6323	12.738	12.063	-183.53	10.886	7.8947	15.785	-644.13	1120.3	27.114	795.94	1115.9	47.437	58.978	1	1	-11.576	9.3146	-11.88	-10.574	6.1816	-3.9776	12.563	11.062	-5.3949	5.337	0.68221	0.48833	1440.1
4.1	411	60	NaN	6.6256	12.744	12.072	-183.53	10.865	7.8911	15.769	-644.08	1120.3	27.102	795.92	1115.9	23.649	53.769	1	1	-10.716	8.3967	-11.886	-10.579	6.1746	-3.9845	12.568	11.041	-4.5411	4.4123	0.68201	0.46263	1440.1
4.11	412	60	NaN	6.6084	12.751	12.082	-183.53	10.856	7.8444	15.729	-644	1120.3	26.972	795.91	1115.9	36.773	52.306	1	1	-9.932	7.561	-11.893	-10.586	6.161	-3.979	12.576	11.032	-3.7709	3.582	0.68282	0.44577	1440
4.12	413	60	NaN	6.6	12.749	12.098	-183.54	10.815	7.8675	15.692	-643.94	1120.3	27.037	795.95	1115.9	23.649	55.097	1	1	-9.6334	7.2426	-11.907	-10.6	6.1486	-3.9912	12.573	10.991	-3.4848	3.2514	0.66612	0.39119	1439.9
4.13	414	60	NaN	6.5873	12.738	12.105	-183.54	10.775	7.9045	15.684	-643.87	1120.3	27.132	795.94	1115.9	50.898	53.422	1	1	-9.4429	7.0394	-11.918	-10.611	6.1317	-3.9923	12.562	10.951	-3.3112	3.0472	0.64363	0.33941	1439.9
4.14	415	60	NaN	6.5773	12.717	12.107	-183.53	10.734	7.9304	15.693	-643.81	1120.3	27.197	795.94	1115.9	56.362	54.135	1	1	-9.5095	7.1104	-11.924	-10.617	6.1195	-3.9911	12.541	10.909	-3.39	3.1193	0.61733	0.29206	1439.8
4.15	416	60	NaN	6.5733	12.69	12.103	-183.53	10.689	7.9357	15.72	-643.78	1120.3	27.212	795.97	1115.9	53.991	53.748	1	1	-9.4009	6.9947	-11.93	-10.623	6.116	-3.9914	12.515	10.865	-3.2849	3.0033	0.58447	0.24156	1439.8
4.16	417	60	NaN	6.5688	12.667	12.081	-183.53	10.644	7.9316	15.789	-643.72	1120.3	27.204	795.97	1115.8	47.095	53.394	1	1	-9.2468	6.8303	-11.936	-10.629	6.1145	-3.9808	12.49	10.82	-3.1323	2.8495	0.55486	0.19116	1439.7
4.17	418	60	NaN	6.5714	12.66	12.063	-183.54	10.612	7.9533	15.852	-643.66	1120.2	27.264	795.98	1115.8	37.118	54.342	1	1	-9.2701	6.8552	-11.938	-10.631	6.1172	-3.9904	12.484	10.788	-3.1529	2.8647	0.54579	0.15734	1439.7
4.18	419	60	NaN	6.5635	12.66	12.082	-183.55	10.596	7.9695	15.787	-643.55	1120.3	27.289	795.97	1115.8	31.73	62.424	1	1	-9.3114	6.8992	-11.94	-10.633	6.1057	-4.0041	12.482	10.774	-3.2057	2.8951	0.542	0.14089	1439.6
4.19	420	60	NaN	6.5581	12.664	12.095	-183.56	10.59	7.9755	15.764	-643.43	1120.3	27.297	795.95	1115.8	35.88	65.619	1	1	-9.3679	6.9594	-11.943	-10.636	6.0991	-4.0152	12.485	10.769	-3.2688	2.9442	0.5416	0.13338	1439.4
4.2	421	60	NaN	6.5519	12.663	12.098	-183.57	10.598	7.9757	15.786	-643.32	1120.3	27.312	795.92	1115.8	39.083	63.049	1	1	-9.6325	7.2416	-11.942	-10.635	6.0931	-4.0331	12.483	10.778	-3.5394	3.2086	0.54129	0.1435	1439.3
4.21	422	60	NaN	6.5299	12.647	12.121	-183.61	10.634	7.977	15.722	-643.21	1120.3	27.345	795.86	1115.7	39.149	62.553	1	1	-9.9071	7.5344	-11.94	-10.633	6.0672	-4.0748	12.467	10.814	-3.8399	3.4596	0.5265	0.18071	1439.1
4.22	423	60	NaN	6.538	12.617	12.113	-183.62	10.662	7.8963	15.757	-643.18	1120.3	27.118	795.83	1115.8	46.172	60.062	1	1	-10.311	7.9647	-11.934	-10.627	6.0856	-4.0679	12.439	10.841	-4.2249	3.8968	0.50442	0.21352	1439.1
4.23	424	60	NaN	6.5527	12.607	12.096	-183.6	10.662	7.9007	15.829	-643.13	1120.2	27.097	795.87	1115.8	42.872	55.136	1	1	-10.574	8.2457	-11.93	-10.623	6.104	-4.0444	12.429	10.839	-4.47	4.2013	0.49909	0.21635	1439.1
4.24	425	60	NaN	6.5676	12.596	12.079	-183.61	10.673	7.8771	15.903	-643.09	1120.2	27.026	795.88	1115.8	53.694	57.285	1	1	-10.617	8.2915	-11.929	-10.622	6.1247	-4.0487	12.419	10.849	-4.4923	4.2428	0.49087	0.22747	1439
4.25	426	60	NaN	6.5801	12.587	12.076	-183.63	10.688	7.8565	15.957	-643.02	1120.2	26.993	795.86	1115.8	59.579	57.283	1	1	-10.773	8.4577	-11.921	-10.614	6.1407	-4.074	12.412	10.863	-4.6322	4.3837	0.4912	0.24899	1438.9
4.26	427	60	NaN	6.5877	12.591	12.105	-183.65	10.684	7.9065	15.966	-642.91	1120.1	27.157	795.87	1115.8	59.487	57.874	1	1	-10.941	8.6373	-11.912	-10.605	6.142	-4.0907	12.416	10.859	-4.7992	4.5466	0.50387	0.25338	1438.8
4.27	428	60	NaN	6.5778	12.608	12.18	-183.62	10.676	7.9374	15.826	-642.81	1120.1	27.219	795.94	1115.8	59.62	59.591	1	1	-11.054	8.7579	-11.907	-10.6	6.1241	-4.0717	12.434	10.851	-4.9303	4.6862	0.52649	0.25041	1438.8
4.28	429	60	NaN	6.5863	12.649	12.211	-183.6	10.676	7.9221	15.845	-642.73	1120.1	27.187	796.01	1115.7	62.272	59.902	1	1	-11.359	9.0824	-11.909	-10.602	6.1346	-4.0536	12.476	10.849	-5.2241	5.0289	0.56654	0.24699	1438.8
4.29	430	60	NaN	6.5934	12.689	12.225	-183.59	10.69	7.8982	15.887	-642.68	1120.1	27.129	796.03	1115.7	64.327	61.262	1	1	-11.771	9.5217	-11.916	-10.609	6.1458	-4.033	12.517	10.863	-5.6248	5.4886	0.60077	0.25406	1438.8
4.3	431	60	NaN	6.5917	12.736	12.239	-183.57	10.714	7.8782	15.918	-642.66	1120	27.077	796.03	1115.7	63.326	61.545	1	1	-11.556	9.293	-11.924	-10.617	6.1472	-4.0117	12.564	10.885	-5.4089	5.2813	0.64032	0.26786	1438.7
4.31	432	60	NaN	6.5819	12.788	12.261	-183.55	10.736	7.8677	15.923	-642.64	1120	27.048	796.05	1115.7	62.702	61.868	1	1	-11.012	8.7128	-11.933	-10.627	6.1389	-3.9935	12.618	10.906	-4.8732	4.7193	0.68492	0.27942	1438.7
4.32	433	60	NaN	6.5814	12.798	12.273	-183.54	10.745	7.8663	15.899	-642.66	1120	27.037	796.05	1115.7	61.218	62.786	1	1	-10.468	8.1326	-11.943	-10.636	6.1378	-3.986	12.629	10.914	-4.3302	4.1466	0.68591	0.27798	1438.8
4.33	434	60	NaN	6.5566	12.85	12.275	-183.54	10.756	7.8948	15.916	-642.67	1119.9	27.112	796.11	1115.7	58.72	63.344	1	1	-9.924	7.5525	-11.952	-10.645	6.1108	-3.9817	12.682	10.923	-3.8132	3.5708	0.7304	0.27813	1438.8
4.34	435	60	NaN	6.5388	12.883	12.272	-183.53	10.774	7.8655	15.922	-642.71	1119.9	27.015	796.13	1115.8	54.372	63.262	1	1	-9.38	6.9723	-11.961	-10.654	6.0971	-3.9686	12.719	10.938	-3.2829	3.0038	0.75728	0.28388	1438.9
4.35	436	60	NaN	6.5338	12.921	12.265	-183.52	10.793	7.8363	15.961	-642.75	1119.9	26.925	796.16	1115.8	44.401	62.913	1	1	-8.8359	6.3922	-11.971	-10.664	6.0972	-3.9581	12.758	10.955	-2.7387	2.434	0.78747	0.29145	1439
4.36	437	60	NaN	6.5371	12.971	12.266	-183.52	10.811	7.8353	16.009	-642.8	1119.9	26.921	796.2	1115.8	41.741	64.073	1	1	-8.2919	5.812	-11.98	-10.673	6.1026	-3.9575	12.81	10.972	-2.1893	1.8546	0.8303	0.29866	1439
4.37	438	60	NaN	6.5335	13.02	12.304	-183.53	10.828	7.8305	15.943	-642.87	1119.9	26.885	796.23	1115.8	38.247	63.35	1	1	-7.7479	5.2319	-11.989	-10.682	6.0978	-3.9644	12.859	10.989	-1.65	1.2674	0.86945	0.30666	1439.1
4.38	439	60	NaN	6.5243	13.044	12.314	-183.53	10.846	7.8616	15.926	-642.9	1119.9	26.987	796.22	1115.8	36.358	63.145	1	1	-7.2038	4.6517	-11.999	-10.692	6.0839	-3.9732	12.882	11.008	-1.1199	0.67846	0.88336	0.31579	1439.2
4.39	440	60	NaN	6.5284	13.068	12.302	-183.54	10.845	7.8513	15.972	-642.96	1119.9	26.955	796.24	1115.8	33.596	63.095	1	1	-6.6598	4.0715	-12.008	-10.701	6.0911	-3.9747	12.906	11.007	-0.56868	0.096805	0.89755	0.30626	1439.2
4.4	441	60	NaN	6.532	13.086	12.293	-183.54	10.838	7.841	15.998	-643	1119.9	26.93	796.27	1115.8	34.317	63.153	1	1	-6.1158	3.4914	-12.017	-10.71	6.0968	-3.9783	12.922	11.002	-0.018985	-0.48687	0.90479	0.2916	1439.3
4.41	442	60	NaN	6.5334	13.101	12.285	-183.55	10.835	7.8451	16.019	-643.05	1120	26.949	796.29	1115.8	34.5	63.651	1	1	-5.5718	2.9112	-12.027	-10.72	6.0984	-3.9822	12.935	11	0.52661	-1.0709	0.90865	0.28026	1439.4
4.42	443	60	NaN	6.5394	13.124	12.258	-183.55	10.837	7.8532	16.108	-643.15	1120	26.964	796.3	1115.8	35.13	61.825	1	1	-5.0277	2.3311	-12.036	-10.729	6.1073	-3.978	12.957	11.003	1.0796	-1.647	0.92149	0.27421	1439.5
4.43	444	60	NaN	6.5417	13.184	12.266	-183.55	10.814	7.8099	16.094	-643.31	1120.1	26.852	796.37	1115.7	33.46	59.157	1	1	-4.4837	1.7509	-12.045	-10.738	6.1136	-3.9766	13.011	10.988	1.6299	-2.2257	0.96528	0.24914	1439.7
4.44	445	60	NaN	6.5457	13.234	12.288	-183.54	10.812	7.823	16.039	-643.39	1120.2	26.89	796.39	1115.7	35.029	56.855	1	0	-3.9397	1.1708	-12.055	-10.748	6.1139	-3.9751	13.056	10.99	2.1742	-2.8043	1.0014	0.24236	1439.8
4.45	446	60	NaN	6.5551	13.288	12.31	-183.53	10.796	7.8316	15.988	-643.5	1120.3	26.897	796.44	1115.7	34.567	53.3	1	0	-3.3956	0.59061	-12.064	-10.757	6.121	-3.9691	13.105	10.979	2.7254	-3.3785	1.041	0.22185	1440
4.46	447	60	NaN	6.5718	13.364	12.316	-183.53	10.769	7.8384	16.002	-643.6	1120.3	26.884	796.5	1115.6	39.856	42.444	1	0	-2.8516	0.010453	-12.073	-10.766	6.1388	-3.9588	13.176	10.958	3.2872	-3.9484	1.1024	0.19118	1440.1
4.47	448	60	NaN	6.594	13.47	12.298	-183.52	10.748	7.8652	16.104	-643.64	1120.4	26.924	796.54	1115.6	41.231	44.621	1	0	-2.3076	-0.5697	-12.083	-10.776	6.1635	-3.9477	13.275	10.942	3.856	-4.5174	1.1929	0.16602	1440.2
4.48	449	60	NaN	6.6066	13.544	12.304	-183.51	10.743	7.9096	16.113	-643.65	1120.5	27.031	796.56	1115.6	39.68	39.481	1	0	-1.7635	-1.1499	-12.092	-10.785	6.1723	-3.9455	13.347	10.939	4.4088	-5.0954	1.2549	0.15446	1440.3
4.49	450	60	NaN	6.5956	13.606	12.361	-183.51	10.744	7.9106	15.96	-643.67	1120.6	27.011	796.55	1115.6	37.913	36.561	1	0	-1.2195	-1.73	-12.101	-10.794	6.156	-3.9448	13.405	10.945	4.9365	-5.6749	1.3039	0.15028	1440.3
4.5	451	60	NaN	6.5802	13.656	12.411	-183.49	10.753	7.9121	15.812	-643.76	1120.7	26.991	796.53	1115.6	36.212	37.215	1	0	-0.67546	-2.3102	-12.111	-10.804	6.1355	-3.9376	13.452	10.956	5.46	-6.2478	1.3415	0.15282	1440.3
4.51	452	60	NaN	6.5779	13.69	12.42	-183.48	10.762	7.9262	15.78	-643.88	1120.7	27.008	796.51	1115.6	38.208	36.443	1	0	-0.13143	-2.8903	-12.12	-10.813	6.1312	-3.9301	13.485	10.967	5.9998	-6.8204	1.3649	0.15388	1440.4
4.52	453	60	NaN	6.6012	13.714	12.373	-183.48	10.765	7.9398	15.913	-643.98	1120.7	27.03	796.48	1115.6	39.423	36.467	1	0	0.4126	-3.4705	-12.129	-10.822	6.1591	-3.9206	13.509	10.97	6.5717	-7.391	1.3796	0.14769	1440.5
4.53	454	60	NaN	6.6524	13.755	12.295	-183.46	10.765	7.8926	16.156	-644.1	1120.7	26.88	796.46	1115.6	39.462	37.175	1	0	0.95664	-4.0506	-12.139	-10.832	6.2259	-3.8816	13.551	10.969	7.1825	-7.9322	1.4127	0.1373	1440.6
4.54	455	60	NaN	6.6578	13.789	12.322	-183.44	10.783	7.8616	16.038	-644.14	1120.7	26.79	796.4	1115.6	39.491	37.954	1	0	1.5007	-4.6308	-12.148	-10.841	6.2301	-3.8655	13.584	10.988	7.7308	-8.4963	1.4364	0.14694	1440.6
4.55	456	60	NaN	6.6569	13.844	12.361	-183.43	10.776	7.8832	15.909	-644.11	1120.7	26.834	796.37	1115.5	40.071	38.527	1	0	2.0447	-5.211	-12.157	-10.85	6.2223	-3.8643	13.636	10.983	8.267	-9.0753	1.4791	0.1332	1440.5
4.56	457	60	NaN	6.6631	13.896	12.412	-183.42	10.759	7.9114	15.739	-644.07	1120.8	26.877	796.36	1115.5	41.103	38.099	1	0	2.5887	-5.7911	-12.166	-10.86	6.2201	-3.8607	13.684	10.971	8.8088	-9.6518	1.5174	0.11094	1440.5
4.57	458	60	NaN	6.6839	13.923	12.452	-183.4	10.749	7.9273	15.589	-644.06	1120.9	26.866	796.32	1115.5	39.443	38.228	1	0	3.1328	-6.3713	-12.176	-10.869	6.2354	-3.846	13.707	10.965	9.3681	-10.217	1.5314	0.096187	1440.4
4.58	459	60	NaN	6.7209	13.912	12.424	-183.38	10.762	7.951	15.652	-644.09	1120.9	26.863	796.24	1115.5	40.195	38.387	1	0	3.6768	-6.9514	-12.185	-10.878	6.275	-3.8233	13.695	10.978	9.9518	-10.775	1.5102	0.10012	1440.4
4.59	460	60	NaN	6.7786	13.841	12.354	-183.37	10.751	7.9523	15.794	-644.23	1120.9	26.755	796.16	1115.5	39.945	39.12	1	0	4.2208	-7.5316	-12.194	-10.888	6.3426	-3.8028	13.622	10.97	10.563	-11.334	1.4277	0.082171	1440.4
4.6	461	60	NaN	6.8134	13.801	12.319	-183.36	10.726	8.0105	15.853	-644.27	1121	26.844	796.14	1115.4	38.151	37.539	1	0	4.7649	-8.1117	-12.204	-10.897	6.3762	-3.7999	13.579	10.948	11.141	-11.912	1.3753	0.051219	1440.5
4.61	462	60	NaN	6.8387	13.776	12.306	-183.36	10.701	8.0618	15.843	-644.27	1121.1	26.914	796.14	1115.4	37.415	36.726	1	0	5.3089	-8.6919	-12.213	-10.906	6.3984	-3.7967	13.55	10.927	11.707	-12.489	1.3373	0.020382	1440.5
4.62	463	60	NaN	6.8559	13.757	12.319	-183.35	10.68	8.0859	15.741	-644.24	1121.2	26.896	796.11	1115.4	35.834	35.734	1	0	5.8529	-9.2721	-12.222	-10.915	6.4121	-3.7907	13.529	10.909	12.265	-13.063	1.3061	-0.0068773	1440.4
4.63	464	60	NaN	6.8599	13.747	12.36	-183.34	10.654	8.1008	15.528	-644.16	1121.3	26.85	796.03	1115.4	34.926	37.747	1	0	6.397	-9.8522	-12.232	-10.925	6.4095	-3.7887	13.511	10.889	12.806	-13.641	1.2796	-0.035599	1440.2
4.64	465	60	NaN	6.8619	13.738	12.352	-183.33	10.601	8.2106	15.434	-644.1	1121.4	27.075	796.03	1115.4	31.737	37.218	1	0	6.941	-10.432	-12.241	-10.934	6.3988	-3.7919	13.498	10.842	13.34	-14.224	1.2565	-0.092411	1440.2
4.65	466	60	NaN	6.8908	13.72	12.28	-183.33	10.561	8.2399	15.54	-644.03	1121.5	27.12	795.99	1115.3	32.433	37.694	1	0	7.485	-11.013	-12.25	-10.943	6.4301	-3.7898	13.477	10.805	13.915	-14.802	1.2264	-0.1389	1440.1
4.66	467	60	NaN	6.9041	13.705	12.232	-183.33	10.549	8.199	15.572	-643.96	1121.5	26.999	795.94	1115.3	31.252	37.696	1	0	8.0291	-11.593	-12.26	-10.953	6.4495	-3.788	13.46	10.794	14.479	-15.381	1.2001	-0.15889	1440
4.67	468	60	NaN	6.9011	13.693	12.21	-183.34	10.544	8.1451	15.517	-643.87	1121.5	26.858	795.89	1115.3	32.749	39.264	1	0	8.5731	-12.173	-12.269	-10.962	6.4497	-3.7884	13.446	10.791	15.023	-15.961	1.1774	-0.17132	1439.8
4.68	469	60	NaN	6.8923	13.684	12.193	-183.34	10.521	8.1404	15.429	-643.72	1121.6	26.854	795.88	1115.3	31.852	37.592	1	0	9.1171	-12.753	-12.278	-10.971	6.4376	-3.7903	13.433	10.771	15.555	-16.543	1.1551	-0.20064	1439.7
4.69	470	60	NaN	6.8789	13.674	12.204	-183.32	10.482	8.2021	15.297	-643.59	1121.6	27.002	795.92	1115.3	32.296	36.52	1	0	9.6612	-13.333	-12.288	-10.981	6.413	-3.7864	13.421	10.734	16.074	-17.12	1.1335	-0.24627	1439.6
4.7	471	60	NaN	6.8846	13.653	12.19	-183.33	10.499	8.1254	15.258	-643.48	1121.6	26.803	795.89	1115.3	32.136	37.86	1	0	10.205	-13.913	-12.297	-10.99	6.4251	-3.7884	13.401	10.75	16.63	-17.702	1.1041	-0.2399	1439.4
4.71	472	60	NaN	6.8924	13.611	12.142	-183.34	10.504	8.11	15.285	-643.31	1121.5	26.771	795.84	1115.3	33.254	35.359	1	0	10.749	-14.493	-12.306	-10.999	6.4351	-3.7927	13.363	10.753	17.184	-18.286	1.0562	-0.24672	1439.2
4.72	473	60	NaN	6.8926	13.564	12.114	-183.34	10.501	8.1335	15.253	-643.15	1121.4	26.838	795.82	1115.3	31.439	37.977	1	0	11.293	-15.074	-12.316	-11.009	6.4314	-3.8013	13.319	10.746	17.725	-18.875	1.0032	-0.26249	1439
4.73	474	60	NaN	6.883	13.516	12.135	-183.34	10.499	8.1415	15.085	-642.98	1121.4	26.852	795.82	1115.3	27.745	36.25	1	0	11.837	-15.654	-12.325	-11.018	6.4145	-3.8134	13.274	10.741	18.252	-19.467	0.94878	-0.27686	1438.9
4.74	475	60	NaN	6.8736	13.444	12.168	-183.35	10.5	8.0835	14.836	-642.73	1121.3	26.672	795.82	1115.3	33.823	35.933	1	0	12.381	-16.234	-12.334	-11.027	6.4022	-3.8199	13.205	10.739	18.784	-20.054	0.87027	-0.28795	1438.6
4.75	476	60	NaN	6.871	13.317	12.156	-183.35	10.494	8.1423	14.694	-642.51	1121.2	26.824	795.86	1115.3	28.94	36.542	1	0	12.925	-16.814	-12.344	-11.037	6.3878	-3.8362	13.082	10.729	19.313	-20.65	0.73879	-0.30768	1438.4
4.76	477	60	NaN	6.8669	13.199	12.13	-183.36	10.5	8.132	14.594	-642.39	1121.1	26.785	795.87	1115.3	32.452	37.42	1	0	13.469	-17.394	-12.353	-11.046	6.3812	-3.8411	12.968	10.731	19.851	-21.235	0.61471	-0.31486	1438.3
4.77	478	60	NaN	6.8738	13.087	12.077	-183.35	10.501	8.1157	14.593	-642.28	1121	26.718	795.88	1115.3	23.649	37.343	1	0	14.013	-17.974	-12.362	-11.055	6.3907	-3.838	12.86	10.729	20.404	-21.812	0.4973	-0.3267	1438.2
4.78	479	60	NaN	6.886	12.983	12.009	-183.35	10.498	8.1162	14.64	-642.13	1120.9	26.694	795.89	1115.3	44.451	35.083	1	0	14.557	-18.555	-12.372	-11.065	6.4058	-3.8328	12.759	10.721	20.963	-22.387	0.38728	-0.34328	1438.1
4.79	480	60	NaN	6.8788	12.891	11.969	-183.35	10.507	8.1038	14.584	-641.96	1120.8	26.646	795.9	1115.3	55.713	42.669	1	0	15.101	-19.135	-12.381	-11.074	6.3982	-3.8319	12.67	10.728	21.5	-22.967	0.28903	-0.34619	1437.9
4.8	481	60	NaN	6.86	12.798	11.947	-183.35	10.506	8.0925	14.489	-641.77	1120.8	26.577	795.92	1115.3	54.998	43.567	1	0	15.646	-19.715	-12.39	-11.083	6.3783	-3.831	12.58	10.724	22.024	-23.546	0.18975	-0.35977	1437.8
4.81	482	60	NaN	6.8457	12.682	11.936	-183.35	10.515	8.1043	14.333	-641.48	1120.7	26.591	795.95	1115.3	56.771	42.787	1	0	16.19	-20.295	-12.4	-11.093	6.3571	-3.8354	12.467	10.73	22.547	-24.13	0.067239	-0.36267	1437.5
4.82	483	60	NaN	6.8435	12.585	11.9	-183.35	10.523	8.1198	14.283	-641.23	1120.7	26.624	795.97	1115.3	58.826	45.618	1	0	16.734	-20.875	-12.409	-11.102	6.3515	-3.8405	12.372	10.737	23.085	-24.716	-0.03694	-0.36486	1437.3
4.83	484	60	NaN	6.8584	12.498	11.837	-183.35	10.532	8.1311	14.343	-640.99	1120.6	26.643	795.98	1115.3	59.182	45.199	1	0	17.278	-21.455	-12.418	-11.111	6.368	-3.8436	12.286	10.744	23.646	-25.299	-0.13176	-0.36759	1437
4.84	485	60	NaN	6.8895	12.392	11.765	-183.36	10.542	8.1367	14.42	-640.69	1120.5	26.635	795.99	1115.3	59.408	44.195	1	0	17.822	-22.035	-12.427	-11.121	6.4024	-3.8452	12.183	10.752	24.224	-25.881	-0.24489	-0.36883	1436.7
4.85	486	60	NaN	6.9053	12.316	11.741	-183.37	10.543	8.1369	14.409	-640.48	1120.5	26.635	796	1115.3	59.088	43.907	1	0	18.366	-22.616	-12.437	-11.13	6.4177	-3.856	12.108	10.751	24.783	-26.472	-0.32858	-0.37924	1436.5
4.86	487	60	NaN	6.9254	12.247	11.729	-183.36	10.559	8.1423	14.37	-640.27	1120.4	26.623	795.97	1115.3	57.328	42.217	1	0	18.534	-22.795	-12.41	-11.103	6.4366	-3.8519	12.04	10.765	24.97	-26.647	-0.36973	-0.338	1436.3
4.87	488	60	NaN	6.9509	12.112	11.726	-183.36	10.56	8.1325	14.257	-639.9	1120.4	26.574	795.96	1115.3	56.294	41.166	1	0	18.156	-22.392	-12.331	-11.024	6.4595	-3.8525	11.908	10.764	24.616	-26.245	-0.42259	-0.25951	1435.9
4.88	489	60	NaN	6.9773	11.976	11.717	-183.36	10.552	8.1388	14.178	-639.55	1120.3	26.577	795.96	1115.2	55.461	38.952	1	0	13.366	-17.284	-12.208	-10.901	6.4824	-3.8586	11.775	10.753	19.848	-21.142	-0.43326	-0.1481	1435.6
4.89	490	60	NaN	6.9977	11.904	11.693	-183.37	10.545	8.1735	14.214	-639.38	1120.2	26.662	795.95	1115.2	59.9	39.896	1	0	2.9124	-6.1362	-12.031	-10.724	6.5008	-3.8637	11.705	10.744	9.4132	-9.9999	-0.32564	0.019879	1435.4
4.9	491	60	NaN	7.0036	11.832	11.681	-183.36	10.538	8.1346	14.199	-639.24	1120.1	26.535	795.94	1115.2	66.266	46.204	1	0	2.2367	-5.4157	-12.028	-10.721	6.5111	-3.8531	11.637	10.734	8.7478	-9.2688	-0.39096	0.013293	1435.2
4.91	492	60	NaN	7.0319	11.743	11.671	-183.36	10.539	8.1333	14.225	-639.03	1120	26.533	795.91	1115.2	68.729	49.604	1	0	3.2981	-6.5476	-12.052	-10.745	6.5405	-3.8548	11.552	10.73	9.8386	-10.402	-0.50023	-0.01471	1435
4.92	493	60	NaN	7.049	11.684	11.666	-183.37	10.533	8.1368	14.247	-638.87	1119.9	26.547	795.89	1115.2	69.947	53.295	1	0	4.5266	-7.8576	-12.07	-10.763	6.5578	-3.8587	11.497	10.721	11.084	-11.716	-0.57291	-0.042336	1434.8
4.93	494	60	NaN	7.0614	11.642	11.659	-183.37	10.525	8.1325	14.269	-638.75	1119.8	26.549	795.88	1115.2	68.183	51.981	1	0	5.766	-9.1793	-12.117	-10.81	6.571	-3.8635	11.458	10.709	12.337	-13.043	-0.65839	-0.10039	1434.7
4.94	495	60	NaN	7.0746	11.605	11.652	-183.38	10.521	8.1276	14.288	-638.65	1119.7	26.556	795.86	1115.2	67.23	48.573	1	0	7.0166	-10.513	-12.173	-10.866	6.5846	-3.8694	11.423	10.702	13.601	-14.382	-0.74997	-0.16416	1434.6
4.95	496	60	NaN	7.0831	11.575	11.655	-183.38	10.525	8.1593	14.272	-638.55	1119.7	26.655	795.8	1115.2	68.337	46.782	1	0	8.3271	-11.91	-12.193	-10.886	6.5884	-3.878	11.397	10.704	14.915	-15.788	-0.79577	-0.18197	1434.4
4.96	497	60	NaN	7.0944	11.56	11.658	-183.38	10.539	8.1173	14.314	-638.37	1119.6	26.571	795.71	1115.2	66.716	48.839	1	0	9.9645	-13.657	-12.214	-10.907	6.6047	-3.8697	11.385	10.714	16.569	-17.526	-0.82855	-0.19306	1434.1
4.97	498	60	NaN	7.1002	11.556	11.67	-183.38	10.529	8.0903	14.32	-638.23	1119.5	26.516	795.7	1115.2	67.402	47.476	1	0	13.981	-17.94	-12.25	-10.943	6.6129	-3.8705	11.382	10.702	20.594	-21.81	-0.86737	-0.24093	1434
4.98	499	60	NaN	7.1109	11.549	11.687	-183.39	10.528	8.0646	14.336	-638.1	1119.4	26.464	795.66	1115.1	67.488	46.553	1	0	16.252	-20.361	-12.282	-10.975	6.6262	-3.8751	11.377	10.699	22.878	-24.236	-0.90504	-0.27577	1433.8
4.99	500	60	NaN	7.1247	11.533	11.699	-183.4	10.54	8.0492	14.38	-637.96	1119.4	26.438	795.55	1115.1	67.148	47.096	1	0	17.011	-21.171	-12.311	-11.004	6.6427	-3.8775	11.363	10.71	23.653	-25.048	-0.94836	-0.29423	1433.6
5	501	60	NaN	7.1291	11.508	11.7	-183.39	10.543	8.0721	14.439	-637.84	1119.3	26.506	795.45	1115.1	67.098	45.73	1	0	17.771	-21.981	-12.329	-11.022	6.6468	-3.873	11.339	10.712	24.417	-25.854	-0.9899	-0.31091	1433.4
5.01	502	60	NaN	7.1244	11.489	11.695	-183.4	10.522	8.0793	14.492	-637.78	1119.3	26.524	795.46	1115.1	66.879	46.301	1	0	11.767	-15.579	-12.221	-10.914	6.6434	-3.8782	11.32	10.692	18.41	-19.457	-0.90083	-0.22206	1433.3
5.02	503	60	NaN	7.1176	11.458	11.703	-183.4	10.515	8.0609	14.499	-637.74	1119.3	26.474	795.41	1115	66.324	46.546	1	0	-6.4953	3.8961	-11.883	-10.576	6.6389	-3.8774	11.289	10.684	0.14359	0.018701	-0.59458	0.10775	1433.2
5.03	504	60	NaN	7.109	11.428	11.704	-183.4	10.508	8.0706	14.528	-637.71	1119.3	26.5	795.34	1115	66.135	46.21	1	0	-10.606	8.2803	-11.809	-10.502	6.6304	-3.8783	11.258	10.678	-3.9761	4.402	-0.5516	0.17563	1433.1
5.04	505	60	NaN	7.0958	11.399	11.693	-183.4	10.494	8.0807	14.596	-637.67	1119.3	26.516	795.27	1115	66.264	46.173	1	0	-10.623	8.2974	-11.812	-10.505	6.6192	-3.8757	11.228	10.665	-4.0034	4.4217	-0.58397	0.15998	1433
5.05	506	60	NaN	7.076	11.368	11.672	-183.4	10.467	8.0464	14.69	-637.63	1119.3	26.393	795.23	1115	66.36	45.228	1	0	-10.602	8.2751	-11.815	-10.508	6.6081	-3.8631	11.196	10.639	-3.9935	4.412	-0.61904	0.13102	1432.9
5.06	507	60	NaN	7.0639	11.342	11.667	-183.4	10.437	8.0589	14.758	-637.62	1119.3	26.412	795.19	1114.9	65.821	45.387	1	0	-10.571	8.2423	-11.817	-10.51	6.5979	-3.8638	11.169	10.61	-3.9731	4.3786	-0.64798	0.099571	1432.9
5.07	508	60	NaN	7.0541	11.331	11.675	-183.4	10.418	8.0493	14.782	-637.62	1119.3	26.377	795.15	1114.9	65.865	46.39	1	0	-10.538	8.2069	-11.817	-10.51	6.5905	-3.8677	11.157	10.593	-3.9472	4.3392	-0.66066	0.082133	1432.8
5.08	509	60	NaN	7.0523	11.323	11.687	-183.4	10.405	8.0491	14.81	-637.64	1119.3	26.363	795.08	1114.9	65.654	47.169	1	0	-10.53	8.1984	-11.818	-10.511	6.5902	-3.8668	11.147	10.581	-3.9395	4.3316	-0.67064	0.069809	1432.8
5.09	510	60	NaN	7.0537	11.321	11.697	-183.4	10.393	8.0415	14.845	-637.67	1119.3	26.328	795.01	1114.9	65.469	45.483	1	0	-10.582	8.254	-11.818	-10.511	6.5944	-3.8631	11.144	10.57	-3.9874	4.3909	-0.67395	0.05874	1432.7
5.1	511	60	NaN	7.0553	11.327	11.7	-183.41	10.378	8.0177	14.892	-637.69	1119.3	26.255	794.97	1114.8	65.383	45.119	1	0	-11.496	9.2287	-11.804	-10.497	6.6009	-3.8601	11.149	10.556	-4.895	5.3686	-0.6544	0.058748	1432.7
5.11	512	60	NaN	7.0668	11.335	11.69	-183.41	10.359	8.0254	14.988	-637.72	1119.3	26.273	794.95	1114.8	65.44	45.818	1	0	-11.968	9.7321	-11.796	-10.489	6.6155	-3.8592	11.157	10.537	-5.3524	5.8729	-0.63945	0.047857	1432.7
5.12	513	60	NaN	7.0646	11.348	11.7	-183.41	10.342	8.0061	15.04	-637.78	1119.3	26.219	794.89	1114.8	65.588	44.305	1	0	-11.904	9.6636	-11.797	-10.49	6.6175	-3.8548	11.168	10.522	-5.2861	5.8087	-0.62871	0.031768	1432.7
5.13	514	60	NaN	7.0643	11.365	11.702	-183.41	10.328	8.0056	15.135	-637.84	1119.3	26.222	794.82	1114.7	65.414	45.704	1	0	-11.837	9.592	-11.797	-10.49	6.621	-3.8484	11.184	10.509	-5.2156	5.7436	-0.6124	0.019195	1432.7
5.14	515	60	NaN	7.0675	11.387	11.702	-183.4	10.315	8.0088	15.235	-637.89	1119.3	26.237	794.78	1114.7	65.419	45.88	1	0	-11.766	9.5172	-11.795	-10.488	6.6275	-3.8436	11.205	10.497	-5.1389	5.6736	-0.59073	0.0085001	1432.7
5.15	516	60	NaN	7.0706	11.411	11.707	-183.4	10.303	8.0049	15.316	-637.91	1119.3	26.235	794.76	1114.7	65.591	44.263	1	0	-11.751	9.5004	-11.793	-10.486	6.634	-3.8406	11.228	10.486	-5.1166	5.6597	-0.56487	0.00057791	1432.7
5.16	517	60	NaN	7.0653	11.436	11.723	-183.4	10.296	7.9987	15.401	-637.98	1119.3	26.238	794.7	1114.7	65.536	44.49	1	0	-11.78	9.5313	-11.79	-10.483	6.6319	-3.8338	11.251	10.481	-5.1476	5.6975	-0.53964	-0.0024281	1432.7
5.17	518	60	NaN	7.0708	11.472	11.721	-183.4	10.279	7.9973	15.573	-638.02	1119.3	26.23	794.65	1114.6	65.329	43.822	1	0	-11.892	9.6514	-11.788	-10.481	6.6446	-3.825	11.286	10.465	-5.2476	5.8264	-0.50262	-0.016005	1432.7
5.18	519	60	NaN	7.0748	11.493	11.734	-183.4	10.271	8.0044	15.658	-638.05	1119.3	26.262	794.62	1114.6	65.238	44.436	1	0	-11.971	9.7358	-11.787	-10.48	6.6507	-3.8228	11.305	10.459	-5.3207	5.913	-0.4818	-0.021521	1432.7
5.19	520	60	NaN	7.0836	11.509	11.746	-183.4	10.263	8.0304	15.716	-638.07	1119.3	26.338	794.6	1114.6	65.559	44.394	1	0	-12.039	9.8081	-11.786	-10.479	6.6588	-3.8254	11.32	10.452	-5.3804	5.9827	-0.46666	-0.027598	1432.7
5.2	521	60	NaN	7.0971	11.526	11.761	-183.4	10.258	8.048	15.782	-638.07	1119.4	26.378	794.58	1114.6	65.719	45.564	1	0	-12.114	9.8879	-11.786	-10.479	6.6734	-3.8246	11.336	10.448	-5.4407	6.0633	-0.45055	-0.031656	1432.7
5.21	522	60	NaN	7.1107	11.549	11.796	-183.39	10.264	8.0138	15.86	-638.1	1119.4	26.281	794.49	1114.6	65.609	46.214	1	0	-12.184	9.9627	-11.786	-10.479	6.6939	-3.8112	11.357	10.456	-5.4902	6.1515	-0.42956	-0.023557	1432.6
5.22	523	60	NaN	7.127	11.563	11.816	-183.4	10.239	8.0653	15.93	-638.11	1119.4	26.427	794.53	1114.6	65.421	46.297	1	0	-12.231	10.012	-11.785	-10.478	6.7072	-3.8213	11.37	10.432	-5.5236	6.1911	-0.41571	-0.046476	1432.7
5.23	524	60	NaN	7.1528	11.564	11.869	-183.41	10.231	8.0874	15.991	-638.14	1119.4	26.493	794.47	1114.5	65.451	44.397	1	0	-12.353	10.143	-11.784	-10.477	6.7328	-3.8273	11.369	10.426	-5.6204	6.3157	-0.41475	-0.051236	1432.7
5.24	525	60	NaN	7.1639	11.568	11.895	-183.4	10.226	8.0837	16.063	-638.16	1119.4	26.479	794.44	1114.5	65.506	44.449	1	0	-12.53	10.331	-11.783	-10.476	6.7473	-3.8204	11.372	10.422	-5.7822	6.5106	-0.41129	-0.054225	1432.6
5.25	526	60	NaN	7.1687	11.567	11.907	-183.4	10.218	8.0683	16.125	-638.17	1119.4	26.429	794.43	1114.5	65.604	45.908	1	0	-12.583	10.388	-11.784	-10.477	6.7566	-3.8114	11.371	10.414	-5.8264	6.5765	-0.41294	-0.062363	1432.6
5.26	527	60	NaN	7.1815	11.555	11.934	-183.4	10.209	8.0611	16.151	-638.19	1119.5	26.409	794.41	1114.5	66.317	46.291	1	0	-12.649	10.458	-11.783	-10.476	6.7712	-3.8138	11.358	10.406	-5.8773	6.6442	-0.4253	-0.069982	1432.6
5.27	528	60	NaN	7.1758	11.555	11.946	-183.4	10.222	8.0904	16.164	-638.16	1119.4	26.49	794.35	1114.5	66.833	46.411	1	0	-12.731	10.546	-11.781	-10.474	6.7628	-3.8121	11.357	10.42	-5.9687	6.7342	-0.42437	-0.054205	1432.6
5.28	529	60	NaN	7.1798	11.534	11.947	-183.4	10.218	8.0816	16.237	-638.18	1119.4	26.459	794.32	1114.5	66.695	47.398	1	0	-12.805	10.625	-11.78	-10.473	6.771	-3.8059	11.336	10.416	-6.0345	6.8194	-0.44396	-0.057614	1432.5
5.29	530	60	NaN	7.1794	11.515	11.942	-183.4	10.213	8.0812	16.294	-638.19	1119.4	26.452	794.3	1114.5	66.766	47.782	1	0	-12.878	10.702	-11.78	-10.473	6.7731	-3.8024	11.318	10.41	-6.1045	6.8997	-0.46132	-0.062817	1432.5
5.3	531	60	NaN	7.176	11.498	11.937	-183.4	10.203	8.0826	16.33	-638.18	1119.4	26.454	794.29	1114.5	66.245	47.747	1	0	-12.849	10.671	-11.777	-10.47	6.7711	-3.8024	11.301	10.4	-6.0775	6.8689	-0.47574	-0.06967	1432.5
5.31	532	60	NaN	7.1737	11.478	11.934	-183.4	10.186	8.08	16.353	-638.17	1119.4	26.447	794.28	1114.5	63.148	44.517	1	0	-12.832	10.654	-11.773	-10.466	6.77	-3.8031	11.28	10.384	-6.0623	6.8508	-0.49307	-0.082575	1432.5
5.32	533	60	NaN	7.1739	11.454	11.927	-183.39	10.168	8.0956	16.383	-638.16	1119.4	26.481	794.26	1114.5	59.734	42.002	1	0	-12.899	10.725	-11.769	-10.463	6.77	-3.797	11.257	10.365	-6.1287	6.9277	-0.51294	-0.097401	1432.5
5.33	534	60	NaN	7.1737	11.451	11.929	-183.39	10.171	8.108	16.398	-638.15	1119.4	26.507	794.23	1114.5	56.883	42.694	1	0	-12.929	10.757	-11.765	-10.458	6.7694	-3.7909	11.254	10.368	-6.1596	6.9661	-0.51118	-0.090248	1432.4
5.34	535	60	NaN	7.1683	11.437	11.94	-183.38	10.168	8.1172	16.387	-638.12	1119.4	26.527	794.2	1114.5	54.495	44.201	1	0	-12.95	10.779	-11.761	-10.454	6.7627	-3.7887	11.241	10.365	-6.1872	6.9906	-0.51991	-0.088314	1432.4
5.35	536	60	NaN	7.1582	11.419	11.95	-183.39	10.157	8.1274	16.364	-638.09	1119.4	26.553	794.2	1114.4	53.369	43.311	1	0	-13.043	10.878	-11.756	-10.449	6.7506	-3.793	11.222	10.354	-6.2923	7.0855	-0.53428	-0.095776	1432.3
5.36	537	60	NaN	7.1471	11.397	11.957	-183.39	10.142	8.1374	16.344	-638.07	1119.3	26.583	794.22	1114.4	53.284	42.107	1	0	-13.121	10.962	-11.753	-10.446	6.7375	-3.801	11.201	10.338	-6.3838	7.161	-0.55227	-0.10772	1432.3
5.37	538	60	NaN	7.1425	11.368	11.964	-183.39	10.137	8.1388	16.334	-638.07	1119.3	26.599	794.23	1114.4	54.171	41.687	1	0	-13.185	11.03	-11.75	-10.443	6.7318	-3.8048	11.172	10.333	-6.4536	7.2257	-0.57853	-0.10979	1432.4
5.38	539	60	NaN	7.1202	11.31	11.971	-183.38	10.144	8.1177	16.343	-638.08	1119.3	26.547	794.2	1114.4	55.773	41.884	1	0	-13.265	11.115	-11.746	-10.439	6.712	-3.7928	11.116	10.339	-6.5531	7.3227	-0.63037	-0.10048	1432.3
5.39	540	60	NaN	7.1054	11.287	11.969	-183.37	10.146	8.1022	16.4	-638.05	1119.3	26.5	794.17	1114.4	57.544	43.555	1	0	-13.358	11.215	-11.741	-10.434	6.7014	-3.779	11.094	10.34	-6.657	7.4359	-0.64672	-0.094029	1432.3
5.4	541	60	NaN	7.0908	11.28	11.977	-183.37	10.154	8.0854	16.419	-638.02	1119.2	26.458	794.15	1114.4	59.618	41.854	1	0	-13.376	11.233	-11.729	-10.422	6.6892	-3.7727	11.087	10.346	-6.6864	7.4606	-0.64214	-0.076322	1432.2
5.41	542	60	NaN	7.0748	11.28	11.999	-183.37	10.161	8.0801	16.399	-637.97	1119.2	26.459	794.16	1114.4	61.13	43.501	1	0	-13.388	11.247	-11.722	-10.415	6.6723	-3.7742	11.088	10.353	-6.7157	7.4724	-0.63372	-0.061576	1432.2
5.42	543	60	NaN	7.0605	11.289	12.024	-183.37	10.158	8.1055	16.395	-637.91	1119.2	26.548	794.17	1114.4	61.742	44.831	1	0	-13.399	11.258	-11.722	-10.415	6.6544	-3.777	11.096	10.35	-6.7448	7.4813	-0.62518	-0.064376	1432.1
5.43	544	60	NaN	7.0566	11.29	12.037	-183.37	10.168	8.11	16.41	-637.88	1119.2	26.58	794.16	1114.4	62.273	44.729	1	0	-13.41	11.27	-11.721	-10.414	6.6497	-3.7756	11.099	10.36	-6.7605	7.4945	-0.62232	-0.05434	1432.1
5.44	545	60	NaN	7.0617	11.286	12.04	-183.37	10.173	8.0962	16.474	-637.85	1119.1	26.551	794.15	1114.4	62.442	45.008	1	0	-13.421	11.282	-11.721	-10.414	6.6585	-3.7709	11.095	10.364	-6.7627	7.511	-0.62548	-0.04989	1432
5.45	546	60	NaN	7.0617	11.279	12.041	-183.36	10.186	8.0772	16.533	-637.83	1119.1	26.504	794.12	1114.4	62.688	46.378	1	0	-13.432	11.294	-11.72	-10.413	6.6628	-3.7635	11.09	10.376	-6.7695	7.5302	-0.62996	-0.037744	1432
5.46	547	60	NaN	7.0545	11.274	12.055	-183.36	10.196	8.0634	16.542	-637.8	1119.1	26.464	794.09	1114.4	62.248	45.588	1	0	-13.443	11.305	-11.72	-10.413	6.6574	-3.7587	11.085	10.384	-6.7859	7.5467	-0.63464	-0.028511	1431.9
5.47	548	60	NaN	7.0424	11.269	12.088	-183.36	10.191	8.0663	16.484	-637.76	1119.1	26.459	794.08	1114.4	62.235	44.43	1	0	-13.454	11.317	-11.719	-10.412	6.6432	-3.7606	11.08	10.38	-6.8112	7.5566	-0.63915	-0.032488	1431.9
5.48	549	60	NaN	7.0302	11.266	12.099	-183.35	10.201	8.109	16.462	-637.73	1119.1	26.557	794.05	1114.4	62.849	45.193	1	0	-13.465	11.329	-11.719	-10.412	6.6262	-3.7586	11.078	10.39	-6.8392	7.5705	-0.64124	-0.022247	1431.8
5.49	550	60	NaN	7.0263	11.263	12.086	-183.34	10.188	8.0975	16.544	-637.69	1119.1	26.476	794.04	1114.4	62.291	45.051	1	0	-13.476	11.341	-11.718	-10.411	6.6288	-3.7379	11.076	10.375	-6.8476	7.603	-0.64227	-0.036565	1431.8
5.5	551	60	NaN	7.0212	11.258	12.08	-183.33	10.171	8.1274	16.59	-637.67	1119	26.524	794.04	1114.4	62.576	44.331	1	0	-13.488	11.353	-11.718	-10.411	6.6236	-3.7282	11.072	10.357	-6.8639	7.6244	-0.64547	-0.054512	1431.8
5.51	552	60	NaN	7.0122	11.258	12.087	-183.33	10.157	8.1645	16.581	-637.64	1119	26.603	794.04	1114.4	62.661	45.428	1	0	-13.499	11.364	-11.718	-10.411	6.6112	-3.7271	11.072	10.343	-6.8874	7.6373	-0.64526	-0.067913	1431.7
5.52	553	60	NaN	7.0007	11.262	12.103	-183.32	10.151	8.1781	16.537	-637.6	1119	26.621	794.03	1114.4	63.347	46.085	1	0	-13.51	11.376	-11.717	-10.41	6.5972	-3.7283	11.077	10.336	-6.9124	7.6479	-0.64042	-0.074035	1431.7
5.53	554	60	NaN	6.9942	11.259	12.109	-183.32	10.148	8.1893	16.517	-637.58	1119	26.656	794.01	1114.4	64.205	45.436	1	0	-13.521	11.388	-11.717	-10.41	6.5885	-3.7299	11.075	10.332	-6.9322	7.658	-0.64197	-0.077453	1431.6
5.54	555	60	NaN	6.9952	11.263	12.106	-183.32	10.134	8.1486	16.546	-637.55	1119	26.553	794.04	1114.4	64.748	45.392	1	0	-13.532	11.4	-11.716	-10.409	6.5948	-3.7188	11.078	10.318	-6.9369	7.6809	-0.63807	-0.091232	1431.6
5.55	556	60	NaN	6.9875	11.261	12.11	-183.31	10.133	8.1657	16.535	-637.52	1119	26.622	794.03	1114.4	66.403	43.82	1	0	-13.543	11.412	-11.716	-10.409	6.5838	-3.717	11.078	10.317	-6.959	7.6946	-0.63816	-0.092154	1431.6
5.56	557	60	NaN	6.974	11.259	12.115	-183.31	10.137	8.1617	16.521	-637.49	1119	26.631	794.03	1114.4	70.324	44.1	1	0	-13.554	11.423	-11.715	-10.408	6.5694	-3.7116	11.075	10.32	-6.9845	7.7117	-0.63987	-0.087909	1431.6
5.57	558	60	NaN	6.9602	11.255	12.115	-183.3	10.139	8.1254	16.529	-637.46	1118.9	26.543	794.03	1114.4	72.723	45.782	1	0	-13.565	11.435	-11.715	-10.408	6.5594	-3.7007	11.072	10.322	-7.0055	7.7344	-0.64248	-0.086053	1431.5
5.58	559	60	NaN	6.9517	11.25	12.107	-183.3	10.134	8.1294	16.564	-637.44	1118.9	26.559	794.04	1114.4	70.817	45.116	1	0	-13.576	11.447	-11.714	-10.407	6.5516	-3.6959	11.067	10.316	-7.0243	7.751	-0.64771	-0.091143	1431.5
5.59	560	60	NaN	6.9415	11.246	12.098	-183.29	10.142	8.1348	16.628	-637.45	1118.9	26.597	794.03	1114.3	68.467	46.615	1	0	-13.587	11.459	-11.714	-10.407	6.5426	-3.6879	11.063	10.325	-7.0444	7.7708	-0.6512	-0.081825	1431.5
5.6	561	60	NaN	6.9237	11.251	12.102	-183.29	10.147	8.0991	16.645	-637.45	1118.9	26.512	794.05	1114.3	65.421	43.854	1	0	-13.598	11.47	-11.714	-10.407	6.5288	-3.6824	11.069	10.329	-7.0693	7.7881	-0.64497	-0.077458	1431.5
5.61	562	60	NaN	6.9111	11.261	12.114	-183.29	10.157	8.0982	16.656	-637.46	1118.9	26.523	794.05	1114.3	65.43	44.587	1	0	-13.609	11.482	-11.713	-10.406	6.5162	-3.6811	11.079	10.339	-7.0929	7.8011	-0.63427	-0.067185	1431.6
5.62	563	60	NaN	6.8989	11.274	12.139	-183.29	10.171	8.121	16.642	-637.47	1118.8	26.598	794.05	1114.3	60.559	46.136	1	0	-13.62	11.494	-11.713	-10.406	6.5005	-3.6838	11.093	10.352	-7.1197	7.8102	-0.61964	-0.053994	1431.6
5.63	564	60	NaN	6.8738	11.294	12.185	-183.29	10.179	8.1151	16.554	-637.48	1118.8	26.591	794.08	1114.3	45.982	38.522	1	0	-13.631	11.506	-11.712	-10.405	6.4721	-3.6885	11.114	10.359	-7.1591	7.8173	-0.59776	-0.046159	1431.6
5.64	565	60	NaN	6.8349	11.337	12.244	-183.28	10.2	8.1264	16.411	-637.5	1118.8	26.627	794.09	1114.4	40.983	36.227	1	0	-13.642	11.518	-11.712	-10.405	6.426	-3.6899	11.158	10.379	-7.2162	7.8277	-0.55355	-0.026038	1431.6
5.65	566	60	NaN	6.8238	11.387	12.232	-183.28	10.226	8.1043	16.474	-637.56	1118.8	26.572	794.09	1114.4	23.649	37.268	1	0	-13.653	11.529	-11.711	-10.404	6.4196	-3.6815	11.21	10.403	-7.2336	7.8479	-0.50087	-0.0017067	1431.7
5.66	567	60	NaN	6.8176	11.438	12.217	-183.28	10.238	8.0819	16.531	-637.59	1118.8	26.513	794.11	1114.4	37.249	36.838	1	0	-13.664	11.541	-11.711	-10.404	6.4181	-3.6784	11.263	10.413	-7.2462	7.8628	-0.44811	0.0092357	1431.7
5.67	568	60	NaN	6.7983	11.511	12.228	-183.28	10.247	8.0751	16.488	-637.59	1118.8	26.495	794.12	1114.4	23.649	37.233	1	0	-13.675	11.553	-11.71	-10.403	6.3978	-3.6836	11.335	10.423	-7.2775	7.8694	-0.37512	0.019135	1431.8
5.68	569	60	NaN	6.759	11.616	12.268	-183.29	10.265	8.0827	16.329	-637.54	1118.8	26.516	794.12	1114.4	49.1	36.629	1	0	-13.686	11.565	-11.71	-10.403	6.3514	-3.6937	11.438	10.443	-7.3351	7.8711	-0.27244	0.040385	1431.7
5.69	570	60	NaN	6.7281	11.69	12.296	-183.28	10.275	8.0583	16.199	-637.48	1118.9	26.452	794.14	1114.4	52.235	40.342	1	0	-13.697	11.577	-11.71	-10.403	6.3177	-3.6945	11.51	10.455	-7.3797	7.882	-0.19948	0.052301	1431.7
5.7	571	60	NaN	6.7173	11.754	12.247	-183.3	10.289	8.0296	16.288	-637.48	1118.9	26.375	794.16	1114.4	54.274	40.378	1	0	-13.709	11.588	-11.709	-10.402	6.3137	-3.6989	11.574	10.468	-7.3948	7.8894	-0.13512	0.066153	1431.7
5.71	572	60	NaN	6.7192	11.779	12.213	-183.3	10.296	8.0488	16.363	-637.5	1118.9	26.431	794.19	1114.4	57.074	42.174	1	0	-13.72	11.6	-11.709	-10.402	6.3163	-3.7043	11.599	10.475	-7.4033	7.8958	-0.10928	0.07366	1431.7
5.72	573	60	NaN	6.7214	11.788	12.188	-183.3	10.313	8.059	16.41	-637.51	1118.8	26.458	794.19	1114.4	57.483	44.206	1	0	-13.731	11.612	-11.708	-10.401	6.3193	-3.7064	11.61	10.492	-7.4114	7.9054	-0.098301	0.090487	1431.7
5.73	574	60	NaN	6.7194	11.802	12.173	-183.31	10.34	8.0353	16.42	-637.5	1118.8	26.382	794.19	1114.4	57.481	43.574	1	0	-13.742	11.624	-11.708	-10.401	6.3207	-3.7058	11.624	10.518	-7.4209	7.9178	-0.083534	0.11687	1431.7
5.74	575	60	NaN	6.7249	11.816	12.206	-183.31	10.341	8.0392	16.338	-637.44	1118.8	26.378	794.23	1114.4	57.113	44.915	1	0	-13.753	11.635	-11.707	-10.4	6.3231	-3.712	11.637	10.52	-7.4296	7.9234	-0.070047	0.11921	1431.7
5.75	576	60	NaN	6.7372	11.801	12.243	-183.3	10.365	8.0412	16.225	-637.39	1118.8	26.371	794.2	1114.4	57.232	44.631	1	0	-13.764	11.647	-11.707	-10.4	6.3312	-3.7104	11.624	10.541	-7.4326	7.9368	-0.082485	0.14122	1431.6
5.76	577	60	NaN	6.7546	11.784	12.248	-183.3	10.363	8.0313	16.213	-637.34	1118.7	26.326	794.23	1114.4	56.99	44.739	1	0	-13.775	11.659	-11.706	-10.399	6.3498	-3.704	11.609	10.537	-7.425	7.955	-0.096999	0.13792	1431.6
5.77	578	60	NaN	6.773	11.769	12.233	-183.3	10.359	8.0541	16.259	-637.31	1118.7	26.384	794.23	1114.4	55.309	44.342	1	0	-13.786	11.671	-11.706	-10.399	6.3678	-3.7016	11.597	10.532	-7.4181	7.9692	-0.10935	0.13249	1431.6
5.78	579	60	NaN	6.7859	11.755	12.232	-183.29	10.358	8.0822	16.241	-637.23	1118.6	26.466	794.22	1114.4	52.583	40.68	1	0	-13.797	11.683	-11.706	-10.399	6.3767	-3.7006	11.584	10.529	-7.4203	7.982	-0.12109	0.13078	1431.5
5.79	580	60	NaN	6.7856	11.735	12.289	-183.28	10.35	8.0291	15.996	-637.01	1118.6	26.313	794.23	1114.4	60.671	41.748	1	0	-13.808	11.694	-11.705	-10.398	6.3726	-3.6898	11.567	10.518	-7.4354	8.0045	-0.13808	0.12	1431.3
5.8	581	60	NaN	6.7772	11.722	12.304	-183.28	10.334	8.0804	15.898	-636.87	1118.6	26.457	794.23	1114.4	66.067	46.408	1	0	-13.819	11.706	-11.705	-10.398	6.3544	-3.7059	11.553	10.502	-7.4646	8.0002	-0.15138	0.10424	1431.1
5.81	582	60	NaN	6.7707	11.692	12.3	-183.27	10.332	8.0752	15.85	-636.77	1118.6	26.442	794.23	1114.4	68.366	46.212	1	0	-13.83	11.718	-11.704	-10.397	6.3466	-3.6974	11.524	10.5	-7.4835	8.0206	-0.18006	0.10235	1431
5.82	583	60	NaN	6.7781	11.623	12.213	-183.27	10.325	8.0706	15.998	-636.7	1118.5	26.435	794.22	1114.4	70.306	48.086	1	0	-13.841	11.73	-11.704	-10.397	6.3602	-3.6861	11.46	10.489	-7.4809	8.0436	-0.24421	0.091994	1431
5.83	584	60	NaN	6.7947	11.552	12.11	-183.27	10.316	8.0716	16.183	-636.63	1118.3	26.446	794.21	1114.4	72.506	49.527	1	0	-13.852	11.741	-11.703	-10.396	6.3837	-3.6791	11.393	10.475	-7.4685	8.0624	-0.30989	0.078388	1430.9
5.84	585	60	NaN	6.8075	11.535	12.096	-183.26	10.316	8.0631	16.146	-636.55	1118.3	26.422	794.2	1114.4	73.184	49.048	1	0	-13.863	11.753	-11.703	-10.396	6.396	-3.6762	11.378	10.473	-7.4673	8.0771	-0.32515	0.076867	1430.8
5.85	586	60	NaN	6.8053	11.56	12.116	-183.27	10.314	8.0788	16.038	-636.39	1118.3	26.452	794.18	1114.4	72.238	47.257	1	0	-13.874	11.765	-11.702	-10.395	6.3882	-3.6832	11.402	10.472	-7.4861	8.0819	-0.30019	0.076261	1430.6
5.86	587	60	NaN	6.7956	11.586	12.182	-183.27	10.314	8.0731	15.799	-636.23	1118.3	26.432	794.17	1114.4	71.051	45.045	1	0	-13.885	11.777	-11.702	-10.395	6.3696	-3.6927	11.427	10.472	-7.5157	8.0841	-0.27457	0.07746	1430.4
5.87	588	60	NaN	6.7972	11.612	12.223	-183.27	10.312	8.0722	15.635	-636.07	1118.3	26.429	794.14	1114.3	69.526	45.636	1	0	-13.896	11.789	-11.702	-10.395	6.3648	-3.6998	11.453	10.471	-7.5315	8.0888	-0.24852	0.076879	1430.3
5.88	589	60	NaN	6.8153	11.635	12.214	-183.27	10.306	8.0876	15.629	-635.94	1118.3	26.467	794.13	1114.3	69.638	45.338	1	0	-13.907	11.8	-11.701	-10.394	6.3811	-3.7043	11.476	10.465	-7.5263	8.0961	-0.22483	0.07077	1430.1
5.89	590	60	NaN	6.8463	11.648	12.158	-183.27	10.296	8.1145	15.766	-635.84	1118.2	26.53	794.15	1114.3	68.861	44.034	1	0	-13.918	11.812	-11.701	-10.394	6.415	-3.7052	11.492	10.452	-7.5034	8.107	-0.20867	0.057936	1430
5.9	591	60	NaN	6.8721	11.641	12.107	-183.27	10.285	8.1092	15.836	-635.76	1118.1	26.5	794.14	1114.3	70.493	44.534	1	0	-13.93	11.824	-11.7	-10.393	6.4448	-3.6947	11.488	10.438	-7.4847	8.1293	-0.21175	0.044668	1429.9
5.91	592	60	NaN	6.8702	11.652	12.11	-183.27	10.286	8.1252	15.772	-635.64	1118.1	26.548	794.1	1114.3	72.273	46.21	1	0	-13.941	11.836	-11.7	-10.393	6.4384	-3.7036	11.5	10.437	-7.5022	8.1322	-0.19964	0.044307	1429.8
5.92	593	60	NaN	6.8471	11.68	12.154	-183.27	10.276	8.1293	15.584	-635.48	1118.1	26.556	794.09	1114.3	72.015	46.13	1	0	-13.952	11.848	-11.699	-10.392	6.4073	-3.7106	11.529	10.427	-7.5443	8.1369	-0.17026	0.034207	1429.6
5.93	594	60	NaN	6.8228	11.704	12.188	-183.27	10.268	8.117	15.429	-635.35	1118	26.522	794.08	1114.3	71.207	47.286	1	0	-13.963	11.859	-11.699	-10.392	6.3782	-3.7105	11.554	10.418	-7.5845	8.1488	-0.14486	0.025736	1429.5
5.94	595	60	NaN	6.8097	11.713	12.184	-183.26	10.267	8.0992	15.392	-635.28	1118	26.479	794.05	1114.3	69.273	47.989	1	0	-13.974	11.871	-11.698	-10.391	6.3653	-3.7043	11.566	10.415	-7.6085	8.1668	-0.13255	0.023253	1429.4
5.95	596	60	NaN	6.8044	11.724	12.16	-183.26	10.26	8.1042	15.416	-635.2	1117.9	26.498	794.04	1114.3	73.063	46.858	1	0	-13.985	11.883	-11.698	-10.391	6.3602	-3.7001	11.579	10.405	-7.6246	8.1828	-0.11918	0.01441	1429.3
5.96	597	60	NaN	6.756	11.677	12.128	-183.26	10.261	8.1165	15.394	-635.13	1117.8	26.566	794.02	1114.3	73.008	50.242	1	0	-13.996	11.895	-11.698	-10.391	6.3081	-3.7053	11.539	10.399	-7.6877	8.1894	-0.15847	0.0080468	1429.2
5.97	598	60	NaN	6.7304	11.648	12.118	-183.26	10.254	8.1349	15.379	-635.06	1117.7	26.638	794.01	1114.3	69.039	49.997	1	0	-14.007	11.906	-11.697	-10.39	6.279	-3.7082	11.513	10.389	-7.7279	8.1983	-0.18366	-0.0015268	1429.1
5.98	599	60	NaN	6.7066	11.606	12.118	-183.25	10.255	8.1319	15.347	-634.98	1117.5	26.649	793.99	1114.3	68.858	48.869	1	0	-14.018	11.918	-11.697	-10.39	6.2534	-3.7061	11.476	10.385	-7.7645	8.2122	-0.22078	-0.0050929	1429
5.99	600	60	NaN	6.6828	11.554	12.11	-183.25	10.257	8.1051	15.329	-634.93	1117.4	26.594	793.96	1114.3	59.735	45.191	1	0	-14.03	11.931	-11.695	-10.388	6.2311	-3.7003	11.429	10.381	-7.7987	8.2305	-0.26595	-0.0069894	1428.9
6	601	60	NaN	6.6736	11.522	12.079	-183.25	10.243	8.0752	15.388	-634.88	1117.3	26.521	793.98	1114.3	58.449	42.201	1	0	-14.046	11.948	-11.688	-10.381	6.2272	-3.6956	11.401	10.364	-7.819	8.2528	-0.28701	-0.017455	1428.9
6.01	602	60	NaN	6.68	11.512	12.053	-183.25	10.237	8.082	15.452	-634.82	1117.2	26.556	793.99	1114.3	57.097	40.542	1	0	-14.063	11.966	-11.681	-10.374	6.2347	-3.6955	11.395	10.355	-7.8279	8.2705	-0.28619	-0.019145	1428.9
6.02	603	60	NaN	6.6997	11.554	12.049	-183.25	10.245	8.0781	15.499	-634.63	1117.1	26.567	793.95	1114.3	53.489	41.129	1	0	-14.079	11.984	-11.674	-10.367	6.2558	-3.6894	11.44	10.359	-7.8234	8.2941	-0.23327	-0.0079526	1428.6
6.03	604	60	NaN	6.7115	11.589	12.059	-183.24	10.243	8.0958	15.492	-634.49	1117.1	26.634	793.95	1114.3	41.083	37.625	1	0	-14.096	12.001	-11.666	-10.359	6.2646	-3.6918	11.478	10.354	-7.831	8.3093	-0.18826	-0.0054512	1428.5
6.04	605	60	NaN	6.7182	11.633	12.103	-183.24	10.235	8.1021	15.395	-634.33	1117	26.663	793.96	1114.3	47.517	38.593	1	0	-14.112	12.019	-11.659	-10.352	6.2661	-3.6957	11.523	10.345	-7.8459	8.3229	-0.13623	-0.0068979	1428.3
6.05	606	60	NaN	6.7291	11.709	12.19	-183.24	10.235	8.0612	15.203	-634.02	1117	26.562	793.93	1114.3	44.666	38.136	1	0	-14.129	12.036	-11.652	-10.345	6.2734	-3.6915	11.6	10.344	-7.8552	8.3447	-0.051821	-0.00070859	1428
6.06	607	60	NaN	6.7319	11.718	12.245	-183.25	10.226	8.0853	15.092	-633.75	1117	26.649	793.94	1114.3	45.446	36.49	1	0	-14.111	12.017	-11.648	-10.341	6.2681	-3.7088	11.609	10.336	-7.8428	8.3085	-0.038208	-0.0050803	1427.7
6.07	608	60	NaN	6.7433	11.62	12.21	-183.25	10.224	8.0944	15.2	-633.69	1116.9	26.692	793.93	1114.3	46.315	36.865	1	0	-14.044	11.946	-11.648	-10.341	6.2821	-3.7124	11.514	10.33	-7.7622	8.234	-0.13306	-0.010789	1427.7
6.08	609	60	NaN	6.7617	11.557	12.155	-183.25	10.228	8.0714	15.368	-633.66	1116.8	26.633	793.92	1114.3	47.773	35.15	1	0	-14.014	11.914	-11.648	-10.341	6.3096	-3.703	11.454	10.332	-7.7039	8.2106	-0.19438	-0.0094772	1427.6
6.09	610	60	NaN	6.7877	11.496	12.085	-183.25	10.226	8.0574	15.566	-633.61	1116.8	26.597	793.92	1114.3	51.011	37.71	1	0	-13.952	11.848	-11.649	-10.342	6.345	-3.6938	11.397	10.325	-7.6066	8.1537	-0.25218	-0.016861	1427.6
6.1	611	60	NaN	6.8091	11.409	12.03	-183.26	10.21	8.0777	15.706	-633.52	1116.6	26.66	793.95	1114.3	52.937	38.759	1	0	-13.765	11.649	-11.651	-10.344	6.3695	-3.6969	11.314	10.304	-7.3959	7.9521	-0.33721	-0.03993	1427.5
6.11	612	60	NaN	6.7785	11.362	12.101	-183.26	10.206	8.0816	15.469	-633.34	1116.6	26.671	793.96	1114.3	59.049	40.446	1	0	-13.62	11.494	-11.652	-10.345	6.3288	-3.7131	11.269	10.299	-7.2915	7.7812	-0.38288	-0.046196	1427.3
6.12	613	60	NaN	6.7653	11.355	12.138	-183.26	10.212	8.076	15.382	-633.26	1116.6	26.641	793.95	1114.3	62.641	44.688	1	0	-13.497	11.363	-11.653	-10.346	6.3133	-3.7154	11.263	10.304	-7.1841	7.6478	-0.38983	-0.041657	1427.2
6.13	614	60	NaN	6.7336	11.314	12.197	-183.27	10.207	8.0632	15.212	-633.13	1116.5	26.607	793.97	1114.3	66.503	44.514	1	0	-13.383	11.242	-11.653	-10.346	6.2761	-3.7288	11.224	10.297	-7.1073	7.5128	-0.42896	-0.049212	1427.1
6.14	615	60	NaN	6.7109	11.25	12.22	-183.27	10.207	8.0513	15.136	-633.05	1116.5	26.577	793.98	1114.3	68.062	47.451	1	0	-13.253	11.103	-11.653	-10.346	6.2515	-3.7333	11.163	10.294	-7.002	7.3698	-0.48931	-0.051535	1427.1
6.15	616	60	NaN	6.7109	11.163	12.165	-183.27	10.22	8.0448	15.285	-633.07	1116.4	26.56	793.98	1114.3	63.3	46.921	1	0	-12.927	10.755	-11.65	-10.343	6.2583	-3.7223	11.081	10.302	-6.6688	7.0326	-0.56978	-0.041098	1427.1
6.16	617	60	NaN	6.7212	11.026	12.027	-183.28	10.232	8.0425	15.673	-633.15	1116.2	26.56	793.99	1114.3	60.751	42.624	1	0	-12.708	10.521	-11.649	-10.342	6.2841	-3.7124	10.951	10.307	-6.4235	6.8085	-0.69847	-0.035131	1427.2
6.17	618	2.5	NaN	6.6813	11.002	12.099	-183.28	10.241	8.0544	15.454	-633.02	1116.2	26.599	793.99	1114.3	62.642	43.593	1	0	-12.591	10.397	-11.649	-10.342	6.2338	-3.7321	10.927	10.316	-6.3573	6.6646	-0.72284	-0.02613	1427.1
6.18	619	2.5	NaN	6.6577	11.007	12.169	-183.29	10.246	8.1037	15.26	-632.93	1116.2	26.753	794.01	1114.3	61.848	45.75	1	0	-12.422	10.217	-11.652	-10.345	6.1963	-3.7508	10.93	10.324	-6.2262	6.466	-0.72244	-0.021432	1427
6.19	620	2.5	NaN	6.6459	11.017	12.192	-183.29	10.259	8.0757	15.207	-632.85	1116.2	26.693	794.01	1114.3	59.917	44.923	1	0	-12.252	10.035	-11.655	-10.348	6.1847	-3.748	10.939	10.337	-6.0674	6.2872	-0.71555	-0.01122	1426.9
6.2	621	2.5	NaN	6.6462	11.014	12.181	-183.29	10.271	8.0392	15.247	-632.82	1116.2	26.602	793.99	1114.3	60.139	42.439	1	0	-12.087	9.8589	-11.657	-10.35	6.1902	-3.7433	10.937	10.348	-5.8966	6.1156	-0.72003	-0.0020738	1426.9
6.21	622	2.5	NaN	6.6605	11	12.132	-183.29	10.274	8.029	15.382	-632.83	1116.2	26.581	793.99	1114.3	61.988	43.979	1	0	-11.925	9.6861	-11.659	-10.353	6.2108	-3.7415	10.924	10.351	-5.714	5.9446	-0.73518	-0.0019165	1426.9
6.22	623	2.5	NaN	6.6898	10.993	12.042	-183.29	10.263	8.0468	15.636	-632.84	1116.2	26.649	794	1114.3	63.633	44.04	1	0	-11.769	9.5196	-11.662	-10.355	6.2476	-3.7354	10.918	10.338	-5.521	5.7842	-0.74432	-0.017078	1426.9
6.23	624	2.5	NaN	6.6907	10.993	12.046	-183.29	10.261	8.0328	15.624	-632.83	1116.2	26.626	794.03	1114.3	64.412	39.426	1	0	-11.64	9.3828	-11.665	-10.358	6.2489	-3.7331	10.918	10.337	-5.3914	5.6497	-0.74738	-0.021477	1426.9
6.24	625	2.5	NaN	6.6903	11.007	12.056	-183.29	10.25	8.0194	15.601	-632.78	1116.2	26.595	794.06	1114.3	64.925	39.888	1	0	-11.527	9.2616	-11.668	-10.361	6.2488	-3.7299	10.931	10.327	-5.2779	5.5317	-0.73748	-0.034192	1426.9
6.25	626	2.5	NaN	6.6796	11.026	12.082	-183.28	10.242	8.0166	15.546	-632.73	1116.3	26.595	794.06	1114.3	65.513	41.71	1	0	-11.44	9.1693	-11.67	-10.364	6.2359	-3.7285	10.948	10.32	-5.2043	5.4408	-0.72294	-0.043226	1426.8
6.26	627	2.5	NaN	6.6711	11.037	12.108	-183.28	10.237	8.0301	15.516	-632.69	1116.3	26.645	794.06	1114.3	65.557	41.819	1	0	-11.408	9.1353	-11.673	-10.366	6.2242	-3.7301	10.957	10.317	-5.1841	5.4052	-0.71617	-0.04888	1426.8
6.27	628	2.5	NaN	6.6839	11.027	12.105	-183.29	10.232	8.0577	15.597	-632.68	1116.3	26.732	794.08	1114.3	64.035	42.492	1	0	-11.41	9.1372	-11.675	-10.368	6.2367	-3.7335	10.946	10.312	-5.1733	5.4037	-0.72881	-0.056049	1426.8
6.28	629	2.5	NaN	6.6842	10.997	12.081	-183.28	10.228	8.0449	15.743	-632.73	1116.3	26.713	794.09	1114.3	62.45	42.09	1	0	-11.346	9.069	-11.676	-10.369	6.2437	-3.7223	10.918	10.308	-5.1024	5.3467	-0.75779	-0.060872	1426.9
6.29	630	2.5	NaN	6.6808	10.973	12.091	-183.27	10.247	8.0004	15.849	-632.75	1116.2	26.609	794.05	1114.3	61.919	41.028	1	0	-11.285	9.0033	-11.676	-10.369	6.2487	-3.7014	10.896	10.324	-5.0358	5.3019	-0.78068	-0.045041	1426.8
6.3	631	2.5	NaN	6.6617	10.966	12.144	-183.27	10.256	7.9906	15.804	-632.76	1116.2	26.599	794.04	1114.3	61.728	40.763	1	0	-11.275	8.9927	-11.679	-10.372	6.2282	-3.6992	10.889	10.333	-5.0464	5.2935	-0.78961	-0.038863	1426.8
6.31	632	2.5	NaN	6.6379	10.971	12.211	-183.27	10.258	8.0034	15.693	-632.75	1116.2	26.65	794.05	1114.3	61.375	40.992	1	0	-11.312	9.0325	-11.681	-10.374	6.1979	-3.7081	10.894	10.335	-5.1139	5.3244	-0.78677	-0.038313	1426.8
6.32	633	2.5	NaN	6.625	10.977	12.256	-183.27	10.264	8.0036	15.646	-632.74	1116.2	26.665	794.04	1114.3	61.15	41.681	1	0	-11.405	9.1319	-11.681	-10.374	6.1825	-3.7102	10.901	10.341	-5.2225	5.4216	-0.78012	-0.033582	1426.8
6.33	634	2.5	NaN	6.61	10.999	12.301	-183.26	10.264	7.998	15.585	-632.72	1116.2	26.664	794.03	1114.3	61.791	40.488	1	0	-11.504	9.2375	-11.683	-10.376	6.1651	-3.7099	10.921	10.342	-5.339	5.5276	-0.76181	-0.033915	1426.8
6.34	635	2.5	NaN	6.6123	11.008	12.29	-183.28	10.265	7.9888	15.693	-632.76	1116.2	26.669	794.05	1114.3	62.527	40.684	1	0	-11.62	9.3616	-11.685	-10.378	6.1716	-3.7201	10.933	10.34	-5.4488	5.6414	-0.7523	-0.03778	1426.8
6.35	636	2.5	NaN	6.6121	11.017	12.287	-183.29	10.268	8.0001	15.735	-632.77	1116.1	26.725	794.04	1114.3	63.583	41.151	1	0	-11.777	9.5284	-11.688	-10.381	6.1708	-3.7294	10.942	10.342	-5.6061	5.799	-0.7458	-0.038855	1426.8
6.36	637	2.5	NaN	6.6069	11.021	12.295	-183.3	10.275	7.9929	15.715	-632.78	1116.1	26.722	794.01	1114.3	64.233	42.099	1	0	-11.849	9.6048	-11.693	-10.386	6.1648	-3.7371	10.947	10.349	-5.6837	5.8677	-0.74615	-0.03677	1426.8
6.37	638	2.5	NaN	6.599	11.017	12.299	-183.31	10.287	7.9481	15.689	-632.82	1116.1	26.605	793.99	1114.3	65.462	42.272	1	0	-11.885	9.6435	-11.698	-10.391	6.1606	-3.7452	10.944	10.36	-5.7242	5.8983	-0.75401	-0.031271	1426.8
6.38	639	2.5	NaN	6.5942	11.019	12.292	-183.31	10.301	7.9847	15.663	-632.82	1116.1	26.688	793.94	1114.3	66.215	43.009	1	0	-11.921	9.6822	-11.704	-10.397	6.1515	-3.7567	10.947	10.373	-5.7696	5.9255	-0.75714	-0.023315	1426.8
6.39	640	2.5	NaN	6.5815	11.023	12.294	-183.31	10.302	7.9861	15.606	-632.8	1116.1	26.676	793.91	1114.3	66.353	44.132	1	0	-11.957	9.7209	-11.709	-10.402	6.1369	-3.7527	10.95	10.374	-5.8205	5.9682	-0.75878	-0.027898	1426.8
6.4	641	2.5	NaN	6.5744	11.016	12.28	-183.3	10.295	7.9765	15.593	-632.8	1116.1	26.631	793.91	1114.3	66.739	45.245	1	0	-11.994	9.7596	-11.714	-10.408	6.1311	-3.7458	10.944	10.368	-5.8626	6.0138	-0.77061	-0.039558	1426.7
6.41	642	2.5	NaN	6.5659	11.007	12.251	-183.3	10.282	7.9997	15.607	-632.82	1116.1	26.673	793.91	1114.3	65.814	47.424	1	0	-12.03	9.7983	-11.72	-10.413	6.1215	-3.7443	10.935	10.355	-5.9085	6.054	-0.7851	-0.057952	1426.8
6.42	643	2.5	NaN	6.556	11.009	12.219	-183.3	10.265	8.0597	15.619	-632.82	1116.1	26.811	793.92	1114.3	55.357	45.54	1	0	-12.066	9.837	-11.725	-10.418	6.1066	-3.7492	10.936	10.338	-5.9597	6.0879	-0.78903	-0.080444	1426.8
6.43	644	2.5	NaN	6.5702	11.042	12.197	-183.3	10.254	8.0523	15.617	-632.75	1116.1	26.763	793.92	1114.3	45.713	33.864	1	0	-12.103	9.8757	-11.731	-10.424	6.1225	-3.744	10.969	10.326	-5.9801	6.1317	-0.76145	-0.097354	1426.7
6.44	645	2.5	NaN	6.5611	11.086	12.225	-183.29	10.259	8.0538	15.472	-632.66	1116.1	26.782	793.91	1114.3	42.803	29.495	1	0	-12.139	9.9144	-11.736	-10.429	6.1069	-3.7471	11.013	10.332	-6.032	6.1673	-0.72355	-0.096979	1426.6
6.45	646	2.5	NaN	6.5505	11.129	12.263	-183.29	10.261	8.0398	15.304	-632.55	1116.1	26.773	793.93	1114.3	23.649	26.248	1	0	-12.175	9.9531	-11.742	-10.435	6.0899	-3.7493	11.056	10.335	-6.0853	6.2038	-0.68585	-0.10008	1426.5
6.46	647	2.5	NaN	6.5472	11.153	12.283	-183.29	10.26	8.0209	15.196	-632.46	1116.1	26.757	793.95	1114.3	23.649	24.005	1	0	-12.211	9.9918	-11.747	-10.44	6.0828	-3.7553	11.079	10.334	-6.1287	6.2365	-0.66829	-0.10574	1426.5
6.47	648	2.5	NaN	6.5541	11.15	12.275	-183.3	10.26	8.0044	15.177	-632.43	1116.1	26.743	793.95	1114.3	23.649	24.005	1	0	-12.248	10.031	-11.752	-10.445	6.0895	-3.7631	11.076	10.334	-6.1582	6.2674	-0.6762	-0.11113	1426.4
6.48	649	2.5	NaN	6.5672	11.141	12.257	-183.29	10.264	7.9874	15.186	-632.4	1116.1	26.71	793.95	1114.3	23.649	24.005	1	0	-12.284	10.069	-11.758	-10.451	6.1043	-3.7573	11.068	10.338	-6.1798	6.312	-0.69013	-0.11334	1426.4
6.49	650	2.5	NaN	6.5735	11.119	12.255	-183.29	10.254	7.9902	15.121	-632.38	1116.1	26.75	794	1114.3	23.649	24.005	1	0	-12.32	10.108	-11.763	-10.456	6.1064	-3.7601	11.045	10.328	-6.214	6.3478	-0.71783	-0.1284	1426.4
6.5	651	2.5	NaN	6.5851	11.094	12.229	-183.29	10.256	7.9776	15.145	-632.37	1116.1	26.736	794.01	1114.3	23.649	29.566	1	0	-12.357	10.147	-11.769	-10.462	6.1195	-3.7598	11.021	10.329	-6.2372	6.3869	-0.74754	-0.13261	1426.4
6.51	652	2.5	NaN	6.5935	11.062	12.208	-183.3	10.269	7.9477	15.131	-632.32	1116.1	26.68	794.04	1114.3	23.649	24.005	1	0	-12.393	10.185	-11.774	-10.467	6.1296	-3.7629	10.991	10.34	-6.2634	6.4225	-0.78332	-0.12676	1426.4
6.52	653	2.5	NaN	6.5931	11.03	12.204	-183.31	10.282	7.9249	15.043	-632.25	1116.1	26.65	794.09	1114.3	25.496	24.005	1	0	-12.429	10.224	-11.779	-10.473	6.1268	-3.7732	10.959	10.353	-6.3025	6.4509	-0.82019	-0.11986	1426.4
6.53	654	2.5	NaN	6.5825	11.013	12.21	-183.32	10.279	7.9603	14.959	-632.23	1116.1	26.768	794.15	1114.3	51.662	33.613	1	0	-12.466	10.263	-11.785	-10.478	6.1082	-3.7902	10.942	10.349	-6.3574	6.4726	-0.84276	-0.12856	1426.4
6.54	655	2.5	NaN	6.577	10.993	12.202	-183.31	10.29	7.94	14.922	-632.2	1116.1	26.708	794.17	1114.3	54.448	41.897	1	0	-12.502	10.301	-11.79	-10.483	6.1035	-3.7878	10.924	10.36	-6.3983	6.5137	-0.86634	-0.12377	1426.4
6.55	656	2.5	NaN	6.5702	10.966	12.187	-183.32	10.3	7.9196	14.893	-632.18	1116	26.661	794.22	1114.4	54.581	39.106	1	0	-12.538	10.34	-11.796	-10.489	6.0975	-3.7972	10.898	10.367	-6.4406	6.543	-0.89751	-0.12177	1426.4
6.56	657	2.5	NaN	6.5613	10.941	12.173	-183.33	10.313	7.9176	14.869	-632.16	1116	26.669	794.25	1114.4	54.697	39.731	1	0	-12.524	10.325	-11.79	-10.483	6.0874	-3.8045	10.875	10.379	-6.4366	6.5205	-0.91436	-0.10403	1426.5
6.57	658	2.5	NaN	6.5489	10.918	12.175	-183.33	10.328	7.9309	14.808	-632.16	1116	26.721	794.27	1114.4	53.612	37.027	1	0	-12.461	10.258	-11.773	-10.466	6.0704	-3.811	10.855	10.392	-6.3903	6.4466	-0.91817	-0.074163	1426.5
6.58	659	2.5	NaN	6.5319	10.889	12.202	-183.34	10.332	7.9384	14.65	-632.17	1116	26.76	794.29	1114.4	54.205	35.757	1	0	-12.398	10.19	-11.756	-10.449	6.0455	-3.8287	10.827	10.395	-6.352	6.3615	-0.9294	-0.053602	1426.5
6.59	660	2.5	NaN	6.5221	10.853	12.204	-183.35	10.341	7.9141	14.56	-632.15	1115.9	26.733	794.34	1114.4	51.189	34.159	1	0	-12.102	9.8752	-11.753	-10.446	6.0332	-3.8403	10.792	10.401	-6.0689	6.0349	-0.9603	-0.044364	1426.5
6.6	661	2.5	NaN	6.5093	10.8	12.172	-183.36	10.358	7.8704	14.547	-632.2	1115.9	26.664	794.38	1114.4	49.677	31.149	1	0	-11.349	9.0724	-11.777	-10.47	6.0226	-3.8486	10.743	10.416	-5.3266	5.2238	-1.0341	-0.053945	1426.6
6.61	662	2.5	NaN	6.5004	10.759	12.138	-183.37	10.374	7.8419	14.561	-632.24	1115.8	26.639	794.39	1114.4	48.89	27.575	1	0	-11.491	9.223	-11.775	-10.469	6.0153	-3.8573	10.705	10.429	-5.4752	5.3657	-1.0709	-0.039885	1426.7
6.62	663	2.5	NaN	6.4918	10.733	12.104	-183.38	10.385	7.8373	14.575	-632.27	1115.7	26.681	794.4	1114.4	57.939	35.984	1	0	-11.924	9.6857	-11.766	-10.459	6.0056	-3.8701	10.68	10.437	-5.9188	5.8157	-1.086	-0.021977	1426.7
6.63	664	2.5	NaN	6.4755	10.71	12.066	-183.4	10.392	7.8472	14.568	-632.31	1115.7	26.767	794.44	1114.4	61.077	41.629	1	0	-12.358	10.148	-11.757	-10.45	5.9856	-3.8881	10.66	10.442	-6.3727	6.2603	-1.097	-0.0080632	1426.8
6.64	665	2.5	NaN	6.4564	10.72	12.073	-183.4	10.391	7.8234	14.473	-632.31	1115.7	26.73	794.46	1114.4	61.534	41.851	1	0	-12.892	10.718	-11.746	-10.439	5.9642	-3.8932	10.669	10.442	-6.9281	6.8247	-1.0768	0.0028727	1426.8
6.65	666	2.5	NaN	6.4487	10.73	12.053	-183.4	10.396	7.8122	14.48	-632.33	1115.7	26.716	794.47	1114.4	62.145	41.221	1	0	-13.848	11.737	-11.726	-10.419	5.9574	-3.8936	10.68	10.446	-7.8909	7.8438	-1.0455	0.027465	1426.9
6.66	667	2.5	NaN	6.4332	10.75	12.048	-183.4	10.403	7.822	14.437	-632.36	1115.7	26.754	794.47	1114.4	62.068	41.224	1	0	-14.246	12.161	-11.717	-10.41	5.9386	-3.8971	10.7	10.453	-8.3074	8.2644	-1.0168	0.042528	1426.9
6.67	668	2.5	NaN	6.4155	10.778	12.051	-183.4	10.403	7.8472	14.372	-632.39	1115.7	26.832	794.5	1114.4	61.764	41.146	1	0	-14.274	12.191	-11.716	-10.409	5.9152	-3.9038	10.728	10.453	-8.3584	8.287	-0.98751	0.044067	1426.9
6.68	669	2.5	NaN	6.4067	10.81	12.049	-183.41	10.393	7.8686	14.346	-632.42	1115.7	26.899	794.53	1114.4	61.478	40.968	1	0	-14.19	12.102	-11.713	-10.406	5.9027	-3.9098	10.759	10.444	-8.2878	8.1924	-0.95334	0.038144	1427
6.69	670	2.5	NaN	6.3967	10.83	12.069	-183.4	10.407	7.82	14.263	-632.43	1115.7	26.773	794.46	1114.4	61.358	41.073	1	0	-14.135	12.044	-11.71	-10.403	5.8944	-3.9011	10.779	10.458	-8.241	8.1424	-0.93093	0.055114	1426.9
6.7	671	2.5	NaN	6.3969	10.848	12.085	-183.4	10.406	7.8195	14.223	-632.45	1115.7	26.779	794.45	1114.4	61.414	41.752	1	0	-14.117	12.024	-11.708	-10.401	5.8927	-3.9051	10.796	10.458	-8.224	8.1185	-0.91171	0.056579	1427
6.71	672	2.5	NaN	6.4008	10.868	12.088	-183.4	10.4	7.815	14.227	-632.45	1115.7	26.78	794.43	1114.4	61.376	41.572	1	0	-14.053	11.956	-11.707	-10.4	5.8968	-3.9031	10.816	10.452	-8.1567	8.053	-0.89046	0.052675	1426.9
6.72	673	2.5	NaN	6.4127	10.883	12.082	-183.39	10.398	7.8097	14.259	-632.45	1115.7	26.779	794.4	1114.4	61.575	41.628	1	0	-13.937	11.832	-11.706	-10.399	5.91	-3.8945	10.831	10.45	-8.0272	7.9375	-0.87531	0.051438	1426.9
6.73	674	2.5	NaN	6.4343	10.885	12.073	-183.38	10.402	7.8112	14.295	-632.44	1115.7	26.79	794.34	1114.4	61.797	41.713	1	0	-13.823	11.711	-11.706	-10.399	5.9326	-3.8847	10.832	10.455	-7.8909	7.8262	-0.87393	0.055954	1426.8
6.74	675	2.5	NaN	6.4511	10.878	12.07	-183.39	10.401	7.7979	14.313	-632.45	1115.7	26.744	794.31	1114.4	61.852	41.666	1	0	-13.7	11.579	-11.706	-10.399	5.9519	-3.885	10.825	10.454	-7.7479	7.694	-0.88046	0.05495	1426.8
6.75	676	2.5	NaN	6.4687	10.872	12.066	-183.38	10.398	7.7871	14.334	-632.45	1115.7	26.706	794.28	1114.4	61.899	41.416	1	0	-13.55	11.419	-11.705	-10.398	5.9718	-3.8744	10.819	10.45	-7.5781	7.5448	-0.88533	0.052098	1426.8
6.76	677	2.5	NaN	6.4818	10.867	12.087	-183.38	10.392	7.7865	14.288	-632.44	1115.7	26.706	794.26	1114.4	62.025	41.687	1	0	-13.456	11.319	-11.704	-10.397	5.9831	-3.8751	10.814	10.445	-7.4731	7.4441	-0.88943	0.048102	1426.8
6.77	678	2.5	NaN	6.5022	10.863	12.099	-183.38	10.388	7.7981	14.271	-632.41	1115.7	26.729	794.22	1114.4	62.143	41.845	1	0	-13.388	11.246	-11.703	-10.396	6.0019	-3.8761	10.809	10.442	-7.3857	7.3699	-0.89378	0.045983	1426.7
6.78	679	2.5	NaN	6.5339	10.854	12.083	-183.37	10.39	7.8204	14.329	-632.36	1115.7	26.766	794.16	1114.4	62.34	41.874	1	0	-13.329	11.184	-11.702	-10.396	6.0343	-3.8717	10.801	10.443	-7.2947	7.3118	-0.90171	0.046991	1426.6
6.79	680	2.5	NaN	6.5564	10.833	12.076	-183.38	10.392	7.8469	14.327	-632.31	1115.7	26.839	794.14	1114.4	62.326	42.077	1	0	-13.27	11.121	-11.702	-10.395	6.0538	-3.8804	10.781	10.444	-7.2163	7.2405	-0.92098	0.049044	1426.5
6.8	681	2.5	NaN	6.5691	10.812	12.055	-183.38	10.38	7.819	14.371	-632.29	1115.7	26.753	794.13	1114.4	62.349	42.168	1	0	-13.21	11.057	-11.702	-10.395	6.0717	-3.8746	10.761	10.431	-7.1385	7.1824	-0.94069	0.036624	1426.5
6.81	682	2.5	NaN	6.5776	10.791	12.054	-183.37	10.38	7.8026	14.353	-632.25	1115.6	26.702	794.1	1114.4	62.665	42.32	1	0	-13.113	10.954	-11.7	-10.394	6.0815	-3.8696	10.741	10.43	-7.0318	7.084	-0.95941	0.036961	1426.4
6.82	683	2.5	NaN	6.5876	10.762	12.043	-183.37	10.376	7.8144	14.352	-632.21	1115.6	26.722	794.07	1114.4	62.723	42.518	1	0	-12.987	10.819	-11.698	-10.392	6.0907	-3.8666	10.712	10.426	-6.8962	6.9521	-0.98604	0.03411	1426.3
6.83	684	2.5	NaN	6.5976	10.726	12.018	-183.37	10.362	7.8495	14.384	-632.16	1115.6	26.8	794.03	1114.4	62.17	42.601	1	0	-12.951	10.78	-11.698	-10.391	6.0988	-3.8669	10.677	10.411	-6.8521	6.9135	-1.0213	0.019957	1426.2
6.84	685	2.5	NaN	6.594	10.701	12.015	-183.37	10.353	7.8745	14.351	-632.11	1115.5	26.872	794.02	1114.3	61.02	42.246	1	0	-12.906	10.733	-11.697	-10.39	6.091	-3.8734	10.653	10.402	-6.8151	6.8592	-1.0445	0.011393	1426.2
6.85	686	2.5	NaN	6.5849	10.675	12.012	-183.37	10.35	7.8629	14.302	-632.07	1115.5	26.813	794	1114.3	59.184	42.336	1	0	-12.843	10.665	-11.696	-10.389	6.0822	-3.8705	10.627	10.398	-6.7607	6.7948	-1.0687	0.0090456	1426.1
6.86	687	2.5	NaN	6.5823	10.653	11.993	-183.36	10.341	7.8613	14.323	-632.01	1115.5	26.797	794	1114.3	56.672	42.342	1	0	-12.775	10.593	-11.695	-10.388	6.0811	-3.8655	10.606	10.388	-6.6937	6.7271	-1.0882	1.155e-05	1426.1
6.87	688	2.5	NaN	6.5667	10.625	11.987	-183.36	10.333	7.8807	14.284	-631.93	1115.5	26.843	794	1114.3	54.18	41.897	1	0	-12.706	10.519	-11.694	-10.387	6.062	-3.8687	10.579	10.38	-6.6435	6.65	-1.1152	-0.0072226	1426
6.88	689	2.5	NaN	6.5369	10.584	11.989	-183.37	10.33	7.8983	14.198	-631.83	1115.5	26.878	793.97	1114.3	52.483	39.777	1	0	-12.644	10.453	-11.693	-10.386	6.0273	-3.8752	10.538	10.376	-6.6165	6.5778	-1.155	-0.01018	1425.9
6.89	690	2.5	NaN	6.5124	10.532	11.952	-183.36	10.327	7.8594	14.241	-631.74	1115.4	26.744	793.94	1114.3	51.761	37.121	1	0	-12.576	10.381	-11.692	-10.385	6.0099	-3.8653	10.488	10.372	-6.5661	6.5153	-1.2046	-0.013546	1425.7
6.9	691	2.5	NaN	6.488	10.477	11.918	-183.37	10.328	7.9051	14.276	-631.66	1115.4	26.864	793.92	1114.3	51.673	35.005	1	0	-12.483	10.281	-11.692	-10.385	5.9821	-3.8727	10.434	10.371	-6.5008	6.4086	-1.2586	-0.013717	1425.6
6.91	692	2.5	NaN	6.468	10.435	11.905	-183.37	10.323	7.9076	14.271	-631.6	1115.3	26.87	793.94	1114.3	53.058	34.012	1	0	-12.433	10.228	-11.694	-10.387	5.9616	-3.8782	10.393	10.365	-6.4715	6.3501	-1.3009	-0.021812	1425.6
6.92	693	2.5	NaN	6.4473	10.399	11.906	-183.37	10.329	7.8976	14.23	-631.55	1115.3	26.836	793.91	1114.3	54.764	35.662	1	0	-12.399	10.192	-11.696	-10.389	5.9407	-3.8783	10.357	10.37	-6.4585	6.3137	-1.3381	-0.018863	1425.5
6.93	694	2.5	NaN	6.4247	10.366	11.914	-183.37	10.341	7.8916	14.174	-631.49	1115.3	26.809	793.87	1114.3	56.557	38.691	1	0	-12.263	10.046	-11.696	-10.39	5.9168	-3.8793	10.325	10.382	-6.3458	6.167	-1.3715	-0.00801	1425.4
6.94	695	2.5	NaN	6.4019	10.333	11.916	-183.38	10.34	7.8955	14.131	-631.43	1115.3	26.817	793.9	1114.3	57.841	40.914	1	0	-12.184	9.9629	-11.697	-10.39	5.892	-3.8928	10.294	10.38	-6.2924	6.0701	-1.4038	-0.010932	1425.4
6.95	696	2.5	NaN	6.3869	10.271	11.926	-183.39	10.339	7.9222	14.079	-631.34	1115.2	26.894	793.92	1114.3	58.292	41.897	1	0	-12.168	9.9459	-11.698	-10.391	5.8717	-3.9042	10.233	10.377	-6.2967	6.0417	-1.4654	-0.014403	1425.3
6.96	697	2.5	NaN	6.3807	10.247	11.931	-183.39	10.339	7.8992	14.065	-631.31	1115.2	26.836	793.94	1114.3	58.583	42.487	1	0	-12.122	9.8964	-11.7	-10.393	5.8673	-3.908	10.209	10.377	-6.2546	5.9884	-1.491	-0.016835	1425.3
6.97	698	2.5	NaN	6.3784	10.215	11.929	-183.39	10.342	7.877	14.079	-631.25	1115.1	26.775	793.94	1114.3	58.506	42.281	1	0	-12.046	9.8149	-11.703	-10.397	5.868	-3.9043	10.179	10.378	-6.1775	5.9106	-1.5241	-0.018776	1425.2
6.98	699	2.5	NaN	6.3776	10.181	11.924	-183.39	10.34	7.8705	14.105	-631.17	1115.1	26.757	793.95	1114.2	58.818	42.06	1	0	-12.104	9.8773	-11.71	-10.403	5.869	-3.8999	10.146	10.374	-6.235	5.9774	-1.5632	-0.028228	1425.2
6.99	700	2.5	NaN	6.3771	10.166	11.923	-183.39	10.329	7.8775	14.124	-631.12	1115.1	26.785	793.99	1114.2	58.777	41.834	1	0	-12.175	9.9527	-11.716	-10.409	5.8681	-3.9028	10.133	10.362	-6.3067	6.0499	-1.5836	-0.046978	1425.2
7	701	2.5	NaN	6.3755	10.152	11.925	-183.39	10.34	7.9036	14.124	-631.08	1115.1	26.861	793.98	1114.2	59.003	41.245	1	0	-12.246	10.028	-11.723	-10.416	5.8634	-3.9008	10.118	10.373	-6.3822	6.1275	-1.6041	-0.042878	1425.1
7.01	702	2.5	NaN	6.3763	10.141	11.935	-183.38	10.345	7.878	14.108	-631.07	1115.1	26.791	793.97	1114.3	59.571	40.625	1	0	-12.316	10.104	-11.729	-10.422	5.8663	-3.8927	10.109	10.378	-6.45	6.211	-1.6203	-0.044162	1425.1
7.02	703	2.5	NaN	6.3812	10.129	11.939	-183.39	10.343	7.8721	14.112	-631.03	1115.1	26.777	794	1114.2	61.231	39.838	1	0	-12.387	10.179	-11.736	-10.429	5.872	-3.8948	10.097	10.375	-6.5152	6.2844	-1.6388	-0.053625	1425.1
7.03	704	2.5	NaN	6.3912	10.11	11.941	-183.39	10.347	7.8794	14.138	-631	1115	26.793	794.03	1114.2	63.171	39.219	1	0	-12.458	10.255	-11.742	-10.435	5.8824	-3.8979	10.077	10.379	-6.5755	6.3568	-1.6646	-0.055736	1425.1
7.04	705	2.5	NaN	6.4059	10.082	11.942	-183.38	10.373	7.8759	14.183	-631	1115	26.769	794.03	1114.2	65.353	38.169	1	0	-12.529	10.33	-11.748	-10.441	5.8998	-3.89	10.051	10.404	-6.6289	6.4401	-1.6975	-0.037234	1425.1
7.05	706	2.5	NaN	6.4197	10.074	11.935	-183.39	10.389	7.8829	14.254	-631	1115	26.783	794.04	1114.3	64.838	37.879	1	0	-12.599	10.406	-11.755	-10.448	5.916	-3.889	10.044	10.419	-6.6835	6.5166	-1.7112	-0.028732	1425.1
7.06	707	2.5	NaN	6.4282	10.072	11.968	-183.39	10.404	7.875	14.216	-630.96	1115	26.753	794.08	1114.3	62.76	39.175	1	0	-12.67	10.481	-11.761	-10.454	5.9241	-3.8928	10.042	10.435	-6.7462	6.5883	-1.7194	-0.019671	1425.1
7.07	708	2.5	NaN	6.4296	10.071	11.991	-183.39	10.421	7.8769	14.189	-630.94	1115	26.749	794.09	1114.3	62.614	41.517	1	0	-12.741	10.557	-11.768	-10.461	5.9246	-3.8966	10.041	10.451	-6.8164	6.66	-1.7269	-0.0098335	1425.1
7.08	709	2.5	NaN	6.4273	10.07	12.005	-183.39	10.432	7.8618	14.18	-630.92	1115	26.696	794.1	1114.3	63.635	44.025	1	0	-12.812	10.632	-11.774	-10.467	5.9241	-3.8931	10.04	10.462	-6.8877	6.739	-1.734	-0.0049624	1425.1
7.09	710	2.5	NaN	6.4263	10.069	12.016	-183.39	10.437	7.824	14.184	-630.91	1115	26.579	794.13	1114.3	64.914	45.861	1	0	-12.883	10.708	-11.781	-10.474	5.9279	-3.8834	10.039	10.467	-6.9547	6.8241	-1.7414	-0.0065583	1425.1
7.1	711	2.5	NaN	6.4335	10.063	12.008	-183.4	10.453	7.8667	14.258	-630.93	1115	26.698	794.11	1114.3	65.399	47.092	1	0	-12.953	10.783	-11.787	-10.48	5.9333	-3.9009	10.033	10.483	-7.02	6.8821	-1.7544	0.0023406	1425.1
7.11	712	2.5	NaN	6.4368	10.055	12.01	-183.4	10.466	7.8505	14.27	-630.94	1115	26.647	794.14	1114.3	65.525	47.687	1	0	-13.024	10.858	-11.794	-10.487	5.9391	-3.8933	10.026	10.494	-7.085	6.9651	-1.7672	0.007536	1425.1
7.12	713	2.5	NaN	6.4348	10.054	12.008	-183.39	10.476	7.8549	14.284	-630.95	1115	26.658	794.16	1114.3	65.429	47.722	1	0	-13.095	10.934	-11.8	-10.493	5.9373	-3.8904	10.027	10.503	-7.1576	7.0435	-1.7732	0.0097871	1425.2
7.13	714	2.5	NaN	6.4296	10.055	12.009	-183.39	10.487	7.8565	14.288	-630.95	1115	26.659	794.16	1114.3	65.101	47.514	1	0	-13.166	11.009	-11.807	-10.5	5.9322	-3.8858	10.028	10.513	-7.2334	7.1236	-1.7781	0.013332	1425.2
7.14	715	2.5	NaN	6.4248	10.055	12.013	-183.38	10.497	7.8396	14.287	-630.97	1115	26.605	794.16	1114.3	64.382	46.755	1	0	-13.236	11.085	-11.813	-10.506	5.9296	-3.8748	10.029	10.523	-7.3069	7.2101	-1.7843	0.016589	1425.2
7.15	716	2.5	NaN	6.4271	10.06	11.997	-183.37	10.491	7.8356	14.355	-630.97	1114.9	26.597	794.2	1114.3	63.572	45.429	1	0	-13.307	11.16	-11.82	-10.513	5.935	-3.8657	10.036	10.516	-7.3722	7.2947	-1.7839	0.0034838	1425.2
7.16	717	2.5	NaN	6.4221	10.065	12.007	-183.37	10.475	7.8592	14.317	-630.98	1115	26.655	794.25	1114.3	62.552	43.425	1	0	-13.378	11.236	-11.826	-10.519	5.9261	-3.8651	10.039	10.501	-7.4519	7.3707	-1.7866	-0.018017	1425.3
7.17	718	2.5	NaN	6.4276	10.064	11.99	-183.37	10.474	7.8502	14.379	-631	1115	26.633	794.26	1114.3	61.939	40.927	1	0	-13.449	11.311	-11.832	-10.526	5.935	-3.8601	10.038	10.499	-7.5138	7.4512	-1.7939	-0.026227	1425.3
7.18	719	2.5	NaN	6.4325	10.063	11.975	-183.36	10.48	7.8398	14.435	-631.01	1114.9	26.601	794.25	1114.3	61.696	39.033	1	0	-13.52	11.387	-11.839	-10.532	5.9434	-3.8472	10.038	10.505	-7.5761	7.5396	-1.8006	-0.027126	1425.3
7.19	720	2.5	NaN	6.4326	10.065	11.972	-183.34	10.482	7.8486	14.448	-631.02	1114.9	26.616	794.25	1114.3	61.795	38.103	1	0	-13.558	11.428	-11.841	-10.534	5.9434	-3.833	10.041	10.506	-7.6151	7.5953	-1.8004	-0.02808	1425.3
7.2	721	2.5	NaN	6.4376	10.068	11.955	-183.35	10.463	7.8717	14.51	-631.04	1114.9	26.696	794.29	1114.3	61.293	38.27	1	0	-13.569	11.44	-11.84	-10.533	5.9478	-3.8385	10.043	10.487	-7.6214	7.6011	-1.7969	-0.045898	1425.4
7.21	722	2.5	NaN	6.4502	10.079	11.968	-183.35	10.462	7.8502	14.52	-631.06	1114.9	26.654	794.28	1114.3	58.83	38.432	1	0	-13.739	11.621	-11.837	-10.53	5.9625	-3.838	10.054	10.487	-7.7767	7.7829	-1.7826	-0.043246	1425.4
7.22	723	2.5	NaN	6.449	10.088	11.975	-183.35	10.458	7.8439	14.503	-631.05	1114.9	26.653	794.29	1114.3	56.251	37.613	0	0	-14.038	11.94	-11.831	-10.524	5.9606	-3.8423	10.062	10.484	-8.0778	8.0978	-1.7691	-0.040765	1425.4
7.23	724	2.5	NaN	6.4492	10.092	11.975	-183.36	10.454	7.8257	14.519	-631.05	1114.9	26.619	794.3	1114.3	54.432	36.287	0	0	-14.338	12.259	-11.826	-10.519	5.9628	-3.8432	10.066	10.48	-8.375	8.4162	-1.7599	-0.039097	1425.4
7.24	725	2.5	NaN	6.4525	10.091	11.97	-183.36	10.453	7.8064	14.567	-631.07	1114.9	26.586	794.31	1114.3	52.579	35.065	0	0	-14.637	12.579	-11.82	-10.513	5.9694	-3.8429	10.065	10.479	-8.6678	8.7357	-1.7548	-0.034638	1425.4
7.25	726	2.5	NaN	6.4467	10.089	11.971	-183.37	10.46	7.8343	14.589	-631.08	1114.9	26.691	794.31	1114.3	51.309	33.878	0	0	-14.937	12.898	-11.815	-10.508	5.9603	-3.8548	10.063	10.485	-8.9762	9.0431	-1.7513	-0.022344	1425.4
7.26	727	2.5	NaN	6.4512	10.093	11.954	-183.37	10.466	7.8029	14.653	-631.08	1114.9	26.62	794.32	1114.3	49.502	34.504	0	0	-15.236	13.217	-11.809	-10.502	5.9702	-3.8551	10.068	10.491	-9.2657	9.3619	-1.7415	-0.011112	1425.5
7.27	728	2.5	NaN	6.4473	10.094	11.953	-183.38	10.478	7.7943	14.679	-631.08	1114.9	26.626	794.31	1114.3	49.515	34.308	0	0	-15.535	13.536	-11.804	-10.497	5.9671	-3.8588	10.069	10.503	-9.5681	9.6775	-1.7351	0.006658	1425.4
7.28	729	2.5	NaN	6.4401	10.098	11.96	-183.38	10.489	7.7952	14.681	-631.08	1114.9	26.657	794.3	1114.3	51.71	34.338	0	0	-15.835	13.856	-11.798	-10.491	5.9587	-3.8659	10.072	10.515	-9.8759	9.9897	-1.7264	0.02365	1425.4
7.29	730	2.5	NaN	6.4323	10.104	11.967	-183.39	10.495	7.7996	14.685	-631.07	1114.9	26.686	794.29	1114.3	52.441	33.792	0	0	-16.134	14.175	-11.793	-10.486	5.9499	-3.8709	10.077	10.522	-10.184	10.304	-1.7159	0.036266	1425.4
7.3	731	2.5	NaN	6.4256	10.106	11.964	-183.38	10.499	7.806	14.718	-631.08	1114.9	26.701	794.3	1114.3	54.042	36.943	0	0	-16.433	14.494	-11.787	-10.48	5.944	-3.8658	10.079	10.525	-10.489	10.628	-1.7077	0.044374	1425.4
7.31	732	2.5	NaN	6.4255	10.115	11.984	-183.38	10.508	7.7971	14.676	-631.07	1115	26.663	794.28	1114.3	50.709	35.374	0	0	-16.326	14.379	-11.781	-10.474	5.9436	-3.861	10.088	10.535	-10.382	10.518	-1.6929	0.060874	1425.4
7.32	733	2.5	NaN	6.4407	10.121	11.968	-183.37	10.501	7.8026	14.752	-631.06	1114.9	26.666	794.27	1114.3	50.442	34.218	0	0	-16.018	14.051	-11.774	-10.467	5.9617	-3.8534	10.094	10.528	-10.056	10.198	-1.6799	0.060739	1425.4
7.33	734	2.5	NaN	6.4485	10.129	11.968	-183.37	10.493	7.8153	14.767	-631.05	1115	26.704	794.27	1114.3	49.795	32.854	0	0	-15.968	13.998	-11.772	-10.465	5.9687	-3.8473	10.102	10.52	-9.9992	10.15	-1.6698	0.054386	1425.4
7.34	735	2.5	NaN	6.4493	10.139	11.978	-183.36	10.486	7.8277	14.744	-631.05	1115	26.749	794.28	1114.3	49.58	31.517	0	0	-15.879	13.903	-11.77	-10.463	5.9668	-3.845	10.111	10.514	-9.9127	10.058	-1.6591	0.050522	1425.4
7.35	736	2.5	NaN	6.4532	10.145	11.974	-183.36	10.481	7.8337	14.778	-631.04	1115	26.769	794.29	1114.3	49.953	31.219	0	0	-15.75	13.765	-11.768	-10.461	5.9712	-3.8463	10.117	10.508	-9.7784	9.9186	-1.6507	0.046842	1425.4
7.36	737	2.5	NaN	6.4621	10.153	11.984	-183.35	10.463	7.8465	14.756	-631.03	1115	26.832	794.32	1114.3	49.521	31.409	0	0	-15.689	13.7	-11.768	-10.461	5.9767	-3.8398	10.126	10.491	-9.7118	9.8599	-1.6418	0.030081	1425.4
7.37	738	2.5	NaN	6.4792	10.172	11.967	-183.35	10.456	7.845	14.843	-631.01	1115	26.87	794.32	1114.3	52.001	32.601	0	0	-15.635	13.643	-11.767	-10.46	5.9957	-3.8318	10.144	10.484	-9.6395	9.8112	-1.6229	0.023884	1425.4
7.38	739	2.5	NaN	6.4853	10.188	11.969	-183.35	10.454	7.8139	14.864	-631	1115	26.825	794.32	1114.3	52.158	33.809	0	0	-15.466	13.463	-11.766	-10.459	6.0046	-3.8268	10.16	10.482	-9.4616	9.6358	-1.6062	0.023714	1425.4
7.39	740	2.5	NaN	6.4892	10.197	11.974	-183.34	10.456	7.7896	14.87	-631	1115	26.788	794.31	1114.3	52.306	34.054	0	0	-15.329	13.317	-11.765	-10.458	6.0101	-3.8226	10.168	10.485	-9.3194	9.4943	-1.5967	0.026802	1425.4
7.4	741	2.5	NaN	6.5011	10.2	11.961	-183.34	10.461	7.8077	14.93	-631	1115	26.857	794.32	1114.3	54.485	35.746	0	0	-15.28	13.264	-11.766	-10.459	6.0217	-3.8184	10.171	10.489	-9.2578	9.4452	-1.5947	0.030051	1425.4
7.41	742	2.5	NaN	6.4986	10.206	11.984	-183.35	10.451	7.82	14.872	-630.98	1115	26.934	794.36	1114.2	55.176	37.189	0	0	-15.14	13.115	-11.766	-10.459	6.0137	-3.8352	10.176	10.481	-9.1264	9.2797	-1.5906	0.022029	1425.4
7.42	743	2.5	NaN	6.5077	10.202	11.976	-183.35	10.465	7.8124	14.925	-630.98	1115	26.943	794.33	1114.2	53.429	35.109	0	0	-14.994	12.959	-11.766	-10.459	6.0246	-3.8324	10.172	10.495	-8.9689	9.1263	-1.5938	0.03536	1425.4
7.43	744	2.5	NaN	6.5106	10.199	11.981	-183.35	10.467	7.7899	14.923	-630.98	1115	26.911	794.33	1114.2	54.491	34.892	0	0	-14.967	12.93	-11.768	-10.461	6.0287	-3.8349	10.17	10.496	-8.9382	9.0953	-1.5976	0.03569	1425.4
7.44	745	2.5	NaN	6.5122	10.196	11.989	-183.36	10.462	7.7658	14.91	-630.98	1114.9	26.882	794.34	1114.2	54.914	36.33	0	0	-14.937	12.899	-11.768	-10.461	6.0309	-3.8418	10.167	10.492	-8.9063	9.0567	-1.6013	0.030422	1425.4
7.45	746	2.5	NaN	6.5173	10.191	11.989	-183.37	10.457	7.7595	14.93	-630.99	1114.9	26.915	794.35	1114.2	55.467	36.851	0	0	-14.905	12.864	-11.768	-10.461	6.0355	-3.8516	10.161	10.486	-8.8697	9.0128	-1.6067	0.025545	1425.4
7.46	747	2.5	NaN	6.5145	10.188	12.002	-183.39	10.435	7.8048	14.9	-631.01	1114.9	27.095	794.39	1114.2	53.728	35.789	0	0	-14.845	12.8	-11.767	-10.46	6.0243	-3.8793	10.158	10.465	-8.8202	8.9204	-1.6098	0.0048244	1425.5
7.47	748	2.5	NaN	6.516	10.184	12.002	-183.4	10.434	7.7962	14.891	-631.03	1114.9	27.125	794.38	1114.2	52.511	33.75	0	0	-14.765	12.715	-11.767	-10.46	6.0242	-3.8889	10.155	10.463	-8.7411	8.8263	-1.6122	0.0036231	1425.5
7.48	749	2.5	NaN	6.5121	10.174	11.983	-183.41	10.431	7.7924	14.908	-631.07	1114.9	27.169	794.38	1114.2	51.304	32.945	0	0	-14.725	12.673	-11.766	-10.459	6.0193	-3.8985	10.147	10.458	-8.706	8.7742	-1.6198	-0.00095056	1425.5
7.49	750	2.5	NaN	6.5069	10.165	11.959	-183.41	10.425	7.7693	14.934	-631.12	1114.8	27.151	794.38	1114.2	48.688	31.379	0	0	-14.445	12.373	-11.77	-10.463	6.0159	-3.9023	10.139	10.45	-8.4289	8.4712	-1.6307	-0.01264	1425.6
7.5	751	2.5	NaN	6.5034	10.161	11.939	-183.41	10.418	7.7311	14.949	-631.16	1114.8	27.083	794.37	1114.2	44.05	28.069	0	0	-13.846	11.735	-11.778	-10.471	6.0157	-3.9004	10.136	10.442	-7.8305	7.8348	-1.6417	-0.028996	1425.6
7.51	752	2.5	NaN	6.4988	10.161	11.926	-183.42	10.417	7.7628	14.927	-631.21	1114.8	27.216	794.37	1114.2	36.061	24.005	0	0	-13.779	11.663	-11.777	-10.47	6.0049	-3.9107	10.137	10.441	-7.7737	7.7523	-1.6399	-0.02888	1425.6
7.52	753	2.5	NaN	6.5085	10.179	11.889	-183.43	10.416	7.7755	14.965	-631.25	1114.8	27.331	794.39	1114.2	36.446	24.005	0	0	-13.808	11.694	-11.773	-10.466	6.0115	-3.9221	10.157	10.438	-7.7962	7.772	-1.6163	-0.028866	1425.7
7.53	754	2.5	NaN	6.5095	10.208	11.861	-183.43	10.42	7.7655	14.973	-631.28	1114.8	27.389	794.38	1114.2	34.069	24.005	0	0	-13.834	11.722	-11.769	-10.462	6.0105	-3.9296	10.186	10.442	-7.8238	7.7928	-1.5829	-0.020034	1425.7
7.54	755	2.5	NaN	6.5093	10.233	11.848	-183.44	10.429	7.7499	14.951	-631.3	1114.8	27.415	794.36	1114.2	26.334	24.005	0	0	-13.825	11.713	-11.765	-10.458	6.0084	-3.9375	10.21	10.451	-7.817	7.7754	-1.5545	-0.0069689	1425.7
7.55	756	2.5	NaN	6.5129	10.246	11.85	-183.44	10.439	7.7377	14.91	-631.33	1114.8	27.43	794.34	1114.2	27.598	24.005	0	0	-13.725	11.606	-11.761	-10.454	6.0098	-3.9458	10.222	10.462	-7.7156	7.6605	-1.539	0.0075427	1425.7
7.56	757	2.5	NaN	6.5186	10.248	11.854	-183.44	10.452	7.7245	14.868	-631.4	1114.8	27.431	794.31	1114.2	24.531	24.005	0	0	-13.714	11.594	-11.758	-10.451	6.0137	-3.9479	10.225	10.475	-7.7001	7.646	-1.5332	0.024701	1425.8
7.57	758	2.5	NaN	6.5397	10.267	11.812	-183.48	10.45	7.7799	14.967	-631.49	1114.8	27.656	794.34	1114.2	23.649	24.005	0	0	-13.738	11.62	-11.754	-10.447	6.0298	-3.9886	10.243	10.474	-7.7083	7.6313	-1.511	0.027294	1425.9
7.58	759	2.5	NaN	6.5539	10.294	11.789	-183.48	10.468	7.7796	15.012	-631.56	1114.8	27.69	794.3	1114.2	23.649	24.005	0	0	-13.745	11.627	-11.751	-10.444	6.0445	-3.9924	10.268	10.493	-7.7003	7.6346	-1.4822	0.049633	1425.9
7.59	760	2.5	NaN	6.5523	10.318	11.795	-183.48	10.488	7.7436	14.966	-631.63	1114.8	27.609	794.24	1114.2	23.649	24.005	0	0	-13.702	11.581	-11.748	-10.441	6.0443	-3.9875	10.292	10.514	-7.6578	7.5939	-1.4558	0.073163	1425.9
7.6	761	2.5	NaN	6.5394	10.343	11.808	-183.48	10.493	7.7108	14.894	-631.69	1114.9	27.538	794.21	1114.2	23.649	24.005	0	0	-13.616	11.489	-11.746	-10.439	6.0314	-3.9925	10.316	10.52	-7.5842	7.4966	-1.4301	0.081662	1426
7.61	762	2.5	NaN	6.532	10.379	11.782	-183.5	10.472	7.732	14.946	-631.79	1114.9	27.631	794.24	1114.2	23.649	24.005	0	0	-13.586	11.457	-11.744	-10.438	6.0223	-4.0132	10.35	10.501	-7.5633	7.444	-1.3943	0.063434	1426.1
7.62	763	2.5	NaN	6.5304	10.398	11.785	-183.51	10.483	7.7557	14.934	-631.79	1114.9	27.726	794.2	1114.2	23.649	24.005	0	0	-13.559	11.429	-11.743	-10.436	6.0164	-4.0238	10.369	10.513	-7.5426	7.4051	-1.3746	0.076386	1426.1
7.63	764	2.5	NaN	6.5201	10.435	11.772	-183.51	10.485	7.7436	14.941	-631.88	1114.9	27.722	794.18	1114.2	23.649	24.005	0	0	-13.497	11.363	-11.742	-10.435	6.0066	-4.0276	10.406	10.514	-7.4905	7.3352	-1.3355	0.079387	1426.1
7.64	765	2.5	NaN	6.5097	10.481	11.768	-183.52	10.474	7.7292	14.934	-631.98	1114.9	27.717	794.18	1114.2	23.649	24.005	0	0	-13.391	11.249	-11.74	-10.433	5.9962	-4.0318	10.451	10.504	-7.3946	7.2176	-1.2886	0.071473	1426.2
7.65	766	2.5	NaN	6.4986	10.529	11.781	-183.52	10.462	7.716	14.889	-632.07	1115	27.712	794.18	1114.2	23.649	24.005	0	0	-13.214	11.061	-11.737	-10.43	5.9835	-4.0376	10.497	10.494	-7.2309	7.0237	-1.2394	0.06364	1426.3
7.66	767	2.5	NaN	6.4812	10.577	11.806	-183.53	10.466	7.6917	14.797	-632.1	1115	27.661	794.14	1114.2	23.649	24.005	0	0	-13.091	10.93	-11.736	-10.429	5.9644	-4.0424	10.544	10.498	-7.1266	6.8874	-1.1913	0.069674	1426.3
7.67	768	2.5	NaN	6.4672	10.63	11.821	-183.53	10.458	7.7025	14.753	-632.16	1115.1	27.724	794.11	1114.2	26.23	24.005	0	0	-12.973	10.804	-11.734	-10.427	5.9462	-4.0507	10.595	10.494	-7.0273	6.7537	-1.1394	0.066313	1426.3
7.68	769	2.5	NaN	6.4598	10.652	11.809	-183.53	10.446	7.7254	14.787	-632.23	1115.1	27.803	794.11	1114.2	26.544	24.005	0	0	-12.827	10.648	-11.732	-10.425	5.937	-4.0548	10.616	10.483	-6.8898	6.5932	-1.116	0.057847	1426.4
7.69	770	2.5	NaN	6.4537	10.664	11.808	-183.53	10.447	7.7157	14.782	-632.33	1115.1	27.784	794.08	1114.2	23.649	24.005	0	0	-12.757	10.574	-11.729	-10.422	5.9314	-4.0541	10.625	10.486	-6.8258	6.5197	-1.1038	0.063901	1426.5
7.7	771	2.5	NaN	6.447	10.67	11.817	-183.53	10.451	7.6969	14.743	-632.42	1115.2	27.738	794.03	1114.2	23.649	24.005	0	0	-12.733	10.548	-11.726	-10.419	5.9251	-4.0521	10.629	10.493	-6.8082	6.4962	-1.0972	0.073299	1426.5
7.71	772	2.5	NaN	6.4404	10.67	11.819	-183.53	10.442	7.7063	14.724	-632.47	1115.2	27.771	794.05	1114.1	23.649	24.005	0	0	-12.692	10.505	-11.723	-10.416	5.9164	-4.0516	10.627	10.484	-6.7761	6.4531	-1.0955	0.068122	1426.6
7.72	773	2.5	NaN	6.4417	10.664	11.799	-183.52	10.455	7.6525	14.777	-632.61	1115.2	27.6	793.99	1114.2	23.649	24.005	0	0	-12.646	10.456	-11.72	-10.413	5.9267	-4.0357	10.621	10.498	-6.7196	6.4198	-1.099	0.085507	1426.7
7.73	774	2.5	NaN	6.4407	10.668	11.806	-183.52	10.452	7.6995	14.762	-632.68	1115.3	27.718	793.99	1114.2	25.94	24.005	0	0	-12.656	10.466	-11.717	-10.41	5.9203	-4.0408	10.623	10.497	-6.7359	6.4254	-1.0947	0.087077	1426.7
7.74	775	2.5	NaN	6.4394	10.678	11.818	-183.52	10.447	7.7028	14.727	-632.73	1115.3	27.717	793.99	1114.2	23.649	24.005	0	0	-12.641	10.45	-11.715	-10.408	5.9177	-4.042	10.631	10.494	-6.723	6.4076	-1.084	0.086205	1426.8
7.75	776	2.5	NaN	6.4405	10.695	11.833	-183.52	10.438	7.6951	14.684	-632.78	1115.4	27.689	794	1114.2	23.649	24.005	0	0	-12.597	10.403	-11.712	-10.406	5.9183	-4.0448	10.646	10.487	-6.6792	6.3586	-1.0666	0.081686	1426.8
7.76	777	2.5	NaN	6.4452	10.717	11.852	-183.53	10.424	7.7285	14.636	-632.84	1115.4	27.779	794.04	1114.2	23.649	24.005	0	0	-12.572	10.376	-11.71	-10.403	5.9174	-4.0564	10.666	10.475	-6.6546	6.32	-1.0438	0.072378	1426.9
7.77	778	2.5	NaN	6.4474	10.733	11.866	-183.53	10.421	7.7039	14.597	-632.88	1115.5	27.69	794.03	1114.1	23.649	24.005	0	0	-12.511	10.312	-11.707	-10.4	5.9216	-4.0527	10.68	10.473	-6.5898	6.2591	-1.0268	0.073681	1427
7.78	779	2.5	NaN	6.4523	10.751	11.903	-183.52	10.422	7.6999	14.504	-632.94	1115.5	27.664	794.03	1114.2	23.649	24.005	0	0	-12.368	10.159	-11.703	-10.396	5.924	-4.0508	10.696	10.476	-6.444	6.1079	-1.0067	0.080293	1427
7.79	780	2.5	NaN	6.4557	10.764	11.91	-183.52	10.416	7.7174	14.491	-632.97	1115.6	27.714	794.05	1114.2	23.649	24.005	0	0	-12.09	9.8619	-11.696	-10.389	5.9248	-4.0541	10.709	10.472	-6.1648	5.8078	-0.98786	0.082589	1427.1
7.8	781	2.5	NaN	6.456	10.772	11.915	-183.53	10.415	7.7292	14.464	-633.03	1115.6	27.753	794.07	1114.2	23.649	24.005	0	0	-11.533	9.2679	-11.684	-10.377	5.9225	-4.059	10.714	10.472	-5.6101	5.2089	-0.96935	0.095348	1427.2
7.81	782	2.5	NaN	6.4535	10.774	11.94	-183.53	10.427	7.7171	14.358	-633.14	1115.7	27.724	794.07	1114.2	23.649	24.005	0	0	-11.403	9.1295	-11.682	-10.375	5.9169	-4.0616	10.715	10.486	-5.4859	5.0679	-0.9671	0.11159	1427.3
7.82	783	2.5	NaN	6.4494	10.774	11.945	-183.52	10.445	7.706	14.316	-633.19	1115.7	27.7	794.05	1114.2	23.649	24.005	0	0	-11.411	9.1387	-11.683	-10.376	5.9121	-4.0598	10.714	10.505	-5.4993	5.0789	-0.96899	0.12906	1427.3
7.83	784	2.5	NaN	6.4445	10.769	11.933	-183.54	10.443	7.74	14.298	-633.3	1115.7	27.821	794.12	1114.2	23.649	24.005	0	0	-11.378	9.1032	-11.683	-10.376	5.9017	-4.0811	10.708	10.504	-5.4765	5.0221	-0.97544	0.12724	1427.5
7.84	785	2.5	NaN	6.4346	10.774	11.919	-183.54	10.458	7.7126	14.287	-633.36	1115.8	27.761	794.12	1114.3	23.649	24.005	0	0	-11.358	9.082	-11.685	-10.378	5.8937	-4.0798	10.713	10.518	-5.4646	5.0022	-0.97156	0.14034	1427.5
7.85	786	2.5	NaN	6.4252	10.783	11.918	-183.55	10.469	7.7165	14.225	-633.42	1115.8	27.807	794.14	1114.3	23.649	24.005	0	0	-11.348	9.0714	-11.687	-10.38	5.8801	-4.0978	10.721	10.53	-5.4683	4.9736	-0.96587	0.15	1427.6
7.86	787	2.5	NaN	6.4205	10.792	11.927	-183.59	10.471	7.7802	14.119	-633.51	1115.9	28.051	794.22	1114.3	23.649	24.005	0	0	-11.34	9.0629	-11.688	-10.381	5.8614	-4.1517	10.729	10.535	-5.4789	4.9111	-0.95875	0.15377	1427.8
7.87	788	2.5	NaN	6.4199	10.813	11.902	-183.63	10.503	7.7614	14.113	-633.63	1115.9	28.069	794.22	1114.3	23.649	24.005	0	0	-11.333	9.0547	-11.688	-10.381	5.8599	-4.1899	10.751	10.565	-5.4728	4.8648	-0.93746	0.18424	1427.9
7.88	789	2.5	NaN	6.4165	10.822	11.906	-183.65	10.498	7.7583	14.065	-633.65	1115.9	28.085	794.24	1114.3	23.649	24.005	0	0	-11.366	9.0903	-11.691	-10.384	5.8539	-4.2114	10.758	10.563	-5.5122	4.8789	-0.93235	0.17883	1428
7.89	790	2.5	NaN	6.4118	10.84	11.904	-183.69	10.507	7.7692	14.017	-633.71	1116	28.178	794.3	1114.3	23.649	24.005	0	0	-11.388	9.1137	-11.693	-10.386	5.8436	-4.263	10.775	10.572	-5.5444	4.8507	-0.91753	0.18623	1428.1
7.9	791	2.5	NaN	6.4077	10.854	11.903	-183.74	10.526	7.7521	13.966	-633.78	1116	28.209	794.35	1114.4	23.649	24.005	0	0	-11.395	9.1208	-11.694	-10.387	5.8363	-4.3099	10.788	10.592	-5.5584	4.8109	-0.90619	0.2043	1428.2
7.91	792	2.5	NaN	6.4056	10.863	11.906	-183.78	10.558	7.7174	13.905	-633.86	1116.1	28.212	794.37	1114.4	23.649	24.005	0	0	-11.441	9.1698	-11.698	-10.391	5.8317	-4.3549	10.797	10.625	-5.609	4.8149	-0.9016	0.23314	1428.3
7.92	793	2.5	NaN	6.4061	10.889	11.905	-183.87	10.618	7.7487	13.819	-633.95	1116.1	28.463	794.42	1114.5	23.649	24.005	0	0	-11.484	9.2156	-11.703	-10.396	5.8187	-4.457	10.821	10.685	-5.6649	4.7586	-0.88113	0.28974	1428.4
7.93	794	2.5	NaN	6.4022	10.895	11.895	-183.91	10.657	7.7293	13.802	-634.02	1116.2	28.522	794.44	1114.5	23.649	24.005	0	0	-11.497	9.2298	-11.706	-10.399	5.8118	-4.4961	10.827	10.725	-5.6851	4.7336	-0.87871	0.32565	1428.5
7.94	795	2.5	NaN	6.3998	10.909	11.891	-183.96	10.705	7.6873	13.747	-634.1	1116.2	28.575	794.47	1114.5	23.649	24.005	0	0	-11.541	9.2766	-11.709	-10.402	5.8051	-4.5565	10.841	10.773	-5.7356	4.7201	-0.8679	0.37126	1428.7
7.95	796	2.5	NaN	6.4015	10.921	11.884	-184.01	10.73	7.6946	13.72	-634.16	1116.3	28.731	794.51	1114.5	23.649	24.005	0	0	-11.599	9.339	-11.712	-10.405	5.7995	-4.6097	10.852	10.799	-5.7998	4.7294	-0.85923	0.39423	1428.8
7.96	797	2.5	NaN	6.4069	10.935	11.872	-184.05	10.743	7.7084	13.72	-634.2	1116.3	28.898	794.56	1114.5	23.649	24.005	0	0	-11.694	9.4395	-11.714	-10.407	5.7983	-4.6557	10.865	10.813	-5.8953	4.7839	-0.84832	0.40623	1428.8
7.97	798	2.5	NaN	6.4125	10.968	11.862	-184.11	10.794	7.5898	13.686	-634.24	1116.3	28.818	794.59	1114.6	23.649	24.005	0	0	-11.802	9.5552	-11.716	-10.409	5.8058	-4.7209	10.897	10.865	-5.9962	4.8343	-0.81826	0.45577	1428.9
7.98	799	2.5	NaN	6.4161	11.024	11.865	-184.18	10.824	7.5231	13.569	-634.28	1116.4	28.956	794.69	1114.6	23.649	24.005	0	0	-11.898	9.6578	-11.719	-10.412	5.7991	-4.799	10.952	10.895	-6.0992	4.8589	-0.7664	0.48319	1429.1
7.99	800	2.5	NaN	6.4311	11.045	11.851	-184.22	10.848	7.4834	13.558	-634.32	1116.5	29.052	794.72	1114.7	23.649	24.005	0	0	-11.972	9.7366	-11.721	-10.414	5.81	-4.8425	10.974	10.92	-6.1621	4.8941	-0.74712	0.50555	1429.1
8	801	2.5	NaN	6.4418	11.061	11.842	-184.24	10.855	7.4631	13.556	-634.34	1116.5	29.112	794.75	1114.7	23.649	24.005	0	0	-12.025	9.7934	-11.722	-10.415	5.8182	-4.8612	10.989	10.926	-6.2072	4.9322	-0.73312	0.51075	1429.2
8.01	802	2.5	NaN	6.4479	11.082	11.842	-184.25	10.848	7.4375	13.516	-634.34	1116.5	29.155	794.81	1114.7	23.649	24.005	0	0	-12.079	9.8502	-11.724	-10.417	5.8209	-4.8743	11.01	10.919	-6.2578	4.976	-0.71407	0.50236	1429.2
8.02	803	2.5	NaN	6.4584	11.108	11.841	-184.27	10.841	7.3803	13.44	-634.37	1116.6	29.216	794.88	1114.8	23.649	24.005	0	0	-12.14	9.9161	-11.725	-10.418	5.826	-4.904	11.036	10.913	-6.3144	5.0121	-0.68955	0.49436	1429.3
8.03	804	2.5	NaN	6.4779	11.13	11.818	-184.29	10.836	7.3839	13.431	-634.38	1116.6	29.414	794.95	1114.8	23.649	24.005	0	0	-12.218	9.9983	-11.726	-10.419	5.8372	-4.9347	11.06	10.906	-6.3803	5.0636	-0.66646	0.48677	1429.4
8.04	805	2.5	NaN	6.485	11.139	11.809	-184.3	10.831	7.38	13.418	-634.39	1116.6	29.477	794.97	1114.9	23.649	31.003	0	0	-12.251	10.034	-11.727	-10.42	5.8413	-4.9407	11.069	10.901	-6.4097	5.0933	-0.65748	0.48121	1429.4
8.05	806	2.5	NaN	6.4848	11.152	11.808	-184.29	10.833	7.3676	13.346	-634.39	1116.6	29.569	794.97	1114.9	23.649	37.057	0	0	-12.211	9.9913	-11.726	-10.419	5.8345	-4.9425	11.083	10.902	-6.3764	5.0487	-0.64309	0.48318	1429.5
8.06	807	2.5	NaN	6.4829	11.164	11.813	-184.28	10.84	7.352	13.24	-634.38	1116.7	29.666	794.97	1115	23.649	38.654	0	0	-12.216	9.9965	-11.723	-10.416	5.8245	-4.9432	11.096	10.908	-6.3914	5.0533	-0.62674	0.49174	1429.4
8.07	808	2.5	NaN	6.4839	11.166	11.82	-184.28	10.848	7.3404	13.161	-634.37	1116.7	29.69	794.97	1115.1	23.649	41.283	0	0	-12.219	9.9994	-11.72	-10.413	5.8214	-4.9391	11.1	10.914	-6.3972	5.0603	-0.62001	0.50161	1429.4
8.08	809	2.5	NaN	6.481	11.174	11.814	-184.26	10.859	7.3312	13.123	-634.34	1116.8	29.696	794.95	1115.1	23.649	33.814	0	0	-12.169	9.9463	-11.715	-10.408	5.8166	-4.9263	11.109	10.924	-6.3522	5.02	-0.60611	0.51614	1429.4
8.09	810	2.5	NaN	6.4789	11.175	11.793	-184.26	10.841	7.3168	13.122	-634.31	1116.8	29.675	794.99	1115.2	23.649	33.684	0	0	-12.166	9.9438	-11.71	-10.403	5.8154	-4.9221	11.111	10.905	-6.3511	5.0217	-0.59845	0.50213	1429.4
8.1	811	2.5	NaN	6.467	11.172	11.77	-184.25	10.771	7.3203	13.108	-634.28	1116.8	29.667	795.11	1115.2	23.649	41.313	0	0	-12.196	9.9749	-11.704	-10.397	5.8032	-4.9131	11.109	10.834	-6.3923	5.0618	-0.59476	0.43697	1429.5
8.11	812	2.5	NaN	6.4547	11.168	11.752	-184.24	10.69	7.3398	13.079	-634.24	1116.8	29.683	795.27	1115.3	23.649	52.644	0	0	-12.283	10.068	-11.699	-10.392	5.7891	-4.9052	11.105	10.753	-6.4941	5.1632	-0.59326	0.36108	1429.6
8.12	813	2.5	NaN	6.4501	11.166	11.747	-184.24	10.646	7.362	13.045	-634.2	1116.8	29.707	795.37	1115.3	23.649	52.043	0	0	-12.365	10.155	-11.693	-10.386	5.7823	-4.9051	11.103	10.71	-6.5825	5.2502	-0.59051	0.32306	1429.7
8.13	814	2.5	NaN	6.4311	11.163	11.742	-184.23	10.634	7.3542	12.993	-634.16	1116.8	29.637	795.41	1115.3	23.649	52.485	0	0	-12.34	10.129	-11.686	-10.379	5.764	-4.8982	11.1	10.697	-6.5757	5.2304	-0.5863	0.31817	1429.7
8.14	815	2.5	NaN	6.4065	11.146	11.756	-184.22	10.617	7.3449	12.87	-634.1	1116.9	29.524	795.48	1115.2	23.649	51.938	0	0	-12.315	10.102	-11.678	-10.372	5.739	-4.8834	11.082	10.681	-6.5757	5.2185	-0.59669	0.30974	1429.7
8.15	816	2.5	NaN	6.39	11.138	11.764	-184.21	10.608	7.3603	12.792	-634.05	1116.9	29.508	795.52	1115.2	23.649	51.213	0	0	-12.29	10.075	-11.671	-10.364	5.72	-4.8762	11.072	10.674	-6.5697	5.1991	-0.59856	0.30977	1429.7
8.16	817	2.5	NaN	6.3778	11.119	11.761	-184.19	10.611	7.3896	12.755	-634.01	1116.9	29.502	795.56	1115.2	23.649	50.198	0	0	-12.323	10.11	-11.666	-10.359	5.7067	-4.8636	11.054	10.677	-6.616	5.2468	-0.61232	0.31778	1429.7
8.17	818	2.5	NaN	6.3664	11.081	11.743	-184.17	10.623	7.4111	12.737	-633.97	1116.9	29.409	795.59	1115.2	23.649	47.949	0	0	-12.363	10.153	-11.663	-10.356	5.6983	-4.8368	11.016	10.689	-6.6644	5.3162	-0.64653	0.33293	1429.7
8.18	819	2.5	NaN	6.362	11.06	11.716	-184.15	10.639	7.3907	12.746	-633.89	1116.9	29.219	795.62	1115.2	23.649	50.007	0	0	-12.403	10.196	-11.662	-10.356	5.7017	-4.8114	10.995	10.704	-6.7008	5.3842	-0.66753	0.34872	1429.6
8.19	820	2.5	NaN	6.353	11.047	11.706	-184.14	10.666	7.3928	12.704	-633.85	1116.8	29.095	795.59	1115.2	23.649	49.886	0	0	-12.381	10.173	-11.664	-10.357	5.6961	-4.7984	10.982	10.731	-6.6849	5.3741	-0.68245	0.37349	1429.5
8.2	821	2.5	NaN	6.3417	11.045	11.71	-184.12	10.677	7.4459	12.619	-633.77	1116.9	29.055	795.62	1115.2	24.193	49.904	0	0	-12.336	10.124	-11.667	-10.36	5.6829	-4.7824	10.979	10.743	-6.6529	5.342	-0.68761	0.38282	1429.5
8.21	822	2.5	NaN	6.3343	11.048	11.713	-184.11	10.694	7.5066	12.559	-633.69	1116.9	29.046	795.66	1115.2	23.649	50.383	0	0	-12.277	10.062	-11.665	-10.358	5.6734	-4.7671	10.981	10.761	-6.6038	5.2949	-0.68364	0.40266	1429.4
8.22	823	2.5	NaN	6.3333	11.046	11.707	-184.09	10.733	7.535	12.549	-633.62	1116.9	28.992	795.62	1115.2	28.84	44.158	0	0	-12.236	10.018	-11.661	-10.354	5.6742	-4.7514	10.98	10.799	-6.5621	5.2668	-0.68074	0.44476	1429.3
8.23	824	2.5	NaN	6.3327	11.033	11.698	-184.07	10.789	7.5113	12.539	-633.6	1116.8	28.779	795.54	1115.2	26.912	39.467	0	0	-12.316	10.103	-11.656	-10.349	5.6816	-4.7224	10.969	10.853	-6.6346	5.381	-0.68717	0.50415	1429.2
8.24	825	2.5	NaN	6.333	11.007	11.695	-184.06	10.827	7.5378	12.505	-633.6	1116.8	28.728	795.5	1115.2	23.649	53.843	0	0	-12.274	10.059	-11.653	-10.346	5.6826	-4.7099	10.945	10.89	-6.5914	5.3486	-0.70807	0.54422	1429.2
8.25	826	2.5	NaN	6.3467	10.997	11.671	-184.05	10.849	7.6072	12.55	-633.57	1116.8	28.793	795.5	1115.2	25.23	55.086	0	0	-12.141	9.9163	-11.651	-10.344	5.6955	-4.6964	10.935	10.91	-6.4452	5.2199	-0.71562	0.56654	1429.2
8.26	827	2.5	NaN	6.3621	10.986	11.641	-184.03	10.858	7.6651	12.61	-633.54	1116.7	28.792	795.52	1115.2	25.019	55.772	0	0	-12.092	9.8647	-11.649	-10.342	5.7133	-4.6801	10.926	10.918	-6.3789	5.1846	-0.72308	0.57604	1429.2
8.27	828	2.5	NaN	6.3716	10.973	11.624	-184.02	10.859	7.6818	12.623	-633.52	1116.7	28.65	795.56	1115.2	27.977	55.79	0	0	-12.047	9.8161	-11.647	-10.341	5.729	-4.6586	10.914	10.918	-6.3177	5.1575	-0.73317	0.57714	1429.2
8.28	829	2.5	NaN	6.3738	10.97	11.643	-183.99	10.855	7.6638	12.544	-633.46	1116.6	28.436	795.58	1115.2	26.851	56.169	0	0	-12.009	9.7754	-11.646	-10.339	5.7367	-4.6271	10.913	10.912	-6.2719	5.1484	-0.73253	0.57324	1429.1
8.29	830	2.5	NaN	6.3698	10.966	11.651	-183.97	10.837	7.6856	12.497	-633.43	1116.6	28.337	795.63	1115.2	32.804	55.279	0	0	-11.963	9.7264	-11.644	-10.337	5.7348	-4.6025	10.912	10.892	-6.2278	5.1239	-0.73194	0.55509	1429.1
8.3	831	2.5	NaN	6.3671	10.961	11.65	-183.96	10.801	7.7391	12.483	-633.4	1116.5	28.386	795.71	1115.2	27.247	54.482	0	0	-11.906	9.666	-11.641	-10.334	5.7296	-4.595	10.907	10.855	-6.1763	5.0709	-0.73456	0.5204	1429.2
8.31	832	2.5	NaN	6.3659	10.952	11.645	-183.94	10.78	7.7668	12.492	-633.38	1116.5	28.381	795.75	1115.2	23.649	54.045	0	0	-11.796	9.5488	-11.64	-10.333	5.7289	-4.5801	10.899	10.833	-6.0672	4.9688	-0.74089	0.49956	1429.2
8.32	833	2.5	NaN	6.3644	10.938	11.644	-183.92	10.772	7.7663	12.505	-633.36	1116.5	28.296	795.75	1115.2	23.649	51.8	0	0	-11.691	9.4364	-11.639	-10.332	5.7314	-4.5515	10.888	10.823	-5.9593	4.8849	-0.75158	0.49105	1429.2
8.33	834	2.5	NaN	6.3596	10.921	11.653	-183.89	10.748	7.782	12.498	-633.34	1116.4	28.254	795.78	1115.2	23.649	50.298	0	0	-11.627	9.369	-11.64	-10.333	5.7279	-4.5198	10.871	10.798	-5.8995	4.8492	-0.76891	0.46476	1429.2
8.34	835	2.5	NaN	6.3515	10.915	11.641	-183.87	10.732	7.7915	12.546	-633.32	1116.4	28.225	795.78	1115.2	23.649	46.586	0	0	-11.582	9.3207	-11.64	-10.333	5.723	-4.4979	10.866	10.781	-5.8591	4.8228	-0.77378	0.44818	1429.2
8.35	836	2.5	NaN	6.3437	10.907	11.642	-183.85	10.722	7.753	12.548	-633.3	1116.4	28.063	795.79	1115.2	23.649	46.3	0	0	-11.549	9.2855	-11.64	-10.333	5.7216	-4.4672	10.859	10.769	-5.8275	4.8183	-0.78101	0.43601	1429.2
8.36	837	2.5	NaN	6.3352	10.903	11.644	-183.83	10.716	7.7607	12.556	-633.28	1116.4	28.034	795.79	1115.2	23.649	45.795	0	0	-11.554	9.2912	-11.64	-10.333	5.7146	-4.4463	10.856	10.763	-5.8398	4.8449	-0.78431	0.43022	1429.2
8.37	838	2.5	NaN	6.3235	10.899	11.651	-183.81	10.71	7.7969	12.565	-633.25	1116.4	28.084	795.76	1115.2	23.649	48.034	0	0	-11.56	9.2974	-11.639	-10.333	5.7013	-4.4312	10.852	10.757	-5.859	4.8662	-0.78713	0.42474	1429.1
8.38	839	2.5	NaN	6.3073	10.889	11.675	-183.79	10.696	7.7908	12.545	-633.21	1116.4	28.009	795.73	1115.2	23.649	48.588	0	0	-11.57	9.308	-11.639	-10.332	5.6873	-4.4089	10.842	10.743	-5.883	4.8991	-0.79635	0.41075	1429
8.39	840	2.5	NaN	6.3118	10.882	11.657	-183.8	10.678	7.8421	12.63	-633.18	1116.3	28.131	795.74	1115.2	23.649	43.854	0	0	-11.658	9.402	-11.639	-10.332	5.6903	-4.418	10.837	10.724	-5.968	4.984	-0.8019	0.39225	1429
8.4	841	2.5	NaN	6.309	10.872	11.668	-183.8	10.673	7.847	12.625	-633.16	1116.3	28.121	795.67	1115.2	23.649	37.443	0	0	-11.818	9.5719	-11.639	-10.332	5.6877	-4.4165	10.826	10.718	-6.13	5.1554	-0.8125	0.38588	1428.9
8.41	842	2.5	NaN	6.3162	10.864	11.664	-183.79	10.675	7.8191	12.679	-633.15	1116.3	28.039	795.63	1115.2	23.649	34.949	0	0	-11.834	9.5898	-11.639	-10.332	5.7003	-4.4103	10.82	10.719	-6.1342	5.1794	-0.81973	0.38703	1428.9
8.42	843	2.5	NaN	6.326	10.855	11.655	-183.8	10.675	7.8026	12.754	-633.13	1116.3	28.008	795.6	1115.2	23.649	24.005	0	0	-11.879	9.6373	-11.64	-10.333	5.7143	-4.4115	10.813	10.718	-6.1647	5.2257	-0.82708	0.38568	1428.8
8.43	844	2.5	NaN	6.3261	10.842	11.67	-183.81	10.661	7.8345	12.761	-633.12	1116.3	28.127	795.53	1115.2	23.649	51.682	0	0	-11.992	9.7579	-11.64	-10.333	5.7099	-4.4306	10.8	10.704	-6.2822	5.3273	-0.84033	0.37099	1428.7
8.44	845	2.5	NaN	6.3342	10.835	11.687	-183.83	10.633	7.8219	12.775	-633.11	1116.3	28.163	795.52	1115.2	25.686	55.732	0	0	-12.08	9.8512	-11.639	-10.333	5.7171	-4.4493	10.792	10.676	-6.3624	5.4018	-0.84707	0.34308	1428.7
8.45	846	2.5	NaN	6.3397	10.83	11.702	-183.85	10.604	7.8116	12.768	-633.11	1116.3	28.199	795.5	1115.2	48.326	54.099	0	0	-12.159	9.9363	-11.639	-10.332	5.7209	-4.4642	10.786	10.648	-6.4385	5.4721	-0.85253	0.31607	1428.7
8.46	847	2.5	NaN	6.3488	10.834	11.695	-183.86	10.589	7.8213	12.82	-633.09	1116.3	28.284	795.48	1115.2	50.84	55.245	0	0	-12.213	9.9934	-11.638	-10.332	5.7287	-4.4773	10.79	10.633	-6.4843	5.5161	-0.84839	0.30133	1428.7
8.47	848	2.5	NaN	6.3598	10.841	11.68	-183.87	10.578	7.816	12.895	-633.08	1116.3	28.327	795.46	1115.2	52.549	55.347	0	0	-12.283	10.068	-11.638	-10.331	5.7408	-4.4885	10.798	10.622	-6.542	5.5794	-0.84075	0.29058	1428.6
8.48	849	2.5	NaN	6.3701	10.846	11.674	-183.88	10.563	7.777	12.954	-633.1	1116.3	28.278	795.45	1115.1	53.757	55.645	0	0	-12.446	10.242	-11.639	-10.332	5.7555	-4.4966	10.802	10.608	-6.6905	5.7453	-0.83731	0.27552	1428.6
8.49	850	2.5	NaN	6.384	10.852	11.655	-183.88	10.564	7.8055	13.06	-633.09	1116.2	28.392	795.43	1115.1	55.094	56.133	0	0	-12.544	10.346	-11.64	-10.333	5.7691	-4.4952	10.808	10.608	-6.7747	5.8509	-0.83138	0.27485	1428.6
8.5	851	2.5	NaN	6.3843	10.861	11.685	-183.89	10.551	7.7874	13.021	-633.08	1116.2	28.399	795.42	1115.1	55.177	55.845	0	0	-12.601	10.407	-11.64	-10.333	5.7675	-4.5026	10.816	10.596	-6.8334	5.9045	-0.82399	0.26301	1428.6
8.51	852	2.5	NaN	6.3907	10.867	11.712	-183.89	10.55	7.7605	13.002	-633.08	1116.2	28.386	795.41	1115.1	55.108	55.822	0	0	-12.625	10.433	-11.641	-10.334	5.7737	-4.5088	10.822	10.595	-6.8514	5.9242	-0.81883	0.26084	1428.6
8.52	853	2.5	NaN	6.4097	10.876	11.727	-183.9	10.564	7.7607	13.035	-633.07	1116.2	28.452	795.38	1115.1	55.003	55.604	0	0	-12.652	10.461	-11.643	-10.336	5.7914	-4.5169	10.832	10.608	-6.8602	5.9443	-0.81186	0.27189	1428.5
8.53	854	2.5	NaN	6.4361	10.888	11.73	-183.91	10.587	7.7923	13.101	-633.06	1116.2	28.604	795.35	1115.1	55.484	54.921	0	0	-12.699	10.512	-11.646	-10.339	5.8142	-4.528	10.844	10.631	-6.8852	5.9841	-0.80127	0.29201	1428.5
8.54	855	2.5	NaN	6.4404	10.897	11.734	-183.91	10.603	7.778	13.121	-633.04	1116.2	28.616	795.35	1115.2	53.162	54.119	0	0	-12.733	10.548	-11.649	-10.342	5.8189	-4.5324	10.854	10.647	-6.9137	6.0152	-0.79505	0.3046	1428.5
8.55	856	2.5	NaN	6.4515	10.893	11.745	-183.92	10.652	7.7141	13.133	-633.07	1116.2	28.501	795.31	1115.2	54.471	53.918	0	0	-12.749	10.565	-11.654	-10.347	5.8351	-4.5396	10.852	10.693	-6.9141	6.0257	-0.80173	0.3468	1428.5
8.56	857	2.5	NaN	6.4651	10.896	11.745	-183.93	10.685	7.7307	13.163	-633.07	1116.2	28.59	795.32	1115.2	53.677	54.303	0	0	-12.786	10.605	-11.658	-10.351	5.8463	-4.5477	10.855	10.725	-6.9401	6.0573	-0.80208	0.37449	1428.5
8.57	858	2.5	NaN	6.4755	10.9	11.744	-183.93	10.733	7.7377	13.188	-633.07	1116.2	28.631	795.31	1115.2	51.258	50.973	0	0	-12.781	10.599	-11.662	-10.355	5.8561	-4.5526	10.861	10.772	-6.9252	6.0469	-0.80034	0.41716	1428.5
8.58	859	2.5	NaN	6.4828	10.905	11.747	-183.94	10.809	7.7029	13.203	-633.05	1116.2	28.543	795.25	1115.3	52.299	50.829	0	0	-12.671	10.482	-11.666	-10.359	5.8675	-4.5527	10.867	10.846	-6.8035	5.9292	-0.79852	0.48727	1428.4
8.59	860	2.5	NaN	6.4984	10.915	11.747	-183.93	10.882	7.7346	13.233	-633.02	1116.2	28.639	795.22	1115.3	52.173	48.949	0	0	-12.561	10.364	-11.67	-10.363	5.8803	-4.5514	10.879	10.918	-6.6804	5.8128	-0.79122	0.55495	1428.3
8.6	861	2.5	NaN	6.509	10.924	11.742	-183.94	11.022	7.7325	13.287	-633.01	1116.1	28.64	795.11	1115.3	51.904	51.551	0	0	-12.45	10.247	-11.675	-10.368	5.8931	-4.5512	10.89	11.056	-6.5574	5.6955	-0.78482	0.68776	1428.2
8.61	862	2.5	NaN	6.5221	10.934	11.755	-183.95	11.133	7.773	13.284	-632.99	1116.1	28.751	795.06	1115.3	49.726	51.002	0	0	-12.34	10.129	-11.679	-10.372	5.9016	-4.5658	10.901	11.166	-6.4386	5.5632	-0.77789	0.79373	1428.1
8.62	863	2.5	NaN	6.5302	10.944	11.762	-183.95	11.2	7.7843	13.283	-632.96	1116.1	28.773	795.04	1115.3	49.558	50.314	0	0	-12.23	10.011	-11.684	-10.377	5.9087	-4.571	10.911	11.232	-6.3212	5.4405	-0.77213	0.85551	1428.1
8.63	864	2.5	NaN	6.5366	10.95	11.752	-183.95	11.232	7.7584	13.322	-632.95	1116.1	28.683	795.04	1115.3	49.024	48.99	0	0	-12.12	9.8939	-11.688	-10.381	5.9202	-4.5637	10.918	11.263	-6.1994	5.3301	-0.76954	0.8819	1428.1
8.64	865	2.5	NaN	6.5581	10.947	11.738	-183.96	11.267	7.7711	13.406	-632.94	1116	28.689	795.1	1115.3	47.238	52.667	0	0	-12.009	9.7763	-11.692	-10.386	5.9449	-4.5687	10.92	11.294	-6.0644	5.2075	-0.77229	0.90842	1428.1
8.65	866	78	NaN	6.5702	10.956	11.758	-183.98	11.231	7.7785	13.372	-632.92	1116	28.709	795.21	1115.3	44.381	54.154	0	0	-11.899	9.6587	-11.697	-10.39	5.9549	-4.5911	10.93	11.257	-5.9441	5.0676	-0.76724	0.86733	1428.2
8.66	867	78	NaN	6.5848	10.955	11.743	-183.98	11.196	7.7814	13.432	-632.9	1115.9	28.707	795.29	1115.3	49.922	54.092	0	0	-11.89	9.6492	-11.699	-10.392	5.9721	-4.5967	10.93	11.221	-5.9182	5.0526	-0.76878	0.8284	1428.3
8.67	868	78	0	6.5929	10.948	11.742	-183.99	11.137	7.7648	13.431	-632.88	1115.9	28.64	795.39	1115.4	57.713	53.831	0	0	-11.894	9.6535	-11.702	-10.395	5.9828	-4.6022	10.927	11.158	-5.9114	5.0513	-0.77476	0.76262	1428.4
8.68	869	78	NaN	6.6066	10.935	11.729	-184	11.056	7.7583	13.473	-632.88	1115.8	28.614	795.51	1115.4	59.444	51.613	1	0	-11.914	9.6748	-11.705	-10.398	5.9993	-4.6112	10.917	11.074	-5.9149	5.0637	-0.78857	0.67539	1428.5
8.69	870	78	NaN	6.6289	10.918	11.704	-184.01	10.974	7.757	13.567	-632.9	1115.8	28.613	795.63	1115.4	61.028	52.365	1	0	-11.968	9.7321	-11.708	-10.401	6.0255	-4.6148	10.903	10.99	-5.9424	5.1173	-0.80489	0.58867	1428.6
8.7	871	78	NaN	6.6548	10.91	11.691	-184	10.923	7.7285	13.642	-632.89	1115.8	28.52	795.69	1115.4	61.508	51.842	1	0	-12.029	9.7974	-11.711	-10.404	6.0581	-4.5955	10.896	10.937	-5.9711	5.2019	-0.81438	0.53325	1428.7
8.71	872	78	NaN	6.6789	10.905	11.691	-183.99	10.875	7.7071	13.665	-632.87	1115.7	28.449	795.74	1115.4	61.105	51.924	1	0	-12.12	9.8941	-11.714	-10.407	6.086	-4.581	10.892	10.887	-6.0338	5.3131	-0.82159	0.47989	1428.7
8.72	873	78	NaN	6.7057	10.896	11.702	-183.99	10.847	7.7169	13.696	-632.88	1115.7	28.485	795.76	1115.4	60.828	50.416	1	0	-12.205	9.9854	-11.718	-10.411	6.1126	-4.5793	10.884	10.858	-6.0929	5.4061	-0.83352	0.44736	1428.7
8.73	874	78	NaN	6.7228	10.893	11.716	-183.98	10.834	7.7157	13.7	-632.88	1115.7	28.483	795.76	1115.4	60.823	51.01	1	0	-12.259	10.042	-11.722	-10.415	6.13	-4.5724	10.882	10.845	-6.1288	5.4699	-0.84052	0.42968	1428.7
8.74	875	78	NaN	6.7327	10.893	11.726	-183.97	10.824	7.7081	13.693	-632.87	1115.7	28.457	795.75	1115.4	60.85	51.326	1	0	-12.268	10.052	-11.727	-10.42	6.1406	-4.5628	10.882	10.835	-6.127	5.4889	-0.84509	0.41523	1428.7
8.75	876	78	NaN	6.7457	10.886	11.728	-183.97	10.801	7.7205	13.719	-632.89	1115.7	28.494	795.77	1115.4	60.651	49.425	1	0	-12.256	10.039	-11.731	-10.424	6.1532	-4.5644	10.874	10.813	-6.1027	5.4749	-0.85715	0.38851	1428.7
8.76	877	78	NaN	6.7528	10.892	11.722	-183.98	10.779	7.6657	13.789	-632.87	1115.7	28.349	795.81	1115.4	60.373	46.709	1	0	-12.263	10.046	-11.736	-10.429	6.1689	-4.5591	10.88	10.79	-6.0937	5.4873	-0.85521	0.36152	1428.7
8.77	878	78	NaN	6.7546	10.897	11.737	-183.98	10.77	7.7042	13.784	-632.86	1115.7	28.46	795.8	1115.4	60.565	45.676	1	0	-12.241	10.023	-11.739	-10.432	6.166	-4.5696	10.885	10.783	-6.0746	5.4533	-0.85403	0.35077	1428.7
8.78	879	78	NaN	6.7612	10.903	11.736	-183.98	10.776	7.7199	13.819	-632.85	1115.7	28.504	795.79	1115.4	60.397	45.609	1	0	-12.19	9.969	-11.742	-10.435	6.1722	-4.5702	10.89	10.789	-6.0179	5.3989	-0.85152	0.35358	1428.7
8.79	880	78	NaN	6.7665	10.91	11.733	-183.98	10.795	7.6964	13.86	-632.84	1115.7	28.443	795.76	1115.4	60.609	44.174	1	0	-12.102	9.8751	-11.746	-10.439	6.1817	-4.5642	10.898	10.808	-5.9203	5.3109	-0.84804	0.36903	1428.7
8.8	881	78	NaN	6.7603	10.92	11.755	-183.98	10.826	7.6647	13.833	-632.81	1115.8	28.369	795.68	1115.4	61.642	39.218	1	0	-11.979	9.744	-11.75	-10.444	6.1773	-4.5669	10.907	10.84	-5.8017	5.1771	-0.84331	0.39606	1428.6
8.81	882	78	NaN	6.7574	10.926	11.755	-183.99	10.844	7.6696	13.865	-632.77	1115.8	28.406	795.63	1115.4	62.095	53.918	1	0	-11.943	9.7052	-11.755	-10.448	6.1741	-4.5777	10.913	10.858	-5.7685	5.1274	-0.84251	0.40945	1428.5
8.82	883	78	NaN	6.7585	10.914	11.752	-184	10.845	7.643	13.894	-632.77	1115.8	28.338	795.58	1115.5	61.776	61.345	1	1	-11.884	9.6421	-11.76	-10.453	6.1791	-4.5822	10.901	10.858	-5.7044	5.0599	-0.85872	0.40468	1428.4
8.83	884	78	NaN	6.758	10.878	11.757	-184.02	10.791	7.6469	13.892	-632.74	1115.8	28.354	795.63	1115.4	62.382	60.172	1	1	-11.77	9.5215	-11.764	-10.458	6.1779	-4.5974	10.865	10.804	-5.5925	4.924	-0.89983	0.34662	1428.4
8.84	885	78	NaN	6.753	10.817	11.765	-184.03	10.718	7.6643	13.877	-632.71	1115.8	28.403	795.71	1115.4	54.645	61.11	1	0	-11.706	9.4523	-11.774	-10.467	6.1704	-4.614	10.803	10.732	-5.5351	4.8382	-0.97065	0.26493	1428.5
8.85	886	78	NaN	6.7428	10.73	11.772	-184.04	10.672	7.6638	13.864	-632.7	1115.8	28.394	795.74	1115.4	37.626	60.585	1	0	-11.667	9.4114	-11.784	-10.477	6.16	-4.6198	10.715	10.686	-5.5071	4.7915	-1.0683	0.20932	1428.5
8.86	887	78	NaN	6.7308	10.582	11.804	-184.05	10.618	7.6801	13.753	-632.71	1115.8	28.465	795.81	1115.4	33.052	58.938	1	0	-11.68	9.4255	-11.788	-10.481	6.1407	-4.6375	10.565	10.634	-5.5397	4.7881	-1.2228	0.15309	1428.6
8.87	888	78	NaN	6.7303	10.362	11.812	-184.04	10.598	7.6967	13.719	-632.74	1115.9	28.515	795.8	1115.4	23.649	55.584	1	0	-11.68	9.4247	-11.792	-10.485	6.1369	-4.6372	10.341	10.619	-5.5427	4.7875	-1.4506	0.13343	1428.6
8.88	889	78	NaN	6.6983	9.7711	11.844	-184.04	10.608	7.6594	13.537	-632.95	1116.1	28.422	795.75	1115.4	29.495	57.475	1	0	-11.623	9.3644	-11.795	-10.488	6.1014	-4.6321	9.7429	10.636	-5.5216	4.7322	-2.0524	0.14793	1428.8
8.89	890	78	NaN	6.6618	8.9131	11.889	-184.03	10.63	7.6292	13.272	-633.31	1116.4	28.36	795.68	1115.4	23.649	57.31	1	0	-11.55	9.2864	-11.798	-10.492	6.0569	-4.6349	8.8735	10.67	-5.4931	4.6516	-2.925	0.17833	1429.1
8.9	891	78	NaN	6.6598	7.9905	11.896	-184.03	10.643	7.6571	13.142	-633.75	1116.7	28.466	795.62	1115.4	42.642	57.756	1	0	-11.466	9.1973	-11.802	-10.495	6.0455	-4.6479	7.9392	10.695	-5.4208	4.5494	-3.8625	0.1998	1429.5
8.91	892	78	NaN	6.7147	7.1785	11.686	-184.04	10.62	7.6476	13.728	-634.33	1116.7	28.455	795.64	1115.4	44.488	57.872	1	0	-11.373	9.0979	-11.806	-10.499	6.1246	-4.6316	7.1266	10.672	-5.2486	4.4663	-4.6798	0.17271	1430
8.92	893	78	NaN	6.7547	6.3858	11.514	-184.04	10.616	7.646	14.224	-634.82	1116.8	28.461	795.61	1115.4	44.63	57.447	1	0	-11.222	8.9364	-11.812	-10.505	6.1845	-4.6098	6.3313	10.671	-5.0372	4.3266	-5.4807	0.16572	1430.5
8.93	894	78	NaN	6.7624	5.666	11.389	-184.04	10.61	7.614	14.535	-635.31	1116.9	28.385	795.59	1115.4	46.609	56.583	1	0	-10.999	8.6986	-11.819	-10.512	6.2078	-4.5948	5.6053	10.671	-4.7909	4.1038	-6.2136	0.15856	1431
8.94	895	78	NaN	6.7596	4.9595	11.33	-184.01	10.662	7.6567	14.647	-635.83	1117.2	28.579	795.38	1115.4	48.621	56.525	1	0	-10.957	8.6541	-11.821	-10.514	6.2018	-4.5631	4.8875	10.734	-4.7552	4.091	-6.9332	0.22049	1431.3
8.95	896	78	NaN	6.7491	4.3032	11.362	-183.93	10.771	7.806	14.555	-636.35	1117.5	29.129	794.99	1115.3	54.058	55.676	1	0	-10.944	8.6399	-11.822	-10.515	6.1657	-4.5125	4.2147	10.859	-4.778	4.1274	-7.6069	0.34475	1431.4
8.96	897	78	NaN	6.6573	4.0765	11.526	-183.92	10.718	7.8268	14.198	-636.58	1117.9	29.162	795	1115.2	59.538	53	1	0	-10.869	8.5599	-11.822	-10.515	6.0584	-4.5163	3.971	10.824	-4.8103	4.0437	-7.8508	0.30897	1431.7
8.97	898	78	NaN	6.6334	4.0806	11.593	-183.92	10.697	7.848	14.091	-636.63	1118.1	29.211	795.01	1115.2	62.548	51.591	1	0	-10.773	8.4584	-11.822	-10.515	6.0283	-4.5287	3.967	10.81	-4.7452	3.9297	-7.855	0.29534	1431.7
8.98	899	78	NaN	6.5998	4.295	11.715	-183.93	10.685	7.8513	13.995	-636.91	1118.6	29.215	794.96	1115.2	63.901	54.099	1	0	-10.65	8.3272	-11.822	-10.515	5.9908	-4.5341	4.1604	10.82	-4.6596	3.7931	-7.662	0.30428	1432
8.99	900	78	NaN	6.5725	4.5507	11.814	-183.92	10.672	7.8483	13.987	-637.3	1119.1	29.19	794.91	1115.2	64.98	55.09	1	0	-10.556	8.2263	-11.821	-10.514	5.9643	-4.53	4.3952	10.827	-4.5915	3.6963	-7.4259	0.31301	1432.3
9	901	78	NaN	6.5678	4.7515	11.832	-183.92	10.649	7.8483	14.148	-637.75	1119.4	29.16	794.91	1115.2	64.148	54.997	1	0	-10.485	8.1502	-11.819	-10.512	5.9675	-4.5186	4.583	10.817	-4.5171	3.6316	-7.2362	0.30488	1432.7
9.01	902	78	NaN	6.5845	4.9834	11.794	-183.92	10.613	7.8483	14.532	-638.34	1119.8	29.143	794.95	1115.2	64.8	53.707	1	0	-10.495	8.1609	-11.817	-10.51	6.0005	-4.5086	4.8001	10.796	-4.4941	3.6523	-7.0164	0.28674	1433.4
9.02	903	78	NaN	6.6511	5.2368	11.815	-183.92	10.591	7.8907	14.831	-638.96	1120.1	29.235	794.96	1115.2	63.837	51.709	1	0	-10.47	8.1349	-11.814	-10.507	6.0755	-4.4972	5.0403	10.788	-4.3946	3.6377	-6.7736	0.28087	1434
9.03	904	78	NaN	6.6893	5.64	12.06	-183.92	10.579	7.8938	14.545	-639.79	1120.7	29.224	794.95	1115.2	62.169	50.551	1	0	-10.417	8.078	-11.811	-10.504	6.1032	-4.5038	5.4203	10.799	-4.3136	3.5742	-6.3908	0.29485	1434.8
9.04	905	78	NaN	6.7691	6.0877	12.347	-183.91	10.57	7.8874	14.284	-640.75	1121.3	29.18	794.91	1115.2	61.41	49.428	1	0	-10.439	8.1014	-11.808	-10.501	6.1746	-4.5025	5.8436	10.814	-4.2642	3.599	-5.964	0.31369	1435.7
9.05	906	78	NaN	6.9104	6.5145	12.571	-183.9	10.559	7.9012	14.317	-641.77	1121.8	29.188	794.88	1115.2	63.214	49.268	1	0	-10.519	8.1865	-11.804	-10.497	6.3173	-4.4887	6.2481	10.825	-4.2012	3.6977	-5.5555	0.32879	1436.7
9.06	907	78	NaN	7.0486	6.9364	12.775	-183.9	10.543	7.9559	14.311	-642.9	1122.5	29.33	794.89	1115.1	63.609	48.889	1	0	-10.51	8.1778	-11.798	-10.492	6.4501	-4.4937	6.6429	10.837	-4.0603	3.6842	-5.1555	0.34524	1437.9
9.07	908	78	NaN	7.1554	7.1775	12.814	-183.89	10.545	7.8985	14.498	-643.79	1122.9	29.189	794.92	1115.1	62.722	50.648	1	0	-10.544	8.2138	-11.793	-10.486	6.5704	-4.4776	6.8685	10.854	-3.9738	3.7362	-4.9249	0.36726	1438.8
9.08	909	78	NaN	7.2049	7.3836	12.974	-183.89	10.57	7.8998	14.182	-644.79	1123.4	29.195	794.87	1115.1	60.744	53.228	1	0	-10.644	8.32	-11.789	-10.482	6.6074	-4.4843	7.0553	10.899	-4.0363	3.8356	-4.7333	0.41703	1439.8
9.09	910	78	NaN	7.2547	7.5799	13.115	-183.88	10.608	7.881	13.907	-645.83	1123.9	29.145	794.81	1115.2	59.675	55.226	1	0	-10.665	8.343	-11.783	-10.476	6.6487	-4.4878	7.2323	10.955	-4.0166	3.8552	-4.5503	0.47955	1440.8
9.1	911	78	NaN	7.3253	7.8165	13.191	-183.88	10.649	7.8396	13.879	-647	1124.4	29.041	794.76	1115.2	57.366	56.212	1	0	-10.666	8.3438	-11.776	-10.469	6.7228	-4.4845	7.4488	11.017	-3.9432	3.8593	-4.3271	0.54778	1441.9
9.11	912	78	NaN	7.3937	8.1707	13.26	-183.89	10.692	7.8611	13.9	-648.54	1125.1	29.121	794.75	1115.1	55.084	57.751	0	0	-10.658	8.3353	-11.767	-10.46	6.7895	-4.4971	7.7753	11.088	-3.8686	3.8382	-3.9918	0.6274	1443.4
9.12	913	78	NaN	7.4594	8.6125	13.278	-183.9	10.725	7.8566	14.008	-650.21	1125.8	29.068	794.77	1115.2	52.561	57.693	0	0	-10.641	8.3166	-11.76	-10.453	6.8622	-4.495	8.1899	11.147	-3.7783	3.8216	-3.5701	0.69416	1445.1
9.13	914	78	NaN	7.5051	8.8399	13.263	-183.9	10.742	7.8789	14.141	-651.09	1126.2	29.112	794.77	1115.2	54.008	57.079	0	0	-10.594	8.2668	-11.758	-10.451	6.9119	-4.4926	8.4049	11.177	-3.682	3.7743	-3.3531	0.72537	1446
9.14	915	78	NaN	7.5426	9.397	13.304	-183.9	10.778	7.8973	14.123	-652.53	1126.8	29.151	794.81	1115.2	53.955	55.451	0	0	-10.629	8.3044	-11.756	-10.449	6.9477	-4.4907	8.9377	11.237	-3.6814	3.8138	-2.8183	0.78819	1447.5
9.15	916	78	NaN	7.587	10.322	13.384	-183.89	10.834	7.8865	14.048	-654.55	1127.8	29.111	794.89	1115.2	53.562	53.729	0	0	-10.692	8.3712	-11.754	-10.447	6.9915	-4.4876	9.8266	11.33	-3.7002	3.8836	-1.9273	0.88261	1449.6
9.16	917	78	NaN	7.653	11.243	13.413	-183.9	10.884	7.8313	14.196	-656.09	1128.5	28.958	794.96	1115.3	51.766	51.6	0	0	-10.595	8.2685	-11.753	-10.446	7.0701	-4.4799	10.721	11.405	-3.5254	3.7886	-1.0318	0.95938	1451.2
9.17	918	78	NaN	7.6676	11.943	13.53	-183.88	10.92	7.841	14.012	-657.09	1129.1	28.993	795	1115.3	51.418	54.546	0	0	-10.545	8.2146	-11.752	-10.445	7.0765	-4.4706	11.4	11.464	-3.4684	3.744	-0.35274	1.0183	1452.2
9.18	919	78	NaN	7.7149	12.671	13.633	-183.88	10.962	7.8395	13.957	-658.1	1129.7	29.024	795.03	1115.3	51.758	55.393	0	0	-10.542	8.2111	-11.752	-10.445	7.1209	-4.472	12.105	11.528	-3.4207	3.7391	0.35357	1.0829	1453.3
9.19	920	78	NaN	7.758	13.427	13.73	-183.88	10.993	7.8073	13.906	-659.11	1130.3	28.971	795.1	1115.4	53.732	54.923	0	0	-10.486	8.1514	-11.753	-10.446	7.1645	-4.4735	12.84	11.58	-3.3211	3.6779	1.0869	1.1345	1454.4
9.2	921	78	NaN	7.8661	14.438	13.795	-183.88	11.023	7.7753	14.092	-660.44	1131	28.932	795.22	1115.4	54.199	54.982	0	0	-10.424	8.0858	-11.754	-10.447	7.282	-4.4678	13.826	11.635	-3.1421	3.618	2.0723	1.188	1455.8
9.21	922	78	NaN	8.1362	15.946	13.802	-183.89	11.074	7.7953	14.806	-662.43	1131.9	29.078	795.41	1115.5	51.977	56.59	0	0	-10.37	8.0286	-11.754	-10.447	7.5753	-4.4524	15.303	11.717	-2.7952	3.5763	3.5491	1.2706	1458
9.22	923	78	NaN	8.2353	16.735	14.061	-183.89	11.115	7.7971	14.39	-663.39	1132.5	29.124	795.45	1115.5	49.932	53.833	0	0	-10.316	7.9707	-11.753	-10.446	7.6567	-4.4689	16.07	11.78	-2.6595	3.5018	4.3167	1.3332	1459
9.23	924	78	NaN	8.3669	17.823	14.444	-183.9	11.15	7.759	13.783	-664.67	1133.4	29.076	795.61	1115.6	49.509	57.059	0	0	-10.259	7.9103	-11.753	-10.446	7.7668	-4.499	17.125	11.848	-2.4927	3.4113	5.3724	1.4026	1460.5
9.24	925	78	NaN	8.4848	18.695	14.676	-183.91	11.188	7.7704	13.511	-665.85	1134	29.157	795.74	1115.6	49.976	56.639	0	0	-10.248	7.8985	-11.753	-10.446	7.8715	-4.5226	17.972	11.912	-2.377	3.3759	6.2189	1.4655	1461.8
9.25	926	78	NaN	8.5908	19.327	14.765	-183.92	11.223	7.7889	13.549	-666.97	1134.5	29.238	795.82	1115.6	48.413	55.665	0	0	-10.245	7.8951	-11.753	-10.446	7.9763	-4.5324	18.587	11.963	-2.2691	3.3627	6.8339	1.5162	1463
9.26	927	78	NaN	8.7095	19.919	14.831	-183.92	11.247	7.7379	13.667	-668.21	1134.9	29.113	795.91	1115.6	49.027	57.745	0	0	-10.212	7.8597	-11.754	-10.448	8.1051	-4.529	19.166	12	-2.107	3.3308	7.4115	1.5525	1464.3
9.27	928	78	NaN	8.887	20.757	14.86	-183.94	11.261	7.7193	13.994	-669.84	1135.5	29.095	796.1	1115.6	49.117	55.939	0	0	-10.164	7.8083	-11.755	-10.448	8.2968	-4.5304	19.981	12.037	-1.8671	3.2778	8.2256	1.5887	1466.2
9.28	929	78	NaN	8.9523	21.337	14.953	-183.94	11.29	7.7063	13.888	-670.98	1136.1	29.071	796.16	1115.7	49.842	57.326	0	0	-10.105	7.7456	-11.755	-10.448	8.3594	-4.5345	20.541	12.086	-1.7457	3.2111	8.7855	1.6379	1467.4
9.29	930	78	NaN	8.9867	21.84	15.104	-183.95	11.3	7.7014	13.553	-672.03	1136.6	29.062	796.25	1115.7	49.725	56.412	0	0	-10.093	7.7324	-11.757	-10.45	8.3815	-4.5557	21.024	12.116	-1.7112	3.1766	9.2673	1.6662	1468.5
9.3	931	78	NaN	9.0235	22.364	15.273	-183.97	11.303	7.7021	13.137	-673.32	1137.2	29.067	796.37	1115.7	50.538	57.164	0	0	-10.106	7.7468	-11.758	-10.452	8.4025	-4.5862	21.525	12.142	-1.7037	3.1606	9.7662	1.6906	1469.9
9.31	932	78	NaN	9.0841	22.937	15.406	-183.98	11.323	7.7029	12.81	-675.05	1137.9	29.075	796.51	1115.7	49.159	56.988	0	0	-10.02	7.6548	-11.759	-10.453	8.4509	-4.6097	22.073	12.187	-1.5691	3.0451	10.314	1.7345	1471.8
9.32	933	78	NaN	9.1988	23.358	15.404	-183.98	11.335	7.6924	12.914	-676.88	1138.5	29.049	796.61	1115.8	48.834	57.442	0	0	-9.9658	7.5971	-11.76	-10.453	8.5714	-4.6056	22.472	12.221	-1.3944	2.9915	10.713	1.7683	1473.8
9.33	934	78	NaN	9.2892	23.584	15.407	-183.98	11.348	7.6477	12.922	-678.21	1139	28.937	796.69	1115.8	49.428	57.747	0	0	-9.9525	7.5829	-11.759	-10.452	8.6671	-4.606	22.684	12.248	-1.2854	2.9768	10.925	1.7956	1475.2
9.34	935	78	NaN	9.3191	23.745	15.459	-183.98	11.372	7.6474	12.64	-679.5	1139.4	28.951	796.72	1115.8	48.113	58.375	0	0	-9.9021	7.5291	-11.76	-10.453	8.6861	-4.6136	22.831	12.286	-1.216	2.9155	11.071	1.8333	1476.5
9.35	936	78	NaN	9.3279	23.886	15.518	-183.98	11.393	7.6621	12.295	-680.82	1139.8	29.006	796.74	1115.8	49.58	59.79	0	0	-9.8726	7.4976	-11.761	-10.454	8.6799	-4.6262	22.957	12.321	-1.1927	2.8715	11.196	1.8674	1477.8
9.36	937	78	NaN	9.3561	24.048	15.54	-183.99	11.395	7.6568	12.114	-682.19	1140.3	29.006	796.8	1115.9	48.696	59.163	0	0	-9.9153	7.5432	-11.763	-10.456	8.7017	-4.6398	23.102	12.341	-1.2136	2.9034	11.339	1.885	1479.3
9.37	938	78	NaN	9.3851	24.311	15.524	-183.99	11.394	7.6622	11.982	-684.04	1141	29.064	796.88	1115.9	48.159	57.512	0	0	-9.9522	7.5826	-11.764	-10.457	8.7242	-4.6473	23.34	12.365	-1.228	2.9353	11.576	1.9078	1481.2
9.38	939	78	NaN	9.383	24.591	15.444	-184	11.404	7.6131	11.927	-685.88	1141.6	28.976	796.93	1115.9	50.963	57.269	0	0	-9.9755	7.6074	-11.765	-10.458	8.7243	-4.6541	23.597	12.398	-1.2513	2.9533	11.832	1.9405	1483.1
9.39	940	78	NaN	9.361	24.877	15.418	-184.01	11.416	7.6154	11.682	-687.72	1142.3	29.034	796.98	1115.9	48.262	58.62	0	0	-10.02	7.6551	-11.765	-10.458	8.6914	-4.6781	23.858	12.435	-1.3288	2.977	12.092	1.9767	1485
9.4	941	78	NaN	9.3539	25.149	15.411	-184.02	11.42	7.6256	11.467	-689.26	1143	29.099	797.02	1115.9	48.744	55.366	0	0	-10.075	7.7133	-11.766	-10.46	8.6743	-4.6999	24.107	12.462	-1.4005	3.0134	12.341	2.0024	1486.6
9.41	942	78	NaN	9.3762	25.419	15.39	-184.03	11.416	7.6007	11.44	-690.48	1143.5	29.048	797.07	1116	48.646	57.765	0	0	-10.138	7.7804	-11.769	-10.462	8.698	-4.7052	24.357	12.478	-1.4397	3.0752	12.588	2.0163	1487.9
9.42	943	78	NaN	9.3809	25.789	15.381	-184.03	11.433	7.5553	11.407	-692.2	1144.4	28.975	797.06	1116	49.493	55.04	0	0	-10.135	7.777	-11.772	-10.465	8.705	-4.707	24.698	12.524	-1.4295	3.07	12.926	2.059	1489.6
9.43	944	78	NaN	9.3868	25.946	15.492	-184.04	11.429	7.5579	10.915	-693.56	1144.9	29.021	797.08	1116	51.153	55.857	0	0	-10.074	7.7129	-11.775	-10.468	8.6909	-4.7348	24.835	12.539	-1.3835	2.978	13.06	2.0716	1491
9.44	945	78	NaN	9.5007	26.212	15.481	-184.04	11.431	7.5334	11.025	-695.04	1145.5	28.989	797.06	1116	51.257	56.507	0	0	-10.166	7.811	-11.775	-10.469	8.811	-4.7251	25.08	12.563	-1.3555	3.086	13.305	2.0949	1492.5
9.45	946	78	NaN	9.6303	26.458	15.422	-184.03	11.427	7.5346	11.306	-696.43	1146.1	29.028	797.04	1116	50.773	57.73	0	0	-10.265	7.9162	-11.776	-10.469	8.9505	-4.7144	25.306	12.579	-1.3146	3.2017	13.53	2.1098	1493.9
9.46	947	78	NaN	9.7177	26.601	15.377	-184.04	11.412	7.5756	11.434	-697.63	1146.5	29.177	797.05	1116	50.295	57.621	0	0	-10.361	8.0187	-11.779	-10.472	9.0376	-4.7232	25.434	12.579	-1.3236	3.2955	13.655	2.107	1495.1
9.47	948	78	NaN	9.8068	26.735	15.33	-184.05	11.401	7.5751	11.555	-698.84	1146.9	29.203	797.04	1116	49.861	56.818	0	0	-10.398	8.0579	-11.782	-10.475	9.1309	-4.7223	25.554	12.583	-1.267	3.3356	13.772	2.1079	1496.3
9.48	949	78	NaN	9.8926	26.896	15.293	-184.05	11.385	7.5434	11.631	-699.96	1147.3	29.114	797.03	1116.1	50.216	57.571	0	0	-10.341	7.9973	-11.786	-10.479	9.2234	-4.7142	25.7	12.58	-1.1177	3.2831	13.915	2.1013	1497.4
9.49	950	78	NaN	10.022	27.174	15.241	-184.05	11.348	7.5562	11.737	-701.82	1148	29.159	797.02	1116.1	49.57	57.456	0	0	-10.36	8.0174	-11.787	-10.48	9.3556	-4.7127	25.954	12.568	-1.0044	3.3047	14.167	2.0881	1499.3
9.5	951	78	NaN	10.146	27.43	15.202	-184.05	11.318	7.5782	11.845	-703.43	1148.7	29.233	797.01	1116.1	50.431	55.992	0	0	-10.396	8.0557	-11.788	-10.482	9.4822	-4.7139	26.187	12.561	-0.91364	3.3417	14.398	2.0798	1500.9
9.51	952	78	NaN	10.237	27.601	15.187	-184.06	11.298	7.5977	11.914	-704.43	1149.2	29.297	797.01	1116.2	49.187	55.197	0	0	-10.429	8.0912	-11.79	-10.483	9.5739	-4.7185	26.342	12.558	-0.85529	3.3727	14.551	2.0745	1501.9
9.52	953	78	NaN	10.297	27.746	15.175	-184.07	11.262	7.6436	11.894	-705.47	1149.6	29.427	797.08	1116.2	49.986	55.725	0	0	-10.427	8.0893	-11.792	-10.485	9.6282	-4.7345	26.472	12.536	-0.79923	3.3548	14.68	2.0504	1503
9.53	954	78	NaN	10.451	27.894	15.101	-184.07	11.257	7.6419	12.193	-707.02	1150	29.433	797.06	1116.2	48.502	55.106	0	0	-10.406	8.0667	-11.794	-10.487	9.794	-4.726	26.606	12.545	-0.61215	3.3407	14.812	2.0573	1504.6
9.54	955	78	NaN	10.557	27.977	15.087	-184.07	11.253	7.6256	12.314	-708.22	1150.3	29.406	797.08	1116.2	49.337	56.125	0	0	-10.346	8.0027	-11.795	-10.488	9.9062	-4.7212	26.68	12.55	-0.44005	3.2815	14.885	2.0621	1505.8
9.55	956	78	NaN	10.66	28.073	15.109	-184.07	11.262	7.5978	12.357	-709.44	1150.7	29.355	797.1	1116.2	48.249	56.089	0	0	-10.279	7.931	-11.795	-10.489	10.014	-4.7193	26.763	12.572	-0.26494	3.2117	14.967	2.0838	1507
9.56	957	78	NaN	10.772	28.188	15.143	-184.08	11.274	7.5791	12.401	-710.79	1151.2	29.331	797.14	1116.3	49.334	55.295	0	0	-10.365	8.0233	-11.797	-10.49	10.129	-4.724	26.862	12.599	-0.23665	3.2993	15.065	2.1088	1508.4
9.57	958	78	NaN	10.863	28.26	15.163	-184.1	11.248	7.6065	12.487	-712.14	1151.6	29.424	797.28	1116.3	49.127	55.257	0	0	-10.398	8.058	-11.799	-10.492	10.22	-4.7438	26.921	12.588	-0.17807	3.3141	15.122	2.0953	1509.9
9.58	959	78	NaN	10.947	28.262	15.101	-184.11	11.251	7.6053	12.806	-713.07	1151.8	29.439	797.34	1116.4	49.036	53.584	0	0	-10.375	8.0332	-11.801	-10.494	10.316	-4.7412	26.917	12.596	-0.058498	3.292	15.116	2.1014	1510.9
9.59	960	78	NaN	11.03	28.245	15.008	-184.12	11.237	7.5836	13.214	-714.03	1152	29.386	797.47	1116.4	50.077	56.394	0	0	-10.379	8.0372	-11.802	-10.495	10.417	-4.731	26.898	12.585	0.038417	3.3062	15.096	2.09	1512
9.6	961	78	NaN	11.151	28.227	14.932	-184.12	11.212	7.5972	13.652	-715.16	1152.2	29.435	797.67	1116.5	49.686	56.277	0	0	-10.392	8.0521	-11.802	-10.495	10.553	-4.7224	26.876	12.564	0.16054	3.3297	15.074	2.0682	1513.3
9.61	962	78	NaN	11.291	28.218	14.892	-184.13	11.191	7.6443	14.038	-716.3	1152.5	29.583	797.91	1116.6	50.267	56.519	0	0	-10.422	8.0833	-11.803	-10.496	10.702	-4.7159	26.862	12.548	0.2807	3.3674	15.059	2.0517	1514.7
9.62	963	78	NaN	11.388	28.225	14.884	-184.12	11.196	7.6816	14.267	-717.12	1152.6	29.704	798.06	1116.7	49.613	54.948	0	0	-10.448	8.1112	-11.804	-10.497	10.805	-4.7072	26.865	12.555	0.35685	3.404	15.061	2.0585	1515.7
9.63	964	78	NaN	11.417	28.236	14.961	-184.12	11.183	7.7136	14.134	-717.88	1152.8	29.816	798.31	1116.7	48.356	54.338	0	0	-10.468	8.1326	-11.806	-10.499	10.824	-4.7136	26.871	12.548	0.35608	3.419	15.066	2.0487	1516.7
9.64	965	78	NaN	11.472	28.251	15.047	-184.19	11.076	7.6362	14.083	-718.83	1153.2	29.551	798.97	1116.9	50.581	55.696	0	0	-10.521	8.189	-11.808	-10.501	10.889	-4.7751	26.882	12.445	0.36767	3.4139	15.074	1.9442	1518.3
9.65	966	78	NaN	11.534	28.239	15.101	-184.22	11.029	7.596	14.134	-719.7	1153.4	29.429	799.47	1117	49.915	57.831	0	0	-10.573	8.2445	-11.81	-10.503	10.957	-4.8012	26.867	12.402	0.38409	3.4433	15.057	1.8995	1519.7
9.66	967	78	NaN	11.601	28.186	15.1	-184.21	11.058	7.5967	14.337	-720.58	1153.6	29.477	799.79	1117.1	50.42	56.979	0	0	-10.573	8.2445	-11.811	-10.504	11.031	-4.7792	26.81	12.435	0.45791	3.4653	14.998	1.9306	1520.9
9.67	968	78	NaN	11.684	28.087	15.03	-184.18	11.106	7.567	14.758	-721.72	1153.8	29.456	800.21	1117.2	49.724	55.559	0	0	-10.6	8.2738	-11.814	-10.507	11.131	-4.7378	26.707	12.486	0.5304	3.536	14.894	1.9789	1522.4
9.68	969	78	NaN	11.756	27.967	14.849	-184.16	11.169	7.4797	15.53	-722.87	1153.9	29.254	800.55	1117.2	48.073	56.866	0	0	-10.647	8.3234	-11.817	-10.51	11.24	-4.6749	26.589	12.547	0.59284	3.6484	14.773	2.0373	1523.9
9.69	970	78	NaN	11.773	27.906	14.795	-184.16	11.226	7.4088	15.839	-723.61	1154	29.11	800.78	1117.3	48.728	55.941	0	0	-10.679	8.3574	-11.817	-10.51	11.274	-4.6583	26.526	12.606	0.59563	3.6991	14.709	2.0955	1524.9
9.7	971	78	NaN	11.779	27.876	14.789	-184.16	11.253	7.4032	15.954	-724.04	1154.2	29.132	800.96	1117.3	50.038	55.385	0	0	-10.711	8.3919	-11.818	-10.511	11.284	-4.6577	26.493	12.635	0.5726	3.7342	14.675	2.1244	1525.5
9.71	972	78	NaN	11.787	27.852	14.803	-184.16	11.27	7.4605	16.052	-724.5	1154.3	29.318	801.23	1117.4	48.619	55.437	0	0	-10.758	8.4417	-11.82	-10.513	11.288	-4.6557	26.465	12.656	0.53053	3.786	14.646	2.1431	1526.2
9.72	973	78	NaN	11.8	27.814	14.827	-184.14	11.307	7.5475	16.247	-725.3	1154.6	29.591	801.66	1117.4	47.61	56.293	0	0	-10.804	8.4914	-11.822	-10.515	11.299	-4.6437	26.421	12.7	0.49449	3.8477	14.599	2.1848	1527.5
9.73	974	78	NaN	11.82	27.774	14.838	-184.15	11.35	7.5753	16.405	-725.83	1154.7	29.719	801.96	1117.5	48.036	54.954	0	0	-10.851	8.5407	-11.824	-10.518	11.321	-4.6465	26.378	12.746	0.46987	3.8942	14.554	2.2285	1528.3
9.74	975	78	NaN	11.832	27.724	14.842	-184.15	11.402	7.6064	16.552	-726.35	1154.8	29.85	802.2	1117.5	48.498	55.839	0	0	-10.943	8.6387	-11.825	-10.518	11.333	-4.6491	26.326	12.8	0.39075	3.9896	14.5	2.2818	1529.1
9.75	976	78	NaN	11.849	27.635	14.862	-184.14	11.477	7.5708	16.715	-727.13	1155	29.798	802.59	1117.5	49.744	56.729	0	0	-11.029	8.7312	-11.826	-10.519	11.359	-4.635	26.234	12.879	0.32947	4.0962	14.408	2.3594	1530.2
9.76	977	78	NaN	11.874	27.545	14.875	-184.13	11.55	7.5068	16.904	-727.89	1155.1	29.669	802.99	1117.6	49.778	55.32	0	0	-11.079	8.7845	-11.828	-10.521	11.396	-4.6102	26.141	12.954	0.31671	4.1743	14.314	2.4329	1531.4
9.77	978	78	NaN	11.906	27.493	14.863	-184.12	11.59	7.4663	17.111	-728.31	1155.1	29.603	803.23	1117.6	49.442	56.663	0	0	-11.11	8.8169	-11.828	-10.522	11.439	-4.5862	26.089	12.994	0.32893	4.2308	14.261	2.4729	1532.1
9.78	979	78	NaN	11.943	27.445	14.867	-184.11	11.615	7.4094	17.288	-728.69	1155.2	29.495	803.46	1117.6	48.564	55.772	0	0	-11.131	8.8397	-11.829	-10.522	11.487	-4.5655	26.038	13.021	0.35548	4.2742	14.209	2.499	1532.7
9.79	980	78	NaN	12.001	27.388	14.838	-184.11	11.646	7.4557	17.577	-729.05	1155.2	29.681	803.68	1117.6	49.674	56.653	0	0	-11.107	8.8136	-11.829	-10.522	11.548	-4.5636	25.981	13.053	0.44165	4.2499	14.152	2.5303	1533.2
9.8	981	78	NaN	12.058	27.318	14.8	-184.11	11.677	7.4801	17.879	-729.41	1155.3	29.815	803.88	1117.6	48.622	56.247	0	0	-11.08	8.7856	-11.829	-10.522	11.612	-4.5604	25.911	13.083	0.53147	4.2252	14.082	2.5609	1533.8
9.81	982	78	NaN	12.138	27.218	14.735	-184.12	11.715	7.4811	18.304	-729.83	1155.2	29.892	804.1	1117.6	48.067	56.437	0	0	-11.173	8.8848	-11.83	-10.523	11.705	-4.5573	25.814	13.118	0.53163	4.3275	13.984	2.5957	1534.4
9.82	983	78	NaN	12.256	27.081	14.655	-184.15	11.765	7.4776	18.857	-730.32	1155.2	29.971	804.35	1117.7	47.264	56.188	0	0	-11.27	8.988	-11.831	-10.524	11.841	-4.5633	25.681	13.164	0.57067	4.4247	13.851	2.6404	1535.2
9.83	984	78	NaN	12.371	26.917	14.691	-184.19	11.827	7.4726	19.05	-730.81	1155.1	30.098	804.63	1117.7	49.236	56.89	0	0	-11.37	9.0945	-11.832	-10.525	11.958	-4.5985	25.521	13.224	0.58841	4.496	13.688	2.6985	1535.9
9.84	985	78	NaN	12.412	26.867	14.703	-184.19	11.844	7.4824	19.111	-730.95	1155.1	30.146	804.69	1117.7	50.576	55.796	0	0	-11.435	9.164	-11.835	-10.528	12	-4.6035	25.472	13.239	0.56474	4.5605	13.637	2.7115	1536.1
9.85	986	78	NaN	12.471	26.795	14.721	-184.21	11.862	7.5038	19.168	-731.14	1155.1	30.254	804.79	1117.7	48.579	55.193	0	0	-11.482	9.2137	-11.837	-10.53	12.057	-4.62	25.402	13.255	0.57555	4.5937	13.565	2.7247	1536.4
9.86	987	78	NaN	12.592	26.691	14.728	-184.23	11.889	7.4767	19.343	-731.43	1155	30.252	804.9	1117.8	49.349	55.113	0	0	-11.5	9.2335	-11.839	-10.532	12.186	-4.6319	25.303	13.277	0.68522	4.6016	13.464	2.7448	1536.8
9.87	988	78	NaN	12.763	26.582	14.718	-184.22	11.954	7.4218	19.632	-731.74	1154.8	30.192	804.9	1117.8	51.319	54.614	0	0	-11.557	9.2941	-11.842	-10.535	12.37	-4.6141	25.201	13.335	0.81237	4.6801	13.359	2.8004	1537.1
9.88	989	78	NaN	12.85	26.549	14.725	-184.12	12.148	7.5799	19.714	-731.85	1154.8	30.796	804.45	1117.7	48.419	55.444	0	0	-11.674	9.4186	-11.844	-10.538	12.437	-4.5346	25.167	13.53	0.76311	4.884	13.323	2.9927	1536.8
9.89	990	78	NaN	12.94	26.545	14.726	-184.12	12.176	7.5849	19.808	-731.89	1154.7	30.841	804.41	1117.7	49.963	55.828	0	0	-11.75	9.4998	-11.848	-10.541	12.529	-4.5285	25.166	13.555	0.77849	4.9714	13.318	3.0142	1536.8
9.9	991	78	NaN	13.063	26.551	14.75	-184.13	12.172	7.6163	19.867	-731.91	1154.5	30.967	804.42	1117.7	48.563	55.028	0	0	-11.83	9.5851	-11.85	-10.543	12.649	-4.5412	25.177	13.546	0.81944	5.0439	13.326	3.0025	1536.8
9.91	992	78	NaN	13.201	26.568	14.785	-184.14	12.175	7.616	19.9	-731.89	1154.4	31.008	804.38	1117.7	49.456	55.345	0	0	-11.957	9.7201	-11.853	-10.546	12.786	-4.5499	25.197	13.545	0.82971	5.1702	13.345	2.9994	1536.7
9.92	993	78	NaN	13.319	26.586	14.818	-184.14	12.188	7.5831	19.907	-731.84	1154.3	30.947	804.29	1117.7	48.814	56.098	0	0	-12.043	9.8118	-11.848	-10.541	12.907	-4.55	25.219	13.556	0.8648	5.2617	13.37	3.0146	1536.6
9.93	994	78	NaN	13.37	26.584	14.838	-184.14	12.164	7.654	19.877	-731.8	1154.3	31.156	804.32	1117.6	49.237	56.518	0	0	-12.101	9.8738	-11.841	-10.534	12.949	-4.5644	25.217	13.53	0.84855	5.3094	13.376	2.9962	1536.6
9.94	995	78	NaN	13.569	26.555	14.859	-184.15	12.172	7.5931	19.897	-731.67	1154.1	31.038	804.14	1117.6	50.023	56.739	0	0	-12.069	9.8399	-11.841	-10.535	13.153	-4.5705	25.196	13.532	1.084	5.2694	13.354	2.9972	1536.3
9.95	996	78	NaN	13.697	26.524	14.891	-184.17	12.163	7.5956	19.835	-731.59	1153.9	31.079	804.03	1117.6	49.009	53.543	0	0	-12.041	9.8096	-11.842	-10.535	13.277	-4.5871	25.169	13.518	1.2369	5.2225	13.327	2.9828	1536.1
9.96	997	78	NaN	13.789	26.498	14.928	-184.18	12.146	7.6223	19.718	-731.49	1153.8	31.178	803.94	1117.5	47.718	56.207	0	0	-12.064	9.8346	-11.844	-10.537	13.362	-4.6066	25.146	13.498	1.2976	5.228	13.302	2.9617	1535.9
9.97	998	78	NaN	13.877	26.477	14.977	-184.19	12.131	7.6357	19.502	-731.31	1153.6	31.239	803.81	1117.5	48.65	55.037	0	0	-12.1	9.8732	-11.844	-10.538	13.439	-4.6277	25.127	13.481	1.3384	5.2455	13.283	2.943	1535.6
9.98	999	78	NaN	13.972	26.45	15.066	-184.2	12.117	7.6158	19.041	-731.05	1153.5	31.215	803.57	1117.4	49.693	55.019	0	0	-12.15	9.9265	-11.844	-10.537	13.518	-4.6586	25.102	13.465	1.3675	5.2679	13.258	2.9279	1535.1
9.99	1000	78	NaN	14.053	26.431	15.034	-184.21	12.108	7.6018	18.998	-730.9	1153.4	31.19	803.37	1117.3	49.433	55.424	0	0	-12.17	9.9478	-11.843	-10.537	13.598	-4.6629	25.086	13.453	1.4277	5.285	13.242	2.9167	1534.7
10	1001	78	NaN	14.163	26.384	15.008	-184.22	12.091	7.5935	18.882	-730.71	1153.2	31.178	803.19	1117.3	49.102	55.246	0	0	-12.199	9.9781	-11.842	-10.535	13.704	-4.6744	25.041	13.434	1.505	5.3037	13.199	2.8992	1534.4
10.01	1002	78	NaN	14.243	26.314	14.958	-184.22	12.075	7.6035	18.762	-730.56	1153.1	31.207	803	1117.2	50.69	54.881	0	0	-12.252	10.035	-11.839	-10.532	13.778	-4.6873	24.974	13.415	1.5268	5.3475	13.135	2.8831	1534
10.02	1003	78	NaN	14.299	26.218	14.855	-184.23	12.063	7.6182	18.698	-730.43	1152.9	31.238	802.75	1117.2	49.541	55.084	0	0	-12.26	10.044	-11.837	-10.53	13.83	-4.6968	24.883	13.399	1.57	5.3469	13.046	2.8689	1533.6
10.03	1004	78	NaN	14.391	26.09	14.676	-184.24	12.053	7.6018	18.73	-730.27	1152.6	31.169	802.38	1117.1	49.845	53.989	0	0	-12.252	10.035	-11.834	-10.527	13.926	-4.7007	24.762	13.381	1.6735	5.3345	12.928	2.8543	1533.1
10.04	1005	78	NaN	14.499	26.029	14.505	-184.25	12.036	7.6274	18.768	-729.97	1152.3	31.233	802.03	1116.9	49.355	54.408	0	0	-12.238	10.02	-11.831	-10.524	14.032	-4.7211	24.706	13.359	1.7948	5.2987	12.875	2.8348	1532.5
10.05	1006	78	NaN	14.568	25.995	14.458	-184.26	12.019	7.6568	18.598	-729.75	1152.1	31.308	801.79	1116.8	49.992	55.889	0	0	-12.214	9.9945	-11.828	-10.521	14.092	-4.7374	24.674	13.34	1.8781	5.2571	12.846	2.8188	1532
10.06	1007	78	NaN	14.646	25.99	14.464	-184.27	12.004	7.6785	18.393	-729.52	1152	31.384	801.55	1116.7	50.276	55.615	0	0	-12.154	9.9308	-11.823	-10.517	14.16	-4.7564	24.67	13.324	2.006	5.1744	12.847	2.8075	1531.5
10.07	1008	78	NaN	14.746	26.006	14.484	-184.29	11.989	7.7031	18.232	-729.27	1151.8	31.497	801.31	1116.6	49.572	54.021	0	0	-12.115	9.8893	-11.819	-10.512	14.249	-4.7817	24.688	13.307	2.1337	5.1076	12.868	2.7951	1531
10.08	1009	78	NaN	14.85	26.028	14.499	-184.3	11.968	7.748	18.135	-729.05	1151.6	31.696	801.08	1116.5	49.682	55.098	0	0	-12.092	9.8642	-11.816	-10.509	14.342	-4.8125	24.712	13.284	2.2505	5.0517	12.896	2.7751	1530.6
10.09	1010	78	NaN	14.983	26.061	14.49	-184.31	11.949	7.6698	18.223	-728.8	1151.3	31.569	800.81	1116.4	48.256	57.108	0	0	-12.012	9.7788	-11.814	-10.507	14.483	-4.8107	24.752	13.258	2.4713	4.9681	12.938	2.7509	1530.1
10.1	1011	78	NaN	15.162	26.133	14.542	-184.32	11.924	7.6769	18.222	-728.41	1150.9	31.751	800.45	1116.2	47.278	55.776	0	0	-11.932	9.6936	-11.812	-10.505	14.655	-4.8265	24.832	13.225	2.7234	4.8671	13.02	2.7195	1529.3
10.11	1012	78	NaN	15.315	26.227	14.631	-184.38	11.828	7.6025	18.141	-727.97	1150.6	31.631	800.35	1116.1	49.478	56.002	0	0	-11.852	9.6088	-11.811	-10.504	14.809	-4.8842	24.936	13.12	2.9566	4.7246	13.125	2.6155	1528.8
10.12	1013	78	NaN	15.465	26.365	14.76	-184.44	11.732	7.4942	18.013	-727.4	1150.2	31.424	800.19	1116	47.725	55.044	0	0	-11.767	9.5177	-11.81	-10.503	14.962	-4.9463	25.085	13.012	3.1954	4.5714	13.275	2.509	1528
10.13	1014	78	NaN	15.672	26.569	14.923	-184.44	11.754	7.482	17.897	-726.59	1149.5	31.653	799.49	1115.8	50.08	55.598	0	0	-11.674	9.4184	-11.809	-10.502	15.155	-4.952	25.305	13.018	3.4814	4.4664	13.496	2.516	1526.5
10.14	1015	78	NaN	15.791	26.697	14.962	-184.43	11.751	7.4027	17.966	-726.11	1149.1	31.564	799.11	1115.7	47.481	54.105	0	0	-11.577	9.3156	-11.809	-10.502	15.28	-4.937	25.444	13.004	3.7031	4.3786	13.635	2.5019	1525.6
10.15	1016	78	NaN	15.905	26.812	14.982	-184.43	11.735	7.3744	18.071	-725.63	1148.6	31.639	798.76	1115.7	49.083	53.463	0	0	-11.462	9.1923	-11.808	-10.501	15.395	-4.9355	25.575	12.973	3.9334	4.2569	13.766	2.4714	1524.8
10.16	1017	78	NaN	15.99	26.998	15.122	-184.43	11.718	7.4182	17.775	-724.88	1148.1	31.998	798.27	1115.6	48.463	56.543	0	0	-11.295	9.0146	-11.807	-10.5	15.455	-4.9652	25.777	12.939	4.1604	4.0494	13.97	2.4392	1523.6
10.17	1018	78	NaN	16.074	27.236	15.302	-184.43	11.701	7.4765	17.387	-723.9	1147.5	32.464	797.68	1115.5	50.442	55.261	0	0	-11.224	8.9393	-11.807	-10.5	15.506	-5.0009	26.034	12.904	4.2818	3.9384	14.227	2.404	1522
10.18	1019	78	NaN	16.184	27.462	15.388	-184.43	11.683	7.4822	17.352	-722.92	1146.8	32.799	797.12	1115.5	48.801	54.094	0	0	-11.198	8.9112	-11.807	-10.5	15.602	-5.0117	26.28	12.866	4.404	3.8995	14.472	2.3657	1520.4
10.19	1020	78	NaN	16.235	27.558	15.489	-184.44	11.675	7.5121	17.138	-722.24	1146.4	33.124	796.77	1115.4	48.27	55.898	0	0	-11.174	8.8857	-11.807	-10.5	15.632	-5.0402	26.389	12.844	4.4582	3.8455	14.582	2.3446	1519.4
10.2	1021	78	NaN	16.277	27.599	15.588	-184.44	11.667	7.5156	16.915	-721.6	1145.9	33.394	796.39	1115.4	48.1	55.133	0	0	-11.153	8.8636	-11.806	-10.499	15.655	-5.0603	26.445	12.82	4.5014	3.8033	14.639	2.321	1518.4
10.21	1022	78	NaN	16.343	27.617	15.681	-184.44	11.667	7.4512	16.757	-720.76	1145.3	33.601	795.83	1115.3	47.2	54.206	0	0	-11.157	8.8672	-11.808	-10.501	15.707	-5.081	26.484	12.8	4.55	3.7862	14.677	2.2989	1517
10.22	1023	78	NaN	16.422	27.631	15.756	-184.45	11.663	7.3545	16.682	-719.87	1144.7	33.741	795.25	1115.3	49.691	55.561	0	0	-11.099	8.8058	-11.808	-10.501	15.777	-5.0979	26.519	12.775	4.6779	3.7079	14.711	2.2738	1515.5
10.23	1024	78	NaN	16.494	27.655	15.802	-184.46	11.642	7.279	16.692	-719.09	1144.2	33.853	794.86	1115.2	48.677	54.711	0	0	-10.99	8.6889	-11.808	-10.501	15.845	-5.107	26.558	12.739	4.8553	3.582	14.75	2.2387	1514.3
10.24	1025	78	NaN	16.562	27.69	15.819	-184.46	11.617	7.2615	16.81	-718.25	1143.8	34.153	794.52	1115.2	49.481	55.151	0	0	-10.991	8.6899	-11.808	-10.501	15.905	-5.1197	26.607	12.7	4.9148	3.5702	14.799	2.1995	1513.1
10.25	1026	78	NaN	16.608	27.719	15.853	-184.45	11.581	7.202	16.85	-717.36	1143.4	34.34	794.18	1115.1	47.686	55.121	0	0	-10.991	8.6906	-11.807	-10.5	15.945	-5.1166	26.648	12.652	4.9537	3.574	14.841	2.1519	1511.9
10.26	1027	78	NaN	16.571	27.748	16.086	-184.48	11.537	7.1609	16.177	-716.05	1143.1	34.74	793.72	1115.1	52.048	54.417	0	0	-10.981	8.6799	-11.806	-10.499	15.866	-5.1858	26.683	12.602	4.8851	3.4942	14.877	2.103	1510.1
10.27	1028	78	NaN	16.522	27.739	16.307	-184.53	11.501	7.1363	15.516	-714.82	1142.8	35.192	793.25	1114.9	42.312	54.819	0	0	-10.862	8.5532	-11.806	-10.499	15.774	-5.2738	26.681	12.559	4.9119	3.2794	14.875	2.0607	1508.5
10.28	1029	78	NaN	16.526	27.679	16.332	-184.56	11.486	7.1174	15.491	-714.09	1142.4	35.502	792.92	1114.8	60.26	56.333	1	0	-10.713	8.394	-11.806	-10.499	15.765	-5.3219	26.631	12.534	5.0521	3.0721	14.826	2.0348	1507.4
10.29	1030	78	NaN	16.551	27.645	16.317	-184.58	11.491	7.1028	15.605	-713.69	1142.2	35.644	792.69	1114.8	67.617	56.993	1	0	-10.636	8.3114	-11.806	-10.499	15.789	-5.3387	26.603	12.533	5.153	2.9727	14.797	2.0343	1506.8
10.3	1031	78	NaN	16.543	27.469	16.36	-184.61	11.446	7.0708	15.515	-712.16	1141.3	36.096	791.98	1114.6	68.398	55.645	1	0	-10.562	8.2329	-11.806	-10.499	15.759	-5.3956	26.451	12.463	5.1965	2.8373	14.645	1.964	1504.5
10.31	1032	78	NaN	16.526	27.379	16.449	-184.63	11.392	7.0588	15.348	-710.58	1140.7	36.47	791.37	1114.5	69.541	58.023	1	0	-10.439	8.1014	-11.806	-10.499	15.721	-5.4345	26.38	12.391	5.282	2.6669	14.573	1.892	1502.3
10.32	1033	78	NaN	16.506	27.357	16.592	-184.63	11.338	7.0463	15.065	-709	1140.2	36.752	790.84	1114.3	69.558	55.605	1	0	-10.37	8.0285	-11.806	-10.499	15.678	-5.4632	26.37	12.324	5.3074	2.5654	14.564	1.8249	1500.2
10.33	1034	78	NaN	16.479	27.352	16.773	-184.64	11.294	7.0153	14.655	-707.46	1139.7	36.948	790.35	1114.2	69.407	55.372	1	0	-10.33	7.9855	-11.807	-10.5	15.626	-5.4901	26.377	12.269	5.2958	2.4953	14.57	1.7694	1498.2
10.34	1035	78	NaN	16.429	27.314	16.908	-184.63	11.285	6.9684	14.2	-706.41	1139.4	36.995	789.93	1114.2	68.758	56.999	1	0	-10.217	7.8646	-11.807	-10.5	15.556	-5.5062	26.35	12.248	5.3392	2.3585	14.544	1.7485	1496.7
10.35	1036	78	NaN	16.408	27.259	16.922	-184.64	11.239	7.0582	14.118	-705.44	1138.9	37.429	789.58	1114.1	68.885	57.584	1	0	-10.158	7.8015	-11.807	-10.5	15.515	-5.5324	26.308	12.19	5.3576	2.2692	14.502	1.6904	1495.4
10.36	1037	78	NaN	16.382	27.211	16.924	-184.65	11.199	7.1061	14.029	-704.46	1138.5	37.731	789.2	1114.1	68.725	56.417	1	0	-10.16	7.8043	-11.807	-10.5	15.473	-5.5543	26.274	12.137	5.3124	2.2501	14.467	1.6365	1494
10.37	1038	78	NaN	16.373	27.183	16.915	-184.65	11.145	7.1421	14.01	-703.17	1138	38.041	788.74	1114	68.752	56.666	1	0	-10.201	7.8483	-11.807	-10.5	15.45	-5.572	26.261	12.067	5.2489	2.2763	14.454	1.5677	1492.3
10.38	1039	78	NaN	16.386	27.181	16.914	-184.65	11.071	7.1878	14.015	-701.52	1137.5	38.442	788.17	1114	68.884	56.909	1	0	-10.284	7.9369	-11.805	-10.498	15.447	-5.5872	26.276	11.976	5.1621	2.3497	14.47	1.4774	1490.1
10.39	1040	78	NaN	16.381	27.2	16.985	-184.64	10.994	7.2247	13.746	-699.75	1137	38.835	787.58	1113.9	68.511	57.333	1	0	-10.287	7.9401	-11.806	-10.499	15.415	-5.6017	26.309	11.885	5.1272	2.3384	14.504	1.3858	1487.7
10.4	1041	78	NaN	16.344	27.2	17.096	-184.65	10.94	7.1332	13.201	-697.98	1136.5	38.923	786.98	1113.9	68.497	57.004	1	0	-10.294	7.9475	-11.806	-10.499	15.352	-5.6468	26.326	11.815	5.0577	2.3007	14.52	1.3158	1485.4
10.41	1042	78	NaN	16.324	27.194	17.106	-184.66	10.886	7.1165	13.002	-696.7	1136.1	39.096	786.57	1113.8	68.863	56.934	1	0	-10.331	7.9866	-11.804	-10.497	15.316	-5.6688	26.333	11.747	4.9851	2.3178	14.529	1.2499	1483.7
10.42	1043	78	NaN	16.325	27.172	17.092	-184.67	10.837	7.1409	12.902	-695.59	1135.8	39.34	786.24	1113.8	68.887	56.195	1	0	-10.419	8.0803	-11.807	-10.501	15.303	-5.6927	26.323	11.686	4.8843	2.3876	14.515	1.1853	1482.2
10.43	1044	78	NaN	16.341	27.141	17.095	-184.69	10.796	7.1796	12.767	-694.46	1135.4	39.622	785.91	1113.8	69.295	56.391	1	0	-10.534	8.2028	-11.813	-10.506	15.302	-5.7257	26.305	11.632	4.7682	2.4771	14.492	1.1263	1480.8
10.44	1045	78	NaN	16.352	27.131	17.106	-184.69	10.756	7.2262	12.634	-693.33	1135.1	39.908	785.59	1113.7	69.89	54.858	1	0	-10.697	8.3764	-11.819	-10.512	15.296	-5.7502	26.305	11.583	4.5992	2.6263	14.486	1.0708	1479.3
10.45	1046	78	NaN	16.38	27.132	17.061	-184.7	10.717	7.2167	12.651	-691.54	1134.6	40.043	785.06	1113.6	70.627	55.448	1	0	-10.859	8.55	-11.824	-10.517	15.317	-5.7581	26.321	11.528	4.4575	2.7919	14.497	1.0107	1477
10.46	1047	78	NaN	16.374	27.133	17.112	-184.69	10.693	7.1879	12.368	-690.2	1134.2	40.045	784.65	1113.6	68.149	56.455	1	0	-11.022	8.7236	-11.83	-10.523	15.299	-5.7624	26.331	11.495	4.2769	2.9612	14.501	0.97235	1475.3
10.47	1048	78	NaN	16.382	27.143	17.111	-184.6	10.775	7.1933	12.252	-688.41	1133.8	40.163	783.82	1113.5	59.788	54.986	1	0	-11.185	8.8972	-11.836	-10.529	15.296	-5.6816	26.353	11.566	4.1107	3.2156	14.517	1.0372	1472.6
10.48	1049	78	NaN	16.404	27.161	17.063	-184.47	10.898	7.2436	12.299	-686.35	1133.2	40.421	782.79	1113.3	60.7	57.492	1	0	-11.348	9.0708	-11.841	-10.534	15.307	-5.5652	26.384	11.675	3.9592	3.5057	14.543	1.1408	1469.5
10.49	1050	78	NaN	16.4	27.174	17.109	-184.46	10.866	7.3096	12.087	-685.11	1133	40.633	782.5	1113.2	61.69	55.952	1	0	-11.338	9.0606	-11.843	-10.536	15.286	-5.5717	26.402	11.637	3.9479	3.4889	14.559	1.1011	1468
10.5	1051	78	NaN	16.366	27.202	17.156	-184.41	10.837	7.3248	11.797	-683.28	1132.6	40.624	781.99	1113.1	62.376	54.59	1	0	-11.36	9.084	-11.844	-10.537	15.239	-5.5357	26.439	11.6	3.8789	3.5483	14.596	1.0631	1465.7
10.51	1052	78	NaN	16.34	27.208	17.141	-184.37	10.825	7.3612	11.728	-681.98	1132.2	40.697	781.6	1113	62.588	53.521	1	0	-11.427	9.155	-11.843	-10.536	15.206	-5.5025	26.454	11.579	3.7794	3.6525	14.611	1.0434	1464
10.52	1053	78	NaN	16.308	27.222	17.14	-184.33	10.824	7.3731	11.639	-680.78	1132	40.694	781.21	1112.9	61.076	57.445	1	0	-11.504	9.2378	-11.841	-10.534	15.17	-5.4655	26.475	11.571	3.6653	3.7723	14.634	1.0362	1462.4
10.53	1054	78	NaN	16.274	27.246	17.143	-184.29	10.822	7.37	11.559	-679.56	1131.7	40.643	780.81	1112.8	58.857	57.69	1	0	-11.584	9.323	-11.84	-10.533	15.133	-5.4298	26.505	11.562	3.5487	3.8932	14.665	1.0289	1460.8
10.54	1055	78	NaN	16.251	27.262	17.093	-184.27	10.807	7.3932	11.666	-678.38	1131.4	40.67	780.43	1112.7	58.444	55.864	1	0	-11.613	9.3538	-11.838	-10.531	15.112	-5.404	26.529	11.539	3.4987	3.9497	14.691	1.0079	1459.2
10.55	1056	78	NaN	16.236	27.247	17.059	-184.2	10.83	7.3985	11.732	-676.67	1130.9	40.558	779.65	1112.6	58.522	55.091	1	0	-11.637	9.3789	-11.836	-10.529	15.102	-5.3316	26.528	11.549	3.465	4.0473	14.692	1.0196	1456.7
10.56	1057	78	NaN	16.172	27.259	17.092	-184.15	10.844	7.47	11.573	-674.92	1130.4	40.61	778.91	1112.4	58.226	55.183	1	0	-11.67	9.4143	-11.835	-10.528	15.028	-5.2973	26.549	11.553	3.3578	4.1171	14.715	1.0253	1454.2
10.57	1058	78	NaN	16.116	27.279	17.135	-184.13	10.838	7.5416	11.41	-673.52	1130.1	40.697	778.34	1112.3	56.554	55.139	1	0	-11.656	9.399	-11.832	-10.526	14.96	-5.2862	26.577	11.54	3.3047	4.1127	14.744	1.0147	1452.3
10.58	1059	78	NaN	16.082	27.32	17.179	-184.12	10.818	7.5732	11.319	-672.2	1129.8	40.685	777.8	1112.2	54.349	55.546	1	0	-11.629	9.3704	-11.83	-10.523	14.921	-5.2793	26.624	11.514	3.2925	4.0911	14.794	0.99059	1450.4
10.59	1060	78	NaN	16.063	27.399	17.224	-184.1	10.796	7.541	11.325	-670.48	1129.5	40.46	777.06	1112.1	52.762	55.375	1	0	-11.692	9.4377	-11.828	-10.521	14.91	-5.258	26.711	11.483	3.2184	4.1797	14.883	0.96261	1447.9
10.6	1061	78	NaN	16.06	27.442	17.182	-184.11	10.776	7.4539	11.613	-669.39	1129.2	40.101	776.49	1112.1	51.915	55.133	1	0	-11.751	9.5011	-11.825	-10.518	14.931	-5.239	26.763	11.455	3.1799	4.2621	14.938	0.93619	1446.3
10.61	1062	78	NaN	16.027	27.496	17.182	-184.13	10.732	7.51	11.745	-668.25	1128.9	40.105	775.97	1112	51.327	55.054	1	0	-11.807	9.5608	-11.824	-10.517	14.902	-5.2587	26.824	11.404	3.0943	4.3022	15.001	0.88726	1444.6
10.62	1063	78	NaN	15.954	27.542	17.242	-184.16	10.676	7.5708	11.653	-666.82	1128.6	40.032	775.33	1111.9	50.985	55.639	1	0	-11.793	9.5452	-11.821	-10.514	14.827	-5.2845	26.88	11.338	3.0342	4.2607	15.059	0.82363	1442.5
10.63	1064	78	NaN	15.88	27.588	17.306	-184.17	10.612	7.5869	11.542	-665.37	1128.2	39.805	774.69	1111.8	50.134	56.621	1	0	-11.716	9.4636	-11.818	-10.511	14.756	-5.2949	26.936	11.263	3.0395	4.1687	15.118	0.75262	1440.4
10.64	1065	78	NaN	15.842	27.638	17.31	-184.17	10.543	7.5555	11.637	-664.25	1128	39.496	774.26	1111.8	51.068	56.696	1	0	-11.807	9.5604	-11.815	-10.508	14.732	-5.2776	26.992	11.188	2.9255	4.2828	15.177	0.6803	1438.9
10.65	1066	78	NaN	15.782	27.631	17.302	-184.15	10.477	7.5699	11.709	-663.28	1127.7	39.303	773.76	1111.7	50.423	55.638	1	0	-11.843	9.5984	-11.813	-10.506	14.682	-5.2543	26.995	11.112	2.8392	4.344	15.182	0.60641	1437.4
10.66	1067	78	NaN	15.688	27.654	17.342	-184.13	10.389	7.7342	11.686	-661.8	1127.3	39.434	773.06	1111.6	47.904	56.998	1	0	-11.766	9.5168	-11.812	-10.505	14.58	-5.2414	27.029	11.014	2.814	4.2754	15.217	0.5086	1435.2
10.67	1068	78	NaN	15.597	27.724	17.372	-184.11	10.292	7.7725	11.736	-660.19	1126.9	39.212	772.38	1111.5	50.059	55.459	1	0	-11.788	9.5402	-11.811	-10.504	14.498	-5.2043	27.109	10.907	2.7098	4.3359	15.298	0.40349	1432.9
10.68	1069	78	NaN	15.521	27.809	17.366	-184.08	10.194	7.7453	11.905	-658.78	1126.6	38.842	771.83	1111.4	48.519	54.448	1	0	-11.836	9.592	-11.809	-10.502	14.443	-5.161	27.201	10.801	2.606	4.4309	15.392	0.29902	1430.9
10.69	1070	78	NaN	15.451	27.871	17.326	-184.07	10.103	7.7679	12.138	-657.69	1126.3	38.635	771.37	1111.3	50.255	54.735	1	0	-11.879	9.6372	-11.809	-10.502	14.389	-5.1333	27.271	10.703	2.5096	4.5039	15.462	0.20141	1429.4
10.7	1071	78	NaN	15.292	27.92	17.35	-184.05	10.032	7.8337	12.079	-656.27	1125.8	38.407	770.56	1111.1	48.629	54.599	1	0	-11.896	9.6553	-11.808	-10.501	14.235	-5.1051	27.332	10.62	2.3394	4.5502	15.524	0.11878	1427.1
10.71	1072	78	NaN	15.208	27.954	17.363	-184.01	9.9923	7.8741	12.113	-655.26	1125.5	38.251	769.97	1111	50.274	54.755	1	0	-11.816	9.5702	-11.807	-10.501	14.157	-5.0607	27.374	10.572	2.3413	4.5095	15.566	0.07193	1425.5
10.72	1073	78	NaN	15.141	27.979	17.354	-183.98	9.9109	7.8996	12.225	-654.33	1125.2	38.041	769.54	1111	50.24	58.635	1	0	-11.796	9.5492	-11.807	-10.5	14.102	-5.0198	27.408	10.482	2.3055	4.5294	15.601	-0.01767	1424.2
10.73	1074	78	NaN	15.075	28.006	17.352	-183.95	9.8058	7.9523	12.298	-653.41	1124.8	37.877	769.15	1110.9	48.776	56.304	1	0	-11.811	9.5644	-11.806	-10.499	14.045	-4.9804	27.444	10.368	2.2343	4.584	15.638	-0.13106	1422.9
10.74	1075	78	NaN	15.007	28.045	17.369	-183.91	9.6983	8.0449	12.302	-652.41	1124.5	37.78	768.69	1110.8	48.459	55.766	1	0	-11.767	9.518	-11.804	-10.497	13.979	-4.9349	27.492	10.252	2.2123	4.5831	15.688	-0.2455	1421.4
10.75	1076	78	NaN	14.941	28.108	17.343	-183.86	9.5711	8.0883	12.504	-650.99	1124.1	37.423	768.05	1110.7	50.671	56.766	1	0	-11.716	9.4634	-11.803	-10.496	13.935	-4.8686	27.568	10.111	2.2186	4.5949	15.765	-0.38477	1419.3
10.76	1077	78	NaN	14.852	28.155	17.338	-183.85	9.3844	8.1439	12.596	-649.63	1123.7	37.158	767.59	1110.6	48.904	54.918	1	0	-11.656	9.3996	-11.802	-10.495	13.859	-4.8433	27.626	9.9135	2.2033	4.5563	15.824	-0.58189	1417.5
10.77	1078	78	NaN	14.76	28.18	17.279	-183.83	9.2459	8.1699	12.852	-648.33	1123.3	36.862	767.05	1110.5	49.394	56.198	1	0	-11.635	9.3769	-11.803	-10.497	13.788	-4.8036	27.665	9.7609	2.1529	4.5733	15.861	-0.73565	1415.6
10.78	1079	78	NaN	14.681	28.181	17.256	-183.81	9.1634	8.2112	12.943	-647.43	1123	36.728	766.68	1110.5	48.029	57.351	1	0	-11.619	9.3599	-11.805	-10.498	13.718	-4.773	27.676	9.6683	2.0988	4.5869	15.872	-0.82959	1414.4
10.79	1080	78	NaN	14.636	28.161	17.318	-183.79	9.1165	8.2686	12.718	-646.94	1122.8	36.757	766.51	1110.4	48.675	54.975	1	0	-11.576	9.3137	-11.805	-10.498	13.662	-4.7627	27.66	9.6178	2.0864	4.5509	15.855	-0.88027	1413.7
10.8	1081	78	NaN	14.644	28.117	17.382	-183.77	9.0507	8.2262	12.538	-646.11	1122.6	36.47	766.21	1110.4	48.334	55.356	1	0	-11.542	9.2783	-11.805	-10.498	13.673	-4.7391	27.622	9.5451	2.1311	4.5392	15.817	-0.95285	1412.6
10.81	1082	78	NaN	14.471	28.08	17.354	-183.76	8.9624	8.2601	12.517	-644.91	1122.2	36.342	765.72	1110.3	50.237	55.461	1	0	-11.539	9.2747	-11.805	-10.498	13.504	-4.7272	27.599	9.4442	1.9645	4.5475	15.794	-1.0534	1410.9
10.82	1083	78	NaN	14.395	28.026	17.328	-183.75	8.8896	8.3178	12.543	-644.02	1121.8	36.327	765.37	1110.3	47.219	55.983	1	0	-11.514	9.2478	-11.805	-10.498	13.429	-4.7198	27.555	9.3604	1.9149	4.528	15.751	-1.1373	1409.6
10.83	1084	78	NaN	14.359	27.954	17.271	-183.74	8.8043	8.3489	12.715	-642.88	1121.4	36.221	764.99	1110.2	49.517	57.152	1	0	-11.478	9.2096	-11.805	-10.498	13.402	-4.7009	27.499	9.2595	1.9241	4.5086	15.694	-1.2385	1408.1
10.84	1085	78	NaN	14.314	27.885	17.197	-183.73	8.709	8.3403	12.966	-641.47	1120.9	35.995	764.56	1110.2	46.112	56.344	1	0	-11.428	9.1564	-11.806	-10.499	13.376	-4.671	27.448	9.1452	1.9478	4.4854	15.643	-1.3535	1406.3
10.85	1086	78	NaN	14.271	27.867	17.197	-183.72	8.6608	8.3354	12.948	-640.62	1120.7	35.897	764.34	1110.2	57.999	55.84	1	0	-11.402	9.1284	-11.806	-10.499	13.335	-4.6559	27.439	9.0885	1.9331	4.4725	15.633	-1.4108	1405.2
10.86	1087	78	NaN	14.22	27.82	17.189	-183.7	8.5874	8.3712	13.003	-639.43	1120.3	35.913	764.05	1110.1	58.439	55.948	1	0	-11.394	9.1199	-11.807	-10.5	13.285	-4.6373	27.404	9.0031	1.8909	4.4826	15.598	-1.4965	1403.7
10.87	1088	78	NaN	14.168	27.784	17.178	-183.68	8.5605	8.3907	13.009	-638.49	1120	35.948	763.78	1110	57.892	55.656	1	0	-11.367	9.0917	-11.807	-10.5	13.231	-4.6148	27.377	8.9674	1.8631	4.477	15.57	-1.5323	1402.5
10.88	1089	78	NaN	14.08	27.732	17.15	-183.61	8.5656	8.4124	13.018	-637.13	1119.6	36.12	763.23	1109.9	50.601	55.496	1	0	-11.327	9.0491	-11.807	-10.5	13.135	-4.5563	27.337	8.9605	1.8076	4.4928	15.531	-1.5393	1400.6
10.89	1090	78	NaN	13.986	27.68	17.115	-183.52	8.5701	8.4457	13.056	-635.49	1119.1	36.419	762.54	1109.8	48.234	55.936	1	0	-11.287	9.0064	-11.807	-10.5	13.028	-4.4803	27.3	8.9507	1.7411	4.526	15.492	-1.5497	1398.3
10.9	1091	78	NaN	13.984	27.692	17.109	-183.5	8.5252	8.4866	13.117	-634.7	1118.9	36.68	762.33	1109.8	49.984	53.235	1	0	-11.242	8.9579	-11.809	-10.502	13.018	-4.4631	27.318	8.8994	1.7757	4.4948	15.51	-1.6021	1397.3
10.91	1092	78	NaN	13.948	27.695	17.102	-183.59	8.3036	8.3208	13.16	-633.87	1118.7	36.323	762.51	1109.9	48.852	55.829	1	0	-11.189	8.9012	-11.81	-10.503	12.997	-4.5389	27.333	8.6657	1.8088	4.3623	15.522	-1.8377	1396.6
10.92	1093	78	NaN	13.761	27.609	17.12	-183.61	8.1544	8.1106	12.919	-632.64	1118.4	36.17	762.22	1109.9	49.458	54.922	1	0	-11.13	8.8385	-11.813	-10.506	12.806	-4.5636	27.262	8.502	1.6761	4.2749	15.448	-2.0045	1395.1
10.93	1094	78	NaN	13.657	27.523	17.079	-183.61	8.0829	7.9759	12.933	-631.68	1118.1	36.201	761.87	1109.9	47.577	53.885	1	0	-11.089	8.7949	-11.817	-10.51	12.7	-4.5716	27.189	8.4169	1.611	4.2233	15.372	-2.0927	1393.8
10.94	1095	78	NaN	13.668	27.458	16.976	-183.63	8.0621	7.9158	13.246	-631.1	1117.8	36.309	761.61	1110	48.293	55.662	1	0	-11.108	8.8148	-11.819	-10.512	12.72	-4.5798	27.136	8.3839	1.6118	4.235	15.317	-2.1285	1392.9
10.95	1096	78	NaN	13.662	27.386	16.873	-183.65	8.039	7.8318	13.491	-630.56	1117.5	36.325	761.35	1110	49.684	56.605	1	0	-11.147	8.8572	-11.823	-10.516	12.722	-4.5907	27.076	8.3487	1.5749	4.2665	15.253	-2.1672	1392.1
10.96	1097	78	NaN	13.627	27.335	16.861	-183.67	8.0052	7.8258	13.435	-629.95	1117.2	36.516	761.14	1110	49.626	54.911	1	0	-11.246	8.962	-11.828	-10.521	12.677	-4.6253	27.035	8.3045	1.4312	4.3367	15.207	-2.217	1391.3
10.97	1098	78	NaN	13.589	27.372	16.926	-183.72	7.9564	7.8658	13.126	-628.67	1117	36.861	760.78	1110	49.174	55.308	1	0	-11.344	9.0668	-11.834	-10.527	12.61	-4.7026	27.083	8.2459	1.2662	4.3642	15.249	-2.2811	1389.7
10.98	1099	78	NaN	13.559	27.408	16.971	-183.75	7.9236	7.9207	12.829	-627.48	1116.7	37.141	760.43	1109.9	49.27	57.206	1	0	-11.442	9.1716	-11.839	-10.532	12.555	-4.7577	27.13	8.2021	1.1131	4.414	15.29	-2.3304	1388.1
10.99	1100	78	NaN	13.543	27.415	16.952	-183.76	7.9073	7.9884	12.695	-626.64	1116.3	37.341	760.16	1109.9	50.115	54.808	1	0	-11.541	9.2765	-11.845	-10.538	12.525	-4.7798	27.148	8.174	0.98435	4.4967	15.304	-2.364	1387
11	1101	78	NaN	13.541	27.406	16.868	-183.77	7.8908	8.0823	12.781	-626.07	1116	37.564	759.99	1109.8	50.573	55.044	1	0	-11.639	9.3813	-11.851	-10.544	12.517	-4.7898	27.15	8.1467	0.87801	4.5915	15.3	-2.3969	1386.3
11.01	1102	78	NaN	13.543	27.395	16.765	-183.74	7.8916	8.1865	12.907	-625.53	1115.6	37.779	759.8	1109.8	49.771	55.027	1	0	-11.737	9.4861	-11.856	-10.549	12.515	-4.773	27.151	8.1352	0.77764	4.7131	15.295	-2.414	1385.6
11.02	1103	78	NaN	13.534	27.414	16.686	-183.72	7.8986	8.1933	12.968	-624.94	1115.3	37.718	759.6	1109.7	47.371	55.105	1	0	-11.836	9.5909	-11.862	-10.555	12.51	-4.7418	27.181	8.132	0.67421	4.8491	15.319	-2.4227	1384.8
11.03	1104	78	NaN	13.494	27.482	16.647	-183.69	7.8966	8.2775	12.884	-624.04	1115	37.849	759.34	1109.6	50.507	55.783	1	0	-11.934	9.6957	-11.867	-10.56	12.46	-4.7233	27.258	8.1204	0.52645	4.9724	15.391	-2.4398	1383.6
11.04	1105	78	NaN	13.429	27.573	16.649	-183.66	7.8821	8.3948	12.676	-623.04	1114.7	38.059	759.09	1109.5	51.107	55.278	1	0	-11.867	9.6249	-11.87	-10.563	12.377	-4.7106	27.357	8.0974	0.50975	4.9143	15.487	-2.4657	1382.4
11.05	1106	78	NaN	13.354	27.65	16.673	-183.62	7.8564	8.4293	12.431	-622.24	1114.5	38.042	758.94	1109.5	48.971	56.166	1	0	-11.792	9.5445	-11.873	-10.566	12.291	-4.6843	27.442	8.0648	0.49934	4.8601	15.569	-2.501	1381.4
11.06	1107	78	NaN	13.262	27.755	16.602	-183.58	7.8191	8.4944	12.359	-620.88	1114	38.081	758.58	1109.4	48.941	55.373	1	0	-11.716	9.464	-11.876	-10.569	12.194	-4.6498	27.565	8.0097	0.47711	4.8142	15.689	-2.5589	1379.7
11.07	1108	78	NaN	13.202	27.787	16.53	-183.53	7.8024	8.5693	12.388	-620.15	1113.6	38.208	758.39	1109.3	47.669	54.498	1	0	-11.641	9.3835	-11.878	-10.571	12.129	-4.6068	27.609	7.9797	0.48786	4.7767	15.731	-2.5917	1378.8
11.08	1109	78	NaN	13.147	27.802	16.505	-183.5	7.8127	8.618	12.319	-619.51	1113.3	38.301	758.19	1109.3	49.301	56.402	1	0	-11.554	9.2911	-11.881	-10.574	12.066	-4.5815	27.636	7.9789	0.51193	4.7096	15.755	-2.5955	1377.9
11.09	1110	78	NaN	13.063	27.822	16.527	-183.49	7.8325	8.6881	12.078	-618.73	1113	38.482	757.89	1109.2	50.292	57.233	1	0	-11.422	9.1494	-11.886	-10.579	11.964	-4.585	27.666	7.9888	0.5424	4.5644	15.78	-2.59	1376.9
11.1	1111	78	NaN	12.935	27.846	16.572	-183.48	7.8426	8.8162	11.695	-617.81	1112.7	38.845	757.49	1109.2	49.035	55.255	1	0	-11.358	9.0817	-11.889	-10.582	11.804	-4.6086	27.701	7.9886	0.44594	4.4732	15.812	-2.5931	1375.6
11.11	1112	78	NaN	12.86	27.831	16.561	-183.42	7.862	8.829	11.539	-617.21	1112.4	38.885	757.24	1109.2	50.003	56.098	1	0	-11.339	9.0619	-11.891	-10.584	11.72	-4.5623	27.697	7.9954	0.38066	4.4996	15.807	-2.5883	1374.7
11.12	1113	78	NaN	12.815	27.817	16.492	-183.35	7.8962	8.8456	11.643	-616.61	1112.1	38.934	756.96	1109.2	48.12	55.121	1	0	-11.306	9.0257	-11.894	-10.587	11.677	-4.4869	27.698	8.0153	0.37135	4.5388	15.804	-2.572	1373.8
11.13	1114	78	NaN	12.755	27.808	16.424	-183.24	7.9424	8.9052	11.719	-615.83	1111.7	39.104	756.57	1109.3	51.675	55.196	1	0	-11.26	8.9777	-11.899	-10.592	11.611	-4.3786	27.705	8.0457	0.35097	4.599	15.806	-2.546	1372.7
11.14	1115	78	NaN	12.664	27.814	16.404	-183.09	7.9995	8.9711	11.571	-614.9	1111.4	39.289	756.11	1109.3	53.696	55.532	1	0	-11.17	8.8815	-11.901	-10.594	11.506	-4.2509	27.725	8.0886	0.33531	4.6305	15.824	-2.5055	1371.3
11.15	1116	78	NaN	12.555	27.836	16.442	-182.95	8.0607	9.0082	11.176	-613.96	1111.2	39.394	755.66	1109.3	56.558	55.53	1	0	-11.097	8.8034	-11.904	-10.597	11.374	-4.1256	27.757	8.1398	0.27745	4.6778	15.853	-2.4572	1369.9
11.16	1117	78	NaN	12.514	27.843	16.429	-182.85	8.0976	9.0576	11.065	-613.34	1111	39.558	755.32	1109.3	57.636	56.213	1	0	-11.044	8.7466	-11.907	-10.6	11.321	-4.0382	27.771	8.1691	0.27738	4.7084	15.864	-2.4312	1369
11.17	1118	78	NaN	12.478	27.835	16.451	-182.76	8.133	9.0384	10.836	-612.72	1110.9	39.548	754.97	1109.3	60.943	53.504	1	0	-10.947	8.6431	-11.911	-10.605	11.275	-3.9643	27.768	8.2003	0.32855	4.6788	15.857	-2.4042	1368
11.18	1119	78	NaN	12.43	27.76	16.424	-182.64	8.189	9.0191	10.583	-611.79	1110.7	39.542	754.38	1109.2	65.742	56.957	1	0	-10.846	8.5352	-11.915	-10.608	11.216	-3.85	27.698	8.2517	0.37043	4.6853	15.783	-2.3559	1366.5
11.19	1120	78	NaN	12.392	27.664	16.369	-182.52	8.2382	9	10.403	-610.93	1110.5	39.509	753.79	1109	69.312	57.635	1	0	-10.75	8.433	-11.915	-10.608	11.17	-3.74	27.603	8.2989	0.42019	4.6931	15.688	-2.3087	1365
11.2	1121	78	NaN	12.37	27.567	16.31	-182.44	8.2644	8.995	10.291	-610.35	1110.4	39.471	753.34	1108.9	70.251	57.16	1	0	-10.641	8.3175	-11.915	-10.608	11.144	-3.6673	27.503	8.3285	0.50243	4.6502	15.587	-2.2799	1364
11.21	1122	78	NaN	12.319	27.381	16.243	-182.34	8.303	9.0871	9.9583	-609.65	1110.3	39.68	752.57	1108.6	70.783	55.379	1	0	-10.505	8.1725	-11.918	-10.611	11.069	-3.5916	27.309	8.3754	0.56346	4.5809	15.391	-2.2356	1362.5
11.22	1123	78	NaN	12.26	27.237	16.188	-182.28	8.2868	9.1738	9.72	-609.19	1110.3	39.873	752.17	1108.4	69.668	57.059	1	0	-10.427	8.0886	-11.92	-10.613	10.991	-3.5482	27.156	8.368	0.56458	4.5404	15.237	-2.2447	1361.7
11.23	1124	78	NaN	12.2	27.087	16.118	-182.22	8.2536	9.2712	9.57	-608.76	1110.3	40.11	751.77	1108.2	67.623	58.929	1	0	-10.355	8.0126	-11.921	-10.614	10.914	-3.5064	26.997	8.3442	0.55863	4.5062	15.076	-2.27	1360.9
11.24	1125	78	NaN	12.15	26.921	16.035	-182.17	8.2234	9.285	9.5118	-608.33	1110.3	40.15	751.32	1107.9	67.928	55.487	1	0	-10.188	7.8339	-11.923	-10.616	10.859	-3.4614	26.821	8.3237	0.67158	4.3726	14.898	-2.2923	1360
11.25	1126	78	NaN	12.102	26.698	15.93	-182.13	8.176	9.2065	9.4984	-607.84	1110.3	39.987	750.74	1107.6	66.939	57.178	1	0	-10.084	7.7234	-11.924	-10.618	10.816	-3.4171	26.585	8.2889	0.73183	4.3063	14.66	-2.3287	1358.9
11.26	1127	78	NaN	12	26.298	15.775	-182.09	8.011	9.2156	9.3833	-607.09	1110.3	40.142	749.77	1107.1	66.954	55.406	1	0	-10.031	7.6666	-11.926	-10.619	10.701	-3.3905	26.161	8.1479	0.67021	4.2761	14.235	-2.4712	1357.2
11.27	1128	78	NaN	11.945	26.048	15.722	-182.09	7.8859	9.2943	9.2472	-606.78	1110.2	40.407	749.35	1106.8	65.456	56.469	1	0	-9.9083	7.5357	-11.922	-10.615	10.629	-3.4097	25.905	8.0296	0.72084	4.126	13.982	-2.5857	1356.5
11.28	1129	78	NaN	11.917	25.905	15.698	-182.09	7.8127	9.2973	9.1614	-606.59	1110.2	40.464	749.08	1106.6	53.816	57.036	1	0	-9.7838	7.403	-11.918	-10.611	10.594	-3.4172	25.755	7.9626	0.81052	3.9858	13.837	-2.6489	1356
11.29	1130	78	NaN	11.845	25.693	15.657	-182.11	7.6598	9.2294	9.0169	-606.18	1110.1	40.401	748.55	1106.3	52.228	55.486	1	0	-9.6594	7.2703	-11.915	-10.608	10.518	-3.4337	25.532	7.8209	0.85834	3.8365	13.618	-2.7867	1355.1
11.3	1131	78	NaN	11.733	25.418	15.601	-182.13	7.4341	9.1371	8.8163	-605.62	1110.1	40.323	747.81	1105.9	51.175	55.481	1	0	-9.5349	7.1375	-11.911	-10.604	10.399	-3.4663	25.243	7.6091	0.86427	3.6713	13.333	-2.9947	1353.8
11.31	1132	78	NaN	11.696	25.358	15.591	-182.16	7.3544	9.1127	8.7387	-605.44	1110.1	40.32	747.58	1105.8	52.453	56.291	1	0	-9.4104	7.0048	-11.907	-10.6	10.359	-3.4955	25.179	7.5331	0.94888	3.5093	13.272	-3.0668	1353.4
11.32	1133	78	NaN	11.559	25.182	15.525	-182.23	7.0848	9.0957	8.6081	-604.97	1109.9	40.423	747.1	1105.6	55.761	54.96	1	0	-9.286	6.8721	-11.903	-10.596	10.211	-3.5742	25	7.2666	0.92545	3.2979	13.097	-3.3294	1352.5
11.33	1134	78	NaN	11.381	24.99	15.457	-182.31	6.734	9.0715	8.417	-604.46	1109.6	40.612	746.5	1105.3	58.521	55.41	1	0	-9.1848	6.7642	-11.898	-10.592	10.016	-3.6797	24.809	6.9158	0.83137	3.0845	12.91	-3.6757	1351.4
11.34	1135	78	NaN	11.252	24.856	15.405	-182.4	6.469	9.0329	8.3111	-604.08	1109.3	40.736	746.03	1105.1	58.993	54.929	1	0	-9.1581	6.7357	-11.892	-10.585	9.8764	-3.7709	24.677	6.6479	0.71837	2.9648	12.785	-3.9371	1350.5
11.35	1136	78	NaN	11.182	24.787	15.38	-182.46	6.3046	8.9618	8.2817	-603.81	1109.1	40.744	745.72	1105	59.185	56.121	1	0	-9.0632	6.6345	-11.889	-10.582	9.8042	-3.838	24.613	6.4787	0.74101	2.7965	12.724	-4.1036	1349.9
11.36	1137	78	NaN	11.096	24.723	15.394	-182.52	6.0943	8.8289	8.1546	-603.43	1108.8	40.7	745.36	1104.8	59.581	55.353	1	0	-8.9329	6.4956	-11.888	-10.582	9.7142	-3.9046	24.555	6.2628	0.78126	2.591	12.666	-4.3187	1349.2
11.37	1138	78	NaN	11.048	24.7	15.468	-182.57	5.949	8.7344	7.9156	-603.15	1108.6	40.679	745.19	1104.7	59.435	54.287	1	0	-8.8927	6.4527	-11.888	-10.581	9.656	-3.965	24.535	6.1146	0.76327	2.4878	12.647	-4.466	1348.8
11.38	1139	78	NaN	10.999	24.677	15.542	-182.63	5.8301	8.6879	7.6694	-602.92	1108.5	40.827	745.04	1104.7	55.22	56.334	1	0	-8.9099	6.471	-11.887	-10.58	9.5898	-4.0434	24.515	5.9926	0.67995	2.4276	12.628	-4.5872	1348.4
11.39	1140	78	NaN	10.962	24.646	15.619	-182.71	5.6978	8.6328	7.4427	-602.66	1108.3	41.048	744.89	1104.5	55.288	54.869	1	0	-9.0739	6.6459	-11.886	-10.579	9.5336	-4.1368	24.487	5.8567	0.45968	2.5091	12.602	-4.7223	1348
11.4	1141	78	NaN	10.944	24.608	15.684	-182.79	5.5672	8.5337	7.2793	-602.42	1108.1	41.202	744.76	1104.4	56.992	56.965	1	0	-9.2	6.7804	-11.884	-10.577	9.5016	-4.2307	24.453	5.7227	0.30162	2.5497	12.569	-4.8543	1347.6
11.41	1142	78	NaN	10.945	24.568	15.711	-182.86	5.4931	8.3799	7.2292	-602.31	1108	41.138	744.69	1104.4	59.449	57.958	1	0	-9.2897	6.8761	-11.881	-10.574	9.5025	-4.3037	24.415	5.6459	0.2128	2.5723	12.535	-4.9277	1347.4
11.42	1143	78	NaN	10.94	24.534	15.722	-182.94	5.429	8.328	7.2145	-602.19	1107.9	41.359	744.63	1104.3	63.647	56.212	1	0	-9.3273	6.9162	-11.879	-10.572	9.4875	-4.3919	24.381	5.5813	0.16015	2.5243	12.502	-4.9907	1347.3
11.43	1144	78	NaN	10.92	24.487	15.753	-183.05	5.3905	8.2456	7.0942	-602.06	1107.9	41.669	744.54	1104.3	68.26	55.535	1	0	-9.3087	6.8963	-11.874	-10.567	9.4496	-4.5206	24.333	5.5442	0.14094	2.3756	12.459	-5.0228	1347
11.44	1145	78	NaN	10.892	24.442	15.79	-183.15	5.3816	8.1462	6.9331	-601.96	1107.9	41.875	744.47	1104.2	71.185	57.359	1	0	-9.1886	6.7683	-11.862	-10.555	9.4052	-4.6361	24.286	5.5379	0.21655	2.1321	12.424	-5.0172	1346.9
11.45	1146	78	NaN	10.862	24.398	15.817	-183.24	5.3943	8.0436	6.7831	-601.9	1108	41.999	744.4	1104.2	70.729	57.218	1	0	-9.171	6.7494	-11.853	-10.546	9.3637	-4.7338	24.238	5.5544	0.19275	2.0156	12.384	-4.9921	1346.8
11.46	1147	78	NaN	10.839	24.336	15.818	-183.33	5.4156	7.9426	6.6891	-601.86	1108	42.159	744.34	1104.2	68.63	56.622	1	0	-9.334	6.9233	-11.85	-10.543	9.3294	-4.8366	24.171	5.5804	-0.0045927	2.0867	12.321	-4.9628	1346.7
11.47	1148	78	NaN	10.798	24.207	15.752	-183.44	5.4627	7.7278	6.7027	-601.89	1108.1	42.196	744.29	1104.1	67.126	59.135	1	0	-9.3369	6.9264	-11.846	-10.539	9.2873	-4.9522	24.038	5.6319	-0.049616	1.9742	12.191	-4.9075	1346.7
11.48	1149	78	NaN	10.76	24.112	15.679	-183.51	5.5043	7.6129	6.7619	-601.97	1108.1	42.342	744.22	1104.1	67.374	56.079	1	0	-9.3209	6.9094	-11.842	-10.536	9.2463	-5.0239	23.938	5.6778	-0.07459	1.8855	12.096	-4.8578	1346.7
11.49	1150	78	NaN	10.721	24.016	15.614	-183.59	5.5529	7.462	6.7679	-602.03	1108.2	42.466	744.14	1104	67.449	58.495	1	0	-9.4206	7.0156	-11.839	-10.532	9.2021	-5.1071	23.836	5.7331	-0.21847	1.9085	11.997	-4.7986	1346.7
11.5	1151	78	NaN	10.66	23.931	15.589	-183.69	5.5896	7.326	6.5959	-602.08	1108.4	42.71	744.07	1103.9	66.985	56.056	1	0	-9.4222	7.0174	-11.835	-10.528	9.123	-5.2227	23.74	5.7804	-0.29922	1.7947	11.905	-4.748	1346.6
11.51	1152	78	NaN	10.563	23.879	15.627	-183.79	5.5889	7.3042	6.1895	-602.11	1108.7	43.243	744.04	1103.9	66.787	57.123	1	0	-9.3601	6.9511	-11.832	-10.525	8.9862	-5.3679	23.674	5.7938	-0.37389	1.5832	11.842	-4.7316	1346.7
11.52	1153	78	NaN	10.513	23.845	15.61	-183.88	5.5739	7.2809	6.0647	-602.13	1108.8	43.58	744.03	1103.8	66.498	56.091	1	0	-9.3789	6.9711	-11.829	-10.522	8.9164	-5.4744	23.633	5.7857	-0.46249	1.4967	11.804	-4.7364	1346.7
11.53	1154	78	NaN	10.477	23.789	15.518	-183.96	5.5563	7.2134	6.1537	-602.23	1108.8	43.786	744.01	1103.8	67.226	56.986	1	0	-9.3918	6.985	-11.825	-10.518	8.8755	-5.5608	23.575	5.7698	-0.51635	1.4242	11.75	-4.7485	1346.8
11.54	1155	78	NaN	10.45	23.697	15.364	-184.06	5.5208	7.1312	6.4166	-602.39	1108.7	44.07	743.97	1103.8	68.155	55.545	1	0	-9.2789	6.8645	-11.809	-10.502	8.8478	-5.6616	23.487	5.7309	-0.43113	1.2029	11.678	-4.7711	1346.9
11.55	1156	78	NaN	10.428	23.617	15.237	-184.15	5.4858	7.0609	6.6475	-602.53	1108.6	44.329	743.93	1103.8	67.909	56.99	1	0	-9.032	6.6013	-11.791	-10.484	8.8252	-5.7481	23.412	5.6909	-0.20676	0.85316	11.621	-4.7931	1347
11.56	1157	78	NaN	10.402	23.593	15.216	-184.19	5.4728	7.0023	6.6644	-602.59	1108.5	44.425	743.91	1103.8	68.223	56.747	1	0	-8.6254	6.1676	-11.771	-10.464	8.796	-5.7957	23.391	5.6744	0.17057	0.37189	11.62	-4.7897	1347
11.57	1158	78	NaN	10.327	23.579	15.216	-184.29	5.467	6.8191	6.6759	-602.59	1108.3	44.526	743.76	1103.7	67.204	55.652	1	0	-8.632	6.1747	-11.767	-10.46	8.7171	-5.9002	23.387	5.6595	0.085025	0.27455	11.62	-4.8004	1346.9
11.58	1159	78	NaN	10.229	23.616	15.377	-184.39	5.4528	6.6111	6.4545	-602.42	1108.1	44.53	743.67	1103.7	65.857	56.905	1	0	-8.6729	6.2183	-11.765	-10.458	8.6084	-6.0087	23.431	5.6383	-0.064529	0.20964	11.666	-4.8202	1346.6
11.59	1160	78	NaN	10.144	23.643	15.555	-184.5	5.4459	6.442	6.216	-602.23	1107.9	44.49	743.61	1103.7	63.623	54.872	1	0	-8.6496	6.1934	-11.765	-10.458	8.5148	-6.1289	23.462	5.6272	-0.13472	0.064542	11.696	-4.8312	1346.4
11.6	1161	78	NaN	10.063	23.626	15.725	-184.62	5.4502	6.3143	6.0674	-602.08	1107.8	44.554	743.52	1103.7	59.094	54.721	1	0	-8.6895	6.236	-11.764	-10.457	8.4249	-6.26	23.449	5.6269	-0.26459	-0.024004	11.685	-4.8299	1346.2
11.61	1162	78	NaN	9.9798	23.553	15.869	-184.74	5.4665	6.224	6.086	-601.99	1107.7	44.812	743.34	1103.7	57.306	55.446	1	0	-8.7562	6.3071	-11.762	-10.455	8.331	-6.3887	23.384	5.6362	-0.4252	-0.08164	11.622	-4.8184	1345.9
11.62	1163	78	NaN	9.9343	23.464	15.903	-184.81	5.4978	6.1999	6.3428	-602	1107.5	45.077	743.16	1103.6	57.591	57.502	1	0	-8.7938	6.3472	-11.758	-10.451	8.2849	-6.4633	23.301	5.6613	-0.50894	-0.11611	11.543	-4.7897	1345.7
11.63	1164	78	NaN	9.8734	23.375	15.919	-184.9	5.5032	6.1197	6.6357	-602.02	1107.4	45.184	743.03	1103.6	55.332	56.031	1	0	-8.8209	6.3761	-11.754	-10.447	8.2317	-6.5438	23.216	5.6623	-0.58915	-0.16765	11.462	-4.7847	1345.6
11.64	1165	78	NaN	9.7479	23.265	16.026	-185.06	5.5141	6.0236	6.779	-602.02	1107.4	45.313	742.83	1103.6	56.123	55.892	1	0	-8.8507	6.4079	-11.75	-10.443	8.1067	-6.7007	23.106	5.6734	-0.74398	-0.29283	11.356	-4.7695	1345.4
11.65	1166	78	NaN	9.5945	23.172	16.197	-185.22	5.5304	5.914	6.7257	-601.98	1107.5	45.348	742.62	1103.6	57.952	55.611	1	0	-8.8404	6.3969	-11.744	-10.437	7.9492	-6.8703	23.007	5.6955	-0.89121	-0.47334	11.263	-4.7412	1345.2
11.66	1167	78	NaN	9.4468	23.105	16.384	-185.36	5.5533	5.7918	6.5758	-601.95	1107.8	45.237	742.41	1103.7	52.427	56.85	1	0	-8.7971	6.3508	-11.736	-10.429	7.7996	-7.006	22.928	5.7302	-0.99755	-0.65528	11.193	-4.6985	1344.9
11.67	1168	78	NaN	9.2976	22.993	16.519	-185.52	5.6003	5.6666	6.7495	-602.06	1108.3	45.184	742.02	1103.7	50.774	54.307	1	0	-8.7118	6.2598	-11.732	-10.425	7.6597	-7.1582	22.797	5.7957	-1.0521	-0.89847	11.065	-4.6294	1344.6
11.68	1169	78	NaN	9.2209	22.883	16.53	-185.67	5.6418	5.5663	7.2547	-602.46	1108.9	45.134	741.56	1103.7	51.223	55.3	1	0	-8.6482	6.1919	-11.729	-10.422	7.6065	-7.2882	22.663	5.8621	-1.0417	-1.0963	10.934	-4.5598	1344.6
11.69	1170	78	NaN	9.1511	22.823	16.533	-185.82	5.6854	5.4879	7.648	-603.06	1109.6	45.078	741.01	1103.7	57.137	54.353	1	0	-8.6215	6.1635	-11.726	-10.419	7.5559	-7.4131	22.571	5.9374	-1.0656	-1.2496	10.845	-4.4818	1344.6
11.7	1171	78	NaN	9.0802	22.831	16.545	-185.94	5.723	5.4322	7.8558	-603.69	1110.4	45.014	740.5	1103.8	67.6	55.421	1	0	-8.5868	6.1265	-11.725	-10.418	7.4967	-7.521	22.546	6.0077	-1.0901	-1.3945	10.821	-4.4099	1344.7
11.71	1172	78	NaN	9.0165	22.891	16.562	-186.02	5.7472	5.3949	7.9073	-604.21	1111.1	44.943	740.11	1103.8	68.667	56.633	1	0	-8.5404	6.077	-11.725	-10.418	7.4384	-7.5996	22.58	6.0589	-1.102	-1.5227	10.855	-4.3587	1344.8
11.72	1173	78	NaN	8.9916	22.933	16.568	-186.07	5.7535	5.3637	7.9516	-604.54	1111.4	44.863	739.88	1103.8	65.011	54.323	1	0	-8.4802	6.0128	-11.727	-10.42	7.4189	-7.6382	22.607	6.0789	-1.0613	-1.6254	10.881	-4.341	1345
11.73	1174	78	NaN	8.9766	23.162	16.489	-186.19	5.7535	5.3599	8.4041	-605.66	1112.3	44.817	739.19	1103.8	62.902	55.005	1	0	-8.4394	5.9693	-11.729	-10.422	7.4256	-7.737	22.802	6.1135	-1.0138	-1.7677	11.073	-4.3087	1345.4
11.74	1175	78	NaN	9.0045	23.562	16.3	-186.27	5.7576	5.3395	9.2641	-606.87	1113	44.64	738.44	1103.8	64.966	56.698	1	0	-8.4729	6.005	-11.73	-10.423	7.4983	-7.7737	23.173	6.1465	-0.97459	-1.7687	11.443	-4.2766	1345.8
11.75	1176	78	NaN	9.026	24.006	16.176	-186.32	5.7633	5.3051	9.9173	-607.91	1113.5	44.414	737.76	1103.8	65.32	56.41	1	0	-8.5628	6.1009	-11.733	-10.426	7.5575	-7.7915	23.595	6.175	-1.0053	-1.6906	11.862	-4.2509	1346.1
11.76	1177	78	NaN	9.0198	24.496	16.249	-186.38	5.7823	5.2796	10.015	-608.75	1114	44.214	737.1	1103.8	55.538	55.587	1	0	-8.6768	6.2225	-11.737	-10.43	7.5642	-7.8359	24.063	6.2159	-1.1127	-1.6134	12.326	-4.2138	1346.3
11.77	1178	78	NaN	9.0087	25.217	16.579	-186.48	5.8472	5.3103	9.6035	-609.73	1114.7	44.086	736.1	1103.8	51.213	55.636	1	0	-8.7142	6.2623	-11.74	-10.433	7.541	-7.9432	24.753	6.3116	-1.1731	-1.6809	13.014	-4.121	1346.3
11.78	1179	78	NaN	9.0695	25.976	16.897	-186.56	5.9052	5.2748	9.451	-610.6	1115.1	43.778	735.08	1103.8	48.994	54.158	1	0	-8.7634	6.3148	-11.742	-10.435	7.6082	-8.0164	25.493	6.3889	-1.1551	-1.7016	13.75	-4.0466	1346.2
11.79	1180	78	NaN	9.1204	26.52	17.025	-186.61	5.946	5.2292	9.6651	-611.2	1115.2	43.5	734.29	1103.7	52.486	54.189	1	0	-8.932	6.4946	-11.745	-10.438	7.6799	-8.0511	26.033	6.4329	-1.2521	-1.5565	14.287	-4.0055	1346
11.8	1181	78	NaN	9.211	26.96	17.04	-186.66	5.9795	5.2004	10.215	-611.69	1115	43.263	733.55	1103.7	53.605	54.552	1	0	-9.0634	6.6347	-11.749	-10.442	7.8037	-8.067	26.478	6.4615	-1.2597	-1.4323	14.729	-3.9806	1345.7
11.81	1182	78	NaN	9.3321	27.418	17.057	-186.71	6.0149	5.2086	10.902	-612.15	1114.7	43.072	732.67	1103.6	57.602	55.913	1	0	-9.1568	6.7343	-11.753	-10.446	7.9618	-8.0822	26.943	6.4892	-1.195	-1.3479	15.19	-3.957	1345.3
11.82	1183	78	NaN	9.4155	28.004	17.221	-186.77	6.0591	5.2661	11.371	-612.61	1114.5	42.935	731.53	1103.5	62.648	57.121	1	0	-9.2955	6.8822	-11.758	-10.451	8.0703	-8.1112	27.537	6.5262	-1.2252	-1.229	15.779	-3.9246	1344.6
11.83	1184	78	NaN	9.409	28.213	17.337	-186.77	6.0635	5.2989	11.332	-612.67	1114.5	42.932	731.18	1103.5	63.909	55.417	1	0	-9.3926	6.9858	-11.761	-10.454	8.062	-8.1189	27.744	6.5329	-1.3307	-1.1331	15.983	-3.9216	1344.3
11.84	1185	78	NaN	9.3673	28.852	17.71	-186.8	6.0763	5.2844	11.286	-612.65	1114.7	42.547	729.86	1103.4	63.131	54.43	1	0	-9.396	6.9894	-11.763	-10.456	8.0334	-8.1295	28.371	6.5578	-1.3626	-1.1401	16.608	-3.8983	1342.9
11.85	1186	78	NaN	9.3165	29.335	17.965	-186.82	6.1035	5.3151	11.391	-612.67	1114.8	42.336	728.63	1103.3	62.737	55.127	1	0	-9.4348	7.0308	-11.764	-10.457	7.9948	-8.1368	28.845	6.5943	-1.4399	-1.1061	17.081	-3.8626	1341.7
11.86	1187	78	NaN	9.2705	29.547	17.996	-186.82	6.1336	5.3878	11.821	-612.75	1114.8	42.314	727.65	1103.2	62.106	56.19	1	0	-9.4854	7.0847	-11.764	-10.457	7.9673	-8.1262	29.051	6.629	-1.5181	-1.0414	17.287	-3.8284	1340.8
11.87	1188	78	NaN	9.233	29.71	17.904	-186.82	6.1443	5.429	12.711	-612.87	1114.8	42.116	726.43	1103.1	61.76	55.815	1	0	-9.4714	7.0698	-11.766	-10.459	7.9752	-8.0795	29.208	6.6459	-1.4962	-1.0097	17.442	-3.8131	1339.7
11.88	1189	78	NaN	9.1847	29.698	17.851	-186.81	6.1707	5.3838	13.19	-613	1114.9	41.788	725.52	1103	65.956	55.536	1	0	-9.453	7.0502	-11.768	-10.461	7.9608	-8.0331	29.189	6.6793	-1.4922	-0.98289	17.422	-3.7813	1338.9
11.89	1190	78	NaN	9.1194	29.645	17.857	-186.8	6.197	5.4551	13.461	-613.11	1115.2	41.79	724.6	1103	67.89	57.043	1	0	-9.4997	7.1	-11.769	-10.462	7.9062	-8.0083	29.123	6.7194	-1.5934	-0.90831	17.354	-3.7425	1338.1
11.9	1191	78	NaN	9.0374	29.561	17.896	-186.78	6.2102	5.5045	13.618	-613.21	1115.5	41.73	723.66	1102.9	70.055	57.931	1	0	-9.5443	7.1475	-11.77	-10.463	7.8328	-7.9801	29.02	6.751	-1.7115	-0.83259	17.25	-3.7117	1337.2
11.91	1192	78	NaN	8.9573	29.439	17.936	-186.75	6.223	5.5058	13.77	-613.3	1115.9	41.53	722.72	1102.8	69.721	56.067	1	0	-9.5857	7.1917	-11.77	-10.463	7.7669	-7.9375	28.878	6.7844	-1.8188	-0.74575	17.108	-3.6788	1336.4
11.92	1193	78	NaN	8.8979	29.253	17.939	-186.71	6.2581	5.4916	14.049	-613.39	1116.3	41.269	721.69	1102.7	63.094	57.652	1	0	-9.5361	7.1388	-11.771	-10.464	7.7299	-7.8768	28.67	6.841	-1.8062	-0.73799	16.899	-3.6229	1335.4
11.93	1194	78	NaN	8.7687	28.748	17.848	-186.67	6.2872	5.473	14.704	-613.81	1117.1	40.819	719.73	1102.6	57.934	54.912	1	0	-9.4665	7.0646	-11.772	-10.465	7.6468	-7.7931	28.122	6.9138	-1.8197	-0.72854	16.35	-3.5508	1333.9
11.94	1195	78	NaN	8.7345	28.413	17.717	-186.64	6.2962	5.4399	15.305	-614.11	1117.6	40.509	718.58	1102.5	52.772	53.62	1	0	-9.3702	6.9619	-11.772	-10.465	7.651	-7.7271	27.762	6.9472	-1.7192	-0.76527	15.989	-3.5183	1333
11.95	1196	78	NaN	8.7121	28.115	17.609	-186.62	6.3068	5.4935	15.801	-614.36	1118.1	40.468	717.58	1102.4	48.108	55.665	1	0	-9.2965	6.8833	-11.774	-10.467	7.6511	-7.6825	27.441	6.9804	-1.6454	-0.79919	15.667	-3.487	1332.3
11.96	1197	78	NaN	8.667	27.806	17.57	-186.58	6.3071	5.5736	16.108	-614.58	1118.6	40.472	716.45	1102.3	50.064	55.217	1	0	-9.2499	6.8336	-11.778	-10.471	7.6183	-7.6311	27.101	7.0124	-1.6316	-0.79753	15.324	-3.4582	1331.4
11.97	1198	78	NaN	8.5934	27.486	17.612	-186.51	6.2856	5.5804	16.188	-614.75	1119.5	40.239	715.12	1102.1	48.614	55.488	1	0	-9.1946	6.7746	-11.779	-10.472	7.5574	-7.5479	26.737	7.0348	-1.6372	-0.77327	14.958	-3.4371	1330.2
11.98	1199	78	NaN	8.5616	27.287	17.615	-186.5	6.3196	5.5905	16.364	-614.83	1120.1	40.079	714.08	1102.1	49.495	53.71	1	0	-9.1371	6.7133	-11.781	-10.474	7.5392	-7.518	26.511	7.0962	-1.5979	-0.8047	14.73	-3.3775	1329.2
11.99	1200	78	NaN	8.5626	27.058	17.598	-186.48	6.3267	5.6559	16.657	-614.97	1120.5	40.07	713.11	1102	49.133	55.805	1	0	-9.0773	6.6496	-11.784	-10.477	7.5527	-7.4923	26.258	7.1263	-1.5247	-0.84269	14.474	-3.3506	1328.4
12	1201	78	NaN	8.6154	26.633	17.612	-186.47	6.3133	5.6821	16.983	-615.27	1121.1	39.851	711.7	1101.8	48.258	54.586	1	0	-8.9757	6.5412	-11.786	-10.479	7.6281	-7.4543	25.802	7.1437	-1.3475	-0.91313	14.016	-3.3354	1327.3
12.01	1202	78	NaN	8.7038	26.2	17.612	-186.44	6.3041	5.7093	17.384	-615.53	1121.5	39.634	710.3	1101.7	49.441	54.311	1	0	-8.8727	6.4314	-11.788	-10.481	7.7423	-7.4053	25.343	7.1613	-1.1304	-0.97389	13.555	-3.3196	1326.2
12.02	1203	78	NaN	8.8022	25.962	17.558	-186.41	6.3152	5.7837	17.883	-615.57	1121.6	39.659	709.41	1101.6	49.519	55.245	1	0	-8.9021	6.4627	-11.791	-10.484	7.8607	-7.3542	25.094	7.1827	-1.0414	-0.8915	13.304	-3.3011	1325.3
12.03	1204	78	NaN	8.8972	25.724	17.549	-186.4	6.2942	5.8009	18.235	-615.56	1121.7	39.524	708.63	1101.5	49.99	53.102	1	0	-8.922	6.4839	-11.794	-10.487	7.9761	-7.3218	24.849	7.1697	-0.94585	-0.83791	13.055	-3.3172	1324.5
12.04	1205	78	NaN	8.9585	25.411	17.601	-186.36	6.2733	5.8615	18.36	-615.46	1121.9	39.41	707.54	1101.4	49.991	54.74	1	0	-8.882	6.4412	-11.798	-10.491	8.0469	-7.2736	24.523	7.1615	-0.83506	-0.83237	12.725	-3.3295	1323.3
12.05	1206	78	NaN	9.0248	25.051	17.58	-186.31	6.2661	5.9439	18.609	-615.38	1121.9	39.315	706.38	1101.3	47.807	55.924	1	0	-8.8604	6.4183	-11.802	-10.495	8.1273	-7.2067	24.157	7.1606	-0.73314	-0.78844	12.354	-3.3346	1322.1
12.06	1207	78	NaN	9.0848	24.701	17.484	-186.26	6.2755	6.027	18.978	-615.37	1121.8	39.26	705.35	1101.2	50.041	56.042	1	0	-8.8538	6.4112	-11.807	-10.5	8.205	-7.1363	23.807	7.1698	-0.64882	-0.72505	12	-3.3297	1321
12.07	1208	78	NaN	9.1312	24.394	17.331	-186.21	6.292	6.0937	19.423	-615.46	1121.6	39.24	704.54	1101.1	50.527	55.908	1	0	-8.8665	6.4248	-11.811	-10.504	8.2711	-7.0747	23.504	7.1815	-0.59543	-0.64997	11.693	-3.3226	1320.3
12.08	1209	78	NaN	9.2022	24.065	17.116	-186.18	6.2742	6.1422	20.017	-615.59	1121.2	39.132	703.89	1101	48.137	57.263	1	0	-8.8785	6.4376	-11.815	-10.508	8.3722	-7.0138	23.186	7.1532	-0.50631	-0.57617	11.371	-3.3547	1319.8
12.09	1210	78	NaN	9.2616	23.652	16.839	-186.1	6.2895	6.1949	20.65	-615.7	1120.8	38.9	702.83	1100.8	48.52	53.761	1	0	-8.8885	6.4482	-11.817	-10.51	8.4687	-6.8962	22.786	7.1553	-0.41986	-0.44797	10.969	-3.3549	1318.8
12.1	1211	78	NaN	9.2888	23.359	16.703	-186.04	6.2928	6.2562	20.887	-615.7	1120.5	38.794	702.05	1100.7	50.651	56.96	1	0	-8.9843	6.5503	-11.82	-10.513	8.5103	-6.8171	22.502	7.1506	-0.47396	-0.26672	10.682	-3.3627	1318
12.11	1212	78	NaN	9.2854	23.128	16.655	-185.99	6.3073	6.3304	20.875	-615.65	1120.2	38.801	701.4	1100.6	47.912	55.459	1	0	-9.1015	6.6754	-11.823	-10.516	8.5056	-6.7664	22.276	7.1597	-0.59592	-0.091069	10.452	-3.3567	1317.3
12.12	1213	78	NaN	9.2522	22.865	16.611	-185.94	6.3355	6.4007	20.819	-615.57	1120	38.79	700.66	1100.5	54.098	54.069	1	0	-9.1963	6.7765	-11.827	-10.52	8.47	-6.7253	22.019	7.1816	-0.72631	0.05117	10.192	-3.3386	1316.5
12.13	1214	78	NaN	9.1771	22.481	16.499	-185.92	6.3094	6.399	20.857	-615.49	1119.5	38.414	699.83	1100.3	66.599	55.463	1	0	-9.3059	6.8933	-11.831	-10.524	8.4124	-6.6879	21.646	7.1443	-0.89346	0.20537	9.815	-3.3802	1315.6
12.14	1215	78	NaN	9.1184	22.003	16.215	-185.86	6.3247	6.4224	21.4	-615.52	1118.9	38.209	698.95	1100.1	62.674	55.671	1	0	-9.4789	7.0778	-11.836	-10.53	8.3857	-6.5975	21.184	7.1442	-1.0932	0.48029	9.3472	-3.3854	1314.7
12.15	1216	78	NaN	9.06	21.603	15.997	-185.83	6.2986	6.4647	21.836	-615.5	1118.5	38.151	698.43	1099.9	61.056	55.956	1	0	-9.5392	7.1421	-11.839	-10.532	8.3486	-6.5371	20.796	7.1057	-1.1906	0.605	8.9571	-3.4267	1314.2
12.16	1217	78	NaN	8.9771	21.141	15.802	-185.78	6.233	6.4926	22.269	-615.4	1118	38.064	698.04	1099.8	61.366	57.535	1	0	-9.5406	7.1436	-11.841	-10.534	8.2881	-6.4684	20.348	7.0255	-1.2525	0.67517	8.5074	-3.5084	1313.7
12.17	1218	78	NaN	8.8651	20.585	15.619	-185.72	6.1527	6.4882	22.718	-615.23	1117.4	37.88	697.62	1099.7	64.539	55.614	1	0	-9.5606	7.1649	-11.841	-10.534	8.2034	-6.3798	19.81	6.9275	-1.3571	0.78513	7.9686	-3.6067	1313.1
12.18	1219	78	NaN	8.7559	20.139	15.526	-185.68	6.1106	6.4638	22.953	-615.1	1117	37.743	697.24	1099.5	63.079	56.761	1	0	-9.6121	7.2199	-11.842	-10.535	8.1102	-6.3234	19.378	6.8715	-1.5019	0.8965	7.5364	-3.6636	1312.5
12.19	1220	78	NaN	8.5879	19.396	15.417	-185.64	6.0494	6.4739	23.321	-614.86	1116.1	37.738	696.73	1099.3	63.796	55.847	1	0	-9.6974	7.3108	-11.844	-10.537	7.9581	-6.2719	18.662	6.784	-1.7393	1.0389	6.818	-3.7526	1311.8
12.2	1221	78	NaN	8.4848	18.804	15.312	-185.63	6.0051	6.503	23.81	-614.65	1115.4	37.835	696.34	1099.2	63.317	55.845	1	0	-9.7648	7.3827	-11.846	-10.539	7.8718	-6.2385	18.094	6.715	-1.893	1.1442	6.2486	-3.8237	1311.2
12.21	1222	78	NaN	8.4052	18.131	15.307	-185.61	5.9416	6.5074	24.214	-614.33	1114.6	37.902	696.01	1099	63.105	55.474	1	0	-9.8147	7.4359	-11.848	-10.541	7.8067	-6.205	17.452	6.6206	-2.008	1.231	5.6041	-3.9206	1310.5
12.22	1223	78	NaN	8.3336	17.372	15.458	-185.58	5.8601	6.4673	24.306	-613.84	1113.7	37.852	695.7	1098.9	63.57	57.048	1	0	-9.7943	7.4141	-11.847	-10.54	7.741	-6.1696	16.725	6.5072	-2.0533	1.2445	4.878	-4.033	1309.7
12.23	1224	78	NaN	8.2971	16.841	15.76	-185.55	5.8129	6.3936	23.852	-613.27	1113.4	37.666	695.47	1098.8	64.138	55.419	1	0	-9.7743	7.3929	-11.846	-10.539	7.6923	-6.1532	16.206	6.4484	-2.082	1.2396	4.3599	-4.0907	1308.9
12.24	1225	78	NaN	8.2335	16.22	16.085	-185.52	5.7534	6.3697	23.322	-612.76	1113	37.626	695.31	1098.8	64.698	57.033	1	0	-9.7677	7.3858	-11.845	-10.538	7.607	-6.1515	15.595	6.3782	-2.1607	1.2343	3.7498	-4.1601	1308.2
12.25	1226	78	NaN	8.154	15.226	16.225	-185.51	5.6842	6.3384	23.239	-612.18	1112.6	37.631	695.13	1098.7	66.138	56.054	1	0	-9.7785	7.3973	-11.845	-10.538	7.5232	-6.1371	14.616	6.2942	-2.2552	1.2602	2.7708	-4.244	1307.5
12.26	1227	78	NaN	8.0659	14.211	16.148	-185.49	5.634	6.3147	23.528	-611.85	1112.1	37.638	694.96	1098.6	69.889	57.807	1	0	-9.7897	7.4093	-11.845	-10.538	7.4472	-6.1078	13.618	6.2267	-2.3425	1.3014	1.7732	-4.3115	1307
12.27	1228	78	NaN	7.9958	13.409	15.938	-185.48	5.6067	6.3034	23.999	-611.81	1111.7	37.639	694.86	1098.5	70.296	58.428	1	0	-9.7737	7.3922	-11.844	-10.537	7.3977	-6.0754	12.833	6.1829	-2.376	1.3169	0.98877	-4.3544	1306.8
12.28	1229	78	NaN	7.9857	12.913	15.771	-185.48	5.5822	6.2996	24.384	-611.88	1111.4	37.654	694.83	1098.5	71.523	56.433	1	0	-9.7521	7.3692	-11.843	-10.536	7.4039	-6.0622	12.348	6.147	-2.3482	1.3069	0.50451	-4.3894	1306.8
12.29	1230	78	NaN	7.9986	11.989	15.46	-185.47	5.5532	6.3085	25.144	-611.86	1111	37.773	694.78	1098.4	66.954	56.677	1	0	-9.7054	7.3194	-11.842	-10.535	7.4449	-6.0269	11.44	6.1022	-2.2605	1.2925	-0.40172	-4.4326	1306.8
12.3	1231	78	NaN	7.8539	10.86	15.389	-185.48	5.5054	6.2664	25.017	-611.44	1110.7	37.805	694.77	1098.3	65.523	55.07	1	0	-9.6589	7.2698	-11.841	-10.534	7.293	-6.0457	10.318	6.0477	-2.3659	1.224	-1.5232	-4.4863	1306.3
12.31	1232	78	NaN	7.6536	9.7737	15.508	-185.51	5.4595	6.199	24.33	-610.82	1110.7	37.834	694.83	1098.3	67.971	56.234	1	0	-9.6127	7.2205	-11.841	-10.534	7.061	-6.1074	9.2318	6.0014	-2.5517	1.1131	-2.6088	-4.5323	1305.8
12.32	1233	78	NaN	7.4927	8.8058	15.643	-185.56	5.4229	6.1164	23.634	-610.15	1110.7	37.876	694.94	1098.3	70.498	56.509	1	0	-9.586	7.1921	-11.839	-10.532	6.8675	-6.1837	8.2624	5.9663	-2.7185	1.0084	-3.5763	-4.5654	1305.2
12.33	1234	78	NaN	7.4535	7.9231	15.554	-185.61	5.3935	6.0204	23.586	-609.59	1110.6	37.9	695.04	1098.2	71.429	55.452	1	0	-9.5896	7.1959	-11.837	-10.53	6.8249	-6.2358	7.3814	5.9352	-2.7646	0.96004	-4.456	-4.5952	1304.8
12.34	1235	78	NaN	7.4809	7.3091	15.341	-185.65	5.3696	5.9555	23.92	-609.45	1110.4	37.911	695.21	1098.2	65.578	56.93	1	0	-9.6329	7.242	-11.837	-10.53	6.8665	-6.2598	6.7743	5.9045	-2.7664	0.98227	-5.0624	-4.6252	1304.8
12.35	1236	78	NaN	7.5393	6.7624	15.113	-185.68	5.3646	5.8984	24.388	-609.12	1110.1	37.929	695.34	1098.2	63.401	57.415	1	0	-9.653	7.2635	-11.839	-10.532	6.9446	-6.2766	6.2374	5.8897	-2.7084	0.9869	-5.602	-4.6427	1304.6
12.36	1237	78	NaN	7.6222	6.1586	14.919	-185.73	5.3604	5.8517	24.632	-608.63	1110	38.012	695.56	1098.2	63.617	56.217	1	0	-9.669	7.2805	-11.843	-10.536	7.0344	-6.3176	5.6397	5.8793	-2.6346	0.96293	-6.2029	-4.6563	1304.3
12.37	1238	78	NaN	7.6853	5.6536	14.83	-185.78	5.3555	5.8202	24.552	-608.12	1109.9	38.11	695.77	1098.1	63.937	56.12	1	0	-9.7549	7.3721	-11.846	-10.539	7.0895	-6.3713	5.135	5.8741	-2.6654	1.0008	-6.711	-4.6649	1304
12.38	1239	78	NaN	7.678	5.455	14.899	-185.8	5.3557	5.809	24.196	-607.74	1110	38.152	695.87	1098.1	66.376	55.708	1	0	-9.8297	7.4519	-11.849	-10.542	7.0646	-6.413	4.9315	5.8792	-2.7651	1.0389	-6.9177	-4.6631	1303.7
12.39	1240	78	NaN	7.6808	4.8939	14.909	-185.86	5.3592	5.8216	23.67	-606.95	1110.1	38.4	696.19	1098.1	67.907	56.172	1	0	-9.8497	7.4732	-11.852	-10.545	7.0332	-6.5041	4.3667	5.8864	-2.8165	0.96914	-7.4855	-4.6588	1303.3
12.4	1241	78	NaN	7.7492	4.2525	14.726	-185.93	5.3644	5.8071	23.651	-606.3	1109.9	38.561	696.55	1098	68.871	56.074	1	0	-9.9021	7.5292	-11.852	-10.545	7.0936	-6.5827	3.7298	5.8871	-2.8086	0.94643	-8.122	-4.6577	1303
12.41	1242	78	NaN	7.7879	3.5675	14.568	-185.99	5.3711	5.7657	23.442	-605.73	1109.8	38.643	696.94	1098	70.143	58.77	1	0	-9.9623	7.5933	-11.85	-10.543	7.1193	-6.6621	3.0484	5.8903	-2.843	0.93116	-8.8016	-4.6528	1302.8
12.42	1243	78	NaN	7.8028	2.9533	14.479	-186.05	5.3729	5.7202	23.048	-605.25	1109.8	38.696	697.33	1098	72.186	57.997	1	0	-9.9723	7.604	-11.848	-10.541	7.1145	-6.743	2.4359	5.8903	-2.8577	0.861	-9.4119	-4.6506	1302.7
12.43	1244	78	NaN	7.8282	2.5139	14.441	-186.11	5.3647	5.6925	22.688	-604.83	1109.7	38.764	697.67	1098	74.923	57.861	1	0	-10.012	7.6467	-11.846	-10.539	7.1211	-6.8203	1.9982	5.8804	-2.8912	0.82638	-9.8476	-4.6584	1302.6
12.44	1245	78	NaN	7.8388	2.1125	14.423	-186.16	5.3644	5.6418	22.325	-604.48	1109.6	38.755	697.96	1097.9	79.084	59.811	1	0	-10.079	7.7177	-11.844	-10.537	7.116	-6.8808	1.5978	5.8791	-2.9629	0.83697	-10.246	-4.6578	1302.6
12.45	1246	78	NaN	7.8419	1.7171	14.401	-186.21	5.3668	5.5998	21.921	-604.21	1109.6	38.734	698.23	1097.9	81.399	61.077	1	0	-10.065	7.7026	-11.842	-10.535	7.1023	-6.9471	1.2041	5.8798	-2.9624	0.75546	-10.638	-4.6556	1302.6
12.46	1247	78	NaN	7.8529	1.3461	14.343	-186.25	5.362	5.5588	21.638	-603.97	1109.5	38.701	698.52	1097.9	80.183	61.153	1	0	-9.9849	7.6175	-11.841	-10.534	7.1024	-7.0001	0.83542	5.8726	-2.8825	0.61732	-11.006	-4.6615	1302.7
12.47	1248	78	NaN	7.8807	0.95462	14.231	-186.28	5.3439	5.5361	21.466	-603.74	1109.5	38.693	698.89	1097.9	79.44	61.734	1	1	-10.014	7.6489	-11.841	-10.534	7.1231	-7.0421	0.4473	5.8512	-2.8913	0.60685	-11.393	-4.6824	1302.8
12.48	1249	78	NaN	7.9191	0.51119	14.083	-186.31	5.3091	5.547	21.287	-603.51	1109.4	38.741	699.41	1097.9	80.339	66.442	1	1	-9.9853	7.6179	-11.839	-10.532	7.1516	-7.0816	0.0080967	5.8122	-2.8338	0.53627	-11.831	-4.7203	1303.1
12.49	1250	78	NaN	7.9021	0.11316	14.027	-186.33	5.2569	5.5771	20.714	-603.24	1109.3	38.803	700.12	1097.9	77.893	66.872	1	1	-9.8557	7.4797	-11.837	-10.53	7.107	-7.1299	-0.38709	5.7571	-2.7487	0.34973	-12.224	-4.7729	1303.5
12.5	1251	78	NaN	7.8745	-0.11002	14.068	-186.34	5.2472	5.5695	20.127	-603.07	1109.3	38.743	700.71	1098	77.96	61.986	1	1	-9.755	7.3722	-11.835	-10.528	7.0564	-7.1588	-0.60745	5.7446	-2.6985	0.21339	-12.443	-4.7838	1304
12.51	1252	78	NaN	7.8647	-0.27049	14.089	-186.33	5.2507	5.5257	19.753	-602.99	1109.3	38.592	701.18	1098	78.75	63.615	1	1	-9.6685	7.28	-11.834	-10.527	7.0371	-7.1587	-0.76494	5.7451	-2.6314	0.1213	-12.599	-4.7817	1304.4
12.52	1253	78	NaN	7.8876	-0.51217	14.055	-186.3	5.2733	5.4775	19.486	-603.05	1109.3	38.454	701.76	1098.1	76.043	60.305	1	1	-9.6071	7.2146	-11.831	-10.524	7.0547	-7.1363	-1.0038	5.765	-2.5524	0.07827	-12.835	-4.7595	1305
12.53	1254	78	NaN	7.9404	-0.895	13.973	-186.27	5.3214	5.454	19.216	-603.28	1109.3	38.419	702.53	1098.1	78.151	62.133	1	1	-9.5281	7.1303	-11.83	-10.523	7.0979	-7.1077	-1.3849	5.8113	-2.4302	0.022588	-13.215	-4.7114	1306
12.54	1255	78	NaN	7.9764	-1.2047	13.913	-186.25	5.3854	5.4575	19.026	-603.56	1109.3	38.495	703.04	1098.1	77.13	61.249	1	1	-9.3919	6.985	-11.83	-10.523	7.1227	-7.1061	-1.6967	5.8774	-2.2692	-0.12105	-13.526	-4.6452	1306.8
12.55	1256	78	NaN	8.0124	-1.357	13.837	-186.23	5.4316	5.475	19.023	-603.68	1109.3	38.575	703.4	1098.1	73.973	61.607	1	1	-9.221	6.8027	-11.828	-10.522	7.1554	-7.0854	-1.8487	5.9233	-2.0656	-0.2827	-13.677	-4.5982	1307.3
12.56	1257	78	NaN	8.0338	-1.4616	13.818	-186.18	5.4724	5.4492	18.87	-603.68	1109.3	38.579	703.9	1098.2	72.435	59.896	1	1	-9.0379	6.6075	-11.827	-10.52	7.1703	-7.0441	-1.9522	5.963	-1.8676	-0.43658	-13.779	-4.557	1307.8
12.57	1258	78	NaN	8.0329	-1.5096	13.849	-186.14	5.4916	5.4048	18.609	-603.6	1109.4	38.532	704.42	1098.2	75.506	58.411	1	1	-8.9514	6.5153	-11.827	-10.52	7.1603	-7.008	-1.9992	5.9812	-1.7912	-0.49267	-13.826	-4.5389	1308.2
12.58	1259	78	NaN	8.0112	-1.4956	13.906	-186.11	5.4877	5.3645	18.323	-603.46	1109.4	38.469	704.85	1098.3	75.775	60.19	1	1	-8.8729	6.4315	-11.827	-10.52	7.129	-6.9884	-1.9845	5.9766	-1.7438	-0.55691	-13.812	-4.5436	1308.5
12.59	1260	78	NaN	7.9872	-1.4469	13.96	-186.07	5.4972	5.3235	18.088	-603.29	1109.5	38.415	705.23	1098.3	74.419	59.226	1	1	-8.8029	6.3569	-11.827	-10.52	7.0972	-6.9568	-1.9346	5.9849	-1.7056	-0.59989	-13.762	-4.5352	1308.7
12.6	1261	78	NaN	7.9868	-1.3822	13.934	-185.99	5.5072	5.2751	18.051	-603.11	1109.4	38.393	705.75	1098.4	73.981	59.136	1	1	-8.6497	6.1936	-11.826	-10.519	7.0964	-6.8846	-1.8629	5.9879	-1.5533	-0.69102	-13.689	-4.5315	1309.1
12.61	1262	78	NaN	7.9773	-1.3502	13.908	-185.93	5.5451	5.2765	17.993	-602.95	1109.3	38.49	706.23	1098.5	74.246	58.857	1	1	-8.4869	6.02	-11.826	-10.519	7.0803	-6.8243	-1.8227	6.0175	-1.4066	-0.80431	-13.648	-4.5011	1309.4
12.62	1263	78	NaN	7.963	-1.3463	13.896	-185.87	5.593	5.314	17.914	-602.84	1109.2	38.678	706.6	1098.5	70.255	56.63	1	1	-8.3731	5.8986	-11.825	-10.518	7.0545	-6.7796	-1.8116	6.0582	-1.3185	-0.88102	-13.636	-4.4596	1309.6
12.63	1264	78	NaN	7.9456	-1.3627	13.902	-185.82	5.6405	5.3471	17.817	-602.76	1109.1	38.856	706.86	1098.6	60.16	56.987	1	1	-8.0417	5.5451	-11.823	-10.516	7.0252	-6.7422	-1.822	6.0998	-1.0164	-1.197	-13.645	-4.4161	1309.8
12.64	1265	78	NaN	7.9183	-1.3934	13.925	-185.77	5.6949	5.2999	17.679	-602.69	1109	38.822	707.08	1098.7	64.22	55.459	1	1	-7.2625	4.7142	-11.819	-10.512	6.9934	-6.69	-1.8458	6.1474	-0.26903	-1.9757	-13.665	-4.3646	1310
12.65	1266	78	NaN	7.8873	-1.4632	13.927	-185.69	5.7675	5.2649	17.593	-602.65	1108.8	38.88	707.43	1098.7	62.814	56.777	1	1	-7.108	4.5495	-11.821	-10.514	6.9565	-6.6254	-1.9032	6.2075	-0.15151	-2.076	-13.724	-4.3061	1310.3
12.66	1267	78	NaN	7.8511	-1.5419	13.911	-185.64	5.8441	5.2156	17.564	-602.68	1108.6	38.906	707.76	1098.8	64.342	55.255	1	1	-7.1401	4.5837	-11.824	-10.517	6.918	-6.5741	-1.9678	6.2699	-0.22209	-1.9903	-13.791	-4.2468	1310.7
12.67	1268	78	NaN	7.8218	-1.5888	13.9	-185.61	5.9068	5.175	17.549	-602.71	1108.4	38.904	707.93	1098.9	63.834	58.439	1	1	-7.0469	4.4843	-11.824	-10.517	6.8884	-6.539	-2.0049	6.323	-0.15851	-2.0547	-13.829	-4.1937	1310.8
12.68	1269	78	NaN	7.793	-1.5974	13.909	-185.58	5.9604	5.1428	17.496	-602.72	1108.3	38.883	707.97	1098.9	64.047	55.575	1	1	-7.003	4.4375	-11.825	-10.518	6.8582	-6.5111	-2.0076	6.3706	-0.14484	-2.0736	-13.833	-4.1475	1310.9
12.69	1270	78	NaN	7.7354	-1.6024	13.943	-185.53	6.0354	5.089	17.341	-602.76	1108.1	38.859	708.12	1099	64.063	57.068	1	1	-6.995	4.429	-11.827	-10.52	6.795	-6.4681	-2.0013	6.4342	-0.20003	-2.039	-13.829	-4.0863	1311.1
12.7	1271	78	NaN	7.6937	-1.5217	13.956	-185.49	6.0928	5.0425	17.259	-602.69	1107.9	38.832	708.21	1099	65.846	59.589	1	1	-6.9679	4.4	-11.831	-10.524	6.7508	-6.437	-1.91	6.4811	-0.21701	-2.0369	-13.741	-4.0428	1311.1
12.71	1272	78	NaN	7.6717	-1.447	13.962	-185.47	6.1347	4.967	17.23	-602.62	1107.8	38.675	708.28	1099.1	67.962	57.694	1	1	-6.9286	4.3582	-11.835	-10.528	6.7344	-6.4027	-1.8272	6.5149	-0.19415	-2.0446	-13.662	-4.0131	1311.1
12.72	1273	78	NaN	7.6609	-1.3552	13.952	-185.44	6.1651	4.9121	17.259	-602.57	1107.7	38.565	708.32	1099.1	70.487	56.664	1	1	-6.9319	4.3617	-11.836	-10.529	6.7298	-6.3682	-1.7279	6.5378	-0.20211	-2.0065	-13.564	-3.9911	1311.1
12.73	1274	78	NaN	7.6562	-1.2642	13.934	-185.41	6.1843	4.8836	17.311	-602.56	1107.6	38.519	708.34	1099.2	72.108	57.78	1	1	-6.9238	4.353	-11.838	-10.531	6.7293	-6.3388	-1.6309	6.551	-0.19448	-1.9857	-13.469	-3.9798	1311.1
12.74	1275	78	NaN	7.6557	-1.2236	13.927	-185.4	6.1893	4.8506	17.318	-602.55	1107.6	38.425	708.32	1099.2	72.451	59.279	1	1	-6.9005	4.3282	-11.841	-10.534	6.7332	-6.321	-1.5895	6.5553	-0.1673	-1.9928	-13.431	-3.9788	1311.1
12.75	1276	78	NaN	7.6738	-1.1285	13.906	-185.36	6.1907	4.8712	17.34	-602.58	1107.5	38.435	708.31	1099.2	73.419	59.381	1	1	-6.8435	4.2674	-11.845	-10.538	6.7518	-6.2787	-1.4898	6.5521	-0.091668	-2.0113	-13.334	-3.9855	1311.1
12.76	1277	78	NaN	7.7204	-0.99814	13.864	-185.3	6.1511	4.91	17.395	-602.61	1107.5	38.454	708.32	1099.2	73.979	60.309	1	1	-6.8022	4.2234	-11.848	-10.541	6.8	-6.2201	-1.358	6.5109	-0.0021922	-1.9967	-13.206	-4.03	1311.1
12.77	1278	78	NaN	7.7549	-0.90664	13.831	-185.26	6.1204	4.9328	17.446	-602.62	1107.4	38.457	708.33	1099.2	75.481	59.204	1	1	-6.8236	4.2462	-11.85	-10.543	6.8367	-6.1819	-1.2664	6.4801	0.013101	-1.9357	-13.117	-4.0633	1311.1
12.78	1279	78	NaN	7.7838	-0.81624	13.814	-185.24	6.0873	4.9465	17.464	-602.64	1107.5	38.439	708.3	1099.2	73.502	57.031	1	1	-6.786	4.2061	-11.852	-10.545	6.8671	-6.1539	-1.1777	6.4488	0.081144	-1.9478	-13.03	-4.0963	1311.1
12.79	1280	78	NaN	7.8383	-0.63248	13.799	-185.18	6.0091	4.9806	17.435	-602.76	1107.6	38.416	708.23	1099.2	66.416	57.536	1	1	-6.5996	4.0074	-11.852	-10.545	6.9214	-6.1016	-0.99871	6.3753	0.3218	-2.0943	-12.85	-4.1692	1311.2
12.8	1281	78	NaN	7.8669	-0.50163	13.781	-185.17	5.957	5.0068	17.438	-602.82	1107.6	38.432	708.21	1099.1	62.542	55.265	1	1	-6.46	3.8584	-11.84	-10.533	6.9494	-6.0854	-0.87184	6.3272	0.48948	-2.227	-12.712	-4.206	1311.2
12.81	1282	78	NaN	7.8967	-0.35298	13.755	-185.15	5.9009	5.0406	17.5	-602.91	1107.7	38.466	708.21	1099.1	59.447	56.283	1	1	-6.3496	3.7407	-11.825	-10.519	6.9806	-6.0706	-0.72778	6.2757	0.63103	-2.3299	-12.553	-4.2428	1311.3
12.82	1283	78	NaN	7.9378	-0.17594	13.733	-185.13	5.8475	5.0588	17.574	-602.97	1107.8	38.458	708.17	1099.1	62.83	56.773	1	1	-6.3129	3.7016	-11.822	-10.515	7.0253	-6.0473	-0.5564	6.2279	0.71237	-2.3457	-12.378	-4.2872	1311.3
12.83	1284	78	NaN	7.9976	0.065527	13.711	-185.11	5.7887	5.0517	17.649	-603.06	1107.9	38.359	708.1	1099	66.228	56.857	1	1	-6.315	3.7039	-11.82	-10.514	7.0927	-6.0139	-0.32228	6.1765	0.77766	-2.31	-12.143	-4.337	1311.3
12.84	1285	78	NaN	8.078	0.40941	13.681	-185.08	5.7123	5.0268	17.733	-603.25	1108	38.165	708.01	1098.9	67.27	56.734	1	1	-6.3517	3.7429	-11.821	-10.514	7.1853	-5.9777	0.012185	6.1095	0.83363	-2.2348	-11.808	-4.4041	1311.5
12.85	1286	78	NaN	8.1457	0.82683	13.628	-185.1	5.6252	5.0869	17.848	-603.5	1108.1	38.212	708.05	1098.8	67.754	55.812	1	1	-6.4393	3.8363	-11.822	-10.515	7.2562	-5.9896	0.41927	6.0328	0.81698	-2.1532	-11.403	-4.4823	1311.7
12.86	1287	78	NaN	8.2194	1.3073	13.583	-185.1	5.5554	5.134	17.95	-603.8	1108.3	38.236	708.07	1098.7	69.167	57.06	1	1	-6.5298	3.9329	-11.823	-10.517	7.3335	-5.9846	0.89064	5.9721	0.80368	-2.0516	-10.933	-4.5445	1312.1
12.87	1288	78	NaN	8.2905	1.7386	13.542	-185.1	5.5052	5.1587	18.064	-604.06	1108.4	38.225	708.08	1098.7	69.163	57.652	1	1	-6.6583	4.0699	-11.823	-10.516	7.4102	-5.9795	1.314	5.9298	0.75193	-1.9096	-10.509	-4.5861	1312.3
12.88	1289	78	NaN	8.3557	2.1443	13.512	-185.1	5.4631	5.1591	18.161	-604.26	1108.5	38.157	708.08	1098.6	68.592	57.27	1	1	-6.759	4.1773	-11.822	-10.515	7.4828	-5.976	1.7124	5.895	0.72384	-1.7988	-10.109	-4.62	1312.5
12.89	1290	78	NaN	8.4178	2.5801	13.497	-185.11	5.4164	5.143	18.213	-604.44	1108.6	38.033	708.11	1098.6	68.239	54.753	1	1	-6.8122	4.234	-11.821	-10.514	7.5526	-5.9724	2.1411	5.8554	0.74048	-1.7384	-9.6796	-4.6583	1312.7
12.9	1291	78	NaN	8.5042	3.0158	13.46	-185.12	5.3764	5.1553	18.33	-604.67	1108.7	38.005	708.15	1098.5	65.385	55.828	1	1	-6.8945	4.3218	-11.818	-10.512	7.6456	-5.9773	2.5708	5.8214	0.75113	-1.6555	-9.2477	-4.6902	1313
12.91	1292	78	NaN	8.5923	3.4953	13.43	-185.13	5.3281	5.1362	18.429	-604.82	1108.8	37.886	708.24	1098.5	61.588	56.894	1	1	-6.9899	4.4236	-11.816	-10.509	7.7433	-5.9769	3.0452	5.7781	0.75337	-1.5533	-8.7705	-4.7307	1313.2
12.92	1293	78	NaN	8.6989	4.1805	13.373	-185.15	5.2673	5.1616	18.681	-605	1109	37.905	708.35	1098.5	59.463	56.729	1	1	-7.1065	4.5479	-11.812	-10.505	7.8603	-5.9882	3.7221	5.7256	0.75382	-1.4403	-8.09	-4.7796	1313.5
12.93	1294	78	NaN	8.8303	5.0693	13.311	-185.18	5.1952	5.1756	19.016	-605.32	1109.2	37.913	708.53	1098.4	57.507	54.532	1	1	-7.1983	4.6458	-11.809	-10.502	8.0063	-6.004	4.6009	5.6636	0.80793	-1.3582	-7.2078	-4.8381	1314
12.94	1295	78	NaN	8.9712	6.0316	13.274	-185.21	5.1249	5.129	19.301	-605.77	1109.4	37.779	708.77	1098.4	51.895	55.949	0	1	-7.2754	4.728	-11.805	-10.498	8.1658	-6.0142	5.5535	5.603	0.89049	-1.2863	-6.2516	-4.8952	1314.7
12.95	1296	78	NaN	9.0315	6.599	13.273	-185.22	5.113	5.1308	19.391	-605.87	1109.6	37.801	708.89	1098.4	52.434	55.117	0	1	-7.3285	4.7847	-11.801	-10.495	8.2293	-6.0221	6.1107	5.6013	0.90078	-1.2374	-5.6908	-4.8933	1314.9
12.96	1297	78	NaN	9.1291	7.3226	13.228	-185.23	5.1102	5.0837	19.684	-606.17	1109.8	37.711	709.1	1098.5	53.872	55.184	0	1	-7.3719	4.8309	-11.798	-10.491	8.3438	-6.0107	6.8268	5.6061	0.97197	-1.1798	-4.9709	-4.8846	1315.4
12.97	1298	78	NaN	9.1695	7.7317	13.22	-185.23	5.1097	5.0733	19.802	-606.34	1110	37.709	709.21	1098.5	55.658	53.967	0	1	-7.4786	4.9447	-11.792	-10.485	8.3897	-6.0101	7.2313	5.6101	0.9111	-1.0654	-4.5608	-4.875	1315.7
12.98	1299	78	NaN	9.1441	8.2208	13.324	-185.24	5.1159	5.0734	19.605	-606.55	1110.2	37.754	709.37	1098.5	56.384	55.947	0	1	-7.5663	5.0382	-11.786	-10.479	8.354	-6.035	7.71	5.6267	0.78765	-0.99681	-4.0762	-4.8525	1316.1
12.99	1300	78	NaN	9.0823	8.9787	13.52	-185.27	5.1298	5.0622	19.201	-606.91	1110.6	37.8	709.63	1098.5	55.507	55.584	0	1	-7.6327	5.109	-11.78	-10.473	8.2729	-6.0808	8.4496	5.659	0.64022	-0.97177	-3.3303	-4.8141	1316.7
13	1301	78	NaN	9.0781	9.1742	13.509	-185.28	5.1388	5.0854	19.276	-607.07	1110.7	37.899	709.7	1098.5	53.134	55.481	0	1	-7.7755	5.2613	-11.775	-10.468	8.2678	-6.0941	8.6409	5.6721	0.49236	-0.83284	-3.1336	-4.7955	1317
13.01	1302	78	NaN	9.0401	9.6882	13.649	-185.31	5.137	5.0678	18.926	-607.58	1111.1	37.939	709.95	1098.5	52.594	56.279	0	1	-7.9095	5.4043	-11.768	-10.461	8.2133	-6.1329	9.1413	5.684	0.30378	-0.72861	-2.6266	-4.7769	1317.7
13.02	1303	78	NaN	9.0224	10.239	13.732	-185.33	5.1407	5.0412	18.851	-608.03	1111.4	37.964	710.21	1098.5	54.901	54.831	0	1	-7.9985	5.4991	-11.758	-10.451	8.1918	-6.16	9.6811	5.6987	0.19328	-0.66084	-2.0771	-4.7526	1318.4
13.03	1304	78	NaN	9.0306	10.813	13.773	-185.35	5.1527	5.0057	18.971	-608.38	1111.6	37.973	710.46	1098.6	52.004	57.106	0	1	-8.0875	5.594	-11.749	-10.442	8.2052	-6.1743	10.246	5.7201	0.11771	-0.58035	-1.5028	-4.7215	1319
13.04	1305	78	NaN	9.0537	11.368	13.801	-185.36	5.1724	4.9681	19.125	-608.64	1111.9	37.977	710.67	1098.6	51.055	54.139	0	1	-8.1764	5.6889	-11.739	-10.432	8.2351	-6.181	10.792	5.7482	0.058637	-0.49217	-0.94696	-4.6837	1319.5
13.05	1306	78	NaN	9.0586	11.736	13.825	-185.37	5.1956	4.9558	19.167	-608.84	1112	38.017	710.81	1098.7	49.218	54.856	0	1	-8.202	5.7162	-11.735	-10.428	8.2402	-6.1889	11.157	5.7755	0.038152	-0.47273	-0.57818	-4.6524	1319.8
13.06	1307	78	NaN	9.0726	12.06	13.89	-185.38	5.2011	4.9641	19.12	-609.05	1112.1	38.109	711.02	1098.7	49.624	53.015	0	1	-8.2281	5.7439	-11.731	-10.424	8.2485	-6.2056	11.477	5.7839	0.020411	-0.46164	-0.25425	-4.6404	1320.3
13.07	1308	78	NaN	9.0837	12.344	13.958	-185.39	5.2144	4.9693	19.085	-609.26	1112.2	38.19	711.21	1098.7	50.164	54.919	0	1	-8.3847	5.9109	-11.719	-10.412	8.2548	-6.2176	11.758	5.8004	-0.12985	-0.30671	0.038777	-4.6118	1320.7
13.08	1309	78	NaN	9.0955	12.595	14.013	-185.39	5.2342	4.9436	19.089	-609.48	1112.3	38.201	711.4	1098.8	48.673	56.391	0	1	-8.4264	5.9555	-11.71	-10.403	8.2665	-6.2215	12.006	5.8234	-0.15995	-0.26606	0.29536	-4.58	1321.1
13.09	1310	78	NaN	9.1102	12.842	14.039	-185.4	5.2624	4.8816	19.187	-609.78	1112.4	38.161	711.64	1098.8	49.857	54.406	0	1	-8.3799	5.9058	-11.704	-10.397	8.2876	-6.2185	12.251	5.8535	-0.092326	-0.31262	0.54695	-4.5439	1321.6
13.1	1311	78	NaN	9.1274	13.151	14.012	-185.4	5.3082	4.812	19.481	-610.35	1112.5	38.208	712	1098.9	49.383	54.69	0	1	-8.1688	5.6807	-11.694	-10.387	8.316	-6.2153	12.561	5.8977	0.14721	-0.53457	0.8675	-4.489	1322.5
13.11	1312	78	NaN	9.137	13.248	13.986	-185.42	5.3491	4.8107	19.641	-610.57	1112.5	38.342	712.18	1099	49.989	53.766	0	1	-7.9568	5.4547	-11.683	-10.376	8.3269	-6.229	12.66	5.937	0.37012	-0.77429	0.9768	-4.439	1322.9
13.12	1313	78	NaN	9.1254	13.322	14.012	-185.43	5.4144	4.7428	19.621	-610.86	1112.6	38.317	712.38	1099	49.015	57.019	0	1	-7.9436	5.4405	-11.682	-10.375	8.3159	-6.2435	12.733	6.003	0.37236	-0.80296	1.0515	-4.372	1323.4
13.13	1314	78	NaN	9.1093	13.355	14.047	-185.45	5.4757	4.6859	19.571	-611.18	1112.7	38.313	712.52	1099.1	47.117	54.93	0	1	-7.8826	5.3756	-11.679	-10.372	8.2981	-6.2587	12.766	6.0646	0.41546	-0.88316	1.0862	-4.3078	1323.9
13.14	1315	78	NaN	9.0997	13.349	14.069	-185.46	5.5228	4.6738	19.579	-611.47	1112.7	38.41	712.6	1099.1	47.229	55.581	0	1	-7.7563	5.2409	-11.675	-10.368	8.2849	-6.2735	12.761	6.1109	0.52858	-1.0326	1.0865	-4.257	1324.3
13.15	1316	78	NaN	9.1005	13.342	14.077	-185.47	5.5678	4.684	19.66	-611.72	1112.7	38.566	712.68	1099.1	48.785	54.966	0	1	-7.7271	5.2097	-11.672	-10.365	8.2827	-6.2851	12.755	6.1551	0.55554	-1.0754	1.0822	-4.2103	1324.6
13.16	1317	78	NaN	9.0778	13.316	14.129	-185.48	5.5983	4.6679	19.572	-612.01	1112.7	38.639	712.76	1099.1	49.829	55.547	0	1	-7.6836	5.1633	-11.67	-10.363	8.2532	-6.303	12.729	6.185	0.56958	-1.1397	1.0596	-4.1778	1325
13.17	1318	78	NaN	9.0567	13.3	14.184	-185.49	5.6279	4.6154	19.515	-612.33	1112.7	38.645	712.86	1099.2	48.859	55.223	0	1	-7.54	5.0101	-11.665	-10.359	8.2297	-6.3166	12.713	6.215	0.68973	-1.3065	1.0477	-4.1435	1325.4
13.18	1319	78	NaN	9.0381	13.289	14.245	-185.5	5.6476	4.6026	19.417	-612.59	1112.8	38.734	712.94	1099.1	49.061	55.689	0	1	-7.4715	4.9371	-11.663	-10.356	8.2032	-6.3364	12.7	6.2365	0.73172	-1.3994	1.0369	-4.1195	1325.7
13.19	1320	78	NaN	9.0222	13.274	14.298	-185.51	5.6621	4.589	19.295	-612.83	1112.8	38.801	712.98	1099.1	47.602	55.547	0	1	-7.4396	4.9031	-11.661	-10.354	8.1793	-6.3518	12.683	6.2526	0.73973	-1.4487	1.0217	-4.1018	1326
13.2	1321	78	NaN	9.0092	13.245	14.318	-185.5	5.6862	4.4497	19.246	-613.15	1112.8	38.557	713.07	1099.2	47.543	54.063	0	1	-7.3928	4.8532	-11.659	-10.352	8.175	-6.337	12.656	6.275	0.78218	-1.4838	0.99699	-4.0768	1326.4
13.21	1322	78	NaN	9.0078	13.189	14.249	-185.5	5.702	4.4094	19.436	-613.52	1112.8	38.573	713.13	1099.2	48.558	56.657	0	1	-7.3371	4.7938	-11.656	-10.349	8.1814	-6.3299	12.604	6.2867	0.84423	-1.536	0.94825	-4.0625	1326.9
13.22	1323	78	NaN	9.0045	13.146	14.216	-185.51	5.6966	4.413	19.524	-613.8	1112.7	38.659	713.17	1099.2	55.054	55.568	0	1	-7.2645	4.7164	-11.657	-10.35	8.1784	-6.3347	12.564	6.2792	0.91388	-1.6184	0.9072	-4.0704	1327.2
13.23	1324	78	NaN	8.9924	13.115	14.217	-185.51	5.6952	4.4002	19.513	-614.03	1112.7	38.679	713.19	1099.2	57.091	54.079	0	1	-7.2085	4.6566	-11.657	-10.35	8.1651	-6.335	12.534	6.2767	0.95659	-1.6784	0.87677	-4.0734	1327.4
13.24	1325	78	NaN	8.9726	13.095	14.251	-185.5	5.7019	4.3651	19.418	-614.23	1112.7	38.632	713.17	1099.3	57.711	54.507	0	1	-7.1682	4.6137	-11.658	-10.351	8.1433	-6.3317	12.514	6.2832	0.9751	-1.718	0.85595	-4.0674	1327.6
13.25	1326	78	NaN	8.9512	13.083	14.309	-185.5	5.7084	4.3332	19.268	-614.41	1112.8	38.592	713.13	1099.3	58.407	55.915	0	1	-7.2718	4.7242	-11.659	-10.352	8.1172	-6.3356	12.501	6.2906	0.8454	-1.6114	0.84163	-4.0616	1327.7
13.26	1327	78	NaN	8.933	13.076	14.366	-185.51	5.7118	4.3047	19.124	-614.58	1112.8	38.564	713.13	1099.3	60.538	56.052	1	1	-7.3741	4.8332	-11.661	-10.354	8.0942	-6.351	12.491	6.2964	0.72012	-1.5177	0.83011	-4.0579	1327.9
13.27	1328	78	NaN	8.9087	13.039	14.394	-185.53	5.737	4.3376	19.078	-614.94	1112.9	38.712	713.04	1099.3	60.802	57.384	1	1	-7.4571	4.9218	-11.664	-10.357	8.0617	-6.3729	12.452	6.3235	0.60455	-1.4511	0.7881	-4.0338	1328.2
13.28	1329	78	NaN	8.8776	12.996	14.438	-185.54	5.7659	4.3378	18.932	-615.3	1113	38.745	712.91	1099.3	62.419	56.437	1	1	-7.5163	4.9849	-11.668	-10.361	8.023	-6.3948	12.405	6.3569	0.50671	-1.4099	0.7377	-4.004	1328.4
13.29	1330	78	NaN	8.8389	12.961	14.472	-185.56	5.7829	4.2957	18.785	-615.57	1113.1	38.647	712.79	1099.3	63.384	54.918	1	1	-7.5362	5.0062	-11.672	-10.365	7.9822	-6.4154	12.365	6.3793	0.44595	-1.4093	0.69261	-3.9862	1328.6
13.3	1331	78	NaN	8.796	12.938	14.46	-185.58	5.7789	4.2433	18.79	-615.76	1113.2	38.528	712.73	1099.3	63.957	57.874	1	1	-7.5562	5.0275	-11.677	-10.37	7.9448	-6.4362	12.338	6.3786	0.38854	-1.4087	0.66095	-3.9915	1328.7
13.31	1332	78	NaN	8.7864	12.904	14.544	-185.6	5.7887	4.2421	18.498	-615.93	1113.3	38.533	712.65	1099.3	64.422	55.96	1	1	-7.5762	5.0488	-11.682	-10.375	7.9225	-6.4637	12.299	6.3936	0.34629	-1.4149	0.61761	-3.9811	1328.8
13.32	1333	78	NaN	8.7383	12.884	14.556	-185.61	5.8011	4.2712	18.404	-616.08	1113.4	38.591	712.54	1099.3	65.079	56.901	1	1	-7.5962	5.0701	-11.686	-10.379	7.8678	-6.4792	12.275	6.4105	0.27168	-1.4092	0.58838	-3.9688	1328.8
13.33	1334	78	NaN	8.7049	12.853	14.548	-185.62	5.8005	4.2594	18.353	-616.24	1113.5	38.535	712.44	1099.2	66.031	55.301	1	1	-7.6161	5.0914	-11.691	-10.384	7.8346	-6.4927	12.24	6.4133	0.21851	-1.4013	0.54948	-3.9706	1328.9
13.34	1335	78	NaN	8.6731	12.803	14.529	-185.63	5.7973	4.2413	18.268	-616.47	1113.5	38.443	712.3	1099.2	66.827	55.486	1	1	-7.6361	5.1127	-11.695	-10.389	7.8032	-6.5048	12.185	6.4148	0.16707	-1.3921	0.48956	-3.9738	1329
13.35	1336	78	NaN	8.6219	12.736	14.496	-185.64	5.8059	4.2691	18.127	-616.78	1113.7	38.441	712.06	1099.2	67.851	56.157	1	1	-7.6561	5.134	-11.7	-10.393	7.7461	-6.513	12.111	6.4309	0.089996	-1.379	0.41119	-3.9623	1329.1
13.36	1337	78	NaN	8.6007	12.702	14.464	-185.63	5.8155	4.3067	18.086	-616.92	1113.7	38.493	711.92	1099.1	68.107	55.727	1	1	-7.6761	5.1553	-11.705	-10.398	7.7209	-6.511	12.073	6.4442	0.044839	-1.3557	0.36875	-3.9536	1329.1
13.37	1338	78	NaN	8.5744	12.674	14.471	-185.61	5.8245	4.2993	17.934	-617.04	1113.8	38.401	711.77	1099.1	70.549	55.644	1	1	-7.696	5.1766	-11.709	-10.402	7.692	-6.4966	12.04	6.458	-0.0040676	-1.3201	0.33114	-3.9444	1329
13.38	1339	78	NaN	8.5536	12.622	14.443	-185.59	5.8411	4.3139	17.817	-617.19	1113.9	38.344	711.56	1099.1	70.134	56.469	1	1	-7.716	5.1979	-11.714	-10.407	7.6685	-6.4763	11.984	6.4792	-0.047461	-1.2785	0.26983	-3.9278	1329
13.39	1340	78	NaN	8.5501	12.552	14.376	-185.56	5.8632	4.3287	17.759	-617.35	1113.9	38.268	711.3	1099	74.204	57.733	1	1	-7.736	5.2192	-11.719	-10.412	7.6658	-6.4462	11.909	6.506	-0.07016	-1.227	0.19059	-3.9057	1328.9
13.4	1341	78	NaN	8.5707	12.48	14.29	-185.53	5.8847	4.3277	17.75	-617.47	1114	38.137	711.02	1099	77.794	61.579	1	1	-7.7559	5.2405	-11.723	-10.416	7.6915	-6.4054	11.833	6.532	-0.064475	-1.165	0.10942	-3.8843	1328.7
13.41	1342	78	NaN	8.6046	12.429	14.214	-185.49	5.8912	4.3953	17.759	-617.53	1114	38.187	710.79	1098.9	77.85	62.888	1	1	-7.7759	5.2618	-11.728	-10.421	7.7236	-6.3735	11.778	6.5416	-0.052362	-1.1117	0.050307	-3.8793	1328.6
13.42	1343	78	NaN	8.6256	12.349	14.168	-185.45	5.8949	4.4122	17.577	-617.55	1114.1	38.092	710.46	1098.9	79.28	61.981	1	1	-7.7959	5.2831	-11.732	-10.426	7.7406	-6.3365	11.695	6.5492	-0.055297	-1.0534	-0.037463	-3.8763	1328.3
13.43	1344	78	NaN	8.6338	12.279	14.146	-185.42	5.8903	4.4299	17.367	-617.52	1114.1	38.028	710.21	1098.9	79.635	62.94	1	1	-7.8159	5.3044	-11.737	-10.43	7.7422	-6.3104	11.621	6.5481	-0.073643	-1.006	-0.11639	-3.882	1328
13.44	1345	78	NaN	8.636	12.204	14.13	-185.39	5.8849	4.427	17.159	-617.49	1114.2	37.921	709.98	1098.9	80.254	61.009	1	1	-7.8358	5.3257	-11.742	-10.435	7.74	-6.2854	11.543	6.5454	-0.095861	-0.9597	-0.1983	-3.8894	1327.7
13.45	1346	78	NaN	8.6403	12.111	14.103	-185.36	5.8816	4.3963	16.973	-617.47	1114.2	37.736	709.74	1098.9	80.595	63.206	1	1	-7.8558	5.347	-11.746	-10.439	7.7441	-6.2538	11.449	6.5439	-0.11174	-0.90684	-0.29748	-3.8955	1327.5
13.46	1347	78	NaN	8.6533	11.999	14.046	-185.33	5.8657	4.3964	16.861	-617.47	1114.2	37.645	709.54	1098.8	80	63.156	1	1	-7.8758	5.3683	-11.751	-10.444	7.756	-6.2245	11.335	6.5296	-0.1198	-0.85619	-0.41621	-3.9144	1327.3
13.47	1348	78	NaN	8.69	11.699	13.837	-185.25	5.8217	4.542	16.761	-617.51	1114	37.775	708.97	1098.7	78.987	64.459	1	1	-7.8958	5.3896	-11.756	-10.449	7.7824	-6.1544	11.038	6.4833	-0.11336	-0.76483	-0.71799	-3.9653	1326.7
13.48	1349	78	NaN	8.6955	11.516	13.752	-185.19	5.7758	4.5598	16.576	-617.5	1113.9	37.667	708.7	1098.7	78.518	64.23	1	1	-7.9157	5.4109	-11.76	-10.453	7.7844	-6.1018	10.856	6.4353	-0.13134	-0.6909	-0.90405	-4.018	1326.5
13.49	1350	78	NaN	8.6824	11.402	13.733	-185.15	5.7328	4.5406	16.354	-617.43	1113.9	37.505	708.56	1098.6	77.786	62.308	1	1	-7.9357	5.4322	-11.765	-10.458	7.7686	-6.0639	10.744	6.3916	-0.16711	-0.63173	-1.0211	-4.0663	1326.2
13.5	1351	78	NaN	8.6632	11.286	13.709	-185.11	5.6861	4.5634	16.132	-617.31	1113.8	37.433	708.38	1098.6	68.893	59.14	1	1	-7.9194	5.4148	-11.766	-10.459	7.7427	-6.0349	10.626	6.3456	-0.17675	-0.62007	-1.1398	-4.1136	1326
13.51	1352	78	NaN	8.6353	11.105	13.657	-185.09	5.6097	4.6148	15.899	-617.15	1113.7	37.393	708.16	1098.5	57.906	56.14	1	0	-7.8977	5.3916	-11.769	-10.462	7.7062	-6.015	10.445	6.2702	-0.19153	-0.62339	-1.324	-4.1915	1325.6
13.52	1353	78	NaN	8.6349	10.947	13.601	-185.06	5.6004	4.5728	15.811	-617.14	1113.7	37.157	707.92	1098.4	58.245	54.963	1	0	-7.8685	5.3604	-11.773	-10.466	7.712	-5.9803	10.287	6.2595	-0.15647	-0.61986	-1.4852	-4.2062	1325.3
13.53	1354	78	NaN	8.6395	10.838	13.544	-185.05	5.5866	4.5656	15.836	-617.15	1113.6	37.076	707.8	1098.4	58.339	56.272	1	0	-7.8319	5.3214	-11.777	-10.47	7.7211	-5.9652	10.18	6.2446	-0.11075	-0.64382	-1.5972	-4.2258	1325.2
13.54	1355	78	NaN	8.6507	10.672	13.441	-185.04	5.5662	4.5881	15.932	-617.16	1113.5	37.048	707.63	1098.3	59.182	55.178	1	0	-7.7851	5.2716	-11.783	-10.476	7.7375	-5.9529	10.016	6.2219	-0.04757	-0.68137	-1.7661	-4.2537	1325
13.55	1356	78	NaN	8.6566	10.416	13.313	-185.03	5.5412	4.6283	15.979	-617.11	1113.3	37.006	707.34	1098.2	56.938	55.946	1	0	-7.7581	5.2428	-11.787	-10.48	7.747	-5.9347	9.764	6.1936	-0.011053	-0.69196	-2.0228	-4.2862	1324.7
13.56	1357	78	NaN	8.6247	10.153	13.281	-185	5.5146	4.6751	15.734	-616.87	1113.1	36.966	707.01	1098.1	57.127	56.528	1	0	-7.694	5.1744	-11.794	-10.487	7.706	-5.9176	9.5033	6.1644	0.011934	-0.7432	-2.2902	-4.3222	1324.1
13.57	1358	78	NaN	8.5838	10.061	13.356	-184.98	5.5004	4.7053	15.36	-616.67	1113.1	36.97	706.9	1098	57.707	53.514	1	0	-7.5106	4.9788	-11.808	-10.501	7.6484	-5.9156	9.41	6.1514	0.13784	-0.93675	-2.3979	-4.3496	1323.8
13.58	1359	78	NaN	8.5653	9.9338	13.387	-184.95	5.4851	4.7462	15.1	-616.43	1113	36.997	706.81	1098	57.598	55.089	1	0	-7.4238	4.8863	-11.816	-10.51	7.6172	-5.8934	9.2828	6.1361	0.19343	-1.0072	-2.5337	-4.3735	1323.5
13.59	1360	78	NaN	8.5621	9.8321	13.389	-184.92	5.4772	4.7721	14.977	-616.27	1112.9	37.005	706.75	1097.9	58.861	55.624	1	0	-7.3904	4.8507	-11.822	-10.515	7.6082	-5.8694	9.1822	6.1271	0.21777	-1.0187	-2.6398	-4.3881	1323.3
13.6	1361	78	NaN	8.5745	9.7424	13.35	-184.89	5.4857	4.7858	14.999	-616.19	1112.8	37.002	706.71	1097.9	60.478	55.525	1	0	-7.4251	4.8876	-11.826	-10.519	7.6216	-5.8382	9.0951	6.133	0.1965	-0.95059	-2.7308	-4.3861	1323.2
13.61	1362	78	NaN	8.6105	9.5707	13.24	-184.82	5.5189	4.8197	15.154	-616.02	1112.7	37.048	706.63	1097.8	61.073	55.677	1	0	-7.4603	4.9252	-11.83	-10.523	7.6622	-5.7704	8.9283	6.1614	0.20192	-0.84525	-2.9016	-4.3616	1322.9
13.62	1363	78	NaN	8.6046	9.4118	13.244	-184.76	5.5709	4.84	14.977	-615.79	1112.5	37.094	706.62	1097.8	63.422	55.519	1	0	-7.5002	4.9677	-11.835	-10.528	7.6465	-5.718	8.7722	6.2104	0.14627	-0.75025	-3.0623	-4.3172	1322.7
13.63	1364	78	NaN	8.5781	9.2989	13.264	-184.7	5.6313	4.8524	14.783	-615.61	1112.4	37.127	706.6	1097.8	65.344	56.264	1	0	-7.5401	5.0103	-11.839	-10.532	7.61	-5.6635	8.6623	6.2678	0.069812	-0.65318	-3.1763	-4.2639	1322.5
13.64	1365	78	NaN	8.5368	9.1839	13.294	-184.61	5.7178	4.8153	14.548	-615.38	1112.4	37.051	706.6	1097.8	67.558	55.647	1	0	-7.5801	5.0529	-11.842	-10.535	7.5616	-5.5888	8.5518	6.3499	-0.018526	-0.53589	-3.2905	-4.1855	1322.3
13.65	1366	78	NaN	8.4911	9.0468	13.315	-184.51	5.8146	4.7503	14.31	-615.11	1112.2	36.919	706.64	1097.8	69.918	57.111	1	0	-7.5669	5.0388	-11.852	-10.545	7.5111	-5.4915	8.422	6.4394	-0.055809	-0.4527	-3.4298	-4.1054	1322
13.66	1367	78	NaN	8.4548	8.8924	13.301	-184.4	5.8818	4.7266	14.152	-614.85	1112	36.9	706.77	1097.9	70.806	54.338	1	0	-7.5834	5.0565	-11.859	-10.552	7.4687	-5.3845	8.2783	6.4959	-0.11471	-0.32807	-3.5809	-4.0563	1321.9
13.67	1368	78	NaN	8.4377	8.7776	13.258	-184.35	5.9281	4.7644	14.135	-614.73	1111.9	37.076	706.94	1097.9	71.623	55.828	1	0	-7.6599	5.1381	-11.862	-10.555	7.4433	-5.3443	8.1731	6.5326	-0.21662	-0.20622	-3.689	-4.0226	1321.9
13.68	1369	78	NaN	8.419	8.681	13.235	-184.29	5.9748	4.75	14.053	-614.58	1111.8	37.076	707.08	1098	72.805	56.137	1	0	-7.6241	5.0998	-11.866	-10.559	7.421	-5.2884	8.0844	6.5713	-0.20306	-0.18858	-3.7812	-3.9874	1321.9
13.69	1370	78	NaN	8.4009	8.5869	13.208	-184.23	6.0316	4.7243	13.986	-614.42	1111.7	37.039	707.21	1098.1	73.482	56.88	1	0	-7.5548	5.026	-11.869	-10.562	7.4016	-5.2286	7.9986	6.6199	-0.15322	-0.20262	-3.8708	-3.9425	1321.9
13.7	1371	78	NaN	8.3947	8.4506	13.142	-184.16	6.1138	4.7034	14.015	-614.2	1111.5	37.035	707.39	1098.2	74.464	58.221	1	0	-7.5824	5.0554	-11.871	-10.564	7.3968	-5.1621	7.8758	6.6886	-0.18562	-0.10667	-3.9952	-3.8755	1321.9
13.71	1372	78	NaN	8.4118	8.2312	13.014	-184.09	6.2309	4.6875	14.181	-613.82	1111.1	37.074	707.68	1098.4	75.889	58.233	1	0	-7.6029	5.0773	-11.872	-10.565	7.4193	-5.0823	7.6789	6.7832	-0.18358	-0.0049757	-4.1933	-3.7821	1321.8
13.72	1373	78	NaN	8.4132	8.1173	12.971	-184.04	6.2989	4.6454	14.126	-613.65	1111	36.998	707.82	1098.4	75.691	60.35	1	0	-7.4963	4.9636	-11.874	-10.567	7.4217	-5.0357	7.5724	6.8438	-0.074631	-0.072167	-4.3015	-3.7231	1321.7
13.73	1374	78	NaN	8.5178	7.8815	12.753	-183.98	6.3907	4.6455	14.541	-613.7	1110.8	37.035	708.07	1098.6	74.672	59.334	1	0	-7.458	4.9228	-11.874	-10.567	7.5429	-4.9546	7.3532	6.9191	0.084844	-0.031861	-4.5205	-3.6476	1322
13.74	1375	78	NaN	8.5718	7.698	12.623	-183.93	6.4727	4.6382	14.706	-613.68	1110.6	37.034	708.3	1098.7	74.735	58.566	1	0	-7.4621	4.9271	-11.872	-10.565	7.6041	-4.901	7.1817	6.989	0.14205	0.026065	-4.6906	-3.5764	1322.2
13.75	1376	78	NaN	8.5738	7.5935	12.588	-183.91	6.5328	4.6251	14.646	-613.6	1110.5	37.003	708.45	1098.8	72.634	57.447	1	0	-7.4854	4.952	-11.869	-10.562	7.605	-4.8751	7.0835	7.0427	0.11959	0.076849	-4.7853	-3.5191	1322.3
13.76	1377	78	NaN	8.5773	7.5263	12.562	-183.88	6.5748	4.6212	14.613	-613.53	1110.5	36.998	708.54	1098.8	67.28	56.353	1	0	-7.4861	4.9527	-11.865	-10.558	7.6073	-4.8506	7.0204	7.0807	0.12117	0.10207	-4.8444	-3.4773	1322.3
13.77	1378	78	NaN	8.5676	7.4008	12.589	-183.82	6.6545	4.5829	14.238	-613.26	1110.5	36.918	708.87	1098.9	67.603	55.587	1	0	-7.4596	4.9244	-11.86	-10.554	7.5849	-4.7995	6.9005	7.1547	0.12526	0.12497	-4.96	-3.3988	1322.4
13.78	1379	78	NaN	8.5847	7.3073	12.582	-183.76	6.7499	4.5587	14.036	-612.96	1110.4	36.905	709.14	1099	69.346	57.436	1	0	-7.4299	4.8928	-11.856	-10.549	7.5937	-4.752	6.812	7.2452	0.16378	0.14075	-5.0436	-3.3036	1322.3
13.79	1380	78	NaN	8.6203	7.2205	12.543	-183.71	6.8391	4.5562	13.947	-612.66	1110.4	36.947	709.38	1099.1	71.536	57.946	1	0	-7.3965	4.8571	-11.85	-10.543	7.6236	-4.7104	6.7305	7.3291	0.22713	0.14676	-5.1199	-3.2143	1322.3
13.8	1381	78	NaN	8.661	7.1323	12.485	-183.67	6.9176	4.5419	13.91	-612.41	1110.3	36.954	709.61	1099.1	72.6	58.097	1	0	-7.4104	4.872	-11.844	-10.537	7.6624	-4.669	6.648	7.4019	0.25202	0.20291	-5.1958	-3.1349	1322.3
13.81	1382	78	NaN	8.693	7.0448	12.431	-183.63	6.9828	4.4934	13.861	-612.21	1110.2	36.872	709.83	1099.2	68.966	57.373	1	0	-7.4111	4.8727	-11.837	-10.531	7.6958	-4.6271	6.5664	7.4612	0.28471	0.24562	-5.2711	-3.0694	1322.3
13.82	1383	78	NaN	8.712	6.9907	12.42	-183.61	7.0118	4.5064	13.751	-612.07	1110.2	36.955	710.01	1099.2	66.748	55.739	1	0	-7.3679	4.8266	-11.832	-10.526	7.7065	-4.6198	6.516	7.4866	0.33862	0.20681	-5.3165	-3.0389	1322.3
13.83	1384	78	NaN	8.7404	6.9523	12.41	-183.59	7.0308	4.4858	13.673	-611.91	1110.1	36.932	710.18	1099.2	64.379	57.29	1	0	-7.2503	4.7012	-11.827	-10.52	7.7325	-4.6018	6.4801	7.503	0.48224	0.099375	-5.3469	-3.0171	1322.3
13.84	1385	78	NaN	8.7732	6.9082	12.417	-183.59	7.0204	4.4762	13.496	-611.64	1110.1	36.941	710.48	1099.3	59.755	57.345	1	0	-7.1136	4.5554	-11.822	-10.515	7.7572	-4.6012	6.4402	7.4883	0.64366	-0.045824	-5.3814	-3.0264	1322.4
13.85	1386	78	NaN	8.8096	6.8742	12.417	-183.58	6.9959	4.4859	13.356	-611.38	1110	36.995	710.79	1099.3	58.709	55.537	1	0	-7.0392	4.4761	-11.817	-10.511	7.7853	-4.6048	6.411	7.4591	0.74608	-0.1287	-5.4065	-3.0515	1322.4
13.86	1387	78	NaN	8.8531	6.8655	12.393	-183.57	6.9644	4.5052	13.349	-611.19	1109.9	37.056	711.03	1099.3	58.934	56.687	1	0	-6.9531	4.3843	-11.813	-10.506	7.8259	-4.5984	6.4068	7.4231	0.87287	-0.21415	-5.406	-3.0828	1322.5
13.87	1388	78	NaN	8.9212	6.8691	12.389	-183.56	6.8755	4.4866	13.233	-610.78	1109.8	37.016	711.57	1099.4	58.034	55.897	1	0	-6.7998	4.2208	-11.805	-10.498	7.8908	-4.5946	6.4198	7.3249	1.091	-0.37378	-5.3854	-3.1734	1322.6
13.88	1389	78	NaN	8.9388	6.8862	12.4	-183.57	6.8305	4.5018	13.158	-610.56	1109.7	37.044	711.82	1099.4	58.318	54.771	1	0	-6.5081	3.9098	-11.795	-10.488	7.904	-4.6022	6.4411	7.2756	1.3959	-0.69241	-5.3541	-3.2127	1322.6
13.89	1390	78	NaN	8.9599	6.9221	12.399	-183.57	6.786	4.4873	13.1	-610.29	1109.6	36.985	712.13	1099.5	59.201	55.622	1	0	-6.1107	3.486	-11.784	-10.477	7.9252	-4.6089	6.4814	7.2267	1.8144	-1.1229	-5.3021	-3.2499	1322.7
13.9	1391	78	NaN	8.9845	6.9528	12.384	-183.58	6.7472	4.4766	13.086	-610.05	1109.6	36.933	712.42	1099.5	60.811	55.567	1	0	-5.9866	3.3536	-11.776	-10.47	7.9515	-4.6134	6.5163	7.1838	1.9649	-1.2598	-5.2602	-3.2857	1322.7
13.91	1392	78	NaN	9.0073	6.9606	12.359	-183.58	6.7223	4.4883	13.123	-609.89	1109.5	36.943	712.65	1099.5	66.984	55.925	1	0	-5.8554	3.2137	-11.768	-10.461	7.9755	-4.6149	6.5273	7.1556	2.1201	-1.4012	-5.2406	-3.3054	1322.8
13.92	1393	78	NaN	9.0286	6.9531	12.336	-183.58	6.712	4.4692	13.158	-609.76	1109.4	36.888	712.87	1099.5	68.099	55.69	1	0	-5.7025	3.0507	-11.757	-10.45	8.0007	-4.6107	6.5234	7.1417	2.2982	-1.5601	-5.2338	-3.3087	1322.9
13.93	1394	78	NaN	9.051	6.9311	12.317	-183.59	6.7185	4.4844	13.193	-609.67	1109.4	36.923	713.06	1099.5	68.36	56.861	1	0	-5.4666	2.7991	-11.75	-10.443	8.0232	-4.6179	6.505	7.1446	2.5566	-1.8188	-5.2446	-3.2982	1323
13.94	1395	78	NaN	9.0952	6.9199	12.277	-183.6	6.7231	4.5026	13.3	-609.53	1109.3	36.942	713.35	1099.5	67.447	56.686	1	0	-5.2111	2.5267	-11.743	-10.436	8.0713	-4.6258	6.4984	7.1447	2.8602	-2.0991	-5.2444	-3.2912	1323.1
13.95	1396	78	NaN	9.1431	6.922	12.25	-183.62	6.7287	4.5204	13.387	-609.36	1109.2	36.939	713.68	1099.6	68.529	55.961	1	0	-4.999	2.3005	-11.732	-10.426	8.1233	-4.6409	6.505	7.1457	3.1242	-2.3404	-5.2275	-3.2798	1323.3
13.96	1397	78	NaN	9.1816	6.9353	12.258	-183.65	6.7307	4.5355	13.403	-609.19	1109.2	36.904	714.02	1099.6	68.305	56.476	1	0	-4.796	2.084	-11.721	-10.414	8.1642	-4.6659	6.522	7.1439	3.3682	-2.5819	-5.1993	-3.2706	1323.4
13.97	1398	78	NaN	9.2126	6.9533	12.286	-183.68	6.7071	4.5435	13.393	-609.04	1109.1	36.805	714.42	1099.7	67.888	55.836	1	0	-4.593	1.8675	-11.71	-10.403	8.1991	-4.6939	6.5434	7.117	3.6061	-2.8264	-5.1669	-3.2864	1323.7
13.98	1399	78	NaN	9.2406	6.9706	12.305	-183.71	6.6806	4.5718	13.392	-608.94	1109.1	36.773	714.73	1099.7	67.894	56.042	1	0	-4.5805	1.8542	-11.703	-10.397	8.2287	-4.7173	6.5645	7.0867	3.6482	-2.8631	-5.139	-3.3098	1323.9
13.99	1400	78	NaN	9.2724	6.984	12.298	-183.71	6.6549	4.6418	13.471	-608.87	1109.1	36.83	715.07	1099.8	67.546	55.529	1	0	-4.6408	1.9184	-11.698	-10.391	8.2615	-4.7229	6.582	7.0568	3.6208	-2.8044	-5.1158	-3.3341	1324.2
14	1401	78	NaN	9.2985	6.9871	12.29	-183.72	6.6211	4.7002	13.55	-608.83	1109	36.84	715.42	1099.9	65.112	55.589	1	0	-4.3732	1.6331	-11.68	-10.374	8.2909	-4.7289	6.5897	7.0185	3.9177	-3.0958	-5.0907	-3.3551	1324.5
14.01	1402	78	NaN	9.3194	6.9895	12.294	-183.74	6.5757	4.7434	13.616	-608.83	1109	36.752	715.86	1100	56.79	55.566	1	0	-4.1806	1.4277	-11.668	-10.361	8.3188	-4.7408	6.5978	6.9673	4.1383	-3.3131	-5.0698	-3.3934	1324.9
14.02	1403	78	NaN	9.3494	7.0216	12.296	-183.75	6.523	4.8384	13.748	-608.8	1109	36.637	716.58	1100.2	55.826	54.137	1	0	-4.092	1.3332	-11.661	-10.354	8.36	-4.7444	6.6387	6.9059	4.268	-3.4112	-5.0225	-3.4483	1325.6
14.03	1404	78	NaN	9.3575	7.052	12.302	-183.76	6.5276	4.8619	13.807	-608.78	1109	36.466	716.93	1100.3	55.945	58.055	1	0	-4.006	1.2416	-11.655	-10.348	8.3783	-4.7349	6.674	6.9056	4.3722	-3.4934	-4.981	-3.4425	1325.9
14.04	1405	78	NaN	9.361	7.1053	12.331	-183.77	6.5474	4.9243	13.829	-608.77	1109	36.322	717.38	1100.4	55.93	57.431	1	0	-3.9226	1.1526	-11.649	-10.342	8.3892	-4.7381	6.7325	6.9202	4.4666	-3.5855	-4.9168	-3.4222	1326.4
14.05	1406	78	NaN	9.3601	7.1626	12.358	-183.78	6.5657	4.9923	13.841	-608.77	1109.1	36.216	717.81	1100.5	64.044	55.9	1	0	-3.7461	0.9644	-11.643	-10.337	8.3939	-4.7502	6.7938	6.9344	4.6477	-3.7858	-4.8496	-3.4021	1326.8
14.06	1407	78	NaN	9.3602	7.2145	12.37	-183.8	6.588	5.0484	13.873	-608.78	1109.1	36.124	718.15	1100.6	68.693	58.993	1	0	-3.6176	0.82738	-11.636	-10.329	8.3995	-4.7613	6.8492	6.9533	4.7819	-3.934	-4.7871	-3.3761	1327.1
14.07	1408	78	NaN	9.3708	7.2623	12.363	-183.81	6.6394	5.0934	13.955	-608.84	1109.1	35.992	718.41	1100.7	69.781	55.864	1	0	-3.591	0.79896	-11.627	-10.32	8.4196	-4.7567	6.9021	6.9996	4.8286	-3.9577	-4.7249	-3.3204	1327.5
14.08	1409	78	NaN	9.3926	7.3299	12.343	-183.82	6.64	5.1407	14.077	-608.87	1109.1	35.88	718.73	1100.8	69.802	55.107	1	0	-3.5618	0.76783	-11.621	-10.314	8.4517	-4.7633	6.9718	6.9981	4.8899	-3.9955	-4.6495	-3.3163	1327.8
14.09	1410	78	NaN	9.4261	7.4207	12.34	-183.85	6.6011	5.252	14.163	-608.95	1109.1	35.824	719.21	1100.8	69.294	56.093	1	0	-3.5086	0.71113	-11.616	-10.309	8.4918	-4.7858	7.066	6.9557	4.9831	-4.0747	-4.5504	-3.3537	1328.4
14.1	1411	78	NaN	9.4575	7.5106	12.353	-183.88	6.547	5.3737	14.211	-609.03	1109.1	35.832	719.67	1100.9	67.327	55.375	1	0	-3.3513	0.54337	-11.61	-10.303	8.5253	-4.8131	7.1577	6.8998	5.1739	-4.2697	-4.4519	-3.4029	1328.9
14.11	1412	78	NaN	9.4907	7.6158	12.38	-183.9	6.4845	5.4805	14.229	-609.1	1109.1	35.816	720.12	1100.9	62.05	55.47	1	0	-3.2065	0.38891	-11.604	-10.297	8.5602	-4.828	7.2632	6.8372	5.3537	-4.439	-4.3405	-3.4596	1329.4
14.12	1413	78	NaN	9.5401	7.7751	12.421	-183.89	6.4115	5.567	14.23	-609.15	1109.2	35.637	720.71	1101	60.324	56.742	1	0	-3.1103	0.28635	-11.601	-10.294	8.6178	-4.8114	7.4227	6.764	5.5075	-4.5251	-4.1782	-3.5299	1330.1
14.13	1414	78	NaN	9.5756	7.8939	12.44	-183.88	6.3979	5.6178	14.248	-609.21	1109.2	35.525	721.05	1101.1	58.77	56.334	1	0	-3.026	0.19649	-11.596	-10.289	8.6592	-4.7977	7.5411	6.7506	5.6332	-4.6012	-4.0548	-3.5383	1330.5
14.14	1415	78	NaN	9.6174	8.012	12.423	-183.87	6.3801	5.6728	14.367	-609.33	1109.3	35.443	721.41	1101.1	56.917	55.11	0	0	-2.9509	0.11631	-11.59	-10.283	8.71	-4.7768	7.6597	6.7324	5.7592	-4.6605	-3.93	-3.5505	1330.9
14.15	1416	78	NaN	9.6781	8.1659	12.397	-183.84	6.3715	5.7169	14.532	-609.51	1109.3	35.305	721.87	1101.2	55.665	54.88	0	0	-2.9209	0.084327	-11.585	-10.279	8.7842	-4.7303	7.814	6.7234	5.8634	-4.646	-3.7715	-3.5552	1331.6
14.16	1417	78	NaN	9.749	8.3587	12.387	-183.79	6.3734	5.7509	14.679	-609.73	1109.4	35.14	722.39	1101.2	54.009	54.271	0	0	-2.9029	0.065172	-11.582	-10.275	8.8691	-4.6708	8.0052	6.7269	5.9662	-4.6056	-3.577	-3.5484	1332.3
14.17	1418	78	NaN	9.8113	8.5709	12.41	-183.75	6.3815	5.7854	14.758	-609.95	1109.6	35.037	722.91	1101.3	54.402	56.057	0	0	-2.8996	0.061635	-11.58	-10.273	8.9397	-4.6256	8.212	6.7404	6.0401	-4.564	-3.3683	-3.5329	1333
14.18	1419	78	NaN	9.8671	8.7416	12.398	-183.73	6.4025	5.844	14.911	-610.13	1109.7	35.092	723.23	1101.3	56.261	57.743	0	0	-2.9357	0.10016	-11.579	-10.272	9	-4.5974	8.3787	6.7654	6.0643	-4.4972	-3.2001	-3.5064	1333.5
14.19	1420	78	NaN	9.9269	8.9118	12.399	-183.69	6.4143	5.8527	15.036	-610.33	1109.8	35.011	723.55	1101.3	54.502	56.236	0	0	-2.9782	0.14549	-11.577	-10.27	9.069	-4.5491	8.5451	6.7811	6.0908	-4.4036	-3.0322	-3.4893	1334.1
14.2	1421	78	NaN	9.9238	9.1648	12.58	-183.64	6.4434	5.8916	14.608	-610.43	1110.2	34.983	723.91	1101.3	55.242	55.842	0	0	-3.0363	0.20746	-11.577	-10.27	9.049	-4.5175	8.7864	6.8218	6.0126	-4.31	-2.7905	-3.4482	1334.5
14.21	1422	78	NaN	9.9132	9.4315	12.776	-183.6	6.4835	5.9558	14.135	-610.53	1110.5	35.027	724.29	1101.4	55.613	53.976	0	0	-3.0815	0.25558	-11.577	-10.27	9.0165	-4.4923	9.0396	6.8754	5.9351	-4.2367	-2.5371	-3.3943	1335
14.22	1423	78	NaN	9.9784	9.6119	12.758	-183.56	6.5202	6.0061	14.324	-610.81	1110.7	35.082	724.59	1101.4	59.185	56.442	0	0	-3.0914	0.2662	-11.576	-10.269	9.0878	-4.4513	9.2136	6.9185	5.9964	-4.1851	-2.3628	-3.351	1335.6
14.23	1424	78	NaN	10.066	9.7997	12.745	-183.53	6.5693	5.991	14.519	-611.09	1110.9	34.969	724.84	1101.5	57.951	55.679	0	0	-3.2276	0.41145	-11.577	-10.27	9.1891	-4.4106	9.3937	6.9753	5.9614	-3.9992	-2.183	-3.2945	1336.1
14.24	1425	78	NaN	10.153	9.9692	12.748	-183.52	6.6218	6.0123	14.659	-611.44	1111.1	34.962	725.08	1101.5	57.836	56.193	0	0	-3.4171	0.6135	-11.577	-10.27	9.2829	-4.3879	9.5554	7.0355	5.8658	-3.7744	-2.0219	-3.2349	1336.7
14.25	1426	78	NaN	10.211	10.14	12.823	-183.49	6.6976	6.0387	14.533	-611.84	1111.4	34.984	725.26	1101.5	56.487	56.419	0	0	-3.6235	0.83366	-11.578	-10.271	9.3349	-4.3696	9.7147	7.1226	5.7114	-3.536	-1.8633	-3.1485	1337.3
14.26	1427	78	NaN	10.269	10.328	12.884	-183.47	6.7769	6.0522	14.458	-612.23	1111.7	34.98	725.45	1101.6	54.348	54.98	0	0	-3.8847	1.1121	-11.58	-10.273	9.3897	-4.3502	9.8917	7.2129	5.5051	-3.2381	-1.688	-3.0599	1337.9
14.27	1428	78	NaN	10.355	10.539	12.852	-183.46	6.8404	6.0429	14.719	-612.55	1111.9	34.914	725.67	1101.6	56.925	55.382	0	0	-4.1906	1.4384	-11.582	-10.275	9.4904	-4.3278	10.096	7.2832	5.2998	-2.8894	-1.4858	-2.992	1338.4
14.28	1429	78	NaN	10.429	10.739	12.863	-183.45	6.9232	6.0219	14.772	-612.97	1112.2	34.82	725.83	1101.6	55.431	57.024	0	0	-4.5438	1.815	-11.592	-10.285	9.5711	-4.3094	10.287	7.3753	5.0273	-2.4944	-1.3049	-2.9099	1339
14.29	1430	78	NaN	10.459	11.044	12.987	-183.45	7.0071	6.0382	14.449	-613.57	1112.7	34.798	726.07	1101.6	54.796	56.75	0	0	-4.9329	2.23	-11.608	-10.301	9.5885	-4.3155	10.569	7.4816	4.6556	-2.0855	-1.0386	-2.8193	1339.8
14.3	1431	78	NaN	10.532	11.289	13.005	-183.45	7.0779	6.0705	14.474	-614.13	1113.1	34.834	726.24	1101.7	53.801	54.552	0	0	-4.9738	2.2736	-11.613	-10.306	9.6617	-4.3171	10.799	7.5685	4.6879	-2.0435	-0.81441	-2.7376	1340.6
14.31	1432	78	NaN	10.644	11.527	12.947	-183.45	7.1442	6.0905	14.767	-614.79	1113.5	34.849	726.39	1101.7	51.594	56.651	0	0	-5.0081	2.3102	-11.618	-10.311	9.7857	-4.3061	11.022	7.6489	4.7775	-1.9959	-0.59552	-2.6622	1341.4
14.32	1433	78	NaN	10.755	11.82	12.892	-183.45	7.2131	6.0832	15.061	-615.66	1113.9	34.783	726.55	1101.7	50.687	57.623	0	0	-5.0424	2.3467	-11.623	-10.316	9.9133	-4.2868	11.297	7.7357	4.8709	-1.9401	-0.32615	-2.5804	1342.4
14.33	1434	78	NaN	10.779	12.134	12.923	-183.45	7.2683	6.0793	15	-616.54	1114.5	34.691	726.68	1101.7	49.846	55.581	0	0	-5.0767	2.3833	-11.628	-10.321	9.9386	-4.2905	11.589	7.8134	4.8619	-1.9072	-0.038847	-2.5077	1343.4
14.34	1435	78	NaN	10.845	12.379	12.94	-183.46	7.2944	6.099	15.039	-617.15	1114.8	34.707	726.79	1101.7	49.677	54.94	0	0	-5.111	2.4199	-11.633	-10.326	10.007	-4.2984	11.818	7.8554	4.8956	-1.8786	0.18504	-2.4706	1344.1
14.35	1436	78	NaN	10.931	12.697	12.955	-183.45	7.3578	6.0734	15.107	-618	1115.3	34.579	726.84	1101.7	47.671	55.279	0	0	-5.1453	2.4564	-11.638	-10.331	10.101	-4.2774	12.116	7.9384	4.9561	-1.821	0.47826	-2.3926	1345
14.36	1437	78	NaN	11.001	12.99	12.97	-183.44	7.4177	6.0591	15.151	-618.89	1115.7	34.486	726.87	1101.6	47.368	54.555	0	0	-5.1795	2.493	-11.643	-10.336	10.178	-4.2623	12.392	8.0161	4.9987	-1.7693	0.74911	-2.32	1346
14.37	1438	78	NaN	11.041	13.201	12.98	-183.45	7.4471	6.0855	15.161	-619.63	1116	34.525	726.91	1101.6	48.15	54.431	0	0	-5.2138	2.5295	-11.648	-10.341	10.217	-4.2694	12.591	8.0574	5.0034	-1.7399	0.94266	-2.2837	1346.8
14.38	1439	78	NaN	11.081	13.429	12.968	-183.43	7.4821	6.0811	15.232	-620.39	1116.2	34.465	726.93	1101.6	48.32	55.16	0	0	-5.2481	2.5661	-11.653	-10.346	10.263	-4.2515	12.808	8.1033	5.0153	-1.6854	1.1548	-2.2427	1347.5
14.39	1440	78	NaN	11.198	13.804	12.972	-183.44	7.5286	6.0933	15.339	-621.41	1116.7	34.472	726.91	1101.6	49.084	53.632	0	0	-5.2824	2.6026	-11.658	-10.351	10.385	-4.2558	13.162	8.1709	5.1022	-1.6532	1.5036	-2.1801	1348.5
14.4	1441	78	NaN	11.28	14.084	12.943	-183.45	7.5583	6.0869	15.502	-622.27	1117.1	34.449	726.92	1101.6	48.448	55.177	0	0	-5.3167	2.6392	-11.663	-10.356	10.475	-4.2587	13.426	8.2155	5.1583	-1.6195	1.7636	-2.1405	1349.4
14.41	1442	78	NaN	11.348	14.346	12.914	-183.47	7.58	6.093	15.644	-623.26	1117.4	34.475	726.92	1101.6	47.787	54.962	0	0	-5.3509	2.6758	-11.668	-10.361	10.549	-4.2683	13.675	8.251	5.1981	-1.5925	2.0068	-2.11	1350.4
14.42	1443	78	NaN	11.418	14.623	12.896	-183.49	7.5998	6.1178	15.749	-624.42	1117.8	34.565	726.92	1101.6	49.214	57.054	0	0	-5.3852	2.7123	-11.673	-10.366	10.621	-4.2858	13.936	8.2868	5.2354	-1.5735	2.2632	-2.0792	1351.6
14.43	1444	78	NaN	11.477	14.828	12.859	-183.51	7.615	6.1169	15.917	-625.26	1118.1	34.592	726.89	1101.6	48.909	54.728	0	0	-5.4195	2.7489	-11.678	-10.371	10.685	-4.2971	14.127	8.316	5.2659	-1.5482	2.4488	-2.0549	1352.4
14.44	1445	78	NaN	11.535	15.037	12.838	-183.51	7.6243	6.1013	16.066	-626.08	1118.4	34.577	726.88	1101.6	49.695	57.049	0	0	-5.4538	2.7854	-11.683	-10.376	10.751	-4.2952	14.323	8.338	5.2972	-1.5098	2.6404	-2.038	1353.2
14.45	1446	78	NaN	11.636	15.304	12.818	-183.54	7.6287	6.1293	16.261	-627.19	1118.9	34.709	726.86	1101.5	48.268	55.424	0	0	-5.4881	2.822	-11.688	-10.381	10.855	-4.3172	14.571	8.3614	5.3672	-1.4952	2.8834	-2.0196	1354.3
14.46	1447	78	NaN	11.734	15.561	12.832	-183.56	7.6331	6.1307	16.343	-628.47	1119.3	34.773	726.83	1101.6	51.155	55.401	0	0	-5.5223	2.8585	-11.693	-10.386	10.955	-4.3427	14.809	8.3847	5.4329	-1.4842	3.1161	-2.0013	1355.5
14.47	1448	78	NaN	11.81	15.761	12.878	-183.58	7.639	6.1043	16.294	-629.71	1119.7	34.754	726.79	1101.6	50.005	55.294	0	0	-5.5566	2.8951	-11.698	-10.391	11.03	-4.363	14.995	8.4053	5.4738	-1.4679	3.2972	-1.9856	1356.7
14.48	1449	78	NaN	11.878	15.895	12.912	-183.6	7.643	6.1397	16.273	-630.61	1120	34.9	726.79	1101.6	49.326	55.16	0	0	-5.5909	2.9317	-11.703	-10.396	11.092	-4.3871	15.118	8.42	5.5011	-1.4554	3.4154	-1.9759	1357.6
14.49	1450	78	NaN	11.929	15.956	12.89	-183.6	7.6509	6.1523	16.386	-631.08	1120.1	34.953	726.76	1101.6	48.12	55.792	0	0	-5.6252	2.9682	-11.708	-10.401	11.146	-4.3883	15.175	8.4318	5.5207	-1.4201	3.4672	-1.9691	1358.1
14.5	1451	78	NaN	12.054	16.153	12.895	-183.62	7.6838	6.1419	16.506	-632.51	1120.5	34.99	726.71	1101.7	48.529	55.261	0	0	-5.6595	3.0048	-11.713	-10.406	11.275	-4.395	15.357	8.4795	5.6157	-1.3902	3.6442	-1.9263	1359.5
14.51	1452	78	NaN	12.168	16.318	12.893	-183.62	7.7135	6.1162	16.611	-633.84	1120.9	34.974	726.66	1101.7	51.049	57.079	0	0	-5.8805	3.2404	-11.71	-10.404	11.394	-4.3946	15.509	8.5227	5.5138	-1.1541	3.7981	-1.8809	1360.8
14.52	1453	78	NaN	12.243	16.409	12.88	-183.62	7.7367	6.0969	16.68	-634.74	1121.2	34.953	726.64	1101.7	49.517	54.824	0	0	-6.2277	3.6108	-11.703	-10.396	11.474	-4.3875	15.591	8.5547	5.2466	-0.77677	3.8878	-1.8416	1361.6
14.53	1454	78	NaN	12.314	16.503	12.876	-183.61	7.773	6.1164	16.699	-635.57	1121.4	35.041	726.61	1101.8	48.674	54.421	0	0	-6.575	3.9811	-11.696	-10.389	11.542	-4.3862	15.675	8.6008	4.9672	-0.40508	3.9791	-1.7882	1362.4
14.54	1455	78	NaN	12.437	16.557	12.86	-183.6	7.8192	6.1469	16.716	-636.94	1121.8	35.152	726.63	1101.8	48.422	55.703	0	0	-6.9222	4.3514	-11.689	-10.382	11.663	-4.3776	15.716	8.6599	4.7405	-0.02617	4.0278	-1.7218	1363.8
14.55	1456	78	NaN	12.534	16.584	12.815	-183.6	7.8988	6.1461	16.776	-638.27	1122.1	35.162	726.53	1101.8	48.126	55.672	0	0	-7.2695	4.7217	-11.681	-10.374	11.762	-4.3725	15.731	8.7517	4.493	0.34925	4.0493	-1.6227	1365.1
14.56	1457	78	NaN	12.608	16.592	12.783	-183.6	7.9749	6.1218	16.806	-639.34	1122.4	35.111	726.41	1101.8	49.27	55.883	0	0	-7.4985	4.9659	-11.679	-10.372	11.84	-4.3714	15.728	8.8382	4.3415	0.5945	4.0496	-1.5337	1366
14.57	1458	78	NaN	12.676	16.582	12.77	-183.61	8.0557	6.0815	16.787	-640.28	1122.7	35.031	726.29	1101.9	49.102	57.568	0	0	-7.5817	5.0546	-11.682	-10.375	11.911	-4.3791	15.709	8.929	4.3293	0.67557	4.0266	-1.4462	1366.9
14.58	1459	78	NaN	12.766	16.547	12.759	-183.64	8.174	6.0348	16.755	-641.43	1123.1	34.954	726.13	1102	48.455	54.394	0	0	-7.6161	5.0913	-11.686	-10.379	12.003	-4.4005	15.661	9.06	4.3871	0.69077	3.9748	-1.3192	1367.8
14.59	1460	78	NaN	12.898	16.431	12.678	-183.65	8.2696	6.0237	16.988	-642.64	1123.5	34.968	725.98	1102.1	48.103	55.786	0	0	-7.6279	5.1039	-11.69	-10.383	12.145	-4.4043	15.534	9.1666	4.5176	0.69954	3.8439	-1.2166	1368.9
14.6	1461	78	NaN	12.956	16.367	12.64	-183.67	8.3081	6.0612	17.104	-643.19	1123.7	35.116	725.95	1102.1	49.112	56.239	0	0	-7.6014	5.0757	-11.694	-10.387	12.202	-4.4244	15.465	9.2103	4.6007	0.65131	3.7713	-1.1765	1369.4
14.61	1462	78	NaN	13.048	16.238	12.637	-183.69	8.3826	6.0472	17.143	-643.92	1124	35.153	725.85	1102.2	49.778	57.711	0	0	-7.5873	5.0606	-11.698	-10.391	12.295	-4.4391	15.327	9.2944	4.7072	0.62152	3.6285	-1.0967	1370.1
14.62	1463	78	NaN	13.187	16.029	12.651	-183.7	8.4959	5.9888	17.175	-644.87	1124.4	35.111	725.7	1102.3	49.698	55.395	0	0	-7.6041	5.0785	-11.704	-10.397	12.438	-4.4547	15.103	9.4213	4.8337	0.62383	3.3996	-0.97545	1370.9
14.63	1464	78	NaN	13.335	15.788	12.657	-183.74	8.6031	5.9386	17.276	-645.69	1124.8	35.124	725.56	1102.4	48.726	55.135	0	0	-7.5806	5.0535	-11.709	-10.402	12.589	-4.4851	14.85	9.5405	5.0088	0.56831	3.1413	-0.86151	1371.6
14.64	1465	78	NaN	13.397	15.686	12.629	-183.75	8.6296	5.8668	17.414	-645.97	1124.9	34.982	725.53	1102.4	49.726	54.33	0	0	-7.5334	5.0032	-11.714	-10.407	12.663	-4.4878	14.745	9.5707	5.1296	0.5154	3.0305	-0.8365	1371.8
14.65	1466	78	NaN	13.544	15.369	12.588	-183.78	8.7257	5.8385	17.65	-646.66	1125.2	35.076	725.43	1102.4	48.669	55.084	0	0	-7.4331	4.8961	-11.72	-10.413	12.817	-4.5109	14.418	9.6774	5.3837	0.38524	2.6982	-0.7352	1372.4
14.66	1467	78	NaN	13.668	14.969	12.614	-183.81	8.8329	5.8286	17.633	-647.33	1125.6	35.233	725.33	1102.5	49.609	55.33	0	0	-7.313	4.7681	-11.725	-10.418	12.934	-4.5431	14.003	9.7988	5.6207	0.22502	2.278	-0.61904	1373
14.67	1468	78	NaN	13.777	14.515	12.612	-183.82	8.9417	5.8219	17.648	-647.93	1126	35.39	725.26	1102.6	49.522	56.109	0	0	-7.1765	4.6226	-11.73	-10.423	13.037	-4.5611	13.536	9.9202	5.8603	0.061464	1.8065	-0.50262	1373.5
14.68	1469	78	NaN	13.905	14.029	12.476	-183.82	9.0564	5.8102	18.054	-648.47	1126.3	35.525	725.21	1102.6	48.996	54.851	0	0	-7.0696	4.5086	-11.732	-10.426	13.176	-4.5475	13.043	10.042	6.1067	-0.038955	1.311	-0.38375	1374
14.69	1470	78	NaN	13.987	13.657	12.425	-183.82	9.1637	5.8108	18.196	-648.8	1126.5	35.638	725.14	1102.7	49.705	56.749	0	0	-6.9639	4.3958	-11.735	-10.428	13.26	-4.547	12.665	10.156	6.2962	-0.15112	0.93004	-0.27234	1374.3
14.7	1471	78	NaN	14.041	13.278	12.407	-183.82	9.2991	5.8006	18.19	-649.02	1126.7	35.752	725.02	1102.7	48.635	57.378	0	0	-6.8766	4.3027	-11.737	-10.431	13.309	-4.5564	12.28	10.297	6.4323	-0.2537	0.54278	-0.13318	1374.4
14.71	1472	78	NaN	14.113	12.883	12.333	-183.83	9.4485	5.7512	18.357	-649.25	1126.8	35.751	724.86	1102.8	49.564	60.599	0	0	-6.6551	4.0666	-11.744	-10.437	13.387	-4.5545	11.881	10.451	6.7322	-0.48795	0.13765	0.013788	1374.4
14.72	1473	78	NaN	14.192	12.487	12.214	-183.84	9.5939	5.7046	18.664	-649.47	1127	35.762	724.71	1102.9	48.79	63.912	0	1	-6.2155	3.5977	-11.756	-10.449	13.479	-4.555	11.482	10.598	7.2639	-0.9573	-0.27404	0.14892	1374.5
14.73	1474	78	NaN	14.256	12.101	12.096	-183.87	9.7232	5.6948	18.961	-649.62	1127.1	35.886	724.59	1103	48.506	66.005	0	1	-6.1189	3.4947	-11.763	-10.456	13.55	-4.5731	11.094	10.73	7.4316	-1.0784	-0.66925	0.2734	1374.5
14.74	1475	78	NaN	14.278	11.7	12.045	-183.89	9.8568	5.6445	19.008	-649.72	1127.2	35.868	724.42	1103.1	49.73	68.811	0	1	-6.0876	3.4614	-11.768	-10.461	13.575	-4.5923	10.692	10.864	7.4872	-1.131	-1.076	0.40233	1374.5
14.75	1476	78	NaN	14.331	11.123	11.952	-183.93	9.9921	5.6208	19.135	-649.83	1127.3	35.972	724.21	1103.2	49.177	71.604	0	1	-5.9808	3.3474	-11.772	-10.466	13.629	-4.6328	10.116	10.999	7.6483	-1.2854	-1.6563	0.53338	1374.4
14.76	1477	78	NaN	14.373	10.566	11.821	-183.97	10.089	5.5754	19.386	-649.88	1127.4	36.007	724	1103.3	49.49	75.566	0	1	-5.8369	3.1939	-11.776	-10.469	13.679	-4.6621	9.5629	11.092	7.8426	-1.4682	-2.2135	0.6226	1374.2
14.77	1478	78	NaN	14.425	10.054	11.604	-184	10.1	5.5284	19.955	-649.9	1127.3	36.011	723.85	1103.4	50.313	77.811	0	1	-5.672	3.0181	-11.78	-10.473	13.756	-4.673	9.0588	11.096	8.0838	-1.6549	-2.7214	0.62249	1374.1
14.78	1479	78	NaN	14.497	9.6131	11.334	-184.03	10.008	5.5007	20.759	-649.9	1127.2	36.035	723.82	1103.5	52.911	78.804	0	1	-5.5211	2.8572	-11.785	-10.478	13.86	-4.6694	8.6262	10.995	8.339	-1.8122	-3.1587	0.51671	1374
14.79	1480	78	NaN	14.51	9.3627	11.314	-184.04	9.8754	5.4797	20.822	-649.71	1127.2	36.045	723.89	1103.6	50.929	79.312	0	1	-5.3827	2.7096	-11.79	-10.483	13.875	-4.6743	8.378	10.86	8.4923	-1.9647	-3.4123	0.3767	1373.9
14.8	1481	78	NaN	14.524	9.1186	11.301	-184.04	9.7192	5.5207	20.855	-649.52	1127.2	36.222	723.93	1103.6	52.753	75.275	0	1	-5.3061	2.628	-11.799	-10.492	13.883	-4.6818	8.1353	10.702	8.5764	-2.0539	-3.6636	0.21045	1373.7
14.81	1482	78	NaN	14.544	8.8891	11.274	-184.04	9.56	5.5264	20.926	-649.35	1127.1	36.312	723.94	1103.6	51.438	69.846	0	1	-5.2005	2.5153	-11.806	-10.499	13.902	-4.685	7.9092	10.54	8.702	-2.1697	-3.897	0.040614	1373.6
14.82	1483	78	NaN	14.574	8.6296	11.245	-184.05	9.3654	5.5261	21.03	-649.11	1127	36.395	723.91	1103.7	51.751	71.534	0	1	-5.0648	2.3706	-11.812	-10.505	13.933	-4.6906	7.6553	10.34	8.868	-2.32	-4.1567	-0.16541	1373.3
14.83	1484	78	NaN	14.608	8.3196	11.23	-184.06	9.1222	5.5341	21.113	-648.77	1126.9	36.502	723.83	1103.7	51.694	70.7	0	1	-4.9281	2.2249	-11.822	-10.515	13.965	-4.7016	7.3527	10.089	9.0372	-2.4768	-4.4696	-0.42616	1372.9
14.84	1485	78	NaN	14.629	8.0024	11.249	-184.07	8.8682	5.4985	21.028	-648.47	1126.8	36.459	723.7	1103.8	49.96	70.226	0	1	-4.811	2.1	-11.83	-10.523	13.985	-4.7102	7.0424	9.8282	9.174	-2.6102	-4.7873	-0.69454	1372.4
14.85	1486	78	NaN	14.664	7.6672	11.211	-184.07	8.4951	5.3987	21.105	-648.22	1126.6	36.223	723.74	1103.8	50.208	69.171	0	1	-4.7361	2.0201	-11.83	-10.523	14.033	-4.6978	6.7131	9.4491	9.2967	-2.6777	-5.1171	-1.0741	1372.2
14.86	1487	78	NaN	14.686	7.4021	11.186	-184.06	8.1976	5.4903	21.118	-648.06	1126.5	36.502	723.78	1103.7	50.949	74.255	0	1	-4.679	1.9592	-11.836	-10.529	14.044	-4.698	6.4499	9.1498	9.3649	-2.7388	-5.3857	-1.3788	1372.1
14.87	1488	78	NaN	14.721	7.1861	11.155	-184.04	7.9545	5.6152	21.184	-647.88	1126.5	36.867	723.8	1103.7	51.678	76.397	0	1	-4.6557	1.9343	-11.85	-10.543	14.066	-4.6928	6.2343	8.9063	9.4101	-2.7585	-5.6159	-1.637	1372
14.88	1489	78	NaN	14.781	6.9616	11.117	-184.02	7.715	5.667	21.35	-647.58	1126.4	37.039	723.77	1103.6	49.608	77.397	0	1	-4.6953	1.9766	-11.858	-10.551	14.126	-4.6758	6.0103	8.6664	9.4302	-2.6992	-5.8479	-1.8849	1371.6
14.89	1490	78	NaN	14.858	6.6258	11.114	-184.01	7.4059	5.6675	21.516	-647.09	1126.2	37.109	723.61	1103.4	53.875	78.842	0	1	-4.7472	2.032	-11.864	-10.557	14.206	-4.6637	5.6731	8.3586	9.4591	-2.6317	-6.1906	-2.1982	1371
14.9	1491	78	NaN	14.869	6.5347	11.135	-184.01	7.3411	5.6846	21.51	-646.94	1126.2	37.151	723.53	1103.4	52.205	76.441	0	1	-4.7607	2.0463	-11.867	-10.56	14.215	-4.6589	5.5813	8.2945	9.4546	-2.6126	-6.2855	-2.2654	1370.8
14.91	1492	78	NaN	14.887	6.3541	11.166	-183.98	7.2204	5.6756	21.571	-646.55	1126.1	37.154	723.38	1103.2	50.888	75.858	0	1	-4.7957	2.0836	-11.871	-10.564	14.236	-4.629	5.3979	8.1765	9.4399	-2.5453	-6.4727	-2.3872	1370.2
14.92	1493	78	NaN	15	6.1559	11.148	-183.94	7.1099	5.6633	21.829	-646.03	1126	37.149	723.19	1103	51.544	73.735	0	1	-4.8449	2.1361	-11.875	-10.568	14.359	-4.583	5.1958	8.07	9.5139	-2.4469	-6.6791	-2.4979	1369.5
14.93	1494	78	NaN	15.171	5.9522	11.115	-183.91	7.0518	5.6687	22.128	-645.57	1125.8	37.179	723.03	1102.9	51.467	74.498	0	1	-4.7997	2.0879	-11.879	-10.572	14.541	-4.5422	4.9907	8.0133	9.7409	-2.4543	-6.8887	-2.5591	1368.9
14.94	1495	78	NaN	15.221	5.6704	11.21	-183.9	7.0451	5.7073	21.994	-645.41	1125.5	37.304	722.92	1102.8	52.642	78.022	0	1	-4.7554	2.0407	-11.884	-10.577	14.58	-4.5391	4.7164	7.9991	9.8248	-2.4983	-7.1675	-2.5778	1368.6
14.95	1496	78	NaN	15.162	5.4564	11.249	-183.9	7.1279	5.6379	21.956	-644.84	1125.4	37.138	722.66	1102.6	55.055	80.032	0	1	-4.7488	2.0336	-11.888	-10.582	14.525	-4.5342	4.5016	8.0827	9.7767	-2.5005	-7.3869	-2.4988	1367.8
14.96	1497	78	NaN	15.101	5.294	11.288	-183.9	7.2105	5.6378	21.878	-644.38	1125.3	37.149	722.48	1102.5	56.691	83.085	0	1	-4.7642	2.05	-11.893	-10.586	14.461	-4.5377	4.3403	8.1642	9.6972	-2.4877	-7.5522	-2.4214	1367.1
14.97	1498	78	NaN	15.029	5.1374	11.322	-183.9	7.3213	5.6511	21.818	-643.83	1125.1	37.169	722.29	1102.4	57.066	83.56	0	1	-4.8074	2.0962	-11.896	-10.589	14.385	-4.5452	4.1863	8.2724	9.578	-2.449	-7.7095	-2.3165	1366.4
14.98	1499	78	NaN	14.948	4.9913	11.343	-183.91	7.4452	5.6726	21.794	-643.22	1125	37.19	722.11	1102.4	55.387	81.21	0	1	-4.8108	2.0997	-11.9	-10.593	14.302	-4.5555	4.0432	8.3933	9.4916	-2.4558	-7.8563	-2.1993	1365.6
14.99	1500	78	NaN	14.872	4.8999	11.345	-183.92	7.5362	5.7396	21.802	-642.75	1124.9	37.334	722.03	1102.3	54.853	83.739	0	1	-4.7855	2.0728	-11.903	-10.596	14.22	-4.5691	3.954	8.4821	9.4348	-2.4963	-7.9493	-2.1143	1365
15	1501	78	NaN	14.693	4.7676	11.201	-183.91	7.7648	5.8222	22.279	-642.22	1124.6	37.501	721.85	1102.4	54.977	81.265	0	1	-4.7021	1.9839	-11.907	-10.6	14.054	-4.5469	3.8316	8.7009	9.3517	-2.563	-8.0757	-1.8995	1364.3
15.01	1502	78	NaN	14.393	4.6921	11.348	-183.87	8.0829	5.807	21.612	-641.41	1124.6	37.406	721.63	1102.4	50.216	81.691	0	1	-4.7336	2.0174	-11.912	-10.605	13.729	-4.5331	3.7616	9.0135	8.9957	-2.5157	-8.1503	-1.5915	1363.3
15.02	1503	78	NaN	14.188	4.6338	11.43	-183.83	8.394	5.7965	21.219	-640.74	1124.5	37.348	721.43	1102.5	49.032	84.447	0	1	-4.816	2.1053	-11.917	-10.61	13.509	-4.5096	3.7093	9.3185	8.6934	-2.4043	-8.2074	-1.2912	1362.4
15.03	1504	78	NaN	14.108	4.5839	11.396	-183.8	8.6388	5.7947	21.307	-640.35	1124.4	37.336	721.25	1102.6	49.402	85.577	0	1	-5.0041	2.3059	-11.93	-10.623	13.434	-4.4775	3.6663	9.5565	8.4296	-2.1716	-8.2636	-1.0664	1361.9
15.04	1505	78	NaN	14.062	4.5462	11.38	-183.78	8.8038	5.7528	21.344	-640.11	1124.3	37.218	721.13	1102.7	51.478	84.826	0	1	-5.2354	2.5525	-11.947	-10.64	13.394	-4.4502	3.6339	9.716	8.1584	-1.8977	-8.3126	-0.9236	1361.5
15.05	1506	78	NaN	13.916	4.4204	11.354	-183.78	9.1998	5.7563	21.288	-639.49	1124.1	37.244	721.01	1102.8	52.716	81.114	0	1	-5.4667	2.7992	-11.963	-10.656	13.244	-4.447	3.5213	10.099	7.7769	-1.6477	-8.442	-0.55745	1360.8
15.06	1507	78	NaN	13.787	4.3076	11.347	-183.82	9.5735	5.7735	21.146	-638.92	1123.9	37.273	720.96	1102.9	51.719	80.589	0	1	-5.6288	2.9721	-11.971	-10.664	13.107	-4.4993	3.4235	10.457	7.4784	-1.5272	-8.5473	-0.20645	1360.1
15.07	1508	78	NaN	13.665	4.2349	11.341	-183.86	9.9232	5.8032	21.021	-638.29	1123.7	37.345	720.94	1103.1	52.292	79.219	0	1	-5.7321	3.0822	-11.971	-10.664	12.977	-4.5479	3.3662	10.792	7.2451	-1.4657	-8.6046	0.12807	1359.5
15.08	1509	78	NaN	13.547	4.2	11.339	-183.89	10.224	5.7981	20.901	-637.58	1123.6	37.338	720.96	1103.3	50.236	76.118	0	1	-5.7143	3.0632	-11.974	-10.667	12.854	-4.5838	3.3464	11.078	7.1397	-1.5206	-8.6276	0.41069	1358.8
15.09	1510	78	NaN	13.434	4.1842	11.349	-183.93	10.443	5.7113	20.731	-636.88	1123.4	37.11	721.04	1103.5	49.313	72.267	0	1	-5.6987	3.0466	-11.976	-10.669	12.743	-4.6189	3.3453	11.282	7.0439	-1.5723	-8.6304	0.61277	1358.2
15.1	1511	78	NaN	13.351	4.1597	11.355	-183.95	10.541	5.6755	20.573	-636.47	1123.3	37.005	721.12	1103.7	50.046	67.497	0	1	-5.696	3.0438	-11.975	-10.668	12.658	-4.6468	3.3319	11.369	6.9618	-1.603	-8.643	0.70118	1357.8
15.11	1512	78	NaN	13.268	4.1389	11.355	-183.97	10.605	5.6549	20.415	-636.02	1123.1	36.946	721.19	1103.8	49.814	67.497	0	1	-5.6957	3.0434	-11.974	-10.667	12.571	-4.6688	3.3216	11.422	6.8749	-1.6254	-8.6523	0.755	1357.4
15.12	1513	78	NaN	13.168	4.1123	11.335	-183.99	10.618	5.6569	20.23	-635.46	1123	36.97	721.3	1103.9	48.954	66.235	0	1	-5.699	3.0469	-11.973	-10.666	12.461	-4.7002	3.3063	11.424	6.7618	-1.6532	-8.6665	0.75833	1357
15.13	1514	78	NaN	13.082	4.0866	11.311	-184.01	10.602	5.6488	20.066	-634.98	1122.8	36.969	721.4	1104	49.9	66.194	0	1	-5.7104	3.0591	-11.97	-10.663	12.368	-4.7209	3.29	11.399	6.6581	-1.6618	-8.6797	0.73583	1356.6
15.14	1515	78	NaN	13.039	4.066	11.306	-183.99	10.57	5.6043	19.948	-634.74	1122.7	36.849	721.45	1104	49.26	68.117	0	1	-5.7223	3.0717	-11.966	-10.659	12.325	-4.7084	3.2748	11.361	6.6026	-1.6366	-8.6914	0.70152	1356.4
15.15	1516	78	NaN	12.924	4.0066	11.294	-183.96	10.41	5.6112	19.634	-634.14	1122.6	36.895	721.62	1104.1	49.706	66.843	0	1	-5.7289	3.0788	-11.963	-10.656	12.195	-4.6924	3.2249	11.191	6.4656	-1.6135	-8.7379	0.53551	1356
15.16	1517	78	NaN	12.793	3.9653	11.253	-183.93	10.172	5.5796	19.346	-633.49	1122.4	36.824	721.8	1104.1	49.967	66.911	0	1	-5.659	3.0042	-11.959	-10.652	12.054	-4.6676	3.1925	10.944	6.3949	-1.6634	-8.7667	0.29215	1355.5
15.17	1518	78	NaN	12.664	3.9217	11.175	-183.9	9.8962	5.6253	19.146	-632.89	1122.1	36.932	721.94	1104.1	50.156	67.328	0	1	-5.5512	2.8894	-11.956	-10.649	11.912	-4.6475	3.1591	10.659	6.3611	-1.7581	-8.7964	0.010092	1355.1
15.18	1519	78	NaN	12.533	3.8851	11.099	-183.85	9.6092	5.6988	18.942	-632.28	1121.9	37.088	722.04	1104.1	49.616	67.479	0	1	-5.538	2.8752	-11.953	-10.646	11.765	-4.6207	3.1312	10.363	6.2274	-1.7455	-8.8216	-0.28276	1354.6
15.19	1520	78	NaN	12.398	3.8685	11.062	-183.8	9.345	5.7266	18.66	-631.64	1121.7	37.104	722.11	1104	50.041	66.879	0	1	-5.521	2.8571	-11.95	-10.643	11.618	-4.5784	3.1191	10.094	6.0967	-1.7213	-8.8309	-0.54856	1354
15.2	1521	78	NaN	12.309	3.8735	11.044	-183.76	9.1837	5.6953	18.467	-631.12	1121.6	36.964	722.12	1103.9	48.712	67.539	0	1	-5.4541	2.7858	-11.946	-10.639	11.526	-4.5409	3.127	9.9302	6.0722	-1.7551	-8.8187	-0.70852	1353.5
15.21	1522	78	NaN	12.261	3.8612	11.016	-183.74	9.0749	5.6976	18.407	-630.89	1121.5	36.931	722.17	1103.9	55.131	68.38	0	1	-5.3777	2.7043	-11.942	-10.635	11.477	-4.5292	3.117	9.8191	6.099	-1.8249	-8.8246	-0.81546	1353.3
15.22	1523	78	NaN	12.156	3.8166	10.956	-183.71	8.8773	5.6334	18.264	-630.44	1121.3	36.681	722.24	1103.8	57.908	68.366	0	1	-5.2914	2.6122	-11.938	-10.631	11.376	-4.4943	3.0782	9.6157	6.0845	-1.8821	-8.8594	-1.015	1352.9
15.23	1524	78	NaN	12.012	3.7569	10.894	-183.68	8.6216	5.5962	18.048	-629.87	1121	36.495	722.32	1103.8	57.856	64.775	0	1	-5.1569	2.4688	-11.934	-10.627	11.231	-4.4616	3.0259	9.3526	6.0738	-1.9928	-8.9077	-1.274	1352.4
15.24	1525	78	NaN	11.864	3.7046	10.859	-183.65	8.3561	5.6439	17.794	-629.32	1120.8	36.557	722.43	1103.7	51.341	62.543	0	1	-5.0383	2.3424	-11.93	-10.623	11.068	-4.4499	2.9807	9.08	6.03	-2.1075	-8.9491	-1.5429	1352
15.25	1526	78	NaN	11.73	3.6811	10.854	-183.62	8.0945	5.6477	17.509	-628.73	1120.5	36.513	722.52	1103.7	49.823	61.82	0	1	-4.9651	2.2643	-11.927	-10.62	10.924	-4.4248	2.9661	8.8094	5.9593	-2.1604	-8.9606	-1.8103	1351.5
15.26	1527	78	NaN	11.636	3.6942	10.889	-183.6	7.9352	5.6608	17.219	-628.31	1120.3	36.523	722.59	1103.6	48.456	64.498	0	1	-4.8639	2.1564	-11.923	-10.616	10.817	-4.4191	2.9847	8.6448	5.9529	-2.2627	-8.9379	-1.9709	1351.1
15.27	1528	78	NaN	11.549	3.7274	10.914	-183.58	7.7994	5.7247	16.996	-627.91	1120.2	36.652	722.62	1103.6	49.174	71.138	0	1	-4.7524	2.0375	-11.918	-10.611	10.715	-4.4093	3.0229	8.504	5.9629	-2.3717	-8.8953	-2.1073	1350.8
15.28	1529	78	NaN	11.449	3.8076	10.921	-183.55	7.6686	5.7264	16.819	-627.42	1119.9	36.586	722.6	1103.5	49.931	74.192	0	1	-4.7264	2.0098	-11.915	-10.608	10.61	-4.3934	3.111	8.3653	5.8838	-2.3836	-8.804	-2.2427	1350.3
15.29	1530	78	NaN	11.344	3.9231	10.916	-183.54	7.5539	5.6407	16.677	-626.89	1119.7	36.276	722.56	1103.5	50.005	76.605	0	1	-4.713	1.9955	-11.912	-10.605	10.512	-4.3765	3.2365	8.2405	5.7992	-2.381	-8.6758	-2.3648	1349.7
15.3	1531	78	NaN	11.306	3.9751	10.924	-183.54	7.5174	5.6536	16.599	-626.7	1119.6	36.281	722.55	1103.5	52.094	80.322	0	1	-4.6125	1.8883	-11.91	-10.603	10.471	-4.3732	3.2919	8.2006	5.8581	-2.4849	-8.6185	-2.4029	1349.5
15.31	1532	78	NaN	11.168	4.2688	10.963	-183.49	7.4524	5.6533	16.365	-625.98	1119.3	36.117	722.48	1103.5	50.762	78.527	0	1	-4.53	1.8003	-11.907	-10.6	10.329	-4.3317	3.597	8.1241	5.7992	-2.5314	-8.3101	-2.4761	1348.7
15.32	1533	78	NaN	11.072	4.5036	11.018	-183.47	7.4287	5.6432	16.15	-625.44	1119.1	35.963	722.42	1103.5	51.403	77.813	0	1	-4.46	1.7256	-11.903	-10.596	10.229	-4.3083	3.8382	8.0942	5.7694	-2.5826	-8.0646	-2.5017	1348.1
15.33	1534	78	NaN	10.996	4.7109	11.072	-183.45	7.4274	5.6545	15.977	-625	1119	35.876	722.39	1103.5	51.395	78.188	0	1	-4.35	1.6083	-11.9	-10.593	10.15	-4.2949	4.0498	8.0885	5.7998	-2.6866	-7.8498	-2.5041	1347.6
15.34	1535	78	NaN	10.929	4.9202	11.108	-183.44	7.4342	5.6882	15.877	-624.58	1118.9	35.832	722.36	1103.5	52.237	78.048	0	1	-4.2518	1.5036	-11.897	-10.59	10.08	-4.2856	4.2639	8.0905	5.8283	-2.782	-7.6329	-2.4994	1347.2
15.35	1536	78	NaN	10.884	5.1284	11.106	-183.44	7.4513	5.6975	15.91	-624.18	1118.7	35.71	722.34	1103.4	51.341	78.755	0	1	-4.1699	1.4163	-11.895	-10.588	10.042	-4.2836	4.4777	8.1021	5.8717	-2.8673	-7.4169	-2.4855	1346.8
15.36	1537	78	NaN	10.807	5.41	11.146	-183.45	7.5541	5.7322	15.77	-623.64	1118.5	35.597	722.3	1103.4	51.195	79.63	0	1	-4.0689	1.3086	-11.892	-10.585	9.9626	-4.2926	4.7655	8.1986	5.8936	-2.984	-7.1261	-2.386	1346.2
15.37	1538	78	NaN	10.748	5.6645	11.149	-183.44	7.7243	5.7468	15.729	-623.18	1118.3	35.417	722.21	1103.3	53.149	80.365	0	1	-3.9421	1.1734	-11.888	-10.581	9.9094	-4.2747	5.0289	8.3599	5.9673	-3.1013	-6.8588	-2.2209	1345.6
15.38	1539	78	NaN	10.715	5.8628	11.136	-183.42	7.8887	5.7766	15.74	-622.84	1118	35.313	722.13	1103.3	52.655	80.789	0	1	-3.8632	1.0893	-11.885	-10.578	9.8811	-4.2567	5.2354	8.5162	6.0178	-3.1674	-6.6499	-2.0622	1345.2
15.39	1540	78	NaN	10.694	6.0419	11.139	-183.41	8.0384	5.8188	15.702	-622.54	1117.9	35.264	722.08	1103.3	54.668	80.967	0	1	-3.7836	1.0043	-11.883	-10.576	9.8607	-4.2427	5.4211	8.6592	6.0771	-3.2384	-6.4617	-1.9166	1344.8
15.4	1541	78	NaN	10.652	6.306	11.198	-183.38	8.2351	5.8273	15.465	-622.09	1117.7	35.058	722.01	1103.3	53.869	80.834	0	1	-3.6767	0.89031	-11.88	-10.573	9.8172	-4.2104	5.6927	8.8483	6.1406	-3.3201	-6.1869	-1.7244	1344.3
15.41	1542	78	NaN	10.623	6.5888	11.233	-183.34	8.3807	5.8489	15.32	-621.6	1117.5	34.868	722.05	1103.4	53.902	79.291	0	1	-3.702	0.91736	-11.877	-10.57	9.7892	-4.1766	5.9848	8.9846	6.0871	-3.2592	-5.8921	-1.5854	1343.9
15.42	1543	78	NaN	10.613	6.7294	11.253	-183.33	8.4457	5.898	15.228	-621.34	1117.5	34.879	722.08	1103.4	52.281	76.506	0	1	-3.7685	0.98822	-11.875	-10.568	9.7749	-4.1639	6.1288	9.0462	6.0065	-3.1757	-5.7457	-1.5214	1343.6
15.43	1544	78	NaN	10.611	6.8994	11.258	-183.3	8.5264	5.922	15.141	-621.04	1117.3	34.768	722.08	1103.4	48.57	70.729	0	1	-3.6568	0.86913	-11.872	-10.566	9.7742	-4.136	6.3051	9.1207	6.1174	-3.2669	-5.5674	-1.4448	1343.3
15.44	1545	78	NaN	10.614	7.1289	11.247	-183.26	8.6321	5.9364	15.056	-620.64	1117.2	34.564	722.08	1103.5	49.722	65.523	0	1	-3.5461	0.75113	-11.87	-10.563	9.7821	-4.0955	6.5448	9.2161	6.2359	-3.3444	-5.3254	-1.3471	1342.9
15.45	1546	78	NaN	10.625	7.332	11.218	-183.24	8.7025	6.0056	15.002	-620.23	1117	34.564	722.13	1103.5	50.411	63.328	0	1	-3.443	0.64115	-11.866	-10.559	9.7904	-4.0755	6.7574	9.2771	6.3473	-3.4344	-5.1088	-1.2821	1342.6
15.46	1547	78	NaN	10.623	7.4496	11.187	-183.22	8.737	6.0353	14.961	-619.95	1116.8	34.555	722.13	1103.5	50.022	61.6	0	1	-3.4212	0.61792	-11.863	-10.556	9.7868	-4.0609	6.8818	9.3049	6.3656	-3.443	-4.9808	-1.2507	1342.3
15.47	1548	78	NaN	10.614	7.5564	11.179	-183.21	8.7711	6.0202	14.855	-619.64	1116.7	34.434	722.11	1103.6	49.766	65.421	0	1	-3.4706	0.67058	-11.859	-10.552	9.7781	-4.0422	6.9948	9.3327	6.3075	-3.3717	-4.8644	-1.2196	1342
15.48	1549	78	NaN	10.602	7.669	11.176	-183.19	8.8062	6.0165	14.698	-619.22	1116.6	34.35	722.05	1103.6	48.538	63.957	0	1	-3.409	0.60492	-11.858	-10.551	9.7627	-4.0281	7.1147	9.3604	6.3537	-3.4232	-4.7432	-1.1905	1341.5
15.49	1550	78	NaN	10.588	7.7674	11.166	-183.18	8.8295	6.0194	14.543	-618.77	1116.4	34.304	721.97	1103.6	48.065	64.314	0	1	-3.3779	0.57174	-11.856	-10.549	9.7439	-4.0208	7.2205	9.3765	6.3659	-3.449	-4.6353	-1.1724	1341
15.5	1551	78	NaN	10.57	7.8158	11.148	-183.17	8.8204	5.9919	14.459	-618.44	1116.2	34.218	721.91	1103.6	51.014	64.574	0	1	-3.4525	0.65129	-11.851	-10.544	9.7253	-4.0178	7.2743	9.3619	6.2728	-3.3665	-4.5771	-1.1826	1340.6
15.51	1552	78	NaN	10.524	7.8483	11.118	-183.17	8.7553	5.9483	14.374	-617.96	1116	34.098	721.84	1103.5	50.994	64.838	0	1	-3.4791	0.67959	-11.849	-10.542	9.6804	-4.0106	7.316	9.2877	6.2014	-3.331	-4.533	-1.2544	1340
15.52	1553	78	NaN	10.437	7.8407	11.103	-183.15	8.6621	5.9422	14.278	-617.48	1115.7	34.102	721.8	1103.5	48.208	66.157	0	1	-3.4923	0.69366	-11.847	-10.54	9.5887	-4.0021	7.3169	9.1858	6.0964	-3.3084	-4.5302	-1.3544	1339.5
15.53	1554	78	NaN	10.332	7.8109	11.114	-183.15	8.5914	5.957	14.154	-617.1	1115.5	34.171	721.74	1103.4	50.901	64.615	0	1	-3.5371	0.74146	-11.846	-10.539	9.4754	-4.0034	7.2937	9.1086	5.9384	-3.2619	-4.5526	-1.4308	1339
15.54	1555	78	NaN	10.209	7.7669	11.143	-183.15	8.5401	5.9743	14.006	-616.77	1115.3	34.246	721.67	1103.4	48.959	64.009	0	1	-3.5822	0.78962	-11.846	-10.539	9.343	-4.0137	7.254	9.053	5.7608	-3.2241	-4.5915	-1.4856	1338.6
15.55	1556	78	NaN	10.053	7.7067	11.177	-183.15	8.4866	5.9763	13.842	-616.41	1115.2	34.275	721.61	1103.3	50.491	62.067	0	1	-3.5956	0.80383	-11.844	-10.537	9.1786	-4.0263	7.1966	8.9967	5.583	-3.2225	-4.6474	-1.5404	1338.2
15.56	1557	78	NaN	9.7944	7.5688	11.216	-183.15	8.451	5.9616	13.684	-615.98	1114.9	34.259	721.46	1103.2	50.621	54.172	0	1	-3.6691	0.88226	-11.843	-10.536	8.9131	-4.0323	7.0656	8.9542	5.2439	-3.15	-4.7776	-1.5821	1337.7
15.57	1558	78	NaN	9.5825	7.4552	11.237	-183.16	8.4213	5.9641	13.55	-615.69	1114.7	34.271	721.36	1103.1	50.437	60.593	0	0	-3.7722	0.99221	-11.843	-10.536	8.6946	-4.0429	6.9564	8.9202	4.9224	-3.0507	-4.8866	-1.6159	1337.3
15.58	1559	78	NaN	9.3019	7.3133	11.286	-183.16	8.3926	5.9696	13.326	-615.33	1114.5	34.283	721.25	1103	49.312	60.096	0	0	-3.7125	0.92855	-11.844	-10.537	8.4036	-4.0572	6.8201	8.8858	4.6911	-3.1287	-5.0237	-1.651	1336.8
15.59	1560	78	NaN	9.0063	7.1726	11.353	-183.16	8.3766	5.9914	13.067	-614.95	1114.3	34.337	721.14	1102.9	50.282	57.213	0	0	-3.7278	0.94484	-11.845	-10.539	8.0943	-4.0728	6.685	8.8642	4.3665	-3.128	-5.1604	-1.6743	1336.3
15.6	1561	78	NaN	8.7515	7.0673	11.423	-183.16	8.3931	6.0394	12.824	-614.62	1114.1	34.453	720.99	1102.9	49.837	55.638	0	0	-3.8347	1.0588	-11.848	-10.541	7.8237	-4.0856	6.5841	8.8762	3.9891	-3.0268	-5.264	-1.665	1335.8
15.61	1562	78	NaN	8.3184	6.9211	11.581	-183.14	8.4812	6.0637	12.336	-613.95	1113.9	34.452	720.68	1102.8	50.598	55.545	0	0	-3.9545	1.1866	-11.851	-10.544	7.369	-4.0852	6.4456	8.9567	3.4146	-2.8987	-5.4056	-1.5876	1334.9
15.62	1563	78	NaN	8.0931	6.8363	11.677	-183.14	8.5491	6.0483	12.016	-613.61	1113.8	34.361	720.49	1102.8	51.327	54.304	0	0	-4.0885	1.3295	-11.855	-10.548	7.1336	-4.0995	6.3651	9.0202	3.045	-2.77	-5.4895	-1.5276	1334.3
15.63	1564	78	NaN	7.9151	6.7559	11.725	-183.15	8.6312	6.0565	11.824	-613.34	1113.6	34.326	720.31	1102.8	48.842	59.43	0	0	-4.2007	1.4492	-11.861	-10.554	6.9485	-4.1126	6.2903	9.0967	2.7478	-2.6634	-5.5705	-1.4572	1333.9
15.64	1565	78	NaN	7.7508	6.6738	11.752	-183.14	8.7357	6.0772	11.683	-613.08	1113.5	34.313	720.1	1102.8	48.819	56.005	0	0	-4.2851	1.5392	-11.867	-10.561	6.7783	-4.114	6.2145	9.195	2.4932	-2.5748	-5.653	-1.3656	1333.4
15.65	1566	78	NaN	7.5949	6.5934	11.776	-183.12	8.8637	6.0843	11.537	-612.8	1113.3	34.261	719.86	1102.8	48.836	68.39	0	1	-4.3149	1.5709	-11.874	-10.567	6.6181	-4.1009	6.1401	9.317	2.3032	-2.53	-5.7343	-1.2505	1332.9
15.66	1567	78	NaN	7.4559	6.5139	11.774	-183.12	9.0159	6.0556	11.435	-612.56	1113.2	34.122	719.6	1102.8	50.65	70.419	0	1	-4.5031	1.7716	-11.885	-10.578	6.4803	-4.0935	6.0676	9.4622	1.9772	-2.3219	-5.8172	-1.1157	1332.4
15.67	1568	78	NaN	7.3175	6.4154	11.753	-183.1	9.1931	6.0178	11.341	-612.2	1113	33.947	719.25	1102.9	49.219	69.999	0	1	-4.7521	2.0372	-11.897	-10.59	6.3448	-4.0767	5.9807	9.6278	1.5927	-2.0395	-5.9158	-0.96186	1331.7
15.68	1569	78	NaN	7.2188	6.3281	11.759	-183.1	9.2952	5.9978	11.164	-611.78	1112.8	33.832	718.97	1102.9	48.791	73.943	0	1	-5.0011	2.3027	-11.908	-10.601	6.2429	-4.0762	5.9054	9.7179	1.2418	-1.7735	-6.0029	-0.88346	1331
15.69	1570	78	NaN	7.1739	6.2564	11.775	-183.11	9.299	5.9818	10.963	-611.31	1112.6	33.742	718.75	1103	50.431	75.052	0	1	-5.2147	2.5304	-11.919	-10.612	6.1928	-4.0892	5.8462	9.7093	0.97808	-1.5587	-6.0731	-0.90302	1330.3
15.7	1571	78	NaN	7.1816	6.2008	11.782	-183.12	9.2105	5.9684	10.792	-610.83	1112.3	33.672	718.59	1103.1	49.534	73.851	0	1	-5.2481	2.5661	-11.926	-10.619	6.1957	-4.1079	5.8026	9.6087	0.9476	-1.5418	-6.1233	-1.0103	1329.7
15.71	1572	78	NaN	7.218	6.1644	11.789	-183.13	9.0696	6.0066	10.644	-610.5	1112.2	33.766	718.5	1103.1	49.449	70.331	0	1	-5.0711	2.3774	-11.934	-10.627	6.2213	-4.1253	5.7722	9.4619	1.1501	-1.7479	-6.1616	-1.1649	1329.2
15.72	1573	78	NaN	7.2819	6.1202	11.764	-183.11	8.8503	6.0237	10.581	-610.2	1112.1	33.812	718.45	1103.1	49.333	67.755	0	1	-4.7451	2.0297	-11.942	-10.635	6.2803	-4.1146	5.7351	9.2354	1.5351	-2.0849	-6.2072	-1.4	1328.9
15.73	1574	78	NaN	7.3996	6.0588	11.742	-183.1	8.4227	6.0379	10.465	-609.79	1111.9	33.822	718.52	1103.2	49.03	68.383	0	1	-4.9204	2.2167	-11.951	-10.644	6.3922	-4.1068	5.6819	8.7996	1.4717	-1.8901	-6.269	-1.8444	1328.5
15.74	1575	78	NaN	7.4981	6.0065	11.735	-183.1	8.0457	6.0696	10.335	-609.47	1111.8	33.884	718.6	1103.2	50.768	72.128	0	1	-5.0958	2.4036	-11.959	-10.653	6.4822	-4.1129	5.6355	8.4167	1.3865	-1.7093	-6.3239	-2.2358	1328.3
15.75	1576	78	NaN	7.5724	5.9675	11.732	-183.1	7.7729	6.108	10.233	-609.29	1111.7	33.984	718.64	1103.2	48.946	68.645	0	1	-5.2711	2.5906	-11.968	-10.661	6.5477	-4.1258	5.6004	8.14	1.2767	-1.5353	-6.3676	-2.5211	1328.2
15.76	1577	78	NaN	7.7674	5.8975	11.666	-183.08	7.1892	6.0804	10.172	-608.89	1111.5	33.913	718.72	1103.2	48.521	71.251	0	1	-5.4464	2.7775	-11.977	-10.67	6.7429	-4.1068	5.5386	7.5481	1.2965	-1.3293	-6.438	-3.1215	1327.8
15.77	1578	78	NaN	8.0551	5.8556	11.582	-183.02	6.637	6.1612	9.9438	-608.33	1111.3	34.043	718.55	1103	50.015	73.536	0	1	-5.6217	2.9645	-11.985	-10.678	7.0145	-4.0607	5.4997	6.9928	1.3928	-1.0962	-6.4855	-3.6854	1327.1
15.78	1579	78	NaN	8.2377	5.842	11.524	-182.9	6.5217	6.2822	9.7814	-607.93	1111.2	34.399	718.03	1102.8	50.598	75.545	0	1	-5.797	3.1515	-11.994	-10.687	7.1741	-3.9635	5.4803	6.8834	1.3771	-0.81199	-6.5134	-3.8034	1326.2
15.79	1580	78	NaN	8.386	5.8419	11.466	-182.8	6.5542	6.3363	9.684	-607.58	1111.1	34.554	717.54	1102.6	50.621	74.596	0	1	-6.0508	3.4221	-11.998	-10.691	7.3108	-3.8802	5.4747	6.9213	1.26	-0.4581	-6.523	-3.7695	1325.4
15.8	1581	78	NaN	8.5463	5.846	11.39	-182.77	6.5666	6.3109	9.6488	-607.23	1111	34.418	717.24	1102.5	50.229	71.259	0	1	-6.5258	3.9287	-11.989	-10.682	7.475	-3.8441	5.4775	6.9351	0.94914	0.084549	-6.5118	-3.7472	1324.7
15.81	1582	78	NaN	8.7104	5.8537	11.294	-182.77	6.6179	6.3271	9.6884	-606.9	1110.9	34.394	716.94	1102.3	49.322	71.497	0	1	-6.7391	4.1561	-11.989	-10.682	7.6413	-3.8381	5.4838	6.9878	0.90225	0.31802	-6.5048	-3.6939	1324.1
15.82	1583	78	NaN	8.8582	5.8483	11.204	-182.78	6.6825	6.3688	9.6972	-606.63	1110.8	34.439	716.7	1102.2	48.58	76.309	0	1	-6.824	4.2467	-11.992	-10.685	7.787	-3.8531	5.4775	7.0534	0.96301	0.3936	-6.5141	-3.6313	1323.6
15.83	1584	78	NaN	9.1254	5.815	11.064	-182.84	6.8063	6.4254	9.7008	-606.17	1110.6	34.496	716.44	1102	52.202	80.234	0	1	-6.834	4.2573	-11.993	-10.686	8.0514	-3.9189	5.4439	7.1775	1.2173	0.33841	-6.549	-3.5085	1322.9
15.84	1585	78	NaN	9.3628	5.786	10.946	-182.91	6.9464	6.4516	9.7183	-605.76	1110.5	34.495	716.2	1101.9	52.356	81.833	0	1	-6.8566	4.2814	-11.992	-10.685	8.289	-3.9823	5.4156	7.3168	1.4324	0.29913	-6.576	-3.3679	1322.2
15.85	1586	78	NaN	9.5423	5.7666	10.871	-182.96	7.1008	6.4395	9.7279	-605.4	1110.4	34.428	715.93	1101.9	49.937	83.923	0	1	-6.8912	4.3182	-11.988	-10.681	8.4714	-4.0302	5.3986	7.4688	1.5802	0.28805	-6.5894	-3.2122	1321.6
15.86	1587	78	NaN	9.7638	5.7344	10.807	-183.02	7.3079	6.4216	9.668	-604.92	1110.2	34.343	715.57	1101.8	51.257	85.182	0	1	-6.9092	4.3375	-11.983	-10.676	8.6933	-4.0919	5.3707	7.6716	1.784	0.24562	-6.6124	-3.0046	1320.7
15.87	1588	78	NaN	9.8978	5.7118	10.776	-183.04	7.3814	6.4483	9.6134	-604.59	1110.1	34.377	715.47	1101.8	53.047	85.094	0	1	-6.9126	4.3411	-11.977	-10.67	8.8231	-4.1146	5.3528	7.7404	1.9106	0.22643	-6.6246	-2.93	1320.3
15.88	1589	78	NaN	10.04	5.6786	10.744	-183.05	7.4393	6.4542	9.5933	-604.31	1110	34.36	715.36	1101.9	51.694	85.763	0	1	-6.8494	4.2737	-11.97	-10.663	8.9648	-4.1301	5.3243	7.7936	2.1154	0.1436	-6.6456	-2.8694	1319.9
15.89	1590	78	NaN	10.23	5.6323	10.686	-183.06	7.4972	6.4745	9.641	-603.98	1109.9	34.381	715.21	1101.9	52.335	86.088	0	1	-6.8717	4.2975	-11.959	-10.652	9.1554	-4.133	5.2847	7.8449	2.2837	0.16451	-6.6743	-2.8071	1319.4
15.9	1591	78	NaN	10.416	5.5873	10.621	-183.05	7.5447	6.507	9.7185	-603.65	1109.7	34.442	715.04	1101.9	50.528	86.211	0	1	-7.0473	4.4848	-11.942	-10.635	9.3414	-4.128	5.2464	7.8856	2.2941	0.35677	-6.6958	-2.7497	1318.9
15.91	1592	78	NaN	10.492	5.5678	10.602	-183.05	7.5543	6.5216	9.74	-603.5	1109.7	34.487	714.98	1101.9	51.117	85.947	0	1	-6.7695	4.1886	-11.932	-10.625	9.4164	-4.1255	5.2299	7.8921	2.6468	0.063073	-6.7023	-2.7332	1318.7
15.92	1593	78	NaN	10.693	5.5351	10.57	-183.03	7.5613	6.5118	9.7909	-603.08	1109.5	34.508	714.86	1101.8	54.258	85.738	0	1	-6.433	3.8297	-11.924	-10.617	9.6182	-4.1002	5.2027	7.8937	3.1852	-0.27054	-6.7213	-2.7234	1318.2
15.93	1594	78	NaN	10.879	5.5129	10.57	-183	7.5661	6.4803	9.781	-602.61	1109.3	34.514	714.69	1101.8	53.02	85.261	0	1	-6.4064	3.8013	-11.915	-10.608	9.8035	-4.0713	5.185	7.8941	3.3971	-0.26997	-6.7299	-2.7138	1317.6
15.94	1595	78	NaN	11.053	5.492	10.569	-182.97	7.5351	6.4065	9.7815	-602.16	1109.2	34.456	714.52	1101.8	54.425	83.855	0	1	-6.3115	3.7001	-11.903	-10.596	9.9791	-4.0405	5.1688	7.8583	3.6676	-0.34042	-6.7346	-2.7382	1316.9
15.95	1596	78	NaN	11.2	5.4677	10.554	-182.94	7.4626	6.336	9.8195	-601.8	1109.1	34.423	714.4	1101.8	53.122	80.015	0	1	-5.9568	3.3218	-11.883	-10.576	10.129	-4.015	5.1497	7.7806	4.1724	-0.69316	-6.7333	-2.7954	1316.4
15.96	1597	78	NaN	11.308	5.4397	10.527	-182.93	7.353	6.3383	9.8997	-601.56	1108.9	34.556	714.36	1101.8	50.502	75.267	0	1	-5.6021	2.9436	-11.863	-10.556	10.234	-4.003	5.1265	7.6662	4.6321	-1.0594	-6.736	-2.8894	1316.2
15.97	1598	78	NaN	11.44	5.4258	10.487	-182.92	7.1273	6.3249	10.06	-601.17	1108.8	34.676	714.41	1101.8	51.992	76.193	0	1	-5.2693	2.5887	-11.843	-10.536	10.368	-3.9922	5.1191	7.434	5.0992	-1.4035	-6.7235	-3.1016	1315.8
15.98	1599	78	NaN	11.52	5.4143	10.47	-182.9	7.0006	6.3312	10.16	-600.89	1108.7	34.787	714.34	1101.7	53.044	77.211	0	1	-5.4502	2.7816	-11.834	-10.527	10.447	-3.9727	5.1115	7.3033	4.9967	-1.1911	-6.7225	-3.2237	1315.5
15.99	1600	78	NaN	11.576	5.3994	10.468	-182.88	6.9056	6.3167	10.209	-600.65	1108.6	34.806	714.27	1101.7	51.298	76.087	0	1	-5.3954	2.7232	-11.819	-10.512	10.504	-3.9552	5.1002	7.2048	5.1091	-1.232	-6.7187	-3.3072	1315.2
16	1601	78	NaN	11.621	5.3818	10.471	-182.88	6.8118	6.2835	10.243	-600.38	1108.5	34.757	714.19	1101.7	49.032	73.243	0	1	-5.071	2.3772	-11.797	-10.49	10.553	-3.9446	5.0864	7.1072	5.4819	-1.5674	-6.7101	-3.3825	1314.8
16.01	1602	78	NaN	11.657	5.3636	10.468	-182.88	6.7119	6.2507	10.311	-600.02	1108.3	34.704	714.11	1101.6	50.596	69.19	0	1	-5.0392	2.3433	-11.778	-10.471	10.594	-3.9412	5.0725	7.0031	5.5544	-1.5979	-6.7057	-3.4681	1314.4
16.02	1603	78	NaN	11.665	5.3376	10.443	-182.87	6.6739	6.2372	10.468	-599.71	1108.1	34.673	713.98	1101.6	50.713	66.146	0	1	-5.0499	2.3547	-11.76	-10.453	10.61	-3.9276	5.0514	6.9602	5.56	-1.5729	-6.7089	-3.4932	1313.9
16.03	1604	78	NaN	11.647	5.3248	10.449	-182.87	6.666	6.2171	10.499	-599.47	1108	34.625	713.9	1101.5	48.946	62.705	0	1	-4.9617	2.2606	-11.741	-10.434	10.595	-3.9262	5.0406	6.9502	5.6329	-1.6655	-6.7005	-3.4841	1313.6
16.04	1605	78	NaN	11.622	5.3119	10.468	-182.88	6.6821	6.1905	10.505	-599.25	1107.9	34.556	713.8	1101.5	49.792	61.154	0	1	-4.8012	2.0895	-11.72	-10.414	10.572	-3.9288	5.0296	6.9644	5.7711	-1.8393	-6.6909	-3.4492	1313.3
16.05	1606	78	NaN	11.572	5.2941	10.498	-182.89	6.7134	6.1804	10.489	-599	1107.8	34.535	713.68	1101.4	49.634	60.851	0	0	-4.5003	1.7687	-11.697	-10.39	10.523	-3.9368	5.0132	6.9943	6.0226	-2.1681	-6.6836	-3.3955	1312.9
16.06	1607	78	NaN	11.488	5.2707	10.532	-182.89	6.7476	6.1977	10.454	-598.7	1107.7	34.596	713.56	1101.3	47.588	59.196	0	0	-4.4205	1.6835	-11.678	-10.371	10.434	-3.9476	4.9904	7.0279	6.0139	-2.2641	-6.6879	-3.3434	1312.5
16.07	1608	78	NaN	11.438	5.2497	10.523	-182.88	6.7643	6.1627	10.525	-598.52	1107.6	34.497	713.46	1101.3	50.113	57.998	0	0	-4.411	1.6735	-11.661	-10.355	10.391	-3.9267	4.9713	7.0427	5.9801	-2.2532	-6.6901	-3.3118	1312.2
16.08	1609	78	NaN	11.382	5.225	10.528	-182.87	6.7542	6.1696	10.557	-598.35	1107.6	34.516	713.42	1101.2	48.252	57.668	0	0	-4.3243	1.581	-11.643	-10.336	10.336	-3.9191	4.9468	7.0324	6.0115	-2.3381	-6.6965	-3.304	1312
16.09	1610	78	NaN	11.308	5.1871	10.545	-182.87	6.7387	6.1819	10.57	-598.11	1107.5	34.518	713.35	1101.1	49.007	57.154	0	0	-4.2534	1.5054	-11.632	-10.325	10.262	-3.9126	4.9096	7.0161	6.0086	-2.4073	-6.7227	-3.3093	1311.7
16.1	1611	78	NaN	11.229	5.1458	10.564	-182.89	6.6435	6.1645	10.601	-597.82	1107.4	34.365	713.45	1101.1	48.963	56.452	0	0	-4.1949	1.443	-11.627	-10.32	10.19	-3.9303	4.872	6.9174	5.9954	-2.4874	-6.7551	-3.4028	1311.5
16.11	1612	78	NaN	11.162	5.1132	10.58	-182.96	6.4586	6.1101	10.653	-597.55	1107.3	34.05	713.79	1101.1	49.341	56.408	0	0	-4.1355	1.3796	-11.622	-10.316	10.14	-3.9773	4.8454	6.7264	6.0044	-2.5977	-6.777	-3.5891	1311.6
16.12	1613	78	NaN	11.129	5.0949	10.604	-182.95	6.4569	6.107	10.597	-597.46	1107.2	34.018	713.75	1101.1	48.92	56.801	0	0	-4.0753	1.3155	-11.618	-10.311	10.106	-3.9746	4.8279	6.724	6.0306	-2.6591	-6.7905	-3.5874	1311.4
16.13	1614	78	NaN	11.061	5.0339	10.629	-182.95	6.417	6.144	10.64	-597.14	1107.1	34.059	713.68	1101	48.902	55.034	0	0	-4.0919	1.3331	-11.617	-10.31	10.037	-3.9769	4.7692	6.6818	5.9453	-2.6438	-6.8476	-3.6281	1311
16.14	1615	78	NaN	11.015	4.9907	10.645	-182.97	6.386	6.1815	10.678	-596.91	1107	34.126	713.64	1101	50.077	53.255	0	0	-4.114	1.3567	-11.616	-10.309	9.9899	-3.9905	4.7275	6.6492	5.8758	-2.6338	-6.8887	-3.6601	1310.8
16.15	1616	78	NaN	10.983	4.9605	10.659	-182.97	6.3724	6.1826	10.691	-596.73	1106.9	34.102	713.59	1100.9	50.996	56.734	0	0	-4.1439	1.3886	-11.617	-10.31	9.9597	-3.9902	4.699	6.6339	5.8158	-2.6016	-6.9179	-3.676	1310.5
16.16	1617	78	NaN	10.952	4.9303	10.676	-182.95	6.3661	6.1485	10.687	-596.55	1106.8	33.976	713.51	1100.9	49.888	54.194	0	0	-4.2784	1.532	-11.617	-10.31	9.9339	-3.9676	4.6708	6.6256	5.6555	-2.4355	-6.946	-3.6844	1310.3
16.17	1618	78	NaN	10.921	4.8879	10.691	-182.95	6.3231	6.1722	10.708	-596.32	1106.7	34.027	713.52	1100.8	49.982	53.894	0	0	-4.4214	1.6845	-11.617	-10.31	9.9012	-3.9659	4.6293	6.5817	5.4798	-2.2814	-6.9878	-3.7285	1310.1
16.18	1619	78	NaN	10.914	4.8583	10.692	-182.94	6.3034	6.185	10.726	-596.15	1106.7	34.049	713.49	1100.8	49.554	53.615	0	0	-4.5225	1.7923	-11.619	-10.312	9.8939	-3.9564	4.6012	6.5604	5.3715	-2.1641	-7.0174	-3.7512	1309.9
16.19	1620	78	NaN	10.912	4.8396	10.678	-182.92	6.2715	6.2018	10.781	-595.99	1106.6	34.086	713.5	1100.7	51.455	55.731	0	0	-4.6258	1.9025	-11.62	-10.313	9.892	-3.9391	4.5839	6.5272	5.2662	-2.0367	-7.0364	-3.7861	1309.7
16.2	1621	78	NaN	10.914	4.8185	10.66	-182.9	6.2459	6.2102	10.852	-595.81	1106.5	34.092	713.49	1100.7	47.913	54.877	0	0	-4.7356	2.0195	-11.622	-10.315	9.8968	-3.9157	4.565	6.4994	5.1613	-1.8961	-7.0572	-3.8159	1309.5
16.21	1622	78	NaN	10.921	4.7877	10.648	-182.88	6.2368	6.2103	10.908	-595.59	1106.4	34.057	713.44	1100.7	49.929	54.719	0	0	-4.8095	2.0983	-11.625	-10.318	9.9079	-3.8956	4.5375	6.4869	5.0984	-1.7973	-7.0871	-3.8308	1309.3
16.22	1623	78	NaN	10.931	4.7523	10.654	-182.89	6.2312	6.2279	10.905	-595.4	1106.3	34.045	713.44	1100.7	48.735	54.856	0	0	-4.868	2.1608	-11.627	-10.32	9.9186	-3.903	4.5053	6.4781	5.0506	-1.7422	-7.122	-3.8423	1309.1
16.23	1624	78	NaN	10.962	4.7145	10.64	-182.88	6.235	6.2506	10.965	-595.16	1106.2	34.044	713.41	1100.6	49.331	55.097	0	0	-4.9481	2.2461	-11.631	-10.324	9.9515	-3.8913	4.4705	6.479	5.0035	-1.6451	-7.1605	-3.8451	1308.8
16.24	1625	78	NaN	10.99	4.6865	10.629	-182.88	6.2518	6.2748	11.014	-595.02	1106.1	34.07	713.39	1100.6	48.935	55.433	0	0	-5.0045	2.3064	-11.635	-10.328	9.9805	-3.8872	4.4448	6.4935	4.976	-1.5809	-7.19	-3.8343	1308.6
16.25	1626	78	NaN	11.014	4.6666	10.62	-182.88	6.2631	6.2741	11.055	-594.93	1106.1	34.045	713.39	1100.6	50.084	55.067	0	0	-5.0379	2.342	-11.639	-10.332	10.008	-3.8822	4.4271	6.5026	4.9698	-1.5402	-7.2114	-3.829	1308.5
16.26	1627	78	NaN	11.034	4.6534	10.614	-182.87	6.2637	6.2643	11.085	-594.85	1106	34.006	713.4	1100.6	50.343	55.55	0	0	-5.1086	2.4173	-11.641	-10.334	10.031	-3.8754	4.4158	6.5013	4.922	-1.4581	-7.2253	-3.8329	1308.5
16.27	1628	78	NaN	11.048	4.6465	10.613	-182.87	6.267	6.3173	11.096	-594.79	1106	34.15	713.39	1100.6	51.279	56.755	0	0	-5.1822	2.4958	-11.644	-10.337	10.038	-3.8783	4.4091	6.5045	4.8559	-1.3825	-7.2345	-3.8322	1308.4
16.28	1629	78	NaN	11.067	4.6412	10.605	-182.86	6.269	6.2997	11.153	-594.7	1106	34.096	713.41	1100.6	50.376	55.6	0	0	-5.1726	2.4855	-11.646	-10.34	10.062	-3.8604	4.4052	6.5049	4.8898	-1.3748	-7.2413	-3.8346	1308.3
16.29	1630	78	NaN	11.098	4.6295	10.598	-182.86	6.2743	6.2993	11.202	-594.6	1105.9	34.093	713.43	1100.6	50.822	56.88	0	0	-5.1524	2.464	-11.649	-10.342	10.095	-3.8589	4.3953	6.5084	4.9427	-1.3949	-7.254	-3.834	1308.2
16.3	1631	78	NaN	11.13	4.6256	10.599	-182.86	6.2787	6.3045	11.254	-594.48	1105.9	34.121	713.45	1100.6	50.899	55.642	0	0	-5.1557	2.4676	-11.652	-10.345	10.128	-3.8644	4.3926	6.5117	4.9725	-1.3968	-7.2594	-3.8333	1308.1
16.31	1632	78	NaN	11.154	4.6312	10.604	-182.87	6.2857	6.302	11.309	-594.36	1105.9	34.138	713.48	1100.5	49.757	53.642	0	0	-5.1487	2.4601	-11.655	-10.348	10.154	-3.8715	4.3988	6.5182	5.0053	-1.4114	-7.2559	-3.8297	1308.1
16.32	1633	78	NaN	11.162	4.6364	10.598	-182.88	6.3054	6.2802	11.35	-594.3	1105.8	34.094	713.54	1100.5	50.784	56.712	0	0	-5.1374	2.4481	-11.658	-10.351	10.166	-3.8807	4.4049	6.5369	5.0282	-1.4326	-7.2528	-3.8139	1308
16.33	1634	78	NaN	11.17	4.6375	10.59	-182.91	6.3049	6.2863	11.414	-594.27	1105.8	34.144	713.6	1100.5	50.31	55.341	0	0	-5.1208	2.4303	-11.661	-10.354	10.175	-3.9044	4.4066	6.5358	5.0538	-1.4741	-7.2541	-3.818	1308.1
16.34	1635	78	NaN	11.17	4.6432	10.606	-182.92	6.3225	6.3049	11.393	-594.22	1105.8	34.246	713.59	1100.5	50.323	56.715	0	0	-5.1078	2.4164	-11.664	-10.357	10.169	-3.9239	4.4116	6.5541	5.0613	-1.5075	-7.252	-3.8025	1308
16.35	1636	78	NaN	11.17	4.6505	10.611	-182.94	6.3461	6.315	11.413	-594.19	1105.8	34.32	713.58	1100.5	50.361	55.11	0	0	-5.0971	2.4051	-11.666	-10.359	10.166	-3.939	4.4192	6.5774	5.069	-1.5339	-7.247	-3.7819	1308
16.36	1637	78	NaN	11.168	4.6591	10.607	-182.95	6.3662	6.3112	11.463	-594.16	1105.8	34.355	713.62	1100.5	49.265	55.282	0	0	-5.0848	2.392	-11.669	-10.362	10.165	-3.9519	4.4294	6.5959	5.0803	-1.5599	-7.2394	-3.7659	1308
16.37	1638	78	NaN	11.16	4.6703	10.624	-182.96	6.3756	6.299	11.448	-594.11	1105.8	34.378	713.7	1100.6	48.989	55.884	0	0	-5.0694	2.3756	-11.671	-10.364	10.155	-3.9666	4.442	6.6039	5.0856	-1.591	-7.2292	-3.7604	1308
16.38	1639	78	NaN	11.154	4.6783	10.624	-182.98	6.3874	6.2788	11.482	-594.09	1105.7	34.36	713.84	1100.6	48.458	55.466	0	0	-5.0063	2.3082	-11.675	-10.368	10.152	-3.9849	4.4535	6.6123	5.146	-1.6767	-7.2217	-3.756	1308.1
16.39	1640	78	NaN	11.144	4.6868	10.633	-183	6.399	6.2789	11.475	-594.06	1105.7	34.381	713.89	1100.6	49.926	54.749	0	0	-5.4804	2.8138	-11.67	-10.363	10.141	-4.002	4.4626	6.6232	4.6602	-1.1882	-7.2075	-3.74	1308.2
16.4	1641	78	NaN	11.139	4.6928	10.638	-183.01	6.4226	6.274	11.471	-594.04	1105.7	34.393	713.94	1100.7	49.465	54.911	0	0	-6.5969	4.0044	-11.654	-10.347	10.135	-4.0155	4.4702	6.6452	3.5382	-0.011079	-7.1838	-3.7019	1308.2
16.41	1642	78	NaN	11.139	4.6972	10.64	-183.02	6.4552	6.2543	11.469	-594.03	1105.7	34.374	713.99	1100.7	48.954	57.128	0	0	-6.6895	4.1032	-11.654	-10.347	10.135	-4.0247	4.4775	6.6748	3.4459	0.078578	-7.176	-3.6719	1308.2
16.42	1643	78	NaN	11.137	4.7016	10.644	-183.02	6.4962	6.2316	11.456	-594.02	1105.7	34.361	714.03	1100.7	49.255	55.799	0	0	-6.6472	4.0581	-11.655	-10.348	10.134	-4.0261	4.4844	6.7134	3.4866	0.031991	-7.1708	-3.6349	1308.3
16.43	1644	78	NaN	11.145	4.6959	10.631	-182.96	6.6643	6.3645	11.509	-594.04	1105.7	34.845	713.68	1100.6	47.742	55.495	0	0	-6.6233	4.0326	-11.657	-10.35	10.123	-3.9819	4.4733	6.8868	3.4993	0.050685	-7.1832	-3.4628	1307.9
16.44	1645	78	NaN	11.147	4.701	10.624	-182.95	6.7058	6.3848	11.511	-594.03	1105.7	34.943	713.66	1100.6	48.568	55.877	0	0	-6.6037	4.0117	-11.658	-10.351	10.12	-3.9813	4.4782	6.9286	3.5164	0.0304	-7.1801	-3.4228	1307.9
16.45	1646	78	NaN	11.151	4.708	10.621	-182.95	6.744	6.4046	11.502	-594.02	1105.7	35.041	713.7	1100.6	47.924	55.684	0	0	-6.5938	4.0011	-11.661	-10.354	10.119	-3.9856	4.4857	6.9662	3.5255	0.015569	-7.1755	-3.388	1307.9
16.46	1647	78	NaN	11.152	4.7165	10.627	-182.95	6.8022	6.4327	11.469	-594.02	1105.7	35.168	713.72	1100.6	49.634	53.684	0	0	-6.5189	3.9212	-11.662	-10.355	10.114	-3.9836	4.4943	7.0244	3.5951	-0.06234	-7.1677	-3.3308	1308
16.47	1648	78	NaN	11.147	4.7281	10.643	-182.93	6.8648	6.4411	11.4	-593.98	1105.7	35.228	713.74	1100.6	48.773	56.398	0	0	-6.4233	3.8193	-11.663	-10.356	10.103	-3.9757	4.5057	7.0872	3.6797	-0.15639	-7.157	-3.2685	1308
16.48	1649	78	NaN	11.159	4.7319	10.627	-182.93	6.8978	6.4035	11.427	-594	1105.6	35.168	713.77	1100.6	48.531	55.135	0	0	-6.3568	3.7484	-11.665	-10.358	10.119	-3.9719	4.5098	7.1199	3.7619	-0.22352	-7.1555	-3.2385	1308
16.49	1650	78	NaN	11.162	4.7319	10.614	-183.03	6.75	6.3328	11.428	-594.02	1105.6	34.871	714.21	1100.7	50.194	54.394	0	0	-6.2349	3.6184	-11.667	-10.361	10.135	-4.0593	4.5152	6.9667	3.9005	-0.44092	-7.1523	-3.3939	1308.5
16.5	1651	78	NaN	11.161	4.732	10.607	-183.08	6.6879	6.2901	11.41	-594.04	1105.6	34.696	714.41	1100.7	49.243	55.96	0	0	-6.0688	3.4413	-11.669	-10.362	10.141	-4.099	4.5175	6.9024	4.0724	-0.65771	-7.1517	-3.4599	1308.7
16.51	1652	78	NaN	11.157	4.7341	10.606	-183.08	6.6989	6.2801	11.377	-594.05	1105.6	34.655	714.41	1100.7	47.893	55.199	0	0	-5.9756	3.3419	-11.672	-10.365	10.138	-4.1009	4.5193	6.9137	4.162	-0.75906	-7.153	-3.4517	1308.7
16.52	1653	78	NaN	11.151	4.7387	10.608	-183.08	6.7142	6.2845	11.339	-594.05	1105.6	34.653	714.41	1100.7	49.731	55.705	0	0	-5.8847	3.245	-11.676	-10.369	10.131	-4.1038	4.524	6.9289	4.2458	-0.85874	-7.1515	-3.4397	1308.7
16.53	1654	78	NaN	11.147	4.7446	10.594	-183.08	6.7549	6.255	11.344	-594.05	1105.6	34.542	714.35	1100.8	50.166	57.593	0	0	-5.8149	3.1705	-11.678	-10.371	10.131	-4.0909	4.5308	6.9687	4.316	-0.92044	-7.1475	-3.4026	1308.6
16.54	1655	78	NaN	11.13	4.7516	10.61	-183.09	6.8025	6.2209	11.257	-594.05	1105.7	34.447	714.29	1100.8	49.129	54.989	0	0	-5.6716	3.0177	-11.681	-10.374	10.115	-4.1058	4.5381	7.016	4.4432	-1.0882	-7.1425	-3.3577	1308.6
16.55	1656	78	NaN	11.113	4.7596	10.606	-183.09	6.857	6.1959	11.22	-594.05	1105.7	34.368	714.24	1100.8	50.31	55.199	0	0	-5.4212	2.7507	-11.682	-10.375	10.099	-4.1042	4.5473	7.0694	4.6782	-1.3535	-7.1351	-3.306	1308.5
16.56	1657	78	NaN	11.097	4.7701	10.587	-183.08	6.9124	6.1945	11.22	-594.07	1105.7	34.357	714.2	1100.9	48.699	54.63	0	0	-5.1913	2.5056	-11.684	-10.377	10.084	-4.0963	4.5593	7.1232	4.893	-1.5907	-7.1249	-3.2541	1308.5
16.57	1658	78	NaN	11.084	4.7802	10.57	-183.08	6.9645	6.218	11.221	-594.08	1105.7	34.431	714.15	1100.9	48.99	57.065	0	0	-4.9702	2.2698	-11.686	-10.379	10.067	-4.0954	4.5711	7.1736	5.0971	-1.8256	-7.1146	-3.2052	1308.4
16.58	1659	78	NaN	11.07	4.7725	10.57	-183.07	7.0193	6.2298	11.191	-594.13	1105.6	34.488	714.12	1100.9	50.367	56.668	0	0	-4.7634	2.0492	-11.686	-10.379	10.05	-4.0906	4.565	7.2268	5.2865	-2.0414	-7.1205	-3.1519	1308.5
16.59	1660	78	NaN	11.061	4.7774	10.584	-183.06	7.063	6.2164	11.121	-594.14	1105.6	34.457	714.09	1100.9	50.811	56.11	0	0	-4.6014	1.8765	-11.685	-10.379	10.039	-4.082	4.5711	7.2694	5.4378	-2.2056	-7.1144	-3.1091	1308.4
16.6	1661	78	NaN	11.055	4.7847	10.58	-183.05	7.1234	6.2031	11.111	-594.14	1105.6	34.427	714.01	1100.9	49.407	50.309	0	0	-4.463	1.7288	-11.685	-10.378	10.034	-4.0665	4.5801	7.3279	5.5709	-2.3377	-7.1051	-3.0504	1308.4
16.61	1662	78	NaN	11.052	4.7902	10.583	-183.02	7.2157	6.179	11.088	-594.14	1105.6	34.378	713.85	1101	49.286	65.453	0	1	-4.2379	1.4888	-11.685	-10.378	10.032	-4.0451	4.5874	7.4185	5.7943	-2.5563	-7.0979	-2.9598	1308.2
16.62	1663	78	NaN	11.052	4.7911	10.602	-183	7.3246	6.1428	11.017	-594.14	1105.6	34.309	713.66	1101	49.101	70.527	0	1	-3.9825	1.2164	-11.685	-10.378	10.032	-4.0243	4.5893	7.5263	6.0496	-2.8078	-7.0958	-2.8519	1308
16.63	1664	78	NaN	11.05	4.785	10.597	-183	7.3687	6.1251	11.007	-594.16	1105.6	34.279	713.56	1101	48.919	74.395	0	1	-3.8359	1.0601	-11.684	-10.377	10.03	-4.0217	4.5844	7.5693	6.1944	-2.9616	-7.0996	-2.8078	1307.9
16.64	1665	78	NaN	11.06	4.7796	10.578	-182.98	7.393	6.1114	11.055	-594.18	1105.6	34.268	713.45	1101.1	49.977	73.883	0	1	-3.6945	0.90933	-11.682	-10.375	10.043	-3.9935	4.5802	7.5925	6.348	-3.0842	-7.1022	-2.7829	1307.8
16.65	1666	78	NaN	11.067	4.7779	10.571	-182.95	7.3885	6.1047	11.081	-594.18	1105.6	34.258	713.39	1101.1	50.358	72.925	0	1	-3.5581	0.76383	-11.68	-10.373	10.051	-3.9683	4.5784	7.5879	6.4931	-3.2044	-7.1017	-2.7852	1307.8
16.66	1667	78	NaN	11.07	4.7768	10.572	-182.93	7.3775	6.1049	11.077	-594.19	1105.6	34.263	713.31	1101	51.316	73.305	0	1	-3.1411	0.31917	-11.677	-10.37	10.054	-3.9436	4.5766	7.5777	6.9126	-3.6244	-7.1003	-2.7923	1307.7
16.67	1668	78	NaN	11.069	4.7759	10.576	-182.9	7.3609	6.0885	11.051	-594.21	1105.6	34.233	713.19	1101	51.322	72.733	0	1	-2.8043	-0.039964	-11.674	-10.367	10.054	-3.9141	4.5743	7.5625	7.2493	-3.954	-7.0997	-2.8045	1307.6
16.68	1669	78	NaN	11.07	4.779	10.583	-182.87	7.2985	5.9926	11.02	-594.21	1105.6	33.999	713.1	1101	49.787	70.109	0	1	-2.6658	-0.1877	-11.672	-10.365	10.063	-3.873	4.5753	7.5021	7.3968	-4.0607	-7.0963	-2.8626	1307.5
16.69	1670	78	NaN	11.072	4.7784	10.593	-182.8	7.1956	5.9566	11.011	-594.24	1105.6	33.89	712.96	1100.9	49.562	68.103	0	1	-2.526	-0.33677	-11.668	-10.361	10.07	-3.8044	4.5713	7.4027	7.5437	-4.1412	-7.0969	-2.9585	1307.4
16.7	1671	78	NaN	11.065	4.7809	10.602	-182.75	7.0972	5.9172	10.977	-594.26	1105.7	33.774	712.87	1100.9	49.548	68.024	0	1	-2.384	-0.48821	-11.663	-10.356	10.066	-3.7527	4.5706	7.3075	7.6818	-4.2409	-7.0921	-3.0483	1307.3
16.71	1672	78	NaN	11.062	4.7841	10.598	-182.7	6.9686	5.8768	10.985	-594.27	1105.7	33.649	712.78	1100.8	50.295	72.921	0	1	-2.2355	-0.64651	-11.658	-10.351	10.069	-3.6961	4.57	7.1827	7.8332	-4.3426	-7.0883	-3.1686	1307.3
16.72	1673	78	NaN	11.067	4.7875	10.588	-182.64	6.8156	5.8545	11.032	-594.29	1105.6	33.566	712.66	1100.7	49.626	75.041	0	1	-2.1189	-0.7709	-11.654	-10.347	10.08	-3.6323	4.5687	7.0344	7.9607	-4.4032	-7.0856	-3.313	1307.2
16.73	1674	78	NaN	11.069	4.7922	10.599	-182.59	6.6972	5.8871	11.019	-594.29	1105.7	33.627	712.57	1100.6	50.224	72.387	0	1	-2.1488	-0.73897	-11.652	-10.345	10.078	-3.5857	4.5694	6.9199	7.9293	-4.3247	-7.0821	-3.4247	1307.1
16.74	1675	78	NaN	11.064	4.7913	10.594	-182.58	6.6234	5.9102	11.02	-594.3	1105.7	33.689	712.55	1100.5	50.514	69.886	0	1	-2.1769	-0.70909	-11.649	-10.342	10.07	-3.5739	4.5663	6.8484	7.8929	-4.283	-7.0824	-3.4933	1307.1
16.75	1676	78	NaN	11.058	4.7998	10.609	-182.53	6.4781	5.9078	10.982	-594.31	1105.7	33.672	712.4	1100.4	52.059	69.277	0	1	-2.2054	-0.6786	-11.646	-10.339	10.063	-3.5273	4.5691	6.7088	7.8576	-4.2059	-7.0766	-3.6299	1306.9
16.76	1677	78	NaN	11.055	4.8117	10.623	-182.49	6.3369	5.9017	10.951	-594.3	1105.7	33.681	712.2	1100.2	49.148	68.571	0	1	-2.3058	-0.57157	-11.644	-10.337	10.058	-3.4879	4.5731	6.5755	7.7522	-4.0594	-7.071	-3.7616	1306.7
16.77	1678	78	NaN	11.052	4.8214	10.631	-182.46	6.2352	5.8865	10.94	-594.3	1105.7	33.685	711.96	1100	51.033	69.542	0	1	-2.4061	-0.46463	-11.643	-10.336	10.055	-3.4622	4.5739	6.4826	7.6486	-3.9268	-7.0686	-3.853	1306.5
16.78	1679	78	NaN	11.045	4.8244	10.634	-182.43	6.1691	5.8356	10.93	-594.34	1105.7	33.543	711.64	1099.8	49.426	75.09	0	1	-2.5031	-0.36116	-11.642	-10.335	10.053	-3.4255	4.5687	6.4248	7.5502	-3.7867	-7.0732	-3.9102	1306.2
16.79	1680	78	NaN	11.05	4.8332	10.621	-182.45	6.1161	5.8669	10.987	-594.34	1105.7	33.644	711.5	1099.7	51.223	78.822	0	1	-2.6659	-0.18754	-11.641	-10.334	10.056	-3.4397	4.5705	6.3788	7.3897	-3.6272	-7.0708	-3.9556	1306.1
16.8	1681	78	NaN	11.047	4.8355	10.608	-182.46	6.0613	5.8495	11.001	-594.36	1105.7	33.587	711.31	1099.5	54.359	81.912	0	1	-2.9085	0.071192	-11.64	-10.334	10.056	-3.4532	4.5647	6.332	7.1478	-3.382	-7.0757	-4.0015	1305.9
16.81	1682	78	NaN	11.045	4.8381	10.61	-182.48	6.0319	5.8412	10.975	-594.35	1105.7	33.56	711.17	1099.4	53.084	83.402	0	1	-3.0571	0.22963	-11.64	-10.333	10.054	-3.4694	4.5618	6.3083	6.9972	-3.2398	-7.0778	-4.0244	1305.7
16.82	1683	78	NaN	11.046	4.8372	10.617	-182.51	6.0172	5.8381	10.939	-594.34	1105.7	33.559	711.07	1099.3	56.014	83.753	0	1	-3.1957	0.37737	-11.639	-10.332	10.053	-3.5025	4.5568	6.2976	6.8576	-3.1251	-7.0821	-4.0344	1305.6
16.83	1684	78	NaN	11.049	4.8235	10.611	-182.58	5.9842	5.8028	10.934	-594.38	1105.7	33.465	710.9	1099.1	55.247	83.884	0	1	-3.3456	0.53728	-11.638	-10.331	10.06	-3.57	4.5373	6.2704	6.7141	-3.0327	-7.1011	-4.061	1305.5
16.84	1685	78	NaN	11.061	4.8211	10.605	-182.64	5.9574	5.8123	10.95	-594.37	1105.7	33.461	710.8	1099	54.176	84.501	0	1	-3.4702	0.67015	-11.638	-10.331	10.073	-3.6305	4.5293	6.2493	6.6027	-2.9604	-7.1085	-4.0816	1305.4
16.85	1686	78	NaN	11.07	4.8157	10.599	-182.7	5.9544	5.839	10.959	-594.38	1105.7	33.508	710.76	1098.9	52.612	85.174	0	1	-3.5843	0.79178	-11.637	-10.33	10.08	-3.6929	4.5198	6.2503	6.4956	-2.9011	-7.1173	-4.0799	1305.3
16.86	1687	78	NaN	11.076	4.8107	10.593	-182.74	5.9738	5.85	10.971	-594.39	1105.7	33.511	710.72	1098.9	52.637	85.388	0	1	-3.6978	0.9129	-11.636	-10.329	10.087	-3.7322	4.5121	6.2724	6.3891	-2.8193	-7.1243	-4.057	1305.3
16.87	1688	78	NaN	11.084	4.8097	10.589	-182.77	6.013	5.8377	10.985	-594.4	1105.7	33.456	710.68	1098.8	52.288	85.793	0	1	-3.8395	1.064	-11.635	-10.328	10.098	-3.7524	4.5093	6.3133	6.2582	-2.6884	-7.1261	-4.0152	1305.3
16.88	1689	78	NaN	11.095	4.8146	10.591	-182.79	6.0676	5.8095	10.991	-594.38	1105.7	33.375	710.66	1098.8	52.056	84.867	0	1	-4.1594	1.4051	-11.634	-10.327	10.112	-3.7703	4.5127	6.3694	5.9526	-2.3652	-7.1212	-3.9575	1305.3
16.89	1690	78	NaN	11.091	4.8087	10.59	-182.8	6.1392	5.7949	10.997	-594.42	1105.7	33.331	710.63	1098.8	51.186	84.291	0	1	-4.4049	1.6669	-11.632	-10.325	10.11	-3.7853	4.507	6.4409	5.7054	-2.1183	-7.1253	-3.8845	1305.3
16.9	1691	78	NaN	11.097	4.8205	10.591	-182.81	6.2837	5.8144	11.042	-594.42	1105.7	33.374	710.67	1098.8	50.877	83.622	0	1	-4.5906	1.8649	-11.631	-10.324	10.117	-3.7919	4.5208	6.5835	5.526	-1.927	-7.11	-3.7404	1305.3
16.91	1692	78	NaN	11.098	4.8303	10.596	-182.8	6.4088	5.8574	11.062	-594.42	1105.7	33.501	710.73	1098.9	51.852	82.529	0	1	-4.7066	1.9886	-11.631	-10.324	10.113	-3.7813	4.5348	6.7043	5.4062	-1.7927	-7.0959	-3.6195	1305.4
16.92	1693	78	NaN	11.096	4.8367	10.602	-182.77	6.4838	5.8909	11.067	-594.43	1105.7	33.616	710.78	1099	50.539	76.665	0	1	-4.8133	2.1024	-11.631	-10.324	10.106	-3.7631	4.5459	6.7747	5.2927	-1.6607	-7.0852	-3.5495	1305.4
16.93	1694	78	NaN	11.098	4.8425	10.606	-182.76	6.5106	5.8905	11.079	-594.41	1105.7	33.646	710.84	1099.1	50.22	72.748	0	1	-4.9092	2.2047	-11.632	-10.325	10.108	-3.7485	4.555	6.7982	5.1984	-1.5437	-7.077	-3.5268	1305.5
16.94	1695	78	NaN	11.101	4.8367	10.625	-182.71	6.5533	5.9353	11.051	-594.45	1105.7	33.901	711.03	1099.3	50.937	75.301	0	1	-5.0253	2.3285	-11.633	-10.326	10.098	-3.7142	4.5567	6.8333	5.0729	-1.3856	-7.0768	-3.4931	1305.7
16.95	1696	78	NaN	11.102	4.8431	10.655	-182.66	6.6011	5.9423	11.004	-594.43	1105.7	34.171	711.2	1099.5	50.251	74.783	0	1	-5.1715	2.4844	-11.636	-10.329	10.085	-3.6792	4.5708	6.8734	4.9139	-1.1948	-7.0651	-3.4555	1305.8
16.96	1697	78	NaN	11.107	4.8488	10.656	-182.63	6.6578	5.9111	11.033	-594.42	1105.7	34.354	711.31	1099.6	50.691	74.657	0	1	-5.3725	2.6988	-11.639	-10.332	10.084	-3.6493	4.5822	6.9244	4.7113	-0.95055	-7.0569	-3.4078	1306
16.97	1698	78	NaN	11.113	4.8502	10.648	-182.59	6.7167	5.8375	11.078	-594.43	1105.7	34.425	711.39	1099.7	50.879	74.306	0	1	-5.5845	2.9248	-11.642	-10.335	10.088	-3.619	4.5884	6.9785	4.5038	-0.69418	-7.0539	-3.3569	1306
16.98	1699	78	NaN	11.113	4.8472	10.654	-182.56	6.7715	5.7284	11.078	-594.45	1105.7	34.419	711.49	1099.8	50.633	72.9	0	1	-5.791	3.145	-11.645	-10.338	10.089	-3.5845	4.5907	7.028	4.2983	-0.43947	-7.054	-3.3098	1306.2
16.99	1700	78	NaN	11.111	4.8441	10.639	-182.54	6.8275	5.6309	11.122	-594.47	1105.7	34.526	711.6	1099.9	50.355	75.8	0	1	-5.9838	3.3506	-11.648	-10.341	10.084	-3.5626	4.5921	7.0796	4.1006	-0.21199	-7.0563	-3.2618	1306.3
17	1701	78	NaN	11.121	4.8475	10.633	-182.52	6.9194	5.3505	11.14	-594.48	1105.7	34.598	711.94	1100.2	53.352	81.961	0	1	-6.1673	3.5463	-11.653	-10.346	10.092	-3.5517	4.6057	7.1612	3.9246	-0.0053527	-7.047	-3.1846	1306.6
17.01	1702	78	NaN	11.125	4.8599	10.636	-182.53	6.9926	5.1525	11.141	-594.47	1105.7	34.89	712.28	1100.4	54.536	82.297	0	1	-6.32	3.7092	-11.657	-10.35	10.084	-3.5755	4.6268	7.2257	3.764	0.13374	-7.0298	-3.124	1307
17.02	1703	78	NaN	11.124	4.8734	10.642	-182.55	7.0507	5.0069	11.124	-594.46	1105.7	35.214	712.55	1100.5	52.965	82.638	0	1	-6.4972	3.8981	-11.661	-10.354	10.068	-3.6099	4.6466	7.2775	3.5706	0.2882	-7.0149	-3.077	1307.2
17.03	1704	78	NaN	11.12	4.883	10.645	-182.57	7.1043	4.8563	11.104	-594.45	1105.7	35.413	712.73	1100.7	55.55	82.352	0	1	-6.9238	4.353	-11.676	-10.369	10.055	-3.6391	4.6609	7.3265	3.1308	0.71398	-7.015	-3.0425	1307.4
17.04	1705	78	NaN	11.126	4.8985	10.642	-182.62	7.1538	4.7171	11.125	-594.43	1105.7	35.648	712.91	1100.8	55.802	82.538	0	1	-7.2353	4.6853	-11.687	-10.38	10.051	-3.6974	4.6812	7.371	2.816	0.98785	-7.0055	-3.0088	1307.6
17.05	1706	78	NaN	11.132	4.9009	10.637	-182.66	7.2212	4.5409	11.151	-594.45	1105.7	35.818	713.07	1100.9	55.909	81.309	0	1	-7.4349	4.8981	-11.694	-10.387	10.051	-3.7439	4.6903	7.4319	2.6159	1.1542	-7.0038	-2.9553	1307.8
17.06	1707	78	NaN	11.14	4.9089	10.631	-182.75	7.2662	4.3194	11.187	-594.46	1105.7	36.168	713.4	1101.1	57.075	81.725	0	1	-7.5668	5.0388	-11.7	-10.393	10.046	-3.844	4.7079	7.4673	2.4792	1.1948	-6.9923	-2.926	1308.1
17.07	1708	78	NaN	11.144	4.9191	10.636	-182.85	7.2916	4.0972	11.183	-594.46	1105.7	36.525	713.74	1101.4	55.68	81.132	0	1	-7.7018	5.1827	-11.708	-10.401	10.034	-3.9619	4.7277	7.4829	2.3323	1.2207	-6.9801	-2.918	1308.5
17.08	1709	78	NaN	11.142	4.9281	10.655	-182.96	7.303	3.8801	11.134	-594.46	1105.7	36.809	714.04	1101.6	57.299	81.698	0	1	-7.8544	5.3454	-11.719	-10.412	10.018	-4.0864	4.7455	7.4856	2.1637	1.259	-6.9732	-2.9262	1308.8
17.09	1710	78	NaN	11.156	4.9384	10.659	-183.14	7.3013	3.5742	11.148	-594.46	1105.7	37.257	714.47	1101.8	53.811	75.825	0	1	-8.007	5.5082	-11.73	-10.423	10.013	-4.2869	4.7681	7.4716	2.0058	1.2213	-6.9615	-2.951	1309.2
17.1	1711	78	NaN	11.161	4.9453	10.661	-183.34	7.3057	3.3072	11.158	-594.48	1105.7	38.01	714.95	1102.1	49.871	69.247	0	1	-8.1597	5.671	-11.74	-10.434	9.9858	-4.5164	4.7892	7.4619	1.8261	1.1546	-6.9513	-2.9716	1309.7
17.11	1712	78	NaN	11.174	4.958	10.649	-183.45	7.2925	3.1693	11.22	-594.47	1105.7	38.429	715.26	1102.3	53.856	78.332	0	1	-8.2353	5.7517	-11.747	-10.44	9.9838	-4.6431	4.8086	7.4419	1.7484	1.1086	-6.9379	-2.9977	1310
17.12	1713	78	NaN	11.179	4.9721	10.655	-183.59	7.298	2.9301	11.221	-594.46	1105.7	38.786	715.62	1102.5	53.74	79.135	0	1	-8.283	5.8025	-11.752	-10.445	9.9741	-4.797	4.8305	7.4396	1.6911	1.0055	-6.9213	-3.0052	1310.4
17.13	1714	78	NaN	11.174	4.9841	10.681	-183.8	7.3516	2.5079	11.157	-594.45	1105.7	39.217	716.11	1102.8	51.276	79.519	0	1	-8.3063	5.8274	-11.76	-10.453	9.9477	-5.0245	4.8549	7.4808	1.6414	0.80285	-6.9049	-2.9721	1310.9
17.14	1715	78	NaN	11.179	4.993	10.669	-183.98	7.4668	2.0814	11.207	-594.44	1105.7	39.554	716.46	1103	52.775	78.798	0	1	-8.3297	5.8523	-11.768	-10.461	9.9405	-5.214	4.8752	7.5845	1.6108	0.63827	-6.8926	-2.8764	1311.2
17.15	1716	78	NaN	11.181	4.9877	10.665	-183.97	7.6627	2.0181	11.216	-594.46	1105.7	40.065	716.22	1102.9	54.117	78.813	0	1	-8.3588	5.8833	-11.776	-10.469	9.9203	-5.2287	4.8658	7.7845	1.5616	0.65463	-6.9101	-2.6845	1311
17.16	1717	78	NaN	11.185	4.9799	10.676	-184.19	7.7512	1.8075	11.183	-594.47	1105.7	40.975	716.63	1103	52.469	78.639	0	1	-8.665	6.2099	-11.787	-10.48	9.8832	-5.4946	4.8619	7.8692	1.2182	0.71526	-6.9249	-2.6106	1311.4
17.17	1718	78	NaN	11.188	4.9739	10.677	-184.42	7.7866	1.6154	11.186	-594.48	1105.7	41.767	717.11	1103.1	53.155	77.758	0	1	-8.9713	6.5365	-11.798	-10.491	9.8522	-5.755	4.859	7.9015	0.88098	0.78146	-6.9387	-2.5893	1312
17.18	1719	78	NaN	11.192	4.9721	10.664	-184.57	7.8108	1.4757	11.235	-594.49	1105.7	42.197	717.37	1103.1	52.378	72.119	0	1	-9.2775	6.8631	-11.809	-10.502	9.8398	-5.9178	4.8571	7.9259	0.56233	0.94529	-6.9515	-2.5757	1312.2
17.19	1720	78	NaN	11.203	4.9759	10.659	-184.75	7.842	1.2494	11.261	-594.48	1105.7	42.364	717.56	1103.1	49.872	69.428	0	1	-9.4549	7.0522	-11.819	-10.512	9.8452	-6.1042	4.8624	7.9554	0.39033	0.94803	-6.9567	-2.5568	1312.4
17.2	1721	78	NaN	11.2	4.983	10.678	-185.09	7.8164	0.88577	11.205	-594.46	1105.7	42.779	717.94	1103.2	48.812	70.97	0	1	-9.4782	7.0771	-11.829	-10.522	9.8217	-6.4688	4.8712	7.9282	0.34354	0.60829	-6.9582	-2.5943	1312.8
17.21	1722	78	NaN	11.203	4.9847	10.668	-185.39	7.6821	0.73964	11.245	-594.46	1105.7	43.453	718.41	1103.1	51.571	70.425	0	1	-9.3885	6.9814	-11.832	-10.525	9.7976	-6.7929	4.8723	7.7945	0.40916	0.18853	-6.9598	-2.7307	1313.3
17.22	1723	78	NaN	11.203	4.9814	10.662	-185.57	7.5699	0.67546	11.267	-594.47	1105.7	43.899	718.71	1103.1	51.384	70.717	0	1	-9.4503	7.0473	-11.837	-10.53	9.7795	-6.9921	4.868	7.6833	0.32918	0.055271	-6.969	-2.8468	1313.6
17.23	1724	78	NaN	11.199	4.9781	10.668	-185.71	7.4791	0.57711	11.252	-594.49	1105.7	44.068	718.86	1103.1	50.561	70.562	0	1	-9.9317	7.5607	-11.85	-10.543	9.7681	-7.1377	4.8649	7.5923	-0.16366	0.42307	-6.9851	-2.9507	1313.8
17.24	1725	78	NaN	11.199	4.983	10.671	-185.98	7.3025	0.36118	11.261	-594.47	1105.7	44.275	719.13	1103.2	50.16	71.093	0	1	-10.133	7.7753	-11.856	-10.549	9.7591	-7.42	4.8721	7.4134	-0.37389	0.35537	-6.984	-3.1358	1314
17.25	1726	78	NaN	11.197	4.9815	10.673	-186.18	7.1339	0.33101	11.263	-594.46	1105.7	44.626	719.36	1103.2	50.311	75.215	0	1	-10.205	7.8524	-11.859	-10.553	9.7421	-7.6312	4.8709	7.2446	-0.4632	0.22129	-6.9886	-3.308	1314.2
17.26	1727	78	NaN	11.187	4.9754	10.679	-186.44	6.8756	0.30741	11.261	-594.47	1105.7	45.103	719.73	1103.2	51.305	76.755	0	1	-10.219	7.8667	-11.863	-10.556	9.7124	-7.9163	4.8657	6.9853	-0.50625	-0.049614	-6.9975	-3.571	1314.6
17.27	1728	78	NaN	11.182	4.9729	10.695	-186.66	6.655	0.28259	11.234	-594.46	1105.7	45.451	720.04	1103.2	52.577	75.438	0	1	-10.244	7.8934	-11.867	-10.56	9.6908	-8.1526	4.8647	6.7632	-0.5529	-0.25917	-7.0025	-3.7971	1314.9
17.28	1729	78	NaN	11.179	4.9725	10.708	-186.83	6.4853	0.24564	11.213	-594.44	1105.7	45.62	720.27	1103.3	49.948	70.223	0	1	-10.344	8	-11.874	-10.567	9.6801	-8.3283	4.8667	6.5912	-0.66352	-0.32832	-7.0069	-3.9755	1315.2
17.29	1730	78	NaN	11.173	4.967	10.697	-187	6.3047	0.1926	11.25	-594.45	1105.7	45.707	720.56	1103.4	50.53	72.498	0	1	-10.455	8.1184	-11.877	-10.57	9.672	-8.5056	4.8653	6.4065	-0.7827	-0.38721	-7.0118	-4.1637	1315.5
17.3	1731	78	NaN	11.182	4.9623	10.684	-187.29	6.0039	0.24593	11.308	-594.47	1105.7	46.141	721.17	1103.5	50.562	70.849	0	1	-10.575	8.2464	-11.878	-10.571	9.6649	-8.8069	4.8681	6.098	-0.90977	-0.56056	-7.0103	-4.4734	1316.1
17.31	1732	78	NaN	11.184	4.9655	10.692	-187.49	5.8516	0.34133	11.296	-594.48	1105.7	46.592	721.64	1103.6	51.455	71.886	0	1	-10.62	8.2948	-11.881	-10.574	9.6479	-9.0307	4.8756	5.9415	-0.97217	-0.73589	-7.0052	-4.6324	1316.6
17.32	1733	78	NaN	11.184	4.9723	10.698	-187.69	5.7039	0.32367	11.28	-594.47	1105.7	46.565	722.15	1103.8	50.4	70.93	0	1	-10.838	8.5268	-11.884	-10.577	9.6487	-9.225	4.8913	5.7849	-1.189	-0.6982	-6.9927	-4.7923	1317.1
17.33	1734	78	NaN	11.186	4.9817	10.699	-187.87	5.6059	0.27517	11.282	-594.46	1105.7	46.416	722.63	1104.1	51.382	71.294	0	1	-11.339	9.061	-11.889	-10.582	9.6579	-9.3978	4.9105	5.6772	-1.6807	-0.3368	-6.9781	-4.9044	1317.6
17.34	1735	78	NaN	11.195	4.993	10.701	-187.99	5.6546	0.34737	11.294	-594.46	1105.7	46.739	722.97	1104.1	50.927	70.244	0	1	-11.599	9.3389	-11.893	-10.586	9.6537	-9.5351	4.9248	5.7228	-1.9456	-0.19617	-6.9682	-4.8632	1317.9
17.35	1736	78	NaN	11.193	4.9961	10.694	-188.03	5.6871	0.35489	11.299	-594.46	1105.7	46.794	723.08	1104.2	50.96	69.555	0	1	-11.8	9.5535	-11.897	-10.59	9.6501	-9.5699	4.9291	5.7541	-2.1504	-0.016423	-6.9683	-4.8364	1318
17.36	1737	78	NaN	11.204	4.9981	10.667	-188.08	5.8032	0.37468	11.372	-594.5	1105.7	46.886	723.31	1104.3	51.667	76.279	0	1	-12.002	9.7681	-11.902	-10.595	9.6599	-9.6247	4.9359	5.8655	-2.3418	0.14338	-6.9659	-4.7294	1318.3
17.37	1738	78	NaN	11.206	5.0038	10.663	-188.12	5.912	0.38456	11.389	-594.52	1105.7	46.899	723.6	1104.4	49.952	76.669	0	1	-12.173	9.9503	-11.905	-10.598	9.6633	-9.6593	4.9459	5.9699	-2.5092	0.291	-6.9593	-4.6283	1318.6
17.38	1739	78	NaN	11.207	5.0159	10.672	-188.11	5.9993	0.44522	11.37	-594.52	1105.7	46.959	724	1104.4	50.323	75.681	0	1	-12.246	10.028	-11.905	-10.598	9.6605	-9.6586	4.9603	6.055	-2.5852	0.36976	-6.9448	-4.5431	1319
17.39	1740	78	NaN	11.214	5.034	10.677	-188.07	6.0784	0.59581	11.369	-594.52	1105.7	47.17	724.5	1104.4	51.577	67.527	0	1	-12.282	10.067	-11.905	-10.598	9.6589	-9.6199	4.9783	6.134	-2.6232	0.44718	-6.9267	-4.4641	1319.5
17.4	1741	78	NaN	11.218	5.0425	10.681	-188.01	6.1739	0.60872	11.368	-594.51	1105.7	47.056	724.64	1104.5	49.668	59.106	0	1	-12.3	10.086	-11.905	-10.598	9.6684	-9.5575	4.9876	6.2289	-2.6316	0.5288	-6.9176	-4.3693	1319.6
17.41	1742	78	NaN	11.219	5.0484	10.684	-187.98	6.2189	0.6365	11.371	-594.51	1105.7	47.038	724.76	1104.5	48.816	60.374	0	0	-12.337	10.125	-11.905	-10.598	9.6708	-9.5306	4.9931	6.2743	-2.6658	0.59482	-6.9117	-4.3236	1319.8
17.42	1743	78	NaN	11.224	5.0581	10.674	-187.92	6.3129	0.70268	11.408	-594.52	1105.7	47.014	724.96	1104.5	48.651	58.898	0	0	-12.385	10.177	-11.905	-10.598	9.6787	-9.4658	5.0039	6.3671	-2.7066	0.71133	-6.9012	-4.2311	1320
17.43	1744	78	NaN	11.228	5.0664	10.665	-187.84	6.4347	0.81584	11.441	-594.53	1105.7	47.033	725.2	1104.5	49.405	58.23	0	0	-12.446	10.242	-11.906	-10.599	9.6836	-9.3803	5.0139	6.4872	-2.7628	0.86212	-6.8923	-4.112	1320.2
17.44	1745	78	NaN	11.227	5.0695	10.67	-187.76	6.5492	0.9717	11.438	-594.55	1105.7	47.149	725.43	1104.5	49.895	56.604	0	0	-12.44	10.236	-11.907	-10.6	9.6771	-9.3063	5.0175	6.6011	-2.7629	0.92924	-6.889	-3.9984	1320.5
17.45	1746	78	NaN	11.223	5.0779	10.666	-187.7	6.6797	1.1387	11.446	-594.55	1105.7	47.319	725.61	1104.6	49.906	63.583	0	1	-12.367	10.157	-11.906	-10.599	9.6663	-9.2524	5.0271	6.7305	-2.7004	0.90491	-6.879	-3.8687	1320.6
17.46	1747	78	NaN	11.212	5.086	10.672	-187.65	6.7943	1.1944	11.423	-594.56	1105.7	47.274	725.67	1104.6	49.21	66.007	0	1	-12.379	10.171	-11.904	-10.597	9.6561	-9.2097	5.0367	6.8437	-2.7232	0.96109	-6.8671	-3.7532	1320.7
17.47	1748	78	NaN	11.19	5.1059	10.666	-187.61	6.8868	1.2317	11.444	-594.58	1105.7	47.208	725.72	1104.6	48.984	68.608	0	1	-12.367	10.158	-11.902	-10.595	9.6386	-9.1625	5.0582	6.9344	-2.7283	0.99508	-6.8433	-3.6603	1320.8
17.48	1749	78	NaN	11.125	5.163	10.653	-187.56	6.9684	1.2647	11.511	-594.62	1105.8	47.138	725.8	1104.7	50.606	71.996	0	1	-12.291	10.076	-11.9	-10.593	9.5792	-9.1083	5.1158	7.0155	-2.7114	0.9678	-6.7841	-3.5774	1320.9
17.49	1750	78	NaN	10.989	5.2693	10.647	-187.51	7.0402	1.2909	11.584	-594.67	1105.9	47.058	725.89	1104.7	48.873	76.511	0	1	-12.196	9.9758	-11.896	-10.59	9.4499	-9.0525	5.2196	7.0898	-2.7465	0.92332	-6.6769	-3.4997	1321
17.5	1751	78	NaN	10.782	5.3985	10.691	-187.48	7.0633	1.2931	11.557	-594.71	1106.1	46.98	725.97	1104.8	53.055	77.973	0	1	-12.113	9.8868	-11.893	-10.586	9.246	-9.0164	5.3416	7.1202	-2.867	0.87038	-6.551	-3.4655	1321.2
17.51	1752	78	NaN	10.628	5.4946	10.732	-187.47	7.0703	1.3591	11.525	-594.72	1106.2	47.127	726.04	1104.8	52.184	78.738	0	1	-12.113	9.8868	-11.89	-10.583	9.0838	-9.0156	5.4304	7.1345	-3.0292	0.87123	-6.4592	-3.4481	1321.2
17.52	1753	78	NaN	9.75	5.8884	10.943	-187.46	7.0847	1.3748	11.272	-594.83	1107.2	47.127	726.18	1104.8	50.999	72.663	0	1	-12.112	9.8862	-11.886	-10.579	8.1952	-9.0166	5.7864	7.1867	-3.9172	0.86954	-6.0999	-3.3927	1321.5
17.53	1754	78	NaN	8.5979	6.326	11.208	-187.46	7.1004	1.3647	10.877	-595	1108.3	47.07	726.29	1104.9	50.739	69.386	0	1	-12.109	9.8826	-11.883	-10.576	7.0288	-9.0253	6.177	7.2493	-5.0803	0.85732	-5.7056	-3.3263	1321.8
17.54	1755	78	NaN	7.2616	6.6689	11.497	-187.47	7.1103	1.3583	10.226	-595.32	1109.5	47.06	726.35	1104.9	51.876	70.717	0	1	-12.063	9.8332	-11.877	-10.57	5.6652	-9.0629	6.4703	7.3089	-6.3974	0.77024	-5.4066	-3.2611	1322.2
17.55	1756	78	NaN	4.8101	7.1359	12.019	-187.51	7.1121	1.3657	8.7293	-596.14	1111.6	47.124	726.42	1104.9	46.953	70.023	0	1	-11.986	9.7519	-11.87	-10.563	3.1472	-9.1772	6.8496	7.3983	-8.8393	0.57472	-5.0203	-3.1647	1323.1
17.56	1757	78	NaN	3.8555	7.2872	12.136	-187.55	7.0909	1.3631	8.4349	-596.58	1112.3	47.148	726.46	1104.9	56.767	69.968	0	1	-11.916	9.6767	-11.865	-10.558	2.1795	-9.2255	6.9674	7.4106	-9.7365	0.45125	-4.8977	-3.1476	1323.6
17.57	1758	78	NaN	0.75002	7.69	12.528	-187.65	6.9517	1.315	7.349	-598.33	1114.4	47.108	726.62	1105	67.156	75.301	1	1	-11.803	9.5566	-11.86	-10.553	-0.96879	-9.3714	7.2809	7.3609	-12.772	0.18513	-4.5791	-3.1922	1325.6
17.58	1759	78	NaN	-2.3544	8.086	12.99	-187.74	6.758	1.3117	5.9755	-600.36	1116.4	47.172	726.84	1104.9	72.924	77.082	1	1	-11.634	9.3762	-11.854	-10.547	-4.1323	-9.5207	7.5893	7.2548	-15.766	-0.14456	-4.265	-3.2926	1327.9
17.59	1760	78	NaN	-4.5193	8.4706	13.37	-187.79	6.5333	1.3314	4.7813	-602.04	1117.8	47.248	727.09	1104.9	76.126	76.849	1	1	-11.546	9.2824	-11.85	-10.543	-6.3493	-9.6157	7.9154	7.0886	-17.896	-0.3333	-3.9345	-3.4543	1329.9
17.6	1761	78	NaN	-7.0777	9.2845	13.672	-187.83	6.2261	1.178	3.9608	-603.58	1119.2	46.847	727.28	1104.9	77.096	77.857	1	1	-11.474	9.2055	-11.846	-10.539	-8.9234	-9.6741	8.6691	6.8415	-20.397	-0.46863	-3.1766	-3.6973	1331.6
17.61	1762	78	NaN	-9.4235	10.164	14.656	-187.83	5.8439	1.1978	0.83911	-605.79	1121	46.757	727.63	1104.9	79.296	74.317	1	1	-11.333	9.0547	-11.839	-10.532	-11.396	-9.803	9.4734	6.5344	-22.728	-0.74832	-2.3653	-3.9974	1334.3
17.62	1763	78	NaN	-10.681	10.779	15.202	-187.82	5.5545	1.2096	-1.1316	-607.11	1122.1	46.646	727.87	1104.9	80.747	69.355	1	1	-11.189	8.9014	-11.832	-10.525	-12.73	-9.8675	10.042	6.2914	-23.919	-0.96606	-1.7892	-4.2333	1335.9
17.63	1764	78	NaN	-11.356	11.216	15.519	-187.8	5.3172	1.2184	-2.3639	-608.13	1122.9	46.523	728.04	1104.9	81.74	65.723	1	1	-11.068	8.7728	-11.825	-10.518	-13.452	-9.8972	10.444	6.0891	-24.52	-1.1244	-1.3804	-4.4289	1337.2
17.64	1765	78	NaN	-11.766	11.577	15.611	-187.79	5.0983	1.2305	-2.9465	-609.11	1123.6	46.389	728.19	1104.8	81.855	71.674	1	1	-10.932	8.6273	-11.819	-10.512	-13.879	-9.9047	10.771	5.9042	-24.811	-1.2774	-1.0479	-4.6076	1338.3
17.65	1766	78	NaN	-11.974	11.961	15.236	-187.79	4.88	1.2489	-2.5342	-609.92	1124.4	46.222	728.38	1104.8	81.779	71.765	1	1	-10.792	8.4779	-11.813	-10.506	-14.06	-9.8806	11.121	5.7195	-24.852	-1.4027	-0.69199	-4.7867	1339.3
17.66	1767	78	NaN	-11.913	11.965	15.125	-187.8	4.8547	1.2595	-2.3562	-610.38	1124.6	46.177	728.36	1104.8	81.665	68.56	1	1	-10.675	8.3538	-11.808	-10.501	-13.989	-9.8749	11.117	5.7023	-24.664	-1.5212	-0.69114	-4.7992	1339.8
17.67	1768	78	NaN	-11.284	11.889	14.543	-187.79	4.8645	1.2669	-1.0769	-611.21	1124.6	45.828	728.33	1104.8	81.415	70.972	1	1	-10.54	8.2098	-11.804	-10.497	-13.29	-9.799	11.042	5.7107	-23.83	-1.5892	-0.76114	-4.7859	1340.5
17.68	1769	78	NaN	-10.475	11.814	14.144	-187.77	4.9395	1.3099	-0.34462	-612.01	1124.6	45.496	728.33	1104.8	81.061	71.266	1	1	-10.389	8.0481	-11.799	-10.492	-12.434	-9.7238	10.967	5.7869	-22.823	-1.6757	-0.83166	-4.705	1341.3
17.69	1770	78	NaN	-9.7338	11.766	14.117	-187.72	5.064	1.3881	-0.53949	-612.63	1124.8	45.301	728.33	1104.8	80.348	66.274	1	1	-10.139	7.7813	-11.794	-10.487	-11.692	-9.6777	10.91	5.92	-21.83	-1.8964	-0.88414	-4.567	1341.9
17.7	1771	78	NaN	-9.1789	11.716	14.264	-187.68	5.1882	1.4715	-1.0069	-613.16	1125.2	45.194	728.3	1104.8	80.559	73.983	1	1	-9.8061	7.4267	-11.789	-10.482	-11.151	-9.6534	10.846	6.0586	-20.957	-2.2267	-0.9433	-4.4234	1342.4
17.71	1772	78	NaN	-8.5816	11.587	14.245	-187.65	5.3327	1.5932	-1.018	-613.55	1125.3	45.18	728.33	1104.8	77.032	81.273	1	1	-8.937	6.5	-11.789	-10.482	-10.553	-9.6265	10.713	6.2061	-19.49	-3.1265	-1.0762	-4.2764	1342.8
17.72	1773	78	NaN	-7.6207	11.139	14.098	-187.59	5.6271	1.7223	-0.55966	-614.35	1125.2	45.032	728.14	1104.9	57.569	83.182	1	1	-8.3553	5.8796	-11.789	-10.482	-9.5658	-9.5351	10.272	6.494	-17.921	-3.6555	-1.5169	-3.9877	1343.4
17.73	1774	78	NaN	-6.9502	10.778	13.985	-187.56	5.8441	1.7844	-0.22892	-614.92	1125.2	44.883	728	1105	61.286	82.582	1	1	-8.2921	5.8123	-11.785	-10.478	-8.8741	-9.4803	9.917	6.7051	-17.166	-3.6681	-1.8683	-3.7733	1343.8
17.74	1775	78	NaN	-6.3594	10.369	13.905	-187.55	6.025	1.8234	-0.14193	-615.45	1125.2	44.765	727.9	1105.1	58.076	82.957	1	1	-8.1789	5.6915	-11.781	-10.474	-8.274	-9.4613	9.5099	6.8839	-16.453	-3.7698	-2.2707	-3.5897	1344.3
17.75	1776	78	NaN	-5.2338	9.5243	13.772	-187.51	6.3383	1.937	-0.15755	-616.48	1125.4	44.66	727.73	1105.2	59.549	83.282	1	1	-8.0744	5.5801	-11.776	-10.469	-7.1434	-9.4225	8.664	7.1986	-15.218	-3.8425	-3.112	-3.2705	1345.1
17.76	1777	78	NaN	-4.2007	8.6076	13.68	-187.46	6.5855	2.0308	-0.44863	-617.41	1125.6	44.557	727.58	1105.3	56.773	82.773	1	1	-8.0557	5.5601	-11.774	-10.467	-6.1172	-9.3718	7.7428	7.4503	-14.173	-3.8117	-4.0308	-3.0164	1345.9
17.77	1778	78	NaN	-3.4181	7.936	13.611	-187.39	6.7077	2.0528	-0.78966	-617.93	1125.9	44.377	727.49	1105.4	55.974	78.659	1	1	-8.0157	5.5175	-11.77	-10.463	-5.3408	-9.3174	7.0629	7.5808	-13.357	-3.7999	-4.7074	-2.8826	1346.3
17.78	1779	78	NaN	-2.614	7.3568	13.353	-187.31	6.7783	2.1387	-0.57339	-618.01	1126.1	44.396	727.48	1105.5	52.903	75.356	1	1	-7.9061	5.4006	-11.764	-10.457	-4.5283	-9.2202	6.4789	7.6562	-12.434	-3.8196	-5.2854	-2.8012	1346.4
17.79	1780	78	NaN	-1.5058	6.479	12.851	-187.16	6.8598	2.2764	-0.075973	-618.12	1126.3	44.555	727.51	1105.6	54.394	75.653	1	1	-7.7919	5.2788	-11.76	-10.453	-3.4054	-9.064	5.5957	7.7431	-11.197	-3.7852	-6.1638	-2.7095	1346.5
17.8	1781	78	NaN	0.026674	5.0095	12.17	-186.97	6.9963	2.3827	0.14708	-618.78	1126.8	44.647	727.49	1105.7	62.539	78.512	1	1	-7.6769	5.1561	-11.755	-10.449	-1.8665	-8.8595	4.1134	7.8923	-9.5434	-3.7034	-7.642	-2.5563	1347.2
17.81	1782	78	NaN	0.83492	4.167	11.751	-186.86	7.1129	2.3121	0.3648	-619.16	1127.1	44.46	727.33	1105.8	69.198	83.532	1	1	-7.587	5.0603	-11.752	-10.445	-1.0407	-8.7331	3.2652	8.0147	-8.6277	-3.6729	-8.4866	-2.4302	1347.4
17.82	1783	78	NaN	1.646	3.3422	11.346	-186.73	7.196	2.2782	0.39902	-619.44	1127.2	44.377	727.24	1105.9	74.771	80.321	1	1	-7.5308	5.0003	-11.749	-10.443	-0.22445	-8.6016	2.4365	8.1018	-7.7552	-3.6012	-9.313	-2.3408	1347.6
17.83	1784	78	NaN	2.7056	2.3358	10.908	-186.57	7.2408	2.3295	0.12382	-619.76	1127.5	44.535	727.25	1106	76.121	74.515	1	1	-7.5109	4.9791	-11.748	-10.442	0.81722	-8.4551	1.4242	8.1524	-6.6937	-3.4759	-10.324	-2.2892	1347.9
17.84	1785	78	NaN	3.7848	1.3667	10.471	-186.4	7.2593	2.4021	-0.17847	-620.15	1127.6	44.759	727.31	1106.1	78.02	76.156	1	1	-7.4328	4.8959	-11.747	-10.44	1.8747	-8.3102	0.45147	8.1746	-5.5581	-3.4143	-11.295	-2.2653	1348.4
17.85	1786	78	NaN	4.5602	0.72601	10.1	-186.28	7.2681	2.4169	-0.20655	-620.56	1127.6	44.829	727.34	1106.1	81.481	74.068	1	1	-7.3476	4.805	-11.745	-10.438	2.6466	-8.1928	-0.18693	8.1811	-4.701	-3.3878	-11.932	-2.2571	1348.8
17.86	1787	78	NaN	4.9575	0.43853	9.9066	-186.22	7.2728	2.4018	-0.22592	-620.77	1127.6	44.795	727.35	1106.1	82.805	76.33	1	1	-7.3186	4.7741	-11.746	-10.439	3.0448	-8.1368	-0.47374	8.1851	-4.2738	-3.3627	-12.22	-2.254	1349
17.87	1788	78	NaN	6.295	-0.18564	9.1157	-186.03	7.3176	2.4234	0.53229	-621.77	1127.6	44.896	727.35	1106.2	82.35	82.198	1	1	-7.3141	4.7692	-11.747	-10.44	4.4116	-7.9176	-1.0907	8.2227	-2.9025	-3.1484	-12.838	-2.2176	1350
17.88	1789	78	NaN	7.1927	-0.41528	8.6781	-185.89	7.3443	2.4541	0.92602	-622.51	1127.6	44.993	727.37	1106.3	82.258	82.523	1	1	-7.3473	4.8046	-11.749	-10.442	5.3229	-7.7647	-1.3209	8.2499	-2.0243	-2.96	-13.07	-2.1919	1350.8
17.89	1790	78	NaN	7.7655	-0.19177	8.6277	-185.79	7.3456	2.4729	0.71209	-622.91	1127.9	45.041	727.42	1106.3	82.014	81.373	1	1	-7.3533	4.811	-11.751	-10.444	5.8852	-7.666	-1.1075	8.2613	-1.468	-2.855	-12.858	-2.1827	1351.2
17.9	1791	78	NaN	8.3112	0.31293	8.7949	-185.67	7.324	2.4704	-0.019655	-623.16	1128.3	45.033	727.51	1106.4	82.364	81.509	1	1	-7.358	4.8161	-11.754	-10.447	6.4008	-7.5769	-0.61931	8.2563	-0.95725	-2.7608	-12.373	-2.1904	1351.6
17.91	1792	78	NaN	8.6034	0.66771	9.0282	-185.59	7.2732	2.4734	-0.74167	-623.68	1128.7	45.032	727.64	1106.4	81.983	81.696	1	1	-7.4045	4.8657	-11.756	-10.45	6.6633	-7.5252	-0.27765	8.2185	-0.74116	-2.6595	-12.034	-2.231	1352.3
17.92	1793	78	NaN	9.0371	1.1543	9.0055	-185.49	7.1933	2.4741	-0.61661	-624.8	1129.1	44.996	727.86	1106.4	79.628	79.844	1	1	-7.4136	4.8754	-11.759	-10.452	7.1058	-7.4203	0.19341	8.1542	-0.30783	-2.545	-11.566	-2.2978	1353.6
17.93	1794	78	NaN	9.367	1.4796	8.8803	-185.42	7.1074	2.4984	-0.19669	-625.98	1129.4	45.016	728.05	1106.3	77.517	77.607	1	1	-7.3949	4.8554	-11.761	-10.454	7.4546	-7.3336	0.50492	8.0821	0.059682	-2.4781	-11.256	-2.3721	1355
17.94	1795	78	NaN	9.5872	1.687	8.7612	-185.38	7.0284	2.503	0.18468	-627.17	1129.7	44.981	728.21	1106.3	74.026	74.538	1	1	-7.3694	4.8283	-11.763	-10.456	7.6942	-7.2695	0.70047	8.0149	0.3248	-2.4412	-11.063	-2.4415	1356.3
17.95	1796	78	NaN	9.726	1.8762	8.7312	-185.34	6.9582	2.4662	0.30383	-628.43	1130	44.816	728.38	1106.3	72.358	69.832	1	1	-7.3392	4.7961	-11.766	-10.459	7.847	-7.2231	0.87778	7.9566	0.50777	-2.427	-10.888	-2.5022	1357.7
17.96	1797	78	NaN	9.7986	2.1606	8.8272	-185.32	6.8724	2.4449	0.13271	-629.94	1130.4	44.594	728.6	1106.3	70.48	66.675	1	1	-7.2896	4.7431	-11.768	-10.461	7.9241	-7.1911	1.1437	7.8893	0.63451	-2.4479	-10.624	-2.5715	1359.5
17.97	1798	78	NaN	9.7669	2.4182	8.9946	-185.3	6.8148	2.5018	-0.25083	-631.2	1130.7	44.511	728.81	1106.2	66.714	62.353	1	1	-7.2636	4.7154	-11.77	-10.463	7.8818	-7.1889	1.3862	7.8469	0.61819	-2.4734	-10.384	-2.616	1361
17.98	1799	78	NaN	9.7049	2.5824	9.0834	-185.29	6.7962	2.5569	-0.42111	-632.14	1131	44.444	728.96	1106.2	63.854	63.722	1	1	-7.2703	4.7226	-11.772	-10.466	7.8169	-7.1753	1.5418	7.8368	0.54661	-2.4527	-10.231	-2.6287	1362.1
17.99	1800	78	NaN	9.6243	2.6795	9.095	-185.27	6.8019	2.5904	-0.3672	-632.93	1131.1	44.319	729.06	1106.3	60.469	62.852	1	1	-7.2939	4.7477	-11.776	-10.469	7.7451	-7.1538	1.636	7.8455	0.45126	-2.4061	-10.14	-2.6232	1362.9
18	1801	78	NaN	9.5253	2.7381	9.1142	-185.27	6.8174	2.6111	-0.33798	-633.65	1131.2	44.143	729.16	1106.4	58.243	64.763	1	1	-7.3101	4.765	-11.778	-10.471	7.6559	-7.1379	1.6942	7.8613	0.3458	-2.3729	-10.084	-2.6101	1363.8
18.01	1802	78	NaN	9.3942	2.7696	9.3575	-185.26	6.8339	2.6708	-1.0044	-634.18	1131.4	44.066	729.31	1106.4	63.079	63.892	1	1	-7.2968	4.7508	-11.78	-10.473	7.501	-7.152	1.7219	7.8815	0.20421	-2.4012	-10.058	-2.5911	1364.5
18.02	1803	78	NaN	9.0524	2.6955	9.5213	-185.23	6.8964	2.717	-1.3611	-634.92	1131.6	43.837	729.48	1106.6	59.543	65.039	1	1	-7.2535	4.7047	-11.781	-10.474	7.1551	-7.1307	1.6471	7.9449	-0.098426	-2.426	-10.134	-2.5295	1365.4
18.03	1804	78	NaN	8.7578	2.5756	9.6218	-185.22	6.9613	2.7447	-1.5449	-635.41	1131.7	43.659	729.62	1106.7	56.867	61.692	1	1	-7.134	4.5772	-11.785	-10.478	6.8611	-7.1199	1.5275	8.0094	-0.27283	-2.5427	-10.257	-2.4682	1366
18.04	1805	78	NaN	8.4637	2.4057	9.6816	-185.23	7.0344	2.745	-1.6121	-635.79	1131.8	43.464	729.74	1106.8	53.98	57.771	1	1	-7.1597	4.6047	-11.787	-10.48	6.573	-7.1249	1.3584	8.0817	-0.58671	-2.5203	-10.429	-2.3986	1366.5
18.05	1806	78	NaN	8.0198	2.0876	9.6865	-185.27	7.1528	2.7351	-1.4879	-636.27	1131.9	43.219	729.87	1107	54.89	56.902	1	0	-7.2301	4.6797	-11.79	-10.483	6.1455	-7.1471	1.0418	8.1986	-1.0846	-2.4674	-10.748	-2.284	1367.1
18.06	1807	78	NaN	7.1538	1.3953	9.5691	-185.35	7.3935	2.7671	-0.9172	-637.13	1132	42.95	730.04	1107.2	54.546	56.022	1	0	-7.1441	4.588	-11.79	-10.483	5.3161	-7.1857	0.35342	8.4354	-1.8281	-2.5977	-11.436	-2.0472	1368.1
18.07	1808	78	NaN	6.6053	0.96371	9.6109	-185.37	7.5276	2.7159	-0.95808	-637.49	1132.2	42.631	730.15	1107.3	54.667	56.328	1	0	-7.1234	4.5659	-11.791	-10.484	4.7798	-7.192	-0.077333	8.5687	-2.3436	-2.6261	-11.868	-1.9151	1368.6
18.08	1809	78	NaN	5.9709	0.5146	9.6604	-185.38	7.6639	2.7599	-1.0666	-637.9	1132.2	42.558	730.25	1107.4	53.411	54.845	1	0	-7.1636	4.6088	-11.793	-10.486	4.1446	-7.2097	-0.52535	8.7039	-3.019	-2.6009	-12.318	-1.782	1369.1
18.09	1810	78	NaN	5.4793	0.17355	9.7138	-185.39	7.7598	2.8103	-1.1587	-638.18	1132.3	42.544	730.34	1107.4	53.619	54.749	1	0	-7.2916	4.7453	-11.793	-10.486	3.6502	-7.2202	-0.86611	8.7995	-3.6414	-2.4749	-12.659	-1.6864	1369.4
18.1	1811	78	NaN	4.9441	-0.15192	9.7838	-185.39	7.843	2.8501	-1.1756	-638.4	1132.3	42.49	730.48	1107.5	56.05	55.228	1	0	-7.4248	4.8874	-11.793	-10.486	3.117	-7.2164	-1.1916	8.8827	-4.3078	-2.3291	-12.984	-1.603	1369.8
18.11	1812	78	NaN	3.7724	-0.76619	9.8998	-185.39	8.011	2.9369	-1.0889	-638.85	1132.4	42.398	730.75	1107.6	54.283	55.331	1	0	-7.4649	4.9301	-11.794	-10.487	1.9538	-7.2043	-1.8042	9.049	-5.5111	-2.2742	-13.599	-1.4384	1370.5
18.12	1813	78	NaN	2.4395	-1.1799	10.256	-185.35	8.1579	2.9313	-1.5667	-639.11	1132.5	42.037	731.03	1107.7	56.34	55.787	1	0	-7.4939	4.9611	-11.795	-10.488	0.61667	-7.1768	-2.2182	9.1962	-6.8773	-2.2158	-14.013	-1.2921	1371.1
18.13	1814	78	NaN	1.1502	-1.4092	10.652	-185.31	8.2832	2.9093	-2.1084	-639.19	1132.6	41.601	731.35	1107.8	55.243	56.077	1	0	-7.5106	4.9788	-11.795	-10.488	-0.67649	-7.1321	-2.4487	9.3227	-8.187	-2.1533	-14.243	-1.1651	1371.5
18.14	1815	78	NaN	0.15291	-1.5147	10.995	-185.25	8.3796	2.8887	-2.6031	-639.2	1132.8	41.222	731.61	1107.8	52.591	57.389	1	0	-7.5458	5.0163	-11.794	-10.487	-1.6782	-7.0845	-2.5578	9.4227	-9.224	-2.0682	-14.352	-1.0646	1371.7
18.15	1816	78	NaN	-0.6036	-1.5471	11.264	-185.2	8.4665	2.889	-2.9899	-639.17	1132.9	40.912	731.83	1107.8	50.483	54.746	1	0	-7.5836	5.0566	-11.794	-10.487	-2.4377	-7.0308	-2.5958	9.5152	-10.021	-1.9742	-14.39	-0.97163	1371.9
18.16	1817	78	NaN	-1.3653	-1.5498	11.483	-185.13	8.5782	2.9275	-3.2452	-639.07	1133.1	40.599	732.12	1107.8	48.736	55.456	1	0	-7.6134	5.0885	-11.794	-10.487	-3.1967	-6.9573	-2.6046	9.633	-10.81	-1.8689	-14.398	-0.85379	1372.1
18.17	1818	78	NaN	-1.6606	-1.5359	11.547	-185.08	8.6319	2.9499	-3.2949	-638.97	1133.3	40.343	732.33	1107.9	49.492	54.747	1	0	-7.6745	5.1536	-11.793	-10.486	-3.4832	-6.9043	-2.5977	9.6937	-11.158	-1.7507	-14.391	-0.79254	1372.2
18.18	1819	78	NaN	-1.787	-1.5382	11.56	-185.05	8.6549	2.979	-3.2757	-638.93	1133.4	40.229	732.48	1107.8	50.183	54.323	1	0	-7.7546	5.239	-11.792	-10.485	-3.604	-6.8632	-2.6041	9.7208	-11.359	-1.6242	-14.397	-0.76465	1372.3
18.19	1820	78	NaN	-1.8187	-1.5382	11.528	-184.96	8.6824	3.0429	-3.149	-638.84	1133.6	40.035	732.76	1107.8	48.676	56.845	1	0	-7.8044	5.2922	-11.791	-10.484	-3.622	-6.762	-2.612	9.7562	-11.426	-1.4698	-14.403	-0.72824	1372.5
18.2	1821	78	NaN	-1.7168	-1.5322	11.475	-184.83	8.7076	3.1528	-2.9934	-638.62	1133.9	39.806	733.19	1107.8	49.099	55.804	1	0	-7.8363	5.3261	-11.79	-10.483	-3.5039	-6.6181	-2.6194	9.7948	-11.34	-1.292	-14.41	-0.68849	1372.7
18.21	1822	78	NaN	-1.3977	-1.5233	11.421	-184.71	8.7076	3.3047	-2.9233	-638.3	1134.3	39.7	733.68	1107.8	49.163	55.074	1	0	-7.8463	5.3368	-11.789	-10.482	-3.1772	-6.49	-2.6277	9.812	-11.023	-1.1532	-14.416	-0.66966	1372.9
18.22	1823	78	NaN	-0.88441	-1.4947	11.285	-184.57	8.7276	3.4436	-2.7125	-637.85	1134.7	39.548	734.11	1107.9	50.578	55.363	1	0	-7.877	5.3696	-11.785	-10.478	-2.6487	-6.3325	-2.6158	9.8487	-10.526	-0.96288	-14.401	-0.62964	1372.9
18.23	1824	78	NaN	-0.42348	-1.4612	11.15	-184.47	8.733	3.4947	-2.5011	-637.43	1135.1	39.326	734.47	1107.9	56.596	54.35	1	0	-7.9303	5.4264	-11.78	-10.473	-2.1698	-6.213	-2.5933	9.865	-10.1	-0.78666	-14.373	-0.60824	1372.8
[truncated: 62,538 more rows]
