# Supplementary material for: Speech, movement, and gaze behaviours during dyadic conversation in noise
Source: Sci Rep. 2019 Jul 18;9:10451. doi: 10.1038/s41598-019-46416-0 (PMC6639257; doi:10.1038/s41598-019-46416-0)
Supplement: Supplementary file 1 — All data [file 41598_2019_46416_MOESM1_ESM.zip › dyad11conv3.txt]

timestamps	sample	levels (dB)	level change	talker 1	talker 1	talker 1	talker 2	talker 2	talker 2	talker 1	talker 1	talker 1	talker 2	talker 2	talker 2	talker 1	talker 2	talker 1	talker 2	talker 1	talker 2	talker 1	talker 2	talker 1	talker 2	talker 1	talker 2	talker 1	talker 2	talker 1	talker 2	talker 1 and 2
timestamps	sample	levels (dB)	(dB)	yaw	pitch	roll	yaw	pitch	roll	x (mm)	y (mm)	z (mm)	x (mm)	y (mm)	z (mm)	rms (volts)	rms (volts)	talking	talking	eye phi (deg)	eye phi (deg)	eye theta (deg)	eye theta (deg)	yaw re t2	yaw re t1	pitch re t2	pitch re t1	gaze yaw re t2	gaze yaw re t1	gaze pitch re t2	gaze pitch re t1	distance
0	1	60	NaN	5.8597	5.7196	12.029	-183.57	10.077	8.5512	3.8277	-710.93	1146.6	30.892	816.14	1121.7	23.649	24.005	0	0	-13.201	13.812	-10.116	-12.308	4.8444	-4.5892	4.7877	11.009	-8.3566	9.2229	-5.3288	-1.2989	1527.5
0.01	2	60	NaN	5.878	5.7091	12.038	-183.57	10.084	8.5702	3.7812	-710.91	1146.6	30.945	816.15	1121.7	23.649	24.005	0	0	-13.127	13.734	-10.115	-12.306	4.8589	-4.5896	4.7768	11.017	-8.2685	9.144	-5.3385	-1.2897	1527.5
0.02	3	60	NaN	5.9256	5.7017	12.035	-183.57	10.088	8.5782	3.7408	-710.87	1146.6	30.981	816.15	1121.7	23.649	24.005	0	0	-13.084	13.688	-10.115	-12.306	4.9037	-4.5911	4.7684	11.021	-8.1805	9.0964	-5.3461	-1.2848	1527.5
0.03	4	60	NaN	5.9827	5.6889	12.027	-183.57	10.095	8.5738	3.7099	-710.85	1146.6	30.984	816.13	1121.7	23.649	24.005	0	0	-13.097	13.701	-10.115	-12.306	4.9595	-4.5889	4.7548	11.029	-8.1375	9.1123	-5.3598	-1.277	1527.4
0.04	5	60	NaN	6.0459	5.6676	12.011	-183.56	10.104	8.5568	3.699	-710.86	1146.6	30.948	816.1	1121.7	23.649	24.005	0	0	-13.092	13.696	-10.114	-12.305	5.0235	-4.5823	4.7329	11.039	-8.0682	9.1133	-5.3811	-1.2661	1527.4
0.05	6	60	NaN	6.1443	5.6418	11.967	-183.56	10.097	8.528	3.738	-710.89	1146.6	30.884	816.11	1121.6	23.649	24.005	0	0	-13.079	13.682	-10.113	-12.304	5.1259	-4.5782	4.7062	11.032	-7.9531	9.1037	-5.4067	-1.2718	1527.4
0.06	7	60	NaN	6.2643	5.634	11.917	-183.56	10.105	8.5388	3.809	-710.85	1146.5	30.919	816.07	1121.6	23.649	24.005	0	0	-13.083	13.686	-10.113	-12.304	5.2471	-4.5741	4.6982	11.04	-7.8355	9.1118	-5.415	-1.2638	1527.4
0.07	8	60	NaN	6.3596	5.6298	11.882	-183.55	10.11	8.5395	3.8506	-710.81	1146.5	30.925	816.03	1121.6	23.649	24.005	0	0	-13.095	13.7	-10.114	-12.305	5.3437	-4.569	4.6938	11.046	-7.7517	9.1306	-5.4203	-1.2595	1527.3
0.08	9	60	NaN	6.4258	5.6224	11.858	-183.55	10.108	8.5363	3.8767	-710.8	1146.5	30.919	816.01	1121.6	23.649	24.005	0	0	-13.111	13.717	-10.114	-12.305	5.4111	-4.565	4.6864	11.044	-7.7002	9.1515	-5.428	-1.2613	1527.3
0.09	10	60	NaN	6.4744	5.6082	11.833	-183.55	10.098	8.5398	3.9171	-710.83	1146.5	30.927	816.02	1121.6	23.649	24.005	0	0	-13.134	13.741	-10.115	-12.306	5.4609	-4.564	4.6725	11.033	-7.673	9.1766	-5.4421	-1.2724	1527.3
0.1	11	60	NaN	6.5889	5.5988	11.768	-183.55	10.071	8.5409	4.0448	-710.81	1146.5	30.937	816.03	1121.6	23.649	24.005	0	0	-13.169	13.778	-10.115	-12.306	5.5799	-4.5594	4.6643	11.006	-7.5893	9.2187	-5.4504	-1.3002	1527.3
0.11	12	60	NaN	6.6544	5.5902	11.738	-183.55	10.066	8.5682	4.1024	-710.79	1146.4	31.017	816	1121.5	23.649	24.005	0	0	-13.209	13.82	-10.115	-12.306	5.6444	-4.5572	4.6562	10.999	-7.5644	9.2633	-5.4586	-1.3064	1527.2
0.12	13	60	NaN	6.7092	5.5811	11.728	-183.55	10.068	8.5786	4.1148	-710.77	1146.4	31.036	815.95	1121.6	23.649	24.005	0	0	-13.251	13.865	-10.115	-12.306	5.699	-4.5585	4.6479	11.001	-7.5518	9.3067	-5.4672	-1.3047	1527.2
0.13	14	60	NaN	6.7516	5.5732	11.73	-183.55	10.068	8.5688	4.1103	-710.73	1146.4	30.986	815.9	1121.6	23.649	24.005	0	0	-13.299	13.917	-10.117	-12.308	5.743	-4.5598	4.6409	11	-7.5564	9.3573	-5.4757	-1.3074	1527.1
0.14	15	60	NaN	6.7605	5.5701	11.735	-183.55	10.052	8.5557	4.1261	-710.67	1146.4	30.921	815.91	1121.6	23.649	24.005	0	0	-13.348	13.969	-10.118	-12.309	5.755	-4.554	4.6389	10.984	-7.593	9.4149	-5.4793	-1.3256	1527
0.15	16	60	NaN	6.7317	5.5528	11.769	-183.55	10.048	8.6315	4.0581	-710.67	1146.4	31.11	815.9	1121.6	23.649	24.005	0	0	-13.374	13.997	-10.119	-12.31	5.7165	-4.568	4.6209	10.98	-7.6574	9.4285	-5.4978	-1.33	1527
0.16	17	60	NaN	6.6967	5.53	11.785	-183.55	10.059	8.5955	4.0576	-710.68	1146.4	30.986	815.87	1121.5	23.649	24.005	0	0	-13.397	14.022	-10.119	-12.31	5.6861	-4.5562	4.5985	10.991	-7.7112	9.4653	-5.5208	-1.3197	1527
0.17	18	60	NaN	6.6314	5.4999	11.81	-183.54	10.071	8.5813	4.0446	-710.69	1146.4	30.909	815.84	1121.5	23.649	24.005	0	0	-13.417	14.042	-10.12	-12.311	5.6232	-4.5441	4.5687	11.003	-7.7933	9.4979	-5.5515	-1.3085	1527
0.18	19	60	NaN	6.5432	5.4652	11.828	-183.53	10.08	8.6214	4.0809	-710.68	1146.3	30.978	815.83	1121.5	23.649	24.005	0	0	-13.414	14.039	-10.112	-12.303	5.5338	-4.5423	4.5344	11.011	-7.8799	9.4966	-5.5776	-1.2922	1527
0.19	20	60	NaN	6.5005	5.437	11.741	-183.55	10.098	8.5693	4.5337	-710.63	1146.2	30.84	815.8	1121.5	23.649	24.005	0	0	-13.4	14.025	-10.1	-12.291	5.5132	-4.5375	4.5105	11.025	-7.8873	9.4874	-5.5895	-1.2664	1526.8
0.2	21	60	NaN	6.3139	5.4105	11.9	-183.51	10.125	8.5836	4.0257	-710.68	1146.3	30.812	815.74	1121.5	23.649	24.005	0	0	-13.378	14.001	-10.096	-12.287	5.3086	-4.5185	4.4799	11.056	-8.0695	9.4825	-5.6158	-1.2311	1526.9
0.21	22	60	NaN	6.1452	5.3926	12.005	-183.48	10.142	8.6065	3.744	-710.67	1146.4	30.823	815.73	1121.5	23.649	24.005	0	0	-13.368	13.991	-10.093	-12.284	5.1289	-4.4997	4.4596	11.075	-8.2396	9.491	-5.6338	-1.2095	1526.8
0.22	23	60	NaN	6.0233	5.3853	12.047	-183.47	10.154	8.6308	3.6834	-710.63	1146.3	30.855	815.72	1121.5	23.649	24.005	0	0	-13.379	14.002	-10.094	-12.285	5.0034	-4.4852	4.4517	11.088	-8.3753	9.5164	-5.6424	-1.1974	1526.8
0.23	24	60	NaN	5.954	5.387	12.056	-183.45	10.169	8.6498	3.6904	-710.58	1146.3	30.88	815.69	1121.5	23.649	24.005	0	0	-13.394	14.018	-10.095	-12.286	4.9334	-4.4754	4.4536	11.103	-8.4607	9.5426	-5.6418	-1.1835	1526.7
0.24	25	60	NaN	5.912	5.3813	12.074	-183.44	10.186	8.617	3.6658	-710.57	1146.3	30.757	815.66	1121.4	23.649	24.005	0	0	-13.42	14.045	-10.098	-12.289	4.895	-4.4544	4.4481	11.12	-8.5246	9.5909	-5.6497	-1.1694	1526.7
0.25	26	60	NaN	5.8702	5.3921	12.087	-183.43	10.209	8.661	3.6586	-710.5	1146.3	30.848	815.62	1121.4	23.649	24.005	0	0	-13.43	14.056	-10.099	-12.29	4.8495	-4.448	4.4592	11.142	-8.5804	9.6083	-5.6399	-1.1486	1526.6
0.26	27	60	NaN	5.8627	5.3992	12.078	-183.42	10.228	8.678	3.7105	-710.44	1146.3	30.855	815.59	1121.5	23.649	24.005	0	0	-13.436	14.062	-10.1	-12.291	4.8436	-4.4355	4.4675	11.16	-8.5921	9.627	-5.6323	-1.1309	1526.5
0.27	28	60	NaN	5.8865	5.4013	12.064	-183.41	10.238	8.6669	3.7694	-710.4	1146.2	30.781	815.57	1121.5	23.649	24.005	0	0	-13.535	14.168	-10.101	-12.292	4.8724	-4.4193	4.4708	11.169	-8.6626	9.749	-5.6301	-1.1234	1526.4
0.28	29	60	NaN	5.9186	5.4063	12.076	-183.4	10.231	8.6763	3.7277	-710.35	1146.3	30.77	815.6	1121.4	23.649	24.005	0	0	-13.608	14.246	-10.103	-12.294	4.9033	-4.4136	4.4752	11.162	-8.7042	9.8321	-5.6275	-1.1314	1526.4
0.29	30	60	NaN	5.9721	5.4154	12.081	-183.39	10.249	8.6881	3.7085	-710.28	1146.2	30.757	815.54	1121.5	23.649	24.005	0	0	-13.636	14.276	-10.105	-12.296	4.9565	-4.404	4.4848	11.18	-8.6799	9.8725	-5.6206	-1.1163	1526.3
0.3	31	60	NaN	6.1075	5.4228	12.015	-183.37	10.257	8.7037	3.9045	-710.19	1146.2	30.724	815.51	1121.5	23.649	24.005	0	0	-13.633	14.272	-10.107	-12.298	5.1005	-4.3773	4.4942	11.185	-8.5322	9.8951	-5.6127	-1.1129	1526.1
0.31	32	60	NaN	6.2362	5.4207	11.96	-183.36	10.258	8.7074	4.0668	-710.14	1146.1	30.676	815.49	1121.5	23.649	24.005	0	0	-13.617	14.256	-10.108	-12.299	5.237	-4.3584	4.4936	11.185	-8.3804	9.8978	-5.6146	-1.1139	1526.1
0.32	33	60	NaN	6.3267	5.4117	11.935	-183.36	10.257	8.7104	4.1472	-710.1	1146.1	30.655	815.49	1121.4	23.649	24.005	0	0	-13.602	14.239	-10.109	-12.3	5.3312	-4.3521	4.4854	11.184	-8.2703	9.8872	-5.624	-1.1168	1526
0.33	34	60	NaN	6.4408	5.4194	11.86	-183.34	10.251	8.7779	4.4502	-709.94	1146	30.798	815.49	1121.4	23.649	24.005	0	0	-13.586	14.223	-10.111	-12.302	5.4513	-4.3295	4.4956	11.174	-8.1348	9.8933	-5.6149	-1.1271	1525.9
0.34	35	60	NaN	6.5654	5.4101	11.832	-183.33	10.25	8.7555	4.5005	-709.88	1146	30.707	815.5	1121.4	23.649	24.005	0	0	-13.593	14.23	-10.111	-12.302	5.5812	-4.3135	4.4868	11.173	-8.0113	9.9161	-5.6244	-1.129	1525.8
0.35	36	60	NaN	6.6819	5.4092	11.798	-183.32	10.266	8.7493	4.5609	-709.8	1146	30.668	815.46	1121.4	23.649	24.005	0	0	-13.566	14.201	-10.113	-12.304	5.7013	-4.2971	4.4865	11.188	-7.8645	9.904	-5.6261	-1.1153	1525.7
0.36	37	60	NaN	6.7742	5.4123	11.769	-183.31	10.28	8.7545	4.6088	-709.74	1145.9	30.672	815.43	1121.4	23.649	24.005	0	0	-13.483	14.112	-10.115	-12.306	5.7952	-4.2858	4.4899	11.203	-7.6874	9.8267	-5.6255	-1.1038	1525.6
0.37	38	60	NaN	6.835	5.4138	11.756	-183.3	10.28	8.7557	4.6141	-709.69	1145.9	30.679	815.45	1121.3	23.649	24.005	0	0	-13.397	14.021	-10.117	-12.308	5.8559	-4.2832	4.4911	11.203	-7.5409	9.7377	-5.6258	-1.1048	1525.6
0.38	39	60	NaN	6.9057	5.4275	11.713	-183.3	10.305	8.7565	4.7306	-709.59	1145.9	30.685	815.4	1121.3	23.649	24.005	0	0	-13.312	13.93	-10.118	-12.309	5.9307	-4.2717	4.5057	11.226	-7.3813	9.6588	-5.6123	-1.0826	1525.4
0.39	40	60	NaN	6.9043	5.4374	11.791	-183.29	10.311	8.732	4.3611	-709.55	1146	30.625	815.44	1121.4	23.649	24.005	0	0	-13.25	13.865	-10.12	-12.311	5.9177	-4.2791	4.5134	11.235	-7.3328	9.5859	-5.6068	-1.0764	1525.4
0.4	41	60	NaN	6.9261	5.4373	11.766	-183.29	10.323	8.7325	4.4363	-709.48	1145.9	30.634	815.46	1121.4	23.649	24.005	0	0	-13.191	13.802	-10.122	-12.313	5.9419	-4.2738	4.5144	11.246	-7.2493	9.5278	-5.608	-1.0676	1525.4
0.41	42	60	NaN	6.9626	5.4283	11.678	-183.26	10.391	8.792	4.7977	-709.4	1145.8	30.838	815.32	1121.3	23.649	24.005	0	0	-13.223	13.836	-10.124	-12.315	5.9841	-4.2357	4.5073	11.312	-7.239	9.6	-5.6163	-1.0024	1525.1
0.42	43	60	NaN	6.9555	5.4151	11.696	-183.15	10.585	8.9394	4.7432	-709.37	1145.8	31.367	814.87	1121.2	23.649	24.005	0	0	-13.094	13.698	-10.12	-12.311	5.9548	-4.1482	4.4906	11.509	-7.1389	9.5495	-5.6291	-0.80136	1524.7
0.43	44	60	NaN	6.9305	5.4048	11.686	-183.14	10.623	8.9357	4.7901	-709.34	1145.8	31.358	814.84	1121.2	23.649	27.224	0	0	-12.694	13.271	-10.107	-12.298	5.9319	-4.1417	4.481	11.546	-6.7619	9.1296	-5.6261	-0.75183	1524.6
0.44	45	60	NaN	6.8756	5.3843	11.707	-183.14	10.677	8.9674	4.7661	-709.29	1145.8	31.439	814.86	1121.2	23.649	25.424	0	0	-12.572	13.142	-10.105	-12.296	5.873	-4.1447	4.4608	11.6	-6.6993	8.997	-5.6445	-0.69602	1524.6
0.45	46	60	NaN	6.8264	5.3649	11.733	-183.14	10.732	8.9922	4.7286	-709.23	1145.8	31.499	814.87	1121.3	23.649	29.123	0	0	-12.555	13.123	-10.108	-12.299	5.8202	-4.1485	4.4421	11.655	-6.7346	8.9745	-5.6655	-0.64337	1524.5
0.46	47	60	NaN	6.7978	5.3513	11.747	-183.14	10.78	8.9952	4.7201	-709.19	1145.8	31.5	814.87	1121.3	23.649	27.601	0	0	-12.516	13.082	-10.109	-12.3	5.7911	-4.1475	4.4293	11.702	-6.7252	8.9344	-5.6796	-0.5985	1524.5
0.47	48	60	NaN	6.774	5.3382	11.738	-183.14	10.815	9.0042	4.7759	-709.15	1145.8	31.524	814.87	1121.2	23.649	29.991	0	0	-12.483	13.047	-10.11	-12.301	5.7685	-4.1406	4.4161	11.737	-6.7148	8.9063	-5.6941	-0.56429	1524.5
0.48	49	60	NaN	6.739	5.3181	11.757	-183.14	10.872	9.0439	4.7471	-709.12	1145.8	31.643	814.87	1121.2	23.649	30.305	0	0	-12.458	13.02	-10.111	-12.303	5.7279	-4.1461	4.396	11.794	-6.7298	8.8734	-5.7154	-0.5086	1524.4
0.49	50	60	NaN	6.7219	5.3037	11.756	-183.13	10.918	9.0592	4.7702	-709.1	1145.8	31.696	814.87	1121.2	25.781	34.166	0	0	-12.444	13.005	-10.113	-12.304	5.7097	-4.1442	4.3816	11.84	-6.7341	8.8605	-5.7311	-0.46332	1524.4
0.5	51	60	NaN	6.7182	5.2945	11.746	-183.13	10.959	9.043	4.8151	-709.06	1145.8	31.663	814.88	1121.2	26.14	32.362	0	0	-12.45	13.012	-10.114	-12.305	5.7089	-4.1367	4.3727	11.881	-6.7414	8.8748	-5.7414	-0.4242	1524.4
0.51	52	60	NaN	6.7192	5.288	11.741	-183.12	11	9.0056	4.8383	-709	1145.7	31.574	814.92	1121.3	28.162	35.209	0	0	-12.445	13.006	-10.115	-12.306	5.7141	-4.1291	4.3673	11.921	-6.7311	8.877	-5.7478	-0.3855	1524.4
0.52	53	60	NaN	6.7211	5.2838	11.747	-183.13	11.021	9.0291	4.8347	-709.01	1145.8	31.662	814.95	1121.3	29.737	36.185	0	0	-12.43	12.99	-10.116	-12.307	5.7126	-4.1362	4.3636	11.941	-6.7177	8.8541	-5.7526	-0.366	1524.4
0.53	54	60	NaN	6.7367	5.2942	11.754	-183.12	11.069	9.0317	4.8249	-708.95	1145.8	31.713	815	1121.3	30.379	35.977	0	0	-12.344	12.898	-10.119	-12.31	5.7259	-4.1293	4.3742	11.989	-6.618	8.7689	-5.7448	-0.32152	1524.4
0.54	55	60	NaN	6.7569	5.3008	11.756	-183.11	11.118	8.9991	4.8394	-708.91	1145.7	31.662	815.02	1121.3	31.118	35.827	0	0	-12.299	12.85	-10.121	-12.312	5.7485	-4.1183	4.3814	12.038	-6.5506	8.7321	-5.7398	-0.27467	1524.4
0.55	56	60	NaN	6.7774	5.3005	11.755	-183.11	11.154	8.9637	4.8572	-708.89	1145.7	31.588	815.04	1121.3	30.408	36.444	0	0	-12.312	12.864	-10.122	-12.313	5.7725	-4.111	4.3819	12.073	-6.5393	8.7529	-5.7405	-0.24048	1524.4
0.56	57	60	NaN	6.7954	5.2967	11.763	-183.11	11.164	8.9841	4.8306	-708.87	1145.7	31.648	815.12	1121.3	30.482	37.561	0	0	-12.227	12.773	-10.123	-12.314	5.7873	-4.1151	4.3786	12.082	-6.4394	8.6581	-5.744	-0.23146	1524.4
0.57	58	60	NaN	6.8244	5.3021	11.76	-183.09	11.236	8.9122	4.8469	-708.83	1145.7	31.468	815.07	1121.3	31.195	36.819	0	0	-12.111	12.65	-10.123	-12.314	5.8236	-4.0942	4.3843	12.154	-6.2872	8.5554	-5.7382	-0.1598	1524.3
0.58	59	60	NaN	6.8447	5.2949	11.757	-183.09	11.264	8.9288	4.8628	-708.83	1145.7	31.529	815.08	1121.3	31.084	35.758	0	0	-12.066	12.602	-10.123	-12.314	5.8423	-4.0893	4.3767	12.182	-6.2239	8.5127	-5.7461	-0.13197	1524.3
0.59	60	60	NaN	6.8663	5.2895	11.754	-183.07	11.296	8.9299	4.8764	-708.82	1145.7	31.539	815.11	1121.3	31.112	36.539	0	0	-12.045	12.579	-10.123	-12.314	5.864	-4.0769	4.3713	12.214	-6.1811	8.5025	-5.752	-0.10065	1524.4
0.6	61	60	NaN	6.8889	5.2909	11.752	-183.06	11.343	8.8915	4.883	-708.79	1145.7	31.432	815.13	1121.3	30.87	37.289	0	0	-11.946	12.473	-10.124	-12.315	5.8908	-4.055	4.3731	12.261	-6.0548	8.4184	-5.7513	-0.054514	1524.3
0.61	62	60	NaN	6.8939	5.2881	11.749	-183.06	11.361	8.9181	4.8702	-708.78	1145.7	31.499	815.17	1121.3	29.905	37.22	0	0	-11.892	12.416	-10.125	-12.316	5.8929	-4.0571	4.3706	12.278	-5.9988	8.3588	-5.7543	-0.037799	1524.4
0.62	63	60	NaN	6.9016	5.2895	11.738	-183.04	11.403	8.9011	4.9095	-708.75	1145.7	31.447	815.13	1121.3	29.142	36.27	0	0	-11.901	12.426	-10.125	-12.316	5.9039	-4.0355	4.372	12.32	-5.9974	8.3907	-5.7526	0.0045554	1524.3
0.63	64	60	NaN	6.9007	5.2759	11.735	-183.02	11.429	8.9173	4.8976	-708.76	1145.7	31.487	815.14	1121.3	31.097	37.462	0	0	-11.879	12.403	-10.125	-12.316	5.9011	-4.0237	4.3577	12.347	-5.978	8.3789	-5.7674	0.03128	1524.3
0.64	65	60	NaN	6.8968	5.2563	11.727	-183.01	11.451	8.9322	4.8962	-708.79	1145.7	31.53	815.17	1121.2	29.931	38.1	0	0	-11.848	12.369	-10.125	-12.316	5.8956	-4.0138	4.338	12.369	-5.9521	8.3552	-5.7873	0.0528	1524.4
0.65	66	60	NaN	6.8945	5.2422	11.704	-183	11.479	8.9086	4.9549	-708.8	1145.7	31.473	815.16	1121.3	30.186	35.579	0	0	-11.819	12.339	-10.123	-12.314	5.8976	-3.9962	4.3251	12.396	-5.9218	8.3426	-5.7979	0.081627	1524.4
0.66	67	60	NaN	6.8804	5.2379	11.705	-182.99	11.484	8.8674	4.9328	-708.79	1145.7	31.348	815.18	1121.2	31.352	37.468	0	0	-11.788	12.305	-10.121	-12.312	5.8874	-3.9792	4.3202	12.402	-5.9002	8.3257	-5.8005	0.090077	1524.4
0.67	68	60	NaN	6.863	5.216	11.699	-182.98	11.494	8.8651	4.9316	-708.81	1145.7	31.332	815.17	1121.2	32.113	38.085	0	0	-11.701	12.213	-10.118	-12.309	5.8706	-3.9724	4.2983	12.411	-5.8308	8.2405	-5.82	0.102	1524.4
0.68	69	60	NaN	6.8401	5.2056	11.696	-182.97	11.496	8.8875	4.9227	-708.82	1145.7	31.388	815.18	1121.2	30.472	38.524	0	0	-11.623	12.129	-10.117	-12.308	5.8452	-3.9686	4.2876	12.414	-5.7777	8.1606	-5.8295	0.10582	1524.4
0.69	70	60	NaN	6.8135	5.2017	11.697	-182.96	11.497	8.9086	4.8996	-708.82	1145.7	31.441	815.18	1121.2	30.489	38.087	0	0	-11.556	12.058	-10.117	-12.308	5.8157	-3.9598	4.2828	12.416	-5.7399	8.0977	-5.8345	0.10728	1524.4
0.7	71	60	NaN	6.7879	5.1829	11.7	-182.94	11.511	8.8925	4.8652	-708.86	1145.6	31.388	815.13	1121.2	30.541	37.601	0	0	-11.683	12.194	-10.127	-12.318	5.7909	-3.9369	4.2634	12.431	-5.8924	8.2568	-5.8636	0.11295	1524.4
0.71	72	60	NaN	6.7833	5.1797	11.696	-182.92	11.507	8.8494	4.8649	-708.84	1145.7	31.247	815.1	1121.2	29.211	38.703	0	0	-11.84	12.361	-10.138	-12.329	5.7915	-3.9132	4.2595	12.427	-6.0489	8.448	-5.8786	0.097639	1524.4
0.72	73	60	NaN	6.7786	5.1758	11.685	-182.9	11.507	8.8309	4.8742	-708.85	1145.7	31.168	815.09	1121.2	29.164	37.237	0	0	-11.748	12.263	-10.137	-12.328	5.7901	-3.8889	4.2553	12.428	-5.9578	8.3737	-5.8817	0.09964	1524.4
0.73	74	60	NaN	6.7748	5.1756	11.674	-182.88	11.515	8.841	4.8771	-708.87	1145.6	31.171	815.03	1121.1	30.152	38.524	0	0	-11.71	12.222	-10.136	-12.327	5.7864	-3.8647	4.2545	12.436	-5.9233	8.357	-5.8815	0.10881	1524.3
0.74	75	60	NaN	6.7746	5.1798	11.664	-182.85	11.525	8.8709	4.8625	-708.87	1145.6	31.233	814.93	1121.1	30.738	37.891	0	0	-11.735	12.249	-10.135	-12.326	5.7831	-3.8417	4.2573	12.447	-5.9521	8.4074	-5.8778	0.12127	1524.2
0.75	76	60	NaN	6.784	5.1829	11.661	-182.83	11.523	8.8881	4.8216	-708.9	1145.6	31.261	814.85	1121.1	30.191	37.771	0	0	-11.706	12.217	-10.133	-12.324	5.7899	-3.8221	4.259	12.447	-5.9156	8.3953	-5.8743	0.12273	1524.2
0.76	77	60	NaN	6.7973	5.1984	11.637	-182.81	11.536	8.8415	4.8739	-708.9	1145.6	31.125	814.77	1121	29.882	39.517	0	0	-11.593	12.098	-10.13	-12.321	5.8103	-3.7952	4.2745	12.46	-5.7831	8.3027	-5.8558	0.13847	1524.1
0.77	78	60	NaN	6.8105	5.2185	11.619	-182.79	11.528	8.8512	4.8746	-708.9	1145.6	31.134	814.62	1121	30.726	37.18	0	0	-11.566	12.069	-10.128	-12.319	5.823	-3.7744	4.2935	12.453	-5.743	8.2942	-5.8348	0.13374	1523.9
0.78	79	60	NaN	6.8174	5.2356	11.62	-182.77	11.515	8.8785	4.8228	-708.9	1145.6	31.188	814.49	1121	28.142	37.883	0	0	-11.561	12.063	-10.127	-12.318	5.8259	-3.7642	4.3095	12.441	-5.7346	8.2986	-5.817	0.12304	1523.8
0.79	80	60	NaN	6.8154	5.2449	11.64	-182.77	11.508	8.8806	4.7506	-708.89	1145.6	31.174	814.44	1121	30.246	38.532	0	0	-11.509	12.008	-10.124	-12.315	5.8216	-3.7623	4.3184	12.435	-5.6878	8.246	-5.8057	0.11974	1523.8
0.8	81	60	NaN	6.8211	5.2538	11.618	-182.74	11.481	8.8996	4.7963	-708.92	1145.6	31.185	814.25	1121	31.571	37.774	0	0	-11.461	11.957	-10.122	-12.313	5.8285	-3.7329	4.3266	12.408	-5.6327	8.2239	-5.7958	0.09448	1523.6
0.81	82	60	NaN	6.8351	5.2624	11.598	-182.72	11.455	8.924	4.8677	-708.93	1145.6	31.215	814.11	1120.9	29.645	36.208	0	0	-11.416	11.909	-10.121	-12.312	5.844	-3.7129	4.3345	12.383	-5.5724	8.1961	-5.7869	0.070595	1523.5
0.82	83	60	NaN	6.8347	5.2771	11.603	-182.7	11.425	8.9302	4.8633	-708.93	1145.6	31.197	813.97	1120.9	31.024	36.769	0	0	-11.418	11.911	-10.119	-12.31	5.8441	-3.6901	4.3482	12.354	-5.574	8.2208	-5.7705	0.04405	1523.3
0.83	84	60	NaN	6.8205	5.3029	11.624	-182.68	11.388	8.9214	4.8031	-708.93	1145.6	31.146	813.82	1120.9	29.788	37.977	0	0	-11.431	11.925	-10.116	-12.307	5.8294	-3.6666	4.3722	12.319	-5.6015	8.258	-5.7435	0.011819	1523.2
0.84	85	60	NaN	6.8031	5.3443	11.638	-182.66	11.344	8.9129	4.7654	-708.91	1145.7	31.113	813.66	1120.8	29.844	36.991	0	0	-11.449	11.943	-10.113	-12.304	5.8117	-3.6512	4.4103	12.278	-5.6368	8.2921	-5.7027	-0.026194	1523
0.85	86	60	NaN	6.7839	5.4065	11.639	-182.65	11.326	8.8718	4.7918	-708.87	1145.7	31.006	813.48	1120.8	31.479	40.336	0	0	-11.462	11.958	-10.11	-12.302	5.7974	-3.6356	4.4708	12.261	-5.6649	8.3223	-5.6396	-0.040116	1522.8
0.86	87	60	NaN	6.7636	5.4513	11.65	-182.65	11.292	8.8366	4.7773	-708.87	1145.7	30.926	813.4	1120.7	31.481	38.217	0	0	-11.427	11.921	-10.108	-12.299	5.7795	-3.6343	4.5138	12.23	-5.6476	8.2862	-5.5941	-0.068985	1522.7
0.87	88	60	NaN	6.7382	5.5027	11.68	-182.65	11.263	8.81	4.7161	-708.89	1145.7	30.859	813.31	1120.7	31.002	38.902	0	0	-11.386	11.877	-10.106	-12.297	5.7542	-3.6361	4.5625	12.203	-5.6321	8.2409	-5.543	-0.093485	1522.6
0.88	89	60	NaN	6.7114	5.5666	11.721	-182.65	11.239	8.8003	4.637	-708.9	1145.7	30.825	813.18	1120.6	28.876	38.8	0	0	-11.338	11.826	-10.104	-12.295	5.7257	-3.6394	4.6231	12.182	-5.6125	8.1863	-5.4806	-0.11272	1522.5
0.89	90	60	NaN	6.7018	5.6221	11.739	-182.67	11.192	8.8299	4.636	-708.87	1145.7	30.907	813.18	1120.6	32.808	36.196	0	0	-11.277	11.761	-10.102	-12.293	5.713	-3.659	4.6763	12.137	-5.5645	8.1019	-5.4255	-0.15536	1522.5
0.9	91	60	NaN	6.6902	5.6736	11.755	-182.67	11.179	8.8141	4.6569	-708.88	1145.7	30.835	813.07	1120.6	25.096	36.903	0	0	-11.221	11.701	-10.1	-12.291	5.7048	-3.6566	4.7266	12.126	-5.5164	8.0443	-5.3732	-0.16523	1522.4
0.91	92	60	NaN	6.6842	5.7201	11.766	-182.68	11.151	8.8266	4.6831	-708.92	1145.8	30.846	813.01	1120.6	35.31	38.872	0	0	-11.208	11.687	-10.099	-12.29	5.6993	-3.6633	4.7718	12.099	-5.5091	8.0239	-5.3269	-0.19031	1522.4
0.92	93	60	NaN	6.664	5.7867	11.816	-182.69	11.113	8.8463	4.5437	-709.02	1145.8	30.872	812.94	1120.5	23.649	38.311	0	0	-11.143	11.618	-10.104	-12.295	5.6729	-3.6774	4.8354	12.065	-5.4703	7.9403	-5.2684	-0.23033	1522.4
0.93	94	60	NaN	6.6217	5.8881	11.923	-182.69	11.075	8.8495	4.1743	-709.17	1145.9	30.836	812.83	1120.5	47.007	39.72	0	0	-10.551	10.986	-10.171	-12.363	5.6181	-3.6924	4.9319	12.031	-4.9327	7.2936	-5.2396	-0.33109	1522.4
0.94	95	60	NaN	6.6348	5.9674	11.919	-182.69	11.049	8.854	4.2086	-709.19	1145.9	30.82	812.82	1120.5	52.461	38.616	0	0	-9.9583	10.354	-10.239	-12.43	5.6331	-3.6943	5.0105	12.006	-4.3252	6.6599	-5.2287	-0.42444	1522.5
0.95	96	60	NaN	6.6504	6.0618	11.9	-182.69	11.039	8.8672	4.3013	-709.22	1145.9	30.837	812.78	1120.5	39.18	36.414	0	0	-9.3659	9.7224	-10.307	-12.498	5.6515	-3.691	5.1044	11.996	-3.7144	6.0314	-5.2024	-0.50145	1522.4
0.96	97	60	NaN	6.6601	6.1763	11.892	-182.69	11.036	8.8545	4.3538	-709.24	1145.9	30.779	812.72	1120.5	38.337	37.804	0	0	-9.1153	9.4551	-10.318	-12.509	5.6654	-3.685	5.2183	11.994	-3.4499	5.7701	-5.1	-0.51583	1522.4
0.97	98	60	NaN	6.6711	6.3943	11.914	-182.69	11.035	8.8375	4.3546	-709.24	1146	30.707	812.65	1120.5	31.772	38.553	0	0	-9.0203	9.3539	-10.315	-12.506	5.6791	-3.6796	5.435	11.994	-3.3412	5.6743	-4.8803	-0.51253	1522.3
0.98	99	60	NaN	6.6974	6.8322	11.979	-182.68	11.035	8.8632	4.3284	-709.21	1146	30.766	812.57	1120.4	30.703	38.897	0	0	-9.314	9.667	-10.312	-12.503	5.7021	-3.6785	5.8707	11.996	-3.6118	5.9885	-4.4415	-0.50683	1522.2
0.99	100	60	NaN	6.6939	6.9822	12.014	-182.67	11.039	8.8587	4.2779	-709.19	1146	30.734	812.53	1120.4	30.578	38.141	0	0	-9.4705	9.834	-10.314	-12.505	5.6979	-3.6692	6.0199	12.001	-3.7726	6.1648	-4.2944	-0.50408	1522.2
1	101	60	NaN	6.6748	7.526	12.125	-182.66	11.042	8.8826	4.0891	-709.16	1146	30.788	812.49	1120.4	31.223	36.878	0	0	-9.4885	9.8531	-10.322	-12.513	5.6696	-3.6692	6.5619	12.006	-3.8188	6.1839	-3.7598	-0.50679	1522.1
1.01	102	60	NaN	6.6811	8.2004	12.197	-182.66	11.044	8.8856	4.0508	-709.13	1146.1	30.789	812.46	1120.4	36.32	39.588	0	0	-9.5643	9.934	-10.324	-12.515	5.6744	-3.6618	7.2332	12.011	-3.8899	6.2722	-3.0904	-0.50319	1522
1.02	103	60	NaN	6.7235	8.8301	12.187	-182.65	11.052	8.8614	4.2444	-709.11	1146.2	30.72	812.43	1120.4	34.37	39.175	0	0	-9.7147	10.094	-10.319	-12.51	5.7266	-3.6436	7.8592	12.023	-3.9881	6.4507	-2.4593	-0.48663	1522
1.03	104	60	NaN	6.7711	9.3082	12.155	-182.64	11.082	8.868	4.4651	-709.22	1146.2	30.752	812.39	1120.4	31.15	35.602	0	0	-9.7515	10.134	-10.32	-12.511	5.7814	-3.6301	8.3358	12.055	-3.9701	6.5035	-1.9839	-0.45616	1522.1
1.04	105	60	NaN	6.7894	9.834	12.14	-182.63	11.105	8.8596	4.6058	-709.36	1146.2	30.719	812.32	1120.3	35.349	36.466	0	0	-9.7961	10.181	-10.323	-12.514	5.8062	-3.6115	8.8604	12.079	-3.9899	6.5696	-1.4621	-0.43508	1522.1
1.05	106	60	NaN	6.817	10.42	12.116	-182.62	11.125	8.8645	4.7872	-709.5	1146.2	30.728	812.28	1120.3	32.584	37.46	0	0	-10.071	10.475	-10.326	-12.517	5.8404	-3.5988	9.4461	12.099	-4.2308	6.8757	-0.87957	-0.41748	1522.2
1.06	107	60	NaN	6.8402	11.259	12.146	-182.62	11.15	8.8629	4.8599	-709.57	1146.3	30.715	812.25	1120.3	31.985	38.593	0	0	-10.351	10.773	-10.329	-12.52	5.8668	-3.5918	10.281	12.128	-4.4841	7.181	-0.047885	-0.39239	1522.3
1.07	108	60	NaN	6.8451	12.429	12.265	-182.61	11.182	8.8419	4.7306	-709.55	1146.5	30.634	812.21	1120.3	31.716	37.584	0	0	-10.635	11.076	-10.332	-12.524	5.8699	-3.5883	11.442	12.168	-4.7653	7.4877	1.1094	-0.35511	1522.2
1.08	109	60	NaN	6.8465	13.32	12.321	-182.61	11.193	8.8523	4.75	-709.63	1146.7	30.642	812.2	1120.3	30.762	38.153	0	0	-10.92	11.379	-10.336	-12.527	5.8718	-3.5818	12.325	12.188	-5.0478	7.7975	1.9892	-0.33926	1522.3
1.09	110	60	NaN	6.8673	15.007	12.453	-182.59	11.224	8.8668	4.7233	-709.81	1147.1	30.65	812.13	1120.2	31.195	37.211	0	0	-11.204	11.682	-10.339	-12.531	5.8913	-3.5687	13.996	12.235	-5.3126	8.1137	3.6569	-0.29589	1522.4
1.1	111	60	NaN	6.8879	16.341	12.572	-182.59	11.259	8.8908	4.6264	-709.95	1147.5	30.707	812.06	1120.2	33.111	37.208	0	0	-11.3	11.785	-10.343	-12.534	5.9062	-3.571	15.315	12.284	-5.3943	8.2144	4.9725	-0.24937	1522.5
1.11	112	60	NaN	6.9279	17.339	12.624	-182.59	11.299	8.8971	4.6692	-710.2	1147.8	30.741	812	1120.2	31.907	37.175	0	0	-11.337	11.824	-10.345	-12.536	5.9466	-3.5745	16.301	12.337	-5.3902	8.2497	5.9561	-0.19923	1522.7
1.12	113	60	NaN	7.0231	18.493	12.563	-182.59	11.357	8.8425	5.1653	-710.87	1148	30.624	811.94	1120.2	32.279	38.024	0	0	-11.319	11.805	-10.344	-12.535	6.0653	-3.5497	17.448	12.402	-5.2539	8.2557	7.1041	-0.13241	1523.3
1.13	114	60	NaN	7.0862	19.528	12.676	-182.58	11.436	8.7607	5.1338	-711.56	1148.3	30.417	811.89	1120.2	32.187	38.779	0	0	-11.302	11.787	-10.342	-12.533	6.1354	-3.5312	18.47	12.494	-5.1663	8.2555	8.1275	-0.03918	1523.9
1.14	115	60	NaN	7.1634	20.258	12.732	-182.57	11.513	8.7595	5.2312	-711.99	1148.6	30.433	811.79	1120.1	31.789	38.738	0	0	-11.284	11.768	-10.341	-12.532	6.2158	-3.5207	19.189	12.582	-5.0682	8.2473	8.8482	0.050114	1524.3
1.15	116	60	NaN	7.2326	20.919	12.857	-182.57	11.602	8.7687	5.1218	-712.53	1148.9	30.482	811.69	1120.1	32.324	37.614	0	0	-11.442	11.936	-10.343	-12.534	6.2794	-3.519	19.839	12.683	-5.1623	8.417	9.4956	0.14885	1524.7
1.16	117	60	NaN	7.2972	21.574	13.063	-182.55	11.706	8.7591	4.8073	-713.31	1149.2	30.481	811.59	1120.1	29.821	35.631	0	0	-11.558	12.06	-10.344	-12.535	6.3327	-3.5195	20.48	12.8	-5.2257	8.541	10.135	0.26474	1525.4
1.17	118	60	NaN	7.4013	22.035	13.192	-182.54	11.817	8.7525	4.8043	-714.16	1149.4	30.469	811.49	1120	31.632	38.739	0	0	-11.348	11.836	-10.34	-12.531	6.4375	-3.501	20.931	12.92	-4.9106	8.3353	10.592	0.38928	1526.1
1.18	119	60	NaN	7.4775	22.269	13.224	-182.52	11.929	8.7886	4.951	-715.03	1149.5	30.593	811.41	1120	29.774	38.882	0	0	-11.187	11.664	-10.337	-12.528	6.5151	-3.481	21.16	13.037	-4.6716	8.1832	10.824	0.50948	1526.9
1.19	120	60	NaN	7.5376	22.372	13.248	-182.5	12.039	8.8059	5.0854	-715.69	1149.5	30.668	811.32	1119.9	30.727	36.187	0	0	-11.353	11.841	-10.344	-12.535	6.5778	-3.4603	21.26	13.15	-4.7751	8.381	10.917	0.6158	1527.5
1.2	121	60	NaN	7.5838	22.391	13.287	-182.48	12.159	8.8078	5.1504	-716.21	1149.6	30.693	811.19	1119.9	29.742	36.614	0	0	-11.553	12.055	-10.347	-12.538	6.6257	-3.4366	21.277	13.273	-4.9273	8.6181	10.93	0.73536	1527.9
1.21	122	60	NaN	7.6209	22.36	13.355	-182.45	12.301	8.8112	5.1304	-716.69	1149.6	30.719	811.05	1119.9	31.849	38.081	0	0	-11.79	12.307	-10.346	-12.537	6.6613	-3.4118	21.243	13.418	-5.1284	8.8954	10.897	0.88076	1528.2
1.22	123	60	NaN	7.6707	22.252	13.434	-182.45	12.467	8.8733	5.1695	-717.25	1149.7	30.968	811.03	1119.8	29.823	37.553	0	0	-12.026	12.56	-10.345	-12.536	6.7036	-3.4164	21.129	13.589	-5.3228	9.1432	10.784	1.053	1528.8
1.23	124	60	NaN	7.7048	22.101	13.449	-182.44	12.596	8.8797	5.2863	-717.6	1149.7	31.046	810.98	1119.8	31.419	37.216	0	0	-12.238	12.786	-10.345	-12.536	6.7394	-3.4065	20.977	13.72	-5.499	9.3791	10.632	1.1839	1529.1
1.24	125	60	NaN	7.7356	21.833	13.442	-182.43	12.738	8.8728	5.42	-717.99	1149.7	31.087	810.96	1119.7	32.128	37.597	0	0	-12.339	12.893	-10.349	-12.54	6.7738	-3.3933	20.709	13.861	-5.5656	9.5001	10.36	1.3209	1529.5
1.25	126	60	NaN	7.753	21.435	13.456	-182.42	12.903	8.8323	5.4437	-718.42	1149.7	31.045	810.92	1119.7	29.044	37.013	0	0	-12.44	13.001	-10.354	-12.545	6.7939	-3.3767	20.312	14.026	-5.6465	9.6244	9.9582	1.481	1529.8
1.26	127	60	NaN	7.738	20.926	13.535	-182.39	13.088	8.7169	5.2027	-718.85	1149.8	30.807	810.79	1119.8	29.718	37.376	0	0	-12.541	13.109	-10.358	-12.549	6.779	-3.3533	19.802	14.211	-5.7624	9.7554	9.4444	1.6619	1530.1
1.27	128	60	NaN	7.7248	20.29	13.482	-182.39	13.221	8.7454	5.3396	-719.19	1149.7	30.947	810.76	1119.8	31.07	38.437	0	0	-12.629	13.202	-10.364	-12.555	6.7659	-3.3509	19.168	14.343	-5.8627	9.8509	8.8039	1.7877	1530.5
1.28	129	60	NaN	7.7182	19.749	13.447	-182.38	13.329	8.7273	5.4061	-719.46	1149.7	30.931	810.71	1119.7	32.399	36.996	0	0	-12.701	13.278	-10.373	-12.564	6.7626	-3.3401	18.627	14.45	-5.9379	9.9383	8.2545	1.8864	1530.7
1.29	130	60	NaN	7.6841	19.046	13.45	-182.38	13.442	8.7086	5.2517	-719.76	1149.6	30.91	810.67	1119.7	31.41	37.706	0	0	-12.772	13.355	-10.381	-12.572	6.7236	-3.3417	17.926	14.563	-6.0489	10.013	7.5449	1.9908	1530.9
1.3	131	60	NaN	7.6364	18.174	13.447	-182.38	13.568	8.7054	5.0443	-720.11	1149.6	30.935	810.66	1119.7	29.904	38.185	0	0	-12.846	13.433	-10.388	-12.579	6.6674	-3.3495	17.055	14.686	-6.1783	10.084	6.6673	2.1073	1531.3
1.31	132	60	NaN	7.668	17.472	13.269	-182.36	13.678	8.6953	5.5	-720.38	1149.4	30.927	810.63	1119.7	29.992	39.717	0	0	-12.926	13.519	-10.387	-12.579	6.7165	-3.3138	16.361	14.789	-6.2094	10.205	5.9738	2.2103	1531.5
1.32	133	60	NaN	7.6734	16.384	13.194	-182.35	13.81	8.6569	5.5321	-720.65	1149.2	30.851	810.63	1119.6	30.26	37.635	0	0	-12.962	13.557	-10.393	-12.584	6.7261	-3.3023	15.276	14.917	-6.2358	10.255	4.8839	2.3335	1531.8
1.33	134	60	NaN	7.6526	15.212	13.178	-182.35	13.948	8.6262	5.3514	-720.87	1149.2	30.804	810.58	1119.6	31.301	36.245	0	0	-12.959	13.554	-10.403	-12.594	6.7005	-3.3026	14.105	15.055	-6.2583	10.251	3.7029	2.4608	1531.9
1.34	135	60	NaN	7.6318	14.312	13.193	-182.35	14.04	8.6268	5.1311	-720.99	1149.2	30.834	810.55	1119.6	30.374	37.096	0	0	-12.848	13.436	-10.403	-12.594	6.6703	-3.3107	13.206	15.146	-6.1777	10.125	2.8027	2.5523	1532
1.35	136	60	NaN	7.6326	13.742	13.201	-182.35	14.063	8.6593	4.9957	-721.02	1149.2	30.938	810.6	1119.6	31.867	36.24	0	0	-12.723	13.302	-10.402	-12.593	6.6622	-3.3225	12.635	15.17	-6.0605	9.9795	2.2324	2.5765	1532.1
1.36	137	60	NaN	7.644	11.905	13.124	-182.35	14.176	8.6101	4.8282	-721.22	1149	30.867	810.64	1119.5	29.671	36.339	0	0	-12.549	13.117	-10.406	-12.597	6.6701	-3.3283	10.803	15.278	-5.8793	9.789	0.39721	2.6805	1532.4
1.37	138	60	NaN	7.6764	10.771	13	-182.35	14.244	8.591	4.9484	-721.39	1148.8	30.837	810.62	1119.5	31.09	38.776	0	0	-12.365	12.921	-10.411	-12.602	6.7083	-3.316	9.6741	15.341	-5.6572	9.6051	-0.73684	2.7389	1532.5
1.38	139	60	NaN	7.7049	9.7579	12.926	-182.35	14.301	8.5673	4.9579	-721.49	1148.7	30.795	810.59	1119.5	31.189	38.269	0	0	-12.181	12.725	-10.416	-12.607	6.7388	-3.3122	8.6645	15.395	-5.4427	9.4127	-1.7514	2.7875	1532.6
1.39	140	60	NaN	7.7177	8.559	12.892	-182.35	14.357	8.5505	4.7892	-721.54	1148.6	30.776	810.57	1119.5	30.971	35.56	0	0	-11.901	12.425	-10.42	-12.611	6.7459	-3.3201	7.4683	15.447	-5.1547	9.1054	-2.9515	2.8363	1532.6
1.4	141	60	NaN	7.7083	6.9508	12.849	-182.35	14.411	8.5703	4.5151	-721.59	1148.5	30.852	810.56	1119.4	31.238	40.042	0	0	-11.531	12.031	-10.423	-12.614	6.7235	-3.3332	5.8623	15.499	-4.8075	8.698	-4.5606	2.8851	1532.7
1.41	142	60	NaN	7.7598	5.8259	12.615	-182.35	14.439	8.6115	4.9968	-721.61	1148.2	30.982	810.56	1119.4	30.346	37.924	0	0	-11.161	11.637	-10.426	-12.617	6.7881	-3.3242	4.7488	15.516	-4.3732	8.3128	-5.6771	2.8994	1532.7
1.42	143	60	NaN	7.8062	4.7383	12.436	-182.36	14.457	8.6195	5.2517	-721.7	1148	31.016	810.57	1119.4	31.095	35.967	0	0	-10.889	11.347	-10.43	-12.621	6.8429	-3.3219	3.6689	15.527	-4.0463	8.025	-6.7609	2.9057	1532.8
1.43	144	60	NaN	7.9023	3.5282	12.202	-182.36	14.475	8.6097	5.5185	-721.82	1147.7	30.99	810.57	1119.4	29.793	39.882	0	0	-10.952	11.414	-10.437	-12.628	6.95	-3.3162	2.4705	15.533	-4.0017	8.0974	-7.9663	2.9048	1532.9
1.44	145	60	NaN	8.0289	2.2993	11.943	-182.37	14.496	8.6	5.7429	-721.78	1147.2	30.95	810.57	1119.3	29.814	38.653	0	0	-11.014	11.48	-10.444	-12.635	7.0865	-3.3105	1.2567	15.539	-3.9278	8.1697	-9.1871	2.9038	1532.8
1.45	146	60	NaN	8.0518	1.5846	11.906	-182.37	14.515	8.6194	5.4146	-721.12	1147	30.978	810.54	1119.3	30.862	36.884	0	0	-11.077	11.547	-10.451	-12.642	7.0956	-3.3293	0.54795	15.552	-3.9812	8.2176	-9.9028	2.9097	1532.1
1.46	147	60	NaN	8.0239	1.3526	11.992	-182.38	14.523	8.6164	4.9242	-720.47	1147	30.94	810.51	1119.3	30.262	37.071	0	0	-11.059	11.528	-10.456	-12.647	7.0503	-3.3537	0.31749	15.558	-4.009	8.1746	-10.139	2.9109	1531.5
1.47	148	60	NaN	8.0086	1.2319	12.106	-182.39	14.522	8.6403	4.4232	-719.76	1146.9	30.978	810.51	1119.3	31.168	38.79	0	0	-10.967	11.429	-10.46	-12.651	7.0144	-3.3836	0.19733	15.557	-3.9521	8.0457	-10.263	2.9053	1530.8
1.48	149	60	NaN	8.0017	1.1497	12.192	-182.4	14.516	8.6652	4.0209	-719.12	1146.9	31.023	810.5	1119.2	32.538	40.363	0	0	-10.874	11.33	-10.464	-12.655	6.9904	-3.4119	0.11538	15.551	-3.8834	7.9185	-10.349	2.8952	1530.1
1.49	150	60	NaN	8	1.0551	12.195	-182.41	14.509	8.6637	3.8178	-718.65	1146.8	30.998	810.48	1119.2	31.616	35.985	0	0	-10.781	11.231	-10.468	-12.659	6.9817	-3.4307	0.021582	15.542	-3.7993	7.8007	-10.447	2.8827	1529.6
1.5	151	60	NaN	8.0431	0.86992	12.017	-182.42	14.492	8.629	3.9538	-718.36	1146.6	30.874	810.46	1119.2	31.585	37.337	0	0	-10.688	11.133	-10.472	-12.663	7.0343	-3.4295	-0.15993	15.522	-3.6539	7.703	-10.632	2.8585	1529.3
1.51	152	60	NaN	8.0745	0.72225	11.863	-182.43	14.493	8.6219	4.1179	-718.23	1146.5	30.853	810.4	1119.1	30.824	37.223	0	0	-10.683	11.127	-10.479	-12.67	7.0725	-3.4293	-0.30505	15.521	-3.6106	7.6978	-10.784	2.8506	1529.1
1.52	153	60	NaN	8.0867	0.58393	11.745	-182.43	14.494	8.6253	4.2185	-718.15	1146.5	30.856	810.34	1119.1	32.803	37.647	0	0	-10.744	11.192	-10.488	-12.679	7.0883	-3.4322	-0.44186	15.52	-3.656	7.7601	-10.929	2.8412	1529
1.53	154	60	NaN	8.0656	0.4492	11.701	-182.44	14.492	8.6287	4.1255	-718.02	1146.4	30.853	810.26	1119.1	31.101	38.772	0	0	-10.805	11.258	-10.496	-12.687	7.0636	-3.4418	-0.57636	15.518	-3.7418	7.8157	-11.073	2.8306	1528.8
1.54	155	60	NaN	7.9957	0.32027	11.776	-182.44	14.491	8.6214	3.6964	-717.74	1146.4	30.824	810.13	1119	32.221	37.392	0	0	-10.867	11.323	-10.505	-12.696	6.9785	-3.4621	-0.70661	15.518	-3.888	7.8606	-11.212	2.8223	1528.4
1.55	156	60	NaN	7.939	0.24589	11.846	-182.45	14.481	8.5747	3.3427	-717.39	1146.4	30.683	810.01	1119	31.366	37.492	0	0	-10.784	11.235	-10.505	-12.696	6.9135	-3.4739	-0.78322	15.51	-3.8707	7.761	-11.288	2.8139	1527.9
1.56	157	60	NaN	7.9245	0.20448	11.815	-182.45	14.482	8.5876	3.3174	-717.13	1146.4	30.712	809.9	1119	31.134	38.776	0	0	-10.712	11.158	-10.503	-12.694	6.8967	-3.4819	-0.82464	15.511	-3.8152	7.6759	-11.328	2.817	1527.5
1.57	158	60	NaN	7.9507	0.1684	11.679	-182.45	14.478	8.6011	3.5819	-716.86	1146.3	30.73	809.73	1118.9	32.399	39.086	0	0	-10.763	11.212	-10.499	-12.69	6.9318	-3.4734	-0.85889	15.505	-3.8312	7.7389	-11.357	2.8154	1527.1
1.58	159	60	NaN	7.9941	0.14175	11.515	-182.45	14.457	8.6097	3.9288	-716.53	1146.2	30.728	809.53	1118.8	31.71	37.32	0	0	-11.102	11.574	-10.496	-12.687	6.988	-3.4579	-0.88364	15.482	-4.1143	8.1162	-11.38	2.795	1526.5
1.59	160	60	NaN	7.9905	0.17612	11.55	-182.46	14.41	8.6826	3.8283	-716.22	1146.2	30.93	809.5	1118.8	32.844	38.088	0	0	-11.666	12.175	-10.495	-12.686	6.9729	-3.479	-0.85189	15.438	-4.6926	8.6956	-11.347	2.7515	1526.2
1.6	161	60	NaN	7.9895	0.21835	11.624	-182.45	14.403	8.6407	3.6502	-715.87	1146.2	30.811	809.33	1118.7	32.35	38.136	0	0	-11.271	11.754	-10.497	-12.688	6.9692	-3.4678	-0.81188	15.433	-4.3015	8.2859	-11.308	2.7453	1525.7
1.61	162	60	NaN	8.0031	0.24546	11.692	-182.45	14.364	8.6831	3.4996	-715.5	1146.2	30.943	809.17	1118.7	30.737	37.854	0	0	-10.786	11.237	-10.498	-12.689	6.9719	-3.4799	-0.78835	15.397	-3.8146	7.7574	-11.287	2.708	1525.2
1.62	163	60	NaN	8.038	0.24164	11.703	-182.46	14.302	8.7687	3.5058	-715.17	1146.2	31.203	809.01	1118.6	31.906	37.875	0	0	-10.302	10.721	-10.5	-12.691	6.997	-3.4987	-0.79604	15.34	-3.3051	7.2221	-11.296	2.6488	1524.7
1.63	164	60	NaN	8.0934	0.20043	11.635	-182.47	14.241	8.8335	3.7173	-714.95	1146.2	31.404	808.85	1118.5	32.25	37.641	0	0	-9.8178	10.204	-10.502	-12.693	7.0525	-3.507	-0.84013	15.282	-2.7653	6.6973	-11.342	2.589	1524.3
1.64	165	60	NaN	8.1363	0.14963	11.611	-182.48	14.231	8.7947	3.8044	-714.7	1146.1	31.326	808.57	1118.5	32.031	38.055	0	0	-9.3335	9.6878	-10.504	-12.695	7.1012	-3.5139	-0.89104	15.272	-2.2323	6.1739	-11.395	2.577	1523.8
1.65	166	60	NaN	8.1595	0.11987	11.636	-182.49	14.205	8.8147	3.7456	-714.49	1146.1	31.413	808.43	1118.4	31.489	36.545	0	0	-8.8542	9.1767	-10.507	-12.698	7.1187	-3.5281	-0.92202	15.247	-1.7354	5.6486	-11.429	2.5483	1523.4
1.66	167	60	NaN	8.1729	0.10035	11.683	-182.49	14.183	8.8165	3.6259	-714.28	1146.1	31.426	808.28	1118.4	31.896	38.153	0	0	-8.3789	8.6699	-10.513	-12.704	7.1269	-3.5338	-0.94272	15.226	-1.252	5.1361	-11.456	2.5225	1523.1
1.67	168	60	NaN	8.1844	0.082104	11.73	-182.48	14.161	8.8029	3.5056	-714.08	1146.1	31.378	808.12	1118.4	31.22	35.927	0	0	-7.9037	8.1631	-10.518	-12.709	7.1354	-3.5314	-0.96167	15.205	-0.7683	4.6317	-11.48	2.4958	1522.7
1.68	169	60	NaN	8.2033	0.054942	11.75	-182.48	14.125	8.8047	3.4503	-713.91	1146.1	31.372	808	1118.3	30.755	39.872	0	0	-7.4284	7.6562	-10.524	-12.715	7.1523	-3.5271	-0.98877	15.168	-0.27612	4.1291	-11.512	2.4535	1522.4
1.69	170	60	NaN	8.2606	-0.0013791	11.675	-182.46	14.056	8.7889	3.6593	-713.75	1145.9	31.313	807.8	1118.3	31.033	39.674	0	0	-6.9531	7.1494	-10.529	-12.72	7.2194	-3.5009	-1.0416	15.096	0.26624	3.6486	-11.571	2.376	1522
1.7	171	60	NaN	8.2969	-0.044512	11.635	-182.46	13.981	8.8126	3.7674	-713.63	1145.8	31.384	807.7	1118.2	29.963	36.507	0	0	-6.4779	6.6426	-10.535	-12.726	7.2569	-3.5002	-1.083	15.019	0.77903	3.1424	-11.618	2.2938	1521.8
1.71	172	60	NaN	8.3163	-0.08494	11.636	-182.47	13.91	8.8129	3.7523	-713.5	1145.7	31.406	807.54	1118.2	30.815	39.455	0	0	-6.0026	6.1358	-10.54	-12.731	7.2747	-3.5083	-1.1224	14.947	1.2721	2.6275	-11.662	2.216	1521.5
1.72	173	60	NaN	8.3244	-0.12341	11.675	-182.47	13.842	8.7841	3.6384	-713.32	1145.6	31.356	807.28	1118.1	30.56	37.907	0	0	-5.5273	5.629	-10.545	-12.736	7.2802	-3.5188	-1.1601	14.879	1.7528	2.1102	-11.705	2.1427	1521.1
1.73	174	60	NaN	8.3303	-0.14744	11.727	-182.49	13.768	8.7951	3.5203	-713.11	1145.6	31.41	807.02	1118	32.158	37.697	0	0	-5.0521	5.1221	-10.551	-12.742	7.2792	-3.5365	-1.1845	14.805	2.2271	1.5857	-11.735	2.0628	1520.6
1.74	175	60	NaN	8.335	-0.17769	11.754	-182.49	13.727	8.7707	3.4609	-713.04	1145.5	31.353	806.84	1118	30.095	39.278	0	0	-4.8233	4.8781	-10.556	-12.747	7.2837	-3.542	-1.2146	14.764	2.4604	1.3362	-11.77	2.0171	1520.4
1.75	176	60	NaN	8.353	-0.21219	11.74	-182.5	13.683	8.7732	3.515	-712.99	1145.4	31.369	806.67	1118	31.2	37.084	0	0	-4.6368	4.6792	-10.559	-12.75	7.303	-3.5486	-1.2477	14.719	2.6662	1.1306	-11.807	1.9687	1520.2
1.76	177	60	NaN	8.3719	-0.24692	11.72	-182.51	13.643	8.7671	3.5772	-712.95	1145.4	31.353	806.5	1117.9	31.323	37.28	0	0	-4.495	4.528	-10.559	-12.75	7.3246	-3.5528	-1.2812	14.677	2.8296	0.97529	-11.84	1.9266	1520
1.77	178	60	NaN	8.3813	-0.27583	11.726	-182.51	13.611	8.7304	3.554	-712.9	1145.3	31.241	806.33	1117.9	31.389	38.462	0	0	-4.3532	4.3768	-10.559	-12.75	7.3372	-3.5526	-1.31	14.645	2.984	0.82423	-11.869	1.8945	1519.7
1.78	179	60	NaN	8.3912	-0.28078	11.759	-182.51	13.579	8.7455	3.4572	-712.77	1145.3	31.267	806.1	1117.9	32.002	36.417	0	0	-4.2114	4.2256	-10.559	-12.75	7.3422	-3.5617	-1.3158	14.614	3.1308	0.66398	-11.875	1.8637	1519.4
1.79	180	60	NaN	8.3975	-0.27445	11.779	-182.51	13.527	8.7264	3.3855	-712.65	1145.3	31.171	805.91	1117.8	30.584	39.382	0	0	-4.0696	4.0744	-10.559	-12.75	7.3492	-3.5561	-1.3109	14.563	3.2796	0.51829	-11.87	1.8129	1519.1
1.8	181	60	NaN	8.4027	-0.27836	11.785	-182.51	13.472	8.7151	3.3402	-712.59	1145.2	31.104	805.81	1117.8	30.95	35.665	0	0	-3.9278	3.9232	-10.559	-12.75	7.3552	-3.5552	-1.3155	14.509	3.4274	0.36803	-11.875	1.7584	1518.9
1.81	182	60	NaN	8.4125	-0.29542	11.769	-182.51	13.418	8.725	3.3401	-712.57	1145.2	31.104	805.73	1117.7	30.446	37.892	0	0	-3.786	3.772	-10.559	-12.75	7.3649	-3.5564	-1.3328	14.456	3.5789	0.21565	-11.892	1.7052	1518.8
1.82	183	60	NaN	8.4331	-0.32149	11.721	-182.5	13.367	8.7586	3.4072	-712.58	1145.2	31.171	805.56	1117.7	31.169	37.524	0	0	-3.6442	3.6208	-10.559	-12.75	7.3854	-3.5497	-1.3594	14.405	3.7411	0.071156	-11.919	1.6545	1518.6
1.83	184	60	NaN	8.4296	-0.34322	11.689	-182.5	13.301	8.7644	3.436	-712.61	1145.1	31.16	805.52	1117.6	32.477	37.506	0	0	-3.5025	3.4696	-10.559	-12.75	7.3834	-3.5439	-1.3815	14.339	3.881	-0.074341	-11.941	1.5891	1518.6
1.84	185	60	NaN	8.4224	-0.35593	11.695	-182.49	13.247	8.765	3.3438	-712.6	1145.1	31.134	805.42	1117.6	30.72	37.392	0	0	-3.3607	3.3184	-10.559	-12.75	7.3737	-3.5375	-1.3947	14.286	4.013	-0.21905	-11.954	1.5359	1518.5
1.85	186	60	NaN	8.4143	-0.3529	11.713	-182.48	13.202	8.7603	3.2263	-712.56	1145.1	31.094	805.33	1117.6	32.019	37.62	0	0	-3.2189	3.1672	-10.559	-12.75	7.3625	-3.5313	-1.393	14.242	4.1436	-0.3641	-11.952	1.4917	1518.4
1.86	187	60	NaN	8.4061	-0.33663	11.726	-182.47	13.162	8.7552	3.1318	-712.52	1145.2	31.056	805.25	1117.6	30.35	36.67	0	0	-2.9564	2.8873	-10.55	-12.741	7.3521	-3.5273	-1.3785	14.204	4.3956	-0.64001	-11.928	1.4634	1518.3
1.87	188	60	NaN	8.397	-0.32254	11.726	-182.47	13.128	8.7645	3.0666	-712.51	1145.2	31.067	805.21	1117.5	29.712	37.364	0	0	-2.6876	2.6007	-10.54	-12.731	7.34	-3.5291	-1.3651	14.171	4.6524	-0.92846	-11.905	1.4399	1518.2
1.88	189	60	NaN	8.3941	-0.29684	11.694	-182.45	13.075	8.7617	3.0561	-712.49	1145.2	31.005	805.17	1117.5	29.154	36.491	0	0	-2.4188	2.314	-10.53	-12.721	7.3391	-3.5098	-1.3407	14.119	4.9202	-1.1957	-11.87	1.3978	1518.2
1.89	190	60	NaN	8.3956	-0.27698	11.669	-182.44	13.06	8.7676	3.0424	-712.47	1145.2	30.989	805.1	1117.5	28.885	37.48	0	0	-2.1313	2.0074	-10.516	-12.707	7.3405	-3.4933	-1.3212	14.104	5.2092	-1.4859	-11.837	1.3964	1518.1
1.9	191	60	NaN	8.3928	-0.25526	11.651	-182.42	13.051	8.7819	2.9994	-712.46	1145.2	31.005	805.02	1117.5	29.518	39.158	0	0	-1.785	1.6381	-10.492	-12.683	7.3355	-3.4803	-1.2999	14.096	5.5505	-1.8423	-11.792	1.4132	1518
1.91	192	60	NaN	8.3801	-0.22778	11.642	-182.41	13.024	8.8007	2.9102	-712.43	1145.2	31.031	804.97	1117.5	30.321	37.752	0	0	-1.4386	1.2687	-10.467	-12.658	7.3184	-3.4705	-1.2739	14.07	5.8798	-2.2018	-11.741	1.4117	1517.9
1.92	193	60	NaN	8.3648	-0.21801	11.652	-182.4	13.002	8.8086	2.7794	-712.44	1145.2	31.064	804.94	1117.4	29.63	37.82	0	0	-1.0923	0.89938	-10.443	-12.634	7.2969	-3.4703	-1.2659	14.05	6.2047	-2.5709	-11.709	1.4157	1517.9
1.93	194	60	NaN	8.3572	-0.20339	11.64	-182.41	13	8.7801	2.75	-712.42	1145.2	31.009	804.89	1117.4	30.448	38.395	0	0	-0.74591	0.53003	-10.418	-12.609	7.2902	-3.4743	-1.252	14.048	6.5442	-2.9442	-11.67	1.4388	1517.8
1.94	195	60	NaN	8.3524	-0.19479	11.632	-182.41	12.991	8.7485	2.7089	-712.4	1145.2	30.937	804.85	1117.4	29.979	38.998	0	0	-0.39718	0.15814	-10.392	-12.583	7.2865	-3.4731	-1.2439	14.04	6.8893	-3.315	-11.636	1.4568	1517.8
1.95	196	60	NaN	8.3465	-0.18738	11.629	-182.41	12.969	8.7359	2.6553	-712.4	1145.2	30.913	804.83	1117.4	30.8	39.151	0	0	-0.042702	-0.21988	-10.361	-12.552	7.2795	-3.4755	-1.2368	14.019	7.2368	-3.6953	-11.598	1.4664	1517.7
1.96	197	60	NaN	8.335	-0.17081	11.622	-182.42	12.937	8.7603	2.6218	-712.38	1145.1	31.003	804.83	1117.4	30.187	38.762	0	0	0.31178	-0.5979	-10.33	-12.521	7.2633	-3.4958	-1.2201	13.986	7.5751	-4.0937	-11.55	1.465	1517.7
1.97	198	60	NaN	8.3106	-0.15534	11.649	-182.42	12.915	8.7294	2.4922	-712.33	1145.1	30.941	804.79	1117.3	30.196	37.519	0	0	0.66626	-0.97591	-10.3	-12.491	7.2364	-3.4974	-1.2048	13.965	7.9026	-4.4734	-11.504	1.4742	1517.6
1.98	199	60	NaN	8.2961	-0.14691	11.657	-182.42	12.904	8.7084	2.4439	-712.29	1145.1	30.896	804.77	1117.3	29.995	38.256	0	0	1.0207	-1.3539	-10.269	-12.46	7.2217	-3.4992	-1.1964	13.953	8.2424	-4.8532	-11.465	1.4936	1517.6
1.99	200	60	NaN	8.2795	-0.15107	11.657	-182.43	12.885	8.6729	2.3879	-712.27	1145.1	30.805	804.73	1117.4	31.049	37.401	0	0	1.3752	-1.732	-10.238	-12.429	7.2063	-3.5013	-1.1998	13.934	8.5815	-5.2333	-11.438	1.5048	1517.5
2	201	60	NaN	8.2581	-0.16534	11.651	-182.43	12.855	8.6398	2.3145	-712.26	1145.1	30.723	804.68	1117.4	31.119	37.874	0	0	1.5474	-1.9155	-10.208	-12.399	7.1852	-3.5054	-1.2128	13.903	8.7326	-5.4209	-11.421	1.5038	1517.5
2.01	202	60	NaN	8.2405	-0.17624	11.629	-182.44	12.825	8.6865	2.3124	-712.25	1145.1	30.869	804.69	1117.4	29.989	38.999	0	0	1.6366	-2.0107	-10.187	-12.378	7.1621	-3.516	-1.2239	13.873	8.7987	-5.5267	-11.41	1.4952	1517.5
2.02	203	60	NaN	8.2346	-0.19072	11.614	-182.43	12.788	8.6513	2.2914	-712.22	1145.1	30.781	804.69	1117.4	32.238	38.368	0	0	1.5497	-1.9181	-10.188	-12.379	7.1587	-3.5099	-1.2372	13.835	8.7084	-5.428	-11.425	1.4558	1517.4
2.03	204	60	NaN	8.2248	-0.20217	11.61	-182.43	12.754	8.6068	2.2345	-712.2	1145.1	30.669	804.7	1117.4	30.099	37.333	0	0	1.4629	-1.8254	-10.189	-12.38	7.1509	-3.505	-1.2479	13.799	8.6137	-5.3304	-11.437	1.4191	1517.4
2.04	205	60	NaN	8.2139	-0.2086	11.61	-182.43	12.723	8.5972	2.1579	-712.16	1145.1	30.66	804.7	1117.4	30.405	36.511	0	0	1.376	-1.7328	-10.191	-12.382	7.1374	-3.506	-1.2542	13.769	8.5134	-5.2388	-11.445	1.3873	1517.4
2.05	206	60	NaN	8.2054	-0.21141	11.61	-182.43	12.697	8.6386	2.0838	-712.13	1145.1	30.803	804.69	1117.4	29.518	38.256	0	0	1.2891	-1.6401	-10.192	-12.383	7.1207	-3.5137	-1.2575	13.743	8.4099	-5.1538	-11.449	1.3601	1517.3
2.06	207	60	NaN	8.1983	-0.22593	11.595	-182.43	12.671	8.637	2.0538	-712.12	1145.1	30.825	804.67	1117.4	31.72	35.409	0	0	1.2023	-1.5475	-10.193	-12.384	7.1116	-3.5168	-1.2719	13.717	8.3139	-5.0643	-11.465	1.3329	1517.3
2.07	208	60	NaN	8.1969	-0.23829	11.56	-182.43	12.638	8.5925	2.0642	-712.08	1145.1	30.753	804.66	1117.3	30.806	37.827	0	0	1.1154	-1.4549	-10.195	-12.386	7.1133	-3.5129	-1.2848	13.685	8.2287	-4.9678	-11.479	1.2992	1517.3
2.08	209	60	NaN	8.1929	-0.24847	11.532	-182.43	12.604	8.5878	2.0597	-712.05	1145	30.807	804.65	1117.3	33.255	37.33	0	0	1.0285	-1.3622	-10.196	-12.387	7.1071	-3.5203	-1.2957	13.652	8.1356	-4.8825	-11.492	1.2645	1517.2
2.09	210	60	NaN	8.1823	-0.25681	11.525	-182.44	12.578	8.6064	2.0095	-712.02	1145	30.926	804.63	1117.3	32.033	38.696	0	0	0.94163	-1.2696	-10.197	-12.388	7.0901	-3.5322	-1.3053	13.627	8.0317	-4.8017	-11.503	1.2385	1517.2
2.1	211	60	NaN	8.1638	-0.2642	11.547	-182.44	12.57	8.5976	1.8954	-711.99	1145.1	30.95	804.57	1117.2	31.874	36.548	0	0	0.85476	-1.1769	-10.199	-12.39	7.0663	-3.5338	-1.3147	13.621	7.921	-4.7107	-11.513	1.2309	1517.1
2.11	212	60	NaN	8.1662	-0.27901	11.533	-182.46	12.52	8.577	1.8929	-711.97	1145	30.955	804.61	1117.2	29.404	42.043	0	0	0.76789	-1.0843	-10.2	-12.391	7.0684	-3.5572	-1.3292	13.57	7.8363	-4.6415	-11.529	1.1793	1517.1
2.12	213	60	NaN	8.1686	-0.29105	11.518	-182.48	12.492	8.573	1.903	-711.96	1145	30.989	804.61	1117.2	30.092	43.105	0	0	0.68101	-0.99165	-10.201	-12.392	7.0699	-3.5786	-1.3407	13.542	7.7509	-4.5703	-11.542	1.1492	1517.1
2.13	214	60	NaN	8.1697	-0.30078	11.506	-182.5	12.469	8.5831	1.9135	-711.95	1145	31.054	804.6	1117.2	30.456	44.261	0	0	0.59414	-0.89901	-10.203	-12.394	7.0689	-3.6006	-1.3497	13.518	7.6631	-4.4996	-11.552	1.124	1517.1
2.14	215	60	NaN	8.1706	-0.30884	11.501	-182.52	12.446	8.5922	1.9071	-711.94	1145	31.111	804.62	1117.3	31.263	39.18	0	0	0.50727	-0.80637	-10.204	-12.395	7.0674	-3.6188	-1.3569	13.494	7.5746	-4.4252	-11.561	1.099	1517.1
2.15	216	60	NaN	8.176	-0.31633	11.513	-182.52	12.432	8.5628	1.8523	-711.93	1145	31.051	804.61	1117.3	31.648	36.71	0	0	0.43803	-0.73253	-10.206	-12.397	7.0729	-3.6184	-1.3635	13.479	7.511	-4.3509	-11.569	1.0824	1517.1
2.16	217	60	NaN	8.1857	-0.31086	11.51	-182.53	12.405	8.5647	1.8444	-711.9	1145	31.095	804.64	1117.3	31.788	45.406	0	0	0.41852	-0.71172	-10.208	-12.399	7.0808	-3.6382	-1.3578	13.452	7.4993	-4.35	-11.565	1.0534	1517.1
2.17	218	60	NaN	8.2031	-0.30667	11.517	-182.55	12.381	8.5324	1.7793	-711.85	1145	31.054	804.64	1117.3	29.805	46.005	0	0	0.39901	-0.69091	-10.21	-12.401	7.0972	-3.6516	-1.3531	13.428	7.4962	-4.3426	-11.563	1.0267	1517
2.18	219	60	NaN	8.2205	-0.30508	11.522	-182.55	12.366	8.5163	1.7175	-711.81	1145	31.059	804.62	1117.3	29.998	46.958	0	0	0.37949	-0.67011	-10.212	-12.403	7.112	-3.6615	-1.3514	13.412	7.4915	-4.3317	-11.563	1.0092	1517
2.19	220	60	NaN	8.2343	-0.30603	11.513	-182.56	12.361	8.5454	1.722	-711.79	1145	31.18	804.61	1117.2	32.101	48.538	0	0	0.35998	-0.6493	-10.214	-12.405	7.1214	-3.6698	-1.3527	13.408	7.4814	-4.3191	-11.567	1.0031	1516.9
2.2	221	60	NaN	8.2626	-0.30816	11.473	-182.56	12.356	8.5197	1.8356	-711.8	1144.9	31.124	804.61	1117.2	30.233	45.704	0	0	0.34047	-0.62849	-10.216	-12.407	7.1561	-3.6625	-1.3538	13.402	7.4966	-4.291	-11.57	0.99487	1516.9
2.21	222	60	NaN	8.2703	-0.30909	11.475	-182.55	12.348	8.5098	1.806	-711.78	1144.9	31.146	804.65	1117.2	30.846	49.307	0	0	0.32095	-0.60768	-10.218	-12.409	7.1619	-3.6631	-1.3554	13.394	7.4829	-4.2708	-11.573	0.98487	1517
2.22	223	60	NaN	8.2781	-0.31347	11.474	-182.55	12.342	8.4914	1.7778	-711.78	1145	31.131	804.65	1117.2	29.877	47.344	0	0	0.30144	-0.58687	-10.22	-12.411	7.1692	-3.661	-1.3601	13.388	7.4706	-4.2478	-11.58	0.97705	1517
2.23	224	60	NaN	8.2905	-0.31965	11.467	-182.55	12.329	8.4782	1.7679	-711.77	1145	31.126	804.64	1117.2	32.382	47.33	0	0	0.28193	-0.56606	-10.222	-12.413	7.1814	-3.6607	-1.3666	13.376	7.4633	-4.2268	-11.589	0.96237	1517
2.24	225	60	NaN	8.3069	-0.3244	11.464	-182.56	12.296	8.4946	1.7551	-711.76	1145	31.219	804.68	1117.2	30.289	43.859	0	0	0.26241	-0.54525	-10.224	-12.415	7.1938	-3.671	-1.3724	13.344	7.4562	-4.2163	-11.597	0.92867	1517
2.25	226	60	NaN	8.3118	-0.34757	11.453	-182.55	12.289	8.4734	1.7502	-711.81	1145	31.189	804.65	1117.2	29.74	44.842	0	0	0.2429	-0.52444	-10.226	-12.417	7.1997	-3.6654	-1.3948	13.336	7.4426	-4.1898	-11.621	0.9189	1517
2.26	227	60	NaN	8.318	-0.35583	11.433	-182.55	12.274	8.4301	1.7973	-711.83	1144.9	31.084	804.66	1117.2	30.969	45.689	0	0	0.22339	-0.50364	-10.228	-12.42	7.2116	-3.6587	-1.4022	13.321	7.435	-4.1624	-11.631	0.90102	1517
2.27	228	60	NaN	8.3198	-0.35892	11.431	-182.55	12.255	8.4407	1.7844	-711.83	1144.9	31.132	804.67	1117.2	31.164	36.833	0	0	0.20387	-0.48283	-10.231	-12.422	7.2111	-3.6617	-1.4057	13.302	7.415	-4.1445	-11.636	0.88009	1517
2.28	229	60	NaN	8.3189	-0.35926	11.445	-182.55	12.239	8.4939	1.7222	-711.82	1145	31.301	804.68	1117.2	30.538	43.071	0	0	0.18436	-0.46202	-10.233	-12.424	7.2015	-3.6706	-1.4075	13.287	7.3859	-4.1326	-11.64	0.86348	1517
2.29	230	60	NaN	8.3266	-0.35125	11.431	-182.55	12.242	8.4681	1.7745	-711.8	1145	31.236	804.66	1117.2	31.915	48.46	0	0	0.16485	-0.44121	-10.235	-12.426	7.2136	-3.6631	-1.3993	13.29	7.3785	-4.1043	-11.634	0.86458	1517
2.3	231	60	NaN	8.3182	-0.35619	11.455	-182.54	12.246	8.4421	1.7084	-711.81	1145	31.161	804.66	1117.2	31.437	41.816	0	0	0.14533	-0.4204	-10.237	-12.428	7.2056	-3.6559	-1.4048	13.294	7.3509	-4.0763	-11.642	0.86645	1517
2.31	232	60	NaN	8.3194	-0.3613	11.453	-182.54	12.248	8.4506	1.7187	-711.84	1145	31.186	804.64	1117.2	29.792	35.636	0	0	0.12582	-0.39959	-10.239	-12.43	7.2062	-3.6533	-1.4102	13.297	7.332	-4.0529	-11.649	0.86707	1517
2.32	233	60	NaN	8.3245	-0.3674	11.439	-182.54	12.245	8.4522	1.7681	-711.86	1145	31.191	804.64	1117.2	31.256	34.19	0	0	0.10631	-0.37878	-10.241	-12.432	7.213	-3.6537	-1.4168	13.295	7.3193	-4.0325	-11.658	0.8628	1517
2.33	234	60	NaN	8.3275	-0.37496	11.43	-182.55	12.236	8.4259	1.81	-711.89	1145	31.113	804.64	1117.2	30.359	46.074	0	0	0.1611	-0.43721	-10.238	-12.43	7.2205	-3.6552	-1.4251	13.286	7.3816	-4.0924	-11.664	0.85668	1517.1
2.34	235	60	NaN	8.3303	-0.37909	11.434	-182.55	12.227	8.4605	1.82	-711.93	1145	31.215	804.6	1117.1	28.512	41.14	0	0	0.21871	-0.49864	-10.236	-12.427	7.2199	-3.6558	-1.4303	13.279	7.4386	-4.1544	-11.666	0.85167	1517.1
2.35	236	60	NaN	8.3305	-0.35384	11.443	-182.55	12.224	8.4225	1.8256	-711.92	1145	31.132	804.55	1117.1	30.628	44.874	0	0	0.27631	-0.56008	-10.233	-12.424	7.2233	-3.6577	-1.4055	13.275	7.4996	-4.2177	-11.639	0.85106	1517
2.36	237	60	NaN	8.3322	-0.32466	11.447	-182.56	12.218	8.3818	1.8463	-711.9	1145	31.044	804.52	1117.1	31.63	47.688	0	0	0.29974	-0.58506	-10.233	-12.424	7.2292	-3.6588	-1.3767	13.27	7.5289	-4.2439	-11.61	0.84619	1517
2.37	238	60	NaN	8.3314	-0.30151	11.455	-182.56	12.207	8.3654	1.8492	-711.9	1145	31.022	804.5	1117.1	30.744	36.021	0	0	0.3048	-0.59045	-10.234	-12.425	7.2293	-3.6618	-1.3542	13.26	7.5341	-4.2522	-11.588	0.8349	1516.9
2.38	239	60	NaN	8.3218	-0.28961	11.48	-182.56	12.188	8.3868	1.7895	-711.93	1145	31.102	804.49	1117.1	32.59	37.236	0	0	0.24346	-0.52504	-10.233	-12.424	7.2144	-3.6699	-1.3434	13.242	7.4579	-4.1949	-11.576	0.81813	1517
2.39	240	60	NaN	8.3277	-0.26294	11.474	-182.56	12.16	8.3797	1.8309	-711.95	1145	31.082	804.46	1117.1	31.164	44.545	0	0	0.18212	-0.45962	-10.231	-12.422	7.2226	-3.6672	-1.3169	13.214	7.4047	-4.1268	-11.548	0.79178	1516.9
2.4	241	60	NaN	8.3333	-0.24625	11.469	-182.56	12.121	8.4229	1.87	-711.96	1145	31.207	804.49	1117.1	30.679	47.829	0	0	0.60156	-0.90692	-10.228	-12.419	7.225	-3.6697	-1.3008	13.175	7.8266	-4.5766	-11.529	0.75606	1517
2.41	242	60	NaN	8.333	-0.24056	11.471	-182.56	12.089	8.428	1.8928	-712	1145	31.231	804.49	1117.1	31.309	44.922	0	0	0.81772	-1.1374	-10.223	-12.414	7.2247	-3.6657	-1.2956	13.144	8.0424	-4.8031	-11.518	0.72992	1517
2.42	243	60	NaN	8.3284	-0.24164	11.48	-182.55	12.062	8.3915	1.8945	-712.07	1145	31.139	804.45	1117.1	31.783	46.733	0	0	0.5265	-0.82687	-10.211	-12.402	7.2237	-3.6568	-1.2971	13.118	7.7502	-4.4837	-11.509	0.71541	1517.1
2.43	244	60	NaN	8.3306	-0.23749	11.495	-182.55	12.018	8.4084	1.8787	-712.08	1145.1	31.185	804.48	1117.1	31.363	45.01	0	0	0.19741	-0.47593	-10.205	-12.396	7.2236	-3.6612	-1.2937	13.074	7.421	-4.1371	-11.498	0.67809	1517.1
2.44	245	60	NaN	8.3342	-0.23602	11.487	-182.55	12.041	8.3215	1.9101	-712.12	1145.1	30.985	804.36	1117.1	32.53	46.075	0	0	-0.15451	-0.10065	-10.201	-12.392	7.2359	-3.6515	-1.2918	13.097	7.0814	-3.7521	-11.493	0.70472	1517
2.45	246	60	NaN	8.3367	-0.22436	11.487	-182.54	12.023	8.384	1.9369	-712.15	1145.1	31.181	804.32	1117.1	29.862	43.19	0	0	-0.81156	0.60003	-10.195	-12.386	7.2319	-3.6494	-1.2811	13.08	6.4204	-3.0494	-11.476	0.69429	1517
2.46	247	60	NaN	8.3386	-0.20984	11.495	-182.53	11.999	8.4319	1.9488	-712.18	1145.1	31.337	804.31	1117.1	30.549	44.01	0	0	-1.3739	1.1997	-10.186	-12.377	7.2284	-3.6422	-1.2681	13.057	5.8545	-2.4425	-11.454	0.67962	1517
2.47	248	60	NaN	8.3407	-0.19713	11.505	-182.52	11.998	8.3482	1.9482	-712.2	1145.1	31.145	804.26	1117.1	31.271	39.528	0	0	-1.7715	1.6237	-10.174	-12.365	7.2377	-3.6248	-1.2565	13.058	5.4662	-2.0011	-11.431	0.6924	1517
2.48	249	60	NaN	8.3424	-0.17414	11.505	-182.54	12.01	8.2983	1.9774	-712.19	1145.1	31.071	804.19	1117.1	33.073	41.458	0	0	-2.2711	2.1564	-10.163	-12.354	7.2433	-3.6343	-1.2339	13.07	4.9722	-1.4778	-11.397	0.71544	1516.9
2.49	250	60	NaN	8.3445	-0.15389	11.513	-182.53	11.99	8.3423	1.9789	-712.21	1145.1	31.221	804.17	1117	30.843	41.461	0	0	-3.0132	2.9479	-10.154	-12.345	7.2398	-3.6352	-1.2154	13.052	4.2265	-0.68733	-11.369	0.70718	1516.9
2.5	251	60	NaN	8.3498	-0.13384	11.513	-182.52	11.971	8.3242	2.0034	-712.24	1145.2	31.209	804.15	1117	30.794	40.1	0	0	-3.6984	3.6785	-10.139	-12.331	7.2464	-3.6226	-1.1968	13.034	3.5481	0.055947	-11.336	0.70332	1516.9
2.51	252	60	NaN	8.3561	-0.11596	11.504	-182.51	11.957	8.2817	2.0544	-712.3	1145.2	31.145	804.12	1117	31.237	40.801	0	0	-4.3514	4.3749	-10.123	-12.314	7.2571	-3.6115	-1.1799	13.021	2.9057	0.76343	-11.303	0.70731	1517
2.52	253	60	NaN	8.359	-0.10362	11.493	-182.52	11.949	8.3077	2.1148	-712.35	1145.2	31.274	804.09	1117	31.089	39.214	0	0	-4.4506	4.4807	-10.124	-12.315	7.2574	-3.6231	-1.1682	13.013	2.8068	0.85759	-11.292	0.69804	1517
2.53	254	60	NaN	8.3457	-0.098157	11.528	-182.53	11.954	8.2414	2.0207	-712.37	1145.2	31.125	804.03	1117	30.526	38.452	0	0	-4.6648	4.7091	-10.126	-12.317	7.2462	-3.6285	-1.1635	13.019	2.5814	1.0806	-11.29	0.70203	1516.9
2.54	255	60	NaN	8.3447	-0.09368	11.526	-182.53	11.941	8.2	2.0418	-712.41	1145.2	31.043	803.99	1117	30.387	37.838	0	0	-5.0876	5.16	-10.13	-12.321	7.2491	-3.6306	-1.1595	13.007	2.1615	1.5294	-11.289	0.6861	1516.9
2.55	256	60	NaN	8.3397	-0.098946	11.528	-182.53	11.937	8.1617	2.0446	-712.45	1145.2	30.955	803.94	1117	32.123	40.846	0	0	-5.6764	5.7879	-10.129	-12.32	7.2474	-3.6266	-1.165	13.003	1.571	2.1613	-11.294	0.68277	1516.9
2.56	257	60	NaN	8.3289	-0.11203	11.54	-182.53	11.943	8.1312	2.0096	-712.5	1145.2	30.87	803.87	1117	30.726	37.957	0	0	-6.3336	6.4888	-10.128	-12.319	7.2385	-3.6206	-1.1783	13.009	0.90487	2.8681	-11.306	0.69023	1516.9
2.57	258	60	NaN	8.327	-0.11808	11.536	-182.54	11.926	8.1453	2.0401	-712.51	1145.2	30.904	803.87	1117	32.273	37.568	0	0	-6.9149	7.1086	-10.128	-12.319	7.2365	-3.6255	-1.185	12.993	0.3217	3.4831	-11.313	0.67366	1516.9
2.58	259	60	NaN	8.3272	-0.13756	11.533	-182.53	11.894	8.1351	2.0865	-712.57	1145.2	30.837	803.84	1117	32.151	35.288	0	0	-7.4545	7.6841	-10.13	-12.321	7.241	-3.6146	-1.205	12.962	-0.21346	4.0695	-11.335	0.6404	1516.9
2.59	260	60	NaN	8.3228	-0.14992	11.527	-182.53	11.867	8.1537	2.1219	-712.61	1145.2	30.857	803.84	1117	30.158	37.207	0	0	-8.5257	8.8264	-10.138	-12.329	7.2373	-3.6125	-1.2173	12.935	-1.2884	5.2138	-11.356	0.60554	1517
2.6	261	60	NaN	8.3159	-0.15731	11.53	-182.53	11.852	8.1754	2.1197	-712.62	1145.2	30.898	803.84	1117	31.416	38.947	0	0	-9.4595	9.8222	-10.14	-12.331	7.2287	-3.6126	-1.225	12.919	-2.2308	6.2096	-11.365	0.58827	1517
2.61	262	60	NaN	8.3092	-0.16417	11.545	-182.52	11.846	8.1785	2.0837	-712.64	1145.3	30.898	803.82	1117	31.235	40.002	0	0	-10.133	10.54	-10.13	-12.321	7.2206	-3.6077	-1.233	12.915	-2.9119	6.9322	-11.363	0.59324	1517
2.62	263	60	NaN	8.306	-0.17898	11.535	-182.51	11.822	8.1714	2.1383	-712.66	1145.3	30.868	803.8	1117	31.198	39.65	0	0	-10.516	10.949	-10.132	-12.323	7.2206	-3.5943	-1.2489	12.892	-3.2957	7.3548	-11.381	0.56935	1517
2.63	264	60	NaN	8.3068	-0.20708	11.517	-182.5	11.791	8.1807	2.2351	-712.72	1145.3	30.887	803.78	1116.9	29.286	38.181	0	0	-10.793	11.244	-10.138	-12.329	7.2244	-3.5867	-1.2783	12.863	-3.5683	7.6572	-11.416	0.53344	1517
2.64	265	60	NaN	8.3057	-0.22405	11.505	-182.51	11.766	8.188	2.2986	-712.75	1145.3	30.908	803.8	1116.9	30.209	37.97	0	0	-11.324	11.811	-10.138	-12.329	7.2249	-3.59	-1.296	12.838	-4.0994	8.2209	-11.434	0.5093	1517.1
2.65	266	60	NaN	8.3018	-0.23357	11.507	-182.51	11.746	8.1713	2.3079	-712.76	1145.3	30.864	803.82	1116.9	32.563	37.963	0	0	-11.856	12.378	-10.138	-12.329	7.2231	-3.5923	-1.306	12.818	-4.6328	8.7855	-11.444	0.48925	1517.1
2.66	267	60	NaN	8.2964	-0.24765	11.532	-182.5	11.723	8.1128	2.2655	-712.76	1145.3	30.696	803.83	1116.9	28.97	37.464	0	0	-12.127	12.667	-10.135	-12.326	7.2224	-3.5777	-1.3213	12.797	-4.9046	9.0892	-11.457	0.47047	1517.1
2.67	268	60	NaN	8.2967	-0.25916	11.521	-182.51	11.715	8.161	2.3293	-712.81	1145.3	30.826	803.83	1116.9	31.564	38.556	0	0	-12.329	12.883	-10.134	-12.325	7.2203	-3.5835	-1.3331	12.789	-5.1092	9.2992	-11.467	0.46387	1517.2
2.68	269	60	NaN	8.302	-0.26465	11.51	-182.51	11.704	8.1672	2.4006	-712.83	1145.3	30.84	803.82	1116.9	31.567	39.18	0	0	-12.403	12.961	-10.133	-12.324	7.2278	-3.5837	-1.3382	12.777	-5.1754	9.3777	-11.472	0.45284	1517.2
2.69	270	60	NaN	8.3063	-0.26663	11.509	-182.51	11.689	8.1762	2.4551	-712.86	1145.3	30.86	803.83	1116.9	31.588	40.989	0	0	-12.27	12.819	-10.138	-12.329	7.2333	-3.5862	-1.3401	12.763	-5.0364	9.2329	-11.478	0.43414	1517.2
2.7	271	60	NaN	8.3086	-0.2641	11.515	-182.52	11.672	8.1934	2.483	-712.89	1145.3	30.897	803.85	1116.9	31.933	39.952	0	0	-12.056	12.592	-10.143	-12.334	7.2354	-3.5894	-1.3378	12.746	-4.8211	9.0022	-11.481	0.41177	1517.3
2.71	272	60	NaN	8.3142	-0.25178	11.523	-182.51	11.657	8.1825	2.4865	-712.89	1145.3	30.844	803.88	1116.9	32.047	40.252	0	0	-12.056	12.592	-10.144	-12.335	7.2431	-3.5802	-1.3254	12.731	-4.8134	9.0114	-11.469	0.39615	1517.3
2.72	273	60	NaN	8.3204	-0.22252	11.538	-182.5	11.641	8.2073	2.5077	-712.92	1145.3	30.927	803.88	1116.9	31.011	38.502	0	0	-12.099	12.637	-10.144	-12.335	7.247	-3.575	-1.2966	12.715	-4.8521	9.0621	-11.441	0.3804	1517.3
2.73	274	60	NaN	8.3253	-0.19177	11.545	-182.49	11.632	8.2029	2.5218	-712.94	1145.3	30.939	803.88	1116.9	30.071	39.365	0	0	-12.206	12.752	-10.144	-12.335	7.252	-3.5635	-1.2663	12.706	-4.9545	9.1881	-11.41	0.37152	1517.4
2.74	275	60	NaN	8.3233	-0.14802	11.551	-182.48	11.623	8.1795	2.5165	-712.96	1145.3	30.923	803.88	1116.9	30.78	37.818	0	0	-12.33	12.884	-10.144	-12.335	7.2504	-3.5508	-1.2229	12.698	-5.0799	9.3328	-11.366	0.36305	1517.4
2.75	276	60	NaN	8.3155	-0.090219	11.562	-182.47	11.61	8.1543	2.4939	-712.99	1145.3	30.927	803.88	1116.9	30.861	38.727	0	0	-12.487	13.051	-10.144	-12.335	7.2417	-3.5432	-1.1652	12.685	-5.2452	9.5074	-11.309	0.35011	1517.4
2.76	277	60	NaN	8.3322	-0.064469	11.57	-182.48	11.594	8.1558	2.5082	-712.97	1145.4	30.952	803.91	1116.9	30.402	39.018	0	0	-12.587	13.157	-10.147	-12.338	7.2579	-3.552	-1.1398	12.669	-5.3288	9.6051	-11.286	0.33129	1517.4
2.77	278	60	NaN	8.3194	-0.030814	11.569	-182.48	11.573	8.132	2.4972	-713.01	1145.4	30.914	803.96	1116.9	31.361	37.679	0	0	-12.649	13.224	-10.151	-12.342	7.2463	-3.5518	-1.1063	12.648	-5.4029	9.6719	-11.257	0.30643	1517.5
2.78	279	60	NaN	8.3124	0.027482	11.565	-182.48	11.561	8.1156	2.5204	-713.04	1145.4	30.914	803.98	1116.9	30.335	39.492	0	0	-12.402	12.96	-10.158	-12.349	7.2402	-3.5536	-1.0485	12.637	-5.162	9.4067	-11.206	0.28841	1517.6
2.79	280	60	NaN	8.3085	0.11019	11.562	-182.48	11.555	8.1073	2.5434	-713.07	1145.4	30.941	804	1116.9	31.399	39.154	0	0	-12.089	12.626	-10.164	-12.355	7.2361	-3.5561	-0.96633	12.632	-4.853	9.0703	-11.13	0.27727	1517.6
2.8	281	60	NaN	8.294	0.21069	11.564	-182.48	11.547	8.0982	2.5046	-713.08	1145.5	30.954	804.04	1117	30.978	37.565	0	0	-11.673	12.183	-10.168	-12.359	7.2197	-3.5549	-0.86626	12.624	-4.4535	8.628	-11.034	0.26511	1517.7
2.81	282	60	NaN	8.2577	0.32304	11.562	-182.47	11.551	8.0858	2.4181	-713.13	1145.5	30.961	804.06	1117	32.664	38.406	0	0	-11.722	12.235	-10.176	-12.367	7.1799	-3.5511	-0.75322	12.628	-4.5417	8.6834	-10.93	0.26004	1517.7
2.82	283	60	NaN	8.2354	0.41906	11.549	-182.47	11.558	8.0672	2.3704	-713.16	1145.5	30.95	804.07	1117	31.935	39.379	0	0	-11.931	12.458	-10.187	-12.378	7.1563	-3.5518	-0.65627	12.633	-4.775	8.9064	-10.843	0.25536	1517.8
2.83	284	60	NaN	8.2128	0.51736	11.541	-182.47	11.562	8.0402	2.3016	-713.19	1145.5	30.911	804.07	1117	30.757	37.688	0	0	-12.085	12.622	-10.197	-12.388	7.1325	-3.555	-0.55699	12.636	-4.9529	9.0675	-10.754	0.24829	1517.8
2.84	285	60	NaN	8.1859	0.6265	11.531	-182.47	11.565	8.0127	2.2308	-713.21	1145.4	30.871	804.07	1117	32.92	37.846	0	0	-12.2	12.745	-10.207	-12.398	7.1046	-3.5561	-0.44646	12.637	-5.0958	9.189	-10.653	0.23988	1517.8
2.85	286	60	NaN	8.161	0.74778	11.484	-182.46	11.575	8.0069	2.2706	-713.26	1145.4	30.903	804.08	1117	31.163	39.379	0	0	-11.899	12.424	-10.21	-12.401	7.0799	-3.5453	-0.32231	12.645	-4.8193	8.8787	-10.532	0.24352	1517.9
2.86	287	60	NaN	8.1013	0.97021	11.47	-182.47	11.569	7.9872	2.1848	-713.23	1145.3	30.917	804.1	1117	31.518	39.305	0	0	-11.726	12.239	-10.217	-12.408	7.0165	-3.5548	-0.097134	12.636	-4.7095	8.6844	-10.314	0.2281	1517.9
2.87	288	60	NaN	8.0584	1.1586	11.461	-182.47	11.565	7.9674	2.1193	-713.17	1145.2	30.907	804.12	1117	32.698	38.483	0	0	-11.758	12.273	-10.229	-12.42	6.9715	-3.5603	0.093983	12.63	-4.7865	8.713	-10.135	0.20995	1517.8
2.88	289	60	NaN	8.0114	1.3697	11.467	-182.48	11.568	7.9487	2.0151	-713.09	1145.2	30.89	804.12	1117.1	32.715	38	0	0	-11.293	11.778	-10.241	-12.432	6.9211	-3.5655	0.30775	12.629	-4.372	8.2121	-9.9333	0.19738	1517.7
2.89	290	60	NaN	7.9468	1.642	11.484	-182.48	11.575	7.9315	1.8666	-712.99	1145.1	30.876	804.11	1117.1	31.158	39.158	0	0	-10.718	11.164	-10.253	-12.444	6.8513	-3.5729	0.58263	12.635	-3.8663	7.5909	-9.6707	0.19043	1517.6
2.9	291	60	NaN	7.8926	1.9151	11.44	-182.48	11.572	7.9181	1.9225	-712.99	1145	30.86	804.14	1117.1	31.133	39.14	0	0	-10.848	11.303	-10.26	-12.451	6.7999	-3.5755	0.85902	12.628	-4.0483	7.7275	-9.4011	0.17652	1517.7
2.91	292	60	NaN	7.8689	2.1327	11.42	-182.49	11.578	7.9514	1.9501	-712.93	1145	30.965	804.13	1117.1	31.645	38.41	0	0	-10.978	11.442	-10.267	-12.458	6.7732	-3.5848	1.0783	12.632	-4.2048	7.8568	-9.1887	0.17432	1517.6
2.92	293	60	NaN	7.8542	2.3593	11.424	-182.49	11.582	7.9363	1.9441	-712.82	1145	30.92	804.12	1117.1	30.166	38.125	0	0	-11.084	11.554	-10.274	-12.465	6.7599	-3.5817	1.3059	12.636	-4.3237	7.9725	-8.968	0.17084	1517.5
2.93	294	60	NaN	7.8432	2.6513	11.429	-182.49	11.582	7.9009	1.9723	-712.65	1145	30.813	804.13	1117.1	31.392	38.21	0	0	-11.522	12.022	-10.287	-12.478	6.7539	-3.5746	1.599	12.634	-4.7682	8.4471	-8.6876	0.15617	1517.3
2.94	295	60	NaN	7.8316	3.0583	11.414	-182.49	11.575	7.9075	2.0997	-712.4	1144.9	30.834	804.14	1117.1	30.781	39.646	0	0	-12.509	13.074	-10.309	-12.5	6.7461	-3.5803	2.0079	12.626	-5.7631	9.4942	-8.3014	0.12526	1517.1
2.95	296	60	NaN	7.7629	3.4607	11.538	-182.5	11.568	7.9255	1.7824	-712.23	1145	30.91	804.13	1117.1	31.211	37.11	0	0	-14.232	14.912	-10.363	-12.554	6.6625	-3.5955	2.4092	12.62	-7.5699	11.316	-7.9536	0.06598	1516.9
2.96	297	60	NaN	7.7182	3.914	11.57	-182.5	11.552	7.932	1.737	-712.02	1145	30.953	804.14	1117.1	31.046	39.634	0	0	-16.067	16.868	-10.423	-12.614	6.6143	-3.6086	2.8606	12.605	-9.4525	13.26	-7.5626	-0.0089026	1516.7
2.97	298	60	NaN	7.6831	4.3265	11.581	-182.51	11.54	7.912	1.7858	-711.78	1145.1	30.915	804.16	1117.1	29.415	38.028	0	0	-16.025	16.824	-10.431	-12.622	6.5822	-3.6065	3.2716	12.595	-9.4431	13.218	-7.1594	-0.027355	1516.5
2.98	299	60	NaN	7.6136	4.7269	11.628	-182.5	11.534	7.8794	1.7547	-711.51	1145.1	30.838	804.16	1117.2	29.086	38.388	0	0	-15.784	16.567	-10.441	-12.632	6.5143	-3.598	3.6698	12.591	-9.27	12.969	-6.7707	-0.040388	1516.2
2.99	300	60	NaN	7.4173	5.2819	11.786	-182.5	11.526	7.8841	1.4032	-711.07	1145.3	30.868	804.16	1117.2	31.541	38.193	0	0	-15.273	16.022	-10.452	-12.643	6.3032	-3.6188	4.2178	12.59	-8.9698	12.403	-6.2346	-0.053601	1515.8
3	301	60	NaN	7.3983	5.4789	11.771	-182.51	11.512	7.8595	1.5246	-710.94	1145.4	30.802	804.2	1117.2	30.82	38.312	0	0	-14.835	15.555	-10.464	-12.655	6.2913	-3.6162	4.4138	12.577	-8.5438	11.938	-6.0498	-0.077997	1515.7
3.01	302	60	NaN	7.3547	5.7587	11.76	-182.51	11.502	7.8875	1.5981	-710.86	1145.4	30.89	804.23	1117.2	30.879	38.849	0	0	-14.526	15.225	-10.474	-12.665	6.2471	-3.6219	4.6914	12.57	-8.2792	11.604	-5.7824	-0.095242	1515.6
3.02	303	60	NaN	7.2629	6.1532	11.839	-182.52	11.496	7.9073	1.3994	-710.8	1145.6	30.957	804.24	1117.2	28.089	36.981	0	0	-14.364	15.053	-10.49	-12.681	6.1452	-3.6342	5.0798	12.57	-8.2189	11.418	-5.4098	-0.11082	1515.6
3.03	304	60	NaN	7.136	6.6501	12.014	-182.51	11.491	7.8819	0.95871	-710.73	1145.8	30.895	804.25	1117.2	31.953	39.855	0	0	-14.256	14.937	-10.508	-12.699	6.0039	-3.6458	5.5664	12.575	-8.2522	11.292	-4.9411	-0.12373	1515.6
3.04	305	60	NaN	7.0872	7.1741	12.022	-182.51	11.483	7.8813	1.1984	-710.67	1146	30.898	804.3	1117.2	32.24	38.185	0	0	-14.118	14.791	-10.525	-12.717	5.9641	-3.634	6.0851	12.572	-8.1544	11.157	-4.4404	-0.14428	1515.5
3.05	306	60	NaN	6.9557	8.0937	12.235	-182.5	11.484	7.8624	1.0114	-710.47	1146.5	30.871	804.32	1117.2	30.701	39.016	0	0	-14.01	14.674	-10.536	-12.727	5.8264	-3.6325	6.9873	12.59	-8.1833	11.042	-3.5484	-0.13691	1515.4
3.06	307	60	NaN	6.8622	8.6865	12.352	-182.51	11.483	7.849	0.92231	-710.44	1146.8	30.852	804.34	1117.2	30.304	37.974	0	0	-13.94	14.6	-10.536	-12.727	5.7302	-3.6378	7.5698	12.6	-8.2093	10.962	-2.9662	-0.12695	1515.4
3.07	308	60	NaN	6.8176	8.991	12.358	-182.52	11.48	7.845	1.0085	-710.58	1146.9	30.847	804.37	1117.2	31.051	35.922	0	0	-14.393	15.084	-10.558	-12.749	5.6892	-3.6434	7.8709	12.6	-8.7041	11.44	-2.6871	-0.14902	1515.5
3.08	309	60	NaN	6.8023	9.2596	12.317	-182.52	11.473	7.8472	1.2334	-710.77	1146.9	30.854	804.42	1117.2	29.829	37.389	0	0	-15.003	15.733	-10.587	-12.778	5.6824	-3.6411	8.1377	12.595	-9.3202	12.092	-2.4489	-0.18243	1515.8
3.09	310	60	NaN	6.8038	9.5044	12.21	-182.52	11.484	7.8303	1.6903	-711.04	1147	30.798	804.41	1117.3	36.837	39.22	0	0	-14.452	15.147	-10.586	-12.777	5.7034	-3.6192	8.3819	12.607	-8.749	11.528	-2.2039	-0.17034	1516
3.1	311	60	NaN	6.7423	9.8026	12.222	-182.52	11.496	7.848	1.8134	-711.49	1147.1	30.837	804.43	1117.3	38.829	38.413	0	0	-13.541	14.174	-10.575	-12.766	5.6455	-3.618	8.6754	12.624	-7.8953	10.556	-1.8998	-0.14266	1516.5
3.11	312	60	NaN	6.6512	10.106	12.287	-182.52	11.502	7.8718	1.8038	-711.99	1147.3	30.892	804.47	1117.3	33.004	38.612	0	0	-14.233	14.913	-10.592	-12.783	5.5523	-3.6234	8.9728	12.635	-8.6808	11.289	-1.619	-0.14775	1517
3.12	313	60	NaN	6.5652	10.376	12.361	-182.53	11.505	7.8857	1.7907	-712.46	1147.4	30.919	804.5	1117.3	33.663	36.962	0	0	-14.189	14.866	-10.592	-12.783	5.4651	-3.6251	9.2368	12.644	-8.7237	11.24	-1.3551	-0.13906	1517.5
3.13	314	60	NaN	6.5345	10.566	12.4	-182.52	11.526	7.8797	1.881	-712.8	1147.6	30.9	804.49	1117.3	28.764	38.266	0	0	-13.122	13.728	-10.569	-12.76	5.4388	-3.6134	9.4234	12.668	-7.6835	10.115	-1.146	-0.092087	1517.9
3.14	315	60	NaN	6.5245	10.887	12.439	-182.51	11.526	7.8879	2.1683	-713.59	1147.7	30.945	804.54	1117.3	30.776	37.545	0	0	-13.009	13.607	-10.564	-12.755	5.4386	-3.5947	9.7391	12.674	-7.5705	10.013	-0.82537	-0.081361	1518.7
3.15	316	60	NaN	6.5321	11.109	12.482	-182.5	11.536	7.8564	2.3499	-714.1	1147.9	30.871	804.55	1117.3	31.661	37.023	0	0	-13.172	13.781	-10.564	-12.755	5.4562	-3.5785	9.9565	12.688	-7.7159	10.203	-0.60748	-0.06672	1519.2
3.16	317	60	NaN	6.5415	11.276	12.536	-182.5	11.539	7.8333	2.4492	-714.49	1148	30.824	804.57	1117.3	33.223	38.739	0	0	-13.239	13.852	-10.557	-12.748	5.4714	-3.5711	10.12	12.695	-7.7674	10.281	-0.437	-0.053154	1519.6
3.17	318	60	NaN	6.5423	11.435	12.608	-182.5	11.525	7.8496	2.4968	-714.92	1148.1	30.898	804.62	1117.3	30.847	36.798	0	0	-13.318	13.937	-10.552	-12.743	5.4715	-3.5744	10.274	12.686	-7.8464	10.362	-0.27803	-0.056919	1520.1
3.18	319	60	NaN	6.5429	11.575	12.702	-182.5	11.518	7.8659	2.4756	-715.43	1148.3	30.955	804.66	1117.3	32.046	37.366	0	0	-13.58	14.216	-10.567	-12.758	5.4696	-3.5775	10.409	12.684	-8.1103	10.639	-0.15832	-0.073891	1520.7
3.19	320	60	NaN	6.6494	11.96	12.801	-182.5	11.521	7.8515	2.8563	-716.97	1148.8	30.882	804.68	1117.3	32.214	40.321	0	0	-13.374	13.997	-10.56	-12.751	5.5943	-3.555	10.777	12.704	-7.7802	10.442	0.21718	-0.047494	1522.2
3.2	321	60	NaN	6.7264	12.211	12.828	-182.5	11.518	7.8476	3.1802	-717.92	1149.1	30.841	804.71	1117.3	30.402	39.012	0	0	-12.504	13.069	-10.522	-12.713	5.6856	-3.5426	11.017	12.711	-6.8188	9.5267	0.49526	-0.0015022	1523.2
3.21	322	60	NaN	6.7676	12.356	12.82	-182.51	11.513	7.8577	3.3929	-718.44	1149.3	30.837	804.74	1117.4	31.904	38.766	0	0	-12.048	12.583	-10.504	-12.695	5.7353	-3.5392	11.156	12.713	-6.3126	9.0433	0.65236	0.018067	1523.8
3.22	323	60	NaN	6.801	12.531	12.839	-182.51	11.513	7.8757	3.5472	-719.13	1149.5	30.839	804.75	1117.4	29.699	39.729	0	0	-11.684	12.195	-10.493	-12.684	5.775	-3.5348	11.322	12.723	-5.9092	8.6598	0.82834	0.038359	1524.5
3.23	324	60	NaN	6.8354	12.639	12.834	-182.51	11.502	7.9125	3.7372	-719.6	1149.7	30.935	804.77	1117.4	30.568	37.591	0	0	-11.02	11.487	-10.493	-12.684	5.8133	-3.5343	11.424	12.717	-5.2069	7.9523	0.93097	0.033245	1525
3.24	325	60	NaN	6.8848	12.79	12.841	-182.52	11.483	7.9238	3.9859	-720.16	1149.9	30.935	804.79	1117.3	30.554	37.225	0	0	-10.565	11.001	-10.488	-12.68	5.8724	-3.5303	11.567	12.707	-4.6924	7.4706	1.0784	0.027536	1525.5
3.25	326	60	NaN	6.9238	12.899	12.85	-182.52	11.468	7.9085	4.1624	-720.55	1150.1	30.862	804.8	1117.3	30.449	37.33	0	0	-10.343	10.764	-10.479	-12.67	5.921	-3.523	11.669	12.698	-4.4219	7.2413	1.19	0.028553	1525.9
3.26	327	60	NaN	6.9486	12.958	12.863	-182.52	11.456	7.8929	4.2612	-720.83	1150.2	30.791	804.81	1117.3	29.483	37.293	0	0	-10.176	10.586	-10.471	-12.662	5.9524	-3.5146	11.723	12.691	-4.2234	7.0714	1.2521	0.028949	1526.2
3.27	328	60	NaN	6.9753	13.035	12.894	-182.52	11.432	7.9405	4.3977	-721.45	1150.5	30.876	804.82	1117.3	29.488	36.948	0	0	-10.089	10.494	-10.465	-12.656	5.9814	-3.51	11.792	12.675	-4.1081	6.984	1.3278	0.019146	1526.9
3.28	329	60	NaN	7.0258	13.043	12.914	-182.51	11.411	7.9468	4.5671	-722.06	1150.7	30.827	804.83	1117.3	31.117	38.367	0	0	-9.9547	10.35	-10.466	-12.657	6.0405	-3.497	11.793	12.66	-3.9142	6.8533	1.3272	0.0036517	1527.5
3.29	330	60	NaN	7.0828	12.985	12.884	-182.5	11.399	7.9573	4.9007	-722.79	1150.8	30.773	804.81	1117.3	29.504	38.418	0	0	-9.8528	10.242	-10.469	-12.66	6.1125	-3.4724	11.729	12.655	-3.7403	6.7693	1.2602	-0.004921	1528.2
3.3	331	60	NaN	7.1235	12.902	12.868	-182.49	11.393	7.9751	5.141	-723.37	1151	30.748	804.79	1117.3	32.019	38.841	0	0	-10.154	10.563	-10.469	-12.66	6.1635	-3.4507	11.641	12.654	-3.9902	7.1118	1.1718	-0.0058422	1528.7
3.31	332	60	NaN	7.1375	12.806	12.901	-182.48	11.39	7.9986	5.1532	-723.71	1151.1	30.762	804.78	1117.3	31.362	37.17	0	0	-10.125	10.531	-10.471	-12.662	6.1776	-3.4394	11.541	12.656	-3.947	7.0921	1.0695	-0.0065091	1529.1
3.32	333	60	NaN	7.1518	12.603	12.912	-182.46	11.401	8.0188	5.254	-724.24	1151.2	30.762	804.74	1117.3	31.933	37.189	0	0	-9.7091	10.088	-10.476	-12.667	6.196	-3.4201	11.334	12.67	-3.5131	6.6682	0.85797	0.0030444	1529.6
3.33	334	60	NaN	7.1357	12.304	12.914	-182.45	11.404	8.0367	5.326	-724.83	1151.2	30.768	804.71	1117.3	30.566	38.872	0	0	-9.8934	10.285	-10.476	-12.667	6.1827	-3.4033	11.032	12.675	-3.7107	6.8816	0.55638	0.008337	1530.1
3.34	335	60	NaN	7.1287	12.022	12.864	-182.44	11.402	8.0354	5.5248	-725.36	1151.2	30.737	804.68	1117.3	32.114	39.399	0	0	-10.218	10.631	-10.475	-12.666	6.1847	-3.3796	10.751	12.673	-4.0332	7.2513	0.27669	0.0072214	1530.6
3.35	336	60	NaN	7.1308	11.754	12.759	-182.42	11.392	8.0216	5.8759	-725.88	1151.2	30.674	804.66	1117.3	31.594	38.198	0	0	-10.623	11.063	-10.476	-12.667	6.2026	-3.3503	10.486	12.661	-4.42	7.7122	0.0092334	-0.0068286	1531.1
3.36	337	60	NaN	7.131	11.473	12.615	-182.41	11.372	8.0113	6.3411	-726.46	1151.1	30.608	804.66	1117.3	30.143	38.195	0	0	-11.046	11.514	-10.48	-12.671	6.223	-3.3209	10.209	12.636	-4.8229	8.193	-0.27099	-0.034685	1531.7
3.37	338	60	NaN	7.1158	11.363	12.6	-182.41	11.352	8.0538	6.4481	-726.76	1151.1	30.708	804.67	1117.3	29.934	35.914	0	0	-11.389	11.88	-10.49	-12.682	6.2082	-3.315	10.099	12.617	-5.181	8.5651	-0.39141	-0.064771	1532
3.38	339	60	NaN	7.0783	11.35	12.637	-182.4	11.346	8.0464	6.4364	-726.96	1151.1	30.674	804.65	1117.3	31.859	37.631	0	0	-11.553	12.055	-10.499	-12.69	6.1717	-3.3045	10.085	12.61	-5.3816	8.7505	-0.41343	-0.079335	1532.2
3.39	340	60	NaN	7.0512	11.381	12.677	-182.39	11.341	8.056	6.4236	-727.09	1151.1	30.679	804.62	1117.2	30.957	35.596	0	0	-11.502	12	-10.503	-12.694	6.144	-3.2971	10.116	12.607	-5.3581	8.7033	-0.38773	-0.087792	1532.3
3.4	341	60	NaN	7.0458	11.424	12.696	-182.38	11.337	8.0855	6.4868	-727.19	1151.1	30.733	804.61	1117.2	30.543	36.611	0	0	-11.531	12.031	-10.511	-12.702	6.139	-3.2895	10.157	12.604	-5.3919	8.7416	-0.35395	-0.097878	1532.4
3.41	342	60	NaN	7.0573	11.446	12.682	-182.37	11.339	8.0776	6.6944	-727.39	1151.1	30.684	804.58	1117.2	30.756	35.933	0	0	-11.576	12.08	-10.518	-12.709	6.1602	-3.2671	10.178	12.607	-5.4163	8.8126	-0.33972	-0.10176	1532.5
3.42	343	60	NaN	7.0571	11.41	12.679	-182.36	11.347	8.1355	6.7938	-727.61	1151.2	30.837	804.55	1117.2	31.753	38.694	0	0	-11.61	12.115	-10.52	-12.711	6.1581	-3.2621	10.14	12.617	-5.4517	8.8531	-0.37966	-0.094158	1532.7
3.43	344	60	NaN	7.0604	11.323	12.655	-182.36	11.367	8.1154	6.9901	-727.9	1151.2	30.778	804.51	1117.2	33.01	36.349	0	0	-11.617	12.123	-10.522	-12.713	6.171	-3.2447	10.051	12.639	-5.4463	8.8786	-0.47036	-0.074057	1533
3.44	345	60	NaN	7.0613	11.215	12.626	-182.35	11.381	8.072	7.1887	-728.21	1151.3	30.657	804.47	1117.2	30.822	38.79	0	0	-11.384	11.875	-10.521	-12.712	6.184	-3.2259	9.9399	12.656	-5.2002	8.6488	-0.5809	-0.05601	1533.2
3.45	346	60	NaN	7.0552	11.088	12.593	-182.35	11.383	8.0538	7.3743	-728.53	1151.4	30.608	804.44	1117.2	31.793	36.514	0	0	-11.201	11.679	-10.52	-12.711	6.1869	-3.2148	9.8103	12.661	-5.0138	8.4642	-0.70943	-0.050038	1533.5
3.46	347	60	NaN	7.0428	10.852	12.481	-182.36	11.394	8.0695	7.8673	-729.1	1151.5	30.648	804.39	1117.2	31.33	37.713	0	0	-11.079	11.549	-10.518	-12.709	6.1917	-3.2085	9.5692	12.677	-4.8873	8.3407	-0.94893	-0.032213	1534
3.47	348	60	NaN	7.0273	10.733	12.41	-182.36	11.405	8.0864	8.151	-729.37	1151.6	30.675	804.34	1117.2	32.185	37.516	0	0	-11.451	11.946	-10.511	-12.702	6.1859	-3.1996	9.4472	12.69	-5.2647	8.7459	-1.0634	-0.011371	1534.3
3.48	349	60	NaN	7.0135	10.611	12.34	-182.35	11.401	8.1082	8.4233	-729.6	1151.7	30.686	804.31	1117.2	32.086	37.419	0	0	-11.898	12.422	-10.504	-12.695	6.182	-3.1864	9.3204	12.691	-5.7156	9.2358	-1.1833	-0.0037839	1534.5
3.49	350	60	NaN	7.0114	10.494	12.282	-182.35	11.385	8.1198	8.652	-729.8	1151.9	30.655	804.32	1117.2	48.385	37.532	0	0	-12.067	12.603	-10.508	-12.699	6.1896	-3.1677	9.1977	12.681	-5.8774	9.4352	-1.31	-0.017978	1534.7
3.5	351	60	NaN	7.0364	10.414	12.248	-182.33	11.362	8.108	8.7726	-729.91	1152.1	30.569	804.32	1117.2	39.514	36.747	0	0	-11.983	12.513	-10.511	-12.702	6.2225	-3.1434	9.1112	12.665	-5.7605	9.3698	-1.3993	-0.036861	1534.8
3.51	352	60	NaN	7.1749	10.236	12.075	-182.32	11.326	8.1861	9.136	-730.08	1152.3	30.737	804.35	1117.2	38.34	35.136	0	0	-11.647	12.155	-10.512	-12.704	6.3684	-3.1266	8.9229	12.639	-5.2788	9.0286	-1.5896	-0.064751	1535
3.52	353	60	NaN	7.3122	9.8855	11.745	-182.3	11.312	8.1919	10.118	-730.62	1152.3	30.712	804.34	1117.2	36.903	36.47	0	0	-11.376	11.866	-10.508	-12.699	6.5436	-3.0677	8.5738	12.624	-4.832	8.7978	-1.9344	-0.075516	1535.5
3.53	354	60	NaN	7.4447	9.5989	11.485	-182.27	11.3	8.1782	10.928	-731.01	1152.4	30.653	804.32	1117.2	34.255	36.85	0	0	-11.19	11.667	-10.496	-12.687	6.7086	-3.0106	8.2857	12.614	-4.481	8.6566	-2.2101	-0.073324	1535.9
3.54	355	60	NaN	7.5566	9.4565	11.389	-182.26	11.284	8.1812	11.245	-731.09	1152.6	30.662	804.32	1117.2	33.51	38.685	0	0	-10.674	11.117	-10.487	-12.678	6.8321	-2.9796	8.136	12.605	-3.8416	8.1374	-2.351	-0.073552	1535.9
3.55	356	60	NaN	7.6155	9.4244	11.465	-182.25	11.268	8.2356	11.068	-731	1152.7	30.831	804.34	1117.1	32.377	36.786	0	0	-10.22	10.633	-10.478	-12.669	6.878	-2.9901	8.0974	12.594	-3.3421	7.6432	-2.3809	-0.074946	1535.9
3.56	357	60	NaN	7.6859	9.3977	11.499	-182.24	11.262	8.2061	11.167	-730.94	1152.7	30.777	804.36	1117.1	31.503	36.715	0	0	-10.698	11.143	-10.464	-12.655	6.9541	-2.9728	8.0691	12.591	-3.7436	8.1698	-2.3951	-0.064567	1535.8
3.57	358	60	NaN	7.7362	9.372	11.514	-182.22	11.267	8.1718	11.351	-730.94	1152.7	30.697	804.37	1117.1	32.221	37.582	0	0	-10.819	11.272	-10.456	-12.647	7.0143	-2.9454	8.0453	12.594	-3.8048	8.3266	-2.4104	-0.052646	1535.8
3.58	359	60	NaN	7.7636	9.3574	11.578	-182.21	11.276	8.1492	11.478	-730.94	1152.6	30.639	804.38	1117.1	32.04	36.228	0	0	-10.578	11.015	-10.453	-12.644	7.0486	-2.9219	8.0346	12.599	-3.5298	8.0934	-2.4182	-0.044898	1535.9
3.59	360	60	NaN	7.7649	9.3608	11.718	-182.2	11.284	8.1469	11.449	-730.87	1152.5	30.634	804.4	1117.1	32.453	36.937	0	0	-10.34	10.762	-10.447	-12.638	7.0489	-2.9124	8.0421	12.603	-3.2915	7.8492	-2.4045	-0.035	1535.8
3.6	361	60	NaN	7.7243	9.3823	11.825	-182.19	11.294	8.1624	11.245	-730.77	1152.4	30.685	804.4	1117.1	31.332	36.903	0	0	-10.103	10.508	-10.44	-12.631	6.9988	-2.9188	8.0639	12.612	-3.1042	7.5896	-2.3758	-0.018365	1535.7
3.61	362	60	NaN	7.5872	9.4027	12.173	-182.19	11.306	8.1526	10.52	-730.5	1152.5	30.641	804.43	1117.1	33.269	37.562	0	0	-9.6899	10.068	-10.423	-12.614	6.8362	-2.9386	8.0831	12.626	-2.8537	7.1293	-2.3399	0.011534	1535.5
3.62	363	60	NaN	7.4656	9.3356	12.413	-182.19	11.316	8.1714	10.073	-730.39	1152.4	30.672	804.49	1117.1	30.971	38.322	0	0	-9.2726	9.6229	-10.406	-12.597	6.6967	-2.9546	8.0173	12.635	-2.5759	6.6683	-2.389	0.03744	1535.4
3.63	364	60	NaN	7.3887	9.1685	12.446	-182.19	11.328	8.1942	10.128	-730.48	1152.3	30.707	804.56	1117.1	32.722	38.882	0	0	-9.1257	9.4663	-10.406	-12.597	6.6207	-2.954	7.8545	12.642	-2.5051	6.5123	-2.5516	0.045242	1535.6
3.64	365	60	NaN	7.3617	8.9173	12.257	-182.18	11.347	8.1819	10.718	-730.72	1152.1	30.636	804.6	1117.1	31.741	37.431	0	0	-8.9537	9.2828	-10.405	-12.596	6.6184	-2.9282	7.6107	12.653	-2.3353	6.3546	-2.7942	0.057453	1535.9
3.65	366	60	NaN	7.3103	8.6984	12.111	-182.19	11.368	8.1986	11.116	-730.94	1152	30.663	804.62	1117.1	33.337	36.965	0	0	-8.7549	9.0708	-10.403	-12.594	6.581	-2.9182	7.3989	12.668	-2.1739	6.1526	-3.0037	0.073864	1536.1
3.66	367	60	NaN	7.2266	8.5279	12.044	-182.18	11.392	8.1884	11.282	-731.03	1151.9	30.609	804.64	1117.1	35.18	37.259	0	0	-8.2656	8.5491	-10.4	-12.591	6.5055	-2.9055	7.2315	12.688	-1.7601	5.6436	-3.1683	0.097058	1536.2
3.67	368	60	NaN	7.1085	8.4096	12.066	-182.18	11.418	8.189	11.197	-730.94	1151.9	30.589	804.67	1117.2	34.118	37.663	0	0	-7.7756	8.0265	-10.397	-12.588	6.385	-2.9043	7.1131	12.714	-1.3906	5.1222	-3.2838	0.12624	1536.1
3.68	369	60	NaN	6.9786	8.3367	12.146	-182.18	11.447	8.2053	10.928	-730.67	1152	30.622	804.72	1117.2	34.747	39.398	0	0	-7.5264	7.7608	-10.393	-12.584	6.2437	-2.9151	7.0374	12.747	-1.2827	4.8457	-3.356	0.16218	1535.9
3.69	370	60	NaN	6.8902	8.2896	12.217	-182.18	11.482	8.2138	10.651	-730.39	1152.1	30.646	804.78	1117.2	31.814	37.848	0	0	-7.3236	7.5445	-10.39	-12.581	6.144	-2.9254	6.9852	12.787	-1.1796	4.6191	-3.4046	0.20578	1535.7
3.7	371	60	NaN	6.9145	8.2086	12.075	-182.18	11.517	8.2126	11.012	-730.33	1152.1	30.668	804.81	1117.2	32.152	36.392	0	0	-7.4291	7.657	-10.386	-12.577	6.1809	-2.9108	6.9052	12.821	-1.2483	4.7462	-3.481	0.24332	1535.7
3.71	372	60	NaN	6.9756	8.0207	11.836	-182.18	11.57	8.2246	11.638	-730.48	1152	30.745	804.84	1117.2	30.5	38.389	0	0	-7.5671	7.8042	-10.384	-12.575	6.2626	-2.8964	6.7215	12.869	-1.3046	4.9078	-3.6623	0.29413	1535.8
3.72	373	60	NaN	7.051	7.848	11.658	-182.2	11.633	8.2204	12.088	-730.59	1152	30.798	804.85	1117.2	31.315	37.348	0	0	-7.74	7.9886	-10.383	-12.574	6.3528	-2.8944	6.5508	12.93	-1.3872	5.0942	-3.8322	0.35575	1535.9
3.73	374	60	NaN	7.1187	7.7872	11.631	-182.21	11.692	8.2009	12.094	-730.47	1152.1	30.819	804.87	1117.2	33.55	39.455	0	0	-8.4217	8.7155	-10.388	-12.579	6.42	-2.9102	6.4858	12.993	-2.0017	5.8052	-3.9018	0.4145	1535.8
3.74	375	60	NaN	7.1443	7.8678	11.675	-182.22	11.717	8.2754	11.834	-730.09	1152.3	31.063	804.91	1117.2	31.878	37.672	0	0	-8.9864	9.3177	-10.396	-12.587	6.4266	-2.9348	6.5585	13.026	-2.5599	6.3829	-3.8377	0.43852	1535.5
3.75	376	60	NaN	7.1831	7.9102	11.663	-182.22	11.753	8.2673	11.756	-729.83	1152.4	31.088	804.9	1117.2	30.888	37.012	0	0	-8.5807	8.885	-10.418	-12.609	6.4614	-2.9448	6.5979	13.065	-2.1192	5.9402	-3.8198	0.45642	1535.3
3.76	377	60	NaN	7.2229	7.8912	11.608	-182.23	11.786	8.207	11.86	-729.77	1152.4	30.984	804.88	1117.3	32.689	38.128	0	0	-8.1749	8.4523	-10.439	-12.63	6.5089	-2.9471	6.5799	13.097	-1.666	5.5052	-3.8592	0.46668	1535.2
3.77	378	60	NaN	7.2572	7.8332	11.503	-182.24	11.798	8.1582	12.149	-729.83	1152.3	30.905	804.89	1117.3	33.534	38.155	0	0	-7.7691	8.0196	-10.461	-12.652	6.5569	-2.9388	6.5257	13.105	-1.2122	5.0808	-3.9349	0.45382	1535.2
3.78	379	60	NaN	7.2801	7.7777	11.35	-182.23	11.776	8.1876	12.583	-729.92	1152.2	31.01	804.95	1117.3	30.512	37.074	0	0	-7.3634	7.5869	-10.482	-12.673	6.5923	-2.9181	6.4747	13.079	-0.77105	4.6688	-4.0073	0.40557	1535.4
3.79	380	60	NaN	7.2783	7.8243	11.332	-182.24	11.757	8.2101	12.666	-729.8	1152.2	31.09	804.97	1117.3	30.506	38.294	0	0	-6.9576	7.1542	-10.503	-12.695	6.5906	-2.9231	6.5223	13.059	-0.36702	4.2311	-3.9811	0.36436	1535.3
3.8	381	60	NaN	7.175	7.9943	11.524	-182.24	11.724	8.2144	12.189	-729.38	1152.2	31.127	804.98	1117.3	33.691	40.855	0	0	-6.5518	6.7214	-10.525	-12.716	6.4678	-2.9509	6.6907	13.028	-0.083983	3.7705	-3.8342	0.31172	1534.9
3.81	382	60	NaN	7.0922	8.1249	11.684	-182.25	11.693	8.2288	11.803	-729.06	1152.3	31.182	804.99	1117.3	32.117	36.902	0	0	-6.146	6.2887	-10.546	-12.737	6.3685	-2.9722	6.8203	12.998	0.22245	3.3166	-3.7261	0.26006	1534.6
3.82	383	60	NaN	7.064	8.1803	11.719	-182.25	11.67	8.2634	11.752	-728.92	1152.3	31.28	804.99	1117.3	31.028	37.625	0	0	-5.7403	5.856	-10.568	-12.759	6.3346	-2.9752	6.8764	12.974	0.59431	2.8808	-3.6914	0.2147	1534.4
3.83	384	60	NaN	7.0594	8.2231	11.63	-182.23	11.655	8.3164	12.006	-728.78	1152.2	31.435	804.96	1117.3	30.737	36.926	0	0	-5.3345	5.4233	-10.589	-12.78	6.3337	-2.9599	6.9214	12.957	0.99917	2.4634	-3.6679	0.17661	1534.3
3.84	385	60	NaN	7.0588	8.1944	11.498	-182.23	11.655	8.3211	12.292	-728.73	1152.1	31.469	804.9	1117.3	31.354	38.609	0	0	-4.9287	4.9906	-10.611	-12.802	6.3424	-2.9492	6.8955	12.954	1.4137	2.0413	-3.7152	0.1522	1534.1
3.85	386	60	NaN	7.0441	8.1617	11.448	-182.23	11.653	8.2442	12.337	-728.62	1152.1	31.286	804.85	1117.3	31.229	37.346	0	0	-4.523	4.5579	-10.632	-12.823	6.3361	-2.9404	6.8635	12.952	1.8131	1.6175	-3.7687	0.12841	1534
3.86	387	60	NaN	7.0275	8.1327	11.458	-182.23	11.655	8.1857	12.23	-728.48	1152.1	31.153	804.8	1117.3	31.976	36.778	0	0	-4.1172	4.1252	-10.654	-12.845	6.3204	-2.9362	6.8336	12.954	2.2032	1.1889	-3.82	0.10928	1533.8
3.87	388	60	NaN	7.0208	8.1022	11.49	-182.22	11.657	8.1973	12.084	-728.33	1152.1	31.209	804.72	1117.3	31.688	38.332	0	0	-3.7114	3.6924	-10.675	-12.866	6.306	-2.9382	6.8015	12.958	2.5946	0.7542	-3.8736	0.091775	1533.6
3.88	389	60	NaN	7.036	8.0278	11.467	-182.23	11.633	8.1812	12.053	-728.21	1152.1	31.209	804.72	1117.3	30.609	36.431	0	0	-3.3057	3.2597	-10.697	-12.888	6.3201	-2.9446	6.7267	12.934	3.0144	0.31518	-3.9698	0.046334	1533.4
3.89	390	60	NaN	7.0721	7.9581	11.396	-182.23	11.608	8.1688	12.19	-728.15	1152	31.211	804.7	1117.2	31.123	35.509	0	0	-2.8999	2.827	-10.718	-12.909	6.3611	-2.9445	6.6584	12.907	3.4612	-0.11748	-4.0595	-0.0015902	1533.4
3.9	391	60	NaN	7.1128	7.8924	11.316	-182.24	11.586	8.1549	12.36	-728.11	1152	31.208	804.69	1117.2	31.158	37.67	0	0	-2.4941	2.3943	-10.739	-12.93	6.4083	-2.9476	6.5943	12.884	3.9142	-0.55326	-4.1451	-0.046045	1533.3
3.91	392	60	NaN	7.1498	7.8359	11.262	-182.25	11.569	8.1398	12.459	-728.04	1151.9	31.195	804.66	1117.2	30.271	36.997	0	0	-2.0883	1.9616	-10.761	-12.952	6.4495	-2.9551	6.5388	12.866	4.3612	-0.99351	-4.2221	-0.086178	1533.2
3.92	393	60	NaN	7.1762	7.7944	11.264	-182.27	11.554	8.1266	12.397	-727.93	1151.9	31.174	804.62	1117.2	32.384	38.157	0	0	-1.6826	1.5289	-10.782	-12.973	6.4743	-2.9671	6.4972	12.851	4.7917	-1.4383	-4.2851	-0.12252	1533.1
3.93	394	60	NaN	7.188	7.7689	11.291	-182.28	11.54	8.141	12.275	-727.8	1152	31.244	804.6	1117.2	32.091	38.529	0	0	-1.2768	1.0962	-10.804	-12.995	6.4788	-2.994	6.4699	12.838	5.202	-1.8978	-4.3339	-0.15636	1532.9
3.94	395	60	NaN	7.226	7.7236	11.301	-182.31	11.529	8.1183	12.191	-727.56	1152	31.195	804.53	1117.2	33.011	36.292	0	0	-0.87103	0.66345	-10.825	-13.016	6.5154	-3.0255	6.4243	12.828	5.6443	-2.3621	-4.4009	-0.18824	1532.6
3.95	396	60	NaN	7.2737	7.6647	11.272	-182.34	11.519	8.1124	12.228	-727.37	1151.9	31.177	804.49	1117.2	33.66	37.73	0	0	-0.47792	0.24424	-10.831	-13.022	6.565	-3.0524	6.3656	12.818	6.0871	-2.8082	-4.4657	-0.2046	1532.4
3.96	397	60	NaN	7.3136	7.6057	11.225	-182.36	11.511	8.1209	12.328	-727.28	1151.9	31.191	804.47	1117.2	30.925	37.351	0	0	-0.1485	-0.10705	-10.76	-12.952	6.6081	-3.0697	6.3068	12.81	6.4596	-3.1767	-4.4537	-0.14141	1532.3
3.97	398	60	NaN	7.3207	7.5715	11.227	-182.37	11.513	8.0937	12.303	-727.28	1151.9	31.109	804.46	1117.2	31.711	38.295	0	0	0.18092	-0.45835	-10.69	-12.881	6.6173	-3.0742	6.2723	12.812	6.7982	-3.5326	-4.4174	-0.06897	1532.2
3.98	399	60	NaN	7.3426	7.4978	11.186	-182.38	11.528	8.1198	12.44	-727.2	1151.9	31.189	804.37	1117.2	32.947	36.802	0	0	0.51034	-0.80964	-10.619	-12.81	6.6412	-3.0831	6.1991	12.827	7.1516	-3.8928	-4.4197	0.016764	1532.1
3.99	400	60	NaN	7.3269	7.4248	11.224	-182.4	11.528	8.1437	12.347	-727.11	1151.9	31.267	804.34	1117.1	32.894	37.445	0	0	-1.6313	1.4742	-10.561	-12.752	6.6191	-3.1053	6.1261	12.826	4.9877	-1.6311	-4.4352	0.073903	1532
4	401	60	NaN	7.2879	7.3415	11.296	-182.41	11.516	8.1565	12.16	-727.05	1151.8	31.322	804.33	1117.1	32.564	37.299	0	0	-2.706	2.6203	-10.501	-12.692	6.571	-3.1301	6.0433	12.814	3.865	-0.5098	-4.4573	0.1224	1531.9
4.01	402	60	NaN	7.2421	7.2425	11.363	-182.42	11.5	8.1491	12	-727.02	1151.8	31.328	804.3	1117.1	33.851	38.161	0	0	1.3526	-1.7079	-10.421	-12.612	6.5189	-3.1477	5.9459	12.797	7.8716	-4.8556	-4.4754	0.1842	1531.8
4.02	403	60	NaN	7.2076	7.1405	11.409	-182.43	11.494	8.0996	11.911	-727.07	1151.7	31.206	804.23	1117.1	30.871	38.451	0	0	3.065	-3.5339	-10.377	-12.568	6.4857	-3.15	5.8473	12.787	9.5506	-6.6839	-4.5294	0.21962	1531.8
4.03	404	60	NaN	7.1903	7.0121	11.442	-182.43	11.472	8.0939	11.882	-727.11	1151.6	31.214	804.2	1117.1	33.113	37.515	0	0	3.0292	-3.4957	-10.358	-12.549	6.467	-3.1545	5.724	12.76	9.4962	-6.6502	-4.6339	0.2112	1531.8
4.04	405	60	NaN	7.1689	6.9692	11.463	-182.43	11.448	8.1133	11.828	-727.01	1151.5	31.286	804.18	1117.2	34.523	36.667	0	0	-0.92855	0.7248	-10.332	-12.523	6.4409	-3.1595	5.6835	12.734	5.5123	-2.4347	-4.6483	0.21079	1531.7
4.05	406	60	NaN	7.1423	6.9753	11.491	-182.43	11.423	8.1325	11.708	-726.84	1151.5	31.35	804.15	1117.2	32.268	36.452	0	0	-8.6464	8.9552	-10.299	-12.49	6.4072	-3.1654	5.6897	12.708	-2.2392	5.7898	-4.609	0.21857	1531.5
4.06	407	60	NaN	7.1131	6.9585	11.544	-182.43	11.394	8.127	11.506	-726.72	1151.5	31.339	804.15	1117.2	33.628	36.694	0	0	-12.554	13.123	-10.227	-12.418	6.3708	-3.1731	5.673	12.68	-6.1836	9.9495	-4.5537	0.2621	1531.4
4.07	408	60	NaN	7.0761	6.8909	11.564	-182.44	11.349	8.1393	11.365	-726.64	1151.5	31.358	804.11	1117.2	34.172	36.875	0	0	-15.122	15.861	-10.168	-12.359	6.3278	-3.1842	5.6084	12.632	-8.7946	12.677	-4.5596	0.27265	1531.3
4.08	409	60	NaN	7.0579	6.8495	11.541	-182.44	11.317	8.1522	11.312	-726.58	1151.4	31.384	804.1	1117.2	31.911	38.818	0	0	-15.007	15.738	-10.18	-12.371	6.3066	-3.1869	5.5682	12.599	-8.7005	12.551	-4.6119	0.22737	1531.2
4.09	410	60	NaN	7.0581	6.7949	11.485	-182.43	11.3	8.1803	11.315	-726.53	1151.4	31.441	804.05	1117.2	31.955	38.924	0	0	-14.708	15.419	-10.185	-12.376	6.3047	-3.1876	5.516	12.579	-8.4034	12.232	-4.6692	0.20282	1531.1
4.1	411	60	NaN	7.0574	6.7193	11.419	-182.43	11.29	8.2148	11.289	-726.49	1151.3	31.501	803.98	1117.2	30.441	37.825	0	0	-14.269	14.951	-10.185	-12.376	6.3008	-3.1881	5.4437	12.566	-7.9677	11.762	-4.7412	0.18993	1531
4.11	412	60	NaN	7.0149	6.6378	11.391	-182.42	11.271	8.2242	11.082	-726.46	1151.2	31.481	803.97	1117.2	32.363	38.948	0	0	-13.826	14.479	-10.187	-12.378	6.2512	-3.1877	5.3646	12.544	-7.575	11.291	-4.8225	0.16581	1530.9
4.12	413	60	NaN	6.9838	6.5869	11.387	-182.42	11.271	8.2041	10.907	-726.44	1151.2	31.404	803.93	1117.2	30.938	38.123	0	0	-13.384	14.007	-10.19	-12.381	6.2165	-3.1851	5.3151	12.543	-7.167	10.822	-4.8744	0.16249	1530.9
4.13	414	60	NaN	6.9017	6.4997	11.382	-182.4	11.265	8.225	10.571	-726.45	1151.1	31.43	803.89	1117.1	30.329	37.485	0	0	-13.082	13.685	-10.198	-12.389	6.1207	-3.1857	5.2302	12.534	-6.9614	10.5	-4.9673	0.14566	1530.9
4.14	415	60	NaN	6.8125	6.4248	11.377	-182.39	11.251	8.2507	10.247	-726.47	1151	31.471	803.86	1117.1	30.403	36.503	0	0	-12.82	13.406	-10.207	-12.398	6.018	-3.1895	5.1573	12.519	-6.8022	10.217	-5.0495	0.12108	1530.9
4.15	416	60	NaN	6.7415	6.3909	11.373	-182.39	11.232	8.2633	10.03	-726.45	1150.9	31.481	803.87	1117.1	32.326	36.517	0	0	-12.612	13.184	-10.217	-12.408	5.9385	-3.1971	5.1243	12.498	-6.6739	9.9874	-5.0929	0.090132	1530.9
4.16	417	60	NaN	6.6525	6.3694	11.383	-182.4	11.201	8.306	9.775	-726.42	1150.9	31.573	803.88	1117.1	32.12	36.337	0	0	-12.496	13.06	-10.222	-12.413	5.8364	-3.2126	5.1018	12.469	-6.6592	9.8473	-5.1204	0.055563	1530.8
4.17	418	60	NaN	6.508	6.3357	11.379	-182.4	11.186	8.2955	9.4511	-726.38	1150.9	31.498	803.86	1117.1	31.591	35.932	0	0	-12.451	13.012	-10.223	-12.414	5.6826	-3.2239	5.0698	12.452	-6.7682	9.7882	-5.1532	0.037923	1530.8
4.18	419	60	NaN	6.3804	6.3127	11.364	-182.4	11.176	8.3128	9.187	-726.33	1150.9	31.494	803.86	1117.1	29.749	38.33	0	0	-12.197	12.741	-10.231	-12.422	5.5452	-3.2335	5.0476	12.441	-6.6517	9.5078	-5.1838	0.018272	1530.7
4.19	420	60	NaN	6.2819	6.2967	11.347	-182.4	11.165	8.3253	8.9953	-726.31	1150.9	31.484	803.88	1117.1	30.146	38.054	0	0	-11.907	12.432	-10.239	-12.43	5.4399	-3.2428	5.0317	12.43	-6.4666	9.1889	-5.2077	-0.00012071	1530.7
4.2	421	60	NaN	6.2028	6.275	11.333	-182.41	11.152	8.2865	8.8507	-726.32	1150.9	31.342	803.91	1117.1	32.656	38.826	0	0	-11.57	12.073	-10.244	-12.435	5.3607	-3.2521	5.0102	12.417	-6.2096	8.8212	-5.2338	-0.01789	1530.8
4.21	422	60	NaN	6.0161	6.1986	11.252	-182.4	11.152	8.3083	8.5851	-726.36	1150.9	31.306	803.89	1117.1	29.577	36.864	0	0	-11.074	11.544	-10.248	-12.439	5.1655	-3.2467	4.9354	12.415	-5.9089	8.2976	-5.3122	-0.023303	1530.8
4.22	423	60	NaN	5.8264	6.1047	11.145	-182.4	11.159	8.2904	8.3758	-726.43	1150.8	31.191	803.86	1117.2	29.927	45.248	0	0	-9.9484	10.344	-10.247	-12.438	4.9723	-3.2585	4.8442	12.42	-4.9761	7.0851	-5.4026	-0.017882	1530.8
4.23	424	60	NaN	5.6311	6.0175	11.058	-182.4	11.17	8.286	8.1089	-726.47	1150.8	31.092	803.85	1117.2	31.584	54.5	0	0	-9.3326	9.6868	-10.247	-12.438	4.7706	-3.2583	4.7593	12.429	-4.5619	6.4285	-5.4877	-0.0095544	1530.9
4.24	425	60	NaN	5.4293	5.948	11.007	-182.36	11.18	8.3217	7.755	-726.47	1150.8	31.073	803.83	1117.3	32.298	57.353	0	0	-9.128	9.4687	-10.248	-12.439	4.5563	-3.2338	4.6911	12.437	-4.5717	6.2349	-5.557	-0.0026657	1530.8
4.25	426	60	NaN	5.2218	5.9008	10.995	-182.29	11.179	8.4123	7.3436	-726.41	1150.9	31.195	803.81	1117.3	32.543	58.522	0	0	-8.9092	9.2354	-10.255	-12.446	4.3288	-3.1817	4.6434	12.436	-4.5804	6.0537	-5.6112	-0.0094861	1530.8
4.26	427	60	NaN	5.0633	5.8887	10.987	-182.28	11.199	8.3742	7.065	-726.31	1150.9	31.074	803.79	1117.3	32.256	59.608	0	0	-8.5106	8.8103	-10.261	-12.452	4.1643	-3.1832	4.6319	12.456	-4.3463	5.6271	-5.6292	0.0034785	1530.7
4.27	428	60	NaN	4.9087	5.8739	10.972	-182.25	11.195	8.3911	6.8101	-726.24	1150.9	31.083	803.81	1117.3	34.511	60.161	0	0	-7.5812	7.8191	-10.266	-12.457	3.9998	-3.1638	4.6174	12.451	-3.5813	4.6554	-5.6485	-0.0054088	1530.6
4.28	429	60	NaN	4.757	5.8578	10.963	-182.23	11.19	8.4001	6.5419	-726.18	1150.9	31.076	803.83	1117.3	33.851	60.289	0	0	-7.041	7.2431	-10.276	-12.467	3.8383	-3.1438	4.6013	12.446	-3.2027	4.0993	-5.6743	-0.020645	1530.6
4.29	430	60	NaN	4.599	5.8409	10.957	-182.21	11.195	8.3747	6.2395	-726.12	1150.9	30.998	803.84	1117.3	34.719	60.168	0	0	-6.7541	6.9371	-10.289	-12.48	3.6719	-3.1367	4.5849	12.45	-3.0821	3.8004	-5.7038	-0.029368	1530.5
4.3	431	60	NaN	4.3934	5.8194	10.929	-182.19	11.186	8.4104	5.9096	-726.04	1150.8	31.082	803.9	1117.3	34.101	59.961	0	0	-6.6592	6.8359	-10.298	-12.489	3.4508	-3.1312	4.5655	12.44	-3.2084	3.7047	-5.7323	-0.048839	1530.5
4.31	432	60	NaN	4.2162	5.7987	10.908	-182.18	11.181	8.4094	5.5771	-726	1150.8	31.072	803.93	1117.3	32.651	60.137	0	0	-6.7231	6.9042	-10.304	-12.495	3.2615	-3.1353	4.5458	12.434	-3.4616	3.7689	-5.7577	-0.061078	1530.5
4.32	433	60	NaN	4.0575	5.7838	10.886	-182.17	11.192	8.3568	5.2422	-725.95	1150.8	30.909	803.95	1117.4	33.329	59.873	0	0	-6.5746	6.7457	-10.309	-12.5	3.0964	-3.1298	4.532	12.444	-3.4782	3.616	-5.7773	-0.056833	1530.5
4.33	434	60	NaN	3.9351	5.7649	10.858	-182.16	11.209	8.3175	4.9779	-725.9	1150.8	30.788	803.96	1117.4	32.625	59.864	0	0	-6.4504	6.6133	-10.314	-12.505	2.9686	-3.1301	4.5149	12.459	-3.4818	3.4832	-5.7994	-0.046729	1530.4
4.34	435	60	NaN	3.8655	5.7315	10.824	-182.18	11.215	8.3645	4.8545	-725.9	1150.7	30.927	804.01	1117.4	35.557	59.691	0	0	-6.4728	6.6372	-10.316	-12.508	2.8892	-3.1552	4.4839	12.463	-3.5836	3.482	-5.8325	-0.044919	1530.5
4.35	436	60	NaN	3.7889	5.7046	10.79	-182.18	11.216	8.4045	4.696	-725.87	1150.7	31.044	804.04	1117.4	33.913	59.847	0	0	-6.5143	6.6815	-10.319	-12.51	2.8022	-3.1684	4.4577	12.463	-3.7121	3.5131	-5.8611	-0.047112	1530.5
4.36	437	60	NaN	3.7068	5.6574	10.759	-182.18	11.243	8.4281	4.4605	-725.82	1150.7	31.121	804	1117.4	31.119	59.555	0	0	-6.5686	6.7394	-10.321	-12.512	2.7085	-3.1809	4.4123	12.488	-3.8602	3.5584	-5.909	-0.024534	1530.4
4.37	438	60	NaN	3.6414	5.6075	10.731	-182.19	11.267	8.4118	4.2621	-725.78	1150.6	31.095	803.97	1117.4	33.191	59.626	0	0	-6.8216	7.0092	-10.32	-12.511	2.6365	-3.1923	4.3651	12.51	-4.1851	3.8169	-5.9549	-0.0012809	1530.3
4.38	439	60	NaN	3.5941	5.5602	10.699	-182.2	11.281	8.3711	4.1332	-725.76	1150.5	31.011	803.97	1117.4	34.286	59.877	0	0	-7.0855	7.2906	-10.319	-12.51	2.5875	-3.2028	4.3208	12.52	-4.4981	4.0878	-5.9979	0.010494	1530.3
4.39	440	60	NaN	3.5508	5.5125	10.657	-182.2	11.285	8.3573	4.0527	-725.73	1150.5	31.012	803.98	1117.4	33.536	59.783	0	0	-7.4623	7.6924	-10.313	-12.504	2.5411	-3.2129	4.2754	12.522	-4.9212	4.4795	-6.0379	0.017962	1530.3
4.4	441	60	NaN	3.4888	5.4298	10.612	-182.22	11.269	8.3139	3.897	-725.76	1150.3	30.931	803.97	1117.4	32.301	59.707	0	0	-7.7681	8.0185	-10.309	-12.5	2.4764	-3.237	4.1975	12.501	-5.2918	4.7815	-6.1111	0.0011299	1530.3
4.41	442	60	NaN	3.4168	5.3929	10.587	-182.24	11.262	8.2857	3.673	-725.68	1150.3	30.879	803.95	1117.4	31.762	59.27	0	0	-7.8094	8.0626	-10.307	-12.498	2.3979	-3.2591	4.1644	12.491	-5.4115	4.8035	-6.1428	-0.0074166	1530.2
4.42	443	60	NaN	3.3498	5.3827	10.589	-182.25	11.258	8.2789	3.4142	-725.56	1150.2	30.863	803.92	1117.5	34.034	59.786	0	0	-7.93	8.1911	-10.301	-12.492	2.3216	-3.2775	4.157	12.483	-5.6083	4.9136	-6.1444	-0.0090073	1530.1
4.43	444	60	NaN	3.2937	5.3818	10.612	-182.25	11.248	8.29	3.1538	-725.45	1150.2	30.873	803.91	1117.5	34.132	60.053	0	0	-8.1072	8.3801	-10.292	-12.483	2.2553	-3.2905	4.158	12.472	-5.8519	5.0897	-6.1343	-0.011597	1530
4.44	445	60	NaN	3.2319	5.3838	10.617	-182.25	11.236	8.2927	2.9323	-725.34	1150.1	30.849	803.9	1117.5	33.023	59.456	0	0	-8.2196	8.5	-10.287	-12.478	2.1861	-3.2932	4.1615	12.458	-6.0335	5.2067	-6.1257	-0.020098	1529.8
4.45	446	60	NaN	3.2028	5.3757	10.604	-182.24	11.223	8.3178	2.7829	-725.25	1150.1	30.885	803.88	1117.5	34.015	59.555	0	0	-8.4134	8.7067	-10.286	-12.477	2.15	-3.2943	4.1559	12.443	-6.2635	5.4124	-6.1296	-0.033613	1529.7
4.46	447	60	NaN	3.192	5.3455	10.55	-182.23	11.199	8.3686	2.6915	-725.15	1150	30.964	803.86	1117.5	33.192	59.074	0	0	-8.8092	9.1287	-10.292	-12.483	2.1327	-3.2846	4.1285	12.416	-6.6765	5.8442	-6.1632	-0.066391	1529.6
4.47	448	60	NaN	3.1907	5.3007	10.486	-182.21	11.169	8.4193	2.6236	-725.07	1149.9	31.042	803.84	1117.5	31.942	58.724	0	0	-8.9927	9.3244	-10.298	-12.49	2.1259	-3.2747	4.086	12.383	-6.8668	6.0497	-6.2125	-0.10612	1529.5
4.48	449	60	NaN	3.1891	5.2517	10.452	-182.21	11.139	8.4389	2.5256	-725.04	1149.9	31.063	803.85	1117.5	31.957	57.118	0	0	-8.4699	8.7669	-10.307	-12.499	2.1198	-3.2773	4.0381	12.353	-6.3501	5.4896	-6.2693	-0.14565	1529.5
4.49	450	60	NaN	3.1699	5.1742	10.451	-182.2	11.117	8.4272	2.1986	-724.98	1149.9	30.984	803.83	1117.5	30.975	53.06	0	0	-7.9471	8.2093	-10.316	-12.507	2.0912	-3.2741	3.9617	12.33	-5.8559	4.9353	-6.3547	-0.17751	1529.4
4.5	451	60	NaN	3.1701	5.0741	10.349	-182.18	11.097	8.4034	2.2145	-724.98	1149.8	30.892	803.81	1117.5	31.903	52.42	0	0	-7.4242	7.6518	-10.325	-12.516	2.0954	-3.2543	3.8645	12.307	-5.3288	4.3975	-6.4609	-0.20991	1529.4
4.51	452	60	NaN	3.168	4.9895	10.257	-182.17	11.089	8.3729	2.2556	-725	1149.8	30.787	803.77	1117.6	31.638	48.466	0	0	-6.9014	7.0943	-10.334	-12.525	2.0988	-3.235	3.7826	12.296	-4.8026	3.8593	-6.5517	-0.2293	1529.4
4.52	453	60	NaN	3.1528	4.9288	10.198	-182.16	11.095	8.3424	2.2203	-725	1149.7	30.682	803.71	1117.6	30.736	37.921	0	0	-6.3786	6.5368	-10.343	-12.534	2.0862	-3.224	3.7235	12.301	-4.2924	3.3128	-6.6198	-0.23369	1529.3
4.53	454	60	NaN	3.1179	4.8796	10.138	-182.16	11.11	8.3211	2.1366	-724.92	1149.7	30.601	803.69	1117.6	30.731	44.011	0	0	-5.8558	5.9792	-10.352	-12.543	2.0511	-3.2253	3.6753	12.314	-3.8047	2.7539	-6.6769	-0.22937	1529.2
4.54	455	60	NaN	3.095	4.8592	10.146	-182.15	11.104	8.3323	2.0281	-724.91	1149.7	30.629	803.68	1117.6	31.543	47.932	0	0	-5.333	5.4217	-10.361	-12.552	2.0231	-3.2258	3.6553	12.308	-3.3099	2.1959	-6.7058	-0.24401	1529.2
4.55	456	60	NaN	3.0443	4.8241	10.165	-182.16	11.108	8.39	1.8122	-724.83	1149.7	30.745	803.64	1117.6	32.316	51.527	0	0	-4.8102	4.8642	-10.37	-12.561	1.9598	-3.2421	3.6197	12.312	-2.8504	1.622	-6.7504	-0.24886	1529.1
4.56	457	60	NaN	3.0038	4.7872	10.155	-182.16	11.113	8.4022	1.6766	-724.76	1149.7	30.729	803.6	1117.6	31.151	46.306	0	0	-4.2874	4.3066	-10.379	-12.57	1.9148	-3.2473	3.5832	12.317	-2.3726	1.0593	-6.7959	-0.25329	1529
4.57	458	60	NaN	2.9901	4.7513	10.097	-182.15	11.11	8.3399	1.703	-724.75	1149.6	30.518	803.58	1117.6	32.003	54.81	0	0	-3.7645	3.7491	-10.388	-12.579	1.9099	-3.2332	3.549	12.313	-1.8546	0.51592	-6.839	-0.26645	1528.9
4.58	459	60	NaN	2.96	4.6845	10.012	-182.17	11.09	8.3427	1.7006	-724.75	1149.6	30.459	803.59	1117.5	29.886	60.953	0	0	-3.2417	3.1916	-10.397	-12.588	1.8819	-3.2438	3.4845	12.29	-1.3598	-0.052245	-6.9125	-0.29819	1528.9
4.59	460	60	NaN	2.9505	4.6543	9.9541	-182.17	11.061	8.4015	1.6888	-724.7	1149.5	30.565	803.6	1117.5	36.016	64.093	0	1	-2.7189	2.634	-10.406	-12.597	1.8681	-3.2517	3.4555	12.259	-0.85086	-0.61767	-6.9504	-0.33764	1528.9
4.6	461	60	NaN	2.9365	4.6347	9.9368	-182.17	11.039	8.4045	1.5942	-724.66	1149.5	30.513	803.61	1117.5	36.131	63.562	0	1	-2.1961	2.0765	-10.415	-12.606	1.8525	-3.255	3.4369	12.237	-0.34363	-1.1785	-6.978	-0.36875	1528.9
4.61	462	60	NaN	2.9233	4.6202	9.9373	-182.17	11.032	8.3901	1.4874	-724.63	1149.5	30.428	803.61	1117.6	37.598	63.792	0	1	-1.6733	1.519	-10.424	-12.615	1.8384	-3.2562	3.4231	12.229	0.16515	-1.7372	-7.0007	-0.38627	1528.8
4.62	463	60	NaN	2.9202	4.6063	9.9214	-182.17	11.036	8.4174	1.4645	-724.62	1149.5	30.491	803.62	1117.6	36.403	63.574	0	1	-1.1505	0.96145	-10.433	-12.624	1.8321	-3.2582	3.4097	12.233	0.68166	-2.2968	-7.0232	-0.39114	1528.9
4.63	464	60	NaN	2.9128	4.562	9.8389	-182.17	11.01	8.4104	1.5337	-724.6	1149.5	30.413	803.64	1117.6	33.747	62.276	0	1	-0.62765	0.40392	-10.442	-12.633	1.8302	-3.2527	3.3672	12.205	1.2025	-2.8488	-7.0746	-0.42782	1528.8
4.64	465	60	NaN	2.89	4.503	9.7646	-182.16	10.999	8.4293	1.5912	-724.62	1149.4	30.422	803.65	1117.6	32.969	61.915	0	0	-0.10484	-0.15361	-10.451	-12.642	1.8093	-3.2406	3.3093	12.192	1.7044	-3.3942	-7.1414	-0.44938	1528.9
4.65	466	60	NaN	2.8602	4.452	9.7174	-182.15	10.986	8.415	1.6022	-724.64	1149.4	30.347	803.68	1117.6	31.947	60.823	0	0	0.41798	-0.71114	-10.46	-12.651	1.7827	-3.2309	3.2592	12.178	2.2007	-3.942	-7.2005	-0.47245	1528.9
4.66	467	60	NaN	2.8258	4.4135	9.704	-182.15	10.972	8.3755	1.5497	-724.66	1149.4	30.212	803.72	1117.6	33.249	57.435	0	0	0.94079	-1.2687	-10.469	-12.66	1.7515	-3.2252	3.2215	12.164	2.6923	-4.4939	-7.2472	-0.49612	1529
4.67	468	60	NaN	2.7862	4.3797	9.7234	-182.14	10.971	8.3706	1.4253	-724.69	1149.4	30.194	803.74	1117.6	33.952	48.612	0	0	1.4636	-1.8262	-10.478	-12.669	1.7079	-3.2207	3.1881	12.162	3.1715	-5.0469	-7.2895	-0.50651	1529
4.68	469	60	NaN	2.7528	4.3553	9.7333	-182.14	10.977	8.4082	1.3055	-724.69	1149.4	30.305	803.73	1117.6	33.322	44.752	0	0	1.9864	-2.3837	-10.487	-12.678	1.6658	-3.2227	3.1628	12.169	3.6523	-5.6065	-7.3238	-0.50818	1529
4.69	470	60	NaN	2.759	4.3417	9.7217	-182.14	10.979	8.4065	1.2867	-724.69	1149.4	30.311	803.73	1117.6	31.189	45.468	0	0	2.5092	-2.9413	-10.496	-12.687	1.6711	-3.2236	3.1489	12.172	4.1803	-6.1648	-7.3466	-0.51447	1529
4.7	471	60	NaN	2.786	4.332	9.6829	-182.14	10.983	8.4031	1.3511	-724.71	1149.4	30.314	803.74	1117.6	30.7	39.841	0	0	3.0321	-3.4988	-10.504	-12.696	1.7005	-3.2231	3.1393	12.175	4.7325	-6.7219	-7.3652	-0.5203	1529.1
4.71	472	60	NaN	2.82	4.3232	9.6255	-182.14	10.989	8.415	1.4635	-724.76	1149.4	30.355	803.74	1117.6	32.332	46.154	0	0	3.5549	-4.0563	-10.513	-12.705	1.7371	-3.2213	3.1305	12.181	5.292	-7.2776	-7.3829	-0.52338	1529.1
4.72	473	60	NaN	2.8607	4.322	9.597	-182.14	10.992	8.4002	1.5459	-724.8	1149.4	30.312	803.73	1117.6	30.892	47.224	0	0	4.0777	-4.6139	-10.522	-12.713	1.7825	-3.218	3.1296	12.184	5.8602	-7.8318	-7.3928	-0.52941	1529.1
4.73	474	60	NaN	2.8746	4.3306	9.6087	-182.15	10.99	8.3833	1.5026	-724.81	1149.4	30.264	803.73	1117.6	29.417	43.834	0	0	4.6005	-5.1714	-10.531	-12.722	1.7966	-3.2234	3.1377	12.183	6.3971	-8.3948	-7.3937	-0.53966	1529.1
4.74	475	60	NaN	2.8994	4.3536	9.6312	-182.15	10.987	8.3848	1.4484	-724.8	1149.4	30.261	803.72	1117.6	32.281	40.355	0	0	5.1233	-5.7289	-10.54	-12.731	1.8195	-3.2295	3.1599	12.181	6.9428	-8.9584	-7.3805	-0.55058	1529.1
4.75	476	60	NaN	2.9316	4.3793	9.6484	-182.15	10.983	8.3958	1.4205	-724.78	1149.4	30.279	803.71	1117.6	31.197	39.624	0	0	5.6461	-6.2864	-10.549	-12.74	1.85	-3.233	3.1849	12.177	7.4961	-9.5194	-7.3643	-0.56344	1529.1
4.76	477	60	NaN	2.9608	4.3924	9.646	-182.15	10.976	8.4003	1.4414	-724.79	1149.4	30.279	803.72	1117.6	29.907	41.105	0	0	6.1689	-6.844	-10.558	-12.749	1.88	-3.2317	3.1983	12.17	8.0489	-10.076	-7.3599	-0.57886	1529.1
4.77	478	60	NaN	2.992	4.3847	9.608	-182.15	10.985	8.3794	1.5295	-724.84	1149.4	30.225	803.66	1117.6	30.276	38.549	0	0	6.6918	-7.4015	-10.567	-12.758	1.9164	-3.2261	3.1911	12.178	8.6082	-10.628	-7.3761	-0.57998	1529.1
4.78	479	60	NaN	3.014	4.3735	9.5842	-182.15	10.992	8.3823	1.5675	-724.88	1149.4	30.243	803.62	1117.5	30.981	37.241	0	0	7.2146	-7.959	-10.576	-12.767	1.9392	-3.2228	3.1794	12.186	9.1538	-11.182	-7.3968	-0.58129	1529.1
4.79	480	60	NaN	3.0286	4.3644	9.5695	-182.15	10.996	8.403	1.571	-724.9	1149.4	30.311	803.6	1117.5	31.825	40.984	0	0	7.7374	-8.5166	-10.585	-12.776	1.9514	-3.2229	3.1698	12.19	9.6888	-11.739	-7.4153	-0.58601	1529.1
4.8	481	60	NaN	3.0368	4.3579	9.5598	-182.15	10.994	8.4134	1.5486	-724.92	1149.4	30.353	803.58	1117.5	31.989	39.178	0	0	8.2602	-9.0741	-10.594	-12.785	1.9572	-3.226	3.1628	12.189	10.217	-12.3	-7.4313	-0.59613	1529.1
4.81	482	60	NaN	3.0392	4.3508	9.5503	-182.15	10.985	8.3616	1.5072	-724.96	1149.4	30.225	803.56	1117.5	31.025	39.658	0	0	8.783	-9.6316	-10.603	-12.794	1.9629	-3.2307	3.1547	12.181	10.746	-12.862	-7.4483	-0.6132	1529.1
4.82	483	60	NaN	3.0382	4.3609	9.5406	-182.15	10.983	8.3147	1.4864	-724.94	1149.4	30.091	803.54	1117.5	30.96	42.754	0	0	9.3058	-10.189	-10.612	-12.803	1.966	-3.2253	3.1643	12.18	11.272	-13.414	-7.4477	-0.62314	1529.1
4.83	484	60	NaN	3.034	4.3646	9.5267	-182.16	10.968	8.3097	1.475	-724.94	1149.4	30.067	803.56	1117.5	30.988	38.347	0	0	9.8286	-10.747	-10.621	-12.812	1.9624	-3.23	3.1678	12.165	11.791	-13.977	-7.4531	-0.64724	1529.1
4.84	485	60	NaN	3.0267	4.3677	9.5015	-182.16	10.953	8.3132	1.4824	-724.94	1149.4	30.049	803.58	1117.4	31.135	37.209	0	0	10.351	-11.304	-10.63	-12.821	1.956	-3.2341	3.1711	12.149	12.307	-14.538	-7.4588	-0.67153	1529.1
4.85	486	60	NaN	3.0175	4.3734	9.4671	-182.17	10.945	8.3119	1.5064	-724.93	1149.4	29.999	803.56	1117.4	30.863	39.207	0	0	10.874	-11.862	-10.639	-12.83	1.9496	-3.2334	3.1772	12.141	12.824	-15.095	-7.4616	-0.68881	1529.1
4.86	487	60	NaN	3.012	4.3772	9.4504	-182.17	10.934	8.3461	1.5122	-724.94	1149.3	30.053	803.57	1117.4	31.185	39.407	0	0	11.397	-12.419	-10.648	-12.839	1.9423	-3.24	3.1817	12.13	13.339	-15.659	-7.4662	-0.70923	1529.1
4.87	488	60	NaN	2.9986	4.3903	9.4609	-182.16	10.921	8.3243	1.4358	-724.92	1149.3	29.957	803.57	1117.4	31.903	38.763	0	0	11.92	-12.977	-10.657	-12.848	1.9296	-3.2331	3.1946	12.117	13.85	-16.21	-7.4622	-0.7313	1529.1
4.88	489	60	NaN	2.9844	4.4099	9.4718	-182.16	10.91	8.3321	1.3652	-724.9	1149.3	29.934	803.58	1117.4	31.071	39.731	0	0	12.443	-13.534	-10.666	-12.857	1.9136	-3.2283	3.214	12.105	14.356	-16.763	-7.4517	-0.75141	1529.1
4.89	490	60	NaN	2.9727	4.428	9.4748	-182.15	10.898	8.3642	1.3164	-724.88	1149.3	29.978	803.6	1117.4	31.412	37.508	0	0	12.966	-14.092	-10.675	-12.866	1.8984	-3.2264	3.2323	12.094	14.864	-17.318	-7.4424	-0.77204	1529.1
4.9	491	60	NaN	2.9646	4.4365	9.4642	-182.15	10.883	8.3933	1.2931	-724.88	1149.3	30.023	803.63	1117.4	29.685	37.899	0	0	13.488	-14.649	-10.684	-12.875	1.8879	-3.2247	3.241	12.079	15.376	-17.874	-7.4426	-0.79595	1529.1
4.91	492	60	NaN	2.9452	4.4354	9.4278	-182.14	10.873	8.3508	1.3163	-724.91	1149.3	29.869	803.66	1117.4	30.948	39.433	0	0	14.011	-15.207	-10.693	-12.884	1.8751	-3.2141	3.2408	12.068	15.886	-18.421	-7.4518	-0.81582	1529.2
4.92	493	60	NaN	2.9261	4.4348	9.4	-182.13	10.88	8.3536	1.3518	-724.94	1149.3	29.856	803.64	1117.4	31.991	37.379	0	0	14.534	-15.764	-10.702	-12.893	1.8578	-3.1985	3.2407	12.074	16.392	-18.963	-7.4609	-0.81834	1529.2
4.93	494	60	NaN	2.8898	4.4464	9.3821	-182.12	10.889	8.362	1.3623	-724.98	1149.3	29.868	803.64	1117.4	31.053	36.941	0	0	15.057	-16.322	-10.711	-12.902	1.8215	-3.1846	3.2524	12.083	16.878	-19.507	-7.4581	-0.8186	1529.2
4.94	495	60	NaN	2.8342	4.4745	9.3782	-182.11	10.898	8.3694	1.3327	-725	1149.3	29.881	803.66	1117.4	33.04	38	0	0	15.58	-16.88	-10.719	-12.911	1.7643	-3.1762	3.2798	12.093	17.344	-20.056	-7.4396	-0.81785	1529.3
4.95	496	60	NaN	2.7671	4.5192	9.3957	-182.1	10.914	8.3906	1.2603	-725.01	1149.4	29.926	803.67	1117.4	31.383	37.328	0	0	16.102	-17.437	-10.728	-12.92	1.6928	-3.1764	3.3222	12.111	17.795	-20.613	-7.4062	-0.80841	1529.3
4.96	497	60	NaN	2.7191	4.5486	9.3867	-182.09	10.924	8.3603	1.3027	-725.02	1149.4	29.806	803.68	1117.4	30.169	36.507	0	0	16.625	-17.995	-10.737	-12.928	1.6509	-3.1584	3.3508	12.122	18.276	-21.153	-7.3866	-0.80626	1529.3
4.97	498	60	NaN	2.6565	4.578	9.3646	-182.08	10.944	8.3943	1.4102	-725.07	1149.4	29.869	803.69	1117.4	28.968	35.803	0	0	17.148	-18.552	-10.746	-12.937	1.5901	-3.1448	3.3792	12.142	18.738	-21.697	-7.3671	-0.79503	1529.4
4.98	499	60	NaN	2.6066	4.6156	9.3415	-182.07	10.963	8.4289	1.5764	-725.14	1149.5	29.941	803.68	1117.4	31.708	35.341	0	0	17.671	-19.11	-10.755	-12.946	1.5437	-3.1323	3.4157	12.163	19.215	-22.242	-7.3396	-0.78372	1529.4
4.99	500	60	NaN	2.583	4.6596	9.3309	-182.06	10.976	8.4249	1.7463	-725.21	1149.5	29.914	803.68	1117.4	30.725	37.335	0	0	18.194	-19.667	-10.764	-12.955	1.5276	-3.1205	3.4585	12.177	19.721	-22.788	-7.3058	-0.77848	1529.5
5	501	60	NaN	2.5706	4.682	9.3569	-182.06	10.983	8.3997	1.7178	-725.25	1149.5	29.828	803.66	1117.5	30.73	38.847	0	0	18.717	-20.225	-10.773	-12.964	1.5173	-3.1178	3.4801	12.185	20.234	-23.343	-7.2931	-0.77947	1529.5
5.01	502	60	NaN	2.5962	4.8114	9.4365	-182.06	10.973	8.4214	1.781	-725.28	1149.6	29.894	803.71	1117.5	29.432	37.614	0	0	19.239	-20.782	-10.782	-12.973	1.5429	-3.1139	3.6086	12.176	20.782	-23.896	-7.1736	-0.797	1529.6
5.02	503	60	NaN	2.6255	4.9214	9.5147	-182.06	10.967	8.397	1.8098	-725.3	1149.6	29.83	803.74	1117.5	31.84	38.318	0	0	19.762	-21.34	-10.791	-12.982	1.5757	-3.1066	3.7172	12.171	21.338	-24.446	-7.074	-0.81145	1529.6
5.03	504	60	NaN	2.673	5.0378	9.5889	-182.05	10.966	8.3637	1.8466	-725.3	1149.7	29.745	803.75	1117.5	30.761	38.94	0	0	20.285	-21.897	-10.8	-12.991	1.6277	-3.0992	3.8313	12.172	21.913	-24.996	-6.9688	-0.81908	1529.6
5.04	505	60	NaN	2.7582	5.2047	9.6618	-182.05	10.971	8.3767	1.9656	-725.27	1149.8	29.803	803.74	1117.5	31.617	38.101	0	0	20.808	-22.455	-10.809	-13	1.7151	-3.0949	3.9949	12.181	22.523	-25.55	-6.8141	-0.81961	1529.6
5.05	506	60	NaN	2.8677	5.3682	9.6965	-182.05	10.981	8.4169	2.2459	-725.29	1149.8	29.932	803.71	1117.4	30.819	38.052	0	0	21.331	-23.012	-10.818	-13.009	1.8303	-3.0866	4.1579	12.192	23.161	-26.099	-6.6602	-0.81756	1529.6
5.06	507	60	NaN	2.945	5.5006	9.7373	-182.04	10.983	8.4178	2.4339	-725.29	1149.8	29.932	803.71	1117.4	29.731	36.753	0	0	21.232	-22.908	-10.767	-12.958	1.9147	-3.0701	4.2896	12.194	23.147	-25.978	-6.4777	-0.76471	1529.6
5.07	508	60	NaN	3.0343	5.6735	9.8085	-182.04	10.98	8.4189	2.6274	-725.28	1149.8	29.946	803.71	1117.4	32.428	38.168	0	0	20.87	-22.521	-10.691	-12.882	2.0107	-3.0622	4.4609	12.193	22.88	-25.583	-6.2302	-0.68958	1529.6
5.08	509	60	NaN	3.1291	5.8732	9.9017	-182.04	10.975	8.4266	2.8137	-725.26	1149.8	29.992	803.74	1117.4	30.376	38.964	0	0	14.201	-15.409	-10.553	-12.744	2.1108	-3.0626	4.6584	12.19	16.311	-18.471	-5.895	-0.55457	1529.6
5.09	510	60	NaN	3.1877	6.0242	9.9843	-182.04	10.968	8.4269	2.9031	-725.26	1149.9	30.011	803.76	1117.4	30.545	37.002	0	0	4.1851	-4.7284	-10.383	-12.574	2.172	-3.0587	4.8082	12.184	6.3571	-7.7872	-5.575	-0.38976	1529.6
5.1	511	60	NaN	3.2471	6.1808	10.036	-182.05	10.976	8.4259	3.0701	-725.26	1149.9	30.029	803.75	1117.4	31.244	34.424	0	0	5.1456	-5.7526	-10.409	-12.6	2.237	-3.0583	4.9647	12.192	7.3825	-8.8109	-5.4442	-0.40841	1529.6
5.11	512	60	NaN	3.3107	6.3397	10.071	-182.05	10.99	8.4064	3.2746	-725.23	1149.9	29.984	803.72	1117.4	31.731	38.052	0	0	6.1842	-6.8603	-10.432	-12.623	2.3099	-3.0511	5.1245	12.206	8.4941	-9.9114	-5.3072	-0.41728	1529.5
5.12	513	60	NaN	3.394	6.5368	10.121	-182.06	11.004	8.3931	3.5231	-725.18	1149.9	29.955	803.7	1117.5	32.74	37.606	0	0	7.3648	-8.1192	-10.449	-12.64	2.4035	-3.0483	5.3232	12.217	9.7683	-11.168	-5.1258	-0.4228	1529.4
5.13	514	60	NaN	3.4926	6.8158	10.221	-182.07	11.011	8.3995	3.7829	-725.07	1149.8	29.977	803.71	1117.5	31.166	38.007	0	0	8.5561	-9.3897	-10.495	-12.686	2.511	-3.0565	5.6036	12.223	11.067	-12.446	-4.8911	-0.46247	1529.3
5.14	515	60	NaN	3.5518	7.2675	10.436	-182.1	11.017	8.4171	3.909	-724.82	1149.9	29.988	803.73	1117.5	30.391	38.574	0	0	9.7552	-10.668	-10.551	-12.742	2.5743	-3.0729	6.053	12.232	12.33	-13.741	-4.4978	-0.50991	1529.1
5.15	516	60	NaN	3.5878	7.5071	10.525	-182.09	11.029	8.4209	4.1069	-724.79	1149.9	29.993	803.74	1117.5	30.85	35.176	0	0	11.015	-12.011	-10.569	-12.76	2.6176	-3.0581	6.2927	12.244	13.632	-15.069	-4.2766	-0.51666	1529.1
5.16	517	60	NaN	3.6003	7.6819	10.605	-182.08	11.057	8.4274	4.1929	-724.81	1149.9	30.001	803.71	1117.5	30.097	36.275	0	0	12.274	-13.354	-10.588	-12.779	2.633	-3.0521	6.4677	12.271	14.907	-16.406	-4.1201	-0.50744	1529.1
5.17	518	60	NaN	3.5994	7.8159	10.664	-182.09	11.084	8.4527	4.2397	-724.8	1149.9	30.061	803.67	1117.5	32.161	37.933	0	0	16.125	-17.461	-10.622	-12.813	2.6316	-3.0543	6.6017	12.298	18.756	-20.515	-4.0205	-0.51565	1529
5.18	519	60	NaN	3.5984	7.9345	10.68	-182.09	11.088	8.4996	4.3628	-724.76	1149.9	30.193	803.67	1117.5	32.352	38.135	0	0	18.897	-20.418	-10.654	-12.846	2.6303	-3.0554	6.7202	12.302	21.528	-23.473	-3.9343	-0.54311	1529
5.19	520	60	NaN	3.6087	8.2568	10.763	-182.08	11.09	8.4376	4.6111	-724.7	1149.8	30.023	803.69	1117.4	29.268	37.704	0	0	19.627	-21.195	-10.683	-12.874	2.6561	-3.0344	7.0434	12.303	22.283	-24.23	-3.6393	-0.57086	1528.9
5.2	521	60	NaN	3.6227	8.7548	10.842	-182.08	11.122	8.3768	5.0881	-724.47	1149.6	29.872	803.67	1117.5	30.038	36.227	0	0	20.357	-21.974	-10.703	-12.894	2.6935	-3.0098	7.5482	12.329	23.05	-24.984	-3.1546	-0.56538	1528.7
5.21	522	60	NaN	3.6307	9.2539	10.983	-182.09	11.138	8.4001	5.335	-724.22	1149.5	29.937	803.66	1117.5	31.59	36.756	0	0	20.394	-22.013	-10.707	-12.898	2.7082	-3.0093	8.0514	12.341	23.102	-25.023	-2.6552	-0.55717	1528.4
5.22	523	60	NaN	3.6305	9.6768	11.162	-182.1	11.136	8.4704	5.3281	-723.98	1149.5	30.118	803.67	1117.5	31.791	38.574	0	0	2.8436	-3.2979	-10.382	-12.573	2.7008	-3.0285	8.475	12.337	5.5444	-6.3264	-1.9074	-0.23616	1528.2
5.23	524	60	NaN	3.624	9.9886	11.29	-182.11	11.141	8.4609	5.3248	-723.8	1149.5	30.084	803.66	1117.5	31.118	37.576	0	0	-7.8011	8.0537	-10.187	-12.378	2.6953	-3.0401	8.7877	12.342	-5.1058	5.0135	-1.3991	-0.036207	1528
5.24	525	60	NaN	3.6303	10.457	11.401	-182.12	11.143	8.4733	5.5976	-723.51	1149.4	30.121	803.67	1117.4	29.791	35.19	0	0	-7.8165	8.0701	-10.189	-12.38	2.7103	-3.0404	9.2601	12.34	-5.1062	5.0297	-0.929	-0.039892	1527.7
5.25	526	60	NaN	3.6087	10.812	11.528	-182.13	11.146	8.4694	5.6297	-723.33	1149.3	30.108	803.66	1117.4	31.919	37.713	0	0	-7.8168	8.0704	-10.192	-12.383	2.6903	-3.0455	9.6166	12.341	-5.1265	5.0249	-0.57512	-0.041369	1527.5
5.26	527	60	NaN	3.5677	11.13	11.648	-182.13	11.148	8.4525	5.5844	-723.18	1149.3	30.063	803.67	1117.4	30.66	38.238	0	0	-7.788	8.0397	-10.195	-12.386	2.6492	-3.0515	9.9348	12.344	-5.1388	4.9882	-0.26003	-0.041809	1527.4
5.27	528	60	NaN	3.5279	11.48	11.741	-182.14	11.155	8.4347	5.6423	-723	1149.2	30.026	803.69	1117.4	31.368	39.188	0	0	-7.757	8.0067	-10.196	-12.387	2.6129	-3.0553	10.286	12.349	-5.1441	4.9514	0.090597	-0.038206	1527.2
5.28	529	60	NaN	3.5448	11.928	11.792	-182.15	11.173	8.454	6.0747	-722.84	1149	30.101	803.7	1117.4	32.983	37.519	0	0	-7.7267	7.9744	-10.196	-12.387	2.643	-3.0543	10.742	12.359	-5.0837	4.9201	0.54603	-0.028071	1527.1
5.29	530	60	NaN	3.5266	12.631	11.932	-182.16	11.197	8.3932	6.3144	-722.36	1148.9	29.968	803.66	1117.4	30.509	34.981	0	0	-7.7331	7.9812	-10.196	-12.388	2.6386	-3.0492	11.451	12.377	-5.0945	4.932	1.2543	-0.010872	1526.5
5.3	531	60	NaN	3.5247	13.142	12.033	-182.17	11.201	8.3738	6.5002	-721.97	1148.8	29.953	803.66	1117.4	28.627	37.044	0	0	-8.0843	8.3557	-10.192	-12.383	2.644	-3.0528	11.966	12.378	-5.4403	5.3029	1.7741	-0.0047968	1526.1
5.31	532	60	NaN	3.5141	13.582	12.136	-182.19	11.202	8.3773	6.5907	-721.62	1148.7	30.008	803.67	1117.4	30.668	36.57	0	0	-8.9628	9.2925	-10.178	-12.369	2.6346	-3.0646	12.407	12.378	-6.3282	6.2279	2.2291	0.0085602	1525.8
5.32	533	60	NaN	3.4647	14.123	12.297	-182.2	11.219	8.3674	6.5438	-721.23	1148.7	30.035	803.67	1117.4	31.801	37.352	0	0	-9.1527	9.495	-10.175	-12.366	2.5821	-3.0806	12.949	12.394	-6.5706	6.4145	2.7742	0.027744	1525.4
5.33	534	60	NaN	3.423	14.447	12.389	-182.21	11.219	8.3847	6.5583	-721.03	1148.6	30.108	803.66	1117.4	29.691	37.863	0	0	-9.0909	9.4292	-10.175	-12.366	2.5381	-3.0914	13.275	12.391	-6.5528	6.3378	3.0993	0.024754	1525.2
5.34	535	60	NaN	3.3868	14.758	12.416	-182.21	11.225	8.3895	6.7835	-720.81	1148.5	30.151	803.66	1117.4	30.279	36.99	0	0	-9.0253	9.3592	-10.175	-12.366	2.5086	-3.0917	13.589	12.393	-6.5168	6.2674	3.4148	0.027366	1525
5.35	536	60	NaN	3.3691	15.056	12.453	-182.22	11.233	8.3693	6.991	-720.57	1148.4	30.116	803.66	1117.4	30.082	38.466	0	0	-8.9602	9.2898	-10.173	-12.365	2.4999	-3.0859	13.892	12.397	-6.4603	6.2039	3.718	0.032746	1524.7
5.36	537	60	NaN	3.3587	15.377	12.526	-182.22	11.242	8.3496	7.1284	-720.34	1148.3	30.073	803.67	1117.4	30.81	38.374	0	0	-8.9506	9.2795	-10.171	-12.362	2.4961	-3.0782	14.216	12.402	-6.4545	6.2013	4.0452	0.040399	1524.5
5.37	538	60	NaN	3.3255	15.787	12.635	-182.21	11.25	8.387	7.2402	-720.11	1148.2	30.186	803.67	1117.4	30.482	37.338	0	0	-8.987	9.3183	-10.168	-12.36	2.4628	-3.0747	14.63	12.407	-6.5242	6.2436	4.4619	0.04732	1524.3
5.38	539	60	NaN	3.2582	16.245	12.876	-182.21	11.245	8.3809	6.8936	-719.77	1148.2	30.203	803.67	1117.4	31.172	36.463	0	0	-9.0952	9.4337	-10.167	-12.358	2.3816	-3.0859	15.088	12.402	-6.7136	6.3478	4.9218	0.044719	1523.9
5.39	540	60	NaN	3.2284	16.574	12.992	-182.22	11.253	8.3955	6.8616	-719.52	1148.1	30.277	803.66	1117.4	29.715	36.949	0	0	-9.171	9.5145	-10.166	-12.357	2.3477	-3.0977	15.419	12.408	-6.8233	6.4168	5.2538	0.05097	1523.7
5.4	541	60	NaN	3.2182	16.913	13.066	-182.23	11.263	8.3826	6.9834	-719.26	1148	30.284	803.66	1117.4	30.075	38.637	0	0	-9.2356	9.5835	-10.165	-12.356	2.3417	-3.1042	15.762	12.414	-6.894	6.4793	5.5976	0.058274	1523.4
5.41	542	60	NaN	3.2139	17.305	13.152	-182.24	11.27	8.3297	7.1098	-718.97	1147.9	30.19	803.68	1117.4	29.888	39.403	0	0	-9.3076	9.6602	-10.165	-12.356	2.3455	-3.1049	16.158	12.417	-6.9621	6.5553	5.9932	0.06125	1523.1
5.42	543	60	NaN	3.2104	17.562	13.231	-182.24	11.273	8.3053	7.1047	-718.84	1147.9	30.155	803.68	1117.4	29.404	40.279	0	0	-9.3787	9.736	-10.165	-12.356	2.343	-3.1116	16.417	12.419	-7.0357	6.6244	6.2523	0.062868	1523
5.43	544	60	NaN	3.233	17.799	13.3	-182.25	11.277	8.2931	7.1286	-718.68	1147.8	30.149	803.68	1117.5	29.913	37.318	0	0	-9.4235	9.7838	-10.164	-12.355	2.3667	-3.1181	16.656	12.42	-7.0568	6.6656	6.4923	0.064843	1522.8
5.44	545	60	NaN	3.249	18.106	13.373	-182.26	11.279	8.2649	7.1715	-718.49	1147.7	30.115	803.71	1117.4	30.171	36.852	0	0	-9.5161	9.8825	-10.163	-12.354	2.3855	-3.1234	16.968	12.417	-7.1306	6.7591	6.8057	0.06265	1522.7
5.45	546	60	NaN	3.264	18.424	13.444	-182.27	11.279	8.2644	7.2	-718.28	1147.5	30.167	803.74	1117.4	30.106	36.594	0	0	-9.6855	10.063	-10.162	-12.353	2.3994	-3.133	17.291	12.411	-7.2861	6.9302	7.1293	0.058619	1522.5
5.46	547	60	NaN	3.2879	18.691	13.511	-182.28	11.278	8.3252	7.1783	-718.05	1147.4	30.39	803.76	1117.4	29.611	37.975	0	0	-9.7682	10.151	-10.162	-12.353	2.414	-3.1511	17.562	12.407	-7.3542	7.0003	7.3997	0.054241	1522.3
5.47	548	60	NaN	3.3099	19.121	13.625	-182.29	11.275	8.2729	7.0866	-717.69	1147.3	30.299	803.77	1117.4	29.882	38.058	0	0	-9.822	10.209	-10.162	-12.353	2.4358	-3.1605	17.996	12.4	-7.3862	7.0482	7.8337	0.046326	1521.9
5.48	549	60	NaN	3.3613	19.41	13.716	-182.31	11.275	8.2526	7.0324	-717.46	1147.2	30.303	803.81	1117.4	31.197	37.193	0	0	-9.9016	10.294	-10.16	-12.352	2.485	-3.1822	18.289	12.395	-7.4166	7.1115	8.1287	0.043643	1521.7
5.49	550	60	NaN	3.4603	19.733	13.765	-182.33	11.273	8.2791	7.1473	-717.18	1147	30.448	803.86	1117.4	30.774	37.91	0	0	-9.9768	10.374	-10.159	-12.35	2.5826	-3.2088	18.619	12.387	-7.3941	7.165	8.4602	0.036905	1521.5
5.5	551	60	NaN	3.5869	20.113	13.826	-182.36	11.278	8.3047	7.2689	-716.82	1146.7	30.594	803.9	1117.4	30.858	36.615	0	0	-10.046	10.448	-10.158	-12.349	2.7082	-3.235	19.007	12.383	-7.3379	7.2127	8.8491	0.033551	1521.2
5.51	552	60	NaN	3.6919	20.482	14.002	-182.37	11.303	8.2308	7.0116	-716.46	1146.6	30.451	803.88	1117.4	32.364	39.339	0	0	-10.072	10.476	-10.157	-12.348	2.8087	-3.2547	19.384	12.401	-7.2637	7.2211	9.227	0.053201	1520.8
5.52	553	60	NaN	3.8576	20.818	14.131	-182.39	11.318	8.1861	6.9134	-716.13	1146.3	30.376	803.89	1117.4	29.616	37.458	0	0	-10.028	10.428	-10.154	-12.345	2.9733	-3.2719	19.728	12.408	-7.0543	7.156	9.5748	0.063691	1520.5
5.53	554	60	NaN	4.0449	21.147	14.261	-182.41	11.335	8.1898	6.8316	-715.74	1146.3	30.427	803.93	1117.4	30.406	35.975	0	0	-10.062	10.465	-10.15	-12.341	3.1554	-3.2987	20.061	12.421	-6.9066	7.166	9.9111	0.080168	1520.1
5.54	555	60	NaN	4.1912	21.412	14.37	-182.42	11.348	8.2095	6.7126	-715.4	1146.3	30.516	803.98	1117.5	29.791	36.776	0	0	-10.122	10.529	-10.146	-12.337	3.2937	-3.322	20.326	12.435	-6.8282	7.2066	10.179	0.097206	1519.8
5.55	556	60	NaN	4.2856	21.597	14.439	-182.43	11.361	8.2113	6.5752	-715.12	1146.3	30.55	804.02	1117.5	29.983	37.558	0	0	-10.135	10.542	-10.142	-12.333	3.3814	-3.3324	20.508	12.45	-6.7533	7.2098	10.367	0.11697	1519.6
5.56	557	60	NaN	4.4293	21.772	14.446	-182.43	11.396	8.1445	6.6107	-714.8	1146.4	30.387	804.03	1117.5	30.65	38.583	0	0	-10.18	10.591	-10.138	-12.329	3.5324	-3.3259	20.681	12.487	-6.6479	7.265	10.544	0.15836	1519.3
5.57	558	60	NaN	4.5438	21.829	14.389	-182.43	11.413	8.1614	6.7978	-714.64	1146.4	30.458	804.07	1117.5	28.681	38.518	0	0	-10.27	10.686	-10.133	-12.324	3.6513	-3.3259	20.736	12.505	-6.6183	7.3601	10.603	0.18045	1519.2
5.58	559	60	NaN	4.7229	21.836	14.315	-182.44	11.44	8.1689	7.0554	-714.48	1146.4	30.532	804.09	1117.5	29.528	38.02	0	0	-10.337	10.758	-10.13	-12.322	3.8372	-3.3301	20.744	12.532	-6.5003	7.4284	10.613	0.21051	1519
5.59	560	60	NaN	4.9692	21.812	14.277	-182.46	11.477	8.1516	7.2281	-714.3	1146.5	30.551	804.11	1117.5	31.744	38.752	0	0	-10.399	10.824	-10.128	-12.319	4.0892	-3.3374	20.719	12.57	-6.31	7.4869	10.591	0.25131	1518.9
5.6	561	60	NaN	5.2577	21.767	14.318	-182.47	11.52	8.109	7.171	-714.06	1146.5	30.485	804.11	1117.5	30.936	37.112	0	0	-10.481	10.912	-10.123	-12.315	4.3779	-3.3469	20.671	12.616	-6.1031	7.5646	10.548	0.3012	1518.6
5.61	562	60	NaN	5.4711	21.705	14.407	-182.47	11.556	8.0597	6.9333	-713.87	1146.6	30.335	804.08	1117.5	31.569	37.08	0	0	-10.565	11.001	-10.118	-12.309	4.5879	-3.3578	20.607	12.654	-5.977	7.6431	10.489	0.34514	1518.4
5.62	563	60	NaN	5.6398	21.662	14.451	-182.48	11.565	8.0773	6.7835	-713.66	1146.6	30.38	804.12	1117.5	30.039	37.355	0	0	-10.578	11.015	-10.107	-12.298	4.7491	-3.3685	20.562	12.665	-5.8285	7.6461	10.456	0.36705	1518.2
5.63	564	60	NaN	5.7762	21.619	14.474	-182.48	11.577	8.0953	6.6311	-713.47	1146.7	30.415	804.14	1117.5	32.437	36.683	0	0	-10.59	11.027	-10.1	-12.291	4.8783	-3.3765	20.518	12.678	-5.7112	7.6507	10.418	0.38641	1518.1
5.64	565	60	NaN	5.9106	21.553	14.482	-182.48	11.592	8.0963	6.4461	-713.28	1146.7	30.393	804.12	1117.5	29.448	36.956	0	0	-10.6	11.039	-10.1	-12.291	5.0065	-3.3795	20.451	12.694	-5.5937	7.6591	10.351	0.40341	1517.9
5.65	566	60	NaN	6.0924	21.435	14.476	-182.46	11.597	8.0874	6.2266	-713.05	1146.7	30.342	804.11	1117.5	30.335	37.656	0	0	-10.611	11.05	-10.099	-12.291	5.1818	-3.3749	20.331	12.701	-5.429	7.675	10.232	0.41027	1517.6
5.66	567	60	NaN	6.2612	21.235	14.446	-182.47	11.586	8.1219	6.0538	-712.84	1146.7	30.457	804.15	1117.5	29.801	36.488	0	0	-10.621	11.061	-10.099	-12.29	5.3396	-3.3939	20.132	12.69	-5.2818	7.6673	10.033	0.39941	1517.5
5.67	568	60	NaN	6.3831	21.045	14.408	-182.47	11.58	8.1071	5.9606	-712.69	1146.7	30.428	804.17	1117.5	30.677	37.782	0	0	-10.632	11.073	-10.099	-12.29	5.459	-3.3983	19.944	12.682	-5.173	7.6742	9.8457	0.39192	1517.3
5.68	569	60	NaN	6.5072	20.778	14.342	-182.47	11.575	8.0836	5.8842	-712.57	1146.6	30.381	804.18	1117.5	30.134	36.294	0	0	-10.643	11.084	-10.098	-12.289	5.5819	-3.3998	19.68	12.673	-5.0607	7.6841	9.5819	0.38341	1517.2
5.69	570	60	NaN	6.6359	20.444	14.261	-182.48	11.57	8.0748	5.7777	-712.47	1146.5	30.383	804.18	1117.5	29.292	38.071	0	0	-10.653	11.095	-10.098	-12.289	5.7064	-3.4058	19.351	12.663	-4.9468	7.6894	9.2532	0.3743	1517.1
5.7	571	60	NaN	6.6633	20.292	14.261	-182.48	11.572	8.0722	5.6115	-712.46	1146.4	30.393	804.15	1117.5	30.91	36.807	0	0	-10.664	11.107	-10.097	-12.288	5.7271	-3.4157	19.199	12.665	-4.9367	7.6908	9.1018	0.37685	1517.1
5.71	572	60	NaN	6.6888	19.857	14.244	-182.49	11.568	8.0608	5.1601	-712.41	1146.3	30.391	804.14	1117.5	33.202	37.621	0	0	-10.674	11.118	-10.097	-12.288	5.7356	-3.4382	18.767	12.657	-4.9388	7.6796	8.6705	0.36941	1517
5.72	573	60	NaN	6.7272	19.377	14.139	-182.49	11.563	8.0342	4.8972	-712.31	1146.2	30.337	804.15	1117.5	31.311	38.325	0	0	-10.685	11.129	-10.096	-12.288	5.7662	-3.4532	18.294	12.646	-4.9189	7.676	8.1974	0.35842	1516.9
5.73	574	60	NaN	6.7434	18.834	13.966	-182.5	11.557	8.0309	4.705	-712.15	1146	30.335	804.18	1117.5	31.133	37.018	0	0	-10.696	11.14	-10.096	-12.287	5.775	-3.4711	17.759	12.632	-4.9207	7.6694	7.6628	0.34477	1516.8
5.74	575	60	NaN	6.7022	18.216	13.779	-182.52	11.551	8.0805	4.3965	-711.98	1145.7	30.471	804.24	1117.5	29.511	36.192	0	0	-10.706	11.152	-10.096	-12.287	5.7169	-3.5025	17.149	12.618	-4.9894	7.6493	7.0538	0.33097	1516.7
5.75	576	60	NaN	6.6323	17.898	13.74	-182.52	11.563	8.0744	4.0088	-711.89	1145.6	30.434	804.24	1117.5	30.549	37.237	0	0	-10.717	11.163	-10.095	-12.286	5.6337	-3.5176	16.835	12.626	-5.0832	7.6456	6.7401	0.34006	1516.6
5.76	577	60	NaN	6.5517	17.434	13.592	-182.52	11.582	8.0715	3.7601	-711.73	1145.4	30.426	804.23	1117.5	29.498	36.808	0	0	-10.728	11.174	-10.095	-12.286	5.544	-3.5304	16.377	12.639	-5.1836	7.644	6.2818	0.35335	1516.4
5.77	578	60	NaN	6.4858	17.006	13.434	-182.53	11.592	8.0787	3.6292	-711.57	1145.3	30.445	804.24	1117.4	30.163	35.9	0	0	-10.738	11.186	-10.094	-12.285	5.4723	-3.5435	15.955	12.644	-5.2659	7.6423	5.8604	0.35828	1516.3
5.78	579	60	NaN	6.4509	16.634	13.264	-182.54	11.597	8.0854	3.6838	-711.44	1145.2	30.46	804.27	1117.5	30.59	36.439	0	0	-10.749	11.197	-10.094	-12.285	5.4389	-3.5484	15.587	12.643	-5.31	7.6488	5.4935	0.35847	1516.2
5.79	580	60	NaN	6.461	16.244	13.027	-182.53	11.61	8.0684	4.0502	-711.35	1145	30.409	804.28	1117.5	29.263	38.483	0	0	-10.759	11.208	-10.093	-12.285	5.4647	-3.5282	15.202	12.652	-5.2947	7.6802	5.1088	0.36787	1516.1
5.8	581	60	NaN	6.3214	15.595	12.982	-182.55	11.613	8.065	3.4525	-711.27	1144.9	30.39	804.35	1117.4	31.195	38.074	0	0	-10.77	11.22	-10.093	-12.284	5.3032	-3.5677	14.556	12.653	-5.4669	7.652	4.4627	0.36851	1516.1
5.81	582	60	NaN	6.2199	14.958	12.83	-182.55	11.631	8.0661	3.2404	-711.3	1144.8	30.392	804.37	1117.4	31.075	37.851	0	0	-10.781	11.231	-10.093	-12.284	5.1936	-3.5786	13.925	12.664	-5.587	7.6525	3.8327	0.38006	1516.2
5.82	583	60	NaN	6.1645	14.482	12.65	-182.55	11.644	8.0798	3.2778	-711.29	1144.6	30.436	804.39	1117.4	30.481	37.332	0	0	-10.791	11.242	-10.092	-12.283	5.138	-3.576	13.456	12.671	-5.6533	7.6664	3.3635	0.38754	1516.2
5.83	584	60	NaN	6.1421	14.204	12.509	-182.55	11.648	8.0988	3.3618	-711.16	1144.5	30.499	804.43	1117.4	32.122	37.537	0	0	-10.802	11.254	-10.092	-12.283	5.1163	-3.5722	13.183	12.67	-5.6856	7.6816	3.0908	0.38686	1516.1
5.84	585	60	NaN	6.0954	13.959	12.469	-182.54	11.66	8.0797	3.1037	-710.87	1144.4	30.451	804.47	1117.4	30.982	38.1	0	0	-10.813	11.265	-10.091	-12.282	5.0615	-3.5738	12.94	12.679	-5.751	7.6913	2.8489	0.39648	1515.8
5.85	586	60	NaN	6.0581	13.89	12.523	-182.53	11.682	8.0708	2.7387	-710.62	1144.4	30.435	804.47	1117.4	30.092	38.05	0	0	-10.823	11.276	-10.091	-12.282	5.0108	-3.5799	12.871	12.701	-5.8124	7.6965	2.7799	0.4195	1515.6
5.86	587	60	NaN	6.0392	13.868	12.591	-182.53	11.71	8.0656	2.3603	-710.36	1144.4	30.457	804.46	1117.4	29.87	36.941	0	0	-10.834	11.288	-10.09	-12.282	4.9766	-3.5888	12.848	12.73	-5.8572	7.6989	2.7573	0.44842	1515.3
5.87	588	60	NaN	6.0381	13.869	12.627	-182.52	11.725	8.0933	2.1301	-710.16	1144.4	30.571	804.47	1117.4	28.784	36.804	0	0	-10.844	11.299	-10.09	-12.281	4.9624	-3.5951	12.848	12.747	-5.882	7.704	2.758	0.46537	1515.1
5.88	589	60	NaN	6.054	13.884	12.602	-182.51	11.717	8.17	2.1695	-710.09	1144.4	30.797	804.52	1117.4	30.667	37.287	0	0	-10.855	11.31	-10.09	-12.281	4.9712	-3.5946	12.862	12.738	-5.8838	7.7158	2.7726	0.45757	1515.1
5.89	590	60	NaN	6.1069	13.905	12.562	-182.52	11.728	8.1606	2.2142	-710.05	1144.3	30.828	804.59	1117.4	30.547	36.773	0	0	-10.866	11.322	-10.089	-12.28	5.0246	-3.602	12.887	12.746	-5.841	7.7197	2.7974	0.46621	1515.2
5.9	591	60	NaN	6.17	14.01	12.581	-182.52	11.746	8.1399	2.1183	-710.03	1144.3	30.828	804.62	1117.3	30.362	35.596	0	0	-10.876	11.333	-10.089	-12.28	5.0841	-3.6062	12.99	12.765	-5.7921	7.7268	2.9017	0.48528	1515.2
5.91	592	60	NaN	6.2063	14.116	12.632	-182.53	11.754	8.1523	1.9566	-710	1144.3	30.901	804.65	1117.3	31.803	39.485	0	0	-10.887	11.344	-10.088	-12.279	5.1116	-3.6212	13.096	12.775	-5.7753	7.7231	3.0072	0.4955	1515.2
5.92	593	60	NaN	6.2153	14.209	12.702	-182.54	11.759	8.1619	1.7528	-709.98	1144.4	30.954	804.67	1117.3	31.464	38.499	0	0	-10.897	11.356	-10.088	-12.279	5.1108	-3.6438	13.186	12.781	-5.7867	7.7118	3.0986	0.50161	1515.2
5.93	594	60	NaN	6.2174	14.301	12.782	-182.55	11.779	8.0799	1.5115	-709.99	1144.4	30.765	804.7	1117.4	29.951	37.17	0	0	-10.908	11.367	-10.087	-12.279	5.111	-3.6604	13.278	12.802	-5.7971	7.7066	3.1909	0.52295	1515.2
5.94	595	60	NaN	6.2425	14.43	12.792	-182.56	11.787	8.1031	1.4593	-709.98	1144.5	30.855	804.73	1117.3	29.76	39.121	0	0	-10.919	11.378	-10.087	-12.278	5.1307	-3.6765	13.405	12.812	-5.788	7.7018	3.3178	0.53369	1515.2
5.95	596	60	NaN	6.2597	14.523	12.772	-182.58	11.804	8.102	1.4553	-710.02	1144.5	30.876	804.76	1117.4	29.789	37.206	0	0	-10.929	11.39	-10.087	-12.278	5.1471	-3.6925	13.498	12.83	-5.7823	7.6971	3.4109	0.55196	1515.3
5.96	597	60	NaN	6.2674	14.574	12.742	-182.59	11.821	8.0996	1.4846	-710.07	1144.5	30.875	804.76	1117.4	30.29	37.628	0	0	-10.94	11.401	-10.086	-12.277	5.1559	-3.6996	13.548	12.846	-5.784	7.7014	3.462	0.56875	1515.4
5.97	598	60	NaN	6.2634	14.593	12.723	-182.59	11.834	8.1116	1.4961	-710.11	1144.5	30.897	804.75	1117.4	30.142	38.173	0	0	-10.951	11.412	-10.086	-12.277	5.1516	-3.7018	13.568	12.859	-5.799	7.7104	3.482	0.58219	1515.4
5.98	599	60	NaN	6.2421	14.634	12.744	-182.61	11.856	8.1441	1.339	-710.19	1144.5	30.997	804.82	1117.3	29.416	35.994	0	0	-10.961	11.424	-10.085	-12.276	5.1206	-3.7317	13.608	12.882	-5.8406	7.6919	3.5231	0.60542	1515.5
5.99	600	60	NaN	6.2355	14.651	12.777	-182.61	11.869	8.1361	1.1953	-710.21	1144.5	30.968	804.84	1117.3	30.228	37.166	0	0	-10.972	11.435	-10.085	-12.276	5.1098	-3.7385	13.623	12.897	-5.862	7.6964	3.5382	0.62054	1515.6
6	601	60	NaN	6.2341	14.659	12.79	-182.61	11.875	8.1413	1.1169	-710.22	1144.5	30.971	804.87	1117.3	31.988	37.85	0	0	-10.982	11.446	-10.084	-12.276	5.1052	-3.7436	13.631	12.903	-5.8772	7.7027	3.5464	0.62741	1515.6
6.01	602	60	NaN	6.2366	14.66	12.782	-182.62	11.877	8.1637	1.0958	-710.24	1144.5	31.016	804.9	1117.3	31.014	37.725	0	0	-10.993	11.458	-10.084	-12.275	5.1053	-3.7495	13.632	12.905	-5.8877	7.7081	3.548	0.62985	1515.7
6.02	603	60	NaN	6.2428	14.654	12.758	-182.62	11.879	8.1935	1.1114	-710.26	1144.5	31.075	804.91	1117.3	31.116	39.222	0	0	-11.004	11.469	-10.084	-12.275	5.1099	-3.7542	13.626	12.907	-5.8937	7.7147	3.542	0.63248	1515.7
6.03	604	60	NaN	6.2489	14.645	12.744	-182.61	11.886	8.1728	1.1356	-710.26	1144.4	30.98	804.93	1117.3	30.955	36.944	0	0	-11.014	11.48	-10.083	-12.274	5.1205	-3.7401	13.618	12.914	-5.8938	7.7401	3.5346	0.63923	1515.7
6.04	605	60	NaN	6.2499	14.634	12.744	-182.6	11.894	8.1923	1.126	-710.27	1144.4	31.02	804.89	1117.2	31.085	37.777	0	0	-11.025	11.492	-10.083	-12.274	5.1196	-3.7341	13.607	12.921	-5.9053	7.7574	3.5239	0.64706	1515.7
6.05	606	60	NaN	6.2512	14.625	12.743	-182.6	11.887	8.1944	1.1301	-710.26	1144.4	31.016	804.89	1117.2	30.776	37.998	0	0	-11.036	11.503	-10.082	-12.273	5.1212	-3.7258	13.597	12.914	-5.9143	7.7771	3.5146	0.64095	1515.7
6.06	607	60	NaN	6.2529	14.614	12.741	-182.59	11.871	8.1901	1.1504	-710.25	1144.4	30.993	804.91	1117.2	31.299	36.241	0	0	-11.046	11.514	-10.082	-12.273	5.1245	-3.7188	13.586	12.899	-5.9216	7.7954	3.5044	0.62611	1515.7
6.07	608	60	NaN	6.2524	14.596	12.748	-182.59	11.865	8.2295	1.1651	-710.25	1144.4	31.093	804.89	1117.2	30.431	36.215	0	0	-11.057	11.526	-10.082	-12.273	5.1208	-3.7255	13.568	12.893	-5.936	7.8	3.4863	0.6203	1515.7
6.08	609	60	NaN	6.2552	14.578	12.744	-182.59	11.86	8.1957	1.2252	-710.26	1144.3	30.992	804.9	1117.2	28.695	34.825	0	0	-11.067	11.537	-10.081	-12.272	5.1297	-3.7137	13.551	12.887	-5.9377	7.8231	3.4703	0.61487	1515.7
6.09	610	60	NaN	6.2536	14.561	12.763	-182.59	11.859	8.1793	1.2161	-710.25	1144.3	30.934	804.88	1117.2	31.794	36.932	0	0	-11.078	11.548	-10.081	-12.272	5.1299	-3.7117	13.534	12.886	-5.9481	7.8365	3.4537	0.61417	1515.7
6.1	611	60	NaN	6.2575	14.542	12.763	-182.59	11.856	8.1942	1.2821	-710.25	1144.3	30.955	804.86	1117.2	31.098	38.302	0	0	-11.089	11.559	-10.08	-12.271	5.1355	-3.7106	13.516	12.883	-5.9531	7.8489	3.4353	0.61129	1515.6
6.11	612	60	NaN	6.2663	14.52	12.736	-182.59	11.847	8.2327	1.4495	-710.26	1144.3	31.031	804.84	1117.1	31.366	38.115	0	0	-11.099	11.571	-10.08	-12.271	5.1477	-3.707	13.493	12.874	-5.9515	7.8638	3.413	0.60285	1515.6
6.12	613	60	NaN	6.258	14.489	12.743	-182.59	11.834	8.2414	1.5148	-710.31	1144.3	31.013	804.84	1117.1	30.517	39.239	0	0	-11.11	11.582	-10.079	-12.27	5.1426	-3.7075	13.461	12.862	-5.9672	7.8746	3.3818	0.59109	1515.7
6.13	614	60	NaN	6.2594	14.485	12.731	-182.58	11.844	8.2451	1.6221	-710.32	1144.2	31.011	804.79	1117.1	31.328	37.167	0	0	-11.12	11.593	-10.079	-12.27	5.1482	-3.6942	13.457	12.871	-5.9723	7.8992	3.378	0.60112	1515.6
6.14	615	60	NaN	6.2607	14.489	12.729	-182.58	11.845	8.2542	1.6938	-710.32	1144.2	31.023	804.77	1117	31.709	37.545	0	0	-11.131	11.605	-10.079	-12.27	5.1517	-3.6887	13.46	12.873	-5.9794	7.9161	3.382	0.60361	1515.6
6.15	616	60	NaN	6.2643	14.499	12.733	-182.58	11.844	8.2621	1.7522	-710.32	1144.3	31.028	804.74	1117	31.077	38.24	0	0	-11.142	11.616	-10.078	-12.269	5.1573	-3.6844	13.469	12.874	-5.9844	7.9317	3.391	0.6052	1515.6
6.16	617	60	NaN	6.2723	14.514	12.737	-182.57	11.851	8.2598	1.8233	-710.32	1144.3	31.001	804.69	1117	29.712	37.583	0	0	-11.152	11.627	-10.078	-12.269	5.169	-3.6738	13.483	12.883	-5.9834	7.9537	3.405	0.6142	1515.5
6.17	618	60	NaN	6.2713	14.543	12.761	-182.57	11.845	8.2342	1.8485	-710.32	1144.3	30.918	804.65	1116.9	29.44	37.635	0	0	-11.163	11.639	-10.077	-12.268	5.172	-3.6732	13.507	12.88	-5.9909	7.9656	3.43	0.61191	1515.5
6.18	619	60	NaN	6.2768	14.556	12.765	-182.57	11.855	8.2382	1.9077	-710.34	1144.3	30.905	804.59	1116.9	32.905	37.795	0	0	-11.174	11.65	-10.077	-12.268	5.1802	-3.6634	13.519	12.892	-5.9933	7.9867	3.4421	0.62402	1515.5
6.19	620	60	NaN	6.2868	14.569	12.76	-182.56	11.865	8.2558	1.982	-710.35	1144.3	30.933	804.52	1116.9	32.185	37.857	0	0	-11.184	11.661	-10.076	-12.267	5.192	-3.6584	13.53	12.903	-5.9922	8.003	3.4541	0.63594	1515.4
6.2	621	60	NaN	6.3	14.588	12.752	-182.56	11.872	8.278	2.0725	-710.35	1144.3	30.968	804.44	1116.8	30.965	38.521	0	0	-11.195	11.673	-10.076	-12.267	5.2072	-3.6526	13.548	12.912	-5.9876	8.0201	3.4719	0.64535	1515.3
6.21	622	60	NaN	6.3147	14.618	12.74	-182.54	11.879	8.2969	2.1898	-710.34	1144.4	30.968	804.35	1116.8	30.391	36.788	0	0	-11.205	11.684	-10.076	-12.267	5.2262	-3.629	13.575	12.922	-5.9792	8.0551	3.5	0.65579	1515.2
6.22	623	60	NaN	6.3337	14.632	12.729	-182.52	11.869	8.3251	2.2897	-710.34	1144.4	31.007	804.3	1116.8	29.478	37.485	0	0	-11.216	11.695	-10.075	-12.266	5.2475	-3.6078	13.588	12.913	-5.9685	8.0875	3.5131	0.64701	1515.2
6.23	624	60	NaN	6.3472	14.641	12.721	-182.52	11.867	8.3184	2.3511	-710.33	1144.4	30.978	804.27	1116.8	30.819	37.663	0	0	-11.227	11.707	-10.075	-12.266	5.2644	-3.5993	13.596	12.911	-5.9623	8.1074	3.5216	0.64542	1515.1
6.24	625	60	NaN	6.3568	14.644	12.718	-182.51	11.865	8.3261	2.4051	-710.33	1144.4	31.004	804.22	1116.7	30.222	39.592	0	0	-11.242	11.723	-10.069	-12.26	5.275	-3.593	13.599	12.911	-5.9666	8.1296	3.5303	0.65077	1515.1
6.25	626	60	NaN	6.3671	14.645	12.72	-182.5	11.86	8.3572	2.4693	-710.34	1144.4	31.113	804.14	1116.7	32.712	38.464	0	0	-11.257	11.74	-10.062	-12.253	5.2836	-3.586	13.599	12.906	-5.9738	8.1536	3.5368	0.6535	1515
6.26	627	60	NaN	6.3917	14.65	12.719	-182.51	11.844	8.3437	2.5403	-710.31	1144.4	31.152	804.09	1116.7	30.822	36.963	0	0	-11.273	11.756	-10.055	-12.246	5.3093	-3.5899	13.602	12.892	-5.9639	8.1665	3.5468	0.6461	1514.9
6.27	628	60	NaN	6.4066	14.655	12.712	-182.51	11.842	8.306	2.6047	-710.28	1144.4	31.111	804.03	1116.7	29.652	37.163	0	0	-11.289	11.773	-10.048	-12.239	5.3282	-3.5894	13.605	12.891	-5.9609	8.1839	3.5574	0.65228	1514.8
6.28	629	60	NaN	6.4202	14.652	12.733	-182.52	11.833	8.2636	2.5983	-710.26	1144.4	31.09	803.98	1116.7	31.699	38.785	0	0	-11.305	11.79	-10.041	-12.232	5.3422	-3.5958	13.601	12.884	-5.9627	8.1944	3.5599	0.65186	1514.8
6.29	630	60	NaN	6.4407	14.64	12.752	-182.53	11.822	8.2258	2.6093	-710.23	1144.4	31.108	803.92	1116.6	28.815	38.65	0	0	-11.321	11.807	-10.034	-12.225	5.3625	-3.6073	13.587	12.875	-5.9583	8.1998	3.5532	0.64944	1514.7
6.3	631	60	NaN	6.4733	14.619	12.743	-182.54	11.817	8.1971	2.7063	-710.2	1144.4	31.161	803.85	1116.6	30.447	36.369	0	0	-11.337	11.824	-10.027	-12.218	5.3966	-3.62	13.565	12.871	-5.94	8.204	3.5383	0.65249	1514.6
6.31	632	60	NaN	6.499	14.598	12.776	-182.55	11.821	8.157	2.6477	-710.17	1144.4	31.167	803.77	1116.5	30.34	38.398	0	0	-11.286	11.77	-10.026	-12.217	5.4199	-3.6304	13.542	12.877	-5.866	8.1394	3.5156	0.65963	1514.5
6.32	633	60	NaN	6.5086	14.584	12.788	-182.56	11.808	8.1607	2.6219	-710.16	1144.5	31.222	803.78	1116.5	30.272	38.54	0	0	-11.23	11.71	-10.026	-12.217	5.4263	-3.6404	13.527	12.865	-5.8033	8.0694	3.501	0.64756	1514.5
6.33	634	60	NaN	6.53	14.556	12.781	-182.57	11.79	8.1524	2.6759	-710.13	1144.5	31.319	803.75	1116.5	31.771	38.011	0	0	-11.207	11.686	-10.027	-12.218	5.446	-3.6565	13.498	12.848	-5.7612	8.0295	3.4713	0.63039	1514.4
6.34	635	60	NaN	6.5577	14.517	12.769	-182.59	11.772	8.1336	2.7526	-710.1	1144.4	31.432	803.68	1116.4	29.035	36.296	0	0	-11.102	11.573	-10.028	-12.219	5.4724	-3.6764	13.457	12.832	-5.6292	7.8969	3.4291	0.61315	1514.3
6.35	636	60	NaN	6.5683	14.483	12.772	-182.6	11.759	8.1351	2.7285	-710.11	1144.4	31.522	803.62	1116.4	31.774	37.005	0	0	-10.923	11.382	-10.03	-12.221	5.4786	-3.6923	13.423	12.82	-5.444	7.6901	3.3928	0.59872	1514.3
6.36	637	2.5	NaN	6.5768	14.463	12.754	-182.63	11.737	8.1161	2.7524	-710.07	1144.4	31.581	803.57	1116.4	32.567	37.378	0	0	-10.797	11.249	-10.031	-12.222	5.4857	-3.7189	13.403	12.797	-5.3116	7.5299	3.3725	0.57554	1514.2
6.37	638	2.5	NaN	6.5805	14.466	12.752	-182.64	11.722	8.1538	2.7628	-710.04	1144.4	31.729	803.59	1116.4	31.272	36.135	0	0	-10.679	11.123	-10.031	-12.222	5.4841	-3.7401	13.405	12.782	-5.195	7.3828	3.3742	0.56028	1514.2
6.38	639	2.5	NaN	6.5774	14.456	12.751	-182.66	11.71	8.1582	2.7357	-710.02	1144.4	31.808	803.56	1116.4	31.695	39.241	0	0	-10.571	11.008	-10.031	-12.222	5.477	-3.763	13.395	12.771	-5.0944	7.245	3.3638	0.54856	1514.1
6.39	640	2.5	NaN	6.5659	14.443	12.756	-182.68	11.696	8.167	2.6807	-710.01	1144.4	31.902	803.53	1116.4	30.967	38.096	0	0	-10.429	10.856	-10.031	-12.222	5.4599	-3.7908	13.381	12.757	-4.9688	7.0649	3.3504	0.53551	1514.1
6.4	641	2.5	NaN	6.5506	14.433	12.761	-182.7	11.682	8.1878	2.6263	-710.01	1144.4	32.008	803.52	1116.4	30.75	37.013	0	0	-10.115	10.521	-10.029	-12.22	5.4385	-3.8154	13.371	12.744	-4.6765	6.7058	3.3426	0.52447	1514.1
6.41	642	2.5	NaN	6.5443	14.434	12.755	-182.7	11.68	8.1935	2.6265	-710	1144.4	32.026	803.5	1116.4	27.052	36.021	0	0	-9.9085	10.301	-10.028	-12.219	5.4315	-3.8138	13.371	12.742	-4.477	6.4872	3.3437	0.52317	1514
6.42	643	2.5	NaN	6.5179	14.432	12.734	-182.7	11.647	8.209	2.5672	-709.99	1144.4	32.121	803.49	1116.3	28.2	33.434	0	0	-9.7966	10.182	-10.028	-12.219	5.3993	-3.8163	13.369	12.71	-4.3973	6.3654	3.3407	0.49161	1514
6.43	644	2.5	NaN	6.5047	14.433	12.726	-182.68	11.641	8.1964	2.5353	-709.99	1144.4	32.111	803.44	1116.3	26.9	33.059	0	0	-9.6368	10.011	-10.03	-12.221	5.3852	-3.8036	13.369	12.705	-4.2516	6.2077	3.339	0.48398	1514
6.44	645	2.5	NaN	6.498	14.439	12.732	-182.67	11.642	8.1929	2.4915	-709.97	1144.4	32.124	803.39	1116.3	23.649	32.591	0	0	-9.4723	9.8359	-10.033	-12.224	5.3762	-3.7922	13.374	12.707	-4.0961	6.0437	3.3413	0.48326	1513.9
6.45	646	2.5	NaN	6.4926	14.449	12.741	-182.66	11.636	8.2076	2.4269	-709.94	1144.4	32.201	803.37	1116.3	23.783	31.543	0	0	-9.3134	9.6664	-10.035	-12.226	5.3655	-3.7886	13.382	12.703	-3.9479	5.8778	3.3466	0.47662	1513.9
6.46	647	2.5	NaN	6.4882	14.456	12.732	-182.65	11.62	8.2023	2.3862	-709.92	1144.5	32.239	803.34	1116.2	23.649	30.383	0	0	-9.1561	9.4986	-10.037	-12.228	5.358	-3.7825	13.386	12.69	-3.798	5.7161	3.3488	0.46127	1513.8
6.47	648	2.5	NaN	6.4962	14.449	12.737	-182.65	11.581	8.2413	2.3306	-709.91	1144.5	32.392	803.36	1116.2	23.649	29.209	0	0	-9.006	9.3386	-10.04	-12.231	5.3581	-3.7923	13.378	12.652	-3.6478	5.5462	3.3379	0.42143	1513.8
6.48	649	2.5	NaN	6.4991	14.439	12.72	-182.65	11.573	8.2032	2.3413	-709.93	1144.5	32.316	803.32	1116.2	23.649	26.708	0	0	-8.874	9.1978	-10.043	-12.234	5.3643	-3.7855	13.368	12.645	-3.5097	5.4123	3.3252	0.41134	1513.8
6.49	650	2.5	NaN	6.4966	14.434	12.7	-182.65	11.536	8.1716	2.3194	-709.93	1144.5	32.244	803.26	1116.2	23.649	26.617	0	0	-8.7586	9.0747	-10.046	-12.237	5.3636	-3.7793	13.361	12.609	-3.3949	5.2955	3.3155	0.3719	1513.7
6.5	651	2.5	NaN	6.49	14.434	12.692	-182.64	11.458	8.1857	2.2209	-709.9	1144.5	32.284	803.19	1116.1	23.649	26.856	0	0	-8.6715	8.9818	-10.048	-12.239	5.3518	-3.7818	13.359	12.533	-3.3197	5.2001	3.3112	0.29388	1513.7
6.51	652	2.5	NaN	6.4819	14.432	12.701	-182.64	11.455	8.1638	2.1391	-709.9	1144.5	32.201	803.13	1116.1	23.649	24.005	0	0	-8.608	8.9141	-10.05	-12.241	5.3436	-3.7758	13.357	12.529	-3.2643	5.1383	3.3072	0.28784	1513.6
6.52	653	2.5	NaN	6.475	14.432	12.704	-182.64	11.428	8.1948	2.0872	-709.9	1144.5	32.254	803.11	1116.1	23.649	28.76	0	0	-8.6111	8.9175	-10.052	-12.243	5.3328	-3.7833	13.357	12.503	-3.2783	5.1343	3.3044	0.25953	1513.6
6.53	654	2.5	NaN	6.4724	14.433	12.685	-182.65	11.408	8.2135	2.1231	-709.91	1144.5	32.268	803.09	1116.1	23.649	24.005	0	0	-8.5769	8.881	-10.054	-12.245	5.3309	-3.7886	13.358	12.483	-3.246	5.0924	3.3039	0.23798	1513.6
6.54	655	2.5	NaN	6.4719	14.426	12.67	-182.65	11.398	8.2205	2.1517	-709.93	1144.5	32.235	803.04	1116.1	23.649	24.005	0	0	-8.5155	8.8155	-10.054	-12.245	5.3328	-3.7842	13.351	12.473	-3.1827	5.0314	3.297	0.22752	1513.5
6.55	656	2.5	NaN	6.4709	14.41	12.676	-182.63	11.393	8.2272	2.1073	-709.97	1144.5	32.186	802.96	1116.1	23.649	24.005	0	0	-8.4809	8.7787	-10.056	-12.247	5.332	-3.7699	13.336	12.467	-3.149	5.0088	3.2801	0.22031	1513.5
6.56	657	2.5	NaN	6.4648	14.407	12.681	-182.62	11.358	8.2593	2.0512	-709.97	1144.5	32.222	802.95	1116.1	23.649	24.005	0	0	-8.4714	8.7684	-10.058	-12.249	5.3224	-3.7663	13.331	12.433	-3.149	5.0022	3.273	0.1839	1513.5
6.57	658	2.5	NaN	6.4611	14.41	12.689	-182.62	11.346	8.3005	2	-709.96	1144.5	32.322	802.9	1116.1	23.649	24.005	0	0	-8.5479	8.8501	-10.059	-12.25	5.3129	-3.7686	13.333	12.422	-3.235	5.0815	3.2743	0.17188	1513.4
6.58	659	2.5	NaN	6.4618	14.412	12.695	-182.62	11.317	8.3009	1.9665	-709.95	1144.5	32.301	802.85	1116.1	23.649	24.005	0	0	-8.6389	8.9471	-10.06	-12.251	5.313	-3.7646	13.335	12.394	-3.3259	5.1825	3.2747	0.14294	1513.4
6.59	660	2.5	NaN	6.4658	14.41	12.689	-182.61	11.289	8.2951	1.974	-709.95	1144.5	32.263	802.81	1116	23.649	24.005	0	0	-8.735	9.0495	-10.062	-12.253	5.3187	-3.7579	13.333	12.366	-3.4162	5.2917	3.2709	0.11333	1513.3
6.6	661	2.5	NaN	6.4714	14.404	12.671	-182.61	11.274	8.3143	2.0233	-709.97	1144.5	32.295	802.77	1116	23.649	24.005	0	0	-8.8621	9.1851	-10.064	-12.255	5.325	-3.7538	13.327	12.35	-3.537	5.4313	3.2627	0.094975	1513.3
6.61	662	2.5	NaN	6.4778	14.4	12.67	-182.61	11.221	8.3205	2.0176	-709.96	1144.5	32.243	802.73	1116	23.649	24.005	0	0	-9.0124	9.3454	-10.067	-12.258	5.3331	-3.7542	13.323	12.298	-3.6793	5.5912	3.2562	0.039566	1513.3
6.62	663	2.5	NaN	6.4755	14.397	12.689	-182.6	11.208	8.2586	1.9513	-709.94	1144.5	32.027	802.68	1116	23.649	24.005	0	0	-9.0561	9.392	-10.072	-12.263	5.3365	-3.7369	13.32	12.285	-3.7196	5.6551	3.248	0.021659	1513.2
6.63	664	2.5	NaN	6.474	14.384	12.692	-182.59	11.181	8.2933	1.9283	-709.96	1144.5	32.076	802.65	1116	23.649	24.005	0	0	-9.091	9.4292	-10.077	-12.268	5.3322	-3.7318	13.307	12.259	-3.7588	5.6974	3.2296	-0.0099498	1513.2
6.64	665	2.5	NaN	6.4773	14.366	12.683	-182.58	11.154	8.3524	1.9488	-709.99	1144.5	32.172	802.6	1116	23.649	24.005	0	0	-9.1259	9.4664	-10.083	-12.274	5.3326	-3.7257	13.289	12.231	-3.7932	5.7407	3.2059	-0.042382	1513.2
6.65	666	2.5	NaN	6.4864	14.35	12.671	-182.56	11.145	8.3372	1.9848	-710	1144.5	32.037	802.5	1116	23.649	24.005	0	0	-9.1607	9.5036	-10.088	-12.279	5.3481	-3.702	13.272	12.223	-3.8126	5.8016	3.1843	-0.05623	1513.1
6.66	667	2.5	NaN	6.4891	14.337	12.662	-182.55	11.127	8.3141	1.9841	-709.99	1144.5	31.902	802.43	1116	23.649	24.005	0	0	-9.1956	9.5408	-10.093	-12.284	5.3559	-3.6815	13.258	12.206	-3.8398	5.8593	3.1651	-0.077771	1513
6.67	668	2.5	NaN	6.491	14.329	12.672	-182.54	11.116	8.3192	1.9389	-709.98	1144.5	31.884	802.39	1116	23.649	24.005	0	0	-9.2305	9.578	-10.098	-12.289	5.3567	-3.6723	13.25	12.195	-3.8738	5.9057	3.1516	-0.094381	1512.9
6.68	669	2.5	NaN	6.4934	14.318	12.67	-182.53	11.1	8.3308	1.9295	-709.99	1144.5	31.906	802.35	1115.9	23.649	24.005	0	0	-9.2654	9.6152	-10.103	-12.294	5.3579	-3.6642	13.238	12.18	-3.9074	5.951	3.135	-0.11458	1512.9
6.69	670	2.5	NaN	6.4941	14.307	12.66	-182.52	11.085	8.3385	1.9446	-710.02	1144.4	31.933	802.3	1115.9	23.649	24.005	0	0	-9.3003	9.6524	-10.109	-12.3	5.3581	-3.6588	13.228	12.164	-3.9422	5.9935	3.1193	-0.13569	1512.9
6.7	671	2.5	NaN	6.4912	14.305	12.656	-182.52	11.072	8.334	1.9533	-710.03	1144.4	31.943	802.27	1115.9	23.649	24.005	0	0	-9.3351	9.6896	-10.114	-12.305	5.3552	-3.6595	13.225	12.152	-3.98	6.0301	3.1113	-0.15282	1512.9
6.71	672	2.5	NaN	6.499	14.311	12.636	-182.53	11.057	8.3001	2.0191	-710.02	1144.4	31.871	802.22	1115.9	23.649	24.005	0	0	-9.37	9.7268	-10.119	-12.31	5.3682	-3.656	13.231	12.137	-4.0019	6.0708	3.1118	-0.17284	1512.8
6.72	673	2.5	NaN	6.4984	14.31	12.637	-182.53	11.03	8.3115	1.9948	-710.02	1144.4	31.926	802.22	1115.9	23.649	24.005	0	0	-9.4049	9.764	-10.124	-12.315	5.3645	-3.6674	13.23	12.11	-4.0404	6.0966	3.1058	-0.20565	1512.8
6.73	674	2.5	NaN	6.4975	14.31	12.641	-182.55	11.001	8.3304	1.9641	-710.03	1144.5	32.003	802.19	1115.9	23.649	24.005	0	0	-9.4398	9.8012	-10.129	-12.32	5.3595	-3.6849	13.23	12.081	-4.0803	6.1163	3.1007	-0.2395	1512.8
6.74	675	2.5	NaN	6.4987	14.316	12.637	-182.56	10.977	8.341	1.9683	-710.05	1144.5	32.051	802.14	1115.9	23.649	24.005	0	0	-9.4747	9.8384	-10.135	-12.326	5.3591	-3.7022	13.235	12.058	-4.1156	6.1362	3.1005	-0.26805	1512.8
6.75	676	2.5	NaN	6.5019	14.327	12.62	-182.58	10.962	8.3378	2.0258	-710.05	1144.5	32.046	802.12	1115.9	23.649	24.005	0	0	-9.5095	9.8756	-10.14	-12.331	5.3646	-3.7141	13.247	12.043	-4.1449	6.1615	3.1072	-0.28825	1512.7
6.76	677	2.5	NaN	6.5035	14.336	12.618	-182.59	10.938	8.3601	2.0443	-710.06	1144.5	32.101	802.09	1115.9	23.649	24.005	0	0	-9.5444	9.9128	-10.145	-12.336	5.3648	-3.7292	13.255	12.019	-4.1797	6.1836	3.1098	-0.31681	1512.7
6.77	678	2.5	NaN	6.4995	14.344	12.62	-182.6	10.934	8.3743	2.0332	-710.09	1144.5	32.111	802.04	1115.9	23.649	24.005	0	0	-9.5793	9.95	-10.15	-12.341	5.36	-3.7403	13.263	12.015	-4.2193	6.2097	3.1132	-0.32665	1512.7
6.78	679	2.5	NaN	6.4996	14.36	12.628	-182.61	10.932	8.3793	2.0199	-710.1	1144.5	32.082	801.98	1115.9	23.649	24.005	0	0	-9.6142	9.9872	-10.155	-12.346	5.3606	-3.7494	13.278	12.013	-4.2535	6.2377	3.1227	-0.33299	1512.7
6.79	680	2.5	NaN	6.5036	14.379	12.632	-182.62	10.931	8.384	2.0308	-710.1	1144.5	32.048	801.93	1115.9	23.649	24.005	0	0	-9.6491	10.024	-10.161	-12.352	5.3663	-3.755	13.297	12.013	-4.2828	6.2694	3.1364	-0.33831	1512.6
6.8	681	2.5	NaN	6.5058	14.396	12.62	-182.62	10.936	8.4019	2.089	-710.1	1144.5	32.057	801.87	1115.9	23.649	24.005	0	0	-9.6839	10.062	-10.166	-12.357	5.3703	-3.754	13.313	12.018	-4.3136	6.3075	3.1477	-0.33892	1512.5
6.81	682	2.5	NaN	6.5054	14.404	12.623	-182.63	10.929	8.3882	2.0968	-710.11	1144.5	32.007	801.85	1115.9	23.649	24.005	0	0	-9.7188	10.099	-10.171	-12.362	5.3721	-3.7619	13.321	12.012	-4.3468	6.3369	3.1501	-0.35018	1512.5
6.82	683	2.5	NaN	6.5042	14.406	12.628	-182.63	10.907	8.4433	2.0837	-710.14	1144.5	32.122	801.86	1115.9	23.649	24.005	0	0	-9.7537	10.136	-10.176	-12.367	5.3661	-3.7711	13.323	11.99	-4.3876	6.3648	3.1468	-0.37678	1512.6
6.83	684	2.5	NaN	6.5009	14.411	12.624	-182.63	10.893	8.4731	2.0869	-710.15	1144.5	32.17	801.86	1115.9	23.649	24.005	0	0	-9.702	10.081	-10.162	-12.353	5.3611	-3.7735	13.327	11.976	-4.3408	6.3072	3.1651	-0.37687	1512.6
6.84	685	2.5	NaN	6.4977	14.416	12.614	-182.63	10.889	8.4479	2.1077	-710.17	1144.5	32.074	801.84	1115.9	23.649	24.005	0	0	-9.6412	10.016	-10.146	-12.337	5.3623	-3.766	13.332	11.973	-4.2789	6.25	3.1865	-0.36365	1512.6
6.85	686	2.5	NaN	6.5	14.414	12.61	-182.62	10.888	8.3879	2.1195	-710.19	1144.5	31.881	801.81	1115.9	23.649	24.005	0	0	-9.5805	9.9512	-10.129	-12.321	5.3724	-3.7493	13.331	11.972	-4.2081	6.2019	3.201	-0.34897	1512.6
6.86	687	2.5	NaN	6.4932	14.421	12.593	-182.62	10.884	8.4346	2.1718	-710.21	1144.5	31.995	801.79	1115.9	23.649	24.005	0	0	-9.118	9.458	-10.137	-12.328	5.3632	-3.7475	13.337	11.968	-3.7547	5.7105	3.1999	-0.35956	1512.6
6.87	688	2.5	NaN	6.4842	14.427	12.602	-182.6	10.893	8.4244	2.1414	-710.22	1144.5	31.959	801.78	1115.9	23.649	24.005	0	0	-8.3945	8.6865	-10.16	-12.351	5.3544	-3.7334	13.344	11.977	-3.0401	4.9531	3.1837	-0.37416	1512.6
6.88	689	2.5	NaN	6.4823	14.434	12.611	-182.59	10.9	8.4116	2.1179	-710.22	1144.5	31.926	801.78	1115.9	23.649	24.005	0	0	-8.7643	9.0809	-10.152	-12.343	5.3529	-3.72	13.35	11.983	-3.4114	5.3609	3.1978	-0.35997	1512.6
6.89	690	2.5	NaN	6.4881	14.44	12.612	-182.58	10.902	8.4228	2.128	-710.23	1144.5	31.959	801.78	1115.9	23.649	24.005	0	0	-9.1813	9.5255	-10.143	-12.334	5.3579	-3.712	13.356	11.986	-3.8234	5.8136	3.2125	-0.3488	1512.6
6.9	691	2.5	NaN	6.4924	14.443	12.616	-182.57	10.909	8.4568	2.1319	-710.23	1144.6	32.025	801.77	1116	23.649	24.005	0	0	-9.5982	9.9702	-10.134	-12.326	5.3598	-3.7052	13.36	11.992	-4.2384	6.265	3.2258	-0.3333	1512.6
6.91	692	2.5	NaN	6.4964	14.442	12.615	-182.57	10.918	8.4238	2.1527	-710.25	1144.6	31.951	801.75	1116	23.649	24.005	0	0	-10.142	10.55	-10.123	-12.314	5.3673	-3.6952	13.359	12.001	-4.7746	6.8547	3.2361	-0.31302	1512.6
6.92	693	2.5	NaN	6.4945	14.434	12.62	-182.56	10.93	8.4283	2.1341	-710.28	1144.5	31.969	801.75	1116	23.649	24.005	0	0	-11.061	11.53	-10.104	-12.295	5.3641	-3.6915	13.351	12.013	-5.6965	7.8382	3.2475	-0.28165	1512.6
6.93	694	2.5	NaN	6.4952	14.429	12.626	-182.56	10.938	8.427	2.1176	-710.31	1144.5	31.966	801.75	1116	23.649	24.005	0	0	-11.446	11.941	-10.095	-12.286	5.3643	-3.6885	13.346	12.021	-6.0818	8.2523	3.2511	-0.26566	1512.6
6.94	695	2.5	NaN	6.5043	14.432	12.625	-182.56	10.938	8.405	2.1412	-710.31	1144.5	31.914	801.76	1116	23.649	24.005	0	0	-11.475	11.972	-10.094	-12.285	5.3763	-3.6877	13.349	12.021	-6.0987	8.2839	3.2552	-0.2642	1512.6
6.95	696	2.5	NaN	6.5247	14.442	12.603	-182.58	10.936	8.3939	2.2398	-710.31	1144.5	31.917	801.8	1115.9	23.649	24.005	0	0	-11.4	11.892	-10.091	-12.282	5.4003	-3.7022	13.359	12.019	-5.9998	8.1896	3.2677	-0.26333	1512.7
6.96	697	2.5	NaN	6.5208	14.448	12.623	-182.58	10.954	8.3977	2.1661	-710.34	1144.5	31.939	801.73	1115.9	23.649	24.005	0	0	-11.339	11.827	-10.089	-12.28	5.3928	-3.7071	13.365	12.038	-5.9463	8.1194	3.2761	-0.24175	1512.6
6.97	698	2.5	NaN	6.517	14.451	12.637	-182.59	10.948	8.4	2.1115	-710.36	1144.6	31.953	801.75	1115.9	23.649	24.005	0	0	-11.321	11.807	-10.087	-12.278	5.3864	-3.7157	13.367	12.033	-5.9347	8.0917	3.2799	-0.24493	1512.7
6.98	699	2.5	NaN	6.5255	14.457	12.639	-182.6	10.93	8.4074	2.1006	-710.38	1144.6	31.983	801.78	1115.9	23.649	24.005	0	0	-11.28	11.764	-10.085	-12.276	5.3934	-3.7341	13.372	12.015	-5.8868	8.0297	3.2865	-0.26094	1512.7
6.99	700	2.5	NaN	6.5442	14.465	12.63	-182.62	10.913	8.4179	2.1195	-710.41	1144.6	32.022	801.8	1115.9	23.649	24.005	0	0	-11.168	11.645	-10.084	-12.275	5.4114	-3.7576	13.38	11.998	-5.7571	7.887	3.2952	-0.27718	1512.8
7	701	2.5	NaN	6.5428	14.461	12.632	-182.63	10.908	8.408	2.0929	-710.44	1144.6	31.996	801.79	1115.9	23.649	24.005	0	0	-11.058	11.527	-10.084	-12.275	5.41	-3.7586	13.375	11.994	-5.6484	7.7687	3.2909	-0.28159	1512.8
7.01	702	2.5	NaN	6.5485	14.474	12.623	-182.64	10.908	8.388	2.0904	-710.46	1144.6	31.914	801.76	1115.9	23.649	24.005	0	0	-10.95	11.411	-10.085	-12.276	5.4187	-3.7663	13.387	11.994	-5.531	7.645	3.3026	-0.28149	1512.8
7.02	703	2.5	NaN	6.5542	14.482	12.62	-182.64	10.91	8.3921	2.0842	-710.49	1144.6	31.897	801.73	1115.9	23.649	24.005	0	0	-10.808	11.26	-10.084	-12.275	5.4248	-3.7694	13.395	11.996	-5.3828	7.4904	3.3115	-0.27842	1512.8
7.03	704	2.5	NaN	6.5572	14.491	12.615	-182.64	10.904	8.4087	2.0724	-710.53	1144.6	31.911	801.72	1115.9	23.649	24.005	0	0	-10.686	11.131	-10.082	-12.274	5.4269	-3.7718	13.405	11.99	-5.2595	7.3588	3.3221	-0.28315	1512.8
7.04	705	2.5	NaN	6.557	14.508	12.605	-182.64	10.89	8.4221	2.0551	-710.55	1144.6	31.917	801.73	1115.9	23.649	24.005	0	0	-10.619	11.059	-10.082	-12.273	5.4257	-3.7741	13.422	11.977	-5.1934	7.2847	3.3404	-0.2962	1512.9
7.05	706	2.5	NaN	6.5567	14.537	12.598	-182.63	10.895	8.4168	2.0289	-710.56	1144.6	31.889	801.69	1116	23.649	24.005	0	0	-10.559	10.995	-10.081	-12.272	5.4255	-3.7653	13.451	11.982	-5.1335	7.2294	3.3698	-0.2905	1512.8
7.06	707	2.5	NaN	6.5477	14.545	12.602	-182.63	10.877	8.4079	1.9904	-710.62	1144.7	31.873	801.69	1116	23.649	24.005	0	0	-10.503	10.935	-10.081	-12.272	5.4157	-3.7606	13.459	11.964	-5.087	7.174	3.3785	-0.30806	1512.9
7.07	708	2.5	NaN	6.5444	14.557	12.6	-182.63	10.858	8.4018	1.9732	-710.67	1144.7	31.898	801.72	1116	23.649	24.005	0	0	-10.446	10.874	-10.08	-12.271	5.4108	-3.7609	13.471	11.945	-5.0347	7.1129	3.3904	-0.32629	1513
7.08	709	2.5	NaN	6.5434	14.568	12.593	-182.63	10.844	8.419	1.9694	-710.72	1144.7	31.996	801.74	1116	23.649	24.005	0	0	-10.388	10.812	-10.08	-12.271	5.4061	-3.7641	13.481	11.931	-4.9819	7.0482	3.4011	-0.33951	1513
7.09	710	2.5	NaN	6.5399	14.572	12.586	-182.62	10.837	8.4595	1.9618	-710.77	1144.7	32.144	801.73	1116	23.649	24.005	0	0	-10.27	10.687	-10.078	-12.269	5.3967	-3.7675	13.485	11.925	-4.8735	6.9193	3.4069	-0.34464	1513.1
7.1	711	2.5	NaN	6.5323	14.579	12.587	-182.62	10.832	8.434	1.9181	-710.81	1144.7	32.11	801.76	1116	23.649	24.005	0	0	-10.175	10.585	-10.077	-12.268	5.3888	-3.7657	13.491	11.92	-4.786	6.8194	3.4142	-0.34803	1513.1
7.11	712	2.5	NaN	6.5328	14.602	12.578	-182.63	10.834	8.4139	1.9307	-710.85	1144.7	32.117	801.76	1116	23.649	24.005	0	0	-10.143	10.551	-10.076	-12.267	5.3895	-3.7721	13.514	11.923	-4.7533	6.7788	3.4378	-0.34475	1513.2
7.12	713	2.5	NaN	6.526	14.63	12.578	-182.63	10.842	8.4057	1.904	-710.89	1144.7	32.127	801.76	1115.9	23.649	24.005	0	0	-10.092	10.497	-10.075	-12.266	5.3814	-3.7704	13.541	11.931	-4.711	6.7267	3.4654	-0.33516	1513.2
7.13	714	2.5	NaN	6.5177	14.656	12.588	-182.62	10.856	8.3994	1.8483	-710.94	1144.7	32.124	801.77	1115.9	23.649	24.005	0	0	-10.032	10.432	-10.074	-12.265	5.3711	-3.7672	13.566	11.947	-4.6606	6.6653	3.4923	-0.31806	1513.3
7.14	715	2.5	NaN	6.516	14.677	12.601	-182.62	10.878	8.3872	1.7988	-710.99	1144.8	32.108	801.81	1116	23.649	24.005	0	0	-9.9652	10.361	-10.073	-12.264	5.3682	-3.7711	13.586	11.969	-4.597	6.5903	3.5133	-0.29457	1513.4
7.15	716	2.5	NaN	6.518	14.681	12.6	-182.63	10.898	8.3961	1.8053	-711.02	1144.8	32.138	801.81	1116	23.649	24.005	0	0	-9.8985	10.29	-10.072	-12.263	5.3694	-3.7762	13.59	11.989	-4.5291	6.5142	3.5183	-0.27419	1513.4
7.16	717	2.5	NaN	6.5119	14.677	12.586	-182.64	10.915	8.4142	1.8406	-711.07	1144.7	32.206	801.83	1116	23.649	24.005	0	0	-9.8403	10.228	-10.071	-12.262	5.3621	-3.7864	13.588	12.004	-4.4782	6.4419	3.517	-0.25838	1513.5
7.17	718	2.5	NaN	6.5143	14.679	12.568	-182.64	10.93	8.4319	1.8917	-711.1	1144.7	32.276	801.86	1116	23.649	24.005	0	0	-9.7736	10.157	-10.07	-12.262	5.3638	-3.7944	13.591	12.018	-4.4097	6.3627	3.5201	-0.24368	1513.5
7.18	719	2.5	NaN	6.5179	14.683	12.561	-182.65	10.945	8.4213	1.9112	-711.12	1144.7	32.276	801.89	1116	23.649	24.005	0	0	-9.6841	10.062	-10.07	-12.262	5.3681	-3.8029	13.595	12.032	-4.3159	6.2587	3.5247	-0.22937	1513.6
7.19	720	2.5	NaN	6.5109	14.684	12.573	-182.67	10.961	8.3602	1.8589	-711.17	1144.8	32.147	801.94	1116	23.649	24.005	0	0	-9.6352	10.01	-10.072	-12.263	5.3641	-3.8155	13.597	12.048	-4.2711	6.1941	3.5255	-0.2153	1513.7
7.2	721	2.5	NaN	6.5067	14.698	12.579	-182.67	10.982	8.3118	1.8349	-711.16	1144.8	32.029	801.96	1116.1	23.649	24.005	0	0	-9.6097	9.9823	-10.074	-12.265	5.3635	-3.8156	13.611	12.069	-4.2461	6.1667	3.5371	-0.19636	1513.7
7.21	722	2.5	NaN	6.5097	14.718	12.582	-182.68	10.992	8.2724	1.8207	-711.16	1144.8	31.936	802.01	1116.1	23.649	24.005	0	0	-9.4798	9.8439	-10.075	-12.266	5.3695	-3.8211	13.631	12.078	-4.1103	6.0228	3.5564	-0.18752	1513.7
7.22	723	2.5	NaN	6.5148	14.728	12.585	-182.69	10.999	8.269	1.8069	-711.17	1144.8	31.939	802.09	1116.1	23.649	24.005	0	0	-9.3879	9.7458	-10.076	-12.267	5.3741	-3.8292	13.642	12.085	-4.0138	5.9166	3.5663	-0.18136	1513.8
7.23	724	2.5	NaN	6.5234	14.73	12.585	-182.69	11.005	8.2832	1.8049	-711.2	1144.8	31.986	802.15	1116.1	23.649	24.005	0	0	-9.3725	9.7294	-10.077	-12.268	5.3809	-3.8361	13.644	12.092	-3.9916	5.8934	3.5674	-0.17603	1513.9
7.24	725	2.5	NaN	6.5379	14.73	12.578	-182.7	11.011	8.2821	1.8283	-711.21	1144.8	31.984	802.2	1116.1	23.649	24.005	0	0	-9.341	9.6958	-10.078	-12.269	5.3964	-3.8375	13.644	12.098	-3.9446	5.8583	3.5656	-0.17141	1514
7.25	726	2.5	NaN	6.5454	14.717	12.581	-182.7	11.032	8.3047	1.8068	-711.24	1144.8	32.032	802.26	1116.1	23.649	24.005	0	0	-9.2675	9.6175	-10.081	-12.272	5.4013	-3.842	13.631	12.118	-3.8662	5.7755	3.5498	-0.1537	1514.1
7.26	727	2.5	NaN	6.5454	14.714	12.577	-182.7	11.035	8.3171	1.8142	-711.25	1144.8	32.061	802.31	1116.1	23.649	24.005	0	0	-9.2828	9.6337	-10.086	-12.277	5.4005	-3.8458	13.627	12.122	-3.8823	5.7879	3.5413	-0.15552	1514.1
7.27	728	2.5	NaN	6.5507	14.711	12.574	-182.7	11.048	8.3189	1.8299	-711.25	1144.8	32.047	802.34	1116.1	23.649	24.005	0	0	-9.3508	9.7063	-10.092	-12.283	5.407	-3.8407	13.625	12.135	-3.9438	5.8656	3.5326	-0.14813	1514.2
7.28	729	2.5	NaN	6.562	14.706	12.573	-182.69	11.074	8.3196	1.8411	-711.26	1144.8	32.023	802.36	1116.1	23.649	24.005	0	0	-9.4188	9.7788	-10.098	-12.289	5.4197	-3.8296	13.619	12.161	-3.9991	5.9492	3.5202	-0.12853	1514.2
7.29	730	2.5	NaN	6.5734	14.693	12.571	-182.68	11.099	8.3325	1.8395	-711.27	1144.8	32.052	802.36	1116.1	23.649	24.005	0	0	-9.4868	9.8513	-10.105	-12.296	5.4299	-3.8215	13.607	12.186	-4.0569	6.0299	3.5021	-0.10987	1514.2
7.3	731	2.5	NaN	6.5752	14.696	12.57	-182.67	11.093	8.3112	1.8482	-711.26	1144.8	31.992	802.42	1116.1	23.649	24.005	0	0	-9.5548	9.9239	-10.111	-12.302	5.4343	-3.8096	13.61	12.179	-4.1205	6.1143	3.4995	-0.12287	1514.3
7.31	732	2.5	NaN	6.5814	14.703	12.565	-182.67	11.093	8.3362	1.8674	-711.24	1144.8	32.074	802.44	1116.1	23.649	24.005	0	0	-9.6229	9.9964	-10.117	-12.308	5.4381	-3.8111	13.618	12.179	-4.1847	6.1853	3.5006	-0.12911	1514.3
7.32	733	2.5	NaN	6.5837	14.714	12.57	-182.67	11.093	8.3211	1.8632	-711.23	1144.8	32.059	802.44	1116.1	23.649	24.005	0	0	-9.6909	10.069	-10.123	-12.314	5.4409	-3.8081	13.629	12.178	-4.25	6.2609	3.5055	-0.13678	1514.2
7.33	734	2.5	NaN	6.5812	14.723	12.587	-182.66	11.084	8.2836	1.822	-711.21	1144.8	31.984	802.46	1116.2	23.649	24.005	0	0	-9.7589	10.141	-10.129	-12.321	5.4397	-3.8031	13.639	12.168	-4.3192	6.3384	3.5094	-0.1521	1514.2
7.34	735	2.5	NaN	6.5789	14.725	12.613	-182.67	11.061	8.318	1.7465	-711.21	1144.8	32.094	802.53	1116.1	23.649	24.005	0	0	-9.8269	10.214	-10.136	-12.327	5.4304	-3.8137	13.639	12.147	-4.3965	6.4003	3.5037	-0.18008	1514.3
7.35	736	2.5	NaN	6.5885	14.718	12.59	-182.67	11.044	8.3163	1.8431	-711.2	1144.8	32.097	802.57	1116.2	23.649	24.005	0	0	-9.8949	10.287	-10.142	-12.333	5.4435	-3.8108	13.635	12.127	-4.4514	6.4758	3.4934	-0.2063	1514.3
7.36	737	2.5	NaN	6.5912	14.711	12.576	-182.67	11.034	8.3396	1.8953	-711.2	1144.8	32.155	802.6	1116.2	23.649	24.005	0	0	-9.9629	10.359	-10.148	-12.339	5.4461	-3.8125	13.63	12.116	-4.5168	6.5466	3.4815	-0.22357	1514.4
7.37	738	2.5	NaN	6.5938	14.701	12.574	-182.66	11.042	8.3367	1.9064	-711.2	1144.8	32.132	802.59	1116.2	23.649	24.005	0	0	-10.031	10.432	-10.154	-12.345	5.4499	-3.8065	13.62	12.123	-4.581	6.6251	3.4661	-0.22245	1514.4
7.38	739	2.5	NaN	6.5963	14.69	12.581	-182.65	11.059	8.3059	1.8938	-711.2	1144.7	32.029	802.55	1116.2	23.649	24.005	0	0	-10.099	10.504	-10.161	-12.352	5.4558	-3.7946	13.61	12.139	-4.6431	6.7096	3.4497	-0.21284	1514.3
7.39	740	2.5	NaN	6.592	14.686	12.587	-182.65	11.052	8.2957	1.8921	-711.19	1144.7	31.984	802.58	1116.2	23.649	24.005	0	0	-10.167	10.577	-10.167	-12.358	5.4532	-3.793	13.607	12.132	-4.7137	6.7837	3.4399	-0.22574	1514.3
7.4	741	2.5	NaN	6.5862	14.687	12.595	-182.66	11.069	8.3112	1.8681	-711.15	1144.7	32.029	802.56	1116.2	23.649	24.005	0	0	-10.235	10.649	-10.173	-12.364	5.4447	-3.7975	13.607	12.149	-4.7903	6.8517	3.4336	-0.21538	1514.3
7.41	742	2.5	NaN	6.5814	14.674	12.587	-182.65	11.076	8.3273	1.8828	-711.14	1144.7	32.065	802.55	1116.2	23.649	24.005	0	0	-10.303	10.722	-10.179	-12.37	5.4391	-3.7952	13.594	12.155	-4.8639	6.9265	3.4151	-0.21496	1514.3
7.42	743	2.5	NaN	6.5842	14.662	12.572	-182.65	11.078	8.3419	1.9123	-711.13	1144.7	32.107	802.54	1116.2	23.649	24.005	0	0	-10.371	10.794	-10.185	-12.376	5.4414	-3.7961	13.583	12.157	-4.9296	6.9982	3.3972	-0.21962	1514.2
7.43	744	2.5	NaN	6.5932	14.658	12.556	-182.66	11.079	8.3459	1.9454	-711.12	1144.7	32.137	802.52	1116.2	23.649	24.005	0	0	-10.439	10.867	-10.192	-12.383	5.4505	-3.7995	13.579	12.158	-4.9886	7.0673	3.3876	-0.22448	1514.2
7.44	745	2.5	NaN	6.5954	14.662	12.541	-182.65	11.086	8.3171	1.9909	-711.09	1144.7	32.08	802.49	1116.2	23.649	24.005	0	0	-10.507	10.939	-10.198	-12.389	5.4565	-3.7892	13.585	12.164	-5.0505	7.1501	3.3869	-0.22511	1514.1
7.45	746	2.5	NaN	6.5929	14.673	12.552	-182.64	11.078	8.2746	1.9551	-711.06	1144.7	31.99	802.45	1116.2	23.649	24.005	0	0	-10.575	11.012	-10.204	-12.395	5.456	-3.7798	13.596	12.155	-5.1191	7.2321	3.3916	-0.24012	1514.1
7.46	747	2.5	NaN	6.5964	14.68	12.563	-182.65	11.065	8.2773	1.9286	-711.03	1144.7	32.02	802.46	1116.2	23.649	24.005	0	0	-10.643	11.084	-10.21	-12.401	5.4573	-3.792	13.602	12.142	-5.1858	7.2924	3.3917	-0.25899	1514.1
7.47	748	2.5	NaN	6.601	14.685	12.572	-182.66	11.056	8.2693	1.8972	-710.99	1144.7	32.017	802.44	1116.2	23.649	24.005	0	0	-10.711	11.157	-10.216	-12.407	5.4608	-3.7995	13.607	12.133	-5.2503	7.3575	3.3905	-0.27422	1514
7.48	749	2.5	NaN	6.6041	14.689	12.575	-182.66	11.046	8.2392	1.8727	-710.95	1144.7	31.955	802.39	1116.2	23.649	24.005	0	0	-10.758	11.207	-10.22	-12.411	5.4653	-3.7943	13.612	12.123	-5.2923	7.4122	3.3923	-0.28757	1513.9
7.49	750	2.5	NaN	6.6088	14.69	12.553	-182.67	11.008	8.2741	1.9305	-710.89	1144.7	32.091	802.45	1116.2	23.649	24.005	0	0	-10.768	11.217	-10.219	-12.41	5.4671	-3.8083	13.614	12.084	-5.3008	7.4092	3.395	-0.32599	1513.9
7.5	751	2.5	NaN	6.6149	14.695	12.548	-182.67	11.001	8.2743	1.9486	-710.85	1144.7	32.102	802.44	1116.3	23.649	24.005	0	0	-10.865	11.321	-10.217	-12.408	5.4734	-3.8098	13.619	12.077	-5.3918	7.5115	3.4022	-0.33077	1513.9
7.51	752	2.5	NaN	6.6163	14.7	12.555	-182.66	11.005	8.2667	1.9259	-710.8	1144.7	32.095	802.42	1116.3	23.649	24.005	0	0	-11.153	11.628	-10.211	-12.402	5.4741	-3.8069	13.623	12.081	-5.6788	7.8211	3.4123	-0.32138	1513.8
7.52	753	2.5	NaN	6.6124	14.703	12.563	-182.66	11.011	8.2689	1.8889	-710.76	1144.7	32.116	802.39	1116.3	23.649	24.005	0	0	-11.441	11.935	-10.206	-12.397	5.468	-3.8086	13.626	12.088	-5.9726	8.1262	3.4203	-0.30902	1513.7
7.53	754	2.5	NaN	6.6066	14.705	12.563	-182.67	11.019	8.2712	1.8717	-710.72	1144.7	32.145	802.36	1116.3	23.649	24.005	0	0	-11.728	12.242	-10.201	-12.392	5.4605	-3.8154	13.628	12.097	-6.2678	8.4262	3.4271	-0.29501	1513.6
7.54	755	2.5	NaN	6.6116	14.712	12.537	-182.67	11.046	8.1879	1.9273	-710.62	1144.8	31.984	802.29	1116.3	23.649	24.005	0	0	-12.016	12.548	-10.195	-12.386	5.4734	-3.8054	13.635	12.123	-6.5425	8.743	3.44	-0.26389	1513.5
7.55	756	2.5	NaN	6.6078	14.716	12.528	-182.68	11.056	8.1451	1.9274	-710.52	1144.8	31.905	802.24	1116.3	23.649	24.005	0	0	-12.304	12.855	-10.19	-12.381	5.4725	-3.8114	13.639	12.133	-6.831	9.0438	3.4488	-0.24774	1513.3
7.56	757	2.5	NaN	6.6028	14.715	12.527	-182.69	11.052	8.1498	1.9034	-710.45	1144.8	31.937	802.24	1116.3	23.649	24.005	0	0	-12.591	13.162	-10.185	-12.376	5.4653	-3.8263	13.637	12.13	-7.1259	9.3357	3.4527	-0.2456	1513.3
7.57	758	2.5	NaN	6.5983	14.708	12.526	-182.7	11.044	8.1542	1.8761	-710.4	1144.8	31.938	802.24	1116.3	23.649	24.005	0	0	-12.879	13.469	-10.179	-12.371	5.4598	-3.8386	13.629	12.122	-7.4192	9.6301	3.4499	-0.24867	1513.2
7.58	759	2.5	NaN	6.5947	14.693	12.52	-182.71	11.039	8.1272	1.8578	-710.36	1144.8	31.823	802.22	1116.3	23.649	24.005	0	0	-13.167	13.775	-10.174	-12.365	5.4598	-3.8404	13.615	12.117	-7.7068	9.9351	3.441	-0.2484	1513.1
7.59	760	2.5	NaN	6.5885	14.681	12.518	-182.7	11.042	8.123	1.8319	-710.3	1144.8	31.771	802.2	1116.3	23.649	24.005	0	0	-13.454	14.082	-10.169	-12.36	5.4545	-3.837	13.604	12.119	-7.9998	10.245	3.4351	-0.24094	1513.1
7.6	761	2.5	NaN	6.5811	14.657	12.505	-182.69	11.04	8.1118	1.8293	-710.27	1144.7	31.683	802.2	1116.3	23.649	24.005	0	0	-13.736	14.382	-10.164	-12.355	5.4503	-3.8256	13.581	12.116	-8.2853	10.557	3.4177	-0.23893	1513
7.61	762	2.5	NaN	6.5816	14.628	12.496	-182.69	11.032	8.1364	1.8098	-710.22	1144.7	31.69	802.19	1116.3	30.903	24.005	0	0	-13.422	14.048	-10.157	-12.348	5.4498	-3.8214	13.552	12.108	-7.9725	10.227	3.3952	-0.24006	1513
7.62	763	2.5	NaN	6.5869	14.602	12.482	-182.69	11.014	8.1702	1.81	-710.17	1144.7	31.726	802.21	1116.3	39.938	24.005	0	0	-13.205	13.816	-10.152	-12.343	5.4537	-3.8235	13.525	12.09	-7.7511	9.9926	3.3732	-0.25247	1512.9
7.63	764	2.5	NaN	6.5915	14.584	12.462	-182.7	10.989	8.1828	1.8521	-710.13	1144.7	31.71	802.27	1116.3	41.431	24.005	0	0	-13.157	13.765	-10.15	-12.341	5.4605	-3.8266	13.508	12.066	-7.6963	9.9384	3.3578	-0.27518	1513
7.64	765	2.5	NaN	6.5923	14.572	12.469	-182.68	11.003	8.1923	1.8061	-710.09	1144.7	31.695	802.25	1116.3	30.346	29.37	0	0	-13.054	13.655	-10.148	-12.339	5.4601	-3.8148	13.495	12.08	-7.5939	9.8406	3.3471	-0.25937	1512.9
7.65	766	2.5	NaN	6.5966	14.544	12.46	-182.67	10.998	8.1698	1.8013	-710.05	1144.7	31.596	802.24	1116.2	37.52	29.971	0	0	-12.934	13.527	-10.146	-12.337	5.4679	-3.8013	13.467	12.075	-7.4661	9.7261	3.3206	-0.262	1512.9
7.66	767	2.5	NaN	6.5985	14.524	12.469	-182.67	10.995	8.1586	1.7522	-710.03	1144.7	31.542	802.23	1116.2	40.789	29.638	0	0	-12.883	13.473	-10.146	-12.337	5.4699	-3.7974	13.445	12.074	-7.4128	9.6754	3.2993	-0.26312	1512.8
7.67	768	2.5	NaN	6.5983	14.511	12.479	-182.67	10.991	8.1656	1.6961	-710.02	1144.7	31.545	802.22	1116.2	39.193	24.005	0	0	-12.831	13.418	-10.145	-12.337	5.4675	-3.7983	13.432	12.07	-7.3637	9.6195	3.2864	-0.26618	1512.8
7.68	769	2.5	NaN	6.5985	14.503	12.469	-182.66	10.976	8.1867	1.69	-709.99	1144.7	31.583	802.25	1116.2	40.415	27.636	0	0	-12.658	13.234	-10.144	-12.335	5.4661	-3.7966	13.423	12.056	-7.1924	9.437	3.2792	-0.2795	1512.8
7.69	770	2.5	NaN	6.607	14.497	12.465	-182.67	10.955	8.2117	1.6802	-709.97	1144.7	31.634	802.3	1116.2	39.881	33.479	0	0	-12.53	13.097	-10.143	-12.334	5.4723	-3.8022	13.416	12.036	-7.0577	9.2943	3.273	-0.29853	1512.8
7.7	771	2.5	NaN	6.618	14.482	12.443	-182.65	10.957	8.1706	1.7207	-709.99	1144.7	31.451	802.25	1116.2	38.818	33.114	0	0	-12.482	13.045	-10.144	-12.336	5.4917	-3.7764	13.403	12.035	-6.9903	9.2691	3.2584	-0.30034	1512.8
7.71	772	2.5	NaN	6.6271	14.475	12.436	-182.65	10.94	8.1883	1.7152	-709.99	1144.7	31.458	802.28	1116.2	36.091	29.582	0	0	-12.353	12.908	-10.145	-12.336	5.5004	-3.7736	13.396	12.018	-6.8524	9.134	3.2515	-0.31768	1512.8
7.72	773	2.5	NaN	6.6416	14.478	12.441	-182.65	10.925	8.2291	1.6723	-709.98	1144.7	31.534	802.32	1116.2	35.95	26.916	0	0	-12.197	12.742	-10.144	-12.336	5.5104	-3.7805	13.399	12.004	-6.687	8.9614	3.2541	-0.3318	1512.9
7.73	774	2.5	NaN	6.6692	14.486	12.446	-182.64	10.946	8.2147	1.6386	-709.94	1144.7	31.417	802.29	1116.2	37.72	26.032	0	0	-12.172	12.715	-10.146	-12.337	5.5411	-3.7646	13.407	12.025	-6.6307	8.95	3.2614	-0.31216	1512.8
7.74	775	2.5	NaN	6.6744	14.491	12.443	-182.64	10.935	8.289	1.6292	-709.93	1144.7	31.605	802.33	1116.2	38.551	31.209	0	0	-12.144	12.685	-10.146	-12.337	5.5388	-3.7752	13.41	12.016	-6.6053	8.9098	3.2639	-0.32186	1512.8
7.75	776	2.5	NaN	6.6801	14.499	12.435	-182.64	10.946	8.3058	1.6415	-709.92	1144.7	31.624	802.32	1116.1	39.944	29.4	0	0	-12.113	12.652	-10.146	-12.337	5.5443	-3.772	13.417	12.028	-6.5691	8.8803	3.2711	-0.30952	1512.8
7.76	777	2.5	NaN	6.6886	14.504	12.416	-182.63	10.957	8.2857	1.6756	-709.92	1144.7	31.539	802.3	1116.1	40.979	31.438	0	0	-12.067	12.602	-10.146	-12.337	5.5573	-3.7662	13.422	12.039	-6.5093	8.8361	3.2761	-0.29803	1512.8
7.77	778	2.5	NaN	6.6975	14.504	12.402	-182.64	10.962	8.2632	1.6931	-709.92	1144.7	31.459	802.3	1116.1	41.159	34.092	0	0	-11.99	12.521	-10.145	-12.336	5.5699	-3.7674	13.422	12.045	-6.42	8.7532	3.2768	-0.29178	1512.8
7.78	779	2.5	NaN	6.7023	14.501	12.417	-182.65	10.966	8.2791	1.6402	-709.92	1144.7	31.512	802.31	1116.1	42.763	31.581	0	0	-11.94	12.467	-10.145	-12.336	5.5706	-3.783	13.418	12.049	-6.3693	8.6844	3.2731	-0.28651	1512.8
7.79	780	2.5	NaN	6.7046	14.503	12.41	-182.65	10.988	8.272	1.6302	-709.92	1144.7	31.468	802.21	1116.1	42.427	31.125	0	0	-11.874	12.397	-10.145	-12.336	5.5742	-3.783	13.419	12.072	-6.2998	8.614	3.2742	-0.26416	1512.7
7.8	781	2.5	NaN	6.7175	14.512	12.394	-182.67	10.977	8.2773	1.6726	-709.89	1144.7	31.48	802.21	1116.1	41.192	35.418	0	0	-11.299	11.784	-10.153	-12.344	5.5882	-3.7998	13.428	12.062	-5.7105	7.9837	3.2747	-0.28256	1512.7
7.81	782	2.5	NaN	6.7282	14.527	12.387	-182.69	10.967	8.2604	1.6717	-709.86	1144.7	31.401	802.19	1116.1	36.116	36.784	0	0	-10.966	11.428	-10.157	-12.348	5.6019	-3.8116	13.443	12.051	-5.3639	7.6169	3.2859	-0.29675	1512.6
7.82	783	2.5	NaN	6.7362	14.542	12.389	-182.69	10.959	8.2406	1.6366	-709.84	1144.7	31.287	802.16	1116.1	30.251	35.346	0	0	-10.995	11.459	-10.154	-12.345	5.6128	-3.8158	13.458	12.043	-5.3818	7.6435	3.3042	-0.30187	1512.6
7.83	784	2.5	NaN	6.7491	14.549	12.382	-182.7	10.936	8.2751	1.6479	-709.81	1144.7	31.336	802.17	1116.1	34.116	39.081	0	0	-11.021	11.487	-10.15	-12.341	5.6242	-3.8222	13.464	12.02	-5.3967	7.6652	3.3146	-0.32053	1512.5
7.84	785	2.5	NaN	6.7569	14.543	12.364	-182.69	10.93	8.327	1.6497	-709.81	1144.7	31.41	802.1	1116.1	37.084	32.436	0	0	-11.047	11.515	-10.146	-12.337	5.6293	-3.8164	13.46	12.013	-5.4173	7.6982	3.3139	-0.32336	1512.5
7.85	786	2.5	NaN	6.7591	14.541	12.36	-182.68	10.932	8.3432	1.6335	-709.8	1144.7	31.419	802.06	1116.1	38.387	35.375	0	0	-10.988	11.452	-10.142	-12.333	5.6304	-3.8114	13.459	12.014	-5.3575	7.6407	3.3166	-0.31866	1512.4
7.86	787	2.5	NaN	6.761	14.542	12.349	-182.68	10.927	8.3589	1.6314	-709.8	1144.7	31.439	802.04	1116.1	37.791	30.094	0	0	-10.897	11.356	-10.139	-12.33	5.6314	-3.8054	13.46	12.01	-5.2659	7.5501	3.321	-0.31944	1512.4
7.87	788	2.5	NaN	6.7659	14.541	12.324	-182.67	10.913	8.3815	1.6575	-709.79	1144.7	31.481	802.03	1116.1	38.13	32.78	0	0	-10.923	11.383	-10.135	-12.326	5.6358	-3.7981	13.458	11.996	-5.2871	7.5847	3.3227	-0.32976	1512.4
7.88	789	2.5	NaN	6.7753	14.527	12.294	-182.66	10.894	8.3923	1.7105	-709.8	1144.6	31.49	802.01	1116.1	35.345	36.881	0	0	-10.941	11.402	-10.131	-12.323	5.6469	-3.7903	13.445	11.976	-5.294	7.6117	3.3134	-0.34654	1512.4
7.89	790	2.5	NaN	6.7799	14.529	12.28	-182.65	10.894	8.3738	1.7361	-709.76	1144.6	31.456	801.94	1116	35.643	29.449	0	0	-10.947	11.409	-10.128	-12.319	5.6536	-3.774	13.446	11.977	-5.2937	7.6348	3.3179	-0.34188	1512.3
7.9	791	2.5	NaN	6.7796	14.523	12.276	-182.64	10.882	8.3639	1.7247	-709.75	1144.6	31.431	801.94	1116	33.07	32.723	0	0	-10.887	11.344	-10.126	-12.317	5.6539	-3.7686	13.441	11.965	-5.2328	7.5755	3.3151	-0.35232	1512.2
7.91	792	2.5	NaN	6.7775	14.519	12.273	-182.64	10.868	8.3621	1.7211	-709.74	1144.6	31.43	801.94	1116	29.046	24.005	0	0	-10.809	11.262	-10.124	-12.315	5.6516	-3.7697	13.436	11.951	-5.1576	7.4919	3.3127	-0.36429	1512.2
7.92	793	2.5	NaN	6.7738	14.517	12.268	-182.65	10.856	8.3643	1.733	-709.72	1144.6	31.445	801.93	1116	24.664	33.615	0	0	-10.784	11.234	-10.123	-12.314	5.6477	-3.7722	13.435	11.938	-5.1359	7.4621	3.3119	-0.37539	1512.2
7.93	794	2.5	NaN	6.7642	14.511	12.266	-182.64	10.835	8.3629	1.7182	-709.69	1144.6	31.431	801.93	1116	23.649	35.545	0	0	-10.757	11.206	-10.122	-12.313	5.6381	-3.7699	13.429	11.917	-5.1186	7.4356	3.3079	-0.39609	1512.2
7.94	795	2.5	NaN	6.753	14.506	12.276	-182.65	10.828	8.352	1.6746	-709.67	1144.5	31.39	801.93	1116	24.186	35.33	0	0	-10.696	11.141	-10.12	-12.311	5.6268	-3.7727	13.426	11.908	-5.0691	7.3681	3.3058	-0.40251	1512.2
7.95	796	2.5	NaN	6.7496	14.505	12.273	-182.65	10.817	8.365	1.6804	-709.66	1144.5	31.4	801.96	1116	23.649	27.324	0	0	-10.593	11.031	-10.118	-12.309	5.6233	-3.7777	13.425	11.897	-4.9694	7.2529	3.3069	-0.41165	1512.2
7.96	797	2.5	NaN	6.7483	14.505	12.266	-182.66	10.812	8.3861	1.7027	-709.66	1144.5	31.427	801.97	1116	23.649	37.218	0	0	-10.423	10.85	-10.115	-12.306	5.6218	-3.7831	13.425	11.891	-4.8014	7.0667	3.3095	-0.41501	1512.2
7.97	798	2.5	NaN	6.7445	14.504	12.263	-182.66	10.812	8.4084	1.7061	-709.65	1144.5	31.461	801.98	1116	23.649	38.64	0	0	-10.301	10.72	-10.114	-12.305	5.6169	-3.79	13.425	11.892	-4.6842	6.9297	3.3107	-0.41355	1512.2
7.98	799	2.5	NaN	6.7373	14.504	12.278	-182.67	10.804	8.4451	1.6513	-709.65	1144.5	31.554	802.01	1116	23.649	34.448	0	0	-10.192	10.604	-10.113	-12.304	5.6041	-3.8057	13.424	11.883	-4.5883	6.798	3.3112	-0.42088	1512.2
7.99	800	2.5	NaN	6.7397	14.514	12.277	-182.67	10.809	8.4172	1.6581	-709.63	1144.5	31.46	802.03	1116	23.649	30.155	0	0	-10.051	10.453	-10.11	-12.301	5.6103	-3.8032	13.435	11.888	-4.4411	6.6502	3.3251	-0.4139	1512.2
8	801	2.5	NaN	6.7308	14.522	12.296	-182.68	10.825	8.3777	1.5994	-709.62	1144.5	31.34	802.02	1116	23.649	40.262	0	0	-9.963	10.359	-10.108	-12.299	5.6037	-3.8046	13.443	11.904	-4.3593	6.5544	3.335	-0.39482	1512.2
8.01	802	2.5	NaN	6.7184	14.523	12.314	-182.68	10.84	8.351	1.5348	-709.61	1144.5	31.265	802.02	1116	23.649	34.65	0	0	-9.9399	10.335	-10.105	-12.296	5.5917	-3.8056	13.444	11.919	-4.3482	6.5289	3.3392	-0.3774	1512.2
8.02	803	2.5	NaN	6.7118	14.519	12.316	-182.68	10.844	8.3505	1.5153	-709.61	1144.5	31.272	802.05	1116	23.649	34.014	0	0	-9.9073	10.3	-10.102	-12.293	5.5841	-3.8065	13.441	11.922	-4.3233	6.4933	3.3382	-0.37163	1512.2
8.03	804	2.5	NaN	6.7189	14.511	12.301	-182.7	10.834	8.3727	1.544	-709.63	1144.5	31.349	802.1	1116	23.649	38.718	0	0	-9.8594	10.249	-10.099	-12.29	5.5895	-3.8257	13.434	11.912	-4.2699	6.423	3.3347	-0.3785	1512.3
8.04	805	2.5	NaN	6.7227	14.497	12.271	-182.69	10.831	8.3785	1.6139	-709.65	1144.4	31.346	802.13	1116.1	23.649	38.262	0	0	-9.8537	10.243	-10.096	-12.288	5.596	-3.8146	13.422	11.907	-4.2577	6.428	3.3255	-0.38099	1512.3
8.05	806	2.5	NaN	6.718	14.495	12.265	-182.69	10.837	8.3741	1.6083	-709.66	1144.4	31.33	802.17	1116.1	23.649	35.238	0	0	-9.8589	10.248	-10.094	-12.285	5.5918	-3.8153	13.421	11.912	-4.2671	6.4327	3.3267	-0.37354	1512.4
8.06	807	2.5	NaN	6.7107	14.503	12.277	-182.69	10.85	8.3548	1.5564	-709.65	1144.4	31.272	802.19	1116.1	23.649	32.719	0	0	-9.8172	10.204	-10.092	-12.283	5.5847	-3.8168	13.429	11.925	-4.2325	6.3869	3.3368	-0.35826	1512.4
8.07	808	2.5	NaN	6.7057	14.514	12.293	-182.68	10.87	8.3202	1.5035	-709.64	1144.4	31.159	802.19	1116.1	23.649	31.173	0	0	-9.7841	10.168	-10.089	-12.281	5.582	-3.8057	13.44	11.944	-4.2021	6.3626	3.3509	-0.33674	1512.4
8.08	809	2.5	NaN	6.7006	14.523	12.297	-182.66	10.902	8.2854	1.4888	-709.64	1144.4	31.051	802.17	1116.1	23.649	39.128	0	0	-9.7617	10.144	-10.087	-12.278	5.5804	-3.7824	13.449	11.976	-4.1813	6.362	3.3624	-0.30195	1512.4
8.09	810	2.5	NaN	6.7006	14.532	12.289	-182.66	10.922	8.32	1.4841	-709.65	1144.4	31.138	802.24	1116.1	23.649	41.951	0	0	-9.648	10.023	-10.083	-12.274	5.577	-3.7884	13.459	11.995	-4.071	6.2348	3.3751	-0.2796	1512.5
8.1	811	2.5	NaN	6.7046	14.536	12.284	-182.66	10.942	8.3206	1.4826	-709.67	1144.4	31.144	802.27	1116.1	23.649	36.197	0	0	-9.5101	9.8761	-10.08	-12.271	5.5807	-3.7859	13.463	12.015	-3.9294	6.0903	3.3828	-0.25638	1512.5
8.11	812	2.5	NaN	6.7086	14.538	12.283	-182.66	10.955	8.3166	1.4803	-709.67	1144.4	31.136	802.28	1116.1	23.649	34.119	0	0	-9.084	9.4218	-10.07	-12.261	5.5849	-3.7804	13.465	12.028	-3.4991	5.6414	3.395	-0.23348	1512.5
8.12	813	2.5	NaN	6.7092	14.543	12.285	-182.65	10.956	8.3409	1.4715	-709.68	1144.4	31.194	802.3	1116.1	23.649	35.508	0	0	-8.5927	8.8978	-10.059	-12.25	5.583	-3.7812	13.47	12.029	-3.0096	5.1167	3.4108	-0.22148	1512.5
8.13	814	2.5	NaN	6.7065	14.549	12.298	-182.65	10.962	8.3325	1.4382	-709.68	1144.4	31.154	802.29	1116.1	23.649	34.39	0	0	-8.6087	8.9149	-10.061	-12.252	5.5805	-3.7773	13.476	12.036	-3.0281	5.1376	3.4155	-0.2161	1512.5
8.14	815	2.5	NaN	6.6948	14.561	12.307	-182.66	10.965	8.2822	1.3812	-709.67	1144.4	31.009	802.31	1116.1	23.649	38.707	0	0	-8.604	8.9099	-10.062	-12.253	5.5722	-3.7793	13.488	12.038	-3.0317	5.1305	3.4262	-0.21444	1512.5
8.15	816	2.5	NaN	6.6911	14.562	12.306	-182.67	10.953	8.2976	1.3688	-709.68	1144.4	31.053	802.35	1116.1	23.649	32.648	0	0	-8.572	8.8757	-10.062	-12.253	5.5663	-3.7932	13.489	12.026	-3.0056	5.0825	3.4275	-0.22708	1512.6
8.16	817	2.5	NaN	6.6923	14.559	12.297	-182.68	10.944	8.3013	1.3808	-709.7	1144.4	31.057	802.38	1116.1	23.649	37.695	0	0	-8.5575	8.8604	-10.064	-12.255	5.568	-3.801	13.486	12.017	-2.9895	5.0593	3.4223	-0.23816	1512.6
8.17	818	2.5	NaN	6.6914	14.558	12.288	-182.67	10.955	8.2161	1.3761	-709.71	1144.5	30.79	802.37	1116.2	23.649	30.311	0	0	-8.5482	8.8504	-10.066	-12.257	5.577	-3.7882	13.486	12.027	-2.9712	5.0622	3.4208	-0.22946	1512.6
8.18	819	2.5	NaN	6.6856	14.561	12.295	-182.69	10.94	8.3028	1.3302	-709.73	1144.5	31.006	802.42	1116.1	23.649	30.651	0	0	-8.5405	8.8422	-10.066	-12.257	5.5613	-3.8096	13.488	12.012	-2.9792	5.0326	3.422	-0.24479	1512.7
8.19	820	2.5	NaN	6.6828	14.56	12.293	-182.68	10.932	8.3491	1.315	-709.74	1144.5	31.109	802.43	1116.1	23.649	30.703	0	0	-8.5357	8.837	-10.067	-12.258	5.5541	-3.8117	13.488	12.005	-2.9816	5.0253	3.421	-0.2531	1512.7
8.2	821	2.5	NaN	6.6831	14.566	12.298	-182.68	10.932	8.3576	1.2851	-709.74	1144.5	31.13	802.43	1116.1	23.649	26.322	0	0	-8.5677	8.8712	-10.069	-12.26	5.5524	-3.8112	13.493	12.005	-3.0154	5.06	3.4238	-0.25479	1512.7
8.21	822	2.5	NaN	6.6862	14.573	12.301	-182.68	10.939	8.3441	1.2659	-709.73	1144.5	31.109	802.44	1116.1	23.649	27.586	0	0	-8.5889	8.8938	-10.071	-12.262	5.5556	-3.809	13.5	12.012	-3.0332	5.0848	3.429	-0.24962	1512.7
8.22	823	2.5	NaN	6.6916	14.575	12.291	-182.67	10.948	8.3302	1.2975	-709.72	1144.5	31.089	802.42	1116.1	23.649	27.985	0	0	-8.5953	8.9006	-10.072	-12.264	5.5629	-3.8025	13.502	12.021	-3.0323	5.0981	3.4296	-0.24249	1512.7
8.23	824	2.5	NaN	6.6919	14.575	12.279	-182.68	10.937	8.3266	1.3134	-709.74	1144.5	31.101	802.46	1116.2	23.649	28.906	0	0	-8.6365	8.9445	-10.076	-12.267	5.5634	-3.809	13.502	12.009	-3.0731	5.1355	3.426	-0.25786	1512.8
8.24	825	2.5	NaN	6.6927	14.572	12.268	-182.68	10.922	8.361	1.3358	-709.75	1144.5	31.204	802.47	1116.2	23.649	27.599	0	0	-8.6827	8.9938	-10.081	-12.272	5.5612	-3.8161	13.5	11.994	-3.1215	5.1777	3.4191	-0.27739	1512.8
8.25	826	2.5	NaN	6.6891	14.567	12.263	-182.68	10.919	8.3467	1.3299	-709.75	1144.5	31.171	802.44	1116.2	23.649	24.005	0	0	-8.6955	9.0075	-10.084	-12.275	5.5586	-3.8119	13.495	11.992	-3.1369	5.1956	3.4116	-0.28333	1512.8
8.26	827	2.5	NaN	6.6827	14.561	12.264	-182.68	10.921	8.2997	1.3007	-709.75	1144.5	31.045	802.42	1116.2	23.649	24.005	0	0	-8.7292	9.0434	-10.087	-12.278	5.5559	-3.8027	13.491	11.992	-3.1733	5.2406	3.4038	-0.2859	1512.7
8.27	828	2.5	NaN	6.6778	14.556	12.266	-182.68	10.905	8.2829	1.2725	-709.77	1144.5	30.989	802.46	1116.2	23.649	24.005	0	0	-8.7854	9.1034	-10.089	-12.28	5.552	-3.8027	13.486	11.976	-3.2334	5.3007	3.3963	-0.30469	1512.8
8.28	829	2.5	NaN	6.6656	14.547	12.267	-182.67	10.914	8.2763	1.2483	-709.76	1144.5	30.969	802.45	1116.3	23.649	24.005	0	0	-8.8624	9.1855	-10.091	-12.283	5.5397	-3.7953	13.479	11.982	-3.3227	5.3902	3.3877	-0.30078	1512.8
8.29	830	2.5	NaN	6.6549	14.541	12.27	-182.66	10.919	8.2624	1.2136	-709.76	1144.5	30.927	802.45	1116.3	23.649	24.005	0	0	-8.9681	9.2982	-10.093	-12.284	5.5293	-3.7875	13.474	11.986	-3.4388	5.5107	3.3806	-0.2988	1512.8
8.3	831	2.5	NaN	6.65	14.535	12.269	-182.66	10.921	8.2802	1.2112	-709.77	1144.5	30.981	802.46	1116.3	23.649	27.806	0	0	-9.0636	9.4	-10.096	-12.287	5.5222	-3.7857	13.468	11.988	-3.5414	5.6144	3.3722	-0.29922	1512.8
8.31	832	2.5	NaN	6.6492	14.528	12.266	-182.66	10.929	8.3065	1.2252	-709.77	1144.4	31.068	802.48	1116.3	23.649	31.241	0	0	-9.1512	9.4935	-10.099	-12.29	5.5187	-3.7868	13.462	11.994	-3.6326	5.7067	3.3638	-0.29584	1512.8
8.32	833	2.5	NaN	6.6467	14.522	12.271	-182.65	10.949	8.277	1.2009	-709.76	1144.4	31.002	802.47	1116.4	23.649	25.673	0	0	-9.2025	9.5481	-10.1	-12.291	5.5177	-3.782	13.458	12.012	-3.6847	5.7661	3.3584	-0.27874	1512.8
8.33	834	2.5	NaN	6.632	14.519	12.278	-182.66	10.973	8.2473	1.1619	-709.78	1144.4	30.949	802.47	1116.4	23.649	24.005	0	0	-9.2537	9.6027	-10.102	-12.293	5.5035	-3.7867	13.457	12.036	-3.7502	5.8161	3.3556	-0.25703	1512.8
8.34	835	2.5	NaN	6.6371	14.523	12.268	-182.66	10.996	8.2037	1.2037	-709.76	1144.4	30.842	802.43	1116.4	23.649	24.005	0	0	-9.3049	9.6573	-10.103	-12.294	5.5143	-3.7802	13.461	12.058	-3.7906	5.8771	3.3581	-0.23637	1512.7
8.35	836	2.5	NaN	6.6418	14.526	12.266	-182.67	11.005	8.1996	1.2209	-709.74	1144.4	30.854	802.43	1116.4	23.649	24.005	0	0	-9.3749	9.732	-10.104	-12.295	5.5192	-3.7913	13.464	12.067	-3.8558	5.9407	3.3603	-0.22855	1512.7
8.36	837	2.5	NaN	6.6386	14.526	12.272	-182.69	11.004	8.2245	1.1929	-709.74	1144.4	30.952	802.48	1116.4	23.649	24.005	0	0	-9.449	9.811	-10.105	-12.296	5.5112	-3.8182	13.465	12.065	-3.9378	5.9929	3.3596	-0.23117	1512.8
8.37	838	2.5	NaN	6.6306	14.522	12.271	-182.7	11.01	8.2097	1.1737	-709.75	1144.4	30.908	802.49	1116.5	23.649	24.005	0	0	-9.4377	9.7989	-10.105	-12.296	5.5042	-3.8311	13.463	12.069	-3.9335	5.9678	3.3579	-0.22665	1512.8
8.38	839	2.5	NaN	6.6321	14.525	12.259	-182.72	11.027	8.2116	1.2018	-709.75	1144.5	30.909	802.45	1116.5	23.649	42.109	0	0	-9.4055	9.7646	-10.104	-12.295	5.5067	-3.8414	13.466	12.086	-3.8987	5.9232	3.3623	-0.20881	1512.8
8.39	840	2.5	NaN	6.6329	14.525	12.265	-182.73	11.038	8.2302	1.1779	-709.75	1144.5	30.949	802.44	1116.5	23.649	45.22	0	0	-9.4215	9.7816	-10.101	-12.292	5.505	-3.855	13.467	12.097	-3.9165	5.9266	3.3661	-0.19449	1512.7
8.4	841	2.5	NaN	6.6391	14.527	12.26	-182.74	11.051	8.2444	1.1953	-709.74	1144.5	30.964	802.43	1116.5	23.649	32.438	0	0	-9.4076	9.7668	-10.097	-12.288	5.5113	-3.8671	13.469	12.109	-3.8963	5.8998	3.3724	-0.17875	1512.7
8.41	842	2.5	NaN	6.6476	14.532	12.246	-182.75	11.062	8.2462	1.2418	-709.75	1144.5	30.931	802.43	1116.6	23.649	48.083	0	0	-9.3598	9.7158	-10.093	-12.284	5.5228	-3.8768	13.475	12.119	-3.8369	5.839	3.3821	-0.16481	1512.7
8.42	843	2.5	NaN	6.6427	14.537	12.264	-182.76	11.052	8.2431	1.1686	-709.76	1144.5	30.877	802.49	1116.6	23.649	44.067	0	0	-9.3717	9.7286	-10.087	-12.278	5.5173	-3.8888	13.479	12.11	-3.8545	5.8398	3.3915	-0.16866	1512.8
8.43	844	2.5	NaN	6.651	14.538	12.261	-182.77	11.062	8.2401	1.1841	-709.77	1144.5	30.816	802.48	1116.6	23.649	36.251	0	0	-9.4073	9.7665	-10.082	-12.273	5.5285	-3.8887	13.481	12.119	-3.8788	5.8778	3.399	-0.15324	1512.8
8.44	845	2.5	NaN	6.656	14.551	12.262	-182.77	11.067	8.2409	1.1825	-709.75	1144.5	30.784	802.47	1116.6	23.649	46.082	0	0	-9.4916	9.8565	-10.077	-12.268	5.5345	-3.8935	13.493	12.124	-3.9571	5.9629	3.4163	-0.14326	1512.8
8.45	846	2.5	NaN	6.6581	14.56	12.268	-182.77	11.067	8.2471	1.1664	-709.75	1144.5	30.774	802.47	1116.6	23.649	50.329	0	0	-9.5646	9.9343	-10.071	-12.263	5.5364	-3.8936	13.502	12.125	-4.0282	6.0407	3.4302	-0.13729	1512.8
8.46	847	2.5	NaN	6.6585	14.561	12.274	-182.77	11.063	8.2563	1.146	-709.77	1144.5	30.772	802.48	1116.6	23.649	41.535	0	0	-9.5406	9.9087	-10.064	-12.255	5.5362	-3.8875	13.503	12.121	-4.0044	6.0211	3.4388	-0.13385	1512.8
8.47	848	2.5	NaN	6.6582	14.572	12.278	-182.77	11.051	8.26	1.14	-709.75	1144.5	30.76	802.49	1116.6	23.649	49.656	0	0	-9.5166	9.883	-10.057	-12.248	5.5361	-3.8895	13.513	12.11	-3.9804	5.9935	3.4561	-0.13856	1512.8
8.48	849	2.5	NaN	6.6577	14.578	12.287	-182.77	11.037	8.2678	1.121	-709.75	1144.5	30.77	802.49	1116.5	23.649	43.065	0	0	-9.4925	9.8574	-10.05	-12.241	5.5345	-3.8917	13.519	12.096	-3.958	5.9657	3.4689	-0.14461	1512.8
8.49	850	2.5	NaN	6.652	14.587	12.281	-182.76	11.003	8.2911	1.1263	-709.73	1144.5	30.806	802.53	1116.5	23.649	47.092	0	0	-9.5192	9.8858	-10.045	-12.236	5.5276	-3.8876	13.528	12.062	-3.9916	5.9983	3.483	-0.17346	1512.8
8.5	851	2.5	NaN	6.6461	14.592	12.276	-182.75	10.969	8.2971	1.1348	-709.71	1144.5	30.783	802.56	1116.5	23.649	45.887	0	0	-9.5576	9.9268	-10.041	-12.232	5.523	-3.8729	13.533	12.028	-4.0346	6.0539	3.492	-0.20348	1512.8
8.51	852	2.5	NaN	6.6436	14.589	12.276	-182.73	10.949	8.2761	1.1335	-709.71	1144.5	30.686	802.55	1116.6	23.649	45.581	0	0	-9.596	9.9678	-10.041	-12.232	5.5241	-3.8526	13.53	12.008	-4.0719	6.1151	3.4887	-0.22411	1512.8
8.52	853	2.5	NaN	6.6422	14.579	12.272	-182.73	10.933	8.2769	1.1357	-709.71	1144.5	30.686	802.58	1116.6	23.649	48.043	0	0	-9.5922	9.9637	-10.042	-12.233	5.5228	-3.8537	13.521	11.991	-4.0694	6.11	3.4787	-0.2421	1512.8
8.53	854	2.5	NaN	6.6422	14.575	12.271	-182.72	10.918	8.2884	1.1362	-709.68	1144.5	30.697	802.57	1116.5	23.649	44.85	0	0	-9.5488	9.9175	-10.045	-12.236	5.5223	-3.8419	13.516	11.977	-4.0265	6.0756	3.4716	-0.259	1512.8
8.54	855	2.5	NaN	6.6451	14.575	12.274	-182.72	10.914	8.3068	1.1353	-709.66	1144.5	30.734	802.57	1116.6	23.649	49.795	0	0	-9.4976	9.8628	-10.044	-12.235	5.5238	-3.8397	13.516	11.972	-3.9738	6.0231	3.4719	-0.26341	1512.8
8.55	856	2.5	NaN	6.6459	14.576	12.277	-182.72	10.911	8.3251	1.1314	-709.63	1144.5	30.779	802.56	1116.6	23.649	46.197	0	0	-9.4367	9.7979	-10.041	-12.232	5.5228	-3.84	13.517	11.97	-3.9139	5.9579	3.4767	-0.26197	1512.7
8.56	857	2.5	NaN	6.6427	14.574	12.28	-182.71	10.906	8.335	1.1203	-709.6	1144.5	30.812	802.55	1116.5	23.649	48.039	0	0	-9.4864	9.8509	-10.036	-12.227	5.5178	-3.8371	13.516	11.965	-3.9686	6.0138	3.4797	-0.26267	1512.7
8.57	858	2.5	NaN	6.645	14.566	12.292	-182.71	10.904	8.3241	1.0886	-709.57	1144.5	30.805	802.54	1116.5	23.649	48.853	0	0	-9.5314	9.8989	-10.032	-12.223	5.5191	-3.8404	13.507	11.964	-4.0123	6.0585	3.4748	-0.25937	1512.7
8.58	859	2.5	NaN	6.6584	14.557	12.281	-182.72	10.908	8.3038	1.1379	-709.51	1144.5	30.777	802.52	1116.5	23.649	48.643	0	0	-9.4033	9.7622	-10.03	-12.221	5.5355	-3.8442	13.497	11.968	-3.8678	5.918	3.467	-0.25359	1512.6
8.59	860	2.5	NaN	6.6582	14.547	12.281	-182.73	10.919	8.2988	1.1334	-709.47	1144.5	30.78	802.49	1116.5	23.649	49.001	0	0	-9.3171	9.6703	-10.028	-12.219	5.5348	-3.8486	13.488	11.979	-3.7822	5.8217	3.4593	-0.24067	1512.5
8.6	861	2.5	NaN	6.6539	14.537	12.281	-182.73	10.928	8.305	1.1171	-709.46	1144.5	30.808	802.46	1116.6	23.649	49.126	0	0	-9.2713	9.6216	-10.027	-12.218	5.5289	-3.8571	13.478	11.987	-3.7424	5.7644	3.4508	-0.2306	1512.5
8.61	862	2.5	NaN	6.6568	14.523	12.269	-182.75	10.924	8.3116	1.1361	-709.45	1144.5	30.836	802.46	1116.6	23.649	49.085	0	0	-9.2316	9.5792	-10.025	-12.216	5.5315	-3.8728	13.464	11.983	-3.7002	5.7064	3.4392	-0.23281	1512.5
8.62	863	2.5	NaN	6.6581	14.501	12.267	-182.77	10.907	8.3011	1.1304	-709.43	1144.5	30.821	802.48	1116.6	23.649	48.935	0	0	-9.1949	9.5401	-10.023	-12.214	5.5331	-3.8954	13.442	11.966	-3.6619	5.6447	3.4185	-0.24798	1512.5
8.63	864	2.5	NaN	6.6616	14.489	12.26	-182.78	10.918	8.2797	1.1518	-709.42	1144.5	30.749	802.45	1116.6	23.649	48.711	0	0	-9.1441	9.4859	-10.021	-12.212	5.5401	-3.8977	13.43	11.977	-3.604	5.5881	3.4088	-0.23557	1512.4
8.64	865	2.5	NaN	6.6638	14.484	12.252	-182.79	10.923	8.3094	1.1788	-709.39	1144.5	30.822	802.41	1116.6	23.649	48.611	0	0	-9.0806	9.4181	-10.019	-12.21	5.5404	-3.9099	13.425	11.981	-3.5401	5.5082	3.406	-0.22881	1512.4
8.65	866	2.5	NaN	6.6623	14.484	12.251	-182.8	10.929	8.3334	1.1869	-709.36	1144.5	30.882	802.36	1116.6	23.649	48.448	0	0	-8.9652	9.2951	-10.018	-12.209	5.5369	-3.9212	13.425	11.988	-3.4283	5.3739	3.4072	-0.22076	1512.3
8.66	867	2.5	NaN	6.6565	14.486	12.262	-182.8	10.949	8.2957	1.1567	-709.32	1144.5	30.759	802.3	1116.6	23.649	48.415	0	0	-8.8773	9.2014	-10.018	-12.209	5.5346	-3.918	13.428	12.008	-3.3427	5.2834	3.41	-0.20067	1512.2
8.67	868	2.5	NaN	6.6519	14.488	12.282	-182.81	10.953	8.3301	1.1056	-709.28	1144.5	30.79	802.25	1116.6	23.649	48.298	0	0	-8.8166	9.1366	-10.018	-12.209	5.5269	-3.9321	13.43	12.011	-3.2897	5.2045	3.4112	-0.19816	1512.1
8.68	869	2.5	NaN	6.6512	14.494	12.279	-182.8	10.956	8.35	1.1315	-709.26	1144.5	30.79	802.22	1116.6	23.649	48.275	0	0	-8.7776	9.0951	-10.019	-12.21	5.5271	-3.9271	13.436	12.014	-3.2505	5.1679	3.4179	-0.19611	1512
8.69	870	2.5	NaN	6.6511	14.499	12.281	-182.79	10.949	8.3769	1.1462	-709.24	1144.5	30.8	802.19	1116.6	23.649	48.928	0	0	-8.7507	9.0663	-10.019	-12.21	5.5271	-3.9182	13.441	12.007	-3.2236	5.1481	3.4229	-0.20253	1512
8.7	871	2.5	NaN	6.6528	14.503	12.289	-182.78	10.942	8.3934	1.1474	-709.22	1144.5	30.786	802.15	1116.6	23.649	49.074	0	0	-8.7558	9.0717	-10.018	-12.209	5.5293	-3.9042	13.446	11.999	-3.2264	5.1675	3.4276	-0.20999	1511.9
8.71	872	2.5	NaN	6.6579	14.51	12.295	-182.76	10.943	8.3766	1.1574	-709.2	1144.5	30.705	802.1	1116.6	23.649	49.558	0	0	-8.7615	9.0779	-10.018	-12.209	5.5378	-3.8822	13.453	12	-3.2237	5.1956	3.435	-0.20851	1511.8
8.72	873	2.5	NaN	6.6575	14.512	12.291	-182.76	10.941	8.377	1.1744	-709.19	1144.5	30.681	802.08	1116.6	23.649	50.159	0	0	-8.7711	9.0881	-10.017	-12.208	5.539	-3.8829	13.456	11.998	-3.2322	5.2053	3.4388	-0.21073	1511.8
8.73	874	2.5	NaN	6.6576	14.515	12.305	-182.76	10.926	8.4075	1.155	-709.17	1144.5	30.726	802.06	1116.6	23.649	49.591	0	0	-8.8518	9.1741	-10.017	-12.208	5.5366	-3.8764	13.458	11.982	-3.3152	5.2977	3.4412	-0.22601	1511.8
8.74	875	2.5	NaN	6.6599	14.517	12.303	-182.75	10.913	8.4426	1.1737	-709.15	1144.5	30.792	802.05	1116.7	23.649	50.311	0	0	-9.0049	9.3375	-10.017	-12.208	5.5371	-3.8693	13.46	11.97	-3.4679	5.4682	3.4431	-0.23857	1511.7
8.75	876	2.5	NaN	6.6621	14.513	12.289	-182.74	10.902	8.4553	1.2166	-709.14	1144.5	30.804	802.06	1116.7	23.649	49.375	0	0	-9.0346	9.369	-10.018	-12.209	5.5405	-3.8644	13.457	11.958	-3.4941	5.5046	3.4395	-0.25112	1511.7
8.76	877	2.5	NaN	6.661	14.497	12.283	-182.75	10.881	8.4234	1.2319	-709.14	1144.5	30.695	802.08	1116.7	23.649	48.998	0	0	-9.0614	9.3976	-10.018	-12.209	5.5441	-3.8629	13.442	11.937	-3.5172	5.5347	3.4241	-0.27251	1511.8
8.77	878	2.5	NaN	6.6644	14.492	12.287	-182.74	10.88	8.4301	1.2274	-709.14	1144.5	30.705	802.07	1116.7	23.649	45.548	0	0	-9.1701	9.5136	-10.018	-12.209	5.547	-3.857	13.437	11.935	-3.6231	5.6566	3.4184	-0.27411	1511.8
8.78	879	2.5	NaN	6.6628	14.488	12.289	-182.74	10.838	8.4802	1.2323	-709.14	1144.5	30.824	802.16	1116.7	23.649	47.072	0	0	-9.2612	9.6107	-10.018	-12.209	5.5411	-3.8576	13.432	11.894	-3.7201	5.7532	3.4141	-0.31477	1511.8
8.79	880	2.5	NaN	6.6607	14.488	12.298	-182.73	10.82	8.4832	1.2121	-709.12	1144.6	30.814	802.21	1116.7	23.649	42.582	0	0	-9.3379	9.6925	-10.017	-12.208	5.5386	-3.8515	13.432	11.877	-3.7993	5.8411	3.4143	-0.33176	1511.9
8.8	881	2.5	NaN	6.6608	14.491	12.309	-182.72	10.829	8.4487	1.1827	-709.1	1144.6	30.709	802.23	1116.7	23.649	24.005	0	0	-9.399	9.7577	-10.017	-12.208	5.5415	-3.8404	13.435	11.885	-3.8575	5.9173	3.4176	-0.32307	1511.9
8.81	882	2.5	NaN	6.6648	14.494	12.306	-182.72	10.829	8.4463	1.1907	-709.09	1144.6	30.711	802.27	1116.7	23.649	36.21	0	0	-9.4437	9.8054	-10.017	-12.208	5.5458	-3.8349	13.437	11.886	-3.8979	5.9704	3.4202	-0.32158	1511.9
8.82	883	2.5	NaN	6.6681	14.498	12.302	-182.71	10.861	8.4495	1.2133	-709.07	1144.6	30.729	802.27	1116.7	23.649	43.258	0	0	-9.582	9.9528	-10.017	-12.208	5.5493	-3.8303	13.442	11.917	-4.0327	6.1225	3.4244	-0.29124	1511.9
8.83	884	2.5	NaN	6.6686	14.497	12.292	-182.71	10.88	8.4435	1.245	-709.07	1144.6	30.719	802.3	1116.7	23.649	39.646	0	0	-9.7197	10.1	-10.018	-12.209	5.5514	-3.8304	13.441	11.935	-4.1683	6.2693	3.4232	-0.27375	1511.9
8.84	885	2.5	NaN	6.668	14.495	12.288	-182.71	10.908	8.4326	1.2596	-709.08	1144.6	30.709	802.3	1116.7	23.649	44.311	0	0	-9.7746	10.158	-10.018	-12.209	5.5517	-3.8293	13.44	11.963	-4.2229	6.329	3.4218	-0.24619	1511.9
8.85	886	2.5	NaN	6.6682	14.494	12.288	-182.71	10.939	8.4068	1.2615	-709.09	1144.6	30.664	802.28	1116.7	23.649	44.17	0	0	-9.8217	10.208	-10.019	-12.21	5.5537	-3.8255	13.44	11.993	-4.268	6.3829	3.4211	-0.21633	1511.9
8.86	887	2.5	NaN	6.6717	14.494	12.28	-182.71	10.941	8.3433	1.2813	-709.08	1144.5	30.491	802.33	1116.8	23.649	44.279	0	0	-9.83	10.217	-10.021	-12.212	5.5646	-3.8212	13.441	11.994	-4.2654	6.3961	3.4203	-0.21722	1511.9
8.87	888	60	NaN	6.6634	14.51	12.293	-182.72	10.968	8.357	1.261	-709.08	1144.5	30.57	802.41	1116.8	23.649	48.409	0	0	-9.872	10.262	-10.023	-12.214	5.5525	-3.8351	13.458	12.02	-4.3195	6.427	3.435	-0.1939	1512
8.88	889	60	NaN	6.6701	14.522	12.293	-182.72	10.997	8.3391	1.2856	-709.05	1144.5	30.552	802.43	1116.8	23.649	47.76	0	0	-9.918	10.311	-10.025	-12.216	5.5609	-3.8314	13.472	12.047	-4.3571	6.4797	3.4469	-0.16882	1512
8.89	890	60	0	6.67	14.53	12.294	-182.73	11.01	8.3115	1.2952	-709.05	1144.5	30.492	802.47	1116.8	23.649	47.033	0	0	-9.939	10.334	-10.029	-12.22	5.5634	-3.8338	13.48	12.059	-4.3756	6.4998	3.4513	-0.16076	1512.1
8.9	891	60	NaN	6.6686	14.534	12.3	-182.73	11.029	8.2925	1.2935	-709.06	1144.5	30.448	802.49	1116.8	23.649	49.307	0	0	-9.959	10.355	-10.033	-12.224	5.5637	-3.8369	13.485	12.077	-4.3954	6.518	3.4518	-0.14694	1512.1
8.91	892	60	NaN	6.6697	14.536	12.309	-182.73	11.065	8.2963	1.2885	-709.05	1144.5	30.465	802.49	1116.8	23.649	49.463	0	0	-9.9975	10.396	-10.037	-12.228	5.5639	-3.8384	13.488	12.113	-4.4336	6.5575	3.4514	-0.11534	1512.1
8.92	893	60	NaN	6.671	14.543	12.308	-182.74	11.088	8.3339	1.317	-709.05	1144.5	30.588	802.53	1116.8	23.649	50.451	0	0	-9.9589	10.355	-10.041	-12.232	5.5616	-3.8482	13.496	12.136	-4.3973	6.5065	3.4547	-0.096205	1512.1
8.93	894	60	NaN	6.6696	14.549	12.316	-182.74	11.114	8.3343	1.3135	-709.05	1144.5	30.615	802.52	1116.9	23.649	50.973	0	0	-9.8529	10.242	-10.045	-12.236	5.5591	-3.8506	13.5	12.162	-4.2938	6.3911	3.4553	-0.073783	1512.1
8.94	895	60	NaN	6.6688	14.547	12.316	-182.74	11.131	8.3208	1.3203	-709.06	1144.5	30.603	802.53	1116.9	23.649	51.569	0	0	-9.7469	10.129	-10.049	-12.24	5.559	-3.8521	13.498	12.179	-4.1879	6.2766	3.449	-0.061497	1512.1
8.95	896	60	NaN	6.6703	14.539	12.309	-182.75	11.138	8.3143	1.3466	-709.06	1144.5	30.608	802.56	1116.8	23.649	52.264	0	0	-9.6409	10.016	-10.054	-12.245	5.5613	-3.8555	13.491	12.186	-4.0796	6.1602	3.4377	-0.058166	1512.2
8.96	897	60	NaN	6.6759	14.538	12.305	-182.75	11.153	8.3531	1.3794	-709.06	1144.5	30.732	802.59	1116.8	23.649	50.274	0	0	-9.535	9.9027	-10.058	-12.249	5.5635	-3.8634	13.49	12.201	-3.9715	6.0393	3.4318	-0.047572	1512.2
8.97	898	60	NaN	6.6764	14.544	12.306	-182.76	11.158	8.329	1.391	-709.05	1144.5	30.679	802.58	1116.9	23.649	51.266	0	0	-9.429	9.7897	-10.062	-12.253	5.5664	-3.866	13.495	12.207	-3.8626	5.9237	3.4332	-0.046287	1512.2
8.98	899	60	NaN	6.6756	14.542	12.31	-182.76	11.148	8.3093	1.3871	-709.04	1144.5	30.629	802.61	1116.9	23.649	46.488	0	0	-9.323	9.6767	-10.066	-12.257	5.5674	-3.867	13.493	12.197	-3.7557	5.8096	3.427	-0.060724	1512.2
8.99	900	60	NaN	6.6761	14.536	12.314	-182.76	11.131	8.3101	1.3824	-709.03	1144.5	30.624	802.65	1116.9	23.649	50.671	0	0	-9.217	9.5636	-10.071	-12.262	5.5679	-3.8662	13.488	12.179	-3.6492	5.6974	3.4172	-0.082148	1512.2
9	901	60	NaN	6.6807	14.534	12.314	-182.75	11.12	8.3413	1.3958	-709.03	1144.5	30.693	802.64	1116.9	23.649	42.254	0	0	-9.1111	9.4506	-10.075	-12.266	5.5704	-3.8624	13.486	12.168	-3.5406	5.5883	3.4114	-0.097956	1512.2
9.01	902	60	NaN	6.6903	14.536	12.304	-182.74	11.085	8.3385	1.4648	-709.01	1144.5	30.645	802.65	1116.9	23.649	38.368	0	0	-9.0921	9.4304	-10.077	-12.268	5.5844	-3.8466	13.49	12.131	-3.5077	5.5838	3.4124	-0.13727	1512.2
9.02	903	60	NaN	6.6942	14.538	12.307	-182.73	11.06	8.3331	1.4764	-708.98	1144.5	30.595	802.68	1116.9	23.649	40.546	0	0	-9.0916	9.4299	-10.08	-12.271	5.5907	-3.8372	13.493	12.105	-3.5009	5.5926	3.4128	-0.16582	1512.2
9.03	904	60	NaN	6.6938	14.538	12.312	-182.73	11.046	8.327	1.4696	-708.98	1144.5	30.547	802.7	1116.9	23.649	24.005	0	0	-9.1108	9.4504	-10.083	-12.274	5.5919	-3.8298	13.493	12.09	-3.5189	5.6206	3.4102	-0.18372	1512.2
9.04	905	60	NaN	6.6915	14.535	12.316	-182.72	11.042	8.3201	1.4706	-708.99	1144.5	30.499	802.67	1116.9	23.649	24.577	0	0	-9.1532	9.4956	-10.086	-12.277	5.5914	-3.8203	13.491	12.086	-3.5618	5.6752	3.4051	-0.19085	1512.2
9.05	906	60	NaN	6.6968	14.533	12.324	-182.71	11.04	8.3015	1.4758	-708.98	1144.5	30.428	802.65	1116.9	23.649	24.005	0	0	-9.212	9.5583	-10.088	-12.279	5.5995	-3.8038	13.49	12.084	-3.6125	5.7545	3.4018	-0.1957	1512.2
9.06	907	60	NaN	6.6974	14.531	12.332	-182.7	11.039	8.3176	1.4697	-708.98	1144.5	30.464	802.62	1116.9	23.649	24.005	0	0	-9.2885	9.6399	-10.091	-12.282	5.5985	-3.8	13.487	12.083	-3.69	5.8399	3.3959	-0.19937	1512.1
9.07	908	60	NaN	6.7004	14.527	12.337	-182.7	11.039	8.3283	1.4729	-708.98	1144.5	30.492	802.59	1116.9	23.649	24.005	0	0	-9.3812	9.7387	-10.095	-12.286	5.6006	-3.7989	13.484	12.083	-3.7806	5.9398	3.389	-0.2023	1512.1
9.08	909	60	NaN	6.7034	14.525	12.34	-182.7	11.041	8.3226	1.4771	-708.97	1144.5	30.482	802.55	1116.9	23.649	24.005	0	0	-9.4378	9.799	-10.099	-12.29	5.6041	-3.7978	13.481	12.085	-3.8336	6.0012	3.3826	-0.20527	1512.1
9.09	910	60	NaN	6.6942	14.531	12.353	-182.7	11.041	8.3044	1.4435	-708.95	1144.5	30.446	802.54	1116.9	23.649	24.005	0	0	-9.4746	9.8383	-10.103	-12.294	5.5949	-3.7985	13.486	12.086	-3.8796	6.0398	3.3823	-0.20794	1512
9.1	911	60	NaN	6.6981	14.526	12.345	-182.7	11.036	8.2835	1.4907	-708.95	1144.4	30.402	802.49	1116.9	23.649	24.005	0	0	-9.4618	9.8246	-10.107	-12.299	5.6022	-3.7981	13.481	12.081	-3.8595	6.0266	3.3733	-0.21777	1512
9.11	912	60	NaN	6.6969	14.521	12.342	-182.71	11.01	8.3029	1.498	-708.95	1144.4	30.467	802.47	1116.9	23.649	24.005	0	0	-9.46	9.8228	-10.112	-12.303	5.5989	-3.8089	13.476	12.056	-3.8611	6.0139	3.3643	-0.24715	1511.9
9.12	913	60	NaN	6.693	14.517	12.344	-182.72	10.983	8.3244	1.4789	-708.95	1144.4	30.532	802.45	1116.9	23.649	24.005	0	0	-9.4664	9.8296	-10.116	-12.307	5.5918	-3.8221	13.472	12.029	-3.8747	6.0075	3.3566	-0.27819	1511.9
9.13	914	60	NaN	6.6916	14.515	12.346	-182.73	10.979	8.2964	1.467	-708.94	1144.4	30.449	802.38	1116.9	23.649	24.005	0	0	-9.4217	9.7819	-10.119	-12.31	5.593	-3.825	13.47	12.024	-3.8287	5.957	3.3513	-0.28588	1511.9
9.14	915	60	NaN	6.6935	14.508	12.352	-182.73	10.977	8.3294	1.4472	-708.95	1144.4	30.542	802.35	1116.9	23.649	24.005	0	0	-9.3732	9.7301	-10.121	-12.312	5.5906	-3.8321	13.464	12.021	-3.7826	5.898	3.3423	-0.29118	1511.8
9.15	916	60	NaN	6.6969	14.504	12.345	-182.73	10.97	8.3696	1.4689	-708.95	1144.4	30.66	802.34	1116.9	23.649	24.005	0	0	-9.2643	9.614	-10.126	-12.317	5.5904	-3.841	13.46	12.013	-3.6739	5.773	3.3345	-0.30326	1511.8
9.16	917	60	NaN	6.6982	14.503	12.345	-182.74	10.964	8.3907	1.4617	-708.95	1144.4	30.724	802.32	1116.9	23.649	24.005	0	0	-9.1653	9.5085	-10.13	-12.321	5.589	-3.8474	13.459	12.007	-3.5764	5.6611	3.3293	-0.31376	1511.8
9.17	918	60	NaN	6.6978	14.504	12.357	-182.74	10.965	8.3797	1.4063	-708.93	1144.4	30.695	802.28	1116.9	23.649	24.005	0	0	-9.1365	9.4778	-10.135	-12.326	5.5874	-3.8487	13.46	12.009	-3.5491	5.6291	3.3254	-0.31674	1511.7
9.18	919	60	NaN	6.7124	14.496	12.338	-182.74	10.981	8.3542	1.4611	-708.92	1144.4	30.652	802.2	1116.9	23.649	24.005	0	0	-9.0621	9.3985	-10.139	-12.33	5.6057	-3.8452	13.452	12.026	-3.4564	5.5532	3.3126	-0.30444	1511.7
9.19	920	60	NaN	6.712	14.491	12.326	-182.75	10.985	8.3444	1.4822	-708.91	1144.4	30.646	802.17	1116.9	23.649	24.005	0	0	-8.9534	9.2825	-10.144	-12.335	5.6064	-3.8546	13.447	12.029	-3.347	5.4279	3.3039	-0.3059	1511.6
9.2	921	60	NaN	6.7089	14.485	12.321	-182.75	10.983	8.3301	1.4731	-708.91	1144.4	30.636	802.14	1116.9	23.649	24.005	0	0	-8.9005	9.2261	-10.154	-12.345	5.6032	-3.8593	13.442	12.026	-3.2973	5.3667	3.2883	-0.31887	1511.6
9.21	922	60	NaN	6.7064	14.479	12.321	-182.75	10.979	8.3136	1.4462	-708.91	1144.4	30.63	802.12	1116.8	23.649	28.438	0	0	-8.8692	9.1927	-10.162	-12.353	5.5999	-3.8608	13.436	12.022	-3.2693	5.3319	3.2739	-0.33128	1511.6
9.22	923	60	NaN	6.7048	14.481	12.32	-182.77	10.982	8.3154	1.4312	-708.89	1144.4	30.682	802.08	1116.8	23.649	26.187	0	0	-8.882	9.2063	-10.167	-12.358	5.5958	-3.875	13.437	12.026	-3.2862	5.3313	3.2704	-0.332	1511.5
9.23	924	60	NaN	6.7087	14.472	12.317	-182.78	10.983	8.3482	1.4379	-708.87	1144.3	30.803	802.08	1116.8	23.649	24.005	0	0	-8.8805	9.2047	-10.17	-12.362	5.5953	-3.8907	13.429	12.026	-3.2852	5.314	3.2587	-0.33557	1511.5
9.24	925	60	NaN	6.7041	14.471	12.314	-182.78	10.983	8.3464	1.4303	-708.86	1144.3	30.816	802.07	1116.8	23.649	24.005	0	0	-8.8261	9.1467	-10.174	-12.365	5.5899	-3.8943	13.429	12.025	-3.2362	5.2524	3.2555	-0.33987	1511.5
9.25	926	60	NaN	6.6992	14.471	12.308	-182.78	10.984	8.3197	1.4323	-708.86	1144.3	30.759	802.05	1116.8	23.649	24.005	0	0	-8.7572	9.0733	-10.177	-12.368	5.5873	-3.8918	13.43	12.026	-3.17	5.1815	3.2529	-0.34172	1511.4
9.26	927	60	NaN	6.7048	14.461	12.298	-182.78	10.993	8.2894	1.4728	-708.85	1144.3	30.701	802	1116.8	23.649	24.005	0	0	-8.6772	8.988	-10.18	-12.371	5.5965	-3.8917	13.421	12.034	-3.0807	5.0962	3.2411	-0.33721	1511.4
9.27	928	60	NaN	6.6985	14.46	12.312	-182.78	10.986	8.2952	1.4075	-708.85	1144.3	30.73	802	1116.9	23.649	24.005	0	0	-8.5885	8.8933	-10.184	-12.375	5.5867	-3.8965	13.42	12.026	-3.0018	4.9968	3.2358	-0.34872	1511.4
9.28	929	60	NaN	6.6923	14.461	12.312	-182.79	10.966	8.3422	1.4014	-708.84	1144.3	30.865	802.03	1116.8	23.649	24.005	0	0	-8.4656	8.7623	-10.189	-12.38	5.5751	-3.9072	13.42	12.006	-2.8905	4.8551	3.2314	-0.37395	1511.4
9.29	930	60	NaN	6.6868	14.461	12.308	-182.79	10.959	8.3553	1.4051	-708.82	1144.3	30.91	802.03	1116.8	23.649	33.683	0	0	-8.2513	8.5337	-10.196	-12.387	5.568	-3.9084	13.421	12	-2.6833	4.6253	3.2251	-0.38719	1511.4
9.3	931	60	NaN	6.6833	14.461	12.308	-182.78	10.975	8.3109	1.3959	-708.81	1144.3	30.804	802.01	1116.9	23.649	40.985	0	0	-8.1616	8.4381	-10.199	-12.39	5.5682	-3.8959	13.421	12.015	-2.5934	4.5421	3.222	-0.37501	1511.4
9.31	932	60	NaN	6.6872	14.467	12.303	-182.78	10.969	8.3297	1.4149	-708.8	1144.3	30.89	802.03	1116.8	23.649	43.945	0	0	-8.1488	8.4245	-10.2	-12.391	5.5696	-3.8989	13.427	12.009	-2.5792	4.5256	3.2268	-0.3813	1511.4
9.32	933	60	NaN	6.6857	14.471	12.302	-182.78	10.972	8.3025	1.4106	-708.79	1144.3	30.831	802.04	1116.8	23.649	43.242	0	0	-8.0987	8.3711	-10.2	-12.391	5.5701	-3.8988	13.432	12.011	-2.5286	4.4723	3.2319	-0.38046	1511.4
9.33	934	60	NaN	6.6889	14.483	12.301	-182.78	10.971	8.2675	1.4165	-708.77	1144.3	30.756	802.05	1116.9	23.649	42.876	0	0	-8.0186	8.2856	-10.2	-12.391	5.5764	-3.8958	13.444	12.01	-2.4422	4.3899	3.2439	-0.38153	1511.4
9.34	935	60	NaN	6.6937	14.496	12.303	-182.78	10.966	8.2525	1.417	-708.75	1144.3	30.742	802.09	1116.9	23.649	44.065	0	0	-7.9039	8.1633	-10.201	-12.392	5.5817	-3.8967	13.458	12.004	-2.3222	4.2666	3.2575	-0.38727	1511.4
9.35	936	60	NaN	6.6866	14.496	12.317	-182.8	10.957	8.2995	1.3543	-708.75	1144.3	30.894	802.1	1116.9	23.649	42.803	0	0	-7.7955	8.0477	-10.2	-12.392	5.5665	-3.917	13.458	11.995	-2.229	4.1307	3.2574	-0.3964	1511.4
9.36	937	60	NaN	6.6936	14.502	12.316	-182.8	10.949	8.2634	1.3672	-708.75	1144.3	30.815	802.14	1116.9	25.032	42.492	0	0	-7.7156	7.9625	-10.199	-12.39	5.577	-3.9138	13.465	11.987	-2.1386	4.0488	3.2662	-0.40316	1511.4
9.37	938	60	NaN	6.6979	14.507	12.309	-182.79	10.962	8.2392	1.3917	-708.75	1144.2	30.763	802.14	1116.9	24.617	40.537	0	0	-7.6901	7.9353	-10.196	-12.387	5.5843	-3.9083	13.47	11.998	-2.1058	4.027	3.2741	-0.38967	1511.4
9.38	939	60	NaN	6.6998	14.509	12.303	-182.79	10.986	8.2431	1.41	-708.75	1144.2	30.784	802.12	1116.9	29.451	41.966	0	0	-7.6997	7.9455	-10.194	-12.385	5.586	-3.9049	13.474	12.021	-2.1137	4.0406	3.2806	-0.3641	1511.4
9.39	940	60	NaN	6.7009	14.512	12.306	-182.79	11.009	8.2801	1.4092	-708.74	1144.2	30.892	802.12	1116.9	28.429	46.242	0	0	-7.6509	7.8935	-10.191	-12.382	5.583	-3.906	13.477	12.044	-2.0679	3.9875	3.2861	-0.33835	1511.4
9.4	941	60	NaN	6.7034	14.513	12.306	-182.78	11.021	8.2603	1.4132	-708.74	1144.2	30.834	802.09	1117	30.46	47.061	0	0	-7.5996	7.8388	-10.188	-12.38	5.5878	-3.8974	13.479	12.055	-2.0118	3.9414	3.2902	-0.32432	1511.4
9.41	942	60	NaN	6.7007	14.515	12.315	-182.77	11.041	8.2511	1.3923	-708.73	1144.2	30.813	802.09	1117	29.935	49.026	0	0	-7.6637	7.9072	-10.185	-12.376	5.5851	-3.8898	13.482	12.074	-2.0787	4.0174	3.297	-0.3015	1511.4
9.42	943	60	NaN	6.6984	14.517	12.318	-182.77	11.06	8.2538	1.3851	-708.72	1144.2	30.822	802.09	1117	30.31	49.726	0	0	-7.7188	7.9659	-10.181	-12.372	5.5822	-3.8844	13.485	12.092	-2.1366	4.0815	3.3042	-0.27968	1511.3
9.43	944	60	NaN	6.6994	14.517	12.313	-182.76	11.072	8.2672	1.4008	-708.7	1144.2	30.855	802.08	1117	31.911	45.432	0	0	-7.7091	7.9556	-10.176	-12.367	5.5825	-3.8809	13.486	12.103	-2.1267	4.0747	3.3105	-0.26388	1511.3
9.44	945	60	NaN	6.6999	14.51	12.321	-182.76	11.074	8.2816	1.372	-708.71	1144.2	30.892	802.07	1117	32.497	40.632	0	0	-7.7634	8.0135	-10.171	-12.362	5.5805	-3.8764	13.48	12.105	-2.1829	4.1371	3.3088	-0.25701	1511.3
9.45	946	60	NaN	6.7021	14.505	12.307	-182.75	11.065	8.2474	1.4228	-708.69	1144.2	30.797	802.09	1117	31.482	44.364	0	0	-7.8591	8.1155	-10.166	-12.357	5.5883	-3.8682	13.476	12.094	-2.2708	4.2474	3.3094	-0.26306	1511.3
9.46	947	60	NaN	6.7032	14.496	12.301	-182.75	11.042	8.2389	1.4432	-708.68	1144.2	30.766	802.14	1117.1	31.068	51.177	0	0	-7.8666	8.1236	-10.16	-12.351	5.5913	-3.8629	13.468	12.069	-2.2753	4.2607	3.3078	-0.28202	1511.4
9.47	948	60	NaN	6.703	14.484	12.303	-182.75	11.01	8.258	1.4373	-708.69	1144.2	30.807	802.21	1117.1	31.417	49.642	0	0	-7.8665	8.1234	-10.154	-12.345	5.5894	-3.8598	13.457	12.037	-2.2771	4.2636	3.3032	-0.30799	1511.4
9.48	949	60	NaN	6.703	14.471	12.296	-182.74	10.985	8.2671	1.4749	-708.68	1144.2	30.826	802.26	1117.1	30.768	47.095	0	0	-7.8588	8.1152	-10.145	-12.336	5.5901	-3.853	13.445	12.011	-2.2687	4.2622	3.2993	-0.3252	1511.5
9.49	950	60	NaN	6.696	14.463	12.299	-182.74	10.982	8.275	1.4563	-708.67	1144.2	30.834	802.28	1117.1	30.645	44.014	0	0	-7.842	8.0973	-10.138	-12.329	5.5822	-3.8515	13.437	12.007	-2.2599	4.2458	3.2991	-0.32194	1511.5
9.5	951	60	NaN	6.6894	14.449	12.308	-182.73	10.999	8.2579	1.4262	-708.66	1144.1	30.778	802.27	1117.1	30.965	40.601	0	0	-7.7972	8.0495	-10.137	-12.328	5.5765	-3.8457	13.425	12.023	-2.2206	4.2038	3.289	-0.30423	1511.5
9.51	952	60	NaN	6.6875	14.436	12.314	-182.73	11.027	8.24	1.4139	-708.66	1144.1	30.728	802.26	1117.1	29.41	38.638	0	0	-7.8233	8.0773	-10.135	-12.326	5.576	-3.8399	13.413	12.05	-2.2473	4.2374	3.2783	-0.27583	1511.4
9.52	953	60	NaN	6.6933	14.428	12.309	-182.73	11.054	8.2489	1.4439	-708.67	1144.1	30.765	802.23	1117.1	30.749	46.294	0	0	-7.8968	8.1558	-10.132	-12.323	5.5816	-3.8392	13.405	12.077	-2.3153	4.3166	3.2723	-0.24637	1511.4
9.53	954	60	NaN	6.6914	14.422	12.306	-182.72	11.091	8.2762	1.4519	-708.65	1144.1	30.859	802.2	1117.2	30.08	51.068	0	0	-7.8125	8.0659	-10.131	-12.323	5.5763	-3.8382	13.4	12.112	-2.2362	4.2276	3.269	-0.21035	1511.4
9.54	955	60	NaN	6.6911	14.42	12.305	-182.72	11.103	8.2747	1.4598	-708.64	1144.1	30.871	802.2	1117.2	30.833	52.657	0	0	-7.7466	7.9956	-10.131	-12.322	5.5759	-3.838	13.399	12.123	-2.1707	4.1575	3.2688	-0.19896	1511.4
9.55	956	60	NaN	6.693	14.422	12.309	-182.72	11.114	8.2717	1.4555	-708.61	1144.1	30.879	802.19	1117.2	29.966	51.421	0	0	-7.7434	7.9922	-10.13	-12.321	5.5773	-3.8342	13.402	12.133	-2.1661	4.1579	3.2719	-0.18835	1511.3
9.56	957	60	NaN	6.6964	14.424	12.316	-182.71	11.13	8.2806	1.4426	-708.58	1144.1	30.924	802.15	1117.2	31.716	52.973	0	0	-7.7041	7.9502	-10.131	-12.322	5.5784	-3.8284	13.406	12.148	-2.1257	4.1218	3.2756	-0.17375	1511.3
9.57	958	60	NaN	6.6965	14.417	12.308	-182.72	11.113	8.2981	1.4679	-708.61	1144.1	31.008	802.2	1117.2	30.762	52.199	0	0	-7.645	7.8872	-10.132	-12.323	5.5764	-3.8398	13.399	12.13	-2.0686	4.0474	3.2679	-0.19226	1511.3
9.58	959	60	NaN	6.7081	14.425	12.302	-182.72	11.123	8.2979	1.4965	-708.58	1144.1	31.037	802.17	1117.2	30.869	49.061	0	0	-7.5907	7.8293	-10.132	-12.323	5.588	-3.8416	13.407	12.14	-2.0027	3.9876	3.2748	-0.18263	1511.3
9.59	960	60	NaN	6.7161	14.426	12.293	-182.73	11.129	8.2698	1.5217	-708.57	1144.1	31.014	802.13	1117.3	31.468	43.734	0	0	-7.5397	7.7749	-10.132	-12.323	5.5976	-3.8502	13.41	12.146	-1.942	3.9247	3.2778	-0.17709	1511.2
9.6	961	60	NaN	6.7186	14.423	12.288	-182.75	11.127	8.2335	1.529	-708.6	1144	30.987	802.11	1117.3	30.519	48.469	0	0	-7.4854	7.717	-10.131	-12.322	5.6015	-3.8662	13.409	12.141	-1.8839	3.8508	3.2775	-0.18129	1511.2
9.61	962	60	NaN	6.7198	14.429	12.301	-182.76	11.116	8.2358	1.4917	-708.6	1144	31.052	802.12	1117.3	31.979	62.482	0	0	-7.4479	7.677	-10.131	-12.322	5.5988	-3.8832	13.415	12.13	-1.8491	3.7938	3.2835	-0.19241	1511.2
9.62	963	60	NaN	6.721	14.442	12.294	-182.79	11.102	8.2561	1.5217	-708.56	1144	31.174	802.14	1117.3	34.546	63.355	0	1	-7.4511	7.6804	-10.131	-12.323	5.5965	-3.9116	13.429	12.116	-1.8546	3.7688	3.2975	-0.20684	1511.2
9.63	964	60	NaN	6.7264	14.449	12.291	-182.8	11.092	8.2202	1.5341	-708.55	1144	31.131	802.12	1117.3	33.422	63.247	0	1	-7.4316	7.6596	-10.132	-12.323	5.604	-3.9257	13.436	12.105	-1.8276	3.7339	3.304	-0.21843	1511.2
9.64	965	60	NaN	6.7319	14.454	12.301	-182.82	11.078	8.1794	1.5145	-708.54	1144	31.081	802.11	1117.3	34.695	63.887	0	1	-7.3997	7.6256	-10.133	-12.324	5.6106	-3.9402	13.442	12.091	-1.7891	3.6854	3.3085	-0.23381	1511.2
9.65	966	60	NaN	6.7334	14.464	12.326	-182.84	11.053	8.1858	1.4624	-708.53	1144	31.181	802.13	1117.3	34.222	63.429	0	1	-7.3434	7.5656	-10.134	-12.325	5.6063	-3.9697	13.451	12.066	-1.7371	3.5959	3.3178	-0.25857	1511.2
9.66	967	60	NaN	6.7455	14.471	12.315	-182.86	11.028	8.143	1.5237	-708.5	1144	31.132	802.16	1117.3	34.383	63.452	0	1	-7.2869	7.5054	-10.134	-12.325	5.6227	-3.9779	13.458	12.042	-1.6642	3.5275	3.3238	-0.28338	1511.2
9.67	968	60	NaN	6.75	14.469	12.314	-182.86	11.011	8.1041	1.5375	-708.5	1144	31.07	802.18	1117.3	35.795	62.604	0	1	-7.2984	7.5176	-10.136	-12.327	5.6301	-3.9773	13.456	12.024	-1.6684	3.5404	3.3201	-0.30214	1511.2
9.68	969	60	NaN	6.7533	14.46	12.319	-182.86	10.994	8.0813	1.5299	-708.5	1144	31.05	802.2	1117.3	31.836	61.634	0	1	-7.2858	7.5042	-10.137	-12.328	5.6338	-3.9815	13.447	12.007	-1.652	3.5227	3.3095	-0.32082	1511.2
9.69	970	60	NaN	6.7575	14.448	12.322	-182.87	10.974	8.0782	1.5278	-708.5	1144	31.087	802.23	1117.3	33.682	62.163	0	1	-7.2029	7.4158	-10.138	-12.329	5.6366	-3.9929	13.434	11.988	-1.5663	3.4229	3.2958	-0.34086	1511.3
9.7	971	60	NaN	6.7583	14.445	12.303	-182.87	10.962	8.0838	1.5948	-708.48	1144	31.118	802.24	1117.3	32.534	62.253	0	1	-7.1645	7.3748	-10.138	-12.329	5.6388	-3.991	13.431	11.976	-1.5258	3.3839	3.2927	-0.35314	1511.3
9.71	972	60	NaN	6.7626	14.432	12.3	-182.87	10.949	8.1092	1.6117	-708.49	1144	31.193	802.28	1117.3	34.074	61.535	0	1	-7.1517	7.3612	-10.137	-12.328	5.6409	-3.9946	13.418	11.962	-1.5108	3.3666	3.281	-0.36621	1511.3
9.72	973	60	NaN	6.7577	14.422	12.312	-182.87	10.938	8.1264	1.5715	-708.5	1144	31.244	802.33	1117.3	32.893	60.658	0	1	-7.0978	7.3037	-10.138	-12.329	5.6326	-3.9999	13.408	11.952	-1.4653	3.3038	3.27	-0.37737	1511.4
9.73	974	60	NaN	6.7491	14.416	12.329	-182.88	10.932	8.131	1.5127	-708.49	1144	31.258	802.39	1117.3	31.341	60.011	0	1	-7.0758	7.2802	-10.139	-12.33	5.6212	-4.0054	13.402	11.945	-1.4546	3.2749	3.263	-0.385	1511.4
9.74	975	60	NaN	6.7527	14.413	12.332	-182.88	10.928	8.1261	1.5146	-708.48	1144	31.236	802.42	1117.3	33.086	59.275	0	1	-7.1168	7.324	-10.141	-12.332	5.6257	-4.009	13.4	11.941	-1.4911	3.315	3.2588	-0.39107	1511.4
9.75	976	60	NaN	6.7491	14.412	12.345	-182.88	10.937	8.1309	1.4768	-708.46	1144	31.232	802.43	1117.3	33.191	61.005	0	1	-7.1526	7.3621	-10.142	-12.334	5.6209	-4.008	13.399	11.95	-1.5317	3.3542	3.2565	-0.38336	1511.4
9.76	977	60	NaN	6.7511	14.409	12.343	-182.88	10.951	8.1424	1.4922	-708.46	1144	31.242	802.44	1117.3	30.902	60.957	0	1	-7.175	7.386	-10.143	-12.334	5.6231	-4.0072	13.397	11.963	-1.5519	3.3788	3.2543	-0.37104	1511.4
9.77	978	60	NaN	6.7534	14.404	12.336	-182.88	10.969	8.1554	1.5161	-708.47	1144	31.251	802.45	1117.3	33.086	61.089	0	1	-7.2157	7.4294	-10.144	-12.335	5.626	-4.0084	13.394	11.98	-1.5897	3.4209	3.25	-0.35468	1511.4
9.78	979	60	NaN	6.7512	14.397	12.337	-182.88	10.992	8.1645	1.5052	-708.47	1144	31.246	802.44	1117.3	32.313	61.306	0	1	-7.2669	7.484	-10.144	-12.336	5.6235	-4.0125	13.387	12.001	-1.6434	3.4716	3.243	-0.33423	1511.4
9.79	980	60	NaN	6.7594	14.393	12.334	-182.88	11.005	8.1641	1.5288	-708.48	1144	31.223	802.42	1117.4	33.62	61.408	0	1	-7.3273	7.5484	-10.147	-12.338	5.6335	-4.0091	13.384	12.013	-1.6938	3.5393	3.2373	-0.32484	1511.4
9.8	981	60	NaN	6.7643	14.39	12.324	-182.88	10.996	8.184	1.566	-708.47	1144	31.248	802.45	1117.4	31.637	61.196	0	1	-7.3488	7.5713	-10.149	-12.341	5.6389	-4.0012	13.383	12.004	-1.7098	3.5701	3.233	-0.33678	1511.4
9.81	982	60	NaN	6.7624	14.385	12.327	-182.87	10.985	8.2121	1.5493	-708.46	1144	31.301	802.49	1117.4	30.95	61.345	0	1	-7.291	7.5097	-10.152	-12.343	5.6344	-3.9951	13.377	11.993	-1.6566	3.5146	3.2248	-0.35025	1511.5
9.82	983	60	NaN	6.7556	14.376	12.341	-182.86	10.982	8.2382	1.4834	-708.46	1144	31.358	802.51	1117.3	31.962	61.811	0	1	-7.338	7.5598	-10.154	-12.345	5.6229	-3.9904	13.367	11.991	-1.7151	3.5694	3.2138	-0.35363	1511.5
9.83	984	60	NaN	6.7595	14.37	12.329	-182.84	10.992	8.2422	1.5208	-708.46	1144	31.362	802.47	1117.3	32.82	61.951	0	1	-7.4328	7.6609	-10.154	-12.345	5.6281	-3.973	13.361	12.001	-1.8047	3.6879	3.2067	-0.34434	1511.5
9.84	985	60	NaN	6.7596	14.353	12.323	-182.83	10.99	8.2233	1.5183	-708.49	1143.9	31.314	802.43	1117.3	34.67	62.461	0	1	-7.526	7.7604	-10.156	-12.347	5.6298	-3.9562	13.344	11.999	-1.8962	3.8042	3.1878	-0.3478	1511.4
9.85	986	60	NaN	6.7603	14.347	12.318	-182.82	10.99	8.1999	1.5173	-708.5	1143.9	31.253	802.37	1117.3	34.121	62.96	0	1	-7.6184	7.8588	-10.158	-12.35	5.6327	-3.9437	13.337	12	-1.9856	3.9152	3.179	-0.34976	1511.4
9.86	987	60	NaN	6.763	14.35	12.311	-182.81	10.99	8.1844	1.5272	-708.49	1144	31.215	802.33	1117.3	34.04	62.829	0	1	-7.5679	7.805	-10.162	-12.353	5.6373	-3.9386	13.34	12	-1.9306	3.8663	3.1775	-0.35291	1511.4
9.87	988	60	NaN	6.7687	14.35	12.303	-182.82	10.982	8.1922	1.5499	-708.49	1144	31.244	802.34	1117.3	33.944	62.67	0	1	-7.5429	7.7784	-10.165	-12.356	5.6427	-3.9458	13.339	11.993	-1.9002	3.8326	3.174	-0.36346	1511.4
9.88	989	60	NaN	6.7635	14.348	12.306	-182.82	10.979	8.1816	1.515	-708.5	1144	31.215	802.24	1117.3	34.242	62.328	0	1	-7.5781	7.8159	-10.166	-12.357	5.6372	-3.9484	13.337	11.99	-1.9409	3.8675	3.1714	-0.36706	1511.3
9.89	990	60	NaN	6.7626	14.355	12.306	-182.82	10.955	8.1555	1.4994	-708.49	1144	31.127	802.18	1117.3	34.179	62.096	0	1	-7.6111	7.8511	-10.168	-12.359	5.639	-3.9448	13.343	11.966	-1.9721	3.9063	3.1754	-0.3923	1511.2
9.9	991	60	NaN	6.7614	14.362	12.302	-182.82	10.921	8.1556	1.4915	-708.49	1144	31.106	802.16	1117.3	33.762	60.848	0	1	-7.6414	7.8834	-10.169	-12.36	5.6384	-3.9433	13.349	11.933	-2.003	3.9401	3.1801	-0.42724	1511.2
9.91	992	60	NaN	6.7559	14.363	12.298	-182.82	10.891	8.2111	1.478	-708.5	1144	31.244	802.15	1117.3	33.123	59.038	0	1	-7.6209	7.8616	-10.171	-12.362	5.6271	-3.9506	13.351	11.903	-1.9939	3.911	3.1795	-0.45905	1511.2
9.92	993	60	NaN	6.755	14.359	12.295	-182.82	10.874	8.218	1.4665	-708.54	1144	31.237	802.01	1117.3	33.085	58.162	0	1	-7.6005	7.8398	-10.173	-12.364	5.6259	-3.951	13.346	11.887	-1.9746	3.8888	3.1729	-0.47764	1511.1
9.93	994	60	NaN	6.7519	14.361	12.294	-182.82	10.856	8.2428	1.4582	-708.54	1144	31.305	802	1117.3	32.171	57.58	0	1	-7.5254	7.7596	-10.174	-12.365	5.62	-3.955	13.348	11.869	-1.9054	3.8046	3.1748	-0.49614	1511.1
9.94	995	60	NaN	6.7495	14.363	12.284	-182.82	10.846	8.2561	1.4772	-708.56	1144	31.354	801.96	1117.3	34.095	57.941	0	1	-7.5001	7.7327	-10.174	-12.365	5.6164	-3.9528	13.35	11.859	-1.8837	3.78	3.1758	-0.50661	1511.1
9.95	996	60	NaN	6.7474	14.364	12.272	-182.81	10.844	8.2527	1.5103	-708.58	1144	31.361	801.86	1117.3	32.778	59.611	0	1	-7.5833	7.8214	-10.176	-12.367	5.6152	-3.9447	13.351	11.857	-1.9681	3.8768	3.1751	-0.51037	1511
9.96	997	60	NaN	6.7391	14.377	12.284	-182.81	10.828	8.2614	1.4631	-708.56	1144	31.394	801.85	1117.3	32.067	61.139	0	1	-7.5954	7.8343	-10.178	-12.369	5.6038	-3.9493	13.363	11.842	-1.9915	3.885	3.1847	-0.52671	1510.9
9.97	998	60	NaN	6.7402	14.38	12.281	-182.82	10.821	8.2013	1.4783	-708.57	1144	31.237	801.82	1117.3	32.765	61.777	0	1	-7.5736	7.8111	-10.18	-12.371	5.6114	-3.9448	13.366	11.835	-1.9622	3.8663	3.1865	-0.53612	1510.9
9.98	999	60	NaN	6.7395	14.388	12.281	-182.81	10.814	8.1805	1.495	-708.56	1144	31.193	801.77	1117.3	32.632	59.443	0	1	-7.58	7.8179	-10.18	-12.371	5.613	-3.9391	13.374	11.828	-1.967	3.8789	3.1936	-0.54305	1510.9
9.99	1000	60	NaN	6.7347	14.398	12.292	-182.81	10.797	8.215	1.4797	-708.56	1144	31.306	801.73	1117.2	32.453	59.402	0	1	-7.5946	7.8334	-10.181	-12.372	5.6034	-3.9414	13.383	11.812	-1.9912	3.8921	3.2024	-0.55985	1510.8
10	1001	60	NaN	6.7256	14.403	12.325	-182.82	10.752	8.2969	1.394	-708.56	1144	31.554	801.74	1117.2	32.771	59.687	0	1	-7.6228	7.8635	-10.181	-12.372	5.5815	-3.9649	13.386	11.769	-2.0412	3.8985	3.2051	-0.6034	1510.8
10.01	1002	60	NaN	6.7299	14.398	12.317	-182.82	10.759	8.3006	1.4268	-708.56	1144	31.567	801.66	1117.2	32.517	60.32	0	1	-7.6481	7.8905	-10.182	-12.373	5.5865	-3.9628	13.381	11.776	-2.0616	3.9278	3.1991	-0.59761	1510.8
10.02	1003	60	NaN	6.7332	14.397	12.309	-182.82	10.757	8.3004	1.4502	-708.55	1144	31.57	801.63	1117.2	33.089	60.06	0	1	-7.6674	7.9111	-10.184	-12.375	5.5907	-3.9611	13.38	11.774	-2.0767	3.95	3.1961	-0.60085	1510.7
10.03	1004	60	NaN	6.7376	14.395	12.299	-182.82	10.757	8.2806	1.4847	-708.53	1144	31.52	801.61	1117.2	33.688	60.004	0	1	-7.7145	7.9613	-10.186	-12.377	5.5982	-3.9558	13.377	11.774	-2.1162	4.0055	3.1915	-0.60302	1510.7
10.04	1005	60	NaN	6.7444	14.385	12.284	-182.81	10.764	8.2357	1.5417	-708.53	1144	31.402	801.56	1117.2	33.678	60.347	0	1	-7.7739	8.0247	-10.188	-12.379	5.6116	-3.9444	13.368	11.782	-2.1623	4.0803	3.1802	-0.59685	1510.6
10.05	1006	60	NaN	6.7468	14.371	12.293	-182.81	10.756	8.279	1.5082	-708.54	1144	31.514	801.56	1117.2	31.998	60.282	0	1	-7.7739	8.0247	-10.189	-12.38	5.6085	-3.946	13.354	11.774	-2.1655	4.0787	3.1643	-0.60686	1510.6
10.06	1007	60	NaN	6.7473	14.365	12.299	-182.8	10.775	8.3002	1.4828	-708.53	1144	31.568	801.52	1117.2	33.428	61.229	0	1	-7.7905	8.0424	-10.191	-12.382	5.6059	-3.9411	13.347	11.793	-2.1846	4.1013	3.1557	-0.58977	1510.6
10.07	1008	60	NaN	6.7505	14.361	12.3	-182.79	10.803	8.2899	1.4737	-708.52	1144	31.534	801.47	1117.2	34.832	61.849	0	1	-7.8352	8.0901	-10.194	-12.385	5.61	-3.9314	13.343	11.822	-2.2252	4.1586	3.1486	-0.56377	1510.5
10.08	1009	60	NaN	6.7571	14.356	12.297	-182.78	10.833	8.2624	1.4785	-708.5	1144	31.453	801.42	1117.2	34.904	62.67	0	1	-7.8698	8.127	-10.195	-12.387	5.6198	-3.9217	13.338	11.852	-2.25	4.2053	3.1425	-0.53495	1510.5
10.09	1010	60	NaN	6.763	14.348	12.292	-182.79	10.861	8.2857	1.4751	-708.47	1144	31.517	801.39	1117.2	34.298	62.974	0	1	-7.9005	8.1597	-10.196	-12.387	5.6231	-3.9266	13.329	11.879	-2.2774	4.2331	3.1333	-0.50821	1510.4
10.1	1011	60	NaN	6.7668	14.344	12.273	-182.78	10.882	8.2697	1.5322	-708.46	1144	31.468	801.37	1117.2	33.3	63.196	0	1	-7.9406	8.2025	-10.197	-12.389	5.6309	-3.9193	13.326	11.899	-2.3097	4.2832	3.1287	-0.48939	1510.4
10.11	1012	60	NaN	6.7675	14.341	12.268	-182.79	10.897	8.2853	1.5385	-708.43	1144	31.509	801.37	1117.2	34.919	63.388	0	1	-7.9855	8.2504	-10.199	-12.39	5.6303	-3.9233	13.324	11.914	-2.3552	4.327	3.1246	-0.47665	1510.3
10.12	1013	60	NaN	6.7659	14.337	12.273	-182.79	10.907	8.3108	1.5089	-708.39	1144	31.577	801.39	1117.2	33.552	63.417	0	1	-8.03	8.2978	-10.202	-12.393	5.6249	-3.9326	13.32	11.924	-2.4051	4.3652	3.1183	-0.46905	1510.3
10.13	1014	60	NaN	6.7636	14.328	12.274	-182.79	10.915	8.2918	1.4988	-708.36	1144	31.519	801.41	1117.3	34.61	63.053	0	1	-8.0928	8.3647	-10.203	-12.395	5.6244	-3.9303	13.312	11.931	-2.4683	4.4344	3.1081	-0.46369	1510.3
10.14	1015	60	NaN	6.7621	14.327	12.283	-182.79	10.934	8.3028	1.4695	-708.34	1144	31.535	801.39	1117.3	34.592	63.018	0	1	-8.1889	8.4673	-10.204	-12.395	5.6212	-3.9307	13.311	11.949	-2.5677	4.5366	3.1073	-0.44584	1510.3
10.15	1016	60	NaN	6.7633	14.322	12.279	-182.79	10.963	8.2805	1.4751	-708.32	1144	31.466	801.36	1117.3	34.118	62.809	0	1	-8.251	8.5335	-10.205	-12.396	5.6252	-3.9239	13.308	11.977	-2.6258	4.6096	3.1026	-0.41901	1510.2
10.16	1017	60	NaN	6.7676	14.318	12.272	-182.78	10.981	8.2627	1.4979	-708.3	1144	31.414	801.37	1117.3	34.398	62.82	0	1	-8.2974	8.5829	-10.206	-12.398	5.6324	-3.9171	13.304	11.995	-2.665	4.6658	3.0971	-0.40207	1510.2
10.17	1018	60	NaN	6.7746	14.315	12.271	-182.78	10.979	8.2793	1.5141	-708.27	1144	31.458	801.43	1117.3	34.162	63.02	0	1	-8.3179	8.6048	-10.207	-12.398	5.6383	-3.916	13.301	11.992	-2.6796	4.6888	3.0942	-0.40594	1510.2
10.18	1019	60	NaN	6.7775	14.317	12.297	-182.77	10.991	8.3039	1.4408	-708.22	1144	31.52	801.43	1117.3	34.698	63.44	0	1	-8.3379	8.6261	-10.208	-12.399	5.6361	-3.9142	13.302	12.006	-2.7018	4.7119	3.0944	-0.39269	1510.2
10.19	1020	60	NaN	6.7749	14.308	12.294	-182.76	10.982	8.2827	1.44	-708.21	1144	31.447	801.47	1117.3	34.972	63.663	0	1	-8.2963	8.5818	-10.208	-12.399	5.6362	-3.8983	13.294	11.997	-2.6601	4.6835	3.0865	-0.40216	1510.2
10.2	1021	60	NaN	6.7739	14.301	12.292	-182.75	10.974	8.2705	1.4412	-708.21	1144	31.414	801.49	1117.3	34.493	63.365	0	1	-8.3017	8.5876	-10.208	-12.399	5.6366	-3.8875	13.288	11.987	-2.6652	4.7	3.0799	-0.41136	1510.2
10.21	1022	60	NaN	6.7767	14.298	12.297	-182.75	10.967	8.2772	1.4263	-708.18	1144	31.448	801.5	1117.3	34.186	62.809	0	1	-8.3912	8.683	-10.208	-12.399	5.6375	-3.8854	13.284	11.981	-2.7537	4.7976	3.0762	-0.41812	1510.2
10.22	1023	60	NaN	6.781	14.289	12.296	-182.74	10.94	8.2642	1.4253	-708.16	1144	31.408	801.58	1117.3	34.648	62.544	0	1	-8.4853	8.7833	-10.209	-12.4	5.6433	-3.8788	13.276	11.954	-2.842	4.9045	3.0669	-0.44672	1510.3
10.23	1024	60	NaN	6.7761	14.28	12.3	-182.73	10.906	8.2922	1.3937	-708.16	1144	31.501	801.65	1117.3	32.268	59.946	0	1	-8.5792	8.8834	-10.211	-12.402	5.6337	-3.8739	13.267	11.92	-2.9455	5.0096	3.056	-0.48199	1510.3
10.24	1025	60	NaN	6.7736	14.28	12.297	-182.73	10.884	8.29	1.3904	-708.13	1144.1	31.506	801.71	1117.3	31.597	56.944	0	1	-8.6402	8.9485	-10.213	-12.404	5.6309	-3.869	13.267	11.897	-3.0093	5.0795	3.0535	-0.50692	1510.4
10.25	1026	60	NaN	6.7739	14.283	12.294	-182.72	10.874	8.2777	1.391	-708.1	1144.1	31.476	801.75	1117.4	33.939	56.038	0	1	-8.6832	8.9944	-10.215	-12.406	5.6324	-3.865	13.27	11.887	-3.0508	5.1294	3.0549	-0.51925	1510.4
10.26	1027	60	NaN	6.775	14.28	12.306	-182.72	10.875	8.3028	1.3435	-708.1	1144.1	31.549	801.77	1117.4	33.72	56.748	0	1	-8.7011	9.0134	-10.218	-12.409	5.629	-3.8633	13.267	11.887	-3.0721	5.1502	3.0499	-0.52121	1510.4
10.27	1028	60	NaN	6.7809	14.293	12.305	-182.7	10.908	8.2969	1.3614	-708.05	1144.1	31.521	801.74	1117.4	32.271	59.765	0	1	-8.752	9.0677	-10.22	-12.411	5.6365	-3.8425	13.281	11.92	-3.1154	5.2252	3.0613	-0.49097	1510.3
10.28	1029	60	NaN	6.776	14.3	12.306	-182.69	10.934	8.2801	1.3516	-708.03	1144.1	31.461	801.74	1117.4	34.1	61.43	0	1	-8.8641	9.1873	-10.223	-12.414	5.6334	-3.8313	13.289	11.945	-3.2306	5.356	3.0662	-0.46856	1510.3
10.29	1030	60	NaN	6.7709	14.304	12.302	-182.68	10.955	8.2684	1.3486	-708.02	1144.1	31.419	801.75	1117.4	33.144	62.611	0	1	-8.9423	9.2707	-10.225	-12.417	5.6299	-3.8234	13.292	11.966	-3.3124	5.4473	3.067	-0.45009	1510.3
10.3	1031	60	NaN	6.7739	14.306	12.291	-182.67	10.979	8.2728	1.3783	-708	1144.1	31.425	801.74	1117.4	36.367	63.028	0	1	-9.0095	9.3423	-10.228	-12.419	5.6337	-3.8133	13.294	11.991	-3.3758	5.529	3.0659	-0.42888	1510.3
10.31	1032	60	NaN	6.7799	14.305	12.279	-182.66	11.033	8.2852	1.4232	-708	1144.1	31.436	801.67	1117.4	36.522	63.054	0	1	-9.1312	9.4721	-10.23	-12.422	5.641	-3.7986	13.294	12.044	-3.4902	5.6735	3.0631	-0.37708	1510.2
10.32	1033	60	NaN	6.7767	14.303	12.281	-182.64	11.077	8.3076	1.4139	-707.99	1144.1	31.47	801.63	1117.4	35.682	61.399	0	1	-9.2279	9.5753	-10.229	-12.42	5.6362	-3.7846	13.291	12.088	-3.5918	5.7907	3.0625	-0.33126	1510.2
10.33	1034	60	NaN	6.7687	14.3	12.289	-182.63	11.111	8.3023	1.3872	-707.99	1144.1	31.42	801.63	1117.4	34.318	59.62	0	1	-9.2885	9.6399	-10.221	-12.412	5.629	-3.7728	13.287	12.123	-3.6596	5.8671	3.066	-0.28925	1510.2
10.34	1035	60	NaN	6.7608	14.295	12.296	-182.63	11.143	8.2903	1.3714	-707.99	1144.1	31.347	801.66	1117.4	32.889	59.968	0	1	-9.2804	9.6312	-10.22	-12.411	5.6233	-3.7658	13.282	12.156	-3.6571	5.8653	3.0624	-0.25467	1510.2
10.35	1036	60	NaN	6.7645	14.292	12.284	-182.63	11.2	8.3834	1.4156	-707.97	1144.1	31.574	801.67	1117.4	35.391	61.864	0	1	-9.2498	9.5986	-10.22	-12.411	5.62	-3.7699	13.278	12.213	-3.6298	5.8287	3.0583	-0.1981	1510.2
10.36	1037	60	NaN	6.7659	14.29	12.272	-182.62	11.381	8.4486	1.4689	-707.95	1144.1	31.703	801.53	1117.4	36.645	63.548	0	1	-9.2555	9.6046	-10.221	-12.412	5.6184	-3.7651	13.276	12.395	-3.6371	5.8396	3.055	-0.017239	1510
10.37	1038	60	NaN	6.7622	14.287	12.273	-182.6	11.58	8.4983	1.4727	-707.93	1144.1	31.786	801.36	1117.4	34.837	63.832	0	1	-9.2791	9.6298	-10.223	-12.414	5.6115	-3.7499	13.273	12.594	-3.6675	5.8799	3.0502	0.17999	1509.8
10.38	1039	60	NaN	6.7564	14.282	12.284	-182.58	11.777	8.5228	1.4385	-707.93	1144.1	31.804	801.2	1117.4	34.79	62.808	0	1	-9.3271	9.681	-10.223	-12.414	5.6037	-3.7313	13.27	12.789	-3.7234	5.9496	3.0469	0.37534	1509.7
10.39	1040	60	NaN	6.7539	14.28	12.3	-182.57	11.961	8.5069	1.3965	-707.93	1144.1	31.721	801.08	1117.4	35.571	63.282	0	1	-9.3625	9.7187	-10.222	-12.413	5.6027	-3.72	13.268	12.973	-3.7598	5.9988	3.0457	0.55973	1509.6
10.4	1041	60	NaN	6.7554	14.286	12.294	-182.55	12.166	8.4928	1.4333	-707.9	1144.1	31.607	801.06	1117.5	35.436	63.767	0	1	-9.3785	9.7358	-10.221	-12.413	5.6098	-3.6995	13.276	13.176	-3.7687	6.0364	3.0544	0.76332	1509.5
10.41	1042	60	NaN	6.7587	14.288	12.298	-182.55	12.332	8.5034	1.4417	-707.87	1144.1	31.584	801.05	1117.5	35.045	63.688	0	1	-9.4209	9.781	-10.219	-12.41	5.6144	-3.6937	13.278	13.341	-3.8065	6.0873	3.0589	0.93083	1509.5
10.42	1043	60	NaN	6.7614	14.283	12.302	-182.55	12.453	8.5043	1.4432	-707.87	1144.1	31.563	801.05	1117.5	36.518	63.798	0	1	-9.4661	9.8293	-10.217	-12.408	5.6178	-3.6931	13.274	13.461	-3.8483	6.1362	3.0579	1.0538	1509.5
10.43	1044	60	NaN	6.7621	14.274	12.301	-182.55	12.527	8.4745	1.4507	-707.9	1144.1	31.484	801.05	1117.6	35.087	64.325	0	1	-9.4585	9.8211	-10.214	-12.405	5.6219	-3.6907	13.267	13.534	-3.8366	6.1304	3.0524	1.1286	1509.5
10.44	1045	60	NaN	6.767	14.275	12.312	-182.55	12.56	8.447	1.4326	-707.88	1144.1	31.397	801.12	1117.6	33.797	62.175	0	1	-9.4505	9.8127	-10.212	-12.403	5.6294	-3.6908	13.269	13.567	-3.8211	6.1219	3.0574	1.1639	1509.5
10.45	1046	60	NaN	6.7705	14.276	12.311	-182.57	12.561	8.4112	1.4483	-707.88	1144.1	31.333	801.16	1117.6	34.383	57.881	0	1	-9.4346	9.7956	-10.209	-12.4	5.6359	-3.7009	13.271	13.566	-3.7986	6.0947	3.0619	1.1658	1509.6
10.46	1047	60	NaN	6.7703	14.277	12.306	-182.59	12.529	8.3901	1.4592	-707.86	1144.1	31.327	801.22	1117.7	32.115	58.096	0	1	-9.4026	9.7616	-10.205	-12.397	5.6364	-3.7216	13.274	13.533	-3.7662	6.0399	3.0685	1.1361	1509.6
10.47	1048	60	NaN	6.7676	14.281	12.303	-182.61	12.466	8.3805	1.4547	-707.85	1144.1	31.357	801.32	1117.7	32.63	55.073	0	1	-9.3452	9.7003	-10.201	-12.392	5.6325	-3.7483	13.279	13.468	-3.7127	5.952	3.0778	1.0758	1509.7
10.48	1049	60	NaN	6.7682	14.285	12.311	-182.63	12.372	8.3496	1.4425	-707.86	1144.1	31.317	801.41	1117.7	29.684	54.022	0	1	-9.3133	9.6663	-10.197	-12.388	5.6343	-3.7659	13.284	13.373	-3.679	5.9003	3.0867	0.98476	1509.8
10.49	1050	60	NaN	6.769	14.283	12.305	-182.63	12.256	8.3511	1.4513	-707.88	1144.1	31.341	801.47	1117.7	30.639	52.965	0	1	-9.2856	9.6368	-10.194	-12.385	5.6345	-3.7636	13.283	13.256	-3.6512	5.8733	3.0897	0.8715	1509.9
10.5	1051	60	NaN	6.7759	14.283	12.298	-182.63	12.124	8.3913	1.4795	-707.88	1144.1	31.475	801.55	1117.8	30.618	47.152	0	1	-9.2087	9.5547	-10.192	-12.383	5.6375	-3.7642	13.284	13.123	-3.5712	5.7905	3.0924	0.73987	1510
10.51	1052	60	NaN	6.7829	14.287	12.293	-182.62	11.954	8.4508	1.5058	-707.87	1144.1	31.656	801.65	1117.8	32.458	52.892	0	1	-9.1319	9.4729	-10.19	-12.382	5.6387	-3.7613	13.289	12.953	-3.4932	5.7116	3.0981	0.57115	1510
10.52	1053	60	NaN	6.7806	14.296	12.296	-182.59	11.721	8.5008	1.5018	-707.86	1144.1	31.791	801.76	1117.8	30.985	51.498	0	1	-9.0555	9.3914	-10.189	-12.38	5.6312	-3.7423	13.297	12.72	-3.4244	5.6491	3.1079	0.33934	1510.2
10.53	1054	60	NaN	6.7862	14.302	12.297	-182.59	11.661	8.5156	1.5111	-707.86	1144.1	31.845	801.76	1117.8	29.763	55.533	0	1	-8.9741	9.3046	-10.188	-12.379	5.6351	-3.7403	13.302	12.66	-3.339	5.5643	3.1141	0.28082	1510.1
10.54	1055	60	NaN	6.7859	14.304	12.308	-182.58	11.616	8.4609	1.4787	-707.85	1144.1	31.727	801.69	1117.7	29.683	48.312	0	1	-8.8846	9.2091	-10.188	-12.379	5.638	-3.7299	13.304	12.616	-3.2466	5.4792	3.1164	0.23688	1510.1
10.55	1056	60	NaN	6.7841	14.308	12.31	-182.57	11.577	8.4107	1.475	-707.85	1144.1	31.641	801.63	1117.7	30.49	54.127	0	1	-8.7924	9.1108	-10.187	-12.378	5.6393	-3.7193	13.307	12.578	-3.1531	5.3915	3.1199	0.19947	1510
10.56	1057	60	NaN	6.7831	14.315	12.297	-182.57	11.538	8.4136	1.5254	-707.86	1144.1	31.716	801.61	1117.7	34.267	65.245	0	1	-8.6934	9.0052	-10.187	-12.378	5.6374	-3.7148	13.314	12.54	-3.056	5.2904	3.1268	0.16172	1510
10.57	1058	60	NaN	6.7761	14.311	12.314	-182.57	11.489	8.4446	1.4577	-707.88	1144.1	31.852	801.67	1117.7	39.524	70.761	0	1	-8.5333	8.8345	-10.186	-12.377	5.6226	-3.719	13.309	12.49	-2.9107	5.1155	3.1236	0.11373	1510.1
10.58	1059	60	NaN	6.7717	14.313	12.311	-182.57	11.442	8.4084	1.4494	-707.88	1144.1	31.81	801.71	1117.7	42.501	71.569	0	1	-8.4324	8.727	-10.185	-12.376	5.6196	-3.7195	13.311	12.444	-2.8129	5.0075	3.1263	0.067342	1510.1
10.59	1060	60	NaN	6.7728	14.314	12.298	-182.57	11.421	8.3691	1.4879	-707.88	1144.1	31.739	801.72	1117.7	40.117	69.988	0	1	-8.4069	8.6997	-10.186	-12.377	5.6248	-3.7136	13.313	12.422	-2.7821	4.9861	3.1272	0.045448	1510.1
10.6	1061	60	NaN	6.7761	14.314	12.284	-182.56	11.432	8.3473	1.537	-707.89	1144.1	31.696	801.68	1117.7	37.029	67.928	0	1	-8.3833	8.6746	-10.185	-12.376	5.6315	-3.7025	13.313	12.432	-2.7518	4.9721	3.128	0.055553	1510.1
10.61	1062	60	NaN	6.7706	14.318	12.29	-182.55	11.467	8.3439	1.5063	-707.89	1144.1	31.709	801.63	1117.7	35.041	62.961	0	1	-8.3603	8.65	-10.185	-12.376	5.6243	-3.6918	13.317	12.468	-2.736	4.9582	3.1325	0.092041	1510.1
10.62	1063	60	NaN	6.7708	14.316	12.287	-182.54	11.544	8.3288	1.5003	-707.91	1144	31.695	801.56	1117.7	34.929	64.408	0	1	-8.3564	8.6459	-10.185	-12.377	5.6248	-3.6842	13.316	12.545	-2.7316	4.9617	3.1302	0.16809	1510
10.63	1064	60	NaN	6.7699	14.312	12.288	-182.55	11.577	8.3271	1.4748	-707.93	1144	31.695	801.57	1117.7	36.365	64.479	0	1	-8.3504	8.6395	-10.186	-12.378	5.6229	-3.6933	13.313	12.577	-2.7274	4.9462	3.126	0.19907	1510
10.64	1065	60	NaN	6.766	14.31	12.292	-182.56	11.574	8.331	1.4406	-707.94	1144	31.696	801.63	1117.7	36.198	64.694	0	1	-8.245	8.5271	-10.186	-12.377	5.6178	-3.7069	13.311	12.573	-2.6272	4.8202	3.1253	0.19582	1510.1
10.65	1066	60	NaN	6.758	14.315	12.295	-182.56	11.562	8.3269	1.4193	-707.93	1144	31.677	801.68	1117.7	34.933	64.848	0	1	-8.1881	8.4663	-10.186	-12.377	5.6098	-3.7073	13.316	12.56	-2.5783	4.7591	3.1304	0.18295	1510.1
10.66	1067	60	NaN	6.76	14.309	12.291	-182.57	11.543	8.3547	1.4291	-707.94	1144	31.741	801.76	1117.7	35.346	64.372	0	1	-8.1944	8.4731	-10.186	-12.377	5.6098	-3.7203	13.312	12.54	-2.5847	4.7528	3.1265	0.16266	1510.2
10.67	1068	60	NaN	6.7536	14.307	12.288	-182.59	11.524	8.3769	1.4086	-707.96	1144	31.796	801.84	1117.8	35.631	60.549	0	1	-8.1884	8.4667	-10.185	-12.376	5.6006	-3.7406	13.311	12.52	-2.5878	4.7261	3.1265	0.14358	1510.3
10.68	1069	60	NaN	6.7515	14.306	12.283	-182.6	11.509	8.3597	1.3943	-707.97	1144	31.754	801.91	1117.8	32.574	55.228	0	1	-8.1607	8.4372	-10.184	-12.375	5.5995	-3.7506	13.311	12.504	-2.5612	4.6866	3.1273	0.12903	1510.4
10.69	1070	60	NaN	6.7592	14.303	12.274	-182.6	11.498	8.3041	1.4053	-707.99	1144	31.618	801.97	1117.8	33.245	59.082	0	1	-8.0173	8.2842	-10.184	-12.375	5.6129	-3.7444	13.31	12.491	-2.4043	4.5398	3.126	0.11642	1510.5
10.7	1071	60	NaN	6.7605	14.303	12.271	-182.61	11.462	8.3613	1.4073	-708	1144	31.776	802.07	1117.8	32.564	57.856	0	1	-7.8803	8.1382	-10.184	-12.375	5.6084	-3.7573	13.31	12.455	-2.272	4.3809	3.1261	0.07989	1510.6
10.71	1072	60	NaN	6.7621	14.313	12.264	-182.6	11.445	8.3523	1.4149	-707.99	1144	31.73	802.12	1117.8	32.799	56.185	0	1	-7.8228	8.0768	-10.184	-12.376	5.6121	-3.7492	13.32	12.437	-2.2108	4.3276	3.1359	0.061808	1510.6
10.72	1073	60	NaN	6.7685	14.322	12.265	-182.59	11.438	8.3652	1.4035	-707.98	1144	31.744	802.14	1117.8	32.426	58.421	0	1	-7.7394	7.9879	-10.185	-12.376	5.6176	-3.7407	13.33	12.43	-2.1219	4.2472	3.1458	0.053884	1510.7
10.73	1074	60	NaN	6.7758	14.327	12.274	-182.58	11.443	8.3955	1.3694	-708	1144	31.809	802.15	1117.9	33.068	64.837	0	1	-7.6209	7.8615	-10.185	-12.376	5.6211	-3.7337	13.336	12.434	-1.9998	4.1278	3.1516	0.058423	1510.7
10.74	1075	60	NaN	6.7699	14.323	12.283	-182.56	11.474	8.3626	1.3222	-708.04	1144	31.693	802.08	1117.9	36.565	68.809	0	1	-7.5672	7.8043	-10.185	-12.376	5.6177	-3.7169	13.334	12.463	-1.9495	4.0874	3.1492	0.087588	1510.6
10.75	1076	60	NaN	6.7699	14.332	12.277	-182.56	11.462	8.3529	1.3292	-708.04	1144	31.666	802.08	1117.9	38.266	71.269	0	1	-7.5225	7.7566	-10.185	-12.376	5.619	-3.7101	13.343	12.452	-1.9035	4.0465	3.1577	0.075662	1510.6
10.76	1077	60	NaN	6.7725	14.336	12.267	-182.55	11.459	8.3485	1.3464	-708.04	1144	31.653	802.07	1117.9	41.078	70.536	0	1	-7.4136	7.6405	-10.185	-12.376	5.6228	-3.7037	13.347	12.448	-1.7909	3.9368	3.1623	0.071463	1510.6
10.77	1078	60	NaN	6.7735	14.337	12.262	-182.55	11.443	8.334	1.344	-708.05	1143.9	31.633	802.05	1117.9	39.908	69.127	0	1	-7.3585	7.5817	-10.185	-12.376	5.6245	-3.7011	13.349	12.431	-1.734	3.8806	3.1636	0.055111	1510.6
10.78	1079	60	NaN	6.768	14.341	12.274	-182.56	11.385	8.2946	1.294	-708.08	1143.9	31.587	802.05	1117.8	37.979	68.392	0	1	-7.361	7.5844	-10.185	-12.376	5.6188	-3.7068	13.35	12.375	-1.7422	3.8776	3.1649	-0.00098377	1510.7
10.79	1080	60	NaN	6.759	14.343	12.262	-182.55	11.386	8.3323	1.3065	-708.07	1143.9	31.703	801.97	1117.8	37.428	64.635	0	1	-7.3957	7.6213	-10.185	-12.376	5.6058	-3.7081	13.353	12.376	-1.7899	3.9132	3.1684	5.6615e-05	1510.6
10.8	1081	60	NaN	6.7572	14.35	12.258	-182.56	11.4	8.3049	1.3227	-708.06	1143.9	31.643	801.88	1117.8	33.587	60.496	0	1	-7.4754	7.7064	-10.184	-12.375	5.6068	-3.7074	13.36	12.39	-1.8686	3.9991	3.1762	0.015127	1510.5
10.81	1082	60	NaN	6.7593	14.356	12.253	-182.56	11.424	8.271	1.3434	-708.05	1143.9	31.569	801.77	1117.8	32.348	49.323	0	1	-7.4895	7.7214	-10.184	-12.375	5.6125	-3.7084	13.365	12.415	-1.877	4.0129	3.1813	0.039351	1510.3
10.82	1083	60	NaN	6.7625	14.357	12.244	-182.57	11.451	8.2589	1.3631	-708.04	1143.9	31.554	801.66	1117.8	29.984	47.492	0	1	-7.4881	7.7199	-10.185	-12.376	5.6169	-3.7125	13.367	12.442	-1.8712	4.0074	3.1822	0.066527	1510.2
10.83	1084	60	NaN	6.7622	14.354	12.252	-182.57	11.448	8.2172	1.3439	-708.05	1143.9	31.434	801.66	1117.8	30.04	48.894	0	1	-7.5234	7.7575	-10.183	-12.374	5.6203	-3.7115	13.364	12.438	-1.903	4.046	3.1814	0.064075	1510.2
10.84	1085	60	NaN	6.7614	14.356	12.264	-182.58	11.385	8.2367	1.3165	-708.02	1143.9	31.497	801.66	1117.7	29.837	49.444	0	1	-7.5905	7.8291	-10.184	-12.375	5.6161	-3.7233	13.363	12.378	-1.9744	4.1059	3.1792	0.0026033	1510.2
10.85	1086	60	NaN	6.7576	14.356	12.264	-182.58	11.341	8.2278	1.3143	-708.01	1143.9	31.467	801.63	1117.7	30.277	53.069	0	1	-7.6929	7.9383	-10.19	-12.381	5.6133	-3.7228	13.362	12.335	-2.0796	4.2155	3.172	-0.045684	1510.2
10.86	1087	60	NaN	6.755	14.35	12.256	-182.57	11.319	8.1899	1.3351	-708.02	1143.9	31.34	801.58	1117.7	32.584	54.738	0	1	-7.84	8.0951	-10.195	-12.386	5.6163	-3.7119	13.356	12.314	-2.2236	4.3832	3.1606	-0.072437	1510.1
10.87	1088	60	NaN	6.7661	14.336	12.253	-182.58	11.28	8.1827	1.3498	-708.02	1143.9	31.302	801.56	1117.6	32.547	54.715	0	1	-7.9964	8.262	-10.2	-12.392	5.6294	-3.712	13.34	12.276	-2.367	4.55	3.1399	-0.11552	1510.1
10.88	1089	60	NaN	6.7635	14.326	12.243	-182.58	11.266	8.2161	1.3779	-708.03	1143.9	31.378	801.51	1117.6	31.509	56.083	0	1	-8.1529	8.4288	-10.206	-12.397	5.625	-3.7158	13.329	12.262	-2.5279	4.713	3.1234	-0.13485	1510.1
10.89	1090	60	NaN	6.7606	14.316	12.241	-182.58	11.247	8.219	1.382	-708.03	1143.9	31.376	801.5	1117.6	31.266	56.628	0	1	-8.3093	8.5956	-10.211	-12.402	5.6223	-3.7202	13.319	12.245	-2.687	4.8754	3.1074	-0.15771	1510.1
10.9	1091	60	NaN	6.7567	14.309	12.246	-182.59	11.229	8.206	1.3619	-708.03	1143.9	31.329	801.5	1117.6	32.565	58.113	0	1	-8.4657	8.7625	-10.217	-12.408	5.6194	-3.7256	13.311	12.228	-2.8463	5.0368	3.094	-0.18028	1510.1
10.91	1092	60	NaN	6.75	14.308	12.256	-182.59	11.219	8.2037	1.3238	-708.03	1143.9	31.306	801.49	1117.5	32.992	59.572	0	1	-8.5447	8.8467	-10.22	-12.412	5.6121	-3.7326	13.308	12.218	-2.9326	5.1141	3.088	-0.1933	1510
10.92	1093	60	NaN	6.7488	14.304	12.255	-182.6	11.226	8.2541	1.3172	-708.03	1143.9	31.436	801.46	1117.5	32.955	60.067	0	1	-8.5351	8.8364	-10.222	-12.413	5.6057	-3.7415	13.305	12.225	-2.9294	5.0949	3.083	-0.18817	1510
10.93	1094	60	NaN	6.7538	14.307	12.245	-182.61	11.239	8.2462	1.349	-708.02	1143.8	31.399	801.4	1117.6	33.576	60.643	0	1	-8.5859	8.8906	-10.222	-12.413	5.6133	-3.7475	13.31	12.236	-2.9727	5.1431	3.0883	-0.17673	1509.9
10.94	1095	60	NaN	6.7572	14.312	12.239	-182.62	11.255	8.2215	1.3716	-708.01	1143.8	31.306	801.33	1117.6	34.958	61.35	0	1	-8.6522	8.9613	-10.221	-12.412	5.621	-3.7533	13.316	12.25	-3.0312	5.208	3.0958	-0.16126	1509.9
10.95	1096	60	NaN	6.7555	14.315	12.241	-182.63	11.276	8.2081	1.3635	-708.01	1143.8	31.237	801.26	1117.6	34.164	62.485	0	1	-8.7289	9.0431	-10.219	-12.41	5.6216	-3.7609	13.321	12.27	-3.1073	5.2822	3.1012	-0.14069	1509.8
10.96	1097	60	NaN	6.7535	14.316	12.242	-182.64	11.311	8.2255	1.3598	-708.01	1143.8	31.275	801.14	1117.6	35.78	63.117	0	1	-8.7992	9.1181	-10.218	-12.409	5.6179	-3.773	13.323	12.305	-3.1814	5.3451	3.1046	-0.10456	1509.7
10.97	1098	60	NaN	6.7651	14.322	12.232	-182.64	11.32	8.178	1.3958	-707.98	1143.8	31.153	801.09	1117.6	35.343	63.112	0	1	-8.8184	9.1386	-10.216	-12.407	5.6354	-3.7732	13.328	12.313	-3.183	5.3653	3.1121	-0.093887	1509.6
10.98	1099	60	NaN	6.7702	14.322	12.235	-182.65	11.348	8.1607	1.3903	-707.97	1143.8	31.11	801.01	1117.6	35.959	62.756	0	1	-8.8435	9.1653	-10.214	-12.405	5.6419	-3.7738	13.327	12.343	-3.2016	5.3916	3.1128	-0.062808	1509.5
10.99	1100	60	NaN	6.7669	14.315	12.245	-182.65	11.392	8.1789	1.354	-707.98	1143.8	31.162	800.91	1117.5	33.179	63.011	0	1	-8.8755	9.1995	-10.213	-12.404	5.6351	-3.7772	13.319	12.388	-3.2404	5.4222	3.106	-0.015972	1509.4
11	1101	60	NaN	6.7625	14.305	12.238	-182.65	11.414	8.1881	1.3602	-707.98	1143.7	31.201	800.88	1117.5	33.405	63.004	0	1	-8.8528	9.1752	-10.211	-12.402	5.6295	-3.7824	13.308	12.41	-3.2233	5.3928	3.0978	0.0085393	1509.4
11.01	1102	60	NaN	6.7594	14.302	12.235	-182.65	11.426	8.2047	1.3625	-707.97	1143.7	31.251	800.88	1117.5	36.879	63.559	0	1	-8.8335	9.1547	-10.208	-12.399	5.6246	-3.787	13.304	12.423	-3.209	5.3677	3.0962	0.0241	1509.4
11.02	1103	60	NaN	6.7583	14.292	12.233	-182.65	11.481	8.1951	1.3544	-707.97	1143.7	31.233	800.78	1117.4	35.014	64.087	0	1	-8.8942	9.2193	-10.206	-12.397	5.6238	-3.7836	13.294	12.479	-3.2704	5.4357	3.088	0.081796	1509.3
11.03	1104	60	NaN	6.7554	14.279	12.229	-182.64	11.557	8.1799	1.3481	-707.97	1143.7	31.201	800.65	1117.4	33.45	63.363	0	1	-8.9513	9.2803	-10.204	-12.395	5.6217	-3.7754	13.28	12.555	-3.3296	5.5049	3.0765	0.16045	1509.1
11.04	1105	60	NaN	6.7471	14.268	12.22	-182.63	11.625	8.1835	1.3582	-707.98	1143.7	31.218	800.57	1117.4	34.072	61.73	0	1	-9.0051	9.3377	-10.202	-12.393	5.6131	-3.7663	13.269	12.624	-3.392	5.5714	3.0674	0.23124	1509.1
11.05	1106	60	NaN	6.7503	14.267	12.21	-182.63	11.67	8.1554	1.3974	-707.97	1143.7	31.157	800.48	1117.4	34.99	61.165	0	1	-9.0009	9.3332	-10.2	-12.391	5.6201	-3.7573	13.268	12.669	-3.3808	5.5759	3.0684	0.2787	1509
11.06	1107	60	NaN	6.7404	14.265	12.222	-182.61	11.711	8.1316	1.3525	-707.97	1143.7	31.13	800.42	1117.4	32.738	60.862	0	1	-8.9273	9.2547	-10.197	-12.388	5.6095	-3.745	13.266	12.71	-3.3179	5.5097	3.0692	0.32254	1508.9
11.07	1108	60	NaN	6.7326	14.264	12.234	-182.6	11.74	8.1118	1.3145	-707.96	1143.7	31.124	800.39	1117.4	34.495	61.563	0	1	-8.9906	9.3221	-10.194	-12.385	5.6004	-3.7309	13.264	12.74	-3.3901	5.5912	3.0701	0.35505	1508.9
11.08	1109	60	NaN	6.7337	14.262	12.234	-182.58	11.756	8.0945	1.3258	-707.96	1143.7	31.126	800.36	1117.4	34.687	62.81	0	1	-9.0597	9.3959	-10.192	-12.383	5.6019	-3.716	13.263	12.755	-3.4579	5.6798	3.0715	0.37252	1508.8
11.09	1110	60	NaN	6.7359	14.26	12.224	-182.57	11.756	8.0719	1.3473	-707.96	1143.7	31.108	800.34	1117.4	36.241	63.846	0	1	-8.9862	9.3175	-10.191	-12.382	5.6055	-3.7006	13.263	12.754	-3.3806	5.6169	3.0721	0.37223	1508.8
11.1	1111	60	NaN	6.7328	14.262	12.21	-182.56	11.745	8.0542	1.3774	-707.94	1143.7	31.114	800.32	1117.4	35.677	64.384	0	1	-8.9745	9.305	-10.189	-12.38	5.6033	-3.6855	13.265	12.742	-3.3712	5.6195	3.0756	0.36189	1508.8
11.11	1112	60	NaN	6.7225	14.255	12.209	-182.54	11.729	8.0329	1.3541	-707.94	1143.7	31.121	800.29	1117.4	36.83	63.58	0	1	-9.0225	9.3562	-10.188	-12.379	5.5918	-3.6717	13.259	12.725	-3.4307	5.6845	3.0714	0.34561	1508.8
11.12	1113	60	NaN	6.7087	14.244	12.218	-182.53	11.71	8.0048	1.2916	-707.96	1143.7	31.105	800.27	1117.5	34.524	64.095	0	1	-9.0643	9.4008	-10.187	-12.378	5.5763	-3.6596	13.249	12.705	-3.488	5.7412	3.0618	0.32667	1508.8
11.13	1114	60	NaN	6.701	14.242	12.223	-182.52	11.696	7.967	1.2538	-707.96	1143.7	31.029	800.27	1117.5	32.07	64.577	0	1	-9.1051	9.4443	-10.187	-12.378	5.57	-3.6497	13.247	12.691	-3.5351	5.7946	3.0606	0.31305	1508.7
11.14	1115	60	NaN	6.7016	14.242	12.203	-182.51	11.661	7.9643	1.3327	-707.95	1143.6	31.096	800.21	1117.5	34.23	63.507	0	1	-9.0527	9.3884	-10.186	-12.377	5.571	-3.6444	13.248	12.655	-3.4817	5.7439	3.0617	0.27751	1508.7
11.15	1116	60	NaN	6.7014	14.241	12.2	-182.51	11.633	7.9465	1.3507	-707.94	1143.6	31.102	800.16	1117.5	34.267	63.329	0	1	-8.9893	9.3207	-10.185	-12.377	5.5713	-3.6419	13.247	12.627	-3.418	5.6788	3.0617	0.25004	1508.6
11.16	1117	60	NaN	6.7021	14.237	12.208	-182.51	11.604	7.9256	1.335	-707.93	1143.6	31.084	800.11	1117.5	34.843	63.251	0	1	-9.0053	9.3378	-10.185	-12.376	5.572	-3.6446	13.244	12.597	-3.4332	5.6932	3.0588	0.22153	1508.6
11.17	1118	60	NaN	6.7054	14.229	12.214	-182.52	11.563	7.9179	1.3267	-707.92	1143.6	31.097	800.07	1117.4	34.714	63.671	0	1	-8.9926	9.3243	-10.183	-12.374	5.5744	-3.6546	13.236	12.557	-3.4181	5.6697	3.0522	0.18252	1508.5
11.18	1119	60	NaN	6.7011	14.225	12.223	-182.53	11.553	7.9263	1.2959	-707.92	1143.6	31.145	800	1117.4	35.147	64.246	0	1	-8.9508	9.2797	-10.182	-12.373	5.5671	-3.6622	13.231	12.547	-3.3837	5.6175	3.049	0.1742	1508.4
11.19	1120	60	NaN	6.7024	14.212	12.24	-182.55	11.527	7.9302	1.2485	-707.92	1143.6	31.187	799.9	1117.4	32.973	64.026	0	1	-8.8955	9.2207	-10.181	-12.372	5.5649	-3.6901	13.217	12.523	-3.3306	5.5306	3.036	0.15064	1508.3
11.2	1121	60	NaN	6.7075	14.208	12.242	-182.58	11.502	7.9215	1.2404	-707.89	1143.6	31.2	799.82	1117.3	34.65	63.718	0	1	-8.8467	9.1687	-10.181	-12.372	5.5691	-3.7201	13.21	12.5	-3.2775	5.4486	3.0293	0.12788	1508.2
11.21	1122	60	NaN	6.7139	14.213	12.223	-182.61	11.489	7.9029	1.2803	-707.86	1143.6	31.19	799.76	1117.3	34.16	61.765	0	1	-8.8313	9.1523	-10.182	-12.373	5.5773	-3.7428	13.214	12.488	-3.254	5.4095	3.0314	0.11453	1508.1
11.22	1123	60	NaN	6.7142	14.204	12.22	-182.62	11.494	7.9068	1.272	-707.86	1143.6	31.244	799.71	1117.3	32.99	59.055	0	0	-8.8117	9.1314	-10.183	-12.374	5.5752	-3.7587	13.205	12.494	-3.2365	5.3728	3.0213	0.11943	1508.1
11.23	1124	60	NaN	6.7106	14.191	12.22	-182.64	11.492	7.8964	1.2454	-707.87	1143.6	31.262	799.64	1117.2	31.163	54.859	0	0	-8.7671	9.0838	-10.183	-12.374	5.5699	-3.7852	13.191	12.493	-3.1972	5.2986	3.0076	0.11857	1508
11.24	1125	60	NaN	6.712	14.18	12.211	-182.66	11.505	7.8597	1.2398	-707.87	1143.6	31.235	799.53	1117.2	33.105	51.275	0	0	-8.7428	9.0579	-10.183	-12.374	5.572	-3.8027	13.179	12.506	-3.1708	5.2552	2.9955	0.13161	1507.9
11.25	1126	60	NaN	6.7175	14.172	12.195	-182.68	11.522	7.8377	1.2548	-707.86	1143.5	31.264	799.39	1117.2	34.281	48.975	0	0	-8.7396	9.0545	-10.183	-12.374	5.5769	-3.817	13.171	12.523	-3.1627	5.2374	2.9879	0.14874	1507.8
11.26	1127	60	NaN	6.7211	14.171	12.181	-182.7	11.512	7.9191	1.2713	-707.83	1143.5	31.56	799.31	1117.2	31.669	51.38	0	0	-8.7118	9.0249	-10.183	-12.374	5.5698	-3.8494	13.17	12.514	-3.142	5.1755	2.9866	0.13967	1507.7
11.27	1128	60	NaN	6.7258	14.157	12.187	-182.71	11.492	7.8829	1.2673	-707.84	1143.5	31.575	799.21	1117.2	31.779	48.964	0	0	-8.6765	8.9873	-10.183	-12.374	5.5737	-3.8599	13.156	12.492	-3.1028	5.1273	2.9731	0.11775	1507.6
11.28	1129	60	NaN	6.7319	14.154	12.192	-182.71	11.465	7.8728	1.2648	-707.83	1143.5	31.652	799.14	1117.2	31.761	48.626	0	0	-8.6286	8.9362	-10.184	-12.375	5.5767	-3.8662	13.154	12.465	-3.0519	5.07	2.9696	0.089524	1507.5
11.29	1130	60	NaN	6.7402	14.155	12.192	-182.71	11.444	7.8477	1.2686	-707.79	1143.5	31.708	799.02	1117.1	32.23	46.821	0	0	-8.603	8.9088	-10.185	-12.376	5.5829	-3.8627	13.155	12.445	-3.0201	5.0461	2.9705	0.068908	1507.4
11.3	1131	60	NaN	6.7509	14.153	12.187	-182.69	11.443	7.7691	1.2798	-707.75	1143.5	31.665	798.8	1117.2	32.488	44.237	0	0	-8.5953	8.9007	-10.185	-12.376	5.5955	-3.8456	13.153	12.443	-2.9998	5.055	2.9682	0.067184	1507.1
11.31	1132	60	NaN	6.755	14.151	12.189	-182.69	11.437	7.8158	1.2607	-707.73	1143.5	31.891	798.65	1117.1	30.801	37.028	0	0	-8.5728	8.8766	-10.185	-12.376	5.5902	-3.8529	13.15	12.438	-2.9826	5.0237	2.9655	0.062122	1506.9
11.32	1133	60	NaN	6.7549	14.144	12.182	-182.68	11.449	7.8006	1.2643	-707.72	1143.4	31.941	798.46	1117.1	32.038	52.711	0	0	-8.5343	8.8356	-10.185	-12.376	5.5881	-3.8425	13.143	12.45	-2.9462	4.993	2.9577	0.073592	1506.7
11.33	1134	60	NaN	6.7553	14.14	12.172	-182.67	11.454	7.755	1.285	-707.71	1143.4	31.909	798.28	1117.1	33.675	60.28	0	0	-8.4958	8.7946	-10.186	-12.377	5.5903	-3.8305	13.139	12.455	-2.9055	4.9641	2.9533	0.07873	1506.5
11.34	1135	60	NaN	6.7581	14.143	12.164	-182.67	11.442	7.7108	1.3026	-707.67	1143.4	31.894	798.11	1117.1	33.433	61.627	0	0	-8.4549	8.7509	-10.186	-12.378	5.5942	-3.8289	13.141	12.444	-2.8607	4.922	2.9548	0.066891	1506.3
11.35	1136	60	NaN	6.7625	14.147	12.183	-182.68	11.412	7.741	1.2385	-707.63	1143.4	32.138	797.87	1117	33.062	62.345	0	0	-8.4038	8.6964	-10.188	-12.379	5.5867	-3.8585	13.142	12.417	-2.8171	4.8379	2.9534	0.037363	1506
11.36	1137	60	NaN	6.7694	14.15	12.188	-182.69	11.397	7.7664	1.2165	-707.58	1143.4	32.308	797.64	1117	33.748	62.041	0	0	-8.3492	8.6382	-10.191	-12.382	5.586	-3.8712	13.143	12.404	-2.7631	4.767	2.9523	0.022055	1505.8
11.37	1138	60	NaN	6.785	14.139	12.172	-182.7	11.384	7.7237	1.253	-707.54	1143.4	32.33	797.28	1116.9	33.494	61.439	0	0	-8.2916	8.5768	-10.194	-12.385	5.6019	-3.8813	13.13	12.393	-2.6897	4.6955	2.936	0.0080668	1505.4
11.38	1139	60	NaN	6.8015	14.117	12.151	-182.72	11.375	7.6518	1.2973	-707.52	1143.4	32.291	796.86	1116.8	35.236	59.067	0	0	-8.3015	8.5874	-10.197	-12.388	5.6212	-3.8985	13.105	12.387	-2.6803	4.6889	2.9087	-0.00036799	1504.9
11.39	1140	60	NaN	6.8009	14.097	12.157	-182.75	11.384	7.6519	1.2447	-707.52	1143.4	32.384	796.63	1116.7	33.099	58.311	0	0	-8.3195	8.6065	-10.199	-12.39	5.6149	-3.935	13.083	12.398	-2.7046	4.6715	2.8835	0.0077497	1504.7
11.4	1141	60	NaN	6.807	14.092	12.163	-182.75	11.436	7.5857	1.2111	-707.49	1143.4	32.297	796.27	1116.7	35.3	57.193	0	0	-8.4015	8.6939	-10.204	-12.395	5.6227	-3.9335	13.075	12.452	-2.7788	4.7605	2.8705	0.057221	1504.3
11.41	1142	60	NaN	6.8088	14.09	12.162	-182.76	11.479	7.5143	1.1964	-707.45	1143.4	32.195	795.92	1116.6	34.667	54.371	0	0	-8.496	8.7947	-10.209	-12.401	5.6276	-3.9381	13.07	12.499	-2.8683	4.8565	2.8606	0.098412	1503.9
11.42	1143	60	NaN	6.8089	14.088	12.164	-182.77	11.491	7.4812	1.1768	-707.41	1143.4	32.198	795.64	1116.6	33.174	49.953	0	0	-8.5904	8.8954	-10.215	-12.406	5.6265	-3.9551	13.066	12.514	-2.9639	4.9404	2.8509	0.10797	1503.6
11.43	1144	60	NaN	6.8102	14.085	12.176	-182.79	11.45	7.5241	1.1328	-707.37	1143.4	32.41	795.45	1116.5	32.807	50.466	0	0	-8.6849	8.9961	-10.22	-12.411	5.6179	-3.9867	13.058	12.477	-3.0669	5.0094	2.8382	0.065543	1503.4
11.44	1145	60	NaN	6.8171	14.074	12.175	-182.81	11.336	7.6541	1.1063	-707.32	1143.4	32.874	795.24	1116.3	34.511	50.462	0	0	-8.7793	9.0969	-10.225	-12.417	5.606	-4.021	13.042	12.368	-3.1734	5.0758	2.8163	-0.048675	1503.1
11.45	1146	60	NaN	6.823	14.054	12.175	-182.81	11.254	7.722	1.0808	-707.31	1143.4	33.111	795.07	1116.3	34.955	47.874	0	0	-8.8738	9.1976	-10.231	-12.422	5.6016	-4.0309	13.02	12.288	-3.2722	5.1667	2.7894	-0.13362	1503
11.46	1147	60	NaN	6.8249	14.036	12.171	-182.8	11.151	7.7649	1.0378	-707.28	1143.4	33.276	794.85	1116.2	35.516	46.966	0	0	-8.9683	9.2983	-10.236	-12.427	5.5955	-4.0314	12.999	12.188	-3.3728	5.267	2.7632	-0.23918	1502.7
11.47	1148	60	NaN	6.8229	14.022	12.164	-182.79	11.023	7.7991	0.97869	-707.21	1143.4	33.434	794.57	1116.1	36.059	48.66	0	0	-9.0627	9.3991	-10.241	-12.433	5.5849	-4.031	12.981	12.064	-3.4778	5.3681	2.7391	-0.36807	1502.4
11.48	1149	60	NaN	6.8212	14.003	12.161	-182.79	10.956	7.8208	0.94449	-707.19	1143.4	33.549	794.41	1116	35.069	47.504	0	0	-9.1267	9.4673	-10.246	-12.437	5.5774	-4.0374	12.959	12.001	-3.5493	5.4299	2.7126	-0.43683	1502.2
11.49	1150	60	NaN	6.8167	13.983	12.158	-182.78	10.845	7.8083	0.88557	-707.16	1143.4	33.602	794.22	1116	36.22	45.968	0	0	-9.0541	9.3899	-10.249	-12.44	5.5684	-4.0324	12.935	11.893	-3.4858	5.3575	2.6862	-0.54683	1502
11.5	1151	60	NaN	6.8159	13.973	12.149	-182.78	10.774	7.7971	0.8754	-707.13	1143.5	33.631	794.09	1115.9	35.123	48.057	0	0	-8.9816	9.3126	-10.252	-12.443	5.5659	-4.032	12.922	11.825	-3.4157	5.2806	2.6708	-0.6179	1501.8
11.51	1152	60	NaN	6.8167	13.965	12.136	-182.79	10.715	7.8064	0.88807	-707.1	1143.5	33.707	793.98	1115.9	35.927	56.201	0	0	-8.9091	9.2353	-10.254	-12.445	5.5642	-4.0391	12.913	11.767	-3.3449	5.1961	2.6587	-0.67852	1501.7
11.52	1153	60	NaN	6.8132	13.943	12.124	-182.79	10.584	7.8582	0.85079	-707.07	1143.5	33.947	793.84	1115.8	36.993	62.106	0	0	-8.8366	9.1579	-10.257	-12.448	5.5499	-4.0534	12.888	11.639	-3.2866	5.1045	2.6312	-0.80877	1501.5
11.53	1154	60	NaN	6.8065	13.937	12.121	-182.8	10.493	7.8622	0.81171	-707.02	1143.5	34.066	793.67	1115.8	37.044	63.022	0	0	-8.751	9.0666	-10.26	-12.451	5.5371	-4.0647	12.878	11.553	-3.2139	5.002	2.6181	-0.89825	1501.3
11.54	1155	60	NaN	6.7936	13.931	12.134	-182.79	10.457	7.8687	0.71996	-706.98	1143.5	34.169	793.47	1115.7	35.807	63.007	0	0	-8.6233	8.9305	-10.264	-12.455	5.5166	-4.0706	12.868	11.519	-3.1068	4.8599	2.6041	-0.93591	1501.1
11.55	1156	60	NaN	6.7793	13.922	12.134	-182.79	10.434	7.8675	0.66057	-706.94	1143.6	34.262	793.28	1115.7	35.898	63.153	0	0	-8.5599	8.8628	-10.267	-12.458	5.4963	-4.0768	12.856	11.499	-3.0636	4.786	2.5892	-0.95864	1500.9
11.56	1157	60	NaN	6.7678	13.91	12.102	-182.8	10.392	7.8505	0.69574	-706.89	1143.6	34.346	793.12	1115.6	34.659	62.422	0	0	-8.542	8.8438	-10.269	-12.46	5.4827	-4.0865	12.841	11.462	-3.0593	4.7573	2.5718	-0.99777	1500.6
11.57	1158	60	NaN	6.7555	13.894	12.098	-182.78	10.402	7.8468	0.63686	-706.87	1143.7	34.422	792.91	1115.5	31.594	60.11	0	0	-8.5118	8.8116	-10.272	-12.463	5.465	-4.0713	12.82	11.476	-3.0468	4.7403	2.5479	-0.98693	1500.4
11.58	1159	60	NaN	6.7444	13.892	12.099	-182.78	10.438	7.8303	0.59475	-706.82	1143.7	34.457	792.71	1115.5	32.311	55.57	0	0	-8.4702	8.7672	-10.276	-12.467	5.4508	-4.0725	12.813	11.516	-3.0194	4.6948	2.537	-0.95152	1500.2
11.59	1160	60	NaN	6.7346	13.895	12.11	-182.78	10.472	7.8148	0.53583	-706.77	1143.7	34.484	792.53	1115.4	32.001	50.472	0	0	-8.3894	8.681	-10.279	-12.47	5.4375	-4.0766	12.813	11.554	-2.9519	4.6044	2.5338	-0.91627	1500
11.6	1161	60	NaN	6.7253	13.9	12.127	-182.78	10.495	7.8045	0.45599	-706.71	1143.8	34.518	792.38	1115.4	33.873	52.283	0	0	-8.3108	8.5972	-10.281	-12.473	5.4236	-4.0812	12.813	11.581	-2.8872	4.516	2.5318	-0.89172	1499.7
11.61	1162	60	NaN	6.7143	13.901	12.137	-182.79	10.517	7.7939	0.39473	-706.63	1143.9	34.562	792.2	1115.3	31.672	52.558	0	0	-8.2596	8.5427	-10.285	-12.476	5.4084	-4.0981	12.81	11.609	-2.8512	4.4446	2.5254	-0.86715	1499.5
11.62	1163	60	NaN	6.7072	13.908	12.139	-182.8	10.516	7.7966	0.37487	-706.58	1143.9	34.585	792.15	1115.3	33.331	54.613	0	0	-8.1806	8.4584	-10.288	-12.48	5.3996	-4.1089	12.814	11.61	-2.781	4.3495	2.526	-0.86954	1499.4
11.63	1164	60	NaN	6.7059	13.893	12.133	-182.81	10.531	7.7654	0.34338	-706.54	1143.9	34.499	791.97	1115.2	32.569	53.178	0	0	-8.0812	8.3524	-10.293	-12.484	5.4002	-4.1123	12.796	11.629	-2.681	4.2402	2.503	-0.85513	1499.2
11.64	1165	60	NaN	6.7075	13.867	12.125	-182.81	10.555	7.7287	0.30304	-706.49	1144	34.39	791.7	1115.2	31.933	53.057	0	0	-7.9887	8.2537	-10.293	-12.484	5.4042	-4.1106	12.766	11.656	-2.5845	4.1431	2.4727	-0.82749	1498.9
11.65	1166	60	NaN	6.7066	13.859	12.124	-182.8	10.563	7.7495	0.27469	-706.43	1144	34.434	791.54	1115.1	31.163	50.587	0	0	-7.8966	8.1555	-10.293	-12.484	5.4003	-4.1087	12.755	11.667	-2.4963	4.0468	2.4618	-0.81675	1498.6
11.66	1167	60	NaN	6.7122	13.847	12.117	-182.78	10.565	7.7715	0.24203	-706.36	1144.1	34.44	791.31	1115.1	31.875	45.355	0	0	-7.7709	8.0214	-10.295	-12.486	5.4041	-4.091	12.739	11.673	-2.3667	3.9304	2.4437	-0.81336	1498.3
11.67	1168	60	NaN	6.7204	13.837	12.121	-182.77	10.566	7.7663	0.19472	-706.29	1144.1	34.398	791.13	1115.1	39.599	41.064	0	0	-7.6567	7.8997	-10.297	-12.488	5.4119	-4.0773	12.726	11.678	-2.2448	3.8224	2.4289	-0.81076	1498.1
11.68	1169	60	NaN	6.7305	13.827	12.123	-182.76	10.576	7.7655	0.15868	-706.22	1144.2	34.394	790.95	1115	52.608	39.188	0	0	-7.6024	7.8418	-10.299	-12.49	5.4205	-4.0679	12.713	11.69	-2.1819	3.774	2.4143	-0.80004	1497.8
11.69	1170	60	NaN	6.7411	13.812	12.114	-182.75	10.595	7.7924	0.15067	-706.16	1144.2	34.487	790.73	1115	58.865	40.132	1	0	-7.488	7.7197	-10.3	-12.491	5.427	-4.062	12.696	11.711	-2.0609	3.6577	2.3958	-0.77997	1497.6
11.7	1171	60	NaN	6.7418	13.8	12.112	-182.74	10.577	7.7968	0.11275	-706.07	1144.3	34.522	790.57	1115	60.317	42.648	1	0	-7.3269	7.548	-10.302	-12.493	5.4247	-4.0547	12.68	11.697	-1.9022	3.4933	2.3781	-0.79566	1497.3
11.71	1172	60	NaN	6.7444	13.778	12.103	-182.73	10.556	7.8256	0.085593	-706.01	1144.3	34.639	790.4	1114.9	58.088	42.048	1	0	-7.2676	7.4848	-10.303	-12.494	5.4216	-4.0555	12.655	11.679	-1.846	3.4293	2.3514	-0.81557	1497.1
11.72	1173	60	NaN	6.751	13.746	12.086	-182.73	10.533	7.8537	0.08389	-705.91	1144.3	34.767	790.16	1114.9	54.869	40.243	1	0	-7.1974	7.4099	-10.303	-12.494	5.423	-4.0531	12.621	11.658	-1.7744	3.3568	2.3173	-0.83662	1496.8
11.73	1174	60	NaN	6.7589	13.706	12.069	-182.72	10.508	7.8748	0.088511	-705.78	1144.3	34.889	789.87	1114.8	60.551	42.438	1	0	-7.0778	7.2823	-10.3	-12.491	5.426	-4.0488	12.579	11.635	-1.6518	3.2335	2.2796	-0.85545	1496.3
11.74	1175	60	NaN	6.7551	13.664	12.072	-182.72	10.483	7.902	0.0094278	-705.65	1144.2	35.053	789.55	1114.7	63.188	46.761	1	0	-6.9582	7.1548	-10.296	-12.487	5.4125	-4.0628	12.535	11.612	-1.5457	3.092	2.239	-0.87475	1495.9
11.75	1176	60	NaN	6.7489	13.624	12.077	-182.72	10.499	7.9179	-0.084078	-705.49	1144.2	35.2	789.19	1114.7	63.448	46.328	1	0	-6.8386	7.0273	-10.292	-12.483	5.3966	-4.0727	12.494	11.629	-1.442	2.9545	2.2014	-0.85414	1495.4
11.76	1177	60	NaN	6.7493	13.599	12.066	-182.72	10.506	7.9033	-0.095913	-705.39	1144.1	35.223	788.98	1114.6	63.728	46.316	1	0	-6.719	6.8997	-10.289	-12.48	5.3954	-4.0776	12.468	11.636	-1.3236	2.8221	2.1797	-0.84323	1495.1
11.77	1178	60	NaN	6.7471	13.577	12.046	-182.74	10.507	7.8852	-0.076958	-705.33	1144.1	35.22	788.85	1114.6	61.279	47.493	1	0	-6.5994	6.7722	-10.285	-12.476	5.3939	-4.0909	12.446	11.637	-1.2055	2.6813	2.1616	-0.83865	1494.9
11.78	1179	60	NaN	6.7255	13.535	12.035	-182.77	10.519	7.9116	-0.1345	-705.27	1144	35.379	788.63	1114.5	56.787	43.407	1	0	-6.4798	6.6446	-10.281	-12.472	5.3637	-4.1338	12.405	11.65	-1.1161	2.5108	2.1236	-0.8221	1494.6
11.79	1180	60	NaN	6.7144	13.493	11.999	-182.8	10.566	7.8841	-0.14804	-705.15	1144	35.375	788.27	1114.5	59.874	44.635	1	0	-6.3852	6.5438	-10.277	-12.468	5.3518	-4.1583	12.361	11.697	-1.0334	2.3855	2.0847	-0.77032	1494.1
11.8	1181	60	NaN	6.6911	13.456	11.963	-182.84	10.607	7.886	-0.18285	-705.03	1143.9	35.448	787.95	1114.4	64.102	48.156	1	0	-6.3596	6.5164	-10.27	-12.461	5.324	-4.2097	12.324	11.739	-1.0356	2.3068	2.0538	-0.72217	1493.7
11.81	1182	60	NaN	6.6655	13.428	11.939	-182.9	10.645	7.8982	-0.2543	-704.9	1143.8	35.535	787.64	1114.3	67.431	51.318	1	0	-6.2719	6.4229	-10.268	-12.459	5.2919	-4.2704	12.295	11.779	-0.98002	2.1526	2.027	-0.67987	1493.3
11.82	1183	60	NaN	6.6467	13.41	11.934	-182.94	10.681	7.9042	-0.36342	-704.76	1143.8	35.584	787.34	1114.2	68.403	53.586	1	0	-6.1467	6.2894	-10.267	-12.458	5.2666	-4.3234	12.273	11.817	-0.88011	1.966	2.0061	-0.64054	1492.8
11.83	1184	60	NaN	6.6398	13.388	11.927	-182.97	10.7	7.9106	-0.42027	-704.68	1143.8	35.612	787.15	1114.2	68.451	52.941	1	0	-6.0933	6.2324	-10.266	-12.457	5.2562	-4.3521	12.25	11.837	-0.83703	1.8803	1.9843	-0.62012	1492.6
11.84	1185	60	NaN	6.6338	13.358	11.904	-182.99	10.697	7.8877	-0.4369	-704.62	1143.8	35.549	787.01	1114.2	68.361	51.957	1	0	-6.0964	6.2358	-10.265	-12.456	5.2518	-4.3755	12.221	11.835	-0.84468	1.8603	1.9557	-0.62163	1492.4
11.85	1186	60	NaN	6.6326	13.324	11.883	-183.02	10.684	7.8905	-0.45616	-704.58	1143.8	35.528	786.91	1114.1	67.477	49.628	1	0	-6.2396	6.3885	-10.264	-12.456	5.2506	-4.3972	12.186	11.823	-0.989	1.9912	1.9215	-0.63283	1492.2
11.86	1187	60	NaN	6.6361	13.288	11.863	-183.03	10.674	7.9266	-0.48183	-704.55	1143.8	35.572	786.82	1114.1	66.696	50.633	1	0	-6.3782	6.5363	-10.263	-12.454	5.2512	-4.4177	12.148	11.814	-1.1269	2.1185	1.8854	-0.63986	1492.1
11.87	1188	60	NaN	6.6378	13.257	11.829	-183.05	10.695	7.9509	-0.47219	-704.52	1143.8	35.586	786.67	1114	65.83	49.533	1	0	-6.4644	6.6282	-10.26	-12.451	5.2526	-4.4334	12.115	11.837	-1.2117	2.1948	1.8551	-0.61349	1491.9
11.88	1189	60	NaN	6.6428	13.229	11.81	-183.05	10.737	8.014	-0.53399	-704.46	1143.8	35.604	786.45	1113.9	65.397	49.01	1	0	-6.5173	6.6846	-10.258	-12.449	5.2543	-4.4405	12.081	11.885	-1.263	2.2441	1.8234	-0.56411	1491.6
11.89	1190	60	NaN	6.6511	13.209	11.783	-183.05	10.781	8.1041	-0.58906	-704.4	1143.8	35.652	786.24	1113.8	65.7	48.88	1	0	-6.5492	6.7187	-10.256	-12.447	5.2584	-4.4443	12.055	11.935	-1.2908	2.2744	1.7985	-0.51224	1491.4
11.9	1191	60	NaN	6.6574	13.198	11.756	-183.05	10.819	8.2088	-0.66901	-704.34	1143.8	35.71	786.03	1113.6	67.285	49.364	1	0	-6.4388	6.601	-10.245	-12.436	5.2591	-4.4438	12.038	11.979	-1.1797	2.1572	1.793	-0.45744	1491.1
11.91	1192	60	NaN	6.6535	13.201	11.75	-183.03	10.838	8.3111	-0.83757	-704.28	1143.8	35.746	785.81	1113.4	70.332	50.717	1	0	-6.3235	6.478	-10.234	-12.425	5.2471	-4.4371	12.033	12.006	-1.0764	2.0409	1.799	-0.41886	1490.8
11.92	1193	60	NaN	6.6671	13.206	11.714	-183.03	10.84	8.3454	-0.78519	-704.22	1143.8	35.764	785.75	1113.4	72.645	49.84	1	0	-6.4553	6.6186	-10.23	-12.421	5.2619	-4.4386	12.037	12.009	-1.1935	2.1799	1.8069	-0.41238	1490.7
11.93	1194	60	NaN	6.6682	13.222	11.667	-183.02	10.815	8.4616	-0.86007	-704.14	1143.7	35.85	785.54	1113.2	75	55.085	1	0	-6.5607	6.7309	-10.227	-12.418	5.2565	-4.4345	12.047	11.99	-1.3041	2.2964	1.8202	-0.42801	1490.4
11.94	1195	60	NaN	6.6651	13.238	11.63	-183.01	10.789	8.5553	-0.95322	-704.07	1143.7	35.888	785.34	1113	67.168	55.956	1	0	-6.5191	6.6865	-10.223	-12.414	5.2481	-4.4258	12.058	11.969	-1.2709	2.2607	1.8349	-0.44546	1490.2
11.95	1196	60	NaN	6.6642	13.25	11.617	-183	10.778	8.5585	-0.98931	-704.03	1143.7	35.799	785.25	1113	57.799	46.319	1	0	-6.5612	6.7315	-10.219	-12.41	5.2492	-4.4101	12.069	11.959	-1.312	2.3214	1.8497	-0.45154	1490
11.96	1197	60	NaN	6.6633	13.296	11.587	-182.94	10.763	8.5845	-1.0749	-703.86	1143.7	35.658	784.98	1112.9	62.876	46.509	1	0	-6.657	6.8336	-10.216	-12.407	5.25	-4.3539	12.11	11.949	-1.4069	2.4797	1.8949	-0.4578	1489.6
11.97	1198	60	NaN	6.6492	13.323	11.572	-182.88	10.765	8.6424	-1.2098	-703.72	1143.6	35.632	784.63	1112.7	61.796	45.455	1	0	-6.6033	6.7763	-10.213	-12.404	5.2312	-4.2938	12.133	11.955	-1.372	2.4825	1.9207	-0.44901	1489.1
11.98	1199	60	NaN	6.6417	13.33	11.537	-182.81	10.767	8.6683	-1.2639	-703.62	1143.6	35.564	784.24	1112.7	64.389	46.323	1	0	-6.5663	6.7369	-10.21	-12.401	5.2238	-4.2257	12.14	11.958	-1.3425	2.5112	1.9298	-0.44303	1488.6
11.99	1200	60	NaN	6.6436	13.323	11.489	-182.75	10.764	8.6601	-1.2392	-703.54	1143.5	35.46	783.9	1112.6	67.422	49.829	1	0	-6.5843	6.7561	-10.207	-12.398	5.2303	-4.1621	12.133	11.954	-1.354	2.594	1.9265	-0.44334	1488.2
12	1201	60	NaN	6.6418	13.314	11.489	-182.73	10.764	8.682	-1.2862	-703.51	1143.5	35.516	783.75	1112.6	67.837	50.376	1	0	-6.5702	6.7411	-10.2	-12.391	5.2243	-4.1475	12.124	11.954	-1.3459	2.5936	1.924	-0.43763	1488
12.01	1202	60	NaN	6.6543	13.3	11.467	-182.71	10.729	8.7613	-1.2815	-703.43	1143.4	35.789	783.42	1112.6	70.021	49.866	1	0	-6.4617	6.6254	-10.185	-12.376	5.2261	-4.1381	12.111	11.917	-1.2357	2.4872	1.9266	-0.45844	1487.6
12.02	1203	60	NaN	6.6617	13.293	11.48	-182.71	10.719	8.8018	-1.3756	-703.31	1143.4	36.034	783.01	1112.6	71.394	50.759	1	0	-6.1835	6.3286	-10.167	-12.358	5.2199	-4.1478	12.106	11.906	-0.96359	2.1809	1.9391	-0.45147	1487.1
12.03	1204	60	NaN	6.6691	13.296	11.51	-182.71	10.735	8.8025	-1.4942	-703.19	1143.3	36.206	782.58	1112.6	70.445	49.532	1	0	-5.7927	5.9119	-10.148	-12.339	5.2156	-4.167	12.11	11.921	-0.57709	1.7449	1.9625	-0.41761	1486.6
12.04	1205	60	NaN	6.6879	13.308	11.518	-182.72	10.763	8.7823	-1.5021	-703.06	1143.3	36.292	782.2	1112.6	62.521	48.182	1	0	-5.8359	5.958	-10.145	-12.336	5.2302	-4.1796	12.124	11.948	-0.60567	1.7784	1.9785	-0.38788	1486.1
12.05	1206	60	NaN	6.7132	13.323	11.559	-182.75	10.804	8.6941	-1.6291	-702.9	1143.2	36.223	781.62	1112.6	57.203	46.9	1	0	-5.8738	5.9984	-10.144	-12.335	5.2526	-4.2147	12.141	11.986	-0.62115	1.7837	1.9977	-0.34929	1485.3
12.06	1207	60	NaN	6.7363	13.34	11.575	-182.79	10.827	8.6355	-1.6838	-702.74	1143.1	36.167	781.04	1112.6	55.067	45.967	1	0	-5.8513	5.9745	-10.144	-12.335	5.275	-4.2485	12.163	12.004	-0.57634	1.7259	2.019	-0.33077	1484.6
12.07	1208	60	NaN	6.7529	13.348	11.581	-182.81	10.836	8.6021	-1.7066	-702.63	1143	36.12	780.63	1112.7	54.744	46.109	1	0	-5.8856	6.0109	-10.142	-12.333	5.2921	-4.2713	12.175	12.009	-0.59348	1.7397	2.0329	-0.32464	1484.1
12.08	1209	60	NaN	6.7631	13.343	11.588	-182.82	10.833	8.5874	-1.7333	-702.58	1143	36.076	780.42	1112.7	51.69	44.137	1	0	-5.9497	6.0793	-10.14	-12.331	5.3026	-4.2825	12.173	12.003	-0.64701	1.7968	2.0324	-0.32836	1483.8
12.09	1210	60	NaN	6.7878	13.338	11.609	-182.87	10.813	8.572	-1.8029	-702.42	1142.9	36.017	779.89	1112.7	44.709	43.015	1	0	-5.9907	6.1231	-10.137	-12.328	5.3263	-4.3322	12.173	11.978	-0.66446	1.7909	2.0359	-0.3504	1483.1
12.1	1211	60	NaN	6.81	13.315	11.617	-182.93	10.803	8.6629	-1.8387	-702.29	1142.7	36.213	779.31	1112.7	35.572	42.007	1	0	-6.0163	6.1504	-10.133	-12.324	5.3388	-4.3962	12.155	11.962	-0.6775	1.7542	2.0224	-0.36233	1482.4
12.11	1212	60	NaN	6.832	13.298	11.607	-182.97	10.811	8.7474	-1.8217	-702.19	1142.6	36.393	778.77	1112.8	36.799	39.838	1	0	-6.0448	6.1808	-10.129	-12.32	5.3539	-4.4487	12.144	11.964	-0.69095	1.7321	2.0148	-0.35584	1481.8
12.12	1213	60	NaN	6.8491	13.297	11.594	-183.01	10.835	8.7845	-1.795	-702.07	1142.5	36.451	778.23	1112.8	46.904	41.012	1	0	-6.053	6.1895	-10.124	-12.315	5.3691	-4.4866	12.148	11.984	-0.6839	1.7029	2.0241	-0.33106	1481.1
12.13	1214	60	NaN	6.845	13.317	11.617	-183.05	10.866	8.7631	-1.9036	-701.83	1142.4	36.333	777.47	1112.9	55.714	40.365	1	0	-6.0114	6.1451	-10.117	-12.308	5.3644	-4.5263	12.174	12.009	-0.647	1.6188	2.058	-0.29889	1480.1
12.14	1215	60	NaN	6.8164	13.324	11.68	-183.08	10.877	8.7785	-2.157	-701.67	1142.4	36.355	776.95	1112.9	58.643	44.006	1	0	-5.9428	6.072	-10.112	-12.303	5.3245	-4.5753	12.183	12.018	-0.61839	1.4968	2.0712	-0.28452	1479.4
12.15	1216	60	NaN	6.7912	13.333	11.719	-183.12	10.886	8.788	-2.3339	-701.5	1142.4	36.375	776.46	1113	59.417	43.9	1	0	-5.8594	5.983	-10.108	-12.299	5.2909	-4.624	12.194	12.025	-0.56849	1.3591	2.0857	-0.27447	1478.8
12.16	1217	60	NaN	6.7711	13.339	11.731	-183.17	10.891	8.7796	-2.4361	-701.32	1142.3	36.355	775.94	1113	65.805	48.951	1	0	-5.8338	5.9557	-10.106	-12.297	5.2669	-4.6718	12.202	12.028	-0.56685	1.2839	2.0964	-0.26822	1478.1
12.17	1218	60	NaN	6.7538	13.33	11.724	-183.22	10.893	8.7454	-2.5044	-701.19	1142.3	36.269	775.41	1113	68.246	53.349	1	0	-5.8082	5.9284	-10.103	-12.294	5.2496	-4.7197	12.196	12.027	-0.55854	1.2087	2.0928	-0.26697	1477.4
12.18	1219	60	NaN	6.7454	13.288	11.664	-183.29	10.886	8.7917	-2.4678	-701	1142.2	36.403	774.48	1113.1	68.03	53.61	1	0	-5.7647	5.882	-10.103	-12.294	5.2363	-4.8033	12.158	12.016	-0.52835	1.0787	2.0548	-0.27791	1476.3
12.19	1220	60	NaN	6.7281	13.239	11.638	-183.35	10.89	8.7879	-2.5089	-700.87	1142.1	36.379	773.71	1113.1	68.294	53.512	1	0	-5.7154	5.8295	-10.104	-12.295	5.2175	-4.858	12.112	12.016	-0.49792	0.97154	2.0086	-0.27853	1475.4
12.2	1221	60	NaN	6.6985	13.177	11.623	-183.41	10.865	8.7482	-2.6021	-700.73	1142.1	36.231	772.95	1113.2	67.927	53.146	1	0	-5.6546	5.7647	-10.106	-12.297	5.189	-4.9181	12.053	11.988	-0.46563	0.84657	1.9471	-0.30939	1474.5
12.21	1222	60	NaN	6.6595	13.102	11.604	-183.49	10.797	8.6911	-2.7204	-700.54	1142	36.012	772.15	1113.2	65.776	53.056	1	0	-5.6531	5.7631	-10.108	-12.299	5.1529	-4.9987	11.983	11.916	-0.50018	0.76442	1.8752	-0.38287	1473.5
12.22	1223	60	NaN	6.6482	13.058	11.605	-183.53	10.762	8.6745	-2.8088	-700.39	1142	35.887	771.54	1113.3	61.167	49.536	1	0	-5.6853	5.7973	-10.109	-12.3	5.1423	-5.0367	11.941	11.879	-0.54298	0.76064	1.8326	-0.42073	1472.7
12.23	1224	60	NaN	6.6301	13.023	11.597	-183.56	10.769	8.6815	-2.8776	-700.25	1141.9	35.825	770.86	1113.3	60.188	43.284	1	0	-5.8	5.9197	-10.112	-12.303	5.1231	-5.0693	11.908	11.884	-0.67693	0.85046	1.7955	-0.41955	1471.9
12.24	1225	60	NaN	6.6074	12.987	11.601	-183.59	10.786	8.7144	-2.9872	-700.09	1141.9	35.825	770.14	1113.3	59.119	43.675	1	0	-5.8877	6.0132	-10.116	-12.307	5.0952	-5.0992	11.874	11.9	-0.79241	0.91399	1.7585	-0.40726	1471
12.25	1226	60	NaN	6.5851	12.95	11.613	-183.6	10.813	8.7326	-3.1281	-699.91	1141.9	35.765	769.32	1113.4	59.442	45.368	1	0	-5.9235	6.0514	-10.119	-12.31	5.0687	-5.1122	11.838	11.925	-0.85483	0.93925	1.7196	-0.38461	1470
12.26	1227	60	NaN	6.5749	12.912	11.61	-183.56	10.872	8.6225	-3.2227	-699.64	1141.8	35.313	768.19	1113.3	58.308	45.858	1	0	-5.9957	6.1284	-10.121	-12.312	5.071	-5.0664	11.8	11.984	-0.92461	1.062	1.6792	-0.32864	1468.6
12.27	1228	60	NaN	6.5816	12.883	11.596	-183.55	10.887	8.6498	-3.2447	-699.45	1141.8	35.278	767.44	1113.3	57.736	43.842	1	0	-6.1578	6.3012	-10.124	-12.315	5.0773	-5.0515	11.772	11.998	-1.0805	1.2497	1.6474	-0.31716	1467.7
12.28	1229	60	NaN	6.5963	12.841	11.582	-183.51	10.912	8.6914	-3.2868	-699.22	1141.7	35.263	766.46	1113.3	57.543	44.247	1	0	-6.2744	6.4256	-10.128	-12.319	5.0896	-5.0153	11.732	12.02	-1.1848	1.4103	1.6046	-0.29888	1466.5
12.29	1230	60	NaN	6.6068	12.792	11.581	-183.45	10.938	8.7034	-3.3954	-698.97	1141.6	35.16	765.29	1113.4	56.573	43.957	1	0	-6.3642	6.5214	-10.132	-12.323	5.0985	-4.9587	11.687	12.043	-1.2657	1.5626	1.5547	-0.27993	1465
12.3	1231	60	NaN	6.5993	12.746	11.608	-183.38	10.948	8.6495	-3.6115	-698.72	1141.5	34.891	764.13	1113.4	54.104	41.771	1	0	-6.5007	6.6669	-10.136	-12.327	5.0916	-4.8916	11.642	12.052	-1.4091	1.7753	1.5055	-0.27578	1463.6
12.31	1232	60	NaN	6.5968	12.71	11.626	-183.37	10.933	8.6456	-3.7447	-698.55	1141.5	34.83	763.4	1113.4	50.265	40.68	1	0	-6.5936	6.766	-10.14	-12.331	5.0853	-4.8814	11.607	12.037	-1.5083	1.8846	1.467	-0.29418	1462.7
12.32	1233	60	NaN	6.5948	12.675	11.621	-183.35	10.939	8.6873	-3.8015	-698.48	1141.5	34.919	762.87	1113.4	40.579	38.359	1	0	-6.5968	6.7694	-10.141	-12.332	5.077	-4.8716	11.573	12.041	-1.5198	1.8978	1.4313	-0.29094	1462.1
12.33	1234	60	NaN	6.6137	12.616	11.573	-183.34	10.966	8.7064	-3.755	-698.4	1141.4	34.933	762.07	1113.4	45.659	37.584	1	0	-6.6313	6.8062	-10.142	-12.333	5.0963	-4.8603	11.516	12.066	-1.535	1.9459	1.3735	-0.26745	1461.3
12.34	1235	60	NaN	6.6616	12.524	11.479	-183.34	11.001	8.6898	-3.6078	-698.25	1141.3	34.81	760.78	1113.3	50.364	40.926	1	0	-6.6799	6.8581	-10.143	-12.334	5.1533	-4.8463	11.427	12.098	-1.5266	2.0118	1.2846	-0.2362	1459.8
12.35	1236	60	NaN	6.7094	12.444	11.389	-183.31	10.966	8.8382	-3.4727	-698.08	1141.2	35.109	759.61	1113.3	52.435	40.371	1	0	-6.6779	6.8559	-10.144	-12.335	5.1932	-4.83	11.348	12.061	-1.4847	2.0258	1.2044	-0.27356	1458.5
12.36	1237	60	NaN	6.7208	12.392	11.38	-183.3	10.982	8.8983	-3.5344	-697.95	1141.1	35.191	758.63	1113.3	55.912	42.234	1	0	-6.6458	6.8217	-10.146	-12.337	5.1979	-4.8198	11.298	12.076	-1.448	2.0019	1.1519	-0.26035	1457.4
12.37	1238	60	NaN	6.7317	12.362	11.38	-183.3	10.995	8.9007	-3.6089	-697.79	1141.1	35.124	757.73	1113.3	62.117	44.442	1	0	-6.6893	6.868	-10.147	-12.338	5.2073	-4.8203	11.268	12.09	-1.482	2.0478	1.1207	-0.24845	1456.3
12.38	1239	60	NaN	6.753	12.336	11.361	-183.32	10.987	8.8899	-3.6354	-697.57	1141.1	35.001	756.68	1113.3	64.65	49.266	1	0	-6.733	6.9147	-10.148	-12.339	5.2312	-4.8412	11.242	12.081	-1.5019	2.0735	1.0936	-0.25848	1455
12.39	1240	60	NaN	6.7869	12.271	11.301	-183.38	10.946	8.9577	-3.5943	-697.25	1141	35.01	754.99	1113.3	64.98	50.503	1	0	-6.7746	6.959	-10.148	-12.339	5.2642	-4.9039	11.181	12.036	-1.5104	2.0551	1.0325	-0.30371	1453
12.4	1241	60	NaN	6.7893	12.23	11.285	-183.4	10.967	8.9105	-3.6081	-697.09	1140.9	34.804	753.97	1113.3	66.137	50.969	1	0	-6.7549	6.938	-10.149	-12.34	5.2729	-4.9146	11.141	12.056	-1.482	2.0234	0.99189	-0.28406	1451.8
12.41	1242	60	NaN	6.7872	12.187	11.272	-183.42	10.961	8.9044	-3.6265	-696.94	1140.9	34.72	753.04	1113.3	67.281	51.38	1	0	-6.7059	6.8858	-10.15	-12.341	5.2723	-4.9341	11.099	12.05	-1.4336	1.9517	0.94917	-0.29109	1450.8
12.42	1243	60	NaN	6.7805	12.14	11.268	-183.44	10.936	8.9241	-3.6755	-696.8	1140.8	34.715	752.14	1113.3	69.094	52.361	1	0	-6.6134	6.7871	-10.15	-12.341	5.2628	-4.9592	11.051	12.024	-1.3506	1.8279	0.90089	-0.31707	1449.7
12.43	1244	60	NaN	6.7664	12.085	11.282	-183.46	10.912	8.9306	-3.7869	-696.66	1140.8	34.69	751.23	1113.3	68.815	53.725	1	0	-6.5208	6.6883	-10.151	-12.342	5.2442	-4.9794	10.996	12.001	-1.2765	1.7089	0.84525	-0.34169	1448.7
12.44	1245	60	NaN	6.7556	11.995	11.258	-183.52	10.858	8.8664	-3.7866	-696.43	1140.7	34.485	749.83	1113.2	67.697	53.034	1	0	-6.4749	6.6394	-10.154	-12.345	5.2398	-5.0331	10.903	11.95	-1.2351	1.6063	0.74881	-0.39574	1447
12.45	1246	60	NaN	6.7428	11.916	11.229	-183.56	10.78	8.9053	-3.7675	-696.26	1140.7	34.543	748.82	1113.1	67.714	51.82	1	0	-6.427	6.5883	-10.157	-12.348	5.2242	-5.0803	10.823	11.873	-1.2028	1.508	0.66621	-0.47502	1445.9
12.46	1247	60	NaN	6.7317	11.833	11.171	-183.61	10.695	8.9349	-3.6669	-696.05	1140.6	34.575	747.74	1113	68.218	52.879	1	0	-6.3726	6.5303	-10.158	-12.349	5.2145	-5.1296	10.739	11.789	-1.1581	1.4007	0.58117	-0.55946	1444.6
12.47	1248	60	NaN	6.7223	11.744	11.087	-183.67	10.616	8.9059	-3.5001	-695.79	1140.5	34.449	746.4	1112.9	69.404	51.841	1	0	-6.3161	6.4701	-10.16	-12.351	5.215	-5.1797	10.648	11.711	-1.1011	1.2904	0.48772	-0.64002	1443
12.48	1249	60	NaN	6.7006	11.689	11.089	-183.68	10.542	8.9307	-3.5797	-695.6	1140.5	34.435	745.49	1112.9	68.773	52.454	1	0	-6.2572	6.4072	-10.163	-12.354	5.1896	-5.1913	10.593	11.638	-1.0676	1.2159	0.42989	-0.71629	1441.8
12.49	1250	60	NaN	6.6615	11.634	11.094	-183.68	10.453	8.9133	-3.7093	-695.31	1140.4	34.29	744.22	1112.8	66.703	46.702	1	0	-6.142	6.2845	-10.165	-12.356	5.1494	-5.1879	10.535	11.551	-0.99267	1.0965	0.37028	-0.8047	1440.3
12.5	1251	60	NaN	6.6265	11.587	11.092	-183.68	10.364	8.9119	-3.8033	-695.07	1140.4	34.208	743.16	1112.8	68.265	52.558	1	0	-6.081	6.2194	-10.167	-12.358	5.1126	-5.1924	10.487	11.465	-0.96846	1.027	0.31995	-0.89324	1439
12.51	1252	60	NaN	6.596	11.548	11.081	-183.7	10.274	8.9171	-3.8471	-694.89	1140.4	34.17	742.28	1112.7	69.718	53.519	1	0	-6.1092	6.2495	-10.17	-12.361	5.0807	-5.2115	10.446	11.376	-1.0285	1.038	0.27625	-0.98525	1437.9
12.52	1253	60	NaN	6.5566	11.5	11.056	-183.74	10.165	8.8679	-3.8624	-694.63	1140.3	34.002	741.17	1112.6	68.336	50.782	1	0	-6.1161	6.2568	-10.173	-12.364	5.046	-5.2462	10.398	11.267	-1.0701	1.0106	0.22527	-1.0968	1436.6
12.53	1254	60	NaN	6.5494	11.485	11.027	-183.75	10.139	8.8471	-3.7956	-694.53	1140.2	33.904	740.7	1112.6	68.661	49.234	1	0	-6.0776	6.2158	-10.177	-12.368	5.0447	-5.2587	10.383	11.241	-1.0329	0.95705	0.20574	-1.1268	1436
12.54	1255	60	NaN	6.5157	11.441	11.011	-183.8	10.085	8.8161	-3.84	-694.28	1140.2	33.586	739.58	1112.5	69.378	52.059	1	0	-6.0608	6.1978	-10.181	-12.372	5.0205	-5.2914	10.338	11.188	-1.0403	0.90645	0.15729	-1.184	1434.6
12.55	1256	60	NaN	6.4765	11.389	11.004	-183.84	10.033	8.7864	-3.926	-694	1140.1	33.192	738.3	1112.5	67.32	51.231	1	0	-6.0549	6.1915	-10.185	-12.376	4.992	-5.3236	10.285	11.137	-1.0629	0.86789	0.1	-1.2392	1433
12.56	1257	60	NaN	6.4615	11.356	10.997	-183.86	10.022	8.7716	-3.953	-693.83	1140	32.899	737.52	1112.4	65.683	50.176	1	0	-6.0677	6.2052	-10.19	-12.381	4.9867	-5.3311	10.252	11.127	-1.081	0.87408	0.061998	-1.2536	1432.1
12.57	1258	60	NaN	6.4563	11.31	10.967	-183.97	9.8797	8.6889	-3.9176	-693.59	1139.9	32.103	736.73	1112.4	63.654	48.57	1	0	-6.0793	6.2175	-10.193	-12.384	5.0137	-5.4131	10.207	10.983	-1.0656	0.80447	0.01349	-1.4012	1431
12.58	1259	60	NaN	6.4508	11.282	10.937	-184	9.8334	8.6797	-3.864	-693.4	1139.8	31.709	736.09	1112.3	60.494	46.548	1	0	-6.0889	6.2277	-10.195	-12.386	5.0253	-5.422	10.178	10.937	-1.0636	0.80576	-0.017652	-1.4492	1430.2
12.59	1260	60	NaN	6.442	11.253	10.92	-183.99	9.8289	8.7234	-3.8451	-693.24	1139.8	31.541	735.45	1112.2	59.971	45.047	1	0	-6.1733	6.3178	-10.198	-12.389	5.0232	-5.4132	10.148	10.934	-1.1502	0.90464	-0.050433	-1.4553	1429.4
12.6	1261	60	NaN	6.427	11.219	10.921	-184	9.8329	8.7915	-3.8925	-693.1	1139.7	31.454	734.74	1112.1	59.885	43.037	1	0	-6.286	6.438	-10.201	-12.392	5.0089	-5.4167	10.113	10.939	-1.2771	1.0213	-0.088616	-1.453	1428.5
12.61	1262	60	NaN	6.3985	11.211	10.947	-184.01	9.8381	8.7962	-4.0179	-692.89	1139.7	31.222	733.97	1112.1	57.876	43.511	1	0	-6.3812	6.5395	-10.205	-12.396	4.9837	-5.4217	10.103	10.946	-1.3975	1.1178	-0.10137	-1.4504	1427.6
12.62	1263	60	NaN	6.3641	11.171	10.949	-184.02	9.795	8.6582	-4.0886	-692.58	1139.5	30.476	732.84	1112.1	61.911	41.956	1	0	-6.4691	6.6332	-10.209	-12.4	4.975	-5.4048	10.069	10.897	-1.4941	1.2285	-0.1397	-1.5025	1426.1
12.63	1264	60	NaN	6.3439	11.136	10.934	-184.03	9.731	8.5933	-4.0758	-692.34	1139.4	29.999	731.99	1112.1	63.442	45.835	1	0	-6.6353	6.8105	-10.214	-12.405	4.9735	-5.4014	10.04	10.827	-1.6619	1.4091	-0.17311	-1.5777	1425
12.64	1265	60	NaN	6.3361	11.109	10.91	-184.05	9.6614	8.6227	-4.0124	-692.18	1139.3	29.864	731.43	1112.2	60.017	46.4	1	0	-6.7402	6.9223	-10.217	-12.408	4.9729	-5.4127	10.02	10.751	-1.7673	1.5096	-0.19761	-1.6575	1424.3
12.65	1266	60	NaN	6.3247	11.075	10.897	-184.06	9.6054	8.6708	-3.9905	-692.04	1139.1	29.783	730.86	1112.2	56.711	43.806	1	0	-6.7402	6.9223	-10.219	-12.41	4.9649	-5.4208	9.9926	10.687	-1.7753	1.5015	-0.22618	-1.7224	1423.5
12.66	1267	60	NaN	6.3149	11.033	10.885	-184.07	9.5294	8.6147	-3.9572	-691.8	1138.9	29.289	730.16	1112.3	56.124	45.744	1	0	-6.7541	6.9371	-10.219	-12.41	4.9755	-5.4087	9.9627	10.6	-1.7785	1.5285	-0.25671	-1.8104	1422.6
12.67	1268	60	NaN	6.3227	11.006	10.867	-184.06	9.474	8.5777	-3.8766	-691.59	1138.8	28.891	729.64	1112.4	63.047	46.927	1	0	-6.7778	6.9625	-10.22	-12.411	5.002	-5.3823	9.9447	10.536	-1.7759	1.5802	-0.27512	-1.8751	1421.9
12.68	1269	60	NaN	6.3373	10.981	10.848	-184.05	9.4437	8.562	-3.7828	-691.38	1138.6	28.554	729.11	1112.5	66.216	51.983	1	0	-6.8598	7.0499	-10.221	-12.412	5.0332	-5.3511	9.9277	10.497	-1.8266	1.6987	-0.2936	-1.9155	1421.1
12.69	1270	60	NaN	6.345	10.943	10.835	-184.03	9.4385	8.5597	-3.719	-691.14	1138.4	28.205	728.39	1112.6	63.73	51.403	1	0	-6.9412	7.1367	-10.223	-12.414	5.0567	-5.3233	9.8999	10.481	-1.8845	1.8134	-0.32286	-1.9324	1420.1
12.7	1271	60	NaN	6.3458	10.929	10.855	-183.98	9.4498	8.5814	-3.7375	-690.94	1138.3	27.965	727.95	1112.6	62.806	48.785	1	0	-6.9892	7.1879	-10.225	-12.416	5.0659	-5.2586	9.8922	10.487	-1.9233	1.9293	-0.33298	-1.9293	1419.5
12.71	1272	60	NaN	6.3469	10.918	10.864	-183.94	9.4887	8.6019	-3.732	-690.73	1138.2	27.777	727.52	1112.7	60.851	47.456	1	0	-7.0104	7.2105	-10.226	-12.417	5.0741	-5.2089	9.8868	10.52	-1.9363	2.0016	-0.33943	-1.8975	1418.8
12.72	1273	60	NaN	6.3512	10.894	10.875	-183.89	9.5407	8.5714	-3.7391	-690.47	1138.1	27.422	727.05	1112.8	57.823	45.737	1	0	-6.9848	7.1832	-10.225	-12.416	5.0919	-5.1487	9.8703	10.564	-1.8929	2.0345	-0.35463	-1.852	1418.1
12.73	1274	60	NaN	6.36	10.848	10.888	-183.84	9.5929	8.4908	-3.7626	-690.15	1137.9	26.887	726.53	1112.8	58.797	46.042	1	0	-6.973	7.1706	-10.224	-12.415	5.1206	-5.0762	9.8347	10.606	-1.8523	2.0944	-0.38938	-1.8087	1417.2
12.74	1275	60	NaN	6.3714	10.779	10.876	-183.82	9.6193	8.4986	-3.7227	-689.79	1137.7	26.711	726.1	1112.8	59.775	48.678	1	0	-6.968	7.1653	-10.223	-12.414	5.1401	-5.0512	9.7748	10.623	-1.8279	2.1141	-0.44862	-1.791	1416.4
12.75	1276	60	NaN	6.4008	10.722	10.846	-183.83	9.6106	8.5191	-3.621	-689.51	1137.5	26.645	725.86	1112.8	60.462	48.143	1	0	-6.984	7.1824	-10.224	-12.415	5.1758	-5.053	9.7249	10.608	-1.8083	2.1293	-0.49864	-1.8067	1415.9
12.76	1277	60	NaN	6.4495	10.649	10.808	-183.87	9.5928	8.529	-3.4942	-689.16	1137.3	26.566	725.59	1112.8	60.471	48.498	1	0	-6.9869	7.1854	-10.223	-12.414	5.2323	-5.0854	9.6586	10.583	-1.7546	2.1001	-0.56469	-1.8316	1415.3
12.77	1278	60	NaN	6.5058	10.566	10.778	-183.93	9.5762	8.5269	-3.3983	-688.75	1137.1	26.463	725.3	1112.8	61.902	48.919	1	0	-6.9716	7.1691	-10.222	-12.414	5.296	-5.1349	9.5833	10.559	-1.6755	2.0342	-0.63917	-1.8545	1414.6
12.78	1279	60	NaN	6.5434	10.507	10.786	-183.96	9.5696	8.5216	-3.4345	-688.41	1137	26.373	725.07	1112.8	61.612	48.685	1	0	-6.9457	7.1415	-10.221	-12.413	5.3353	-5.1712	9.5283	10.548	-1.6104	1.9703	-0.69314	-1.8641	1414
12.79	1280	60	NaN	6.5806	10.434	10.791	-184.02	9.5484	8.5506	-3.461	-688.04	1136.8	26.421	724.91	1112.8	62.458	48.696	1	0	-6.9008	7.0936	-10.22	-12.411	5.3691	-5.2344	9.4596	10.523	-1.5318	1.8593	-0.7603	-1.8882	1413.5
12.8	1281	60	NaN	6.6242	10.351	10.794	-184.09	9.516	8.5666	-3.467	-687.67	1136.7	26.449	724.79	1112.8	62.779	50.037	1	0	-6.8562	7.046	-10.219	-12.41	5.4108	-5.3005	9.381	10.486	-1.4453	1.7455	-0.83828	-1.9245	1413
12.81	1282	60	NaN	6.669	10.258	10.799	-184.15	9.493	8.5601	-3.475	-687.28	1136.5	26.438	724.66	1112.7	61.737	49.005	1	0	-6.8126	6.9995	-10.219	-12.41	5.4553	-5.3636	9.2932	10.458	-1.3573	1.636	-0.92569	-1.9517	1412.5
12.82	1283	60	NaN	6.7117	10.148	10.801	-184.21	9.4985	8.5277	-3.4992	-686.88	1136.4	26.386	724.45	1112.7	60.037	47.14	1	0	-6.7869	6.9722	-10.217	-12.408	5.4987	-5.4206	9.1876	10.459	-1.2883	1.5516	-1.0294	-1.9496	1411.8
12.83	1284	60	NaN	6.7991	9.8224	10.721	-184.29	9.4974	8.5169	-3.3528	-686.19	1136	26.438	724.16	1112.7	58.264	45.448	1	0	-6.7889	6.9743	-10.216	-12.407	5.589	-5.5029	8.8764	10.443	-1.2	1.4714	-1.3393	-1.9634	1410.9
12.84	1285	60	NaN	6.8396	9.5127	10.648	-184.33	9.5138	8.5333	-3.2286	-685.67	1135.6	26.556	723.96	1112.6	55.657	43.98	1	0	-6.8306	7.0187	-10.215	-12.406	5.6292	-5.5447	8.5794	10.447	-1.2014	1.474	-1.6357	-1.959	1410.1
12.85	1286	60	NaN	6.8705	9.2622	10.598	-184.35	9.5431	8.5454	-3.1243	-685.24	1135.2	26.655	723.78	1112.5	52.581	41.227	1	0	-6.8521	7.0417	-10.217	-12.408	5.6597	-5.5584	8.3379	10.467	-1.1924	1.4833	-1.8794	-1.941	1409.5
12.86	1287	60	NaN	6.9043	9.0832	10.575	-184.34	9.5798	8.5364	-3.0476	-684.83	1135	26.695	723.6	1112.4	57.564	44.215	1	0	-6.8675	7.0581	-10.22	-12.412	5.6946	-5.5516	8.1638	10.499	-1.1729	1.5065	-2.0567	-1.9124	1408.9
12.87	1288	60	NaN	6.9119	8.9332	10.574	-184.32	9.6096	8.5028	-3.0408	-684.36	1134.9	26.697	723.44	1112.3	57.582	46.535	1	0	-6.9372	7.1324	-10.224	-12.415	5.7018	-5.5298	8.016	10.527	-1.2354	1.6026	-2.2077	-1.888	1408.3
12.88	1289	60	NaN	6.9056	8.728	10.593	-184.28	9.6416	8.4393	-3.0955	-683.7	1134.6	26.693	723.15	1112.2	57.923	44.501	1	0	-7.026	7.2271	-10.227	-12.418	5.6926	-5.4972	7.8181	10.551	-1.3334	1.7299	-2.4089	-1.8666	1407.3
12.89	1290	60	NaN	6.889	8.5315	10.619	-184.27	9.6246	8.3484	-3.197	-683.16	1134.3	26.597	722.97	1112.2	59.973	44.618	1	0	-7.0452	7.2476	-10.23	-12.421	5.6752	-5.4861	7.63	10.526	-1.3701	1.7615	-2.5997	-1.8947	1406.6
12.9	1291	60	NaN	6.8536	8.3125	10.646	-184.28	9.5625	8.243	-3.3157	-682.62	1134	26.469	722.83	1112.1	59.95	43.026	1	0	-7.0825	7.2874	-10.231	-12.422	5.6395	-5.496	7.4215	10.454	-1.4429	1.7913	-2.8092	-1.9682	1405.9
12.91	1292	60	NaN	6.7812	7.981	10.666	-184.29	9.4865	8.1482	-3.3988	-681.72	1133.5	26.465	722.56	1112.1	59.72	42.759	1	0	-7.1464	7.3555	-10.229	-12.42	5.5629	-5.5114	7.1066	10.361	-1.5834	1.8441	-3.1225	-2.0591	1404.8
12.92	1293	60	NaN	6.7899	7.8024	10.63	-184.3	9.4491	8.1962	-3.2492	-681.22	1133.2	26.691	722.43	1112	59.983	40.25	1	0	-7.1694	7.38	-10.227	-12.418	5.5679	-5.5238	6.9361	10.315	-1.6015	1.8562	-3.291	-2.1028	1404.1
12.93	1294	60	NaN	6.784	7.5559	10.607	-184.3	9.4202	8.2486	-3.1411	-680.61	1132.9	26.931	722.23	1112	60.502	38.805	1	0	-7.1848	7.3965	-10.225	-12.416	5.556	-5.5277	6.7007	10.275	-1.6288	1.8687	-3.5243	-2.1407	1403.3
12.94	1295	60	NaN	6.7735	7.3363	10.592	-184.29	9.4042	8.2775	-3.0713	-680.09	1132.6	27.083	722.05	1111.9	65.184	38.599	1	0	-7.2489	7.4648	-10.223	-12.414	5.5415	-5.5211	6.4912	10.249	-1.7074	1.9437	-3.7319	-2.1649	1402.6
12.95	1296	60	NaN	6.772	7.2277	10.577	-184.27	9.4071	8.2681	-3.0154	-679.83	1132.5	27.08	721.95	1111.9	64.076	37.947	1	0	-7.3061	7.5258	-10.221	-12.412	5.542	-5.502	6.3878	10.247	-1.764	2.0238	-3.8334	-2.1653	1402.3
12.96	1297	60	NaN	6.7601	6.914	10.534	-184.23	9.4439	8.2919	-2.8851	-679.22	1132.1	27.241	721.59	1111.9	63.158	38.314	1	0	-7.2293	7.444	-10.22	-12.411	5.528	-5.4589	6.0875	10.27	-1.7013	1.985	-4.1326	-2.1408	1401.3
12.97	1298	60	NaN	6.7368	6.7012	10.542	-184.19	9.467	8.3127	-2.9165	-678.66	1131.7	27.393	721.32	1111.8	57.722	37.029	1	0	-7.196	7.4084	-10.219	-12.41	5.4965	-5.4344	5.8843	10.284	-1.6994	1.974	-4.3349	-2.1264	1400.4
12.98	1299	60	NaN	6.7221	6.533	10.572	-184.16	9.491	8.3198	-3.0324	-678.1	1131.5	27.513	721.08	1111.7	54.89	38.397	1	0	-7.228	7.4425	-10.219	-12.41	5.4715	-5.407	5.7239	10.3	-1.7565	2.0355	-4.4949	-2.1098	1399.7
12.99	1300	60	NaN	6.7248	6.3806	10.609	-184.11	9.5192	8.3068	-3.1793	-677.53	1131.3	27.586	720.83	1111.7	57.517	39.053	1	0	-7.1424	7.3512	-10.217	-12.408	5.4645	-5.3686	5.5784	10.321	-1.6779	1.9827	-4.6385	-2.0866	1398.8
13	1301	60	NaN	6.7428	6.2368	10.643	-184.06	9.5374	8.2689	-3.2876	-676.92	1131	27.605	720.6	1111.6	48.588	35.221	1	0	-7.0213	7.2221	-10.215	-12.406	5.4765	-5.3277	5.4405	10.334	-1.5448	1.8944	-4.7741	-2.0721	1398
13.01	1302	60	NaN	6.8362	6.0413	10.499	-184.01	9.5445	8.248	-2.7643	-675.97	1130.6	27.738	720.28	1111.6	68.409	46.354	1	0	-6.9316	7.1264	-10.213	-12.404	5.5848	-5.2646	5.2619	10.324	-1.3468	1.8618	-4.9514	-2.0806	1396.7
13.02	1303	60	NaN	6.885	5.8223	10.448	-183.98	9.5558	8.2258	-2.6898	-675.12	1130.1	27.888	719.92	1111.5	73.986	58.874	1	0	-6.8558	7.0457	-10.212	-12.403	5.6293	-5.2343	5.0609	10.317	-1.2265	1.8114	-5.1506	-2.0855	1395.5
13.03	1304	60	NaN	6.8916	5.6299	10.484	-183.96	9.5675	8.2144	-2.9782	-674.49	1129.7	28.039	719.6	1111.5	70.425	59.869	1	0	-6.7969	6.9828	-10.209	-12.4	5.617	-5.2327	4.8828	10.315	-1.1799	1.7501	-5.3266	-2.0857	1394.6
13.04	1305	60	NaN	6.9068	5.5473	10.492	-183.95	9.5667	8.2432	-3.0516	-674.23	1129.6	28.197	719.44	1111.5	62.763	52.495	1	0	-6.7095	6.8896	-10.208	-12.399	5.6223	-5.2312	4.8051	10.309	-1.0872	1.6585	-5.4029	-2.0902	1394.1
13.05	1306	60	NaN	6.9962	5.2974	10.352	-183.96	9.5956	8.2054	-2.5538	-672.9	1128.9	28.356	718.89	1111.5	62.139	47.752	1	0	-6.5786	6.75	-10.208	-12.399	5.724	-5.2275	4.5822	10.311	-0.85461	1.5225	-5.6257	-2.0882	1392.2
13.06	1307	60	NaN	7.0522	5.1333	10.279	-183.96	9.6135	8.2083	-2.3419	-671.96	1128.5	28.543	718.49	1111.5	65.18	50.686	1	0	-6.4095	6.5696	-10.207	-12.398	5.7798	-5.2281	4.4357	10.311	-0.62969	1.3415	-5.771	-2.0868	1390.9
13.07	1308	60	NaN	7.081	5.0137	10.252	-183.95	9.6208	8.2281	-2.3194	-671.25	1128.1	28.728	718.18	1111.5	65.471	52.265	1	0	-6.2366	6.3853	-10.205	-12.396	5.8009	-5.2311	4.3289	10.306	-0.43563	1.1541	-5.8764	-2.0908	1389.9
13.08	1309	60	NaN	7.0943	4.8885	10.244	-183.95	9.6191	8.2377	-2.3627	-670.59	1127.8	28.882	717.85	1111.5	58.913	49.174	1	0	-6.1535	6.2967	-10.205	-12.397	5.8052	-5.2354	4.2174	10.29	-0.3483	1.0612	-5.988	-2.1063	1388.9
13.09	1310	60	NaN	7.0982	4.763	10.291	-183.95	9.5941	8.2333	-2.584	-669.84	1127.5	29.002	717.57	1111.5	53.951	40.86	1	0	-6.0774	6.2156	-10.205	-12.397	5.794	-5.2562	4.1041	10.253	-0.28341	0.95937	-6.1013	-2.1436	1387.9
13.1	1311	60	NaN	7.0837	4.6118	10.349	-183.95	9.5328	8.1992	-2.8886	-669.22	1127.2	29.031	717.3	1111.5	54.118	37.627	1	0	-6.0102	6.1438	-10.205	-12.396	5.7649	-5.2694	3.9643	10.18	-0.24527	0.87439	-6.2411	-2.2162	1387
13.11	1312	60	NaN	7.1104	4.4333	10.32	-183.93	9.4515	8.1403	-2.9006	-668.37	1126.7	29.004	716.97	1111.5	53.056	38.487	1	0	-5.8717	5.9962	-10.205	-12.396	5.7911	-5.2474	3.8032	10.082	-0.080627	0.7488	-6.4016	-2.3143	1385.8
13.12	1313	60	NaN	7.1837	4.2158	10.2	-183.88	9.361	8.0945	-2.6097	-667.17	1126	29.024	716.53	1111.4	54.108	40.103	1	0	-5.7153	5.8294	-10.204	-12.395	5.8741	-5.1887	3.6116	9.9652	0.1588	0.6407	-6.5925	-2.4299	1384.1
13.13	1314	60	NaN	7.218	3.9136	10.136	-183.81	9.2763	8.2061	-2.6472	-665.67	1125.2	29.438	716.01	1111.4	52.885	38.623	1	0	-5.5968	5.703	-10.203	-12.394	5.8877	-5.1367	3.3417	9.8481	0.29091	0.56625	-6.8615	-2.5462	1382.1
13.14	1315	60	NaN	7.2228	3.7361	10.123	-183.76	9.2288	8.2266	-2.7218	-664.83	1124.7	29.532	715.72	1111.3	52.65	37.34	1	0	-5.4345	5.53	-10.202	-12.393	5.8845	-5.0941	3.1809	9.784	0.44994	0.43587	-7.0213	-2.6092	1381
13.15	1316	60	NaN	7.2243	3.5803	10.113	-183.71	9.1859	8.2411	-2.7748	-664.04	1124.3	29.583	715.44	1111.2	52.513	38.252	1	0	-4.6857	4.7314	-10.198	-12.389	5.8806	-5.0525	3.0384	9.7278	1.1949	-0.3211	-7.16	-2.6617	1379.9
13.16	1317	60	NaN	7.2229	3.4234	10.103	-183.66	9.1351	8.2506	-2.8177	-663.24	1123.9	29.605	715.18	1111.2	50.473	35.692	1	0	-4.2906	4.3101	-10.198	-12.389	5.8754	-5.0093	2.8936	9.6648	1.5848	-0.69927	-7.3042	-2.7241	1378.9
13.17	1318	60	NaN	7.211	3.2579	10.098	-183.61	9.0653	8.2295	-2.8908	-662.47	1123.5	29.528	714.97	1111.1	64.256	45.146	1	0	-4.345	4.3681	-10.201	-12.392	5.8628	-4.9624	2.7393	9.5839	1.5178	-0.59429	-7.462	-2.8084	1377.9
13.18	1319	60	NaN	7.187	2.9266	10.093	-183.56	9.0014	8.2316	-3.0881	-661.4	1122.9	29.439	714.65	1110.9	66.156	52.295	1	0	-4.2854	4.3045	-10.202	-12.393	5.8329	-4.9099	2.4283	9.4996	1.5476	-0.60541	-7.7737	-2.8935	1376.5
13.19	1320	60	NaN	7.1706	2.6165	10.038	-183.52	8.9573	8.3332	-3.1213	-660.24	1122.3	29.613	714.24	1110.8	59.748	49.194	1	0	-4.2075	4.2215	-10.202	-12.393	5.8063	-4.8827	2.1385	9.4353	1.5988	-0.66119	-8.0639	-2.9582	1374.9
13.2	1321	60	NaN	7.1514	2.3115	9.9524	-183.49	8.92	8.4465	-3.0283	-659.08	1121.7	29.809	713.86	1110.7	50.401	41.619	1	0	-4.1998	4.2133	-10.205	-12.396	5.7813	-4.8592	1.8544	9.3771	1.5815	-0.6459	-8.3503	-3.0186	1373.4
13.21	1322	60	NaN	7.1161	1.9905	9.8648	-183.46	8.8756	8.5035	-2.9011	-657.98	1121	29.834	713.57	1110.6	48.213	41.388	1	0	-4.1896	4.2023	-10.207	-12.398	5.7489	-4.8236	1.5552	9.311	1.5593	-0.62128	-8.6519	-3.0871	1372
13.22	1323	60	NaN	7.0223	1.6391	9.9208	-183.43	8.8081	8.6537	-3.2807	-656.89	1120.4	30.11	713.27	1110.5	31.902	38.003	1	0	-4.1512	4.1614	-10.211	-12.402	5.6263	-4.8274	1.2241	9.2231	1.4752	-0.66598	-8.9869	-3.179	1370.6
13.23	1324	60	NaN	6.9648	1.4125	9.9168	-183.4	8.7677	8.6789	-3.3925	-656.01	1120	30.065	713.02	1110.4	33.314	35.338	1	0	-4.1309	4.1398	-10.214	-12.405	5.5648	-4.8043	1.0121	9.1681	1.4339	-0.66453	-9.2015	-3.2367	1369.5
13.24	1325	60	NaN	6.93	1.228	9.8823	-183.38	8.7277	8.668	-3.3697	-655.19	1119.5	29.941	712.81	1110.3	28.846	36.925	1	0	-4.1341	4.1432	-10.215	-12.406	5.5351	-4.7745	0.84172	9.114	1.401	-0.63127	-9.3728	-3.2916	1368.4
13.25	1326	60	NaN	6.8999	1.028	9.835	-183.36	8.6692	8.6676	-3.3052	-654.32	1119.1	29.861	712.6	1110.3	41.258	37.919	1	0	-4.1172	4.1252	-10.217	-12.408	5.51	-4.747	0.65916	9.038	1.3929	-0.6218	-9.558	-3.3703	1367.4
13.26	1327	60	NaN	6.8278	0.72741	9.7948	-183.33	8.5624	8.7109	-3.3365	-653.18	1118.4	29.914	712.37	1110.2	57.224	40.488	1	0	-4.0896	4.0957	-10.22	-12.411	5.4329	-4.7242	0.38524	8.9046	1.3433	-0.62851	-9.8351	-3.5069	1366
13.27	1328	60	NaN	6.7942	0.61492	9.7874	-183.32	8.5232	8.7298	-3.3772	-652.68	1118.1	29.943	712.25	1110.2	58.917	43.179	1	0	-4.0289	4.031	-10.224	-12.415	5.3958	-4.7142	0.28395	8.8542	1.367	-0.68319	-9.9398	-3.5606	1365.4
13.28	1329	60	NaN	6.7488	0.45952	9.7773	-183.31	8.4686	8.7313	-3.4037	-651.75	1117.6	29.971	712.03	1110.2	58.33	40.808	1	0	-4.0076	4.0083	-10.227	-12.418	5.3469	-4.7139	0.14758	8.7806	1.3393	-0.70555	-10.079	-3.6372	1364.2
13.29	1330	60	NaN	6.6946	0.27285	9.7749	-183.32	8.4022	8.7145	-3.4738	-650.56	1117.1	29.985	711.77	1110.2	53.928	38.695	1	0	-4.0282	4.0302	-10.229	-12.42	5.2877	-4.7231	-0.014359	8.6894	1.2596	-0.69284	-10.244	-3.7308	1362.8
13.3	1331	60	NaN	6.6518	0.14041	9.8076	-183.33	8.3538	8.6768	-3.689	-649.69	1116.6	29.957	711.61	1110.2	54.129	40.371	1	0	-3.9628	3.9605	-10.23	-12.421	5.2359	-4.7416	-0.12667	8.6209	1.2732	-0.78118	-10.357	-3.8005	1361.7
13.31	1332	60	NaN	6.5936	-0.084236	9.8431	-183.33	8.2929	8.71	-3.8792	-647.94	1115.7	30.19	711.34	1110.1	51.537	38.381	1	0	-3.7837	3.7695	-10.23	-12.421	5.1578	-4.7655	-0.31938	8.528	1.3741	-0.99599	-10.549	-3.8929	1359.7
13.32	1333	60	NaN	6.5799	-0.29593	9.854	-183.31	8.293	8.6547	-3.8428	-646.03	1114.8	30.143	710.99	1110	45.046	38.72	1	0	-3.6547	3.632	-10.218	-12.409	5.1452	-4.7484	-0.50003	8.4971	1.4905	-1.1164	-10.718	-3.9116	1357.5
13.33	1334	60	NaN	6.5827	-0.47342	9.8533	-183.3	8.3033	8.5896	-3.7921	-644.44	1114.1	30.035	710.7	1109.9	46.776	37.895	1	0	-3.5501	3.5204	-10.204	-12.395	5.1528	-4.7277	-0.65135	8.4813	1.6027	-1.2073	-10.855	-3.9136	1355.6
13.34	1335	60	NaN	6.5763	-0.60667	9.8518	-183.3	8.2825	8.5778	-3.8906	-643.49	1113.5	30.047	710.57	1109.7	51.257	36.005	1	0	-3.5148	3.4828	-10.2	-12.392	5.1406	-4.7318	-0.76591	8.4418	1.6258	-1.249	-10.966	-3.9498	1354.5
13.35	1336	60	NaN	6.5562	-0.74162	9.8383	-183.28	8.2648	8.5513	-3.9272	-642.5	1113	29.991	710.44	1109.6	68.921	47.518	1	0	-3.5136	3.4815	-10.199	-12.39	5.1201	-4.7139	-0.88639	8.4095	1.6065	-1.2324	-11.085	-3.9804	1353.4
13.36	1337	60	NaN	6.5434	-0.8752	9.8188	-183.26	8.2459	8.5832	-3.9468	-641.48	1112.6	30.075	710.32	1109.5	69.161	55.526	1	0	-3.5488	3.519	-10.199	-12.39	5.1017	-4.704	-1.0072	8.3779	1.5529	-1.1849	-11.206	-4.0121	1352.2
13.37	1338	60	NaN	6.545	-1.0868	9.7866	-183.24	8.2267	8.5829	-3.9034	-640.22	1112	30.037	710.15	1109.4	64.377	53.748	1	0	-3.6273	3.6027	-10.2	-12.391	5.1052	-4.6818	-1.2003	8.3402	1.478	-1.0791	-11.4	-4.051	1350.8
13.38	1339	60	NaN	6.5553	-1.3839	9.7469	-183.22	8.2076	8.536	-3.8403	-638.69	1111.3	29.836	709.93	1109.2	62.359	47.241	1	0	-3.7143	3.6955	-10.202	-12.393	5.1248	-4.6456	-1.4722	8.2958	1.4105	-0.95007	-11.674	-4.0968	1349
13.39	1340	60	NaN	6.5445	-1.6846	9.7273	-183.18	8.1886	8.5169	-3.9723	-637.09	1110.5	29.693	709.72	1109.1	60.852	47.361	1	0	-3.8306	3.8195	-10.201	-12.392	5.1126	-4.6168	-1.7473	8.2513	1.2821	-0.7973	-11.949	-4.1411	1347.2
13.4	1341	60	NaN	6.5606	-1.9844	9.6577	-183.14	8.1404	8.6294	-3.822	-635.45	1109.7	29.891	709.57	1108.9	51.768	42.324	1	0	-3.9461	3.9427	-10.201	-12.392	5.1248	-4.5722	-2.0185	8.1744	1.1787	-0.62951	-12.219	-4.2172	1345.4
13.41	1342	60	NaN	6.5541	-2.2285	9.6208	-183.11	8.1122	8.639	-3.7684	-634.14	1109.1	29.837	709.42	1108.9	41.273	39.936	1	0	-3.9972	3.9972	-10.199	-12.39	5.1213	-4.5382	-2.2385	8.1222	1.1241	-0.54099	-12.438	-4.2683	1344
13.42	1343	60	NaN	6.5347	-2.4612	9.6173	-183.09	8.0983	8.5774	-3.7925	-632.88	1108.5	29.615	709.25	1108.8	44.081	39.645	1	0	-4.0651	4.0696	-10.198	-12.389	5.1089	-4.5161	-2.447	8.084	1.0438	-0.44653	-12.645	-4.3047	1342.5
13.43	1344	60	NaN	6.5305	-2.7662	9.6266	-183.08	8.0769	8.5534	-3.7695	-631.11	1107.6	29.514	709.02	1108.7	40.909	40.113	1	0	-4.1514	4.1616	-10.195	-12.386	5.1077	-4.5011	-2.7184	8.0291	0.95633	-0.33946	-12.914	-4.3573	1340.5
13.44	1345	60	NaN	6.4896	-3.0927	9.6545	-183.08	8.0587	8.5991	-3.8218	-629.3	1106.8	29.642	708.86	1108.7	41.66	39.065	1	0	-4.259	4.2763	-10.192	-12.383	5.0571	-4.508	-3.0118	7.9777	0.79818	-0.23164	-13.204	-4.4054	1338.6
13.45	1346	60	NaN	6.4677	-3.284	9.6687	-183.08	8.0556	8.6118	-3.8567	-628.34	1106.3	29.679	708.76	1108.6	45.546	38.124	1	0	-4.3642	4.3886	-10.189	-12.38	5.031	-4.5126	-3.1853	7.957	0.66681	-0.12402	-13.374	-4.4227	1337.5
13.46	1347	60	NaN	6.4604	-3.5218	9.6599	-183.08	8.0616	8.5951	-3.8162	-627.35	1105.8	29.635	708.62	1108.6	46.157	36.705	1	0	-4.4382	4.4675	-10.185	-12.376	5.0261	-4.5095	-3.4039	7.9437	0.58782	-0.041991	-13.589	-4.4326	1336.4
13.47	1348	60	NaN	6.4608	-3.9284	9.6198	-183.07	8.0686	8.5648	-3.6621	-625.69	1104.9	29.554	708.38	1108.4	45.452	39.5	1	0	-4.5083	4.5422	-10.182	-12.373	5.0345	-4.4982	-3.7773	7.9175	0.52629	0.043999	-13.959	-4.4554	1334.5
13.48	1349	60	NaN	6.4492	-4.288	9.5272	-183.09	8.053	8.6213	-3.4285	-623.89	1104	29.691	708.2	1108.3	38.342	32.991	1	0	-4.5465	4.583	-10.178	-12.369	5.025	-4.5096	-4.1019	7.8669	0.47843	0.073412	-14.28	-4.5025	1332.5
13.49	1350	60	NaN	6.4271	-4.6111	9.5516	-183.09	8.0321	8.6687	-3.4978	-622.02	1103.1	29.759	708.02	1108.2	65.911	45.723	1	0	-4.6143	4.6553	-10.174	-12.365	4.9947	-4.5244	-4.3914	7.8125	0.38042	0.13091	-14.565	-4.5524	1330.5
13.5	1351	60	NaN	6.4123	-4.8116	9.5855	-183.1	8.0145	8.7114	-3.5803	-620.72	1102.6	29.832	707.91	1108.2	68.659	55.334	1	0	-4.7169	4.7647	-10.168	-12.359	4.9717	-4.5372	-4.5703	7.7732	0.25483	0.22751	-14.739	-4.5863	1329.1
13.51	1352	60	NaN	6.404	-4.9602	9.5995	-183.11	8.0018	8.7598	-3.6203	-619.7	1102.1	29.933	707.81	1108.1	67.141	54.926	1	0	-4.7879	4.8404	-10.163	-12.354	4.9562	-4.5538	-4.7017	7.7433	0.16826	0.28665	-14.864	-4.6103	1328
13.52	1353	60	NaN	6.3787	-5.3919	9.6268	-183.14	7.99	8.8425	-3.7866	-617.24	1100.9	30.062	707.49	1108	65.047	53.995	1	0	-4.865	4.9226	-10.157	-12.348	4.9151	-4.6	-5.0831	7.6812	0.05009	0.32255	-15.24	-4.6666	1325.2
13.53	1354	60	NaN	6.4143	-5.6177	9.5375	-183.17	7.9723	8.8854	-3.5395	-615.86	1100.2	30.131	707.32	1107.9	61.797	49.599	1	0	-5.0121	5.0795	-10.152	-12.343	4.9566	-4.6243	-5.2827	7.6373	-0.055437	0.45513	-15.434	-4.7054	1323.6
13.54	1355	60	NaN	6.4403	-5.8448	9.4555	-183.19	7.9528	8.9033	-3.3817	-614.69	1099.6	30.129	707.19	1107.9	60.568	46.927	1	0	-5.1277	5.2028	-10.144	-12.335	4.9881	-4.6459	-5.485	7.593	-0.13961	0.55688	-15.629	-4.7424	1322.3
13.55	1356	60	NaN	6.4647	-6.1216	9.3952	-183.23	7.9337	8.9129	-3.3176	-613.39	1098.8	30.086	707.05	1107.8	61.164	44.976	1	0	-5.2132	5.294	-10.135	-12.326	5.0156	-4.6745	-5.7326	7.5446	-0.19767	0.61951	-15.868	-4.7815	1320.9
13.56	1357	60	NaN	6.5139	-6.4748	9.3509	-183.27	7.9175	8.9361	-3.2443	-611.65	1097.9	30.051	706.84	1107.7	63.573	47.284	1	0	-5.2987	5.3851	-10.126	-12.317	5.0673	-4.7198	-6.0477	7.4904	-0.23138	0.66538	-16.174	-4.8264	1318.9
13.57	1358	60	NaN	6.5156	-6.8154	9.3526	-183.32	7.8946	8.9902	-3.3356	-609.88	1096.9	30.086	706.63	1107.6	64.907	50.115	1	0	-5.3842	5.4763	-10.116	-12.308	5.0614	-4.7767	-6.3493	7.4285	-0.32284	0.69958	-16.466	-4.879	1317
13.58	1359	60	NaN	6.5258	-7.1572	9.3472	-183.36	7.8468	9.0517	-3.3719	-608.16	1095.9	30.134	706.46	1107.6	67.421	50.338	1	0	-5.4031	5.4965	-10.113	-12.304	5.0658	-4.8244	-6.6512	7.3409	-0.3373	0.67211	-16.764	-4.9633	1315.1
13.59	1360	60	NaN	6.5315	-7.4063	9.3319	-183.39	7.8049	9.0933	-3.3566	-606.91	1095.2	30.15	706.35	1107.5	69.023	52.393	1	0	-5.4288	5.5239	-10.11	-12.301	5.0699	-4.849	-6.8705	7.269	-0.3589	0.67487	-16.98	-5.0317	1313.7
13.6	1361	60	NaN	6.527	-7.53	9.2979	-183.39	7.7852	9.0989	-3.2723	-606.23	1094.8	30.104	706.28	1107.5	68.828	52.871	1	0	-5.5793	5.6844	-10.098	-12.289	5.0703	-4.8424	-6.9773	7.2325	-0.50901	0.84199	-17.075	-5.0565	1313
13.61	1362	60	NaN	6.5509	-7.8249	9.1823	-183.37	7.7316	9.0991	-2.922	-604.46	1093.7	30.013	706.15	1107.4	67.076	52.494	1	0	-5.6311	5.7396	-10.089	-12.28	5.1114	-4.8137	-7.228	7.1347	-0.51969	0.92593	-17.317	-5.1456	1311.1
13.62	1363	60	NaN	6.5262	-8.127	9.2168	-183.37	7.687	9.1217	-2.9886	-602.75	1092.8	30.042	706.02	1107.3	63.28	49.656	1	0	-5.5864	5.6919	-10.083	-12.275	5.0805	-4.8126	-7.4917	7.0516	-0.5059	0.87925	-17.575	-5.2229	1309.3
13.63	1364	60	NaN	6.4812	-8.3749	9.2985	-183.36	7.6648	9.1394	-3.1614	-601.33	1092.1	30.093	705.89	1107.2	64.095	48.08	1	0	-5.4035	5.4969	-10.074	-12.265	5.024	-4.8185	-7.7096	6.9995	-0.37955	0.6784	-17.783	-5.2653	1307.7
13.64	1365	60	NaN	6.4315	-8.5691	9.3746	-183.36	7.6617	9.1398	-3.3009	-600.2	1091.5	30.123	705.77	1107.2	63.944	49.947	1	0	-5.1973	5.277	-10.063	-12.254	4.9654	-4.8243	-7.8805	6.9732	-0.23185	0.45262	-17.944	-5.2812	1306.5
13.65	1366	60	NaN	6.3944	-8.7764	9.3927	-183.36	7.6525	9.1149	-3.3084	-599.1	1090.9	30.099	705.65	1107.1	64.048	49.179	1	0	-5.1476	5.224	-10.061	-12.252	4.9276	-4.831	-8.0633	6.9394	-0.22001	0.39299	-18.124	-5.3121	1305.3
13.66	1367	60	NaN	6.3729	-9.0644	9.3587	-183.39	7.656	9.1352	-3.127	-597.53	1090	30.252	705.47	1107.1	63.892	49.064	1	0	-5.1182	5.1927	-10.059	-12.25	4.9054	-4.8549	-8.3163	6.9079	-0.21279	0.33779	-18.375	-5.3422	1303.5
13.67	1368	60	NaN	6.3562	-9.3006	9.3507	-183.4	7.6553	9.1385	-3.0284	-596.25	1089.4	30.334	705.32	1107	64.363	48.714	1	0	-4.9969	5.0633	-10.055	-12.246	4.8879	-4.8713	-8.5252	6.8799	-0.10901	0.19192	-18.58	-5.3658	1302.1
13.68	1369	60	NaN	6.3257	-9.5171	9.3651	-183.41	7.6493	9.1384	-2.9995	-595.02	1088.8	30.386	705.17	1107	64.975	50.159	1	0	-4.9316	4.9937	-10.051	-12.242	4.8548	-4.882	-8.717	6.8492	-0.076829	0.11165	-18.768	-5.3933	1300.7
13.69	1370	60	NaN	6.2581	-9.7825	9.3816	-183.42	7.6395	9.165	-2.9704	-593.4	1088.1	30.507	704.97	1107	65.978	50.785	1	0	-4.922	4.9834	-10.049	-12.241	4.7811	-4.8939	-8.9503	6.8072	-0.14096	0.089573	-19	-5.4333	1298.9
13.7	1371	60	NaN	6.2387	-9.9419	9.4194	-183.42	7.6219	9.1782	-3.0205	-592.28	1087.7	30.571	704.87	1106.9	68.028	51.039	1	0	-4.8027	4.8562	-10.046	-12.237	4.7553	-4.9048	-9.0901	6.77	-0.047426	-0.048595	-19.136	-5.4667	1297.7
13.71	1372	60	NaN	6.2147	-10.125	9.4485	-183.41	7.6076	9.1905	-3.0627	-591.26	1087.2	30.629	704.77	1106.9	69.65	52.121	1	0	-4.6874	4.7332	-10.042	-12.233	4.7256	-4.9016	-9.2538	6.7363	0.038245	-0.16842	-19.296	-5.4968	1296.6
13.72	1373	60	NaN	6.1853	-10.355	9.45	-183.39	7.593	9.2095	-3.0386	-590.13	1086.7	30.729	704.63	1106.9	68.223	53.202	1	0	-4.6568	4.7006	-10.041	-12.232	4.6913	-4.8818	-9.4604	6.6988	0.034566	-0.18124	-19.501	-5.5328	1295.4
13.73	1374	60	NaN	6.1538	-10.626	9.4134	-183.35	7.5757	9.2332	-2.9135	-588.81	1086.1	30.88	704.46	1106.9	66.989	48.007	1	0	-4.6231	4.6647	-10.039	-12.23	4.657	-4.8459	-9.7041	6.6542	0.033893	-0.1812	-19.743	-5.5757	1293.9
13.74	1375	60	NaN	6.1506	-10.785	9.3557	-183.32	7.5579	9.2045	-2.7228	-587.86	1085.7	30.892	704.34	1106.9	67.762	47.972	1	0	-4.5716	4.6098	-10.036	-12.227	4.6604	-4.807	-9.8442	6.6175	0.088781	-0.19722	-19.88	-5.6095	1292.8
13.75	1376	60	NaN	6.1564	-10.947	9.3248	-183.28	7.5322	9.227	-2.6188	-586.96	1085.3	31.061	704.25	1106.9	67.066	48.92	1	0	-4.5109	4.545	-10.035	-12.226	4.6623	-4.7783	-9.9884	6.5731	0.15141	-0.23328	-20.023	-5.6526	1291.8
13.76	1377	60	NaN	6.1369	-11.228	9.3685	-183.23	7.469	9.185	-2.6827	-585.16	1084.4	31.277	704.09	1106.8	66.692	47.631	1	0	-4.4411	4.4706	-10.035	-12.226	4.628	-4.7341	-10.233	6.474	0.18696	-0.26352	-20.268	-5.7521	1289.9
13.77	1378	60	NaN	6.0987	-11.577	9.4552	-183.16	7.3845	9.0877	-2.8415	-582.87	1083.4	31.487	703.88	1106.8	66.615	46.725	1	0	-4.3975	4.4241	-10.036	-12.227	4.5705	-4.6839	-10.536	6.3435	0.17297	-0.25979	-20.572	-5.8832	1287.4
13.78	1379	60	NaN	6.0931	-11.748	9.4493	-183.14	7.3524	9.0699	-2.8096	-582.18	1083	31.636	703.83	1106.8	58.83	43.18	1	0	-4.3894	4.4154	-10.036	-12.227	4.5587	-4.6784	-10.688	6.2926	0.16938	-0.26299	-20.725	-5.9348	1286.7
13.79	1380	60	NaN	6.0933	-11.916	9.4385	-183.13	7.3088	9.0461	-2.7733	-581.5	1082.6	31.76	703.81	1106.8	44.429	41.406	1	0	-4.4974	4.5306	-10.038	-12.229	4.5542	-4.6695	-10.838	6.2304	0.056835	-0.13887	-20.876	-5.9985	1286
13.8	1381	60	NaN	6.1088	-12.08	9.3871	-183.11	7.2766	8.9989	-2.6236	-580.53	1082	31.855	703.73	1106.8	43.837	38.722	1	0	-4.59	4.6293	-10.04	-12.231	4.571	-4.6528	-10.977	6.1736	-0.019004	-0.023454	-21.017	-6.0576	1285
13.81	1382	60	NaN	6.1235	-12.21	9.3404	-183.1	7.2542	8.952	-2.4833	-579.63	1081.6	31.917	703.65	1106.8	42.062	38.195	1	0	-4.6698	4.7145	-10.043	-12.234	4.5879	-4.6387	-11.084	6.1287	-0.081853	0.075729	-21.127	-6.1054	1284
13.82	1383	60	NaN	6.1141	-12.267	9.3633	-183.1	7.2355	8.9391	-2.5304	-579.28	1081.4	31.943	703.64	1106.8	43.507	36.87	1	0	-4.7193	4.7672	-10.047	-12.238	4.5749	-4.6415	-11.133	6.1007	-0.14437	0.12576	-21.179	-6.137	1283.6
13.83	1384	60	NaN	6.0369	-12.416	9.4623	-183.08	7.2056	8.9463	-2.7584	-578.28	1080.8	32.156	703.56	1106.8	47.362	39.945	1	0	-4.7385	4.7877	-10.051	-12.242	4.4767	-4.6408	-11.255	6.0449	-0.26177	0.14693	-21.307	-6.1972	1282.6
13.84	1385	60	NaN	5.9853	-12.54	9.5128	-183.06	7.1763	8.9354	-2.8488	-577.29	1080.3	32.279	703.48	1106.8	51.132	39.735	1	0	-4.7577	4.8082	-10.055	-12.247	4.4142	-4.6282	-11.354	5.9903	-0.34342	0.17991	-21.41	-6.2562	1281.5
13.85	1386	60	NaN	5.962	-12.643	9.503	-183.04	7.1439	8.9374	-2.7719	-576.34	1079.7	32.422	703.39	1106.8	53.18	39.868	1	0	-4.7769	4.8286	-10.06	-12.251	4.3867	-4.6134	-11.433	5.9333	-0.39012	0.21519	-21.493	-6.3177	1280.5
13.86	1387	60	NaN	5.9598	-12.726	9.447	-183.03	7.1068	8.9629	-2.5739	-575.47	1079.2	32.63	703.32	1106.8	55.02	39.57	1	0	-4.796	4.8491	-10.064	-12.255	4.3829	-4.6036	-11.493	5.8736	-0.41319	0.24547	-21.557	-6.3818	1279.6
13.87	1388	60	NaN	5.9204	-12.777	9.4847	-183.02	7.0705	8.9441	-2.6854	-574.91	1079	32.701	703.32	1106.8	61.74	40.742	1	0	-4.8152	4.8696	-10.069	-12.26	4.3346	-4.6047	-11.532	5.8256	-0.48062	0.26482	-21.601	-6.4343	1279
13.88	1389	60	NaN	5.8883	-12.826	9.5244	-183	7.0388	8.9008	-2.8305	-574.15	1078.6	32.728	703.24	1106.7	66.663	44.603	1	0	-4.8344	4.89	-10.073	-12.264	4.2937	-4.5979	-11.563	5.776	-0.5407	0.29211	-21.636	-6.4883	1278.2
13.89	1390	60	NaN	5.8731	-12.852	9.5442	-182.99	7.0192	8.8666	-2.9134	-573.62	1078.3	32.734	703.17	1106.7	65.784	45.642	1	0	-4.8536	4.9105	-10.078	-12.269	4.2738	-4.5904	-11.578	5.7444	-0.57979	0.32012	-21.655	-6.5243	1277.6
13.9	1391	60	NaN	5.8714	-12.863	9.551	-182.99	6.9981	8.8448	-2.9506	-573.25	1078.1	32.739	703.13	1106.7	64.739	44.051	1	0	-4.8728	4.931	-10.082	-12.273	4.2697	-4.5887	-11.582	5.7165	-0.6031	0.34225	-21.664	-6.5567	1277.2
13.91	1392	60	NaN	5.8657	-12.894	9.58	-183	6.932	8.8172	-3.0651	-572.5	1077.8	32.776	703.11	1106.7	66.492	44.479	1	0	-4.892	4.9514	-10.087	-12.278	4.2563	-4.6049	-11.6	5.6376	-0.63576	0.34656	-21.686	-6.6401	1276.4
13.92	1393	60	NaN	5.8761	-12.93	9.5796	-183	6.9015	8.7919	-3.0921	-572.06	1077.7	32.752	703.05	1106.6	67.594	43.014	1	0	-4.9112	4.9719	-10.091	-12.282	4.2659	-4.6069	-11.628	5.5995	-0.6453	0.36498	-21.719	-6.6826	1275.9
13.93	1394	60	NaN	5.8966	-12.95	9.5471	-183	6.866	8.7718	-3.0338	-571.66	1077.5	32.711	703	1106.6	67.202	44.696	1	0	-4.9304	4.9924	-10.095	-12.287	4.2903	-4.6086	-11.64	5.5566	-0.64014	0.38378	-21.736	-6.7299	1275.5
13.94	1395	60	NaN	5.9306	-12.957	9.5036	-183.01	6.8223	8.7726	-2.9566	-571.18	1077.3	32.691	702.97	1106.6	65.202	45.135	1	0	-4.9496	5.0128	-10.1	-12.291	4.328	-4.6105	-11.64	5.5051	-0.6216	0.40237	-21.74	-6.7859	1275
13.95	1396	60	NaN	5.9818	-12.963	9.4765	-183.01	6.7725	8.8111	-2.9453	-570.56	1077.1	32.729	702.94	1106.6	61.625	43.746	1	0	-4.9688	5.0333	-10.104	-12.295	4.3772	-4.6114	-11.637	5.4468	-0.5916	0.42196	-21.741	-6.8487	1274.3
13.96	1397	60	NaN	6.0019	-12.966	9.4981	-183	6.7301	8.814	-3.078	-569.98	1077	32.594	702.89	1106.6	55.741	43.416	1	0	-4.988	5.0538	-10.109	-12.3	4.3966	-4.6008	-11.635	5.3985	-0.59142	0.45293	-21.744	-6.9013	1273.7
13.97	1398	60	NaN	6.0188	-12.965	9.4893	-182.99	6.6996	8.8448	-3.1154	-569.58	1076.9	32.574	702.87	1106.5	52.921	42.435	1	0	-5.0072	5.0743	-10.113	-12.304	4.4122	-4.5958	-11.629	5.3634	-0.59497	0.47847	-21.742	-6.9409	1273.3
13.98	1399	60	NaN	6.0371	-12.96	9.4533	-182.99	6.672	8.8805	-3.0753	-569.27	1076.8	32.58	702.86	1106.5	50.981	40.573	1	0	-5.0264	5.0947	-10.118	-12.309	4.4317	-4.5907	-11.619	5.3315	-0.5947	0.50398	-21.737	-6.9773	1273
13.99	1400	60	NaN	6.0556	-12.947	9.4022	-182.98	6.6367	8.9093	-3.0001	-568.99	1076.7	32.56	702.87	1106.6	51.16	39.265	1	0	-5.0456	5.1152	-10.122	-12.313	4.454	-4.582	-11.601	5.291	-0.59152	0.53315	-21.724	-7.0221	1272.7
14	1401	60	NaN	6.0481	-12.914	9.3962	-182.96	6.5617	8.9478	-3.0775	-568.52	1076.6	32.536	702.92	1106.6	53.294	41.618	1	0	-5.0648	5.1357	-10.127	-12.318	4.4437	-4.5681	-11.561	5.2091	-0.62112	0.56761	-21.688	-7.1085	1272.3
14.01	1402	60	NaN	6.0225	-12.889	9.4167	-182.96	6.5244	8.8963	-3.1693	-568.29	1076.5	32.313	702.95	1106.6	52.49	42.2	1	0	-5.084	5.1561	-10.131	-12.322	4.4237	-4.5554	-11.532	5.1673	-0.6603	0.60075	-21.663	-7.1547	1272.1
14.02	1403	60	NaN	5.9889	-12.858	9.4465	-182.95	6.4983	8.864	-3.2765	-568.11	1076.5	32.153	702.98	1106.7	52.179	41.443	1	0	-5.1032	5.1766	-10.135	-12.326	4.3923	-4.5474	-11.497	5.1377	-0.71081	0.62922	-21.633	-7.1888	1271.9
14.03	1404	60	NaN	5.9406	-12.812	9.4828	-182.94	6.4777	8.8651	-3.3965	-567.93	1076.5	32.066	703.02	1106.8	43.957	41.577	1	0	-5.1224	5.1971	-10.14	-12.331	4.3424	-4.5376	-11.448	5.1135	-0.77997	0.65946	-21.587	-7.2175	1271.8
14.04	1405	60	NaN	5.8529	-12.737	9.5304	-182.91	6.4672	8.8565	-3.5216	-567.74	1076.5	31.89	703.09	1106.9	53.634	39.824	1	0	-5.133	5.2084	-10.144	-12.335	4.2567	-4.5074	-11.367	5.0972	-0.87624	0.70102	-21.51	-7.2374	1271.7
14.05	1406	60	NaN	5.7971	-12.692	9.5635	-182.88	6.4733	8.8432	-3.6204	-567.69	1076.5	31.724	703.11	1106.9	59.435	44.377	1	0	-5.117	5.1914	-10.145	-12.336	4.204	-4.4698	-11.321	5.1021	-0.91299	0.72155	-21.466	-7.2338	1271.7
14.06	1407	60	NaN	5.7614	-12.662	9.5797	-182.86	6.483	8.8517	-3.669	-567.67	1076.5	31.668	703.11	1107	57.95	47.1	1	0	-5.0938	5.1667	-10.148	-12.339	4.1686	-4.4556	-11.291	5.1116	-0.92522	0.71104	-21.439	-7.2271	1271.6
14.07	1408	60	NaN	5.7234	-12.614	9.5838	-182.85	6.5026	8.8714	-3.6805	-567.67	1076.6	31.618	703.11	1107	56.476	41.39	1	0	-5.0657	5.1367	-10.152	-12.343	4.1323	-4.4391	-11.242	5.1313	-0.93347	0.69755	-21.394	-7.2113	1271.6
14.08	1409	60	NaN	5.6588	-12.512	9.5841	-182.8	6.5403	8.886	-3.6786	-567.66	1076.6	31.442	703.12	1107	51.964	37.525	1	0	-5.0287	5.0972	-10.156	-12.347	4.0758	-4.3878	-11.14	5.1687	-0.95297	0.70942	-21.296	-7.1785	1271.6
14.09	1410	60	NaN	5.6071	-12.438	9.6317	-182.76	6.589	8.8647	-3.7993	-567.67	1076.7	31.248	703.05	1107.1	53.456	40.35	1	0	-4.9838	5.0493	-10.161	-12.352	4.0272	-4.3431	-11.069	5.2198	-0.95657	0.70618	-21.23	-7.1324	1271.6
14.1	1411	60	NaN	5.5413	-12.339	9.6845	-182.72	6.6293	8.9178	-3.9399	-567.7	1076.8	31.225	702.96	1107	55.497	38.813	1	0	-4.9588	5.0227	-10.165	-12.356	3.9561	-4.3017	-10.975	5.2647	-1.0027	0.721	-21.14	-7.0916	1271.5
14.11	1412	60	NaN	5.4833	-12.249	9.7289	-182.67	6.6567	8.9508	-4.0593	-567.75	1076.9	31.164	702.87	1107	57.336	41.87	1	0	-4.9004	4.9603	-10.171	-12.363	3.8954	-4.2581	-10.889	5.297	-1.005	0.70223	-21.061	-7.0655	1271.5
14.12	1413	60	NaN	5.443	-12.185	9.7546	-182.63	6.665	8.9295	-4.1298	-567.82	1077	30.994	702.78	1107	56.452	41.058	1	0	-4.7241	4.7724	-10.185	-12.376	3.8595	-4.2117	-10.83	5.31	-0.86458	0.56064	-21.015	-7.0664	1271.4
14.13	1414	60	NaN	5.4046	-12.132	9.7476	-182.59	6.6312	8.98	-4.1319	-568.02	1077.1	31.024	702.67	1107	59.675	39.5	1	0	-4.629	4.671	-10.194	-12.385	3.8198	-4.177	-10.785	5.2842	-0.80926	0.49402	-20.979	-7.1012	1271.5
14.14	1415	60	NaN	5.3903	-12.109	9.7308	-182.56	6.5921	9.025	-4.1132	-568.2	1077.2	31.08	702.56	1106.9	56.916	39.924	1	0	-4.5907	4.6301	-10.2	-12.391	3.8039	-4.1502	-10.767	5.25	-0.78681	0.4799	-20.967	-7.1408	1271.6
14.15	1416	60	NaN	5.3765	-12.083	9.7156	-182.54	6.5409	9.0452	-4.099	-568.42	1077.3	31.072	702.41	1106.9	56.506	40.722	1	0	-4.6196	4.661	-10.204	-12.395	3.7912	-4.122	-10.747	5.2048	-0.82843	0.5389	-20.951	-7.1899	1271.7
14.16	1417	60	NaN	5.3561	-12.047	9.7132	-182.51	6.4832	9.0442	-4.1124	-568.65	1077.4	31.005	702.21	1106.9	54.075	41.983	1	0	-4.6529	4.6964	-10.207	-12.398	3.7733	-4.0923	-10.718	5.1546	-0.87964	0.60412	-20.926	-7.2438	1271.7
14.17	1418	60	NaN	5.3271	-12.005	9.7426	-182.48	6.4374	9.0427	-4.1929	-568.8	1077.5	30.954	702.01	1106.9	52.607	41.448	1	0	-4.6907	4.7367	-10.212	-12.403	3.7429	-4.0662	-10.683	5.1152	-0.94779	0.67046	-20.895	-7.2876	1271.6
14.18	1419	60	NaN	5.3004	-11.95	9.7812	-182.46	6.3929	9.0524	-4.3133	-568.93	1077.7	30.94	701.82	1106.8	54.449	41.606	1	0	-4.729	4.7776	-10.216	-12.407	3.7113	-4.0441	-10.635	5.0777	-1.0177	0.7335	-20.851	-7.3293	1271.6
14.19	1420	60	NaN	5.2694	-11.829	9.7778	-182.42	6.329	9.0824	-4.3461	-569.13	1077.9	30.968	701.48	1106.8	49.966	39.133	1	0	-4.7674	4.8186	-10.219	-12.411	3.6774	-4.0097	-10.525	5.0254	-1.09	0.80884	-20.745	-7.3852	1271.4
14.2	1421	60	NaN	5.2358	-11.695	9.7643	-182.38	6.265	9.1035	-4.3598	-569.34	1078.1	30.975	701.13	1106.7	41.775	38.95	1	0	-4.7742	4.8258	-10.226	-12.417	3.6426	-3.9737	-10.404	4.9742	-1.1315	0.85205	-20.63	-7.4433	1271.3
14.21	1422	60	NaN	5.2014	-11.612	9.781	-182.36	6.2239	9.084	-4.4431	-569.47	1078.2	30.894	700.93	1106.6	43.969	36.256	1	0	-4.7582	4.8087	-10.236	-12.427	3.6081	-3.9495	-10.331	4.9427	-1.1501	0.85917	-20.567	-7.4843	1271.2
14.22	1423	60	NaN	5.1503	-11.536	9.8137	-182.34	6.1697	9.07	-4.5776	-569.65	1078.4	30.829	700.75	1106.5	46.742	38.37	1	0	-4.8258	4.8808	-10.239	-12.43	3.5539	-3.9353	-10.266	4.8999	-1.272	0.94553	-20.505	-7.5303	1271.2
14.23	1424	60	NaN	5.1154	-11.43	9.8199	-182.31	6.1038	9.0186	-4.653	-569.93	1078.6	30.666	700.48	1106.4	55.319	39.277	1	0	-4.8595	4.9167	-10.242	-12.433	3.523	-3.9028	-10.177	4.8501	-1.3365	1.0139	-20.419	-7.5832	1271.2
14.24	1425	60	NaN	5.0936	-11.323	9.8118	-182.28	6.0502	8.9654	-4.6851	-570.21	1078.8	30.509	700.2	1106.3	64.748	42.875	1	0	-4.7929	4.8458	-10.246	-12.437	3.5067	-3.87	-10.084	4.8112	-1.2862	0.97575	-20.33	-7.6256	1271.2
14.25	1426	60	NaN	5.0796	-11.226	9.7969	-182.26	6.0153	8.9422	-4.6856	-570.42	1078.9	30.449	699.94	1106.2	66.468	47.585	1	0	-4.7528	4.8029	-10.249	-12.44	3.4953	-3.8492	-9.9984	4.7875	-1.2574	0.95368	-20.247	-7.6524	1271.1
14.26	1427	60	NaN	5.0572	-11.116	9.7785	-182.26	5.9633	9.0147	-4.6657	-570.64	1079.1	30.665	699.72	1106.1	64.596	44.139	1	0	-4.8039	4.8574	-10.25	-12.441	3.4641	-3.8524	-9.8999	4.7471	-1.3398	1.0051	-20.15	-7.6938	1271.1
14.27	1428	60	NaN	5.0195	-10.902	9.8142	-182.25	5.896	9.0309	-4.7653	-570.79	1079.3	30.733	699.41	1105.9	62.689	44.161	1	0	-4.7669	4.818	-10.251	-12.442	3.4187	-3.8461	-9.7039	4.6978	-1.3483	0.97197	-19.955	-7.7444	1271
14.28	1429	60	NaN	4.989	-10.654	9.8613	-182.24	5.829	9.0347	-4.9045	-570.96	1079.6	30.789	699.08	1105.8	62.084	45.865	1	0	-4.6645	4.7088	-10.253	-12.444	3.3791	-3.8536	-9.4751	4.6505	-1.2853	0.85514	-19.728	-7.7932	1270.8
14.29	1430	60	NaN	4.9717	-10.418	9.8949	-182.25	5.7675	9.0421	-5.0193	-571.18	1079.9	30.868	698.79	1105.6	64.218	43.658	1	0	-4.6599	4.7039	-10.252	-12.443	3.3531	-3.8734	-9.2579	4.6071	-1.3068	0.83045	-19.51	-7.8356	1270.7
14.3	1431	60	NaN	4.9689	-10.265	9.8836	-182.27	5.7146	9.0647	-5.0115	-571.42	1080.1	30.971	698.57	1105.6	64.257	42.466	1	0	-4.6684	4.713	-10.25	-12.441	3.346	-3.8891	-9.1159	4.5655	-1.3224	0.82387	-19.366	-7.8755	1270.8
14.31	1432	60	NaN	4.9654	-10.103	9.8733	-182.29	5.6618	9.1036	-5.0037	-571.67	1080.3	31.131	698.35	1105.5	62.674	43.245	1	0	-4.6908	4.7369	-10.246	-12.438	3.3357	-3.9151	-8.9681	4.5272	-1.3551	0.82179	-19.215	-7.9103	1270.8
14.32	1433	60	NaN	4.9574	-9.793	9.8672	-182.31	5.5699	9.1236	-5.0319	-572.05	1080.7	31.329	698.04	1105.4	62.513	44.338	1	0	-4.6831	4.7286	-10.243	-12.434	3.3176	-3.952	-8.6816	4.4585	-1.3655	0.77657	-18.924	-7.9751	1270.8
14.33	1434	60	NaN	4.9486	-9.4624	9.8687	-182.34	5.4757	9.1087	-5.0876	-572.42	1081.2	31.453	697.74	1105.3	55.057	43.178	1	0	-4.6576	4.7014	-10.238	-12.429	3.3008	-3.984	-8.3747	4.388	-1.3568	0.71743	-18.613	-8.0414	1270.9
14.34	1435	60	NaN	4.9431	-9.252	9.8804	-182.35	5.4197	9.0491	-5.158	-572.67	1081.4	31.401	697.57	1105.2	46.275	40.345	1	0	-4.6284	4.6703	-10.234	-12.425	3.2946	-3.9961	-8.1802	4.3479	-1.3338	0.67419	-18.414	-8.0768	1271
14.35	1436	60	NaN	4.9445	-9.0576	9.8959	-182.38	5.3616	9.0256	-5.248	-573	1081.8	31.482	697.4	1105.2	48.266	39.025	1	0	-4.5963	4.6361	-10.229	-12.42	3.2884	-4.0321	-8.0039	4.3079	-1.3079	0.60396	-18.232	-8.1117	1271.2
14.36	1437	60	NaN	4.9336	-8.7771	9.8807	-182.41	5.2976	8.945	-5.2796	-573.48	1082.3	31.488	697.19	1105.1	42.644	38.63	1	0	-4.6113	4.652	-10.222	-12.413	3.2761	-4.0675	-7.7485	4.269	-1.3352	0.58457	-17.971	-8.1442	1271.4
14.37	1438	60	NaN	4.9278	-8.5086	9.848	-182.44	5.2435	8.8587	-5.2535	-573.9	1082.7	31.483	697.01	1105	42.96	38.141	1	0	-4.614	4.6549	-10.216	-12.407	3.2721	-4.0984	-7.5034	4.2384	-1.3419	0.55655	-17.72	-8.1688	1271.6
14.38	1439	60	NaN	4.934	-8.299	9.8104	-182.47	5.2071	8.7954	-5.1901	-574.22	1083.1	31.509	696.88	1105	46.49	37.438	1	0	-4.5724	4.6106	-10.211	-12.402	3.2802	-4.1239	-7.3118	4.2199	-1.2922	0.48668	-17.523	-8.1824	1271.8
14.39	1440	60	NaN	4.941	-8.1253	9.7954	-182.49	5.1858	8.7618	-5.1861	-574.66	1083.4	31.617	696.75	1105	62.792	40.489	1	0	-4.469	4.5003	-10.206	-12.397	3.2829	-4.1494	-7.1548	4.2153	-1.1861	0.35089	-17.361	-8.1818	1272.1
14.4	1441	60	NaN	4.9002	-7.7801	9.8064	-182.54	5.1473	8.6677	-5.3224	-575.42	1084.1	31.719	696.54	1104.9	66.718	47.981	1	0	-4.3282	4.3502	-10.201	-12.392	3.2321	-4.2128	-6.8427	4.2099	-1.0961	0.13735	-17.043	-8.1819	1272.7
14.41	1442	60	NaN	4.8522	-7.5072	9.8326	-182.58	5.1158	8.5945	-5.4841	-576.01	1084.6	31.806	696.39	1104.9	69.52	48.64	1	0	-4.255	4.2721	-10.197	-12.388	3.1735	-4.2632	-6.5958	4.2044	-1.0815	0.0089636	-16.792	-8.1834	1273.1
14.42	1443	60	NaN	4.8051	-7.3016	9.8726	-182.61	5.0944	8.5502	-5.6499	-576.48	1085	31.909	696.31	1104.8	68.47	50.228	1	0	-4.1836	4.1959	-10.193	-12.384	3.1149	-4.2975	-6.4098	4.2025	-1.0687	-0.10158	-16.602	-8.1812	1273.5
14.43	1444	60	NaN	4.7572	-7.0369	9.9283	-182.63	5.0774	8.5122	-5.8301	-577.13	1085.6	32.099	696.21	1104.8	69.419	48.821	1	0	-4.0433	4.0463	-10.186	-12.377	3.0511	-4.3341	-6.1707	4.2112	-0.99219	-0.28782	-16.356	-8.1655	1274.1
14.44	1445	60	NaN	4.7516	-6.8426	9.8729	-182.65	5.0644	8.4952	-5.7168	-577.64	1085.9	32.251	696.16	1104.8	71.852	47.889	1	0	-3.8348	3.824	-10.177	-12.368	3.0443	-4.3561	-5.9919	4.2137	-0.7905	-0.5321	-16.169	-8.1547	1274.5
14.45	1446	60	NaN	4.7567	-6.5615	9.8129	-182.67	5.0443	8.4517	-5.6106	-578.24	1086.3	32.412	696.12	1104.8	68.055	48.443	1	0	-3.4529	3.4167	-10.166	-12.357	3.0477	-4.3835	-5.7292	4.2121	-0.40521	-0.96671	-15.895	-8.1451	1275.1
14.46	1447	60	NaN	4.7643	-6.3039	9.7756	-182.7	5.0315	8.4151	-5.5588	-578.75	1086.6	32.559	696.08	1104.8	66.402	46.221	1	0	-3.2336	3.1829	-10.158	-12.349	3.0517	-4.4082	-5.487	4.2147	-0.18198	-1.2252	-15.645	-8.134	1275.5
14.47	1448	60	NaN	4.7656	-6.1625	9.785	-182.7	5.0381	8.4147	-5.6022	-579	1086.7	32.672	696.02	1104.8	65.522	44.471	1	0	-3.1213	3.0631	-10.151	-12.342	3.0462	-4.4237	-5.353	4.2286	-0.075098	-1.3606	-15.504	-8.1133	1275.7
14.48	1449	60	NaN	4.7181	-5.623	9.9127	-182.74	5.018	8.3134	-5.9884	-579.76	1087.4	32.832	696	1104.8	65.62	45.043	1	0	-2.9757	2.9079	-10.141	-12.332	2.9752	-4.479	-4.8444	4.2395	-0.00047997	-1.5711	-14.985	-8.0923	1276.5
14.49	1450	60	NaN	4.7141	-5.3017	9.9666	-182.74	5.0204	8.2302	-6.1391	-580.3	1087.8	32.87	695.97	1104.8	66.271	47.019	1	0	-2.7982	2.7186	-10.132	-12.323	2.9634	-4.4927	-4.5416	4.2602	0.16522	-1.7741	-14.673	-8.0624	1277
14.5	1451	60	NaN	4.7421	-5.0305	9.9862	-182.75	5.023	8.1418	-6.1835	-580.96	1088.2	32.87	695.94	1104.8	55.659	45.481	1	0	-2.5527	2.4568	-10.125	-12.316	2.9903	-4.4996	-4.2887	4.2813	0.43761	-2.0428	-14.414	-8.0348	1277.6
14.51	1452	60	NaN	4.7879	-4.746	9.9895	-182.76	5.0171	8.0538	-6.1852	-581.83	1088.7	32.898	695.94	1104.8	49.657	41.297	1	0	-2.3197	2.2083	-10.117	-12.308	3.0359	-4.5148	-4.0268	4.298	0.71629	-2.3065	-14.144	-8.0104	1278.5
14.52	1453	60	NaN	4.8139	-4.5424	9.9673	-182.77	5.0133	8.0456	-6.1372	-582.43	1089.1	33.054	695.94	1104.8	47.263	38.323	1	0	-2.1245	2.0002	-10.107	-12.298	3.0579	-4.5291	-3.8409	4.3117	0.93335	-2.5289	-13.948	-7.9861	1279.1
14.53	1454	60	NaN	4.832	-4.3557	9.9326	-182.78	4.9959	8.0193	-6.0406	-583.12	1089.5	33.142	695.98	1104.8	53.12	37.892	1	0	-1.9294	1.7921	-10.096	-12.287	3.0774	-4.5345	-3.6715	4.3117	1.148	-2.7423	-13.768	-7.9754	1279.8
14.54	1455	60	NaN	4.8553	-4.1035	9.9344	-182.79	4.9673	7.9621	-6.0024	-583.98	1090	33.161	696.05	1104.8	49.685	38.537	1	0	-1.7343	1.5841	-10.085	-12.277	3.1029	-4.5391	-3.4431	4.3068	1.3685	-2.955	-13.529	-7.9697	1280.7
14.55	1456	60	NaN	4.8856	-3.8183	9.9631	-182.79	4.9347	7.9008	-6.0141	-584.88	1090.6	33.165	696.12	1104.8	49.512	37.153	1	0	-1.8035	1.6579	-10.081	-12.272	3.1338	-4.5456	-3.1844	4.3009	1.3303	-2.8877	-13.265	-7.9708	1281.7
14.56	1457	60	NaN	4.921	-3.5974	9.9789	-182.8	4.9119	7.8938	-6.0142	-585.56	1091.1	33.263	696.16	1104.8	50.733	38.874	1	0	-1.784	1.6371	-10.072	-12.264	3.1657	-4.5562	-2.9836	4.298	1.3817	-2.9191	-13.056	-7.9655	1282.4
14.57	1458	60	NaN	4.9295	-3.2488	9.9842	-182.81	4.8884	7.8401	-5.9959	-586.61	1091.8	33.23	696.22	1104.8	51.679	40.344	1	0	-1.5269	1.3629	-10.056	-12.247	3.1781	-4.5567	-2.6661	4.3057	1.6511	-3.1938	-12.722	-7.9411	1283.5
14.58	1459	60	NaN	4.9319	-2.895	10.005	-182.81	4.8682	7.8139	-5.9951	-587.77	1092.5	33.252	696.27	1104.8	47.859	37.673	1	0	-1.3693	1.1949	-10.045	-12.236	3.1811	-4.5619	-2.3476	4.3209	1.8118	-3.3671	-12.393	-7.9153	1284.7
14.59	1460	60	NaN	4.9184	-2.5899	10.044	-182.82	4.8508	7.8034	-6.052	-588.87	1093.3	33.284	696.32	1104.8	48.064	39.271	1	0	-1.2842	1.1041	-10.039	-12.23	3.1653	-4.5715	-2.0755	4.3365	1.8811	-3.4675	-12.114	-7.8935	1285.8
14.6	1461	60	NaN	4.8822	-2.3697	10.095	-182.83	4.835	7.7927	-6.1845	-589.79	1093.9	33.276	696.38	1104.8	41.981	37.44	1	0	-1.202	1.0164	-10.033	-12.224	3.1249	-4.584	-1.881	4.3463	1.9229	-3.5675	-11.914	-7.8779	1286.8
14.61	1462	60	NaN	4.8647	-2.1164	10.099	-182.84	4.8185	7.7821	-6.1284	-590.66	1094.4	33.241	696.44	1104.8	57.237	42.669	1	0	-1.1218	0.93092	-10.028	-12.219	3.1127	-4.5916	-1.651	4.353	1.9909	-3.6607	-11.679	-7.8656	1287.7
14.62	1463	60	NaN	4.853	-1.8336	10.079	-182.85	4.8059	7.7777	-6.015	-591.48	1094.9	33.203	696.51	1104.8	65.934	44.506	1	0	-0.95046	0.74815	-10.022	-12.213	3.1089	-4.5912	-1.392	4.3643	2.1585	-3.843	-11.414	-7.8487	1288.6
14.63	1464	60	NaN	4.8311	-1.4151	10.086	-182.86	4.7996	7.7973	-5.9616	-592.78	1095.7	33.206	696.6	1104.8	68.668	51.738	1	0	-0.82014	0.60919	-10.015	-12.206	3.0911	-4.601	-1.0091	4.3936	2.271	-3.9918	-11.024	-7.8127	1290
14.64	1465	60	NaN	4.802	-0.85618	10.133	-182.88	4.7983	7.8454	-5.9971	-594.56	1096.7	33.27	696.73	1104.8	70.494	54.003	1	0	-0.79454	0.58188	-10.006	-12.197	3.0602	-4.6262	-0.49778	4.4399	2.2657	-4.0443	-10.504	-7.7574	1291.9
14.65	1466	60	NaN	4.8103	-0.34273	10.176	-182.91	4.7936	7.9077	-6.0162	-595.79	1097.5	33.39	696.85	1104.7	71.263	56.534	1	0	-0.76683	0.55234	-10	-12.191	3.0642	-4.6527	-0.021815	4.4727	2.2974	-4.1003	-10.022	-7.7186	1293.3
14.66	1467	60	NaN	4.8061	0.10996	10.271	-182.93	4.7841	7.8879	-6.188	-597.18	1098.3	33.295	696.99	1104.7	71.245	56.779	1	0	-0.73703	0.52056	-9.9959	-12.187	3.0587	-4.6784	0.39427	4.4998	2.3216	-4.1579	-9.6017	-7.6873	1294.8
14.67	1468	60	NaN	4.8207	0.4651	10.311	-182.96	4.7853	7.8744	-6.1494	-598.3	1099	33.217	697.08	1104.7	72.016	55.941	1	0	-0.58585	0.35934	-9.9894	-12.181	3.08	-4.6971	0.71814	4.5322	2.4942	-4.3378	-9.2713	-7.6483	1296
14.68	1469	60	NaN	4.8413	0.73309	10.32	-182.98	4.7956	7.8743	-6.0617	-599.25	1099.6	33.174	697.14	1104.7	72.625	55.353	1	0	-0.43467	0.19811	-9.9829	-12.174	3.1077	-4.7136	0.96043	4.5683	2.673	-4.5154	-9.0225	-7.6057	1297
14.69	1470	60	NaN	4.8329	0.94879	10.377	-183	4.8064	7.869	-6.3534	-600.38	1100.1	33.11	697.22	1104.7	72.574	55.288	1	0	-0.33929	0.096408	-9.98	-12.171	3.0909	-4.7391	1.1547	4.6005	2.7516	-4.6427	-8.8253	-7.5705	1298.2
14.7	1471	60	NaN	4.8483	1.1439	10.348	-183.01	4.8058	7.8708	-6.2455	-601.51	1100.6	33.032	697.32	1104.7	71.923	55.05	1	0	-0.25237	0.0037144	-9.9763	-12.167	3.1162	-4.7407	1.3266	4.6232	2.8638	-4.737	-8.6498	-7.5442	1299.4
14.71	1472	60	NaN	4.8969	1.4234	10.29	-183	4.8199	7.8903	-6.0167	-603.01	1101.3	32.944	697.43	1104.8	70.834	53.974	1	0	-0.1786	-0.074951	-9.9704	-12.161	3.1808	-4.7206	1.5763	4.6671	3.0022	-4.7955	-8.3941	-7.4944	1301
14.72	1473	60	NaN	4.9325	1.806	10.295	-182.98	4.8532	7.9354	-5.9603	-604.79	1102.2	32.876	697.56	1104.8	69.192	49.146	1	0	-0.13408	-0.12243	-9.9656	-12.157	3.2244	-4.6866	1.9193	4.7399	3.0904	-4.809	-8.0463	-7.4168	1302.9
14.73	1474	60	NaN	4.9214	2.2672	10.419	-182.93	4.9048	8.0058	-6.2559	-606.65	1103.4	32.848	697.7	1104.9	67.503	49.618	1	0	-0.10535	-0.15306	-9.9615	-12.153	3.2042	-4.6469	2.3323	4.8396	3.0989	-4.8	-7.6292	-7.3129	1304.9
14.74	1475	60	NaN	4.972	2.3583	10.376	-182.91	4.9314	8.0123	-5.9504	-607.17	1103.7	32.795	697.72	1104.9	63.832	50.568	1	0	-0.10217	-0.15646	-9.9596	-12.151	3.2713	-4.6116	2.4118	4.8779	3.1691	-4.7681	-7.5478	-7.2728	1305.5
14.75	1476	60	NaN	5.0303	2.8501	10.331	-182.78	5.0962	7.9986	-5.743	-610.33	1105.3	32.439	697.92	1104.9	61.396	49.261	1	0	-0.11435	-0.14348	-9.9579	-12.149	3.3586	-4.453	2.8351	5.1112	3.2442	-4.5965	-7.1228	-7.0377	1308.8
14.76	1477	60	NaN	5.0744	3.2869	10.294	-182.66	5.2573	7.9917	-5.4997	-613.26	1106.8	32.124	698.1	1105	59.614	46.905	1	0	-0.1552	-0.099912	-9.9565	-12.148	3.431	-4.3078	3.2095	5.3347	3.2758	-4.4077	-6.747	-6.8129	1311.9
14.77	1478	60	NaN	5.0899	3.5266	10.289	-182.61	5.3554	8.0067	-5.3012	-614.88	1107.6	31.991	698.18	1105	58.806	44.321	1	0	-0.2009	-0.051173	-9.9554	-12.147	3.4631	-4.2346	3.4143	5.4677	3.2622	-4.2858	-6.5411	-6.6788	1313.6
14.78	1479	60	NaN	5.0565	3.7935	10.406	-182.59	5.4021	8.0558	-5.6967	-615.86	1108.3	32	698.3	1105	59.649	45.894	1	0	-0.25888	0.010656	-9.9552	-12.146	3.4134	-4.2297	3.6512	5.5444	3.1545	-4.2191	-6.304	-6.6018	1314.7
14.79	1480	60	NaN	5.0797	4.0138	10.429	-182.56	5.4577	8.0733	-5.6545	-616.94	1108.8	31.905	698.37	1105	62.743	47.008	1	0	-0.2856	0.039144	-9.9549	-12.146	3.444	-4.1923	3.8486	5.6229	3.1584	-4.1532	-6.1064	-6.5231	1315.9
14.8	1481	60	NaN	5.1004	4.2864	10.425	-182.53	5.5092	8.0982	-5.5078	-618.42	1109.5	31.798	698.49	1105	64.224	52.079	1	0	-0.29517	0.049353	-9.9547	-12.146	3.4778	-4.156	4.0921	5.7035	3.1826	-4.1066	-5.8626	-6.4423	1317.5
14.81	1482	60	NaN	5.1173	4.6434	10.425	-182.52	5.5565	8.1336	-5.3188	-620.31	1110.4	31.691	698.65	1105	64.575	51.562	1	0	-0.47356	0.23959	-9.9552	-12.146	3.51	-4.1278	4.4105	5.7894	3.0365	-3.8882	-5.5448	-6.3569	1319.5
14.82	1483	60	NaN	5.1459	5.107	10.461	-182.52	5.6038	8.1723	-5.0931	-622.52	1111.5	31.572	698.81	1105	65.877	51.597	1	0	-0.65969	0.43808	-9.9558	-12.147	3.5564	-4.1098	4.8245	5.8863	2.8967	-3.6717	-5.1313	-6.2606	1321.9
14.83	1484	60	NaN	5.13	5.3465	10.543	-182.52	5.6209	8.1769	-5.1662	-623.66	1112.1	31.499	698.87	1105	66.769	51.952	1	0	-0.85809	0.64966	-9.9565	-12.148	3.542	-4.1097	5.0361	5.9313	2.6839	-3.46	-4.9204	-6.2163	1323.1
14.84	1485	60	NaN	5.1471	5.5945	10.612	-182.52	5.6291	8.1875	-5.1393	-624.69	1112.7	31.456	698.93	1104.9	67.168	52.861	1	0	-1.1235	0.93265	-9.9584	-12.149	3.5634	-4.1047	5.2585	5.9651	2.4399	-3.172	-4.6999	-6.1844	1324.2
14.85	1486	60	NaN	5.1807	5.8694	10.668	-182.52	5.6295	8.2011	-5.022	-625.95	1113.3	31.429	699	1104.9	67.204	52.654	1	0	-1.4175	1.2462	-9.9607	-12.152	3.6049	-4.0971	5.5062	5.9927	2.1874	-2.8508	-4.4545	-6.1591	1325.5
14.86	1487	60	NaN	5.2137	6.1789	10.72	-182.52	5.6218	8.212	-4.8488	-627.64	1114	31.4	699.03	1104.9	67.072	51.87	1	0	-1.7625	1.6142	-9.9712	-12.162	3.6486	-4.0896	5.7841	6.0167	1.8861	-2.4755	-4.1871	-6.1456	1327.2
14.87	1488	60	NaN	5.2426	6.5095	10.81	-182.53	5.5978	8.1954	-4.7601	-629.21	1114.8	31.354	699.05	1104.8	67.015	49.902	1	0	-2.1365	2.013	-9.9863	-12.177	3.6851	-4.0839	6.0803	6.0269	1.5486	-2.0709	-3.906	-6.1504	1328.8
14.88	1489	60	NaN	5.3067	6.8749	10.867	-182.54	5.5358	8.1833	-4.4187	-631.12	1115.6	31.387	699.06	1104.7	68.636	51.298	1	0	-2.1737	2.0526	-9.9912	-12.182	3.7648	-4.0786	6.409	6.0017	1.591	-2.026	-3.5822	-6.1806	1330.7
14.89	1490	60	NaN	5.3671	7.1404	10.928	-182.55	5.4755	8.1909	-4.1656	-632.69	1116.2	31.484	699.08	1104.7	67.886	53.063	1	0	-2.2066	2.0878	-9.996	-12.187	3.8337	-4.0839	6.6457	5.9702	1.6271	-1.9962	-3.3503	-6.2169	1332.3
14.9	1491	60	NaN	5.4185	7.2884	10.989	-182.57	5.4276	8.2071	-4.0354	-633.82	1116.6	31.604	699.1	1104.6	65.359	51.275	1	0	-2.2396	2.1229	-10.001	-12.192	3.8869	-4.0992	6.7735	5.9425	1.6473	-1.9763	-3.2274	-6.2494	1333.5
14.91	1492	60	NaN	5.4995	7.4568	10.973	-182.59	5.372	8.1682	-3.6407	-635.35	1117.1	31.616	699.1	1104.5	66.875	46.383	1	0	-2.2725	2.158	-10.006	-12.197	3.9861	-4.1081	6.9171	5.9116	1.7135	-1.9501	-3.0885	-6.285	1335
14.92	1493	60	NaN	5.5859	7.5877	10.994	-182.6	5.3313	8.0926	-3.2219	-636.8	1117.6	31.487	699.03	1104.5	66.586	44.888	1	0	-2.3055	2.1932	-10.01	-12.201	4.0975	-4.0869	7.0225	5.8964	1.7921	-1.8938	-2.9879	-6.3051	1336.3
14.93	1494	60	NaN	5.6282	7.6787	11.064	-182.6	5.3033	8.0774	-3.0576	-637.95	1118.1	31.517	699.01	1104.4	60.997	44.636	1	0	-2.3384	2.2283	-10.015	-12.206	4.1468	-4.0818	7.0918	5.8903	1.8084	-1.8535	-2.9234	-6.316	1337.5
14.94	1495	60	NaN	5.633	7.7286	11.162	-182.6	5.284	8.0906	-3.0794	-638.91	1118.5	31.613	699.01	1104.4	54.583	43.253	1	0	-2.3714	2.2634	-10.02	-12.211	4.1476	-4.0855	7.1238	5.8888	1.7762	-1.8221	-2.8962	-6.3223	1338.4
14.95	1496	60	NaN	5.6256	7.7378	11.248	-182.59	5.2667	8.0529	-3.0946	-639.9	1118.8	31.533	698.97	1104.3	52.242	44.075	1	0	-2.4043	2.2986	-10.025	-12.216	4.1441	-4.074	7.118	5.8865	1.7397	-1.7754	-2.9068	-6.3294	1339.4
14.96	1497	60	NaN	5.67	7.742	11.322	-182.6	5.253	8.0877	-2.7962	-641.84	1119.5	31.761	699	1104.3	47.904	38.785	1	0	-2.4373	2.3337	-10.03	-12.221	4.1937	-4.0781	7.0912	5.9039	1.7564	-1.7444	-2.9384	-6.3168	1341.4
14.97	1498	60	NaN	5.7209	7.7483	11.324	-182.6	5.2467	8.0855	-2.3692	-643.42	1120	31.843	699.02	1104.3	38.879	39.819	1	0	-2.4702	2.3688	-10.034	-12.225	4.261	-4.0584	7.0752	5.9198	1.7908	-1.6895	-2.9592	-6.3057	1343
14.98	1499	60	NaN	5.7504	7.7596	11.33	-182.59	5.2485	8.0698	-2.0158	-644.81	1120.5	31.862	699.03	1104.3	48.563	39.472	1	0	-2.5031	2.4039	-10.039	-12.23	4.3063	-4.0387	7.0681	5.9401	1.8032	-1.6348	-2.9711	-6.2902	1344.4
14.99	1500	60	NaN	5.7428	7.7819	11.399	-182.6	5.2594	8.0607	-1.8726	-646.16	1121	31.9	699.05	1104.3	50.566	40.969	1	0	-2.5361	2.4391	-10.044	-12.235	4.3047	-4.0374	7.0709	5.9704	1.7686	-1.5983	-2.973	-6.2647	1345.7
15	1501	60	NaN	5.7526	7.8559	11.482	-182.6	5.286	8.0414	-1.6945	-647.33	1121.5	31.94	699.04	1104.3	59.305	40.879	1	0	-2.569	2.4742	-10.049	-12.24	4.3215	-4.0325	7.1239	6.0179	1.7525	-1.5583	-2.9249	-6.2219	1346.9
15.01	1502	60	NaN	5.7588	7.911	11.489	-182.6	5.2968	8.0492	-1.4131	-648.25	1121.9	32.042	699.05	1104.3	66.017	48.558	1	0	-2.602	2.5093	-10.054	-12.245	4.3364	-4.027	7.1654	6.0423	1.7344	-1.5176	-2.8882	-6.2023	1347.8
15.02	1503	60	NaN	5.7504	7.9683	11.507	-182.61	5.3063	8.0426	-1.2332	-649.05	1122.2	32.094	699.05	1104.3	66.564	52.468	1	0	-2.6349	2.5445	-10.058	-12.249	4.3343	-4.0256	7.2104	6.0641	1.6993	-1.4811	-2.8479	-6.1853	1348.6
15.03	1504	60	NaN	5.7321	8.0339	11.564	-182.62	5.3149	8.0118	-1.1961	-649.8	1122.5	32.071	699.04	1104.4	67.56	52.42	1	0	-2.6679	2.5796	-10.063	-12.254	4.3193	-4.0307	7.2628	6.086	1.6514	-1.4511	-2.8004	-6.1682	1349.4
15.04	1505	60	NaN	5.7353	8.1001	11.627	-182.63	5.3049	7.9775	-1.1756	-650.53	1122.9	32.035	699.07	1104.4	67.56	52.051	1	0	-2.7008	2.6147	-10.068	-12.259	4.3256	-4.0437	7.3152	6.0898	1.6248	-1.4289	-2.7528	-6.1693	1350.1
15.05	1506	60	NaN	5.7183	8.1792	11.668	-182.65	5.3052	7.9691	-1.0921	-651.25	1123.2	32.078	699.06	1104.4	67.641	52.187	1	0	-2.7338	2.6499	-10.073	-12.264	4.3112	-4.0591	7.3805	6.104	1.5774	-1.4093	-2.6922	-6.1599	1350.9
15.06	1507	60	NaN	5.7142	8.2911	11.715	-182.68	5.2991	7.9659	-0.94333	-652.1	1123.7	32.145	699.07	1104.4	67.649	52.593	1	0	-2.7667	2.685	-10.078	-12.269	4.3114	-4.0857	7.4743	6.1159	1.5447	-1.4007	-2.6033	-6.1527	1351.7
15.07	1508	60	NaN	5.7153	8.4143	11.775	-182.72	5.2872	7.9605	-0.7789	-653.03	1124.2	32.198	699.07	1104.4	67.238	51.7	1	0	-2.7996	2.7201	-10.082	-12.273	4.3182	-4.1176	7.5771	6.1245	1.5186	-1.3975	-2.5053	-6.1489	1352.7
15.08	1509	60	NaN	5.7027	8.5115	11.855	-182.75	5.2749	7.9461	-0.67592	-653.96	1124.7	32.195	699.06	1104.4	66.388	50.817	1	0	-2.8326	2.7553	-10.087	-12.278	4.311	-4.1439	7.6551	6.1313	1.4784	-1.3887	-2.432	-6.1469	1353.6
15.09	1510	60	NaN	5.6963	8.5568	11.867	-182.8	5.2451	7.971	-0.36236	-654.86	1125.1	32.33	699.05	1104.4	65.622	50.818	1	0	-2.8655	2.7904	-10.092	-12.283	4.3131	-4.1812	7.6827	6.1192	1.4475	-1.3908	-2.4093	-6.1638	1354.5
15.1	1511	60	NaN	5.6918	8.5902	11.886	-182.83	5.216	7.9791	-0.037751	-655.73	1125.5	32.42	699.03	1104.4	63.779	48.542	1	0	-3.1195	3.0612	-10.088	-12.279	4.3194	-4.2052	7.6966	6.1097	1.1999	-1.1439	-2.3915	-6.1694	1355.3
15.11	1512	60	NaN	5.6846	8.6039	11.927	-182.86	5.1885	7.9811	0.18136	-656.44	1125.9	32.484	699	1104.4	61.31	47.187	1	0	-3.4532	3.4171	-10.081	-12.272	4.3194	-4.2238	7.6922	6.1002	0.86618	-0.80668	-2.3889	-6.1719	1356
15.12	1513	60	NaN	5.6708	8.5909	11.998	-182.88	5.1617	7.9837	0.23629	-656.96	1126.3	32.535	698.98	1104.3	55.968	46.422	1	0	-3.787	3.773	-10.074	-12.265	4.3063	-4.2446	7.6641	6.0885	0.51932	-0.47165	-2.4099	-6.1766	1356.5
15.13	1514	60	NaN	5.6479	8.543	12.086	-182.92	5.1244	7.9626	0.36849	-657.68	1126.7	32.539	698.95	1104.3	38.326	38.698	1	0	-4.1207	4.1289	-10.067	-12.258	4.2894	-4.2748	7.5958	6.0716	0.16877	-0.14589	-2.4712	-6.1865	1357.2
15.14	1515	60	NaN	5.6478	8.497	12.141	-182.93	5.0972	7.945	0.52792	-658.14	1127.1	32.523	698.92	1104.3	31.123	36.877	1	0	-4.4544	4.4848	-10.06	-12.251	4.2972	-4.2855	7.5353	6.0589	-0.15722	0.19924	-2.5247	-6.1922	1357.6
15.15	1516	60	NaN	5.6538	8.4383	12.19	-182.95	5.0762	7.9195	0.69573	-658.52	1127.3	32.471	698.88	1104.3	30.284	37.58	1	0	-4.6924	4.7385	-10.057	-12.248	4.3128	-4.2879	7.4648	6.0498	-0.37953	0.45059	-2.5921	-6.1982	1358
15.16	1517	60	NaN	5.6562	8.3575	12.244	-182.96	5.0562	7.8904	0.88388	-658.91	1127.6	32.399	698.84	1104.2	33.868	37.377	1	0	-4.7723	4.8238	-10.06	-12.251	4.3266	-4.2851	7.3723	6.0413	-0.44573	0.53866	-2.6877	-6.2098	1358.3
15.17	1518	60	NaN	5.6429	8.241	12.305	-182.96	5.0248	7.8842	1.1525	-659.37	1127.9	32.371	698.77	1104.2	34.251	38.433	1	0	-4.8127	4.8668	-10.064	-12.255	4.3261	-4.2741	7.2401	6.0257	-0.48656	0.5927	-2.8237	-6.2292	1358.7
15.18	1519	60	NaN	5.6177	8.1053	12.396	-182.95	4.9958	7.9153	1.3311	-659.74	1128.3	32.414	698.71	1104.2	36.32	36.549	1	0	-4.8342	4.8898	-10.068	-12.259	4.3069	-4.2574	7.0886	6.0126	-0.52725	0.63235	-2.9792	-6.2463	1359
15.19	1520	60	NaN	5.5935	7.9092	12.466	-182.93	4.9684	7.9467	1.703	-660.23	1128.7	32.419	698.64	1104.2	39.033	36.662	1	0	-4.8088	4.8627	-10.071	-12.262	4.2986	-4.2209	6.8765	6.0011	-0.51024	0.6418	-3.1948	-6.2612	1359.4
15.2	1521	60	NaN	5.5686	7.6982	12.534	-182.9	4.9503	7.9732	2.1574	-660.75	1129	32.398	698.57	1104.1	38.41	38.852	1	0	-4.7836	4.8358	-10.075	-12.266	4.2941	-4.1725	6.6503	5.9981	-0.48944	0.66324	-3.4245	-6.2678	1359.9
15.21	1522	60	NaN	5.5382	7.5465	12.636	-182.87	4.9524	7.9948	2.4747	-661.15	1129.3	32.391	698.51	1104.1	39.919	37.001	1	0	-4.7997	4.853	-10.08	-12.271	4.2777	-4.1272	6.4859	6.013	-0.52193	0.72575	-3.5944	-6.2583	1360.2
15.22	1523	60	NaN	5.5122	7.4625	12.753	-182.85	4.9541	7.99	2.5553	-661.36	1129.5	32.353	698.48	1104.1	40.786	36.746	1	0	-4.7958	4.8488	-10.085	-12.277	4.2569	-4.1013	6.392	6.0246	-0.53892	0.74751	-3.6935	-6.252	1360.4
15.23	1524	60	NaN	5.5226	7.3541	12.894	-182.83	4.9526	7.9927	2.7815	-661.68	1129.8	32.344	698.45	1104.1	41.454	37.115	1	0	-4.7576	4.8081	-10.09	-12.281	4.2775	-4.0761	6.2722	6.0345	-0.48003	0.73192	-3.8182	-6.247	1360.7
15.24	1525	60	NaN	5.5607	7.2205	13.02	-182.82	4.9502	7.999	3.1758	-662.13	1130	32.356	698.42	1104.1	41.644	38.2	1	0	-4.6778	4.723	-10.096	-12.287	4.332	-4.0499	6.1281	6.0425	-0.34578	0.67313	-3.9674	-6.2441	1361.1
15.25	1526	60	NaN	5.6162	7.0696	13.11	-182.81	4.9498	8.0021	3.7167	-662.68	1130.3	32.371	698.39	1104.1	41.496	36.242	1	0	-4.5788	4.6175	-10.101	-12.292	4.4102	-4.0208	5.969	6.0503	-0.16863	0.59664	-4.1317	-6.2415	1361.6
15.26	1527	60	NaN	5.6696	6.9627	13.234	-182.8	4.9593	7.9738	4.1506	-663.22	1130.5	32.281	698.32	1104.1	40.388	37.805	1	0	-4.4477	4.4776	-10.106	-12.297	4.486	-3.9837	5.8518	6.0702	0.038361	0.49394	-4.2537	-6.2264	1362.1
15.27	1528	60	NaN	5.7334	6.8988	13.409	-182.79	4.9683	7.9608	4.4768	-663.76	1130.9	32.226	698.29	1104.1	40.344	37.815	1	0	-4.3291	4.3511	-10.109	-12.3	4.5663	-3.9548	5.7742	6.0928	0.23726	0.39631	-4.3352	-6.2076	1362.6
15.28	1529	60	NaN	5.8053	6.8395	13.614	-182.78	4.976	7.9542	4.8546	-664.46	1131.3	32.159	698.26	1104.1	40.149	36.715	1	0	-4.2275	4.2428	-10.112	-12.303	4.6574	-3.9231	5.6995	6.116	0.42994	0.31968	-4.4124	-6.1869	1363.3
15.29	1530	60	NaN	5.885	6.787	13.809	-182.76	4.9841	7.9568	5.3054	-665.23	1131.6	32.1	698.23	1104.1	36.691	37.077	1	0	-4.1323	4.1412	-10.114	-12.305	4.7592	-3.8898	5.6321	6.1389	0.62692	0.25142	-4.4822	-6.1664	1364
15.3	1531	60	NaN	5.9741	6.7856	13.884	-182.76	4.9981	7.9858	5.7325	-665.68	1131.8	32.143	698.19	1104.1	35.695	38.215	1	0	-4.049	4.0525	-10.117	-12.308	4.8647	-3.8699	5.6221	6.1616	0.81568	0.18254	-4.4945	-6.1461	1364.4
15.31	1532	60	NaN	6.07	6.8217	14.001	-182.75	5.0149	7.9685	6.2579	-666.3	1132.1	32.027	698.14	1104.1	33.884	37.831	1	0	-3.7283	3.7104	-10.126	-12.317	4.988	-3.8293	5.6483	6.1884	1.2597	-0.11884	-4.4775	-6.1285	1365
15.32	1533	60	NaN	6.1506	6.8534	14.151	-182.74	5.0262	7.9806	6.676	-667.01	1132.3	32.001	698.1	1104.1	33.136	37.547	1	0	-3.3273	3.2829	-10.137	-12.329	5.0878	-3.7979	5.6713	6.2083	1.7605	-0.51506	-4.4662	-6.1202	1365.6
15.33	1534	60	NaN	6.2151	6.8816	14.316	-182.72	5.0327	8.001	6.9408	-667.68	1132.4	32.013	698.07	1104.1	31.6	37.869	1	0	-3.3177	3.2726	-10.143	-12.334	5.1634	-3.7757	5.692	6.2224	1.8457	-0.5031	-4.4508	-6.1115	1366.3
15.34	1535	60	NaN	6.2673	6.915	14.473	-182.71	5.0374	7.9884	7.0336	-668.15	1132.6	31.955	698.01	1104	30.417	37.59	1	0	-3.27	3.2218	-10.147	-12.339	5.2223	-3.7569	5.7185	6.2339	1.9522	-0.53517	-4.429	-6.1046	1366.7
15.35	1536	60	NaN	6.349	6.9525	14.606	-182.72	5.0158	7.9891	7.4526	-668.95	1132.7	31.944	698	1104	31.33	36.024	1	0	-3.1674	3.1123	-10.151	-12.342	5.3225	-3.7427	5.7502	6.2182	2.1552	-0.63038	-4.4012	-6.1243	1367.5
15.36	1537	60	NaN	6.3979	6.9854	14.697	-182.72	4.9921	7.9932	7.9365	-669.84	1132.8	31.95	698	1104	27.147	37.182	1	0	-3.0221	2.9573	-10.155	-12.346	5.3921	-3.7228	5.7799	6.1976	2.37	-0.76551	-4.3751	-6.1486	1368.3
15.37	1538	60	NaN	6.4319	7.021	14.803	-182.72	4.9697	7.9847	8.3743	-670.78	1132.9	31.921	697.98	1104	42.851	37.296	1	0	-2.8636	2.7884	-10.159	-12.35	5.4463	-3.7018	5.8135	6.1772	2.5827	-0.91346	-4.3452	-6.1726	1369.3
15.38	1539	60	NaN	6.4656	7.0662	14.955	-182.72	4.9508	7.9603	8.7017	-671.76	1133	31.838	697.96	1104.1	47.611	37.181	1	0	-2.7196	2.6347	-10.163	-12.354	5.4979	-3.684	5.8566	6.1604	2.7783	-1.0493	-4.3067	-6.194	1370.2
15.39	1540	60	NaN	6.5111	7.1367	15.107	-182.72	4.9344	7.973	9.0071	-672.65	1133.1	31.832	697.95	1104.1	46.798	37.001	1	0	-2.5853	2.4915	-10.168	-12.36	5.5571	-3.6783	5.9234	6.1478	2.9718	-1.1868	-4.2451	-6.2118	1371.1
15.4	1541	60	NaN	6.5422	7.1835	15.23	-182.72	4.931	7.9945	9.1919	-673.31	1133.2	31.867	697.95	1104.1	46.84	38.464	1	0	-2.5117	2.4131	-10.177	-12.368	5.5948	-3.6695	5.9675	6.147	3.0831	-1.2565	-4.2093	-6.2208	1371.8
15.41	1542	60	NaN	6.5652	7.2131	15.333	-182.72	4.9322	8.0041	9.3838	-673.95	1133.2	31.871	697.93	1104.1	47.32	37.624	1	0	-2.415	2.3099	-10.184	-12.375	5.6261	-3.6555	5.9953	6.15	3.2111	-1.3456	-4.1886	-6.2251	1372.4
15.42	1543	60	NaN	6.59	7.2226	15.428	-182.71	4.9365	8.0071	9.641	-674.68	1133.3	31.853	697.93	1104	46.585	38.424	1	0	-2.2845	2.1708	-10.19	-12.381	5.6629	-3.6373	6.0033	6.1559	3.3784	-1.4665	-4.1863	-6.2248	1373.1
15.43	1544	60	NaN	6.6386	7.1982	15.54	-182.71	4.9472	8.0365	10.014	-675.67	1133.3	31.907	697.95	1104	39.296	36.343	1	0	-2.1533	2.0309	-10.199	-12.39	5.7255	-3.62	5.9753	6.1701	3.5722	-1.589	-4.2234	-6.2197	1374.1
15.44	1545	60	NaN	6.6557	7.1028	15.697	-182.7	4.9709	8.03	10.127	-676.64	1133.5	31.878	697.93	1104	50.628	39.965	1	0	-2.0282	1.8974	-10.208	-12.399	5.7491	-3.6107	5.874	6.1996	3.721	-1.7133	-4.3339	-6.1994	1375.1
15.45	1546	60	NaN	6.6632	6.9253	15.818	-182.71	4.9928	8.0283	10.269	-677.64	1133.6	31.879	697.93	1104	56.025	42.099	1	0	-1.9562	1.8207	-10.208	-12.4	5.7632	-3.6061	5.6929	6.2253	3.807	-1.7855	-4.5156	-6.1742	1376.1
15.46	1547	60	NaN	6.6566	6.6641	15.892	-182.71	5.0074	8.0279	10.465	-678.7	1133.7	31.885	697.96	1104	59.232	43.365	1	0	-1.8868	1.7467	-10.21	-12.401	5.7652	-3.6051	5.43	6.2415	3.8784	-1.8584	-4.7797	-6.1592	1377.1
15.47	1548	60	NaN	6.6276	6.3237	15.919	-182.73	5.0098	8.0187	10.701	-679.8	1133.8	31.845	698.02	1104.1	62.211	43.758	1	0	-1.8644	1.7228	-10.224	-12.415	5.7484	-3.6065	5.0892	6.2444	3.884	-1.8837	-5.1346	-6.1704	1378.3
15.48	1549	60	NaN	6.5955	6.0274	15.946	-182.73	5.0182	8.0204	10.755	-680.59	1133.9	31.82	698.03	1104.1	66.506	44.668	1	0	-1.8742	1.7333	-10.234	-12.425	5.7201	-3.6102	4.7898	6.2558	3.8458	-1.8769	-5.4446	-6.1696	1379.1
15.49	1550	60	NaN	6.5661	5.7252	15.952	-182.73	5.0316	8.026	10.876	-681.34	1134	31.794	698.05	1104.1	66.813	46.893	1	0	-1.9312	1.7941	-10.24	-12.431	5.6972	-3.6004	4.4845	6.2723	3.766	-1.8063	-5.7555	-6.1588	1379.9
15.5	1551	60	NaN	6.5305	5.3347	15.938	-182.72	5.0488	8.0382	11.066	-682.21	1134.1	31.768	698.07	1104.1	65.575	48.325	1	0	-1.9556	1.82	-10.244	-12.435	5.6712	-3.5799	4.0904	6.2931	3.7156	-1.7599	-6.1533	-6.1418	1380.8
15.51	1552	60	NaN	6.4811	4.8212	15.909	-182.7	5.0687	8.0572	11.31	-683.33	1134.3	31.745	698.11	1104.2	65.314	47.327	1	0	-1.9722	1.8378	-10.247	-12.438	5.6336	-3.5506	3.5724	6.3175	3.6614	-1.7128	-6.6745	-6.1205	1381.9
15.52	1553	60	NaN	6.4044	4.3018	15.875	-182.67	5.0872	8.0761	11.495	-684.5	1134.5	31.725	698.18	1104.2	66.072	47.404	1	0	-2.0202	1.889	-10.251	-12.442	5.5662	-3.5103	3.0446	6.3444	3.546	-1.6213	-7.2063	-6.0977	1383.2
15.53	1554	60	NaN	6.3558	3.971	15.849	-182.66	5.0895	8.1162	11.644	-685.26	1134.7	31.794	698.24	1104.2	67.827	47.259	1	0	-2.0263	1.8954	-10.255	-12.446	5.5214	-3.4922	2.7084	6.3521	3.4951	-1.5968	-7.5468	-6.0941	1384
15.54	1555	60	NaN	6.3175	3.662	15.791	-182.64	5.1031	8.1183	11.937	-686.01	1134.8	31.784	698.29	1104.2	69.043	44.582	1	0	-1.9828	1.8491	-10.259	-12.451	5.4961	-3.4575	2.3953	6.3699	3.5133	-1.6085	-7.8642	-6.0807	1384.8
15.55	1556	60	NaN	6.2845	3.3783	15.726	-182.61	5.1269	8.0852	12.283	-686.75	1134.9	31.7	698.31	1104.2	69.422	46.538	1	0	-1.954	1.8184	-10.264	-12.455	5.4814	-3.4134	2.1075	6.3977	3.5273	-1.595	-8.1563	-6.0572	1385.5
15.56	1557	60	NaN	6.2569	3.258	15.745	-182.61	5.1368	8.0707	12.311	-687.23	1135.1	31.682	698.33	1104.2	68.42	47.726	1	0	-1.9476	1.8116	-10.268	-12.459	5.4559	-3.4085	1.9814	6.4135	3.5082	-1.597	-8.2869	-6.0459	1386
15.57	1558	60	NaN	6.2163	3.2062	15.777	-182.61	5.1525	8.0564	12.323	-687.8	1135.3	31.687	698.37	1104.2	66.426	48.026	1	0	-1.9771	1.843	-10.272	-12.463	5.416	-3.4096	1.9219	6.4369	3.4389	-1.5666	-8.3499	-6.0259	1386.7
15.58	1559	60	NaN	6.1854	3.2281	15.816	-182.61	5.1601	8.0376	12.297	-688.18	1135.4	31.647	698.42	1104.2	65.603	47.65	1	0	-2.0143	1.8826	-10.275	-12.466	5.3859	-3.4103	1.9379	6.4502	3.3716	-1.5276	-8.3371	-6.0159	1387.1
15.59	1560	60	NaN	6.1537	3.3265	15.913	-182.62	5.1616	8.0376	12.07	-688.46	1135.7	31.631	698.49	1104.2	65.764	44.893	1	0	-2.0111	1.8792	-10.279	-12.47	5.3457	-3.4253	2.0287	6.4594	3.3346	-1.5461	-8.2499	-6.0103	1387.4
15.6	1561	60	NaN	6.1084	3.5002	16.115	-182.64	5.1624	8.0821	11.486	-688.79	1136	31.725	698.56	1104.2	63.13	45.564	1	0	-1.9731	1.8387	-10.282	-12.473	5.2726	-3.471	2.1883	6.4743	3.2994	-1.6322	-8.094	-5.9991	1387.9
15.61	1562	60	NaN	6.1709	3.7182	16.035	-182.63	5.1824	8.0581	11.879	-688.95	1136.1	31.608	698.6	1104.3	53.961	46.787	1	0	-1.893	1.7533	-10.286	-12.477	5.3563	-3.4451	2.406	6.4946	3.4632	-1.6918	-7.8801	-5.9827	1388
15.62	1563	60	NaN	6.2169	3.8795	15.998	-182.63	5.1874	8.0492	12.043	-689.11	1136.2	31.543	698.65	1104.3	49.543	44.999	1	0	-1.9413	1.8048	-10.291	-12.482	5.4118	-3.4322	2.5647	6.5022	3.4705	-1.6275	-7.7259	-5.9795	1388.3
15.63	1564	60	NaN	6.2391	4.0703	16.002	-182.62	5.1994	8.0643	11.981	-689.29	1136.4	31.552	698.7	1104.3	53.141	43.806	1	0	-2.0205	1.8893	-10.295	-12.486	5.4312	-3.4325	2.7478	6.5219	3.4107	-1.5432	-7.5474	-5.9644	1388.5
15.64	1565	60	NaN	6.2468	4.3336	16.037	-182.62	5.23	8.0984	11.751	-689.46	1136.7	31.627	698.74	1104.3	64.083	45.034	1	0	-2.2059	2.087	-10.308	-12.499	5.4265	-3.4428	2.9987	6.5649	3.2206	-1.3558	-7.3096	-5.9345	1388.7
15.65	1566	60	NaN	6.3212	4.611	16.043	-182.62	5.2657	8.0879	11.683	-689.46	1136.9	31.634	698.78	1104.4	71.084	49.072	1	0	-2.4282	2.324	-10.324	-12.515	5.4979	-3.4456	3.2685	6.6082	3.0697	-1.1216	-7.0558	-5.9072	1388.8
15.66	1567	60	NaN	6.3598	4.8065	16.079	-182.61	5.2922	8.0479	11.553	-689.38	1137.1	31.559	698.8	1104.4	68.272	51.064	1	0	-2.6505	2.5611	-10.34	-12.531	5.5342	-3.4404	3.457	6.6417	2.8837	-0.8793	-6.8834	-5.8898	1388.7
15.67	1568	60	NaN	6.374	4.9495	16.137	-182.62	5.3041	8.0377	11.326	-689.35	1137.3	31.588	698.86	1104.4	63.19	49.319	1	0	-2.8181	2.7398	-10.349	-12.54	5.5377	-3.4544	3.5927	6.6609	2.7196	-0.71457	-6.7566	-5.8794	1388.7
15.68	1569	60	NaN	6.3904	5.0451	16.154	-182.63	5.3051	8.0481	11.18	-689.4	1137.4	31.695	698.93	1104.4	60.201	45.883	1	0	-2.9173	2.8456	-10.349	-12.54	5.5438	-3.4796	3.6824	6.6678	2.6265	-0.63402	-6.6667	-5.8724	1388.9
15.69	1570	60	NaN	6.4673	5.0864	15.969	-182.65	5.3074	8.0164	11.576	-689.5	1137.5	31.688	698.96	1104.4	56.758	45.278	1	0	-2.9197	2.8482	-10.352	-12.543	5.6375	-3.4776	3.7238	6.67	2.7178	-0.62946	-6.6279	-5.8727	1389
15.7	1571	60	NaN	6.5014	5.0847	15.874	-182.64	5.3062	7.9616	11.69	-689.56	1137.5	31.573	698.97	1104.5	56.792	48.14	1	0	-2.9003	2.8274	-10.354	-12.545	5.681	-3.4621	3.723	6.6679	2.7807	-0.6347	-6.6313	-5.8774	1389.1
15.71	1572	60	NaN	6.4751	5.0672	15.852	-182.65	5.2821	7.9439	11.525	-689.57	1137.6	31.59	699.05	1104.5	57.489	47.313	1	0	-2.8977	2.8247	-10.354	-12.545	5.6473	-3.4826	3.7016	6.6477	2.7496	-0.65786	-6.6519	-5.8968	1389.2
15.72	1573	60	NaN	6.4237	5.0499	15.861	-182.67	5.2489	7.9509	11.274	-689.53	1137.8	31.673	699.17	1104.5	59.477	44.595	1	0	-2.8956	2.8225	-10.353	-12.544	5.5822	-3.5165	3.6789	6.6199	2.6865	-0.694	-6.6738	-5.9239	1389.2
15.73	1574	60	NaN	6.3907	5.0475	15.854	-182.68	5.2252	7.9597	11.166	-689.48	1137.9	31.719	699.24	1104.6	63.534	49.423	1	0	-2.8988	2.8259	-10.352	-12.543	5.5428	-3.5317	3.6741	6.5986	2.644	-0.70577	-6.6775	-5.944	1389.3
15.74	1575	60	NaN	6.3636	5.0285	15.793	-182.67	5.2268	7.9342	11.204	-689.44	1137.9	31.652	699.21	1104.6	62.304	51.903	1	0	-2.9062	2.8338	-10.349	-12.541	5.52	-3.5156	3.6546	6.6007	2.6138	-0.68183	-6.6948	-5.9398	1389.2
15.75	1576	60	NaN	6.3154	4.9777	15.681	-182.68	5.192	7.949	11.328	-689.48	1137.9	31.722	699.33	1104.6	57.764	47.731	1	0	-2.919	2.8475	-10.346	-12.537	5.4741	-3.5224	3.6059	6.5639	2.555	-0.67497	-6.7402	-5.9733	1389.4
15.76	1577	60	NaN	6.2512	4.9391	15.58	-182.69	5.1597	7.9624	11.435	-689.48	1137.8	31.787	699.47	1104.6	55.022	48.77	1	0	-2.9268	2.8557	-10.343	-12.534	5.4117	-3.5304	3.569	6.5298	2.4849	-0.67468	-6.7738	-6.0041	1389.5
15.77	1578	60	NaN	6.1763	4.9369	15.537	-182.69	5.1494	7.9595	11.434	-689.42	1137.8	31.789	699.54	1104.6	55.06	50.135	1	0	-2.9171	2.8453	-10.339	-12.531	5.3368	-3.5319	3.5665	6.5199	2.4197	-0.68657	-6.773	-6.0107	1389.5
15.78	1579	60	NaN	6.1024	4.9642	15.603	-182.7	5.1446	7.9941	11.166	-689.34	1137.9	31.882	699.6	1104.6	56.459	47.384	1	0	-2.808	2.729	-10.336	-12.527	5.2479	-3.5562	3.591	6.5178	2.4399	-0.82719	-6.7449	-6.0092	1389.5
15.79	1580	60	NaN	5.9996	5.0092	15.663	-182.71	5.1544	7.9859	10.932	-689.25	1137.9	31.851	699.62	1104.6	58.953	44.222	1	0	-2.7466	2.6636	-10.333	-12.524	5.1367	-3.5734	3.6336	6.5301	2.39	-0.90974	-6.6992	-5.9937	1389.4
15.8	1581	60	NaN	5.9286	5.0399	15.68	-182.72	5.1661	8.0037	10.854	-689.21	1137.9	31.892	699.63	1104.6	56.982	52.21	1	0	-2.7339	2.65	-10.33	-12.521	5.0607	-3.591	3.6632	6.5429	2.3268	-0.94098	-6.667	-5.9783	1389.4
15.81	1582	60	NaN	5.8857	5.0551	15.655	-182.74	5.1784	8.0357	10.924	-689.21	1137.9	31.97	699.63	1104.5	57.084	51.849	1	0	-2.6992	2.613	-10.327	-12.518	5.0176	-3.6057	3.6788	6.5547	2.3184	-0.99268	-6.648	-5.9633	1389.4
15.82	1583	60	NaN	5.8265	5.0715	15.612	-182.75	5.1956	8.0141	11.046	-689.23	1137.8	31.886	699.63	1104.5	49.729	45.324	1	0	-2.6349	2.5445	-10.323	-12.514	4.9668	-3.6048	3.6966	6.5705	2.3319	-1.0603	-6.6261	-5.9433	1389.4
15.83	1584	60	NaN	5.7783	5.0794	15.624	-182.75	5.1959	8.0171	11.016	-689.27	1137.8	31.872	699.67	1104.5	65.995	47.208	1	0	-2.556	2.4603	-10.319	-12.51	4.918	-3.6115	3.7042	6.5711	2.362	-1.1512	-6.6146	-5.9388	1389.5
15.84	1585	60	NaN	5.7272	5.101	15.661	-182.76	5.2084	8.0361	10.946	-689.3	1137.8	31.884	699.71	1104.4	69.433	44.715	1	0	-2.4662	2.3646	-10.315	-12.506	4.8636	-3.6232	3.7252	6.5842	2.3973	-1.2586	-6.5898	-5.922	1389.6
15.85	1586	60	NaN	5.6855	5.1313	15.702	-182.77	5.2302	8.0536	10.877	-689.31	1137.8	31.888	699.72	1104.4	66.721	50.845	1	0	-2.3321	2.2215	-10.311	-12.502	4.8189	-3.6331	3.7551	6.6065	2.4868	-1.4116	-6.5561	-5.8958	1389.6
15.86	1587	60	NaN	5.6678	5.1631	15.727	-182.77	5.2551	8.0528	10.846	-689.29	1137.7	31.859	699.7	1104.4	66.668	50.189	1	0	-2.2286	2.1112	-10.308	-12.499	4.8011	-3.6343	3.7867	6.6315	2.5725	-1.5231	-6.521	-5.8673	1389.6
15.87	1588	60	NaN	5.6651	5.2022	15.723	-182.76	5.2787	8.077	10.923	-689.28	1137.7	31.888	699.72	1104.3	66.075	49.016	1	0	-2.1583	2.0362	-10.305	-12.496	4.8003	-3.6258	3.8273	6.6535	2.6421	-1.5896	-6.4774	-5.8422	1389.6
15.88	1589	60	NaN	5.6643	5.2232	15.745	-182.76	5.2967	8.069	10.907	-689.27	1137.6	31.817	699.72	1104.3	67.385	49.672	1	0	-2.0574	1.9286	-10.301	-12.492	4.8018	-3.6182	3.8493	6.6706	2.7444	-1.6897	-6.4514	-5.8211	1389.5
15.89	1590	60	NaN	5.6635	5.2236	15.771	-182.76	5.3124	8.0585	10.864	-689.25	1137.5	31.734	699.71	1104.2	66.836	50.096	1	0	-1.9502	1.8143	-10.296	-12.487	4.8027	-3.6165	3.8505	6.6854	2.8524	-1.8022	-6.4459	-5.8021	1389.5
15.9	1591	60	NaN	5.6633	5.2031	15.786	-182.76	5.3263	8.0648	10.837	-689.23	1137.5	31.699	699.71	1104.2	67.075	50.263	1	0	-1.9274	1.7899	-10.293	-12.484	4.8028	-3.6211	3.831	6.6984	2.8754	-1.8311	-6.4623	-5.786	1389.5
15.91	1592	60	NaN	5.6717	5.1655	15.779	-182.76	5.3324	8.1021	10.859	-689.25	1137.4	31.761	699.72	1104.2	67.936	47.938	1	0	-1.919	1.781	-10.291	-12.482	4.8095	-3.6208	3.7946	6.7033	2.8906	-1.8398	-6.4961	-5.7785	1389.5
15.92	1593	60	NaN	5.6701	5.1097	15.754	-182.76	5.3356	8.1093	10.903	-689.31	1137.4	31.738	699.73	1104.2	68.928	47.756	1	0	-1.8224	1.678	-10.289	-12.48	4.8108	-3.6144	3.7407	6.7046	2.9884	-1.9364	-6.5483	-5.7754	1389.6
15.93	1594	60	NaN	5.6794	5.0622	15.709	-182.75	5.328	8.1341	10.993	-689.36	1137.3	31.76	699.76	1104.1	71.705	50.58	1	0	-1.7399	1.59	-10.286	-12.477	4.8229	-3.6089	3.6947	6.6954	3.0831	-2.0189	-6.5913	-5.7817	1389.7
15.94	1595	60	NaN	5.6923	5.0369	15.665	-182.75	5.3124	8.1652	11.061	-689.35	1137.2	31.803	699.83	1104.1	73.333	53.88	1	0	-1.6727	1.5183	-10.282	-12.473	4.8368	-3.6074	3.6703	6.6791	3.1642	-2.089	-6.6116	-5.7939	1389.7
15.95	1596	60	NaN	5.6821	5.0501	15.667	-182.76	5.2987	8.1535	10.951	-689.26	1137.2	31.749	699.88	1104.1	73.845	55.531	1	0	-1.5735	1.4126	-10.279	-12.47	4.8244	-3.6128	3.6829	6.6659	3.2508	-2.2002	-6.5957	-5.8038	1389.7
15.96	1597	60	NaN	5.6621	5.0747	15.681	-182.75	5.2935	8.1837	10.856	-689.17	1137.2	31.841	699.9	1104	74.497	57.032	1	0	-1.4728	1.3052	-10.276	-12.467	4.7966	-3.6202	3.7055	6.6627	3.3238	-2.315	-6.5702	-5.8041	1389.6
15.97	1598	60	NaN	5.6431	5.0998	15.686	-182.75	5.2838	8.168	10.768	-689.09	1137.3	31.808	699.93	1104	72.158	57.659	1	0	-1.3941	1.2212	-10.274	-12.465	4.7753	-3.622	3.7287	6.6548	3.3812	-2.4008	-6.5449	-5.8098	1389.6
15.98	1599	60	NaN	5.6267	5.1213	15.662	-182.76	5.2696	8.1405	10.737	-689.01	1137.3	31.746	699.96	1104	66.668	55.574	1	0	-1.3108	1.1324	-10.271	-12.462	4.7601	-3.6246	3.7492	6.6417	3.4493	-2.4922	-6.522	-5.8206	1389.5
15.99	1600	60	NaN	5.6134	5.1356	15.591	-182.77	5.2535	8.1405	10.807	-688.92	1137.2	31.767	700	1104	56.908	50.499	1	0	-1.1889	1.0024	-10.267	-12.459	4.7488	-3.6341	3.764	6.6251	3.5599	-2.6317	-6.5035	-5.8335	1389.5
16	1601	60	NaN	5.5951	5.1317	15.508	-182.77	5.2682	8.114	10.904	-688.87	1137.1	31.686	699.97	1103.9	51.415	44.253	1	0	-1.0922	0.89933	-10.265	-12.456	4.7378	-3.6286	3.7618	6.6381	3.6456	-2.7292	-6.5027	-5.8175	1389.4
16.01	1602	60	NaN	5.5702	5.1567	15.474	-182.77	5.2766	8.1097	10.885	-688.75	1137.1	31.646	699.95	1103.9	51.064	45.646	1	0	-1.025	0.8276	-10.262	-12.453	4.7136	-3.6231	3.7874	6.6458	3.6887	-2.7955	-6.475	-5.8077	1389.2
16.02	1603	60	NaN	5.5489	5.19	15.465	-182.77	5.2724	8.1244	10.821	-688.61	1137.1	31.654	699.95	1103.9	49.051	44.411	1	0	-0.92878	0.72503	-10.26	-12.451	4.6893	-3.6251	3.8208	6.6416	3.7605	-2.9001	-6.4387	-5.809	1389.1
16.03	1604	60	NaN	5.5337	5.2174	15.463	-182.77	5.2544	8.1523	10.751	-688.48	1137.1	31.703	699.98	1103.9	48.801	43.878	1	0	-0.85811	0.64968	-10.257	-12.448	4.6692	-3.6363	3.8482	6.6236	3.8111	-2.9866	-6.4084	-5.824	1389
16.04	1605	60	NaN	5.5109	5.222	15.453	-182.78	5.2304	8.1741	10.679	-688.35	1137	31.735	700.02	1103.9	48.608	40.823	1	0	-0.94148	0.73858	-10.254	-12.445	4.642	-3.648	3.8542	6.5981	3.7005	-2.9095	-6.4	-5.8472	1388.9
16.05	1606	60	NaN	5.4976	5.1922	15.422	-182.78	5.2166	8.1664	10.711	-688.34	1137	31.698	700.02	1103.9	50.25	41.733	1	0	-0.92425	0.72021	-10.252	-12.443	4.6315	-3.6485	3.8283	6.5805	3.7073	-2.9282	-6.4237	-5.8626	1388.9
16.06	1607	60	NaN	5.5023	5.1667	15.366	-182.79	5.1951	8.1604	10.809	-688.29	1136.8	31.672	700.02	1103.9	51.24	42.291	1	0	-0.81694	0.60577	-10.25	-12.441	4.6414	-3.651	3.8079	6.5539	3.8244	-3.0452	-6.4421	-5.8872	1388.9
16.07	1608	60	NaN	5.5134	5.1495	15.316	-182.81	5.1629	8.1632	10.893	-688.19	1136.7	31.671	700.03	1103.9	51.259	49.283	1	0	-0.71343	0.49538	-10.247	-12.438	4.6559	-3.6639	3.796	6.5164	3.9425	-3.1686	-6.4512	-5.9219	1388.8
16.08	1609	60	NaN	5.5035	5.1312	15.333	-182.84	5.1216	8.1749	10.809	-688.08	1136.7	31.692	700.07	1104	52.061	39.906	1	0	-0.61431	0.38969	-10.243	-12.434	4.6416	-3.6981	3.7817	6.4712	4.0273	-3.3084	-6.4617	-5.9633	1388.7
16.09	1610	60	NaN	5.5015	5.1207	15.351	-182.85	5.1104	8.1775	10.739	-687.98	1136.6	31.676	700.07	1104	50.574	46.022	1	0	-0.63448	0.4112	-10.24	-12.431	4.6373	-3.7107	3.7732	6.4579	4.0029	-3.2995	-6.4669	-5.9732	1388.6
16.1	1611	60	NaN	5.5094	5.0917	15.363	-182.85	5.096	8.1735	10.689	-687.9	1136.6	31.608	700.06	1104	49.048	52.037	1	0	-0.66513	0.44388	-10.237	-12.428	4.6459	-3.7167	3.7464	6.4413	3.9808	-3.2729	-6.4908	-5.9869	1388.5
16.11	1612	60	NaN	5.5209	5.0515	15.363	-182.85	5.0832	8.1814	10.665	-687.83	1136.6	31.56	700.07	1104	42.38	52.726	1	0	-0.59811	0.37241	-10.236	-12.427	4.6584	-3.7166	3.7085	6.4262	4.0602	-3.3442	-6.5276	-6.0009	1388.4
16.12	1613	60	NaN	5.5308	5.0091	15.349	-182.85	5.0791	8.2153	10.677	-687.8	1136.5	31.59	700.1	1104	30.362	53.03	1	0	-0.58872	0.3624	-10.234	-12.425	4.6676	-3.7096	3.6686	6.4196	4.0789	-3.3472	-6.565	-6.0051	1388.4
16.13	1614	60	NaN	5.5638	4.969	15.291	-182.83	5.0882	8.2111	10.837	-687.77	1136.4	31.504	700.07	1104	32.667	56.236	1	0	-0.66041	0.43885	-10.229	-12.42	4.7107	-3.6827	3.6317	6.4255	4.0502	-3.2439	-6.5977	-5.9949	1388.4
16.14	1615	60	NaN	5.5813	4.9286	15.278	-182.81	5.0909	8.2561	10.847	-687.71	1136.4	31.525	700.07	1104	33.845	59.674	1	0	-0.68074	0.46052	-10.227	-12.418	4.7276	-3.6642	3.5935	6.4261	4.0469	-3.2037	-6.6338	-5.9922	1388.3
16.15	1616	60	NaN	5.5997	4.9215	15.272	-182.79	5.0928	8.2879	10.843	-687.58	1136.4	31.525	700.1	1104.1	37.931	63.979	1	1	-0.69342	0.47405	-10.225	-12.417	4.7458	-3.64	3.5879	6.4264	4.0523	-3.1659	-6.6376	-5.9901	1388.2
16.16	1617	60	NaN	5.6226	4.9581	15.264	-182.76	5.0966	8.2823	10.857	-687.37	1136.3	31.457	700.14	1104.1	40.355	67.093	1	1	-0.73675	0.52025	-10.225	-12.416	4.7721	-3.6075	3.6252	6.4294	4.0353	-3.0872	-6.5994	-5.9863	1388
16.17	1618	60	NaN	5.6306	5.0132	15.299	-182.73	5.1024	8.2658	10.746	-687.15	1136.4	31.371	700.17	1104.1	39.384	67.992	1	1	-0.78237	0.56891	-10.224	-12.415	4.7789	-3.5853	3.679	6.4367	3.9965	-3.0164	-6.545	-5.9784	1387.9
16.18	1619	60	NaN	5.6426	5.0468	15.277	-182.71	5.1313	8.2771	10.814	-686.94	1136.4	31.363	700.19	1104.1	40.318	69.659	1	1	-0.79517	0.58255	-10.223	-12.414	4.7938	-3.5563	3.7132	6.4649	3.9987	-2.9737	-6.5094	-5.9487	1387.7
16.19	1620	60	NaN	5.6532	5.0576	15.245	-182.69	5.158	8.2669	10.906	-686.8	1136.3	31.289	700.2	1104.1	39.725	70.656	1	1	-0.85454	0.64587	-10.222	-12.413	4.8113	-3.5317	3.7255	6.4901	3.9567	-2.8858	-6.4961	-5.9226	1387.5
16.2	1621	60	NaN	5.6587	5.0522	15.217	-182.68	5.1756	8.2578	10.982	-686.7	1136.3	31.212	700.22	1104.1	39.974	70.803	1	1	-0.9602	0.75854	-10.221	-12.412	4.8231	-3.5155	3.7217	6.5061	3.8629	-2.757	-6.4997	-5.9063	1387.4
16.21	1622	60	NaN	5.6541	5.0435	15.202	-182.67	5.1809	8.3123	11.023	-686.62	1136.3	31.31	700.3	1104.1	40.68	71.079	1	1	-0.92658	0.72269	-10.222	-12.413	4.816	-3.5111	3.7138	6.5105	3.8894	-2.7884	-6.5082	-5.9025	1387.4
16.22	1623	60	NaN	5.6451	5.0391	15.202	-182.64	5.2012	8.2939	11.054	-686.45	1136.2	31.141	700.38	1104.1	40.934	71.476	1	1	-0.90116	0.69558	-10.223	-12.414	4.8152	-3.4734	3.7111	6.5291	3.9141	-2.7779	-6.512	-5.885	1387.3
16.23	1624	60	NaN	5.6194	5.0437	15.219	-182.61	5.2229	8.3114	11.048	-686.27	1136.2	31.091	700.47	1104.1	40.452	71.521	1	1	-1.0039	0.8051	-10.226	-12.417	4.7913	-3.4377	3.7172	6.5494	3.7874	-2.6326	-6.5084	-5.8674	1387.3
16.24	1625	60	NaN	5.5798	5.0571	15.218	-182.58	5.248	8.3375	11.085	-686.11	1136.2	31.089	700.56	1104.1	40.854	72.521	1	1	-1.1104	0.91867	-10.228	-12.419	4.7533	-3.402	3.7329	6.5722	3.6429	-2.4834	-6.4955	-5.8473	1387.2
16.25	1626	60	NaN	5.53	5.0791	15.178	-182.55	5.2779	8.3432	11.208	-685.97	1136.1	31.054	700.63	1104.1	39.742	68.469	1	1	-1.2392	1.0561	-10.232	-12.423	4.71	-3.365	3.7589	6.5981	3.4708	-2.3089	-6.4728	-5.8247	1387.1
16.26	1627	60	NaN	5.4667	5.1244	15.244	-182.52	5.3001	8.3546	10.974	-685.79	1136.1	31.058	700.71	1104.1	38.442	67.256	1	1	-1.3562	1.1808	-10.237	-12.428	4.6369	-3.3515	3.8056	6.619	3.2807	-2.1706	-6.431	-5.8087	1387
16.27	1628	60	NaN	5.429	5.1545	15.251	-182.5	5.3184	8.3421	10.909	-685.72	1136	31.02	700.75	1104.2	36.777	63.883	1	1	-1.4617	1.2934	-10.243	-12.434	4.598	-3.3328	3.8388	6.6341	3.1363	-2.0394	-6.4039	-5.7997	1387
16.28	1629	60	NaN	5.4072	5.1822	15.216	-182.49	5.3295	8.3275	10.954	-685.68	1135.9	30.993	700.79	1104.3	35.599	59.35	1	1	-1.5012	1.3355	-10.249	-12.44	4.5791	-3.3147	3.8731	6.6385	3.0779	-1.9792	-6.3762	-5.8019	1387
16.29	1630	60	NaN	5.398	5.2114	15.156	-182.48	5.3311	8.3168	11.07	-685.65	1135.8	30.988	700.84	1104.3	35.321	53.498	1	1	-1.5717	1.4107	-10.257	-12.448	4.575	-3.2987	3.912	6.6306	3.0032	-1.888	-6.345	-5.8174	1387
16.3	1631	60	NaN	5.4064	5.235	15.109	-182.47	5.3196	8.2941	11.201	-685.64	1135.7	30.934	700.84	1104.4	33.126	56.705	1	1	-1.8111	1.6659	-10.268	-12.459	4.591	-3.2817	3.9428	6.6119	2.7799	-1.6158	-6.3255	-5.8474	1387
16.31	1632	60	NaN	5.4062	5.2707	15.122	-182.47	5.2546	8.3202	11.194	-685.63	1135.6	31.045	700.95	1104.5	34.351	56.907	1	1	-2.0504	1.9211	-10.28	-12.471	4.586	-3.2903	3.9873	6.538	2.5357	-1.3692	-6.2923	-5.9326	1387.1
16.32	1633	60	NaN	5.4027	5.3011	15.155	-182.47	5.1897	8.309	11.143	-685.61	1135.5	31.032	701.03	1104.6	34.621	58.359	1	1	-2.2897	2.1763	-10.291	-12.482	4.581	-3.2949	4.0254	6.4655	2.2913	-1.1186	-6.2654	-6.0164	1387.1
16.33	1634	60	NaN	5.3996	5.327	15.193	-182.47	5.1174	8.2711	11.093	-685.61	1135.5	30.939	701.1	1104.7	34.196	57.934	1	1	-2.4261	2.3218	-10.3	-12.491	4.5796	-3.2941	4.0579	6.3865	2.1536	-0.97235	-6.2418	-6.1043	1387.2
16.34	1635	60	NaN	5.402	5.3556	15.225	-182.48	5.0054	8.2564	11.094	-685.61	1135.4	30.945	701.19	1104.8	33.701	56.902	1	1	-2.4582	2.356	-10.306	-12.497	4.5819	-3.2953	4.0933	6.2677	2.1237	-0.93929	-6.2129	-6.2295	1387.3
16.35	1636	60	NaN	5.4069	5.3608	15.231	-182.48	4.8685	8.2867	11.148	-685.68	1135.3	31.052	701.32	1104.8	34.622	58.82	1	1	-2.1956	2.0759	-10.314	-12.505	4.5847	-3.3028	4.1043	6.125	2.3892	-1.2268	-6.2098	-6.3802	1387.5
16.36	1637	60	NaN	5.4115	5.3621	15.223	-182.47	4.7714	8.2862	11.222	-685.75	1135.2	31.066	701.43	1104.9	34.135	58.755	1	1	-1.9804	1.8465	-10.322	-12.513	4.5919	-3.2937	4.11	6.0236	2.6116	-1.4472	-6.2124	-6.4899	1387.6
16.37	1638	60	NaN	5.4089	5.3715	15.222	-182.46	4.6947	8.2643	11.264	-685.8	1135.1	31.016	701.5	1104.8	34.659	58.936	1	1	-2.1489	2.0261	-10.331	-12.522	4.5932	-3.276	4.1216	5.9446	2.4443	-1.2499	-6.209	-6.5771	1387.8
16.38	1639	60	NaN	5.3947	5.3985	15.244	-182.44	4.6194	8.2354	11.239	-685.84	1135	30.942	701.53	1104.8	34.591	58.78	1	1	-2.3173	2.2058	-10.339	-12.53	4.5811	-3.2582	4.1484	5.8695	2.2637	-1.0524	-6.1905	-6.6604	1387.8
16.39	1640	60	NaN	5.3879	5.4403	15.252	-182.43	4.5611	8.2274	11.269	-685.86	1135	30.903	701.6	1104.7	35.94	59.959	1	1	-2.4858	2.3855	-10.347	-12.538	4.5771	-3.2416	4.1874	5.8141	2.0913	-0.8561	-6.1597	-6.7241	1387.9
16.4	1641	60	NaN	5.385	5.4619	15.245	-182.42	4.5225	8.2317	11.304	-685.91	1135	30.882	701.63	1104.6	35.248	59.957	1	1	-2.6543	2.5651	-10.355	-12.546	4.5766	-3.2249	4.2078	5.7766	1.9223	-0.65977	-6.1475	-6.7697	1388
16.41	1642	60	NaN	5.3887	5.4836	15.235	-182.4	4.4899	8.2495	11.337	-685.98	1134.9	30.865	701.66	1104.5	36.399	59.835	1	1	-2.8228	2.7448	-10.364	-12.555	4.5824	-3.2088	4.2275	5.746	1.7596	-0.46401	-6.136	-6.8086	1388.1
16.42	1643	60	NaN	5.3976	5.513	15.224	-182.39	4.4576	8.2762	11.371	-686.06	1134.9	30.84	701.69	1104.4	39.052	60.297	1	1	-2.9913	2.9245	-10.372	-12.563	4.5939	-3.1934	4.2535	5.7171	1.6026	-0.26894	-6.1182	-6.8457	1388.2
16.43	1644	60	NaN	5.4036	5.5462	15.206	-182.38	4.4258	8.2941	11.418	-686.12	1134.8	30.778	701.74	1104.3	39.966	61.395	1	1	-3.215	3.1631	-10.377	-12.568	4.6044	-3.1781	4.2836	5.6884	1.3894	-0.015034	-6.0933	-6.8795	1388.3
16.44	1645	60	NaN	5.4021	5.5722	15.223	-182.37	4.4182	8.3299	11.366	-686.14	1134.8	30.785	701.73	1104.2	41.349	60.962	1	1	-3.6715	3.6499	-10.369	-12.56	4.6005	-3.1701	4.306	5.6845	0.92894	0.47985	-6.0626	-6.8752	1388.3
16.45	1646	60	NaN	5.4075	5.598	15.236	-182.36	4.4106	8.3505	11.324	-686.16	1134.8	30.723	701.72	1104.1	41.03	62.041	1	1	-3.9256	3.9209	-10.367	-12.558	4.6067	-3.1642	4.3271	5.6816	0.68108	0.75666	-6.0395	-6.8761	1388.4
16.46	1647	60	NaN	5.4208	5.614	15.234	-182.36	4.4003	8.3544	11.322	-686.23	1134.8	30.586	701.71	1103.9	40.232	62.62	1	1	-4.015	4.0161	-10.369	-12.561	4.6256	-3.154	4.3391	5.6752	0.61065	0.86214	-6.0304	-6.8853	1388.4
16.47	1648	60	NaN	5.439	5.6028	15.208	-182.34	4.3901	8.3494	11.379	-686.36	1134.8	30.403	701.72	1103.9	39.155	61.55	1	1	-4.0327	4.035	-10.371	-12.562	4.6538	-3.13	4.3275	5.6653	0.62116	0.90504	-6.0434	-6.8967	1388.5
16.48	1649	60	NaN	5.4573	5.6129	15.192	-182.33	4.3791	8.389	11.423	-686.42	1134.8	30.404	701.68	1103.8	36.588	60.196	1	1	-4.0482	4.0516	-10.371	-12.562	4.6738	-3.1164	4.3365	5.6555	0.62563	0.93521	-6.0345	-6.9066	1388.6
16.49	1650	60	NaN	5.4869	5.6545	15.171	-182.31	4.3422	8.4308	11.501	-686.48	1134.7	30.361	701.71	1103.8	38.013	58.791	1	1	-4.0814	4.087	-10.367	-12.559	4.7086	-3.0894	4.3786	5.6182	0.62717	0.99755	-5.9889	-6.9404	1388.7
16.5	1651	60	NaN	5.5215	5.7245	15.164	-182.28	4.2996	8.4614	11.553	-686.51	1134.7	30.261	701.76	1103.8	33.518	57.448	1	1	-4.109	4.1164	-10.364	-12.555	4.7495	-3.048	4.4507	5.5734	0.64048	1.0684	-5.9129	-6.9812	1388.7
16.51	1652	60	NaN	5.5538	5.8161	15.184	-182.23	4.2689	8.4727	11.532	-686.51	1134.6	30.111	701.8	1103.8	39.904	56.804	1	1	-4.1122	4.1199	-10.358	-12.549	4.7871	-2.995	4.5455	5.5395	0.6749	1.1249	-5.8124	-7.0096	1388.8
16.52	1653	60	NaN	5.5686	5.8984	15.192	-182.2	4.2483	8.4863	11.523	-686.5	1134.6	30.044	701.87	1103.8	45.765	56.235	1	1	-4.0789	4.0843	-10.351	-12.543	4.8044	-2.9602	4.6298	5.5169	0.72547	1.1241	-5.7217	-7.0256	1388.8
16.53	1654	60	NaN	5.6064	6.0296	15.16	-182.14	4.258	8.5134	11.647	-686.52	1134.5	30.01	701.92	1103.9	36.447	55.037	1	1	-4.0149	4.016	-10.344	-12.535	4.8487	-2.8934	4.7652	5.5224	0.83379	1.1226	-5.579	-7.013	1388.9
16.54	1655	60	NaN	5.636	6.1347	15.133	-182.09	4.2771	8.5194	11.749	-686.52	1134.4	29.95	701.94	1103.9	35.3	52.019	1	1	-4.1594	4.1702	-10.329	-12.52	4.8849	-2.8371	4.8734	5.5385	0.72555	1.3331	-5.4557	-6.9816	1388.9
16.55	1656	60	NaN	5.6528	6.2309	15.136	-182.05	4.3083	8.4994	11.761	-686.5	1134.4	29.846	701.93	1103.9	35.222	49.515	1	1	-4.1937	4.2067	-10.315	-12.506	4.9066	-2.7931	4.9705	5.5687	0.71292	1.4136	-5.3445	-6.9373	1388.9
16.56	1657	60	NaN	5.6854	6.4863	15.199	-181.96	4.3917	8.485	11.662	-686.45	1134.4	29.724	701.98	1103.9	36.453	46.552	1	1	-3.8004	3.7874	-10.307	-12.498	4.9401	-2.7071	5.2283	5.6496	1.1397	1.0803	-5.0789	-6.8487	1388.9
16.57	1658	60	NaN	5.6912	6.678	15.264	-181.92	4.4362	8.4688	11.538	-686.44	1134.4	29.642	702.07	1103.9	36.974	47.509	1	1	-3.6239	3.5992	-10.299	-12.49	4.9442	-2.6664	5.4218	5.6924	1.3202	0.93278	-4.8771	-6.7976	1389
16.58	1659	60	NaN	5.6972	6.8334	15.288	-181.89	4.4689	8.4688	11.537	-686.42	1134.4	29.619	702.13	1104	38.395	47.326	1	1	-3.5984	3.5719	-10.29	-12.481	4.9511	-2.6389	5.5795	5.7228	1.3527	0.93298	-4.7106	-6.7584	1389
16.59	1660	60	NaN	5.6965	6.9902	15.286	-181.88	4.5006	8.4717	11.629	-686.41	1134.3	29.611	702.15	1104	39.669	48.48	1	1	-3.4065	3.3673	-10.276	-12.467	4.9545	-2.6186	5.7389	5.7519	1.548	0.74869	-4.5368	-6.7148	1389
16.6	1661	60	NaN	5.6713	7.2018	15.295	-181.87	4.5413	8.451	11.73	-686.43	1134.3	29.543	702.17	1104	40.806	47.147	1	1	-3.0657	3.0038	-10.256	-12.447	4.9363	-2.6036	5.9526	5.7906	1.8707	0.40025	-4.3034	-6.6565	1389
16.61	1662	60	NaN	5.6369	7.3663	15.346	-181.86	4.5565	8.4566	11.665	-686.41	1134.3	29.556	702.19	1104	40.285	43.792	1	1	-2.7248	2.6403	-10.236	-12.427	4.8987	-2.6004	6.1165	5.8063	2.1739	0.03989	-4.1199	-6.6212	1389
16.62	1663	60	NaN	5.5933	7.542	15.408	-181.86	4.5705	8.4463	11.599	-686.39	1134.4	29.528	702.2	1104	37.834	49.9	1	1	-2.5031	2.4039	-10.219	-12.41	4.8536	-2.6002	6.2906	5.8219	2.3504	-0.1963	-3.9288	-6.5886	1389
16.63	1664	60	NaN	5.5261	7.7777	15.475	-181.86	4.5758	8.4147	11.568	-686.37	1134.4	29.44	702.18	1104	37.704	48.795	1	1	-2.677	2.5893	-10.211	-12.402	4.7888	-2.5952	6.5239	5.8297	2.1118	-0.0059248	-3.6872	-6.5724	1389
16.64	1665	60	NaN	5.4279	8.1066	15.541	-181.85	4.5679	8.3679	11.597	-686.35	1134.5	29.308	702.14	1104	37.034	45.839	1	1	-2.5628	2.4675	-10.195	-12.386	4.6971	-2.5829	6.8493	5.8252	2.1344	-0.11542	-3.3456	-6.5608	1388.9
16.65	1666	60	NaN	5.33	8.4965	15.604	-181.86	4.561	8.3959	11.672	-686.26	1134.6	29.41	702.11	1104	37.344	47.244	1	1	-2.251	2.1351	-10.173	-12.365	4.598	-2.5965	7.2341	5.8234	2.347	-0.46145	-2.9394	-6.5411	1388.8
16.66	1667	60	NaN	5.2232	8.7886	15.722	-181.89	4.5561	8.4293	11.508	-686.22	1134.7	29.535	702.13	1104	37.81	44.96	1	1	-2.2404	2.1238	-10.156	-12.347	4.4793	-2.6315	7.5194	5.8253	2.2388	-0.50768	-2.6366	-6.5219	1388.8
16.67	1668	60	NaN	5.0957	9.1197	15.833	-181.9	4.5916	8.4475	11.393	-686.22	1134.8	29.592	702.08	1103.9	36.432	48.715	1	1	-2.2507	2.1348	-10.139	-12.33	4.3446	-2.6504	7.8457	5.8656	2.0939	-0.51564	-2.2932	-6.4644	1388.8
16.68	1669	60	NaN	4.9387	9.534	15.932	-181.9	4.686	8.452	11.356	-686.25	1134.9	29.579	701.95	1103.9	32.188	47.513	1	1	-2.1678	2.0464	-10.121	-12.312	4.1866	-2.6538	8.2565	5.9636	2.0188	-0.6074	-1.8641	-6.348	1388.7
16.69	1670	60	NaN	4.7383	10.008	16.081	-181.93	4.8531	8.4739	11.13	-686.25	1135	29.609	701.82	1103.8	30.178	46.529	1	1	-2.0296	1.899	-10.101	-12.292	3.9756	-2.6902	8.7214	6.1395	1.946	-0.79129	-1.3797	-6.1526	1388.5
16.7	1671	60	NaN	4.6148	10.361	16.118	-181.94	5.0034	8.5167	11.17	-686.16	1135.1	29.683	701.68	1103.8	32.224	48.048	1	1	-1.7405	1.5907	-10.078	-12.269	3.8506	-2.7001	9.0711	6.2932	2.11	-1.1095	-1.0071	-5.9761	1388.3
16.71	1672	60	NaN	4.4565	10.771	16.151	-181.95	5.1966	8.5529	11.215	-686.03	1135	29.737	701.54	1103.8	32.281	47.042	1	1	-1.6209	1.4631	-10.059	-12.25	3.6917	-2.7125	9.4812	6.4868	2.0708	-1.2494	-0.57819	-5.7637	1388
16.72	1673	60	NaN	4.242	11.24	16.19	-181.97	5.423	8.5797	11.216	-685.9	1135	29.773	701.41	1103.8	27.545	47.765	1	1	-1.6241	1.4665	-10.043	-12.235	3.4757	-2.732	9.9528	6.7105	1.8516	-1.2655	-0.090736	-5.5241	1387.8
16.73	1674	60	NaN	3.9665	11.728	16.224	-181.99	5.6536	8.5991	11.154	-685.81	1134.9	29.81	701.31	1103.9	34.33	44.603	1	1	-1.5467	1.384	-10.026	-12.217	3.1959	-2.7592	10.447	6.935	1.6492	-1.3752	0.42066	-5.2822	1387.6
16.74	1675	60	NaN	3.8283	11.903	16.239	-182.01	5.7118	8.652	11.094	-685.76	1134.8	29.972	701.31	1103.9	23.649	46.246	1	1	-1.4711	1.3034	-10.012	-12.203	3.0485	-2.7853	10.627	6.988	1.5774	-1.4819	0.61499	-5.2153	1387.5
16.75	1676	60	NaN	3.6275	12.11	16.279	-182.03	5.7911	8.5733	10.962	-685.6	1134.7	29.823	701.26	1104.1	39.189	44.429	1	1	-1.4149	1.2434	-10.007	-12.198	2.8483	-2.8125	10.846	7.0548	1.4334	-1.5691	0.83891	-5.1434	1387.3
16.76	1677	60	NaN	3.4489	12.265	16.329	-182.06	5.8437	8.4924	10.81	-685.39	1134.5	29.675	701.2	1104.2	23.649	43.067	1	1	-1.3583	1.1831	-10.002	-12.193	2.6695	-2.8346	11.014	7.0953	1.3111	-1.6514	1.0113	-5.0981	1387.1
16.77	1678	60	NaN	3.3488	12.31	16.373	-182.06	5.8336	8.4958	10.689	-685.15	1134.4	29.732	701.2	1104.3	43.781	42.972	1	1	-1.3006	1.1215	-9.9984	-12.189	2.5619	-2.846	11.065	7.0782	1.2613	-1.7245	1.0666	-5.1112	1386.8
16.78	1679	60	NaN	3.2425	12.273	16.392	-182.05	5.7711	8.4588	10.65	-684.75	1134.2	29.671	701.22	1104.4	23.649	44.776	1	1	-1.2855	1.1054	-9.9959	-12.187	2.4562	-2.8378	11.04	7.0043	1.1707	-1.7324	1.0439	-5.1826	1386.4
16.79	1680	60	NaN	3.1784	12.169	16.361	-182.04	5.7058	8.436	10.745	-684.44	1134	29.622	701.24	1104.4	66.407	52.499	1	1	-1.3015	1.1225	-9.9944	-12.185	2.398	-2.8198	10.945	6.9291	1.0965	-1.6973	0.95109	-5.2564	1386.1
16.8	1681	60	NaN	3.1288	12.015	16.327	-182.02	5.6421	8.446	10.843	-684.15	1133.8	29.651	701.27	1104.5	70.505	61.975	1	1	-1.3293	1.1522	-9.9949	-12.186	2.351	-2.8027	10.801	6.8562	1.0216	-1.6505	0.8064	-5.3298	1385.9
16.81	1682	60	NaN	3.0829	11.787	16.311	-182	5.5797	8.4725	10.896	-683.81	1133.6	29.718	701.29	1104.5	60.875	54.477	1	1	-1.392	1.219	-9.9953	-12.186	2.3044	-2.7823	10.583	6.784	0.91242	-1.5633	0.58759	-5.4024	1385.5
16.82	1683	60	NaN	3.0386	11.384	16.332	-181.96	5.5135	8.4446	10.906	-683.29	1133.3	29.618	701.26	1104.5	64.812	45.874	1	1	-1.5422	1.3792	-9.9952	-12.186	2.2643	-2.734	10.193	6.7046	0.72217	-1.3549	0.19792	-5.4817	1385
16.83	1684	60	NaN	3.0289	10.899	16.407	-181.91	5.467	8.5023	10.839	-682.66	1132.9	29.759	701.23	1104.5	64.966	48.794	1	1	-1.659	1.5038	-9.996	-12.187	2.2456	-2.69	9.7221	6.6443	0.58662	-1.1862	-0.27388	-5.5428	1384.3
16.84	1685	60	NaN	3.0383	10.342	16.517	-181.87	5.441	8.4866	10.698	-682.06	1132.5	29.71	701.18	1104.5	65.679	48.164	1	1	-1.7562	1.6073	-9.9975	-12.189	2.2508	-2.6541	9.1815	6.6014	0.49467	-1.0468	-0.81598	-5.5872	1383.7
16.85	1686	60	NaN	3.0724	9.755	16.611	-181.83	5.4147	8.4522	10.621	-681.42	1132	29.609	701.14	1104.5	65.851	48.807	1	1	-1.858	1.716	-9.9992	-12.19	2.2855	-2.6188	8.6154	6.5542	0.42751	-0.90282	-1.3838	-5.636	1383
16.86	1687	60	NaN	3.141	9.2004	16.622	-181.79	5.358	8.5069	10.796	-680.63	1131.4	29.735	701.17	1104.5	66.468	50.271	1	1	-1.9635	1.8285	-10.001	-12.192	2.3558	-2.5726	8.0855	6.4729	0.39226	-0.74413	-1.9155	-5.7192	1382.2
16.87	1688	60	NaN	3.1833	8.8464	16.626	-181.77	5.3367	8.4982	10.954	-680.07	1130.9	29.699	701.16	1104.5	65.626	51.3	1	1	-2.0221	1.891	-10.004	-12.195	2.4057	-2.5509	7.7507	6.4323	0.38361	-0.65989	-2.2528	-5.7623	1381.6
16.88	1689	60	NaN	3.234	8.5108	16.659	-181.76	5.3153	8.4833	11.047	-679.44	1130.5	29.642	701.17	1104.5	66.613	51.436	1	1	-2.0824	1.9553	-10.006	-12.197	2.4624	-2.5321	7.4334	6.3927	0.38	-0.57683	-2.5729	-5.8047	1381
16.89	1690	60	NaN	3.2827	8.1277	16.729	-181.75	5.2879	8.4755	11.039	-678.6	1130	29.589	701.18	1104.5	60.47	51.193	1	1	-2.1593	2.0373	-10.01	-12.201	2.5124	-2.518	7.0713	6.3443	0.35309	-0.48072	-2.9386	-5.8566	1380.1
16.9	1691	60	NaN	3.3211	7.6568	16.827	-181.73	5.2502	8.4828	10.954	-677.51	1129.3	29.556	701.19	1104.6	60.882	43.576	1	1	-2.2085	2.0897	-10.013	-12.205	2.5481	-2.5076	6.6268	6.2801	0.33959	-0.41787	-3.3866	-5.9244	1379
16.91	1692	60	NaN	3.3472	7.144	16.824	-181.72	5.2007	8.4965	11.142	-676.5	1128.6	29.514	701.25	1104.6	63.34	49.373	1	1	-2.2406	2.124	-10.017	-12.208	2.5832	-2.4828	6.1474	6.1974	0.34261	-0.35889	-3.8697	-6.0108	1378.1
16.92	1693	60	NaN	3.3911	6.6014	16.785	-181.71	5.1669	8.4517	11.496	-675.52	1127.8	29.319	701.29	1104.6	61.438	47.345	1	1	-2.3104	2.1984	-10.02	-12.211	2.6494	-2.4552	5.6383	6.13	0.33905	-0.25686	-4.3812	-6.0806	1377.1
16.93	1694	60	NaN	3.4101	6.1265	16.763	-181.71	5.1246	8.4272	11.754	-674.72	1127.1	29.186	701.38	1104.7	63.034	56.308	1	1	-2.3811	2.2738	-10.022	-12.213	2.6843	-2.4315	5.1923	6.0588	0.30318	-0.15767	-4.8295	-6.1542	1376.4
16.94	1695	60	NaN	3.3938	5.6913	16.769	-181.69	5.0764	8.4454	11.898	-674.03	1126.5	29.171	701.49	1104.7	63.553	71.161	1	1	-2.3758	2.2681	-10.025	-12.216	2.6743	-2.4094	4.7831	5.9846	0.29856	-0.14127	-5.2415	-6.2312	1375.8
16.95	1696	60	NaN	3.3528	5.1191	16.785	-181.66	5.0533	8.4963	12.133	-673	1125.8	29.227	701.55	1104.8	63.12	75.586	1	1	-2.353	2.2438	-10.027	-12.219	2.6403	-2.3756	4.2442	5.9282	0.28731	-0.1318	-5.7832	-6.2904	1374.8
16.96	1697	60	NaN	3.3225	4.6906	16.806	-181.64	5.0364	8.4761	12.291	-672.34	1125.2	29.124	701.6	1104.8	61.69	74.283	1	1	-2.3562	2.2472	-10.03	-12.221	2.6206	-2.3467	3.841	5.886	0.26442	-0.099521	-6.1889	-6.3351	1374.2
16.97	1698	60	NaN	3.2601	4.169	16.861	-181.61	5.0059	8.4788	12.414	-671.54	1124.5	29.096	701.7	1104.8	61.704	70.108	1	1	-2.3515	2.2422	-10.033	-12.224	2.5642	-2.3092	3.347	5.8279	0.21267	-0.066949	-6.6856	-6.3957	1373.5
16.98	1699	60	NaN	3.1804	3.6305	16.93	-181.58	4.9734	8.5004	12.51	-670.76	1123.9	29.136	701.81	1104.9	56.734	62.917	1	1	-2.3419	2.232	-10.035	-12.226	2.4864	-2.2713	2.8355	5.7684	0.14448	-0.039292	-7.1999	-6.4581	1372.8
16.99	1700	60	NaN	3.111	3.2148	16.98	-181.55	4.9571	8.5193	12.585	-670.29	1123.4	29.194	701.87	1104.9	56.091	50.969	1	1	-2.3261	2.2151	-10.038	-12.229	2.4175	-2.2463	2.4405	5.7314	0.091392	-0.031159	-7.5978	-6.498	1372.4
17	1701	60	NaN	3.085	2.769	16.966	-181.51	4.9581	8.4921	13.055	-669.52	1122.8	29.134	701.94	1104.9	64.495	44.334	1	1	-2.3119	2.2	-10.041	-12.232	2.4133	-2.1846	2.0205	5.7066	0.1014	0.015391	-8.0206	-6.5256	1371.7
17.01	1702	60	NaN	3.0644	2.5131	16.964	-181.48	4.9692	8.4427	13.371	-668.97	1122.4	29.015	701.98	1104.9	67.628	50.235	1	1	-2.3017	2.1891	-10.044	-12.235	2.4106	-2.1374	1.7834	5.6989	0.10891	0.051772	-8.2603	-6.5359	1371.1
17.02	1703	60	NaN	3.0522	2.4099	17.001	-181.46	4.9869	8.4152	13.599	-668.37	1122	28.975	702.03	1104.9	68.741	53.697	1	1	-2.2908	2.1775	-10.046	-12.237	2.4093	-2.1027	1.6946	5.7023	0.11851	0.074806	-8.3516	-6.535	1370.6
17.03	1704	60	NaN	3.0515	2.43	17.087	-181.44	5.0083	8.4287	13.764	-667.57	1121.8	29.069	702.11	1104.9	69.013	55.364	1	1	-2.278	2.1639	-10.048	-12.24	2.4112	-2.079	1.7256	5.7127	0.1332	0.084861	-8.3229	-6.5269	1369.9
17.04	1705	60	NaN	3.0707	2.5791	17.201	-181.42	5.0309	8.4084	13.708	-666.99	1121.7	29.042	702.15	1104.9	66.238	53.933	1	1	-2.2361	2.1191	-10.052	-12.243	2.4291	-2.0654	1.8761	5.734	0.19303	0.053727	-8.1757	-6.5089	1369.3
17.05	1706	60	NaN	3.096	2.8979	17.323	-181.4	5.0802	8.3902	13.675	-666.25	1121.9	29.063	702.17	1104.9	64.334	48.3	1	1	-2.1753	2.0544	-10.056	-12.247	2.4518	-2.0491	2.1895	5.7886	0.27645	0.005305	-7.8661	-6.4581	1368.6
17.06	1707	60	NaN	3.1284	3.2696	17.353	-181.39	5.1175	8.3816	13.886	-665.62	1122	29.118	702.23	1104.9	66.09	45.9	1	1	-3.2012	3.1484	-10.041	-12.232	2.4904	-2.0279	2.555	5.8321	-0.7108	1.1205	-7.486	-6.4	1368
17.07	1708	60	NaN	3.1658	3.6321	17.286	-181.38	5.1438	8.3824	14.317	-665.19	1122.1	29.194	702.31	1104.9	70.366	50.786	1	1	-3.9192	3.914	-10.031	-12.222	2.5425	-2.0033	2.9121	5.8637	-1.3766	1.9107	-7.1188	-6.3583	1367.7
17.08	1709	60	NaN	3.2014	3.9142	17.199	-181.37	5.1949	8.3857	14.713	-664.93	1122.2	29.262	702.31	1104.9	70.217	53.859	1	1	-3.8711	3.8628	-10.033	-12.224	2.5917	-1.9809	3.1893	5.9197	-1.2794	1.8819	-6.8433	-6.304	1367.4
17.09	1710	60	NaN	3.2172	4.3391	17.217	-181.37	5.2724	8.3531	14.892	-664.59	1122.5	29.24	702.35	1104.9	71	49.727	1	1	-3.8399	3.8294	-10.034	-12.225	2.6158	-1.9753	3.6012	6.0104	-1.224	1.8542	-6.4329	-6.2147	1367.1
17.1	1711	60	NaN	3.2246	4.6819	17.241	-181.38	5.3509	8.3418	15	-664.33	1122.8	29.263	702.37	1104.9	74.998	54.71	1	1	-3.8169	3.8049	-10.035	-12.226	2.6267	-1.9741	3.9327	6.1001	-1.1902	1.8308	-6.1026	-6.1263	1366.9
17.11	1712	60	NaN	3.2311	5.0098	17.238	-181.38	5.438	8.3385	15.158	-664.09	1123.1	29.291	702.39	1105	76.684	55.706	1	1	-3.802	3.7891	-10.037	-12.229	2.6385	-1.9715	4.2502	6.1977	-1.1635	1.8175	-5.7873	-6.0309	1366.7
17.12	1713	60	NaN	3.2445	5.4371	17.182	-181.39	5.5461	8.3189	15.498	-663.8	1123.4	29.257	702.44	1105	75.181	62.759	1	1	-3.7925	3.7789	-10.04	-12.231	2.6675	-1.962	4.6648	6.3184	-1.125	1.8169	-5.3754	-5.9128	1366.4
17.13	1714	60	NaN	3.2632	5.7914	17.073	-181.4	5.6526	8.3113	15.903	-663.63	1123.6	29.208	702.52	1105	74.584	69.23	1	1	-3.7005	3.6808	-10.04	-12.232	2.7052	-1.9538	5.0105	6.4335	-0.99525	1.727	-5.03	-5.798	1366.3
17.14	1715	60	NaN	3.2949	6.1359	17.005	-181.4	5.757	8.2996	16.186	-663.42	1123.8	29.119	702.58	1105	71.214	71.996	1	1	-3.614	3.5886	-10.041	-12.232	2.7524	-1.9376	5.3478	6.5451	-0.86161	1.651	-4.6936	-5.6874	1366.2
17.15	1716	60	NaN	3.3276	6.4313	16.984	-181.39	5.8322	8.3039	16.325	-663.18	1124	29.065	702.66	1105	65.294	73.276	1	1	-3.5501	3.5205	-10.044	-12.235	2.7932	-1.9237	5.637	6.6265	-0.75698	1.5968	-4.407	-5.6086	1366
17.16	1717	60	NaN	3.3556	6.6773	17.017	-181.38	5.867	8.3299	16.311	-662.9	1124.1	29.069	702.77	1105.1	64.185	70.151	1	1	-3.4233	3.3852	-10.046	-12.237	2.8204	-1.9141	5.877	6.6673	-0.60293	1.4711	-4.1689	-5.5697	1365.9
17.17	1718	60	NaN	3.3911	7.0287	17.122	-181.34	5.8984	8.3326	16.152	-662.44	1124.4	28.953	702.96	1105.2	64.617	62.621	1	1	-3.2641	3.2154	-10.048	-12.239	2.8539	-1.8804	6.222	6.7051	-0.41016	1.335	-3.8256	-5.5335	1365.6
17.18	1719	60	NaN	3.4223	7.175	17.095	-181.33	5.9038	8.3473	16.27	-662.22	1124.4	28.92	703.03	1105.2	71.118	57.441	1	1	-3.1768	3.1223	-10.051	-12.242	2.8914	-1.8602	6.369	6.7097	-0.28537	1.2621	-3.6817	-5.532	1365.4
17.19	1720	60	NaN	3.4562	7.246	16.986	-181.32	5.8703	8.368	16.574	-662.05	1124.3	28.901	703.12	1105.3	71.453	58.727	1	1	-3.0895	3.0292	-10.054	-12.245	2.9389	-1.8356	6.4462	6.6701	-0.1506	1.1936	-3.6076	-5.5748	1365.4
17.2	1721	60	NaN	3.4907	7.2812	16.855	-181.3	5.8052	8.3958	16.938	-661.84	1124.2	28.886	703.24	1105.3	71.311	52.498	1	1	-3.0214	2.9567	-10.056	-12.248	2.9893	-1.8046	6.4906	6.5959	-0.032153	1.152	-3.5658	-5.6516	1365.3
17.21	1722	60	NaN	3.515	7.2866	16.818	-181.28	5.7378	8.4371	17.11	-661.49	1124	28.899	703.29	1105.4	73.328	54.673	1	1	-2.9024	2.8297	-10.059	-12.25	3.0201	-1.7763	6.5036	6.5207	0.11765	1.0534	-3.5552	-5.7291	1365
17.22	1723	60	NaN	3.5069	7.2192	16.85	-181.27	5.6484	8.4675	17.102	-661.08	1123.9	28.902	703.37	1105.4	72.659	54.597	1	1	-2.6618	2.5731	-10.06	-12.252	3.0114	-1.7675	6.4435	6.4241	0.34958	0.8056	-3.6169	-5.8274	1364.6
17.23	1724	60	NaN	3.4991	7.1152	16.871	-181.26	5.5927	8.5117	17.133	-660.75	1123.7	28.973	703.4	1105.4	72.027	55.415	1	1	-2.4368	2.3332	-10.062	-12.253	3.0018	-1.758	6.3473	6.3606	0.565	0.57521	-3.7149	-5.8927	1364.3
17.24	1725	60	NaN	3.5016	6.9012	16.856	-181.25	5.5543	8.5522	17.317	-660.42	1123.4	29.036	703.4	1105.4	73.726	51.995	1	1	-2.2201	2.1021	-10.064	-12.255	3.0093	-1.739	6.1447	6.3108	0.7892	0.36307	-3.9194	-5.9444	1364
17.25	1726	60	NaN	3.5218	6.4961	16.791	-181.23	5.5075	8.5656	17.751	-660.01	1122.9	28.994	703.39	1105.3	74.133	58.008	1	1	-2.0213	1.8901	-10.064	-12.255	3.0493	-1.7038	5.7576	6.246	1.028	0.18633	-4.3064	-6.0091	1363.6
17.26	1727	60	NaN	3.5451	6.1546	16.732	-181.23	5.4943	8.5765	18.108	-659.73	1122.4	29.019	703.38	1105.2	70.866	56.908	1	1	-1.8459	1.7031	-10.064	-12.255	3.0865	-1.6908	5.4327	6.2161	1.2406	0.012281	-4.6311	-6.0388	1363.3
17.27	1728	60	NaN	3.5579	5.9339	16.741	-181.23	5.4919	8.5456	18.243	-659.45	1122.1	28.907	703.33	1105.2	70.627	50.791	1	1	-1.7129	1.5612	-10.064	-12.255	3.1095	-1.6791	5.2236	6.2022	1.3966	-0.11795	-4.8401	-6.0526	1362.9
17.28	1729	60	NaN	3.5702	5.7552	16.814	-181.24	5.4947	8.5342	18.237	-659.04	1121.8	28.882	703.3	1105.1	68.841	51.622	1	1	-1.5435	1.3806	-10.064	-12.255	3.1225	-1.6898	5.0538	6.1961	1.579	-0.3092	-5.0098	-6.0585	1362.5
17.29	1730	60	NaN	3.5867	5.5723	16.933	-181.27	5.5016	8.5629	18.164	-658.46	1121.5	29.024	703.31	1105	64.201	46.808	1	1	-1.2873	1.1074	-10.064	-12.255	3.1298	-1.7282	4.8787	6.1952	1.8425	-0.62089	-5.1849	-6.0594	1361.9
17.3	1731	60	NaN	3.5976	5.4002	17.014	-181.3	5.5273	8.5336	18.14	-657.92	1121.2	29.022	703.28	1104.9	62.884	46.718	1	1	-1.1058	0.91384	-10.063	-12.254	3.1396	-1.7542	4.7146	6.2129	2.0337	-0.84037	-5.3483	-6.0411	1361.3
17.31	1732	60	NaN	3.6176	5.2038	16.984	-181.33	5.5531	8.5285	18.378	-657.49	1120.9	29.068	703.25	1104.9	56.689	41.294	1	1	-0.96496	0.76362	-10.062	-12.253	3.1675	-1.7766	4.5291	6.2278	2.2026	-1.013	-5.5328	-6.0251	1360.9
17.32	1733	60	NaN	3.6408	5.037	16.931	-181.35	5.5709	8.529	18.644	-657.17	1120.6	29.114	703.23	1104.8	48.769	44.256	1	1	-0.83385	0.6238	-10.06	-12.251	3.1998	-1.7935	4.3722	6.2358	2.3659	-1.1697	-5.6876	-6.015	1360.5
17.33	1734	60	NaN	3.6547	4.8997	16.893	-181.37	5.5748	8.526	18.845	-656.9	1120.4	29.137	703.21	1104.8	56.643	35.99	1	1	-0.60032	0.37477	-10.057	-12.248	3.2212	-1.8065	4.2432	6.2312	2.6208	-1.4317	-5.814	-6.017	1360.2
17.34	1735	60	NaN	3.6342	4.7565	16.901	-181.39	5.5563	8.5092	18.915	-656.47	1120.2	29.112	703.2	1104.8	59.218	54.547	1	1	-0.17777	-0.07584	-10.054	-12.245	3.2045	-1.8202	4.1086	6.2042	3.0268	-1.896	-5.9454	-6.041	1359.8
17.35	1736	60	NaN	3.6088	4.6803	16.965	-181.42	5.5099	8.5532	18.778	-656.16	1120.1	29.236	703.23	1104.8	61.579	63.776	1	1	0.041077	-0.30922	-10.052	-12.243	3.168	-1.8576	4.0375	6.1526	3.2091	-2.1668	-6.014	-6.09	1359.5
17.36	1737	60	NaN	3.5944	4.6154	16.986	-181.44	5.4296	8.5932	18.766	-655.77	1119.9	29.336	703.27	1104.9	60.111	63.03	1	1	0.17421	-0.45119	-10.049	-12.24	3.1488	-1.8836	3.9811	6.0638	3.323	-2.3348	-6.0682	-6.1765	1359.2
17.37	1738	60	NaN	3.5907	4.5671	16.967	-181.45	5.3322	8.6232	18.851	-655.36	1119.7	29.403	703.31	1104.9	58.787	60.253	1	1	0.30949	-0.59546	-10.045	-12.236	3.1457	-1.8945	3.9423	5.957	3.4552	-2.4899	-6.1029	-6.2792	1358.8
17.38	1739	60	NaN	3.5957	4.5451	16.918	-181.45	5.2364	8.6436	18.967	-655.06	1119.6	29.447	703.34	1104.9	57.892	53.713	1	1	0.44596	-0.74099	-10.04	-12.231	3.1537	-1.8905	3.9273	5.8542	3.5997	-2.6315	-6.1126	-6.3767	1358.5
17.39	1740	60	NaN	3.6304	4.5203	16.827	-181.46	5.0887	8.6757	19.175	-654.65	1119.3	29.52	703.42	1104.9	57.163	47.109	1	1	0.59037	-0.89499	-10.036	-12.227	3.194	-1.8926	3.9139	5.695	3.7843	-2.7876	-6.1219	-6.5319	1358.2
17.4	1741	60	NaN	3.6452	4.5203	16.804	-181.45	4.9692	8.7256	19.198	-654.3	1119.2	29.657	703.5	1104.9	59.208	46.235	1	1	0.67596	-0.98626	-10.032	-12.223	3.2039	-1.8942	3.9197	5.5698	3.8798	-2.8804	-6.1126	-6.6535	1357.9
17.41	1742	60	NaN	3.6505	4.537	16.803	-181.45	4.8817	8.7107	19.142	-653.92	1119.1	29.652	703.52	1104.9	53.903	40.088	1	1	0.64719	-0.95557	-10.03	-12.221	3.2069	-1.8946	3.9403	5.4784	3.8541	-2.8502	-6.0893	-6.7423	1357.6
17.42	1743	60	NaN	3.6562	4.565	16.791	-181.46	4.8202	8.6168	19.087	-653.48	1118.9	29.47	703.46	1104.9	71.935	48.187	1	1	0.62053	-0.92715	-10.027	-12.218	3.2178	-1.8954	3.9722	5.4129	3.8384	-2.8226	-6.0546	-6.805	1357.1
17.43	1744	60	NaN	3.6848	4.602	16.737	-181.47	4.7432	8.6188	19.121	-653.1	1118.8	29.55	703.44	1104.8	75.059	48.645	1	1	0.59132	-0.89599	-10.024	-12.215	3.2443	-1.9068	4.0109	5.3344	3.8357	-2.8028	-6.0131	-6.8807	1356.6
17.44	1745	60	NaN	3.7314	4.6512	16.653	-181.47	4.6978	8.6111	19.257	-652.7	1118.7	29.613	703.38	1104.7	75.024	53.46	1	1	0.49486	-0.79314	-10.022	-12.214	3.2939	-1.9087	4.0609	5.288	3.7888	-2.7019	-5.9615	-6.9256	1356.2
17.45	1746	60	NaN	3.756	4.698	16.596	-181.48	4.6745	8.6042	19.331	-652.39	1118.6	29.667	703.34	1104.7	75.161	57.495	1	1	0.39841	-0.69028	-10.021	-12.212	3.3192	-1.9165	4.1083	5.2642	3.7176	-2.6068	-5.9127	-6.9478	1355.8
17.46	1747	60	NaN	3.7597	4.7432	16.573	-181.49	4.6677	8.5994	19.328	-652.15	1118.6	29.714	703.32	1104.6	75.645	57.951	1	1	0.30507	-0.59074	-10.02	-12.211	3.3207	-1.931	4.1534	5.2575	3.6258	-2.5217	-5.867	-6.9539	1355.6
17.47	1748	60	NaN	3.7686	4.7962	16.567	-181.5	4.6695	8.5937	19.31	-651.91	1118.6	29.753	703.31	1104.6	77.035	59.56	1	1	0.16546	-0.44186	-10.02	-12.211	3.3271	-1.9456	4.2053	5.2604	3.4926	-2.3875	-5.8145	-6.9504	1355.3
17.48	1749	60	NaN	3.7647	4.9072	16.556	-181.54	4.7004	8.5844	19.337	-651.56	1118.6	29.863	703.24	1104.6	76.813	59.186	1	1	-0.067697	-0.19322	-10.019	-12.21	3.3195	-1.9831	4.3139	5.2937	3.2518	-2.1763	-5.705	-6.9163	1354.9
17.49	1750	60	NaN	3.7187	5.0279	16.587	-181.59	4.7618	8.562	19.214	-651.16	1118.6	29.952	703.15	1104.5	77.733	57.725	1	1	-0.22979	-0.020364	-10.018	-12.209	3.2644	-2.0403	4.4322	5.3575	3.0346	-2.0607	-5.586	-6.8517	1354.4
17.5	1751	60	NaN	3.6705	5.1317	16.625	-181.63	4.8254	8.5333	19.074	-650.79	1118.7	30.005	703.07	1104.6	76.683	59.918	1	1	-0.35908	0.11751	-10.017	-12.208	3.2079	-2.0944	4.534	5.4231	2.8488	-1.9769	-5.4834	-6.7854	1354
17.51	1752	60	NaN	3.6641	5.1948	16.631	-181.66	4.8602	8.508	19.074	-650.53	1118.7	30.023	703.03	1104.6	72.504	58.755	1	1	-0.50319	0.27119	-10.017	-12.208	3.2007	-2.1231	4.5961	5.4589	2.6975	-1.8519	-5.4208	-6.749	1353.7
17.52	1753	60	NaN	3.6566	5.2275	16.613	-181.71	4.8646	8.518	19.152	-650.25	1118.7	30.151	703.03	1104.6	66.645	56.822	1	1	-0.63372	0.41039	-10.016	-12.207	3.191	-2.1768	4.6288	5.4632	2.5573	-1.7664	-5.3875	-6.7442	1353.4
17.53	1754	60	NaN	3.637	5.2365	16.604	-181.74	4.8635	8.4908	19.199	-650.05	1118.7	30.135	703.03	1104.6	64.583	52.471	1	1	-0.74334	0.52728	-10.016	-12.207	3.1739	-2.2069	4.6389	5.4611	2.4305	-1.6796	-5.3768	-6.7457	1353.2
17.54	1755	60	NaN	3.6248	5.2297	16.604	-181.77	4.8364	8.4634	19.223	-649.82	1118.7	30.112	703.03	1104.6	63.291	48.884	1	1	-0.85274	0.64395	-10.015	-12.206	3.1636	-2.2335	4.6334	5.4327	2.3108	-1.5895	-5.3817	-6.7734	1353
17.55	1756	60	NaN	3.6318	5.2137	16.605	-181.8	4.7782	8.4478	19.246	-649.51	1118.7	30.127	703.03	1104.6	56.211	43.155	1	1	-0.96171	0.76015	-10.014	-12.205	3.1708	-2.261	4.6187	5.3733	2.2091	-1.5008	-5.3956	-6.832	1352.7
17.56	1757	60	NaN	3.6639	5.2	16.578	-181.8	4.7157	8.4058	19.354	-649.21	1118.6	30.042	703.04	1104.6	43.449	42.239	1	1	-1.2054	1.02	-10.013	-12.204	3.2111	-2.2567	4.6071	5.3086	2.0056	-1.2367	-5.4059	-6.8955	1352.4
17.57	1758	60	NaN	3.6665	5.1099	16.602	-181.81	4.5642	8.4558	19.303	-648.89	1118.6	30.239	703.08	1104.6	43.642	38.816	1	1	-1.5087	1.3435	-10.012	-12.203	3.203	-2.2758	4.5159	5.1582	1.6943	-0.93228	-5.4956	-7.0445	1352.1
17.58	1759	60	NaN	3.6798	5.0084	16.606	-181.82	4.4193	8.4856	19.306	-648.59	1118.5	30.369	703.1	1104.5	43.207	40.674	1	1	-1.6872	1.5338	-10.01	-12.201	3.2109	-2.2897	4.4134	5.0143	1.5237	-0.75588	-5.5966	-7.1868	1351.8
17.59	1760	60	NaN	3.7137	4.872	16.578	-181.83	4.2796	8.4865	19.399	-648.32	1118.4	30.405	703.09	1104.4	38.468	37.103	1	1	-1.8394	1.6961	-10.009	-12.2	3.247	-2.2944	4.2771	4.8745	1.4076	-0.59828	-5.732	-7.3257	1351.5
17.6	1761	60	NaN	3.7679	4.6193	16.527	-181.83	4.0953	8.4956	19.556	-648.05	1118.1	30.466	703.03	1104.1	52.75	41.709	1	1	-1.9483	1.8123	-10.009	-12.2	3.3052	-2.2958	4.0263	4.6883	1.3569	-0.48347	-5.9828	-7.5119	1351.2
17.61	1762	60	NaN	3.7869	4.3167	16.496	-181.82	3.9564	8.5	19.6	-647.87	1117.8	30.505	702.9	1103.8	57.63	41.054	1	1	-2.045	1.9154	-10.01	-12.201	3.3244	-2.2852	3.7262	4.5469	1.2793	-0.36977	-6.2835	-7.6539	1350.9
17.62	1763	60	NaN	3.8063	4.0824	16.459	-181.81	3.8786	8.5127	19.667	-647.74	1117.5	30.566	702.76	1103.6	68.891	47.411	1	1	-2.1372	2.0137	-10.011	-12.202	3.3439	-2.2772	3.4944	4.4666	1.2067	-0.26352	-6.5161	-7.735	1350.6
17.63	1764	60	NaN	3.8263	3.9051	16.415	-181.81	3.8366	8.52	19.75	-647.6	1117.2	30.612	702.63	1103.4	74.021	54.437	1	1	-2.2618	2.1465	-10.012	-12.203	3.3655	-2.2708	3.3199	4.4219	1.1037	-0.12422	-6.6925	-7.7816	1350.3
17.64	1765	60	NaN	3.8451	3.7619	16.371	-181.81	3.803	8.5097	19.832	-647.42	1117	30.608	702.51	1103.3	75.723	55.187	1	1	-2.4034	2.2975	-10.015	-12.206	3.3877	-2.2633	3.1799	4.385	0.98435	0.034264	-6.8349	-7.8208	1350
17.65	1766	60	NaN	3.8621	3.6257	16.341	-181.79	3.7992	8.5338	19.856	-647.09	1116.6	30.685	702.35	1103.1	75.006	54.943	1	1	-2.6087	2.5165	-10.018	-12.209	3.4023	-2.2502	3.0492	4.3757	0.79361	0.2663	-6.9688	-7.8335	1349.6
17.66	1767	60	NaN	3.8481	3.5246	16.373	-181.78	3.8613	8.563	19.735	-646.78	1116.4	30.776	702.18	1102.9	74.197	53.563	1	1	-2.8114	2.7327	-10.021	-12.212	3.3791	-2.2502	2.9539	4.432	0.5677	0.48251	-7.0671	-7.7801	1349.1
17.67	1768	60	NaN	3.8396	3.4461	16.391	-181.78	3.9782	8.5788	19.7	-646.51	1116.1	30.84	702.02	1102.9	74.231	53.232	1	1	-3.0099	2.9443	-10.023	-12.214	3.3662	-2.2556	2.8835	4.5408	0.35638	0.68873	-7.1398	-7.6736	1348.6
17.68	1769	60	NaN	3.8518	3.3854	16.365	-181.79	4.1315	8.5734	19.842	-646.3	1115.9	30.861	701.9	1102.9	74.836	50.758	1	1	-3.1936	3.1402	-10.027	-12.218	3.3835	-2.2602	2.8333	4.6836	0.1899	0.87999	-7.1937	-7.5344	1348.3
17.69	1770	60	NaN	3.8703	3.3504	16.319	-181.79	4.2644	8.5522	20.038	-646.21	1115.7	30.85	701.81	1102.9	72.772	61.184	1	1	-3.3696	3.3279	-10.031	-12.222	3.4107	-2.2535	2.8065	4.8083	0.041116	1.0744	-7.2245	-7.4139	1348.1
17.7	1771	60	NaN	3.871	3.3337	16.314	-181.8	4.3879	8.4926	20.102	-646.13	1115.6	30.721	701.78	1103	58.097	62.923	1	1	-3.5164	3.4844	-10.035	-12.226	3.4196	-2.2467	2.7971	4.9245	-0.096761	1.2377	-7.2377	-7.3014	1348
17.71	1772	60	NaN	3.8766	3.3411	16.321	-181.8	4.5158	8.4529	20.179	-646	1115.6	30.661	701.82	1103.1	55.378	61.071	1	1	-3.6686	3.6468	-10.039	-12.23	3.431	-2.2476	2.8131	5.0438	-0.23755	1.3991	-7.2257	-7.1861	1347.9
17.72	1773	60	NaN	3.8827	3.3713	16.345	-181.81	4.6346	8.4424	20.252	-645.81	1115.5	30.683	701.92	1103.3	65.188	54.54	1	1	-4.0785	4.0839	-10.053	-12.244	3.4393	-2.2531	2.8523	5.1537	-0.63921	1.8309	-7.2004	-7.0901	1347.8
17.73	1774	60	NaN	3.8711	3.4192	16.414	-181.81	4.7124	8.4544	20.224	-645.61	1115.6	30.734	702.03	1103.5	71.463	46.863	1	1	-4.4069	4.4341	-10.064	-12.255	3.4242	-2.253	2.9065	5.2251	-0.98267	2.1811	-7.1575	-7.03	1347.7
17.74	1775	60	NaN	3.8659	3.4249	16.434	-181.8	4.7275	8.4716	20.251	-645.54	1115.6	30.788	702.13	1103.6	77.155	53.717	1	1	-4.5987	4.6386	-10.071	-12.262	3.4179	-2.2488	2.9173	5.2352	-1.1808	2.3898	-7.1538	-7.027	1347.8
17.75	1776	60	NaN	3.876	3.4148	16.408	-181.79	4.6956	8.4906	20.461	-645.42	1115.6	30.866	702.31	1103.8	78.816	58.845	1	1	-4.7394	4.7887	-10.077	-12.268	3.4337	-2.2364	2.9146	5.1958	-1.3057	2.5523	-7.1626	-7.0725	1347.8
17.76	1777	60	NaN	3.8839	3.3982	16.376	-181.79	4.6494	8.4986	20.677	-645.3	1115.5	30.922	702.46	1103.9	77.187	56.762	1	1	-4.8624	4.9198	-10.083	-12.274	3.4484	-2.2239	2.904	5.1436	-1.414	2.696	-7.1794	-7.1308	1347.8
17.77	1778	60	NaN	3.8746	3.3844	16.377	-181.79	4.6193	8.4841	20.73	-645.24	1115.6	30.91	702.49	1104	76.113	54.421	1	1	-5.0091	5.0763	-10.094	-12.285	3.4418	-2.2188	2.8908	5.1128	-1.5673	2.8574	-7.2029	-7.172	1347.8
17.78	1779	60	NaN	3.8911	3.3912	16.36	-181.79	4.5839	8.4472	20.841	-645.15	1115.6	30.835	702.52	1104	75.41	54.793	1	1	-5.1557	5.2327	-10.104	-12.295	3.4662	-2.2115	2.8996	5.0756	-1.6895	3.0211	-7.2047	-7.2197	1347.8
17.79	1780	60	NaN	3.9144	3.4085	16.35	-181.78	4.5436	8.4557	20.907	-644.99	1115.5	30.906	702.53	1104	74.83	54.274	1	1	-5.3024	5.3891	-10.115	-12.306	3.4893	-2.2086	2.9168	5.0353	-1.8131	3.1805	-7.1979	-7.2705	1347.6
17.8	1781	60	NaN	3.9124	3.3991	16.386	-181.79	4.4791	8.4645	20.826	-644.86	1115.5	30.99	702.55	1103.9	74.333	54.239	1	1	-5.414	5.5081	-10.123	-12.314	3.4803	-2.2192	2.9052	4.973	-1.9337	3.2889	-7.2177	-7.341	1347.5
17.81	1782	60	NaN	3.8895	3.3563	16.442	-181.8	4.395	8.4553	20.682	-644.79	1115.5	31.028	702.57	1103.8	73.966	53.74	1	1	-5.465	5.5625	-10.127	-12.318	3.4496	-2.2402	2.8594	4.8919	-2.0154	3.3223	-7.268	-7.4266	1347.4
17.82	1783	60	NaN	3.9301	3.3264	16.336	-181.81	4.3501	8.4427	21.045	-644.76	1115.4	31.047	702.54	1103.8	73.45	53.659	1	1	-5.4957	5.5952	-10.134	-12.325	3.5048	-2.2402	2.8321	4.8444	-1.9909	3.3549	-7.3021	-7.4809	1347.4
17.83	1784	60	NaN	3.9638	3.3353	16.272	-181.83	4.3487	8.4537	21.23	-644.66	1115.3	31.144	702.44	1103.7	72.789	53.73	1	1	-5.5181	5.6191	-10.142	-12.333	3.5421	-2.2545	2.8412	4.8428	-1.976	3.3646	-7.3007	-7.4902	1347.2
17.84	1785	60	NaN	3.949	3.3519	16.291	-181.85	4.3713	8.4373	21.166	-644.58	1115.3	31.186	702.31	1103.6	72.145	54.572	1	1	-5.5405	5.643	-10.15	-12.341	3.5228	-2.2801	2.8563	4.867	-2.0178	3.3629	-7.2934	-7.4737	1347
17.85	1786	60	NaN	3.9092	3.3773	16.361	-181.88	4.402	8.4031	20.965	-644.49	1115.3	31.186	702.2	1103.6	72.181	57.95	1	1	-5.6775	5.7891	-10.158	-12.35	3.4743	-2.3116	2.8792	4.9002	-2.2032	3.4775	-7.2793	-7.4494	1346.8
17.86	1787	60	NaN	3.9046	3.4246	16.404	-181.9	4.418	8.3889	20.867	-644.35	1115.3	31.218	702.14	1103.5	69.9	61.226	1	1	-5.9718	6.1029	-10.169	-12.36	3.4642	-2.3397	2.9247	4.9179	-2.5077	3.7633	-7.2442	-7.4421	1346.6
17.87	1788	60	NaN	3.9037	3.4946	16.394	-181.94	4.4211	8.3735	20.892	-644.14	1115.2	31.269	702.14	1103.4	70.975	60.032	1	1	-6.2661	6.4168	-10.179	-12.37	3.4621	-2.3788	2.995	4.9208	-2.8041	4.038	-7.1844	-7.4497	1346.4
17.88	1789	60	NaN	3.9008	3.5244	16.373	-181.96	4.4187	8.3408	20.946	-644.03	1115.1	31.235	702.15	1103.4	73.86	58.571	1	1	-6.5604	6.7306	-10.19	-12.381	3.4629	-2.3953	3.0266	4.9165	-3.0975	4.3353	-7.1632	-7.4643	1346.3
17.89	1790	60	NaN	3.9059	3.5289	16.334	-181.98	4.3994	8.3222	21.05	-643.98	1115	31.215	702.18	1103.4	69.947	65.903	1	1	-6.6612	6.8381	-10.2	-12.391	3.4732	-2.4081	3.0347	4.8937	-3.1879	4.43	-7.1651	-7.4972	1346.2
17.9	1791	60	NaN	3.9258	3.5259	16.277	-182.01	4.3524	8.3422	21.208	-643.91	1114.9	31.289	702.28	1103.4	68.442	65.636	1	1	-6.6758	6.8537	-10.209	-12.4	3.4967	-2.4344	3.0369	4.8414	-3.1791	4.4193	-7.1723	-7.5588	1346.3
17.91	1792	60	NaN	3.9302	3.5225	16.285	-182.02	4.2693	8.3322	21.185	-643.81	1114.8	31.246	702.43	1103.4	67.981	63.349	1	1	-6.5734	6.7445	-10.211	-12.402	3.502	-2.4493	3.0371	4.7547	-3.0714	4.2952	-7.1737	-7.6471	1346.3
17.92	1793	60	NaN	3.9312	3.5127	16.285	-182.03	4.2052	8.3157	21.195	-643.76	1114.7	31.173	702.53	1103.4	70.359	59.424	1	1	-6.705	6.8848	-10.217	-12.408	3.5066	-2.4568	3.0311	4.6869	-3.1985	4.428	-7.1857	-7.721	1346.4
17.93	1794	60	NaN	3.943	3.5135	16.28	-182.04	4.0987	8.3033	21.234	-643.68	1114.7	31.096	702.65	1103.5	66.861	49.54	1	1	-7.1677	7.3782	-10.229	-12.42	3.5233	-2.4613	3.0359	4.5762	-3.6443	4.9169	-7.1933	-7.8441	1346.4
17.94	1795	60	NaN	3.9654	3.5262	16.271	-182.05	3.9513	8.2996	21.29	-643.57	1114.6	31.035	702.8	1103.5	64.447	47.156	1	1	-7.3366	7.5584	-10.235	-12.426	3.5507	-2.4634	3.0527	4.4249	-3.7859	5.095	-7.1819	-8.0008	1346.4
17.95	1796	60	NaN	3.9714	3.5265	16.263	-182.04	3.8795	8.3045	21.332	-643.53	1114.6	31.026	702.84	1103.5	63.791	45.357	1	1	-7.4062	7.6325	-10.238	-12.429	3.5589	-2.4574	3.0551	4.3509	-3.8473	5.1751	-7.1827	-8.078	1346.5
17.96	1797	60	NaN	3.9772	3.5464	16.271	-182.05	3.5266	8.3658	21.342	-643.41	1114.5	31.116	703.08	1103.5	60.46	43.281	1	1	-7.419	7.6462	-10.241	-12.432	3.5613	-2.4686	3.0773	3.9957	-3.8577	5.1776	-7.1641	-8.4368	1346.6
17.97	1798	60	NaN	3.9891	3.5614	16.269	-182.07	3.2493	8.3806	21.379	-643.3	1114.5	31.086	703.25	1103.5	61.179	42.776	1	1	-7.4364	7.6647	-10.245	-12.436	3.5761	-2.4797	3.0948	3.7159	-3.8603	5.185	-7.1503	-8.7203	1346.6
17.98	1799	60	NaN	4.0002	3.5747	16.263	-182.08	3.0507	8.3904	21.411	-643.21	1114.4	31.027	703.33	1103.5	58.572	43.705	1	1	-7.5324	7.7672	-10.251	-12.442	3.5911	-2.4897	3.1099	3.5155	-3.9413	5.2775	-7.1413	-8.9267	1346.6
17.99	1800	60	NaN	3.9959	3.6001	16.281	-182.09	2.8183	8.5019	21.367	-643.1	1114.4	31.167	703.34	1103.5	56.577	41.31	1	1	-7.6363	7.8779	-10.255	-12.446	3.5788	-2.5021	3.1345	3.2839	-4.0575	5.3758	-7.1208	-9.1625	1346.5
18	1801	60	NaN	4.0029	3.6303	16.26	-182.1	2.6177	8.5621	21.442	-643.02	1114.4	31.142	703.24	1103.4	52.228	41.321	1	1	-7.7516	8.0009	-10.257	-12.448	3.5901	-2.5121	3.1637	3.0843	-4.1615	5.4888	-7.0928	-9.3632	1346.3
18.01	1802	60	NaN	4.0058	3.66	16.251	-182.1	2.4891	8.6592	21.469	-642.95	1114.3	31.258	703.14	1103.3	42.884	44.5	1	1	-7.8107	8.0639	-10.259	-12.45	3.5891	-2.515	3.192	2.9571	-4.2216	5.5489	-7.0666	-9.4926	1346.2
18.02	1803	60	NaN	4.0065	3.6904	16.254	-182.09	2.4165	8.7527	21.454	-642.89	1114.3	31.387	703.06	1103.3	35.822	61.252	1	1	-7.8991	8.1582	-10.261	-12.452	3.5836	-2.5165	3.2206	2.8863	-4.3155	5.6418	-7.0405	-9.5659	1346
18.03	1804	60	NaN	4.0069	3.7252	16.264	-182.09	2.3929	8.805	21.413	-642.82	1114.3	31.405	702.98	1103.2	35.127	64.326	1	1	-8.3806	8.6716	-10.265	-12.457	3.5815	-2.5198	3.253	2.8651	-4.799	6.1518	-7.0125	-9.5914	1345.9
18.04	1805	60	NaN	4.0047	3.7912	16.276	-182.08	2.5402	8.8225	21.384	-642.71	1114.3	31.319	702.71	1103.1	35.048	66.319	1	1	-8.7285	9.0427	-10.27	-12.461	3.5816	-2.5051	3.3144	3.017	-5.1469	6.5376	-6.9553	-9.4438	1345.5
18.05	1806	60	NaN	3.9971	3.8434	16.291	-182.1	2.7877	8.7868	21.343	-642.62	1114.2	31.165	702.48	1103	36.56	67.563	1	1	-8.9219	9.2489	-10.274	-12.465	3.5788	-2.5141	3.3625	3.2686	-5.3431	6.7348	-6.9115	-9.1964	1345.2
18.06	1807	60	NaN	3.9866	3.8801	16.296	-182.11	3.0612	8.7447	21.338	-642.57	1114.2	31.036	702.38	1102.8	36.396	68.317	1	1	-9.1152	9.4551	-10.278	-12.469	3.5735	-2.5197	3.3965	3.5448	-5.5417	6.9354	-6.8818	-8.9245	1345
18.07	1808	60	NaN	3.974	3.902	16.289	-182.11	3.3196	8.7083	21.363	-642.54	1114.1	30.937	702.4	1102.7	37.257	68.051	1	1	-9.3086	9.6613	-10.282	-12.474	3.5661	-2.5134	3.4176	3.804	-5.7425	7.1479	-6.8649	-8.6695	1345
18.08	1809	60	NaN	3.9581	3.9149	16.3	-182.1	3.5252	8.6501	21.335	-642.5	1114.1	30.748	702.43	1102.7	37.644	67.145	1	1	-9.4092	9.7685	-10.283	-12.475	3.5571	-2.5056	3.4315	4.0086	-5.8521	7.2629	-6.852	-8.4659	1345
18.09	1810	60	NaN	3.9528	3.9178	16.285	-182.12	3.7168	8.6436	21.405	-642.46	1114	30.734	702.48	1102.7	36.243	67.042	1	1	-9.4738	9.8375	-10.283	-12.474	3.5554	-2.514	3.4377	4.1969	-5.9184	7.3235	-6.8457	-8.2776	1345
18.1	1811	60	NaN	3.9405	3.9128	16.278	-182.14	3.9792	8.6497	21.456	-642.44	1113.9	30.779	702.55	1102.8	36.027	67.435	1	1	-9.4898	9.8546	-10.283	-12.475	3.5434	-2.5372	3.4392	4.4528	-5.9465	7.3174	-6.8443	-8.0218	1345.1
18.11	1812	60	NaN	3.9262	3.9009	16.281	-182.17	4.2721	8.624	21.493	-642.42	1113.8	30.757	702.66	1102.9	36.439	68.968	1	1	-9.5146	9.881	-10.283	-12.474	3.5316	-2.5666	3.437	4.736	-5.9831	7.3144	-6.8464	-7.7384	1345.2
18.12	1813	60	NaN	3.9231	3.8838	16.283	-182.21	4.5037	8.5049	21.554	-642.43	1113.6	30.494	702.84	1103	37.531	70.06	1	1	-9.5498	9.9185	-10.283	-12.474	3.5423	-2.5885	3.432	4.9556	-6.0075	7.33	-6.8511	-7.5186	1345.3
18.13	1814	60	NaN	3.9401	3.8791	16.287	-182.25	4.5818	8.5262	21.599	-642.42	1113.5	30.562	702.96	1103.1	36.87	70.466	1	1	-9.6041	9.9764	-10.284	-12.475	3.5584	-2.6292	3.4375	5.0234	-6.0457	7.3473	-6.8463	-7.4515	1345.4
18.14	1815	60	NaN	3.9568	3.8955	16.314	-182.3	4.6016	8.4898	21.599	-642.38	1113.4	30.452	703.14	1103.3	36.903	68.318	1	1	-9.663	10.039	-10.285	-12.476	3.5798	-2.6771	3.4658	5.0313	-6.0832	7.3621	-6.8191	-7.4446	1345.6
18.15	1816	60	NaN	3.9743	3.9209	16.348	-182.35	4.5569	8.4682	21.568	-642.32	1113.3	30.359	703.33	1103.4	37.39	66.158	1	1	-9.6252	9.9989	-10.285	-12.476	3.6	-2.7208	3.5019	4.9759	-6.0253	7.2781	-6.7829	-7.5	1345.7
18.16	1817	60	NaN	3.9956	3.9463	16.376	-182.37	4.4399	8.5137	21.534	-642.27	1113.2	30.416	703.5	1103.5	34.324	64.345	1	1	-9.5638	9.9334	-10.284	-12.475	3.6175	-2.7489	3.5351	4.8512	-5.9463	7.1845	-6.7491	-7.6241	1345.8
18.17	1818	60	NaN	4.0404	3.9875	16.369	-182.37	4.2187	8.5006	21.603	-642.23	1113.1	30.242	703.69	1103.7	35.368	55.007	1	1	-9.5829	9.9538	-10.282	-12.473	3.6727	-2.7393	3.5883	4.618	-5.9103	7.2146	-6.6935	-7.8549	1346
18.18	1819	60	NaN	4.0709	4.0265	16.381	-182.37	4.0172	8.5354	21.569	-642.17	1113	30.211	703.77	1103.7	36.016	44.877	1	1	-9.5604	9.9298	-10.28	-12.471	3.703	-2.7415	3.6321	4.4116	-5.8574	7.1882	-6.6476	-8.0592	1346
18.19	1820	60	NaN	4.0959	4.0642	16.39	-182.36	3.7941	8.6074	21.53	-642.1	1112.9	30.244	703.8	1103.7	34.589	38.177	1	1	-9.487	9.8516	-10.278	-12.469	3.725	-2.7325	3.6731	4.1852	-5.7621	7.1191	-6.605	-8.284	1346
18.2	1821	60	NaN	4.12	4.0992	16.381	-182.33	3.5562	8.6954	21.533	-642.05	1112.8	30.28	703.82	1103.7	33.165	40.826	1	1	-9.3955	9.7539	-10.275	-12.466	3.7476	-2.702	3.7114	3.944	-5.6478	7.052	-6.5633	-8.5218	1345.9
18.21	1822	60	NaN	4.1464	4.1254	16.34	-182.28	3.3843	8.7411	21.609	-642.04	1112.7	30.217	703.86	1103.6	34.14	37.055	1	1	-9.314	9.667	-10.271	-12.462	3.7799	-2.646	3.7385	3.7712	-5.534	7.021	-6.5326	-8.6909	1346
18.22	1823	60	NaN	4.1738	4.1538	16.321	-182.21	3.3844	8.7515	21.605	-642.04	1112.6	30.084	703.7	1103.5	33.554	38.11	1	1	-9.314	9.667	-10.268	-12.459	3.8128	-2.57	3.7648	3.7734	-5.5012	7.097	-6.5033	-8.6858	1345.8
[truncated: 65,151 more rows]
