# Supplementary material for: Speech, movement, and gaze behaviours during dyadic conversation in noise
Source: Sci Rep. 2019 Jul 18;9:10451. doi: 10.1038/s41598-019-46416-0 (PMC6639257; doi:10.1038/s41598-019-46416-0)
Supplement: Supplementary file 1 — All data [file 41598_2019_46416_MOESM1_ESM.zip › dyad12conv1.txt]

timestamps	sample	levels (dB)	level change	talker 1	talker 1	talker 1	talker 2	talker 2	talker 2	talker 1	talker 1	talker 1	talker 2	talker 2	talker 2	talker 1	talker 2	talker 1	talker 2	talker 1	talker 2	talker 1	talker 2	talker 1	talker 2	talker 1	talker 2	talker 1	talker 2	talker 1	talker 2	talker 1 and 2
timestamps	sample	levels (dB)	(dB)	yaw	pitch	roll	yaw	pitch	roll	x (mm)	y (mm)	z (mm)	x (mm)	y (mm)	z (mm)	rms (volts)	rms (volts)	talking	talking	eye phi (deg)	eye phi (deg)	eye theta (deg)	eye theta (deg)	yaw re t2	yaw re t1	pitch re t2	pitch re t1	gaze yaw re t2	gaze yaw re t1	gaze pitch re t2	gaze pitch re t1	distance
0	1	60	NaN	0.42596	15.251	7.8445	-162.33	9.9776	13.181	0.40548	-833.47	1141.5	37.197	833.64	1122	23.649	24.005	0	0	11.263	-6.6794	-14.444	-10.35	-0.83831	16.407	14.581	10.648	10.424	9.7274	0.13651	0.29794	1667.6
0.01	2	60	NaN	0.41713	15.25	7.8523	-162.35	9.9669	13.207	0.35412	-833.53	1141.5	37.228	833.59	1122	23.649	24.005	0	0	11.178	-6.7611	-14.443	-10.349	-0.84995	16.384	14.579	10.638	10.328	9.6229	0.13592	0.28955	1667.6
0.02	3	60	NaN	0.41274	15.256	7.8436	-162.34	9.9716	13.174	0.37408	-833.54	1141.5	37.112	833.63	1122	23.649	24.005	0	0	11.138	-6.7996	-14.442	-10.348	-0.84964	16.399	14.585	10.643	10.288	9.5996	0.14234	0.29488	1667.7
0.03	4	60	NaN	0.40347	15.258	7.8445	-162.32	9.9782	13.13	0.3529	-833.57	1141.5	36.964	833.65	1122	23.649	24.005	0	0	11.152	-6.7854	-14.442	-10.348	-0.85449	16.426	14.587	10.65	10.298	9.6406	0.14438	0.3018	1667.7
0.04	5	60	NaN	0.39316	15.265	7.8336	-162.3	9.9708	13.109	0.35039	-833.6	1141.5	36.886	833.67	1122	23.649	24.005	0	0	11.14	-6.7969	-14.441	-10.347	-0.86221	16.443	14.593	10.643	10.278	9.6465	0.15185	0.29542	1667.8
0.05	6	60	NaN	0.38308	15.282	7.8059	-162.3	9.9488	13.138	0.3791	-833.6	1141.5	36.964	833.65	1122	23.649	24.005	0	0	11.126	-6.8111	-14.44	-10.346	-0.87398	16.444	14.611	10.62	10.252	9.6325	0.17081	0.27375	1667.8
0.06	7	60	NaN	0.37076	15.307	7.7864	-162.3	9.9296	13.207	0.37034	-833.6	1141.5	37.163	833.59	1122	23.649	24.005	0	0	11.139	-6.7978	-14.441	-10.347	-0.89348	16.437	14.636	10.6	10.246	9.6388	0.19474	0.25325	1667.7
0.07	8	60	NaN	0.36283	15.322	7.7955	-162.29	9.9384	13.2	0.32267	-833.58	1141.5	37.142	833.55	1122	23.649	24.005	0	0	11.156	-6.7821	-14.442	-10.348	-0.90235	16.45	14.651	10.609	10.253	9.6676	0.20904	0.26151	1667.7
0.08	9	60	NaN	0.35522	15.322	7.7914	-162.27	9.9394	13.175	0.3109	-833.58	1141.5	37.121	833.54	1122	23.649	24.005	0	0	11.174	-6.7644	-14.442	-10.348	-0.90966	16.467	14.651	10.611	10.265	9.7031	0.20903	0.26267	1667.6
0.09	10	60	NaN	0.3506	15.318	7.7877	-162.27	9.9274	13.167	0.32517	-833.58	1141.5	37.151	833.56	1122	23.649	24.005	0	0	11.212	-6.7282	-14.442	-10.348	-0.91481	16.463	14.646	10.599	10.297	9.735	0.20396	0.25109	1667.7
0.1	11	60	NaN	0.34301	15.303	7.7842	-162.27	9.9313	13.143	0.34097	-833.61	1141.5	37.133	833.55	1122	23.649	24.005	0	0	11.255	-6.6868	-14.442	-10.348	-0.92121	16.466	14.631	10.603	10.334	9.7792	0.18853	0.25478	1667.7
0.11	12	60	NaN	0.33488	15.292	7.7849	-162.27	9.9268	13.1	0.34284	-833.62	1141.5	37.056	833.59	1121.9	23.649	24.005	0	0	11.303	-6.6405	-14.443	-10.348	-0.92662	16.471	14.619	10.599	10.376	9.8304	0.17678	0.25072	1667.7
0.12	13	60	NaN	0.32778	15.287	7.7858	-162.27	9.9138	13.059	0.3465	-833.61	1141.5	36.976	833.65	1121.9	23.649	24.005	0	0	11.357	-6.5882	-14.444	-10.35	-0.93081	16.472	14.614	10.587	10.426	9.8834	0.1698	0.23724	1667.8
0.13	14	60	NaN	0.32078	15.277	7.7829	-162.27	9.9181	13.051	0.36482	-833.63	1141.5	36.966	833.65	1121.9	23.649	24.005	0	0	11.413	-6.5342	-14.446	-10.351	-0.93682	16.468	14.605	10.59	10.477	9.9337	0.15944	0.23918	1667.8
0.14	15	60	NaN	0.31578	15.278	7.8005	-162.29	9.9205	13.078	0.32212	-833.62	1141.5	37.049	833.63	1121.9	23.649	24.005	0	0	11.447	-6.5015	-14.446	-10.352	-0.94613	16.446	14.604	10.594	10.501	9.9447	0.15794	0.24212	1667.8
0.15	16	60	NaN	0.31234	15.266	7.8143	-162.31	9.9129	13.095	0.29703	-833.63	1141.5	37.099	833.65	1121.9	23.649	24.005	0	0	11.475	-6.475	-14.447	-10.353	-0.95213	16.422	14.592	10.587	10.523	9.9472	0.14548	0.23394	1667.8
0.16	17	60	NaN	0.31333	15.26	7.8082	-162.34	9.9109	13.109	0.33999	-833.62	1141.5	37.127	833.67	1121.9	23.649	24.005	0	0	11.497	-6.4537	-14.448	-10.354	-0.95063	16.393	14.588	10.584	10.546	9.9391	0.13972	0.22997	1667.8
0.17	18	60	NaN	0.31289	15.252	7.8092	-162.37	9.9043	13.134	0.34932	-833.62	1141.5	37.188	833.71	1121.9	23.649	24.005	0	0	11.492	-6.4585	-14.438	-10.344	-0.95281	16.366	14.58	10.577	10.539	9.9074	0.14178	0.23233	1667.8
0.18	19	60	NaN	0.31339	15.246	7.8178	-162.36	9.9116	13.108	0.33206	-833.62	1141.5	37.082	833.76	1121.9	23.649	24.005	0	0	11.475	-6.4747	-14.427	-10.333	-0.94922	16.374	14.574	10.584	10.526	9.8989	0.14715	0.25087	1667.9
0.19	20	60	NaN	0.31509	15.245	7.8228	-162.36	9.9228	13.078	0.32861	-833.62	1141.5	36.959	833.79	1121.9	23.649	24.005	0	0	11.449	-6.4996	-14.422	-10.328	-0.94342	16.385	14.573	10.594	10.506	9.8853	0.15079	0.26626	1667.9
0.2	21	60	NaN	0.31574	15.248	7.8183	-162.39	9.9118	13.132	0.35246	-833.62	1141.5	37.123	833.8	1121.9	23.649	24.005	0	0	11.447	-6.5014	-14.421	-10.327	-0.94755	16.348	14.577	10.583	10.5	9.8469	0.15536	0.25643	1667.9
0.21	22	60	NaN	0.3192	15.252	7.8247	-162.39	9.9119	13.131	0.34428	-833.61	1141.5	37.119	833.88	1121.9	23.649	24.005	0	0	11.459	-6.49	-14.422	-10.328	-0.94421	16.347	14.581	10.583	10.515	9.8566	0.15858	0.2557	1668
0.22	23	60	NaN	0.31961	15.26	7.8232	-162.38	9.9237	13.101	0.35336	-833.59	1141.5	37.003	833.89	1122	23.649	24.005	0	0	11.484	-6.4667	-14.424	-10.33	-0.9395	16.361	14.589	10.595	10.544	9.8947	0.1651	0.26495	1668
0.23	24	60	NaN	0.31672	15.259	7.8163	-162.36	9.9458	13.097	0.39266	-833.6	1141.5	36.986	833.9	1122	23.649	24.005	0	0	11.509	-6.442	-14.426	-10.332	-0.94043	16.383	14.589	10.616	10.569	9.9409	0.16232	0.28425	1668
0.24	25	60	NaN	0.31407	15.266	7.828	-162.34	9.9585	13.067	0.36025	-833.59	1141.5	36.904	833.94	1122	23.649	24.005	0	0	11.513	-6.4385	-14.427	-10.333	-0.94136	16.4	14.594	10.63	10.571	9.9617	0.16731	0.2969	1668.1
0.25	26	60	NaN	0.31402	15.273	7.8357	-162.34	9.9627	13.05	0.34427	-833.6	1141.5	36.873	834	1122	23.649	24.005	0	0	11.583	-6.3714	-14.428	-10.334	-0.94083	16.408	14.601	10.635	10.642	10.037	0.17265	0.30108	1668.1
0.26	27	60	NaN	0.31449	15.279	7.8398	-162.34	9.9685	13.072	0.34348	-833.6	1141.5	36.955	834.03	1122	23.649	24.005	0	0	11.693	-6.2648	-14.429	-10.335	-0.94319	16.406	14.606	10.641	10.75	10.141	0.17644	0.30615	1668.1
0.27	28	60	NaN	0.3125	15.286	7.8535	-162.34	9.9832	13.103	0.29688	-833.58	1141.6	37.044	834.03	1122	23.649	24.005	0	0	11.727	-6.2326	-14.432	-10.338	-0.94986	16.401	14.613	10.656	10.777	10.169	0.18083	0.31806	1668.1
0.28	29	60	NaN	0.31339	15.286	7.8274	-162.32	9.9991	13.071	0.37472	-833.59	1141.5	36.934	834.05	1122	23.649	24.005	0	0	11.734	-6.2253	-14.434	-10.34	-0.94249	16.426	14.614	10.671	10.792	10.2	0.17976	0.33125	1668.2
0.29	30	60	NaN	0.31145	15.288	7.8304	-162.31	10	13.098	0.36332	-833.61	1141.6	36.989	834.05	1121.9	23.649	24.005	0	0	11.717	-6.2424	-14.436	-10.341	-0.94669	16.43	14.615	10.673	10.77	10.188	0.17904	0.33194	1668.2
0.3	31	60	NaN	0.30976	15.285	7.8249	-162.3	10.01	13.097	0.36282	-833.61	1141.5	36.949	834.04	1121.9	23.649	24.005	0	0	11.698	-6.2598	-14.437	-10.343	-0.94705	16.444	14.612	10.683	10.751	10.184	0.17474	0.34076	1668.2
0.31	32	60	NaN	0.30892	15.28	7.8227	-162.31	10.004	13.112	0.35678	-833.62	1141.5	36.986	834.05	1122	23.649	24.005	0	0	11.68	-6.2772	-14.438	-10.344	-0.94933	16.436	14.608	10.676	10.731	10.159	0.17009	0.33207	1668.2
0.32	33	60	NaN	0.30951	15.281	7.8276	-162.31	9.9892	13.114	0.32831	-833.63	1141.5	36.997	834.09	1122	23.649	24.005	0	0	11.688	-6.2701	-14.439	-10.345	-0.95006	16.428	14.609	10.661	10.738	10.158	0.16981	0.31643	1668.2
0.33	34	60	NaN	0.31143	15.282	7.8354	-162.31	9.9828	13.11	0.28226	-833.63	1141.5	36.978	834.11	1122	23.649	24.005	0	0	11.647	-6.3089	-14.441	-10.346	-0.94907	16.429	14.61	10.655	10.698	10.12	0.16969	0.30837	1668.3
0.34	35	60	NaN	0.31414	15.28	7.8406	-162.31	9.9893	13.133	0.23642	-833.63	1141.5	37.023	834.06	1122	23.649	24.005	0	0	11.551	-6.4013	-14.444	-10.349	-0.94952	16.423	14.608	10.661	10.602	10.022	0.16466	0.31137	1668.2
0.35	36	60	NaN	0.31781	15.282	7.8458	-162.32	9.9902	13.137	0.18754	-833.64	1141.5	37.037	834.06	1122	23.649	24.005	0	0	11.451	-6.4975	-14.445	-10.351	-0.948	16.416	14.611	10.661	10.503	9.9184	0.16588	0.31079	1668.2
0.36	37	60	NaN	0.3253	15.299	7.8154	-162.32	9.9862	13.132	0.22207	-833.62	1141.5	37.04	834.04	1122	23.649	24.005	0	0	11.362	-6.5836	-14.446	-10.352	-0.93945	16.413	14.629	10.657	10.423	9.8297	0.18241	0.30477	1668.2
0.37	38	60	NaN	0.32602	15.301	7.7919	-162.32	9.9801	13.109	0.22834	-833.62	1141.5	36.981	834.05	1122	23.649	24.005	0	0	11.291	-6.6519	-14.449	-10.354	-0.93646	16.421	14.631	10.651	10.355	9.769	0.18212	0.29617	1668.2
0.38	39	60	NaN	0.31847	15.298	7.7888	-162.31	9.9807	13.109	0.17935	-833.65	1141.5	36.988	834.03	1122	23.649	24.005	0	0	11.267	-6.6749	-14.451	-10.356	-0.94594	16.421	14.628	10.651	10.321	9.7462	0.17712	0.2945	1668.2
0.39	40	60	NaN	0.31284	15.298	7.7857	-162.31	9.9762	13.099	0.1289	-833.67	1141.5	36.985	834.04	1122	23.649	24.005	0	0	11.304	-6.6393	-14.452	-10.358	-0.95319	16.421	14.628	10.646	10.351	9.7812	0.17646	0.28874	1668.2
0.4	41	60	NaN	0.30941	15.304	7.7739	-162.31	9.9709	13.092	0.11382	-833.68	1141.5	36.994	834.04	1122	23.649	24.005	0	0	10.899	-7.0296	-14.44	-10.346	-0.95743	16.419	14.633	10.642	9.9412	9.3893	0.19329	0.29567	1668.2
0.41	42	60	NaN	0.30085	15.31	7.7634	-162.32	9.9793	13.119	0.12122	-833.68	1141.5	37.077	833.97	1122	23.649	24.005	0	0	10.587	-7.3298	-14.432	-10.338	-0.96862	16.413	14.639	10.65	9.6182	9.0831	0.20736	0.3121	1668.2
0.42	43	60	NaN	0.2935	15.324	7.7584	-162.31	9.9849	13.086	0.11053	-833.66	1141.5	36.998	833.98	1122	23.649	26.67	0	0	10.568	-7.3475	-14.435	-10.34	-0.97365	16.426	14.652	10.656	9.5948	9.0781	0.21759	0.31605	1668.2
0.43	44	60	NaN	0.2795	15.326	7.7374	-162.31	9.9512	13.062	0.15993	-833.69	1141.5	36.968	834.04	1121.9	23.649	27.99	0	0	10.53	-7.3849	-14.436	-10.342	-0.98485	16.423	14.654	10.623	9.5448	9.0381	0.21758	0.28129	1668.2
0.44	45	60	NaN	0.26914	15.328	7.7274	-162.31	9.9712	13.072	0.19243	-833.7	1141.5	36.987	833.96	1122	23.649	25.019	0	0	10.489	-7.4242	-14.438	-10.343	-0.99481	16.425	14.657	10.642	9.494	9.0006	0.21974	0.29883	1668.2
0.45	46	60	NaN	0.26003	15.335	7.7491	-162.31	9.9675	13.073	0.14386	-833.69	1141.5	37.022	833.95	1121.9	23.649	29.359	0	0	10.459	-7.4526	-14.439	-10.345	-1.0068	16.421	14.664	10.639	9.4524	8.9683	0.22465	0.29458	1668.2
0.46	47	60	NaN	0.2521	15.338	7.7634	-162.31	9.9643	13.063	0.12336	-833.69	1141.5	37.014	833.96	1121.9	23.649	29.422	0	0	10.441	-7.4703	-14.44	-10.346	-1.0151	16.424	14.666	10.636	9.4257	8.9538	0.22572	0.29043	1668.2
0.47	48	60	NaN	0.24575	15.336	7.761	-162.31	9.9752	13.055	0.15277	-833.7	1141.5	36.994	833.93	1121.9	25.637	31.169	0	0	10.448	-7.4632	-14.442	-10.348	-1.0198	16.429	14.665	10.647	9.4284	8.9661	0.22302	0.29937	1668.2
0.48	49	60	NaN	0.2415	15.335	7.7631	-162.31	9.9816	13.058	0.16873	-833.7	1141.5	37.027	833.89	1121.9	25.264	31.075	0	0	10.442	-7.4695	-14.443	-10.349	-1.0247	16.423	14.663	10.653	9.417	8.9537	0.22048	0.30448	1668.1
0.49	50	60	NaN	0.24064	15.323	7.7549	-162.31	9.9784	13.055	0.22365	-833.71	1141.5	37.025	833.9	1122	26.044	33.659	0	0	10.412	-7.4976	-14.444	-10.35	-1.0236	16.428	14.653	10.649	9.3889	8.9308	0.20841	0.29885	1668.1
0.5	51	60	NaN	0.25326	15.323	7.7458	-162.3	9.9868	13.035	0.27653	-833.7	1141.5	36.989	833.89	1122	28.372	33.976	0	0	10.313	-7.5936	-14.447	-10.353	-1.0079	16.437	14.652	10.657	9.3049	8.8436	0.20504	0.30396	1668.1
0.51	52	60	NaN	0.25814	15.314	7.764	-162.3	9.9799	13.015	0.23662	-833.7	1141.5	36.962	833.92	1121.9	29.74	35.023	0	0	10.288	-7.6174	-14.449	-10.355	-1.0035	16.44	14.644	10.65	9.2845	8.8225	0.19462	0.29558	1668.1
0.52	53	60	NaN	0.27005	15.307	7.7748	-162.3	9.977	13.007	0.20865	-833.68	1141.5	36.96	833.92	1121.9	31.787	37.051	0	0	10.288	-7.6171	-14.45	-10.356	-0.99244	16.439	14.636	10.648	9.2959	8.8216	0.18584	0.29161	1668.1
0.53	54	60	NaN	0.28101	15.298	7.7772	-162.31	9.982	13.033	0.2093	-833.68	1141.4	37.044	833.88	1121.9	31.86	36.949	0	0	10.155	-7.7459	-14.45	-10.356	-0.98437	16.427	14.628	10.652	9.1702	8.6808	0.17751	0.29623	1668.1
0.54	55	60	NaN	0.29095	15.284	7.776	-162.31	9.9864	13.062	0.22204	-833.69	1141.4	37.134	833.84	1121.9	31.415	36.406	0	0	10.041	-7.8556	-14.45	-10.356	-0.97714	16.417	14.614	10.656	9.0635	8.5618	0.16403	0.30023	1668
0.55	56	60	NaN	0.30724	15.265	7.7719	-162.3	9.9839	13.046	0.23402	-833.69	1141.4	37.107	833.84	1121.9	32.288	37.406	0	0	10.022	-7.8733	-14.451	-10.356	-0.95948	16.429	14.595	10.654	9.0627	8.5553	0.1445	0.29754	1668.1
0.56	57	60	NaN	0.32185	15.248	7.7643	-162.3	9.9936	13.039	0.26133	-833.71	1141.4	37.094	833.82	1121.9	31.999	37.737	0	0	9.944	-7.9486	-14.452	-10.357	-0.9435	16.434	14.578	10.663	9.0005	8.4853	0.12683	0.30565	1668
0.57	58	60	NaN	0.31644	15.242	7.7593	-162.29	9.9845	13.031	0.27532	-833.71	1141.4	37.084	833.86	1121.9	32.358	36.06	0	0	9.8386	-8.05	-14.453	-10.358	-0.94807	16.444	14.573	10.654	8.8906	8.3941	0.12035	0.29545	1668.1
0.58	59	60	NaN	0.32068	15.245	7.7703	-162.3	9.9912	13.056	0.24403	-833.69	1141.4	37.158	833.79	1121.9	33.402	36.618	0	0	9.8497	-8.0393	-14.452	-10.358	-0.94749	16.433	14.576	10.661	8.9022	8.3936	0.12316	0.30294	1668
0.59	60	60	NaN	0.32404	15.239	7.7824	-162.29	9.9947	13.031	0.21547	-833.7	1141.4	37.09	833.78	1121.9	34.836	36.534	0	0	9.8357	-8.0528	-14.453	-10.358	-0.94277	16.444	14.568	10.665	8.893	8.391	0.11573	0.30689	1668
0.6	61	60	NaN	0.32869	15.236	7.7889	-162.28	9.9909	13.005	0.21214	-833.71	1141.4	37.024	833.8	1121.9	32.655	37.643	0	0	9.799	-8.0882	-14.453	-10.359	-0.93596	16.456	14.565	10.661	8.863	8.3679	0.11213	0.30252	1668
0.61	62	60	NaN	0.33318	15.237	7.794	-162.28	9.9848	13.021	0.21226	-833.7	1141.4	37.08	833.77	1121.9	31.239	37.265	0	0	9.7662	-8.1198	-14.451	-10.357	-0.93341	16.45	14.567	10.655	8.8327	8.3305	0.11643	0.29843	1668
0.62	63	60	NaN	0.33238	15.232	7.8023	-162.3	9.9816	13.068	0.19164	-833.73	1141.4	37.214	833.69	1121.9	32.796	36.1	0	0	9.7307	-8.1539	-14.448	-10.354	-0.93959	16.431	14.562	10.652	8.7911	8.2774	0.11385	0.29779	1667.9
0.63	64	60	NaN	0.32871	15.229	7.8	-162.31	9.9767	13.084	0.20569	-833.75	1141.4	37.27	833.66	1121.9	30.809	38.403	0	0	9.6311	-8.2498	-14.446	-10.352	-0.94468	16.421	14.559	10.647	8.6864	8.1709	0.11292	0.29522	1667.9
0.64	65	60	NaN	0.33453	15.24	7.7995	-162.32	9.9548	13.129	0.20079	-833.72	1141.4	37.409	833.62	1121.9	31.711	38.418	0	0	9.5423	-8.3353	-14.445	-10.35	-0.94385	16.398	14.569	10.625	8.5984	8.0625	0.12458	0.27506	1667.9
0.65	66	60	NaN	0.33374	15.236	7.8056	-162.32	9.9643	13.115	0.19904	-833.74	1141.4	37.363	833.59	1121.9	32.392	35.146	0	0	9.4647	-8.41	-14.445	-10.351	-0.94314	16.405	14.566	10.635	8.5215	7.9951	0.12055	0.2839	1667.9
0.66	67	60	NaN	0.33892	15.24	7.794	-162.3	9.9723	13.078	0.24355	-833.73	1141.4	37.251	833.57	1121.9	32.172	37.879	0	0	9.6655	-8.2167	-14.458	-10.363	-0.93262	16.426	14.57	10.643	8.7328	8.2095	0.11199	0.27916	1667.8
0.67	68	60	NaN	0.33929	15.243	7.7834	-162.3	9.9561	13.059	0.2733	-833.73	1141.4	37.216	833.59	1121.9	32.662	37.433	0	0	9.7558	-8.1297	-14.465	-10.371	-0.93001	16.427	14.572	10.627	8.8258	8.297	0.10619	0.25606	1667.9
0.68	69	60	NaN	0.33957	15.244	7.7822	-162.32	9.9407	13.069	0.2714	-833.73	1141.4	37.26	833.58	1121.9	31.416	39.571	0	0	9.6491	-8.2325	-14.464	-10.37	-0.93132	16.413	14.573	10.613	8.7178	8.18	0.10837	0.24258	1667.8
0.69	70	60	NaN	0.35116	15.253	7.7838	-162.31	9.9571	13.086	0.27185	-833.7	1141.4	37.283	833.49	1121.9	31.495	37.415	0	0	9.6567	-8.2252	-14.463	-10.369	-0.92059	16.413	14.581	10.629	8.7361	8.1883	0.11795	0.25986	1667.7
0.7	71	60	NaN	0.35281	15.25	7.7922	-162.31	9.9513	13.078	0.27088	-833.71	1141.4	37.266	833.49	1121.9	32.597	37.039	0	0	9.6863	-8.1966	-14.462	-10.368	-0.91836	16.416	14.579	10.623	8.7679	8.2195	0.1162	0.25511	1667.7
0.71	72	60	NaN	0.35295	15.248	7.7956	-162.32	9.9434	13.108	0.27644	-833.7	1141.4	37.349	833.48	1121.9	32.212	38.126	0	0	9.5718	-8.3069	-14.459	-10.365	-0.92093	16.406	14.576	10.615	8.6508	8.0996	0.11709	0.24959	1667.7
0.72	73	60	NaN	0.35961	15.238	7.7971	-162.32	9.9458	13.12	0.29443	-833.7	1141.4	37.366	833.45	1121.9	29.829	36.692	0	0	9.4888	-8.3867	-14.457	-10.362	-0.91424	16.407	14.568	10.616	8.5746	8.0202	0.11094	0.25405	1667.7
0.73	74	60	NaN	0.36639	15.227	7.7961	-162.31	9.9574	13.098	0.31396	-833.7	1141.4	37.288	833.44	1121.9	31.421	39.857	0	0	9.4888	-8.3867	-14.455	-10.361	-0.90411	16.421	14.557	10.628	8.5847	8.0342	0.10188	0.26755	1667.7
0.74	75	60	NaN	0.36861	15.225	7.8088	-162.31	9.9608	13.095	0.28712	-833.69	1141.4	37.261	833.43	1121.9	31.103	38.846	0	0	9.441	-8.4327	-14.452	-10.358	-0.90191	16.421	14.553	10.632	8.5391	7.9882	0.10111	0.27399	1667.6
0.75	76	60	NaN	0.36884	15.225	7.8235	-162.31	9.9627	13.113	0.25687	-833.68	1141.4	37.29	833.41	1121.9	30.796	37.592	0	0	9.3839	-8.4877	-14.45	-10.356	-0.90374	16.415	14.553	10.634	8.4801	7.9272	0.10321	0.2781	1667.6
0.76	77	60	NaN	0.37253	15.217	7.8157	-162.3	9.9792	13.114	0.29927	-833.68	1141.4	37.259	833.39	1121.9	32.471	39.71	0	0	9.3321	-8.5376	-14.449	-10.355	-0.89752	16.429	14.547	10.65	8.4346	7.8913	0.097526	0.29485	1667.6
0.77	78	60	NaN	0.37708	15.215	7.8016	-162.3	9.9888	13.11	0.3492	-833.65	1141.4	37.173	833.39	1121.9	32.39	37.326	0	0	9.3277	-8.5419	-14.447	-10.352	-0.88834	16.437	14.545	10.659	8.4393	7.8952	0.098165	0.30642	1667.6
0.78	79	60	NaN	0.38027	15.208	7.7836	-162.29	9.9963	13.137	0.39673	-833.66	1141.4	37.213	833.38	1121.9	29.462	38.043	0	0	9.3424	-8.5276	-14.443	-10.349	-0.88488	16.44	14.538	10.666	8.4576	7.9127	0.094989	0.31679	1667.6
0.79	80	60	NaN	0.38554	15.205	7.7834	-162.28	9.9986	13.126	0.37874	-833.66	1141.4	37.129	833.38	1121.9	32.432	38.711	0	0	9.363	-8.5079	-14.441	-10.346	-0.87734	16.452	14.535	10.668	8.4856	7.9443	0.094653	0.32199	1667.6
0.8	81	60	NaN	0.38679	15.208	7.7856	-162.29	9.993	13.166	0.36455	-833.65	1141.4	37.208	833.35	1121.9	32.892	37.448	0	0	9.3709	-8.5003	-14.438	-10.343	-0.87933	16.444	14.538	10.663	8.4915	7.944	0.10046	0.31957	1667.5
0.81	82	60	NaN	0.38725	15.212	7.7889	-162.28	9.9909	13.176	0.34882	-833.65	1141.4	37.185	833.34	1121.9	32.121	36.425	0	0	9.3304	-8.5392	-14.435	-10.341	-0.87865	16.457	14.542	10.661	8.4517	7.9176	0.10728	0.32042	1667.5
0.82	83	60	NaN	0.38851	15.216	7.7922	-162.25	9.9917	13.163	0.33263	-833.66	1141.4	37.093	833.34	1121.9	32.433	38.109	0	0	9.2798	-8.5879	-14.433	-10.338	-0.87474	16.485	14.546	10.662	8.405	7.8968	0.11285	0.32317	1667.5
0.83	84	60	NaN	0.3898	15.218	7.7923	-162.24	9.9827	13.207	0.33232	-833.68	1141.4	37.186	833.31	1121.9	30.025	38.107	0	0	9.222	-8.6436	-14.431	-10.336	-0.87669	16.493	14.548	10.653	8.3453	7.8492	0.1177	0.31613	1667.5
0.84	85	60	NaN	0.39349	15.214	7.7897	-162.22	9.9596	13.272	0.34483	-833.71	1141.4	37.326	833.32	1121.9	31.374	37.915	0	0	9.1482	-8.7146	-14.429	-10.334	-0.87735	16.509	14.544	10.63	8.2708	7.7943	0.11527	0.29522	1667.6
0.85	86	60	NaN	0.39899	15.216	7.8	-162.18	9.9833	13.242	0.33322	-833.72	1141.4	37.224	833.29	1122	31.157	39.867	0	0	9.1084	-8.7529	-14.427	-10.333	-0.86874	16.556	14.547	10.653	8.2396	7.8034	0.12023	0.31989	1667.5
0.86	87	60	NaN	0.40518	15.216	7.8001	-162.2	9.9606	13.284	0.36086	-833.74	1141.4	37.387	833.27	1122	31.306	38.263	0	0	9.0936	-8.7672	-14.426	-10.332	-0.8672	16.529	14.546	10.63	8.2264	7.7617	0.12049	0.2987	1667.5
0.87	88	60	NaN	0.41112	15.22	7.8111	-162.17	9.9742	13.225	0.36051	-833.76	1141.4	37.248	833.3	1121.9	31.288	39.336	0	0	8.6504	-9.1937	-14.471	-10.377	-0.85649	16.559	14.55	10.644	7.7939	7.3657	0.07835	0.26719	1667.6
0.88	89	60	NaN	0.41339	15.22	7.8259	-162.15	9.9918	13.176	0.35283	-833.79	1141.5	37.151	833.32	1121.9	31.465	39.447	0	0	7.9664	-9.8522	-14.543	-10.449	-0.85108	16.584	14.55	10.662	7.1153	6.7322	0.0061804	0.21323	1667.6
0.89	90	60	NaN	0.41267	15.216	7.8291	-162.16	9.9875	13.179	0.38041	-833.83	1141.5	37.226	833.34	1121.9	32.101	35.564	0	0	7.2824	-10.511	-14.615	-10.521	-0.85339	16.575	14.545	10.659	6.429	6.0643	-0.070666	0.13732	1667.7
0.9	91	60	NaN	0.41238	15.213	7.8205	-162.17	9.9763	13.162	0.44413	-833.86	1141.5	37.254	833.38	1121.9	31.236	38.251	0	0	6.8684	-10.909	-14.647	-10.552	-0.85243	16.563	14.541	10.648	6.016	5.6544	-0.10564	0.095695	1667.8
0.91	92	60	NaN	0.4128	15.208	7.8378	-162.19	9.9938	13.082	0.45198	-833.92	1141.5	37.114	833.37	1121.9	33.736	38.717	0	0	6.6799	-11.091	-14.643	-10.549	-0.84686	16.55	14.536	10.666	5.833	5.4593	-0.10772	0.11663	1667.8
0.92	93	60	NaN	0.42374	15.214	7.8223	-162.2	9.9701	13.147	0.53697	-833.92	1141.4	37.287	833.38	1121.9	33.943	38.473	0	0	7.0176	-10.765	-14.64	-10.546	-0.83894	16.536	14.542	10.642	6.1787	5.7707	-0.097701	0.096238	1667.8
0.93	94	60	NaN	0.41719	15.214	7.8413	-162.22	9.9682	13.107	0.49739	-833.96	1141.4	37.233	833.42	1121.9	32.555	40.231	0	0	7.215	-10.575	-14.642	-10.547	-0.84494	16.517	14.542	10.641	6.3701	5.9417	-0.099677	0.093038	1667.9
0.94	95	60	NaN	0.42357	15.23	7.8542	-162.24	9.9671	13.096	0.47766	-833.96	1141.5	37.231	833.42	1121.9	31.243	37.16	0	0	7.2357	-10.556	-14.65	-10.555	-0.83916	16.498	14.557	10.64	6.3966	5.9426	-0.092781	0.084778	1667.9
0.95	96	60	NaN	0.4335	15.241	7.8678	-162.26	9.961	13.135	0.45545	-833.98	1141.5	37.349	833.4	1121.9	32.123	36.52	0	0	7.3343	-10.461	-14.651	-10.556	-0.83405	16.468	14.568	10.634	6.5003	6.0078	-0.082943	0.077688	1667.9
0.96	97	60	NaN	0.44087	15.241	7.8775	-162.28	9.9525	13.145	0.4418	-834.03	1141.5	37.383	833.43	1121.9	31.911	38.157	0	0	7.508	-10.293	-14.645	-10.551	-0.82827	16.452	14.568	10.626	6.6797	6.1586	-0.077657	0.074467	1668
0.97	98	60	NaN	0.45014	15.237	7.8683	-162.27	9.9459	13.075	0.47855	-834.07	1141.5	37.198	833.52	1121.9	31.062	39.565	0	0	7.5219	-10.28	-14.648	-10.554	-0.81127	16.469	14.564	10.619	6.7106	6.1889	-0.08416	0.065448	1668.1
0.98	99	60	NaN	0.46298	15.226	7.8481	-162.29	9.9395	13.095	0.5266	-834.14	1141.4	37.253	833.52	1121.9	30.76	38.938	0	0	7.6575	-10.15	-14.651	-10.557	-0.79862	16.453	14.554	10.612	6.8589	6.3036	-0.097473	0.05537	1668.2
0.99	100	60	NaN	0.4599	15.235	7.8431	-162.29	9.9512	13.104	0.53709	-834.13	1141.5	37.274	833.5	1121.9	31.432	38.411	0	0	7.9752	-9.8437	-14.654	-10.56	-0.80208	16.453	14.563	10.624	7.1731	6.6092	-0.091838	0.063468	1668.2
1	101	60	NaN	0.47108	15.23	7.8454	-162.27	9.9436	13.066	0.54289	-834.19	1141.5	37.172	833.58	1121.9	31.593	36.679	0	0	8.302	-9.5291	-14.658	-10.564	-0.78709	16.474	14.556	10.617	7.5149	6.9452	-0.10183	0.053138	1668.3
1.01	102	60	NaN	0.47292	15.23	7.8372	-162.27	9.9471	13.08	0.5498	-834.23	1141.5	37.205	833.58	1121.9	32.691	39.808	0	0	8.6303	-9.2131	-14.662	-10.568	-0.78612	16.473	14.557	10.62	7.8442	7.2604	-0.10444	0.052562	1668.3
1.02	103	60	NaN	0.47273	15.237	7.8338	-162.26	9.9531	13.096	0.53424	-834.26	1141.5	37.244	833.57	1121.9	33.319	39.569	0	0	8.9586	-8.8971	-14.666	-10.571	-0.78818	16.475	14.564	10.626	8.1705	7.5777	-0.10116	0.054576	1668.3
1.03	104	60	NaN	0.47139	15.245	7.8366	-162.26	9.9529	13.105	0.51228	-834.29	1141.5	37.271	833.57	1121.9	31.264	35.524	0	0	9.1822	-8.6819	-14.669	-10.575	-0.79116	16.482	14.572	10.626	8.3911	7.7998	-0.096941	0.05111	1668.4
1.04	105	60	NaN	0.46402	15.253	7.8325	-162.25	9.9498	13.121	0.52056	-834.32	1141.5	37.322	833.59	1121.9	33.07	36.843	0	0	9.2339	-8.6321	-14.672	-10.578	-0.79998	16.485	14.58	10.623	8.4339	7.8527	-0.092474	0.044829	1668.4
1.05	106	60	NaN	0.4598	15.266	7.8184	-162.22	9.9551	13.063	0.54942	-834.32	1141.5	37.171	833.66	1121.9	32.943	36.849	0	0	9.2259	-8.6398	-14.672	-10.577	-0.79797	16.518	14.592	10.629	8.428	7.8784	-0.07984	0.051597	1668.5
1.06	107	60	NaN	0.45025	15.274	7.8044	-162.21	9.9719	13.056	0.57829	-834.34	1141.5	37.129	833.65	1121.9	33.342	39.095	0	0	9.2056	-8.6593	-14.67	-10.576	-0.80507	16.539	14.6	10.646	8.4006	7.88	-0.070639	0.069704	1668.5
1.07	108	60	NaN	0.45078	15.286	7.7975	-162.21	9.9865	13.062	0.62172	-834.34	1141.5	37.141	833.63	1121.9	32.681	38.419	0	0	9.1853	-8.6789	-14.669	-10.575	-0.8035	16.536	14.613	10.66	8.3818	7.8576	-0.056402	0.085441	1668.5
1.08	109	60	NaN	0.44604	15.294	7.8096	-162.21	9.996	13.079	0.60454	-834.34	1141.5	37.176	833.61	1121.9	32.001	38.383	0	0	9.3415	-8.5285	-14.671	-10.576	-0.81003	16.532	14.621	10.67	8.5315	8.0039	-0.049823	0.093287	1668.5
1.09	110	60	NaN	0.44215	15.297	7.8308	-162.21	9.9978	13.096	0.56812	-834.36	1141.5	37.2	833.62	1121.9	32.496	37.512	0	0	9.4795	-8.3957	-14.672	-10.578	-0.81597	16.529	14.623	10.672	8.6635	8.1329	-0.048867	0.09414	1668.5
1.1	111	60	NaN	0.44337	15.289	7.835	-162.21	9.997	13.113	0.58082	-834.38	1141.5	37.208	833.64	1121.9	31.976	36.171	0	0	9.2368	-8.6293	-14.667	-10.573	-0.81454	16.53	14.615	10.671	8.4222	7.9009	-0.052005	0.098035	1668.5
1.11	112	60	NaN	0.4486	15.271	7.8134	-162.2	10.001	13.129	0.65016	-834.41	1141.5	37.209	833.63	1121.9	31.957	37.315	0	0	9.1013	-8.7597	-14.665	-10.571	-0.80697	16.54	14.598	10.674	8.2943	7.7798	-0.066726	0.10291	1668.6
1.12	113	60	NaN	0.45772	15.271	7.8159	-162.21	10.009	13.127	0.65233	-834.4	1141.5	37.195	833.6	1121.9	32.657	37.669	0	0	9.2932	-8.575	-14.673	-10.578	-0.79733	16.535	14.598	10.682	8.4959	7.9604	-0.074854	0.10365	1668.5
1.13	114	60	NaN	0.46035	15.261	7.8178	-162.22	10.002	13.14	0.64727	-834.43	1141.5	37.217	833.6	1121.9	33.612	40.137	0	0	9.5419	-8.3357	-14.674	-10.58	-0.7956	16.524	14.588	10.675	8.7463	8.1887	-0.086437	0.094634	1668.5
1.14	115	60	NaN	0.45963	15.263	7.827	-162.23	9.9997	13.15	0.61439	-834.44	1141.5	37.238	833.58	1121.9	31.596	38.856	0	0	9.8152	-8.0726	-14.673	-10.579	-0.79818	16.513	14.589	10.673	9.017	8.4402	-0.083838	0.093865	1668.5
1.15	116	60	NaN	0.46292	15.262	7.8283	-162.22	10.002	13.119	0.6039	-834.45	1141.5	37.133	833.59	1121.9	32.22	37.122	0	0	10.088	-7.8095	-14.672	-10.578	-0.79164	16.528	14.589	10.675	9.2969	8.7188	-0.083279	0.09721	1668.6
1.16	117	60	NaN	0.46479	15.26	7.8308	-162.22	10.004	13.121	0.58148	-834.48	1141.5	37.129	833.54	1121.9	31.623	36.809	0	0	10.268	-7.6366	-14.675	-10.58	-0.79039	16.526	14.587	10.678	9.4777	8.8895	-0.088105	0.097173	1668.5
1.17	118	60	NaN	0.46833	15.259	7.8343	-162.23	9.9996	13.143	0.55497	-834.51	1141.5	37.199	833.49	1121.9	31.75	39.527	0	0	10.385	-7.5244	-14.679	-10.585	-0.7902	16.508	14.585	10.673	9.5945	8.9837	-0.093806	0.088091	1668.5
1.18	119	60	NaN	0.47815	15.264	7.8288	-162.24	9.9874	13.139	0.565	-834.51	1141.5	37.211	833.5	1121.9	31.834	39.505	0	0	10.501	-7.4121	-14.684	-10.59	-0.78043	16.504	14.59	10.661	9.7209	9.0914	-0.093395	0.071782	1668.5
1.19	120	60	NaN	0.48126	15.281	7.8125	-162.25	9.9857	13.203	0.60546	-834.53	1141.5	37.398	833.41	1121.9	32.694	36.871	0	0	10.614	-7.3036	-14.689	-10.595	-0.78239	16.487	14.608	10.659	9.8317	9.1839	-0.081224	0.063982	1668.5
1.2	121	60	NaN	0.48195	15.29	7.823	-162.23	9.9718	13.205	0.57633	-834.55	1141.5	37.353	833.4	1121.9	31.414	36.886	0	0	10.697	-7.2237	-14.698	-10.604	-0.78117	16.511	14.616	10.646	9.9159	9.2877	-0.081462	0.042199	1668.5
1.21	122	60	NaN	0.49059	15.303	7.816	-162.22	9.9808	13.168	0.58534	-834.56	1141.5	37.283	833.33	1121.9	31.037	37.514	0	0	10.78	-7.1437	-14.707	-10.612	-0.76984	16.517	14.629	10.655	10.01	9.3733	-0.077954	0.04258	1668.4
1.22	123	60	NaN	0.49206	15.308	7.8179	-162.22	9.9653	13.203	0.57771	-834.59	1141.5	37.382	833.3	1121.9	31.938	37.592	0	0	10.863	-7.0637	-14.716	-10.621	-0.77204	16.518	14.633	10.64	10.091	9.4541	-0.083009	0.01915	1668.4
1.23	124	60	NaN	0.49222	15.307	7.8184	-162.21	9.9456	13.127	0.58438	-834.62	1141.5	37.204	833.36	1121.9	31.725	37.816	0	0	10.956	-6.9747	-14.715	-10.621	-0.76549	16.536	14.632	10.621	10.19	9.5613	-0.083194	-0.00030187	1668.5
1.24	125	60	NaN	0.49438	15.309	7.8159	-162.19	9.9402	13.055	0.59804	-834.63	1141.5	37.016	833.38	1121.9	33.736	37.497	0	0	11.003	-6.9289	-14.72	-10.626	-0.75637	16.559	14.634	10.615	10.247	9.6304	-0.085503	-0.010713	1668.5
1.25	126	60	NaN	0.49444	15.317	7.8173	-162.17	9.9475	13.137	0.59144	-834.63	1141.6	37.19	833.27	1121.9	31.402	36.616	0	0	11	-6.9324	-14.731	-10.636	-0.76258	16.568	14.641	10.623	10.237	9.6357	-0.089732	-0.013152	1668.4
1.26	127	60	NaN	0.48616	15.316	7.8153	-162.16	9.9527	12.977	0.59869	-834.67	1141.6	36.837	833.33	1121.9	32.224	37.468	0	0	10.866	-7.0607	-14.731	-10.636	-0.75842	16.592	14.64	10.628	10.108	9.5309	-0.090104	-0.0080836	1668.5
1.27	128	60	NaN	0.48355	15.317	7.8061	-162.19	9.9611	13.131	0.63264	-834.69	1141.6	37.274	833.12	1121.9	31.153	39.104	0	0	10.722	-7.1999	-14.73	-10.635	-0.77503	16.551	14.64	10.638	9.9467	9.3512	-0.08941	0.0021093	1668.3
1.28	129	60	NaN	0.48274	15.32	7.8002	-162.17	9.9603	13.028	0.65896	-834.69	1141.6	36.991	833.18	1121.9	32.017	37.448	0	0	10.511	-7.4031	-14.735	-10.641	-0.76515	16.583	14.645	10.636	9.7455	9.18	-0.090002	-0.0047868	1668.4
1.29	130	60	NaN	0.47518	15.322	7.7985	-162.17	9.9572	13.132	0.66579	-834.7	1141.6	37.248	833.08	1121.9	32.554	37.713	0	0	10.298	-7.6076	-14.74	-10.646	-0.78137	16.572	14.646	10.633	9.5169	8.9642	-0.094059	-0.012725	1668.3
1.3	131	60	NaN	0.46994	15.324	7.8015	-162.2	9.9506	13.247	0.67245	-834.7	1141.6	37.58	832.95	1121.9	30.527	37.69	0	0	10.086	-7.812	-14.745	-10.651	-0.7979	16.528	14.648	10.627	9.2879	8.7157	-0.097655	-0.024018	1668.2
1.31	132	60	NaN	0.4677	15.329	7.8119	-162.23	9.9435	13.275	0.6653	-834.7	1141.6	37.68	832.9	1121.9	31.805	39.878	0	0	9.6841	-8.1987	-14.749	-10.654	-0.80385	16.503	14.653	10.62	8.8802	8.3046	-0.096248	-0.034381	1668.1
1.32	133	60	NaN	0.46365	15.335	7.8272	-162.2	9.9431	13.229	0.63257	-834.71	1141.6	37.522	832.92	1121.9	30.952	37.649	0	0	9.2573	-8.6096	-14.752	-10.658	-0.80358	16.535	14.658	10.62	8.4537	7.9253	-0.093705	-0.037537	1668.1
1.33	134	60	NaN	0.46311	15.336	7.8304	-162.16	9.9548	12.965	0.63575	-834.69	1141.6	36.824	833.05	1121.9	32.398	37.092	0	0	8.8304	-9.0205	-14.755	-10.661	-0.77998	16.594	14.659	10.632	8.0505	7.5733	-0.096412	-0.029278	1668.2
1.34	135	60	NaN	0.4724	15.333	7.8241	-162.22	9.9474	13.223	0.66982	-834.67	1141.6	37.541	832.81	1121.9	32.216	37.96	0	0	8.796	-9.0536	-14.762	-10.667	-0.79431	16.511	14.656	10.624	8.0017	7.4574	-0.10537	-0.042979	1668
1.35	136	60	NaN	0.47551	15.323	7.8291	-162.19	9.9409	13.215	0.676	-834.7	1141.6	37.472	832.83	1121.9	33.835	36.324	0	0	8.8682	-8.9841	-14.769	-10.675	-0.78857	16.544	14.646	10.618	8.0797	7.5598	-0.12343	-0.056549	1668
1.36	137	60	NaN	0.47855	15.317	7.8345	-162.18	9.9458	13.234	0.66656	-834.68	1141.6	37.491	832.77	1121.9	30.898	37.234	0	0	8.9404	-8.9146	-14.777	-10.682	-0.78659	16.552	14.64	10.623	8.1538	7.6372	-0.13647	-0.059344	1668
1.37	138	60	NaN	0.48071	15.314	7.8407	-162.2	9.95	13.243	0.6498	-834.67	1141.6	37.541	832.7	1121.9	31.69	38.343	0	0	8.9589	-8.8968	-14.783	-10.689	-0.78675	16.535	14.637	10.627	8.1722	7.6383	-0.14622	-0.061726	1667.9
1.38	139	60	NaN	0.48346	15.309	7.8473	-162.22	9.9494	13.246	0.63244	-834.66	1141.6	37.595	832.66	1121.9	31.607	38.584	0	0	8.8518	-8.9999	-14.787	-10.693	-0.78651	16.515	14.632	10.627	8.0653	7.515	-0.1554	-0.066372	1667.8
1.39	140	60	NaN	0.48869	15.303	7.85	-162.22	9.9485	13.283	0.62458	-834.64	1141.6	37.708	832.6	1121.9	31.85	35.776	0	0	8.7446	-9.1031	-14.792	-10.697	-0.7855	16.505	14.625	10.626	7.9591	7.4015	-0.16639	-0.071509	1667.8
1.4	141	60	NaN	0.49239	15.298	7.8429	-162.21	9.9466	13.283	0.64044	-834.61	1141.6	37.705	832.56	1121.9	33.363	40.042	0	0	8.6375	-9.2062	-14.796	-10.702	-0.78118	16.517	14.62	10.624	7.8563	7.3107	-0.17549	-0.077626	1667.7
1.41	142	60	NaN	0.48545	15.283	7.8533	-162.2	9.9289	13.322	0.5896	-834.64	1141.6	37.801	832.54	1121.9	32.144	38.516	0	0	8.5304	-9.3093	-14.8	-10.706	-0.79317	16.523	14.606	10.606	7.7372	7.2136	-0.19422	-0.099626	1667.7
1.42	143	60	NaN	0.47686	15.283	7.8532	-162.19	9.9454	13.254	0.57646	-834.62	1141.6	37.664	832.52	1121.9	30.605	35.845	0	0	8.5393	-9.3007	-14.808	-10.713	-0.79753	16.531	14.605	10.623	7.7418	7.2307	-0.20259	-0.090279	1667.7
1.43	144	60	NaN	0.47703	15.287	7.8569	-162.2	9.9547	13.253	0.54682	-834.59	1141.6	37.704	832.46	1121.9	31.567	39.745	0	0	8.6099	-9.2327	-14.817	-10.723	-0.79984	16.528	14.609	10.633	7.8101	7.2948	-0.20816	-0.090082	1667.6
1.44	145	60	NaN	0.47314	15.286	7.8554	-162.19	9.9472	13.249	0.53793	-834.58	1141.6	37.74	832.43	1121.8	31.224	38.884	0	0	8.6805	-9.1648	-14.826	-10.732	-0.80528	16.528	14.608	10.626	7.8752	7.3631	-0.21866	-0.10615	1667.5
1.45	146	60	NaN	0.46645	15.283	7.846	-162.19	9.9361	13.222	0.55408	-834.58	1141.6	37.725	832.44	1121.8	31.889	36.433	0	0	8.7188	-9.1279	-14.834	-10.739	-0.81093	16.53	14.604	10.615	7.9079	7.4024	-0.22958	-0.12397	1667.5
1.46	147	60	NaN	0.46795	15.283	7.8332	-162.2	9.9373	13.216	0.57735	-834.56	1141.6	37.759	832.42	1121.8	31.097	36.82	0	0	8.5969	-9.2452	-14.832	-10.738	-0.80982	16.523	14.604	10.616	7.7871	7.2774	-0.22802	-0.12149	1667.5
1.47	148	60	NaN	0.47627	15.277	7.8183	-162.21	9.9451	13.23	0.62508	-834.56	1141.5	37.791	832.35	1121.8	31.393	38.328	0	0	8.587	-9.2548	-14.829	-10.734	-0.80102	16.515	14.6	10.623	7.7859	7.2599	-0.22887	-0.11184	1667.4
1.48	149	60	NaN	0.47742	15.278	7.8299	-162.2	9.9342	13.171	0.57678	-834.54	1141.6	37.671	832.4	1121.8	32.92	40.162	0	0	8.6868	-9.1587	-14.824	-10.73	-0.79736	16.53	14.6	10.613	7.8895	7.3712	-0.22441	-0.11729	1667.5
1.49	150	60	NaN	0.46837	15.277	7.8319	-162.23	9.9112	13.189	0.56317	-834.55	1141.6	37.789	832.41	1121.8	33.073	36.935	0	0	9.3371	-8.5328	-14.823	-10.729	-0.81093	16.488	14.598	10.59	8.5262	7.9556	-0.22558	-0.13865	1667.5
1.5	151	60	NaN	0.47489	15.278	7.8423	-162.24	9.9128	13.178	0.53627	-834.53	1141.6	37.776	832.38	1121.8	31.83	38.423	0	0	9.358	-8.5126	-14.824	-10.729	-0.80491	16.477	14.598	10.593	8.5531	7.9647	-0.22562	-0.13675	1667.4
1.51	152	60	NaN	0.47831	15.274	7.8474	-162.26	9.9021	13.182	0.52315	-834.53	1141.6	37.805	832.37	1121.8	31.793	37.233	0	0	8.7988	-9.0509	-14.825	-10.731	-0.80295	16.456	14.594	10.582	7.9959	7.4051	-0.23187	-0.14919	1667.4
1.52	153	60	NaN	0.4751	15.269	7.8379	-162.28	9.8895	13.171	0.54494	-834.54	1141.6	37.793	832.37	1121.8	32.889	38.074	0	0	8.2396	-9.5892	-14.827	-10.733	-0.805	16.438	14.589	10.569	7.4346	6.8493	-0.23824	-0.16392	1667.4
1.53	154	60	NaN	0.47427	15.273	7.8264	-162.27	9.9003	13.109	0.56766	-834.52	1141.6	37.607	832.39	1121.8	32.49	38.413	0	0	7.6804	-10.127	-14.829	-10.735	-0.79866	16.456	14.593	10.58	6.8818	6.3289	-0.23668	-0.15455	1667.4
1.54	155	60	NaN	0.4711	15.276	7.8478	-162.28	9.8904	13.101	0.49269	-834.5	1141.6	37.599	832.42	1121.8	32.194	38.265	0	0	7.1213	-10.666	-14.831	-10.737	-0.80411	16.447	14.595	10.571	6.3171	5.7813	-0.23595	-0.16536	1667.4
1.55	156	60	NaN	0.47186	15.28	7.8389	-162.3	9.8697	13.121	0.51512	-834.47	1141.6	37.669	832.43	1121.7	33.952	38.183	0	0	6.5671	-11.199	-14.835	-10.741	-0.80501	16.421	14.599	10.551	5.7621	5.2222	-0.23595	-0.18963	1667.4
1.56	157	60	NaN	0.46784	15.285	7.8538	-162.32	9.8762	13.178	0.46605	-834.45	1141.6	37.806	832.36	1121.8	32.428	37.804	0	0	6.0184	-11.727	-14.841	-10.746	-0.8155	16.398	14.604	10.557	5.2029	4.6704	-0.23638	-0.18908	1667.3
1.57	158	60	NaN	0.46538	15.285	7.8583	-162.32	9.8725	13.169	0.4488	-834.43	1141.6	37.779	832.39	1121.8	32.864	39.488	0	0	5.4697	-12.255	-14.846	-10.752	-0.81761	16.396	14.604	10.554	4.6521	4.1405	-0.24281	-0.19854	1667.4
1.58	159	60	NaN	0.46604	15.278	7.8579	-162.31	9.8719	13.15	0.43835	-834.42	1141.6	37.702	832.42	1121.7	32.134	37.164	0	0	4.9209	-12.784	-14.852	-10.758	-0.81465	16.407	14.597	10.553	4.1063	3.623	-0.25527	-0.20498	1667.4
1.59	160	60	NaN	0.46759	15.265	7.8608	-162.3	9.8789	13.151	0.40809	-834.41	1141.6	37.664	832.42	1121.8	34.28	37.646	0	0	4.3722	-13.312	-14.858	-10.764	-0.81283	16.422	14.585	10.559	3.5594	3.1097	-0.27335	-0.20416	1667.4
1.6	161	60	NaN	0.46693	15.25	7.8621	-162.28	9.8861	13.163	0.37696	-834.41	1141.6	37.669	832.42	1121.8	33.121	37.97	0	0	3.8235	-13.84	-14.864	-10.769	-0.81472	16.436	14.57	10.566	3.0088	2.5964	-0.29418	-0.20291	1667.4
1.61	162	60	NaN	0.46388	15.24	7.8417	-162.27	9.8941	13.18	0.40773	-834.4	1141.6	37.693	832.42	1121.8	31.336	38.649	0	0	3.2748	-14.368	-14.869	-10.775	-0.81754	16.445	14.56	10.574	2.4572	2.0769	-0.30905	-0.2014	1667.4
1.62	163	60	NaN	0.45846	15.224	7.8467	-162.25	9.8842	13.13	0.35773	-834.42	1141.5	37.522	832.52	1121.8	32.129	38.457	0	0	2.726	-14.896	-14.875	-10.781	-0.81875	16.477	14.544	10.564	1.9073	1.5808	-0.33116	-0.21685	1667.5
1.63	164	60	NaN	0.46009	15.22	7.8278	-162.23	9.8955	13.157	0.39081	-834.39	1141.5	37.548	832.48	1121.8	33.705	38.897	0	0	2.2888	-15.317	-14.881	-10.786	-0.81689	16.489	14.542	10.574	1.4719	1.1713	-0.33904	-0.21235	1667.4
1.64	165	60	NaN	0.45886	15.223	7.8218	-162.22	9.8959	13.196	0.3672	-834.37	1141.5	37.62	832.51	1121.8	34.913	38.79	0	0	2.0559	-15.542	-14.886	-10.792	-0.82143	16.499	14.544	10.575	1.2345	0.95778	-0.34211	-0.21684	1667.4
1.65	166	60	NaN	0.45817	15.226	7.8269	-162.2	9.9035	13.211	0.30311	-834.35	1141.6	37.609	832.54	1121.8	32.033	35.67	0	0	1.8787	-15.712	-14.887	-10.793	-0.82393	16.517	14.547	10.583	1.0548	0.80469	-0.33954	-0.20998	1667.4
1.66	167	60	NaN	0.45975	15.232	7.8246	-162.19	9.913	13.232	0.26679	-834.32	1141.6	37.618	832.52	1121.8	32.691	38.821	0	0	1.715	-15.87	-14.887	-10.793	-0.82392	16.523	14.553	10.592	0.89106	0.65285	-0.33387	-0.20064	1667.4
1.67	168	60	NaN	0.46074	15.237	7.8068	-162.2	9.9142	13.28	0.28353	-834.28	1141.5	37.727	832.51	1121.8	31.721	36.671	0	0	1.5513	-16.027	-14.887	-10.793	-0.82614	16.51	14.558	10.593	0.72513	0.48296	-0.32854	-0.19978	1667.3
1.68	169	60	NaN	0.4565	15.231	7.7978	-162.18	9.935	13.272	0.26721	-834.28	1141.5	37.635	832.55	1121.8	30.704	39.241	0	0	1.3876	-16.185	-14.887	-10.793	-0.82776	16.531	14.553	10.613	0.55981	0.34666	-0.33397	-0.17979	1667.4
1.69	170	60	NaN	0.45716	15.234	7.7834	-162.15	9.9427	13.315	0.30662	-834.25	1141.5	37.626	832.55	1121.8	32.229	39.578	0	0	1.2239	-16.342	-14.887	-10.793	-0.82549	16.565	14.556	10.62	0.39837	0.22219	-0.33036	-0.17264	1667.3
1.7	171	60	NaN	0.45087	15.237	7.7857	-162.15	9.9427	13.336	0.29221	-834.19	1141.5	37.646	832.58	1121.8	31.263	36.476	0	0	1.0601	-16.5	-14.887	-10.793	-0.83294	16.563	14.56	10.62	0.22721	0.063193	-0.32716	-0.17218	1667.3
1.71	172	60	NaN	0.44496	15.236	7.808	-162.17	9.9518	13.332	0.22939	-834.16	1141.6	37.656	832.61	1121.8	32.044	39.711	0	0	0.89644	-16.658	-14.887	-10.793	-0.84137	16.54	14.558	10.63	0.055069	-0.11751	-0.32872	-0.16302	1667.3
1.72	173	60	NaN	0.44036	15.229	7.818	-162.17	9.9499	13.324	0.22163	-834.15	1141.5	37.62	832.66	1121.8	31.717	38.505	0	0	0.73273	-16.815	-14.887	-10.793	-0.84496	16.548	14.551	10.628	-0.11223	-0.26766	-0.33587	-0.16504	1667.3
1.73	174	60	NaN	0.43794	15.218	7.8204	-162.15	9.9471	13.335	0.24224	-834.14	1141.5	37.607	832.69	1121.8	32.2	38.482	0	0	0.56902	-16.973	-14.887	-10.793	-0.84624	16.565	14.541	10.625	-0.27722	-0.4075	-0.34614	-0.16794	1667.4
1.74	175	60	NaN	0.43762	15.207	7.829	-162.16	9.958	13.353	0.23699	-834.13	1141.5	37.65	832.67	1121.8	32.736	39.682	0	0	0.38716	-17.148	-14.886	-10.791	-0.84823	16.556	14.529	10.635	-0.46107	-0.59179	-0.35619	-0.15577	1667.3
1.75	176	60	NaN	0.43603	15.193	7.8122	-162.15	9.9511	13.32	0.31137	-834.12	1141.5	37.565	832.72	1121.8	31.619	36.277	0	0	0.076823	-17.447	-14.875	-10.781	-0.84429	16.566	14.515	10.629	-0.76747	-0.88043	-0.36004	-0.15131	1667.4
1.76	177	60	NaN	0.43329	15.186	7.8125	-162.17	9.9488	13.372	0.31788	-834.13	1141.5	37.736	832.69	1121.8	32.526	38.288	0	0	-0.23351	-17.745	-14.864	-10.77	-0.85271	16.54	14.509	10.626	-1.0862	-1.2054	-0.35567	-0.14388	1667.4
1.77	178	60	NaN	0.43707	15.189	7.8355	-162.15	9.9518	13.322	0.24666	-834.12	1141.5	37.603	832.72	1121.8	30.723	38.768	0	0	-0.54385	-18.044	-14.854	-10.759	-0.84679	16.567	14.51	10.63	-1.3906	-1.4772	-0.34356	-0.12913	1667.4
1.78	179	60	NaN	0.44439	15.2	7.8469	-162.16	9.9531	13.342	0.2022	-834.09	1141.5	37.683	832.68	1121.8	32.075	37.323	0	0	-0.91143	-18.398	-14.833	-10.739	-0.8438	16.552	14.521	10.632	-1.7552	-1.8454	-0.31184	-0.10717	1667.3
1.79	180	60	NaN	0.45171	15.206	7.8412	-162.17	9.9494	13.333	0.21088	-834.07	1141.5	37.704	832.69	1121.8	29.96	39.342	0	0	-1.3113	-18.783	-14.807	-10.713	-0.83691	16.545	14.527	10.628	-2.1482	-2.2375	-0.27992	-0.084835	1667.3
1.8	181	60	NaN	0.45838	15.207	7.821	-162.17	9.9417	13.323	0.24939	-834.09	1141.5	37.721	832.7	1121.8	31.665	36.436	0	0	-1.7112	-19.168	-14.781	-10.687	-0.82951	16.541	14.528	10.62	-2.5407	-2.6268	-0.25255	-0.066414	1667.3
1.81	182	60	NaN	0.46332	15.213	7.7976	-162.19	9.9364	13.366	0.27807	-834.1	1141.5	37.872	832.63	1121.8	31.48	38.234	0	0	-2.1111	-19.553	-14.755	-10.661	-0.8288	16.52	14.535	10.614	-2.9399	-3.0325	-0.21985	-0.046187	1667.3
1.82	183	60	NaN	0.46077	15.223	7.7915	-162.17	9.9409	13.33	0.27961	-834.09	1141.5	37.788	832.68	1121.8	32.948	37.177	0	0	-2.511	-19.938	-14.729	-10.635	-0.82838	16.542	14.546	10.619	-3.3394	-3.3952	-0.18333	-0.016003	1667.3
1.83	184	60	NaN	0.4582	15.232	7.7835	-162.19	9.9203	13.355	0.26086	-834.08	1141.5	37.931	832.64	1121.8	33.128	36.776	0	0	-2.9202	-20.331	-14.696	-10.602	-0.83655	16.513	14.553	10.599	-3.7567	-3.8181	-0.14338	-0.0027069	1667.3
1.84	185	60	NaN	0.45394	15.237	7.7917	-162.17	9.9132	13.123	0.22834	-834.09	1141.5	37.4	832.84	1121.8	31.461	36.147	0	0	-3.3295	-20.725	-14.663	-10.569	-0.8235	16.555	14.558	10.593	-4.153	-4.1702	-0.10544	0.023435	1667.5
1.85	186	60	NaN	0.44479	15.244	7.8064	-162.18	9.9257	13.181	0.17448	-834.1	1141.5	37.605	832.75	1121.8	33.605	37.084	0	0	-3.7387	-21.119	-14.631	-10.536	-0.84161	16.53	14.564	10.605	-4.5803	-4.5896	-0.066319	0.068814	1667.4
1.86	187	60	NaN	0.4394	15.247	7.8053	-162.2	9.9279	13.252	0.18219	-834.12	1141.5	37.835	832.65	1121.8	32.539	37.871	0	0	-4.148	-21.513	-14.598	-10.504	-0.85472	16.502	14.568	10.608	-5.0027	-5.0112	-0.030354	0.10401	1667.3
1.87	188	60	NaN	0.43557	15.248	7.7933	-162.21	9.9198	13.236	0.23356	-834.13	1141.5	37.832	832.66	1121.7	31.566	37.519	0	0	-4.5573	-21.907	-14.565	-10.471	-0.85663	16.498	14.568	10.599	-5.4139	-5.4091	0.0029615	0.1286	1667.3
1.88	189	60	NaN	0.42962	15.248	7.7907	-162.21	9.9201	13.225	0.25595	-834.14	1141.5	37.814	832.65	1121.7	31.748	36.812	0	0	-4.7516	-22.094	-14.533	-10.439	-0.86121	16.499	14.569	10.599	-5.6128	-5.5949	0.036222	0.16037	1667.3
1.89	190	60	NaN	0.43154	15.25	7.8037	-162.2	9.9279	13.199	0.24359	-834.16	1141.5	37.732	832.64	1121.8	31.847	37.663	0	0	-4.8206	-22.161	-14.514	-10.42	-0.85691	16.51	14.571	10.607	-5.6775	-5.6503	0.056435	0.18686	1667.3
1.9	191	60	NaN	0.41318	15.263	7.8127	-162.22	9.9092	13.231	0.21661	-834.17	1141.5	37.866	832.64	1121.8	31.51	39.738	0	0	-4.7203	-22.064	-14.516	-10.422	-0.88078	16.482	14.583	10.589	-5.6011	-5.582	0.067323	0.16776	1667.4
1.91	192	60	NaN	0.4204	15.28	7.8189	-162.23	9.9207	13.235	0.22956	-834.15	1141.5	37.896	832.58	1121.7	31.087	37.921	0	0	-4.62	-21.968	-14.517	-10.423	-0.8742	16.477	14.6	10.601	-5.4942	-5.4903	0.082498	0.17802	1667.3
1.92	193	60	NaN	0.42162	15.287	7.8211	-162.23	9.9158	13.242	0.23564	-834.18	1141.5	37.926	832.56	1121.7	31.522	36.844	0	0	-4.5197	-21.871	-14.519	-10.424	-0.8738	16.475	14.606	10.596	-5.3935	-5.3964	0.087525	0.17184	1667.3
1.93	194	60	NaN	0.42093	15.293	7.8263	-162.22	9.9092	13.2	0.23327	-834.2	1141.5	37.823	832.6	1121.7	33.01	39.469	0	0	-4.4194	-21.775	-14.52	-10.426	-0.87101	16.486	14.611	10.591	-5.2904	-5.2882	0.091234	0.16466	1667.3
1.94	195	60	NaN	0.423	15.298	7.8315	-162.21	9.9115	13.166	0.23557	-834.2	1141.6	37.728	832.6	1121.7	30.919	38.785	0	0	-4.3191	-21.678	-14.522	-10.427	-0.86557	16.498	14.616	10.593	-5.1847	-5.1799	0.094723	0.1659	1667.3
1.95	196	60	NaN	0.42622	15.298	7.8287	-162.22	9.917	13.199	0.2618	-834.21	1141.6	37.8	832.54	1121.7	32.338	39.396	0	0	-4.2188	-21.581	-14.523	-10.429	-0.86396	16.495	14.618	10.598	-5.0828	-5.0869	0.094606	0.16907	1667.3
1.96	197	60	NaN	0.42524	15.3	7.8171	-162.21	9.9126	13.199	0.32428	-834.23	1141.5	37.807	832.52	1121.7	31.669	39.193	0	0	-4.1185	-21.485	-14.524	-10.43	-0.86303	16.503	14.62	10.593	-4.9815	-4.9815	0.095289	0.16288	1667.3
1.97	198	60	NaN	0.42023	15.3	7.8239	-162.2	9.9141	13.178	0.30609	-834.26	1141.5	37.736	832.51	1121.7	31.396	37.424	0	0	-4.0182	-21.388	-14.526	-10.432	-0.86622	16.518	14.619	10.595	-4.8844	-4.87	0.093179	0.16328	1667.3
1.98	199	60	NaN	0.42325	15.302	7.8239	-162.19	9.912	13.191	0.30318	-834.25	1141.5	37.776	832.5	1121.7	31.501	38.437	0	0	-3.9179	-21.292	-14.527	-10.433	-0.8647	16.52	14.621	10.592	-4.7826	-4.7718	0.093881	0.15939	1667.3
1.99	200	60	NaN	0.41747	15.31	7.8316	-162.19	9.9163	13.185	0.28175	-834.23	1141.5	37.743	832.46	1121.7	33.589	38.39	0	0	-3.8176	-21.195	-14.529	-10.434	-0.87011	16.525	14.63	10.597	-4.6877	-4.6705	0.10083	0.16258	1667.2
2	201	60	NaN	0.41389	15.313	7.8338	-162.19	9.9129	13.194	0.28074	-834.24	1141.5	37.761	832.43	1121.7	31.684	39.071	0	0	-3.7173	-21.099	-14.53	-10.436	-0.87438	16.526	14.633	10.594	-4.5917	-4.5729	0.1026	0.15762	1667.2
2.01	202	60	NaN	0.41394	15.311	7.8341	-162.18	9.9022	13.208	0.28165	-834.24	1141.5	37.808	832.43	1121.7	31.118	40.093	0	0	-3.617	-21.002	-14.532	-10.437	-0.87592	16.526	14.631	10.582	-4.4929	-4.4766	0.099525	0.14491	1667.2
2.02	203	60	NaN	0.41423	15.311	7.8371	-162.18	9.8978	13.203	0.27028	-834.23	1141.5	37.796	832.42	1121.7	34.432	37.593	0	0	-3.5344	-20.923	-14.533	-10.439	-0.8756	16.532	14.631	10.578	-4.41	-4.3907	0.097755	0.13871	1667.2
2.03	204	60	NaN	0.42062	15.309	7.8227	-162.17	9.9096	13.209	0.32451	-834.23	1141.5	37.787	832.36	1121.7	32.843	38.054	0	0	-3.5119	-20.901	-14.535	-10.441	-0.86708	16.545	14.63	10.589	-4.379	-4.3561	0.094621	0.14758	1667.1
2.04	205	60	NaN	0.41657	15.308	7.8155	-162.17	9.8897	13.202	0.33583	-834.23	1141.5	37.769	832.37	1121.7	31.233	36.611	0	0	-3.4894	-20.879	-14.538	-10.443	-0.87014	16.546	14.628	10.57	-4.3595	-4.3328	0.090775	0.12627	1667.1
2.05	206	60	NaN	0.41771	15.313	7.8152	-162.17	9.8762	13.184	0.32307	-834.2	1141.5	37.722	832.36	1121.7	30.748	38.548	0	0	-3.4668	-20.858	-14.54	-10.446	-0.86782	16.544	14.632	10.557	-4.3347	-4.3134	0.092031	0.11185	1667.1
2.06	207	60	NaN	0.41747	15.303	7.8215	-162.18	9.8783	13.218	0.28911	-834.21	1141.5	37.805	832.29	1121.7	32.789	35.722	0	0	-3.4443	-20.836	-14.542	-10.448	-0.87213	16.532	14.622	10.559	-4.3165	-4.3044	0.080384	0.11135	1667
2.07	208	60	NaN	0.41929	15.298	7.8285	-162.18	9.8726	13.224	0.25143	-834.19	1141.5	37.815	832.25	1121.7	31.343	36.985	0	0	-3.4218	-20.814	-14.544	-10.45	-0.87201	16.528	14.618	10.554	-4.2938	-4.2861	0.073235	0.10359	1667
2.08	209	60	NaN	0.42085	15.299	7.8293	-162.18	9.86	13.202	0.23465	-834.17	1141.5	37.758	832.26	1121.7	33.788	37.039	0	0	-3.3993	-20.793	-14.547	-10.452	-0.86908	16.531	14.617	10.542	-4.2683	-4.2614	0.07071	0.089329	1667
2.09	210	60	NaN	0.41971	15.294	7.8214	-162.18	9.8486	13.194	0.2464	-834.17	1141.5	37.746	832.26	1121.7	33.838	37.496	0	0	-3.3767	-20.771	-14.549	-10.454	-0.86942	16.527	14.612	10.53	-4.2462	-4.244	0.063248	0.075911	1667
2.1	211	60	NaN	0.42263	15.288	7.8107	-162.19	9.8252	13.186	0.25709	-834.16	1141.5	37.744	832.26	1121.7	33.729	36.804	0	0	-3.3542	-20.749	-14.551	-10.457	-0.86605	16.517	14.606	10.507	-4.2203	-4.2318	0.05503	0.050754	1667
2.11	212	60	NaN	0.42636	15.29	7.8111	-162.2	9.8319	13.22	0.24466	-834.15	1141.5	37.83	832.19	1121.7	30.022	37.555	0	0	-3.3317	-20.727	-14.553	-10.459	-0.86575	16.512	14.608	10.514	-4.1974	-4.2151	0.054625	0.055	1666.9
2.12	213	60	NaN	0.42496	15.298	7.8192	-162.17	9.8195	13.126	0.1954	-834.11	1141.5	37.588	832.27	1121.6	33.003	40.96	0	0	-3.3091	-20.706	-14.555	-10.461	-0.86049	16.54	14.615	10.503	-4.1696	-4.1661	0.059214	0.041734	1666.9
2.13	214	60	NaN	0.43311	15.301	7.8174	-162.17	9.8164	13.117	0.18314	-834.09	1141.5	37.574	832.26	1121.6	32.035	37.885	0	0	-3.2866	-20.684	-14.558	-10.463	-0.85231	16.543	14.618	10.5	-4.1389	-4.1413	0.060365	0.036653	1666.9
2.14	215	60	NaN	0.43851	15.304	7.809	-162.18	9.8066	13.144	0.19854	-834.08	1141.5	37.671	832.24	1121.6	31.551	38.529	0	0	-3.2641	-20.662	-14.56	-10.465	-0.84976	16.532	14.621	10.49	-4.1138	-4.1309	0.061177	0.024636	1666.9
2.15	216	60	NaN	0.43862	15.307	7.8073	-162.18	9.7965	13.141	0.19474	-834.06	1141.5	37.684	832.24	1121.6	32.77	36.498	0	0	-3.2416	-20.641	-14.562	-10.468	-0.85024	16.53	14.623	10.481	-4.0918	-4.1104	0.06124	0.012901	1666.8
2.16	217	60	NaN	0.43753	15.306	7.816	-162.17	9.7969	13.114	0.15288	-834.06	1141.5	37.613	832.24	1121.6	32.012	36.321	0	0	-3.219	-20.619	-14.564	-10.47	-0.85033	16.541	14.621	10.482	-4.0694	-4.0776	0.056899	0.011695	1666.8
2.17	218	60	NaN	0.43334	15.298	7.8147	-162.18	9.7898	13.154	0.12949	-834.06	1141.5	37.74	832.19	1121.6	30.171	37.91	0	0	-3.1965	-20.597	-14.566	-10.472	-0.85973	16.526	14.613	10.474	-4.0562	-4.0716	0.046737	0.0020973	1666.8
2.18	219	60	NaN	0.43032	15.296	7.8252	-162.19	9.8005	13.215	0.083379	-834.04	1141.5	37.917	832.1	1121.6	31.434	38.276	0	0	-3.174	-20.576	-14.569	-10.474	-0.87048	16.507	14.612	10.485	-4.0444	-4.0683	0.043099	0.010256	1666.7
2.19	220	60	NaN	0.42173	15.296	7.8104	-162.18	9.8093	13.187	0.11814	-834.02	1141.5	37.84	832.11	1121.6	32.69	36.997	0	0	-3.2382	-20.637	-14.566	-10.472	-0.87524	16.523	14.612	10.493	-4.1134	-4.1147	0.046145	0.021279	1666.7
2.2	221	60	NaN	0.4203	15.284	7.8043	-162.17	9.8224	13.169	0.1338	-834	1141.5	37.779	832.12	1121.6	31.267	36.761	0	0	-3.3047	-20.702	-14.563	-10.469	-0.87404	16.539	14.601	10.505	-4.1787	-4.163	0.038255	0.036323	1666.7
2.21	222	60	NaN	0.41594	15.27	7.7958	-162.16	9.8202	13.152	0.15733	-834	1141.5	37.728	832.15	1121.6	32.246	37.834	0	0	-3.3712	-20.766	-14.56	-10.466	-0.87582	16.544	14.587	10.502	-4.247	-4.2214	0.027004	0.036253	1666.7
2.22	223	60	NaN	0.40945	15.258	7.7951	-162.17	9.811	13.151	0.14322	-834.01	1141.5	37.725	832.17	1121.6	31.002	38.137	0	0	-3.3859	-20.78	-14.561	-10.467	-0.88269	16.541	14.576	10.493	-4.2685	-4.2386	0.01494	0.026342	1666.7
2.23	224	60	NaN	0.40833	15.254	7.8068	-162.16	9.8133	13.165	0.079842	-834	1141.5	37.758	832.16	1121.6	32.364	37.495	0	0	-3.3675	-20.762	-14.561	-10.467	-0.88713	16.541	14.571	10.496	-4.2546	-4.2212	0.0098511	0.028944	1666.7
2.24	225	60	NaN	0.41301	15.261	7.796	-162.15	9.8235	13.133	0.10985	-833.97	1141.5	37.652	832.18	1121.6	30.376	38.586	0	0	-3.2967	-20.694	-14.56	-10.465	-0.87777	16.557	14.578	10.507	-4.1745	-4.1365	0.018372	0.041297	1666.7
2.25	226	60	NaN	0.41854	15.264	7.8039	-162.16	9.8409	13.202	0.053963	-833.96	1141.5	37.805	832.08	1121.7	29.81	37.498	0	0	-3.4523	-20.844	-14.557	-10.463	-0.8795	16.544	14.582	10.523	-4.3318	-4.2995	0.024555	0.059866	1666.6
2.26	227	60	NaN	0.41521	15.267	7.7906	-162.15	9.8278	13.175	0.047946	-833.96	1141.5	37.733	832.14	1121.6	32.609	38.386	0	0	-3.962	-21.334	-14.554	-10.46	-0.88054	16.553	14.585	10.51	-4.8425	-4.7814	0.030311	0.050025	1666.6
2.27	228	60	NaN	0.41932	15.267	7.7815	-162.15	9.833	13.173	0.045304	-833.97	1141.5	37.716	832.13	1121.6	31.876	36.246	0	0	-3.7603	-21.14	-14.544	-10.449	-0.87591	16.56	14.585	10.515	-4.6363	-4.5804	0.041163	0.065632	1666.6
2.28	229	60	NaN	0.42264	15.272	7.7638	-162.15	9.8365	13.18	0.062505	-833.97	1141.5	37.728	832.12	1121.6	31.769	36.824	0	0	-3.4047	-20.798	-14.534	-10.44	-0.87241	16.558	14.591	10.518	-4.2771	-4.24	0.05678	0.078506	1666.6
2.29	230	60	NaN	0.41861	15.283	7.7541	-162.16	9.8294	13.182	0.049931	-833.96	1141.5	37.74	832.13	1121.6	32.921	38.567	0	0	-3.0022	-20.41	-14.53	-10.435	-0.8773	16.548	14.601	10.511	-3.8795	-3.8627	0.071729	0.076018	1666.6
2.3	231	60	NaN	0.40872	15.293	7.7648	-162.16	9.8211	13.178	-0.015624	-833.95	1141.5	37.733	832.13	1121.6	33.427	37.529	0	0	-2.335	-19.768	-14.524	-10.429	-0.8892	16.54	14.609	10.504	-3.2242	-3.2279	0.085709	0.075018	1666.6
2.31	232	60	NaN	0.40152	15.293	7.7622	-162.15	9.8248	13.159	-0.027807	-833.95	1141.5	37.667	832.13	1121.6	31.467	36.169	0	0	-1.6354	-19.095	-14.516	-10.422	-0.89458	16.554	14.61	10.508	-2.53	-2.5403	0.09396	0.086572	1666.6
2.32	233	60	NaN	0.39763	15.298	7.7658	-162.16	9.8146	13.146	-0.02797	-833.95	1141.5	37.647	832.14	1121.6	32.518	36.355	0	0	-1.1763	-18.653	-14.503	-10.409	-0.89776	16.549	14.614	10.499	-2.0741	-2.1034	0.1107	0.090217	1666.6
2.33	234	60	NaN	0.3824	15.299	7.7537	-162.15	9.82	13.156	0.0048498	-833.93	1141.5	37.679	832.12	1121.6	31.966	39.144	0	0	-0.61675	-18.114	-14.491	-10.397	-0.91299	16.55	14.616	10.503	-1.5297	-1.5638	0.12499	0.10673	1666.6
2.34	235	60	NaN	0.37527	15.298	7.76	-162.15	9.8137	13.136	-0.00049086	-833.92	1141.5	37.635	832.14	1121.6	30.665	36.382	0	0	0.24017	-17.289	-14.481	-10.387	-0.91879	16.553	14.614	10.498	-0.67862	-0.73589	0.13284	0.11078	1666.6
2.35	236	60	NaN	0.37156	15.29	7.7745	-162.16	9.8083	13.137	-0.028014	-833.92	1141.5	37.647	832.14	1121.6	32.687	37.482	0	0	1.0256	-16.533	-14.465	-10.371	-0.92388	16.542	14.605	10.493	0.10172	0.0082993	0.13988	0.12172	1666.6
2.36	237	60	NaN	0.37098	15.278	7.7738	-162.17	9.815	13.144	-0.0091997	-833.93	1141.5	37.654	832.1	1121.6	32.173	38.882	0	0	1.6797	-15.904	-14.451	-10.356	-0.92407	16.534	14.594	10.499	0.75563	0.63006	0.14308	0.1432	1666.6
2.37	238	60	NaN	0.37351	15.268	7.7576	-162.16	9.8273	13.124	0.057945	-833.93	1141.5	37.569	832.07	1121.6	30.82	37.101	0	0	1.7942	-15.793	-14.452	-10.358	-0.9163	16.546	14.584	10.511	0.87794	0.75237	0.13229	0.15326	1666.5
2.38	239	60	NaN	0.37148	15.264	7.7677	-162.17	9.8204	13.121	0.031837	-833.94	1141.5	37.536	832.07	1121.6	33.008	37.763	0	0	2.1369	-15.464	-14.455	-10.361	-0.9181	16.545	14.58	10.504	1.2188	1.0812	0.12541	0.14352	1666.6
2.39	240	60	NaN	0.3755	15.27	7.7716	-162.18	9.8102	13.157	0.021299	-833.92	1141.5	37.598	832.04	1121.6	31.13	38.914	0	0	2.6421	-14.977	-14.458	-10.364	-0.91663	16.53	14.587	10.494	1.7254	1.5523	0.12856	0.12985	1666.5
2.4	241	60	NaN	0.37422	15.27	7.7715	-162.18	9.7777	13.154	0.029366	-833.94	1141.5	37.569	832.1	1121.6	31.014	37.494	0	0	3.4009	-14.247	-14.456	-10.362	-0.91655	16.534	14.587	10.461	2.4843	2.2871	0.13056	0.099313	1666.6
2.41	242	60	NaN	0.37944	15.275	7.7795	-162.17	9.7573	13.188	0.0033586	-833.93	1141.5	37.616	832.1	1121.6	32.867	37.459	0	0	4.1426	-13.533	-14.455	-10.361	-0.91385	16.532	14.592	10.441	3.2288	2.9992	0.13675	0.08001	1666.6
2.42	243	60	NaN	0.39015	15.273	7.7798	-162.17	9.7493	13.212	-0.0047855	-833.94	1141.5	37.637	832.07	1121.6	32.258	37.043	0	0	4.7657	-12.933	-14.457	-10.363	-0.90416	16.54	14.591	10.432	3.8615	3.6071	0.13402	0.06897	1666.6
2.43	244	60	NaN	0.40023	15.267	7.7732	-162.15	9.7476	13.193	0.0026318	-833.96	1141.5	37.564	832.08	1121.6	32.658	38.822	0	0	5.7425	-11.993	-14.463	-10.368	-0.89129	16.563	14.585	10.429	4.8512	4.5698	0.12226	0.060823	1666.6
2.44	245	60	NaN	0.40515	15.265	7.7732	-162.13	9.7484	13.162	-0.013174	-833.98	1141.5	37.484	832.1	1121.6	32.994	38.081	0	0	6.9699	-10.811	-14.471	-10.376	-0.88415	16.583	14.582	10.431	6.0857	5.7719	0.11169	0.054084	1666.6
2.45	246	60	NaN	0.40734	15.271	7.7866	-162.13	9.7538	13.208	-0.059446	-833.97	1141.5	37.624	832.04	1121.6	32.172	38.263	0	0	7.7469	-10.063	-14.46	-10.366	-0.88842	16.577	14.589	10.436	6.8584	6.5136	0.12857	0.070253	1666.6
2.46	247	60	NaN	0.4126	15.262	7.7722	-162.13	9.7575	13.237	-0.01003	-834.02	1141.4	37.734	832.02	1121.6	32.029	35.51	0	0	8.2955	-9.5354	-14.458	-10.364	-0.88521	16.575	14.58	10.439	7.4103	7.0396	0.12173	0.075023	1666.6
2.47	248	60	NaN	0.41749	15.266	7.7781	-162.1	9.7777	13.17	-0.037119	-834.01	1141.4	37.585	832.04	1121.6	31.413	36.78	0	0	8.5981	-9.2441	-14.465	-10.371	-0.87614	16.602	14.584	10.46	7.7219	7.3578	0.11861	0.088721	1666.6
2.48	249	60	NaN	0.42001	15.274	7.7887	-162.1	9.7803	13.175	-0.061982	-833.99	1141.5	37.626	832.02	1121.6	33.327	39.577	0	0	9.1903	-8.6741	-14.466	-10.371	-0.87591	16.606	14.591	10.464	8.3144	7.9316	0.12519	0.092243	1666.6
2.49	250	60	NaN	0.41629	15.275	7.7897	-162.1	9.783	13.179	-0.072314	-834.02	1141.5	37.688	832.02	1121.6	30.797	37.114	0	0	9.8041	-8.0833	-14.465	-10.371	-0.8821	16.605	14.591	10.467	8.922	8.5221	0.1259	0.095516	1666.6
2.5	251	60	NaN	0.41054	15.269	7.7814	-162.1	9.7865	13.154	-0.05767	-834.06	1141.5	37.68	832.05	1121.6	32.921	37.163	0	0	10.117	-7.7825	-14.463	-10.369	-0.88699	16.607	14.586	10.47	9.2295	8.8247	0.12338	0.10113	1666.7
2.51	252	60	NaN	0.40616	15.265	7.7752	-162.1	9.7846	13.128	-0.036296	-834.09	1141.4	37.647	832.08	1121.6	32.994	36.996	0	0	10.327	-7.5795	-14.461	-10.367	-0.88945	16.604	14.582	10.468	9.4379	9.0243	0.12035	0.10059	1666.7
2.52	253	60	NaN	0.39719	15.264	7.78	-162.11	9.7867	13.129	-0.068354	-834.12	1141.5	37.662	832.08	1121.6	31.493	39.669	0	0	10.413	-7.4975	-14.461	-10.367	-0.90002	16.593	14.581	10.47	9.5125	9.095	0.12048	0.10291	1666.7
2.53	254	60	NaN	0.39583	15.28	7.7661	-162.12	9.7845	13.096	-0.04736	-834.08	1141.5	37.576	832.14	1121.6	31.215	38.192	0	0	10.189	-7.7123	-14.467	-10.372	-0.89769	16.589	14.596	10.468	9.2918	8.8765	0.12956	0.095447	1666.8
2.54	255	60	NaN	0.39492	15.28	7.7641	-162.13	9.7815	13.122	-0.049854	-834.1	1141.4	37.651	832.14	1121.6	31.873	37.594	0	0	10.021	-7.8745	-14.471	-10.377	-0.90127	16.569	14.597	10.464	9.1196	8.6944	0.12636	0.087339	1666.8
2.55	256	60	NaN	0.38746	15.283	7.7586	-162.15	9.7849	13.115	-0.054304	-834.11	1141.4	37.608	832.16	1121.6	33.914	37.986	0	0	10.021	-7.8745	-14.472	-10.377	-0.90738	16.556	14.601	10.467	9.1135	8.6816	0.12966	0.089715	1666.8
2.56	257	60	NaN	0.37786	15.289	7.7649	-162.18	9.7738	13.124	-0.076648	-834.12	1141.4	37.624	832.19	1121.6	32.202	36.3	0	0	10.12	-7.7794	-14.472	-10.377	-0.91825	16.525	14.606	10.456	9.2015	8.7457	0.13471	0.079133	1666.9
2.57	258	60	NaN	0.36651	15.292	7.7745	-162.21	9.7602	13.142	-0.09553	-834.12	1141.4	37.672	832.23	1121.6	32.339	36.514	0	0	10.244	-7.6601	-14.471	-10.377	-0.93187	16.49	14.61	10.443	9.3118	8.8304	0.13831	0.065927	1666.9
2.58	259	60	NaN	0.35498	15.293	7.7703	-162.22	9.7652	13.137	-0.075978	-834.12	1141.4	37.634	832.27	1121.6	31.649	35.159	0	0	10.416	-7.4938	-14.471	-10.377	-0.94138	16.48	14.611	10.447	9.4751	8.9861	0.14004	0.069969	1666.9
2.59	260	60	NaN	0.35159	15.295	7.7552	-162.22	9.7814	13.121	-0.020087	-834.11	1141.4	37.552	832.26	1121.6	32.076	36.767	0	0	10.568	-7.3482	-14.473	-10.378	-0.94006	16.488	14.613	10.463	9.6277	9.1396	0.14068	0.084468	1666.9
2.6	261	60	NaN	0.34712	15.283	7.7695	-162.23	9.7794	13.16	-0.053347	-834.12	1141.4	37.636	832.28	1121.6	33.185	37.711	0	0	10.653	-7.2664	-14.477	-10.383	-0.94855	16.472	14.602	10.46	9.7041	9.2057	0.12474	0.077476	1666.9
2.61	262	60	NaN	0.34004	15.285	7.7774	-162.24	9.7772	13.193	-0.066497	-834.09	1141.4	37.726	832.27	1121.6	31.992	38.133	0	0	10.457	-7.4549	-14.484	-10.39	-0.95917	16.462	14.603	10.459	9.4977	9.0076	0.11908	0.069213	1666.9
2.62	263	60	NaN	0.33828	15.275	7.7847	-162.23	9.7825	13.177	-0.06945	-834.1	1141.4	37.675	832.3	1121.6	32.4	40.138	0	0	10.13	-7.7695	-14.491	-10.396	-0.95925	16.471	14.594	10.464	9.1708	8.7015	0.10334	0.06756	1666.9
2.63	264	60	NaN	0.34279	15.269	7.7874	-162.22	9.7925	13.177	-0.05849	-834.1	1141.4	37.661	832.32	1121.6	30.344	37.506	0	0	9.6498	-8.2317	-14.495	-10.401	-0.95387	16.48	14.588	10.474	8.6959	8.2485	0.092708	0.072999	1667
2.64	265	60	NaN	0.35377	15.262	7.7894	-162.21	9.7985	13.191	-0.069231	-834.08	1141.4	37.686	832.32	1121.6	31.162	36.169	0	0	9.6497	-8.2319	-14.504	-10.409	-0.94415	16.488	14.581	10.48	8.7055	8.2559	0.077336	0.070267	1667
2.65	266	60	NaN	0.36428	15.253	7.7866	-162.2	9.799	13.184	-0.08621	-834.07	1141.4	37.66	832.35	1121.6	33.804	37.788	0	0	9.8918	-7.9989	-14.515	-10.42	-0.93329	16.502	14.572	10.48	8.9585	8.5036	0.056935	0.059425	1667
2.66	267	60	NaN	0.3594	15.256	7.7589	-162.18	9.8049	13.159	0.0031798	-834.06	1141.4	37.591	832.39	1121.6	30.865	37.661	0	0	10.065	-7.8319	-14.525	-10.431	-0.93273	16.527	14.575	10.485	9.1325	8.6947	0.049642	0.054276	1667
2.67	268	60	NaN	0.365	15.237	7.7644	-162.18	9.8007	13.186	-0.018187	-834.11	1141.4	37.675	832.39	1121.6	32.274	37.631	0	0	10.125	-7.7739	-14.535	-10.44	-0.93069	16.521	14.557	10.48	9.1947	8.7467	0.022609	0.039905	1667
2.68	269	60	NaN	0.3703	15.237	7.7705	-162.17	9.8131	13.17	-0.0671	-834.1	1141.4	37.591	832.38	1121.6	31.981	36.437	0	0	9.7778	-8.1086	-14.539	-10.444	-0.92422	16.539	14.557	10.493	8.8536	8.4306	0.018306	0.048551	1667
2.69	270	60	NaN	0.37149	15.239	7.7638	-162.16	9.818	13.163	-0.07437	-834.09	1141.4	37.543	832.37	1121.6	32.935	39.166	0	0	9.6723	-8.2101	-14.548	-10.454	-0.92163	16.55	14.559	10.498	8.7507	8.3396	0.011377	0.044311	1667
2.7	271	60	NaN	0.36846	15.24	7.7515	-162.16	9.813	13.184	-0.057249	-834.1	1141.4	37.588	832.37	1121.6	33.467	38.475	0	0	9.6452	-8.2362	-14.56	-10.466	-0.92562	16.549	14.561	10.492	8.7196	8.3127	0.00062133	0.026197	1667
2.71	272	60	NaN	0.36431	15.243	7.7432	-162.16	9.8057	13.211	-0.045524	-834.12	1141.4	37.653	832.37	1121.6	32.444	37.615	0	0	8.9036	-8.9501	-14.574	-10.48	-0.9316	16.543	14.564	10.485	7.972	7.5931	-0.0095325	0.0049946	1667
2.72	273	60	NaN	0.35939	15.249	7.7419	-162.17	9.8042	13.222	-0.048991	-834.14	1141.4	37.67	832.35	1121.6	31.622	37.739	0	0	8.6363	-9.2074	-14.584	-10.49	-0.9372	16.537	14.57	10.484	7.6991	7.33	-0.014613	-0.0064213	1667
2.73	274	60	NaN	0.34958	15.249	7.7402	-162.17	9.8081	13.231	-0.04676	-834.18	1141.4	37.686	832.32	1121.6	32.702	37.853	0	0	8.787	-9.0623	-14.592	-10.497	-0.94748	16.528	14.57	10.486	7.8395	7.4662	-0.021156	-0.01074	1667
2.74	275	60	NaN	0.36001	15.26	7.7427	-162.17	9.805	13.208	-0.053532	-834.16	1141.4	37.621	832.34	1121.6	31.774	37.714	0	0	8.9205	-8.9337	-14.599	-10.505	-0.93506	16.531	14.581	10.484	7.9855	7.5974	-0.018008	-0.020101	1667
2.75	276	60	NaN	0.35393	15.273	7.7542	-162.17	9.807	13.177	-0.083519	-834.16	1141.4	37.53	832.36	1121.6	31.727	36.587	0	0	9.0899	-8.7707	-14.607	-10.513	-0.93902	16.538	14.593	10.487	8.1509	7.7671	-0.013638	-0.025463	1667.1
2.76	277	60	NaN	0.35277	15.28	7.7532	-162.18	9.8002	13.203	-0.052382	-834.19	1141.4	37.626	832.35	1121.6	31.694	37.046	0	0	10.23	-7.6736	-14.631	-10.537	-0.94238	16.52	14.599	10.48	9.2873	8.8466	-0.031786	-0.056365	1667.1
2.77	278	60	NaN	0.35473	15.287	7.7594	-162.19	9.808	13.213	-0.047954	-834.21	1141.4	37.67	832.32	1121.6	32.246	37.42	0	0	11.949	-6.0189	-14.678	-10.583	-0.9418	16.514	14.607	10.488	11.007	10.495	-0.07067	-0.095075	1667.1
2.78	279	60	NaN	0.3557	15.294	7.7665	-162.19	9.8153	13.198	-0.052035	-834.22	1141.4	37.637	832.29	1121.6	31.653	37.191	0	0	14.258	-3.7963	-14.747	-10.652	-0.93987	16.518	14.614	10.496	13.318	12.722	-0.13305	-0.15676	1667.1
2.79	280	60	NaN	0.35528	15.297	7.7626	-162.19	9.8063	13.186	-0.020807	-834.23	1141.4	37.622	832.3	1121.6	32.405	38.353	0	0	14.33	-3.7269	-14.758	-10.664	-0.93865	16.519	14.616	10.487	13.391	12.792	-0.14189	-0.17694	1667.1
2.8	281	60	NaN	0.35799	15.301	7.7597	-162.18	9.806	13.178	-0.0013214	-834.24	1141.4	37.624	832.31	1121.6	32.531	36.901	0	0	14.069	-3.9781	-14.768	-10.674	-0.93534	16.524	14.621	10.486	13.134	12.546	-0.14726	-0.18764	1667.1
2.81	282	60	NaN	0.36263	15.302	7.7747	-162.18	9.8074	13.167	-0.026989	-834.26	1141.4	37.606	832.28	1121.6	33.697	37.687	0	0	13.479	-4.5463	-14.781	-10.686	-0.93097	16.529	14.621	10.488	12.548	11.983	-0.15937	-0.19802	1667.1
2.82	283	60	NaN	0.37259	15.3	7.775	-162.18	9.7967	13.167	-0.0045815	-834.3	1141.4	37.647	832.25	1121.6	32.64	39.46	0	0	12.994	-5.0122	-14.792	-10.698	-0.92165	16.529	14.62	10.478	12.073	11.517	-0.17298	-0.22059	1667.1
2.83	284	60	NaN	0.37911	15.298	7.769	-162.17	9.7924	13.154	0.019224	-834.32	1141.4	37.646	832.23	1121.6	31.351	34.936	0	0	12.638	-5.3553	-14.803	-10.709	-0.91428	16.535	14.617	10.473	11.724	11.179	-0.18623	-0.23622	1667.1
2.84	285	60	NaN	0.38697	15.298	7.7695	-162.16	9.7821	13.121	0.014113	-834.34	1141.4	37.577	832.25	1121.6	34.336	36.739	0	0	12.496	-5.4923	-14.822	-10.727	-0.9042	16.548	14.618	10.463	11.592	11.056	-0.20411	-0.26468	1667.1
2.85	286	60	NaN	0.39656	15.302	7.7721	-162.16	9.765	13.104	-0.0045722	-834.35	1141.4	37.553	832.24	1121.6	32.726	38.701	0	0	12.36	-5.6227	-14.841	-10.747	-0.89441	16.552	14.621	10.446	11.466	10.929	-0.22026	-0.30028	1667.1
2.86	287	60	NaN	0.40394	15.304	7.766	-162.16	9.7474	13.115	-0.004339	-834.39	1141.4	37.611	832.21	1121.6	33.351	38.736	0	0	12.201	-5.7757	-14.86	-10.766	-0.889	16.544	14.623	10.429	11.312	10.768	-0.23704	-0.33705	1667.1
2.87	288	60	NaN	0.40481	15.303	7.7514	-162.16	9.7307	13.089	0.02273	-834.43	1141.4	37.574	832.23	1121.6	33.775	38.81	0	0	12.106	-5.8673	-14.864	-10.769	-0.88589	16.554	14.622	10.411	11.22	10.686	-0.2412	-0.35794	1667.2
2.88	289	60	NaN	0.39935	15.305	7.7432	-162.16	9.717	13.114	0.020287	-834.47	1141.4	37.661	832.19	1121.6	33.751	38.223	0	0	12.23	-5.7477	-14.872	-10.777	-0.89442	16.551	14.624	10.398	11.336	10.803	-0.24728	-0.37961	1667.2
2.89	290	60	NaN	0.40197	15.313	7.7465	-162.14	9.7203	13.048	-0.012424	-834.49	1141.4	37.468	832.19	1121.6	32.269	37.473	0	0	12.934	-5.0705	-14.902	-10.808	-0.88629	16.575	14.632	10.402	12.048	11.504	-0.27029	-0.40593	1667.2
2.9	291	60	NaN	0.40001	15.324	7.7441	-162.14	9.707	13.067	-0.022392	-834.51	1141.4	37.537	832.18	1121.6	31.548	38.777	0	0	13.024	-4.984	-14.918	-10.824	-0.89096	16.565	14.642	10.389	12.133	11.581	-0.27563	-0.43512	1667.2
2.91	292	60	NaN	0.38985	15.336	7.7324	-162.16	9.696	13.099	-0.0097742	-834.51	1141.4	37.637	832.16	1121.6	33.383	38.529	0	0	11.844	-6.1196	-14.905	-10.81	-0.90414	16.545	14.655	10.378	10.94	10.426	-0.25016	-0.4328	1667.2
2.92	293	60	NaN	0.37603	15.349	7.7111	-162.17	9.6915	13.102	0.02513	-834.52	1141.4	37.652	832.14	1121.5	32.277	38.54	0	0	12.205	-5.7718	-14.916	-10.821	-0.91726	16.538	14.667	10.373	11.288	10.766	-0.24865	-0.44783	1667.2
2.93	294	60	NaN	0.36288	15.361	7.6927	-162.17	9.687	13.091	0.055813	-834.52	1141.4	37.628	832.15	1121.5	30.885	37.336	0	0	12.532	-5.457	-14.923	-10.829	-0.92854	16.541	14.679	10.37	11.604	11.084	-0.24477	-0.45944	1667.2
2.94	295	60	NaN	0.34865	15.372	7.7008	-162.17	9.6819	13.1	0.026985	-834.53	1141.4	37.65	832.14	1121.5	34.199	40.71	0	0	11.301	-6.6423	-14.899	-10.805	-0.94451	16.534	14.689	10.365	10.357	9.8914	-0.21057	-0.43965	1667.2
2.95	296	60	NaN	0.34292	15.377	7.7017	-162.17	9.6927	13.089	0.045544	-834.54	1141.4	37.607	832.11	1121.5	33.289	36.69	0	0	11.046	-6.8876	-14.892	-10.798	-0.94814	16.543	14.694	10.376	10.098	9.6553	-0.19801	-0.42176	1667.2
2.96	297	60	NaN	0.33372	15.37	7.709	-162.17	9.6828	13.092	0.069129	-834.58	1141.4	37.601	832.12	1121.5	30.224	40.047	0	0	11.233	-6.7081	-14.891	-10.797	-0.95628	16.542	14.686	10.366	10.276	9.8341	-0.20501	-0.4312	1667.2
2.97	298	60	NaN	0.32805	15.365	7.7189	-162.17	9.6844	13.101	0.067175	-834.61	1141.4	37.619	832.1	1121.5	32.656	37.646	0	0	11.31	-6.634	-14.884	-10.79	-0.96263	16.539	14.682	10.368	10.347	9.9051	-0.20222	-0.42232	1667.2
2.98	299	60	NaN	0.32471	15.362	7.7151	-162.17	9.689	13.102	0.10627	-834.62	1141.4	37.612	832.08	1121.5	31.595	38.893	0	0	11.432	-6.5162	-14.882	-10.787	-0.96439	16.543	14.679	10.372	10.468	10.027	-0.2027	-0.41531	1667.2
2.99	300	60	NaN	0.32527	15.356	7.7009	-162.17	9.6879	13.114	0.1787	-834.65	1141.4	37.641	832.06	1121.5	33.699	36.862	0	0	11.734	-6.2251	-14.898	-10.804	-0.96235	16.545	14.674	10.37	10.772	10.32	-0.2243	-0.43335	1667.2
3	301	60	NaN	0.328	15.35	7.6944	-162.17	9.6817	13.137	0.22073	-834.67	1141.4	37.703	832.05	1121.6	32.207	38.571	0	0	11.188	-6.7513	-14.877	-10.783	-0.96028	16.542	14.668	10.364	10.228	9.7912	-0.20943	-0.41937	1667.3
3.01	302	60	NaN	0.32503	15.351	7.7102	-162.16	9.6801	13.11	0.18306	-834.68	1141.4	37.611	832.07	1121.6	31.708	39.179	0	0	10.243	-7.6608	-14.839	-10.745	-0.96137	16.555	14.669	10.362	9.2816	8.8942	-0.17023	-0.38238	1667.3
3.02	303	60	NaN	0.3311	15.351	7.7175	-162.14	9.6796	13.058	0.17376	-834.68	1141.4	37.467	832.11	1121.5	30.595	35.683	0	0	9.8684	-8.0214	-14.827	-10.732	-0.95063	16.575	14.668	10.363	8.9177	8.5541	-0.15903	-0.36948	1667.3
3.03	304	60	NaN	0.3393	15.351	7.7221	-162.13	9.6958	13.072	0.16069	-834.7	1141.4	37.481	832.06	1121.6	33.953	39.594	0	0	9.2775	-8.5902	-14.821	-10.727	-0.9434	16.585	14.668	10.378	8.3341	7.995	-0.15248	-0.34863	1667.3
3.04	305	60	NaN	0.35509	15.334	7.7133	-162.15	9.6882	13.134	0.17094	-834.75	1141.4	37.673	832.02	1121.6	34.904	37.565	0	0	8.5143	-9.3247	-14.821	-10.726	-0.93385	16.561	14.652	10.37	7.5805	7.2361	-0.16858	-0.35637	1667.3
3.05	306	60	NaN	0.36826	15.322	7.6888	-162.15	9.6818	13.147	0.23709	-834.78	1141.4	37.732	832	1121.6	31.756	38.295	0	0	8.2582	-9.5713	-14.81	-10.716	-0.92039	16.557	14.64	10.364	7.3378	6.9854	-0.17026	-0.35235	1667.3
3.06	307	60	NaN	0.37436	15.317	7.6799	-162.14	9.6818	13.09	0.25035	-834.81	1141.4	37.595	832.03	1121.5	32.062	37.858	0	0	8.012	-9.8083	-14.8	-10.706	-0.90911	16.576	14.634	10.364	7.1029	6.7673	-0.16587	-0.34179	1667.4
3.07	308	60	NaN	0.37601	15.314	7.6986	-162.14	9.6762	13.032	0.16561	-834.84	1141.4	37.467	832.08	1121.5	32.115	34.729	0	0	7.9124	-9.9042	-14.794	-10.7	-0.90591	16.582	14.631	10.36	7.0065	6.6775	-0.16329	-0.33981	1667.5
3.08	309	60	NaN	0.37835	15.319	7.7031	-162.16	9.6582	13.064	0.14272	-834.83	1141.4	37.6	832.07	1121.5	32.25	37.101	0	0	7.7746	-10.037	-14.793	-10.698	-0.90895	16.549	14.634	10.343	6.8657	6.5119	-0.15866	-0.35566	1667.4
3.09	310	60	NaN	0.37596	15.312	7.712	-162.16	9.6598	13.049	0.11161	-834.86	1141.4	37.56	832.09	1121.5	33.29	38.991	0	0	7.6006	-10.204	-14.796	-10.702	-0.911	16.555	14.627	10.344	6.6896	6.3505	-0.16914	-0.35808	1667.5
3.1	311	60	NaN	0.37428	15.312	7.6879	-162.16	9.6748	13.064	0.18129	-834.88	1141.4	37.595	832.05	1121.5	33.384	37.397	0	0	7.9309	-9.8863	-14.796	-10.702	-0.91148	16.55	14.629	10.358	7.0194	6.6636	-0.16725	-0.34432	1667.5
3.11	312	60	NaN	0.36684	15.303	7.6881	-162.15	9.6901	13.031	0.17315	-834.92	1141.4	37.492	832.05	1121.5	31.563	37.689	0	0	7.9317	-9.8856	-14.799	-10.704	-0.91564	16.563	14.62	10.374	7.016	6.6777	-0.17889	-0.33091	1667.5
3.12	313	60	NaN	0.35818	15.3	7.6817	-162.16	9.6805	13.021	0.17896	-834.94	1141.4	37.491	832.07	1121.5	32.144	37.498	0	0	7.4519	-10.347	-14.804	-10.71	-0.92403	16.554	14.616	10.365	6.5278	6.2061	-0.18813	-0.34504	1667.5
3.13	314	60	NaN	0.35324	15.302	7.6747	-162.18	9.6708	13.047	0.19723	-834.95	1141.4	37.588	832.08	1121.5	31.681	38.917	0	0	7.7144	-10.095	-14.804	-10.709	-0.93165	16.531	14.618	10.355	6.7827	6.4361	-0.18578	-0.35393	1667.6
3.14	315	60	NaN	0.35172	15.305	7.6772	-162.19	9.683	13.069	0.20339	-834.96	1141.4	37.637	832.06	1121.5	31.73	37.445	0	0	8.089	-9.7341	-14.802	-10.708	-0.93465	16.524	14.62	10.367	7.1544	6.7897	-0.18187	-0.3406	1667.6
3.15	316	60	NaN	0.34687	15.312	7.6681	-162.19	9.6909	13.05	0.24123	-834.97	1141.4	37.575	832.08	1121.5	33.74	35.888	0	0	8.5789	-9.2626	-14.805	-10.71	-0.93607	16.532	14.628	10.375	7.6429	7.269	-0.17697	-0.33491	1667.6
3.16	317	60	NaN	0.33834	15.314	7.6603	-162.18	9.6985	13.066	0.28426	-834.99	1141.4	37.582	832.07	1121.5	34.266	38.869	0	0	9.0388	-8.8199	-14.811	-10.716	-0.94333	16.538	14.63	10.383	8.0954	7.718	-0.18074	-0.3338	1667.6
3.17	318	60	NaN	0.33155	15.314	7.6691	-162.19	9.7049	13.116	0.26291	-835.01	1141.4	37.697	832.04	1121.5	31.809	37.912	0	0	9.4352	-8.4383	-14.822	-10.728	-0.95482	16.523	14.631	10.388	8.4804	8.0849	-0.19154	-0.33949	1667.6
3.18	319	60	NaN	0.33185	15.327	7.6791	-162.17	9.7143	13.09	0.26345	-834.99	1141.4	37.566	832.06	1121.5	33.175	37.975	0	0	9.4508	-8.4233	-14.828	-10.734	-0.95002	16.548	14.643	10.398	8.5008	8.125	-0.18485	-0.33598	1667.6
3.19	320	60	NaN	0.3308	15.332	7.6778	-162.16	9.7079	13.087	0.29466	-834.99	1141.4	37.531	832.09	1121.5	32.122	40.802	0	0	9.4246	-8.4485	-14.834	-10.74	-0.94877	16.556	14.649	10.392	8.4758	8.1077	-0.18589	-0.34859	1667.6
3.2	321	60	NaN	0.32936	15.331	7.673	-162.16	9.6937	13.122	0.3365	-835	1141.4	37.604	832.09	1121.6	32.96	38.249	0	0	9.48	-8.3952	-14.843	-10.749	-0.95126	16.555	14.648	10.377	8.5287	8.1601	-0.19547	-0.37173	1667.6
3.21	322	60	NaN	0.32961	15.329	7.6775	-162.15	9.6857	13.147	0.35635	-835	1141.4	37.627	832.08	1121.6	33.005	39.186	0	0	9.5228	-8.354	-14.847	-10.753	-0.95114	16.574	14.645	10.369	8.5717	8.2199	-0.20148	-0.38354	1667.6
3.22	323	60	NaN	0.32711	15.317	7.6898	-162.12	9.6811	13.132	0.33561	-835.03	1141.4	37.569	832.1	1121.6	31.257	39.321	0	0	9.5613	-8.317	-14.849	-10.755	-0.9523	16.6	14.633	10.364	8.609	8.2833	-0.21578	-0.39016	1667.7
3.23	324	60	NaN	0.32941	15.317	7.6878	-162.1	9.6778	13.122	0.36241	-835.01	1141.5	37.527	832.11	1121.6	32.106	37.928	0	0	9.3532	-8.5173	-14.849	-10.754	-0.94765	16.619	14.634	10.361	8.4055	8.1021	-0.21517	-0.39323	1667.7
3.24	325	60	NaN	0.33732	15.308	7.6838	-162.1	9.6831	13.155	0.40775	-835.03	1141.4	37.63	832.06	1121.6	31.763	37.381	0	0	9.1162	-8.7454	-14.848	-10.753	-0.94177	16.621	14.625	10.366	8.1744	7.8757	-0.22221	-0.38748	1667.6
3.25	326	60	NaN	0.34591	15.313	7.6859	-162.09	9.6859	13.163	0.43071	-835	1141.5	37.683	832.04	1121.6	31.222	37.41	0	0	8.9757	-8.8807	-14.846	-10.752	-0.93423	16.628	14.63	10.369	8.0414	7.7472	-0.21615	-0.38295	1667.6
3.26	327	60	NaN	0.34565	15.317	7.7034	-162.08	9.6864	13.148	0.38798	-835	1141.5	37.684	832.07	1121.6	31.348	37.391	0	0	9.3363	-8.5335	-14.839	-10.745	-0.93596	16.635	14.633	10.37	8.4004	8.1011	-0.20623	-0.37414	1667.6
3.27	328	60	NaN	0.34274	15.314	7.713	-162.08	9.6921	13.128	0.3599	-835.03	1141.5	37.672	832.08	1121.6	32.384	37.979	0	0	9.8511	-8.038	-14.831	-10.737	-0.9394	16.639	14.629	10.377	8.9117	8.6008	-0.20255	-0.36021	1667.6
3.28	329	60	NaN	0.34346	15.307	7.7037	-162.08	9.7034	13.103	0.39705	-835.06	1141.5	37.645	832.08	1121.6	33.008	38.387	0	0	10.047	-7.8497	-14.836	-10.741	-0.93647	16.645	14.622	10.388	9.1102	8.7948	-0.21311	-0.35334	1667.7
3.29	330	60	NaN	0.34167	15.304	7.7055	-162.07	9.7064	13.054	0.40987	-835.1	1141.5	37.552	832.12	1121.5	29.128	39.176	0	0	9.8893	-8.0012	-14.838	-10.744	-0.93456	16.657	14.619	10.392	8.9548	8.6555	-0.21979	-0.35258	1667.8
3.3	331	60	NaN	0.34425	15.307	7.7124	-162.08	9.7072	13.056	0.4071	-835.1	1141.5	37.587	832.13	1121.6	32.523	39.169	0	0	9.5017	-8.3743	-14.841	-10.746	-0.93324	16.645	14.622	10.392	8.5684	8.2712	-0.21877	-0.35401	1667.8
3.31	332	60	NaN	0.3463	15.312	7.7108	-162.1	9.6955	13.067	0.44571	-835.12	1141.5	37.663	832.14	1121.5	31.892	36.473	0	0	9.2276	-8.6382	-14.833	-10.738	-0.93248	16.622	14.626	10.382	8.2951	7.9839	-0.20633	-0.35665	1667.8
3.32	333	60	NaN	0.34859	15.326	7.7123	-162.11	9.6858	13.058	0.46763	-835.11	1141.5	37.677	832.19	1121.5	33.79	38	0	0	8.9587	-8.897	-14.82	-10.726	-0.92989	16.608	14.639	10.373	8.0288	7.711	-0.18124	-0.35285	1667.8
3.33	334	60	NaN	0.35182	15.336	7.7209	-162.13	9.6908	13.076	0.47567	-835.11	1141.5	37.74	832.19	1121.5	31.855	39.468	0	0	8.2578	-9.5716	-14.812	-10.717	-0.92855	16.585	14.649	10.378	7.3293	7.0136	-0.1626	-0.33922	1667.8
3.34	335	60	NaN	0.35281	15.34	7.726	-162.15	9.7038	13.081	0.49632	-835.15	1141.5	37.751	832.18	1121.5	33.398	39.683	0	0	8.2688	-9.5611	-14.799	-10.705	-0.92719	16.567	14.653	10.391	7.3416	7.0057	-0.14653	-0.31441	1667.9
3.35	336	60	NaN	0.35454	15.343	7.7238	-162.17	9.7084	13.062	0.53567	-835.19	1141.5	37.693	832.21	1121.6	31.335	37.271	0	0	8.8017	-9.0481	-14.785	-10.69	-0.92206	16.557	14.656	10.395	7.8797	7.5087	-0.12821	-0.29562	1667.9
3.36	337	60	NaN	0.36702	15.357	7.7293	-162.19	9.696	13.096	0.55893	-835.18	1141.5	37.804	832.24	1121.5	32.935	39.166	0	0	8.5239	-9.3156	-14.782	-10.687	-0.91258	16.527	14.67	10.383	7.6113	7.2115	-0.11182	-0.30467	1667.9
3.37	338	60	NaN	0.36214	15.355	7.7318	-162.2	9.6982	13.091	0.56286	-835.23	1141.5	37.783	832.26	1121.5	30.725	36.373	0	0	8.2478	-9.5813	-14.777	-10.682	-0.91655	16.519	14.668	10.385	7.3312	6.938	-0.1089	-0.29712	1668
3.38	339	60	NaN	0.3593	15.372	7.731	-162.2	9.6971	13.082	0.56711	-835.22	1141.6	37.757	832.34	1121.6	33.587	37.989	0	0	7.9736	-9.8453	-14.769	-10.675	-0.9183	16.519	14.685	10.384	7.0553	6.6734	-0.084082	-0.29094	1668.1
3.39	340	60	NaN	0.35955	15.373	7.731	-162.21	9.6995	13.108	0.56193	-835.26	1141.6	37.828	832.35	1121.6	32.022	37.04	0	0	7.561	-10.242	-14.755	-10.661	-0.92064	16.505	14.686	10.386	6.6404	6.2627	-0.06841	-0.27408	1668.1
3.4	341	60	NaN	0.36065	15.374	7.7292	-162.22	9.7055	13.133	0.5748	-835.29	1141.6	37.898	832.36	1121.6	31.18	37.557	0	0	7.0292	-10.754	-14.734	-10.64	-0.92146	16.498	14.688	10.392	6.1078	5.7433	-0.046607	-0.24777	1668.2
3.41	342	60	NaN	0.36143	15.383	7.73	-162.21	9.7209	13.112	0.58272	-835.3	1141.6	37.823	832.4	1121.6	31.775	37.124	0	0	6.8552	-10.922	-14.734	-10.64	-0.91779	16.513	14.697	10.407	5.9375	5.5912	-0.037278	-0.23211	1668.2
3.42	343	60	NaN	0.36392	15.393	7.739	-162.19	9.7426	13.078	0.55548	-835.3	1141.6	37.693	832.43	1121.6	32.446	39.1	0	0	6.6596	-11.11	-14.733	-10.638	-0.91174	16.538	14.706	10.429	5.7478	5.4279	-0.026473	-0.20926	1668.3
3.43	344	60	NaN	0.37106	15.39	7.7535	-162.19	9.7519	13.138	0.50852	-835.32	1141.6	37.854	832.41	1121.6	33.571	37.283	0	0	6.4301	-11.331	-14.73	-10.636	-0.91174	16.532	14.704	10.438	5.5183	5.2012	-0.026362	-0.19778	1668.3
3.44	345	60	NaN	0.36747	15.395	7.7415	-162.18	9.7559	13.161	0.53431	-835.33	1141.6	37.918	832.41	1121.6	32.604	38.471	0	0	5.8457	-11.894	-14.727	-10.633	-0.91665	16.533	14.709	10.442	4.9291	4.6395	-0.017721	-0.19116	1668.3
3.45	346	60	NaN	0.3703	15.395	7.7235	-162.14	9.7824	13.078	0.58406	-835.33	1141.6	37.655	832.48	1121.6	31.35	36.719	0	0	5.3307	-12.389	-14.724	-10.63	-0.90301	16.585	14.71	10.468	4.4277	4.1955	-0.014284	-0.16157	1668.3
3.46	347	60	NaN	0.3595	15.388	7.7237	-162.14	9.7916	13.128	0.56837	-835.37	1141.6	37.772	832.45	1121.6	32.206	38.225	0	0	5.043	-12.666	-14.72	-10.626	-0.91838	16.58	14.703	10.476	4.1246	3.9143	-0.017098	-0.14958	1668.4
3.47	348	60	NaN	0.34997	15.385	7.7259	-162.14	9.7998	13.156	0.55905	-835.4	1141.5	37.825	832.44	1121.6	32.378	37.473	0	0	4.9205	-12.784	-14.716	-10.622	-0.93002	16.58	14.701	10.484	3.9905	3.7956	-0.015709	-0.13825	1668.4
3.48	349	60	NaN	0.35025	15.388	7.7236	-162.13	9.8113	13.151	0.57381	-835.4	1141.5	37.773	832.45	1121.6	31.544	38.551	0	0	5.0424	-12.667	-14.713	-10.618	-0.92745	16.596	14.704	10.495	4.115	3.9289	-0.0081386	-0.12323	1668.4
3.49	350	60	NaN	0.35493	15.393	7.7228	-162.11	9.8214	13.164	0.57742	-835.4	1141.5	37.761	832.45	1121.6	31.699	38.31	0	0	5.2307	-12.485	-14.711	-10.617	-0.92222	16.61	14.71	10.505	4.3085	4.1248	-0.0015576	-0.11199	1668.4
3.5	351	60	NaN	0.34963	15.396	7.7313	-162.11	9.8231	13.187	0.53401	-835.41	1141.6	37.789	832.44	1121.6	32.493	38.307	0	0	5.6461	-12.086	-14.712	-10.618	-0.92997	16.611	14.711	10.507	4.7161	4.5254	-0.0011111	-0.1107	1668.4
3.51	352	60	NaN	0.34244	15.393	7.7246	-162.13	9.7912	13.244	0.53953	-835.42	1141.5	37.951	832.48	1121.6	30.095	35.885	0	0	6.5496	-11.216	-14.718	-10.624	-0.94252	16.589	14.708	10.476	5.607	5.3726	-0.010041	-0.14868	1668.4
3.52	353	60	NaN	0.34367	15.408	7.7128	-162.1	9.7988	13.181	0.57087	-835.38	1141.6	37.728	832.5	1121.6	32.395	36.872	0	0	6.4173	-11.343	-14.737	-10.643	-0.93257	16.619	14.723	10.484	5.4847	5.2759	-0.013843	-0.15912	1668.4
3.53	354	60	NaN	0.34046	15.408	7.7038	-162.1	9.8017	13.161	0.5853	-835.38	1141.6	37.645	832.5	1121.6	32.021	36.899	0	0	5.9488	-11.794	-14.76	-10.666	-0.93243	16.626	14.724	10.486	5.0164	4.8318	-0.036037	-0.17961	1668.4
3.54	355	60	NaN	0.32715	15.411	7.6932	-162.11	9.7932	13.183	0.59997	-835.37	1141.6	37.693	832.49	1121.6	31.661	38.644	0	0	5.4803	-12.245	-14.783	-10.689	-0.94688	16.619	14.728	10.477	4.5334	4.3733	-0.055103	-0.21168	1668.4
3.55	356	60	NaN	0.31684	15.417	7.6972	-162.12	9.7786	13.222	0.58379	-835.34	1141.6	37.802	832.48	1121.6	32.802	36.474	0	0	5.0118	-12.696	-14.806	-10.711	-0.96154	16.602	14.733	10.462	4.0503	3.9057	-0.072705	-0.24901	1668.4
3.56	357	60	NaN	0.31632	15.415	7.7201	-162.13	9.7695	13.236	0.52913	-835.31	1141.6	37.853	832.48	1121.6	33.21	38.254	0	0	4.5433	-13.147	-14.828	-10.734	-0.96568	16.589	14.73	10.454	3.5776	3.4413	-0.098063	-0.28033	1668.3
3.57	358	60	NaN	0.31161	15.403	7.7335	-162.12	9.7757	13.195	0.50157	-835.31	1141.6	37.726	832.52	1121.6	32.053	37.801	0	0	4.0748	-13.598	-14.851	-10.757	-0.96698	16.601	14.719	10.46	3.1078	3.0029	-0.13197	-0.29727	1668.4
3.58	359	60	NaN	0.3063	15.386	7.7218	-162.12	9.7859	13.214	0.55134	-835.31	1141.5	37.759	832.47	1121.7	32.509	36.44	0	0	3.6063	-14.049	-14.874	-10.78	-0.97174	16.601	14.703	10.469	2.6346	2.5522	-0.17147	-0.31095	1668.3
3.59	360	60	NaN	0.30448	15.368	7.7236	-162.12	9.7854	13.193	0.56941	-835.32	1141.5	37.711	832.49	1121.6	32.768	37.257	0	0	3.1378	-14.5	-14.897	-10.803	-0.97126	16.602	14.685	10.469	2.1665	2.1024	-0.21246	-0.33379	1668.3
3.6	361	60	NaN	0.30626	15.359	7.738	-162.12	9.7865	13.167	0.54194	-835.3	1141.5	37.654	832.53	1121.6	31.019	36.169	0	0	2.6693	-14.951	-14.92	-10.826	-0.96845	16.603	14.675	10.47	1.7009	1.6521	-0.24492	-0.35528	1668.4
3.61	362	60	NaN	0.30742	15.35	7.749	-162.13	9.7957	13.18	0.52973	-835.27	1141.5	37.694	832.52	1121.6	33.443	36.419	0	0	2.2008	-15.402	-14.943	-10.848	-0.9691	16.595	14.667	10.479	1.2317	1.1928	-0.27613	-0.36946	1668.3
3.62	363	60	NaN	0.30961	15.341	7.7468	-162.14	9.8001	13.207	0.55585	-835.27	1141.5	37.778	832.51	1121.6	31.67	38.809	0	0	1.7323	-15.853	-14.965	-10.871	-0.96893	16.58	14.659	10.483	0.76338	0.72679	-0.30687	-0.38865	1668.3
3.63	364	60	NaN	0.31537	15.338	7.7391	-162.15	9.803	13.218	0.5848	-835.27	1141.5	37.816	832.5	1121.6	32.687	39.814	0	0	1.2638	-16.304	-14.988	-10.894	-0.96348	16.571	14.656	10.485	0.30035	0.26701	-0.33205	-0.40903	1668.3
3.64	365	60	NaN	0.3237	15.345	7.7446	-162.14	9.831	13.219	0.55767	-835.24	1141.5	37.798	832.46	1121.7	33.909	36.745	0	0	0.79532	-16.755	-15.011	-10.917	-0.95551	16.581	14.663	10.513	-0.16019	-0.17398	-0.34793	-0.40411	1668.2
3.65	366	60	NaN	0.3344	15.342	7.737	-162.14	9.8225	13.206	0.57351	-835.25	1141.5	37.79	832.52	1121.6	31.549	37.135	0	0	0.32683	-17.206	-15.034	-10.94	-0.94394	16.583	14.66	10.504	-0.61712	-0.6231	-0.37349	-0.43572	1668.3
3.66	367	60	NaN	0.3425	15.355	7.7372	-162.12	9.8055	13.254	0.55957	-835.21	1141.5	37.874	832.53	1121.6	31.571	37.867	0	0	-0.14167	-17.657	-15.057	-10.962	-0.93924	16.594	14.672	10.488	-1.0809	-1.0631	-0.38457	-0.47469	1668.3
3.67	368	60	NaN	0.35107	15.357	7.7367	-162.14	9.8253	13.216	0.55527	-835.21	1141.5	37.814	832.51	1121.6	31.457	38.613	0	0	-0.61017	-18.108	-15.08	-10.985	-0.92876	16.584	14.675	10.508	-1.5389	-1.5234	-0.40455	-0.4776	1668.3
3.68	369	60	NaN	0.36536	15.362	7.7281	-162.14	9.843	13.204	0.57754	-835.18	1141.5	37.811	832.49	1121.6	30.803	39.614	0	0	-1.0787	-18.559	-15.102	-11.008	-0.91366	16.582	14.68	10.525	-1.9923	-1.9768	-0.42225	-0.4834	1668.2
3.69	370	60	NaN	0.37477	15.364	7.7291	-162.14	9.8524	13.229	0.56991	-835.16	1141.5	37.882	832.45	1121.7	33.87	37.124	0	0	-1.5472	-19.01	-15.125	-11.031	-0.90699	16.58	14.683	10.534	-2.4542	-2.4294	-0.44245	-0.49697	1668.2
3.7	371	60	NaN	0.37502	15.362	7.742	-162.14	9.8583	13.244	0.52749	-835.17	1141.5	37.932	832.41	1121.7	33.322	36.344	0	0	-2.0157	-19.461	-15.148	-11.054	-0.90994	16.573	14.68	10.54	-2.9256	-2.8878	-0.46843	-0.51346	1668.1
3.71	372	60	NaN	0.37974	15.363	7.7361	-162.14	9.8536	13.217	0.54323	-835.14	1141.5	37.875	832.46	1121.7	30.786	38.262	0	0	-2.4836	-19.911	-15.17	-11.076	-0.9027	16.581	14.681	10.536	-3.3863	-3.33	-0.48967	-0.54047	1668.1
3.72	373	60	NaN	0.38447	15.36	7.7352	-162.1	9.8529	13.114	0.53744	-835.11	1141.5	37.588	832.54	1121.6	30.027	37.247	0	0	-2.8639	-20.277	-15.095	-11.001	-0.88828	16.623	14.676	10.536	-3.7522	-3.6542	-0.41843	-0.46434	1668.2
3.73	374	60	NaN	0.38554	15.347	7.7365	-162.12	9.8532	13.209	0.5231	-835.13	1141.5	37.86	832.46	1121.7	33.064	40.157	0	0	-3.2443	-20.643	-15.019	-10.925	-0.89709	16.593	14.665	10.535	-4.1414	-4.0507	-0.35445	-0.3898	1668.1
3.74	375	60	NaN	0.38521	15.349	7.7476	-162.12	9.8593	13.203	0.47844	-835.1	1141.5	37.849	832.46	1121.7	32.819	38.277	0	0	-3.6246	-21.009	-14.944	-10.85	-0.89861	16.597	14.666	10.542	-4.5232	-4.4125	-0.27769	-0.30803	1668.1
3.75	376	60	NaN	0.37805	15.349	7.7407	-162.12	9.8644	13.211	0.4902	-835.09	1141.5	37.879	832.44	1121.7	30.18	36.64	0	0	-1.0208	-18.503	-14.883	-10.789	-0.90641	16.594	14.667	10.547	-1.9272	-1.9086	-0.21651	-0.24233	1668.1
3.76	377	60	NaN	0.36731	15.346	7.7307	-162.12	9.8605	13.209	0.51011	-835.1	1141.5	37.885	832.44	1121.6	34.486	37.955	0	0	-0.83849	-18.328	-14.815	-10.721	-0.91665	16.595	14.663	10.543	-1.7551	-1.7331	-0.15267	-0.17776	1668.1
3.77	378	60	NaN	0.3599	15.341	7.7356	-162.12	9.8514	13.183	0.48923	-835.12	1141.5	37.82	832.48	1121.6	34.143	37.773	0	0	-5.5246	-22.838	-14.731	-10.637	-0.9225	16.6	14.657	10.535	-6.4471	-6.238	-0.073584	-0.10206	1668.1
3.78	379	60	NaN	0.35888	15.339	7.7437	-162.14	9.8506	13.223	0.47865	-835.12	1141.5	37.929	832.43	1121.7	29.888	37.3	0	0	-6.3726	-23.655	-14.699	-10.605	-0.92767	16.575	14.657	10.533	-7.3003	-7.0796	-0.041888	-0.071518	1668.1
3.79	380	60	NaN	0.35493	15.346	7.7429	-162.15	9.8385	13.232	0.50189	-835.1	1141.5	37.966	832.46	1121.6	31.586	38.468	0	0	-6.3313	-23.615	-14.679	-10.585	-0.93209	16.565	14.664	10.521	-7.2634	-7.0503	-0.014742	-0.063759	1668.1
3.8	381	60	NaN	0.35836	15.352	7.7567	-162.13	9.8427	13.189	0.47948	-835.07	1141.5	37.821	832.47	1121.6	33.341	41.138	0	0	1.4611	-16.114	-14.646	-10.551	-0.92447	16.588	14.669	10.525	0.53662	0.47421	0.023305	-0.02586	1668.1
3.81	382	60	NaN	0.35575	15.353	7.7686	-162.13	9.8421	13.208	0.45901	-835.06	1141.5	37.869	832.44	1121.6	31.685	37.079	0	0	8.7114	-9.1351	-14.595	-10.5	-0.92944	16.581	14.67	10.525	7.7819	7.4462	0.074807	0.02469	1668
3.82	383	60	NaN	0.35567	15.35	7.7687	-162.14	9.842	13.232	0.48159	-835.04	1141.5	37.941	832.42	1121.6	30.092	37.789	0	0	12.525	-5.4644	-14.511	-10.417	-0.93126	16.575	14.668	10.524	11.594	11.11	0.1564	0.1072	1668
3.83	384	60	NaN	0.35633	15.344	7.7665	-162.13	9.8378	13.214	0.49876	-835.01	1141.5	37.905	832.44	1121.6	31.16	37.354	0	0	13.27	-4.7466	-14.503	-10.409	-0.92877	16.583	14.662	10.52	12.342	11.836	0.15913	0.11082	1668
3.84	385	60	NaN	0.35582	15.335	7.7717	-162.12	9.8346	13.192	0.47303	-835	1141.5	37.857	832.46	1121.6	31.82	38.774	0	0	13.052	-4.9571	-14.513	-10.419	-0.92851	16.591	14.653	10.516	12.123	11.634	0.14009	0.097786	1668
3.85	386	60	NaN	0.35881	15.327	7.7781	-162.13	9.8492	13.25	0.44787	-834.99	1141.5	38.021	832.35	1121.7	31.838	38.658	0	0	12.544	-5.4456	-14.513	-10.418	-0.93212	16.578	14.646	10.531	11.612	11.132	0.13316	0.11228	1667.9
3.86	387	60	NaN	0.35867	15.32	7.7651	-162.12	9.8353	13.175	0.47947	-834.98	1141.5	37.837	832.42	1121.6	32.93	35.17	0	0	12.034	-5.9364	-14.514	-10.42	-0.9248	16.595	14.637	10.518	11.11	10.659	0.12291	0.097636	1667.9
3.87	388	60	NaN	0.35999	15.309	7.7716	-162.13	9.8359	13.215	0.42985	-834.95	1141.5	37.979	832.37	1121.6	31.801	38.36	0	0	11.523	-6.4284	-14.517	-10.423	-0.93014	16.582	14.627	10.518	10.593	10.154	0.11035	0.095423	1667.9
3.88	389	60	NaN	0.35852	15.309	7.7643	-162.11	9.8407	13.177	0.42944	-834.93	1141.5	37.885	832.37	1121.6	31.284	36.823	0	0	11.154	-6.7843	-14.525	-10.43	-0.92841	16.599	14.626	10.523	10.225	9.815	0.10164	0.092889	1667.8
3.89	390	60	NaN	0.35806	15.305	7.7586	-162.11	9.8351	13.155	0.43538	-834.92	1141.5	37.852	832.4	1121.6	32.244	35.798	0	0	10.85	-7.0766	-14.534	-10.44	-0.9275	16.601	14.622	10.518	9.9224	9.5243	0.08803	0.077907	1667.9
3.9	391	60	NaN	0.35908	15.301	7.7581	-162.12	9.8295	13.168	0.41824	-834.9	1141.5	37.914	832.4	1121.6	32.287	38.062	0	0	10.61	-7.3075	-14.546	-10.451	-0.92922	16.587	14.618	10.512	9.6807	9.2793	0.072906	0.06106	1667.8
3.91	392	60	NaN	0.35922	15.3	7.7585	-162.14	9.8298	13.189	0.3869	-834.87	1141.5	37.981	832.36	1121.6	30.59	37.667	0	0	10.491	-7.4219	-14.55	-10.456	-0.93251	16.573	14.617	10.512	9.5586	9.1512	0.067168	0.056646	1667.8
3.92	393	60	NaN	0.35629	15.297	7.7547	-162.14	9.8238	13.193	0.37742	-834.86	1141.5	38.008	832.35	1121.6	33.083	39.017	0	0	10.414	-7.496	-14.552	-10.457	-0.93673	16.563	14.613	10.507	9.4774	9.0667	0.061791	0.049704	1667.7
3.93	394	60	NaN	0.35485	15.298	7.7451	-162.14	9.828	13.144	0.39027	-834.82	1141.5	37.885	832.36	1121.6	33.358	39.735	0	0	10.097	-7.801	-14.561	-10.467	-0.93352	16.573	14.615	10.512	9.1638	8.7724	0.053222	0.044489	1667.7
3.94	395	60	NaN	0.35491	15.298	7.7548	-162.15	9.8284	13.151	0.33837	-834.81	1141.5	37.897	832.35	1121.6	32.72	37.223	0	0	9.7418	-8.1432	-14.569	-10.474	-0.93565	16.563	14.614	10.512	8.8062	8.4201	0.045785	0.037249	1667.7
3.95	396	60	NaN	0.35263	15.303	7.7486	-162.16	9.822	13.17	0.33888	-834.79	1141.5	37.941	832.35	1121.6	33.643	37.469	0	0	9.3537	-8.5168	-14.574	-10.479	-0.93946	16.552	14.621	10.504	8.4143	8.035	0.047172	0.025232	1667.7
3.96	397	60	NaN	0.34705	15.303	7.7481	-162.16	9.8269	13.18	0.32108	-834.77	1141.5	37.955	832.32	1121.6	32.386	37.945	0	0	8.4085	-9.4266	-14.575	-10.481	-0.94616	16.547	14.621	10.509	7.4624	7.1201	0.045737	0.028708	1667.6
3.97	398	60	NaN	0.3404	15.298	7.7479	-162.16	9.8347	13.162	0.30497	-834.76	1141.5	37.885	832.32	1121.6	32.338	39.081	0	0	7.1741	-10.615	-14.574	-10.48	-0.95096	16.548	14.616	10.517	6.2232	5.9335	0.041476	0.037348	1667.6
3.98	399	60	NaN	0.33455	15.295	7.7441	-162.16	9.834	13.133	0.30069	-834.74	1141.5	37.785	832.35	1121.6	32.173	36.716	0	0	6.9379	-10.842	-14.575	-10.481	-0.95352	16.55	14.613	10.517	5.9844	5.708	0.037255	0.035526	1667.6
3.99	400	60	NaN	0.32882	15.297	7.7497	-162.16	9.831	13.144	0.25969	-834.72	1141.5	37.795	832.35	1121.6	32.199	37.937	0	0	6.6925	-11.078	-14.58	-10.485	-0.96102	16.546	14.613	10.514	5.7315	5.4674	0.033547	0.02896	1667.6
4	401	60	NaN	0.32228	15.291	7.7441	-162.16	9.8463	13.144	0.27067	-834.71	1141.5	37.741	832.31	1121.6	32.729	37.994	0	0	6.4381	-11.323	-14.587	-10.493	-0.96537	16.555	14.609	10.528	5.4728	5.2319	0.021412	0.035392	1667.6
4.01	402	60	NaN	0.32262	15.297	7.7417	-162.15	9.8313	13.156	0.28252	-834.67	1141.5	37.734	832.31	1121.6	33.951	37.537	0	0	5.3987	-12.324	-14.592	-10.498	-0.96442	16.564	14.614	10.514	4.4342	4.2403	0.021852	0.015512	1667.5
4.02	403	60	NaN	0.32097	15.295	7.7506	-162.14	9.8257	13.157	0.26999	-834.66	1141.5	37.705	832.3	1121.6	31.163	38.472	0	0	4.6317	-13.062	-14.601	-10.507	-0.96551	16.578	14.613	10.508	3.6661	3.516	0.011605	0.0012203	1667.5
4.03	404	60	NaN	0.32003	15.299	7.7597	-162.13	9.8015	13.192	0.2637	-834.63	1141.5	37.792	832.3	1121.6	31.793	37.946	0	0	4.3004	-13.381	-14.615	-10.521	-0.96967	16.58	14.616	10.484	3.3307	3.1989	0.0013126	-0.036909	1667.5
4.04	405	60	NaN	0.32184	15.298	7.7621	-162.12	9.784	13.208	0.2774	-834.6	1141.5	37.826	832.29	1121.6	32.834	36.83	0	0	4.1629	-13.513	-14.625	-10.531	-0.96858	16.594	14.616	10.466	3.1943	3.0802	-0.0092507	-0.064872	1667.4
4.05	406	60	NaN	0.32435	15.289	7.7658	-162.09	9.7814	13.186	0.28076	-834.6	1141.4	37.757	832.29	1121.6	32.246	35.13	0	0	4.2367	-13.442	-14.631	-10.537	-0.96362	16.618	14.607	10.463	3.2731	3.1756	-0.024479	-0.073829	1667.4
4.06	407	60	NaN	0.32297	15.285	7.7851	-162.1	9.7589	13.195	0.22932	-834.58	1141.5	37.835	832.3	1121.6	32.849	36.916	0	0	4.0569	-13.615	-14.638	-10.543	-0.96942	16.607	14.602	10.442	3.0874	2.9914	-0.035338	-0.10138	1667.4
4.07	408	60	NaN	0.32377	15.279	7.7812	-162.1	9.7819	13.228	0.24088	-834.58	1141.5	37.938	832.18	1121.6	31.617	35.697	0	0	3.9428	-13.725	-14.642	-10.548	-0.97189	16.607	14.597	10.464	2.9709	2.8814	-0.045731	-0.083732	1667.3
4.08	409	60	NaN	0.33492	15.271	7.7783	-162.09	9.7807	13.204	0.24315	-834.53	1141.5	37.921	832.17	1121.6	31.662	38.28	0	0	3.9686	-13.7	-14.645	-10.55	-0.9601	16.618	14.588	10.463	3.0085	2.9174	-0.056368	-0.086822	1667.3
4.09	410	60	NaN	0.33506	15.263	7.7784	-162.09	9.7612	13.167	0.23986	-834.52	1141.5	37.891	832.22	1121.6	33.021	39.206	0	0	4.0251	-13.646	-14.647	-10.553	-0.95901	16.613	14.579	10.445	3.066	2.9674	-0.068319	-0.10801	1667.3
4.1	411	60	NaN	0.3388	15.26	7.771	-162.09	9.7564	13.112	0.2525	-834.49	1141.5	37.795	832.27	1121.5	32.399	38.418	0	0	4.1549	-13.521	-14.649	-10.554	-0.95154	16.62	14.575	10.441	3.2034	3.099	-0.073276	-0.11379	1667.3
4.11	412	60	NaN	0.34059	15.257	7.7731	-162.09	9.7566	13.071	0.22235	-834.46	1141.4	37.728	832.29	1121.5	33.995	40.017	0	0	4.4596	-13.228	-14.647	-10.553	-0.94847	16.619	14.573	10.441	3.5111	3.3916	-0.074532	-0.11182	1667.3
4.12	413	60	NaN	0.33792	15.254	7.7823	-162.11	9.7468	13.077	0.16797	-834.45	1141.5	37.784	832.28	1121.5	32.756	37.369	0	0	4.8146	-12.886	-14.644	-10.55	-0.95496	16.593	14.569	10.432	3.8597	3.7075	-0.074698	-0.1182	1667.3
4.13	414	60	NaN	0.34143	15.258	7.768	-162.14	9.7363	13.111	0.20257	-834.42	1141.5	37.92	832.26	1121.5	30.59	37.644	0	0	5.2658	-12.452	-14.638	-10.544	-0.95495	16.559	14.573	10.421	4.3109	4.1072	-0.064569	-0.12237	1667.2
4.14	415	60	NaN	0.33405	15.255	7.7815	-162.15	9.7473	13.092	0.13283	-834.41	1141.5	37.864	832.26	1121.5	32.232	36.713	0	0	5.3957	-12.327	-14.635	-10.541	-0.96282	16.554	14.57	10.432	4.4329	4.2275	-0.065484	-0.10889	1667.2
4.15	416	60	NaN	0.32945	15.26	7.7393	-162.17	9.7396	13.093	0.25864	-834.36	1141.4	37.872	832.32	1121.5	32.285	37.4	0	0	5.4804	-12.245	-14.632	-10.538	-0.96337	16.535	14.577	10.423	4.5171	4.29	-0.055046	-0.11488	1667.2
4.16	417	60	NaN	0.31878	15.267	7.744	-162.19	9.7377	13.095	0.23308	-834.33	1141.4	37.883	832.33	1121.6	32.365	37.524	0	0	5.6851	-12.048	-14.622	-10.528	-0.97531	16.512	14.583	10.421	4.7098	4.4637	-0.038922	-0.1067	1667.2
4.17	418	60	NaN	0.31283	15.27	7.7373	-162.21	9.7322	13.108	0.25758	-834.3	1141.4	37.916	832.34	1121.5	32.74	36.696	0	0	5.8345	-11.904	-14.616	-10.522	-0.98158	16.494	14.586	10.416	4.8529	4.5898	-0.029523	-0.10549	1667.2
4.18	419	60	NaN	0.30899	15.266	7.7339	-162.22	9.7363	13.097	0.28752	-834.29	1141.4	37.871	832.36	1121.5	30.383	37.678	0	0	6.0092	-11.736	-14.612	-10.518	-0.98284	16.493	14.583	10.42	5.0263	4.7569	-0.029672	-0.098433	1667.2
4.19	420	60	NaN	0.30387	15.259	7.7557	-162.21	9.7511	13.077	0.24759	-834.28	1141.4	37.8	832.38	1121.6	31.043	38.551	0	0	6.4662	-11.296	-14.619	-10.525	-0.9869	16.496	14.576	10.434	5.4793	5.1997	-0.042888	-0.090636	1667.2
4.2	421	60	NaN	0.30078	15.258	7.7826	-162.23	9.753	13.122	0.19586	-834.24	1141.4	37.92	832.38	1121.6	31.677	38.161	0	0	6.7028	-11.069	-14.626	-10.532	-0.99591	16.474	14.575	10.436	5.7069	5.4058	-0.051332	-0.095547	1667.2
4.21	422	60	NaN	0.29533	15.254	7.8004	-162.23	9.7522	13.11	0.17788	-834.21	1141.4	37.867	832.4	1121.6	31.587	38.02	0	0	6.0991	-11.65	-14.636	-10.541	-1.0002	16.474	14.571	10.436	5.099	4.8241	-0.064784	-0.10543	1667.2
4.22	423	60	NaN	0.29488	15.251	7.7916	-162.23	9.7692	13.133	0.22406	-834.18	1141.4	37.916	832.38	1121.6	31.169	36.955	0	0	5.4955	-12.231	-14.645	-10.551	-1.0007	16.475	14.568	10.452	4.4948	4.2447	-0.077011	-0.098498	1667.1
4.23	424	60	NaN	0.30236	15.236	7.7858	-162.23	9.77	13.139	0.27013	-834.17	1141.4	37.941	832.43	1121.6	32.303	37.125	0	0	4.8919	-12.812	-14.655	-10.56	-0.99249	16.473	14.553	10.452	3.8994	3.6615	-0.10134	-0.10802	1667.1
4.24	425	60	NaN	0.30057	15.226	7.7848	-162.22	9.7837	13.134	0.28461	-834.17	1141.4	37.918	832.45	1121.6	31.542	38.786	0	0	4.2882	-13.393	-14.664	-10.57	-0.99298	16.488	14.544	10.466	3.2952	3.095	-0.12032	-0.10383	1667.2
4.25	426	60	NaN	0.29726	15.22	7.7902	-162.2	9.803	13.107	0.26784	-834.17	1141.4	37.833	832.47	1121.6	32.603	38.816	0	0	3.6846	-13.974	-14.674	-10.579	-0.99394	16.513	14.537	10.486	2.6906	2.539	-0.1369	-0.093529	1667.2
4.26	427	60	NaN	0.2977	15.216	7.7947	-162.18	9.817	13.092	0.25249	-834.16	1141.4	37.784	832.49	1121.6	31.169	39.431	0	0	3.081	-14.555	-14.683	-10.589	-0.99235	16.529	14.533	10.5	2.0886	1.9742	-0.15041	-0.088896	1667.2
4.27	428	60	NaN	0.2934	15.225	7.7842	-162.18	9.8307	13.148	0.27871	-834.15	1141.5	37.925	832.46	1121.6	32.462	39.583	0	0	2.4773	-15.136	-14.693	-10.598	-1.0006	16.525	14.543	10.513	1.4767	1.3895	-0.14952	-0.08563	1667.2
4.28	429	60	NaN	0.30326	15.224	7.7681	-162.18	9.826	13.16	0.31309	-834.16	1141.4	37.981	832.52	1121.6	33.285	37.992	0	0	1.8737	-15.717	-14.702	-10.608	-0.99143	16.524	14.542	10.508	0.88226	0.80674	-0.16018	-0.099969	1667.2
4.29	430	60	NaN	0.30531	15.237	7.7945	-162.17	9.8617	13.161	0.21011	-834.14	1141.5	37.937	832.47	1121.6	32.494	38.082	0	0	1.27	-16.298	-14.712	-10.618	-0.99147	16.538	14.555	10.544	0.27858	0.24026	-0.15706	-0.07339	1667.2
4.3	431	60	NaN	0.31227	15.242	7.796	-162.16	9.8624	13.168	0.18913	-834.14	1141.5	37.95	832.51	1121.6	31.8	36.675	0	0	0.66641	-16.879	-14.721	-10.627	-0.98565	16.54	14.559	10.545	-0.31923	-0.3386	-0.16224	-0.081868	1667.2
4.31	432	60	NaN	0.32251	15.247	7.781	-162.17	9.8723	13.208	0.20817	-834.14	1141.5	38.038	832.5	1121.6	31.317	37.723	0	0	0.062779	-17.46	-14.731	-10.637	-0.97778	16.535	14.565	10.555	-0.915	-0.92553	-0.16612	-0.081985	1667.2
4.32	433	60	NaN	0.3272	15.251	7.7707	-162.16	9.891	13.248	0.20791	-834.14	1141.4	38.108	832.46	1121.6	31.953	36.812	0	0	-0.54086	-18.041	-14.74	-10.646	-0.97553	16.534	14.57	10.572	-1.5164	-1.5068	-0.17087	-0.07384	1667.1
4.33	434	60	NaN	0.32515	15.252	7.7681	-162.16	9.8961	13.252	0.18525	-834.15	1141.4	38.084	832.47	1121.6	31.402	36.431	0	0	-1.1445	-18.622	-14.75	-10.656	-0.97753	16.542	14.571	10.577	-2.122	-2.0798	-0.17858	-0.079051	1667.2
4.34	435	60	NaN	0.32543	15.255	7.7568	-162.15	9.8803	13.225	0.18538	-834.14	1141.4	37.999	832.54	1121.6	33.311	38.668	0	0	-1.7481	-19.203	-14.76	-10.665	-0.97427	16.546	14.574	10.561	-2.7224	-2.6576	-0.18508	-0.10446	1667.2
4.35	436	60	NaN	0.32131	15.254	7.7611	-162.15	9.8962	13.25	0.13392	-834.17	1141.4	38.016	832.5	1121.7	33.392	37.03	0	0	-2.3518	-19.784	-14.769	-10.675	-0.98076	16.549	14.574	10.576	-3.3325	-3.2357	-0.19534	-0.098487	1667.2
4.36	437	60	NaN	0.3263	15.251	7.7629	-162.15	9.8835	13.214	0.11472	-834.19	1141.4	37.922	832.57	1121.6	32.129	38.236	0	0	-2.9554	-20.365	-14.779	-10.684	-0.97312	16.553	14.571	10.564	-3.9285	-3.8123	-0.20781	-0.12042	1667.3
4.37	438	60	NaN	0.31976	15.252	7.757	-162.15	9.8814	13.216	0.11388	-834.21	1141.4	37.923	832.58	1121.6	31.858	37.136	0	0	-3.559	-20.946	-14.788	-10.694	-0.9797	16.547	14.572	10.561	-4.5387	-4.3998	-0.21602	-0.13237	1667.3
4.38	439	60	NaN	0.31376	15.26	7.756	-162.17	9.8776	13.258	0.082634	-834.22	1141.4	38.049	832.56	1121.6	32.767	39.423	0	0	-4.1627	-21.527	-14.798	-10.703	-0.99112	16.522	14.58	10.558	-5.1538	-5.005	-0.21726	-0.14582	1667.3
4.39	440	60	NaN	0.30891	15.267	7.7519	-162.18	9.8782	13.263	0.060587	-834.24	1141.4	38.07	832.56	1121.7	32.732	37.607	0	0	-4.7663	-22.108	-14.807	-10.713	-0.99743	16.512	14.587	10.558	-5.7637	-5.5961	-0.21992	-0.15472	1667.4
4.4	441	60	NaN	0.30222	15.27	7.7424	-162.17	9.884	13.213	0.068336	-834.29	1141.4	37.921	832.59	1121.6	31.796	36.784	0	0	-5.3699	-22.689	-14.817	-10.722	-0.99866	16.527	14.59	10.564	-6.3686	-6.1626	-0.22717	-0.15824	1667.4
4.41	442	60	NaN	0.29552	15.275	7.7392	-162.17	9.8815	13.183	0.066122	-834.3	1141.4	37.833	832.6	1121.6	32.569	39.863	0	0	-5.9736	-23.271	-14.826	-10.732	-1.0024	16.535	14.594	10.562	-6.976	-6.7359	-0.23204	-0.16952	1667.4
4.42	443	60	NaN	0.29816	15.277	7.7347	-162.17	9.8786	13.153	0.0901	-834.31	1141.4	37.769	832.62	1121.6	32.998	38.357	0	0	-6.5772	-23.852	-14.836	-10.741	-0.9967	16.536	14.596	10.56	-7.5739	-7.3153	-0.24017	-0.18149	1667.5
4.43	444	60	NaN	0.2959	15.286	7.7639	-162.17	9.8786	13.212	0.0089342	-834.31	1141.5	37.941	832.56	1121.6	31.737	38.02	0	0	-7.1808	-24.433	-14.845	-10.751	-1.0077	16.523	14.604	10.561	-8.1886	-7.9098	-0.24104	-0.1904	1667.4
4.44	445	60	NaN	0.2911	15.288	7.7628	-162.18	9.866	13.249	0.029173	-834.33	1141.5	38.062	832.56	1121.6	31.394	37.411	0	0	-7.7845	-25.014	-14.855	-10.761	-1.016	16.509	14.607	10.548	-8.8005	-8.5049	-0.24802	-0.21298	1667.4
4.45	446	60	NaN	0.29335	15.29	7.7536	-162.18	9.8584	13.248	0.07408	-834.33	1141.5	38.08	832.56	1121.6	32.703	35.474	0	0	-8.3881	-25.595	-14.864	-10.77	-1.0128	16.512	14.609	10.54	-9.4009	-9.083	-0.25559	-0.23035	1667.4
4.46	447	60	NaN	0.29468	15.291	7.7393	-162.18	9.8637	13.248	0.1308	-834.33	1141.4	38.099	832.54	1121.6	33.114	36.77	0	0	-8.9918	-26.176	-14.874	-10.78	-1.0102	16.518	14.61	10.545	-10.002	-9.6578	-0.2639	-0.23486	1667.4
4.47	448	60	NaN	0.28856	15.291	7.7335	-162.17	9.8742	13.244	0.15695	-834.35	1141.4	38.103	832.51	1121.6	32.772	36.909	0	0	-9.5954	-26.757	-14.883	-10.789	-1.0156	16.524	14.61	10.555	-10.611	-10.233	-0.27343	-0.23403	1667.4
4.48	449	60	NaN	0.28151	15.294	7.7585	-162.16	9.8753	13.187	0.08473	-834.35	1141.4	37.96	832.54	1121.6	31.283	38.564	0	0	-10.199	-27.338	-14.893	-10.799	-1.0201	16.543	14.612	10.557	-11.219	-10.795	-0.28144	-0.24131	1667.4
4.49	450	60	NaN	0.28517	15.298	7.76	-162.17	9.8822	13.225	0.098525	-834.35	1141.4	38.078	832.5	1121.6	32.462	38.619	0	0	-10.803	-27.919	-14.903	-10.808	-1.0201	16.528	14.617	10.563	-11.823	-11.391	-0.28568	-0.24531	1667.4
4.5	451	60	NaN	0.29021	15.307	7.7693	-162.15	9.8916	13.176	0.084586	-834.33	1141.4	37.948	832.5	1121.6	32.026	37.65	0	0	-11.406	-28.5	-14.912	-10.818	-1.0111	16.549	14.625	10.573	-12.417	-11.951	-0.28697	-0.24438	1667.4
4.51	452	60	NaN	0.29107	15.304	7.7696	-162.15	9.8999	13.211	0.10361	-834.33	1141.4	38.054	832.45	1121.6	33.284	36.375	0	0	-12.01	-29.081	-14.922	-10.827	-1.0133	16.543	14.623	10.581	-13.023	-12.538	-0.2981	-0.24649	1667.3
4.52	453	60	NaN	0.29782	15.297	7.7683	-162.15	9.8894	13.191	0.13547	-834.36	1141.4	38.033	832.48	1121.6	31.586	36.953	0	0	-12.614	-29.662	-14.931	-10.837	-1.0046	16.544	14.616	10.57	-13.618	-13.118	-0.31523	-0.26636	1667.4
4.53	454	60	NaN	0.30541	15.294	7.7614	-162.16	9.8789	13.165	0.17698	-834.37	1141.4	37.991	832.52	1121.6	30.196	37.122	0	0	-13.217	-30.243	-14.941	-10.846	-0.99415	16.545	14.612	10.56	-14.211	-13.698	-0.32851	-0.28594	1667.4
4.54	455	60	NaN	0.30737	15.292	7.7593	-162.16	9.8774	13.164	0.1884	-834.38	1141.4	38.005	832.51	1121.6	31.067	38.073	0	0	-13.821	-30.824	-14.95	-10.856	-0.99227	16.541	14.611	10.559	-14.813	-14.283	-0.33919	-0.29697	1667.4
4.55	456	60	NaN	0.30445	15.285	7.7833	-162.16	9.8676	13.135	0.117	-834.41	1141.4	37.932	832.54	1121.6	32.711	40.139	0	0	-14.424	-31.405	-14.96	-10.865	-0.99507	16.543	14.603	10.55	-15.42	-14.862	-0.35685	-0.31566	1667.5
4.56	457	60	NaN	0.29748	15.297	7.7952	-162.19	9.8612	13.186	0.10215	-834.41	1141.4	38.085	832.51	1121.6	32.544	38.072	0	0	-15.028	-31.986	-14.969	-10.875	-1.0078	16.509	14.615	10.543	-16.036	-15.477	-0.35397	-0.33172	1667.5
4.57	458	60	NaN	0.30116	15.303	7.7873	-162.17	9.877	13.163	0.14242	-834.4	1141.4	38.008	832.49	1121.6	33.63	37.92	0	0	-15.632	-32.567	-14.979	-10.884	-1.0002	16.525	14.621	10.559	-16.632	-16.042	-0.35757	-0.32545	1667.4
4.58	459	60	NaN	0.29557	15.304	7.7807	-162.19	9.8634	13.205	0.15129	-834.43	1141.4	38.141	832.47	1121.6	30.661	38.439	0	0	-16.235	-33.148	-14.988	-10.894	-1.01	16.503	14.622	10.546	-17.245	-16.645	-0.36635	-0.34848	1667.5
4.59	460	60	NaN	0.29044	15.306	7.78	-162.19	9.8577	13.173	0.13141	-834.46	1141.4	38.051	832.51	1121.6	31.946	38.542	0	0	-16.839	-33.729	-14.998	-10.904	-1.0127	16.507	14.623	10.54	-17.852	-17.222	-0.37449	-0.36358	1667.5
4.6	461	60	NaN	0.28508	15.314	7.7756	-162.19	9.8568	13.156	0.12815	-834.46	1141.4	37.992	832.52	1121.6	32.927	37.413	0	0	-17.443	-34.31	-15.007	-10.913	-1.0161	16.51	14.632	10.539	-18.459	-17.801	-0.37558	-0.374	1667.5
4.61	462	60	NaN	0.28059	15.327	7.7678	-162.2	9.8529	13.186	0.14166	-834.46	1141.4	38.064	832.51	1121.6	32.013	36.813	0	0	-18.046	-34.891	-15.017	-10.923	-1.0226	16.501	14.644	10.535	-19.069	-18.391	-0.37282	-0.38735	1667.5
4.62	463	60	NaN	0.28263	15.333	7.7697	-162.18	9.8563	13.151	0.12087	-834.48	1141.5	37.945	832.53	1121.6	33.927	35.842	0	0	-18.65	-35.473	-15.026	-10.932	-1.0172	16.521	14.65	10.539	-19.667	-18.952	-0.37649	-0.39315	1667.6
4.63	464	60	NaN	0.27958	15.341	7.7647	-162.18	9.878	13.18	0.12145	-834.48	1141.5	38.011	832.47	1121.6	34.5	37.137	0	0	-19.254	-36.054	-15.036	-10.942	-1.0225	16.522	14.66	10.559	-20.276	-19.532	-0.37584	-0.38239	1667.5
4.64	465	60	NaN	0.27863	15.346	7.7728	-162.17	9.8716	13.172	0.074157	-834.48	1141.5	38.005	832.49	1121.6	30.326	37.689	0	0	-19.857	-36.635	-15.046	-10.951	-1.0249	16.523	14.664	10.554	-20.882	-20.111	-0.38185	-0.39766	1667.5
4.65	466	60	NaN	0.28362	15.35	7.7653	-162.16	9.8818	13.15	0.081163	-834.47	1141.5	37.945	832.48	1121.6	31.952	37.63	0	0	-20.461	-37.216	-15.055	-10.961	-1.0176	16.544	14.667	10.564	-21.478	-20.672	-0.3878	-0.39645	1667.5
4.66	467	60	NaN	0.28428	15.348	7.7546	-162.15	9.8858	13.155	0.10168	-834.48	1141.5	37.971	832.47	1121.6	30.857	38.039	0	0	-21.064	-37.797	-15.065	-10.97	-1.0171	16.544	14.666	10.568	-22.082	-21.252	-0.39883	-0.40248	1667.5
4.67	468	60	NaN	0.28318	15.343	7.7509	-162.16	9.8839	13.173	0.094759	-834.5	1141.5	38.052	832.46	1121.6	31.95	38.08	0	0	-21.668	-38.378	-15.074	-10.98	-1.0212	16.533	14.662	10.565	-22.689	-21.845	-0.41251	-0.41456	1667.5
4.68	469	60	NaN	0.2821	15.338	7.7511	-162.17	9.8857	13.178	0.061555	-834.5	1141.4	38.097	832.44	1121.6	31.772	36.562	0	0	-22.272	-38.959	-15.084	-10.989	-1.025	16.527	14.657	10.567	-23.297	-22.431	-0.42683	-0.4226	1667.5
4.69	470	60	NaN	0.27814	15.331	7.745	-162.16	9.8935	13.158	0.039392	-834.5	1141.4	38.055	832.45	1121.6	32.488	36.708	0	0	-22.875	-39.54	-15.093	-10.999	-1.0283	16.533	14.65	10.574	-23.904	-23.007	-0.44323	-0.42479	1667.5
4.7	471	60	NaN	0.28307	15.326	7.7469	-162.16	9.8889	13.12	0.017995	-834.5	1141.4	37.96	832.48	1121.6	31.695	37.599	0	0	-23.479	-40.121	-15.103	-11.008	-1.0208	16.539	14.645	10.57	-24.5	-23.582	-0.4578	-0.43866	1667.5
4.71	472	60	NaN	0.29185	15.323	7.7422	-162.18	9.8799	13.181	0.02165	-834.49	1141.4	38.137	832.46	1121.6	32.075	36.069	0	0	-24.083	-40.702	-15.112	-11.018	-1.018	16.515	14.642	10.56	-25.101	-24.187	-0.46979	-0.45768	1667.5
4.72	473	60	NaN	0.29299	15.318	7.752	-162.2	9.8638	13.204	-0.032852	-834.5	1141.4	38.218	832.46	1121.6	32.049	37.692	0	0	-24.686	-41.283	-15.122	-11.027	-1.0215	16.485	14.637	10.544	-25.708	-24.798	-0.48435	-0.48326	1667.5
4.73	474	60	NaN	0.29	15.317	7.7394	-162.19	9.8685	13.156	-0.015101	-834.51	1141.4	38.077	832.5	1121.6	30.914	35.436	0	0	-25.29	-41.864	-15.131	-11.037	-1.019	16.498	14.637	10.549	-26.309	-25.366	-0.49478	-0.48806	1667.6
4.74	475	60	NaN	0.28454	15.317	7.7172	-162.18	9.8784	13.122	0.027566	-834.52	1141.4	37.956	832.51	1121.6	33.771	36.93	0	0	-25.894	-42.445	-15.141	-11.047	-1.0188	16.516	14.637	10.559	-26.912	-25.929	-0.50371	-0.48794	1667.6
4.75	476	60	NaN	0.27738	15.318	7.714	-162.19	9.8759	13.136	0.0086409	-834.54	1141.4	37.97	832.49	1121.6	31.817	38.254	0	0	-26.28	-42.818	-15.131	-11.037	-1.0271	16.506	14.637	10.556	-27.308	-26.312	-0.49379	-0.48063	1667.6
4.76	477	60	NaN	0.26982	15.322	7.7339	-162.21	9.8641	13.127	-0.069689	-834.55	1141.5	37.93	832.52	1121.6	30.85	37.763	0	0	-25.862	-42.414	-15.05	-10.956	-1.036	16.487	14.641	10.545	-26.898	-25.927	-0.40944	-0.41039	1667.6
4.77	478	60	NaN	0.26517	15.33	7.7128	-162.2	9.844	13.083	-0.0376	-834.53	1141.4	37.774	832.62	1121.6	32.57	37.252	0	0	-22.247	-38.935	-14.94	-10.846	-1.0341	16.502	14.648	10.526	-23.281	-22.433	-0.29216	-0.32042	1667.7
4.78	479	60	NaN	0.24695	15.335	7.7103	-162.21	9.8377	13.107	-0.038043	-834.53	1141.4	37.805	832.62	1121.6	32.36	37.416	0	0	-10.649	-27.771	-14.759	-10.664	-1.0534	16.494	14.654	10.519	-11.702	-11.276	-0.10465	-0.14513	1667.7
4.79	480	60	NaN	0.23873	15.34	7.6895	-162.22	9.8391	13.162	0.02865	-834.52	1141.4	37.932	832.59	1121.6	33.012	40.194	0	0	-8.4134	-25.619	-14.731	-10.637	-1.0637	16.482	14.66	10.519	-9.4771	-9.1373	-0.071147	-0.11749	1667.7
4.8	481	60	NaN	0.22775	15.343	7.7016	-162.22	9.8314	13.183	0.01382	-834.52	1141.4	37.942	832.61	1121.6	32.461	36.819	0	0	-9.5703	-26.733	-14.757	-10.662	-1.0756	16.481	14.663	10.512	-10.646	-10.252	-0.093647	-0.15086	1667.7
4.81	482	60	NaN	0.21593	15.344	7.7194	-162.2	9.8306	13.169	-0.011305	-834.52	1141.4	37.845	832.64	1121.6	32.162	37.419	0	0	-10.933	-28.045	-14.775	-10.681	-1.0849	16.5	14.663	10.511	-12.018	-11.545	-0.11201	-0.16968	1667.7
4.82	483	60	NaN	0.20967	15.34	7.7165	-162.17	9.8387	13.154	0.036288	-834.53	1141.4	37.744	832.67	1121.6	32.918	38.492	0	0	-12.308	-29.368	-14.821	-10.727	-1.086	16.531	14.66	10.519	-13.394	-12.837	-0.16037	-0.20799	1667.7
4.83	484	60	NaN	0.21062	15.335	7.7103	-162.15	9.8329	13.163	0.11375	-834.51	1141.4	37.706	832.71	1121.6	32.275	38.13	0	0	-13.695	-30.703	-14.879	-10.785	-1.081	16.556	14.656	10.512	-14.776	-14.147	-0.22296	-0.27278	1667.8
4.84	485	60	NaN	0.21258	15.331	7.7303	-162.13	9.8245	13.153	0.071314	-834.51	1141.4	37.625	832.76	1121.6	33.137	37.67	0	0	-15.149	-32.102	-14.899	-10.805	-1.0777	16.576	14.651	10.504	-16.226	-15.526	-0.2476	-0.30051	1667.8
4.85	486	60	NaN	0.21339	15.33	7.7128	-162.13	9.8331	13.173	0.14009	-834.5	1141.4	37.647	832.74	1121.6	30.377	36.929	0	0	-17.064	-33.946	-14.921	-10.827	-1.0753	16.582	14.652	10.512	-18.14	-17.364	-0.26955	-0.31499	1667.8
4.86	487	60	NaN	0.21519	15.327	7.7238	-162.09	9.8286	13.241	0.11843	-834.5	1141.4	37.721	832.74	1121.7	33.146	38.582	0	0	-21.521	-38.236	-14.958	-10.864	-1.0768	16.613	14.648	10.507	-22.597	-21.623	-0.30959	-0.35623	1667.8
4.87	488	60	NaN	0.2245	15.326	7.7406	-162.09	9.8365	13.262	0.08704	-834.49	1141.4	37.751	832.73	1121.7	32.545	38.413	0	0	-23.794	-40.424	-14.99	-10.896	-1.0696	16.614	14.648	10.515	-24.863	-23.81	-0.34277	-0.38133	1667.8
4.88	489	60	NaN	0.23161	15.329	7.7481	-162.08	9.839	13.276	0.075255	-834.48	1141.4	37.758	832.74	1121.7	31.32	37.193	0	0	-24.636	-41.235	-15.02	-10.926	-1.0632	16.62	14.65	10.517	-25.699	-24.614	-0.36944	-0.40842	1667.8
4.89	490	60	NaN	0.2376	15.331	7.7453	-162.05	9.8354	13.305	0.081537	-834.47	1141.4	37.746	832.76	1121.7	33.468	37.775	0	0	-25.479	-42.046	-15.038	-10.943	-1.0565	16.651	14.653	10.514	-26.536	-25.396	-0.38429	-0.42978	1667.8
4.9	491	60	NaN	0.2571	15.329	7.7403	-162.04	9.8525	13.306	0.10072	-834.44	1141.4	37.685	832.77	1121.7	31.76	37.72	0	0	-15.886	-32.812	-14.876	-10.782	-1.0343	16.667	14.652	10.53	-16.92	-16.145	-0.22443	-0.25198	1667.8
4.91	492	60	NaN	0.27783	15.311	7.7294	-162.05	9.8584	13.342	0.13911	-834.47	1141.4	37.77	832.79	1121.7	32.637	38.738	0	0	4.3771	-13.307	-14.531	-10.437	-1.0152	16.659	14.635	10.534	3.362	3.3516	0.1039	0.097465	1667.8
4.92	493	60	NaN	0.27591	15.317	7.7248	-162.05	9.8583	13.138	0.13489	-834.44	1141.4	37.285	832.99	1121.7	32.478	37.01	0	0	5.4147	-12.308	-14.516	-10.422	-1.0004	16.676	14.641	10.534	4.4143	4.3679	0.12497	0.1124	1668
4.93	494	60	NaN	0.27627	15.311	7.7348	-162.05	9.8595	13.222	0.10362	-834.44	1141.4	37.465	832.96	1121.7	31.442	37.99	0	0	5.4313	-12.292	-14.518	-10.424	-1.0073	16.666	14.634	10.536	4.424	4.3738	0.11599	0.1118	1667.9
4.94	495	60	NaN	0.28087	15.304	7.7472	-162.09	9.863	13.283	0.082369	-834.44	1141.4	37.682	832.93	1121.7	34.227	37.385	0	0	5.3981	-12.324	-14.522	-10.427	-1.0109	16.619	14.627	10.539	4.3872	4.2942	0.10571	0.11205	1667.9
4.95	496	60	NaN	0.28441	15.299	7.7511	-162.11	9.8696	13.315	0.086817	-834.42	1141.4	37.799	832.92	1121.7	31.061	38.442	0	0	5.3632	-12.358	-14.523	-10.429	-1.0113	16.591	14.623	10.546	4.3519	4.2325	0.099754	0.11663	1667.9
4.96	497	60	NaN	0.28457	15.294	7.7426	-162.11	9.8729	13.344	0.11759	-834.42	1141.4	37.847	832.92	1121.7	31.003	36.502	0	0	5.3263	-12.394	-14.523	-10.429	-1.0117	16.597	14.618	10.549	4.3145	4.2038	0.094222	0.11991	1667.9
4.97	498	60	NaN	0.28462	15.283	7.7312	-162.12	9.8687	13.308	0.15107	-834.43	1141.4	37.813	832.99	1121.7	30.737	35.907	0	0	5.3302	-12.39	-14.524	-10.43	-1.0093	16.587	14.607	10.545	4.3209	4.1969	0.083143	0.11508	1668
4.98	499	60	NaN	0.28448	15.281	7.7526	-162.15	9.8927	13.255	0.093982	-834.44	1141.4	37.767	832.98	1121.7	33.176	35.745	0	0	5.7139	-12.02	-14.519	-10.425	-1.0098	16.552	14.604	10.569	4.7041	4.5313	0.085199	0.14393	1668
4.99	500	60	NaN	0.27473	15.286	7.7674	-162.17	9.8843	13.262	0.055964	-834.43	1141.4	37.84	832.99	1121.7	32.437	38.147	0	0	6.7282	-11.044	-14.505	-10.41	-1.0234	16.536	14.61	10.561	5.7048	5.492	0.10495	0.15015	1668
5	501	60	NaN	0.27161	15.296	7.7649	-162.17	9.8849	13.244	0.067341	-834.41	1141.4	37.861	833.01	1121.7	31.415	39.631	0	0	6.8619	-10.915	-14.503	-10.408	-1.0268	16.534	14.619	10.562	5.8351	5.6183	0.11646	0.15369	1668
5.01	502	60	NaN	0.26206	15.299	7.7566	-162.18	9.8959	13.243	0.08931	-834.43	1141.4	37.931	833	1121.7	29.926	38.495	0	0	6.7906	-10.984	-14.503	-10.409	-1.038	16.524	14.623	10.572	5.7525	5.5405	0.11947	0.16345	1668
5.02	503	60	NaN	0.25804	15.298	7.7514	-162.18	9.8938	13.237	0.10591	-834.43	1141.4	37.995	833.02	1121.7	31.902	38.599	0	0	6.7135	-11.058	-14.502	-10.408	-1.0437	16.514	14.622	10.57	5.6699	5.4554	0.11968	0.16184	1668
5.03	504	60	NaN	0.26246	15.297	7.7491	-162.19	9.8811	13.205	0.12036	-834.41	1141.4	37.975	833.08	1121.7	31.881	38.827	0	0	6.6585	-11.111	-14.5	-10.406	-1.038	16.514	14.621	10.557	5.6205	5.4027	0.12077	0.15134	1668
5.04	505	60	NaN	0.25967	15.298	7.746	-162.18	9.8886	13.162	0.13642	-834.4	1141.4	37.894	833.11	1121.7	32.069	38.385	0	0	6.6474	-11.122	-14.497	-10.403	-1.0375	16.527	14.622	10.565	5.6099	5.4049	0.12426	0.16163	1668
5.05	506	60	NaN	0.24699	15.293	7.754	-162.18	9.9005	13.158	0.12012	-834.41	1141.4	37.949	833.07	1121.7	30.551	37.877	0	0	6.744	-11.029	-14.495	-10.401	-1.0526	16.52	14.618	10.576	5.6914	5.4909	0.12229	0.17517	1668
5.06	507	60	NaN	0.23919	15.287	7.7706	-162.18	9.9002	13.132	0.073166	-834.41	1141.4	37.924	833.1	1121.7	30.977	36.534	0	0	6.857	-10.92	-14.494	-10.399	-1.0611	16.523	14.61	10.577	5.7958	5.6026	0.1166	0.17723	1668.1
5.07	508	60	NaN	0.24079	15.277	7.7607	-162.19	9.9074	13.155	0.1176	-834.41	1141.4	38.02	833.06	1121.7	32.986	38.136	0	0	6.9308	-10.849	-14.493	-10.398	-1.0613	16.512	14.601	10.583	5.8695	5.6629	0.10843	0.18494	1668
5.08	509	60	NaN	0.23771	15.27	7.7592	-162.19	9.9071	13.145	0.13651	-834.41	1141.4	38.025	833.08	1121.7	32.738	39.442	0	0	7.011	-10.772	-14.492	-10.398	-1.0639	16.508	14.594	10.583	5.9471	5.7367	0.10164	0.18501	1668
5.09	510	60	NaN	0.23709	15.261	7.7585	-162.19	9.9038	13.11	0.1569	-834.42	1141.3	37.958	833.12	1121.7	32.341	36.13	0	0	7.0941	-10.692	-14.492	-10.398	-1.0615	16.514	14.585	10.58	6.0325	5.8219	0.092468	0.18193	1668.1
5.1	511	60	NaN	0.24153	15.254	7.7549	-162.19	9.9049	13.095	0.19299	-834.43	1141.3	37.932	833.14	1121.7	33.787	35.93	0	0	7.1534	-10.635	-14.492	-10.397	-1.0549	16.516	14.578	10.581	6.0985	5.8813	0.085913	0.18387	1668.1
5.11	512	60	NaN	0.24178	15.257	7.762	-162.2	9.9078	13.121	0.19726	-834.43	1141.3	37.995	833.1	1121.7	32.253	37.721	0	0	7.2351	-10.556	-14.491	-10.396	-1.0567	16.504	14.581	10.584	6.1784	5.9476	0.090408	0.18771	1668.1
5.12	513	60	NaN	0.23894	15.253	7.7712	-162.21	9.8917	13.115	0.19461	-834.46	1141.3	38	833.17	1121.7	34.715	37.878	0	0	7.4307	-10.368	-14.49	-10.395	-1.0597	16.49	14.577	10.568	6.371	6.1217	0.087098	0.17268	1668.2
5.13	514	60	NaN	0.24606	15.247	7.7636	-162.21	9.9127	13.142	0.24012	-834.48	1141.3	38.048	833.09	1121.7	31.567	37.295	0	0	7.5366	-10.266	-14.49	-10.395	-1.0527	16.496	14.572	10.587	6.4838	6.2297	0.082463	0.19212	1668.1
5.14	515	60	NaN	0.25224	15.249	7.7679	-162.2	9.9139	13.125	0.2422	-834.51	1141.3	37.988	833.12	1121.7	31.129	38.711	0	0	7.5994	-10.205	-14.49	-10.396	-1.0444	16.5	14.574	10.589	6.555	6.2949	0.084151	0.19344	1668.2
5.15	516	60	NaN	0.25761	15.251	7.7722	-162.2	9.9143	13.136	0.23936	-834.54	1141.3	38.008	833.12	1121.7	30.5	35.53	0	0	7.6913	-10.117	-14.488	-10.394	-1.0398	16.498	14.576	10.589	6.6515	6.3814	0.087828	0.19556	1668.2
5.16	517	60	NaN	0.25836	15.25	7.775	-162.2	9.9178	13.136	0.24322	-834.59	1141.3	37.994	833.12	1121.7	33.053	35.326	0	0	7.7767	-10.035	-14.487	-10.392	-1.0384	16.5	14.575	10.592	6.7383	6.4656	0.088869	0.19994	1668.2
5.17	518	60	NaN	0.25743	15.255	7.7774	-162.21	9.9156	13.159	0.25289	-834.64	1141.3	38.038	833.1	1121.7	33.421	37.712	0	0	7.8567	-9.9578	-14.486	-10.392	-1.0405	16.49	14.581	10.59	6.8162	6.5318	0.094665	0.1984	1668.3
5.18	519	60	NaN	0.2618	15.271	7.7758	-162.25	9.9011	13.269	0.2747	-834.65	1141.3	38.34	833.02	1121.7	32.086	37.943	0	0	7.8544	-9.96	-14.483	-10.389	-1.0458	16.446	14.597	10.575	6.8086	6.4855	0.11354	0.18604	1668.2
5.19	520	60	NaN	0.25928	15.274	7.7578	-162.23	9.9021	13.206	0.34536	-834.71	1141.3	38.175	833.1	1121.7	30.532	38.558	0	0	7.8122	-10.001	-14.48	-10.386	-1.0401	16.471	14.6	10.576	6.7721	6.4707	0.12035	0.18993	1668.4
5.2	521	60	NaN	0.26648	15.283	7.7715	-162.22	9.9005	13.191	0.30981	-834.74	1141.3	38.112	833.11	1121.7	31.192	37.064	0	0	7.886	-9.9296	-14.476	-10.382	-1.0319	16.481	14.609	10.575	6.8541	6.5517	0.13321	0.19268	1668.4
5.21	522	60	NaN	0.27284	15.306	7.7854	-162.24	9.8923	13.252	0.28279	-834.77	1141.4	38.245	833.05	1121.7	33.577	38.037	0	0	7.9288	-9.8884	-14.472	-10.378	-1.0311	16.457	14.631	10.567	6.8977	6.5685	0.15966	0.18971	1668.4
5.22	523	60	NaN	0.28093	15.324	7.7807	-162.22	9.8972	13.204	0.32447	-834.79	1141.4	38.091	833.1	1121.7	33.437	39.29	0	0	7.9436	-9.8742	-14.467	-10.373	-1.0162	16.486	14.649	10.572	6.9273	6.6115	0.18166	0.19962	1668.4
5.23	524	60	NaN	0.29079	15.338	7.7736	-162.2	9.9062	13.173	0.38734	-834.84	1141.3	37.977	833.11	1121.7	32.335	37.588	0	0	8.0445	-9.777	-14.463	-10.368	-1.0002	16.51	14.663	10.581	7.0442	6.7334	0.20059	0.21253	1668.5
5.24	525	60	NaN	0.29912	15.352	7.7703	-162.2	9.909	13.197	0.43676	-834.89	1141.4	38.006	833.05	1121.7	30.945	34.655	0	0	8.1341	-9.6907	-14.459	-10.365	-0.9912	16.51	14.678	10.583	7.1429	6.819	0.21913	0.21855	1668.5
5.25	526	60	NaN	0.30273	15.365	7.7623	-162.18	9.906	13.16	0.47775	-834.9	1141.3	37.887	833.09	1121.7	32.671	37.443	0	0	8.2054	-9.6221	-14.456	-10.362	-0.98209	16.532	14.69	10.58	7.2233	6.9097	0.23403	0.21847	1668.5
5.26	527	60	NaN	0.30765	15.377	7.7782	-162.2	9.8957	13.223	0.4439	-834.92	1141.4	38.05	833.06	1121.7	32.996	39.109	0	0	8.2925	-9.5383	-14.452	-10.358	-0.9839	16.512	14.702	10.57	7.3086	6.9742	0.25029	0.21192	1668.5
5.27	528	60	NaN	0.31286	15.378	7.7827	-162.19	9.8858	13.174	0.45715	-834.97	1141.4	37.902	833.1	1121.7	33.14	39.897	0	0	8.3959	-9.4388	-14.447	-10.352	-0.9731	16.523	14.703	10.56	7.4228	7.0843	0.25635	0.20806	1668.6
5.28	529	60	NaN	0.30822	15.379	7.7871	-162.19	9.8851	13.167	0.45474	-835.01	1141.3	37.862	833.11	1121.7	32.636	37.118	0	0	8.4156	-9.4198	-14.435	-10.341	-0.97641	16.527	14.705	10.559	7.4392	7.1076	0.26995	0.21828	1668.7
5.29	530	60	NaN	0.30823	15.378	7.7823	-162.2	9.8736	13.206	0.4759	-835.04	1141.3	37.968	833.1	1121.7	31.93	34.435	0	0	8.4294	-9.4065	-14.428	-10.334	-0.97929	16.512	14.705	10.547	7.4501	7.1051	0.27691	0.21349	1668.7
5.3	531	60	NaN	0.31015	15.379	7.7792	-162.21	9.8683	13.242	0.48448	-835.06	1141.3	38.044	833.07	1121.7	31.488	36.589	0	0	8.4416	-9.3947	-14.428	-10.333	-0.97969	16.502	14.705	10.542	7.4619	7.1071	0.27783	0.20838	1668.7
5.31	532	60	NaN	0.31102	15.379	7.7841	-162.2	9.8729	13.262	0.45605	-835.09	1141.3	38.034	833.03	1121.7	32.806	36.017	0	0	8.4539	-9.3829	-14.427	-10.333	-0.97946	16.51	14.706	10.546	7.4744	7.1267	0.27852	0.21323	1668.7
5.32	533	60	NaN	0.31321	15.375	7.7874	-162.19	9.8714	13.275	0.4226	-835.14	1141.3	37.999	833.03	1121.7	33.394	37.686	0	0	8.4662	-9.3711	-14.427	-10.332	-0.97719	16.523	14.701	10.545	7.489	7.152	0.27482	0.2123	1668.7
5.33	534	60	NaN	0.31304	15.379	7.7695	-162.16	9.8883	13.133	0.45825	-835.15	1141.3	37.653	833.14	1121.7	30.2	37.672	0	0	8.4784	-9.3593	-14.426	-10.332	-0.96418	16.56	14.706	10.561	7.5142	7.2004	0.27956	0.22954	1668.8
5.34	535	60	NaN	0.31703	15.382	7.779	-162.19	9.8784	13.199	0.3969	-835.18	1141.3	37.827	833.12	1121.7	33.819	38.305	0	0	8.4907	-9.3475	-14.426	-10.331	-0.96826	16.525	14.709	10.551	7.5224	7.1778	0.28358	0.21987	1668.8
5.35	536	60	NaN	0.32184	15.385	7.7698	-162.17	9.8787	13.209	0.40099	-835.2	1141.3	37.801	833.14	1121.7	32.192	38.463	0	0	8.5029	-9.3357	-14.425	-10.331	-0.96239	16.548	14.712	10.552	7.5406	7.212	0.28711	0.22059	1668.9
5.36	537	60	NaN	0.31807	15.39	7.7567	-162.16	9.8827	13.212	0.40663	-835.21	1141.3	37.763	833.15	1121.7	31.674	38.62	0	0	8.5152	-9.3239	-14.425	-10.331	-0.96462	16.562	14.717	10.556	7.5506	7.2383	0.29193	0.22511	1668.9
5.37	538	60	NaN	0.31102	15.399	7.7359	-162.18	9.8844	13.226	0.41733	-835.22	1141.3	37.813	833.14	1121.7	32.139	37.543	0	0	8.5275	-9.3121	-14.424	-10.33	-0.97303	16.541	14.726	10.557	7.5544	7.2288	0.30188	0.22709	1668.9
5.38	539	60	NaN	0.30346	15.409	7.7142	-162.19	9.8805	13.224	0.43396	-835.23	1141.3	37.83	833.18	1121.7	31.55	35.467	0	0	8.5397	-9.3003	-14.424	-10.33	-0.98057	16.527	14.736	10.553	7.5591	7.2267	0.31245	0.22381	1668.9
5.39	540	60	NaN	0.29216	15.413	7.7082	-162.15	9.8743	13.187	0.43678	-835.23	1141.3	37.665	833.29	1121.7	30.774	36.243	0	0	8.552	-9.2885	-14.423	-10.329	-0.98602	16.574	14.739	10.548	7.566	7.286	0.31587	0.21889	1669.1
5.4	541	60	NaN	0.28267	15.424	7.7035	-162.15	9.8808	13.225	0.4423	-835.23	1141.3	37.754	833.24	1121.7	32.793	38.224	0	0	8.5642	-9.2767	-14.423	-10.329	-0.9984	16.565	14.75	10.555	7.5658	7.2881	0.32655	0.22614	1669
5.41	542	60	NaN	0.26612	15.423	7.7307	-162.16	9.8796	13.24	0.37332	-835.24	1141.4	37.78	833.25	1121.7	32.127	38.988	0	0	8.5765	-9.2649	-14.423	-10.328	-1.0182	16.558	14.748	10.555	7.5583	7.2934	0.32562	0.22633	1669
5.42	543	60	NaN	0.25634	15.427	7.7505	-162.18	9.878	13.219	0.32948	-835.24	1141.4	37.757	833.26	1121.7	31.899	41.233	0	0	8.5888	-9.2531	-14.422	-10.328	-1.0287	16.531	14.751	10.553	7.5601	7.278	0.32902	0.22567	1669
5.43	544	60	NaN	0.25237	15.424	7.7356	-162.19	9.8863	13.205	0.39954	-835.23	1141.4	37.725	833.27	1121.7	32.953	37.953	0	0	8.601	-9.2413	-14.422	-10.327	-1.0292	16.533	14.749	10.561	7.5719	7.2918	0.3278	0.23371	1669
5.44	545	60	NaN	0.24707	15.41	7.7295	-162.16	9.9027	13.208	0.44211	-835.26	1141.3	37.674	833.27	1121.7	31.641	38.143	0	0	8.6133	-9.2295	-14.421	-10.327	-1.0312	16.563	14.736	10.576	7.582	7.334	0.31482	0.24961	1669.1
5.45	546	60	NaN	0.23844	15.394	7.7387	-162.14	9.9108	13.22	0.42797	-835.3	1141.3	37.655	833.26	1121.7	31.963	36.964	0	0	8.6255	-9.2177	-14.421	-10.326	-1.0397	16.578	14.72	10.584	7.5859	7.3604	0.29963	0.25773	1669.1
5.46	547	60	NaN	0.23151	15.394	7.7259	-162.18	9.8979	13.222	0.46972	-835.28	1141.3	37.712	833.29	1121.7	30.201	37.98	0	0	8.6378	-9.2059	-14.42	-10.326	-1.0471	16.546	14.721	10.571	7.5907	7.3403	0.30049	0.24532	1669.1
5.47	548	60	NaN	0.22865	15.402	7.7296	-162.16	9.9	13.186	0.45585	-835.26	1141.4	37.594	833.34	1121.7	32.756	38.115	0	0	8.6501	-9.1941	-14.42	-10.326	-1.0464	16.567	14.728	10.574	7.6037	7.3727	0.30844	0.2483	1669.1
5.48	549	60	NaN	0.24432	15.403	7.7312	-162.13	9.889	13.23	0.46871	-835.27	1141.3	37.638	833.34	1121.7	32.917	36.885	0	0	8.6623	-9.1823	-14.419	-10.325	-1.0318	16.591	14.729	10.563	7.6305	7.4088	0.31001	0.23768	1669.1
5.49	550	60	NaN	0.24921	15.409	7.7489	-162.15	9.9039	13.201	0.41974	-835.27	1141.4	37.59	833.33	1121.7	33.157	38.42	0	0	8.6746	-9.1705	-14.419	-10.325	-1.0269	16.577	14.735	10.578	7.6477	7.4068	0.31641	0.25314	1669.1
5.5	551	60	NaN	0.26003	15.414	7.7398	-162.14	9.8967	13.203	0.43735	-835.26	1141.3	37.56	833.34	1121.7	31.651	37.521	0	0	8.6869	-9.1587	-14.418	-10.324	-1.0145	16.586	14.74	10.57	7.6724	7.4275	0.32205	0.24593	1669.1
5.51	552	60	NaN	0.27162	15.411	7.7315	-162.14	9.8898	13.216	0.44715	-835.26	1141.3	37.597	833.35	1121.7	33.253	39.158	0	0	8.6991	-9.1469	-14.418	-10.324	-1.0038	16.583	14.738	10.563	7.6953	7.4361	0.31956	0.23924	1669.1
5.52	553	60	NaN	0.28211	15.404	7.734	-162.15	9.8946	13.227	0.42499	-835.27	1141.3	37.664	833.34	1121.7	30.478	37.411	0	0	8.7114	-9.1351	-14.418	-10.323	-0.99637	16.569	14.731	10.567	7.715	7.4335	0.3133	0.24423	1669.1
5.53	554	60	NaN	0.29597	15.403	7.7271	-162.13	9.8896	13.249	0.43288	-835.25	1141.3	37.665	833.33	1121.7	31.995	35.785	0	0	8.7236	-9.1233	-14.417	-10.323	-0.9823	16.59	14.731	10.562	7.7413	7.4665	0.31396	0.23902	1669.1
5.54	555	60	NaN	0.29943	15.401	7.7382	-162.12	9.8743	13.198	0.38693	-835.23	1141.3	37.538	833.43	1121.7	31.37	36.929	0	0	8.7359	-9.1115	-14.417	-10.322	-0.976	16.602	14.727	10.548	7.7599	7.4905	0.31077	0.22526	1669.2
5.55	556	60	NaN	0.30318	15.387	7.7304	-162.13	9.8743	13.247	0.4216	-835.22	1141.3	37.671	833.37	1121.7	31.161	37.668	0	0	8.7482	-9.0997	-14.416	-10.322	-0.97568	16.59	14.714	10.547	7.7725	7.4905	0.29765	0.22546	1669.1
5.56	557	60	NaN	0.30322	15.368	7.7218	-162.13	9.883	13.261	0.44565	-835.22	1141.3	37.702	833.36	1121.7	32.554	38.489	0	0	8.7604	-9.0879	-14.416	-10.321	-0.97588	16.594	14.696	10.555	7.7845	7.5065	0.2803	0.23371	1669.1
5.57	558	60	NaN	0.30015	15.346	7.7155	-162.14	9.8901	13.217	0.4555	-835.23	1141.3	37.633	833.38	1121.7	30.399	38.132	0	0	8.7727	-9.0761	-14.415	-10.321	-0.97623	16.587	14.674	10.562	7.7964	7.511	0.25915	0.2411	1669.1
5.58	559	60	NaN	0.29058	15.33	7.7164	-162.14	9.8904	13.204	0.44008	-835.23	1141.3	37.611	833.39	1121.7	31.888	37.885	0	0	8.7849	-9.0643	-14.415	-10.321	-0.98557	16.587	14.657	10.563	7.7994	7.5226	0.24269	0.24288	1669.2
5.59	560	60	NaN	0.27691	15.322	7.7174	-162.13	9.8906	13.239	0.42486	-835.23	1141.3	37.669	833.37	1121.7	33.739	39.488	0	0	8.7972	-9.0525	-14.414	-10.32	-1.0018	16.595	14.648	10.564	7.7954	7.5429	0.23377	0.24443	1669.1
5.6	561	60	NaN	0.26555	15.314	7.7055	-162.13	9.9011	13.247	0.45175	-835.23	1141.3	37.682	833.36	1121.7	33.052	37.726	0	0	8.8095	-9.0407	-14.414	-10.32	-1.0126	16.593	14.641	10.574	7.7968	7.5527	0.22748	0.25452	1669.1
5.61	562	60	NaN	0.25161	15.309	7.6938	-162.12	9.9096	13.216	0.48434	-835.23	1141.3	37.563	833.38	1121.7	34.184	36.68	0	0	8.8217	-9.0289	-14.413	-10.319	-1.0214	16.608	14.636	10.583	7.8004	7.5792	0.22253	0.2638	1669.1
5.62	563	60	NaN	0.24499	15.315	7.692	-162.11	9.9077	13.225	0.48126	-835.22	1141.3	37.545	833.36	1121.7	33.111	36.789	0	0	8.834	-9.0171	-14.413	-10.319	-1.0275	16.616	14.641	10.582	7.8065	7.599	0.22816	0.26311	1669.1
5.63	564	60	NaN	0.22461	15.322	7.7024	-162.1	9.8926	13.241	0.45225	-835.22	1141.4	37.513	833.36	1121.7	34.57	35.224	0	0	8.8462	-9.0053	-14.413	-10.318	-1.0478	16.63	14.648	10.567	7.7984	7.6246	0.23529	0.24853	1669.1
5.64	565	60	NaN	0.22294	15.329	7.7079	-162.1	9.8745	13.271	0.45674	-835.2	1141.4	37.563	833.36	1121.8	31.911	36.364	0	0	8.8585	-8.9935	-14.412	-10.318	-1.051	16.63	14.655	10.548	7.8075	7.6369	0.24308	0.23015	1669.1
5.65	566	60	NaN	0.22586	15.334	7.7115	-162.1	9.8492	13.309	0.46801	-835.17	1141.4	37.667	833.37	1121.8	33.638	37.463	0	0	8.8708	-8.9817	-14.412	-10.317	-1.0513	16.621	14.66	10.523	7.8195	7.6393	0.24869	0.2052	1669.1
5.66	567	60	NaN	0.22131	15.333	7.7169	-162.1	9.8297	13.327	0.4702	-835.17	1141.4	37.716	833.37	1121.8	31.003	36.685	0	0	8.883	-8.9698	-14.411	-10.317	-1.0575	16.622	14.659	10.504	7.8256	7.6523	0.24755	0.18672	1669.1
5.67	568	60	NaN	0.21708	15.322	7.7183	-162.07	9.8361	13.294	0.49379	-835.18	1141.4	37.621	833.35	1121.8	32.517	37.013	0	0	8.8953	-8.958	-14.411	-10.316	-1.0576	16.651	14.648	10.51	7.8377	7.6928	0.2372	0.19338	1669.1
5.68	569	60	NaN	0.22394	15.308	7.6995	-162.05	9.8392	13.224	0.58278	-835.17	1141.3	37.465	833.43	1121.7	33.056	37.265	0	0	8.9075	-8.9462	-14.41	-10.316	-1.0423	16.682	14.635	10.512	7.8652	7.7356	0.22489	0.19609	1669.1
5.69	570	60	NaN	0.22094	15.289	7.7089	-162.1	9.8669	13.262	0.55826	-835.2	1141.3	37.657	833.3	1121.8	30.174	37.997	0	0	8.9198	-8.9344	-14.41	-10.315	-1.0528	16.629	14.618	10.538	7.867	7.6941	0.20808	0.22299	1669
5.7	571	60	NaN	0.2262	15.285	7.7158	-162.09	9.8557	13.275	0.56153	-835.16	1141.4	37.719	833.32	1121.8	33.755	37.554	0	0	8.9321	-8.9226	-14.409	-10.315	-1.0496	16.634	14.612	10.529	7.8825	7.7117	0.20233	0.21384	1669
5.71	572	60	NaN	0.22811	15.28	7.72	-162.07	9.8585	13.241	0.57133	-835.16	1141.4	37.645	833.37	1121.7	35.406	38.436	0	0	8.9443	-8.9108	-14.409	-10.315	-1.0448	16.658	14.605	10.533	7.8996	7.7471	0.19653	0.21828	1669.1
5.72	573	60	NaN	0.23168	15.274	7.7214	-162.07	9.8588	13.219	0.58489	-835.16	1141.4	37.614	833.39	1121.7	32.405	39.077	0	0	8.9566	-8.899	-14.408	-10.314	-1.0396	16.663	14.599	10.534	7.9169	7.7635	0.1908	0.21995	1669.1
5.73	574	60	NaN	0.2388	15.269	7.7212	-162.08	9.8508	13.225	0.60194	-835.15	1141.4	37.67	833.41	1121.7	32.879	36.853	0	0	8.9688	-8.8872	-14.408	-10.314	-1.0339	16.646	14.593	10.527	7.935	7.7592	0.18506	0.21324	1669.1
5.74	575	60	NaN	0.24424	15.262	7.7206	-162.09	9.8525	13.214	0.62289	-835.17	1141.4	37.678	833.43	1121.7	30.618	36.571	0	0	8.9811	-8.8754	-14.408	-10.313	-1.0279	16.636	14.585	10.529	7.9532	7.7603	0.17761	0.21568	1669.1
5.75	576	60	NaN	0.24868	15.259	7.7195	-162.1	9.847	13.181	0.66313	-835.17	1141.4	37.584	833.5	1121.7	31.438	37.239	0	0	8.9934	-8.8636	-14.407	-10.313	-1.0188	16.637	14.582	10.524	7.9745	7.7735	0.17457	0.21117	1669.2
5.76	577	60	NaN	0.25202	15.265	7.7421	-162.13	9.8354	13.217	0.63217	-835.16	1141.4	37.716	833.53	1121.7	31.127	36.504	0	0	9.0056	-8.8518	-14.407	-10.312	-1.0211	16.597	14.587	10.513	7.9845	7.7448	0.18065	0.20069	1669.2
5.77	578	60	NaN	0.2573	15.267	7.7342	-162.15	9.8263	13.214	0.7054	-835.18	1141.4	37.7	833.59	1121.7	33.041	35.361	0	0	9.0179	-8.84	-14.406	-10.312	-1.0127	16.579	14.59	10.503	8.0052	7.7388	0.18415	0.19119	1669.3
5.78	579	60	NaN	0.25382	15.268	7.7399	-162.18	9.8172	13.249	0.71135	-835.18	1141.4	37.769	833.59	1121.7	31.454	35.754	0	0	9.0302	-8.8282	-14.406	-10.311	-1.0183	16.551	14.591	10.494	8.0118	7.7228	0.18577	0.18234	1669.3
5.79	580	60	NaN	0.25071	15.267	7.7369	-162.18	9.8254	13.225	0.7435	-835.19	1141.4	37.676	833.63	1121.7	31.322	39.156	0	0	9.0424	-8.8164	-14.405	-10.311	-1.0171	16.555	14.591	10.502	8.0253	7.7388	0.18531	0.19085	1669.3
5.8	581	60	NaN	0.24739	15.262	7.7278	-162.16	9.8472	13.148	0.80328	-835.21	1141.4	37.439	833.71	1121.7	32.911	38.076	0	0	9.0547	-8.8046	-14.405	-10.31	-1.0102	16.587	14.586	10.523	8.0445	7.7821	0.18148	0.21271	1669.4
5.81	582	60	NaN	0.23444	15.255	7.7401	-162.15	9.8587	13.135	0.79454	-835.24	1141.4	37.372	833.75	1121.7	32.515	38.188	0	0	9.0669	-8.7928	-14.404	-10.31	-1.0211	16.591	14.58	10.534	8.0459	7.7981	0.17558	0.22427	1669.5
5.82	583	60	NaN	0.22569	15.258	7.7336	-162.16	9.8569	13.154	0.8779	-835.25	1141.4	37.405	833.78	1121.7	31.443	37.788	0	0	9.0792	-8.781	-14.404	-10.31	-1.028	16.581	14.583	10.532	8.0512	7.8004	0.17904	0.2228	1669.5
5.83	584	2.5	NaN	0.21223	15.258	7.7441	-162.15	9.8725	13.137	0.93529	-835.27	1141.4	37.336	833.85	1121.7	31.899	37.988	0	0	9.0915	-8.7692	-14.403	-10.309	-1.0371	16.6	14.583	10.548	8.0544	7.8304	0.17937	0.23902	1669.6
5.84	585	2.5	NaN	0.2068	15.258	7.7651	-162.13	9.8768	13.116	0.94133	-835.29	1141.4	37.253	833.93	1121.7	32.164	37.134	0	0	9.1037	-8.7574	-14.403	-10.309	-1.0394	16.621	14.583	10.553	8.0643	7.8633	0.17962	0.24396	1669.7
5.85	586	2.5	NaN	0.21068	15.263	7.7692	-162.13	9.8908	13.107	0.98476	-835.3	1141.4	37.224	833.95	1121.7	31.702	37.521	0	0	9.116	-8.7456	-14.403	-10.308	-1.033	16.63	14.586	10.567	8.083	7.8847	0.18395	0.25869	1669.8
5.86	587	2.5	NaN	0.21368	15.265	7.7819	-162.12	9.8992	13.117	0.98753	-835.33	1141.4	37.246	833.96	1121.7	30.68	36.579	0	0	9.131	-8.7311	-14.399	-10.305	-1.0306	16.636	14.588	10.576	8.1004	7.9047	0.18964	0.27111	1669.8
5.87	588	2.5	NaN	0.21671	15.27	7.7971	-162.11	9.9119	13.133	0.99116	-835.35	1141.4	37.267	833.96	1121.7	31.5	38.064	0	0	9.1493	-8.7136	-14.391	-10.297	-1.0282	16.643	14.594	10.588	8.1211	7.9294	0.20206	0.29131	1669.8
5.88	589	2.5	NaN	0.2241	15.279	7.8045	-162.1	9.9337	13.139	1.0247	-835.37	1141.4	37.242	833.94	1121.7	28.926	35.766	0	0	9.1676	-8.696	-14.384	-10.29	-1.0188	16.659	14.603	10.61	8.1488	7.9629	0.21895	0.3202	1669.8
5.89	590	2.5	NaN	0.23779	15.286	7.8043	-162.07	9.9488	13.129	1.0493	-835.39	1141.4	37.175	833.96	1121.7	28.197	34.728	0	0	9.1858	-8.6784	-14.377	-10.282	-1.0019	16.686	14.61	10.625	8.1839	8.0079	0.23292	0.34261	1669.9
5.9	591	2.5	NaN	0.25285	15.287	7.7946	-162.08	9.9338	13.139	1.0893	-835.41	1141.4	37.181	834.03	1121.7	26.168	31.227	0	0	9.2041	-8.6608	-14.369	-10.275	-0.98564	16.685	14.611	10.61	8.2185	8.0245	0.24187	0.33478	1669.9
5.91	592	2.5	NaN	0.26051	15.286	7.7842	-162.08	9.9245	13.166	1.135	-835.43	1141.4	37.224	834.05	1121.7	26.515	34.642	0	0	9.2224	-8.6432	-14.362	-10.268	-0.97784	16.682	14.611	10.6	8.2445	8.0391	0.24911	0.33231	1670
5.92	593	2.5	NaN	0.27447	15.291	7.7759	-162.07	9.9322	13.185	1.18	-835.43	1141.4	37.229	834.04	1121.7	25.056	32.034	0	0	9.2407	-8.6256	-14.354	-10.26	-0.96254	16.695	14.617	10.606	8.2781	8.0693	0.26241	0.34631	1670
5.93	594	2.5	NaN	0.2872	15.298	7.7793	-162.06	9.9364	13.182	1.186	-835.44	1141.4	37.169	834.06	1121.7	24.322	30.482	0	0	9.1774	-8.6865	-14.354	-10.259	-0.94752	16.709	14.625	10.61	8.2299	8.0226	0.27106	0.35099	1670
5.94	595	2.5	NaN	0.2915	15.307	7.788	-162.05	9.9317	13.177	1.1728	-835.47	1141.4	37.119	834.09	1121.7	23.649	29.675	0	0	9.1197	-8.7421	-14.354	-10.259	-0.9419	16.713	14.633	10.606	8.1778	7.9714	0.27918	0.34644	1670.1
5.95	596	2.5	NaN	0.28611	15.319	7.7853	-162.06	9.9271	13.192	1.1976	-835.47	1141.4	37.151	834.1	1121.7	23.649	27.069	0	0	9.0939	-8.7669	-14.354	-10.26	-0.94752	16.707	14.645	10.601	8.1464	7.9401	0.29049	0.34138	1670.1
5.96	597	2.5	NaN	0.27814	15.339	7.7596	-162.07	9.932	13.198	1.2956	-835.46	1141.4	37.168	834.12	1121.8	23.649	25.95	0	0	8.9267	-8.9278	-14.356	-10.262	-0.95273	16.703	14.666	10.606	7.974	7.7749	0.30976	0.34364	1670.1
5.97	598	2.5	NaN	0.26395	15.344	7.7767	-162.06	9.9428	13.193	1.2466	-835.47	1141.4	37.133	834.09	1121.8	23.649	26.3	0	0	8.7363	-9.1111	-14.358	-10.264	-0.9674	16.71	14.67	10.617	7.7689	7.5991	0.31183	0.35296	1670.1
5.98	599	2.5	NaN	0.25423	15.354	7.7814	-162.05	9.9414	13.168	1.2672	-835.43	1141.4	37.07	834.13	1121.8	23.649	24.005	0	0	8.5999	-9.2424	-14.358	-10.264	-0.97425	16.718	14.68	10.616	7.6257	7.476	0.32105	0.35133	1670.1
5.99	600	2.5	NaN	0.24544	15.351	7.7866	-162.06	9.946	13.175	1.2997	-835.41	1141.4	37.095	834.12	1121.8	23.649	24.012	0	0	8.4679	-9.3694	-14.359	-10.265	-0.98281	16.715	14.677	10.62	7.4851	7.3457	0.31852	0.35516	1670
6	601	2.5	NaN	0.24161	15.339	7.7935	-162.07	9.9556	13.215	1.3081	-835.4	1141.4	37.211	834.08	1121.8	23.649	24.005	0	0	8.3461	-9.4867	-14.359	-10.265	-0.99038	16.701	14.666	10.629	7.3557	7.2145	0.30751	0.36398	1670
6.01	602	2.5	NaN	0.24109	15.317	7.795	-162.07	9.9578	13.228	1.3189	-835.41	1141.4	37.259	834.06	1121.8	23.649	24.005	0	0	8.0435	-9.778	-14.357	-10.263	-0.99218	16.695	14.644	10.63	7.0513	6.9175	0.28709	0.36745	1670
6.02	603	2.5	NaN	0.23553	15.274	7.7848	-162.06	9.9427	13.154	1.3922	-835.42	1141.3	37.064	834.16	1121.7	23.649	24.005	0	0	7.7288	-10.081	-14.355	-10.261	-0.98846	16.718	14.601	10.615	6.7403	6.6369	0.24566	0.35429	1670.1
6.03	604	2.5	NaN	0.23657	15.245	7.7879	-162.07	9.9444	13.204	1.3911	-835.4	1141.3	37.195	834.1	1121.7	23.649	24.005	0	0	7.5996	-10.205	-14.355	-10.261	-0.99199	16.702	14.572	10.617	6.6076	6.4965	0.21673	0.35578	1670
6.04	605	2.5	NaN	0.23067	15.248	7.7888	-162.07	9.9431	13.196	1.3802	-835.35	1141.3	37.183	834.11	1121.7	23.649	24.005	0	0	7.4294	-10.369	-14.357	-10.263	-0.9979	16.701	14.575	10.615	6.4315	6.3321	0.21785	0.35237	1670
6.05	606	2.5	NaN	0.23616	15.243	7.7912	-162.08	9.9415	13.208	1.3726	-835.32	1141.3	37.226	834.1	1121.8	23.649	24.005	0	0	7.2384	-10.553	-14.36	-10.266	-0.99416	16.694	14.571	10.614	6.2442	6.1408	0.21048	0.34773	1669.9
6.06	607	2.5	NaN	0.23641	15.231	7.7926	-162.08	9.9469	13.214	1.35	-835.3	1141.4	37.246	834.08	1121.8	23.649	24.005	0	0	7.0549	-10.73	-14.363	-10.268	-0.99541	16.692	14.56	10.619	6.0595	5.9623	0.19714	0.35031	1669.9
6.07	608	2.5	NaN	0.23431	15.22	7.7893	-162.07	9.9487	13.19	1.3399	-835.29	1141.3	37.19	834.08	1121.8	23.649	24.005	0	0	6.8732	-10.904	-14.365	-10.271	-0.99593	16.701	14.548	10.62	5.8773	5.7962	0.18316	0.34966	1669.9
6.08	609	2.5	NaN	0.23875	15.213	7.7863	-162.06	9.9404	13.157	1.3481	-835.28	1141.3	37.121	834.12	1121.8	23.649	24.005	0	0	6.6999	-11.071	-14.368	-10.273	-0.98884	16.71	14.541	10.613	5.7111	5.6387	0.17354	0.33928	1669.9
6.09	610	2.5	NaN	0.23779	15.213	7.8074	-162.07	9.9493	13.211	1.2676	-835.25	1141.4	37.276	834.06	1121.8	23.649	24.005	0	0	6.5514	-11.214	-14.371	-10.276	-0.99794	16.693	14.541	10.621	5.5534	5.4786	0.17067	0.34468	1669.8
6.1	611	2.5	NaN	0.23912	15.203	7.8104	-162.06	9.9428	13.14	1.2701	-835.25	1141.4	37.095	834.13	1121.8	23.649	24.005	0	0	6.4208	-11.34	-14.374	-10.28	-0.99026	16.715	14.53	10.615	5.4305	5.3748	0.15652	0.3358	1669.9
6.11	612	2.5	NaN	0.23512	15.195	7.8264	-162.05	9.9471	13.13	1.2181	-835.25	1141.4	37.087	834.12	1121.7	23.649	24.005	0	0	6.3248	-11.432	-14.376	-10.282	-0.99577	16.715	14.522	10.62	5.329	5.2829	0.14545	0.33826	1669.9
6.12	613	2.5	NaN	0.22773	15.175	7.825	-162.06	9.9578	13.161	1.2041	-835.25	1141.4	37.185	834.07	1121.8	23.649	24.005	0	0	6.2808	-11.475	-14.379	-10.284	-1.007	16.709	14.503	10.63	5.2738	5.234	0.12404	0.34605	1669.8
6.13	614	2.5	NaN	0.21792	15.159	7.8161	-162.06	9.961	13.175	1.2038	-835.25	1141.4	37.234	834.04	1121.8	23.649	24.005	0	0	6.2845	-11.471	-14.381	-10.287	-1.0186	16.707	14.487	10.633	5.2659	5.236	0.10622	0.34665	1669.8
6.14	615	2.5	NaN	0.20722	15.158	7.8107	-162.05	9.9566	13.16	1.19	-835.26	1141.4	37.209	834.04	1121.7	23.649	24.005	0	0	6.2156	-11.537	-14.382	-10.287	-1.0289	16.71	14.486	10.629	5.1867	5.1724	0.10407	0.34197	1669.8
6.15	616	2.5	NaN	0.19906	15.167	7.8074	-162.06	9.959	13.158	1.1735	-835.24	1141.3	37.224	834.02	1121.8	23.649	24.005	0	0	6.1469	-11.604	-14.382	-10.288	-1.0381	16.707	14.494	10.631	5.1087	5.1035	0.11222	0.3434	1669.8
6.16	617	2.5	NaN	0.20235	15.183	7.8135	-162.05	9.9561	13.147	1.1482	-835.23	1141.4	37.189	834.02	1121.8	23.649	24.005	0	0	6.1358	-11.614	-14.385	-10.291	-1.0345	16.715	14.51	10.629	5.1013	5.1006	0.12512	0.33862	1669.8
6.17	618	2.5	NaN	0.19836	15.202	7.8024	-162.05	9.9489	13.174	1.1708	-835.2	1141.4	37.273	834	1121.8	23.649	24.005	0	0	6.1805	-11.571	-14.387	-10.292	-1.0407	16.708	14.529	10.622	5.1399	5.1364	0.1427	0.3297	1669.7
6.18	619	2.5	NaN	0.1934	15.213	7.801	-162.05	9.9544	13.166	1.1738	-835.2	1141.4	37.245	833.98	1121.8	23.649	24.005	0	0	6.2839	-11.472	-14.387	-10.293	-1.0446	16.714	14.54	10.627	5.2394	5.242	0.15328	0.33428	1669.7
6.19	620	2.5	NaN	0.19345	15.221	7.8055	-162.04	9.9619	13.151	1.1668	-835.19	1141.4	37.191	833.94	1121.8	23.649	24.005	0	0	6.3944	-11.365	-14.389	-10.295	-1.0429	16.727	14.549	10.635	5.3514	5.3615	0.15957	0.33989	1669.6
6.2	621	2.5	NaN	0.19588	15.23	7.8154	-162.03	9.9559	13.142	1.1501	-835.18	1141.4	37.17	833.93	1121.8	23.649	24.005	0	0	6.5297	-11.235	-14.391	-10.297	-1.0404	16.732	14.557	10.629	5.4893	5.4966	0.16561	0.332	1669.6
6.21	622	2.5	NaN	0.19602	15.24	7.8274	-162.04	9.9375	13.145	1.1253	-835.18	1141.4	37.208	833.94	1121.7	23.649	24.005	0	0	6.7032	-11.068	-14.395	-10.3	-1.0424	16.721	14.566	10.612	5.6609	5.6525	0.17106	0.31153	1669.6
6.22	623	2.5	NaN	0.19629	15.245	7.8263	-162.05	9.942	13.177	1.1183	-835.15	1141.4	37.327	833.87	1121.8	23.649	24.005	0	0	6.7648	-11.009	-14.4	-10.305	-1.0465	16.71	14.571	10.616	5.7182	5.7015	0.17135	0.3107	1669.5
6.23	624	2.5	NaN	0.20442	15.245	7.8127	-162.05	9.9258	13.195	1.1699	-835.14	1141.4	37.392	833.86	1121.8	23.649	24.005	0	0	6.805	-10.97	-14.405	-10.311	-1.0389	16.702	14.572	10.599	5.7662	5.7324	0.16659	0.28847	1669.5
6.24	625	2.5	NaN	0.19851	15.242	7.8125	-162.04	9.9281	13.166	1.1715	-835.15	1141.4	37.304	833.86	1121.8	23.649	24.005	0	0	6.8453	-10.931	-14.411	-10.316	-1.0417	16.72	14.568	10.602	5.8036	5.7883	0.15733	0.28522	1669.5
6.25	626	2.5	NaN	0.1974	15.235	7.8178	-162.04	9.9254	13.149	1.1467	-835.15	1141.4	37.278	833.86	1121.7	23.649	24.005	0	0	6.8856	-10.893	-14.416	-10.322	-1.0428	16.722	14.561	10.599	5.8428	5.8299	0.14482	0.27736	1669.5
6.26	627	2.5	NaN	0.20112	15.23	7.8239	-162.04	9.9277	13.156	1.1241	-835.13	1141.4	37.325	833.82	1121.7	23.649	24.005	0	0	6.9259	-10.854	-14.422	-10.328	-1.0415	16.718	14.555	10.602	5.8844	5.8638	0.13334	0.2747	1669.5
6.27	628	2.5	NaN	0.20327	15.223	7.827	-162.04	9.9298	13.165	1.1139	-835.12	1141.4	37.376	833.77	1121.7	23.649	24.005	0	0	6.9661	-10.815	-14.427	-10.333	-1.0415	16.711	14.548	10.605	5.9247	5.8963	0.12075	0.27163	1669.4
6.28	629	2.5	NaN	0.19926	15.209	7.826	-162.06	9.912	13.15	1.103	-835.14	1141.4	37.37	833.79	1121.7	23.649	24.005	0	0	7.0064	-10.776	-14.433	-10.339	-1.0456	16.699	14.535	10.587	5.9608	5.923	0.10161	0.24792	1669.4
6.29	630	2.5	NaN	0.19686	15.205	7.8352	-162.06	9.9081	13.15	1.0693	-835.16	1141.4	37.4	833.76	1121.7	23.649	24.005	0	0	7.0467	-10.737	-14.438	-10.344	-1.0502	16.694	14.53	10.583	5.9965	5.9563	0.091123	0.23897	1669.4
6.3	631	2.5	NaN	0.20411	15.209	7.8282	-162.05	9.9273	13.126	1.0696	-835.13	1141.4	37.311	833.72	1121.7	23.649	24.005	0	0	7.0869	-10.699	-14.444	-10.35	-1.0399	16.706	14.535	10.602	6.047	6.0074	0.090861	0.25204	1669.4
6.31	632	2.5	NaN	0.20407	15.211	7.8212	-162.06	9.9159	13.129	1.0783	-835.13	1141.4	37.336	833.75	1121.7	23.649	24.005	0	0	7.1272	-10.66	-14.45	-10.355	-1.0405	16.698	14.537	10.59	6.0867	6.0379	0.087248	0.235	1669.4
6.32	633	2.5	NaN	0.2028	15.216	7.8266	-162.06	9.9163	13.123	1.0446	-835.12	1141.4	37.314	833.76	1121.7	23.649	24.005	0	0	7.1675	-10.621	-14.455	-10.361	-1.0422	16.7	14.541	10.591	6.1253	6.0788	0.086088	0.23016	1669.4
6.33	634	2.5	NaN	0.20522	15.22	7.8374	-162.06	9.9293	13.129	0.99283	-835.12	1141.4	37.309	833.72	1121.7	23.649	24.005	0	0	7.2078	-10.582	-14.461	-10.366	-1.0414	16.697	14.546	10.604	6.1663	6.1149	0.085039	0.23786	1669.3
6.34	635	2.5	NaN	0.20869	15.22	7.8438	-162.07	9.9362	13.172	0.95507	-835.12	1141.4	37.41	833.65	1121.7	23.649	24.005	0	0	7.248	-10.544	-14.466	-10.372	-1.0428	16.674	14.545	10.611	6.2053	6.13	0.079052	0.23912	1669.3
6.35	636	2.5	NaN	0.2012	15.215	7.8522	-162.08	9.9377	13.2	0.89819	-835.13	1141.4	37.463	833.63	1121.7	23.649	24.005	0	0	7.2883	-10.505	-14.472	-10.377	-1.054	16.665	14.541	10.612	6.2343	6.1601	0.068885	0.23461	1669.3
6.36	637	2.5	NaN	0.19976	15.211	7.8453	-162.08	9.9457	13.2	0.91503	-835.14	1141.4	37.429	833.61	1121.7	23.649	24.005	0	0	7.3286	-10.466	-14.477	-10.383	-1.0537	16.671	14.536	10.621	6.2749	6.205	0.058929	0.23759	1669.3
6.37	638	2.5	NaN	0.199	15.217	7.8361	-162.07	9.9381	13.191	0.93438	-835.11	1141.4	37.385	833.65	1121.7	23.649	24.005	0	0	7.3689	-10.427	-14.483	-10.388	-1.0523	16.678	14.542	10.613	6.3166	6.2507	0.059271	0.2248	1669.3
6.38	639	2.5	NaN	0.19835	15.219	7.8216	-162.06	9.9484	13.189	0.96294	-835.09	1141.4	37.323	833.62	1121.7	23.649	24.005	0	0	7.4091	-10.389	-14.488	-10.394	-1.0499	16.691	14.544	10.623	6.3592	6.302	0.055836	0.22884	1669.2
6.39	640	2.5	NaN	0.19307	15.215	7.8122	-162.06	9.9483	13.21	0.97507	-835.1	1141.4	37.344	833.57	1121.7	23.649	24.005	0	0	7.4494	-10.35	-14.494	-10.4	-1.0555	16.694	14.542	10.622	6.3939	6.344	0.047824	0.22255	1669.2
6.4	641	2.5	NaN	0.18548	15.214	7.8123	-162.05	9.9364	13.244	0.96444	-835.11	1141.3	37.418	833.54	1121.7	23.649	24.005	0	0	7.4897	-10.311	-14.499	-10.405	-1.066	16.696	14.541	10.61	6.4237	6.3845	0.041247	0.20508	1669.2
6.41	642	2.5	NaN	0.18225	15.22	7.8167	-162.03	9.9371	13.265	0.94933	-835.1	1141.4	37.429	833.5	1121.7	23.649	24.005	0	0	7.5198	-10.282	-14.503	-10.408	-1.0702	16.715	14.546	10.611	6.4496	6.4333	0.043318	0.20206	1669.1
6.42	643	2.5	NaN	0.17461	15.219	7.8231	-162.04	9.8993	13.314	0.93259	-835.1	1141.4	37.59	833.49	1121.7	23.649	24.005	0	0	7.4497	-10.35	-14.485	-10.391	-1.0839	16.705	14.546	10.572	6.3657	6.3553	0.060569	0.18101	1669.1
6.43	644	2.5	NaN	0.17667	15.223	7.8319	-162.02	9.8917	13.278	0.91145	-835.08	1141.4	37.492	833.5	1121.7	23.649	24.005	0	0	7.3795	-10.417	-14.468	-10.374	-1.0792	16.727	14.55	10.565	6.3003	6.3098	0.081852	0.19086	1669.1
6.44	645	2.5	NaN	0.17782	15.224	7.8281	-162	9.8942	13.263	0.91953	-835.08	1141.4	37.467	833.48	1121.7	23.649	24.005	0	0	7.3094	-10.485	-14.451	-10.357	-1.077	16.747	14.551	10.567	6.2324	6.2623	0.099761	0.21051	1669.1
6.45	646	2.5	NaN	0.17821	15.228	7.8301	-161.99	9.8954	13.245	0.91065	-835.06	1141.4	37.46	833.47	1121.7	23.649	24.005	0	0	6.4807	-11.282	-14.475	-10.381	-1.0766	16.758	14.554	10.569	5.404	5.4758	0.079139	0.18833	1669
6.46	647	2.5	NaN	0.18183	15.231	7.8392	-161.99	9.8963	13.237	0.87753	-835.04	1141.4	37.485	833.44	1121.7	23.649	24.005	0	0	6.2291	-11.524	-14.484	-10.39	-1.0751	16.757	14.557	10.57	5.1541	5.2329	0.07233	0.18035	1669
6.47	648	2.5	NaN	0.19179	15.228	7.8456	-161.99	9.8976	13.234	0.84793	-835.02	1141.3	37.527	833.4	1121.7	23.649	24.005	0	0	6.7106	-11.061	-14.475	-10.38	-1.0676	16.751	14.554	10.571	5.6429	5.6898	0.079518	0.19098	1668.9
6.48	649	2.5	NaN	0.20609	15.226	7.8404	-161.99	9.8917	13.181	0.86146	-835	1141.3	37.443	833.45	1121.7	23.649	24.005	0	0	7.192	-10.598	-14.465	-10.371	-1.0499	16.755	14.552	10.565	6.142	6.1572	0.086783	0.19448	1669
6.49	650	2.5	NaN	0.21703	15.22	7.8285	-162.01	9.908	13.204	0.87089	-835	1141.3	37.533	833.33	1121.7	23.649	24.005	0	0	7.6734	-10.134	-14.456	-10.362	-1.0419	16.731	14.547	10.581	6.6315	6.5966	0.09104	0.21982	1668.8
6.5	651	2.5	NaN	0.22024	15.219	7.836	-162.03	9.8947	13.176	0.8088	-834.99	1141.3	37.499	833.37	1121.7	23.649	24.005	0	0	8.7115	-9.135	-14.436	-10.342	-1.0396	16.711	14.545	10.569	7.6719	7.5757	0.10893	0.22735	1668.9
6.51	652	2.5	NaN	0.22193	15.218	7.8185	-162.06	9.8846	13.179	0.8435	-834.97	1141.3	37.534	833.37	1121.7	23.649	24.005	0	0	9.3536	-8.5169	-14.423	-10.329	-1.0379	16.685	14.544	10.559	8.3157	8.1682	0.12134	0.2297	1668.9
6.52	653	2.5	NaN	0.22032	15.223	7.8096	-162.09	9.8683	13.221	0.8541	-834.95	1141.3	37.662	833.35	1121.7	23.649	24.005	0	0	9.3869	-8.4848	-14.422	-10.328	-1.0436	16.645	14.549	10.542	8.3433	8.1603	0.12682	0.21478	1668.8
6.53	654	2.5	NaN	0.21605	15.229	7.8134	-162.13	9.8586	13.243	0.8274	-834.92	1141.3	37.744	833.33	1121.7	23.649	24.005	0	0	9.3121	-8.5568	-14.419	-10.325	-1.0516	16.603	14.554	10.533	8.2605	8.0461	0.1355	0.20845	1668.8
6.54	655	2.5	NaN	0.2115	15.231	7.8051	-162.16	9.8742	13.197	0.86143	-834.89	1141.3	37.653	833.31	1121.7	23.649	24.005	0	0	9.2421	-8.6243	-14.416	-10.322	-1.0519	16.578	14.557	10.548	8.1901	7.9539	0.14111	0.22619	1668.7
6.55	656	2.5	NaN	0.2007	15.244	7.8206	-162.19	9.8441	13.227	0.84877	-834.85	1141.4	37.729	833.34	1121.7	23.649	24.005	0	0	9.2213	-8.6442	-14.414	-10.32	-1.0658	16.543	14.57	10.519	8.1556	7.899	0.15533	0.19881	1668.7
6.56	657	2.5	NaN	0.19015	15.241	7.8367	-162.17	9.8323	13.276	0.84425	-834.86	1141.3	37.796	833.35	1121.7	23.649	24.005	0	0	9.1599	-8.7034	-14.413	-10.318	-1.0788	16.558	14.566	10.507	8.0811	7.8541	0.1535	0.18828	1668.7
6.57	658	2.5	NaN	0.18047	15.24	7.864	-162.17	9.843	13.306	0.79204	-834.84	1141.4	37.836	833.3	1121.7	23.649	24.005	0	0	9.0308	-8.8276	-14.412	-10.318	-1.0917	16.559	14.565	10.518	7.9391	7.7312	0.15336	0.19994	1668.7
6.58	659	2.5	NaN	0.17469	15.237	7.8667	-162.18	9.842	13.27	0.82595	-834.81	1141.4	37.757	833.33	1121.7	23.649	24.005	0	0	8.9046	-8.9491	-14.412	-10.318	-1.0936	16.555	14.562	10.517	7.811	7.6062	0.15034	0.19905	1668.7
6.59	660	2.5	NaN	0.16873	15.229	7.8643	-162.17	9.8438	13.219	0.86528	-834.78	1141.4	37.644	833.38	1121.7	23.649	24.005	0	0	8.7678	-9.0808	-14.412	-10.318	-1.0943	16.563	14.555	10.519	7.6735	7.4818	0.14261	0.20111	1668.7
6.6	661	2.5	NaN	0.16203	15.218	7.8754	-162.15	9.8585	13.222	0.84038	-834.79	1141.4	37.616	833.36	1121.7	23.649	24.005	0	0	8.6015	-9.2408	-14.411	-10.316	-1.1009	16.587	14.543	10.534	7.5006	7.3459	0.13202	0.21712	1668.7
6.61	662	2.5	NaN	0.16466	15.208	7.8718	-162.12	9.8525	13.275	0.87261	-834.79	1141.4	37.687	833.35	1121.7	23.649	24.005	0	0	8.4997	-9.3388	-14.41	-10.315	-1.0996	16.615	14.532	10.528	7.4001	7.2765	0.12272	0.21213	1668.7
6.62	663	2.5	NaN	0.17433	15.21	7.8616	-162.09	9.8625	13.265	0.91732	-834.74	1141.3	37.651	833.39	1121.7	23.649	24.005	0	0	8.4243	-9.4114	-14.409	-10.315	-1.0872	16.646	14.535	10.538	7.3371	7.2342	0.12627	0.22289	1668.6
6.63	664	2.5	NaN	0.17151	15.204	7.873	-162.05	9.8928	13.187	0.85997	-834.73	1141.3	37.386	833.41	1121.7	23.649	24.005	0	0	8.3593	-9.474	-14.408	-10.314	-1.0829	16.696	14.529	10.568	7.2764	7.2223	0.12023	0.25363	1668.7
6.64	665	2.5	NaN	0.17785	15.204	7.8748	-162.04	9.9	13.207	0.83022	-834.71	1141.3	37.429	833.4	1121.7	23.649	24.005	0	0	8.2939	-9.5369	-14.408	-10.314	-1.079	16.702	14.529	10.575	7.2149	7.1653	0.12073	0.26152	1668.6
6.65	666	2.5	NaN	0.18505	15.2	7.87	-162.03	9.9089	13.227	0.80597	-834.7	1141.3	37.459	833.39	1121.7	23.649	24.005	0	0	8.2274	-9.6009	-14.408	-10.313	-1.0737	16.712	14.524	10.584	7.1537	7.1114	0.11678	0.27098	1668.6
6.66	667	2.5	NaN	0.1899	15.192	7.8628	-162.01	9.9212	13.218	0.78253	-834.7	1141.3	37.383	833.4	1121.7	23.649	24.005	0	0	8.1096	-9.7143	-14.406	-10.312	-1.067	16.735	14.517	10.597	7.0426	7.0209	0.1107	0.28481	1668.6
6.67	668	2.5	NaN	0.1965	15.193	7.8519	-162.01	9.92	13.245	0.79143	-834.68	1141.3	37.408	833.4	1121.7	23.649	24.005	0	0	7.9843	-9.8349	-14.404	-10.31	-1.061	16.737	14.517	10.595	6.9233	6.9018	0.11299	0.28506	1668.6
6.68	669	2.5	NaN	0.19947	15.194	7.8338	-162.01	9.9376	13.32	0.84293	-834.67	1141.3	37.556	833.31	1121.7	23.649	24.005	0	0	7.9474	-9.8705	-14.404	-10.31	-1.0614	16.732	14.521	10.611	6.886	6.8612	0.11665	0.30139	1668.5
6.69	670	2.5	NaN	0.19684	15.19	7.8439	-162	9.923	13.316	0.79282	-834.68	1141.3	37.514	833.37	1121.7	23.649	24.005	0	0	7.8907	-9.925	-14.403	-10.309	-1.0643	16.737	14.516	10.597	6.8265	6.8119	0.11291	0.28845	1668.6
6.7	671	2.5	NaN	0.19175	15.188	7.843	-161.99	9.9221	13.283	0.79323	-834.69	1141.3	37.391	833.43	1121.7	23.649	24.005	0	0	7.8204	-9.9927	-14.401	-10.307	-1.0651	16.754	14.514	10.596	6.7553	6.7609	0.11309	0.28935	1668.6
6.71	672	2.5	NaN	0.18954	15.187	7.8449	-161.98	9.929	13.278	0.79675	-834.7	1141.3	37.333	833.43	1121.7	23.649	24.005	0	0	7.7434	-10.067	-14.4	-10.306	-1.0652	16.761	14.514	10.603	6.6782	6.6942	0.11328	0.29678	1668.6
6.72	673	2.5	NaN	0.18679	15.186	7.8497	-161.98	9.9305	13.277	0.79768	-834.71	1141.3	37.299	833.42	1121.7	23.649	24.005	0	0	7.6676	-10.14	-14.399	-10.305	-1.0667	16.763	14.513	10.604	6.6009	6.6228	0.11318	0.29897	1668.6
6.73	674	2.5	NaN	0.18096	15.187	7.8555	-161.98	9.9249	13.261	0.79609	-834.73	1141.3	37.249	833.44	1121.7	23.649	24.005	0	0	7.6011	-10.204	-14.399	-10.304	-1.0709	16.765	14.513	10.599	6.5302	6.5615	0.1141	0.29457	1668.7
6.74	675	2.5	NaN	0.17623	15.191	7.8653	-161.98	9.9287	13.272	0.77702	-834.73	1141.3	37.274	833.42	1121.7	23.649	24.005	0	0	7.5139	-10.288	-14.398	-10.304	-1.0771	16.763	14.517	10.602	6.4368	6.4755	0.11897	0.29847	1668.7
6.75	676	2.5	NaN	0.1661	15.205	7.8463	-161.99	9.9196	13.294	0.841	-834.74	1141.3	37.35	833.41	1121.7	23.649	24.005	0	0	7.4114	-10.386	-14.398	-10.304	-1.0877	16.752	14.531	10.594	6.3238	6.3655	0.13305	0.28988	1668.7
6.76	677	2.5	NaN	0.15829	15.217	7.8447	-162	9.9243	13.294	0.83876	-834.76	1141.4	37.354	833.38	1121.7	23.649	24.005	0	0	7.3819	-10.415	-14.4	-10.306	-1.0957	16.751	14.543	10.598	6.2862	6.3359	0.14285	0.29226	1668.7
6.77	678	2.5	NaN	0.15776	15.23	7.8309	-161.99	9.9136	13.253	0.88449	-834.78	1141.3	37.272	833.42	1121.7	23.649	24.005	0	0	7.296	-10.497	-14.402	-10.308	-1.0918	16.759	14.555	10.588	6.2042	6.2618	0.15351	0.2804	1668.7
6.78	679	2.5	NaN	0.15327	15.246	7.823	-161.98	9.9116	13.241	0.91876	-834.8	1141.3	37.251	833.41	1121.7	23.649	24.005	0	0	7.1445	-10.643	-14.403	-10.309	-1.0944	16.767	14.571	10.586	6.0501	6.1241	0.16793	0.27787	1668.7
6.79	680	2.5	NaN	0.14657	15.267	7.831	-161.99	9.9179	13.279	0.90643	-834.8	1141.4	37.352	833.34	1121.7	23.649	24.005	0	0	7.1152	-10.671	-14.404	-10.31	-1.105	16.761	14.592	10.593	6.0102	6.0899	0.18814	0.28345	1668.7
6.8	681	2.5	NaN	0.14719	15.293	7.8463	-162	9.9109	13.323	0.87507	-834.79	1141.4	37.511	833.28	1121.7	23.649	24.005	0	0	7.0975	-10.689	-14.405	-10.311	-1.111	16.738	14.617	10.587	5.9865	6.0492	0.2119	0.2763	1668.6
6.81	682	2.5	NaN	0.14745	15.305	7.8495	-162.01	9.893	13.318	0.89647	-834.82	1141.4	37.557	833.31	1121.7	23.649	24.005	0	0	7.0142	-10.769	-14.408	-10.314	-1.1115	16.728	14.628	10.57	5.9027	5.9595	0.22019	0.25609	1668.7
6.82	683	2.5	NaN	0.15015	15.312	7.8403	-162	9.8897	13.289	0.93252	-834.82	1141.4	37.484	833.31	1121.7	23.649	24.005	0	0	6.999	-10.783	-14.413	-10.318	-1.1051	16.742	14.634	10.567	5.8939	5.9582	0.22191	0.24879	1668.6
6.83	684	2.5	NaN	0.15253	15.321	7.8479	-162.01	9.8964	13.3	0.9391	-834.82	1141.4	37.532	833.26	1121.7	23.649	24.005	0	0	7.0775	-10.708	-14.419	-10.325	-1.1042	16.731	14.644	10.574	5.9733	6.0228	0.22448	0.24906	1668.6
6.84	685	2.5	NaN	0.15211	15.325	7.8573	-162.02	9.8978	13.311	0.94179	-834.82	1141.4	37.58	833.21	1121.7	23.649	24.005	0	0	7.1561	-10.632	-14.426	-10.332	-1.1062	16.717	14.648	10.575	6.0499	6.0846	0.22202	0.24385	1668.6
6.85	686	2.5	NaN	0.1539	15.327	7.874	-162.03	9.8967	13.304	0.9206	-834.83	1141.4	37.573	833.19	1121.7	23.649	24.005	0	0	7.2346	-10.557	-14.432	-10.338	-1.1049	16.716	14.649	10.575	6.1297	6.1592	0.21627	0.23638	1668.5
6.86	687	2.5	NaN	0.15737	15.327	7.8945	-162.02	9.8971	13.295	0.88385	-834.83	1141.4	37.555	833.18	1121.7	23.649	24.005	0	0	7.3131	-10.481	-14.439	-10.345	-1.1021	16.72	14.648	10.575	6.211	6.2393	0.20941	0.23061	1668.5
6.87	688	2.5	NaN	0.15276	15.322	7.894	-162.04	9.8925	13.309	0.89505	-834.85	1141.4	37.623	833.14	1121.7	23.649	24.005	0	0	7.3916	-10.405	-14.446	-10.351	-1.1086	16.702	14.644	10.571	6.283	6.2969	0.19863	0.21929	1668.5
6.88	689	2.5	NaN	0.15987	15.317	7.8876	-162.04	9.8684	13.276	0.90169	-834.86	1141.4	37.547	833.21	1121.6	23.649	24.005	0	0	7.4702	-10.33	-14.452	-10.358	-1.0986	16.706	14.639	10.547	6.3715	6.3758	0.18675	0.18896	1668.6
6.89	690	2.5	NaN	0.16612	15.319	7.886	-162.03	9.8733	13.283	0.91758	-834.86	1141.4	37.567	833.16	1121.6	23.649	24.005	0	0	7.5487	-10.254	-14.459	-10.365	-1.0926	16.706	14.64	10.552	6.4561	6.4521	0.18146	0.18733	1668.5
6.9	691	2.5	NaN	0.17067	15.32	7.8852	-162.03	9.8881	13.286	0.90607	-834.87	1141.4	37.583	833.09	1121.7	23.649	24.005	0	0	7.6272	-10.179	-14.465	-10.371	-1.089	16.711	14.642	10.566	6.5382	6.532	0.17649	0.19524	1668.5
6.91	692	2.5	NaN	0.17651	15.321	7.8836	-162.02	9.8897	13.264	0.88296	-834.88	1141.4	37.542	833.08	1121.6	23.649	24.005	0	0	7.7058	-10.103	-14.472	-10.378	-1.0826	16.718	14.642	10.569	6.6232	6.6149	0.1698	0.19076	1668.5
6.92	693	2.5	NaN	0.18281	15.321	7.88	-162.03	9.8777	13.266	0.86078	-834.9	1141.4	37.577	833.07	1121.6	23.649	24.005	0	0	7.7843	-10.027	-14.479	-10.384	-1.0782	16.712	14.641	10.557	6.7061	6.6842	0.16262	0.17281	1668.5
6.93	694	2.5	NaN	0.187	15.322	7.8726	-162.05	9.867	13.332	0.84782	-834.93	1141.4	37.786	832.97	1121.6	23.649	24.005	0	0	7.8628	-9.9519	-14.485	-10.391	-1.0817	16.685	14.643	10.546	6.7811	6.7333	0.15777	0.15517	1668.4
6.94	695	2.5	NaN	0.19113	15.328	7.8575	-162.04	9.8632	13.337	0.86683	-834.92	1141.4	37.8	832.95	1121.6	23.649	24.005	0	0	7.9414	-9.8763	-14.492	-10.398	-1.0774	16.689	14.649	10.542	6.8639	6.8124	0.15672	0.14466	1668.4
6.95	696	2.5	NaN	0.19398	15.323	7.8412	-162.02	9.867	13.094	0.90921	-834.95	1141.4	37.188	833.12	1121.7	23.649	24.005	0	0	8.0199	-9.8007	-14.498	-10.404	-1.0519	16.737	14.645	10.545	6.968	6.9365	0.14693	0.14055	1668.6
6.96	697	2.5	NaN	0.19538	15.332	7.8412	-162.02	9.8695	13.247	0.89357	-834.96	1141.4	37.547	832.94	1121.6	23.649	24.005	0	0	8.0984	-9.7251	-14.505	-10.411	-1.0635	16.725	14.654	10.548	7.0349	7.0001	0.14844	0.13681	1668.4
6.97	698	2.5	NaN	0.1922	15.34	7.8401	-162.02	9.8626	13.342	0.88099	-834.95	1141.4	37.782	832.84	1121.6	23.649	24.005	0	0	8.1769	-9.6495	-14.512	-10.417	-1.0753	16.71	14.661	10.541	7.1016	7.0609	0.14967	0.12358	1668.3
6.98	699	2.5	NaN	0.18297	15.339	7.8438	-162.02	9.8543	13.337	0.84903	-834.98	1141.4	37.766	832.83	1121.6	23.649	24.005	0	0	8.2555	-9.5739	-14.518	-10.424	-1.0851	16.715	14.661	10.533	7.1704	7.1415	0.14229	0.1089	1668.3
6.99	700	2.5	NaN	0.17124	15.334	7.849	-162	9.8486	13.321	0.80589	-835.03	1141.4	37.704	832.81	1121.6	23.649	24.005	0	0	8.334	-9.4983	-14.525	-10.431	-1.0961	16.732	14.655	10.528	7.2379	7.2339	0.12989	0.097025	1668.4
7	701	2.5	NaN	0.16496	15.336	7.8354	-162	9.8396	13.318	0.82609	-835.04	1141.4	37.679	832.78	1121.6	23.649	24.005	0	0	8.4125	-9.4227	-14.532	-10.437	-1.1009	16.739	14.658	10.518	7.3117	7.3163	0.12609	0.080848	1668.3
7.01	702	2.5	NaN	0.16402	15.334	7.8317	-161.98	9.8462	13.298	0.84108	-835.07	1141.4	37.61	832.73	1121.6	23.649	24.005	0	0	8.4911	-9.3471	-14.538	-10.444	-1.0989	16.754	14.655	10.525	7.3921	7.4073	0.11731	0.080764	1668.3
7.02	703	2.5	NaN	0.16236	15.345	7.8446	-162.01	9.836	13.269	0.80183	-835.1	1141.4	37.633	832.71	1121.6	23.649	24.005	0	0	8.5696	-9.2715	-14.545	-10.45	-1.1027	16.726	14.666	10.515	7.4669	7.4549	0.12086	0.06473	1668.3
7.03	704	2.5	NaN	0.16693	15.36	7.8431	-162.02	9.838	13.286	0.80276	-835.09	1141.4	37.709	832.62	1121.6	23.649	24.005	0	0	8.6137	-9.229	-14.547	-10.453	-1.1008	16.715	14.681	10.517	7.5129	7.4855	0.13319	0.063955	1668.2
7.04	705	2.5	NaN	0.17241	15.369	7.8448	-162.02	9.8313	13.296	0.79891	-835.1	1141.4	37.745	832.57	1121.6	23.649	24.005	0	0	8.6256	-9.2177	-14.546	-10.452	-1.0967	16.712	14.69	10.511	7.5288	7.4947	0.14361	0.05871	1668.2
7.05	706	2.5	NaN	0.18097	15.373	7.8422	-162.02	9.8126	13.289	0.80458	-835.13	1141.4	37.746	832.55	1121.6	23.649	24.005	0	0	8.8236	-9.0271	-14.543	-10.448	-1.088	16.713	14.693	10.493	7.7356	7.6859	0.1502	0.044284	1668.2
7.06	707	2.5	NaN	0.19488	15.376	7.8205	-162.01	9.7955	13.273	0.85323	-835.17	1141.4	37.727	832.53	1121.6	23.649	24.005	0	0	9.1557	-8.7073	-14.537	-10.443	-1.0718	16.72	14.696	10.476	8.084	8.0127	0.1587	0.032944	1668.2
7.07	708	2.5	NaN	0.19998	15.385	7.8061	-161.99	9.7912	13.196	0.88182	-835.19	1141.4	37.535	832.56	1121.6	23.649	24.005	0	0	9.4879	-8.3876	-14.531	-10.437	-1.0591	16.749	14.704	10.472	8.4288	8.3615	0.17261	0.035065	1668.3
7.08	709	2.5	NaN	0.2058	15.392	7.8112	-161.98	9.7904	13.191	0.82852	-835.22	1141.4	37.516	832.49	1121.6	23.649	24.005	0	0	9.82	-8.0679	-14.526	-10.431	-1.0544	16.755	14.711	10.471	8.7656	8.687	0.18555	0.040028	1668.2
7.09	710	2.5	NaN	0.21876	15.407	7.8069	-162	9.7623	13.214	0.81082	-835.23	1141.4	37.625	832.46	1121.5	23.649	24.005	0	0	10.152	-7.7482	-14.52	-10.426	-1.0458	16.731	14.725	10.444	9.1063	8.9832	0.20525	0.018287	1668.2
7.1	711	2.5	NaN	0.22271	15.423	7.8037	-162	9.7514	13.18	0.79149	-835.24	1141.4	37.543	832.45	1121.5	23.649	24.005	0	0	10.484	-7.4285	-14.514	-10.42	-1.0397	16.739	14.74	10.434	9.4446	9.3102	0.2256	0.014289	1668.2
7.11	712	2.5	NaN	0.22072	15.436	7.7912	-161.98	9.7387	13.185	0.80547	-835.25	1141.4	37.531	832.42	1121.5	23.649	24.005	0	0	10.816	-7.1087	-14.509	-10.414	-1.0408	16.754	14.752	10.423	9.7757	9.645	0.24296	0.0081737	1668.2
7.12	713	2.5	NaN	0.21657	15.443	7.7733	-161.99	9.7193	13.227	0.84354	-835.27	1141.4	37.64	832.38	1121.5	23.649	24.005	0	0	11.149	-6.789	-14.503	-10.409	-1.0474	16.748	14.759	10.404	10.101	9.9592	0.25555	-0.005108	1668.2
7.13	714	2.5	NaN	0.2077	15.448	7.775	-162.01	9.7254	13.148	0.83028	-835.31	1141.4	37.507	832.36	1121.5	23.649	24.005	0	0	11.481	-6.4693	-14.497	-10.403	-1.0522	16.73	14.763	10.411	10.429	10.26	0.26517	0.0075087	1668.2
7.14	715	2.5	NaN	0.20385	15.467	7.7825	-162.01	9.7256	13.155	0.82863	-835.29	1141.5	37.519	832.33	1121.5	23.649	24.005	0	0	11.813	-6.1496	-14.492	-10.398	-1.0566	16.726	14.781	10.411	10.756	10.576	0.28919	0.013803	1668.2
7.15	716	2.5	NaN	0.191	15.469	7.7855	-162.01	9.7236	13.139	0.8399	-835.31	1141.4	37.451	832.33	1121.5	23.649	24.005	0	0	11.521	-6.431	-14.485	-10.391	-1.0667	16.733	14.784	10.409	10.454	10.302	0.29908	0.018558	1668.2
7.16	717	2.5	NaN	0.17982	15.476	7.7955	-162.02	9.7212	13.147	0.85215	-835.33	1141.4	37.458	832.3	1121.5	23.649	24.005	0	0	11.266	-6.676	-14.479	-10.385	-1.0777	16.727	14.79	10.407	10.188	10.051	0.31027	0.021863	1668.1
7.17	718	2.5	NaN	0.17379	15.482	7.8143	-162.03	9.7225	13.185	0.84201	-835.34	1141.5	37.535	832.23	1121.5	23.649	24.005	0	0	11.211	-6.7294	-14.477	-10.383	-1.0867	16.713	14.796	10.409	10.124	9.9833	0.3186	0.025496	1668.1
7.18	719	2.5	NaN	0.17149	15.487	7.8266	-162.02	9.7231	13.195	0.84409	-835.34	1141.5	37.521	832.19	1121.5	23.649	24.005	0	0	11.084	-6.8511	-14.476	-10.381	-1.0885	16.715	14.801	10.409	9.9956	9.864	0.3252	0.028116	1668.1
7.19	720	2.5	NaN	0.1709	15.489	7.8184	-162.01	9.7178	13.159	0.90032	-835.35	1141.4	37.381	832.22	1121.5	23.649	24.005	0	0	10.962	-6.9691	-14.474	-10.38	-1.0823	16.741	14.803	10.404	9.8792	9.7718	0.32925	0.024115	1668.1
7.2	721	2.5	NaN	0.17507	15.486	7.8021	-162.01	9.7143	13.238	0.97456	-835.36	1141.4	37.554	832.15	1121.5	23.649	24.005	0	0	10.902	-7.026	-14.473	-10.379	-1.0816	16.733	14.803	10.398	9.8208	9.7072	0.32915	0.018718	1668
7.21	722	2.5	NaN	0.17535	15.494	7.813	-162	9.6981	13.234	0.97652	-835.38	1141.4	37.528	832.12	1121.5	23.649	24.005	0	0	10.799	-7.1256	-14.473	-10.378	-1.0804	16.744	14.809	10.383	9.7186	9.6186	0.33602	0.004796	1668
7.22	723	2.5	NaN	0.18292	15.499	7.8303	-162	9.6795	13.259	0.94361	-835.38	1141.4	37.613	832.13	1121.5	23.649	24.005	0	0	10.6	-7.3175	-14.471	-10.377	-1.0768	16.738	14.814	10.365	9.5228	9.4206	0.34305	-0.012171	1668
7.23	724	2.5	NaN	0.1909	15.509	7.8324	-161.98	9.6721	13.217	0.94641	-835.36	1141.4	37.493	832.17	1121.5	23.649	24.005	0	0	10.511	-7.4032	-14.472	-10.377	-1.0646	16.768	14.823	10.358	9.446	9.3643	0.35185	-0.019691	1668.1
7.24	725	2.5	NaN	0.20143	15.511	7.8278	-161.95	9.6837	13.182	0.96263	-835.37	1141.4	37.394	832.15	1121.5	23.649	24.005	0	0	10.426	-7.4842	-14.472	-10.378	-1.0502	16.801	14.825	10.369	9.3763	9.3171	0.35289	-0.0089838	1668
7.25	726	2.5	NaN	0.21192	15.504	7.827	-161.93	9.699	13.186	0.96011	-835.4	1141.4	37.432	832.09	1121.5	23.649	24.005	0	0	10.238	-7.6657	-14.472	-10.378	-1.0411	16.814	14.819	10.384	9.1968	9.1478	0.34644	0.0062372	1668
7.26	727	2.5	NaN	0.21473	15.503	7.8305	-161.93	9.6887	13.167	0.93901	-835.41	1141.4	37.431	832.12	1121.5	23.649	24.005	0	0	10.156	-7.7449	-14.473	-10.379	-1.0389	16.814	14.817	10.375	9.1167	9.0695	0.34402	-0.0039835	1668
7.27	728	2.5	NaN	0.22419	15.503	7.8311	-161.95	9.679	13.188	0.93417	-835.39	1141.4	37.58	832.11	1121.5	23.649	24.005	0	0	10.125	-7.774	-14.474	-10.38	-1.0347	16.787	14.817	10.365	9.0906	9.0129	0.34245	-0.014442	1668
7.28	729	2.5	NaN	0.22833	15.5	7.8122	-161.93	9.6896	13.131	0.99165	-835.4	1141.4	37.439	832.12	1121.5	23.649	24.005	0	0	10.09	-7.8082	-14.474	-10.38	-1.0238	16.818	14.814	10.376	9.0661	9.0097	0.3404	-0.0040201	1668
7.29	730	2.5	NaN	0.23255	15.49	7.8262	-161.93	9.6922	13.096	0.95893	-835.42	1141.4	37.39	832.13	1121.4	23.649	24.005	0	0	10.045	-7.8518	-14.474	-10.379	-1.019	16.821	14.804	10.379	9.0256	8.9694	0.33028	-0.00067639	1668.1
7.3	731	2.5	NaN	0.23153	15.482	7.8413	-161.94	9.6891	13.1	0.91039	-835.43	1141.4	37.44	832.13	1121.4	23.649	24.005	0	0	9.9561	-7.9369	-14.473	-10.379	-1.0234	16.808	14.795	10.376	8.9327	8.8708	0.32211	-0.0029958	1668.1
7.31	732	2.5	NaN	0.22729	15.481	7.8422	-161.96	9.6787	13.117	0.90253	-835.43	1141.4	37.523	832.13	1121.4	23.649	24.005	0	0	9.8955	-7.9952	-14.473	-10.378	-1.0307	16.786	14.794	10.366	8.8648	8.7907	0.3218	-0.012709	1668.1
7.32	733	2.5	NaN	0.22495	15.487	7.833	-161.98	9.6677	13.111	0.93854	-835.42	1141.4	37.545	832.15	1121.4	23.649	24.005	0	0	9.7981	-8.089	-14.473	-10.379	-1.0326	16.767	14.8	10.355	8.7655	8.6778	0.32667	-0.023399	1668.1
7.33	734	2.5	NaN	0.22472	15.486	7.8247	-161.97	9.6868	13.076	0.96687	-835.45	1141.4	37.431	832.15	1121.4	23.649	24.005	0	0	9.1339	-8.7283	-14.482	-10.387	-1.0279	16.782	14.8	10.373	8.106	8.0536	0.31798	-0.013772	1668.1
7.34	735	2.5	NaN	0.22549	15.504	7.8485	-161.99	9.6791	13.077	0.88689	-835.39	1141.4	37.446	832.17	1121.4	23.649	24.005	0	0	8.8429	-9.0085	-14.484	-10.39	-1.0304	16.759	14.817	10.367	7.8125	7.7501	0.33284	-0.022844	1668.1
7.35	736	2.5	NaN	0.21968	15.504	7.8365	-162.01	9.6638	13.104	0.91776	-835.41	1141.4	37.549	832.19	1121.4	23.649	24.005	0	0	8.8762	-8.9764	-14.481	-10.386	-1.0387	16.733	14.817	10.351	7.8375	7.7563	0.33652	-0.035232	1668.1
7.36	737	2.5	NaN	0.21542	15.51	7.8344	-162.03	9.6548	13.119	0.91508	-835.4	1141.4	37.603	832.23	1121.4	23.649	24.005	0	0	8.9057	-8.948	-14.476	-10.382	-1.0449	16.708	14.823	10.342	7.8608	7.7598	0.34712	-0.040271	1668.1
7.37	738	2.5	NaN	0.21484	15.513	7.831	-162.04	9.6573	13.115	0.91851	-835.39	1141.4	37.58	832.26	1121.4	23.649	24.005	0	0	8.9282	-8.9264	-14.472	-10.377	-1.0446	16.701	14.827	10.344	7.8837	7.7751	0.355	-0.033857	1668.2
7.38	739	2.5	NaN	0.21642	15.51	7.8239	-162.03	9.6664	13.103	0.93908	-835.4	1141.4	37.528	832.27	1121.4	23.649	24.005	0	0	8.8173	-9.0331	-14.468	-10.374	-1.0404	16.709	14.824	10.352	7.7768	7.6762	0.3557	-0.021549	1668.2
7.39	740	2.5	NaN	0.2167	15.509	7.8327	-162.04	9.6714	13.112	0.91637	-835.39	1141.4	37.549	832.27	1121.4	23.649	24.005	0	0	8.777	-9.0719	-14.464	-10.37	-1.0417	16.703	14.824	10.357	7.7353	7.6307	0.35924	-0.012946	1668.2
7.4	741	2.5	NaN	0.21224	15.507	7.8445	-162.06	9.6724	13.201	0.89615	-835.39	1141.4	37.803	832.22	1121.4	23.649	24.005	0	0	8.8065	-9.0435	-14.461	-10.366	-1.0556	16.671	14.822	10.358	7.7509	7.6276	0.36096	-0.0084526	1668.1
7.41	742	2.5	NaN	0.21233	15.503	7.8448	-162.04	9.6848	13.179	0.92401	-835.36	1141.4	37.729	832.27	1121.4	23.649	24.005	0	0	8.8149	-9.0354	-14.457	-10.363	-1.052	16.693	14.817	10.37	7.763	7.6575	0.36025	0.0071922	1668.2
7.42	743	2.5	NaN	0.21806	15.495	7.8343	-162.01	9.7073	13.128	0.98288	-835.34	1141.4	37.557	832.3	1121.4	23.649	24.005	0	0	8.7804	-9.0686	-14.454	-10.36	-1.0383	16.734	14.81	10.392	7.7421	7.6652	0.35604	0.03179	1668.2
7.43	744	2.5	NaN	0.22227	15.485	7.8325	-162	9.7163	13.132	1.0023	-835.32	1141.4	37.558	832.32	1121.5	23.649	24.005	0	0	8.6844	-9.161	-14.452	-10.358	-1.0335	16.747	14.801	10.4	7.6509	7.5861	0.34926	0.042409	1668.2
7.44	745	2.5	NaN	0.22374	15.476	7.8401	-161.99	9.7301	13.146	0.98711	-835.31	1141.4	37.592	832.34	1121.5	23.649	24.005	0	0	8.6453	-9.1987	-14.451	-10.356	-1.0337	16.754	14.792	10.413	7.6116	7.5554	0.34179	0.0571	1668.2
7.45	746	2.5	NaN	0.22537	15.469	7.8491	-161.97	9.7583	13.128	0.97415	-835.29	1141.3	37.529	832.35	1121.5	23.649	24.005	0	0	8.6158	-9.2271	-14.449	-10.355	-1.0304	16.775	14.786	10.441	7.5854	7.548	0.33646	0.086077	1668.2
7.46	747	2.5	NaN	0.22947	15.465	7.8589	-161.99	9.7475	13.185	0.96475	-835.25	1141.3	37.712	832.36	1121.5	23.649	24.005	0	0	8.5489	-9.2915	-14.448	-10.353	-1.0329	16.752	14.783	10.43	7.516	7.4608	0.33505	0.076735	1668.1
7.47	748	2.5	NaN	0.22672	15.467	7.869	-161.97	9.7605	13.162	0.9383	-835.24	1141.4	37.611	832.39	1121.5	23.649	24.005	0	0	8.4322	-9.4038	-14.446	-10.351	-1.033	16.775	14.784	10.444	7.3992	7.3711	0.33877	0.092272	1668.1
7.48	749	2.5	NaN	0.23065	15.465	7.8698	-161.96	9.7792	13.191	0.94434	-835.2	1141.3	37.659	832.37	1121.5	23.649	24.005	0	0	8.2365	-9.5922	-14.443	-10.349	-1.0306	16.784	14.783	10.461	7.2058	7.1914	0.34029	0.11254	1668.1
7.49	750	2.5	NaN	0.22885	15.452	7.8598	-161.95	9.7902	13.208	0.96143	-835.2	1141.3	37.67	832.38	1121.5	23.649	24.005	0	0	8.1014	-9.7222	-14.442	-10.347	-1.0322	16.793	14.771	10.471	7.0692	7.0706	0.32977	0.12349	1668.1
7.5	751	2.5	NaN	0.23178	15.441	7.8413	-161.94	9.7932	13.201	1.0063	-835.19	1141.3	37.616	832.4	1121.5	23.649	24.005	0	0	7.9686	-9.8501	-14.44	-10.346	-1.0259	16.806	14.761	10.473	6.9427	6.9564	0.32083	0.12738	1668.1
7.51	752	2.5	NaN	0.24011	15.435	7.8297	-161.93	9.7911	13.189	1.0365	-835.16	1141.3	37.548	832.42	1121.5	23.649	24.005	0	0	7.8058	-10.007	-14.437	-10.343	-1.0142	16.817	14.755	10.471	6.7916	6.8099	0.31739	0.12812	1668.1
7.52	753	2.5	NaN	0.24106	15.425	7.8424	-161.93	9.7863	13.205	0.98073	-835.14	1141.3	37.545	832.42	1121.5	23.649	24.005	0	0	7.7416	-10.069	-14.435	-10.34	-1.015	16.817	14.744	10.467	6.7265	6.7484	0.30979	0.12622	1668.1
7.53	754	2.5	NaN	0.23582	15.42	7.8536	-161.89	9.7829	13.295	0.94991	-835.15	1141.3	37.642	832.37	1121.5	23.649	24.005	0	0	7.715	-10.094	-14.432	-10.338	-1.0247	16.854	14.74	10.463	6.6903	6.7596	0.30809	0.12535	1668
7.54	755	2.5	NaN	0.23422	15.419	7.8505	-161.93	9.7866	13.256	0.96701	-835.14	1141.3	37.642	832.35	1121.5	23.649	24.005	0	0	7.6658	-10.142	-14.428	-10.334	-1.0258	16.809	14.739	10.467	6.64	6.6679	0.31014	0.13247	1668
7.55	756	2.5	NaN	0.23378	15.408	7.8446	-161.94	9.7825	13.244	0.98798	-835.14	1141.3	37.627	832.38	1121.5	23.649	24.005	0	0	7.6261	-10.18	-14.425	-10.331	-1.0249	16.804	14.729	10.462	6.6012	6.6241	0.30335	0.13102	1668
7.56	757	2.5	NaN	0.23817	15.399	7.8378	-161.94	9.7802	13.233	1.0152	-835.15	1141.3	37.59	832.39	1121.5	23.649	24.005	0	0	7.6372	-10.169	-14.423	-10.329	-1.0183	16.807	14.719	10.46	6.6189	6.6382	0.29636	0.13102	1668.1
7.57	758	2.5	NaN	0.23953	15.394	7.8415	-161.94	9.7795	13.242	1.0063	-835.16	1141.3	37.611	832.36	1121.5	23.649	24.005	0	0	7.6076	-10.198	-14.42	-10.326	-1.018	16.801	14.714	10.46	6.5896	6.603	0.29352	0.13344	1668
7.58	759	2.5	NaN	0.23629	15.395	7.8547	-161.95	9.7759	13.259	0.96401	-835.17	1141.3	37.664	832.32	1121.5	23.649	24.005	0	0	7.5626	-10.241	-14.418	-10.324	-1.0245	16.793	14.714	10.457	6.5381	6.552	0.2961	0.13329	1668
7.59	760	2.5	NaN	0.24734	15.405	7.8474	-161.93	9.7699	13.192	1.0053	-835.15	1141.3	37.484	832.38	1121.5	23.649	24.005	0	0	7.5368	-10.266	-14.415	-10.321	-1.0059	16.817	14.723	10.451	6.5309	6.5511	0.30838	0.13053	1668
7.6	761	2.5	NaN	0.2413	15.4	7.8506	-161.94	9.7685	13.253	0.98899	-835.18	1141.3	37.632	832.31	1121.5	23.649	24.005	0	0	7.4321	-10.366	-14.412	-10.317	-1.0176	16.803	14.719	10.449	6.4145	6.4365	0.30775	0.13197	1668
7.61	762	2.5	NaN	0.24209	15.408	7.8509	-161.94	9.7714	13.256	0.98104	-835.18	1141.3	37.641	832.27	1121.5	23.649	24.005	0	0	7.2729	-10.52	-14.408	-10.314	-1.0174	16.803	14.726	10.453	6.2555	6.2829	0.31854	0.13927	1668
7.62	763	2.5	NaN	0.24785	15.412	7.8625	-161.92	9.7663	13.226	0.95734	-835.2	1141.3	37.561	832.27	1121.5	23.649	24.005	0	0	6.815	-10.96	-14.398	-10.304	-1.0097	16.818	14.73	10.448	5.8053	5.8578	0.33139	0.14442	1668
7.63	764	2.5	NaN	0.24852	15.413	7.8624	-161.91	9.7619	13.209	0.96564	-835.22	1141.3	37.506	832.26	1121.5	23.649	24.005	0	0	6.2637	-11.491	-14.387	-10.293	-1.0068	16.836	14.731	10.444	5.2569	5.3446	0.34401	0.15149	1668
7.64	765	2.5	NaN	0.24611	15.414	7.8513	-161.9	9.7572	13.22	0.99513	-835.24	1141.3	37.532	832.24	1121.5	23.649	24.005	0	0	6.2821	-11.473	-14.388	-10.294	-1.0091	16.84	14.733	10.439	5.273	5.3666	0.34425	0.14489	1668
7.65	766	2.5	NaN	0.25145	15.416	7.8525	-161.91	9.745	13.226	0.98514	-835.25	1141.3	37.57	832.26	1121.5	23.649	24.005	0	0	6.2698	-11.485	-14.389	-10.295	-1.0054	16.831	14.734	10.427	5.2644	5.3459	0.34506	0.13194	1668
7.66	767	2.5	NaN	0.25595	15.421	7.8514	-161.89	9.7545	13.139	0.97026	-835.26	1141.3	37.347	832.29	1121.4	23.649	24.005	0	0	6.233	-11.521	-14.39	-10.295	-0.99373	16.859	14.738	10.437	5.2393	5.3381	0.34805	0.14214	1668.1
7.67	768	2.5	NaN	0.26827	15.421	7.8311	-161.9	9.7775	13.177	1.0278	-835.28	1141.3	37.462	832.18	1121.4	23.649	24.005	0	0	6.222	-11.531	-14.392	-10.298	-0.98344	16.852	14.739	10.459	5.2386	5.3203	0.3468	0.16168	1668
7.68	769	2.5	NaN	0.27162	15.423	7.8176	-161.91	9.7698	13.192	1.0555	-835.3	1141.3	37.521	832.18	1121.5	23.649	24.005	0	0	6.2119	-11.541	-14.393	-10.299	-0.98115	16.838	14.741	10.452	5.2308	5.2967	0.34761	0.15235	1668
7.69	770	2.5	NaN	0.27706	15.431	7.8173	-161.92	9.7684	13.2	1.0257	-835.32	1141.3	37.557	832.17	1121.5	23.649	24.005	0	0	6.2031	-11.55	-14.394	-10.3	-0.97797	16.829	14.749	10.451	5.2251	5.2795	0.35493	0.1509	1668
7.7	771	2.5	NaN	0.27973	15.437	7.8269	-161.91	9.7692	13.186	0.9546	-835.34	1141.3	37.529	832.16	1121.5	23.649	24.005	0	0	6.218	-11.535	-14.395	-10.301	-0.97679	16.829	14.755	10.452	5.2412	5.2942	0.35907	0.15085	1668
7.71	772	2.5	NaN	0.27545	15.439	7.8299	-161.91	9.7652	13.154	0.90727	-835.36	1141.3	37.448	832.18	1121.4	23.649	24.005	0	0	6.2551	-11.499	-14.398	-10.304	-0.97987	16.836	14.756	10.449	5.2752	5.3365	0.35771	0.14492	1668.1
7.72	773	2.5	NaN	0.27521	15.451	7.8004	-161.9	9.78	13.161	0.97117	-835.35	1141.3	37.475	832.14	1121.4	23.649	24.005	0	0	6.2632	-11.492	-14.4	-10.305	-0.97888	16.841	14.767	10.464	5.2843	5.3496	0.36757	0.1583	1668
7.73	774	2.5	NaN	0.2684	15.46	7.8023	-161.92	9.7691	13.191	0.93778	-835.36	1141.4	37.583	832.11	1121.4	23.649	24.005	0	0	6.2925	-11.463	-14.402	-10.308	-0.99056	16.817	14.776	10.453	5.302	5.3535	0.37313	0.14517	1668
7.74	775	2.5	NaN	0.26435	15.47	7.7857	-161.91	9.7864	13.172	0.989	-835.35	1141.4	37.511	832.08	1121.4	23.649	24.005	0	0	6.3516	-11.407	-14.407	-10.313	-0.99041	16.835	14.786	10.47	5.3612	5.4281	0.37877	0.15744	1668
7.75	776	2.5	NaN	0.25627	15.471	7.7886	-161.9	9.7895	13.129	0.99162	-835.38	1141.4	37.396	832.1	1121.4	23.649	24.005	0	0	6.3719	-11.387	-14.411	-10.317	-0.99443	16.846	14.787	10.474	5.3775	5.4593	0.37576	0.15742	1668
7.76	777	2.5	NaN	0.24693	15.47	7.8033	-161.91	9.7899	13.131	0.96473	-835.4	1141.4	37.404	832.09	1121.4	23.649	24.005	0	0	6.4031	-11.357	-14.414	-10.32	-1.0049	16.842	14.785	10.474	5.3981	5.4849	0.37138	0.15456	1668
7.77	778	2.5	NaN	0.24342	15.471	7.8137	-161.92	9.7888	13.172	0.96745	-835.4	1141.4	37.52	832.05	1121.5	23.649	24.005	0	0	6.4681	-11.294	-14.417	-10.322	-1.0124	16.828	14.787	10.473	5.4557	5.5333	0.37032	0.15023	1668
7.78	779	2.5	NaN	0.24785	15.472	7.8127	-161.93	9.7744	13.191	1.0243	-835.4	1141.4	37.603	832.04	1121.4	23.649	24.005	0	0	6.5553	-11.211	-14.419	-10.325	-1.0088	16.815	14.787	10.459	5.5464	5.6045	0.36806	0.13407	1668
7.79	780	2.5	NaN	0.2386	15.46	7.8197	-161.94	9.7623	13.213	1.0211	-835.45	1141.4	37.663	832	1121.4	23.649	24.005	0	0	6.6773	-11.093	-14.421	-10.327	-1.0203	16.805	14.776	10.447	5.657	5.7123	0.35483	0.12005	1668
7.8	781	2.5	NaN	0.23886	15.458	7.8218	-161.92	9.7767	13.182	1.0465	-835.48	1141.4	37.579	831.99	1121.4	23.649	24.005	0	0	6.7865	-10.988	-14.424	-10.33	-1.0162	16.826	14.774	10.461	5.7703	5.8381	0.34973	0.13165	1668
7.81	782	2.5	NaN	0.24478	15.466	7.8184	-161.92	9.77	13.211	1.0847	-835.48	1141.4	37.673	831.96	1121.4	23.649	24.005	0	0	6.8796	-10.898	-14.427	-10.332	-1.0123	16.823	14.782	10.454	5.8673	5.9243	0.35499	0.12198	1668
7.82	783	2.5	NaN	0.24476	15.473	7.8353	-161.92	9.764	13.203	1.0435	-835.5	1141.4	37.671	831.96	1121.4	23.649	24.005	0	0	6.9387	-10.841	-14.428	-10.334	-1.0136	16.824	14.788	10.449	5.9251	5.9823	0.35978	0.11545	1668
7.83	784	2.5	NaN	0.24563	15.482	7.8521	-161.91	9.7712	13.152	0.99586	-835.51	1141.4	37.554	831.96	1121.4	23.649	24.005	0	0	6.9979	-10.784	-14.43	-10.335	-1.0103	16.835	14.796	10.457	5.9875	6.0501	0.36609	0.12213	1668
7.84	785	2.5	NaN	0.25613	15.493	7.8481	-161.9	9.7826	13.112	1.0138	-835.51	1141.4	37.476	831.94	1121.4	23.649	24.005	0	0	7.0621	-10.723	-14.431	-10.337	-0.99655	16.844	14.807	10.469	6.0655	6.1209	0.37589	0.13181	1668
7.85	786	2.5	NaN	0.27251	15.497	7.8383	-161.91	9.7713	13.135	1.0392	-835.56	1141.4	37.588	831.91	1121.4	23.649	24.005	0	0	7.1476	-10.64	-14.432	-10.338	-0.98313	16.836	14.811	10.457	6.1645	6.1959	0.37889	0.11887	1668
7.86	787	2.5	NaN	0.2827	15.5	7.8299	-161.9	9.7746	13.071	1.0555	-835.57	1141.4	37.45	831.92	1121.4	23.649	24.005	0	0	7.2003	-10.59	-14.433	-10.339	-0.96762	16.852	14.813	10.461	6.2327	6.262	0.3804	0.12273	1668
7.87	788	2.5	NaN	0.29374	15.501	7.8252	-161.93	9.7522	13.124	1.0675	-835.6	1141.4	37.662	831.89	1121.4	23.649	24.005	0	0	7.1559	-10.632	-14.432	-10.338	-0.96346	16.81	14.815	10.439	6.1924	6.1773	0.38247	0.10112	1668
7.88	789	2.5	NaN	0.30397	15.501	7.8322	-161.93	9.7433	13.103	1.05	-835.63	1141.4	37.623	831.91	1121.4	23.649	24.005	0	0	7.156	-10.632	-14.429	-10.335	-0.95245	16.812	14.814	10.43	6.2035	6.1793	0.38484	0.095365	1668.1
7.89	790	2.5	NaN	0.30835	15.506	7.8423	-161.94	9.7452	13.079	1.0234	-835.64	1141.4	37.564	831.91	1121.4	23.649	24.005	0	0	7.1626	-10.626	-14.426	-10.331	-0.94695	16.808	14.818	10.433	6.2157	6.1826	0.3926	0.10159	1668.1
7.9	791	2.5	NaN	0.30946	15.51	7.8504	-161.95	9.7465	13.087	1.0054	-835.64	1141.4	37.591	831.89	1121.4	23.649	24.005	0	0	7.1074	-10.679	-14.421	-10.327	-0.94742	16.789	14.822	10.435	6.16	6.1099	0.40025	0.10766	1668.1
7.91	792	2.5	NaN	0.31165	15.502	7.8552	-161.96	9.7429	13.086	1.0053	-835.67	1141.4	37.586	831.9	1121.4	23.649	24.005	0	0	7.1036	-10.683	-14.416	-10.322	-0.94501	16.786	14.814	10.431	6.1586	6.1036	0.39809	0.10932	1668.1
7.92	793	2.5	NaN	0.30205	15.493	7.8475	-161.96	9.7548	13.062	1.0402	-835.74	1141.4	37.497	831.89	1121.4	23.649	24.005	0	0	7.1373	-10.65	-14.41	-10.315	-0.95033	16.792	14.806	10.442	6.187	6.1419	0.3959	0.1264	1668.1
7.93	794	2.5	NaN	0.30123	15.495	7.8463	-161.98	9.7468	13.107	1.0485	-835.75	1141.4	37.612	831.88	1121.4	23.649	24.005	0	0	7.2347	-10.557	-14.404	-10.31	-0.9548	16.761	14.808	10.434	6.2799	6.2048	0.40338	0.12344	1668.2
7.94	795	2.5	NaN	0.30013	15.504	7.8428	-161.98	9.7477	13.079	1.0628	-835.75	1141.4	37.512	831.93	1121.4	23.649	24.005	0	0	7.3169	-10.477	-14.399	-10.305	-0.95193	16.766	14.817	10.435	6.365	6.2882	0.4177	0.13002	1668.2
7.95	796	2.5	NaN	0.29829	15.511	7.8466	-161.99	9.7466	13.085	1.0439	-835.76	1141.4	37.504	831.95	1121.4	23.649	24.005	0	0	7.2892	-10.504	-14.391	-10.297	-0.95414	16.76	14.823	10.434	6.335	6.2564	0.43206	0.13721	1668.2
7.96	797	2.5	NaN	0.29448	15.518	7.8469	-161.99	9.7439	13.097	1.021	-835.77	1141.4	37.519	831.96	1121.4	23.649	24.005	0	0	7.2614	-10.531	-14.384	-10.289	-0.95921	16.756	14.83	10.432	6.3022	6.2249	0.44642	0.14291	1668.3
7.97	798	2.5	NaN	0.28916	15.527	7.8352	-161.98	9.7456	13.091	1.0277	-835.77	1141.4	37.475	831.99	1121.4	23.649	24.005	0	0	7.2356	-10.556	-14.376	-10.282	-0.96279	16.765	14.838	10.434	6.2728	6.2091	0.46246	0.15231	1668.3
7.98	799	2.5	NaN	0.28541	15.531	7.8209	-161.98	9.7533	13.125	1.0524	-835.79	1141.4	37.519	831.95	1121.4	23.649	24.005	0	0	7.28	-10.513	-14.371	-10.277	-0.96722	16.769	14.843	10.441	6.3128	6.2562	0.47218	0.16454	1668.3
7.99	800	2.5	NaN	0.28401	15.533	7.8176	-161.98	9.7361	13.128	1.0481	-835.8	1141.4	37.523	832.02	1121.4	23.649	24.005	0	0	7.3243	-10.47	-14.369	-10.274	-0.96884	16.764	14.845	10.425	6.3555	6.2936	0.47601	0.15062	1668.3
8	801	2.5	NaN	0.28022	15.539	7.8135	-161.96	9.7616	13.133	1.0403	-835.81	1141.4	37.463	831.99	1121.4	23.649	24.005	0	0	7.3686	-10.428	-14.368	-10.274	-0.97087	16.793	14.851	10.45	6.3978	6.365	0.48218	0.17575	1668.3
8.01	802	2.5	NaN	0.27307	15.542	7.8225	-161.94	9.7734	13.172	1.0028	-835.81	1141.4	37.505	831.98	1121.4	23.649	24.005	0	0	7.3252	-10.469	-14.371	-10.277	-0.98073	16.804	14.854	10.461	6.3445	6.3344	0.48342	0.18469	1668.3
8.02	803	2.5	NaN	0.2763	15.539	7.8282	-161.94	9.7746	13.226	0.98568	-835.81	1141.4	37.603	831.96	1121.4	23.649	24.005	0	0	7.2751	-10.518	-14.374	-10.279	-0.98149	16.8	14.851	10.462	6.2936	6.2822	0.47748	0.18287	1668.3
8.03	804	2.5	NaN	0.28249	15.529	7.8217	-161.93	9.7803	13.245	1.0173	-835.82	1141.4	37.611	831.96	1121.4	23.649	24.005	0	0	7.205	-10.585	-14.37	-10.276	-0.97448	16.808	14.842	10.467	6.2306	6.2234	0.4723	0.19183	1668.3
8.04	805	2.5	NaN	0.27626	15.518	7.8061	-161.91	9.7988	13.215	1.0857	-835.84	1141.4	37.47	832	1121.4	23.649	24.005	0	0	7.2049	-10.585	-14.365	-10.271	-0.97346	16.845	14.832	10.485	6.2314	6.2599	0.46661	0.21388	1668.4
8.05	806	2.5	NaN	0.27446	15.509	7.7879	-161.9	9.8172	13.258	1.1503	-835.83	1141.4	37.527	831.97	1121.4	23.649	24.005	0	0	7.2936	-10.5	-14.36	-10.266	-0.97504	16.855	14.824	10.502	6.3185	6.3547	0.46364	0.23617	1668.3
8.06	807	2.5	NaN	0.27374	15.514	7.813	-161.88	9.8341	13.247	1.0883	-835.83	1141.4	37.443	831.98	1121.4	23.649	24.005	0	0	7.171	-10.618	-14.358	-10.264	-0.97499	16.872	14.828	10.52	6.196	6.2541	0.46996	0.25596	1668.3
8.07	808	2.5	NaN	0.27303	15.518	7.8322	-161.87	9.8429	13.254	1.041	-835.8	1141.4	37.423	831.99	1121.5	23.649	24.005	0	0	7.056	-10.729	-14.356	-10.262	-0.97667	16.878	14.832	10.529	6.0793	6.1491	0.47599	0.26717	1668.3
8.08	809	2.5	NaN	0.27088	15.518	7.8433	-161.88	9.8512	13.284	1.0213	-835.8	1141.4	37.48	832.01	1121.5	23.649	24.005	0	0	7.0032	-10.779	-14.355	-10.26	-0.98142	16.869	14.831	10.537	6.0218	6.0894	0.47691	0.27713	1668.3
8.09	810	2.5	NaN	0.26928	15.508	7.8349	-161.88	9.8618	13.295	1.0585	-835.82	1141.4	37.484	832.03	1121.5	23.649	24.005	0	0	6.9568	-10.824	-14.353	-10.258	-0.98186	16.869	14.822	10.548	5.9749	6.0452	0.46912	0.28918	1668.4
8.1	811	2.5	NaN	0.26811	15.494	7.8172	-161.87	9.8714	13.284	1.1161	-835.85	1141.4	37.428	832.03	1121.5	23.649	24.005	0	0	6.9144	-10.865	-14.351	-10.257	-0.9791	16.883	14.808	10.557	5.9353	6.0178	0.45755	0.3005	1668.4
8.11	812	2.5	NaN	0.26459	15.492	7.8254	-161.87	9.8743	13.309	1.0895	-835.85	1141.4	37.492	832.04	1121.5	23.649	24.005	0	0	6.8545	-10.922	-14.349	-10.254	-0.98573	16.878	14.806	10.561	5.8688	5.9552	0.45711	0.30622	1668.4
8.12	813	2.5	NaN	0.27399	15.501	7.8204	-161.86	9.8893	13.279	1.1222	-835.82	1141.4	37.428	832.09	1121.5	23.649	24.005	0	0	6.7698	-11.004	-14.347	-10.252	-0.97299	16.889	14.814	10.576	5.7968	5.8855	0.46782	0.32325	1668.4
8.13	814	2.5	NaN	0.2653	15.498	7.8303	-161.87	9.9032	13.307	1.0806	-835.84	1141.4	37.496	832.06	1121.5	23.649	24.005	0	0	6.6367	-11.132	-14.345	-10.251	-0.98544	16.883	14.812	10.589	5.6512	5.7505	0.46647	0.33811	1668.4
8.14	815	2.5	NaN	0.26119	15.499	7.8415	-161.86	9.9171	13.293	1.0368	-835.85	1141.5	37.46	832.06	1121.5	23.649	24.005	0	0	6.5516	-11.214	-14.346	-10.251	-0.98981	16.89	14.813	10.603	5.5617	5.676	0.46696	0.35187	1668.4
8.15	816	2.5	NaN	0.26143	15.498	7.8349	-161.86	9.9365	13.301	1.0502	-835.86	1141.5	37.508	832.04	1121.5	23.649	24.005	0	0	6.4877	-11.276	-14.346	-10.252	-0.99079	16.888	14.812	10.623	5.4969	5.6125	0.46541	0.37066	1668.4
8.16	817	2.5	NaN	0.26113	15.493	7.8175	-161.87	9.9495	13.326	1.0968	-835.89	1141.4	37.625	832.01	1121.5	23.649	24.005	0	0	6.4471	-11.315	-14.346	-10.252	-0.99349	16.875	14.807	10.635	5.4536	5.5605	0.4607	0.38317	1668.4
8.17	818	2.5	NaN	0.25915	15.488	7.8067	-161.88	9.9465	13.321	1.124	-835.92	1141.5	37.657	832.05	1121.5	23.649	24.005	0	0	6.4373	-11.324	-14.346	-10.252	-0.99559	16.868	14.803	10.632	5.4417	5.5439	0.45705	0.38014	1668.5
8.18	819	2.5	NaN	0.26629	15.494	7.7928	-161.88	9.9608	13.297	1.1698	-835.92	1141.4	37.631	832.08	1121.5	23.649	24.005	0	0	6.4432	-11.318	-14.346	-10.251	-0.98595	16.865	14.809	10.646	5.4573	5.5466	0.46317	0.3946	1668.5
8.19	820	60	NaN	0.26217	15.505	7.8317	-161.9	9.9682	13.314	1.0548	-835.92	1141.5	37.717	832.06	1121.5	23.649	24.005	0	0	6.4529	-11.309	-14.345	-10.251	-0.997	16.841	14.819	10.655	5.4559	5.5318	0.4735	0.40396	1668.5
8.2	821	60	NaN	0.2623	15.516	7.8213	-161.89	9.9835	13.281	1.106	-835.92	1141.5	37.659	832.07	1121.5	23.649	24.005	0	0	6.4935	-11.27	-14.345	-10.25	-0.9931	16.854	14.829	10.671	5.5004	5.5835	0.48432	0.4203	1668.5
8.21	822	60	0	0.26151	15.512	7.8176	-161.9	9.9818	13.284	1.1273	-835.96	1141.5	37.726	832.09	1121.5	23.649	24.005	0	0	6.6703	-11.1	-14.345	-10.251	-0.99541	16.839	14.824	10.669	5.6749	5.7391	0.47968	0.41848	1668.6
8.22	823	60	NaN	0.26475	15.507	7.8242	-161.92	9.9864	13.306	1.1153	-835.99	1141.5	37.821	832.08	1121.5	23.649	24.005	0	0	6.7413	-11.031	-14.345	-10.251	-0.99584	16.82	14.82	10.673	5.7454	5.7889	0.47503	0.42219	1668.6
8.23	824	60	NaN	0.26939	15.506	7.8374	-161.93	9.9956	13.324	1.081	-836	1141.5	37.881	832.05	1121.5	23.649	24.005	0	0	6.7583	-11.015	-14.346	-10.251	-0.99443	16.808	14.82	10.682	5.7639	5.7931	0.4744	0.43073	1668.6
8.24	825	60	NaN	0.26485	15.504	7.8463	-161.94	9.9822	13.3	1.0507	-836.03	1141.5	37.874	832.1	1121.5	23.649	24.005	0	0	6.8838	-10.894	-14.346	-10.252	-0.99971	16.798	14.816	10.67	5.8841	5.9035	0.47065	0.4186	1668.7
8.25	826	60	NaN	0.26884	15.506	7.8321	-161.93	9.9883	13.277	1.1037	-836.03	1141.5	37.812	832.1	1121.5	23.649	24.005	0	0	6.9897	-10.792	-14.346	-10.251	-0.99179	16.808	14.819	10.676	5.9979	6.016	0.47303	0.42467	1668.7
8.26	827	60	NaN	0.27002	15.507	7.8398	-161.92	10.001	13.266	1.0685	-836.04	1141.5	37.8	832.09	1121.5	23.649	24.005	0	0	7.0783	-10.707	-14.345	-10.251	-0.99143	16.815	14.819	10.689	6.0869	6.1077	0.47367	0.43849	1668.7
8.27	828	60	NaN	0.27354	15.504	7.8402	-161.92	10.017	13.257	1.048	-836.06	1141.5	37.787	832.08	1121.5	23.649	24.005	0	0	7.1449	-10.643	-14.345	-10.25	-0.98815	16.822	14.815	10.705	6.1568	6.1791	0.47064	0.45501	1668.7
8.28	829	60	NaN	0.28016	15.499	7.8288	-161.92	10.03	13.262	1.0614	-836.08	1141.5	37.811	832.06	1121.5	23.649	24.005	0	0	7.2018	-10.588	-14.344	-10.25	-0.98187	16.822	14.811	10.718	6.22	6.2338	0.46647	0.46814	1668.7
8.29	830	60	NaN	0.28566	15.5	7.8289	-161.94	10.032	13.324	1.0333	-836.08	1141.5	38.012	832.02	1121.5	23.649	24.005	0	0	7.3828	-10.414	-14.345	-10.251	-0.98428	16.791	14.812	10.72	6.3985	6.3769	0.46701	0.4687	1668.6
8.3	831	60	NaN	0.29236	15.503	7.8161	-161.92	10.035	13.268	1.0543	-836.09	1141.5	37.867	832.07	1121.5	23.649	24.005	0	0	7.5059	-10.295	-14.346	-10.251	-0.97184	16.814	14.815	10.723	6.5341	6.5182	0.46892	0.47186	1668.7
8.31	832	60	NaN	0.29627	15.509	7.8213	-161.92	10.044	13.273	1.0077	-836.1	1141.5	37.874	832.06	1121.5	23.649	24.005	0	0	7.5693	-10.234	-14.346	-10.252	-0.96977	16.811	14.82	10.733	6.5996	6.5769	0.47385	0.48195	1668.7
8.32	833	60	NaN	0.29478	15.517	7.8149	-161.93	10.049	13.296	0.97912	-836.12	1141.5	37.948	832.04	1121.5	23.649	24.005	0	0	7.6006	-10.204	-14.347	-10.253	-0.97477	16.798	14.827	10.739	6.6258	6.5941	0.4801	0.48624	1668.7
8.33	834	60	NaN	0.28836	15.525	7.7913	-161.94	10.051	13.304	0.99688	-836.14	1141.5	37.989	832.04	1121.4	23.649	24.005	0	0	7.6276	-10.178	-14.349	-10.255	-0.98199	16.792	14.835	10.741	6.6456	6.6138	0.48593	0.48638	1668.7
8.34	835	60	NaN	0.28112	15.529	7.7734	-161.92	10.067	13.277	1.0194	-836.16	1141.6	37.889	832.05	1121.5	23.649	24.005	0	0	7.6807	-10.127	-14.351	-10.257	-0.98499	16.812	14.839	10.757	6.6957	6.6853	0.48753	0.49946	1668.7
8.35	836	60	NaN	0.27574	15.533	7.7677	-161.93	10.077	13.289	1.0104	-836.17	1141.6	37.911	832.02	1121.5	23.649	24.005	0	0	7.7178	-10.091	-14.355	-10.261	-0.99143	16.803	14.843	10.767	6.7264	6.7118	0.48799	0.50629	1668.7
8.36	837	60	NaN	0.26838	15.544	7.7667	-161.94	10.081	13.3	1.0002	-836.16	1141.6	37.934	832.01	1121.5	23.649	24.005	0	0	7.7363	-10.074	-14.36	-10.265	-0.99995	16.79	14.854	10.771	6.7363	6.7164	0.49457	0.50569	1668.7
8.37	838	60	NaN	0.26111	15.552	7.77	-162	10.12	13.289	0.99879	-836.18	1141.6	37.854	831.97	1121.5	23.649	24.005	0	0	7.7783	-10.033	-14.364	-10.269	-1.0046	16.736	14.861	10.81	6.7737	6.7027	0.49715	0.54086	1668.7
8.38	839	60	NaN	0.25443	15.551	7.7778	-162.06	10.162	13.277	1.0001	-836.22	1141.6	37.774	831.93	1121.4	23.649	24.005	0	0	7.7624	-10.049	-14.368	-10.274	-1.0084	16.679	14.86	10.853	6.7539	6.63	0.49201	0.57943	1668.7
8.39	840	60	NaN	0.24673	15.552	7.7912	-161.97	10.081	13.342	0.97745	-836.23	1141.6	38.064	832.01	1121.5	23.649	24.005	0	0	7.64	-10.166	-14.372	-10.278	-1.0268	16.755	14.861	10.772	6.6132	6.5885	0.48855	0.49412	1668.8
8.4	841	60	NaN	0.23808	15.552	7.8069	-161.97	10.09	13.339	0.96196	-836.25	1141.6	38.037	832.01	1121.5	23.649	24.005	0	0	7.5176	-10.284	-14.377	-10.283	-1.035	16.757	14.861	10.781	6.4826	6.4733	0.48442	0.49833	1668.8
8.41	842	60	NaN	0.23606	15.549	7.794	-161.96	10.1	13.31	1.0194	-836.25	1141.6	37.941	832.03	1121.5	23.649	24.005	0	0	7.3953	-10.402	-14.381	-10.287	-1.0318	16.771	14.858	10.79	6.3635	6.3689	0.47692	0.5032	1668.8
8.42	843	60	NaN	0.2309	15.54	7.7847	-161.96	10.109	13.314	1.0637	-836.28	1141.6	37.938	832.02	1121.5	23.649	24.005	0	0	7.2729	-10.52	-14.386	-10.292	-1.0353	16.773	14.85	10.798	6.2376	6.2529	0.46436	0.50643	1668.8
8.43	844	60	NaN	0.22213	15.531	7.794	-161.99	10.131	13.342	1.0534	-836.33	1141.6	37.99	831.95	1121.5	23.649	24.005	0	0	7.1506	-10.637	-14.39	-10.296	-1.0462	16.74	14.841	10.82	6.1043	6.1027	0.45085	0.52426	1668.8
8.44	845	60	NaN	0.22259	15.535	7.8126	-162.09	10.207	13.294	1.0105	-836.33	1141.6	37.78	831.87	1121.4	23.649	24.005	0	0	7.0282	-10.755	-14.395	-10.301	-1.0401	16.651	14.844	10.898	5.9881	5.8962	0.44873	0.59716	1668.7
8.45	846	60	NaN	0.22485	15.54	7.8228	-162.09	10.216	13.332	0.98646	-836.35	1141.6	37.877	831.81	1121.4	23.649	24.005	0	0	6.9058	-10.873	-14.399	-10.305	-1.042	16.64	14.85	10.907	5.8638	5.7673	0.45015	0.60142	1668.7
8.46	847	60	NaN	0.2337	15.544	7.8136	-162	10.155	13.295	1.0184	-836.35	1141.5	37.832	831.95	1121.4	23.649	24.005	0	0	6.8094	-10.966	-14.403	-10.309	-1.0304	16.734	14.854	10.845	5.779	5.7678	0.45046	0.53571	1668.8
8.47	848	60	NaN	0.24104	15.546	7.805	-161.93	10.115	13.266	1.0406	-836.36	1141.5	37.786	832.03	1121.4	23.649	24.005	0	0	6.802	-10.973	-14.406	-10.312	-1.0207	16.805	14.856	10.804	5.7813	5.8324	0.45047	0.49286	1668.9
8.48	849	60	NaN	0.24605	15.547	7.8036	-161.93	10.123	13.283	1.0299	-836.4	1141.5	37.825	831.99	1121.5	23.649	24.005	0	0	6.8147	-10.961	-14.409	-10.315	-1.0174	16.804	14.858	10.812	5.7973	5.843	0.44929	0.49735	1668.9
8.49	850	60	NaN	0.25914	15.553	7.7951	-161.94	10.108	13.316	1.0281	-836.43	1141.5	37.935	831.97	1121.5	23.649	24.005	0	0	6.843	-10.934	-14.412	-10.318	-1.0081	16.788	14.864	10.798	5.8349	5.8547	0.45134	0.4797	1668.9
8.5	851	60	NaN	0.25791	15.554	7.7899	-162.05	10.188	13.308	1.0216	-836.46	1141.5	37.821	831.83	1121.4	23.649	24.005	0	0	6.911	-10.868	-14.415	-10.321	-1.0057	16.691	14.865	10.878	5.9052	5.8226	0.44958	0.55689	1668.8
8.51	852	60	NaN	0.26353	15.56	7.7854	-162	10.154	13.335	1.0216	-836.48	1141.5	37.93	831.86	1121.4	23.649	24.005	0	0	6.9866	-10.795	-14.418	-10.323	-1.0038	16.728	14.871	10.843	5.9828	5.9323	0.45319	0.51977	1668.9
8.52	853	60	NaN	0.26745	15.568	7.7918	-161.96	10.101	13.374	0.98503	-836.51	1141.5	38.091	831.9	1121.5	23.649	24.005	0	0	7.0936	-10.692	-14.421	-10.327	-1.0066	16.765	14.879	10.79	6.087	6.0731	0.45756	0.46256	1668.9
8.53	854	60	NaN	0.26591	15.574	7.8005	-161.97	10.081	13.392	0.94047	-836.54	1141.6	38.156	831.91	1121.5	23.649	24.005	0	0	7.1697	-10.619	-14.426	-10.331	-1.0119	16.749	14.885	10.77	6.1578	6.13	0.45911	0.43878	1669
8.54	855	60	NaN	0.26403	15.575	7.7709	-161.97	10.07	13.349	1.0349	-836.56	1141.5	38.036	831.95	1121.4	23.649	24.005	0	0	7.2215	-10.569	-14.43	-10.336	-1.0064	16.764	14.886	10.759	6.2152	6.1948	0.45552	0.42281	1669
8.55	856	60	NaN	0.26101	15.577	7.7837	-162.07	10.169	13.361	1.0082	-836.58	1141.5	37.958	831.77	1121.4	23.649	24.005	0	0	7.2068	-10.583	-14.435	-10.341	-1.0077	16.665	14.887	10.859	6.199	6.0819	0.45218	0.51842	1668.9
8.56	857	60	NaN	0.25742	15.574	7.7807	-162.1	10.19	13.371	1.0163	-836.6	1141.5	37.948	831.7	1121.4	23.649	24.005	0	0	7.2042	-10.586	-14.439	-10.345	-1.0107	16.632	14.884	10.88	6.1934	6.0464	0.44484	0.53452	1668.8
8.57	858	60	NaN	0.25162	15.581	7.7782	-162.04	10.145	13.346	1.0192	-836.61	1141.5	37.925	831.79	1121.4	23.649	24.005	0	0	7.2115	-10.579	-14.444	-10.349	-1.0156	16.689	14.891	10.835	6.1959	6.1098	0.44737	0.4855	1668.9
8.58	859	60	NaN	0.24526	15.597	7.7818	-161.95	10.078	13.294	1.0085	-836.6	1141.5	37.868	831.95	1121.4	23.649	24.005	0	0	7.1554	-10.633	-14.447	-10.352	-1.0202	16.789	14.907	10.768	6.1351	6.1566	0.46033	0.41584	1669.1
8.59	860	60	NaN	0.24577	15.595	7.7737	-161.95	10.066	13.287	1.0433	-836.64	1141.5	37.859	831.99	1121.4	23.649	24.005	0	0	7.0941	-10.692	-14.45	-10.355	-1.0182	16.784	14.905	10.756	6.076	6.0925	0.4553	0.40089	1669.2
8.6	861	60	NaN	0.2421	15.617	7.7764	-161.95	10.086	13.308	1.0401	-836.62	1141.5	37.886	831.91	1121.4	23.649	24.005	0	0	6.9577	-10.823	-14.454	-10.36	-1.0229	16.789	14.928	10.775	5.9348	5.9658	0.47369	0.41458	1669.1
8.61	862	60	NaN	0.24398	15.631	7.7912	-161.93	10.088	13.271	1.0102	-836.61	1141.5	37.765	831.93	1121.4	23.649	24.005	0	0	6.8741	-10.904	-14.459	-10.365	-1.0179	16.807	14.941	10.777	5.8562	5.9038	0.48196	0.4125	1669.1
8.62	863	60	NaN	0.24819	15.64	7.8052	-161.93	10.08	13.269	0.98175	-836.61	1141.5	37.76	831.94	1121.4	23.649	24.091	0	0	6.8408	-10.936	-14.464	-10.37	-1.0145	16.806	14.95	10.77	5.8262	5.87	0.48615	0.40057	1669.1
8.63	864	60	NaN	0.25185	15.648	7.8106	-161.95	10.073	13.32	0.9716	-836.6	1141.5	37.916	831.9	1121.4	23.649	24.005	0	0	6.7184	-11.053	-14.469	-10.374	-1.0166	16.781	14.958	10.763	5.7018	5.7275	0.48944	0.38843	1669
8.64	865	60	NaN	0.25369	15.649	7.8085	-161.94	10.079	13.298	0.97686	-836.59	1141.5	37.846	831.91	1121.4	23.649	24.005	0	0	6.622	-11.146	-14.476	-10.382	-1.0122	16.79	14.96	10.768	5.6098	5.6435	0.48366	0.38581	1669
8.65	866	60	NaN	0.25733	15.655	7.8069	-161.95	10.083	13.333	0.98881	-836.56	1141.5	37.934	831.89	1121.5	23.649	26.155	0	0	6.5665	-11.2	-14.487	-10.393	-1.0112	16.784	14.966	10.772	5.5553	5.5838	0.47897	0.37851	1669
8.66	867	60	NaN	0.26576	15.651	7.8108	-161.94	10.084	13.359	0.99465	-836.53	1141.5	37.997	831.86	1121.5	23.649	31.679	0	0	6.5721	-11.194	-14.493	-10.398	-1.0048	16.786	14.963	10.772	5.5673	5.5914	0.47033	0.37403	1668.9
8.67	868	60	NaN	0.27186	15.645	7.8147	-161.93	10.087	13.349	0.99751	-836.51	1141.5	37.956	831.85	1121.5	24.397	30.366	0	0	6.5869	-11.18	-14.497	-10.403	-0.99718	16.799	14.957	10.776	5.5897	5.619	0.45939	0.37265	1668.9
8.68	869	60	NaN	0.27367	15.639	7.8176	-161.94	10.107	13.311	0.99331	-836.49	1141.5	37.824	831.85	1121.5	24.741	30.381	0	0	6.5294	-11.235	-14.501	-10.406	-0.99099	16.793	14.95	10.796	5.5384	5.558	0.44983	0.38999	1668.9
8.69	870	60	NaN	0.2802	15.629	7.8292	-162.06	10.182	13.325	0.96072	-836.46	1141.5	37.775	831.71	1121.4	26.228	32.772	0	0	6.4552	-11.307	-14.504	-10.41	-0.98405	16.672	14.939	10.872	5.4712	5.3653	0.4355	0.46236	1668.7
8.7	871	60	NaN	0.28348	15.621	7.8291	-161.95	10.12	13.324	0.96159	-836.39	1141.5	37.847	831.81	1121.5	28.04	31.962	0	0	6.3628	-11.396	-14.507	-10.413	-0.98318	16.779	14.932	10.809	5.3797	5.3836	0.42517	0.39671	1668.7
8.71	872	60	NaN	0.28645	15.608	7.8298	-161.92	10.096	13.342	0.96083	-836.35	1141.5	37.922	831.82	1121.5	27.9	35.184	0	0	6.2613	-11.494	-14.512	-10.417	-0.98283	16.812	14.919	10.785	5.2784	5.3186	0.40717	0.36766	1668.7
8.72	873	60	NaN	0.28736	15.594	7.8298	-161.92	10.091	13.332	0.96121	-836.34	1141.5	37.905	831.83	1121.5	30.319	35.02	0	0	6.1168	-11.633	-14.517	-10.423	-0.98132	16.814	14.905	10.78	5.1354	5.1812	0.38771	0.35762	1668.7
8.73	874	60	NaN	0.28648	15.585	7.8274	-161.91	10.087	13.297	0.96699	-836.32	1141.5	37.825	831.87	1121.4	31.88	36.395	0	0	5.8693	-11.871	-14.524	-10.43	-0.97925	16.82	14.895	10.777	4.8901	4.9497	0.37133	0.34727	1668.7
8.74	875	60	NaN	0.28896	15.583	7.8227	-161.93	10.093	13.35	0.98093	-836.26	1141.5	37.978	831.8	1121.4	31.852	38.808	0	0	5.7931	-11.944	-14.527	-10.432	-0.98164	16.804	14.893	10.783	4.8115	4.8601	0.36668	0.35035	1668.6
8.75	876	60	NaN	0.28875	15.574	7.8262	-162.02	10.177	13.31	0.95355	-836.2	1141.5	37.771	831.69	1121.4	32.291	37.445	0	0	5.7784	-11.958	-14.528	-10.433	-0.97582	16.715	14.884	10.867	4.8026	4.7569	0.3564	0.43366	1668.4
8.76	877	60	NaN	0.2848	15.568	7.8268	-161.99	10.147	13.347	0.94518	-836.18	1141.5	37.919	831.72	1121.4	31.794	38.301	0	0	5.7018	-12.032	-14.528	-10.434	-0.98512	16.74	14.878	10.836	4.7166	4.7076	0.35052	0.40251	1668.4
8.77	878	60	NaN	0.27759	15.565	7.8308	-161.93	10.099	13.369	0.9305	-836.16	1141.5	38.038	831.78	1121.5	32.666	38.273	0	0	5.5982	-12.132	-14.528	-10.434	-0.99691	16.794	14.876	10.788	4.6013	4.6623	0.34794	0.3543	1668.5
8.78	879	60	NaN	0.26929	15.564	7.8395	-161.94	10.109	13.322	0.90037	-836.11	1141.5	37.889	831.78	1121.4	32.976	39.001	0	0	5.4617	-12.263	-14.528	-10.434	-1.0011	16.793	14.874	10.799	4.4606	4.5295	0.34576	0.36512	1668.4
8.79	880	60	NaN	0.26557	15.56	7.8402	-162.05	10.163	13.279	0.89542	-836.08	1141.5	37.709	831.73	1121.4	32.562	36.859	0	0	5.3562	-12.365	-14.527	-10.433	-0.9989	16.683	14.868	10.856	4.3573	4.3183	0.34046	0.42258	1668.3
8.8	881	60	NaN	0.26242	15.55	7.8246	-162.07	10.171	13.286	0.93886	-836.05	1141.5	37.724	831.71	1121.4	32.61	38.747	0	0	5.2792	-12.439	-14.525	-10.431	-1.0011	16.67	14.858	10.862	4.2781	4.2309	0.33317	0.43124	1668.3
8.81	882	60	NaN	0.25653	15.547	7.8201	-162	10.115	13.289	0.95171	-836.02	1141.5	37.788	831.79	1121.4	32.472	38.604	0	0	5.2903	-12.428	-14.522	-10.428	-1.0087	16.736	14.856	10.806	4.2816	4.3077	0.3338	0.37772	1668.3
8.82	883	60	NaN	0.24738	15.547	7.8276	-161.99	10.108	13.295	0.93147	-836.01	1141.5	37.801	831.78	1121.4	32.77	38.482	0	0	5.2593	-12.458	-14.52	-10.425	-1.0191	16.748	14.857	10.798	4.2402	4.2905	0.33706	0.37263	1668.3
8.83	884	60	NaN	0.2391	15.549	7.8395	-162.05	10.167	13.313	0.90351	-836.01	1141.5	37.764	831.67	1121.4	32.765	39.321	0	0	5.2	-12.515	-14.517	-10.423	-1.0271	16.683	14.859	10.857	4.173	4.1683	0.34187	0.43478	1668.2
8.84	885	60	NaN	0.24697	15.562	7.8321	-161.94	10.07	13.341	0.94477	-835.94	1141.5	37.892	831.79	1121.4	31.586	35.96	0	0	5.2393	-12.477	-14.513	-10.419	-1.0222	16.795	14.873	10.759	4.2172	4.3176	0.36035	0.34049	1668.3
8.85	886	60	NaN	0.23846	15.568	7.8243	-161.91	10.061	13.361	0.96485	-835.92	1141.5	37.888	831.77	1121.5	34.077	38.768	0	0	5.3164	-12.403	-14.509	-10.415	-1.0299	16.817	14.88	10.749	4.2865	4.4144	0.37144	0.33451	1668.2
8.86	887	60	NaN	0.24077	15.567	7.8242	-161.91	10.043	13.39	0.97006	-835.9	1141.5	37.94	831.78	1121.5	32.667	38.389	0	0	5.3053	-12.414	-14.504	-10.409	-1.0292	16.822	14.88	10.73	4.2761	4.4079	0.37653	0.32097	1668.2
8.87	888	60	NaN	0.24661	15.564	7.8305	-161.9	10.026	13.391	0.95954	-835.89	1141.5	37.928	831.83	1121.5	32.445	37.77	0	0	5.3635	-12.358	-14.499	-10.404	-1.0233	16.831	14.877	10.712	4.3402	4.4735	0.37876	0.30797	1668.2
8.88	889	60	NaN	0.24895	15.561	7.8399	-161.88	10.02	13.358	0.93588	-835.87	1141.5	37.828	831.87	1121.5	33.812	38.429	0	0	5.4722	-12.253	-14.494	-10.399	-1.0183	16.851	14.874	10.706	4.4539	4.5977	0.3808	0.30681	1668.3
8.89	890	60	NaN	0.24957	15.555	7.8479	-161.88	10.017	13.383	0.9104	-835.85	1141.5	37.927	831.87	1121.5	31.593	39.892	0	0	5.4759	-12.249	-14.487	-10.393	-1.0219	16.847	14.868	10.704	4.454	4.5975	0.38087	0.31053	1668.3
8.9	891	60	NaN	0.26221	15.546	7.8497	-161.88	10.022	13.377	0.90681	-835.83	1141.5	37.932	831.88	1121.5	32.56	38.981	0	0	5.4737	-12.252	-14.48	-10.385	-1.0096	16.85	14.86	10.709	4.4641	4.5981	0.38006	0.32327	1668.2
8.91	892	60	NaN	0.26945	15.54	7.8482	-161.87	10.033	13.34	0.91396	-835.82	1141.5	37.853	831.93	1121.5	31.375	38.469	0	0	5.4648	-12.26	-14.471	-10.376	-0.99938	16.863	14.853	10.72	4.4655	4.6027	0.38254	0.3436	1668.3
8.92	893	60	NaN	0.27616	15.534	7.8398	-161.9	10.088	13.306	0.93913	-835.8	1141.5	37.743	831.91	1121.5	32.76	37.792	0	0	5.4331	-12.291	-14.465	-10.371	-0.98806	16.831	14.848	10.775	4.4451	4.5406	0.38217	0.40415	1668.2
8.93	894	60	NaN	0.28592	15.53	7.8243	-161.98	10.172	13.3	0.98233	-835.77	1141.5	37.684	831.82	1121.5	32.105	37.689	0	0	5.3813	-12.341	-14.463	-10.369	-0.97489	16.764	14.843	10.859	4.4064	4.4231	0.37994	0.48982	1668.1
8.94	895	60	NaN	0.29242	15.533	7.8127	-161.88	10.112	13.311	1.0206	-835.74	1141.5	37.829	831.96	1121.5	30.541	41.031	0	0	5.4643	-12.261	-14.461	-10.367	-0.97196	16.86	14.847	10.797	4.4924	4.5993	0.38596	0.43054	1668.2
8.95	896	60	NaN	0.3011	15.528	7.826	-161.98	10.17	13.33	0.97348	-835.73	1141.5	37.86	831.9	1121.5	32.904	37.912	0	0	5.4655	-12.259	-14.46	-10.365	-0.96604	16.752	14.84	10.858	4.4995	4.4922	0.38085	0.49261	1668.2
8.96	897	60	NaN	0.30348	15.528	7.848	-161.95	10.154	13.33	0.90567	-835.72	1141.5	37.908	831.98	1121.4	34.416	42.707	0	0	5.3587	-12.362	-14.459	-10.364	-0.96756	16.777	14.84	10.843	4.3911	4.415	0.38128	0.47823	1668.2
8.97	898	60	NaN	0.30095	15.532	7.8525	-161.94	10.154	13.314	0.88128	-835.69	1141.5	37.879	832.05	1121.4	32.616	41.139	0	0	5.343	-12.377	-14.458	-10.364	-0.96992	16.794	14.844	10.842	4.3731	4.4164	0.38551	0.47802	1668.3
8.98	899	60	NaN	0.2951	15.537	7.8297	-162.01	10.211	13.296	0.9256	-835.65	1141.5	37.753	832.03	1121.4	33.383	39.591	0	0	5.3179	-12.402	-14.458	-10.364	-0.96994	16.728	14.848	10.9	4.3479	4.3267	0.38966	0.53625	1668.2
8.99	900	60	NaN	0.28399	15.537	7.8187	-161.86	10.142	13.318	0.95754	-835.64	1141.5	37.772	832.19	1121.4	31.341	40.244	0	0	5.2496	-12.467	-14.459	-10.365	-0.98051	16.879	14.849	10.829	4.2691	4.4116	0.39034	0.46446	1668.4
9	901	60	NaN	0.28326	15.538	7.8049	-161.89	10.134	13.297	1.0062	-835.62	1141.4	37.794	832.2	1121.4	31.817	37.874	0	0	5.1852	-12.529	-14.46	-10.365	-0.98033	16.844	14.851	10.822	4.2049	4.3145	0.39115	0.45621	1668.3
9.01	902	60	NaN	0.28034	15.543	7.805	-161.98	10.178	13.27	1.0251	-835.57	1141.4	37.697	832.18	1121.4	31.646	36.996	0	0	5.1263	-12.586	-14.46	-10.365	-0.97935	16.756	14.855	10.867	4.147	4.1697	0.39497	0.50136	1668.3
9.02	903	60	NaN	0.27253	15.544	7.822	-162.06	10.219	13.269	1.0097	-835.52	1141.4	37.626	832.15	1121.4	32.241	37.247	0	0	5.064	-12.646	-14.459	-10.365	-0.98528	16.684	14.855	10.908	4.0787	4.0381	0.39576	0.54319	1668.2
9.03	904	60	NaN	0.26181	15.536	7.8498	-162.07	10.224	13.299	0.97674	-835.49	1141.4	37.662	832.14	1121.3	30.576	37.371	0	0	5.0212	-12.687	-14.459	-10.364	-0.99841	16.666	14.846	10.913	4.0228	3.9789	0.38769	0.54875	1668.2
9.04	905	60	NaN	0.26062	15.519	7.8612	-162.08	10.254	13.299	0.98915	-835.45	1141.4	37.598	832.15	1121.3	33.861	38.618	0	0	5.0249	-12.684	-14.459	-10.365	-0.99699	16.666	14.829	10.944	4.028	3.9825	0.36959	0.57919	1668.1
9.05	906	60	NaN	0.26575	15.495	7.8416	-162.09	10.254	13.301	1.087	-835.46	1141.4	37.582	832.22	1121.3	34.302	38.259	0	0	4.9981	-12.709	-14.46	-10.366	-0.98789	16.661	14.805	10.944	4.0102	3.9515	0.34447	0.57798	1668.2
9.06	907	60	NaN	0.26536	15.48	7.8262	-162.09	10.269	13.304	1.1553	-835.45	1141.4	37.562	832.24	1121.3	32.935	39.801	0	0	4.9555	-12.75	-14.461	-10.367	-0.98526	16.66	14.789	10.96	3.9703	3.9092	0.32776	0.59332	1668.2
9.07	908	60	NaN	0.26378	15.47	7.8279	-162.09	10.294	13.308	1.162	-835.43	1141.4	37.531	832.25	1121.2	32.885	39.557	0	0	4.8903	-12.813	-14.461	-10.367	-0.98555	16.659	14.778	10.986	3.9048	3.8461	0.31688	0.61871	1668.2
9.08	909	60	NaN	0.26517	15.463	7.8471	-162.09	10.317	13.307	1.1126	-835.43	1141.4	37.475	832.26	1121.2	32.767	40.563	0	0	4.8477	-12.854	-14.462	-10.368	-0.9839	16.661	14.77	11.01	3.8638	3.8066	0.30777	0.64239	1668.2
9.09	910	60	NaN	0.2656	15.465	7.8553	-162.07	10.343	13.276	1.0925	-835.4	1141.4	37.33	832.31	1121.2	32.99	39.816	0	0	4.8662	-12.836	-14.464	-10.37	-0.97918	16.682	14.771	11.037	3.887	3.8461	0.30682	0.66752	1668.2
9.1	911	60	NaN	0.27061	15.474	7.8681	-161.92	10.308	13.251	1.0469	-835.36	1141.4	37.14	832.48	1121.1	32.683	39.206	0	0	4.8023	-12.898	-14.465	-10.371	-0.9691	16.843	14.777	11.005	3.8332	3.9451	0.31159	0.6338	1668.4
9.11	912	60	NaN	0.27947	15.476	7.8618	-161.96	10.341	13.245	1.0521	-835.35	1141.4	37.069	832.5	1121.1	33.844	38.563	0	0	4.7201	-12.977	-14.466	-10.372	-0.95763	16.802	14.777	11.04	3.7625	3.8246	0.31089	0.66798	1668.4
9.12	913	60	NaN	0.28829	15.479	7.8427	-162.06	10.403	13.252	1.0782	-835.35	1141.4	37.001	832.49	1121	31.705	37.717	0	0	4.7053	-12.991	-14.465	-10.371	-0.94561	16.71	14.778	11.104	3.7597	3.7192	0.31305	0.73307	1668.3
9.13	914	60	NaN	0.29337	15.49	7.826	-162.02	10.436	13.262	1.0815	-835.34	1141.4	36.838	832.56	1120.9	30.234	39.228	0	0	4.6608	-13.034	-14.465	-10.371	-0.93476	16.75	14.787	11.139	3.7261	3.7156	0.32123	0.76733	1668.4
9.14	915	60	NaN	0.29304	15.497	7.842	-161.84	10.393	13.268	1.0261	-835.34	1141.4	36.695	832.68	1120.9	32.586	40.066	0	0	4.6057	-13.087	-14.467	-10.372	-0.932	16.937	14.793	11.097	3.6737	3.8502	0.32627	0.72473	1668.5
9.15	916	60	NaN	0.292	15.505	7.847	-161.96	10.436	13.259	1.005	-835.33	1141.4	36.643	832.64	1120.9	33.187	40.542	0	0	4.6531	-13.041	-14.468	-10.374	-0.932	16.817	14.799	11.142	3.7211	3.7756	0.33063	0.76752	1668.5
9.16	917	60	NaN	0.29199	15.501	7.8449	-162.01	10.455	13.271	1.0154	-835.33	1141.4	36.576	832.61	1120.8	33.654	39.593	0	0	4.6975	-12.999	-14.47	-10.376	-0.92937	16.772	14.794	11.162	3.7682	3.7733	0.32419	0.78616	1668.4
9.17	918	60	NaN	0.29208	15.491	7.8398	-162	10.457	13.304	1.0478	-835.35	1141.4	36.536	832.59	1120.8	31.009	39.284	0	0	4.7234	-12.974	-14.471	-10.376	-0.9268	16.786	14.785	11.163	3.7966	3.8123	0.31398	0.78705	1668.4
9.18	919	60	NaN	0.29127	15.483	7.8377	-161.95	10.462	13.36	1.0811	-835.37	1141.4	36.554	832.52	1120.8	29.716	37.223	0	0	4.7688	-12.93	-14.471	-10.377	-0.92712	16.83	14.777	11.168	3.8417	3.9	0.30583	0.791	1668.4
9.19	920	60	NaN	0.28989	15.477	7.8512	-161.69	10.483	13.461	1.0538	-835.37	1141.4	36.528	832.29	1120.8	31.723	36.562	0	0	4.8284	-12.873	-14.472	-10.378	-0.92872	17.096	14.772	11.188	3.8997	4.2235	0.29942	0.80983	1668.2
9.2	921	60	NaN	0.28224	15.483	7.8534	-161.87	10.462	13.404	1.0402	-835.37	1141.4	36.41	832.44	1120.8	31.55	37.233	0	0	4.8983	-12.806	-14.475	-10.381	-0.93268	16.91	14.777	11.168	3.9656	4.1048	0.30169	0.78737	1668.3
9.21	922	60	NaN	0.27736	15.491	7.8559	-161.95	10.459	13.378	1.0305	-835.37	1141.4	36.299	832.48	1120.8	31.247	39.159	0	0	4.902	-12.802	-14.478	-10.383	-0.93404	16.834	14.784	11.165	3.968	4.0321	0.30679	0.78211	1668.3
9.22	923	60	NaN	0.27378	15.499	7.864	-161.94	10.465	13.376	1.008	-835.37	1141.4	36.193	832.43	1120.8	31.642	35.957	0	0	4.8353	-12.866	-14.481	-10.386	-0.93478	16.852	14.792	11.172	3.9005	3.9857	0.311	0.78594	1668.3
9.23	924	60	NaN	0.27079	15.504	7.8749	-161.93	10.464	13.369	0.97543	-835.37	1141.4	36.094	832.43	1120.8	31.602	38.688	0	0	4.9342	-12.771	-14.481	-10.387	-0.9355	16.864	14.797	11.171	3.9987	4.0934	0.31583	0.78342	1668.3
9.24	925	60	NaN	0.27959	15.519	7.8576	-161.93	10.445	13.407	1.0251	-835.35	1141.4	36.096	832.35	1120.8	32.591	37.912	0	0	5.0436	-12.666	-14.482	-10.388	-0.92512	16.861	14.812	11.152	4.1185	4.1959	0.32953	0.7643	1668.2
9.25	926	60	NaN	0.28139	15.524	7.8443	-161.92	10.446	13.379	1.0518	-835.34	1141.4	35.934	832.32	1120.8	31.156	38.065	0	0	5.1503	-12.563	-14.485	-10.39	-0.91688	16.886	14.817	11.153	4.2334	4.3235	0.33254	0.76227	1668.2
9.26	927	60	NaN	0.27561	15.523	7.8488	-161.92	10.438	13.396	1.0239	-835.35	1141.4	35.904	832.26	1120.8	32.281	38.538	0	0	5.1806	-12.534	-14.488	-10.394	-0.92262	16.885	14.817	11.144	4.258	4.3515	0.32889	0.75056	1668.1
9.27	928	60	NaN	0.27094	15.519	7.8572	-161.92	10.423	13.432	0.99063	-835.37	1141.4	35.931	832.19	1120.9	32.428	38.644	0	0	5.1175	-12.594	-14.492	-10.398	-0.92942	16.877	14.813	11.129	4.1881	4.2825	0.32079	0.7309	1668.1
9.28	929	60	NaN	0.27429	15.513	7.8527	-161.91	10.408	13.441	1.0048	-835.38	1141.4	35.874	832.13	1120.9	32.038	37.412	0	0	5.1485	-12.565	-14.493	-10.399	-0.92364	16.889	14.808	11.113	4.2249	4.3239	0.31499	0.71417	1668
9.29	930	60	NaN	0.27613	15.515	7.8299	-161.89	10.399	13.399	1.063	-835.37	1141.4	35.601	832.08	1120.9	31.018	37.67	0	0	5.1878	-12.527	-14.495	-10.4	-0.91047	16.92	14.81	11.104	4.2774	4.3937	0.31575	0.70309	1667.9
9.3	931	60	NaN	0.27625	15.521	7.8487	-161.9	10.383	13.441	1.0076	-835.34	1141.4	35.606	832	1120.9	31.483	36.043	0	0	5.2248	-12.491	-14.497	-10.402	-0.9125	16.91	14.817	11.087	4.3123	4.4189	0.3203	0.68493	1667.8
9.31	932	60	NaN	0.27667	15.523	7.8503	-161.91	10.366	13.498	1.006	-835.32	1141.4	35.664	831.91	1120.9	31.743	39.349	0	0	5.2127	-12.503	-14.499	-10.404	-0.9142	16.898	14.819	11.069	4.2985	4.3948	0.32065	0.66479	1667.7
9.32	933	60	NaN	0.27715	15.517	7.8441	-161.92	10.353	13.539	1.031	-835.33	1141.4	35.677	831.82	1120.9	30.53	34.263	0	0	5.1891	-12.526	-14.501	-10.406	-0.91337	16.891	14.814	11.056	4.2758	4.3655	0.31274	0.64905	1667.6
9.33	934	60	NaN	0.27696	15.502	7.8495	-161.89	10.349	13.571	1.0235	-835.35	1141.4	35.637	831.7	1120.9	31.892	49.77	0	0	5.1089	-12.603	-14.501	-10.407	-0.91252	16.92	14.8	11.051	4.1963	4.3167	0.29914	0.64391	1667.5
9.34	935	60	NaN	0.27542	15.499	7.8665	-161.65	10.351	13.746	0.97083	-835.34	1141.4	35.861	831.39	1121	33.285	58.37	0	0	5.0797	-12.631	-14.502	-10.408	-0.92381	17.155	14.8	11.05	4.1559	4.524	0.298	0.64277	1667.2
9.35	936	60	NaN	0.2825	15.48	7.8612	-161.71	10.29	13.714	0.99386	-835.38	1141.3	35.665	831.52	1121	35.199	59.233	0	0	5.1757	-12.538	-14.504	-10.41	-0.90907	17.103	14.78	10.99	4.2667	4.5648	0.27615	0.58008	1667.4
9.36	937	60	NaN	0.28522	15.473	7.8536	-161.75	10.258	13.716	1.0108	-835.38	1141.3	35.577	831.54	1121	36.934	60.196	0	0	5.1775	-12.537	-14.506	-10.412	-0.90274	17.058	14.773	10.958	4.2748	4.5209	0.26711	0.54665	1667.4
9.37	938	60	NaN	0.28408	15.477	7.8524	-161.76	10.251	13.74	0.99593	-835.36	1141.4	35.554	831.46	1121	37.048	60.121	0	0	5.1591	-12.554	-14.507	-10.413	-0.90366	17.048	14.777	10.952	4.2554	4.4932	0.26952	0.53856	1667.3
9.38	939	60	NaN	0.28186	15.485	7.8594	-161.77	10.247	13.737	0.9501	-835.34	1141.4	35.466	831.41	1121	39.32	62.569	0	0	5.1665	-12.547	-14.508	-10.414	-0.9045	17.047	14.783	10.949	4.262	4.5001	0.27557	0.53496	1667.2
9.39	940	60	NaN	0.27635	15.492	7.8533	-161.77	10.251	13.754	0.94435	-835.34	1141.4	35.436	831.32	1120.9	38.612	63.401	0	1	5.1908	-12.524	-14.508	-10.414	-0.90921	17.047	14.791	10.953	4.2815	4.5236	0.28232	0.53861	1667.1
9.4	941	60	NaN	0.28156	15.501	7.856	-161.79	10.238	13.8	0.91124	-835.33	1141.4	35.5	831.17	1121	36.415	64.025	0	1	5.2233	-12.493	-14.509	-10.415	-0.90748	17.022	14.799	10.94	4.3158	4.5296	0.29011	0.52542	1667
9.41	942	60	NaN	0.28107	15.507	7.8496	-161.8	10.213	13.809	0.91482	-835.33	1141.4	35.513	831.11	1121	38.294	64.871	0	1	5.2482	-12.469	-14.511	-10.416	-0.90832	17.006	14.804	10.916	4.3399	4.5376	0.29351	0.49915	1666.9
9.42	943	60	NaN	0.27613	15.511	7.8426	-161.81	10.193	13.787	0.92336	-835.34	1141.4	35.461	831.09	1120.9	36.242	65.867	0	1	5.2797	-12.438	-14.513	-10.418	-0.91119	17.002	14.808	10.896	4.3685	4.5641	0.29483	0.47731	1666.9
9.43	944	60	NaN	0.27213	15.514	7.8462	-161.81	10.189	13.753	0.89744	-835.35	1141.4	35.377	831.03	1121	38.755	66.398	0	1	5.3498	-12.371	-14.515	-10.42	-0.91324	17.005	14.812	10.891	4.4366	4.6346	0.29703	0.47084	1666.9
9.44	945	60	NaN	0.27273	15.519	7.8456	-161.81	10.154	13.713	0.89203	-835.34	1141.4	35.35	831.02	1121	38.958	66.736	0	1	5.3749	-12.347	-14.516	-10.422	-0.9119	17.005	14.815	10.857	4.463	4.6582	0.29895	0.43528	1666.8
9.45	946	60	NaN	0.26449	15.52	7.8617	-161.81	10.131	13.718	0.83368	-835.35	1141.4	35.434	830.98	1121	37.05	66.6	0	1	5.3797	-12.342	-14.518	-10.424	-0.92503	17	14.817	10.835	4.4546	4.6582	0.29865	0.41065	1666.8
9.46	947	60	NaN	0.26049	15.525	7.852	-161.76	10.158	13.773	0.85003	-835.34	1141.4	35.653	830.73	1121	38.547	66.312	0	1	5.4313	-12.292	-14.521	-10.427	-0.93621	17.044	14.824	10.86	4.4951	4.752	0.30239	0.43264	1666.6
9.47	948	60	NaN	0.25828	15.526	7.8415	-161.8	10.198	13.784	0.86653	-835.34	1141.4	35.799	830.54	1121	37.415	66.389	0	1	5.4741	-12.251	-14.523	-10.429	-0.94301	17.003	14.826	10.898	4.5311	4.7518	0.30306	0.46955	1666.4
9.48	949	60	NaN	0.25399	15.517	7.8582	-162.02	10.207	13.677	0.80133	-835.37	1141.4	35.681	830.69	1121	37.992	66.026	0	1	5.5096	-12.217	-14.524	-10.429	-0.94533	16.778	14.816	10.908	4.5643	4.5612	0.29194	0.47828	1666.6
9.49	950	60	NaN	0.26166	15.519	7.8379	-162	10.216	13.627	0.8709	-835.34	1141.4	35.634	830.7	1121	37.192	66.538	0	1	5.555	-12.173	-14.525	-10.431	-0.93367	16.804	14.819	10.916	4.6213	4.6303	0.29342	0.48561	1666.5
9.5	951	60	NaN	0.25779	15.515	7.8502	-162	10.234	13.638	0.82001	-835.34	1141.4	35.737	830.68	1121	38.491	66.515	0	1	5.6068	-12.123	-14.527	-10.433	-0.94285	16.798	14.815	10.934	4.664	4.6749	0.28821	0.50127	1666.5
9.51	952	60	NaN	0.25769	15.51	7.851	-162	10.268	13.665	0.80157	-835.34	1141.4	35.873	830.64	1121.1	38.099	66.53	0	1	5.6582	-12.074	-14.53	-10.435	-0.9483	16.793	14.812	10.966	4.7099	4.7188	0.28213	0.53096	1666.5
9.52	953	60	NaN	0.26451	15.503	7.8461	-162.01	10.319	13.681	0.80366	-835.33	1141.4	35.981	830.63	1121.1	37.768	66.244	0	1	5.7393	-11.996	-14.531	-10.437	-0.94511	16.785	14.807	11.015	4.7942	4.7892	0.27577	0.57803	1666.5
9.53	954	60	NaN	0.27568	15.495	7.8515	-162	10.383	13.68	0.77655	-835.33	1141.4	36.039	830.63	1121.1	37.502	65.322	0	1	5.8503	-11.889	-14.532	-10.438	-0.93689	16.792	14.799	11.078	4.9134	4.9031	0.26725	0.64068	1666.5
9.54	955	60	NaN	0.27383	15.487	7.8566	-161.75	10.451	13.776	0.73241	-835.33	1141.4	36.22	830.42	1121.2	38.332	64.967	0	1	5.9084	-11.833	-14.533	-10.439	-0.94663	17.03	14.793	11.144	4.9618	5.1973	0.25968	0.70543	1666.2
9.55	956	60	NaN	0.28511	15.481	7.8391	-161.79	10.449	13.741	0.76902	-835.32	1141.4	36.2	830.65	1121.2	38.918	63.479	0	1	5.951	-11.792	-14.534	-10.44	-0.93324	16.992	14.788	11.142	5.0177	5.2	0.25349	0.70195	1666.5
9.56	957	60	NaN	0.28824	15.471	7.8298	-161.83	10.482	13.716	0.76498	-835.32	1141.3	36.203	830.77	1121.2	38.947	61.68	0	1	5.9747	-11.769	-14.535	-10.441	-0.93028	16.947	14.779	11.174	5.0444	5.1777	0.24384	0.73374	1666.6
9.57	958	60	NaN	0.28758	15.462	7.8307	-161.85	10.549	13.691	0.72098	-835.33	1141.3	36.202	830.81	1121.2	38.343	59.542	0	1	5.9642	-11.779	-14.535	-10.441	-0.93238	16.933	14.771	11.24	5.0318	5.1533	0.23545	0.79897	1666.6
9.58	959	60	NaN	0.29242	15.46	7.8344	-161.86	10.615	13.633	0.67501	-835.3	1141.3	36.143	830.94	1121.3	35.932	58.317	0	1	5.9163	-11.826	-14.535	-10.441	-0.927	16.92	14.77	11.306	4.9893	5.0941	0.23491	0.86455	1666.7
9.59	960	60	NaN	0.2889	15.464	7.8299	-161.88	10.66	13.686	0.65692	-835.28	1141.3	36.349	830.94	1121.3	35.269	58.33	0	1	6.0084	-11.737	-14.536	-10.441	-0.93825	16.888	14.774	11.35	5.0701	5.1513	0.23838	0.90869	1666.7
9.6	961	60	NaN	0.28015	15.457	7.821	-161.9	10.715	13.681	0.67241	-835.3	1141.3	36.396	830.95	1121.3	34.573	59.275	0	1	6.1145	-11.635	-14.536	-10.442	-0.94806	16.872	14.768	11.404	5.1664	5.2376	0.23184	0.96195	1666.8
9.61	962	60	NaN	0.27465	15.454	7.8007	-161.93	10.766	13.689	0.71154	-835.29	1141.3	36.509	830.99	1121.3	38.342	62.04	0	1	6.2253	-11.528	-14.538	-10.444	-0.95605	16.841	14.766	11.453	5.2692	5.3126	0.22836	1.0094	1666.8
9.62	963	60	NaN	0.26875	15.454	7.781	-161.96	10.801	13.694	0.75405	-835.27	1141.3	36.606	831.05	1121.3	37.396	64.855	0	1	6.3028	-11.454	-14.54	-10.446	-0.9638	16.811	14.767	11.488	5.339	5.3578	0.22714	1.0419	1666.8
9.63	964	60	NaN	0.25635	15.454	7.7791	-161.96	10.817	13.655	0.77566	-835.28	1141.3	36.552	831.13	1121.3	38.627	66.225	0	1	6.3591	-11.399	-14.543	-10.448	-0.97353	16.81	14.768	11.504	5.3856	5.4105	0.2248	1.0554	1666.9
9.64	965	60	NaN	0.24425	15.465	7.7993	-161.98	10.831	13.628	0.75513	-835.28	1141.3	36.565	831.19	1121.3	38.854	66.264	0	1	6.3797	-11.379	-14.545	-10.451	-0.98677	16.788	14.777	11.519	5.393	5.4086	0.23232	1.0679	1667
9.65	966	60	NaN	0.22772	15.475	7.8171	-161.99	10.841	13.606	0.73052	-835.26	1141.3	36.548	831.23	1121.3	39.14	66.655	0	1	6.4375	-11.324	-14.548	-10.453	-1.0036	16.782	14.787	11.529	5.4339	5.4581	0.23931	1.0753	1667
9.66	967	60	NaN	0.2189	15.476	7.8408	-162	10.842	13.602	0.69761	-835.24	1141.3	36.579	831.27	1121.3	40.444	66.722	0	1	6.5669	-11.199	-14.55	-10.456	-1.0145	16.771	14.788	11.53	5.5524	5.5713	0.23745	1.0743	1667
9.67	968	60	NaN	0.21718	15.471	7.8517	-162	10.839	13.599	0.70952	-835.23	1141.3	36.601	831.31	1121.3	39.764	67.371	0	1	6.6523	-11.117	-14.554	-10.459	-1.0166	16.762	14.783	11.528	5.6357	5.645	0.22899	1.0686	1667.1
9.68	969	60	NaN	0.2177	15.465	7.8308	-162	10.839	13.573	0.8126	-835.22	1141.3	36.543	831.34	1121.3	38.783	66.269	0	1	6.7424	-11.03	-14.556	-10.462	-1.0105	16.769	14.776	11.528	5.7319	5.7391	0.21974	1.0657	1667.1
9.69	970	60	NaN	0.2203	15.455	7.8419	-162.01	10.85	13.595	0.81231	-835.21	1141.3	36.589	831.26	1121.3	38.197	63.694	0	1	6.8829	-10.895	-14.559	-10.464	-1.0096	16.756	14.766	11.538	5.8734	5.8605	0.20774	1.0739	1667
9.7	971	60	NaN	0.22582	15.438	7.8428	-162.01	10.841	13.599	0.84072	-835.2	1141.3	36.581	831.24	1121.3	35.99	63.463	0	1	6.9742	-10.807	-14.554	-10.46	-1.0028	16.758	14.749	11.529	5.9714	5.9508	0.19556	1.0697	1666.9
9.71	972	60	NaN	0.22978	15.427	7.8432	-162.01	10.83	13.609	0.85762	-835.17	1141.3	36.575	831.23	1121.3	36.087	64.092	0	1	7.0291	-10.754	-14.547	-10.453	-0.99812	16.766	14.739	11.518	6.031	6.0112	0.19171	1.0653	1666.9
9.72	973	60	NaN	0.23631	15.42	7.8543	-161.99	10.818	13.619	0.83966	-835.14	1141.3	36.552	831.21	1121.3	36.826	64.398	0	1	6.9938	-10.788	-14.548	-10.453	-0.99144	16.781	14.732	11.507	6.0024	5.9929	0.18466	1.0532	1666.9
9.73	974	60	NaN	0.25161	15.41	7.8814	-161.96	10.802	13.619	0.78331	-835.11	1141.3	36.483	831.17	1121.3	36.492	64.808	0	1	6.9706	-10.811	-14.548	-10.454	-0.97576	16.809	14.722	11.491	5.9949	5.9978	0.17327	1.0369	1666.8
9.74	975	60	NaN	0.26992	15.391	7.8693	-161.96	10.778	13.658	0.81514	-835.11	1141.3	36.557	831.14	1121.3	36.945	65.582	0	1	6.9966	-10.786	-14.55	-10.456	-0.95892	16.811	14.704	11.465	6.0377	6.0251	0.15372	1.0094	1666.7
9.75	976	60	NaN	0.27868	15.388	7.8598	-161.95	10.755	13.692	0.82794	-835.08	1141.3	36.585	831.08	1121.3	38.082	66.885	0	1	7.0419	-10.742	-14.55	-10.456	-0.95073	16.816	14.701	11.442	6.0912	6.0742	0.1506	0.98593	1666.7
9.76	977	60	NaN	0.28798	15.38	7.8544	-161.94	10.72	13.697	0.82455	-835.06	1141.3	36.535	831.05	1121.3	39.561	67.905	0	1	7.0934	-10.693	-14.55	-10.456	-0.93989	16.835	14.692	11.408	6.1535	6.1424	0.14206	0.95183	1666.6
9.77	978	60	NaN	0.29635	15.369	7.8554	-161.92	10.682	13.703	0.80884	-835.05	1141.3	36.496	831.04	1121.3	39.219	68.245	0	1	7.1119	-10.675	-14.549	-10.455	-0.93073	16.855	14.682	11.37	6.1812	6.1799	0.13244	0.91487	1666.6
9.78	979	60	NaN	0.29922	15.37	7.8638	-161.91	10.656	13.747	0.7875	-835.03	1141.3	36.573	831	1121.3	39.583	68.396	0	1	7.1532	-10.635	-14.547	-10.453	-0.93128	16.858	14.682	11.344	6.2219	6.2228	0.13498	0.89084	1666.5
9.79	980	60	NaN	0.3081	15.368	7.8679	-161.9	10.634	13.74	0.78337	-835	1141.3	36.512	830.99	1121.2	39.558	68.224	0	1	7.2115	-10.579	-14.544	-10.45	-0.92045	16.873	14.679	11.322	6.291	6.2938	0.13498	0.87207	1666.5
9.8	981	60	NaN	0.30978	15.356	7.8719	-161.88	10.61	13.731	0.77548	-834.98	1141.3	36.42	830.96	1121.2	39.172	66.592	0	1	7.2026	-10.587	-14.542	-10.448	-0.91593	16.893	14.667	11.299	6.2867	6.3058	0.12497	0.85129	1666.4
9.81	982	60	NaN	0.31112	15.341	7.8732	-161.86	10.603	13.709	0.77936	-834.97	1141.3	36.278	830.93	1121.2	36.312	58.891	0	1	7.1931	-10.597	-14.539	-10.445	-0.90959	16.924	14.651	11.292	6.2835	6.3273	0.11224	0.84704	1666.4
9.82	983	60	NaN	0.31015	15.328	7.8716	-161.84	10.603	13.692	0.78913	-834.98	1141.3	36.165	830.91	1121.2	32.345	48.427	0	1	7.1746	-10.614	-14.536	-10.442	-0.90638	16.948	14.639	11.292	6.2682	6.3332	0.1029	0.84992	1666.4
9.83	984	60	NaN	0.30268	15.323	7.8683	-161.84	10.589	13.711	0.79216	-835	1141.3	36.195	830.88	1121.2	32.625	49.53	0	1	7.1313	-10.656	-14.532	-10.438	-0.91478	16.942	14.634	11.278	6.2165	6.2856	0.10188	0.83957	1666.4
9.84	985	60	NaN	0.30359	15.317	7.8684	-161.84	10.56	13.765	0.81378	-834.98	1141.3	36.294	830.8	1121.2	33.237	51.595	0	1	7.065	-10.72	-14.528	-10.433	-0.9166	16.942	14.627	11.25	6.1484	6.2222	0.099253	0.81659	1666.3
9.85	986	60	NaN	0.29821	15.323	7.8748	-161.81	10.539	13.721	0.81088	-834.97	1141.3	36.103	830.79	1121.2	31.449	45.799	0	1	7.0376	-10.746	-14.524	-10.43	-0.91553	16.972	14.631	11.23	6.1221	6.2259	0.10752	0.80084	1666.3
9.86	987	60	NaN	0.29146	15.327	7.8849	-161.81	10.513	13.71	0.77995	-834.97	1141.3	36.036	830.78	1121.2	30.212	40.931	0	1	6.9847	-10.797	-14.521	-10.426	-0.92104	16.981	14.634	11.206	6.0636	6.1835	0.11325	0.77945	1666.2
9.87	988	60	NaN	0.28877	15.33	7.8915	-161.81	10.477	13.735	0.74889	-834.97	1141.3	36.082	830.76	1121.1	33.545	39.677	0	1	6.8958	-10.883	-14.519	-10.425	-0.9264	16.972	14.637	11.171	5.9694	6.0894	0.11789	0.74594	1666.2
9.88	989	60	NaN	0.29437	15.341	7.8862	-161.81	10.429	13.742	0.75845	-834.96	1141.3	36.049	830.73	1121.1	32.05	39.987	0	1	6.8075	-10.968	-14.518	-10.423	-0.91938	16.975	14.647	11.123	5.8881	6.007	0.12964	0.69945	1666.2
9.89	990	60	NaN	0.29142	15.352	7.8687	-161.81	10.39	13.724	0.80189	-834.96	1141.3	36.005	830.76	1121.1	31.342	38.194	0	1	6.7192	-11.053	-14.516	-10.422	-0.91928	16.982	14.659	11.084	5.8	5.9292	0.14262	0.66177	1666.2
9.9	991	60	NaN	0.29428	15.361	7.8562	-161.81	10.341	13.706	0.83454	-834.94	1141.3	35.964	830.79	1121.1	30.966	49.277	0	1	6.6168	-11.151	-14.516	-10.421	-0.91388	16.978	14.667	11.034	5.7029	5.8271	0.1519	0.61306	1666.2
9.91	992	60	NaN	0.29263	15.373	7.8517	-161.92	10.327	13.695	0.83649	-834.92	1141.3	35.969	830.72	1121.1	32.205	53.735	0	1	6.5118	-11.252	-14.515	-10.421	-0.91572	16.874	14.679	11.02	5.5961	5.6216	0.16374	0.59979	1666.1
9.92	993	60	NaN	0.28681	15.381	7.8534	-162.04	10.328	13.682	0.81853	-834.89	1141.3	35.967	830.62	1121.1	33.173	56.873	0	1	6.4042	-11.356	-14.515	-10.42	-0.92217	16.751	14.688	11.021	5.4821	5.3949	0.17333	0.60078	1666
9.93	994	60	NaN	0.28156	15.379	7.8569	-162.02	10.292	13.66	0.80546	-834.9	1141.3	35.886	830.64	1121.1	33.88	56.637	0	1	6.2313	-11.522	-14.514	-10.419	-0.92505	16.776	14.686	10.985	5.3063	5.2532	0.17273	0.56531	1666
9.94	995	60	NaN	0.26492	15.372	7.8618	-161.79	10.235	13.797	0.77713	-834.92	1141.3	36.151	830.48	1121.2	32.412	51.275	0	1	6.0927	-11.656	-14.513	-10.418	-0.95188	16.998	14.68	10.927	5.1409	5.3421	0.16739	0.50825	1665.9
9.95	996	60	NaN	0.26044	15.369	7.8595	-161.8	10.187	13.759	0.79205	-834.92	1141.3	36.053	830.68	1121.1	32.193	56.4	0	1	6.0632	-11.684	-14.513	-10.419	-0.95232	16.984	14.677	10.879	5.1109	5.2997	0.16369	0.46004	1666.1
9.96	997	60	NaN	0.25868	15.362	7.8635	-161.92	10.241	13.691	0.78616	-834.92	1141.3	35.89	830.7	1121.1	33.207	61.325	0	1	6.0359	-11.71	-14.513	-10.419	-0.94869	16.875	14.67	10.933	5.0872	5.1646	0.15708	0.51419	1666.1
9.97	998	60	NaN	0.25394	15.354	7.8734	-162.02	10.342	13.652	0.7628	-834.94	1141.3	35.792	830.58	1121.1	36.541	61.189	0	1	6.0093	-11.736	-14.512	-10.418	-0.95093	16.778	14.662	11.034	5.0584	5.042	0.14933	0.61575	1666
9.98	999	60	NaN	0.24364	15.351	7.8809	-162.01	10.361	13.654	0.75873	-834.94	1141.3	35.8	830.64	1121.1	35.129	57.844	0	1	6.0073	-11.738	-14.513	-10.419	-0.96159	16.786	14.659	11.054	5.0457	5.0479	0.14578	0.63471	1666.1
9.99	1000	60	NaN	0.25094	15.355	7.8879	-161.84	10.334	13.739	0.75649	-834.92	1141.3	35.914	830.7	1121.1	32.457	55.603	0	1	5.9777	-11.766	-14.514	-10.42	-0.95827	16.947	14.663	11.026	5.0194	5.1802	0.14879	0.60622	1666.1
10	1001	60	NaN	0.24887	15.354	7.8839	-161.79	10.396	13.766	0.77166	-834.92	1141.3	35.883	830.67	1121.2	33.494	55.707	0	1	5.8561	-11.884	-14.514	-10.419	-0.95877	17.003	14.665	11.085	4.8973	5.1198	0.15104	0.66583	1666.1
10.01	1002	60	NaN	0.24381	15.347	7.8823	-161.77	10.449	13.75	0.77543	-834.94	1141.3	35.782	830.68	1121.2	34.462	57.304	0	1	5.8264	-11.912	-14.514	-10.419	-0.96022	17.024	14.659	11.137	4.8662	5.1121	0.14534	0.71785	1666.1
10.02	1003	60	NaN	0.23713	15.337	7.8833	-161.76	10.481	13.735	0.7671	-834.97	1141.3	35.705	830.73	1121.3	33.867	59.104	0	1	5.8309	-11.908	-14.513	-10.419	-0.96446	17.036	14.65	11.168	4.8664	5.1284	0.13656	0.74913	1666.2
10.03	1004	60	NaN	0.22862	15.334	7.8805	-161.75	10.522	13.77	0.76105	-835	1141.3	35.735	830.74	1121.3	34.777	59.191	0	1	5.8197	-11.919	-14.512	-10.418	-0.97419	17.046	14.648	11.208	4.8456	5.1275	0.13622	0.79012	1666.2
10.04	1005	60	NaN	0.24097	15.342	7.8786	-161.73	10.546	13.722	0.74396	-834.97	1141.3	35.549	830.84	1121.3	32.916	58.861	0	1	5.7138	-12.021	-14.512	-10.417	-0.95599	17.072	14.657	11.231	4.7578	5.051	0.14511	0.81383	1666.3
10.05	1006	60	NaN	0.2442	15.342	7.876	-161.73	10.576	13.748	0.73675	-834.99	1141.3	35.577	830.84	1121.4	34.964	59.483	0	1	5.5481	-12.18	-14.512	-10.417	-0.95395	17.071	14.659	11.259	4.5942	4.8915	0.14739	0.84169	1666.3
10.06	1007	60	NaN	0.24106	15.345	7.8713	-161.73	10.614	13.761	0.72982	-835.01	1141.3	35.545	830.85	1121.5	33.754	54.166	0	1	5.4499	-12.274	-14.512	-10.418	-0.95621	17.077	14.664	11.295	4.4937	4.8024	0.15195	0.87735	1666.3
10.07	1008	60	NaN	0.23627	15.35	7.8639	-161.72	10.643	13.765	0.73164	-835.03	1141.2	35.493	830.89	1121.5	31.991	44.346	0	1	5.3745	-12.347	-14.512	-10.418	-0.95909	17.083	14.671	11.322	4.4154	4.7355	0.15883	0.90391	1666.4
10.08	1009	60	NaN	0.23592	15.352	7.8535	-161.74	10.636	13.812	0.76092	-835.03	1141.2	35.623	830.93	1121.5	33.317	36.594	0	1	5.2377	-12.479	-14.512	-10.418	-0.96288	17.064	14.676	11.313	4.2748	4.5851	0.16348	0.89479	1666.4
10.09	1010	60	NaN	0.23843	15.361	7.8343	-161.73	10.644	13.772	0.81413	-835.03	1141.2	35.474	831	1121.6	31.52	39.414	0	1	5.1567	-12.557	-14.512	-10.418	-0.95339	17.083	14.686	11.319	4.2033	4.5263	0.17311	0.90092	1666.5
10.1	1011	60	NaN	0.23842	15.365	7.8332	-161.73	10.632	13.777	0.81946	-835.04	1141.2	35.476	831.06	1121.6	30.832	37.172	0	1	5.1134	-12.598	-14.513	-10.418	-0.95321	17.074	14.691	11.307	4.1602	4.4753	0.17796	0.8882	1666.6
10.11	1012	60	NaN	0.23548	15.366	7.8431	-161.75	10.623	13.815	0.79643	-835.06	1141.2	35.573	831.1	1121.6	32.009	40.287	0	1	4.9877	-12.719	-14.513	-10.418	-0.96023	17.055	14.693	11.296	4.0275	4.3355	0.18045	0.87781	1666.6
10.12	1013	60	NaN	0.23142	15.367	7.8607	-161.76	10.626	13.859	0.75442	-835.07	1141.2	35.681	831.11	1121.7	30.553	52.044	0	1	4.9243	-12.78	-14.513	-10.418	-0.96943	17.04	14.695	11.298	3.9549	4.2594	0.18229	0.87917	1666.7
10.13	1014	60	NaN	0.22941	15.37	7.8835	-161.76	10.642	13.868	0.70075	-835.09	1141.2	35.695	831.14	1121.7	34.746	53.427	0	1	4.9272	-12.778	-14.513	-10.419	-0.97373	17.038	14.699	11.313	3.9535	4.2602	0.18559	0.89415	1666.7
10.14	1015	60	NaN	0.22401	15.372	7.8784	-161.76	10.641	13.829	0.73205	-835.11	1141.2	35.6	831.21	1121.7	30.101	52.054	0	1	4.9785	-12.728	-14.512	-10.418	-0.97474	17.038	14.7	11.313	4.0038	4.3101	0.18731	0.89521	1666.8
10.15	1016	60	NaN	0.23274	15.361	7.866	-161.75	10.685	13.818	0.7914	-835.13	1141.2	35.53	831.2	1121.7	33.651	62.422	0	1	5.0706	-12.64	-14.511	-10.417	-0.96156	17.058	14.691	11.356	4.1091	4.4182	0.17939	0.93922	1666.8
10.16	1017	60	NaN	0.24189	15.358	7.868	-161.75	10.711	13.834	0.79646	-835.15	1141.2	35.558	831.21	1121.7	37.348	66.172	0	1	5.0643	-12.646	-14.512	-10.418	-0.95317	17.057	14.687	11.381	4.1111	4.4116	0.1751	0.96335	1666.8
10.17	1018	60	NaN	0.24855	15.362	7.8776	-161.76	10.71	13.867	0.76543	-835.16	1141.2	35.666	831.23	1121.7	37.986	66.707	0	1	5.0783	-12.632	-14.512	-10.417	-0.95129	17.039	14.69	11.381	4.1271	4.4067	0.1789	0.96369	1666.9
10.18	1019	60	NaN	0.25687	15.363	7.8686	-161.76	10.714	13.891	0.78451	-835.15	1141.2	35.754	831.23	1121.7	39.69	67.027	0	1	5.1191	-12.593	-14.51	-10.415	-0.94532	17.033	14.692	11.385	4.1737	4.4403	0.18243	0.9697	1666.9
10.19	1020	60	NaN	0.26061	15.368	7.8718	-161.75	10.705	13.624	0.76697	-835.15	1141.2	35.136	831.5	1121.7	40.664	66.288	0	1	5.2295	-12.487	-14.515	-10.42	-0.92077	17.066	14.696	11.377	4.3088	4.579	0.1816	0.95632	1667.1
10.2	1021	60	NaN	0.26931	15.368	7.8745	-161.76	10.688	13.744	0.73228	-835.18	1141.2	35.446	831.46	1121.7	38.972	65.773	0	1	5.3697	-12.352	-14.52	-10.426	-0.9239	17.051	14.696	11.36	4.4458	4.699	0.17555	0.93454	1667.1
10.21	1022	60	NaN	0.27245	15.37	7.8652	-161.76	10.663	13.83	0.72952	-835.2	1141.2	35.678	831.45	1121.6	37.835	65.419	0	1	5.5503	-12.178	-14.526	-10.432	-0.92882	17.04	14.697	11.336	4.6215	4.8621	0.17061	0.90479	1667.1
10.22	1023	60	NaN	0.27268	15.374	7.8486	-161.76	10.626	13.793	0.74969	-835.22	1141.2	35.631	831.55	1121.6	36.855	65.456	0	1	5.7309	-12.004	-14.532	-10.438	-0.9262	17.042	14.7	11.301	4.8047	5.0375	0.16842	0.863	1667.3
10.23	1024	60	NaN	0.28218	15.381	7.8415	-161.77	10.571	13.791	0.74143	-835.24	1141.2	35.69	831.63	1121.6	36.488	65.547	0	1	5.9115	-11.83	-14.538	-10.443	-0.91895	17.032	14.705	11.247	4.9926	5.202	0.16766	0.80325	1667.4
10.24	1025	60	NaN	0.28403	15.399	7.8275	-161.76	10.543	13.78	0.77235	-835.22	1141.2	35.696	831.66	1121.5	35.99	65.421	0	1	6.0922	-11.656	-14.543	-10.449	-0.91624	17.041	14.722	11.22	5.1759	5.3846	0.1788	0.77095	1667.4
10.25	1026	60	NaN	0.27623	15.419	7.8179	-161.76	10.508	13.77	0.79243	-835.23	1141.2	35.714	831.7	1121.5	36.231	65.202	0	1	6.2125	-11.54	-14.548	-10.454	-0.92393	17.045	14.741	11.186	5.2885	5.5042	0.19303	0.73209	1667.4
10.26	1027	60	NaN	0.26418	15.431	7.8172	-161.75	10.478	13.74	0.78305	-835.24	1141.3	35.679	831.76	1121.5	37.803	65.179	0	1	6.2014	-11.551	-14.55	-10.455	-0.93503	17.052	14.752	11.157	5.2663	5.5007	0.20264	0.70195	1667.5
10.27	1028	60	NaN	0.25319	15.438	7.8167	-161.74	10.459	13.719	0.78583	-835.25	1141.3	35.662	831.8	1121.5	36.695	64.886	0	1	6.2556	-11.499	-14.549	-10.455	-0.94529	17.058	14.758	11.139	5.3103	5.5588	0.20875	0.68381	1667.5
10.28	1029	60	NaN	0.24871	15.448	7.7974	-161.75	10.447	13.772	0.88857	-835.26	1141.3	35.841	831.74	1121.5	35.978	64.512	0	1	6.3328	-11.425	-14.548	-10.454	-0.95246	17.049	14.769	11.127	5.3803	5.6247	0.22047	0.67299	1667.5
10.29	1030	60	NaN	0.24884	15.449	7.8189	-161.65	10.496	13.793	0.87935	-835.27	1141.3	35.878	831.49	1121.5	37.681	64.502	0	1	6.4214	-11.339	-14.547	-10.453	-0.95409	17.145	14.77	11.175	5.4673	5.8059	0.22277	0.72279	1667.2
10.3	1031	60	NaN	0.23673	15.45	7.8378	-161.72	10.428	13.786	0.88625	-835.3	1141.3	35.934	831.67	1121.5	36.251	63.37	0	1	6.4912	-11.272	-14.545	-10.451	-0.96774	17.078	14.769	11.109	5.5234	5.8054	0.22372	0.658	1667.5
10.31	1032	60	NaN	0.22814	15.446	7.8554	-161.72	10.424	13.795	0.8863	-835.33	1141.3	35.979	831.65	1121.5	37.518	62.089	0	1	6.5133	-11.251	-14.543	-10.449	-0.97786	17.075	14.766	11.104	5.5355	5.8244	0.22289	0.65513	1667.5
10.32	1033	60	NaN	0.22696	15.442	7.8653	-161.66	10.472	13.805	0.88931	-835.36	1141.3	35.977	831.5	1121.5	34.815	57.046	0	1	6.5463	-11.219	-14.541	-10.447	-0.97895	17.132	14.764	11.151	5.5674	5.913	0.22211	0.70358	1667.3
10.33	1034	60	NaN	0.22692	15.447	7.8544	-161.76	10.401	13.751	0.93321	-835.35	1141.3	35.886	831.81	1121.5	31.808	42.368	0	1	6.5689	-11.197	-14.54	-10.445	-0.97414	17.041	14.767	11.081	5.5948	5.844	0.22753	0.63537	1667.6
10.34	1035	60	NaN	0.2254	15.445	7.8402	-161.77	10.423	13.771	0.98538	-835.38	1141.3	35.947	831.8	1121.5	31.905	40.06	0	1	6.5283	-11.236	-14.537	-10.443	-0.97596	17.029	14.766	11.102	5.5523	5.7927	0.22863	0.65922	1667.7
10.35	1036	60	NaN	0.23004	15.455	7.8429	-161.77	10.461	13.767	0.98526	-835.39	1141.3	35.931	831.78	1121.5	32.353	38.042	0	1	6.558	-11.208	-14.535	-10.44	-0.97076	17.027	14.777	11.14	5.5873	5.8188	0.24197	0.69976	1667.7
10.36	1037	60	NaN	0.2351	15.46	7.8445	-161.77	10.491	13.741	0.98468	-835.41	1141.3	35.864	831.79	1121.5	32.381	39.43	0	1	6.6274	-11.141	-14.532	-10.438	-0.96341	17.031	14.782	11.169	5.664	5.8895	0.2493	0.73109	1667.7
10.37	1038	60	NaN	0.23873	15.459	7.8432	-161.77	10.51	13.722	0.98617	-835.45	1141.3	35.824	831.79	1121.5	31.736	37.556	0	1	6.6895	-11.081	-14.53	-10.436	-0.95831	17.03	14.781	11.188	5.7312	5.9483	0.25032	0.75182	1667.7
10.38	1039	60	NaN	0.24271	15.47	7.8522	-161.79	10.541	13.758	0.94703	-835.47	1141.3	35.935	831.71	1121.6	30.503	37.096	0	1	6.7296	-11.043	-14.528	-10.434	-0.95954	17.005	14.792	11.219	5.7701	5.9623	0.26335	0.78518	1667.7
10.39	1040	60	NaN	0.24437	15.472	7.8415	-161.81	10.528	13.758	0.96932	-835.48	1141.3	35.988	831.75	1121.6	33.256	38.473	0	1	6.6447	-11.124	-14.525	-10.431	-0.9589	16.986	14.794	11.206	5.6858	5.8612	0.26923	0.77523	1667.7
10.4	1041	60	NaN	0.25199	15.472	7.8289	-161.81	10.531	13.73	1.0249	-835.5	1141.3	35.934	831.78	1121.6	34.235	36.998	0	1	6.6773	-11.093	-14.522	-10.428	-0.94746	16.987	14.795	11.208	5.7298	5.8939	0.27264	0.78013	1667.8
10.41	1042	60	NaN	0.25384	15.473	7.8161	-161.82	10.54	13.71	1.0765	-835.52	1141.3	35.894	831.77	1121.6	31.627	38.846	0	1	6.7781	-10.996	-14.519	-10.425	-0.94248	16.988	14.796	11.216	5.8356	5.9921	0.27711	0.79077	1667.8
10.42	1043	60	NaN	0.24884	15.476	7.8136	-161.83	10.541	13.709	1.0884	-835.54	1141.3	35.928	831.74	1121.6	33.488	41.526	0	1	6.6931	-11.078	-14.518	-10.424	-0.94824	16.977	14.8	11.217	5.7449	5.8989	0.28147	0.79322	1667.8
10.43	1044	60	NaN	0.24657	15.479	7.8402	-161.85	10.518	13.72	1.0254	-835.57	1141.3	36.03	831.75	1121.6	31.809	39.086	0	1	6.6786	-11.092	-14.517	-10.423	-0.95616	16.947	14.801	11.196	5.7225	5.8555	0.28448	0.77304	1667.8
10.44	1045	60	NaN	0.25614	15.469	7.8575	-161.84	10.508	13.644	0.99086	-835.59	1141.3	35.83	831.77	1121.6	29.781	33.345	0	1	6.7341	-11.038	-14.515	-10.421	-0.94087	16.961	14.791	11.186	5.7932	5.9222	0.27567	0.76469	1667.8
10.45	1046	60	NaN	0.25417	15.462	7.8587	-161.86	10.478	13.638	0.99146	-835.62	1141.3	35.872	831.78	1121.6	33.682	44.177	0	1	6.7816	-10.993	-14.515	-10.421	-0.94422	16.941	14.784	11.157	5.8373	5.9479	0.26901	0.73622	1667.9
10.46	1047	60	NaN	0.24913	15.46	7.8529	-161.88	10.446	13.642	1.0156	-835.65	1141.3	35.952	831.78	1121.5	32.398	54.155	0	1	6.8272	-10.949	-14.514	-10.42	-0.95115	16.915	14.781	11.125	5.8761	5.9662	0.26657	0.7051	1667.9
10.47	1048	60	NaN	0.24648	15.46	7.8481	-161.9	10.417	13.637	1.0429	-835.68	1141.3	35.989	831.77	1121.5	34.328	55.659	0	1	6.7387	-11.034	-14.514	-10.419	-0.95415	16.895	14.78	11.097	5.7845	5.8612	0.26624	0.67763	1667.9
10.48	1049	60	NaN	0.2484	15.456	7.8506	-161.92	10.387	13.641	1.0429	-835.72	1141.3	36.037	831.74	1121.5	32.919	52.052	0	1	6.6994	-11.072	-14.513	-10.419	-0.95388	16.876	14.775	11.067	5.7455	5.8042	0.26215	0.64878	1667.9
10.49	1050	60	NaN	0.24567	15.464	7.8497	-161.95	10.327	13.598	1.0287	-835.77	1141.3	36.023	831.7	1121.4	31.113	47.315	0	1	6.7179	-11.054	-14.512	-10.418	-0.95658	16.847	14.78	11.011	5.7613	5.793	0.26777	0.59296	1668
10.5	1051	60	NaN	0.24676	15.474	7.84	-161.91	10.336	13.668	1.0678	-835.8	1141.3	36.231	831.4	1121.4	32.935	53.002	0	1	6.6754	-11.095	-14.51	-10.416	-0.96151	16.878	14.789	11.02	5.7139	5.7829	0.2789	0.60426	1667.7
10.51	1052	60	NaN	0.25058	15.493	7.8324	-161.9	10.316	13.714	1.1112	-835.81	1141.3	36.386	831.19	1121.4	35.66	63.976	0	1	6.6204	-11.148	-14.509	-10.415	-0.96164	16.891	14.808	11.001	5.6587	5.7432	0.29904	0.58623	1667.5
10.52	1053	60	NaN	0.25434	15.517	7.8336	-161.95	10.213	13.683	1.1284	-835.81	1141.4	36.394	831.26	1121.4	39.974	66.342	0	1	6.5539	-11.212	-14.508	-10.414	-0.95751	16.841	14.83	10.9	5.5964	5.6296	0.3219	0.48579	1667.6
10.53	1054	60	NaN	0.25317	15.528	7.845	-162.07	10.022	13.623	1.1099	-835.86	1141.4	36.376	831.58	1121.3	38.461	66.312	0	1	6.5275	-11.237	-14.509	-10.415	-0.95844	16.718	14.838	10.713	5.5691	5.4812	0.32842	0.29751	1667.9
10.54	1055	60	NaN	0.26419	15.536	7.8484	-162.07	10.007	13.583	1.1134	-835.84	1141.4	36.267	831.57	1121.3	37.084	67.05	0	1	6.5098	-11.254	-14.511	-10.417	-0.94358	16.725	14.845	10.697	5.5662	5.4704	0.33467	0.2808	1667.9
10.55	1056	60	NaN	0.27118	15.543	7.8584	-162.09	9.9409	13.556	1.0995	-835.85	1141.4	36.246	831.5	1121.2	37.489	66.392	0	1	6.4622	-11.3	-14.511	-10.417	-0.93638	16.705	14.852	10.632	5.5258	5.4049	0.34057	0.21516	1667.8
10.56	1057	60	NaN	0.27435	15.545	7.8672	-162.11	9.8813	13.537	1.0923	-835.87	1141.4	36.252	831.45	1121.2	35.972	66.978	0	1	6.4264	-11.335	-14.511	-10.417	-0.93371	16.681	14.854	10.573	5.4927	5.3469	0.34301	0.15608	1667.8
10.57	1058	60	NaN	0.27453	15.544	7.8713	-162.13	9.8578	13.52	1.0999	-835.88	1141.4	36.249	831.41	1121.2	35.463	66.984	0	1	6.4227	-11.338	-14.511	-10.416	-0.93318	16.666	14.852	10.549	5.4896	5.3277	0.34185	0.13289	1667.8
10.58	1059	60	NaN	0.27291	15.54	7.8731	-162.14	9.8627	13.502	1.1108	-835.9	1141.4	36.229	831.32	1121.3	34.828	67.007	0	1	6.3928	-11.367	-14.511	-10.416	-0.93379	16.655	14.849	10.554	5.459	5.2885	0.3386	0.13732	1667.7
10.59	1060	60	NaN	0.2675	15.542	7.8616	-162.16	9.8917	13.256	1.1328	-835.86	1141.4	35.663	831.4	1121.3	37.515	66.832	0	1	6.3513	-11.407	-14.511	-10.417	-0.91897	16.656	14.852	10.582	5.4324	5.2492	0.34073	0.16516	1667.7
10.6	1061	60	NaN	0.26277	15.536	7.8668	-162.19	9.9129	13.35	1.1185	-835.87	1141.4	35.941	831.25	1121.3	38.17	67.067	0	1	6.296	-11.46	-14.512	-10.418	-0.93385	16.609	14.846	10.604	5.3622	5.1486	0.33379	0.18618	1667.6
10.61	1062	60	NaN	0.26507	15.531	7.8648	-162.22	9.9335	13.465	1.1281	-835.87	1141.4	36.25	831.1	1121.3	39.946	66.541	0	1	6.2728	-11.482	-14.512	-10.418	-0.94193	16.572	14.84	10.624	5.3309	5.0897	0.32816	0.20636	1667.5
10.62	1063	60	NaN	0.27133	15.527	7.8563	-162.25	9.9575	13.47	1.154	-835.86	1141.4	36.307	831.05	1121.3	42.16	66.462	0	1	6.264	-11.491	-14.513	-10.418	-0.93678	16.545	14.837	10.647	5.3272	5.0545	0.32423	0.22898	1667.4
10.63	1064	60	NaN	0.26582	15.511	7.8772	-162.34	9.9841	13.507	1.0947	-835.89	1141.4	36.584	830.97	1121.4	39.951	65.83	0	1	6.2286	-11.525	-14.513	-10.418	-0.9539	16.445	14.822	10.673	5.2747	4.9197	0.30977	0.25434	1667.4
10.64	1065	60	NaN	0.25886	15.509	7.8665	-162.35	9.9998	13.483	1.1318	-835.88	1141.4	36.561	830.97	1121.4	39.801	65.198	0	1	6.1842	-11.568	-14.513	-10.419	-0.95878	16.435	14.821	10.687	5.2254	4.8669	0.3086	0.2687	1667.3
10.65	1066	60	NaN	0.25678	15.505	7.8576	-162.38	10.02	13.473	1.1596	-835.87	1141.4	36.609	830.93	1121.4	38.558	64.923	0	1	6.1398	-11.61	-14.514	-10.419	-0.9616	16.4	14.819	10.707	5.1782	4.7893	0.30547	0.28726	1667.3
10.66	1067	60	NaN	0.26021	15.507	7.8604	-162.41	10.036	13.443	1.161	-835.85	1141.4	36.598	830.92	1121.4	36.696	64.137	0	1	6.0858	-11.662	-14.515	-10.421	-0.95778	16.373	14.821	10.721	5.128	4.711	0.30595	0.30068	1667.3
10.67	1068	60	NaN	0.26568	15.51	7.8682	-162.42	10.042	13.396	1.1536	-835.82	1141.4	36.532	830.93	1121.4	37.6	62.823	0	1	6.026	-11.72	-14.517	-10.423	-0.95029	16.361	14.824	10.727	5.0757	4.6409	0.30717	0.30427	1667.2
10.68	1069	60	NaN	0.26411	15.496	7.8516	-162.46	10.04	13.393	1.2025	-835.82	1141.3	36.628	830.92	1121.4	36.09	56.972	0	1	5.9595	-11.784	-14.52	-10.426	-0.95348	16.321	14.812	10.725	5.006	4.5373	0.29147	0.29843	1667.2
10.69	1070	60	NaN	0.26359	15.483	7.8579	-162.48	10.052	13.415	1.1932	-835.84	1141.4	36.734	830.87	1121.5	32.308	48.097	0	1	5.9414	-11.801	-14.523	-10.429	-0.95798	16.299	14.799	10.736	4.9834	4.4979	0.27567	0.30704	1667.2
10.7	1071	60	NaN	0.26666	15.477	7.8594	-162.5	10.052	13.414	1.197	-835.84	1141.4	36.791	830.85	1121.4	30.468	44.583	0	1	5.9621	-11.781	-14.526	-10.432	-0.95677	16.276	14.792	10.736	5.0053	4.4949	0.26617	0.30446	1667.2
10.71	1072	60	NaN	0.26998	15.475	7.858	-162.52	10.05	13.401	1.2053	-835.83	1141.4	36.821	830.84	1121.4	31.546	42.859	0	1	6.0377	-11.709	-14.531	-10.437	-0.9542	16.256	14.79	10.734	5.0835	4.5475	0.25937	0.29782	1667.2
10.72	1073	60	NaN	0.27198	15.475	7.8594	-162.54	10.045	13.38	1.209	-835.83	1141.4	36.836	830.83	1121.4	33.22	41.791	0	1	6.1468	-11.604	-14.537	-10.442	-0.95262	16.238	14.789	10.731	5.1942	4.6345	0.25282	0.28828	1667.2
10.73	1074	60	NaN	0.27405	15.472	7.875	-162.56	10.022	13.336	1.2017	-835.87	1141.4	36.84	830.82	1121.4	32.149	39.225	0	1	6.2559	-11.499	-14.542	-10.448	-0.95091	16.215	14.785	10.71	5.3049	4.7162	0.24262	0.26202	1667.2
10.74	1075	60	NaN	0.28399	15.48	7.8775	-162.58	10.005	13.329	1.2281	-835.86	1141.4	36.906	830.78	1121.3	32.718	41.784	0	1	6.3649	-11.394	-14.548	-10.454	-0.94234	16.194	14.792	10.694	5.4226	4.8004	0.24366	0.24039	1667.1
10.75	1076	60	NaN	0.28709	15.493	7.8893	-162.58	9.9979	13.287	1.2175	-835.87	1141.4	36.858	830.72	1121.3	32.593	42.003	0	1	6.474	-11.289	-14.554	-10.459	-0.93801	16.198	14.804	10.688	5.536	4.9096	0.25002	0.22832	1667.1
10.76	1077	60	NaN	0.28975	15.504	7.896	-162.58	9.9777	13.238	1.2217	-835.89	1141.4	36.8	830.67	1121.3	31.44	44.078	0	1	6.583	-11.184	-14.559	-10.465	-0.93324	16.201	14.814	10.668	5.6498	5.0169	0.25429	0.20322	1667.1
10.77	1078	60	NaN	0.29472	15.511	7.8935	-162.59	9.9444	13.201	1.253	-835.9	1141.4	36.786	830.63	1121.3	32.228	40.967	0	1	6.6921	-11.079	-14.565	-10.471	-0.92674	16.191	14.82	10.636	5.7654	5.1121	0.25463	0.16491	1667
10.78	1079	60	NaN	0.29753	15.52	7.8963	-162.59	9.9362	13.184	1.2532	-835.9	1141.4	36.783	830.55	1121.3	30.918	45.881	0	1	6.8012	-10.974	-14.571	-10.476	-0.92386	16.188	14.829	10.628	5.8773	5.2141	0.25818	0.15138	1666.9
10.79	1080	60	NaN	0.29426	15.52	7.9011	-162.61	9.9064	13.155	1.2365	-835.91	1141.4	36.776	830.54	1121.3	32.285	56.141	0	1	6.8158	-10.96	-14.575	-10.481	-0.92745	16.172	14.828	10.599	5.8883	5.2124	0.25308	0.11809	1667
10.8	1081	60	NaN	0.2969	15.519	7.9057	-162.64	9.8696	13.178	1.2145	-835.94	1141.4	36.907	830.44	1121.2	35.862	60.588	0	1	6.7321	-11.04	-14.578	-10.483	-0.93013	16.138	14.826	10.562	5.8019	5.0975	0.24881	0.078561	1666.9
10.81	1082	60	NaN	0.29931	15.518	7.9063	-162.66	9.8295	13.192	1.2001	-835.95	1141.4	37.001	830.36	1121.2	36.882	61.196	0	1	6.6483	-11.121	-14.58	-10.486	-0.93151	16.108	14.825	10.522	5.7168	4.9872	0.24499	0.035949	1666.8
10.82	1083	60	NaN	0.29956	15.521	7.9016	-162.67	9.7942	13.167	1.1987	-835.94	1141.4	36.964	830.35	1121.2	37.5	59.328	0	1	6.5646	-11.202	-14.583	-10.489	-0.93005	16.098	14.827	10.488	5.6346	4.8966	0.2436	-0.0011347	1666.8
10.83	1084	60	NaN	0.30456	15.531	7.8937	-162.67	9.7813	13.131	1.2032	-835.92	1141.4	36.852	830.24	1121.2	37.447	59.386	0	1	6.4809	-11.282	-14.586	-10.492	-0.92115	16.108	14.835	10.477	5.5597	4.8262	0.24924	-0.015268	1666.7
10.84	1085	60	NaN	0.30692	15.53	7.871	-162.68	9.7807	13.146	1.2431	-835.91	1141.4	36.869	830.14	1121.2	35.909	59.11	0	1	6.3435	-11.414	-14.59	-10.496	-0.91807	16.094	14.835	10.476	5.4254	4.6793	0.24503	-0.020317	1666.6
10.85	1086	60	NaN	0.30252	15.531	7.8691	-162.7	9.7865	13.174	1.225	-835.92	1141.4	36.928	830.05	1121.2	38.303	59.533	0	1	6.2329	-11.521	-14.594	-10.5	-0.92519	16.077	14.836	10.482	5.3077	4.5559	0.24169	-0.017582	1666.5
10.86	1087	60	NaN	0.29852	15.534	7.8627	-162.7	9.815	13.204	1.2329	-835.91	1141.4	36.963	829.93	1121.2	36.732	59.532	0	1	6.2122	-11.541	-14.596	-10.502	-0.93021	16.069	14.837	10.511	5.282	4.5279	0.24138	0.009347	1666.3
10.87	1088	60	NaN	0.29593	15.535	7.8496	-162.7	9.8687	13.233	1.2754	-835.88	1141.4	36.953	829.77	1121.2	36.84	59.4	0	1	6.1821	-11.57	-14.599	-10.505	-0.93115	16.07	14.839	10.565	5.2509	4.4998	0.24029	0.059941	1666.2
10.88	1089	60	NaN	0.28294	15.533	7.8767	-162.71	9.924	13.269	1.2001	-835.88	1141.4	36.962	829.61	1121.2	36.861	59.162	0	1	6.134	-11.616	-14.604	-10.509	-0.94714	16.061	14.837	10.62	5.1869	4.4454	0.23318	0.11092	1666
10.89	1090	60	NaN	0.28386	15.527	7.8826	-162.7	9.9575	13.279	1.231	-835.87	1141.4	36.929	829.51	1121.1	34.548	58.631	0	1	6.0443	-11.702	-14.607	-10.512	-0.9441	16.067	14.83	10.654	5.1002	4.3649	0.22326	0.14208	1665.9
10.9	1091	60	NaN	0.28174	15.518	7.8865	-162.69	9.9932	13.261	1.252	-835.87	1141.4	36.823	829.42	1121.2	36.289	58.922	0	1	5.9548	-11.789	-14.609	-10.515	-0.94192	16.088	14.821	10.69	5.0128	4.2995	0.21193	0.17472	1665.8
10.91	1092	60	NaN	0.27718	15.502	7.8905	-162.67	10.031	13.268	1.2666	-835.88	1141.4	36.792	829.31	1121.2	34.183	58.901	0	1	5.8957	-11.845	-14.613	-10.518	-0.945	16.104	14.807	10.726	4.9507	4.2586	0.19387	0.20797	1665.7
10.92	1093	60	NaN	0.27307	15.482	7.89	-162.67	10.06	13.301	1.2962	-835.91	1141.4	36.852	829.17	1121.2	34.271	59.145	0	1	5.7973	-11.94	-14.617	-10.523	-0.95024	16.107	14.788	10.755	4.8471	4.1673	0.17066	0.23208	1665.6
10.93	1094	60	NaN	0.27496	15.472	7.8675	-162.67	10.052	13.256	1.3847	-835.91	1141.4	36.736	829.13	1121.2	34.461	59.181	0	1	5.6839	-12.049	-14.621	-10.526	-0.94134	16.117	14.778	10.746	4.7426	4.068	0.15746	0.21954	1665.5
10.94	1095	60	NaN	0.27385	15.466	7.8755	-162.69	10.04	13.319	1.3703	-835.91	1141.4	36.931	829	1121.2	37.848	58.631	0	1	5.5776	-12.152	-14.621	-10.526	-0.94973	16.09	14.772	10.733	4.6279	3.9381	0.15161	0.20704	1665.4
10.95	1096	60	NaN	0.27405	15.464	7.8889	-162.69	10.001	13.288	1.3388	-835.9	1141.4	36.89	828.94	1121.2	34.47	56.339	0	1	5.4613	-12.264	-14.621	-10.527	-0.94927	16.089	14.77	10.695	4.5121	3.8258	0.14911	0.16783	1665.3
10.96	1097	60	NaN	0.27461	15.463	7.9026	-162.69	9.9397	13.251	1.2898	-835.9	1141.4	36.839	828.88	1121.2	34.022	52.917	0	1	5.3105	-12.409	-14.624	-10.529	-0.94869	16.087	14.769	10.634	4.3618	3.678	0.14495	0.10476	1665.3
10.97	1098	60	NaN	0.27608	15.463	7.9093	-162.7	9.8623	13.253	1.2409	-835.9	1141.4	36.89	828.79	1121.2	33.26	49.168	0	1	5.2186	-12.497	-14.626	-10.531	-0.9507	16.07	14.768	10.557	4.2679	3.573	0.14206	0.025946	1665.2
10.98	1099	60	NaN	0.28349	15.472	7.8928	-162.7	9.7683	13.206	1.2644	-835.88	1141.4	36.797	828.72	1121.1	32.683	47.922	0	1	5.1416	-12.571	-14.627	-10.533	-0.93936	16.081	14.776	10.465	4.2022	3.5094	0.1487	-0.068067	1665.1
10.99	1100	60	NaN	0.2822	15.471	7.8887	-162.7	9.7135	13.236	1.2542	-835.89	1141.4	36.918	828.56	1121.1	31.531	49.025	0	1	4.9557	-12.75	-14.629	-10.535	-0.94529	16.069	14.774	10.411	4.0104	3.3189	0.14551	-0.1241	1665
11	1101	60	NaN	0.28366	15.474	7.9007	-162.7	9.6707	13.222	1.1995	-835.89	1141.4	36.901	828.46	1121.1	32.213	50.754	0	1	4.8429	-12.859	-14.631	-10.536	-0.94518	16.074	14.776	10.369	3.8978	3.215	0.14526	-0.16758	1664.9
11.01	1102	60	NaN	0.28445	15.476	7.9031	-162.68	9.6261	13.19	1.1817	-835.9	1141.4	36.829	828.34	1121.1	34.165	53.987	0	1	4.7816	-12.918	-14.632	-10.538	-0.94262	16.091	14.777	10.325	3.8389	3.1735	0.14497	-0.21251	1664.7
11.02	1103	60	NaN	0.28388	15.477	7.8863	-162.66	9.5789	13.154	1.2284	-835.92	1141.4	36.756	828.21	1121	32.439	54.945	0	1	4.6435	-13.051	-14.628	-10.534	-0.93915	16.114	14.777	10.279	3.7043	3.0632	0.14937	-0.25468	1664.6
11.03	1104	60	NaN	0.29043	15.488	7.8839	-162.65	9.5569	13.084	1.2305	-835.88	1141.4	36.574	828.2	1121	34.937	60.806	0	1	4.5054	-13.184	-14.624	-10.53	-0.9263	16.13	14.786	10.258	3.5791	2.9466	0.1622	-0.2714	1664.6
11.04	1105	60	NaN	0.2928	15.48	7.8711	-162.66	9.4967	13.114	1.2792	-835.91	1141.4	36.667	828	1121	37.455	63.536	0	1	4.3673	-13.317	-14.62	-10.526	-0.92557	16.122	14.778	10.199	3.4417	2.805	0.15774	-0.32704	1664.4
11.05	1106	60	NaN	0.29188	15.48	7.8608	-162.66	9.4484	13.158	1.3087	-835.92	1141.4	36.772	827.75	1121	38.619	64.329	0	1	4.2292	-13.45	-14.616	-10.522	-0.92927	16.117	14.777	10.151	3.2999	2.6677	0.16124	-0.37117	1664.2
11.06	1107	60	NaN	0.28867	15.482	7.862	-162.66	9.3768	13.197	1.3116	-835.92	1141.4	36.863	827.52	1121	37.547	64.972	0	1	4.0911	-13.582	-14.612	-10.518	-0.93568	16.113	14.779	10.08	3.1554	2.5302	0.16637	-0.43817	1663.9
11.07	1108	60	NaN	0.28499	15.483	7.8734	-162.66	9.277	13.214	1.3001	-835.93	1141.4	36.906	827.38	1120.9	37.104	65.142	0	1	3.953	-13.715	-14.608	-10.514	-0.94132	16.11	14.778	9.9811	3.0117	2.3947	0.17019	-0.53288	1663.8
11.08	1109	60	NaN	0.2847	15.494	7.8691	-162.64	9.2367	13.177	1.3211	-835.88	1141.4	36.784	827.32	1120.9	36.738	64.456	0	1	3.8627	-13.802	-14.603	-10.509	-0.93677	16.137	14.79	9.9406	2.9259	2.3344	0.18678	-0.56818	1663.7
11.09	1110	60	NaN	0.28507	15.493	7.8935	-162.64	9.2009	13.173	1.2462	-835.9	1141.4	36.779	827.29	1120.9	36.512	63.744	0	1	3.8331	-13.831	-14.596	-10.502	-0.93884	16.132	14.788	9.906	2.8942	2.3016	0.19139	-0.59605	1663.7
11.1	1111	60	NaN	0.28312	15.5	7.9045	-162.63	9.1408	13.168	1.2344	-835.89	1141.4	36.798	827.21	1120.9	36.874	63.538	0	1	3.7005	-13.958	-14.595	-10.501	-0.9419	16.14	14.794	9.8469	2.7585	2.1815	0.19862	-0.65383	1663.6
11.11	1112	60	NaN	0.28243	15.508	7.9013	-162.62	9.0887	13.168	1.2771	-835.87	1141.4	36.835	827.04	1120.9	36.519	63.191	0	1	3.5559	-14.098	-14.594	-10.5	-0.94254	16.153	14.801	9.795	2.6134	2.0559	0.20712	-0.70499	1663.4
11.12	1113	60	NaN	0.28527	15.509	7.8916	-162.61	9.0644	13.169	1.3361	-835.85	1141.4	36.89	826.81	1120.9	36.071	62.885	0	1	3.5532	-14.1	-14.593	-10.499	-0.93974	16.163	14.804	9.7702	2.6134	2.0627	0.2102	-0.72883	1663.2
11.13	1114	60	NaN	0.28896	15.501	7.8927	-162.61	9.0406	13.146	1.3429	-835.84	1141.4	36.947	826.65	1120.9	35.929	62.266	0	1	3.6288	-14.027	-14.592	-10.498	-0.93789	16.161	14.795	9.7469	2.6909	2.1339	0.2028	-0.75129	1663
11.14	1115	60	NaN	0.27872	15.498	7.9119	-162.61	9.0273	13.117	1.2842	-835.82	1141.4	37.026	826.47	1120.8	34.262	61.883	0	1	3.8108	-13.852	-14.592	-10.497	-0.95304	16.161	14.79	9.7355	2.8578	2.3084	0.19821	-0.76191	1662.8
11.15	1116	60	NaN	0.27999	15.499	7.9074	-162.61	9.018	13.092	1.3035	-835.79	1141.4	37.068	826.4	1120.8	34.595	61.525	0	1	3.9216	-13.746	-14.589	-10.494	-0.95261	16.154	14.791	9.7264	2.969	2.4088	0.20211	-0.76799	1662.7
11.16	1117	60	NaN	0.28716	15.494	7.8967	-162.62	9.0023	13.046	1.3495	-835.77	1141.4	37.079	826.35	1120.8	36.052	61.316	0	1	4.0017	-13.669	-14.586	-10.492	-0.94429	16.149	14.786	9.7105	3.0574	2.4806	0.2	-0.78114	1662.6
11.17	1118	60	NaN	0.29299	15.478	7.8973	-162.62	8.9772	12.971	1.3652	-835.75	1141.3	37.081	826.26	1120.8	35.398	61.105	0	1	4.0386	-13.633	-14.584	-10.49	-0.93808	16.147	14.769	9.6859	3.1006	2.5142	0.1847	-0.80411	1662.5
11.18	1119	60	NaN	0.2955	15.464	7.9106	-162.63	8.9623	12.926	1.3361	-835.73	1141.3	37.116	826.2	1120.8	33.468	61.217	0	1	3.9459	-13.722	-14.575	-10.48	-0.93786	16.135	14.755	9.6714	3.0081	2.4129	0.1799	-0.80902	1662.4
11.19	1120	60	NaN	0.28747	15.452	7.905	-162.65	8.9494	12.896	1.348	-835.71	1141.3	37.188	826.12	1120.8	31.876	60.926	0	1	3.8127	-13.85	-14.563	-10.468	-0.948	16.113	14.743	9.6579	2.8647	2.2623	0.18086	-0.81048	1662.3
11.2	1121	60	NaN	0.29126	15.431	7.9027	-162.68	8.9283	12.843	1.3572	-835.7	1141.3	37.221	826.05	1120.8	36.366	61.057	0	1	3.9399	-13.728	-14.558	-10.463	-0.94512	16.086	14.722	9.6373	2.9947	2.3581	0.16452	-0.82622	1662.3
11.21	1122	60	NaN	0.29673	15.413	7.8988	-162.69	8.9117	12.734	1.3658	-835.68	1141.3	37.118	826.02	1120.8	35.551	61.098	0	1	4.0569	-13.615	-14.554	-10.46	-0.93585	16.074	14.704	9.6207	3.1211	2.4585	0.14991	-0.83927	1662.2
11.22	1123	60	NaN	0.29537	15.407	7.8926	-162.7	8.9062	12.596	1.3697	-835.63	1141.3	36.925	826.02	1120.8	36.184	59.163	0	1	4.009	-13.662	-14.55	-10.456	-0.93044	16.077	14.699	9.6143	3.0785	2.4151	0.14866	-0.84177	1662.2
11.23	1124	60	NaN	0.29542	15.407	7.9072	-162.73	8.8941	12.632	1.3291	-835.62	1141.3	37.142	825.92	1120.8	34.482	55.68	0	1	4.0765	-13.597	-14.546	-10.452	-0.93936	16.036	14.698	9.6029	3.1372	2.44	0.15188	-0.84921	1662.1
11.24	1125	60	NaN	0.29804	15.408	7.9123	-162.76	8.8804	12.71	1.3131	-835.59	1141.3	37.453	825.72	1120.7	35.021	55.188	0	1	4.1553	-13.521	-14.543	-10.448	-0.94818	15.995	14.697	9.5915	3.2071	2.474	0.15463	-0.85675	1661.8
11.25	1126	60	NaN	0.29211	15.409	7.9124	-162.79	8.8581	12.778	1.3041	-835.58	1141.3	37.736	825.6	1120.7	33.994	55.116	0	1	4.0855	-13.588	-14.54	-10.445	-0.96426	15.958	14.697	9.5701	3.1213	2.3706	0.15719	-0.87516	1661.7
11.26	1127	60	NaN	0.28726	15.408	7.9077	-162.8	8.8422	12.804	1.3173	-835.57	1141.3	37.9	825.5	1120.7	33.002	55.472	0	1	4.0718	-13.601	-14.536	-10.442	-0.97439	15.938	14.696	9.5544	3.0974	2.3365	0.15941	-0.88761	1661.6
11.27	1128	60	NaN	0.28981	15.406	7.9007	-162.8	8.8395	12.787	1.3567	-835.56	1141.3	37.938	825.37	1120.7	34.264	55.889	0	1	4.0926	-13.581	-14.533	-10.439	-0.97191	15.933	14.693	9.5522	3.1207	2.3524	0.16019	-0.88651	1661.5
11.28	1129	60	NaN	0.28641	15.403	7.9036	-162.81	8.8202	12.802	1.3782	-835.57	1141.3	38.081	825.28	1120.6	35.01	55.728	0	1	4.0117	-13.659	-14.52	-10.426	-0.97954	15.922	14.689	9.5337	3.0321	2.2628	0.16875	-0.89237	1661.4
11.29	1130	60	NaN	0.28068	15.403	7.9188	-162.82	8.8149	12.829	1.3333	-835.57	1141.3	38.175	825.21	1120.6	34.169	54.82	0	1	3.8395	-13.825	-14.503	-10.409	-0.99011	15.908	14.689	9.529	2.8494	2.0836	0.18559	-0.8798	1661.3
11.3	1131	60	NaN	0.27907	15.404	7.9231	-162.8	8.7983	12.715	1.3355	-835.57	1141.3	37.921	825.26	1120.6	34.461	55.271	0	1	3.3883	-14.259	-14.483	-10.388	-0.98285	15.937	14.689	9.5128	2.4055	1.678	0.20649	-0.8756	1661.4
11.31	1132	60	NaN	0.27822	15.41	7.9234	-162.79	8.7785	12.671	1.3552	-835.55	1141.3	37.862	825.23	1120.6	32.96	54.798	0	1	3.2503	-14.392	-14.473	-10.379	-0.98102	15.949	14.694	9.494	2.2692	1.5571	0.22119	-0.88505	1661.3
11.32	1133	60	NaN	0.27631	15.423	7.9275	-162.81	8.7554	12.805	1.3556	-835.53	1141.3	38.268	825.07	1120.5	32.978	53.802	0	1	3.3197	-14.325	-14.471	-10.377	-0.99708	15.913	14.705	9.4728	2.3226	1.5881	0.23376	-0.90433	1661.1
11.33	1134	60	NaN	0.28248	15.426	7.9312	-162.79	8.6805	12.689	1.3488	-835.52	1141.3	38.044	825.24	1120.5	34.134	54.583	0	1	3.2938	-14.35	-14.471	-10.377	-0.98329	15.947	14.707	9.3991	2.3105	1.5971	0.23589	-0.978	1661.3
11.34	1135	60	NaN	0.29097	15.422	7.9203	-162.78	8.6602	12.71	1.3832	-835.51	1141.3	38.175	825.17	1120.5	33.493	54.211	0	1	3.3174	-14.327	-14.47	-10.376	-0.97817	15.951	14.704	9.3782	2.3392	1.624	0.23379	-0.99774	1661.2
11.35	1136	60	NaN	0.29246	15.417	7.9263	-162.77	8.6431	12.718	1.358	-835.53	1141.3	38.259	825.16	1120.5	34.902	52.394	0	1	3.3914	-14.256	-14.468	-10.374	-0.98046	15.956	14.699	9.3609	2.411	1.6997	0.23131	-1.0128	1661.2
11.36	1137	60	NaN	0.29488	15.416	7.9307	-162.77	8.6302	12.722	1.3258	-835.54	1141.3	38.344	825.17	1120.5	31.285	46.394	0	1	3.4404	-14.209	-14.465	-10.37	-0.98208	15.956	14.698	9.3479	2.4583	1.7477	0.23325	-1.0224	1661.2
11.37	1138	60	NaN	0.30341	15.419	7.9188	-162.77	8.6249	12.732	1.3348	-835.52	1141.3	38.465	825.16	1120.5	31.772	41.333	0	1	3.47	-14.18	-14.46	-10.366	-0.97741	15.952	14.701	9.3427	2.4926	1.7719	0.24108	-1.0235	1661.2
11.38	1139	60	NaN	0.30236	15.418	7.9195	-162.75	8.6109	12.672	1.3264	-835.53	1141.3	38.338	825.26	1120.5	31.642	42.11	0	1	3.5031	-14.148	-14.456	-10.362	-0.9743	15.97	14.7	9.3292	2.5288	1.8218	0.24347	-1.0327	1661.3
11.39	1140	60	NaN	0.30924	15.415	7.9154	-162.75	8.6424	12.672	1.314	-835.54	1141.3	38.427	825.3	1120.5	32.122	39.631	0	1	3.4991	-14.152	-14.45	-10.356	-0.97089	15.97	14.698	9.3595	2.5282	1.8175	0.2479	-0.99649	1661.4
11.4	1141	60	NaN	0.3148	15.415	7.9098	-162.76	8.6693	12.698	1.3133	-835.53	1141.3	38.589	825.34	1120.5	32.377	40.933	0	1	3.4511	-14.199	-14.442	-10.348	-0.97091	15.954	14.699	9.385	2.4802	1.7552	0.25713	-0.96291	1661.4
11.41	1142	60	NaN	0.31573	15.415	7.9098	-162.77	8.6954	12.75	1.3029	-835.53	1141.3	38.787	825.36	1120.6	31.468	42.501	0	1	3.3592	-14.287	-14.438	-10.344	-0.97715	15.935	14.7	9.4106	2.382	1.6476	0.26154	-0.93325	1661.4
11.42	1143	60	NaN	0.3114	15.413	7.9155	-162.78	8.7298	12.81	1.2787	-835.53	1141.3	38.974	825.34	1120.5	30.941	38.079	0	1	3.2871	-14.356	-14.435	-10.341	-0.98877	15.921	14.697	9.4454	2.2983	1.5642	0.26223	-0.89519	1661.4
11.43	1144	60	NaN	0.30716	15.413	7.8939	-162.81	8.7646	12.776	1.3363	-835.53	1141.3	38.986	825.43	1120.6	32.642	36.978	0	1	3.2575	-14.385	-14.432	-10.338	-0.99138	15.892	14.698	9.4788	2.2662	1.5076	0.26631	-0.85907	1661.5
11.44	1145	60	NaN	0.30058	15.418	7.888	-162.84	8.8033	12.77	1.352	-835.5	1141.3	39.051	825.54	1120.6	31.912	46.321	0	1	3.2185	-14.422	-14.431	-10.336	-0.9996	15.862	14.705	9.5164	2.219	1.4397	0.27422	-0.81992	1661.6
11.45	1146	60	NaN	0.29491	15.417	7.8912	-162.86	8.8304	12.787	1.3444	-835.49	1141.3	39.166	825.63	1120.7	32.341	52.133	0	1	3.167	-14.472	-14.431	-10.336	-1.0094	15.831	14.706	9.5423	2.1576	1.3587	0.27503	-0.79402	1661.7
11.46	1147	60	NaN	0.28944	15.415	7.8955	-162.89	8.8506	12.806	1.3464	-835.5	1141.3	39.28	825.72	1120.7	33.211	52.531	0	1	3.0992	-14.537	-14.433	-10.339	-1.0187	15.8	14.704	9.5616	2.0805	1.2624	0.27109	-0.77719	1661.8
11.47	1148	60	NaN	0.28341	15.416	7.8987	-162.92	8.8768	12.812	1.3724	-835.51	1141.3	39.353	825.85	1120.7	35.799	54.621	0	1	3.0639	-14.571	-14.435	-10.341	-1.0262	15.766	14.705	9.5877	2.0377	1.1953	0.26974	-0.75329	1661.9
11.48	1149	60	NaN	0.27912	15.418	7.928	-162.98	8.9422	12.809	1.3401	-835.48	1141.3	39.455	826.07	1120.7	35.899	54.876	0	1	3.101	-14.535	-14.436	-10.342	-1.035	15.711	14.707	9.6535	2.0661	1.1753	0.27066	-0.68838	1662.1
11.49	1150	60	NaN	0.27528	15.413	7.9351	-163.01	8.9818	12.848	1.3499	-835.5	1141.3	39.593	826.15	1120.7	32.42	49.716	0	1	3.2131	-14.428	-14.439	-10.345	-1.0432	15.676	14.701	9.694	2.1699	1.2487	0.26165	-0.65111	1662.2
11.5	1151	60	NaN	0.27369	15.407	7.9328	-163.03	9.0164	12.873	1.3696	-835.5	1141.3	39.684	826.24	1120.7	31.372	51.757	0	1	3.3247	-14.32	-14.443	-10.349	-1.0471	15.649	14.694	9.7288	2.2776	1.3286	0.25102	-0.62006	1662.3
11.51	1152	60	NaN	0.27589	15.401	7.9258	-163.05	9.0523	12.904	1.4029	-835.49	1141.3	39.791	826.31	1120.6	32.569	55.783	0	1	3.3661	-14.28	-14.446	-10.352	-1.0474	15.625	14.688	9.7645	2.3187	1.3443	0.2423	-0.58728	1662.4
11.52	1153	60	NaN	0.28134	15.397	7.917	-163.06	9.0953	12.948	1.4535	-835.48	1141.3	39.934	826.36	1120.6	32.924	54.028	0	1	3.4509	-14.199	-14.449	-10.355	-1.0451	15.61	14.685	9.807	2.4058	1.411	0.23619	-0.54777	1662.4
11.53	1154	60	NaN	0.28029	15.397	7.906	-163.03	9.1593	12.893	1.497	-835.49	1141.3	39.77	826.51	1120.7	34.407	56.527	0	1	3.6381	-14.019	-14.452	-10.358	-1.0389	15.648	14.686	9.8701	2.5992	1.6293	0.23419	-0.48778	1662.6
11.54	1155	60	NaN	0.2821	15.4	7.9186	-163.02	9.1693	12.907	1.4557	-835.49	1141.3	39.823	826.65	1120.7	32.572	58.009	0	1	3.7635	-13.898	-14.456	-10.362	-1.0402	15.656	14.689	9.8802	2.7233	1.758	0.23308	-0.48162	1662.7
11.55	1156	60	NaN	0.29251	15.411	7.9205	-162.99	9.1755	12.891	1.4394	-835.47	1141.3	39.766	826.82	1120.7	37.24	64.791	0	1	3.8778	-13.788	-14.46	-10.366	-1.0283	15.694	14.701	9.8858	2.8495	1.9062	0.24054	-0.48039	1662.9
11.56	1157	60	NaN	0.30163	15.423	7.9173	-162.93	9.1882	12.869	1.4289	-835.46	1141.3	39.671	826.99	1120.7	41.117	66.867	0	1	4.0363	-13.635	-14.465	-10.371	-1.0161	15.755	14.714	9.8972	3.0202	2.1196	0.24923	-0.47366	1663
11.57	1158	60	NaN	0.30203	15.431	7.9186	-162.86	9.21	12.871	1.3975	-835.48	1141.3	39.622	827.12	1120.7	40.551	65.876	0	1	4.0956	-13.578	-14.468	-10.374	-1.015	15.825	14.723	9.9177	3.0806	2.2466	0.2554	-0.45595	1663.2
11.58	1159	60	NaN	0.31721	15.454	7.9082	-162.75	9.2492	12.795	1.4269	-835.46	1141.3	39.318	827.34	1120.8	39.433	65.825	0	1	4.1045	-13.57	-14.47	-10.375	-0.98817	15.942	14.747	9.9562	3.1163	2.3729	0.27706	-0.419	1663.4
11.59	1160	60	NaN	0.31944	15.468	7.8983	-162.71	9.2822	12.787	1.4507	-835.43	1141.3	39.257	827.39	1120.8	35.833	64.97	0	1	4.1606	-13.516	-14.47	-10.376	-0.98302	15.991	14.762	9.9883	3.1776	2.4759	0.29152	-0.38748	1663.4
11.6	1161	60	NaN	0.31904	15.484	7.9055	-162.61	9.3765	12.784	1.4245	-835.42	1141.3	39.102	827.45	1120.8	37.623	64.557	0	1	4.2017	-13.476	-14.471	-10.377	-0.97894	16.089	14.78	10.081	3.2227	2.6125	0.30922	-0.29574	1663.4
11.61	1162	60	NaN	0.31574	15.501	7.9171	-162.52	9.4726	12.811	1.3933	-835.43	1141.3	39	827.57	1120.9	36.779	64.671	0	1	4.1647	-13.512	-14.473	-10.378	-0.97972	16.186	14.799	10.175	3.185	2.674	0.32587	-0.2034	1663.5
11.62	1163	60	NaN	0.30855	15.513	7.9185	-162.48	9.5049	12.889	1.4047	-835.43	1141.3	39.118	827.72	1120.9	38.877	64.387	0	1	4.1822	-13.495	-14.474	-10.38	-0.99044	16.22	14.812	10.206	3.1918	2.7255	0.3374	-0.17383	1663.7
11.63	1164	60	NaN	0.30489	15.523	7.925	-162.44	9.5454	12.922	1.4016	-835.42	1141.3	39.1	827.8	1121	39.187	64.44	0	1	4.2338	-13.445	-14.475	-10.381	-0.99356	16.264	14.823	10.246	3.2402	2.8192	0.34736	-0.13523	1663.8
11.64	1165	60	NaN	0.30263	15.538	7.9269	-162.4	9.5793	12.89	1.4206	-835.4	1141.3	38.912	827.99	1121	35.1	57.473	0	1	4.2818	-13.399	-14.476	-10.382	-0.98856	16.31	14.838	10.279	3.2932	2.9107	0.36169	-0.10248	1663.9
11.65	1166	60	NaN	0.29386	15.554	7.9366	-162.36	9.6509	12.93	1.4219	-835.37	1141.3	38.854	828.1	1121.1	36.398	55.433	0	1	4.2764	-13.404	-14.477	-10.382	-0.99521	16.349	14.856	10.349	3.2812	2.9447	0.37939	-0.033039	1664
11.66	1167	60	NaN	0.28522	15.566	7.9391	-162.33	9.7144	12.98	1.4401	-835.35	1141.3	38.82	828.22	1121.1	36.37	56.82	0	1	4.2213	-13.457	-14.477	-10.383	-1.002	16.382	14.87	10.411	3.2193	2.9246	0.39277	0.027739	1664.1
11.67	1168	60	NaN	0.28418	15.569	7.923	-162.31	9.7193	12.962	1.5022	-835.35	1141.3	38.672	828.46	1121.1	37.096	56.777	0	1	4.1165	-13.558	-14.478	-10.384	-0.9956	16.406	14.874	10.414	3.1209	2.848	0.39608	0.030326	1664.3
11.68	1169	60	NaN	0.28014	15.58	7.9402	-162.33	9.7284	13.014	1.4752	-835.34	1141.3	38.706	828.59	1121.2	35.668	57.139	0	1	4.0114	-13.659	-14.479	-10.385	-1.0016	16.392	14.886	10.423	3.0097	2.7331	0.40695	0.038071	1664.5
11.69	1170	60	NaN	0.27325	15.59	7.9549	-162.33	9.7292	13.058	1.4384	-835.33	1141.3	38.744	828.76	1121.2	36.84	56.961	0	1	3.9597	-13.709	-14.482	-10.388	-1.011	16.381	14.896	10.423	2.9487	2.672	0.41414	0.035059	1664.6
11.7	1171	60	NaN	0.27973	15.606	7.942	-162.34	9.737	13.072	1.4883	-835.3	1141.3	38.622	829.04	1121.2	32.537	56.976	0	1	3.9026	-13.764	-14.484	-10.39	-0.99842	16.38	14.913	10.43	2.9042	2.6163	0.42858	0.039491	1664.9
11.71	1172	60	NaN	0.28875	15.619	7.9227	-162.35	9.7454	13.063	1.5505	-835.27	1141.3	38.417	829.31	1121.2	38.216	57.044	0	1	3.8398	-13.824	-14.486	-10.391	-0.97999	16.383	14.927	10.437	2.8598	2.5589	0.4418	0.045765	1665.1
11.72	1173	60	NaN	0.2856	15.622	7.925	-162.36	9.7437	13.05	1.5255	-835.28	1141.3	38.261	829.48	1121.2	34.825	56.587	0	1	3.7737	-13.888	-14.489	-10.395	-0.97853	16.379	14.93	10.435	2.7952	2.4906	0.44154	0.040594	1665.3
11.73	1174	60	NaN	0.28097	15.631	7.9325	-162.38	9.7296	13.071	1.4724	-835.26	1141.3	38.212	829.66	1121.2	34.302	55.51	0	1	3.682	-13.976	-14.492	-10.397	-0.98318	16.351	14.939	10.422	2.6989	2.3752	0.44742	0.02462	1665.4
11.74	1175	60	NaN	0.2808	15.64	7.9304	-162.41	9.7318	13.075	1.4592	-835.23	1141.4	38.087	829.86	1121.2	34.535	55.294	0	1	3.5491	-14.104	-14.493	-10.399	-0.97936	16.326	14.947	10.425	2.5698	2.2217	0.45359	0.025875	1665.6
11.75	1176	60	NaN	0.27442	15.638	7.932	-162.45	9.7257	13.071	1.4363	-835.22	1141.4	37.975	830.03	1121.2	35.102	54.904	0	1	3.5538	-14.1	-14.496	-10.402	-0.98256	16.296	14.944	10.42	2.5713	2.196	0.44837	0.018022	1665.8
11.76	1177	60	NaN	0.26954	15.634	7.9372	-162.48	9.7223	13.069	1.4092	-835.23	1141.4	37.885	830.16	1121.1	33.617	54.223	0	1	3.5864	-14.068	-14.499	-10.405	-0.98518	16.269	14.939	10.417	2.6012	2.2007	0.4397	0.012557	1665.9
11.77	1178	60	NaN	0.27542	15.633	7.9402	-162.5	9.7358	13.081	1.4013	-835.21	1141.4	37.81	830.24	1121.1	34.075	55.026	0	1	3.5498	-14.104	-14.503	-10.409	-0.97694	16.252	14.938	10.431	2.5728	2.1486	0.43474	0.022307	1666
11.78	1179	60	NaN	0.27234	15.614	7.9238	-162.54	9.7266	13.144	1.453	-835.21	1141.3	37.815	830.43	1121.1	33.479	54.777	0	1	3.5184	-14.134	-14.507	-10.413	-0.97827	16.208	14.918	10.422	2.5402	2.0743	0.41093	0.0094171	1666.2
11.79	1180	60	NaN	0.26607	15.611	7.9473	-162.54	9.7449	13.096	1.3948	-835.2	1141.4	37.571	830.57	1121.1	32.569	54.043	0	1	3.511	-14.141	-14.512	-10.417	-0.97804	16.218	14.914	10.442	2.533	2.0774	0.40182	0.024841	1666.3
11.8	1181	60	NaN	0.26058	15.607	7.9583	-162.53	9.7663	13.065	1.3632	-835.2	1141.4	37.404	830.64	1121.1	34.915	54.373	0	1	3.5215	-14.131	-14.516	-10.422	-0.97885	16.232	14.909	10.464	2.5426	2.1008	0.39287	0.042009	1666.4
11.81	1182	60	NaN	0.25474	15.601	7.951	-162.53	9.7894	13.086	1.3795	-835.22	1141.4	37.352	830.68	1121.1	33.474	55.418	0	1	3.5353	-14.117	-14.521	-10.426	-0.9823	16.23	14.903	10.487	2.553	2.1125	0.38293	0.060302	1666.4
11.82	1183	60	NaN	0.24806	15.595	7.934	-162.55	9.8142	13.156	1.4291	-835.22	1141.3	37.356	830.76	1121.1	35.431	55.184	0	1	3.5464	-14.107	-14.523	-10.429	-0.98731	16.21	14.898	10.511	2.559	2.1029	0.37542	0.082142	1666.5
11.83	1184	60	NaN	0.25791	15.594	7.9114	-162.57	9.8023	13.211	1.5086	-835.22	1141.3	37.353	830.85	1121.1	33.44	54.071	0	1	3.6411	-14.016	-14.526	-10.432	-0.97457	16.202	14.898	10.498	2.6666	2.1866	0.37245	0.06607	1666.6
11.84	1185	60	NaN	0.25296	15.602	7.9421	-162.55	9.8013	13.164	1.4122	-835.23	1141.3	37.119	830.95	1121.1	32.519	49.725	0	1	3.7712	-13.89	-14.529	-10.435	-0.97473	16.224	14.905	10.498	2.7965	2.3339	0.37569	0.063239	1666.7
11.85	1186	60	NaN	0.25202	15.606	7.9627	-162.54	9.795	13.156	1.3391	-835.23	1141.4	37.005	830.99	1121.1	32.672	46.822	0	1	3.878	-13.788	-14.533	-10.439	-0.97424	16.235	14.909	10.492	2.9038	2.4471	0.37562	0.053238	1666.7
11.86	1187	60	NaN	0.25601	15.607	7.9693	-162.53	9.7842	13.185	1.3086	-835.23	1141.3	36.988	830.99	1121.1	33.059	39.421	0	1	3.998	-13.672	-14.537	-10.443	-0.97072	16.239	14.911	10.48	3.0273	2.5672	0.37351	0.037315	1666.7
11.87	1188	60	NaN	0.2597	15.611	7.9743	-162.52	9.7705	13.212	1.2872	-835.23	1141.4	36.953	830.99	1121.1	31.971	36.491	0	1	4.19	-13.487	-14.543	-10.448	-0.96656	16.254	14.915	10.467	3.2234	2.767	0.37278	0.018317	1666.7
11.88	1189	60	NaN	0.2576	15.615	7.9511	-162.52	9.713	13.328	1.3141	-835.26	1141.4	37.11	830.91	1121.1	29.305	38.183	0	1	4.2534	-13.426	-14.545	-10.451	-0.97315	16.248	14.92	10.409	3.2803	2.8221	0.37413	-0.042511	1666.7
11.89	1190	60	NaN	0.25802	15.615	7.939	-162.5	9.6922	13.31	1.3229	-835.26	1141.4	37.001	830.93	1121.1	33.372	38.143	0	1	4.2561	-13.424	-14.547	-10.453	-0.96866	16.276	14.919	10.388	3.2875	2.8526	0.37198	-0.064514	1666.7
11.9	1191	60	NaN	0.25687	15.614	7.9318	-162.48	9.6554	13.314	1.3203	-835.27	1141.4	36.953	830.91	1121.1	32.836	38.095	0	1	4.2783	-13.402	-14.547	-10.453	-0.96825	16.296	14.918	10.351	3.31	2.8941	0.37112	-0.10217	1666.7
11.91	1192	60	NaN	0.25414	15.619	7.9321	-162.46	9.598	13.324	1.2946	-835.29	1141.4	36.906	830.85	1121.1	30.264	36.068	0	1	4.3419	-13.341	-14.548	-10.454	-0.9703	16.319	14.924	10.293	3.3716	2.9784	0.37547	-0.16098	1666.6
11.92	1193	60	NaN	0.25141	15.635	7.9423	-162.42	9.5333	13.283	1.24	-835.27	1141.4	36.723	830.82	1121.1	31.475	44.529	0	1	4.4365	-13.25	-14.55	-10.456	-0.96865	16.364	14.939	10.229	3.4678	3.1139	0.38895	-0.22634	1666.6
11.93	1194	60	NaN	0.25015	15.64	7.9303	-162.43	9.4678	13.336	1.2639	-835.27	1141.4	36.844	830.7	1121.1	32.583	49.471	0	1	4.5061	-13.183	-14.552	-10.458	-0.97332	16.343	14.944	10.164	3.5328	3.1601	0.39246	-0.29415	1666.5
11.94	1195	60	NaN	0.25561	15.648	7.9458	-162.41	9.4118	13.286	1.2062	-835.26	1141.4	36.699	830.68	1121.1	30.913	48.871	0	1	4.5541	-13.137	-14.554	-10.46	-0.96489	16.369	14.951	10.109	3.5892	3.2319	0.39642	-0.35127	1666.4
11.95	1196	60	NaN	0.26017	15.649	7.9452	-162.4	9.3728	13.288	1.1863	-835.25	1141.4	36.653	830.52	1121.1	32.53	45.63	0	1	4.5245	-13.165	-14.553	-10.459	-0.95956	16.385	14.951	10.071	3.565	3.2198	0.39787	-0.38785	1666.3
11.96	1197	60	NaN	0.26221	15.644	7.9342	-162.39	9.3403	13.331	1.1972	-835.27	1141.4	36.698	830.27	1121.1	32.545	54.8	0	1	4.5069	-13.182	-14.552	-10.458	-0.95885	16.384	14.945	10.039	3.5481	3.2021	0.39357	-0.41833	1666
11.97	1198	60	NaN	0.26256	15.639	7.9352	-162.4	9.2973	13.341	1.1848	-835.28	1141.4	36.672	830.08	1121	36.679	65.548	0	1	4.4996	-13.189	-14.551	-10.457	-0.95816	16.38	14.939	9.9979	3.5414	3.1909	0.3878	-0.45884	1665.9
11.98	1199	60	NaN	0.26388	15.644	7.9457	-162.37	9.2457	13.269	1.1295	-835.27	1141.4	36.406	830.01	1120.9	39.004	67.999	0	1	4.5177	-13.172	-14.551	-10.457	-0.94966	16.419	14.94	9.9489	3.568	3.2472	0.38929	-0.50798	1665.8
11.99	1200	60	NaN	0.26527	15.64	7.9476	-162.35	9.2403	13.242	1.1005	-835.29	1141.4	36.279	829.88	1120.9	38.232	67.634	0	1	4.5202	-13.169	-14.551	-10.457	-0.94498	16.444	14.936	9.9443	3.5753	3.2751	0.3851	-0.51234	1665.7
12	1201	60	NaN	0.27188	15.641	7.9305	-162.33	9.245	13.23	1.1364	-835.29	1141.4	36.196	829.74	1120.9	39.344	67.146	0	1	4.5025	-13.186	-14.55	-10.456	-0.93441	16.465	14.937	9.9491	3.5681	3.2783	0.38699	-0.50669	1665.5
12.01	1202	60	NaN	0.27864	15.645	7.9054	-162.32	9.2573	13.262	1.1894	-835.29	1141.4	36.219	829.53	1120.9	37.676	66.017	0	1	4.4677	-13.22	-14.549	-10.455	-0.92673	16.478	14.94	9.9622	3.541	3.2579	0.39144	-0.49237	1665.3
12.02	1203	60	NaN	0.277	15.645	7.8915	-162.31	9.2829	13.364	1.1848	-835.3	1141.4	36.402	829.19	1120.8	39.289	65.804	0	1	4.4159	-13.27	-14.547	-10.453	-0.93509	16.481	14.938	9.9903	3.4808	3.2107	0.39046	-0.46268	1665
12.03	1204	60	NaN	0.26967	15.652	7.8854	-162.29	9.2696	13.218	1.1899	-835.29	1141.4	36.037	829.16	1120.8	36.789	62.533	0	1	4.3644	-13.319	-14.547	-10.453	-0.92972	16.507	14.944	9.9775	3.4346	3.1871	0.39729	-0.47504	1664.9
12.04	1205	60	NaN	0.26381	15.662	7.8947	-162.29	9.2593	13.201	1.1526	-835.28	1141.4	35.998	829.04	1120.8	38.633	60.528	0	1	4.3216	-13.361	-14.546	-10.452	-0.93559	16.508	14.954	9.9672	3.386	3.147	0.4085	-0.48443	1664.8
12.05	1206	60	NaN	0.26036	15.666	7.9013	-162.3	9.2513	13.315	1.1309	-835.27	1141.4	36.276	828.81	1120.8	40.487	61.996	0	1	4.292	-13.389	-14.544	-10.45	-0.94955	16.487	14.959	9.9584	3.3425	3.0978	0.41486	-0.4913	1664.6
12.06	1207	60	NaN	0.25781	15.665	7.9012	-162.31	9.2281	13.442	1.149	-835.27	1141.3	36.596	828.58	1120.8	39.097	61.858	0	1	4.3289	-13.354	-14.543	-10.449	-0.96264	16.467	14.959	9.9338	3.3662	3.1138	0.4162	-0.51501	1664.4
12.07	1208	60	NaN	0.25343	15.666	7.8985	-162.3	9.1682	13.418	1.2056	-835.26	1141.3	36.573	828.53	1120.9	37.387	61.436	0	1	4.3676	-13.316	-14.544	-10.449	-0.96432	16.479	14.962	9.8724	3.4033	3.1625	0.41827	-0.57688	1664.3
12.08	1209	60	NaN	0.24515	15.659	7.9239	-162.29	9.103	13.264	1.1608	-835.26	1141.3	36.289	828.61	1120.9	36.763	61.919	0	1	4.3853	-13.299	-14.547	-10.453	-0.96434	16.504	14.958	9.8047	3.421	3.2042	0.41069	-0.64801	1664.4
12.09	1210	60	NaN	0.23719	15.649	7.9157	-162.27	9.0843	13.235	1.1979	-835.28	1141.3	36.25	828.6	1121	36.569	64.237	0	1	4.4362	-13.25	-14.55	-10.456	-0.96965	16.518	14.949	9.7841	3.4665	3.2679	0.39861	-0.67194	1664.4
12.1	1211	60	NaN	0.23572	15.632	7.9156	-162.27	9.0476	13.212	1.2202	-835.31	1141.3	36.28	828.55	1121	35.146	63.97	0	1	4.5433	-13.147	-14.554	-10.46	-0.97139	16.518	14.933	9.746	3.572	3.3711	0.37954	-0.71357	1664.4
12.11	1212	60	NaN	0.23598	15.615	7.9221	-162.28	8.9942	13.176	1.2265	-835.33	1141.3	36.318	828.52	1121	35.48	64.114	0	1	4.5806	-13.111	-14.557	-10.463	-0.97222	16.51	14.918	9.6911	3.6084	3.3987	0.36081	-0.77147	1664.3
12.12	1213	60	NaN	0.23027	15.609	7.9153	-162.29	8.9529	13.151	1.2584	-835.36	1141.2	36.354	828.53	1121	35.595	64.167	0	1	4.6168	-13.076	-14.559	-10.464	-0.97808	16.505	14.913	9.6488	3.6387	3.4284	0.3541	-0.81552	1664.4
12.13	1214	60	NaN	0.25063	15.61	7.9052	-162.3	8.896	13.127	1.311	-835.38	1141.2	36.436	828.53	1121	36.852	64.952	0	1	4.6906	-13.005	-14.557	-10.462	-0.9587	16.491	14.914	9.5919	3.7319	3.4853	0.35743	-0.87061	1664.4
12.14	1215	60	NaN	0.2535	15.619	7.9122	-162.34	8.8801	13.174	1.2792	-835.39	1141.2	36.68	828.44	1121	36.408	65.623	0	1	4.7192	-12.978	-14.555	-10.46	-0.96538	16.441	14.923	9.5762	3.7538	3.4632	0.36836	-0.88414	1664.3
12.15	1216	60	NaN	0.25252	15.629	7.9231	-162.34	8.8522	13.171	1.2375	-835.4	1141.2	36.759	828.47	1121	36.333	67.326	0	1	4.7412	-12.957	-14.553	-10.458	-0.97049	16.434	14.932	9.5493	3.7707	3.4773	0.37933	-0.90893	1664.4
12.16	1217	60	NaN	0.25189	15.637	7.9188	-162.33	8.8373	13.126	1.2442	-835.42	1141.2	36.704	828.54	1121	37.88	67.017	0	1	4.8152	-12.886	-14.55	-10.456	-0.96892	16.451	14.939	9.5355	3.8462	3.5655	0.38848	-0.92075	1664.5
12.17	1218	60	NaN	0.25141	15.644	7.8826	-162.35	8.8925	13.105	1.3353	-835.46	1141.2	36.717	828.44	1120.9	38.578	65.187	0	1	4.8501	-12.852	-14.549	-10.454	-0.96676	16.431	14.946	9.591	3.8833	3.5796	0.39711	-0.86335	1664.4
12.18	1219	60	NaN	0.25119	15.654	7.9006	-162.33	8.9316	13.065	1.2624	-835.47	1141.3	36.635	828.5	1120.9	38.319	64.105	0	1	4.7615	-12.937	-14.547	-10.453	-0.96661	16.455	14.955	9.6312	3.7949	3.5176	0.40721	-0.82198	1664.5
12.19	1220	60	NaN	0.24444	15.66	7.9028	-162.34	8.972	13.073	1.2589	-835.5	1141.3	36.69	828.5	1120.9	37.712	63.961	0	1	4.7595	-12.939	-14.547	-10.452	-0.97535	16.439	14.96	9.6725	3.7842	3.4998	0.41301	-0.77999	1664.5
12.2	1221	60	NaN	0.24364	15.651	7.9006	-162.39	9.049	13.11	1.3006	-835.57	1141.3	36.848	828.46	1120.9	34.282	63.524	0	1	4.7709	-12.928	-14.546	-10.452	-0.98012	16.384	14.951	9.7494	3.7908	3.4555	0.40457	-0.7023	1664.5
12.21	1222	60	NaN	0.24778	15.637	7.8982	-162.46	9.132	13.156	1.361	-835.66	1141.3	37.038	828.43	1120.9	32.614	62.873	0	1	4.6271	-13.067	-14.543	-10.449	-0.9804	16.313	14.938	9.8317	3.6467	3.2464	0.39403	-0.61753	1664.6
12.22	1223	60	NaN	0.249	15.641	7.8966	-162.5	9.1581	13.179	1.4078	-835.72	1141.2	37.153	828.49	1120.9	35.193	62.99	0	1	4.507	-13.182	-14.542	-10.447	-0.98144	16.265	14.942	9.8569	3.5256	3.0832	0.40056	-0.59041	1664.7
12.23	1224	60	NaN	0.25616	15.663	7.9127	-162.52	9.1765	13.089	1.3817	-835.76	1141.3	36.939	828.67	1120.9	34.85	63.474	0	1	4.4049	-13.28	-14.54	-10.446	-0.96766	16.253	14.964	9.8759	3.4373	2.9727	0.42335	-0.56998	1664.9
12.24	1225	60	NaN	0.26285	15.669	7.8939	-162.55	9.1815	13.101	1.4543	-835.79	1141.2	37.003	828.69	1120.9	37.317	63.642	0	1	4.3369	-13.346	-14.538	-10.443	-0.96064	16.222	14.97	9.8803	3.3763	2.8757	0.43269	-0.56319	1665
12.25	1226	60	NaN	0.27062	15.692	7.8866	-162.59	9.1882	13.103	1.4926	-835.81	1141.2	37.038	828.75	1120.9	39.201	63.969	0	1	4.2598	-13.42	-14.536	-10.441	-0.95271	16.191	14.993	9.887	3.3071	2.7712	0.45736	-0.55433	1665.1
12.26	1227	60	NaN	0.27514	15.728	7.8997	-162.62	9.1871	13.079	1.4711	-835.82	1141.3	37.012	828.88	1120.9	35.711	65.389	0	1	4.1086	-13.566	-14.536	-10.441	-0.94794	16.161	15.029	9.8867	3.1607	2.5955	0.49295	-0.55457	1665.2
12.27	1228	60	NaN	0.26945	15.755	7.9195	-162.66	9.1573	13.067	1.4288	-835.82	1141.3	37.048	829.02	1120.9	36.019	66.718	0	1	3.9244	-13.743	-14.535	-10.44	-0.9562	16.119	15.055	9.8574	2.9682	2.376	0.52068	-0.58296	1665.3
12.28	1229	60	NaN	0.26994	15.769	7.9298	-162.68	9.1465	13.077	1.4245	-835.82	1141.3	37.124	829.08	1120.9	38.023	66.495	0	1	3.7148	-13.945	-14.533	-10.439	-0.95842	16.09	15.069	9.8468	2.7564	2.1458	0.53565	-0.59191	1665.4
12.29	1230	60	NaN	0.26885	15.776	7.9309	-162.7	9.1393	13.085	1.4436	-835.82	1141.3	37.189	829.13	1120.9	37.788	65.813	0	1	3.6189	-14.037	-14.533	-10.439	-0.96109	16.065	15.076	9.8396	2.6578	2.0284	0.54247	-0.59917	1665.5
12.3	1231	60	NaN	0.27151	15.771	7.9365	-162.73	9.1238	13.107	1.4623	-835.82	1141.3	37.308	829.18	1120.9	37.223	65.991	0	1	3.5313	-14.121	-14.533	-10.439	-0.96181	16.033	15.071	9.8246	2.5695	1.9114	0.53744	-0.61421	1665.5
12.31	1232	60	NaN	0.2762	15.754	7.9468	-162.76	9.1084	13.135	1.479	-835.82	1141.3	37.445	829.23	1120.9	35.981	66.442	0	1	3.4537	-14.196	-14.533	-10.439	-0.96123	15.999	15.052	9.8101	2.4924	1.8031	0.51921	-0.62867	1665.6
12.32	1233	60	NaN	0.27703	15.726	7.9535	-162.78	9.1132	13.14	1.5069	-835.81	1141.3	37.502	829.26	1120.9	36.925	66.936	0	1	3.2823	-14.361	-14.532	-10.438	-0.96139	15.983	15.023	9.8157	2.3209	1.6225	0.49113	-0.62232	1665.6
12.33	1234	60	NaN	0.28122	15.72	7.9418	-162.77	9.1149	13.07	1.5814	-835.75	1141.3	37.339	829.32	1120.8	37.322	66.674	0	1	3.1016	-14.535	-14.532	-10.437	-0.94902	16.003	15.016	9.8187	2.1526	1.4677	0.48451	-0.61862	1665.6
12.34	1235	60	NaN	0.28515	15.697	7.9504	-162.78	9.1101	13.085	1.5933	-835.75	1141.3	37.411	829.3	1120.8	37.236	66.824	0	1	2.9788	-14.653	-14.531	-10.436	-0.94717	15.99	14.993	9.814	2.0316	1.3372	0.46201	-0.62234	1665.6
12.35	1236	60	NaN	0.28717	15.675	7.9578	-162.78	9.0907	13.063	1.6073	-835.7	1141.3	37.411	829.33	1120.8	39.28	66.665	0	1	2.5417	-15.074	-14.528	-10.434	-0.94467	15.988	14.97	9.7956	1.597	0.91414	0.44187	-0.63857	1665.5
12.36	1237	60	NaN	0.28872	15.659	7.9681	-162.78	9.0645	13.008	1.6118	-835.62	1141.3	37.336	829.39	1120.8	37.667	66.699	0	1	1.6772	-15.906	-14.524	-10.43	-0.94041	15.995	14.953	9.7709	0.73675	0.089043	0.42822	-0.65929	1665.5
12.37	1238	60	NaN	0.29328	15.641	8.0003	-162.78	9.0483	13.009	1.5506	-835.59	1141.3	37.387	829.37	1120.8	34.726	66.654	0	1	1.6249	-15.956	-14.527	-10.433	-0.93977	15.983	14.934	9.7554	0.68517	0.026259	0.40683	-0.67754	1665.5
12.38	1239	60	NaN	0.29993	15.601	8.0006	-162.83	8.9872	13.061	1.6102	-835.55	1141.3	37.637	829.33	1120.8	34.94	65.596	0	1	1.6334	-15.948	-14.53	-10.435	-0.93971	15.931	14.894	9.6947	0.69366	-0.016831	0.364	-0.74068	1665.4
12.39	1240	60	NaN	0.30788	15.567	7.9841	-162.82	8.9637	13.006	1.7129	-835.49	1141.3	37.57	829.33	1120.7	35.258	62.012	0	1	1.5299	-16.048	-14.53	-10.435	-0.92596	15.946	14.86	9.6707	0.60397	-0.10216	0.32996	-0.76476	1665.3
12.4	1241	60	NaN	0.31538	15.537	7.9802	-162.81	8.9462	12.969	1.7619	-835.45	1141.3	37.528	829.33	1120.7	33.889	57.707	0	1	1.5001	-16.077	-14.532	-10.437	-0.91537	15.96	14.83	9.6529	0.58471	-0.1162	0.29821	-0.78444	1665.3
12.41	1242	60	NaN	0.32017	15.505	7.9953	-162.81	8.9265	12.985	1.7433	-835.41	1141.3	37.619	829.28	1120.7	33.787	57.793	0	1	1.4912	-16.085	-14.534	-10.44	-0.91441	15.952	14.798	9.6333	0.5768	-0.133	0.26417	-0.80644	1665.2
12.42	1243	60	NaN	0.31974	15.463	8.0186	-162.83	8.9127	13.023	1.7064	-835.36	1141.3	37.78	829.2	1120.8	35.423	57.508	0	1	1.4524	-16.122	-14.538	-10.444	-0.92175	15.928	14.757	9.6195	0.5307	-0.1943	0.21858	-0.82415	1665.1
12.43	1244	60	NaN	0.31703	15.432	8.0152	-162.82	8.9079	12.958	1.7444	-835.34	1141.3	37.626	829.23	1120.7	37.422	58.056	0	1	1.4222	-16.151	-14.541	-10.447	-0.91786	15.947	14.724	9.6159	0.50439	-0.2046	0.18314	-0.83108	1665.1
12.44	1245	60	NaN	0.31041	15.409	8.0124	-162.82	8.9005	12.94	1.7638	-835.34	1141.3	37.605	829.25	1120.7	33.987	56.839	0	1	1.4259	-16.148	-14.542	-10.448	-0.92305	15.942	14.701	9.6082	0.50289	-0.20627	0.15924	-0.83963	1665.1
12.45	1246	60	NaN	0.30152	15.368	7.9823	-162.83	8.9092	12.95	1.8654	-835.34	1141.3	37.651	829.23	1120.8	36.04	57.745	0	1	1.4076	-16.166	-14.545	-10.451	-0.93005	15.938	14.662	9.6155	0.47759	-0.22713	0.11701	-0.83508	1665.1
12.46	1247	60	NaN	0.28892	15.324	7.9478	-162.83	8.9282	12.962	1.9835	-835.31	1141.3	37.7	829.21	1120.8	35.114	56.171	0	1	1.3732	-16.199	-14.548	-10.454	-0.9403	15.94	14.619	9.6332	0.43291	-0.259	0.071044	-0.82077	1665
12.47	1248	60	NaN	0.26925	15.323	7.9714	-162.84	8.9332	12.944	1.9245	-835.26	1141.3	37.684	829.3	1120.8	35.534	59.6	0	1	1.3031	-16.266	-14.552	-10.458	-0.96146	15.93	14.617	9.6392	0.34165	-0.33567	0.065203	-0.81835	1665.1
12.48	1249	60	NaN	0.26435	15.325	8.0046	-162.83	8.9763	12.954	1.848	-835.23	1141.3	37.659	829.23	1120.8	34.27	63.992	0	1	1.2934	-16.276	-14.555	-10.461	-0.96818	15.936	14.619	9.6824	0.32519	-0.33996	0.063677	-0.77814	1665
12.49	1250	60	NaN	0.25619	15.325	8.0228	-162.83	9.0005	12.96	1.8315	-835.23	1141.3	37.653	829.26	1120.8	35.813	63.523	0	1	1.3171	-16.253	-14.557	-10.463	-0.97668	15.936	14.619	9.7068	0.34039	-0.31713	0.061104	-0.75638	1665
12.5	1251	60	NaN	0.25472	15.323	8.0247	-162.82	9.0443	12.953	1.8676	-835.25	1141.3	37.583	829.3	1120.8	35.253	63.578	0	1	1.1767	-16.388	-14.558	-10.464	-0.97446	15.948	14.617	9.7502	0.20221	-0.43974	0.058798	-0.71332	1665.1
12.51	1252	60	NaN	0.26001	15.32	8.0217	-162.81	9.1015	12.954	1.9097	-835.26	1141.3	37.505	829.31	1120.8	35.14	62.591	0	1	0.98196	-16.575	-14.555	-10.46	-0.96501	15.961	14.615	9.8066	0.016945	-0.61446	0.060381	-0.65382	1665.1
12.52	1253	60	NaN	0.26388	15.323	8.0366	-162.83	9.1297	13.007	1.8786	-835.27	1141.3	37.59	829.33	1120.9	33.71	61.671	0	0	0.84925	-16.703	-14.538	-10.444	-0.96513	15.937	14.619	9.8339	-0.11587	-0.76604	0.08064	-0.61005	1665.1
12.53	1254	60	NaN	0.26706	15.33	8.0443	-162.83	9.2048	13.002	1.8997	-835.33	1141.3	37.459	829.35	1120.9	33.758	59.891	0	0	0.77268	-16.777	-14.53	-10.435	-0.95664	15.948	14.626	9.909	-0.18396	-0.82873	0.096273	-0.52643	1665.2
12.54	1255	60	NaN	0.26454	15.342	8.0727	-162.84	9.2555	13.033	1.8218	-835.36	1141.4	37.457	829.36	1120.9	38.857	62.646	0	0	0.73711	-16.811	-14.526	-10.432	-0.96175	15.938	14.638	9.9597	-0.22464	-0.87338	0.11113	-0.4725	1665.2
12.55	1256	60	NaN	0.27089	15.354	8.0811	-162.85	9.3006	13.099	1.7845	-835.4	1141.4	37.547	829.35	1120.9	40.018	61.263	0	0	0.77775	-16.772	-14.527	-10.432	-0.95977	15.921	14.65	10.004	-0.18201	-0.85075	0.12354	-0.42781	1665.3
12.56	1257	60	NaN	0.28237	15.36	8.061	-162.86	9.3474	13.16	1.8208	-835.45	1141.4	37.611	829.35	1121	36.672	56.341	0	0	0.84917	-16.703	-14.527	-10.433	-0.94921	15.913	14.657	10.05	-0.10004	-0.78966	0.12919	-0.3827	1665.3
12.57	1258	60	NaN	0.27875	15.349	8.0321	-162.85	9.3922	13.143	1.8681	-835.56	1141.4	37.459	829.4	1121	38.832	50.463	0	0	0.94966	-16.606	-14.529	-10.435	-0.94584	15.929	14.647	10.094	0.0038278	-0.67721	0.11829	-0.34012	1665.5
12.58	1259	60	NaN	0.28175	15.352	8.0223	-162.85	9.4044	13.197	1.8571	-835.62	1141.4	37.561	829.4	1121	40.381	37.428	0	0	1.0754	-16.485	-14.529	-10.435	-0.94669	15.917	14.649	10.107	0.12868	-0.56862	0.12022	-0.32803	1665.5
12.59	1260	60	NaN	0.27891	15.365	7.9993	-162.85	9.4251	13.245	1.8776	-835.7	1141.4	37.625	829.39	1121	37.248	38.822	0	0	1.2169	-16.349	-14.528	-10.434	-0.95098	15.918	14.664	10.127	0.26595	-0.43128	0.13553	-0.30744	1665.6
12.6	1261	60	NaN	0.27483	15.39	7.9877	-162.84	9.4389	13.264	1.8784	-835.75	1141.4	37.62	829.4	1121	40.651	36.304	0	0	1.276	-16.292	-14.527	-10.433	-0.95482	15.927	14.689	10.14	0.32114	-0.36485	0.16185	-0.29291	1665.7
12.61	1262	60	NaN	0.2686	15.427	8.0051	-162.83	9.4429	13.256	1.8046	-835.77	1141.4	37.56	829.42	1121	43.374	37.486	0	0	1.3545	-16.217	-14.525	-10.431	-0.96147	15.94	14.725	10.144	0.39298	-0.27653	0.20007	-0.28651	1665.7
12.62	1263	60	NaN	0.25399	15.479	8.0626	-162.81	9.4464	13.247	1.5963	-835.78	1141.5	37.501	829.46	1121	42.977	36.933	0	0	1.4541	-16.121	-14.523	-10.428	-0.9812	15.95	14.776	10.149	0.47293	-0.17061	0.25336	-0.27903	1665.7
12.63	1264	60	NaN	0.25265	15.492	8.0391	-162.79	9.4623	13.247	1.6491	-835.84	1141.5	37.448	829.42	1121	48.424	38.926	0	0	1.5814	-15.998	-14.519	-10.425	-0.97889	15.974	14.79	10.165	0.60249	-0.024716	0.27064	-0.26009	1665.8
12.64	1265	60	NaN	0.24315	15.516	8.0536	-162.78	9.4686	13.262	1.5801	-835.89	1141.5	37.478	829.4	1121	46.435	37.198	0	0	1.694	-15.89	-14.515	-10.421	-0.99177	15.989	14.813	10.171	0.70226	0.0988	0.2978	-0.24982	1665.8
12.65	1266	60	NaN	0.23141	15.536	8.0467	-162.76	9.4594	13.256	1.5776	-835.95	1141.5	37.472	829.41	1121	48.948	38.894	0	0	1.7795	-15.808	-14.512	-10.418	-1.0033	16.009	14.834	10.162	0.77617	0.20163	0.32163	-0.25528	1665.9
12.66	1267	60	NaN	0.21928	15.553	8.0196	-162.73	9.4335	13.23	1.6337	-836.04	1141.5	37.423	829.45	1121	49.24	37.454	0	0	1.8468	-15.743	-14.508	-10.414	-1.0118	16.034	14.85	10.136	0.83507	0.29172	0.34137	-0.27746	1666
12.67	1268	60	NaN	0.20429	15.577	8.0371	-162.72	9.3945	13.221	1.535	-836.08	1141.5	37.44	829.46	1121	47.715	38.485	0	0	1.891	-15.7	-14.504	-10.41	-1.0307	16.048	14.873	10.099	0.86035	0.34826	0.36897	-0.3115	1666.1
12.68	1269	60	NaN	0.19973	15.585	8.0501	-162.71	9.3779	13.215	1.4821	-836.12	1141.5	37.444	829.46	1121	54.661	37.929	0	0	2.001	-15.594	-14.499	-10.405	-1.0372	16.058	14.88	10.083	0.96382	0.46316	0.38146	-0.32186	1666.1
12.69	1270	60	NaN	0.19647	15.602	8.0391	-162.68	9.336	13.176	1.4747	-836.19	1141.5	37.371	829.48	1121	54.246	38.661	0	0	2.1042	-15.495	-14.493	-10.399	-1.0381	16.087	14.897	10.041	1.0661	0.59228	0.40388	-0.35737	1666.2
12.7	1271	60	NaN	0.19557	15.627	8.0162	-162.65	9.282	13.128	1.4795	-836.27	1141.5	37.288	829.52	1121	59.181	40.63	1	0	2.1778	-15.424	-14.487	-10.392	-1.0359	16.121	14.921	9.9874	1.1419	0.6972	0.43464	-0.40488	1666.3
12.71	1272	60	NaN	0.19605	15.659	7.9979	-162.62	9.231	13.091	1.4594	-836.35	1141.5	37.236	829.55	1120.9	62.942	43.101	1	0	2.3271	-15.28	-14.481	-10.387	-1.0342	16.149	14.953	9.9369	1.2928	0.86856	0.47209	-0.44975	1666.4
12.72	1273	60	NaN	0.19455	15.701	8.0059	-162.6	9.2001	13.081	1.3726	-836.4	1141.5	37.231	829.52	1120.9	63.231	43.911	1	0	2.4801	-15.133	-14.474	-10.38	-1.0385	16.166	14.993	9.9081	1.4416	1.0332	0.51841	-0.47202	1666.4
12.73	1274	60	NaN	0.19676	15.759	8.0118	-162.58	9.1556	13.071	1.2899	-836.43	1141.5	37.234	829.5	1120.9	64.382	43.914	1	0	2.5788	-15.038	-14.465	-10.37	-1.0392	16.183	15.048	9.8657	1.5396	1.145	0.58393	-0.50459	1666.4
12.74	1275	60	NaN	0.19912	15.851	8.0151	-162.55	9.1056	13.049	1.1846	-836.44	1141.6	37.209	829.5	1120.8	63.028	45.222	1	0	2.6775	-14.943	-14.455	-10.36	-1.0397	16.207	15.139	9.8183	1.6378	1.2641	0.68395	-0.54207	1666.5
12.75	1276	60	NaN	0.20067	15.955	8.012	-162.52	9.0748	13.004	1.0868	-836.46	1141.6	37.112	829.48	1120.8	61.91	43.754	1	0	2.7762	-14.848	-14.445	-10.35	-1.0381	16.238	15.24	9.7902	1.7381	1.3901	0.79526	-0.56025	1666.5
12.76	1277	60	NaN	0.20223	16.049	7.996	-162.5	9.0666	12.973	1.0397	-836.5	1141.6	37.034	829.43	1120.8	57.287	41.043	1	0	2.8029	-14.822	-14.441	-10.346	-1.0355	16.261	15.332	9.7844	1.7674	1.4386	0.89076	-0.5621	1666.4
12.77	1278	60	NaN	0.20678	16.113	7.9557	-162.51	9.0596	13.047	1.1047	-836.52	1141.6	37.242	829.31	1120.7	51.095	41.294	1	0	2.841	-14.786	-14.437	-10.342	-1.036	16.243	15.394	9.7785	1.805	1.4572	0.95737	-0.56376	1666.3
12.78	1279	60	NaN	0.20546	16.183	7.9403	-162.49	9.0879	13.03	1.1132	-836.53	1141.6	37.17	829.24	1120.7	46.705	39.63	1	0	3.0147	-14.619	-14.424	-10.33	-1.0345	16.266	15.462	9.8084	1.9801	1.647	1.0383	-0.52147	1666.3
12.79	1280	60	NaN	0.20042	16.286	7.9343	-162.45	9.1464	13.001	1.0931	-836.56	1141.6	37.011	829.14	1120.6	46.398	38.784	1	0	3.0409	-14.593	-14.416	-10.322	-1.0349	16.311	15.565	9.8682	2.006	1.7173	1.1488	-0.4533	1666.2
12.8	1281	60	NaN	0.19474	16.402	7.9507	-162.43	9.1926	13.004	1.0287	-836.53	1141.7	36.955	829.06	1120.6	47.111	40.25	1	0	2.97	-14.662	-14.409	-10.315	-1.0409	16.336	15.678	9.9166	1.929	1.6748	1.269	-0.39826	1666.1
12.81	1282	60	NaN	0.18785	16.517	8.0008	-162.42	9.2186	13.033	0.89661	-836.47	1141.7	36.991	828.99	1120.6	47.027	38.945	1	0	2.7318	-14.891	-14.398	-10.304	-1.0537	16.341	15.79	9.9461	1.6781	1.4504	1.3917	-0.35762	1666
12.82	1283	60	NaN	0.17436	16.631	8.0951	-162.38	9.261	13.016	0.66146	-836.48	1141.8	36.861	828.89	1120.5	54.691	38.451	1	0	2.5342	-15.081	-14.389	-10.294	-1.0709	16.375	15.898	9.9937	1.4634	1.2938	1.5096	-0.30075	1665.9
12.83	1284	60	NaN	0.17009	16.676	8.1102	-162.36	9.2556	13.079	0.70487	-836.54	1141.9	36.976	828.8	1120.5	59.372	43.296	1	0	2.5195	-15.095	-14.388	-10.293	-1.0776	16.397	15.942	9.9903	1.4419	1.3017	1.5538	-0.30318	1665.9
12.84	1285	60	NaN	0.17144	16.681	8.1063	-162.32	9.2567	13.089	0.79029	-836.59	1141.9	36.944	828.72	1120.5	63.329	45.359	1	0	2.4264	-15.185	-14.384	-10.29	-1.0722	16.432	15.946	9.9914	1.3541	1.2473	1.5619	-0.29874	1665.8
12.85	1286	60	NaN	0.17276	16.651	8.1147	-162.29	9.244	13.085	0.84297	-836.66	1141.9	36.881	828.67	1120.5	66.068	47.326	1	0	2.2958	-15.311	-14.38	-10.286	-1.0669	16.466	15.916	9.9787	1.2288	1.1553	1.536	-0.3069	1665.9
12.86	1287	60	NaN	0.17268	16.596	8.1456	-162.28	9.2137	13.104	0.84205	-836.76	1141.9	36.9	828.63	1120.5	67.945	50.067	1	0	2.2847	-15.321	-14.378	-10.284	-1.0677	16.483	15.86	9.9493	1.217	1.1621	1.4823	-0.33429	1665.9
12.87	1288	60	NaN	0.17567	16.534	8.1826	-162.28	9.1872	13.184	0.83278	-836.81	1141.9	37.106	828.47	1120.6	68.376	50.019	1	0	2.1957	-15.407	-14.375	-10.28	-1.0721	16.471	15.798	9.923	1.1236	1.0637	1.4233	-0.35729	1665.8
12.88	1289	60	NaN	0.18985	16.407	8.2317	-162.22	9.1159	13.105	0.83724	-836.91	1142	36.841	828.5	1120.6	67.949	50.703	1	0	2.0363	-15.56	-14.37	-10.276	-1.0486	16.542	15.671	9.852	0.9877	0.9819	1.3007	-0.42387	1665.9
12.89	1290	60	NaN	0.20452	16.296	8.228	-162.21	9.0583	13.125	0.93739	-836.99	1142	36.885	828.44	1120.6	62.881	48.903	1	0	1.9987	-15.597	-14.368	-10.274	-1.032	16.557	15.561	9.7937	0.96668	0.96035	1.1924	-0.48046	1665.9
12.9	1291	60	NaN	0.21504	16.172	8.2117	-162.21	8.9904	13.166	1.05	-837.06	1141.9	37.022	828.35	1120.6	58.957	45.893	1	0	1.9624	-15.632	-14.367	-10.272	-1.0223	16.551	15.437	9.7254	0.94006	0.91963	1.0702	-0.54707	1665.9
12.91	1292	60	NaN	0.2152	16.025	8.2093	-162.21	8.9127	13.174	1.1151	-837.14	1141.9	37.084	828.27	1120.5	59.15	44.699	1	0	1.9029	-15.689	-14.364	-10.269	-1.0221	16.553	15.291	9.6475	0.88085	0.86384	0.92696	-0.6219	1665.9
12.92	1293	60	NaN	0.19526	15.884	8.2241	-162.2	8.8649	13.14	1.11	-837.2	1141.8	37.006	828.16	1120.5	58.048	41.892	1	0	1.8329	-15.756	-14.362	-10.268	-1.0395	16.569	15.151	9.5985	0.79336	0.81321	0.78839	-0.66955	1665.9
12.93	1294	60	NaN	0.19476	15.816	8.2501	-162.19	8.8329	13.219	1.0526	-837.16	1141.8	37.196	828.02	1120.4	57.409	43.618	1	0	1.7523	-15.834	-14.363	-10.268	-1.0487	16.565	15.081	9.5681	0.70364	0.73118	0.71786	-0.70037	1665.7
12.94	1295	60	NaN	0.1986	15.772	8.247	-162.2	8.8036	13.196	1.0686	-837.14	1141.7	37.19	828	1120.4	57.255	41.772	1	0	1.7054	-15.879	-14.363	-10.269	-1.0441	16.555	15.038	9.5381	0.66127	0.67598	0.67442	-0.73095	1665.7
12.95	1296	60	NaN	0.19897	15.7	8.2382	-162.2	8.7876	13.124	1.086	-837.1	1141.7	37.066	827.96	1120.4	58.184	43.643	1	0	1.7287	-15.856	-14.364	-10.27	-1.0389	16.56	14.967	9.5209	0.68983	0.70348	0.60227	-0.74918	1665.6
12.96	1297	60	NaN	0.20324	15.573	8.2334	-162.19	8.7837	13.065	1.0913	-837.01	1141.6	36.968	827.82	1120.3	57.48	42.811	1	0	1.8535	-15.736	-14.366	-10.272	-1.0313	16.574	14.841	9.5158	0.82221	0.8381	0.47533	-0.75596	1665.4
12.97	1298	60	NaN	0.24327	15.409	8.2171	-162.21	8.7701	13.077	1.175	-836.81	1141.5	37.127	827.61	1120.3	57.499	43.015	1	0	1.9508	-15.643	-14.369	-10.275	-0.99414	16.551	14.68	9.5	0.95666	0.90831	0.31073	-0.77455	1664.9
12.98	1299	60	NaN	0.25826	15.28	8.2289	-162.21	8.7442	12.958	1.147	-836.72	1141.4	36.965	827.65	1120.3	57.276	45.921	1	0	2.043	-15.554	-14.372	-10.278	-0.97459	16.554	14.552	9.4718	1.0684	1.0005	0.18024	-0.80577	1664.9
12.99	1300	60	NaN	0.28523	15.071	8.238	-162.21	8.7427	12.91	1.1619	-836.59	1141.3	36.94	827.54	1120.3	60.216	46.999	1	0	2.0709	-15.527	-14.376	-10.282	-0.94642	16.556	14.346	9.467	1.1245	1.0293	-0.029939	-0.81508	1664.7
13	1301	60	NaN	0.31042	14.838	8.2576	-162.21	8.7481	12.898	1.1491	-836.51	1141.2	36.979	827.42	1120.3	60.258	44.331	1	0	2.0931	-15.506	-14.381	-10.287	-0.92317	16.553	14.116	9.4695	1.1699	1.0474	-0.26469	-0.81728	1664.4
13.01	1302	60	NaN	0.32294	14.614	8.2997	-162.22	8.7469	12.886	1.0482	-836.49	1141.2	37.01	827.33	1120.2	59.779	45.549	1	0	2.1152	-15.484	-14.386	-10.292	-0.91525	16.543	13.894	9.4669	1.2	1.0586	-0.49156	-0.82465	1664.3
13.02	1303	60	NaN	0.31924	14.385	8.3723	-162.23	8.7361	12.853	0.82416	-836.45	1141.1	36.997	827.29	1120.2	61.758	46.232	1	0	2.1374	-15.463	-14.391	-10.296	-0.9263	16.525	13.665	9.4563	1.2111	1.0622	-0.72594	-0.83998	1664.3
13.03	1304	60	NaN	0.32035	13.912	8.4417	-162.23	8.7202	12.823	0.62476	-836.23	1141	37.081	827.19	1120.2	62.059	46.914	1	0	2.1595	-15.442	-14.395	-10.301	-0.93515	16.51	13.196	9.4362	1.2244	1.0681	-1.1994	-0.86484	1663.9
13.04	1305	60	NaN	0.30694	13.611	8.4918	-162.25	8.6971	12.789	0.46173	-836.03	1140.9	37.108	827.17	1120.2	64.247	49.471	1	0	2.1817	-15.42	-14.4	-10.306	-0.95527	16.488	12.896	9.4115	1.2264	1.068	-1.5038	-0.89427	1663.7
13.05	1306	60	NaN	0.28914	13.36	8.5064	-162.27	8.6741	12.754	0.39255	-835.76	1140.9	37.121	827.16	1120.2	65.496	51.174	1	0	2.2039	-15.399	-14.405	-10.31	-0.97612	16.469	12.647	9.3875	1.2277	1.0703	-1.7579	-0.923	1663.5
13.06	1307	60	NaN	0.27872	13.08	8.487	-162.28	8.6555	12.718	0.42627	-835.39	1140.8	37.135	827.11	1120.2	65.858	50.163	1	0	2.226	-15.378	-14.409	-10.315	-0.9862	16.455	12.369	9.3665	1.2398	1.0771	-2.0404	-0.94872	1663
13.07	1308	60	NaN	0.28874	12.809	8.4646	-162.3	8.639	12.667	0.48774	-835	1140.7	37.095	827.1	1120.2	67.066	50.588	1	0	2.2482	-15.356	-14.414	-10.32	-0.97296	16.434	12.102	9.3457	1.2752	1.0771	-2.312	-0.97425	1662.6
13.08	1309	60	NaN	0.30141	12.634	8.4422	-162.33	8.6139	12.693	0.55345	-834.76	1140.6	37.246	827.04	1120.2	68.312	51.059	1	0	2.2703	-15.335	-14.419	-10.325	-0.96348	16.408	11.929	9.3182	1.3069	1.073	-2.4895	-1.0064	1662.3
13.09	1310	60	NaN	0.29862	12.47	8.4465	-162.36	8.5773	12.715	0.52612	-834.54	1140.5	37.385	827.02	1120.1	67.959	50.476	1	0	2.2925	-15.314	-14.424	-10.329	-0.97219	16.374	11.767	9.2802	1.3203	1.06	-2.6569	-1.0492	1662.1
13.1	1311	60	NaN	0.29011	12.284	8.4577	-162.37	8.5313	12.689	0.45994	-834.28	1140.5	37.394	827.06	1120.1	67.742	49.611	1	0	2.3147	-15.292	-14.428	-10.334	-0.98344	16.352	11.582	9.233	1.3312	1.0599	-2.846	-1.1011	1661.9
13.11	1312	60	NaN	0.28519	12.089	8.4562	-162.38	8.4848	12.629	0.42215	-833.96	1140.4	37.309	827.12	1120.1	67.931	49.238	1	0	2.3368	-15.271	-14.433	-10.339	-0.98695	16.348	11.389	9.1854	1.3499	1.0768	-3.0444	-1.1534	1661.6
13.12	1313	60	NaN	0.28975	11.979	8.4263	-162.4	8.4611	12.668	0.49352	-833.68	1140.4	37.463	827.06	1120.1	67.536	48.138	1	0	2.359	-15.25	-14.438	-10.344	-0.98549	16.327	11.28	9.1605	1.3735	1.0774	-3.1578	-1.183	1661.3
13.13	1314	60	NaN	0.30069	11.839	8.4176	-162.46	8.4015	12.703	0.51253	-833.26	1140.4	37.638	827.09	1120.1	65.967	48.561	1	0	2.3812	-15.228	-14.443	-10.348	-0.98022	16.261	11.139	9.1009	1.4009	1.0329	-3.3032	-1.2473	1660.9
13.14	1315	60	NaN	0.31371	11.747	8.4145	-162.47	8.3853	12.688	0.52857	-832.92	1140.3	37.613	827.11	1120.1	62.187	48.28	1	0	2.4033	-15.207	-14.447	-10.353	-0.96605	16.249	11.049	9.084	1.4373	1.0416	-3.3987	-1.269	1660.6
13.15	1316	60	NaN	0.32482	11.681	8.4136	-162.48	8.3817	12.681	0.53075	-832.55	1140.3	37.608	827.12	1120.1	59.947	46.762	1	0	2.4255	-15.186	-14.452	-10.358	-0.95497	16.24	10.983	9.0798	1.4705	1.054	-3.4688	-1.2779	1660.2
13.16	1317	60	NaN	0.33322	11.628	8.4102	-162.51	8.3688	12.71	0.52718	-832.13	1140.3	37.734	827.12	1120	59.306	45.557	1	0	2.4476	-15.164	-14.457	-10.362	-0.95136	16.206	10.93	9.0674	1.4963	1.0417	-3.527	-1.295	1659.8
13.17	1318	60	NaN	0.34455	11.614	8.3942	-162.53	8.3586	12.729	0.57495	-831.82	1140.3	37.83	827.17	1120	57.776	44.419	1	0	2.4698	-15.143	-14.461	-10.367	-0.94189	16.183	10.914	9.0586	1.5279	1.0397	-3.5478	-1.3085	1659.5
13.18	1319	60	NaN	0.33603	11.613	8.4038	-162.53	8.3792	12.7	0.56289	-831.54	1140.3	37.755	827.2	1120	57.446	43.613	1	0	2.492	-15.122	-14.466	-10.372	-0.94843	16.184	10.912	9.0802	1.5435	1.0627	-3.5545	-1.2917	1659.3
13.19	1320	60	NaN	0.3293	11.641	8.426	-162.54	8.4131	12.674	0.56988	-831.09	1140.3	37.675	827.25	1120	57.564	44.248	1	0	2.5139	-15.101	-14.471	-10.377	-0.95245	16.182	10.938	9.1157	1.5615	1.0809	-3.5328	-1.2609	1658.9
13.2	1321	60	NaN	0.32611	11.68	8.4632	-162.55	8.4417	12.688	0.54705	-830.68	1140.4	37.715	827.27	1120	58.236	44.032	1	0	2.4955	-15.118	-14.472	-10.378	-0.95813	16.169	10.976	9.1462	1.5374	1.0511	-3.4965	-1.2318	1658.5
13.21	1322	60	NaN	0.32618	11.719	8.5078	-162.56	8.4599	12.747	0.50539	-830.44	1140.4	37.888	827.24	1120	59.259	44.549	1	0	2.4707	-15.142	-14.475	-10.381	-0.96569	16.147	11.013	9.1656	1.505	1.0052	-3.4617	-1.215	1658.2
13.22	1323	60	NaN	0.32863	11.762	8.5274	-162.59	8.4908	12.793	0.61416	-830.19	1140.4	37.972	827.27	1120	60.984	45.334	1	0	2.4382	-15.173	-14.479	-10.385	-0.96257	16.117	11.057	9.1965	1.4757	0.94304	-3.4225	-1.1883	1658
13.23	1324	60	NaN	0.32912	11.794	8.553	-162.57	8.5011	12.743	0.66887	-830.1	1140.5	37.857	827.37	1120	62.548	47.796	1	0	2.3958	-15.214	-14.484	-10.39	-0.95619	16.145	11.087	9.208	1.4396	0.93094	-3.397	-1.1815	1658
13.24	1325	60	NaN	0.3309	11.848	8.5737	-162.56	8.5374	12.747	0.78325	-830	1140.5	37.819	827.4	1120	64.24	49.576	1	0	2.3439	-15.264	-14.489	-10.395	-0.9492	16.158	11.14	9.2448	1.3947	0.89418	-3.3491	-1.1502	1657.9
13.25	1326	60	NaN	0.32521	11.917	8.6199	-162.56	8.5631	12.748	0.83693	-829.96	1140.6	37.767	827.45	1120.1	64.551	50.912	1	0	2.3173	-15.29	-14.493	-10.399	-0.95125	16.168	11.208	9.2723	1.3661	0.87827	-3.2858	-1.1269	1657.9
13.26	1327	60	NaN	0.31239	11.99	8.6935	-162.54	8.5647	12.711	0.78804	-830.01	1140.7	37.653	827.54	1120	65.054	51.133	1	0	2.217	-15.386	-14.502	-10.408	-0.96168	16.184	11.278	9.2776	1.2554	0.79728	-3.2245	-1.1301	1658.1
13.27	1328	60	NaN	0.31675	12.056	8.7231	-162.54	8.6016	12.7	0.8229	-830.06	1140.7	37.597	827.52	1120.1	65.186	50.673	1	0	2.0135	-15.582	-14.517	-10.422	-0.95418	16.19	11.343	9.3145	1.0593	0.6072	-3.174	-1.108	1658.1
13.28	1329	60	NaN	0.34483	12.164	8.6955	-162.52	8.5902	12.724	1.0674	-830.16	1140.7	37.629	827.56	1120.1	65.773	49.736	1	0	1.949	-15.644	-14.524	-10.429	-0.91862	16.22	11.45	9.3036	1.0303	0.57515	-3.0734	-1.1259	1658.3
13.29	1330	60	NaN	0.33307	12.23	8.6954	-162.52	8.5971	12.823	1.165	-830.28	1140.7	37.811	827.5	1120.1	66.192	48.75	1	0	1.9314	-15.661	-14.529	-10.435	-0.93327	16.217	11.516	9.3109	0.99809	0.55559	-3.0126	-1.1239	1658.3
13.3	1331	60	NaN	0.31182	12.373	8.7397	-162.52	8.5981	12.869	1.1616	-830.51	1140.8	37.875	827.5	1120.1	64.257	46.588	1	0	1.9698	-15.624	-14.533	-10.439	-0.95667	16.212	11.657	9.3143	1.0131	0.5877	-2.8758	-1.1244	1658.5
13.31	1332	60	NaN	0.3078	12.624	8.8087	-162.51	8.5841	12.823	1.1438	-830.87	1141	37.737	827.62	1120.1	64.482	46.498	1	0	2.0105	-15.585	-14.537	-10.443	-0.95618	16.226	11.904	9.3047	1.0543	0.64063	-2.6335	-1.1383	1659
13.32	1333	60	NaN	0.31691	12.75	8.8054	-162.5	8.6053	12.921	1.2009	-831.08	1141	37.855	827.52	1120.1	64.256	47.613	1	0	2.0548	-15.543	-14.542	-10.448	-0.94911	16.235	12.028	9.3279	1.1057	0.69195	-2.5143	-1.1198	1659.1
13.33	1334	60	NaN	0.34149	12.92	8.795	-162.5	8.61	12.932	1.2329	-831.38	1141.1	37.817	827.53	1120.1	63.995	48.602	1	0	2.0991	-15.5	-14.546	-10.452	-0.92184	16.241	12.196	9.3339	1.1773	0.74144	-2.3498	-1.1177	1659.4
13.34	1335	60	NaN	0.33423	13.061	8.8123	-162.5	8.5856	12.872	1.2378	-831.73	1141.1	37.694	827.65	1120.1	63.429	48.634	1	0	2.1253	-15.475	-14.551	-10.457	-0.92435	16.246	12.335	9.3117	1.201	0.77128	-2.2163	-1.1455	1659.9
13.35	1336	60	NaN	0.32222	13.162	8.8304	-162.49	8.5715	12.82	1.2423	-831.99	1141.2	37.586	827.74	1120.1	62.655	48.176	1	0	2.1068	-15.492	-14.562	-10.467	-0.9322	16.255	12.434	9.2992	1.1746	0.7629	-2.1272	-1.168	1660.3
13.36	1337	60	NaN	0.32925	13.249	8.824	-162.48	8.5932	12.841	1.2903	-832.21	1141.2	37.571	827.69	1120.1	62.647	49.013	1	0	2.1649	-15.437	-14.566	-10.472	-0.92288	16.27	12.521	9.3214	1.242	0.83299	-2.0453	-1.1507	1660.4
13.37	1338	60	NaN	0.3502	13.439	8.7883	-162.48	8.6271	12.963	1.4729	-832.86	1141.3	37.689	827.58	1120.1	61.878	48.474	1	0	2.219	-15.385	-14.57	-10.475	-0.89929	16.267	12.71	9.3565	1.3197	0.88243	-1.8597	-1.1188	1661
13.38	1339	60	NaN	0.35403	13.49	8.7705	-162.49	8.6064	12.907	1.5363	-833.08	1141.3	37.6	827.68	1120.1	61.863	46.95	1	0	2.1422	-15.458	-14.573	-10.479	-0.88996	16.269	12.762	9.3344	1.2522	0.81019	-1.811	-1.1447	1661.3
13.39	1340	60	NaN	0.35198	13.572	8.7704	-162.5	8.6277	12.983	1.5482	-833.55	1141.3	37.71	827.6	1120.2	61.929	47.285	1	0	2.0999	-15.499	-14.576	-10.482	-0.89511	16.254	12.844	9.3555	1.2048	0.75476	-1.7326	-1.1266	1661.7
13.4	1341	60	NaN	0.35295	13.679	8.771	-162.5	8.6563	13.051	1.5701	-834.13	1141.3	37.766	827.51	1120.2	62.638	46.398	1	0	2.1589	-15.442	-14.578	-10.483	-0.89495	16.248	12.95	9.3853	1.264	0.80564	-1.6274	-1.098	1662.2
13.41	1342	60	NaN	0.36084	13.793	8.7614	-162.5	8.6612	13.011	1.6265	-834.63	1141.4	37.607	827.54	1120.2	62.607	46.987	1	0	2.0932	-15.506	-14.579	-10.485	-0.87924	16.263	13.062	9.392	1.214	0.75723	-1.5173	-1.0928	1662.7
13.42	1343	60	NaN	0.36609	13.905	8.753	-162.51	8.6664	13.006	1.6362	-835.05	1141.4	37.561	827.54	1120.2	63.692	48.012	1	0	1.9939	-15.601	-14.58	-10.486	-0.87174	16.257	13.173	9.3981	1.1222	0.65583	-1.4072	-1.0878	1663.1
13.43	1344	60	NaN	0.37712	13.962	8.7362	-162.51	8.6723	13.016	1.7098	-835.37	1141.4	37.564	827.51	1120.2	63.632	48.805	1	0	1.9976	-15.598	-14.579	-10.485	-0.85809	16.25	13.231	9.4039	1.1395	0.65227	-1.3485	-1.0808	1663.4
13.44	1345	60	NaN	0.38852	14.021	8.7571	-162.52	8.6704	12.993	1.6627	-835.74	1141.4	37.467	827.53	1120.1	63.494	48.202	1	0	2.0148	-15.581	-14.576	-10.482	-0.84467	16.249	13.289	9.403	1.1701	0.66797	-1.2875	-1.079	1663.8
13.45	1346	60	NaN	0.39647	14.069	8.7819	-162.52	8.6743	12.987	1.6096	-836.1	1141.4	37.41	827.53	1120.1	63.24	47.294	1	0	2.0374	-15.559	-14.573	-10.478	-0.83633	16.248	13.336	9.4073	1.2011	0.68849	-1.2363	-1.071	1664.1
13.46	1347	60	NaN	0.40011	14.098	8.7886	-162.53	8.6853	13.026	1.6327	-836.4	1141.4	37.475	827.47	1120.2	63.985	47.18	1	0	2.008	-15.588	-14.568	-10.474	-0.83394	16.24	13.366	9.4174	1.174	0.6528	-1.202	-1.0564	1664.4
13.47	1348	60	NaN	0.4068	14.144	8.826	-162.54	8.6578	13.026	1.5915	-836.72	1141.5	37.435	827.54	1120.1	65.806	47.377	1	0	1.9777	-15.617	-14.564	-10.469	-0.82699	16.23	13.411	9.3916	1.1507	0.6132	-1.153	-1.0776	1664.8
13.48	1349	60	NaN	0.41058	14.179	8.8557	-162.54	8.6681	13.045	1.5788	-836.93	1141.4	37.399	827.51	1120.1	66.221	46.706	1	0	1.9406	-15.652	-14.558	-10.464	-0.82228	16.23	13.446	9.4019	1.1184	0.57723	-1.1125	-1.0619	1665
13.49	1350	60	NaN	0.41851	14.194	8.8606	-162.54	8.6639	13.031	1.6241	-837.07	1141.4	37.31	827.55	1120.1	66.417	46.971	1	0	1.9373	-15.656	-14.552	-10.458	-0.8096	16.233	13.46	9.3982	1.1277	0.57721	-1.0919	-1.0593	1665.1
13.5	1351	60	NaN	0.43585	14.19	8.8508	-162.55	8.6617	13.025	1.7163	-837.16	1141.4	37.245	827.6	1120	67.552	46.854	1	0	1.9578	-15.636	-14.545	-10.451	-0.78676	16.232	13.456	9.3961	1.1711	0.59579	-1.0892	-1.0546	1665.3
13.51	1352	60	NaN	0.46239	14.171	8.8402	-162.56	8.6762	13.058	1.8239	-837.23	1141.3	37.253	827.58	1120	66.403	47.784	1	0	1.9098	-15.682	-14.54	-10.445	-0.75675	16.223	13.438	9.4095	1.1531	0.54078	-1.1018	-1.036	1665.3
13.52	1353	60	NaN	0.48125	14.145	8.8425	-162.57	8.6842	13.066	1.8699	-837.22	1141.3	37.222	827.6	1120	66.306	48.401	1	0	1.8075	-15.781	-14.534	-10.44	-0.73524	16.218	13.412	9.4175	1.0722	0.43747	-1.1227	-1.0226	1665.3
13.53	1354	60	NaN	0.49034	14.116	8.8627	-162.6	8.7175	13.149	1.8567	-837.17	1141.3	37.374	827.52	1120	66.426	48.496	1	0	1.6449	-15.937	-14.529	-10.434	-0.73191	16.181	13.383	9.4503	0.91299	0.24366	-1.1453	-0.98412	1665.2
13.54	1355	60	NaN	0.50817	14.057	8.866	-162.6	8.7371	13.16	1.9163	-837.06	1141.2	37.29	827.59	1119.9	66.257	48.861	1	0	1.5565	-16.022	-14.524	-10.43	-0.70919	16.182	13.325	9.469	0.84729	0.16013	-1.1989	-0.961	1665.2
13.55	1356	60	NaN	0.52788	13.973	8.8503	-162.6	8.7715	13.175	2.0426	-836.88	1141.1	37.197	827.63	1119.9	67.113	48.312	1	0	1.474	-16.102	-14.52	-10.426	-0.68204	16.187	13.243	9.5023	0.79196	0.085445	-1.2775	-0.92349	1665
13.56	1357	60	NaN	0.5416	13.884	8.8258	-162.63	8.832	13.264	2.1829	-836.66	1141	37.319	827.55	1119.8	67.549	48.004	1	0	1.3054	-16.264	-14.512	-10.418	-0.6679	16.16	13.154	9.5616	0.63745	-0.10367	-1.3582	-0.85638	1664.7
13.57	1358	60	NaN	0.55158	13.842	8.8292	-162.65	8.8307	13.344	2.1954	-836.57	1141	37.526	827.55	1119.8	68.033	47.756	1	0	1.0171	-16.541	-14.503	-10.408	-0.66465	16.13	13.112	9.5601	0.3525	-0.41137	-1.3905	-0.84825	1664.6
13.58	1359	60	NaN	0.54522	13.717	8.8107	-162.66	8.8649	13.386	2.3284	-836.32	1140.9	37.533	827.62	1119.8	68.658	48.012	1	0	0.57624	-16.966	-14.491	-10.396	-0.66685	16.123	12.991	9.5914	-0.090608	-0.84242	-1.4999	-0.80498	1664.4
13.59	1360	60	NaN	0.5325	13.604	8.7668	-162.68	8.9004	13.455	2.5648	-836.02	1140.8	37.627	827.66	1119.8	67.802	48.847	1	0	0.40879	-17.127	-14.483	-10.389	-0.67482	16.114	12.88	9.6243	-0.26603	-1.0134	-1.6031	-0.76443	1664.2
13.6	1361	60	NaN	0.52006	13.531	8.7403	-162.69	8.9236	13.498	2.7213	-835.78	1140.7	37.689	827.69	1119.7	66.876	47.431	1	0	0.26565	-17.265	-14.475	-10.38	-0.68416	16.109	12.808	9.6466	-0.41852	-1.1562	-1.667	-0.73366	1664
13.61	1362	60	NaN	0.51258	13.496	8.7588	-162.68	8.9326	13.471	2.6855	-835.61	1140.7	37.605	827.78	1119.7	66.89	48.932	1	0	0.096024	-17.428	-14.464	-10.369	-0.69006	16.117	12.772	9.657	-0.59404	-1.3114	-1.6919	-0.7123	1663.9
13.62	1363	60	NaN	0.50948	13.422	8.7616	-162.68	8.9562	13.444	2.7193	-835.12	1140.8	37.517	827.97	1119.7	67.062	49.262	1	0	-0.16287	-17.677	-14.456	-10.361	-0.68919	16.126	12.696	9.682	-0.85205	-1.5511	-1.7597	-0.67945	1663.6
13.63	1364	60	NaN	0.51312	13.395	8.7537	-162.67	9.0227	13.476	2.743	-834.84	1140.8	37.575	827.91	1119.7	66.45	47.333	1	0	-0.44635	-17.95	-14.449	-10.354	-0.68697	16.132	12.669	9.7491	-1.1333	-1.8184	-1.7802	-0.60532	1663.2
13.64	1365	60	NaN	0.52298	13.382	8.7456	-162.68	9.0618	13.515	2.7676	-834.5	1140.8	37.708	827.92	1119.6	63.659	47.479	1	0	-0.68056	-18.176	-14.438	-10.344	-0.68107	16.115	12.653	9.79	-1.3616	-2.0603	-1.7847	-0.55377	1662.9
13.65	1366	60	NaN	0.54042	13.381	8.7445	-162.69	9.0811	13.577	2.7731	-834.11	1140.8	37.904	827.95	1119.6	58.07	44.072	1	0	-0.90583	-18.392	-14.427	-10.332	-0.67044	16.095	12.65	9.8119	-1.5763	-2.2973	-1.7766	-0.52052	1662.6
13.66	1367	60	NaN	0.56342	13.393	8.749	-162.69	9.0982	13.642	2.756	-833.73	1140.9	38.071	827.95	1119.6	54.524	41.15	0	0	-1.1311	-18.609	-14.415	-10.321	-0.65407	16.093	12.659	9.8316	-1.7852	-2.5162	-1.7562	-0.48949	1662.2
13.67	1368	60	NaN	0.57541	13.393	8.7231	-162.68	9.11	13.491	2.808	-833.51	1140.9	37.727	828.08	1119.5	46.406	40.575	0	0	-1.1161	-18.595	-14.409	-10.315	-0.62852	16.119	12.658	9.8452	-1.7446	-2.476	-1.7512	-0.4695	1662.1
13.68	1369	60	NaN	0.58684	13.387	8.7228	-162.67	9.1219	13.454	2.7718	-833.34	1140.9	37.627	828.09	1119.5	40.983	37.251	0	0	-1.0983	-18.578	-14.402	-10.307	-0.615	16.13	12.65	9.8586	-1.7133	-2.4473	-1.7518	-0.44868	1661.9
13.69	1370	60	NaN	0.58657	13.396	8.7113	-162.68	9.1123	13.468	2.7476	-833.11	1140.9	37.677	828.09	1119.5	33.356	38.87	0	0	-1.3952	-18.863	-14.384	-10.29	-0.618	16.12	12.658	9.8509	-2.0132	-2.7437	-1.7262	-0.43866	1661.7
13.7	1371	60	NaN	0.57979	13.417	8.6982	-162.68	9.0925	13.467	2.7145	-832.86	1141	37.673	828.09	1119.5	32.355	39.119	0	0	-1.5768	-19.038	-14.373	-10.278	-0.62594	16.114	12.676	9.8336	-2.2028	-2.9243	-1.6963	-0.44459	1661.5
13.71	1372	60	NaN	0.57231	13.44	8.6972	-162.67	9.0712	13.417	2.6366	-832.65	1141.1	37.493	828.09	1119.5	32.828	38.181	0	0	-1.6751	-19.133	-14.366	-10.272	-0.63005	16.13	12.695	9.8159	-2.3052	-3.003	-1.6707	-0.45576	1661.2
13.72	1373	60	NaN	0.55633	13.453	8.7007	-162.69	9.0115	13.426	2.5121	-832.52	1141.2	37.518	828.1	1119.5	31.632	38.426	0	0	-1.7693	-19.224	-14.36	-10.266	-0.65129	16.105	12.705	9.7601	-2.4206	-3.1181	-1.6549	-0.5055	1661.1
13.73	1374	60	NaN	0.55768	13.463	8.6865	-162.69	8.97	13.413	2.4902	-832.43	1141.2	37.447	828.07	1119.4	32.525	39.21	0	0	-1.881	-19.331	-14.354	-10.26	-0.64833	16.103	12.712	9.7205	-2.5293	-3.2281	-1.6415	-0.5391	1661
13.74	1375	60	NaN	0.55676	13.471	8.6715	-162.69	8.9273	13.412	2.4265	-832.37	1141.2	37.39	828.01	1119.4	34.634	38.989	0	0	-2.0842	-19.527	-14.348	-10.254	-0.64958	16.104	12.719	9.6798	-2.7338	-3.4222	-1.6293	-0.5738	1660.9
13.75	1376	60	NaN	0.55519	13.484	8.6567	-162.68	8.8847	13.404	2.3504	-832.34	1141.3	37.317	827.95	1119.4	32.259	35.883	0	0	-2.1791	-19.618	-14.34	-10.245	-0.65131	16.111	12.73	9.6392	-2.8304	-3.5075	-1.6099	-0.60616	1660.8
13.76	1377	60	NaN	0.55719	13.506	8.6395	-162.67	8.8466	13.373	2.3127	-832.31	1141.3	37.189	827.94	1119.4	31.981	36.981	0	0	-2.2089	-19.647	-14.33	-10.236	-0.64623	16.124	12.75	9.6024	-2.8551	-3.5229	-1.58	-0.6337	1660.8
13.77	1378	60	NaN	0.55805	13.528	8.6172	-162.66	8.8106	13.342	2.2916	-832.3	1141.3	37.073	827.92	1119.3	31.589	35.818	0	0	-2.2422	-19.679	-14.326	-10.232	-0.6421	16.141	12.772	9.5664	-2.8843	-3.5375	-1.5536	-0.66512	1660.7
13.78	1379	60	NaN	0.555	13.563	8.6108	-162.64	8.7893	13.308	2.2361	-832.29	1141.3	36.942	827.87	1119.3	32.04	38.907	0	0	-2.3499	-19.782	-14.32	-10.226	-0.64259	16.159	12.806	9.5456	-2.9925	-3.6231	-1.5137	-0.68013	1660.7
13.79	1380	60	NaN	0.5566	13.603	8.609	-162.64	8.7696	13.294	2.1792	-832.26	1141.2	36.875	827.78	1119.3	31.911	39.505	0	0	-2.5245	-19.95	-14.313	-10.219	-0.64074	16.163	12.847	9.5258	-3.1652	-3.7877	-1.4666	-0.69294	1660.6
13.8	1381	60	NaN	0.55876	13.657	8.5998	-162.64	8.7391	13.281	2.1576	-832.22	1141.2	36.806	827.67	1119.3	32.529	38.788	0	0	-2.6588	-20.08	-14.309	-10.214	-0.63704	16.162	12.901	9.4944	-3.2958	-3.9177	-1.407	-0.71983	1660.4
13.81	1382	60	NaN	0.55514	13.723	8.579	-162.64	8.6881	13.251	2.1872	-832.21	1141.1	36.67	827.54	1119.3	32.715	40.033	0	0	-2.7647	-20.182	-14.306	-10.211	-0.63508	16.171	12.969	9.4414	-3.3998	-4.0103	-1.3362	-0.76982	1660.3
13.82	1383	60	NaN	0.54264	13.727	8.5891	-162.62	8.6154	13.252	2.175	-832.29	1141.1	36.623	827.52	1119.3	33.286	38.477	0	0	-2.8499	-20.264	-14.299	-10.205	-0.64633	16.187	12.974	9.3679	-3.4962	-4.0764	-1.3248	-0.83697	1660.3
13.83	1384	60	NaN	0.53232	13.71	8.608	-162.63	8.5805	13.271	2.136	-832.36	1141.1	36.637	827.46	1119.3	30.3	38.221	0	0	-2.9094	-20.321	-14.294	-10.2	-0.65845	16.177	12.958	9.332	-3.5679	-4.1439	-1.3353	-0.86755	1660.3
13.84	1385	60	NaN	0.52562	13.678	8.6229	-162.66	8.5778	13.301	2.1299	-832.47	1141.1	36.639	827.3	1119.4	32.516	40.138	0	0	-2.9427	-20.353	-14.289	-10.195	-0.66549	16.151	12.929	9.3266	-3.6082	-4.2019	-1.3603	-0.86848	1660.3
13.85	1386	60	NaN	0.52479	13.648	8.6203	-162.68	8.5674	13.322	2.1829	-832.56	1141	36.633	827.19	1119.4	30.791	38.324	0	0	-2.948	-20.358	-14.287	-10.193	-0.66428	16.134	12.902	9.3136	-3.6123	-4.2242	-1.3857	-0.87939	1660.2
13.86	1387	60	NaN	0.53106	13.632	8.5981	-162.67	8.5192	13.328	2.2881	-832.6	1141	36.638	827.26	1119.4	31.87	39.045	0	0	-2.9318	-20.343	-14.285	-10.191	-0.65446	16.14	12.887	9.2643	-3.5863	-4.2029	-1.3986	-0.92692	1660.4
13.87	1388	60	NaN	0.54022	13.599	8.6179	-162.71	8.5142	13.377	2.3058	-832.73	1140.9	36.66	827.12	1119.4	32.749	40.18	0	0	-2.8846	-20.297	-14.284	-10.19	-0.64548	16.103	12.857	9.2555	-3.5301	-4.1937	-1.4268	-0.93416	1660.3
13.88	1389	60	NaN	0.56035	13.591	8.6556	-162.73	8.519	13.413	2.2538	-832.82	1140.9	36.657	827	1119.5	33.871	55.895	0	0	-2.8286	-20.243	-14.283	-10.189	-0.62706	16.078	12.852	9.2587	-3.4556	-4.1651	-1.4313	-0.9301	1660.3
13.89	1390	60	NaN	0.58124	13.587	8.6711	-162.76	8.5142	13.433	2.2454	-832.9	1140.9	36.643	826.93	1119.5	36.092	58.393	0	0	-2.7616	-20.179	-14.283	-10.188	-0.60596	16.052	12.849	9.2522	-3.3676	-4.1263	-1.4338	-0.93633	1660.3
13.9	1391	60	NaN	0.6044	13.584	8.6719	-162.79	8.5121	13.453	2.265	-832.99	1140.8	36.636	826.86	1119.5	36.093	61.279	0	0	-2.7456	-20.163	-14.283	-10.188	-0.58185	16.023	12.848	9.2481	-3.3275	-4.1399	-1.4349	-0.94016	1660.3
13.91	1392	60	NaN	0.63162	13.585	8.6752	-162.82	8.5283	13.487	2.2706	-833.1	1140.8	36.652	826.74	1119.5	34.403	62.981	0	0	-2.6642	-20.085	-14.283	-10.188	-0.55503	15.992	12.851	9.2622	-3.2193	-4.0928	-1.4316	-0.92603	1660.3
13.92	1393	60	NaN	0.6478	13.593	8.6776	-162.84	8.5467	13.521	2.2731	-833.15	1140.8	36.7	826.64	1119.6	37.119	63.2	0	1	-2.4569	-19.885	-14.283	-10.189	-0.54042	15.972	12.861	9.2787	-2.9973	-3.9133	-1.4219	-0.91012	1660.3
13.93	1394	60	NaN	0.67079	13.605	8.6838	-162.85	8.5498	13.5	2.2839	-833.21	1140.8	36.628	826.61	1119.6	37.814	63.49	0	1	-2.2319	-19.669	-14.284	-10.19	-0.51458	15.961	12.874	9.2808	-2.7465	-3.7075	-1.4098	-0.90874	1660.3
13.94	1395	60	NaN	0.68656	13.625	8.6954	-162.88	8.5513	13.503	2.2775	-833.28	1140.8	36.643	826.52	1119.6	37.733	63.989	0	1	-1.9737	-19.42	-14.285	-10.191	-0.49954	15.935	12.895	9.2812	-2.4732	-3.4856	-1.3903	-0.90957	1660.3
13.95	1396	60	NaN	0.69507	13.643	8.702	-162.91	8.5559	13.516	2.282	-833.37	1140.8	36.71	826.39	1119.7	37.47	63.948	0	1	-1.6341	-19.093	-14.288	-10.193	-0.49323	15.902	12.916	9.2835	-2.1274	-3.1914	-1.3717	-0.90981	1660.3
13.96	1397	60	NaN	0.69934	13.654	8.694	-162.93	8.5625	13.509	2.3292	-833.47	1140.8	36.756	826.24	1119.8	38.258	65.513	0	1	-1.2645	-18.738	-14.294	-10.2	-0.48894	15.88	12.93	9.2863	-1.7535	-2.8576	-1.3643	-0.91391	1660.2
13.97	1398	60	NaN	0.69365	13.682	8.69	-162.95	8.548	13.518	2.3714	-833.56	1140.8	36.915	826.1	1119.9	36.174	66.051	0	1	-0.83273	-18.322	-14.311	-10.216	-0.49871	15.855	12.96	9.2701	-1.3314	-2.4669	-1.3506	-0.94617	1660.1
13.98	1399	60	NaN	0.68853	13.723	8.6925	-162.96	8.5144	13.488	2.4128	-833.61	1140.8	37.027	826.01	1119.9	36.475	67.117	0	1	-0.70642	-18.2	-14.318	-10.224	-0.50631	15.846	13.003	9.2338	-1.2127	-2.3549	-1.3147	-0.99	1660.1
13.99	1400	60	NaN	0.68297	13.764	8.7012	-162.95	8.4838	13.439	2.4343	-833.63	1140.8	37.061	825.96	1120	36.816	67.923	0	1	-0.66838	-18.164	-14.323	-10.229	-0.5123	15.854	13.046	9.2018	-1.1807	-2.3099	-1.2773	-1.0272	1660.1
14	1401	60	NaN	0.67989	13.807	8.717	-162.94	8.4484	13.396	2.433	-833.63	1140.8	37.091	825.93	1120	39.886	67.981	0	1	-0.63035	-18.127	-14.328	-10.234	-0.51649	15.866	13.089	9.1662	-1.1468	-2.2612	-1.2391	-1.0678	1660.1
14.01	1402	60	NaN	0.68084	13.857	8.7382	-162.93	8.3948	13.373	2.4165	-833.59	1140.9	37.212	825.92	1120.1	41.574	67.861	0	1	-0.59231	-18.091	-14.333	-10.239	-0.52032	15.867	13.139	9.1133	-1.1126	-2.2237	-1.1948	-1.1258	1660
14.02	1403	60	NaN	0.6675	13.908	8.7443	-162.91	8.3355	13.342	2.4251	-833.57	1140.9	37.369	825.88	1120.1	41.163	68.016	0	1	-0.55427	-18.054	-14.339	-10.244	-0.53882	15.885	13.189	9.0542	-1.0931	-2.1688	-1.1491	-1.19	1660
14.03	1404	60	NaN	0.66029	13.916	8.7328	-162.91	8.3571	13.341	2.4633	-833.59	1140.9	37.438	825.75	1120.1	40.585	68.436	0	1	-0.51623	-18.017	-14.344	-10.249	-0.5472	15.886	13.198	9.0751	-1.0634	-2.1318	-1.1458	-1.1742	1659.8
14.04	1405	60	NaN	0.65117	13.928	8.7116	-162.88	8.3281	13.297	2.5474	-833.58	1140.9	37.461	825.75	1120.1	40.695	68.74	0	1	-0.4782	-17.981	-14.349	-10.254	-0.55419	15.914	13.21	9.0466	-1.0324	-2.0669	-1.1391	-1.2079	1659.8
14.05	1406	60	NaN	0.63481	13.947	8.6952	-162.84	8.2709	13.247	2.6212	-833.52	1141	37.524	825.82	1120.1	41.246	69.238	0	1	-0.44016	-17.944	-14.354	-10.26	-0.57017	15.953	13.227	8.9905	-1.0103	-1.9908	-1.1268	-1.2691	1659.8
14.06	1407	60	NaN	0.60919	13.958	8.6949	-162.82	8.2442	13.233	2.6273	-833.45	1141	37.676	825.82	1120.2	41.118	69.207	0	1	-0.40212	-17.908	-14.359	-10.265	-0.60091	15.974	13.238	8.9642	-1.003	-1.9336	-1.1206	-1.3004	1659.8
14.07	1408	60	NaN	0.59095	13.955	8.6763	-162.79	8.1744	13.066	2.7113	-833.32	1141	37.481	826.04	1120.2	42.304	68.428	0	1	-0.36409	-17.871	-14.364	-10.27	-0.60944	16.008	13.235	8.8944	-0.97353	-1.8626	-1.1291	-1.3754	1659.9
14.08	1409	60	NaN	0.5673	13.939	8.6578	-162.77	8.1485	13.048	2.7743	-833.27	1141	37.559	826.08	1120.2	38.357	69.148	0	1	-0.32605	-17.834	-14.369	-10.275	-0.63361	16.028	13.22	8.8677	-0.95966	-1.8067	-1.1493	-1.4072	1659.8
14.09	1410	60	NaN	0.55065	13.924	8.6359	-162.76	8.1193	13.077	2.8536	-833.2	1141	37.767	826.1	1120.2	40.576	69.766	0	1	-0.28801	-17.798	-14.374	-10.28	-0.65474	16.039	13.206	8.8375	-0.94275	-1.7591	-1.1683	-1.4424	1659.8
14.1	1411	60	NaN	0.53688	13.908	8.6134	-162.74	8.0963	13.131	2.9429	-833.1	1141.1	38.042	826.11	1120.3	39.121	68.762	0	1	-0.24997	-17.761	-14.379	-10.285	-0.67499	16.046	13.191	8.8133	-0.92497	-1.715	-1.1884	-1.4717	1659.7
14.11	1412	60	NaN	0.51859	13.885	8.5967	-162.73	8.1002	13.199	3.0179	-832.97	1141.1	38.33	826.06	1120.3	37.878	69.204	0	1	-0.21194	-17.724	-14.384	-10.29	-0.70074	16.054	13.169	8.8155	-0.91268	-1.6704	-1.2152	-1.4747	1659.5
14.12	1413	60	NaN	0.51392	13.874	8.6069	-162.71	8.0755	13.199	3.0353	-832.81	1141.1	38.46	826.22	1120.3	39.371	68.899	0	1	-0.1739	-17.688	-14.39	-10.295	-0.7093	16.062	13.158	8.7908	-0.8832	-1.6258	-1.2313	-1.5045	1659.5
14.13	1414	60	NaN	0.50503	13.855	8.6127	-162.69	8.1023	13.225	3.0717	-832.66	1141.1	38.631	826.27	1120.4	39.511	63.865	0	1	-0.13586	-17.651	-14.395	-10.3	-0.72294	16.082	13.14	8.8172	-0.85881	-1.569	-1.2544	-1.4832	1659.4
14.14	1415	60	NaN	0.49708	13.834	8.6099	-162.66	8.1388	13.226	3.1092	-832.55	1141.1	38.716	826.32	1120.4	33.911	56.28	0	1	-0.097826	-17.615	-14.4	-10.305	-0.73257	16.113	13.12	8.8528	-0.8304	-1.5018	-1.28	-1.4527	1659.4
14.15	1416	60	NaN	0.49068	13.807	8.5911	-162.63	8.1731	13.195	3.1927	-832.45	1141	38.723	826.42	1120.4	32.687	53.855	0	1	-0.059789	-17.578	-14.405	-10.311	-0.73631	16.147	13.094	8.8864	-0.79609	-1.4307	-1.3108	-1.4241	1659.4
14.16	1417	60	NaN	0.48397	13.775	8.5539	-162.6	8.2054	13.147	3.3627	-832.33	1141	38.714	826.59	1120.4	34.008	49.435	0	1	-0.021752	-17.541	-14.41	-10.316	-0.73682	16.177	13.061	8.919	-0.75858	-1.3641	-1.3489	-1.3967	1659.4
14.17	1418	60	NaN	0.46773	13.765	8.5596	-162.58	8.2474	13.135	3.3793	-832.23	1141	38.749	826.59	1120.3	33.03	36.734	0	1	0.016286	-17.505	-14.415	-10.321	-0.75376	16.202	13.05	8.9622	-0.73748	-1.303	-1.3653	-1.3586	1659.3
14.18	1419	60	NaN	0.45477	13.747	8.5612	-162.55	8.2815	13.08	3.4208	-832.16	1141.1	38.673	826.69	1120.3	33.437	38.552	0	1	0.054323	-17.468	-14.42	-10.326	-0.76265	16.23	13.031	8.997	-0.70832	-1.2381	-1.3889	-1.3289	1659.4
14.19	1420	60	NaN	0.43942	13.729	8.5777	-162.53	8.3129	13.023	3.4348	-832.08	1141.1	38.623	826.82	1120.3	34.336	40.175	0	1	0.39337	-17.142	-14.414	-10.32	-0.77576	16.253	13.012	9.03	-0.38239	-0.88875	-1.4023	-1.2901	1659.4
14.2	1421	60	NaN	0.42739	13.718	8.5914	-162.52	8.34	12.995	3.4708	-831.99	1141.1	38.661	826.9	1120.3	32.291	37.703	0	1	0.77868	-16.771	-14.407	-10.313	-0.78785	16.265	12.999	9.0585	-0.0091687	-0.50614	-1.4075	-1.2542	1659.4
14.21	1422	60	NaN	0.42692	13.718	8.5758	-162.52	8.3591	13.013	3.6019	-831.93	1141.1	38.795	826.9	1120.3	33.066	36.334	0	1	1.164	-16.4	-14.4	-10.305	-0.78847	16.261	12.999	9.0775	0.37552	-0.13944	-1.4003	-1.2277	1659.3
14.22	1423	60	NaN	0.42255	13.717	8.5803	-162.55	8.3744	12.984	3.6923	-831.86	1141.2	38.807	826.99	1120.3	34.605	39.485	0	1	1.5493	-16.029	-14.392	-10.298	-0.7901	16.235	12.997	9.0944	0.75919	0.20549	-1.3954	-1.2034	1659.4
14.23	1424	60	NaN	0.42889	13.729	8.5853	-162.58	8.3815	12.967	3.7746	-831.79	1141.2	38.826	827.02	1120.3	32.789	50.204	0	1	1.9346	-15.658	-14.385	-10.29	-0.78162	16.21	13.008	9.1021	1.153	0.55185	-1.3764	-1.1882	1659.3
14.24	1425	60	NaN	0.4422	13.739	8.5959	-162.61	8.3852	12.943	3.8739	-831.73	1141.2	38.824	827.06	1120.3	33.78	52.406	0	1	2.0759	-15.522	-14.386	-10.292	-0.76482	16.18	13.018	9.1062	1.3111	0.65783	-1.3685	-1.1856	1659.3
14.25	1426	60	NaN	0.45623	13.747	8.6088	-162.65	8.3812	12.921	3.9764	-831.69	1141.2	38.819	827.1	1120.3	32.695	50.816	0	1	2.1505	-15.45	-14.39	-10.295	-0.74708	16.145	13.025	9.1027	1.4034	0.69456	-1.3646	-1.1928	1659.3
14.26	1427	60	NaN	0.46408	13.758	8.6172	-162.69	8.3651	12.918	4.052	-831.66	1141.2	38.841	827.12	1120.3	32.302	54.391	0	1	2.18	-15.422	-14.394	-10.3	-0.73738	16.111	13.037	9.0868	1.4427	0.68881	-1.3575	-1.213	1659.3
14.27	1428	60	NaN	0.4698	13.767	8.6225	-162.7	8.3736	12.891	4.0842	-831.63	1141.2	38.769	827.13	1120.4	34.035	50.227	0	1	2.1663	-15.435	-14.398	-10.304	-0.72808	16.105	13.045	9.095	1.4382	0.6693	-1.3528	-1.2086	1659.2
14.28	1429	60	NaN	0.48241	13.771	8.6249	-162.75	8.3573	12.853	4.2432	-831.62	1141.3	38.659	827.17	1120.4	33.151	57.031	0	1	2.137	-15.463	-14.402	-10.307	-0.70616	16.062	13.05	9.0791	1.4308	0.59814	-1.3521	-1.2283	1659.3
14.29	1430	60	NaN	0.49825	13.78	8.6334	-162.81	8.3373	12.832	4.3958	-831.61	1141.3	38.576	827.21	1120.4	37.447	67.007	0	1	2.1452	-15.456	-14.407	-10.313	-0.68216	16.007	13.058	9.0593	1.4631	0.55144	-1.3494	-1.2534	1659.3
14.3	1431	60	NaN	0.51217	13.79	8.6501	-162.85	8.3276	12.819	4.4914	-831.59	1141.3	38.503	827.21	1120.4	39.714	67.592	0	1	2.1484	-15.452	-14.413	-10.318	-0.66244	15.975	13.068	9.0498	1.486	0.52266	-1.3449	-1.2685	1659.3
14.31	1432	60	NaN	0.51918	13.798	8.6721	-162.83	8.3373	12.798	4.5232	-831.59	1141.3	38.421	827.15	1120.3	40.967	73.098	0	1	2.1042	-15.495	-14.418	-10.324	-0.65156	15.997	13.075	9.0607	1.4527	0.50152	-1.3429	-1.2628	1659.2
14.32	1433	60	NaN	0.52909	13.808	8.6839	-162.85	8.3524	12.969	4.5762	-831.57	1141.3	38.795	826.89	1120.4	40.487	71.904	0	1	2.0136	-15.582	-14.423	-10.329	-0.65291	15.966	13.084	9.0765	1.3607	0.38363	-1.3391	-1.2526	1658.9
14.33	1434	60	NaN	0.53854	13.816	8.6728	-162.85	8.3245	12.924	4.7368	-831.55	1141.3	38.695	826.88	1120.4	41.464	71.257	0	1	1.8962	-15.695	-14.429	-10.335	-0.6345	15.979	13.091	9.0488	1.2617	0.28402	-1.3375	-1.2858	1658.9
14.34	1435	60	NaN	0.54085	13.818	8.6625	-162.84	8.3004	12.877	4.9028	-831.57	1141.4	38.557	826.87	1120.4	39.719	70.478	0	1	1.7448	-15.841	-14.434	-10.34	-0.62167	15.993	13.093	9.0249	1.1231	0.15237	-1.3409	-1.3147	1658.9
14.35	1436	60	NaN	0.5409	13.821	8.6691	-162.84	8.295	12.874	5.0058	-831.59	1141.4	38.491	826.81	1120.4	38.471	70.063	0	1	1.6139	-15.967	-14.438	-10.343	-0.61581	16.001	13.096	9.0199	0.99806	0.034247	-1.3414	-1.3234	1658.9
14.36	1437	60	NaN	0.54848	13.835	8.7014	-162.83	8.3057	12.877	5.0057	-831.54	1141.4	38.456	826.72	1120.4	37.9	70.155	0	1	1.4966	-16.08	-14.44	-10.346	-0.60714	16.013	13.11	9.0307	0.88946	-0.066448	-1.3302	-1.3153	1658.7
14.37	1438	60	NaN	0.55323	13.834	8.7151	-162.81	8.2896	12.867	5.0704	-831.55	1141.4	38.426	826.65	1120.4	40.908	70.47	0	1	1.3931	-16.18	-14.443	-10.348	-0.59914	16.038	13.109	9.0145	0.79392	-0.14198	-1.3337	-1.334	1658.7
14.38	1439	60	NaN	0.55714	13.833	8.7513	-162.8	8.2902	12.876	5.1076	-831.56	1141.4	38.412	826.51	1120.4	38.895	71.084	0	1	1.257	-16.311	-14.446	-10.352	-0.59354	16.052	13.107	9.0163	0.66345	-0.25863	-1.3397	-1.3357	1658.5
14.39	1440	60	NaN	0.55953	13.828	8.7584	-162.79	8.2905	12.88	5.1977	-831.58	1141.5	38.375	826.39	1120.4	39.852	71.758	0	1	0.76916	-16.78	-14.459	-10.365	-0.58684	16.065	13.101	9.0168	0.18233	-0.71555	-1.3577	-1.348	1658.4
14.4	1441	60	NaN	0.56104	13.82	8.7491	-162.79	8.2829	12.881	5.3061	-831.6	1141.5	38.335	826.31	1120.4	42.813	72.402	0	1	0.5453	-16.996	-14.468	-10.374	-0.58026	16.07	13.094	9.0088	-0.034961	-0.92536	-1.3744	-1.3649	1658.4
14.41	1442	60	NaN	0.56292	13.81	8.7666	-162.8	8.2656	12.895	5.345	-831.62	1141.5	38.333	826.25	1120.5	44.428	72.516	0	1	0.53316	-17.007	-14.474	-10.379	-0.57701	16.059	13.084	8.9917	-0.043846	-0.94785	-1.3896	-1.3876	1658.3
14.42	1443	60	NaN	0.56315	13.804	8.7644	-162.79	8.2429	12.856	5.4386	-831.66	1141.5	38.17	826.2	1120.5	44.397	72.192	0	1	0.41461	-17.121	-14.478	-10.383	-0.5679	16.076	13.079	8.9686	-0.15328	-1.0452	-1.3992	-1.4149	1658.3
14.43	1444	60	NaN	0.56049	13.817	8.8021	-162.79	8.2051	12.834	5.4102	-831.66	1141.5	38.052	826.18	1120.5	45.935	72.575	0	1	0.26613	-17.264	-14.482	-10.387	-0.56749	16.078	13.09	8.9322	-0.30136	-1.1863	-1.3915	-1.4553	1658.3
14.44	1445	60	NaN	0.5612	13.838	8.8441	-162.81	8.1526	12.86	5.404	-831.67	1141.6	38.036	826.11	1120.4	46.292	72.461	0	1	0.083225	-17.44	-14.486	-10.391	-0.56648	16.06	13.108	8.882	-0.48325	-1.3803	-1.3772	-1.5093	1658.2
14.45	1446	60	NaN	0.56349	13.855	8.8748	-162.83	8.1041	12.897	5.4323	-831.7	1141.6	38.048	826.03	1120.4	45.276	72.171	0	1	-0.087266	-17.604	-14.49	-10.396	-0.56365	16.038	13.123	8.8355	-0.65092	-1.5663	-1.3672	-1.5604	1658.2
14.46	1447	60	NaN	0.56146	13.858	8.8898	-162.84	8.0849	12.875	5.4439	-831.72	1141.6	37.928	826.04	1120.4	44.758	72.482	0	1	-0.24655	-17.758	-14.496	-10.401	-0.56113	16.04	13.125	8.8175	-0.80768	-1.7181	-1.3702	-1.5838	1658.2
14.47	1448	60	NaN	0.56402	13.875	8.8871	-162.84	8.0252	12.798	5.6353	-831.84	1141.6	37.42	826	1120.3	44.826	71.755	0	1	-0.33289	-17.841	-14.504	-10.41	-0.53434	16.061	13.139	8.761	-0.86723	-1.7797	-1.365	-1.6491	1658.3
14.48	1449	60	NaN	0.55884	13.891	8.9079	-162.84	7.9958	12.802	5.6497	-831.9	1141.6	37.278	825.94	1120.3	44.054	70.756	0	1	-0.44616	-17.95	-14.512	-10.418	-0.53411	16.066	13.154	8.7336	-0.98027	-1.8838	-1.3583	-1.684	1658.3
14.49	1450	60	NaN	0.5491	13.909	8.9357	-162.84	7.9675	12.832	5.6204	-831.94	1141.7	37.248	825.87	1120.3	43.341	70.521	0	1	-0.59677	-18.095	-14.518	-10.424	-0.54385	16.064	13.17	8.7075	-1.1406	-2.0314	-1.3484	-1.7162	1658.3
14.5	1451	60	NaN	0.53946	13.927	8.9613	-162.84	7.9333	12.876	5.6014	-832	1141.7	37.245	825.78	1120.2	41.896	69.739	0	1	-0.74834	-18.241	-14.528	-10.434	-0.55408	16.062	13.185	8.6755	-1.3024	-2.1786	-1.3431	-1.7584	1658.2
14.51	1452	60	NaN	0.53551	13.94	8.9789	-162.83	7.9003	12.943	5.6029	-832.08	1141.8	37.272	825.62	1120.2	42.676	68.839	0	1	-0.87758	-18.365	-14.536	-10.441	-0.55894	16.072	13.196	8.6445	-1.4365	-2.2936	-1.3396	-1.797	1658.2
14.52	1453	60	NaN	0.53364	13.938	8.9654	-162.82	7.9008	12.915	5.6463	-832.13	1141.8	37.127	825.6	1120.2	41.598	67.927	0	1	-0.96067	-18.445	-14.536	-10.442	-0.5543	16.095	13.194	8.6448	-1.515	-2.3505	-1.3425	-1.7971	1658.2
14.53	1454	60	NaN	0.52502	13.945	8.9274	-162.79	7.8758	12.973	5.7849	-832.22	1141.8	37.118	825.45	1120.2	41.176	67.467	0	1	-1.0209	-18.503	-14.543	-10.448	-0.55784	16.123	13.2	8.6206	-1.5787	-2.38	-1.3421	-1.8276	1658.1
14.54	1455	60	NaN	0.51648	13.956	8.9005	-162.76	7.859	12.991	5.8881	-832.28	1141.8	37.031	825.36	1120.2	41.512	67.577	0	1	-1.0468	-18.528	-14.558	-10.463	-0.55984	16.165	13.21	8.6053	-1.6066	-2.363	-1.348	-1.858	1658.1
14.55	1456	60	NaN	0.5072	13.964	8.896	-162.72	7.8556	12.969	5.9291	-832.33	1141.9	36.878	825.33	1120.2	39.922	67.477	0	1	-0.99455	-18.478	-14.565	-10.471	-0.56241	16.211	13.216	8.6035	-1.557	-2.2668	-1.3491	-1.8671	1658.1
14.56	1457	60	NaN	0.49194	13.964	8.9086	-162.69	7.8521	12.996	5.9475	-832.43	1141.9	36.811	825.23	1120.2	37.582	67.384	0	1	-0.94335	-18.429	-14.57	-10.476	-0.57473	16.24	13.215	8.6017	-1.5181	-2.1881	-1.3554	-1.8741	1658.1
14.57	1458	60	NaN	0.4826	13.975	8.9308	-162.67	7.8423	13.008	5.9208	-832.46	1141.9	36.766	825.19	1120.2	37.975	66.433	0	1	-0.92845	-18.414	-14.573	-10.479	-0.58342	16.266	13.223	8.5938	-1.5119	-2.1482	-1.3502	-1.8853	1658.1
14.58	1459	60	NaN	0.47356	13.976	8.9261	-162.65	7.8377	13.02	6.0057	-832.52	1141.9	36.697	825.15	1120.2	40.218	64.58	0	1	-0.88308	-18.371	-14.577	-10.483	-0.58714	16.292	13.224	8.5893	-1.4702	-2.0788	-1.3532	-1.8938	1658.1
14.59	1460	60	NaN	0.46318	13.972	8.9261	-162.63	7.8297	13.047	6.0954	-832.6	1141.9	36.662	825.1	1120.2	35.683	63.304	0	1	-0.84914	-18.338	-14.582	-10.488	-0.59318	16.318	13.22	8.5811	-1.4423	-2.02	-1.3615	-1.9064	1658.1
14.6	1461	60	NaN	0.45246	13.967	8.9389	-162.6	7.8182	13.077	6.1527	-832.7	1141.9	36.648	825.05	1120.2	37.983	63.999	0	1	-0.89935	-18.386	-14.586	-10.492	-0.6014	16.342	13.215	8.5699	-1.5007	-2.0444	-1.3712	-1.9222	1658.2
14.61	1462	60	NaN	0.4442	13.967	8.956	-162.59	7.8084	13.084	6.1882	-832.77	1142	36.599	825.01	1120.2	36.112	62.759	0	1	-0.93816	-18.424	-14.591	-10.497	-0.60673	16.359	13.214	8.5614	-1.5449	-2.065	-1.3773	-1.9353	1658.2
14.62	1463	60	NaN	0.43409	13.981	8.9776	-162.61	7.795	13.149	6.2204	-832.83	1142	36.699	824.93	1120.2	33.462	60.286	0	1	-0.94554	-18.431	-14.596	-10.501	-0.61921	16.341	13.228	8.5484	-1.5647	-2.0896	-1.3678	-1.953	1658.2
14.63	1464	60	NaN	0.43067	13.996	8.9857	-162.61	7.7744	13.146	6.3	-832.88	1142	36.65	824.94	1120.1	35.008	58.643	0	1	-0.91323	-18.4	-14.6	-10.505	-0.61814	16.338	13.241	8.5292	-1.5314	-2.0611	-1.3586	-1.9761	1658.2
14.64	1465	60	NaN	0.42487	13.999	8.9905	-162.61	7.7709	13.115	6.3439	-832.94	1142	36.53	824.93	1120.1	34.438	58.704	0	1	-0.87387	-18.362	-14.603	-10.509	-0.61822	16.35	13.244	8.5265	-1.4921	-2.0116	-1.3595	-1.9822	1658.3
14.65	1466	60	NaN	0.41964	14.001	8.9948	-162.6	7.7786	13.102	6.367	-833	1142	36.465	824.89	1120.1	35.268	61.42	0	1	-0.87757	-18.365	-14.607	-10.513	-0.62042	16.356	13.245	8.5347	-1.498	-2.0092	-1.362	-1.9778	1658.3
14.66	1467	60	NaN	0.4265	14.025	8.9964	-162.64	7.7689	13.157	6.4549	-833.07	1142	36.615	824.81	1120.1	35.446	62.842	0	1	-0.93628	-18.422	-14.611	-10.516	-0.61572	16.322	13.267	8.5267	-1.552	-2.0993	-1.3436	-1.9898	1658.3
14.67	1468	60	NaN	0.42737	14.043	9.0059	-162.64	7.7834	13.164	6.4661	-833.08	1142.1	36.644	824.74	1120.1	36.647	63.411	0	1	-1.0153	-18.498	-14.615	-10.521	-0.61549	16.319	13.284	8.5423	-1.6308	-2.179	-1.3308	-1.9783	1658.2
14.68	1469	60	NaN	0.43237	14.07	9.0201	-162.63	7.7832	13.098	6.4723	-833.07	1142.1	36.49	824.76	1120.1	37.344	61.355	0	1	-0.92386	-18.41	-14.62	-10.526	-0.60495	16.329	13.309	8.544	-1.5288	-2.0803	-1.3107	-1.9815	1658.3
14.69	1470	60	NaN	0.44023	14.09	9.0301	-162.64	7.7844	13.073	6.4988	-833.06	1142.1	36.464	824.75	1120.1	33.129	50.557	0	1	-0.81024	-18.3	-14.626	-10.532	-0.5953	16.325	13.328	8.5461	-1.4055	-1.9758	-1.298	-1.9859	1658.2
14.7	1471	60	NaN	0.44956	14.104	9.0461	-162.66	7.7863	13.104	6.5158	-833.06	1142.1	36.604	824.66	1120.1	33.719	46.298	0	1	-0.55358	-18.053	-14.643	-10.549	-0.59025	16.296	13.341	8.5484	-1.1438	-1.757	-1.302	-2.0007	1658.1
14.71	1472	60	NaN	0.45895	14.122	9.0923	-162.7	7.7747	13.126	6.4516	-833.04	1142.2	36.724	824.59	1120.1	34.358	48.563	0	1	-0.29692	-17.806	-14.66	-10.566	-0.58731	16.255	13.358	8.5387	-0.88423	-1.5514	-1.3021	-2.0275	1658.1
14.72	1473	60	NaN	0.47666	14.132	9.0883	-162.72	7.7476	13.095	6.5278	-832.95	1142.1	36.751	824.62	1120	33.721	50.859	0	1	-0.045277	-17.564	-14.677	-10.583	-0.56794	16.233	13.367	8.5126	-0.61321	-1.3306	-1.31	-2.0701	1658
14.73	1474	60	NaN	0.49109	14.121	9.1265	-162.73	7.7323	13.044	6.4819	-832.91	1142.1	36.688	824.63	1120	33.67	49.268	0	1	0.069247	-17.454	-14.677	-10.583	-0.55293	16.222	13.355	8.4984	-0.48368	-1.2323	-1.3218	-2.0841	1658
14.74	1475	60	NaN	0.50522	14.099	9.1656	-162.75	7.7223	13.022	6.417	-832.87	1142.1	36.698	824.59	1119.9	32.098	50.828	0	1	0.11545	-17.409	-14.678	-10.584	-0.54143	16.203	13.332	8.4892	-0.42598	-1.2059	-1.3461	-2.095	1657.9
14.75	1476	60	NaN	0.51959	14.072	9.1868	-162.77	7.7093	13.024	6.3821	-832.83	1142.1	36.773	824.54	1119.9	34.032	48.168	0	1	0.089543	-17.434	-14.682	-10.588	-0.5309	16.181	13.304	8.4768	-0.44136	-1.2531	-1.3774	-2.1108	1657.8
14.76	1477	60	NaN	0.53276	14.042	9.1898	-162.78	7.6843	13.001	6.3805	-832.84	1142.1	36.758	824.56	1119.9	34.051	47.394	0	1	0.085234	-17.438	-14.681	-10.587	-0.51724	16.173	13.274	8.4523	-0.43201	-1.2656	-1.4072	-2.1347	1657.8
14.77	1478	60	NaN	0.55258	14.028	9.1875	-162.77	7.6842	12.969	6.3945	-832.82	1142.1	36.702	824.53	1119.9	35.07	50.235	0	1	0.082293	-17.441	-14.68	-10.586	-0.49506	16.185	13.26	8.452	-0.41277	-1.2564	-1.4205	-2.1341	1657.8
14.78	1479	60	NaN	0.56873	14.025	9.2048	-162.79	7.6611	13.004	6.3445	-832.79	1142.1	36.836	824.49	1119.8	35.364	43.491	0	1	0.085954	-17.438	-14.679	-10.585	-0.48532	16.159	13.256	8.4295	-0.39937	-1.2789	-1.4229	-2.1555	1657.7
14.79	1480	60	NaN	0.58249	14.028	9.2187	-162.8	7.6431	13.034	6.2911	-832.76	1142.1	36.949	824.44	1119.8	36.02	40.863	0	1	0.094632	-17.429	-14.677	-10.583	-0.47737	16.141	13.259	8.412	-0.38273	-1.2881	-1.4182	-2.1707	1657.6
14.8	1481	60	NaN	0.59936	14.043	9.2366	-162.79	7.6334	13.034	6.1866	-832.72	1142.1	36.981	824.38	1119.8	36.606	40.154	0	1	0.10946	-17.415	-14.673	-10.579	-0.46525	16.145	13.273	8.4031	-0.35579	-1.2701	-1.4002	-2.1761	1657.5
14.81	1482	60	NaN	0.62884	14.086	9.2943	-162.77	7.6128	13.02	5.8823	-832.62	1142.1	37.008	824.34	1119.8	33.281	38.582	0	1	0.11756	-17.407	-14.67	-10.576	-0.44731	16.152	13.315	8.3843	-0.32976	-1.2548	-1.3554	-2.1913	1657.4
14.82	1483	60	NaN	0.64109	14.101	9.3085	-162.75	7.6203	12.995	5.7562	-832.59	1142.2	36.943	824.31	1119.8	35.359	38.269	0	1	0.077872	-17.446	-14.666	-10.572	-0.43723	16.17	13.329	8.393	-0.35936	-1.276	-1.3376	-2.179	1657.3
14.83	1484	60	NaN	0.64984	14.11	9.2995	-162.74	7.6331	12.993	5.6808	-832.58	1142.2	36.945	824.25	1119.8	36.205	37.868	0	1	-0.048064	-17.567	-14.662	-10.568	-0.43119	16.181	13.338	8.4054	-0.47925	-1.3859	-1.3247	-2.1628	1657.3
14.84	1485	60	NaN	0.65552	14.119	9.2664	-162.72	7.6477	12.999	5.6514	-832.59	1142.1	36.966	824.2	1119.8	36.521	38.913	0	1	-0.084107	-17.601	-14.659	-10.565	-0.42728	16.195	13.348	8.4188	-0.51139	-1.4067	-1.3119	-2.1464	1657.2
14.85	1486	60	NaN	0.6586	14.131	9.2258	-162.71	7.6576	13.002	5.6355	-832.6	1142.1	36.979	824.17	1119.8	36.131	40.02	0	1	-0.098826	-17.616	-14.657	-10.562	-0.4252	16.208	13.361	8.4276	-0.52403	-1.4077	-1.296	-2.1348	1657.2
14.86	1487	60	NaN	0.65953	14.148	9.212	-162.71	7.6524	13.001	5.5721	-832.61	1142.1	36.973	824.19	1119.8	37.864	40.88	0	1	-0.16493	-17.679	-14.652	-10.558	-0.42624	16.205	13.377	8.4232	-0.59117	-1.4739	-1.2755	-2.1349	1657.2
14.87	1488	60	NaN	0.66049	14.175	9.2275	-162.69	7.654	12.997	5.3613	-832.63	1142.1	36.93	824.18	1119.7	37.994	43.158	0	1	-0.24604	-17.757	-14.648	-10.554	-0.4311	16.217	13.401	8.4284	-0.67715	-1.5403	-1.2475	-2.1255	1657.3
14.88	1489	60	NaN	0.6674	14.208	9.2234	-162.68	7.6551	13.003	5.2146	-832.64	1142.1	36.894	824.17	1119.6	37.25	42.847	0	1	-0.34186	-17.85	-14.644	-10.55	-0.42798	16.222	13.429	8.434	-0.76985	-1.628	-1.2154	-2.1159	1657.3
14.89	1490	60	NaN	0.67334	14.247	9.2183	-162.68	7.6533	12.972	5.0608	-832.65	1142.2	36.714	824.2	1119.5	38.125	43.196	0	1	-0.4831	-17.985	-14.64	-10.546	-0.42114	16.227	13.462	8.4385	-0.90424	-1.7587	-1.1783	-2.1073	1657.3
14.9	1491	60	NaN	0.67469	14.288	9.2208	-162.68	7.6449	12.921	4.8818	-832.66	1142.2	36.455	824.25	1119.3	37.055	42.312	0	1	-0.62198	-18.119	-14.636	-10.542	-0.41697	16.23	13.496	8.4373	-1.0389	-1.8889	-1.1406	-2.1046	1657.4
14.91	1492	60	NaN	0.67128	14.318	9.2297	-162.69	7.625	12.937	4.7185	-832.65	1142.3	36.406	824.26	1119.2	35.868	42.232	0	1	-0.70319	-18.197	-14.633	-10.539	-0.42434	16.218	13.521	8.4223	-1.1275	-1.9797	-1.1122	-2.1163	1657.4
14.92	1493	60	NaN	0.68663	14.338	9.1693	-162.68	7.5937	12.858	4.7724	-832.66	1142.2	36.073	824.36	1119.1	38.925	43.028	0	1	-0.81276	-18.303	-14.629	-10.535	-0.39554	16.242	13.537	8.395	-1.2083	-2.0605	-1.0917	-2.1396	1657.5
14.93	1494	60	NaN	0.68365	14.373	9.0972	-162.68	7.5422	12.851	4.7736	-832.65	1142.2	35.88	824.42	1118.9	38.77	42.579	0	1	-0.93647	-18.422	-14.624	-10.53	-0.39178	16.24	13.567	8.3478	-1.3282	-2.1819	-1.057	-2.1823	1657.5
14.94	1495	60	NaN	0.67203	14.408	9.0466	-162.71	7.4829	12.869	4.7248	-832.64	1142.3	35.77	824.46	1118.8	35.977	42.36	0	1	-0.96784	-18.452	-14.621	-10.527	-0.40126	16.221	13.599	8.2924	-1.3691	-2.2306	-1.0223	-2.2342	1657.6
14.95	1496	60	NaN	0.65549	14.444	9.0219	-162.73	7.408	12.886	4.6094	-832.63	1142.3	35.673	824.54	1118.8	37.614	41.719	0	1	-0.9845	-18.468	-14.618	-10.524	-0.41841	16.196	13.632	8.2209	-1.4029	-2.2721	-0.98668	-2.303	1657.6
14.96	1497	60	NaN	0.63026	14.498	8.9947	-162.75	7.2854	12.9	4.3822	-832.62	1142.2	35.508	824.69	1118.6	36.896	41.489	0	1	-1.096	-18.575	-14.616	-10.522	-0.44569	16.17	13.682	8.101	-1.5417	-2.4054	-0.93429	-2.421	1657.8
14.97	1498	60	NaN	0.61147	14.552	8.9851	-162.78	7.2341	13.087	4.1847	-832.58	1142.2	35.825	824.65	1118.5	38.72	42.112	0	1	-1.1859	-18.662	-14.613	-10.519	-0.48232	16.127	13.735	8.0511	-1.6682	-2.5346	-0.87752	-2.4675	1657.7
14.98	1499	60	NaN	0.58957	14.576	8.9742	-162.78	7.223	13.153	4.0456	-832.59	1142.1	35.866	824.68	1118.5	37.353	41.532	0	1	-1.2674	-18.74	-14.609	-10.514	-0.51041	16.115	13.759	8.0396	-1.7778	-2.6253	-0.84919	-2.4747	1657.7
14.99	1500	60	NaN	0.569	14.586	8.96	-162.76	7.2435	13.146	3.9339	-832.6	1142.1	35.706	824.74	1118.5	36.082	40.676	0	1	-1.3894	-18.858	-14.605	-10.511	-0.52927	16.144	13.77	8.0593	-1.9187	-2.7137	-0.83492	-2.4517	1657.8
15	1501	60	NaN	0.55051	14.591	8.9337	-162.71	7.2876	13.112	3.8556	-832.61	1142	35.452	824.79	1118.4	39.22	39.862	0	1	-1.4946	-18.959	-14.603	-10.508	-0.54164	16.201	13.776	8.1022	-2.0362	-2.7577	-0.82649	-2.406	1657.9
15.01	1502	60	NaN	0.53005	14.584	8.8763	-162.67	7.3483	13.092	3.8656	-832.66	1141.9	35.233	824.83	1118.4	42.013	39.981	0	1	-1.5855	-19.047	-14.6	-10.506	-0.55411	16.245	13.773	8.1593	-2.1396	-2.8015	-0.82741	-2.3466	1658
15.02	1503	60	NaN	0.48288	14.57	8.791	-162.62	7.3989	13.178	3.8071	-832.73	1141.7	35.176	824.97	1118.4	36.805	37.981	0	1	-1.7057	-19.162	-14.597	-10.503	-0.60122	16.299	13.764	8.2047	-2.307	-2.8635	-0.83259	-2.298	1658.2
15.03	1504	60	NaN	0.46833	14.56	8.7484	-162.58	7.4294	13.206	3.7954	-832.77	1141.7	35.111	825.04	1118.4	35.437	37.776	0	1	-1.8437	-19.295	-14.593	-10.499	-0.61384	16.336	13.757	8.2322	-2.4575	-2.9589	-0.83589	-2.2666	1658.3
15.04	1505	60	NaN	0.44065	14.565	8.7039	-162.54	7.4874	13.257	3.7398	-832.8	1141.6	35.062	825.08	1118.4	35.08	38.985	0	1	-1.9213	-19.37	-14.591	-10.497	-0.6417	16.373	13.766	8.2868	-2.563	-2.9972	-0.82497	-2.2097	1658.3
15.05	1506	60	NaN	0.39038	14.584	8.6492	-162.51	7.5753	13.356	3.6298	-832.84	1141.5	35.053	825.12	1118.5	34.012	38.364	0	1	-2.0194	-19.464	-14.588	-10.494	-0.69542	16.409	13.789	8.3703	-2.7148	-3.0557	-0.79866	-2.1235	1658.4
15.06	1507	60	NaN	0.3588	14.598	8.6279	-162.49	7.6339	13.438	3.5658	-832.89	1141.4	35.102	825.1	1118.5	33.313	38.235	0	1	-2.138	-19.578	-14.585	-10.491	-0.73085	16.423	13.806	8.4258	-2.8688	-3.1554	-0.77838	-2.0648	1658.5
15.07	1508	60	NaN	0.3393	14.615	8.5861	-162.46	7.6781	13.449	3.578	-832.96	1141.4	34.993	825.17	1118.5	33.845	39.043	0	1	-2.0517	-19.495	-14.582	-10.488	-0.74609	16.452	13.824	8.4689	-2.7978	-3.0436	-0.75813	-2.0191	1658.6
15.08	1509	60	NaN	0.31303	14.642	8.5702	-162.45	7.7188	13.367	3.5408	-833.02	1141.4	34.696	825.3	1118.5	31.646	39.821	0	1	-2.0453	-19.489	-14.58	-10.486	-0.76326	16.477	13.853	8.508	-2.8086	-3.0123	-0.72677	-1.9776	1658.8
15.09	1510	60	NaN	0.28732	14.68	8.5588	-162.43	7.7578	13.293	3.491	-833.08	1141.4	34.394	825.42	1118.5	32.268	37.834	0	1	-2.1692	-19.609	-14.578	-10.483	-0.78015	16.502	13.892	8.5459	-2.9494	-3.106	-0.68589	-1.9376	1658.9
15.1	1511	60	NaN	0.26706	14.724	8.5428	-162.41	7.7919	13.265	3.4511	-833.13	1141.4	34.159	825.53	1118.6	33.438	44.478	0	1	-2.2887	-19.723	-14.575	-10.48	-0.79358	16.529	13.937	8.5793	-3.0822	-3.1948	-0.63796	-1.9012	1659.1
15.11	1512	60	NaN	0.25304	14.768	8.5331	-162.4	7.8094	13.232	3.4172	-833.15	1141.4	33.897	825.63	1118.6	33.401	49.082	0	1	-2.4031	-19.834	-14.571	-10.476	-0.79963	16.55	13.982	8.5956	-3.2027	-3.2841	-0.58891	-1.8808	1659.2
15.12	1513	60	NaN	0.2479	14.792	8.5547	-162.39	7.8229	13.362	3.3858	-833.22	1141.4	34.047	825.53	1118.6	33.581	51.437	0	1	-2.3621	-19.794	-14.567	-10.473	-0.81108	16.549	14.004	8.6106	-3.1731	-3.245	-0.56333	-1.8623	1659.2
15.13	1514	60	NaN	0.24919	14.826	8.5478	-162.41	7.8079	13.325	3.4345	-833.22	1141.5	33.897	825.59	1118.7	32.513	52.255	0	1	-2.3538	-19.786	-14.565	-10.47	-0.80287	16.542	14.037	8.5971	-3.1567	-3.2441	-0.52789	-1.8732	1659.3
15.14	1515	60	NaN	0.25306	14.85	8.5135	-162.43	7.7737	13.268	3.5712	-833.23	1141.6	33.702	825.68	1118.7	34.196	55.074	0	1	-2.4312	-19.861	-14.563	-10.469	-0.78748	16.533	14.059	8.5644	-3.2187	-3.3278	-0.50391	-1.9047	1659.3
15.15	1516	60	NaN	0.25448	14.859	8.462	-162.45	7.7292	13.279	3.7576	-833.29	1141.7	33.637	825.72	1118.7	34.995	57.924	0	1	-2.3924	-19.823	-14.56	-10.465	-0.77734	16.52	14.067	8.5209	-3.1697	-3.3034	-0.49239	-1.9446	1659.4
15.16	1517	60	NaN	0.24629	14.873	8.4137	-162.48	7.6804	13.331	3.8882	-833.31	1141.7	33.716	825.71	1118.7	36.253	59.684	0	1	-2.3283	-19.762	-14.556	-10.462	-0.78373	16.493	14.082	8.4713	-3.112	-3.2688	-0.47425	-1.9904	1659.4
15.17	1518	60	NaN	0.24391	14.95	8.3877	-162.48	7.6424	13.315	3.9807	-833.22	1141.7	33.591	825.67	1118.8	36.442	61.052	0	1	-2.3136	-19.748	-14.554	-10.46	-0.77869	16.5	14.16	8.4328	-3.0923	-3.2474	-0.39417	-2.027	1659.3
15.18	1519	60	NaN	0.23057	14.99	8.414	-162.47	7.614	13.283	3.9302	-833.2	1141.7	33.462	825.68	1118.8	36.699	60.687	0	1	-2.2847	-19.72	-14.553	-10.458	-0.78931	16.507	14.199	8.4044	-3.074	-3.2125	-0.35311	-2.0539	1659.3
15.19	1520	60	NaN	0.19293	15.021	8.4801	-162.46	7.55	13.223	3.7862	-833.18	1141.7	33.244	825.66	1118.9	36.019	60.694	0	1	-2.2253	-19.663	-14.552	-10.458	-0.82443	16.521	14.235	8.3368	-3.0497	-3.141	-0.31729	-2.1209	1659.3
15.2	1521	60	NaN	0.1435	15.047	8.5371	-162.45	7.4525	13.163	3.6817	-833.16	1141.6	33.015	825.55	1119	37.261	59.7	0	1	-2.2006	-19.639	-14.551	-10.456	-0.86962	16.538	14.268	8.2316	-3.0703	-3.1006	-0.28273	-2.2248	1659.1
15.21	1522	60	NaN	0.13744	15.011	8.4752	-162.46	7.4039	13.203	3.8884	-833.22	1141.4	33.141	825.43	1119.1	35.337	56.33	0	1	-2.1613	-19.601	-14.549	-10.455	-0.87294	16.528	14.238	8.1762	-3.0342	-3.0731	-0.31099	-2.2789	1659.1
15.22	1523	60	NaN	0.1308	14.974	8.4272	-162.44	7.3666	13.181	4.0496	-833.28	1141.3	33.08	825.34	1119.1	39.939	73.285	0	1	-2.0393	-19.483	-14.549	-10.455	-0.87194	16.554	14.207	8.1333	-2.9112	-2.929	-0.34189	-2.3215	1659
15.23	1524	60	NaN	0.11955	14.949	8.4265	-162.43	7.3285	13.187	4.0864	-833.33	1141.2	33.106	825.22	1119.2	43.916	76.374	0	1	-2.0456	-19.489	-14.55	-10.455	-0.88287	16.569	14.186	8.0911	-2.9284	-2.9206	-0.36337	-2.3642	1658.9
15.24	1525	60	NaN	0.10501	14.945	8.48	-162.4	7.3015	13.231	4.0098	-833.32	1141.2	33.269	824.97	1119.3	44.971	75.075	0	1	-2.0884	-19.531	-14.551	-10.456	-0.90582	16.586	14.187	8.059	-2.9942	-2.9452	-0.3635	-2.3973	1658.7
15.25	1526	60	NaN	0.096585	14.953	8.5531	-162.36	7.2899	13.293	3.9209	-833.3	1141.2	33.534	824.6	1119.5	40.359	74.789	0	1	-1.9698	-19.417	-14.553	-10.459	-0.92673	16.616	14.202	8.0409	-2.8966	-2.8007	-0.35095	-2.4182	1658.3
15.26	1527	60	NaN	0.11866	14.937	8.5388	-162.31	7.283	13.306	4.0772	-833.38	1141.1	33.746	824.37	1119.5	38.221	72.878	0	1	-1.8453	-19.297	-14.556	-10.462	-0.90666	16.662	14.191	8.0295	-2.752	-2.6348	-0.36567	-2.4325	1658.2
15.27	1528	60	NaN	0.13295	14.936	8.5117	-162.28	7.2752	13.29	4.236	-833.41	1141.1	33.856	824.26	1119.6	38.862	73.468	0	1	-1.6966	-19.154	-14.56	-10.466	-0.89073	16.701	14.193	8.0179	-2.5873	-2.4523	-0.36657	-2.4476	1658.1
15.28	1529	60	NaN	0.15045	14.947	8.5163	-162.23	7.2867	13.297	4.318	-833.42	1141.1	34.011	824.11	1119.7	39.394	73.65	0	1	-1.5655	-19.027	-14.565	-10.471	-0.87583	16.74	14.208	8.0266	-2.4414	-2.2872	-0.35783	-2.4445	1657.9
15.29	1530	60	NaN	0.17209	14.987	8.5912	-162.18	7.3048	13.36	4.271	-833.38	1141.1	34.351	823.9	1119.7	42.417	74.644	0	1	-1.4533	-18.919	-14.572	-10.478	-0.86774	16.777	14.249	8.0432	-2.321	-2.1425	-0.32331	-2.4345	1657.7
15.3	1531	60	NaN	0.19656	15.047	8.7115	-162.13	7.3194	13.453	4.1539	-833.3	1141.1	34.81	823.67	1119.8	40.467	75.189	0	1	-1.4203	-18.888	-14.579	-10.485	-0.86339	16.81	14.309	8.0575	-2.2837	-2.0775	-0.27018	-2.4273	1657.4
15.31	1532	60	NaN	0.2195	15.072	8.7336	-162.1	7.3294	13.443	4.2325	-833.24	1141.1	34.927	823.59	1119.8	41.429	74.674	0	1	-1.2537	-18.727	-14.589	-10.495	-0.84183	16.842	14.336	8.0655	-2.0956	-1.8855	-0.2532	-2.4292	1657.3
15.32	1533	60	NaN	0.25334	15.069	8.7395	-162.07	7.339	13.42	4.473	-833.21	1141.1	35.117	823.54	1119.9	41.481	74.302	0	1	-0.97744	-18.461	-14.601	-10.507	-0.80631	16.873	14.338	8.0705	-1.7837	-1.588	-0.26343	-2.4361	1657.2
15.33	1534	60	NaN	0.27131	15.058	8.7688	-162.05	7.3435	13.412	4.5931	-833.19	1141	35.281	823.48	1120	42.455	73.758	0	1	-0.70113	-18.195	-14.613	-10.519	-0.78989	16.887	14.329	8.0717	-1.491	-1.3081	-0.28358	-2.447	1657.1
15.34	1535	60	NaN	0.28661	15.046	8.8156	-162.04	7.3359	13.392	4.6273	-833.15	1141	35.377	823.48	1120.1	42.791	73.676	0	1	-0.44154	-17.945	-14.625	-10.53	-0.77678	16.895	14.321	8.0609	-1.2183	-1.0508	-0.30391	-2.4694	1657
15.35	1536	60	NaN	0.30616	15.037	8.87	-162.04	7.3157	13.358	4.626	-833.08	1141	35.433	823.55	1120.1	42.224	73.751	0	1	-0.40449	-17.91	-14.631	-10.537	-0.75922	16.899	14.315	8.0374	-1.1637	-1.0105	-0.31673	-2.4998	1657
15.36	1537	60	NaN	0.3193	15.024	8.9211	-162.04	7.2939	13.36	4.627	-833.02	1141	35.604	823.58	1120.2	43.804	73.804	0	1	-0.57704	-18.076	-14.639	-10.545	-0.75194	16.884	14.303	8.0141	-1.329	-1.1914	-0.33608	-2.531	1657
15.37	1538	60	NaN	0.34666	14.987	8.9424	-162.07	7.2764	13.379	4.7062	-833	1141	35.84	823.62	1120.2	43.022	73.943	0	1	-0.93895	-18.424	-14.648	-10.554	-0.73001	16.855	14.269	7.9942	-1.669	-1.5694	-0.37874	-2.5597	1657
15.38	1539	60	NaN	0.37583	14.923	8.9449	-162.09	7.2793	13.36	4.841	-832.97	1140.9	35.99	823.69	1120.3	42.885	73.696	0	1	-0.75778	-18.25	-14.657	-10.563	-0.70132	16.834	14.21	7.9926	-1.4591	-1.4162	-0.4474	-2.5701	1657.1
15.39	1540	60	NaN	0.41287	14.845	8.9409	-162.12	7.3058	13.294	4.9908	-832.92	1140.8	36.09	823.82	1120.3	42.57	73.382	0	1	-0.56326	-18.063	-14.666	-10.571	-0.66252	16.8	14.137	8.0132	-1.2258	-1.2628	-0.52821	-2.5582	1657.2
15.4	1541	60	NaN	0.45375	14.776	8.9444	-162.18	7.348	13.21	5.0995	-832.83	1140.7	36.193	823.96	1120.4	44.017	73.015	0	1	-0.36873	-17.875	-14.674	-10.58	-0.62143	16.746	14.074	8.0499	-0.99016	-1.1297	-0.60042	-2.5302	1657.2
15.41	1542	60	NaN	0.46932	14.755	8.9737	-162.22	7.377	13.214	5.0735	-832.77	1140.7	36.356	823.96	1120.4	43.796	72.468	0	1	-0.17421	-17.688	-14.683	-10.589	-0.61241	16.699	14.054	8.0785	-0.78662	-0.98913	-0.62915	-2.5104	1657.2
15.42	1543	60	NaN	0.46865	14.742	8.9757	-162.24	7.3972	13.223	5.0795	-832.77	1140.7	36.467	823.97	1120.4	42.928	72.137	0	1	0.020318	-17.501	-14.692	-10.598	-0.61672	16.679	14.04	8.0988	-0.59641	-0.82158	-0.65182	-2.4988	1657.2
15.43	1544	60	NaN	0.48624	14.688	8.9592	-162.28	7.4634	13.218	5.1905	-832.76	1140.7	36.679	823.96	1120.4	42.334	71.42	0	1	0.21484	-17.314	-14.701	-10.606	-0.60261	16.633	13.987	8.164	-0.38777	-0.68024	-0.71355	-2.4424	1657.1
15.44	1545	60	NaN	0.50102	14.632	8.9499	-162.32	7.542	13.208	5.2874	-832.75	1140.6	36.911	823.94	1120.4	43.176	70.576	0	1	0.53817	-17.002	-14.703	-10.608	-0.59254	16.583	13.932	8.242	-0.05437	-0.41939	-0.77084	-2.3663	1657.1
15.45	1546	60	NaN	0.50009	14.603	8.9572	-162.36	7.6051	13.201	5.3113	-832.76	1140.7	37.109	823.91	1120.4	43.953	68.748	0	1	1.0653	-16.495	-14.694	-10.6	-0.5995	16.545	13.902	8.3059	0.46577	0.049903	-0.79143	-2.2937	1657.1
15.46	1547	60	NaN	0.49863	14.598	8.9504	-162.38	7.6518	13.199	5.3734	-832.77	1140.7	37.314	823.86	1120.4	44.565	67.192	0	1	1.2338	-16.333	-14.695	-10.601	-0.60593	16.511	13.895	8.3543	0.62784	0.17853	-0.79995	-2.2467	1657.1
15.47	1548	60	NaN	0.48548	14.616	8.9901	-162.39	7.6834	13.153	5.2815	-832.74	1140.7	37.316	823.85	1120.3	41.86	66.308	0	1	1.31	-16.26	-14.698	-10.604	-0.62234	16.502	13.911	8.3884	0.68763	0.24298	-0.78645	-2.2151	1657
15.48	1549	60	NaN	0.47727	14.631	9.0017	-162.4	7.7061	13.133	5.2877	-832.73	1140.8	37.39	823.81	1120.3	42.366	65.56	0	1	1.3211	-16.249	-14.699	-10.605	-0.63295	16.491	13.925	8.4122	0.68813	0.24243	-0.77438	-2.1928	1657
15.49	1550	60	NaN	0.4773	14.646	8.9945	-162.41	7.7106	13.107	5.3643	-832.72	1140.8	37.48	823.78	1120.3	41.93	65.376	0	1	1.3525	-16.219	-14.697	-10.602	-0.63338	16.479	13.939	8.4176	0.71908	0.26081	-0.75788	-2.1849	1656.9
15.5	1551	60	NaN	0.48298	14.663	8.9879	-162.42	7.6979	13.06	5.4397	-832.73	1140.8	37.537	823.78	1120.3	40.365	65.128	0	1	1.3907	-16.182	-14.693	-10.599	-0.62706	16.47	13.954	8.4062	0.76368	0.28777	-0.73874	-2.1925	1656.9
15.51	1552	60	NaN	0.48042	14.666	9.0089	-162.43	7.6966	13.047	5.395	-832.78	1140.8	37.609	823.73	1120.3	42.486	65.72	0	1	1.4013	-16.172	-14.687	-10.593	-0.63369	16.46	13.958	8.4044	0.76757	0.28821	-0.72903	-2.1888	1657
15.52	1553	60	NaN	0.48212	14.689	9.0267	-162.44	7.6668	13.055	5.3949	-832.82	1140.8	37.816	823.68	1120.3	41.695	67.222	0	1	1.3847	-16.188	-14.681	-10.587	-0.63914	16.434	13.981	8.3748	0.74556	0.24647	-0.70049	-2.212	1656.9
15.53	1554	60	NaN	0.48329	14.718	9.0429	-162.43	7.6671	13.1	5.3634	-832.85	1140.8	38.002	823.55	1120.3	43.868	69.219	0	1	1.3108	-16.259	-14.673	-10.579	-0.64554	16.443	14.01	8.375	0.66523	0.18376	-0.6635	-2.2041	1656.9
15.54	1555	60	NaN	0.48583	14.75	9.0346	-162.4	7.6817	13.068	5.3748	-832.89	1140.7	37.967	823.48	1120.3	43.9	70.532	0	1	1.4285	-16.145	-14.659	-10.565	-0.64143	16.47	14.043	8.3887	0.78706	0.32446	-0.61604	-2.176	1656.8
15.55	1556	60	NaN	0.48941	14.78	8.9968	-162.39	7.6915	12.955	5.4583	-832.94	1140.7	37.757	823.5	1120.3	40.926	70.913	0	1	1.5218	-16.056	-14.643	-10.549	-0.62767	16.494	14.075	8.3972	0.89412	0.43865	-0.56853	-2.1517	1656.9
15.56	1557	60	NaN	0.48594	14.8	8.9755	-162.38	7.689	13.088	5.4862	-832.99	1140.7	38.078	823.37	1120.3	42.406	71.899	0	1	1.0678	-16.493	-14.635	-10.541	-0.64133	16.494	14.094	8.3957	0.42645	0.0010238	-0.54141	-2.145	1656.8
15.57	1558	60	NaN	0.48539	14.838	8.9873	-162.38	7.7131	13.111	5.434	-833	1140.8	38.139	823.3	1120.3	43.397	73.257	0	1	0.87114	-16.682	-14.626	-10.532	-0.64582	16.491	14.13	8.421	0.22532	-0.19138	-0.49639	-2.1108	1656.7
15.58	1559	60	NaN	0.47891	14.88	9.0124	-162.37	7.7529	13.095	5.343	-832.99	1140.8	38.082	823.25	1120.3	43.974	73.032	0	1	0.8416	-16.71	-14.617	-10.522	-0.65349	16.501	14.17	8.4621	0.18811	-0.20966	-0.44626	-2.0604	1656.7
15.59	1560	60	NaN	0.47501	14.916	9.0303	-162.36	7.7917	13.09	5.2796	-833	1140.9	38.051	823.2	1120.3	43.16	72.554	0	1	0.56865	-16.973	-14.6	-10.505	-0.65855	16.508	14.206	8.5019	-0.089898	-0.46494	-0.39408	-2.0035	1656.7
15.6	1561	60	NaN	0.4821	14.942	9.0286	-162.36	7.8233	13.119	5.2872	-833.01	1140.9	38.114	823.16	1120.3	42.394	71.377	0	1	0.17512	-17.352	-14.579	-10.485	-0.6534	16.505	14.231	8.5344	-0.47828	-0.84713	-0.34772	-1.9502	1656.6
15.61	1562	60	NaN	0.50449	14.973	9.0176	-162.35	7.8735	13.14	5.3441	-833.03	1141	38.125	823.08	1120.3	40.319	71.665	0	1	-0.21841	-17.731	-14.558	-10.464	-0.62947	16.514	14.259	8.5869	-0.84788	-1.2165	-0.29855	-1.8767	1656.6
15.62	1563	60	NaN	0.53268	14.983	9.016	-162.34	7.9462	13.129	5.3919	-833.03	1141	38.028	823.02	1120.4	42.575	72.984	0	1	-0.27213	-17.782	-14.544	-10.45	-0.5963	16.531	14.269	8.6601	-0.86843	-1.2511	-0.27528	-1.7895	1656.5
15.63	1564	60	NaN	0.55351	14.989	9.0178	-162.36	7.9882	13.141	5.4372	-833.01	1141	38.024	823	1120.4	40.445	64.481	0	1	-0.089608	-17.607	-14.535	-10.44	-0.5738	16.517	14.275	8.7026	-0.66341	-1.0892	-0.26	-1.7377	1656.5
15.64	1565	60	NaN	0.57597	14.993	9.0362	-162.38	8.0233	13.143	5.4581	-832.96	1141.1	37.993	822.99	1120.4	34.793	57.432	0	1	-0.44955	-17.953	-14.512	-10.417	-0.54958	16.496	14.278	8.7389	-0.99913	-1.457	-0.23406	-1.6785	1656.4
15.65	1566	60	NaN	0.60462	14.993	9.0708	-162.39	8.0678	13.12	5.4548	-832.91	1141.1	37.873	822.99	1120.4	38.864	61.295	0	1	-0.63303	-18.13	-14.491	-10.397	-0.51694	16.485	14.276	8.7853	-1.15	-1.645	-0.21517	-1.6116	1656.3
15.66	1567	60	NaN	0.6221	14.982	9.0725	-162.42	8.0853	13.141	5.5055	-832.89	1141.1	37.896	822.96	1120.4	39.578	61.515	0	1	-0.62116	-18.118	-14.473	-10.379	-0.49855	16.457	14.265	8.8029	-1.1197	-1.6615	-0.20795	-1.5757	1656.3
15.67	1568	60	NaN	0.64208	14.958	9.0841	-162.45	8.0848	13.15	5.5376	-832.85	1141.1	37.897	822.96	1120.4	40.506	62.854	0	1	-0.67585	-18.171	-14.454	-10.359	-0.4775	16.426	14.24	8.803	-1.1534	-1.7453	-0.21354	-1.5565	1656.3
15.68	1569	60	NaN	0.64791	14.937	9.0779	-162.49	8.0656	13.163	5.6028	-832.8	1141.2	37.908	822.97	1120.4	39.104	62.901	0	1	-0.78581	-18.277	-14.434	-10.34	-0.46982	16.392	14.219	8.7837	-1.2556	-1.8844	-0.21497	-1.5561	1656.2
15.69	1570	60	NaN	0.64551	14.926	9.0684	-162.52	8.0425	13.169	5.6542	-832.74	1141.2	37.904	822.99	1120.4	39.74	63.012	0	1	-1.1163	-18.595	-14.41	-10.316	-0.47035	16.367	14.209	8.7601	-1.5867	-2.2285	-0.20105	-1.5554	1656.2
15.7	1571	60	NaN	0.63775	14.926	9.0675	-162.53	8.0183	13.166	5.6539	-832.69	1141.2	37.887	823	1120.4	39	62.232	0	1	-1.3007	-18.773	-14.389	-10.294	-0.47753	16.351	14.208	8.7358	-1.7783	-2.4214	-0.18064	-1.5587	1656.1
15.71	1572	60	NaN	0.60539	14.911	9.0604	-162.55	7.9477	13.199	5.6337	-832.63	1141.2	37.964	822.96	1120.5	38.137	60.393	0	1	-1.2971	-18.769	-14.372	-10.278	-0.51332	16.327	14.193	8.6647	-1.8104	-2.442	-0.17837	-1.6128	1656
15.72	1573	60	NaN	0.58682	14.9	9.0323	-162.57	7.9079	13.198	5.6841	-832.58	1141.2	37.972	822.97	1120.5	38.659	58.877	0	1	-1.3826	-18.851	-14.353	-10.259	-0.53047	16.311	14.183	8.6243	-1.9131	-2.5401	-0.17022	-1.6349	1656
15.73	1574	60	NaN	0.55637	14.882	9.0093	-162.59	7.873	13.194	5.7097	-832.53	1141.2	37.965	822.96	1120.5	35.559	54.885	0	1	-1.468	-18.934	-14.339	-10.245	-0.55982	16.298	14.167	8.5877	-2.0278	-2.6354	-0.1724	-1.6574	1655.9
15.74	1575	60	NaN	0.52244	14.862	8.9952	-162.59	7.8463	13.18	5.7055	-832.51	1141.1	37.919	822.95	1120.5	36.443	56.725	0	1	-1.5329	-18.996	-14.334	-10.24	-0.59233	16.293	14.15	8.559	-2.1252	-2.7026	-0.18436	-1.6808	1655.9
15.75	1576	60	NaN	0.49206	14.847	8.9867	-162.59	7.8292	13.153	5.6831	-832.5	1141.1	37.839	822.95	1120.5	37.367	61.349	0	1	-1.5985	-19.059	-14.329	-10.235	-0.62071	16.3	14.136	8.5402	-2.2192	-2.7593	-0.19279	-1.6946	1655.9
15.76	1577	60	NaN	0.44892	14.836	8.9684	-162.58	7.803	13.154	5.6633	-832.46	1141.1	37.86	822.95	1120.6	37.258	63.787	0	1	-1.6652	-19.123	-14.325	-10.231	-0.66531	16.305	14.126	8.5125	-2.3305	-2.8184	-0.19869	-1.7182	1655.9
15.77	1578	60	NaN	0.42586	14.821	8.9354	-162.57	7.7824	13.156	5.7301	-832.46	1141	37.89	822.95	1120.6	39.611	66.349	0	1	-1.6583	-19.117	-14.323	-10.229	-0.68711	16.317	14.113	8.4901	-2.3454	-2.8001	-0.21003	-1.7386	1655.9
15.78	1579	60	NaN	0.38779	14.801	8.9403	-162.55	7.7552	13.15	5.6694	-832.47	1141	37.904	822.97	1120.6	40.289	68.655	0	1	-1.6352	-19.094	-14.322	-10.228	-0.72772	16.337	14.095	8.4616	-2.3629	-2.7579	-0.22724	-1.7663	1655.9
15.79	1580	60	NaN	0.34609	14.787	8.9559	-162.52	7.7293	13.139	5.5869	-832.47	1141	37.903	823	1120.6	42.401	67.613	0	1	-1.602	-19.063	-14.323	-10.229	-0.77222	16.36	14.081	8.4346	-2.3743	-2.7029	-0.24157	-1.794	1655.9
15.8	1581	60	NaN	0.31251	14.779	8.9586	-162.5	7.7116	13.129	5.5799	-832.48	1140.9	37.889	823.04	1120.6	39.342	65.31	0	1	-1.4617	-18.928	-14.323	-10.229	-0.80555	16.383	14.074	8.4159	-2.2673	-2.5448	-0.2485	-1.8127	1656
15.81	1582	60	NaN	0.27168	14.748	8.9888	-162.47	7.6935	13.108	5.5164	-832.56	1140.9	37.838	823.08	1120.6	39.526	62.687	0	1	-1.3014	-18.773	-14.323	-10.229	-0.84671	16.414	14.043	8.3978	-2.1481	-2.3589	-0.27972	-1.831	1656.1
15.82	1583	60	NaN	0.24759	14.725	8.9862	-162.44	7.6965	13.108	5.5386	-832.62	1140.9	37.844	823.09	1120.6	38.052	56.068	0	1	-1.1892	-18.665	-14.325	-10.23	-0.87018	16.439	14.021	8.4002	-2.0594	-2.2265	-0.30323	-1.8302	1656.1
15.83	1584	60	NaN	0.22686	14.712	8.9731	-162.42	7.7057	13.105	5.586	-832.66	1140.9	37.841	823.11	1120.6	37.934	55.47	0	1	-1.0744	-18.555	-14.326	-10.232	-0.88915	16.468	14.008	8.4095	-1.9636	-2.0865	-0.31837	-1.8225	1656.2
15.84	1585	60	NaN	0.20736	14.703	8.9636	-162.4	7.7154	13.054	5.6141	-832.69	1140.9	37.736	823.18	1120.6	36.836	54.001	0	1	-0.95261	-18.437	-14.328	-10.234	-0.90396	16.493	13.999	8.4194	-1.8566	-1.9445	-0.32942	-1.8147	1656.3
15.85	1586	60	NaN	0.18919	14.696	8.9674	-162.39	7.7248	12.952	5.596	-832.74	1140.9	37.521	823.28	1120.6	36.79	54.325	0	1	-0.87363	-18.361	-14.331	-10.237	-0.91523	16.504	13.993	8.4283	-1.7889	-1.8573	-0.33814	-1.8082	1656.5
15.86	1587	60	NaN	0.17418	14.706	8.9851	-162.38	7.7477	12.979	5.5619	-832.78	1141	37.555	823.28	1120.6	36.197	52.855	0	1	-0.80643	-18.297	-14.334	-10.239	-0.93256	16.513	14.002	8.4517	-1.739	-1.7834	-0.33148	-1.7878	1656.5
15.87	1588	60	NaN	0.17861	14.715	9.0042	-162.36	7.7535	12.931	5.4896	-832.84	1141	37.406	823.41	1120.6	34.078	52.798	0	1	-0.71758	-18.211	-14.337	-10.243	-0.92536	16.535	14.009	8.4593	-1.6429	-1.6757	-0.32842	-1.7839	1656.7
15.88	1589	60	NaN	0.19772	14.717	9.018	-162.36	7.7782	13.039	5.4341	-832.9	1141	37.611	823.37	1120.6	35.257	55.905	0	1	-0.66121	-18.157	-14.341	-10.247	-0.91526	16.528	14.009	8.4854	-1.5765	-1.629	-0.33196	-1.7616	1656.7
15.89	1590	60	NaN	0.2219	14.71	9.0212	-162.37	7.7994	13.121	5.4138	-832.96	1141.1	37.778	823.34	1120.6	37.065	58.337	0	1	-0.6205	-18.118	-14.345	-10.251	-0.89752	16.506	14.001	8.5076	-1.518	-1.6113	-0.34365	-1.7432	1656.7
15.9	1591	60	NaN	0.24035	14.697	9.0169	-162.39	7.7999	13.014	5.4166	-833	1141.1	37.532	823.47	1120.6	37.318	61.541	0	1	-0.53881	-18.039	-14.348	-10.253	-0.87035	16.496	13.988	8.5088	-1.4092	-1.5427	-0.3594	-1.7445	1656.9
15.91	1592	60	NaN	0.24203	14.7	9.0419	-162.38	7.8324	12.97	5.3293	-832.99	1141.1	37.353	823.47	1120.6	38.72	64.103	0	1	-0.45712	-17.96	-14.35	-10.256	-0.86552	16.517	13.99	8.5422	-1.3226	-1.4431	-0.35996	-1.7136	1656.9
15.92	1593	60	NaN	0.28547	14.675	9.0303	-162.4	7.8741	13.018	5.3907	-833.03	1141.1	37.414	823.43	1120.6	37.713	65.967	0	1	-0.4921	-17.994	-14.353	-10.259	-0.82204	16.489	13.964	8.5847	-1.3141	-1.5055	-0.38927	-1.6742	1656.9
15.93	1594	60	NaN	0.31892	14.653	9.0394	-162.42	7.8993	13.025	5.3862	-833.04	1141.2	37.383	823.45	1120.6	41.246	66.975	0	1	-0.50485	-18.006	-14.356	-10.262	-0.78767	16.475	13.942	8.6107	-1.2925	-1.5318	-0.41402	-1.651	1656.9
15.94	1595	60	NaN	0.34458	14.635	9.0679	-162.43	7.9222	13.062	5.3193	-833.04	1141.2	37.41	823.43	1120.6	42.339	67.545	0	1	-0.50188	-18.004	-14.359	-10.264	-0.76528	16.465	13.922	8.6348	-1.2672	-1.5386	-0.43668	-1.6296	1656.9
15.95	1596	60	NaN	0.37308	14.611	9.0996	-162.44	7.9537	13.177	5.2454	-833.05	1141.2	37.607	823.32	1120.6	40.4	68.192	0	1	-0.51294	-18.014	-14.362	-10.267	-0.7462	16.441	13.897	8.6675	-1.2591	-1.5732	-0.46453	-1.5999	1656.8
15.96	1597	60	NaN	0.4024	14.586	9.1072	-162.47	7.9468	13.1	5.2481	-833.07	1141.2	37.452	823.42	1120.6	40.713	69.054	0	1	-0.5277	-18.028	-14.365	-10.27	-0.71136	16.417	13.873	8.66	-1.2391	-1.6116	-0.49197	-1.6105	1656.9
15.97	1598	60	NaN	0.4229	14.574	9.1049	-162.46	7.9649	13.048	5.2591	-833.06	1141.2	37.27	823.43	1120.6	43.105	70.257	0	1	-0.54619	-18.046	-14.368	-10.274	-0.68419	16.434	13.861	8.678	-1.2304	-1.6123	-0.50709	-1.5956	1656.9
15.98	1599	60	NaN	0.43862	14.559	9.1373	-162.46	7.9667	13.05	5.1555	-833.08	1141.3	37.258	823.4	1120.6	44.276	70.552	0	1	-0.55833	-18.058	-14.371	-10.276	-0.67164	16.433	13.845	8.6808	-1.23	-1.6252	-0.52544	-1.5955	1656.9
15.99	1600	60	NaN	0.45874	14.542	9.1837	-162.46	7.9516	13.06	4.9966	-833.11	1141.3	37.28	823.36	1120.6	44.061	68.306	0	1	-0.57016	-18.069	-14.373	-10.279	-0.65776	16.423	13.827	8.6668	-1.2279	-1.6459	-0.54634	-1.6122	1656.9
16	1601	60	NaN	0.48995	14.526	9.2087	-162.46	7.9269	13.039	4.887	-833.12	1141.3	37.199	823.35	1120.6	41.999	57.655	0	1	-0.58494	-18.084	-14.376	-10.281	-0.62754	16.425	13.81	8.6424	-1.2125	-1.6582	-0.5654	-1.6391	1656.9
16.01	1602	60	NaN	0.52065	14.511	9.1755	-162.46	7.8925	13.064	4.9467	-833.16	1141.2	37.273	823.3	1120.6	35.29	54.752	0	1	-0.6253	-18.122	-14.379	-10.285	-0.59737	16.425	13.796	8.6069	-1.2227	-1.6975	-0.58265	-1.6778	1656.9
16.02	1603	60	NaN	0.55649	14.49	9.1622	-162.45	7.8174	13.035	4.8584	-833.23	1141.2	37.177	823.26	1120.6	38.836	60.996	0	1	-0.69541	-18.19	-14.383	-10.289	-0.56124	16.431	13.774	8.5327	-1.2567	-1.7593	-0.60868	-1.7561	1656.9
16.03	1604	60	NaN	0.58282	14.474	9.1559	-162.44	7.7498	12.979	4.7269	-833.29	1141.2	36.995	823.21	1120.5	37.295	63.804	0	1	0.42784	-17.109	-14.368	-10.274	-0.53314	16.447	13.757	8.4666	-0.1053	-0.66144	-0.61101	-1.8075	1656.9
16.04	1605	60	NaN	0.60369	14.458	9.1287	-162.42	7.6936	12.905	4.6724	-833.36	1141.2	36.765	823.2	1120.5	41.172	66.992	0	1	1.189	-16.376	-14.359	-10.264	-0.50618	16.474	13.74	8.4116	0.68282	0.097854	-0.6192	-1.8528	1657
16.05	1606	60	NaN	0.62499	14.433	9.0645	-162.4	7.6423	12.831	4.7639	-833.45	1141.2	36.541	823.22	1120.4	41.603	66.877	0	1	1.1335	-16.429	-14.361	-10.266	-0.4739	16.505	13.715	8.3606	0.65965	0.075183	-0.64592	-1.9056	1657.1
16.06	1607	60	NaN	0.63623	14.421	9.0318	-162.39	7.5915	12.83	4.771	-833.51	1141.2	36.512	823.16	1120.4	40.576	67.987	0	1	1.1018	-16.46	-14.362	-10.268	-0.46141	16.516	13.701	8.3114	0.64043	0.056473	-0.66132	-1.9563	1657.1
16.07	1608	60	NaN	0.63976	14.415	9.0246	-162.38	7.5355	12.82	4.703	-833.59	1141.3	36.465	823.12	1120.4	43.147	70.718	0	1	1.0753	-16.485	-14.363	-10.269	-0.45856	16.518	13.692	8.2583	0.61673	0.032949	-0.67126	-2.0107	1657.1
16.08	1609	60	NaN	0.65367	14.407	9.0012	-162.38	7.4825	12.82	4.6805	-833.67	1141.3	36.432	823.04	1120.3	41.835	70.123	0	1	1.0624	-16.498	-14.366	-10.272	-0.44431	16.524	13.681	8.2086	0.61811	0.026512	-0.68463	-2.0631	1657.2
16.09	1610	60	NaN	0.67017	14.401	8.9657	-162.37	7.4485	12.844	4.6974	-833.76	1141.4	36.432	822.88	1120.3	40.868	70.133	0	1	1.0188	-16.54	-14.368	-10.274	-0.42725	16.531	13.672	8.1779	0.59156	-0.0084663	-0.6965	-2.0959	1657.1
16.1	1611	60	NaN	0.67749	14.398	8.9345	-162.37	7.4444	12.891	4.7163	-833.84	1141.4	36.466	822.68	1120.2	40.304	70.439	0	1	0.9074	-16.647	-14.368	-10.274	-0.42054	16.534	13.666	8.1764	0.48686	-0.11342	-0.70198	-2.0975	1657
16.11	1612	60	NaN	0.68086	14.392	8.9288	-162.37	7.4429	12.905	4.7176	-833.9	1141.4	36.48	822.64	1120.2	39.991	70.504	0	1	0.82549	-16.726	-14.37	-10.276	-0.41758	16.534	13.659	8.176	0.40791	-0.19183	-0.71159	-2.1001	1657
16.12	1613	60	NaN	0.69254	14.42	8.9158	-162.35	7.4901	12.945	4.7449	-833.9	1141.5	36.471	822.38	1120.2	39.939	70.266	0	1	0.72599	-16.822	-14.373	-10.279	-0.40483	16.55	13.683	8.2278	0.32116	-0.27207	-0.69045	-2.0508	1656.7
16.13	1614	60	NaN	0.69857	14.436	8.9195	-162.35	7.5213	12.983	4.7512	-833.91	1141.5	36.483	822.18	1120.1	37.618	70.256	0	1	0.5417	-16.999	-14.375	-10.28	-0.39913	16.554	13.695	8.2622	0.14257	-0.44457	-0.6794	-2.0182	1656.5
16.14	1615	60	NaN	0.69773	14.433	8.9333	-162.34	7.5333	12.998	4.7489	-833.94	1141.6	36.465	822.04	1120.1	38.234	70.248	0	1	0.41421	-17.122	-14.377	-10.283	-0.39948	16.562	13.691	8.2753	0.014732	-0.56026	-0.68639	-2.0079	1656.4
16.15	1616	60	NaN	0.69413	14.417	8.941	-162.32	7.5365	12.977	4.7722	-833.98	1141.6	36.366	821.91	1120.1	37.959	70.099	0	1	0.31341	-17.219	-14.381	-10.286	-0.39893	16.587	13.675	8.2787	-0.085522	-0.63148	-0.70558	-2.0078	1656.3
16.16	1617	60	NaN	0.70275	14.402	8.9192	-162.31	7.5185	12.972	4.8949	-834.01	1141.5	36.336	821.85	1120.1	37.98	69.842	0	1	0.23016	-17.299	-14.384	-10.289	-0.38506	16.604	13.66	8.2607	-0.1549	-0.69532	-0.72416	-2.0287	1656.3
16.17	1618	60	NaN	0.70926	14.381	8.9173	-162.3	7.5115	13.001	4.9728	-834.04	1141.5	36.381	821.72	1120.1	38.681	69.656	0	1	0.11303	-17.412	-14.386	-10.292	-0.37745	16.613	13.64	8.2528	-0.26442	-0.7987	-0.74638	-2.0393	1656.2
16.18	1619	60	NaN	0.72143	14.353	8.9331	-162.29	7.5105	13.028	5.0415	-834.09	1141.5	36.427	821.55	1120.1	38.528	69.349	0	1	-0.16477	-17.679	-14.388	-10.294	-0.36457	16.627	13.613	8.2508	-0.52934	-1.0518	-0.77532	-2.043	1656.1
16.19	1620	60	NaN	0.73253	14.329	8.9689	-162.28	7.5097	13.041	5.0647	-834.14	1141.5	36.445	821.39	1120.1	38.828	69.017	0	1	-0.42458	-17.929	-14.39	-10.296	-0.35336	16.639	13.589	8.2498	-0.77794	-1.2901	-0.80064	-2.0459	1656
16.2	1621	60	NaN	0.73506	14.322	9.0225	-162.27	7.5015	13.036	5.0123	-834.15	1141.5	36.427	821.28	1120.1	38.458	68.387	0	1	-0.6728	-18.168	-14.392	-10.297	-0.35209	16.64	13.58	8.2431	-1.0249	-1.5282	-0.81169	-2.0544	1655.9
16.21	1622	60	NaN	0.74757	14.296	9.0612	-162.26	7.4714	13.037	5.0417	-834.16	1141.5	36.42	821.18	1120.1	38.411	67.828	0	1	-0.90233	-18.389	-14.392	-10.297	-0.33838	16.656	13.554	8.2131	-1.2407	-1.7332	-0.83718	-2.0843	1655.8
16.22	1623	60	NaN	0.75739	14.283	9.0582	-162.25	7.4667	13.022	5.128	-834.17	1141.5	36.361	821.12	1120.1	37.747	66.5	0	1	-1.0899	-18.57	-14.391	-10.297	-0.32355	16.67	13.541	8.2081	-1.4134	-1.9	-0.85029	-2.0891	1655.7
16.23	1624	60	NaN	0.76857	14.248	9.0689	-162.25	7.4401	13.024	5.2444	-834.23	1141.5	36.372	820.99	1120	38.44	64.942	0	1	-1.2435	-18.717	-14.391	-10.297	-0.30879	16.675	13.506	8.1818	-1.5523	-2.0424	-0.88546	-2.1152	1655.7
16.24	1625	60	NaN	0.78367	14.209	9.0894	-162.25	7.401	13.018	5.3499	-834.28	1141.5	36.368	820.85	1120	37.577	59.507	0	1	-1.4848	-18.95	-14.391	-10.297	-0.28995	16.681	13.466	8.1438	-1.7747	-2.2686	-0.92526	-2.1532	1655.6
16.25	1626	60	NaN	0.80296	14.193	9.1024	-162.24	7.3734	12.972	5.404	-834.25	1141.5	36.229	820.81	1120	34.486	55.34	0	1	-1.7714	-19.226	-14.391	-10.297	-0.26403	16.698	13.449	8.1173	-2.0354	-2.5277	-0.94244	-2.1796	1655.5
16.26	1627	60	NaN	0.81274	14.166	9.1322	-162.23	7.3472	12.931	5.4144	-834.25	1141.5	36.111	820.77	1120	35.769	57.084	0	1	-1.934	-19.382	-14.39	-10.296	-0.24983	16.705	13.421	8.0925	-2.1838	-2.6774	-0.96899	-2.2033	1655.5
16.27	1628	60	NaN	0.8256	14.126	9.1655	-162.22	7.3046	12.875	5.4417	-834.26	1141.6	35.946	820.71	1120	36.18	56.854	0	1	-2.0908	-19.533	-14.388	-10.294	-0.23037	16.724	13.379	8.0514	-2.3211	-2.8091	-1.0093	-2.2426	1655.4
16.28	1629	60	NaN	0.84025	14.076	9.1827	-162.21	7.2598	12.811	5.525	-834.29	1141.6	35.749	820.61	1120	37.46	58.591	0	1	-2.2422	-19.679	-14.386	-10.292	-0.20606	16.742	13.328	8.0073	-2.4482	-2.937	-1.0575	-2.2844	1655.3
16.29	1630	60	NaN	0.85413	14.026	9.1789	-162.22	7.2056	12.767	5.6487	-834.32	1141.6	35.62	820.54	1120	37.019	56.048	0	1	-2.7205	-20.139	-14.383	-10.288	-0.18346	16.745	13.279	7.9531	-2.9039	-3.3937	-1.1038	-2.3353	1655.3
16.3	1631	60	NaN	0.8646	13.986	9.1599	-162.24	7.1315	12.777	5.7748	-834.36	1141.6	35.672	820.5	1120	37.223	54.161	0	1	-3.0668	-20.473	-14.38	-10.285	-0.17042	16.726	13.239	7.879	-3.2373	-3.7466	-1.1411	-2.4065	1655.3
16.31	1632	60	NaN	0.87296	13.942	9.1758	-162.26	7.0607	12.874	5.8526	-834.4	1141.6	35.876	820.21	1120	37.057	45.59	0	1	-3.2205	-20.621	-14.377	-10.283	-0.16659	16.699	13.193	7.8095	-3.3871	-3.9218	-1.1839	-2.4736	1655
16.32	1633	60	NaN	0.88171	13.93	9.1869	-162.28	7.0225	12.95	5.8923	-834.4	1141.7	36.086	820.04	1120	37.121	40.61	0	1	-3.3761	-20.77	-14.373	-10.279	-0.16381	16.672	13.18	7.7722	-3.5399	-4.0986	-1.1936	-2.5069	1654.9
16.33	1634	60	NaN	0.89208	13.925	9.2067	-162.29	7.0113	12.951	5.9047	-834.41	1141.7	36.088	819.92	1120	35.752	37.918	0	1	-3.5337	-20.922	-14.368	-10.274	-0.15319	16.667	13.174	7.7623	-3.6869	-4.255	-1.1942	-2.5113	1654.7
16.34	1635	60	NaN	0.90344	13.917	9.2343	-162.3	7.0131	12.947	5.91	-834.43	1141.7	36.091	819.79	1120	35.3	38.365	0	1	-3.6999	-21.082	-14.363	-10.269	-0.14178	16.657	13.165	7.7652	-3.8417	-4.4251	-1.1983	-2.504	1654.6
16.35	1636	60	NaN	0.91505	13.904	9.2628	-162.34	7.0138	13.032	5.9285	-834.47	1141.8	36.364	819.61	1120	35.704	37.456	0	1	-3.79	-21.169	-14.36	-10.265	-0.13908	16.609	13.151	7.7668	-3.9291	-4.5598	-1.2089	-2.4987	1654.5
16.36	1637	60	NaN	0.93212	13.895	9.2789	-162.32	7.0473	13.004	5.9368	-834.49	1141.8	36.277	819.51	1120	34.999	38.43	0	1	-3.7568	-21.137	-14.357	-10.263	-0.11877	16.63	13.141	7.8013	-3.8756	-4.5065	-1.216	-2.4614	1654.4
16.37	1638	60	NaN	0.95719	13.874	9.297	-162.31	7.0693	13.001	5.9511	-834.54	1141.8	36.288	819.41	1120	35.811	40.231	0	1	-3.7265	-21.108	-14.354	-10.26	-0.093603	16.635	13.118	7.8258	-3.8201	-4.4727	-1.2363	-2.4338	1654.4
16.38	1639	60	NaN	0.98372	13.849	9.3081	-162.3	7.0902	12.975	5.9903	-834.61	1141.9	36.231	819.35	1120	37.125	36.566	0	1	-3.673	-21.056	-14.351	-10.257	-0.063763	16.649	13.091	7.8486	-3.7368	-4.4074	-1.2603	-2.4084	1654.4
16.39	1640	60	NaN	1.0085	13.826	9.3283	-162.29	7.1134	12.946	5.9929	-834.67	1141.9	36.165	819.3	1120	34.796	35.224	0	1	-3.5617	-20.949	-14.35	-10.255	-0.036576	16.664	13.067	7.8734	-3.5982	-4.2846	-1.2831	-2.382	1654.4
16.4	1641	60	NaN	1.0302	13.809	9.3761	-162.28	7.1385	12.956	5.8894	-834.72	1142	36.21	819.2	1120	34.083	46.464	0	1	-3.4515	-20.843	-14.348	-10.254	-0.020081	16.665	13.047	7.9005	-3.4716	-4.1781	-1.3014	-2.3536	1654.3
16.41	1642	60	NaN	1.0533	13.782	9.3959	-162.27	7.1515	12.948	5.8698	-834.82	1142.1	36.212	819.15	1120	33.858	55.639	0	1	-3.3439	-20.739	-14.348	-10.253	0.0023625	16.676	13.017	7.9166	-3.3415	-4.0637	-1.3306	-2.3369	1654.4
16.42	1643	60	NaN	1.0808	13.768	9.4181	-162.26	7.1538	12.942	5.8306	-834.88	1142.1	36.211	819.11	1120	35.179	52.809	0	1	-3.1073	-20.512	-14.347	-10.253	0.028463	16.685	13	7.9218	-3.0788	-3.8269	-1.347	-2.3309	1654.4
16.43	1644	60	NaN	1.1155	13.758	9.4403	-162.25	7.1459	12.943	5.7985	-834.95	1142.2	36.227	819.08	1119.9	35.565	63.657	0	1	-2.8678	-20.281	-14.346	-10.252	0.061615	16.694	12.986	7.9177	-2.8062	-3.5869	-1.3602	-2.3342	1654.5
16.44	1645	60	NaN	1.1513	13.752	9.4616	-162.23	7.1362	12.949	5.7778	-835.01	1142.3	36.246	819.05	1119.9	39.012	68.054	0	1	-2.7193	-20.138	-14.345	-10.251	0.095973	16.71	12.976	7.912	-2.6233	-3.428	-1.3695	-2.339	1654.5
16.45	1646	60	NaN	1.1786	13.751	9.4832	-162.21	7.1327	12.953	5.7612	-835.04	1142.4	36.256	819.03	1119.9	41.282	68.231	0	1	-2.5581	-19.983	-14.345	-10.25	0.12241	16.736	12.972	7.9115	-2.4357	-3.2469	-1.3722	-2.3389	1654.5
16.46	1647	60	NaN	1.2052	13.742	9.5265	-162.21	7.0921	12.998	5.7132	-835.12	1142.6	36.369	819	1120	40.495	69.319	0	1	-2.3981	-19.829	-14.344	-10.25	0.14342	16.731	12.959	7.8752	-2.2546	-3.0976	-1.385	-2.3747	1654.6
16.47	1648	60	NaN	1.2218	13.718	9.5684	-162.19	7.0509	13.045	5.6836	-835.2	1142.7	36.494	818.97	1120	37.805	68.284	0	1	-2.2715	-19.707	-14.343	-10.249	0.15476	16.744	12.931	7.8381	-2.1168	-2.9627	-1.4127	-2.4111	1654.6
16.48	1649	60	NaN	1.234	13.685	9.605	-162.17	7.0188	13.062	5.659	-835.29	1142.8	36.536	818.98	1120	38.427	68.029	0	1	-2.1451	-19.585	-14.343	-10.248	0.16471	16.756	12.895	7.8092	-1.9804	-2.8295	-1.4478	-2.4393	1654.7
16.49	1650	60	NaN	1.2466	13.649	9.6288	-162.17	6.9961	13.059	5.6539	-835.39	1142.9	36.527	818.99	1120	38.386	67.208	0	1	-2.0193	-19.464	-14.342	-10.248	0.17753	16.762	12.857	7.7886	-1.8418	-2.7018	-1.4852	-2.4591	1654.8
16.5	1651	60	NaN	1.2663	13.615	9.6339	-162.16	6.9772	13.066	5.6882	-835.49	1142.9	36.551	818.97	1120	36.873	66.966	0	1	-1.7404	-19.196	-14.341	-10.246	0.19764	16.768	12.822	7.7709	-1.5427	-2.428	-1.5188	-2.4755	1654.9
16.51	1652	60	NaN	1.321	13.604	9.6524	-162.16	6.9416	13.036	5.6885	-835.57	1143	36.498	819.06	1120	38.393	66.534	0	1	-1.4034	-18.871	-14.339	-10.245	0.25429	16.771	12.809	7.7372	-1.1491	-2.1005	-1.5303	-2.5076	1655.1
16.52	1653	60	NaN	1.4123	13.628	9.6768	-162.16	6.9366	13	5.6578	-835.59	1143.1	36.422	819.08	1120	38.568	66.588	0	1	-1.1974	-18.673	-14.337	-10.243	0.34719	16.77	12.829	7.7353	-0.85019	-1.903	-1.5087	-2.5079	1655.1
16.53	1654	60	NaN	1.5137	13.665	9.6943	-162.17	6.927	12.977	5.6241	-835.61	1143.2	36.388	819.09	1120	39.592	66.396	0	1	-1.0367	-18.518	-14.337	-10.242	0.44861	16.762	12.863	7.7288	-0.58813	-1.7565	-1.4737	-2.5136	1655.2
16.54	1655	60	NaN	1.6068	13.702	9.6958	-162.18	6.906	12.967	5.6273	-835.65	1143.2	36.392	819.13	1120	38.22	66.298	0	1	-0.91133	-18.398	-14.337	-10.242	0.54174	16.753	12.898	7.71	-0.36959	-1.6444	-1.4392	-2.5325	1655.2
16.55	1656	60	NaN	1.6782	13.725	9.6784	-162.18	6.8807	12.959	5.698	-835.69	1143.3	36.4	819.19	1120	38.216	66.11	0	1	-0.80489	-18.295	-14.338	-10.243	0.61532	16.754	12.921	7.6856	-0.18956	-1.5416	-1.4171	-2.5578	1655.3
16.56	1657	60	NaN	1.7422	13.748	9.7057	-162.21	6.8632	12.978	5.643	-835.73	1143.4	36.498	819.23	1120.1	39.166	65.108	0	1	-0.69381	-18.188	-14.339	-10.244	0.67409	16.725	12.941	7.6702	-0.01972	-1.4634	-1.398	-2.5742	1655.4
16.57	1658	60	NaN	1.804	13.79	9.7206	-162.23	6.8656	12.989	5.6021	-835.76	1143.5	36.539	819.26	1120.1	37.129	58.521	0	1	-0.53169	-18.032	-14.341	-10.247	0.73315	16.702	12.979	7.6765	0.20146	-1.3301	-1.3624	-2.5704	1655.5
16.58	1659	60	NaN	1.8489	13.825	9.7209	-162.23	6.8883	12.98	5.6033	-835.78	1143.6	36.509	819.3	1120.1	35.536	51.48	0	1	-0.32983	-17.838	-14.344	-10.25	0.77911	16.696	13.01	7.7025	0.44927	-1.1424	-1.3338	-2.5474	1655.5
16.59	1660	60	NaN	1.8737	13.849	9.7094	-162.24	6.9226	12.956	5.6434	-835.82	1143.7	36.435	819.38	1120.1	32.221	50.87	0	1	-0.092802	-17.61	-14.348	-10.253	0.80794	16.692	13.032	7.7395	0.71514	-0.91803	-1.3158	-2.5139	1655.7
16.6	1661	60	NaN	1.881	13.871	9.6932	-162.27	6.9559	12.929	5.6978	-835.88	1143.8	36.367	819.52	1120.1	32.948	53.311	0	1	0.13645	-17.389	-14.35	-10.256	0.81962	16.666	13.051	7.776	0.95607	-0.72335	-1.2994	-2.4799	1655.9
16.61	1662	60	NaN	1.8544	13.899	9.6928	-162.31	7.0081	12.954	5.6876	-835.97	1143.9	36.43	819.61	1120	33.039	53.287	0	1	0.35534	-17.178	-14.353	-10.259	0.79061	16.626	13.074	7.8324	1.146	-0.55284	-1.2792	-2.4268	1656
16.62	1663	60	NaN	1.8341	13.928	9.6901	-162.33	7.0468	12.952	5.6818	-836.01	1143.9	36.412	819.72	1120	32.382	54.481	0	1	0.56107	-16.98	-14.358	-10.264	0.77079	16.611	13.102	7.8732	1.3319	-0.36907	-1.2562	-2.3905	1656.2
16.63	1664	60	NaN	1.8161	13.973	9.6907	-162.34	7.0944	12.957	5.663	-836.04	1144	36.417	819.84	1120	32.077	53.156	0	1	0.73489	-16.813	-14.362	-10.268	0.75208	16.598	13.146	7.9216	1.487	-0.21463	-1.2159	-2.3461	1656.3
16.64	1665	60	NaN	1.8019	14.026	9.6984	-162.36	7.1482	12.975	5.6163	-836.06	1144	36.462	819.97	1120.1	32.917	51.416	0	1	0.90435	-16.65	-14.366	-10.272	0.73477	16.578	13.199	7.9754	1.6391	-0.07239	-1.1674	-2.2963	1656.5
16.65	1666	60	NaN	1.7958	14.067	9.7145	-162.38	7.1918	12.988	5.5332	-836.09	1144	36.498	820.04	1120.1	32.206	48.386	0	1	1.3641	-16.207	-14.38	-10.286	0.72462	16.549	13.241	8.0187	2.0887	0.34201	-1.1397	-2.2673	1656.6
16.66	1667	60	NaN	1.805	14.14	9.6998	-162.38	7.2221	12.82	5.4897	-836.03	1144	36.117	820.42	1120.2	32.158	56.698	0	1	1.7346	-15.851	-14.392	-10.298	0.74571	16.556	13.315	8.0472	2.4804	0.70562	-1.0775	-2.2506	1656.9
16.67	1668	60	NaN	1.7765	14.184	9.6698	-162.4	7.2563	12.804	5.5423	-836.05	1144	36.094	820.56	1120.2	36.566	63.785	0	1	1.9561	-15.638	-14.4	-10.305	0.71999	16.543	13.361	8.0793	2.6761	0.90591	-1.0382	-2.226	1657.1
16.68	1669	60	NaN	1.7693	14.224	9.6573	-162.43	7.3064	12.887	5.5319	-836.05	1144	36.325	820.65	1120.3	38.029	66.135	0	1	2.1076	-15.492	-14.406	-10.312	0.70443	16.506	13.404	8.1267	2.8121	1.0139	-1.0018	-2.185	1657.2
16.69	1670	60	NaN	1.7823	14.261	9.6609	-162.46	7.3665	13.025	5.4676	-836.02	1144	36.69	820.72	1120.3	39.669	65.936	0	1	2.2565	-15.348	-14.414	-10.319	0.70261	16.461	13.443	8.1843	2.9591	1.1124	-0.97087	-2.135	1657.2
16.7	1671	60	NaN	1.7798	14.282	9.66	-162.47	7.4228	13.166	5.4509	-836.01	1143.9	37.023	820.75	1120.3	39.839	64.352	0	1	2.4259	-15.185	-14.425	-10.33	0.6881	16.442	13.465	8.2396	3.114	1.2567	-0.95998	-2.0909	1657.2
16.71	1672	60	NaN	1.7635	14.307	9.6812	-162.44	7.546	13.078	5.3551	-835.98	1143.9	36.851	821	1120.4	37.378	64.314	0	1	2.5952	-15.022	-14.436	-10.342	0.67454	16.472	13.493	8.3603	3.2698	1.4494	-0.94275	-1.9813	1657.4
16.72	1673	60	NaN	1.7173	14.312	9.679	-162.39	7.6155	13.004	5.3141	-836.03	1143.9	36.649	821.17	1120.4	38.931	64.208	0	1	2.7646	-14.859	-14.447	-10.353	0.63403	16.529	13.5	8.4276	3.3986	1.6696	-0.94712	-1.9251	1657.7
16.73	1674	60	NaN	1.6834	14.307	9.6657	-162.36	7.6522	12.993	5.3057	-836.08	1143.9	36.625	821.27	1120.4	38.33	64.079	0	1	2.8429	-14.784	-14.453	-10.359	0.60076	16.56	13.496	8.4628	3.4437	1.7763	-0.9564	-1.8958	1657.8
16.74	1675	60	NaN	1.663	14.3	9.6538	-162.34	7.6793	12.998	5.2875	-836.1	1143.9	36.671	821.37	1120.4	39.249	64.295	0	1	2.8929	-14.736	-14.459	-10.364	0.57823	16.579	13.49	8.4897	3.4711	1.8432	-0.96872	-1.8746	1657.9
16.75	1676	60	NaN	1.6339	14.296	9.6565	-162.28	7.7205	12.919	5.2063	-836.14	1143.9	36.498	821.56	1120.4	38.439	64.277	0	1	2.9188	-14.711	-14.467	-10.373	0.55249	16.638	13.484	8.5319	3.4713	1.9267	-0.9824	-1.8406	1658.2
16.76	1677	60	NaN	1.6508	14.287	9.6621	-162.27	7.7036	12.905	5.153	-836.15	1143.9	36.507	821.72	1120.4	40.543	63.814	0	1	2.9447	-14.686	-14.475	-10.381	0.56736	16.644	13.475	8.5154	3.5121	1.9577	-0.99957	-1.8653	1658.3
16.77	1678	60	NaN	1.6424	14.298	9.6803	-162.26	7.6843	12.887	5.0576	-836.17	1144	36.522	821.86	1120.4	40.249	63.396	0	1	3.0262	-14.608	-14.484	-10.389	0.5552	16.653	13.485	8.4969	3.5814	2.0455	-0.99838	-1.8926	1658.5
16.78	1679	60	NaN	1.642	14.321	9.6981	-162.24	7.6486	12.856	4.9509	-836.27	1144	36.514	822.03	1120.4	39.711	63.047	0	1	3.366	-14.28	-14.495	-10.401	0.5516	16.665	13.507	8.462	3.9176	2.3843	-0.98759	-1.9386	1658.8
16.79	1680	60	NaN	1.6529	14.346	9.7029	-162.23	7.5992	12.83	4.879	-836.41	1144	36.52	822.19	1120.4	41.655	62.778	0	1	3.7058	-13.953	-14.506	-10.412	0.56002	16.673	13.533	8.4125	4.2658	2.7195	-0.97282	-1.9991	1659.1
16.8	1681	60	NaN	1.658	14.367	9.6833	-162.24	7.5493	12.84	4.8969	-836.5	1143.9	36.621	822.27	1120.4	41.215	62.941	0	1	4.0456	-13.626	-14.517	-10.423	0.56235	16.668	13.555	8.3607	4.608	3.042	-0.96194	-2.0621	1659.2
16.81	1682	60	NaN	1.6466	14.43	9.6523	-162.23	7.4598	12.784	4.9337	-836.62	1143.8	36.567	822.44	1120.4	40.66	63.628	0	1	4.1683	-13.508	-14.528	-10.433	0.55423	16.675	13.621	8.2688	4.7225	3.1668	-0.90666	-2.1647	1659.5
16.82	1683	60	NaN	1.6509	14.479	9.6521	-162.24	7.3958	12.758	4.8808	-836.68	1143.8	36.566	822.53	1120.4	40.865	63.937	0	1	4.1737	-13.503	-14.537	-10.443	0.5569	16.671	13.671	8.2033	4.7306	3.168	-0.86587	-2.2394	1659.7
16.83	1684	60	NaN	1.6577	14.541	9.6587	-162.25	7.324	12.771	4.7945	-836.7	1143.7	36.66	822.58	1120.4	38.449	63.069	0	1	4.0555	-13.617	-14.539	-10.444	0.55749	16.65	13.736	8.1291	4.613	3.0338	-0.80281	-2.3153	1659.8
16.84	1685	60	NaN	1.6625	14.607	9.655	-162.26	7.2521	12.789	4.7302	-836.69	1143.6	36.764	822.64	1120.4	39.11	62.479	0	1	4.3242	-13.358	-14.547	-10.453	0.55658	16.63	13.805	8.0541	4.8808	3.2724	-0.74203	-2.3988	1659.8
16.85	1686	60	NaN	1.6673	14.639	9.6283	-162.25	7.2168	12.75	4.7433	-836.68	1143.5	36.703	822.72	1120.3	39.524	58.407	0	1	4.8406	-12.861	-14.56	-10.466	0.5639	16.643	13.84	8.0165	5.4045	3.7821	-0.72027	-2.4492	1659.9
16.86	1687	60	NaN	1.6629	14.655	9.5793	-162.27	7.194	12.792	4.7804	-836.69	1143.3	36.849	822.72	1120.3	39.313	53.712	0	1	4.9293	-12.776	-14.563	-10.469	0.55582	16.627	13.86	7.9886	5.4851	3.8514	-0.70293	-2.4804	1659.9
16.87	1688	60	NaN	1.6601	14.65	9.5549	-162.27	7.1875	12.811	4.7591	-836.71	1143.2	36.913	822.75	1120.3	37.824	53.893	0	1	4.9816	-12.725	-14.567	-10.473	0.55003	16.621	13.859	7.979	5.5317	3.8958	-0.70809	-2.4937	1659.9
16.88	1689	60	NaN	1.6581	14.633	9.5335	-162.26	7.2056	12.828	4.7211	-836.72	1143.1	36.931	822.75	1120.3	39.273	54.002	0	1	4.9964	-12.711	-14.571	-10.476	0.54618	16.628	13.845	7.9933	5.5426	3.9169	-0.7259	-2.4832	1659.9
16.89	1690	60	NaN	1.6536	14.605	9.5116	-162.24	7.2382	12.827	4.6797	-836.72	1143	36.872	822.75	1120.3	40.307	55.02	0	1	5.0648	-12.645	-14.576	-10.482	0.54227	16.645	13.822	8.0212	5.607	3.9996	-0.75455	-2.4606	1659.9
16.9	1691	60	NaN	1.6409	14.568	9.4998	-162.23	7.2596	12.765	4.628	-836.74	1142.9	36.663	822.85	1120.3	42.638	55.6	0	1	5.1759	-12.538	-14.582	-10.488	0.53505	16.664	13.788	8.0397	5.7109	4.1259	-0.79482	-2.4485	1660
16.91	1692	60	NaN	1.6385	14.566	9.4884	-162.23	7.2796	12.769	4.6345	-836.72	1142.9	36.655	822.84	1120.3	40.505	55.63	0	1	5.309	-12.41	-14.584	-10.489	0.53312	16.662	13.787	8.0582	5.8421	4.2519	-0.79672	-2.4312	1660
16.92	1693	60	NaN	1.6288	14.553	9.4662	-162.24	7.3018	12.787	4.6712	-836.69	1142.8	36.683	822.85	1120.3	42.115	55.095	0	1	5.4027	-12.32	-14.586	-10.491	0.52374	16.659	13.777	8.0778	5.9265	4.3386	-0.80824	-2.4136	1660
16.93	1694	60	NaN	1.6209	14.545	9.4538	-162.24	7.3479	12.774	4.6984	-836.63	1142.8	36.604	822.93	1120.4	43.633	53.286	0	1	5.4506	-12.274	-14.588	-10.494	0.51947	16.662	13.772	8.1207	5.97	4.3885	-0.81611	-2.3732	1660
16.94	1695	60	NaN	1.6169	14.545	9.46	-162.24	7.4064	12.748	4.697	-836.56	1142.7	36.491	823.03	1120.4	40.696	54.08	0	1	5.9597	-11.784	-14.593	-10.498	0.51938	16.666	13.775	8.1765	6.4791	4.8822	-0.81762	-2.3218	1660
16.95	1696	60	NaN	1.6133	14.551	9.4842	-162.25	7.438	12.785	4.6649	-836.52	1142.7	36.591	823.06	1120.4	43.552	52.766	0	1	6.3945	-11.365	-14.597	-10.503	0.51116	16.648	13.782	8.2072	6.9057	5.2827	-0.81485	-2.2956	1660
16.96	1697	60	NaN	1.6047	14.57	9.5218	-162.26	7.491	12.79	4.5927	-836.41	1142.7	36.563	823.11	1120.5	43.115	52.129	0	1	6.6178	-11.15	-14.602	-10.507	0.50107	16.633	13.801	8.2596	7.1188	5.4824	-0.80031	-2.2477	1660
16.97	1698	60	NaN	1.6006	14.58	9.5153	-162.27	7.5568	12.83	4.6627	-836.36	1142.7	36.612	823.08	1120.5	43.1	52.005	0	1	6.841	-10.935	-14.606	-10.512	0.49759	16.623	13.814	8.3226	7.3386	5.688	-0.79197	-2.1892	1659.9
16.98	1699	60	NaN	1.5999	14.6	9.5107	-162.29	7.6404	12.908	4.7347	-836.28	1142.7	36.761	823.01	1120.6	44.631	51.308	0	1	7.0643	-10.721	-14.611	-10.516	0.4941	16.603	13.837	8.4034	7.5584	5.8827	-0.77329	-2.1129	1659.8
16.99	1700	60	NaN	1.6009	14.635	9.5248	-162.31	7.7239	12.996	4.7578	-836.18	1142.6	36.951	822.94	1120.6	43.696	52.109	0	1	7.1627	-10.626	-14.611	-10.517	0.48929	16.574	13.874	8.4852	7.652	5.9481	-0.73758	-2.0316	1659.6
17	1701	60	NaN	1.6013	14.674	9.5484	-162.33	7.7686	13.04	4.7592	-836.09	1142.6	37.042	822.92	1120.6	41.884	51.159	0	1	7.2233	-10.567	-14.611	-10.517	0.48647	16.554	13.913	8.5289	7.7098	5.9869	-0.69794	-1.9879	1659.5
17.01	1702	60	NaN	1.5793	14.769	9.6775	-162.33	7.8414	13.077	4.4709	-835.88	1142.7	37.074	822.88	1120.7	41.129	50.706	0	1	7.2418	-10.55	-14.611	-10.517	0.45333	16.544	14.008	8.6025	7.6951	5.9942	-0.60286	-1.9144	1659.2
17.02	1703	60	NaN	1.5627	14.842	9.7582	-162.32	7.8724	13.062	4.3052	-835.69	1142.7	36.997	822.9	1120.7	40.1	49.952	0	1	7.2776	-10.515	-14.611	-10.517	0.43347	16.549	14.082	8.6333	7.711	6.0334	-0.5293	-1.8834	1659.1
17.03	1704	60	NaN	1.5504	14.886	9.7842	-162.32	7.8847	13.059	4.2812	-835.56	1142.7	36.971	822.9	1120.7	42.71	49.857	0	1	7.3245	-10.47	-14.611	-10.517	0.42119	16.55	14.126	8.6443	7.7457	6.0798	-0.48493	-1.8724	1658.9
17.04	1705	60	NaN	1.535	14.915	9.7863	-162.32	7.8796	13.067	4.3219	-835.47	1142.6	36.982	822.88	1120.7	42.037	48.072	0	1	7.3925	-10.405	-14.612	-10.518	0.40677	16.547	14.156	8.638	7.7992	6.1422	-0.4555	-1.8797	1658.8
17.05	1706	60	NaN	1.5026	14.97	9.8316	-162.32	7.8379	13.024	4.2547	-835.31	1142.6	36.855	822.94	1120.6	39.382	47.396	0	1	7.4165	-10.382	-14.613	-10.518	0.37633	16.557	14.21	8.5972	7.7928	6.1751	-0.40242	-1.9211	1658.7
17.06	1707	60	NaN	1.4645	15.023	9.9019	-162.31	7.8107	13.026	4.0712	-835.14	1142.6	36.845	822.91	1120.6	41.466	46.224	0	1	7.3351	-10.46	-14.612	-10.518	0.33216	16.558	14.263	8.5714	7.6672	6.0977	-0.34945	-1.9465	1658.5
17.07	1708	60	NaN	1.4048	15.103	9.9973	-162.29	7.7448	12.939	3.8512	-834.84	1142.7	36.592	822.96	1120.6	40.214	46.353	0	1	7.3311	-10.464	-14.61	-10.516	0.27339	16.581	14.339	8.5091	7.6045	6.1177	-0.27128	-2.0068	1658.3
17.08	1709	60	NaN	1.3455	15.162	10.07	-162.26	7.6713	12.857	3.7349	-834.61	1142.7	36.364	822.99	1120.5	40.869	46.425	0	1	7.3321	-10.463	-14.608	-10.514	0.21777	16.61	14.395	8.4382	7.5499	6.1471	-0.21282	-2.0753	1658.1
17.09	1710	60	NaN	1.2911	15.187	10.105	-162.25	7.5982	12.827	3.7478	-834.5	1142.7	36.293	822.97	1120.5	42.7	43.078	0	1	7.2474	-10.544	-14.606	-10.512	0.16624	16.629	14.419	8.3661	7.4137	6.085	-0.18662	-2.1457	1657.9
17.1	1711	60	NaN	1.2281	15.202	10.123	-162.24	7.5102	12.849	3.7953	-834.38	1142.7	36.368	822.9	1120.5	52.067	51.093	0	1	7.1458	-10.642	-14.603	-10.509	0.10211	16.631	14.434	8.2778	7.2479	5.989	-0.16861	-2.2308	1657.7
17.11	1712	60	NaN	1.1256	15.226	10.18	-162.23	7.3571	12.78	3.7943	-834.18	1142.6	36.204	822.93	1120.4	57.565	51.353	0	1	7.0456	-10.739	-14.599	-10.505	0.0051996	16.654	14.458	8.1249	7.0508	5.9155	-0.14074	-2.3797	1657.6
17.12	1713	60	NaN	1.0758	15.238	10.207	-162.23	7.2824	12.786	3.8076	-834.08	1142.6	36.237	822.9	1120.3	59.188	51.316	1	1	7.0456	-10.739	-14.596	-10.501	-0.045372	16.647	14.469	8.0508	7.0002	5.9083	-0.12627	-2.4507	1657.5
17.13	1714	60	NaN	1.0142	15.265	10.252	-162.23	7.2104	12.787	3.7751	-833.89	1142.6	36.226	822.84	1120.3	59.907	53.241	1	1	7.045	-10.739	-14.592	-10.498	-0.10792	16.647	14.495	7.9805	6.9371	5.9082	-0.097939	-2.5176	1657.2
17.14	1715	60	NaN	0.9099	15.301	10.324	-162.22	7.103	12.772	3.7095	-833.59	1142.6	36.149	822.74	1120.2	60.728	50.511	1	1	7.0414	-10.743	-14.589	-10.494	-0.2121	16.663	14.527	7.8767	6.8293	5.9201	-0.061666	-2.6176	1656.8
17.15	1716	60	NaN	0.76949	15.302	10.389	-162.21	6.9644	12.804	3.7067	-833.36	1142.7	36.231	822.52	1120.1	61.025	52.225	1	1	6.9889	-10.793	-14.583	-10.488	-0.35574	16.666	14.523	7.7439	6.6332	5.8729	-0.059954	-2.7446	1656.4
17.16	1717	60	NaN	0.70348	15.294	10.412	-162.2	6.8889	12.781	3.7173	-833.26	1142.7	36.174	822.46	1120	60.608	50.401	1	1	6.9046	-10.874	-14.576	-10.481	-0.41952	16.681	14.51	7.6725	6.4851	5.8066	-0.065608	-2.8089	1656.2
17.17	1718	60	NaN	0.64344	15.288	10.424	-162.17	6.8317	12.705	3.7594	-833.16	1142.7	35.94	822.44	1119.9	62.676	49.428	1	1	6.8265	-10.949	-14.571	-10.477	-0.47008	16.72	14.501	7.6183	6.3564	5.7708	-0.069891	-2.8583	1656.1
17.18	1719	60	NaN	0.57609	15.288	10.468	-162.12	6.7843	12.57	3.7251	-833.02	1142.7	35.506	822.38	1119.9	62.828	51.973	1	1	6.6924	-11.078	-14.565	-10.471	-0.52375	16.777	14.499	7.5736	6.1687	5.6988	-0.066447	-2.8976	1655.9
17.19	1720	60	NaN	0.50303	15.305	10.561	-162.08	6.7281	12.445	3.5885	-832.84	1142.7	35.072	822.25	1119.8	63.652	49.026	1	1	6.5047	-11.259	-14.56	-10.465	-0.58673	16.833	14.512	7.5207	5.918	5.5741	-0.047499	-2.9446	1655.6
17.2	1721	60	NaN	0.44309	15.352	10.685	-162.05	6.6308	12.491	3.4217	-832.65	1142.8	35.118	822.07	1119.7	65.461	46.653	1	1	6.4198	-11.341	-14.555	-10.461	-0.65428	16.856	14.554	7.4286	5.7656	5.5149	-0.0014536	-3.0324	1655.2
17.21	1722	60	NaN	0.39874	15.357	10.778	-162.07	6.5807	12.733	3.2674	-832.65	1142.8	35.668	821.7	1119.7	65.327	46.906	1	1	6.3375	-11.42	-14.551	-10.457	-0.72326	16.812	14.557	7.3812	5.6142	5.3923	0.005553	-3.0755	1654.8
17.22	1723	60	NaN	0.34857	15.374	10.863	-162.05	6.5246	12.807	3.1132	-832.61	1142.8	35.766	821.45	1119.7	66.137	46.476	1	1	6.1685	-11.583	-14.543	-10.449	-0.78237	16.819	14.572	7.3267	5.3862	5.2366	0.02876	-3.1225	1654.5
17.23	1724	60	NaN	0.29075	15.39	10.919	-162.02	6.4612	12.807	2.9875	-832.61	1142.8	35.683	821.25	1119.7	66.042	46.936	1	1	6.016	-11.73	-14.536	-10.442	-0.84178	16.848	14.588	7.2636	5.1742	5.1181	0.05176	-3.1783	1654.3
17.24	1725	60	NaN	0.23144	15.409	10.94	-162	6.3935	12.815	2.8976	-832.65	1142.8	35.657	821.08	1119.6	66.375	46.822	1	1	5.8821	-11.858	-14.529	-10.435	-0.9034	16.867	14.607	7.1956	4.9787	5.0089	0.077709	-3.2395	1654.2
17.25	1726	60	NaN	0.18689	15.458	10.944	-162.01	6.3285	12.886	2.8244	-832.64	1142.8	35.87	820.93	1119.6	67.283	46.579	1	1	5.725	-12.01	-14.523	-10.429	-0.95797	16.849	14.656	7.1311	4.767	4.8393	0.13219	-3.298	1654.1
17.26	1727	60	NaN	0.12973	15.518	10.987	-161.98	6.2639	12.847	2.5844	-832.7	1142.8	35.776	820.89	1119.5	67.155	49.709	1	1	5.5774	-12.152	-14.518	-10.424	-1.0202	16.867	14.712	7.0693	4.5572	4.7151	0.19466	-3.3542	1654.1
17.27	1728	60	NaN	0.069494	15.582	11.009	-161.97	6.2265	12.853	2.4061	-832.74	1142.8	35.786	820.73	1119.5	66.564	48.821	1	1	5.4483	-12.276	-14.513	-10.419	-1.087	16.87	14.775	7.0331	4.3613	4.5939	0.26223	-3.3856	1654
17.28	1729	60	NaN	0.0046127	15.672	11.017	-161.95	6.1907	12.821	2.2526	-832.77	1142.7	35.673	820.59	1119.4	66.108	45.708	1	1	5.2867	-12.432	-14.508	-10.414	-1.1534	16.892	14.864	6.9986	4.1333	4.4605	0.35619	-3.4152	1653.9
17.29	1730	60	NaN	-0.06193	15.791	11.029	-161.91	6.1485	12.732	2.0786	-832.76	1142.7	35.4	820.49	1119.4	65.508	46.577	1	1	5.1185	-12.594	-14.503	-10.409	-1.2166	16.938	14.981	6.9585	3.9019	4.3442	0.47793	-3.4504	1653.8
17.3	1731	60	NaN	-0.12029	15.914	11.068	-161.87	6.1171	12.672	1.8336	-832.74	1142.8	35.212	820.37	1119.3	64.769	45.998	1	1	4.7713	-12.928	-14.498	-10.404	-1.277	16.969	15.101	6.9302	3.4943	4.0411	0.60295	-3.4736	1653.6
17.31	1732	60	NaN	-0.18004	16.011	11.07	-161.86	6.116	12.665	1.7713	-832.78	1142.8	35.186	820.14	1119.2	65.296	45.426	1	1	4.1908	-13.486	-14.495	-10.401	-1.3381	16.983	15.196	6.931	2.8527	3.4963	0.70091	-3.4697	1653.4
17.32	1733	60	NaN	-0.22657	16.066	11.083	-161.85	6.1216	12.661	1.7121	-832.84	1142.8	35.15	819.97	1119.2	65.952	45.283	1	1	3.201	-14.439	-14.496	-10.401	-1.3856	16.995	15.251	6.9374	1.8154	2.5554	0.75487	-3.4641	1653.3
17.33	1734	60	NaN	-0.26211	16.113	11.117	-161.83	6.0955	12.646	1.6167	-832.88	1142.8	35.107	819.88	1119.2	67.463	46.862	1	1	2.9392	-14.691	-14.493	-10.399	-1.423	17.01	15.296	6.9122	1.5162	2.3188	0.8028	-3.4868	1653.3
17.34	1735	60	NaN	-0.29228	16.17	11.164	-161.82	6.0593	12.638	1.5115	-832.89	1142.8	35.091	819.79	1119.2	68.338	47.94	1	1	2.8522	-14.775	-14.489	-10.395	-1.4563	17.016	15.352	6.8771	1.3959	2.2411	0.86294	-3.518	1653.2
17.35	1736	60	NaN	-0.32693	16.24	11.204	-161.86	6.1263	12.706	1.5155	-832.89	1142.8	35.174	819.41	1119.2	67.4	46.469	1	1	2.7115	-14.91	-14.484	-10.39	-1.4939	16.971	15.423	6.9439	1.2176	2.0604	0.93861	-3.446	1652.8
17.36	1737	60	NaN	-0.3527	16.309	11.263	-161.86	6.126	12.683	1.4741	-832.84	1142.9	35.118	819.35	1119.2	66.415	48.336	1	1	2.6541	-14.966	-14.481	-10.387	-1.5192	16.971	15.49	6.9451	1.1348	2.0053	1.0089	-3.4414	1652.7
17.37	1738	60	NaN	-0.38206	16.373	11.319	-161.86	6.1353	12.667	1.437	-832.8	1142.9	35.07	819.29	1119.2	64.773	47.113	1	1	2.6333	-14.986	-14.478	-10.384	-1.5483	16.974	15.553	6.9549	1.085	1.9885	1.0751	-3.4292	1652.6
17.38	1739	60	NaN	-0.41388	16.436	11.372	-161.87	6.1576	12.679	1.4349	-832.72	1142.9	35.072	819.18	1119.3	61.939	43.424	1	1	2.5353	-15.08	-14.473	-10.379	-1.5804	16.96	15.617	6.9764	0.95492	1.8801	1.1438	-3.4023	1652.4
17.39	1740	60	NaN	-0.44508	16.487	11.41	-161.9	6.1884	12.707	1.5294	-832.62	1142.9	35.101	819.04	1119.3	60.178	42.547	1	1	2.4121	-15.199	-14.467	-10.373	-1.6095	16.935	15.67	7.0053	0.80255	1.7363	1.2029	-3.3676	1652.2
17.4	1741	60	NaN	-0.47004	16.496	11.39	-161.9	6.2154	12.692	1.8428	-832.54	1142.8	35.044	818.96	1119.4	59.129	43.38	1	1	2.2825	-15.323	-14.463	-10.369	-1.6217	16.947	15.682	7.0294	0.66073	1.6237	1.2188	-3.3395	1652
17.41	1742	60	NaN	-0.47877	16.5	11.442	-161.92	6.2314	12.699	1.8724	-832.45	1142.9	35.077	818.93	1119.4	57.388	42.753	1	1	2.1728	-15.429	-14.459	-10.365	-1.6307	16.93	15.686	7.045	0.54213	1.501	1.2272	-3.32	1651.9
17.42	1743	60	NaN	-0.48249	16.497	11.52	-161.92	6.274	12.671	1.9146	-832.33	1142.9	34.991	818.88	1119.4	55.571	41.343	1	1	2.0823	-15.516	-14.456	-10.362	-1.63	16.937	15.684	7.0875	0.45221	1.4204	1.2277	-3.274	1651.7
17.43	1744	60	NaN	-0.48386	16.495	11.601	-161.92	6.3125	12.661	1.9488	-832.2	1142.9	34.951	818.82	1119.4	57.966	41.089	1	1	2.0602	-15.537	-14.455	-10.361	-1.629	16.94	15.681	7.1264	0.43122	1.4023	1.2258	-3.2342	1651.5
17.44	1745	60	NaN	-0.48317	16.486	11.671	-161.93	6.334	12.684	1.9958	-832.06	1142.9	34.999	818.8	1119.4	54.915	41.475	1	1	1.9973	-15.598	-14.453	-10.359	-1.6284	16.93	15.672	7.148	0.36886	1.3317	1.219	-3.211	1651.3
17.45	1746	60	NaN	-0.47711	16.442	11.729	-161.93	6.3596	12.676	2.1753	-831.9	1142.9	34.941	818.78	1119.5	54.144	47.318	1	1	1.9027	-15.689	-14.452	-10.357	-1.6143	16.932	15.63	7.1718	0.28847	1.2426	1.1783	-3.1855	1651.2
17.46	1747	60	NaN	-0.48457	16.424	11.762	-161.94	6.3621	12.685	2.1984	-831.87	1142.9	34.967	818.77	1119.5	53.414	45.719	1	1	1.8512	-15.739	-14.452	-10.357	-1.6219	16.923	15.612	7.1742	0.22932	1.1842	1.1598	-3.1832	1651.1
17.47	1748	60	NaN	-0.51803	16.372	11.827	-161.94	6.3804	12.722	2.3295	-831.77	1142.9	35.062	818.67	1119.5	51.1	52.602	1	1	1.8305	-15.758	-14.453	-10.359	-1.6542	16.926	15.561	7.1913	0.17631	1.1675	1.1084	-3.1673	1650.9
17.48	1749	60	NaN	-0.55566	16.324	11.879	-161.93	6.3851	12.724	2.4871	-831.67	1142.8	35.063	818.63	1119.5	49.64	53.419	1	1	1.8674	-15.723	-14.454	-10.36	-1.6865	16.944	15.514	7.1946	0.18088	1.2208	1.0601	-3.1655	1650.8
17.49	1750	60	NaN	-0.58781	16.302	11.91	-161.92	6.3628	12.695	2.5822	-831.6	1142.8	34.989	818.68	1119.5	50.934	53.409	1	1	1.8827	-15.708	-14.456	-10.362	-1.7128	16.959	15.493	7.1714	0.16985	1.2512	1.0366	-3.1908	1650.8
17.5	1751	60	NaN	-0.63006	16.297	11.995	-161.94	6.3331	12.772	2.5376	-831.47	1142.8	35.218	818.61	1119.5	48.996	52.771	1	1	1.879	-15.712	-14.459	-10.365	-1.7647	16.92	15.488	7.1425	0.11428	1.2086	1.0288	-3.2223	1650.6
17.51	1752	60	NaN	-0.64562	16.299	11.969	-161.93	6.3262	12.724	2.7638	-831.39	1142.8	35.101	818.63	1119.5	48.374	52.324	1	1	1.9297	-15.663	-14.462	-10.368	-1.7684	16.952	15.493	7.1325	0.16132	1.2889	1.0305	-3.2353	1650.5
17.52	1753	60	NaN	-0.65909	16.325	12.009	-161.91	6.3196	12.716	2.8429	-831.26	1142.7	35.108	818.58	1119.5	48.725	52.1	1	1	1.9501	-15.643	-14.465	-10.37	-1.7794	16.969	15.519	7.125	0.17063	1.326	1.0545	-3.2454	1650.3
17.53	1754	60	NaN	-0.66305	16.357	12.043	-161.9	6.283	12.698	2.9332	-831.13	1142.7	35.116	818.63	1119.5	43.047	47.27	1	1	1.9293	-15.663	-14.467	-10.373	-1.7806	16.982	15.552	7.0878	0.14869	1.3183	1.085	-3.2849	1650.2
17.54	1755	60	NaN	-0.65529	16.384	12.038	-161.9	6.2309	12.66	3.0985	-831	1142.7	35.07	818.74	1119.5	47.951	44.057	1	1	1.9023	-15.689	-14.469	-10.375	-1.7655	16.989	15.581	7.034	0.13678	1.2999	1.1114	-3.3409	1650.2
17.55	1756	60	NaN	-0.64651	16.411	12.068	-161.93	6.2673	12.692	3.1534	-830.84	1142.6	35.117	818.62	1119.5	55.326	41.74	1	1	1.8691	-15.721	-14.472	-10.377	-1.7567	16.964	15.61	7.0689	0.11243	1.2424	1.1381	-3.3084	1649.9
17.56	1757	60	NaN	-0.61145	16.426	12.116	-161.93	6.2117	12.675	3.4512	-830.65	1142.5	35.151	818.74	1119.5	52.188	43.424	1	1	1.8151	-15.773	-14.474	-10.379	-1.7125	16.968	15.628	7.0099	0.10259	1.1947	1.1541	-3.3694	1649.9
17.57	1758	60	NaN	-0.57651	16.43	12.13	-161.94	6.2316	12.679	3.7295	-830.5	1142.4	35.167	818.71	1119.6	50.247	45.896	1	1	1.7845	-15.803	-14.476	-10.382	-1.6685	16.966	15.635	7.0265	0.116	1.1633	1.1595	-3.3551	1649.7
17.58	1759	60	NaN	-0.53883	16.427	12.133	-161.97	6.274	12.683	3.9839	-830.37	1142.4	35.186	818.65	1119.6	47.46	50.429	1	1	1.792	-15.796	-14.478	-10.384	-1.6228	16.943	15.635	7.0658	0.16915	1.147	1.1565	-3.3184	1649.5
17.59	1760	60	NaN	-0.49604	16.416	12.154	-162.02	6.2966	12.669	4.1936	-830.24	1142.3	35.198	818.65	1119.6	42.544	52.201	1	1	1.8183	-15.77	-14.482	-10.387	-1.5732	16.907	15.627	7.0857	0.24502	1.1363	1.1456	-3.3017	1649.3
17.6	1761	60	NaN	-0.45046	16.397	12.225	-162.01	6.3086	12.643	4.2578	-830.11	1142.2	35.107	818.72	1119.6	43.815	52.446	1	1	1.8344	-15.755	-14.484	-10.39	-1.5223	16.915	15.609	7.0964	0.31205	1.1599	1.1246	-3.2937	1649.3
17.61	1762	60	NaN	-0.37133	16.351	12.306	-162.02	6.3224	12.624	4.4405	-829.9	1142.2	35.088	818.81	1119.6	44.047	52.939	1	1	1.8196	-15.769	-14.486	-10.391	-1.4363	16.919	15.564	7.1087	0.38331	1.1497	1.0786	-3.2827	1649.1
17.62	1763	60	NaN	-0.30793	16.292	12.36	-162.01	6.3425	12.604	4.6148	-829.77	1142.1	35.048	818.89	1119.6	45.715	55.371	1	1	1.7614	-15.825	-14.488	-10.393	-1.3655	16.929	15.507	7.1271	0.39593	1.1041	1.0196	-3.2662	1649.1
17.63	1764	60	NaN	-0.24857	16.218	12.393	-162.01	6.3768	12.605	4.8368	-829.65	1142.1	35.051	818.97	1119.6	46.973	58.474	1	1	1.6287	-15.953	-14.491	-10.397	-1.2985	16.937	15.435	7.1592	0.33022	0.98454	0.94445	-3.2374	1649
17.64	1765	60	NaN	-0.18682	16.134	12.419	-162.02	6.4264	12.63	5.1113	-829.51	1142.1	35.107	819.04	1119.6	47.213	62.888	1	1	1.6857	-15.898	-14.494	-10.399	-1.2292	16.94	15.353	7.2068	0.45649	1.0422	0.85966	-3.1926	1649
17.65	1766	60	NaN	-0.13909	16.065	12.46	-162.02	6.4795	12.632	5.2987	-829.4	1142.1	35.077	819.14	1119.6	45.943	65.412	1	1	1.7331	-15.852	-14.496	-10.401	-1.1739	16.949	15.285	7.2593	0.55916	1.0972	0.78911	-3.1419	1649
17.66	1767	60	NaN	-0.11508	16.028	12.492	-162.04	6.524	12.701	5.3906	-829.34	1142.1	35.249	819.14	1119.7	45.863	66.36	1	1	1.6377	-15.944	-14.496	-10.401	-1.1527	16.927	15.249	7.3031	0.48493	0.98291	0.75297	-3.0982	1648.9
17.67	1768	60	NaN	-0.10217	16	12.542	-162.04	6.5514	12.769	5.4071	-829.3	1142.1	35.413	819.18	1119.7	48.528	67.125	1	1	1.6416	-15.94	-14.497	-10.403	-1.145	16.922	15.222	7.33	0.49667	0.98183	0.72464	-3.0728	1648.9
17.68	1769	60	NaN	-0.094038	15.975	12.591	-162.05	6.5857	12.83	5.4303	-829.29	1142.1	35.584	819.24	1119.8	48.797	64.585	1	1	1.7039	-15.88	-14.499	-10.405	-1.1419	16.9	15.197	7.3627	0.562	1.0197	0.69853	-3.0419	1648.9
17.69	1770	60	NaN	-0.082906	15.948	12.622	-162.1	6.6381	12.882	5.5041	-829.33	1142.1	35.749	819.29	1119.9	45.744	58.642	1	1	1.8518	-15.738	-14.499	-10.404	-1.1339	16.853	15.175	7.4113	0.71788	1.1147	0.67625	-2.9932	1649
17.7	1771	60	NaN	-0.05554	15.933	12.628	-162.1	6.6839	12.914	5.5737	-829.43	1142.1	35.783	819.38	1120	47.957	54.526	1	1	1.9743	-15.62	-14.499	-10.405	-1.1052	16.854	15.166	7.451	0.86913	1.2336	0.6673	-2.9538	1649.2
17.71	1772	60	NaN	-0.028951	15.972	12.639	-162.11	6.7167	12.959	5.5529	-829.43	1142.1	35.894	819.41	1120.1	44.846	48.805	1	1	2.015	-15.581	-14.501	-10.407	-1.0832	16.831	15.208	7.4811	0.93184	1.2505	0.70708	-2.9255	1649.3
17.72	1773	60	NaN	-0.00051845	16.039	12.652	-162.11	6.7401	12.971	5.4598	-829.42	1142.1	35.874	819.54	1120.1	45.745	47.054	1	1	2.0404	-15.556	-14.501	-10.407	-1.0572	16.838	15.278	7.5016	0.98317	1.2815	0.77646	-2.9052	1649.4
17.73	1774	60	NaN	0.025389	16.112	12.641	-162.11	6.7636	12.996	5.3738	-829.43	1142	35.886	819.68	1120.2	35.193	47.621	1	1	2.0624	-15.535	-14.501	-10.406	-1.0346	16.834	15.355	7.5211	1.0278	1.2987	0.85434	-2.8852	1649.5
17.74	1775	60	NaN	0.04259	16.17	12.601	-162.13	6.7938	13.032	5.3403	-829.47	1142	35.958	819.76	1120.3	38.422	48.671	1	1	2.1067	-15.493	-14.5	-10.406	-1.021	16.804	15.417	7.5468	1.0858	1.311	0.91661	-2.859	1649.7
17.75	1776	60	NaN	0.040435	16.179	12.585	-162.13	6.8292	12.934	5.3059	-829.53	1142	35.681	819.8	1120.3	38.984	46.458	1	1	2.1444	-15.456	-14.5	-10.405	-1.0146	16.812	15.428	7.5806	1.1298	1.3557	0.92827	-2.8249	1649.8
17.76	1777	60	NaN	0.051928	16.215	12.491	-162.15	6.8336	12.819	5.3706	-829.61	1141.9	35.395	820.07	1120.4	39.05	48.706	1	1	2.1794	-15.423	-14.5	-10.405	-0.99074	16.81	15.471	7.5775	1.1887	1.3876	0.97168	-2.8279	1650.1
17.77	1778	60	NaN	0.050254	16.265	12.448	-162.16	6.8426	12.875	5.3038	-829.69	1141.8	35.468	820.2	1120.5	40.243	50.272	1	1	2.2683	-15.337	-14.499	-10.405	-0.99713	16.796	15.523	7.584	1.2712	1.4589	1.0245	-2.8206	1650.3
17.78	1779	60	NaN	0.039062	16.314	12.451	-162.17	6.8555	12.919	5.1395	-829.76	1141.8	35.521	820.29	1120.5	40.599	51.537	1	1	2.3519	-15.257	-14.498	-10.404	-1.0158	16.779	15.572	7.5969	1.3361	1.5227	1.0741	-2.8068	1650.5
17.79	1780	60	NaN	0.026599	16.352	12.475	-162.17	6.8713	12.828	4.9519	-829.8	1141.9	35.292	820.45	1120.5	39.431	55.015	1	1	2.3887	-15.221	-14.497	-10.403	-1.0267	16.772	15.61	7.6127	1.3621	1.5514	1.1134	-2.7899	1650.7
17.8	1781	60	NaN	0.024634	16.381	12.481	-162.16	6.9006	12.757	4.844	-829.85	1141.9	35.035	820.59	1120.5	41.976	52.431	1	1	2.4114	-15.199	-14.495	-10.401	-1.0233	16.791	15.639	7.6423	1.3881	1.5921	1.1437	-2.7589	1650.8
17.81	1782	60	NaN	0.032952	16.405	12.47	-162.17	6.926	12.755	4.7901	-829.88	1141.9	34.981	820.67	1120.5	41.872	53.088	1	1	2.4229	-15.188	-14.494	-10.399	-1.0149	16.785	15.662	7.6685	1.4079	1.5968	1.1686	-2.7309	1651
17.82	1783	60	NaN	0.051916	16.419	12.435	-162.17	6.9855	12.744	4.8004	-829.93	1141.9	34.862	820.73	1120.5	44.074	54.755	1	1	2.4819	-15.131	-14.488	-10.394	-0.99142	16.788	15.678	7.727	1.4905	1.6562	1.1892	-2.6672	1651.1
17.83	1784	60	NaN	0.087933	16.445	12.414	-162.17	7.053	12.741	4.8017	-829.97	1141.9	34.763	820.8	1120.5	44.169	58	1	1	2.352	-15.256	-14.471	-10.376	-0.95188	16.789	15.704	7.7939	1.4001	1.532	1.2331	-2.5825	1651.2
17.84	1785	60	NaN	0.13461	16.489	12.432	-162.18	7.1014	12.756	4.742	-829.96	1141.9	34.751	820.86	1120.5	48.284	61.607	1	1	1.9975	-15.598	-14.438	-10.344	-0.9068	16.779	15.747	7.8438	1.0907	1.1809	1.3085	-2.5	1651.2
17.85	1786	60	NaN	0.14623	16.512	12.461	-162.19	7.1214	12.757	4.6548	-829.98	1142	34.712	820.9	1120.6	49.364	63.224	1	1	2.0398	-15.557	-14.433	-10.338	-0.89684	16.769	15.769	7.8644	1.143	1.2117	1.3365	-2.4739	1651.3
17.86	1787	60	NaN	0.2289	16.594	12.513	-162.2	7.1524	12.796	4.5919	-829.95	1142	34.736	820.97	1120.6	40.852	69.374	1	1	2.1226	-15.477	-14.43	-10.336	-0.81715	16.752	15.849	7.8967	1.3054	1.2742	1.4193	-2.4389	1651.3
17.87	1788	60	NaN	0.29085	16.643	12.534	-162.2	7.1733	12.799	4.5966	-829.93	1142	34.685	821.04	1120.6	45.038	69.112	1	1	2.1285	-15.472	-14.425	-10.331	-0.75324	16.754	15.899	7.9175	1.3753	1.2824	1.4741	-2.4134	1651.4
17.88	1789	60	NaN	0.33778	16.666	12.542	-162.2	7.183	12.8	4.6281	-829.92	1142	34.655	821.07	1120.6	46.82	67.832	1	1	2.1602	-15.441	-14.414	-10.319	-0.70416	16.758	15.922	7.9263	1.4561	1.3168	1.5086	-2.3932	1651.4
17.89	1790	60	NaN	0.38584	16.673	12.554	-162.2	7.1831	12.817	4.6425	-829.92	1142	34.674	821.08	1120.6	49.245	66.647	1	1	2.2305	-15.373	-14.394	-10.299	-0.65626	16.753	15.931	7.9256	1.5742	1.3795	1.5373	-2.3736	1651.4
17.9	1791	60	NaN	0.44397	16.663	12.579	-162.19	7.1745	12.764	4.6216	-829.97	1142	34.458	821.14	1120.6	47.551	68.68	1	1	2.2587	-15.346	-14.377	-10.283	-0.59128	16.774	15.922	7.9148	1.6675	1.428	1.5452	-2.3681	1651.5
17.91	1792	60	NaN	0.49951	16.648	12.617	-162.19	7.1217	12.759	4.5759	-829.96	1141.9	34.396	821.17	1120.6	46.112	71.59	1	1	2.2713	-15.334	-14.361	-10.266	-0.53515	16.772	15.907	7.8622	1.7362	1.4379	1.5466	-2.4041	1651.5
17.92	1793	60	NaN	0.53081	16.634	12.639	-162.19	7.0965	12.753	4.5504	-829.95	1141.9	34.337	821.17	1120.6	45.863	71.348	1	1	2.2639	-15.341	-14.343	-10.249	-0.5027	16.777	15.894	7.8367	1.7612	1.4355	1.5513	-2.4119	1651.5
17.93	1794	60	NaN	0.55587	16.614	12.671	-162.18	7.0746	12.76	4.4892	-829.93	1141.9	34.304	821.15	1120.6	48.59	70.787	1	1	2.2737	-15.332	-14.325	-10.231	-0.47863	16.783	15.875	7.8137	1.795	1.451	1.5491	-2.4174	1651.5
17.94	1795	60	NaN	0.59222	16.579	12.724	-162.17	7.0347	12.81	4.374	-829.88	1141.8	34.347	821.11	1120.6	49.463	70.465	1	1	2.2884	-15.318	-14.308	-10.214	-0.44786	16.787	15.841	7.7727	1.8406	1.4692	1.5328	-2.4411	1651.4
17.95	1796	60	NaN	0.63663	16.533	12.739	-162.14	7.013	12.956	4.358	-829.8	1141.8	34.546	820.89	1120.5	51.954	70.094	1	1	2.6208	-14.998	-14.281	-10.187	-0.41109	16.809	15.795	7.7511	2.2098	1.8115	1.5137	-2.436	1651.1
17.96	1797	60	NaN	0.66984	16.482	12.761	-162.14	6.978	13.042	4.3093	-829.79	1141.7	34.707	820.82	1120.5	55.774	69.156	1	1	2.7837	-14.841	-14.258	-10.164	-0.38521	16.807	15.745	7.7149	2.3985	1.9656	1.4866	-2.4489	1651
17.97	1798	60	NaN	0.70446	16.436	12.779	-162.11	6.9448	13.042	4.2638	-829.75	1141.7	34.65	820.81	1120.5	56.293	68.593	1	1	2.366	-15.243	-14.248	-10.154	-0.35021	16.833	15.699	7.6815	2.0158	1.5901	1.4512	-2.4724	1651
17.98	1799	60	NaN	0.75519	16.379	12.819	-162.08	6.9073	13.051	4.1646	-829.66	1141.7	34.614	820.8	1120.5	56.771	67.046	1	1	2.1643	-15.437	-14.229	-10.135	-0.30173	16.866	15.641	7.645	1.8626	1.4284	1.412	-2.4897	1650.9
17.99	1800	60	NaN	0.82173	16.302	12.885	-162.05	6.8666	13.126	3.9984	-829.52	1141.7	34.759	820.73	1120.4	57.421	64.253	1	1	2.0379	-15.559	-14.208	-10.114	-0.24616	16.882	15.562	7.6063	1.7918	1.3232	1.354	-2.5074	1650.7
18	1801	60	NaN	0.84832	16.248	12.898	-162.02	6.8633	13.123	3.9585	-829.44	1141.8	34.729	820.72	1120.4	58.333	56.625	1	1	1.9048	-15.687	-14.193	-10.099	-0.21995	16.908	15.507	7.6043	1.6849	1.221	1.314	-2.4947	1650.6
18.01	1802	60	NaN	0.86875	16.18	12.915	-162	6.8723	13.128	3.8849	-829.4	1141.8	34.706	820.69	1120.4	59.001	45.959	1	0	1.7717	-15.815	-14.179	-10.084	-0.20133	16.928	15.439	7.6137	1.5704	1.113	1.26	-2.4708	1650.5
18.02	1803	60	NaN	0.88964	16.106	12.924	-162	6.876	13.164	3.8405	-829.35	1141.8	34.787	820.65	1120.4	48.072	40.345	1	0	1.6386	-15.943	-14.164	-10.07	-0.18483	16.93	15.364	7.618	1.4538	0.98691	1.2	-2.4519	1650.4
18.03	1804	60	NaN	0.91292	15.995	12.941	-161.99	6.8786	13.192	3.7528	-829.26	1141.8	34.863	820.62	1120.4	56.596	38.847	1	0	1.6709	-15.912	-14.155	-10.061	-0.16732	16.926	15.253	7.6212	1.5036	1.0141	1.0976	-2.4397	1650.3
18.04	1805	60	NaN	0.9413	15.835	12.97	-161.98	6.886	13.171	3.5916	-829.12	1141.8	34.825	820.64	1120.4	44.988	41.473	1	0	1.7335	-15.852	-14.148	-10.054	-0.14332	16.931	15.092	7.629	1.5902	1.0789	0.94371	-2.4249	1650.2
18.05	1806	60	NaN	0.98461	15.702	12.954	-161.97	6.8997	13.1	3.5796	-828.98	1141.8	34.674	820.7	1120.4	46.06	39.124	1	0	1.5674	-16.012	-14.139	-10.045	-0.095229	16.949	14.961	7.6408	1.4722	0.93774	0.8214	-2.4043	1650.1
[truncated: 61,124 more rows]
