# Supplementary material for: Speech, movement, and gaze behaviours during dyadic conversation in noise
Source: Sci Rep. 2019 Jul 18;9:10451. doi: 10.1038/s41598-019-46416-0 (PMC6639257; doi:10.1038/s41598-019-46416-0)
Supplement: Supplementary file 1 — All data [file 41598_2019_46416_MOESM1_ESM.zip › dyad12conv2.txt]

timestamps	sample	levels (dB)	level change	talker 1	talker 1	talker 1	talker 2	talker 2	talker 2	talker 1	talker 1	talker 1	talker 2	talker 2	talker 2	talker 1	talker 2	talker 1	talker 2	talker 1	talker 2	talker 1	talker 2	talker 1	talker 2	talker 1	talker 2	talker 1	talker 2	talker 1	talker 2	talker 1 and 2
timestamps	sample	levels (dB)	(dB)	yaw	pitch	roll	yaw	pitch	roll	x (mm)	y (mm)	z (mm)	x (mm)	y (mm)	z (mm)	rms (volts)	rms (volts)	talking	talking	eye phi (deg)	eye phi (deg)	eye theta (deg)	eye theta (deg)	yaw re t2	yaw re t1	pitch re t2	pitch re t1	gaze yaw re t2	gaze yaw re t1	gaze pitch re t2	gaze pitch re t1	distance
0	1	60	NaN	-0.13489	16.958	6.5764	-148.89	9.0179	26.932	-12.183	-841.15	1139.2	59.777	804.96	1133.5	23.649	42.396	0	0	13.6	-17.841	-15.706	-9.0255	-2.638	28.603	16.762	9.2142	10.962	10.762	1.0559	0.18868	1647.7
0.01	2	60	NaN	-0.12825	16.97	6.6083	-148.85	9.0194	26.862	-12.175	-841.2	1139.2	59.635	805.07	1133.5	23.649	40.259	0	0	13.519	-17.918	-15.705	-9.0243	-2.6259	28.651	16.772	9.2175	10.893	10.733	1.0672	0.19323	1647.8
0.02	3	60	NaN	-0.12608	16.986	6.6399	-148.84	9.0491	26.934	-12.162	-841.25	1139.2	59.819	805.01	1133.5	23.649	41.766	0	0	13.473	-17.962	-15.704	-9.0236	-2.6297	28.653	16.79	9.2448	10.844	10.691	1.0864	0.22119	1647.8
0.03	4	60	NaN	-0.12289	16.997	6.6622	-148.83	9.0706	26.953	-12.151	-841.27	1139.2	59.867	804.99	1133.6	27.783	48.336	0	0	13.487	-17.949	-15.704	-9.0237	-2.6278	28.67	16.801	9.2661	10.86	10.721	1.0971	0.24237	1647.8
0.04	5	60	NaN	-0.11822	17	6.6792	-148.8	9.0823	26.923	-12.144	-841.29	1139.2	59.801	805.02	1133.5	23.649	39.722	0	0	13.481	-17.955	-15.703	-9.023	-2.6205	28.701	16.802	9.2799	10.86	10.746	1.0991	0.25692	1647.9
0.05	6	60	NaN	-0.11505	17	6.7007	-148.78	9.1098	26.969	-12.128	-841.35	1139.2	59.944	804.99	1133.6	24.386	39.175	0	0	13.467	-17.969	-15.702	-9.0219	-2.6217	28.712	16.803	9.3071	10.845	10.743	1.1008	0.28519	1647.9
0.06	7	60	NaN	-0.11346	17.008	6.6957	-148.75	9.1979	27.054	-12.012	-841.41	1139.2	60.096	804.81	1133.7	23.649	24.005	0	0	13.472	-17.963	-15.703	-9.0223	-2.6215	28.746	16.815	9.3914	10.851	10.783	1.1124	0.36916	1647.8
0.07	8	60	NaN	-0.11227	17.027	6.7391	-148.72	9.2539	27.046	-12.034	-841.44	1139.3	60.107	804.79	1133.7	23.649	28.897	0	0	13.487	-17.95	-15.703	-9.0231	-2.6215	28.766	16.832	9.4485	10.865	10.817	1.1286	0.42537	1647.8
0.08	9	60	NaN	-0.11432	17.042	6.7672	-148.67	9.2248	26.858	-12.046	-841.46	1139.3	59.728	804.99	1133.5	23.649	24.005	0	0	13.504	-17.933	-15.704	-9.0235	-2.6104	28.838	16.837	9.429	10.894	10.905	1.1337	0.40553	1648
0.09	10	60	NaN	-0.11049	17.054	6.7712	-148.6	9.1829	26.673	-12.007	-841.48	1139.3	59.359	805.18	1133.2	23.649	28.056	0	0	13.531	-17.907	-15.704	-9.0237	-2.5921	28.914	16.841	9.3963	10.938	11.007	1.1371	0.37264	1648.2
0.1	11	60	NaN	-0.094451	17.069	6.7624	-148.58	9.2066	26.671	-11.924	-841.51	1139.4	59.39	805.1	1133.2	23.649	26.506	0	0	13.569	-17.87	-15.704	-9.0237	-2.5744	28.944	16.856	9.4203	10.995	11.074	1.1516	0.39663	1648.2
0.11	12	60	NaN	-0.085627	17.083	6.7561	-148.53	9.234	26.638	-11.862	-841.52	1139.4	59.315	805.03	1133.2	23.649	24.005	0	0	13.613	-17.827	-15.704	-9.0239	-2.5609	28.996	16.869	9.448	11.053	11.169	1.1643	0.4241	1648.1
0.12	13	60	NaN	-0.079475	17.096	6.7724	-148.59	9.3295	26.937	-11.854	-841.54	1139.4	60.038	804.57	1133.6	23.649	24.005	0	0	13.66	-17.782	-15.705	-9.0243	-2.5802	28.905	16.897	9.5286	11.08	11.123	1.1921	0.50427	1647.7
0.13	14	60	NaN	-0.078044	17.105	6.7788	-148.63	9.3601	26.991	-11.845	-841.53	1139.3	60.184	804.45	1133.7	23.649	24.005	0	0	13.714	-17.731	-15.706	-9.0259	-2.5838	28.869	16.91	9.5551	11.13	11.138	1.2039	0.52927	1647.6
0.14	15	60	NaN	-0.067177	17.109	6.8007	-148.64	9.3224	26.898	-11.873	-841.52	1139.4	60.044	804.48	1133.7	23.649	24.005	0	0	13.764	-17.683	-15.708	-9.0273	-2.5689	28.858	16.912	9.5199	11.195	11.175	1.2041	0.4926	1647.6
0.15	16	60	NaN	-0.043383	17.1	6.8349	-148.66	9.2451	26.794	-11.901	-841.53	1139.4	59.933	804.48	1133.6	23.649	24.005	0	0	13.792	-17.656	-15.708	-9.0278	-2.5422	28.844	16.901	9.445	11.249	11.188	1.1925	0.4172	1647.6
0.16	17	60	NaN	-0.02572	17.059	6.8139	-148.66	9.1785	26.699	-11.745	-841.6	1139.3	59.792	804.47	1133.6	23.649	24.005	0	0	13.816	-17.632	-15.709	-9.0285	-2.5142	28.85	16.86	9.3782	11.302	11.218	1.1508	0.34979	1647.6
0.17	18	60	NaN	-0.039348	17.061	6.8024	-148.65	9.1438	26.651	-11.669	-841.6	1139.3	59.71	804.5	1133.5	23.649	26.264	0	0	13.837	-17.612	-15.71	-9.0293	-2.5223	28.868	16.86	9.3448	11.315	11.257	1.15	0.3155	1647.7
0.18	19	60	NaN	-0.025515	17.049	6.821	-148.65	9.1159	26.631	-11.677	-841.61	1139.3	59.699	804.44	1133.5	23.649	28.68	0	0	13.828	-17.621	-15.699	-9.0187	-2.5084	28.871	16.847	9.3172	11.32	11.25	1.1484	0.29851	1647.6
0.19	20	60	NaN	-0.0086961	17.044	6.8488	-148.64	9.088	26.609	-11.691	-841.59	1139.3	59.658	804.33	1133.5	23.649	40.249	0	0	13.811	-17.637	-15.689	-9.0082	-2.4909	28.876	16.842	9.29	11.321	11.239	1.1537	0.28179	1647.5
0.2	21	60	NaN	0.00070033	17.052	6.8795	-148.65	9.0808	26.677	-11.697	-841.54	1139.3	59.781	804.01	1133.5	23.649	39.267	0	0	13.787	-17.66	-15.684	-9.0039	-2.4865	28.867	16.851	9.2813	11.3	11.207	1.1669	0.27743	1647.1
0.21	22	60	NaN	0.0070751	17.058	6.9185	-148.68	9.1293	26.993	-11.733	-841.51	1139.3	60.408	803.27	1133.8	23.649	38.501	0	0	13.784	-17.663	-15.683	-9.0026	-2.5043	28.806	16.867	9.321	11.28	11.143	1.1839	0.31844	1646.4
0.22	23	60	NaN	0.010944	17.053	6.9172	-148.64	9.1218	26.914	-11.684	-841.49	1139.3	60.204	803.25	1133.7	23.649	38.887	0	0	13.795	-17.653	-15.684	-9.0033	-2.4918	28.859	16.858	9.3167	11.303	11.207	1.1744	0.31343	1646.3
0.23	24	60	NaN	0.01222	17.043	6.9131	-148.61	9.1227	26.87	-11.647	-841.49	1139.4	60.088	803.23	1133.7	23.649	26.417	0	0	13.816	-17.633	-15.685	-9.005	-2.4852	28.895	16.846	9.3192	11.331	11.262	1.1608	0.31416	1646.3
0.24	25	60	NaN	0.013561	17.037	6.9012	-148.58	9.151	26.876	-11.595	-841.49	1139.4	60.058	803.09	1133.7	23.649	49.596	0	0	13.844	-17.606	-15.688	-9.0075	-2.4812	28.93	16.841	9.347	11.363	11.324	1.1533	0.3395	1646.2
0.25	26	60	NaN	0.01452	17.035	6.8923	-148.54	9.1898	26.901	-11.552	-841.47	1139.4	60.063	802.93	1133.8	25.682	55.428	0	0	13.849	-17.601	-15.689	-9.0083	-2.4792	28.963	16.84	9.3849	11.37	11.362	1.1513	0.37666	1646
0.26	27	60	NaN	0.014572	17.032	6.8975	-148.51	9.2145	26.884	-11.548	-841.46	1139.4	59.997	802.87	1133.8	30.293	57.934	0	0	13.884	-17.568	-15.689	-9.0091	-2.4768	28.995	16.836	9.4105	11.407	11.428	1.1461	0.40147	1645.9
0.27	28	60	NaN	0.019523	17.032	6.8968	-148.43	9.238	26.727	-11.534	-841.43	1139.4	59.564	803.07	1133.6	33.234	58.665	0	0	13.992	-17.463	-15.691	-9.0102	-2.456	29.09	16.83	9.4393	11.536	11.627	1.1397	0.42908	1646
0.28	29	60	NaN	0.01419	17.024	6.8999	-148.4	9.3047	26.768	-11.543	-841.42	1139.4	59.582	802.91	1133.7	33.85	59.732	0	0	14.05	-17.407	-15.693	-9.0125	-2.4626	29.123	16.824	9.504	11.587	11.716	1.1316	0.4915	1645.9
0.29	30	60	NaN	0.010451	17.012	6.8815	-148.37	9.36	26.786	-11.479	-841.41	1139.4	59.552	802.84	1133.8	34.654	60.187	0	0	14.08	-17.379	-15.695	-9.0152	-2.4632	29.16	16.816	9.5562	11.617	11.782	1.12	0.54103	1645.8
0.3	31	60	NaN	0.0039744	16.996	6.868	-148.35	9.3986	26.803	-11.427	-841.41	1139.4	59.51	802.78	1133.8	34.626	60.622	0	0	14.063	-17.395	-15.697	-9.0164	-2.4665	29.184	16.803	9.5919	11.597	11.79	1.1065	0.57548	1645.7
0.31	32	60	NaN	-0.0078941	16.983	6.8783	-148.34	9.4207	26.84	-11.45	-841.41	1139.4	59.506	802.69	1133.9	35.187	60.844	0	0	14.046	-17.411	-15.698	-9.0176	-2.4791	29.185	16.792	9.6118	11.567	11.774	1.0942	0.59421	1645.6
0.32	33	60	NaN	-0.017569	16.991	6.8924	-148.33	9.4169	26.819	-11.49	-841.38	1139.4	59.393	802.72	1133.8	35.09	60.874	0	0	14.029	-17.428	-15.699	-9.0188	-2.4863	29.199	16.799	9.6087	11.542	11.771	1.0998	0.58988	1645.6
0.33	34	60	NaN	-0.032861	16.984	6.9058	-148.34	9.3757	26.813	-11.521	-841.4	1139.3	59.339	802.81	1133.9	35.445	60.684	0	0	14.02	-17.436	-15.7	-9.0198	-2.5006	29.191	16.794	9.5666	11.519	11.755	1.0934	0.54684	1645.7
0.34	35	60	NaN	-0.036906	16.987	6.9037	-148.37	9.354	26.893	-11.504	-841.39	1139.3	59.515	802.73	1133.9	35.662	60.963	0	0	14.027	-17.429	-15.701	-9.0204	-2.5103	29.157	16.799	9.5419	11.517	11.727	1.0981	0.52143	1645.7
0.35	36	60	NaN	-0.041791	16.983	6.8871	-148.41	9.3161	26.971	-11.453	-841.42	1139.3	59.649	802.62	1134	35.147	59.9	0	0	13.963	-17.491	-15.703	-9.0227	-2.5182	29.111	16.798	9.5013	11.445	11.62	1.0946	0.47867	1645.6
0.36	37	60	NaN	-0.0544	16.975	6.8743	-148.43	9.2572	26.923	-11.416	-841.49	1139.3	59.459	802.72	1134	34.59	59.976	0	0	13.871	-17.579	-15.706	-9.0253	-2.5226	29.102	16.789	9.4433	11.349	11.522	1.0832	0.41803	1645.7
0.37	38	60	NaN	-0.072645	16.985	6.8969	-148.36	9.2109	26.625	-11.462	-841.5	1139.3	58.741	803.28	1133.7	33.114	57.69	0	0	13.776	-17.671	-15.707	-9.0263	-2.5167	29.195	16.791	9.4044	11.259	11.524	1.0847	0.37811	1646.3
0.38	39	60	NaN	-0.055744	17.003	6.8969	-148.39	9.1896	26.732	-11.46	-841.52	1139.3	58.9	803.15	1133.8	27.035	51.424	0	0	13.694	-17.75	-15.708	-9.0279	-2.5054	29.163	16.811	9.382	11.189	11.413	1.1027	0.35416	1646.2
0.39	40	60	NaN	-0.046587	17.012	6.8937	-148.38	9.1826	26.714	-11.424	-841.56	1139.3	58.775	803.14	1133.7	27.904	53.77	0	0	13.627	-17.815	-15.71	-9.0301	-2.4906	29.177	16.818	9.3771	11.136	11.362	1.1072	0.34705	1646.2
0.4	41	60	NaN	-0.036863	17.022	6.8866	-148.36	9.1785	26.694	-11.384	-841.59	1139.3	58.673	803.16	1133.7	28.744	54.123	0	0	13.604	-17.837	-15.712	-9.0319	-2.4759	29.197	16.826	9.375	11.128	11.36	1.1137	0.34314	1646.2
0.41	42	60	NaN	-0.026119	17.036	6.8809	-148.34	9.1811	26.695	-11.352	-841.6	1139.3	58.628	803.16	1133.6	29.251	53.895	0	0	13.639	-17.803	-15.713	-9.0332	-2.4624	29.22	16.838	9.3791	11.176	11.417	1.1249	0.34596	1646.3
0.42	43	60	NaN	-0.01798	17.052	6.8862	-148.31	9.199	26.69	-11.339	-841.62	1139.3	58.541	803.12	1133.6	29.946	53.988	0	0	13.295	-18.134	-15.704	-9.0232	-2.4508	29.257	16.852	9.3988	10.844	11.123	1.1489	0.37558	1646.2
0.43	44	60	NaN	-0.01517	17.075	6.9244	-148.27	9.2191	26.704	-11.399	-841.67	1139.4	58.469	803.02	1133.6	29.782	53.783	0	0	12.927	-18.488	-15.693	-9.013	-2.4477	29.293	16.874	9.4197	10.48	10.805	1.1806	0.40666	1646.2
0.44	45	60	NaN	-0.00010318	17.08	6.9326	-148.26	9.2227	26.722	-11.406	-841.68	1139.4	58.482	802.98	1133.6	29.516	54.993	0	0	12.91	-18.505	-15.696	-9.0154	-2.4334	29.302	16.879	9.4233	10.477	10.798	1.1835	0.40784	1646.2
0.45	46	60	NaN	0.013031	17.087	6.933	-148.25	9.2172	26.759	-11.393	-841.72	1139.4	58.524	802.88	1133.6	30.24	56.954	0	0	12.879	-18.534	-15.698	-9.0172	-2.4213	29.313	16.887	9.4168	10.458	10.779	1.1896	0.39953	1646.1
0.46	47	60	NaN	0.017179	17.097	6.9419	-148.25	9.1973	26.794	-11.398	-841.76	1139.4	58.576	802.77	1133.6	31.099	55.735	0	0	12.837	-18.575	-15.699	-9.0186	-2.4193	29.313	16.898	9.3968	10.418	10.738	1.1991	0.3782	1646
0.47	48	60	NaN	0.012003	17.109	6.958	-148.26	9.1665	26.815	-11.422	-841.79	1139.4	58.623	802.72	1133.6	29.969	55.881	0	0	12.808	-18.603	-15.7	-9.0198	-2.4269	29.297	16.909	9.367	10.381	10.694	1.2087	0.34718	1646
0.48	49	60	NaN	0.010927	17.118	6.9318	-148.27	9.16	26.869	-11.361	-841.81	1139.4	58.625	802.58	1133.7	30.5	54.99	0	0	12.78	-18.63	-15.701	-9.0211	-2.4261	29.297	16.92	9.3578	10.354	10.667	1.2184	0.33673	1645.9
0.49	50	60	NaN	0.0073841	17.125	6.9303	-148.24	9.0965	26.772	-11.375	-841.83	1139.4	58.308	802.65	1133.5	30.24	54.669	0	0	12.782	-18.628	-15.703	-9.0224	-2.419	29.333	16.922	9.2997	10.363	10.705	1.2188	0.27725	1646
0.5	51	60	NaN	-0.0017304	17.131	6.9353	-148.25	9.0756	26.78	-11.417	-841.85	1139.4	58.199	802.61	1133.5	31.538	54.883	0	0	12.785	-18.625	-15.704	-9.0237	-2.4258	29.327	16.926	9.2802	10.359	10.702	1.2221	0.25642	1645.9
0.51	52	60	NaN	-0.008884	17.14	6.9418	-148.26	9.0707	26.784	-11.45	-841.86	1139.4	58.117	802.62	1133.5	31.27	55.323	0	0	12.774	-18.635	-15.705	-9.0247	-2.4312	29.315	16.935	9.2765	10.343	10.68	1.2297	0.2518	1646
0.52	53	60	NaN	-0.011621	17.151	6.9446	-148.27	9.0729	26.75	-11.447	-841.84	1139.4	57.958	802.69	1133.5	33.9	55.181	0	0	12.713	-18.694	-15.707	-9.0268	-2.4283	29.315	16.943	9.2806	10.285	10.621	1.2362	0.25381	1646
0.53	54	60	NaN	-0.015695	17.149	6.937	-148.28	9.1116	26.783	-11.396	-841.86	1139.4	57.815	802.6	1133.5	34.73	55.594	0	0	12.619	-18.785	-15.71	-9.0296	-2.4257	29.308	16.943	9.3172	10.193	10.523	1.2334	0.28757	1645.9
0.54	55	60	NaN	-0.026454	17.134	6.9628	-148.33	9.1164	26.845	-11.466	-841.9	1139.4	57.886	802.59	1133.5	32.763	56.694	0	0	12.629	-18.775	-15.711	-9.0309	-2.4413	29.259	16.93	9.3206	10.188	10.484	1.2184	0.28972	1646
0.55	56	60	NaN	-0.036706	17.115	6.9805	-148.38	9.126	26.865	-11.461	-841.91	1139.4	57.753	802.68	1133.5	34.219	56.414	0	0	12.597	-18.806	-15.712	-9.0317	-2.4466	29.209	16.911	9.3296	10.15	10.403	1.1994	0.29789	1646.1
0.56	57	60	NaN	-0.047798	17.105	6.9791	-148.42	9.1304	26.869	-11.419	-841.93	1139.4	57.651	802.77	1133.5	36.088	55.76	0	0	12.47	-18.928	-15.712	-9.0316	-2.4525	29.179	16.901	9.3339	10.017	10.251	1.1895	0.30229	1646.2
0.57	58	60	NaN	-0.062546	17.099	6.9724	-148.43	9.1491	26.872	-11.389	-841.95	1139.4	57.571	802.8	1133.5	33.009	52.605	0	0	12.376	-19.019	-15.712	-9.0317	-2.4634	29.164	16.896	9.3526	9.9124	10.145	1.184	0.32094	1646.2
0.58	59	60	NaN	-0.082035	17.086	6.9851	-148.46	9.2109	26.885	-11.409	-841.98	1139.4	57.386	802.78	1133.5	32.984	50.473	0	0	12.358	-19.036	-15.712	-9.0322	-2.4771	29.14	16.884	9.4136	9.8812	10.105	1.1711	0.38147	1646.2
0.59	60	60	NaN	-0.081399	17.086	6.9841	-148.52	9.2434	26.955	-11.371	-841.99	1139.4	57.421	802.8	1133.6	34.929	42.973	0	0	12.28	-19.111	-15.713	-9.033	-2.4763	29.088	16.887	9.4426	9.8035	9.9765	1.1733	0.40953	1646.2
0.6	61	60	NaN	-0.087746	17.084	6.9848	-148.55	9.2461	26.94	-11.364	-842.02	1139.3	57.32	802.87	1133.6	32.554	40.747	0	0	12.176	-19.212	-15.714	-9.034	-2.4788	29.063	16.884	9.4455	9.6967	9.8515	1.1699	0.41148	1646.3
0.61	62	60	NaN	-0.085893	17.087	6.9716	-148.58	9.247	26.941	-11.326	-842.04	1139.3	57.289	802.91	1133.6	31.523	38.051	0	0	12.186	-19.201	-15.714	-9.0338	-2.4744	29.033	16.889	9.4454	9.7116	9.8311	1.1747	0.41166	1646.4
0.62	63	60	NaN	-0.077957	17.096	6.9608	-148.63	9.2484	26.964	-11.301	-842.05	1139.3	57.355	802.9	1133.7	32.965	35.732	0	0	12.178	-19.209	-15.714	-9.0339	-2.4679	28.98	16.9	9.4446	9.7102	9.771	1.1855	0.41073	1646.4
0.63	64	60	NaN	-0.06937	17.107	6.9672	-148.7	9.2456	26.986	-11.332	-842.07	1139.3	57.475	802.88	1133.7	30.771	38.949	0	0	12.143	-19.243	-15.715	-9.0345	-2.4646	28.907	16.913	9.4397	9.6787	9.6642	1.1984	0.40522	1646.4
0.64	65	60	NaN	-0.056732	17.124	6.9603	-148.75	9.2363	26.992	-11.321	-842.09	1139.3	57.546	802.87	1133.8	32.302	38.534	0	0	12.111	-19.273	-15.713	-9.0328	-2.454	28.857	16.93	9.4298	9.6573	9.5834	1.2172	0.39699	1646.4
0.65	66	60	NaN	-0.058735	17.122	6.9777	-148.76	9.2315	26.941	-11.382	-842.13	1139.4	57.456	802.92	1133.7	32.19	37.347	0	0	12.08	-19.303	-15.711	-9.0305	-2.4549	28.846	16.926	9.4274	9.6254	9.5426	1.2156	0.39694	1646.5
0.66	67	60	NaN	-0.050554	17.138	6.9698	-148.79	9.2163	26.908	-11.373	-842.12	1139.4	57.454	802.95	1133.7	32.205	43.506	0	0	12.002	-19.378	-15.708	-9.0281	-2.4463	28.813	16.94	9.4137	9.5562	9.4351	1.2318	0.38565	1646.5
0.67	68	60	NaN	-0.0404	17.15	6.9554	-148.83	9.2059	26.897	-11.343	-842.12	1139.4	57.514	802.93	1133.7	33.368	51.54	0	0	11.91	-19.467	-15.706	-9.026	-2.4372	28.776	16.952	9.4039	9.4729	9.3094	1.2457	0.3779	1646.5
0.68	69	60	NaN	-0.035027	17.148	6.9504	-148.86	9.2053	26.89	-11.327	-842.15	1139.4	57.561	802.91	1133.7	33.386	55.945	0	0	11.836	-19.538	-15.707	-9.0263	-2.433	28.744	16.95	9.4037	9.4034	9.2063	1.2435	0.37741	1646.5
0.69	70	60	NaN	-0.031286	17.15	6.9488	-148.91	9.1957	26.842	-11.297	-842.14	1139.4	57.505	803.03	1133.7	35.604	57.288	0	0	11.895	-19.482	-15.713	-9.0324	-2.426	28.693	16.95	9.3961	9.469	9.2116	1.2373	0.36365	1646.6
0.7	71	60	NaN	-0.034966	17.162	6.9639	-148.92	9.2143	26.861	-11.315	-842.11	1139.4	57.581	802.96	1133.7	32.466	57.626	0	0	12.102	-19.282	-15.726	-9.0452	-2.4331	28.682	16.962	9.4149	9.6687	9.3996	1.2362	0.3697	1646.5
0.71	72	60	NaN	-0.03658	17.161	6.9813	-148.9	9.2293	26.83	-11.358	-842.11	1139.5	57.521	802.95	1133.7	34.827	55.324	0	0	12.05	-19.332	-15.727	-9.0463	-2.4342	28.7	16.959	9.4314	9.6158	9.368	1.2328	0.38509	1646.5
0.72	73	60	NaN	-0.035671	17.161	6.9913	-148.89	9.2478	26.838	-11.381	-842.1	1139.5	57.551	802.91	1133.7	32.939	52.061	0	0	11.975	-19.405	-15.726	-9.0452	-2.4352	28.71	16.959	9.4499	9.5397	9.3054	1.233	0.40469	1646.5
0.73	74	60	NaN	-0.03389	17.159	6.9901	-148.88	9.2694	26.877	-11.371	-842.08	1139.5	57.657	802.86	1133.7	32.219	51.042	0	0	12.003	-19.378	-15.725	-9.0444	-2.4369	28.717	16.958	9.4704	9.5661	9.3393	1.2334	0.42604	1646.4
0.74	75	60	NaN	-0.034286	17.146	6.9796	-148.84	9.2872	26.862	-11.351	-842.06	1139.5	57.637	802.88	1133.7	32.194	50.195	0	0	12.006	-19.375	-15.723	-9.0431	-2.4358	28.758	16.945	9.4881	9.57	9.3832	1.2213	0.44502	1646.4
0.75	76	60	NaN	-0.037919	17.141	6.9742	-148.83	9.2945	26.869	-11.335	-842.05	1139.4	57.686	802.91	1133.7	31.771	50.237	0	0	11.883	-19.493	-15.72	-9.04	-2.4406	28.765	16.94	9.4954	9.4424	9.2717	1.2197	0.45538	1646.4
0.76	77	60	NaN	-0.043355	17.135	6.9814	-148.82	9.2895	26.887	-11.375	-842.01	1139.4	57.781	802.93	1133.6	33.293	49.39	0	0	11.826	-19.548	-15.718	-9.0377	-2.4507	28.776	16.932	9.4926	9.3753	9.2277	1.2139	0.45491	1646.4
0.77	78	60	NaN	-0.048874	17.124	6.9983	-148.79	9.2774	26.896	-11.443	-841.99	1139.4	57.857	802.94	1133.5	32.642	50.592	0	0	11.826	-19.548	-15.716	-9.036	-2.4613	28.795	16.919	9.4829	9.3648	9.2473	1.2024	0.44688	1646.4
0.78	79	60	NaN	-0.053154	17.105	7.0069	-148.77	9.2559	26.892	-11.48	-841.98	1139.4	57.923	802.95	1133.4	30.352	51.546	0	0	11.775	-19.597	-15.714	-9.0336	-2.4692	28.81	16.897	9.4631	9.3062	9.2137	1.1835	0.4295	1646.4
0.79	80	60	NaN	-0.054464	17.077	6.9918	-148.78	9.2208	26.876	-11.436	-841.98	1139.4	57.991	802.96	1133.4	34.011	50.654	0	0	11.721	-19.649	-15.712	-9.0316	-2.4713	28.807	16.868	9.4298	9.2499	9.1584	1.156	0.39826	1646.4
0.8	81	60	NaN	-0.04773	17.055	6.9791	-148.78	9.1753	26.817	-11.371	-841.99	1139.3	57.944	803.03	1133.3	34.528	48.166	0	0	11.672	-19.696	-15.711	-9.0306	-2.4606	28.803	16.843	9.3868	9.2115	9.1072	1.1325	0.35621	1646.5
0.81	82	60	NaN	-0.046668	17.044	6.9882	-148.8	9.1153	26.799	-11.383	-841.97	1139.3	58.035	803.03	1133.2	32.063	43.38	0	0	11.663	-19.705	-15.709	-9.0283	-2.4631	28.786	16.832	9.3277	9.2003	9.0812	1.1234	0.29947	1646.5
0.82	83	60	NaN	-0.047159	17.046	7.0061	-148.81	9.0349	26.756	-11.404	-841.91	1139.3	58.095	803	1133.2	33.028	37.96	0	0	11.677	-19.691	-15.706	-9.0252	-2.4665	28.773	16.832	9.2489	9.2109	9.082	1.1261	0.22369	1646.4
0.83	84	60	NaN	-0.046512	17.05	7.0314	-148.82	8.9322	26.702	-11.442	-841.84	1139.4	58.155	802.97	1133.2	30.183	38.975	0	0	11.696	-19.673	-15.703	-9.0224	-2.4694	28.755	16.834	9.1478	9.2263	9.0814	1.1313	0.1254	1646.3
0.84	85	60	NaN	-0.043374	17.049	7.0552	-148.84	8.8173	26.641	-11.484	-841.8	1139.4	58.211	802.97	1133.1	31.774	37.619	0	0	11.717	-19.653	-15.7	-9.0198	-2.4697	28.732	16.831	9.0347	9.247	9.0784	1.1311	0.01494	1646.3
0.85	86	60	NaN	-0.038769	17.04	7.0485	-148.84	8.7243	26.538	-11.435	-841.79	1139.4	58.113	803.06	1133	31.251	40.491	0	0	11.68	-19.689	-15.697	-9.0172	-2.4599	28.739	16.819	8.9452	9.2201	9.0501	1.1219	-0.072001	1646.3
0.86	87	60	NaN	-0.023859	17.034	7.0204	-148.87	8.6535	26.527	-11.357	-841.75	1139.4	58.214	803	1133	31.221	37.963	0	0	11.637	-19.73	-15.695	-9.0148	-2.4459	28.709	16.813	8.8749	9.1909	8.9784	1.1176	-0.13995	1646.2
0.87	88	60	NaN	-0.036586	17.038	7.0616	-148.89	8.5981	26.468	-11.484	-841.72	1139.4	58.174	803.01	1133	32.308	39.008	0	0	11.584	-19.781	-15.693	-9.013	-2.4617	28.689	16.814	8.8222	9.1224	8.9084	1.121	-0.19078	1646.2
0.88	89	60	NaN	-0.035682	17.036	7.068	-148.91	8.5597	26.469	-11.501	-841.72	1139.4	58.274	802.92	1132.9	32.437	39.35	0	0	11.519	-19.843	-15.691	-9.011	-2.465	28.661	16.811	8.7844	9.0541	8.8181	1.12	-0.22658	1646.1
0.89	90	60	NaN	-0.015002	17.027	7.0323	-148.94	8.5342	26.523	-11.39	-841.74	1139.4	58.506	802.73	1133	32.246	36.075	0	0	11.453	-19.907	-15.689	-9.0089	-2.4488	28.624	16.803	8.7582	9.0044	8.7171	1.1139	-0.25075	1646
0.9	91	60	NaN	-0.0078771	17.031	7.0527	-148.96	8.5129	26.5	-11.455	-841.72	1139.4	58.55	802.62	1132.9	31.296	38.955	0	0	11.439	-19.92	-15.688	-9.0078	-2.4457	28.597	16.803	8.7408	8.9934	8.6769	1.115	-0.26704	1645.8
0.91	92	60	NaN	0.002362	17.043	7.044	-148.97	8.5116	26.503	-11.43	-841.68	1139.4	58.611	802.5	1132.8	33.913	38.577	0	0	11.404	-19.954	-15.689	-9.009	-2.4369	28.587	16.814	8.7408	8.9671	8.6331	1.1249	-0.26817	1645.7
0.92	93	60	NaN	0.01872	17.042	7.021	-149	8.505	26.504	-11.357	-841.66	1139.4	58.697	802.37	1132.8	34.295	38.713	0	0	10.755	-20.579	-15.758	-9.0774	-2.4213	28.563	16.811	8.7361	8.3333	7.9833	1.053	-0.34123	1645.5
0.93	94	60	NaN	0.028063	17.033	7.0138	-149.01	8.4977	26.539	-11.331	-841.64	1139.4	58.858	802.19	1132.8	32.204	40.647	0	0	10.105	-21.204	-15.826	-9.1457	-2.4169	28.542	16.802	8.7286	7.6883	7.3372	0.97589	-0.41712	1645.3
0.94	95	60	NaN	0.031693	17.025	7.0238	-149.01	8.4941	26.564	-11.35	-841.62	1139.4	58.966	802.04	1132.8	32.016	37.603	0	0	9.4558	-21.83	-15.894	-9.2141	-2.4179	28.54	16.795	8.7241	7.0379	6.71	0.90071	-0.49002	1645.2
0.95	96	60	NaN	0.036504	17.027	7.038	-149	8.5074	26.554	-11.366	-841.58	1139.4	58.946	801.94	1132.8	32.542	37.333	0	0	9.1701	-22.105	-15.908	-9.2273	-2.4132	28.554	16.797	8.7374	6.757	6.4495	0.88923	-0.48991	1645
0.96	97	60	NaN	0.036027	17.034	7.0482	-149.04	8.6191	26.877	-11.385	-841.54	1139.4	59.694	801.47	1133.2	32.26	38.252	0	0	9.0627	-22.208	-15.905	-9.2244	-2.4411	28.48	16.818	8.835	6.6216	6.2717	0.91346	-0.38933	1644.6
0.97	98	60	NaN	0.028987	17.012	7.0657	-149.02	8.58	26.788	-11.412	-841.54	1139.4	59.608	801.5	1133.1	31.559	39.509	0	0	9.3846	-21.898	-15.902	-9.2212	-2.446	28.501	16.792	8.8007	6.9386	6.6025	0.89011	-0.42046	1644.6
0.98	99	60	NaN	0.024906	16.996	7.0662	-148.96	8.5953	26.646	-11.39	-841.53	1139.4	59.282	801.5	1132.9	30.81	38.877	0	0	9.5531	-21.736	-15.904	-9.2234	-2.4381	28.573	16.771	8.82	7.115	6.8368	0.86707	-0.40338	1644.6
0.99	100	60	NaN	0.015907	16.98	7.0606	-148.93	8.6519	26.664	-11.36	-841.52	1139.4	59.35	801.21	1133	31.732	38.407	0	0	9.5727	-21.717	-15.911	-9.2309	-2.4488	28.608	16.756	8.8757	7.1239	6.891	0.84472	-0.35514	1644.3
1	101	60	NaN	-0.0028817	16.961	7.0606	-148.93	8.6933	26.844	-11.361	-841.51	1139.4	59.95	800.73	1133	31.471	36.801	0	0	9.6604	-21.633	-15.913	-9.2324	-2.4893	28.579	16.741	8.9132	7.1711	6.9469	0.82839	-0.31926	1643.8
1.01	102	60	NaN	-0.017419	16.961	7.0571	-148.86	8.6813	26.701	-11.387	-841.49	1139.3	59.834	800.95	1132.9	33.232	39.849	0	0	9.8253	-21.474	-15.908	-9.2274	-2.5004	28.658	16.738	8.9045	7.3249	7.1837	0.83051	-0.32285	1644
1.02	103	60	NaN	-0.0043938	16.959	7.0333	-148.86	8.7489	26.865	-11.342	-841.47	1139.3	60.214	800.43	1133	33.924	39.307	0	0	9.858	-21.442	-15.909	-9.2289	-2.4998	28.641	16.739	8.9685	7.3581	7.1987	0.83028	-0.26036	1643.5
1.03	104	60	NaN	-0.015722	16.961	7.0332	-148.85	8.7777	26.891	-11.369	-841.48	1139.3	60.356	800.25	1133.1	30.929	35.725	0	0	9.9261	-21.377	-15.912	-9.2318	-2.5173	28.649	16.743	8.9959	7.4088	7.2721	0.83091	-0.23585	1643.3
1.04	105	60	NaN	-0.019742	16.963	7.0284	-148.82	8.8049	26.854	-11.39	-841.5	1139.3	60.395	800.16	1133.1	32.533	36.917	0	0	10.228	-21.087	-15.915	-9.2349	-2.5235	28.679	16.746	9.0226	7.7041	7.5926	0.83033	-0.21227	1643.2
1.05	106	60	NaN	-0.010569	16.968	7.0125	-148.79	8.8449	26.839	-11.378	-841.52	1139.3	60.486	799.98	1133.1	32.888	36.999	0	0	10.535	-20.791	-15.919	-9.2383	-2.5174	28.706	16.752	9.0617	8.0177	7.9158	0.83303	-0.1766	1643.1
1.06	107	60	NaN	-0.023722	16.989	7.0151	-148.79	8.8664	26.883	-11.389	-841.51	1139.3	60.696	799.8	1133.2	32.93	39.737	0	0	10.847	-20.491	-15.922	-9.2418	-2.5385	28.692	16.775	9.0809	8.3082	8.2013	0.85266	-0.16093	1642.9
1.07	108	60	NaN	-0.010506	16.987	6.9971	-148.79	8.8481	26.727	-11.343	-841.53	1139.3	60.468	799.91	1133	33.32	38.405	0	0	11.158	-20.191	-15.926	-9.2453	-2.5155	28.709	16.768	9.0671	8.6429	8.518	0.84217	-0.17821	1643
1.08	109	60	NaN	-0.01903	17.009	7.0102	-148.82	8.8461	26.737	-11.363	-841.55	1139.3	60.64	799.75	1133.1	32.1	38.789	0	0	11.47	-19.891	-15.929	-9.2489	-2.5309	28.668	16.792	9.0635	8.9392	8.7771	0.86237	-0.18539	1642.9
1.09	110	60	NaN	-0.03057	17.03	7.0138	-148.85	8.851	26.71	-11.36	-841.58	1139.3	60.652	799.61	1133.1	32.872	37.194	0	0	11.544	-19.819	-15.932	-9.252	-2.543	28.636	16.813	9.0677	9.0013	8.8172	0.88108	-0.18433	1642.8
1.1	111	60	NaN	-0.038474	17.045	7.0147	-148.89	8.8437	26.695	-11.367	-841.6	1139.3	60.679	799.52	1133.1	32.534	36.189	0	0	11.575	-19.79	-15.934	-9.2539	-2.5522	28.594	16.829	9.0596	9.0227	8.8041	0.89521	-0.19431	1642.7
1.11	112	60	NaN	-0.043656	17.064	7.0414	-148.97	8.8002	26.826	-11.457	-841.62	1139.3	61.153	799.39	1133.3	32.092	37.272	0	0	11.556	-19.808	-15.933	-9.2526	-2.5772	28.494	16.853	9.0112	8.9784	8.6857	0.9202	-0.24135	1642.6
1.12	113	60	NaN	-0.039783	17.101	7.0366	-148.9	8.6973	26.493	-11.416	-841.64	1139.3	60.4	799.81	1133	32.271	37.852	0	0	11.536	-19.827	-15.932	-9.2512	-2.545	28.59	16.881	8.9172	8.9913	8.763	0.94979	-0.33402	1643
1.13	114	60	NaN	-0.031053	17.132	7.0247	-148.92	8.6514	26.454	-11.375	-841.62	1139.3	60.348	799.81	1133	33.917	40.346	0	0	11.519	-19.844	-15.93	-9.2499	-2.533	28.58	16.911	8.8725	8.9859	8.7362	0.98068	-0.37749	1643
1.14	115	60	NaN	-0.027559	17.151	7.0133	-148.92	8.6304	26.459	-11.353	-841.61	1139.3	60.366	799.74	1133	32.494	39.289	0	0	11.729	-19.641	-15.933	-9.2525	-2.5295	28.579	16.93	8.8512	9.1995	8.938	0.99721	-0.4013	1642.9
1.15	116	60	NaN	-0.025706	17.163	7.0109	-148.91	8.6178	26.457	-11.367	-841.59	1139.3	60.362	799.71	1133	32.577	37.599	0	0	11.774	-19.598	-15.933	-9.2524	-2.5281	28.586	16.942	8.8389	9.246	8.9875	1.0097	-0.41353	1642.9
1.16	117	60	NaN	-0.019704	17.175	7.0194	-148.92	8.6054	26.455	-11.403	-841.57	1139.3	60.381	799.7	1133	31.874	36.82	0	0	11.544	-19.82	-15.928	-9.2478	-2.524	28.576	16.954	8.827	9.0196	8.7567	1.0254	-0.42082	1642.8
1.17	118	60	NaN	-0.010597	17.177	7.0139	-148.91	8.5998	26.467	-11.367	-841.56	1139.3	60.412	799.65	1133	32.077	39.212	0	0	11.453	-19.907	-15.927	-9.2471	-2.5149	28.59	16.957	8.8204	8.9381	8.6828	1.0292	-0.4267	1642.8
1.18	119	60	NaN	-0.0026966	17.177	7.0247	-148.91	8.5816	26.447	-11.395	-841.53	1139.3	60.407	799.69	1133	32.33	39.529	0	0	11.635	-19.732	-15.934	-9.2542	-2.5078	28.584	16.956	8.8027	9.1274	8.852	1.0214	-0.45142	1642.8
1.19	120	60	NaN	0.010557	17.173	7.0358	-148.91	8.5792	26.458	-11.443	-841.48	1139.3	60.459	799.68	1133	32.369	37.73	0	0	11.872	-19.504	-15.936	-9.2556	-2.4981	28.583	16.952	8.8002	9.3738	9.0793	1.0157	-0.45535	1642.7
1.2	121	60	NaN	0.022686	17.155	7.0434	-148.91	8.5913	26.457	-11.484	-841.42	1139.4	60.476	799.7	1133	32.153	37.457	0	0	12.131	-19.254	-15.935	-9.2547	-2.488	28.584	16.934	8.8123	9.6434	9.3299	0.99857	-0.44241	1642.7
1.21	122	60	NaN	0.02629	17.125	7.0444	-148.91	8.608	26.43	-11.494	-841.39	1139.4	60.436	799.75	1133	30.742	38.076	0	0	12.391	-19.004	-15.934	-9.2538	-2.4833	28.582	16.903	8.8293	9.9075	9.5779	0.96922	-0.42454	1642.7
1.22	123	60	NaN	0.015319	17.104	7.0354	-148.91	8.6123	26.43	-11.456	-841.38	1139.3	60.459	799.8	1133	32.181	38.262	0	0	12.585	-18.818	-15.936	-9.2553	-2.4937	28.581	16.883	8.8333	10.091	9.7627	0.94743	-0.42197	1642.8
1.23	124	60	NaN	0.015372	17.074	7.0362	-148.91	8.6303	26.413	-11.468	-841.36	1139.3	60.42	799.89	1133	32.399	38.07	0	0	12.695	-18.711	-15.94	-9.2596	-2.4926	28.578	16.853	8.851	10.203	9.8665	0.91332	-0.40865	1642.8
1.24	125	60	NaN	0.013075	17.044	7.0559	-148.93	8.6377	26.433	-11.568	-841.31	1139.4	60.471	799.98	1133	33.763	37.65	0	0	12.806	-18.605	-15.944	-9.264	-2.5001	28.553	16.823	8.8583	10.306	9.9478	0.87907	-0.40567	1642.9
1.25	126	60	NaN	0.0098149	17.023	7.0666	-148.98	8.6599	26.472	-11.634	-841.3	1139.4	60.605	800.05	1133.1	31.153	37.511	0	0	12.917	-18.498	-15.949	-9.2683	-2.5103	28.505	16.803	8.8799	10.406	10.007	0.85393	-0.38839	1642.9
1.26	127	60	NaN	0.0031532	17.007	7.0523	-149.02	8.6945	26.504	-11.624	-841.3	1139.4	60.722	800.12	1133.1	32.705	37.336	0	0	13.003	-18.415	-15.956	-9.2759	-2.5205	28.461	16.789	8.9132	10.482	10.046	0.83247	-0.36263	1643
1.27	128	60	NaN	-0.011728	16.988	7.0111	-149.02	8.7204	26.524	-11.57	-841.28	1139.3	60.709	800.2	1133.1	31.778	38.757	0	0	13.082	-18.339	-15.965	-9.2843	-2.533	28.458	16.771	8.9371	10.549	10.119	0.80671	-0.34718	1643.1
1.28	129	60	NaN	-0.029303	16.968	6.9838	-149.06	8.7906	26.82	-11.564	-841.3	1139.3	61.278	799.83	1133.4	32.012	38.153	0	0	13.16	-18.264	-15.973	-9.2928	-2.5707	28.399	16.761	8.9976	10.59	10.136	0.7876	-0.29514	1642.8
1.29	130	60	NaN	-0.040771	16.97	6.9928	-149.04	8.8373	26.881	-11.627	-841.3	1139.3	61.331	799.74	1133.4	33.349	38.022	0	0	13.244	-18.183	-15.977	-9.2967	-2.5864	28.41	16.764	9.043	10.657	10.227	0.78691	-0.25378	1642.7
1.3	131	60	NaN	-0.04899	16.975	7.0043	-149.02	8.8587	26.849	-11.689	-841.31	1139.3	61.167	799.85	1133.4	31.489	37.982	0	0	13.332	-18.099	-15.977	-9.2964	-2.5908	28.44	16.767	9.0664	10.741	10.341	0.79053	-0.22998	1642.8
1.31	132	60	NaN	-0.061782	16.983	7.0257	-148.99	8.8845	26.827	-11.779	-841.32	1139.3	61.011	800.01	1133.4	32.286	40.309	0	0	13.339	-18.091	-15.986	-9.3052	-2.6011	28.469	16.774	9.0932	10.738	10.377	0.78842	-0.21201	1643
1.32	133	60	NaN	-0.079954	16.995	7.0583	-148.97	8.9372	26.879	-11.897	-841.32	1139.4	61.034	800.04	1133.5	31.493	37.823	0	0	13.303	-18.127	-15.993	-9.3126	-2.6241	28.487	16.789	9.1433	10.679	10.36	0.79622	-0.16932	1643
1.33	134	60	NaN	-0.062195	16.995	7.0005	-148.98	8.9528	26.962	-11.717	-841.33	1139.3	61.271	799.98	1133.6	32.277	36.907	0	0	13.165	-18.259	-15.992	-9.3117	-2.6084	28.47	16.794	9.1534	10.557	10.211	0.80221	-0.15835	1642.9
1.34	135	60	NaN	-0.056623	16.987	6.9766	-148.94	8.9713	26.863	-11.644	-841.39	1139.3	60.988	800.33	1133.5	33.017	37.625	0	0	13.015	-18.404	-15.992	-9.312	-2.5898	28.527	16.785	9.1727	10.425	10.123	0.79271	-0.13931	1643.3
1.35	136	60	NaN	-0.059295	16.995	6.9912	-148.91	9.0172	26.836	-11.676	-841.43	1139.3	60.833	800.47	1133.5	34.515	36.391	0	0	12.813	-18.598	-15.997	-9.317	-2.5879	28.566	16.794	9.218	10.225	9.9682	0.79707	-0.099027	1643.5
1.36	137	60	NaN	-0.065095	17.013	7.0123	-148.89	9.0527	26.862	-11.727	-841.44	1139.3	60.833	800.51	1133.6	31.608	37.827	0	0	12.612	-18.792	-16.002	-9.322	-2.5954	28.58	16.813	9.2527	10.016	9.7882	0.8109	-0.069305	1643.6
1.37	138	60	NaN	-0.070664	17.032	7.0147	-148.87	9.0448	26.832	-11.73	-841.43	1139.3	60.751	800.63	1133.5	32.782	38.392	0	0	12.41	-18.986	-16.007	-9.327	-2.598	28.603	16.83	9.2475	9.8119	9.6173	0.82226	-0.079527	1643.7
1.38	139	60	NaN	-0.077226	17.055	7.0025	-148.78	8.991	26.553	-11.698	-841.44	1139.3	60.024	801.03	1133.2	32.629	38.788	0	0	12.017	-19.365	-16.011	-9.3302	-2.5776	28.723	16.841	9.2057	9.439	9.3588	0.83032	-0.12451	1644
1.39	140	60	NaN	-0.075352	17.06	6.9984	-148.76	9.0026	26.566	-11.682	-841.45	1139.4	60.011	801.07	1133.2	32.279	35.86	0	0	11.611	-19.755	-16.014	-9.3332	-2.5746	28.736	16.845	9.2172	9.0368	8.9813	0.83181	-0.11599	1644.1
1.4	141	60	NaN	-0.082717	17.077	6.998	-148.74	9.0263	26.542	-11.705	-841.44	1139.4	59.896	801.16	1133.2	34.31	40.553	0	0	11.206	-20.145	-16.017	-9.3363	-2.5786	28.759	16.861	9.242	8.6275	8.6146	0.84434	-0.094266	1644.2
1.41	142	60	NaN	-0.0897	17.096	7.0071	-148.73	9.0458	26.503	-11.751	-841.42	1139.4	59.764	801.26	1133.2	33.38	39.15	0	0	11.123	-20.225	-16.022	-9.342	-2.5825	28.779	16.878	9.2631	8.5406	8.5543	0.85595	-0.078909	1644.2
1.42	143	60	NaN	-0.093759	17.107	7.0175	-148.72	9.0601	26.495	-11.791	-841.4	1139.4	59.719	801.31	1133.2	30.963	36.089	0	0	11.192	-20.159	-16.029	-9.3491	-2.5864	28.784	16.889	9.2779	8.6053	8.6258	0.85985	-0.071173	1644.3
1.43	144	60	NaN	-0.10019	17.105	7.0083	-148.73	9.0806	26.56	-11.784	-841.4	1139.4	59.822	801.26	1133.2	31.944	39.613	0	0	11.26	-20.093	-16.037	-9.3562	-2.5962	28.776	16.889	9.2962	8.664	8.6835	0.85248	-0.060031	1644.2
1.44	145	60	NaN	-0.097278	17.104	6.9905	-148.74	9.0849	26.603	-11.755	-841.37	1139.4	59.889	801.31	1133.3	31.543	38.945	0	0	11.328	-20.028	-16.044	-9.3633	-2.5946	28.764	16.89	9.2997	8.733	8.7367	0.84612	-0.063515	1644.2
1.45	146	60	NaN	-0.10086	17.092	6.9852	-148.73	9.0959	26.598	-11.766	-841.36	1139.5	59.801	801.37	1133.3	32.331	37.033	0	0	11.226	-20.126	-16.048	-9.3673	-2.5954	28.771	16.877	9.3112	8.6304	8.6453	0.82935	-0.056077	1644.3
1.46	147	60	NaN	-0.098468	17.08	6.9898	-148.73	9.1106	26.594	-11.795	-841.33	1139.5	59.723	801.41	1133.3	31.757	37.262	0	0	11.124	-20.224	-16.052	-9.3713	-2.5913	28.776	16.865	9.3257	8.5328	8.5521	0.81341	-0.045681	1644.3
1.47	148	60	NaN	-0.096592	17.069	6.9969	-148.73	9.1209	26.603	-11.828	-841.31	1139.4	59.693	801.43	1133.3	31.618	38.806	0	0	11.022	-20.322	-16.056	-9.3754	-2.5895	28.775	16.855	9.3348	8.4329	8.453	0.79925	-0.04058	1644.3
1.48	149	60	NaN	-0.10498	17.055	6.999	-148.74	9.1189	26.624	-11.853	-841.3	1139.4	59.696	801.46	1133.3	33.078	40.374	0	0	10.921	-20.419	-16.06	-9.3794	-2.5989	28.769	16.842	9.3314	8.3219	8.3495	0.78267	-0.048069	1644.3
1.49	150	60	NaN	-0.095443	17.043	7.0017	-148.75	9.1116	26.673	-11.86	-841.23	1139.4	59.769	801.48	1133.4	33.657	37.275	0	0	10.838	-20.499	-16.064	-9.384	-2.5922	28.749	16.832	9.3222	8.2459	8.2499	0.76792	-0.06182	1644.3
1.5	151	60	NaN	-0.092117	17.027	7.0022	-148.75	9.1162	26.673	-11.872	-841.2	1139.4	59.717	801.5	1133.4	31.661	38.263	0	0	10.905	-20.434	-16.073	-9.3928	-2.5875	28.755	16.817	9.3263	8.3176	8.3201	0.74408	-0.066471	1644.3
1.51	152	60	NaN	-0.10226	17.021	7.0362	-148.75	9.1066	26.669	-11.994	-841.16	1139.4	59.692	801.55	1133.3	31.976	38.078	0	0	10.972	-20.37	-16.082	-9.4016	-2.601	28.749	16.81	9.3176	8.3711	8.3787	0.72814	-0.083917	1644.3
1.52	153	60	NaN	-0.1023	17	7.0434	-148.77	9.1267	26.735	-12.032	-841.14	1139.4	59.837	801.53	1133.4	32.949	37.847	0	0	11.039	-20.305	-16.091	-9.4103	-2.6075	28.721	16.792	9.3343	8.4317	8.416	0.70133	-0.076065	1644.3
1.53	154	60	NaN	-0.080277	16.956	6.9936	-148.8	9.172	26.838	-11.885	-841.15	1139.3	60.055	801.47	1133.6	32.975	38.465	0	0	11.025	-20.319	-16.095	-9.4146	-2.588	28.692	16.756	9.3721	8.4374	8.3729	0.66082	-0.042547	1644.2
1.54	155	60	NaN	-0.072423	16.95	6.9923	-148.77	9.0699	26.645	-11.872	-841.1	1139.3	59.611	801.78	1133.3	32.316	38.677	0	0	10.91	-20.43	-16.094	-9.4132	-2.5638	28.736	16.742	9.2779	8.3459	8.3064	0.6484	-0.13526	1644.5
1.55	156	60	NaN	-0.073702	16.94	7.0021	-148.75	9.0832	26.664	-11.907	-841.09	1139.3	59.613	801.71	1133.4	33.981	38.198	0	0	10.933	-20.407	-16.09	-9.4094	-2.5665	28.757	16.732	9.2904	8.3666	8.3499	0.64274	-0.11892	1644.4
1.56	157	60	NaN	-0.070093	16.934	7.0091	-148.79	9.1265	26.812	-11.933	-841.06	1139.3	59.983	801.61	1133.5	32.625	37.731	0	0	11.089	-20.258	-16.086	-9.4055	-2.5769	28.7	16.734	9.3271	8.512	8.4424	0.64792	-0.078427	1644.3
1.57	158	60	NaN	-0.063458	16.931	7.0044	-148.79	9.129	26.84	-11.918	-841.04	1139.3	60.048	801.61	1133.6	33.07	39.718	0	0	11.706	-19.663	-16.085	-9.4045	-2.572	28.697	16.732	9.3284	9.1342	9.0332	0.64687	-0.076141	1644.2
1.58	159	60	NaN	-0.056281	16.929	6.9987	-148.75	9.1053	26.755	-11.897	-841.02	1139.3	59.807	801.68	1133.4	32.206	37.432	0	0	11.696	-19.673	-16.085	-9.405	-2.5557	28.751	16.726	9.3089	9.1406	9.078	0.64056	-0.096132	1644.3
1.59	160	60	NaN	-0.050113	16.934	7.0254	-148.79	9.1693	26.876	-11.976	-840.99	1139.3	60.121	801.6	1133.6	34.246	38.551	0	0	11.165	-20.184	-16.087	-9.4068	-2.5634	28.695	16.735	9.3684	8.602	8.5111	0.64783	-0.038337	1644.2
1.6	161	60	NaN	-0.043498	16.941	7.0317	-148.73	9.1117	26.701	-11.986	-840.94	1139.3	59.664	801.77	1133.4	32.916	38.347	0	0	10.635	-20.695	-16.089	-9.4085	-2.541	28.77	16.735	9.3181	8.0935	8.0747	0.64564	-0.090453	1644.3
1.61	162	60	NaN	-0.032759	16.936	7.0232	-148.8	9.1525	26.862	-11.961	-840.92	1139.3	60.092	801.66	1133.6	31.745	38.813	0	0	10.104	-21.206	-16.091	-9.4103	-2.5445	28.69	16.736	9.3522	7.5592	7.484	0.64573	-0.05815	1644.2
1.62	163	60	NaN	-0.028168	16.934	7.0123	-148.8	9.1573	26.874	-11.94	-840.9	1139.3	60.133	801.65	1133.6	32.462	38.47	0	0	9.5728	-21.717	-16.092	-9.4121	-2.5406	28.685	16.734	9.3573	7.0321	6.9679	0.64132	-0.054767	1644.1
1.63	164	60	NaN	-0.029188	16.934	7.004	-148.77	9.1502	26.788	-11.931	-840.87	1139.3	59.906	801.71	1133.5	33.941	39.155	0	0	9.0443	-22.226	-16.095	-9.4148	-2.5334	28.729	16.729	9.3546	6.5109	6.5035	0.63424	-0.060153	1644.2
1.64	165	60	NaN	-0.029259	16.929	6.9981	-148.81	9.2189	26.897	-11.927	-840.86	1139.3	60.179	801.61	1133.6	34.719	39.174	0	0	8.5234	-22.727	-16.101	-9.4202	-2.543	28.677	16.73	9.4179	5.9804	5.9495	0.62932	-0.0023109	1644.1
1.65	166	60	NaN	-0.029596	16.932	6.9936	-148.78	9.1398	26.711	-11.929	-840.82	1139.3	59.738	801.88	1133.4	31.882	35.668	0	0	8.0024	-23.229	-16.106	-9.4257	-2.5277	28.722	16.725	9.3468	5.4747	5.4936	0.61907	-0.078867	1644.3
1.66	167	60	NaN	-0.032973	16.937	7.0047	-148.82	9.2076	26.89	-11.972	-840.78	1139.3	60.157	801.66	1133.6	32.866	38.61	0	0	7.4815	-23.73	-16.112	-9.4312	-2.5475	28.664	16.737	9.4078	4.9339	4.9343	0.6251	-0.023351	1644
1.67	168	60	NaN	-0.038464	16.941	7.0027	-148.85	9.2193	26.939	-11.979	-840.73	1139.3	60.298	801.67	1133.7	31.584	36.557	0	0	6.9605	-24.231	-16.117	-9.4367	-2.5583	28.63	16.744	9.4171	4.4023	4.3988	0.62655	-0.019597	1644
1.68	169	60	NaN	-0.04397	16.942	6.9962	-148.85	9.2034	26.923	-11.968	-840.69	1139.3	60.275	801.75	1133.6	30.342	39.368	0	0	6.4396	-24.733	-16.122	-9.4421	-2.5625	28.627	16.744	9.4012	3.8771	3.8943	0.62155	-0.04089	1644
1.69	170	60	NaN	-0.048323	16.937	6.9994	-148.84	9.2135	26.955	-11.973	-840.68	1139.3	60.308	801.65	1133.7	32.343	39.778	0	0	5.9186	-25.234	-16.128	-9.4476	-2.5684	28.644	16.74	9.41	3.3503	3.4102	0.61233	-0.037633	1643.9
1.7	171	60	NaN	-0.054821	16.932	7.0105	-148.77	9.1605	26.744	-11.998	-840.63	1139.3	59.753	801.83	1133.5	31.496	36.546	0	0	5.3977	-25.736	-16.133	-9.4531	-2.5562	28.731	16.729	9.3637	2.8415	2.995	0.59572	-0.089409	1644
1.71	172	60	NaN	-0.053459	16.916	7.0205	-148.82	9.2093	26.899	-12.027	-840.63	1139.3	60.188	801.7	1133.6	32.207	39.948	0	0	4.8768	-26.237	-16.139	-9.4586	-2.5712	28.657	16.718	9.4067	2.3056	2.42	0.57945	-0.051888	1643.9
1.72	173	60	NaN	-0.055744	16.9	7.0264	-148.86	9.2118	26.944	-12.051	-840.61	1139.3	60.359	801.73	1133.7	31.927	38.607	0	0	4.5587	-26.543	-16.144	-9.4636	-2.5802	28.611	16.705	9.4069	1.9784	2.068	0.56095	-0.056723	1643.9
1.73	174	60	NaN	-0.057753	16.884	7.026	-148.85	9.1707	26.854	-12.056	-840.59	1139.3	60.18	801.86	1133.6	32.046	38.003	0	0	4.3406	-26.753	-16.149	-9.4682	-2.576	28.629	16.686	9.3689	1.7646	1.8755	0.53765	-0.099308	1644
1.74	175	60	NaN	-0.055943	16.866	7.0182	-148.82	9.1427	26.765	-12.035	-840.57	1139.3	59.987	801.9	1133.5	33.236	39.668	0	0	4.1852	-26.903	-16.149	-9.4682	-2.5668	28.666	16.665	9.3445	1.6184	1.7633	0.51614	-0.12377	1644.1
1.75	176	60	NaN	-0.05019	16.843	7.0041	-148.88	9.2375	26.971	-11.993	-840.54	1139.3	60.546	801.61	1133.7	31.587	37.059	0	0	4.0298	-27.053	-16.149	-9.4682	-2.5795	28.587	16.65	9.4308	1.4503	1.5344	0.50149	-0.037436	1643.8
1.76	177	60	NaN	-0.052078	16.812	7.0088	-148.86	9.1371	26.735	-12.037	-840.55	1139.3	60.054	801.93	1133.4	32.592	38.429	0	0	3.8744	-27.202	-16.149	-9.4682	-2.5653	28.622	16.61	9.3396	1.3091	1.4203	0.46129	-0.12867	1644.1
1.77	178	60	NaN	-0.049593	16.794	6.9926	-148.91	9.1854	26.836	-12.041	-840.54	1139.3	60.346	801.79	1133.6	30.815	38.959	0	0	3.7189	-27.352	-16.149	-9.4682	-2.5733	28.564	16.596	9.3826	1.1456	1.2122	0.44789	-0.085577	1643.9
1.78	179	60	NaN	-0.061798	16.784	6.9703	-148.95	9.2119	26.879	-12.015	-840.56	1139.2	60.521	801.75	1133.7	32.214	36.843	0	0	3.5635	-27.501	-16.149	-9.4682	-2.5907	28.517	16.589	9.4064	0.97278	1.0159	0.4405	-0.061825	1643.9
1.79	180	60	NaN	-0.080585	16.778	6.9449	-148.97	9.1881	26.807	-11.967	-840.59	1139.2	60.421	801.87	1133.6	30.521	39.26	0	0	3.4081	-27.651	-16.149	-9.4682	-2.6042	28.509	16.582	9.3844	0.80393	0.85832	0.43331	-0.083863	1644.1
1.8	181	60	NaN	-0.08057	16.776	6.9125	-148.98	9.1944	26.826	-11.91	-840.6	1139.2	60.466	801.82	1133.6	32.018	35.83	0	0	3.2527	-27.801	-16.149	-9.4682	-2.6038	28.501	16.582	9.3884	0.64889	0.70089	0.43299	-0.079784	1644
1.81	182	60	NaN	-0.088757	16.785	6.9111	-149	9.1865	26.832	-11.94	-840.6	1139.2	60.517	801.81	1133.6	31.385	37.701	0	0	3.0973	-27.95	-16.149	-9.4682	-2.6148	28.477	16.59	9.3806	0.48247	0.52657	0.4419	-0.08758	1644
1.82	183	60	NaN	-0.07586	16.807	6.9084	-149	9.2047	26.852	-11.973	-840.58	1139.2	60.553	801.75	1133.7	32.96	37.23	0	0	2.9419	-28.1	-16.149	-9.4682	-2.6044	28.468	16.615	9.3973	0.33744	0.36869	0.46602	-0.070965	1643.9
1.83	184	60	NaN	-0.074391	16.832	6.9219	-148.99	9.1594	26.738	-12.028	-840.58	1139.2	60.287	801.86	1133.5	33.558	37.298	0	0	2.7864	-28.249	-16.149	-9.4682	-2.5954	28.493	16.634	9.357	0.191	0.2434	0.48575	-0.11123	1644
1.84	185	60	NaN	-0.082541	16.848	6.9448	-148.99	9.13	26.681	-12.09	-840.6	1139.2	60.164	801.94	1133.4	31.549	36.892	0	0	2.5129	-28.513	-16.14	-9.4597	-2.6013	28.492	16.647	9.3306	-0.088363	-0.020131	0.50715	-0.12911	1644.1
1.85	186	60	NaN	-0.08794	16.851	6.9583	-149.04	9.1985	26.854	-12.116	-840.62	1139.2	60.582	801.76	1133.7	33.953	37.569	0	0	2.2183	-28.796	-16.13	-9.4496	-2.6224	28.422	16.657	9.3917	-0.40414	-0.37409	0.52753	-0.057924	1644
1.86	187	60	NaN	-0.088314	16.865	6.9298	-149.07	9.1866	26.838	-12.013	-840.63	1139.2	60.565	801.8	1133.6	32.589	37.733	0	0	1.9237	-29.08	-16.12	-9.4395	-2.6186	28.405	16.671	9.3804	-0.69487	-0.67524	0.5515	-0.059094	1644
1.87	188	60	NaN	-0.091407	16.877	6.928	-149.07	9.1945	26.82	-11.989	-840.64	1139.2	60.505	801.82	1133.6	31.74	37.228	0	0	1.6139	-29.378	-16.107	-9.4268	-2.6187	28.406	16.682	9.3891	-1.0047	-0.97235	0.57521	-0.037729	1644.1
1.88	189	60	NaN	-0.094653	16.883	6.935	-149.07	9.1872	26.817	-11.989	-840.66	1139.2	60.494	801.83	1133.6	31.706	36.885	0	0	1.2343	-29.743	-16.082	-9.4021	-2.6215	28.403	16.687	9.3831	-1.3872	-1.34	0.60431	-0.018973	1644.1
1.89	190	60	NaN	-0.098304	16.891	6.945	-149.05	9.1503	26.729	-11.99	-840.67	1139.2	60.262	801.93	1133.5	31.616	37.808	0	0	0.85466	-30.109	-16.058	-9.3773	-2.6169	28.435	16.691	9.3506	-1.7623	-1.6735	0.63298	-0.02666	1644.2
1.9	191	60	NaN	-0.10166	16.902	6.9553	-149.01	9.1135	26.607	-11.985	-840.65	1139.2	59.925	802.06	1133.3	31.444	39.887	0	0	0.47502	-30.474	-16.033	-9.3525	-2.6082	28.481	16.697	9.3189	-2.1332	-1.9931	0.66411	-0.033633	1644.3
1.91	192	60	NaN	-0.10131	16.896	6.9661	-149.08	9.1863	26.821	-12.003	-840.66	1139.3	60.476	801.86	1133.6	31.516	38.222	0	0	0.095377	-30.84	-16.008	-9.3278	-2.6279	28.391	16.699	9.3837	-2.5326	-2.4488	0.69048	0.055918	1644.1
1.92	193	60	NaN	-0.094795	16.887	6.9615	-149.08	9.1914	26.813	-11.987	-840.66	1139.2	60.435	801.88	1133.6	31.851	37.255	0	0	-0.28675	-31.208	-15.982	-9.3012	-2.6194	28.395	16.689	9.3892	-2.9062	-2.8123	0.70742	0.087971	1644.1
1.93	194	60	NaN	-0.095684	16.879	6.9461	-149.04	9.1427	26.676	-11.948	-840.65	1139.2	60.081	802	1133.4	33.015	39.61	0	0	-0.67531	-31.582	-15.95	-9.2701	-2.6064	28.447	16.676	9.3463	-3.2817	-3.1343	0.72514	0.076203	1644.2
1.94	195	60	NaN	-0.090886	16.862	6.9383	-149.01	9.1134	26.599	-11.919	-840.65	1139.2	59.862	802.06	1133.3	30.511	38.663	0	0	-1.0639	-31.956	-15.919	-9.239	-2.5929	28.486	16.656	9.3199	-3.6568	-3.4699	0.73619	0.080889	1644.3
1.95	196	60	NaN	-0.081862	16.839	6.9443	-149.02	9.1377	26.671	-11.92	-840.65	1139.2	60.013	801.98	1133.4	32.444	39.371	0	0	-1.4524	-32.33	-15.888	-9.2079	-2.5893	28.468	16.636	9.3407	-4.0417	-3.8614	0.74788	0.13282	1644.2
1.96	197	60	NaN	-0.083525	16.827	6.9571	-149.09	9.2035	26.868	-11.957	-840.65	1139.2	60.503	801.79	1133.6	31.351	39.267	0	0	-1.841	-32.704	-15.857	-9.1768	-2.6096	28.383	16.632	9.3984	-4.4506	-4.3208	0.77488	0.22156	1644
1.97	198	60	NaN	-0.075978	16.797	6.9637	-149.08	9.2063	26.894	-11.965	-840.67	1139.1	60.5	801.7	1133.6	31.402	38.001	0	0	-2.2295	-33.078	-15.826	-9.1457	-2.6024	28.393	16.605	9.3987	-4.8319	-4.6846	0.77879	0.25303	1644
1.98	199	60	NaN	-0.078052	16.78	6.9525	-149.09	9.1863	26.876	-11.878	-840.7	1139.1	60.465	801.73	1133.6	31.729	38.884	0	0	-2.4093	-33.251	-15.796	-9.1152	-2.6001	28.392	16.587	9.3791	-5.0094	-4.8587	0.79193	0.26388	1644
1.99	200	60	NaN	-0.068484	16.764	6.9488	-149.08	9.1855	26.865	-11.839	-840.7	1139.1	60.428	801.72	1133.6	33.333	38.427	0	0	-2.4912	-33.329	-15.776	-9.0957	-2.5879	28.398	16.572	9.3778	-5.0791	-4.9313	0.79569	0.2821	1644
2	201	60	NaN	-0.050605	16.746	6.9581	-149.05	9.1722	26.793	-11.846	-840.7	1139.1	60.205	801.75	1133.5	31.735	39.247	0	0	-2.3959	-33.238	-15.777	-9.0971	-2.5624	28.436	16.552	9.3661	-4.9584	-4.8014	0.77457	0.26907	1644
2.01	202	60	NaN	-0.037912	16.73	6.9756	-149	9.105	26.601	-11.845	-840.72	1139.1	59.685	801.9	1133.3	31.467	40.634	0	0	-2.3007	-33.146	-15.779	-9.0984	-2.5313	28.511	16.529	9.3063	-4.8321	-4.6348	0.74988	0.20787	1644.2
2.02	203	60	NaN	-0.034676	16.733	6.9918	-149	9.0888	26.622	-11.891	-840.7	1139.1	59.763	801.88	1133.3	34.937	37.695	0	0	-2.2055	-33.054	-15.78	-9.0998	-2.5325	28.497	16.531	9.2907	-4.738	-4.5571	0.75061	0.19096	1644.2
2.03	204	60	NaN	-0.017343	16.737	6.9771	-149.01	9.089	26.643	-11.787	-840.71	1139.1	59.81	801.8	1133.3	33.608	37.74	0	0	-2.1103	-32.963	-15.781	-9.1011	-2.5133	28.495	16.535	9.2904	-4.6236	-4.4674	0.754	0.18926	1644.1
2.04	205	60	NaN	-0.0051343	16.738	6.9787	-149.01	9.0915	26.646	-11.753	-840.73	1139.1	59.813	801.76	1133.3	31.744	36.838	0	0	-2.0151	-32.871	-15.783	-9.1025	-2.5	28.492	16.536	9.2932	-4.5151	-4.3787	0.75331	0.19067	1644.1
2.05	206	60	NaN	-0.0024704	16.738	6.9824	-149.02	9.0916	26.649	-11.723	-840.76	1139.1	59.823	801.73	1133.3	30.692	38.207	0	0	-1.9198	-32.779	-15.784	-9.1039	-2.4967	28.487	16.536	9.2934	-4.4165	-4.2927	0.75177	0.18956	1644.1
2.06	207	60	NaN	-0.0026632	16.74	6.9788	-149.03	9.0879	26.658	-11.651	-840.81	1139.1	59.862	801.71	1133.3	32.706	36.121	0	0	-1.8246	-32.688	-15.786	-9.1052	-2.4957	28.478	16.539	9.2892	-4.3203	-4.2095	0.75306	0.18401	1644.1
2.07	208	60	NaN	0.020941	16.748	7.003	-149.04	9.0809	26.627	-11.677	-840.79	1139.1	59.826	801.69	1133.2	31.723	36.905	0	0	-1.7294	-32.596	-15.787	-9.1066	-2.4718	28.464	16.544	9.2848	-4.2012	-4.1318	0.75673	0.17823	1644
2.08	209	60	NaN	0.037682	16.761	7.0155	-149.06	9.0708	26.64	-11.653	-840.78	1139.1	59.909	801.63	1133.2	33.387	36.966	0	0	-1.6342	-32.505	-15.788	-9.108	-2.4572	28.445	16.556	9.2758	-4.0913	-4.0596	0.76768	0.16785	1644
2.09	210	60	NaN	0.050642	16.768	7.02	-149.05	9.0777	26.611	-11.608	-840.81	1139.2	59.856	801.6	1133.2	34.038	38.265	0	0	-1.5389	-32.413	-15.79	-9.1093	-2.4408	28.454	16.562	9.2842	-3.9798	-3.9588	0.77236	0.17492	1644
2.1	211	60	NaN	0.064299	16.781	7.0259	-149.09	9.1274	26.719	-11.559	-840.82	1139.2	60.144	801.43	1133.4	33.786	38.103	0	0	-1.4437	-32.321	-15.791	-9.1107	-2.4357	28.414	16.579	9.3292	-3.8794	-3.9072	0.78789	0.21856	1643.8
2.11	212	60	NaN	0.075685	16.801	7.0405	-149.13	9.1676	26.864	-11.537	-840.81	1139.2	60.544	801.24	1133.6	30.074	37.454	0	0	-1.3485	-32.23	-15.792	-9.112	-2.4378	28.354	16.604	9.3643	-3.7863	-3.8755	0.81163	0.25223	1643.6
2.12	213	60	NaN	0.073653	16.82	7.0669	-149.07	9.0645	26.617	-11.586	-840.8	1139.2	59.997	801.48	1133.2	32.92	40.481	0	0	-1.2533	-32.138	-15.794	-9.1134	-2.4221	28.432	16.61	9.2745	-3.6754	-3.7062	0.81618	0.16107	1643.8
2.13	214	60	NaN	0.081526	16.842	7.0612	-149.06	9.0618	26.57	-11.514	-840.78	1139.3	59.906	801.51	1133.2	31.845	38.217	0	0	-1.1923	-32.079	-15.795	-9.1151	-2.4086	28.454	16.63	9.2735	-3.6009	-3.6255	0.83506	0.15838	1643.9
2.14	215	60	NaN	0.083852	16.853	7.0725	-149.05	9.064	26.562	-11.524	-840.78	1139.3	59.893	801.48	1133.2	31.126	38.186	0	0	-1.171	-32.059	-15.798	-9.1172	-2.4062	28.456	16.64	9.2765	-3.5772	-3.6023	0.84258	0.15927	1643.8
2.15	216	60	NaN	0.084477	16.855	7.0685	-149.06	9.0663	26.588	-11.493	-840.78	1139.3	59.963	801.42	1133.2	32.871	36.894	0	0	-1.1496	-32.038	-15.8	-9.1193	-2.407	28.45	16.643	9.2776	-3.5566	-3.5881	0.84384	0.15835	1643.8
2.16	217	60	NaN	0.082635	16.853	7.0635	-149.08	9.1033	26.715	-11.457	-840.79	1139.2	60.271	801.25	1133.4	32.25	36.44	0	0	-1.1282	-32.017	-15.802	-9.1214	-2.4186	28.415	16.648	9.3086	-3.5468	-3.6028	0.84639	0.18722	1643.6
2.17	218	60	NaN	0.075618	16.853	7.0891	-149.14	9.2069	26.996	-11.517	-840.81	1139.3	60.928	800.89	1133.7	30.601	38.111	0	0	-1.1068	-31.997	-15.804	-9.1235	-2.4511	28.33	16.66	9.3999	-3.5579	-3.6671	0.85624	0.27638	1643.3
2.18	219	60	NaN	0.066572	16.853	7.0966	-149.16	9.2081	27.017	-11.544	-840.8	1139.2	60.991	800.86	1133.7	31.65	38.813	0	0	-1.0854	-31.976	-15.806	-9.1256	-2.4633	28.308	16.66	9.401	-3.5487	-3.6681	0.85409	0.27537	1643.3
2.19	220	60	NaN	0.059658	16.845	7.0905	-149.17	9.2199	27.045	-11.536	-840.8	1139.2	61.035	800.8	1133.7	32.613	37.711	0	0	-1.064	-31.956	-15.808	-9.1277	-2.4716	28.294	16.654	9.4115	-3.5356	-3.6615	0.84564	0.28385	1643.2
2.2	221	60	NaN	0.049565	16.837	7.0843	-149.13	9.1486	26.824	-11.53	-840.82	1139.2	60.504	801.06	1133.5	31.452	37.672	0	0	-1.0426	-31.935	-15.81	-9.1298	-2.4625	28.354	16.636	9.3503	-3.5052	-3.5807	0.82548	0.22049	1643.5
2.21	222	60	NaN	0.042464	16.828	7.0647	-149.12	9.1173	26.714	-11.481	-840.83	1139.2	60.247	801.21	1133.3	32.71	37.77	0	0	-1.0212	-31.915	-15.812	-9.1319	-2.4587	28.383	16.621	9.3237	-3.48	-3.5313	0.80915	0.19186	1643.6
2.22	223	60	NaN	0.041245	16.814	7.029	-149.18	9.2118	26.974	-11.376	-840.84	1139.2	60.866	800.9	1133.6	31.273	38.331	0	0	-0.99985	-31.894	-15.814	-9.134	-2.4783	28.303	16.62	9.4059	-3.4782	-3.591	0.80523	0.27192	1643.3
2.23	224	60	NaN	0.02804	16.792	7.0311	-149.2	9.2056	27	-11.389	-840.91	1139.2	60.935	800.86	1133.6	32.284	37.588	0	0	-0.97846	-31.873	-15.816	-9.1361	-2.4943	28.277	16.597	9.4	-3.4728	-3.5962	0.78087	0.26389	1643.4
2.24	225	60	NaN	0.027248	16.795	7.0157	-149.2	9.2037	26.961	-11.353	-840.9	1139.2	60.836	800.93	1133.6	29.988	39.116	0	0	-0.95707	-31.853	-15.818	-9.1382	-2.4904	28.281	16.6	9.3987	-3.4474	-3.5713	0.78196	0.26056	1643.4
2.25	226	60	NaN	0.020146	16.805	7.0296	-149.15	9.136	26.761	-11.397	-840.91	1139.2	60.352	801.15	1133.4	30.539	36.95	0	0	-0.93569	-31.832	-15.821	-9.1403	-2.4818	28.347	16.599	9.3413	-3.4175	-3.4856	0.77875	0.20099	1643.6
2.26	227	60	NaN	0.016639	16.812	7.0472	-149.15	9.1346	26.748	-11.433	-840.93	1139.3	60.32	801.15	1133.3	32.658	38.165	0	0	-0.9143	-31.812	-15.823	-9.1424	-2.4854	28.348	16.605	9.3417	-3.3997	-3.4635	0.78221	0.19939	1643.7
2.27	228	60	NaN	0.019684	16.818	7.0479	-149.21	9.2195	26.969	-11.403	-840.95	1139.3	60.851	800.9	1133.6	32.238	36.147	0	0	-0.89291	-31.791	-15.825	-9.1445	-2.5001	28.269	16.62	9.4169	-3.3931	-3.5216	0.79532	0.27247	1643.4
2.28	229	60	NaN	0.017457	16.829	7.0314	-149.21	9.2133	26.956	-11.322	-840.98	1139.3	60.824	800.92	1133.6	32.409	37.367	0	0	-0.87152	-31.77	-15.827	-9.1466	-2.4985	28.278	16.63	9.412	-3.3701	-3.4924	0.80312	0.26549	1643.5
2.29	230	60	NaN	0.029323	16.83	7.0236	-149.23	9.2225	27.024	-11.264	-841.03	1139.3	60.989	800.83	1133.7	33.136	38.513	0	0	-0.85013	-31.75	-15.829	-9.1486	-2.4905	28.245	16.634	9.4185	-3.3406	-3.5045	0.80487	0.26983	1643.5
2.3	231	60	NaN	0.027472	16.841	7.0479	-149.25	9.2208	27.039	-11.326	-841.06	1139.3	61.021	800.82	1133.7	33.637	37.64	0	0	-0.8578	-31.757	-15.829	-9.1491	-2.4955	28.228	16.645	9.4169	-3.3533	-3.529	0.81517	0.26779	1643.5
2.31	232	60	NaN	0.029982	16.857	7.0726	-149.25	9.2284	27.036	-11.38	-841.08	1139.3	60.995	800.82	1133.7	31.782	36.521	0	0	-0.92094	-31.818	-15.827	-9.1465	-2.494	28.223	16.66	9.4254	-3.4149	-3.5947	0.83346	0.2789	1643.5
2.32	233	60	NaN	0.037747	16.872	7.0904	-149.26	9.2373	27.023	-11.398	-841.09	1139.3	60.952	800.82	1133.6	32.897	36.897	0	0	-0.98408	-31.879	-15.824	-9.1438	-2.4854	28.218	16.675	9.435	-3.4694	-3.6608	0.8504	0.29113	1643.5
2.33	234	60	NaN	0.039957	16.879	7.11	-149.28	9.2237	26.993	-11.428	-841.14	1139.3	60.912	800.9	1133.6	31.958	39.324	0	0	-1.0426	-31.935	-15.822	-9.1415	-2.4826	28.196	16.681	9.4221	-3.5253	-3.7391	0.8588	0.28055	1643.6
2.34	235	60	NaN	0.046757	16.893	7.1056	-149.3	9.2318	27.052	-11.41	-841.13	1139.3	61.036	800.81	1133.6	31.015	35.876	0	0	-1.0497	-31.942	-15.823	-9.1426	-2.4796	28.178	16.697	9.4284	-3.5293	-3.7635	0.87375	0.28582	1643.5
2.35	236	60	NaN	0.047695	16.888	7.1059	-149.29	9.242	27.022	-11.4	-841.19	1139.2	60.938	800.82	1133.6	32.499	37.908	0	0	-1.0232	-31.916	-15.823	-9.1424	-2.4748	28.184	16.692	9.4378	-3.498	-3.7323	0.8692	0.2954	1643.6
2.36	237	60	NaN	0.055925	16.873	7.1107	-149.32	9.2421	27.033	-11.439	-841.24	1139.2	60.965	800.82	1133.6	32.187	39.336	0	0	-0.95598	-31.852	-15.821	-9.1409	-2.4688	28.158	16.679	9.4368	-3.4248	-3.6937	0.85751	0.29598	1643.7
2.37	238	60	NaN	0.067706	16.866	7.1138	-149.34	9.2426	27.055	-11.484	-841.25	1139.2	61.017	800.8	1133.6	32.164	37.367	0	0	-1.1138	-32.004	-15.819	-9.1388	-2.4604	28.128	16.671	9.4368	-3.5742	-3.8751	0.85225	0.29805	1643.7
2.38	239	60	NaN	0.075457	16.873	7.1064	-149.33	9.2391	26.992	-11.479	-841.24	1139.2	60.848	800.85	1133.5	33.008	37.881	0	0	-1.5976	-32.469	-15.816	-9.136	-2.4466	28.144	16.676	9.4358	-4.0442	-4.3251	0.85973	0.29982	1643.7
2.39	240	60	NaN	0.080816	16.869	7.0768	-149.29	9.1244	26.72	-11.429	-841.25	1139.2	60.239	801.17	1133.1	31.563	39.375	0	0	-1.458	-32.335	-15.807	-9.1264	-2.4177	28.215	16.659	9.3345	-3.8757	-4.1202	0.85262	0.20811	1644
2.4	241	60	NaN	0.089201	16.867	7.0675	-149.35	9.2034	26.926	-11.446	-841.26	1139.2	60.745	800.93	1133.4	31.831	37.804	0	0	-1.1296	-32.019	-15.796	-9.1159	-2.4279	28.129	16.666	9.4045	-3.5575	-3.8901	0.86963	0.28862	1643.8
2.41	242	60	NaN	0.094183	16.865	7.0643	-149.38	9.2504	27.032	-11.477	-841.28	1139.2	60.964	800.79	1133.5	32.966	37.508	0	0	-0.74743	-31.651	-15.792	-9.1118	-2.4318	28.098	16.669	9.4465	-3.1793	-3.553	0.87645	0.33472	1643.7
2.42	243	60	NaN	0.095978	16.867	7.0621	-149.36	9.2632	27.035	-11.508	-841.29	1139.2	60.922	800.74	1133.6	32.398	37.592	0	0	-0.19174	-31.116	-15.787	-9.1067	-2.4297	28.112	16.671	9.4592	-2.6214	-3.0046	0.88371	0.35255	1643.6
2.43	244	60	NaN	0.097722	16.874	7.0577	-149.34	9.2632	27.01	-11.526	-841.29	1139.2	60.829	800.73	1133.5	33.482	38.667	0	0	0.52846	-30.423	-15.781	-9.1005	-2.4254	28.132	16.676	9.4609	-1.8969	-2.2907	0.8953	0.3604	1643.6
2.44	245	60	NaN	0.10601	16.88	7.0501	-149.34	9.2532	27.024	-11.506	-841.27	1139.2	60.841	800.69	1133.6	33.011	38.17	0	0	0.99708	-29.972	-15.769	-9.089	-2.4169	28.137	16.682	9.4513	-1.4198	-1.8349	0.91243	0.3623	1643.6
2.45	246	60	NaN	0.10153	16.876	7.0438	-149.33	9.237	27.011	-11.513	-841.27	1139.3	60.809	800.72	1133.5	32.444	38.385	0	0	1.4329	-29.552	-15.757	-9.0768	-2.4204	28.146	16.677	9.4359	-0.98751	-1.406	0.91994	0.35913	1643.6
2.46	247	60	NaN	0.105	16.876	7.0326	-149.33	9.2341	27.067	-11.481	-841.26	1139.3	60.92	800.62	1133.6	32.412	35.85	0	0	2.1848	-28.829	-15.747	-9.0669	-2.4199	28.149	16.679	9.4311	-0.23514	-0.67907	0.93143	0.36417	1643.5
2.47	248	60	NaN	0.10257	16.873	7.0388	-149.31	9.2279	27.075	-11.487	-841.26	1139.3	60.928	800.57	1133.6	31.782	36.904	0	0	2.978	-28.065	-15.736	-9.0559	-2.4229	28.165	16.676	9.425	0.55511	0.099851	0.9394	0.3691	1643.4
2.48	249	60	NaN	0.094016	16.867	7.0605	-149.29	9.2139	27.032	-11.533	-841.28	1139.3	60.835	800.59	1133.6	33.973	39.353	0	0	3.696	-27.374	-15.719	-9.0388	-2.4298	28.186	16.668	9.4133	1.2662	0.81236	0.9486	0.37448	1643.5
2.49	250	60	NaN	0.092078	16.864	7.073	-149.29	9.2006	27.038	-11.549	-841.26	1139.3	60.867	800.56	1133.6	31.258	37.147	0	0	4.0616	-27.022	-15.713	-9.0325	-2.4335	28.187	16.665	9.4002	1.6282	1.1649	0.95195	0.36762	1643.4
2.5	251	60	NaN	0.092366	16.852	7.0596	-149.29	9.1954	27.034	-11.467	-841.25	1139.3	60.914	800.55	1133.6	33.134	37.889	0	0	4.1704	-26.917	-15.714	-9.0341	-2.432	28.188	16.653	9.3949	1.7384	1.2704	0.93827	0.36073	1643.4
2.51	252	60	NaN	0.078129	16.843	7.0576	-149.27	9.1989	27.059	-11.475	-841.25	1139.3	60.976	800.47	1133.6	32.657	37.244	0	0	4.615	-26.489	-15.718	-9.0374	-2.4487	28.198	16.645	9.397	2.1662	1.7093	0.92679	0.35959	1643.3
2.52	253	60	NaN	0.067044	16.834	7.0534	-149.27	9.1939	27.03	-11.468	-841.26	1139.3	60.911	800.5	1133.6	32.177	39.595	0	0	5.1599	-25.965	-15.719	-9.0391	-2.4573	28.207	16.635	9.3924	2.7026	2.2418	0.9156	0.35324	1643.4
2.53	254	60	NaN	0.060554	16.824	7.0479	-149.27	9.1908	27.006	-11.444	-841.26	1139.3	60.862	800.54	1133.6	31.959	38.65	0	0	5.8802	-25.271	-15.718	-9.0373	-2.4611	28.203	16.626	9.3894	3.419	2.932	0.90818	0.35214	1643.4
2.54	255	60	NaN	0.052578	16.815	7.0476	-149.28	9.2038	27.062	-11.437	-841.28	1139.3	60.999	800.45	1133.6	32.34	37.343	0	0	6.565	-24.612	-15.717	-9.0365	-2.4738	28.189	16.619	9.3998	4.0912	3.5765	0.9026	0.36333	1643.3
2.55	256	60	NaN	0.036165	16.807	7.0501	-149.28	9.1996	27.016	-11.459	-841.32	1139.2	60.919	800.49	1133.6	34.415	38.066	0	0	7.1565	-24.043	-15.719	-9.0385	-2.488	28.194	16.609	9.397	4.6685	4.1516	0.89044	0.35845	1643.4
2.56	257	60	NaN	0.030371	16.799	7.0448	-149.27	9.197	26.953	-11.449	-841.33	1139.2	60.759	800.57	1133.5	32.418	35.976	0	0	8.1236	-23.112	-15.725	-9.0444	-2.4878	28.21	16.6	9.3961	5.6358	5.0982	0.87552	0.35164	1643.5
2.57	258	60	NaN	0.021533	16.795	7.0325	-149.3	9.1831	26.965	-11.423	-841.36	1139.2	60.821	800.59	1133.5	32.732	36.272	0	0	9.2952	-21.984	-15.733	-9.0523	-2.4978	28.184	16.596	9.3819	6.7974	6.1999	0.86373	0.32958	1643.5
2.58	259	60	NaN	0.013356	16.793	7.0301	-149.32	9.1808	27.003	-11.407	-841.4	1139.2	60.928	800.58	1133.6	31.485	35.571	0	0	10.033	-21.274	-15.723	-9.0424	-2.5091	28.154	16.595	9.3782	7.5238	6.8801	0.87276	0.33574	1643.6
2.59	260	60	NaN	0.0090791	16.795	7.0424	-149.33	9.1943	27.018	-11.404	-841.44	1139.2	60.941	800.57	1133.6	32.149	36.86	0	0	10.598	-20.731	-15.719	-9.0389	-2.5137	28.144	16.598	9.391	8.0838	7.4132	0.87893	0.35215	1643.6
2.6	261	60	NaN	0.0026159	16.812	7.0368	-149.38	9.1673	27.039	-11.372	-841.44	1139.3	61.055	800.63	1133.6	33.469	38.144	0	0	10.885	-20.454	-15.726	-9.0455	-2.5229	28.096	16.614	9.3653	8.3618	7.6415	0.888	0.31984	1643.7
2.61	262	60	NaN	-0.0083399	16.814	7.0446	-149.38	9.1835	27.039	-11.383	-841.52	1139.3	61.037	800.62	1133.6	32.094	37.949	0	0	11.394	-19.964	-15.727	-9.047	-2.5335	28.09	16.616	9.3817	8.8603	8.1263	0.88827	0.33477	1643.7
2.62	263	60	NaN	-0.023115	16.827	7.0594	-149.39	9.1883	27.032	-11.409	-841.58	1139.3	61.015	800.65	1133.6	31.781	40.43	0	0	11.977	-19.403	-15.727	-9.0468	-2.5483	28.083	16.628	9.3871	9.4282	8.6795	0.90086	0.34036	1643.8
2.63	264	60	NaN	-0.026476	16.841	7.0537	-149.4	9.1862	27.026	-11.375	-841.61	1139.3	61.02	800.68	1133.6	30.675	38.172	0	0	12.355	-19.039	-15.725	-9.045	-2.5505	28.075	16.642	9.3855	9.8044	9.0363	0.91659	0.34052	1643.9
2.64	265	60	NaN	-0.023929	16.859	7.036	-149.41	9.1857	27.025	-11.297	-841.64	1139.3	61.049	800.71	1133.6	31.08	36.269	0	0	12.633	-18.771	-15.723	-9.0427	-2.5462	28.071	16.66	9.3852	10.087	9.3004	0.93655	0.34247	1644
2.65	266	60	NaN	-0.043989	16.896	7.0546	-149.41	9.1951	27.03	-11.292	-841.7	1139.3	61.071	800.74	1133.6	33.783	37.87	0	0	12.714	-18.693	-15.723	-9.0425	-2.5667	28.071	16.697	9.3945	10.147	9.3782	0.97432	0.35202	1644
2.66	267	60	NaN	-0.053045	16.917	7.0794	-149.41	9.2079	27.005	-11.343	-841.74	1139.3	61.009	800.78	1133.6	30.971	37.69	0	0	12.649	-18.756	-15.725	-9.0451	-2.5752	28.068	16.717	9.4076	10.074	9.3116	0.99167	0.36254	1644.1
2.67	268	60	NaN	-0.055062	16.938	7.0822	-149.41	9.201	26.989	-11.315	-841.78	1139.3	61.022	800.86	1133.6	32.337	38.547	0	0	12.403	-18.993	-15.732	-9.0512	-2.5766	28.067	16.738	9.4015	9.8264	9.0739	1.006	0.35026	1644.2
2.68	269	60	NaN	-0.05282	16.962	7.0783	-149.41	9.2126	27.014	-11.235	-841.84	1139.3	61.111	800.86	1133.6	31.587	37.08	0	0	12.358	-19.036	-15.733	-9.0527	-2.5745	28.066	16.763	9.412	9.7837	9.0307	1.0297	0.35925	1644.3
2.69	270	60	NaN	-0.046583	16.988	7.0791	-149.41	9.2355	27.045	-11.156	-841.89	1139.3	61.195	800.83	1133.6	33.587	39.298	0	0	12.38	-19.015	-15.733	-9.0531	-2.5685	28.067	16.79	9.4336	9.8113	9.0521	1.0569	0.38049	1644.3
2.7	271	60	NaN	-0.035759	17.014	7.0928	-149.41	9.2456	27.033	-11.137	-841.9	1139.3	61.184	800.88	1133.6	33.351	38.426	0	0	12.497	-18.902	-15.733	-9.0528	-2.5565	28.07	16.815	9.4447	9.941	9.1681	1.082	0.39183	1644.4
2.71	272	60	NaN	-0.023162	17.04	7.1187	-149.4	9.2899	27.073	-11.12	-841.92	1139.3	61.243	800.85	1133.7	32.582	38.063	0	0	12.623	-18.781	-15.733	-9.0526	-2.5454	28.074	16.844	9.4861	10.077	9.2932	1.1113	0.43351	1644.4
2.72	273	60	NaN	-0.01174	17.056	7.1369	-149.33	9.1891	26.758	-11.112	-841.93	1139.3	60.528	801.26	1133.3	32.567	37.755	0	0	12.794	-18.616	-15.733	-9.0527	-2.5081	28.172	16.845	9.3996	10.286	9.5558	1.1122	0.34695	1644.8
2.73	274	60	NaN	-0.0071756	17.066	7.1463	-149.34	9.2161	26.814	-11.101	-841.94	1139.3	60.655	801.23	1133.3	33.069	37.321	0	0	12.92	-18.495	-15.735	-9.0549	-2.5077	28.16	16.857	9.4245	10.412	9.665	1.122	0.36965	1644.7
2.74	275	60	NaN	8.8672e-05	17.07	7.1482	-149.38	9.2916	27.013	-11.067	-841.93	1139.3	61.092	801.03	1133.6	32.603	37.483	0	0	13	-18.418	-15.74	-9.0592	-2.5147	28.11	16.871	9.4914	10.486	9.6925	1.1311	0.43222	1644.6
2.75	276	60	NaN	0.016183	17.069	7.1451	-149.37	9.3002	27.031	-11.003	-841.91	1139.3	61.095	801.09	1133.6	32.271	36.678	0	0	12.773	-18.636	-15.746	-9.0659	-2.4965	28.114	16.871	9.4991	10.277	9.4779	1.1244	0.43322	1644.6
2.76	277	60	NaN	0.024332	17.063	7.1391	-149.38	9.3015	27.015	-10.952	-841.92	1139.3	61.049	801.16	1133.6	31.604	37.476	0	0	12.457	-18.941	-15.752	-9.0721	-2.4848	28.111	16.864	9.5007	9.9718	9.1704	1.1111	0.42852	1644.7
2.77	278	60	NaN	0.024089	17.053	7.1443	-149.39	9.3191	27.094	-10.968	-841.9	1139.3	61.173	801.09	1133.7	32.617	37.455	0	0	12.001	-19.38	-15.756	-9.0762	-2.49	28.099	16.857	9.5153	9.5106	8.719	1.1007	0.43915	1644.6
2.78	279	60	NaN	0.020425	17.042	7.1502	-149.38	9.3117	27.045	-10.98	-841.88	1139.3	61.033	801.19	1133.6	31.546	37.097	0	0	11.968	-19.411	-15.765	-9.0842	-2.4891	28.109	16.843	9.5104	9.4788	8.6971	1.0785	0.42625	1644.7
2.79	280	60	NaN	0.015707	17.025	7.1683	-149.37	9.3168	27.016	-11.027	-841.85	1139.3	60.924	801.27	1133.6	32.808	38.3	0	0	12.198	-19.19	-15.775	-9.0947	-2.4916	28.12	16.824	9.5174	9.7061	8.9298	1.049	0.42268	1644.7
2.8	281	60	NaN	0.012453	17.001	7.1875	-149.37	9.3476	27.108	-11.079	-841.81	1139.4	61.065	801.18	1133.7	33.335	37.247	0	0	12.376	-19.019	-15.785	-9.1049	-2.5018	28.112	16.803	9.5458	9.8742	9.0931	1.0175	0.44089	1644.6
2.81	282	60	NaN	0.013474	16.972	7.1628	-149.41	9.3726	27.297	-10.989	-841.81	1139.3	61.451	800.86	1133.8	33.867	37.481	0	0	12.516	-18.884	-15.795	-9.1149	-2.5116	28.07	16.78	9.5653	10.005	9.1858	0.98451	0.45048	1644.3
2.82	283	60	NaN	0.0050365	16.934	7.1376	-149.41	9.3919	27.336	-10.908	-841.8	1139.3	61.523	800.82	1133.8	32.177	39.29	0	0	12.213	-19.176	-15.799	-9.1189	-2.5198	28.068	16.744	9.5818	9.6931	8.8924	0.94514	0.46289	1644.2
2.83	284	60	NaN	-0.0077008	16.911	7.1378	-149.4	9.3863	27.321	-10.904	-841.79	1139.3	61.505	800.87	1133.8	31.141	35.698	0	0	11.997	-19.383	-15.805	-9.1251	-2.5317	28.077	16.72	9.5775	9.4656	8.694	0.91477	0.45239	1644.3
2.84	285	60	NaN	-0.034747	16.892	7.1673	-149.39	9.3975	27.331	-10.98	-841.75	1139.3	61.561	800.86	1133.8	34.43	37.193	0	0	12.032	-19.349	-15.817	-9.1369	-2.5634	28.086	16.7	9.5893	9.469	8.7364	0.88321	0.4524	1644.2
2.85	286	60	NaN	-0.065283	16.876	7.1994	-149.37	9.4236	27.36	-11.06	-841.71	1139.3	61.658	800.78	1133.8	33.268	39.168	0	0	11.562	-19.802	-15.83	-9.1495	-2.6003	28.093	16.686	9.6145	8.962	8.2909	0.85579	0.46508	1644.1
2.86	287	60	NaN	-0.077052	16.871	7.192	-149.36	9.4316	27.325	-11.035	-841.69	1139.3	61.602	800.78	1133.8	33.438	38.92	0	0	10.901	-20.439	-15.842	-9.1621	-2.6093	28.109	16.679	9.6229	8.2914	7.67	0.83698	0.46083	1644.1
2.87	288	60	NaN	-0.083416	16.859	7.1638	-149.3	9.4002	27.071	-10.933	-841.65	1139.3	61.078	801.18	1133.6	34.235	38.526	0	0	11.044	-20.301	-15.849	-9.169	-2.5933	28.191	16.661	9.5982	8.4504	7.8897	0.81212	0.42925	1644.4
2.88	289	60	NaN	-0.090151	16.859	7.1661	-149.33	9.4203	27.226	-10.923	-841.62	1139.3	61.464	800.85	1133.7	33.996	38.064	0	0	11.186	-20.164	-15.856	-9.1759	-2.6137	28.145	16.665	9.6147	8.5728	7.9815	0.80844	0.4388	1644.1
2.89	290	60	NaN	-0.099796	16.856	7.1834	-149.35	9.4334	27.315	-10.967	-841.59	1139.3	61.686	800.66	1133.8	32.474	37.662	0	0	11.302	-20.052	-15.863	-9.1828	-2.6329	28.116	16.664	9.6253	8.6693	8.0642	0.80099	0.44243	1643.9
2.9	291	60	NaN	-0.10551	16.854	7.2037	-149.36	9.4282	27.304	-11.019	-841.55	1139.3	61.695	800.65	1133.8	31.958	38.644	0	0	11.784	-19.588	-15.876	-9.1958	-2.6408	28.109	16.661	9.6204	9.1436	8.5206	0.78525	0.42456	1643.8
2.91	292	60	NaN	-0.10312	16.855	7.214	-149.37	9.4132	27.288	-11.029	-841.47	1139.3	61.712	800.66	1133.8	32.99	38.622	0	0	12.866	-18.546	-15.899	-9.2188	-2.6395	28.093	16.662	9.6068	10.227	9.5468	0.76269	0.38798	1643.8
2.92	293	60	NaN	-0.11144	16.843	7.1925	-149.37	9.4115	27.27	-10.951	-841.44	1139.3	61.655	800.61	1133.8	32.05	39.104	0	0	14.776	-16.709	-15.954	-9.2736	-2.6432	28.1	16.65	9.6044	12.133	11.391	0.69599	0.33086	1643.7
2.93	294	60	NaN	-0.12228	16.805	7.1815	-149.36	9.3603	27.123	-10.915	-841.38	1139.3	61.373	800.84	1133.7	30.863	37.236	0	0	16.707	-14.85	-16.013	-9.3325	-2.6427	28.122	16.608	9.5573	14.064	13.273	0.59518	0.22471	1643.8
2.94	295	60	NaN	-0.13126	16.78	7.1866	-149.36	9.3354	27.102	-10.928	-841.32	1139.3	61.346	800.85	1133.7	33.759	40.437	0	0	16.662	-14.893	-16.021	-9.3404	-2.6513	28.122	16.583	9.5326	14.01	13.228	0.56222	0.19219	1643.8
2.95	296	60	NaN	-0.13834	16.762	7.1928	-149.37	9.322	27.123	-10.944	-841.26	1139.3	61.404	800.8	1133.7	33.454	37.559	0	0	16.371	-15.173	-16.031	-9.3502	-2.6612	28.112	16.566	9.5179	13.709	12.938	0.53545	0.16765	1643.7
2.96	297	60	NaN	-0.14315	16.737	7.1968	-149.37	9.3008	27.109	-10.956	-841.19	1139.3	61.385	800.78	1133.7	30.767	39.925	0	0	15.81	-15.713	-16.042	-9.3622	-2.6658	28.107	16.541	9.4962	13.144	12.394	0.49885	0.13405	1643.6
2.97	298	60	NaN	-0.14356	16.69	7.2207	-149.37	9.269	27.081	-11.046	-841.1	1139.2	61.32	800.73	1133.7	33.846	37.724	0	0	15.346	-16.159	-16.054	-9.3734	-2.6673	28.11	16.495	9.464	12.679	11.951	0.44103	0.09056	1643.4
2.98	299	60	NaN	-0.14645	16.673	7.2226	-149.36	9.2438	27.01	-11.053	-841.03	1139.2	61.161	800.81	1133.6	31.458	39.014	0	0	15.008	-16.485	-16.064	-9.3837	-2.6649	28.123	16.476	9.4407	12.343	11.638	0.41182	0.057013	1643.4
2.99	300	60	NaN	-0.14995	16.645	7.2274	-149.36	9.2334	27.043	-11.071	-841	1139.2	61.267	800.73	1133.6	34.119	36.901	0	0	14.85	-16.637	-16.081	-9.4004	-2.6729	28.117	16.451	9.4281	12.178	11.48	0.36997	0.027759	1643.3
3	301	60	NaN	-0.1454	16.62	7.2299	-149.36	9.2132	27.06	-11.095	-840.94	1139.2	61.335	800.67	1133.6	32.47	38.552	0	0	14.728	-16.754	-16.099	-9.4185	-2.6717	28.113	16.426	9.4069	12.057	11.358	0.32699	-0.011615	1643.2
3.01	302	60	NaN	-0.13853	16.601	7.2305	-149.35	9.1936	27.045	-11.111	-840.85	1139.2	61.313	800.65	1133.6	31.862	39.561	0	0	14.577	-16.9	-16.117	-9.4366	-2.6648	28.121	16.407	9.3873	11.913	11.221	0.29033	-0.049276	1643.1
3.02	303	60	NaN	-0.145	16.587	7.236	-149.33	9.2109	27.076	-11.107	-840.79	1139.2	61.368	800.55	1133.7	31.012	35.861	0	0	14.467	-17.006	-16.125	-9.4448	-2.6733	28.137	16.396	9.4014	11.794	11.132	0.2712	-0.043467	1643
3.03	304	60	NaN	-0.12938	16.541	7.2522	-149.31	9.2007	27.025	-11.204	-840.69	1139.2	61.25	800.52	1133.6	33.907	39.558	0	0	14.39	-17.08	-16.125	-9.445	-2.6572	28.162	16.348	9.3932	11.733	11.083	0.22304	-0.051794	1642.8
3.04	305	60	NaN	-0.12954	16.519	7.25	-149.31	9.1915	27.022	-11.203	-840.63	1139.1	61.261	800.49	1133.6	35.377	37.894	0	0	14.993	-16.5	-16.152	-9.4713	-2.6578	28.165	16.326	9.3843	12.335	11.666	0.17437	-0.087073	1642.7
3.05	306	60	NaN	-0.12812	16.5	7.2494	-149.31	9.188	27.034	-11.228	-840.57	1139.1	61.286	800.47	1133.6	32.37	38.264	0	0	15.661	-15.857	-16.18	-9.5002	-2.6583	28.163	16.308	9.3803	13.003	12.307	0.12774	-0.1199	1642.7
3.06	307	60	NaN	-0.1225	16.482	7.2496	-149.31	9.1852	27.029	-11.271	-840.49	1139.2	61.259	800.48	1133.6	31.73	37.424	0	0	14.768	-16.717	-16.173	-9.4927	-2.6533	28.162	16.29	9.3778	12.114	11.445	0.11657	-0.11495	1642.6
3.07	308	60	NaN	-0.1164	16.462	7.2397	-149.31	9.1732	26.984	-11.277	-840.41	1139.2	61.152	800.54	1133.6	32.153	34.942	0	0	14.105	-17.354	-16.168	-9.4872	-2.6437	28.162	16.267	9.368	11.461	10.808	0.099499	-0.11917	1642.6
3.08	309	60	NaN	-0.11296	16.409	7.1989	-149.31	9.1371	26.936	-11.246	-840.32	1139.2	61.025	800.62	1133.5	31.885	37.204	0	0	14.864	-16.624	-16.184	-9.504	-2.6348	28.17	16.212	9.3343	12.229	11.546	0.027788	-0.16967	1642.5
3.09	310	60	NaN	-0.12243	16.384	7.1817	-149.32	9.136	26.973	-11.241	-840.28	1139.1	61.093	800.57	1133.5	34.169	39.14	0	0	14.437	-17.034	-16.177	-9.4964	-2.6466	28.154	16.188	9.3315	11.791	11.119	0.011336	-0.16488	1642.5
3.1	311	60	NaN	-0.11854	16.357	7.1718	-149.34	9.1289	26.959	-11.269	-840.17	1139.1	61.028	800.59	1133.5	34.081	37.77	0	0	13.268	-18.16	-16.154	-9.4736	-2.6415	28.14	16.161	9.3244	10.627	9.9804	0.0074349	-0.1492	1642.4
3.11	312	60	NaN	-0.11368	16.325	7.1684	-149.35	9.121	26.947	-11.311	-840.09	1139.1	60.979	800.61	1133.5	31.914	38.113	0	0	13.434	-18	-16.154	-9.4735	-2.6365	28.125	16.13	9.3162	10.798	10.126	-0.023882	-0.15737	1642.3
3.12	313	60	NaN	-0.12038	16.291	7.1654	-149.37	9.1182	26.974	-11.332	-840.08	1139.1	61.048	800.59	1133.6	32.413	37.735	0	0	13.585	-17.855	-16.152	-9.4714	-2.6464	28.108	16.098	9.3113	10.939	10.254	-0.053845	-0.16009	1642.3
3.13	314	60	NaN	-0.13447	16.261	7.1376	-149.37	9.1079	26.954	-11.282	-840.02	1139.1	61.012	800.67	1133.6	31.829	38.96	0	0	13.658	-17.784	-16.145	-9.4645	-2.6575	28.103	16.069	9.3002	11.001	10.319	-0.076205	-0.1643	1642.3
3.14	315	60	NaN	-0.13894	16.244	7.1294	-149.39	9.0999	26.966	-11.296	-840.01	1139.1	61.055	800.66	1133.6	32.241	37.737	0	0	13.799	-17.649	-16.145	-9.4646	-2.664	28.086	16.052	9.292	11.135	10.437	-0.092635	-0.17262	1642.3
3.15	316	60	NaN	-0.14301	16.207	7.1093	-149.38	9.1011	26.915	-11.29	-839.99	1139	60.932	800.72	1133.5	33.912	36.872	0	0	14.086	-17.373	-16.16	-9.4802	-2.6635	28.096	16.014	9.2936	11.423	10.724	-0.14612	-0.18657	1642.3
3.16	317	60	NaN	-0.14875	16.173	7.0815	-149.38	9.1126	26.904	-11.269	-839.97	1139	60.887	800.73	1133.5	34.815	38.816	0	0	13.528	-17.909	-16.139	-9.4587	-2.6669	28.1	15.982	9.3037	10.862	10.191	-0.15682	-0.15502	1642.3
3.17	318	60	NaN	-0.15796	16.148	7.0554	-149.39	9.1266	26.956	-11.274	-839.94	1139	60.993	800.68	1133.6	32.175	37.381	0	0	12.6	-18.803	-16.101	-9.4211	-2.6801	28.087	15.96	9.3146	9.9203	9.2845	-0.1413	-0.10648	1642.2
3.18	319	60	NaN	-0.1721	16.11	7.0433	-149.39	9.1273	26.998	-11.371	-839.9	1138.9	61.089	800.66	1133.6	32.958	38.134	0	0	12.245	-19.145	-16.09	-9.4092	-2.7011	28.078	15.924	9.3132	9.5438	8.9329	-0.16553	-0.09601	1642.2
3.19	320	60	NaN	-0.17788	16.101	7.053	-149.39	9.115	26.912	-11.452	-839.89	1138.9	60.908	800.79	1133.5	33.347	41.392	0	0	11.734	-19.637	-16.083	-9.4022	-2.7032	28.087	15.911	9.3046	9.0306	8.4505	-0.17143	-0.097638	1642.3
3.2	321	60	NaN	-0.18361	16.052	6.9766	-149.36	9.1395	26.976	-11.359	-839.92	1138.9	61.019	800.68	1133.6	33.042	38.218	0	0	11.006	-20.337	-16.082	-9.4021	-2.7097	28.11	15.868	9.3235	8.2963	7.7724	-0.21442	-0.078565	1642.2
3.21	322	60	NaN	-0.19648	16.019	6.9394	-149.35	9.1468	27.003	-11.362	-839.93	1138.8	61.073	800.65	1133.6	32.921	38.734	0	0	10.661	-20.669	-16.075	-9.3943	-2.7246	28.119	15.838	9.3284	7.9366	7.4497	-0.23696	-0.065956	1642.2
3.22	323	60	NaN	-0.21065	16.005	6.9467	-149.35	9.1376	26.993	-11.476	-839.94	1138.8	61.073	800.69	1133.6	31.555	39.531	0	0	10.418	-20.903	-16.065	-9.3846	-2.7426	28.117	15.822	9.3202	7.6754	7.2134	-0.24257	-0.064371	1642.2
3.23	324	60	NaN	-0.2148	15.986	6.9427	-149.34	9.1378	27.026	-11.569	-839.96	1138.8	61.161	800.66	1133.6	32.939	38.026	0	0	10.285	-21.031	-16.058	-9.3776	-2.7531	28.122	15.805	9.3191	7.5322	7.0905	-0.25299	-0.058503	1642.2
3.24	325	60	NaN	-0.20848	15.98	6.9159	-149.31	9.1283	26.979	-11.537	-839.93	1138.8	61.066	800.74	1133.6	31.657	37.75	0	0	10.183	-21.13	-16.053	-9.3725	-2.7423	28.155	15.798	9.3109	7.4407	7.0251	-0.25522	-0.061615	1642.3
3.25	326	60	NaN	-0.21572	15.976	6.9148	-149.31	9.1473	27.01	-11.574	-839.92	1138.8	61.134	800.7	1133.6	31.902	37.724	0	0	10.018	-21.289	-16.056	-9.3761	-2.7532	28.152	15.795	9.3287	7.2646	6.8634	-0.26131	-0.047357	1642.2
3.26	327	60	NaN	-0.21848	15.968	6.8977	-149.31	9.1514	27.021	-11.543	-839.93	1138.8	61.165	800.69	1133.6	31.728	37.791	0	0	10.091	-21.218	-16.058	-9.3779	-2.756	28.15	15.787	9.3322	7.3351	6.9321	-0.27094	-0.045658	1642.2
3.27	328	60	NaN	-0.21449	15.946	6.8678	-149.31	9.1479	27.021	-11.477	-839.96	1138.8	61.187	800.69	1133.6	32	38.332	0	0	10.421	-20.9	-16.058	-9.3778	-2.7505	28.152	15.765	9.3283	7.6705	7.2513	-0.29272	-0.049501	1642.3
3.28	329	60	NaN	-0.20749	15.914	6.8449	-149.31	9.1511	27.023	-11.453	-839.98	1138.8	61.221	800.69	1133.6	32.517	39.043	0	0	10.082	-21.226	-16.062	-9.3822	-2.7437	28.154	15.734	9.3311	7.3386	6.9279	-0.32835	-0.051082	1642.3
3.29	330	60	NaN	-0.20703	15.918	6.8657	-149.3	9.1581	26.972	-11.543	-839.94	1138.8	61.083	800.74	1133.6	30.352	39.427	0	0	9.8038	-21.495	-16.066	-9.3858	-2.7416	28.162	15.735	9.3408	7.0622	6.6672	-0.33072	-0.045047	1642.3
3.3	331	60	NaN	-0.21537	15.902	6.8876	-149.32	9.1492	26.97	-11.624	-839.92	1138.8	61.127	800.77	1133.6	33.126	39.568	0	0	10.159	-21.152	-16.065	-9.3845	-2.7543	28.141	15.719	9.3327	7.4051	6.9892	-0.34603	-0.051822	1642.3
3.31	332	60	NaN	-0.21734	15.879	6.8729	-149.34	9.1608	27.037	-11.586	-839.92	1138.8	61.297	800.68	1133.6	32.155	36.441	0	0	10.536	-20.79	-16.064	-9.3839	-2.761	28.119	15.699	9.3414	7.7747	7.3287	-0.36546	-0.042509	1642.2
3.32	333	60	NaN	-0.21084	15.853	6.8547	-149.35	9.1757	27.071	-11.528	-839.92	1138.8	61.376	800.64	1133.7	33.819	37.849	0	0	11.009	-20.334	-16.067	-9.3865	-2.7553	28.101	15.674	9.3539	8.2539	7.7666	-0.39241	-0.032653	1642.2
3.33	334	60	NaN	-0.20205	15.828	6.8597	-149.37	9.1844	27.061	-11.536	-839.89	1138.8	61.355	800.69	1133.7	31.593	39.265	0	0	11.43	-19.929	-16.074	-9.3936	-2.7461	28.082	15.65	9.3622	8.6838	8.153	-0.42379	-0.031381	1642.2
3.34	335	60	NaN	-0.20608	15.814	6.895	-149.4	9.1959	27.13	-11.638	-839.86	1138.8	61.527	800.62	1133.7	33.317	39.83	0	0	11.806	-19.567	-16.085	-9.4044	-2.7598	28.044	15.638	9.3718	9.0465	8.4768	-0.44642	-0.032631	1642.1
3.35	336	60	NaN	-0.20124	15.805	6.8717	-149.39	9.1778	27.04	-11.533	-839.85	1138.7	61.333	800.74	1133.6	31.363	37.07	0	0	11.786	-19.586	-16.09	-9.4098	-2.7443	28.064	15.627	9.3559	9.0418	8.4777	-0.46292	-0.053894	1642.2
3.36	337	60	NaN	-0.20147	15.801	6.8995	-149.4	9.191	27.043	-11.576	-839.81	1138.7	61.345	800.74	1133.6	33.228	38.993	0	0	11.761	-19.611	-16.096	-9.4157	-2.7465	28.06	15.623	9.369	9.0145	8.4492	-0.47275	-0.046631	1642.2
3.37	338	60	NaN	-0.19872	15.792	6.9284	-149.4	9.1983	27.044	-11.614	-839.78	1138.7	61.358	800.76	1133.6	31.364	36.624	0	0	11.814	-19.56	-16.104	-9.4238	-2.7456	28.052	15.614	9.3765	9.068	8.4923	-0.49041	-0.047303	1642.2
3.38	339	60	NaN	-0.19354	15.777	6.9412	-149.41	9.1997	27.032	-11.604	-839.78	1138.7	61.342	800.79	1133.6	33.897	37.947	0	0	11.856	-19.52	-16.108	-9.4279	-2.7395	28.049	15.598	9.378	9.1161	8.5291	-0.5099	-0.049927	1642.2
3.39	340	60	NaN	-0.19111	15.762	6.9456	-149.41	9.2151	27.054	-11.576	-839.79	1138.7	61.391	800.74	1133.6	32.174	37.076	0	0	11.892	-19.484	-16.11	-9.4299	-2.7378	28.045	15.585	9.3919	9.1543	8.5608	-0.52483	-0.03803	1642.2
3.4	341	60	NaN	-0.18131	15.758	6.9504	-149.41	9.2015	27.072	-11.543	-839.76	1138.7	61.494	800.74	1133.6	31.629	37.464	0	0	11.749	-19.622	-16.111	-9.4302	-2.7305	28.038	15.581	9.3783	9.0188	8.4164	-0.52928	-0.051908	1642.1
3.41	342	60	NaN	-0.17437	15.757	6.9867	-149.4	9.224	27.072	-11.587	-839.75	1138.7	61.493	800.71	1133.7	32.601	37.251	0	0	11.494	-19.868	-16.11	-9.4294	-2.7251	28.05	15.581	9.3998	8.7687	8.1823	-0.52847	-0.029644	1642.1
3.42	343	60	NaN	-0.16489	15.76	7.0033	-149.39	9.2401	27.086	-11.585	-839.73	1138.7	61.543	800.67	1133.7	32.312	39.38	0	0	11.358	-19.999	-16.108	-9.4279	-2.7174	28.056	15.586	9.4147	8.6405	8.0574	-0.52251	-0.013195	1642
3.43	344	60	NaN	-0.15196	15.767	7.0134	-149.39	9.2424	27.101	-11.581	-839.7	1138.7	61.612	800.63	1133.7	33.097	37.266	0	0	11.461	-19.899	-16.104	-9.4237	-2.7069	28.059	15.593	9.4165	8.7541	8.1593	-0.51104	-0.0071528	1642
3.44	345	60	NaN	-0.13594	15.774	7.0327	-149.38	9.2352	27.1	-11.615	-839.66	1138.7	61.639	800.62	1133.7	32.827	38.745	0	0	12.006	-19.375	-16.095	-9.4147	-2.693	28.066	15.599	9.4102	9.3125	8.6908	-0.49565	-0.0044067	1641.9
3.45	346	60	NaN	-0.11589	15.771	7.0077	-149.38	9.2231	27.081	-11.51	-839.65	1138.7	61.648	800.61	1133.7	31.605	36.948	0	0	12.292	-19.1	-16.095	-9.415	-2.6697	28.071	15.594	9.3994	9.622	8.9708	-0.50099	-0.015627	1641.9
3.46	347	60	NaN	-0.10654	15.771	6.9817	-149.36	9.2339	27.058	-11.412	-839.65	1138.7	61.599	800.6	1133.7	32.268	38.194	0	0	12.429	-18.967	-16.099	-9.4188	-2.6552	28.091	15.595	9.4103	9.774	9.1233	-0.50421	-0.0084742	1641.9
3.47	348	60	NaN	-0.096254	15.773	6.9762	-149.36	9.2365	27.07	-11.374	-839.64	1138.8	61.648	800.57	1133.7	31.946	37.521	0	0	12.061	-19.322	-16.101	-9.4207	-2.6454	28.087	15.597	9.4125	9.4158	8.765	-0.50372	-0.0082171	1641.8
3.48	349	60	NaN	-0.088906	15.78	6.992	-149.38	9.2335	27.083	-11.405	-839.62	1138.8	61.701	800.54	1133.7	32.123	38.501	0	0	11.699	-19.67	-16.103	-9.4222	-2.641	28.072	15.603	9.4101	9.0578	8.402	-0.49948	-0.01205	1641.8
3.49	350	60	NaN	-0.08614	15.791	7.0187	-149.38	9.2231	27.074	-11.473	-839.61	1138.8	61.702	800.53	1133.7	31.355	38.714	0	0	11.495	-19.867	-16.09	-9.4096	-2.6407	28.061	15.612	9.4017	8.8543	8.1942	-0.47789	-0.0078561	1641.8
3.5	351	60	NaN	-0.082413	15.802	7.0315	-149.39	9.1873	27.061	-11.502	-839.59	1138.8	61.729	800.55	1133.7	32.803	37.884	0	0	11.103	-20.244	-16.079	-9.3989	-2.6389	28.049	15.621	9.3682	8.4645	7.8054	-0.45796	-0.030681	1641.8
3.51	352	60	NaN	-0.080768	15.806	7.0218	-149.4	9.201	27.08	-11.448	-839.59	1138.8	61.754	800.49	1133.7	29.526	35.849	0	0	10.438	-20.884	-16.071	-9.391	-2.6364	28.043	15.627	9.3797	7.8016	7.1586	-0.44411	-0.011333	1641.7
3.52	353	60	NaN	-0.080742	15.815	7.0188	-149.39	9.2114	27.079	-11.42	-839.57	1138.8	61.736	800.41	1133.7	32.406	36.985	0	0	10.702	-20.63	-16.059	-9.3782	-2.6349	28.052	15.636	9.3905	8.0669	7.4217	-0.42251	0.012312	1641.6
3.53	354	60	NaN	-0.082218	15.826	7.02	-149.4	9.2061	27.068	-11.404	-839.55	1138.8	61.728	800.41	1133.7	32.06	36.754	0	0	11.105	-20.242	-16.046	-9.3657	-2.6355	28.043	15.647	9.3855	8.4693	7.8004	-0.39945	0.019832	1641.6
3.54	355	60	NaN	-0.085526	15.834	7.03	-149.42	9.1901	27.049	-11.416	-839.55	1138.8	61.71	800.47	1133.7	31.828	38.638	0	0	10.841	-20.496	-16.043	-9.3628	-2.6386	28.025	15.654	9.3695	8.2025	7.5291	-0.38903	0.0067156	1641.7
3.55	356	60	NaN	-0.091248	15.833	7.057	-149.4	9.1814	27.013	-11.486	-839.57	1138.8	61.613	800.5	1133.6	33.263	37.154	0	0	10.579	-20.748	-16.038	-9.3578	-2.6433	28.043	15.652	9.3622	7.9359	7.2948	-0.38601	0.0044107	1641.7
3.56	357	60	NaN	-0.098599	15.834	7.0636	-149.39	9.1772	26.982	-11.498	-839.58	1138.8	61.543	800.55	1133.6	32.912	38.755	0	0	10.319	-20.999	-16.031	-9.3508	-2.6485	28.057	15.652	9.3588	7.6703	7.0579	-0.37871	0.0079927	1641.8
3.57	358	60	NaN	-0.11151	15.826	7.0664	-149.39	9.195	27.007	-11.53	-839.61	1138.8	61.569	800.47	1133.7	31.474	38.022	0	0	9.9407	-21.363	-16.018	-9.3378	-2.6635	28.06	15.647	9.3744	7.2772	6.6976	-0.371	0.03657	1641.7
3.58	359	60	NaN	-0.11598	15.82	7.0464	-149.38	9.2123	27.047	-11.49	-839.64	1138.8	61.639	800.36	1133.7	33.28	36.514	0	0	9.4358	-21.849	-15.999	-9.3183	-2.6691	28.071	15.642	9.3899	6.7667	6.2226	-0.35669	0.071685	1641.6
3.59	360	60	NaN	-0.11447	15.816	7.021	-149.37	9.2118	27.071	-11.431	-839.65	1138.8	61.707	800.32	1133.7	32.634	36.857	0	0	9.2232	-22.053	-15.996	-9.3152	-2.668	28.073	15.639	9.3889	6.5552	6.0199	-0.35652	0.073693	1641.6
3.6	361	60	NaN	-0.11482	15.815	7.0124	-149.4	9.1876	27.063	-11.432	-839.65	1138.8	61.732	800.41	1133.7	30.584	35.827	0	0	9.05	-22.22	-15.995	-9.3146	-2.6691	28.05	15.638	9.3648	6.3809	5.8303	-0.35702	0.050234	1641.7
3.61	362	60	NaN	-0.11684	15.808	6.9908	-149.39	9.1773	27.04	-11.39	-839.68	1138.7	61.669	800.44	1133.6	33.056	36.988	0	0	8.8321	-22.43	-15.993	-9.3122	-2.6674	28.058	15.63	9.355	6.1648	5.628	-0.3622	0.042767	1641.8
3.62	363	60	NaN	-0.1148	15.806	6.9894	-149.34	9.2218	27.051	-11.434	-839.72	1138.7	61.597	800.33	1133.7	32.108	38.751	0	0	8.3922	-22.853	-15.99	-9.3095	-2.6645	28.112	15.629	9.3987	5.7277	5.2585	-0.36048	0.089198	1641.7
3.63	364	60	NaN	-0.11239	15.806	6.9742	-149.31	9.2488	27.083	-11.425	-839.75	1138.7	61.613	800.24	1133.7	33.443	39.924	0	0	7.7957	-23.428	-15.987	-9.3067	-2.6624	28.14	15.63	9.4242	5.1333	4.7122	-0.35664	0.11752	1641.6
3.64	365	60	NaN	-0.10688	15.805	6.954	-149.3	9.2509	27.102	-11.39	-839.79	1138.7	61.644	800.21	1133.7	34.199	37.568	0	0	7.5052	-23.707	-15.983	-9.3032	-2.6568	28.147	15.63	9.4257	4.8484	4.4402	-0.35336	0.12253	1641.6
3.65	366	60	NaN	-0.097981	15.805	6.9378	-149.3	9.237	27.093	-11.363	-839.82	1138.7	61.636	800.23	1133.7	31.09	37.237	0	0	7.2321	-23.97	-15.98	-9.2996	-2.6465	28.149	15.629	9.413	4.5855	4.1792	-0.3506	0.11336	1641.7
3.66	367	60	NaN	-0.09313	15.813	6.918	-149.31	9.2257	27.085	-11.306	-839.81	1138.7	61.643	800.28	1133.7	31.015	38.155	0	0	7.3144	-23.891	-15.976	-9.296	-2.6399	28.146	15.636	9.4023	4.6746	4.2551	-0.33992	0.10631	1641.7
3.67	368	60	NaN	-0.091446	15.817	6.9294	-149.28	9.2448	27.099	-11.378	-839.87	1138.7	61.604	800.23	1133.7	31.981	38.499	0	0	7.451	-23.759	-15.973	-9.2931	-2.6394	28.168	15.641	9.4205	4.8116	4.4091	-0.3325	0.12742	1641.7
3.68	369	60	NaN	-0.084418	15.826	6.932	-149.27	9.2456	27.088	-11.414	-839.91	1138.7	61.542	800.25	1133.7	30.236	39.911	0	0	7.6405	-23.577	-15.973	-9.2922	-2.6313	28.18	15.65	9.4217	5.0092	4.6029	-0.32286	0.12946	1641.8
3.69	370	60	NaN	-0.082401	15.838	6.9301	-149.27	9.2461	27.102	-11.438	-839.94	1138.7	61.561	800.26	1133.7	33.795	37.627	0	0	8.2658	-22.975	-15.976	-9.2957	-2.6307	28.18	15.662	9.4218	5.635	5.2052	-0.31391	0.12609	1641.8
3.7	371	60	NaN	-0.086093	15.848	6.9177	-149.27	9.2425	27.125	-11.432	-839.99	1138.7	61.607	800.29	1133.7	33.514	36.651	0	0	9.1004	-22.172	-15.982	-9.3017	-2.6357	28.177	15.673	9.4172	6.4647	6.0051	-0.3092	0.11552	1641.9
3.71	372	60	NaN	-0.085391	15.849	6.8798	-149.28	9.2084	27.067	-11.331	-840.02	1138.7	61.476	800.48	1133.7	30.805	38.037	0	0	8.6556	-22.6	-16.004	-9.3234	-2.6265	28.181	15.673	9.3843	6.029	5.5809	-0.33037	0.060945	1642.1
3.72	373	60	NaN	-0.087857	15.861	6.9046	-149.25	9.2371	27.098	-11.428	-840.05	1138.7	61.476	800.34	1133.7	30.189	36.859	0	0	8.2108	-23.028	-16.025	-9.3451	-2.6326	28.206	15.684	9.4137	5.5782	5.1783	-0.34137	0.068657	1642
3.73	374	60	NaN	-0.091706	15.875	6.8939	-149.25	9.2484	27.13	-11.397	-840.07	1138.7	61.522	800.31	1133.7	32.683	40.438	0	0	7.7661	-23.456	-16.047	-9.3667	-2.637	28.203	15.699	9.4238	5.1291	4.7465	-0.34764	0.057034	1642
3.74	375	60	NaN	-0.098192	15.886	6.9087	-149.25	9.2468	27.12	-11.429	-840.09	1138.8	61.48	800.34	1133.7	33.578	38.064	0	0	7.3213	-23.884	-16.069	-9.3884	-2.643	28.205	15.71	9.4234	4.6783	4.3213	-0.35897	0.035013	1642.1
3.75	376	60	NaN	-0.10295	15.893	6.9307	-149.25	9.2273	27.088	-11.47	-840.1	1138.8	61.401	800.43	1133.6	30.257	36.882	0	0	6.8765	-24.312	-16.09	-9.4101	-2.6463	28.21	15.714	9.4062	4.2302	3.8974	-0.37618	-0.0038908	1642.2
3.76	377	60	NaN	-0.10068	15.896	6.9153	-149.26	9.1883	27.073	-11.387	-840.11	1138.8	61.399	800.56	1133.6	34.58	37.805	0	0	6.4317	-24.74	-16.112	-9.4317	-2.6409	28.196	15.717	9.367	3.7909	3.4558	-0.39499	-0.06472	1642.3
3.77	378	60	NaN	-0.09875	15.904	6.9228	-149.27	9.1815	27.036	-11.355	-840.12	1138.8	61.302	800.66	1133.6	34.038	37.845	0	0	5.987	-25.169	-16.134	-9.4534	-2.6343	28.196	15.723	9.3621	3.3527	3.0279	-0.41026	-0.091351	1642.4
3.78	379	60	NaN	-0.10411	15.903	6.9343	-149.26	9.1959	27.07	-11.336	-840.15	1138.8	61.319	800.59	1133.6	31.171	37.44	0	0	5.5422	-25.597	-16.155	-9.4751	-2.6396	28.203	15.724	9.3752	2.9026	2.6066	-0.43143	-0.099902	1642.4
3.79	380	60	NaN	-0.10852	15.901	6.9463	-149.25	9.1929	27.066	-11.344	-840.18	1138.8	61.291	800.6	1133.6	32.301	38.604	0	0	5.0974	-26.025	-16.177	-9.4968	-2.6433	28.21	15.722	9.3725	2.4542	2.1855	-0.45541	-0.12427	1642.4
3.8	381	60	NaN	-0.1097	15.899	6.9482	-149.25	9.1825	27.051	-11.323	-840.21	1138.8	61.244	800.64	1133.6	33.086	41.046	0	0	4.6527	-26.453	-16.199	-9.5184	-2.642	28.216	15.718	9.3631	2.0107	1.7631	-0.4807	-0.15535	1642.5
3.81	382	60	NaN	-0.109	15.896	6.9409	-149.25	9.1787	27.063	-11.262	-840.27	1138.8	61.236	800.66	1133.6	31.49	36.271	0	0	4.2079	-26.881	-16.22	-9.5401	-2.6387	28.22	15.715	9.3592	1.5691	1.3391	-0.5054	-0.18086	1642.5
3.82	383	60	NaN	-0.11402	15.897	6.9619	-149.24	9.1726	27.084	-11.325	-840.32	1138.8	61.278	800.67	1133.6	30.683	38.392	0	0	3.7631	-27.309	-16.242	-9.5618	-2.6473	28.222	15.716	9.3528	1.1158	0.91291	-0.52573	-0.20894	1642.6
3.83	384	60	NaN	-0.11507	15.904	6.9569	-149.25	9.1822	27.104	-11.311	-840.36	1138.8	61.277	800.65	1133.6	31.441	37.914	0	0	3.3183	-27.737	-16.264	-9.5834	-2.6478	28.217	15.725	9.3611	0.67051	0.47962	-0.53885	-0.22232	1642.6
3.84	385	60	NaN	-0.11538	15.911	6.9562	-149.23	9.1789	27.046	-11.302	-840.41	1138.8	61.094	800.74	1133.6	32.428	38.574	0	0	2.8736	-28.165	-16.285	-9.6051	-2.6412	28.246	15.73	9.3597	0.23235	0.080044	-0.55528	-0.24536	1642.8
3.85	386	60	NaN	-0.11315	15.93	6.9608	-149.21	9.1804	27.035	-11.312	-840.46	1138.8	61.023	800.77	1133.6	32.204	38.709	0	0	2.4288	-28.594	-16.307	-9.6268	-2.6368	28.265	15.748	9.3621	-0.20796	-0.32838	-0.55925	-0.2647	1642.8
3.86	387	60	NaN	-0.10746	15.958	6.9609	-149.19	9.1623	27.013	-11.314	-840.51	1138.8	60.935	800.82	1133.5	32.257	35.814	0	0	1.984	-29.022	-16.329	-9.6485	-2.6279	28.285	15.774	9.3461	-0.64387	-0.73669	-0.55505	-0.30231	1642.9
3.87	388	60	NaN	-0.099239	15.975	6.9362	-149.12	9.0444	26.669	-11.23	-840.54	1138.8	60.127	801.28	1133.1	32.181	38.663	0	0	1.5393	-29.45	-16.35	-9.6701	-2.5879	28.388	15.776	9.2438	-1.0486	-1.0622	-0.57481	-0.42637	1643.4
3.88	389	60	NaN	-0.10829	16.011	6.9671	-149.17	9.1686	26.96	-11.32	-840.62	1138.9	60.733	800.95	1133.5	32.162	36.985	0	0	1.0945	-29.878	-16.372	-9.6918	-2.6215	28.315	15.824	9.3556	-1.5271	-1.5629	-0.54846	-0.33624	1643.2
3.89	390	60	NaN	-0.11212	16.044	6.9735	-149.19	9.2045	27.082	-11.306	-840.69	1138.9	60.983	800.82	1133.6	31.819	35.744	0	0	0.64972	-30.306	-16.394	-9.7135	-2.6337	28.291	15.862	9.3868	-1.984	-2.0151	-0.53174	-0.32665	1643.1
3.9	391	60	NaN	-0.11351	16.075	6.98	-149.18	9.2061	27.113	-11.295	-840.73	1138.9	61.051	800.8	1133.7	32.361	38.48	0	0	0.20495	-30.734	-16.415	-9.7351	-2.6371	28.295	15.892	9.3885	-2.4321	-2.439	-0.52305	-0.34668	1643.1
3.91	392	60	NaN	-0.11147	16.098	6.9924	-149.15	9.1724	27.021	-11.301	-840.77	1138.9	60.841	800.91	1133.5	31.5	37.734	0	0	-0.22175	-31.145	-16.417	-9.7367	-2.6277	28.333	15.909	9.3604	-2.8494	-2.8122	-0.50751	-0.37625	1643.3
3.92	393	60	NaN	-0.10459	16.11	7.0047	-149.1	9.09	26.778	-11.282	-840.84	1138.9	60.25	801.2	1133.2	33.511	38.971	0	0	-0.58283	-31.493	-16.345	-9.6651	-2.599	28.405	15.91	9.2899	-3.1818	-3.088	-0.43554	-0.37516	1643.6
3.93	394	60	NaN	-0.11124	16.137	7.0259	-149.18	9.1828	27.035	-11.278	-840.88	1139	60.849	800.96	1133.5	33.555	39.916	0	0	-0.94392	-31.84	-16.274	-9.5935	-2.6266	28.304	15.949	9.3715	-3.5706	-3.536	-0.32526	-0.222	1643.4
3.94	395	60	NaN	-0.10704	16.146	7.0405	-149.19	9.1976	27.061	-11.284	-840.91	1139	60.912	800.95	1133.6	33.859	37.185	0	0	-1.305	-32.188	-16.202	-9.5219	-2.6249	28.292	15.958	9.3856	-3.9299	-3.8952	-0.24454	-0.13627	1643.5
3.95	396	60	NaN	-0.10587	16.149	7.0549	-149.18	9.2002	27.032	-11.281	-841	1139	60.841	800.97	1133.6	33.473	37.881	0	0	1.3045	-29.676	-16.145	-9.4651	-2.6209	28.305	15.96	9.3895	-1.3164	-1.3706	-0.18523	-0.075646	1643.6
3.96	397	60	NaN	-0.10575	16.16	7.0577	-149.17	9.1992	27.02	-11.25	-841.08	1139	60.824	800.98	1133.6	32.344	37.63	0	0	1.7556	-29.242	-16.082	-9.4014	-2.619	28.315	15.97	9.3892	-0.86342	-0.92711	-0.11197	-0.012197	1643.6
3.97	398	60	NaN	-0.10323	16.179	7.045	-149.18	9.1927	27.047	-11.199	-841.06	1139	60.923	800.96	1133.6	31.504	38.979	0	0	-2.6932	-33.524	-16.002	-9.3213	-2.6182	28.306	15.989	9.3825	-5.3114	-5.2181	-0.012386	0.061194	1643.6
3.98	399	60	NaN	-0.1074	16.183	7.0592	-149.21	9.2015	27.055	-11.221	-841.15	1139	60.968	800.93	1133.6	32.03	37.001	0	0	-4.0418	-34.822	-15.964	-9.2834	-2.6246	28.276	15.993	9.3913	-6.6664	-6.5461	0.029357	0.10791	1643.7
3.99	400	60	NaN	-0.1006	16.193	7.0762	-149.13	9.1103	26.74	-11.259	-841.16	1139	60.206	801.29	1133.2	31.561	38.116	0	0	-4.0025	-34.784	-15.945	-9.2644	-2.592	28.374	15.989	9.314	-6.5945	-6.4106	0.044399	0.049562	1644
4	401	60	NaN	-0.096698	16.213	7.0801	-149.17	9.1351	26.859	-11.245	-841.17	1139.1	60.517	801.13	1133.4	32.913	37.803	0	0	1.505	-29.483	-15.916	-9.236	-2.5987	28.326	16.014	9.3341	-1.0937	-1.1571	0.097269	0.098082	1643.9
4.01	402	60	NaN	-0.096232	16.225	7.0816	-149.22	9.1835	27.032	-11.23	-841.19	1139.1	60.949	800.89	1133.6	34.016	37.629	0	0	9.8741	-21.427	-15.882	-9.2017	-2.6131	28.266	16.033	9.375	7.261	6.8393	0.15116	0.1733	1643.7
4.02	403	60	NaN	-0.095827	16.222	7.0855	-149.19	9.1591	26.955	-11.237	-841.21	1139.1	60.76	800.94	1133.5	31.085	38.518	0	0	13.494	-17.942	-15.803	-9.1227	-2.6062	28.297	16.027	9.3537	10.888	10.355	0.22445	0.23095	1643.7
4.03	404	60	NaN	-0.08857	16.219	7.0813	-149.13	9.0277	26.702	-11.214	-841.24	1139.1	60.17	801.25	1133.1	31.384	38.297	0	0	15.662	-15.855	-15.759	-9.0791	-2.5771	28.379	16.012	9.2339	13.085	12.524	0.25299	0.15476	1644
4.04	405	60	NaN	-0.0822	16.213	7.0536	-149.18	9.0929	26.965	-11.109	-841.25	1139.1	60.793	800.94	1133.5	33.195	36.909	0	0	15.536	-15.977	-15.772	-9.0914	-2.5893	28.311	16.021	9.2856	12.947	12.334	0.2489	0.19416	1643.8
4.05	406	60	NaN	-0.085318	16.213	7.0562	-149.19	9.1017	27.095	-11.095	-841.25	1139.1	61.095	800.75	1133.7	32.355	35.603	0	0	15.141	-16.357	-15.775	-9.0942	-2.6027	28.29	16.026	9.289	12.538	11.932	0.25124	0.19483	1643.6
4.06	407	60	NaN	-0.086976	16.211	7.0815	-149.2	9.0882	27.115	-11.141	-841.25	1139.1	61.173	800.69	1133.7	32.637	37.047	0	0	14.659	-16.822	-15.775	-9.0942	-2.6088	28.281	16.024	9.2757	12.05	11.46	0.24945	0.18153	1643.5
4.07	408	60	NaN	-0.08554	16.203	7.1065	-149.2	9.0799	27.075	-11.182	-841.26	1139.1	61.14	800.68	1133.7	32.213	35.882	0	0	14.173	-17.289	-15.777	-9.0967	-2.6076	28.279	16.013	9.27	11.566	10.991	0.23638	0.1733	1643.5
4.08	409	60	NaN	-0.086988	16.187	7.1024	-149.18	9.0884	27.029	-11.14	-841.27	1139.1	61.076	800.61	1133.6	32.271	38.855	0	0	13.702	-17.742	-15.78	-9.0996	-2.6055	28.3	15.994	9.2811	11.097	10.558	0.21389	0.18146	1643.5
4.09	410	60	NaN	-0.088355	16.168	7.1059	-149.18	9.0721	26.951	-11.117	-841.28	1139.1	60.932	800.7	1133.5	32.73	39.101	0	0	13.399	-18.034	-15.789	-9.1087	-2.6008	28.309	15.973	9.2676	10.799	10.276	0.18378	0.15888	1643.6
4.1	411	60	NaN	-0.095586	16.15	7.0971	-149.2	9.067	26.939	-11.076	-841.29	1139.1	60.966	800.74	1133.5	31.928	38.609	0	0	13.13	-18.292	-15.799	-9.1184	-2.6078	28.291	15.955	9.2616	10.523	9.9988	0.15634	0.14318	1643.6
4.11	412	60	NaN	-0.10045	16.138	7.0933	-149.2	9.068	26.922	-11.04	-841.31	1139.1	60.953	800.71	1133.5	33.799	39.927	0	0	12.903	-18.512	-15.809	-9.1289	-2.6109	28.294	15.942	9.2637	10.292	9.7822	0.13256	0.13478	1643.6
4.12	413	60	NaN	-0.10247	16.129	7.0999	-149.2	9.0698	26.931	-11.023	-841.33	1139.1	61.003	800.64	1133.4	33.119	37.567	0	0	12.821	-18.59	-15.812	-9.1314	-2.6142	28.291	15.932	9.2671	10.207	9.7013	0.12009	0.13572	1643.6
4.13	414	60	NaN	-0.10445	16.121	7.1145	-149.23	9.0715	27	-11.031	-841.34	1139.1	61.237	800.57	1133.5	31.444	38.11	0	0	12.725	-18.683	-15.814	-9.1338	-2.6247	28.252	15.925	9.2678	10.1	9.5694	0.11077	0.134	1643.5
4.14	415	60	NaN	-0.10998	16.127	7.1222	-149.22	9.0928	26.979	-11.033	-841.32	1139.1	61.172	800.55	1133.5	31.305	36.796	0	0	12.424	-18.972	-15.823	-9.1431	-2.6281	28.257	15.931	9.2894	9.7959	9.2845	0.10746	0.1463	1643.5
4.15	416	60	NaN	-0.11244	16.131	7.1334	-149.23	9.0866	26.92	-11.028	-841.32	1139.2	61.056	800.66	1133.5	31.977	37.386	0	0	12.086	-19.298	-15.83	-9.1498	-2.6262	28.256	15.932	9.2852	9.4596	8.9584	0.10194	0.13533	1643.6
4.16	417	60	NaN	-0.10581	16.132	7.1389	-149.24	9.1037	26.967	-11.008	-841.32	1139.2	61.153	800.59	1133.5	32.79	37.597	0	0	11.717	-19.653	-15.835	-9.1546	-2.6223	28.246	15.936	9.3004	9.095	8.5934	0.10075	0.14582	1643.5
4.17	418	60	NaN	-0.10063	16.139	7.1465	-149.25	9.1141	27.018	-10.992	-841.32	1139.2	61.266	800.53	1133.6	32.687	36.831	0	0	10.9	-20.44	-15.837	-9.1564	-2.6206	28.235	15.944	9.3093	8.279	7.7951	0.1072	0.1529	1643.4
4.18	419	60	NaN	-0.10288	16.151	7.161	-149.25	9.0975	27.003	-10.994	-841.31	1139.2	61.255	800.62	1133.6	30.572	38.473	0	0	9.6655	-21.628	-15.836	-9.1555	-2.6224	28.226	15.954	9.2939	7.0431	6.5988	0.11849	0.13842	1643.5
4.19	420	60	NaN	-0.10276	16.151	7.1758	-149.27	9.0827	27.002	-11.013	-841.31	1139.2	61.259	800.71	1133.6	32.078	38.941	0	0	9.3271	-21.953	-15.837	-9.1565	-2.623	28.21	15.955	9.278	6.7041	6.2564	0.11869	0.12156	1643.6
4.2	421	60	NaN	-0.095295	16.152	7.1857	-149.27	9.0964	27.044	-11.025	-841.3	1139.2	61.345	800.66	1133.6	31.667	38.495	0	0	9.0985	-22.173	-15.839	-9.1591	-2.619	28.202	15.958	9.2903	6.4795	6.0286	0.11843	0.13122	1643.6
4.21	422	60	NaN	-0.090967	16.151	7.1792	-149.25	9.1113	27.005	-10.973	-841.3	1139.2	61.188	800.69	1133.6	31.305	38.052	0	0	8.857	-22.406	-15.847	-9.1662	-2.6073	28.237	15.956	9.3062	6.2497	5.8313	0.10919	0.13994	1643.6
4.22	423	60	NaN	-0.084361	16.147	7.1759	-149.24	9.1094	26.974	-10.918	-841.3	1139.2	61.097	800.76	1133.6	31.28	37.111	0	0	8.1346	-23.101	-15.852	-9.1719	-2.5956	28.248	15.951	9.3048	5.5391	5.1462	0.098924	0.13295	1643.6
4.23	424	60	NaN	-0.076992	16.144	7.1846	-149.26	9.0976	26.985	-10.897	-841.29	1139.1	61.155	800.83	1133.6	32.706	36.954	0	0	7.1159	-24.082	-15.857	-9.1767	-2.5894	28.227	15.949	9.2922	4.5265	4.1455	0.092053	0.11549	1643.7
4.24	425	60	NaN	-0.077423	16.149	7.2	-149.25	9.1027	26.987	-10.911	-841.26	1139.1	61.162	800.84	1133.6	31.915	39.089	0	0	6.7943	-24.391	-15.87	-9.1898	-2.5906	28.241	15.956	9.2966	4.2037	3.8491	0.085381	0.10674	1643.7
4.25	426	60	NaN	-0.07565	16.151	7.2039	-149.15	9.0302	26.7	-10.917	-841.25	1139.1	60.439	801.07	1133.2	32.795	39.144	0	0	6.4798	-24.694	-15.883	-9.2031	-2.5635	28.365	15.945	9.237	3.9163	3.6707	0.061233	0.033861	1643.9
4.26	427	60	NaN	-0.079925	16.162	7.2239	-149.18	9.1107	26.922	-10.962	-841.22	1139.1	60.951	800.79	1133.5	30.899	39.09	0	0	6.5316	-24.644	-15.89	-9.2092	-2.5876	28.311	15.964	9.308	3.944	3.6668	0.074907	0.098785	1643.6
4.27	428	60	NaN	-0.079208	16.165	7.2294	-149.2	9.1539	27.044	-10.971	-841.19	1139.2	61.257	800.66	1133.6	33.188	39.633	0	0	6.5186	-24.657	-15.895	-9.215	-2.5981	28.276	15.973	9.3466	3.9205	3.6194	0.077461	0.13157	1643.4
4.28	429	60	NaN	-0.07148	16.161	7.2167	-149.2	9.147	27.003	-10.942	-841.18	1139.2	61.195	800.71	1133.6	33.473	38.523	0	0	6.3295	-24.839	-15.901	-9.2209	-2.5872	28.286	15.966	9.3416	3.7423	3.447	0.064944	0.12074	1643.5
4.29	430	60	NaN	-0.059735	16.153	7.1974	-149.2	9.1501	26.986	-10.913	-841.15	1139.1	61.183	800.7	1133.6	32.83	38.33	0	0	6.2872	-24.88	-15.905	-9.2242	-2.574	28.286	15.959	9.3444	3.7131	3.406	0.054291	0.12018	1643.4
4.3	431	60	NaN	-0.048407	16.148	7.1909	-149.22	9.1115	26.956	-10.923	-841.12	1139.1	61.16	800.84	1133.5	32.295	37.337	0	0	6.3137	-24.854	-15.907	-9.2265	-2.5621	28.265	15.953	9.3067	3.7516	3.4114	0.045738	0.080264	1643.6
4.31	432	60	NaN	-0.038332	16.142	7.1795	-149.23	9.1095	26.983	-10.918	-841.09	1139.1	61.215	800.81	1133.6	31.184	37.965	0	0	6.3732	-24.797	-15.909	-9.229	-2.5539	28.255	15.948	9.3036	3.8193	3.4585	0.039099	0.074606	1643.5
4.32	433	60	NaN	-0.031943	16.14	7.1772	-149.22	9.1262	27.031	-10.945	-841.07	1139.1	61.305	800.68	1133.6	33.032	36.917	0	0	6.5294	-24.646	-15.91	-9.2298	-2.5518	28.257	15.948	9.3187	3.9776	3.6105	0.03751	0.088824	1643.3
4.33	434	60	NaN	-0.022867	16.133	7.1709	-149.22	9.1299	27.048	-10.969	-841.04	1139.1	61.337	800.6	1133.6	31.595	36.06	0	0	6.8187	-24.368	-15.909	-9.2284	-2.5448	28.263	15.942	9.3216	4.2739	3.8947	0.032905	0.093242	1643.2
4.34	435	60	NaN	-0.0095706	16.119	7.15	-149.22	9.102	27.002	-10.954	-841.01	1139.1	61.259	800.66	1133.6	34.282	38.25	0	0	7.1613	-24.038	-15.906	-9.2253	-2.5283	28.264	15.926	9.2944	4.633	4.2261	0.020726	0.069158	1643.3
4.35	436	60	NaN	-0.0090491	16.11	7.1268	-149.23	9.0659	26.941	-10.932	-840.97	1139.1	61.158	800.78	1133.5	33.766	37.312	0	0	7.5896	-23.626	-15.9	-9.2194	-2.5233	28.258	15.916	9.2598	5.0663	4.6316	0.016385	0.040425	1643.4
4.36	437	60	NaN	-0.011728	16.102	7.1251	-149.21	9.0846	26.97	-10.964	-840.96	1139.1	61.188	800.63	1133.6	32.532	38.829	0	0	7.7291	-23.492	-15.897	-9.2169	-2.5284	28.273	15.909	9.2778	5.2007	4.781	0.011265	0.060877	1643.2
4.37	438	60	NaN	-0.020409	16.084	7.0991	-149.21	9.0643	26.959	-10.939	-840.92	1139.1	61.18	800.61	1133.5	32.04	37.1	0	0	7.7909	-23.432	-15.895	-9.2147	-2.536	28.278	15.891	9.2573	5.2549	4.8454	-0.0042172	0.042618	1643.1
4.38	439	60	NaN	-0.029778	16.074	7.0807	-149.22	9.0341	26.931	-10.918	-840.88	1139.1	61.149	800.67	1133.5	33.215	39.416	0	0	7.9852	-23.245	-15.886	-9.2055	-2.5436	28.271	15.881	9.2278	5.4416	5.0261	-0.0051504	0.022282	1643.1
4.39	440	60	NaN	-0.040437	16.074	7.0816	-149.22	9.0258	26.919	-10.928	-840.85	1139.1	61.143	800.71	1133.5	32.761	38.517	0	0	8.1426	-23.094	-15.879	-9.1984	-2.5543	28.264	15.88	9.2196	5.5883	5.1709	0.0015568	0.021232	1643.2
4.4	441	60	NaN	-0.060841	16.061	7.0798	-149.2	9.0579	26.956	-10.931	-840.8	1139.1	61.215	800.55	1133.6	31.974	36.78	0	0	8.2617	-22.979	-15.874	-9.1934	-2.5776	28.279	15.869	9.2494	5.6841	5.3003	-0.0045134	0.055927	1643
4.41	442	60	NaN	-0.062801	16.032	7.0822	-149.19	9.0445	26.909	-10.915	-840.79	1139	61.105	800.57	1133.5	32.805	39.694	0	0	8.6509	-22.604	-15.878	-9.1981	-2.5752	28.3	15.839	9.2375	6.0757	5.6957	-0.039815	0.039417	1642.9
4.42	443	60	NaN	-0.072626	16.01	7.0939	-149.18	9.053	26.931	-10.946	-840.79	1139	61.145	800.51	1133.5	33.864	38.797	0	0	9.0848	-22.187	-15.885	-9.2043	-2.5876	28.301	15.819	9.2444	6.4972	6.1146	-0.065523	0.040095	1642.9
4.43	444	60	NaN	-0.083456	15.995	7.1037	-149.17	9.0571	26.92	-10.98	-840.79	1139	61.108	800.51	1133.5	32.78	38.275	0	0	8.699	-22.558	-15.893	-9.2128	-2.5983	28.312	15.804	9.2479	6.1007	5.7545	-0.089141	0.035084	1642.9
4.44	445	60	NaN	-0.093556	15.984	7.1062	-149.16	9.0542	26.885	-10.993	-840.78	1139	61.024	800.54	1133.5	32.038	37.021	0	0	8.126	-23.11	-15.902	-9.2218	-2.6059	28.329	15.793	9.2457	5.52	5.2197	-0.10921	0.023906	1642.9
4.45	446	60	NaN	-0.10426	15.979	7.0993	-149.16	9.0551	26.893	-10.974	-840.76	1138.9	61.056	800.5	1133.5	32.89	35.52	0	0	7.5529	-23.661	-15.911	-9.2309	-2.6172	28.33	15.788	9.2465	4.9357	4.6691	-0.12331	0.015628	1642.8
4.46	447	60	NaN	-0.11412	15.964	7.0735	-149.16	9.048	26.905	-10.927	-840.77	1138.9	61.109	800.5	1133.4	33.164	37.011	0	0	6.9798	-24.213	-15.92	-9.2399	-2.6272	28.332	15.774	9.2386	4.3526	4.1187	-0.14633	-0.001386	1642.9
4.47	448	60	NaN	-0.12591	15.976	7.0869	-149.15	9.0417	26.884	-10.979	-840.74	1138.9	61.051	800.52	1133.4	33.042	37.232	0	0	6.4068	-24.764	-15.929	-9.249	-2.6388	28.336	15.785	9.2331	3.7679	3.5711	-0.14481	-0.015935	1642.9
4.48	449	60	NaN	-0.13472	15.985	7.0946	-149.15	9.0448	26.885	-11.015	-840.72	1138.9	61.048	800.52	1133.4	31.552	38.746	0	0	5.8337	-25.316	-15.938	-9.258	-2.6488	28.339	15.794	9.2362	3.1849	3.0226	-0.14469	-0.021841	1642.8
4.49	450	60	NaN	-0.13879	15.991	7.091	-149.15	9.0572	26.916	-11.023	-840.71	1138.9	61.114	800.46	1133.5	33.448	38.173	0	0	5.2606	-25.868	-15.947	-9.2671	-2.6556	28.334	15.801	9.2473	2.605	2.4667	-0.14665	-0.019795	1642.8
4.5	451	60	NaN	-0.13949	15.997	7.0777	-149.16	9.0693	26.947	-11.008	-840.69	1138.9	61.181	800.37	1133.5	32.936	37.633	0	0	4.6876	-26.419	-15.956	-9.2761	-2.6583	28.324	15.809	9.2577	2.0293	1.905	-0.14792	-0.018474	1642.7
4.51	452	60	NaN	-0.14527	15.997	7.0382	-149.15	9.0475	26.878	-10.922	-840.69	1138.9	61.05	800.47	1133.5	33.491	36.798	0	0	4.1145	-26.971	-15.966	-9.2852	-2.6564	28.34	15.806	9.2382	1.4581	1.3693	-0.15951	-0.046973	1642.7
4.52	453	60	NaN	-0.15835	16.004	7.0372	-149.15	9.0626	26.922	-10.947	-840.68	1138.9	61.135	800.38	1133.5	31.395	37.082	0	0	3.5414	-27.523	-15.975	-9.2942	-2.6734	28.332	15.815	9.2514	0.86807	0.80947	-0.15988	-0.042812	1642.7
4.53	454	60	NaN	-0.16068	16.012	7.0466	-149.15	9.0475	26.858	-10.98	-840.66	1138.9	61.006	800.47	1133.4	30.313	37.437	0	0	2.9684	-28.074	-15.984	-9.3033	-2.6723	28.342	15.82	9.2393	0.29609	0.26759	-0.16357	-0.064038	1642.7
4.54	455	60	NaN	-0.15915	16.019	7.0579	-149.15	9.0396	26.84	-11.005	-840.64	1138.9	60.981	800.48	1133.4	30.873	38.15	0	0	2.3953	-28.626	-15.993	-9.3123	-2.6708	28.342	15.826	9.2327	-0.27545	-0.28367	-0.16705	-0.07965	1642.7
4.55	456	60	NaN	-0.1593	16.024	7.0664	-149.16	9.0539	26.913	-11.02	-840.63	1138.9	61.141	800.34	1133.5	33.111	40.063	0	0	1.8222	-29.177	-16.002	-9.3214	-2.6772	28.327	15.833	9.2444	-0.85499	-0.85093	-0.16871	-0.076966	1642.6
4.56	457	60	NaN	-0.15952	16.028	7.0702	-149.15	9.0506	26.883	-11.031	-840.6	1139	61.06	800.4	1133.5	32.356	38.038	0	0	1.2492	-29.729	-16.011	-9.3305	-2.675	28.334	15.838	9.2414	-1.4258	-1.3952	-0.17324	-0.089084	1642.6
4.57	458	60	NaN	-0.15798	16.018	7.0667	-149.17	9.0456	26.969	-10.996	-840.62	1138.9	61.31	800.22	1133.5	33.215	37.836	0	0	0.67611	-30.281	-16.02	-9.3395	-2.6812	28.302	15.829	9.2345	-2.0051	-1.9788	-0.19103	-0.10497	1642.4
4.58	459	60	NaN	-0.1567	16.011	7.0733	-149.18	9.0325	26.963	-10.992	-840.61	1139	61.326	800.21	1133.5	29.846	38.731	0	0	0.10305	-30.832	-16.029	-9.3486	-2.6804	28.298	15.822	9.2223	-2.5773	-2.5344	-0.20732	-0.12627	1642.4
4.59	460	60	NaN	-0.14899	16.005	7.0867	-149.17	9.0146	26.898	-11.009	-840.58	1138.9	61.195	800.3	1133.5	32.019	38.91	0	0	-0.47002	-31.384	-16.038	-9.3576	-2.6686	28.314	15.814	9.2062	-3.1386	-3.0697	-0.22423	-0.1514	1642.5
4.6	461	60	NaN	-0.13861	16	7.098	-149.15	8.9979	26.837	-11.028	-840.54	1138.9	61.081	800.39	1133.4	32.834	37.165	0	0	-1.0431	-31.936	-16.047	-9.3667	-2.6548	28.331	15.807	9.1909	-3.6979	-3.6046	-0.24012	-0.17573	1642.5
4.61	462	60	NaN	-0.13642	15.998	7.0963	-149.16	8.9897	26.859	-11.034	-840.51	1139	61.168	800.33	1133.4	32.528	37.236	0	0	-1.6162	-32.487	-16.056	-9.3757	-2.656	28.323	15.805	9.1828	-4.2721	-4.1644	-0.25121	-0.19289	1642.4
4.62	463	60	NaN	-0.13694	15.99	7.0928	-149.18	8.9918	26.935	-11.051	-840.52	1139	61.352	800.13	1133.5	34.185	36.028	0	0	-2.1892	-33.039	-16.065	-9.3848	-2.6638	28.293	15.798	9.1837	-4.853	-4.7459	-0.26671	-0.20103	1642.3
4.63	464	60	NaN	-0.13457	15.983	7.0732	-149.17	8.9775	26.889	-11.007	-840.5	1138.9	61.252	800.18	1133.4	34.339	37.624	0	0	-2.7623	-33.59	-16.074	-9.3938	-2.6564	28.312	15.79	9.1704	-5.4187	-5.2788	-0.28386	-0.22342	1642.3
4.64	465	60	NaN	-0.13289	15.979	7.0712	-149.17	8.9594	26.882	-11.014	-840.49	1138.9	61.261	800.19	1133.4	30.489	37.414	0	0	-3.3353	-34.142	-16.083	-9.4029	-2.6553	28.31	15.785	9.1528	-5.9906	-5.832	-0.29798	-0.25002	1642.3
4.65	466	60	NaN	-0.13512	15.98	7.0754	-149.18	8.9528	26.934	-11.038	-840.46	1139	61.408	800.1	1133.4	32.533	37.94	0	0	-3.9084	-34.694	-16.092	-9.4119	-2.6636	28.29	15.787	9.1452	-6.572	-6.4037	-0.30501	-0.26668	1642.2
4.66	467	60	NaN	-0.14266	15.986	7.068	-149.19	8.9626	26.995	-11.031	-840.42	1139	61.558	799.98	1133.5	31.411	37.995	0	0	-4.4815	-35.245	-16.101	-9.421	-2.6764	28.276	15.796	9.1529	-7.1579	-6.9692	-0.30574	-0.26808	1642
4.67	468	60	NaN	-0.14989	15.981	7.0809	-149.19	8.9422	26.948	-11.094	-840.42	1139	61.468	800.07	1133.5	31.679	38.847	0	0	-5.0545	-35.797	-16.11	-9.43	-2.6825	28.278	15.789	9.1346	-7.7371	-7.5193	-0.32129	-0.29546	1642.1
4.68	469	60	NaN	-0.15557	15.975	7.0518	-149.19	8.9454	26.944	-11.041	-840.39	1139	61.477	800.11	1133.5	32.946	37.25	0	0	-5.6276	-36.349	-16.119	-9.4391	-2.6866	28.282	15.784	9.1363	-8.3143	-8.0662	-0.33555	-0.30276	1642.1
4.69	470	60	NaN	-0.15956	15.974	7.0268	-149.17	8.9481	26.889	-10.988	-840.38	1138.9	61.349	800.17	1133.4	32.497	37.406	0	0	-6.2007	-36.9	-16.128	-9.4481	-2.6843	28.306	15.781	9.1404	-8.8849	-8.5945	-0.34721	-0.30769	1642.2
4.7	471	60	NaN	-0.16499	15.97	7.0198	-149.16	8.9599	26.889	-10.981	-840.38	1138.9	61.339	800.15	1133.4	31.766	38.444	0	0	-6.7737	-37.452	-16.137	-9.4572	-2.6891	28.314	15.778	9.1519	-9.4629	-9.1376	-0.3596	-0.30526	1642.1
4.71	472	60	NaN	-0.17423	15.962	7.0296	-149.17	8.983	26.976	-11.021	-840.4	1138.9	61.53	800.03	1133.5	32.02	36.381	0	0	-7.3468	-38.003	-16.147	-9.4662	-2.7066	28.296	15.774	9.171	-10.053	-9.7072	-0.37232	-0.29516	1642
4.72	473	60	NaN	-0.18709	15.968	7.0358	-149.17	8.9935	26.956	-11.041	-840.38	1138.9	61.499	800.09	1133.5	32.939	37.825	0	0	-7.9199	-38.555	-16.156	-9.4753	-2.719	28.3	15.78	9.182	-10.639	-10.255	-0.37574	-0.29326	1642.1
4.73	474	60	NaN	-0.19782	15.968	7.0533	-149.14	8.9635	26.786	-11.107	-840.4	1138.9	61.13	800.38	1133.3	30.652	36.235	0	0	-8.4929	-39.107	-16.165	-9.4843	-2.7187	28.338	15.772	9.1591	-11.212	-10.768	-0.39253	-0.32519	1642.4
4.74	475	60	NaN	-0.20127	15.97	7.05	-149.14	8.9796	26.801	-11.102	-840.4	1139	61.151	800.39	1133.4	33.168	37.133	0	0	-9.066	-39.658	-16.174	-9.4934	-2.7227	28.337	15.775	9.1748	-11.789	-11.321	-0.39916	-0.31859	1642.4
4.75	476	60	NaN	-0.2041	15.971	7.0372	-149.15	8.9952	26.826	-11.066	-840.4	1139	61.199	800.37	1133.4	32.129	38.199	0	0	-9.6391	-40.21	-16.183	-9.5024	-2.726	28.333	15.776	9.1898	-12.365	-11.877	-0.4068	-0.31262	1642.4
4.76	477	60	NaN	-0.20764	15.972	7.0235	-149.15	9.0035	26.836	-11.029	-840.41	1139	61.216	800.36	1133.4	31.036	37.823	0	0	-10.212	-40.762	-16.192	-9.5115	-2.7288	28.329	15.777	9.1984	-12.941	-12.433	-0.41454	-0.31306	1642.4
4.77	478	60	NaN	-0.20816	15.983	7.0127	-149.17	9.0377	26.952	-11.007	-840.44	1139	61.457	800.18	1133.5	32.634	37.067	0	0	-10.785	-41.313	-16.201	-9.5205	-2.7372	28.301	15.792	9.2292	-13.522	-13.012	-0.4092	-0.29131	1642.2
4.78	479	60	NaN	-0.22076	16.008	7.0223	-149.14	9.0295	26.829	-11.06	-840.42	1139	61.161	800.36	1133.4	32.342	37.69	0	0	-11.358	-41.865	-16.21	-9.5296	-2.7411	28.343	15.812	9.2259	-14.099	-13.522	-0.39821	-0.30364	1642.4
4.79	480	60	NaN	-0.22043	16.027	7.0219	-149.14	9.0239	26.814	-11.055	-840.39	1139	61.139	800.39	1133.4	33.349	39.998	0	0	-11.931	-42.416	-16.219	-9.5386	-2.7398	28.341	15.83	9.2217	-14.671	-14.075	-0.3894	-0.31696	1642.4
4.8	481	60	NaN	-0.22374	16.047	7.0231	-149.14	9.0319	26.83	-11.072	-840.39	1139	61.168	800.39	1133.4	32.957	37.142	0	0	-12.504	-42.968	-16.228	-9.5477	-2.7447	28.335	15.85	9.229	-15.249	-14.633	-0.37827	-0.31869	1642.4
4.81	482	60	NaN	-0.23132	16.064	7.0236	-149.14	9.0444	26.84	-11.1	-840.41	1139	61.174	800.38	1133.4	32.192	37.569	0	0	-13.077	-43.52	-16.237	-9.5567	-2.7535	28.335	15.868	9.2406	-15.831	-15.185	-0.36953	-0.31607	1642.4
4.82	483	60	NaN	-0.23638	16.073	7.0186	-149.14	9.0479	26.839	-11.105	-840.41	1139	61.166	800.37	1133.4	33.072	38.22	0	0	-13.651	-44.071	-16.246	-9.5658	-2.7585	28.336	15.877	9.2441	-16.409	-15.736	-0.36918	-0.32163	1642.4
4.83	484	60	NaN	-0.23418	16.086	7.0271	-149.15	9.0574	26.862	-11.147	-840.4	1139	61.203	800.31	1133.4	32.809	37.809	0	0	-14.224	-44.623	-16.255	-9.5748	-2.7591	28.328	15.89	9.2533	-16.983	-16.295	-0.36471	-0.32156	1642.3
4.84	485	60	NaN	-0.2331	16.099	7.0279	-149.14	9.0562	26.876	-11.169	-840.41	1139	61.218	800.27	1133.4	33.024	37.698	0	0	-14.797	-45.174	-16.264	-9.5839	-2.7594	28.331	15.904	9.2512	-17.556	-16.844	-0.36028	-0.33268	1642.3
4.85	486	60	NaN	-0.23495	16.108	7.0375	-149.15	9.0492	26.906	-11.208	-840.41	1139	61.267	800.21	1133.5	31.108	37.439	0	0	-15.37	-45.726	-16.273	-9.5929	-2.7644	28.319	15.914	9.2433	-18.134	-17.407	-0.35956	-0.34959	1642.2
4.86	487	60	NaN	-0.23913	16.112	7.0442	-149.16	9.0355	26.921	-11.236	-840.42	1139	61.291	800.19	1133.5	33.339	38.839	0	0	-15.943	-46.278	-16.282	-9.602	-2.7704	28.31	15.919	9.229	-18.713	-17.967	-0.3634	-0.37302	1642.2
4.87	488	60	NaN	-0.24275	16.113	7.0408	-149.16	9.0186	26.916	-11.238	-840.44	1139	61.284	800.21	1133.5	32.614	38.488	0	0	-16.516	-46.829	-16.291	-9.611	-2.7738	28.314	15.92	9.2113	-19.29	-18.515	-0.37117	-0.39974	1642.3
4.88	489	60	NaN	-0.23849	16.112	7.047	-149.17	9.0145	26.997	-11.263	-840.45	1139	61.445	799.99	1133.5	32.073	37.337	0	0	-17.089	-47.381	-16.3	-9.6201	-2.7763	28.294	15.92	9.2064	-19.865	-19.087	-0.38052	-0.41371	1642.1
4.89	490	60	NaN	-0.23425	16.114	7.0095	-149.14	8.9672	26.868	-11.169	-840.45	1139	61.185	800.25	1133.4	33.704	37.592	0	0	-17.662	-47.933	-16.309	-9.6291	-2.7593	28.33	15.919	9.162	-20.421	-19.602	-0.39053	-0.46708	1642.3
4.9	491	60	NaN	-0.23313	16.121	7.0204	-149.15	8.9599	26.925	-11.227	-840.45	1139	61.313	800.11	1133.5	31.848	37.747	0	0	-18.235	-48.484	-16.318	-9.6382	-2.7649	28.318	15.928	9.1533	-21	-20.167	-0.39068	-0.48487	1642.2
4.91	492	60	NaN	-0.23158	16.128	7.0434	-149.15	8.9565	26.966	-11.315	-840.44	1139	61.409	799.99	1133.5	32.55	38.859	0	0	-18.808	-49.036	-16.328	-9.6472	-2.77	28.308	15.936	9.1492	-21.578	-20.727	-0.39187	-0.49803	1642.1
4.92	493	60	NaN	-0.22701	16.133	7.0452	-149.15	8.942	26.932	-11.334	-840.43	1139	61.367	800.01	1133.5	31.919	37.285	0	0	-19.381	-49.587	-16.337	-9.6563	-2.7646	28.315	15.939	9.1358	-22.146	-21.272	-0.39741	-0.52048	1642.1
4.93	494	60	NaN	-0.2189	16.138	7.0124	-149.17	8.9379	26.989	-11.266	-840.4	1139	61.566	799.87	1133.5	31.55	37.557	0	0	-19.954	-50.139	-16.346	-9.6653	-2.7613	28.291	15.946	9.1296	-22.716	-21.848	-0.39973	-0.53569	1641.9
4.94	495	60	NaN	-0.21505	16.126	7.0156	-149.15	8.9182	26.896	-11.301	-840.42	1139	61.397	799.98	1133.4	34.492	37.542	0	0	-20.527	-50.691	-16.355	-9.6744	-2.7526	28.31	15.93	9.1136	-23.28	-22.381	-0.42426	-0.56082	1642
4.95	496	60	NaN	-0.20878	16.116	7.0157	-149.17	8.8995	26.828	-11.322	-840.42	1139	61.284	800.1	1133.4	31.328	38.529	0	0	-21.1	-51.242	-16.364	-9.6834	-2.7429	28.3	15.919	9.0966	-23.843	-22.942	-0.44524	-0.58685	1642.1
4.96	497	60	NaN	-0.20825	16.109	7.0154	-149.17	8.8976	26.821	-11.34	-840.41	1139	61.283	800.11	1133.4	31.603	36.621	0	0	-21.673	-51.794	-16.373	-9.6925	-2.743	28.291	15.912	9.0944	-24.416	-23.503	-0.46072	-0.59807	1642.1
4.97	498	60	NaN	-0.20989	16.099	7.0143	-149.17	8.9096	26.842	-11.358	-840.41	1139	61.332	800.02	1133.4	31.295	36.29	0	0	-22.247	-52.346	-16.382	-9.7015	-2.7471	28.294	15.903	9.1057	-24.994	-24.051	-0.47861	-0.59584	1642
4.98	499	60	NaN	-0.2054	16.078	7.0103	-149.15	8.923	26.838	-11.37	-840.41	1139	61.34	799.93	1133.4	33.415	35.795	0	0	-22.82	-52.897	-16.391	-9.7106	-2.7435	28.307	15.882	9.1193	-25.563	-24.59	-0.50892	-0.59125	1642
4.99	500	60	NaN	-0.20723	16.059	6.9983	-149.18	8.9429	26.967	-11.403	-840.4	1139	61.647	799.76	1133.5	32.269	38.427	0	0	-23.393	-53.449	-16.4	-9.7196	-2.7574	28.267	15.869	9.1333	-26.15	-25.181	-0.53128	-0.58634	1641.8
5	501	60	NaN	-0.21682	16.047	6.9765	-149.22	8.9117	26.898	-11.397	-840.39	1138.9	61.513	799.94	1133.5	31.881	39.523	0	0	-23.966	-54	-16.409	-9.7287	-2.7618	28.238	15.856	9.1028	-26.728	-25.762	-0.55299	-0.6259	1642
5.01	502	60	NaN	-0.22358	16.047	6.9574	-149.21	8.8935	26.809	-11.388	-840.38	1138.9	61.319	800.07	1133.4	31.062	38.737	0	0	-23.68	-53.726	-16.342	-9.6617	-2.7614	28.255	15.852	9.0878	-26.442	-25.47	-0.48951	-0.57384	1642.1
5.02	503	60	NaN	-0.22836	16.055	6.9426	-149.19	8.8966	26.807	-11.382	-840.36	1138.9	61.308	800.04	1133.3	32.294	39.233	0	0	-23.283	-53.343	-16.265	-9.5847	-2.7656	28.269	15.86	9.0917	-26.048	-25.074	-0.40517	-0.49305	1642
5.03	504	60	NaN	-0.23688	16.065	6.9324	-149.22	8.9106	26.91	-11.386	-840.33	1138.9	61.525	799.87	1133.4	31.822	39.327	0	0	-13.805	-44.22	-16.106	-9.426	-2.7821	28.238	15.874	9.1019	-16.587	-15.982	-0.23218	-0.32412	1641.8
5.04	505	60	NaN	-0.26074	16.07	6.9334	-149.22	8.9175	26.903	-11.444	-840.32	1138.9	61.499	799.88	1133.4	31.776	39.041	0	0	-5.4947	-36.221	-15.978	-9.298	-2.8071	28.236	15.88	9.1083	-8.3018	-7.9848	-0.098741	-0.18963	1641.8
5.05	506	60	NaN	-0.26982	16.072	6.9162	-149.22	8.8985	26.84	-11.417	-840.32	1138.9	61.364	800.09	1133.4	31.411	38.132	0	0	-6.5474	-37.234	-16.004	-9.324	-2.8102	28.238	15.881	9.0893	-9.3577	-8.9959	-0.12319	-0.2347	1642
5.06	507	60	NaN	-0.2864	16.079	6.9132	-149.23	8.8844	26.814	-11.422	-840.31	1138.9	61.32	800.18	1133.4	31.612	37.377	0	0	-7.7434	-38.385	-16.025	-9.345	-2.8253	28.231	15.887	9.0761	-10.569	-10.154	-0.13794	-0.26882	1642.1
5.07	508	60	NaN	-0.30308	16.082	6.9293	-149.23	8.8989	26.855	-11.475	-840.31	1138.9	61.408	800.11	1133.4	32.808	38.584	0	0	-9.0374	-39.631	-16.043	-9.3624	-2.847	28.228	15.891	9.0899	-11.884	-11.403	-0.15142	-0.27255	1642
5.08	509	60	NaN	-0.31591	16.078	6.9493	-149.21	8.9326	26.913	-11.532	-840.31	1138.9	61.518	800	1133.5	32.343	39.096	0	0	-10.348	-40.892	-16.099	-9.4191	-2.8659	28.24	15.889	9.1216	-13.213	-12.652	-0.21018	-0.29753	1641.9
5.09	510	60	NaN	-0.33115	16.077	6.9332	-149.18	8.928	26.829	-11.475	-840.28	1138.9	61.357	800.18	1133.4	31.901	36.139	0	0	-11.681	-42.175	-16.145	-9.4649	-2.8733	28.273	15.885	9.1199	-14.554	-13.902	-0.2606	-0.34498	1642.1
5.1	511	60	NaN	-0.35053	16.058	6.9031	-149.18	8.9416	26.838	-11.428	-840.32	1138.9	61.377	800.25	1133.4	33.894	36.096	0	0	-13.061	-43.504	-16.164	-9.4836	-2.8915	28.284	15.868	9.1322	-15.953	-15.22	-0.29633	-0.35145	1642.2
5.11	512	60	NaN	-0.3594	16.061	6.9036	-149.14	8.9477	26.738	-11.454	-840.31	1138.9	61.119	800.42	1133.3	32.246	37.961	0	0	-15.267	-45.627	-16.187	-9.507	-2.892	28.326	15.867	9.1411	-18.159	-17.301	-0.32016	-0.36587	1642.3
5.12	513	60	NaN	-0.36349	16.068	6.9053	-149.13	8.9668	26.763	-11.473	-840.29	1138.9	61.137	800.4	1133.3	35.147	38.202	0	0	-19.498	-49.7	-16.222	-9.5418	-2.8975	28.336	15.876	9.1598	-22.395	-21.364	-0.34662	-0.38203	1642.3
5.13	514	60	NaN	-0.36601	16.074	6.8974	-149.14	8.9947	26.894	-11.463	-840.28	1138.9	61.405	800.21	1133.5	32.12	37.787	0	0	-21.473	-51.601	-16.253	-9.5725	-2.9094	28.314	15.885	9.1837	-24.383	-23.287	-0.3679	-0.38871	1642.1
5.14	515	60	NaN	-0.36761	16.076	6.8853	-149.15	9.0094	26.934	-11.446	-840.29	1138.9	61.469	800.16	1133.5	31.233	38.7	0	0	-22.273	-52.371	-16.281	-9.6007	-2.9126	28.31	15.889	9.1966	-25.185	-24.061	-0.39236	-0.40406	1642.1
5.15	516	60	NaN	-0.36555	16.072	6.8765	-149.13	9.0096	26.861	-11.427	-840.3	1138.8	61.274	800.32	1133.5	30.876	35.455	0	0	-23.073	-53.142	-16.298	-9.6175	-2.9028	28.332	15.885	9.1971	-25.976	-24.809	-0.41329	-0.42042	1642.2
5.16	517	60	NaN	-0.36041	16.087	6.8722	-149.14	9.0123	26.929	-11.433	-840.28	1138.9	61.4	800.25	1133.5	33.223	36.345	0	0	-16.223	-46.548	-16.183	-9.5029	-2.9024	28.317	15.901	9.1987	-19.126	-18.231	-0.28224	-0.30419	1642.2
5.17	518	60	NaN	-0.35494	16.089	6.8683	-149.14	9.003	26.893	-11.422	-840.29	1138.9	61.313	800.33	1133.5	33.815	37.804	0	0	3.0135	-28.031	-15.856	-9.1753	-2.8934	28.321	15.901	9.1907	0.12005	0.29036	0.045805	0.015422	1642.2
5.18	519	60	NaN	-0.3483	16.088	6.8718	-149.14	8.9857	26.81	-11.407	-840.3	1138.8	61.141	800.51	1133.4	32.532	37.921	0	0	7.7478	-23.474	-15.777	-9.0967	-2.88	28.331	15.898	9.1759	4.8678	4.8572	0.12094	0.079269	1642.4
5.19	520	60	NaN	-0.33894	16.099	6.8912	-149.15	8.9734	26.803	-11.42	-840.27	1138.9	61.138	800.59	1133.4	31.01	38.995	0	0	7.7647	-23.457	-15.779	-9.099	-2.8709	28.322	15.907	9.1649	4.8938	4.8647	0.12812	0.065925	1642.5
5.2	521	60	NaN	-0.32711	16.085	6.9257	-149.13	8.9904	26.794	-11.482	-840.32	1138.9	61.071	800.57	1133.4	30.831	37.226	0	0	7.7465	-23.475	-15.782	-9.1019	-2.8588	28.339	15.893	9.1821	4.8877	4.864	0.11079	0.080134	1642.5
5.21	522	60	NaN	-0.30657	16.083	6.9145	-149.14	8.9901	26.831	-11.412	-840.3	1138.9	61.169	800.56	1133.4	34.197	38.307	0	0	7.7147	-23.506	-15.785	-9.1048	-2.8393	28.323	15.894	9.1799	4.8753	4.8177	0.10852	0.075119	1642.5
5.22	523	60	NaN	-0.30145	16.081	6.9258	-149.14	8.9979	26.833	-11.43	-840.3	1138.9	61.167	800.55	1133.4	32.824	39.844	0	0	7.6796	-23.539	-15.785	-9.1048	-2.8348	28.324	15.892	9.1872	4.8449	4.7845	0.10682	0.082485	1642.5
5.23	524	60	NaN	-0.29491	16.074	6.9399	-149.14	9.0046	26.82	-11.445	-840.31	1138.9	61.134	800.56	1133.4	32.814	37.133	0	0	7.6639	-23.554	-15.785	-9.1051	-2.8276	28.33	15.885	9.194	4.8363	4.7758	0.099279	0.088974	1642.5
5.24	525	60	NaN	-0.27951	16.064	6.9423	-149.14	9.0053	26.821	-11.411	-840.31	1138.9	61.156	800.58	1133.4	31.428	35.529	0	0	7.6709	-23.548	-15.786	-9.1058	-2.8117	28.33	15.874	9.1944	4.8592	4.7821	0.088279	0.088605	1642.5
5.25	526	60	NaN	-0.2783	16.058	6.9547	-149.14	9.0136	26.856	-11.449	-840.32	1138.9	61.25	800.54	1133.5	32.647	37.33	0	0	8.4693	-22.779	-15.775	-9.0946	-2.8152	28.322	15.87	9.2016	5.6541	5.5434	0.094904	0.10701	1642.5
5.26	527	60	NaN	-0.27284	16.045	6.958	-149.14	9.0118	26.85	-11.46	-840.34	1138.9	61.254	800.55	1133.5	33.154	39.045	0	0	9.2447	-22.033	-15.764	-9.0835	-2.8102	28.323	15.856	9.2002	6.4346	6.2907	0.092573	0.1167	1642.5
5.27	528	60	NaN	-0.27045	16.036	6.9377	-149.14	9.0184	26.856	-11.427	-840.35	1138.9	61.28	800.55	1133.5	32.968	39.932	0	0	9.177	-22.098	-15.764	-9.0841	-2.8075	28.326	15.847	9.2069	6.3695	6.2279	0.082607	0.12281	1642.5
5.28	529	60	NaN	-0.27064	16.027	6.9154	-149.15	9.0303	26.883	-11.382	-840.37	1138.9	61.358	800.51	1133.5	33.234	37.846	0	0	9.1084	-22.164	-15.765	-9.0843	-2.8089	28.316	15.84	9.2176	6.2995	6.1521	0.075026	0.13329	1642.5
5.29	530	60	NaN	-0.27514	16.019	6.9023	-149.16	9.0398	26.904	-11.352	-840.39	1138.9	61.416	800.49	1133.5	32.598	34.97	0	0	9.0345	-22.235	-15.764	-9.0832	-2.8144	28.304	15.833	9.2259	6.2201	6.0685	0.069202	0.14274	1642.5
5.3	531	60	NaN	-0.287	16.013	6.8984	-149.15	9.0378	26.865	-11.357	-840.42	1138.8	61.311	800.55	1133.5	31.691	36.948	0	0	8.994	-22.274	-15.762	-9.0812	-2.8226	28.315	15.826	9.2249	6.1714	6.0413	0.064116	0.1437	1642.6
5.31	532	60	NaN	-0.28891	16.022	6.9184	-149.15	9.0441	26.901	-11.422	-840.43	1138.9	61.392	800.51	1133.5	33.264	36.92	0	0	8.9835	-22.284	-15.759	-9.0785	-2.8296	28.308	15.835	9.231	6.1539	6.0239	0.076182	0.15246	1642.6
5.32	533	60	NaN	-0.29441	16.04	6.9403	-149.15	9.0404	26.855	-11.47	-840.41	1138.9	61.281	800.58	1133.4	33.517	38.099	0	0	9.0885	-22.183	-15.757	-9.0766	-2.8329	28.308	15.85	9.2303	6.2556	6.1253	0.092938	0.15373	1642.6
5.33	534	60	NaN	-0.29593	16.048	6.9466	-149.16	9.0549	26.879	-11.466	-840.42	1138.9	61.301	800.54	1133.5	30.322	37.866	0	0	9.1948	-22.081	-15.755	-9.075	-2.835	28.301	15.859	9.2439	6.3598	6.2204	0.10408	0.16888	1642.6
5.34	535	60	NaN	-0.29741	16.048	6.9487	-149.17	9.0738	26.929	-11.448	-840.45	1138.9	61.382	800.47	1133.5	33.904	37.701	0	0	9.2649	-22.013	-15.754	-9.0741	-2.8387	28.293	15.862	9.2604	6.4262	6.2794	0.10732	0.18635	1642.6
5.35	536	60	NaN	-0.3042	16.048	6.961	-149.17	9.071	26.908	-11.457	-840.5	1138.9	61.329	800.53	1133.5	32.26	38.721	0	0	9.3405	-21.941	-15.754	-9.0738	-2.8439	28.295	15.86	9.2591	6.4966	6.3543	0.10577	0.18531	1642.6
5.36	537	60	NaN	-0.29948	16.05	6.9352	-149.17	9.0582	26.899	-11.354	-840.52	1138.9	61.306	800.57	1133.5	32.152	38.802	0	0	9.4193	-21.865	-15.754	-9.0738	-2.8346	28.294	15.861	9.2473	6.5847	6.4291	0.10677	0.17348	1642.7
5.37	538	60	NaN	-0.30056	16.063	6.9573	-149.18	9.0608	26.904	-11.405	-840.52	1138.9	61.303	800.57	1133.5	32.479	38.055	0	0	9.4806	-21.806	-15.754	-9.0732	-2.8374	28.284	15.874	9.2505	6.6432	6.4788	0.12018	0.17725	1642.7
5.38	539	60	NaN	-0.30443	16.075	6.9742	-149.18	9.0714	26.925	-11.446	-840.52	1138.9	61.326	800.54	1133.5	32.52	35.983	0	0	9.5297	-21.758	-15.753	-9.0723	-2.8435	28.285	15.886	9.2604	6.6862	6.5262	0.13387	0.18809	1642.7
5.39	540	60	NaN	-0.30456	16.084	6.9768	-149.17	9.0757	26.929	-11.435	-840.53	1138.9	61.319	800.54	1133.5	30.77	36.813	0	0	9.7099	-21.585	-15.752	-9.0712	-2.843	28.289	15.895	9.2647	6.8669	6.7042	0.1433	0.19351	1642.7
5.4	541	60	NaN	-0.29887	16.089	6.9674	-149.17	9.0685	26.908	-11.377	-840.54	1138.9	61.266	800.56	1133.5	32.43	38.537	0	0	9.8533	-21.447	-15.751	-9.0707	-2.8334	28.291	15.898	9.2593	7.0199	6.8446	0.14742	0.18862	1642.7
5.41	542	60	NaN	-0.29799	16.093	6.9541	-149.17	9.0706	26.921	-11.328	-840.55	1138.9	61.287	800.53	1133.5	31.468	39.432	0	0	9.9095	-21.393	-15.752	-9.0713	-2.8316	28.293	15.902	9.2612	7.0779	6.9001	0.15053	0.18988	1642.7
5.42	543	60	NaN	-0.29557	16.093	6.9516	-149.17	9.0763	26.934	-11.325	-840.58	1138.9	61.304	800.49	1133.5	32.239	41.081	0	0	9.9874	-21.318	-15.751	-9.0702	-2.8296	28.296	15.903	9.2656	7.1577	6.9785	0.15287	0.19539	1642.7
5.43	544	60	NaN	-0.29994	16.103	6.9672	-149.16	9.0657	26.878	-11.361	-840.6	1138.9	61.19	800.53	1133.4	32.683	38.034	0	0	10.074	-21.234	-15.749	-9.0684	-2.8312	28.312	15.911	9.2576	7.2428	7.0771	0.16191	0.18926	1642.7
5.44	545	60	NaN	-0.29949	16.117	6.9789	-149.15	9.0526	26.838	-11.381	-840.61	1138.9	61.125	800.56	1133.4	31.461	38.131	0	0	10.15	-21.161	-15.748	-9.0676	-2.8292	28.316	15.923	9.2465	7.3208	7.1547	0.17465	0.17889	1642.8
5.45	546	60	NaN	-0.29165	16.129	6.9848	-149.16	9.0456	26.847	-11.389	-840.61	1138.9	61.171	800.53	1133.4	32.274	37.329	0	0	10.223	-21.091	-15.747	-9.0668	-2.8232	28.307	15.935	9.239	7.3996	7.2154	0.18808	0.17212	1642.8
5.46	547	60	NaN	-0.28586	16.135	7.0077	-149.16	9.0434	26.865	-11.462	-840.65	1138.9	61.215	800.47	1133.4	30.974	38.459	0	0	10.174	-21.139	-15.744	-9.0637	-2.8215	28.306	15.942	9.2359	7.3521	7.1675	0.19821	0.17229	1642.7
5.47	548	60	NaN	-0.27748	16.141	6.9934	-149.16	9.0282	26.823	-11.41	-840.64	1138.9	61.14	800.49	1133.4	32.099	38.156	0	0	10.172	-21.141	-15.741	-9.0603	-2.8088	28.309	15.947	9.2214	7.3628	7.1681	0.20687	0.16112	1642.7
5.48	549	60	NaN	-0.2726	16.139	7.0026	-149.16	9.0063	26.81	-11.428	-840.66	1138.9	61.148	800.48	1133.4	32.613	36.695	0	0	10.242	-21.073	-15.737	-9.0565	-2.8047	28.307	15.945	9.2005	7.4368	7.2338	0.20787	0.144	1642.8
5.49	550	60	NaN	-0.27124	16.144	7.0066	-149.18	8.9885	26.856	-11.439	-840.67	1138.9	61.286	800.38	1133.4	32.232	38.734	0	0	10.269	-21.047	-15.733	-9.0522	-2.8087	28.28	15.95	9.1818	7.4603	7.2333	0.21784	0.12961	1642.7
5.5	551	60	NaN	-0.26893	16.153	7.0047	-149.21	8.9781	26.914	-11.44	-840.68	1138.9	61.431	800.23	1133.4	31.833	37.81	0	0	10.294	-21.023	-15.728	-9.0478	-2.8117	28.248	15.961	9.1701	7.482	7.2255	0.23326	0.12228	1642.5
5.51	552	60	NaN	-0.26095	16.158	7.0096	-149.21	8.9705	26.912	-11.463	-840.69	1138.9	61.417	800.17	1133.4	32.839	39.578	0	0	10.392	-20.929	-15.724	-9.0436	-2.8041	28.242	15.966	9.1631	7.5875	7.3135	0.24181	0.1195	1642.5
5.52	553	60	NaN	-0.26096	16.165	7.015	-149.27	8.9306	26.94	-11.489	-840.67	1139	61.555	800.24	1133.5	30.441	37.904	0	0	10.475	-20.849	-15.721	-9.0402	-2.8098	28.184	15.973	9.1231	7.6649	7.335	0.25239	0.082875	1642.5
5.53	554	60	NaN	-0.25581	16.163	7.0126	-149.23	8.9282	26.871	-11.499	-840.68	1139	61.38	800.25	1133.4	32.129	35.916	0	0	10.542	-20.784	-15.718	-9.0376	-2.7988	28.224	15.967	9.1237	7.7434	7.4403	0.24943	0.086066	1642.6
5.54	555	60	NaN	-0.25681	16.155	6.9986	-149.2	8.9214	26.797	-11.482	-840.7	1139	61.195	800.28	1133.3	31.528	37.048	0	0	10.624	-20.705	-15.714	-9.0338	-2.7927	28.26	15.957	9.1196	7.8312	7.5552	0.24274	0.085738	1642.6
5.55	556	60	NaN	-0.25707	16.15	6.9894	-149.2	8.919	26.784	-11.475	-840.71	1138.9	61.156	800.28	1133.3	30.866	37.689	0	0	10.722	-20.611	-15.709	-9.0286	-2.7914	28.268	15.952	9.1173	7.9307	7.6577	0.24313	0.088692	1642.6
5.56	557	60	NaN	-0.25239	16.154	6.997	-149.2	8.9288	26.838	-11.507	-840.7	1139	61.274	800.19	1133.3	31.098	38.704	0	0	10.751	-20.583	-15.699	-9.0185	-2.7921	28.256	15.958	9.1251	7.9585	7.6723	0.25875	0.10659	1642.5
5.57	558	60	NaN	-0.26286	16.156	7.0014	-149.2	8.9141	26.81	-11.552	-840.69	1139	61.22	800.2	1133.3	29.256	38.397	0	0	10.764	-20.57	-15.69	-9.0094	-2.8022	28.264	15.957	9.1127	7.9619	7.6935	0.26709	0.10327	1642.5
5.58	559	60	NaN	-0.26159	16.158	7.0024	-149.2	8.9367	26.869	-11.576	-840.66	1139	61.325	800.07	1133.3	31.614	38.048	0	0	10.776	-20.559	-15.689	-9.009	-2.8057	28.253	15.961	9.133	7.9701	7.6939	0.27212	0.12398	1642.4
5.59	560	60	NaN	-0.25895	16.152	6.9824	-149.19	8.9458	26.887	-11.532	-840.64	1139	61.356	800.03	1133.4	33.107	39.286	0	0	10.787	-20.548	-15.689	-9.0086	-2.8026	28.264	15.957	9.1407	7.9847	7.7163	0.26772	0.13211	1642.3
5.6	561	60	NaN	-0.26102	16.135	6.9653	-149.18	8.9521	26.9	-11.501	-840.65	1138.9	61.381	800.02	1133.4	32.16	38.046	0	0	10.799	-20.537	-15.688	-9.0081	-2.8046	28.274	15.942	9.1455	7.9945	7.7375	0.25347	0.1374	1642.3
5.61	562	60	NaN	-0.26611	16.112	6.9594	-149.18	8.9581	26.917	-11.509	-840.68	1138.9	61.412	799.99	1133.4	33.187	37.059	0	0	10.811	-20.525	-15.688	-9.0077	-2.811	28.274	15.92	9.1502	7.9997	7.7484	0.23222	0.14245	1642.3
5.62	563	60	NaN	-0.26198	16.09	6.9436	-149.18	8.9455	26.878	-11.477	-840.68	1138.9	61.326	800.05	1133.3	32.676	37.305	0	0	10.822	-20.514	-15.688	-9.0073	-2.8027	28.284	15.896	9.1388	8.0196	7.7699	0.2089	0.1315	1642.4
5.63	564	60	NaN	-0.26725	16.085	6.9659	-149.19	8.9818	26.989	-11.554	-840.7	1138.9	61.552	799.86	1133.5	34.154	35.874	0	0	10.834	-20.503	-15.687	-9.0069	-2.8188	28.259	15.896	9.1708	8.0152	7.7564	0.20881	0.16394	1642.2
5.64	565	60	NaN	-0.2704	16.078	6.959	-149.19	8.9887	26.985	-11.545	-840.7	1138.8	61.527	799.88	1133.5	32.199	36.662	0	0	10.846	-20.492	-15.687	-9.0064	-2.8207	28.259	15.89	9.1769	8.0249	7.7673	0.2032	0.17048	1642.2
5.65	566	60	NaN	-0.27377	16.07	6.9456	-149.18	8.9749	26.927	-11.522	-840.71	1138.8	61.378	799.98	1133.4	33.332	37.451	0	0	10.857	-20.481	-15.686	-9.006	-2.8179	28.271	15.88	9.1651	8.0394	7.7908	0.19345	0.15907	1642.3
5.66	567	60	NaN	-0.27969	16.066	6.9361	-149.18	8.9584	26.895	-11.519	-840.71	1138.8	61.282	800.04	1133.3	31.092	36.94	0	0	10.869	-20.469	-15.686	-9.0056	-2.8203	28.278	15.874	9.1506	8.0486	7.8083	0.18839	0.145	1642.4
5.67	568	60	NaN	-0.2893	16.075	6.9294	-149.19	8.9592	26.961	-11.535	-840.67	1138.8	61.4	799.97	1133.4	32.771	37.544	0	0	10.881	-20.458	-15.685	-9.0051	-2.8347	28.261	15.884	9.1498	8.0458	7.8024	0.19905	0.14471	1642.3
5.68	569	60	NaN	-0.29216	16.082	6.9099	-149.2	8.9514	26.972	-11.498	-840.65	1138.9	61.402	799.99	1133.4	33.348	36.993	0	0	10.892	-20.447	-15.685	-9.0047	-2.8364	28.258	15.891	9.1424	8.0558	7.8107	0.20637	0.13772	1642.3
5.69	570	60	NaN	-0.29767	16.093	6.8889	-149.19	8.9403	26.954	-11.44	-840.63	1138.9	61.348	800.04	1133.4	30.508	37.676	0	0	10.904	-20.436	-15.685	-9.0043	-2.8379	28.265	15.902	9.1319	8.0659	7.8297	0.21694	0.12765	1642.3
5.7	571	60	NaN	-0.30444	16.101	6.8905	-149.18	8.9291	26.884	-11.44	-840.63	1138.9	61.19	800.18	1133.3	33.686	37.843	0	0	10.915	-20.425	-15.684	-9.0038	-2.839	28.288	15.907	9.1228	8.0765	7.8636	0.22334	0.11894	1642.4
5.71	572	60	NaN	-0.30816	16.107	6.903	-149.16	8.9191	26.82	-11.46	-840.62	1138.9	61.04	800.31	1133.2	35.394	38.078	0	0	10.927	-20.413	-15.684	-9.0034	-2.838	28.309	15.911	9.1156	8.0891	7.8958	0.22723	0.11222	1642.5
5.72	573	60	NaN	-0.30869	16.113	6.9133	-149.16	8.9183	26.846	-11.458	-840.62	1138.9	61.088	800.27	1133.2	32.482	38.665	0	0	10.939	-20.402	-15.683	-9.003	-2.8402	28.304	15.916	9.1154	8.0985	7.9021	0.23312	0.11245	1642.5
5.73	574	60	NaN	-0.32722	16.116	6.9537	-149.2	8.9632	27.057	-11.555	-840.64	1138.9	61.604	799.92	1133.5	33.268	36.779	0	0	10.95	-20.391	-15.683	-9.0025	-2.8806	28.244	15.927	9.1519	8.0698	7.8533	0.24437	0.1494	1642.2
5.74	575	60	NaN	-0.32327	16.108	6.9351	-149.19	8.9697	26.995	-11.501	-840.64	1138.9	61.456	799.96	1133.4	31.325	36.861	0	0	10.962	-20.38	-15.682	-9.0021	-2.8695	28.265	15.917	9.1599	8.0925	7.8854	0.23489	0.15784	1642.2
5.75	576	60	NaN	-0.32551	16.097	6.9184	-149.19	8.9598	26.966	-11.441	-840.67	1138.9	61.449	800.02	1133.4	31.697	38.251	0	0	10.974	-20.368	-15.682	-9.0017	-2.8693	28.265	15.906	9.1505	8.1044	7.897	0.22397	0.14879	1642.3
5.76	577	60	NaN	-0.32944	16.092	6.9119	-149.2	8.9542	26.953	-11.403	-840.7	1138.9	61.489	800.07	1133.4	31.029	36.886	0	0	10.985	-20.357	-15.682	-9.0012	-2.8732	28.259	15.902	9.1445	8.1121	7.9018	0.22047	0.14329	1642.4
5.77	578	60	NaN	-0.32906	16.099	6.917	-149.2	8.9597	26.923	-11.398	-840.7	1138.9	61.461	800.11	1133.4	32.909	35.573	0	0	10.997	-20.346	-15.681	-9.0008	-2.8715	28.26	15.909	9.1503	8.1254	7.9138	0.22738	0.14947	1642.4
5.78	579	60	NaN	-0.32441	16.112	6.9352	-149.2	8.957	26.903	-11.434	-840.69	1138.9	61.444	800.15	1133.4	31.946	35.873	0	0	11.009	-20.335	-15.681	-9.0004	-2.8675	28.252	15.92	9.1487	8.141	7.917	0.23966	0.14835	1642.5
5.79	580	60	NaN	-0.3231	16.122	6.9357	-149.19	8.9435	26.832	-11.413	-840.69	1138.9	61.318	800.33	1133.3	31.947	39.398	0	0	11.02	-20.324	-15.68	-8.9999	-2.8608	28.268	15.928	9.137	8.1594	7.9446	0.24802	0.13704	1642.6
5.8	581	60	NaN	-0.31921	16.124	6.9334	-149.21	8.9454	26.836	-11.387	-840.7	1138.9	61.354	800.35	1133.3	33.359	37.895	0	0	11.032	-20.312	-15.68	-8.9995	-2.8572	28.249	15.931	9.1381	8.1746	7.9367	0.25132	0.1386	1642.7
5.81	582	60	NaN	-0.3174	16.125	6.9327	-149.25	8.9574	26.899	-11.37	-840.71	1138.8	61.507	800.27	1133.4	32.727	38.114	0	0	11.043	-20.301	-15.679	-8.9991	-2.8603	28.212	15.934	9.1481	8.1832	7.9103	0.25492	0.14905	1642.6
5.82	583	60	NaN	-0.31193	16.126	6.9321	-149.27	8.9683	26.94	-11.347	-840.72	1138.9	61.591	800.25	1133.4	31.836	38.487	0	0	11.055	-20.29	-15.679	-8.9986	-2.857	28.185	15.936	9.1579	8.1981	7.8947	0.25708	0.15923	1642.6
5.83	584	60	NaN	-0.28926	16.12	6.9275	-149.27	8.9665	26.84	-11.293	-840.74	1138.8	61.361	800.5	1133.4	32.846	37.854	0	0	11.067	-20.279	-15.679	-8.9982	-2.8239	28.198	15.929	9.1578	8.2428	7.9191	0.25034	0.1596	1642.9
5.84	585	60	NaN	-0.26663	16.112	6.9713	-149.31	9.0046	26.872	-11.36	-840.75	1138.9	61.375	800.57	1133.4	32.656	37.496	0	0	11.078	-20.268	-15.678	-8.9978	-2.804	28.154	15.921	9.1958	8.2744	7.8867	0.24266	0.198	1642.9
5.85	586	60	NaN	-0.25672	16.106	6.9718	-149.32	9.0051	26.837	-11.334	-840.76	1138.9	61.286	800.69	1133.4	31.663	38.103	0	0	11.09	-20.256	-15.678	-8.9973	-2.7899	28.148	15.912	9.1984	8.3001	7.8919	0.23452	0.20106	1643.1
5.86	587	60	NaN	-0.24807	16.097	6.9728	-149.32	9.0216	26.859	-11.313	-840.78	1138.9	61.313	800.7	1133.4	31.044	37.592	0	0	11.102	-20.245	-15.677	-8.9969	-2.7814	28.142	15.905	9.2142	8.3202	7.8964	0.22743	0.21728	1643.1
5.87	588	60	NaN	-0.24026	16.089	6.9723	-149.34	9.0487	26.928	-11.288	-840.8	1138.9	61.447	800.64	1133.5	30.977	37.923	0	0	11.113	-20.234	-15.677	-8.9965	-2.7775	28.126	15.899	9.2384	8.3358	7.8916	0.22213	0.24196	1643.1
5.88	589	60	NaN	-0.23619	16.082	6.9575	-149.35	9.0644	26.981	-11.222	-840.81	1138.9	61.574	800.64	1133.5	31.125	37.481	0	0	11.125	-20.223	-15.676	-8.9961	-2.7755	28.109	15.895	9.2521	8.3494	7.8866	0.21814	0.25602	1643.1
5.89	590	60	NaN	-0.231	16.074	6.9656	-149.33	9.0993	26.993	-11.217	-840.83	1138.9	61.562	800.65	1133.5	31.156	37.959	0	0	11.137	-20.212	-15.676	-8.9956	-2.7697	28.129	15.887	9.2864	8.3669	7.9172	0.21058	0.29081	1643.1
5.9	591	60	NaN	-0.23417	16.081	6.9621	-149.35	9.0897	26.99	-11.205	-840.85	1138.9	61.575	800.77	1133.5	31.081	35.77	0	0	11.148	-20.2	-15.676	-8.9952	-2.7727	28.109	15.893	9.2777	8.3755	7.9087	0.21711	0.28248	1643.2
5.91	592	60	NaN	-0.24362	16.09	6.9576	-149.33	9.1279	27.057	-11.194	-840.87	1138.9	61.667	800.69	1133.6	32.418	40.054	0	0	11.16	-20.189	-15.675	-8.9948	-2.785	28.127	15.904	9.3138	8.3748	7.9373	0.22934	0.31907	1643.2
5.92	593	60	NaN	-0.25496	16.103	6.9556	-149.3	9.1515	27.086	-11.186	-840.9	1138.9	61.674	800.69	1133.6	33.208	38.807	0	0	11.172	-20.178	-15.675	-8.9943	-2.7963	28.154	15.918	9.3365	8.3752	7.9758	0.24374	0.34218	1643.2
5.93	594	60	NaN	-0.26506	16.121	6.9643	-149.3	9.1245	27.023	-11.201	-840.93	1139	61.525	800.9	1133.6	32.696	38.061	0	0	11.183	-20.167	-15.674	-8.9939	-2.8014	28.164	15.933	9.3122	8.3818	7.997	0.25865	0.31828	1643.5
5.94	595	60	NaN	-0.27513	16.138	7.0071	-149.28	9.1436	27.019	-11.31	-840.93	1139	61.471	800.9	1133.6	29.877	39.257	0	0	11.195	-20.156	-15.674	-8.9935	-2.8133	28.178	15.949	9.3327	8.3815	8.0226	0.2753	0.33921	1643.5
5.95	596	60	NaN	-0.27394	16.149	7.0015	-149.28	9.1515	27.064	-11.275	-840.94	1139	61.559	800.87	1133.6	31.444	36.766	0	0	11.206	-20.144	-15.673	-8.993	-2.814	28.179	15.962	9.3388	8.3924	8.0347	0.28857	0.34575	1643.4
5.96	597	60	NaN	-0.2768	16.155	7.0069	-149.26	9.1482	27.032	-11.274	-840.96	1139	61.458	800.92	1133.6	32.178	37.712	0	0	11.218	-20.133	-15.673	-8.9926	-2.8132	28.201	15.967	9.3368	8.4048	8.0675	0.29378	0.34418	1643.5
5.97	598	60	NaN	-0.28233	16.158	7.0159	-149.25	9.1446	26.994	-11.288	-840.99	1139	61.352	800.99	1133.5	34.236	38.402	0	0	11.23	-20.122	-15.672	-8.9922	-2.8154	28.218	15.968	9.3347	8.4143	8.0962	0.29503	0.34251	1643.6
5.98	599	60	NaN	-0.28643	16.158	7.0113	-149.25	9.1458	26.993	-11.259	-841.01	1139	61.337	801.02	1133.5	31.786	36.138	0	0	11.241	-20.111	-15.672	-8.9917	-2.8179	28.223	15.968	9.3358	8.4235	8.112	0.29625	0.34411	1643.6
5.99	600	60	NaN	-0.28386	16.161	6.9734	-149.24	9.1494	27.023	-11.114	-841.01	1139	61.376	800.99	1133.6	31.841	38.791	0	0	11.253	-20.1	-15.672	-8.9913	-2.8117	28.228	15.972	9.338	8.4413	8.1285	0.30029	0.34673	1643.6
6	601	60	NaN	-0.28991	16.171	7.0057	-149.25	9.1521	27.075	-11.197	-841	1139	61.502	800.93	1133.6	33.094	38.362	0	0	11.265	-20.088	-15.671	-8.9909	-2.8251	28.212	15.982	9.3409	8.4395	8.1238	0.31104	0.35001	1643.6
6.01	602	60	NaN	-0.28976	16.181	7.0235	-149.21	9.1737	27.047	-11.194	-841	1139.1	61.38	800.88	1133.6	33.055	37.463	0	0	11.276	-20.077	-15.671	-8.9904	-2.8207	28.257	15.989	9.365	8.4556	8.1795	0.31854	0.37456	1643.5
6.02	603	60	NaN	-0.29113	16.184	7.0336	-149.2	9.1678	27.053	-11.191	-841	1139.1	61.385	800.84	1133.6	34.16	39.966	0	0	11.288	-20.066	-15.67	-8.99	-2.8222	28.269	15.992	9.3603	8.4657	8.2029	0.32158	0.3703	1643.5
6.03	604	60	NaN	-0.29432	16.182	7.0387	-149.22	9.1409	27.079	-11.199	-841.02	1139.1	61.483	800.85	1133.6	31.445	36.712	0	0	11.3	-20.055	-15.67	-8.9896	-2.829	28.249	15.99	9.3333	8.4705	8.1939	0.31977	0.34373	1643.5
6.04	605	60	NaN	-0.29592	16.177	7.0382	-149.22	9.1277	27.061	-11.183	-841.04	1139.1	61.46	800.91	1133.6	31.496	38.864	0	0	11.311	-20.044	-15.669	-8.9891	-2.8292	28.243	15.984	9.3205	8.482	8.1998	0.31441	0.33134	1643.6
6.05	606	60	NaN	-0.29665	16.175	7.0245	-149.21	9.1518	27.094	-11.128	-841.05	1139.1	61.504	800.76	1133.6	33.467	39.285	0	0	11.323	-20.032	-15.669	-8.9887	-2.8297	28.259	15.984	9.343	8.4931	8.2264	0.31474	0.35425	1643.4
6.06	607	60	NaN	-0.299	16.186	7.0267	-149.2	9.1341	27.06	-11.135	-841.04	1139.1	61.46	800.78	1133.6	34.088	36.877	0	0	11.334	-20.021	-15.669	-8.9883	-2.8307	28.267	15.993	9.3271	8.5037	8.2455	0.32409	0.33878	1643.4
6.07	608	60	NaN	-0.30062	16.189	7.032	-149.2	9.1296	27.051	-11.143	-841.05	1139.1	61.468	800.77	1133.6	31.665	36.129	0	0	11.346	-20.01	-15.668	-8.9878	-2.8329	28.265	15.996	9.3226	8.5132	8.2553	0.32759	0.33473	1643.4
6.08	609	60	NaN	-0.29865	16.189	7.0404	-149.21	9.1338	27.053	-11.154	-841.07	1139.1	61.503	800.72	1133.6	30.639	35.818	0	0	11.358	-19.999	-15.668	-8.9874	-2.8326	28.256	15.996	9.3262	8.5251	8.2571	0.32862	0.33879	1643.4
6.09	610	60	NaN	-0.29376	16.194	7.0542	-149.22	9.1342	27.049	-11.184	-841.08	1139.1	61.541	800.67	1133.5	32.034	37.085	0	0	11.369	-19.988	-15.667	-8.987	-2.8302	28.24	16.001	9.3268	8.5392	8.2522	0.33377	0.33987	1643.4
6.1	611	60	NaN	-0.2976	16.203	7.0732	-149.24	9.1405	27.103	-11.238	-841.07	1139.1	61.693	800.57	1133.6	33.55	38.737	0	0	11.381	-19.976	-15.667	-8.9866	-2.8413	28.215	16.012	9.3312	8.5397	8.2386	0.34535	0.34462	1643.3
6.11	612	60	NaN	-0.28786	16.195	7.0548	-149.25	9.1281	27.095	-11.163	-841.1	1139.1	61.715	800.58	1133.6	33.961	39.328	0	0	11.393	-19.965	-15.666	-8.9861	-2.8297	28.21	16.005	9.3184	8.563	8.2444	0.33806	0.33223	1643.3
6.12	613	60	NaN	-0.28885	16.19	7.0498	-149.25	9.1362	27.11	-11.149	-841.12	1139	61.754	800.52	1133.6	32.711	39.905	0	0	11.404	-19.954	-15.666	-8.9857	-2.8316	28.206	16.002	9.3247	8.5727	8.2522	0.33549	0.33905	1643.3
6.13	614	60	NaN	-0.29133	16.192	7.0643	-149.25	9.1326	27.083	-11.187	-841.13	1139	61.694	800.53	1133.6	32.904	36.741	0	0	11.416	-19.943	-15.666	-8.9853	-2.8333	28.21	16.003	9.3216	8.5826	8.2669	0.337	0.33634	1643.3
6.14	615	60	NaN	-0.29008	16.2	7.0912	-149.24	9.1121	27.021	-11.251	-841.13	1139.1	61.561	800.61	1133.6	33.019	37.501	0	0	11.428	-19.932	-15.665	-8.9848	-2.8295	28.216	16.009	9.3039	8.5981	8.2843	0.34356	0.31904	1643.4
6.15	616	60	NaN	-0.2903	16.218	7.1119	-149.25	9.1161	27.042	-11.314	-841.11	1139.1	61.616	800.58	1133.6	32.843	37.545	0	0	11.439	-19.92	-15.665	-8.9844	-2.8339	28.206	16.026	9.3079	8.6053	8.2856	0.36144	0.32356	1643.3
6.16	617	2.5	NaN	-0.28505	16.217	7.0817	-149.25	9.0988	27.026	-11.232	-841.14	1139.1	61.597	800.61	1133.5	31.716	37.788	0	0	11.451	-19.909	-15.664	-8.984	-2.8251	28.209	16.023	9.292	8.6258	8.3004	0.35906	0.30802	1643.4
6.17	618	2.5	NaN	-0.28503	16.221	7.0886	-149.24	9.1003	27.043	-11.257	-841.14	1139.1	61.627	800.59	1133.6	31.12	38.184	0	0	11.464	-19.897	-15.662	-8.9821	-2.827	28.214	16.028	9.2935	8.6368	8.3174	0.36531	0.31145	1643.4
6.18	619	2.5	NaN	-0.27777	16.227	7.0761	-149.24	9.1108	27.041	-11.242	-841.12	1139.1	61.597	800.57	1133.6	34.778	38.395	0	0	11.481	-19.88	-15.655	-8.975	-2.8182	28.22	16.033	9.3043	8.6629	8.3404	0.37815	0.3293	1643.3
6.19	620	2.5	NaN	-0.27335	16.233	7.076	-149.23	9.1227	27.034	-11.269	-841.11	1139.1	61.553	800.56	1133.5	33.482	37.68	0	0	11.498	-19.863	-15.648	-8.968	-2.8132	28.231	16.038	9.3172	8.6852	8.3673	0.39014	0.3492	1643.3
6.2	621	2.5	NaN	-0.27094	16.236	7.0817	-149.22	9.1313	27.049	-11.306	-841.1	1139.1	61.573	800.53	1133.6	30.943	39.963	0	0	11.516	-19.847	-15.641	-8.961	-2.8128	28.235	16.041	9.326	8.703	8.3886	0.40021	0.36501	1643.3
6.21	622	2.5	NaN	-0.26436	16.234	7.0683	-149.23	9.135	27.103	-11.275	-841.09	1139.1	61.7	800.48	1133.6	30.208	35.652	0	0	11.533	-19.83	-15.634	-8.9539	-2.8097	28.225	16.041	9.3274	8.7235	8.3952	0.40703	0.37353	1643.2
6.22	623	2.5	NaN	-0.26003	16.221	7.0595	-149.21	9.1372	27.082	-11.269	-841.12	1139.1	61.639	800.5	1133.6	29.837	33.858	0	0	11.551	-19.813	-15.627	-8.9469	-2.803	28.245	16.028	9.3303	8.7475	8.432	0.40069	0.38346	1643.2
6.23	624	2.5	NaN	-0.26034	16.208	7.051	-149.21	9.1415	27.106	-11.286	-841.15	1139.1	61.689	800.46	1133.6	27.986	32.897	0	0	11.568	-19.796	-15.62	-8.9399	-2.8056	28.242	16.016	9.3335	8.7622	8.4458	0.39536	0.39362	1643.2
6.24	625	2.5	NaN	-0.2618	16.192	7.0292	-149.2	9.1376	27.085	-11.257	-841.17	1139.1	61.635	800.49	1133.6	26.433	33.649	0	0	11.559	-19.805	-15.615	-8.9349	-2.8042	28.255	16	9.3293	8.7549	8.4503	0.38465	0.39433	1643.3
6.25	626	2.5	NaN	-0.26594	16.183	7.0129	-149.19	9.1417	27.072	-11.237	-841.18	1139.1	61.596	800.49	1133.6	26.559	32.319	0	0	11.489	-19.872	-15.615	-8.9349	-2.8062	28.267	15.992	9.3327	8.6828	8.3948	0.37656	0.39775	1643.3
6.26	627	2.5	NaN	-0.27463	16.185	7.0161	-149.19	9.1582	27.107	-11.277	-841.17	1139.1	61.66	800.41	1133.6	26.128	30.476	0	0	11.449	-19.911	-15.616	-8.9353	-2.8187	28.262	15.995	9.3472	8.6306	8.3517	0.37988	0.41194	1643.2
6.27	628	2.5	NaN	-0.28818	16.181	7.0253	-149.2	9.1514	27.112	-11.363	-841.19	1139	61.691	800.39	1133.6	23.649	28.259	0	0	11.42	-19.939	-15.616	-8.9359	-2.8363	28.256	15.993	9.3395	8.5834	8.3169	0.37698	0.40359	1643.2
6.28	629	2.5	NaN	-0.30342	16.18	7.0102	-149.18	9.1383	27.054	-11.356	-841.22	1139	61.552	800.45	1133.6	24.031	28.082	0	0	11.223	-20.128	-15.618	-8.938	-2.8463	28.274	15.991	9.3278	8.3772	8.1458	0.37238	0.38984	1643.3
6.29	630	2.5	NaN	-0.32284	16.191	7.0172	-149.19	9.1324	27.08	-11.428	-841.22	1139	61.61	800.41	1133.6	23.649	26.263	0	0	11.054	-20.291	-15.62	-8.9394	-2.8703	28.26	16.003	9.3209	8.1835	7.9688	0.38309	0.38148	1643.3
6.3	631	2.5	NaN	-0.3413	16.198	6.9969	-149.19	9.1231	27.068	-11.429	-841.23	1139	61.573	800.42	1133.6	23.649	24.014	0	0	10.924	-20.416	-15.62	-8.9399	-2.8875	28.261	16.01	9.3117	8.0368	7.8454	0.38931	0.37178	1643.3
6.31	632	2.5	NaN	-0.3587	16.201	6.9563	-149.18	9.1112	27.018	-11.373	-841.27	1139	61.437	800.46	1133.6	23.649	24.957	0	0	10.8	-20.536	-15.621	-8.9402	-2.8981	28.281	16.012	9.301	7.9018	7.7448	0.39111	0.36075	1643.4
6.32	633	2.5	NaN	-0.37837	16.217	6.9486	-149.18	9.1049	27.034	-11.405	-841.26	1139	61.444	800.42	1133.6	23.649	24.005	0	0	10.684	-20.647	-15.621	-8.9402	-2.9192	28.283	16.028	9.2942	7.765	7.6355	0.40711	0.35397	1643.3
6.33	634	2.5	NaN	-0.38471	16.238	6.9247	-149.17	9.0671	26.99	-11.362	-841.23	1139	61.372	800.53	1133.5	23.649	24.005	0	0	10.402	-20.919	-15.619	-8.9387	-2.9214	28.29	16.046	9.2589	7.4801	7.3705	0.4267	0.32026	1643.4
6.34	635	2.5	NaN	-0.41183	16.26	6.9345	-149.17	9.0379	26.976	-11.429	-841.24	1139	61.307	800.55	1133.5	23.649	24.005	0	0	10.08	-21.229	-15.617	-8.9367	-2.9486	28.296	16.066	9.2316	7.1314	7.0672	0.4493	0.29489	1643.4
6.35	636	2.5	NaN	-0.42885	16.273	6.9407	-149.16	9.0333	26.977	-11.459	-841.24	1139	61.253	800.55	1133.5	23.649	24.005	0	0	9.9573	-21.347	-15.617	-8.9368	-2.9647	28.304	16.079	9.2271	6.9926	6.9576	0.46218	0.2903	1643.4
6.36	637	2.5	NaN	-0.43394	16.277	6.9437	-149.15	9.0263	26.928	-11.455	-841.23	1139	61.086	800.64	1133.4	23.649	24.005	0	0	9.8068	-21.492	-15.618	-8.9381	-2.9637	28.324	16.081	9.2223	6.8431	6.8322	0.46299	0.28415	1643.5
6.37	638	2.5	NaN	-0.43528	16.277	6.9467	-149.13	9.0012	26.835	-11.439	-841.25	1139.1	60.834	800.81	1133.3	23.649	24.005	0	0	9.6247	-21.667	-15.621	-8.9409	-2.9554	28.35	16.076	9.2021	6.6692	6.6829	0.45456	0.26125	1643.7
6.38	639	2.5	NaN	-0.44024	16.269	6.9206	-149.14	9.0283	26.993	-11.324	-841.25	1139	61.154	800.57	1133.5	23.649	24.005	0	0	9.4492	-21.836	-15.624	-8.9432	-2.9679	28.329	16.076	9.2215	6.4813	6.4932	0.45248	0.2783	1643.4
6.39	640	2.5	NaN	-0.44433	16.278	6.9456	-149.13	9.023	26.911	-11.382	-841.23	1139.1	60.933	800.71	1133.4	23.649	24.005	0	0	9.275	-22.004	-15.626	-8.9455	-2.9661	28.346	16.081	9.2196	6.3089	6.3428	0.45508	0.27415	1643.5
6.4	641	2.5	NaN	-0.44269	16.276	6.9618	-149.13	9.0119	26.88	-11.405	-841.21	1139.1	60.838	800.8	1133.4	23.649	24.005	0	0	9.1086	-22.164	-15.628	-8.9479	-2.9619	28.347	16.078	9.21	6.1467	6.1835	0.44942	0.26208	1643.6
6.41	642	2.5	NaN	-0.43363	16.271	6.9782	-149.14	9.0026	26.901	-11.409	-841.19	1139.1	60.86	800.83	1133.4	23.649	24.005	0	0	8.9503	-22.316	-15.631	-8.9505	-2.9537	28.337	16.073	9.2008	5.9966	6.0207	0.44215	0.25029	1643.6
6.42	643	2.5	NaN	-0.42136	16.266	6.9942	-149.15	9.0014	26.946	-11.411	-841.16	1139.1	60.929	800.83	1133.4	23.649	24.005	0	0	8.8238	-22.438	-15.634	-8.9537	-2.9439	28.324	16.069	9.1989	5.8798	5.8863	0.43499	0.24526	1643.6
6.43	644	2.5	NaN	-0.41571	16.254	6.9916	-149.16	9.0146	26.988	-11.399	-841.15	1139.1	60.985	800.83	1133.5	23.649	24.005	0	0	8.7162	-22.541	-15.637	-8.9563	-2.9399	28.316	16.06	9.2088	5.7763	5.7746	0.42309	0.25251	1643.6
6.44	645	2.5	NaN	-0.39773	16.232	7.0024	-149.16	9.0214	27.022	-11.399	-841.14	1139.1	60.992	800.85	1133.5	23.649	24.005	0	0	8.625	-22.629	-15.639	-8.9585	-2.9221	28.313	16.039	9.2143	5.7029	5.6834	0.40031	0.25582	1643.6
6.45	646	2.5	NaN	-0.37947	16.212	6.9907	-149.17	9.0077	26.987	-11.337	-841.14	1139	60.866	801	1133.5	23.649	24.005	0	0	8.6194	-22.635	-15.641	-8.9607	-2.8971	28.315	16.019	9.2005	5.7223	5.6807	0.37806	0.23975	1643.7
6.46	647	2.5	NaN	-0.36206	16.202	6.989	-149.17	8.9983	26.97	-11.321	-841.13	1139	60.803	801.11	1133.5	23.649	24.005	0	0	8.6037	-22.65	-15.643	-8.9625	-2.8768	28.312	16.009	9.1914	5.7269	5.6624	0.36585	0.22889	1643.8
6.47	648	2.5	NaN	-0.34748	16.197	7.0017	-149.18	8.9956	26.992	-11.352	-841.11	1139.1	60.845	801.14	1133.5	23.649	24.005	0	0	8.5363	-22.715	-15.643	-8.9631	-2.8647	28.301	16.004	9.1887	5.6716	5.5867	0.3608	0.22558	1643.8
6.48	649	2.5	NaN	-0.338	16.191	7.0161	-149.18	8.9801	26.996	-11.378	-841.12	1139.1	60.851	801.2	1133.5	23.649	24.005	0	0	8.4822	-22.767	-15.644	-8.9641	-2.8563	28.3	15.997	9.1741	5.6259	5.533	0.3523	0.21003	1643.9
6.49	650	2.5	NaN	-0.33617	16.19	7.0059	-149.11	8.8778	26.697	-11.349	-841.11	1139.1	60.145	801.6	1133.1	23.649	24.005	0	0	8.4716	-22.777	-15.647	-8.9666	-2.8282	28.396	15.983	9.0852	5.6434	5.6189	0.33565	0.11859	1644.3
6.5	651	2.5	NaN	-0.32369	16.185	6.9918	-149.16	8.9625	26.961	-11.288	-841.11	1139.1	60.749	801.34	1133.4	23.649	24.005	0	0	8.5263	-22.724	-15.648	-8.968	-2.8351	28.329	15.989	9.1578	5.6912	5.6052	0.3409	0.18983	1644
6.51	652	2.5	NaN	-0.31823	16.182	6.9859	-149.13	8.9287	26.862	-11.245	-841.12	1139	60.492	801.54	1133.3	23.649	24.005	0	0	8.6244	-22.63	-15.649	-8.9686	-2.8188	28.368	15.982	9.1284	5.8056	5.7381	0.3332	0.15983	1644.2
6.52	653	2.5	NaN	-0.31885	16.19	7.0047	-149.11	8.9219	26.8	-11.267	-841.13	1139.1	60.319	801.71	1133.2	23.649	24.005	0	0	8.7295	-22.529	-15.651	-8.9703	-2.8139	28.393	15.986	9.1252	5.9156	5.8639	0.33572	0.15486	1644.4
6.53	654	2.5	NaN	-0.32156	16.207	7.038	-149.13	8.9966	26.943	-11.322	-841.13	1139.1	60.624	801.62	1133.4	23.649	24.005	0	0	8.8548	-22.408	-15.653	-8.9725	-2.8292	28.362	16.009	9.1948	6.0255	5.954	0.35609	0.22227	1644.3
6.54	655	2.5	NaN	-0.32277	16.219	7.0299	-149.04	8.9244	26.683	-11.25	-841.14	1139.1	59.97	801.99	1133.1	23.649	24.005	0	0	9.0196	-22.249	-15.656	-8.9755	-2.8047	28.475	16.009	9.1341	6.2149	6.226	0.35342	0.15851	1644.7
6.55	656	2.5	NaN	-0.3223	16.221	7.0498	-149.03	8.9301	26.657	-11.262	-841.17	1139.1	59.894	802.1	1133	23.649	24.005	0	0	9.0952	-22.177	-15.66	-8.9801	-2.8018	28.495	16.01	9.1411	6.2934	6.3179	0.34934	0.16092	1644.8
6.56	657	2.5	NaN	-0.33102	16.227	7.066	-149.04	8.9372	26.693	-11.293	-841.18	1139.1	59.966	802.14	1133	23.649	24.005	0	0	9.1334	-22.14	-15.666	-8.9854	-2.8139	28.479	16.017	9.1476	6.3194	6.339	0.35101	0.16225	1644.9
6.57	658	2.5	NaN	-0.3336	16.234	7.0659	-149.07	8.9878	26.807	-11.267	-841.18	1139.1	60.228	802.08	1133.2	23.649	24.005	0	0	9.1716	-22.103	-15.671	-8.9906	-2.8249	28.437	16.028	9.1939	6.3468	6.3341	0.35725	0.20322	1644.8
6.58	659	2.5	NaN	-0.32961	16.24	7.0565	-149.1	9.06	26.933	-11.197	-841.18	1139.1	60.509	802	1133.3	23.649	24.005	0	0	9.2099	-22.066	-15.676	-8.9959	-2.8283	28.398	16.039	9.2606	6.3815	6.3314	0.36272	0.26475	1644.8
6.59	660	2.5	NaN	-0.32864	16.242	7.0571	-149.11	9.0948	26.969	-11.154	-841.19	1139.1	60.547	802.05	1133.4	23.649	24.005	0	0	9.2481	-22.029	-15.681	-9.0011	-2.8271	28.393	16.042	9.2941	6.421	6.3634	0.36098	0.29293	1644.8
6.6	661	2.5	NaN	-0.33216	16.239	7.0774	-149.11	9.0973	26.966	-11.184	-841.21	1139.1	60.548	802.1	1133.4	23.649	24.005	0	0	9.2863	-21.993	-15.687	-9.0064	-2.8316	28.389	16.039	9.2972	6.4548	6.3966	0.35268	0.29084	1644.9
6.61	662	2.5	NaN	-0.32988	16.259	7.1083	-149.12	9.1004	26.954	-11.222	-841.15	1139.2	60.518	802.21	1133.4	23.649	24.005	0	0	9.3246	-21.956	-15.692	-9.0117	-2.8295	28.38	16.057	9.3021	6.495	6.4245	0.36502	0.29048	1644.9
6.62	663	2.5	NaN	-0.32352	16.259	7.1084	-149.1	9.054	26.831	-11.172	-841.11	1139.2	60.228	802.42	1133.2	23.649	24.005	0	0	9.3628	-21.919	-15.697	-9.0169	-2.8111	28.415	16.051	9.2621	6.5517	6.4956	0.35389	0.2452	1645.1
6.63	664	2.5	NaN	-0.32111	16.247	7.1028	-149.09	9.0442	26.8	-11.12	-841.1	1139.2	60.172	802.5	1133.1	23.649	24.005	0	0	9.401	-21.882	-15.702	-9.0222	-2.8048	28.422	16.037	9.2542	6.5962	6.5401	0.33479	0.23206	1645.2
6.64	665	2.5	NaN	-0.32641	16.235	7.1155	-149.14	9.1144	26.964	-11.136	-841.1	1139.2	60.594	802.37	1133.3	23.649	24.005	0	0	9.4393	-21.845	-15.708	-9.0274	-2.8255	28.364	16.033	9.3174	6.6137	6.5186	0.32479	0.28994	1645
6.65	666	2.5	NaN	-0.32847	16.222	7.125	-149.15	9.1148	26.977	-11.122	-841.08	1139.2	60.661	802.42	1133.4	23.649	24.005	0	0	9.4775	-21.809	-15.713	-9.0327	-2.8294	28.351	16.019	9.3173	6.6481	6.5419	0.30607	0.28458	1645.1
6.66	667	2.5	NaN	-0.32649	16.224	7.1326	-149.15	9.1104	26.917	-11.126	-841.06	1139.2	60.544	802.5	1133.3	23.649	24.005	0	0	9.5157	-21.772	-15.718	-9.0379	-2.8234	28.354	16.019	9.3154	6.6924	6.5819	0.30063	0.27743	1645.1
6.67	668	2.5	NaN	-0.32184	16.211	7.1351	-149.11	9.0673	26.783	-11.096	-841.05	1139.1	60.209	802.66	1133.1	23.649	24.005	0	0	9.5539	-21.735	-15.724	-9.0432	-2.8058	28.404	16.001	9.2771	6.7482	6.6694	0.27724	0.23394	1645.3
6.68	669	2.5	NaN	-0.32273	16.197	7.1371	-149.09	9.0343	26.692	-11.072	-841.05	1139.1	60.001	802.79	1133	23.649	24.005	0	0	9.5922	-21.698	-15.729	-9.0484	-2.7984	28.435	15.984	9.2473	6.7938	6.737	0.25485	0.19885	1645.4
6.69	670	2.5	NaN	-0.32856	16.189	7.1426	-149.1	9.0288	26.685	-11.072	-841.04	1139.1	60.03	802.83	1132.9	23.649	24.005	0	0	9.6304	-21.661	-15.734	-9.0537	-2.8052	28.425	15.975	9.2423	6.8252	6.7637	0.24102	0.18859	1645.4
6.7	671	2.5	NaN	-0.33014	16.181	7.1526	-149.11	9.0323	26.714	-11.088	-841.03	1139.1	60.138	802.8	1133	23.649	24.005	0	0	9.6686	-21.625	-15.739	-9.0589	-2.8112	28.406	15.968	9.2452	6.8575	6.7811	0.22871	0.18622	1645.4
6.71	672	2.5	NaN	-0.32372	16.167	7.1455	-149.11	9.0296	26.704	-11.057	-841.07	1139.1	60.14	802.83	1133	23.649	24.005	0	0	9.7069	-21.588	-15.745	-9.0642	-2.8037	28.407	15.955	9.2419	6.9032	6.8189	0.2104	0.17767	1645.4
6.72	673	2.5	NaN	-0.30424	16.152	7.1227	-149.11	9.0337	26.717	-10.986	-841.08	1139	60.189	802.82	1133	23.649	24.005	0	0	9.7451	-21.551	-15.75	-9.0695	-2.7834	28.406	15.941	9.2448	6.9617	6.8551	0.19115	0.17534	1645.4
6.73	674	2.5	NaN	-0.28574	16.155	7.1241	-149.12	9.0349	26.728	-10.977	-841.05	1139	60.235	802.79	1133	23.649	24.005	0	0	9.7833	-21.514	-15.755	-9.0747	-2.7663	28.4	15.943	9.2462	7.0171	6.8853	0.18843	0.1715	1645.4
6.74	675	2.5	NaN	-0.28021	16.165	7.1437	-149.12	9.0375	26.708	-11.022	-841.04	1139.1	60.197	802.78	1132.9	23.649	24.005	0	0	9.8216	-21.477	-15.76	-9.08	-2.761	28.4	15.952	9.2504	7.0606	6.9224	0.1916	0.17039	1645.4
6.75	676	2.5	NaN	-0.28879	16.167	7.1621	-149.11	9.0465	26.659	-11.074	-841.06	1139.1	60.077	802.8	1132.9	23.649	24.005	0	0	9.8598	-21.441	-15.766	-9.0852	-2.7672	28.412	15.953	9.261	7.0926	6.9709	0.18745	0.1758	1645.4
6.76	677	2.5	NaN	-0.27652	16.178	7.1763	-149.13	9.0508	26.713	-11.106	-841.02	1139.1	60.232	802.72	1133	23.649	24.005	0	0	9.8034	-21.495	-15.751	-9.0709	-2.7616	28.385	15.964	9.2641	7.0419	6.8905	0.21305	0.19318	1645.3
6.77	678	2.5	NaN	-0.2617	16.173	7.1611	-149.13	9.0485	26.693	-11.046	-841.02	1139.1	60.169	802.74	1132.9	23.649	24.005	0	0	9.7369	-21.559	-15.735	-9.0545	-2.7425	28.389	15.959	9.262	6.9944	6.8296	0.22433	0.2075	1645.3
6.78	679	2.5	NaN	-0.26125	16.178	7.1603	-149.14	9.0371	26.717	-11.048	-841	1139.1	60.232	802.71	1133	23.649	24.005	0	0	9.6703	-21.623	-15.718	-9.0381	-2.7444	28.374	15.965	9.2503	6.9259	6.7509	0.24681	0.21217	1645.3
6.79	680	2.5	NaN	-0.26386	16.187	7.1725	-149.15	9.0279	26.708	-11.094	-840.98	1139.1	60.215	802.7	1132.9	23.649	24.005	0	0	9.1411	-22.132	-15.727	-9.0468	-2.748	28.367	15.973	9.2419	6.3931	6.2349	0.24544	0.19509	1645.2
6.8	681	2.5	NaN	-0.25991	16.189	7.1809	-149.14	9.0244	26.656	-11.12	-840.97	1139.1	60.084	802.72	1132.9	23.649	24.005	0	0	8.3558	-22.888	-15.75	-9.0698	-2.7404	28.375	15.973	9.2403	5.6154	5.487	0.22295	0.17048	1645.2
6.81	682	2.5	NaN	-0.24782	16.182	7.1578	-149.15	9.0195	26.672	-11.036	-840.97	1139.1	60.133	802.68	1132.9	23.649	24.005	0	0	8.8128	-22.448	-15.741	-9.0608	-2.7271	28.366	15.967	9.2343	6.0857	5.9178	0.22623	0.17357	1645.2
6.82	683	2.5	NaN	-0.25495	16.186	7.1687	-149.27	9.1485	27.22	-11.094	-840.96	1139.1	61.369	801.84	1133.5	23.649	24.005	0	0	9.2699	-22.009	-15.732	-9.0518	-2.7806	28.202	15.99	9.3446	6.4893	6.1937	0.25748	0.29281	1644.4
6.83	684	2.5	NaN	-0.25596	16.182	7.1524	-149.26	9.1313	27.081	-11.057	-840.97	1139.1	61.067	802.09	1133.4	23.649	24.005	0	0	9.7269	-21.569	-15.723	-9.0428	-2.7694	28.231	15.983	9.3306	6.9575	6.6624	0.25973	0.28778	1644.6
6.84	685	2.5	NaN	-0.26458	16.183	7.1475	-149.27	9.1209	27.1	-11.059	-840.96	1139.1	61.121	802.04	1133.4	23.649	24.005	0	0	10.37	-20.95	-15.711	-9.0303	-2.7801	28.218	15.984	9.3196	7.5897	7.268	0.27368	0.2893	1644.6
6.85	686	2.5	NaN	-0.27534	16.184	7.1548	-149.3	9.1383	27.278	-11.098	-840.96	1139.1	61.518	801.7	1133.5	23.649	24.005	0	0	11.377	-19.98	-15.691	-9.0108	-2.8065	28.166	15.991	9.3319	8.5703	8.1852	0.29947	0.3211	1644.3
6.86	687	2.5	NaN	-0.27701	16.177	7.1589	-149.29	9.14	27.25	-11.112	-840.95	1139.1	61.43	801.67	1133.5	23.649	24.005	0	0	11.7	-19.67	-15.685	-9.0042	-2.8057	28.179	15.983	9.3342	8.8938	8.5088	0.2987	0.32997	1644.2
6.87	688	2.5	NaN	-0.28501	16.177	7.1718	-149.29	9.1375	27.268	-11.158	-840.94	1139.1	61.48	801.61	1133.5	23.649	24.005	0	0	11.722	-19.648	-15.683	-9.0029	-2.8171	28.182	15.983	9.3314	8.9053	8.5338	0.30011	0.32846	1644.2
6.88	689	2.5	NaN	-0.28369	16.162	7.1537	-149.24	9.1106	27.086	-11.114	-840.97	1139.1	61.094	801.91	1133.4	23.649	24.005	0	0	11.635	-19.732	-15.68	-8.9998	-2.8004	28.239	15.964	9.3087	8.8345	8.5074	0.28368	0.30881	1644.5
6.89	690	2.5	NaN	-0.28807	16.146	7.1443	-149.23	9.0897	27.02	-11.097	-840.98	1139	60.984	801.99	1133.3	23.649	24.005	0	0	11.577	-19.788	-15.678	-8.9973	-2.8002	28.255	15.947	9.2888	8.777	8.4675	0.26913	0.29149	1644.6
6.9	691	2.5	NaN	-0.29079	16.129	7.1304	-149.23	9.0751	27.025	-11.068	-841	1139	61.036	801.94	1133.3	23.649	24.005	0	0	11.557	-19.806	-15.676	-8.9954	-2.8037	28.256	15.931	9.2732	8.7537	8.449	0.25559	0.27778	1644.5
6.91	692	2.5	NaN	-0.28858	16.115	7.1099	-149.22	9.0636	27.029	-11.023	-841.02	1139	61.08	801.87	1133.3	23.649	24.005	0	0	11.496	-19.865	-15.674	-8.994	-2.8016	28.264	15.918	9.2606	8.6949	8.3991	0.24375	0.26658	1644.5
6.92	693	2.5	NaN	-0.29391	16.113	7.1208	-149.23	9.0565	27.045	-11.076	-841.01	1139	61.153	801.8	1133.4	23.649	24.005	0	0	11.374	-19.983	-15.674	-8.9933	-2.8114	28.253	15.918	9.2522	8.5626	8.2694	0.24402	0.2589	1644.4
6.93	694	2.5	NaN	-0.30041	16.12	7.1284	-149.2	9.069	27.019	-11.098	-841.02	1139	61.07	801.75	1133.4	23.649	24.005	0	0	11.254	-20.099	-15.674	-8.9934	-2.8158	28.288	15.925	9.2647	8.4381	8.189	0.25105	0.27136	1644.4
6.94	695	2.5	NaN	-0.30636	16.13	7.1285	-149.2	9.0552	27.021	-11.103	-841.04	1139	61.115	801.69	1133.3	23.649	24.005	0	0	11.129	-20.219	-15.674	-8.9935	-2.8236	28.282	15.934	9.2513	8.3058	8.0638	0.25975	0.25788	1644.3
6.95	696	2.5	NaN	-0.31258	16.143	7.1138	-149.2	9.0469	27.033	-11.07	-841.06	1139	61.167	801.64	1133.4	23.649	24.005	0	0	10.972	-20.37	-15.673	-8.9923	-2.8306	28.279	15.948	9.2425	8.141	7.9081	0.27518	0.25022	1644.3
6.96	697	2.5	NaN	-0.31983	16.162	7.1014	-149.2	9.044	27.03	-11.048	-841.06	1139	61.168	801.6	1133.4	23.649	24.005	0	0	10.856	-20.482	-15.672	-8.9913	-2.8371	28.282	15.966	9.2395	8.0191	7.8005	0.29462	0.24817	1644.3
6.97	698	2.5	NaN	-0.32889	16.185	7.116	-149.21	9.0229	26.994	-11.101	-841.06	1139	61.13	801.59	1133.3	23.649	24.005	0	0	10.783	-20.552	-15.671	-8.9905	-2.8467	28.271	15.986	9.2217	7.9359	7.7184	0.31513	0.23121	1644.2
6.98	699	2.5	NaN	-0.34285	16.227	7.0777	-149.22	8.9937	26.968	-10.985	-841.04	1139	61.136	801.57	1133.3	23.649	24.005	0	0	10.719	-20.613	-15.67	-8.99	-2.8569	28.265	16.027	9.194	7.8624	7.6522	0.35662	0.20405	1644.2
6.99	700	2.5	NaN	-0.35075	16.24	7.0732	-149.17	8.8887	26.698	-10.943	-841.07	1139	60.539	801.87	1132.9	23.649	24.005	0	0	10.658	-20.673	-15.67	-8.9895	-2.8421	28.338	16.027	9.1017	7.8155	7.6652	0.3569	0.11222	1644.5
7	701	2.5	NaN	-0.34988	16.245	7.0848	-149.2	8.9261	26.817	-10.931	-841.1	1139.1	60.81	801.66	1133.1	23.649	24.005	0	0	10.595	-20.733	-15.669	-8.9892	-2.8504	28.304	16.037	9.1339	7.7442	7.5707	0.36728	0.14472	1644.3
7.01	702	2.5	NaN	-0.34792	16.255	7.1012	-149.25	8.996	27.031	-10.929	-841.11	1139.1	61.322	801.34	1133.4	23.649	24.005	0	0	10.517	-20.808	-15.669	-8.9885	-2.8667	28.235	16.056	9.1948	7.6505	7.4269	0.38724	0.20625	1644.1
7.02	703	2.5	NaN	-0.35251	16.273	7.1196	-149.26	8.9776	27.011	-10.933	-841.07	1139.1	61.325	801.36	1133.3	23.649	24.005	0	0	10.384	-20.936	-15.667	-8.9866	-2.8716	28.222	16.072	9.1788	7.5125	7.2863	0.40462	0.19218	1644
7.03	704	2.5	NaN	-0.36248	16.277	7.1558	-149.27	8.9851	27.056	-10.958	-841.08	1139.1	61.437	801.28	1133.4	23.649	24.005	0	0	10.307	-21.01	-15.666	-8.9856	-2.8864	28.21	16.078	9.1842	7.4205	7.1997	0.41243	0.19857	1644
7.04	705	2.5	NaN	-0.35038	16.262	7.134	-149.25	8.974	26.975	-10.829	-841.07	1139.1	61.269	801.35	1133.3	23.649	24.005	0	0	10.272	-21.044	-15.666	-8.9852	-2.8639	28.232	16.06	9.176	7.408	7.1884	0.39449	0.19076	1644
7.05	706	2.5	NaN	-0.34992	16.251	7.1325	-149.26	8.9656	26.961	-10.767	-841.09	1139.1	61.273	801.35	1133.3	23.649	24.005	0	0	10.207	-21.106	-15.664	-8.9837	-2.8614	28.229	16.049	9.1679	7.3459	7.1228	0.38501	0.18421	1644
7.06	707	2.5	NaN	-0.34579	16.24	7.1374	-149.27	8.9621	26.973	-10.738	-841.11	1139.1	61.331	801.32	1133.3	23.649	24.005	0	0	10.139	-21.172	-15.663	-8.9824	-2.8583	28.217	16.039	9.1639	7.2805	7.0447	0.37584	0.18158	1644
7.07	708	2.5	NaN	-0.33841	16.23	7.1488	-149.28	8.9636	26.98	-10.739	-841.12	1139.1	61.365	801.31	1133.3	23.649	24.005	0	0	10.066	-21.242	-15.662	-8.9815	-2.8521	28.208	16.028	9.1651	7.2136	6.9659	0.36651	0.18354	1644
7.08	709	2.5	NaN	-0.34638	16.228	7.1854	-149.28	8.9688	26.983	-10.807	-841.12	1139.1	61.384	801.31	1133.3	23.649	24.005	0	0	9.9953	-21.31	-15.661	-8.9807	-2.8631	28.204	16.027	9.1698	7.1322	6.8937	0.36617	0.18906	1644
7.09	710	2.5	NaN	-0.34185	16.215	7.1971	-149.26	8.9747	26.991	-10.801	-841.14	1139	61.4	801.28	1133.3	23.649	24.005	0	0	9.9322	-21.371	-15.66	-8.9798	-2.859	28.218	16.015	9.1744	7.0732	6.8472	0.35531	0.1946	1644
7.1	711	2.5	NaN	-0.32999	16.208	7.1969	-149.27	8.9843	26.998	-10.761	-841.17	1139	61.426	801.25	1133.3	23.649	24.005	0	0	9.8467	-21.453	-15.66	-8.9795	-2.8466	28.217	16.01	9.1828	7.0001	6.7639	0.34973	0.20327	1644
7.11	712	2.5	NaN	-0.31729	16.201	7.19	-149.26	8.9853	26.992	-10.71	-841.2	1139	61.43	801.24	1133.3	23.649	24.005	0	0	9.749	-21.547	-15.66	-8.9795	-2.8323	28.221	16.003	9.1838	6.9167	6.674	0.34296	0.20428	1644
7.12	713	2.5	NaN	-0.3053	16.201	7.192	-149.26	8.9832	26.978	-10.684	-841.22	1139	61.417	801.26	1133.3	23.649	24.005	0	0	9.7209	-21.574	-15.662	-8.9816	-2.8188	28.227	16.002	9.1826	6.9021	6.6526	0.33987	0.20094	1644.1
7.13	714	2.5	NaN	-0.29388	16.214	7.2144	-149.26	8.9915	26.981	-10.708	-841.23	1139	61.438	801.26	1133.3	23.649	24.005	0	0	9.6498	-21.643	-15.664	-8.9832	-2.809	28.224	16.014	9.191	6.8408	6.5811	0.35092	0.20771	1644.1
7.14	715	2.5	NaN	-0.28482	16.228	7.2359	-149.26	9.0261	27.095	-10.749	-841.24	1139.1	61.688	801.03	1133.4	23.649	24.005	0	0	9.5059	-21.781	-15.664	-8.9841	-2.8104	28.218	16.032	9.2219	6.6956	6.4371	0.36797	0.23779	1643.9
7.15	716	2.5	NaN	-0.2662	16.232	7.2175	-149.25	9.0008	26.963	-10.638	-841.27	1139	61.42	801.27	1133.3	23.649	24.005	0	0	9.4563	-21.829	-15.665	-8.985	-2.7782	28.243	16.033	9.2002	6.6781	6.4135	0.36764	0.21517	1644.1
7.16	717	2.5	NaN	-0.24278	16.239	7.2272	-149.24	9.0242	26.961	-10.588	-841.31	1139	61.435	801.22	1133.3	23.649	24.005	0	0	9.4394	-21.845	-15.666	-8.9859	-2.7535	28.248	16.038	9.2245	6.6859	6.4025	0.37189	0.2386	1644.1
7.17	718	2.5	NaN	-0.22613	16.247	7.2378	-149.24	9.047	26.98	-10.552	-841.35	1139.1	61.492	801.15	1133.3	23.649	24.005	0	0	9.3779	-21.905	-15.669	-8.9883	-2.7376	28.25	16.046	9.2484	6.6403	6.345	0.37728	0.26004	1644.1
7.18	719	2.5	NaN	-0.21771	16.257	7.2311	-149.24	9.0435	26.957	-10.485	-841.38	1139.1	61.461	801.2	1133.2	23.649	24.005	0	0	9.3079	-21.972	-15.672	-8.9916	-2.7257	28.252	16.054	9.2466	6.5821	6.28	0.38199	0.25505	1644.2
7.19	720	2.5	NaN	-0.20287	16.265	7.2212	-149.26	9.0543	26.992	-10.411	-841.42	1139.1	61.586	801.19	1133.3	23.649	24.005	0	0	9.3824	-21.9	-15.678	-8.9978	-2.7126	28.23	16.064	9.2558	6.6698	6.3298	0.38552	0.25795	1644.2
7.2	721	2.5	NaN	-0.19709	16.294	7.2596	-149.28	9.0797	27.038	-10.496	-841.43	1139.1	61.712	801.12	1133.4	23.649	24.005	0	0	9.457	-21.828	-15.684	-9.0041	-2.7142	28.207	16.093	9.281	6.7427	6.379	0.40827	0.27687	1644.1
7.21	722	2.5	NaN	-0.18518	16.318	7.267	-149.31	9.0799	27.042	-10.459	-841.46	1139.2	61.792	801.16	1133.4	23.649	24.005	0	0	9.5315	-21.757	-15.691	-9.0104	-2.7037	28.168	16.116	9.2819	6.8278	6.4115	0.42501	0.27152	1644.2
7.22	723	2.5	NaN	-0.18018	16.34	7.2677	-149.32	9.1014	27.033	-10.433	-841.46	1139.2	61.765	801.12	1133.3	23.649	24.005	0	0	9.6061	-21.685	-15.697	-9.0166	-2.6969	28.168	16.137	9.3045	6.9091	6.4826	0.4403	0.28782	1644.2
7.23	724	2.5	NaN	-0.17794	16.36	7.265	-149.3	9.1159	27.009	-10.413	-841.45	1139.2	61.669	801.11	1133.3	23.649	24.005	0	0	9.6806	-21.613	-15.703	-9.0229	-2.6907	28.185	16.155	9.3202	6.9899	6.5718	0.45198	0.29728	1644.2
7.24	725	2.5	NaN	-0.16798	16.369	7.2533	-149.32	9.0726	26.962	-10.339	-841.47	1139.2	61.604	801.3	1133.3	23.649	24.005	0	0	9.7552	-21.541	-15.71	-9.0292	-2.6756	28.168	16.164	9.278	7.0796	6.6266	0.45431	0.24885	1644.3
7.25	726	2.5	NaN	-0.16741	16.363	7.26	-149.33	9.0661	27.007	-10.345	-841.49	1139.2	61.669	801.23	1133.3	23.649	24.005	0	0	9.8297	-21.47	-15.716	-9.0355	-2.6775	28.163	16.159	9.27	7.1522	6.693	0.44323	0.23453	1644.3
7.26	727	2.5	NaN	-0.16496	16.364	7.2795	-149.32	9.0707	27.064	-10.388	-841.5	1139.2	61.766	801.15	1133.4	23.649	24.005	0	0	9.9043	-21.398	-15.722	-9.0417	-2.6801	28.166	16.162	9.2726	7.2242	6.7687	0.43953	0.23088	1644.2
7.27	728	2.5	NaN	-0.16593	16.357	7.2932	-149.32	9.0498	27.091	-10.415	-841.51	1139.2	61.849	801.16	1133.4	23.649	24.005	0	0	9.9788	-21.326	-15.728	-9.048	-2.6848	28.162	16.155	9.2512	7.294	6.8363	0.42706	0.20315	1644.3
7.28	729	2.5	NaN	-0.16444	16.347	7.292	-149.31	9.0456	27.098	-10.395	-841.51	1139.2	61.864	801.14	1133.4	23.649	24.005	0	0	10.053	-21.254	-15.735	-9.0543	-2.6832	28.173	16.145	9.2468	7.3701	6.9187	0.41082	0.19255	1644.2
7.29	730	2.5	NaN	-0.15812	16.336	7.2796	-149.28	9.0756	27.089	-10.341	-841.48	1139.2	61.798	801.05	1133.4	23.649	24.005	0	0	10.128	-21.183	-15.741	-9.0606	-2.6729	28.206	16.135	9.2763	7.455	7.0234	0.39412	0.21578	1644.1
7.3	731	2.5	NaN	-0.15704	16.315	7.2811	-149.27	9.0688	27.039	-10.334	-841.47	1139.1	61.715	801.1	1133.4	23.649	24.005	0	0	10.202	-21.111	-15.747	-9.0668	-2.6686	28.22	16.114	9.2703	7.5339	7.1092	0.36674	0.20351	1644.2
7.31	732	2.5	NaN	-0.16637	16.309	7.3012	-149.26	9.0791	27.032	-10.386	-841.48	1139.2	61.726	801.11	1133.3	23.649	24.005	0	0	10.277	-21.039	-15.753	-9.0731	-2.6801	28.224	16.106	9.282	7.5969	7.1845	0.35256	0.20885	1644.2
7.32	733	2.5	NaN	-0.16338	16.3	7.305	-149.27	9.0937	27.055	-10.374	-841.46	1139.2	61.804	801.07	1133.4	23.649	24.005	0	0	10.352	-20.967	-15.76	-9.0794	-2.6795	28.218	16.097	9.296	7.6721	7.2504	0.33767	0.21663	1644.1
7.33	734	2.5	NaN	-0.15751	16.291	7.3046	-149.27	9.1091	27.08	-10.364	-841.44	1139.2	61.874	801.04	1133.4	23.649	24.005	0	0	10.426	-20.895	-15.766	-9.0857	-2.6758	28.213	16.09	9.3104	7.7503	7.3176	0.32363	0.22474	1644.1
7.34	735	2.5	NaN	-0.15633	16.281	7.3043	-149.28	9.1234	27.109	-10.376	-841.44	1139.2	61.937	800.97	1133.4	23.649	24.005	0	0	10.501	-20.824	-15.772	-9.0919	-2.6774	28.203	16.08	9.3238	7.8234	7.3792	0.30798	0.2319	1644
7.35	736	2.5	NaN	-0.16322	16.265	7.3	-149.3	9.1345	27.153	-10.378	-841.48	1139.2	62.04	800.86	1133.4	23.649	24.005	0	0	10.575	-20.752	-15.779	-9.0982	-2.688	28.173	16.065	9.3344	7.8872	7.4212	0.28622	0.23622	1643.9
7.36	737	2.5	NaN	-0.1699	16.26	7.29	-149.29	9.1242	27.09	-10.359	-841.5	1139.2	61.93	801.03	1133.4	23.649	24.005	0	0	10.65	-20.68	-15.785	-9.1045	-2.6899	28.195	16.057	9.3268	7.9599	7.5145	0.27256	0.22231	1644.1
7.37	738	2.5	NaN	-0.18332	16.268	7.2789	-149.29	9.1293	27.092	-10.366	-841.5	1139.2	61.92	801.05	1133.4	23.649	24.005	0	0	10.724	-20.608	-15.791	-9.1108	-2.7032	28.191	16.066	9.3313	8.0212	7.5822	0.27469	0.22054	1644.1
7.38	739	2.5	NaN	-0.19079	16.273	7.2695	-149.29	9.1317	27.081	-10.365	-841.51	1139.2	61.874	801.06	1133.4	23.649	24.005	0	0	10.799	-20.537	-15.797	-9.117	-2.709	28.188	16.071	9.3336	8.0899	7.6516	0.2737	0.21657	1644.2
7.39	740	2.5	NaN	-0.19487	16.277	7.2637	-149.29	9.1318	27.068	-10.366	-841.53	1139.2	61.822	801.07	1133.4	23.649	24.005	0	0	10.873	-20.465	-15.804	-9.1233	-2.7112	28.189	16.074	9.3342	8.1622	7.7246	0.27083	0.21092	1644.2
7.4	741	2.5	NaN	-0.2003	16.284	7.2602	-149.3	9.134	27.08	-10.374	-841.56	1139.2	61.821	801.04	1133.4	23.649	24.005	0	0	10.945	-20.396	-15.81	-9.1293	-2.717	28.188	16.082	9.3364	8.2285	7.7927	0.27234	0.20715	1644.2
7.41	742	2.5	NaN	-0.20292	16.295	7.2482	-149.3	9.1363	27.103	-10.354	-841.57	1139.2	61.852	801.03	1133.4	23.649	24.005	0	0	10.957	-20.385	-15.809	-9.1283	-2.7199	28.179	16.094	9.3371	8.2367	7.7937	0.28571	0.2089	1644.2
7.42	743	2.5	NaN	-0.21082	16.306	7.2419	-149.32	9.0705	27	-10.345	-841.57	1139.2	61.692	801.29	1133.3	23.649	24.005	0	0	10.969	-20.373	-15.808	-9.1272	-2.7215	28.166	16.1	9.2764	8.2476	7.7929	0.29252	0.14921	1644.5
7.43	744	2.5	NaN	-0.21168	16.307	7.2348	-149.34	9.0601	27.005	-10.322	-841.6	1139.2	61.688	801.31	1133.3	23.649	24.005	0	0	11.284	-20.069	-15.802	-9.1219	-2.7214	28.154	16.101	9.2654	8.563	8.0842	0.29919	0.14358	1644.5
7.44	745	2.5	NaN	-0.21661	16.316	7.2441	-149.34	9.0648	27.022	-10.345	-841.64	1139.2	61.697	801.28	1133.3	23.649	24.005	0	0	11.6	-19.766	-15.797	-9.1165	-2.7274	28.151	16.111	9.2697	8.8723	8.3854	0.31432	0.15315	1644.5
7.45	746	2.5	NaN	-0.22628	16.335	7.2645	-149.34	9.0711	27.044	-10.397	-841.66	1139.2	61.74	801.23	1133.3	23.649	24.005	0	0	11.915	-19.462	-15.791	-9.1111	-2.7404	28.146	16.13	9.276	9.1746	8.6836	0.33831	0.1649	1644.5
7.46	747	2.5	NaN	-0.22743	16.342	7.2642	-149.37	9.1087	27.186	-10.375	-841.69	1139.2	62.031	800.97	1133.5	23.649	24.005	0	0	12.23	-19.159	-15.786	-9.1058	-2.7513	28.105	16.142	9.3084	9.4791	8.9464	0.35632	0.20264	1644.3
7.47	748	2.5	NaN	-0.22652	16.353	7.2557	-149.33	9.0633	27.003	-10.314	-841.69	1139.2	61.661	801.31	1133.3	23.649	24.005	0	0	12.546	-18.855	-15.781	-9.1004	-2.7349	28.158	16.147	9.2698	9.8109	9.3026	0.36593	0.16934	1644.6
7.48	749	2.5	NaN	-0.23305	16.361	7.2559	-149.32	9.0708	27.003	-10.293	-841.72	1139.2	61.66	801.32	1133.3	23.649	24.005	0	0	12.861	-18.552	-15.775	-9.0951	-2.7406	28.168	16.155	9.2772	10.12	9.6168	0.37973	0.18208	1644.6
7.49	750	2.5	NaN	-0.23255	16.376	7.2596	-149.31	9.0855	27.001	-10.29	-841.72	1139.2	61.642	801.31	1133.3	23.649	24.005	0	0	13.176	-18.248	-15.77	-9.0897	-2.7394	28.179	16.169	9.292	10.437	9.9309	0.39928	0.20225	1644.6
7.5	751	2.5	NaN	-0.22906	16.389	7.2687	-149.29	9.1075	26.999	-10.307	-841.71	1139.2	61.604	801.27	1133.3	23.649	24.005	0	0	13.492	-17.945	-15.765	-9.0844	-2.7352	28.2	16.182	9.3145	10.756	10.255	0.41736	0.23011	1644.6
7.51	752	2.5	NaN	-0.23121	16.39	7.2831	-149.27	9.1426	27.05	-10.343	-841.73	1139.2	61.664	801.13	1133.3	23.649	24.005	0	0	13.807	-17.641	-15.759	-9.079	-2.7409	28.22	16.185	9.3479	11.066	10.579	0.42544	0.26893	1644.4
7.52	753	2.5	NaN	-0.22829	16.385	7.2782	-149.29	9.1191	27.032	-10.335	-841.75	1139.2	61.649	801.26	1133.3	23.649	24.005	0	0	14.122	-17.338	-15.754	-9.0737	-2.7369	28.202	16.181	9.3234	11.385	10.864	0.42706	0.24977	1644.6
7.53	754	2.5	NaN	-0.22039	16.378	7.272	-149.3	9.1131	27.109	-10.32	-841.77	1139.2	61.798	801.12	1133.3	23.649	24.005	0	0	13.907	-17.545	-15.747	-9.0671	-2.7339	28.189	16.176	9.3159	11.173	10.643	0.42807	0.24879	1644.5
7.54	755	2.5	NaN	-0.2184	16.376	7.2593	-149.28	9.1025	27.051	-10.295	-841.78	1139.1	61.639	801.23	1133.3	23.649	24.005	0	0	13.614	-17.827	-15.742	-9.0612	-2.7253	28.218	16.172	9.3065	10.888	10.391	0.4307	0.2453	1644.6
7.55	756	2.5	NaN	-0.21727	16.375	7.2614	-149.26	9.1227	27.097	-10.319	-841.79	1139.1	61.699	801.14	1133.4	23.649	24.005	0	0	13.561	-17.878	-15.74	-9.0593	-2.7272	28.228	16.173	9.3246	10.834	10.35	0.43367	0.26533	1644.5
7.56	757	2.5	NaN	-0.21466	16.373	7.2753	-149.26	9.1675	27.263	-10.381	-841.81	1139.2	62.013	800.8	1133.5	23.649	24.005	0	0	13.463	-17.973	-15.738	-9.0574	-2.7382	28.213	16.176	9.3644	10.724	10.24	0.43839	0.30693	1644.2
7.57	758	2.5	NaN	-0.21673	16.373	7.2537	-149.21	9.1505	27.087	-10.33	-841.84	1139.2	61.581	801.07	1133.4	23.649	24.005	0	0	13.326	-18.104	-15.736	-9.0556	-2.723	28.284	16.171	9.3521	10.603	10.18	0.43543	0.29649	1644.5
7.58	759	2.5	NaN	-0.22236	16.375	7.261	-149.22	9.1385	27.088	-10.397	-841.85	1139.2	61.593	801.1	1133.4	23.649	24.005	0	0	13.263	-18.165	-15.735	-9.055	-2.7313	28.275	16.173	9.3403	10.531	10.11	0.43805	0.2853	1644.5
7.59	760	2.5	NaN	-0.22307	16.383	7.2427	-149.23	9.1132	27.071	-10.364	-841.86	1139.2	61.584	801.17	1133.4	23.649	24.005	0	0	13.207	-18.219	-15.735	-9.0546	-2.7304	28.264	16.18	9.3155	10.476	10.045	0.44532	0.26095	1644.6
7.6	761	2.5	NaN	-0.22628	16.397	7.2261	-149.24	9.1024	27.062	-10.337	-841.85	1139.2	61.574	801.2	1133.4	23.649	24.005	0	0	13.034	-18.385	-15.734	-9.0532	-2.7323	28.256	16.195	9.305	10.302	9.8712	0.46114	0.2518	1644.6
7.61	762	2.5	NaN	-0.23593	16.415	7.2238	-149.24	9.1136	27.081	-10.353	-841.85	1139.2	61.603	801.14	1133.4	23.649	24.005	0	0	12.878	-18.536	-15.733	-9.0523	-2.7436	28.257	16.213	9.3162	10.134	9.721	0.48023	0.26386	1644.6
7.62	763	2.5	NaN	-0.25119	16.43	7.2321	-149.22	9.1364	27.133	-10.385	-841.85	1139.2	61.695	801	1133.4	23.649	24.005	0	0	12.825	-18.586	-15.734	-9.0534	-2.7634	28.267	16.228	9.3383	10.062	9.6807	0.49402	0.2849	1644.4
7.63	764	2.5	NaN	-0.25619	16.443	7.2088	-149.23	9.1301	27.123	-10.297	-841.83	1139.2	61.676	800.98	1133.4	23.649	24.005	0	0	12.696	-18.711	-15.734	-9.0537	-2.7648	28.264	16.241	9.3325	9.9312	9.5535	0.50704	0.27878	1644.4
7.64	765	2.5	NaN	-0.26528	16.443	7.2155	-149.24	9.1081	27.096	-10.3	-841.84	1139.2	61.647	801.09	1133.4	23.649	24.005	0	0	12.517	-18.883	-15.734	-9.0534	-2.7728	28.254	16.239	9.3116	9.7442	9.3706	0.5057	0.25815	1644.5
7.65	766	2.5	NaN	-0.27011	16.437	7.2298	-149.24	9.1149	27.119	-10.312	-841.85	1139.3	61.686	801.02	1133.4	23.649	24.005	0	0	12.485	-18.913	-15.735	-9.0547	-2.7795	28.254	16.234	9.318	9.7058	9.3405	0.49934	0.26329	1644.5
7.66	767	2.5	NaN	-0.27346	16.432	7.2349	-149.2	9.0576	26.95	-10.295	-841.86	1139.2	61.303	801.21	1133.2	23.649	24.005	0	0	12.455	-18.942	-15.736	-9.0555	-2.7686	28.302	16.221	9.2688	9.6867	9.3596	0.48524	0.21338	1644.6
7.67	768	2.5	NaN	-0.27746	16.428	7.2311	-149.16	8.9435	26.622	-10.256	-841.86	1139.2	60.6	801.68	1132.8	23.649	24.005	0	0	12.422	-18.975	-15.736	-9.0553	-2.7461	28.376	16.203	9.169	9.6755	9.4012	0.46717	0.1137	1645.1
7.68	769	2.5	NaN	-0.27624	16.418	7.2546	-149.19	9.0905	26.992	-10.305	-841.87	1139.2	61.392	801.12	1133.3	23.649	24.005	0	0	12.372	-19.022	-15.735	-9.0549	-2.7749	28.309	16.21	9.2989	9.5976	9.2875	0.47449	0.24398	1644.6
7.69	770	2.5	NaN	-0.27683	16.404	7.2665	-149.2	9.1091	27.105	-10.298	-841.88	1139.2	61.665	800.96	1133.4	23.649	24.005	0	0	12.288	-19.103	-15.735	-9.0543	-2.785	28.291	16.2	9.3132	9.5034	9.1878	0.46573	0.2589	1644.4
7.7	771	2.5	NaN	-0.28006	16.399	7.2604	-149.18	9.1158	27.105	-10.269	-841.88	1139.2	61.652	800.93	1133.4	23.649	24.005	0	0	12.233	-19.157	-15.734	-9.0539	-2.7868	28.309	16.195	9.3197	9.4458	9.1529	0.4609	0.26579	1644.4
7.71	772	2.5	NaN	-0.2803	16.398	7.2637	-149.16	9.1086	27.059	-10.284	-841.87	1139.2	61.557	800.98	1133.3	23.649	24.005	0	0	12.166	-19.221	-15.734	-9.0539	-2.7842	28.332	16.192	9.3143	9.3818	9.1109	0.45769	0.26038	1644.4
7.72	773	2.5	NaN	-0.27655	16.396	7.2736	-149.16	9.095	27.033	-10.32	-841.87	1139.2	61.538	801.02	1133.3	23.649	24.005	0	0	11.535	-19.828	-15.742	-9.0621	-2.781	28.34	16.189	9.302	8.7545	8.5119	0.44626	0.23995	1644.5
7.73	774	2.5	NaN	-0.27284	16.39	7.2625	-149.16	9.0948	27.074	-10.287	-841.87	1139.2	61.665	800.98	1133.3	23.649	24.005	0	0	11.175	-20.174	-15.746	-9.0657	-2.7806	28.336	16.185	9.3001	8.3947	8.1614	0.43891	0.23439	1644.4
7.74	775	2.5	NaN	-0.27679	16.39	7.2633	-149.14	9.1095	27.05	-10.302	-841.87	1139.2	61.581	800.99	1133.3	23.649	24.005	0	0	11.207	-20.144	-15.743	-9.0626	-2.7822	28.35	16.185	9.3147	8.4247	8.2062	0.4419	0.25211	1644.4
7.75	776	2.5	NaN	-0.27545	16.391	7.2593	-149.14	9.1132	27.066	-10.305	-841.87	1139.2	61.61	800.96	1133.3	23.649	24.005	0	0	11.236	-20.116	-15.739	-9.0586	-2.782	28.356	16.187	9.3179	8.4537	8.24	0.44762	0.2593	1644.4
7.76	777	2.5	NaN	-0.27111	16.391	7.2518	-149.13	9.1178	27.078	-10.295	-841.87	1139.2	61.634	800.95	1133.4	23.649	24.005	0	0	11.264	-20.089	-15.735	-9.0544	-2.7781	28.358	16.187	9.3218	8.4856	8.2691	0.45217	0.26739	1644.4
7.77	778	2.5	NaN	-0.26483	16.388	7.2488	-149.13	9.1236	27.08	-10.294	-841.88	1139.2	61.639	800.95	1133.4	23.649	24.005	0	0	11.193	-20.157	-15.731	-9.0508	-2.772	28.36	16.184	9.3274	8.4214	8.2031	0.45331	0.2766	1644.4
7.78	779	2.5	NaN	-0.25876	16.385	7.2551	-149.12	9.1074	27.022	-10.311	-841.9	1139.2	61.518	801.03	1133.3	23.649	24.005	0	0	11.102	-20.245	-15.728	-9.0473	-2.7622	28.376	16.178	9.3145	8.3403	8.1317	0.44993	0.26721	1644.5
7.79	780	2.5	NaN	-0.26017	16.388	7.2558	-149.06	8.9744	26.627	-10.297	-841.91	1139.2	60.671	801.54	1132.8	23.649	24.005	0	0	11.13	-20.218	-15.724	-9.0437	-2.7328	28.465	16.162	9.2005	8.3976	8.2475	0.4378	0.15683	1645
7.8	781	2.5	NaN	-0.25042	16.382	7.2446	-149.12	9.0791	26.941	-10.252	-841.91	1139.2	61.371	801.15	1133.2	23.649	24.005	0	0	11.149	-20.2	-15.721	-9.0402	-2.7464	28.389	16.17	9.2907	8.4021	8.1888	0.44954	0.25055	1644.6
7.81	782	2.5	NaN	-0.24519	16.385	7.2493	-149.09	9.028	26.79	-10.266	-841.9	1139.2	61.032	801.34	1132.9	23.649	24.005	0	0	11.156	-20.193	-15.717	-9.0369	-2.7296	28.427	16.165	9.2473	8.4259	8.234	0.44801	0.21039	1644.8
7.82	783	2.5	NaN	-0.24197	16.386	7.2543	-149.08	9.0231	26.745	-10.276	-841.9	1139.3	60.926	801.4	1132.9	23.649	24.005	0	0	11.08	-20.266	-15.715	-9.0346	-2.723	28.437	16.164	9.2448	8.3567	8.1709	0.4491	0.21015	1644.9
7.83	784	2.5	NaN	-0.23829	16.381	7.26	-149.11	9.0898	26.911	-10.282	-841.93	1139.3	61.295	801.19	1133.1	23.649	24.005	0	0	11.002	-20.341	-15.713	-9.0327	-2.7326	28.393	16.167	9.3036	8.2693	8.0513	0.45417	0.27087	1644.7
7.84	785	2.5	NaN	-0.23453	16.379	7.2907	-149.06	8.9639	26.603	-10.374	-841.95	1139.3	60.641	801.61	1132.7	23.649	24.005	0	0	10.974	-20.368	-15.712	-9.0316	-2.7086	28.463	16.15	9.1931	8.2653	8.0945	0.43817	0.16159	1645.1
7.85	786	2.5	NaN	-0.23779	16.379	7.2692	-149.12	9.0963	26.974	-10.296	-841.96	1139.2	61.467	801.14	1133.2	23.649	24.005	0	0	10.939	-20.402	-15.711	-9.0303	-2.7386	28.375	16.169	9.3067	8.2006	7.9729	0.45822	0.27637	1644.7
7.86	787	2.5	NaN	-0.24224	16.385	7.2724	-149.13	9.1296	27.06	-10.32	-841.98	1139.2	61.655	801.01	1133.3	23.649	24.005	0	0	10.873	-20.466	-15.709	-9.0287	-2.7506	28.361	16.18	9.3354	8.1219	7.8956	0.47053	0.30671	1644.6
7.87	788	2.5	NaN	-0.24232	16.397	7.2751	-149.12	9.1333	27.074	-10.348	-841.98	1139.2	61.692	800.97	1133.3	23.649	24.005	0	0	10.741	-20.592	-15.707	-9.0265	-2.753	28.366	16.192	9.3382	7.9884	7.7743	0.48541	0.31166	1644.5
7.88	789	2.5	NaN	-0.24187	16.408	7.2722	-149.09	9.085	26.928	-10.354	-841.97	1139.2	61.385	801.14	1133.2	23.649	24.005	0	0	10.556	-20.771	-15.704	-9.024	-2.7419	28.411	16.197	9.2964	7.8137	7.6402	0.49239	0.27243	1644.7
7.89	790	2.5	NaN	-0.24704	16.411	7.268	-149.01	8.9605	26.53	-10.351	-841.98	1139.2	60.52	801.61	1132.6	23.649	24.005	0	0	10.434	-20.888	-15.703	-9.0229	-2.7161	28.521	16.182	9.1899	7.7175	7.6323	0.47886	0.16698	1645.1
7.9	791	2.5	NaN	-0.25049	16.419	7.2588	-149.01	8.9755	26.57	-10.321	-841.97	1139.2	60.615	801.52	1132.7	23.649	24.005	0	0	10.307	-21.01	-15.702	-9.0215	-2.7219	28.522	16.192	9.2022	7.5853	7.5122	0.48995	0.18068	1645
7.91	792	2.5	NaN	-0.248	16.421	7.2516	-149	8.9301	26.488	-10.343	-841.94	1139.2	60.472	801.67	1132.6	23.649	24.005	0	0	10.153	-21.159	-15.699	-9.0189	-2.7151	28.529	16.19	9.1609	7.4376	7.3704	0.49119	0.142	1645.1
7.92	793	2.5	NaN	-0.248	16.415	7.2557	-149.04	9.0233	26.76	-10.417	-841.92	1139.2	61.109	801.26	1133	23.649	24.005	0	0	10.082	-21.227	-15.697	-9.0163	-2.7404	28.464	16.198	9.2406	7.3413	7.2372	0.50124	0.22432	1644.7
7.93	794	2.5	NaN	-0.2501	16.41	7.2601	-149.05	9.0557	26.836	-10.479	-841.9	1139.2	61.313	801.08	1133.1	23.649	24.005	0	0	10.057	-21.251	-15.694	-9.0137	-2.7521	28.445	16.197	9.2686	7.3044	7.1934	0.50336	0.2549	1644.6
7.94	795	2.5	NaN	-0.25125	16.407	7.2556	-149.01	8.941	26.5	-10.491	-841.86	1139.2	60.614	801.48	1132.6	23.649	24.005	0	0	10.015	-21.292	-15.691	-9.0106	-2.7288	28.514	16.179	9.1693	7.2859	7.222	0.48776	0.1587	1644.9
7.95	796	2.5	NaN	-0.24658	16.384	7.2434	-149.01	8.9267	26.474	-10.489	-841.85	1139.2	60.597	801.48	1132.6	23.649	24.005	0	0	9.9622	-21.342	-15.688	-9.0072	-2.7235	28.516	16.155	9.1552	7.2387	7.1735	0.46757	0.14795	1644.9
7.96	797	2.5	NaN	-0.24381	16.383	7.232	-149.02	8.9119	26.488	-10.499	-841.77	1139.2	60.673	801.45	1132.6	23.649	24.005	0	0	9.9711	-21.334	-15.685	-9.005	-2.7239	28.499	16.155	9.1398	7.2472	7.1651	0.46974	0.13483	1644.8
7.97	798	2.5	NaN	-0.25164	16.372	7.2237	-149.03	8.9036	26.51	-10.528	-841.73	1139.2	60.74	801.39	1132.7	23.649	24.005	0	0	9.9623	-21.342	-15.683	-9.0027	-2.7352	28.488	16.145	9.1308	7.2271	7.1463	0.46172	0.12812	1644.7
7.98	799	2.5	NaN	-0.25008	16.351	7.2144	-149.03	8.8949	26.512	-10.546	-841.68	1139.2	60.759	801.36	1132.7	23.649	24.005	0	0	9.9167	-21.386	-15.681	-9.0003	-2.7351	28.481	16.125	9.1214	7.1816	7.0955	0.4439	0.12107	1644.6
7.99	800	2.5	NaN	-0.24264	16.324	7.2023	-149.04	8.8846	26.499	-10.556	-841.62	1139.1	60.754	801.33	1132.7	23.649	24.005	0	0	9.8861	-21.415	-15.678	-8.9977	-2.7279	28.476	16.098	9.1104	7.1582	7.0603	0.41995	0.11268	1644.5
8	801	2.5	NaN	-0.24725	16.297	7.1897	-149.04	8.8756	26.505	-10.584	-841.58	1139.1	60.784	801.26	1132.7	23.649	24.005	0	0	9.8514	-21.449	-15.675	-8.9949	-2.7347	28.469	16.072	9.1006	7.1166	7.02	0.3966	0.1057	1644.4
8.01	802	2.5	NaN	-0.25242	16.292	7.1976	-149.05	8.8637	26.526	-10.658	-841.51	1139.1	60.855	801.23	1132.7	23.649	24.005	0	0	9.7002	-21.594	-15.672	-8.9914	-2.7451	28.453	16.067	9.0886	6.9551	6.8585	0.39501	0.097275	1644.3
8.02	803	2.5	NaN	-0.24602	16.284	7.1986	-149.1	8.9596	26.783	-10.688	-841.43	1139.1	61.402	800.88	1133	23.649	24.005	0	0	9.533	-21.755	-15.668	-8.9875	-2.7594	28.388	16.071	9.1722	6.7736	6.6332	0.40363	0.18473	1643.9
8.03	804	2.5	NaN	-0.24388	16.267	7.1758	-149.07	8.925	26.692	-10.663	-841.36	1139.1	61.177	800.95	1132.9	23.649	24.005	0	0	8.9463	-22.32	-15.656	-8.9753	-2.7486	28.421	16.051	9.1409	6.1977	6.1009	0.39513	0.16568	1643.9
8.04	805	2.5	NaN	-0.24309	16.245	7.1563	-149.03	8.8523	26.503	-10.653	-841.28	1139.1	60.72	801.14	1132.6	23.649	24.005	0	0	8.6062	-22.647	-15.649	-8.9686	-2.7313	28.485	16.022	9.0759	5.8748	5.8381	0.37281	0.10732	1644
8.05	806	2.5	NaN	-0.24117	16.229	7.1608	-149.02	8.8622	26.542	-10.7	-841.18	1139	60.746	801.07	1132.7	23.649	24.005	0	0	8.6237	-22.63	-15.65	-8.9701	-2.7322	28.493	16.008	9.0834	5.8915	5.8626	0.3574	0.11334	1643.8
8.06	807	2.5	NaN	-0.25027	16.224	7.1598	-149.05	8.9104	26.734	-10.735	-841.1	1139	61.131	800.9	1132.9	23.649	24.005	0	0	8.6004	-22.653	-15.651	-8.9707	-2.7564	28.443	16.01	9.1245	5.844	5.7901	0.35874	0.15379	1643.6
8.07	808	2.5	NaN	-0.2499	16.198	7.1639	-148.99	8.8451	26.558	-10.778	-841.08	1139	60.73	801.03	1132.7	23.649	24.005	0	0	8.5689	-22.683	-15.652	-8.9713	-2.7434	28.512	15.978	9.0651	5.8255	5.8287	0.32672	0.093855	1643.7
8.08	809	2.5	NaN	-0.23772	16.177	7.1231	-148.97	8.8164	26.521	-10.694	-841.02	1139	60.636	801.06	1132.7	23.649	24.005	0	0	8.5584	-22.693	-15.654	-8.9735	-2.725	28.542	15.956	9.037	5.8334	5.8486	0.3023	0.063461	1643.6
8.09	810	2.5	NaN	-0.24145	16.154	7.1062	-148.96	8.8071	26.538	-10.679	-840.97	1139	60.667	801.02	1132.7	23.649	24.005	0	0	8.549	-22.702	-15.655	-8.9749	-2.7294	28.552	15.935	9.0262	5.8195	5.8494	0.27974	0.051372	1643.6
8.1	811	2.5	NaN	-0.25982	16.135	7.1207	-148.95	8.8045	26.546	-10.754	-840.93	1139	60.681	800.99	1132.7	23.649	24.005	0	0	8.5406	-22.711	-15.656	-8.9753	-2.7511	28.559	15.917	9.0231	5.7895	5.8488	0.26112	0.047763	1643.5
8.11	812	2.5	NaN	-0.26286	16.134	7.1076	-148.94	8.8115	26.539	-10.747	-840.84	1139	60.673	800.96	1132.7	23.649	24.005	0	0	8.5527	-22.699	-15.657	-8.9767	-2.7537	28.568	15.915	9.0305	5.799	5.8691	0.25756	0.053812	1643.4
8.12	813	2.5	NaN	-0.2703	16.109	7.0824	-148.94	8.8094	26.539	-10.736	-840.8	1138.9	60.721	800.94	1132.7	23.649	24.005	0	0	8.5878	-22.665	-15.659	-8.9791	-2.7626	28.567	15.89	9.0278	5.8253	5.9021	0.23112	0.048726	1643.3
8.13	814	2.5	NaN	-0.27604	16.088	7.0739	-148.95	8.8057	26.514	-10.772	-840.75	1138.9	60.714	800.95	1132.7	23.649	24.005	0	0	8.5992	-22.654	-15.661	-8.9807	-2.7693	28.558	15.869	9.025	5.8299	5.9042	0.20765	0.044289	1643.3
8.14	815	2.5	NaN	-0.2803	16.075	7.065	-148.98	8.8628	26.647	-10.782	-840.71	1138.9	61.037	800.76	1132.8	23.649	24.005	0	0	8.6166	-22.637	-15.663	-8.9828	-2.7856	28.516	15.862	9.0759	5.8311	5.8783	0.19937	0.093079	1643.1
8.15	816	2.5	NaN	-0.28411	16.064	7.0551	-148.99	8.8968	26.705	-10.78	-840.68	1138.9	61.172	800.66	1132.9	23.649	24.005	0	0	8.6727	-22.583	-15.668	-8.9872	-2.7942	28.502	15.854	9.1068	5.8785	5.9186	0.18686	0.11954	1642.9
8.16	817	2.5	NaN	-0.28823	16.046	7.0484	-148.94	8.8292	26.481	-10.802	-840.63	1138.9	60.669	800.91	1132.6	23.649	24.005	0	0	8.7044	-22.553	-15.671	-8.991	-2.7812	28.563	15.827	9.0488	5.9232	6.0105	0.15538	0.057798	1643.1
8.17	818	2.5	NaN	-0.29115	16.027	7.0436	-148.96	8.8291	26.499	-10.841	-840.59	1138.9	60.732	800.89	1132.7	23.649	24.005	0	0	8.7185	-22.539	-15.675	-8.9944	-2.7878	28.545	15.809	9.0474	5.9306	6.0054	0.13413	0.053069	1643.1
8.18	819	2.5	NaN	-0.29026	16.007	7.0395	-148.96	8.8178	26.482	-10.86	-840.55	1138.9	60.718	800.92	1132.6	23.649	24.005	0	0	8.7777	-22.482	-15.677	-8.9969	-2.7871	28.539	15.788	9.0372	5.9905	6.0565	0.11043	0.040243	1643
8.19	820	2.5	NaN	-0.28851	15.995	7.0427	-149.01	8.8653	26.619	-10.881	-840.53	1138.9	61.055	800.77	1132.8	23.649	24.005	0	0	8.8394	-22.423	-15.68	-8.9995	-2.7981	28.482	15.782	9.0784	6.0413	6.0591	0.10229	0.07887	1642.9
8.2	821	2.5	NaN	-0.29177	15.98	7.0362	-149.02	8.8668	26.634	-10.881	-840.53	1138.9	61.092	800.76	1132.8	23.649	24.005	0	0	8.9502	-22.316	-15.682	-9.0014	-2.8027	28.468	15.768	9.0787	6.1475	6.1518	0.085932	0.077319	1642.9
8.21	822	2.5	NaN	-0.29746	15.958	7.0207	-148.99	8.8042	26.472	-10.871	-840.53	1138.9	60.706	800.93	1132.6	23.649	24.005	0	0	9.062	-22.209	-15.684	-9.0035	-2.7943	28.516	15.739	9.0228	6.2677	6.3078	0.055326	0.019231	1643
8.22	823	2.5	NaN	-0.29142	15.943	7.0246	-148.99	8.8094	26.471	-10.911	-840.52	1138.9	60.682	800.92	1132.6	23.649	24.005	0	0	9.1634	-22.111	-15.687	-9.0065	-2.7889	28.516	15.726	9.027	6.3746	6.4054	0.039015	0.020574	1643
8.23	824	2.5	NaN	-0.28636	15.942	7.004	-148.99	8.7985	26.461	-10.857	-840.52	1138.9	60.666	800.93	1132.6	23.649	24.005	0	0	9.2358	-22.041	-15.689	-9.0085	-2.7813	28.517	15.725	9.0157	6.4545	6.4758	0.035805	0.0072858	1643
8.24	825	2.5	NaN	-0.28287	15.945	7.0037	-149.04	8.8557	26.67	-10.878	-840.52	1138.8	61.159	800.7	1132.9	23.649	24.005	0	0	9.292	-21.987	-15.69	-9.0099	-2.7961	28.442	15.738	9.0635	6.4959	6.455	0.047524	0.053597	1642.8
8.25	826	2.5	NaN	-0.28194	15.953	7.0126	-149.03	8.8259	26.588	-10.918	-840.54	1138.8	60.95	800.85	1132.8	23.649	24.005	0	0	9.3481	-21.933	-15.692	-9.0113	-2.789	28.461	15.74	9.0382	6.5591	6.5277	0.048629	0.026827	1643
8.26	827	2.5	NaN	-0.28271	15.964	7.0198	-149	8.7861	26.463	-10.947	-840.56	1138.9	60.646	801.02	1132.6	23.649	24.005	0	0	9.4138	-21.87	-15.693	-9.0126	-2.7799	28.499	15.745	9.0048	6.6338	6.6291	0.052264	-0.0078232	1643.1
8.27	828	2.5	NaN	-0.28344	15.981	7.0151	-149.06	8.8723	26.741	-10.949	-840.54	1138.9	61.318	800.64	1132.9	23.649	24.005	0	0	9.495	-21.792	-15.694	-9.0137	-2.8047	28.417	15.775	9.0783	6.6902	6.6247	0.080693	0.064562	1642.8
8.28	829	2.5	NaN	-0.28393	15.997	6.9863	-148.98	8.7608	26.391	-10.892	-840.56	1138.9	60.484	801.14	1132.5	23.649	24.005	0	0	9.5346	-21.754	-15.694	-9.0142	-2.7734	28.527	15.774	8.9839	6.7612	6.7737	0.079724	-0.030253	1643.3
8.29	830	2.5	NaN	-0.29051	16.018	6.9723	-148.99	8.7817	26.455	-10.871	-840.59	1138.9	60.656	801.03	1132.6	23.649	24.005	0	0	9.4924	-21.794	-15.694	-9.0134	-2.7854	28.515	15.797	9.0025	6.707	6.7205	0.10347	-0.01093	1643.2
8.3	831	2.5	NaN	-0.29464	16.041	6.9807	-148.99	8.7999	26.485	-10.893	-840.59	1138.9	60.723	800.97	1132.6	23.649	24.005	0	0	9.4926	-21.794	-15.691	-9.0109	-2.7927	28.514	15.821	9.0199	6.7	6.72	0.12936	0.0090015	1643.1
8.31	832	2.5	NaN	-0.29908	16.065	7.0099	-149	8.8464	26.589	-10.961	-840.59	1139	60.942	800.87	1132.8	23.649	24.005	0	0	9.5046	-21.783	-15.688	-9.0075	-2.8073	28.487	15.848	9.063	6.6973	6.7044	0.16022	0.055488	1643
8.32	833	2.5	NaN	-0.3056	16.086	7.044	-149.04	8.9081	26.742	-11.042	-840.61	1139	61.278	800.71	1133	23.649	24.005	0	0	9.4522	-21.833	-15.684	-9.0033	-2.8286	28.441	15.875	9.1195	6.6236	6.6081	0.19102	0.11618	1642.9
8.33	834	2.5	NaN	-0.30941	16.091	7.0442	-148.96	8.8207	26.456	-11.03	-840.63	1139	60.586	801.08	1132.6	23.649	24.005	0	0	9.4354	-21.849	-15.679	-8.9983	-2.8072	28.544	15.867	9.0446	6.6282	6.6944	0.18857	0.04627	1643.3
8.34	835	2.5	NaN	-0.30408	16.092	7.0247	-148.96	8.821	26.476	-10.955	-840.65	1139	60.602	801.06	1132.6	23.649	24.005	0	0	9.4635	-21.822	-15.673	-8.9925	-2.7998	28.546	15.869	9.0444	6.6637	6.7236	0.19622	0.051934	1643.3
8.35	836	2.5	NaN	-0.30608	16.097	7.0254	-148.96	8.8197	26.478	-10.961	-840.7	1139	60.592	801.1	1132.6	23.649	24.005	0	0	9.544	-21.745	-15.668	-8.9874	-2.8015	28.549	15.872	9.0445	6.7425	6.8044	0.20432	0.057184	1643.4
8.36	837	2.5	NaN	-0.31503	16.103	7.0289	-148.96	8.8212	26.503	-10.983	-840.75	1139	60.632	801.11	1132.6	23.649	24.005	0	0	9.6364	-21.656	-15.663	-8.9824	-2.8126	28.543	15.878	9.046	6.8238	6.887	0.21567	0.063584	1643.4
8.37	838	2.5	NaN	-0.32377	16.112	7.0271	-148.97	8.8271	26.529	-10.989	-840.77	1139.1	60.667	801.1	1132.6	23.649	24.005	0	0	9.6372	-21.655	-15.656	-8.9756	-2.8227	28.535	15.889	9.0506	6.8145	6.8801	0.23299	0.074987	1643.4
8.38	839	2.5	NaN	-0.3229	16.126	7.0225	-148.96	8.8414	26.519	-10.979	-840.78	1139	60.615	801.1	1132.6	23.649	24.005	0	0	9.6109	-21.68	-15.649	-8.9683	-2.8197	28.54	15.903	9.0647	6.7912	6.8595	0.25438	0.096402	1643.5
8.39	840	2.5	NaN	-0.32818	16.128	7.021	-149.04	8.9486	26.877	-11.006	-840.83	1139	61.434	800.69	1133.1	23.649	24.005	0	0	9.5846	-21.706	-15.641	-8.9611	-2.855	28.436	15.921	9.1558	6.7296	6.7306	0.27928	0.19474	1643.1
8.4	841	2.5	NaN	-0.32437	16.138	7.0197	-148.99	8.8941	26.677	-11.016	-840.85	1139	60.976	800.91	1132.8	23.649	24.005	0	0	9.5933	-21.697	-15.635	-8.9551	-2.8352	28.494	15.921	9.1106	6.7581	6.7972	0.28573	0.15541	1643.4
8.41	842	2.5	NaN	-0.32197	16.155	7.0035	-148.98	8.8506	26.529	-10.99	-840.87	1139	60.66	801.12	1132.6	23.649	24.005	0	0	9.6354	-21.657	-15.631	-8.9505	-2.8206	28.526	15.933	9.0732	6.8149	6.8691	0.30193	0.12273	1643.6
8.42	843	2.5	NaN	-0.31652	16.173	6.9943	-148.98	8.8493	26.485	-10.977	-840.9	1139	60.572	801.2	1132.6	23.649	24.005	0	0	9.6775	-21.616	-15.63	-8.9499	-2.8114	28.527	15.95	9.0729	6.8661	6.9112	0.31945	0.12305	1643.7
8.43	844	2.5	NaN	-0.30431	16.184	7.008	-148.97	8.87	26.463	-11.009	-840.94	1139	60.507	801.2	1132.6	23.649	24.005	0	0	9.6972	-21.597	-15.631	-8.9505	-2.798	28.533	15.96	9.0941	6.8992	6.9359	0.32955	0.14366	1643.7
8.44	845	2.5	NaN	-0.29682	16.19	7.0094	-148.99	8.8696	26.479	-11.011	-840.95	1139	60.585	801.2	1132.6	23.649	24.005	0	0	9.6496	-21.643	-15.633	-8.9531	-2.7933	28.518	15.966	9.0936	6.8563	6.8753	0.3329	0.14054	1643.7
8.45	846	2.5	NaN	-0.28759	16.191	7.0354	-148.98	8.8753	26.472	-11.038	-841.01	1139	60.586	801.2	1132.6	23.649	24.005	0	0	9.5981	-21.693	-15.635	-8.9543	-2.7849	28.52	15.967	9.0994	6.8132	6.8278	0.332	0.14503	1643.8
8.46	847	2.5	NaN	-0.27615	16.193	7.0449	-148.98	8.8775	26.489	-11.022	-841.05	1139	60.649	801.17	1132.6	23.649	24.005	0	0	9.5314	-21.757	-15.631	-8.9505	-2.7751	28.521	15.969	9.1014	6.7563	6.7642	0.33789	0.15086	1643.8
8.47	848	2.5	NaN	-0.26401	16.2	7.0519	-148.98	8.8749	26.49	-10.998	-841.06	1139	60.674	801.17	1132.6	23.649	24.005	0	0	9.5515	-21.737	-15.627	-8.9462	-2.763	28.518	15.976	9.0989	6.7885	6.7804	0.34919	0.15268	1643.8
8.48	849	2.5	NaN	-0.25512	16.209	7.0677	-148.99	8.8728	26.471	-11.001	-841.06	1139	60.65	801.2	1132.6	23.649	24.005	0	0	9.6357	-21.656	-15.622	-8.9416	-2.7533	28.513	15.985	9.097	6.8824	6.8567	0.36295	0.15543	1643.8
8.49	850	2.5	NaN	-0.2546	16.211	7.0945	-148.99	8.8811	26.476	-11.051	-841.09	1139	60.675	801.18	1132.6	23.649	24.005	0	0	9.5077	-21.78	-15.62	-8.9395	-2.7554	28.512	15.988	9.1045	6.7523	6.7328	0.36796	0.16501	1643.8
8.5	851	2.5	NaN	-0.24423	16.216	7.1256	-148.99	8.8705	26.47	-11.087	-841.14	1139	60.711	801.18	1132.6	23.649	24.005	0	0	9.3957	-21.887	-15.618	-8.9376	-2.7474	28.507	15.991	9.095	6.6483	6.6201	0.37342	0.15736	1643.9
8.51	852	2.5	NaN	-0.2363	16.23	7.1258	-149	8.8673	26.483	-11.055	-841.14	1139	60.776	801.15	1132.6	23.649	24.005	0	0	9.3456	-21.936	-15.616	-8.936	-2.7408	28.499	16.005	9.0918	6.6049	6.5636	0.38886	0.15573	1643.9
8.52	853	2.5	NaN	-0.22734	16.242	7.1138	-149.01	8.8606	26.498	-11.017	-841.14	1139.1	60.843	801.12	1132.6	23.649	24.005	0	0	9.3003	-21.979	-15.615	-8.9344	-2.7328	28.488	16.018	9.085	6.5675	6.5092	0.40298	0.15063	1643.8
8.53	854	2.5	NaN	-0.22151	16.248	7.107	-149.01	8.8562	26.501	-11.01	-841.14	1139.1	60.87	801.12	1132.6	23.649	24.005	0	0	9.2601	-22.018	-15.613	-8.9327	-2.7277	28.482	16.024	9.0807	6.5325	6.4638	0.41063	0.14802	1643.8
8.54	855	2.5	NaN	-0.22256	16.25	7.1139	-149.01	8.8633	26.492	-11.046	-841.16	1139	60.849	801.12	1132.6	23.649	24.005	0	0	9.2075	-22.069	-15.611	-8.9306	-2.7292	28.483	16.026	9.0872	6.4783	6.4144	0.41489	0.15658	1643.9
8.55	856	2.5	NaN	-0.21785	16.272	7.1071	-149.02	8.8705	26.52	-11.046	-841.12	1139.1	60.926	801.05	1132.7	23.649	24.005	0	0	9.1471	-22.127	-15.609	-8.9284	-2.7274	28.473	16.049	9.0937	6.4197	6.3463	0.44041	0.16527	1643.8
8.56	857	2.5	NaN	-0.21774	16.277	7.1054	-149.02	8.8688	26.486	-11.062	-841.1	1139.1	60.865	801.09	1132.6	23.649	24.005	0	0	9.0207	-22.248	-15.608	-8.9272	-2.7257	28.475	16.052	9.0935	6.295	6.2265	0.4447	0.16635	1643.8
8.57	858	2.5	NaN	-0.22025	16.274	7.1144	-149.01	8.86	26.458	-11.115	-841.1	1139.1	60.821	801.14	1132.6	23.649	24.005	0	0	8.917	-22.348	-15.607	-8.9267	-2.7284	28.479	16.048	9.0863	6.1886	6.1307	0.44126	0.15957	1643.8
8.58	859	2.5	NaN	-0.21659	16.269	7.1016	-149.01	8.8519	26.439	-11.11	-841.06	1139.1	60.794	801.18	1132.6	23.649	24.005	0	0	8.8504	-22.412	-15.608	-8.9274	-2.7236	28.48	16.042	9.0787	6.1268	6.0676	0.43445	0.15131	1643.8
8.59	860	2.5	NaN	-0.21043	16.262	7.0689	-149.02	8.8522	26.437	-11.05	-840.98	1139	60.798	801.19	1132.6	23.649	24.005	0	0	8.8048	-22.456	-15.608	-8.9276	-2.7156	28.474	16.036	9.0785	6.0892	6.0175	0.42794	0.15088	1643.8
8.6	861	2.5	NaN	-0.22549	16.253	7.0783	-149.03	8.8671	26.484	-11.109	-840.95	1139.1	60.903	801.1	1132.6	23.649	24.005	0	0	8.7713	-22.488	-15.608	-8.9276	-2.7366	28.458	16.028	9.0921	6.0348	5.9693	0.42055	0.16455	1643.6
8.61	862	78	NaN	-0.22305	16.22	7.0312	-149.03	8.8664	26.508	-11.01	-840.94	1139	60.942	801.07	1132.6	23.649	24.005	0	0	8.7769	-22.483	-15.608	-8.9272	-2.7321	28.462	15.997	9.0888	6.0448	5.979	0.38993	0.16151	1643.6
8.62	863	78	NaN	-0.22834	16.197	7.0153	-149.03	8.8655	26.534	-11.001	-840.89	1139	61.007	801.03	1132.6	23.649	24.005	0	0	8.7829	-22.477	-15.607	-8.9269	-2.7395	28.457	15.975	9.0872	6.0434	5.9795	0.36787	0.16029	1643.5
8.63	864	78	0	-0.24173	16.177	7.0152	-149.02	8.8551	26.476	-11.041	-840.87	1139	60.875	801.12	1132.6	23.649	24.005	0	0	8.7934	-22.467	-15.607	-8.9263	-2.7496	28.474	15.953	9.0783	6.0439	6.0066	0.34686	0.15201	1643.6
8.64	865	78	NaN	-0.25262	16.162	7.0171	-149.01	8.8556	26.449	-11.071	-840.87	1139	60.798	801.15	1132.6	23.649	24.005	0	0	8.8739	-22.39	-15.606	-8.926	-2.7588	28.488	15.939	9.079	6.1151	6.098	0.33228	0.15296	1643.6
8.65	866	78	NaN	-0.25729	16.152	7.0149	-149	8.8671	26.48	-11.081	-840.86	1139	60.849	801.08	1132.6	23.649	24.005	0	0	9.0418	-22.228	-15.607	-8.9262	-2.7657	28.491	15.931	9.0889	6.2761	6.2633	0.324	0.16273	1643.5
8.66	867	78	NaN	-0.26001	16.143	7.0105	-148.99	8.8651	26.492	-11.116	-840.8	1138.9	60.877	801.05	1132.6	23.649	24.005	0	0	9.0796	-22.192	-15.607	-8.9266	-2.7707	28.499	15.922	9.0865	6.3089	6.3078	0.31491	0.15991	1643.4
8.67	868	78	NaN	-0.27076	16.12	6.9878	-149.03	8.8259	26.469	-11.077	-840.81	1138.9	60.906	801.18	1132.6	23.649	24.005	0	0	9.1072	-22.165	-15.607	-8.927	-2.7809	28.46	15.898	9.0477	6.3263	6.2953	0.29086	0.12077	1643.6
8.68	869	78	NaN	-0.27639	16.105	6.9757	-149	8.8443	26.465	-11.055	-840.82	1138.9	60.862	801.1	1132.6	23.649	24.005	0	0	9.2263	-22.05	-15.608	-8.9272	-2.7844	28.493	15.884	9.0654	6.4419	6.4422	0.27624	0.13814	1643.5
8.69	870	78	NaN	-0.28061	16.101	6.9729	-148.96	8.8614	26.453	-11.061	-840.82	1138.9	60.802	801.03	1132.6	23.649	24.005	0	0	9.3262	-21.954	-15.607	-8.927	-2.7868	28.53	15.88	9.0824	6.5394	6.5762	0.27253	0.15543	1643.4
8.7	871	78	NaN	-0.28452	16.107	6.9733	-148.96	8.8426	26.421	-11.079	-840.81	1138.9	60.764	801.09	1132.6	23.649	24.005	0	0	9.4103	-21.873	-15.607	-8.9264	-2.79	28.53	15.885	9.0648	6.6203	6.6565	0.27849	0.13838	1643.5
8.71	872	78	NaN	-0.28344	16.12	6.963	-149.01	8.7989	26.383	-11.046	-840.78	1138.9	60.762	801.23	1132.5	23.649	24.005	0	0	9.4765	-21.81	-15.606	-8.926	-2.7875	28.489	15.897	9.0222	6.689	6.6797	0.29035	0.096271	1643.6
8.72	873	78	NaN	-0.27896	16.135	6.9617	-149	8.7909	26.352	-11.038	-840.77	1138.9	60.722	801.25	1132.5	23.649	24.005	0	0	9.5255	-21.762	-15.606	-8.9257	-2.7813	28.494	15.91	9.016	6.7442	6.7319	0.30383	0.090308	1643.6
8.73	874	78	NaN	-0.27679	16.149	6.9665	-149.01	8.7876	26.383	-11.05	-840.76	1139	60.818	801.17	1132.5	23.649	24.005	0	0	9.6818	-21.612	-15.607	-8.9264	-2.7831	28.482	15.925	9.0117	6.8987	6.8702	0.31834	0.085344	1643.5
8.74	875	78	NaN	-0.27666	16.159	6.9728	-149.03	8.8209	26.489	-11.069	-840.76	1139	61.075	801	1132.7	23.649	24.005	0	0	9.8266	-21.473	-15.607	-8.9271	-2.7928	28.451	15.94	9.0398	7.0338	6.9785	0.33273	0.11278	1643.4
8.75	876	78	NaN	-0.27726	16.164	6.9751	-149.05	8.8722	26.593	-11.075	-840.78	1139	61.322	800.86	1132.9	23.649	24.005	0	0	9.8868	-21.415	-15.607	-8.9272	-2.8024	28.421	15.951	9.0851	7.0844	7.0065	0.34345	0.15791	1643.2
8.76	877	78	NaN	-0.27559	16.171	6.9636	-149.03	8.7711	26.379	-11.032	-840.77	1138.9	60.87	801.11	1132.5	23.649	24.005	0	0	9.9344	-21.369	-15.608	-8.9277	-2.7831	28.463	15.948	8.9941	7.1513	7.0946	0.33963	0.066341	1643.5
8.77	878	78	NaN	-0.2715	16.19	6.9694	-149.08	8.8256	26.532	-11.034	-840.77	1139	61.242	800.89	1132.7	23.649	24.005	0	0	9.9435	-21.36	-15.61	-8.9298	-2.7924	28.404	15.974	9.0423	7.1511	7.0436	0.36356	0.11247	1643.3
8.78	879	78	NaN	-0.27359	16.2	6.9881	-149.1	8.8498	26.595	-11.079	-840.79	1139	61.401	800.79	1132.8	23.649	24.005	0	0	9.9933	-21.312	-15.612	-8.9319	-2.8017	28.375	15.986	9.0635	7.1916	7.0627	0.37403	0.13162	1643.2
8.79	880	78	NaN	-0.27411	16.206	7.0029	-149.1	8.8433	26.604	-11.114	-840.8	1139	61.426	800.76	1132.8	23.649	24.005	0	0	10.044	-21.264	-15.614	-8.9339	-2.8043	28.368	15.993	9.0566	7.2393	7.1043	0.3788	0.12267	1643.2
8.8	881	78	NaN	-0.26693	16.216	7.0027	-149.11	8.8299	26.627	-11.1	-840.79	1139	61.465	800.71	1132.8	23.649	24.005	0	0	10.063	-21.245	-15.619	-8.9383	-2.7982	28.364	16.003	9.0428	7.265	7.1186	0.38436	0.10444	1643.1
8.81	882	78	NaN	-0.26001	16.217	7.0033	-149.1	8.8306	26.591	-11.085	-840.81	1138.9	61.352	800.74	1132.8	23.649	24.005	0	0	10.088	-21.221	-15.623	-8.9427	-2.7867	28.376	16.003	9.045	7.3015	7.1552	0.3798	0.10229	1643.2
8.82	883	78	NaN	-0.25159	16.211	7.0006	-149.06	8.8529	26.601	-11.066	-840.84	1138.9	61.318	800.62	1132.8	23.649	24.005	0	0	10.13	-21.18	-15.627	-8.9464	-2.7765	28.412	15.997	9.0668	7.3538	7.2318	0.37035	0.12036	1643.1
8.83	884	78	NaN	-0.24167	16.215	7.017	-149.04	8.8533	26.58	-11.109	-840.83	1138.9	61.234	800.6	1132.8	23.649	24.005	0	0	10.065	-21.243	-15.631	-8.9505	-2.7652	28.44	16	9.0688	7.2999	7.1966	0.36869	0.11827	1643
8.84	885	78	NaN	-0.22492	16.211	7.0279	-149.02	8.8348	26.574	-11.133	-840.83	1139	61.183	800.61	1132.7	23.649	24.005	0	0	9.949	-21.355	-15.635	-8.9548	-2.7475	28.461	15.995	9.0515	7.2015	7.1061	0.35962	0.096718	1643
8.85	886	78	NaN	-0.19906	16.185	7.01	-149	8.8137	26.64	-11.064	-840.87	1138.9	61.269	800.49	1132.8	23.649	24.005	0	0	9.8328	-21.467	-15.639	-8.9591	-2.7224	28.48	15.97	9.0279	7.1105	7.0135	0.33102	0.068786	1643
8.86	887	78	NaN	-0.18638	16.18	7.0092	-149	8.822	26.749	-11.071	-840.88	1138.9	61.478	800.3	1132.9	23.649	24.005	0	0	9.7167	-21.578	-15.644	-8.9634	-2.7175	28.466	15.97	9.0322	6.9991	6.8874	0.32638	0.068869	1642.8
8.87	888	78	NaN	-0.17955	16.168	7.0279	-149.03	8.7802	26.717	-11.139	-840.9	1139	61.449	800.41	1132.9	23.649	24.005	0	0	9.6005	-21.69	-15.648	-8.9677	-2.7119	28.44	15.955	8.9924	6.8886	6.7502	0.30731	0.024781	1642.9
8.88	889	78	NaN	-0.16956	16.159	7.0249	-149.03	8.7611	26.674	-11.145	-840.91	1139	61.378	800.5	1132.8	23.649	24.005	0	0	9.4843	-21.802	-15.652	-8.9719	-2.6994	28.439	15.945	8.9745	6.7849	6.6374	0.29311	0.0025116	1643
8.89	890	78	NaN	-0.15888	16.149	7.0083	-149.01	8.7727	26.652	-11.118	-840.92	1138.9	61.321	800.5	1132.8	23.649	24.005	0	0	9.3682	-21.914	-15.657	-8.9762	-2.6858	28.468	15.936	8.9858	6.6824	6.5537	0.27942	0.0095485	1643
8.9	891	78	NaN	-0.1539	16.131	7.0021	-148.96	8.8006	26.65	-11.136	-840.96	1138.9	61.295	800.41	1132.8	23.649	24.005	0	0	9.252	-22.026	-15.661	-8.9805	-2.6806	28.512	15.918	9.0135	6.5714	6.4863	0.25726	0.032967	1643
8.91	892	78	NaN	-0.16389	16.126	7.0193	-148.98	8.8159	26.665	-11.236	-840.99	1139	61.327	800.31	1132.8	23.649	24.005	0	0	9.1476	-22.126	-15.665	-8.9846	-2.6953	28.491	15.912	9.0299	6.4523	6.365	0.2468	0.045337	1642.9
8.92	893	78	NaN	-0.16782	16.119	6.9809	-149.01	8.8204	26.622	-11.192	-841.02	1139	61.258	800.45	1132.8	23.649	24.005	0	0	9.1405	-22.133	-15.667	-8.9868	-2.6951	28.467	15.904	9.0355	6.4454	6.3337	0.23668	0.048638	1643.1
8.93	894	78	NaN	-0.17082	16.114	6.9524	-149.03	8.8305	26.599	-11.152	-841.03	1139	61.217	800.54	1132.8	28.26	24.005	0	0	9.147	-22.127	-15.67	-8.9896	-2.6951	28.447	15.899	9.0462	6.4519	6.3198	0.22873	0.056594	1643.2
8.94	895	78	NaN	-0.18086	16.115	6.9405	-149.05	8.8846	26.632	-11.165	-841.04	1139	61.238	800.48	1132.8	29.445	26.436	0	0	9.1681	-22.106	-15.673	-8.9928	-2.7064	28.428	15.898	9.1007	6.4617	6.3212	0.22521	0.10789	1643.1
8.95	896	78	NaN	-0.20623	16.121	6.926	-149.07	9.023	26.727	-11.234	-841.05	1139	61.285	800.23	1132.7	30.839	26.229	0	0	9.2261	-22.051	-15.676	-8.9955	-2.7362	28.403	15.904	9.2403	6.4899	6.3521	0.22815	0.24484	1642.9
8.96	897	78	NaN	-0.2281	16.133	6.9178	-149.1	9.0915	26.6	-11.294	-841.05	1139	60.81	800.4	1132.4	31.011	27.038	0	0	9.2906	-21.989	-15.678	-8.998	-2.7433	28.386	15.904	9.3205	6.5473	6.3977	0.22602	0.32256	1643
8.97	898	78	NaN	-0.23925	16.129	6.9088	-149.17	9.1908	26.624	-11.308	-841.08	1139	60.724	800.4	1132.3	30.682	27.394	0	0	9.3851	-21.898	-15.682	-9.0012	-2.7519	28.314	15.896	9.4232	6.6333	6.4162	0.21464	0.42198	1643.1
8.98	899	78	NaN	-0.24562	16.119	6.8986	-149.27	9.3073	26.697	-11.306	-841.13	1138.9	60.776	800.36	1132.3	31.175	29.713	0	0	9.4787	-21.807	-15.685	-9.0048	-2.76	28.214	15.887	9.5397	6.7187	6.406	0.20184	0.53493	1643.1
8.99	900	78	NaN	-0.25028	16.113	6.8857	-149.39	9.4122	26.726	-11.295	-841.17	1138.9	60.77	800.44	1132.3	30.413	30.411	0	0	9.5349	-21.753	-15.69	-9.0093	-2.7639	28.093	15.88	9.6451	6.771	6.3399	0.19045	0.63579	1643.2
9	901	78	NaN	-0.25499	16.114	6.8686	-149.55	9.4665	26.62	-11.262	-841.18	1138.9	60.533	800.84	1132.1	31.292	34.228	0	0	9.5526	-21.736	-15.694	-9.0137	-2.7586	27.948	15.876	9.7036	6.794	6.2112	0.18248	0.68998	1643.6
9.01	902	78	NaN	-0.26887	16.12	6.894	-149.78	9.6778	26.748	-11.383	-841.19	1138.9	60.811	800.71	1132.1	32.003	34.103	0	0	9.5386	-21.75	-15.698	-9.018	-2.7865	27.702	15.883	9.9146	6.7521	5.9523	0.18461	0.89661	1643.5
9.02	903	78	NaN	-0.27833	16.116	6.8911	-149.95	9.8257	26.777	-11.407	-841.22	1138.9	60.91	800.7	1132.1	32.875	35.241	0	0	9.5438	-21.745	-15.702	-9.0221	-2.8002	27.527	15.879	10.063	6.7436	5.7822	0.17619	1.0413	1643.5
9.03	904	78	NaN	-0.28474	16.112	6.8838	-150.11	9.9461	26.78	-11.405	-841.26	1138.9	61.017	800.72	1132.1	31.689	36.433	0	0	9.5337	-21.755	-15.706	-9.0258	-2.8102	27.361	15.873	10.185	6.7235	5.606	0.16678	1.1597	1643.6
9.04	905	78	NaN	-0.28917	16.113	6.8727	-150.35	10.107	26.909	-11.394	-841.29	1139	61.567	800.61	1132.2	35.44	40.631	0	0	9.4804	-21.806	-15.709	-9.0286	-2.8336	27.105	15.876	10.344	6.6468	5.2993	0.16717	1.3155	1643.5
9.05	906	78	NaN	-0.29244	16.119	6.835	-150.78	10.421	27.413	-11.334	-841.29	1139	63.315	800.03	1132.7	36.522	39.964	0	0	9.4086	-21.875	-15.712	-9.0318	-2.8965	26.613	15.9	10.639	6.512	4.7385	0.1884	1.6072	1643
9.06	907	78	NaN	-0.29133	16.129	6.8391	-150.93	10.502	27.388	-11.367	-841.3	1139	63.667	800.04	1132.7	38.3	44.43	0	0	9.2791	-22	-15.717	-9.0364	-2.9088	26.457	15.909	10.722	6.3703	4.4576	0.19207	1.6854	1643.1
9.07	908	78	NaN	-0.29847	16.135	6.8658	-151.11	10.601	27.427	-11.478	-841.33	1139	64.36	799.96	1132.8	38.129	42.833	0	0	9.2092	-22.067	-15.721	-9.041	-2.944	26.24	15.918	10.819	6.2652	4.1729	0.19625	1.7777	1643
9.08	909	78	NaN	-0.30154	16.136	6.8736	-151.27	10.674	27.42	-11.522	-841.35	1139	64.966	799.95	1132.8	40.565	45.534	0	0	9.1775	-22.097	-15.726	-9.0454	-2.9697	26.063	15.919	10.891	6.2079	3.9655	0.19349	1.8456	1643.1
9.09	910	78	NaN	-0.29632	16.133	6.8537	-151.36	10.721	27.35	-11.469	-841.36	1139	65.408	800	1132.7	42.247	46.137	0	0	9.0601	-22.21	-15.73	-9.05	-2.978	25.958	15.914	10.94	6.0821	3.7479	0.18375	1.8901	1643.2
9.1	911	78	NaN	-0.29078	16.132	6.8464	-151.45	10.817	27.359	-11.464	-841.37	1139	66.206	799.79	1132.7	44.153	48.208	0	0	8.964	-22.303	-15.737	-9.0566	-3.0003	25.843	15.914	11.035	5.9637	3.5403	0.17686	1.9787	1643
9.11	912	78	NaN	-0.29162	16.122	6.8378	-151.55	10.891	27.248	-11.44	-841.41	1139	66.839	799.74	1132.6	45.614	47.635	0	0	8.9113	-22.354	-15.748	-9.0673	-3.0224	25.715	15.899	11.115	5.8889	3.3613	0.15096	2.0475	1643
9.12	913	78	NaN	-0.2917	16.118	6.8506	-151.61	10.968	27.084	-11.461	-841.43	1139	67.333	799.75	1132.4	45.489	49.423	0	0	8.9067	-22.358	-15.754	-9.0733	-3.0404	25.64	15.888	11.198	5.8663	3.2817	0.13459	2.1247	1643.1
9.13	914	78	NaN	-0.29181	16.115	6.869	-151.65	11.024	26.919	-11.501	-841.44	1139	67.696	799.81	1132.2	46.093	52.117	0	0	8.9207	-22.345	-15.758	-9.0775	-3.0544	25.591	15.879	11.26	5.8662	3.2467	0.12119	2.1826	1643.2
9.14	915	78	NaN	-0.29039	16.111	6.8822	-151.68	11.06	26.774	-11.532	-841.47	1139	67.984	799.88	1132.1	50.817	56.171	0	0	8.8847	-22.379	-15.761	-9.0809	-3.0639	25.547	15.87	11.301	5.8208	3.1673	0.10912	2.2202	1643.3
9.15	916	78	NaN	-0.27897	16.117	6.8945	-151.71	11.138	26.61	-11.524	-841.52	1139	68.367	799.87	1132	51.998	57.135	0	0	8.8238	-22.438	-15.764	-9.0841	-3.0655	25.501	15.872	11.383	5.7583	3.0629	0.10769	2.2986	1643.3
9.16	917	78	NaN	-0.26917	16.126	6.9018	-151.71	11.203	26.547	-11.531	-841.51	1139	68.721	799.73	1131.9	52.837	56.642	0	0	8.7361	-22.522	-15.767	-9.0871	-3.0686	25.489	15.88	11.449	5.6675	2.9664	0.11258	2.3615	1643.2
9.17	918	78	NaN	-0.26491	16.131	6.9193	-151.75	11.273	26.522	-11.565	-841.53	1139	69.172	799.59	1132	49.734	56.929	0	0	8.644	-22.611	-15.771	-9.0908	-3.0814	25.431	15.885	11.519	5.5627	2.8205	0.11364	2.4278	1643.1
9.18	919	78	NaN	-0.26092	16.134	6.9363	-151.83	11.351	26.507	-11.598	-841.56	1139	69.732	799.43	1132	48.933	55.027	0	0	8.5459	-22.705	-15.776	-9.0953	-3.0983	25.334	15.888	11.596	5.4476	2.6286	0.11283	2.5008	1643
9.19	920	78	NaN	-0.25189	16.139	6.9435	-151.93	11.426	26.469	-11.604	-841.58	1139	70.347	799.27	1132	50.705	54.761	0	0	8.3406	-22.903	-15.782	-9.1016	-3.1111	25.216	15.893	11.671	5.2295	2.3126	0.11116	2.5699	1642.9
9.2	921	78	NaN	-0.23458	16.146	6.9429	-152.02	11.442	26.337	-11.562	-841.57	1139	70.778	799.33	1131.8	49.809	55.142	0	0	8.1392	-23.097	-15.788	-9.1074	-3.1073	25.109	15.895	11.694	5.0319	2.0126	0.10719	2.5863	1643
9.21	922	78	NaN	-0.22828	16.151	6.9537	-152.11	11.481	26.365	-11.574	-841.57	1139	71.332	799.22	1131.9	49.882	56.488	0	0	8.1252	-23.11	-15.789	-9.1083	-3.1209	24.995	15.901	11.731	5.0043	1.8842	0.11211	2.6229	1642.9
9.22	923	78	NaN	-0.21496	16.155	6.9553	-152.24	11.525	26.295	-11.549	-841.56	1139	71.814	799.15	1131.8	50.389	53.955	0	0	8.1032	-23.132	-15.789	-9.1091	-3.1236	24.849	15.903	11.778	4.9796	1.7177	0.11328	2.6688	1642.8
9.23	924	78	NaN	-0.20294	16.158	6.963	-152.39	11.569	26.228	-11.537	-841.56	1139.1	72.288	799.07	1131.8	50.496	56.761	0	0	8.0154	-23.216	-15.79	-9.1093	-3.1278	24.688	15.903	11.824	4.8875	1.4718	0.11376	2.7151	1642.8
9.24	925	78	NaN	-0.20057	16.16	6.988	-152.52	11.607	26.271	-11.584	-841.56	1139.1	72.792	798.95	1131.8	51.04	57.011	0	0	7.9075	-23.32	-15.79	-9.1095	-3.1448	24.538	15.906	11.861	4.7627	1.2183	0.11623	2.7513	1642.7
9.25	926	78	NaN	-0.19454	16.165	6.9919	-152.58	11.626	26.279	-11.582	-841.54	1139.1	73.009	798.91	1131.8	49.67	56.181	0	0	7.7779	-23.445	-15.79	-9.1099	-3.1464	24.465	15.911	11.88	4.6314	1.0206	0.12062	2.7704	1642.6
9.26	927	78	NaN	-0.18182	16.165	6.9982	-152.86	11.728	26.419	-11.553	-841.55	1139.1	74.055	798.61	1131.9	50.906	56.932	0	0	7.6839	-23.535	-15.789	-9.1084	-3.1697	24.153	15.915	11.979	4.5142	0.61742	0.12582	2.8702	1642.4
9.27	928	78	NaN	-0.17739	16.169	6.9976	-153.06	11.816	26.475	-11.516	-841.53	1139.1	74.719	798.42	1131.9	51.218	56.729	0	0	7.6171	-23.599	-15.787	-9.1064	-3.1875	23.929	15.919	12.065	4.4297	0.32913	0.13237	2.9587	1642.2
9.28	929	78	NaN	-0.17734	16.17	6.9927	-153.2	11.873	26.436	-11.475	-841.52	1139.1	75.005	798.39	1131.9	50.4	56.225	0	0	7.6276	-23.589	-15.784	-9.1038	-3.196	23.779	15.918	12.125	4.4316	0.18979	0.13402	3.0217	1642.2
9.29	930	78	NaN	-0.17547	16.164	6.9928	-153.37	11.913	26.351	-11.44	-841.54	1139.1	75.233	798.43	1131.7	49.871	54.849	0	0	7.5994	-23.616	-15.781	-9.1012	-3.2007	23.605	15.906	12.171	4.3987	-0.011005	0.12437	3.0701	1642.3
9.3	931	78	NaN	-0.18985	16.162	7.038	-153.6	11.997	26.281	-11.545	-841.56	1139.1	75.608	798.41	1131.5	49.792	55.13	0	0	7.5432	-23.671	-15.779	-9.0985	-3.2319	23.361	15.896	12.262	4.3113	-0.30991	0.11753	3.164	1642.3
9.31	932	78	NaN	-0.1954	16.164	7.0571	-153.78	12.075	26.27	-11.566	-841.56	1139.1	75.955	798.32	1131.4	50.673	55.929	0	0	7.5635	-23.651	-15.775	-9.0951	-3.2504	23.162	15.896	12.343	4.313	-0.48955	0.12077	3.248	1642.2
9.32	933	78	NaN	-0.1991	16.16	7.0633	-154.04	12.177	26.249	-11.537	-841.56	1139.1	76.396	798.19	1131.4	48.771	56.128	0	0	7.6474	-23.57	-15.772	-9.0913	-3.2687	22.888	15.891	12.447	4.3787	-0.6818	0.11903	3.3558	1642.1
9.33	934	78	NaN	-0.20529	16.154	7.0632	-154.36	12.289	26.192	-11.489	-841.57	1139.1	76.874	798.07	1131.3	50.97	55.742	0	0	7.6453	-23.572	-15.767	-9.0863	-3.2901	22.551	15.882	12.561	4.3553	-1.0213	0.11487	3.4747	1642
9.34	935	78	NaN	-0.21621	16.153	7.0619	-154.69	12.376	26.103	-11.454	-841.58	1139	77.289	798	1131.1	48.886	55.949	0	0	7.6675	-23.551	-15.762	-9.0814	-3.3144	22.213	15.877	12.652	4.3532	-1.3379	0.11515	3.5707	1642
9.35	936	78	NaN	-0.21484	16.149	7.059	-154.92	12.404	26.204	-11.421	-841.6	1139	77.99	797.8	1131.1	51.015	56.696	0	0	7.7724	-23.45	-15.757	-9.0767	-3.3366	21.954	15.872	12.68	4.4358	-1.4959	0.1154	3.6035	1641.9
9.36	937	78	NaN	-0.22213	16.152	7.0744	-155.15	12.418	26.16	-11.445	-841.62	1139.1	78.423	797.71	1131	52.01	56.484	0	0	7.8117	-23.412	-15.751	-9.0712	-3.3599	21.712	15.871	12.699	4.4518	-1.7	0.11925	3.628	1641.8
9.37	938	78	NaN	-0.22544	16.165	7.077	-155.49	12.45	26.14	-11.413	-841.62	1139.1	79.208	797.51	1130.9	48.736	57.096	0	0	7.815	-23.409	-15.745	-9.0652	-3.3899	21.35	15.881	12.734	4.4251	-2.059	0.13587	3.6686	1641.7
9.38	939	78	NaN	-0.22566	16.18	7.0732	-155.87	12.487	26.148	-11.354	-841.61	1139.1	80.231	797.21	1130.9	51.422	57.839	0	0	7.8066	-23.417	-15.737	-9.0566	-3.4243	20.929	15.896	12.772	4.3823	-2.4883	0.15886	3.7152	1641.4
9.39	940	78	NaN	-0.23112	16.186	7.0903	-156.15	12.49	26.1	-11.374	-841.65	1139.1	80.943	796.97	1130.8	51.221	56.323	0	0	7.7982	-23.425	-15.728	-9.048	-3.4557	20.629	15.895	12.781	4.3425	-2.7964	0.16676	3.7327	1641.2
9.4	941	78	NaN	-0.23411	16.181	7.0781	-156.23	12.507	26.086	-11.318	-841.65	1139.1	81.154	796.85	1130.8	49.472	52.607	0	0	7.7499	-23.472	-15.726	-9.046	-3.4643	20.536	15.89	12.798	4.2857	-2.9358	0.16367	3.752	1641.1
9.41	942	78	NaN	-0.24338	16.181	7.0956	-156.45	12.543	26.106	-11.321	-841.69	1139.1	81.856	796.5	1130.7	51.686	56.902	0	0	7.7459	-23.475	-15.724	-9.0441	-3.4987	20.297	15.888	12.836	4.2472	-3.1783	0.16347	3.7917	1640.9
9.42	943	78	NaN	-0.25534	16.181	7.1106	-156.68	12.565	26.057	-11.297	-841.73	1139.1	82.529	796.16	1130.6	50.432	55.128	0	0	7.8266	-23.398	-15.722	-9.0419	-3.534	20.045	15.884	12.862	4.2926	-3.3523	0.16157	3.8201	1640.6
9.43	944	78	NaN	-0.26563	16.183	7.1158	-156.86	12.563	25.931	-11.243	-841.76	1139.1	82.96	795.94	1130.4	51.9	54.49	0	0	7.7768	-23.446	-15.721	-9.0407	-3.5578	19.851	15.879	12.867	4.2191	-3.5948	0.15768	3.8266	1640.4
9.44	945	78	NaN	-0.26875	16.189	7.124	-156.96	12.55	25.799	-11.219	-841.76	1139.2	83.169	795.82	1130.3	52.245	55.865	0	0	7.6833	-23.536	-15.72	-9.0398	-3.5676	19.738	15.878	12.861	4.1157	-3.7976	0.15791	3.8208	1640.3
9.45	946	78	NaN	-0.27448	16.186	7.1144	-157.02	12.539	25.765	-11.162	-841.78	1139.1	83.384	795.74	1130.2	51.228	55.931	0	0	7.6798	-23.539	-15.72	-9.0394	-3.5789	19.676	15.873	12.851	4.1009	-3.863	0.15348	3.812	1640.3
9.46	947	78	NaN	-0.27553	16.19	7.1332	-157.14	12.529	25.64	-11.13	-841.81	1139.1	83.97	795.4	1130	51.476	57.039	0	0	7.6489	-23.569	-15.72	-9.0396	-3.5999	19.532	15.872	12.848	4.049	-4.0365	0.15164	3.808	1640
9.47	948	78	NaN	-0.27486	16.199	7.1498	-157.23	12.51	25.517	-11.094	-841.82	1139.1	84.48	795.08	1129.9	50.199	54.652	0	0	7.5842	-23.631	-15.721	-9.0405	-3.6164	19.433	15.875	12.834	3.9678	-4.1981	0.15378	3.7936	1639.7
9.48	949	78	NaN	-0.27489	16.206	7.1562	-157.25	12.483	25.433	-11.05	-841.82	1139.1	84.784	794.89	1129.7	50.057	57.048	0	0	7.5231	-23.69	-15.721	-9.041	-3.6259	19.398	15.878	12.812	3.8972	-4.2916	0.15691	3.7706	1639.5
9.49	950	78	NaN	-0.27759	16.203	7.1731	-157.32	12.469	25.357	-11.022	-841.85	1139.1	85.149	794.71	1129.6	51.684	56.487	0	0	7.4672	-23.744	-15.721	-9.0409	-3.6406	19.312	15.871	12.802	3.8265	-4.4317	0.14938	3.7611	1639.4
9.5	951	78	NaN	-0.27363	16.21	7.2087	-157.45	12.518	25.354	-11.008	-841.86	1139.1	85.947	794.27	1129.6	51.278	54.325	0	0	7.4083	-23.8	-15.721	-9.0405	-3.6649	19.158	15.876	12.852	3.7434	-4.6426	0.15559	3.8111	1639
9.51	952	78	NaN	-0.26866	16.208	7.2004	-157.47	12.517	25.375	-10.886	-841.88	1139.1	86.515	793.97	1129.6	50.286	54.967	0	0	7.3579	-23.849	-15.72	-9.0401	-3.6761	19.119	15.875	12.85	3.6818	-4.7297	0.15443	3.81	1638.8
9.52	953	78	NaN	-0.2622	16.202	7.1913	-157.48	12.517	25.374	-10.785	-841.91	1139.1	86.906	793.73	1129.6	50.405	55.551	0	0	7.3614	-23.846	-15.721	-9.0404	-3.6802	19.103	15.869	12.851	3.6812	-4.7427	0.14803	3.8101	1638.6
9.53	954	78	NaN	-0.2531	16.197	7.2066	-157.51	12.547	25.324	-10.762	-841.92	1139.1	87.187	793.46	1129.5	49.985	55.113	0	0	7.3451	-23.861	-15.721	-9.0412	-3.6807	19.061	15.862	12.882	3.6644	-4.8004	0.14051	3.8406	1638.3
9.54	955	78	NaN	-0.23891	16.197	7.234	-157.52	12.582	25.222	-10.73	-841.94	1139.1	87.385	793.16	1129.5	52.037	56.7	0	0	7.3101	-23.895	-15.723	-9.0422	-3.6728	19.047	15.858	12.92	3.6372	-4.8484	0.13582	3.8782	1638.1
9.55	956	78	NaN	-0.23267	16.191	7.2405	-157.61	12.624	25.3	-10.665	-841.99	1139.1	87.892	792.84	1129.5	50.001	56.478	0	0	7.2514	-23.951	-15.723	-9.0426	-3.6826	18.941	15.855	12.96	3.5688	-5.0105	0.13222	3.917	1637.8
9.56	957	78	NaN	-0.21885	16.196	7.2722	-157.66	12.641	25.343	-10.673	-842.01	1139.1	88.289	792.56	1129.5	51.438	55.437	0	0	7.1895	-24.011	-15.723	-9.0429	-3.6835	18.875	15.86	12.978	3.506	-5.1364	0.13633	3.9351	1637.6
9.57	958	78	NaN	-0.20058	16.203	7.2815	-157.67	12.661	25.354	-10.616	-842.03	1139.2	88.516	792.29	1129.5	50.929	55.411	0	0	7.1949	-24.006	-15.725	-9.0444	-3.6717	18.857	15.864	12.999	3.5232	-5.1484	0.13951	3.955	1637.4
9.58	959	78	NaN	-0.18421	16.205	7.253	-157.66	12.694	25.35	-10.456	-842.06	1139.1	88.59	792.03	1129.4	50.093	54.336	0	0	7.189	-24.011	-15.726	-9.046	-3.6528	18.875	15.865	13.033	3.5362	-5.1369	0.1391	3.9868	1637.1
9.59	960	78	NaN	-0.182	16.212	7.2785	-157.65	12.695	25.351	-10.501	-842.07	1139.2	88.649	791.89	1129.4	49.938	56.875	0	0	7.0982	-24.099	-15.727	-9.047	-3.6545	18.874	15.872	13.035	3.4437	-5.2244	0.14437	3.9883	1637
9.6	961	78	NaN	-0.17257	16.214	7.2727	-157.65	12.7	25.376	-10.451	-842.07	1139.2	88.729	791.78	1129.5	51.13	56.349	0	0	7.0518	-24.144	-15.727	-9.047	-3.6463	18.876	15.875	13.04	3.4055	-5.2679	0.14722	3.9927	1636.9
9.61	962	78	NaN	-0.1679	16.229	7.2634	-157.65	12.692	25.396	-10.349	-842.08	1139.1	88.794	791.65	1129.5	51.815	57.02	0	0	7.0377	-24.157	-15.727	-9.0463	-3.6406	18.88	15.89	13.031	3.3971	-5.2768	0.1633	3.9845	1636.8
9.62	963	78	NaN	-0.16227	16.244	7.2632	-157.65	12.675	25.397	-10.259	-842.09	1139.1	88.81	791.53	1129.4	50.203	55.133	0	0	6.9805	-24.212	-15.727	-9.0472	-3.6326	18.88	15.905	13.015	3.3478	-5.3322	0.17724	3.9678	1636.7
9.63	964	78	NaN	-0.15077	16.248	7.28	-157.66	12.661	25.388	-10.223	-842.13	1139.1	88.784	791.46	1129.4	47.865	54.18	0	0	6.9539	-24.238	-15.729	-9.0484	-3.6191	18.868	15.907	13.002	3.3349	-5.3699	0.17875	3.9538	1636.6
9.64	965	78	NaN	-0.14141	16.247	7.3148	-157.68	12.664	25.446	-10.209	-842.2	1139.1	88.893	791.26	1129.5	51.757	55.6	0	0	6.9989	-24.194	-15.73	-9.0501	-3.6133	18.847	15.908	13.002	3.3857	-5.3472	0.17772	3.9523	1636.5
9.65	966	78	NaN	-0.1233	16.256	7.3432	-157.69	12.653	25.414	-10.157	-842.24	1139.1	88.761	791.17	1129.4	49.784	57.749	0	0	7.0382	-24.157	-15.732	-9.0515	-3.5889	18.841	15.915	12.994	3.4493	-5.3161	0.18337	3.9425	1636.4
9.66	967	78	NaN	-0.10869	16.262	7.345	-157.7	12.637	25.392	-10.056	-842.26	1139.1	88.672	791.12	1129.4	50.901	57.292	0	0	7.0627	-24.133	-15.732	-9.052	-3.5677	18.836	15.92	12.979	3.495	-5.297	0.18807	3.9266	1636.4
9.67	968	78	NaN	-0.099347	16.269	7.3384	-157.69	12.616	25.378	-9.9628	-842.27	1139.1	88.58	791.08	1129.3	52.8	55.472	0	0	7.1078	-24.09	-15.733	-9.0527	-3.5519	18.858	15.927	12.959	3.5559	-5.2314	0.19375	3.9059	1636.4
9.68	969	78	NaN	-0.094131	16.282	7.3452	-157.64	12.594	25.362	-9.9311	-842.28	1139.1	88.439	791.03	1129.3	49.141	57.642	0	0	7.1641	-24.035	-15.734	-9.0536	-3.5407	18.914	15.939	12.938	3.6234	-5.1216	0.20478	3.8843	1636.3
9.69	970	78	NaN	-0.088953	16.296	7.3507	-157.71	12.588	25.425	-9.8921	-842.3	1139.1	88.641	790.92	1129.4	50.697	56.881	0	0	7.2304	-23.972	-15.736	-9.0561	-3.5415	18.842	15.953	12.93	3.689	-5.1296	0.21702	3.874	1636.2
9.7	971	78	NaN	-0.080769	16.308	7.3488	-157.68	12.552	25.434	-9.8128	-842.31	1139.1	88.593	790.86	1129.4	51.207	56.25	0	0	7.2476	-23.955	-15.739	-9.0587	-3.5289	18.867	15.965	12.894	3.7187	-5.0881	0.2261	3.8356	1636.2
9.71	972	78	NaN	-0.0763	16.325	7.3536	-157.62	12.507	25.402	-9.769	-842.32	1139.1	88.411	790.85	1129.3	51.315	56.454	0	0	7.1842	-24.016	-15.742	-9.0614	-3.5166	18.944	15.98	12.851	3.6677	-5.0723	0.23862	3.79	1636.1
9.72	973	78	NaN	-0.068705	16.346	7.363	-157.53	12.467	25.354	-9.745	-842.3	1139.2	88.161	790.86	1129.3	50.37	56.418	0	0	7.2468	-23.956	-15.743	-9.0627	-3.4994	19.04	15.999	12.814	3.7474	-4.9161	0.256	3.7517	1636.1
9.73	974	78	NaN	-0.049803	16.365	7.3705	-157.46	12.445	25.322	-9.7022	-842.27	1139.2	87.922	790.84	1129.2	50.759	55.051	0	0	7.3507	-23.856	-15.744	-9.0634	-3.4707	19.12	16.017	12.794	3.88	-4.7355	0.27331	3.7302	1636.1
9.74	975	78	NaN	-0.04701	16.363	7.3844	-157.45	12.452	25.39	-9.6939	-842.29	1139.2	87.96	790.75	1129.3	50.863	56.345	0	0	7.4527	-23.758	-15.746	-9.0653	-3.4692	19.128	16.018	12.797	3.9836	-4.6292	0.27202	3.7318	1636
9.75	976	78	NaN	-0.040786	16.356	7.3888	-157.41	12.419	25.395	-9.6636	-842.3	1139.2	87.867	790.78	1129.3	51.314	56.706	0	0	7.5417	-23.672	-15.748	-9.0678	-3.4585	19.169	16.012	12.763	4.0831	-4.5028	0.26394	3.6954	1636
9.76	977	78	NaN	-0.031869	16.348	7.3874	-157.35	12.395	25.376	-9.6128	-842.3	1139.2	87.661	790.8	1129.4	52.134	55.111	0	0	7.4818	-23.73	-15.752	-9.0716	-3.4406	19.237	16.004	12.738	4.0412	-4.4929	0.2523	3.6668	1636
9.77	978	78	NaN	-0.023693	16.341	7.3888	-157.28	12.384	25.359	-9.5685	-842.29	1139.2	87.404	790.79	1129.4	51.797	56.678	0	0	7.4664	-23.745	-15.755	-9.0742	-3.4219	19.317	15.998	12.727	4.0444	-4.4278	0.24327	3.6531	1636
9.78	979	78	NaN	-0.021042	16.338	7.4033	-157.22	12.373	25.363	-9.5699	-842.28	1139.2	87.181	790.78	1129.4	51.627	56.782	0	0	7.5049	-23.707	-15.756	-9.0752	-3.4116	19.39	15.996	12.715	4.0933	-4.3172	0.24032	3.6398	1635.9
9.79	980	78	NaN	-0.022909	16.331	7.4207	-157.15	12.365	25.372	-9.5883	-842.27	1139.2	86.933	790.77	1129.4	50.784	56.51	0	0	7.5406	-23.673	-15.757	-9.0769	-3.4055	19.466	15.99	12.706	4.1352	-4.2069	0.23255	3.6294	1635.9
9.8	981	78	NaN	-0.022179	16.322	7.4274	-157	12.344	25.305	-9.5748	-842.26	1139.2	86.394	790.82	1129.4	49.335	56.534	0	0	7.5649	-23.65	-15.759	-9.0787	-3.3853	19.639	15.98	12.686	4.1796	-4.011	0.22122	3.6074	1635.9
9.81	982	78	NaN	-0.02554	16.298	7.4269	-156.83	12.334	25.29	-9.5409	-842.28	1139.1	85.781	790.81	1129.4	51.377	56.65	0	0	7.5425	-23.671	-15.761	-9.0807	-3.366	19.825	15.959	12.673	4.1765	-3.8458	0.19761	3.5926	1635.9
9.82	983	78	NaN	-0.030872	16.271	7.4259	-156.65	12.321	25.311	-9.5104	-842.3	1139.1	85.076	790.75	1129.5	49.968	56.173	0	0	7.5111	-23.701	-15.763	-9.0825	-3.3458	20.037	15.935	12.657	4.1653	-3.6649	0.1725	3.5742	1635.8
9.83	984	78	NaN	-0.029815	16.272	7.4342	-156.37	12.267	25.248	-9.5186	-842.26	1139.1	84.116	790.76	1129.5	50.782	57.158	0	0	7.4268	-23.783	-15.763	-9.0826	-3.3115	20.344	15.935	12.604	4.1154	-3.4391	0.17181	3.5213	1635.7
9.84	985	78	NaN	-0.039923	16.272	7.4283	-156.28	12.241	25.386	-9.5154	-842.26	1139.1	84.001	790.57	1129.7	51.891	56.723	0	0	7.433	-23.777	-15.764	-9.0836	-3.3178	20.443	15.941	12.573	4.1152	-3.334	0.17721	3.489	1635.5
9.85	986	78	NaN	-0.046132	16.271	7.4393	-156.19	12.215	25.57	-9.5624	-842.29	1139.1	83.998	790.33	1129.9	50.096	54.841	0	0	7.5242	-23.689	-15.766	-9.0854	-3.326	20.527	15.947	12.538	4.1982	-3.1615	0.18133	3.4527	1635.3
9.86	987	78	NaN	-0.045728	16.28	7.4377	-156.09	12.183	25.712	-9.5681	-842.27	1139.1	83.871	790.12	1130.1	49.007	57.979	0	0	7.5131	-23.7	-15.768	-9.0873	-3.3218	20.633	15.962	12.5	4.1913	-3.0662	0.19477	3.4126	1635.1
9.87	988	78	NaN	-0.045807	16.295	7.4266	-155.96	12.138	25.816	-9.5494	-842.23	1139.1	83.579	789.95	1130.2	52.218	59.423	0	0	7.4965	-23.716	-15.769	-9.0888	-3.3114	20.775	15.982	12.45	4.185	-2.9408	0.21315	3.3615	1634.9
9.88	989	78	NaN	-0.064949	16.294	7.4448	-155.8	12.064	25.991	-9.6423	-842.27	1139.1	83.278	789.72	1130.3	50.717	65.712	0	1	7.5035	-23.709	-15.77	-9.0893	-3.3237	20.945	15.985	12.373	4.1798	-2.7639	0.21579	3.2835	1634.7
9.89	990	78	NaN	-0.055529	16.296	7.433	-155.65	12.015	25.991	-9.6268	-842.25	1139.1	82.724	789.67	1130.3	50.336	67.521	0	1	7.5252	-23.688	-15.77	-9.0898	-3.2944	21.11	15.988	12.324	4.2308	-2.578	0.21757	3.2339	1634.6
9.9	991	78	NaN	-0.049051	16.3	7.4209	-155.48	11.968	26.067	-9.6118	-842.23	1139.2	82.217	789.55	1130.4	51.845	70.143	0	1	7.5561	-23.658	-15.771	-9.0903	-3.27	21.303	15.993	12.275	4.2861	-2.3555	0.22282	3.1842	1634.4
9.91	992	78	NaN	-0.04734	16.302	7.409	-155.31	11.945	26.159	-9.5965	-842.21	1139.2	81.797	789.43	1130.5	50.908	70.402	0	1	7.5813	-23.634	-15.772	-9.0917	-3.2533	21.484	15.998	12.248	4.328	-2.1496	0.22651	3.1568	1634.2
9.92	993	78	NaN	-0.048341	16.302	7.3969	-155.15	11.955	26.26	-9.5783	-842.2	1139.1	81.461	789.28	1130.6	51.373	69.741	0	1	7.6024	-23.614	-15.774	-9.0936	-3.2422	21.654	16.004	12.254	4.3602	-1.96	0.22965	3.1601	1634
9.93	994	78	NaN	-0.044685	16.309	7.3847	-154.94	11.985	26.464	-9.5553	-842.16	1139.1	81.153	789.02	1130.8	51.894	70.562	0	1	7.6669	-23.552	-15.776	-9.0955	-3.2276	21.873	16.018	12.276	4.4393	-1.6788	0.24241	3.1804	1633.7
9.94	995	78	NaN	-0.051447	16.314	7.4028	-154.81	11.997	26.586	-9.631	-842.15	1139.1	80.948	788.91	1131	50.647	70.22	0	1	7.7122	-23.508	-15.778	-9.0972	-3.23	22.013	16.027	12.284	4.4821	-1.4948	0.2497	3.1872	1633.6
9.95	996	78	NaN	-0.05454	16.315	7.407	-154.66	12.005	26.652	-9.6589	-842.13	1139.1	80.63	788.85	1131	49.716	69.538	0	1	7.7122	-23.508	-15.779	-9.0988	-3.2231	22.168	16.03	12.29	4.489	-1.3401	0.25068	3.1914	1633.5
9.96	997	78	NaN	-0.055561	16.315	7.4061	-154.53	12.008	26.694	-9.6677	-842.12	1139.2	80.293	788.81	1131.1	49.668	70.081	0	1	7.7458	-23.476	-15.782	-9.1013	-3.2128	22.316	16.031	12.292	4.5331	-1.1593	0.24969	3.1903	1633.4
9.97	998	78	NaN	-0.056546	16.317	7.4084	-154.4	12.003	26.738	-9.6858	-842.1	1139.2	80.006	788.8	1131.1	50.947	66.914	0	1	7.794	-23.429	-15.784	-9.1041	-3.2044	22.449	16.035	12.286	4.5896	-0.97996	0.25014	3.1821	1633.4
9.98	999	78	NaN	-0.058489	16.317	7.4141	-154.26	11.989	26.802	-9.7189	-842.08	1139.2	79.742	788.79	1131.1	50.182	57.555	0	1	7.8277	-23.397	-15.785	-9.1047	-3.1983	22.6	16.036	12.271	4.6294	-0.79673	0.25056	3.1659	1633.3
9.99	1000	78	NaN	-0.071201	16.313	7.416	-154.07	12.014	26.845	-9.7598	-842.04	1139.2	79.253	788.72	1131.2	51.085	56.358	0	1	7.8615	-23.364	-15.786	-9.1053	-3.1955	22.805	16.032	12.295	4.666	-0.55962	0.2463	3.1896	1633.2
10	1001	78	NaN	-0.077342	16.311	7.4097	-153.91	12.013	26.86	-9.7679	-841.99	1139.2	78.829	788.71	1131.1	50.542	54.639	0	1	7.9108	-23.317	-15.787	-9.1071	-3.1872	22.976	16.03	12.294	4.7235	-0.34113	0.24211	3.1866	1633.1
10.01	1002	78	NaN	-0.081937	16.303	7.4108	-153.74	12.019	26.891	-9.7929	-841.96	1139.1	78.424	788.66	1131.2	51.694	54.768	0	1	7.9598	-23.27	-15.789	-9.1092	-3.1786	23.16	16.024	12.299	4.7812	-0.10993	0.23412	3.1897	1633
10.02	1003	78	NaN	-0.088755	16.287	7.4248	-153.53	12.05	26.988	-9.8602	-841.93	1139.1	78.048	788.49	1131.3	50.493	55.592	0	1	8.0086	-23.223	-15.792	-9.1116	-3.175	23.383	16.012	12.325	4.8335	0.16013	0.21973	3.2136	1632.8
10.03	1004	78	NaN	-0.088472	16.27	7.4163	-153.36	12.025	27.212	-9.879	-841.86	1139.1	78.07	788.23	1131.5	50.233	54.188	0	1	8.0993	-23.135	-15.793	-9.1127	-3.1768	23.553	16.002	12.293	4.9225	0.41798	0.20927	3.1801	1632.5
10.04	1005	78	NaN	-0.091875	16.248	7.4048	-153.22	11.961	27.172	-9.8765	-841.87	1139.1	77.638	788.26	1131.4	48.251	54.774	0	1	8.1988	-23.04	-15.794	-9.1135	-3.1649	23.712	15.979	12.229	5.0339	0.67213	0.18555	3.1158	1632.5
10.05	1006	78	NaN	-0.095297	16.232	7.389	-153.08	11.901	27.174	-9.8565	-841.86	1139.1	77.353	788.24	1131.5	51.481	57.314	0	1	8.2515	-22.989	-15.795	-9.1148	-3.1577	23.858	15.964	12.169	5.0938	0.86878	0.16938	3.0539	1632.4
10.06	1007	78	NaN	-0.095528	16.223	7.3766	-152.95	11.836	27.194	-9.8395	-841.84	1139.1	77.138	788.19	1131.5	50.972	59.278	0	1	8.2895	-22.952	-15.796	-9.1157	-3.1499	23.995	15.957	12.102	5.1396	1.0427	0.16063	2.9866	1632.4
10.07	1008	78	NaN	-0.091754	16.216	7.3744	-152.83	11.75	27.163	-9.8454	-841.81	1139	76.83	788.19	1131.5	49.78	59.299	0	1	8.312	-22.93	-15.797	-9.1163	-3.1356	24.13	15.951	12.016	5.1764	1.1993	0.15396	2.8999	1632.3
10.08	1009	78	NaN	-0.095107	16.208	7.3775	-152.69	11.637	27.074	-9.8748	-841.8	1139	76.438	788.28	1131.4	51.889	59.998	0	1	8.3038	-22.938	-15.797	-9.1166	-3.1261	24.276	15.941	11.904	5.1778	1.3376	0.14379	2.7877	1632.4
10.09	1010	78	NaN	-0.10124	16.207	7.3893	-152.45	11.411	26.896	-9.939	-841.8	1139	75.766	788.38	1131.4	50.177	60.124	0	1	8.2583	-22.982	-15.797	-9.1166	-3.1107	24.539	15.938	11.68	5.1476	1.5567	0.1411	2.5631	1632.5
10.1	1011	78	NaN	-0.10809	16.205	7.3874	-152.27	11.263	26.831	-9.9539	-841.81	1139	75.437	788.33	1131.4	49.28	59.419	0	1	8.3302	-22.913	-15.797	-9.1169	-3.1066	24.733	15.94	11.528	5.2235	1.8203	0.14266	2.4113	1632.4
10.11	1012	78	NaN	-0.11497	16.208	7.3785	-152.12	11.137	26.804	-9.9493	-841.83	1139	75.302	788.21	1131.6	50.476	58.762	0	1	8.4296	-22.817	-15.798	-9.1174	-3.1088	24.888	15.949	11.396	5.3207	2.0704	0.15081	2.279	1632.3
10.12	1013	78	NaN	-0.12205	16.221	7.3767	-151.94	10.928	26.676	-9.9803	-841.82	1139	75.019	788.21	1131.7	49.254	58.583	0	1	8.5347	-22.716	-15.799	-9.1189	-3.1071	25.074	15.965	11.184	5.4277	2.3581	0.16602	2.0646	1632.3
10.13	1014	78	NaN	-0.13419	16.234	7.3852	-151.82	10.693	26.383	-10.039	-841.82	1139	74.456	788.49	1131.5	52.904	61.034	0	1	8.6188	-22.635	-15.801	-9.1209	-3.101	25.218	15.972	10.955	5.5178	2.5829	0.17117	1.8343	1632.5
10.14	1015	78	NaN	-0.14277	16.249	7.3921	-151.72	10.499	26.242	-10.08	-841.81	1139	74.218	788.54	1131.6	48.541	69.266	0	1	8.6857	-22.571	-15.804	-9.1233	-3.1026	25.322	15.989	10.759	5.583	2.7509	0.18559	1.6357	1632.6
10.15	1016	78	NaN	-0.14974	16.263	7.3938	-151.62	10.297	26.145	-10.11	-841.81	1139.1	74.104	788.55	1131.7	51.374	73.577	0	1	8.7087	-22.549	-15.806	-9.1255	-3.1067	25.42	16.004	10.555	5.6021	2.8714	0.19805	1.43	1632.6
10.16	1017	78	NaN	-0.1556	16.274	7.3903	-151.54	10.11	26.123	-10.127	-841.81	1139.1	74.152	788.45	1131.8	50.232	73.471	0	1	8.7283	-22.53	-15.808	-9.1278	-3.1149	25.505	16.018	10.365	5.6134	2.9755	0.21041	1.2376	1632.5
10.17	1018	78	NaN	-0.16067	16.286	7.3823	-151.47	9.9743	26.241	-10.12	-841.8	1139.1	74.439	788.14	1132	53.102	73.465	0	1	8.8389	-22.423	-15.811	-9.1304	-3.1304	25.562	16.038	10.222	5.7085	3.1388	0.2276	1.0916	1632.1
10.18	1019	78	NaN	-0.16897	16.282	7.3591	-151.32	9.7315	26.211	-10.072	-841.83	1139.1	74.284	788.02	1132	50.231	72.294	0	1	8.9486	-22.318	-15.814	-9.1332	-3.1317	25.714	16.035	9.9787	5.8168	3.3962	0.22152	0.84549	1632
10.19	1020	78	NaN	-0.17335	16.291	7.3659	-151.22	9.6496	26.182	-10.097	-841.8	1139.1	74.027	788.03	1132	51.208	72.144	0	1	9.0187	-22.25	-15.817	-9.1362	-3.128	25.822	16.042	9.8984	5.8906	3.5713	0.22587	0.76223	1632
10.2	1021	78	NaN	-0.17511	16.296	7.3825	-151.15	9.6703	26.253	-10.138	-841.77	1139.1	73.862	787.91	1131.9	49.977	72.492	0	1	9.128	-22.145	-15.819	-9.1386	-3.1258	25.897	16.045	9.9217	6.0023	3.7521	0.22581	0.7831	1631.9
10.21	1022	78	NaN	-0.17468	16.293	7.3936	-151.11	9.7366	26.371	-10.158	-841.74	1139.1	73.778	787.71	1131.9	49.047	72.539	0	1	9.2614	-22.017	-15.821	-9.1407	-3.1235	25.946	16.039	9.9904	6.1379	3.9293	0.21836	0.84968	1631.6
10.22	1023	78	NaN	-0.17225	16.286	7.3862	-151.08	9.7892	26.397	-10.133	-841.74	1139.1	73.653	787.69	1131.8	52.133	73.277	0	1	9.3285	-21.952	-15.814	-9.1332	-3.1159	25.972	16.031	10.044	6.2126	4.0198	0.21707	0.91093	1631.6
10.23	1024	78	NaN	-0.17102	16.256	7.3964	-151.05	10.031	26.75	-10.171	-841.73	1139	73.919	787.23	1131.8	49.754	72.489	0	1	9.3596	-21.922	-15.809	-9.1285	-3.1261	25.993	16.003	10.284	6.2335	4.0712	0.1941	1.156	1631.1
10.24	1025	78	NaN	-0.17183	16.233	7.3957	-150.98	10.299	26.851	-10.184	-841.7	1139	73.49	787.16	1131.6	50.127	68.899	0	1	9.3261	-21.954	-15.809	-9.129	-3.1125	26.08	15.972	10.559	6.2137	4.1252	0.16317	1.4302	1631
10.25	1026	78	NaN	-0.17224	16.214	7.395	-150.92	10.571	26.894	-10.215	-841.65	1139	72.929	787.24	1131.4	50.531	63.314	0	1	9.3103	-21.97	-15.81	-9.1298	-3.0943	26.162	15.947	10.838	6.216	4.1919	0.13671	1.7084	1631
10.26	1027	78	NaN	-0.17277	16.199	7.3943	-150.88	10.789	26.927	-10.255	-841.62	1139	72.5	787.37	1131.3	51.748	58.495	0	1	9.3349	-21.946	-15.812	-9.1314	-3.081	26.214	15.928	11.06	6.254	4.2685	0.11619	1.929	1631.1
10.27	1028	78	NaN	-0.17657	16.186	7.3841	-150.85	10.858	26.877	-10.247	-841.63	1139	72.229	787.55	1131.2	50.471	54.618	0	1	9.3786	-21.904	-15.812	-9.1318	-3.0747	26.25	15.913	11.131	6.3039	4.3459	0.10072	1.9994	1631.3
10.28	1029	78	NaN	-0.18237	16.173	7.3774	-150.87	11.038	27.196	-10.289	-841.6	1139	72.668	787.35	1131.5	50.112	56.486	0	1	9.4295	-21.855	-15.812	-9.1316	-3.0977	26.216	15.911	11.3	6.3318	4.3607	0.09917	2.1682	1631.1
10.29	1030	78	NaN	-0.18808	16.151	7.3555	-150.85	11.209	27.392	-10.311	-841.58	1139	72.763	787.45	1131.7	51.377	56.127	0	1	9.4471	-21.838	-15.811	-9.1308	-3.1074	26.229	15.897	11.463	6.3397	4.3915	0.086162	2.3322	1631.2
10.3	1031	78	NaN	-0.19278	16.138	7.3282	-150.81	11.368	27.493	-10.294	-841.56	1138.9	72.668	787.45	1131.9	49.805	54.895	0	1	9.4809	-21.805	-15.809	-9.1292	-3.1082	26.273	15.889	11.617	6.3727	4.4677	0.079853	2.4882	1631.1
10.31	1032	78	NaN	-0.19781	16.138	7.3108	-150.77	11.491	27.525	-10.269	-841.54	1138.9	72.518	787.3	1131.9	51.148	57.099	0	1	9.5369	-21.752	-15.807	-9.1264	-3.1074	26.321	15.892	11.737	6.4294	4.5695	0.085449	2.6106	1631
10.32	1033	78	NaN	-0.2077	16.14	7.3274	-150.75	11.512	27.503	-10.338	-841.54	1138.9	72.425	787.36	1131.9	51.282	57.921	0	1	9.5422	-21.746	-15.804	-9.1239	-3.1164	26.337	15.894	11.759	6.4259	4.5902	0.089287	2.6354	1631
10.33	1034	78	NaN	-0.21055	16.135	7.3512	-150.77	11.343	27.38	-10.401	-841.54	1138.9	72.301	787.93	1132	50.915	57.977	0	1	9.5338	-21.754	-15.802	-9.1215	-3.1161	26.322	15.89	11.589	6.4178	4.5678	0.08787	2.4673	1631.6
10.34	1035	78	NaN	-0.21209	16.14	7.3614	-150.79	11.236	27.359	-10.425	-841.52	1139	72.364	788.12	1132	50.037	57.497	0	1	9.5187	-21.769	-15.799	-9.1187	-3.1203	26.307	15.897	11.478	6.3983	4.5376	0.098338	2.3596	1631.8
10.35	1036	78	NaN	-0.20989	16.146	7.3545	-150.8	11.127	27.288	-10.384	-841.51	1139	72.321	788.27	1132	51.031	57.956	0	1	9.4961	-21.791	-15.796	-9.1157	-3.115	26.298	15.904	11.369	6.3812	4.5071	0.10763	2.2535	1631.9
10.36	1037	78	NaN	-0.20667	16.147	7.3422	-150.81	10.986	27.132	-10.32	-841.52	1138.9	72.121	788.53	1132	51.363	57.699	0	1	9.4332	-21.851	-15.792	-9.1113	-3.102	26.292	15.903	11.23	6.3312	4.441	0.11093	2.1187	1632.1
10.37	1038	78	NaN	-0.21659	16.145	7.3672	-150.83	10.862	27.114	-10.405	-841.55	1139	72.217	788.5	1132.1	50.163	56.392	0	1	9.3884	-21.894	-15.787	-9.1072	-3.1183	26.265	15.903	11.104	6.2701	4.371	0.1159	1.9972	1632.2
10.38	1039	78	NaN	-0.21592	16.166	7.3655	-150.8	10.618	26.904	-10.375	-841.52	1139	71.988	788.74	1131.9	49.402	56.536	0	1	9.3637	-21.918	-15.784	-9.1035	-3.1081	26.308	15.919	10.865	6.2555	4.3902	0.13489	1.7619	1632.3
10.39	1040	78	NaN	-0.21277	16.183	7.3649	-150.75	10.397	26.701	-10.361	-841.49	1139	71.737	788.93	1131.8	52.034	56.442	0	1	9.288	-21.991	-15.782	-9.1014	-3.0954	26.366	15.931	10.649	6.1926	4.3749	0.14905	1.5472	1632.5
10.4	1041	78	NaN	-0.2081	16.193	7.3626	-150.71	10.221	26.542	-10.353	-841.49	1139	71.544	789.05	1131.7	52.374	55.811	0	1	9.2038	-22.072	-15.78	-9.0998	-3.0835	26.416	15.936	10.477	6.1203	4.344	0.15621	1.3771	1632.6
10.41	1042	78	NaN	-0.20257	16.2	7.3549	-150.68	10.101	26.451	-10.34	-841.49	1139	71.452	789.1	1131.6	50.521	56.614	0	1	9.12	-22.153	-15.779	-9.0987	-3.0742	26.452	15.939	10.362	6.0458	4.299	0.15982	1.2635	1632.7
10.42	1043	78	NaN	-0.19773	16.224	7.3399	-150.63	10.061	26.477	-10.341	-841.46	1139	71.481	788.96	1131.5	51.68	56.097	0	1	9.0337	-22.236	-15.778	-9.0976	-3.0707	26.497	15.959	10.326	5.963	4.2615	0.1808	1.2286	1632.5
10.43	1044	78	NaN	-0.19708	16.223	7.3474	-150.61	10.074	26.488	-10.374	-841.47	1139	71.414	788.9	1131.4	49.36	56.102	0	1	8.9356	-22.33	-15.777	-9.0968	-3.0689	26.522	15.954	10.342	5.8667	4.1921	0.17661	1.2457	1632.4
10.44	1045	78	NaN	-0.18525	16.235	7.3521	-150.56	10.192	26.638	-10.397	-841.43	1139	71.388	788.71	1131.2	48.958	54.76	0	1	8.8353	-22.427	-15.777	-9.0963	-3.0574	26.57	15.96	10.468	5.7779	4.1429	0.18298	1.3713	1632.2
10.45	1046	78	NaN	-0.17396	16.248	7.3555	-150.49	10.443	26.951	-10.421	-841.4	1139	71.432	788.34	1131	52.295	54.706	0	1	8.7332	-22.525	-15.776	-9.096	-3.0492	26.639	15.967	10.724	5.684	4.114	0.19041	1.6282	1631.8
10.46	1047	78	NaN	-0.17276	16.245	7.3599	-150.4	10.819	27.396	-10.448	-841.41	1139	71.538	787.82	1131	50.7	56.502	0	1	8.5636	-22.688	-15.775	-9.0948	-3.0536	26.72	15.964	11.1	5.51	4.0317	0.18888	2.0049	1631.3
10.47	1048	78	NaN	-0.16471	16.236	7.3521	-150.33	11.203	27.789	-10.437	-841.42	1139	71.584	787.24	1131.2	52.695	53.949	0	1	8.4307	-22.816	-15.774	-9.0941	-3.0478	26.787	15.961	11.478	5.383	3.9707	0.18653	2.3834	1630.7
10.48	1049	78	NaN	-0.14891	16.226	7.3444	-150.25	11.536	27.956	-10.402	-841.4	1139	71.019	787.21	1130.9	50.566	56.838	0	1	8.4027	-22.843	-15.775	-9.0946	-3.011	26.886	15.943	11.819	5.3917	4.0423	0.1683	2.7244	1630.7
10.49	1050	78	NaN	-0.14244	16.215	7.3511	-150.24	11.758	28.071	-10.408	-841.39	1139	70.602	787.28	1130.7	48.958	56.026	0	1	8.3765	-22.868	-15.775	-9.0944	-2.9899	26.916	15.925	12.048	5.3865	4.048	0.15065	2.954	1630.7
10.5	1051	78	NaN	-0.14199	16.209	7.3667	-150.25	11.913	28.192	-10.441	-841.39	1138.9	70.36	787.29	1130.6	51.218	54.971	0	1	8.3513	-22.893	-15.774	-9.0939	-2.9822	26.906	15.916	12.206	5.3691	4.0136	0.14176	3.1125	1630.7
10.51	1052	78	NaN	-0.13961	16.21	7.3823	-150.26	12.053	28.328	-10.475	-841.38	1139	70.137	787.18	1130.6	52.126	53.713	0	1	8.3437	-22.9	-15.775	-9.0943	-2.9734	26.904	15.918	12.346	5.3703	4.004	0.14295	3.2518	1630.6
10.52	1053	78	NaN	-0.12947	16.2	7.4024	-150.29	12.092	28.289	-10.525	-841.38	1139	69.687	787.37	1130.5	51.216	56.813	0	1	8.3472	-22.897	-15.776	-9.0955	-2.9489	26.893	15.903	12.389	5.3984	3.9964	0.12737	3.2935	1630.7
10.53	1054	78	NaN	-0.12112	16.196	7.4143	-150.34	12.11	28.291	-10.563	-841.38	1139	69.38	787.46	1130.5	51.381	57.716	0	1	8.2332	-23.006	-15.776	-9.0952	-2.9309	26.846	15.897	12.408	5.3023	3.8395	0.12184	3.3129	1630.8
10.54	1055	78	NaN	-0.1092	16.189	7.3878	-150.47	12.075	28.319	-10.495	-841.36	1138.9	69.059	787.48	1130.5	50.159	53.773	0	1	8.1609	-23.076	-15.775	-9.095	-2.9053	26.739	15.892	12.372	5.2556	3.6628	0.11645	3.277	1630.8
10.55	1056	78	NaN	-0.099109	16.183	7.3578	-150.6	12.002	28.354	-10.422	-841.35	1138.9	68.782	787.47	1130.5	50.534	56.483	0	1	8.1679	-23.069	-15.775	-9.0949	-2.883	26.616	15.888	12.298	5.2849	3.5463	0.11284	3.2026	1630.8
10.56	1057	78	NaN	-0.09819	16.186	7.376	-150.68	11.919	28.373	-10.493	-841.34	1139	68.634	787.43	1130.5	49.964	54.425	0	1	8.1624	-23.075	-15.774	-9.0939	-2.8795	26.538	15.89	12.215	5.2829	3.4634	0.11555	3.1208	1630.7
10.57	1058	78	NaN	-0.09088	16.184	7.4026	-150.77	11.776	28.288	-10.591	-841.32	1139	68.128	787.43	1130.5	50.666	55.662	0	1	8.1389	-23.097	-15.773	-9.0928	-2.8579	26.462	15.884	12.076	5.281	3.3652	0.11126	2.9829	1630.7
10.58	1059	78	NaN	-0.085854	16.183	7.3974	-150.8	11.68	28.185	-10.581	-841.32	1139	67.768	787.5	1130.3	53.092	56.404	0	1	7.9816	-23.249	-15.773	-9.0929	-2.8397	26.451	15.879	11.983	5.1419	3.2021	0.10618	2.8902	1630.7
10.59	1060	78	NaN	-0.080918	16.177	7.3929	-150.83	11.471	28.024	-10.576	-841.31	1139	67.276	787.7	1130.2	49.136	54.768	0	1	7.8291	-23.395	-15.773	-9.093	-2.8171	26.437	15.867	11.781	5.0121	3.0416	0.094013	2.6875	1630.9
10.6	1061	78	NaN	-0.075362	16.167	7.3881	-150.87	11.213	27.923	-10.573	-841.29	1139	66.823	787.79	1130.1	49.899	55.827	0	1	7.7661	-23.456	-15.774	-9.0935	-2.7954	26.408	15.853	11.526	4.9707	2.9524	0.07956	2.4328	1630.9
10.61	1062	78	NaN	-0.069204	16.157	7.3673	-150.9	11.079	28.074	-10.519	-841.28	1139	66.777	787.4	1130.2	47.932	55.268	0	1	7.6752	-23.543	-15.774	-9.0937	-2.7864	26.379	15.849	11.387	4.8888	2.8356	0.07506	2.2931	1630.5
10.62	1063	78	NaN	-0.06344	16.167	7.3754	-150.88	11.043	28.175	-10.559	-841.25	1139	66.599	787.08	1130.3	51.292	55.3	0	1	7.5453	-23.669	-15.774	-9.0936	-2.7764	26.404	15.859	11.351	4.7689	2.7359	0.085098	2.2569	1630.2
10.63	1064	78	NaN	-0.06704	16.162	7.3851	-150.82	11.03	28.247	-10.601	-841.24	1139	66.073	786.78	1130.1	52.406	56.971	0	1	7.4873	-23.724	-15.774	-9.0938	-2.7635	26.485	15.85	11.342	4.7238	2.7606	0.07609	2.2479	1629.9
10.64	1065	78	NaN	-0.073148	16.162	7.3941	-150.73	11.09	28.387	-10.642	-841.22	1139	65.484	786.34	1130	50.023	57.324	0	1	7.4362	-23.774	-15.774	-9.094	-2.7511	26.595	15.846	11.406	4.6851	2.8212	0.07178	2.3119	1629.4
10.65	1066	78	NaN	-0.079884	16.165	7.3924	-150.64	11.192	28.555	-10.647	-841.17	1139	64.938	785.92	1129.9	51.865	57.278	0	1	7.3169	-23.888	-15.774	-9.094	-2.7396	26.7	15.847	11.511	4.5773	2.8115	0.072528	2.4168	1628.9
10.66	1067	78	NaN	-0.08868	16.158	7.3639	-150.6	11.24	28.604	-10.558	-841.17	1138.9	64.424	785.87	1129.8	49.586	57.903	0	1	7.2616	-23.942	-15.774	-9.0942	-2.7273	26.758	15.835	11.562	4.5343	2.8163	0.06099	2.4681	1628.8
10.67	1068	78	NaN	-0.08947	16.148	7.3751	-150.57	11.271	28.596	-10.59	-841.19	1139	64.077	785.88	1129.7	51.991	55.308	0	1	7.2644	-23.939	-15.775	-9.0944	-2.7169	26.802	15.822	11.597	4.5475	2.863	0.047279	2.5028	1628.8
10.68	1069	78	NaN	-0.099184	16.13	7.3809	-150.54	11.379	28.682	-10.612	-841.19	1138.9	63.397	785.82	1129.5	49.547	56.104	0	1	7.3078	-23.897	-15.774	-9.094	-2.7037	26.859	15.798	11.71	4.6041	2.9621	0.023478	2.6165	1628.7
10.69	1070	78	NaN	-0.1089	16.108	7.3873	-150.52	11.537	28.873	-10.63	-841.2	1138.9	62.735	785.69	1129.4	50.44	55.442	0	1	7.3952	-23.813	-15.773	-9.0928	-2.6909	26.901	15.772	11.872	4.7043	3.0883	-0.00064182	2.7792	1628.6
10.7	1071	78	NaN	-0.1167	16.088	7.3946	-150.53	11.726	29.159	-10.646	-841.22	1138.9	62.271	785.51	1129.5	48.514	56.023	0	1	7.403	-23.806	-15.774	-9.0932	-2.6832	26.908	15.754	12.059	4.7197	3.1025	-0.019545	2.9662	1628.4
10.71	1072	78	NaN	-0.12834	16.078	7.3962	-150.57	11.928	29.51	-10.661	-841.19	1138.9	62.021	785.32	1129.6	50.257	55.126	0	1	7.4059	-23.803	-15.774	-9.0934	-2.687	26.867	15.749	12.257	4.7189	3.0638	-0.024505	3.1635	1628.2
10.72	1073	78	NaN	-0.12869	16.064	7.3851	-150.6	12.036	29.64	-10.628	-841.2	1138.9	61.682	785.3	1129.6	51.769	58.146	0	1	7.4446	-23.766	-15.772	-9.0916	-2.6742	26.856	15.735	12.365	4.7703	3.0907	-0.037135	3.2729	1628.1
10.73	1074	78	NaN	-0.12954	16.046	7.3732	-150.63	12.133	29.674	-10.584	-841.25	1138.9	61.205	785.42	1129.5	51.752	56.052	0	1	7.5266	-23.687	-15.774	-9.094	-2.6565	26.84	15.714	12.464	4.8701	3.1537	-0.06006	3.3698	1628.3
10.74	1075	78	NaN	-0.13276	16.033	7.3671	-150.68	12.239	29.745	-10.565	-841.29	1138.9	60.845	785.48	1129.5	51.432	54.866	0	1	7.6388	-23.579	-15.78	-9.0993	-2.6462	26.811	15.701	12.571	4.9926	3.232	-0.078676	3.472	1628.4
10.75	1076	78	NaN	-0.13752	16.033	7.3665	-150.72	12.36	29.873	-10.574	-841.31	1138.9	60.592	785.45	1129.4	51.187	55.61	0	1	7.8078	-23.416	-15.785	-9.1048	-2.6425	26.773	15.7	12.692	5.1653	3.3567	-0.085004	3.5877	1628.3
10.76	1077	78	NaN	-0.13879	16.044	7.3598	-150.76	12.479	29.897	-10.563	-841.3	1138.9	59.981	785.65	1129.2	50.011	55.921	0	1	7.9793	-23.251	-15.791	-9.1103	-2.6216	26.754	15.704	12.819	5.3577	3.5029	-0.086254	3.7089	1628.5
10.77	1078	78	NaN	-0.13279	16.052	7.3585	-150.8	12.556	30.021	-10.555	-841.29	1138.9	60.029	785.59	1129.3	51.056	56.59	0	1	8.1508	-23.086	-15.796	-9.1158	-2.617	26.716	15.715	12.893	5.5337	3.6301	-0.081181	3.7771	1628.4
10.78	1079	78	NaN	-0.13737	16.067	7.3496	-150.85	12.669	30.083	-10.516	-841.31	1138.9	59.733	785.71	1129.2	49.948	57.561	0	1	8.3222	-22.921	-15.802	-9.1213	-2.6097	26.676	15.726	13.01	5.7126	3.7558	-0.075569	3.8882	1628.6
10.79	1080	78	NaN	-0.14221	16.082	7.3491	-150.91	12.829	30.181	-10.501	-841.36	1138.9	59.424	785.85	1129.1	50.696	55.527	0	1	8.4937	-22.756	-15.807	-9.1268	-2.6028	26.627	15.735	13.176	5.8909	3.8714	-0.071743	4.0488	1628.7
10.8	1081	78	NaN	-0.14108	16.092	7.3563	-150.98	13.016	30.355	-10.511	-841.41	1138.9	59.329	785.87	1129	51.331	55.702	0	1	8.5464	-22.705	-15.81	-9.1298	-2.5986	26.566	15.742	13.365	5.9478	3.8611	-0.067804	4.2355	1628.8
10.81	1082	78	NaN	-0.1413	16.1	7.3244	-151.04	13.135	30.459	-10.408	-841.43	1138.9	59.264	785.94	1128.9	50.892	56.116	0	1	8.5378	-22.713	-15.812	-9.1314	-2.5928	26.511	15.75	13.486	5.945	3.7982	-0.062113	4.3549	1628.9
10.82	1083	78	NaN	-0.13754	16.12	7.3175	-151.07	13.262	30.459	-10.364	-841.43	1138.9	58.933	786.13	1128.8	49.418	56.541	0	1	8.608	-22.646	-15.811	-9.1304	-2.5756	26.488	15.765	13.616	6.0324	3.8425	-0.045485	4.4859	1629.1
10.83	1084	78	NaN	-0.15006	16.144	7.3423	-151.16	13.458	30.596	-10.428	-841.45	1138.9	58.85	786.16	1128.9	50.789	57.424	0	1	8.6836	-22.573	-15.81	-9.1293	-2.5873	26.398	15.792	13.81	6.0963	3.8253	-0.017476	4.681	1629.1
10.84	1085	78	NaN	-0.15966	16.166	7.3617	-151.29	13.676	30.776	-10.457	-841.46	1139	58.874	786.2	1129.1	50.174	56.833	0	1	8.7677	-22.492	-15.808	-9.1281	-2.5987	26.273	15.819	14.022	6.169	3.7808	0.010701	4.8944	1629.2
10.85	1086	78	NaN	-0.15327	16.179	7.3528	-151.41	13.856	30.9	-10.37	-841.46	1138.9	58.842	786.36	1129.2	51.686	55.398	0	1	8.8296	-22.432	-15.807	-9.1266	-2.5879	26.157	15.835	14.2	6.2417	3.7252	0.0281	5.0729	1629.3
10.86	1087	78	NaN	-0.15574	16.175	7.3597	-151.47	13.957	30.983	-10.377	-841.47	1138.9	58.806	786.5	1129.2	51.243	55.66	0	1	8.8506	-22.412	-15.805	-9.1246	-2.5891	26.095	15.834	14.299	6.2615	3.6832	0.028735	5.1746	1629.5
10.87	1088	78	NaN	-0.14531	16.158	7.3592	-151.55	14.059	31.02	-10.325	-841.46	1138.9	58.538	786.71	1129.1	50.474	54.851	0	1	8.8818	-22.382	-15.803	-9.1229	-2.5672	26.026	15.814	14.402	6.3146	3.644	0.011107	5.2795	1629.7
10.88	1089	78	NaN	-0.13698	16.138	7.357	-151.63	14.14	31.038	-10.278	-841.45	1138.9	58.286	786.87	1129.1	50.3	54.547	0	1	8.9103	-22.355	-15.802	-9.1212	-2.5481	25.963	15.793	14.485	6.3622	3.6083	-0.0080608	5.3635	1629.8
10.89	1090	78	NaN	-0.13041	16.113	7.3661	-151.68	14.198	31.043	-10.279	-841.45	1138.9	58.033	787	1129	49.695	55.083	0	1	8.8717	-22.392	-15.799	-9.119	-2.5325	25.918	15.766	14.544	6.3392	3.5261	-0.032789	5.4249	1629.9
10.9	1091	78	NaN	-0.12182	16.074	7.3916	-151.71	14.231	31.057	-10.334	-841.45	1138.9	57.752	787.12	1128.9	50.041	53.697	0	1	8.8812	-22.383	-15.797	-9.1166	-2.5158	25.895	15.725	14.58	6.3654	3.5121	-0.072154	5.4639	1630
10.91	1092	78	NaN	-0.10371	16.006	7.3875	-151.76	14.232	31.179	-10.293	-841.42	1138.8	57.62	787.27	1128.9	48.514	55.872	0	1	8.9477	-22.319	-15.794	-9.1142	-2.4914	25.855	15.657	14.581	6.4562	3.5368	-0.13758	5.4673	1630.1
10.92	1093	78	NaN	-0.093046	15.951	7.379	-151.78	14.226	31.266	-10.255	-841.41	1138.8	57.497	787.33	1128.8	49.221	54.566	0	1	9.008	-22.261	-15.793	-9.1123	-2.4751	25.834	15.602	14.575	6.533	3.5736	-0.19101	5.463	1630.2
10.93	1094	78	NaN	-0.077897	15.901	7.3852	-151.8	14.218	31.317	-10.259	-841.38	1138.7	57.279	787.37	1128.8	50.704	53.544	0	1	9.067	-22.204	-15.791	-9.1105	-2.4524	25.823	15.551	14.568	6.6146	3.6191	-0.23968	5.4578	1630.2
10.94	1095	78	NaN	-0.06235	15.846	7.3978	-151.82	14.207	31.39	-10.275	-841.32	1138.7	57.05	787.37	1128.7	53.055	55.297	0	1	9.0163	-22.253	-15.788	-9.1077	-2.4294	25.811	15.495	14.557	6.5869	3.5588	-0.2925	5.4491	1630.1
10.95	1096	78	NaN	-0.054313	15.776	7.4065	-151.84	14.189	31.55	-10.274	-841.25	1138.6	56.926	787.27	1128.8	49.572	59.326	0	1	8.9642	-22.303	-15.785	-9.1046	-2.4172	25.793	15.428	14.537	6.547	3.4901	-0.3565	5.432	1629.9
10.96	1097	78	NaN	-0.053905	15.734	7.4624	-151.83	14.185	31.724	-10.41	-841.15	1138.7	56.769	787.12	1128.8	51.954	62.19	0	1	9.0694	-22.201	-15.782	-9.102	-2.4165	25.808	15.389	14.53	6.6529	3.6062	-0.39364	5.4281	1629.7
10.97	1098	78	NaN	-0.046905	15.72	7.4585	-151.83	14.168	31.762	-10.377	-841.08	1138.6	56.615	787.08	1128.8	51.239	68.917	0	1	9.0776	-22.194	-15.781	-9.1002	-2.4031	25.817	15.373	14.514	6.6746	3.6233	-0.40718	5.414	1629.6
10.98	1099	78	NaN	-0.033587	15.697	7.4362	-151.83	14.158	31.863	-10.287	-841.02	1138.6	56.539	786.94	1128.8	53.186	74.86	0	1	8.997	-22.271	-15.78	-9.0992	-2.3842	25.817	15.352	14.504	6.6128	3.5455	-0.42786	5.4048	1629.4
10.99	1100	78	NaN	-0.028156	15.674	7.4341	-151.83	14.161	32.052	-10.226	-840.92	1138.6	56.375	786.63	1128.9	54.154	79.514	0	1	9.0349	-22.235	-15.778	-9.0978	-2.3715	25.831	15.331	14.504	6.6635	3.5961	-0.44715	5.4058	1628.9
11	1101	78	NaN	-0.046813	15.673	7.4838	-151.78	14.17	32.272	-10.258	-840.76	1138.7	55.898	786.12	1129	55.568	81.205	0	1	9.0855	-22.186	-15.777	-9.0966	-2.3754	25.891	15.332	14.511	6.7101	3.705	-0.44445	5.4142	1628.2
11.01	1102	78	NaN	-0.026653	15.672	7.477	-151.74	14.164	32.34	-10.191	-840.69	1138.6	55.693	785.84	1129.1	54.386	80.173	0	1	9.1302	-22.143	-15.776	-9.096	-2.3462	25.938	15.335	14.502	6.784	3.7954	-0.4411	5.4056	1627.9
11.02	1103	78	NaN	-0.038748	15.69	7.4951	-151.7	14.127	32.298	-10.185	-840.62	1138.6	55.275	785.74	1129.1	52.958	79.606	0	1	9.1476	-22.126	-15.776	-9.0955	-2.3436	25.998	15.352	14.465	6.804	3.8718	-0.42395	5.3693	1627.7
11.03	1104	78	NaN	-0.049842	15.701	7.517	-151.67	14.092	32.304	-10.208	-840.59	1138.7	55.067	785.64	1129.1	53.49	78.535	0	1	9.0636	-22.207	-15.775	-9.0949	-2.3484	26.031	15.365	14.428	6.7152	3.8241	-0.41021	5.3332	1627.6
11.04	1105	78	NaN	-0.052785	15.708	7.5266	-151.66	14.013	32.378	-10.207	-840.57	1138.7	55.014	785.43	1129.3	53.647	77.986	0	1	9.0383	-22.231	-15.774	-9.0942	-2.3498	26.047	15.377	14.345	6.6886	3.8157	-0.39791	5.2504	1627.3
11.05	1106	78	NaN	-0.055765	15.723	7.5101	-151.63	13.803	32.457	-10.121	-840.47	1138.7	54.766	785.03	1129.5	53.865	77.82	0	1	9.0559	-22.214	-15.774	-9.0934	-2.3417	26.084	15.4	14.126	6.7142	3.8698	-0.37382	5.033	1626.8
11.06	1107	78	NaN	-0.056453	15.732	7.518	-151.62	13.759	32.445	-10.136	-840.45	1138.7	54.667	784.99	1129.6	53.445	77.62	0	1	9.0133	-22.255	-15.772	-9.0916	-2.3395	26.095	15.41	14.081	6.6738	3.8398	-0.36214	4.9897	1626.8
11.07	1108	78	NaN	-0.050057	15.751	7.5193	-151.6	13.619	32.393	-10.136	-840.38	1138.8	54.453	784.86	1129.6	53.773	77.672	0	1	8.9618	-22.305	-15.771	-9.0902	-2.3259	26.129	15.43	13.941	6.6359	3.824	-0.34074	4.8504	1626.6
11.08	1109	78	NaN	-0.045336	15.765	7.5253	-151.57	13.511	32.35	-10.156	-840.33	1138.8	54.293	784.74	1129.7	51.513	77.749	0	1	8.8987	-22.366	-15.77	-9.0898	-2.3165	26.163	15.445	13.83	6.5822	3.7975	-0.32465	4.7407	1626.4
11.09	1110	78	NaN	-0.044122	15.771	7.5275	-151.53	13.462	32.326	-10.173	-840.31	1138.8	54.205	784.62	1129.8	52.153	76.665	0	1	8.8677	-22.396	-15.771	-9.0905	-2.3129	26.198	15.453	13.781	6.5548	3.8025	-0.31816	4.6901	1626.2
11.1	1111	78	NaN	-0.041982	15.774	7.4971	-151.48	13.416	32.293	-10.109	-840.27	1138.8	54.066	784.44	1129.8	53.177	72.77	0	1	8.8509	-22.412	-15.772	-9.0919	-2.3039	26.255	15.457	13.733	6.547	3.8431	-0.3153	4.6412	1626
11.11	1112	78	NaN	-0.032956	15.764	7.4686	-151.45	13.411	32.27	-10.079	-840.27	1138.8	53.977	784.36	1129.8	52.514	72.027	0	1	8.8131	-22.448	-15.773	-9.0924	-2.2908	26.288	15.447	13.728	6.5223	3.84	-0.32588	4.6361	1625.9
11.12	1113	78	NaN	-0.036777	15.758	7.4493	-151.43	13.415	32.238	-10.063	-840.27	1138.8	53.912	784.22	1129.8	50.227	73.4	0	1	8.7649	-22.495	-15.773	-9.0924	-2.292	26.311	15.44	13.733	6.4729	3.8163	-0.33257	4.6404	1625.8
11.13	1114	78	NaN	-0.043809	15.757	7.4416	-151.42	13.424	32.225	-10.066	-840.27	1138.9	53.892	784.08	1129.8	51.046	74.356	0	1	8.7614	-22.498	-15.772	-9.0921	-2.2986	26.32	15.439	13.742	6.4627	3.8225	-0.33366	4.6501	1625.6
11.14	1115	78	NaN	-0.048728	15.758	7.442	-151.43	13.441	32.206	-10.093	-840.27	1138.9	53.858	783.97	1129.9	51.095	74.67	0	1	8.7455	-22.513	-15.772	-9.0919	-2.3035	26.32	15.44	13.759	6.442	3.8066	-0.33218	4.6667	1625.5
11.15	1116	78	NaN	-0.052109	15.757	7.4381	-151.43	13.472	32.074	-10.153	-840.26	1138.9	53.621	783.81	1129.8	51.195	74.175	0	1	8.7104	-22.547	-15.772	-9.0922	-2.3008	26.32	15.436	13.793	6.4095	3.7726	-0.33639	4.7008	1625.3
11.16	1117	78	NaN	-0.040655	15.757	7.4128	-151.45	13.481	31.997	-10.121	-840.24	1138.9	53.489	783.72	1129.7	50.063	77.075	0	1	8.662	-22.594	-15.773	-9.0928	-2.2838	26.304	15.434	13.804	6.3782	3.7101	-0.33908	4.7112	1625.2
11.17	1118	78	NaN	-0.03652	15.755	7.3824	-151.48	13.471	31.884	-10.085	-840.26	1138.9	53.293	783.53	1129.6	52.143	77.786	0	1	8.6151	-22.639	-15.774	-9.0935	-2.2717	26.288	15.429	13.798	6.3434	3.6496	-0.34521	4.7046	1625.1
11.18	1119	78	NaN	-0.041203	15.763	7.3766	-151.5	13.454	31.781	-10.11	-840.28	1138.9	53.11	783.3	1129.6	52.463	77.622	0	1	8.6067	-22.647	-15.774	-9.0938	-2.2711	26.273	15.433	13.784	6.3356	3.6258	-0.34133	4.6906	1624.8
11.19	1120	78	NaN	-0.053782	15.782	7.3973	-151.53	13.416	31.7	-10.204	-840.29	1139	52.984	783.06	1129.5	52.484	75.936	0	1	8.5956	-22.658	-15.774	-9.094	-2.2829	26.244	15.449	13.75	6.3127	3.5866	-0.32519	4.6556	1624.6
11.2	1121	78	NaN	-0.071112	15.797	7.3909	-151.61	13.29	31.571	-10.26	-840.32	1139	52.869	782.76	1129.4	52.062	74.502	0	1	8.5535	-22.698	-15.774	-9.0941	-2.2985	26.164	15.458	13.629	6.255	3.466	-0.31613	4.5347	1624.3
11.21	1122	78	NaN	-0.065931	15.809	7.3511	-151.71	13.151	31.581	-10.193	-840.32	1139	53.096	782.44	1129.3	51.285	73.895	0	1	8.5113	-22.739	-15.775	-9.0944	-2.2994	26.056	15.47	13.491	6.2119	3.317	-0.30515	4.3969	1624
11.22	1123	78	NaN	-0.065133	15.825	7.3339	-151.79	12.983	31.471	-10.186	-840.33	1139	53.06	782.3	1129.2	52.806	73.855	0	1	8.4691	-22.779	-15.775	-9.095	-2.2973	25.977	15.481	13.327	6.1719	3.1973	-0.29396	4.2318	1623.9
11.23	1124	78	NaN	-0.077356	15.849	7.3356	-151.87	12.789	31.391	-10.239	-840.34	1139	53.085	781.98	1129.3	52.531	76.708	0	1	8.4155	-22.831	-15.777	-9.0966	-2.3126	25.896	15.506	13.132	6.1029	3.0653	-0.27137	4.0358	1623.6
11.24	1125	78	NaN	-0.099464	15.878	7.3398	-151.96	12.566	31.402	-10.309	-840.37	1139	53.307	781.37	1129.4	54.53	79.213	0	1	8.3581	-22.886	-15.779	-9.0987	-2.3459	25.796	15.539	12.905	6.0123	2.9096	-0.24005	3.8062	1623
11.25	1126	78	NaN	-0.097988	15.879	7.3066	-152.05	12.28	31.178	-10.275	-840.39	1139	53.044	781.1	1129.1	53.88	78.363	0	1	8.2951	-22.947	-15.782	-9.1018	-2.3342	25.715	15.528	12.631	5.9608	2.7685	-0.2542	3.5288	1622.8
11.26	1127	78	NaN	-0.11015	15.898	7.3137	-152.18	11.872	30.924	-10.362	-840.4	1139	52.852	780.9	1128.9	54.087	77.744	0	1	8.2781	-22.963	-15.785	-9.1047	-2.343	25.588	15.542	12.229	5.9352	2.6249	-0.24352	3.1242	1622.6
11.27	1128	78	NaN	-0.13169	15.911	7.3084	-152.28	11.439	30.699	-10.409	-840.42	1139.1	52.752	780.54	1128.8	54.347	71.909	0	1	8.2978	-22.944	-15.788	-9.1074	-2.3631	25.49	15.55	11.8	5.9347	2.5453	-0.2373	2.6929	1622.2
11.28	1129	78	NaN	-0.14972	15.915	7.2864	-152.33	11.091	30.522	-10.399	-840.46	1139.1	52.654	780.11	1128.8	51.662	61.982	0	1	8.3613	-22.883	-15.792	-9.1115	-2.3779	25.446	15.553	11.453	5.9834	2.5631	-0.23859	2.3415	1621.8
11.29	1130	78	NaN	-0.15376	15.913	7.2542	-152.32	10.886	30.385	-10.349	-840.48	1139	52.461	779.72	1128.8	50.568	63.656	0	1	8.4648	-22.783	-15.797	-9.1169	-2.3738	25.462	15.552	11.247	6.091	2.6786	-0.24513	2.1298	1621.4
11.3	1131	78	NaN	-0.14916	15.91	7.231	-152.31	10.664	30.178	-10.318	-840.49	1139	52.107	779.43	1128.7	51.594	63.452	0	1	8.5684	-22.684	-15.803	-9.1223	-2.356	25.486	15.545	11.029	6.2124	2.8027	-0.25766	1.9072	1621.2
11.31	1132	78	NaN	-0.14889	15.925	7.2466	-152.31	10.375	30.201	-10.396	-840.5	1139.1	52.33	778.7	1128.8	49.738	62.505	0	1	8.6719	-22.584	-15.808	-9.1277	-2.3674	25.469	15.563	10.737	6.3045	2.8853	-0.2454	1.6098	1620.4
11.32	1133	78	NaN	-0.15706	15.937	7.2645	-152.29	10.21	30.28	-10.475	-840.5	1139.1	52.594	778	1129	51.585	55.928	0	1	8.7755	-22.484	-15.813	-9.1331	-2.3886	25.48	15.582	10.565	6.3868	2.9959	-0.23187	1.4321	1619.8
11.33	1134	78	NaN	-0.16429	15.945	7.2773	-152.23	10.08	30.225	-10.535	-840.52	1139.1	52.497	777.47	1129.1	52.077	55.849	0	1	8.879	-22.385	-15.819	-9.1384	-2.3952	25.543	15.591	10.434	6.4838	3.1587	-0.22798	1.2956	1619.2
11.34	1135	78	NaN	-0.15953	15.951	7.2819	-152.13	9.8696	29.933	-10.568	-840.53	1139.1	51.86	777.09	1128.8	49.572	54.216	0	1	8.9825	-22.285	-15.824	-9.1438	-2.3696	25.665	15.586	10.234	6.6129	3.3794	-0.23794	1.0906	1618.9
11.35	1136	78	NaN	-0.14451	15.952	7.2543	-151.98	9.7692	29.975	-10.501	-840.56	1139.1	51.87	776.04	1128.9	51.159	56.097	0	1	9.0861	-22.185	-15.83	-9.1492	-2.354	25.81	15.591	10.131	6.7321	3.6248	-0.23852	0.98134	1617.8
11.36	1137	78	NaN	-0.14623	15.96	7.2528	-151.9	9.7137	29.95	-10.507	-840.58	1139.1	51.797	775.56	1128.9	49.246	55.836	0	1	9.1896	-22.086	-15.835	-9.1546	-2.354	25.895	15.598	10.076	6.8356	3.8095	-0.23691	0.92109	1617.4
11.37	1138	78	NaN	-0.14952	15.97	7.2587	-151.83	9.6673	29.935	-10.532	-840.58	1139.1	51.767	775.17	1128.9	49.967	54.228	0	1	9.118	-22.155	-15.838	-9.1574	-2.3576	25.96	15.607	10.03	6.7604	3.805	-0.23061	0.87298	1617
11.38	1139	78	NaN	-0.14971	15.978	7.2648	-151.78	9.6209	29.914	-10.555	-840.57	1139.1	51.726	774.85	1128.8	50.491	56.066	0	1	9.0386	-22.231	-15.84	-9.1601	-2.3576	26.008	15.612	9.9864	6.681	3.7769	-0.22808	0.82633	1616.7
11.39	1140	78	NaN	-0.14678	15.979	7.2685	-151.76	9.5699	29.834	-10.57	-840.58	1139.1	51.549	774.69	1128.6	50.107	55.228	0	1	8.9591	-22.308	-15.843	-9.1627	-2.3491	26.039	15.607	9.9416	6.6099	3.7314	-0.23596	0.77887	1616.5
11.4	1141	78	NaN	-0.15601	15.99	7.2834	-151.71	9.4606	29.61	-10.639	-840.55	1139.1	51.042	774.43	1128.3	51.347	58.462	0	1	8.8796	-22.384	-15.846	-9.1654	-2.3432	26.107	15.607	9.8437	6.5363	3.7232	-0.23914	0.67829	1616.2
11.41	1142	78	NaN	-0.15392	15.989	7.275	-151.67	9.3487	29.492	-10.615	-840.54	1139.1	50.809	774.12	1128.2	50.554	60.646	0	1	8.7964	-22.464	-15.849	-9.1682	-2.3325	26.149	15.601	9.7368	6.4639	3.6852	-0.24798	0.56863	1615.9
11.42	1143	78	NaN	-0.15176	15.985	7.2775	-151.66	9.2599	29.446	-10.632	-840.53	1139.1	50.725	773.72	1128.1	50.026	62.518	0	1	8.6564	-22.599	-15.853	-9.1724	-2.3285	26.167	15.596	9.6493	6.3279	3.568	-0.25693	0.47692	1615.5
11.43	1144	78	NaN	-0.15129	15.978	7.2847	-151.65	9.1751	29.381	-10.677	-840.52	1139.1	50.584	773.33	1128.1	51.576	64.737	0	1	8.5678	-22.684	-15.856	-9.1757	-2.3251	26.178	15.588	9.5657	6.2427	3.4936	-0.2684	0.39001	1615
11.44	1145	78	NaN	-0.14987	15.962	7.2704	-151.63	9.0562	29.192	-10.66	-840.51	1139.1	50.159	773.04	1127.9	50.697	64.284	0	1	8.5482	-22.703	-15.858	-9.1776	-2.3085	26.208	15.567	9.4515	6.2397	3.5049	-0.29134	0.27393	1614.7
11.45	1146	78	NaN	-0.15481	15.961	7.2608	-151.63	9.0478	29.319	-10.672	-840.48	1139.1	50.401	772.48	1128.2	49.019	66.92	0	1	8.5187	-22.732	-15.861	-9.1805	-2.3232	26.203	15.575	9.4338	6.1955	3.4713	-0.28533	0.25329	1614.1
11.46	1147	78	NaN	-0.15927	15.962	7.2665	-151.65	8.9925	29.343	-10.722	-840.46	1139.1	50.497	772.17	1128.2	51.92	68.015	0	1	8.4731	-22.775	-15.865	-9.1848	-2.3333	26.178	15.575	9.3792	6.1398	3.4029	-0.2897	0.19433	1613.8
11.47	1148	78	NaN	-0.16046	15.959	7.2542	-151.7	8.8794	29.32	-10.724	-840.43	1139.1	50.589	771.92	1128.1	52.114	67.511	0	1	8.3904	-22.855	-15.868	-9.1877	-2.3382	26.123	15.571	9.268	6.0522	3.2677	-0.29742	0.080317	1613.6
11.48	1149	78	NaN	-0.16236	15.952	7.23	-151.76	8.7409	29.259	-10.701	-840.39	1139.1	50.627	771.68	1128.1	52.128	67.613	0	1	8.3002	-22.942	-15.87	-9.1901	-2.341	26.061	15.563	9.1301	5.9592	3.1195	-0.30784	-0.060013	1613.3
11.49	1150	78	NaN	-0.17456	15.942	7.2311	-151.77	8.6473	29.127	-10.767	-840.34	1139.1	50.415	771.48	1128.1	51.994	66.972	0	1	8.2442	-22.996	-15.874	-9.1934	-2.3484	26.052	15.552	9.0377	5.8958	3.0557	-0.32191	-0.15573	1613
11.5	1151	78	NaN	-0.18942	15.935	7.2366	-151.76	8.5714	28.933	-10.824	-840.32	1139.1	50.05	771.53	1128	49.193	67.062	0	1	8.1621	-23.075	-15.878	-9.1972	-2.3523	26.074	15.538	8.9678	5.8099	2.9993	-0.33934	-0.22939	1613
11.51	1152	78	NaN	-0.19375	15.929	7.2226	-151.76	8.5845	29.028	-10.824	-840.24	1139.1	50.234	771.08	1128.2	50.876	65.615	0	1	8.0532	-23.18	-15.882	-9.2014	-2.3639	26.067	15.541	8.9724	5.6894	2.8869	-0.34084	-0.22896	1612.5
11.52	1153	78	NaN	-0.20018	15.915	7.2037	-151.77	8.5996	29.116	-10.799	-840.18	1139.1	50.406	770.67	1128.4	51.309	62.67	0	1	7.9512	-23.278	-15.882	-9.2019	-2.3761	26.059	15.534	8.9798	5.5751	2.7811	-0.34775	-0.22217	1612
11.53	1154	78	NaN	-0.21032	15.894	7.1888	-151.76	8.5856	29.084	-10.769	-840.16	1139.1	50.351	770.52	1128.4	51.425	64.012	0	1	7.8502	-23.375	-15.882	-9.2019	-2.3835	26.067	15.515	8.9649	5.4668	2.6923	-0.36765	-0.23704	1611.9
11.54	1155	78	NaN	-0.21289	15.881	7.1817	-151.74	8.5747	29.027	-10.751	-840.09	1139.1	50.232	770.44	1128.4	50.703	64.196	0	1	7.7145	-23.506	-15.884	-9.204	-2.3814	26.093	15.501	8.9554	5.3332	2.5876	-0.38367	-0.24861	1611.7
11.55	1156	78	NaN	-0.22073	15.876	7.2107	-151.63	8.3991	28.445	-10.841	-840.03	1139.1	48.932	770.97	1127.6	50.244	64.629	0	1	7.5867	-23.629	-15.887	-9.2063	-2.3456	26.247	15.466	8.8089	5.2412	2.6187	-0.42035	-0.39734	1612.2
11.56	1157	78	NaN	-0.2272	15.856	7.2195	-151.57	8.3728	28.271	-10.877	-839.95	1139.1	48.506	770.98	1127.4	49.839	64.684	0	1	7.5273	-23.686	-15.888	-9.2076	-2.3383	26.317	15.44	8.7893	5.1889	2.6312	-0.44833	-0.41836	1612.1
11.57	1158	78	NaN	-0.23343	15.837	7.2158	-151.54	8.4019	28.269	-10.873	-839.86	1139.1	48.459	770.82	1127.4	49.188	64.24	0	1	7.4035	-23.805	-15.889	-9.2092	-2.3431	26.35	15.422	8.8164	5.0604	2.5448	-0.46748	-0.39273	1611.8
11.58	1159	78	NaN	-0.23987	15.822	7.2099	-151.51	8.4311	28.268	-10.855	-839.78	1139.1	48.42	770.71	1127.5	51.354	64.9	0	1	7.227	-23.975	-15.891	-9.2109	-2.3477	26.381	15.409	8.8445	4.8792	2.4058	-0.48214	-0.36645	1611.6
11.59	1160	78	NaN	-0.24547	15.798	7.2145	-151.48	8.4901	28.257	-10.863	-839.73	1139.1	48.327	770.59	1127.5	50.788	60.668	0	1	7.1623	-24.037	-15.893	-9.2124	-2.3505	26.414	15.388	8.9008	4.8117	2.3766	-0.50516	-0.31164	1611.5
11.6	1161	78	NaN	-0.25748	15.767	7.2332	-151.45	8.5932	28.274	-10.923	-839.64	1139.1	48.265	770.37	1127.6	50.955	54.723	0	1	7.0838	-24.113	-15.893	-9.2123	-2.3628	26.449	15.359	9.001	4.721	2.3363	-0.53373	-0.21128	1611.1
11.61	1162	78	NaN	-0.25741	15.75	7.2209	-151.42	8.6569	28.271	-10.888	-839.53	1139	48.198	770.26	1127.6	50.348	56.873	0	1	6.9527	-24.239	-15.889	-9.2086	-2.3595	26.475	15.343	9.0636	4.5933	2.2365	-0.54598	-0.14501	1610.9
11.62	1163	78	NaN	-0.25766	15.728	7.2073	-151.4	8.7248	28.281	-10.857	-839.43	1139	48.144	770.13	1127.6	52.135	56.762	0	1	6.8216	-24.365	-15.885	-9.2048	-2.357	26.499	15.323	9.1297	4.4646	2.134	-0.56216	-0.075087	1610.7
11.63	1164	78	NaN	-0.26359	15.694	7.2058	-151.38	8.8142	28.307	-10.87	-839.34	1139	48.081	769.92	1127.7	52.453	60.046	0	1	6.6905	-24.491	-15.881	-9.2011	-2.3616	26.526	15.292	9.2163	4.329	2.0346	-0.5892	0.015181	1610.4
11.64	1165	78	NaN	-0.25731	15.677	7.1745	-151.35	8.852	28.245	-10.778	-839.25	1139	47.879	769.9	1127.7	50.72	60.384	0	1	6.5594	-24.618	-15.878	-9.1973	-2.3449	26.558	15.274	9.2555	4.2145	1.9404	-0.6038	0.05817	1610.3
11.65	1166	78	NaN	-0.26229	15.675	7.1757	-151.35	8.872	28.245	-10.792	-839.18	1139	47.857	769.84	1127.7	52.746	67.904	0	1	6.4283	-24.744	-15.874	-9.1936	-2.3498	26.558	15.271	9.2755	4.0785	1.8139	-0.60243	0.08194	1610.1
11.66	1167	78	NaN	-0.26981	15.66	7.1731	-151.35	8.9119	28.252	-10.799	-839.09	1139	47.801	769.69	1127.7	52.758	74.418	0	1	6.2972	-24.87	-15.87	-9.1898	-2.3559	26.567	15.257	9.3147	3.9413	1.6974	-0.61284	0.12489	1609.9
11.67	1168	78	NaN	-0.27808	15.639	7.18	-151.33	8.9501	28.239	-10.828	-838.95	1139	47.664	769.5	1127.7	55.018	79.129	0	1	6.203	-24.961	-15.865	-9.1851	-2.3607	26.588	15.235	9.3538	3.8423	1.627	-0.63026	0.16861	1609.5
11.68	1169	78	NaN	-0.28494	15.619	7.2	-151.31	8.966	28.199	-10.881	-838.79	1139	47.458	769.31	1127.6	57.606	82.481	0	1	6.1749	-24.988	-15.859	-9.1787	-2.3626	26.612	15.212	9.3733	3.8122	1.6247	-0.64718	0.19457	1609.2
11.69	1170	78	NaN	-0.28331	15.599	7.1771	-151.3	8.9702	28.182	-10.796	-838.72	1139	47.328	769.2	1127.5	54.696	82.731	0	1	6.067	-25.092	-15.857	-9.1765	-2.3536	26.629	15.19	9.3791	3.7134	1.5377	-0.66697	0.20255	1609
11.7	1171	78	NaN	-0.28042	15.591	7.1911	-151.3	8.9852	28.236	-10.82	-838.68	1139	47.38	769.02	1127.6	52.222	81.689	0	1	5.9297	-25.224	-15.856	-9.1758	-2.3537	26.625	15.183	9.393	3.5761	1.4018	-0.67338	0.21712	1608.8
11.71	1172	78	NaN	-0.28815	15.566	7.1968	-151.3	9.0009	28.255	-10.807	-838.61	1139	47.253	768.78	1127.5	51.467	80.178	0	1	5.8893	-25.263	-15.855	-9.175	-2.3568	26.634	15.156	9.4112	3.5325	1.3712	-0.69917	0.23619	1608.5
11.72	1173	78	NaN	-0.30009	15.541	7.2042	-151.3	9.0115	28.255	-10.8	-838.52	1139	47.063	768.54	1127.3	51.336	79.645	0	1	5.9017	-25.251	-15.854	-9.1741	-2.3622	26.643	15.125	9.4267	3.5395	1.3918	-0.72907	0.25266	1608.1
11.73	1174	78	NaN	-0.30731	15.53	7.2229	-151.3	9.0148	28.268	-10.837	-838.47	1139	46.975	768.35	1127.2	52.712	79.142	0	1	6.0744	-25.084	-15.854	-9.1733	-2.3679	26.636	15.11	9.4344	3.7066	1.5518	-0.74376	0.26102	1607.9
11.74	1175	78	NaN	-0.30856	15.516	7.1967	-151.32	9.021	28.273	-10.743	-838.41	1139	46.848	768.15	1127.2	52.588	78.403	0	1	6.2136	-24.95	-15.852	-9.1716	-2.3616	26.631	15.095	9.4425	3.852	1.6803	-0.75716	0.2709	1607.6
11.75	1176	78	NaN	-0.31846	15.507	7.2318	-151.33	8.9972	28.285	-10.827	-838.32	1139	46.696	767.95	1127	53.229	77.713	0	1	6.3081	-24.859	-15.849	-9.1684	-2.3694	26.616	15.081	9.4236	3.9387	1.7565	-0.76778	0.25519	1607.3
11.76	1177	78	NaN	-0.32824	15.499	7.2489	-151.39	9.0946	28.679	-10.864	-838.26	1139	47.396	767.25	1127.4	53.008	78.331	0	1	6.3554	-24.814	-15.847	-9.1666	-2.4064	26.533	15.085	9.5083	3.9489	1.7192	-0.76146	0.34172	1606.6
11.77	1178	78	NaN	-0.33726	15.486	7.2411	-151.44	9.2183	29.148	-10.834	-838.23	1139	48.25	766.45	1127.9	54.185	77.928	0	1	6.3641	-24.806	-15.844	-9.1635	-2.4459	26.452	15.088	9.6158	3.9182	1.6467	-0.75537	0.45231	1605.8
11.78	1179	78	NaN	-0.34633	15.463	7.2234	-151.43	9.2234	29.253	-10.78	-838.21	1139	48.24	766.11	1127.8	55.208	77.893	0	1	6.2377	-24.927	-15.832	-9.152	-2.4532	26.466	15.065	9.6219	3.7845	1.539	-0.7674	0.46997	1605.4
11.79	1180	78	NaN	-0.34695	15.455	7.2084	-151.41	9.2408	29.38	-10.726	-838.17	1139	48.257	765.67	1127.8	53.667	78.525	0	1	6.149	-25.013	-15.822	-9.1415	-2.4531	26.48	15.055	9.6411	3.6959	1.4671	-0.76668	0.49961	1605
11.8	1181	78	NaN	-0.35035	15.454	7.2182	-151.39	9.2495	29.416	-10.754	-838.14	1139	48.165	765.48	1127.7	54.687	78.416	0	1	6.3207	-24.847	-15.819	-9.1383	-2.4546	26.502	15.051	9.6524	3.8661	1.6547	-0.76783	0.51407	1604.7
11.81	1182	78	NaN	-0.356	15.455	7.222	-151.37	9.2513	29.395	-10.759	-838.11	1139	47.984	765.39	1127.6	54.503	78.981	0	1	6.3851	-24.785	-15.815	-9.1349	-2.454	26.531	15.049	9.6583	3.9311	1.7459	-0.76667	0.5234	1604.6
11.82	1183	78	NaN	-0.36114	15.458	7.2204	-151.34	9.255	29.375	-10.747	-838.08	1139	47.797	765.28	1127.5	54.548	78.56	0	1	6.3395	-24.829	-15.811	-9.1311	-2.4523	26.565	15.048	9.6652	3.8873	1.7354	-0.76353	0.53407	1604.5
11.83	1184	78	NaN	-0.36245	15.459	7.2265	-151.31	9.2608	29.39	-10.771	-838.07	1139	47.651	765.12	1127.5	54.617	78.199	0	1	6.4236	-24.748	-15.808	-9.1274	-2.4494	26.605	15.048	9.6718	3.9742	1.8564	-0.76008	0.54449	1604.3
11.84	1185	78	NaN	-0.36771	15.448	7.2354	-151.21	9.0487	28.737	-10.786	-838.11	1139	46.119	765.86	1126.6	54.75	77.136	0	1	6.4899	-24.684	-15.804	-9.1238	-2.3996	26.761	15.005	9.4912	4.0903	2.0762	-0.79879	0.3674	1605
11.85	1186	78	NaN	-0.36066	15.451	7.2398	-151.17	9.0041	28.584	-10.784	-838.1	1139	45.703	765.96	1126.4	54.846	76.122	0	1	6.4237	-24.748	-15.801	-9.1209	-2.3775	26.812	15.003	9.4527	4.0462	2.0639	-0.79855	0.33182	1605.1
11.86	1187	78	NaN	-0.3546	15.459	7.253	-151.16	8.9911	28.56	-10.817	-838.11	1139	45.594	765.9	1126.4	52.945	74.286	0	1	6.4077	-24.764	-15.798	-9.1179	-2.3688	26.83	15.011	9.4391	4.0389	2.0665	-0.78712	0.32122	1605.1
11.87	1188	78	NaN	-0.35271	15.468	7.2663	-151.15	8.9676	28.537	-10.862	-838.13	1139	45.515	765.85	1126.5	51.835	72.262	0	1	6.4275	-24.744	-15.795	-9.1147	-2.3657	26.841	15.021	9.4144	4.0618	2.096	-0.77414	0.29969	1605
11.88	1189	78	NaN	-0.35181	15.478	7.2567	-151.14	8.9461	28.526	-10.845	-838.14	1139	45.494	765.81	1126.5	48.487	66.151	0	1	6.3695	-24.8	-15.785	-9.1044	-2.3635	26.844	15.033	9.3905	4.006	2.0434	-0.7513	0.28604	1605
11.89	1190	78	NaN	-0.34606	15.491	7.2361	-151.15	8.8837	28.438	-10.798	-838.16	1139	45.352	765.84	1126.6	52.083	55.97	0	1	6.2506	-24.915	-15.769	-9.0886	-2.351	26.849	15.047	9.3277	3.8996	1.9342	-0.72191	0.23906	1605
11.9	1191	78	NaN	-0.33387	15.495	7.2187	-151.15	8.8389	28.398	-10.752	-838.19	1139	45.308	765.83	1126.6	51.745	56.028	0	1	5.8455	-25.305	-15.75	-9.0695	-2.3355	26.844	15.054	9.28	3.51	1.5396	-0.69576	0.21055	1605.1
11.91	1192	78	NaN	-0.32349	15.517	7.245	-151.18	8.7391	28.313	-10.834	-838.22	1139	45.255	765.83	1126.7	49.276	55.14	0	1	5.5643	-25.575	-15.736	-9.0553	-2.3261	26.816	15.078	9.179	3.2381	1.2404	-0.65803	0.12372	1605.1
11.92	1193	78	NaN	-0.31898	15.55	7.2905	-151.22	8.6101	28.212	-10.976	-838.24	1139	45.22	765.84	1126.7	50.689	58.458	0	1	5.6342	-25.508	-15.734	-9.0535	-2.3254	26.771	15.11	9.0498	3.3087	1.2629	-0.62343	-0.0036887	1605.1
11.93	1194	78	NaN	-0.32081	15.55	7.2632	-151.25	8.577	28.243	-10.904	-838.26	1139	45.365	765.8	1126.8	50.666	55.619	0	1	5.6419	-25.501	-15.733	-9.0528	-2.3299	26.739	15.114	9.0128	3.312	1.2386	-0.61867	-0.03995	1605.1
11.94	1195	78	NaN	-0.31251	15.555	7.26	-151.42	8.6334	28.705	-10.902	-838.3	1139	46.687	765.04	1127.4	49.704	54.748	0	1	5.62	-25.522	-15.733	-9.0527	-2.3696	26.526	15.143	9.0459	3.2505	1.0044	-0.59024	-0.0067758	1604.4
11.95	1196	78	NaN	-0.31475	15.554	7.2597	-151.52	8.6004	28.753	-10.911	-838.34	1139	47.058	764.8	1127.6	50.371	56.196	0	1	5.6903	-25.454	-15.731	-9.0505	-2.3856	26.41	15.148	9.006	3.3047	0.95635	-0.58263	-0.044456	1604.2
11.96	1197	78	NaN	-0.31696	15.552	7.2529	-151.57	8.5457	28.637	-10.897	-838.37	1138.9	47.008	764.78	1127.5	51.261	55.651	0	1	5.7606	-25.386	-15.729	-9.0483	-2.3855	26.361	15.144	8.953	3.375	0.97463	-0.58423	-0.095363	1604.2
11.97	1198	78	NaN	-0.3187	15.552	7.2468	-151.59	8.5223	28.522	-10.886	-838.4	1138.9	46.88	764.72	1127.4	50.897	54.686	0	1	5.7889	-25.359	-15.725	-9.0444	-2.3824	26.351	15.141	8.9337	3.4066	0.99176	-0.58358	-0.11066	1604.2
11.98	1199	78	NaN	-0.33537	15.558	7.2741	-151.57	8.5636	28.444	-10.99	-838.42	1138.9	46.72	764.43	1127.3	50.622	56.222	0	1	5.8182	-25.331	-15.721	-9.0404	-2.3974	26.365	15.142	8.9798	3.4208	1.0342	-0.57899	-0.060599	1603.9
11.99	1200	78	NaN	-0.32781	15.552	7.2736	-151.58	8.5817	28.412	-10.995	-838.45	1138.9	46.623	764.26	1127.2	50.774	56.872	0	1	5.8496	-25.301	-15.717	-9.0364	-2.3867	26.365	15.132	9.0016	3.4629	1.0645	-0.5844	-0.034795	1603.8
12	1201	78	NaN	-0.33254	15.55	7.286	-151.58	8.5925	28.391	-11.054	-838.47	1138.9	46.531	764.07	1127	51.08	57.628	0	1	5.8254	-25.324	-15.71	-9.0298	-2.3905	26.361	15.125	9.0173	3.435	1.0366	-0.58479	-0.012532	1603.6
12.01	1202	78	NaN	-0.33917	15.55	7.2818	-151.55	8.5251	28.161	-11.064	-838.5	1138.9	45.958	764.13	1126.6	50.384	60.275	0	1	5.7757	-25.372	-15.703	-9.0225	-2.3769	26.409	15.11	8.9654	3.3988	1.0371	-0.59323	-0.057135	1603.7
12.02	1203	78	NaN	-0.34009	15.551	7.2521	-151.52	8.4134	27.873	-10.993	-838.52	1138.9	45.248	764.23	1126.1	50.164	60.478	0	1	5.6842	-25.46	-15.699	-9.0191	-2.3498	26.474	15.091	8.873	3.3345	1.0135	-0.60835	-0.14611	1603.8
12.03	1204	78	NaN	-0.33776	15.553	7.2388	-151.64	8.534	28.534	-10.977	-838.55	1138.9	46.665	763.09	1126.7	49.524	62.984	0	1	5.6222	-25.52	-15.696	-9.016	-2.3989	26.298	15.116	8.9709	3.2233	0.77865	-0.58017	-0.045076	1602.7
12.04	1205	78	NaN	-0.34396	15.577	7.2619	-151.59	8.328	28.072	-11.096	-838.55	1138.9	45.45	763.35	1126	51.482	60.961	0	1	5.5941	-25.547	-15.694	-9.0134	-2.3656	26.385	15.114	8.7904	3.2285	0.83865	-0.57933	-0.22306	1603
12.05	1206	78	NaN	-0.34036	15.582	7.2477	-151.65	8.3405	28.304	-11.071	-838.56	1138.9	45.89	762.89	1126.2	52.203	66.165	0	1	5.5571	-25.582	-15.692	-9.0119	-2.3774	26.311	15.128	8.7944	3.1797	0.72868	-0.56439	-0.21748	1602.5
12.06	1207	78	NaN	-0.3371	15.585	7.2345	-151.75	8.3749	28.659	-11.057	-838.57	1138.9	46.59	762.29	1126.6	51.452	71.051	0	1	5.5082	-25.629	-15.692	-9.0119	-2.3994	26.188	15.146	8.8139	3.1088	0.55888	-0.54611	-0.19807	1601.9
12.07	1208	78	NaN	-0.34073	15.598	7.2439	-151.81	8.2759	28.62	-11.141	-838.57	1138.9	46.311	762.13	1126.6	52.801	73.772	0	1	5.4454	-25.69	-15.694	-9.0141	-2.3963	26.139	15.156	8.7176	3.0491	0.44879	-0.5381	-0.29647	1601.8
12.08	1209	78	NaN	-0.33811	15.595	7.2106	-151.81	8.2397	28.539	-11.062	-838.59	1138.9	45.963	762.09	1126.5	56.119	75.701	0	1	5.3946	-25.739	-15.697	-9.0165	-2.3785	26.153	15.152	8.6831	3.0162	0.41419	-0.54491	-0.33333	1601.7
12.09	1210	78	NaN	-0.33165	15.599	7.2236	-151.83	8.2152	28.554	-11.11	-838.58	1138.9	45.899	761.93	1126.5	56.158	76.941	0	1	5.4299	-25.705	-15.698	-9.0173	-2.3716	26.135	15.155	8.6588	3.0582	0.43	-0.54269	-0.35855	1601.6
12.1	1211	78	NaN	-0.33081	15.599	7.2303	-151.84	8.1997	28.563	-11.147	-838.58	1138.9	45.842	761.81	1126.5	56.225	78.377	0	1	5.5134	-25.624	-15.7	-9.0197	-2.3702	26.124	15.156	8.6427	3.1432	0.49908	-0.54432	-0.37697	1601.4
12.11	1212	78	NaN	-0.33383	15.596	7.2448	-151.84	8.1945	28.578	-11.217	-838.58	1138.9	45.814	761.6	1126.6	54.666	80.097	0	1	5.6395	-25.503	-15.704	-9.0234	-2.375	26.114	15.155	8.6353	3.2645	0.61127	-0.54908	-0.38814	1601.2
12.12	1213	78	NaN	-0.3365	15.589	7.2737	-151.85	8.2042	28.629	-11.335	-838.59	1138.9	45.882	761.23	1126.8	56.757	80.853	0	1	5.6876	-25.457	-15.707	-9.0263	-2.3848	26.1	15.154	8.6399	3.3028	0.64348	-0.55312	-0.38642	1600.9
12.13	1214	78	NaN	-0.33194	15.577	7.2362	-151.85	8.2527	28.731	-11.22	-838.59	1138.9	46.138	760.84	1127	57.934	80.933	0	1	5.727	-25.419	-15.709	-9.0291	-2.3858	26.097	15.151	8.6782	3.3412	0.67785	-0.55831	-0.3509	1600.5
12.14	1215	78	NaN	-0.33416	15.58	7.2258	-151.81	8.278	28.63	-11.192	-838.57	1138.9	45.986	760.76	1127	58.225	80.808	0	1	5.8853	-25.266	-15.712	-9.032	-2.3817	26.147	15.154	8.7041	3.5036	0.88049	-0.55809	-0.32792	1600.4
12.15	1216	78	NaN	-0.3438	15.58	7.2489	-151.75	8.3083	28.554	-11.283	-838.54	1138.9	46.002	760.59	1127	58.642	80.561	0	1	6.0457	-25.112	-15.716	-9.0352	-2.3954	26.193	15.154	8.7349	3.6503	1.0814	-0.56168	-0.30027	1600.2
12.16	1217	78	NaN	-0.35222	15.578	7.2718	-151.7	8.334	28.48	-11.372	-838.52	1138.9	46.067	760.41	1127	56.334	80.601	0	1	6.1441	-25.017	-15.72	-9.0393	-2.4096	26.24	15.15	8.7613	3.7345	1.2228	-0.56927	-0.278	1600
12.17	1218	78	NaN	-0.35123	15.577	7.2624	-151.65	8.3428	28.351	-11.343	-838.5	1138.9	45.957	760.39	1126.9	58.724	80.3	0	1	6.2732	-24.893	-15.724	-9.0436	-2.4037	26.299	15.146	8.7732	3.8695	1.4063	-0.57762	-0.27032	1600
12.18	1219	78	NaN	-0.35568	15.573	7.2891	-151.61	8.3778	28.299	-11.431	-838.48	1138.9	46.019	760.25	1126.9	57.483	80.083	0	1	6.4237	-24.748	-15.728	-9.048	-2.4137	26.335	15.141	8.8091	4.01	1.5866	-0.58697	-0.2389	1599.8
12.19	1220	78	NaN	-0.35678	15.562	7.2696	-151.56	8.3926	28.204	-11.368	-838.47	1138.9	45.965	760.17	1126.8	56.979	80.043	0	1	6.4339	-24.738	-15.73	-9.0498	-2.4107	26.388	15.13	8.8242	4.0231	1.6495	-0.60016	-0.22553	1599.7
12.2	1221	78	NaN	-0.35782	15.545	7.2662	-151.5	8.4162	28.121	-11.355	-838.45	1138.9	45.992	760.07	1126.8	58.11	79.6	0	1	6.4538	-24.719	-15.731	-9.051	-2.4124	26.445	15.112	8.849	4.0414	1.726	-0.61909	-0.20202	1599.6
12.21	1222	78	NaN	-0.36048	15.523	7.2782	-151.44	8.4557	28.067	-11.406	-838.43	1138.9	46.113	759.97	1126.8	56.993	79.595	0	1	6.5071	-24.668	-15.732	-9.0515	-2.4214	26.499	15.089	8.8893	4.0857	1.8306	-0.64293	-0.1622	1599.5
12.22	1223	78	NaN	-0.36519	15.495	7.2829	-151.39	8.5092	28.047	-11.469	-838.4	1138.8	46.266	759.91	1126.8	57.411	79.01	0	1	6.5347	-24.641	-15.733	-9.0524	-2.4339	26.541	15.063	8.9418	4.1008	1.8993	-0.6702	-0.11061	1599.4
12.23	1224	78	NaN	-0.36213	15.487	7.2831	-151.37	8.5707	28.047	-11.489	-838.35	1138.8	46.347	759.8	1126.8	56.954	77.683	0	1	6.4996	-24.675	-15.734	-9.0541	-2.4347	26.558	15.055	9.0024	4.0649	1.8828	-0.67969	-0.051704	1599.2
12.24	1225	78	NaN	-0.36733	15.475	7.2798	-151.3	8.4705	27.634	-11.496	-838.31	1138.8	45.499	760.26	1126.2	54.285	75.12	0	1	6.5202	-24.655	-15.736	-9.0556	-2.4093	26.656	15.024	8.922	4.1109	2.0005	-0.71207	-0.1336	1599.6
12.25	1226	78	NaN	-0.37545	15.462	7.2784	-151.27	8.4195	27.418	-11.521	-838.28	1138.8	45.079	760.47	1125.9	54.062	71.879	0	1	6.5692	-24.608	-15.737	-9.0568	-2.4031	26.7	15	8.8818	4.1662	2.0921	-0.73715	-0.17501	1599.8
12.26	1227	78	NaN	-0.38068	15.452	7.2828	-151.3	8.4771	27.576	-11.565	-838.24	1138.8	45.476	760.25	1126.1	52.95	68.807	0	1	6.6148	-24.564	-15.738	-9.0573	-2.4244	26.651	14.996	8.9322	4.1904	2.0872	-0.74111	-0.12505	1599.6
12.27	1228	78	NaN	-0.37706	15.449	7.2943	-151.39	8.6105	28.018	-11.609	-838.21	1138.9	46.477	759.74	1126.8	51.204	63.021	0	1	6.6214	-24.558	-15.738	-9.0578	-2.4588	26.529	15.016	9.0439	4.1625	1.9706	-0.72259	-0.013887	1599.1
12.28	1229	78	NaN	-0.37899	15.45	7.2665	-151.39	8.439	27.571	-11.584	-838.11	1138.8	45.467	760.27	1126.1	50.921	59.582	0	1	6.5691	-24.608	-15.739	-9.0585	-2.4232	26.567	14.995	8.8938	4.1459	1.9591	-0.74335	-0.16465	1599.4
12.29	1230	78	NaN	-0.3857	15.449	7.2587	-151.48	8.4556	27.7	-11.588	-838.05	1138.8	45.731	760.13	1126.4	50.218	58.712	0	1	6.4795	-24.694	-15.74	-9.0592	-2.4397	26.464	15.002	8.9024	4.0398	1.7694	-0.73748	-0.15684	1599.3
12.3	1231	78	NaN	-0.39284	15.452	7.2604	-151.61	8.4277	27.889	-11.617	-837.98	1138.9	46.179	759.9	1126.6	50.806	57.863	0	1	6.378	-24.792	-15.74	-9.06	-2.4643	26.315	15.012	8.8672	3.9137	1.5231	-0.72785	-0.19277	1599
12.31	1232	78	NaN	-0.39875	15.457	7.2553	-151.74	8.3024	27.942	-11.625	-837.89	1138.9	46.378	759.85	1126.6	49.092	57.855	0	1	6.3147	-24.853	-15.743	-9.0625	-2.4779	26.179	15.016	8.7432	3.8368	1.3259	-0.72657	-0.31935	1598.8
12.32	1233	78	NaN	-0.40376	15.452	7.2208	-151.84	8.168	27.907	-11.527	-837.85	1138.9	46.376	760.02	1126.6	51.265	56.141	0	1	6.2646	-24.901	-15.746	-9.0654	-2.4791	26.088	15.012	8.6084	3.7854	1.1865	-0.73381	-0.457	1599
12.33	1234	78	NaN	-0.41169	15.439	7.2374	-152.01	7.9844	28.035	-11.561	-837.79	1138.9	46.808	760.06	1126.7	51.371	57.194	0	1	6.2049	-24.959	-15.747	-9.0665	-2.5038	25.898	15.004	8.4192	3.7012	0.93879	-0.74241	-0.64726	1599
12.34	1235	78	NaN	-0.41555	15.424	7.2452	-152.11	7.8858	28.038	-11.569	-837.74	1138.9	46.851	760.14	1126.8	50.468	58.231	0	1	6.1438	-25.018	-15.749	-9.0685	-2.5094	25.797	14.992	8.3185	3.6344	0.77925	-0.75706	-0.75005	1599
12.35	1236	78	NaN	-0.42242	15.414	7.2513	-152.19	7.8396	28.047	-11.567	-837.69	1138.9	46.881	760.17	1126.8	52.256	59.651	0	1	6.0808	-25.078	-15.752	-9.0717	-2.5173	25.719	14.983	8.2706	3.5635	0.64085	-0.7687	-0.80112	1599
12.36	1237	78	NaN	-0.43274	15.404	7.2587	-152.26	7.8367	28.097	-11.564	-837.63	1138.9	46.997	760.13	1126.9	51.986	58.108	0	1	5.9655	-25.189	-15.754	-9.0736	-2.5318	25.64	14.975	8.2661	3.4337	0.45093	-0.77897	-0.8075	1598.9
12.37	1238	78	NaN	-0.43879	15.377	7.2661	-152.31	7.8986	28.105	-11.569	-837.59	1138.9	46.952	760.08	1126.8	49.538	67.113	0	1	5.8701	-25.281	-15.756	-9.0755	-2.5365	25.588	14.945	8.3297	3.3336	0.30673	-0.81034	-0.74581	1598.8
12.38	1239	78	NaN	-0.45208	15.362	7.2822	-152.31	8.0142	28.144	-11.622	-837.57	1138.9	46.957	759.94	1126.8	51.366	71.754	0	1	5.901	-25.251	-15.759	-9.0783	-2.5521	25.589	14.929	8.4473	3.3489	0.33742	-0.82933	-0.63093	1598.6
12.39	1240	78	NaN	-0.45019	15.34	7.2539	-152.3	8.1178	28.145	-11.527	-837.55	1138.8	46.909	759.9	1126.7	51.661	71.806	0	1	5.9202	-25.233	-15.762	-9.0813	-2.5452	25.608	14.905	8.5529	3.3751	0.37491	-0.85638	-0.52833	1598.6
12.4	1241	78	NaN	-0.44733	15.324	7.2431	-152.26	8.2379	28.16	-11.49	-837.53	1138.8	46.868	759.81	1126.7	51.7	72.362	0	1	5.8781	-25.273	-15.766	-9.0853	-2.5397	25.648	14.888	8.674	3.3384	0.37467	-0.87779	-0.41125	1598.5
12.41	1242	78	NaN	-0.44985	15.317	7.2686	-152.19	8.4018	28.219	-11.58	-837.49	1138.9	46.865	759.62	1126.7	52.065	71.492	0	1	5.8546	-25.296	-15.77	-9.0894	-2.5456	25.719	14.882	8.8365	3.309	0.42257	-0.8877	-0.25287	1598.2
12.42	1243	78	NaN	-0.44825	15.303	7.2668	-152.06	8.6365	28.309	-11.602	-837.44	1138.9	46.884	759.4	1126.9	51.685	71.014	0	1	5.8476	-25.303	-15.774	-9.0936	-2.5459	25.84	14.874	9.0647	3.3017	0.53738	-0.89945	-0.028854	1598
12.43	1244	78	NaN	-0.44715	15.3	7.2587	-152.03	8.6884	28.36	-11.589	-837.42	1138.8	46.96	759.29	1127	51.729	71.929	0	1	5.8595	-25.291	-15.778	-9.098	-2.5472	25.867	14.875	9.1144	3.3123	0.57604	-0.9038	0.01631	1597.8
12.44	1245	78	NaN	-0.45195	15.299	7.2662	-151.94	8.7434	28.278	-11.654	-837.4	1138.9	46.742	759.49	1126.9	50.333	72.975	0	1	5.8726	-25.279	-15.782	-9.1019	-2.5462	25.962	14.872	9.1706	3.3263	0.68343	-0.91041	0.068679	1598
12.45	1246	78	NaN	-0.45588	15.297	7.2609	-151.85	8.7992	28.202	-11.683	-837.38	1138.9	46.538	759.67	1126.9	53.012	73.506	0	1	5.8831	-25.269	-15.785	-9.1042	-2.5437	26.062	14.869	9.2273	3.3394	0.79308	-0.91562	0.12311	1598.2
12.46	1247	78	NaN	-0.45521	15.296	7.2322	-151.79	8.8395	28.209	-11.623	-837.37	1138.8	46.52	759.63	1126.9	51.861	72.177	0	1	5.9652	-25.19	-15.787	-9.107	-2.5403	26.121	14.868	9.267	3.4249	0.93113	-0.91888	0.15999	1598.1
12.47	1248	78	NaN	-0.45605	15.302	7.2242	-151.74	8.8461	28.152	-11.62	-837.33	1138.8	46.384	759.67	1126.8	53.194	69.701	0	1	6.0887	-25.071	-15.79	-9.1101	-2.5361	26.18	14.871	9.2768	3.5525	1.1098	-0.91919	0.16676	1598.1
12.48	1249	78	NaN	-0.45744	15.305	7.248	-151.71	8.8252	28.123	-11.712	-837.33	1138.9	46.348	759.66	1126.8	53.127	69.196	0	1	6.1951	-24.968	-15.794	-9.1136	-2.5396	26.204	14.873	9.2571	3.6555	1.2355	-0.92094	0.14351	1598.1
12.49	1250	78	NaN	-0.46143	15.309	7.2685	-151.64	8.6693	27.781	-11.805	-837.31	1138.9	45.658	759.94	1126.3	52.676	67.766	0	1	6.2898	-24.877	-15.798	-9.1175	-2.5218	26.297	14.86	9.1182	3.7679	1.42	-0.93789	0.00070015	1598.3
12.5	1251	78	NaN	-0.4626	15.308	7.2684	-151.62	8.554	27.648	-11.833	-837.29	1138.9	45.465	759.89	1126.1	51.418	66.02	0	1	6.4689	-24.705	-15.803	-9.1223	-2.5171	26.324	14.851	9.0114	3.9517	1.6189	-0.952	-0.11093	1598.3
12.51	1252	78	NaN	-0.4606	15.299	7.2472	-151.7	8.5528	27.965	-11.781	-837.28	1138.8	46.302	759.28	1126.4	50.852	64.581	0	1	6.5907	-24.587	-15.806	-9.1262	-2.5441	26.216	14.854	8.9976	4.0466	1.6288	-0.95251	-0.12851	1597.7
12.52	1253	78	NaN	-0.47975	15.286	7.259	-151.65	8.1763	27.411	-11.827	-837.29	1138.8	45.295	759.89	1125.8	50.624	63.621	0	1	6.5907	-24.587	-15.808	-9.1277	-2.528	26.307	14.821	8.6416	4.0627	1.7192	-0.98724	-0.48613	1598.3
12.53	1254	78	NaN	-0.48	15.279	7.2526	-151.76	8.1249	27.808	-11.81	-837.28	1138.8	46.387	759.3	1126.2	52.086	62.805	0	1	6.6055	-24.573	-15.809	-9.1284	-2.5676	26.148	14.83	8.5748	4.0379	1.5748	-0.97915	-0.55363	1597.7
12.54	1255	78	NaN	-0.48266	15.283	7.2638	-151.85	8.061	28.022	-11.855	-837.25	1138.8	47.012	758.93	1126.5	50.772	63.106	0	1	6.6312	-24.548	-15.809	-9.1288	-2.5948	26.036	14.841	8.5026	4.0365	1.4881	-0.96822	-0.6262	1597.3
12.55	1256	78	NaN	-0.48755	15.289	7.2833	-151.88	7.9488	27.929	-11.933	-837.22	1138.8	46.902	758.96	1126.4	49.794	63.615	0	1	6.7211	-24.462	-15.811	-9.1303	-2.5985	26.007	14.843	8.3945	4.1226	1.5447	-0.9676	-0.7358	1597.3
12.56	1257	78	NaN	-0.49017	15.291	7.2931	-151.88	7.8222	27.666	-11.985	-837.21	1138.8	46.383	759.21	1126.1	50.242	61.557	0	1	6.8097	-24.377	-15.812	-9.1318	-2.5841	26.026	14.834	8.2791	4.2257	1.6497	-0.97842	-0.85269	1597.5
12.57	1258	78	NaN	-0.48641	15.293	7.2803	-151.91	7.7626	27.665	-11.964	-837.19	1138.8	46.42	759.1	1126	50.699	62.758	0	1	6.8623	-24.326	-15.815	-9.1342	-2.5811	25.993	14.835	8.2202	4.2812	1.6666	-0.97926	-0.91401	1597.4
12.58	1259	78	NaN	-0.48061	15.296	7.283	-151.94	7.6529	27.531	-11.996	-837.15	1138.8	46.21	759	1125.7	50.395	60.563	0	1	6.8828	-24.306	-15.816	-9.1352	-2.569	25.971	14.828	8.1216	4.3138	1.665	-0.98795	-1.0136	1597.3
12.59	1260	78	NaN	-0.47602	15.301	7.2874	-151.99	7.6054	27.585	-12.033	-837.11	1138.8	46.413	758.66	1125.6	50.662	62.354	0	1	6.8547	-24.333	-15.814	-9.1339	-2.5736	25.915	14.828	8.0786	4.2812	1.5813	-0.98644	-1.0553	1596.9
12.6	1261	78	NaN	-0.46903	15.303	7.2826	-151.99	7.5744	27.581	-12.041	-837.07	1138.8	46.437	758.44	1125.5	52.071	64.017	0	1	6.8428	-24.345	-15.813	-9.1331	-2.5681	25.906	14.825	8.0523	4.2747	1.5615	-0.98843	-1.0807	1596.6
12.61	1262	78	NaN	-0.45543	15.298	7.2627	-151.9	7.4835	27.193	-12.002	-837.05	1138.8	45.541	758.72	1125	52.774	62.061	0	1	6.839	-24.348	-15.813	-9.1324	-2.5206	26.038	14.804	7.9777	4.3184	1.6891	-1.0091	-1.1547	1596.9
12.62	1263	78	NaN	-0.4484	15.294	7.2576	-151.89	7.4857	27.225	-11.996	-837.02	1138.8	45.669	758.52	1124.9	52.847	63.12	0	1	6.8566	-24.331	-15.813	-9.1326	-2.5182	26.037	14.798	7.9818	4.3384	1.7055	-1.0152	-1.1508	1596.6
12.63	1264	78	NaN	-0.44863	15.288	7.2712	-151.88	7.4919	27.224	-12.053	-837.01	1138.8	45.678	758.4	1124.9	51.832	60.792	0	1	6.8569	-24.331	-15.813	-9.1322	-2.521	26.044	14.79	7.9892	4.3359	1.7126	-1.0221	-1.1431	1596.5
12.64	1265	78	NaN	-0.44571	15.284	7.2819	-151.87	7.4994	27.236	-12.1	-836.98	1138.8	45.757	758.19	1124.8	49.671	60.391	0	1	6.8401	-24.347	-15.812	-9.1314	-2.5229	26.052	14.785	7.9985	4.3171	1.7049	-1.0271	-1.133	1596.3
12.65	1266	78	NaN	-0.44298	15.281	7.2863	-151.85	7.5067	27.255	-12.127	-836.92	1138.8	45.904	757.88	1124.8	50.953	58.604	0	1	6.8083	-24.378	-15.811	-9.1303	-2.5269	26.064	14.779	8.0084	4.2814	1.6862	-1.0318	-1.122	1595.9
12.66	1267	78	NaN	-0.44906	15.274	7.2892	-151.83	7.5132	27.251	-12.15	-836.88	1138.7	46.027	757.59	1124.7	52.297	60.098	0	1	6.7591	-24.425	-15.809	-9.1288	-2.5387	26.084	14.77	8.0178	4.2204	1.6587	-1.0395	-1.1109	1595.6
12.67	1268	78	NaN	-0.44591	15.264	7.2861	-151.8	7.5311	27.22	-12.146	-836.84	1138.7	46.044	757.38	1124.6	51.436	60.582	0	1	6.7102	-24.472	-15.809	-9.1283	-2.5363	26.109	14.758	8.037	4.1738	1.6369	-1.0505	-1.0913	1595.3
12.68	1269	78	NaN	-0.4491	15.247	7.2695	-151.79	7.5344	27.254	-12.099	-836.79	1138.7	46.298	757.02	1124.6	51.476	57.84	0	1	6.6653	-24.516	-15.808	-9.1277	-2.5475	26.113	14.742	8.0387	4.1179	1.5973	-1.0656	-1.0889	1594.9
12.69	1270	78	NaN	-0.46043	15.236	7.2739	-151.76	7.5165	27.241	-12.123	-836.73	1138.7	46.467	756.69	1124.6	51.407	58.285	0	1	6.6372	-24.543	-15.806	-9.1258	-2.5662	26.135	14.731	8.0214	4.071	1.5921	-1.0752	-1.1045	1594.6
12.7	1271	78	NaN	-0.47448	15.23	7.2901	-151.72	7.4813	27.182	-12.188	-836.67	1138.7	46.523	756.43	1124.5	50.637	56.563	0	1	6.6509	-24.529	-15.805	-9.1246	-2.585	26.173	14.723	7.9888	4.0659	1.6436	-1.0822	-1.1358	1594.3
12.71	1272	78	NaN	-0.48045	15.22	7.279	-151.69	7.4413	27.157	-12.165	-836.65	1138.6	46.629	756.22	1124.5	50.481	55.018	0	1	6.6965	-24.486	-15.804	-9.124	-2.5943	26.197	14.711	7.9501	4.1022	1.7114	-1.0934	-1.1738	1594
12.72	1273	78	NaN	-0.49171	15.228	7.298	-151.67	7.4159	27.139	-12.23	-836.62	1138.7	46.67	756.12	1124.5	51.81	57.101	0	1	6.7152	-24.468	-15.807	-9.1269	-2.6096	26.21	14.717	7.9262	4.1056	1.7419	-1.0899	-1.2007	1593.9
12.73	1274	78	NaN	-0.50078	15.225	7.2996	-151.68	7.3942	27.317	-12.254	-836.54	1138.6	47.357	755.53	1124.7	50.949	54.63	0	1	6.732	-24.451	-15.81	-9.1301	-2.6451	26.178	14.724	7.8954	4.0869	1.7262	-1.0869	-1.2347	1593.2
12.74	1275	78	NaN	-0.50714	15.217	7.297	-151.66	7.3204	27.3	-12.26	-836.5	1138.6	47.556	755.19	1124.7	50.193	56.094	0	1	6.8249	-24.362	-15.814	-9.1334	-2.6593	26.192	14.715	7.822	4.1656	1.8299	-1.0985	-1.3114	1592.9
12.75	1276	78	NaN	-0.51149	15.21	7.2957	-151.61	7.2085	27.077	-12.262	-836.48	1138.6	47.183	755.16	1124.3	50.804	54.077	0	1	6.9053	-24.285	-15.817	-9.1366	-2.6504	26.25	14.696	7.7216	4.2549	1.965	-1.1204	-1.4149	1592.8
12.76	1277	78	NaN	-0.51581	15.21	7.294	-151.61	7.1462	27.024	-12.264	-836.43	1138.6	47.226	754.84	1124.2	48.948	54.309	0	1	6.9263	-24.264	-15.82	-9.1394	-2.6568	26.251	14.691	7.6644	4.2695	1.9869	-1.1282	-1.4749	1592.5
12.77	1278	78	NaN	-0.50443	15.202	7.2963	-151.61	7.0771	26.996	-12.272	-836.39	1138.6	47.316	754.46	1124	50.267	56.088	0	1	6.9783	-24.214	-15.82	-9.1393	-2.6495	26.245	14.678	7.601	4.3288	2.031	-1.1414	-1.5384	1592
12.78	1279	78	NaN	-0.49787	15.203	7.2933	-151.62	7.0236	26.977	-12.263	-836.34	1138.6	47.387	754.15	1123.9	51.805	54.336	0	1	7.0484	-24.147	-15.818	-9.1376	-2.6457	26.229	14.674	7.5525	4.4027	2.0824	-1.1443	-1.5851	1591.7
12.79	1280	78	NaN	-0.49501	15.202	7.2979	-151.64	6.9695	26.954	-12.28	-836.3	1138.6	47.438	753.88	1123.7	49.73	56.73	0	1	7.059	-24.137	-15.816	-9.1355	-2.6457	26.214	14.668	7.5032	4.4133	2.0769	-1.1474	-1.6324	1591.4
12.8	1281	78	NaN	-0.49245	15.197	7.3069	-151.66	6.9407	27.017	-12.31	-836.28	1138.6	47.677	753.51	1123.7	50.862	57.324	0	1	7.0915	-24.105	-15.814	-9.1335	-2.6534	26.181	14.663	7.4744	4.4382	2.0753	-1.1508	-1.6591	1591
12.81	1282	78	NaN	-0.48339	15.19	7.291	-151.74	7.0354	27.437	-12.253	-836.28	1138.6	48.693	752.69	1124.2	50.787	56.229	0	1	7.1617	-24.038	-15.812	-9.1316	-2.6799	26.065	14.674	7.5515	4.4818	2.0274	-1.1381	-1.5801	1590.2
12.82	1283	78	NaN	-0.47945	15.185	7.3004	-151.68	6.8584	27.036	-12.277	-836.27	1138.5	47.902	752.84	1123.6	49.731	56.378	0	1	7.1807	-24.019	-15.81	-9.1299	-2.6482	26.15	14.648	7.3955	4.5326	2.1302	-1.1621	-1.7345	1590.3
12.83	1284	78	NaN	-0.47003	15.199	7.3	-151.7	6.6891	26.851	-12.275	-836.21	1138.5	47.79	752.62	1123.3	49.472	56.622	0	1	7.0967	-24.1	-15.809	-9.1288	-2.635	26.131	14.649	7.2383	4.4616	2.0309	-1.1597	-1.8904	1590
12.84	1285	78	NaN	-0.45882	15.212	7.3075	-151.76	6.5568	26.801	-12.291	-836.16	1138.5	47.999	752.3	1123.1	48.554	54.656	0	1	7.0958	-24.101	-15.808	-9.1281	-2.6324	26.068	14.657	7.1123	4.4634	1.9665	-1.1515	-2.0159	1589.7
12.85	1286	78	NaN	-0.44837	15.216	7.3259	-151.8	6.4551	26.756	-12.332	-836.14	1138.5	48.138	752.1	1123	50.831	54.989	0	1	7.1192	-24.079	-15.808	-9.1276	-2.6288	26.02	14.656	7.0159	4.4905	1.9417	-1.1522	-2.1117	1589.5
12.86	1287	78	NaN	-0.43703	15.22	7.318	-151.8	6.3307	26.596	-12.301	-836.11	1138.5	48.063	751.94	1122.7	50.779	57.94	0	1	6.9827	-24.21	-15.805	-9.1252	-2.6139	26.02	14.652	6.8996	4.3689	1.8099	-1.1539	-2.2256	1589.3
12.87	1288	78	NaN	-0.43706	15.215	7.3266	-151.8	6.2162	26.446	-12.338	-836.13	1138.5	47.948	751.96	1122.5	51.896	57.962	0	1	6.8627	-24.326	-15.804	-9.1232	-2.611	26.028	14.639	6.7925	4.2517	1.702	-1.1648	-2.3308	1589.3
12.88	1289	78	NaN	-0.42842	15.211	7.3131	-151.79	6.1399	26.368	-12.31	-836.12	1138.5	47.95	751.84	1122.4	51.921	56.278	0	1	6.7644	-24.42	-15.802	-9.1219	-2.6016	26.041	14.63	6.7201	4.1628	1.6205	-1.1718	-2.4018	1589.2
12.89	1290	78	NaN	-0.41808	15.212	7.2974	-151.78	6.0689	26.326	-12.276	-836.11	1138.5	48.028	751.7	1122.3	49.047	54.189	0	1	6.6932	-24.489	-15.8	-9.1198	-2.5931	26.048	14.63	6.6517	4.1001	1.5593	-1.1706	-2.4681	1589
12.9	1291	78	NaN	-0.41307	15.225	7.2934	-151.78	5.9835	26.304	-12.281	-836.09	1138.5	48.182	751.63	1122.2	52.008	56.42	0	1	6.6286	-24.551	-15.798	-9.1176	-2.594	26.037	14.64	6.5691	4.0347	1.4865	-1.1581	-2.5484	1589
12.91	1292	78	NaN	-0.41204	15.257	7.2758	-151.81	5.9317	26.384	-12.245	-836.06	1138.5	48.646	751.49	1122.2	51.736	57.437	0	1	6.5035	-24.671	-15.797	-9.117	-2.6086	25.992	14.672	6.5167	3.8949	1.3206	-1.1249	-2.6002	1588.8
12.92	1293	78	NaN	-0.4236	15.313	7.275	-151.79	5.8743	26.409	-12.291	-836.03	1138.4	48.852	751.5	1122.1	53.237	56.307	0	1	6.3525	-24.817	-15.797	-9.1167	-2.6292	26.003	14.725	6.4624	3.7232	1.186	-1.0725	-2.6543	1588.8
12.93	1294	78	NaN	-0.43634	15.366	7.2683	-151.76	5.8564	26.443	-12.31	-836.01	1138.4	48.982	751.53	1122.1	53.755	54.779	0	1	6.1527	-25.009	-15.795	-9.1151	-2.6473	26.028	14.776	6.4464	3.5053	1.0193	-1.0199	-2.6688	1588.8
12.94	1295	78	NaN	-0.44645	15.436	7.2565	-151.7	5.8539	26.455	-12.308	-835.97	1138.4	48.949	751.66	1122	52.917	54.4	0	1	6.0073	-25.149	-15.795	-9.1144	-2.656	26.089	14.843	6.4472	3.3513	0.93971	-0.9519	-2.6671	1588.9
12.95	1296	78	NaN	-0.45296	15.538	7.2457	-151.61	5.8469	26.423	-12.316	-835.9	1138.4	48.706	751.95	1121.8	52.925	56.538	0	1	5.9162	-25.237	-15.795	-9.1145	-2.6538	26.191	14.938	6.4472	3.2624	0.95415	-0.85728	-2.6673	1589.1
12.96	1297	78	NaN	-0.46243	15.614	7.2495	-151.57	5.9043	26.473	-12.379	-835.85	1138.4	48.639	752.17	1121.7	52.68	55.867	0	1	5.8402	-25.31	-15.795	-9.1145	-2.6629	26.23	15.011	6.5077	3.1773	0.92045	-0.78371	-2.6068	1589.3
12.97	1298	78	NaN	-0.47874	15.696	7.2327	-151.55	6.0217	26.634	-12.385	-835.83	1138.4	48.7	752.44	1121.7	49.042	53.451	0	1	5.7432	-25.403	-15.795	-9.1143	-2.6812	26.25	15.093	6.6251	3.062	0.84711	-0.70197	-2.4891	1589.5
12.98	1299	78	NaN	-0.48868	15.757	7.1963	-151.53	6.1407	26.802	-12.32	-835.84	1138.4	48.79	752.66	1121.7	51.655	55.853	0	1	5.5717	-25.568	-15.794	-9.1135	-2.6918	26.268	15.155	6.7423	2.88	0.69945	-0.63852	-2.3713	1589.8
12.99	1300	78	NaN	-0.49181	15.812	7.149	-151.54	6.3148	27.085	-12.22	-835.85	1138.4	49.119	752.74	1121.9	51.59	56.859	0	1	5.4116	-25.722	-15.793	-9.1128	-2.703	26.247	15.218	6.9092	2.7086	0.52435	-0.57537	-2.2035	1589.9
13	1301	78	NaN	-0.49238	15.883	7.1045	-151.6	6.5913	27.564	-12.136	-835.87	1138.3	49.813	752.7	1122.2	50.166	55.063	0	1	5.2962	-25.834	-15.792	-9.1119	-2.7256	26.163	15.303	7.1716	2.5706	0.32906	-0.48953	-1.9403	1589.9
13.01	1302	78	NaN	-0.50378	15.944	7.0924	-151.59	6.7422	27.633	-12.097	-835.9	1138.3	49.74	753.2	1122.3	51.823	56.465	0	1	4.7814	-26.329	-15.79	-9.1094	-2.7322	26.185	15.368	7.3183	2.0492	-0.14368	-0.42192	-1.791	1590.4
13.02	1303	78	NaN	-0.52355	16.016	7.1115	-151.66	6.8906	27.846	-12.197	-835.9	1138.3	50.062	753.45	1122.5	51.001	56.009	0	1	3.9606	-27.119	-15.786	-9.1056	-2.7668	26.097	15.446	7.4609	1.1938	-1.0217	-0.34019	-1.6447	1590.6
13.03	1304	78	NaN	-0.53684	16.109	7.1191	-151.71	7.0553	27.966	-12.274	-835.87	1138.3	50.148	753.83	1122.5	50.512	57.756	0	1	3.963	-27.117	-15.789	-9.1086	-2.7855	26.043	15.54	7.6237	1.1774	-1.0743	-0.24842	-1.4849	1591
13.04	1305	78	NaN	-0.5525	16.196	7.1088	-151.72	7.2382	27.975	-12.324	-835.86	1138.3	49.995	754.43	1122.5	50.881	54.762	0	1	3.9747	-27.106	-15.791	-9.111	-2.7966	26.034	15.628	7.8062	1.1781	-1.0715	-0.16337	-1.3048	1591.6
13.05	1306	78	NaN	-0.58537	16.237	7.0891	-151.72	7.4183	27.92	-12.389	-835.91	1138.3	49.792	755.16	1122.6	50.951	55.366	0	1	3.8765	-27.2	-15.791	-9.1111	-2.8234	26.041	15.672	7.9835	1.0531	-1.1595	-0.11943	-1.1276	1592.4
13.06	1307	78	NaN	-0.59649	16.225	7.0705	-151.66	7.3529	27.531	-12.375	-835.97	1138.3	48.905	755.78	1122.1	49.065	54.551	0	1	3.8386	-27.237	-15.793	-9.1126	-2.8012	26.136	15.643	7.9349	1.0374	-1.1	-0.14969	-1.1778	1593
13.07	1308	78	NaN	-0.6092	16.195	7.0198	-151.66	7.4659	27.472	-12.334	-836.07	1138.3	48.791	756.25	1122.1	49.394	55.997	0	1	3.8302	-27.245	-15.795	-9.1149	-2.8075	26.145	15.614	8.0469	1.0227	-1.0999	-0.18141	-1.068	1593.6
13.08	1309	78	NaN	-0.62238	16.146	7.007	-151.65	7.5946	27.438	-12.424	-836.12	1138.3	48.763	756.75	1122.2	50.127	57.351	0	1	3.8004	-27.273	-15.799	-9.1183	-2.8222	26.153	15.568	8.172	0.97822	-1.12	-0.23045	-0.94626	1594.1
13.09	1310	78	NaN	-0.63266	16.063	7.0333	-151.61	7.6879	27.371	-12.625	-836.1	1138.3	48.7	757.27	1122.3	48.532	53.694	0	1	3.7585	-27.314	-15.803	-9.1223	-2.8367	26.181	15.488	8.2633	0.92173	-1.1324	-0.31465	-0.859	1594.6
13.1	1311	78	NaN	-0.63536	15.925	7.0585	-151.58	7.7579	27.353	-12.803	-836.01	1138.3	48.791	757.68	1122.4	49.239	55.616	0	1	3.762	-27.31	-15.804	-9.1232	-2.8487	26.209	15.352	8.3301	0.91331	-1.1012	-0.45103	-0.79312	1595
13.11	1312	78	NaN	-0.63235	15.675	7.0279	-151.58	7.9608	27.676	-12.82	-835.88	1138.3	49.559	757.55	1123	53.17	53.496	0	1	3.7551	-27.317	-15.805	-9.1249	-2.8742	26.18	15.127	8.5087	0.88088	-1.137	-0.67853	-0.6162	1594.7
13.12	1313	78	NaN	-0.63037	15.532	6.9945	-151.55	8.0288	27.734	-12.756	-835.81	1138.2	49.674	757.56	1123.2	49.201	58.296	0	1	3.7306	-27.341	-15.808	-9.1281	-2.8742	26.21	14.991	8.5699	0.85642	-1.1303	-0.81729	-0.55815	1594.7
13.13	1314	78	NaN	-0.62025	15.248	6.928	-151.44	7.9937	27.481	-12.594	-835.7	1138.1	49.071	757.98	1122.9	58.969	54.453	0	1	3.6751	-27.394	-15.812	-9.1315	-2.8361	26.34	14.7	8.5412	0.83899	-1.0542	-1.1114	-0.5903	1594.9
13.14	1315	78	NaN	-0.60009	14.78	6.8479	-151.31	7.9369	27.132	-12.379	-835.48	1138	48.219	758.6	1122.5	65.932	55.031	1	1	3.6177	-27.449	-15.815	-9.1348	-2.7771	26.518	14.223	8.4938	0.84062	-0.93159	-1.592	-0.64099	1595.3
13.15	1316	78	NaN	-0.57416	14.262	6.8178	-151.22	7.993	27.15	-12.224	-835.1	1137.8	48.103	758.78	1122.5	69.733	57.829	1	1	3.6402	-27.427	-15.818	-9.1373	-2.7417	26.609	13.71	8.5457	0.8985	-0.81824	-2.1081	-0.59157	1595.1
13.16	1317	78	NaN	-0.54832	13.873	6.8707	-151.18	8.0507	27.215	-12.314	-834.76	1137.8	48.058	758.85	1122.5	71.528	56.81	1	1	3.6477	-27.42	-15.82	-9.1396	-2.7179	26.655	13.323	8.6004	0.92979	-0.76502	-2.4965	-0.53919	1594.8
13.17	1318	78	NaN	-0.53142	13.467	6.901	-151.13	8.1305	27.264	-12.374	-834.39	1137.7	47.895	758.91	1122.4	71.413	57.316	1	1	3.4514	-27.609	-15.819	-9.139	-2.6977	26.703	12.918	8.6788	0.75373	-0.90641	-2.901	-0.4602	1594.5
13.18	1319	78	NaN	-0.52058	12.948	6.9389	-151.11	8.2504	27.391	-12.451	-833.84	1137.6	47.78	758.95	1122.4	70.026	57.371	1	1	3.2858	-27.769	-15.812	-9.1319	-2.6862	26.723	12.403	8.7952	0.59962	-1.0454	-3.4092	-0.3367	1594
13.19	1320	78	NaN	-0.50783	12.312	6.9966	-151.12	8.3997	27.585	-12.546	-833.11	1137.4	47.692	759	1122.5	67.36	57.022	1	1	3.1598	-27.89	-15.797	-9.1163	-2.6746	26.714	11.773	8.9387	0.48524	-1.1756	-4.024	-0.17766	1593.3
13.2	1321	78	NaN	-0.47757	11.666	7.0642	-151.14	8.5306	27.704	-12.59	-832.36	1137.3	47.361	759.19	1122.4	64.316	55.262	1	1	3.1038	-27.944	-15.791	-9.1106	-2.6348	26.708	11.131	9.0653	0.46906	-1.236	-4.6597	-0.045279	1592.8
13.21	1322	78	NaN	-0.43737	10.91	7.1625	-151.27	8.862	28.31	-12.725	-831.14	1137.2	47.805	758.87	1123.1	64.636	57.948	1	1	3.0785	-27.968	-15.788	-9.1078	-2.6175	26.555	10.401	9.3717	0.46096	-1.4135	-5.3875	0.26382	1591.2
13.22	1323	78	NaN	-0.41796	10.421	7.2112	-151.35	9.0163	28.673	-12.757	-830.45	1137.2	48.114	758.68	1123.3	60.206	57.09	1	1	3.1171	-27.931	-15.788	-9.1079	-2.6116	26.457	9.9216	9.5154	0.50546	-1.4737	-5.8666	0.40749	1590.4
13.23	1324	78	NaN	-0.39005	10.006	7.1768	-151.41	9.092	28.827	-12.526	-829.91	1137.2	47.993	758.74	1123.4	57.105	54.148	1	1	3.1863	-27.864	-15.789	-9.1087	-2.5716	26.409	9.5099	9.5879	0.61469	-1.4553	-6.2791	0.4792	1589.9
13.24	1325	78	NaN	-0.35257	9.6073	7.0931	-151.46	9.1619	28.85	-12.128	-829.32	1137.2	47.462	759.01	1123.4	55.457	56.311	1	1	3.2817	-27.773	-15.791	-9.1102	-2.5012	26.389	9.1116	9.6575	0.78058	-1.3837	-6.6789	0.54733	1589.5
13.25	1326	78	NaN	-0.36306	9.4651	7.1209	-151.5	9.2201	28.858	-12.152	-828.88	1137.3	47.078	759.13	1123.3	55.261	56.744	1	1	3.3979	-27.661	-15.791	-9.1106	-2.4991	26.365	8.9629	9.7223	0.89878	-1.2959	-6.828	0.6117	1589.2
13.26	1327	78	NaN	-0.37861	9.404	7.2418	-151.58	9.2892	29.031	-12.385	-828.09	1137.5	46.99	759.17	1123.5	56.861	56.112	1	1	3.5347	-27.529	-15.79	-9.1098	-2.5209	26.28	8.8975	9.7957	1.0138	-1.2492	-6.8926	0.68584	1588.4
13.27	1328	78	NaN	-0.42037	9.3856	7.3393	-151.64	9.3787	29.239	-12.593	-827.48	1137.7	47	759.09	1123.7	61.766	57.282	1	1	3.6012	-27.465	-15.789	-9.1087	-2.5714	26.206	8.8787	9.8856	1.0298	-1.2595	-6.9103	0.77691	1587.7
13.28	1329	78	NaN	-0.45494	9.3897	7.3688	-151.68	9.4447	29.378	-12.647	-827.14	1137.8	46.995	759	1123.8	67.474	57.271	1	1	3.6664	-27.402	-15.788	-9.1073	-2.6084	26.168	8.8835	9.9509	1.058	-1.2342	-6.9041	0.84359	1587.3
13.29	1330	78	NaN	-0.46313	9.4361	7.2914	-151.68	9.4675	29.384	-12.442	-826.99	1137.9	46.809	759.02	1123.8	72.152	57.898	1	1	3.761	-27.311	-15.785	-9.1049	-2.6026	26.184	8.929	9.9746	1.1584	-1.1271	-6.8562	0.86972	1587.2
13.3	1331	78	NaN	-0.47423	9.6675	7.046	-151.65	9.5038	29.283	-11.866	-826.57	1138	46.056	759.15	1123.8	74.264	61.756	1	1	3.8727	-27.204	-15.782	-9.1018	-2.5661	26.263	9.1562	10.015	1.3065	-0.94099	-6.6259	0.91326	1586.8
13.31	1332	78	NaN	-0.51032	9.9042	7.0618	-151.6	9.5262	29.291	-12.08	-826.35	1138.1	45.799	759.1	1123.9	75.219	59.3	1	1	3.9955	-27.086	-15.779	-9.0983	-2.6011	26.31	9.3907	10.04	1.3944	-0.7755	-6.388	0.9414	1586.6
13.32	1333	78	NaN	-0.53686	10.187	7.1195	-151.54	9.5557	29.366	-12.455	-826.1	1138.3	45.7	758.91	1124.1	75.384	61.432	1	1	4.0777	-27.006	-15.775	-9.0949	-2.6381	26.354	9.6736	10.069	1.4396	-0.65206	-6.1016	0.97375	1586.1
13.33	1334	78	NaN	-0.5548	10.496	7.1555	-151.44	9.5216	29.24	-12.82	-825.83	1138.5	45.155	758.94	1124.1	75.317	60.883	1	1	4.1589	-26.928	-15.772	-9.0915	-2.6499	26.466	9.9741	10.043	1.509	-0.4623	-5.7977	0.95194	1585.9
13.34	1335	78	NaN	-0.5674	10.823	7.1144	-151.28	9.4253	28.918	-13.065	-825.58	1138.7	44.182	759.21	1123.7	74.579	59.9	1	1	4.2036	-26.885	-15.768	-9.0879	-2.6362	26.653	10.284	9.9643	1.5675	-0.23235	-5.4839	0.87639	1585.9
13.35	1336	78	NaN	-0.56484	11.245	6.869	-151.24	9.6253	29.702	-13.051	-825.32	1138.8	45.597	758.09	1125.1	72.7	62.54	1	1	4.2662	-26.825	-15.764	-9.0837	-2.686	26.639	10.747	10.124	1.5801	-0.18553	-5.0175	1.0402	1584.6
13.36	1337	78	NaN	-0.56275	11.543	6.5788	-151.08	9.6718	29.941	-12.975	-825.28	1138.9	45.798	757.62	1125.6	73.421	57.999	1	1	4.3786	-26.717	-15.759	-9.0783	-2.6892	26.797	11.062	10.153	1.6894	0.080053	-4.697	1.0746	1584.1
13.37	1338	78	NaN	-0.57124	11.779	6.3738	-150.93	9.6472	29.9	-13.007	-825.21	1139.1	45.476	757.6	1125.8	73.029	60.066	1	1	4.4628	-26.636	-15.753	-9.0725	-2.6873	26.959	11.3	10.126	1.7755	0.32283	-4.4529	1.0536	1584
13.38	1339	78	NaN	-0.58352	12.056	6.2191	-150.74	9.5422	29.611	-13.293	-825.04	1139.3	44.594	757.94	1125.7	71.997	60.248	1	1	4.5351	-26.566	-15.747	-9.0665	-2.6778	27.166	11.563	10.035	1.8573	0.6	-4.1841	0.96858	1584.1
13.39	1340	78	NaN	-0.59061	12.428	6.0592	-150.48	9.3677	29.159	-13.867	-824.74	1139.6	43.25	758.47	1125.3	72.718	61.025	1	1	4.6964	-26.411	-15.742	-9.0613	-2.6567	27.453	11.909	9.8868	2.0396	1.0424	-3.8327	0.82556	1584.3
13.4	1341	78	NaN	-0.59505	12.579	5.9626	-150.41	9.37	29.235	-14.147	-824.57	1139.8	43.219	758.4	1125.4	70.011	64.189	1	1	4.831	-26.281	-15.735	-9.0544	-2.6705	27.518	12.06	9.8881	2.1605	1.2364	-3.6743	0.8337	1584.1
13.41	1342	78	NaN	-0.6011	12.641	5.8877	-150.41	9.5071	29.658	-14.235	-824.52	1139.9	43.988	757.91	1126.1	65.393	67.773	1	1	4.9247	-26.191	-15.725	-9.045	-2.7083	27.48	12.144	10.003	2.2164	1.2887	-3.5809	0.95829	1583.6
13.42	1343	78	NaN	-0.62359	12.71	5.7386	-150.38	9.5604	29.775	-14.224	-824.47	1139.9	44.049	757.85	1126.4	66.29	72.081	1	1	5.0184	-26.101	-15.716	-9.0356	-2.7327	27.509	12.22	10.05	2.2857	1.4077	-3.4961	1.0147	1583.4
13.43	1344	78	NaN	-0.67001	12.81	5.5227	-150.32	9.5632	29.703	-14.264	-824.33	1140.1	43.551	758.12	1126.5	65.829	76.406	1	1	5.1121	-26.011	-15.707	-9.0263	-2.7624	27.586	12.316	10.057	2.3497	1.5751	-3.391	1.0312	1583.6
13.44	1345	78	NaN	-0.73793	12.933	5.2994	-150.28	9.6161	29.777	-14.498	-824.1	1140.4	43.166	758.34	1126.8	65.421	78.173	1	1	5.1399	-25.984	-15.703	-9.0223	-2.8249	27.634	12.441	10.108	2.3151	1.6498	-3.2618	1.0859	1583.5
13.45	1346	78	NaN	-0.75158	12.973	5.2852	-150.28	9.6155	29.78	-14.668	-823.95	1140.5	43.043	758.47	1126.9	62.515	78.11	1	1	5.1582	-25.966	-15.7	-9.0193	-2.8402	27.627	12.481	10.108	2.318	1.6608	-3.219	1.089	1583.5
13.46	1347	78	NaN	-0.84741	13.081	5.2485	-150.32	9.5316	29.601	-15.236	-823.5	1140.8	42.223	759.21	1126.8	63.875	76.508	1	1	5.3231	-25.808	-15.688	-9.0076	-2.9266	27.605	12.576	10.037	2.3965	1.7977	-3.1124	1.0296	1583.8
13.47	1348	78	NaN	-0.92158	13.163	5.199	-150.38	9.5024	29.565	-15.653	-823.05	1141.1	41.776	759.73	1127	62.813	73.462	1	1	5.3894	-25.744	-15.679	-8.9985	-2.9995	27.545	12.653	10.012	2.3899	1.8009	-3.0259	1.0137	1583.9
13.48	1349	78	NaN	-0.97189	13.206	5.14	-150.47	9.5397	29.681	-15.905	-822.61	1141.2	41.72	760.04	1127.3	62.089	70.09	1	1	5.3404	-25.791	-15.673	-8.9926	-3.0571	27.441	12.701	10.045	2.2833	1.6503	-2.9722	1.0526	1583.8
13.49	1350	78	NaN	-1.0417	13.236	5.0734	-150.6	9.5986	29.813	-16.222	-822.04	1141.5	41.612	760.48	1127.6	63.259	68.665	1	1	5.1448	-25.979	-15.663	-8.9829	-3.1347	27.304	12.735	10.1	2.0101	1.3245	-2.9285	1.1168	1583.6
13.5	1351	78	NaN	-1.0901	13.216	5.014	-150.72	9.7618	30.187	-16.292	-821.66	1141.5	42.163	760.43	1128.3	62.631	61.041	1	1	4.9188	-26.197	-15.653	-8.9724	-3.2061	27.168	12.736	10.242	1.7127	0.97138	-2.9169	1.2699	1583.2
13.51	1352	78	NaN	-1.1193	13.188	5.0148	-150.79	9.8758	30.395	-16.541	-821.2	1141.7	42.398	760.55	1128.6	60.626	56.579	1	0	4.863	-26.25	-15.65	-8.9695	-3.2533	27.078	12.716	10.347	1.6097	0.82712	-2.9339	1.3779	1582.9
13.52	1353	78	NaN	-1.1442	13.128	4.9925	-150.8	9.9018	30.237	-16.803	-820.55	1141.8	41.816	761.19	1128.5	55.861	55.434	1	0	4.8295	-26.283	-15.648	-8.968	-3.2666	27.077	12.645	10.384	1.5629	0.79393	-3.0029	1.416	1582.9
13.53	1354	78	NaN	-1.1748	13.017	4.9556	-150.78	9.9276	29.988	-17.098	-819.75	1142	41.037	762.03	1128.3	54.506	56.859	1	0	4.6965	-26.411	-15.644	-8.9635	-3.2797	27.113	12.521	10.424	1.4168	0.7018	-3.123	1.46	1582.9
13.54	1355	78	NaN	-1.218	12.839	4.9769	-150.8	10.135	30.274	-17.578	-818.98	1142.1	41.518	762.25	1128.9	53.873	56.895	1	0	4.6283	-26.476	-15.641	-8.9604	-3.3583	27.06	12.36	10.614	1.27	0.58339	-3.2805	1.6535	1582.4
13.55	1356	78	NaN	-1.2204	12.698	4.9383	-150.7	10.064	29.908	-17.65	-818.45	1142.2	40.657	763.02	1128.4	57.296	55.479	1	0	4.6178	-26.487	-15.639	-8.9584	-3.3319	27.191	12.198	10.564	1.2859	0.70432	-3.4406	1.6055	1582.6
13.56	1357	78	NaN	-1.2157	12.49	4.9168	-150.65	10.201	30.167	-17.9	-817.62	1142.3	41.163	763.18	1128.7	60.104	56.407	1	0	4.4808	-26.618	-15.635	-8.9545	-3.3554	27.215	11.999	10.692	1.1254	0.59639	-3.6358	1.7375	1582
13.57	1358	78	NaN	-1.1957	12.288	4.9079	-150.61	10.365	30.521	-18.194	-816.82	1142.4	41.881	763.12	1129.2	67.215	53.792	1	0	4.3615	-26.733	-15.631	-8.951	-3.3733	27.214	11.81	10.844	0.98828	0.48103	-3.8214	1.8926	1581.1
13.58	1359	78	NaN	-1.1665	12.13	4.9021	-150.56	10.468	30.696	-18.43	-816.23	1142.4	42.208	763.09	1129.4	73.906	58.045	1	0	4.328	-26.765	-15.63	-8.9494	-3.3653	27.239	11.657	10.941	0.96272	0.47325	-3.9729	1.9912	1580.5
13.59	1360	78	NaN	-1.15	12.02	4.8837	-150.49	10.504	30.657	-18.529	-815.94	1142.4	42.066	763.29	1129.3	74.413	59.914	1	0	4.2893	-26.803	-15.628	-8.9476	-3.3474	27.308	11.547	10.977	0.94187	0.50542	-4.0811	2.0294	1580.4
13.6	1361	78	NaN	-1.0759	11.59	4.6907	-150.12	10.55	30.321	-18.608	-814.8	1142.4	41.146	764.02	1128.9	74.608	59.933	1	0	4.2328	-26.857	-15.625	-8.9447	-3.2434	27.708	11.101	11.039	0.98942	0.85124	-4.524	2.0941	1580
13.61	1362	78	NaN	-1.0326	11.397	4.5731	-149.97	10.558	30.198	-18.575	-814.25	1142.3	40.818	764.34	1128.7	74.407	57.953	1	0	4.1642	-26.923	-15.624	-8.9437	-3.1873	27.875	10.902	11.052	0.97692	0.9518	-4.7219	2.1087	1579.8
13.62	1363	78	NaN	-1.0063	11.265	4.5245	-149.82	10.575	30.143	-18.909	-813.41	1142.4	40.589	764.67	1128.5	73.967	59.285	1	0	4.0877	-26.997	-15.624	-8.9441	-3.1655	28.017	10.763	11.077	0.92222	1.0206	-4.8615	2.1329	1579.3
13.63	1364	78	NaN	-0.99132	11.129	4.5275	-149.62	10.622	30.101	-19.662	-812.08	1142.6	40.282	765.13	1128.4	73.79	58.47	1	0	4.0439	-27.039	-15.625	-8.9447	-3.1679	28.208	10.614	11.137	0.87599	1.1693	-5.0111	2.1924	1578.4
13.64	1365	78	NaN	-0.99924	11.117	4.558	-149.52	10.683	30.191	-20.208	-811.28	1142.7	40.284	765.28	1128.5	73.697	59.178	1	0	4.0564	-27.027	-15.626	-8.9456	-3.1966	28.279	10.599	11.201	0.85979	1.252	-5.0265	2.2556	1577.8
13.65	1366	78	NaN	-0.98963	11.119	4.5267	-149.36	10.678	29.905	-20.88	-810.09	1142.9	39.232	766.05	1127.9	73.912	58.941	1	0	4.1748	-26.913	-15.627	-8.9471	-3.1737	28.46	10.573	11.224	1.001	1.5467	-5.0544	2.2769	1577.4
13.66	1367	78	NaN	-0.98011	11.113	4.3746	-149.26	10.738	29.88	-20.986	-809.2	1143	38.748	766.42	1127.7	73.777	58.547	1	0	4.2716	-26.82	-15.63	-8.9496	-3.1512	28.568	10.556	11.296	1.1204	1.7479	-5.0743	2.3461	1576.8
13.67	1368	78	NaN	-0.98871	11.103	4.2271	-149.22	10.836	29.999	-21.054	-808.49	1143.1	38.568	766.6	1127.6	73.616	58.72	1	0	4.3591	-26.736	-15.633	-8.9525	-3.1565	28.61	10.541	11.398	1.2026	1.8741	-5.0918	2.4456	1576.3
13.68	1369	78	NaN	-1.0231	11.096	4.1609	-149.22	10.941	30.154	-21.43	-807.79	1143.2	38.441	766.78	1127.6	73.613	56.023	1	0	4.402	-26.694	-15.637	-8.9564	-3.2006	28.604	10.528	11.51	1.2013	1.9097	-5.1089	2.5533	1575.8
13.69	1370	78	NaN	-1.0702	11.102	4.1246	-149.24	11.042	30.373	-21.923	-807.09	1143.4	38.409	766.94	1127.6	73.545	57.338	1	0	4.423	-26.674	-15.641	-8.9609	-3.2652	28.563	10.529	11.616	1.1578	1.8893	-5.1125	2.655	1575.3
13.7	1371	78	NaN	-1.1285	11.115	3.9825	-149.34	11.346	30.963	-22.351	-806.03	1143.6	38.777	766.87	1128.2	72.75	58.532	1	0	4.444	-26.654	-15.646	-8.9654	-3.3541	28.439	10.554	11.907	1.0899	1.7856	-5.0913	2.9413	1574.2
13.71	1372	78	NaN	-1.2228	11.162	3.8505	-149.44	11.59	31.39	-22.808	-804.97	1143.8	38.728	767.02	1128.5	71.05	57.216	1	0	4.4651	-26.633	-15.65	-8.9699	-3.4645	28.318	10.604	12.149	1.0005	1.6841	-5.0461	3.1788	1573.3
13.72	1373	78	NaN	-1.3202	11.222	3.771	-149.56	11.756	31.65	-23.328	-804.03	1144	38.45	767.28	1128.6	66.116	57.563	1	0	4.4861	-26.613	-15.655	-8.9744	-3.5717	28.188	10.658	12.32	0.9144	1.575	-4.9965	3.3457	1572.6
13.73	1374	78	NaN	-1.399	11.268	3.7474	-149.7	11.878	31.846	-23.932	-803.21	1144.3	38.215	767.53	1128.6	64.745	57.866	1	0	4.5072	-26.593	-15.659	-8.9789	-3.6648	28.037	10.699	12.447	0.84241	1.4435	-4.9601	3.4686	1572
13.74	1375	78	NaN	-1.4977	11.29	3.6833	-149.85	12.077	32.263	-24.629	-802.2	1144.5	38.198	767.71	1129	60.194	57.262	1	0	4.5282	-26.573	-15.664	-8.9833	-3.7894	27.863	10.725	12.642	0.73878	1.2904	-4.939	3.6588	1571.2
13.75	1376	78	NaN	-1.5335	11.285	3.5402	-149.95	12.166	32.434	-24.807	-801.46	1144.7	38.025	767.94	1129.1	56.132	54.005	1	0	4.5492	-26.552	-15.668	-8.9878	-3.8261	27.761	10.718	12.733	0.72315	1.2081	-4.95	3.7456	1570.7
13.76	1377	78	NaN	-1.5451	11.263	3.4028	-150.02	12.238	32.523	-24.917	-800.75	1144.8	37.763	768.18	1129.1	53.891	54.581	1	0	4.5703	-26.532	-15.673	-8.9923	-3.8329	27.688	10.691	12.81	0.73738	1.1553	-4.9811	3.8173	1570.3
13.77	1378	78	NaN	-1.5528	11.218	3.2899	-150.1	12.313	32.609	-25.15	-799.93	1144.9	37.499	768.38	1129.1	52.608	54.948	1	0	4.5913	-26.512	-15.677	-8.9968	-3.8404	27.611	10.639	12.892	0.75091	1.0994	-5.0382	3.8951	1569.6
13.78	1379	78	NaN	-1.5675	11.134	3.2064	-150.19	12.392	32.733	-25.6	-798.93	1145.2	37.31	768.5	1129.2	54.474	56.436	1	0	4.6124	-26.492	-15.682	-9.0013	-3.8659	27.513	10.549	12.977	0.74644	1.0209	-5.133	3.976	1568.8
13.79	1380	78	NaN	-1.5626	10.971	3.1517	-150.25	12.405	32.773	-26.132	-797.97	1145.3	37.206	768.63	1129.2	52.924	57.578	1	0	4.6334	-26.471	-15.686	-9.0058	-3.8778	27.439	10.383	12.993	0.75556	0.96735	-5.3035	3.9875	1568
13.8	1381	78	NaN	-1.5368	10.855	3.0918	-150.26	12.405	32.785	-26.344	-797.33	1145.4	37.174	768.62	1129.3	53.672	56.194	1	0	4.6544	-26.451	-15.691	-9.0103	-3.8595	27.421	10.266	12.994	0.7949	0.97001	-5.4248	3.9841	1567.3
13.81	1382	78	NaN	-1.5135	10.755	3.0242	-150.25	12.377	32.718	-26.467	-796.72	1145.5	37.046	768.68	1129.3	56.24	58.326	1	0	4.6755	-26.431	-15.695	-9.0147	-3.8369	27.431	10.162	12.969	0.83857	1.0001	-5.5326	3.9539	1566.8
13.82	1383	78	NaN	-1.496	10.66	2.9654	-150.23	12.332	32.639	-26.59	-796.07	1145.5	36.953	768.72	1129.3	58.621	56.466	1	0	4.6965	-26.411	-15.7	-9.0192	-3.8213	27.448	10.066	12.926	0.87519	1.0373	-5.6335	3.9068	1566.2
13.83	1384	78	NaN	-1.4832	10.565	2.9333	-150.21	12.283	32.624	-26.772	-795.4	1145.5	37.058	768.61	1129.4	59.618	57.321	1	0	4.7176	-26.39	-15.704	-9.0237	-3.8203	27.457	9.9737	12.875	0.89725	1.0667	-5.7303	3.8513	1565.4
13.84	1385	78	NaN	-1.4889	10.451	2.9085	-150.17	12.156	32.508	-27.058	-794.57	1145.6	37.114	768.59	1129.4	62.025	59.297	1	0	4.7386	-26.37	-15.709	-9.0282	-3.8398	27.484	9.8571	12.749	0.89883	1.1134	-5.8514	3.7212	1564.6
13.85	1386	78	NaN	-1.4877	10.366	2.899	-150.11	12.054	32.391	-27.265	-793.78	1145.7	37.134	768.55	1129.4	62.747	58.607	1	0	4.7596	-26.35	-15.713	-9.0327	-3.8481	27.532	9.7677	12.653	0.91154	1.1817	-5.9453	3.62	1563.7
13.86	1387	78	NaN	-1.4881	10.33	2.893	-150.05	11.987	32.314	-27.345	-793.17	1145.8	37.131	768.48	1129.3	66.683	58.386	1	0	4.7807	-26.33	-15.717	-9.0372	-3.8524	27.586	9.7266	12.59	0.92831	1.2565	-5.9909	3.5532	1563.1
13.87	1388	78	NaN	-1.4924	10.335	2.908	-150	11.947	32.285	-27.372	-792.7	1145.8	37.146	768.36	1129.3	68.871	57.37	1	0	4.8017	-26.309	-15.722	-9.0417	-3.859	27.631	9.7273	12.555	0.94267	1.322	-5.9947	3.5136	1562.5
13.88	1389	78	NaN	-1.499	10.363	2.9688	-149.97	11.92	32.294	-27.462	-792.28	1145.9	37.215	768.2	1129.2	71.421	59.257	1	0	4.8228	-26.289	-15.726	-9.0461	-3.8724	27.654	9.7505	12.532	0.95038	1.3644	-5.976	3.4861	1561.9
13.89	1390	78	NaN	-1.4875	10.424	3.0283	-149.94	11.875	32.242	-27.462	-791.89	1146.1	37.117	768.17	1129.1	72.85	59.291	1	0	4.8438	-26.269	-15.731	-9.0506	-3.8579	27.688	9.8016	12.497	0.98586	1.4192	-5.9293	3.4467	1561.5
13.9	1391	78	NaN	-1.4661	10.556	3.1812	-149.96	11.812	32.187	-27.36	-791.45	1146.3	37.058	768.06	1128.8	74.152	59.483	1	0	4.84	-26.273	-15.733	-9.0531	-3.8315	27.672	9.9149	12.453	1.0086	1.3995	-5.8185	3.4002	1560.9
13.91	1392	78	NaN	-1.449	10.67	3.2734	-150.01	11.754	32.119	-27.101	-791.19	1146.4	36.971	768.02	1128.5	74.959	58.039	1	0	4.8224	-26.29	-15.735	-9.0544	-3.8021	27.642	10.013	12.411	1.0203	1.352	-5.7216	3.3571	1560.6
13.92	1393	78	NaN	-1.4343	10.757	3.3073	-150.06	11.714	32.056	-26.753	-791.14	1146.5	36.879	768.04	1128.3	74.449	59.387	1	0	4.7916	-26.319	-15.739	-9.0583	-3.7713	27.605	10.089	12.382	1.0203	1.2858	-5.6497	3.3237	1560.6
13.93	1394	78	NaN	-1.4108	10.855	3.3784	-150.12	11.697	32.037	-26.459	-791.15	1146.6	36.861	768	1128.2	74.794	60.956	1	0	4.7608	-26.349	-15.743	-9.0623	-3.7364	27.555	10.178	12.374	1.0244	1.2059	-5.5649	3.3119	1560.5
13.94	1395	78	NaN	-1.3997	11.067	3.472	-150.24	11.677	32.082	-25.966	-791.17	1146.9	36.971	767.85	1128.1	74.856	58.64	1	0	4.7122	-26.396	-15.748	-9.0674	-3.7115	27.445	10.378	12.366	1.0007	1.0491	-5.3701	3.2988	1560.4
13.95	1396	78	NaN	-1.4047	11.222	3.5866	-150.35	11.676	32.165	-25.71	-791.3	1147	37.172	767.66	1128.1	75.044	59.17	1	0	4.6713	-26.435	-15.752	-9.0722	-3.7145	27.341	10.526	12.371	0.95679	0.90615	-5.2263	3.299	1560.3
13.96	1397	78	NaN	-1.4171	11.326	3.6841	-150.42	11.667	32.186	-25.583	-791.43	1147.1	37.245	767.6	1128	74.821	59.382	1	0	4.6468	-26.459	-15.756	-9.0761	-3.7249	27.271	10.625	12.368	0.92192	0.81291	-5.1314	3.2922	1560.4
13.97	1398	78	NaN	-1.4383	11.449	3.77	-150.49	11.655	32.182	-25.369	-791.56	1147.2	37.285	767.57	1127.9	74.813	59.235	1	0	4.5032	-26.597	-15.767	-9.0871	-3.7395	27.207	10.741	12.364	0.76372	0.60984	-5.0269	3.2765	1560.5
13.98	1399	78	NaN	-1.4783	11.719	3.8894	-150.64	11.674	32.323	-24.73	-791.83	1147.4	37.682	767.29	1128	74.631	60.131	1	0	4.3217	-26.772	-15.781	-9.1005	-3.7706	27.063	11.005	12.388	0.55104	0.29152	-4.7756	3.288	1560.5
13.99	1400	78	NaN	-1.5119	11.925	3.9018	-150.81	11.654	32.344	-23.657	-792.38	1147.5	37.944	767.23	1127.8	74.648	60.746	1	0	4.2796	-26.812	-15.786	-9.106	-3.7737	26.931	11.205	12.373	0.50588	0.1194	-4.5814	3.2673	1561
14	1401	78	NaN	-1.5352	12.186	3.988	-150.94	11.666	32.343	-22.749	-792.91	1147.5	38.155	767.11	1127.7	74.404	60.642	1	0	4.2725	-26.819	-15.791	-9.1108	-3.771	26.822	11.459	12.393	0.5015	0.0027923	-4.3324	3.2822	1561.3
14.01	1402	78	NaN	-1.554	12.429	4.0691	-151.04	11.682	32.308	-21.94	-793.36	1147.6	38.281	767.01	1127.6	73.862	59.56	1	0	4.3089	-26.784	-15.795	-9.1146	-3.7641	26.752	11.696	12.415	0.54479	-0.031688	-4.0989	3.3	1561.7
14.02	1403	78	NaN	-1.5622	12.65	4.1456	-151.1	11.697	32.265	-21.147	-793.78	1147.5	38.413	766.91	1127.5	72.585	59.502	1	0	4.3477	-26.747	-15.799	-9.1186	-3.7477	26.71	11.915	12.433	0.59993	-0.036507	-3.8844	3.3143	1562
14.03	1404	78	NaN	-1.537	12.944	4.3308	-151.19	11.745	32.29	-20.273	-794.41	1147.5	38.825	766.59	1127.5	72.222	61.879	1	0	4.3897	-26.706	-15.803	-9.1231	-3.7051	26.64	12.208	12.481	0.68466	-0.066047	-3.5955	3.3579	1562.3
14.04	1405	78	NaN	-1.518	13.133	4.4782	-151.24	11.766	32.279	-19.732	-794.87	1147.5	39.094	766.39	1127.5	72.158	57.144	1	0	4.4318	-26.666	-15.807	-9.1269	-3.6758	26.603	12.397	12.502	0.75606	-0.06203	-3.4098	3.3751	1562.5
14.05	1406	78	NaN	-1.4821	13.298	4.5295	-151.29	11.773	32.233	-18.871	-795.36	1147.4	39.322	766.22	1127.4	71.136	58.474	1	0	4.4655	-26.633	-15.812	-9.1313	-3.6163	26.578	12.565	12.506	0.84917	-0.055519	-3.247	3.3747	1562.8
14.06	1407	78	NaN	-1.4387	13.455	4.5995	-151.39	11.721	32.109	-17.825	-796.1	1147.2	39.576	766.19	1127.3	71.823	61.073	1	0	4.4479	-26.65	-15.821	-9.1408	-3.543	26.51	12.724	12.452	0.90495	-0.14003	-3.0972	3.3113	1563.5
14.07	1408	78	NaN	-1.4014	13.623	4.7352	-151.53	11.618	31.915	-16.588	-797.21	1147	39.925	766.23	1127.1	70.548	57.478	1	0	4.4805	-26.619	-15.827	-9.147	-3.4715	26.398	12.894	12.347	1.009	-0.22098	-2.9337	3.2003	1564.6
14.08	1409	78	NaN	-1.3913	13.826	4.8423	-151.64	11.577	31.754	-14.771	-798.66	1146.6	40.461	765.89	1126.9	67.734	56.966	1	0	4.5611	-26.541	-15.83	-9.1499	-3.4132	26.336	13.108	12.295	1.148	-0.20496	-2.7219	3.1446	1565.6
14.09	1410	78	NaN	-1.4117	13.884	4.9227	-151.66	11.576	31.706	-14.426	-799.11	1146.5	40.614	765.73	1126.9	65.792	56.538	1	0	4.5069	-26.593	-15.834	-9.1534	-3.4261	26.323	13.169	12.291	1.0807	-0.27066	-2.665	3.1379	1565.9
14.1	1411	78	NaN	-1.4298	14.023	5.0899	-151.74	11.562	31.604	-13.383	-800.28	1146.2	41.076	765.25	1126.8	63.032	54.414	1	0	4.4339	-26.663	-15.837	-9.1569	-3.4221	26.263	13.316	12.269	1.0118	-0.40048	-2.521	3.1121	1566.6
14.11	1412	78	NaN	-1.4465	14.165	5.2292	-151.84	11.529	31.472	-12.192	-801.52	1145.8	41.523	764.76	1126.7	59.243	58.013	1	0	4.4692	-26.63	-15.839	-9.1585	-3.4107	26.197	13.465	12.229	1.0585	-0.43272	-2.3734	3.0707	1567.3
14.12	1413	78	NaN	-1.4608	14.248	5.2736	-151.9	11.483	31.339	-11.363	-802.33	1145.6	41.709	764.49	1126.5	56.918	56.153	0	0	4.4907	-26.609	-15.84	-9.1596	-3.4008	26.156	13.549	12.182	1.0899	-0.45271	-2.2905	3.0223	1567.8
14.13	1414	78	NaN	-1.4551	14.326	5.3414	-151.96	11.452	31.207	-10.665	-803.12	1145.4	41.847	764.23	1126.4	54.552	55.639	0	0	4.3783	-26.717	-15.841	-9.1612	-3.374	26.12	13.632	12.146	1.0044	-0.5966	-2.2096	2.9851	1568.3
14.14	1415	78	NaN	-1.4512	14.427	5.369	-152.03	11.44	31.181	-9.378	-804.34	1145.1	42.282	763.54	1126.5	51.283	54.878	0	0	4.3326	-26.761	-15.841	-9.1611	-3.3384	26.078	13.749	12.118	0.99428	-0.68273	-2.0924	2.9572	1568.8
14.15	1416	78	NaN	-1.4445	14.513	5.4181	-152.11	11.437	31.171	-8.247	-805.62	1144.8	42.633	762.76	1126.6	51.826	55.411	0	0	4.3361	-26.758	-15.84	-9.1599	-3.3026	26.034	13.851	12.1	1.0336	-0.72408	-1.9895	2.9402	1569.3
14.16	1417	78	NaN	-1.4502	14.565	5.4555	-152.18	11.416	31.168	-7.3317	-806.75	1144.5	42.899	762.07	1126.7	52.194	56.137	0	0	4.3595	-26.735	-15.837	-9.1566	-3.284	25.982	13.914	12.067	1.0755	-0.75314	-1.9227	2.9101	1569.7
14.17	1418	78	NaN	-1.481	14.576	5.4555	-152.26	11.349	31.149	-6.5783	-807.69	1144.4	43.074	761.59	1126.7	51.818	55.579	0	0	4.3677	-26.727	-15.833	-9.1529	-3.2933	25.928	13.93	11.994	1.0744	-0.79897	-1.9029	2.8415	1570.2
14.18	1419	78	NaN	-1.5296	14.572	5.4837	-152.3	11.226	30.953	-5.9148	-808.71	1144.2	42.849	761.36	1126.4	51.138	57.59	0	0	4.3397	-26.754	-15.829	-9.1487	-3.3086	25.923	13.924	11.875	1.0312	-0.83152	-1.9051	2.7262	1570.9
14.19	1420	78	NaN	-1.5451	14.592	5.4617	-152.35	11.131	30.862	-4.8648	-809.9	1144	42.841	760.75	1126.3	50.982	58.033	0	0	4.3099	-26.783	-15.824	-9.1442	-3.2849	25.906	13.948	11.774	1.0251	-0.87657	-1.8762	2.6298	1571.5
14.2	1421	78	NaN	-1.5849	14.59	5.4339	-152.4	11.063	30.843	-3.9766	-810.98	1143.8	42.956	760.16	1126.4	49.753	56.357	0	0	4.2747	-26.817	-15.819	-9.139	-3.2959	25.891	13.953	11.7	0.97884	-0.9261	-1.8667	2.5606	1571.9
14.21	1422	78	NaN	-1.6518	14.574	5.4398	-152.43	10.998	30.852	-3.3325	-811.96	1143.7	43.099	759.63	1126.4	50.843	53.744	0	0	4.2754	-26.816	-15.813	-9.1329	-3.3441	25.873	13.941	11.631	0.93132	-0.94267	-1.8722	2.498	1572.4
14.22	1423	78	NaN	-1.7324	14.562	5.5033	-152.47	10.911	30.844	-2.8379	-812.93	1143.7	43.181	759.08	1126.3	52.761	56.598	0	0	4.2959	-26.796	-15.807	-9.1264	-3.4092	25.851	13.93	11.543	0.88661	-0.94522	-1.8766	2.4164	1572.8
14.23	1424	78	NaN	-1.7918	14.56	5.5488	-152.52	10.795	30.79	-1.9523	-814.12	1143.6	43.203	758.42	1126.2	50.69	57.154	0	0	4.2503	-26.84	-15.802	-9.1215	-3.4366	25.833	13.926	11.429	0.8137	-1.0072	-1.876	2.308	1573.3
14.24	1425	78	NaN	-1.8843	14.554	5.5487	-152.59	10.666	30.717	-0.95161	-815.35	1143.5	43.263	757.88	1126.1	51.626	56.193	0	0	4.1637	-26.924	-15.797	-9.1164	-3.4941	25.798	13.919	11.302	0.66957	-1.1261	-1.8779	2.1856	1573.9
14.25	1426	78	NaN	-1.9715	14.562	5.5876	-152.7	10.573	30.798	-0.27302	-816.3	1143.5	43.691	757.31	1126.1	50.453	56.9	0	0	4.0093	-27.072	-15.791	-9.111	-3.5718	25.697	13.93	11.205	0.43749	-1.3752	-1.8618	2.0941	1574.3
14.26	1427	78	NaN	-2.0334	14.595	5.6463	-152.82	10.501	30.933	0.19498	-817.01	1143.5	44.24	756.79	1126.2	50.056	55.541	0	0	3.9117	-27.166	-15.787	-9.1066	-3.6365	25.576	13.968	11.129	0.27526	-1.5901	-1.819	2.0224	1574.5
14.27	1428	78	NaN	-2.0612	14.668	5.6853	-152.9	10.418	30.934	0.7342	-817.61	1143.4	44.496	756.47	1126.2	50.955	54.865	0	0	3.8334	-27.242	-15.783	-9.1025	-3.6537	25.504	14.041	11.046	0.17971	-1.7372	-1.742	1.943	1574.8
14.28	1429	78	NaN	-2.1122	14.814	5.8646	-153	10.315	30.818	1.2171	-818.34	1143.5	44.617	756.16	1126.1	51.017	57.202	0	0	3.6969	-27.373	-15.776	-9.0961	-3.6911	25.425	14.179	10.95	0.0057337	-1.9477	-1.5972	1.8537	1575.2
14.29	1430	78	NaN	-2.1423	14.933	5.9447	-153.06	10.221	30.626	1.9519	-819.08	1143.5	44.622	756.03	1125.8	50.361	56.989	0	0	3.5173	-27.546	-15.769	-9.0884	-3.6941	25.387	14.289	10.865	-0.17674	-2.1588	-1.4797	1.7766	1575.8
14.3	1431	78	NaN	-2.1339	15.026	5.9973	-153.1	10.179	30.512	2.5209	-819.61	1143.4	44.708	755.93	1125.6	51.939	54.868	0	0	3.0987	-27.949	-15.757	-9.0771	-3.6677	25.37	14.377	10.828	-0.56892	-2.5791	-1.3803	1.7505	1576.2
14.31	1432	78	NaN	-2.0957	15.113	6.0444	-153.11	10.181	30.479	3.0085	-820	1143.4	44.921	755.83	1125.5	51.122	57.382	0	0	2.8072	-28.229	-15.748	-9.0677	-3.6192	25.371	14.464	10.83	-0.81205	-2.8584	-1.2837	1.7622	1576.5
14.32	1433	78	NaN	-2.0518	15.225	6.0852	-153.1	10.196	30.462	3.7396	-820.5	1143.3	45.236	755.77	1125.5	49.627	58.099	0	0	2.684	-28.348	-15.741	-9.0609	-3.5598	25.395	14.578	10.843	-0.87584	-2.9527	-1.1635	1.7817	1576.9
14.33	1434	78	NaN	-2.0125	15.291	6.0896	-153.07	10.264	30.594	4.4729	-820.91	1143.1	45.839	755.73	1125.6	51.038	56.668	0	0	2.5303	-28.496	-15.732	-9.0513	-3.5155	25.423	14.655	10.9	-0.98514	-3.0724	-1.0765	1.8487	1577.3
14.34	1435	78	NaN	-1.9743	15.33	6.1362	-153.03	10.295	30.582	4.8415	-821.18	1143.1	46	755.98	1125.6	51.817	55.932	0	0	2.3509	-28.669	-15.722	-9.0415	-3.4691	25.471	14.696	10.929	-1.1182	-3.1978	-1.026	1.8877	1577.8
14.35	1436	78	NaN	-1.9319	15.353	6.1718	-153	10.37	30.675	5.1554	-821.39	1143	46.333	756.12	1125.7	49.606	55.669	0	0	2.0818	-28.928	-15.715	-9.0348	-3.4271	25.5	14.726	10.998	-1.3453	-3.4274	-0.98952	1.9629	1578.1
14.36	1437	78	NaN	-1.8915	15.369	6.1844	-152.99	10.473	30.84	5.4605	-821.55	1142.9	46.784	756.15	1125.9	49.727	54.295	0	0	1.8198	-29.18	-15.708	-9.0276	-3.3919	25.515	14.751	11.091	-1.5721	-3.6653	-0.95714	2.0632	1578.3
14.37	1438	78	NaN	-1.8679	15.381	6.1922	-152.96	10.515	30.831	5.616	-821.6	1142.9	46.794	756.34	1125.9	52.719	55.679	0	0	1.606	-29.386	-15.697	-9.0169	-3.3628	25.546	14.765	11.131	-1.7569	-3.8392	-0.93243	2.1146	1578.6
14.38	1439	78	NaN	-1.7816	15.411	6.284	-152.91	10.587	30.657	5.8534	-821.73	1142.8	46.568	757.17	1125.6	51.059	55.276	0	0	1.3921	-29.592	-15.686	-9.0061	-3.2588	25.612	14.785	11.213	-1.8667	-3.9793	-0.90118	2.2067	1579.5
14.39	1440	78	NaN	-1.6951	15.432	6.3708	-152.91	10.724	30.731	6.0598	-821.78	1142.8	46.899	757.86	1125.6	51.153	52.696	0	0	1.1782	-29.797	-15.676	-8.9954	-3.1761	25.608	14.809	11.347	-1.9979	-4.189	-0.86643	2.3517	1580.3
14.4	1441	78	NaN	-1.6077	15.45	6.4668	-152.9	10.901	30.799	6.198	-821.77	1142.8	47.174	758.64	1125.6	50.166	55.317	0	0	1.2282	-29.749	-15.67	-8.99	-3.093	25.615	14.828	11.522	-1.8647	-4.134	-0.84194	2.5323	1581
14.41	1442	78	NaN	-1.5195	15.465	6.5623	-152.87	11.099	30.821	6.2994	-821.69	1142.8	47.296	759.53	1125.6	48.952	55.681	0	0	1.2322	-29.745	-15.663	-8.9826	-3.0047	25.64	14.841	11.723	-1.7725	-4.1055	-0.82181	2.7402	1581.8
14.42	1443	78	NaN	-1.4313	15.471	6.619	-152.9	11.309	31	6.4768	-821.57	1142.9	47.742	760.26	1125.8	49.616	57.562	0	0	0.95034	-30.017	-15.646	-8.9657	-2.9256	25.607	14.853	11.927	-1.9753	-4.4101	-0.79264	2.9616	1582.5
14.43	1444	78	NaN	-1.3993	15.472	6.63	-152.88	11.391	30.961	6.5666	-821.53	1142.9	47.629	760.65	1125.8	51.087	55.866	0	0	0.76816	-30.192	-15.635	-8.9544	-2.886	25.638	14.853	12.01	-2.1179	-4.5544	-0.78146	3.0555	1582.8
14.44	1445	78	NaN	-1.3555	15.483	6.663	-152.86	11.477	30.892	6.6469	-821.44	1142.9	47.498	761.38	1125.7	51.479	58.008	0	0	0.67484	-30.282	-15.628	-8.9481	-2.834	25.666	14.862	12.099	-2.1591	-4.6157	-0.76687	3.1509	1583.4
14.45	1446	78	NaN	-1.2807	15.525	6.7463	-152.85	11.67	31.005	6.6573	-821.21	1143	47.785	762.35	1125.9	50.939	56.438	0	0	0.5846	-30.369	-15.623	-8.9423	-2.7684	25.664	14.907	12.287	-2.1838	-4.7048	-0.71554	3.3451	1584.2
14.46	1447	78	NaN	-1.1839	15.591	6.8689	-152.84	11.955	31.248	6.5862	-820.87	1143.1	48.341	763.48	1126.2	51.636	55.131	0	0	0.49671	-30.453	-15.617	-8.9367	-2.6935	25.653	14.981	12.565	-2.1968	-4.8001	-0.63623	3.6286	1585
14.47	1448	78	NaN	-1.1199	15.633	6.9558	-152.76	12.132	31.117	6.5038	-820.62	1143.2	48.019	764.69	1126	50.965	54.629	0	0	0.31021	-30.633	-15.611	-8.931	-2.62	25.745	15.01	12.754	-2.3098	-4.8883	-0.60093	3.8234	1585.9
14.48	1449	78	NaN	-1.0684	15.679	7.026	-152.67	12.388	31.154	6.4074	-820.33	1143.3	47.973	765.72	1126.1	51.032	55.146	0	0	0.16802	-30.77	-15.605	-8.9242	-2.5697	25.828	15.055	13.012	-2.4016	-4.9418	-0.54983	4.0879	1586.7
14.49	1450	78	NaN	-1.0332	15.704	7.0339	-152.52	12.6	31.228	6.4342	-820.13	1143.4	47.997	766.23	1126.2	50.075	57.389	0	0	0.13995	-30.797	-15.595	-8.9151	-2.534	25.977	15.082	13.222	-2.3941	-4.8199	-0.51342	4.3069	1587
14.5	1451	78	NaN	-1.01	15.722	7.0313	-152.4	12.776	31.324	6.4558	-819.96	1143.5	48.119	766.59	1126.3	50.004	55.993	0	0	0.10951	-30.826	-15.59	-8.9092	-2.5142	26.092	15.102	13.396	-2.4047	-4.7345	-0.48732	4.4864	1587.2
14.51	1452	78	NaN	-0.99308	15.74	7.0466	-152.35	12.929	31.392	6.4069	-819.8	1143.5	48.232	767.12	1126.4	51.661	57.175	0	0	0.071785	-30.862	-15.585	-8.9047	-2.5028	26.14	15.121	13.548	-2.431	-4.7221	-0.46371	4.6438	1587.6
14.52	1453	78	NaN	-0.97603	15.756	7.0381	-152.22	13.055	31.256	6.4117	-819.64	1143.6	47.826	767.85	1126.2	50.845	55.245	0	0	-0.093928	-31.022	-15.578	-8.8981	-2.4704	26.281	15.129	13.683	-2.5643	-4.7404	-0.44988	4.7846	1588.1
14.53	1454	78	NaN	-0.96858	15.785	7.0655	-152.13	13.171	31.284	6.2931	-819.46	1143.6	47.787	768.33	1126.2	49.625	57.144	0	0	-0.25908	-31.181	-15.572	-8.8916	-2.4656	26.372	15.155	13.801	-2.7246	-4.8093	-0.41677	4.9092	1588.4
14.54	1455	78	NaN	-0.96492	15.825	7.106	-152.01	13.37	31.449	6.1102	-819.23	1143.7	47.938	768.66	1126.4	48.848	57.272	0	0	-0.36039	-31.278	-15.569	-8.8889	-2.4738	26.482	15.199	13.996	-2.8342	-4.7964	-0.37018	5.1068	1588.5
14.55	1456	78	NaN	-0.96395	15.875	7.1526	-151.86	13.605	31.642	5.8677	-818.93	1143.9	48.071	769.04	1126.6	49.961	63.138	0	1	-0.45412	-31.369	-15.565	-8.8849	-2.4863	26.614	15.252	14.228	-2.9405	-4.7543	-0.31283	5.3427	1588.6
14.56	1457	78	NaN	-0.96516	15.922	7.1922	-151.73	13.802	31.752	5.6174	-818.6	1144	48.035	769.54	1126.7	50.389	66.838	0	1	-0.53498	-31.446	-15.559	-8.8789	-2.4951	26.743	15.3	14.424	-3.0301	-4.7033	-0.25881	5.545	1588.8
14.57	1458	78	NaN	-0.96859	15.929	7.1801	-151.71	13.814	31.7	5.6106	-818.5	1144	47.867	769.76	1126.6	50.109	72.036	0	1	-0.57921	-31.489	-15.555	-8.8742	-2.4926	26.771	15.302	14.441	-3.0718	-4.7183	-0.25205	5.5664	1588.9
14.58	1459	78	NaN	-1.0079	15.953	7.2164	-151.62	13.971	31.749	5.2811	-818.19	1144.1	47.553	770.01	1126.7	53.887	75.044	0	1	-0.60762	-31.516	-15.551	-8.8703	-2.5325	26.85	15.325	14.599	-3.1401	-4.6659	-0.22593	5.729	1588.9
14.59	1460	78	NaN	-1.04	15.969	7.2239	-151.59	14.072	31.84	5.0725	-817.94	1144.2	47.429	770.11	1126.8	55.601	76.755	0	1	-0.61111	-31.52	-15.549	-8.8684	-2.5679	26.884	15.342	14.699	-3.179	-4.6361	-0.20686	5.8304	1588.7
14.6	1461	78	NaN	-1.0761	15.985	7.2291	-151.59	14.12	31.925	4.8939	-817.73	1144.2	47.378	770.1	1126.9	57.175	76.333	0	1	-0.59166	-31.501	-15.547	-8.8668	-2.6087	26.881	15.36	14.746	-3.2004	-4.6204	-0.18692	5.8789	1588.5
14.61	1462	78	NaN	-1.1282	16.011	7.2626	-151.59	14.153	31.971	4.6063	-817.51	1144.3	47.237	770.07	1126.9	58.69	75.613	0	1	-0.54688	-31.458	-15.546	-8.8653	-2.6664	26.87	15.386	14.779	-3.2133	-4.5881	-0.16007	5.9135	1588.2
14.62	1463	78	NaN	-1.1589	16.015	7.2654	-151.6	14.163	32.027	4.3654	-817.31	1144.3	47.097	769.98	1127	56.211	71.593	0	1	-0.49401	-31.407	-15.545	-8.8644	-2.701	26.856	15.39	14.788	-3.195	-4.5509	-0.1544	5.9231	1588
14.63	1464	78	NaN	-1.2646	16.016	7.2729	-151.6	14.126	32.046	3.9983	-817.1	1144.3	46.779	769.8	1127.1	52.967	68.389	0	1	-0.43046	-31.346	-15.544	-8.8642	-2.8088	26.854	15.394	14.748	-3.2393	-4.4919	-0.15056	5.8836	1587.6
14.64	1465	78	NaN	-1.3688	15.988	7.247	-151.59	14.052	32.055	3.6926	-816.92	1144.3	46.406	769.48	1127.2	53.743	71.053	0	1	-0.4099	-31.326	-15.544	-8.8639	-2.9111	26.864	15.371	14.669	-3.321	-4.4619	-0.17301	5.8052	1587.1
14.65	1466	78	NaN	-1.4597	15.934	7.1976	-151.6	13.947	32.085	3.4243	-816.78	1144.2	46.107	769.04	1127.4	52.973	70.278	0	1	-0.36688	-31.285	-15.544	-8.8638	-3.0014	26.863	15.324	14.557	-3.3683	-4.4221	-0.21987	5.6928	1586.5
14.66	1467	78	NaN	-1.5385	15.871	7.1476	-151.63	13.82	32.161	3.144	-816.68	1144.2	46	768.54	1127.5	52.034	71.455	0	1	-0.17005	-31.095	-15.545	-8.8644	-3.0871	26.824	15.268	14.423	-3.2572	-4.2709	-0.27717	5.559	1585.9
14.67	1468	78	NaN	-1.5579	15.846	7.0949	-151.66	13.747	32.218	3.1546	-816.64	1144.2	46.092	768.35	1127.6	51.74	70.877	0	1	0.038062	-30.895	-15.545	-8.865	-3.1097	26.785	15.246	14.347	-3.0716	-4.1098	-0.29939	5.4821	1585.7
14.68	1469	78	NaN	-1.6191	15.754	7.0231	-151.73	13.525	32.28	2.7611	-816.61	1144.1	45.957	767.59	1127.6	53.517	70.362	0	1	0.25553	-30.686	-15.546	-8.8657	-3.181	26.711	15.159	14.12	-2.9254	-3.9743	-0.3872	5.254	1584.9
14.69	1470	78	NaN	-1.6741	15.681	6.962	-151.78	13.32	32.339	2.3955	-816.62	1144.1	45.897	766.88	1127.7	53.402	70.747	0	1	0.56898	-30.384	-15.548	-8.8679	-3.2477	26.641	15.089	13.911	-2.6787	-3.7424	-0.4592	5.0433	1584.2
14.7	1471	78	NaN	-1.716	15.637	6.9095	-151.83	13.131	32.31	2.1128	-816.67	1144	45.759	766.41	1127.6	52.581	75.289	0	1	0.8913	-30.074	-15.551	-8.8703	-3.2953	26.591	15.043	13.725	-2.404	-3.4825	-0.5074	4.8544	1583.8
14.71	1472	78	NaN	-1.7555	15.601	6.8491	-151.86	12.891	32.101	1.7939	-816.74	1143.9	45.25	766.16	1127.2	56.414	78.277	0	1	1.2902	-29.69	-15.564	-8.884	-3.328	26.565	14.996	13.496	-2.0379	-3.1246	-0.56833	4.612	1583.6
14.72	1473	78	NaN	-1.8141	15.536	6.7634	-151.86	12.618	32.077	1.0183	-816.93	1143.8	44.925	765.05	1127.1	56.886	80.997	0	1	1.6101	-29.382	-15.577	-8.8967	-3.4039	26.553	14.931	13.223	-1.7939	-2.8287	-0.646	4.3264	1582.7
14.73	1474	78	NaN	-1.8372	15.521	6.6866	-151.84	12.437	32.03	0.64607	-817.03	1143.8	44.698	764.43	1127	55.083	80.426	0	1	1.6462	-29.347	-15.582	-8.9015	-3.4328	26.561	14.913	13.045	-1.7866	-2.7861	-0.66919	4.1433	1582.2
14.74	1475	78	NaN	-1.8544	15.517	6.6309	-151.83	12.341	32.002	0.44857	-817.12	1143.7	44.552	764.03	1126.9	55.818	79.527	0	1	1.6823	-29.312	-15.587	-8.9064	-3.4521	26.577	14.907	12.951	-1.7698	-2.7351	-0.67946	4.0445	1581.9
14.75	1476	78	NaN	-1.8785	15.522	6.5729	-151.78	12.255	31.959	0.17307	-817.26	1143.6	44.312	763.53	1126.7	55.709	80.886	0	1	1.7184	-29.277	-15.592	-8.9112	-3.4778	26.621	14.911	12.867	-1.7595	-2.6567	-0.68065	3.9557	1581.5
14.76	1477	78	NaN	-1.9127	15.555	6.4674	-151.67	12.059	31.829	-0.4564	-817.55	1143.4	43.712	762.53	1126.4	56.299	80.913	0	1	1.7545	-29.243	-15.596	-8.9161	-3.5139	26.726	14.937	12.676	-1.7594	-2.5162	-0.65939	3.7601	1580.8
14.77	1478	78	NaN	-1.9264	15.6	6.4132	-151.62	11.983	31.927	-0.77157	-817.69	1143.3	43.824	761.78	1126.4	56.261	80.96	0	1	1.7906	-29.208	-15.601	-8.9209	-3.5437	26.76	14.984	12.599	-1.7531	-2.4478	-0.61678	3.6782	1580.2
14.78	1479	78	NaN	-1.9564	15.649	6.3916	-151.51	11.92	31.941	-1.3162	-818	1143.2	43.648	760.89	1126.2	55.871	82.244	0	1	1.8267	-29.173	-15.606	-8.9258	-3.5876	26.857	15.033	12.536	-1.7609	-2.3166	-0.5729	3.6107	1579.6
14.79	1480	78	NaN	-1.979	15.697	6.3754	-151.38	11.861	31.852	-1.773	-818.29	1143.1	43.269	760.17	1126	55.827	82.648	0	1	1.8628	-29.138	-15.611	-8.9306	-3.6135	26.982	15.075	12.482	-1.7506	-2.156	-0.53557	3.5517	1579.2
14.8	1481	78	NaN	-1.9865	15.747	6.3678	-151.28	11.796	31.733	-2.1114	-818.49	1143.1	42.881	759.61	1125.7	55.64	82.708	0	1	1.8989	-29.104	-15.616	-8.9355	-3.6196	27.09	15.117	12.426	-1.7207	-2.0132	-0.49923	3.4906	1578.8
14.81	1482	78	NaN	-1.9858	15.811	6.4003	-151.24	11.716	31.747	-2.5677	-818.62	1143.1	42.805	758.95	1125.6	53.875	82.021	0	1	1.9351	-29.069	-15.621	-8.9403	-3.6332	27.115	15.176	12.351	-1.6982	-1.9543	-0.44504	3.4103	1578.3
14.82	1483	78	NaN	-1.9926	15.86	6.3488	-151.15	11.706	31.822	-2.6871	-818.86	1143	42.801	758.12	1125.6	55.299	81.668	0	1	1.9712	-29.034	-15.625	-8.9451	-3.6448	27.196	15.229	12.338	-1.6737	-1.8382	-0.39675	3.3924	1577.7
14.83	1484	78	NaN	-2.0057	15.915	6.3322	-151.06	11.703	31.938	-2.9205	-819.07	1142.9	42.869	757.26	1125.7	55.484	82.012	0	1	2.0073	-28.999	-15.63	-8.95	-3.6696	27.273	15.29	12.327	-1.6623	-1.7268	-0.3405	3.3775	1577.1
14.84	1485	78	NaN	-2.0198	15.981	6.3256	-150.96	11.616	31.88	-3.294	-819.36	1142.8	42.555	756.31	1125.5	52.015	81.822	0	1	2.0434	-28.965	-15.635	-8.9548	-3.6865	27.375	15.353	12.244	-1.6431	-1.5898	-0.28254	3.2891	1576.4
14.85	1486	78	NaN	-2.0306	16.049	6.3226	-150.85	11.461	31.683	-3.7357	-819.7	1142.7	41.957	755.33	1125.1	52.026	81.659	0	1	2.0795	-28.93	-15.64	-8.9597	-3.6923	27.485	15.409	12.1	-1.6128	-1.4445	-0.23104	3.1408	1575.8
14.86	1487	78	NaN	-2.0351	16.083	6.345	-150.81	11.403	31.741	-4.0345	-819.87	1142.7	41.977	754.58	1125.2	51.832	81.532	0	1	2.1156	-28.895	-15.645	-8.9645	-3.709	27.514	15.447	12.039	-1.5934	-1.3807	-0.19801	3.0747	1575.2
14.87	1488	78	NaN	-2.0233	16.121	6.3658	-150.73	11.189	31.409	-4.365	-820.09	1142.7	41.157	754.04	1124.8	53.844	81.598	0	1	2.1517	-28.86	-15.65	-8.9694	-3.6798	27.612	15.469	11.841	-1.5281	-1.2478	-0.18084	2.8716	1574.9
14.88	1489	78	NaN	-2.0068	16.149	6.3955	-150.78	10.971	31.237	-4.6285	-820.24	1142.7	40.862	753.68	1124.5	52.857	82.968	0	1	2.1878	-28.826	-15.655	-8.9742	-3.6623	27.568	15.489	11.632	-1.4745	-1.2571	-0.16571	2.6574	1574.7
14.89	1490	78	NaN	-1.9897	16.176	6.4176	-150.84	10.792	31.135	-4.8283	-820.33	1142.6	40.735	753.34	1124.4	51.947	84.439	0	1	2.2239	-28.791	-15.659	-8.9791	-3.6481	27.497	15.511	11.456	-1.4242	-1.2938	-0.14858	2.4773	1574.4
14.9	1491	78	NaN	-1.9743	16.202	6.4305	-150.87	10.675	31.052	-4.9984	-820.38	1142.6	40.547	752.81	1124.3	55.954	84.037	0	1	2.2601	-28.756	-15.664	-8.9839	-3.6326	27.469	15.537	11.34	-1.3725	-1.2875	-0.12761	2.3565	1574
14.91	1492	78	NaN	-1.9594	16.226	6.4661	-150.9	10.624	31.097	-5.2278	-820.42	1142.6	40.485	751.91	1124.5	58.557	79.874	0	1	2.2962	-28.721	-15.669	-8.9887	-3.6247	27.438	15.565	11.285	-1.3286	-1.2837	-0.10394	2.2961	1573.1
14.92	1493	78	NaN	-1.9499	16.24	6.5116	-150.96	10.417	30.999	-5.5603	-820.47	1142.6	40.336	751.24	1124.5	52.645	74.919	0	1	2.3323	-28.686	-15.674	-8.9936	-3.6225	27.37	15.578	11.078	-1.2903	-1.3168	-0.095804	2.0849	1572.5
14.93	1494	78	NaN	-1.9338	16.228	6.527	-151.04	10.22	30.924	-5.8097	-820.51	1142.6	40.29	750.59	1124.5	53.441	76.174	0	1	2.3684	-28.652	-15.679	-8.9984	-3.6145	27.279	15.567	10.88	-1.2461	-1.3723	-0.11137	1.8821	1571.9
14.94	1495	78	NaN	-1.9219	16.212	6.5245	-151.1	10.075	30.834	-5.9497	-820.52	1142.6	40.2	750.2	1124.5	52.362	74.429	0	1	2.4759	-28.548	-15.681	-9.0007	-3.6048	27.221	15.55	10.736	-1.129	-1.3274	-0.13078	1.7356	1571.5
14.95	1496	78	NaN	-1.9195	16.201	6.524	-151.11	9.9513	30.653	-6.0604	-820.51	1142.6	39.878	750.09	1124.3	55.671	74.759	0	1	2.8417	-28.196	-15.674	-8.9936	-3.5948	27.217	15.534	10.618	-0.75317	-0.97934	-0.13981	1.6246	1571.4
14.96	1497	78	NaN	-1.9089	16.168	6.5569	-151.15	9.622	30.214	-6.5112	-820.45	1142.5	39.048	749.49	1123.9	55.179	74.258	0	1	3.2075	-27.844	-15.667	-8.9866	-3.5711	27.189	15.488	10.302	-0.36368	-0.65493	-0.17915	1.3156	1570.7
14.97	1498	78	NaN	-1.9084	16.154	6.5717	-151.2	9.6901	30.593	-6.7087	-820.42	1142.5	39.85	748.58	1124.5	55.633	74.709	0	1	3.5733	-27.492	-15.66	-8.9795	-3.6081	27.099	15.499	10.345	-0.034844	-0.39246	-0.16073	1.3653	1569.8
14.98	1499	78	NaN	-1.8994	16.14	6.5806	-151.21	9.7026	30.751	-6.8744	-820.37	1142.5	40.137	748.08	1124.9	56.92	74.708	0	1	3.939	-27.14	-15.653	-8.9724	-3.6162	27.074	15.498	10.345	0.32286	-0.065503	-0.15463	1.3722	1569.3
14.99	1500	78	NaN	-1.8877	16.126	6.5819	-151.19	9.6382	30.661	-7.0261	-820.33	1142.4	39.885	747.95	1124.8	55.036	73.526	0	1	4.3048	-26.788	-15.646	-8.9653	-3.6011	27.101	15.483	10.281	0.70374	0.31351	-0.16297	1.316	1569.1
15	1501	78	NaN	-1.8825	16.112	6.5726	-151.15	9.5452	30.474	-7.1634	-820.28	1142.4	39.428	747.98	1124.6	53.342	71.761	0	1	4.4164	-26.68	-15.648	-8.9676	-3.5842	27.147	15.462	10.195	0.83226	0.46675	-0.18609	1.2276	1569.1
15.01	1502	78	NaN	-1.89	16.096	6.5517	-151.11	9.4796	30.399	-7.3417	-820.21	1142.3	39.152	747.86	1124.5	54.737	69.523	0	1	4.4873	-26.612	-15.651	-8.9711	-3.5883	27.192	15.446	10.13	0.89895	0.58026	-0.20559	1.1591	1568.9
15.02	1503	78	NaN	-1.8944	16.079	6.556	-151.09	9.4629	30.51	-7.6063	-820.12	1142.3	39.27	747.47	1124.6	51.913	66.797	0	1	4.5154	-26.585	-15.655	-8.9751	-3.6072	27.194	15.433	10.109	0.90817	0.60937	-0.22245	1.1341	1568.4
15.03	1504	78	NaN	-1.8966	16.056	6.5462	-151.06	9.4327	30.498	-7.8112	-820.03	1142.2	39.103	747.35	1124.6	49.665	66.117	0	1	4.507	-26.593	-15.659	-8.9788	-3.611	27.226	15.412	10.077	0.89601	0.63289	-0.24677	1.0977	1568.2
15.04	1505	78	NaN	-1.8988	16.03	6.5262	-151.02	9.4077	30.453	-7.9507	-819.95	1142.2	38.864	747.37	1124.7	51.421	65.683	0	1	4.4792	-26.62	-15.663	-8.9824	-3.6097	27.269	15.39	10.047	0.86955	0.64913	-0.27261	1.0649	1568.1
15.05	1506	78	NaN	-1.903	16.003	6.5054	-150.99	9.4101	30.512	-8.0581	-819.9	1142.1	38.862	747.27	1124.9	50.463	66.394	0	1	4.4785	-26.621	-15.667	-8.9871	-3.6179	27.296	15.373	10.04	0.8606	0.67505	-0.2949	1.0531	1568
15.06	1507	78	NaN	-1.9084	15.957	6.4494	-150.92	9.3505	30.401	-8.1832	-819.77	1142	38.478	747.41	1125	50.352	64.612	0	1	4.4961	-26.604	-15.673	-8.9926	-3.6138	27.371	15.336	9.9719	0.88233	0.76706	-0.33692	0.97926	1568
15.07	1508	78	NaN	-1.906	15.951	6.4413	-150.89	9.3165	30.335	-8.2778	-819.69	1142	38.338	747.55	1125	51.559	65.128	0	1	4.4556	-26.643	-15.678	-8.9976	-3.6097	27.408	15.331	9.936	0.84592	0.76586	-0.34676	0.93849	1568
15.08	1509	78	NaN	-1.9169	15.946	6.4117	-150.86	9.2619	30.284	-8.3972	-819.57	1141.9	38.25	747.72	1125.2	49.439	65.278	0	1	4.3921	-26.704	-15.683	-9.0026	-3.6217	27.434	15.335	9.8731	0.77046	0.73011	-0.3484	0.87051	1568.1
15.09	1510	78	NaN	-1.9365	15.938	6.3648	-150.84	9.2073	30.246	-8.4964	-819.46	1141.9	38.188	747.88	1125.5	51.329	65.457	0	1	4.2864	-26.806	-15.688	-9.0079	-3.6426	27.452	15.339	9.8067	0.64379	0.64638	-0.34944	0.79875	1568.1
15.1	1511	78	NaN	-1.9522	15.934	6.3322	-150.83	9.1924	30.221	-8.5208	-819.39	1141.8	38.162	747.97	1125.6	51.884	65.355	0	1	4.1535	-26.933	-15.693	-9.0129	-3.6582	27.462	15.342	9.7842	0.49529	0.52885	-0.35082	0.77133	1568.1
15.11	1512	78	NaN	-1.971	15.942	6.3452	-150.82	9.1795	30.09	-8.7676	-819.26	1141.8	37.963	748.32	1125.9	50.35	66.731	0	1	4.0124	-27.069	-15.698	-9.0175	-3.6786	27.473	15.359	9.7626	0.33385	0.40371	-0.33932	0.74506	1568.4
15.12	1513	78	NaN	-1.987	15.933	6.3323	-150.83	9.1825	30.053	-8.8077	-819.24	1141.8	37.979	748.49	1126	51.812	69.313	0	1	3.9011	-27.176	-15.7	-9.0201	-3.6964	27.458	15.357	9.7589	0.20467	0.28196	-0.34375	0.73888	1568.5
15.13	1514	78	NaN	-1.9945	15.929	6.3242	-150.83	9.1389	29.833	-8.832	-819.22	1141.8	37.633	748.96	1125.9	52.322	71.321	0	1	3.7903	-27.283	-15.703	-9.0226	-3.6917	27.47	15.348	9.719	0.098615	0.18699	-0.35443	0.69642	1568.9
15.14	1515	78	NaN	-1.9925	15.933	6.3357	-150.82	9.0879	29.538	-8.9142	-819.14	1141.8	37.127	749.58	1125.6	54.883	72.567	0	1	3.699	-27.371	-15.705	-9.0249	-3.6737	27.496	15.344	9.6768	0.025365	0.12487	-0.36075	0.65188	1569.5
15.15	1516	78	NaN	-1.9839	15.944	6.3695	-150.83	9.1203	29.474	-9.0592	-819.06	1141.8	37.061	749.86	1125.6	53.549	72.09	0	1	3.46	-27.601	-15.711	-9.0312	-3.6677	27.491	15.354	9.7104	-0.20765	-0.10999	-0.35743	0.67924	1569.7
15.16	1517	78	NaN	-1.9908	15.936	6.3185	-150.83	9.1464	29.492	-8.8968	-819.08	1141.7	37.118	749.96	1125.7	53.587	71.486	0	1	2.9969	-28.047	-15.724	-9.0434	-3.6706	27.49	15.35	9.7329	-0.67371	-0.55695	-0.37371	0.68951	1569.8
15.17	1518	78	NaN	-1.9899	15.931	6.3034	-150.84	9.3219	29.744	-8.8619	-819.04	1141.7	37.641	750.03	1126.1	51.752	71.319	0	1	2.8807	-28.159	-15.731	-9.0503	-3.6875	27.464	15.361	9.8918	-0.8068	-0.69495	-0.36923	0.84144	1569.8
15.18	1519	78	NaN	-1.9828	15.928	6.3152	-150.83	9.4788	29.876	-8.8928	-818.98	1141.7	37.856	750.32	1126.3	52.924	70.618	0	1	2.8558	-28.183	-15.736	-9.0555	-3.6891	27.464	15.366	10.04	-0.83325	-0.71889	-0.3695	0.98468	1570.1
15.19	1520	78	NaN	-1.9738	15.924	6.3376	-150.81	9.5829	29.879	-8.9389	-818.92	1141.7	37.76	750.74	1126.3	51.727	68.763	0	1	2.7433	-28.291	-15.74	-9.0594	-3.6779	27.484	15.362	10.145	-0.93457	-0.80639	-0.37735	1.0855	1570.4
15.2	1521	78	NaN	-1.9695	15.92	6.3462	-150.81	9.7014	30.011	-8.9516	-818.91	1141.7	37.956	750.88	1126.4	52.141	64.435	0	1	2.5994	-28.429	-15.744	-9.0632	-3.6811	27.476	15.363	10.258	-1.0817	-0.95291	-0.38081	1.195	1570.6
15.21	1522	78	NaN	-1.976	15.917	6.3133	-150.83	9.8707	30.082	-8.842	-818.89	1141.6	37.831	751.43	1126.3	53.119	62.004	0	1	2.4258	-28.597	-15.747	-9.0669	-3.6785	27.467	15.36	10.428	-1.2527	-1.129	-0.3877	1.361	1571.1
15.22	1523	78	NaN	-1.9772	15.919	6.2991	-150.84	9.9669	30.13	-8.7872	-818.86	1141.6	37.805	751.82	1126.3	49.438	57.116	0	1	2.2627	-28.754	-15.752	-9.0712	-3.6763	27.462	15.36	10.526	-1.4137	-1.2912	-0.39132	1.4546	1571.4
15.23	1524	78	NaN	-1.9829	15.923	6.3059	-150.83	10.039	30.137	-8.7983	-818.84	1141.6	37.671	752.13	1126.2	50.869	57.619	0	1	2.1114	-28.899	-15.757	-9.0762	-3.6772	27.477	15.363	10.6	-1.5657	-1.4221	-0.39385	1.5239	1571.7
15.24	1525	78	NaN	-1.9917	15.929	6.323	-150.81	10.106	30.132	-8.8365	-818.84	1141.6	37.462	752.41	1126.2	51.652	58.635	0	1	2.0197	-28.987	-15.764	-9.0841	-3.6795	27.507	15.367	10.667	-1.6598	-1.4804	-0.39706	1.5831	1572
15.25	1526	78	NaN	-1.989	15.937	6.3234	-150.79	10.147	30.201	-8.7993	-818.81	1141.6	37.499	752.6	1126.2	51.074	57.654	0	1	1.926	-29.078	-15.772	-9.0919	-3.6767	27.522	15.377	10.707	-1.7507	-1.5552	-0.39475	1.6146	1572.2
15.26	1527	78	NaN	-1.9862	15.939	6.302	-150.81	10.171	30.285	-8.6907	-818.83	1141.5	37.581	752.87	1126.3	50.259	58.478	0	1	1.783	-29.215	-15.778	-9.0976	-3.6725	27.507	15.383	10.726	-1.8896	-1.7079	-0.39471	1.6289	1572.5
15.27	1528	78	NaN	-1.987	15.947	6.3115	-150.83	10.191	30.366	-8.6939	-818.85	1141.5	37.691	753.07	1126.4	50.107	61.079	0	1	1.6394	-29.353	-15.786	-9.1059	-3.6772	27.483	15.396	10.741	-2.0378	-1.87	-0.38994	1.6352	1572.7
15.28	1529	78	NaN	-1.9854	15.975	6.3198	-150.85	10.197	30.412	-8.7052	-818.81	1141.6	37.754	753.3	1126.6	51.159	63.237	0	1	1.4954	-29.492	-15.797	-9.1163	-3.6781	27.458	15.428	10.743	-2.1827	-2.0341	-0.36849	1.6271	1572.9
15.29	1530	78	NaN	-1.9818	16.02	6.3195	-150.87	10.197	30.437	-8.6978	-818.73	1141.6	37.795	753.57	1126.7	49.92	72.133	0	1	1.4127	-29.572	-15.798	-9.1174	-3.6756	27.435	15.476	10.741	-2.2629	-2.1365	-0.32184	1.6239	1573.1
15.3	1531	78	NaN	-1.9886	16.05	6.3504	-150.88	10.233	30.548	-8.7952	-818.71	1141.7	38.029	753.58	1126.9	54.661	75.486	0	1	1.3338	-29.648	-15.798	-9.1179	-3.6944	27.416	15.512	10.771	-2.3606	-2.2318	-0.28575	1.6527	1573.1
15.31	1532	78	NaN	-1.9899	16.078	6.3409	-150.85	10.211	30.394	-8.7966	-818.67	1141.8	37.714	753.98	1127	55.961	74.56	0	1	1.3043	-29.676	-15.811	-9.1309	-3.6839	27.457	15.539	10.75	-2.3796	-2.2185	-0.27259	1.6189	1573.4
15.32	1533	78	NaN	-1.9873	16.093	6.3241	-150.83	10.181	30.237	-8.7596	-818.65	1141.8	37.408	754.3	1126.9	52.403	72.374	0	1	1.3042	-29.676	-15.823	-9.1427	-3.6685	27.493	15.55	10.724	-2.3643	-2.1836	-0.27345	1.5817	1573.7
15.33	1534	78	NaN	-1.9834	16.101	6.3028	-150.81	10.162	30.126	-8.7086	-818.63	1141.8	37.207	754.52	1126.8	52.623	72.831	0	1	1.3667	-29.616	-15.829	-9.1484	-3.6552	27.52	15.555	10.708	-2.2886	-2.096	-0.27405	1.5598	1573.9
15.34	1535	78	NaN	-1.9763	16.108	6.288	-150.77	10.145	30.018	-8.6855	-818.61	1141.9	37.005	754.75	1126.8	52.326	68.187	0	1	1.3986	-29.585	-15.833	-9.1525	-3.6397	27.563	15.558	10.694	-2.2411	-2.0227	-0.27456	1.5416	1574.1
15.35	1536	78	NaN	-1.95	16.113	6.3198	-150.66	10.061	29.656	-8.7942	-818.57	1142	36.237	755.33	1126.4	50.844	62.351	0	1	1.4133	-29.571	-15.836	-9.1556	-3.5889	27.7	15.548	10.625	-2.1756	-1.8713	-0.28754	1.4698	1574.6
15.36	1537	78	NaN	-1.8965	16.133	6.3395	-150.61	10.09	29.59	-8.8209	-818.51	1142	36.034	755.43	1126.5	50.787	64.766	0	1	1.4659	-29.52	-15.84	-9.1597	-3.5289	27.757	15.568	10.656	-2.0629	-1.7636	-0.27196	1.496	1574.7
15.37	1538	78	NaN	-1.8362	16.157	6.3857	-150.58	10.108	29.533	-8.9166	-818.46	1142.1	35.824	755.51	1126.5	52.505	63.614	0	1	1.4801	-29.507	-15.844	-9.1639	-3.4645	27.797	15.59	10.674	-1.9844	-1.7101	-0.25381	1.5106	1574.7
15.38	1539	78	NaN	-1.7866	16.178	6.4237	-150.58	10.169	29.671	-9.0024	-818.4	1142.2	36.033	755.33	1126.8	51.478	64.422	0	1	1.4324	-29.553	-15.849	-9.1683	-3.4257	27.779	15.62	10.728	-1.9933	-1.7738	-0.22862	1.5595	1574.5
15.39	1540	78	NaN	-1.7572	16.192	6.4271	-150.63	10.274	29.995	-9.0107	-818.36	1142.2	36.67	754.91	1127.3	51.893	66.636	0	1	1.3987	-29.585	-15.853	-9.1727	-3.4203	27.709	15.651	10.815	-2.0216	-1.8757	-0.20171	1.6426	1574
15.4	1541	78	NaN	-1.7331	16.19	6.431	-150.55	10.114	29.535	-9.019	-818.36	1142.2	35.671	755.5	1126.6	51.416	70.627	0	1	1.3917	-29.592	-15.857	-9.1771	-3.3596	27.82	15.624	10.68	-1.9679	-1.7714	-0.23382	1.5032	1574.6
15.41	1542	78	NaN	-1.6912	16.202	6.4515	-150.59	10.215	29.843	-9.0811	-818.32	1142.2	36.241	755.08	1127.1	52.293	75.494	0	1	1.4221	-29.563	-15.861	-9.1807	-3.3412	27.762	15.651	10.766	-1.9191	-1.801	-0.20994	1.5853	1574.1
15.42	1543	78	NaN	-1.6572	16.204	6.4661	-150.61	10.263	30.091	-9.1428	-818.31	1142.3	36.662	754.71	1127.4	54.513	75.742	0	1	1.4638	-29.523	-15.864	-9.184	-3.3251	27.722	15.663	10.804	-1.8614	-1.8005	-0.20171	1.6205	1573.8
15.43	1544	78	NaN	-1.6345	16.201	6.4745	-150.61	10.26	30.186	-9.1942	-818.32	1142.3	36.765	754.51	1127.5	52.869	75.545	0	1	1.4603	-29.526	-15.868	-9.1876	-3.3082	27.717	15.66	10.801	-1.848	-1.8085	-0.20817	1.6131	1573.6
15.44	1545	78	NaN	-1.6217	16.2	6.4825	-150.59	10.247	30.146	-9.2413	-818.32	1142.3	36.598	754.5	1127.4	52.553	73.054	0	1	1.4189	-29.566	-15.872	-9.1914	-3.2911	27.741	15.654	10.792	-1.8722	-1.8243	-0.21749	1.6011	1573.6
15.45	1546	78	NaN	-1.6198	16.2	6.5049	-150.5	10.11	29.725	-9.3354	-818.33	1142.4	35.612	754.91	1126.7	52.127	72.61	0	1	1.3311	-29.65	-15.876	-9.1952	-3.2563	27.868	15.628	10.682	-1.9252	-1.7825	-0.24763	1.4867	1574
15.46	1547	78	NaN	-1.6156	16.194	6.5348	-150.46	10.104	29.659	-9.4396	-818.35	1142.5	35.388	754.87	1126.6	53.231	75.178	0	1	1.3865	-29.597	-15.88	-9.1997	-3.2477	27.906	15.616	10.683	-1.8612	-1.6914	-0.26397	1.4828	1573.9
15.47	1548	78	NaN	-1.611	16.184	6.5777	-150.49	10.194	29.885	-9.6138	-818.36	1142.5	35.803	754.41	1126.9	52.814	74.829	0	1	1.4733	-29.513	-15.885	-9.2044	-3.2651	27.857	15.613	10.764	-1.7918	-1.6568	-0.27123	1.5599	1573.5
15.48	1549	78	NaN	-1.6086	16.171	6.6148	-150.54	10.3	30.199	-9.7824	-818.38	1142.6	36.416	753.82	1127.3	54.313	76.438	0	1	1.6821	-29.312	-15.898	-9.218	-3.2917	27.78	15.611	10.859	-1.6096	-1.5325	-0.28689	1.6412	1573
15.49	1550	78	NaN	-1.6092	16.156	6.6233	-150.55	10.339	30.343	-9.8448	-818.44	1142.7	36.674	753.45	1127.4	54.199	77.987	0	1	1.9257	-29.078	-15.915	-9.2342	-3.3044	27.754	15.6	10.895	-1.3786	-1.3243	-0.31446	1.6608	1572.7
15.5	1551	78	NaN	-1.6027	16.14	6.6181	-150.5	10.354	30.166	-9.8892	-818.51	1142.7	36.195	753.49	1127.1	55.277	78.412	0	1	2.1694	-28.843	-15.931	-9.2504	-3.2818	27.823	15.573	10.92	-1.1124	-1.0205	-0.35757	1.6698	1572.8
15.51	1552	78	NaN	-1.602	16.138	6.611	-150.49	10.388	30.192	-9.9207	-818.54	1142.7	36.164	753.27	1127.2	54.42	78.708	0	1	2.3438	-28.675	-15.939	-9.2583	-3.2814	27.828	15.57	10.955	-0.93764	-0.84785	-0.36811	1.6966	1572.6
15.52	1553	78	NaN	-1.6028	16.132	6.6024	-150.5	10.432	30.249	-9.9629	-818.6	1142.7	36.2	752.93	1127.1	54.765	78.636	0	1	2.4525	-28.571	-15.938	-9.2581	-3.2854	27.82	15.564	11	-0.8329	-0.75042	-0.37456	1.7421	1572.3
15.53	1554	78	NaN	-1.601	16.124	6.5937	-150.5	10.472	30.269	-10.006	-818.68	1142.7	36.168	752.6	1127	54.437	79.709	0	1	2.4437	-28.579	-15.941	-9.261	-3.2842	27.815	15.552	11.045	-0.84054	-0.76455	-0.38934	1.7838	1572
15.54	1555	78	NaN	-1.5927	16.123	6.5854	-150.51	10.491	30.231	-10.024	-818.73	1142.7	36.031	752.39	1126.8	52.995	78.885	0	1	2.4246	-28.598	-15.944	-9.2632	-3.2718	27.81	15.544	11.07	-0.84723	-0.78809	-0.39943	1.8071	1571.9
15.55	1556	78	NaN	-1.5832	16.121	6.5417	-150.51	10.484	30.212	-9.9744	-818.81	1142.7	35.922	752.04	1126.6	52.597	76.866	0	1	2.4218	-28.6	-15.943	-9.2624	-3.2568	27.813	15.534	11.071	-0.83502	-0.78715	-0.40924	1.8084	1571.6
15.56	1557	78	NaN	-1.5829	16.114	6.5366	-150.52	10.492	30.242	-10.017	-818.9	1142.7	35.91	751.68	1126.5	53.352	75.398	0	1	2.4203	-28.602	-15.942	-9.2616	-3.2578	27.803	15.523	11.082	-0.83753	-0.79858	-0.41885	1.8208	1571.3
15.57	1558	78	NaN	-1.5748	16.107	6.5378	-150.57	10.45	30.312	-10.056	-819.01	1142.6	36.118	751.25	1126.3	52.368	75.895	0	1	2.4238	-28.598	-15.941	-9.2604	-3.2591	27.745	15.512	11.044	-0.83533	-0.85338	-0.42852	1.7837	1571
15.58	1559	78	NaN	-1.5613	16.101	6.5378	-150.64	10.37	30.388	-10.076	-819.14	1142.6	36.43	750.76	1126.2	52.407	75.887	0	1	2.4334	-28.589	-15.938	-9.258	-3.2581	27.664	15.502	10.969	-0.82471	-0.9249	-0.43679	1.7115	1570.7
15.59	1560	78	NaN	-1.5567	16.094	6.5432	-150.67	10.319	30.415	-10.108	-819.24	1142.5	36.558	750.31	1126.1	54.359	77.302	0	1	2.4475	-28.576	-15.935	-9.2546	-3.2598	27.628	15.492	10.921	-0.81231	-0.94728	-0.4428	1.6667	1570.3
15.6	1561	78	NaN	-1.5399	16.094	6.5329	-150.69	10.238	30.379	-10.075	-819.32	1142.5	36.579	749.87	1125.8	56.259	80.216	0	1	2.4548	-28.569	-15.932	-9.2513	-3.2429	27.609	15.486	10.846	-0.78805	-0.95908	-0.44575	1.595	1570
15.61	1562	78	NaN	-1.5151	16.08	6.5183	-150.76	10.028	30.287	-10.033	-819.49	1142.4	36.828	749.19	1125.5	57.142	81.265	0	1	2.422	-28.6	-15.928	-9.2479	-3.2262	27.534	15.463	10.645	-0.80421	-1.0665	-0.4657	1.3974	1569.5
15.62	1563	78	NaN	-1.4939	16.077	6.5135	-150.83	9.8335	30.201	-10.011	-819.63	1142.4	37.048	748.56	1125.3	56.691	81.13	0	1	2.3025	-28.715	-15.925	-9.2443	-3.2127	27.452	15.453	10.457	-0.91028	-1.2635	-0.47135	1.213	1569
15.63	1564	78	NaN	-1.4785	16.083	6.5252	-150.89	9.6815	30.093	-10.031	-819.7	1142.3	37.104	748.15	1125.2	58.14	81.549	0	1	2.2555	-28.76	-15.922	-9.2413	-3.2005	27.389	15.456	10.309	-0.94501	-1.3718	-0.46553	1.0676	1568.7
15.64	1565	78	NaN	-1.4629	16.074	6.554	-150.93	9.4812	29.843	-10.105	-819.82	1142.3	36.965	748.01	1124.9	58.954	81.05	0	1	2.2415	-28.774	-15.919	-9.2386	-3.1825	27.347	15.436	10.119	-0.94104	-1.4267	-0.48289	0.88018	1568.6
15.65	1566	78	NaN	-1.4319	16.079	6.5663	-151.03	9.1279	29.433	-10.102	-819.92	1142.3	36.731	747.56	1124.3	57.722	79.879	0	1	2.1914	-28.822	-15.915	-9.2349	-3.1432	27.261	15.421	9.7862	-0.95183	-1.5608	-0.49442	0.55129	1568.3
15.66	1567	78	NaN	-1.4082	16.076	6.571	-151.08	8.9576	29.211	-10.093	-820.01	1142.3	36.659	747.08	1124.1	55.912	78.795	0	1	2.1207	-28.89	-15.911	-9.2308	-3.117	27.21	15.41	9.6229	-0.99629	-1.6804	-0.50072	0.39212	1567.9
15.67	1568	78	NaN	-1.3962	16.067	6.5664	-151.12	8.8667	29.118	-10.07	-820.09	1142.3	36.73	746.71	1124.1	57.167	78.725	0	1	2.0298	-28.978	-15.907	-9.227	-3.1071	27.17	15.401	9.5326	-1.0773	-1.8077	-0.50637	0.30562	1567.6
15.68	1569	78	NaN	-1.3894	16.058	6.5518	-151.17	8.7481	29.05	-10.027	-820.16	1142.3	36.947	746.36	1124	56.51	75.515	0	1	1.9175	-29.086	-15.903	-9.2231	-3.1069	27.113	15.391	9.4145	-1.1894	-1.9728	-0.51202	0.19139	1567.3
15.69	1570	78	NaN	-1.3646	16.056	6.5285	-151.27	8.4847	28.839	-9.9629	-820.3	1142.3	37.361	745.58	1123.9	53.926	71.967	0	1	1.7705	-29.227	-15.9	-9.2192	-3.0956	26.998	15.385	9.156	-1.3251	-2.2294	-0.5149	-0.06321	1566.7
15.7	1571	78	NaN	-1.3598	16.076	6.5368	-151.32	8.3002	28.558	-10.01	-820.38	1142.4	37.405	745.17	1123.8	52.363	72.482	0	1	1.6755	-29.319	-15.896	-9.2159	-3.0946	26.947	15.397	8.9798	-1.419	-2.3714	-0.4997	-0.23615	1566.4
15.71	1572	78	NaN	-1.359	16.095	6.5351	-151.39	8.2262	28.543	-10.019	-820.42	1142.4	37.865	744.65	1124	50.962	73.369	0	1	1.5939	-29.397	-15.893	-9.2127	-3.1115	26.861	15.421	8.9004	-1.5176	-2.5359	-0.47236	-0.31233	1565.9
15.72	1573	78	NaN	-1.3578	16.113	6.5292	-151.45	8.071	28.419	-10.01	-820.48	1142.5	38.109	744.23	1124	52.197	72.515	0	1	1.4765	-29.51	-15.889	-9.2084	-3.1192	26.789	15.438	8.746	-1.6428	-2.7209	-0.45059	-0.46249	1565.6
15.73	1574	78	NaN	-1.3559	16.131	6.5252	-151.49	7.7834	28.062	-10.003	-820.56	1142.5	37.916	744.01	1123.7	51.511	73.625	0	1	1.367	-29.616	-15.885	-9.2042	-3.1102	26.751	15.443	8.4718	-1.7432	-2.8642	-0.44182	-0.7324	1565.4
15.74	1575	78	NaN	-1.3618	16.147	6.5244	-151.55	7.6289	27.953	-10.005	-820.61	1142.6	38.064	743.74	1123.7	53.591	75.385	0	1	1.3705	-29.612	-15.882	-9.2015	-3.1218	26.692	15.456	8.3208	-1.7513	-2.9206	-0.42616	-0.88072	1565.2
15.75	1576	78	NaN	-1.3525	16.157	6.5186	-151.58	7.5178	27.828	-9.9677	-820.66	1142.6	38.094	743.51	1123.6	54.861	75.988	0	1	1.3264	-29.655	-15.879	-9.1991	-3.1124	26.657	15.461	8.2132	-1.786	-2.9974	-0.41808	-0.98593	1565
15.76	1577	78	NaN	-1.3457	16.172	6.5177	-151.65	7.479	27.889	-9.9468	-820.7	1142.6	38.528	743.12	1123.7	54.317	75.75	0	1	1.2205	-29.757	-15.878	-9.1974	-3.1212	26.57	15.479	8.1714	-1.9006	-3.1868	-0.39849	-1.026	1564.7
15.77	1578	78	NaN	-1.3449	16.19	6.5319	-151.72	7.4746	27.99	-9.9754	-820.74	1142.6	38.982	742.69	1123.8	51.981	75.98	0	1	1.1409	-29.833	-15.874	-9.1936	-3.1385	26.491	15.5	8.1644	-1.9976	-3.3426	-0.37376	-1.0292	1564.3
15.78	1579	78	NaN	-1.3495	16.208	6.5619	-151.73	7.4664	27.987	-10.052	-820.78	1142.6	39.093	742.32	1123.7	52.922	76.337	0	1	1.0596	-29.912	-15.87	-9.1897	-3.1503	26.474	15.513	8.1611	-2.0907	-3.4377	-0.35672	-1.0286	1564
15.79	1580	78	NaN	-1.3503	16.216	6.5814	-151.69	7.4388	27.846	-10.074	-820.85	1142.6	38.797	741.96	1123.3	53.365	74.304	0	1	0.94372	-30.023	-15.867	-9.1865	-3.1414	26.517	15.507	8.1476	-2.1977	-3.5064	-0.35983	-1.039	1563.7
15.8	1581	78	NaN	-1.3537	16.226	6.5793	-151.69	7.5062	27.844	-10.013	-820.9	1142.6	38.722	741.53	1123.1	52.957	73.661	0	1	0.8442	-30.119	-15.864	-9.1839	-3.1402	26.521	15.512	8.2205	-2.296	-3.5977	-0.35211	-0.96346	1563.3
15.81	1582	78	NaN	-1.3467	16.229	6.5716	-151.73	7.6491	28.081	-9.9504	-820.93	1142.6	39.15	740.91	1123.3	53.112	73.997	0	1	0.75793	-30.202	-15.862	-9.1817	-3.1474	26.466	15.522	8.3556	-2.3895	-3.7357	-0.33964	-0.8261	1562.7
15.82	1583	78	NaN	-1.3359	16.227	6.5683	-151.77	7.7834	28.279	-9.9169	-820.94	1142.6	39.459	740.4	1123.5	50.802	75.017	0	1	0.64814	-30.308	-15.859	-9.1788	-3.1472	26.422	15.528	8.4819	-2.4991	-3.8852	-0.33091	-0.69686	1562.2
15.83	1584	78	NaN	-1.3296	16.224	6.577	-151.76	7.8357	28.226	-9.9274	-820.96	1142.6	39.198	740.28	1123.4	53.154	76.573	0	1	0.51453	-30.436	-15.855	-9.175	-3.1318	26.44	15.523	8.5367	-2.6173	-3.9963	-0.33214	-0.63834	1562.1
15.84	1585	78	NaN	-1.3295	16.221	6.5994	-151.79	7.8308	28.319	-9.9748	-820.98	1142.6	39.467	740.16	1123.4	53.889	78.422	0	1	0.43298	-30.515	-15.853	-9.1727	-3.1434	26.396	15.52	8.5321	-2.7104	-4.1184	-0.33285	-0.64052	1562
15.85	1586	78	NaN	-1.3041	16.214	6.6249	-151.82	7.9113	28.405	-9.9999	-820.97	1142.6	39.495	739.75	1123.5	56.249	80.828	0	1	0.34994	-30.595	-15.851	-9.1703	-3.1205	26.368	15.516	8.6094	-2.7706	-4.2264	-0.33426	-0.56089	1561.6
15.86	1587	78	NaN	-1.2766	16.212	6.6435	-151.84	7.9701	28.466	-10.032	-820.92	1142.6	39.514	739.46	1123.6	58.983	82.47	0	1	0.23732	-30.703	-15.848	-9.1672	-3.0952	26.344	15.518	8.6641	-2.8579	-4.3588	-0.32999	-0.5031	1561.3
15.87	1588	78	NaN	-1.2477	16.204	6.6557	-151.86	7.998	28.505	-10.055	-820.84	1142.6	39.542	739.26	1123.8	58.419	83.306	0	1	0.2499	-30.691	-15.845	-9.1646	-3.0685	26.321	15.514	8.6876	-2.8186	-4.3701	-0.33044	-0.47691	1561
15.88	1589	78	NaN	-1.216	16.179	6.6652	-151.88	8.014	28.536	-10.048	-820.78	1142.6	39.566	739.02	1123.9	59.989	82.933	0	1	0.34128	-30.603	-15.842	-9.1622	-3.0378	26.297	15.495	8.6985	-2.6965	-4.3063	-0.34787	-0.46362	1560.7
15.89	1590	78	NaN	-1.2034	16.122	6.6788	-151.9	8.0619	28.621	-10.066	-820.79	1142.5	39.681	738.7	1124.2	58.999	82.646	0	1	0.22663	-30.713	-15.84	-9.1601	-3.0305	26.272	15.449	8.7347	-2.8039	-4.441	-0.39107	-0.42544	1560.4
15.9	1591	78	NaN	-1.2001	16.084	6.6641	-151.85	7.9286	28.165	-10.009	-820.78	1142.5	38.662	739.14	1123.7	58.199	82.477	0	1	0.109	-30.827	-15.838	-9.1581	-2.9872	26.365	15.394	8.6189	-2.8782	-4.4613	-0.44451	-0.53928	1560.8
15.91	1592	78	NaN	-1.1979	16.054	6.6664	-151.83	7.8514	27.93	-10.002	-820.76	1142.5	38.151	739.34	1123.5	58.124	82.972	0	1	-0.00015657	-30.932	-15.835	-9.1544	-2.9658	26.403	15.356	8.5498	-2.9659	-4.5289	-0.4789	-0.60463	1561
15.92	1593	78	NaN	-1.198	16.027	6.6842	-151.85	7.8354	27.91	-10.042	-820.74	1142.5	38.133	739.28	1123.6	58.464	83.7	0	1	-0.058972	-30.988	-15.831	-9.1507	-2.9668	26.385	15.332	8.5307	-3.0258	-4.6035	-0.49905	-0.61997	1560.9
15.93	1594	78	NaN	-1.2047	16.001	6.7	-151.86	7.8054	27.838	-10.077	-820.7	1142.5	38.013	739.31	1123.7	59.534	83.86	0	1	-0.0069509	-30.938	-15.828	-9.1474	-2.9704	26.373	15.309	8.4981	-2.9773	-4.5649	-0.51896	-0.64933	1560.9
15.94	1595	78	NaN	-1.2115	15.987	6.7176	-151.87	7.7935	27.824	-10.113	-820.72	1142.5	38	739.31	1123.7	58.792	84.176	0	1	-0.03778	-30.968	-15.826	-9.1456	-2.978	26.367	15.295	8.4853	-3.0158	-4.6006	-0.53047	-0.66027	1560.9
15.95	1596	78	NaN	-1.2114	15.971	6.719	-151.87	7.7771	27.759	-10.088	-820.69	1142.5	37.872	739.36	1123.7	59.64	84.141	0	1	-0.11123	-31.039	-15.825	-9.1445	-2.9723	26.372	15.28	8.4689	-3.0835	-4.6667	-0.54512	-0.67562	1560.9
15.96	1597	78	NaN	-1.2104	15.954	6.7188	-151.86	7.7916	27.749	-10.045	-820.67	1142.5	37.791	739.36	1123.7	57.595	84.216	0	1	-0.040774	-30.971	-15.821	-9.1403	-2.9667	26.385	15.264	8.4823	-3.0075	-4.5858	-0.55685	-0.65807	1560.9
15.97	1598	78	NaN	-1.2076	15.935	6.7247	-151.84	7.8414	27.798	-10.007	-820.67	1142.6	37.738	739.3	1123.8	57.707	84.11	0	1	0.010803	-30.921	-15.817	-9.1371	-2.9606	26.411	15.246	8.5311	-2.9498	-4.5099	-0.57174	-0.60593	1560.8
15.98	1599	78	NaN	-1.1987	15.913	6.7407	-151.8	7.9113	27.847	-9.9917	-820.69	1142.6	37.598	739.27	1123.7	58.768	82.717	0	1	0.024705	-30.908	-15.816	-9.1353	-2.9461	26.457	15.221	8.6029	-2.9214	-4.4507	-0.59411	-0.5324	1560.8
15.99	1600	78	NaN	-1.2011	15.911	6.7559	-151.78	7.9363	27.854	-10.014	-820.68	1142.6	37.507	739.31	1123.7	56.723	81.552	0	1	0.053873	-30.88	-15.814	-9.1339	-2.946	26.473	15.218	8.6291	-2.8921	-4.4062	-0.59599	-0.50486	1560.8
16	1601	78	NaN	-1.1903	15.902	6.76	-151.75	7.9796	27.911	-9.9629	-820.69	1142.6	37.427	739.33	1123.7	56.283	80.684	0	1	0.11023	-30.825	-15.814	-9.1334	-2.9303	26.507	15.209	8.6724	-2.8201	-4.3185	-0.60421	-0.461	1560.9
16.01	1602	78	NaN	-1.185	15.901	6.7679	-151.71	8.0317	27.985	-9.8874	-820.7	1142.6	37.283	739.4	1123.7	57.544	80.402	0	1	0.13547	-30.801	-15.812	-9.1321	-2.9168	26.558	15.208	8.7252	-2.7813	-4.2432	-0.60471	-0.40691	1560.9
16.02	1603	78	NaN	-1.1863	15.906	6.7842	-151.67	8.08	28.067	-9.8294	-820.72	1142.5	37.115	739.5	1123.6	57.234	80.215	0	1	0.16005	-30.777	-15.811	-9.1308	-2.9097	26.611	15.212	8.7743	-2.7497	-4.1667	-0.59955	-0.35645	1561
16.03	1604	78	NaN	-1.1814	15.9	6.8057	-151.64	8.1082	28.164	-9.8281	-820.73	1142.5	37.064	739.57	1123.7	58.961	79.085	0	1	0.27586	-30.666	-15.811	-9.1305	-2.9028	26.635	15.208	8.8003	-2.627	-4.0308	-0.60313	-0.33016	1561.1
16.04	1605	78	NaN	-1.1714	15.914	6.8274	-151.59	8.159	28.194	-9.7301	-820.72	1142.5	36.488	739.9	1123.6	57.944	77.46	0	1	0.3071	-30.636	-15.811	-9.1307	-2.8677	26.717	15.219	8.8533	-2.5606	-3.9191	-0.59166	-0.27744	1561.4
16.05	1606	78	NaN	-1.1648	15.917	6.8352	-151.58	8.1902	28.273	-9.6674	-820.73	1142.4	36.275	740.04	1123.6	57.008	76.233	0	1	0.24421	-30.696	-15.812	-9.1315	-2.8509	26.732	15.224	8.8823	-2.6066	-3.9649	-0.58737	-0.24922	1561.6
16.06	1607	78	NaN	-1.1677	15.921	6.8476	-151.61	8.2275	28.382	-9.6443	-820.73	1142.4	36.155	740.17	1123.7	53.961	74.663	0	1	0.32793	-30.616	-15.814	-9.1338	-2.8483	26.712	15.234	8.9152	-2.5204	-3.9037	-0.58062	-0.21856	1561.7
16.07	1608	78	NaN	-1.1782	15.931	6.8634	-151.64	8.2774	28.493	-9.642	-820.72	1142.4	35.996	740.35	1123.8	53.957	72.309	0	1	0.4405	-30.507	-15.817	-9.1364	-2.8527	26.683	15.248	8.9602	-2.4122	-3.8247	-0.56898	-0.17617	1561.8
16.08	1609	78	NaN	-1.1842	15.935	6.8568	-151.67	8.3231	28.56	-9.6115	-820.69	1142.4	35.835	740.49	1123.9	52.935	71.377	0	1	0.57605	-30.377	-15.82	-9.1396	-2.8516	26.659	15.257	9.0015	-2.2756	-3.7183	-0.56317	-0.13815	1561.9
16.09	1610	78	NaN	-1.2043	15.92	6.8668	-151.82	8.4521	29.111	-9.651	-820.71	1142.4	36.864	739.99	1124.5	53.261	71.652	0	1	0.71263	-30.246	-15.824	-9.1436	-2.9114	26.474	15.264	9.108	-2.1988	-3.7719	-0.55961	-0.035539	1561.5
16.1	1611	78	NaN	-1.2265	15.906	6.8731	-151.9	8.5294	29.396	-9.6801	-820.72	1142.3	37.258	739.86	1124.8	52.33	72.139	0	1	0.82832	-30.134	-15.83	-9.1498	-2.9493	26.375	15.264	9.1716	-2.121	-3.7588	-0.56644	0.02183	1561.4
16.11	1612	78	NaN	-1.2401	15.888	6.8614	-151.93	8.5442	29.369	-9.6696	-820.72	1142.3	36.916	740.26	1124.9	51.72	72.14	0	1	0.89765	-30.067	-15.837	-9.1563	-2.9495	26.357	15.25	9.1824	-2.0518	-3.7104	-0.58708	0.026015	1561.8
16.12	1613	78	NaN	-1.2426	15.865	6.8339	-151.96	8.5307	29.242	-9.63	-820.71	1142.3	36.361	740.86	1124.9	51.342	72.599	0	1	0.929	-30.037	-15.843	-9.1631	-2.9296	26.354	15.228	9.1675	-2.0006	-3.6837	-0.61541	0.0043784	1562.3
16.13	1614	78	NaN	-1.2461	15.844	6.8225	-152.08	8.602	29.684	-9.642	-820.72	1142.3	37.234	740.41	1125.5	52.048	72.988	0	1	1.1698	-29.805	-15.854	-9.1741	-2.966	26.201	15.227	9.219	-1.7962	-3.6042	-0.62755	0.044893	1561.9
16.14	1615	78	NaN	-1.2424	15.838	6.8127	-152.1	8.536	29.391	-9.6747	-820.65	1142.3	36.408	741.18	1125.3	52.136	71.973	0	1	1.4321	-29.553	-15.866	-9.1855	-2.9324	26.207	15.216	9.1583	-1.5003	-3.3456	-0.64967	-0.027196	1562.6
16.15	1616	78	NaN	-1.2402	15.839	6.7906	-152.12	8.4916	29.253	-9.6494	-820.59	1142.3	36.003	741.64	1125.3	53.675	71.358	0	1	1.6944	-29.3	-15.877	-9.1969	-2.914	26.204	15.216	9.1141	-1.2196	-3.0967	-0.66079	-0.082812	1563
16.16	1617	78	NaN	-1.2387	15.835	6.7817	-152.16	8.4351	29.207	-9.664	-820.52	1142.3	35.865	741.9	1125.4	51.05	69.135	0	1	1.9017	-29.101	-15.887	-9.2071	-2.9079	26.175	15.215	9.0548	-1.0062	-2.9258	-0.67202	-0.15231	1563.2
16.17	1618	78	NaN	-1.2377	15.82	6.7953	-152.2	8.3334	29.142	-9.7492	-820.44	1142.3	35.746	742.17	1125.5	50.768	66.636	0	1	1.9369	-29.067	-15.894	-9.2136	-2.9054	26.128	15.203	8.9505	-0.96852	-2.9387	-0.69089	-0.26311	1563.4
16.18	1619	78	NaN	-1.2399	15.794	6.7917	-152.24	8.1865	29.02	-9.723	-820.38	1142.3	35.618	742.5	1125.6	52.433	67.271	0	1	1.7389	-29.258	-15.902	-9.2213	-2.9016	26.097	15.18	8.8003	-1.1627	-3.1602	-0.72146	-0.42097	1563.6
16.19	1620	78	NaN	-1.2505	15.781	6.7863	-152.17	7.9495	28.45	-9.6836	-820.32	1142.3	34.495	743.29	1125.1	51.949	67.572	0	1	1.3953	-29.588	-15.91	-9.2296	-2.8689	26.216	15.148	8.583	-1.4735	-3.3729	-0.76237	-0.6466	1564.3
16.2	1621	78	NaN	-1.2744	15.757	6.7797	-152.13	7.8015	28.19	-9.6023	-820.31	1142.3	34.069	743.68	1124.9	50.707	66.757	0	1	1.5713	-29.419	-15.918	-9.2379	-2.8738	26.273	15.118	8.4406	-1.3025	-3.1459	-0.80028	-0.79728	1564.7
16.21	1622	78	NaN	-1.2997	15.727	6.7865	-152.11	7.7254	28.142	-9.5402	-820.31	1142.3	34.101	743.78	1124.9	52.884	66.776	0	1	1.756	-29.241	-15.927	-9.2462	-2.8979	26.288	15.09	8.3623	-1.142	-2.9537	-0.83624	-0.88387	1564.8
16.22	1623	78	NaN	-1.3159	15.699	6.815	-152.09	7.6877	28.123	-9.5325	-820.29	1142.3	34.139	743.83	1124.9	52.332	66.871	0	1	1.9406	-29.063	-15.935	-9.2545	-2.9152	26.312	15.062	8.3242	-0.97458	-2.7515	-0.87265	-0.93035	1564.8
16.23	1624	78	NaN	-1.3253	15.672	6.8428	-151.99	7.7054	28.065	-9.4631	-820.24	1142.3	33.944	743.87	1124.9	50.734	66.592	0	1	2.1253	-28.886	-15.943	-9.2628	-2.915	26.425	15.033	8.3444	-0.78966	-2.4609	-0.91018	-0.91849	1564.8
16.24	1625	78	NaN	-1.3381	15.638	6.8726	-151.88	7.745	28.027	-9.3854	-820.27	1142.3	33.692	743.91	1124.8	49.154	66.299	0	1	2.31	-28.708	-15.951	-9.2712	-2.9157	26.547	14.997	8.3855	-0.60572	-2.1612	-0.9544	-0.88562	1564.9
16.25	1626	78	NaN	-1.3531	15.62	6.8813	-151.8	7.7663	28.028	-9.2496	-820.26	1142.3	33.527	743.95	1124.8	51.305	66.499	0	1	2.4946	-28.53	-15.96	-9.2795	-2.9195	26.631	14.979	8.4066	-0.4249	-1.8992	-0.98031	-0.87286	1564.9
16.26	1627	78	NaN	-1.3607	15.612	6.8906	-151.76	7.7733	28.021	-9.157	-820.25	1142.2	33.372	744.02	1124.7	51.25	63.928	0	1	2.693	-28.339	-15.967	-9.2871	-2.918	26.682	14.971	8.4137	-0.22506	-1.6576	-0.99604	-0.87332	1564.9
16.27	1628	78	NaN	-1.3545	15.604	6.9199	-151.74	7.7773	27.977	-9.18	-820.27	1142.2	33.16	744.1	1124.7	52.539	60.971	0	1	3.1934	-27.858	-15.959	-9.2788	-2.9048	26.711	14.962	8.4191	0.28856	-1.1469	-0.99689	-0.85962	1565
16.28	1629	78	NaN	-1.3567	15.617	6.9151	-151.76	7.7693	28.082	-9.0123	-820.23	1142.2	33.147	744.15	1124.8	50.918	60.461	0	0	3.5249	-27.538	-15.956	-9.2752	-2.9004	26.698	14.98	8.4062	0.62452	-0.84003	-0.97501	-0.86895	1565
16.29	1630	78	NaN	-1.3635	15.613	6.9263	-151.78	7.778	28.115	-8.9642	-820.24	1142.1	32.992	744.22	1124.8	51.643	62.413	0	0	3.6228	-27.444	-15.958	-9.2782	-2.8997	26.682	14.979	8.4115	0.72313	-0.76225	-0.9792	-0.86667	1565.1
16.3	1631	78	NaN	-1.3684	15.61	6.9364	-151.86	7.8436	28.388	-8.9102	-820.26	1142.1	33.386	744.03	1125.2	52.503	67.203	0	1	3.6523	-27.416	-15.96	-9.2798	-2.9173	26.587	14.991	8.4624	0.73499	-0.82895	-0.96901	-0.81746	1565
16.31	1632	78	NaN	-1.3758	15.611	6.9366	-151.97	7.8795	28.584	-8.7978	-820.27	1142.1	33.519	744	1125.5	54.219	71.434	0	1	3.6668	-27.402	-15.961	-9.2804	-2.9253	26.483	15.003	8.4872	0.74145	-0.91919	-0.95777	-0.79321	1564.9
16.32	1633	78	NaN	-1.3917	15.612	6.9234	-152.04	7.8004	28.334	-8.6145	-820.28	1142	32.477	744.55	1125.1	54.121	72.742	0	1	3.7031	-27.367	-15.957	-9.2768	-2.8959	26.458	14.994	8.4178	0.80725	-0.90872	-0.96276	-0.859	1565.5
16.33	1634	78	NaN	-1.4064	15.612	6.9232	-152.17	7.9916	28.94	-8.5327	-820.28	1142	33.563	743.96	1126	53.988	73.114	0	1	3.7359	-27.335	-15.953	-9.273	-2.9479	26.289	15.027	8.5771	0.78803	-1.0461	-0.92663	-0.69591	1564.9
16.34	1635	78	NaN	-1.4169	15.612	6.9369	-152.24	7.9852	28.972	-8.4808	-820.28	1141.9	33.439	744.11	1126	54.053	72.136	0	1	3.7395	-27.332	-15.948	-9.2674	-2.9518	26.222	15.029	8.5685	0.78765	-1.1096	-0.91881	-0.69887	1565
16.35	1636	78	NaN	-1.4261	15.607	6.9531	-152.31	7.9851	29.011	-8.4326	-820.26	1141.9	33.334	744.24	1126.1	53.557	72.243	0	1	3.7074	-27.363	-15.941	-9.2609	-2.9554	26.162	15.026	8.5656	0.752	-1.2009	-0.91478	-0.69533	1565.1
16.36	1637	78	NaN	-1.434	15.598	6.9646	-152.38	7.9968	29.086	-8.3655	-820.24	1141.9	33.32	744.32	1126.2	52.404	73.609	0	1	3.6372	-27.43	-15.934	-9.2536	-2.9602	26.099	15.022	8.5726	0.67692	-1.3317	-0.91161	-0.68095	1565.2
16.37	1638	78	NaN	-1.4391	15.589	6.9671	-152.43	7.9455	29.001	-8.2599	-820.21	1141.9	33	744.58	1126.1	55.136	74.95	0	1	3.7846	-27.289	-15.919	-9.2386	-2.9495	26.058	15.009	8.525	0.83511	-1.2308	-0.90969	-0.71362	1565.4
16.38	1639	78	NaN	-1.4411	15.55	6.9791	-152.51	7.9577	29.129	-8.1468	-820.19	1141.8	33.085	744.59	1126.2	56.79	76.412	0	1	3.8382	-27.237	-15.904	-9.2242	-2.9505	25.976	14.979	8.5288	0.88763	-1.2607	-0.92561	-0.69541	1565.4
16.39	1640	78	NaN	-1.4423	15.489	6.9936	-152.57	7.9292	29.077	-7.9841	-820.18	1141.8	32.85	744.72	1126.2	55.991	78.773	0	1	3.4071	-27.652	-15.897	-9.2164	-2.937	25.937	14.919	8.4992	0.47017	-1.7151	-0.9777	-0.71724	1565.5
16.4	1641	78	NaN	-1.4392	15.437	7.01	-152.6	7.9027	29.039	-7.873	-820.18	1141.8	32.743	744.77	1126.2	57.936	81.153	0	1	3.2101	-27.842	-15.888	-9.208	-2.9258	25.912	14.868	8.4722	0.28422	-1.9292	-1.0207	-0.73577	1565.6
16.41	1642	78	NaN	-1.4328	15.402	7.021	-152.61	7.8743	28.996	-7.8039	-820.18	1141.8	32.695	744.77	1126.2	60.121	82.239	0	1	3.182	-27.869	-15.879	-9.1991	-2.9152	25.91	14.831	8.4449	0.26685	-1.9584	-1.0482	-0.75426	1565.6
16.42	1643	78	NaN	-1.4272	15.374	7.0145	-152.58	7.8091	28.784	-7.6915	-820.16	1141.7	32.292	744.92	1125.9	61.534	82.641	1	1	2.9675	-28.075	-15.865	-9.1843	-2.8906	25.959	14.796	8.3878	0.076931	-2.1164	-1.069	-0.79649	1565.7
16.43	1644	78	NaN	-1.4268	15.342	7.0275	-152.56	7.7444	28.726	-7.6465	-820.16	1141.7	32.296	744.85	1125.8	59.867	82.894	1	1	2.5939	-28.435	-15.845	-9.1645	-2.8888	25.979	14.76	8.3261	-0.29487	-2.4555	-1.0846	-0.83839	1565.6
16.44	1645	78	NaN	-1.4179	15.29	7.049	-152.54	7.7418	28.896	-7.5841	-820.17	1141.7	32.81	744.24	1125.8	56.389	80.269	1	1	2.2203	-28.794	-15.825	-9.1447	-2.897	25.981	14.71	8.3217	-0.67664	-2.8128	-1.1148	-0.82298	1565
16.45	1646	78	NaN	-1.4109	15.248	7.0626	-152.44	7.6941	28.732	-7.509	-820.17	1141.6	32.483	744.08	1125.5	55.515	78.546	1	1	2.0033	-29.003	-15.808	-9.128	-2.8754	26.099	14.657	8.2852	-0.87218	-2.9039	-1.1511	-0.84277	1564.8
16.46	1647	78	NaN	-1.4084	15.216	7.0613	-152.26	7.6122	28.307	-7.4029	-820.16	1141.6	31.487	744.29	1124.9	54.485	78.32	1	1	2.1938	-28.82	-15.8	-9.1196	-2.8324	26.311	14.605	8.2239	-0.63857	-2.5084	-1.1953	-0.89569	1565
16.47	1648	78	NaN	-1.4046	15.163	7.0471	-152.15	7.6309	28.363	-7.2212	-820.18	1141.5	31.598	743.69	1124.7	53.991	78.085	1	1	2.0352	-28.972	-15.783	-9.1025	-2.8266	26.433	14.548	8.2463	-0.79134	-2.5395	-1.235	-0.85623	1564.4
16.48	1649	78	NaN	-1.4082	15.138	7.0464	-152.04	7.6434	28.422	-7.0689	-820.17	1141.4	31.668	743.04	1124.4	53.628	78.454	1	1	1.6988	-29.296	-15.761	-9.0809	-2.8278	26.541	14.514	8.2671	-1.129	-2.7549	-1.2471	-0.81375	1563.8
16.49	1650	78	NaN	-1.4192	15.133	7.0459	-151.97	7.6633	28.484	-6.9532	-820.14	1141.4	31.73	742.54	1124.2	55.123	78.462	1	1	1.7101	-29.285	-15.744	-9.0635	-2.8372	26.614	14.502	8.294	-1.1272	-2.6718	-1.2418	-0.76954	1563.3
16.5	1651	78	NaN	-1.4361	15.132	7.0596	-151.9	7.7062	28.521	-6.8718	-820.1	1141.3	31.683	742.03	1123.9	53.115	78.69	1	1	1.7213	-29.275	-15.727	-9.0462	-2.8499	26.685	14.492	8.3465	-1.1286	-2.5898	-1.2344	-0.69974	1562.7
16.51	1652	78	NaN	-1.4567	15.128	7.0854	-151.85	7.7904	28.626	-6.8177	-820.07	1141.3	31.745	741.38	1123.6	52.313	78.461	1	1	1.6188	-29.373	-15.708	-9.0275	-2.8714	26.736	14.48	8.4382	-1.2526	-2.6376	-1.2276	-0.58934	1562
16.52	1653	78	NaN	-1.477	15.12	7.0965	-151.9	7.9439	29.102	-6.7785	-820.07	1141.3	32.691	740.48	1124	53.051	78.299	1	1	1.4423	-29.543	-15.688	-9.0073	-2.9258	26.656	14.487	8.5774	-1.4836	-2.8873	-1.2007	-0.42988	1561.1
16.53	1654	78	NaN	-1.4912	15.112	7.1132	-151.89	7.9805	29.202	-6.7848	-820.1	1141.3	32.841	740.17	1124	54.586	78.357	1	1	1.1254	-29.848	-15.665	-8.9842	-2.946	26.654	14.479	8.6136	-1.8206	-3.1937	-1.1854	-0.37058	1560.9
16.54	1655	78	NaN	-1.5179	15.095	7.0957	-151.89	7.935	29.09	-6.597	-820.11	1141.2	32.508	739.67	1123.5	54.341	78.852	1	1	1.0374	-29.933	-15.646	-8.9662	-2.9541	26.673	14.444	8.5861	-1.9167	-3.2599	-1.2022	-0.38005	1560.4
16.55	1656	78	NaN	-1.535	15.084	7.0756	-151.9	7.8932	28.978	-6.4161	-820.11	1141.2	32.205	739.26	1123	53.453	79.457	1	1	1.0331	-29.937	-15.63	-8.95	-2.9537	26.679	14.417	8.5598	-1.9206	-3.2581	-1.2133	-0.39015	1560
16.56	1657	78	NaN	-1.5383	15.085	7.076	-151.94	7.9276	29.057	-6.3644	-820.13	1141.2	32.378	738.92	1123.1	53.305	80.085	1	1	0.94175	-30.025	-15.613	-8.9323	-2.9618	26.637	14.42	8.5927	-2.0201	-3.3879	-1.1927	-0.33964	1559.6
16.57	1658	78	NaN	-1.5694	15.095	7.0964	-152.05	8.0908	29.522	-6.3507	-820.16	1141.2	33.412	737.85	1123.6	53.751	80.75	1	1	0.86389	-30.1	-15.601	-8.9204	-3.0314	26.493	14.449	8.737	-2.1675	-3.6072	-1.1522	-0.18339	1558.6
16.58	1659	78	NaN	-1.5827	15.117	7.0923	-152.02	7.9749	29.153	-6.2658	-820.15	1141.2	32.659	737.91	1123	54.556	81.082	1	1	0.80227	-30.159	-15.596	-8.9153	-3.0138	26.547	14.449	8.6434	-2.2115	-3.6119	-1.1469	-0.27186	1558.7
16.59	1660	78	NaN	-1.5941	15.153	7.0969	-152.02	7.9196	29.001	-6.1882	-820.15	1141.2	32.443	737.61	1122.8	54.531	81.726	1	1	0.73994	-30.219	-15.591	-8.9106	-3.0147	26.554	14.474	8.5986	-2.2747	-3.6648	-1.1166	-0.31203	1558.4
16.6	1661	78	NaN	-1.599	15.186	7.0974	-152.08	7.954	29.177	-6.1028	-820.16	1141.2	32.981	736.91	1123	53.581	82.232	1	1	0.67661	-30.28	-15.587	-8.9066	-3.0368	26.482	14.515	8.6255	-2.3602	-3.7978	-1.0719	-0.28107	1557.7
16.61	1662	78	NaN	-1.5953	15.208	7.0877	-152.16	8.03	29.523	-6.0066	-820.17	1141.2	33.908	736.1	1123.5	53.991	82.717	1	1	0.67677	-30.28	-15.585	-8.9046	-3.0645	26.368	14.555	8.6838	-2.3877	-3.9117	-1.0302	-0.2208	1556.9
16.62	1663	78	NaN	-1.5966	15.244	7.1017	-152.14	7.9505	29.324	-5.9734	-820.14	1141.3	33.673	736.05	1123.3	54.809	82.955	1	1	0.69646	-30.261	-15.584	-8.9034	-3.0559	26.402	14.581	8.613	-2.3595	-3.8592	-1.0026	-0.29046	1556.8
16.63	1664	78	NaN	-1.5758	15.283	7.1308	-152.12	7.8879	29.281	-5.8594	-820.16	1141.3	33.883	735.3	1123.3	55.215	83.123	1	1	0.72796	-30.231	-15.584	-8.9041	-3.0394	26.42	14.619	8.5513	-2.3114	-3.8111	-0.96497	-0.35277	1556.1
16.64	1665	78	NaN	-1.5565	15.317	7.1733	-152.04	7.7389	28.999	-5.8012	-820.15	1141.3	33.54	734.91	1122.9	55.449	83.404	1	1	0.82861	-30.134	-15.585	-8.9043	-3.0057	26.511	14.639	8.4173	-2.1771	-3.6226	-0.94579	-0.48706	1555.7
16.65	1666	78	NaN	-1.5432	15.341	7.2083	-151.94	7.602	28.696	-5.7626	-820.12	1141.4	33.082	734.68	1122.5	55.049	83.345	1	1	0.99325	-29.975	-15.584	-8.9041	-2.9744	26.626	14.646	8.2964	-1.9811	-3.3499	-0.93816	-0.60773	1555.4
16.66	1667	78	NaN	-1.5368	15.351	7.2199	-151.87	7.5702	28.612	-5.6944	-820.1	1141.4	33.033	734.32	1122.4	53.443	83.275	1	1	1.1064	-29.867	-15.586	-8.9054	-2.964	26.703	14.654	8.268	-1.8577	-3.1637	-0.93216	-0.63741	1555
16.67	1668	78	NaN	-1.5356	15.361	7.2319	-151.8	7.5358	28.565	-5.6356	-820.06	1141.4	33.094	733.94	1122.4	55.366	83.006	1	1	1.2128	-29.764	-15.587	-8.9069	-2.9632	26.769	14.661	8.2351	-1.7504	-2.9947	-0.92593	-0.6718	1554.6
16.68	1669	78	NaN	-1.5316	15.362	7.2506	-151.8	7.58	28.819	-5.6047	-820.07	1141.4	33.852	733.21	1122.8	54.721	82.767	1	1	1.327	-29.654	-15.589	-8.9087	-2.9867	26.748	14.676	8.2657	-1.6597	-2.906	-0.91263	-0.64298	1553.9
16.69	1670	78	NaN	-1.5258	15.371	7.2814	-151.72	7.4863	28.719	-5.5803	-820.05	1141.4	33.897	732.76	1122.6	55.64	81.944	1	1	1.4308	-29.554	-15.591	-8.9108	-2.9821	26.821	14.679	8.1778	-1.5513	-2.7336	-0.91173	-0.73293	1553.4
16.7	1671	78	NaN	-1.5184	15.383	7.3265	-151.61	7.3285	28.442	-5.5892	-820.01	1141.4	33.569	732.39	1122.2	56.664	80.617	1	1	1.4903	-29.497	-15.594	-8.9133	-2.9634	26.948	14.675	8.0367	-1.473	-2.5494	-0.9191	-0.87663	1553
16.71	1672	78	NaN	-1.5082	15.389	7.3785	-151.51	7.2406	28.335	-5.6437	-819.97	1141.4	33.572	731.76	1122	56.328	79.6	1	1	1.5642	-29.426	-15.597	-8.9165	-2.9558	27.039	14.672	7.9576	-1.3917	-2.3865	-0.92508	-0.95884	1552.3
16.72	1673	78	NaN	-1.4828	15.388	7.3656	-151.46	7.1728	28.264	-5.5382	-819.94	1141.4	33.593	731.33	1121.9	56.239	78.714	1	1	1.6485	-29.345	-15.6	-8.92	-2.9278	27.094	14.667	7.8939	-1.2793	-2.2505	-0.93329	-1.0261	1551.9
16.73	1674	78	NaN	-1.4516	15.384	7.3713	-151.41	7.0745	28.214	-5.4883	-819.91	1141.4	33.759	730.72	1121.7	55.979	79.672	1	1	1.6862	-29.308	-15.604	-8.9237	-2.9015	27.139	14.657	7.8014	-1.2153	-2.1697	-0.94669	-1.1223	1551.2
16.74	1675	78	NaN	-1.4238	15.378	7.3816	-151.39	7.0074	28.234	-5.4648	-819.88	1141.4	34.09	730.18	1121.6	58.038	81.09	1	1	1.735	-29.261	-15.607	-8.927	-2.8856	27.153	14.649	7.7366	-1.1506	-2.1084	-0.95833	-1.1904	1550.7
16.75	1676	78	NaN	-1.3982	15.373	7.3974	-151.35	6.912	28.199	-5.4691	-819.86	1141.4	34.319	729.75	1121.5	57.387	79.858	1	1	1.8126	-29.187	-15.61	-8.9294	-2.869	27.175	14.639	7.6457	-1.0565	-2.012	-0.97086	-1.2837	1550.2
16.76	1677	78	NaN	-1.371	15.37	7.423	-151.28	6.7004	27.947	-5.5081	-819.84	1141.4	34.12	729.44	1121.1	56.049	76.95	1	1	1.8779	-29.124	-15.612	-8.9318	-2.8362	27.253	14.622	7.4488	-0.95828	-1.8704	-0.99065	-1.4831	1549.9
16.77	1678	78	NaN	-1.3635	15.367	7.4335	-151.29	6.6038	27.854	-5.5289	-819.84	1141.4	34.113	729.42	1121	56.482	72.819	1	1	1.8425	-29.158	-15.615	-8.9348	-2.8293	27.242	14.614	7.3571	-0.98674	-1.9156	-1.0011	-1.5777	1549.9
16.78	1679	78	NaN	-1.3334	15.362	7.4024	-151.34	6.4037	27.807	-5.4063	-819.8	1141.4	34.497	729.06	1121	51.413	70.437	1	1	1.8325	-29.168	-15.618	-8.9375	-2.8092	27.187	14.609	7.1565	-0.97667	-1.9803	-1.009	-1.7809	1549.5
16.79	1680	78	NaN	-1.3074	15.368	7.385	-151.4	6.0999	27.628	-5.3222	-819.75	1141.3	34.853	728.73	1121	52.882	69.958	1	1	1.8357	-29.164	-15.62	-8.94	-2.7936	27.115	14.614	6.8534	-0.95783	-2.0499	-1.0059	-2.0866	1549.1
16.8	1681	78	NaN	-1.2938	15.382	7.3897	-151.45	5.8099	27.388	-5.311	-819.71	1141.4	35.035	728.55	1120.9	53.539	69.194	1	1	1.8252	-29.175	-15.623	-8.9428	-2.7865	27.055	14.627	6.5653	-0.96126	-2.1194	-0.99649	-2.3774	1548.9
16.81	1682	78	NaN	-1.2903	15.39	7.3984	-151.47	5.7148	27.294	-5.3249	-819.7	1141.4	35.056	728.48	1120.9	52.132	69.711	1	1	1.812	-29.187	-15.626	-8.9457	-2.7844	27.041	14.634	6.4704	-0.97241	-2.1467	-0.9919	-2.4753	1548.8
16.82	1683	78	NaN	-1.2763	15.417	7.4295	-151.56	5.4	27.098	-5.363	-819.62	1141.4	35.521	728.37	1121.1	52.326	69.167	1	1	1.7945	-29.204	-15.629	-8.9486	-2.7891	26.925	14.666	6.152	-0.99468	-2.2796	-0.96343	-2.7966	1548.7
16.83	1684	78	NaN	-1.2676	15.44	7.4577	-151.61	5.1734	26.876	-5.4023	-819.56	1141.4	35.702	728.41	1121.1	53.571	69.971	1	1	1.7817	-29.216	-15.632	-8.9513	-2.7887	26.865	14.69	5.9234	-1.007	-2.3515	-0.94195	-3.0279	1548.6
16.84	1685	78	NaN	-1.2573	15.459	7.4673	-151.66	5.015	26.775	-5.3795	-819.5	1141.4	36.071	728.39	1121.4	52.206	71.422	1	1	1.7705	-29.227	-15.634	-8.9539	-2.7913	26.801	14.717	5.7567	-1.0208	-2.4261	-0.91701	-3.1972	1548.6
16.85	1686	78	NaN	-1.2457	15.478	7.4743	-151.7	4.8625	26.675	-5.3369	-819.45	1141.4	36.467	728.39	1121.6	53.082	74.769	1	1	1.7573	-29.24	-15.637	-8.9563	-2.7927	26.753	14.746	5.5945	-1.0354	-2.4874	-0.89082	-3.3618	1548.5
16.86	1687	78	NaN	-1.2393	15.498	7.5233	-151.65	4.6101	26.214	-5.412	-819.39	1141.4	36.166	728.78	1121.5	55.972	79.327	1	1	1.739	-29.258	-15.639	-8.9587	-2.7776	26.809	14.762	5.3468	-1.0387	-2.4491	-0.87729	-3.612	1548.9
16.87	1688	78	NaN	-1.2267	15.514	7.5405	-151.53	4.5208	26.097	-5.4003	-819.32	1141.4	36.454	728.8	1121.7	59.61	82.083	1	1	1.6724	-29.322	-15.643	-8.9627	-2.7754	26.922	14.785	5.2497	-1.1029	-2.3995	-0.85817	-3.713	1548.8
16.88	1689	78	NaN	-1.2211	15.518	7.5559	-151.38	4.4947	25.958	-5.4212	-819.28	1141.5	36.426	728.86	1121.9	61.07	81.839	1	1	2.163	-28.849	-15.638	-8.9578	-2.7694	27.073	14.793	5.2195	-0.60648	-1.7766	-0.84525	-3.7383	1548.8
16.89	1690	78	NaN	-1.2159	15.514	7.5595	-151.22	4.5157	25.844	-5.4321	-819.25	1141.5	36.347	728.95	1122	59.191	80.222	1	1	3.3391	-27.717	-15.623	-8.9422	-2.7616	27.236	14.793	5.2367	0.57743	-0.48119	-0.82984	-3.7054	1548.9
16.9	1691	78	NaN	-1.2059	15.499	7.5393	-151.02	4.5647	25.751	-5.3967	-819.24	1141.5	36.284	729.15	1122.2	55.55	79.142	1	1	3.5034	-27.559	-15.621	-8.9408	-2.7479	27.434	14.785	5.2793	0.75554	-0.12539	-0.83633	-3.6615	1549.1
16.91	1692	78	NaN	-1.1872	15.465	7.478	-150.72	4.617	25.607	-5.2823	-819.25	1141.4	36.047	729.79	1122.4	53.772	79.255	1	1	3.4561	-27.605	-15.623	-8.9425	-2.7155	27.753	14.762	5.3205	0.74053	0.14824	-0.86121	-3.6219	1549.7
16.92	1693	78	NaN	-1.1818	15.452	7.4534	-150.63	4.6345	25.533	-5.2368	-819.26	1141.4	35.808	730.07	1122.5	55.412	79.336	1	1	3.4309	-27.629	-15.624	-8.9437	-2.6993	27.85	14.752	5.3347	0.73155	0.22076	-0.87189	-3.6091	1550
16.93	1694	78	NaN	-1.1682	15.44	7.4393	-150.49	4.7196	25.549	-5.2552	-819.28	1141.4	35.559	730.51	1122.8	56.212	80.112	1	1	3.4079	-27.651	-15.626	-8.9452	-2.6767	27.999	14.752	5.407	0.73112	0.34834	-0.87321	-3.5382	1550.4
16.94	1695	78	NaN	-1.1512	15.43	7.4314	-150.36	4.8284	25.636	-5.3163	-819.28	1141.4	35.313	731.07	1123.3	55.639	79.736	1	1	3.3974	-27.661	-15.628	-8.948	-2.6524	28.139	14.76	5.4984	0.74501	0.47778	-0.86795	-3.4496	1551
16.95	1696	78	NaN	-1.1348	15.422	7.4219	-150.28	4.935	25.752	-5.3731	-819.29	1141.4	35.031	731.62	1123.7	55.948	77.749	1	1	3.3383	-27.718	-15.63	-8.9494	-2.6272	28.23	14.77	5.588	0.7112	0.51151	-0.86022	-3.3615	1551.5
16.96	1697	78	NaN	-1.1194	15.405	7.3928	-150.23	5.0564	25.809	-5.3222	-819.33	1141.4	34.578	731.98	1124	52.898	73.667	1	1	3.2326	-27.82	-15.63	-8.9496	-2.5927	28.297	14.763	5.6985	0.63987	0.47669	-0.86735	-3.2511	1551.9
16.97	1698	78	NaN	-1.1078	15.395	7.3697	-150.3	5.0927	26.095	-5.2998	-819.35	1141.4	34.325	732.79	1124.6	51.678	66.987	1	1	3.1585	-27.891	-15.632	-8.952	-2.5702	28.234	14.776	5.7109	0.58831	0.34281	-0.85594	-3.241	1552.7
16.98	1699	78	NaN	-1.1066	15.378	7.3686	-150.44	5.1198	26.252	-5.3379	-819.39	1141.4	33.858	733.77	1125	53.235	67.342	1	1	3.0619	-27.984	-15.635	-8.9543	-2.5522	28.116	14.775	5.7225	0.5097	0.13211	-0.85919	-3.2318	1553.7
16.99	1700	78	NaN	-1.1061	15.363	7.367	-150.57	5.1432	26.407	-5.3507	-819.43	1141.4	33.41	734.61	1125.4	50.735	66.655	1	1	2.8869	-28.153	-15.636	-8.956	-2.5349	28.002	14.774	5.7328	0.35206	-0.15072	-0.86262	-3.2232	1554.6
17	1701	78	NaN	-1.1008	15.356	7.3533	-150.66	5.1602	26.617	-5.303	-819.46	1141.3	33.15	735.13	1125.7	52.471	67.708	1	1	2.761	-28.274	-15.639	-8.9585	-2.5178	27.924	14.78	5.7356	0.24319	-0.34939	-0.85845	-3.2229	1555.1
17.01	1702	78	NaN	-1.0999	15.355	7.3546	-150.73	5.1579	26.618	-5.3229	-819.47	1141.3	32.941	735.5	1125.8	52.203	67.789	1	1	2.6653	-28.366	-15.642	-8.9616	-2.5095	27.857	14.782	5.7308	0.15577	-0.50877	-0.85954	-3.2309	1555.5
17.02	1703	78	NaN	-1.1076	15.361	7.3734	-150.94	5.1954	26.666	-5.3834	-819.54	1141.4	31.671	736.82	1125.8	51.589	66.538	1	1	2.5826	-28.446	-15.645	-8.9645	-2.4715	27.697	14.788	5.7683	0.11108	-0.74898	-0.85719	-3.1962	1556.9
17.03	1704	78	NaN	-1.1222	15.363	7.3849	-151.13	5.2079	26.816	-5.4601	-819.62	1141.4	30.859	737.9	1125.9	50.922	67.284	1	1	2.5091	-28.516	-15.648	-8.9672	-2.458	27.536	14.793	5.7777	0.05104	-0.98079	-0.85477	-3.1895	1558
17.04	1705	78	NaN	-1.134	15.359	7.3669	-151.27	5.2053	26.911	-5.4637	-819.71	1141.5	30.248	738.75	1125.9	52.843	66.916	1	1	2.2549	-28.761	-15.649	-8.9689	-2.4467	27.42	14.788	5.7757	-0.19185	-1.3405	-0.86091	-3.1932	1559
17.05	1706	78	NaN	-1.1406	15.351	7.3144	-151.34	5.2148	26.86	-5.3649	-819.8	1141.5	29.479	739.51	1125.7	51.243	65.65	1	1	1.9996	-29.007	-15.651	-8.9706	-2.4207	27.379	14.772	5.7947	-0.42117	-1.6282	-0.87934	-3.176	1559.8
17.06	1707	78	NaN	-1.1753	15.358	7.2859	-151.35	5.2949	26.984	-5.4179	-819.95	1141.5	28.844	740.14	1125.5	51.25	66.137	1	1	1.762	-29.235	-15.653	-8.9725	-2.4334	27.396	14.77	5.8824	-0.67143	-1.8398	-0.88239	-3.0902	1560.6
17.07	1708	78	NaN	-1.2073	15.399	7.2291	-151.34	5.3535	27.069	-5.4019	-820.05	1141.5	28.35	740.78	1125.2	52.102	67.938	1	1	1.5379	-29.451	-15.653	-8.973	-2.4461	27.419	14.8	5.9529	-0.90822	-2.0325	-0.85379	-3.0202	1561.3
17.08	1709	78	NaN	-1.2333	15.446	7.2034	-151.34	5.4259	27.229	-5.4459	-820.11	1141.6	28.227	741.08	1125.1	52.919	69.16	1	1	1.3241	-29.657	-15.653	-8.9729	-2.4689	27.426	14.842	6.0304	-1.1448	-2.2307	-0.81141	-2.9425	1561.6
17.09	1710	78	NaN	-1.257	15.494	7.1985	-151.33	5.4986	27.393	-5.5335	-820.15	1141.7	28.249	741.22	1125.1	52.337	69.092	1	1	1.1782	-29.797	-15.653	-8.9728	-2.4965	27.426	14.886	6.1066	-1.3183	-2.3709	-0.76703	-2.8662	1561.8
17.1	1711	78	NaN	-1.2829	15.54	7.1943	-151.33	5.5519	27.471	-5.6271	-820.2	1141.7	28.131	741.42	1124.9	53.799	64.891	1	1	1.0301	-29.94	-15.653	-8.9726	-2.5212	27.436	14.923	6.1685	-1.4911	-2.5044	-0.72994	-2.8041	1562.1
17.11	1712	78	NaN	-1.3071	15.577	7.2146	-151.28	5.595	27.498	-5.7769	-820.29	1141.8	27.96	741.62	1124.7	51.543	62.257	1	1	0.74926	-30.21	-15.653	-8.9726	-2.5445	27.48	14.951	6.2213	-1.7952	-2.7298	-0.70244	-2.7514	1562.4
17.12	1713	78	NaN	-1.3285	15.604	7.1772	-151.26	5.6063	27.513	-5.7685	-820.44	1141.9	27.821	741.91	1124.5	51.959	59.851	1	1	0.51738	-30.433	-15.653	-8.9722	-2.5601	27.504	14.967	6.2432	-2.0427	-2.9294	-0.68514	-2.729	1562.8
17.13	1714	78	NaN	-1.3468	15.614	7.1492	-151.27	5.6045	27.509	-5.8095	-820.66	1141.9	27.718	742.27	1124.2	52.037	61.624	1	1	0.36298	-30.582	-15.652	-8.9712	-2.5757	27.504	14.965	6.2532	-2.2127	-3.0779	-0.68629	-2.718	1563.4
17.14	1715	78	NaN	-1.3625	15.611	7.1402	-151.29	5.6031	27.478	-5.9077	-820.89	1142	27.617	742.66	1124	52.527	63.469	1	1	0.21666	-30.723	-15.65	-8.9693	-2.5908	27.477	14.95	6.2635	-2.3741	-3.2462	-0.69915	-2.7058	1564
17.15	1716	78	NaN	-1.3751	15.605	7.1406	-151.36	5.6197	27.441	-6.0046	-821.07	1142	27.532	743.01	1123.8	52.624	63.793	1	1	0.033199	-30.9	-15.647	-8.9669	-2.6035	27.413	14.935	6.289	-2.5703	-3.4864	-0.71211	-2.6779	1564.5
17.16	1717	78	NaN	-1.3695	15.585	7.135	-151.5	5.7285	27.747	-6.0493	-821.19	1142.1	28.212	742.95	1124.1	51.978	65.996	1	1	-0.42996	-31.345	-15.644	-8.9637	-2.6243	27.244	14.926	6.3873	-3.0543	-4.1009	-0.7179	-2.5764	1564.6
17.17	1718	78	NaN	-1.3733	15.541	7.128	-151.64	5.8357	27.734	-6.1374	-821.42	1142.1	28.059	743.38	1123.8	51.752	64.99	1	1	-0.73649	-31.64	-15.641	-8.961	-2.6252	27.108	14.874	6.5033	-3.3617	-4.5329	-0.76767	-2.4577	1565.3
17.18	1719	78	NaN	-1.3726	15.502	7.1129	-151.74	5.9183	27.605	-6.1904	-821.61	1142.1	27.595	743.91	1123.5	55.623	67.272	1	1	-0.88242	-31.781	-15.639	-8.9588	-2.6089	27.021	14.821	6.5992	-3.4913	-4.76	-0.81792	-2.3596	1566
17.19	1720	78	NaN	-1.3627	15.469	7.1212	-151.84	6.0174	27.524	-6.3216	-821.76	1142.1	27.184	744.44	1123.2	67.873	69.322	1	1	-1.03	-31.923	-15.635	-8.9551	-2.5882	26.931	14.777	6.7093	-3.6182	-4.9917	-0.85797	-2.2458	1566.7
17.2	1721	78	NaN	-1.344	15.432	7.1969	-152.01	6.215	27.656	-6.7153	-821.95	1142.2	27.143	744.98	1123.2	67.692	70.334	1	1	-1.1796	-32.067	-15.63	-8.9498	-2.5819	26.753	14.736	6.9112	-3.7615	-5.3138	-0.89404	-2.0386	1567.4
17.21	1722	78	NaN	-1.3382	15.386	7.1983	-152.15	6.7371	28.187	-6.9049	-822.22	1142.2	27.588	745.1	1123.7	70.188	71.292	1	1	-1.3364	-32.218	-15.626	-8.9455	-2.599	26.586	14.708	7.4155	-3.9353	-5.6314	-0.91808	-1.53	1567.8
17.22	1723	78	NaN	-1.3211	15.363	7.1484	-152.15	7.0441	28.356	-6.9306	-822.41	1142.2	27.278	745.4	1123.7	70.941	73.864	1	1	-1.4596	-32.337	-15.622	-8.9417	-2.5711	26.602	14.685	7.7228	-4.0307	-5.7342	-0.93731	-1.219	1568.3
17.23	1724	78	NaN	-1.3005	15.355	7.0998	-152.11	7.289	28.519	-6.9267	-822.53	1142.3	27.07	745.58	1123.7	70.569	75.049	1	1	-1.4281	-32.306	-15.619	-8.939	-2.5424	26.651	14.677	7.9668	-3.9705	-5.655	-0.94191	-0.97219	1568.6
17.24	1725	78	NaN	-1.2837	15.358	7.0746	-152.07	7.5756	28.872	-6.9638	-822.62	1142.3	27.355	745.41	1124	72.646	75.853	1	1	-1.3984	-32.278	-15.617	-8.9362	-2.5375	26.674	14.691	8.2426	-3.9359	-5.6039	-0.92569	-0.69361	1568.5
17.25	1726	78	NaN	-1.2784	15.369	7.0748	-152.04	7.9813	29.508	-7.0726	-822.71	1142.3	28.207	744.75	1124.7	73.964	76.719	1	1	-1.3702	-32.25	-15.614	-8.9333	-2.5677	26.669	14.726	8.6247	-3.938	-5.5815	-0.88814	-0.30863	1568
17.26	1727	78	NaN	-1.2592	15.389	7.0751	-151.92	8.219	29.762	-7.1487	-822.78	1142.4	28.283	744.55	1124.9	77.84	76.489	1	1	-1.2701	-32.154	-15.612	-8.9317	-2.5543	26.782	14.751	8.8573	-3.8244	-5.3717	-0.86133	-0.074336	1567.8
17.27	1728	78	NaN	-1.2275	15.423	7.0718	-151.71	8.4892	29.926	-7.2366	-822.87	1142.5	28.106	744.47	1125	81.003	76.77	1	1	-1.1644	-32.052	-15.61	-8.9301	-2.5192	27.003	14.782	9.1305	-3.6836	-5.0491	-0.82838	0.20033	1567.8
17.28	1729	78	NaN	-1.2007	15.454	7.0684	-151.5	8.7569	30.201	-7.3033	-822.94	1142.6	28.25	744.11	1125.2	78.919	76.648	1	1	-1.0617	-31.953	-15.61	-8.9294	-2.5004	27.197	14.816	9.3953	-3.5621	-4.7567	-0.79411	0.4659	1567.5
17.29	1730	78	NaN	-1.1822	15.467	7.053	-151.31	8.992	30.514	-7.2953	-823.06	1142.8	28.587	743.47	1125.4	77.509	76.849	1	1	-0.92143	-31.818	-15.609	-8.9288	-2.4944	27.379	14.833	9.6262	-3.4158	-4.4396	-0.77599	0.69739	1567
17.3	1731	78	NaN	-1.1593	15.451	6.9953	-150.98	9.1655	30.477	-7.1291	-823.33	1142.9	28.213	743.04	1125.1	77.91	77.099	1	1	-0.66586	-31.572	-15.608	-8.928	-2.4519	27.732	14.798	9.8187	-3.1177	-3.8403	-0.81011	0.89065	1566.9
17.31	1732	78	NaN	-1.153	15.453	6.9785	-150.83	9.2891	30.762	-7.086	-823.45	1143	28.744	742.21	1125.4	76.637	77.37	1	1	-0.4806	-31.394	-15.608	-8.9272	-2.464	27.86	14.806	9.9357	-2.9446	-3.5342	-0.80149	1.0085	1566.2
17.32	1733	78	NaN	-1.1394	15.475	6.9732	-150.59	9.1778	30.627	-7.049	-823.59	1143.2	28.643	741.71	1125	77.92	77.345	1	1	-0.33956	-31.258	-15.607	-8.9264	-2.4457	28.102	14.808	9.8446	-2.7852	-3.1565	-0.79864	0.91822	1565.8
17.33	1734	78	NaN	-1.1296	15.507	6.9668	-150.36	9.0278	30.525	-7.0155	-823.71	1143.4	28.78	741.2	1124.7	77.675	77.2	1	1	-0.18176	-31.106	-15.606	-8.9259	-2.4399	28.333	14.824	9.7102	-2.6217	-2.7738	-0.78179	0.78428	1565.4
17.34	1735	78	NaN	-1.1282	15.548	6.9572	-150.16	8.9392	30.602	-6.9916	-823.8	1143.5	29.447	740.49	1124.8	76.663	78.125	1	1	-0.037448	-30.968	-15.606	-8.9254	-2.4626	28.505	14.865	9.6219	-2.5	-2.4625	-0.7408	0.69647	1564.8
17.35	1736	78	NaN	-1.1292	15.615	6.9582	-149.94	8.8554	30.483	-6.996	-823.96	1143.6	29.971	739.62	1124.7	75.257	79.659	1	1	0.082701	-30.852	-15.605	-8.9248	-2.4836	28.709	14.923	9.5479	-2.4009	-2.1426	-0.68236	0.6231	1564.1
17.36	1737	78	NaN	-1.1309	15.635	6.9471	-149.83	8.8099	30.408	-6.9552	-824.03	1143.6	30.092	739.32	1124.6	71.384	75.158	1	1	0.20263	-30.736	-15.604	-8.9241	-2.4884	28.808	14.937	9.508	-2.2858	-1.9281	-0.66764	0.58395	1563.9
17.37	1738	78	NaN	-1.1326	15.698	6.9523	-149.73	8.7165	30.272	-6.9505	-824.21	1143.7	31.02	738.32	1124.5	71.906	65.945	1	1	0.32207	-30.621	-15.604	-8.9233	-2.5246	28.88	14.993	9.422	-2.2025	-1.7411	-0.61093	0.49868	1563.1
17.38	1739	78	NaN	-1.1336	15.767	6.9622	-149.71	8.6016	30.087	-6.9675	-824.44	1143.8	32.311	737.08	1124.4	72.064	68.845	1	1	0.59042	-30.363	-15.602	-8.922	-2.5745	28.845	15.056	9.3127	-1.9841	-1.5178	-0.54658	0.39064	1562.1
17.39	1740	78	NaN	-1.1309	15.813	6.9686	-149.81	8.505	29.88	-6.9882	-824.66	1143.8	33.476	736	1124.4	74.949	64.249	1	1	0.91969	-30.046	-15.601	-8.9205	-2.6161	28.705	15.1	9.2182	-1.6964	-1.3412	-0.50078	0.29769	1561.3
17.4	1741	78	NaN	-1.1141	15.849	6.9746	-149.82	8.4892	29.703	-6.9997	-824.81	1143.9	34.086	735.15	1124.4	79.129	63.682	1	1	1.1153	-29.858	-15.599	-8.919	-2.6228	28.671	15.134	9.2041	-1.5075	-1.1874	-0.46496	0.28504	1560.6
17.41	1742	78	NaN	-1.0975	15.88	6.9789	-149.88	8.388	29.579	-7.0062	-824.97	1143.9	35.036	734.37	1124.4	79.371	65.166	1	1	1.2792	-29.7	-15.598	-8.9181	-2.6419	28.577	15.165	9.1035	-1.3628	-1.1229	-0.43372	0.18539	1560
17.42	1743	78	NaN	-1.0754	15.91	6.9892	-149.96	8.2674	29.397	-7.0036	-825.1	1143.9	35.888	733.77	1124.3	79.181	65.641	1	1	1.3985	-29.585	-15.598	-8.9181	-2.6515	28.464	15.191	8.9866	-1.2529	-1.1208	-0.4073	0.068501	1559.6
17.43	1744	78	NaN	-1.0406	15.93	6.9888	-150.09	8.1439	29.222	-6.9587	-825.23	1143.9	36.955	733.05	1124.2	78.814	66.037	1	1	1.5035	-29.484	-15.599	-8.9188	-2.6548	28.298	15.207	8.8676	-1.1513	-1.186	-0.3923	-0.051176	1559
17.44	1745	78	NaN	-0.98642	15.937	6.9607	-150.27	8.0428	29.092	-6.8227	-825.41	1143.9	38.413	732.02	1124.1	76.013	67.658	1	1	1.6046	-29.387	-15.6	-8.9196	-2.6501	28.071	15.21	8.7699	-1.0456	-1.316	-0.39011	-0.14976	1558.2
17.45	1746	78	NaN	-0.90463	15.95	6.891	-150.41	8.045	28.891	-6.4792	-825.54	1143.9	39.704	731.01	1124	73.675	69.094	1	1	1.7452	-29.252	-15.602	-8.9216	-2.6041	27.889	15.217	8.7779	-0.85895	-1.363	-0.38529	-0.14376	1557.4
17.46	1747	78	NaN	-0.86067	15.977	6.8788	-150.52	8.1398	28.883	-6.3388	-825.59	1143.9	40.855	730.12	1124	71.548	72.11	1	1	1.9071	-29.096	-15.604	-8.9241	-2.5983	27.747	15.245	8.8715	-0.69116	-1.3484	-0.35922	-0.052637	1556.5
17.47	1748	78	NaN	-0.82387	16.006	6.8872	-150.6	8.1818	28.744	-6.2353	-825.62	1143.9	41.741	729.44	1123.9	68.427	72.688	1	1	2.1321	-28.879	-15.608	-8.9274	-2.591	27.635	15.268	8.9199	-0.45886	-1.244	-0.33966	-0.0074748	1555.9
17.48	1749	78	NaN	-0.79104	16.05	6.9119	-150.68	8.1977	28.574	-6.1528	-825.63	1143.9	42.624	728.88	1123.7	65.79	70.521	1	1	2.3535	-28.666	-15.611	-8.9303	-2.5882	27.524	15.302	8.9454	-0.23473	-1.1421	-0.30848	0.015119	1555.4
17.49	1750	78	NaN	-0.76196	16.115	6.9551	-150.77	8.2453	28.481	-6.097	-825.59	1144	43.757	728.31	1123.6	62.467	65.772	1	1	2.571	-28.457	-15.613	-8.9326	-2.5996	27.397	15.361	8.9992	-0.028523	-1.0594	-0.25196	0.06665	1554.8
17.5	1751	78	NaN	-0.72798	16.166	7.0284	-150.8	8.3774	28.216	-6.0597	-825.56	1144.1	44.972	727.51	1123.3	60.364	59.487	1	1	2.7696	-28.266	-15.617	-8.9365	-2.6099	27.318	15.401	9.1432	0.15964	-0.94763	-0.21625	0.20667	1554.1
17.51	1752	78	NaN	-0.70612	16.16	7.0639	-150.83	8.5021	28.113	-5.9806	-825.57	1144.1	45.978	726.89	1123.3	60.657	59.821	1	1	2.9575	-28.085	-15.621	-8.9406	-2.623	27.257	15.392	9.27	0.33449	-0.8274	-0.22886	0.32939	1553.5
17.52	1753	78	NaN	-0.68664	16.072	7.1008	-150.92	8.6833	28.253	-5.8785	-825.64	1144.1	47.847	725.87	1123.4	61.989	60.419	1	1	3.1184	-27.93	-15.625	-8.9444	-2.6699	27.093	15.31	9.4452	0.44853	-0.83668	-0.31448	0.5008	1552.6
17.53	1754	78	NaN	-0.65121	15.874	7.118	-151.01	8.829	28.254	-5.6788	-825.81	1144.1	49.656	725.04	1123.5	63.23	62.609	1	1	3.3332	-27.723	-15.63	-8.9502	-2.6947	26.949	15.114	9.5892	0.6385	-0.77427	-0.51676	0.63905	1552
17.54	1755	78	NaN	-0.58765	15.569	7.0926	-150.98	8.8337	27.756	-5.3412	-826.06	1144	50.199	725.06	1123.1	64.09	62.807	1	1	3.7825	-27.291	-15.645	-8.9642	-2.6383	26.974	14.795	9.6078	1.1442	-0.31641	-0.8495	0.64363	1552.3
17.55	1756	78	NaN	-0.55818	15.415	7.1275	-151	8.8672	27.782	-5.3259	-826.18	1144	50.853	724.78	1123.1	62.561	68.038	1	1	4.0987	-26.986	-15.655	-8.9744	-2.6326	26.927	14.641	9.6408	1.4661	-0.059301	-1.0137	0.6664	1552.1
17.56	1757	78	NaN	-0.49245	15.081	7.197	-151.08	8.9898	27.842	-5.3307	-826.37	1144.1	52.005	724.35	1123.2	62.378	71.926	1	1	4.3089	-26.784	-15.662	-8.9815	-2.6099	26.798	14.311	9.7597	1.699	0.014056	-1.3512	0.77825	1551.9
17.57	1758	78	NaN	-0.38707	14.317	7.2784	-151.14	9.076	27.634	-5.39	-826.84	1144.1	53.101	723.95	1123.1	61.379	73.905	1	1	4.4476	-26.65	-15.668	-8.9874	-2.5471	26.705	13.54	9.8528	1.9006	0.054286	-2.128	0.8654	1552
17.58	1759	78	NaN	-0.26072	13.399	7.2437	-151.16	9.1244	27.32	-5.165	-827.41	1144.1	53.979	723.63	1122.8	61.698	75.627	1	1	4.5885	-26.515	-15.675	-8.9947	-2.4445	26.661	12.613	9.9098	2.144	0.14601	-3.0617	0.91511	1552.3
17.59	1760	78	NaN	-0.14131	12.792	6.9496	-151.19	9.1802	27.23	-4.2496	-827.79	1143.8	54.655	723.33	1122.7	61.04	77.012	1	1	4.7493	-26.36	-15.686	-9.0052	-2.3161	26.634	12.014	9.9587	2.4332	0.27395	-3.6715	0.95347	1552.4
17.6	1761	78	NaN	-0.012077	12.064	6.7575	-151.26	9.1983	27.083	-3.7834	-828.26	1143.6	55.494	723.01	1122.5	60.584	78.013	1	1	4.9101	-26.205	-15.696	-9.0158	-2.2004	26.547	11.288	9.9747	2.7097	0.34161	-4.4084	0.95892	1552.5
17.61	1762	78	NaN	0.016692	11.754	6.6951	-151.34	9.1816	27.028	-3.5469	-828.37	1143.4	56.224	722.75	1122.5	55.519	77.136	1	1	5.0709	-26.05	-15.707	-9.0263	-2.1901	26.456	10.981	9.9548	2.8808	0.40579	-4.7259	0.92848	1552.4
17.62	1763	78	NaN	0.029021	11.671	6.7851	-151.39	9.1553	27.036	-3.7209	-828.22	1143.3	56.935	722.44	1122.5	65.934	73.311	1	1	5.1664	-25.958	-15.713	-9.0331	-2.211	26.366	10.9	9.9263	2.9554	0.40764	-4.8132	0.89315	1552
17.63	1764	78	NaN	0.018952	11.789	6.9764	-151.45	9.122	27.048	-4.1376	-827.88	1143.3	57.666	722.07	1122.5	74.308	65.257	1	1	5.2223	-25.905	-15.718	-9.0377	-2.2645	26.268	11.018	9.8932	2.9578	0.3633	-4.7002	0.8555	1551.3
17.64	1765	78	NaN	-0.068085	12.156	7.163	-151.53	9.0716	26.984	-4.4006	-827.4	1143.3	58.425	721.7	1122.3	74.656	65.009	1	1	5.2474	-25.88	-15.726	-9.0454	-2.3905	26.148	11.381	9.8464	2.8569	0.26758	-4.3443	0.801	1550.5
17.65	1766	78	NaN	-0.096196	12.503	7.2792	-151.54	8.9992	26.968	-4.6126	-827.09	1143.4	58.862	721.37	1122.3	75.63	63.055	1	1	5.272	-25.857	-15.734	-9.0532	-2.4435	26.109	11.725	9.7769	2.8285	0.25229	-4.0082	0.72372	1549.9
17.66	1767	78	NaN	-0.13072	12.944	7.2828	-151.56	8.8902	27.056	-4.5283	-826.98	1143.4	59.632	720.73	1122.4	72.371	63.347	1	1	5.2966	-25.833	-15.741	-9.061	-2.5046	26.068	12.167	9.6669	2.792	0.2347	-3.5744	0.60591	1549.2
17.67	1768	78	NaN	-0.13432	13.444	7.1995	-151.54	8.7138	27.041	-4.147	-827.03	1143.5	60.213	720.14	1122.4	74.154	61.715	1	1	5.5379	-25.601	-15.751	-9.0708	-2.5164	26.076	12.663	9.4956	3.0215	0.47475	-3.0886	0.42483	1548.7
17.68	1769	78	NaN	-0.10799	13.949	7.0991	-151.49	8.4951	26.899	-3.6836	-827.16	1143.6	60.455	719.76	1122.1	73.731	61.059	1	1	5.8604	-25.29	-15.762	-9.0813	-2.4822	26.137	13.155	9.2891	3.3782	0.84625	-2.6063	0.20781	1548.4
17.69	1770	78	NaN	-0.087755	14.376	7.1002	-151.41	8.3134	26.761	-3.5752	-827.19	1143.7	60.529	719.59	1122	68.01	59.836	1	1	6.183	-24.98	-15.772	-9.0919	-2.4609	26.212	13.57	9.1194	3.7221	1.232	-2.2022	0.027558	1548.3
17.7	1771	78	NaN	-0.080567	14.753	7.1913	-151.24	8.0999	26.454	-3.7153	-827.36	1143.9	60.143	719.77	1121.7	67.593	64.399	1	1	6.4891	-24.685	-15.783	-9.1024	-2.4441	26.396	13.931	8.9221	4.0449	1.7107	-1.8517	-0.18031	1548.6
17.71	1772	78	NaN	-0.068937	15.194	7.3021	-151.04	7.9573	26.303	-3.8792	-827.66	1144.2	60.175	719.53	1121.6	68.335	73.254	1	1	6.5136	-24.662	-15.793	-9.1124	-2.4396	26.588	14.356	8.7953	4.074	1.9261	-1.437	-0.31709	1548.7
17.72	1773	78	NaN	-0.057281	15.487	7.353	-150.91	7.8844	26.25	-3.9265	-827.92	1144.4	60.321	719.27	1121.5	63.985	78.038	1	1	6.4803	-24.694	-15.799	-9.1188	-2.4351	26.717	14.639	8.7319	4.0452	2.0229	-1.1599	-0.38686	1548.7
17.73	1774	78	NaN	-0.034252	15.603	7.2931	-150.82	7.8523	26.208	-3.7091	-828.14	1144.5	60.381	719.15	1121.5	60.538	80.345	1	1	6.368	-24.802	-15.801	-9.1204	-2.4061	26.809	14.752	8.7035	3.9619	2.0071	-1.049	-0.41693	1548.8
17.74	1775	78	NaN	0.035634	15.754	7.0992	-150.63	7.7937	26.042	-3.035	-828.65	1144.5	60.29	719.07	1121.3	54.587	81.347	1	1	6.7462	-24.438	-15.811	-9.1306	-2.3073	27.027	14.897	8.6511	4.4389	2.5889	-0.91405	-0.47954	1549.2
17.75	1776	78	NaN	0.058244	15.803	7.0562	-150.47	7.8102	26	-2.7891	-829.11	1144.4	60.387	718.93	1121.2	55.28	79.816	1	1	7.1874	-24.013	-15.822	-9.1417	-2.2787	27.197	14.945	8.6677	4.9087	3.184	-0.87657	-0.47404	1549.5
17.76	1777	78	NaN	0.047093	15.855	7.1588	-150.34	7.8652	25.965	-2.9899	-829.38	1144.4	60.37	718.9	1121.2	54.272	75.281	1	1	7.2717	-23.932	-15.825	-9.1449	-2.2963	27.312	14.998	8.7222	4.9754	3.3805	-0.82726	-0.42273	1549.7
17.77	1778	78	NaN	0.033721	15.888	7.2598	-150.28	7.9204	25.96	-3.2186	-829.51	1144.3	60.347	718.89	1121.2	54.993	73.679	1	1	7.319	-23.886	-15.829	-9.1483	-2.3171	27.372	15.033	8.7758	5.0019	3.4853	-0.79558	-0.37252	1549.9
17.78	1779	78	NaN	0.038695	15.924	7.2771	-150.26	7.9727	25.994	-3.2184	-829.57	1144.2	60.344	718.9	1121.2	57.259	74.014	1	1	7.3331	-23.873	-15.832	-9.152	-2.3119	27.388	15.073	8.823	5.0212	3.5148	-0.75883	-0.32898	1549.9
17.79	1780	78	NaN	0.062876	16.082	7.2555	-150.26	8.0913	26.042	-3.0497	-829.58	1143.9	60.181	719.16	1121.3	59.001	74.169	1	1	7.3916	-23.817	-15.837	-9.1568	-2.2751	27.399	15.247	8.926	5.1165	3.5825	-0.59003	-0.23082	1550.2
17.8	1781	78	NaN	0.076214	16.205	7.3025	-150.31	8.1498	26.09	-3.1515	-829.5	1143.9	60.089	719.33	1121.4	59.537	74.441	1	1	7.4968	-23.715	-15.843	-9.1629	-2.2619	27.35	15.376	8.979	5.2349	3.6345	-0.46737	-0.18394	1550.3
17.81	1782	78	NaN	0.058957	16.315	7.4015	-150.37	8.2022	26.124	-3.4115	-829.45	1143.9	59.928	719.54	1121.5	62.245	74.886	1	1	7.6202	-23.596	-15.845	-9.1649	-2.2826	27.288	15.488	9.0288	5.3376	3.6915	-0.35701	-0.13606	1550.4
17.82	1783	78	NaN	0.028742	16.425	7.4802	-150.48	8.2704	26.214	-3.6277	-829.4	1143.9	59.815	719.75	1121.6	69.06	74.928	1	1	7.7282	-23.492	-15.847	-9.1664	-2.3164	27.172	15.603	9.0928	5.4118	3.6791	-0.24362	-0.073563	1550.6
17.83	1784	78	NaN	0.0076311	16.523	7.4745	-150.65	8.3356	26.344	-3.6128	-829.37	1143.8	59.674	720.02	1121.8	76.446	76.918	1	1	7.7736	-23.449	-15.849	-9.1687	-2.3314	27.009	15.708	9.1508	5.4423	3.5607	-0.14099	-0.017988	1550.8
17.84	1785	78	NaN	0.023825	16.504	7.3392	-150.73	8.2612	26.204	-3.1952	-829.52	1143.7	58.763	720.71	1121.8	76.422	80.059	1	1	8.1036	-23.131	-15.853	-9.1723	-2.2649	26.984	15.693	9.0722	5.8388	3.8527	-0.15925	-0.10008	1551.6
17.85	1786	78	NaN	0.02021	16.455	7.2731	-150.9	8.3068	26.406	-2.9955	-829.65	1143.7	58.816	720.84	1122	74.846	81.786	1	1	8.6313	-22.623	-15.857	-9.1767	-2.2627	26.822	15.656	9.1059	6.3686	4.1986	-0.20121	-0.070763	1551.9
17.86	1787	78	NaN	0.017934	16.415	7.2481	-150.95	8.297	26.408	-2.8899	-829.7	1143.7	58.305	721.12	1122.1	70.254	82.376	1	1	8.8548	-22.408	-15.861	-9.1809	-2.2418	26.787	15.618	9.0938	6.613	4.3789	-0.24282	-0.087181	1552.2
17.87	1788	78	NaN	0.01645	16.379	7.2623	-150.98	8.2506	26.334	-2.8812	-829.68	1143.7	57.578	721.5	1122.1	62.472	82.378	1	1	9.0667	-22.204	-15.866	-9.1852	-2.2156	26.789	15.58	9.049	6.8511	4.5847	-0.28514	-0.13623	1552.5
17.88	1789	78	NaN	0.011976	16.333	7.3184	-151.05	8.2072	26.348	-2.991	-829.61	1143.8	57.096	721.81	1122.2	63.78	81.975	1	1	9.2787	-22	-15.87	-9.1895	-2.206	26.729	15.536	9.0042	7.0727	4.7291	-0.33372	-0.18533	1552.7
17.89	1790	78	NaN	-0.00017153	16.271	7.4352	-151.08	8.165	26.368	-3.2767	-829.44	1143.9	56.579	722.05	1122.3	61.665	81.741	1	1	9.4512	-21.834	-15.873	-9.1925	-2.2095	26.715	15.474	8.962	7.2417	4.881	-0.39906	-0.23052	1552.8
17.9	1791	78	NaN	-0.017299	15.838	7.3877	-151.11	8.1032	26.518	-2.9632	-829.39	1143.8	55.93	722.37	1122.6	61.687	80.538	1	1	9.5283	-21.76	-15.873	-9.1924	-2.1908	26.716	15.056	8.8848	7.3375	4.9566	-0.81684	-0.30766	1553
17.91	1792	78	NaN	-0.046702	15.334	7.2638	-151.12	8.0126	26.692	-2.4425	-829.46	1143.5	55.451	722.52	1122.8	60.976	80.043	1	1	9.5661	-21.723	-15.873	-9.1925	-2.183	26.747	14.57	8.7766	7.3831	5.024	-1.3024	-0.4159	1553.2
17.92	1793	78	NaN	-0.077404	14.913	7.1491	-151.06	7.8959	26.726	-1.9845	-829.51	1143.3	54.871	722.77	1122.9	61.938	79.296	1	1	9.5843	-21.706	-15.873	-9.1925	-2.175	26.84	14.16	8.6483	7.4092	5.1345	-1.7125	-0.5442	1553.5
17.93	1794	78	NaN	-0.096851	14.673	7.1182	-150.94	7.7723	26.53	-1.8008	-829.42	1143.1	53.969	723.32	1122.7	60.589	76.972	1	1	9.6228	-21.669	-15.873	-9.1922	-2.1539	27.004	13.922	8.5234	7.469	5.3351	-1.9502	-0.66877	1553.9
17.94	1795	78	NaN	-0.11319	14.597	7.153	-150.88	7.7466	26.606	-1.846	-829.29	1143.1	53.859	723.32	1122.8	64.18	75.794	1	1	9.6717	-21.622	-15.873	-9.1924	-2.168	27.065	13.851	8.4927	7.5037	5.4437	-2.0218	-0.69978	1553.7
17.95	1796	78	NaN	-0.16633	14.541	7.401	-150.71	7.6893	26.711	-2.4636	-828.68	1143.1	53.328	723.39	1122.9	69.241	75.116	1	1	9.7362	-21.56	-15.874	-9.1935	-2.225	27.226	13.796	8.4345	7.5112	5.6668	-2.0776	-0.75901	1553.2
17.96	1797	78	NaN	-0.24377	14.432	7.6115	-150.47	7.6053	26.71	-3.0231	-828.12	1143.2	52.249	723.63	1122.9	73.454	74.627	1	1	9.7501	-21.546	-15.874	-9.194	-2.2837	27.495	13.684	8.3535	7.4664	5.9487	-2.1904	-0.84048	1552.9
17.97	1798	78	NaN	-0.29954	14.291	7.6547	-150.22	7.537	26.658	-3.1623	-827.79	1143.1	51.085	723.92	1122.7	74.91	73.973	1	1	9.6729	-21.621	-15.874	-9.1935	-2.3018	27.773	13.541	8.2872	7.3711	6.1524	-2.333	-0.90629	1552.8
17.98	1799	78	NaN	-0.28584	14.171	7.4671	-150.1	7.5322	26.688	-2.6843	-827.75	1142.9	50.465	724.04	1122.7	74.961	73.273	1	1	9.6671	-21.626	-15.872	-9.1917	-2.2475	27.934	13.426	8.2771	7.4197	6.3075	-2.4455	-0.91463	1552.8
17.99	1800	78	NaN	-0.29403	14.066	7.2915	-150.03	7.5222	26.961	-2.3212	-827.7	1142.8	50.111	724.03	1123	75.62	71.974	1	1	9.6785	-21.615	-15.87	-9.1894	-2.2293	28.036	13.335	8.2538	7.4492	6.4212	-2.5349	-0.93553	1552.7
18	1801	78	NaN	-0.31603	14.073	7.3141	-150	7.497	26.957	-2.4994	-827.56	1142.9	49.374	724.34	1122.9	75.876	71.721	1	1	9.5981	-21.693	-15.868	-9.1877	-2.2305	28.081	13.335	8.2345	7.3676	6.3885	-2.5325	-0.95321	1552.9
18.01	1802	78	NaN	-0.32568	14.161	7.414	-150.05	7.4792	27.031	-2.9296	-827.27	1143	48.643	724.62	1122.8	76.349	70.623	1	1	9.5062	-21.781	-15.865	-9.1851	-2.229	28.045	13.416	8.2238	7.2772	6.2639	-2.4493	-0.96125	1552.9
18.02	1803	78	NaN	-0.31873	14.261	7.4897	-150.15	7.4633	27.196	-3.3066	-826.96	1143.2	48.033	724.85	1122.9	75.758	69.543	1	1	9.4008	-21.882	-15.862	-9.1812	-2.2136	27.953	13.513	8.2112	7.1872	6.0708	-2.3486	-0.97002	1552.8
18.03	1804	78	NaN	-0.30257	14.283	7.4457	-150.26	7.4326	27.304	-3.3065	-826.84	1143.3	47.548	725.11	1123	73.321	69.309	1	1	9.3829	-21.9	-15.858	-9.1781	-2.1794	27.858	13.535	8.1811	7.2035	5.9586	-2.3237	-0.997	1552.9
[truncated: 64,483 more rows]
