# Supplementary material for: Speech, movement, and gaze behaviours during dyadic conversation in noise
Source: Sci Rep. 2019 Jul 18;9:10451. doi: 10.1038/s41598-019-46416-0 (PMC6639257; doi:10.1038/s41598-019-46416-0)
Supplement: Supplementary file 1 — All data [file 41598_2019_46416_MOESM1_ESM.zip › dyad12conv3.txt]

timestamps	sample	levels (dB)	level change	talker 1	talker 1	talker 1	talker 2	talker 2	talker 2	talker 1	talker 1	talker 1	talker 2	talker 2	talker 2	talker 1	talker 2	talker 1	talker 2	talker 1	talker 2	talker 1	talker 2	talker 1	talker 2	talker 1	talker 2	talker 1	talker 2	talker 1	talker 2	talker 1 and 2
timestamps	sample	levels (dB)	(dB)	yaw	pitch	roll	yaw	pitch	roll	x (mm)	y (mm)	z (mm)	x (mm)	y (mm)	z (mm)	rms (volts)	rms (volts)	talking	talking	eye phi (deg)	eye phi (deg)	eye theta (deg)	eye theta (deg)	yaw re t2	yaw re t1	pitch re t2	pitch re t1	gaze yaw re t2	gaze yaw re t1	gaze pitch re t2	gaze pitch re t1	distance
0	1	60	NaN	-1.3581	15.73	7.1775	-149.85	-5.5521	13.913	7.7054	-818.49	1143	55.562	829.67	1126.6	23.649	24.005	0	0	14.328	-18.581	-14.877	5.8756	-3.0213	28.483	15.162	-4.9846	11.307	9.9025	0.28565	0.89107	1648.9
0.01	2	60	NaN	-1.3611	15.732	7.1906	-149.86	-5.5532	13.957	7.6962	-818.52	1143	55.688	829.61	1126.7	23.649	24.005	0	0	14.25	-18.656	-14.875	5.8768	-3.029	28.467	15.164	-4.9852	11.221	9.8109	0.2888	0.89159	1648.9
0.02	3	60	NaN	-1.3619	15.733	7.1993	-149.86	-5.5546	13.973	7.6836	-818.55	1143	55.755	829.58	1126.7	23.649	24.005	0	0	14.201	-18.703	-14.875	5.8776	-3.0326	28.464	15.165	-4.9865	11.169	9.7612	0.28987	0.89112	1648.9
0.03	4	60	NaN	-1.3592	15.738	7.2002	-149.85	-5.5469	13.962	7.6893	-818.56	1143	55.747	829.57	1126.7	23.649	24.005	0	0	14.215	-18.69	-14.875	5.8775	-3.0294	28.48	15.17	-4.9787	11.185	9.7899	0.29541	0.89877	1648.9
0.04	5	60	NaN	-1.3555	15.747	7.1926	-149.83	-5.5348	13.935	7.7166	-818.55	1143	55.699	829.59	1126.7	23.649	24.005	0	0	14.211	-18.694	-14.874	5.8781	-3.0231	28.503	15.178	-4.9664	11.188	9.8091	0.30401	0.91173	1648.9
0.05	6	60	NaN	-1.3573	15.745	7.1782	-149.83	-5.5353	13.916	7.7518	-818.59	1143	55.681	829.6	1126.6	23.649	24.005	0	0	14.197	-18.707	-14.873	5.8791	-3.0229	28.509	15.177	-4.9663	11.174	9.8022	0.30341	0.91275	1649
0.06	7	60	NaN	-1.3595	15.746	7.1745	-149.8	-5.5328	13.88	7.765	-818.62	1143	55.604	829.62	1126.6	23.649	24.005	0	0	14.198	-18.706	-14.873	5.8791	-3.022	28.534	15.177	-4.9638	11.177	9.8285	0.30342	0.91521	1649
0.07	8	60	NaN	-1.3606	15.743	7.1719	-149.8	-5.5364	13.866	7.7688	-818.66	1143	55.608	829.65	1126.6	23.649	24.005	0	0	14.212	-18.693	-14.874	5.8782	-3.0231	28.54	15.174	-4.9672	11.189	9.8468	0.29959	0.91094	1649.1
0.08	9	60	NaN	-1.3642	15.747	7.1767	-149.79	-5.5386	13.847	7.7429	-818.7	1143	55.601	829.67	1126.6	23.649	24.005	0	0	14.229	-18.677	-14.874	5.8778	-3.0273	28.543	15.177	-4.9687	11.201	9.8658	0.30264	0.9091	1649.1
0.09	10	60	NaN	-1.3692	15.758	7.1815	-149.79	-5.5378	13.835	7.7139	-818.71	1143	55.603	829.66	1126.6	23.649	24.005	0	0	14.249	-18.657	-14.875	5.8775	-3.0333	28.541	15.187	-4.9672	11.216	9.8843	0.31265	0.91033	1649.1
0.1	11	60	NaN	-1.3711	15.768	7.1698	-149.82	-5.5374	13.87	7.7412	-818.7	1143	55.714	829.59	1126.6	23.649	24.005	0	0	14.287	-18.621	-14.875	5.8775	-3.0382	28.518	15.198	-4.9672	11.249	9.8969	0.32327	0.91027	1649.1
0.11	12	60	NaN	-1.3878	15.778	7.179	-149.84	-5.5474	13.916	7.7197	-818.76	1143	55.863	829.52	1126.6	23.649	24.005	0	0	14.328	-18.581	-14.875	5.8774	-3.0608	28.485	15.208	-4.977	11.267	9.9035	0.33307	0.90037	1649.1
0.12	13	60	NaN	-1.3939	15.788	7.1841	-149.83	-5.5454	13.858	7.6829	-818.79	1143.1	55.728	829.57	1126.6	23.649	24.005	0	0	14.372	-18.539	-14.875	5.8772	-3.0635	28.497	15.216	-4.9739	11.309	9.9581	0.34105	0.90324	1649.1
0.13	14	60	NaN	-1.3882	15.79	7.1794	-149.83	-5.5458	13.832	7.6744	-818.81	1143.1	55.667	829.59	1126.6	23.649	24.005	0	0	14.423	-18.49	-14.876	5.8759	-3.0558	28.503	15.218	-4.9736	11.367	10.013	0.34129	0.90227	1649.2
0.14	15	60	NaN	-1.3798	15.792	7.1712	-149.84	-5.5512	13.862	7.6694	-818.82	1143.1	55.742	829.55	1126.6	23.649	24.005	0	0	14.474	-18.44	-14.878	5.8744	-3.0503	28.488	15.22	-4.9786	11.424	10.048	0.34195	0.89572	1649.1
0.15	16	60	NaN	-1.3843	15.81	7.1722	-149.86	-5.557	13.894	7.6064	-818.83	1143.1	55.814	829.5	1126.6	23.649	24.005	0	0	14.508	-18.408	-14.879	5.8736	-3.0596	28.465	15.236	-4.9833	11.449	10.058	0.35784	0.89032	1649.1
0.16	17	60	NaN	-1.3907	15.821	7.1563	-149.86	-5.5627	13.826	7.6142	-818.81	1143.1	55.653	829.59	1126.6	23.649	24.005	0	0	14.535	-18.382	-14.879	5.8731	-3.0599	28.469	15.246	-4.9877	11.475	10.087	0.36699	0.88537	1649.2
0.17	18	60	NaN	-1.3949	15.82	7.138	-149.86	-5.5689	13.817	7.6268	-818.83	1143.1	55.624	829.61	1126.6	23.649	24.005	0	0	14.556	-18.362	-14.88	5.8723	-3.0627	28.468	15.245	-4.9938	11.493	10.106	0.36475	0.87844	1649.2
0.18	19	60	NaN	-1.4008	15.823	7.119	-149.88	-5.5687	13.857	7.6416	-818.84	1143.1	55.688	829.54	1126.6	23.649	24.005	0	0	14.564	-18.354	-14.876	5.8762	-3.0704	28.454	15.248	-4.9936	11.493	10.1	0.37151	0.88254	1649.2
0.19	20	60	NaN	-1.4117	15.829	7.108	-149.89	-5.5663	13.889	7.6414	-818.84	1143.1	55.722	829.47	1126.6	23.649	24.005	0	0	14.55	-18.367	-14.864	5.8882	-3.0825	28.444	15.254	-4.9911	11.468	10.076	0.38997	0.89705	1649.1
0.2	21	60	NaN	-1.4284	15.831	7.1154	-149.87	-5.5725	13.837	7.603	-818.88	1143.1	55.588	829.56	1126.6	23.649	24.005	0	0	14.529	-18.387	-14.857	5.8948	-3.0957	28.461	15.255	-4.9969	11.434	10.074	0.3977	0.89793	1649.2
0.21	22	60	NaN	-1.4238	15.83	7.1164	-149.88	-5.5913	13.873	7.5418	-818.85	1143.1	55.677	829.54	1126.6	23.649	24.005	0	0	14.506	-18.41	-14.853	5.899	-3.0965	28.442	15.254	-5.0159	11.409	10.032	0.40116	0.88316	1649.2
0.22	23	60	NaN	-1.4377	15.827	7.1218	-149.89	-5.5946	13.895	7.4711	-818.84	1143.1	55.678	829.49	1126.6	23.649	24.005	0	0	14.517	-18.399	-14.854	5.8983	-3.1129	28.44	15.252	-5.0197	11.404	10.04	0.39845	0.87865	1649.1
0.23	24	60	NaN	-1.4565	15.82	7.0937	-149.87	-5.5927	13.906	7.4802	-818.85	1143.1	55.651	829.45	1126.6	23.649	24.005	0	0	14.528	-18.389	-14.855	5.8976	-3.1305	28.458	15.246	-5.0194	11.397	10.069	0.39172	0.8782	1649.1
0.24	25	60	NaN	-1.4803	15.813	7.0682	-149.85	-5.5988	13.903	7.4843	-818.87	1143.1	55.622	829.46	1126.6	23.649	24.005	0	0	14.553	-18.364	-14.857	5.8954	-3.1531	28.476	15.24	-5.0263	11.4	10.112	0.38334	0.86907	1649.1
0.25	26	60	NaN	-1.5129	15.815	7.1034	-149.85	-5.6217	13.885	7.3481	-818.91	1143.1	55.612	829.54	1126.6	23.649	24.005	0	0	14.575	-18.343	-14.859	5.8934	-3.1899	28.469	15.241	-5.0473	11.385	10.126	0.38227	0.84607	1649.2
0.26	27	60	NaN	-1.5284	15.831	7.0998	-149.85	-5.6136	13.941	7.3166	-818.87	1143.2	55.732	829.43	1126.6	23.649	24.005	0	0	14.579	-18.34	-14.859	5.8927	-3.2108	28.468	15.257	-5.0394	11.368	10.128	0.39749	0.85336	1649.1
0.27	28	60	NaN	-1.5399	15.837	7.0956	-149.83	-5.5985	13.904	7.2952	-818.86	1143.2	55.619	829.44	1126.6	23.649	24.005	0	0	14.637	-18.283	-14.86	5.8918	-3.2192	28.495	15.263	-5.0241	11.418	10.212	0.40269	0.86772	1649.1
0.28	29	60	NaN	-1.5426	15.838	7.0892	-149.82	-5.5905	13.888	7.2632	-818.84	1143.2	55.586	829.44	1126.6	23.649	24.005	0	0	14.743	-18.182	-14.862	5.8907	-3.2218	28.504	15.263	-5.0156	11.521	10.322	0.40191	0.87512	1649.1
0.29	30	60	NaN	-1.5444	15.837	7.0828	-149.82	-5.589	13.891	7.2194	-818.82	1143.2	55.619	829.42	1126.6	23.649	24.005	0	0	14.784	-18.142	-14.864	5.8882	-3.2264	28.497	15.261	-5.0136	11.558	10.355	0.39743	0.87464	1649
0.3	31	60	NaN	-1.5568	15.835	7.0799	-149.82	-5.5884	13.875	7.173	-818.8	1143.2	55.598	829.44	1126.6	23.649	24.005	0	0	14.806	-18.121	-14.866	5.8858	-3.2397	28.494	15.26	-5.0129	11.566	10.373	0.39347	0.87287	1649
0.31	32	60	NaN	-1.573	15.831	7.0794	-149.83	-5.5927	13.885	7.152	-818.83	1143.2	55.621	829.42	1126.6	23.649	24.005	0	0	14.79	-18.137	-14.868	5.8846	-3.2574	28.483	15.256	-5.0172	11.532	10.346	0.38799	0.8674	1649
0.32	33	60	NaN	-1.5773	15.83	7.0815	-149.83	-5.5957	13.858	7.1055	-818.8	1143.2	55.567	829.47	1126.6	23.649	24.005	0	0	14.773	-18.153	-14.869	5.8834	-3.2614	28.489	15.254	-5.0197	11.512	10.336	0.3852	0.86371	1649.1
0.33	34	60	NaN	-1.573	15.825	7.0754	-149.84	-5.6041	13.877	7.097	-818.78	1143.2	55.621	829.46	1126.6	23.649	24.005	0	0	14.756	-18.169	-14.87	5.8823	-3.2593	28.469	15.249	-5.0284	11.497	10.3	0.37897	0.8539	1649
0.34	35	60	NaN	-1.565	15.815	7.0711	-149.87	-5.6123	13.92	7.0966	-818.79	1143.2	55.72	829.4	1126.6	23.649	24.005	0	0	14.749	-18.176	-14.871	5.8814	-3.2548	28.437	15.24	-5.037	11.494	10.261	0.36924	0.84437	1649
0.35	36	60	NaN	-1.556	15.805	7.0784	-149.88	-5.6128	13.931	7.0658	-818.8	1143.2	55.723	829.37	1126.6	23.649	24.005	0	0	14.756	-18.17	-14.872	5.8807	-3.247	28.428	15.229	-5.0371	11.509	10.258	0.35732	0.84365	1649
0.36	37	60	NaN	-1.5286	15.786	7.051	-149.86	-5.6146	13.872	7.1315	-818.81	1143.2	55.57	829.44	1126.6	23.649	24.005	0	0	14.693	-18.229	-14.874	5.8786	-3.2119	28.457	15.211	-5.0389	11.482	10.227	0.33694	0.83963	1649.1
0.37	38	60	NaN	-1.5134	15.779	7.0405	-149.87	-5.6203	13.902	7.1417	-818.83	1143.1	55.614	829.38	1126.6	23.649	24.005	0	0	14.605	-18.315	-14.876	5.8759	-3.1979	28.442	15.205	-5.0457	11.407	10.127	0.32851	0.83021	1649
0.38	39	60	NaN	-1.5069	15.776	7.0531	-149.88	-5.6266	13.914	7.0897	-818.85	1143.2	55.639	829.36	1126.6	23.649	24.005	0	0	14.512	-18.404	-14.877	5.8749	-3.1942	28.43	15.201	-5.0518	11.318	10.026	0.32351	0.8231	1649
0.39	40	60	NaN	-1.5014	15.776	7.0722	-149.89	-5.6362	13.927	7.019	-818.87	1143.2	55.68	829.34	1126.6	23.649	24.005	0	0	14.43	-18.483	-14.879	5.8735	-3.1925	28.418	15.2	-5.0607	11.237	9.9353	0.3215	0.81283	1649
0.4	41	60	NaN	-1.4903	15.781	7.0769	-149.9	-5.6511	13.968	6.9853	-818.89	1143.2	55.789	829.28	1126.6	23.649	24.005	0	0	14.364	-18.546	-14.881	5.8714	-3.1864	28.4	15.206	-5.0754	11.178	9.8542	0.32494	0.79605	1649
0.41	42	60	NaN	-1.4855	15.783	7.0617	-149.9	-5.6593	13.937	7.0226	-818.89	1143.2	55.712	829.31	1126.6	23.649	24.934	0	0	14.326	-18.583	-14.883	5.8695	-3.1776	28.407	15.208	-5.0839	11.149	9.8239	0.32509	0.78558	1649
0.42	43	60	NaN	-1.4777	15.786	7.0465	-149.89	-5.6658	13.961	7.0531	-818.91	1143.2	55.791	829.27	1126.6	23.649	24.005	0	0	14.36	-18.55	-14.884	5.8682	-3.1715	28.413	15.21	-5.0903	11.189	9.8629	0.32613	0.77796	1649
0.43	44	60	NaN	-1.4743	15.787	7.032	-149.88	-5.6739	13.937	7.0924	-818.93	1143.2	55.762	829.32	1126.6	23.649	27.714	0	0	14.12	-18.781	-14.877	5.8751	-3.1656	28.43	15.212	-5.0984	10.955	9.6489	0.33472	0.77675	1649
0.44	45	60	NaN	-1.4731	15.792	7.0247	-149.87	-5.6768	13.913	7.1221	-818.94	1143.2	55.72	829.35	1126.6	23.649	26.861	0	0	13.694	-19.191	-14.865	5.8875	-3.1619	28.443	15.216	-5.1013	10.532	9.2514	0.35152	0.78623	1649.1
0.45	46	60	NaN	-1.4702	15.8	7.0285	-149.87	-5.6708	13.938	7.1249	-818.95	1143.2	55.778	829.28	1126.6	23.649	28.575	0	0	13.643	-19.24	-14.866	5.8864	-3.161	28.44	15.224	-5.0952	10.482	9.1998	0.35811	0.7912	1649
0.46	47	60	NaN	-1.4661	15.794	7.0324	-149.85	-5.6789	13.898	7.1244	-819.03	1143.2	55.717	829.33	1126.6	23.649	30.108	0	0	13.621	-19.262	-14.868	5.8843	-3.1547	28.464	15.218	-5.1024	10.466	9.2023	0.35005	0.7819	1649.2
0.47	48	60	NaN	-1.4557	15.787	7.0419	-149.84	-5.6685	13.926	7.1096	-819.09	1143.2	55.785	829.26	1126.6	23.707	29.384	0	0	13.58	-19.301	-14.869	5.883	-3.1472	28.465	15.21	-5.092	10.433	9.1633	0.34089	0.79101	1649.2
0.48	49	60	NaN	-1.4491	15.788	7.047	-149.84	-5.6579	13.915	7.1024	-819.17	1143.2	55.741	829.26	1126.6	25.807	31.965	0	0	13.547	-19.333	-14.87	5.8818	-3.1392	28.474	15.211	-5.0815	10.407	9.141	0.34088	0.80028	1649.2
0.49	50	60	NaN	-1.4436	15.791	7.0438	-149.83	-5.6521	13.906	7.1162	-819.23	1143.2	55.704	829.25	1126.6	26.007	33.041	0	0	13.519	-19.36	-14.872	5.8806	-3.1318	28.477	15.215	-5.0759	10.387	9.1171	0.34361	0.8047	1649.3
0.5	51	60	NaN	-1.435	15.795	7.0348	-149.85	-5.6517	13.935	7.1458	-819.25	1143.1	55.775	829.18	1126.6	27.146	34.029	0	0	13.508	-19.371	-14.873	5.8793	-3.1248	28.461	15.219	-5.0757	10.383	9.09	0.34635	0.80364	1649.2
0.51	52	60	NaN	-1.4244	15.827	7.0449	-149.83	-5.6502	13.911	7.1244	-819.28	1143.2	55.703	829.22	1126.6	28.927	34.261	0	0	13.514	-19.364	-14.874	5.8779	-3.1124	28.477	15.25	-5.0739	10.402	9.113	0.37602	0.80404	1649.3
0.52	53	60	NaN	-1.4317	15.833	7.0524	-149.85	-5.651	13.963	7.0861	-819.35	1143.2	55.808	829.13	1126.6	30.855	36.292	0	0	13.508	-19.371	-14.875	5.8769	-3.1247	28.458	15.258	-5.0754	10.383	9.0873	0.38247	0.80155	1649.3
0.53	54	60	NaN	-1.4405	15.852	7.0438	-149.85	-5.6549	13.945	7.1045	-819.41	1143.2	55.767	829.13	1126.6	32.455	37.245	0	0	13.49	-19.388	-14.876	5.8759	-3.1313	28.463	15.277	-5.0792	10.358	9.0745	0.40023	0.79665	1649.3
0.54	55	60	NaN	-1.4474	15.869	7.0275	-149.85	-5.663	13.932	7.1525	-819.45	1143.2	55.756	829.13	1126.6	31.219	36.502	0	0	13.398	-19.477	-14.879	5.8731	-3.1361	28.462	15.293	-5.0875	10.262	8.9855	0.41433	0.78561	1649.4
0.55	56	60	NaN	-1.4548	15.873	7.0209	-149.87	-5.6741	13.972	7.1759	-819.47	1143.2	55.88	829.08	1126.6	31.734	36.993	0	0	13.35	-19.523	-14.881	5.8709	-3.1471	28.436	15.298	-5.0989	10.203	8.9138	0.41654	0.77204	1649.3
0.56	57	60	NaN	-1.4775	15.89	7.0596	-149.86	-5.6775	13.912	7.0833	-819.51	1143.2	55.747	829.12	1126.6	32.089	38.697	0	0	13.363	-19.51	-14.882	5.8698	-3.1682	28.445	15.313	-5.1003	10.195	8.935	0.43029	0.7695	1649.4
0.57	58	60	NaN	-1.4957	15.888	7.0588	-149.86	-5.6687	13.945	7.1218	-819.56	1143.2	55.857	828.98	1126.6	32.363	37.089	0	0	13.277	-19.593	-14.883	5.8695	-3.189	28.444	15.312	-5.0923	10.088	8.8514	0.42926	0.77724	1649.4
0.58	59	60	NaN	-1.5033	15.882	7.0573	-149.87	-5.6709	13.955	7.1468	-819.6	1143.2	55.921	828.94	1126.6	32.547	37.205	0	0	13.154	-19.711	-14.883	5.8696	-3.198	28.435	15.305	-5.0943	9.9557	8.7235	0.42284	0.7753	1649.3
0.59	60	60	NaN	-1.5086	15.876	7.053	-149.87	-5.6741	13.936	7.1644	-819.63	1143.2	55.898	828.95	1126.6	34.254	37.322	0	0	13.099	-19.764	-14.883	5.8693	-3.2018	28.433	15.298	-5.097	9.8969	8.6687	0.41544	0.77237	1649.4
0.6	61	60	NaN	-1.5168	15.873	7.0465	-149.87	-5.672	13.91	7.1793	-819.67	1143.3	55.839	828.94	1126.6	34.359	37.701	0	0	13.082	-19.781	-14.883	5.8689	-3.2074	28.444	15.295	-5.0943	9.8743	8.6631	0.41169	0.77454	1649.4
0.61	62	60	NaN	-1.5201	15.878	7.0615	-149.87	-5.6785	13.933	7.1368	-819.69	1143.3	55.941	828.88	1126.6	31.666	38.738	0	0	12.979	-19.879	-14.884	5.8679	-3.2158	28.438	15.3	-5.1004	9.7635	8.5581	0.41593	0.76749	1649.4
0.62	63	60	NaN	-1.527	15.891	7.0541	-149.88	-5.6969	13.942	7.1438	-819.67	1143.3	56.021	828.89	1126.6	31.574	37.276	0	0	12.907	-19.949	-14.885	5.8672	-3.2252	28.42	15.312	-5.1181	9.6814	8.4705	0.42683	0.74908	1649.4
0.63	64	60	NaN	-1.5365	15.9	7.0562	-149.86	-5.6858	13.922	7.1202	-819.68	1143.3	55.979	828.86	1126.6	32.393	37.373	0	0	12.917	-19.94	-14.885	5.8674	-3.2341	28.438	15.321	-5.1064	9.6827	8.4985	0.43611	0.7611	1649.3
0.64	65	60	NaN	-1.5428	15.908	7.0516	-149.86	-5.6793	13.926	7.121	-819.69	1143.3	55.998	828.8	1126.6	30.505	39.677	0	0	12.9	-19.955	-14.885	5.8672	-3.2411	28.445	15.329	-5.0999	9.6593	8.4895	0.44361	0.76724	1649.3
0.65	66	60	NaN	-1.5439	15.915	7.0358	-149.88	-5.6939	13.971	7.1645	-819.69	1143.3	56.145	828.75	1126.6	32.523	36.546	0	0	12.866	-19.988	-14.886	5.8666	-3.2459	28.419	15.336	-5.1153	9.6206	8.4306	0.45061	0.75127	1649.3
0.66	67	60	NaN	-1.549	15.921	7.0421	-149.88	-5.6878	13.971	7.1542	-819.73	1143.3	56.142	828.68	1126.6	31.941	36.983	0	0	12.836	-20.017	-14.884	5.8687	-3.2512	28.417	15.342	-5.1086	9.5848	8.3992	0.4582	0.76003	1649.2
0.67	68	60	NaN	-1.5505	15.913	7.0466	-149.87	-5.6834	13.925	7.177	-819.77	1143.3	56.009	828.68	1126.6	32.764	37.401	0	0	12.806	-20.046	-14.881	5.8709	-3.2472	28.437	15.333	-5.1034	9.5586	8.3908	0.45211	0.76758	1649.2
0.68	69	60	NaN	-1.5409	15.913	7.0483	-149.86	-5.6749	13.924	7.2395	-819.77	1143.3	55.987	828.61	1126.6	32.315	38.665	0	0	12.725	-20.125	-14.879	5.8733	-3.2349	28.445	15.333	-5.0953	9.4897	8.3205	0.45442	0.77794	1649.2
0.69	70	60	NaN	-1.5316	15.913	7.0706	-149.86	-5.677	13.919	7.241	-819.79	1143.3	55.976	828.59	1126.6	31.638	40.133	0	0	12.636	-20.21	-14.877	5.8752	-3.2251	28.444	15.333	-5.0973	9.4106	8.2335	0.45602	0.77786	1649.2
0.7	71	60	NaN	-1.5242	15.908	7.1123	-149.87	-5.6896	13.91	7.1787	-819.82	1143.3	55.969	828.6	1126.6	31.579	36.601	0	0	12.564	-20.279	-14.877	5.8749	-3.2195	28.433	15.328	-5.1091	9.3446	8.1537	0.4504	0.76582	1649.2
0.71	72	60	NaN	-1.4983	15.905	7.1207	-149.9	-5.6815	14.02	7.2551	-819.84	1143.3	56.209	828.39	1126.7	32.59	38.304	0	0	12.62	-20.225	-14.883	5.8689	-3.1996	28.399	15.325	-5.1022	9.4206	8.1743	0.44212	0.76672	1649
0.72	73	60	NaN	-1.4822	15.904	7.1419	-149.9	-5.6942	13.983	7.2635	-819.86	1143.3	56.121	828.45	1126.7	31.029	37.117	0	0	12.821	-20.032	-14.896	5.8566	-3.18	28.402	15.325	-5.1146	9.6411	8.3705	0.42907	0.74196	1649.1
0.73	74	60	NaN	-1.4634	15.908	7.153	-149.9	-5.703	13.979	7.284	-819.86	1143.3	56.121	828.47	1126.7	30.325	38.094	0	0	12.786	-20.065	-14.897	5.8548	-3.1605	28.4	15.328	-5.1232	9.6255	8.3341	0.43068	0.73157	1649.1
0.74	75	60	NaN	-1.43	15.911	7.1487	-149.92	-5.7138	14	7.3471	-819.87	1143.3	56.186	828.44	1126.6	31.45	41.035	0	0	12.701	-20.148	-14.896	5.8558	-3.1271	28.387	15.331	-5.1338	9.5734	8.2396	0.43464	0.72206	1649.1
0.75	76	60	NaN	-1.3895	15.915	7.1386	-149.92	-5.7224	14.011	7.4324	-819.88	1143.3	56.225	828.42	1126.6	31.599	38.59	0	0	12.728	-20.121	-14.896	5.8567	-3.0851	28.38	15.335	-5.1421	9.6427	8.2585	0.43914	0.71457	1649.1
0.76	77	60	NaN	-1.3821	15.931	7.1549	-149.89	-5.7053	13.961	7.4415	-819.88	1143.3	56.075	828.45	1126.6	31.076	39.411	0	0	12.754	-20.096	-14.895	5.8576	-3.0721	28.42	15.351	-5.1245	9.6817	8.3239	0.45591	0.73308	1649.1
0.77	78	60	NaN	-1.3774	15.932	7.1538	-149.91	-5.7003	13.99	7.4467	-819.9	1143.3	56.106	828.38	1126.7	33.029	38.921	0	0	12.635	-20.211	-14.892	5.8606	-3.0684	28.403	15.352	-5.1206	9.5662	8.1918	0.46045	0.73997	1649.1
0.78	79	60	NaN	-1.3688	15.939	7.1572	-149.88	-5.6934	13.945	7.4732	-819.91	1143.3	55.982	828.42	1126.7	30.846	37.49	0	0	12.555	-20.288	-14.889	5.8631	-3.0545	28.433	15.359	-5.1135	9.5002	8.1449	0.46961	0.74958	1649.1
0.79	80	60	NaN	-1.3644	15.946	7.1633	-149.87	-5.6956	13.945	7.4973	-819.92	1143.3	55.986	828.43	1126.6	29.886	39.344	0	0	12.555	-20.288	-14.887	5.8648	-3.0494	28.447	15.367	-5.1158	9.5053	8.1588	0.47918	0.74896	1649.1
0.8	81	60	NaN	-1.366	15.953	7.1733	-149.89	-5.7033	14.037	7.4994	-819.92	1143.3	56.215	828.33	1126.7	33.254	38.873	0	0	12.519	-20.322	-14.885	5.8669	-3.059	28.42	15.374	-5.1245	9.4602	8.0982	0.48882	0.74242	1649.1
0.81	82	60	NaN	-1.3661	15.961	7.1941	-149.91	-5.6905	14.155	7.4669	-819.9	1143.3	56.467	828.14	1126.7	31.917	37.192	0	0	12.465	-20.375	-14.883	5.8693	-3.0691	28.392	15.384	-5.1133	9.3957	8.017	0.50084	0.75597	1648.8
0.82	83	60	NaN	-1.3702	15.963	7.1906	-149.87	-5.6835	14.072	7.5016	-819.9	1143.3	56.257	828.27	1126.7	32.266	37.732	0	0	12.417	-20.421	-14.882	5.8703	-3.0646	28.431	15.386	-5.1058	9.3522	8.01	0.50372	0.76451	1649
0.83	84	60	NaN	-1.3804	15.958	7.1876	-149.85	-5.6842	13.983	7.5516	-819.91	1143.3	56.05	828.41	1126.7	31.577	39.548	0	0	12.387	-20.45	-14.88	5.8718	-3.0657	28.461	15.379	-5.1054	9.3213	8.0119	0.4988	0.76637	1649.1
0.84	85	60	NaN	-1.3929	15.956	7.1803	-149.86	-5.681	14.007	7.6115	-819.91	1143.3	56.11	828.39	1126.7	29.965	37.984	0	0	12.401	-20.436	-14.877	5.8748	-3.0783	28.453	15.378	-5.1027	9.3223	8.0167	0.50019	0.77211	1649.1
0.85	86	60	NaN	-1.4038	15.96	7.1724	-149.88	-5.6703	14.095	7.6675	-819.89	1143.3	56.313	828.26	1126.7	31.72	39.758	0	0	12.416	-20.422	-14.875	5.8776	-3.0944	28.429	15.383	-5.0933	9.3212	8.007	0.50855	0.78437	1649
0.86	87	60	NaN	-1.4082	15.962	7.1788	-149.84	-5.6579	14.007	7.6951	-819.86	1143.3	56.084	828.36	1126.7	30.949	39.593	0	0	12.436	-20.402	-14.872	5.8802	-3.0898	28.473	15.384	-5.08	9.3462	8.0711	0.51225	0.80018	1649
0.87	88	60	NaN	-1.4184	15.96	7.1893	-149.86	-5.6744	13.981	7.7049	-819.85	1143.3	56.054	828.44	1126.7	32.018	38.384	0	0	12.427	-20.411	-14.869	5.8828	-3.0985	28.457	15.382	-5.0963	9.3281	8.0457	0.51241	0.78649	1649.1
0.88	89	60	NaN	-1.4123	15.944	7.2081	-149.85	-5.6624	13.961	7.7808	-819.83	1143.3	56.003	828.46	1126.7	30.956	40.424	0	0	12.389	-20.447	-14.867	5.8853	-3.0881	28.469	15.366	-5.085	9.3013	8.022	0.4992	0.80031	1649.1
0.89	90	60	NaN	-1.4054	15.928	7.229	-149.86	-5.6575	13.967	7.8182	-819.81	1143.3	56.023	828.46	1126.7	32.447	38.1	0	0	12.34	-20.494	-14.865	5.8872	-3.0806	28.467	15.351	-5.0802	9.2599	7.9728	0.4861	0.80699	1649.1
0.9	91	60	NaN	-1.4025	15.918	7.2438	-149.87	-5.6664	13.96	7.8098	-819.82	1143.3	56.024	828.49	1126.6	32.09	36.733	0	0	12.287	-20.546	-14.863	5.8891	-3.078	28.453	15.34	-5.0885	9.2087	7.9072	0.47639	0.80058	1649.1
0.91	92	60	NaN	-1.3972	15.901	7.243	-149.86	-5.6659	13.843	7.8476	-819.84	1143.2	55.738	828.65	1126.6	32.205	39.618	0	0	12.219	-20.612	-14.861	5.8911	-3.0612	28.478	15.323	-5.0876	9.1574	7.8662	0.46161	0.80347	1649.3
0.92	93	60	NaN	-1.3974	15.908	7.2394	-149.88	-5.6538	13.93	7.8626	-819.83	1143.2	55.936	828.5	1126.6	34.427	38.004	0	0	12.176	-20.652	-14.86	5.8927	-3.0679	28.45	15.331	-5.0765	9.1084	7.7979	0.47119	0.81613	1649.1
0.93	94	60	NaN	-1.3966	15.912	7.2357	-149.9	-5.6563	13.981	7.872	-819.82	1143.2	56.051	828.41	1126.6	33.751	40.28	0	0	12.163	-20.665	-14.858	5.8938	-3.071	28.423	15.335	-5.0794	9.0917	7.7574	0.4769	0.81435	1649
0.94	95	60	NaN	-1.3933	15.918	7.2298	-149.91	-5.6613	13.998	7.8738	-819.81	1143.2	56.084	828.37	1126.6	31.357	39.545	0	0	11.918	-20.901	-14.883	5.8696	-3.0688	28.41	15.34	-5.0841	8.8496	7.509	0.45786	0.78549	1649
0.95	96	60	NaN	-1.3865	15.924	7.2205	-149.92	-5.6645	13.998	7.8777	-819.79	1143.2	56.062	828.36	1126.6	31.718	37.143	0	0	11.287	-21.508	-14.949	5.8032	-3.0611	28.408	15.347	-5.0871	8.2264	6.9005	0.39767	0.71611	1648.9
0.96	97	60	NaN	-1.3762	15.928	7.2076	-149.92	-5.6683	14.008	7.9017	-819.77	1143.2	56.035	828.33	1126.7	32.059	38.52	0	0	10.656	-22.115	-15.015	5.7368	-3.0491	28.404	15.352	-5.0919	7.6074	6.2889	0.33654	0.64482	1648.9
0.97	98	60	NaN	-1.3785	15.935	7.2042	-149.91	-5.6783	13.973	7.8865	-819.78	1143.2	55.92	828.32	1126.6	31.427	40.577	0	0	10.034	-22.715	-15.081	5.6716	-3.0479	28.419	15.358	-5.101	6.986	5.7042	0.27741	0.57063	1648.9
0.98	99	60	NaN	-1.3774	15.938	7.2075	-149.91	-5.6839	13.991	7.861	-819.78	1143.3	55.927	828.26	1126.7	31.567	39.041	0	0	9.86	-22.882	-15.078	5.6745	-3.048	28.424	15.361	-5.107	6.812	5.5419	0.28367	0.56745	1648.8
0.99	100	60	NaN	-1.3719	15.94	7.2105	-149.9	-5.6916	14.042	7.8497	-819.77	1143.3	56.017	828.15	1126.7	30.764	39.372	0	0	9.8518	-22.89	-15.075	5.6774	-3.0462	28.425	15.364	-5.1153	6.8056	5.5353	0.28912	0.5621	1648.7
1	101	60	NaN	-1.3668	15.942	7.209	-149.89	-5.7024	14.066	7.859	-819.76	1143.3	56.057	828.08	1126.7	31.701	38.699	0	0	10.164	-22.589	-15.072	5.6805	-3.0421	28.439	15.366	-5.1262	7.1224	5.8501	0.29396	0.55429	1648.6
1.01	102	60	NaN	-1.3698	15.942	7.2021	-149.85	-5.7136	13.987	7.8792	-819.76	1143.3	55.863	828.19	1126.7	31.916	38.294	0	0	10.284	-22.474	-15.075	5.6768	-3.0376	28.486	15.366	-5.1368	7.2466	6.0122	0.29024	0.53997	1648.7
1.02	103	60	NaN	-1.3671	15.939	7.2199	-149.85	-5.7301	14.015	7.8147	-819.76	1143.3	55.937	828.13	1126.7	33.384	40.726	0	0	10.303	-22.455	-15.083	5.6695	-3.0398	28.481	15.362	-5.1538	7.2636	6.026	0.27977	0.51569	1648.7
1.03	104	60	NaN	-1.3648	15.938	7.2383	-149.83	-5.7313	13.986	7.7728	-819.77	1143.3	55.862	828.13	1126.7	32.471	37.136	0	0	10.401	-22.361	-15.083	5.6691	-3.0363	28.499	15.361	-5.1544	7.365	6.1384	0.27758	0.51471	1648.7
1.04	105	60	NaN	-1.3625	15.937	7.2402	-149.82	-5.7328	13.976	7.7671	-819.75	1143.3	55.871	828.12	1126.7	31.712	36.263	0	0	10.561	-22.207	-15.078	5.6741	-3.0346	28.509	15.359	-5.155	7.5268	6.3024	0.28102	0.51906	1648.7
1.05	106	60	NaN	-1.3603	15.931	7.228	-149.81	-5.7309	13.993	7.7909	-819.73	1143.3	55.961	828.06	1126.6	33.463	37.649	0	0	10.587	-22.183	-15.08	5.6722	-3.0348	28.513	15.353	-5.1527	7.5519	6.3303	0.27318	0.5195	1648.6
1.06	107	60	NaN	-1.3591	15.915	7.2154	-149.8	-5.7126	14.003	7.8239	-819.76	1143.3	55.984	828	1126.6	32.667	37.864	0	0	10.651	-22.12	-15.083	5.6694	-3.0332	28.53	15.338	-5.1353	7.6181	6.4097	0.2549	0.53417	1648.6
1.07	108	60	NaN	-1.3708	15.92	7.2015	-149.8	-5.709	13.97	7.8467	-819.77	1143.3	55.873	828.04	1126.7	33.965	40.202	0	0	10.944	-21.838	-15.086	5.6664	-3.0403	28.531	15.344	-5.1331	7.9041	6.693	0.25788	0.53329	1648.6
1.08	109	60	NaN	-1.3752	15.927	7.2145	-149.82	-5.7225	14.007	7.7994	-819.76	1143.3	56.01	828.01	1126.6	32.315	37.88	0	0	11.242	-21.551	-15.089	5.6631	-3.0511	28.503	15.349	-5.1452	8.1914	6.952	0.26034	0.51796	1648.6
1.09	110	60	NaN	-1.3797	15.938	7.219	-149.83	-5.7158	14.037	7.7836	-819.75	1143.3	56.097	827.95	1126.6	32.386	38.844	0	0	11.545	-21.26	-15.093	5.6597	-3.0593	28.491	15.36	-5.1375	8.4861	7.2309	0.26736	0.52217	1648.5
1.1	111	60	NaN	-1.3838	15.95	7.2136	-149.83	-5.6934	14.049	7.8179	-819.75	1143.3	56.1	827.9	1126.6	32.627	37.116	0	0	11.848	-20.968	-15.096	5.6563	-3.0623	28.491	15.372	-5.1154	8.7858	7.5224	0.27592	0.54091	1648.4
1.11	112	60	NaN	-1.3841	15.957	7.2144	-149.84	-5.6799	14.069	7.8717	-819.77	1143.3	56.118	827.86	1126.7	31.822	37.074	0	0	12.151	-20.677	-15.099	5.6528	-3.0613	28.478	15.379	-5.1025	9.0896	7.8018	0.27972	0.55033	1648.4
1.12	113	60	NaN	-1.3934	15.97	7.2292	-149.85	-5.6686	14.093	7.8592	-819.76	1143.3	56.167	827.84	1126.7	32.04	36.901	0	0	12.264	-20.568	-15.103	5.6497	-3.0729	28.467	15.393	-5.0912	9.1911	7.8987	0.29054	0.55858	1648.4
1.13	114	60	NaN	-1.3888	15.979	7.2264	-149.88	-5.6875	14.093	7.909	-819.74	1143.3	56.198	827.91	1126.7	33.537	39.261	0	0	12.307	-20.526	-15.105	5.647	-3.0675	28.446	15.402	-5.1105	9.2399	7.92	0.29706	0.53656	1648.4
1.14	115	60	NaN	-1.391	15.99	7.2292	-149.87	-5.6811	14.067	7.9355	-819.73	1143.3	56.115	827.96	1126.7	32.812	40.473	0	0	12.289	-20.544	-15.104	5.6483	-3.0659	28.453	15.413	-5.1043	9.2229	7.9093	0.30947	0.54405	1648.5
1.15	116	60	NaN	-1.3935	15.996	7.2424	-149.86	-5.6575	14.047	7.9268	-819.73	1143.3	56.018	827.95	1126.7	31.46	37.717	0	0	12.27	-20.562	-15.103	5.6496	-3.0654	28.469	15.419	-5.0811	9.2046	7.9064	0.31668	0.56849	1648.5
1.16	117	60	NaN	-1.3823	15.986	7.2606	-149.87	-5.6503	14.074	7.9075	-819.74	1143.2	56.072	827.92	1126.7	32.62	36.813	0	0	12.251	-20.58	-15.101	5.6509	-3.0567	28.452	15.41	-5.0751	9.1945	7.8719	0.30891	0.57577	1648.5
1.17	118	60	NaN	-1.3822	15.984	7.2511	-149.89	-5.6584	14.135	7.9368	-819.73	1143.2	56.254	827.86	1126.7	31.464	38.018	0	0	12.39	-20.447	-15.103	5.6495	-3.062	28.428	15.409	-5.0834	9.3276	7.9805	0.30588	0.56605	1648.4
1.18	119	60	NaN	-1.3775	15.985	7.2409	-149.87	-5.6567	14.068	7.9494	-819.72	1143.2	56.123	827.99	1126.7	32.247	39.871	0	0	12.584	-20.26	-15.105	5.6471	-3.0522	28.459	15.409	-5.0809	9.5315	8.1985	0.30378	0.56625	1648.5
1.19	120	60	NaN	-1.3749	15.984	7.2361	-149.85	-5.6432	14.043	7.9499	-819.72	1143.2	56.06	828.02	1126.7	31.766	38.606	0	0	12.36	-20.476	-15.101	5.6516	-3.0473	28.475	15.408	-5.0669	9.3125	7.999	0.30707	0.58477	1648.5
1.2	121	60	NaN	-1.377	15.98	7.2398	-149.85	-5.6279	14.052	7.9235	-819.74	1143.2	56.066	827.99	1126.7	32.339	37.919	0	0	12.136	-20.691	-15.096	5.6561	-3.0505	28.48	15.403	-5.0511	9.0854	7.7892	0.3068	0.60501	1648.5
1.21	122	60	NaN	-1.384	15.973	7.2511	-149.82	-5.6231	14.029	7.8598	-819.77	1143.3	56.026	828.04	1126.6	29.848	37.296	0	0	12.284	-20.549	-15.102	5.6501	-3.0583	28.503	15.395	-5.0455	9.2258	7.9541	0.29325	0.60458	1648.6
1.22	123	60	NaN	-1.3916	15.982	7.2498	-149.81	-5.6221	14.013	7.8321	-819.75	1143.3	55.991	828.09	1126.6	32.192	37.693	0	0	12.48	-20.36	-15.107	5.6452	-3.0656	28.517	15.405	-5.0447	9.414	8.157	0.29784	0.60047	1648.6
1.23	124	60	NaN	-1.3928	16	7.2372	-149.82	-5.6172	14.072	7.8463	-819.72	1143.3	56.155	828.01	1126.6	31.224	38.72	0	0	12.732	-20.118	-15.106	5.646	-3.0721	28.502	15.423	-5.0396	9.6597	8.3847	0.3166	0.60641	1648.5
1.24	125	60	NaN	-1.3956	16.016	7.226	-149.81	-5.6088	14.107	7.8644	-819.7	1143.3	56.244	827.97	1126.6	33.262	38.677	0	0	12.984	-19.875	-15.105	5.6469	-3.0775	28.505	15.439	-5.0315	9.9064	8.6298	0.33316	0.61538	1648.5
1.25	126	60	NaN	-1.4011	16.024	7.225	-149.79	-5.5953	14.099	7.8591	-819.7	1143.2	56.213	827.97	1126.6	33.169	36.686	0	0	13.236	-19.632	-15.104	5.6477	-3.0821	28.527	15.447	-5.0183	10.154	8.8943	0.34215	0.62945	1648.5
1.26	127	60	NaN	-1.4079	16.023	7.2363	-149.77	-5.5785	14.061	7.8222	-819.72	1143.3	56.105	827.99	1126.6	31.36	36.829	0	0	13.36	-19.513	-15.108	5.6441	-3.0863	28.554	15.446	-5.0009	10.273	9.0411	0.33735	0.64315	1648.5
1.27	128	60	NaN	-1.4128	16.022	7.2299	-149.76	-5.5822	14.038	7.8439	-819.72	1143.2	56.07	828.04	1126.6	32.607	38.144	0	0	13.467	-19.41	-15.112	5.6398	-3.0892	28.568	15.445	-5.0049	10.378	9.1585	0.33274	0.63494	1648.5
1.28	129	60	NaN	-1.4122	16.022	7.2381	-149.76	-5.5853	14.056	7.8171	-819.71	1143.3	56.118	828.02	1126.6	30.8	39.127	0	0	13.575	-19.306	-15.117	5.6356	-3.0913	28.563	15.445	-5.0083	10.484	9.257	0.32841	0.62734	1648.5
1.29	130	60	NaN	-1.414	16.019	7.2376	-149.76	-5.5851	14.104	7.8002	-819.69	1143.3	56.233	827.95	1126.7	33.363	37.686	0	0	13.679	-19.206	-15.121	5.6309	-3.0977	28.556	15.443	-5.0088	10.581	9.3505	0.32177	0.62214	1648.4
1.3	131	60	NaN	-1.417	16.015	7.2304	-149.76	-5.5777	14.132	7.8003	-819.66	1143.2	56.292	827.88	1126.7	31.148	37.572	0	0	13.756	-19.132	-15.13	5.6227	-3.1029	28.558	15.44	-5.0025	10.653	9.4253	0.31038	0.62027	1648.3
1.31	132	60	NaN	-1.418	16.011	7.2239	-149.75	-5.5645	14.094	7.8098	-819.65	1143.2	56.197	827.89	1126.7	32.196	38.79	0	0	13.832	-19.058	-15.138	5.6145	-3.1002	28.57	15.437	-4.99	10.732	9.5117	0.29908	0.62451	1648.3
1.32	133	60	NaN	-1.4133	16.009	7.2175	-149.74	-5.5735	14.044	7.8175	-819.6	1143.2	56.131	828	1126.7	30.546	39.807	0	0	13.909	-18.985	-15.146	5.6063	-3.0929	28.58	15.434	-4.9984	10.816	9.5948	0.28833	0.60786	1648.4
1.33	134	60	NaN	-1.4143	16.005	7.2191	-149.74	-5.5573	14.05	7.7924	-819.59	1143.2	56.129	827.96	1126.7	31.771	36.851	0	0	13.992	-18.905	-15.148	5.6045	-3.0948	28.581	15.431	-4.9828	10.897	9.6762	0.28293	0.62169	1648.3
1.34	135	60	NaN	-1.416	15.999	7.2108	-149.74	-5.5501	14.052	7.7869	-819.57	1143.2	56.127	827.95	1126.7	32.187	38.35	0	0	14.071	-18.829	-15.148	5.6041	-3.0967	28.579	15.425	-4.9763	10.974	9.7498	0.2767	0.62787	1648.3
1.35	136	60	NaN	-1.4175	15.991	7.2039	-149.74	-5.5529	14.042	7.7695	-819.55	1143.2	56.118	827.97	1126.7	33.644	36.676	0	0	14.067	-18.832	-15.158	5.5943	-3.0984	28.576	15.417	-4.9795	10.969	9.744	0.25943	0.61485	1648.3
1.36	137	60	NaN	-1.4186	15.983	7.2089	-149.74	-5.5573	14.034	7.718	-819.52	1143.2	56.129	828	1126.7	32.612	36.856	0	0	14.013	-18.885	-15.164	5.5887	-3.1017	28.574	15.41	-4.984	10.911	9.6894	0.24636	0.60471	1648.3
1.37	138	60	NaN	-1.4199	15.978	7.2037	-149.75	-5.5461	14.102	7.729	-819.49	1143.2	56.281	827.88	1126.7	30.727	37.868	0	0	13.879	-19.013	-15.163	5.5895	-3.108	28.56	15.406	-4.9736	10.771	9.5465	0.24328	0.61595	1648.2
1.38	139	60	NaN	-1.4184	15.966	7.204	-149.73	-5.5365	14.044	7.7045	-819.46	1143.2	56.155	827.95	1126.7	32.29	39.228	0	0	13.727	-19.159	-15.164	5.5887	-3.103	28.582	15.393	-4.9636	10.624	9.423	0.22997	0.62513	1648.2
1.39	140	60	NaN	-1.4147	15.944	7.2201	-149.74	-5.5284	14.058	7.6447	-819.44	1143.2	56.192	827.92	1126.7	31.902	37.356	0	0	13.531	-19.348	-15.168	5.5839	-3.1027	28.572	15.372	-4.9562	10.429	9.2245	0.20346	0.62771	1648.2
1.4	141	60	NaN	-1.4093	15.921	7.231	-149.76	-5.5221	14.107	7.6096	-819.41	1143.2	56.305	827.85	1126.7	32.652	37.821	0	0	13.336	-19.536	-15.173	5.579	-3.1025	28.551	15.35	-4.9514	10.233	9.0147	0.17716	0.62764	1648.1
1.41	142	60	NaN	-1.4044	15.907	7.2272	-149.76	-5.5151	14.123	7.6181	-819.4	1143.1	56.333	827.82	1126.8	33.327	41.122	0	0	13.14	-19.725	-15.178	5.5742	-3.0984	28.548	15.337	-4.9456	10.041	8.8229	0.15901	0.62854	1648
1.42	143	60	NaN	-1.4085	15.899	7.2612	-149.74	-5.4937	14.094	7.5024	-819.41	1143.2	56.219	827.78	1126.7	30.518	38.985	0	0	12.759	-20.092	-15.181	5.5711	-3.1026	28.562	15.328	-4.9229	9.6562	8.4704	0.14727	0.64816	1648
1.43	144	60	NaN	-1.4072	15.889	7.2462	-149.74	-5.4945	14.089	7.512	-819.37	1143.1	56.234	827.78	1126.7	31.151	37.567	0	0	12.365	-20.471	-15.184	5.5681	-3.1015	28.569	15.318	-4.9235	9.2636	8.0982	0.1336	0.64466	1648
1.44	145	60	NaN	-1.4089	15.882	7.2406	-149.74	-5.4879	14.114	7.4853	-819.35	1143.1	56.29	827.72	1126.7	31.195	40.646	0	0	11.971	-20.85	-15.187	5.5652	-3.1061	28.567	15.311	-4.9174	8.8653	7.7171	0.12411	0.64775	1647.9
1.45	146	60	NaN	-1.4085	15.878	7.2338	-149.74	-5.49	14.13	7.4447	-819.32	1143.1	56.318	827.67	1126.7	31.995	37.812	0	0	11.844	-20.973	-15.192	5.56	-3.1082	28.564	15.307	-4.9199	8.7353	7.5912	0.11522	0.64011	1647.8
1.46	147	60	NaN	-1.4055	15.877	7.2127	-149.73	-5.5065	14.118	7.4251	-819.27	1143.1	56.294	827.67	1126.7	31.396	37.652	0	0	11.91	-20.909	-15.199	5.5531	-3.1051	28.568	15.307	-4.9361	8.8051	7.6594	0.10791	0.61698	1647.7
1.47	148	60	NaN	-1.4179	15.889	7.1836	-149.72	-5.4921	14.149	7.4182	-819.22	1143.1	56.311	827.54	1126.8	31.127	36.817	0	0	11.977	-20.844	-15.206	5.5462	-3.1186	28.581	15.32	-4.923	8.8582	7.7367	0.1136	0.62322	1647.6
1.48	149	60	NaN	-1.4126	15.881	7.1627	-149.74	-5.5337	14.183	7.4012	-819.21	1143.2	56.431	827.47	1126.8	31.958	39.561	0	0	12.043	-20.78	-15.213	5.5393	-3.1181	28.556	15.311	-4.964	8.9253	7.7756	0.098048	0.5753	1647.5
1.49	150	60	NaN	-1.4261	15.881	7.165	-149.73	-5.5489	14.167	7.3625	-819.2	1143.2	56.38	827.43	1126.8	33.177	39.3	0	0	11.978	-20.843	-15.217	5.5348	-3.1312	28.564	15.31	-4.9785	8.8468	7.7211	0.092826	0.5563	1647.4
1.5	151	60	NaN	-1.4342	15.883	7.1609	-149.72	-5.5616	14.14	7.3539	-819.18	1143.2	56.301	827.42	1126.8	33.123	38.788	0	0	11.879	-20.938	-15.221	5.5309	-3.1369	28.582	15.312	-4.991	8.7423	7.644	0.09109	0.53986	1647.4
1.51	152	60	NaN	-1.4261	15.881	7.1425	-149.71	-5.592	14.144	7.3793	-819.13	1143.1	56.335	827.41	1126.8	31.213	39.172	0	0	11.78	-21.033	-15.225	5.5269	-3.1291	28.584	15.311	-5.0218	8.6513	7.551	0.085805	0.50514	1647.3
1.52	153	60	NaN	-1.4428	15.875	7.1698	-149.72	-5.618	14.212	7.3025	-819.11	1143.1	56.508	827.25	1126.8	32.299	37.952	0	0	11.682	-21.129	-15.229	5.523	-3.1547	28.57	15.307	-5.049	8.5269	7.441	0.077313	0.47401	1647.2
1.53	154	60	NaN	-1.4468	15.877	7.175	-149.71	-5.6423	14.186	7.3041	-819.07	1143.1	56.466	827.26	1126.8	32.962	38.048	0	0	11.583	-21.224	-15.233	5.5191	-3.1572	28.578	15.308	-5.073	8.4256	7.3544	0.074927	0.44607	1647.1
1.54	155	60	NaN	-1.4525	15.859	7.1777	-149.71	-5.6626	14.205	7.3086	-819.06	1143.1	56.53	827.18	1126.8	32.137	38.287	0	0	11.609	-21.199	-15.241	5.5117	-3.1651	28.581	15.29	-5.0938	8.4435	7.3819	0.049616	0.41783	1647.1
1.55	156	60	NaN	-1.4582	15.839	7.1769	-149.69	-5.6825	14.174	7.3122	-819.04	1143.1	56.47	827.16	1126.8	32.93	39.314	0	0	11.674	-21.136	-15.249	5.5031	-3.1686	28.604	15.27	-5.1136	8.5051	7.4675	0.021053	0.38957	1647
1.56	157	60	NaN	-1.4665	15.832	7.1759	-149.65	-5.7009	14.092	7.3061	-819.01	1143.1	56.289	827.22	1126.7	33.227	38.315	0	0	11.739	-21.073	-15.258	5.4946	-3.1709	28.641	15.262	-5.1307	8.5679	7.5677	0.0038907	0.36388	1647
1.57	158	60	NaN	-1.493	15.831	7.1926	-149.67	-5.704	14.21	7.2548	-819.02	1143.1	56.6	827.04	1126.8	32.496	38.634	0	0	11.804	-21.011	-15.266	5.4861	-3.2101	28.608	15.262	-5.1352	8.5938	7.5975	-0.0042495	0.35094	1646.9
1.58	159	60	NaN	-1.4839	15.816	7.1842	-149.65	-5.737	14.07	7.2487	-819.01	1143.1	56.299	827.22	1126.7	33.117	39.76	0	0	11.695	-21.116	-15.265	5.4873	-3.1906	28.645	15.245	-5.1659	8.5042	7.5291	-0.020204	0.32135	1647
1.59	160	60	NaN	-1.4895	15.813	7.1748	-149.63	-5.7802	13.946	7.2401	-819	1143.1	56.066	827.37	1126.6	32.476	37.565	0	0	11.633	-21.176	-15.263	5.4895	-3.1882	28.672	15.24	-5.207	8.4445	7.4965	-0.022564	0.28256	1647.2
1.6	161	60	NaN	-1.4969	15.818	7.1687	-149.62	-5.8037	13.888	7.2327	-819	1143.1	55.96	827.42	1126.6	34.394	39.309	0	0	11.687	-21.123	-15.258	5.4938	-3.1921	28.686	15.243	-5.2294	8.4951	7.5625	-0.015068	0.26443	1647.2
1.61	162	60	NaN	-1.4935	15.821	7.1641	-149.62	-5.8041	13.896	7.2262	-818.99	1143.1	55.971	827.39	1126.6	31.425	38.479	0	0	12.081	-20.744	-15.256	5.4961	-3.1894	28.684	15.247	-5.2301	8.8915	7.94	-0.0094683	0.26594	1647.2
1.62	163	60	NaN	-1.4749	15.815	7.1508	-149.64	-5.8273	13.918	7.2069	-818.99	1143.1	56.054	827.35	1126.6	31.847	38.766	0	0	12.681	-20.167	-15.255	5.4971	-3.1743	28.66	15.242	-5.2539	9.5063	8.4933	-0.013516	0.2432	1647.1
1.63	164	60	NaN	-1.4749	15.817	7.1567	-149.63	-5.8422	13.836	7.1712	-819.03	1143.1	55.855	827.42	1126.6	32.772	37.849	0	0	12.228	-20.602	-15.257	5.4955	-3.1686	28.673	15.242	-5.2674	9.0599	8.0707	-0.014994	0.22811	1647.3
1.64	165	60	NaN	-1.4848	15.823	7.162	-149.63	-5.859	13.765	7.161	-819.06	1143.1	55.691	827.51	1126.6	34.899	39.87	0	0	11.713	-21.099	-15.258	5.4938	-3.173	28.686	15.247	-5.2832	8.5397	7.5871	-0.011274	0.21057	1647.4
1.65	166	60	NaN	-1.4939	15.831	7.1652	-149.63	-5.8786	13.738	7.1504	-819.09	1143.1	55.6	827.53	1126.6	33.604	36.886	0	0	11.197	-21.595	-15.26	5.4921	-3.1793	28.684	15.255	-5.3033	8.0176	7.0893	-0.0047614	0.18881	1647.4
1.66	167	60	NaN	-1.4935	15.837	7.1631	-149.64	-5.9029	13.727	7.1378	-819.11	1143.1	55.518	827.53	1126.6	31.451	37.454	0	0	10.681	-22.092	-15.262	5.4904	-3.1765	28.678	15.262	-5.3287	7.5047	6.5861	0.000591	0.16166	1647.4
1.67	168	60	NaN	-1.4778	15.838	7.1479	-149.62	-5.9366	13.616	7.1655	-819.12	1143.1	55.251	827.71	1126.5	32.688	39.019	0	0	10.165	-22.588	-15.264	5.4886	-3.1503	28.708	15.262	-5.3607	7.015	6.1203	-0.0011941	0.12797	1647.6
1.68	169	60	NaN	-1.478	15.856	7.1661	-149.61	-5.9484	13.604	7.1022	-819.14	1143.1	55.179	827.69	1126.5	31.429	36.937	0	0	9.6542	-23.08	-15.267	5.4852	-3.1502	28.717	15.28	-5.3717	6.504	5.6369	0.012474	0.11347	1647.6
1.69	170	60	NaN	-1.4745	15.864	7.1658	-149.6	-5.9603	13.591	7.0951	-819.16	1143.1	55.115	827.69	1126.5	31.685	40.131	0	0	9.1481	-23.567	-15.272	5.4798	-3.1447	28.727	15.287	-5.3834	6.0033	5.1599	0.014491	0.09648	1647.6
1.7	171	60	NaN	-1.471	15.867	7.1625	-149.59	-5.9757	13.584	7.0801	-819.19	1143.1	55.069	827.67	1126.5	31.687	38.283	0	0	8.6419	-24.054	-15.278	5.4745	-3.1401	28.737	15.29	-5.3984	5.5018	4.6822	0.012012	0.076117	1647.6
1.71	172	60	NaN	-1.4694	15.87	7.1605	-149.59	-5.993	13.589	7.04	-819.25	1143.1	55.045	827.62	1126.5	31.487	37.991	0	0	8.1358	-24.542	-15.283	5.4692	-3.139	28.745	15.292	-5.4152	4.9967	4.203	0.0094052	0.054044	1647.6
1.72	173	60	NaN	-1.4684	15.875	7.1474	-149.58	-6.0051	13.606	7.0276	-819.3	1143.1	55.033	827.56	1126.5	32.414	40.815	0	0	7.6296	-25.029	-15.288	5.4639	-3.138	28.753	15.297	-5.4271	4.4916	3.7243	0.0083701	0.036814	1647.6
1.73	174	60	NaN	-1.4804	15.89	7.1424	-149.59	-6.0245	13.65	7.041	-819.3	1143.1	55.129	827.5	1126.5	31.743	37.612	0	0	7.1235	-25.516	-15.294	5.4586	-3.153	28.736	15.312	-5.4467	3.9705	3.2201	0.018104	0.01186	1647.6
1.74	175	60	NaN	-1.4896	15.905	7.1382	-149.57	-6.0512	13.661	7.0027	-819.37	1143.1	55.101	827.43	1126.5	32.812	39.748	0	0	6.6173	-26.003	-15.299	5.4532	-3.1626	28.754	15.327	-5.4731	3.4547	2.7505	0.027562	-0.019853	1647.6
1.75	176	60	NaN	-1.4955	15.922	7.1334	-149.56	-6.0835	13.653	6.9697	-819.41	1143.1	55.05	827.41	1126.5	31.771	38.568	0	0	6.1112	-26.491	-15.304	5.4479	-3.1678	28.772	15.343	-5.5047	2.9434	2.2817	0.038863	-0.056766	1647.6
1.76	177	60	NaN	-1.4989	15.938	7.1268	-149.55	-6.1093	13.65	6.9659	-819.42	1143.1	55.025	827.41	1126.5	31.916	37.179	0	0	5.605	-26.978	-15.31	5.4426	-3.1705	28.78	15.359	-5.5301	2.4345	1.8019	0.049189	-0.087526	1647.6
1.77	178	60	NaN	-1.5028	15.943	7.1166	-149.54	-6.1052	13.685	6.9756	-819.45	1143.1	55.015	827.29	1126.5	32.001	40.495	0	0	5.2934	-27.278	-15.315	5.4377	-3.1738	28.79	15.365	-5.5275	2.1196	1.5122	0.050484	-0.089772	1647.5
1.78	179	60	NaN	-1.5142	15.942	7.1366	-149.53	-6.1308	13.665	6.9015	-819.49	1143.1	54.96	827.31	1126.5	31.412	38.06	0	0	5.0786	-27.484	-15.319	5.433	-3.1858	28.802	15.363	-5.5511	1.8928	1.3171	0.043476	-0.11809	1647.6
1.79	180	60	NaN	-1.514	15.94	7.1148	-149.52	-6.1587	13.673	6.9622	-819.51	1143.1	54.922	827.27	1126.5	31.492	38.762	0	0	4.9269	-27.63	-15.319	5.4329	-3.1822	28.809	15.361	-5.5797	1.7447	1.179	0.042024	-0.14678	1647.6
1.8	181	60	NaN	-1.5163	15.937	7.1001	-149.52	-6.1712	13.744	7.0065	-819.52	1143.1	54.99	827.13	1126.5	30.033	37.556	0	0	4.7759	-27.776	-15.319	5.4329	-3.1855	28.809	15.36	-5.5946	1.5905	1.033	0.041122	-0.1617	1647.4
1.81	182	60	NaN	-1.5288	15.937	7.1115	-149.52	-6.1759	13.832	6.9801	-819.54	1143.1	55.084	826.95	1126.6	32.345	37.722	0	0	4.6249	-27.921	-15.319	5.4329	-3.2023	28.804	15.362	-5.6012	1.4226	0.88326	0.043153	-0.16826	1647.3
1.82	183	60	NaN	-1.5519	15.948	7.138	-149.52	-6.2024	13.814	6.9246	-819.53	1143.1	54.977	826.95	1126.6	30.83	38.472	0	0	4.4739	-28.067	-15.319	5.4329	-3.2236	28.81	15.372	-5.6265	1.2503	0.74357	0.052763	-0.19358	1647.3
1.83	184	60	NaN	-1.5362	15.935	7.1229	-149.51	-6.1926	13.841	6.9548	-819.55	1143.1	54.966	826.83	1126.6	34.078	37.499	0	0	4.3229	-28.212	-15.319	5.4329	-3.2066	28.817	15.359	-5.617	1.1163	0.60521	0.040024	-0.18405	1647.2
1.84	185	60	NaN	-1.53	15.928	7.1233	-149.51	-6.191	13.873	6.9377	-819.55	1143.1	54.995	826.74	1126.6	31.261	37.43	0	0	4.1719	-28.357	-15.319	5.4329	-3.2021	28.821	15.353	-5.6162	0.96983	0.46414	0.033444	-0.18327	1647.1
1.85	186	60	NaN	-1.5301	15.923	7.1157	-149.5	-6.1912	13.908	6.9314	-819.55	1143.1	55.025	826.65	1126.6	32.547	36.816	0	0	4.0209	-28.503	-15.319	5.4329	-3.2035	28.822	15.349	-5.6174	0.81736	0.31958	0.030061	-0.18446	1647
1.86	187	60	NaN	-1.5341	15.921	7.0998	-149.5	-6.1914	13.926	6.9446	-819.55	1143.1	55.01	826.58	1126.6	33.486	38.466	0	0	3.8699	-28.648	-15.319	5.4329	-3.2066	28.826	15.348	-5.6181	0.6633	0.17828	0.028422	-0.18518	1646.9
1.87	188	60	NaN	-1.5395	15.921	7.0931	-149.49	-6.1934	13.899	6.9473	-819.56	1143.1	54.904	826.55	1126.6	32.075	38.046	0	0	3.7189	-28.793	-15.319	5.4329	-3.2082	28.845	15.347	-5.6197	0.51068	0.051426	0.027952	-0.18674	1646.9
1.88	189	60	NaN	-1.5258	15.911	7.0786	-149.49	-6.2081	13.944	6.9582	-819.56	1143.1	55.034	826.49	1126.6	31.54	38.072	0	0	3.5679	-28.939	-15.319	5.4329	-3.1987	28.833	15.338	-5.6345	0.36918	-0.10609	0.018265	-0.20157	1646.8
1.89	190	60	NaN	-1.5243	15.909	7.0813	-149.48	-6.2141	13.941	6.9351	-819.56	1143.1	55.031	826.46	1126.6	31.779	38.295	0	0	3.3501	-29.148	-15.314	5.4378	-3.1979	28.846	15.335	-5.6399	0.15219	-0.3023	0.020668	-0.20209	1646.8
1.9	191	60	NaN	-1.5243	15.913	7.0847	-149.47	-6.2115	13.961	6.9194	-819.55	1143.1	55.072	826.37	1126.6	31.117	38.612	0	0	3.0639	-29.424	-15.305	5.4476	-3.2001	28.849	15.338	-5.6371	-0.1362	-0.57452	0.033471	-0.18948	1646.7
1.91	192	60	NaN	-1.5234	15.916	7.0839	-149.47	-6.2034	13.981	6.9255	-819.53	1143.1	55.106	826.28	1126.6	32.259	40.083	0	0	2.7776	-29.699	-15.295	5.4574	-3.2003	28.848	15.341	-5.629	-0.42266	-0.85098	0.046419	-0.17163	1646.6
1.92	193	60	NaN	-1.5249	15.913	7.0825	-149.46	-6.1947	13.923	6.9476	-819.53	1143.1	54.953	826.31	1126.6	30.666	36.875	0	0	2.4914	-29.975	-15.285	5.4672	-3.1956	28.874	15.338	-5.6202	-0.70421	-1.1012	0.053027	-0.15305	1646.6
1.93	194	60	NaN	-1.5403	15.926	7.095	-149.45	-6.1942	13.931	6.9398	-819.52	1143.1	54.975	826.28	1126.6	32.587	38.73	0	0	2.146	-30.307	-15.265	5.4872	-3.2121	28.875	15.352	-5.6199	-1.0661	-1.4328	0.086454	-0.13269	1646.6
1.94	195	60	NaN	-1.5315	15.918	7.0979	-149.46	-6.1888	13.959	6.9454	-819.51	1143.1	55.045	826.19	1126.6	31.574	39.647	0	0	1.7771	-30.662	-15.241	5.5112	-3.2056	28.87	15.344	-5.6151	-1.4285	-1.792	0.10343	-0.10386	1646.5
1.95	196	60	NaN	-1.5267	15.913	7.1029	-149.45	-6.1915	13.951	6.947	-819.5	1143.1	55.046	826.17	1126.6	31.012	38.373	0	0	1.4083	-31.017	-15.217	5.5353	-3.2008	28.871	15.34	-5.6179	-1.7925	-2.1465	0.12284	-0.082646	1646.5
1.96	197	60	NaN	-1.5279	15.913	7.1107	-149.45	-6.1943	13.933	6.943	-819.48	1143.1	55.015	826.18	1126.6	32.343	39.938	0	0	1.0394	-31.373	-15.193	5.5593	-3.2011	28.874	15.34	-5.621	-2.1617	-2.4986	0.14693	-0.061608	1646.4
1.97	198	60	NaN	-1.5233	15.908	7.1152	-149.45	-6.1808	13.967	6.9431	-819.45	1143.1	55.069	826.06	1126.6	30.997	39.231	0	0	0.67057	-31.728	-15.169	5.5834	-3.1985	28.871	15.336	-5.6086	-2.5279	-2.8565	0.16701	-0.02515	1646.3
1.98	199	60	NaN	-1.5174	15.905	7.0961	-149.45	-6.1862	13.985	6.9965	-819.4	1143	55.126	826.03	1126.6	32.006	38.198	0	0	0.29587	-32.088	-15.141	5.6116	-3.1929	28.87	15.334	-5.6146	-2.897	-3.2178	0.19293	-0.0029486	1646.2
1.99	200	60	NaN	-1.5145	15.902	7.1004	-149.46	-6.2058	13.951	6.9719	-819.36	1143	55.093	826.12	1126.6	31.628	39.283	0	0	-0.081643	-32.452	-15.11	5.6418	-3.1896	28.867	15.329	-5.6335	-3.2712	-3.5844	0.21884	0.0083373	1646.3
2	201	60	NaN	-1.5099	15.894	7.1071	-149.46	-6.2096	13.937	6.9442	-819.33	1143	55.068	826.13	1126.6	33.7	39.268	0	0	-0.45916	-32.815	-15.08	5.6721	-3.1851	28.87	15.321	-5.637	-3.6442	-3.9455	0.24079	0.035106	1646.2
2.01	202	60	NaN	-1.5037	15.886	7.1062	-149.46	-6.2039	13.949	6.9452	-819.3	1143	55.078	826.08	1126.6	30.424	41.21	0	0	-0.83667	-33.178	-15.05	5.7023	-3.1793	28.869	15.314	-5.6317	-4.016	-4.3091	0.26361	0.07055	1646.2
2.02	203	60	NaN	-1.5001	15.884	7.0951	-149.47	-6.2104	13.96	6.9786	-819.28	1143	55.111	826.08	1126.6	33.065	39.445	0	0	-1.2142	-33.542	-15.02	5.7325	-3.1757	28.855	15.313	-5.6388	-4.3899	-4.6873	0.29281	0.093746	1646.1
2.03	204	60	NaN	-1.5219	15.865	7.0967	-149.47	-6.2117	13.955	6.9595	-819.3	1143	55.115	826.06	1126.6	33.989	38.572	0	0	-1.5465	-33.862	-14.99	5.7626	-3.1983	28.854	15.292	-5.6393	-4.7448	-5.0079	0.30267	0.12329	1646.2
2.04	205	60	NaN	-1.5177	15.852	7.1021	-149.46	-6.2125	13.939	6.9435	-819.31	1143	55.065	826.08	1126.6	32.59	38.072	0	0	-1.7166	-34.025	-14.96	5.7922	-3.1929	28.865	15.28	-5.6407	-4.9096	-5.1607	0.32024	0.15153	1646.2
2.05	206	60	NaN	-1.5143	15.848	7.1039	-149.45	-6.203	13.919	6.939	-819.29	1143	54.989	826.08	1126.6	30.499	37.617	0	0	-1.7458	-34.053	-14.947	5.8052	-3.1871	28.876	15.276	-5.6313	-4.9328	-5.1777	0.32932	0.1739	1646.2
2.06	207	60	NaN	-1.5164	15.843	7.1006	-149.45	-6.191	13.921	6.9475	-819.28	1143	54.964	826.06	1126.6	31.952	38.649	0	0	-1.6532	-33.964	-14.948	5.8039	-3.188	28.877	15.272	-5.6197	-4.8413	-5.0873	0.32373	0.18417	1646.1
2.07	208	60	NaN	-1.52	15.828	7.094	-149.46	-6.1899	13.958	6.9662	-819.29	1143	55.041	826.03	1126.6	32.318	35.305	0	0	-1.5607	-33.875	-14.95	5.8026	-3.1937	28.865	15.258	-5.6201	-4.7544	-5.0104	0.30877	0.18253	1646.1
2.08	209	60	NaN	-1.5234	15.825	7.0896	-149.44	-6.1909	13.881	6.9813	-819.28	1143	54.856	826.16	1126.6	32.172	38.612	0	0	-1.4682	-33.786	-14.951	5.8013	-3.1899	28.889	15.255	-5.6205	-4.6581	-4.8975	0.30406	0.1808	1646.2
2.09	210	60	NaN	-1.5189	15.818	7.0945	-149.46	-6.1834	13.883	6.9333	-819.25	1143	54.834	826.16	1126.5	34.255	37.175	0	0	-1.3757	-33.697	-14.952	5.7999	-3.1864	28.871	15.247	-5.6121	-4.5621	-4.8259	0.29455	0.18782	1646.2
2.1	211	60	NaN	-1.5322	15.816	7.0979	-149.48	-6.175	13.937	6.9079	-819.24	1143	54.945	826.12	1126.6	33.75	38.692	0	0	-1.2832	-33.608	-14.954	5.7986	-3.2045	28.85	15.246	-5.6043	-4.4877	-4.7586	0.29196	0.19437	1646.1
2.11	212	60	NaN	-1.5512	15.816	7.0998	-149.48	-6.1673	13.974	6.9014	-819.26	1143	55.022	826.1	1126.6	32.658	38.745	0	0	-1.1907	-33.519	-14.955	5.7973	-3.2264	28.844	15.247	-5.5978	-4.4171	-4.6754	0.29194	0.19952	1646.1
2.12	213	60	NaN	-1.5553	15.813	7.101	-149.47	-6.1615	13.948	6.8902	-819.26	1143	54.926	826.16	1126.6	30.911	40.036	0	0	-1.0981	-33.43	-14.956	5.796	-3.2275	28.858	15.243	-5.5922	-4.3256	-4.572	0.2872	0.20374	1646.2
2.13	214	60	NaN	-1.5549	15.816	7.0804	-149.5	-6.1666	14.026	6.9352	-819.23	1142.9	55.102	826.08	1126.6	33.508	40.084	0	0	-1.0056	-33.341	-14.958	5.7946	-3.2318	28.821	15.248	-5.5979	-4.2374	-4.5198	0.29021	0.19676	1646.1
2.14	215	60	NaN	-1.5618	15.812	7.067	-149.48	-6.1449	14.013	6.945	-819.23	1142.9	55.028	826.1	1126.6	30.812	38.093	0	0	-0.91311	-33.252	-14.959	5.7933	-3.2357	28.842	15.244	-5.5766	-4.1488	-4.4102	0.28473	0.21678	1646.1
2.15	216	60	NaN	-1.5755	15.815	7.0453	-149.46	-6.1234	13.985	6.9689	-819.23	1142.9	54.923	826.17	1126.6	32.931	38.691	0	0	-0.82059	-33.163	-14.96	5.792	-3.2449	28.871	15.246	-5.5544	-4.0655	-4.2915	0.28554	0.23758	1646.2
2.16	217	60	NaN	-1.5888	15.822	7.025	-149.44	-6.11	13.959	6.9962	-819.21	1142.9	54.833	826.24	1126.6	32.638	36.755	0	0	-0.72807	-33.074	-14.962	5.7907	-3.254	28.895	15.253	-5.5406	-3.9821	-4.1784	0.29097	0.25011	1646.2
2.17	218	60	NaN	-1.5933	15.826	7.018	-149.43	-6.1038	13.944	7.006	-819.19	1142.9	54.772	826.31	1126.6	31.24	37.009	0	0	-0.63555	-32.985	-14.963	5.7894	-3.256	28.909	15.257	-5.535	-3.8916	-4.0763	0.2944	0.25439	1646.3
2.18	219	60	NaN	-1.5857	15.821	7.0065	-149.43	-6.0816	13.997	7.018	-819.16	1142.9	54.856	826.23	1126.6	29.598	38.569	0	0	-0.54303	-32.896	-14.964	5.788	-3.2511	28.904	15.253	-5.5136	-3.7941	-3.9917	0.28914	0.27442	1646.2
2.19	220	60	NaN	-1.601	15.815	7.0299	-149.42	-6.0791	13.988	6.9746	-819.19	1142.9	54.828	826.3	1126.6	33.016	38.486	0	0	-0.4685	-32.824	-14.966	5.7865	-3.2667	28.91	15.247	-5.5108	-3.7352	-3.9142	0.28142	0.27573	1646.3
2.2	221	60	NaN	-1.5975	15.807	7.0369	-149.42	-6.0756	13.98	6.9538	-819.18	1142.9	54.808	826.34	1126.6	31.878	37.033	0	0	-0.44772	-32.804	-14.968	5.7845	-3.2632	28.914	15.237	-5.5063	-3.711	-3.89	0.26973	0.27815	1646.3
2.21	222	60	NaN	-1.5931	15.797	7.0322	-149.41	-6.0667	13.986	6.9622	-819.18	1142.9	54.82	826.34	1126.6	31.505	37.438	0	0	-0.42694	-32.784	-14.97	5.7825	-3.259	28.919	15.228	-5.4972	-3.686	-3.8649	0.25815	0.28524	1646.3
2.22	223	60	NaN	-1.6088	15.79	7.0313	-149.41	-6.0534	13.999	6.9841	-819.21	1142.9	54.845	826.35	1126.6	32.025	38.702	0	0	-0.40616	-32.764	-14.972	5.7804	-3.2748	28.928	15.222	-5.4851	-3.6809	-3.836	0.25027	0.29536	1646.3
2.23	224	60	NaN	-1.611	15.789	7.0348	-149.41	-6.0437	13.971	6.9836	-819.23	1143	54.777	826.4	1126.6	31.438	37.67	0	0	-0.38538	-32.744	-14.974	5.7784	-3.2746	28.928	15.218	-5.4734	-3.6599	-3.8163	0.24446	0.30501	1646.4
2.24	225	60	NaN	-1.6074	15.792	7.0385	-149.39	-6.0433	13.892	6.969	-819.23	1143	54.612	826.56	1126.5	32.688	37.775	0	0	-0.3646	-32.724	-14.976	5.7763	-3.2655	28.948	15.22	-5.472	-3.6301	-3.776	0.24455	0.30433	1646.6
2.25	226	60	NaN	-1.6052	15.796	7.0406	-149.4	-6.0332	13.896	6.9674	-819.23	1143	54.612	826.56	1126.5	29.607	38.926	0	0	-0.34382	-32.704	-14.978	5.7743	-3.2634	28.945	15.225	-5.4621	-3.6072	-3.7591	0.24738	0.31219	1646.6
2.26	227	60	NaN	-1.605	15.803	7.0449	-149.41	-6.0196	13.928	6.9568	-819.24	1143	54.668	826.5	1126.6	31.279	38.322	0	0	-0.32304	-32.684	-14.98	5.7723	-3.2656	28.931	15.232	-5.4485	-3.5887	-3.7527	0.25214	0.32377	1646.5
2.27	228	60	NaN	-1.6053	15.811	7.0513	-149.41	-6.0112	13.917	6.9293	-819.26	1143	54.647	826.51	1126.5	32.482	38.052	0	0	-0.30226	-32.664	-14.982	5.7702	-3.2661	28.927	15.239	-5.439	-3.5684	-3.7365	0.25684	0.33125	1646.6
2.28	229	60	NaN	-1.6016	15.809	7.0362	-149.4	-6.0059	13.9	6.9747	-819.27	1143	54.625	826.55	1126.5	32.071	36.021	0	0	-0.28147	-32.644	-14.984	5.7682	-3.26	28.937	15.237	-5.434	-3.5414	-3.7071	0.25326	0.33421	1646.6
2.29	230	60	NaN	-1.5885	15.804	7.009	-149.42	-6.0051	13.928	7.0561	-819.31	1142.9	54.702	826.54	1126.5	31.632	38.84	0	0	-0.26069	-32.624	-14.986	5.7662	-3.2467	28.927	15.233	-5.435	-3.5074	-3.6973	0.24732	0.33117	1646.6
2.3	231	60	NaN	-1.5808	15.814	7.024	-149.42	-6.0016	13.927	7.0068	-819.33	1142.9	54.705	826.56	1126.5	33.557	37.896	0	0	-0.23991	-32.604	-14.988	5.7641	-3.2408	28.922	15.243	-5.4307	-3.4807	-3.6822	0.25519	0.33339	1646.7
2.31	232	60	NaN	-1.5751	15.828	7.0447	-149.42	-5.993	13.925	6.9459	-819.34	1143	54.698	826.56	1126.5	32.314	38.039	0	0	-0.21913	-32.584	-14.99	5.7621	-3.237	28.917	15.256	-5.4211	-3.4561	-3.6667	0.26592	0.34098	1646.7
2.32	233	60	NaN	-1.5667	15.832	7.0356	-149.43	-5.9798	13.952	6.9866	-819.36	1143	54.758	826.5	1126.5	31.518	36.509	0	0	-0.19835	-32.564	-14.992	5.76	-3.2293	28.909	15.261	-5.4087	-3.4276	-3.6552	0.26896	0.35139	1646.6
2.33	234	60	NaN	-1.5576	15.835	7.0151	-149.43	-5.9681	14.001	7.0649	-819.37	1143	54.877	826.44	1126.6	33.174	38.4	0	0	-0.17757	-32.544	-14.994	5.758	-3.2216	28.91	15.265	-5.398	-3.3992	-3.6339	0.27039	0.36002	1646.6
2.34	235	60	NaN	-1.5536	15.84	7.034	-149.4	-5.9555	13.934	7.0272	-819.38	1143	54.709	826.52	1126.5	30.965	38.433	0	0	-0.15679	-32.524	-14.996	5.756	-3.213	28.942	15.268	-5.3835	-3.3698	-3.5825	0.27174	0.37244	1646.7
2.35	236	60	NaN	-1.5509	15.842	7.0408	-149.39	-5.9501	13.917	7.0168	-819.39	1143	54.666	826.55	1126.5	31.275	36.311	0	0	-0.13601	-32.504	-14.998	5.7539	-3.2091	28.955	15.27	-5.3777	-3.3451	-3.5494	0.27129	0.37623	1646.7
2.36	237	60	NaN	-1.5507	15.842	7.0413	-149.38	-5.9429	13.914	7.0356	-819.4	1143	54.659	826.57	1126.5	32.719	37.563	0	0	-0.11523	-32.484	-15	5.7519	-3.2079	28.967	15.269	-5.3706	-3.3232	-3.5167	0.26913	0.38128	1646.7
2.37	238	60	NaN	-1.5523	15.842	7.0476	-149.36	-5.9283	13.895	7.0574	-819.42	1143	54.609	826.6	1126.5	32.033	39.157	0	0	-0.14613	-32.514	-14.999	5.7528	-3.2071	28.99	15.269	-5.3555	-3.3532	-3.5238	0.26948	0.39726	1646.8
2.38	239	60	NaN	-1.5495	15.847	7.0661	-149.36	-5.9168	13.928	7.0327	-819.43	1143	54.668	826.53	1126.5	32.872	37.197	0	0	-0.20748	-32.573	-14.997	5.7553	-3.2073	28.985	15.272	-5.3424	-3.4147	-3.5877	0.27542	0.41295	1646.7
2.39	240	60	NaN	-1.5548	15.845	7.0616	-149.32	-5.9049	13.911	7.0566	-819.45	1143	54.629	826.54	1126.5	32.825	39.341	0	0	-0.26883	-32.632	-14.994	5.7579	-3.2103	29.02	15.27	-5.3295	-3.4791	-3.6118	0.27561	0.42842	1646.8
2.4	241	60	NaN	-1.5523	15.843	7.0412	-149.32	-5.8943	13.9	7.1298	-819.47	1143	54.583	826.56	1126.5	31.164	38.74	0	0	-0.31536	-32.677	-14.993	5.7595	-3.2036	29.032	15.269	-5.3194	-3.519	-3.6449	0.27577	0.4401	1646.8
2.41	242	60	NaN	-1.5508	15.846	7.0323	-149.32	-5.8842	13.908	7.1652	-819.48	1143	54.574	826.55	1126.5	31.74	37.617	0	0	-0.32218	-32.683	-14.994	5.7585	-3.2005	29.035	15.272	-5.31	-3.5227	-3.648	0.27775	0.44849	1646.8
2.42	243	60	NaN	-1.5536	15.852	7.0466	-149.31	-5.8772	13.933	7.1207	-819.48	1143	54.614	826.51	1126.5	33.013	38.467	0	0	-0.28619	-32.649	-14.993	5.7589	-3.2064	29.041	15.278	-5.3028	-3.4926	-3.6076	0.28451	0.45617	1646.8
2.43	244	60	NaN	-1.5454	15.851	7.0559	-149.32	-5.8846	13.953	7.0768	-819.48	1143	54.664	826.5	1126.5	32.35	38.339	0	0	-0.22087	-32.586	-14.992	5.7605	-3.2014	29.028	15.276	-5.3097	-3.4223	-3.5578	0.28445	0.45076	1646.8
2.44	245	60	NaN	-1.5574	15.858	7.0853	-149.29	-5.8687	13.905	7.018	-819.51	1143.1	54.521	826.54	1126.5	33.285	38.759	0	0	-0.41855	-32.776	-14.99	5.7626	-3.2104	29.061	15.281	-5.2924	-3.629	-3.7152	0.29176	0.47016	1646.8
2.45	246	60	NaN	-1.5561	15.861	7.0833	-149.29	-5.8728	13.894	7.0523	-819.51	1143.1	54.484	826.56	1126.5	32.587	39.052	0	0	-0.88866	-33.228	-14.987	5.7653	-3.2066	29.063	15.284	-5.2962	-4.0953	-4.1651	0.2971	0.46915	1646.8
2.46	247	60	NaN	-1.5504	15.855	7.0712	-149.3	-5.8715	13.919	7.1162	-819.52	1143.1	54.518	826.52	1126.5	32.807	38.828	0	0	-0.72551	-33.071	-14.977	5.7749	-3.2	29.052	15.278	-5.2951	-3.9255	-4.0192	0.30102	0.4798	1646.8
2.47	248	60	NaN	-1.5479	15.842	7.0706	-149.3	-5.8533	13.952	7.1475	-819.54	1143.1	54.538	826.43	1126.5	31.596	35.531	0	0	-0.40725	-32.765	-14.967	5.7852	-3.1971	29.048	15.266	-5.2774	-3.6043	-3.717	0.29931	0.50782	1646.7
2.48	249	60	NaN	-1.5452	15.842	7.0923	-149.29	-5.8467	13.918	7.1116	-819.54	1143.1	54.429	826.46	1126.5	32.97	39.49	0	0	-0.035941	-32.408	-14.963	5.7892	-3.1919	29.065	15.265	-5.2698	-3.2278	-3.3425	0.30159	0.51939	1646.8
2.49	250	60	NaN	-1.5345	15.836	7.0762	-149.29	-5.8573	13.955	7.1732	-819.51	1143.1	54.464	826.42	1126.5	33.012	38.701	0	0	0.48419	-31.907	-14.958	5.794	-3.1803	29.062	15.261	-5.2819	-2.6961	-2.8448	0.30267	0.51216	1646.7
2.5	251	60	NaN	-1.5457	15.836	7.0988	-149.3	-5.8768	13.998	7.1253	-819.53	1143.1	54.522	826.38	1126.5	31.186	37.138	0	0	1.1839	-31.233	-14.952	5.8	-3.1952	29.051	15.262	-5.3023	-2.0112	-2.1821	0.30954	0.49772	1646.7
2.51	252	60	NaN	-1.559	15.836	7.1183	-149.3	-5.8962	14.029	7.0914	-819.54	1143.1	54.554	826.36	1126.6	33.448	37.986	0	0	1.669	-30.766	-14.942	5.8106	-3.2108	29.051	15.261	-5.3221	-1.5418	-1.7157	0.31977	0.48842	1646.7
2.52	253	60	NaN	-1.5648	15.832	7.1148	-149.28	-5.9123	14.042	7.1212	-819.52	1143.1	54.549	826.35	1126.6	32.26	38.072	0	0	2.0925	-30.359	-14.93	5.8224	-3.2154	29.065	15.258	-5.3384	-1.1229	-1.2941	0.32812	0.48398	1646.6
2.53	254	60	NaN	-1.5752	15.831	7.1186	-149.27	-5.9313	14.05	7.1062	-819.51	1143.1	54.562	826.37	1126.6	32.434	39.948	0	0	2.7614	-29.715	-14.92	5.8325	-3.2267	29.074	15.257	-5.3577	-0.46531	-0.64114	0.33736	0.47478	1646.6
2.54	255	60	NaN	-1.579	15.83	7.1156	-149.26	-5.9259	14.068	7.1186	-819.48	1143.1	54.57	826.31	1126.6	31.074	37.141	0	0	3.5518	-28.954	-14.911	5.8416	-3.2305	29.092	15.257	-5.3529	0.32138	0.13778	0.3462	0.48872	1646.6
2.55	256	60	NaN	-1.5841	15.826	7.1171	-149.25	-5.931	14.079	7.1136	-819.48	1143.1	54.581	826.27	1126.6	33.594	39.396	0	0	4.2497	-28.282	-14.894	5.8582	-3.2362	29.098	15.253	-5.3581	1.0135	0.81594	0.35871	0.50006	1646.5
2.56	257	60	NaN	-1.5898	15.82	7.1134	-149.24	-5.941	14.067	7.1183	-819.48	1143.1	54.562	826.28	1126.6	33.539	37.546	0	0	4.7606	-27.791	-14.883	5.8691	-3.2411	29.11	15.247	-5.3679	1.5196	1.3194	0.36347	0.50115	1646.5
2.57	258	60	NaN	-1.5948	15.812	7.1036	-149.22	-5.9485	14.033	7.1341	-819.48	1143.1	54.506	826.33	1126.6	32.347	36.011	0	0	4.8663	-27.689	-14.885	5.8675	-3.2435	29.136	15.238	-5.375	1.6228	1.4474	0.35362	0.49248	1646.6
2.58	259	60	NaN	-1.5977	15.798	7.1014	-149.18	-5.9457	14.003	7.1214	-819.47	1143	54.443	826.36	1126.6	32.931	36.58	0	0	5.1912	-27.376	-14.887	5.8649	-3.2446	29.175	15.225	-5.3721	1.9466	1.7986	0.33732	0.49273	1646.6
2.59	260	60	NaN	-1.6029	15.791	7.0917	-149.18	-5.9593	14.005	7.1297	-819.46	1143	54.477	826.34	1126.5	31.186	37.111	0	0	5.6414	-26.943	-14.891	5.8616	-3.2507	29.167	15.217	-5.3852	2.3907	2.2245	0.32666	0.47634	1646.6
2.6	261	60	NaN	-1.6069	15.784	7.0903	-149.19	-5.965	14.038	7.1272	-819.45	1143	54.571	826.28	1126.6	33.141	37.908	0	0	6.331	-26.279	-14.889	5.8632	-3.2582	29.159	15.211	-5.3912	3.0728	2.8799	0.3215	0.47198	1646.5
2.61	262	60	NaN	-1.6076	15.776	7.0864	-149.18	-5.9626	14.028	7.1469	-819.46	1143	54.553	826.28	1126.6	32.568	38.303	0	0	7.0309	-25.605	-14.887	5.865	-3.2576	29.171	15.202	-5.3887	3.7733	3.5662	0.31515	0.47629	1646.5
2.62	263	60	NaN	-1.6054	15.77	7.0807	-149.16	-5.9576	13.991	7.1781	-819.46	1143	54.467	826.32	1126.5	31.868	39.529	0	0	7.6234	-25.035	-14.889	5.8636	-3.2513	29.19	15.195	-5.3831	4.3722	4.1547	0.30678	0.48047	1646.5
2.63	264	60	NaN	-1.6038	15.772	7.0887	-149.19	-5.9609	14.064	7.1546	-819.44	1143.1	54.629	826.22	1126.6	31.828	39.921	0	0	8.2979	-24.386	-14.892	5.8606	-3.2562	29.155	15.198	-5.387	5.0417	4.769	0.30612	0.47356	1646.4
2.64	265	60	NaN	-1.6024	15.76	7.089	-149.19	-5.9567	14.031	7.1822	-819.45	1143.1	54.538	826.26	1126.6	29.994	36.822	0	0	9.4418	-23.285	-14.9	5.8527	-3.2506	29.164	15.186	-5.3826	6.1912	5.8797	0.28681	0.47005	1646.5
2.65	266	60	NaN	-1.5931	15.754	7.0814	-149.2	-5.9648	14.028	7.2416	-819.44	1143.1	54.535	826.3	1126.6	33.184	37.312	0	0	10.372	-22.389	-14.899	5.8535	-3.2392	29.159	15.18	-5.3907	7.1331	6.7697	0.28154	0.46282	1646.5
2.66	267	60	NaN	-1.587	15.757	7.0951	-149.2	-5.9656	14.036	7.2424	-819.44	1143.1	54.529	826.31	1126.6	33.031	39.332	0	0	11.089	-21.699	-14.889	5.8631	-3.2328	29.151	15.183	-5.391	7.8561	7.4524	0.29345	0.47217	1646.5
2.67	268	60	NaN	-1.5893	15.766	7.1241	-149.21	-5.9596	14.047	7.1872	-819.44	1143.1	54.517	826.31	1126.6	31.146	38.536	0	0	11.445	-21.356	-14.893	5.8596	-3.2366	29.144	15.19	-5.3838	8.2088	7.7885	0.29754	0.47576	1646.5
2.68	269	60	NaN	-1.5993	15.77	7.1262	-149.22	-5.9676	14.07	7.174	-819.44	1143.1	54.584	826.29	1126.5	32.477	37.977	0	0	11.765	-21.048	-14.898	5.8541	-3.2494	29.126	15.194	-5.3912	8.5158	8.078	0.29583	0.46289	1646.5
2.69	270	60	NaN	-1.59	15.771	7.1305	-149.22	-5.962	14.048	7.2066	-819.45	1143.1	54.482	826.36	1126.6	32.269	38.336	0	0	12.331	-20.503	-14.898	5.8543	-3.2354	29.134	15.195	-5.3862	9.0961	8.6309	0.29727	0.46804	1646.6
2.7	271	60	NaN	-1.5893	15.773	7.1383	-149.23	-5.9602	14.028	7.1971	-819.47	1143.1	54.411	826.4	1126.5	33.628	40.147	0	0	12.886	-19.969	-14.898	5.8545	-3.2324	29.13	15.196	-5.3834	9.654	9.1613	0.29832	0.47109	1646.6
2.71	272	60	NaN	-1.5877	15.774	7.1367	-149.23	-5.9566	14.018	7.2241	-819.49	1143.1	54.361	826.45	1126.5	32.997	39.178	0	0	13.172	-19.694	-14.895	5.8569	-3.2281	29.131	15.197	-5.3795	9.9442	9.4377	0.30206	0.47739	1646.7
2.72	273	60	NaN	-1.5833	15.774	7.1329	-149.22	-5.9492	14.02	7.2639	-819.52	1143.1	54.332	826.5	1126.5	32.86	38.257	0	0	13.384	-19.49	-14.894	5.8585	-3.2212	29.139	15.198	-5.3726	10.163	9.6486	0.30414	0.48592	1646.8
2.73	274	60	NaN	-1.5808	15.77	7.1507	-149.22	-5.9391	14.029	7.2077	-819.54	1143.1	54.331	826.47	1126.5	31.821	38.459	0	0	13.462	-19.414	-14.893	5.8588	-3.2207	29.14	15.194	-5.3624	10.242	9.7259	0.30032	0.49636	1646.8
2.74	275	60	NaN	-1.5703	15.764	7.142	-149.2	-5.9375	13.997	7.249	-819.57	1143.1	54.248	826.53	1126.5	32.766	38.301	0	0	13.324	-19.548	-14.897	5.8548	-3.2057	29.165	15.187	-5.36	10.118	9.6172	0.28922	0.49473	1646.9
2.75	276	60	NaN	-1.5556	15.755	7.1179	-149.2	-5.9383	14.006	7.3216	-819.61	1143.1	54.272	826.55	1126.5	31.576	37.197	0	0	13.087	-19.776	-14.903	5.8488	-3.1893	29.166	15.177	-5.3605	9.8975	9.3903	0.27343	0.48835	1646.9
2.76	277	60	NaN	-1.5582	15.756	7.1264	-149.2	-5.9329	14	7.3118	-819.64	1143.1	54.25	826.56	1126.5	31.458	36.847	0	0	13.087	-19.776	-14.904	5.8484	-3.1914	29.17	15.177	-5.3546	9.8953	9.3942	0.27338	0.49379	1647
2.77	278	60	NaN	-1.5712	15.764	7.1533	-149.19	-5.9254	13.982	7.2619	-819.68	1143.1	54.19	826.59	1126.5	31.909	38.329	0	0	13.124	-19.74	-14.904	5.8481	-3.204	29.18	15.185	-5.3463	9.9198	9.4393	0.28039	0.50182	1647
2.78	279	60	NaN	-1.5677	15.763	7.1414	-149.19	-5.9279	13.989	7.3218	-819.72	1143.2	54.212	826.62	1126.5	31.974	37.034	0	0	13.238	-19.63	-14.904	5.8484	-3.1991	29.183	15.183	-5.3484	10.039	9.5524	0.27943	0.49998	1647.1
2.79	280	60	NaN	-1.5634	15.757	7.1514	-149.18	-5.9159	13.959	7.3247	-819.8	1143.2	54.121	826.66	1126.5	31.591	37.187	0	0	13.364	-19.509	-14.904	5.8485	-3.1915	29.194	15.178	-5.3364	10.173	9.6855	0.27391	0.51217	1647.2
2.8	281	60	NaN	-1.5744	15.761	7.1784	-149.19	-5.912	13.988	7.256	-819.86	1143.2	54.189	826.62	1126.5	32.979	38.295	0	0	13.531	-19.348	-14.904	5.8485	-3.2071	29.178	15.18	-5.3316	10.324	9.8294	0.27654	0.51683	1647.2
2.81	282	60	NaN	-1.5793	15.773	7.1796	-149.2	-5.9089	14.004	7.2773	-819.91	1143.2	54.207	826.59	1126.5	32.742	36.444	0	0	13.65	-19.234	-14.906	5.8462	-3.2119	29.172	15.192	-5.3277	10.438	9.9378	0.2855	0.51847	1647.3
2.82	283	60	NaN	-1.5786	15.789	7.1633	-149.19	-5.9052	14	7.3639	-819.95	1143.2	54.169	826.59	1126.5	34.11	39.823	0	0	13.728	-19.159	-14.91	5.842	-3.2069	29.18	15.207	-5.3236	10.521	10.022	0.29689	0.51844	1647.3
2.83	284	60	NaN	-1.5853	15.803	7.1669	-149.19	-5.9034	14.011	7.3847	-820	1143.2	54.189	826.58	1126.5	31.097	38.202	0	0	13.512	-19.366	-14.917	5.8356	-3.2135	29.185	15.221	-5.3219	10.299	9.8185	0.30459	0.51366	1647.3
2.84	285	60	NaN	-1.5832	15.839	7.1567	-149.21	-5.9122	14.06	7.4739	-820.01	1143.2	54.281	826.51	1126.5	32.551	35.425	0	0	13.216	-19.652	-14.923	5.8293	-3.2116	29.159	15.258	-5.3315	10.004	9.5071	0.33551	0.49781	1647.3
2.85	286	60	NaN	-1.5847	15.856	7.1606	-149.22	-5.9203	14.06	7.4954	-820.02	1143.2	54.299	826.52	1126.5	34.002	38.086	0	0	12.773	-20.078	-14.927	5.8254	-3.2129	29.15	15.274	-5.3386	9.56	9.0723	0.34741	0.48681	1647.3
2.86	287	60	NaN	-1.5846	15.868	7.177	-149.21	-5.9251	14.026	7.5113	-820.06	1143.3	54.22	826.58	1126.5	31.514	39.45	0	0	12.668	-20.179	-14.934	5.8183	-3.2095	29.161	15.286	-5.3427	9.4585	8.9814	0.35194	0.47563	1647.4
2.87	288	60	NaN	-1.5817	15.875	7.1942	-149.21	-5.9311	13.999	7.5604	-820.14	1143.2	54.148	826.62	1126.5	34.119	38.993	0	0	12.891	-19.964	-14.944	5.8081	-3.2022	29.169	15.293	-5.349	9.689	9.2048	0.34866	0.45909	1647.5
2.88	289	60	NaN	-1.5767	15.868	7.1971	-149.23	-5.944	14.033	7.6598	-820.25	1143.2	54.235	826.58	1126.5	34.035	38.842	0	0	13.079	-19.783	-14.954	5.7981	-3.1967	29.149	15.287	-5.3634	9.8824	9.366	0.33333	0.43473	1647.6
2.89	290	60	NaN	-1.5736	15.87	7.2044	-149.23	-5.9346	14.068	7.6984	-820.29	1143.2	54.302	826.5	1126.5	32.985	37.55	0	0	13.215	-19.652	-14.964	5.7884	-3.1946	29.152	15.291	-5.355	10.021	9.5003	0.3269	0.43344	1647.5
2.9	291	60	NaN	-1.5625	15.885	7.2119	-149.23	-5.9454	14.067	7.7724	-820.33	1143.2	54.314	826.5	1126.5	31.403	38.503	0	0	13.02	-19.84	-14.969	5.7831	-3.1813	29.149	15.305	-5.3652	9.8387	9.3089	0.33551	0.41791	1647.6
2.91	292	60	NaN	-1.5603	15.891	7.2218	-149.23	-5.9508	14.048	7.7942	-820.36	1143.2	54.289	826.53	1126.5	32.566	38.803	0	0	12.717	-20.132	-14.973	5.7792	-3.1775	29.155	15.311	-5.3702	9.539	9.0228	0.33775	0.40901	1647.6
2.92	293	60	NaN	-1.5579	15.894	7.2337	-149.22	-5.9479	14.031	7.8015	-820.4	1143.2	54.259	826.55	1126.5	33.199	39.898	0	0	12.751	-20.1	-14.984	5.7677	-3.1737	29.166	15.313	-5.367	9.5769	9.0665	0.32875	0.40072	1647.7
2.93	294	60	NaN	-1.5376	15.905	7.2445	-149.22	-5.9439	14.029	7.8778	-820.47	1143.2	54.261	826.52	1126.5	31.021	37.465	0	0	12.518	-20.323	-14.996	5.7559	-3.1508	29.171	15.324	-5.3628	9.3675	8.8475	0.32782	0.39305	1647.7
2.94	295	60	NaN	-1.5211	15.917	7.2346	-149.21	-5.9466	14.025	7.9791	-820.47	1143.2	54.263	826.53	1126.5	31.907	40.508	0	0	11.834	-20.982	-15.009	5.7433	-3.1308	29.179	15.336	-5.366	8.7034	8.1975	0.32713	0.37737	1647.7
2.95	296	60	NaN	-1.5262	15.912	7.2512	-149.21	-5.941	14.026	7.9402	-820.5	1143.2	54.268	826.52	1126.5	34.503	39.723	0	0	11.718	-21.094	-15.017	5.7348	-3.1374	29.174	15.331	-5.3604	8.5805	8.0806	0.31403	0.37443	1647.8
2.96	297	60	NaN	-1.5216	15.908	7.2566	-149.22	-5.9358	14.044	7.9791	-820.56	1143.2	54.315	826.49	1126.5	31.022	39.035	0	0	11.857	-20.96	-15.024	5.7281	-3.1331	29.164	15.328	-5.3556	8.7239	8.2041	0.30375	0.37246	1647.8
2.97	298	60	NaN	-1.5111	15.907	7.2582	-149.23	-5.9325	14.051	8.0493	-820.61	1143.2	54.329	826.47	1126.5	31.385	40.053	0	0	11.98	-20.841	-15.031	5.7214	-3.1206	29.164	15.327	-5.3525	8.8597	8.3226	0.29608	0.36884	1647.8
2.98	299	60	NaN	-1.5089	15.906	7.2751	-149.21	-5.93	14.01	8.0351	-820.62	1143.2	54.227	826.51	1126.5	31.504	37.543	0	0	12.093	-20.733	-15.038	5.7146	-3.1153	29.186	15.325	-5.349	8.9774	8.4531	0.28714	0.36568	1647.9
2.99	300	60	NaN	-1.5023	15.903	7.275	-149.2	-5.9281	13.98	8.0897	-820.65	1143.2	54.171	826.58	1126.5	31.829	39.341	0	0	13.061	-19.801	-15.059	5.6937	-3.1047	29.193	15.321	-5.3465	9.9564	9.3928	0.26279	0.34723	1648
3	301	60	NaN	-1.5056	15.903	7.2718	-149.22	-5.9286	14.008	8.1401	-820.66	1143.2	54.238	826.56	1126.5	33.743	37.123	0	0	14.361	-18.55	-15.09	5.6619	-3.1087	29.182	15.323	-5.348	11.252	10.632	0.23246	0.31391	1648
3.01	302	60	NaN	-1.5041	15.907	7.2792	-149.22	-5.9202	14.019	8.1968	-820.67	1143.2	54.253	826.54	1126.5	31.191	40.328	0	0	16.49	-16.5	-15.154	5.598	-3.1056	29.176	15.326	-5.3396	13.385	12.676	0.1722	0.25839	1647.9
3.02	303	60	NaN	-1.4978	15.911	7.2877	-149.23	-5.9132	14.02	8.2657	-820.69	1143.2	54.243	826.54	1126.5	31.551	37.083	0	0	17.417	-15.608	-15.187	5.5653	-3.0967	29.173	15.33	-5.3324	14.32	13.565	0.14339	0.23287	1648
3.03	304	60	NaN	-1.4921	15.914	7.2846	-149.24	-5.9189	14.03	8.3424	-820.7	1143.2	54.267	826.53	1126.5	31.516	37.088	0	0	17.373	-15.651	-15.195	5.5577	-3.0891	29.166	15.333	-5.3387	14.283	13.516	0.13891	0.21893	1648
3.04	305	60	NaN	-1.4905	15.917	7.2853	-149.23	-5.9087	13.994	8.3673	-820.71	1143.2	54.153	826.55	1126.5	35.265	39.453	0	0	16.895	-16.11	-15.206	5.5466	-3.0827	29.182	15.337	-5.3281	13.812	13.071	0.13126	0.2185	1648
3.05	306	60	NaN	-1.4966	15.919	7.306	-149.25	-5.913	14.037	8.3339	-820.73	1143.2	54.257	826.51	1126.5	33.79	37.652	0	0	16.35	-16.634	-15.217	5.535	-3.0935	29.155	15.339	-5.3325	13.257	12.521	0.12152	0.20247	1648
3.06	307	60	NaN	-1.4964	15.926	7.3048	-149.25	-5.9199	14.021	8.3797	-820.73	1143.2	54.23	826.57	1126.5	31.371	38.258	0	0	15.971	-17	-15.228	5.5246	-3.0907	29.156	15.346	-5.3393	12.88	12.156	0.11788	0.18534	1648
3.07	308	60	NaN	-1.4918	15.932	7.3027	-149.24	-5.9199	13.995	8.4379	-820.74	1143.2	54.168	826.61	1126.5	31.837	35.769	0	0	15.662	-17.297	-15.238	5.5139	-3.0819	29.171	15.352	-5.3393	12.58	11.874	0.11337	0.17463	1648.1
3.08	309	60	NaN	-1.4875	15.934	7.3246	-149.24	-5.9094	14.027	8.4275	-820.78	1143.2	54.226	826.52	1126.5	31.61	34.974	0	0	15.55	-17.405	-15.256	5.4962	-3.08	29.17	15.354	-5.3291	12.47	11.765	0.097536	0.16715	1648
3.09	310	60	NaN	-1.4783	15.953	7.3235	-149.24	-5.9109	14.033	8.4925	-820.74	1143.2	54.238	826.51	1126.5	32.896	38.832	0	0	15.423	-17.527	-15.274	5.4786	-3.0691	29.165	15.373	-5.3304	12.354	11.638	0.099355	0.14825	1648
3.1	311	60	NaN	-1.4728	15.96	7.3505	-149.25	-5.9208	14.052	8.4718	-820.72	1143.2	54.3	826.51	1126.5	33.869	39.006	0	0	15.277	-17.668	-15.291	5.4611	-3.0664	29.159	15.38	-5.34	12.21	11.491	0.088553	0.12102	1647.9
3.11	312	60	NaN	-1.4603	15.953	7.3633	-149.24	-5.924	14.029	8.4912	-820.69	1143.2	54.258	826.52	1126.5	32.543	37.588	0	0	15.183	-17.758	-15.296	5.4563	-3.0519	29.169	15.372	-5.3429	12.131	11.411	0.076026	0.11344	1647.9
3.12	313	60	NaN	-1.447	15.942	7.3638	-149.23	-5.9212	14.015	8.5402	-820.66	1143.1	54.224	826.52	1126.4	31.951	38.195	0	0	15.145	-17.794	-15.298	5.4547	-3.0357	29.178	15.361	-5.3403	12.11	11.384	0.063902	0.11438	1647.9
3.13	314	60	NaN	-1.441	15.938	7.3636	-149.24	-5.9175	14.048	8.5813	-820.61	1143.1	54.292	826.47	1126.5	31.542	38.424	0	0	15.794	-17.17	-15.326	5.4267	-3.0307	29.172	15.358	-5.3381	12.764	12.003	0.032778	0.088617	1647.8
3.14	315	60	NaN	-1.4426	15.931	7.3712	-149.24	-5.9233	14.021	8.5948	-820.56	1143.1	54.232	826.5	1126.4	30.953	39.111	0	0	16.443	-16.545	-15.354	5.3987	-3.0298	29.175	15.351	-5.3433	13.413	12.63	-0.0029821	0.055412	1647.8
3.15	316	60	NaN	-1.4389	15.923	7.3838	-149.25	-5.9275	14.051	8.5807	-820.49	1143.1	54.308	826.46	1126.4	32.066	36.312	0	0	15.438	-17.513	-15.343	5.4091	-3.0293	29.164	15.343	-5.3479	12.408	11.651	-0.00014599	0.061211	1647.7
3.16	317	60	NaN	-1.4332	15.906	7.3819	-149.24	-5.9262	14.035	8.6126	-820.42	1143.1	54.259	826.46	1126.4	34.651	38.134	0	0	14.852	-18.077	-15.339	5.4136	-3.0209	29.173	15.327	-5.3472	11.831	11.096	-0.011926	0.066377	1647.6
3.17	318	60	NaN	-1.4267	15.88	7.3746	-149.24	-5.9256	14.026	8.659	-820.34	1143.1	54.222	826.44	1126.4	33.27	39.329	0	0	15.589	-17.367	-15.355	5.3973	-3.0115	29.174	15.302	-5.3471	12.577	11.806	-0.053322	0.050149	1647.5
3.18	319	60	NaN	-1.4214	15.85	7.3743	-149.27	-5.9324	14.062	8.6744	-820.24	1143.1	54.307	826.36	1126.4	31.966	37.886	0	0	15.205	-17.737	-15.348	5.404	-3.0089	29.145	15.272	-5.3541	12.196	11.407	-0.076107	0.049877	1647.3
3.19	320	60	NaN	-1.4244	15.831	7.3854	-149.28	-5.9485	14.036	8.6306	-820.19	1143.1	54.256	826.4	1126.4	33.704	39.915	0	0	14.069	-18.831	-15.326	5.4262	-3.0116	29.134	15.253	-5.3696	11.057	10.304	-0.073479	0.056558	1647.3
3.2	321	60	NaN	-1.4318	15.81	7.3966	-149.27	-5.944	14.009	8.5845	-820.16	1143	54.173	826.42	1126.4	31.7	40.31	0	0	14.145	-18.757	-15.325	5.4277	-3.0178	29.146	15.232	-5.3658	11.128	10.389	-0.092318	0.061817	1647.3
3.21	322	60	NaN	-1.4278	15.798	7.3988	-149.28	-5.951	13.997	8.5715	-820.09	1143	54.139	826.43	1126.4	33.327	37.11	0	0	14.305	-18.603	-15.323	5.4289	-3.013	29.138	15.22	-5.3726	11.292	10.535	-0.10347	0.056364	1647.2
3.22	323	60	NaN	-1.4226	15.785	7.3904	-149.29	-5.9547	14.006	8.5887	-820.01	1143	54.147	826.4	1126.4	32.23	39.797	0	0	14.376	-18.535	-15.317	5.4357	-3.0077	29.128	15.207	-5.3762	11.369	10.594	-0.10976	0.059453	1647.1
3.23	324	60	NaN	-1.4253	15.762	7.3778	-149.29	-5.9453	14.027	8.6094	-819.96	1143	54.165	826.33	1126.4	31.634	38.649	0	0	14.477	-18.438	-15.313	5.4393	-3.0103	29.129	15.185	-5.3678	11.467	10.692	-0.12803	0.071512	1647
3.24	325	60	NaN	-1.4272	15.731	7.3862	-149.3	-5.9496	14.025	8.5529	-819.9	1143	54.133	826.31	1126.4	32.267	37.918	0	0	14.756	-18.169	-15.328	5.4242	-3.0132	29.115	15.154	-5.3724	11.743	10.946	-0.17408	0.051809	1646.9
3.25	326	60	NaN	-1.4295	15.715	7.3784	-149.33	-5.9667	14.083	8.5551	-819.8	1143	54.245	826.2	1126.4	31.755	38.046	0	0	14.478	-18.437	-15.319	5.4334	-3.0195	29.085	15.138	-5.39	11.459	10.648	-0.18097	0.043436	1646.7
3.26	327	60	NaN	-1.4346	15.703	7.3862	-149.32	-5.9654	14.107	8.5179	-819.73	1143	54.254	826.13	1126.4	31.834	38.554	0	0	13.552	-19.328	-15.281	5.4711	-3.0263	29.088	15.127	-5.3888	10.525	9.76	-0.15462	0.082273	1646.6
3.27	328	60	NaN	-1.4392	15.693	7.389	-149.31	-5.9716	14.108	8.4954	-819.67	1143	54.226	826.11	1126.4	31.441	37.659	0	0	13.076	-19.786	-15.264	5.4885	-3.0309	29.1	15.116	-5.3953	10.045	9.3134	-0.14725	0.093167	1646.5
3.28	329	60	NaN	-1.4418	15.679	7.3792	-149.31	-5.9971	14.119	8.5034	-819.62	1143	54.247	826.11	1126.4	33.089	39.191	0	0	12.693	-20.155	-15.253	5.4989	-3.0339	29.099	15.104	-5.4216	9.6593	8.9445	-0.14935	0.077225	1646.4
3.29	330	60	NaN	-1.4453	15.656	7.4	-149.29	-5.9985	14.193	8.4081	-819.56	1142.9	54.356	825.95	1126.5	31.425	38.655	0	0	11.986	-20.835	-15.253	5.499	-3.0447	29.112	15.083	-5.4247	8.9413	8.2762	-0.17052	0.074301	1646.2
3.3	331	60	NaN	-1.4458	15.655	7.4001	-149.3	-6.0069	14.225	8.3986	-819.53	1142.9	54.44	825.89	1126.5	31.711	39.725	0	0	11.481	-21.322	-15.249	5.5032	-3.0486	29.094	15.081	-5.4329	8.4321	7.7718	-0.1681	0.070272	1646.1
3.31	332	60	NaN	-1.4435	15.652	7.4025	-149.28	-6.0175	14.17	8.3788	-819.47	1142.9	54.301	825.95	1126.4	32.955	36.765	0	0	11.244	-21.549	-15.24	5.5126	-3.0421	29.12	15.077	-5.443	8.2023	7.571	-0.1624	0.069658	1646.1
3.32	333	60	NaN	-1.4422	15.645	7.4025	-149.26	-6.0246	14.14	8.356	-819.42	1142.9	54.235	825.97	1126.4	32.796	38.208	0	0	11.055	-21.732	-15.231	5.521	-3.0393	29.145	15.071	-5.4501	8.0153	7.4125	-0.16058	0.07087	1646.1
3.33	334	60	NaN	-1.4433	15.638	7.3991	-149.26	-6.0262	14.183	8.3343	-819.4	1142.9	54.363	825.87	1126.4	33.169	38.701	0	0	10.963	-21.821	-15.225	5.5269	-3.0458	29.139	15.064	-5.4526	7.9169	7.3187	-0.16097	0.074303	1646
3.34	335	60	NaN	-1.4429	15.639	7.4061	-149.25	-6.0299	14.162	8.2875	-819.37	1142.9	54.331	825.9	1126.4	32.149	39.819	0	0	10.827	-21.951	-15.225	5.5268	-3.0459	29.146	15.065	-5.4559	7.781	7.1943	-0.16063	0.070915	1646
3.35	336	60	NaN	-1.4482	15.64	7.4066	-149.22	-6.0215	14.117	8.2476	-819.36	1142.9	54.223	825.92	1126.4	33.043	38.772	0	0	10.666	-22.106	-15.229	5.5234	-3.0489	29.175	15.065	-5.4465	7.6175	7.0693	-0.16378	0.076912	1646
3.36	337	60	NaN	-1.4502	15.644	7.4059	-149.24	-6.0335	14.128	8.1873	-819.33	1142.9	54.291	825.89	1126.4	32.064	38.504	0	0	10.97	-21.814	-15.229	5.5233	-3.0554	29.152	15.068	-5.4575	7.9146	7.3383	-0.16104	0.065796	1645.9
3.37	338	60	NaN	-1.4516	15.648	7.4003	-149.27	-6.043	14.139	8.1378	-819.3	1142.9	54.359	825.86	1126.4	32.75	38.041	0	0	11.072	-21.716	-15.23	5.5219	-3.0609	29.124	15.072	-5.4667	8.0109	7.4081	-0.1588	0.055255	1645.9
3.38	339	60	NaN	-1.4547	15.652	7.391	-149.27	-6.0411	14.129	8.1156	-819.29	1143	54.35	825.86	1126.4	31.432	37.105	0	0	10.629	-22.142	-15.235	5.517	-3.0645	29.117	15.076	-5.4649	7.5648	6.9752	-0.15949	0.052081	1645.9
3.39	340	60	NaN	-1.4584	15.661	7.3893	-149.28	-6.0522	14.15	8.103	-819.27	1143	54.432	825.85	1126.4	34.032	38.564	0	0	10.664	-22.108	-15.236	5.5158	-3.0715	29.103	15.084	-5.4754	7.5926	6.9947	-0.15246	0.040422	1645.9
3.4	341	60	NaN	-1.4625	15.668	7.3572	-149.31	-6.0543	14.136	8.1193	-819.27	1143	54.407	825.84	1126.4	31.071	37.117	0	0	11.01	-21.775	-15.235	5.5171	-3.0742	29.079	15.09	-5.4771	7.9355	7.304	-0.14468	0.040011	1645.8
3.41	342	60	NaN	-1.4709	15.675	7.3481	-149.32	-6.0538	14.144	8.0962	-819.26	1143	54.442	825.82	1126.4	32.971	37.148	0	0	11.413	-21.387	-15.236	5.5165	-3.0846	29.064	15.097	-5.4761	8.3281	7.6769	-0.13844	0.040338	1645.8
3.42	343	60	NaN	-1.4739	15.684	7.3487	-149.33	-6.0508	14.148	8.0607	-819.26	1143	54.451	825.81	1126.4	32.04	38.505	0	0	11.873	-20.945	-15.238	5.5139	-3.0891	29.057	15.106	-5.4729	8.7836	8.1125	-0.13225	0.040959	1645.8
3.43	344	60	NaN	-1.4724	15.694	7.3499	-149.34	-6.0487	14.136	8.0176	-819.26	1143	54.408	825.81	1126.4	33.773	39.383	0	0	12.255	-20.577	-15.247	5.5048	-3.0877	29.05	15.116	-5.4707	9.1674	8.4731	-0.13126	0.034066	1645.8
3.44	345	60	NaN	-1.4865	15.703	7.3556	-149.36	-6.0563	14.126	7.9264	-819.29	1143	54.403	825.83	1126.4	33.241	37.957	0	0	12.558	-20.285	-15.257	5.4951	-3.1047	29.022	15.124	-5.4775	9.4532	8.737	-0.13293	0.017614	1645.9
3.45	346	60	NaN	-1.4877	15.724	7.3337	-149.37	-6.0588	14.13	7.9065	-819.32	1143	54.425	825.83	1126.4	31.865	38.102	0	0	12.503	-20.337	-15.262	5.4904	-3.1074	29.006	15.145	-5.4799	9.396	8.6681	-0.11723	0.01049	1645.9
3.46	347	60	NaN	-1.4912	15.741	7.3272	-149.38	-6.0669	14.153	7.8688	-819.32	1143	54.507	825.82	1126.4	32.426	38.438	0	0	12.499	-20.342	-15.268	5.4841	-3.115	28.995	15.162	-5.4874	9.3836	8.6531	-0.10651	-0.0032971	1645.9
3.47	348	60	NaN	-1.4956	15.755	7.319	-149.38	-6.0681	14.158	7.8507	-819.32	1143	54.53	825.82	1126.4	32.346	38.167	0	0	12.55	-20.293	-15.276	5.4762	-3.1209	28.996	15.175	-5.4881	9.4288	8.7025	-0.101	-0.011902	1645.9
3.48	349	60	NaN	-1.498	15.765	7.3038	-149.37	-6.0637	14.126	7.8671	-819.33	1143	54.452	825.86	1126.3	32.951	38.186	0	0	12.588	-20.256	-15.279	5.473	-3.1199	29.007	15.185	-5.4836	9.4685	8.7511	-0.094444	-0.010646	1645.9
3.49	350	60	NaN	-1.4939	15.769	7.2935	-149.36	-6.0746	14.065	7.8976	-819.33	1143	54.329	826	1126.3	31.646	39.715	0	0	12.624	-20.222	-15.281	5.471	-3.1103	29.024	15.19	-5.495	9.5135	8.8026	-0.091368	-0.023989	1646.1
3.5	351	60	NaN	-1.5017	15.781	7.3027	-149.35	-6.0702	14.081	7.8284	-819.37	1143	54.381	825.98	1126.3	33.078	39.917	0	0	12.463	-20.376	-15.281	5.471	-3.1224	29.034	15.2	-5.4891	9.3407	8.658	-0.081042	-0.018147	1646.1
3.51	352	60	NaN	-1.5131	15.789	7.3049	-149.34	-6.0533	14.092	7.79	-819.4	1143	54.392	825.95	1126.3	32.508	37.491	0	0	12.216	-20.614	-15.28	5.4718	-3.1355	29.039	15.208	-5.4726	9.0805	8.4252	-0.072058	-0.00079811	1646.1
3.52	353	60	NaN	-1.5223	15.79	7.3073	-149.33	-6.0355	14.083	7.7545	-819.43	1143	54.349	825.95	1126.3	31.315	36.985	0	0	12.086	-20.739	-15.279	5.4733	-3.1444	29.052	15.209	-5.4551	8.9419	8.3134	-0.069463	0.018184	1646.1
3.53	354	60	NaN	-1.5284	15.786	7.312	-149.31	-6.0189	14.069	7.7122	-819.46	1143	54.289	825.96	1126.3	33.32	37.294	0	0	12.175	-20.654	-15.275	5.4772	-3.1498	29.071	15.205	-5.4383	9.0249	8.417	-0.069937	0.038983	1646.2
3.54	355	60	NaN	-1.5353	15.785	7.3146	-149.3	-5.9944	14.089	7.6772	-819.5	1143	54.292	825.9	1126.3	32.379	38.188	0	0	12.704	-20.145	-15.266	5.486	-3.1581	29.076	15.204	-5.4139	9.5457	8.9312	-0.061944	0.072147	1646.1
3.55	356	60	NaN	-1.5371	15.787	7.3065	-149.3	-5.9839	14.152	7.6916	-819.52	1143	54.423	825.81	1126.3	33.408	37.432	0	0	13.005	-19.855	-15.266	5.4865	-3.164	29.069	15.207	-5.4041	9.8406	9.2137	-0.058952	0.082447	1646.1
3.56	357	60	NaN	-1.5423	15.784	7.303	-149.29	-5.9966	14.123	7.675	-819.58	1143	54.349	825.89	1126.3	32.169	37.256	0	0	13.185	-19.681	-15.27	5.4826	-3.1671	29.082	15.204	-5.4164	10.018	9.401	-0.065691	0.066213	1646.2
3.57	358	60	NaN	-1.5461	15.787	7.3089	-149.29	-6.0072	14.103	7.6331	-819.62	1143	54.293	825.94	1126.3	32.924	39.406	0	0	12.842	-20.012	-15.272	5.4807	-3.1702	29.087	15.207	-5.4263	9.6714	9.0748	-0.065004	0.054417	1646.3
3.58	359	60	NaN	-1.5479	15.799	7.3143	-149.3	-6.0104	14.127	7.5912	-819.65	1143	54.333	825.91	1126.3	31.769	37.025	0	0	12.484	-20.356	-15.273	5.4788	-3.175	29.071	15.218	-5.4291	9.3091	8.7147	-0.05573	0.049714	1646.3
3.59	360	60	NaN	-1.5517	15.814	7.2958	-149.33	-6.021	14.161	7.5922	-819.69	1143	54.404	825.87	1126.3	33.158	36.717	0	0	12.264	-20.568	-15.263	5.4891	-3.1812	29.042	15.233	-5.4397	9.0827	8.4744	-0.030595	0.04938	1646.3
3.6	361	60	NaN	-1.5465	15.816	7.2946	-149.3	-6.0166	14.131	7.5435	-819.8	1143	54.317	825.91	1126.3	32.089	36.748	0	0	11.982	-20.839	-15.252	5.5005	-3.1745	29.072	15.234	-5.4349	8.808	8.2331	-0.017719	0.065527	1646.5
3.61	362	60	NaN	-1.5411	15.837	7.2838	-149.3	-6.0198	14.125	7.5393	-819.81	1143	54.309	825.9	1126.3	32.316	36.639	0	0	11.336	-21.461	-15.244	5.5081	-3.1689	29.073	15.255	-5.4373	8.1671	7.6122	0.010905	0.070801	1646.5
3.62	363	60	NaN	-1.5371	15.856	7.2765	-149.31	-6.0229	14.15	7.5241	-819.83	1143	54.364	825.86	1126.3	33.377	37.26	0	0	11.282	-21.513	-15.233	5.5189	-3.1674	29.06	15.273	-5.4405	8.1148	7.5466	0.039919	0.078411	1646.4
3.63	364	60	NaN	-1.5331	15.866	7.272	-149.32	-6.0237	14.169	7.4959	-819.87	1143	54.404	825.84	1126.3	31.888	39.562	0	0	11.791	-21.023	-15.219	5.5328	-3.1658	29.049	15.284	-5.4419	8.625	8.026	0.064644	0.090889	1646.5
3.64	365	60	NaN	-1.5254	15.88	7.2588	-149.31	-6.0241	14.125	7.4954	-819.89	1143	54.307	825.88	1126.3	34.739	39.673	0	0	11.659	-21.15	-15.215	5.5374	-3.1547	29.065	15.298	-5.4415	8.5046	7.9149	0.082771	0.095846	1646.5
3.65	366	60	NaN	-1.5199	15.898	7.226	-149.31	-6.0165	14.164	7.5316	-819.91	1143	54.368	825.79	1126.3	32.713	36.73	0	0	11.404	-21.396	-15.211	5.5408	-3.1501	29.056	15.316	-5.4343	8.2534	7.6594	0.10424	0.10651	1646.5
3.66	367	60	NaN	-1.5244	15.907	7.2183	-149.33	-6.0213	14.191	7.5016	-819.97	1143	54.436	825.75	1126.3	31.705	37.889	0	0	11.151	-21.64	-15.205	5.5476	-3.1579	29.041	15.326	-5.4395	7.9927	7.4009	0.12103	0.10809	1646.5
3.67	368	60	NaN	-1.5292	15.916	7.2174	-149.33	-6.025	14.185	7.4628	-820.01	1143	54.42	825.74	1126.3	32.489	38.617	0	0	10.884	-21.896	-15.197	5.5551	-3.1635	29.036	15.334	-5.443	7.7203	7.1396	0.13669	0.11206	1646.5
3.68	369	60	NaN	-1.5329	15.924	7.218	-149.32	-6.0234	14.159	7.4307	-820.02	1143	54.346	825.74	1126.3	30.6	39.866	0	0	10.393	-22.369	-15.178	5.574	-3.1658	29.043	15.342	-5.441	7.2276	6.6741	0.1636	0.13303	1646.5
3.69	370	60	NaN	-1.5395	15.931	7.2236	-149.32	-6.0202	14.15	7.3902	-820.02	1143	54.325	825.71	1126.3	31.887	39.4	0	0	10.029	-22.719	-15.166	5.5859	-3.173	29.048	15.348	-5.4374	6.8563	6.3293	0.18142	0.14849	1646.5
3.7	371	60	NaN	-1.5587	15.931	7.2426	-149.34	-6.0309	14.212	7.2999	-820.05	1143.1	54.491	825.63	1126.3	34.696	36.935	0	0	9.873	-22.87	-15.166	5.586	-3.2012	29.015	15.348	-5.4473	6.6717	6.146	0.18155	0.13868	1646.4
3.71	372	60	NaN	-1.5587	15.933	7.2303	-149.33	-6.0255	14.219	7.322	-820.04	1143.1	54.494	825.57	1126.3	32.715	37.612	0	0	9.6781	-23.057	-15.165	5.5877	-3.2006	29.024	15.349	-5.4416	6.4774	5.9672	0.18422	0.14603	1646.4
3.72	373	60	NaN	-1.5579	15.933	7.2135	-149.32	-6.0254	14.193	7.3663	-820.03	1143.1	54.436	825.59	1126.3	30.85	38.498	0	0	9.459	-23.268	-15.162	5.59	-3.1963	29.046	15.35	-5.4414	6.2626	5.7778	0.18728	0.14855	1646.4
3.73	374	60	NaN	-1.5604	15.934	7.2069	-149.31	-6.0331	14.168	7.3752	-820.03	1143	54.401	825.64	1126.3	30.952	38.559	0	0	8.8794	-23.826	-15.159	5.5928	-3.1972	29.057	15.35	-5.4488	5.6822	5.2312	0.19029	0.14395	1646.4
3.74	375	60	NaN	-1.5623	15.936	7.2165	-149.32	-6.0401	14.186	7.3173	-820.02	1143.1	54.454	825.58	1126.3	34.189	40.827	0	0	8.4042	-24.283	-15.156	5.5958	-3.2031	29.042	15.35	-5.4546	5.2011	4.7584	0.19356	0.14116	1646.4
3.75	376	60	NaN	-1.5708	15.937	7.22	-149.32	-6.0371	14.193	7.2873	-820	1143.1	54.45	825.53	1126.3	31.521	36.483	0	0	8.1388	-24.539	-15.153	5.5992	-3.2126	29.042	15.352	-5.4517	4.9262	4.5032	0.19886	0.14751	1646.3
3.76	377	60	NaN	-1.5697	15.942	7.2012	-149.31	-6.0459	14.153	7.3143	-819.96	1143.1	54.372	825.58	1126.2	31.709	37.655	0	0	7.9643	-24.707	-15.15	5.6027	-3.2077	29.054	15.356	-5.4604	4.7565	4.3467	0.20661	0.14235	1646.3
3.77	378	60	NaN	-1.5697	15.944	7.1974	-149.31	-6.0514	14.15	7.3049	-819.93	1143.1	54.376	825.57	1126.2	34.999	37.116	0	0	8.0767	-24.599	-15.146	5.6063	-3.2082	29.051	15.358	-5.4656	4.8685	4.4527	0.21203	0.14063	1646.3
3.78	379	60	NaN	-1.5697	15.942	7.2025	-149.32	-6.049	14.183	7.2758	-819.92	1143.1	54.448	825.51	1126.3	32.68	37.986	0	0	8.2293	-24.452	-15.144	5.6083	-3.2119	29.042	15.357	-5.4635	5.0174	4.5907	0.21283	0.14484	1646.2
3.79	380	60	NaN	-1.5648	15.938	7.1934	-149.31	-6.0422	14.213	7.2846	-819.87	1143.1	54.494	825.45	1126.3	30.038	36.837	0	0	8.4134	-24.274	-15.143	5.6091	-3.2084	29.045	15.354	-5.458	5.2051	4.771	0.21104	0.15116	1646.1
3.8	381	60	NaN	-1.5702	15.939	7.2136	-149.34	-6.0733	14.224	7.2076	-819.83	1143.1	54.568	825.46	1126.2	32.246	41.058	0	0	9.1708	-23.545	-15.148	5.6043	-3.219	29.016	15.353	-5.4874	5.9517	5.4707	0.20553	0.11686	1646.1
3.81	382	60	NaN	-1.5653	15.932	7.2198	-149.34	-6.0798	14.221	7.192	-819.8	1143.1	54.56	825.45	1126.2	33.247	39.168	0	0	9.7501	-22.988	-15.157	5.5956	-3.2144	29.013	15.346	-5.4936	6.5356	6.0252	0.18914	0.10199	1646
3.82	383	60	NaN	-1.5662	15.923	7.2173	-149.33	-6.0746	14.207	7.1928	-819.77	1143.1	54.508	825.46	1126.2	30.728	36.82	0	0	9.3179	-23.404	-15.178	5.5746	-3.2135	29.027	15.337	-5.4888	6.1044	5.6228	0.15963	0.085788	1646
3.83	384	60	NaN	-1.5716	15.913	7.2181	-149.31	-6.068	14.2	7.1761	-819.74	1143.1	54.475	825.47	1126.2	30.755	39.536	0	0	8.8858	-23.82	-15.199	5.5535	-3.2183	29.04	15.328	-5.4824	5.6675	5.2202	0.12911	0.071103	1646
3.84	385	60	NaN	-1.574	15.901	7.2313	-149.31	-6.0674	14.216	7.1261	-819.73	1143.1	54.506	825.45	1126.2	31.044	38.759	0	0	8.4537	-24.236	-15.22	5.5324	-3.2236	29.037	15.315	-5.4814	5.2301	4.8009	0.095537	0.051074	1645.9
3.85	386	60	NaN	-1.5754	15.891	7.214	-149.31	-6.0589	14.189	7.1618	-819.74	1143	54.394	825.46	1126.2	32.103	39.366	0	0	8.0215	-24.652	-15.241	5.5114	-3.2198	29.042	15.305	-5.4736	4.8017	4.3904	0.06444	0.037837	1646
3.86	387	60	NaN	-1.5785	15.873	7.2014	-149.32	-6.0493	14.228	7.1865	-819.72	1143	54.465	825.39	1126.2	32.474	36.561	0	0	7.5894	-25.068	-15.262	5.4903	-3.2247	29.038	15.289	-5.4652	4.3647	3.9708	0.027353	0.02514	1645.9
3.87	388	60	NaN	-1.5825	15.87	7.2079	-149.31	-6.0416	14.22	7.1426	-819.65	1143	54.425	825.4	1126.2	32.406	36.627	0	0	7.1573	-25.484	-15.283	5.4693	-3.2289	29.045	15.285	-5.457	3.9284	3.5619	0.0022273	0.012276	1645.8
3.88	389	60	NaN	-1.5882	15.872	7.2218	-149.3	-6.0387	14.194	7.0763	-819.59	1143	54.35	825.44	1126.2	31.436	39.186	0	0	6.7251	-25.9	-15.304	5.4482	-3.2343	29.052	15.287	-5.453	3.4908	3.1527	-0.017352	-0.0048092	1645.8
3.89	390	60	NaN	-1.5952	15.866	7.2244	-149.31	-6.0416	14.21	7.0589	-819.6	1143	54.39	825.43	1126.2	31.52	36.705	0	0	6.293	-26.316	-15.325	5.4272	-3.2432	29.044	15.28	-5.4559	3.0497	2.7289	-0.044915	-0.028771	1645.8
3.9	391	60	NaN	-1.589	15.851	7.2159	-149.29	-6.0357	14.162	7.056	-819.59	1143	54.268	825.5	1126.2	31.954	37.341	0	0	5.8608	-26.732	-15.346	5.4061	-3.2329	29.064	15.266	-5.4501	2.6279	2.3327	-0.080328	-0.043949	1645.9
3.91	392	60	NaN	-1.5909	15.852	7.1919	-149.3	-6.0261	14.224	7.0932	-819.57	1143	54.391	825.41	1126.2	31.698	38.928	0	0	5.4287	-27.147	-15.367	5.3851	-3.2379	29.056	15.268	-5.4416	2.1908	1.9085	-0.09926	-0.056497	1645.7
3.92	393	60	NaN	-1.5917	15.855	7.1952	-149.29	-6.0296	14.223	7.0497	-819.55	1143	54.388	825.42	1126.2	31.178	38.034	0	0	4.9966	-27.563	-15.388	5.364	-3.24	29.058	15.27	-5.4448	1.7565	1.4949	-0.11834	-0.080801	1645.7
3.93	394	60	NaN	-1.5896	15.86	7.208	-149.29	-6.0409	14.201	6.9836	-819.53	1143	54.347	825.48	1126.2	33.456	39.973	0	0	4.5644	-27.979	-15.409	5.3429	-3.2388	29.059	15.274	-5.4552	1.3257	1.0792	-0.1349	-0.11228	1645.8
3.94	395	60	NaN	-1.5847	15.872	7.2002	-149.31	-6.048	14.235	6.9842	-819.5	1143.1	54.435	825.43	1126.2	33.041	39.556	0	0	4.1323	-28.395	-15.43	5.3219	-3.2371	29.039	15.286	-5.4622	0.89523	0.64398	-0.14451	-0.14033	1645.7
3.95	396	60	NaN	-1.5756	15.872	7.1796	-149.3	-6.0408	14.246	6.9984	-819.5	1143	54.455	825.38	1126.2	33.742	38.425	0	0	3.7002	-28.811	-15.451	5.3008	-3.2281	29.045	15.286	-5.4549	0.47202	0.23411	-0.16566	-0.15411	1645.6
3.96	397	60	NaN	-1.5981	15.879	7.1769	-149.3	-6.0579	14.197	6.9397	-819.5	1143	54.364	825.47	1126.2	33.303	38.604	0	0	3.268	-29.227	-15.472	5.2798	-3.2495	29.052	15.292	-5.4713	0.018551	-0.17487	-0.18055	-0.19155	1645.7
3.97	398	60	NaN	-1.5996	15.876	7.1604	-149.3	-6.0633	14.197	6.9347	-819.5	1143	54.376	825.48	1126.2	31.999	39.013	0	0	2.8359	-29.643	-15.494	5.2587	-3.2515	29.048	15.289	-5.477	-0.41565	-0.59491	-0.20419	-0.21829	1645.8
3.98	399	60	NaN	-1.5998	15.871	7.1499	-149.31	-6.0595	14.224	6.92	-819.51	1143	54.437	825.42	1126.2	31.984	38.577	0	0	2.4037	-30.059	-15.515	5.2377	-3.2545	29.035	15.285	-5.4736	-0.85072	-1.0242	-0.22924	-0.2359	1645.7
3.99	400	60	NaN	-1.6203	15.875	7.1631	-149.32	-6.056	14.227	6.8357	-819.54	1143	54.434	825.37	1126.2	32.192	37.456	0	0	1.9716	-30.475	-15.536	5.2166	-3.2778	29.023	15.288	-5.4693	-1.3062	-1.452	-0.24756	-0.25272	1645.7
4	401	60	NaN	-1.5992	15.868	7.1432	-149.3	-6.0469	14.187	6.8737	-819.52	1143	54.329	825.4	1126.2	31.718	39.345	0	0	1.5395	-30.891	-15.557	5.1956	-3.2517	29.05	15.281	-5.4601	-1.7122	-1.8408	-0.27537	-0.26456	1645.7
4.01	402	60	NaN	-1.6002	15.869	7.1345	-149.29	-6.0464	14.159	6.8546	-819.53	1143	54.261	825.43	1126.2	33.329	37.238	0	0	1.1073	-31.307	-15.578	5.1745	-3.251	29.06	15.282	-5.4587	-2.1436	-2.2469	-0.29592	-0.28423	1645.7
4.02	403	60	NaN	-1.5996	15.871	7.125	-149.31	-6.0589	14.183	6.8494	-819.53	1143	54.324	825.41	1126.2	33.348	38.929	0	0	0.6752	-31.723	-15.599	5.1534	-3.2527	29.039	15.283	-5.4715	-2.5775	-2.6838	-0.31532	-0.31803	1645.7
4.03	404	60	NaN	-1.5977	15.871	7.1143	-149.32	-6.0745	14.212	6.8428	-819.55	1143	54.383	825.39	1126.2	30.292	38.882	0	0	0.30736	-32.077	-15.548	5.2041	-3.2531	29.028	15.285	-5.4879	-2.9458	-3.0489	-0.26345	-0.28389	1645.7
4.04	405	60	NaN	-1.5979	15.87	7.1068	-149.29	-6.0851	14.199	6.8104	-819.58	1143	54.322	825.38	1126.2	32.912	37.44	0	0	-0.043462	-32.415	-15.479	5.2736	-3.2523	29.056	15.284	-5.4992	-3.2958	-3.3589	-0.19448	-0.22557	1645.7
4.05	406	60	NaN	-1.5958	15.862	7.1172	-149.29	-6.1034	14.195	6.757	-819.61	1143	54.304	825.4	1126.2	32.605	36.694	0	0	-0.39429	-32.753	-15.409	5.3432	-3.2514	29.056	15.276	-5.5177	-3.6457	-3.6963	-0.13275	-0.17456	1645.8
4.06	407	60	NaN	-1.5888	15.861	7.1089	-149.27	-6.1177	14.185	6.7724	-819.6	1143	54.285	825.43	1126.2	32.781	36.201	0	0	0.56229	-31.832	-15.346	5.4062	-3.2432	29.072	15.275	-5.5317	-2.6809	-2.7596	-0.070803	-0.1255	1645.8
4.07	408	60	NaN	-1.5859	15.854	7.1006	-149.26	-6.1237	14.176	6.7856	-819.63	1143	54.262	825.43	1126.2	32.707	37.275	0	0	3.2441	-29.25	-15.292	5.4606	-3.2389	29.087	15.269	-5.5382	0.0051546	-0.16381	-0.022889	-0.077554	1645.8
4.08	409	60	NaN	-1.5955	15.848	7.1096	-149.25	-6.1264	14.173	6.7437	-819.66	1143	54.255	825.42	1126.2	32.15	36.967	0	0	0.65858	-31.739	-15.22	5.5327	-3.2498	29.092	15.263	-5.5416	-2.5912	-2.6473	0.043888	-0.0089315	1645.9
4.09	410	60	NaN	-1.613	15.849	7.1335	-149.25	-6.1288	14.187	6.6542	-819.69	1143	54.293	825.4	1126.2	32.06	40.643	0	0	-3.3374	-35.586	-15.146	5.606	-3.2717	29.087	15.265	-5.5442	-6.6091	-6.4985	0.11858	0.061836	1645.9
4.1	411	60	NaN	-1.5887	15.846	7.1031	-149.25	-6.1195	14.243	6.7184	-819.67	1143	54.434	825.3	1126.2	32.429	37.495	0	0	-3.2993	-35.549	-15.128	5.6245	-3.2503	29.088	15.262	-5.536	-6.5496	-6.4605	0.13457	0.08846	1645.7
4.11	412	60	NaN	-1.5911	15.85	7.1015	-149.23	-6.1217	14.187	6.6928	-819.7	1143	54.341	825.35	1126.2	32.87	39.471	0	0	-3.2612	-35.512	-15.109	5.643	-3.2501	29.112	15.265	-5.5371	-6.5113	-6.4003	0.15598	0.10586	1645.8
4.12	413	60	NaN	-1.6076	15.866	7.1023	-149.22	-6.117	14.147	6.6644	-819.72	1143	54.288	825.38	1126.2	33.459	39.154	0	0	4.7438	-27.807	-15.077	5.6751	-3.2657	29.126	15.281	-5.5315	1.478	1.3195	0.20372	0.14358	1645.9
4.13	414	60	NaN	-1.6199	15.882	7.0959	-149.21	-6.1104	14.149	6.6676	-819.72	1143	54.324	825.36	1126.2	31.626	36.853	0	0	11.574	-21.232	-15.032	5.7206	-3.2792	29.126	15.296	-5.5247	8.2948	7.894	0.26474	0.19595	1645.9
4.14	415	60	NaN	-1.6169	15.887	7.082	-149.22	-6.1094	14.17	6.6961	-819.71	1143	54.402	825.33	1126.2	30.792	38.959	0	0	15.091	-17.846	-14.955	5.7974	-3.278	29.115	15.301	-5.5237	11.814	11.269	0.34654	0.27376	1645.8
4.15	416	60	NaN	-1.6096	15.887	7.0814	-149.23	-6.1184	14.107	6.6489	-819.71	1143	54.293	825.43	1126.1	32.152	36.555	0	0	16.364	-16.621	-14.933	5.8195	-3.2684	29.11	15.301	-5.5315	13.096	12.489	0.36786	0.28796	1645.9
4.16	417	60	NaN	-1.631	15.893	7.0978	-149.24	-6.0996	14.163	6.5969	-819.75	1143	54.422	825.32	1126.2	32.279	39.22	0	0	16.241	-16.739	-14.945	5.8075	-3.2962	29.098	15.306	-5.5134	12.945	12.358	0.3617	0.29413	1645.8
4.17	418	60	NaN	-1.6349	15.889	7.0853	-149.26	-6.1113	14.141	6.6235	-819.73	1143	54.423	825.38	1126.2	32.976	37.262	0	0	15.795	-17.169	-14.945	5.807	-3.2992	29.079	15.303	-5.5251	12.496	11.909	0.35802	0.28189	1645.9
4.18	419	60	NaN	-1.6354	15.881	7.07	-149.28	-6.1253	14.116	6.6594	-819.72	1143	54.411	825.46	1126.2	31.723	37.396	0	0	15.326	-17.621	-14.946	5.8066	-3.298	29.06	15.295	-5.5392	12.028	11.439	0.3495	0.26746	1646
4.19	420	60	NaN	-1.6458	15.875	7.0756	-149.29	-6.1224	14.139	6.6456	-819.72	1143	54.468	825.44	1126.2	30.979	38.261	0	0	14.854	-18.074	-14.948	5.8043	-3.3109	29.043	15.289	-5.5368	11.544	10.969	0.34126	0.26748	1645.9
4.2	421	60	NaN	-1.6619	15.882	7.1019	-149.31	-6.129	14.142	6.5861	-819.7	1143	54.466	825.43	1126.2	32.144	39.085	0	0	14.41	-18.502	-14.951	5.8009	-3.329	29.024	15.295	-5.5428	11.081	10.522	0.344	0.25813	1645.9
4.21	422	60	NaN	-1.6509	15.863	7.088	-149.31	-6.131	14.137	6.6237	-819.68	1143	54.455	825.45	1126.2	32.058	38.455	0	0	14.115	-18.786	-14.96	5.7921	-3.3163	29.021	15.278	-5.5462	10.799	10.236	0.31823	0.24592	1645.9
4.22	423	60	NaN	-1.6611	15.856	7.0898	-149.32	-6.1307	14.122	6.6359	-819.68	1143	54.421	825.48	1126.2	31.394	38.169	0	0	13.856	-19.035	-14.97	5.7826	-3.3249	29.018	15.271	-5.5464	10.531	9.9825	0.30174	0.2362	1645.9
4.23	424	60	NaN	-1.6642	15.851	7.0937	-149.32	-6.1319	14.108	6.6352	-819.67	1143	54.39	825.5	1126.2	31.93	37.627	0	0	13.635	-19.248	-14.98	5.7724	-3.3269	29.016	15.267	-5.5474	10.308	9.7676	0.2868	0.22498	1646
4.24	425	60	NaN	-1.6507	15.843	7.0916	-149.32	-6.1379	14.097	6.6371	-819.64	1143	54.372	825.55	1126.2	32.204	38.644	0	0	13.552	-19.328	-14.982	5.7698	-3.3127	29.017	15.258	-5.5532	10.239	9.6891	0.27585	0.2166	1646
4.25	426	60	NaN	-1.6629	15.836	7.1001	-149.32	-6.152	14.075	6.6381	-819.64	1142.9	54.331	825.62	1126.1	32.017	38.961	0	0	13.475	-19.402	-14.984	5.7681	-3.3234	29.018	15.251	-5.5674	10.152	9.6157	0.26706	0.20064	1646
4.26	427	60	NaN	-1.6428	15.821	7.0952	-149.33	-6.1324	14.145	6.6235	-819.61	1142.9	54.465	825.49	1126.2	32.478	39.937	0	0	13.183	-19.683	-14.993	5.759	-3.3086	29.008	15.237	-5.5488	9.8743	9.3248	0.24393	0.21028	1645.9
4.27	428	60	NaN	-1.6303	15.809	7.092	-149.32	-6.1305	14.148	6.6209	-819.61	1142.9	54.469	825.5	1126.2	31.032	39.991	0	0	12.862	-19.992	-15	5.7519	-3.2962	29.019	15.226	-5.5471	9.5657	9.0264	0.22575	0.2048	1645.9
4.28	429	60	NaN	-1.6309	15.808	7.0925	-149.3	-6.1341	14.137	6.6166	-819.61	1142.9	54.446	825.55	1126.2	33.605	39.315	0	0	12.504	-20.337	-15.005	5.7474	-3.2962	29.035	15.224	-5.5507	9.2078	8.6982	0.2196	0.19664	1645.9
4.29	430	60	NaN	-1.6409	15.814	7.0931	-149.29	-6.1318	14.143	6.6118	-819.58	1142.9	54.444	825.55	1126.2	32.697	39.337	0	0	11.858	-20.959	-15.008	5.7446	-3.3063	29.048	15.231	-5.5484	8.5517	8.0891	0.22295	0.1962	1645.9
4.3	431	60	NaN	-1.6439	15.811	7.0814	-149.28	-6.1198	14.127	6.6383	-819.58	1142.9	54.368	825.56	1126.2	33.06	37.821	0	0	10.659	-22.113	-15.007	5.7455	-3.3057	29.06	15.229	-5.5373	7.3532	6.9474	0.22181	0.20817	1645.9
4.31	432	60	NaN	-1.6363	15.813	7.0865	-149.27	-6.1157	14.154	6.6247	-819.56	1142.9	54.427	825.54	1126.2	30.948	37.37	0	0	10.11	-22.641	-15.007	5.745	-3.3007	29.066	15.23	-5.5328	6.8095	6.4248	0.2232	0.21218	1645.9
4.32	433	60	NaN	-1.6194	15.812	7.0786	-149.26	-6.1088	14.171	6.641	-819.53	1142.9	54.456	825.5	1126.2	32.206	37.975	0	0	9.8923	-22.851	-15.008	5.7439	-3.2843	29.07	15.229	-5.5254	6.608	6.2193	0.22022	0.21845	1645.8
4.33	434	60	NaN	-1.6153	15.811	7.0832	-149.27	-6.1054	14.206	6.6423	-819.52	1142.9	54.527	825.45	1126.2	31.435	36.41	0	0	9.658	-23.076	-15.015	5.7371	-3.2826	29.061	15.228	-5.5226	6.3753	5.9841	0.21306	0.21443	1645.8
4.34	435	60	NaN	-1.6269	15.81	7.1064	-149.28	-6.1052	14.243	6.6122	-819.54	1142.9	54.59	825.43	1126.2	32.548	37.863	0	0	9.1976	-23.52	-15.021	5.7309	-3.2975	29.047	15.228	-5.5236	5.9	5.5274	0.2071	0.20722	1645.7
4.35	436	60	NaN	-1.6284	15.802	7.122	-149.26	-6.0969	14.181	6.5828	-819.55	1142.9	54.401	825.5	1126.2	34.137	38.513	0	0	8.2077	-24.472	-15.026	5.7262	-3.2935	29.073	15.219	-5.514	4.9143	4.6009	0.19267	0.21222	1645.8
4.36	437	60	NaN	-1.6315	15.807	7.122	-149.26	-6.1144	14.172	6.5885	-819.53	1142.9	54.386	825.53	1126.2	32.649	38.102	0	0	7.644	-25.015	-15.036	5.7164	-3.2958	29.076	15.224	-5.5307	4.3482	4.061	0.18771	0.18569	1645.8
4.37	438	60	NaN	-1.6196	15.803	7.1021	-149.25	-6.119	14.15	6.6405	-819.5	1142.9	54.314	825.56	1126.2	31.636	38.672	0	0	7.3384	-25.309	-15.049	5.7036	-3.2796	29.09	15.22	-5.5359	4.0588	3.7806	0.17105	0.16769	1645.8
4.38	439	60	NaN	-1.6097	15.799	7.0863	-149.25	-6.1215	14.149	6.6875	-819.48	1142.9	54.29	825.55	1126.2	32.677	37.623	0	0	7.2292	-25.414	-15.058	5.6945	-3.2673	29.09	15.216	-5.539	3.962	3.6759	0.15836	0.15547	1645.8
4.39	440	60	NaN	-1.6133	15.803	7.0845	-149.26	-6.1264	14.162	6.7091	-819.47	1142.9	54.309	825.51	1126.2	32.949	40.129	0	0	7.2973	-25.349	-15.063	5.6889	-3.2708	29.079	15.221	-5.5441	4.0266	3.7301	0.15749	0.14481	1645.8
4.4	441	60	NaN	-1.6339	15.823	7.0891	-149.26	-6.129	14.128	6.7257	-819.44	1142.9	54.215	825.53	1126.2	32.025	36.796	0	0	7.1524	-25.488	-15.069	5.6832	-3.2875	29.091	15.24	-5.546	3.8648	3.6029	0.17146	0.13717	1645.7
4.41	442	60	NaN	-1.6379	15.816	7.1195	-149.26	-6.1332	14.13	6.6377	-819.44	1142.9	54.243	825.53	1126.2	31.833	39.179	0	0	7.0028	-25.632	-15.074	5.6781	-3.2955	29.084	15.233	-5.5497	3.7073	3.452	0.15884	0.12835	1645.7
4.42	443	60	NaN	-1.6301	15.809	7.1042	-149.27	-6.1352	14.166	6.6774	-819.4	1142.9	54.33	825.48	1126.2	33.104	40.422	0	0	7.0266	-25.609	-15.076	5.6759	-3.2895	29.068	15.227	-5.5533	3.7372	3.4589	0.15097	0.12269	1645.7
4.43	444	60	NaN	-1.6244	15.804	7.1004	-149.28	-6.133	14.183	6.6934	-819.36	1142.9	54.359	825.43	1126.2	33.236	38.316	0	0	7.067	-25.57	-15.079	5.6737	-3.2843	29.064	15.223	-5.552	3.7827	3.4932	0.14482	0.12165	1645.6
4.44	445	60	NaN	-1.6245	15.795	7.1182	-149.27	-6.134	14.167	6.6607	-819.33	1142.9	54.319	825.43	1126.2	31.355	38.429	0	0	7.1248	-25.515	-15.081	5.6712	-3.2842	29.071	15.214	-5.5529	3.8406	3.556	0.13312	0.11836	1645.5
4.45	446	60	NaN	-1.6235	15.765	7.1158	-149.27	-6.1547	14.143	6.6922	-819.32	1142.8	54.315	825.5	1126.2	32.033	36.683	0	0	7.3619	-25.287	-15.08	5.6719	-3.2819	29.068	15.185	-5.5745	4.08	3.7818	0.10463	0.097375	1645.6
4.46	447	60	NaN	-1.6247	15.73	7.1364	-149.27	-6.152	14.157	6.6608	-819.33	1142.8	54.361	825.44	1126.2	33.107	36.825	0	0	7.6429	-25.016	-15.079	5.6732	-3.2858	29.072	15.151	-5.5725	4.3571	4.056	0.071892	0.10073	1645.5
4.47	448	60	NaN	-1.6169	15.708	7.1357	-149.26	-6.1519	14.163	6.6849	-819.3	1142.8	54.381	825.42	1126.2	32.882	37.633	0	0	8.0194	-24.654	-15.075	5.6777	-3.278	29.083	15.13	-5.5735	4.7414	4.4295	0.055399	0.10422	1645.5
4.48	449	60	NaN	-1.6107	15.687	7.1267	-149.24	-6.1565	14.139	6.7244	-819.27	1142.7	54.341	825.45	1126.2	32.321	38.723	0	0	8.4248	-24.263	-15.069	5.6833	-3.269	29.098	15.109	-5.5786	5.1558	4.835	0.040314	0.10467	1645.5
4.49	450	60	NaN	-1.614	15.665	7.1229	-149.23	-6.159	14.106	6.7437	-819.26	1142.7	54.283	825.48	1126.1	31.613	39.049	0	0	8.4688	-24.221	-15.068	5.6846	-3.2696	29.111	15.087	-5.5815	5.1992	4.8898	0.019463	0.10305	1645.5
4.5	451	60	NaN	-1.6315	15.648	7.1369	-149.23	-6.1463	14.122	6.7127	-819.29	1142.7	54.315	825.42	1126.2	32.436	39.138	0	0	8.5617	-24.132	-15.064	5.6885	-3.2893	29.111	15.072	-5.5695	5.2724	4.9788	0.0078487	0.11897	1645.5
4.51	452	60	NaN	-1.614	15.629	7.1412	-149.23	-6.1405	14.148	6.675	-819.29	1142.7	54.384	825.37	1126.2	32.553	37.557	0	0	8.7505	-23.95	-15.055	5.6974	-3.2755	29.113	15.053	-5.5641	5.4749	5.1626	-0.002205	0.13325	1645.4
4.52	453	60	NaN	-1.6207	15.611	7.1394	-149.22	-6.1516	14.119	6.6707	-819.31	1142.7	54.341	825.43	1126.2	33.154	37.26	0	0	8.8903	-23.815	-15.049	5.7036	-3.2808	29.122	15.035	-5.5755	5.6094	5.307	-0.01415	0.12809	1645.5
4.53	454	60	NaN	-1.6271	15.596	7.1336	-149.21	-6.1593	14.08	6.6748	-819.31	1142.7	54.276	825.5	1126.1	30.44	37.398	0	0	9.006	-23.704	-15.044	5.7084	-3.2848	29.132	15.019	-5.5826	5.7213	5.4276	-0.024604	0.12584	1645.6
4.54	455	60	NaN	-1.6273	15.587	7.1285	-149.22	-6.1563	14.085	6.6682	-819.29	1142.7	54.303	825.48	1126.1	30.575	37.381	0	0	9.4245	-23.301	-15.05	5.7025	-3.2862	29.125	15.01	-5.5789	6.1383	5.8236	-0.040113	0.12353	1645.6
4.55	456	60	NaN	-1.6293	15.585	7.13	-149.25	-6.1454	14.192	6.6398	-819.29	1142.7	54.535	825.3	1126.2	32.202	38.887	0	0	9.846	-22.895	-15.056	5.6964	-3.2974	29.085	15.009	-5.5695	6.5486	6.1895	-0.047087	0.12694	1645.4
4.56	457	60	NaN	-1.6297	15.581	7.1165	-149.24	-6.1358	14.168	6.6648	-819.31	1142.7	54.462	825.33	1126.2	32.686	39.973	0	0	9.4007	-23.324	-15.064	5.688	-3.2944	29.094	15.005	-5.5604	6.1063	5.7704	-0.058818	0.12752	1645.4
4.57	458	60	NaN	-1.6275	15.59	7.0969	-149.24	-6.1488	14.137	6.7067	-819.28	1142.7	54.428	825.41	1126.2	32.976	37.084	0	0	8.844	-23.86	-15.073	5.6792	-3.2895	29.1	15.014	-5.5729	5.5544	5.2397	-0.058829	0.10625	1645.5
4.58	459	60	NaN	-1.6256	15.593	7.0824	-149.24	-6.1584	14.115	6.7432	-819.28	1142.7	54.396	825.47	1126.1	32.374	38.895	0	0	8.2872	-24.396	-15.082	5.6704	-3.2852	29.098	15.017	-5.5821	5.002	4.7023	-0.064842	0.088315	1645.5
4.59	460	60	NaN	-1.6256	15.595	7.0813	-149.25	-6.1543	14.106	6.7474	-819.28	1142.7	54.365	825.48	1126.1	29.849	38.591	0	0	7.7304	-24.932	-15.091	5.6616	-3.2839	29.095	15.018	-5.5778	4.4465	4.1628	-0.072436	0.083754	1645.5
4.6	461	60	NaN	-1.6278	15.611	7.0973	-149.24	-6.1377	14.109	6.6981	-819.26	1142.7	54.361	825.46	1126.1	32.853	38.048	0	0	7.1736	-25.468	-15.099	5.6528	-3.2877	29.097	15.034	-5.5613	3.8859	3.6291	-0.06507	0.091496	1645.5
4.61	462	60	NaN	-1.6261	15.607	7.092	-149.26	-6.137	14.177	6.7413	-819.29	1142.7	54.509	825.36	1126.2	32.347	37.687	0	0	6.6168	-26.004	-15.108	5.644	-3.2897	29.075	15.033	-5.5626	3.3271	3.0713	-0.07518	0.081337	1645.4
4.62	463	60	NaN	-1.6254	15.609	7.102	-149.26	-6.1413	14.169	6.7367	-819.29	1142.7	54.494	825.38	1126.2	32.811	38.756	0	0	6.06	-26.54	-15.117	5.6352	-3.2887	29.077	15.034	-5.5664	2.7714	2.5372	-0.082984	0.068795	1645.4
4.63	464	60	NaN	-1.6139	15.611	7.1089	-149.25	-6.138	14.157	6.7213	-819.26	1142.7	54.446	825.39	1126.1	34.917	36.986	0	0	5.5032	-27.076	-15.126	5.6264	-3.2761	29.087	15.036	-5.5627	2.2271	2.0117	-0.090272	0.063699	1645.4
4.64	465	60	NaN	-1.6067	15.612	7.1236	-149.24	-6.1334	14.15	6.6896	-819.25	1142.7	54.409	825.4	1126.2	32.887	38.004	0	0	4.9464	-27.612	-15.135	5.6176	-3.2687	29.097	15.036	-5.558	1.6777	1.4851	-0.098171	0.05962	1645.4
4.65	466	60	NaN	-1.6273	15.612	7.1646	-149.24	-6.1412	14.13	6.6265	-819.31	1142.7	54.388	825.46	1126.1	30.702	37.553	0	0	4.3897	-28.148	-15.143	5.6088	-3.2906	29.099	15.036	-5.5648	1.0991	0.95163	-0.10735	0.043963	1645.5
4.66	467	60	NaN	-1.6087	15.612	7.1376	-149.23	-6.1306	14.15	6.6984	-819.25	1142.7	54.425	825.39	1126.1	32.054	38.265	0	0	3.8329	-28.684	-15.152	5.6	-3.2709	29.108	15.035	-5.5544	0.56198	0.42464	-0.11672	0.045639	1645.4
4.67	468	60	NaN	-1.6157	15.612	7.1353	-149.23	-6.1433	14.13	6.7334	-819.26	1142.7	54.404	825.45	1126.1	30.886	37.7	0	0	3.2761	-29.22	-15.161	5.5912	-3.2759	29.115	15.036	-5.5674	0.00014004	-0.10482	-0.12494	0.023864	1645.5
4.68	469	60	NaN	-1.6191	15.606	7.1391	-149.21	-6.1468	14.104	6.7554	-819.28	1142.7	54.355	825.49	1126.1	33.172	37.006	0	0	2.7193	-29.755	-15.17	5.5824	-3.2767	29.129	15.03	-5.5707	-0.55744	-0.62658	-0.13978	0.011707	1645.5
4.69	470	60	NaN	-1.6161	15.598	7.149	-149.21	-6.1422	14.122	6.7573	-819.29	1142.7	54.398	825.43	1126.1	32.26	36.801	0	0	2.1625	-30.291	-15.179	5.5736	-3.2753	29.132	15.021	-5.5661	-1.1128	-1.1595	-0.15713	0.0075191	1645.5
4.7	471	60	NaN	-1.6145	15.593	7.1697	-149.23	-6.1447	14.213	6.7253	-819.28	1142.7	54.631	825.3	1126.2	32.56	37.817	0	0	1.6057	-30.827	-15.187	5.5648	-3.283	29.103	15.018	-5.5695	-1.6773	-1.7244	-0.16934	-0.0046296	1645.4
4.71	472	60	NaN	-1.5975	15.581	7.1719	-149.19	-6.1525	14.112	6.7163	-819.27	1142.7	54.412	825.42	1126.1	31.543	36.908	0	0	1.0489	-31.363	-15.196	5.556	-3.2587	29.147	15.004	-5.5757	-2.2097	-2.2165	-0.19237	-0.019602	1645.5
4.72	473	60	NaN	-1.6001	15.568	7.1716	-149.19	-6.1552	14.118	6.7709	-819.29	1142.7	54.428	825.39	1126.1	33.024	36.57	0	0	0.49215	-31.899	-15.205	5.5473	-3.2598	29.146	14.992	-5.5792	-2.7677	-2.7533	-0.21323	-0.031976	1645.5
4.73	474	60	NaN	-1.6035	15.552	7.1878	-149.2	-6.1582	14.114	6.7635	-819.33	1142.7	54.428	825.37	1126.1	31.275	37.289	0	0	-0.064634	-32.435	-15.214	5.5385	-3.2635	29.143	14.976	-5.5818	-3.3281	-3.2923	-0.23802	-0.04333	1645.5
4.74	475	60	NaN	-1.6029	15.542	7.2018	-149.2	-6.1643	14.094	6.7463	-819.36	1142.7	54.391	825.4	1126.1	32.452	35.363	0	0	-0.62142	-32.971	-15.223	5.5297	-3.2621	29.143	14.965	-5.587	-3.8836	-3.8283	-0.25781	-0.057312	1645.5
4.75	476	60	NaN	-1.5988	15.546	7.1887	-149.2	-6.1732	14.091	6.8125	-819.34	1142.7	54.379	825.42	1126.1	33.477	38.709	0	0	-1.1782	-33.507	-15.231	5.5209	-3.2554	29.139	14.969	-5.5965	-4.4336	-4.3685	-0.26233	-0.075613	1645.5
4.76	477	60	NaN	-1.5956	15.538	7.1975	-149.2	-6.1658	14.096	6.8032	-819.36	1142.7	54.403	825.37	1126.1	31.724	39.08	0	0	-1.735	-34.043	-15.24	5.5121	-3.2533	29.139	14.961	-5.5886	-4.9883	-4.9046	-0.27924	-0.076539	1645.5
4.77	478	60	NaN	-1.5821	15.543	7.2036	-149.22	-6.1783	14.09	6.7905	-819.35	1142.7	54.402	825.36	1126.1	31.766	37.379	0	0	-2.2918	-34.579	-15.249	5.5033	-3.2402	29.125	14.965	-5.5999	-5.532	-5.4536	-0.2841	-0.096576	1645.5
4.78	479	60	NaN	-1.5805	15.556	7.2036	-149.23	-6.1804	14.11	6.7891	-819.34	1142.7	54.462	825.32	1126.1	32.044	36.811	0	0	-2.8486	-35.115	-15.258	5.4945	-3.2408	29.111	14.977	-5.6015	-6.0893	-6.0042	-0.28095	-0.10705	1645.4
4.79	480	60	NaN	-1.5925	15.573	7.2039	-149.24	-6.1783	14.122	6.7912	-819.34	1142.7	54.496	825.29	1126.1	32.678	39.194	0	0	-3.4054	-35.651	-15.267	5.4857	-3.254	29.102	14.993	-5.5988	-6.6594	-6.5493	-0.27343	-0.11311	1645.4
4.8	481	60	NaN	-1.61	15.59	7.2087	-149.24	-6.184	14.09	6.7901	-819.35	1142.8	54.41	825.31	1126.1	33.343	39.766	0	0	-3.9621	-36.187	-15.275	5.4769	-3.2685	29.102	15.009	-5.6028	-7.2307	-7.0845	-0.26667	-0.12587	1645.4
4.81	482	60	NaN	-1.6059	15.591	7.1834	-149.24	-6.1692	14.102	6.8377	-819.34	1142.7	54.4	825.25	1126.1	32.358	37.326	0	0	-4.5189	-36.723	-15.284	5.4681	-3.2624	29.107	15.01	-5.5882	-7.7814	-7.6159	-0.27422	-0.12007	1645.4
4.82	483	60	NaN	-1.6055	15.603	7.1781	-149.24	-6.1793	14.1	6.8656	-819.31	1142.8	54.394	825.28	1126.1	32.833	38.922	0	0	-5.0757	-37.259	-15.293	5.4593	-3.2608	29.105	15.022	-5.5982	-8.3365	-8.1538	-0.27141	-0.13886	1645.4
4.83	484	60	NaN	-1.605	15.597	7.1977	-149.23	-6.1825	14.092	6.8317	-819.31	1142.8	54.354	825.28	1126.1	32.701	38.733	0	0	-5.6325	-37.795	-15.302	5.4505	-3.2601	29.11	15.015	-5.6014	-8.8926	-8.6847	-0.28624	-0.1509	1645.4
4.84	485	60	NaN	-1.6073	15.575	7.2276	-149.22	-6.191	14.074	6.7727	-819.35	1142.7	54.276	825.29	1126.1	33.455	38.724	0	0	-6.1893	-38.331	-15.311	5.4417	-3.2618	29.122	14.994	-5.6097	-9.4511	-9.2089	-0.31656	-0.16797	1645.4
4.85	486	60	NaN	-1.6156	15.551	7.2471	-149.21	-6.2182	14.045	6.7498	-819.4	1142.8	54.179	825.33	1126	32.238	37.577	0	0	-6.7461	-38.867	-15.319	5.4329	-3.2674	29.138	14.969	-5.6361	-10.013	-9.729	-0.35009	-0.20314	1645.5
4.86	487	60	NaN	-1.6254	15.54	7.2363	-149.19	-6.2163	14.04	6.8337	-819.43	1142.7	54.14	825.34	1126.1	31.443	36.409	0	0	-7.3029	-39.403	-15.328	5.4241	-3.2728	29.162	14.96	-5.6358	-10.576	-10.24	-0.36826	-0.21163	1645.5
4.87	488	60	NaN	-1.6138	15.524	7.2251	-149.18	-6.2326	14.027	6.8699	-819.43	1142.7	54.104	825.37	1126.1	34.061	40.163	0	0	-7.8597	-39.939	-15.337	5.4154	-3.2587	29.176	14.944	-5.6521	-11.118	-10.763	-0.39298	-0.23675	1645.6
4.88	489	60	NaN	-1.612	15.516	7.2272	-149.17	-6.2422	14.045	6.8641	-819.44	1142.7	54.134	825.34	1126.1	31.684	38.67	0	0	-8.4164	-40.475	-15.346	5.4066	-3.2582	29.18	14.935	-5.6621	-11.675	-11.295	-0.41027	-0.25551	1645.5
4.89	490	60	NaN	-1.6145	15.516	7.2375	-149.18	-6.2515	14.077	6.8416	-819.45	1142.7	54.215	825.27	1126.1	32.841	37.675	0	0	-8.9732	-41.01	-15.354	5.3978	-3.2643	29.174	14.936	-5.6712	-12.238	-11.836	-0.41884	-0.27344	1645.5
4.9	491	60	NaN	-1.6128	15.525	7.246	-149.18	-6.266	14.088	6.8319	-819.46	1142.7	54.267	825.22	1126	32.986	38.047	0	0	-9.53	-41.546	-15.363	5.389	-3.2648	29.172	14.943	-5.6845	-12.795	-12.374	-0.41994	-0.29556	1645.4
4.91	492	60	NaN	-1.6249	15.542	7.244	-149.13	-6.2559	13.98	6.8567	-819.49	1142.7	54.01	825.31	1126	31.138	38.496	0	0	-10.087	-42.082	-15.372	5.3802	-3.267	29.231	14.961	-5.6743	-13.354	-12.851	-0.41119	-0.29414	1645.6
4.92	493	60	NaN	-1.6226	15.556	7.2221	-149.13	-6.2639	13.97	6.9072	-819.49	1142.7	54.021	825.32	1126	33.199	37.91	0	0	-10.644	-42.618	-15.381	5.3714	-3.2633	29.233	14.974	-5.6818	-13.907	-13.386	-0.40697	-0.31037	1645.6
4.93	494	60	NaN	-1.6221	15.561	7.2185	-149.14	-6.2702	13.999	6.9115	-819.51	1142.7	54.108	825.27	1126	31.61	37.817	0	0	-11.2	-43.154	-15.39	5.3626	-3.2658	29.217	14.979	-5.6879	-14.466	-13.937	-0.41112	-0.3253	1645.5
4.94	495	60	NaN	-1.6212	15.562	7.2162	-149.15	-6.2748	14.024	6.9139	-819.53	1142.7	54.184	825.22	1126	33.551	38.29	0	0	-11.757	-43.69	-15.398	5.3538	-3.2674	29.204	14.98	-5.6929	-15.025	-14.486	-0.41824	-0.33909	1645.5
4.95	496	60	NaN	-1.6181	15.568	7.2015	-149.15	-6.2815	14.018	6.9443	-819.54	1142.7	54.204	825.23	1126	33.369	38.07	0	0	-12.314	-44.226	-15.407	5.345	-3.2639	29.2	14.986	-5.7001	-15.578	-15.026	-0.42092	-0.35509	1645.5
4.96	497	60	NaN	-1.6261	15.589	7.2126	-149.16	-6.2958	13.999	6.8882	-819.54	1142.8	54.225	825.26	1126	31.106	38.98	0	0	-12.871	-44.762	-15.416	5.3362	-3.2746	29.187	15.005	-5.7117	-16.145	-15.575	-0.41089	-0.37547	1645.6
4.97	498	60	NaN	-1.6241	15.592	7.2122	-149.17	-6.2905	13.992	6.8788	-819.55	1142.8	54.202	825.26	1126	31.336	35.512	0	0	-13.428	-45.298	-15.425	5.3274	-3.2721	29.181	15.008	-5.7066	-16.7	-16.118	-0.41681	-0.37918	1645.6
4.98	499	60	NaN	-1.6194	15.589	7.2032	-149.18	-6.2899	13.988	6.9147	-819.57	1142.8	54.191	825.25	1126	31.979	36.951	0	0	-13.984	-45.834	-15.434	5.3186	-3.2658	29.17	15.005	-5.7057	-17.25	-16.664	-0.42867	-0.38706	1645.6
4.99	500	60	NaN	-1.6152	15.584	7.1984	-149.2	-6.2899	13.985	6.9518	-819.6	1142.8	54.19	825.25	1126	33.372	36.508	0	0	-14.541	-46.37	-15.442	5.3098	-3.2602	29.157	14.999	-5.7052	-17.801	-17.213	-0.44312	-0.39538	1645.6
5	501	60	NaN	-1.6144	15.579	7.2057	-149.21	-6.2865	13.974	6.9538	-819.62	1142.8	54.168	825.26	1126	32.093	39.693	0	0	-15.098	-46.906	-15.451	5.301	-3.2585	29.15	14.995	-5.7018	-18.356	-17.756	-0.45647	-0.4008	1645.7
5.01	502	60	NaN	-1.6199	15.584	7.2132	-149.19	-6.2904	13.921	6.9305	-819.62	1142.8	54.039	825.36	1126	31.632	39.753	0	0	-15.655	-47.442	-15.46	5.2922	-3.2602	29.169	14.999	-5.7056	-18.915	-18.273	-0.46084	-0.4134	1645.7
5.02	503	60	NaN	-1.6141	15.584	7.2088	-149.2	-6.3166	13.888	6.9705	-819.64	1142.8	53.995	825.48	1126	30.954	39.569	0	0	-16.211	-47.978	-15.469	5.2834	-3.2515	29.158	14.999	-5.7315	-19.463	-18.82	-0.46941	-0.44805	1645.9
5.03	504	60	NaN	-1.6205	15.582	7.2094	-149.21	-6.3144	13.919	6.9692	-819.67	1142.8	54.059	825.44	1126	32.421	38.075	0	0	-16.768	-48.514	-15.478	5.2747	-3.2601	29.146	14.997	-5.7295	-20.028	-19.368	-0.48014	-0.45484	1645.9
5.04	505	60	NaN	-1.6292	15.582	7.2003	-149.22	-6.2995	13.982	6.9933	-819.7	1142.8	54.19	825.35	1126	31.92	39.253	0	0	-17.325	-49.05	-15.486	5.2659	-3.2726	29.135	14.998	-5.7154	-20.598	-19.915	-0.48797	-0.44957	1645.8
5.05	506	60	NaN	-1.6314	15.59	7.1809	-149.22	-6.2905	14.024	7.0653	-819.7	1142.8	54.294	825.34	1126.1	31.967	38.65	0	0	-17.882	-49.586	-15.495	5.2571	-3.2759	29.131	15.007	-5.7072	-21.158	-20.455	-0.48848	-0.45012	1645.8
5.06	507	60	NaN	-1.6311	15.611	7.1965	-149.21	-6.2913	13.967	7.0322	-819.67	1142.8	54.163	825.45	1126	30.622	37.471	0	0	-18.439	-50.122	-15.504	5.2483	-3.2721	29.152	15.025	-5.7056	-21.711	-20.97	-0.4792	-0.45728	1645.9
5.07	508	60	NaN	-1.6188	15.611	7.1869	-149.21	-6.2911	13.985	7.0625	-819.66	1142.8	54.212	825.46	1126	31.073	36.715	0	0	-18.995	-50.658	-15.513	5.2395	-3.2605	29.151	15.026	-5.7059	-22.256	-21.506	-0.48661	-0.46641	1645.9
5.08	509	60	NaN	-1.626	15.618	7.1973	-149.2	-6.2848	14.007	7.0563	-819.67	1142.9	54.258	825.44	1126	33.22	40.257	0	0	-19.552	-51.194	-15.522	5.2307	-3.2695	29.155	15.033	-5.6996	-22.822	-22.039	-0.48876	-0.4689	1645.9
5.09	510	60	NaN	-1.6275	15.617	7.1963	-149.19	-6.281	14.022	7.0885	-819.67	1142.9	54.292	825.44	1126.1	31.786	38.476	0	0	-20.109	-51.73	-15.53	5.2219	-3.271	29.163	15.032	-5.6958	-23.38	-22.566	-0.4982	-0.47388	1645.9
5.1	511	60	NaN	-1.6136	15.601	7.1803	-149.18	-6.2731	14.031	7.1822	-819.69	1142.9	54.305	825.46	1126.1	33.513	37.23	0	0	-20.666	-52.265	-15.539	5.2131	-3.2543	29.178	15.016	-5.6883	-23.92	-23.087	-0.5227	-0.47524	1645.9
5.11	512	60	NaN	-1.6224	15.581	7.2259	-149.16	-6.217	14.048	7.2086	-819.75	1142.9	54.251	825.4	1126	33.086	36.893	0	0	-21.223	-52.801	-15.548	5.2043	-3.2603	29.202	14.995	-5.6313	-24.483	-23.6	-0.55268	-0.42697	1645.9
5.12	513	60	NaN	-1.622	15.589	7.2393	-149.18	-6.2245	14.064	7.2062	-819.74	1142.9	54.298	825.43	1126.1	33.531	38.133	0	0	-21.779	-53.337	-15.557	5.1955	-3.2616	29.183	15.003	-5.6384	-25.041	-24.154	-0.55382	-0.44287	1645.9
5.13	514	60	NaN	-1.6226	15.593	7.2644	-149.17	-6.2253	14.061	7.22	-819.73	1142.9	54.274	825.45	1126	34.079	37.011	0	0	-22.336	-53.873	-15.566	5.1867	-3.2609	29.19	15.005	-5.6376	-25.597	-24.684	-0.56049	-0.45093	1645.9
5.14	515	60	NaN	-1.6231	15.589	7.2839	-149.18	-6.2244	14.078	7.253	-819.75	1142.9	54.287	825.44	1126	31.28	37.751	0	0	-22.893	-54.409	-15.574	5.1779	-3.2606	29.187	15.001	-5.6363	-26.154	-25.222	-0.57328	-0.45836	1646
5.15	516	60	NaN	-1.6224	15.583	7.2867	-149.2	-6.2284	14.118	7.3056	-819.78	1142.9	54.364	825.4	1126.1	30.418	37.767	0	0	-23.202	-54.707	-15.561	5.1911	-3.2609	29.165	14.996	-5.6414	-26.463	-25.542	-0.56549	-0.45027	1645.9
5.16	517	60	NaN	-1.622	15.586	7.281	-149.19	-6.2358	14.119	7.3819	-819.78	1142.9	54.36	825.39	1126	31.609	34.912	0	0	-22.816	-54.335	-15.486	5.2658	-3.2577	29.172	14.999	-5.6484	-26.073	-25.163	-0.48762	-0.38254	1645.9
5.17	518	60	NaN	-1.6234	15.584	7.2871	-149.18	-6.223	14.083	7.4052	-819.81	1142.9	54.242	825.41	1126	33.488	37.106	0	0	-20.629	-52.23	-15.395	5.3568	-3.2541	29.192	14.997	-5.6357	-23.883	-23.038	-0.39835	-0.27893	1646
5.18	519	60	NaN	-1.6258	15.59	7.3039	-149.18	-6.2309	14.074	7.4051	-819.81	1142.9	54.212	825.44	1126	32.987	38.08	0	0	-9.9306	-41.932	-15.228	5.5244	-3.2554	29.192	15.002	-5.6432	-13.186	-12.74	-0.22563	-0.11874	1646
5.19	520	60	NaN	-1.6264	15.597	7.3084	-149.18	-6.2445	14.052	7.4507	-819.82	1142.9	54.164	825.48	1126	31.479	38.298	0	0	-5.037	-37.222	-15.156	5.5965	-3.2527	29.191	15.009	-5.656	-8.2897	-8.0305	-0.14722	-0.059506	1646.1
5.2	521	60	NaN	-1.6248	15.599	7.299	-149.18	-6.2569	14.009	7.5386	-819.84	1143	54.073	825.53	1126	30.199	39.158	0	0	-6.0598	-38.206	-15.181	5.5712	-3.2448	29.198	15.01	-5.6676	-9.3046	-9.0083	-0.1712	-0.096419	1646.1
5.21	522	60	NaN	-1.6248	15.59	7.3104	-149.18	-6.2793	14	7.5458	-819.88	1143	54.073	825.55	1126	32.26	37.282	0	0	-7.2742	-39.375	-15.2	5.5527	-3.2445	29.199	15	-5.6894	-10.519	-10.176	-0.19943	-0.13669	1646.2
5.22	523	60	NaN	-1.6243	15.591	7.3035	-149.19	-6.27	14.047	7.5886	-819.89	1143	54.15	825.43	1126	33.574	40.465	0	0	-8.5336	-40.587	-15.222	5.5306	-3.2453	29.189	15.001	-5.6806	-11.779	-11.398	-0.22023	-0.14997	1646.1
5.23	524	60	NaN	-1.6317	15.594	7.3072	-149.18	-6.2793	14.039	7.611	-819.89	1143	54.138	825.4	1126	32.618	39.107	0	0	-9.8073	-41.813	-15.279	5.4737	-3.2516	29.197	15.004	-5.6887	-13.059	-12.616	-0.27462	-0.21508	1646
5.24	525	60	NaN	-1.6411	15.594	7.3156	-149.17	-6.2903	14.022	7.6278	-819.92	1143	54.115	825.41	1126	32.186	37.307	0	0	-11.111	-43.069	-15.318	5.4341	-3.2595	29.207	15.003	-5.699	-14.371	-13.862	-0.31528	-0.26492	1646.1
5.25	526	60	NaN	-1.6473	15.593	7.323	-149.17	-6.2958	14.01	7.6606	-819.96	1143	54.101	825.41	1126	31.039	35.871	0	0	-12.453	-44.36	-15.336	5.4159	-3.264	29.215	15.001	-5.7045	-15.717	-15.145	-0.33516	-0.28857	1646.1
5.26	527	60	NaN	-1.6475	15.605	7.3251	-149.15	-6.3041	13.972	7.738	-819.94	1143	54.02	825.41	1126	33.481	38.46	0	0	-14.786	-46.606	-15.36	5.3921	-3.2588	29.236	15.013	-5.7122	-18.045	-17.369	-0.34743	-0.32006	1646.1
5.27	528	60	NaN	-1.6587	15.595	7.3437	-149.15	-6.3101	13.97	7.7573	-820.01	1143	54.039	825.35	1126	32.841	40.32	0	0	-18.896	-50.562	-15.394	5.3583	-3.2699	29.241	15.002	-5.7176	-22.166	-21.321	-0.39187	-0.35926	1646.1
5.28	529	60	NaN	-1.6566	15.597	7.3465	-149.14	-6.3154	13.953	7.8209	-820.04	1143	54.015	825.33	1125.9	33.757	40.087	0	0	-20.746	-52.343	-15.424	5.3287	-3.2648	29.249	15.004	-5.7223	-24.011	-23.093	-0.41961	-0.39359	1646.1
5.29	530	60	NaN	-1.656	15.601	7.3546	-149.13	-6.322	13.924	7.8595	-820.06	1143	53.964	825.33	1125.9	32.416	35.57	0	0	-21.523	-53.09	-15.451	5.301	-3.261	29.262	15.007	-5.728	-24.784	-23.828	-0.44438	-0.42706	1646.1
5.3	531	60	NaN	-1.6579	15.604	7.3674	-149.12	-6.3319	13.893	7.8854	-820.1	1143	53.917	825.34	1125.9	32.06	36.567	0	0	-22.301	-53.839	-15.468	5.2846	-3.2603	29.275	15.009	-5.7372	-25.561	-24.564	-0.45871	-0.45261	1646.2
5.31	532	60	NaN	-1.6461	15.614	7.358	-149.12	-6.3464	13.879	8.0095	-820.13	1143	53.919	825.33	1125.9	30.859	36.065	0	0	-17.103	-48.836	-15.381	5.3709	-3.2443	29.281	15.021	-5.7525	-20.347	-19.554	-0.36066	-0.38162	1646.2
5.32	533	60	NaN	-1.6477	15.625	7.3635	-149.13	-6.352	13.918	7.9941	-820.13	1143	54.016	825.24	1125.9	34.172	37.376	0	0	1.5875	-30.845	-15.063	5.6892	-3.2499	29.269	15.03	-5.7577	-1.6624	-1.5762	-0.032819	-0.068531	1646.1
5.33	534	60	NaN	-1.6398	15.627	7.3572	-149.12	-6.3721	13.87	8.0359	-820.14	1143	53.923	825.33	1125.9	31.15	37.845	0	0	8.474	-24.216	-14.947	5.8048	-3.2372	29.278	15.033	-5.7776	5.2368	5.0623	0.085232	0.027239	1646.2
5.34	535	60	NaN	-1.639	15.629	7.3511	-149.11	-6.3838	13.833	8.0698	-820.18	1143	53.833	825.36	1125.9	31.815	37.741	0	0	8.4904	-24.2	-14.95	5.8026	-3.232	29.296	15.034	-5.7889	5.2584	5.0958	0.084328	0.013714	1646.3
5.35	536	60	NaN	-1.6449	15.633	7.3484	-149.1	-6.3874	13.825	8.0806	-820.23	1143	53.796	825.32	1125.9	33.732	39.167	0	0	8.4813	-24.209	-14.952	5.7999	-3.2362	29.311	15.037	-5.7918	5.2451	5.1014	0.08457	0.008057	1646.3
5.36	537	60	NaN	-1.6402	15.637	7.3434	-149.1	-6.4058	13.782	8.104	-820.23	1143	53.722	825.42	1125.9	31.571	38.761	0	0	8.4507	-24.239	-14.955	5.7968	-3.228	29.315	15.041	-5.8099	5.2226	5.0763	0.085124	-0.013095	1646.4
5.37	538	60	NaN	-1.6292	15.642	7.3467	-149.1	-6.398	13.824	8.1306	-820.23	1143	53.795	825.3	1125.9	31.99	38.387	0	0	8.4171	-24.271	-14.956	5.7964	-3.2188	29.313	15.047	-5.8026	5.1983	5.0418	0.090676	-0.0061802	1646.3
5.38	539	60	NaN	-1.6289	15.638	7.3471	-149.09	-6.393	13.847	8.1645	-820.27	1143	53.803	825.21	1125.9	32.25	37.412	0	0	8.3905	-24.297	-14.956	5.7963	-3.2177	29.318	15.044	-5.7985	5.1728	5.0212	0.088092	-0.002177	1646.2
5.39	540	60	NaN	-1.6288	15.638	7.3512	-149.09	-6.3895	13.866	8.1906	-820.29	1143	53.811	825.14	1125.9	31.812	35.889	0	0	8.3973	-24.29	-14.957	5.7956	-3.2169	29.322	15.045	-5.7959	5.1804	5.0323	0.087868	-0.00031142	1646.2
5.4	541	60	NaN	-1.6259	15.644	7.3562	-149.09	-6.3896	13.877	8.2145	-820.3	1143	53.822	825.12	1125.9	30.207	38.295	0	0	8.8712	-23.834	-14.95	5.8019	-3.2136	29.325	15.05	-5.7964	5.6576	5.4916	0.10008	0.0055037	1646.1
5.41	542	60	NaN	-1.624	15.65	7.3516	-149.08	-6.3975	13.863	8.2584	-820.29	1143	53.793	825.15	1125.9	32.137	38.105	0	0	9.8067	-22.933	-14.937	5.8152	-3.2091	29.331	15.056	-5.8039	6.5976	6.3981	0.11917	0.011307	1646.2
5.42	543	60	NaN	-1.6313	15.641	7.3564	-149.08	-6.3972	13.879	8.2927	-820.33	1143	53.836	825.1	1125.9	31.136	40.683	0	0	9.9324	-22.812	-14.935	5.8173	-3.2167	29.335	15.048	-5.8041	6.7156	6.5224	0.11268	0.013267	1646.2
5.43	544	60	NaN	-1.6316	15.638	7.3512	-149.07	-6.3918	13.873	8.3421	-820.34	1142.9	53.808	825.09	1125.9	32.212	40.115	0	0	9.8666	-22.876	-14.935	5.8168	-3.2144	29.343	15.045	-5.7989	6.6522	6.4675	0.10918	0.017872	1646.1
5.44	545	60	NaN	-1.6338	15.639	7.3564	-149.06	-6.3882	13.849	8.3603	-820.33	1143	53.747	825.1	1125.9	31.043	38.302	0	0	9.7965	-22.943	-14.935	5.8175	-3.2138	29.357	15.045	-5.7944	6.5827	6.4139	0.11055	0.023081	1646.1
5.45	546	60	NaN	-1.6379	15.642	7.3771	-149.06	-6.3845	13.828	8.3472	-820.32	1143	53.693	825.11	1125.9	32.149	38.517	0	0	9.7276	-23.009	-14.934	5.8187	-3.2165	29.365	15.047	-5.7893	6.5111	6.3558	0.11328	0.029369	1646.1
5.46	547	60	NaN	-1.6384	15.641	7.4055	-149.07	-6.3739	13.842	8.3379	-820.3	1143	53.689	825.07	1125.9	31.443	37.401	0	0	9.7174	-23.019	-14.931	5.8213	-3.2172	29.351	15.045	-5.7787	6.5002	6.3319	0.11445	0.042589	1646.1
5.47	548	60	NaN	-1.6415	15.627	7.3982	-149.07	-6.3815	13.836	8.3968	-820.32	1143	53.689	825.09	1125.9	30.987	39.131	0	0	9.7532	-22.985	-14.929	5.8236	-3.2183	29.351	15.032	-5.786	6.535	6.3664	0.10306	0.037559	1646.1
5.48	549	60	NaN	-1.6453	15.611	7.3952	-149.08	-6.3848	13.85	8.442	-820.33	1143	53.698	825.09	1125.9	32.206	37.96	0	0	9.8685	-22.874	-14.927	5.8254	-3.2208	29.347	15.016	-5.7901	6.6477	6.4737	0.089601	0.035224	1646.1
5.49	550	60	NaN	-1.6451	15.598	7.3913	-149.07	-6.3871	13.846	8.4837	-820.35	1143	53.655	825.11	1125.9	32.868	37.658	0	0	9.9517	-22.794	-14.926	5.8266	-3.2176	29.353	15.004	-5.793	6.7342	6.5591	0.078054	0.033577	1646.2
5.5	551	60	NaN	-1.6439	15.588	7.3897	-149.07	-6.3908	13.822	8.5077	-820.38	1142.9	53.577	825.15	1125.9	31.295	39.396	0	0	10.02	-22.728	-14.925	5.8274	-3.2128	29.363	14.994	-5.7967	6.8071	6.6353	0.069545	0.030742	1646.2
5.51	552	60	NaN	-1.6491	15.582	7.3975	-149.07	-6.3974	13.805	8.4889	-820.4	1142.9	53.53	825.19	1125.9	32.185	38.235	0	0	10.097	-22.654	-14.925	5.8274	-3.2169	29.366	14.989	-5.8037	6.8796	6.7116	0.063876	0.023737	1646.3
5.52	553	60	NaN	-1.6519	15.61	7.409	-149.08	-6.4091	13.882	8.4585	-820.36	1143	53.646	825.12	1125.9	31.588	39.466	0	0	10.173	-22.581	-14.925	5.8273	-3.225	29.346	15.016	-5.815	6.9482	6.7653	0.091081	0.01237	1646.2
5.53	554	60	NaN	-1.651	15.621	7.4078	-149.08	-6.4271	13.861	8.4564	-820.37	1143	53.592	825.2	1125.9	30.961	36.926	0	0	10.223	-22.532	-14.924	5.8282	-3.2222	29.347	15.027	-5.8326	7.0013	6.8152	0.10267	-0.0043435	1646.3
5.54	555	60	NaN	-1.6477	15.633	7.3973	-149.07	-6.4278	13.851	8.4825	-820.38	1143	53.53	825.24	1125.9	32.443	37.045	0	0	10.302	-22.457	-14.923	5.8292	-3.2157	29.357	15.039	-5.8333	7.0859	6.9003	0.11561	-0.0040801	1646.3
5.55	556	60	NaN	-1.6416	15.645	7.3852	-149.07	-6.416	13.867	8.5158	-820.38	1143	53.506	825.22	1125.9	30.486	37.29	0	0	10.482	-22.283	-14.922	5.8302	-3.2076	29.369	15.051	-5.822	7.2744	7.0854	0.12943	0.0081844	1646.3
5.56	557	60	NaN	-1.6328	15.65	7.3801	-149.06	-6.4107	13.88	8.5274	-820.39	1142.9	53.507	825.2	1125.9	30.762	38.238	0	0	10.593	-22.176	-14.922	5.8303	-3.1985	29.377	15.057	-5.8172	7.395	7.2009	0.13482	0.013095	1646.3
5.57	558	60	NaN	-1.6327	15.654	7.3748	-149.06	-6.4136	13.896	8.5287	-820.4	1142.9	53.541	825.22	1125.9	30.813	39.257	0	0	10.648	-22.123	-14.923	5.8297	-3.1995	29.376	15.06	-5.8203	7.4485	7.2526	0.13789	0.0093803	1646.3
5.58	559	60	NaN	-1.6355	15.662	7.3807	-149.06	-6.4076	13.911	8.5128	-820.42	1142.9	53.547	825.23	1125.9	29.511	37.787	0	0	10.729	-22.046	-14.921	5.8312	-3.2031	29.374	15.069	-5.8145	7.5259	7.3281	0.1477	0.016789	1646.4
5.59	560	60	NaN	-1.6349	15.665	7.3895	-149.05	-6.3944	13.935	8.4774	-820.44	1143	53.563	825.2	1125.9	32.718	39.121	0	0	10.812	-21.966	-14.919	5.8329	-3.2042	29.376	15.072	-5.8011	7.6076	7.4104	0.15261	0.03175	1646.3
5.6	561	60	NaN	-1.6319	15.664	7.3934	-149.05	-6.3784	13.961	8.4461	-820.46	1143	53.586	825.17	1125.9	32.119	39.806	0	0	10.886	-21.895	-14.919	5.8336	-3.2031	29.381	15.071	-5.7851	7.6824	7.4864	0.15218	0.048537	1646.3
5.61	562	60	NaN	-1.6311	15.664	7.3864	-149.05	-6.3668	13.976	8.4498	-820.48	1143	53.591	825.17	1125.9	32.975	37.246	0	0	10.948	-21.835	-14.918	5.8345	-3.2024	29.383	15.07	-5.7734	7.7458	7.5488	0.15256	0.061086	1646.4
5.62	563	60	NaN	-1.635	15.669	7.3724	-149.04	-6.3761	13.946	8.4731	-820.48	1143	53.508	825.27	1125.9	32.509	37.4	0	0	10.9	-21.88	-14.915	5.8376	-3.2025	29.394	15.074	-5.7814	7.698	7.5131	0.15946	0.056251	1646.5
5.63	564	60	NaN	-1.6331	15.674	7.3742	-149.03	-6.3546	13.988	8.4437	-820.49	1143	53.551	825.24	1125.9	33.89	36.54	0	0	10.901	-21.88	-14.911	5.8409	-3.2031	29.398	15.081	-5.761	7.6975	7.5176	0.16959	0.07991	1646.4
5.64	565	60	NaN	-1.6349	15.681	7.3743	-149.03	-6.3428	14.01	8.4309	-820.5	1143	53.563	825.25	1125.9	33.044	34.853	0	0	10.969	-21.815	-14.908	5.8446	-3.2058	29.4	15.088	-5.75	7.7628	7.5855	0.18027	0.094605	1646.5
5.65	566	60	NaN	-1.6375	15.689	7.3753	-149.03	-6.3434	14.011	8.4194	-820.52	1143	53.548	825.3	1125.9	32.577	36.809	0	0	10.997	-21.788	-14.904	5.8487	-3.2082	29.4	15.095	-5.7502	7.7887	7.6119	0.19198	0.098545	1646.5
5.66	567	60	NaN	-1.6353	15.698	7.3839	-149.03	-6.3452	14.014	8.3779	-820.54	1143	53.545	825.35	1125.9	32.584	36.09	0	0	11.015	-21.77	-14.899	5.8531	-3.2073	29.396	15.104	-5.751	7.8074	7.6254	0.20439	0.10209	1646.6
5.67	568	60	NaN	-1.6379	15.697	7.3828	-149.02	-6.3398	13.96	8.3884	-820.56	1143	53.406	825.43	1125.9	30.574	37.269	0	0	11.11	-21.679	-14.895	5.8571	-3.2045	29.41	15.102	-5.745	7.9053	7.7315	0.20717	0.11213	1646.7
5.68	569	60	NaN	-1.6386	15.706	7.3769	-149.03	-6.34	14.02	8.3882	-820.57	1143	53.559	825.4	1125.9	33.871	38.424	0	0	11.194	-21.598	-14.892	5.8606	-3.2106	29.397	15.112	-5.7464	7.9835	7.799	0.22049	0.11422	1646.7
5.69	570	60	NaN	-1.6382	15.717	7.3761	-149.03	-6.324	14.053	8.3796	-820.57	1143	53.623	825.36	1125.9	31.567	37.341	0	0	11.26	-21.535	-14.889	5.8631	-3.2128	29.396	15.124	-5.7311	8.047	7.8613	0.2346	0.13196	1646.6
5.7	571	60	NaN	-1.6393	15.724	7.3834	-149.02	-6.3065	14.047	8.3533	-820.57	1143	53.591	825.37	1125.9	31.488	38.342	0	0	11.334	-21.463	-14.886	5.8663	-3.2137	29.401	15.131	-5.7135	8.12	7.9379	0.24552	0.15287	1646.6
5.71	572	60	NaN	-1.6436	15.727	7.3981	-149.03	-6.3071	14.034	8.3046	-820.57	1143	53.576	825.4	1125.9	35.29	38.67	0	0	11.429	-21.372	-14.881	5.8714	-3.2191	29.395	15.133	-5.713	8.21	8.023	0.25191	0.1584	1646.7
5.72	573	60	NaN	-1.6434	15.732	7.41	-149.05	-6.3036	14.094	8.2732	-820.57	1143	53.737	825.33	1125.9	34.237	39.117	0	0	11.476	-21.327	-14.872	5.8799	-3.2257	29.37	15.138	-5.7098	8.25	8.0433	0.26552	0.17014	1646.6
5.73	574	60	NaN	-1.6353	15.728	7.4043	-149.03	-6.2813	14.098	8.2724	-820.56	1143	53.735	825.3	1126	33.318	38.601	0	0	11.489	-21.314	-14.862	5.8907	-3.2175	29.386	15.135	-5.6887	8.2718	8.0721	0.27379	0.20202	1646.6
5.74	575	60	NaN	-1.6309	15.727	7.3913	-149.03	-6.2698	14.095	8.295	-820.54	1143	53.738	825.29	1126	31.843	36.032	0	0	11.501	-21.303	-14.86	5.892	-3.2124	29.39	15.135	-5.6777	8.2883	8.0878	0.27449	0.21436	1646.5
5.75	576	60	NaN	-1.6297	15.729	7.3865	-149.04	-6.2784	14.09	8.3037	-820.52	1143	53.771	825.31	1125.9	31.485	38.66	0	0	11.512	-21.292	-14.86	5.8924	-3.2122	29.379	15.136	-5.6857	8.2999	8.0869	0.27623	0.2067	1646.5
5.76	577	60	NaN	-1.6292	15.731	7.4005	-149.05	-6.3012	14.081	8.2653	-820.52	1143	53.818	825.36	1125.9	30.678	37.468	0	0	11.523	-21.281	-14.859	5.8929	-3.2145	29.362	15.138	-5.7075	8.3089	8.0808	0.27827	0.18535	1646.6
5.77	578	60	NaN	-1.6319	15.737	7.4136	-149.04	-6.2844	14.087	8.202	-820.5	1143	53.83	825.3	1125.9	31.215	37.41	0	0	11.535	-21.27	-14.859	5.8933	-3.2199	29.373	15.143	-5.6908	8.3148	8.1029	0.28413	0.20248	1646.5
5.78	579	60	NaN	-1.6251	15.74	7.4036	-149.05	-6.3026	14.074	8.2331	-820.48	1143	53.859	825.35	1125.9	33.033	35.061	0	0	11.546	-21.259	-14.859	5.8937	-3.213	29.362	15.147	-5.7094	8.333	8.1026	0.2886	0.18436	1646.6
5.79	580	60	NaN	-1.6234	15.735	7.399	-149.05	-6.2974	14.064	8.2357	-820.47	1143	53.847	825.34	1125.9	31.607	37.65	0	0	11.557	-21.248	-14.858	5.8941	-3.2109	29.366	15.143	-5.7047	8.3464	8.118	0.28452	0.18947	1646.5
5.8	581	60	NaN	-1.6235	15.73	7.4029	-149.04	-6.2912	14.059	8.2014	-820.47	1143	53.835	825.31	1125.9	32.006	39.293	0	0	11.569	-21.237	-14.858	5.8945	-3.2117	29.373	15.138	-5.6987	8.3569	8.1361	0.28005	0.19585	1646.5
5.81	582	60	NaN	-1.6216	15.734	7.4094	-149.04	-6.3085	14.051	8.1567	-820.44	1143	53.854	825.34	1125.9	32.939	37.819	0	0	11.58	-21.226	-14.857	5.895	-3.2121	29.368	15.141	-5.7154	8.3679	8.1418	0.28372	0.17953	1646.5
5.82	583	60	NaN	-1.6305	15.742	7.3982	-149.04	-6.309	14.026	8.1707	-820.42	1143	53.811	825.35	1125.9	32.713	39.29	0	0	11.591	-21.216	-14.857	5.8954	-3.219	29.373	15.149	-5.7153	8.3722	8.1575	0.29174	0.18008	1646.5
5.83	584	60	NaN	-1.6369	15.741	7.3998	-149.05	-6.3212	14.025	8.1023	-820.4	1143	53.852	825.37	1125.9	32.029	38.332	0	0	11.603	-21.205	-14.856	5.8958	-3.2292	29.362	15.146	-5.7266	8.3734	8.1576	0.29002	0.16916	1646.5
5.84	585	60	NaN	-1.6361	15.74	7.3947	-149.05	-6.3265	14.012	8.0665	-820.37	1143	53.843	825.39	1125.9	32.761	37.567	0	0	11.614	-21.194	-14.856	5.8962	-3.2294	29.358	15.144	-5.7313	8.3845	8.1642	0.28845	0.16488	1646.5
5.85	586	60	NaN	-1.6392	15.737	7.3861	-149.05	-6.3217	14.018	8.048	-820.36	1143	53.861	825.36	1125.9	31.804	37.632	0	0	11.625	-21.183	-14.856	5.8966	-3.2338	29.353	15.142	-5.7267	8.3914	8.1701	0.2863	0.16999	1646.4
5.86	587	60	NaN	-1.6531	15.732	7.3809	-149.06	-6.3115	14.056	8.0126	-820.37	1143	53.949	825.28	1125.9	31.511	37.294	0	0	11.636	-21.172	-14.855	5.8971	-3.2521	29.341	15.138	-5.7171	8.3844	8.1693	0.28294	0.17999	1646.4
5.87	588	60	NaN	-1.6605	15.735	7.3845	-149.06	-6.3184	14.023	7.9379	-820.36	1143	53.906	825.33	1125.9	32.151	38.995	0	0	11.648	-21.161	-14.855	5.8975	-3.2605	29.341	15.139	-5.7223	8.3873	8.1801	0.28462	0.17514	1646.4
5.88	589	60	NaN	-1.6641	15.744	7.3778	-149.05	-6.3213	13.984	7.9125	-820.33	1143	53.815	825.37	1125.9	31.528	38.277	0	0	11.659	-21.15	-14.854	5.8979	-3.2618	29.357	15.147	-5.7241	8.3973	8.207	0.29217	0.17377	1646.4
5.89	590	60	NaN	-1.6622	15.748	7.3762	-149.05	-6.3244	13.99	7.8879	-820.29	1143	53.846	825.38	1125.9	31.712	37.968	0	0	11.67	-21.139	-14.854	5.8983	-3.2618	29.346	15.15	-5.7272	8.4086	8.2071	0.29649	0.17109	1646.4
5.9	591	60	NaN	-1.662	15.744	7.3754	-149.08	-6.3244	14.044	7.8575	-820.27	1143	53.992	825.31	1125.9	33.107	36.65	0	0	11.682	-21.128	-14.853	5.8987	-3.2679	29.317	15.148	-5.7284	8.4138	8.1891	0.29442	0.17035	1646.3
5.91	592	60	NaN	-1.6676	15.734	7.3726	-149.09	-6.317	14.114	7.8243	-820.27	1143	54.159	825.22	1125.9	32.295	38.007	0	0	11.693	-21.118	-14.853	5.8992	-3.2806	29.292	15.139	-5.7226	8.4125	8.1749	0.28633	0.17654	1646.2
5.92	593	60	NaN	-1.6703	15.727	7.3773	-149.08	-6.297	14.081	7.8026	-820.28	1143	54.052	825.23	1125.9	32.241	40.521	0	0	11.704	-21.107	-14.853	5.8996	-3.2802	29.31	15.132	-5.7024	8.4241	8.2037	0.27955	0.19722	1646.2
5.93	594	60	NaN	-1.6743	15.733	7.3637	-149.07	-6.302	14.041	7.8195	-820.26	1143	53.966	825.3	1125.9	33.312	38.007	0	0	11.716	-21.096	-14.852	5.9	-3.2806	29.326	15.138	-5.7072	8.435	8.2301	0.2861	0.19277	1646.3
5.94	595	60	NaN	-1.6762	15.738	7.3545	-149.06	-6.2954	14.019	7.8293	-820.23	1143	53.909	825.32	1125.9	33.086	38.857	0	0	11.727	-21.085	-14.852	5.9004	-3.2802	29.336	15.144	-5.7007	8.4468	8.2512	0.29182	0.19976	1646.3
5.95	596	60	NaN	-1.678	15.738	7.3591	-149.06	-6.2947	14.02	7.7915	-820.23	1143	53.916	825.31	1125.9	29.654	38.411	0	0	11.738	-21.074	-14.851	5.9008	-3.2836	29.33	15.143	-5.6998	8.4546	8.2563	0.29167	0.20099	1646.3
5.96	597	60	NaN	-1.68	15.734	7.3745	-149.08	-6.3077	14.039	7.7077	-820.24	1143	53.988	825.31	1125.9	32.859	37.244	0	0	11.75	-21.063	-14.851	5.9013	-3.291	29.31	15.139	-5.7125	8.4586	8.2469	0.28753	0.18881	1646.3
5.97	598	60	NaN	-1.6754	15.742	7.3726	-149.08	-6.3031	14.062	7.6797	-820.21	1143	54.04	825.27	1125.9	33.318	38.641	0	0	11.761	-21.052	-14.851	5.9017	-3.2892	29.308	15.146	-5.7076	8.4717	8.2553	0.29561	0.19409	1646.2
5.98	599	60	NaN	-1.6694	15.747	7.346	-149.08	-6.2943	14.06	7.7135	-820.19	1143	54.016	825.24	1125.9	34.487	37.661	0	0	11.772	-21.041	-14.85	5.9021	-3.2812	29.305	15.153	-5.6996	8.4909	8.2637	0.3026	0.20252	1646.2
5.99	600	60	NaN	-1.6696	15.746	7.3474	-149.08	-6.2933	14.053	7.6568	-820.2	1143	53.998	825.25	1125.9	31.366	37.013	0	0	11.784	-21.03	-14.85	5.9025	-3.2828	29.306	15.151	-5.6986	8.5007	8.2753	0.30177	0.2039	1646.2
6	601	60	NaN	-1.6712	15.746	7.3521	-149.07	-6.3031	14.022	7.5852	-820.19	1143	53.94	825.32	1125.9	32.932	40.001	0	0	11.795	-21.02	-14.849	5.9029	-3.2848	29.312	15.151	-5.7077	8.51	8.292	0.30158	0.19526	1646.3
6.01	602	60	NaN	-1.6706	15.75	7.3423	-149.07	-6.315	13.984	7.5597	-820.16	1143	53.861	825.4	1125.8	32.528	36.676	0	0	11.806	-21.009	-14.849	5.9034	-3.2823	29.319	15.154	-5.7187	8.5238	8.3101	0.30506	0.18465	1646.3
6.02	603	60	NaN	-1.6684	15.745	7.3272	-149.07	-6.2968	14.041	7.5701	-820.18	1143	53.948	825.27	1125.9	34.273	39.662	0	0	11.817	-20.998	-14.848	5.9038	-3.2829	29.313	15.15	-5.7018	8.5346	8.3154	0.30109	0.20201	1646.2
6.03	604	60	NaN	-1.6704	15.739	7.3282	-149.06	-6.2925	14.063	7.4821	-820.18	1143	53.961	825.23	1125.9	33.204	39.574	0	0	11.829	-20.987	-14.848	5.9042	-3.2884	29.323	15.145	-5.6982	8.5403	8.3359	0.29682	0.20602	1646.1
6.04	605	60	NaN	-1.6731	15.729	7.3247	-149.05	-6.3001	14.026	7.4288	-820.19	1143	53.864	825.29	1125.9	31.624	36.861	0	0	11.84	-20.976	-14.848	5.9046	-3.2895	29.335	15.135	-5.7057	8.5505	8.3591	0.28706	0.19888	1646.2
6.05	606	60	NaN	-1.6758	15.727	7.3097	-149.04	-6.305	14.008	7.418	-820.18	1142.9	53.806	825.34	1125.9	32.494	39.952	0	0	11.851	-20.965	-14.847	5.905	-3.2906	29.342	15.133	-5.7108	8.5607	8.377	0.28539	0.19428	1646.3
6.06	607	60	NaN	-1.681	15.737	7.2906	-149.04	-6.303	14.031	7.4156	-820.15	1142.9	53.83	825.31	1125.9	33.674	38.913	0	0	11.863	-20.954	-14.847	5.9055	-3.2967	29.344	15.143	-5.709	8.5659	8.3898	0.29625	0.19642	1646.2
6.07	608	60	NaN	-1.6957	15.749	7.3001	-149.03	-6.3104	14.011	7.3281	-820.13	1143	53.768	825.31	1125.8	32.887	35.831	0	0	11.874	-20.943	-14.846	5.9059	-3.3123	29.356	15.153	-5.7144	8.5617	8.4122	0.30618	0.19151	1646.2
6.08	609	60	NaN	-1.7034	15.75	7.286	-149.03	-6.3142	14.034	7.3444	-820.15	1143	53.809	825.32	1125.9	30.357	36.208	0	0	11.885	-20.932	-14.846	5.9063	-3.3209	29.349	15.155	-5.719	8.5643	8.4169	0.30933	0.18725	1646.2
6.09	610	60	NaN	-1.7047	15.757	7.276	-149.04	-6.3171	14.049	7.3644	-820.13	1142.9	53.835	825.33	1125.9	31.973	35.644	0	0	11.897	-20.922	-14.846	5.9067	-3.3224	29.345	15.163	-5.7226	8.5742	8.4232	0.31731	0.18416	1646.2
6.1	611	60	NaN	-1.7084	15.766	7.2763	-149.03	-6.3162	14.055	7.3448	-820.1	1143	53.821	825.33	1125.9	33.322	38.442	0	0	11.908	-20.911	-14.845	5.9071	-3.3264	29.348	15.172	-5.7218	8.5816	8.4377	0.32669	0.18538	1646.2
6.11	612	60	NaN	-1.7153	15.771	7.2852	-149.02	-6.3112	14.055	7.2871	-820.07	1143	53.773	825.32	1125.9	33.896	38.549	0	0	11.919	-20.9	-14.845	5.9076	-3.3336	29.359	15.176	-5.7165	8.5856	8.4589	0.33113	0.1911	1646.1
6.12	613	60	NaN	-1.7135	15.76	7.2916	-149.02	-6.3056	14.051	7.2556	-820.08	1142.9	53.723	825.33	1125.9	33.449	40.445	0	0	11.931	-20.889	-14.844	5.908	-3.3311	29.364	15.165	-5.7108	8.5994	8.4748	0.32073	0.19714	1646.2
6.13	614	60	NaN	-1.7208	15.763	7.2754	-149.01	-6.3015	14.057	7.277	-820.05	1142.9	53.699	825.32	1125.9	32.442	38.822	0	0	11.942	-20.878	-14.844	5.9084	-3.3369	29.369	15.169	-5.7079	8.6049	8.4909	0.3253	0.20046	1646.1
6.14	615	60	NaN	-1.7206	15.757	7.276	-149.03	-6.3048	14.098	7.2598	-820.04	1142.9	53.782	825.27	1125.9	33.41	36.843	0	0	11.953	-20.867	-14.843	5.9088	-3.3402	29.353	15.164	-5.7123	8.6129	8.4861	0.32078	0.19654	1646.1
6.15	616	60	NaN	-1.7219	15.748	7.2813	-149.03	-6.3108	14.096	7.2314	-820.03	1142.9	53.773	825.31	1125.9	32.688	37.539	0	0	11.964	-20.856	-14.843	5.9092	-3.3422	29.348	15.155	-5.7186	8.6223	8.4921	0.3125	0.19063	1646.1
6.16	617	60	NaN	-1.7262	15.741	7.2835	-149.02	-6.3102	14.054	7.2047	-820	1142.9	53.662	825.39	1125.9	32.522	38.454	0	0	11.976	-20.845	-14.843	5.9097	-3.3435	29.359	15.148	-5.7179	8.6323	8.5138	0.30587	0.19173	1646.1
6.17	618	60	NaN	-1.724	15.739	7.2819	-149.03	-6.2881	14.092	7.1695	-819.94	1142.9	53.685	825.31	1125.9	29.434	38.456	0	0	11.987	-20.835	-14.842	5.9101	-3.3435	29.355	15.147	-5.6967	8.6436	8.5203	0.30521	0.21341	1646
6.18	619	60	NaN	-1.7244	15.711	7.277	-149.04	-6.3069	14.119	7.16	-819.96	1142.9	53.773	825.31	1125.9	33.261	38.618	0	0	11.998	-20.824	-14.842	5.9105	-3.3472	29.338	15.12	-5.7155	8.6511	8.5144	0.27817	0.195	1646
6.19	620	60	NaN	-1.7303	15.699	7.279	-149.04	-6.3096	14.088	7.1265	-819.95	1142.9	53.706	825.38	1125.9	34.297	38.09	0	0	12.01	-20.813	-14.841	5.9109	-3.3519	29.341	15.107	-5.7176	8.6578	8.5285	0.26546	0.19333	1646.1
6.2	621	60	NaN	-1.7338	15.686	7.2769	-149.04	-6.3016	14.083	7.1137	-819.96	1142.9	53.67	825.38	1125.9	32.242	38.656	0	0	12.021	-20.802	-14.841	5.9113	-3.3546	29.342	15.095	-5.7101	8.6664	8.5405	0.25374	0.2012	1646.1
6.21	622	60	NaN	-1.7327	15.674	7.2709	-149.04	-6.2938	14.112	7.1199	-819.97	1142.9	53.712	825.33	1125.9	31.668	40.043	0	0	12.032	-20.791	-14.84	5.9117	-3.3547	29.335	15.084	-5.7033	8.6776	8.544	0.2434	0.20841	1646.1
6.22	623	60	NaN	-1.7318	15.682	7.2734	-149.05	-6.3012	14.103	7.0913	-819.93	1142.9	53.713	825.38	1125.9	32.921	36.346	0	0	12.044	-20.78	-14.84	5.9122	-3.3549	29.331	15.091	-5.7094	8.6887	8.551	0.25045	0.20278	1646.1
6.23	624	2.5	NaN	-1.7272	15.682	7.2941	-149.03	-6.2887	14.057	7.017	-819.92	1142.9	53.575	825.43	1125.9	32.286	36.279	0	0	12.055	-20.769	-14.84	5.9126	-3.3481	29.349	15.09	-5.6964	8.7068	8.5796	0.25021	0.21621	1646.1
6.24	625	2.5	NaN	-1.7286	15.694	7.2872	-149.05	-6.2681	14.17	7.0322	-819.9	1142.9	53.812	825.25	1125.9	31.317	37.833	0	0	12.066	-20.758	-14.839	5.913	-3.3574	29.324	15.103	-5.6774	8.7089	8.566	0.26381	0.23556	1645.9
6.25	626	2.5	NaN	-1.7227	15.691	7.2863	-149.05	-6.2743	14.162	7.0409	-819.9	1142.9	53.807	825.28	1125.9	32.656	39.586	0	0	12.078	-20.747	-14.839	5.9134	-3.351	29.326	15.1	-5.6838	8.7265	8.579	0.26138	0.22965	1645.9
6.26	627	2.5	NaN	-1.7189	15.688	7.2815	-149.04	-6.2762	14.137	7.0547	-819.9	1142.9	53.76	825.33	1125.9	34.716	36.976	0	0	12.089	-20.737	-14.838	5.9138	-3.345	29.335	15.097	-5.6858	8.7439	8.5989	0.25877	0.22807	1646
6.27	628	2.5	NaN	-1.7171	15.689	7.2739	-149.03	-6.2674	14.131	7.0695	-819.88	1142.9	53.744	825.33	1125.9	31.781	38.102	0	0	12.1	-20.726	-14.838	5.9143	-3.3422	29.343	15.099	-5.6773	8.758	8.6169	0.26091	0.23697	1646
6.28	629	2.5	NaN	-1.7107	15.691	7.2738	-149.03	-6.2621	14.122	7.0692	-819.85	1142.8	53.729	825.31	1125.9	30.783	36.317	0	0	12.111	-20.715	-14.838	5.9147	-3.3353	29.348	15.101	-5.6717	8.7762	8.6332	0.26312	0.24299	1645.9
6.29	630	2.5	NaN	-1.7094	15.681	7.2842	-149.03	-6.2608	14.124	7.0674	-819.86	1142.8	53.75	825.3	1125.9	29.672	35.322	0	0	12.123	-20.704	-14.837	5.9151	-3.3348	29.342	15.091	-5.6708	8.788	8.6377	0.25414	0.24434	1645.9
6.3	631	2.5	NaN	-1.7109	15.672	7.2889	-149.04	-6.2854	14.105	7.0619	-819.89	1142.8	53.767	825.4	1125.9	25.148	34.095	0	0	12.134	-20.693	-14.837	5.9155	-3.3369	29.332	15.082	-5.695	8.7972	8.6391	0.24524	0.22051	1646
6.31	632	2.5	NaN	-1.7151	15.665	7.3029	-149.05	-6.2842	14.122	7.0186	-819.91	1142.8	53.817	825.38	1125.9	26.876	33.002	0	0	12.145	-20.682	-14.836	5.9159	-3.3444	29.322	15.074	-5.6938	8.801	8.6397	0.23799	0.22216	1646
6.32	633	2.5	NaN	-1.7193	15.662	7.3109	-149.05	-6.2653	14.141	6.9879	-819.92	1142.9	53.85	825.32	1125.9	23.649	31.771	0	0	12.157	-20.671	-14.836	5.9164	-3.3508	29.32	15.072	-5.6751	8.8059	8.6484	0.23584	0.2413	1646
6.33	634	2.5	NaN	-1.7195	15.668	7.2882	-149.04	-6.2654	14.095	7.0476	-819.91	1142.8	53.792	825.4	1125.9	25.056	30.433	0	0	12.168	-20.66	-14.835	5.9168	-3.3469	29.334	15.077	-5.6747	8.8211	8.6733	0.24172	0.2421	1646.1
6.34	635	2.5	NaN	-1.7178	15.67	7.2858	-149.05	-6.2626	14.083	7.0613	-819.91	1142.8	53.76	825.39	1125.9	23.649	26.638	0	0	12.179	-20.649	-14.835	5.9172	-3.3436	29.325	15.078	-5.6713	8.8357	8.6751	0.24341	0.24594	1646.1
6.35	636	2.5	NaN	-1.7214	15.678	7.2956	-149.05	-6.253	14.085	7.0249	-819.9	1142.8	53.784	825.37	1125.9	23.649	27.872	0	0	12.192	-20.638	-14.833	5.9189	-3.3493	29.324	15.087	-5.6618	8.8424	8.686	0.25354	0.25704	1646
6.36	637	2.5	NaN	-1.725	15.685	7.2959	-149.06	-6.2434	14.118	7.0165	-819.89	1142.8	53.881	825.3	1125.9	23.649	26.141	0	0	12.209	-20.621	-14.827	5.9257	-3.3567	29.309	15.095	-5.6526	8.8518	8.688	0.26801	0.27304	1646
6.37	638	2.5	NaN	-1.7256	15.688	7.2831	-149.07	-6.2389	14.131	7.0536	-819.9	1142.8	53.93	825.29	1125.9	23.649	26.981	0	0	12.225	-20.605	-14.82	5.9325	-3.3577	29.296	15.098	-5.6487	8.8677	8.6912	0.27803	0.28378	1645.9
6.38	639	2.5	NaN	-1.7226	15.685	7.2641	-149.07	-6.2393	14.071	7.1178	-819.9	1142.8	53.813	825.42	1125.9	23.649	24.005	0	0	12.242	-20.589	-14.813	5.9394	-3.3483	29.304	15.095	-5.6497	8.894	8.7153	0.28252	0.28962	1646.1
6.39	640	2.5	NaN	-1.7263	15.682	7.2638	-149.07	-6.2157	14.054	7.1168	-819.91	1142.8	53.759	825.38	1125.9	23.649	26.026	0	0	12.259	-20.573	-14.806	5.9462	-3.3502	29.303	15.091	-5.6253	8.909	8.73	0.28518	0.32086	1646
6.4	641	2.5	NaN	-1.7274	15.68	7.2762	-149.09	-6.2208	14.098	7.1034	-819.92	1142.8	53.864	825.32	1125.9	23.649	24.005	0	0	12.276	-20.556	-14.799	5.953	-3.3554	29.278	15.089	-5.6305	8.9206	8.722	0.2902	0.32257	1646
6.41	642	2.5	NaN	-1.726	15.671	7.2864	-149.1	-6.2365	14.115	7.1103	-819.93	1142.8	53.893	825.34	1125.9	23.649	24.005	0	0	12.293	-20.54	-14.792	5.9598	-3.3547	29.268	15.082	-5.6471	8.9381	8.7278	0.28964	0.31271	1646
6.42	643	2.5	NaN	-1.7226	15.663	7.2904	-149.1	-6.2527	14.12	7.1381	-819.95	1142.8	53.878	825.36	1125.9	23.649	24.005	0	0	12.304	-20.529	-14.786	5.9662	-3.3498	29.271	15.075	-5.6644	8.9545	8.7421	0.28857	0.30186	1646.1
6.43	644	2.5	NaN	-1.7185	15.661	7.2937	-149.09	-6.263	14.142	7.1638	-819.95	1142.8	53.893	825.33	1125.9	23.649	24.005	0	0	12.236	-20.595	-14.786	5.9662	-3.3453	29.279	15.073	-5.6751	8.8908	8.6845	0.28739	0.29115	1646
6.44	645	2.5	NaN	-1.7175	15.663	7.3273	-149.09	-6.2691	14.171	7.1029	-819.94	1142.8	53.918	825.3	1125.9	23.649	24.005	0	0	12.185	-20.644	-14.786	5.966	-3.3474	29.283	15.076	-5.6816	8.8376	8.6395	0.28965	0.28441	1646
6.45	646	2.5	NaN	-1.7134	15.666	7.3105	-149.08	-6.2891	14.126	7.1759	-819.94	1142.8	53.833	825.38	1125.9	23.649	24.005	0	0	12.161	-20.667	-14.787	5.9655	-3.3377	29.294	15.078	-5.701	8.8235	8.6267	0.29167	0.26447	1646.1
6.46	647	2.5	NaN	-1.7113	15.668	7.3217	-149.07	-6.2938	14.105	7.1757	-819.96	1142.8	53.82	825.39	1125.9	23.649	24.005	0	0	12.021	-20.802	-14.788	5.9639	-3.3351	29.303	15.079	-5.7047	8.6857	8.5014	0.29049	0.25926	1646.1
6.47	648	2.5	NaN	-1.7078	15.669	7.3276	-149.07	-6.2865	14.113	7.1816	-819.97	1142.8	53.864	825.33	1125.9	23.649	24.005	0	0	11.831	-20.984	-14.79	5.9619	-3.333	29.308	15.08	-5.6972	8.4984	8.3234	0.28974	0.26473	1646.1
6.48	649	2.5	NaN	-1.7009	15.673	7.3086	-149.07	-6.2768	14.13	7.241	-819.95	1142.8	53.917	825.28	1125.9	23.649	24.005	0	0	11.706	-21.105	-14.791	5.9615	-3.3259	29.307	15.084	-5.6887	8.3796	8.2017	0.2936	0.27276	1646
6.49	650	2.5	NaN	-1.694	15.679	7.3202	-149.06	-6.2784	14.114	7.21	-819.94	1142.8	53.933	825.28	1125.9	23.649	24.005	0	0	11.58	-21.227	-14.791	5.961	-3.3207	29.317	15.09	-5.6894	8.259	8.0903	0.29901	0.27156	1646
6.5	651	2.5	NaN	-1.6892	15.677	7.3019	-149.05	-6.2893	14.091	7.2709	-819.96	1142.8	53.917	825.33	1125.9	23.649	24.005	0	0	11.466	-21.336	-14.791	5.9609	-3.3132	29.324	15.087	-5.6996	8.1532	7.9883	0.29559	0.26137	1646
6.51	652	2.5	NaN	-1.6861	15.676	7.2987	-149.05	-6.2959	14.082	7.2926	-819.96	1142.8	53.929	825.36	1125.9	23.649	24.005	0	0	11.299	-21.496	-14.791	5.9615	-3.3097	29.325	15.086	-5.7064	7.9896	7.8285	0.29564	0.25502	1646.1
6.52	653	2.5	NaN	-1.6862	15.673	7.3072	-149.06	-6.3003	14.086	7.27	-819.97	1142.8	53.957	825.36	1125.9	23.649	24.005	0	0	10.965	-21.818	-14.789	5.9635	-3.3116	29.315	15.083	-5.7111	7.6537	7.4969	0.29461	0.25249	1646.1
6.53	654	2.5	NaN	-1.6892	15.666	7.3188	-149.08	-6.306	14.091	7.2259	-819.99	1142.8	53.975	825.35	1125.9	23.649	24.005	0	0	10.753	-22.022	-14.788	5.9644	-3.3167	29.296	15.077	-5.7164	7.4366	7.2736	0.28889	0.24798	1646.1
6.54	655	2.5	NaN	-1.6918	15.666	7.3232	-149.09	-6.3169	14.07	7.2111	-819.98	1142.8	53.936	825.41	1125.9	23.649	24.005	0	0	10.634	-22.137	-14.788	5.9644	-3.3184	29.28	15.076	-5.7269	7.3156	7.1433	0.28836	0.23742	1646.1
6.55	656	2.5	NaN	-1.6924	15.655	7.3085	-149.12	-6.3033	14.113	7.2537	-820.01	1142.8	53.984	825.33	1125.9	23.649	24.005	0	0	10.464	-22.301	-14.79	5.962	-3.3193	29.256	15.067	-5.7149	7.1443	6.9548	0.27659	0.24709	1646.1
6.56	657	2.5	NaN	-1.6933	15.652	7.3018	-149.12	-6.3022	14.106	7.2783	-820.02	1142.8	53.939	825.36	1125.9	23.649	24.005	0	0	10.288	-22.47	-14.793	5.9594	-3.3176	29.259	15.064	-5.7145	6.9706	6.7895	0.27096	0.24486	1646.1
6.57	658	2.5	NaN	-1.6941	15.651	7.3036	-149.12	-6.3114	14.073	7.2752	-820.03	1142.8	53.852	825.46	1125.9	23.649	24.005	0	0	10.119	-22.633	-14.795	5.9572	-3.3155	29.261	15.063	-5.7235	6.8035	6.6284	0.26815	0.23373	1646.2
6.58	659	2.5	NaN	-1.6939	15.652	7.3102	-149.13	-6.3214	14.054	7.2553	-820.05	1142.8	53.799	825.55	1125.9	23.649	24.005	0	0	9.9508	-22.795	-14.797	5.955	-3.314	29.251	15.064	-5.7329	6.6368	6.4562	0.26664	0.22209	1646.3
6.59	660	2.5	NaN	-1.6905	15.657	7.3136	-149.13	-6.3168	14.1	7.2491	-820.04	1142.8	53.868	825.49	1125.9	23.649	24.005	0	0	9.791	-22.948	-14.8	5.9525	-3.3133	29.243	15.069	-5.7287	6.4777	6.2948	0.26915	0.22379	1646.3
6.6	661	2.5	NaN	-1.6897	15.669	7.3062	-149.14	-6.3061	14.112	7.2844	-820.03	1142.8	53.873	825.48	1125.9	23.649	24.005	0	0	9.647	-23.087	-14.802	5.9498	-3.3115	29.243	15.082	-5.7184	6.3355	6.1559	0.27936	0.23149	1646.3
6.61	662	2.5	NaN	-1.6845	15.676	7.2975	-149.13	-6.2862	14.111	7.3126	-820.04	1142.8	53.816	825.49	1125.9	23.649	24.005	0	0	9.524	-23.205	-14.805	5.9468	-3.3033	29.256	15.089	-5.6988	6.2207	6.0503	0.28321	0.24801	1646.3
6.62	663	2.5	NaN	-1.683	15.676	7.2981	-149.11	-6.2759	14.11	7.3029	-820.06	1142.8	53.783	825.52	1125.9	23.649	24.005	0	0	9.427	-23.299	-14.808	5.9444	-3.3009	29.269	15.089	-5.6887	6.126	5.9697	0.28101	0.25576	1646.3
6.63	664	2.5	NaN	-1.6846	15.674	7.3078	-149.1	-6.2728	14.107	7.2559	-820.07	1142.8	53.765	825.56	1125.9	23.649	24.005	0	0	9.345	-23.378	-14.81	5.9423	-3.3035	29.277	15.086	-5.6852	6.0415	5.8992	0.27632	0.25708	1646.4
6.64	665	2.5	NaN	-1.6825	15.677	7.3175	-149.1	-6.2588	14.095	7.1994	-820.07	1142.8	53.695	825.55	1125.9	23.649	24.005	0	0	9.3484	-23.374	-14.812	5.9401	-3.3009	29.283	15.088	-5.6702	6.0475	5.9085	0.27607	0.26992	1646.4
6.65	666	2.5	NaN	-1.6845	15.677	7.3129	-149.08	-6.2456	14.138	7.1852	-820.05	1142.8	53.783	825.51	1125.9	23.649	24.005	0	0	9.3248	-23.397	-14.814	5.9386	-3.3066	29.294	15.09	-5.6583	6.0182	5.8972	0.27648	0.2803	1646.3
6.66	667	2.5	NaN	-1.6863	15.674	7.3098	-149.08	-6.2317	14.169	7.1816	-820.06	1142.8	53.825	825.47	1125.9	23.649	24.005	0	0	9.2594	-23.46	-14.814	5.938	-3.31	29.292	15.087	-5.6454	5.9494	5.832	0.27305	0.29268	1646.3
6.67	668	2.5	NaN	-1.6905	15.666	7.306	-149.08	-6.2341	14.172	7.1752	-820.08	1142.8	53.839	825.49	1125.9	23.649	24.005	0	0	9.2102	-23.508	-14.815	5.9369	-3.3148	29.295	15.079	-5.6475	5.8954	5.7877	0.26381	0.28943	1646.3
6.68	669	2.5	NaN	-1.6955	15.661	7.2977	-149.07	-6.2397	14.161	7.1726	-820.09	1142.8	53.831	825.54	1125.9	23.649	24.005	0	0	9.2	-23.517	-14.818	5.9345	-3.3195	29.301	15.073	-5.6522	5.8804	5.784	0.25535	0.28227	1646.4
6.69	670	2.5	NaN	-1.6986	15.665	7.2828	-149.08	-6.2244	14.162	7.1833	-820.06	1142.8	53.799	825.52	1125.9	23.649	24.005	0	0	9.2545	-23.465	-14.819	5.9332	-3.3212	29.302	15.078	-5.6368	5.9333	5.837	0.25874	0.29635	1646.3
6.7	671	2.5	NaN	-1.7071	15.662	7.2862	-149.05	-6.2163	14.136	7.1352	-820.07	1142.8	53.707	825.55	1125.9	23.649	24.005	0	0	9.3499	-23.373	-14.82	5.9326	-3.3282	29.33	15.073	-5.628	6.0217	5.9567	0.25364	0.30455	1646.4
6.71	672	2.5	NaN	-1.7222	15.67	7.272	-149.04	-6.2191	14.153	7.1457	-820.07	1142.8	53.706	825.53	1125.9	23.649	24.005	0	0	9.4517	-23.275	-14.821	5.9309	-3.3429	29.335	15.082	-5.6314	6.1088	6.0596	0.26067	0.29951	1646.3
6.72	673	2.5	NaN	-1.7293	15.679	7.2637	-149.05	-6.2242	14.182	7.1579	-820.05	1142.8	53.76	825.49	1125.9	23.649	24.005	0	0	9.5687	-23.162	-14.823	5.9289	-3.3514	29.325	15.091	-5.637	6.2173	6.1625	0.26811	0.29192	1646.3
6.73	674	2.5	NaN	-1.7333	15.685	7.2624	-149.06	-6.2323	14.19	7.1574	-820.05	1142.8	53.783	825.49	1125.9	23.649	24.005	0	0	9.7288	-23.008	-14.826	5.926	-3.3564	29.314	15.098	-5.645	6.3725	6.3053	0.2714	0.28096	1646.3
6.74	675	2.5	NaN	-1.7438	15.688	7.2619	-149.07	-6.2429	14.16	7.1486	-820.06	1142.8	53.714	825.53	1125.9	23.649	24.005	0	0	9.8182	-22.922	-14.83	5.9218	-3.3647	29.313	15.1	-5.6553	6.4535	6.391	0.26996	0.26648	1646.3
6.75	676	2.5	NaN	-1.7542	15.691	7.2576	-149.06	-6.2305	14.178	7.1612	-820.02	1142.8	53.721	825.46	1125.9	23.649	24.005	0	0	9.8553	-22.887	-14.836	5.9167	-3.3749	29.323	15.105	-5.6444	6.4804	6.4362	0.26976	0.27231	1646.2
6.76	677	2.5	NaN	-1.7579	15.685	7.2685	-149.06	-6.2459	14.166	7.1377	-820.03	1142.8	53.719	825.49	1125.9	23.649	24.005	0	0	9.8925	-22.851	-14.841	5.9116	-3.3794	29.316	15.099	-5.6599	6.5131	6.4655	0.25878	0.25167	1646.3
6.77	678	2.5	NaN	-1.7596	15.681	7.2736	-149.06	-6.248	14.171	7.1277	-820.02	1142.7	53.743	825.49	1125.9	23.649	24.005	0	0	9.9296	-22.815	-14.846	5.9065	-3.3823	29.314	15.095	-5.6626	6.5473	6.4991	0.24961	0.2439	1646.3
6.78	679	2.5	NaN	-1.7564	15.678	7.2735	-149.07	-6.2413	14.2	7.133	-820	1142.7	53.811	825.42	1125.9	23.649	24.005	0	0	9.9667	-22.779	-14.851	5.9014	-3.3814	29.308	15.093	-5.6568	6.5854	6.529	0.24212	0.24461	1646.2
6.79	680	2.5	NaN	-1.7479	15.673	7.2742	-149.08	-6.2381	14.232	7.1376	-819.98	1142.7	53.883	825.33	1126	23.649	24.005	0	0	10.004	-22.743	-14.856	5.8963	-3.3753	29.297	15.089	-5.6539	6.6286	6.5535	0.23324	0.24236	1646.1
6.8	681	2.5	NaN	-1.7495	15.665	7.2841	-149.05	-6.2393	14.162	7.0999	-819.97	1142.7	53.713	825.41	1125.9	23.649	24.005	0	0	10.041	-22.708	-14.861	5.8912	-3.3722	29.326	15.081	-5.6544	6.6688	6.6179	0.21953	0.2368	1646.1
6.81	682	2.5	NaN	-1.7343	15.643	7.2699	-149.05	-6.2522	14.166	7.1352	-819.96	1142.7	53.757	825.42	1125.9	23.649	24.005	0	0	10.078	-22.672	-14.866	5.8861	-3.3573	29.323	15.06	-5.6684	6.7209	6.6506	0.19346	0.21766	1646.1
6.82	683	2.5	NaN	-1.7247	15.633	7.2789	-149.05	-6.2607	14.14	7.0714	-819.95	1142.7	53.729	825.45	1125.9	23.649	24.005	0	0	10.115	-22.636	-14.871	5.881	-3.349	29.327	15.048	-5.6762	6.7664	6.6903	0.17717	0.20477	1646.1
6.83	684	2.5	NaN	-1.72	15.623	7.2916	-149.04	-6.2608	14.114	6.9812	-819.94	1142.7	53.673	825.47	1125.9	23.649	24.005	0	0	10.152	-22.6	-14.876	5.8759	-3.3455	29.336	15.038	-5.6758	6.807	6.736	0.16193	0.20009	1646.2
6.84	685	2.5	NaN	-1.7175	15.61	7.2889	-149.03	-6.2548	14.108	6.9404	-819.94	1142.7	53.642	825.46	1125.9	23.649	24.005	0	0	10.19	-22.565	-14.881	5.8708	-3.3433	29.347	15.026	-5.6707	6.8464	6.7828	0.1444	0.20009	1646.2
6.85	686	2.5	NaN	-1.7175	15.617	7.2745	-149.02	-6.2567	14.082	6.9516	-819.9	1142.7	53.593	825.47	1125.9	23.649	24.005	0	0	10.227	-22.529	-14.887	5.8657	-3.3412	29.358	15.031	-5.6711	6.8855	6.8289	0.14487	0.19457	1646.1
6.86	687	2.5	NaN	-1.7106	15.613	7.263	-149.04	-6.2574	14.15	6.9468	-819.88	1142.7	53.754	825.37	1125.9	23.649	24.005	0	0	10.264	-22.493	-14.892	5.8605	-3.3402	29.334	15.029	-5.6735	6.9237	6.8405	0.13748	0.18706	1646
6.87	688	2.5	NaN	-1.7104	15.608	7.2513	-149.02	-6.2624	14.134	6.9298	-819.89	1142.7	53.723	825.39	1125.9	23.649	24.005	0	0	10.301	-22.457	-14.897	5.8554	-3.3395	29.349	15.023	-5.6782	6.9616	6.8917	0.12662	0.17724	1646
6.88	689	2.5	NaN	-1.7146	15.604	7.2438	-149.01	-6.268	14.098	6.9176	-819.91	1142.7	53.647	825.44	1125.9	23.649	24.005	0	0	10.338	-22.422	-14.902	5.8503	-3.3414	29.363	15.019	-5.6832	6.9968	6.9414	0.11702	0.16718	1646.1
6.89	690	2.5	NaN	-1.718	15.606	7.2422	-149.02	-6.2707	14.102	6.9104	-819.91	1142.7	53.661	825.44	1125.9	23.649	24.005	0	0	10.375	-22.386	-14.907	5.8452	-3.3455	29.352	15.021	-5.686	7.0298	6.9658	0.11437	0.15925	1646.1
6.9	691	2.5	NaN	-1.7131	15.623	7.2434	-149.03	-6.269	14.163	6.8798	-819.87	1142.7	53.824	825.36	1125.9	23.649	24.005	0	0	10.413	-22.35	-14.912	5.8401	-3.3475	29.332	15.038	-5.6841	7.065	6.9823	0.12605	0.15605	1646
6.91	692	2.5	NaN	-1.7204	15.624	7.2507	-149.02	-6.2635	14.135	6.8394	-819.89	1142.7	53.744	825.39	1125.9	23.649	24.005	0	0	10.45	-22.314	-14.917	5.835	-3.3534	29.349	15.04	-5.6789	7.0963	7.035	0.12253	0.15612	1646
6.92	693	2.5	NaN	-1.7239	15.628	7.2585	-149.01	-6.2583	14.13	6.7879	-819.9	1142.7	53.74	825.39	1125.9	23.649	24.005	0	0	10.487	-22.279	-14.922	5.8299	-3.3585	29.35	15.043	-5.6735	7.1283	7.0718	0.12099	0.15643	1646
6.93	694	2.5	NaN	-1.727	15.633	7.2518	-149.02	-6.2572	14.14	6.7877	-819.9	1142.7	53.778	825.4	1125.9	23.649	24.005	0	0	10.524	-22.243	-14.927	5.8248	-3.3629	29.345	15.048	-5.6726	7.161	7.1023	0.121	0.15224	1646.1
6.94	695	2.5	NaN	-1.7308	15.638	7.2362	-149.02	-6.2545	14.152	6.8184	-819.9	1142.7	53.813	825.4	1125.9	23.649	24.005	0	0	10.561	-22.207	-14.933	5.8197	-3.3669	29.345	15.053	-5.6704	7.1942	7.1374	0.12097	0.14932	1646.1
6.95	696	2.5	NaN	-1.7334	15.64	7.2389	-149.01	-6.2346	14.161	6.7713	-819.89	1142.7	53.802	825.36	1125.9	23.649	24.005	0	0	10.581	-22.188	-14.934	5.8181	-3.3708	29.358	15.056	-5.6505	7.2107	7.17	0.1221	0.16755	1646
6.96	697	2.5	NaN	-1.7354	15.639	7.2309	-149.01	-6.2299	14.171	6.7531	-819.88	1142.7	53.837	825.36	1125.9	23.649	24.005	0	0	10.517	-22.25	-14.918	5.834	-3.3747	29.348	15.056	-5.6466	7.1421	7.0985	0.13774	0.18747	1646
6.97	698	2.5	NaN	-1.7406	15.633	7.234	-149.03	-6.2289	14.159	6.719	-819.9	1142.7	53.814	825.38	1125.9	23.649	24.005	0	0	10.452	-22.312	-14.902	5.85	-3.3802	29.335	15.05	-5.6451	7.0719	7.023	0.14738	0.20485	1646
6.98	699	2.5	NaN	-1.7461	15.63	7.2332	-149.03	-6.2333	14.151	6.6997	-819.9	1142.7	53.806	825.41	1125.9	23.649	24.005	0	0	10.387	-22.374	-14.886	5.8659	-3.3861	29.326	15.047	-5.6498	7.0013	6.9515	0.16047	0.21615	1646.1
6.99	700	2.5	NaN	-1.7459	15.627	7.2183	-149.04	-6.237	14.159	6.7122	-819.88	1142.7	53.837	825.44	1125.9	23.649	24.005	0	0	9.7553	-22.983	-14.901	5.851	-3.3865	29.32	15.044	-5.6544	6.3689	6.3375	0.14321	0.19656	1646.1
7	701	2.5	NaN	-1.7335	15.614	7.1864	-149.05	-6.2298	14.178	6.7564	-819.87	1142.6	53.89	825.44	1125.9	23.649	24.005	0	0	9.1373	-23.578	-14.92	5.8324	-3.3744	29.311	15.032	-5.6477	5.7629	5.7336	0.11209	0.18479	1646.1
7.01	702	2.5	NaN	-1.7404	15.603	7.1883	-149.06	-6.2299	14.216	6.7207	-819.91	1142.6	53.974	825.39	1125.9	23.649	24.005	0	0	9.5813	-23.15	-14.911	5.8412	-3.3856	29.294	15.022	-5.6489	6.1958	6.1438	0.11125	0.19233	1646.1
7.02	703	2.5	NaN	-1.7592	15.605	7.1999	-149.05	-6.2304	14.208	6.6796	-819.95	1142.6	53.97	825.43	1125.9	23.649	24.005	0	0	10.025	-22.723	-14.902	5.8499	-3.4055	29.305	15.024	-5.6496	6.6199	6.5822	0.12167	0.20037	1646.1
7.03	704	2.5	NaN	-1.7592	15.601	7.1896	-149.03	-6.2184	14.208	6.6946	-819.97	1142.6	53.973	825.44	1126	23.649	24.005	0	0	10.469	-22.295	-14.894	5.8587	-3.4051	29.321	15.021	-5.6383	7.0644	7.0252	0.12699	0.22039	1646.2
7.04	705	2.5	NaN	-1.7494	15.594	7.171	-149.03	-6.2068	14.231	6.7238	-819.98	1142.6	54.031	825.41	1126	23.649	24.005	0	0	11.101	-21.688	-14.881	5.871	-3.3962	29.323	15.015	-5.6275	7.7043	7.6347	0.1338	0.24349	1646.2
7.05	706	2.5	NaN	-1.7541	15.598	7.1742	-149.04	-6.2147	14.264	6.6903	-820.01	1142.6	54.134	825.4	1126	23.649	24.005	0	0	12.079	-20.746	-14.862	5.8898	-3.4057	29.304	15.019	-5.6351	8.6733	8.5581	0.15638	0.25476	1646.2
7.06	707	2.5	NaN	-1.7582	15.611	7.1728	-149.01	-6.2006	14.208	6.6766	-820	1142.6	53.989	825.48	1126	23.649	24.005	0	0	12.426	-20.412	-14.855	5.8969	-3.4051	29.342	15.03	-5.6198	9.0212	8.9298	0.17496	0.2771	1646.2
7.07	708	2.5	NaN	-1.7556	15.615	7.1636	-149.01	-6.1928	14.232	6.7067	-820.03	1142.6	54.052	825.43	1126	23.649	24.005	0	0	12.457	-20.382	-14.854	5.898	-3.4037	29.339	15.034	-5.6122	9.0534	8.9572	0.17984	0.28579	1646.2
7.08	709	2.5	NaN	-1.7697	15.629	7.181	-149.01	-6.1805	14.262	6.6562	-820.07	1142.7	54.143	825.4	1126	23.649	24.005	0	0	12.373	-20.463	-14.851	5.901	-3.4227	29.338	15.048	-5.5997	8.9505	8.875	0.19687	0.30129	1646.2
7.09	710	2.5	NaN	-1.7841	15.642	7.1956	-149	-6.1673	14.267	6.6139	-820.11	1142.7	54.162	825.4	1126	23.649	24.005	0	0	12.308	-20.525	-14.849	5.9036	-3.4392	29.348	15.062	-5.5865	8.8692	8.8224	0.21289	0.31708	1646.3
7.1	711	2.5	NaN	-1.7767	15.64	7.1732	-148.99	-6.1597	14.242	6.6848	-820.13	1142.6	54.079	825.43	1126	23.649	24.005	0	0	12.289	-20.544	-14.847	5.9054	-3.4264	29.364	15.06	-5.58	8.863	8.8208	0.21315	0.32543	1646.3
7.11	712	2.5	NaN	-1.7634	15.643	7.1666	-148.99	-6.1529	14.262	6.683	-820.11	1142.7	54.128	825.39	1126	23.649	24.005	0	0	12.249	-20.582	-14.845	5.907	-3.415	29.356	15.063	-5.5726	8.8342	8.7741	0.21751	0.33436	1646.3
7.12	713	2.5	NaN	-1.7753	15.671	7.1736	-148.99	-6.151	14.233	6.671	-820.13	1142.7	54.072	825.47	1126	23.649	24.005	0	0	12.13	-20.697	-14.845	5.9077	-3.4253	29.362	15.09	-5.5699	8.7048	8.6656	0.24518	0.33782	1646.4
7.13	714	2.5	NaN	-1.7836	15.693	7.1849	-149	-6.1422	14.238	6.655	-820.18	1142.7	54.064	825.49	1126	23.649	24.005	0	0	12.013	-20.81	-14.844	5.9079	-3.4338	29.35	15.111	-5.5606	8.579	8.5397	0.26703	0.34728	1646.4
7.14	715	2.5	NaN	-1.7855	15.705	7.1914	-149.01	-6.1333	14.243	6.6539	-820.21	1142.7	54.051	825.5	1126	23.649	24.005	0	0	11.897	-20.921	-14.845	5.9076	-3.4351	29.336	15.124	-5.5517	8.4617	8.4143	0.279	0.35587	1646.5
7.15	716	2.5	NaN	-1.7847	15.708	7.1896	-149.02	-6.1306	14.23	6.676	-820.21	1142.7	54.005	825.55	1126	23.649	24.005	0	0	11.749	-21.064	-14.844	5.9085	-3.4319	29.335	15.127	-5.5496	8.3172	8.2718	0.28376	0.35886	1646.5
7.16	717	2.5	NaN	-1.7888	15.7	7.1924	-149.04	-6.1247	14.302	6.6853	-820.27	1142.7	54.139	825.46	1126	23.649	24.005	0	0	11.61	-21.198	-14.843	5.9096	-3.4404	29.312	15.122	-5.546	8.1693	8.1147	0.279	0.36354	1646.5
7.17	718	2.5	NaN	-1.7865	15.705	7.2031	-149.05	-6.1223	14.293	6.6618	-820.27	1142.7	54.091	825.47	1126	23.649	24.005	0	0	11.538	-21.267	-14.842	5.9104	-3.4373	29.303	15.125	-5.5424	8.1008	8.0363	0.28321	0.36799	1646.5
7.18	719	2.5	NaN	-1.786	15.707	7.1961	-149.05	-6.1146	14.27	6.7058	-820.28	1142.7	53.999	825.5	1126	23.649	24.005	0	0	11.472	-21.33	-14.841	5.911	-3.432	29.306	15.126	-5.5339	8.0402	7.9764	0.28505	0.37703	1646.5
7.19	720	2.5	NaN	-1.7895	15.707	7.1902	-149.04	-6.1086	14.248	6.7547	-820.3	1142.7	53.907	825.54	1126	23.649	24.005	0	0	11.412	-21.388	-14.841	5.9115	-3.4305	29.318	15.126	-5.5279	7.9818	7.9302	0.2855	0.38358	1646.6
7.2	721	2.5	NaN	-1.7948	15.708	7.1975	-149.03	-6.111	14.252	6.7632	-820.32	1142.7	53.872	825.55	1126	23.649	24.005	0	0	11.352	-21.446	-14.84	5.9119	-3.4343	29.326	15.128	-5.5303	7.9174	7.8798	0.28739	0.38158	1646.6
7.21	722	2.5	NaN	-1.792	15.714	7.203	-149.05	-6.1227	14.343	6.7716	-820.33	1142.7	54.025	825.4	1126	23.649	24.005	0	0	11.29	-21.505	-14.84	5.9122	-3.4367	29.304	15.134	-5.5423	7.8537	7.7994	0.29396	0.36991	1646.5
7.22	723	2.5	NaN	-1.7842	15.715	7.202	-149.02	-6.1438	14.297	6.8213	-820.34	1142.7	53.89	825.49	1126	23.649	24.005	0	0	11.18	-21.611	-14.839	5.9136	-3.4224	29.342	15.134	-5.563	7.7581	7.7308	0.29573	0.35056	1646.6
7.23	724	2.5	NaN	-1.78	15.712	7.2115	-149.01	-6.1591	14.305	6.8278	-820.37	1142.7	53.89	825.49	1126	23.649	24.005	0	0	11.054	-21.732	-14.837	5.9154	-3.4179	29.356	15.131	-5.5784	7.6365	7.624	0.29453	0.33692	1646.6
7.24	725	2.5	NaN	-1.7731	15.715	7.2199	-148.98	-6.1687	14.307	6.8355	-820.37	1142.7	53.866	825.46	1126	23.649	24.005	0	0	11.02	-21.765	-14.837	5.9157	-3.4099	29.379	15.134	-5.5876	7.6104	7.6138	0.29754	0.32815	1646.6
7.25	726	2.5	NaN	-1.7644	15.723	7.2239	-148.95	-6.1777	14.277	6.8563	-820.35	1142.7	53.767	825.46	1126	23.649	24.005	0	0	10.975	-21.808	-14.836	5.9165	-3.397	29.416	15.141	-5.5956	7.5783	7.6074	0.30528	0.32093	1646.6
7.26	727	2.5	NaN	-1.7672	15.717	7.2354	-148.94	-6.1976	14.267	6.8392	-820.39	1142.7	53.759	825.52	1126	23.649	24.005	0	0	10.911	-21.871	-14.834	5.918	-3.4001	29.424	15.135	-5.6154	7.5107	7.5536	0.30062	0.30266	1646.7
7.27	728	2.5	NaN	-1.7517	15.725	7.2165	-148.93	-6.1885	14.299	6.9244	-820.35	1142.7	53.812	825.4	1126	23.649	24.005	0	0	10.842	-21.937	-14.833	5.9191	-3.3837	29.44	15.144	-5.6073	7.4582	7.5034	0.31042	0.3118	1646.5
7.28	729	2.5	NaN	-1.7436	15.725	7.2221	-148.91	-6.1995	14.243	6.9341	-820.33	1142.7	53.715	825.44	1126	23.649	24.005	0	0	10.771	-22.005	-14.832	5.9199	-3.3718	29.464	15.143	-5.6169	7.3991	7.4586	0.31029	0.30299	1646.5
7.29	730	2.5	NaN	-1.7398	15.724	7.2311	-148.9	-6.2011	14.231	6.9232	-820.31	1142.7	53.714	825.42	1126	23.649	24.005	0	0	10.705	-22.068	-14.832	5.9207	-3.3683	29.475	15.141	-5.6181	7.3371	7.4067	0.30965	0.30261	1646.5
7.3	731	2.5	NaN	-1.7369	15.72	7.2332	-148.9	-6.1908	14.265	6.9267	-820.3	1142.7	53.802	825.35	1126	23.649	24.005	0	0	10.644	-22.127	-14.831	5.9216	-3.3685	29.473	15.138	-5.6086	7.2756	7.3461	0.30758	0.313	1646.4
7.31	732	2.5	NaN	-1.7322	15.706	7.2314	-148.89	-6.1947	14.209	6.9514	-820.3	1142.7	53.721	825.39	1126	23.649	24.005	0	0	10.552	-22.216	-14.831	5.9216	-3.36	29.478	15.122	-5.6115	7.1922	7.262	0.29176	0.31017	1646.4
7.32	733	2.5	NaN	-1.7389	15.696	7.231	-148.91	-6.2022	14.244	6.9468	-820.31	1142.7	53.826	825.33	1126	23.649	24.005	0	0	10.472	-22.293	-14.831	5.9212	-3.3706	29.453	15.113	-5.6191	7.1011	7.1602	0.28185	0.30208	1646.4
7.33	734	2.5	NaN	-1.7441	15.694	7.2244	-148.92	-6.1957	14.24	6.965	-820.27	1142.7	53.839	825.33	1126	23.649	24.005	0	0	10.444	-22.319	-14.833	5.9192	-3.3757	29.448	15.11	-5.6126	7.0688	7.1284	0.27744	0.3066	1646.4
7.34	735	2.5	NaN	-1.7552	15.694	7.2214	-148.93	-6.2042	14.202	6.9691	-820.23	1142.7	53.777	825.39	1126	23.649	24.005	0	0	10.357	-22.404	-14.834	5.9178	-3.3844	29.439	15.11	-5.62	6.9724	7.0357	0.2752	0.2978	1646.4
7.35	736	2.5	NaN	-1.7695	15.691	7.218	-148.95	-6.2217	14.173	6.9867	-820.2	1142.8	53.73	825.44	1125.9	23.649	24.005	0	0	10.217	-22.538	-14.835	5.917	-3.3965	29.42	15.105	-5.6363	6.8205	6.8815	0.26987	0.28065	1646.4
7.36	737	2.5	NaN	-1.7781	15.678	7.2034	-148.98	-6.2205	14.206	7.0772	-820.18	1142.8	53.805	825.38	1126	23.649	24.005	0	0	10.183	-22.571	-14.836	5.9161	-3.4046	29.393	15.094	-5.6359	6.7786	6.822	0.25747	0.28021	1646.3
7.37	738	2.5	NaN	-1.7785	15.682	7.2035	-148.96	-6.2267	14.117	7.0851	-820.15	1142.8	53.601	825.5	1125.9	23.649	24.005	0	0	10.167	-22.587	-14.837	5.9152	-3.3976	29.417	15.095	-5.6399	6.7693	6.83	0.25774	0.27524	1646.4
7.38	739	2.5	NaN	-1.7916	15.656	7.2425	-148.99	-6.2365	14.162	7.0257	-820.17	1142.8	53.71	825.45	1125.9	23.649	24.005	0	0	10.104	-22.648	-14.84	5.9127	-3.4165	29.39	15.07	-5.6507	6.687	6.7423	0.23055	0.26207	1646.4
7.39	740	2.5	NaN	-1.7915	15.634	7.2659	-148.99	-6.2324	14.193	7.018	-820.17	1142.7	53.771	825.42	1126	23.649	24.005	0	0	10.037	-22.712	-14.843	5.9096	-3.4189	29.382	15.05	-5.648	6.6182	6.6704	0.20732	0.26158	1646.3
7.4	741	2.5	NaN	-1.7838	15.621	7.2739	-148.98	-6.222	14.183	7.0434	-820.17	1142.7	53.734	825.42	1126	23.649	24.005	0	0	10.109	-22.642	-14.849	5.9035	-3.409	29.394	15.037	-5.6382	6.7004	6.752	0.18792	0.26532	1646.3
7.41	742	2.5	NaN	-1.7851	15.606	7.2863	-148.98	-6.2225	14.162	7.0383	-820.18	1142.7	53.688	825.43	1125.9	23.649	24.005	0	0	10.182	-22.572	-14.855	5.8974	-3.4089	29.398	15.021	-5.6378	6.773	6.826	0.16619	0.25954	1646.4
7.42	743	2.5	NaN	-1.7787	15.597	7.2756	-148.97	-6.2301	14.145	7.1091	-820.18	1142.7	53.673	825.48	1125.9	23.649	24.005	0	0	10.254	-22.502	-14.861	5.8913	-3.3994	29.409	15.013	-5.6457	6.8549	6.9062	0.15206	0.24555	1646.4
7.43	744	2.5	NaN	-1.7725	15.591	7.2773	-148.96	-6.2132	14.165	7.1325	-820.18	1142.7	53.719	825.46	1125.9	23.649	24.005	0	0	10.327	-22.433	-14.867	5.8852	-3.3941	29.421	15.007	-5.6292	6.9327	6.9882	0.13953	0.25595	1646.4
7.44	745	2.5	NaN	-1.7634	15.588	7.2795	-148.95	-6.1988	14.185	7.145	-820.2	1142.7	53.771	825.43	1126	23.649	24.005	0	0	10.399	-22.363	-14.873	5.8791	-3.3863	29.427	15.004	-5.6152	7.0129	7.0639	0.13111	0.26389	1646.4
7.45	746	2.5	NaN	-1.7547	15.591	7.2805	-148.95	-6.1893	14.2	7.1497	-820.22	1142.7	53.815	825.41	1126	23.649	24.005	0	0	10.472	-22.293	-14.879	5.873	-3.379	29.429	15.008	-5.6059	7.0926	7.1361	0.12842	0.26704	1646.4
7.46	747	2.5	NaN	-1.7505	15.6	7.2816	-148.94	-6.1805	14.209	7.1448	-820.23	1142.7	53.842	825.4	1126	23.649	24.005	0	0	10.544	-22.224	-14.885	5.8669	-3.3759	29.433	15.016	-5.5969	7.1681	7.2094	0.13101	0.27001	1646.4
7.47	748	2.5	NaN	-1.7459	15.607	7.2851	-148.94	-6.1713	14.195	7.1478	-820.28	1142.8	53.811	825.45	1126	23.649	24.005	0	0	10.617	-22.154	-14.891	5.8608	-3.37	29.435	15.022	-5.5864	7.2465	7.2814	0.13079	0.27444	1646.5
7.48	749	2.5	NaN	-1.7488	15.618	7.2705	-148.94	-6.153	14.221	7.1731	-820.31	1142.8	53.866	825.41	1126	23.649	24.005	0	0	10.689	-22.084	-14.898	5.8547	-3.3739	29.438	15.033	-5.5679	7.315	7.3537	0.13594	0.28677	1646.5
7.49	750	2.5	NaN	-1.7426	15.643	7.258	-148.95	-6.1331	14.263	7.2028	-820.31	1142.8	53.919	825.35	1126	23.649	24.005	0	0	10.761	-22.014	-14.904	5.8486	-3.3686	29.426	15.058	-5.5484	7.3927	7.4115	0.15424	0.30018	1646.4
7.5	751	2.5	NaN	-1.7379	15.667	7.2561	-148.95	-6.126	14.268	7.2068	-820.31	1142.8	53.896	825.36	1126	23.649	24.005	0	0	10.834	-21.945	-14.91	5.8425	-3.363	29.422	15.082	-5.5409	7.4708	7.4773	0.1724	0.30162	1646.4
7.51	752	2.5	NaN	-1.7416	15.681	7.2647	-148.94	-6.1345	14.228	7.1828	-820.34	1142.8	53.806	825.46	1126	23.649	24.005	0	0	10.906	-21.875	-14.916	5.8364	-3.3642	29.437	15.095	-5.5479	7.542	7.5617	0.17893	0.2885	1646.5
7.52	753	2.5	NaN	-1.7308	15.688	7.2659	-148.96	-6.1201	14.294	7.2231	-820.38	1142.8	53.913	825.39	1126	23.649	24.005	0	0	10.979	-21.805	-14.922	5.8303	-3.3558	29.418	15.103	-5.5354	7.6228	7.613	0.18157	0.29497	1646.5
7.53	754	2.5	NaN	-1.7343	15.691	7.2654	-148.96	-6.1216	14.314	7.2303	-820.42	1142.8	53.947	825.38	1126	23.649	24.005	0	0	11.051	-21.735	-14.928	5.8242	-3.3602	29.411	15.107	-5.5367	7.6909	7.6758	0.17864	0.28748	1646.6
7.54	755	2.5	NaN	-1.7344	15.697	7.2713	-148.98	-6.1289	14.317	7.2305	-820.46	1142.8	53.945	825.39	1126	23.649	24.005	0	0	11.124	-21.666	-14.934	5.8181	-3.3602	29.396	15.112	-5.5437	7.7633	7.7306	0.17764	0.27445	1646.6
7.55	756	2.5	NaN	-1.7317	15.705	7.274	-148.98	-6.1307	14.304	7.2429	-820.48	1142.8	53.915	825.43	1126	23.649	24.005	0	0	11.196	-21.596	-14.94	5.812	-3.3559	29.393	15.119	-5.5453	7.8401	7.7974	0.17907	0.26671	1646.7
7.56	757	2.5	NaN	-1.7296	15.712	7.2683	-148.96	-6.1224	14.277	7.2721	-820.49	1142.8	53.864	825.48	1126	23.649	24.005	0	0	11.268	-21.526	-14.946	5.8059	-3.351	29.414	15.127	-5.5371	7.9174	7.8877	0.18055	0.26886	1646.7
7.57	758	2.5	NaN	-1.7346	15.713	7.2624	-148.94	-6.1131	14.248	7.2941	-820.55	1142.8	53.801	825.54	1126	23.649	24.005	0	0	11.341	-21.457	-14.952	5.7998	-3.3529	29.444	15.128	-5.5279	7.9879	7.9871	0.17534	0.27196	1646.8
7.58	759	2.5	NaN	-1.7323	15.711	7.2504	-148.95	-6.1	14.295	7.3297	-820.59	1142.8	53.903	825.42	1126	23.649	24.005	0	0	11.413	-21.387	-14.958	5.7937	-3.353	29.432	15.127	-5.5157	8.0603	8.0454	0.16854	0.27806	1646.8
7.59	760	2.5	NaN	-1.7394	15.72	7.2426	-148.95	-6.1025	14.306	7.351	-820.61	1142.8	53.949	825.41	1126	23.649	24.005	0	0	11.486	-21.317	-14.965	5.7876	-3.361	29.432	15.136	-5.5182	8.1247	8.1154	0.17109	0.26941	1646.8
7.6	761	2.5	NaN	-1.743	15.73	7.2463	-148.93	-6.0999	14.285	7.3427	-820.63	1142.8	53.919	825.44	1126	23.649	24.005	0	0	11.558	-21.247	-14.971	5.7816	-3.3638	29.447	15.145	-5.5152	8.1944	8.1997	0.1748	0.26634	1646.8
7.61	762	2.5	NaN	-1.7394	15.739	7.256	-148.92	-6.0914	14.257	7.3291	-820.66	1142.8	53.863	825.45	1126	23.649	24.005	0	0	11.631	-21.178	-14.977	5.7755	-3.3587	29.463	15.154	-5.5059	8.2719	8.2859	0.17673	0.26951	1646.8
7.62	763	2.5	NaN	-1.7406	15.752	7.2479	-148.93	-6.1071	14.26	7.3885	-820.67	1142.8	53.918	825.45	1126	23.649	24.005	0	0	11.678	-21.132	-14.98	5.7723	-3.3597	29.453	15.166	-5.521	8.3183	8.3205	0.18604	0.25125	1646.9
7.63	764	2.5	NaN	-1.7413	15.751	7.2514	-148.91	-6.1012	14.221	7.3919	-820.69	1142.8	53.831	825.5	1126	23.649	24.005	0	0	11.689	-21.122	-14.979	5.7733	-3.3572	29.478	15.164	-5.5146	8.3317	8.356	0.18521	0.25864	1646.9
7.64	765	2.5	NaN	-1.7458	15.745	7.2683	-148.92	-6.1021	14.264	7.363	-820.73	1142.8	53.933	825.44	1126	23.649	24.005	0	0	11.792	-21.023	-14.977	5.7756	-3.3662	29.459	15.159	-5.5158	8.4253	8.4361	0.18244	0.25979	1646.9
7.65	766	2.5	NaN	-1.7464	15.74	7.2712	-148.92	-6.1038	14.274	7.3841	-820.75	1142.9	53.958	825.42	1126	23.649	24.005	0	0	12.098	-20.728	-14.971	5.7808	-3.3669	29.454	15.154	-5.5177	8.731	8.7267	0.18237	0.26311	1646.9
7.66	767	2.5	NaN	-1.7427	15.737	7.262	-148.92	-6.1056	14.246	7.4472	-820.76	1142.8	53.896	825.45	1126	23.649	24.005	0	0	12.404	-20.433	-14.966	5.786	-3.3589	29.468	15.151	-5.5194	9.0455	9.0355	0.18479	0.26659	1647
7.67	768	2.5	NaN	-1.7412	15.739	7.271	-148.93	-6.1124	14.279	7.459	-820.74	1142.8	53.989	825.41	1126	23.649	24.005	0	0	12.711	-20.138	-14.961	5.7912	-3.3603	29.451	15.153	-5.5262	9.3504	9.3127	0.19187	0.26493	1646.9
7.68	769	2.5	NaN	-1.7358	15.735	7.2885	-148.94	-6.1229	14.285	7.4665	-820.74	1142.8	54.012	825.43	1126	23.649	24.005	0	0	13.017	-19.843	-14.956	5.7964	-3.3554	29.445	15.149	-5.5369	9.6616	9.602	0.1934	0.25942	1646.9
7.69	770	2.5	NaN	-1.7302	15.733	7.3034	-148.94	-6.1228	14.28	7.4801	-820.74	1142.9	53.988	825.41	1126	23.649	24.005	0	0	13.323	-19.548	-14.951	5.8016	-3.3486	29.437	15.146	-5.5359	9.9749	9.8892	0.19504	0.26567	1646.9
7.7	771	2.5	NaN	-1.7265	15.724	7.311	-148.95	-6.1199	14.279	7.4982	-820.75	1142.9	53.979	825.4	1126	23.649	24.005	0	0	13.63	-19.253	-14.945	5.8068	-3.3438	29.436	15.137	-5.5328	10.286	10.183	0.19141	0.27395	1646.9
7.71	772	2.5	NaN	-1.7253	15.712	7.314	-148.95	-6.1217	14.283	7.5144	-820.77	1142.9	53.999	825.4	1126	23.649	24.005	0	0	13.936	-18.958	-14.94	5.812	-3.3428	29.436	15.125	-5.5352	10.593	10.477	0.18523	0.27674	1646.9
7.72	773	2.5	NaN	-1.7258	15.706	7.3187	-148.96	-6.133	14.281	7.5243	-820.79	1142.9	54.027	825.42	1126	23.649	24.005	0	0	14.243	-18.663	-14.935	5.8172	-3.3439	29.425	15.12	-5.5467	10.899	10.762	0.18467	0.27045	1647
7.73	774	2.5	NaN	-1.7109	15.717	7.3074	-148.93	-6.1232	14.25	7.6032	-820.76	1142.9	53.915	825.45	1126	23.649	24.005	0	0	14.549	-18.369	-14.93	5.8224	-3.3224	29.454	15.13	-5.5366	11.227	11.085	0.20024	0.28583	1646.9
7.74	775	2.5	NaN	-1.7047	15.722	7.3155	-148.94	-6.1201	14.285	7.5768	-820.74	1142.9	53.977	825.39	1126	23.649	24.005	0	0	14.855	-18.074	-14.925	5.8276	-3.3193	29.448	15.135	-5.5334	11.536	11.374	0.21074	0.29413	1646.9
7.75	776	2.5	NaN	-1.6986	15.722	7.3254	-148.94	-6.1181	14.304	7.5468	-820.76	1142.9	54.012	825.35	1126	23.649	24.005	0	0	14.64	-18.281	-14.918	5.8339	-3.3155	29.444	15.134	-5.5309	11.325	11.163	0.21603	0.30299	1646.9
7.76	777	2.5	NaN	-1.6902	15.719	7.3246	-148.94	-6.1242	14.299	7.5654	-820.78	1142.9	54.006	825.37	1126	23.649	24.005	0	0	14.344	-18.565	-14.912	5.8399	-3.3062	29.448	15.131	-5.5366	11.038	10.883	0.21904	0.30329	1646.9
7.77	778	2.5	NaN	-1.6798	15.72	7.3068	-148.93	-6.1443	14.294	7.6477	-820.79	1142.9	54.019	825.44	1126	23.649	24.005	0	0	14.293	-18.615	-14.91	5.8417	-3.2933	29.456	15.133	-5.557	11	10.841	0.22272	0.28473	1647
7.78	779	2.5	NaN	-1.6701	15.73	7.3011	-148.91	-6.1318	14.297	7.6904	-820.75	1142.9	53.991	825.41	1126	23.649	24.005	0	0	14.205	-18.7	-14.909	5.8436	-3.2812	29.476	15.143	-5.5447	10.924	10.776	0.23461	0.29888	1646.9
7.79	780	2.5	NaN	-1.6749	15.728	7.3086	-148.9	-6.1274	14.283	7.6842	-820.77	1142.9	53.926	825.43	1126	23.649	24.005	0	0	14.072	-18.828	-14.907	5.8453	-3.2839	29.491	15.141	-5.5407	10.788	10.663	0.23409	0.30464	1646.9
7.8	781	2.5	NaN	-1.6785	15.725	7.3227	-148.89	-6.1291	14.249	7.6828	-820.79	1142.9	53.839	825.5	1126	23.649	24.005	0	0	14	-18.897	-14.906	5.8461	-3.2844	29.508	15.138	-5.542	10.716	10.611	0.232	0.30405	1647
7.81	782	2.5	NaN	-1.6783	15.723	7.3354	-148.88	-6.1336	14.231	7.7076	-820.81	1142.9	53.797	825.55	1126	23.649	24.005	0	0	13.945	-18.949	-14.906	5.8465	-3.2818	29.518	15.135	-5.546	10.664	10.569	0.22972	0.30054	1647.1
7.82	783	2.5	NaN	-1.676	15.719	7.3413	-148.89	-6.1368	14.262	7.759	-820.83	1142.9	53.858	825.53	1126	23.649	24.005	0	0	13.803	-19.086	-14.905	5.8477	-3.2799	29.509	15.132	-5.5495	10.523	10.423	0.2272	0.29814	1647.1
7.83	784	2.5	NaN	-1.6776	15.719	7.3483	-148.9	-6.1346	14.301	7.7885	-820.83	1142.9	53.956	825.5	1126.1	23.649	24.005	0	0	13.619	-19.263	-14.903	5.8491	-3.2839	29.493	15.133	-5.5483	10.336	10.23	0.22992	0.30083	1647.1
7.84	785	2.5	NaN	-1.6798	15.725	7.3433	-148.89	-6.1219	14.298	7.8545	-820.84	1142.9	53.934	825.49	1126.1	23.649	24.005	0	0	13.568	-19.313	-14.904	5.8481	-3.2831	29.507	15.138	-5.5354	10.285	10.194	0.23431	0.31268	1647.1
7.85	786	2.5	NaN	-1.6797	15.732	7.3534	-148.88	-6.1164	14.285	7.8849	-820.85	1142.9	53.906	825.51	1126	23.649	24.005	0	0	13.478	-19.399	-14.905	5.8474	-3.2809	29.517	15.145	-5.5294	10.197	10.118	0.2401	0.31806	1647.1
7.86	787	2.5	NaN	-1.6801	15.741	7.3691	-148.88	-6.111	14.302	7.8883	-820.86	1142.9	53.952	825.48	1126	23.649	24.005	0	0	13.304	-19.567	-14.905	5.8477	-3.2828	29.512	15.154	-5.524	10.021	9.9457	0.24935	0.32362	1647.1
7.87	788	2.5	NaN	-1.6802	15.752	7.3784	-148.9	-6.1014	14.354	7.8935	-820.86	1142.9	54.067	825.4	1126.1	23.649	24.005	0	0	13.224	-19.644	-14.905	5.8469	-3.2868	29.496	15.165	-5.5152	9.937	9.852	0.26006	0.33171	1647
7.88	789	2.5	NaN	-1.6642	15.757	7.3833	-148.89	-6.1051	14.316	7.9417	-820.87	1142.9	54.02	825.49	1126.1	23.649	24.005	0	0	13.197	-19.67	-14.907	5.8457	-3.2673	29.506	15.171	-5.519	9.9292	9.8353	0.26468	0.32669	1647.1
7.89	790	2.5	NaN	-1.6602	15.766	7.3989	-148.9	-6.1171	14.32	7.9374	-820.88	1142.9	54.074	825.53	1126.1	23.649	24.005	0	0	13.164	-19.702	-14.906	5.8458	-3.2653	29.496	15.179	-5.5301	9.8987	9.7944	0.27245	0.31568	1647.1
7.9	791	2.5	NaN	-1.6575	15.772	7.4033	-148.9	-6.1098	14.292	7.958	-820.9	1143	54.03	825.57	1126.1	23.649	24.005	0	0	13.131	-19.733	-14.906	5.846	-3.2603	29.495	15.184	-5.5221	9.871	9.7623	0.27783	0.32394	1647.2
7.91	792	2.5	NaN	-1.6517	15.768	7.3974	-148.9	-6.1029	14.271	8.0041	-820.93	1143	54	825.59	1126.1	23.649	24.005	0	0	13.056	-19.805	-14.906	5.8466	-3.2519	29.497	15.18	-5.515	9.8046	9.6921	0.27426	0.33152	1647.2
7.92	793	2.5	NaN	-1.6422	15.756	7.3889	-148.9	-6.1053	14.279	8.057	-820.97	1142.9	54.05	825.6	1126.1	23.649	24.005	0	0	12.982	-19.877	-14.905	5.8471	-3.2422	29.497	15.169	-5.5183	9.7399	9.6199	0.26359	0.32885	1647.3
7.93	794	2.5	NaN	-1.6339	15.757	7.3926	-148.9	-6.0942	14.291	8.0766	-820.98	1142.9	54.079	825.61	1126.1	23.649	24.005	0	0	12.941	-19.916	-14.905	5.8475	-3.2342	29.5	15.171	-5.5085	9.707	9.5839	0.26614	0.33897	1647.3
7.94	795	2.5	NaN	-1.6366	15.761	7.3866	-148.89	-6.0868	14.258	8.1041	-820.98	1142.9	54.016	825.66	1126.1	23.649	24.005	0	0	12.614	-20.231	-14.909	5.8436	-3.2338	29.515	15.175	-5.5012	9.3798	9.2832	0.26688	0.34249	1647.4
7.95	796	2.5	NaN	-1.6399	15.765	7.3921	-148.89	-6.0904	14.249	8.0879	-820.99	1142.9	54.021	825.68	1126.1	23.649	24.005	0	0	12.001	-20.821	-14.917	5.8357	-3.2377	29.508	15.178	-5.5039	8.7632	8.6868	0.26165	0.33179	1647.4
7.96	797	2.5	NaN	-1.644	15.768	7.4021	-148.89	-6.0899	14.244	8.0569	-821.01	1143	54.019	825.7	1126.1	23.649	24.005	0	0	11.916	-20.903	-14.916	5.8367	-3.2427	29.506	15.18	-5.5028	8.6734	8.6035	0.26489	0.33389	1647.4
7.97	798	2.5	NaN	-1.6488	15.773	7.4077	-148.89	-6.0789	14.238	8.0432	-821.04	1143	53.994	825.71	1126.1	23.649	24.005	0	0	11.946	-20.874	-14.912	5.8398	-3.2472	29.515	15.186	-5.4918	8.6992	8.641	0.27327	0.34808	1647.5
7.98	799	2.5	NaN	-1.6531	15.787	7.3997	-148.9	-6.0639	14.258	8.0762	-821.03	1143	54.033	825.66	1126.1	23.649	24.005	0	0	11.974	-20.847	-14.908	5.8439	-3.2517	29.505	15.2	-5.4766	8.7219	8.6572	0.29173	0.36737	1647.4
7.99	800	2.5	NaN	-1.6757	15.796	7.3826	-148.9	-6.0705	14.245	8.1139	-821.06	1143	54.011	825.72	1126	23.649	24.005	0	0	11.995	-20.827	-14.904	5.848	-3.2722	29.5	15.208	-5.4823	8.7231	8.6735	0.30359	0.3657	1647.5
8	801	2.5	NaN	-1.6879	15.808	7.3774	-148.9	-6.0684	14.259	8.1141	-821.05	1143	54.017	825.72	1126.1	23.649	24.005	0	0	11.893	-20.925	-14.901	5.8513	-3.2846	29.501	15.22	-5.4803	8.6084	8.5762	0.31929	0.37102	1647.5
8.01	802	2.5	NaN	-1.698	15.818	7.3774	-148.9	-6.0733	14.272	8.1161	-821.04	1143	54.018	825.71	1126.1	23.649	24.005	0	0	11.838	-20.978	-14.897	5.8547	-3.2947	29.505	15.23	-5.4852	8.5433	8.5265	0.33259	0.36951	1647.5
8.02	803	2.5	NaN	-1.7059	15.821	7.3773	-148.9	-6.0875	14.268	8.1328	-821.04	1143	53.991	825.74	1126.1	23.649	24.005	0	0	11.865	-20.952	-14.894	5.8583	-3.301	29.509	15.233	-5.4993	8.5641	8.5572	0.33908	0.35897	1647.5
8.03	804	2.5	NaN	-1.7035	15.815	7.3744	-148.89	-6.1009	14.241	8.1502	-821.05	1143	53.936	825.8	1126.1	23.649	24.005	0	0	11.878	-20.939	-14.891	5.8616	-3.296	29.516	15.228	-5.5131	8.5824	8.5767	0.33695	0.34851	1647.6
8.04	805	2.5	NaN	-1.7019	15.806	7.3954	-148.89	-6.1093	14.314	8.1248	-821.08	1143	54.031	825.73	1126.1	23.649	24.005	0	0	11.885	-20.933	-14.887	5.8648	-3.2987	29.513	15.221	-5.5234	8.586	8.5801	0.33308	0.34138	1647.5
8.05	806	2.5	NaN	-1.7037	15.793	7.4041	-148.87	-6.132	14.295	8.1361	-821.11	1143	53.971	825.8	1126.1	23.649	24.005	0	0	11.796	-21.018	-14.885	5.8668	-3.2979	29.537	15.207	-5.5461	8.4982	8.5189	0.32164	0.32078	1647.6
8.06	807	2.5	NaN	-1.7051	15.784	7.3997	-148.84	-6.1486	14.267	8.1773	-821.13	1142.9	53.905	825.86	1126.1	23.649	24.005	0	0	11.728	-21.084	-14.884	5.8686	-3.2955	29.571	15.198	-5.5626	8.4321	8.4868	0.31459	0.30604	1647.7
8.07	808	2.5	NaN	-1.7045	15.783	7.3923	-148.81	-6.1572	14.25	8.2184	-821.13	1142.9	53.872	825.89	1126.1	23.649	24.005	0	0	11.7	-21.111	-14.883	5.8697	-3.2922	29.599	15.197	-5.5712	8.4081	8.4889	0.31487	0.29854	1647.7
8.08	809	2.5	NaN	-1.7015	15.789	7.3961	-148.8	-6.1658	14.235	8.2237	-821.12	1142.9	53.858	825.91	1126.1	23.649	24.005	0	0	11.665	-21.145	-14.881	5.8709	-3.2886	29.608	15.202	-5.5793	8.3759	8.4635	0.32079	0.2916	1647.8
8.09	810	2.5	NaN	-1.6928	15.787	7.3851	-148.82	-6.1594	14.312	8.2837	-821.14	1142.9	54.034	825.79	1126.1	23.649	24.005	0	0	11.6	-21.207	-14.88	5.8725	-3.284	29.591	15.202	-5.5744	8.3158	8.3835	0.32194	0.29813	1647.7
8.1	811	2.5	NaN	-1.6877	15.791	7.3918	-148.81	-6.1721	14.272	8.2647	-821.16	1142.9	53.98	825.87	1126.1	23.649	24.005	0	0	11.472	-21.331	-14.878	5.8746	-3.2776	29.597	15.205	-5.5859	8.194	8.2664	0.32702	0.28869	1647.7
8.11	812	2.5	NaN	-1.682	15.799	7.3988	-148.8	-6.1725	14.259	8.2307	-821.17	1142.9	53.975	825.9	1126.1	23.649	24.005	0	0	11.291	-21.504	-14.875	5.8771	-3.2728	29.606	15.213	-5.586	8.0182	8.1019	0.3376	0.29116	1647.8
8.12	813	2.5	NaN	-1.6772	15.809	7.3971	-148.79	-6.1636	14.277	8.2188	-821.19	1142.9	54.02	825.87	1126.1	23.649	24.005	0	0	11.17	-21.621	-14.874	5.8782	-3.2701	29.617	15.223	-5.5776	7.8997	7.9959	0.34869	0.30064	1647.8
8.13	814	2.5	NaN	-1.6759	15.816	7.3851	-148.78	-6.1609	14.274	8.2422	-821.21	1142.9	54.016	825.88	1126.1	23.649	24.005	0	0	11.05	-21.736	-14.873	5.8794	-3.2678	29.632	15.231	-5.5753	7.7825	7.8957	0.35776	0.3041	1647.8
8.14	815	2.5	NaN	-1.6684	15.828	7.3873	-148.78	-6.1679	14.248	8.2211	-821.22	1142.9	53.969	825.95	1126.1	23.649	24.005	0	0	10.9	-21.881	-14.87	5.8819	-3.2593	29.627	15.242	-5.5817	7.6409	7.746	0.37193	0.30025	1647.9
8.15	816	2.5	NaN	-1.67	15.836	7.3764	-148.81	-6.1864	14.279	8.2519	-821.24	1142.9	54.073	825.95	1126.1	23.649	24.005	0	0	10.814	-21.964	-14.868	5.8845	-3.2634	29.596	15.25	-5.6002	7.5507	7.6327	0.38247	0.28424	1647.9
8.16	817	2.5	NaN	-1.6681	15.845	7.379	-148.82	-6.1907	14.262	8.2537	-821.25	1142.9	54.031	826	1126	23.649	24.005	0	0	10.79	-21.987	-14.865	5.887	-3.26	29.592	15.258	-5.6039	7.5297	7.6046	0.39293	0.28316	1648
8.17	818	2.5	NaN	-1.663	15.853	7.3898	-148.81	-6.1844	14.212	8.2361	-821.24	1142.9	53.888	826.09	1126	23.649	24.005	0	0	10.754	-22.021	-14.862	5.8899	-3.2504	29.605	15.265	-5.5965	7.5038	7.5835	0.40233	0.2934	1648.1
8.18	819	2.5	NaN	-1.6592	15.856	7.3967	-148.81	-6.1781	14.179	8.2308	-821.24	1142.9	53.785	826.15	1126	23.649	24.005	0	0	10.703	-22.07	-14.859	5.8932	-3.2432	29.611	15.267	-5.5898	7.4599	7.5402	0.40829	0.30341	1648.1
8.19	820	2.5	NaN	-1.6652	15.851	7.398	-148.83	-6.1783	14.223	8.2573	-821.25	1142.9	53.855	826.13	1126	23.649	24.005	0	0	10.697	-22.076	-14.857	5.8956	-3.2506	29.585	15.263	-5.5909	7.4462	7.5089	0.4066	0.30469	1648.1
8.2	821	2.5	NaN	-1.6646	15.847	7.4133	-148.87	-6.177	14.289	8.2362	-821.27	1142.9	53.986	826.06	1126.1	23.649	24.005	0	0	10.704	-22.069	-14.854	5.8978	-3.2554	29.544	15.261	-5.5902	7.4489	7.4749	0.40606	0.3076	1648
8.21	822	2.5	NaN	-1.6634	15.849	7.4147	-148.87	-6.1668	14.294	8.2407	-821.27	1143	53.935	826.07	1126.1	23.649	24.005	0	0	10.66	-22.112	-14.852	5.9001	-3.2523	29.538	15.262	-5.5801	7.4076	7.426	0.40976	0.31998	1648.1
8.22	823	2.5	NaN	-1.663	15.851	7.407	-148.87	-6.1678	14.276	8.264	-821.25	1143	53.859	826.13	1126.1	23.649	24.005	0	0	10.623	-22.147	-14.85	5.9025	-3.2484	29.541	15.264	-5.5811	7.3749	7.3935	0.41448	0.32144	1648.1
8.23	824	2.5	NaN	-1.6645	15.851	7.4005	-148.88	-6.186	14.273	8.282	-821.24	1142.9	53.877	826.2	1126.1	23.649	24.005	0	0	10.599	-22.17	-14.847	5.9051	-3.2499	29.533	15.264	-5.599	7.3495	7.3631	0.41736	0.30616	1648.2
8.24	825	2.5	NaN	-1.6706	15.851	7.4051	-148.86	-6.1726	14.263	8.2596	-821.25	1143	53.807	826.21	1126.1	23.649	24.005	0	0	10.49	-22.275	-14.844	5.9084	-3.2542	29.556	15.263	-5.5852	7.236	7.2808	0.41928	0.32316	1648.2
8.25	826	2.5	NaN	-1.6717	15.853	7.4012	-148.86	-6.1635	14.279	8.2897	-821.23	1143	53.791	826.2	1126.1	23.649	24.005	0	0	10.343	-22.417	-14.84	5.9118	-3.2537	29.562	15.267	-5.5769	7.0896	7.145	0.42644	0.33488	1648.2
8.26	827	2.5	NaN	-1.6712	15.857	7.4134	-148.83	-6.1521	14.236	8.2499	-821.2	1143	53.622	826.26	1126.1	23.649	24.005	0	0	9.9467	-22.798	-14.832	5.9202	-3.2488	29.595	15.27	-5.5646	6.6979	6.7964	0.43789	0.35562	1648.2
8.27	828	2.5	NaN	-1.6707	15.858	7.4218	-148.8	-6.146	14.188	8.2184	-821.17	1143	53.449	826.32	1126	23.649	24.005	0	0	9.3767	-23.347	-14.82	5.9321	-3.2433	29.625	15.27	-5.5578	6.1334	6.2781	0.44974	0.37434	1648.2
8.28	829	2.5	NaN	-1.6717	15.853	7.4169	-148.8	-6.1473	14.18	8.2344	-821.16	1142.9	53.387	826.33	1126	23.649	24.005	0	0	9.3432	-23.379	-14.82	5.9318	-3.2416	29.634	15.265	-5.5595	6.1016	6.2549	0.44505	0.37236	1648.2
8.29	830	2.5	NaN	-1.6768	15.844	7.4178	-148.79	-6.1449	14.217	8.224	-821.15	1142.9	53.43	826.24	1126	23.649	24.005	0	0	9.3482	-23.375	-14.822	5.9307	-3.2487	29.64	15.257	-5.5572	6.0995	6.2653	0.43496	0.37345	1648.1
8.3	831	2.5	NaN	-1.6671	15.838	7.4231	-148.77	-6.1622	14.27	8.2095	-821.12	1142.9	53.53	826.22	1126	23.649	24.005	0	0	9.3141	-23.407	-14.822	5.9304	-3.243	29.654	15.25	-5.5744	6.0712	6.2461	0.42825	0.35595	1648.1
8.31	832	2.5	NaN	-1.6622	15.839	7.4159	-148.76	-6.1735	14.287	8.2375	-821.08	1142.9	53.521	826.22	1126	23.649	24.005	0	0	9.2933	-23.427	-14.823	5.929	-3.2369	29.67	15.252	-5.5862	6.0564	6.2429	0.42895	0.34283	1648
8.32	833	2.5	NaN	-1.6599	15.837	7.4155	-148.74	-6.1852	14.28	8.2408	-821.02	1142.9	53.439	826.24	1126.1	23.649	24.005	0	0	9.2831	-23.437	-14.825	5.9268	-3.2316	29.693	15.25	-5.5983	6.0515	6.2558	0.42482	0.3285	1648
8.33	834	2.5	NaN	-1.6601	15.829	7.4281	-148.72	-6.1994	14.276	8.198	-820.97	1142.9	53.373	826.25	1126.1	23.649	24.005	0	0	9.2747	-23.445	-14.826	5.9262	-3.2311	29.71	15.242	-5.6127	6.0436	6.2646	0.4159	0.31343	1647.9
8.34	835	2.5	NaN	-1.6673	15.826	7.4419	-148.73	-6.2109	14.322	8.1518	-820.99	1142.9	53.467	826.19	1126.1	23.649	24.005	0	0	9.2665	-23.453	-14.826	5.9257	-3.2432	29.691	15.239	-5.6244	6.0233	6.2379	0.41253	0.30133	1647.9
8.35	836	2.5	NaN	-1.6624	15.81	7.4151	-148.72	-6.2127	14.33	8.2135	-820.96	1142.9	53.412	826.13	1126.1	23.649	24.005	0	0	9.2911	-23.43	-14.828	5.9238	-3.2343	29.706	15.224	-5.6274	6.0568	6.2761	0.39579	0.29643	1647.8
8.36	837	2.5	NaN	-1.6573	15.795	7.4072	-148.7	-6.2098	14.32	8.2263	-820.93	1142.9	53.344	826.12	1126.1	23.649	24.005	0	0	9.3226	-23.399	-14.831	5.9216	-3.2265	29.731	15.21	-5.6249	6.0961	6.3317	0.37924	0.29669	1647.7
8.37	838	2.5	NaN	-1.6587	15.791	7.4133	-148.7	-6.2121	14.321	8.1952	-820.9	1142.9	53.317	826.11	1126.1	23.649	24.005	0	0	9.3294	-23.393	-14.832	5.9202	-3.228	29.734	15.206	-5.6274	6.1014	6.3417	0.37404	0.29282	1647.7
8.38	839	2.5	NaN	-1.6634	15.793	7.419	-148.71	-6.2149	14.339	8.1633	-820.87	1142.9	53.328	826.08	1126.1	23.649	24.005	0	0	9.3562	-23.367	-14.835	5.9175	-3.2343	29.723	15.208	-5.6305	6.1219	6.3555	0.37355	0.28706	1647.7
8.39	840	2.5	NaN	-1.6608	15.783	7.4046	-148.7	-6.2022	14.354	8.1975	-820.87	1142.9	53.328	826.01	1126.1	23.649	24.005	0	0	9.4107	-23.315	-14.839	5.9132	-3.2305	29.733	15.2	-5.6188	6.1802	6.4188	0.36086	0.29434	1647.6
8.4	841	2.5	NaN	-1.6621	15.776	7.4093	-148.69	-6.2142	14.307	8.1611	-820.86	1142.9	53.226	826.08	1126.1	23.649	24.005	0	0	9.4349	-23.291	-14.843	5.9097	-3.2295	29.747	15.191	-5.63	6.2055	6.4554	0.34884	0.27966	1647.6
8.41	842	2.5	NaN	-1.6648	15.774	7.3999	-148.68	-6.2246	14.298	8.1674	-820.84	1142.9	53.203	826.1	1126.1	23.649	24.005	0	0	9.4513	-23.275	-14.846	5.9065	-3.2312	29.749	15.189	-5.6402	6.2201	6.4736	0.34344	0.26634	1647.6
8.42	843	2.5	NaN	-1.6685	15.775	7.3976	-148.68	-6.2236	14.302	8.1527	-820.82	1142.9	53.203	826.06	1126.1	23.649	24.005	0	0	9.5113	-23.218	-14.848	5.904	-3.2355	29.751	15.191	-5.6389	6.2758	6.5332	0.34233	0.26514	1647.6
8.43	844	2.5	NaN	-1.6704	15.779	7.4017	-148.68	-6.2211	14.297	8.1298	-820.8	1142.9	53.187	826.04	1126.1	23.649	24.005	0	0	9.5712	-23.16	-14.851	5.9015	-3.2376	29.755	15.194	-5.6363	6.3337	6.5947	0.34306	0.26528	1647.5
8.44	845	2.5	NaN	-1.6678	15.782	7.4004	-148.68	-6.233	14.271	8.1444	-820.79	1142.9	53.144	826.08	1126.1	23.649	24.005	0	0	9.6817	-23.054	-14.853	5.8997	-3.233	29.758	15.197	-5.6484	6.4487	6.7043	0.34486	0.25129	1647.6
8.45	846	2.5	NaN	-1.6804	15.782	7.4076	-148.67	-6.2005	14.327	8.095	-820.81	1142.9	53.25	825.88	1126.1	23.649	24.005	0	0	9.7903	-22.949	-14.855	5.8976	-3.2511	29.757	15.198	-5.6167	6.5391	6.8076	0.34352	0.28089	1647.4
8.46	847	2.5	NaN	-1.6765	15.787	7.4088	-148.68	-6.2072	14.304	8.0914	-820.8	1142.9	53.215	825.88	1126.1	23.649	24.005	0	0	9.8888	-22.854	-14.857	5.8948	-3.2462	29.753	15.203	-5.6224	6.6426	6.8989	0.34508	0.27243	1647.4
8.47	848	2.5	NaN	-1.6743	15.791	7.4028	-148.7	-6.2186	14.311	8.1183	-820.8	1142.9	53.259	825.84	1126.1	23.649	24.005	0	0	9.961	-22.785	-14.859	5.8928	-3.2446	29.734	15.206	-5.6338	6.7164	6.9496	0.34654	0.25904	1647.3
8.48	849	2.5	NaN	-1.6761	15.793	7.4055	-148.71	-6.2228	14.332	8.1202	-820.81	1142.9	53.328	825.78	1126.1	23.649	24.005	0	0	10.016	-22.732	-14.861	5.8914	-3.2488	29.718	15.209	-5.6386	6.7668	6.9857	0.34823	0.25282	1647.3
8.49	850	2.5	NaN	-1.6777	15.799	7.4304	-148.7	-6.2203	14.318	8.0564	-820.82	1142.9	53.309	825.77	1126.1	23.649	24.005	0	0	10.07	-22.68	-14.862	5.89	-3.2519	29.724	15.215	-5.6358	6.8182	7.044	0.35257	0.25422	1647.3
8.5	851	2.5	NaN	-1.6736	15.814	7.4277	-148.72	-6.2364	14.333	8.091	-820.82	1142.9	53.404	825.69	1126.1	23.649	24.005	0	0	10.131	-22.622	-14.864	5.8887	-3.25	29.701	15.229	-5.6514	6.8805	7.0796	0.36535	0.23733	1647.2
8.51	852	2.5	NaN	-1.678	15.815	7.4278	-148.72	-6.2293	14.334	8.0932	-820.83	1142.9	53.411	825.63	1126.1	23.649	24.005	0	0	10.209	-22.546	-14.865	5.8876	-3.2546	29.705	15.231	-5.6451	6.9548	7.1592	0.36644	0.24259	1647.2
8.52	853	2.5	NaN	-1.6762	15.817	7.4319	-148.71	-6.238	14.288	8.0894	-820.83	1142.9	53.32	825.68	1126.1	23.649	24.005	0	0	10.272	-22.486	-14.865	5.8868	-3.2498	29.716	15.232	-5.6534	7.0219	7.2301	0.36683	0.23347	1647.2
8.53	854	2.5	NaN	-1.6734	15.819	7.4381	-148.71	-6.2486	14.229	8.079	-820.83	1142.9	53.213	825.75	1126.1	23.649	24.005	0	0	10.231	-22.525	-14.865	5.8876	-3.2435	29.721	15.233	-5.663	6.9872	7.1959	0.36842	0.22453	1647.3
8.54	855	2.5	NaN	-1.676	15.818	7.4453	-148.72	-6.2421	14.211	8.0523	-820.84	1142.9	53.201	825.7	1126.1	23.649	24.005	0	0	10.217	-22.539	-14.863	5.8894	-3.2467	29.71	15.232	-5.6561	6.97	7.1716	0.36937	0.2333	1647.2
8.55	856	2.5	NaN	-1.6763	15.815	7.462	-148.74	-6.2339	14.313	7.9866	-820.87	1142.9	53.442	825.5	1126.1	23.649	24.005	0	0	10.234	-22.522	-14.86	5.8927	-3.2578	29.675	15.23	-5.6485	6.9759	7.1527	0.37019	0.24416	1647.1
8.56	857	2.5	NaN	-1.6762	15.814	7.4507	-148.72	-6.2301	14.267	8.0172	-820.86	1142.9	53.334	825.55	1126.1	23.649	24.005	0	0	10.197	-22.557	-14.856	5.8966	-3.2528	29.7	15.229	-5.6452	6.9445	7.1426	0.37315	0.25135	1647.1
8.57	858	2.5	NaN	-1.6749	15.809	7.4378	-148.74	-6.24	14.272	8.0434	-820.87	1142.9	53.362	825.51	1126.1	23.649	24.005	0	0	10.154	-22.599	-14.851	5.9008	-3.2516	29.687	15.224	-5.6552	6.9027	7.0879	0.37246	0.24566	1647.1
8.58	859	2.5	NaN	-1.6754	15.803	7.4285	-148.74	-6.2562	14.273	8.0533	-820.89	1142.9	53.378	825.5	1126.1	23.649	24.005	0	0	10.182	-22.572	-14.846	5.9065	-3.2523	29.683	15.218	-5.6713	6.9293	7.1101	0.37258	0.23523	1647.1
8.59	860	2.5	NaN	-1.677	15.802	7.4237	-148.71	-6.2705	14.224	8.0514	-820.91	1142.9	53.271	825.59	1126.1	23.649	24.005	0	0	10.236	-22.521	-14.84	5.9118	-3.2501	29.715	15.217	-5.6855	6.9854	7.1943	0.37645	0.22627	1647.2
8.6	861	2.5	NaN	-1.6669	15.81	7.4228	-148.73	-6.2806	14.22	8.0476	-820.9	1142.9	53.296	825.56	1126	23.649	24.005	0	0	10.325	-22.434	-14.836	5.9167	-3.2411	29.693	15.224	-5.6951	7.0843	7.2586	0.38842	0.22155	1647.2
8.61	862	2.5	NaN	-1.6676	15.816	7.4312	-148.73	-6.2726	14.276	7.9998	-820.93	1142.9	53.419	825.45	1126.1	23.649	24.005	0	0	10.378	-22.384	-14.83	5.9222	-3.2479	29.695	15.23	-5.6873	7.13	7.3112	0.40036	0.23498	1647.1
8.62	863	2.5	NaN	-1.6766	15.826	7.4244	-148.7	-6.2772	14.246	7.9759	-820.95	1142.9	53.355	825.47	1126.1	23.649	24.005	0	0	10.352	-22.408	-14.823	5.9293	-3.2554	29.724	15.241	-5.692	7.0969	7.3154	0.41838	0.23729	1647.1
8.63	864	2.5	NaN	-1.685	15.845	7.4122	-148.68	-6.2945	14.192	7.9672	-820.95	1142.9	53.258	825.54	1126	23.649	24.005	0	0	10.327	-22.433	-14.816	5.9364	-3.2606	29.744	15.259	-5.7086	7.066	7.311	0.44289	0.22773	1647.2
8.64	865	2.5	NaN	-1.6883	15.863	7.4	-148.68	-6.3122	14.169	7.9767	-820.93	1142.9	53.238	825.58	1126	23.649	24.005	0	0	10.301	-22.457	-14.809	5.9434	-3.263	29.741	15.276	-5.7253	7.0382	7.2834	0.46748	0.21813	1647.2
8.65	866	2.5	NaN	-1.6904	15.859	7.3784	-148.68	-6.3014	14.191	8.0428	-820.94	1142.9	53.269	825.51	1126	23.649	24.005	0	0	10.34	-22.42	-14.804	5.948	-3.2639	29.742	15.273	-5.7157	7.076	7.3224	0.46896	0.23231	1647.2
8.66	867	2.5	NaN	-1.6954	15.873	7.3828	-148.66	-6.2984	14.2	8.0121	-820.93	1142.9	53.312	825.47	1126	23.649	24.005	0	0	10.381	-22.381	-14.801	5.9513	-3.2715	29.762	15.287	-5.712	7.1094	7.3811	0.48603	0.23931	1647.1
8.67	868	2.5	NaN	-1.7025	15.88	7.3964	-148.66	-6.2969	14.185	7.9712	-820.93	1142.9	53.315	825.5	1126	23.649	24.005	0	0	10.422	-22.341	-14.801	5.9513	-3.28	29.764	15.293	-5.7102	7.1417	7.4227	0.49245	0.24109	1647.1
8.68	869	2.5	NaN	-1.7032	15.88	7.4053	-148.66	-6.2954	14.153	7.9657	-820.92	1142.9	53.257	825.54	1126	23.649	24.005	0	0	10.409	-22.353	-14.802	5.9498	-3.2789	29.767	15.293	-5.7085	7.1305	7.4142	0.49055	0.2413	1647.2
8.69	870	2.5	NaN	-1.6999	15.877	7.4066	-148.66	-6.2917	14.154	7.9964	-820.9	1142.9	53.251	825.52	1126	23.649	24.005	0	0	10.363	-22.398	-14.805	5.9473	-3.2744	29.769	15.29	-5.705	7.0888	7.3712	0.48518	0.24226	1647.1
8.7	871	2.5	NaN	-1.7085	15.877	7.4098	-148.68	-6.2832	14.288	8.0129	-820.88	1142.9	53.558	825.32	1126.1	23.649	24.005	0	0	10.308	-22.451	-14.804	5.9479	-3.2933	29.737	15.292	-5.6985	7.0143	7.286	0.48754	0.24944	1646.9
8.71	872	72	NaN	-1.7001	15.863	7.4231	-148.69	-6.2677	14.243	8.0272	-820.88	1142.9	53.397	825.35	1126.1	23.649	24.005	0	0	10.243	-22.514	-14.801	5.9516	-3.2788	29.728	15.278	-5.683	6.964	7.214	0.47732	0.26865	1646.9
8.72	873	72	NaN	-1.7009	15.859	7.4238	-148.69	-6.265	14.189	8.041	-820.87	1142.9	53.254	825.46	1126.1	23.649	24.005	0	0	10.299	-22.459	-14.796	5.956	-3.274	29.74	15.274	-5.6799	7.0254	7.2814	0.478	0.27607	1647
8.73	874	72	0	-1.7009	15.86	7.4247	-148.68	-6.2688	14.17	8.0472	-820.86	1142.9	53.208	825.53	1126.1	23.649	24.005	0	0	10.348	-22.412	-14.792	5.9601	-3.2722	29.744	15.274	-5.6832	7.0763	7.3326	0.48237	0.27695	1647.1
8.74	875	72	NaN	-1.6946	15.863	7.434	-148.69	-6.2673	14.203	8.0182	-820.84	1142.9	53.258	825.53	1126.1	23.649	24.005	0	0	10.212	-22.543	-14.79	5.962	-3.2686	29.734	15.278	-5.6817	6.9433	7.191	0.48739	0.28029	1647.1
8.75	876	72	NaN	-1.6816	15.864	7.4497	-148.7	-6.2561	14.273	7.9596	-820.81	1142.9	53.352	825.46	1126.1	23.649	24.005	0	0	10.117	-22.635	-14.788	5.9638	-3.2611	29.716	15.28	-5.6717	6.856	7.0817	0.49114	0.29207	1647
8.76	877	72	NaN	-1.6773	15.847	7.4343	-148.68	-6.2539	14.239	7.9966	-820.84	1142.9	53.246	825.55	1126.1	23.649	24.005	0	0	10.068	-22.681	-14.787	5.9653	-3.2517	29.743	15.263	-5.6702	6.8167	7.0617	0.47617	0.29508	1647.1
8.77	878	72	NaN	-1.6746	15.842	7.4176	-148.68	-6.2317	14.217	8.0222	-820.85	1142.9	53.152	825.57	1126.1	23.649	24.005	0	0	10.025	-22.723	-14.785	5.9669	-3.2448	29.747	15.258	-5.6483	6.7806	7.0244	0.47313	0.31862	1647.1
8.78	879	72	NaN	-1.6714	15.841	7.4113	-148.68	-6.216	14.234	8.0226	-820.84	1142.9	53.142	825.55	1126.1	23.649	24.005	0	0	9.9863	-22.76	-14.784	5.9686	-3.2411	29.746	15.258	-5.633	6.7452	6.9859	0.4745	0.33563	1647.1
8.79	880	72	NaN	-1.6678	15.842	7.4122	-148.69	-6.2152	14.285	8.0118	-820.83	1142.9	53.211	825.52	1126.1	23.649	24.005	0	0	9.9342	-22.811	-14.782	5.9706	-3.2405	29.742	15.26	-5.6328	6.6937	6.9316	0.47815	0.33783	1647.1
8.8	881	72	NaN	-1.6655	15.843	7.4093	-148.69	-6.2328	14.342	8.0219	-820.81	1142.8	53.32	825.5	1126.1	23.649	24.005	0	0	9.8753	-22.867	-14.779	5.9728	-3.2416	29.731	15.262	-5.6514	6.6337	6.8636	0.48254	0.32134	1647
8.81	882	72	NaN	-1.6667	15.85	7.4201	-148.67	-6.214	14.36	7.9956	-820.79	1142.9	53.315	825.47	1126.1	23.649	24.005	0	0	9.7525	-22.985	-14.778	5.974	-3.2435	29.751	15.269	-5.6322	6.5089	6.7651	0.49035	0.3418	1647
8.82	883	72	NaN	-1.6695	15.85	7.43	-148.65	-6.2107	14.349	7.9875	-820.78	1142.9	53.26	825.52	1126.1	23.649	24.005	0	0	9.6492	-23.085	-14.778	5.9745	-3.2447	29.773	15.268	-5.6287	6.4044	6.6884	0.49007	0.34587	1647
8.83	884	72	NaN	-1.6706	15.842	7.4327	-148.63	-6.2114	14.33	8.009	-820.78	1142.8	53.186	825.58	1126.1	23.649	24.005	0	0	9.5845	-23.147	-14.778	5.9739	-3.2425	29.795	15.26	-5.6295	6.342	6.6477	0.48193	0.34433	1647.1
8.84	885	72	NaN	-1.6678	15.831	7.4262	-148.62	-6.2062	14.322	8.0602	-820.77	1142.8	53.127	825.6	1126.1	23.649	24.005	0	0	9.5376	-23.192	-14.779	5.9736	-3.2358	29.814	15.25	-5.625	6.3019	6.6216	0.47139	0.3486	1647.1
8.85	886	72	NaN	-1.6635	15.837	7.4295	-148.59	-6.1972	14.352	8.0976	-820.73	1142.8	53.143	825.58	1126.1	23.649	24.005	0	0	9.5002	-23.228	-14.779	5.9735	-3.2308	29.839	15.257	-5.6163	6.2693	6.6105	0.47786	0.35722	1647
8.86	887	72	NaN	-1.6673	15.829	7.4479	-148.58	-6.2169	14.316	8.0661	-820.73	1142.8	53.073	825.71	1126.1	23.649	24.005	0	0	9.5046	-23.224	-14.778	5.9739	-3.2332	29.85	15.247	-5.6354	6.2714	6.6258	0.46862	0.33849	1647.1
8.87	888	72	NaN	-1.6731	15.824	7.4579	-148.58	-6.2184	14.316	8.0448	-820.72	1142.8	53.067	825.74	1126.1	23.649	24.005	0	0	9.51	-23.219	-14.778	5.9742	-3.2395	29.856	15.243	-5.6373	6.2705	6.6367	0.46506	0.3369	1647.2
8.88	889	72	NaN	-1.6754	15.824	7.4545	-148.57	-6.2001	14.351	8.0564	-820.71	1142.8	53.111	825.68	1126.2	23.649	24.005	0	0	9.5196	-23.21	-14.777	5.9748	-3.243	29.863	15.244	-5.6203	6.2767	6.6529	0.46688	0.35446	1647.1
8.89	890	72	NaN	-1.6662	15.815	7.4419	-148.56	-6.1881	14.35	8.1004	-820.7	1142.8	53.077	825.67	1126.2	23.649	24.005	0	0	9.56	-23.171	-14.777	5.9752	-3.231	29.879	15.236	-5.609	6.329	6.7086	0.45883	0.36623	1647.1
8.9	891	72	NaN	-1.669	15.809	7.4428	-148.55	-6.1722	14.361	8.0795	-820.71	1142.8	53.093	825.65	1126.2	23.649	24.005	0	0	9.7232	-23.014	-14.777	5.975	-3.2352	29.887	15.229	-5.5923	6.488	6.8729	0.45189	0.38274	1647.1
8.91	892	72	NaN	-1.6681	15.814	7.4404	-148.54	-6.1702	14.347	8.0676	-820.69	1142.8	53.053	825.68	1126.2	23.649	24.005	0	0	9.806	-22.934	-14.778	5.9747	-3.2333	29.896	15.233	-5.5896	6.5727	6.9619	0.45565	0.38509	1647.1
8.92	893	72	NaN	-1.6638	15.82	7.4347	-148.53	-6.1709	14.347	8.069	-820.66	1142.8	53.051	825.7	1126.2	23.649	24.005	0	0	9.8129	-22.927	-14.778	5.9743	-3.2288	29.902	15.24	-5.5905	6.584	6.9745	0.46202	0.38377	1647.1
8.93	894	72	NaN	-1.6587	15.822	7.4293	-148.53	-6.1639	14.384	8.0746	-820.63	1142.8	53.146	825.68	1126.2	23.649	24.005	0	0	9.9112	-22.833	-14.778	5.974	-3.2269	29.901	15.242	-5.5846	6.6843	7.0679	0.46407	0.3894	1647
8.94	895	72	NaN	-1.668	15.827	7.4456	-148.53	-6.1539	14.355	7.9971	-820.61	1142.8	53.073	825.71	1126.2	23.649	24.005	0	0	10.022	-22.726	-14.778	5.9739	-3.2363	29.905	15.247	-5.5737	6.7852	7.1786	0.46837	0.40025	1647
8.95	896	72	NaN	-1.6672	15.826	7.4392	-148.52	-6.1485	14.348	8.0173	-820.61	1142.9	53.068	825.72	1126.2	23.649	24.005	0	0	10.103	-22.648	-14.778	5.9745	-3.2347	29.913	15.245	-5.5678	6.8686	7.2655	0.46723	0.40674	1647
8.96	897	72	NaN	-1.6699	15.82	7.4316	-148.52	-6.1404	14.354	8.0411	-820.61	1142.8	53.085	825.71	1126.2	23.649	24.005	0	0	10.183	-22.571	-14.777	5.9751	-3.2371	29.913	15.239	-5.5598	6.9458	7.3415	0.46213	0.41529	1647
8.97	898	72	NaN	-1.6763	15.815	7.4319	-148.53	-6.1326	14.364	8.0392	-820.6	1142.8	53.109	825.7	1126.2	23.649	24.005	0	0	10.231	-22.525	-14.777	5.9754	-3.2444	29.902	15.235	-5.5526	6.9861	7.3763	0.4577	0.42281	1647
8.98	899	72	NaN	-1.6747	15.822	7.4433	-148.54	-6.1402	14.365	8.0208	-820.57	1142.8	53.139	825.74	1126.2	23.649	24.005	0	0	10.323	-22.436	-14.777	5.9752	-3.2445	29.889	15.242	-5.5601	7.0784	7.4524	0.4646	0.41509	1647
8.99	900	72	NaN	-1.6733	15.819	7.4343	-148.55	-6.1373	14.408	8.0604	-820.56	1142.8	53.248	825.66	1126.2	23.649	24.005	0	0	10.49	-22.276	-14.778	5.9744	-3.2456	29.875	15.24	-5.558	7.2443	7.5997	0.46169	0.41638	1646.9
9	901	72	NaN	-1.6783	15.823	7.4399	-148.54	-6.1368	14.382	8.0429	-820.54	1142.8	53.203	825.7	1126.2	23.649	24.005	0	0	10.581	-22.188	-14.778	5.9741	-3.2496	29.885	15.242	-5.5567	7.3317	7.6974	0.4643	0.41741	1646.9
9.01	902	72	NaN	-1.685	15.824	7.4482	-148.54	-6.1334	14.359	8.0055	-820.53	1142.8	53.167	825.71	1126.1	23.649	24.005	0	0	10.64	-22.131	-14.778	5.974	-3.2564	29.892	15.243	-5.5524	7.3834	7.7603	0.46476	0.42156	1646.9
9.02	903	72	NaN	-1.6878	15.813	7.4446	-148.55	-6.1224	14.413	7.9966	-820.55	1142.8	53.306	825.57	1126.2	23.649	24.005	0	0	10.666	-22.106	-14.78	5.9727	-3.2645	29.87	15.233	-5.5421	7.402	7.7646	0.45349	0.43055	1646.8
9.03	904	72	NaN	-1.6873	15.806	7.4471	-148.53	-6.1295	14.369	7.9853	-820.55	1142.8	53.228	825.63	1126.1	23.649	24.005	0	0	10.689	-22.084	-14.782	5.9707	-3.2616	29.893	15.224	-5.5481	7.4274	7.8092	0.44288	0.4226	1646.9
9.04	905	72	NaN	-1.6852	15.809	7.4425	-148.53	-6.1392	14.359	7.9843	-820.52	1142.8	53.227	825.62	1126.1	23.649	24.005	0	0	10.738	-22.037	-14.784	5.9687	-3.2595	29.898	15.228	-5.5578	7.4785	7.861	0.44437	0.41086	1646.9
9.05	906	72	NaN	-1.6818	15.814	7.4389	-148.53	-6.1446	14.359	7.9733	-820.51	1142.8	53.241	825.59	1126.1	23.649	24.005	0	0	10.779	-21.997	-14.786	5.9661	-3.2571	29.896	15.232	-5.563	7.5222	7.8984	0.44623	0.40305	1646.8
9.06	907	72	NaN	-1.677	15.816	7.437	-148.53	-6.1469	14.363	7.9507	-820.5	1142.8	53.256	825.53	1126.1	23.649	24.005	0	0	10.796	-21.981	-14.791	5.9616	-3.2537	29.891	15.234	-5.5646	7.5427	7.9105	0.44358	0.39697	1646.7
9.07	908	72	NaN	-1.6696	15.818	7.4275	-148.53	-6.1582	14.385	7.9385	-820.48	1142.8	53.312	825.48	1126.1	23.649	26.947	0	0	10.827	-21.951	-14.795	5.9576	-3.2487	29.886	15.237	-5.577	7.578	7.9348	0.44243	0.38066	1646.7
9.08	909	72	NaN	-1.6726	15.813	7.409	-148.53	-6.176	14.319	7.9621	-820.49	1142.8	53.192	825.55	1126.1	23.649	25.379	0	0	10.868	-21.912	-14.798	5.954	-3.2466	29.898	15.23	-5.5933	7.6211	7.9863	0.43188	0.36067	1646.7
9.09	910	72	NaN	-1.6739	15.81	7.4035	-148.52	-6.1837	14.284	7.9569	-820.49	1142.8	53.121	825.59	1126.1	23.649	27.404	0	0	10.773	-22.003	-14.802	5.9499	-3.2455	29.913	15.227	-5.6008	7.5274	7.9096	0.42476	0.34903	1646.8
9.1	911	72	NaN	-1.675	15.811	7.4066	-148.51	-6.1884	14.288	7.9263	-820.48	1142.8	53.133	825.58	1126.1	23.66	29.104	0	0	10.66	-22.112	-14.807	5.9457	-3.2482	29.917	15.228	-5.606	7.4119	7.8052	0.42189	0.33971	1646.8
9.11	912	72	NaN	-1.6798	15.815	7.4094	-148.52	-6.2008	14.323	7.8854	-820.47	1142.8	53.226	825.5	1126.1	25.851	31.944	0	0	10.547	-22.22	-14.811	5.9416	-3.2577	29.899	15.232	-5.6181	7.2896	7.6788	0.42115	0.32347	1646.7
9.12	913	72	NaN	-1.6878	15.809	7.4189	-148.53	-6.2031	14.36	7.8484	-820.47	1142.8	53.305	825.39	1126.1	28.351	31.823	0	0	10.434	-22.329	-14.815	5.9374	-3.2698	29.887	15.226	-5.621	7.1645	7.5583	0.41163	0.31637	1646.6
9.13	914	72	NaN	-1.689	15.806	7.4199	-148.53	-6.2102	14.369	7.8334	-820.47	1142.8	53.338	825.37	1126.1	25.773	32.483	0	0	10.321	-22.438	-14.819	5.9332	-3.2727	29.885	15.224	-5.6284	7.0488	7.4475	0.40477	0.3048	1646.6
9.14	915	72	NaN	-1.6884	15.802	7.4192	-148.53	-6.2172	14.35	7.8165	-820.48	1142.8	53.301	825.38	1126.1	27.979	35.56	0	0	10.209	-22.546	-14.823	5.9291	-3.2714	29.89	15.22	-5.6354	6.9373	7.3431	0.39668	0.29365	1646.6
9.15	916	72	NaN	-1.6889	15.796	7.4214	-148.52	-6.2226	14.316	7.7888	-820.48	1142.8	53.213	825.39	1126.1	30.857	36.74	0	0	10.096	-22.655	-14.827	5.9249	-3.2698	29.896	15.214	-5.6405	6.826	7.2408	0.38664	0.28439	1646.6
9.16	917	72	NaN	-1.6924	15.794	7.4295	-148.52	-6.2309	14.309	7.7633	-820.49	1142.8	53.202	825.38	1126	33.724	38.352	0	0	9.9829	-22.764	-14.831	5.9208	-3.2738	29.894	15.211	-5.6476	6.7091	7.1302	0.37978	0.27311	1646.6
9.17	918	72	NaN	-1.6951	15.803	7.4336	-148.52	-6.2351	14.289	7.7247	-820.47	1142.8	53.164	825.38	1126	33.542	39.067	0	0	9.8765	-22.866	-14.836	5.9167	-3.2765	29.902	15.219	-5.6511	6.5999	7.0355	0.38333	0.26558	1646.6
9.18	919	72	NaN	-1.6988	15.804	7.4174	-148.51	-6.2378	14.279	7.7222	-820.46	1142.8	53.126	825.35	1126	32.345	40.688	0	0	9.8696	-22.873	-14.838	5.9145	-3.2791	29.906	15.22	-5.6542	6.5906	7.0331	0.3824	0.26032	1646.5
9.19	920	72	NaN	-1.7022	15.802	7.3982	-148.52	-6.2445	14.279	7.7217	-820.47	1142.8	53.112	825.32	1126	34.847	41.268	0	0	9.8733	-22.869	-14.84	5.9119	-3.282	29.901	15.219	-5.6614	6.5913	7.0322	0.37842	0.25054	1646.5
9.2	921	72	NaN	-1.7029	15.808	7.4039	-148.53	-6.2622	14.288	7.6642	-820.46	1142.8	53.147	825.3	1126	38.455	43.498	0	0	9.8938	-22.849	-14.843	5.9088	-3.2859	29.885	15.224	-5.6783	6.6079	7.0357	0.38034	0.23047	1646.5
9.21	922	72	NaN	-1.7048	15.816	7.3836	-148.52	-6.2782	14.249	7.6498	-820.45	1142.8	53.08	825.34	1126	37.699	44.772	0	0	9.9442	-22.801	-14.846	5.9061	-3.2859	29.896	15.231	-5.6935	6.6583	7.0954	0.3851	0.21265	1646.5
9.22	923	72	NaN	-1.7064	15.819	7.3709	-148.52	-6.2843	14.243	7.6203	-820.46	1142.8	53.042	825.29	1126	40.505	47.055	0	0	10.007	-22.741	-14.849	5.9037	-3.2874	29.899	15.235	-5.6998	6.7195	7.1586	0.38639	0.20392	1646.5
9.23	924	72	NaN	-1.709	15.822	7.3677	-148.53	-6.2952	14.255	7.5673	-820.46	1142.8	53.048	825.23	1126	41.262	47.304	0	0	10.091	-22.659	-14.852	5.9007	-3.292	29.891	15.238	-5.7104	6.7995	7.2321	0.38604	0.19036	1646.4
9.24	925	72	NaN	-1.7124	15.826	7.3702	-148.54	-6.3172	14.265	7.502	-820.46	1142.8	53.081	825.2	1126	44.877	51.036	0	0	10.19	-22.564	-14.855	5.8974	-3.2988	29.878	15.24	-5.7311	6.8914	7.3134	0.38494	0.1663	1646.4
9.25	926	72	NaN	-1.7134	15.823	7.3539	-148.52	-6.3378	14.231	7.5035	-820.47	1142.8	53.004	825.24	1126	44.397	50.23	0	0	10.248	-22.509	-14.859	5.8931	-3.2971	29.891	15.237	-5.7515	6.9508	7.3829	0.37786	0.14159	1646.4
9.26	927	72	NaN	-1.7178	15.823	7.3477	-148.52	-6.3411	14.257	7.4883	-820.49	1142.8	53.036	825.17	1126	43.814	51.584	0	0	10.285	-22.472	-14.863	5.8888	-3.3032	29.893	15.237	-5.7553	6.9822	7.421	0.37326	0.13348	1646.4
9.27	928	72	NaN	-1.7291	15.824	7.3441	-148.52	-6.3515	14.264	7.4522	-820.49	1142.8	53.036	825.15	1126	45.305	50.778	0	0	10.272	-22.486	-14.868	5.8846	-3.3158	29.893	15.238	-5.7661	6.9561	7.407	0.37055	0.11853	1646.4
9.28	929	72	NaN	-1.7418	15.829	7.341	-148.52	-6.365	14.254	7.4026	-820.49	1142.8	52.992	825.16	1126	44.337	51.393	0	0	10.27	-22.487	-14.872	5.8806	-3.3286	29.897	15.243	-5.7795	6.9413	7.4099	0.3718	0.10111	1646.4
9.29	930	72	NaN	-1.745	15.843	7.3378	-148.49	-6.3662	14.256	7.3541	-820.47	1142.8	52.937	825.12	1126	44.351	48.484	0	0	10.277	-22.481	-14.876	5.8766	-3.3317	29.919	15.256	-5.7795	6.945	7.4378	0.38071	0.097102	1646.3
9.3	931	72	NaN	-1.76	15.849	7.3157	-148.49	-6.3776	14.232	7.3727	-820.44	1142.8	52.878	825.17	1126	43.459	49.321	0	0	10.231	-22.525	-14.878	5.8738	-3.344	29.93	15.263	-5.7911	6.8872	7.4053	0.38403	0.082708	1646.3
9.31	932	72	NaN	-1.7708	15.85	7.3125	-148.49	-6.3889	14.249	7.3498	-820.43	1142.8	52.902	825.14	1126	44.663	49.967	0	0	10.179	-22.574	-14.881	5.8711	-3.3564	29.928	15.263	-5.802	6.8231	7.3537	0.38209	0.069144	1646.3
9.32	933	72	NaN	-1.7773	15.847	7.3144	-148.49	-6.3972	14.269	7.3345	-820.42	1142.8	52.934	825.12	1125.9	43.048	50.208	0	0	10.069	-22.681	-14.885	5.867	-3.3646	29.925	15.26	-5.8102	6.7045	7.2446	0.37435	0.056815	1646.3
9.33	934	72	NaN	-1.7805	15.84	7.3117	-148.48	-6.4009	14.27	7.356	-820.41	1142.8	52.927	825.14	1125.9	43.946	50.31	0	0	9.9536	-22.792	-14.89	5.8625	-3.3668	29.929	15.253	-5.8143	6.5868	7.137	0.36356	0.048132	1646.3
9.34	935	72	NaN	-1.7841	15.835	7.3098	-148.48	-6.4005	14.295	7.3644	-820.37	1142.8	52.93	825.08	1125.9	44.33	50.696	0	0	9.9229	-22.821	-14.894	5.8581	-3.3703	29.93	15.249	-5.8138	6.5526	7.1081	0.35455	0.04427	1646.2
9.35	936	72	NaN	-1.7894	15.825	7.333	-148.47	-6.3974	14.291	7.2997	-820.37	1142.8	52.887	825.1	1125.9	42.857	50.724	0	0	9.8553	-22.886	-14.898	5.8537	-3.3763	29.945	15.238	-5.8099	6.479	7.0582	0.33929	0.043855	1646.2
9.36	937	72	NaN	-1.7884	15.812	7.3386	-148.45	-6.3978	14.279	7.2882	-820.36	1142.8	52.82	825.12	1125.9	46.042	50.508	0	0	9.7395	-22.998	-14.903	5.8493	-3.3734	29.967	15.224	-5.81	6.3661	6.9689	0.32143	0.039356	1646.2
9.37	938	72	NaN	-1.7837	15.799	7.3298	-148.43	-6.4012	14.277	7.3133	-820.35	1142.8	52.769	825.13	1125.9	43.749	50.755	0	0	9.6724	-23.063	-14.912	5.8405	-3.366	29.988	15.211	-5.8135	6.3063	6.9251	0.29953	0.026976	1646.2
9.38	939	72	NaN	-1.7845	15.791	7.3364	-148.42	-6.4031	14.308	7.2727	-820.34	1142.8	52.799	825.11	1125.9	42.991	52.006	0	0	9.6262	-23.107	-14.922	5.8306	-3.3694	29.994	15.203	-5.815	6.2568	6.8872	0.28119	0.015621	1646.2
9.39	940	72	NaN	-1.7802	15.784	7.3519	-148.4	-6.4259	14.295	7.2327	-820.33	1142.8	52.784	825.16	1125.8	45.729	51.91	0	0	9.6398	-23.094	-14.926	5.8265	-3.3659	30.012	15.194	-5.8358	6.2739	6.9181	0.26792	-0.0092846	1646.2
9.4	941	72	NaN	-1.7799	15.78	7.3495	-148.38	-6.4168	14.327	7.2191	-820.31	1142.8	52.82	825.1	1125.8	43.112	49.531	0	0	9.6534	-23.081	-14.93	5.8224	-3.3674	30.033	15.19	-5.8268	6.286	6.9521	0.26036	-0.0043336	1646.1
9.41	942	72	NaN	-1.7789	15.773	7.3395	-148.36	-6.4004	14.355	7.2214	-820.29	1142.8	52.848	825.03	1125.8	44.788	49.997	0	0	9.5972	-23.135	-14.933	5.8194	-3.3674	30.054	15.184	-5.8108	6.2298	6.9192	0.25097	0.0086007	1646
9.42	943	72	NaN	-1.7739	15.759	7.3303	-148.34	-6.3968	14.345	7.2295	-820.29	1142.8	52.825	825.05	1125.8	44.551	52.041	0	0	9.5312	-23.198	-14.936	5.8164	-3.3612	30.075	15.169	-5.8069	6.17	6.8765	0.23314	0.0095011	1646.1
9.43	944	72	NaN	-1.7734	15.751	7.3101	-148.31	-6.3834	14.366	7.2491	-820.29	1142.8	52.865	825.02	1125.8	44.733	47.586	0	0	9.446	-23.281	-14.939	5.8134	-3.3615	30.106	15.161	-5.7935	6.0845	6.825	0.22212	0.019869	1646
9.44	945	72	NaN	-1.7681	15.744	7.2965	-148.26	-6.3643	14.314	7.2532	-820.28	1142.7	52.755	825.1	1125.8	46.47	50.782	0	0	9.3545	-23.369	-14.943	5.8095	-3.3521	30.16	15.153	-5.7734	6.0024	6.7918	0.21053	0.036095	1646.1
9.45	946	72	NaN	-1.7679	15.739	7.3016	-148.21	-6.3299	14.314	7.2009	-820.29	1142.7	52.762	825.08	1125.7	45.875	49.522	0	0	9.2591	-23.46	-14.947	5.8051	-3.3541	30.203	15.147	-5.7383	5.905	6.743	0.19995	0.066828	1646.1
9.46	947	72	NaN	-1.7722	15.736	7.3136	-148.17	-6.2862	14.371	7.1298	-820.29	1142.8	52.905	824.95	1125.8	45.303	49.143	0	0	9.0391	-23.672	-14.953	5.7988	-3.3659	30.232	15.144	-5.6948	5.6732	6.5599	0.19077	0.10399	1646
9.47	948	72	NaN	-1.7707	15.738	7.2944	-148.13	-6.2562	14.404	7.1643	-820.27	1142.7	53.019	824.9	1125.8	44.942	49.832	0	0	8.8663	-23.838	-14.959	5.7937	-3.3672	30.269	15.148	-5.666	5.4991	6.4308	0.18964	0.12773	1645.9
9.48	949	72	NaN	-1.7753	15.731	7.292	-148.12	-6.2178	14.431	7.1345	-820.3	1142.7	53.189	824.82	1125.8	43.397	49.969	0	0	8.8527	-23.852	-14.959	5.7928	-3.3789	30.281	15.141	-5.6271	5.4739	6.4296	0.18133	0.1657	1645.9
9.49	950	72	NaN	-1.773	15.73	7.2708	-148.07	-6.1555	14.439	7.1793	-820.31	1142.7	53.339	824.69	1125.8	44.28	51.09	0	0	8.828	-23.875	-14.96	5.792	-3.3804	30.32	15.14	-5.5652	5.4476	6.4451	0.17997	0.22679	1645.7
9.5	951	72	NaN	-1.7683	15.737	7.2574	-148.03	-6.0999	14.438	7.2125	-820.31	1142.7	53.492	824.56	1125.8	45.465	49.356	0	0	8.7427	-23.958	-14.96	5.7919	-3.38	30.357	15.147	-5.5101	5.3627	6.3991	0.18695	0.28181	1645.6
9.51	952	72	NaN	-1.7668	15.75	7.2766	-148.02	-6.0805	14.434	7.1509	-820.28	1142.7	53.673	824.48	1125.8	44.195	49.287	0	0	8.6379	-24.058	-14.961	5.7917	-3.387	30.358	15.16	-5.4902	5.2509	6.2994	0.19906	0.30147	1645.5
9.52	953	72	NaN	-1.7707	15.747	7.2828	-148.02	-6.0773	14.409	7.1394	-820.31	1142.7	53.848	824.44	1125.8	44.262	50.461	0	0	8.512	-24.18	-14.961	5.7913	-3.3974	30.354	15.157	-5.4872	5.1146	6.1741	0.19631	0.30413	1645.5
9.53	954	72	NaN	-1.7693	15.758	7.279	-148	-6.0465	14.354	7.1471	-820.29	1142.7	54.027	824.37	1125.8	43.747	49.817	0	0	8.4186	-24.269	-14.96	5.7927	-3.4021	30.364	15.168	-5.4565	5.0166	6.0949	0.20844	0.33621	1645.4
9.54	955	72	NaN	-1.7698	15.758	7.2743	-147.99	-6.0158	14.312	7.1593	-820.3	1142.7	54.314	824.26	1125.8	44.977	50.887	0	0	8.3447	-24.341	-14.958	5.7945	-3.4122	30.368	15.169	-5.4262	4.9325	6.0274	0.21115	0.36833	1645.3
9.55	956	72	NaN	-1.7732	15.747	7.2686	-147.98	-5.9959	14.294	7.1778	-820.34	1142.7	54.694	824.13	1125.8	45.322	51.672	0	0	8.3549	-24.331	-14.955	5.797	-3.4283	30.362	15.158	-5.407	4.9266	6.0311	0.20325	0.38999	1645.2
9.56	957	72	NaN	-1.7746	15.749	7.2511	-147.97	-5.9859	14.29	7.2248	-820.32	1142.7	54.999	824.04	1125.8	44.528	50.99	0	0	8.3368	-24.348	-14.953	5.7996	-3.4388	30.362	15.16	-5.3974	4.898	6.014	0.20742	0.40216	1645.1
9.57	958	72	NaN	-1.7756	15.752	7.2733	-147.98	-5.9714	14.222	7.1689	-820.3	1142.7	55.296	824.01	1125.8	45.291	50.062	0	0	8.2821	-24.401	-14.95	5.8022	-3.4521	30.344	15.162	-5.3809	4.83	5.9431	0.21159	0.42129	1645.1
9.58	959	72	NaN	-1.7747	15.758	7.2844	-147.99	-5.9626	14.187	7.1468	-820.28	1142.7	55.475	823.97	1125.8	44.398	49.67	0	0	8.2741	-24.409	-14.947	5.8052	-3.4583	30.326	15.166	-5.3709	4.8159	5.9171	0.21931	0.4343	1645
9.59	960	72	NaN	-1.773	15.76	7.2873	-148	-5.9588	14.153	7.1542	-820.27	1142.7	55.585	823.95	1125.7	43.543	50.488	0	0	8.3557	-24.33	-14.943	5.809	-3.4601	30.313	15.167	-5.3663	4.8956	5.983	0.2242	0.44272	1645
9.6	961	72	NaN	-1.7715	15.752	7.2913	-148	-5.9577	14.068	7.1694	-820.28	1142.7	55.701	823.97	1125.7	44.731	51.377	0	0	8.3768	-24.31	-14.939	5.8135	-3.4622	30.308	15.158	-5.3636	4.9146	5.9987	0.21905	0.44991	1645.1
9.61	962	72	NaN	-1.7685	15.749	7.2777	-148.03	-5.9589	13.957	7.2204	-820.25	1142.7	55.825	824.01	1125.6	45.094	50.429	0	0	8.3665	-24.32	-14.934	5.8184	-3.4617	30.281	15.153	-5.3626	4.9048	5.9617	0.21878	0.4558	1645.1
9.62	963	72	NaN	-1.769	15.736	7.2843	-148.05	-5.9732	13.953	7.2278	-820.24	1142.7	56.152	823.96	1125.6	45.293	52.554	0	0	8.4667	-24.223	-14.929	5.8229	-3.4733	30.244	15.14	-5.3767	4.9934	6.0209	0.21031	0.44622	1645
9.63	964	72	NaN	-1.7671	15.726	7.2995	-148.08	-6.0077	13.981	7.2221	-820.24	1142.7	56.489	823.89	1125.6	42.527	48.102	0	0	8.539	-24.154	-14.924	5.8279	-3.4835	30.2	15.131	-5.4125	5.0555	6.0462	0.20674	0.41543	1645
9.64	965	72	NaN	-1.7625	15.724	7.3165	-148.12	-6.059	13.991	7.2157	-820.21	1142.7	56.715	823.86	1125.7	43.274	49.312	0	0	8.5424	-24.15	-14.919	5.8337	-3.4871	30.16	15.13	-5.4653	5.0554	6.0101	0.21152	0.36834	1644.9
9.65	966	72	NaN	-1.7634	15.72	7.3306	-148.11	-6.1026	13.94	7.1994	-820.2	1142.7	56.716	823.96	1125.7	45.476	52.027	0	0	8.5386	-24.154	-14.911	5.841	-3.4885	30.163	15.126	-5.5088	5.0502	6.0095	0.21482	0.33221	1645
9.66	967	72	NaN	-1.7616	15.707	7.3346	-148.13	-6.1642	13.935	7.2195	-820.2	1142.7	56.866	824.04	1125.7	43.978	57.295	0	0	8.5305	-24.162	-14.903	5.8494	-3.4911	30.139	15.115	-5.5721	5.0393	5.9772	0.21179	0.27725	1645.1
9.67	968	72	NaN	-1.7498	15.695	7.3329	-148.15	-6.2202	13.96	7.2503	-820.2	1142.7	57.075	824.06	1125.7	47.552	58.447	0	0	8.5015	-24.19	-14.898	5.8543	-3.4855	30.113	15.105	-5.6303	5.0161	5.9231	0.20749	0.22394	1645.1
9.68	969	72	NaN	-1.737	15.688	7.3278	-148.16	-6.2737	13.97	7.2805	-820.18	1142.7	57.245	824.07	1125.8	45.242	57.693	0	0	8.4538	-24.236	-14.896	5.8561	-3.4776	30.103	15.099	-5.6855	4.9762	5.8678	0.20318	0.17054	1645.1
9.69	970	72	NaN	-1.7368	15.684	7.3217	-148.13	-6.3331	13.908	7.2986	-820.16	1142.7	57.269	824.21	1125.8	41.97	59.191	0	0	8.5128	-24.179	-14.894	5.8581	-3.4774	30.128	15.096	-5.7448	5.0354	5.9497	0.20145	0.11328	1645.2
9.7	971	72	NaN	-1.7372	15.683	7.3335	-148.13	-6.3607	13.932	7.2519	-820.16	1142.7	57.438	824.23	1125.8	45.486	59.813	0	0	8.5616	-24.132	-14.892	5.86	-3.4853	30.117	15.096	-5.7734	5.0763	5.9853	0.20343	0.086585	1645.2
9.71	972	72	NaN	-1.739	15.675	7.3346	-148.11	-6.3724	13.908	7.233	-820.17	1142.7	57.482	824.29	1125.8	45.291	60.335	0	0	8.463	-24.227	-14.891	5.8609	-3.4891	30.138	15.088	-5.7854	4.9739	5.9116	0.19699	0.075468	1645.3
9.72	973	72	NaN	-1.738	15.672	7.3291	-148.09	-6.3854	13.893	7.2402	-820.17	1142.7	57.544	824.35	1125.8	44.797	63.07	0	0	8.4105	-24.277	-14.891	5.8615	-3.4901	30.154	15.085	-5.7985	4.9204	5.8765	0.19385	0.063052	1645.4
9.73	974	72	NaN	-1.7343	15.674	7.3205	-148.09	-6.4049	13.893	7.2657	-820.14	1142.7	57.658	824.4	1125.8	45.55	64.499	0	0	8.4071	-24.281	-14.89	5.8619	-3.4894	30.153	15.087	-5.818	4.9177	5.8729	0.19663	0.043859	1645.4
9.74	975	72	NaN	-1.738	15.667	7.3132	-148.06	-6.4107	13.803	7.2795	-820.16	1142.7	57.595	824.6	1125.8	45.008	65.539	0	1	8.356	-24.33	-14.891	5.8613	-3.4902	30.192	15.079	-5.823	4.8657	5.8621	0.18823	0.038299	1645.6
9.75	976	72	NaN	-1.7406	15.661	7.3117	-148.06	-6.3964	13.785	7.2899	-820.17	1142.7	57.66	824.65	1125.8	44.91	65.402	0	1	8.293	-24.39	-14.892	5.8604	-3.4947	30.182	15.073	-5.8082	4.7984	5.7915	0.18141	0.052161	1645.7
9.76	977	72	NaN	-1.7462	15.659	7.326	-148.05	-6.3662	13.787	7.257	-820.19	1142.7	57.741	824.67	1125.8	44.704	66.027	0	1	8.2362	-24.445	-14.892	5.8602	-3.5042	30.187	15.07	-5.7779	4.7321	5.7424	0.1782	0.082241	1645.7
9.77	978	72	NaN	-1.7507	15.66	7.3434	-148.03	-6.3302	13.77	7.2214	-820.21	1142.7	57.753	824.71	1125.8	47.044	66.408	0	1	8.1818	-24.497	-14.892	5.8603	-3.5102	30.206	15.071	-5.7414	4.6716	5.7086	0.17905	0.11887	1645.8
9.78	979	72	NaN	-1.7465	15.667	7.3405	-148.03	-6.3032	13.692	7.2592	-820.19	1142.7	57.598	824.83	1125.7	45.995	66.238	0	1	8.1238	-24.553	-14.891	5.8608	-3.4992	30.213	15.076	-5.7124	4.6246	5.6599	0.18488	0.14843	1645.9
9.79	980	72	NaN	-1.7483	15.668	7.3265	-148.07	-6.2742	13.754	7.3142	-820.2	1142.7	57.762	824.78	1125.7	46.457	66.859	0	1	8.0872	-24.588	-14.891	5.861	-3.5048	30.175	15.077	-5.6839	4.5823	5.5861	0.18619	0.17707	1645.8
9.8	981	72	NaN	-1.7439	15.668	7.3141	-148.1	-6.2425	13.751	7.3767	-820.21	1142.7	57.727	824.82	1125.7	44.959	66.731	0	1	8.0906	-24.585	-14.892	5.8607	-3.497	30.144	15.078	-5.6521	4.5936	5.559	0.18601	0.20855	1645.9
9.81	982	72	NaN	-1.738	15.667	7.3176	-148.16	-6.2104	13.759	7.3963	-820.25	1142.7	57.634	824.87	1125.7	43.589	68.261	0	1	8.0689	-24.606	-14.892	5.8599	-3.4871	30.091	15.076	-5.6197	4.5818	5.4853	0.18399	0.24021	1646
9.82	983	72	NaN	-1.7337	15.666	7.3408	-148.24	-6.1845	13.815	7.354	-820.29	1142.7	57.569	824.88	1125.7	45.703	69.379	0	1	8.035	-24.639	-14.893	5.8589	-3.482	30.009	15.075	-5.5933	4.553	5.37	0.18149	0.26554	1646
9.83	984	72	NaN	-1.7293	15.672	7.3514	-148.28	-6.192	13.84	7.3289	-820.28	1142.7	57.474	824.94	1125.7	44.209	69.497	0	1	7.9752	-24.696	-14.894	5.8586	-3.4751	29.972	15.082	-5.6012	4.5001	5.2754	0.18797	0.25738	1646.1
9.84	985	72	NaN	-1.7298	15.673	7.3453	-148.29	-6.2022	13.831	7.3589	-820.32	1142.7	57.273	825.05	1125.7	46.838	70.322	0	1	7.9151	-24.754	-14.894	5.8583	-3.4675	29.972	15.083	-5.6119	4.4476	5.2183	0.1891	0.24635	1646.2
9.85	986	72	NaN	-1.7275	15.677	7.3423	-148.3	-6.2329	13.834	7.3821	-820.34	1142.7	57.016	825.17	1125.7	46.454	69.768	0	1	7.9238	-24.746	-14.896	5.8567	-3.4552	29.976	15.087	-5.6425	4.4686	5.2304	0.19128	0.21423	1646.3
9.86	987	72	NaN	-1.7208	15.683	7.3396	-148.31	-6.2728	13.873	7.4032	-820.35	1142.7	56.837	825.24	1125.7	44.507	70.192	0	1	7.9184	-24.751	-14.897	5.8551	-3.4415	29.968	15.092	-5.6822	4.4769	5.2169	0.19521	0.17293	1646.4
9.87	988	72	NaN	-1.7104	15.684	7.3229	-148.34	-6.2921	13.978	7.4592	-820.35	1142.7	56.968	825.16	1125.7	45.066	70.296	0	1	7.8301	-24.836	-14.898	5.8542	-3.4338	29.935	15.095	-5.7029	4.3963	5.0995	0.19678	0.1513	1646.3
9.88	989	72	NaN	-1.7022	15.685	7.3371	-148.31	-6.3513	14.011	7.4331	-820.4	1142.7	56.69	825.25	1125.7	47.088	69.856	0	1	7.7812	-24.883	-14.898	5.8541	-3.4167	29.98	15.096	-5.7619	4.3646	5.0974	0.19794	0.092252	1646.5
9.89	990	72	NaN	-1.6965	15.69	7.3343	-148.28	-6.4157	14.037	7.4412	-820.42	1142.7	56.508	825.35	1125.7	46.924	69.155	0	1	7.7676	-24.896	-14.897	5.8548	-3.4042	30.014	15.1	-5.8262	4.3634	5.1178	0.20268	0.02863	1646.6
9.9	991	72	NaN	-1.6952	15.698	7.3223	-148.23	-6.5159	14.021	7.4658	-820.44	1142.7	56.228	825.59	1125.7	45.54	67.53	0	1	7.7163	-24.945	-14.898	5.8541	-3.392	30.077	15.108	-5.9258	4.3243	5.1319	0.20961	-0.071629	1646.8
9.91	992	72	NaN	-1.6986	15.71	7.3104	-148.13	-6.6597	13.95	7.4877	-820.47	1142.7	55.753	826.01	1125.7	46.457	67.207	0	1	7.6758	-24.985	-14.899	5.8531	-3.3777	30.19	15.118	-6.0682	4.2981	5.206	0.21889	-0.21511	1647.3
9.92	993	72	NaN	-1.6994	15.713	7.3083	-148.08	-6.7249	13.942	7.4928	-820.5	1142.7	55.579	826.12	1125.7	46.195	66.755	0	1	7.7195	-24.942	-14.901	5.8514	-3.3721	30.243	15.122	-6.1331	4.3473	5.301	0.22067	-0.2817	1647.4
9.93	994	72	NaN	-1.6987	15.716	7.3038	-148.04	-6.7962	13.95	7.4992	-820.52	1142.7	55.496	826.29	1125.7	45.968	66.378	0	1	7.7617	-24.902	-14.902	5.8498	-3.3682	30.288	15.125	-6.2048	4.3935	5.3863	0.22208	-0.35502	1647.6
9.94	995	72	NaN	-1.6997	15.713	7.3041	-147.99	-6.8582	13.922	7.4942	-820.55	1142.7	55.331	826.5	1125.7	45.628	64.878	0	1	7.7855	-24.879	-14.903	5.8493	-3.3633	30.344	15.122	-6.2668	4.4222	5.4653	0.2189	-0.41744	1647.8
9.95	996	72	NaN	-1.7025	15.711	7.3089	-147.94	-6.9204	13.894	7.4768	-820.59	1142.7	55.149	826.7	1125.7	44.058	64.747	0	1	7.8215	-24.844	-14.904	5.8487	-3.3601	30.405	15.118	-6.328	4.4614	5.5607	0.21474	-0.4793	1648.1
9.96	997	72	NaN	-1.7056	15.723	7.3134	-147.9	-7.0156	13.981	7.4535	-820.58	1142.7	55.214	826.76	1125.6	43.739	58.062	0	1	7.8761	-24.792	-14.904	5.8479	-3.3663	30.441	15.129	-6.4207	4.5098	5.6496	0.22417	-0.5728	1648.1
9.97	998	72	NaN	-1.7054	15.734	7.2819	-147.84	-7.0789	13.853	7.551	-820.57	1142.7	54.859	827.09	1125.5	43.342	49.385	0	1	7.9377	-24.732	-14.906	5.8459	-3.35	30.514	15.137	-6.4812	4.5877	5.7816	0.23047	-0.63533	1648.4
9.98	999	72	NaN	-1.7156	15.737	7.2763	-147.78	-7.128	13.719	7.5742	-820.59	1142.7	54.462	827.39	1125.5	42.7	50.485	0	1	7.9983	-24.674	-14.909	5.8435	-3.3453	30.587	15.137	-6.5283	4.653	5.9128	0.22835	-0.68487	1648.7
9.99	1000	72	NaN	-1.7248	15.736	7.2815	-147.74	-7.1849	13.62	7.5728	-820.61	1142.7	54.168	827.63	1125.4	45.002	49.691	0	1	7.9367	-24.733	-14.911	5.8408	-3.3441	30.636	15.135	-6.5837	4.5926	5.9025	0.22321	-0.74289	1649
10	1001	72	NaN	-1.7232	15.738	7.2819	-147.74	-7.268	13.579	7.5985	-820.61	1142.7	54.067	827.81	1125.4	43.821	50.281	0	1	7.9332	-24.737	-14.913	5.8388	-3.3379	30.645	15.135	-6.665	4.5953	5.9084	0.22127	-0.82619	1649.2
10.01	1002	72	NaN	-1.7277	15.741	7.3027	-147.73	-7.3663	13.538	7.5763	-820.61	1142.8	53.988	827.99	1125.4	45.498	47.378	0	1	8.0342	-24.639	-14.914	5.8381	-3.3402	30.657	15.136	-6.7619	4.6939	6.0172	0.2222	-0.9238	1649.3
10.02	1003	72	NaN	-1.7276	15.737	7.3205	-147.76	-7.5219	13.671	7.5955	-820.63	1142.8	54.271	827.99	1125.4	45.125	49.776	0	1	8.1344	-24.543	-14.915	5.8369	-3.3493	30.621	15.133	-6.9178	4.7851	6.0782	0.21795	-1.0809	1649.4
10.03	1004	72	NaN	-1.7271	15.734	7.3317	-147.75	-7.6421	13.672	7.6221	-820.64	1142.8	54.256	828.13	1125.4	44.65	49.572	0	1	8.2328	-24.448	-14.918	5.8346	-3.3472	30.631	15.13	-7.0381	4.8856	6.1829	0.21212	-1.2035	1649.5
10.04	1005	72	NaN	-1.7268	15.729	7.3373	-147.7	-7.7483	13.508	7.6515	-820.66	1142.8	53.884	828.48	1125.4	43.48	48.986	0	1	8.2415	-24.44	-14.921	5.8315	-3.3326	30.691	15.124	-7.1434	4.9089	6.2515	0.20348	-1.3118	1649.9
10.05	1006	72	NaN	-1.7244	15.715	7.3441	-147.68	-7.9928	13.394	7.7055	-820.71	1142.8	53.662	828.91	1125.3	43.882	49.353	0	1	8.1833	-24.496	-14.924	5.8278	-3.3202	30.721	15.108	-7.3861	4.8632	6.2253	0.18341	-1.5582	1650.4
10.06	1007	72	NaN	-1.7201	15.718	7.3387	-147.68	-8.1025	13.379	7.7667	-820.72	1142.8	53.581	829.05	1125.3	45.526	50.765	0	1	8.2113	-24.469	-14.926	5.8265	-3.3108	30.733	15.111	-7.496	4.9005	6.2641	0.18559	-1.6695	1650.5
10.07	1008	72	NaN	-1.7183	15.719	7.3585	-147.68	-8.1942	13.419	7.7431	-820.74	1142.8	53.609	829.1	1125.3	43.827	50.809	0	1	8.248	-24.434	-14.927	5.8254	-3.3108	30.73	15.113	-7.5881	4.9372	6.2961	0.18589	-1.7627	1650.6
10.08	1009	72	NaN	-1.7161	15.721	7.3835	-147.68	-8.2767	13.458	7.6995	-820.76	1142.8	53.613	829.16	1125.3	44.674	46.524	0	1	8.2821	-24.401	-14.929	5.8236	-3.3101	30.729	15.115	-7.6707	4.972	6.3286	0.18647	-1.8471	1650.7
10.09	1010	72	NaN	-1.7097	15.729	7.3875	-147.66	-8.3453	13.453	7.7162	-820.76	1142.8	53.484	829.29	1125.3	45.846	59.707	0	1	8.2859	-24.397	-14.93	5.8218	-3.2986	30.747	15.123	-7.7392	4.9873	6.3502	0.1928	-1.9174	1650.8
10.1	1011	72	NaN	-1.7019	15.736	7.3714	-147.69	-8.3524	13.664	7.7831	-820.79	1142.8	53.726	829.12	1125.4	43.692	63.888	0	1	8.2641	-24.418	-14.932	5.8198	-3.2969	30.719	15.133	-7.7493	4.9672	6.3007	0.20013	-1.9295	1650.6
10.11	1012	72	NaN	-1.6954	15.738	7.374	-147.68	-8.3481	13.711	7.7968	-820.8	1142.8	53.732	829.13	1125.4	44.905	65.641	0	1	8.216	-24.465	-14.934	5.8187	-3.2901	30.721	15.135	-7.7451	4.9258	6.2568	0.20132	-1.9264	1650.7
10.12	1013	72	NaN	-1.6919	15.74	7.373	-147.69	-8.2873	13.807	7.8175	-820.82	1142.8	53.797	829.02	1125.4	44.585	66.948	0	1	8.1341	-24.543	-14.934	5.8185	-3.2883	30.712	15.137	-7.685	4.8458	6.1692	0.20375	-1.8665	1650.6
10.13	1014	72	NaN	-1.6886	15.744	7.3661	-147.72	-8.1572	14.007	7.8577	-820.86	1142.8	54.006	828.72	1125.5	47.267	68.131	0	1	8.1821	-24.497	-14.935	5.8171	-3.2911	30.674	15.144	-7.557	4.891	6.177	0.20894	-1.7399	1650.3
10.14	1015	72	NaN	-1.6728	15.755	7.3779	-147.78	-7.9808	14.185	7.8697	-820.89	1142.8	54.21	828.38	1125.5	47.499	68.871	0	1	8.2614	-24.421	-14.937	5.8154	-3.2822	30.607	15.156	-7.3815	4.9792	6.1859	0.21938	-1.5661	1650
10.15	1016	72	NaN	-1.6697	15.764	7.383	-147.79	-7.8438	14.194	7.8799	-820.91	1142.8	54.153	828.26	1125.5	46.877	69.448	0	1	8.2376	-24.444	-14.939	5.8135	-3.2769	30.606	15.164	-7.2441	4.9607	6.1627	0.22563	-1.4306	1649.9
10.16	1017	72	NaN	-1.6642	15.774	7.3872	-147.79	-7.7072	14.156	7.8876	-820.91	1142.8	54.021	828.2	1125.5	47.459	70.362	0	1	8.226	-24.455	-14.94	5.8123	-3.2666	30.613	15.174	-7.107	4.9595	6.1577	0.23377	-1.2947	1649.9
10.17	1018	72	NaN	-1.6584	15.788	7.3869	-147.79	-7.5451	14.107	7.9132	-820.91	1142.8	53.881	828.1	1125.5	48.168	71.045	0	1	8.2328	-24.448	-14.94	5.8119	-3.2551	30.611	15.187	-6.9446	4.9777	6.1629	0.24689	-1.1328	1649.7
10.18	1019	72	NaN	-1.6576	15.807	7.3778	-147.81	-7.3373	14.071	7.9778	-820.92	1142.8	53.792	827.87	1125.6	49.788	71.154	0	1	8.2564	-24.426	-14.941	5.8114	-3.2492	30.594	15.207	-6.7373	5.0071	6.1688	0.26587	-0.92598	1649.5
10.19	1020	72	NaN	-1.663	15.809	7.3863	-147.87	-7.2461	14.092	7.9535	-820.96	1142.8	53.904	827.67	1125.6	48.272	69.685	0	1	8.2864	-24.397	-14.941	5.8108	-3.2596	30.538	15.211	-6.6477	5.0268	6.1415	0.26939	-0.83683	1649.4
10.2	1021	72	NaN	-1.6687	15.831	7.3778	-147.89	-7.1483	13.97	8.0182	-820.96	1142.8	53.741	827.59	1125.6	47.296	66.527	0	1	8.3105	-24.374	-14.943	5.8095	-3.2575	30.525	15.231	-6.5493	5.053	6.1516	0.2887	-0.73982	1649.3
10.21	1022	72	NaN	-1.6751	15.857	7.3725	-147.9	-7.0756	13.882	8.0779	-820.96	1142.8	53.67	827.44	1125.6	43.302	64.74	0	1	8.331	-24.354	-14.945	5.8075	-3.2594	30.514	15.258	-6.4766	5.0716	6.1605	0.31341	-0.66901	1649.1
10.22	1023	72	NaN	-1.6809	15.881	7.3756	-147.92	-7.0523	13.897	8.0981	-820.97	1142.8	53.831	827.2	1125.6	45.581	62.492	0	1	8.3934	-24.294	-14.946	5.8058	-3.2703	30.489	15.283	-6.4547	5.123	6.1948	0.33693	-0.64899	1648.9
10.23	1024	72	NaN	-1.6808	15.899	7.3657	-147.94	-7.1128	13.922	8.1429	-820.95	1142.8	54.008	827.11	1125.6	46.166	63.216	0	1	8.4407	-24.248	-14.948	5.804	-3.2749	30.468	15.301	-6.5153	5.1658	6.2195	0.35325	-0.71126	1648.8
10.24	1025	72	NaN	-1.6841	15.913	7.3512	-147.95	-7.15	13.956	8.1949	-820.96	1142.8	54.153	826.92	1125.7	44.843	62.982	0	1	8.4407	-24.248	-14.95	5.8025	-3.2817	30.452	15.316	-6.5527	5.1591	6.2041	0.36619	-0.75024	1648.6
10.25	1026	72	NaN	-1.6872	15.932	7.3551	-147.93	-7.17	13.89	8.1943	-820.95	1142.9	54.039	826.84	1125.7	44.525	65.286	0	1	8.4687	-24.221	-14.952	5.8002	-3.2809	30.475	15.334	-6.5723	5.1878	6.2542	0.38218	-0.77211	1648.5
10.26	1027	72	NaN	-1.6896	15.96	7.361	-147.89	-7.2109	13.812	8.1868	-820.91	1142.9	53.922	826.77	1125.7	46.755	68.2	0	1	8.5163	-24.175	-14.955	5.7974	-3.2795	30.517	15.362	-6.6127	5.2367	6.3415	0.40689	-0.81532	1648.4
10.27	1028	72	NaN	-1.6912	16.001	7.3388	-147.86	-7.3253	13.883	8.2549	-820.84	1142.8	54.235	826.44	1125.7	45.986	67.633	0	1	8.5504	-24.143	-14.956	5.7966	-3.2901	30.537	15.404	-6.7279	5.2603	6.3947	0.44824	-0.9313	1648
10.28	1029	72	NaN	-1.6909	16.01	7.3409	-147.84	-7.3531	13.857	8.2431	-820.82	1142.9	54.213	826.41	1125.6	45.803	67.424	0	1	8.5831	-24.111	-14.956	5.796	-3.2895	30.561	15.411	-6.7547	5.2936	6.4499	0.45488	-0.95878	1648
10.29	1030	72	NaN	-1.6954	16.015	7.3345	-147.77	-7.4307	13.811	8.2844	-820.77	1142.8	54.194	826.28	1125.6	43.358	68.124	0	1	8.628	-24.068	-14.958	5.7944	-3.2921	30.632	15.415	-6.8304	5.3359	6.5644	0.45734	-1.036	1647.8
10.3	1031	72	NaN	-1.7011	16.006	7.3394	-147.7	-7.5204	13.776	8.3023	-820.73	1142.8	54.217	826.09	1125.5	48.184	67.799	0	1	8.6758	-24.022	-14.96	5.7926	-3.2982	30.708	15.403	-6.9177	5.3776	6.686	0.44361	-1.1251	1647.6
10.31	1032	72	NaN	-1.7055	15.98	7.3593	-147.64	-7.5924	13.769	8.2729	-820.7	1142.8	54.291	825.91	1125.4	48.547	67.327	0	1	8.7232	-23.976	-14.962	5.7903	-3.3063	30.759	15.375	-6.9877	5.4168	6.7823	0.41335	-1.1974	1647.3
10.32	1033	72	NaN	-1.7078	15.976	7.3478	-147.62	-7.6197	13.77	8.3234	-820.66	1142.8	54.327	825.86	1125.4	46.148	64.815	0	1	8.7947	-23.907	-14.964	5.7887	-3.3082	30.777	15.371	-7.0141	5.4865	6.8701	0.40709	-1.2254	1647.2
10.33	1034	72	NaN	-1.7157	15.923	7.3695	-147.55	-7.6465	13.74	8.3142	-820.59	1142.8	54.313	825.72	1125.3	46.966	58.104	0	1	8.8971	-23.809	-14.964	5.788	-3.3161	30.851	15.315	-7.0382	5.581	7.0423	0.35062	-1.2502	1647.1
10.34	1035	72	NaN	-1.7263	15.848	7.3943	-147.49	-7.674	13.702	8.3097	-820.5	1142.7	54.318	825.64	1125.2	43.579	56.864	0	1	8.9604	-23.748	-14.965	5.7869	-3.3272	30.914	15.236	-7.0626	5.6332	7.1661	0.27086	-1.2757	1646.9
10.35	1036	72	NaN	-1.738	15.761	7.4177	-147.44	-7.6928	13.669	8.3054	-820.4	1142.7	54.345	825.6	1125.1	44.791	56.198	0	1	9.0091	-23.701	-14.967	5.7857	-3.3402	30.954	15.147	-7.0786	5.6689	7.2528	0.18008	-1.2929	1646.7
10.36	1037	72	NaN	-1.7495	15.672	7.4433	-147.42	-7.6859	13.656	8.2685	-820.33	1142.7	54.364	825.57	1125	44.854	53.838	0	1	9.031	-23.68	-14.967	5.7851	-3.3537	30.976	15.057	-7.0706	5.6773	7.2957	0.089518	-1.2855	1646.6
10.37	1038	72	NaN	-1.7537	15.496	7.47	-147.39	-7.6683	13.662	8.2348	-820.18	1142.6	54.501	825.56	1124.9	45.115	54.826	0	1	9.0528	-23.659	-14.968	5.7845	-3.364	31.004	14.881	-7.0533	5.6888	7.3454	-0.086981	-1.2688	1646.5
10.38	1039	72	NaN	-1.7553	15.353	7.517	-147.36	-7.6346	13.643	8.1421	-820.02	1142.6	54.525	825.59	1124.8	43.304	55.527	0	1	9.009	-23.701	-14.968	5.7845	-3.3697	31.027	14.737	-7.0182	5.6392	7.3263	-0.23067	-1.2337	1646.4
10.39	1040	72	NaN	-1.7555	15.214	7.5732	-147.34	-7.5954	13.636	8.0306	-819.83	1142.5	54.559	825.61	1124.8	45.164	61.943	0	1	9.0084	-23.702	-14.968	5.7845	-3.3752	31.036	14.596	-6.9773	5.6332	7.3338	-0.37194	-1.1928	1646.2
10.4	1041	72	NaN	-1.7525	15.038	7.6241	-147.34	-7.5557	13.661	7.9479	-819.59	1142.5	54.677	825.62	1124.7	44.579	66.038	0	1	9.1036	-23.61	-14.968	5.7842	-3.3794	31.028	14.419	-6.9372	5.7242	7.4182	-0.54881	-1.1531	1646
10.41	1042	72	NaN	-1.7258	14.728	7.6297	-147.33	-7.4948	13.655	8.0037	-819.14	1142.3	54.707	825.71	1124.7	47.225	65.725	0	1	9.2033	-23.514	-14.969	5.7831	-3.3523	31.046	14.113	-6.8792	5.851	7.5315	-0.85627	-1.0961	1645.6
10.42	1043	72	NaN	-1.6808	14.303	7.6598	-147.35	-7.4502	13.697	8.0424	-818.72	1142.1	54.849	825.78	1124.6	47.747	68.548	0	1	9.3055	-23.416	-14.971	5.7816	-3.3111	31.024	13.692	-6.8398	5.9944	7.6085	-1.2782	-1.0582	1645.3
10.43	1044	72	NaN	-1.6499	13.905	7.6984	-147.37	-7.4159	13.751	8.0273	-818.37	1141.9	54.993	825.82	1124.6	46.814	69.051	0	1	9.3723	-23.351	-14.973	5.7794	-3.2861	30.997	13.299	-6.8102	6.0861	7.6454	-1.6735	-1.0308	1644.9
10.44	1045	72	NaN	-1.6373	13.545	7.7384	-147.38	-7.3913	13.802	7.9775	-818.06	1141.8	55.101	825.84	1124.5	44.169	66.471	0	1	9.4245	-23.301	-14.975	5.7771	-3.2793	30.975	12.944	-6.7897	6.1452	7.6741	-2.0315	-1.0126	1644.7
10.45	1046	72	NaN	-1.6317	13.159	7.7736	-147.39	-7.3791	13.837	7.9554	-817.71	1141.6	55.156	825.9	1124.5	45.763	67.219	0	1	9.4435	-23.283	-14.977	5.7749	-3.2766	30.965	12.562	-6.782	6.1668	7.6824	-2.4153	-1.0071	1644.4
10.46	1047	72	NaN	-1.6117	12.541	7.7666	-147.4	-7.4087	13.818	8.1195	-817.13	1141.4	55.128	826.13	1124.4	48.399	66.312	0	1	9.4799	-23.248	-14.98	5.7727	-3.2503	30.965	11.95	-6.8175	6.2296	7.7174	-3.0295	-1.0448	1644
10.47	1048	72	NaN	-1.6094	12.191	7.7685	-147.4	-7.43	13.81	8.1857	-816.83	1141.3	55.102	826.27	1124.4	48.468	66.678	0	1	9.5993	-23.133	-14.982	5.7701	-3.245	30.964	11.603	-6.8423	6.3544	7.8312	-3.3794	-1.0723	1643.8
10.48	1049	72	NaN	-1.613	11.903	7.7716	-147.4	-7.447	13.836	8.2244	-816.59	1141.2	55.129	826.33	1124.4	47.36	65.923	0	1	9.6933	-23.042	-14.985	5.7673	-3.2483	30.96	11.319	-6.8633	6.445	7.9175	-3.6661	-1.096	1643.7
10.49	1050	72	NaN	-1.6164	11.479	7.777	-147.41	-7.466	13.895	8.287	-816.21	1141	55.213	826.37	1124.4	47.235	66.168	0	1	9.7614	-22.977	-14.988	5.7644	-3.2528	30.954	10.902	-6.8888	6.5086	7.9772	-4.0859	-1.1244	1643.3
10.5	1051	72	NaN	-1.677	10.968	7.8789	-147.4	-7.4922	13.863	8.1451	-815.56	1140.8	55.038	826.57	1124.3	44.937	65.206	0	1	9.8798	-22.863	-14.99	5.7622	-3.3127	30.967	10.393	-6.9176	6.567	8.1043	-4.5968	-1.1554	1642.9
10.51	1052	72	NaN	-1.7144	10.652	7.956	-147.38	-7.5119	13.844	8.0689	-814.99	1140.7	54.893	826.69	1124.3	46.381	65.575	0	1	10	-22.747	-14.991	5.7615	-3.3481	30.984	10.078	-6.9383	6.6522	8.2371	-4.9126	-1.1769	1642.4
10.52	1053	72	NaN	-1.7523	10.239	8.0655	-147.35	-7.5555	13.809	7.9275	-814.23	1140.5	54.675	826.89	1124.2	46.216	64.785	0	1	10.065	-22.685	-14.983	5.7688	-3.384	31.018	9.6681	-6.9843	6.6809	8.3332	-5.3153	-1.2154	1641.9
10.53	1054	72	NaN	-1.7884	9.7545	8.1757	-147.31	-7.6121	13.769	7.7815	-813.37	1140.3	54.412	827.14	1124.1	46.241	65.916	0	1	10.085	-22.665	-14.98	5.7726	-3.4166	31.065	9.1869	-7.0445	6.6687	8.4001	-5.7927	-1.2719	1641.2
10.54	1055	72	NaN	-1.7955	9.5125	8.1563	-147.28	-7.6272	13.772	7.8993	-812.83	1140.2	54.269	827.17	1124	46.548	65.865	0	1	10.053	-22.696	-14.98	5.7722	-3.4151	31.104	8.9476	-7.0623	6.6376	8.4075	-6.0325	-1.2902	1640.7
10.55	1056	72	NaN	-1.8285	9.2917	8.1715	-147.25	-7.6183	13.774	7.8722	-812.3	1140.1	54.066	827.21	1124	44.05	65.791	0	1	10.04	-22.709	-14.981	5.7713	-3.4425	31.132	8.7282	-7.0549	6.5972	8.4228	-6.2528	-1.2836	1640.2
10.56	1057	72	NaN	-1.8503	9.0692	8.199	-147.23	-7.6102	13.777	7.8427	-811.78	1140	53.866	827.26	1123.9	45.984	65.452	0	1	10.064	-22.686	-14.982	5.7698	-3.4587	31.157	8.5065	-7.0476	6.6049	8.471	-6.4759	-1.2778	1639.8
10.57	1058	72	NaN	-1.8676	8.8623	8.2521	-147.22	-7.5889	13.817	7.7218	-811.24	1140	53.719	827.24	1123.9	45.624	63.839	0	1	10.106	-22.645	-14.983	5.7694	-3.4757	31.168	8.2997	-7.0263	6.6302	8.5223	-6.6832	-1.2569	1639.2
10.58	1059	72	NaN	-1.8897	8.6813	8.3371	-147.23	-7.5392	13.922	7.4403	-810.67	1140	53.65	827.08	1123.8	47.718	60.892	0	0	10.157	-22.596	-14.983	5.7695	-3.5059	31.153	8.1177	-6.9757	6.6511	8.5567	-6.865	-1.2061	1638.5
10.59	1060	72	NaN	-1.8977	8.4073	8.3418	-147.26	-7.4678	14.014	7.398	-809.95	1139.8	53.371	826.98	1123.7	48.364	57.779	0	0	10.174	-22.58	-14.982	5.7703	-3.5064	31.132	7.8458	-6.9064	6.6678	8.5526	-7.1361	-1.1361	1637.7
10.6	1061	72	NaN	-1.9107	8.1583	8.3075	-147.31	-7.3702	14.156	7.5319	-809.31	1139.6	53.111	826.75	1123.7	59.551	55.054	1	0	10.203	-22.552	-14.981	5.7717	-3.5065	31.091	7.6011	-6.813	6.6967	8.5392	-7.3794	-1.0413	1636.8
10.61	1062	72	NaN	-1.9179	7.9843	8.2851	-147.36	-7.2911	14.218	7.6124	-808.72	1139.5	52.728	826.66	1123.6	62.789	53.699	1	0	10.258	-22.499	-14.978	5.7744	-3.4982	31.062	7.4298	-6.7366	6.7595	8.5633	-7.5481	-0.96225	1636.1
10.62	1063	72	NaN	-1.9199	7.8775	8.2939	-147.38	-7.2297	14.209	7.5722	-808.12	1139.4	52.207	826.69	1123.6	64.149	52.657	1	0	10.272	-22.485	-14.975	5.7769	-3.4838	31.055	7.3239	-6.6761	6.7884	8.5703	-7.6515	-0.89926	1635.5
10.63	1064	72	NaN	-1.9319	7.7513	8.3298	-147.4	-7.1258	14.321	7.4947	-807.4	1139.3	51.696	826.47	1123.6	66.122	53.29	1	0	10.264	-22.493	-14.973	5.7792	-3.4815	31.053	7.2007	-6.5752	6.7826	8.56	-7.7723	-0.796	1634.5
10.64	1065	72	NaN	-1.9347	7.6544	8.346	-147.42	-7.1102	14.397	7.5151	-806.97	1139.2	51.403	826.4	1123.6	67.001	53.073	1	0	10.251	-22.505	-14.97	5.7818	-3.4738	31.044	7.1068	-6.5626	6.7773	8.538	-7.8636	-0.78081	1634
10.65	1066	72	NaN	-1.9475	7.5738	8.3459	-147.42	-7.1297	14.458	7.5866	-806.48	1139.2	51.023	826.34	1123.7	66.826	53.077	1	0	10.234	-22.522	-14.968	5.7845	-3.4713	31.056	7.0304	-6.5863	6.7629	8.534	-7.9373	-0.80181	1633.5
10.66	1067	72	NaN	-1.964	7.5224	8.3437	-147.41	-7.1624	14.485	7.6516	-806.06	1139.1	50.646	826.33	1123.7	65.085	55.539	1	0	10.179	-22.575	-14.964	5.7886	-3.4727	31.078	6.9821	-6.6222	6.7067	8.5037	-7.9815	-0.83351	1633
10.67	1068	72	NaN	-1.9732	7.5198	8.3564	-147.41	-7.1948	14.454	7.6529	-805.92	1139.1	50.405	826.37	1123.7	61.08	48.953	1	0	10.125	-22.627	-14.959	5.7929	-3.4735	31.092	6.9789	-6.6539	6.651	8.4648	-7.9805	-0.86105	1632.9
10.68	1069	72	NaN	-1.9564	7.6594	8.4008	-147.42	-7.3776	14.417	7.6953	-805.39	1139.2	49.861	826.45	1123.7	52.522	50.786	1	0	10.101	-22.65	-14.956	5.7964	-3.4366	31.099	7.1148	-6.833	6.664	8.4488	-7.841	-1.0366	1632.5
10.69	1070	72	NaN	-1.9326	7.8132	8.4669	-147.47	-7.4943	14.474	7.5967	-805.07	1139.3	49.723	826.36	1123.8	52.576	50.249	1	0	10.047	-22.702	-14.953	5.7991	-3.4117	31.051	7.2667	-6.9478	6.6358	8.3493	-7.6864	-1.1487	1632.1
10.7	1071	72	NaN	-1.9079	7.9771	8.5266	-147.52	-7.5857	14.534	7.477	-804.89	1139.5	49.673	826.26	1123.9	48.406	50.926	1	0	9.9655	-22.78	-14.951	5.8008	-3.3897	30.996	7.4287	-7.0373	6.5758	8.2153	-7.5227	-1.2365	1631.8
10.71	1072	72	NaN	-1.8806	8.1647	8.5563	-147.56	-7.6808	14.554	7.4221	-804.8	1139.6	49.551	826.21	1123.9	46.298	50.347	1	0	9.884	-22.859	-14.95	5.802	-3.3602	30.959	7.6135	-7.1296	6.5238	8.1005	-7.3367	-1.3275	1631.6
10.72	1073	72	NaN	-1.8328	8.4378	8.5178	-147.59	-7.8104	14.549	7.5326	-804.78	1139.7	49.358	826.17	1123.9	49.193	50.598	1	0	9.8026	-22.937	-14.949	5.8031	-3.3018	30.945	7.8838	-7.2564	6.5008	8.008	-7.0653	-1.4532	1631.6
10.73	1074	72	NaN	-1.8027	8.6476	8.4795	-147.59	-7.8813	14.504	7.6048	-804.8	1139.8	49.117	826.15	1123.9	49.824	51.752	1	0	9.7112	-23.025	-14.948	5.804	-3.2607	30.948	8.0901	-7.3238	6.4505	7.9229	-6.8581	-1.5198	1631.5
10.74	1075	72	NaN	-1.7919	8.8531	8.4707	-147.59	-7.9394	14.473	7.5521	-804.83	1139.9	48.921	826.07	1123.9	52.458	49.577	1	0	9.6157	-23.117	-14.947	5.8048	-3.245	30.96	8.2906	-7.3768	6.3708	7.8424	-6.6569	-1.5721	1631.5
10.75	1076	72	NaN	-1.7906	9.0858	8.476	-147.58	-8.003	14.444	7.4028	-804.94	1140.1	48.731	825.97	1123.9	52.501	49.768	1	0	9.5165	-23.213	-14.947	5.805	-3.2422	30.971	8.5161	-7.4333	6.2743	7.7582	-6.4311	-1.6283	1631.5
10.76	1077	72	NaN	-1.7839	9.3724	8.4658	-147.58	-8.0863	14.392	7.2245	-805.17	1140.3	48.475	825.91	1123.8	55.191	50.485	1	0	9.3913	-23.333	-14.947	5.8056	-3.2327	30.972	8.7936	-7.5076	6.1587	7.6388	-6.153	-1.702	1631.7
10.77	1078	72	NaN	-1.7578	9.5312	8.392	-147.6	-8.1254	14.368	7.2804	-805.38	1140.3	48.342	825.9	1123.7	52.748	52.424	1	0	9.2208	-23.497	-14.945	5.8069	-3.1997	30.953	8.9498	-7.544	6.0211	7.456	-5.9956	-1.7371	1631.9
10.78	1079	72	NaN	-1.7343	9.7138	8.3309	-147.64	-8.1164	14.408	7.2764	-805.56	1140.4	48.295	825.76	1123.7	63.705	50.608	1	0	9.1487	-23.567	-14.945	5.8069	-3.1747	30.921	9.1292	-7.5318	5.974	7.3539	-5.8162	-1.7249	1631.9
10.79	1080	72	NaN	-1.7232	9.9472	8.292	-147.69	-8.067	14.464	7.1372	-805.77	1140.5	48.22	825.58	1123.7	68.318	52.338	1	0	9.1214	-23.593	-14.946	5.8063	-3.1658	30.865	9.3566	-7.4765	5.9557	7.2721	-5.5892	-1.6701	1632
10.8	1081	72	NaN	-1.7291	10.224	8.2742	-147.77	-7.9772	14.519	6.8531	-806.06	1140.6	48.078	825.42	1123.6	68.996	53.736	1	0	9.0969	-23.616	-14.945	5.8069	-3.1766	30.785	9.6246	-7.3782	5.9203	7.1684	-5.3207	-1.5713	1632.1
10.81	1082	72	NaN	-1.7487	10.435	8.2484	-147.85	-7.8205	14.627	6.5736	-806.5	1140.7	47.993	825.29	1123.5	70.783	55.003	1	0	9.0724	-23.64	-14.945	5.8075	-3.2027	30.694	9.8317	-7.217	5.8697	7.0541	-5.1131	-1.4095	1632.4
10.82	1083	72	NaN	-1.7478	10.577	8.1574	-147.93	-7.659	14.766	6.585	-806.86	1140.8	47.991	825.11	1123.6	71.692	54.112	1	0	9.0732	-23.639	-14.946	5.8065	-3.2011	30.616	9.9722	-7.0545	5.8721	6.9763	-4.9736	-1.2479	1632.6
10.83	1084	72	NaN	-1.7379	10.688	8.0539	-148.02	-7.5149	14.854	6.6515	-807.26	1140.8	47.925	825.05	1123.6	72.431	55.477	1	0	9.0499	-23.662	-14.947	5.8057	-3.1863	30.528	10.081	-6.9086	5.8636	6.8661	-4.8651	-1.1029	1632.9
10.84	1085	72	NaN	-1.7293	10.799	7.9723	-148.13	-7.3709	14.897	6.6611	-807.68	1140.9	47.768	825.11	1123.5	72.942	56.561	1	0	8.9378	-23.77	-14.946	5.806	-3.1715	30.429	10.189	-6.7612	5.7663	6.6592	-4.7574	-0.95515	1633.4
10.85	1086	72	NaN	-1.7347	10.946	7.9501	-148.24	-7.1913	14.931	6.5104	-808.02	1141	47.527	825.17	1123.4	72.911	56.211	1	0	8.8907	-23.815	-14.946	5.8062	-3.1734	30.324	10.331	-6.5764	5.7173	6.5087	-4.615	-0.77015	1633.8
10.86	1087	72	NaN	-1.7485	11.178	8.001	-148.45	-6.8776	15.159	6.1011	-808.57	1141.1	47.501	824.99	1123.4	73.029	55.693	1	0	8.8975	-23.808	-14.946	5.8063	-3.2002	30.094	10.557	-6.2561	5.6973	6.2856	-4.389	-0.44981	1634.2
10.87	1088	72	NaN	-1.7504	11.357	8.0287	-148.62	-6.585	15.459	5.8223	-809.02	1141.2	47.724	824.65	1123.5	72.803	56.914	1	0	8.8896	-23.816	-14.945	5.8074	-3.2196	29.915	10.734	-5.9618	5.67	6.0992	-4.2111	-0.15444	1634.3
10.88	1089	72	NaN	-1.7528	11.512	8.0037	-148.77	-6.2728	15.711	5.6964	-809.55	1141.3	47.814	824.44	1123.5	72.193	57.315	1	0	8.8526	-23.852	-14.944	5.8083	-3.2293	29.751	10.888	-5.6491	5.6233	5.8998	-4.056	0.15921	1634.6
10.89	1090	72	NaN	-1.7602	11.656	7.9112	-148.95	-5.9383	15.834	5.7447	-810.26	1141.4	47.544	824.54	1123.5	71.843	56.923	1	0	8.6998	-23.999	-14.944	5.8082	-3.2249	29.588	11.03	-5.3132	5.4749	5.5895	-3.9136	0.49505	1635.4
10.9	1091	72	NaN	-1.7445	11.733	7.7721	-149.05	-5.7493	15.82	6.0602	-810.82	1141.4	47.146	824.8	1123.4	71.818	55.383	1	0	8.5553	-24.138	-14.944	5.8081	-3.1834	29.506	11.105	-5.1217	5.3719	5.3683	-3.839	0.68637	1636.2
10.91	1092	72	NaN	-1.7484	11.829	7.6939	-149.19	-5.5702	15.966	6.198	-811.37	1141.4	47.147	824.84	1123.5	71.9	55.904	1	0	8.4941	-24.197	-14.945	5.8077	-3.182	29.374	11.202	-4.9439	5.3121	5.1771	-3.7423	0.86384	1636.8
10.92	1093	72	NaN	-1.7582	11.98	7.6732	-149.39	-5.3763	16.202	6.1808	-811.99	1141.5	47.317	824.83	1123.6	71.803	54.416	1	0	8.4063	-24.281	-14.945	5.8075	-3.1978	29.172	11.354	-4.7499	5.2085	4.8909	-3.5907	1.0575	1637.4
10.93	1094	72	NaN	-1.7671	12.176	7.7079	-149.61	-5.1851	16.464	6.0126	-812.68	1141.6	47.528	824.84	1123.7	71.273	56.154	1	0	8.2801	-24.403	-14.945	5.8075	-3.2194	28.934	11.547	-4.5568	5.0607	4.5312	-3.3975	1.2508	1638.1
10.94	1095	72	NaN	-1.7692	12.369	7.7935	-149.8	-5.0433	16.658	5.6956	-813.35	1141.8	47.643	824.93	1123.8	69.793	54.27	1	0	8.2188	-24.462	-14.945	5.8074	-3.2359	28.735	11.738	-4.4122	4.9829	4.2736	-3.2067	1.3951	1638.9
10.95	1096	72	NaN	-1.7512	12.465	7.759	-149.88	-4.9785	16.693	5.7471	-813.8	1141.8	47.556	825.06	1123.8	66.621	53.333	1	0	8.1773	-24.502	-14.945	5.8071	-3.2125	28.655	11.834	-4.3479	4.9647	4.1531	-3.1108	1.4593	1639.5
10.96	1097	72	NaN	-1.737	12.542	7.7515	-149.98	-4.9521	16.755	5.7163	-814.27	1141.9	47.596	825.16	1123.8	62.881	53.125	1	0	8.0613	-24.613	-14.945	5.8071	-3.2003	28.561	11.911	-4.3211	4.861	3.9472	-3.0338	1.4861	1640.1
10.97	1098	72	NaN	-1.7192	12.618	7.7429	-150.07	-4.9515	16.8	5.6876	-814.83	1142	47.634	825.26	1123.9	61.177	50.587	1	0	7.9897	-24.682	-14.945	5.8071	-3.1842	28.468	11.986	-4.32	4.8055	3.7859	-2.959	1.4871	1640.7
10.98	1099	72	NaN	-1.6921	12.7	7.7137	-150.14	-4.9695	16.791	5.728	-815.47	1142	47.58	825.4	1123.9	57.494	50.908	1	0	7.9925	-24.68	-14.945	5.8068	-3.1531	28.395	12.068	-4.3378	4.8393	3.7151	-2.8774	1.469	1641.5
10.99	1100	72	NaN	-1.6644	12.767	7.7329	-150.2	-5.0313	16.781	5.6969	-815.84	1142	47.658	825.53	1123.9	55.307	50.242	0	0	8.0173	-24.656	-14.945	5.8069	-3.1288	28.34	12.135	-4.3991	4.8885	3.6839	-2.8107	1.4079	1642
11	1101	72	NaN	-1.6442	12.859	7.7527	-150.23	-5.0913	16.756	5.6639	-816.14	1142.1	47.705	825.59	1123.9	50.006	48.737	0	0	8.1022	-24.574	-14.944	5.8081	-3.1111	28.299	12.226	-4.4578	4.9911	3.7246	-2.7182	1.3503	1642.4
11.01	1102	72	NaN	-1.6275	12.957	7.787	-150.27	-5.2054	16.687	5.6065	-816.54	1142.1	47.785	825.73	1123.9	44.997	49.693	0	0	8.1335	-24.544	-14.944	5.8081	-3.0987	28.26	12.321	-4.57	5.0348	3.7159	-2.623	1.2381	1642.9
11.02	1103	72	NaN	-1.615	13.052	7.8149	-150.29	-5.3787	16.555	5.5855	-817.04	1142.2	47.874	825.96	1123.9	45.752	50.303	0	0	8.1266	-24.55	-14.945	5.8074	-3.0894	28.239	12.415	-4.7416	5.0372	3.6882	-2.5295	1.0658	1643.6
11.03	1104	72	NaN	-1.6108	13.15	7.7772	-150.25	-5.5813	16.341	5.7618	-817.49	1142.2	47.876	826.22	1123.9	42.727	50.892	0	0	8.1603	-24.518	-14.943	5.809	-3.0785	28.28	12.513	-4.9442	5.0818	3.7614	-2.4306	0.86474	1644.3
11.04	1105	72	NaN	-1.6211	13.213	7.7622	-150.25	-5.7695	16.261	5.86	-817.79	1142.2	48.089	826.3	1123.9	45.314	51.811	0	0	8.2147	-24.466	-14.943	5.8091	-3.0924	28.274	12.576	-5.1328	5.1223	3.8086	-2.3666	0.67633	1644.7
11.05	1106	72	NaN	-1.6286	13.308	7.7962	-150.24	-5.9684	15.966	5.8354	-818.13	1142.2	47.957	826.57	1123.8	44.89	48.967	0	0	8.3238	-24.361	-14.948	5.8039	-3.0956	28.296	12.667	-5.3273	5.2281	3.9353	-2.2817	0.47662	1645.3
11.06	1107	72	NaN	-1.6332	13.412	7.8436	-150.23	-6.1608	15.677	5.7607	-818.47	1142.2	47.897	826.78	1123.7	44.539	49.708	0	0	8.4649	-24.225	-14.954	5.7987	-3.1003	28.302	12.766	-5.5144	5.3646	4.077	-2.1879	0.28427	1645.9
11.07	1108	72	NaN	-1.6356	13.499	7.8647	-150.27	-6.3238	15.618	5.7231	-818.79	1142.3	48.309	826.68	1123.6	45.262	48.109	0	0	8.6315	-24.065	-14.959	5.7933	-3.1181	28.251	12.85	-5.6754	5.5133	4.1862	-2.1088	0.11793	1646.1
11.08	1109	72	NaN	-1.6303	13.539	7.8245	-150.32	-6.4019	15.672	5.8646	-819	1142.2	48.752	826.46	1123.6	42.969	49.124	0	0	8.7981	-23.904	-14.964	5.788	-3.1233	28.186	12.892	-5.7547	5.6747	4.2816	-2.0721	0.033248	1646.1
11.09	1110	72	NaN	-1.6334	13.584	7.7911	-150.36	-6.4576	15.675	5.9507	-819.17	1142.2	49.045	826.32	1123.6	44.429	51.425	0	0	8.9647	-23.744	-14.97	5.7826	-3.1336	28.144	12.937	-5.8099	5.8311	4.4005	-2.0328	-0.027309	1646.2
11.1	1111	72	NaN	-1.6319	13.647	7.7579	-150.39	-6.4982	15.629	6.022	-819.33	1142.2	49.26	826.25	1123.6	44.821	50.905	0	0	9.1313	-23.583	-14.975	5.7773	-3.1371	28.107	12.997	-5.8483	5.9942	4.524	-1.978	-0.071048	1646.2
11.11	1112	72	NaN	-1.6271	13.724	7.7256	-150.42	-6.5199	15.544	6.0856	-819.46	1142.2	49.408	826.22	1123.4	44.622	50.489	0	0	9.2808	-23.439	-14.98	5.7723	-3.1351	28.069	13.07	-5.8665	6.1457	4.6294	-1.9096	-0.094182	1646.4
11.12	1113	72	NaN	-1.637	13.793	7.7037	-150.46	-6.5039	15.442	6.1171	-819.57	1142.2	49.443	826.26	1123.3	44.596	50.264	0	0	9.2706	-23.449	-14.982	5.7707	-3.1449	28.031	13.135	-5.8463	6.1257	4.5813	-1.8461	-0.075628	1646.5
11.13	1114	72	NaN	-1.636	13.84	7.7041	-150.53	-6.4905	15.487	6.1135	-819.6	1142.3	49.746	826.21	1123.3	43.242	50.178	0	0	9.2933	-23.427	-14.982	5.7701	-3.1547	27.951	13.18	-5.8309	6.1386	4.5236	-1.8018	-0.060757	1646.5
11.14	1115	72	NaN	-1.6329	13.884	7.6884	-150.57	-6.4534	15.475	6.1673	-819.61	1142.3	49.864	826.24	1123.3	42.623	51.133	0	0	9.3615	-23.362	-14.981	5.7711	-3.1537	27.905	13.223	-5.7919	6.2078	4.5432	-1.7584	-0.02078	1646.5
11.15	1116	72	NaN	-1.6281	13.932	7.6622	-150.61	-6.3873	15.445	6.2661	-819.61	1142.3	49.913	826.3	1123.2	43.637	51.494	0	0	9.4397	-23.287	-14.98	5.7722	-3.1472	27.866	13.268	-5.7241	6.2925	4.5796	-1.7116	0.048153	1646.6
11.16	1117	72	NaN	-1.622	13.985	7.6384	-150.68	-6.292	15.468	6.3789	-819.58	1142.3	50.076	826.32	1123.2	44.516	49.276	0	0	9.5214	-23.208	-14.979	5.7734	-3.1428	27.798	13.321	-5.6277	6.3786	4.5901	-1.6578	0.14574	1646.6
11.17	1118	72	NaN	-1.624	14.033	7.6456	-150.73	-6.1898	15.561	6.4204	-819.51	1142.3	50.322	826.21	1123.2	44.371	49.318	0	0	9.5639	-23.167	-14.977	5.7751	-3.1521	27.741	13.369	-5.5267	6.4117	4.5739	-1.6077	0.24838	1646.4
11.18	1119	72	NaN	-1.621	14.057	7.6504	-150.74	-6.1326	15.566	6.4512	-819.46	1142.3	50.349	826.25	1123.2	43.768	48.204	0	0	9.5843	-23.147	-14.975	5.7771	-3.1489	27.73	13.394	-5.4697	6.4354	4.5823	-1.5813	0.30734	1646.4
11.19	1120	72	NaN	-1.6171	14.086	7.6645	-150.76	-6.0573	15.581	6.4762	-819.39	1142.3	50.388	826.29	1123.3	42.769	51.547	0	0	9.6179	-23.115	-14.974	5.7786	-3.1456	27.712	13.424	-5.3949	6.4722	4.5968	-1.5501	0.38376	1646.4
11.2	1121	72	NaN	-1.612	14.134	7.6897	-150.8	-5.9164	15.653	6.5417	-819.24	1142.3	50.547	826.29	1123.3	43.728	52.347	0	0	9.6317	-23.102	-14.972	5.7804	-3.1438	27.666	13.472	-5.2553	6.4879	4.5643	-1.4994	0.52509	1646.2
11.21	1122	72	NaN	-1.5967	14.201	7.714	-150.87	-5.6436	15.78	6.8046	-818.92	1142.4	50.816	826.36	1123.4	44.518	50.164	0	0	9.5942	-23.138	-14.97	5.7826	-3.129	27.601	13.542	-4.9848	6.4652	4.463	-1.4274	0.79778	1646
11.22	1123	72	NaN	-1.5935	14.215	7.7347	-150.89	-5.5442	15.811	6.9223	-818.78	1142.4	50.895	826.48	1123.5	44.39	47.646	0	0	9.6183	-23.115	-14.967	5.7849	-3.1244	27.581	13.556	-4.886	6.4939	4.4659	-1.4111	0.89885	1646
11.23	1124	72	NaN	-1.591	14.215	7.7851	-150.9	-5.4221	15.837	7.0624	-818.59	1142.4	50.97	826.65	1123.5	45.549	53.116	0	0	9.6829	-23.052	-14.965	5.7873	-3.1197	27.571	13.558	-4.7645	6.5632	4.5186	-1.4072	1.0227	1645.9
11.24	1125	72	NaN	-1.5876	14.208	7.8393	-150.9	-5.3011	15.843	7.2174	-818.4	1142.4	50.999	826.85	1123.5	44.762	51.657	0	0	9.7408	-22.997	-14.963	5.789	-3.1119	27.578	13.551	-4.6445	6.6289	4.5813	-1.4118	1.1446	1645.9
11.25	1126	72	NaN	-1.5825	14.192	7.8577	-150.87	-5.2464	15.797	7.3455	-818.29	1142.4	50.901	827.05	1123.5	45.974	48.637	0	0	9.7981	-22.942	-14.961	5.7907	-3.0989	27.613	13.537	-4.5909	6.6992	4.6718	-1.4247	1.1998	1646
11.26	1127	72	NaN	-1.5642	14.187	7.892	-150.84	-5.1736	15.797	7.4271	-818.14	1142.3	50.877	827.07	1123.6	44.723	49.294	0	0	9.7437	-22.994	-14.959	5.7935	-3.0771	27.65	13.533	-4.5196	6.6666	4.6565	-1.4261	1.274	1645.9
11.27	1128	72	NaN	-1.5397	14.178	7.9179	-150.8	-5.1343	15.787	7.5343	-818	1142.3	50.87	827.13	1123.6	44.492	49.425	0	0	9.6914	-23.044	-14.956	5.7965	-3.0487	27.688	13.525	-4.4811	6.6427	4.6435	-1.4307	1.3154	1645.8
11.28	1129	72	NaN	-1.4966	14.174	7.9526	-150.76	-5.1259	15.783	7.6401	-817.81	1142.3	50.92	827.18	1123.6	45.371	50.523	0	0	9.7936	-22.946	-14.953	5.7991	-3.0037	27.732	13.522	-4.4739	6.7898	4.7865	-1.4313	1.3252	1645.7
11.29	1130	72	NaN	-1.4352	14.173	8.0015	-150.71	-5.1546	15.792	7.7393	-817.55	1142.3	51.038	827.24	1123.6	44.343	50.123	0	0	9.8119	-22.928	-14.951	5.8009	-2.9432	27.782	13.523	-4.5044	6.8687	4.8534	-1.4281	1.2965	1645.5
11.3	1131	72	NaN	-1.3854	14.158	8.0474	-150.68	-5.2567	15.787	7.8753	-817.34	1142.3	51.188	827.32	1123.7	45.14	49.87	0	0	9.7336	-23.004	-14.95	5.8018	-2.8939	27.808	13.51	-4.6089	6.8396	4.8044	-1.4402	1.1929	1645.3
11.31	1132	72	NaN	-1.3645	14.143	8.0942	-150.61	-5.3352	15.692	7.9102	-817.21	1142.3	51.065	827.43	1123.7	44.318	48.503	0	0	9.7568	-22.981	-14.949	5.8032	-2.8676	27.884	13.495	-4.687	6.8892	4.9022	-1.4541	1.1162	1645.3
11.32	1133	72	NaN	-1.3536	14.115	8.1269	-150.57	-5.4592	15.635	7.989	-817.08	1142.3	51.106	827.49	1123.7	43.213	51.31	0	0	9.8071	-22.933	-14.948	5.8045	-2.8554	27.932	13.467	-4.8109	6.9517	4.9996	-1.4811	0.99362	1645.2
11.33	1134	72	NaN	-1.3446	14.07	8.1434	-150.53	-5.6208	15.601	8.1319	-816.94	1142.3	51.265	827.48	1123.7	46.252	50.261	0	0	9.8506	-22.891	-14.947	5.805	-2.8471	27.964	13.423	-4.9734	7.0035	5.0733	-1.5241	0.83158	1645.1
11.34	1135	72	NaN	-1.3305	14.011	8.1455	-150.49	-5.7868	15.532	8.3251	-816.84	1142.2	51.346	827.46	1123.7	44.141	49.679	0	0	9.8941	-22.849	-14.947	5.8055	-2.8292	28.016	13.365	-5.1411	7.0649	5.1665	-1.5813	0.66444	1645
11.35	1136	72	NaN	-1.3361	13.982	8.1532	-150.46	-5.9171	15.48	8.4274	-816.76	1142.2	51.428	827.48	1123.7	43.802	49.267	0	0	9.8124	-22.928	-14.946	5.8061	-2.8342	28.046	13.337	-5.2721	6.9782	5.118	-1.6091	0.53406	1644.9
11.36	1137	72	NaN	-1.3391	13.947	8.1837	-150.41	-6.0748	15.401	8.5133	-816.65	1142.2	51.498	827.43	1123.7	44.315	51.54	0	0	9.7622	-22.976	-14.945	5.8068	-2.8368	28.096	13.301	-5.4289	6.9254	5.1203	-1.6441	0.37792	1644.7
11.37	1138	72	NaN	-1.3393	13.919	8.2227	-150.33	-6.2299	15.285	8.6074	-816.53	1142.2	51.477	827.37	1123.6	42.978	49.642	0	0	9.7792	-22.96	-14.945	5.8076	-2.8331	28.174	13.272	-5.5821	6.9461	5.2146	-1.6731	0.2255	1644.6
11.38	1139	72	NaN	-1.3377	13.906	8.2586	-150.25	-6.3584	15.147	8.7168	-816.42	1142.2	51.361	827.34	1123.5	44.006	50.478	0	0	9.7568	-22.981	-14.943	5.809	-2.8238	28.266	13.256	-5.7083	6.933	5.285	-1.6875	0.10067	1644.4
11.39	1140	72	NaN	-1.3394	13.903	8.2805	-150.23	-6.4368	15.113	8.7899	-816.31	1142.2	51.392	827.27	1123.5	43.879	50.302	0	0	9.7123	-23.024	-14.941	5.8108	-2.8242	28.28	13.252	-5.786	6.8881	5.2561	-1.6891	0.024827	1644.2
11.4	1141	72	NaN	-1.3285	13.907	8.3019	-150.19	-6.4994	15.021	8.9244	-816.18	1142.2	51.298	827.21	1123.4	44.302	49.387	0	0	9.6514	-23.083	-14.941	5.8112	-2.8056	28.336	13.253	-5.8454	6.8459	5.2529	-1.6876	-0.034141	1644
11.41	1142	72	NaN	-1.3232	13.909	8.3324	-150.18	-6.5379	14.993	8.9868	-816.08	1142.2	51.3	827.1	1123.3	44.897	50.984	0	0	9.6032	-23.129	-14.941	5.8112	-2.7982	28.347	13.254	-5.882	6.805	5.2183	-1.6875	-0.070828	1643.8
11.42	1143	72	NaN	-1.3178	13.904	8.3569	-150.2	-6.5574	15.023	9.0314	-816.02	1142.2	51.401	826.95	1123.3	43.251	51.683	0	0	9.5869	-23.145	-14.942	5.8099	-2.7951	28.322	13.248	-5.9008	6.7918	5.1768	-1.6945	-0.090882	1643.6
11.43	1144	72	NaN	-1.295	13.887	8.3443	-150.22	-6.5713	15.045	9.2152	-815.93	1142.1	51.517	826.8	1123.2	44.061	50.442	0	0	9.5646	-23.166	-14.943	5.8088	-2.7701	28.307	13.23	-5.9136	6.7946	5.1407	-1.7138	-0.10473	1643.4
11.44	1145	72	NaN	-1.2797	13.872	8.3569	-150.2	-6.5548	14.998	9.2731	-815.89	1142.1	51.374	826.8	1123.2	44.897	49.28	0	0	9.5171	-23.212	-14.943	5.8088	-2.7478	28.33	13.214	-5.8962	6.7692	5.1183	-1.7296	-0.08741	1643.3
11.45	1146	72	NaN	-1.26	13.845	8.3292	-150.21	-6.5242	15.028	9.4987	-815.85	1142.1	51.4	826.7	1123.2	43.126	50.185	0	0	9.4918	-23.236	-14.943	5.8089	-2.7213	28.332	13.188	-5.8673	6.7705	5.0955	-1.7551	-0.058368	1643.2
11.46	1147	72	NaN	-1.2444	13.823	8.33	-150.21	-6.496	15.047	9.5991	-815.81	1142	51.402	826.64	1123.2	43.697	49.8	0	0	9.4884	-23.24	-14.943	5.8093	-2.7024	28.33	13.166	-5.84	6.786	5.0899	-1.7765	-0.030694	1643.1
11.47	1148	72	NaN	-1.2364	13.813	8.3911	-150.2	-6.476	14.998	9.439	-815.78	1142.1	51.25	826.69	1123.2	45.314	51.586	0	0	9.4594	-23.268	-14.943	5.8091	-2.6946	28.338	13.155	-5.8178	6.7648	5.0703	-1.7884	-0.0086922	1643.1
11.48	1149	72	NaN	-1.2127	13.773	8.3491	-150.21	-6.4118	15.006	9.7059	-815.78	1142	51.161	826.69	1123.2	44.711	50.627	0	0	9.4226	-23.303	-14.943	5.8088	-2.6585	28.348	13.117	-5.7557	6.7641	5.045	-1.826	0.053082	1643.1
11.49	1150	72	NaN	-1.1927	13.733	8.332	-150.23	-6.3319	15.094	9.8516	-815.79	1141.9	51.236	826.6	1123.2	45.976	49.599	0	0	9.3715	-23.352	-14.944	5.8081	-2.6361	28.326	13.08	-5.6794	6.7355	4.9741	-1.8639	0.12871	1643
11.5	1151	72	NaN	-1.1775	13.702	8.3283	-150.25	-6.2535	15.175	9.9226	-815.8	1141.9	51.303	826.51	1123.3	44.493	51.272	0	0	9.3409	-23.382	-14.945	5.8076	-2.6209	28.31	13.052	-5.6031	6.72	4.9288	-1.893	0.20455	1642.9
11.51	1152	72	NaN	-1.1649	13.683	8.3287	-150.25	-6.183	15.225	9.9577	-815.8	1141.9	51.307	826.46	1123.3	43.68	50.576	0	0	9.3328	-23.39	-14.945	5.8073	-2.6072	28.309	13.033	-5.5335	6.7255	4.9195	-1.9117	0.27384	1642.9
11.52	1153	72	NaN	-1.1487	13.671	8.3195	-150.25	-6.1243	15.248	10.015	-815.78	1141.8	51.241	826.49	1123.3	43.829	50.867	0	0	9.3125	-23.409	-14.945	5.8071	-2.5867	28.316	13.023	-5.4765	6.7258	4.9072	-1.9223	0.33063	1642.9
11.53	1154	72	NaN	-1.125	13.66	8.3314	-150.24	-6.0206	15.307	10.026	-815.75	1141.8	51.18	826.42	1123.3	44.937	50.691	0	0	9.2716	-23.448	-14.945	5.8071	-2.5606	28.322	13.015	-5.3751	6.711	4.8733	-1.9304	0.43196	1642.8
11.54	1155	72	NaN	-1.1119	13.654	8.3374	-150.25	-5.9687	15.361	10.028	-815.74	1141.8	51.198	826.38	1123.4	45.207	49.518	0	0	9.2306	-23.488	-14.946	5.8066	-2.5481	28.316	13.01	-5.3248	6.6825	4.8281	-1.9356	0.48179	1642.7
11.55	1156	72	NaN	-1.1054	13.648	8.3388	-150.25	-5.9319	15.395	10.048	-815.74	1141.8	51.185	826.36	1123.4	43.144	48.913	0	0	9.1894	-23.527	-14.946	5.806	-2.5404	28.311	13.005	-5.2889	6.649	4.7839	-1.9416	0.51713	1642.7
11.56	1157	72	NaN	-1.1	13.639	8.338	-150.25	-5.8762	15.406	10.103	-815.72	1141.8	51.061	826.37	1123.3	43.35	49.543	0	0	9.135	-23.58	-14.948	5.8042	-2.5288	28.318	12.996	-5.2338	6.6062	4.7386	-1.9519	0.57047	1642.7
11.57	1158	72	NaN	-1.0915	13.633	8.3279	-150.25	-5.8558	15.441	10.178	-815.71	1141.7	51.056	826.37	1123.4	42.695	49.738	0	0	9.0782	-23.634	-14.95	5.802	-2.5176	28.323	12.992	-5.215	6.5606	4.6889	-1.9585	0.58701	1642.7
11.58	1159	72	NaN	-1.0828	13.632	8.317	-150.23	-5.8147	15.494	10.277	-815.69	1141.7	51.007	826.26	1123.4	42.545	50.411	0	0	9.017	-23.693	-14.953	5.799	-2.5038	28.349	12.994	-5.1766	6.5132	4.656	-1.959	0.62244	1642.6
11.59	1160	72	NaN	-1.0764	13.642	8.3166	-150.2	-5.8107	15.514	10.336	-815.66	1141.7	50.918	826.21	1123.4	44.035	51.212	0	0	9.0082	-23.702	-14.956	5.7962	-2.4923	28.38	13.005	-5.174	6.516	4.6783	-1.9509	0.6222	1642.5
11.6	1161	72	NaN	-1.0731	13.66	8.3219	-150.17	-5.8445	15.485	10.363	-815.62	1141.7	50.777	826.25	1123.4	44.141	50.182	0	0	9.0274	-23.683	-14.959	5.7936	-2.4832	28.417	13.023	-5.2079	6.5442	4.7336	-1.9355	0.58574	1642.5
11.61	1162	72	NaN	-1.0725	13.68	8.309	-150.12	-5.863	15.42	10.438	-815.58	1141.6	50.547	826.27	1123.4	44.349	50.667	0	0	9.092	-23.621	-14.963	5.7895	-2.4719	28.48	13.044	-5.2264	6.6201	4.859	-1.9192	0.56308	1642.4
11.62	1163	72	NaN	-1.0542	13.718	8.2741	-150.07	-5.9422	15.351	10.635	-815.48	1141.6	50.308	826.28	1123.4	43.915	52.045	0	0	9.1926	-23.524	-14.968	5.7843	-2.4385	28.542	13.083	-5.3071	6.7541	5.0171	-1.8847	0.47717	1642.3
11.63	1164	72	NaN	-1.0418	13.749	8.2758	-150.05	-6.0353	15.325	10.711	-815.4	1141.6	50.246	826.26	1123.4	46.405	52.384	0	0	9.2932	-23.428	-14.973	5.7791	-2.4213	28.572	13.113	-5.3993	6.8719	5.1448	-1.86	0.37972	1642.2
11.64	1165	72	NaN	-1.0326	13.77	8.306	-150.03	-6.1501	15.313	10.712	-815.33	1141.6	50.261	826.22	1123.3	45.133	50.314	0	0	9.3938	-23.331	-14.978	5.7738	-2.4127	28.592	13.133	-5.513	6.9811	5.2612	-1.8456	0.26082	1642.1
11.65	1166	72	NaN	-1.0224	13.78	8.349	-150	-6.297	15.282	10.711	-815.23	1141.6	50.228	826.18	1123.3	45.661	50.312	0	0	9.4944	-23.234	-14.984	5.7686	-2.4015	28.623	13.143	-5.6605	7.0929	5.3891	-1.8403	0.10812	1642
11.66	1167	72	NaN	-1.0265	13.759	8.4016	-149.97	-6.4504	15.245	10.679	-815.15	1141.6	50.185	826.16	1123.3	44.408	50.504	0	0	9.595	-23.137	-14.989	5.7634	-2.4053	28.653	13.122	-5.8138	7.1897	5.5161	-1.8666	-0.050399	1641.9
11.67	1168	72	NaN	-1.0183	13.736	8.4079	-149.96	-6.522	15.262	10.73	-815.11	1141.6	50.242	826.06	1123.3	43.862	48.552	0	0	9.6956	-23.04	-14.994	5.7581	-2.3974	28.658	13.1	-5.8859	7.2982	5.6182	-1.8941	-0.12777	1641.7
11.68	1169	72	NaN	-0.99529	13.678	8.3935	-149.95	-6.6127	15.266	10.879	-815.09	1141.5	50.253	825.91	1123.3	43.766	49.401	0	0	9.7962	-22.943	-14.999	5.7529	-2.3698	28.673	13.043	-5.9777	7.4264	5.7292	-1.9563	-0.22476	1641.6
11.69	1170	72	NaN	-0.96163	13.584	8.3819	-149.93	-6.7481	15.231	11.082	-815.07	1141.5	50.167	825.76	1123.3	44.537	51.282	0	0	9.8968	-22.847	-15.005	5.7477	-2.3262	28.709	12.95	-6.1142	7.5706	5.8623	-2.0545	-0.3665	1641.4
11.7	1171	72	NaN	-0.93394	13.498	8.4136	-149.88	-6.8711	15.177	11.176	-815.03	1141.4	50.027	825.66	1123.3	43.455	50.333	0	0	9.8653	-22.877	-15.008	5.7444	-2.2905	28.763	12.864	-6.2366	7.5748	5.8862	-2.1442	-0.49221	1641.3
11.71	1172	72	NaN	-0.91217	13.458	8.4359	-149.84	-6.9614	15.055	11.258	-814.97	1141.4	49.756	825.76	1123.2	46.032	49.749	0	0	9.7881	-22.951	-15.01	5.7418	-2.2563	28.814	12.822	-6.3249	7.5318	5.8626	-2.1886	-0.58305	1641.3
11.72	1173	72	NaN	-0.88697	13.434	8.463	-149.82	-7.0135	15.018	11.327	-814.9	1141.4	49.637	825.7	1123.1	39.316	49.923	0	0	9.7108	-23.026	-15.013	5.7392	-2.2247	28.839	12.796	-6.3755	7.4862	5.8137	-2.2173	-0.63628	1641.1
11.73	1174	72	NaN	-0.8591	13.416	8.4876	-149.82	-7.0438	15.036	11.413	-814.83	1141.4	49.624	825.55	1123.1	53.414	49.507	0	0	9.6336	-23.1	-15.016	5.7366	-2.1935	28.85	12.778	-6.4052	7.4401	5.7496	-2.238	-0.66863	1640.9
11.74	1175	72	NaN	-0.83048	13.4	8.4991	-149.81	-7.0743	15.045	11.552	-814.78	1141.4	49.603	825.48	1123.1	52.249	52.032	0	0	9.5564	-23.174	-15.018	5.734	-2.1594	28.862	12.761	-6.4357	7.397	5.6873	-2.2571	-0.70171	1640.8
11.75	1176	72	NaN	-0.78479	13.369	8.5235	-149.8	-7.0895	15.034	11.782	-814.75	1141.4	49.487	825.36	1123.1	37.182	50.628	0	0	9.4378	-23.288	-15.022	5.7304	-2.1017	28.88	12.729	-6.4495	7.336	5.5915	-2.2932	-0.71919	1640.7
11.76	1177	72	NaN	-0.74448	13.335	8.5409	-149.8	-7.0666	15.087	12.084	-814.76	1141.3	49.507	825.15	1123	44.252	49.519	0	0	9.3043	-23.417	-15.026	5.7263	-2.0518	28.89	12.695	-6.4266	7.2526	5.473	-2.3313	-0.70027	1640.4
11.77	1178	72	NaN	-0.71525	13.313	8.5659	-149.79	-7.0309	15.11	12.333	-814.77	1141.3	49.46	825.01	1123	42.192	48.246	0	0	9.2853	-23.435	-15.028	5.7244	-2.0123	28.909	12.673	-6.3906	7.273	5.474	-2.3552	-0.66623	1640.3
11.78	1179	72	NaN	-0.69339	13.308	8.605	-149.77	-6.9917	15.082	12.518	-814.75	1141.3	49.296	824.99	1123	46.815	50.31	0	0	9.2663	-23.454	-15.03	5.7225	-1.9783	28.941	12.667	-6.3505	7.288	5.4872	-2.3627	-0.62803	1640.3
11.79	1180	72	NaN	-0.65269	13.308	8.6541	-149.77	-6.9323	15.104	12.853	-814.73	1141.3	49.242	824.92	1122.9	44.986	50.213	0	0	9.224	-23.494	-15.034	5.7185	-1.924	28.961	12.667	-6.2912	7.3	5.4664	-2.367	-0.57269	1640.2
11.8	1181	72	NaN	-0.6051	13.315	8.7553	-149.76	-6.8481	15.132	13.094	-814.65	1141.3	49.168	824.8	1122.9	43.963	47.891	0	0	9.1683	-23.548	-15.038	5.7147	-1.8656	28.976	12.674	-6.2067	7.3027	5.4284	-2.3639	-0.49197	1640
11.81	1182	72	NaN	-0.57155	13.309	8.844	-149.75	-6.7825	15.133	13.269	-814.61	1141.3	49.052	824.75	1122.9	44.334	52.251	0	0	9.076	-23.637	-15.04	5.7124	-1.822	28.997	12.668	-6.1416	7.254	5.3602	-2.3718	-0.42912	1639.9
11.82	1183	72	NaN	-0.53329	13.288	8.9144	-149.74	-6.7232	15.116	13.482	-814.6	1141.2	48.894	824.76	1122.9	44.172	49.213	0	0	9.005	-23.705	-15.043	5.7096	-1.7707	29.026	12.648	-6.0837	7.2343	5.3208	-2.3943	-0.37406	1639.8
11.83	1184	72	NaN	-0.45903	13.256	8.9743	-149.72	-6.6425	15.1	13.871	-814.6	1141.1	48.71	824.74	1122.9	45.046	49.624	0	0	8.9506	-23.757	-15.046	5.7064	-1.6765	29.064	12.618	-6.0051	7.2741	5.3067	-2.4276	-0.29865	1639.8
11.84	1185	72	NaN	-0.39905	13.24	9.0379	-149.71	-6.5913	15.217	14.094	-814.58	1141.1	48.872	824.58	1122.9	43.729	51.341	0	0	8.8507	-23.854	-15.05	5.7025	-1.6145	29.07	12.605	-5.9571	7.2362	5.2169	-2.4443	-0.25469	1639.6
11.85	1186	72	NaN	-0.32545	13.242	9.1393	-149.69	-6.5278	15.266	14.405	-814.56	1141.1	48.844	824.49	1123	44.182	50.361	0	0	8.7465	-23.954	-15.053	5.6992	-1.5291	29.107	12.609	-5.8951	7.2174	5.1531	-2.4441	-0.19585	1639.5
11.86	1187	72	NaN	-0.2522	13.287	9.2138	-149.67	-6.4755	15.307	14.792	-814.5	1141.1	48.814	824.41	1123	44.909	51.114	0	0	8.6484	-24.048	-15.053	5.6992	-1.4414	29.143	12.656	-5.8447	7.207	5.0943	-2.3969	-0.14549	1639.4
11.87	1188	72	NaN	-0.18888	13.378	9.2386	-149.66	-6.4486	15.351	15.185	-814.38	1141	48.837	824.35	1123.1	45.03	50.651	0	0	8.5459	-24.147	-15.053	5.699	-1.3653	29.166	12.75	-5.8203	7.1806	5.0187	-2.3035	-0.12128	1639.2
11.88	1189	72	NaN	-0.1404	13.455	9.2974	-149.62	-6.446	15.268	15.295	-814.23	1141.1	48.61	824.46	1123	43.14	49.694	0	0	8.4068	-24.281	-15.056	5.6966	-1.3051	29.213	12.823	-5.8143	7.1017	4.9325	-2.2325	-0.11776	1639.1
11.89	1190	72	NaN	-0.083608	13.492	9.6377	-149.6	-6.4378	15.303	15.276	-814.13	1141.2	48.62	824.37	1123	43.02	50.895	0	0	8.3019	-24.382	-15.058	5.6946	-1.2494	29.238	12.858	-5.8038	7.0525	4.8559	-2.1992	-0.10924	1638.9
11.9	1191	72	NaN	-0.033742	13.415	9.7647	-149.57	-6.4603	15.291	15.846	-814.26	1141.1	48.563	824.34	1123.1	46.921	51.047	0	0	8.2441	-24.437	-15.059	5.6933	-1.1776	29.287	12.786	-5.8308	7.0665	4.8497	-2.273	-0.13753	1639
11.91	1192	72	NaN	0.0075561	13.291	9.6985	-149.54	-6.5002	15.244	16.702	-814.51	1140.8	48.465	824.36	1123	43.762	49.585	0	0	8.1023	-24.574	-15.061	5.6917	-1.1027	29.345	12.669	-5.8785	6.9996	4.7714	-2.3916	-0.18676	1639.3
11.92	1193	72	NaN	0.043407	13.262	9.6625	-149.54	-6.5208	15.243	17.052	-814.58	1140.8	48.479	824.33	1123.1	43.935	52.863	0	0	7.9391	-24.731	-15.062	5.69	-1.0551	29.366	12.643	-5.9018	6.8839	4.635	-2.4192	-0.21177	1639.3
11.93	1194	72	NaN	0.080472	13.22	9.7625	-149.51	-6.5848	15.219	17.534	-814.7	1140.7	48.486	824.29	1123.1	44.566	51.449	0	0	7.8846	-24.784	-15.064	5.6886	-1.0014	29.409	12.604	-5.9688	6.8831	4.6257	-2.4594	-0.28016	1639.4
11.94	1195	72	NaN	0.082003	13.235	10.021	-149.5	-6.6606	15.215	17.59	-814.75	1140.8	48.549	824.18	1123.1	44.54	49.332	0	0	7.8015	-24.863	-15.063	5.6892	-1.0002	29.42	12.618	-6.0438	6.8013	4.5566	-2.4447	-0.3546	1639.3
11.95	1196	72	NaN	0.09057	13.281	10.254	-149.49	-6.7376	15.202	17.588	-814.73	1140.8	48.597	824.07	1123.1	43.875	50.03	0	0	7.6741	-24.986	-15.059	5.6928	-0.99345	29.421	12.662	-6.1184	6.6807	4.435	-2.3972	-0.4256	1639.2
11.96	1197	72	NaN	0.13185	13.329	10.335	-149.49	-6.808	15.165	17.801	-814.67	1140.9	48.589	824.02	1123.1	45.28	50.692	0	0	7.5467	-25.109	-15.056	5.6965	-0.94449	29.432	12.708	-6.1871	6.6022	4.323	-2.3477	-0.49063	1639.1
11.97	1198	72	NaN	0.16866	13.317	10.335	-149.47	-6.8693	15.128	18.177	-814.74	1140.8	48.579	823.97	1123.1	44.459	49.992	0	0	7.4194	-25.231	-15.052	5.7001	-0.89416	29.466	12.698	-6.2501	6.5252	4.2345	-2.3543	-0.55002	1639.1
11.98	1199	72	NaN	0.21804	13.2	10.297	-149.49	-6.9875	15.178	18.734	-815.08	1140.7	48.806	823.74	1123.2	45.504	50.019	0	0	7.292	-25.354	-15.049	5.7037	-0.83322	29.461	12.586	-6.3737	6.4588	4.1074	-2.4628	-0.66997	1639.2
11.99	1200	72	NaN	0.26166	13.121	10.284	-149.49	-7.0817	15.191	19.112	-815.32	1140.7	48.917	823.55	1123.2	43.837	49.775	0	0	7.1646	-25.477	-15.045	5.7074	-0.78018	29.472	12.51	-6.4708	6.3844	3.9959	-2.5347	-0.76345	1639.2
12	1201	72	NaN	0.29569	13.105	10.321	-149.46	-7.154	15.131	19.23	-815.42	1140.7	48.833	823.5	1123.2	44.752	50.907	0	0	7.0372	-25.599	-15.041	5.711	-0.7391	29.506	12.493	-6.5417	6.2981	3.9073	-2.548	-0.83073	1639.3
12.01	1202	72	NaN	0.3225	13.122	10.426	-149.42	-7.2534	14.991	19.118	-815.49	1140.7	48.597	823.59	1123.1	44.496	50.182	0	0	6.9348	-25.698	-15.037	5.7153	-0.70785	29.549	12.504	-6.6354	6.227	3.851	-2.5334	-0.92008	1639.4
12.02	1203	72	NaN	0.35357	13.168	10.497	-149.34	-7.3577	14.812	19.094	-815.55	1140.8	48.241	823.72	1122.9	44.489	50.504	0	0	6.9075	-25.724	-15.031	5.7215	-0.66507	29.645	12.544	-6.7337	6.2424	3.9215	-2.4864	-1.0122	1639.6
12.03	1204	72	NaN	0.40114	13.188	10.424	-149.27	-7.4344	14.722	19.397	-815.7	1140.8	48.048	823.73	1122.9	42.994	48.585	0	0	6.8192	-25.809	-15.028	5.7245	-0.60007	29.727	12.563	-6.809	6.2191	3.9181	-2.4651	-1.0844	1639.8
12.04	1205	72	NaN	0.44461	13.195	10.293	-149.23	-7.4746	14.704	19.801	-815.88	1140.7	47.978	823.66	1122.8	43.519	50.256	0	0	6.6859	-25.937	-15.027	5.7252	-0.54	29.783	12.57	-6.8501	6.1459	3.8457	-2.4571	-1.1249	1639.9
12.05	1206	72	NaN	0.46734	13.203	10.189	-149.21	-7.4766	14.725	20.081	-816.03	1140.6	47.96	823.55	1122.8	45.054	50.925	0	0	6.6171	-26.004	-15.026	5.726	-0.50678	29.812	12.579	-6.8527	6.1103	3.8084	-2.447	-1.1267	1639.9
12.06	1207	72	NaN	0.48027	13.224	10.174	-149.19	-7.4656	14.705	20.091	-816.15	1140.7	47.792	823.47	1122.7	45.414	50.555	0	0	6.6205	-26	-15.025	5.7269	-0.48762	29.846	12.598	-6.8399	6.1329	3.8453	-2.4275	-1.1131	1639.9
12.07	1208	72	NaN	0.5006	13.254	10.179	-149.16	-7.4586	14.674	20.062	-816.26	1140.7	47.612	823.49	1122.7	45.829	50.28	0	0	6.7536	-25.872	-15.025	5.7276	-0.46195	29.881	12.626	-6.8312	6.2916	4.0093	-2.3982	-1.1036	1640.1
12.08	1209	72	NaN	0.53094	13.299	10.173	-149.13	-7.4394	14.667	20.051	-816.39	1140.7	47.442	823.47	1122.7	46.047	50.509	0	0	6.9124	-25.719	-15.024	5.7286	-0.426	29.912	12.669	-6.8095	6.4865	4.1928	-2.3543	-1.0809	1640.2
12.09	1210	72	NaN	0.56794	13.349	10.142	-149.11	-7.4069	14.694	20.098	-816.54	1140.8	47.317	823.39	1122.7	45.377	50.033	0	0	7.0043	-25.631	-15.021	5.7317	-0.38293	29.936	12.717	-6.7747	6.6213	4.3049	-2.3037	-1.043	1640.3
12.1	1211	72	NaN	0.60101	13.373	10.077	-149.1	-7.3714	14.742	20.255	-816.67	1140.8	47.301	823.31	1122.7	43.764	48.782	0	0	7.0709	-25.567	-15.018	5.7341	-0.3438	29.955	12.741	-6.7395	6.7271	4.3882	-2.2767	-1.0054	1640.3
12.11	1212	72	NaN	0.64604	13.418	10.023	-149.1	-7.3134	14.878	20.36	-816.83	1140.8	47.347	823.07	1122.7	43.451	49.672	0	0	7.105	-25.534	-15.017	5.7355	-0.29677	29.956	12.786	-6.682	6.8082	4.422	-2.2303	-0.94654	1640.2
12.12	1213	72	NaN	0.69298	13.473	9.999	-149.1	-7.271	14.967	20.409	-816.9	1140.8	47.361	822.93	1122.7	43.772	49.727	0	0	7.0203	-25.615	-15.008	5.7443	-0.24864	29.963	12.841	-6.6392	6.7717	4.3471	-2.1667	-0.89492	1640.1
12.13	1214	72	NaN	0.74229	13.536	10.004	-149.09	-7.2316	15.051	20.39	-816.93	1140.9	47.385	822.82	1122.8	43.763	50.776	0	0	6.8975	-25.734	-14.997	5.7555	-0.20088	29.964	12.903	-6.5989	6.6966	4.2307	-2.0933	-0.84348	1640.1
12.14	1215	72	NaN	0.79361	13.603	10.029	-149.1	-7.1816	15.173	20.304	-816.96	1140.9	47.459	822.66	1122.8	43.088	49.125	0	0	6.966	-25.668	-14.991	5.7613	-0.15523	29.953	12.969	-6.5481	6.8108	4.2849	-2.0218	-0.78681	1639.9
12.15	1216	72	NaN	0.82822	13.64	10.038	-149.08	-7.144	15.234	20.253	-816.93	1141	47.448	822.6	1122.8	44.307	51.13	0	0	7.1328	-25.507	-14.988	5.7644	-0.12207	29.968	13.006	-6.5102	7.0108	4.4609	-1.9818	-0.74582	1639.9
12.16	1217	72	NaN	0.84595	13.644	10.032	-149.08	-7.1243	15.287	20.246	-816.95	1141	47.485	822.55	1122.9	45.004	51.494	0	0	7.0928	-25.546	-14.984	5.768	-0.10588	29.969	13.011	-6.4911	6.9869	4.4237	-1.9734	-0.72311	1639.8
12.17	1218	72	NaN	0.87771	13.622	9.9924	-149.07	-7.0893	15.347	20.296	-816.98	1141	47.457	822.46	1122.9	44.555	49.379	0	0	7.0924	-25.546	-14.981	5.7716	-0.071438	29.982	12.99	-6.4578	7.0209	4.4361	-1.9903	-0.68613	1639.8
12.18	1219	72	NaN	0.92317	13.584	9.94	-149.05	-7.0415	15.422	20.344	-816.98	1141	47.39	822.33	1122.9	44.869	47.958	0	0	7.1943	-25.448	-14.977	5.7753	-0.022057	30.006	12.954	-6.4118	7.1723	4.5582	-2.023	-0.6365	1639.6
12.19	1220	72	NaN	0.94434	13.552	9.9549	-149.04	-7.0284	15.519	20.199	-816.91	1141	47.501	822.18	1123	45.704	49.587	0	0	7.1938	-25.448	-14.974	5.7785	-0.0099488	30.01	12.921	-6.3978	7.1838	4.5616	-2.0528	-0.61933	1639.4
12.2	1221	72	NaN	0.96827	13.517	9.9757	-149.02	-7.0327	15.539	20.059	-816.83	1141.1	47.479	822.14	1123	45.591	50.838	0	0	7.1295	-25.51	-14.971	5.7812	0.0097926	30.021	12.885	-6.401	7.1392	4.5111	-2.0858	-0.61981	1639.3
12.21	1222	72	NaN	0.99785	13.482	9.9875	-149	-7.0452	15.518	19.935	-816.73	1141.1	47.381	822.17	1123	43.872	49.837	0	0	7.1426	-25.498	-14.968	5.7843	0.038446	30.045	12.849	-6.4123	7.181	4.5477	-2.1191	-0.62801	1639.2
12.22	1223	72	NaN	1.0374	13.424	9.9773	-148.97	-7.0735	15.479	19.841	-816.63	1141.1	47.269	822.2	1123	45.297	50.701	0	0	7.1618	-25.479	-14.965	5.7874	0.078625	30.076	12.79	-6.4395	7.2404	4.5964	-2.1751	-0.65217	1639.2
12.23	1224	72	NaN	1.0895	13.321	9.9342	-148.94	-7.1251	15.449	19.787	-816.56	1141.1	47.203	822.2	1123	43.765	50.623	0	0	7.0673	-25.57	-14.951	5.8008	0.13102	30.104	12.687	-6.491	7.1983	4.5338	-2.2645	-0.69015	1639.1
12.24	1225	72	NaN	1.115	13.252	9.8874	-148.91	-7.1704	15.375	19.768	-816.5	1141.1	47.048	822.26	1123	42.311	50.43	0	0	6.9034	-25.728	-14.935	5.8168	0.16129	30.137	12.617	-6.5357	7.0647	4.409	-2.3186	-0.71893	1639.1
12.25	1226	72	NaN	1.1389	13.202	9.8462	-148.89	-7.2208	15.326	19.716	-816.38	1141.1	46.986	822.28	1123	44.143	50.352	0	0	6.4873	-26.129	-14.917	5.8356	0.18551	30.161	12.567	-6.5855	6.6728	4.0324	-2.3496	-0.74986	1639
12.26	1227	72	NaN	1.1702	13.146	9.7666	-148.86	-7.2851	15.283	19.712	-816.2	1141.1	46.961	822.28	1123	43.71	50.673	0	0	6.305	-26.304	-14.906	5.8462	0.21744	30.184	12.511	-6.6505	6.5225	3.8797	-2.3948	-0.80426	1638.8
12.27	1228	72	NaN	1.2036	13.077	9.6433	-148.85	-7.3689	15.238	19.752	-815.97	1141.1	46.956	822.25	1123	43.562	51.436	0	0	6.3729	-26.239	-14.904	5.848	0.2522	30.201	12.445	-6.7363	6.6251	3.9627	-2.4597	-0.88828	1638.6
12.28	1229	72	NaN	1.2031	13.027	9.5335	-148.86	-7.4782	15.197	19.682	-815.7	1141	47.009	822.23	1123	44.652	49.488	0	0	6.3676	-26.244	-14.904	5.8484	0.24725	30.186	12.395	-6.8463	6.6148	3.9423	-2.5088	-0.99786	1638.3
12.29	1230	72	NaN	1.1931	12.98	9.447	-148.85	-7.5552	15.148	19.618	-815.52	1141	46.983	822.24	1123	43.361	51.545	0	0	6.3549	-26.256	-14.904	5.8487	0.23585	30.189	12.349	-6.9241	6.5907	3.9328	-2.5546	-1.0754	1638.1
12.3	1231	72	NaN	1.1815	12.929	9.3869	-148.86	-7.62	15.131	19.487	-815.34	1141	47.015	822.18	1123	44.392	51.76	0	0	6.4231	-26.19	-14.901	5.8508	0.21847	30.178	12.299	-6.9902	6.6416	3.988	-2.6028	-1.1394	1637.8
12.31	1232	72	NaN	1.1502	12.86	9.3446	-148.86	-7.6838	15.09	19.235	-815.13	1140.9	46.989	822.13	1122.9	44.224	49.849	0	0	6.4903	-26.126	-14.899	5.8529	0.17901	30.173	12.23	-7.0541	6.6693	4.0472	-2.6695	-1.2011	1637.6
12.32	1233	72	NaN	1.0748	12.758	9.3056	-148.82	-7.7564	14.946	18.817	-814.89	1140.9	46.736	822.19	1122.8	42.487	50.978	0	0	6.5176	-26.099	-14.895	5.8568	0.097757	30.202	12.126	-7.124	6.6153	4.1026	-2.7697	-1.2672	1637.4
12.33	1234	72	NaN	1.0099	12.63	9.2195	-148.84	-7.7977	14.941	18.602	-814.67	1140.8	46.768	822.11	1122.8	45.577	50.409	0	0	6.546	-26.072	-14.892	5.8607	0.024077	30.173	11.998	-7.1658	6.5701	4.1009	-2.8939	-1.3051	1637.1
12.34	1235	72	NaN	0.96451	12.555	9.1716	-148.86	-7.7951	15.004	18.496	-814.58	1140.8	46.906	821.92	1122.8	43.979	51.29	0	0	6.5765	-26.043	-14.888	5.8645	-0.030065	30.15	11.924	-7.1638	6.5464	4.1069	-2.9636	-1.2993	1636.8
12.35	1236	72	NaN	0.89247	12.453	9.0979	-148.87	-7.7715	15.074	18.412	-814.47	1140.7	47.021	821.71	1122.8	44.433	50.834	0	0	6.5577	-26.061	-14.881	5.8707	-0.10925	30.131	11.823	-7.1414	6.4485	4.0704	-3.0582	-1.2707	1636.5
12.36	1237	72	NaN	0.77632	12.29	8.9856	-148.87	-7.7373	15.113	18.285	-814.29	1140.7	47.038	821.54	1122.7	46.595	50.323	0	0	6.5134	-26.103	-14.874	5.8782	-0.23066	30.122	11.661	-7.1088	6.2828	4.0182	-3.2127	-1.2306	1636.2
12.37	1238	72	NaN	0.65505	12.127	8.9439	-148.84	-7.678	15.11	18.028	-814.11	1140.7	46.937	821.48	1122.7	44.14	51.721	0	0	6.4255	-26.188	-14.871	5.8816	-0.35755	30.143	11.497	-7.0484	6.0679	3.9554	-3.3736	-1.1668	1635.9
12.38	1239	72	NaN	0.57207	12.009	8.9306	-148.85	-7.6213	15.171	17.809	-814.01	1140.7	46.995	821.36	1122.7	43.468	50.639	0	0	6.3554	-26.255	-14.868	5.8847	-0.45038	30.13	11.379	-6.9919	5.905	3.8745	-3.4884	-1.1072	1635.7
12.39	1240	72	NaN	0.50983	11.916	8.9124	-148.85	-7.5825	15.172	17.652	-813.9	1140.7	46.933	821.38	1122.7	44.305	51.629	0	0	6.3281	-26.282	-14.865	5.8872	-0.516	30.121	11.286	-6.9522	5.8121	3.8389	-3.5794	-1.065	1635.6
12.4	1241	72	NaN	0.45334	11.835	8.8835	-148.86	-7.53	15.166	17.516	-813.75	1140.7	46.832	821.44	1122.6	43.219	49.638	0	0	6.2966	-26.312	-14.863	5.8892	-0.57375	30.116	11.204	-6.8988	5.7229	3.8039	-3.6595	-1.0096	1635.6
12.41	1242	72	NaN	0.38376	11.749	8.845	-148.86	-7.4098	15.277	17.331	-813.56	1140.7	46.911	821.27	1122.7	43.915	48.917	0	0	6.2491	-26.358	-14.863	5.8892	-0.65283	30.105	11.118	-6.7793	5.5963	3.7468	-3.7448	-0.89009	1635.2
12.42	1243	72	NaN	0.32434	11.69	8.8223	-148.87	-7.3124	15.355	17.097	-813.37	1140.7	46.961	821.17	1122.7	45.07	50.853	0	0	6.1926	-26.412	-14.864	5.8879	-0.72237	30.082	11.059	-6.681	5.4702	3.67	-3.8057	-0.79311	1634.9
12.43	1244	72	NaN	0.29379	11.673	8.8018	-148.89	-7.2367	15.428	16.943	-813.19	1140.8	47.032	821.08	1122.7	43.805	52.729	0	0	6.1279	-26.474	-14.867	5.8853	-0.76097	30.059	11.042	-6.605	5.3669	3.5848	-3.8254	-0.71977	1634.7
12.44	1245	72	NaN	0.27106	11.68	8.7863	-148.9	-7.1734	15.474	16.772	-813.01	1140.8	47.059	821.05	1122.8	51.667	51.429	0	0	6.1466	-26.456	-14.868	5.8841	-0.79079	30.04	11.047	-6.5404	5.3558	3.5833	-3.821	-0.65626	1634.4
12.45	1246	72	NaN	0.24361	11.696	8.7758	-148.91	-7.117	15.487	16.547	-812.83	1140.9	47.022	821.09	1122.8	57.911	51.131	0	0	6.1959	-26.409	-14.869	5.8828	-0.82489	30.025	11.061	-6.4814	5.371	3.6165	-3.8087	-0.59855	1634.3
12.46	1247	72	NaN	0.22566	11.718	8.7591	-148.92	-7.0771	15.52	16.442	-812.73	1140.9	47.042	821.06	1122.8	62.004	51.47	1	0	6.3184	-26.291	-14.873	5.8792	-0.84733	30.012	11.083	-6.4419	5.4711	3.7205	-3.7901	-0.56271	1634.2
12.47	1248	72	NaN	0.21068	11.768	8.7302	-148.91	-7.0411	15.522	16.302	-812.58	1141	47.038	821.08	1122.8	68.088	51.992	1	0	6.3996	-26.213	-14.876	5.876	-0.86716	30.007	11.131	-6.404	5.5325	3.7944	-3.7452	-0.52796	1634.1
12.48	1249	72	NaN	0.19923	11.805	8.7233	-148.93	-7.0225	15.544	16.174	-812.49	1141	47.076	821.07	1122.8	70.487	55.628	1	0	6.4378	-26.176	-14.879	5.8733	-0.88448	29.99	11.166	-6.3842	5.5533	3.8136	-3.7126	-0.51089	1633.9
12.49	1250	72	NaN	0.18095	11.842	8.7343	-148.94	-7.019	15.572	16.031	-812.41	1141	47.134	821.03	1122.8	73.518	55.371	1	0	6.5288	-26.089	-14.882	5.8705	-0.90989	29.965	11.203	-6.38	5.6189	3.8766	-3.6783	-0.50949	1633.8
12.5	1251	72	NaN	0.13595	11.928	8.7389	-148.94	-7.0193	15.557	15.8	-812.22	1141.1	47.142	821.08	1122.8	75.38	59.536	1	0	6.7014	-25.922	-14.885	5.8677	-0.96338	29.956	11.287	-6.3783	5.738	4.0341	-3.5972	-0.51064	1633.7
12.51	1252	72	NaN	0.079291	11.998	8.7059	-148.93	-7.0418	15.467	15.669	-812.11	1141.2	47.001	821.19	1122.8	75.929	61.228	1	0	6.8199	-25.808	-14.888	5.8641	-1.0197	29.974	11.355	-6.3983	5.8003	4.1662	-3.5333	-0.5342	1633.7
12.52	1253	72	NaN	0.036401	12.06	8.6503	-148.93	-7.0839	15.467	15.618	-812.02	1141.2	47.092	821.17	1122.8	76.485	59.638	1	0	6.9169	-25.715	-14.892	5.8601	-1.0677	29.961	11.416	-6.4402	5.8492	4.246	-3.4757	-0.58006	1633.6
12.53	1254	72	NaN	0.010545	12.116	8.6018	-148.95	-7.1273	15.487	15.598	-811.91	1141.2	47.218	821.1	1122.8	76.315	58.987	1	0	7.0631	-25.574	-14.896	5.8558	-1.0988	29.945	11.473	-6.4842	5.9643	4.3704	-3.4237	-0.62845	1633.4
12.54	1255	72	NaN	0.0013321	12.167	8.5827	-148.94	-7.163	15.465	15.565	-811.79	1141.2	47.22	821.06	1122.8	76.25	57.181	1	0	7.1602	-25.481	-14.9	5.8524	-1.1093	29.948	11.524	-6.5199	6.051	4.4675	-3.3763	-0.66746	1633.3
12.55	1256	72	NaN	-0.0038374	12.206	8.5852	-148.93	-7.2351	15.391	15.488	-811.71	1141.2	47.178	821.18	1122.8	76.097	60.729	1	0	7.1637	-25.477	-14.901	5.8509	-1.1157	29.957	11.561	-6.5902	6.048	4.4791	-3.3401	-0.73939	1633.3
12.56	1257	72	NaN	0.0032967	12.257	8.6126	-148.9	-7.3293	15.294	15.364	-811.6	1141.2	47.101	821.25	1122.8	73.627	59.083	1	0	7.1996	-25.443	-14.902	5.85	-1.1102	29.984	11.609	-6.6821	6.0894	4.5411	-3.2927	-0.83207	1633.3
12.57	1258	72	NaN	0.014762	12.291	8.6232	-148.89	-7.405	15.239	15.319	-811.53	1141.3	47.092	821.28	1122.8	73.405	58.048	1	0	7.2513	-25.393	-14.903	5.8495	-1.1001	29.992	11.642	-6.7562	6.1513	4.5987	-3.2609	-0.90669	1633.2
12.58	1259	72	NaN	0.035325	12.314	8.6051	-148.9	-7.4793	15.209	15.392	-811.49	1141.3	47.132	821.29	1122.7	73.424	58.647	1	0	7.254	-25.39	-14.904	5.8483	-1.0783	29.987	11.664	-6.8292	6.1757	4.5966	-3.2401	-0.9809	1633.2
12.59	1260	72	NaN	0.081348	12.359	8.5607	-148.88	-7.6202	15.116	15.595	-811.49	1141.3	47.102	821.25	1122.7	71.415	57.624	1	0	7.2199	-25.423	-14.906	5.8466	-1.0241	30.015	11.706	-6.9669	6.1957	4.5912	-3.1995	-1.1203	1633.2
12.6	1261	72	NaN	0.11431	12.425	8.562	-148.88	-7.6855	15.095	15.684	-811.44	1141.4	47.12	821.18	1122.6	68.307	56.07	1	0	7.259	-25.386	-14.907	5.8453	-0.9888	30.019	11.768	-7.0287	6.2702	4.6338	-3.1389	-1.1834	1633
12.61	1262	72	NaN	0.15106	12.535	8.6127	-148.87	-7.7481	15.049	15.713	-811.38	1141.5	47.079	821.12	1122.6	66.678	52.138	1	0	7.306	-25.34	-14.908	5.8443	-0.94962	30.03	11.871	-7.0843	6.3564	4.6898	-3.0369	-1.2401	1632.9
12.62	1263	72	NaN	0.18085	12.635	8.6725	-148.86	-7.7938	15.002	15.713	-811.34	1141.6	47.021	821.1	1122.5	63.547	51.773	1	0	7.3503	-25.298	-14.908	5.8438	-0.91785	30.043	11.964	-7.1235	6.4324	4.7449	-2.9443	-1.2796	1632.9
12.63	1264	72	NaN	0.19688	12.692	8.7088	-148.85	-7.8071	14.983	15.725	-811.36	1141.7	46.991	821.1	1122.5	60.756	51.166	1	0	7.3435	-25.304	-14.909	5.8433	-0.90036	30.051	12.018	-7.1336	6.4431	4.7468	-2.8908	-1.2903	1632.9
12.64	1265	72	NaN	0.24288	12.937	8.7928	-148.86	-7.8016	14.971	15.924	-811.44	1141.9	46.944	820.99	1122.4	58.64	51.203	1	0	7.2927	-25.353	-14.91	5.8426	-0.84575	30.056	12.255	-7.1193	6.4469	4.7025	-2.6548	-1.2766	1632.8
12.65	1266	72	NaN	0.2575	13.057	8.8181	-148.87	-7.7907	14.985	16.059	-811.54	1141.9	46.961	820.93	1122.4	57.888	49.314	1	0	7.2013	-25.441	-14.91	5.8419	-0.82699	30.048	12.371	-7.1046	6.3743	4.6071	-2.5396	-1.2628	1632.9
12.66	1267	72	NaN	0.27087	13.172	8.8587	-148.88	-7.7576	14.996	16.099	-811.64	1142	46.922	820.88	1122.4	56.956	50.003	1	0	7.1027	-25.536	-14.911	5.8411	-0.81078	30.036	12.483	-7.0681	6.2919	4.5002	-2.4286	-1.227	1632.9
12.67	1268	72	NaN	0.29153	13.303	8.9144	-148.9	-7.7056	15.005	16.086	-811.73	1142.1	46.839	820.82	1122.3	57.214	51.19	1	0	7.0428	-25.594	-14.914	5.8386	-0.78764	30.023	12.61	-7.0123	6.2551	4.4297	-2.3036	-1.1736	1633
12.68	1269	72	NaN	0.31215	13.382	8.9079	-148.91	-7.6614	15.056	16.163	-811.81	1142.1	46.87	820.71	1122.3	57.804	49.721	1	0	6.9943	-25.641	-14.916	5.8358	-0.76544	30.012	12.687	-6.9668	6.2288	4.3716	-2.229	-1.131	1632.9
12.69	1270	72	NaN	0.34463	13.456	8.9002	-148.93	-7.61	15.096	16.214	-811.89	1142.2	46.871	820.64	1122.4	60.036	50.084	1	0	6.9363	-25.696	-14.917	5.8348	-0.73118	29.998	12.76	-6.9145	6.2052	4.302	-2.1573	-1.0798	1632.9
12.7	1271	72	NaN	0.38901	13.532	8.8859	-148.95	-7.5295	15.185	16.229	-812.03	1142.2	46.936	820.47	1122.4	59.575	52.259	1	0	6.8771	-25.753	-14.919	5.8329	-0.68858	29.975	12.837	-6.8344	6.1885	4.2217	-2.082	-1.0015	1632.9
12.71	1272	72	NaN	0.43618	13.618	8.8832	-148.97	-7.4397	15.299	16.128	-812.21	1142.2	47.048	820.27	1122.4	59.883	48.968	1	0	6.816	-25.812	-14.922	5.8298	-0.6489	29.944	12.922	-6.7446	6.1671	4.1316	-2	-0.91474	1632.9
12.72	1273	72	NaN	0.47614	13.714	8.9075	-148.99	-7.3654	15.398	15.849	-812.38	1142.3	47.16	820.12	1122.4	60.196	52.488	1	0	6.7108	-25.913	-14.924	5.8278	-0.62265	29.91	13.017	-6.6683	6.0882	3.9967	-1.9075	-0.84052	1632.9
12.73	1274	72	NaN	0.51095	13.811	8.876	-148.98	-7.3189	15.378	15.719	-812.42	1142.3	47.045	820.16	1122.4	61.735	51.651	1	0	6.5937	-26.026	-14.926	5.8261	-0.58834	29.923	13.111	-6.6193	6.0054	3.8971	-1.815	-0.79313	1633
12.74	1275	72	NaN	0.55542	13.939	8.7913	-148.98	-7.2727	15.409	15.574	-812.47	1142.4	47.028	820.13	1122.4	61.726	49.566	1	0	6.6237	-25.997	-14.929	5.8234	-0.5483	29.92	13.239	-6.5724	6.0754	3.9229	-1.69	-0.74893	1633
12.75	1276	72	NaN	0.60965	14.059	8.7085	-148.96	-7.2432	15.396	15.424	-812.49	1142.4	46.924	820.15	1122.4	61.657	50.679	1	0	6.6538	-25.968	-14.932	5.8207	-0.49568	29.931	13.357	-6.5407	6.1581	3.9626	-1.5749	-0.71996	1633.1
12.76	1277	72	NaN	0.67273	14.157	8.6457	-148.94	-7.2287	15.341	15.264	-812.45	1142.5	46.747	820.21	1122.4	63.87	49.207	1	0	6.617	-26.004	-14.935	5.8169	-0.43199	29.955	13.45	-6.5224	6.185	3.9514	-1.485	-0.70551	1633.1
12.77	1278	72	NaN	0.74177	14.245	8.5817	-148.94	-7.1995	15.402	15.068	-812.39	1142.6	46.818	820.06	1122.4	61.574	50.472	1	0	6.5851	-26.034	-14.939	5.813	-0.37247	29.946	13.537	-6.4918	6.2126	3.9112	-1.4019	-0.67888	1632.9
12.78	1279	72	NaN	0.8188	14.328	8.5621	-148.94	-7.1889	15.418	14.733	-812.32	1142.7	46.807	820.02	1122.5	64.31	50.276	1	0	6.5783	-26.041	-14.943	5.8089	-0.30686	29.936	13.618	-6.4783	6.2714	3.8947	-1.3259	-0.66949	1632.8
12.79	1280	72	NaN	0.94609	14.424	8.5231	-148.93	-7.1939	15.457	14.119	-812.19	1142.9	46.874	819.89	1122.5	69.263	53.186	1	0	6.5834	-26.036	-14.948	5.8046	-0.20363	29.923	13.708	-6.4776	6.3798	3.8871	-1.2401	-0.67299	1632.5
12.8	1281	72	NaN	1.0782	14.5	8.4718	-148.91	-7.2131	15.47	13.438	-812.05	1143.1	46.906	819.79	1122.5	73.238	56.673	1	0	6.597	-26.023	-14.952	5.8003	-0.096779	29.914	13.776	-6.49	6.5003	3.8909	-1.1755	-0.68973	1632.3
12.81	1282	72	NaN	1.1506	14.513	8.4269	-148.9	-7.2444	15.388	12.986	-811.98	1143.2	46.747	819.86	1122.4	74.571	58.686	1	0	6.6076	-26.013	-14.954	5.7979	-0.034675	29.915	13.784	-6.5156	6.5729	3.9024	-1.1706	-0.7178	1632.3
12.82	1283	72	NaN	1.1981	14.489	8.3246	-148.88	-7.2757	15.354	12.68	-811.99	1143.3	46.688	819.84	1122.4	74.702	59.045	1	0	6.6423	-25.979	-14.957	5.7955	0.0042083	29.923	13.757	-6.5435	6.6465	3.9435	-1.2001	-0.74805	1632.3
12.83	1284	72	NaN	1.221	14.454	8.1763	-148.86	-7.3049	15.326	12.551	-812.03	1143.4	46.631	819.78	1122.4	74.975	57.936	1	0	6.7623	-25.864	-14.96	5.7925	0.024567	29.942	13.72	-6.5704	6.7869	4.0784	-1.2401	-0.77793	1632.3
12.84	1285	72	NaN	1.2223	14.392	8.0032	-148.84	-7.3471	15.309	12.356	-812.08	1143.4	46.606	819.73	1122.4	74.819	59.1	1	0	6.8788	-25.752	-14.963	5.7894	0.019918	29.959	13.654	-6.6096	6.8987	4.2075	-1.3084	-0.82019	1632.3
12.85	1286	72	NaN	1.1962	14.301	7.8189	-148.82	-7.4015	15.31	12.004	-812.16	1143.5	46.623	819.68	1122.4	74.933	58.902	1	0	6.9708	-25.663	-14.967	5.7856	-0.019104	29.966	13.56	-6.6599	6.9517	4.3026	-1.407	-0.87425	1632.3
12.86	1287	72	NaN	1.1088	14.212	7.6303	-148.81	-7.4303	15.357	11.659	-812.32	1143.6	46.661	819.6	1122.4	74.079	58.456	1	0	7.1008	-25.538	-14.971	5.7814	-0.11993	29.96	13.469	-6.6871	6.9809	4.4219	-1.5017	-0.90572	1632.4
12.87	1288	72	NaN	0.98845	14.182	7.435	-148.82	-7.4277	15.417	11.418	-812.42	1143.7	46.692	819.5	1122.5	72.54	58.238	1	0	7.2779	-25.367	-14.976	5.7767	-0.2498	29.946	13.437	-6.6821	7.0281	4.5786	-1.5387	-0.90547	1632.4
12.88	1289	72	NaN	0.87597	14.163	7.3251	-148.83	-7.4018	15.481	11.122	-812.53	1143.8	46.723	819.4	1122.5	68.834	58.707	1	0	7.3193	-25.328	-14.978	5.7744	-0.37373	29.922	13.415	-6.6539	6.9455	4.5943	-1.5625	-0.8795	1632.5
12.89	1290	72	NaN	0.76829	14.15	7.2619	-148.85	-7.353	15.548	10.833	-812.66	1143.8	46.747	819.3	1122.5	64.251	54.023	1	0	7.3211	-25.326	-14.979	5.7729	-0.49241	29.888	13.401	-6.6037	6.8287	4.5625	-1.5787	-0.83077	1632.5
12.9	1291	72	NaN	0.64995	14.147	7.1609	-148.89	-7.2811	15.62	10.679	-812.79	1143.8	46.755	819.22	1122.5	62.391	51.63	1	0	7.3415	-25.306	-14.98	5.7726	-0.61637	29.848	13.399	-6.5326	6.7252	4.5418	-1.5807	-0.76001	1632.5
12.91	1292	72	NaN	0.51692	14.166	7.0615	-148.94	-7.2074	15.686	10.547	-812.93	1143.8	46.769	819.2	1122.5	60.046	52.079	1	0	7.3893	-25.26	-14.98	5.7719	-0.75447	29.793	13.418	-6.459	6.6348	4.5328	-1.5626	-0.68715	1632.7
12.92	1293	72	NaN	0.38105	14.192	6.9549	-148.96	-7.1081	15.725	10.455	-813.06	1143.8	46.693	819.23	1122.5	59.22	51.064	1	0	7.4765	-25.176	-14.982	5.7704	-0.89077	29.77	13.444	-6.3602	6.5857	4.5933	-1.5375	-0.58977	1632.8
12.93	1294	72	NaN	0.18191	14.253	6.8296	-149.02	-6.9506	15.805	10.346	-813.27	1143.8	46.649	819.27	1122.5	58.44	50.335	1	0	7.5525	-25.103	-14.984	5.7687	-1.092	29.711	13.505	-6.2033	6.4606	4.6075	-1.4781	-0.43463	1633.1
12.94	1295	72	NaN	-0.080534	14.352	6.7014	-149.13	-6.7424	15.947	10.19	-813.54	1143.8	46.7	819.29	1122.5	58.885	48.916	1	0	7.6036	-25.054	-14.986	5.7663	-1.3615	29.593	13.605	-5.9954	6.2421	4.5388	-1.3809	-0.22906	1633.4
12.95	1296	72	NaN	-0.20837	14.427	6.6932	-149.19	-6.6249	16.046	10.015	-813.67	1143.9	46.778	819.31	1122.5	60.831	51.041	1	0	7.6054	-25.052	-14.986	5.7662	-1.498	29.516	13.679	-5.8767	6.1073	4.4635	-1.3075	-0.11051	1633.5
12.96	1297	72	NaN	-0.3813	14.511	6.7353	-149.27	-6.4805	16.126	9.661	-813.89	1144	46.759	819.44	1122.5	64.314	52.793	1	0	7.5781	-25.079	-14.985	5.7675	-1.6824	29.425	13.759	-5.7287	5.8957	4.3463	-1.2256	0.038778	1633.9
12.97	1298	72	NaN	-0.51116	14.566	6.7331	-149.35	-6.3562	16.204	9.4921	-814.09	1144.1	46.772	819.56	1122.6	68.044	52.33	1	0	7.5703	-25.086	-14.984	5.7682	-1.8184	29.342	13.812	-5.6025	5.7519	4.2561	-1.1717	0.16571	1634.2
12.98	1299	72	NaN	-0.59574	14.601	6.6784	-149.44	-6.2347	16.314	9.5184	-814.27	1144.1	46.87	819.62	1122.6	69.514	54.091	1	0	7.5699	-25.086	-14.984	5.7687	-1.9053	29.254	13.847	-5.4809	5.6645	4.1671	-1.1361	0.28777	1634.5
12.99	1300	72	NaN	-0.66817	14.649	6.5968	-149.56	-6.0662	16.508	9.6038	-814.49	1144.2	47.097	819.59	1122.7	69.548	56.084	1	0	7.587	-25.07	-14.984	5.7686	-1.9826	29.125	13.896	-5.3127	5.6044	4.0552	-1.0877	0.4559	1634.7
13	1301	72	NaN	-0.70948	14.688	6.5662	-149.63	-5.9518	16.594	9.6519	-814.59	1144.2	47.17	819.62	1122.7	69.679	54.571	1	0	7.5842	-25.073	-14.983	5.769	-2.0246	29.053	13.933	-5.197	5.5596	3.98	-1.0505	0.57196	1634.8
13.01	1302	72	NaN	-0.74517	14.727	6.5941	-149.68	-5.8313	16.694	9.5595	-814.67	1144.3	47.283	819.64	1122.7	68.214	52.802	1	0	7.5679	-25.088	-14.982	5.7698	-2.0674	28.996	13.97	-5.0739	5.5005	3.9076	-1.013	0.69587	1634.9
13.02	1303	72	NaN	-0.77129	14.773	6.6543	-149.71	-5.6944	16.772	9.4093	-814.71	1144.5	47.31	819.7	1122.7	63.58	49.806	1	0	7.5361	-25.119	-14.981	5.7709	-2.0997	28.959	14.011	-4.9321	5.4364	3.8397	-0.97085	0.83874	1635
13.03	1304	72	NaN	-0.78384	14.821	6.7165	-149.73	-5.5435	16.81	9.2945	-814.73	1144.7	47.197	819.87	1122.7	65.445	53.348	1	0	7.4883	-25.165	-14.98	5.7724	-2.1122	28.939	14.051	-4.7738	5.3762	3.7738	-0.92867	0.99859	1635.2
13.04	1305	72	NaN	-0.77596	14.816	6.7142	-149.77	-5.436	16.874	9.4026	-814.81	1144.8	47.237	820.12	1122.7	69.165	53.326	1	0	7.4408	-25.211	-14.979	5.7729	-2.1016	28.902	14.039	-4.6595	5.3391	3.6914	-0.94033	1.1134	1635.5
13.05	1306	72	NaN	-0.76808	14.781	6.6881	-149.8	-5.321	16.924	9.5676	-814.91	1144.9	47.237	820.23	1122.7	72.019	53.425	1	0	7.3959	-25.254	-14.979	5.7734	-2.0878	28.883	14.001	-4.541	5.3081	3.6292	-0.9777	1.2324	1635.7
13.06	1307	72	NaN	-0.75295	14.757	6.6828	-149.85	-5.1677	17.053	9.7142	-815.02	1145	47.405	820.22	1122.7	74.031	56.521	1	0	7.3685	-25.28	-14.977	5.7752	-2.0733	28.832	13.975	-4.3851	5.2952	3.5514	-1.0024	1.3901	1635.8
13.07	1308	72	NaN	-0.73419	14.757	6.714	-149.92	-4.9925	17.231	9.7871	-815.08	1145.2	47.686	820.13	1122.8	74.621	57.524	1	0	7.3737	-25.275	-14.976	5.7764	-2.0619	28.756	13.972	-4.2073	5.3119	3.4803	-1.0037	1.5692	1635.8
13.08	1309	72	NaN	-0.72399	14.786	6.7879	-149.96	-4.8494	17.338	9.7146	-815.1	1145.3	47.829	820.04	1122.8	74.91	57.064	1	0	7.418	-25.233	-14.975	5.7771	-2.0593	28.702	13.998	-4.0614	5.3588	3.4695	-0.97734	1.7157	1635.7
13.09	1310	72	NaN	-0.72135	14.811	6.8756	-150.03	-4.7069	17.513	9.5966	-815.12	1145.4	48.181	819.89	1122.9	74.825	56.836	1	0	7.4407	-25.211	-14.977	5.7748	-2.0732	28.619	14.022	-3.917	5.3674	3.4085	-0.95585	1.8579	1635.6
13.1	1311	72	NaN	-0.70258	14.828	6.9294	-150.06	-4.5199	17.544	9.6141	-815.2	1145.5	48.196	819.94	1122.9	73.654	56.653	1	0	7.457	-25.195	-14.98	5.7717	-2.0543	28.585	14.036	-3.7273	5.4028	3.3897	-0.94487	2.0445	1635.7
13.11	1312	72	NaN	-0.6691	14.82	6.9401	-150.09	-4.3046	17.534	9.7882	-815.34	1145.6	48.14	820.03	1122.9	71.698	56.436	1	0	7.5291	-25.126	-14.984	5.7686	-2.0125	28.562	14.026	-3.511	5.5166	3.4363	-0.95747	2.2576	1636
13.12	1313	72	NaN	-0.62802	14.779	6.9109	-150.14	-4.0929	17.579	10.088	-815.56	1145.5	48.249	820.04	1123	67.058	55.091	1	0	7.6279	-25.031	-14.987	5.7654	-1.9646	28.519	13.988	-3.3021	5.6633	3.4883	-0.99878	2.4633	1636.2
13.13	1314	72	NaN	-0.61858	14.766	6.9112	-150.17	-4.0246	17.577	10.183	-815.64	1145.5	48.273	820.08	1123	62.046	53.136	1	0	7.6486	-25.011	-14.99	5.7626	-1.9525	28.496	13.976	-3.2345	5.6961	3.485	-1.0139	2.5281	1636.3
13.14	1315	72	NaN	-0.60773	14.75	7.054	-150.26	-3.8311	17.682	9.9559	-815.76	1145.6	48.59	820.01	1123	62.76	49.201	1	0	7.6841	-24.976	-14.991	5.7613	-1.9607	28.388	13.961	-3.0421	5.7234	3.4112	-1.0302	2.7192	1636.4
13.15	1316	72	NaN	-0.61235	14.719	7.1805	-150.4	-3.6271	17.779	9.8807	-816	1145.5	49.04	819.98	1123	61.437	51.451	1	0	7.7521	-24.911	-14.989	5.7629	-1.9836	28.226	13.931	-2.8393	5.7686	3.3155	-1.0579	2.9236	1636.6
13.16	1317	72	NaN	-0.62647	14.68	7.2552	-150.55	-3.462	17.816	9.9752	-816.27	1145.5	49.432	820.03	1123	60.35	51.7	1	0	7.7835	-24.881	-14.987	5.7648	-2.0078	28.068	13.893	-2.6753	5.7757	3.1873	-1.0941	3.0895	1636.9
13.17	1318	72	NaN	-0.61957	14.66	7.3281	-150.59	-3.3624	17.762	9.8619	-816.38	1145.5	49.414	820.08	1123	61.717	49.175	1	0	7.7937	-24.871	-14.985	5.7669	-2.0041	28.03	13.872	-2.5749	5.7896	3.1586	-1.1132	3.1919	1637.1
13.18	1319	72	NaN	-0.61101	14.624	7.3325	-150.66	-3.2294	17.775	10.081	-816.6	1145.4	49.664	820	1123	61.444	50.91	1	0	7.8595	-24.808	-14.984	5.7687	-1.9965	27.95	13.839	-2.4443	5.863	3.1425	-1.1449	3.3245	1637.2
13.19	1320	72	NaN	-0.60785	14.605	7.3258	-150.73	-3.129	17.786	10.323	-816.8	1145.4	49.876	819.94	1123	59.816	51.177	1	0	7.9277	-24.742	-14.982	5.7706	-1.9922	27.888	13.822	-2.3456	5.9355	3.1462	-1.16	3.4249	1637.4
13.2	1321	72	NaN	-0.60395	14.611	7.3563	-150.79	-3.0321	17.808	10.464	-816.97	1145.4	50.128	819.87	1123	59.677	50.339	1	0	7.8669	-24.8	-14.98	5.7718	-1.9921	27.826	13.828	-2.2491	5.8748	3.0257	-1.1521	3.5228	1637.5
13.21	1322	72	NaN	-0.59336	14.644	7.4576	-150.85	-2.9111	17.854	10.425	-817.14	1145.4	50.491	819.77	1123	59.928	50.755	1	0	7.806	-24.859	-14.979	5.7728	-1.9955	27.747	13.859	-2.1266	5.8105	2.8883	-1.1202	3.6462	1637.6
13.22	1323	72	NaN	-0.58916	14.658	7.4947	-150.86	-2.8849	17.805	10.416	-817.2	1145.5	50.472	819.8	1123	61.292	52.99	1	0	7.8401	-24.826	-14.979	5.7732	-1.9908	27.743	13.871	-2.098	5.8493	2.9165	-1.1083	3.6752	1637.6
13.23	1324	72	NaN	-0.59448	14.673	7.5385	-150.89	-2.7748	17.804	10.588	-817.52	1145.5	50.72	819.72	1123	64.084	49.806	1	0	7.7906	-24.874	-14.978	5.7746	-1.9986	27.71	13.884	-1.9857	5.792	2.8356	-1.0934	3.7889	1637.9
13.24	1325	72	NaN	-0.60201	14.7	7.5686	-150.91	-2.6835	17.817	10.753	-817.79	1145.6	50.966	819.62	1123	62.862	51.576	1	0	7.658	-25.002	-14.975	5.7769	-2.0088	27.679	13.908	-1.8922	5.6491	2.6773	-1.0671	3.8848	1638.1
13.25	1326	72	NaN	-0.60528	14.733	7.5797	-150.93	-2.6422	17.823	10.85	-817.91	1145.7	51.096	819.57	1123	64.11	50.56	1	0	7.5557	-25.1	-14.974	5.7784	-2.0132	27.664	13.939	-1.8485	5.5425	2.5638	-1.0346	3.9299	1638.1
13.26	1327	72	NaN	-0.59351	14.752	7.5806	-150.93	-2.6146	17.807	10.933	-817.99	1145.7	51.111	819.55	1123	71.549	52.263	1	0	7.4648	-25.188	-14.972	5.7799	-1.999	27.664	13.956	-1.8186	5.4658	2.4765	-1.0166	3.9612	1638.2
13.27	1328	72	NaN	-0.54309	14.835	7.6338	-150.93	-2.5272	17.823	11.024	-818.16	1145.9	51.315	819.42	1122.9	74.837	58.74	1	0	7.4021	-25.248	-14.97	5.7821	-1.9525	27.665	14.031	-1.7235	5.4495	2.4169	-0.93883	4.0585	1638.2
13.28	1329	72	NaN	-0.50168	14.884	7.6772	-150.92	-2.4515	17.837	11.072	-818.31	1146.1	51.423	819.28	1123	75.43	57.51	1	0	7.3358	-25.312	-14.968	5.7841	-1.9132	27.672	14.075	-1.6426	5.4226	2.3603	-0.89264	4.1416	1638.2
13.29	1330	72	NaN	-0.44811	14.91	7.6999	-150.91	-2.3906	17.832	11.139	-818.44	1146.2	51.435	819.17	1123	75.517	56.872	1	0	7.1964	-25.446	-14.968	5.7842	-1.8577	27.683	14.097	-1.5771	5.3387	2.2373	-0.8711	4.2071	1638.3
13.3	1331	72	NaN	-0.35022	14.942	7.6974	-150.9	-2.3353	17.794	11.307	-818.58	1146.4	51.398	819.12	1122.9	76.368	58.417	1	0	7.0371	-25.599	-14.967	5.7848	-1.7525	27.694	14.121	-1.5144	5.2846	2.095	-0.846	4.2704	1638.4
13.31	1332	72	NaN	-0.19362	15.002	7.6393	-150.91	-2.2315	17.79	11.616	-818.8	1146.6	51.392	818.86	1122.9	76.572	58.178	1	0	6.843	-25.786	-14.966	5.7864	-1.585	27.697	14.172	-1.4013	5.258	1.9111	-0.79437	4.385	1638.3
13.32	1333	72	NaN	-0.11036	15.042	7.6292	-150.94	-2.178	17.788	11.735	-818.93	1146.7	51.361	818.73	1122.9	76.644	57.503	1	0	6.721	-25.904	-14.965	5.7868	-1.4964	27.677	14.208	-1.344	5.2245	1.7735	-0.75794	4.4428	1638.3
13.33	1334	72	NaN	-0.047357	15.074	7.6698	-150.96	-2.1202	17.776	11.705	-819.03	1146.8	51.238	818.61	1122.9	76.782	59.194	1	0	6.6325	-25.989	-14.966	5.7866	-1.4302	27.66	14.237	-1.2833	5.2023	1.6712	-0.72832	4.5033	1638.3
13.34	1335	72	NaN	0.022394	15.098	7.7367	-150.97	-2.0392	17.753	11.618	-819.18	1146.9	51.009	818.47	1122.9	76.483	57.309	1	0	6.5609	-26.058	-14.966	5.7867	-1.3555	27.651	14.258	-1.199	5.2054	1.5937	-0.70762	4.5877	1638.3
13.35	1336	72	NaN	0.099302	15.084	7.734	-151.01	-1.9682	17.728	11.728	-819.4	1146.9	50.725	818.34	1122.8	76.075	59.186	1	0	6.4584	-26.156	-14.965	5.787	-1.2647	27.622	14.243	-1.1269	5.1937	1.4653	-0.72245	4.6601	1638.4
13.36	1337	72	NaN	0.132	15.074	7.7189	-151.05	-1.933	17.8	11.781	-819.52	1146.9	50.755	818.15	1122.9	74.977	60.163	1	0	6.2918	-26.317	-14.965	5.7877	-1.2313	27.584	14.234	-1.0931	5.0605	1.2669	-0.73046	4.6946	1638.3
13.37	1338	72	NaN	0.19809	15.061	7.6933	-151.09	-1.8871	17.822	11.866	-819.68	1146.9	50.528	818.01	1122.9	73.594	58.793	1	0	6.1377	-26.465	-14.964	5.7884	-1.1543	27.56	14.222	-1.0478	4.9834	1.0953	-0.74207	4.7406	1638.3
13.38	1339	72	NaN	0.28383	15.053	7.6697	-151.12	-1.8343	17.825	11.954	-819.84	1146.9	50.168	817.9	1122.9	65.619	57.217	1	0	6.0256	-26.573	-14.963	5.7893	-1.0528	27.547	14.214	-0.99567	4.9727	0.97409	-0.74858	4.7936	1638.4
13.39	1340	72	NaN	0.35302	15.063	7.6647	-151.14	-1.7903	17.884	11.983	-819.92	1146.9	49.976	817.77	1122.9	53.684	52.293	1	0	5.5392	-27.041	-14.961	5.7917	-0.97596	27.531	14.227	-0.9539	4.5632	0.4898	-0.73396	4.8378	1638.3
13.4	1341	72	NaN	0.52176	15.128	7.6582	-151.18	-1.7146	18.044	12.017	-819.96	1146.8	49.558	817.4	1123	56.525	50.864	1	0	4.7418	-27.809	-14.957	5.7954	-0.79169	27.505	14.295	-0.88194	3.9501	-0.30329	-0.6619	4.9134	1638
13.41	1342	72	NaN	0.63132	15.165	7.6377	-151.22	-1.6691	18.196	12.082	-819.98	1146.8	49.341	817.06	1123.1	52.187	49.789	1	0	4.686	-27.862	-14.959	5.7929	-0.67251	27.478	14.335	-0.83935	4.0135	-0.38454	-0.62416	4.9536	1637.6
13.42	1343	72	NaN	0.69733	15.182	7.6266	-151.23	-1.6463	18.27	12.109	-819.99	1146.8	49.124	816.87	1123.1	54.769	51.406	1	0	4.7151	-27.834	-14.962	5.7901	-0.59809	27.472	14.353	-0.81771	4.117	-0.36245	-0.60912	4.9724	1637.4
13.43	1344	72	NaN	0.7448	15.18	7.6334	-151.22	-1.6396	18.234	12.072	-819.98	1146.8	48.703	816.86	1123.1	54.231	49.785	1	0	4.6197	-27.926	-14.962	5.7901	-0.53721	27.501	14.35	-0.80976	4.0825	-0.42496	-0.61209	4.9803	1637.4
13.44	1345	72	NaN	0.84391	15.148	7.6323	-151.19	-1.6417	18.119	12.035	-819.97	1146.8	47.671	816.96	1123	55.152	52.089	1	0	4.5687	-27.975	-14.963	5.7889	-0.40322	27.566	14.314	-0.80784	4.1655	-0.40942	-0.64926	4.9811	1637.5
13.45	1346	72	NaN	0.96028	15.081	7.557	-151.18	-1.637	18.184	12.175	-819.98	1146.8	46.995	816.72	1123	56.589	50.246	1	0	4.5605	-27.983	-14.966	5.7867	-0.25848	27.605	14.249	-0.80445	4.302	-0.37828	-0.7169	4.9823	1637.2
13.46	1347	72	NaN	1.069	15.024	7.4547	-151.16	-1.6262	18.248	12.4	-819.97	1146.8	46.447	816.47	1123	57.952	50.164	1	0	4.5389	-28.004	-14.968	5.7838	-0.12292	27.648	14.193	-0.79523	4.416	-0.35598	-0.77582	4.9886	1637
13.47	1348	72	NaN	1.1675	14.967	7.365	-151.14	-1.6104	18.316	12.583	-819.92	1146.7	45.954	816.2	1123	55.5	50.578	1	0	4.498	-28.043	-14.972	5.7799	-0.00097419	27.69	14.137	-0.78032	4.497	-0.35305	-0.83551	4.9996	1636.6
13.48	1349	72	NaN	1.2604	14.883	7.3375	-151.13	-1.5917	18.461	12.551	-819.84	1146.8	45.467	815.77	1123.1	54.816	50.818	1	0	4.4895	-28.052	-14.974	5.7782	0.10745	27.713	14.053	-0.76173	4.597	-0.33803	-0.92104	5.0165	1636.1
13.49	1350	72	NaN	1.3447	14.803	7.3145	-151.19	-1.5776	18.694	12.456	-819.68	1146.8	45.177	815.23	1123.2	53.982	49.873	1	0	4.4915	-28.05	-14.975	5.7773	0.19816	27.666	13.977	-0.75178	4.6897	-0.38397	-0.99786	5.0255	1635.4
13.5	1351	72	NaN	1.4045	14.721	7.2709	-151.24	-1.5601	18.81	12.42	-819.6	1146.8	44.785	814.82	1123.3	52.833	50.817	1	0	4.4677	-28.073	-14.978	5.7742	0.27012	27.622	13.897	-0.73628	4.7378	-0.45027	-1.0812	5.0379	1634.9
13.51	1352	72	NaN	1.4561	14.62	7.1969	-151.29	-1.5547	18.865	12.483	-819.57	1146.9	44.364	814.54	1123.4	48.469	49.063	1	0	4.4287	-28.11	-14.981	5.771	0.33845	27.592	13.797	-0.73225	4.7672	-0.51776	-1.1839	5.0388	1634.6
13.52	1353	72	NaN	1.5099	14.49	7.0921	-151.32	-1.5618	18.895	12.647	-819.58	1146.8	43.936	814.36	1123.4	43.688	50.136	1	0	4.3641	-28.172	-14.985	5.7677	0.41286	27.581	13.669	-0.74117	4.7769	-0.59088	-1.3153	5.0265	1634.4
13.53	1354	72	NaN	1.5545	14.333	6.9886	-151.34	-1.5148	18.865	12.812	-819.65	1146.8	43.29	814.14	1123.5	45.614	49.742	1	0	4.3591	-28.177	-14.987	5.765	0.48584	27.594	13.516	-0.69797	4.8449	-0.58359	-1.4711	5.067	1634.2
13.54	1355	72	NaN	1.6012	14.171	6.9591	-151.4	-1.4375	18.756	12.665	-819.59	1146.8	42.178	813.88	1123.5	52.271	52.179	1	0	4.3809	-28.156	-14.99	5.7625	0.56613	27.565	13.354	-0.62072	4.947	-0.59085	-1.6353	5.1418	1633.9
13.55	1356	72	NaN	1.6353	14.033	6.9734	-151.48	-1.2668	19.027	12.388	-819.51	1146.8	41.788	812.91	1123.8	45.421	50.477	1	0	4.2762	-28.257	-14.99	5.7619	0.60352	27.488	13.227	-0.461	4.8797	-0.76891	-1.7634	5.3009	1632.8
13.56	1357	72	NaN	1.6521	13.929	6.9877	-151.57	-1.0931	19.368	12.144	-819.44	1146.7	41.664	811.9	1124.1	23.649	50.79	1	0	4.0855	-28.44	-14.99	5.7624	0.61542	27.392	13.135	-0.29957	4.7009	-1.0482	-1.8544	5.4628	1631.8
13.57	1358	72	NaN	1.6502	13.866	6.9303	-151.67	-1.129	18.926	12.165	-819.46	1146.7	40.28	812.44	1123.7	29.927	50.449	1	0	3.9573	-28.564	-14.976	5.7763	0.66315	27.344	13.059	-0.32245	4.6205	-1.2203	-1.9164	5.4539	1632.3
13.58	1359	72	NaN	1.6679	13.798	6.8827	-151.84	-0.9979	19.098	11.965	-819.38	1146.6	39.752	811.7	1123.8	23.649	50.774	1	0	3.8546	-28.663	-14.964	5.7887	0.69195	27.187	12.999	-0.19868	4.5466	-1.4759	-1.9648	5.59	1631.5
13.59	1360	72	NaN	1.669	13.729	6.86	-151.94	-0.88741	19.192	11.743	-819.36	1146.5	39.207	811.16	1124	44.581	51.172	1	0	3.8171	-28.699	-14.96	5.7919	0.70398	27.095	12.936	-0.094819	4.5211	-1.6038	-2.0242	5.6971	1630.9
13.6	1361	72	NaN	1.6478	13.655	6.8562	-152.01	-0.77412	19.244	11.471	-819.38	1146.5	38.627	810.69	1124.1	59.829	51.564	1	0	3.8212	-28.695	-14.959	5.7933	0.69333	27.039	12.869	0.012242	4.5146	-1.656	-2.0902	5.8056	1630.4
13.61	1362	72	NaN	1.6036	13.571	6.858	-152.07	-0.63765	19.29	11.125	-819.41	1146.4	37.959	810.1	1124.2	67.116	54.322	1	0	3.8587	-28.659	-14.959	5.7933	0.66012	26.989	12.792	0.14203	4.5188	-1.6701	-2.1672	5.9353	1629.9
13.62	1363	72	NaN	1.55	13.452	6.808	-152.13	-0.52149	19.188	10.738	-819.45	1146.2	36.633	809.55	1124.2	70.092	56.189	1	0	3.9446	-28.576	-14.96	5.792	0.63931	26.962	12.679	0.25183	4.5839	-1.6139	-2.2813	6.0438	1629.3
13.63	1364	72	NaN	1.4849	13.319	6.7763	-152.25	-0.42417	19.321	10.275	-819.5	1146.1	35.925	808.66	1124.4	69.856	57.362	1	0	4.0373	-28.487	-14.962	5.7906	0.58233	26.851	12.555	0.33945	4.6196	-1.6357	-2.4065	6.13	1628.5
13.64	1365	72	NaN	1.4376	13.189	6.7394	-152.36	-0.35293	19.49	9.9295	-819.56	1146	35.483	807.81	1124.6	65.753	54.401	1	0	4.1612	-28.368	-14.961	5.7908	0.53803	26.744	12.436	0.4001	4.6993	-1.623	-2.5256	6.1909	1627.7
13.65	1366	72	NaN	1.4002	13.057	6.6696	-152.43	-0.30502	19.613	9.7426	-819.64	1145.8	35.013	807.02	1124.8	61.83	52.336	1	0	4.2864	-28.247	-14.961	5.7916	0.51013	26.677	12.315	0.43703	4.7965	-1.5696	-2.6456	6.2286	1627
13.66	1367	72	NaN	1.3305	12.898	6.518	-152.47	-0.268	19.645	9.6633	-819.75	1145.6	34.077	806.03	1124.9	62.244	52.298	1	0	4.3409	-28.195	-14.96	5.7927	0.47022	26.667	12.168	0.46204	4.8111	-1.528	-2.7919	6.2547	1626.1
13.67	1368	72	NaN	1.2527	12.808	6.451	-152.52	-0.28328	19.628	9.3661	-819.78	1145.5	33.154	805.06	1125	62.603	50.833	1	0	4.4109	-28.127	-14.958	5.7943	0.41398	26.642	12.086	0.43891	4.8249	-1.4855	-2.8723	6.2332	1625.1
13.68	1369	72	NaN	1.1965	12.756	6.4263	-152.58	-0.29585	19.744	9.09	-819.78	1145.4	32.777	804.09	1125.2	62.81	50.035	1	0	4.5029	-28.039	-14.956	5.7966	0.36081	26.588	12.044	0.41622	4.8637	-1.4506	-2.9121	6.2129	1624.2
13.69	1370	72	NaN	1.1379	12.716	6.4467	-152.62	-0.33723	19.81	8.7112	-819.75	1145.3	32.348	803.11	1125.3	63.38	50.315	1	0	4.615	-27.931	-14.952	5.7997	0.30351	26.549	12.011	0.368	4.9185	-1.382	-2.9413	6.1677	1623.2
13.7	1371	72	NaN	1.0561	12.669	6.505	-152.62	-0.42782	19.68	8.145	-819.73	1145.3	31.37	802.12	1125.3	64.709	53.259	1	0	4.7319	-27.818	-14.949	5.8031	0.23566	26.557	11.964	0.27797	4.9676	-1.2616	-2.9854	6.0811	1622.1
13.71	1372	72	NaN	1.0019	12.633	6.4797	-152.67	-0.41564	19.848	7.9553	-819.75	1145.2	31.286	801.04	1125.5	68.343	52.463	1	0	4.8108	-27.742	-14.946	5.8065	0.17718	26.501	11.938	0.27973	4.988	-1.241	-3.0079	6.0862	1621.1
13.72	1373	72	NaN	0.95801	12.594	6.4237	-152.67	-0.40858	19.801	7.8648	-819.77	1145.2	30.654	800.11	1125.6	69.473	55.61	1	0	4.8896	-27.666	-14.942	5.8098	0.15199	26.526	11.904	0.28168	5.0416	-1.1403	-3.0382	6.0915	1620.2
13.73	1374	72	NaN	0.91571	12.548	6.3659	-152.67	-0.42697	19.71	7.7476	-819.8	1145.1	29.884	799.05	1125.7	68.675	55.204	1	0	4.9321	-27.625	-14.939	5.8133	0.13227	26.547	11.862	0.25935	5.0644	-1.0782	-3.077	6.0726	1619.1
13.74	1375	72	NaN	0.87729	12.51	6.3321	-152.69	-0.46526	19.65	7.559	-819.81	1145	29.202	797.86	1125.8	68.047	54.795	1	0	4.9914	-27.568	-14.935	5.8173	0.11077	26.539	11.827	0.21757	5.1021	-1.0293	-3.1082	6.0348	1617.9
13.75	1376	72	NaN	0.85938	12.527	6.3646	-152.72	-0.48458	19.641	7.3103	-819.72	1145.1	28.801	796.86	1125.8	67.545	55.982	1	0	5.1006	-27.463	-14.93	5.8226	0.097741	26.521	11.845	0.19781	5.1983	-0.94182	-3.085	6.0204	1616.8
13.76	1377	72	NaN	0.84761	12.606	6.4829	-152.78	-0.46857	19.735	6.7437	-819.46	1145.2	28.403	795.22	1126	67.346	54.448	1	0	5.1853	-27.382	-14.924	5.8282	0.079086	26.453	11.925	0.21312	5.2644	-0.92896	-2.9994	6.0413	1614.9
13.77	1378	72	NaN	0.8449	12.687	6.6226	-152.82	-0.43652	19.817	6.1428	-819.18	1145.3	27.957	793.42	1126.1	66.928	54.213	1	0	5.2532	-27.316	-14.918	5.834	0.069869	26.405	12.003	0.24755	5.3231	-0.91133	-2.9148	6.0816	1612.9
13.78	1379	72	NaN	0.8441	12.744	6.7352	-152.85	-0.39335	19.863	5.6425	-818.93	1145.4	27.486	791.86	1126.1	67.292	54.107	1	0	5.4018	-27.173	-14.913	5.8391	0.067154	26.37	12.058	0.29287	5.4689	-0.8037	-2.8554	6.132	1611.1
13.79	1380	72	NaN	0.83726	12.754	6.7758	-152.9	-0.34567	19.855	5.3532	-818.76	1145.5	27.005	790.88	1126.3	66.836	55.079	1	0	5.5435	-27.037	-14.907	5.8451	0.06659	26.332	12.069	0.3388	5.6101	-0.70483	-2.8377	6.1839	1609.9
13.8	1381	72	NaN	0.83488	12.723	6.7623	-152.88	-0.3476	19.69	5.206	-818.65	1145.5	26.15	790.01	1126.2	67.157	54.413	1	0	5.6345	-26.949	-14.898	5.8543	0.088971	26.376	12.034	0.34127	5.7235	-0.57384	-2.8642	6.1955	1608.9
13.81	1382	72	NaN	0.83642	12.688	6.7288	-152.92	-0.2917	19.697	5.0842	-818.52	1145.5	25.674	788.84	1126.1	67.024	54.701	1	0	5.7256	-26.862	-14.889	5.8634	0.10252	26.351	11.997	0.39881	5.8281	-0.51081	-2.8915	6.2622	1607.6
13.82	1383	72	NaN	0.84097	12.652	6.7074	-152.99	-0.21522	19.834	4.9113	-818.39	1145.5	25.478	787.47	1126.2	66.988	56.393	1	0	5.8166	-26.774	-14.88	5.8725	0.10723	26.272	11.964	0.47316	5.9238	-0.50193	-2.9157	6.3457	1606.1
13.83	1384	72	NaN	0.84697	12.621	6.7137	-153.08	-0.14674	20.009	4.6552	-818.26	1145.6	25.358	786.06	1126.4	67.459	55.4	1	0	5.8675	-26.725	-14.874	5.8783	0.10765	26.176	11.936	0.53828	5.9752	-0.54913	-2.9375	6.4166	1604.6
13.84	1385	72	NaN	0.85044	12.608	6.75	-153.1	-0.12563	19.963	4.3252	-818.1	1145.6	24.765	784.92	1126.2	67.599	56.492	1	0	5.8709	-26.722	-14.872	5.8803	0.1199	26.169	11.917	0.56541	5.9908	-0.55322	-2.9549	6.4457	1603.3
13.85	1386	72	NaN	0.88534	12.612	6.8626	-153.22	-0.014914	20.171	3.4991	-817.69	1145.6	24.26	782.3	1126.3	67.496	55.962	1	0	5.9952	-26.602	-14.863	5.8896	0.14193	26.038	11.92	0.67653	6.1372	-0.5645	-2.9426	6.5661	1600.2
13.86	1387	72	NaN	0.91916	12.589	6.9184	-153.29	0.042354	20.186	2.9383	-817.44	1145.6	23.55	780.53	1126.3	67.584	56.9	1	0	6.1362	-26.466	-14.852	5.9005	0.18017	25.975	11.897	0.73494	6.3163	-0.49112	-2.9551	6.6354	1598.2
13.87	1388	72	NaN	0.95202	12.543	6.9175	-153.31	0.042651	20.083	2.6305	-817.32	1145.5	22.797	779.41	1126.2	67.424	54.978	1	0	6.0885	-26.512	-14.846	5.9062	0.22841	25.963	11.848	0.73722	6.3169	-0.54923	-2.9978	6.6434	1597
13.88	1389	72	NaN	0.99008	12.484	6.8882	-153.35	0.012016	20.055	2.4006	-817.24	1145.5	22.279	778.21	1126.1	67.294	54.69	1	0	5.9701	-26.626	-14.838	5.9138	0.27625	25.937	11.788	0.70821	6.2463	-0.68952	-3.0508	6.622	1595.7
13.89	1390	72	NaN	1.0273	12.422	6.8445	-153.4	-0.018837	20.176	2.1504	-817.16	1145.4	22.148	776.7	1126.1	67.442	56.654	1	0	5.7504	-26.838	-14.828	5.924	0.30846	25.878	11.728	0.67497	6.0589	-0.95965	-3.1003	6.5989	1594.1
13.9	1391	72	NaN	1.0804	12.307	6.8399	-153.46	-0.15661	20.123	1.3442	-816.97	1145.3	21.207	773.81	1125.9	67.3	54.754	1	0	5.5983	-26.984	-14.821	5.9312	0.36502	25.826	11.608	0.54224	5.9633	-1.1582	-3.2133	6.4734	1591
13.91	1392	72	NaN	1.1109	12.223	6.8543	-153.49	-0.27464	20.025	0.65715	-816.82	1145.3	20.337	771.59	1125.7	67.264	55.665	1	0	5.5847	-26.997	-14.82	5.9321	0.40111	25.802	11.518	0.43046	5.9859	-1.1951	-3.3021	6.3626	1588.7
13.92	1393	72	NaN	1.1088	12.192	6.8665	-153.48	-0.3464	19.935	0.33305	-816.77	1145.3	19.845	770.68	1125.6	67.169	55.433	1	0	5.497	-27.082	-14.817	5.9352	0.40461	25.813	11.482	0.36339	5.9016	-1.269	-3.3351	6.2986	1587.7
13.93	1394	72	NaN	1.1228	12.094	6.8345	-153.47	-0.56904	19.776	-0.21808	-816.75	1145.3	18.906	768.75	1125.4	67.171	55.957	1	0	5.3678	-27.206	-14.813	5.9396	0.43171	25.834	11.377	0.1473	5.7995	-1.3718	-3.4352	6.0869	1585.7
13.94	1395	72	NaN	1.1328	12.013	6.7592	-153.43	-0.61754	20.086	-0.4795	-816.79	1145.2	18.932	766.47	1125.7	67.091	56.019	1	0	5.3526	-27.221	-14.811	5.9416	0.43035	25.866	11.309	0.086343	5.783	-1.3545	-3.5016	6.0279	1583.5
13.95	1396	72	NaN	1.1294	11.945	6.7289	-153.37	-0.82306	19.921	-1.0317	-816.81	1145.2	17.93	764.64	1125.5	67.311	54.61	1	0	5.3042	-27.267	-14.808	5.9441	0.44247	25.943	11.232	-0.11054	5.7466	-1.3246	-3.5757	5.8335	1581.7
13.96	1397	72	NaN	1.1147	11.897	6.7099	-153.31	-1.099	19.494	-1.6524	-816.82	1145.1	16.359	763.14	1124.9	67.461	57.582	1	0	5.1571	-27.409	-14.804	5.9481	0.46154	26.04	11.164	-0.36644	5.6187	-1.3688	-3.6397	5.5817	1580.2
13.97	1398	72	NaN	1.0953	11.88	6.6239	-153.26	-1.2119	19.424	-1.8273	-816.89	1145.1	15.54	761.54	1124.8	67.749	57.213	1	0	5.0795	-27.484	-14.802	5.9507	0.46491	26.11	11.143	-0.47554	5.5444	-1.3734	-3.6582	5.4751	1578.7
13.98	1399	72	NaN	1.0758	11.889	6.6108	-153.23	-1.2912	19.503	-2.2483	-816.89	1145.1	15.064	759.65	1124.8	67.934	55.324	1	0	5.0469	-27.515	-14.8	5.9522	0.44667	26.142	11.15	-0.55165	5.4936	-1.3732	-3.6501	5.4005	1576.8
13.99	1400	72	NaN	1.0376	11.904	6.5809	-153.19	-1.3906	19.524	-2.8276	-816.96	1145.1	14.122	757.15	1124.6	68.114	56.733	1	0	5.0031	-27.557	-14.798	5.9544	0.42068	26.192	11.156	-0.64226	5.4238	-1.365	-3.6418	5.3121	1574.3
14	1401	72	NaN	0.9855	11.932	6.5496	-153.16	-1.4585	19.52	-3.5018	-817.07	1145.1	12.923	754.32	1124.3	67.569	56.583	1	0	4.9483	-27.61	-14.795	5.9572	0.38663	26.245	11.171	-0.69723	5.3349	-1.365	-3.6242	5.2599	1571.6
14.01	1402	72	NaN	0.92689	11.976	6.5218	-153.14	-1.4642	19.521	-4.168	-817.18	1145.2	11.698	751.48	1123.9	67.463	55.463	1	0	4.8772	-27.678	-14.795	5.9573	0.34739	26.282	11.2	-0.68863	5.2246	-1.3962	-3.5945	5.2687	1568.9
14.02	1403	72	NaN	0.88174	12.03	6.4661	-153.17	-1.4245	19.568	-4.5026	-817.19	1145.2	10.885	749.35	1123.8	67.229	54.692	1	0	4.8075	-27.745	-14.795	5.957	0.31898	26.265	11.247	-0.64105	5.1264	-1.4807	-3.5484	5.3159	1566.8
14.03	1404	72	NaN	0.83311	12.081	6.4238	-153.22	-1.4255	19.633	-4.8813	-817.23	1145.2	10.091	747.2	1123.5	66.981	56.398	1	0	4.7662	-27.785	-14.796	5.9564	0.28477	26.236	11.288	-0.6316	5.051	-1.5494	-3.5082	5.3248	1564.7
14.04	1405	72	NaN	0.77748	12.148	6.3576	-153.29	-1.3878	19.939	-5.333	-817.27	1145.2	9.5223	744.05	1123.5	65.889	55.754	1	0	4.7989	-27.754	-14.797	5.9554	0.23235	26.162	11.349	-0.58927	5.0312	-1.5921	-3.4475	5.3662	1561.5
14.05	1406	72	NaN	0.72688	12.22	6.282	-153.4	-1.3626	20.214	-5.7969	-817.29	1145.3	8.8132	740.73	1123.4	65.077	54.318	1	0	4.914	-27.643	-14.798	5.9539	0.18961	26.058	11.415	-0.55779	5.1036	-1.5848	-3.3833	5.3961	1558.2
14.06	1407	72	NaN	0.70502	12.272	6.2401	-153.54	-1.4791	19.858	-6.1464	-817.28	1145.3	7.2037	739.23	1122.8	65.869	53.024	1	0	5.0055	-27.555	-14.801	5.9514	0.21361	25.971	11.442	-0.64894	5.2191	-1.584	-3.359	5.3024	1556.7
14.07	1408	72	NaN	0.64568	12.323	6.1863	-153.65	-1.4885	19.828	-6.4422	-817.34	1145.3	6.1441	737.04	1122.5	65.703	54.865	1	0	5.0905	-27.473	-14.804	5.9486	0.18175	25.886	11.481	-0.64661	5.2723	-1.5873	-3.3226	5.302	1554.6
14.08	1409	72	NaN	0.51157	12.394	6.0792	-153.88	-1.5313	19.838	-6.8419	-817.52	1145.3	4.473	733.27	1122.2	65.775	53.605	1	0	5.1306	-27.434	-14.808	5.9447	0.093531	25.699	11.539	-0.67666	5.2242	-1.7354	-3.2683	5.268	1551
14.09	1410	72	NaN	0.40283	12.452	5.9887	-154.08	-1.5226	20.055	-7.1609	-817.67	1145.3	3.4801	729.7	1122.1	65.287	52.581	1	0	5.1511	-27.415	-14.812	5.9404	0.0088248	25.523	11.594	-0.6645	5.1599	-1.892	-3.2176	5.2759	1547.6
14.1	1411	72	NaN	0.3818	12.48	5.9596	-154.16	-1.4322	20.482	-7.2983	-817.69	1145.3	3.7529	727.59	1122.4	63.685	52.471	1	0	5.1715	-27.395	-14.816	5.936	-0.027951	25.431	11.63	-0.58189	5.1436	-1.9639	-3.1866	5.3541	1545.5
14.11	1412	72	NaN	0.32884	12.524	5.9177	-154.33	-1.5396	20.153	-7.5839	-817.75	1145.4	2.1316	725.78	1121.7	62.983	51.079	1	0	5.192	-27.375	-14.821	5.9316	-0.031798	25.309	11.647	-0.66296	5.1602	-2.0667	-3.1735	5.2687	1543.7
14.12	1413	72	NaN	0.22176	12.629	5.7898	-154.54	-1.3829	20.456	-7.9511	-817.84	1145.3	0.62743	720.76	1121.8	62.899	53.088	1	0	5.2124	-27.356	-14.825	5.9273	-0.097692	25.137	11.752	-0.50611	5.1147	-2.2187	-3.0725	5.4212	1538.8
14.13	1414	72	NaN	0.13481	12.724	5.6888	-154.7	-1.2398	20.728	-8.2495	-817.91	1145.3	-0.52057	716.59	1121.8	62.638	51.761	1	0	5.2328	-27.336	-14.829	5.9229	-0.15378	25.008	11.848	-0.36304	5.0791	-2.3282	-2.9816	5.5599	1534.7
14.14	1415	72	NaN	0.06651	12.813	5.6312	-154.82	-1.1713	20.778	-8.5138	-817.94	1145.2	-1.6112	713.64	1121.5	61.778	50.37	1	0	5.2533	-27.316	-14.834	5.9186	-0.19171	24.919	11.927	-0.28595	5.0616	-2.3971	-2.9065	5.6326	1531.8
14.15	1416	72	NaN	-0.035263	12.948	5.5785	-154.99	-1.1316	20.619	-8.9211	-817.96	1145.1	-3.4699	710.07	1121	60.226	50.392	1	0	5.2737	-27.297	-14.838	5.9142	-0.23966	24.807	12.043	-0.22599	5.0341	-2.4897	-2.7952	5.6882	1528.2
14.16	1417	72	NaN	-0.094421	13.044	5.5053	-155.06	-1.0128	20.717	-9.0367	-817.98	1145	-4.278	707.08	1120.8	59.363	50.763	1	0	5.2942	-27.277	-14.842	5.9099	-0.2732	24.765	12.136	-0.10424	5.021	-2.5116	-2.7065	5.8056	1525.3
14.17	1418	72	NaN	-0.17092	13.193	5.4196	-155.11	-0.88879	20.759	-9.1893	-817.98	1144.9	-5.3614	703.23	1120.5	56.871	49.589	1	0	5.3146	-27.257	-14.847	5.9055	-0.3151	24.743	12.276	0.028235	4.9995	-2.5147	-2.571	5.9337	1521.4
14.18	1419	72	NaN	-0.24945	13.359	5.3303	-155.18	-0.78407	20.81	-9.3088	-817.92	1144.7	-6.2912	699.37	1120.2	55.695	51.932	0	0	5.335	-27.238	-14.851	5.9011	-0.3634	24.703	12.433	0.14165	4.9716	-2.5347	-2.4177	6.0428	1517.5
14.19	1420	72	NaN	-0.31616	13.514	5.2434	-155.28	-0.71704	20.919	-9.3263	-817.82	1144.6	-6.7156	696.19	1120.1	55.15	52.133	0	0	5.3555	-27.218	-14.855	5.8968	-0.41496	24.621	12.585	0.21201	4.9405	-2.5969	-2.2701	6.1088	1514.2
14.2	1421	72	NaN	-0.40656	13.74	5.138	-155.4	-0.69651	20.81	-9.3551	-817.63	1144.5	-7.7116	691.98	1119.9	52.016	52.415	0	0	5.3759	-27.198	-14.86	5.8924	-0.46893	24.54	12.808	0.23629	4.907	-2.6585	-2.0523	6.1287	1509.8
14.21	1422	72	NaN	-0.50491	13.967	5.0378	-155.54	-0.73629	20.686	-9.3459	-817.41	1144.3	-8.4589	687.69	1119.7	50.544	50.282	0	0	5.3964	-27.179	-14.864	5.8881	-0.53867	24.428	13.032	0.19864	4.8577	-2.7505	-1.832	6.0867	1505.3
14.22	1423	72	NaN	-0.58688	14.146	4.9686	-155.67	-0.7518	20.778	-9.3543	-817.23	1144.2	-8.5444	683.79	1119.9	51.179	48.631	0	0	5.4168	-27.159	-14.869	5.8837	-0.61779	24.303	13.22	0.1747	4.799	-2.8557	-1.6489	6.0584	1501.2
14.23	1424	72	NaN	-0.65122	14.274	4.9365	-155.78	-0.77212	20.894	-9.4042	-817.07	1144.1	-8.3932	680.66	1120.2	48.545	50.674	0	0	5.4373	-27.139	-14.873	5.8793	-0.68989	24.184	13.359	0.14279	4.7474	-2.9556	-1.5135	6.0221	1497.9
14.24	1425	72	NaN	-0.71817	14.391	4.9334	-155.9	-0.95762	20.292	-9.5069	-816.91	1144	-9.5535	678.84	1119.7	46.72	50.522	0	0	5.4577	-27.12	-14.877	5.875	-0.71639	24.103	13.462	-0.028632	4.7413	-3.0166	-1.4152	5.8464	1495.9
14.25	1426	72	NaN	-0.7744	14.491	4.9313	-156.01	-1.0297	20.19	-9.577	-816.73	1143.9	-9.7112	676.08	1119.8	46.447	49.402	0	0	5.4781	-27.1	-14.882	5.8706	-0.76925	23.99	13.568	-0.10653	4.7089	-3.1095	-1.3141	5.7641	1493
14.26	1427	72	NaN	-0.82969	14.594	4.957	-156.11	-1.0582	20.037	-9.6848	-816.51	1143.8	-9.9536	673.38	1119.9	44.557	49.345	0	0	5.4986	-27.08	-14.886	5.8663	-0.81935	23.902	13.676	-0.1409	4.6792	-3.1782	-1.2096	5.7254	1490.1
14.27	1428	72	NaN	-0.88408	14.699	4.9944	-156.2	-1.081	19.84	-9.7823	-816.25	1143.6	-10.182	670.39	1120	44.869	49.061	0	0	5.519	-27.061	-14.89	5.8619	-0.86867	23.811	13.789	-0.1714	4.6503	-3.2498	-1.1012	5.6905	1486.8
14.28	1429	72	NaN	-0.9355	14.8	5.0235	-156.33	-1.1275	19.663	-9.8146	-815.93	1143.5	-10.189	666.75	1120.2	45.746	49.975	0	0	5.5395	-27.041	-14.895	5.8576	-0.92104	23.686	13.903	-0.23071	4.6184	-3.3546	-0.99146	5.6268	1482.9
14.29	1430	72	NaN	-0.96409	14.857	5.0505	-156.41	-1.1245	19.586	-9.819	-815.71	1143.3	-9.9906	664.38	1120.5	45.778	51.7	0	0	5.5599	-27.021	-14.899	5.8532	-0.95745	23.596	13.971	-0.23877	4.6025	-3.4249	-0.9281	5.6144	1480.3
14.3	1431	72	NaN	-1.0035	14.937	4.9959	-156.46	-1.1111	19.479	-9.5063	-815.36	1143.1	-9.747	661.22	1120.7	47.584	49.764	0	0	5.5795	-27.002	-14.903	5.8489	-0.99412	23.545	14.07	-0.24429	4.5854	-3.4572	-0.83357	5.6046	1476.7
14.31	1432	72	NaN	-1.049	15.05	4.939	-156.49	-1.0828	19.371	-9.1791	-814.89	1142.8	-9.4517	657.96	1121.1	48.418	49.522	0	0	5.5625	-27.019	-14.905	5.8477	-1.0384	23.517	14.203	-0.23596	4.5241	-3.5015	-0.70177	5.6117	1473
14.32	1433	72	NaN	-1.0957	15.184	4.9081	-156.49	-1.0482	19.262	-8.9551	-814.37	1142.6	-9.169	655.14	1121.3	45.66	51.772	0	0	5.5411	-27.039	-14.907	5.8455	-1.0874	23.514	14.353	-0.21769	4.4537	-3.5257	-0.55325	5.6278	1469.7
14.33	1434	72	NaN	-1.1335	15.287	4.8826	-156.45	-1.0418	19.105	-8.7888	-813.94	1142.5	-9.1186	653.43	1121.4	44.555	51.413	0	0	5.5111	-27.068	-14.911	5.8417	-1.1206	23.561	14.463	-0.21821	4.3905	-3.5073	-0.44724	5.6235	1467.5
14.34	1435	72	NaN	-1.198	15.394	4.9163	-156.42	-0.95821	18.991	-8.8032	-813.5	1142.4	-8.977	651.75	1121.5	46.052	50.401	0	0	5.4769	-27.101	-14.915	5.8375	-1.1912	23.586	14.578	-0.14161	4.2857	-3.5152	-0.33702	5.6959	1465.4
14.35	1436	72	NaN	-1.2871	15.532	4.9276	-156.38	-0.85357	18.866	-8.7299	-812.85	1142.2	-8.6996	649.78	1121.5	46.125	49.685	0	0	5.4291	-27.147	-14.92	5.8325	-1.2883	23.616	14.72	-0.041863	4.1408	-3.5312	-0.1999	5.7907	1462.8
14.36	1437	72	NaN	-1.3678	15.648	4.9209	-156.34	-0.75984	18.731	-8.618	-812.25	1142.1	-8.5015	648.13	1121.5	43.154	48.057	0	0	5.3948	-27.18	-14.924	5.8282	-1.3724	23.655	14.839	0.049861	4.0224	-3.5255	-0.085461	5.8781	1460.5
14.37	1438	72	NaN	-1.4059	15.685	4.9153	-156.3	-0.69919	18.597	-8.5645	-811.99	1142.1	-8.617	647.53	1121.4	45.435	48.377	0	0	5.371	-27.203	-14.928	5.8244	-1.4039	23.699	14.874	0.11171	3.9671	-3.5036	-0.054125	5.9361	1459.7
14.38	1439	72	NaN	-1.5753	15.811	4.8975	-156.3	-0.4305	18.538	-8.3306	-810.79	1142.1	-7.9738	645.11	1121.4	46.016	51.157	0	0	5.2024	-27.365	-14.94	5.8119	-1.5893	23.686	14.998	0.38278	3.6131	-3.6794	0.057477	6.1947	1456
14.39	1440	72	NaN	-1.6731	15.872	4.8717	-156.34	-0.32305	18.506	-8.0878	-809.98	1142.1	-7.5112	643.9	1121.3	44.538	48.841	0	0	5.045	-27.517	-14.952	5.8	-1.6959	23.64	15.053	0.49621	3.3492	-3.8766	0.10057	6.2962	1454
14.4	1441	72	NaN	-1.7686	15.888	4.8468	-156.4	-0.28669	18.476	-7.8037	-809.17	1142.1	-7.0301	643.15	1121	45.744	49.362	0	0	5.0042	-27.556	-14.958	5.7946	-1.7991	23.572	15.055	0.54574	3.2051	-3.9845	0.097682	6.3403	1452.5
14.41	1442	72	NaN	-1.8845	15.878	4.8249	-156.46	-0.26998	18.441	-7.4939	-808.32	1142.2	-6.5174	642.53	1120.7	42.905	48.727	0	0	5.0035	-27.557	-14.962	5.7901	-1.9231	23.5	15.027	0.58049	3.0804	-4.0568	0.065185	6.3706	1451
14.42	1443	72	NaN	-1.9671	15.876	4.7972	-156.48	-0.26076	18.434	-7.2897	-808.03	1142.2	-6.3433	642.36	1120.5	43.288	50.161	0	0	5.0389	-27.523	-14.966	5.7864	-2.0045	23.484	15.019	0.5959	3.0344	-4.0384	0.053407	6.3823	1450.6
14.43	1444	72	NaN	-2.1237	15.822	4.7611	-156.58	-0.35011	18.296	-6.6822	-806.85	1142.4	-5.8614	642.46	1119.8	43.989	51.09	0	0	5.0767	-27.486	-14.97	5.7825	-2.1561	23.384	14.927	0.5451	2.9206	-4.1025	-0.042612	6.3276	1449.5
14.44	1445	72	NaN	-2.2003	15.783	4.7487	-156.65	-0.39916	18.232	-6.3243	-806.09	1142.5	-5.5332	642.55	1119.3	45.487	49.832	0	0	5.1175	-27.447	-14.974	5.7781	-2.2316	23.318	14.863	0.52066	2.8859	-4.1292	-0.11123	6.2988	1448.8
14.45	1446	72	NaN	-2.2408	15.751	4.7655	-156.71	-0.43424	18.267	-6.0899	-805.53	1142.7	-5.1127	642.7	1119	44.2	51.024	0	0	5.1584	-27.408	-14.978	5.7745	-2.2795	23.256	14.813	0.5046	2.8789	-4.1515	-0.16521	6.2791	1448.4
14.46	1447	72	NaN	-2.3477	15.704	4.8112	-156.81	-0.52775	18.386	-5.6358	-804.51	1143	-4.14	643.11	1118.3	45.405	48.556	0	0	5.1953	-27.372	-14.982	5.7706	-2.4069	23.126	14.728	0.44824	2.7884	-4.2461	-0.25387	6.2188	1447.8
14.47	1448	72	NaN	-2.449	15.59	5.047	-156.87	-0.60814	18.491	-5.8801	-803.79	1143.4	-3.2645	643.86	1117.7	45.163	50.524	0	0	5.1783	-27.388	-14.991	5.7613	-2.5526	23.029	14.573	0.40854	2.6257	-4.36	-0.41776	6.1699	1447.9
14.48	1449	72	NaN	-2.5418	15.531	5.1255	-156.88	-0.7738	18.534	-5.473	-802.81	1143.7	-2.4551	645.24	1117.2	45.204	48.903	0	0	5.1985	-27.369	-14.998	5.7546	-2.6612	22.996	14.483	0.27349	2.5372	-4.3728	-0.51443	6.028	1448.3
14.49	1450	72	NaN	-2.5917	15.524	5.0649	-156.87	-0.9506	18.547	-4.5906	-801.73	1143.8	-1.7691	646.72	1116.8	44.393	51.29	0	0	5.2768	-27.294	-15	5.7518	-2.7034	23.021	14.457	0.11708	2.5734	-4.2725	-0.54374	5.8688	1448.7
14.5	1451	72	NaN	-2.5919	15.552	4.9307	-156.82	-1.0862	18.566	-3.5271	-800.71	1143.9	-1.1823	647.98	1116.6	43.645	50.861	0	0	5.2492	-27.32	-15.004	5.7485	-2.6846	23.087	14.472	-0.0064699	2.5646	-4.2334	-0.53202	5.742	1449
14.51	1452	72	NaN	-2.6101	15.523	4.9782	-156.74	-1.1524	18.672	-3.1509	-799.98	1144	-0.40475	649.18	1116.4	44.974	50.708	0	0	5.1783	-27.388	-15.007	5.745	-2.7186	23.147	14.431	-0.06042	2.4597	-4.2419	-0.57665	5.6846	1449.4
14.52	1453	72	NaN	-2.5882	15.474	5.0288	-156.57	-1.2294	18.767	-2.5508	-798.95	1144.3	0.6162	651.25	1116.3	44.985	50.682	0	0	5.184	-27.383	-15.009	5.743	-2.7133	23.304	14.369	-0.12455	2.4707	-4.079	-0.64036	5.6184	1450.5
14.53	1454	72	NaN	-2.584	15.397	5.161	-156.35	-1.3079	18.87	-2.23	-798.1	1144.6	1.7888	653.78	1116.2	44.454	48.578	0	0	5.2384	-27.331	-15.01	5.7419	-2.7426	23.49	14.28	-0.19054	2.4958	-3.841	-0.73044	5.5514	1452.2
14.54	1455	72	NaN	-2.5901	15.326	5.3123	-156.13	-1.3643	18.962	-2.0428	-797.44	1144.9	2.9185	656.33	1116.3	42.702	51.015	0	0	5.1409	-27.425	-15.012	5.7405	-2.7857	23.677	14.199	-0.23766	2.3552	-3.7472	-0.81284	5.5028	1454.1
14.55	1456	72	NaN	-2.5717	15.317	5.3441	-155.95	-1.3618	19	-1.5432	-796.76	1145	3.7052	658.31	1116.3	43.013	49.951	0	0	5.0601	-27.502	-15.013	5.7396	-2.7784	23.848	14.189	-0.234	2.2817	-3.6544	-0.82312	5.5056	1455.4
14.56	1457	72	NaN	-2.5087	15.437	5.2804	-155.6	-1.3227	19.034	-0.31017	-795.3	1145	4.8467	661.61	1116.6	43.488	50.032	0	0	5.0635	-27.499	-15.011	5.7408	-2.7115	24.193	14.317	-0.2029	2.352	-3.3057	-0.69424	5.5379	1457.2
14.57	1458	72	NaN	-2.4713	15.502	5.3346	-155.37	-1.2805	19.172	0.21034	-794.37	1145.2	6.0493	664.15	1116.8	43.405	51.965	0	0	5.0786	-27.484	-15.009	5.7433	-2.7006	24.402	14.389	-0.16823	2.3779	-3.0828	-0.61953	5.575	1458.8
14.58	1459	72	NaN	-2.438	15.559	5.435	-155.11	-1.2393	19.286	0.53909	-793.49	1145.3	7.3388	667.01	1117.2	43.547	49.383	0	0	5.1024	-27.462	-15.006	5.7466	-2.7047	24.622	14.456	-0.1358	2.3977	-2.839	-0.54993	5.6108	1460.8
14.59	1460	72	NaN	-2.3973	15.635	5.5216	-154.78	-1.2027	19.302	1.0101	-792.43	1145.5	8.6409	670.57	1117.6	44.597	48.152	0	0	5.0807	-27.482	-15.002	5.7506	-2.6961	24.923	14.542	-0.10991	2.3846	-2.5591	-0.45942	5.6407	1463.3
14.6	1461	72	NaN	-2.3851	15.647	5.5792	-154.69	-1.1788	19.379	1.101	-792.11	1145.5	9.3247	671.9	1117.8	44.353	48.586	0	0	5.0536	-27.509	-14.997	5.7548	-2.707	24.992	14.561	-0.093648	2.3466	-2.5161	-0.43613	5.6611	1464.3
14.61	1462	72	NaN	-2.3734	15.683	5.682	-154.4	-1.11	19.47	1.3957	-791.25	1145.6	10.866	675.45	1118.4	46.046	49.726	0	0	5.0209	-27.54	-14.993	5.7596	-2.7433	25.235	14.618	-0.044941	2.2776	-2.3053	-0.3751	5.7146	1467
14.62	1463	72	NaN	-2.365	15.716	5.789	-154.07	-1.0335	19.53	1.7098	-790.25	1145.7	12.603	679.63	1119	45.126	51.118	0	0	4.9928	-27.567	-14.987	5.7648	-2.7896	25.501	14.675	0.0071222	2.2032	-2.0665	-0.31227	5.7719	1470.2
14.63	1464	72	NaN	-2.3587	15.735	5.8679	-153.8	-0.96462	19.557	2.0192	-789.33	1145.7	14.23	683.63	1119.6	44.613	50.153	0	0	5.0133	-27.547	-14.981	5.7711	-2.8337	25.73	14.718	0.051813	2.1796	-1.8175	-0.26275	5.823	1473.2
14.64	1465	72	NaN	-2.3503	15.731	5.875	-153.61	-0.914	19.565	2.3762	-788.67	1145.7	15.488	686.71	1120	44.581	49.285	0	0	5.0056	-27.555	-14.975	5.7768	-2.8595	25.882	14.734	0.08325	2.1461	-1.6731	-0.24141	5.8601	1475.7
14.65	1466	72	NaN	-2.3568	15.681	5.8954	-153.29	-0.74869	19.593	3.0271	-787.53	1145.5	17.955	692.68	1120.8	46.407	49.608	0	0	4.9613	-27.597	-14.971	5.7816	-2.9346	26.134	14.727	0.20554	2.0267	-1.4631	-0.24393	5.9871	1480.5
14.66	1467	72	NaN	-2.3606	15.64	5.9141	-153.05	-0.60334	19.615	3.4337	-786.77	1145.3	19.653	696.74	1121.4	44.556	50.277	0	0	4.8372	-27.717	-14.966	5.7867	-2.987	26.319	14.715	0.32225	1.8502	-1.3977	-0.25101	6.1089	1483.8
14.67	1468	72	NaN	-2.3598	15.595	5.9481	-152.89	-0.44668	19.813	3.682	-786.25	1145.2	21.316	699.55	1121.9	44.611	49.723	0	0	4.6929	-27.856	-14.96	5.7918	-3.0398	26.43	14.699	0.4494	1.6531	-1.4253	-0.26161	6.2412	1486.1
14.68	1469	72	NaN	-2.3518	15.528	6.012	-152.76	-0.25635	20.228	3.8827	-785.76	1145	23.494	702.2	1122.8	44.523	50.828	0	0	4.6168	-27.929	-14.956	5.7958	-3.1069	26.489	14.673	0.59905	1.5099	-1.4396	-0.28385	6.3948	1488.3
14.69	1470	72	NaN	-2.3177	15.41	6.1024	-152.57	-0.11815	19.826	4.1084	-785.12	1144.8	24.71	707.53	1122.8	46.763	50.498	0	0	4.5407	-28.002	-14.953	5.7997	-3.1084	26.643	14.569	0.72319	1.4323	-1.3588	-0.38336	6.5229	1493
14.7	1471	72	NaN	-2.3344	15.274	6.2005	-152.36	0.11028	19.625	4.2992	-784.62	1144.5	26.275	712.47	1123.2	46.826	52.281	0	0	4.3862	-28.151	-14.945	5.8068	-3.1753	26.799	14.46	0.92473	1.2108	-1.3524	-0.48569	6.7316	1497.4
14.71	1472	72	NaN	-2.3508	15.173	6.2522	-152.25	0.33721	19.888	4.4569	-784.34	1144.3	28.123	715.04	1123.8	45.394	51.668	0	0	4.156	-28.373	-14.937	5.8152	-3.255	26.847	14.39	1.12	0.90096	-1.5253	-0.54729	6.9351	1499.7
14.72	1473	72	NaN	-2.3552	15.076	6.2792	-152.2	0.52713	20.277	4.5982	-784.22	1144.1	29.947	716.57	1124.4	45.548	50.035	0	0	3.7493	-28.764	-14.926	5.8262	-3.3229	26.837	14.322	1.2809	0.42643	-1.9275	-0.6042	7.1071	1501.1
14.73	1474	72	NaN	-2.3612	14.864	6.3804	-152.03	0.66748	19.731	4.7642	-784.06	1143.8	31.025	722.02	1124.3	44.239	49.321	0	0	3.5163	-28.988	-14.918	5.8345	-3.3601	26.975	14.124	1.4078	0.15618	-2.0131	-0.79407	7.2424	1506.4
14.74	1475	72	NaN	-2.3735	14.699	6.5526	-151.87	0.92684	19.578	4.6411	-784.01	1143.5	32.847	726.59	1124.7	45.007	50.356	0	0	3.3966	-29.104	-14.911	5.8411	-3.4432	27.06	13.985	1.6409	-0.046638	-2.0438	-0.92647	7.482	1511
14.75	1476	72	NaN	-2.3749	14.59	6.6642	-151.77	1.1126	19.51	4.5862	-784.02	1143.3	34.505	730.12	1125	44.849	49.321	0	0	3.2426	-29.252	-14.901	5.851	-3.5069	27.098	13.897	1.8056	-0.26428	-2.1542	-1.0046	7.6566	1514.5
14.76	1477	72	NaN	-2.3703	14.505	6.7528	-151.68	1.2906	19.433	4.5519	-784.1	1143.1	36.189	733.59	1125.3	44.927	49.925	0	0	3.0599	-29.428	-14.892	5.8602	-3.5645	27.125	13.833	1.9631	-0.50458	-2.3029	-1.0594	7.8233	1518.1
14.77	1478	72	NaN	-2.3658	14.416	6.8591	-151.56	1.5273	19.295	4.4731	-784.27	1143	38.067	737.76	1125.7	45.097	50.44	0	0	2.7985	-29.679	-14.886	5.8666	-3.6302	27.172	13.768	2.1752	-0.83172	-2.507	-1.1173	8.0419	1522.5
14.78	1479	72	NaN	-2.3525	14.384	6.8731	-151.54	1.6258	19.341	4.5078	-784.37	1142.9	38.906	739.02	1125.9	47.542	49.967	0	0	2.545	-29.923	-14.879	5.8737	-3.646	27.169	13.748	2.2625	-1.1011	-2.7543	-1.1309	8.1362	1523.9
14.79	1480	72	NaN	-2.294	14.313	6.9012	-151.4	1.9057	18.996	4.6532	-784.8	1142.6	40.585	743.83	1126.3	45.8	47.651	0	0	2.3372	-30.123	-14.868	5.8842	-3.6405	27.258	13.702	2.5173	-1.3033	-2.8651	-1.1664	8.4015	1529.1
14.8	1481	72	NaN	-2.2397	14.269	6.9279	-151.31	2.1607	18.766	4.768	-785.21	1142.4	42.264	748.02	1126.7	46.85	50.962	0	0	2.1294	-30.323	-14.858	5.8946	-3.6406	27.292	13.681	2.7478	-1.5112	-3.0315	-1.1762	8.6424	1533.8
14.81	1482	72	NaN	-2.1985	14.275	6.9617	-151.29	2.3404	18.698	4.7802	-785.53	1142.2	43.625	750.83	1127	46.446	49.253	0	0	1.9216	-30.523	-14.847	5.905	-3.6469	27.265	13.707	2.9085	-1.7253	-3.2586	-1.1405	8.8135	1536.9
14.82	1483	72	NaN	-2.1365	14.328	7.0465	-151.17	2.5442	18.301	4.6428	-785.92	1142.1	44.732	755.14	1127.2	45.713	49.764	0	0	1.9479	-30.498	-14.842	5.9107	-3.6267	27.344	13.775	3.0969	-1.6788	-3.1545	-1.0665	9.0076	1541.7
14.83	1484	72	NaN	-2.0848	14.347	7.1075	-151.18	2.7586	18.511	4.5473	-786.28	1142	46.486	757.25	1127.6	48.285	49.632	0	0	1.9963	-30.451	-14.836	5.9165	-3.6412	27.267	13.815	3.29	-1.6449	-3.1845	-1.0205	9.2065	1544.2
14.84	1485	72	NaN	-2.0252	14.347	7.1629	-151.16	2.9368	18.559	4.4279	-786.67	1141.8	47.756	759.49	1127.9	47.651	49.286	0	0	1.7225	-30.715	-14.819	5.9329	-3.6304	27.238	13.832	3.4516	-1.9079	-3.4773	-0.98715	9.3844	1546.8
14.85	1486	72	NaN	-1.9591	14.338	7.2001	-151.11	3.1037	18.466	4.3557	-787.09	1141.7	48.636	761.9	1128.1	45.303	49.544	0	0	1.5138	-30.916	-14.807	5.9456	-3.5965	27.257	13.837	3.605	-2.0827	-3.6586	-0.96958	9.5506	1549.7
14.86	1487	72	NaN	-1.8904	14.329	7.2081	-151.04	3.296	18.365	4.4051	-787.56	1141.5	49.425	764.3	1128.3	44.904	49.649	0	0	1.4231	-31.003	-14.801	5.9517	-3.5521	27.295	13.842	3.7833	-2.129	-3.7081	-0.95885	9.735	1552.6
14.87	1488	72	NaN	-1.808	14.286	7.2906	-151.01	3.5275	18.236	4.2359	-788.41	1141.3	50.579	767.77	1128.5	46.903	50.068	0	0	1.3342	-31.089	-14.795	5.9576	-3.5138	27.28	13.817	3.9964	-2.1795	-3.8086	-0.97807	9.954	1556.9
14.88	1489	72	NaN	-1.7634	14.271	7.3619	-150.99	3.7322	18.27	4.0388	-789.03	1141.1	51.668	770.05	1128.7	46.198	49.196	0	0	1.2488	-31.171	-14.789	5.963	-3.5132	27.264	13.816	4.1872	-2.2643	-3.9072	-0.97372	10.15	1559.9
14.89	1490	72	NaN	-1.7176	14.28	7.4085	-150.95	3.9897	18.224	3.8428	-789.83	1140.9	52.783	772.99	1128.9	45.944	51.033	0	0	1.096	-31.318	-14.784	5.9685	-3.5112	27.258	13.839	4.43	-2.4152	-4.0597	-0.94432	10.399	1563.6
14.9	1491	72	NaN	-1.6592	14.307	7.4271	-150.9	4.2985	18.051	3.6682	-790.83	1140.7	53.857	776.75	1129.1	45.705	49.341	0	0	0.90856	-31.498	-14.778	5.974	-3.493	27.263	13.883	4.7232	-2.5844	-4.2351	-0.8956	10.697	1568.4
14.91	1492	72	NaN	-1.6163	14.34	7.4287	-150.89	4.5117	18.013	3.5372	-791.42	1140.7	54.477	778.54	1129.2	46.348	50.399	0	0	0.87844	-31.527	-14.769	5.9829	-3.4747	27.253	13.924	4.928	-2.5963	-4.2742	-0.8458	10.911	1570.8
14.92	1493	72	NaN	-1.5524	14.406	7.454	-150.88	4.7479	17.931	3.2078	-792.28	1140.7	55.338	780.96	1129.3	45.992	49.868	0	0	0.85014	-31.555	-14.762	5.9903	-3.4502	27.226	13.993	5.1611	-2.6001	-4.3284	-0.76892	11.151	1574.1
14.93	1494	72	NaN	-1.5015	14.456	7.4469	-150.85	4.9846	17.932	2.9891	-793	1140.7	56.14	782.79	1129.5	46.897	51.65	0	0	0.81946	-31.584	-14.758	5.9946	-3.4333	27.215	14.05	5.3903	-2.6139	-4.369	-0.70729	11.385	1576.7
14.94	1495	72	NaN	-1.4653	14.479	7.4166	-150.84	5.1497	17.944	2.8914	-793.54	1140.6	56.707	784.02	1129.6	44.605	49.339	0	0	0.70732	-31.692	-14.752	6.0001	-3.4191	27.21	14.08	5.5486	-2.7118	-4.4825	-0.67201	11.549	1578.5
14.95	1496	72	NaN	-1.4381	14.472	7.3866	-150.85	5.1599	17.845	2.8568	-793.94	1140.6	56.886	784.98	1129.5	45.27	50.1	0	0	0.54631	-31.847	-14.746	6.0065	-3.398	27.189	14.072	5.5607	-2.8517	-4.6579	-0.6742	11.567	1579.9
14.96	1497	72	NaN	-1.3938	14.47	7.258	-150.83	5.3757	17.774	2.7982	-795.16	1140.4	57.598	787.08	1129.6	46.815	49.851	0	0	0.41837	-31.97	-14.741	6.011	-3.3775	27.191	14.077	5.7689	-2.9591	-4.7795	-0.66426	11.78	1583.2
14.97	1498	72	NaN	-1.3497	14.484	7.1656	-150.81	5.5704	17.775	2.7816	-796.01	1140.3	58.246	788.48	1129.7	45.006	48.135	0	0	0.31993	-32.065	-14.739	6.0136	-3.3545	27.182	14.098	5.9561	-3.0345	-4.8834	-0.64067	11.97	1585.5
14.98	1499	72	NaN	-1.291	14.501	7.1163	-150.79	5.7515	17.674	2.6694	-796.91	1140.2	58.672	790.02	1129.7	46.168	51.96	0	0	0.23824	-32.144	-14.733	6.019	-3.3122	27.192	14.121	6.1319	-3.0739	-4.9519	-0.61232	12.151	1587.9
14.99	1500	72	NaN	-1.2141	14.517	7.1012	-150.74	5.9372	17.451	2.43	-798.02	1140.1	58.921	791.96	1129.6	45.349	50.55	0	0	0.1677	-32.212	-14.728	6.0245	-3.249	27.222	14.141	6.3135	-3.0813	-4.99	-0.58718	12.338	1591
15	1501	72	NaN	-1.139	14.532	7.0632	-150.75	6.191	17.483	2.2806	-799.14	1139.9	59.604	793.19	1129.8	44.359	48.584	0	0	0.137	-32.241	-14.724	6.0286	-3.2007	27.193	14.168	6.5548	-3.0637	-5.0481	-0.55586	12.583	1593.4
15.01	1502	72	NaN	-1.0323	14.56	7.0261	-150.76	6.3708	17.406	2.2668	-800.27	1139.8	60.135	794.5	1129.7	45.283	49.338	0	0	0.11968	-32.258	-14.721	6.0315	-3.1105	27.163	14.2	6.7315	-2.9908	-5.0949	-0.52106	12.763	1595.8
15.02	1503	72	NaN	-0.9586	14.593	7.0541	-150.75	6.5428	17.339	2.1175	-801.17	1139.7	60.486	795.46	1129.7	46.811	51.256	0	0	0.11629	-32.261	-14.719	6.0334	-3.0523	27.155	14.235	6.9003	-2.936	-5.1062	-0.48352	12.934	1597.7
15.03	1504	72	NaN	-0.91639	14.627	7.1274	-150.74	6.701	17.288	1.8755	-801.89	1139.6	60.718	796.13	1129.7	42.71	49.116	0	0	0.1506	-32.228	-14.717	6.0349	-3.0252	27.154	14.273	7.0552	-2.8746	-5.074	-0.44462	13.09	1599.1
15.04	1505	72	NaN	-0.8813	14.662	7.191	-150.75	6.8159	17.228	1.7002	-802.59	1139.7	60.94	796.76	1129.8	44.883	50.969	0	0	0.19411	-32.186	-14.716	6.0362	-3.0026	27.129	14.309	7.1693	-2.8084	-5.0576	-0.40734	13.205	1600.5
15.05	1506	72	NaN	-0.80494	14.706	7.2527	-150.71	7.0632	17.102	1.6215	-803.65	1139.7	60.941	797.41	1129.9	43.215	50.3	0	0	0.25038	-32.132	-14.715	6.0368	-2.9268	27.169	14.358	7.4113	-2.6764	-4.963	-0.35762	13.448	1602.2
15.06	1507	72	NaN	-0.74579	14.729	7.2721	-150.73	7.1642	17.05	1.6505	-804.5	1139.6	61.123	798	1129.9	44.509	49.903	0	0	0.31049	-32.074	-14.715	6.0371	-2.8712	27.149	14.383	7.5107	-2.5607	-4.9255	-0.33258	13.548	1603.6
15.07	1508	72	NaN	-0.68975	14.75	7.2511	-150.76	7.2238	16.965	1.8263	-805.22	1139.6	61.212	798.54	1129.9	41.514	49.362	0	0	0.32068	-32.064	-14.715	6.0373	-2.8104	27.118	14.405	7.5696	-2.4897	-4.946	-0.31039	13.607	1604.9
15.08	1509	72	NaN	-0.62564	14.778	7.2134	-150.79	7.3177	16.794	2.1078	-805.94	1139.5	61.052	799.07	1129.9	47.769	51.443	0	0	0.39392	-31.994	-14.715	6.0373	-2.7289	27.111	14.434	7.6618	-2.335	-4.8829	-0.28117	13.699	1606.1
15.09	1510	72	NaN	-0.54792	14.781	7.2854	-150.8	7.4425	16.653	2.1197	-807.01	1139.5	60.863	799.59	1129.9	23.649	49.141	0	0	0.58516	-31.81	-14.716	6.0367	-2.642	27.104	14.44	7.7841	-2.0568	-4.7054	-0.276	13.821	1607.7
15.1	1511	72	NaN	-0.49453	14.79	7.3134	-150.81	7.555	16.547	2.1682	-807.71	1139.4	60.554	799.87	1129.9	60.908	49.901	1	0	0.78989	-31.613	-14.716	6.0361	-2.5746	27.113	14.45	7.8946	-1.7847	-4.4999	-0.2659	13.931	1608.7
15.11	1512	72	NaN	-0.44356	14.802	7.3272	-150.82	7.6447	16.438	2.241	-808.33	1139.4	60.181	800.15	1129.9	65.425	51.352	1	0	1.0012	-31.409	-14.717	6.0354	-2.5066	27.119	14.463	7.9837	-1.5054	-4.2907	-0.25407	14.019	1609.5
15.12	1513	72	NaN	-0.37396	14.817	7.3367	-150.85	7.7259	16.33	2.3599	-809.08	1139.4	59.731	800.45	1129.8	66.114	50.311	1	0	1.3137	-31.108	-14.719	6.0331	-2.4154	27.112	14.478	8.0649	-1.1017	-3.9963	-0.24111	14.098	1610.6
15.13	1514	72	NaN	-0.25612	14.837	7.3469	-150.9	7.8314	16.25	2.5708	-810.22	1139.4	59.155	800.73	1129.9	60.677	51.847	1	0	1.6269	-30.807	-14.721	6.0308	-2.2678	27.084	14.499	8.1694	-0.64092	-3.7234	-0.22195	14.2	1612
15.14	1515	72	NaN	-0.18515	14.881	7.3824	-150.95	7.8706	16.258	2.6037	-810.61	1139.4	58.803	800.83	1129.9	56.647	49.764	1	0	2.016	-30.432	-14.735	6.0173	-2.1825	27.05	14.543	8.209	-0.16653	-3.3823	-0.19195	14.226	1612.5
15.15	1516	72	NaN	-0.11975	14.908	7.4286	-150.98	7.8832	16.22	2.6058	-810.98	1139.5	58.298	801.03	1129.9	57.511	51.658	1	0	2.3374	-30.123	-14.748	6.0046	-2.0984	27.037	14.568	8.2236	0.23893	-3.0863	-0.17955	14.228	1613
15.16	1517	72	NaN	-0.051978	14.915	7.4715	-151.02	7.8827	16.195	2.6663	-811.46	1139.5	57.652	801.21	1129.9	56.127	51.182	1	0	2.3724	-30.089	-14.752	5.9999	-2.0048	27.031	14.573	8.225	0.36765	-3.0588	-0.17909	14.225	1613.6
15.17	1518	72	NaN	0.017501	14.904	7.5003	-151.06	7.8759	16.234	2.8327	-812.06	1139.5	56.94	801.28	1129.9	58.988	51.568	1	0	2.4075	-30.056	-14.757	5.9952	-1.9033	27.02	14.56	8.2191	0.50421	-3.0356	-0.19667	14.214	1614.3
15.18	1519	72	NaN	0.041909	14.884	7.5177	-151.09	7.8348	16.315	2.9596	-812.5	1139.6	56.537	801.3	1129.8	64.011	52.129	1	0	2.4426	-30.022	-14.762	5.9905	-1.8596	27.005	14.538	8.1803	0.58301	-3.0168	-0.22366	14.171	1614.7
15.19	1520	72	NaN	0.077263	14.881	7.522	-151.18	7.7883	16.409	3.2076	-812.98	1139.6	55.877	801.34	1129.8	68.473	50.58	1	0	2.4777	-29.988	-14.766	5.9858	-1.7914	26.947	14.532	8.1369	0.68628	-3.0406	-0.23412	14.123	1615.2
15.2	1521	72	NaN	0.10017	14.891	7.5361	-151.27	7.7564	16.512	3.3965	-813.36	1139.6	55.265	801.32	1129.7	72.241	56.43	1	0	2.5128	-29.954	-14.771	5.9811	-1.7397	26.892	14.54	8.1077	0.77308	-3.0624	-0.23107	14.089	1615.5
15.21	1522	72	NaN	0.1128	14.918	7.5695	-151.35	7.7457	16.647	3.52	-813.67	1139.7	54.714	801.2	1129.7	72.482	57.303	1	0	2.5479	-29.92	-14.776	5.9764	-1.7029	26.832	14.564	8.1	0.84493	-3.0881	-0.21188	14.076	1615.7
15.22	1523	72	NaN	0.13707	14.972	7.6279	-151.49	7.7572	16.873	3.6932	-814.1	1139.7	54.028	800.83	1129.6	69.206	51.875	1	0	2.583	-29.887	-14.781	5.9717	-1.6482	26.723	14.612	8.1169	0.93479	-3.1638	-0.16855	14.089	1615.8
15.23	1524	72	NaN	0.14877	14.998	7.645	-151.52	7.7604	16.864	3.774	-814.27	1139.8	53.504	800.8	1129.5	59.898	51.488	1	0	2.618	-29.853	-14.785	5.967	-1.6149	26.72	14.636	8.123	1.0032	-3.1334	-0.14938	14.09	1615.9
15.24	1525	72	NaN	0.18928	15.081	7.7213	-151.6	7.7689	16.908	3.84	-814.55	1139.8	52.512	800.65	1129.4	53.371	50.281	1	0	2.6531	-29.819	-14.79	5.9623	-1.5367	26.672	14.711	8.1384	1.1164	-3.1472	-0.078613	14.101	1616
15.25	1526	72	NaN	0.2662	15.232	7.8287	-151.77	7.749	16.984	4.0055	-814.82	1139.9	51.077	800.46	1129.2	50.575	50.169	1	0	2.6882	-29.785	-14.795	5.9576	-1.403	26.556	14.852	8.1285	1.2852	-3.229	0.057793	14.086	1616
15.26	1527	72	NaN	0.37335	15.441	7.9318	-152.03	7.6768	17.059	4.3369	-814.93	1140	49.393	800.32	1129	44.653	47.174	1	0	2.7233	-29.752	-14.799	5.9529	-1.2245	26.375	15.051	8.0671	1.4988	-3.3769	0.25136	14.02	1615.9
15.27	1528	72	NaN	0.40739	15.542	8.0184	-152.17	7.6382	17.199	4.4676	-815.01	1140.1	48.693	800.04	1128.9	44.709	50.485	1	0	2.7584	-29.718	-14.804	5.9482	-1.1612	26.264	15.147	8.0331	1.5972	-3.4539	0.34284	13.981	1615.7
15.28	1529	72	NaN	0.42879	15.666	8.1848	-152.36	7.5408	17.339	4.5872	-815.15	1140.2	47.583	799.73	1128.8	44.704	48.293	1	0	2.7935	-29.684	-14.809	5.9435	-1.0963	26.114	15.264	7.9436	1.6971	-3.5705	0.45494	13.887	1615.5
15.29	1530	72	NaN	0.44199	15.779	8.3665	-152.56	7.421	17.445	4.6761	-815.23	1140.3	46.556	799.52	1128.7	44.593	49.969	1	0	2.8286	-29.65	-14.813	5.9387	-1.0437	25.958	15.369	7.8315	1.7849	-3.6921	0.55531	13.77	1615.3
15.3	1531	72	NaN	0.45296	15.87	8.5302	-152.73	7.3007	17.53	4.7941	-815.24	1140.4	45.742	799.37	1128.7	44.325	49.907	1	0	2.8636	-29.617	-14.818	5.934	-0.9998	25.814	15.454	7.717	1.8638	-3.8023	0.6355	13.651	1615.2
15.31	1532	72	NaN	0.47389	15.947	8.6494	-152.89	7.2037	17.664	5.1298	-815.24	1140.5	44.991	799.04	1128.7	43.207	51.896	1	0	2.8987	-29.583	-14.823	5.9293	-0.94063	25.692	15.529	7.6217	1.9581	-3.8911	0.70585	13.551	1614.8
15.32	1533	72	NaN	0.48021	16.008	8.8146	-153.07	7.0613	17.707	5.3314	-815.23	1140.6	44.044	798.9	1128.7	48.484	49.259	1	0	2.9338	-29.549	-14.828	5.9246	-0.89369	25.56	15.585	7.4833	2.0401	-3.9891	0.75788	13.408	1614.6
15.33	1534	72	NaN	0.48672	16.076	9.0166	-153.22	6.8961	17.697	5.4202	-815.15	1140.8	42.996	798.79	1128.6	55.258	49.025	1	0	2.9689	-29.515	-14.832	5.9199	-0.847	25.45	15.646	7.3265	2.1219	-4.065	0.81372	13.246	1614.4
15.34	1535	72	NaN	0.47904	16.143	9.1936	-153.37	6.704	17.754	5.6026	-815.05	1140.9	42.155	798.63	1128.6	65.961	51.845	1	0	3.004	-29.481	-14.837	5.9152	-0.81858	25.331	15.705	7.1424	2.1854	-4.1501	0.86797	13.058	1614.1
15.35	1536	72	NaN	0.4436	16.193	9.2941	-153.56	6.4793	17.98	6.0741	-815	1141	41.767	798.31	1128.6	64.277	51.192	1	0	3.0391	-29.448	-14.842	5.9105	-0.82381	25.17	15.751	6.9207	2.2153	-4.2775	0.90968	12.831	1613.8
15.36	1537	72	NaN	0.4373	16.188	9.5704	-153.75	6.2238	18.072	6.381	-814.93	1141.3	40.538	797.89	1128.6	56.412	52.256	1	0	3.0741	-29.414	-14.846	5.9058	-0.77594	25.041	15.738	6.6736	2.2982	-4.3726	0.89177	12.579	1613.2
15.37	1538	72	NaN	0.41064	16.123	9.7997	-153.89	5.9202	18.139	6.888	-815.02	1141.4	39.364	797.65	1128.6	51.424	51.962	1	0	3.1092	-29.38	-14.851	5.9011	-0.74303	24.953	15.667	6.3758	2.3662	-4.4268	0.81625	12.277	1613
15.38	1539	72	NaN	0.39319	16.106	10.054	-154.03	5.6068	18.259	7.617	-815.07	1141.5	38.184	797.15	1128.6	56.74	52.595	1	0	3.3184	-29.179	-14.85	5.9027	-0.69299	24.888	15.648	6.0657	2.6254	-4.2906	0.798	11.968	1612.6
15.39	1540	72	NaN	0.41234	16.191	10.385	-154.13	5.3121	18.412	8.3609	-814.94	1141.7	37.002	796.4	1128.7	69.698	54.914	1	0	3.6738	-28.837	-14.843	5.9095	-0.60596	24.849	15.728	5.7748	3.0679	-3.9882	0.88528	11.684	1611.7
15.4	1541	72	NaN	0.51727	16.388	10.869	-154.15	5.0741	18.413	8.3759	-814.52	1142	35.931	796.03	1128.6	78.162	60.261	1	0	4.0292	-28.495	-14.836	5.9164	-0.46292	24.873	15.911	5.5508	3.5663	-3.622	1.0754	11.467	1610.8
15.41	1542	72	NaN	0.55194	16.469	11.191	-154.17	4.9231	18.439	8.4526	-814.34	1142.1	35.31	795.69	1128.5	77.335	61.04	1	0	4.3846	-28.152	-14.829	5.9233	-0.40372	24.871	15.985	5.4073	3.9809	-3.2816	1.1562	11.331	1610.3
15.42	1543	72	NaN	0.59606	16.488	11.459	-154.17	4.8054	18.462	8.5894	-814.23	1142.2	34.715	795.34	1128.5	77.137	60.992	1	0	4.74	-27.81	-14.822	5.9302	-0.33384	24.904	16.001	5.2932	4.4062	-2.9068	1.1786	11.223	1609.8
15.43	1544	72	NaN	0.67798	16.437	11.67	-154.15	4.7107	18.469	8.9508	-814.16	1142.2	34	794.89	1128.5	78.597	60.949	1	0	5.0722	-27.491	-14.816	5.9362	-0.21391	24.953	15.948	5.199	4.8583	-2.5374	1.1323	11.135	1609.3
15.44	1545	72	NaN	0.81568	16.3	11.808	-154.18	4.6355	18.446	9.7161	-814.14	1142.1	33.073	794.28	1128.4	78.382	60.046	1	0	5.1574	-27.409	-14.819	5.9331	-0.016292	24.986	15.814	5.1218	5.1411	-2.4224	0.99438	11.055	1608.6
15.45	1546	72	NaN	0.91608	16.176	11.894	-154.19	4.6325	18.47	10.143	-814.13	1142	32.52	793.75	1128.4	78.061	60.9	1	0	5.219	-27.349	-14.823	5.9296	0.11875	25.013	15.695	5.1145	5.3378	-2.3365	0.87193	11.044	1608.1
15.46	1547	72	NaN	1.0238	16.065	12.105	-154.19	4.6379	18.394	10.409	-814.02	1141.9	31.554	793.24	1128.4	77.875	59.641	1	0	5.2463	-27.323	-14.827	5.9257	0.27011	25.052	15.583	5.12	5.5164	-2.271	0.7566	11.046	1607.5
15.47	1548	72	NaN	1.1332	16.031	12.376	-154.23	4.654	18.32	10.511	-813.73	1141.9	30.548	792.67	1128.3	78.178	60.29	1	0	5.2341	-27.335	-14.83	5.9221	0.41858	25.057	15.546	5.1389	5.6526	-2.278	0.71595	11.061	1606.6
15.48	1549	72	NaN	1.238	16.083	12.646	-154.31	4.6812	18.294	10.528	-813.28	1142	29.683	792.01	1128.3	77.978	62.396	1	0	5.207	-27.361	-14.834	5.9187	0.55438	25.005	15.595	5.1695	5.7614	-2.356	0.76102	11.088	1605.5
15.49	1550	72	NaN	1.3251	16.118	12.808	-154.45	4.7166	18.271	10.796	-812.84	1142	28.857	791.35	1128.3	75.782	61.569	1	0	5.207	-27.361	-14.838	5.9141	0.68002	24.908	15.628	5.2064	5.887	-2.4528	0.78994	11.12	1604.4
15.5	1551	72	NaN	1.3877	16.128	12.877	-154.53	4.7817	18.315	11.078	-812.55	1141.9	28.386	790.76	1128.3	71.391	57.888	1	0	5.2242	-27.344	-14.843	5.9087	0.76923	24.847	15.642	5.2682	5.9934	-2.4971	0.79816	11.177	1603.5
15.51	1552	72	NaN	1.4341	16.14	12.919	-154.64	4.8598	18.32	11.437	-812.22	1141.9	27.688	790.07	1128.4	68.025	53.567	1	0	5.1866	-27.38	-14.848	5.9039	0.85306	24.779	15.657	5.3427	6.0397	-2.6015	0.80889	11.247	1602.4
15.52	1553	72	NaN	1.4607	16.154	12.953	-154.77	4.9153	18.294	11.779	-811.89	1141.8	26.906	789.4	1128.4	66.28	50.841	1	0	5.1298	-27.435	-14.853	5.899	0.91951	24.688	15.673	5.3962	6.0493	-2.7475	0.81999	11.295	1601.4
15.53	1554	72	NaN	1.4613	16.163	12.985	-154.92	4.9007	18.28	11.947	-811.66	1141.8	26.418	788.97	1128.3	67.064	54.643	1	0	5.0271	-27.534	-14.858	5.8939	0.94329	24.563	15.681	5.3824	5.9704	-2.9715	0.8231	11.276	1600.7
15.54	1555	72	NaN	1.4991	16.213	13.039	-155.07	4.8645	18.126	12.128	-811.23	1141.8	25.378	788.48	1128.2	66.872	54.013	1	0	4.9026	-27.654	-14.863	5.889	1.0245	24.459	15.727	5.3511	5.9271	-3.1949	0.86337	11.24	1599.8
15.55	1556	72	NaN	1.5374	16.25	13.056	-155.18	4.8493	18.001	12.306	-810.91	1141.8	24.569	788.04	1128.1	67.221	54.651	1	0	4.7629	-27.788	-14.868	5.8843	1.098	24.383	15.76	5.3391	5.8609	-3.4049	0.89248	11.223	1599
15.56	1557	72	NaN	1.5972	16.278	13.05	-155.31	4.8201	17.957	12.515	-810.6	1141.8	23.981	787.43	1128.1	66.74	54.149	1	0	4.6519	-27.895	-14.871	5.8816	1.1861	24.274	15.786	5.3115	5.838	-3.6213	0.91558	11.193	1598.1
15.57	1558	72	NaN	1.6849	16.298	13.031	-155.49	4.7599	17.981	12.758	-810.27	1141.8	23.528	786.64	1128.1	66.962	55.262	1	0	4.5437	-27.999	-14.873	5.8792	1.2985	24.121	15.806	5.2516	5.8422	-3.8785	0.93276	11.131	1597
15.58	1559	72	NaN	1.7659	16.311	13.012	-155.56	4.6958	17.839	12.949	-810.01	1141.8	22.808	786.22	1128	66.034	54.159	1	0	4.451	-28.089	-14.875	5.8768	1.4121	24.085	15.816	5.1907	5.8631	-4.0039	0.94104	11.068	1596.3
15.59	1560	72	NaN	1.837	16.329	12.989	-155.64	4.6145	17.698	13.139	-809.74	1141.8	22.149	785.79	1127.9	65.344	53.704	1	0	4.3206	-28.214	-14.879	5.8735	1.5135	24.04	15.83	5.1137	5.834	-4.1739	0.95114	10.987	1595.6
15.6	1561	72	NaN	1.9161	16.35	12.961	-155.74	4.5093	17.655	13.346	-809.47	1141.8	21.805	785.27	1127.9	64.33	52.847	1	0	3.8706	-28.647	-14.891	5.8616	1.6122	23.953	15.849	5.0102	5.4828	-4.6948	0.95805	10.872	1594.8
15.61	1562	72	NaN	2.0275	16.388	12.936	-155.87	4.3389	17.634	13.605	-809.09	1141.8	21.555	784.57	1127.9	65.208	52.939	1	0	3.6128	-28.895	-14.9	5.8527	1.7417	23.845	15.886	4.8413	5.3546	-5.0507	0.98627	10.694	1593.7
15.62	1563	72	NaN	2.206	16.473	12.926	-155.98	4.0343	17.464	13.972	-808.44	1141.9	20.891	783.59	1127.7	67.262	53.321	1	0	3.6026	-28.905	-14.905	5.8475	1.9571	23.774	15.963	4.5441	5.5596	-5.1311	1.0584	10.392	1592.1
15.63	1564	72	NaN	2.2745	16.496	12.981	-156.04	3.8535	17.262	14.068	-808.13	1141.9	20.324	783.2	1127.6	66.729	53.16	1	0	3.5167	-28.988	-14.909	5.8433	2.0493	23.733	15.98	4.3692	5.566	-5.255	1.0715	10.213	1591.4
15.64	1565	72	NaN	2.3149	16.506	13.075	-156.09	3.6518	17.05	14.043	-807.84	1142	19.763	782.89	1127.5	67.651	53.362	1	0	3.4021	-29.098	-14.913	5.8395	2.1088	23.704	15.984	4.1739	5.5109	-5.3943	1.071	10.013	1590.8
15.65	1566	72	NaN	2.3561	16.489	13.184	-156.13	3.4112	16.802	14.042	-807.52	1142.1	19.161	782.47	1127.4	67.239	53.59	1	0	3.2334	-29.261	-14.916	5.836	2.1716	23.684	15.96	3.9401	5.4051	-5.5769	1.0442	9.776	1590.1
15.66	1567	72	NaN	2.423	16.436	13.273	-156.18	3.1223	16.515	14.21	-807.16	1142.1	18.53	781.88	1127.3	66.126	52.777	1	0	3.0647	-29.423	-14.92	5.8324	2.2672	23.662	15.901	3.6573	5.3319	-5.761	0.98155	9.4897	1589.1
15.67	1568	72	NaN	2.5443	16.342	13.228	-156.3	2.7822	16.272	14.832	-806.87	1142	18.196	781.41	1127.2	66.108	51.818	1	0	2.9175	-29.565	-14.925	5.8275	2.423	23.583	15.806	3.3177	5.3404	-5.9822	0.88177	9.1453	1588.4
15.68	1569	72	NaN	2.6169	16.273	13.282	-156.35	2.5801	15.998	15.081	-806.7	1142	17.661	781.16	1127	66.175	50.174	1	0	2.7919	-29.686	-14.931	5.8216	2.5238	23.554	15.734	3.1189	5.3157	-6.1313	0.80374	8.9405	1587.9
15.69	1570	72	NaN	2.6907	16.221	13.431	-156.42	2.3803	15.72	15.21	-806.45	1142	17.115	780.77	1126.9	67.164	52.415	1	0	2.7136	-29.761	-14.939	5.8135	2.6219	23.514	15.677	2.9247	5.3355	-6.2469	0.7384	8.7381	1587.3
15.7	1571	72	NaN	2.7642	16.189	13.612	-156.49	2.1964	15.496	15.294	-806.16	1142.1	16.697	780.3	1126.9	67.461	51.68	1	0	2.597	-29.873	-14.945	5.807	2.7135	23.463	15.638	2.7468	5.3105	-6.4104	0.69296	8.5538	1586.5
15.71	1572	72	NaN	2.8034	16.182	13.69	-156.51	2.14	15.438	15.343	-806.03	1142.2	16.597	780.08	1126.8	67.804	54.948	1	0	2.458	-30.007	-14.951	5.8015	2.7581	23.441	15.629	2.6935	5.2162	-6.5664	0.67814	8.4949	1586.2
15.72	1573	72	NaN	3.065	16.083	14.064	-156.66	1.8332	15.305	15.948	-805.49	1142.2	16.423	779.11	1126.7	68.026	55.463	1	0	2.3182	-30.142	-14.961	5.7916	3.0478	23.323	15.523	2.3925	5.3659	-6.8183	0.56278	8.1841	1584.7
15.73	1574	72	NaN	3.22	16.04	14.291	-156.73	1.7146	15.155	16.343	-805.14	1142.2	16.062	778.6	1126.6	69.579	55.415	1	0	2.1951	-30.26	-14.968	5.7841	3.2301	23.284	15.476	2.2789	5.4252	-6.9756	0.50762	8.0631	1583.8
15.74	1575	72	NaN	3.3239	16.039	14.538	-156.76	1.6899	15.013	16.426	-804.86	1142.3	15.617	778.31	1126.5	72.773	57.022	1	0	2.1184	-30.334	-14.969	5.7836	3.3531	23.265	15.466	2.2624	5.4716	-7.0693	0.49744	8.0461	1583.3
15.75	1576	72	NaN	3.4446	16.049	14.934	-156.83	1.6553	14.903	16.223	-804.53	1142.6	15.204	778	1126.4	76.803	58.408	1	0	2.0511	-30.399	-14.971	5.7808	3.4815	23.207	15.464	2.241	5.5326	-7.1912	0.49224	8.0218	1582.6
15.76	1577	72	NaN	3.5908	16.017	15.108	-156.88	1.6613	14.875	16.393	-804.34	1142.5	14.984	777.83	1126.4	78.045	61	1	0	2.0272	-30.422	-14.985	5.767	3.6418	23.172	15.431	2.2477	5.669	-7.2494	0.4458	8.0147	1582.3
15.77	1578	72	NaN	3.7325	15.98	15.212	-156.91	1.6849	14.848	16.739	-804.16	1142.4	14.724	777.65	1126.3	75.591	59.213	1	0	2.0455	-30.404	-14.995	5.7573	3.8055	23.159	15.395	2.2697	5.851	-7.2456	0.39972	8.027	1581.9
15.78	1579	72	NaN	3.9359	15.924	15.31	-156.97	1.7133	14.875	17.215	-803.92	1142.3	14.545	777.42	1126.3	74.361	57.221	1	0	2.1062	-30.346	-15	5.7517	4.0326	23.129	15.343	2.2942	6.1388	-7.2171	0.34229	8.046	1581.4
15.79	1580	72	NaN	4.183	15.853	15.419	-157.04	1.7424	14.945	17.71	-803.67	1142.1	14.448	777.18	1126.2	63.922	53.855	1	0	2.1293	-30.323	-15.004	5.7482	4.3012	23.083	15.277	2.3183	6.4304	-7.2407	0.27267	8.0665	1580.9
15.8	1581	72	NaN	4.3663	15.783	15.518	-157.08	1.7729	14.98	17.981	-803.53	1142	14.324	777.04	1126.2	62.834	51.575	1	0	2.1481	-30.305	-15.007	5.7451	4.4989	23.056	15.21	2.3459	6.647	-7.2491	0.20334	8.091	1580.7
15.81	1582	72	NaN	4.5507	15.728	15.663	-157.15	1.7938	15.066	18.103	-803.29	1142	14.366	776.9	1126.2	65.857	52.846	1	0	2.1993	-30.256	-15.011	5.7411	4.6862	22.985	15.157	2.365	6.8854	-7.2709	0.14589	8.1061	1580.3
15.82	1583	72	NaN	4.7863	15.63	15.869	-157.25	1.85	15.158	18.296	-802.91	1141.9	14.36	776.69	1126.2	70.12	53.05	1	0	2.2057	-30.25	-15.015	5.737	4.929	22.889	15.061	2.4192	7.1347	-7.3609	0.04601	8.1562	1579.7
15.83	1584	72	NaN	4.9879	15.52	16.06	-157.34	1.9148	15.207	18.481	-802.58	1141.8	14.27	776.51	1126.1	74.525	53.324	1	0	2.1594	-30.294	-15.019	5.7328	5.1407	22.814	14.952	2.4823	7.3001	-7.4805	-0.06707	8.2151	1579.2
15.84	1585	72	NaN	5.0707	15.431	16.158	-157.36	1.9558	15.176	18.575	-802.46	1141.7	14.108	776.45	1126.1	76.495	56.634	1	0	2.1272	-30.325	-15.024	5.7285	5.2328	22.799	14.865	2.5219	7.36	-7.526	-0.15856	8.2504	1579
15.85	1586	72	NaN	5.1231	15.343	16.18	-157.42	1.9678	15.206	18.886	-802.36	1141.5	14.188	776.37	1126.1	77.678	58.967	1	0	2.1204	-30.332	-15.028	5.7241	5.2936	22.754	14.782	2.5283	7.414	-7.5781	-0.24576	8.2524	1578.8
15.86	1587	72	NaN	5.1656	15.283	16.236	-157.46	1.9928	15.224	19.098	-802.21	1141.4	14.238	776.25	1126.1	78.711	58.731	1	0	2.1483	-30.305	-15.032	5.7206	5.342	22.719	14.727	2.5486	7.4902	-7.5858	-0.30461	8.2692	1578.5
15.87	1588	72	NaN	5.2091	15.244	16.361	-157.49	2.004	15.209	19.235	-801.95	1141.3	14.281	776.16	1126.1	78.389	59.196	1	0	2.1926	-30.263	-15.035	5.7174	5.3889	22.693	14.692	2.5563	7.5815	-7.5695	-0.34282	8.2737	1578.2
15.88	1589	72	NaN	5.2495	15.218	16.544	-157.5	1.9913	15.164	19.288	-801.64	1141.2	14.33	776.11	1126	77.467	59.485	1	0	2.1892	-30.266	-15.038	5.7139	5.4295	22.677	14.668	2.5417	7.6187	-7.589	-0.3703	8.2557	1577.8
15.89	1590	72	NaN	5.2591	15.187	16.704	-157.49	1.9587	15.119	19.192	-801.44	1141.2	14.391	776.1	1126	75.653	58.215	1	0	2.1595	-30.294	-15.042	5.7103	5.4335	22.679	14.636	2.5096	7.593	-7.6149	-0.40574	8.22	1577.6
15.9	1591	72	NaN	5.2515	15.118	16.86	-157.49	1.9284	15.101	19.068	-801.33	1141.2	14.556	776.01	1126	73.301	56.252	1	0	2.0742	-30.376	-15.046	5.7066	5.4154	22.675	14.568	2.4784	7.4896	-7.7011	-0.47725	8.185	1577.4
15.91	1592	72	NaN	5.274	14.926	16.919	-157.45	1.8523	15.018	19.345	-801.27	1141	14.816	775.92	1126	64.821	53.2	1	0	2.0982	-30.353	-15.05	5.7023	5.4385	22.715	14.382	2.3954	7.5367	-7.6383	-0.66744	8.0977	1577.3
15.92	1593	72	NaN	5.3087	14.696	16.906	-157.39	1.7673	14.892	19.791	-801.25	1140.7	15.021	775.85	1126	60.082	51.91	1	0	2.1826	-30.272	-15.054	5.6978	5.482	22.788	14.161	2.3013	7.6646	-7.4843	-0.89294	7.9992	1577.2
15.93	1594	72	NaN	5.3266	14.547	16.883	-157.31	1.7224	14.768	20.038	-801.23	1140.5	15.012	775.82	1125.9	60.2	50.394	1	0	2.3495	-30.111	-15.065	5.6872	5.5092	22.87	14.018	2.2517	7.8587	-7.2415	-1.0471	7.9389	1577.1
15.94	1595	72	NaN	5.3303	14.431	17.057	-157.26	1.6441	14.7	19.756	-801.21	1140.6	15.203	775.78	1125.9	58.941	51.197	1	0	2.5863	-29.884	-15.081	5.6715	5.4957	22.906	13.896	2.1787	8.082	-6.9778	-1.1846	7.8501	1577.1
15.95	1596	72	NaN	5.3447	14.315	17.171	-157.17	1.5835	14.609	19.63	-801.17	1140.7	15.342	775.73	1125.9	59.095	50.106	1	0	2.823	-29.656	-15.097	5.6557	5.5005	22.99	13.777	2.1213	8.3235	-6.6661	-1.3193	7.777	1577
15.96	1597	72	NaN	5.3393	14.121	17.23	-157.01	1.5003	14.495	19.651	-801.23	1140.7	15.614	775.64	1125.9	60.933	51.406	1	0	3.0358	-29.451	-15.109	5.6429	5.486	23.137	13.583	2.0381	8.5218	-6.3133	-1.5259	7.681	1577
15.97	1598	72	NaN	5.306	13.849	17.236	-156.8	1.3891	14.383	19.8	-801.43	1140.6	16.078	775.52	1125.9	63.985	55.036	1	0	3.1415	-29.349	-15.109	5.643	5.4413	23.335	13.314	1.9235	8.5827	-6.0143	-1.7949	7.5665	1577
15.98	1599	72	NaN	5.2718	13.645	17.183	-156.63	1.308	14.374	20.033	-801.64	1140.4	16.594	775.36	1125.9	70.363	52.552	1	0	3.1819	-29.31	-15.111	5.6415	5.3968	23.496	13.117	1.8361	8.5787	-5.8147	-1.9943	7.4775	1577.1
15.99	1600	72	NaN	5.2267	13.562	17.228	-156.52	1.2665	14.35	19.959	-801.71	1140.5	16.872	775.27	1125.9	72.938	53.733	1	0	3.158	-29.333	-15.114	5.6383	5.3389	23.592	13.033	1.7959	8.4968	-5.7411	-2.0813	7.4342	1577
16	1601	72	NaN	5.1592	13.508	17.342	-156.38	1.2279	14.285	19.75	-801.77	1140.6	17.101	775.21	1125.9	73.073	54.84	1	0	3.1516	-29.339	-15.114	5.6384	5.2554	23.715	12.974	1.7617	8.407	-5.6245	-2.1395	7.4001	1577.1
16.01	1602	72	NaN	5.0894	13.463	17.473	-156.24	1.1935	14.22	19.526	-801.85	1140.7	17.347	775.17	1125.8	73.843	55.833	1	0	3.1489	-29.342	-15.113	5.6391	5.1685	23.837	12.925	1.732	8.3174	-5.5053	-2.1884	7.3711	1577.1
16.02	1603	72	NaN	5.048	13.419	17.554	-156.16	1.1734	14.222	19.423	-801.97	1140.7	17.658	775.11	1125.8	74.737	57.024	1	0	3.1506	-29.34	-15.112	5.6402	5.1121	23.9	12.879	1.7139	8.2627	-5.4404	-2.2332	7.354	1577.1
16.03	1604	72	NaN	5.0028	13.349	17.576	-156.05	1.1513	14.141	19.537	-802.18	1140.7	17.847	775.16	1125.8	75.625	57.755	1	0	3.1544	-29.337	-15.111	5.6414	5.0642	24.006	12.809	1.6909	8.2186	-5.3302	-2.3014	7.3323	1577.4
16.04	1605	72	NaN	4.9737	13.298	17.58	-155.99	1.1275	14.12	19.641	-802.37	1140.6	18.129	775.2	1125.8	76.337	58.838	1	0	3.1681	-29.323	-15.108	5.6447	5.0286	24.063	12.759	1.6664	8.1967	-5.2608	-2.3483	7.311	1577.6
16.05	1606	72	NaN	4.9601	13.269	17.596	-155.93	1.1091	14.098	19.72	-802.54	1140.6	18.433	775.25	1125.7	77.34	60.575	1	0	3.1792	-29.313	-15.104	5.6479	5.0068	24.117	12.731	1.6477	8.1861	-5.1958	-2.3736	7.2956	1577.9
16.06	1607	72	NaN	4.9585	13.261	17.653	-155.85	1.1069	14.062	19.731	-802.67	1140.6	18.763	775.32	1125.7	77.976	59.221	1	0	3.1861	-29.306	-15.101	5.6511	4.9937	24.183	12.722	1.646	8.1798	-5.123	-2.3792	7.2971	1578.1
16.07	1608	72	NaN	4.9569	13.259	17.801	-155.82	1.1542	14.137	19.504	-802.73	1140.7	19.344	775.24	1125.8	78.748	58.782	1	0	3.1086	-29.381	-15.098	5.6546	4.9627	24.186	12.719	1.6941	8.0713	-5.1953	-2.3787	7.3487	1578
16.08	1609	72	NaN	4.9698	13.232	17.881	-155.79	1.1787	14.112	19.398	-802.77	1140.7	19.58	775.28	1125.8	79.529	57.954	1	0	2.9935	-29.492	-15.094	5.6581	4.9632	24.205	12.69	1.7202	7.9567	-5.2863	-2.404	7.3783	1578.1
16.09	1610	72	NaN	4.9822	13.174	17.901	-155.75	1.1842	14.05	19.438	-802.87	1140.7	19.732	775.38	1125.8	79.342	57.84	1	0	2.9799	-29.505	-15.092	5.6607	4.9715	24.239	12.632	1.7261	7.9514	-5.2655	-2.4593	7.3868	1578.3
16.1	1611	72	NaN	4.9906	13.106	17.884	-155.72	1.1831	13.994	19.558	-802.99	1140.6	19.874	775.49	1125.7	77.436	59.717	1	0	2.9664	-29.518	-15.089	5.6633	4.9791	24.272	12.565	1.7242	7.9455	-5.246	-2.524	7.3875	1578.6
16.11	1612	72	NaN	4.9945	13.063	17.863	-155.71	1.1956	13.998	19.641	-803.06	1140.6	20.04	775.48	1125.7	75.713	58.807	1	0	2.9032	-29.578	-15.085	5.6672	4.98	24.278	12.523	1.7347	7.8832	-5.3005	-2.5616	7.402	1578.6
16.12	1613	72	NaN	4.9971	12.938	17.805	-155.69	1.2416	14.027	19.892	-803.27	1140.5	20.556	775.45	1125.8	74.857	58.132	1	0	2.8302	-29.649	-15.081	5.6712	4.973	24.287	12.405	1.7742	7.8032	-5.3619	-2.6759	7.4454	1578.8
16.13	1614	72	NaN	4.9796	12.845	17.838	-155.66	1.274	14.002	19.872	-803.39	1140.5	20.975	775.51	1125.8	75.263	58.418	1	0	2.7418	-29.734	-15.077	5.6749	4.9395	24.304	12.313	1.8054	7.6814	-5.4301	-2.7641	7.4803	1579
16.14	1615	72	NaN	4.9467	12.768	17.921	-155.6	1.2984	13.936	19.685	-803.47	1140.5	21.321	775.62	1125.8	75.128	58.188	1	0	2.6236	-29.848	-15.074	5.6786	4.8873	24.337	12.235	1.8317	7.511	-5.5102	-2.8387	7.5103	1579.2
16.15	1616	72	NaN	4.9077	12.701	18.006	-155.54	1.3174	13.856	19.461	-803.54	1140.6	21.609	775.73	1125.8	74.732	57.732	1	0	2.4808	-29.985	-15.07	5.6824	4.8297	24.386	12.165	1.8535	7.3105	-5.5992	-2.9052	7.5359	1579.3
16.16	1617	72	NaN	4.8947	12.672	17.997	-155.52	1.3181	13.853	19.47	-803.58	1140.6	21.768	775.76	1125.9	75.368	57.128	1	0	2.3967	-30.066	-15.067	5.6855	4.8114	24.401	12.137	1.8538	7.2081	-5.6655	-2.9301	7.5393	1579.4
16.17	1618	72	NaN	4.8531	12.539	17.841	-155.41	1.2968	13.733	19.773	-803.78	1140.5	22.109	776.02	1125.9	75.2	54.968	1	0	2.3146	-30.145	-15.064	5.6887	4.7684	24.508	12.01	1.8262	7.0829	-5.6376	-3.0539	7.5149	1579.9
16.18	1619	72	NaN	4.8261	12.439	17.712	-155.31	1.2773	13.656	19.995	-803.9	1140.3	22.444	776.18	1125.9	72.126	55.2	1	0	2.2004	-30.255	-15.059	5.6929	4.7372	24.598	11.915	1.8015	6.9377	-5.6572	-3.1448	7.4944	1580.2
16.19	1620	72	NaN	4.8151	12.396	17.65	-155.24	1.2618	13.622	20.056	-803.92	1140.3	22.692	776.22	1125.9	71.276	55.989	1	0	2.0956	-30.356	-15.055	5.697	4.7195	24.662	11.874	1.7838	6.8151	-5.6935	-3.1809	7.4807	1580.2
16.2	1621	72	NaN	4.8002	12.389	17.633	-155.16	1.2422	13.544	19.99	-803.88	1140.3	22.788	776.29	1125.9	71.495	55.624	1	0	2.099	-30.353	-15.053	5.6996	4.6987	24.741	11.866	1.7648	6.7977	-5.6114	-3.1866	7.4644	1580.2
16.21	1622	72	NaN	4.7866	12.385	17.623	-155.03	1.1741	13.453	19.84	-803.81	1140.3	23.017	776.39	1125.8	71.93	55.515	1	0	2.0599	-30.39	-15.05	5.7019	4.6714	24.855	11.861	1.6987	6.7313	-5.5349	-3.1898	7.4007	1580.3
16.22	1623	72	NaN	4.7752	12.38	17.576	-154.93	1.1115	13.391	19.826	-803.8	1140.3	23.218	776.47	1125.8	71.361	54.116	1	0	1.957	-30.489	-15.049	5.7037	4.6522	24.951	11.856	1.6355	6.6092	-5.5382	-3.1923	7.3392	1580.3
16.23	1624	72	NaN	4.7626	12.379	17.516	-154.83	1.0532	13.336	19.858	-803.82	1140.2	23.373	776.51	1125.8	68.313	51.048	1	0	1.8771	-30.566	-15.045	5.7071	4.6352	25.044	11.856	1.5758	6.5122	-5.5226	-3.1886	7.283	1580.4
16.24	1625	72	NaN	4.7456	12.389	17.46	-154.72	0.98956	13.267	19.861	-803.82	1140.2	23.494	776.53	1125.8	64.95	50.958	1	0	1.8034	-30.637	-15.041	5.7111	4.6139	25.151	11.867	1.512	6.4173	-5.4859	-3.1742	7.2231	1580.4
16.25	1626	72	NaN	4.7192	12.437	17.376	-154.56	0.86676	13.192	19.909	-803.83	1140.2	23.742	776.55	1125.8	62.507	51.339	1	0	1.6908	-30.746	-15.038	5.7141	4.5803	25.301	11.914	1.3899	6.2711	-5.4448	-3.1244	7.104	1580.4
16.26	1627	72	NaN	4.6759	12.526	17.377	-154.38	0.75007	13.153	19.694	-803.81	1140.3	24.039	776.47	1125.8	58.956	48.15	1	0	1.589	-30.843	-15.035	5.7168	4.5184	25.459	11.999	1.2772	6.1074	-5.384	-3.0366	6.9941	1580.4
16.27	1628	72	NaN	4.6442	12.596	17.347	-154.22	0.65517	13.095	19.605	-803.84	1140.3	24.195	776.42	1125.7	55.735	50.161	1	0	1.5052	-30.924	-15.033	5.719	4.4778	25.618	12.066	1.185	5.9829	-5.3061	-2.967	6.9039	1580.3
16.28	1629	72	NaN	4.6201	12.648	17.251	-154.02	0.56106	13.006	19.711	-803.94	1140.3	24.245	776.39	1125.7	51.012	49.776	0	0	1.4094	-31.016	-15.031	5.7215	4.4557	25.811	12.118	1.091	5.8652	-5.2056	-2.9127	6.8125	1580.4
16.29	1630	72	NaN	4.5723	12.731	17.096	-153.71	0.4045	12.901	19.871	-804.12	1140.2	24.42	776.28	1125.6	51.456	51.453	0	0	1.2796	-31.141	-15.027	5.7251	4.4074	26.127	12.203	0.93323	5.687	-5.0145	-2.8244	6.6584	1580.5
16.3	1631	72	NaN	4.5325	12.797	17.114	-153.53	0.31022	12.846	19.682	-804.19	1140.3	24.501	776.26	1125.6	51.427	50.553	0	0	1.1838	-31.234	-15.024	5.7279	4.3578	26.292	12.264	0.84242	5.5416	-4.942	-2.76	6.5703	1580.5
16.31	1632	72	NaN	4.5062	12.863	17.118	-153.38	0.23032	12.826	19.541	-804.2	1140.3	24.629	776.17	1125.5	47.841	48.7	0	0	1.1122	-31.302	-15.022	5.7299	4.3217	26.435	12.329	0.76405	5.4339	-4.8679	-2.6932	6.494	1580.4
16.32	1633	72	NaN	4.4819	12.93	17.134	-153.2	0.14562	12.799	19.37	-804.23	1140.3	24.748	776.07	1125.5	47.14	49.075	0	0	1.0063	-31.404	-15.019	5.7329	4.2869	26.604	12.394	0.68109	5.2932	-4.8006	-2.6252	6.4139	1580.4
16.33	1634	72	NaN	4.4497	12.991	17.189	-152.96	0.042309	12.732	19.099	-804.34	1140.4	24.804	776.01	1125.5	48.078	51.315	0	0	0.94311	-31.465	-15.017	5.7357	4.2428	26.83	12.451	0.58171	5.1859	-4.6357	-2.5653	6.3174	1580.4
16.34	1635	72	NaN	4.4296	12.994	17.136	-152.75	-0.062808	12.714	19.096	-804.51	1140.3	24.924	775.89	1125.5	46.042	50.308	0	0	1.0319	-31.38	-15.014	5.738	4.2183	27.034	12.456	0.47518	5.2502	-4.346	-2.5579	6.2132	1580.5
16.35	1636	72	NaN	4.3744	12.958	17	-152.52	-0.15571	12.704	19.288	-804.8	1140.2	24.988	775.72	1125.5	46.303	50.074	0	0	1.0074	-31.403	-15.012	5.7401	4.1678	27.27	12.424	0.37857	5.1752	-4.1329	-2.5884	6.1187	1580.6
16.36	1637	72	NaN	4.3325	12.929	16.926	-152.36	-0.2264	12.711	19.34	-805.03	1140.2	25.053	775.6	1125.5	46.235	48.976	0	0	0.89312	-31.513	-15.01	5.7421	4.1254	27.432	12.396	0.30662	5.0185	-4.0816	-2.6142	6.0487	1580.7
16.37	1638	72	NaN	4.3157	12.919	16.936	-152.28	-0.27503	12.735	19.207	-805.18	1140.2	25.136	775.53	1125.4	45.227	52.067	0	0	0.7828	-31.62	-15.007	5.7449	4.1008	27.503	12.385	0.25953	4.8836	-4.1169	-2.6225	6.0044	1580.8
16.38	1639	72	NaN	4.3028	12.91	16.927	-152.22	-0.31329	12.773	19.142	-805.33	1140.2	25.218	775.43	1125.4	46.138	49.917	0	0	0.67725	-31.721	-15.004	5.7486	4.0826	27.562	12.376	0.2211	4.7598	-4.1589	-2.6277	5.9697	1580.8
16.39	1640	72	NaN	4.2719	12.926	16.905	-152.11	-0.36726	12.801	19.075	-805.55	1140.2	25.235	775.36	1125.4	45.044	48.802	0	0	0.69262	-31.706	-15	5.7519	4.0486	27.666	12.393	0.16599	4.7413	-4.0402	-2.6073	5.9179	1581
16.4	1641	72	NaN	4.2475	12.942	16.904	-152.06	-0.40267	12.847	18.994	-805.68	1140.1	25.32	775.3	1125.4	44.207	49.873	0	0	0.73382	-31.667	-14.997	5.7549	4.0183	27.715	12.409	0.13007	4.7521	-3.9514	-2.5882	5.885	1581.1
16.41	1642	72	NaN	4.2218	12.974	16.929	-152.01	-0.43364	12.896	18.834	-805.77	1140.2	25.405	775.23	1125.5	43.304	50.306	0	0	0.66246	-31.735	-14.996	5.756	3.9836	27.747	12.44	0.099759	4.6461	-3.9885	-2.5558	5.8558	1581.1
16.42	1643	72	NaN	4.1832	13.04	16.975	-151.94	-0.47834	12.928	18.534	-805.9	1140.2	25.394	775.17	1125.5	44.275	50.992	0	0	0.6373	-31.76	-14.994	5.7581	3.9346	27.815	12.505	0.057122	4.5719	-3.9447	-2.4894	5.8152	1581.1
16.43	1644	72	NaN	4.1432	13.071	16.979	-151.85	-0.48944	12.947	18.322	-806.07	1140.3	25.319	775.07	1125.5	44.466	49.064	0	0	0.71364	-31.686	-14.99	5.7622	3.8897	27.894	12.536	0.046045	4.6033	-3.7924	-2.4543	5.8083	1581.2
16.44	1645	72	NaN	4.119	13.074	16.956	-151.8	-0.5092	12.945	18.236	-806.22	1140.2	25.262	775.05	1125.5	41.908	50.702	0	0	0.74355	-31.657	-14.988	5.7646	3.8644	27.947	12.539	0.025721	4.608	-3.7101	-2.4486	5.7904	1581.4
16.45	1646	72	NaN	4.0895	13.047	16.874	-151.75	-0.52463	12.986	18.288	-806.44	1140.2	25.301	774.96	1125.5	43.579	51.268	0	0	0.75706	-31.644	-14.986	5.7664	3.8354	27.994	12.516	0.0064065	4.5925	-3.6506	-2.4702	5.7728	1581.5
16.46	1647	72	NaN	4.0484	12.996	16.753	-151.7	-0.53359	13.081	18.396	-806.72	1140	25.446	774.77	1125.6	44.588	49.175	0	0	0.79618	-31.607	-14.985	5.7674	3.793	28.042	12.472	-0.0089761	4.5892	-3.5651	-2.5133	5.7584	1581.6
16.47	1648	72	NaN	4.0086	12.949	16.719	-151.65	-0.55038	13.164	18.256	-806.94	1140	25.618	774.62	1125.6	44.263	50.01	0	0	0.85093	-31.554	-14.984	5.7679	3.7419	28.088	12.426	-0.02731	4.5928	-3.4657	-2.5583	5.7406	1581.6
16.48	1649	72	NaN	3.945	12.924	16.722	-151.57	-0.57351	13.13	18.023	-807.14	1140.1	25.511	774.56	1125.6	44.162	51.525	0	0	0.86666	-31.539	-14.983	5.7693	3.6738	28.154	12.4	-0.04933	4.5404	-3.3845	-2.5829	5.72	1581.8
16.49	1650	72	NaN	3.9061	12.916	16.713	-151.53	-0.58939	13.114	17.912	-807.23	1140.1	25.462	774.52	1125.6	45.343	46.949	0	0	0.90697	-31.5	-14.982	5.7704	3.6326	28.195	12.391	-0.065266	4.5396	-3.3047	-2.5904	5.7052	1581.8
16.5	1651	72	NaN	3.8666	12.916	16.688	-151.49	-0.60677	13.123	17.848	-807.3	1140.1	25.486	774.45	1125.6	46.341	54.394	0	0	1.0195	-31.392	-14.982	5.7707	3.5899	28.233	12.392	-0.083441	4.6094	-3.1585	-2.5892	5.6873	1581.8
16.51	1652	72	NaN	3.7849	12.915	16.655	-151.41	-0.64026	13.136	17.687	-807.43	1140.1	25.535	774.28	1125.6	43.392	58.56	0	0	1.0293	-31.382	-14.982	5.7704	3.5007	28.305	12.392	-0.11716	4.5299	-3.0768	-2.5898	5.6532	1581.8
16.52	1653	72	NaN	3.7087	12.908	16.61	-151.33	-0.71049	13.109	17.556	-807.54	1140	25.573	774.23	1125.6	43.734	60.1	0	0	0.96817	-31.441	-14.983	5.7696	3.4183	28.383	12.386	-0.18792	4.3865	-3.0585	-2.5968	5.5817	1581.9
16.53	1654	72	NaN	3.6529	12.902	16.582	-151.23	-0.78317	13.05	17.377	-807.62	1140	25.547	774.19	1125.6	46.397	63.331	0	0	1.0615	-31.351	-14.985	5.7672	3.357	28.472	12.38	-0.26097	4.4185	-2.8789	-2.6054	5.5063	1581.9
16.54	1655	72	NaN	3.6196	12.891	16.562	-151.14	-0.8546	12.968	17.22	-807.7	1140	25.462	774.19	1125.6	45.062	64.183	0	0	1.1709	-31.246	-14.988	5.7647	3.3211	28.566	12.369	-0.33216	4.492	-2.6801	-2.6188	5.4326	1582
16.55	1656	72	NaN	3.6055	12.874	16.541	-151.04	-0.9265	12.876	17.111	-807.8	1140	25.343	774.2	1125.5	45.919	65.369	0	1	1.3029	-31.119	-14.991	5.7616	3.3074	28.664	12.351	-0.40363	4.6103	-2.4552	-2.6395	5.3579	1582.1
16.56	1657	72	NaN	3.5935	12.849	16.502	-150.91	-1.0162	12.804	16.982	-807.92	1139.9	25.292	774.12	1125.6	47.694	65.155	0	1	1.4365	-30.99	-14.994	5.7579	3.2926	28.792	12.328	-0.49535	4.7291	-2.198	-2.6662	5.2625	1582.1
16.57	1658	72	NaN	3.5852	12.826	16.477	-150.78	-1.1409	12.691	16.79	-808.05	1139.9	25.204	774.14	1125.6	45.299	66.252	0	1	1.5489	-30.882	-15	5.7518	3.2805	28.917	12.306	-0.62083	4.8295	-1.9652	-2.6941	5.131	1582.3
16.58	1659	72	NaN	3.5865	12.819	16.462	-150.68	-1.2505	12.619	16.628	-808.14	1139.9	25.208	774.15	1125.6	48.615	67.08	0	1	1.6232	-30.811	-15.007	5.7455	3.2759	29.01	12.299	-0.7304	4.899	-1.8002	-2.7075	5.0151	1582.4
16.59	1660	72	NaN	3.5946	12.829	16.45	-150.6	-1.3487	12.588	16.474	-808.22	1139.9	25.306	774.11	1125.6	48.887	66.647	0	1	1.6536	-30.781	-15.013	5.7389	3.2748	29.083	12.309	-0.82889	4.9285	-1.698	-2.7045	4.91	1582.4
16.6	1661	72	NaN	3.6029	12.852	16.438	-150.51	-1.4571	12.574	16.266	-808.29	1139.9	25.461	774.01	1125.6	43.936	66.156	0	1	1.858	-30.585	-15.023	5.7289	3.2699	29.16	12.334	-0.93908	5.1279	-1.4242	-2.6899	4.7898	1582.4
16.61	1662	72	NaN	3.6077	12.875	16.453	-150.41	-1.6039	12.541	15.963	-808.4	1140	25.682	773.92	1125.6	45.462	65.952	0	1	2.1128	-30.339	-15.034	5.7178	3.2558	29.234	12.357	-1.0853	5.3686	-1.105	-2.6778	4.6324	1582.4
16.62	1663	72	NaN	3.6048	12.887	16.459	-150.39	-1.6751	12.552	15.814	-808.44	1140	25.859	773.86	1125.6	45.854	66.314	0	1	2.3677	-30.094	-15.046	5.7067	3.2411	29.251	12.368	-1.1567	5.6088	-0.84336	-2.6772	4.55	1582.4
16.63	1664	72	NaN	3.6026	12.891	16.459	-150.37	-1.7379	12.556	15.688	-808.46	1140	25.998	773.82	1125.7	46.818	65.26	0	1	2.6219	-29.849	-15.057	5.6956	3.2293	29.254	12.373	-1.2203	5.8511	-0.59512	-2.6834	4.4753	1582.4
16.64	1665	72	NaN	3.6039	12.889	16.454	-150.34	-1.8327	12.522	15.503	-808.49	1140	26.101	773.8	1125.7	45.052	64.854	0	1	2.656	-29.816	-15.063	5.6893	3.2201	29.272	12.372	-1.3162	5.8761	-0.54479	-2.6907	4.3731	1582.4
16.65	1666	72	NaN	3.5913	12.866	16.436	-150.33	-1.9245	12.468	15.304	-808.55	1139.9	26.13	773.83	1125.7	44.731	65.532	0	1	2.5692	-29.9	-15.07	5.6824	3.1993	29.277	12.351	-1.4095	5.7685	-0.62337	-2.719	4.2729	1582.5
16.66	1667	72	NaN	3.5744	12.851	16.401	-150.35	-2.0319	12.436	15.031	-808.53	1139.9	26.257	773.83	1125.8	43.926	64.666	0	1	2.2354	-30.221	-15.078	5.6743	3.1679	29.239	12.339	-1.5203	5.4033	-0.98253	-2.7388	4.1539	1582.5
16.67	1668	72	NaN	3.5434	12.824	16.357	-150.38	-2.1409	12.375	14.783	-808.52	1139.9	26.317	773.93	1125.9	46.074	64.974	0	1	2.2347	-30.222	-15.086	5.6662	3.1258	29.198	12.318	-1.6342	5.3605	-1.0238	-2.7685	4.032	1582.5
16.68	1669	72	NaN	3.5089	12.795	16.316	-150.41	-2.2288	12.311	14.602	-808.52	1139.9	26.338	774.06	1126	44.862	63.68	0	1	2.4141	-30.049	-15.094	5.6581	3.084	29.165	12.293	-1.7268	5.4982	-0.8838	-2.8008	3.9313	1582.7
16.69	1670	72	NaN	3.4958	12.789	16.299	-150.43	-2.2602	12.324	14.518	-808.5	1139.9	26.451	774.04	1126.1	44.77	63.002	0	0	2.5935	-29.877	-15.102	5.65	3.0638	29.143	12.289	-1.7601	5.6573	-0.734	-2.8134	3.8899	1582.6
16.7	1671	72	NaN	3.4751	12.746	16.203	-150.47	-2.3852	12.215	14.421	-808.45	1139.8	26.432	774.28	1126.2	46.323	62.935	0	0	2.773	-29.704	-15.11	5.642	3.0403	29.097	12.255	-1.894	5.8133	-0.60731	-2.8557	3.748	1582.8
16.71	1672	72	NaN	3.4469	12.705	16.131	-150.5	-2.4777	12.123	14.327	-808.44	1139.7	26.401	774.45	1126.4	46.125	62.162	0	0	2.9524	-29.531	-15.118	5.6339	3.0099	29.066	12.222	-1.9939	5.9623	-0.46554	-2.8968	3.64	1583
16.72	1673	72	NaN	3.4072	12.648	16.018	-150.54	-2.6018	12.005	14.282	-808.43	1139.6	26.358	774.64	1126.6	43.902	61.909	0	0	3.1318	-29.358	-15.126	5.6258	2.9702	29.022	12.175	-2.1288	6.102	-0.33624	-2.9515	3.497	1583.2
16.73	1674	72	NaN	3.3561	12.565	15.839	-150.62	-2.7954	11.847	14.291	-808.41	1139.4	26.335	774.89	1126.8	45.952	62.317	0	0	3.3113	-29.186	-15.135	5.6177	2.9203	28.947	12.108	-2.3387	6.2315	-0.2383	-3.0261	3.2791	1583.4
16.74	1675	72	NaN	3.3144	12.512	15.79	-150.68	-2.9468	11.837	14.115	-808.41	1139.4	26.602	774.86	1127.1	44.881	61.145	0	0	3.6459	-28.864	-15.134	5.6178	2.8625	28.866	12.064	-2.4994	6.5084	0.0023852	-3.0702	3.1185	1583.4
16.75	1676	72	NaN	3.2884	12.465	15.759	-150.72	-3.0624	11.824	14.039	-808.42	1139.4	26.767	774.8	1127.2	47.836	62.745	0	0	4.1321	-28.396	-15.126	5.6259	2.8278	28.819	12.024	-2.6218	6.9599	0.42372	-3.102	3.0041	1583.3
16.76	1677	72	NaN	3.273	12.435	15.744	-150.73	-3.15	11.788	13.987	-808.43	1139.4	26.817	774.79	1127.3	46.684	61.018	0	0	4.2918	-28.242	-15.127	5.6248	2.8087	28.803	11.999	-2.7137	7.1005	0.56081	-3.1285	2.9111	1583.3
16.77	1678	72	NaN	3.2612	12.409	15.743	-150.73	-3.2613	11.718	13.916	-808.44	1139.3	26.799	774.86	1127.4	45.913	61.673	0	0	4.3741	-28.163	-15.13	5.6222	2.795	28.801	11.976	-2.8287	7.1691	0.63867	-3.1536	2.7935	1583.4
16.78	1679	72	NaN	3.2401	12.349	15.751	-150.74	-3.5068	11.601	13.78	-808.48	1139.3	26.825	774.97	1127.5	45.257	61.432	0	0	4.3844	-28.153	-15.131	5.6209	2.7681	28.785	11.924	-3.0818	7.1524	0.63193	-3.2073	2.5391	1583.5
16.79	1680	72	NaN	3.2367	12.302	15.785	-150.65	-3.786	11.429	13.701	-808.49	1139.2	26.69	775	1127.6	42.983	60.875	0	0	4.4065	-28.131	-15.13	5.6219	2.7667	28.884	11.884	-3.368	7.1732	0.75232	-3.2462	2.2539	1583.6
16.8	1681	72	NaN	3.2412	12.281	15.824	-150.57	-3.979	11.293	13.634	-808.48	1139.1	26.544	775.05	1127.7	46.022	60.388	0	0	4.4418	-28.097	-15.127	5.6254	2.7741	28.961	11.867	-3.5648	7.2159	0.8633	-3.2603	2.0606	1583.6
16.81	1682	72	NaN	3.2539	12.265	15.882	-150.49	-4.1643	11.181	13.551	-808.46	1139.1	26.407	775.07	1127.7	45.252	61.389	0	0	4.4654	-28.075	-15.123	5.6296	2.7888	29.048	11.853	-3.7523	7.2542	0.97332	-3.2697	1.8772	1583.6
16.82	1683	72	NaN	3.2747	12.237	15.963	-150.36	-4.4036	11.084	13.441	-808.44	1139	26.296	774.98	1127.7	47.099	64.057	0	0	4.4688	-28.071	-15.117	5.6351	2.8096	29.176	11.827	-3.9943	7.2784	1.1044	-3.2897	1.6408	1583.5
16.83	1684	72	NaN	3.296	12.216	15.988	-150.26	-4.5105	11.074	13.419	-808.44	1139	26.275	774.84	1127.7	49.013	61.625	0	0	4.4224	-28.116	-15.111	5.6417	2.8308	29.271	11.809	-4.1028	7.2532	1.1545	-3.302	1.5389	1583.4
16.84	1685	72	NaN	3.3078	12.196	15.986	-150.17	-4.6329	11.083	13.427	-808.46	1139	26.301	774.67	1127.7	45.887	59.293	0	0	4.3586	-28.177	-15.103	5.6489	2.8419	29.361	11.788	-4.2253	7.2005	1.1834	-3.3149	1.4237	1583.2
16.85	1686	72	NaN	3.3145	12.189	15.961	-149.92	-4.8576	11.066	13.338	-808.48	1139	26.116	774.28	1127.6	43.944	55.422	0	0	4.5383	-28.005	-15.087	5.6647	2.852	29.617	11.777	-4.4459	7.3903	1.613	-3.3104	1.2188	1582.9
16.86	1687	72	NaN	3.3163	12.194	15.92	-149.57	-5.1336	11.012	13.173	-808.52	1139	25.733	773.82	1127.4	43.811	51.676	0	0	4.5204	-28.022	-15.074	5.6778	2.8615	29.978	11.776	-4.7156	7.3819	1.9565	-3.2984	0.96227	1582.4
16.87	1688	72	NaN	3.3091	12.2	15.878	-149.45	-5.2369	10.928	13.111	-808.56	1139	25.441	773.85	1127.4	46.157	48.544	0	0	4.1016	-28.425	-15.067	5.6854	2.8626	30.104	11.78	-4.817	6.9643	1.6793	-3.2868	0.86836	1582.5
16.88	1689	72	NaN	3.2906	12.195	15.769	-149.29	-5.369	10.964	13.042	-808.69	1139	25.257	773.62	1127.3	44.888	49.549	0	0	3.9372	-28.583	-15.059	5.6936	2.8483	30.263	11.772	-4.9456	6.7855	1.68	-3.2868	0.74805	1582.4
16.89	1690	72	NaN	3.2692	12.195	15.685	-149.18	-5.4233	11.052	12.967	-808.81	1139	25.151	773.3	1127.2	46.227	51.362	0	0	3.91	-28.609	-15.05	5.7023	2.828	30.379	11.768	-4.996	6.7379	1.7701	-3.2819	0.70623	1582.2
16.9	1691	72	NaN	3.2477	12.203	15.642	-149.11	-5.4119	11.154	12.858	-808.9	1139	25.081	772.99	1127.1	43.914	50.533	0	0	3.6984	-28.813	-15.036	5.7167	2.805	30.451	11.772	-4.9808	6.5034	1.6375	-3.2638	0.73588	1582
16.91	1692	72	NaN	3.2275	12.218	15.646	-149.07	-5.3622	11.238	12.694	-808.97	1139	25.005	772.76	1127	43.257	50.104	0	0	3.3354	-29.162	-15.016	5.736	2.7816	30.485	11.784	-4.9278	6.117	1.3226	-3.2326	0.80824	1581.8
16.92	1693	72	NaN	3.1986	12.242	15.639	-149.05	-5.2845	11.333	12.59	-809.03	1139.1	24.935	772.55	1127	46.221	50.874	0	0	2.9724	-29.512	-14.997	5.7553	2.7514	30.507	11.805	-4.8472	5.7238	0.99518	-3.1921	0.9081	1581.7
16.93	1694	72	NaN	3.1699	12.275	15.598	-149.03	-5.1021	11.519	12.594	-809.09	1139	24.87	772.19	1126.9	45.326	48.984	0	0	2.7144	-29.76	-14.98	5.7724	2.7251	30.525	11.836	-4.6628	5.4395	0.76501	-3.1436	1.1096	1581.4
16.94	1695	72	NaN	3.14	12.308	15.561	-149.03	-4.8489	11.736	12.634	-809.15	1139	24.789	771.81	1126.9	44.153	50.821	0	0	2.8996	-29.582	-14.972	5.7806	2.6995	30.527	11.868	-4.4085	5.5991	0.94477	-3.1039	1.3721	1581.1
16.95	1696	72	NaN	3.1134	12.334	15.542	-149.06	-4.5826	11.942	12.672	-809.21	1139	24.722	771.5	1126.8	44.448	51.573	0	0	2.8144	-29.664	-14.957	5.7955	2.6766	30.507	11.893	-4.1418	5.491	0.84344	-3.0641	1.6537	1580.8
16.96	1697	72	NaN	3.1062	12.343	15.537	-149.09	-4.4442	12.09	12.701	-809.24	1139	24.807	771.25	1126.8	45.514	49.209	0	0	2.4824	-29.984	-14.936	5.8165	2.6674	30.471	11.902	-4.0035	5.1498	0.48727	-3.0334	1.813	1580.6
16.97	1698	72	NaN	3.0841	12.336	15.588	-149.19	-3.8816	12.426	12.698	-809.36	1139	24.583	770.91	1126.8	45.558	49.932	0	0	2.4363	-30.028	-14.918	5.8341	2.6532	30.375	11.892	-3.4376	5.0896	0.347	-3.0266	2.3965	1580.4
16.98	1699	72	NaN	3.0893	12.304	15.626	-149.28	-3.3712	12.752	12.72	-809.48	1139.1	24.504	770.58	1126.8	46.977	50.041	0	0	2.4473	-30.017	-14.901	5.8509	2.662	30.288	11.859	-2.9265	5.1093	0.27058	-3.0419	2.9244	1580.1
16.99	1700	72	NaN	3.1117	12.262	15.645	-149.35	-2.9973	12.988	12.777	-809.57	1139.1	24.479	770.37	1126.8	45.55	50.437	0	0	2.3747	-30.087	-14.883	5.8688	2.6873	30.221	11.818	-2.5532	5.0621	0.13371	-3.0653	3.3156	1580
17	1701	72	NaN	3.1314	12.228	15.646	-149.41	-2.7742	13.08	12.871	-809.62	1139.1	24.334	770.41	1126.8	45.119	50.904	0	0	2.2628	-30.195	-14.865	5.8872	2.7157	30.171	11.783	-2.3295	4.9785	-0.024036	-3.082	3.5577	1580.1
17.01	1702	72	NaN	3.1607	12.16	15.677	-149.58	-2.4785	13.384	12.933	-809.69	1139.1	24.613	770.33	1126.8	46.516	50.468	0	0	1.9549	-30.491	-14.843	5.9096	2.7372	29.993	11.716	-2.0345	4.6921	-0.49792	-3.1263	3.8751	1580.1
17.02	1703	72	NaN	3.1952	12.097	15.701	-149.68	-2.203	13.537	13.008	-809.7	1139.1	24.59	770.47	1126.9	45.812	51.362	0	0	1.7648	-30.674	-14.823	5.9294	2.7752	29.904	11.654	-1.76	4.54	-0.77075	-3.169	4.1694	1580.3
17.03	1704	72	NaN	3.2302	12.023	15.745	-149.76	-1.9589	13.606	13.049	-809.68	1139.1	24.424	770.74	1126.9	44.851	49.679	0	0	1.7682	-30.671	-14.807	5.945	2.8179	29.829	11.579	-1.5153	4.586	-0.84173	-3.2279	4.4298	1580.5
17.04	1705	72	NaN	3.2614	11.942	15.804	-149.86	-1.7711	13.631	13.055	-809.65	1139.2	24.244	771.05	1126.8	45.421	51.508	0	0	1.7072	-30.73	-14.791	5.9617	2.8558	29.739	11.495	-1.3248	4.5631	-0.99106	-3.2951	4.6369	1580.8
17.05	1706	72	NaN	3.2796	11.894	15.811	-149.94	-1.7204	13.641	13.109	-809.62	1139.1	24.234	771.18	1126.8	45.762	50.475	0	0	1.6191	-30.815	-14.774	5.9786	2.8764	29.658	11.447	-1.2733	4.4955	-1.1561	-3.3269	4.7052	1580.9
17.06	1707	72	NaN	3.288	11.832	15.833	-150.07	-1.7407	13.648	13.112	-809.57	1139.1	24.336	771.44	1126.7	45.098	48.691	0	0	1.5592	-30.872	-14.769	5.9835	2.8812	29.527	11.383	-1.2916	4.4405	-1.3452	-3.3854	4.6919	1581.1
17.07	1708	72	NaN	3.296	11.765	15.838	-150.17	-1.8136	13.606	13.139	-809.5	1139.1	24.367	771.74	1126.7	45.646	51.157	0	0	1.4994	-30.93	-14.764	5.9885	2.8891	29.418	11.313	-1.3621	4.3885	-1.5116	-3.4502	4.6265	1581.3
17.08	1709	72	NaN	3.3042	11.7	15.83	-150.25	-1.9141	13.551	13.181	-809.44	1139.1	24.375	771.97	1126.6	45.576	50.246	0	0	1.438	-30.989	-14.76	5.9925	2.8987	29.341	11.246	-1.4608	4.3366	-1.6478	-3.5133	4.5317	1581.5
17.09	1710	72	NaN	3.3113	11.646	15.822	-150.3	-2.01	13.55	13.208	-809.4	1139.1	24.481	772.04	1126.5	46.414	49.531	0	0	1.3958	-31.029	-14.756	5.9958	2.9028	29.288	11.193	-1.5565	4.2986	-1.7412	-3.5638	4.4393	1581.5
17.1	1711	72	NaN	3.3085	11.526	15.831	-150.41	-2.2865	13.617	13.198	-809.36	1139	24.956	772.05	1126.4	45.918	49.747	0	0	1.4128	-31.013	-14.755	5.9972	2.8825	29.168	11.071	-1.8311	4.2953	-1.8455	-3.6844	4.1661	1581.5
17.11	1712	72	NaN	3.3014	11.397	15.851	-150.45	-2.6553	13.604	13.18	-809.32	1139	25.33	772.17	1126.3	47.17	51.393	0	0	1.4375	-30.989	-14.755	5.9975	2.8612	29.11	10.938	-2.196	4.2988	-1.8797	-3.8169	3.8015	1581.6
17.12	1713	72	NaN	3.2889	11.291	15.865	-150.42	-2.9833	13.459	13.177	-809.29	1138.9	25.337	772.44	1126.1	45.313	51.058	0	0	1.4682	-30.96	-14.755	5.9968	2.8484	29.137	10.827	-2.5191	4.3166	-1.823	-3.9288	3.4777	1581.8
17.13	1714	72	NaN	3.2652	11.208	15.868	-150.33	-3.198	13.216	13.181	-809.26	1138.9	24.987	772.79	1125.9	45.403	49.483	0	0	1.6132	-30.82	-14.755	5.9969	2.8376	29.243	10.739	-2.7283	4.4508	-1.5773	-4.0168	3.2686	1582.2
17.14	1715	72	NaN	3.2012	11.057	15.898	-150.23	-3.3535	13.212	13.076	-809.2	1138.9	25.136	772.56	1125.8	46.151	51.154	0	0	1.7617	-30.677	-14.755	5.9968	2.7644	29.334	10.581	-2.8768	4.5261	-1.3429	-4.1747	3.1199	1581.9
17.15	1716	72	NaN	3.1395	10.929	15.903	-150.12	-3.3567	13.238	12.997	-809.17	1138.9	25.205	772.25	1125.6	46.19	51.778	0	0	1.8651	-30.578	-14.757	5.9953	2.6972	29.434	10.446	-2.8739	4.5623	-1.1432	-4.3111	3.1215	1581.5
17.16	1717	72	NaN	3.0894	10.833	15.911	-150.03	-3.3204	13.287	12.903	-809.14	1138.9	25.305	771.99	1125.5	45.623	50.916	0	0	1.9695	-30.477	-14.758	5.9939	2.64	29.517	10.346	-2.8326	4.6095	-0.96023	-4.4128	3.1613	1581.2
17.17	1718	72	NaN	3.0496	10.738	15.918	-149.93	-3.2455	13.346	12.794	-809.08	1139	25.403	771.74	1125.4	45.377	52.01	0	0	2.0818	-30.369	-14.76	5.992	2.5926	29.61	10.245	-2.7527	4.6745	-0.75945	-4.5149	3.2393	1580.9
17.18	1719	72	NaN	3.0136	10.579	15.902	-149.77	-3.0924	13.387	12.684	-809.02	1139	25.398	771.41	1125.2	46.63	49.308	0	0	2.1712	-30.283	-14.762	5.9899	2.5526	29.77	10.079	-2.5927	4.7239	-0.51308	-4.6832	3.3972	1580.5
17.19	1720	72	NaN	2.9912	10.472	15.874	-149.71	-3.0029	13.468	12.57	-808.99	1139	25.557	771.26	1125.1	45.089	49.766	0	0	2.229	-30.227	-14.765	5.9874	2.5203	29.815	9.9703	-2.5016	4.7494	-0.4125	-4.7946	3.4858	1580.4
17.2	1721	72	NaN	2.959	10.363	15.84	-149.7	-2.8565	13.603	12.455	-808.96	1139	25.776	771	1125.1	43.552	51.235	0	0	2.3047	-30.155	-14.768	5.9842	2.476	29.821	9.8601	-2.3533	4.7807	-0.33396	-4.9079	3.6309	1580.1
17.21	1722	72	NaN	2.9238	10.264	15.814	-149.7	-2.682	13.719	12.343	-808.94	1139	25.911	770.76	1125.1	41.652	48.36	0	0	2.3836	-30.079	-14.772	5.9807	2.4317	29.809	9.7602	-2.1778	4.8153	-0.26914	-5.0113	3.8029	1579.8
17.22	1723	72	NaN	2.8912	10.181	15.799	-149.71	-2.5047	13.784	12.248	-808.95	1139	25.91	770.59	1125.1	44.876	49.782	0	0	2.4178	-30.046	-14.775	5.9771	2.3957	29.792	9.6773	-2.0011	4.8135	-0.25359	-5.0978	3.976	1579.7
17.23	1724	72	NaN	2.8616	10.098	15.755	-149.77	-2.3279	13.941	12.255	-808.96	1138.9	26.096	770.28	1125.2	45.317	50.397	0	0	2.468	-29.997	-14.778	5.974	2.3595	29.731	9.5973	-1.8274	4.8274	-0.26657	-5.1809	4.1466	1579.4
17.24	1725	72	NaN	2.8208	9.9918	15.722	-149.84	-2.1965	14.052	12.223	-809.03	1138.9	26.206	770.11	1125.2	43.797	51.401	0	0	2.5433	-29.925	-14.781	5.9717	2.3135	29.656	9.4951	-1.6999	4.8568	-0.26852	-5.2854	4.2719	1579.3
17.25	1726	72	NaN	2.7874	9.9033	15.695	-149.91	-2.1143	14.156	12.207	-809.1	1138.9	26.357	769.99	1125.3	44.369	50.886	0	0	2.6065	-29.864	-14.783	5.9693	2.274	29.579	9.4093	-1.6203	4.8805	-0.28528	-5.3736	4.349	1579.2
17.26	1727	72	NaN	2.7666	9.8346	15.667	-149.97	-2.0697	14.226	12.222	-809.15	1138.9	26.461	769.92	1125.3	44.346	49.047	0	0	2.5721	-29.897	-14.786	5.9665	2.2499	29.509	9.3425	-1.5777	4.8221	-0.38789	-5.4433	4.3888	1579.2
17.27	1728	72	NaN	2.7581	9.7668	15.634	-150.03	-2.0357	14.185	12.271	-809.19	1138.8	26.268	769.99	1125.3	45.224	49.573	0	0	2.5609	-29.908	-14.788	5.9639	2.2503	29.465	9.2775	-1.5464	4.8111	-0.44282	-5.5109	4.4175	1579.3
17.28	1729	72	NaN	2.7544	9.6553	15.606	-150.14	-2.0313	14.232	12.277	-809.26	1138.8	26.414	769.97	1125.3	43.856	51.274	0	0	2.5643	-29.905	-14.791	5.9614	2.2415	29.348	9.1655	-1.5415	4.8058	-0.55669	-5.6253	4.4199	1579.3
17.29	1730	72	NaN	2.7518	9.5493	15.6	-150.27	-2.0462	14.295	12.215	-809.32	1138.8	26.61	769.92	1125.4	44.293	50.327	0	0	2.555	-29.914	-14.794	5.9587	2.2295	29.21	9.0606	-1.5574	4.7846	-0.70344	-5.733	4.4013	1579.4
17.3	1731	72	NaN	2.7563	9.4579	15.6	-150.39	-2.0897	14.298	12.149	-809.34	1138.8	26.703	769.97	1125.4	44.469	49.987	0	0	2.5431	-29.925	-14.796	5.9559	2.2284	29.079	8.9695	-1.6013	4.7715	-0.84582	-5.8268	4.3547	1579.4
17.31	1732	72	NaN	2.7714	9.3832	15.596	-150.5	-2.1711	14.201	12.13	-809.32	1138.9	26.627	770.17	1125.3	44.704	50.172	0	0	2.526	-29.942	-14.799	5.9531	2.2455	28.97	8.8925	-1.6804	4.7715	-0.97184	-5.9067	4.2727	1579.6
17.32	1733	72	NaN	2.7784	9.2958	15.595	-150.65	-2.3068	14.18	12.099	-809.29	1138.9	26.833	770.28	1125.3	44.868	49.586	0	0	2.5125	-29.955	-14.802	5.9504	2.244	28.816	8.8031	-1.8141	4.7565	-1.1385	-5.9987	4.1363	1579.7
17.33	1734	72	NaN	2.791	9.2622	15.59	-150.68	-2.3648	14.109	12.106	-809.28	1138.9	26.771	770.4	1125.3	44.983	48.905	0	0	2.5016	-29.965	-14.804	5.9479	2.2591	28.784	8.768	-1.8706	4.7607	-1.1814	-6.0364	4.0773	1579.8
17.34	1735	72	NaN	2.8056	9.2235	15.577	-150.72	-2.4509	13.981	12.135	-809.25	1138.9	26.685	770.6	1125.2	44.7	51.345	0	0	2.4894	-29.977	-14.807	5.9455	2.278	28.755	8.7264	-1.9538	4.7674	-1.2221	-6.0803	3.9917	1580
17.35	1736	72	NaN	2.8227	9.1775	15.567	-150.77	-2.5539	13.841	12.157	-809.2	1139	26.67	770.82	1125.1	44.542	50.982	0	0	2.4758	-29.99	-14.809	5.9432	2.2965	28.706	8.6762	-2.0526	4.7723	-1.2834	-6.1328	3.8907	1580.1
17.36	1737	72	NaN	2.8457	9.1685	15.598	-150.79	-2.5551	13.807	12.112	-809.12	1139	26.757	770.83	1125.1	45.115	49.801	0	0	2.4218	-30.042	-14.813	5.9397	2.3146	28.682	8.6636	-2.0502	4.7364	-1.3602	-6.1489	3.8896	1580.1
17.37	1738	72	NaN	2.8633	9.1603	15.614	-150.79	-2.5221	13.768	12.081	-809.09	1139.1	26.72	770.85	1125.1	45.818	50.785	0	0	2.4902	-29.976	-14.814	5.938	2.3324	28.683	8.6533	-2.0151	4.8226	-1.293	-6.1609	3.9229	1580.1
17.38	1739	72	NaN	2.889	9.1445	15.604	-150.79	-2.4954	13.774	12.13	-809.07	1139.1	26.801	770.85	1125.1	43.864	49.876	0	0	3.6329	-28.876	-14.799	5.9532	2.357	28.674	8.6368	-1.9878	5.9898	-0.20184	-6.1622	3.9654	1580
17.39	1740	72	NaN	2.9256	9.1183	15.576	-150.81	-2.4489	13.79	12.218	-809.06	1139.1	26.908	770.89	1125	44.883	51.16	0	0	4.2529	-28.279	-14.791	5.961	2.3929	28.662	8.6096	-1.9402	6.6458	0.38233	-6.1817	4.0208	1580.1
17.4	1741	72	NaN	2.9709	9.0831	15.548	-150.82	-2.3587	13.784	12.287	-809.07	1139.1	26.932	771.04	1125	45.479	50.005	0	0	4.2018	-28.328	-14.793	5.9593	2.4399	28.654	8.5714	-1.8471	6.6417	0.32514	-6.2214	4.1122	1580.2
17.41	1742	72	NaN	2.9779	9.079	15.561	-150.83	-2.2915	13.81	12.227	-809.08	1139.2	26.95	771.07	1125	44.434	51.295	0	0	4.1709	-28.358	-14.794	5.958	2.444	28.638	8.5652	-1.7777	6.6149	0.28003	-6.229	4.1803	1580.3
17.42	1743	72	NaN	3.0034	9.0821	15.553	-150.88	-2.177	13.845	12.208	-809.07	1139.2	26.91	771.23	1125	44.015	51.783	0	0	4.1464	-28.382	-14.795	5.9568	2.4704	28.591	8.5654	-1.6603	6.6168	0.20972	-6.23	4.2964	1580.4
17.43	1744	72	NaN	3.0255	9.0851	15.532	-150.93	-2.0815	13.871	12.229	-809.07	1139.3	26.845	771.42	1125	44.447	49.895	0	0	4.1313	-28.396	-14.798	5.9546	2.4957	28.539	8.5667	-1.5631	6.627	0.14247	-6.2309	4.3915	1580.6
17.44	1745	72	NaN	3.036	9.0852	15.502	-150.99	-2.0191	13.895	12.276	-809.08	1139.3	26.792	771.59	1125	44.256	49.176	0	0	4.1211	-28.406	-14.8	5.9519	2.5099	28.48	8.5664	-1.5003	6.631	0.074145	-6.2339	4.4516	1580.8
17.45	1746	72	NaN	3.0377	9.0818	15.476	-151.09	-1.9502	13.958	12.305	-809.12	1139.3	26.813	771.74	1125	44.379	51.637	0	0	4.0213	-28.502	-14.801	5.9517	2.5119	28.384	8.5632	-1.4316	6.5332	-0.11792	-6.2374	4.5201	1581
17.46	1747	72	NaN	3.0297	9.0901	15.47	-151.23	-1.8263	14.108	12.264	-809.15	1139.4	26.939	771.89	1125.1	45.087	51.606	0	0	3.9289	-28.591	-14.801	5.9508	2.4979	28.234	8.5711	-1.3072	6.4267	-0.35705	-6.2303	4.6435	1581.2
17.47	1748	72	NaN	3.0243	9.1036	15.456	-151.4	-1.6999	14.265	12.253	-809.17	1139.4	27.048	772.07	1125.1	46.024	50.23	0	0	3.8608	-28.657	-14.804	5.9482	2.4882	28.066	8.5858	-1.1821	6.349	-0.59095	-6.2182	4.7661	1581.4
17.48	1749	72	NaN	3.0221	9.1195	15.436	-151.56	-1.5974	14.382	12.267	-809.18	1139.5	27.081	772.28	1125.2	45.036	50.681	0	0	3.7299	-28.783	-14.806	5.9463	2.4854	27.904	8.6031	-1.081	6.2153	-0.87823	-6.2029	4.8652	1581.6
17.49	1750	72	NaN	3.0217	9.1354	15.417	-151.7	-1.5382	14.419	12.283	-809.18	1139.5	26.996	772.52	1125.2	46.246	47.981	0	0	3.5599	-28.946	-14.808	5.9447	2.4888	27.771	8.6184	-1.0212	6.0487	-1.1754	-6.1892	4.9234	1581.8
17.5	1751	72	NaN	3.0221	9.1487	15.406	-151.9	-1.4384	14.511	12.274	-809.19	1139.5	26.922	772.79	1125.2	46.354	49.008	0	0	3.4618	-29.041	-14.811	5.9417	2.4916	27.57	8.6324	-0.92206	5.9534	-1.4711	-6.1782	5.0197	1582.1
17.51	1752	72	NaN	3.0318	9.1575	15.41	-152.1	-1.341	14.62	12.237	-809.2	1139.5	26.926	773.02	1125.3	47.596	51.489	0	0	3.3688	-29.13	-14.814	5.9387	2.4999	27.364	8.6402	-0.82368	5.8687	-1.7658	-6.1733	5.115	1582.4
17.52	1753	72	NaN	3.045	9.1597	15.413	-152.27	-1.2485	14.744	12.207	-809.21	1139.6	27.014	773.15	1125.3	46.505	51.159	0	0	3.294	-29.202	-14.816	5.936	2.5089	27.19	8.6429	-0.73171	5.8029	-2.0122	-6.1733	5.2043	1582.5
17.53	1754	72	NaN	3.0595	9.1541	15.405	-152.41	-1.1623	14.863	12.196	-809.21	1139.6	27.126	773.23	1125.4	45.928	49.417	0	0	3.1933	-29.299	-14.819	5.9336	2.5189	27.054	8.6396	-0.6478	5.7122	-2.2449	-6.179	5.2858	1582.6
17.54	1755	72	NaN	3.0771	9.1401	15.383	-152.54	-1.0825	14.9	12.187	-809.23	1139.6	27.029	773.53	1125.4	46.496	50.3	0	0	2.937	-29.546	-14.82	5.932	2.5399	26.924	8.6258	-0.56817	5.4769	-2.6217	-6.1944	5.3638	1582.9
17.55	1756	72	NaN	3.0965	9.1317	15.371	-152.62	-1.0427	14.925	12.168	-809.25	1139.6	27.007	773.71	1125.4	46.426	51.526	0	0	2.6931	-29.781	-14.822	5.9303	2.5595	26.838	8.617	-0.52805	5.2525	-2.9427	-6.2049	5.4022	1583.1
17.56	1757	72	NaN	3.1127	9.1262	15.348	-152.71	-1.0113	14.953	12.144	-809.26	1139.7	27.031	773.91	1125.4	45.509	50.653	0	0	2.4623	-30.003	-14.824	5.9284	2.5739	26.753	8.6113	-0.49636	5.0362	-3.2503	-6.2126	5.4321	1583.3
17.57	1758	72	NaN	3.123	9.1266	15.324	-152.78	-0.98564	14.967	12.105	-809.27	1139.7	27.044	774.11	1125.5	46.438	49.272	0	0	2.2467	-30.21	-14.824	5.9281	2.5824	26.681	8.6112	-0.47028	4.8291	-3.5299	-6.2129	5.4579	1583.5
17.58	1759	72	NaN	3.1253	9.1374	15.319	-152.81	-0.96895	14.944	12.034	-809.26	1139.8	26.972	774.25	1125.5	47.638	49.593	0	0	2.0436	-30.406	-14.824	5.9283	2.5848	26.648	8.6208	-0.45237	4.6284	-3.7581	-6.2031	5.4759	1583.6
17.59	1760	72	NaN	3.1266	9.1571	15.331	-152.79	-0.97392	14.855	11.881	-809.26	1139.9	26.807	774.45	1125.5	45.845	48.863	0	0	1.9019	-30.542	-14.824	5.9284	2.5866	26.668	8.6362	-0.45298	4.4885	-3.8742	-6.1877	5.4754	1583.8
17.6	1761	72	NaN	3.126	9.1738	15.339	-152.78	-1.0228	14.823	11.697	-809.25	1140	26.863	774.59	1125.5	48.342	47.408	0	0	1.7571	-30.682	-14.824	5.9285	2.5774	26.675	8.6486	-0.49758	4.3345	-4.0069	-6.1751	5.431	1584
17.61	1762	72	NaN	3.1173	9.1814	15.311	-152.74	-1.1038	14.77	11.597	-809.27	1140.1	26.916	774.71	1125.5	48.562	50.916	0	0	1.4843	-30.944	-14.824	5.9285	2.5632	26.705	8.6526	-0.57501	4.0475	-4.2389	-6.1711	5.3535	1584.1
17.62	1763	72	NaN	3.0995	9.1796	15.241	-152.68	-1.204	14.663	11.619	-809.31	1140.2	26.858	774.86	1125.5	46.214	51.232	0	0	1.2539	-31.166	-14.823	5.9289	2.5484	26.773	8.6481	-0.67245	3.8023	-4.3929	-6.1753	5.2564	1584.3
17.63	1764	72	NaN	3.084	9.1832	15.192	-152.61	-1.2986	14.558	11.625	-809.32	1140.3	26.776	774.99	1125.5	46.662	50.803	0	0	1.1039	-31.31	-14.822	5.9299	2.536	26.838	8.6491	-0.76446	3.6399	-4.472	-6.1733	5.1655	1584.5
17.64	1765	72	NaN	3.0555	9.1909	15.148	-152.54	-1.4861	14.462	11.585	-809.36	1140.3	26.847	775.12	1125.5	46.389	51.654	0	0	0.96078	-31.448	-14.821	5.9317	2.5036	26.911	8.6538	-0.94893	3.4644	-4.5368	-6.1668	4.9827	1584.6
17.65	1766	72	NaN	3.0407	9.2031	15.111	-152.46	-1.658	14.333	11.572	-809.36	1140.4	26.805	775.29	1125.4	45.972	50.226	0	0	0.82115	-31.583	-14.818	5.9338	2.4899	26.993	8.6634	-1.1183	3.311	-4.59	-6.155	4.8155	1584.8
17.66	1767	72	NaN	3.0349	9.2252	15.098	-152.37	-1.8066	14.174	11.517	-809.33	1140.4	26.647	775.46	1125.4	45.202	48.911	0	0	0.37503	-32.012	-14.815	5.9369	2.488	27.084	8.682	-1.2635	2.863	-4.9277	-6.1333	4.6734	1584.9
17.67	1768	72	NaN	3.0221	9.2654	15.135	-152.26	-1.9555	14.008	11.291	-809.28	1140.6	26.458	775.56	1125.4	44.369	48.804	0	0	0.020302	-32.353	-14.813	5.9397	2.4738	27.19	8.7156	-1.4057	2.4941	-5.164	-6.0969	4.5341	1585
17.68	1769	72	NaN	3.0232	9.2896	15.073	-152.19	-2.0443	13.944	11.351	-809.24	1140.6	26.452	775.46	1125.3	42.936	48.981	0	0	-0.12148	-32.49	-14.81	5.9419	2.4772	27.269	8.7367	-1.4915	2.3557	-5.2214	-6.0736	4.4504	1584.8
17.69	1770	72	NaN	3.0271	9.2904	15.01	-152.12	-2.1127	13.898	11.386	-809.24	1140.7	26.425	775.39	1125.3	45.434	49.615	0	0	-0.26401	-32.627	-14.808	5.9447	2.4833	27.339	8.7344	-1.5567	2.2193	-5.2877	-6.0731	4.388	1584.8
17.7	1771	72	NaN	3.029	9.2854	14.949	-152.07	-2.1466	13.874	11.433	-809.24	1140.7	26.387	775.31	1125.3	45.855	50.358	0	0	-0.40935	-32.767	-14.802	5.9499	2.4884	27.393	8.7269	-1.5882	2.079	-5.3736	-6.0754	4.3617	1584.7
17.71	1772	72	NaN	3.0274	9.2857	14.893	-152.04	-2.1436	13.871	11.511	-809.23	1140.7	26.342	775.2	1125.3	42.552	50.738	0	0	-0.55915	-32.911	-14.798	5.9544	2.4911	27.426	8.7257	-1.5836	1.932	-5.485	-6.0721	4.3708	1584.6
17.72	1773	72	NaN	3.0316	9.2827	14.852	-152.02	-2.1409	13.861	11.557	-809.23	1140.8	26.275	775.11	1125.2	45.508	50.561	0	0	-0.71309	-33.059	-14.794	5.9583	2.4993	27.444	8.7198	-1.578	1.7862	-5.6152	-6.0741	4.3804	1584.5
17.73	1774	72	NaN	3.017	9.2797	14.832	-152.03	-2.1398	13.889	11.47	-809.21	1140.9	26.287	775.03	1125.2	44.78	48.123	0	0	-0.71101	-33.057	-14.791	5.9612	2.4811	27.435	8.7134	-1.5735	1.7701	-5.6225	-6.0776	4.3876	1584.4
17.74	1775	72	NaN	3.007	9.2782	14.807	-152.05	-2.1359	13.925	11.424	-809.18	1140.9	26.316	774.95	1125.2	43.237	52.436	0	0	-0.6809	-33.028	-14.788	5.9638	2.4684	27.407	8.7093	-1.567	1.7875	-5.6213	-6.0791	4.3968	1584.3
17.75	1776	72	NaN	2.9967	9.2728	14.771	-152.09	-2.1213	13.955	11.421	-809.16	1141	26.321	774.89	1125.2	44.469	52.029	0	0	-0.65352	-33.002	-14.786	5.9666	2.4578	27.371	8.7012	-1.5497	1.8043	-5.6313	-6.0844	4.4169	1584.2
17.76	1777	72	NaN	2.9653	9.2516	14.725	-152.12	-2.0824	13.965	11.375	-809.17	1141.1	26.25	774.84	1125.2	44.652	48.167	0	0	-0.58899	-32.94	-14.783	5.9688	2.4272	27.342	8.6758	-1.5066	1.8382	-5.5984	-6.1076	4.4621	1584.2
17.77	1778	72	NaN	2.9264	9.2217	14.638	-152.17	-2.0454	13.988	11.442	-809.17	1141.2	26.206	774.84	1125.2	44.723	51.222	0	0	-0.48627	-32.841	-14.782	5.9703	2.3924	27.295	8.6448	-1.4686	1.9061	-5.5464	-6.1371	4.5017	1584.2
17.78	1779	72	NaN	2.8899	9.1977	14.581	-152.21	-2.0067	13.986	11.45	-809.17	1141.2	26.12	774.85	1125.2	42.4	49.953	0	0	-0.38484	-32.743	-14.781	5.9714	2.3593	27.263	8.6176	-1.4266	1.9745	-5.4802	-6.1632	4.5448	1584.2
17.79	1780	72	NaN	2.8585	9.1786	14.554	-152.23	-1.9703	13.996	11.402	-809.16	1141.3	26.088	774.85	1125.2	44.69	48.097	0	0	-0.28553	-32.648	-14.78	5.972	2.3273	27.234	8.5951	-1.3868	2.0418	-5.4134	-6.1852	4.5852	1584.2
17.8	1781	72	NaN	2.8338	9.1621	14.551	-152.26	-1.9408	14.041	11.317	-809.15	1141.4	26.17	774.81	1125.2	44.297	49.81	0	0	-0.081097	-32.451	-14.78	5.9727	2.2965	27.199	8.5764	-1.3551	2.2154	-5.2518	-6.2032	4.6176	1584.1
17.81	1782	72	NaN	2.8179	9.1421	14.548	-152.28	-1.9254	14.065	11.238	-809.15	1141.5	26.237	774.82	1125.2	43.177	49.768	0	0	0.16461	-32.215	-14.779	5.9735	2.2754	27.178	8.5541	-1.3374	2.44	-5.037	-6.2246	4.6361	1584.1
17.82	1783	72	NaN	2.7815	9.1226	14.52	-152.29	-1.8954	14.073	11.163	-809.19	1141.6	26.279	774.86	1125.3	43.476	49.51	0	0	0.30163	-32.083	-14.778	5.9742	2.2347	27.165	8.5318	-1.3046	2.5364	-4.9177	-6.2462	4.6696	1584.2
17.83	1784	72	NaN	2.7569	9.1145	14.466	-152.29	-1.8621	14.078	11.163	-809.23	1141.7	26.342	774.9	1125.3	42.774	49.677	0	0	0.44447	-31.945	-14.777	5.9749	2.2079	27.161	8.5214	-1.269	2.6524	-4.7839	-6.256	4.7059	1584.3
17.84	1785	72	NaN	2.7449	9.1246	14.408	-152.29	-1.8321	14.086	11.189	-809.25	1141.8	26.432	774.92	1125.3	44.18	48.653	0	0	0.59794	-31.797	-14.777	5.9754	2.1936	27.164	8.5296	-1.2371	2.7916	-4.6339	-6.2472	4.7383	1584.3
17.85	1786	72	NaN	2.7233	9.1615	14.396	-152.28	-1.8125	14.102	11.07	-809.23	1141.9	26.528	774.91	1125.3	44.699	51.003	0	0	0.7266	-31.674	-14.776	5.976	2.1642	27.165	8.5638	-1.2149	2.8908	-4.5084	-6.2125	4.7611	1584.3
17.86	1787	72	NaN	2.7032	9.2358	14.313	-152.23	-1.8009	14.043	11.076	-809.21	1141.9	26.505	775	1125.4	44.514	51.54	0	0	0.84334	-31.561	-14.776	5.9766	2.1452	27.209	8.6359	-1.201	2.9885	-4.3522	-6.1398	4.7756	1584.4
17.87	1788	72	NaN	2.6852	9.3093	14.24	-152.2	-1.7983	14.024	11.087	-809.17	1142	26.571	775.05	1125.4	46.174	50.025	0	0	0.95968	-31.449	-14.775	5.9773	2.1252	27.241	8.7088	-1.1977	3.0849	-4.2087	-6.0662	4.7796	1584.4
17.88	1789	72	NaN	2.6645	9.4091	14.174	-152.16	-1.8034	14.005	11.078	-809.11	1142	26.651	775.1	1125.4	44.496	49.989	0	0	1.0757	-31.338	-14.774	5.9781	2.1013	27.278	8.8081	-1.2023	3.177	-4.0596	-5.9661	4.7757	1584.4
17.89	1790	72	NaN	2.6371	9.5551	14.11	-152.1	-1.815	13.946	11.031	-809	1142.1	26.67	775.19	1125.4	43.869	49.713	0	0	1.3802	-31.044	-14.773	5.9794	2.0715	27.337	8.9525	-1.2124	3.4517	-3.7078	-5.8203	4.767	1584.4
17.9	1791	72	NaN	2.6065	9.6662	14.101	-152.07	-1.8358	13.908	10.923	-808.91	1142.1	26.702	775.28	1125.4	45.109	51.387	0	0	1.6782	-30.758	-14.771	5.9809	2.0358	27.36	9.0622	-1.2318	3.7141	-3.3978	-5.7091	4.7491	1584.4
17.91	1792	72	NaN	2.5698	9.8115	14.106	-152.03	-1.8698	13.85	10.758	-808.78	1142.2	26.726	775.38	1125.4	44.551	51.251	0	0	1.8683	-30.575	-14.77	5.9823	1.9923	27.39	9.2051	-1.2633	3.8605	-3.1848	-5.5648	4.719	1584.3
17.92	1793	72	NaN	2.5281	9.9342	14.102	-152.02	-1.9242	13.813	10.615	-808.68	1142.3	26.821	775.47	1125.5	44.812	50.712	0	0	2.0192	-30.429	-14.769	5.983	1.9419	27.398	9.3259	-1.3159	3.9612	-3.0312	-5.4433	4.6672	1584.3
17.93	1794	72	NaN	2.4872	10.014	14.07	-152.02	-1.9907	13.8	10.564	-808.63	1142.3	26.971	775.54	1125.5	46.455	49.503	0	0	2.1352	-30.318	-14.769	5.983	1.8938	27.385	9.4057	-1.3823	4.0291	-2.9327	-5.3635	4.6008	1584.3
17.94	1795	72	NaN	2.4623	10.055	13.98	-152.03	-2.0377	13.78	10.721	-808.59	1142.3	27.044	775.62	1125.5	44.881	48.4	0	0	2.2361	-30.221	-14.77	5.9824	1.872	27.382	9.4499	-1.4323	4.1081	-2.839	-5.32	4.5501	1584.4
17.95	1796	72	NaN	2.427	10.086	13.92	-152.03	-2.0909	13.739	10.803	-808.58	1142.3	27.046	775.73	1125.5	45.335	51.013	0	0	2.3343	-30.126	-14.771	5.9815	1.8396	27.383	9.4808	-1.4859	4.1738	-2.7434	-5.2899	4.4956	1584.5
17.96	1797	72	NaN	2.3662	10.127	13.89	-152.05	-2.1447	13.706	10.775	-808.57	1142.3	27.056	775.87	1125.5	44.426	50.903	0	0	2.4711	-29.994	-14.773	5.9796	1.7774	27.36	9.5219	-1.5393	4.2485	-2.6341	-5.2507	4.4403	1584.6
17.97	1798	72	NaN	2.297	10.173	13.883	-152.09	-2.1899	13.685	10.683	-808.56	1142.3	27.073	776.01	1125.6	45.178	49.21	0	0	2.6254	-29.846	-14.775	5.9772	1.7044	27.321	9.5667	-1.5836	4.3298	-2.5246	-5.2084	4.3937	1584.7
17.98	1799	72	NaN	2.2391	10.215	13.887	-152.13	-2.2172	13.68	10.595	-808.55	1142.4	27.083	776.1	1125.6	44.997	50.434	0	0	2.844	-29.635	-14.778	5.974	1.643	27.275	9.6071	-1.6096	4.487	-2.3601	-5.1711	4.3644	1584.8
17.99	1800	72	NaN	2.1708	10.295	13.832	-152.21	-2.2244	13.701	10.656	-808.52	1142.4	27.143	776.19	1125.6	45.109	50.736	0	0	3.0598	-29.428	-14.781	5.9712	1.5748	27.191	9.6883	-1.6173	4.6346	-2.237	-5.0928	4.3539	1584.9
18	1801	72	NaN	2.1169	10.357	13.811	-152.29	-2.2404	13.687	10.653	-808.55	1142.4	27.128	776.37	1125.6	46.387	49.915	0	0	3.2712	-29.224	-14.783	5.9689	1.5213	27.116	9.7491	-1.6326	4.7925	-2.1084	-5.0342	4.3363	1585.1
18.01	1802	72	NaN	2.0735	10.446	13.789	-152.39	-2.2481	13.694	10.635	-808.56	1142.4	27.156	776.55	1125.6	44.28	49.112	0	0	3.4671	-29.036	-14.787	5.9653	1.4763	27.013	9.8375	-1.6392	4.9434	-2.0228	-4.9494	4.3262	1585.3
18.02	1803	72	NaN	2.0383	10.569	13.762	-152.52	-2.2441	13.725	10.609	-808.55	1142.5	27.227	776.71	1125.6	43.375	49.599	0	0	3.6559	-28.854	-14.791	5.9612	1.4377	26.884	9.9588	-1.6337	5.0936	-1.9695	-4.8322	4.3275	1585.4
18.03	1804	72	NaN	2.0099	10.67	13.762	-152.6	-2.2438	13.701	10.522	-808.56	1142.5	27.163	776.91	1125.6	45.791	51.47	0	0	3.8122	-28.703	-14.795	5.9576	1.4085	26.798	10.056	-1.6305	5.2207	-1.9051	-4.7383	4.3271	1585.6
18.04	1805	72	NaN	1.9727	10.818	13.682	-152.75	-2.2102	13.79	10.628	-808.6	1142.5	27.342	777.01	1125.6	45.228	49.917	0	0	3.9685	-28.553	-14.798	5.9539	1.3688	26.642	10.206	-1.598	5.3373	-1.9111	-4.5927	4.3559	1585.8
18.05	1806	72	NaN	1.9247	10.977	13.586	-152.88	-2.1549	13.867	10.777	-808.7	1142.5	27.472	777.13	1125.6	41.334	51.907	0	0	4.3885	-28.149	-14.811	5.9408	1.3215	26.516	10.366	-1.5444	5.71	-1.6325	-4.4449	4.3964	1586
18.06	1807	72	NaN	1.8751	11.126	13.504	-152.97	-2.0941	13.923	10.905	-808.81	1142.5	27.55	777.23	1125.6	44.044	50.831	0	0	4.7639	-27.787	-14.823	5.9289	1.2739	26.426	10.517	-1.485	6.0378	-1.3611	-4.3064	4.4439	1586.2
18.07	1808	72	NaN	1.8351	11.248	13.465	-153.04	-2.0466	13.969	10.955	-808.89	1142.5	27.621	777.31	1125.7	45.958	50.688	0	0	4.9682	-27.591	-14.83	5.922	1.2331	26.358	10.639	-1.4377	6.2013	-1.2328	-4.1911	4.4843	1586.4
18.08	1809	72	NaN	1.7438	11.453	13.518	-153.09	-1.9754	13.969	10.756	-808.98	1142.6	27.523	777.5	1125.7	45.206	48.621	0	0	5.1287	-27.436	-14.836	5.9158	1.1382	26.307	10.841	-1.3637	6.2669	-1.1297	-3.9953	4.5521	1586.7
18.09	1810	72	NaN	1.6769	11.602	13.55	-153.12	-1.9212	13.989	10.645	-809.05	1142.7	27.518	777.6	1125.7	43.214	50.291	0	0	5.2577	-27.312	-14.842	5.9101	1.0676	26.266	10.987	-1.307	6.3253	-1.0462	-3.8547	4.6031	1586.8
18.1	1811	72	NaN	1.6191	11.741	13.541	-153.14	-1.8739	14.015	10.676	-809.14	1142.7	27.542	777.71	1125.7	51.48	51.592	0	0	5.4112	-27.164	-14.852	5.9003	1.0101	26.251	11.126	-1.2592	6.4213	-0.91303	-3.7254	4.6412	1587
18.11	1812	72	NaN	1.5673	11.879	13.497	-153.13	-1.8312	14.029	10.821	-809.25	1142.6	27.54	777.86	1125.7	48.735	47.315	0	0	5.5674	-27.014	-14.862	5.8901	0.96372	26.267	11.265	-1.2178	6.5311	-0.74719	-3.597	4.6723	1587.3
18.12	1813	72	NaN	1.5459	11.929	13.487	-153.11	-1.8074	13.992	10.843	-809.27	1142.6	27.427	777.94	1125.6	58.464	50.579	0	0	5.7236	-26.864	-14.872	5.8798	0.94725	26.295	11.316	-1.1938	6.6708	-0.56857	-3.5566	4.686	1587.4
18.13	1814	72	NaN	1.4746	12.072	13.428	-153.05	-1.7513	14.009	10.971	-809.39	1142.6	27.424	778.08	1125.7	59.212	51.168	1	0	5.867	-26.726	-14.882	5.8703	0.8808	26.357	11.462	-1.1415	6.7478	-0.36858	-3.4198	4.7288	1587.6
18.14	1815	72	NaN	1.4194	12.18	13.386	-153	-1.7116	14.01	11.059	-809.47	1142.5	27.396	778.19	1125.7	66.851	51.612	1	0	5.9214	-26.673	-14.886	5.8659	0.82982	26.414	11.572	-1.1038	6.7512	-0.2592	-3.3143	4.7621	1587.8
18.15	1816	72	NaN	1.3755	12.248	13.351	-152.94	-1.6952	13.994	11.127	-809.56	1142.5	27.361	778.28	1125.7	71.881	53.369	1	0	5.9623	-26.634	-14.892	5.8601	0.78976	26.472	11.642	-1.0887	6.7521	-0.16173	-3.2506	4.7714	1588
18.16	1817	72	NaN	1.3172	12.307	13.289	-152.87	-1.6984	13.985	11.248	-809.72	1142.4	27.38	778.43	1125.7	72.619	54.581	1	0	5.9862	-26.611	-14.9	5.8525	0.73521	26.55	11.704	-1.0946	6.7214	-0.060474	-3.1961	4.758	1588.3
18.17	1818	72	NaN	1.2681	12.376	13.227	-152.78	-1.7023	13.996	11.41	-809.86	1142.4	27.433	778.48	1125.7	74.834	57.442	1	0	6.0101	-26.588	-14.907	5.845	0.69016	26.642	11.775	-1.101	6.7002	0.054268	-3.1327	4.744	1588.5
18.18	1819	72	NaN	1.2164	12.432	13.2	-152.72	-1.7139	14.031	11.473	-809.98	1142.4	27.551	778.48	1125.7	75.868	57.623	1	0	6.0593	-26.54	-14.915	5.8371	0.63649	26.701	11.832	-1.1141	6.6958	0.16094	-3.0827	4.723	1588.6
18.19	1820	72	NaN	1.1681	12.489	13.179	-152.66	-1.7321	14.046	11.532	-810.07	1142.3	27.623	778.49	1125.8	76.055	59.784	1	0	6.3727	-26.239	-14.925	5.8269	0.58778	26.757	11.891	-1.1337	6.9605	0.51839	-3.0347	4.6932	1588.7
[truncated: 66,405 more rows]
