# Supplementary material for: Speech, movement, and gaze behaviours during dyadic conversation in noise
Source: Sci Rep. 2019 Jul 18;9:10451. doi: 10.1038/s41598-019-46416-0 (PMC6639257; doi:10.1038/s41598-019-46416-0)
Supplement: Supplementary file 1 — All data [file 41598_2019_46416_MOESM1_ESM.zip › dyad13conv1.txt]

timestamps	sample	levels (dB)	level change	talker 1	talker 1	talker 1	talker 2	talker 2	talker 2	talker 1	talker 1	talker 1	talker 2	talker 2	talker 2	talker 1	talker 2	talker 1	talker 2	talker 1	talker 2	talker 1	talker 2	talker 1	talker 2	talker 1	talker 2	talker 1	talker 2	talker 1	talker 2	talker 1 and 2
timestamps	sample	levels (dB)	(dB)	yaw	pitch	roll	yaw	pitch	roll	x (mm)	y (mm)	z (mm)	x (mm)	y (mm)	z (mm)	rms (volts)	rms (volts)	talking	talking	eye phi (deg)	eye phi (deg)	eye theta (deg)	eye theta (deg)	yaw re t2	yaw re t1	pitch re t2	pitch re t1	gaze yaw re t2	gaze yaw re t1	gaze pitch re t2	gaze pitch re t1	distance
0	1	60	NaN	-0.35983	18.904	2.5831	-176.47	16.717	-3.8327	8.8663	-834.31	1164.1	23.11	885.08	1165.7	39.583	38.878	0	0	12.012	-12.215	-19.491	-15.151	-0.83446	3.0546	18.957	16.663	11.177	-9.16	-0.53376	1.5125	1719.4
0.01	2	60	NaN	-0.39293	19.063	2.5979	-176.43	16.699	-3.8901	8.8042	-834.39	1164.2	22.984	884.78	1165.6	46.478	24.005	0	0	11.926	-12.13	-19.49	-15.149	-0.86549	3.0994	19.111	16.651	11.06	-9.0308	-0.37864	1.5011	1719.2
0.02	3	60	NaN	-0.4166	19.178	2.642	-176.42	16.685	-3.8891	8.6776	-834.36	1164.2	23.029	884.57	1165.6	45.08	64.115	0	1	11.89	-12.094	-19.489	-15.149	-0.89494	3.0981	19.224	16.64	10.995	-8.9964	-0.26502	1.4907	1719
0.03	4	60	NaN	-0.45101	19.238	2.811	-176.41	16.67	-3.8947	8.1929	-834.57	1164.2	23.053	884.21	1165.5	48.532	66.21	0	1	11.905	-12.109	-19.489	-15.149	-0.94637	3.0968	19.28	16.628	10.958	-9.0123	-0.20892	1.479	1718.8
0.04	5	60	NaN	-0.44915	19.331	2.8112	-176.42	16.624	-3.8802	8.2909	-834.46	1164	23.195	883.79	1165.4	47.324	65.908	0	1	11.89	-12.095	-19.488	-15.148	-0.94613	3.0864	19.377	16.578	10.944	-9.0086	-0.1111	1.4305	1718.3
0.05	6	60	NaN	-0.43716	19.386	2.746	-176.42	16.594	-3.8824	8.5588	-834.28	1163.8	23.252	883.49	1165.3	47.426	64.739	0	1	11.878	-12.083	-19.487	-15.147	-0.92722	3.0895	19.438	16.543	10.951	-8.9938	-0.049495	1.3956	1717.8
0.06	7	60	NaN	-0.42983	19.367	2.7246	-176.41	16.576	-3.9006	8.644	-834.26	1163.7	23.207	883.29	1165.3	47.938	56.347	0	1	11.893	-12.098	-19.488	-15.148	-0.91564	3.1007	19.421	16.522	10.977	-8.9972	-0.066828	1.3737	1717.6
0.07	8	60	NaN	-0.40785	19.307	2.6993	-176.42	16.524	-3.8902	8.7615	-834.19	1163.5	23.265	882.96	1165.3	48.211	41.644	0	1	11.91	-12.115	-19.489	-15.149	-0.89178	3.0951	19.367	16.463	11.018	-9.0196	-0.12137	1.3143	1717.2
0.08	9	60	NaN	-0.38171	19.198	2.7003	-176.42	16.46	-3.8702	8.7938	-834.08	1163.2	23.341	882.45	1165.3	48.318	40.482	0	1	11.931	-12.135	-19.489	-15.149	-0.86726	3.0939	19.268	16.391	11.063	-9.0409	-0.2209	1.2417	1716.6
0.09	10	60	NaN	-0.3674	19.16	2.6943	-176.41	16.429	-3.9055	8.8314	-834.02	1163.2	23.247	882.33	1165.3	46.837	37.772	0	1	11.972	-12.175	-19.489	-15.149	-0.84861	3.1087	19.232	16.357	11.123	-9.0664	-0.25679	1.2082	1716.4
0.1	11	60	NaN	-0.35511	19.085	2.7115	-176.41	16.371	-3.9169	8.7786	-833.91	1163.1	23.238	882.07	1165.4	46.495	35.905	0	1	12.017	-12.22	-19.489	-15.149	-0.83789	3.1085	19.162	16.295	11.179	-9.1113	-0.32755	1.1458	1716
0.11	12	60	NaN	-0.27554	18.984	2.759	-176.4	16.31	-3.9583	8.585	-833.82	1163	23.151	881.8	1165.4	46.51	34.787	0	1	12.066	-12.268	-19.489	-15.149	-0.76197	3.1152	19.063	16.231	11.304	-9.1529	-0.42634	1.0818	1715.7
0.12	13	60	NaN	-0.25942	18.855	2.7356	-176.44	16.226	-3.9371	8.774	-833.52	1162.9	23.287	881.22	1165.5	45.698	38.889	0	1	12.123	-12.324	-19.491	-15.151	-0.74435	3.0722	18.94	16.14	11.378	-9.2517	-0.5507	0.9888	1714.8
0.13	14	60	NaN	-0.22386	18.756	2.5912	-176.47	16.154	-3.945	9.3949	-833.29	1162.8	23.312	880.81	1165.6	44.546	28.806	0	1	12.175	-12.375	-19.493	-15.153	-0.68904	3.0698	18.848	16.062	11.485	-9.305	-0.64439	0.90918	1714.2
0.14	15	60	NaN	-0.17326	18.698	2.5354	-176.47	16.087	-3.967	9.7227	-833.1	1162.7	23.285	880.53	1165.6	45.594	39.837	0	1	12.204	-12.404	-19.493	-15.153	-0.62672	3.0751	18.794	15.991	11.578	-9.3291	-0.69944	0.83784	1713.7
0.15	16	60	NaN	-0.1263	18.669	2.5918	-176.48	15.984	-3.9798	9.6824	-832.81	1162.7	23.287	880.31	1165.6	44.344	26.093	0	1	12.229	-12.429	-19.494	-15.154	-0.58132	3.0644	18.766	15.887	11.648	-9.3642	-0.72835	0.73342	1713.2
0.16	17	60	NaN	-0.053225	18.648	2.6278	-176.48	15.824	-4.003	9.6769	-832.42	1162.7	23.248	880.12	1165.5	43.878	42.141	0	1	12.245	-12.445	-19.493	-15.152	-0.50725	3.0613	18.743	15.729	11.738	-9.3833	-0.74905	0.57623	1712.6
0.17	18	60	NaN	0.061447	18.603	2.6612	-176.48	15.651	-4.0406	9.615	-831.96	1162.6	23.158	879.81	1165.5	41.533	24.005	0	1	12.23	-12.43	-19.479	-15.139	-0.39186	3.064	18.698	15.555	11.839	-9.3659	-0.78096	0.41632	1711.8
0.18	19	60	NaN	0.088694	18.553	2.7296	-176.49	15.557	-4.0274	9.47	-831.74	1162.7	23.187	879.53	1165.4	42.733	55.97	0	1	12.208	-12.408	-19.471	-15.131	-0.37057	3.0536	18.644	15.466	11.838	-9.3544	-0.82696	0.33428	1711.3
0.19	20	60	NaN	0.1187	18.519	2.7174	-176.46	15.49	-4.0259	9.5195	-831.4	1162.6	23.163	879.22	1165.4	42.912	63.952	0	1	12.188	-12.388	-19.468	-15.128	-0.33828	3.0799	18.611	15.398	11.849	-9.308	-0.85675	0.27066	1710.7
0.2	21	60	NaN	0.13041	18.455	2.7673	-176.45	15.409	-3.9888	9.3045	-830.99	1162.6	23.257	878.74	1165.3	42.017	61.985	0	1	12.2	-12.4	-19.468	-15.128	-0.33715	3.0798	18.545	15.319	11.863	-9.3199	-0.9235	0.19096	1709.8
0.21	22	60	NaN	0.091458	18.442	2.7203	-176.47	15.363	-3.9161	9.4877	-830.72	1162.5	23.475	878.53	1165.3	41.807	63.823	0	1	12.216	-12.416	-19.47	-15.13	-0.37741	3.0635	18.533	15.272	11.839	-9.3525	-0.93687	0.14268	1709.3
0.22	23	60	NaN	0.068208	18.385	2.8008	-176.45	15.324	-3.9279	9.1573	-830.35	1162.5	23.46	878.12	1165.2	41.826	57.62	0	1	12.246	-12.445	-19.472	-15.132	-0.41143	3.0707	18.474	15.235	11.835	-9.3747	-0.99823	0.10245	1708.5
0.23	24	60	NaN	0.059764	18.306	2.8619	-176.42	15.279	-3.9914	8.844	-830.01	1162.5	23.314	877.73	1165	42.429	46.923	0	1	12.256	-12.455	-19.473	-15.133	-0.42571	3.0978	18.393	15.193	11.831	-9.3575	-1.0804	0.059315	1707.8
0.24	25	60	NaN	0.054281	18.232	2.8464	-176.4	15.24	-4.056	8.786	-829.74	1162.4	23.181	877.44	1164.9	40.757	35.32	0	1	12.287	-12.485	-19.474	-15.134	-0.42884	3.12	18.318	15.154	11.858	-9.3655	-1.1561	0.01925	1707.2
0.25	26	60	NaN	0.047586	18.172	2.8188	-176.39	15.212	-4.1098	8.7628	-829.45	1162.3	23.078	877.13	1164.9	39.229	34.621	0	1	12.403	-12.599	-19.476	-15.136	-0.43302	3.1337	18.259	15.125	11.97	-9.4657	-1.217	-0.010363	1706.6
0.26	27	60	NaN	0.029686	18.144	2.78	-176.37	15.188	-4.1409	8.7628	-829.07	1162.2	23.037	876.79	1164.9	39.491	29.728	0	1	12.458	-12.654	-19.478	-15.138	-0.44976	3.154	18.232	15.101	12.008	-9.5	-1.2464	-0.037441	1705.9
0.27	28	60	NaN	-0.0026159	18.126	2.7792	-176.36	15.161	-4.1218	8.5987	-828.52	1162.2	23.186	876.31	1164.8	39.696	32.317	0	1	12.48	-12.675	-19.481	-15.141	-0.49284	3.1514	18.214	15.073	11.987	-9.524	-1.2668	-0.067735	1704.9
0.28	29	60	NaN	-0.036228	18.112	2.7972	-176.35	15.144	-4.1344	8.4435	-828.18	1162.2	23.197	875.99	1164.8	38.588	29.463	0	1	12.462	-12.658	-19.482	-15.142	-0.53224	3.158	18.201	15.055	11.93	-9.4998	-1.2814	-0.086965	1704.2
0.29	30	60	NaN	-0.065958	18.106	2.7931	-176.34	15.118	-4.1115	8.3833	-827.79	1162.1	23.338	875.67	1164.8	39.899	31.604	0	1	12.444	-12.64	-19.483	-15.143	-0.56896	3.1529	18.196	15.028	11.875	-9.4871	-1.2873	-0.11516	1703.5
0.3	31	60	NaN	-0.094823	18.081	2.7884	-176.35	15.073	-4.0827	8.302	-827.47	1162.1	23.488	875.36	1164.8	39.106	30.341	0	1	12.425	-12.622	-19.485	-15.145	-0.60577	3.1393	18.172	14.981	11.82	-9.4823	-1.3127	-0.16329	1702.9
0.31	32	60	NaN	-0.13628	18.024	2.6757	-176.36	14.97	-4.084	8.575	-826.99	1162	23.544	874.88	1164.8	38.864	30.687	0	1	12.428	-12.625	-19.485	-15.145	-0.64021	3.1392	18.118	14.877	11.788	-9.4855	-1.3675	-0.26865	1701.9
0.32	33	60	NaN	-0.16778	17.973	2.6234	-176.37	14.88	-4.1105	8.6852	-826.6	1161.9	23.532	874.48	1164.8	39.902	30.101	0	1	12.402	-12.599	-19.487	-15.147	-0.66782	3.129	18.069	14.785	11.734	-9.47	-1.4184	-0.36227	1701.2
0.33	34	60	NaN	-0.18143	17.947	2.6343	-176.39	14.823	-4.131	8.6149	-826.31	1161.9	23.522	874.17	1164.8	40.49	30.637	0	1	12.305	-12.504	-19.49	-15.15	-0.68369	3.1099	18.043	14.727	11.622	-9.3937	-1.4474	-0.42311	1700.5
0.34	35	60	NaN	-0.18613	17.936	2.6269	-176.39	14.783	-4.1693	8.6104	-825.95	1161.9	23.427	873.81	1164.8	40.135	31.625	0	1	12.205	-12.405	-19.491	-15.151	-0.68556	3.1109	18.033	14.686	11.519	-9.2939	-1.4583	-0.46506	1699.8
0.35	36	60	NaN	-0.18935	17.924	2.6248	-176.38	14.762	-4.2494	8.593	-825.59	1161.9	23.19	873.43	1164.8	39.841	33.136	0	1	12.113	-12.314	-19.493	-15.153	-0.68161	3.1309	18.022	14.664	11.431	-9.1833	-1.4713	-0.48855	1699.1
0.36	37	60	NaN	-0.19236	17.887	2.6408	-176.4	14.761	-4.2182	8.5139	-825.3	1161.9	23.272	872.97	1164.8	38.316	29.513	0	1	12.041	-12.244	-19.495	-15.155	-0.69024	3.1001	17.986	14.662	11.351	-9.1436	-1.5092	-0.49359	1698.3
0.37	38	60	NaN	-0.16461	17.821	2.6153	-176.42	14.803	-4.18	8.5895	-824.92	1161.8	23.369	872.27	1164.9	40.284	30.967	0	1	12.016	-12.219	-19.497	-15.157	-0.66356	3.0791	17.924	14.7	11.353	-9.1402	-1.5734	-0.45721	1697.3
0.38	39	60	NaN	-0.13861	17.795	2.5767	-176.42	14.865	-4.1658	8.7157	-824.65	1161.8	23.376	871.73	1164.9	39.642	30.901	0	1	12.054	-12.256	-19.499	-15.159	-0.63374	3.0856	17.9	14.76	11.42	-9.1703	-1.5985	-0.39851	1696.4
0.39	40	60	NaN	-0.11733	17.779	2.6072	-176.41	14.909	-4.2689	8.6241	-824.26	1161.7	23.173	871.08	1164.7	39.994	30.152	0	1	11.627	-11.836	-19.486	-15.146	-0.60901	3.0957	17.88	14.808	11.018	-8.7404	-1.6061	-0.33791	1695.4
0.4	41	60	NaN	-0.10162	17.778	2.6332	-176.38	14.915	-4.3785	8.5448	-823.91	1161.7	22.892	870.58	1164.5	38.183	31.528	0	1	11.346	-11.559	-19.479	-15.139	-0.58672	3.1307	17.872	14.822	10.759	-8.4288	-1.6069	-0.31745	1694.6
0.41	42	60	NaN	-0.088093	17.77	2.6763	-176.36	14.882	-4.4472	8.4263	-823.65	1161.7	22.659	870.14	1164.2	38.873	31.091	0	1	11.327	-11.541	-19.482	-15.142	-0.56953	3.161	17.855	14.797	10.758	-8.3801	-1.6271	-0.34424	1693.9
0.42	43	60	NaN	-0.073458	17.75	2.7381	-176.33	14.815	-4.4649	8.2587	-823.41	1161.6	22.503	869.75	1163.9	39.163	32.239	0	1	11.285	-11.5	-19.483	-15.143	-0.55548	3.1878	17.826	14.739	10.73	-8.3119	-1.6572	-0.40429	1693.2
0.43	44	60	NaN	-0.053821	17.723	2.7805	-176.31	14.723	-4.3753	8.151	-823.17	1161.6	22.594	869.39	1163.6	39.28	32.42	0	1	11.246	-11.461	-19.485	-15.145	-0.54274	3.202	17.792	14.654	10.703	-8.2593	-1.693	-0.49039	1692.6
0.44	45	60	NaN	-0.02634	17.68	2.7788	-176.29	14.599	-4.1668	8.1894	-822.94	1161.5	22.987	869.02	1163.4	40.004	31.163	0	1	11.216	-11.432	-19.486	-15.146	-0.52743	3.2096	17.743	14.536	10.689	-8.2223	-1.743	-0.61005	1692
0.45	46	60	NaN	0.0059731	17.621	2.7679	-176.19	14.416	-4.0511	8.2795	-822.68	1161.4	23.08	868.63	1163.1	42.673	35.507	0	1	11.206	-11.421	-19.487	-15.147	-0.49541	3.3085	17.679	14.359	10.71	-8.1129	-1.8088	-0.78848	1691.4
0.46	47	60	NaN	0.038138	17.591	2.7839	-176.1	14.314	-4.1008	8.2722	-822.45	1161.4	22.816	868.33	1163	40.11	35.02	0	1	11.213	-11.429	-19.489	-15.149	-0.45472	3.4069	17.645	14.259	10.758	-8.0218	-1.8439	-0.88938	1690.8
0.47	48	60	NaN	0.052811	17.561	2.7993	-176.03	14.213	-4.1101	8.2647	-822.27	1161.3	22.708	867.99	1162.9	39.51	33.472	0	1	11.202	-11.418	-19.49	-15.15	-0.43676	3.4794	17.615	14.158	10.765	-7.9383	-1.8745	-0.99134	1690.3
0.48	49	60	NaN	0.072371	17.537	2.8013	-176.01	14.143	-4.0725	8.3011	-822.07	1161.3	22.784	867.63	1163	40.948	34.621	0	1	11.146	-11.363	-19.492	-15.152	-0.41872	3.499	17.594	14.085	10.728	-7.8641	-1.8976	-1.0666	1689.8
0.49	50	60	NaN	0.087932	17.507	2.8053	-176.02	14.11	-4.0265	8.3158	-821.89	1161.2	22.931	867.2	1163.1	39.07	34.281	0	1	11.046	-11.264	-19.495	-15.155	-0.40782	3.4833	17.57	14.047	10.638	-7.7807	-1.9247	-1.1078	1689.2
0.5	51	60	NaN	0.10692	17.457	2.7841	-176.04	14.073	-4.0174	8.4097	-821.71	1161.2	22.996	866.67	1163.3	37.864	34.099	0	1	11.059	-11.277	-19.496	-15.156	-0.38808	3.4641	17.529	14	10.671	-7.8129	-1.967	-1.1563	1688.4
0.51	52	60	NaN	0.12217	17.414	2.7659	-176.05	14.023	-4.0266	8.4955	-821.55	1161.1	23.002	866.21	1163.5	38.743	37.826	0	1	11.003	-11.222	-19.497	-15.157	-0.37028	3.4562	17.495	13.941	10.633	-7.7663	-2.002	-1.2159	1687.8
0.52	53	60	NaN	0.13163	17.395	2.7715	-176.05	13.954	-4.0482	8.5067	-821.42	1161.1	22.949	865.95	1163.6	39.003	38.563	0	1	10.868	-11.09	-19.497	-15.157	-0.35877	3.458	17.482	13.867	10.51	-7.6316	-2.0154	-1.2903	1687.4
0.53	54	60	NaN	0.13854	17.385	2.7874	-176.06	13.864	-4.0971	8.4874	-821.28	1161	22.806	865.79	1163.7	36.366	38.181	0	1	10.803	-11.025	-19.497	-15.157	-0.34775	3.4562	17.477	13.772	10.455	-7.5686	-2.0201	-1.3847	1687.1
0.54	55	60	NaN	0.13244	17.383	2.8106	-176.08	13.798	-4.1436	8.4449	-821.15	1161	22.677	865.62	1163.9	36.549	37.333	0	1	10.776	-10.998	-19.498	-15.158	-0.35097	3.4361	17.479	13.703	10.425	-7.5622	-2.0192	-1.455	1686.8
0.55	56	60	NaN	0.12344	17.397	2.8216	-176.1	13.769	-4.1873	8.4521	-821.01	1161	22.538	865.41	1164	37.602	38.025	0	1	10.66	-10.884	-19.499	-15.159	-0.35512	3.4237	17.496	13.67	10.305	-7.4607	-2.0025	-1.489	1686.5
0.56	57	60	NaN	0.11247	17.422	2.8035	-176.14	13.768	-4.2481	8.5503	-820.84	1161	22.328	865.16	1164	35.683	37.627	0	1	10.618	-10.843	-19.499	-15.159	-0.35572	3.3915	17.524	13.665	10.262	-7.4514	-1.9751	-1.4937	1686.1
0.57	58	60	NaN	0.10541	17.442	2.7918	-176.2	13.793	-4.2361	8.6107	-820.73	1161	22.315	864.94	1164.1	37.104	35.689	0	1	10.625	-10.851	-19.499	-15.159	-0.36038	3.3355	17.545	13.691	10.265	-7.515	-1.9537	-1.4684	1685.7
0.58	59	60	NaN	0.092415	17.46	2.7965	-176.25	13.825	-4.2621	8.6137	-820.63	1161	22.177	864.78	1164	36.728	36.426	0	1	10.588	-10.814	-19.5	-15.16	-0.36865	3.2885	17.562	13.723	10.22	-7.5256	-1.9375	-1.4366	1685.5
0.59	60	60	NaN	0.08284	17.478	2.8069	-176.31	13.85	-4.2606	8.5921	-820.56	1161	22.105	864.66	1164	36.813	37.961	0	1	10.554	-10.78	-19.499	-15.158	-0.37658	3.2273	17.578	13.75	10.177	-7.5525	-1.9204	-1.4085	1685.3
0.6	61	60	NaN	0.07114	17.503	2.8047	-176.37	13.872	-4.2552	8.5953	-820.48	1161	22.035	864.55	1163.9	36.849	38.591	0	1	10.521	-10.747	-19.496	-15.156	-0.38585	3.1747	17.599	13.776	10.135	-7.5726	-1.8967	-1.3802	1685.1
0.61	62	60	NaN	0.063516	17.526	2.7905	-176.41	13.884	-4.2727	8.6306	-820.42	1161.1	21.894	864.46	1163.8	36.34	38.817	0	1	10.442	-10.67	-19.493	-15.153	-0.38751	3.1423	17.619	13.792	10.054	-7.5273	-1.8748	-1.3612	1684.9
0.62	63	60	NaN	0.061225	17.545	2.7671	-176.45	13.871	-4.2766	8.6912	-820.36	1161.1	21.776	864.42	1163.6	35.249	36.488	0	1	10.345	-10.574	-19.491	-15.151	-0.38376	3.1055	17.633	13.783	9.961	-7.4688	-1.8587	-1.3678	1684.8
0.63	64	60	NaN	0.040539	17.576	2.7284	-176.5	13.839	-4.2362	8.7718	-820.28	1161.1	21.753	864.39	1163.4	31.32	39.01	0	1	10.266	-10.497	-19.492	-15.152	-0.40093	3.0537	17.657	13.758	9.8655	-7.4436	-1.8351	-1.3938	1684.7
0.64	65	60	NaN	0.032624	17.592	2.736	-176.51	13.828	-4.2513	8.708	-820.26	1161.1	21.588	864.33	1163.3	28.989	39.696	0	1	10.386	-10.615	-19.501	-15.161	-0.40544	3.0506	17.668	13.752	9.9803	-7.564	-1.833	-1.4088	1684.6
0.65	66	60	NaN	0.034093	17.618	2.7093	-176.53	13.801	-4.2441	8.7612	-820.2	1161.1	21.515	864.35	1163.2	25.755	36.869	0	1	10.555	-10.781	-19.512	-15.172	-0.3997	3.0372	17.689	13.729	10.156	-7.7442	-1.8232	-1.443	1684.6
0.66	67	60	NaN	0.020932	17.643	2.708	-176.53	13.79	-4.2524	8.7091	-820.15	1161.1	21.397	864.32	1163.1	24.463	39.188	0	1	10.447	-10.675	-19.511	-15.171	-0.41064	3.0384	17.71	13.723	10.037	-7.637	-1.8008	-1.4479	1684.5
0.67	68	60	NaN	0.017112	17.677	2.6876	-176.52	13.773	-4.2239	8.7263	-820.09	1161.2	21.331	864.31	1163	24.374	38.304	0	1	10.428	-10.656	-19.51	-15.17	-0.41162	3.0516	17.74	13.71	10.016	-7.6046	-1.7704	-1.4601	1684.4
0.68	69	60	NaN	0.0078489	17.703	2.6859	-176.52	13.74	-4.1708	8.6893	-820.05	1161.2	21.352	864.36	1162.9	23.649	41.026	0	1	10.458	-10.686	-19.509	-15.169	-0.42287	3.0534	17.761	13.681	10.035	-7.6322	-1.7477	-1.4881	1684.5
0.69	70	60	NaN	-0.0018942	17.728	2.6824	-176.51	13.712	-4.1302	8.67	-820	1161.2	21.35	864.42	1162.8	23.649	39.641	0	1	10.366	-10.595	-19.506	-15.166	-0.4332	3.0633	17.782	13.657	9.9325	-7.5316	-1.7243	-1.509	1684.5
0.7	71	60	NaN	-0.012093	17.748	2.6733	-176.49	13.701	-4.1125	8.6699	-819.96	1161.2	21.296	864.47	1162.7	24.141	38.502	0	1	10.268	-10.499	-19.503	-15.163	-0.44156	3.082	17.798	13.651	9.8265	-7.4169	-1.7052	-1.5128	1684.5
0.71	72	60	NaN	-0.027182	17.755	2.6672	-176.48	13.696	-4.1042	8.6447	-819.95	1161.2	21.241	864.53	1162.6	23.649	40.239	0	1	10.268	-10.499	-19.502	-15.162	-0.45564	3.0928	17.803	13.649	9.8125	-7.4061	-1.6991	-1.5127	1684.5
0.72	73	60	NaN	-0.04016	17.758	2.6489	-176.48	13.684	-4.1044	8.6527	-819.94	1161.2	21.175	864.63	1162.5	23.649	38.372	0	1	10.224	-10.455	-19.499	-15.159	-0.46607	3.0984	17.802	13.64	9.7576	-7.3569	-1.6971	-1.5195	1684.6
0.73	74	60	NaN	-0.0444	17.752	2.6344	-176.47	13.685	-4.1336	8.6704	-819.95	1161.2	21.043	864.73	1162.4	23.649	41.278	0	1	10.166	-10.398	-19.497	-15.157	-0.46519	3.105	17.794	13.643	9.7007	-7.2933	-1.7031	-1.5135	1684.7
0.74	75	60	NaN	-0.05954	17.753	2.6272	-176.48	13.71	-4.1498	8.6487	-819.94	1161.2	20.93	864.8	1162.4	23.649	40.763	0	1	10.114	-10.347	-19.496	-15.156	-0.47719	3.106	17.794	13.669	9.6364	-7.2409	-1.7022	-1.4865	1684.8
0.75	76	60	NaN	-0.083567	17.741	2.612	-176.51	13.718	-4.1298	8.658	-819.92	1161.2	20.861	864.98	1162.4	23.649	39.603	0	1	10.11	-10.344	-19.493	-15.153	-0.49853	3.0753	17.783	13.676	9.6117	-7.2683	-1.7106	-1.477	1684.9
0.76	77	60	NaN	-0.10402	17.727	2.6228	-176.54	13.719	-4.1191	8.6008	-819.92	1161.2	20.795	865.15	1162.5	23.97	42.273	0	1	10.125	-10.358	-19.49	-15.15	-0.51863	3.0484	17.77	13.676	9.6065	-7.3099	-1.7199	-1.474	1685.1
0.77	78	60	NaN	-0.11769	17.713	2.6173	-176.57	13.71	-4.1451	8.6103	-819.9	1161.2	20.644	865.36	1162.6	23.649	39.829	0	1	10.146	-10.379	-19.487	-15.147	-0.5268	3.021	17.759	13.664	9.6196	-7.3581	-1.7283	-1.4825	1685.3
0.78	79	60	NaN	-0.13694	17.696	2.6261	-176.6	13.711	-4.1694	8.5617	-819.89	1161.2	20.522	865.55	1162.6	23.649	39.948	0	1	10.147	-10.38	-19.484	-15.144	-0.54352	2.9887	17.744	13.663	9.604	-7.3915	-1.7404	-1.4806	1685.5
0.79	80	60	NaN	-0.15515	17.673	2.647	-176.64	13.716	-4.1955	8.4803	-819.88	1161.2	20.41	865.74	1162.7	24.194	40.833	0	1	10.107	-10.34	-19.481	-15.141	-0.56064	2.9533	17.723	13.666	9.5459	-7.3867	-1.7587	-1.4753	1685.7
0.8	81	60	NaN	-0.17081	17.64	2.6556	-176.7	13.715	-4.2091	8.4549	-819.88	1161.2	20.321	866.03	1162.8	25.774	39.651	0	1	10.053	-10.287	-19.479	-15.139	-0.57409	2.8918	17.692	13.663	9.4791	-7.3957	-1.7868	-1.4761	1685.9
0.81	82	60	NaN	-0.19789	17.596	2.6611	-176.8	13.735	-4.1826	8.4232	-819.9	1161.2	20.312	866.42	1162.9	25.843	40.104	0	1	9.9913	-10.227	-19.477	-15.137	-0.60183	2.7947	17.651	13.68	9.3895	-7.4319	-1.8261	-1.4569	1686.4
0.82	83	60	NaN	-0.21338	17.556	2.6829	-176.83	13.795	-4.2495	8.3345	-819.94	1161.3	20.013	866.65	1162.9	35.159	41.149	0	1	9.9168	-10.153	-19.475	-15.135	-0.61009	2.774	17.611	13.74	9.3067	-7.3792	-1.8635	-1.395	1686.6
0.83	84	60	NaN	-0.22905	17.517	2.6834	-176.9	13.895	-4.1938	8.3156	-819.98	1161.3	20.094	866.83	1162.9	41.575	40.93	0	1	9.8905	-10.127	-19.473	-15.133	-0.62913	2.6959	17.575	13.838	9.2613	-7.4314	-1.8985	-1.2956	1686.8
0.84	85	60	NaN	-0.23536	17.493	2.6847	-176.94	13.995	-4.1737	8.3006	-819.99	1161.3	20.037	867.02	1163	41.598	41.076	0	1	9.8755	-10.113	-19.472	-15.132	-0.63394	2.6598	17.551	13.937	9.2416	-7.4529	-1.9216	-1.1951	1687.1
0.85	86	60	NaN	-0.2495	17.456	2.696	-177.01	14.078	-4.0957	8.2452	-820.08	1161.3	20.151	867.28	1162.9	42.823	42.889	0	1	9.2365	-9.4838	-19.54	-15.2	-0.65379	2.5877	17.513	14.021	8.5827	-6.8961	-2.0271	-1.1788	1687.4
0.86	87	60	NaN	-0.26457	17.436	2.6894	-177.08	14.192	-4.0194	8.2363	-820.16	1161.3	20.2	867.62	1162.9	42.873	42.275	0	1	8.5459	-8.8042	-19.614	-15.274	-0.6707	2.5102	17.492	14.136	7.8752	-6.294	-2.122	-1.1384	1687.8
0.87	88	60	NaN	-0.26822	17.437	2.6787	-177.11	14.257	-4.0177	8.2442	-820.19	1161.3	20.086	867.86	1162.9	41.982	43.323	0	1	7.8552	-8.1246	-19.688	-15.348	-0.67016	2.4862	17.491	14.203	7.185	-5.6384	-2.1972	-1.1458	1688.1
0.88	89	60	NaN	-0.27317	17.455	2.6788	-177.12	14.299	-4.0534	8.205	-820.23	1161.3	19.875	868.17	1162.8	42.057	41.226	0	1	7.6201	-7.8932	-19.692	-15.352	-0.6692	2.4796	17.506	14.247	6.9509	-5.4137	-2.1856	-1.1045	1688.4
0.89	90	60	NaN	-0.28261	17.481	2.6771	-177.16	14.351	-4.058	8.171	-820.29	1161.3	19.729	868.65	1162.7	42.04	40.607	0	1	7.6448	-7.9176	-19.689	-15.349	-0.6747	2.4486	17.53	14.302	6.9701	-5.469	-2.1586	-1.0464	1689
0.9	91	60	NaN	-0.28479	17.508	2.6601	-177.19	14.373	-4.0366	8.2151	-820.36	1161.3	19.712	869.06	1162.7	41.681	41.171	0	1	7.9871	-8.2544	-19.685	-15.345	-0.6747	2.4164	17.554	14.327	7.3124	-5.838	-2.1316	-1.0181	1689.5
0.91	92	60	NaN	-0.30244	17.538	2.66	-177.22	14.396	-4.0445	8.1666	-820.44	1161.3	19.616	869.46	1162.6	41.587	41.691	0	1	8.0426	-8.3091	-19.692	-15.352	-0.69062	2.3937	17.582	14.353	7.352	-5.9154	-2.1103	-0.99956	1689.9
0.92	93	60	NaN	-0.32505	17.58	2.6453	-177.24	14.478	-4.0345	8.1504	-820.56	1161.3	19.569	869.9	1162.5	41.798	40.925	0	1	8.0648	-8.3308	-19.7	-15.36	-0.71205	2.3761	17.62	14.437	7.3527	-5.9547	-2.0797	-0.92298	1690.5
0.93	94	60	NaN	-0.33279	17.609	2.6302	-177.23	14.544	-4.0161	8.1609	-820.64	1161.4	19.587	870.15	1162.5	41.84	43.483	0	1	8.2401	-8.5033	-19.695	-15.355	-0.71997	2.3822	17.648	14.505	7.5201	-6.1212	-2.0467	-0.84939	1690.8
0.94	95	60	NaN	-0.34576	17.634	2.6265	-177.24	14.622	-3.9695	8.1165	-820.73	1161.4	19.687	870.33	1162.5	42.448	40.067	0	1	8.3315	-8.5932	-19.693	-15.353	-0.73777	2.3683	17.672	14.584	7.5937	-6.2249	-2.0214	-0.76882	1691.1
0.95	96	60	NaN	-0.36266	17.657	2.6068	-177.23	14.697	-3.9459	8.1303	-820.82	1161.4	19.726	870.49	1162.4	41.716	40.233	0	1	8.3389	-8.6006	-19.696	-15.356	-0.75548	2.377	17.694	14.66	7.5834	-6.2236	-2.0028	-0.69592	1691.3
0.96	97	60	NaN	-0.3831	17.69	2.5976	-177.2	14.758	-3.9503	8.1353	-820.91	1161.4	19.69	870.66	1162.4	42.533	40.296	0	1	8.6576	-8.9142	-19.7	-15.36	-0.77446	2.4064	17.723	14.725	7.8832	-6.5078	-1.9763	-0.63491	1691.6
0.97	98	60	NaN	-0.40004	17.739	2.5947	-177.15	14.827	-3.9765	8.1266	-821.01	1161.5	19.585	870.83	1162.4	43.488	40.236	0	1	8.9836	-9.235	-19.703	-15.363	-0.78807	2.4613	17.77	14.796	8.1955	-6.7736	-1.9338	-0.56712	1691.9
0.98	99	60	NaN	-0.414	17.792	2.5802	-177.1	14.888	-3.9932	8.1458	-821.11	1161.5	19.508	870.98	1162.4	44.217	41.922	0	1	9.3151	-9.5611	-19.707	-15.367	-0.79873	2.5203	17.821	14.859	8.5164	-7.0409	-1.8867	-0.5079	1692.1
0.99	100	60	NaN	-0.43189	17.834	2.5596	-177.06	14.911	-3.9918	8.1779	-821.2	1161.5	19.496	871.1	1162.4	44.281	40.914	0	1	9.6466	-9.8873	-19.711	-15.371	-0.81509	2.5599	17.862	14.882	8.8315	-7.3274	-1.849	-0.48895	1692.3
1	101	60	NaN	-0.44861	17.88	2.555	-177	14.925	-4.039	8.1532	-821.28	1161.6	19.351	871.22	1162.4	44.401	39.459	0	1	9.9523	-10.188	-19.715	-15.375	-0.82767	2.6186	17.908	14.897	9.1247	-7.5695	-1.8066	-0.47764	1692.5
1.01	102	60	NaN	-0.46151	17.925	2.536	-176.97	14.92	-4.0225	8.1955	-821.38	1161.6	19.41	871.33	1162.4	44.488	42.137	0	1	10.004	-10.24	-19.718	-15.378	-0.8411	2.6476	17.952	14.893	9.1634	-7.5919	-1.7661	-0.48534	1692.7
1.02	103	60	NaN	-0.48466	17.967	2.5163	-176.93	14.918	-4.0317	8.22	-821.46	1161.6	19.376	871.41	1162.5	44.417	42.072	0	1	10.014	-10.249	-19.719	-15.379	-0.86223	2.6897	17.995	14.89	9.1521	-7.5595	-1.724	-0.4883	1692.9
1.03	104	60	NaN	-0.5078	18.008	2.5115	-176.9	14.913	-4.0084	8.1943	-821.54	1161.7	19.453	871.47	1162.5	44.638	40.038	0	1	9.9938	-10.229	-19.717	-15.377	-0.88882	2.7188	18.035	14.885	9.105	-7.5102	-1.6819	-0.49235	1693
1.04	105	60	NaN	-0.53955	18.055	2.5088	-176.85	14.912	-4.0301	8.1568	-821.68	1161.7	19.427	871.54	1162.6	44.35	39.199	0	1	9.9733	-10.209	-19.716	-15.376	-0.92092	2.766	18.083	14.884	9.0524	-7.4428	-1.6325	-0.49228	1693.3
1.05	106	60	NaN	-0.56078	18.096	2.4881	-176.82	14.927	-4.0422	8.2179	-821.79	1161.8	19.421	871.55	1162.6	44.957	39.669	0	1	10.091	-10.325	-19.717	-15.377	-0.93983	2.8047	18.125	14.897	9.1513	-7.5201	-1.5915	-0.47995	1693.4
1.06	107	60	NaN	-0.57457	18.123	2.4755	-176.79	14.939	-4.0437	8.2792	-821.89	1161.8	19.447	871.54	1162.7	44.041	41.505	0	1	10.288	-10.518	-19.719	-15.379	-0.95244	2.8276	18.154	14.908	9.3354	-7.6907	-1.5654	-0.47074	1693.5
1.07	108	60	NaN	-0.58797	18.145	2.4675	-176.78	14.939	-4.0568	8.3252	-822	1161.8	19.451	871.55	1162.7	44.462	39.684	0	1	10.043	-10.277	-19.714	-15.374	-0.96437	2.8439	18.176	14.908	9.0784	-7.4333	-1.5384	-0.46628	1693.6
1.08	109	60	NaN	-0.60153	18.17	2.4519	-176.77	14.936	-4.0767	8.3942	-822.09	1161.8	19.428	871.57	1162.7	43.868	40.531	0	1	9.8746	-10.112	-19.711	-15.371	-0.97478	2.8587	18.201	14.905	8.8999	-7.253	-1.5102	-0.46626	1693.7
1.09	110	60	NaN	-0.61891	18.197	2.4705	-176.76	14.943	-4.0783	8.3565	-822.19	1161.8	19.45	871.55	1162.7	44.454	40.636	0	1	10.068	-10.302	-19.719	-15.379	-0.99417	2.8694	18.226	14.913	9.0743	-7.4331	-1.4927	-0.46557	1693.8
1.1	111	60	NaN	-0.63725	18.219	2.4718	-176.75	14.976	-4.0444	8.3765	-822.33	1161.9	19.566	871.47	1162.7	43.227	38.683	0	1	10.317	-10.547	-19.721	-15.381	-1.0158	2.874	18.248	14.946	9.3012	-7.673	-1.4727	-0.43463	1693.8
1.11	112	60	NaN	-0.65275	18.226	2.4733	-176.73	14.985	-4.0607	8.3828	-822.46	1161.9	19.534	871.43	1162.7	44.173	39.431	0	1	10.593	-10.819	-19.72	-15.38	-1.0299	2.8933	18.255	14.957	9.563	-7.9252	-1.4652	-0.42325	1693.9
1.12	113	60	NaN	-0.65961	18.244	2.4242	-176.74	14.986	-4.0384	8.5654	-822.54	1161.9	19.609	871.38	1162.7	43.985	39.185	0	1	10.869	-11.09	-19.719	-15.379	-1.0331	2.8871	18.272	14.957	9.8357	-8.2029	-1.4466	-0.42151	1694
1.13	114	60	NaN	-0.66501	18.265	2.4028	-176.74	14.986	-4.0482	8.6617	-822.64	1161.9	19.612	871.33	1162.7	43.625	39.568	0	1	11.042	-11.26	-19.722	-15.382	-1.0354	2.8913	18.293	14.958	10.007	-8.3692	-1.4291	-0.42355	1694
1.14	115	60	NaN	-0.68226	18.291	2.4376	-176.74	14.97	-4.0562	8.5621	-822.74	1161.9	19.633	871.3	1162.7	43.068	40.483	0	1	11.16	-11.376	-19.726	-15.386	-1.0567	2.8808	18.316	14.944	10.103	-8.4955	-1.4103	-0.44198	1694.1
1.15	116	60	NaN	-0.69735	18.32	2.4687	-176.75	14.963	-4.0666	8.477	-822.82	1162	19.648	871.24	1162.7	43.231	39.448	0	1	11.278	-11.492	-19.731	-15.391	-1.0751	2.8718	18.343	14.939	10.202	-8.6203	-1.388	-0.4519	1694.1
1.16	117	60	NaN	-0.70469	18.352	2.4621	-176.75	14.962	-4.0771	8.5229	-822.93	1162	19.681	871.17	1162.7	44.158	37.755	0	1	11.386	-11.599	-19.737	-15.397	-1.0821	2.8687	18.375	14.939	10.304	-8.7307	-1.3625	-0.45785	1694.1
1.17	118	60	NaN	-0.71247	18.386	2.4474	-176.76	14.951	-4.0881	8.599	-823.06	1162	19.735	871.11	1162.7	43.362	40.357	0	1	11.47	-11.682	-19.746	-15.406	-1.0891	2.8642	18.409	14.928	10.381	-8.8177	-1.3376	-0.47765	1694.2
1.18	119	60	NaN	-0.72022	18.416	2.4555	-176.76	14.943	-4.1217	8.6119	-823.17	1162	19.698	871.04	1162.7	43.17	40.41	0	1	11.554	-11.764	-19.755	-15.415	-1.0951	2.8698	18.438	14.921	10.459	-8.8946	-1.3175	-0.494	1694.2
1.19	120	60	NaN	-0.71878	18.442	2.452	-176.76	14.918	-4.1225	8.6675	-823.29	1162	19.757	870.97	1162.7	43.003	37.299	0	1	11.64	-11.849	-19.762	-15.422	-1.0938	2.8684	18.464	14.896	10.547	-8.9807	-1.2978	-0.52616	1694.3
1.2	121	60	NaN	-0.72999	18.478	2.4522	-176.76	14.907	-4.13	8.7162	-823.41	1162	19.81	870.91	1162.7	42.861	38.362	0	1	11.734	-11.941	-19.762	-15.422	-1.1051	2.8601	18.5	14.885	10.628	-9.0809	-1.2616	-0.53659	1694.4
1.21	122	60	NaN	-0.7419	18.537	2.4807	-176.77	14.911	-4.1169	8.7137	-823.57	1162	19.96	870.81	1162.7	43.242	37.518	0	1	11.756	-11.963	-19.77	-15.43	-1.1222	2.8484	18.561	14.888	10.634	-9.1144	-1.2089	-0.54174	1694.4
1.22	123	60	NaN	-0.74154	18.581	2.517	-176.78	14.919	-4.1132	8.6801	-823.7	1162.1	20.081	870.69	1162.7	43.363	48.014	0	1	11.72	-11.927	-19.778	-15.438	-1.127	2.8388	18.603	14.896	10.593	-9.0886	-1.1746	-0.54174	1694.4
1.23	124	60	NaN	-0.73742	18.621	2.5414	-176.78	14.927	-4.1275	8.6888	-823.81	1162.1	20.137	870.6	1162.8	43.474	59.235	0	1	11.574	-11.784	-19.777	-15.437	-1.1245	2.8358	18.643	14.905	10.449	-8.948	-1.1341	-0.53229	1694.5
1.24	125	60	NaN	-0.7291	18.659	2.551	-176.77	14.945	-4.1554	8.7496	-823.91	1162.1	20.157	870.5	1162.8	42.952	57.229	0	1	11.405	-11.617	-19.778	-15.438	-1.1148	2.843	18.681	14.922	10.29	-8.7742	-1.0971	-0.51594	1694.4
1.25	126	60	NaN	-0.71841	18.704	2.5824	-176.77	14.965	-4.1713	8.7566	-824.05	1162.1	20.238	870.36	1162.8	42.467	60.16	0	1	11.19	-11.406	-19.784	-15.444	-1.1066	2.8419	18.726	14.942	10.083	-8.5643	-1.0574	-0.5011	1694.5
1.26	127	60	NaN	-0.70824	18.753	2.6196	-176.78	14.974	-4.1768	8.7487	-824.2	1162.2	20.357	870.24	1162.8	42.744	62.147	0	1	10.976	-11.195	-19.789	-15.449	-1.1008	2.8313	18.775	14.952	9.8749	-8.3638	-1.0142	-0.49676	1694.5
1.27	128	60	NaN	-0.69581	18.785	2.596	-176.78	14.968	-4.1997	8.8999	-824.31	1162.2	20.393	870.18	1162.9	42.219	61.922	0	1	10.691	-10.915	-19.794	-15.454	-1.0844	2.8356	18.808	14.945	9.6067	-8.0795	-0.98569	-0.50899	1694.5
1.28	129	60	NaN	-0.67877	18.83	2.6168	-176.79	14.923	-4.1775	8.9149	-824.38	1162.2	20.573	870.14	1162.8	41.971	62.995	0	1	10.26	-10.491	-19.797	-15.457	-1.073	2.8132	18.851	14.902	9.1872	-7.6779	-0.94561	-0.55463	1694.6
1.29	130	60	NaN	-0.66581	18.863	2.5735	-176.8	14.908	-4.1724	9.1504	-824.49	1162.2	20.674	870.08	1162.9	41.778	59.034	0	1	9.8292	-10.067	-19.8	-15.46	-1.0554	2.8116	18.886	14.886	8.7738	-7.2555	-0.91425	-0.57468	1694.6
1.3	131	60	NaN	-0.65872	18.911	2.6163	-176.79	14.894	-4.1748	9.0871	-824.56	1162.3	20.712	869.99	1162.9	41.67	55.209	0	1	9.5538	-9.7961	-19.805	-15.465	-1.0518	2.8201	18.933	14.872	8.502	-6.976	-0.87214	-0.59251	1694.6
1.31	132	60	NaN	-0.63669	18.963	2.6235	-176.78	14.897	-4.1312	9.1917	-824.68	1162.3	20.894	869.84	1162.9	41.534	57.369	0	1	9.6267	-9.8678	-19.813	-15.473	-1.0324	2.8203	18.984	14.875	8.5944	-7.0475	-0.8282	-0.5971	1694.6
1.32	133	60	NaN	-0.61909	18.989	2.6237	-176.78	14.894	-4.1147	9.2948	-824.8	1162.3	20.981	869.7	1162.9	41.42	55.702	0	1	9.6996	-9.9395	-19.82	-15.48	-1.0142	2.8277	19.011	14.873	8.6854	-7.1118	-0.80956	-0.60756	1694.5
1.33	134	60	NaN	-0.60923	19.005	2.6207	-176.79	14.871	-4.072	9.3951	-824.92	1162.3	21.152	869.61	1162.9	40.976	56.543	0	1	9.7725	-10.011	-19.828	-15.488	-1.0067	2.8168	19.027	14.848	8.7658	-7.1944	-0.80093	-0.63938	1694.6
1.34	135	60	NaN	-0.60077	19.019	2.6254	-176.79	14.832	-4.0307	9.4569	-825.04	1162.3	21.328	869.52	1162.9	41.044	56.621	0	1	9.6799	-9.9201	-19.833	-15.492	-1.0022	2.808	19.041	14.81	8.6777	-7.1122	-0.79117	-0.68258	1694.6
1.35	136	60	NaN	-0.59167	19.034	2.6441	-176.78	14.773	-4.0191	9.4648	-825.16	1162.3	21.428	869.43	1162.9	40.515	56.829	0	1	9.5717	-9.8137	-19.837	-15.497	-0.99616	2.816	19.055	14.752	8.5756	-6.9976	-0.78189	-0.74494	1694.6
1.36	137	60	NaN	-0.58584	19.052	2.6605	-176.77	14.689	-4.001	9.4863	-825.27	1162.3	21.555	869.32	1162.9	40.258	57.962	0	1	9.4636	-9.7072	-19.841	-15.501	-0.99389	2.8176	19.073	14.668	8.4697	-6.8896	-0.76865	-0.83293	1694.6
1.37	138	60	NaN	-0.58102	19.064	2.6632	-176.76	14.639	-4.03	9.5057	-825.32	1162.3	21.512	869.21	1162.9	39.492	62.057	0	1	9.3554	-9.6008	-19.846	-15.506	-0.98698	2.8329	19.085	14.618	8.3684	-6.7679	-0.76092	-0.88755	1694.6
1.38	139	60	NaN	-0.58134	19.076	2.6809	-176.76	14.55	-3.9916	9.4781	-825.37	1162.3	21.659	869.13	1162.9	39.382	63.218	0	1	9.3173	-9.5633	-19.852	-15.512	-0.99319	2.8264	19.097	14.529	8.3241	-6.7369	-0.75494	-0.98326	1694.5
1.39	140	60	NaN	-0.57334	19.076	2.654	-176.73	14.34	-4.0537	9.6653	-825.45	1162.3	21.549	869.16	1162.9	38.651	64.374	0	1	9.3886	-9.6335	-19.862	-15.521	-0.97512	2.8673	19.097	14.319	8.4135	-6.7662	-0.76488	-1.2026	1694.7
1.4	141	60	NaN	-0.57556	19.072	2.6642	-176.7	14.206	-4.0881	9.6832	-825.55	1162.3	21.533	869.16	1162.9	39.724	64.243	0	1	9.4599	-9.7036	-19.871	-15.531	-0.9762	2.9014	19.093	14.185	8.4837	-6.8022	-0.7783	-1.3462	1694.8
1.41	142	60	NaN	-0.57632	19.091	2.6901	-176.65	14.133	-4.1605	9.6472	-825.55	1162.3	21.419	869.06	1162.8	39.635	62.549	0	1	9.5312	-9.7737	-19.881	-15.54	-0.97433	2.9516	19.111	14.114	8.5568	-6.8221	-0.76995	-1.4265	1694.7
1.42	143	60	NaN	-0.57761	19.108	2.7064	-176.61	14.099	-4.1976	9.6406	-825.55	1162.3	21.405	868.92	1162.9	39.534	62.304	0	1	9.4086	-9.6532	-19.879	-15.539	-0.97539	2.9912	19.127	14.08	8.4332	-6.6619	-0.75183	-1.4589	1694.5
1.43	144	60	NaN	-0.57925	19.115	2.7221	-176.58	14.068	-4.2227	9.6314	-825.59	1162.3	21.43	868.81	1162.9	39.077	60.206	0	1	9.3749	-9.62	-19.876	-15.536	-0.9782	3.0202	19.134	14.048	8.3967	-6.5997	-0.7418	-1.4874	1694.4
1.44	145	60	NaN	-0.57701	19.119	2.7375	-176.55	14.023	-4.2632	9.628	-825.62	1162.3	21.429	868.7	1162.9	39.418	54.062	0	1	9.4346	-9.6787	-19.871	-15.531	-0.97607	3.053	19.137	14.005	8.4585	-6.6257	-0.73379	-1.5259	1694.4
1.45	146	60	NaN	-0.56998	19.121	2.7324	-176.52	13.982	-4.261	9.6944	-825.65	1162.3	21.561	868.54	1162.8	39.815	51.472	0	1	10.08	-10.313	-19.87	-15.53	-0.97129	3.0753	19.139	13.964	9.1082	-7.238	-0.73093	-1.5656	1694.2
1.46	147	60	NaN	-0.56471	19.12	2.7198	-176.54	13.953	-4.1917	9.7611	-825.68	1162.3	21.86	868.39	1162.8	38.549	47.483	0	1	10.159	-10.391	-19.87	-15.53	-0.97389	3.0504	19.138	13.935	9.1847	-7.3407	-0.73222	-1.5949	1694.1
1.47	148	60	NaN	-0.56039	19.122	2.7328	-176.55	13.929	-4.197	9.7508	-825.7	1162.3	21.938	868.27	1162.8	36.791	42.013	0	1	9.594	-9.8356	-19.872	-15.532	-0.9726	3.0422	19.141	13.911	8.6214	-6.7934	-0.73161	-1.621	1694
1.48	149	60	NaN	-0.56071	19.129	2.7483	-176.56	13.892	-4.1925	9.7109	-825.71	1162.3	22.037	868.16	1162.9	34.743	44.085	0	1	9.0294	-9.28	-19.874	-15.534	-0.97764	3.0262	19.147	13.874	8.0517	-6.2538	-0.72683	-1.6605	1693.9
1.49	150	60	NaN	-0.55287	19.14	2.7382	-176.58	13.824	-4.1788	9.7549	-825.7	1162.3	22.155	868.12	1162.9	34.042	45.841	0	1	8.4648	-8.7244	-19.876	-15.536	-0.97231	2.9985	19.158	13.806	7.4925	-5.726	-0.7183	-1.7303	1693.9
1.5	151	60	NaN	-0.54134	19.156	2.7335	-176.63	13.776	-4.1562	9.7623	-825.7	1162.3	22.308	867.97	1162.9	30.371	47.413	0	1	7.9002	-8.1689	-19.878	-15.538	-0.96575	2.9435	19.175	13.757	6.9344	-5.2254	-0.70325	-1.7808	1693.7
1.51	152	60	NaN	-0.5314	19.164	2.7314	-176.67	13.745	-4.169	9.7553	-825.73	1162.3	22.338	867.87	1162.9	29.299	61.916	0	1	7.3416	-7.6192	-19.882	-15.542	-0.95707	2.9078	19.184	13.726	6.3845	-4.7115	-0.69853	-1.8165	1693.6
1.52	153	60	NaN	-0.52738	19.175	2.732	-176.7	13.736	-4.1918	9.7364	-825.76	1162.3	22.327	867.79	1162.9	29.247	64.655	0	1	6.7876	-7.0741	-19.888	-15.548	-0.95333	2.8766	19.196	13.716	5.8342	-4.1975	-0.69229	-1.8322	1693.6
1.53	154	60	NaN	-0.5253	19.195	2.725	-176.74	13.753	-4.1941	9.7405	-825.76	1162.3	22.381	867.67	1163	28.17	61.95	0	1	6.2335	-6.5289	-19.894	-15.554	-0.95296	2.8299	19.216	13.731	5.2806	-3.699	-0.67775	-1.8225	1693.5
1.54	155	60	NaN	-0.52281	19.217	2.7162	-176.79	13.793	-4.1963	9.7463	-825.74	1162.3	22.446	867.54	1163	28.045	54.322	0	0	5.6795	-5.9837	-19.9	-15.56	-0.95252	2.777	19.239	13.771	4.727	-3.2067	-0.66136	-1.7885	1693.3
1.55	156	60	NaN	-0.53044	19.249	2.7476	-176.85	13.859	-4.2272	9.605	-825.72	1162.4	22.444	867.4	1163	25.295	52.611	0	0	5.1255	-5.4385	-19.906	-15.566	-0.96489	2.7198	19.27	13.838	4.1606	-2.7188	-0.63577	-1.7278	1693.2
1.56	157	60	NaN	-0.52961	19.265	2.723	-176.9	13.915	-4.2388	9.6663	-825.71	1162.3	22.472	867.28	1163	26.73	51.433	0	0	4.5714	-4.8933	-19.912	-15.572	-0.96299	2.6705	19.286	13.895	3.6084	-2.2228	-0.62578	-1.677	1693
1.57	158	60	NaN	-0.54265	19.285	2.6961	-176.94	13.965	-4.2478	9.7235	-825.69	1162.3	22.511	867.21	1162.9	25.535	50.109	0	0	4.0174	-4.3482	-19.918	-15.578	-0.97543	2.6275	19.306	13.945	3.042	-1.7207	-0.61138	-1.6331	1693
1.58	159	60	NaN	-0.56508	19.298	2.6828	-176.99	14.034	-4.2838	9.7196	-825.68	1162.3	22.497	867.13	1162.9	25.241	53.448	0	0	3.4633	-3.803	-19.924	-15.584	-0.99755	2.5767	19.319	14.013	2.4658	-1.2263	-0.60446	-1.5707	1692.9
1.59	160	60	NaN	-0.58214	19.301	2.6607	-177.03	14.082	-4.2996	9.7589	-825.66	1162.3	22.526	867.06	1162.9	27.934	57.696	0	0	3.1178	-3.4629	-19.929	-15.589	-1.0143	2.5349	19.322	14.061	2.1035	-0.92801	-0.60727	-1.5277	1692.8
1.6	161	60	NaN	-0.5976	19.299	2.6689	-177.05	14.102	-4.3189	9.7127	-825.66	1162.3	22.512	867.05	1162.9	26.03	57.876	0	0	2.8929	-3.2416	-19.934	-15.593	-1.0308	2.515	19.319	14.082	1.862	-0.72665	-0.61433	-1.5112	1692.8
1.61	162	60	NaN	-0.61778	19.292	2.6713	-177.07	14.143	-4.3569	9.6789	-825.66	1162.3	22.465	867	1162.9	27.344	57.393	0	0	2.7276	-3.079	-19.934	-15.593	-1.0506	2.498	19.312	14.124	1.677	-0.58102	-0.6219	-1.4696	1692.7
1.62	163	60	NaN	-0.63981	19.279	2.6577	-177.1	14.195	-4.3841	9.7004	-825.66	1162.3	22.468	866.94	1162.9	27.965	57.003	0	0	2.5623	-2.9164	-19.934	-15.593	-1.072	2.4683	19.299	14.176	1.4903	-0.44803	-0.63482	-1.4178	1692.6
1.63	164	60	NaN	-0.65795	19.266	2.6607	-177.14	14.224	-4.3835	9.6953	-825.65	1162.3	22.537	866.91	1162.9	27.745	57.289	0	0	2.397	-2.7537	-19.934	-15.593	-1.0926	2.4286	19.286	14.204	1.3044	-0.32509	-0.64723	-1.3898	1692.6
1.64	165	60	NaN	-0.67535	19.263	2.6814	-177.17	14.263	-4.3947	9.6489	-825.6	1162.3	22.58	866.85	1162.9	26.227	57.649	0	0	2.2317	-2.5911	-19.934	-15.593	-1.1131	2.3875	19.283	14.243	1.1186	-0.20352	-0.6506	-1.3504	1692.5
1.65	166	60	NaN	-0.69313	19.259	2.7052	-177.2	14.284	-4.3802	9.5701	-825.59	1162.3	22.657	866.81	1162.9	23.649	57.409	0	0	2.0664	-2.4284	-19.934	-15.593	-1.1362	2.3616	19.278	14.265	0.93023	-0.066818	-0.65549	-1.3282	1692.4
1.66	167	60	NaN	-0.69209	19.253	2.7045	-177.21	14.325	-4.3616	9.5718	-825.55	1162.3	22.74	866.73	1162.8	23.649	57.559	0	0	1.9011	-2.2658	-19.934	-15.593	-1.1379	2.3454	19.272	14.306	0.76318	0.079638	-0.66124	-1.2879	1692.3
1.67	168	60	NaN	-0.69233	19.232	2.7118	-177.22	14.358	-4.3856	9.5505	-825.56	1162.3	22.707	866.66	1162.8	25.156	57.82	0	0	1.7358	-2.1031	-19.934	-15.593	-1.1378	2.3365	19.252	14.338	0.59803	0.23335	-0.68184	-1.2555	1692.3
1.68	169	60	NaN	-0.6991	19.217	2.716	-177.22	14.4	-4.3902	9.4989	-825.54	1162.3	22.744	866.55	1162.8	25.954	56.949	0	0	1.5705	-1.9405	-19.934	-15.593	-1.1476	2.329	19.236	14.381	0.42295	0.38852	-0.69744	-1.2123	1692.1
1.69	170	60	NaN	-0.69804	19.201	2.6982	-177.22	14.429	-4.3862	9.5177	-825.53	1162.2	22.795	866.45	1162.8	27.629	57.057	0	0	1.4052	-1.7778	-19.934	-15.593	-1.1476	2.3292	19.22	14.41	0.2576	0.55142	-0.71382	-1.183	1692
1.7	171	60	NaN	-0.69279	19.185	2.6898	-177.22	14.428	-4.3846	9.4959	-825.53	1162.2	22.875	866.39	1162.8	24.755	56.728	0	0	1.1331	-1.5101	-19.926	-15.586	-1.1459	2.3275	19.203	14.41	-0.01273	0.81745	-0.72238	-1.1759	1692
1.71	172	60	NaN	-0.68805	19.18	2.6967	-177.21	14.406	-4.3986	9.4155	-825.51	1162.2	22.94	866.35	1162.7	25.725	56.603	0	0	0.8198	-1.2017	-19.915	-15.575	-1.1461	2.3279	19.196	14.389	-0.32626	1.1261	-0.71866	-1.1853	1691.9
1.72	173	60	NaN	-0.68384	19.183	2.6978	-177.2	14.382	-4.4103	9.3579	-825.47	1162.2	22.975	866.32	1162.7	25.388	55.446	0	0	0.50646	-0.89341	-19.904	-15.564	-1.145	2.338	19.198	14.368	-0.63853	1.4446	-0.70599	-1.1963	1691.8
1.73	174	60	NaN	-0.67982	19.182	2.6941	-177.19	14.357	-4.3813	9.3136	-825.46	1162.2	23.077	866.28	1162.6	24.454	52.56	0	0	0.16338	-0.55581	-19.888	-15.548	-1.146	2.3482	19.195	14.344	-0.98259	1.7924	-0.69237	-1.204	1691.8
1.74	175	60	NaN	-0.67033	19.187	2.7009	-177.17	14.318	-4.3803	9.2282	-825.43	1162.2	23.15	866.28	1162.6	24.25	46.535	0	0	-0.24038	-0.15851	-19.861	-15.521	-1.1418	2.3567	19.2	14.305	-1.3822	2.1982	-0.66116	-1.2157	1691.8
1.75	176	60	NaN	-0.66703	19.194	2.6792	-177.16	14.276	-4.3698	9.2259	-825.4	1162.2	23.232	866.29	1162.6	23.649	44.66	0	0	-0.64414	0.23879	-19.834	-15.494	-1.1414	2.3627	19.207	14.264	-1.7855	2.6015	-0.62725	-1.2306	1691.7
1.76	177	60	NaN	-0.67763	19.187	2.6658	-177.13	14.236	-4.3427	9.2135	-825.44	1162.2	23.338	866.31	1162.6	24.636	45.217	0	0	-1.0479	0.63609	-19.807	-15.467	-1.156	2.3887	19.2	14.223	-2.2039	3.0248	-0.60767	-1.2439	1691.8
1.77	178	60	NaN	-0.68539	19.199	2.662	-177.07	14.221	-4.3486	9.1607	-825.41	1162.2	23.314	866.3	1162.6	23.649	47.533	0	0	-1.4517	1.0334	-19.781	-15.441	-1.1647	2.4505	19.211	14.208	-2.6164	3.4839	-0.5692	-1.2322	1691.8
1.78	179	60	NaN	-0.69498	19.221	2.659	-177.03	14.2	-4.341	9.1032	-825.37	1162.2	23.326	866.34	1162.6	23.652	48.166	0	0	-1.863	1.4382	-19.748	-15.408	-1.1767	2.4887	19.232	14.188	-3.0397	3.9269	-0.51579	-1.2204	1691.8
1.79	180	60	NaN	-0.70256	19.23	2.6579	-177.01	14.193	-4.3068	9.052	-825.34	1162.2	23.412	866.35	1162.6	23.649	48.496	0	0	-2.2763	1.8448	-19.715	-15.375	-1.1889	2.5056	19.242	14.181	-3.4652	4.3504	-0.47292	-1.1933	1691.8
1.8	181	60	NaN	-0.7127	19.233	2.655	-176.98	14.197	-4.2897	9.0085	-825.34	1162.2	23.452	866.35	1162.6	23.649	48.331	0	0	-2.6895	2.2514	-19.681	-15.341	-1.2019	2.5266	19.245	14.185	-3.8913	4.778	-0.43631	-1.1555	1691.7
1.81	182	60	NaN	-0.73372	19.241	2.6546	-176.95	14.194	-4.3036	8.9419	-825.33	1162.3	23.41	866.41	1162.6	23.649	50.207	0	0	-3.1027	2.6581	-19.647	-15.307	-1.2237	2.5589	19.253	14.183	-4.3264	5.2169	-0.39424	-1.1247	1691.8
1.82	183	60	NaN	-0.76005	19.249	2.658	-176.92	14.194	-4.3032	8.8571	-825.34	1162.3	23.406	866.5	1162.6	25.023	49.981	0	0	-3.516	3.0647	-19.614	-15.274	-1.2527	2.5896	19.26	14.183	-4.7687	5.6543	-0.35381	-1.0911	1691.9
1.83	184	60	NaN	-0.77015	19.252	2.6156	-176.89	14.221	-4.3034	8.9486	-825.36	1162.3	23.408	866.5	1162.6	24.616	49.403	0	0	-3.7245	3.2698	-19.581	-15.241	-1.2598	2.616	19.263	14.21	-4.9843	5.8858	-0.31723	-1.0308	1691.9
1.84	185	60	NaN	-0.78635	19.253	2.5846	-176.88	14.242	-4.2605	9.0159	-825.36	1162.3	23.522	866.54	1162.6	23.649	49.655	0	0	-3.7979	3.3421	-19.561	-15.221	-1.2776	2.6284	19.266	14.23	-5.0755	5.9705	-0.29562	-0.99149	1692
1.85	186	60	NaN	-0.8113	19.264	2.5798	-176.85	14.274	-4.2796	8.9551	-825.39	1162.3	23.447	866.62	1162.6	25.512	49.33	0	0	-3.6967	3.2425	-19.563	-15.223	-1.302	2.6623	19.275	14.263	-4.9987	5.9048	-0.28779	-0.95971	1692.1
1.86	187	60	NaN	-0.81256	19.272	2.5638	-176.83	14.315	-4.296	8.9597	-825.38	1162.3	23.385	866.64	1162.6	24.382	49.092	0	0	-3.5954	3.1428	-19.564	-15.224	-1.301	2.6864	19.282	14.305	-4.8964	5.8292	-0.28199	-0.91925	1692.1
1.87	188	60	NaN	-0.82597	19.286	2.555	-176.8	14.372	-4.3339	8.9325	-825.37	1162.3	23.269	866.64	1162.6	23.649	49.944	0	0	-3.4941	3.0432	-19.566	-15.225	-1.3114	2.717	19.295	14.362	-4.8055	5.7602	-0.2703	-0.86328	1692.1
1.88	189	60	NaN	-0.83616	19.299	2.541	-176.79	14.407	-4.3363	8.9178	-825.37	1162.3	23.271	866.68	1162.6	23.649	49.1	0	0	-3.3928	2.9435	-19.567	-15.227	-1.3222	2.7216	19.308	14.398	-4.715	5.6651	-0.25948	-0.82909	1692.1
1.89	190	60	NaN	-0.84463	19.307	2.5253	-176.8	14.435	-4.3698	8.8942	-825.39	1162.3	23.223	866.75	1162.6	23.78	48.978	0	0	-3.2916	2.8439	-19.568	-15.228	-1.3298	2.7196	19.315	14.427	-4.6214	5.5635	-0.25318	-0.80174	1692.2
1.9	191	60	NaN	-0.85527	19.315	2.5046	-176.79	14.478	-4.4185	8.8883	-825.41	1162.3	23.108	866.8	1162.6	23.649	48.791	0	0	-3.1903	2.7442	-19.57	-15.23	-1.3367	2.7265	19.323	14.47	-4.527	5.4707	-0.2473	-0.75998	1692.3
1.91	192	60	NaN	-0.85718	19.324	2.4704	-176.8	14.512	-4.3749	8.9671	-825.41	1162.3	23.174	866.81	1162.6	23.649	47.929	0	0	-3.089	2.6446	-19.571	-15.231	-1.3382	2.7173	19.332	14.503	-4.4272	5.3618	-0.23947	-0.728	1692.3
1.92	193	60	NaN	-0.85608	19.329	2.4625	-176.82	14.512	-4.4029	8.9714	-825.42	1162.3	23.128	866.9	1162.5	23.649	47.297	0	0	-2.9878	2.5449	-19.573	-15.233	-1.3354	2.7017	19.336	14.505	-4.3231	5.2466	-0.23657	-0.72828	1692.4
1.93	194	60	NaN	-0.84005	19.347	2.4753	-176.86	14.52	-4.4363	8.9417	-825.4	1162.3	23.146	867.02	1162.5	24.579	47.551	0	0	-2.8865	2.4453	-19.574	-15.234	-1.3209	2.6586	19.355	14.512	-4.2074	5.1038	-0.21957	-0.72218	1692.5
1.94	195	60	NaN	-0.84586	19.345	2.5206	-176.89	14.531	-4.3515	8.7779	-825.43	1162.3	23.312	867.06	1162.5	23.649	46.948	0	0	-2.7852	2.3456	-19.576	-15.236	-1.3379	2.6204	19.351	14.525	-4.1231	4.966	-0.22486	-0.7107	1692.6
1.95	196	60	NaN	-0.84092	19.357	2.5108	-176.9	14.557	-4.3395	8.8221	-825.43	1162.3	23.335	867.1	1162.5	24.387	45.16	0	0	-2.6839	2.246	-19.577	-15.237	-1.3322	2.6054	19.363	14.551	-4.0161	4.8513	-0.21467	-0.68662	1692.6
1.96	197	60	NaN	-0.82297	19.36	2.4881	-176.91	14.569	-4.3879	8.9191	-825.44	1162.3	23.262	867.16	1162.5	23.649	43.944	0	0	-2.5827	2.1463	-19.579	-15.239	-1.3085	2.6028	19.366	14.562	-3.8912	4.7491	-0.2128	-0.67645	1692.7
1.97	198	60	NaN	-0.81795	19.367	2.4994	-176.94	14.594	-4.3882	8.9051	-825.44	1162.3	23.314	867.19	1162.5	23.649	41.569	0	0	-2.5256	2.0902	-19.581	-15.241	-1.3057	2.5768	19.374	14.587	-3.8313	4.667	-0.20691	-0.65322	1692.7
1.98	199	60	NaN	-0.81646	19.369	2.5083	-176.96	14.61	-4.3572	8.8947	-825.46	1162.3	23.425	867.22	1162.5	23.649	41.103	0	0	-2.5029	2.0678	-19.583	-15.243	-1.3083	2.5459	19.375	14.604	-3.8112	4.6137	-0.20804	-0.63891	1692.7
1.99	200	60	NaN	-0.80905	19.362	2.5148	-176.98	14.613	-4.3433	8.8827	-825.5	1162.3	23.483	867.27	1162.5	24.79	39.548	0	0	-2.4801	2.0454	-19.585	-15.245	-1.3032	2.5265	19.368	14.607	-3.7834	4.5719	-0.21721	-0.6383	1692.8
2	201	60	NaN	-0.80114	19.367	2.5479	-176.99	14.628	-4.3414	8.7776	-825.51	1162.4	23.497	867.29	1162.5	23.649	41.208	0	0	-2.4574	2.023	-19.588	-15.247	-1.2993	2.5157	19.372	14.623	-3.7567	4.5387	-0.21576	-0.62451	1692.9
2.01	202	60	NaN	-0.7813	19.376	2.5263	-176.97	14.633	-4.3462	8.866	-825.51	1162.4	23.46	867.34	1162.5	23.649	40.704	0	0	-2.4346	2.0007	-19.59	-15.25	-1.2752	2.535	19.38	14.629	-3.7099	4.5356	-0.21018	-0.62042	1692.9
2.02	203	60	NaN	-0.76753	19.367	2.4794	-177	14.622	-4.3411	9.0417	-825.55	1162.4	23.612	867.39	1162.5	25.849	39.148	0	0	-2.4119	1.9783	-19.592	-15.252	-1.2606	2.5051	19.372	14.616	-3.6725	4.4834	-0.22007	-0.63553	1693
2.03	204	60	NaN	-0.76522	19.36	2.4821	-177	14.617	-4.3112	9.0437	-825.61	1162.3	23.675	867.39	1162.5	24.069	39.065	0	0	-2.3891	1.9559	-19.594	-15.254	-1.2604	2.5085	19.365	14.612	-3.6495	4.4644	-0.229	-0.64227	1693.1
2.04	205	60	NaN	-0.76305	19.363	2.4868	-177.01	14.598	-4.3029	9.0318	-825.63	1162.4	23.784	867.43	1162.5	23.649	37.938	0	0	-2.3664	1.9335	-19.597	-15.257	-1.2623	2.4905	19.368	14.593	-3.6287	4.424	-0.22855	-0.66331	1693.1
2.05	206	60	NaN	-0.7617	19.368	2.4957	-177.01	14.574	-4.3559	9.0145	-825.63	1162.4	23.752	867.49	1162.5	23.649	38.932	0	0	-2.3437	1.9111	-19.599	-15.259	-1.2604	2.4886	19.373	14.569	-3.604	4.3997	-0.22632	-0.68975	1693.2
2.06	207	60	NaN	-0.76291	19.369	2.4919	-177.03	14.529	-4.4119	9.0728	-825.68	1162.3	23.786	867.56	1162.5	24.278	35.76	0	0	-2.3209	1.8887	-19.601	-15.261	-1.2607	2.4761	19.374	14.524	-3.5817	4.3649	-0.22721	-0.73702	1693.3
2.07	208	60	NaN	-0.76245	19.371	2.5022	-177.04	14.481	-4.4397	9.0806	-825.71	1162.3	23.882	867.63	1162.5	23.649	37.657	0	0	-2.2982	1.8663	-19.603	-15.263	-1.2633	2.4542	19.376	14.476	-3.5614	4.3206	-0.22782	-0.78758	1693.4
2.08	209	60	NaN	-0.76034	19.371	2.51	-177.07	14.445	-4.4388	9.0831	-825.73	1162.3	23.998	867.67	1162.5	25.147	37.59	0	0	-2.2754	1.844	-19.606	-15.266	-1.265	2.4285	19.376	14.441	-3.5404	4.2725	-0.23017	-0.82482	1693.5
2.09	210	60	NaN	-0.76499	19.364	2.5019	-177.1	14.413	-4.4255	9.1525	-825.76	1162.3	24.16	867.71	1162.5	26.019	38.717	0	0	-2.2527	1.8216	-19.608	-15.268	-1.2727	2.391	19.368	14.409	-3.5254	4.2126	-0.23972	-0.85933	1693.5
2.1	211	60	NaN	-0.78035	19.358	2.5444	-177.14	14.37	-4.4221	9.0537	-825.8	1162.3	24.342	867.81	1162.4	25.985	36.276	0	0	-2.2299	1.7992	-19.61	-15.27	-1.2975	2.3425	19.36	14.368	-3.5274	4.1417	-0.25072	-0.90208	1693.7
2.11	212	60	NaN	-0.78036	19.357	2.5132	-177.17	14.376	-4.4003	9.183	-825.82	1162.3	24.505	867.8	1162.4	23.649	38.288	0	0	-2.2072	1.7768	-19.612	-15.272	-1.2987	2.3116	19.358	14.374	-3.5059	4.0884	-0.25429	-0.89842	1693.7
2.12	213	60	NaN	-0.77844	19.351	2.5218	-177.2	14.357	-4.3868	9.1864	-825.82	1162.3	24.661	867.87	1162.3	23.649	41.001	0	0	-2.1844	1.7544	-19.615	-15.275	-1.3019	2.2717	19.351	14.357	-3.4863	4.0262	-0.2638	-0.91792	1693.8
2.13	214	60	NaN	-0.78509	19.345	2.529	-177.22	14.358	-4.3891	9.1716	-825.83	1162.3	24.751	867.92	1162.3	23.649	37.643	0	0	-2.2281	1.7975	-19.613	-15.273	-1.3121	2.2509	19.344	14.359	-3.5402	4.0483	-0.2694	-0.91396	1693.8
2.14	215	60	NaN	-0.79623	19.335	2.546	-177.25	14.372	-4.4067	9.1603	-825.87	1162.3	24.857	867.98	1162.2	23.649	38.206	0	0	-2.2953	1.8635	-19.61	-15.27	-1.3272	2.2183	19.332	14.375	-3.6225	4.0818	-0.27886	-0.89499	1693.9
2.15	216	60	NaN	-0.79449	19.325	2.5249	-177.29	14.409	-4.3873	9.2656	-825.9	1162.3	25.04	867.98	1162.2	24.506	37.053	0	0	-2.3624	1.9296	-19.608	-15.267	-1.328	2.1782	19.321	14.412	-3.6905	4.1078	-0.28631	-0.85543	1693.9
2.16	217	60	NaN	-0.79552	19.327	2.5342	-177.32	14.443	-4.398	9.2741	-825.91	1162.3	25.138	868.01	1162.2	23.649	37.429	0	0	-2.3864	1.9532	-19.608	-15.268	-1.3321	2.1482	19.322	14.448	-3.7185	4.1014	-0.28544	-0.8195	1694
2.17	218	60	NaN	-0.79916	19.34	2.5651	-177.34	14.468	-4.4322	9.2174	-825.92	1162.3	25.19	868.13	1162.1	23.649	37.847	0	0	-2.3767	1.9436	-19.608	-15.268	-1.3394	2.1228	19.332	14.475	-3.7161	4.0664	-0.27598	-0.79265	1694.1
2.18	219	60	NaN	-0.79323	19.354	2.5609	-177.36	14.502	-4.4317	9.265	-825.92	1162.3	25.319	868.22	1162.1	23.649	37.482	0	0	-2.3052	1.8733	-19.606	-15.266	-1.3362	2.0926	19.345	14.511	-3.6414	3.9658	-0.26182	-0.7556	1694.2
2.19	220	60	NaN	-0.78661	19.369	2.56	-177.38	14.553	-4.434	9.2968	-825.92	1162.3	25.405	868.24	1162.1	23.649	36.48	0	0	-2.4267	1.9928	-19.604	-15.264	-1.3314	2.0783	19.36	14.562	-3.7581	4.0711	-0.24401	-0.70247	1694.2
2.2	221	60	NaN	-0.77733	19.385	2.5595	-177.37	14.585	-4.4699	9.3289	-825.94	1162.4	25.397	868.3	1162.1	23.649	37.769	0	0	-2.9413	2.4992	-19.601	-15.261	-1.3207	2.0897	19.375	14.595	-4.262	4.5889	-0.22583	-0.66615	1694.3
2.21	222	60	NaN	-0.7623	19.401	2.5312	-177.37	14.612	-4.5166	9.4588	-825.96	1162.3	25.384	868.37	1162	23.714	39.072	0	0	-2.7547	2.3156	-19.59	-15.25	-1.3008	2.09	19.391	14.622	-4.0555	4.4056	-0.19966	-0.62819	1694.4
2.22	223	60	NaN	-0.75903	19.433	2.5588	-177.38	14.614	-4.5387	9.3902	-825.95	1162.4	25.431	868.5	1162	23.649	37.458	0	0	-2.3942	1.9608	-19.58	-15.24	-1.3014	2.0813	19.422	14.625	-3.6956	4.0421	-0.15882	-0.615	1694.5
2.23	224	60	NaN	-0.75094	19.484	2.5535	-177.36	14.642	-4.6261	9.4648	-825.96	1162.4	25.315	868.64	1162	24.732	38.322	0	0	-1.9877	1.5609	-19.576	-15.236	-1.2868	2.1086	19.472	14.654	-3.2746	3.6695	-0.10432	-0.58225	1694.7
2.24	225	60	NaN	-0.74852	19.53	2.5605	-177.35	14.66	-4.6704	9.4691	-825.97	1162.4	25.3	868.77	1162	23.649	38.305	0	0	-1.2919	0.87615	-19.57	-15.23	-1.2837	2.1188	19.517	14.673	-2.5756	2.9949	-0.052755	-0.55703	1694.8
2.25	226	60	NaN	-0.74597	19.571	2.5654	-177.35	14.68	-4.674	9.4753	-825.99	1162.4	25.388	868.86	1162	23.649	38.405	0	0	-0.61658	0.21167	-19.561	-15.221	-1.2839	2.1147	19.557	14.693	-1.9005	2.3264	-0.003765	-0.52796	1694.9
2.26	227	60	NaN	-0.7391	19.613	2.5626	-177.35	14.695	-4.689	9.5152	-826.03	1162.4	25.446	868.96	1162	23.649	38.814	0	0	-0.15305	-0.24444	-19.548	-15.208	-1.2776	2.1138	19.599	14.709	-1.4307	1.8693	0.051431	-0.49902	1695.1
2.27	228	60	NaN	-0.73297	19.664	2.5564	-177.35	14.695	-4.7251	9.5645	-826.08	1162.5	25.46	869.11	1162	23.649	38.161	0	0	0.47392	-0.86139	-19.536	-15.196	-1.2702	2.1152	19.649	14.71	-0.79628	1.2538	0.11266	-0.48642	1695.3
2.28	229	60	NaN	-0.73367	19.72	2.535	-177.36	14.696	-4.7423	9.6625	-826.16	1162.5	25.544	869.29	1162	23.649	37.823	0	0	1.3391	-1.7128	-19.526	-15.186	-1.2704	2.1068	19.705	14.711	0.068765	0.39404	0.17935	-0.4747	1695.5
2.29	230	60	NaN	-0.73858	19.762	2.5204	-177.37	14.69	-4.7384	9.7178	-826.23	1162.5	25.656	869.44	1162	24.048	40.22	0	0	2.1123	-2.4736	-19.508	-15.168	-1.2771	2.0889	19.747	14.705	0.8352	-0.38467	0.2388	-0.46269	1695.7
2.3	231	60	NaN	-0.74196	19.794	2.5475	-177.37	14.712	-4.7325	9.6434	-826.32	1162.5	25.769	869.51	1162	24.253	38.422	0	0	2.6198	-2.9729	-19.498	-15.158	-1.2868	2.0804	19.779	14.727	1.333	-0.89256	0.28149	-0.43077	1695.9
2.31	232	60	NaN	-0.75109	19.819	2.5696	-177.38	14.718	-4.749	9.5737	-826.43	1162.5	25.833	869.62	1162	23.649	37.242	0	0	2.7354	-3.0867	-19.499	-15.159	-1.3003	2.0691	19.804	14.734	1.4351	-1.0176	0.30421	-0.42531	1696.1
2.32	233	60	NaN	-0.75075	19.841	2.5303	-177.38	14.723	-4.7656	9.7026	-826.53	1162.5	25.889	869.74	1162	24.705	37.928	0	0	3.1859	-3.53	-19.503	-15.163	-1.2975	2.0759	19.825	14.739	1.8884	-1.4541	0.32185	-0.42344	1696.4
2.33	234	60	NaN	-0.75466	19.865	2.5223	-177.39	14.736	-4.7173	9.7398	-826.68	1162.5	26.135	869.87	1162	23.649	39.477	0	0	3.7829	-4.1174	-19.504	-15.164	-1.3083	2.0584	19.847	14.754	2.4745	-2.059	0.34267	-0.40992	1696.6
2.34	235	60	NaN	-0.76082	19.885	2.5115	-177.39	14.754	-4.6851	9.7786	-826.8	1162.5	26.343	869.97	1161.9	23.649	38.054	0	0	4.549	-4.8713	-19.502	-15.162	-1.3201	2.0504	19.865	14.774	3.2288	-2.8208	0.36245	-0.38777	1696.9
2.35	236	60	NaN	-0.76776	19.889	2.5076	-177.38	14.786	-4.6796	9.7894	-826.91	1162.6	26.485	870.03	1161.9	23.649	38.56	0	0	5.2473	-5.5584	-19.502	-15.162	-1.3315	2.0524	19.869	14.806	3.9159	-3.506	0.3662	-0.356	1697
2.36	237	60	NaN	-0.777	19.882	2.5301	-177.38	14.822	-4.6935	9.716	-827.04	1162.6	26.606	870.08	1162	24.218	39.445	0	0	5.8764	-6.1775	-19.505	-15.164	-1.3472	2.052	19.862	14.842	4.5292	-4.1255	0.35702	-0.32265	1697.2
2.37	238	60	NaN	-0.78547	19.877	2.5379	-177.37	14.838	-4.7445	9.6893	-827.15	1162.6	26.657	870.16	1162	23.649	39.237	0	0	7.1183	-7.3995	-19.513	-15.173	-1.3582	2.0612	19.856	14.858	5.7601	-5.3384	0.34287	-0.3149	1697.4
2.38	239	60	NaN	-0.78597	19.866	2.5112	-177.36	14.858	-4.7286	9.79	-827.23	1162.6	26.854	870.2	1161.9	24.376	39.1	0	0	8.1466	-8.4113	-19.513	-15.173	-1.3619	2.067	19.844	14.88	6.7846	-6.3443	0.33136	-0.29267	1697.5
2.39	240	60	NaN	-0.80231	19.833	2.521	-177.31	14.896	-4.7383	9.7637	-827.36	1162.5	27.025	870.22	1161.9	23.649	39.099	0	0	8.9311	-9.1833	-19.502	-15.162	-1.3849	2.1025	19.811	14.918	7.5462	-7.0807	0.30865	-0.24348	1697.7
2.4	241	60	NaN	-0.81066	19.811	2.5216	-177.31	14.908	-4.6803	9.7687	-827.45	1162.5	27.325	870.24	1161.9	23.649	39.306	0	0	9.2493	-9.4964	-19.509	-15.169	-1.4032	2.0962	19.789	14.93	7.8462	-7.4002	0.28044	-0.23903	1697.8
2.41	242	60	NaN	-0.81721	19.791	2.5325	-177.27	14.917	-4.7265	9.7463	-827.56	1162.5	27.348	870.26	1161.8	24.199	38.198	0	0	9.7005	-9.9404	-19.512	-15.172	-1.4112	2.1362	19.769	14.94	8.2893	-7.8042	0.2563	-0.23264	1697.9
2.42	243	60	NaN	-0.82761	19.79	2.5538	-177.24	14.921	-4.7422	9.6978	-827.61	1162.5	27.425	870.25	1161.8	24.052	39.305	0	0	10.32	-10.55	-19.512	-15.172	-1.4258	2.1583	19.766	14.945	8.8945	-8.392	0.25424	-0.22674	1698
2.43	244	60	NaN	-0.83674	19.795	2.5573	-177.22	14.926	-4.7471	9.7084	-827.66	1162.5	27.502	870.22	1161.8	23.855	41.226	0	0	10.763	-10.986	-19.511	-15.17	-1.4372	2.1786	19.771	14.95	9.3261	-8.8076	0.26031	-0.21997	1698
2.44	245	60	NaN	-0.84045	19.806	2.5524	-177.2	14.919	-4.7442	9.7455	-827.68	1162.5	27.594	870.22	1161.8	24.351	41.54	0	0	11.061	-11.279	-19.508	-15.168	-1.4427	2.1962	19.782	14.943	9.6185	-9.0831	0.27361	-0.22457	1698
2.45	246	60	NaN	-0.83916	19.825	2.5489	-177.19	14.903	-4.7113	9.7743	-827.69	1162.5	27.778	870.22	1161.7	23.649	41.591	0	0	11.147	-11.364	-19.508	-15.168	-1.4467	2.2041	19.799	14.929	9.7005	-9.1598	0.29145	-0.23915	1698
2.46	247	60	NaN	-0.83512	19.838	2.5411	-177.18	14.9	-4.6518	9.8156	-827.72	1162.5	28.033	870.18	1161.7	23.649	41.307	0	0	11.038	-11.256	-19.511	-15.171	-1.4498	2.2088	19.812	14.926	9.5881	-9.0476	0.30065	-0.24515	1698
2.47	248	60	NaN	-0.83158	19.843	2.5727	-177.17	14.899	-4.6026	9.7386	-827.76	1162.5	28.238	870.13	1161.7	23.735	41.577	0	0	10.791	-11.014	-19.518	-15.178	-1.4558	2.2045	19.817	14.925	9.3353	-8.8091	0.29891	-0.25214	1698
2.48	249	60	NaN	-0.84935	19.889	2.7961	-177.14	14.913	-4.6387	9.0121	-827.72	1162.6	28.188	870.06	1161.7	24.829	40.85	0	0	10.791	-11.014	-19.518	-15.178	-1.4965	2.2141	19.857	14.944	9.2947	-8.7995	0.33877	-0.23402	1697.9
2.49	250	60	NaN	-0.8361	19.897	2.7599	-177.15	14.903	-4.6202	9.13	-827.74	1162.6	28.337	870.05	1161.6	23.649	40.463	0	0	10.859	-11.081	-19.518	-15.178	-1.4843	2.2043	19.865	14.936	9.3751	-8.8764	0.34648	-0.24263	1697.9
2.5	251	60	NaN	-0.82207	19.907	2.7687	-177.13	14.907	-4.6542	9.1217	-827.75	1162.6	28.303	870.04	1161.6	24.218	40.169	0	0	10.985	-11.204	-19.518	-15.178	-1.4694	2.2233	19.875	14.94	9.5152	-8.9806	0.35681	-0.2383	1697.9
2.51	252	60	NaN	-0.80825	19.918	2.7862	-177.01	15.002	-4.8933	9.0899	-827.75	1162.6	27.614	869.85	1161.7	25.146	40.057	0	0	11.147	-11.364	-19.518	-15.178	-1.4334	2.3599	19.887	15.032	9.7141	-9.0043	0.36946	-0.14557	1697.7
2.52	253	60	NaN	-0.78635	19.931	2.7885	-177.05	14.998	-4.8255	9.1055	-827.74	1162.6	27.955	869.83	1161.7	23.649	42.364	0	0	11.316	-11.53	-19.519	-15.179	-1.4225	2.3136	19.898	15.031	9.8932	-9.2162	0.37941	-0.14777	1697.7
2.53	254	60	NaN	-0.76702	19.94	2.7861	-177.13	14.975	-4.666	9.1352	-827.73	1162.6	28.587	869.85	1161.6	23.649	41.268	0	0	11.401	-11.614	-19.523	-15.183	-1.4235	2.2086	19.905	15.01	9.9779	-9.4055	0.38125	-0.1738	1697.7
2.54	255	60	NaN	-0.75657	19.943	2.7882	-177.14	15	-4.6848	9.1428	-827.72	1162.6	28.618	869.79	1161.6	23.649	40.368	0	0	11.248	-11.463	-19.53	-15.19	-1.4139	2.2035	19.908	15.035	9.8343	-9.2598	0.37827	-0.15461	1697.6
2.55	256	60	NaN	-0.74697	19.947	2.794	-177.09	15.036	-4.8244	9.1303	-827.7	1162.6	28.279	869.72	1161.6	24.315	41.666	0	0	10.933	-11.154	-19.537	-15.197	-1.3933	2.2629	19.911	15.071	9.5402	-8.8907	0.37434	-0.12576	1697.5
2.56	257	60	NaN	-0.73569	19.948	2.8091	-177	15.134	-5.0731	9.101	-827.69	1162.7	27.62	869.52	1161.7	23.671	39.929	0	0	10.449	-10.676	-19.541	-15.201	-1.3608	2.3764	19.915	15.168	9.0877	-8.3	0.37331	-0.033583	1697.3
2.57	258	60	NaN	-0.73297	19.953	2.7941	-177.16	15.04	-4.7705	9.1525	-827.66	1162.7	28.693	869.67	1161.5	23.975	38.703	0	0	10.422	-10.65	-19.55	-15.21	-1.3925	2.1818	19.915	15.078	9.029	-8.4681	0.36436	-0.1321	1697.4
2.58	259	60	NaN	-0.7328	19.952	2.7929	-177.18	15.04	-4.7529	9.1726	-827.64	1162.7	28.835	869.64	1161.5	23.649	37.806	0	0	10.666	-10.89	-19.562	-15.221	-1.3965	2.1579	19.913	15.079	9.2695	-8.7325	0.35131	-0.14259	1697.4
2.59	260	60	NaN	-0.72553	19.946	2.7536	-177.17	15.07	-4.8051	9.3211	-827.6	1162.6	28.752	869.57	1161.5	24.036	40.294	0	0	10.84	-11.061	-19.572	-15.232	-1.3815	2.1752	19.909	15.107	9.4583	-8.8862	0.33627	-0.12549	1697.3
2.6	261	60	NaN	-0.73059	19.941	2.7771	-177.18	15.089	-4.8337	9.2569	-827.58	1162.6	28.749	869.49	1161.5	24.828	39.126	0	0	10.873	-11.094	-19.582	-15.242	-1.3886	2.1656	19.904	15.126	9.4842	-8.9283	0.32261	-0.11525	1697.2
2.61	262	60	NaN	-0.74085	19.937	2.7994	-177.2	15.072	-4.8433	9.2038	-827.52	1162.6	28.836	869.48	1161.5	23.649	38.902	0	0	10.522	-10.749	-19.586	-15.246	-1.4037	2.1363	19.898	15.11	9.1181	-8.6122	0.31252	-0.13521	1697.1
2.62	263	60	NaN	-0.739	19.913	2.6984	-177.22	15.05	-4.8251	9.5679	-827.47	1162.6	28.98	869.47	1161.5	23.807	40.271	0	0	10.453	-10.681	-19.596	-15.256	-1.3944	2.1214	19.876	15.087	9.0583	-8.5591	0.27989	-0.16919	1697.1
2.63	264	60	NaN	-0.74301	19.888	2.6577	-177.23	15.041	-4.8199	9.7339	-827.44	1162.5	29.051	869.44	1161.5	23.649	38.189	0	0	10.318	-10.548	-19.609	-15.269	-1.3953	2.1158	19.853	15.076	8.9223	-8.4317	0.24398	-0.19283	1697
2.64	265	60	NaN	-0.75962	19.88	2.7638	-177.24	15.035	-4.8482	9.4207	-827.38	1162.6	29.026	869.42	1161.5	23.649	38.229	0	0	9.5687	-9.8107	-19.623	-15.283	-1.4216	2.1027	19.843	15.072	8.1471	-7.708	0.22045	-0.2111	1696.9
2.65	266	60	NaN	-0.74168	19.848	2.6249	-177.25	15.037	-4.8342	9.9473	-827.32	1162.5	29.11	869.37	1161.5	24.513	39.617	0	0	9.4593	-9.7031	-19.632	-15.292	-1.3887	2.107	19.815	15.069	8.0706	-7.5961	0.18285	-0.22286	1696.8
2.66	267	60	NaN	-0.74859	19.829	2.6688	-177.24	15.03	-4.8662	9.8665	-827.25	1162.5	29.054	869.35	1161.5	23.649	39.649	0	0	9.6115	-9.8528	-19.64	-15.3	-1.3966	2.1082	19.795	15.063	8.215	-7.7446	0.15531	-0.23636	1696.7
2.67	268	60	NaN	-0.74485	19.802	2.6772	-177.25	15.02	-4.8633	9.9165	-827.19	1162.5	29.096	869.37	1161.5	24.578	39.599	0	0	9.7397	-9.979	-19.647	-15.307	-1.3926	2.1024	19.77	15.052	8.3471	-7.8766	0.12279	-0.25509	1696.7
2.68	269	60	NaN	-0.74429	19.757	2.7292	-177.25	15.029	-4.8744	9.8423	-827.11	1162.5	29.082	869.32	1161.5	23.734	38.326	0	0	10.189	-10.421	-19.66	-15.32	-1.3941	2.0952	19.725	15.062	8.7945	-8.3254	0.064271	-0.25844	1696.5
2.69	270	60	NaN	-0.7342	19.715	2.7209	-177.28	15.033	-4.8404	9.9419	-827.05	1162.4	29.201	869.29	1161.5	24.443	40.003	0	0	11.339	-11.553	-19.685	-15.345	-1.3847	2.0717	19.683	15.065	9.9547	-9.4813	-0.0021206	-0.27997	1696.4
2.7	271	60	NaN	-0.72525	19.684	2.7202	-177.28	15.045	-4.8487	9.9942	-826.98	1162.4	29.185	869.27	1161.5	24.226	39.906	0	0	13.443	-13.623	-19.747	-15.407	-1.3734	2.0705	19.653	15.076	12.069	-11.552	-0.094232	-0.33076	1696.4
2.71	272	60	NaN	-0.71377	19.655	2.7316	-177.3	15.048	-4.8344	10.013	-826.92	1162.4	29.235	869.26	1161.5	24.018	39.212	0	0	15.057	-15.211	-19.8	-15.459	-1.3631	2.0524	19.623	15.08	13.694	-13.158	-0.17607	-0.37963	1696.3
2.72	273	60	NaN	-0.69646	19.621	2.7545	-177.32	15.064	-4.8201	10.004	-826.86	1162.4	29.279	869.22	1161.5	24.127	39.368	0	0	15.008	-15.163	-19.808	-15.468	-1.3476	2.0287	19.589	15.096	13.661	-13.135	-0.21902	-0.37201	1696.2
2.73	274	60	NaN	-0.67917	19.586	2.7847	-177.32	15.095	-4.8501	9.9599	-826.78	1162.4	29.176	869.17	1161.5	24.273	39.921	0	0	14.53	-14.692	-19.82	-15.48	-1.3283	2.0299	19.555	15.126	13.201	-12.662	-0.26497	-0.35357	1696.1
2.74	275	60	NaN	-0.66774	19.556	2.7875	-177.33	15.082	-4.8343	9.9796	-826.74	1162.4	29.203	869.2	1161.5	24.153	38.916	0	0	13.934	-14.106	-19.833	-15.493	-1.3171	2.0194	19.524	15.114	12.616	-12.086	-0.30849	-0.37904	1696
2.75	276	60	NaN	-0.65257	19.523	2.7729	-177.35	15.088	-4.7963	10.052	-826.71	1162.4	29.287	869.16	1161.5	24.419	38.259	0	0	13.55	-13.728	-19.844	-15.504	-1.3024	1.9969	19.492	15.119	12.247	-11.731	-0.35232	-0.38521	1696
2.76	277	60	NaN	-0.63966	19.484	2.7529	-177.36	15.091	-4.8155	10.135	-826.69	1162.4	29.206	869.18	1161.5	23.649	38.195	0	0	13.284	-13.467	-19.859	-15.519	-1.2839	1.9943	19.454	15.12	12	-11.473	-0.40453	-0.3985	1696
2.77	278	60	NaN	-0.63083	19.462	2.7497	-177.37	15.078	-4.7974	10.184	-826.68	1162.4	29.22	869.18	1161.5	24.089	37.855	0	0	13.161	-13.346	-19.878	-15.538	-1.2739	1.9866	19.432	15.107	11.887	-11.359	-0.44635	-0.43098	1696
2.78	279	60	NaN	-0.62491	19.452	2.7519	-177.37	15.079	-4.8012	10.213	-826.68	1162.4	29.159	869.16	1161.5	23.649	39.026	0	0	13.005	-13.192	-19.898	-15.558	-1.265	1.9917	19.422	15.109	11.74	-11.2	-0.47567	-0.4494	1695.9
2.79	280	60	NaN	-0.62871	19.455	2.7839	-177.38	15.065	-4.7414	10.144	-826.66	1162.4	29.284	869.16	1161.5	23.649	40.65	0	0	12.875	-13.064	-19.91	-15.57	-1.2754	1.9706	19.425	15.095	11.599	-11.093	-0.48535	-0.47476	1695.9
2.8	281	60	NaN	-0.63212	19.458	2.7985	-177.38	15.053	-4.7127	10.138	-826.66	1162.4	29.302	869.17	1161.5	24.787	39.442	0	0	12.793	-12.983	-19.91	-15.57	-1.2796	1.9728	19.427	15.084	11.513	-11.01	-0.48365	-0.48587	1695.9
2.81	282	60	NaN	-0.63508	19.455	2.7877	-177.37	15.045	-4.7127	10.217	-826.7	1162.4	29.238	869.17	1161.5	25.21	41.647	0	0	13.4	-13.581	-19.937	-15.597	-1.2777	1.9858	19.423	15.076	12.122	-11.595	-0.51411	-0.52136	1696
2.82	283	60	NaN	-0.64448	19.45	2.7776	-177.38	15.038	-4.6796	10.299	-826.76	1162.4	29.275	869.17	1161.5	24.37	41.788	0	0	14.11	-14.28	-19.969	-15.629	-1.2855	1.9816	19.418	15.07	12.825	-12.298	-0.55026	-0.559	1696
2.83	284	60	NaN	-0.65962	19.449	2.7794	-177.37	15.044	-4.6462	10.354	-826.87	1162.5	29.288	869.11	1161.5	23.891	40.352	0	0	12.947	-13.135	-19.956	-15.616	-1.2993	1.9908	19.416	15.077	11.648	-11.144	-0.53939	-0.53873	1696.1
2.84	285	60	NaN	-0.67657	19.459	2.8052	-177.36	15.025	-4.6653	10.321	-826.92	1162.5	29.189	869.15	1161.5	26.448	41.326	0	0	12.713	-12.905	-19.957	-15.617	-1.3139	2.0024	19.425	15.058	11.399	-10.903	-0.53174	-0.55866	1696.2
2.85	286	60	NaN	-0.68584	19.471	2.8194	-177.37	15.013	-4.6334	10.315	-827	1162.5	29.229	869.17	1161.5	23.649	42.168	0	0	13.52	-13.699	-19.975	-15.635	-1.3247	1.9893	19.437	15.047	12.196	-11.71	-0.53869	-0.58774	1696.3
2.86	287	60	NaN	-0.69647	19.487	2.8249	-177.37	15.012	-4.6299	10.357	-827.08	1162.5	29.18	869.17	1161.5	24.442	42.215	0	0	12.331	-12.528	-19.952	-15.612	-1.3322	1.9917	19.451	15.047	10.998	-10.537	-0.50024	-0.5642	1696.4
2.87	288	60	NaN	-0.70109	19.503	2.8248	-177.38	15.018	-4.6231	10.409	-827.16	1162.6	29.15	869.16	1161.5	26.297	42.23	0	0	11.758	-11.965	-19.939	-15.599	-1.3341	1.9915	19.468	15.054	10.424	-9.9735	-0.47045	-0.54488	1696.4
2.88	289	60	NaN	-0.70746	19.512	2.8292	-177.38	15.023	-4.611	10.442	-827.28	1162.6	29.132	869.15	1161.5	26.275	39.809	0	0	11.963	-12.167	-19.939	-15.599	-1.3387	1.9924	19.477	15.059	10.625	-10.175	-0.46241	-0.54028	1696.5
2.89	290	60	NaN	-0.71411	19.533	2.8368	-177.38	15.032	-4.5995	10.476	-827.42	1162.6	29.111	869.13	1161.5	25.561	38.594	0	0	12.047	-12.249	-19.932	-15.592	-1.3434	1.9924	19.497	15.068	10.703	-10.257	-0.43498	-0.52381	1696.7
2.9	291	60	NaN	-0.71878	19.563	2.8468	-177.38	15.038	-4.5913	10.509	-827.53	1162.6	29.089	869.14	1161.5	27.157	39.551	0	0	12.142	-12.342	-19.926	-15.586	-1.3462	1.9883	19.526	15.074	10.795	-10.354	-0.39998	-0.51185	1696.8
2.91	292	60	NaN	-0.72025	19.591	2.8555	-177.38	15.041	-4.5996	10.542	-827.61	1162.6	29.025	869.15	1161.5	28.008	38.558	0	0	12.447	-12.643	-19.943	-15.603	-1.3443	1.992	19.554	15.078	11.103	-10.651	-0.38951	-0.5255	1696.9
2.92	293	60	NaN	-0.71801	19.616	2.8604	-177.37	15.05	-4.62	10.589	-827.7	1162.7	28.926	869.15	1161.5	27.144	37.739	0	0	12.007	-12.21	-19.927	-15.587	-1.3372	2.0069	19.579	15.088	10.669	-10.203	-0.34802	-0.49899	1696.9
2.93	294	60	NaN	-0.71469	19.632	2.8769	-177.39	15.053	-4.5818	10.601	-827.81	1162.7	29.01	869.17	1161.6	27.609	38.119	0	0	11.025	-11.244	-19.886	-15.546	-1.3362	1.9872	19.595	15.091	9.6887	-9.2564	-0.29128	-0.4557	1697.1
2.94	295	60	NaN	-0.71653	19.655	2.8931	-177.38	15.069	-4.5703	10.625	-827.91	1162.7	28.998	869.14	1161.6	28.083	41.583	0	0	10.647	-10.871	-19.873	-15.533	-1.3368	1.9948	19.617	15.107	9.3099	-8.8766	-0.25674	-0.42624	1697.1
2.95	296	60	NaN	-0.71491	19.695	2.905	-177.38	15.076	-4.544	10.698	-827.99	1162.7	29.014	869.14	1161.6	27.322	36.812	0	0	10.051	-10.285	-19.868	-15.527	-1.3332	2.0002	19.656	15.115	8.7179	-8.2852	-0.2111	-0.41239	1697.2
2.96	297	60	NaN	-0.71718	19.71	2.9078	-177.37	15.095	-4.5382	10.776	-828.11	1162.7	28.977	869.09	1161.6	25.02	39.946	0	0	9.3003	-9.5466	-19.867	-15.527	-1.3316	2.0174	19.672	15.134	7.9687	-7.5292	-0.19478	-0.39311	1697.3
2.97	298	60	NaN	-0.75501	19.749	3.0615	-177.37	15.098	-4.5169	10.36	-828.19	1162.8	29.014	869.07	1161.6	24.895	37.944	0	0	9.0417	-9.2921	-19.856	-15.516	-1.3847	2.0045	19.708	15.139	7.657	-7.2876	-0.14859	-0.37705	1697.4
2.98	299	60	NaN	-0.76957	19.78	3.1499	-177.34	15.093	-4.5341	10.164	-828.27	1162.8	28.921	869.07	1161.6	23.649	39.338	0	0	8.8073	-9.0614	-19.846	-15.506	-1.4027	2.0227	19.738	15.135	7.4045	-7.0387	-0.10857	-0.37145	1697.4
2.99	300	60	NaN	-0.76317	19.804	3.1504	-177.32	15.091	-4.5595	10.274	-828.35	1162.8	28.806	869.06	1161.6	25.929	38.282	0	0	8.7067	-8.9625	-19.84	-15.5	-1.3887	2.0592	19.762	15.133	7.318	-6.9033	-0.07765	-0.36718	1697.5
3	301	60	NaN	-0.75674	19.825	3.1524	-177.31	15.087	-4.5474	10.384	-828.42	1162.8	28.825	869.05	1161.6	25.562	39.293	0	0	8.5578	-8.816	-19.84	-15.5	-1.3792	2.0698	19.784	15.128	7.1786	-6.7462	-0.056303	-0.37224	1697.6
3.01	302	60	NaN	-0.74497	19.836	3.162	-177.31	15.068	-4.5165	10.46	-828.53	1162.8	28.905	869.06	1161.6	23.854	39.171	0	0	8.4551	-8.7149	-19.843	-15.503	-1.3675	2.0638	19.795	15.109	7.0876	-6.6511	-0.048108	-0.39444	1697.7
3.02	303	60	NaN	-0.73397	19.852	3.1467	-177.29	15.051	-4.5087	10.643	-828.64	1162.8	28.91	869.04	1161.6	23.649	35.827	0	0	8.8059	-9.0601	-19.843	-15.503	-1.3504	2.0894	19.812	15.091	7.4554	-6.9707	-0.031068	-0.41205	1697.8
3.03	304	60	NaN	-0.73101	19.856	3.1839	-177.28	15.051	-4.5218	10.611	-828.78	1162.8	28.87	869	1161.6	26.625	40.48	0	0	8.6292	-8.8862	-19.847	-15.507	-1.3472	2.0997	19.816	15.091	7.282	-6.7865	-0.030246	-0.41583	1697.9
3.04	305	60	NaN	-0.7278	19.88	3.1644	-177.27	15.05	-4.5424	10.754	-828.83	1162.8	28.797	868.97	1161.7	26.032	39.372	0	0	8.2502	-8.5133	-19.851	-15.511	-1.3367	2.1172	19.84	15.09	6.9135	-6.3961	-0.011338	-0.42139	1697.9
3.05	306	60	NaN	-0.71514	19.896	3.153	-177.25	15.046	-4.5644	10.866	-828.88	1162.8	28.709	868.94	1161.7	23.649	38.781	0	0	8.6285	-8.8855	-19.85	-15.51	-1.3173	2.1481	19.857	15.085	7.3112	-6.7373	0.0073649	-0.42499	1697.9
3.06	307	60	NaN	-0.70908	19.908	3.1494	-177.26	15.032	-4.5495	10.938	-828.95	1162.8	28.744	868.92	1161.7	23.649	38.207	0	0	9.036	-9.2865	-19.849	-15.509	-1.3099	2.1431	19.869	15.071	7.7261	-7.1434	0.019879	-0.43808	1698
3.07	308	60	NaN	-0.70837	19.906	3.1279	-177.26	15.021	-4.5453	11.073	-829.07	1162.8	28.733	868.89	1161.7	23.649	36.129	0	0	9.5395	-9.782	-19.852	-15.512	-1.3043	2.1467	19.868	15.06	8.2353	-7.6352	0.015511	-0.45254	1698.1
3.08	309	60	NaN	-0.70657	19.899	3.1164	-177.25	15.012	-4.5564	11.161	-829.19	1162.8	28.667	868.86	1161.7	23.649	37.231	0	0	9.9681	-10.204	-19.862	-15.521	-1.2972	2.1611	19.86	15.051	8.6709	-8.0427	-0.0014075	-0.4709	1698.1
3.09	310	60	NaN	-0.70183	19.899	3.0997	-177.24	15.012	-4.5477	11.258	-829.27	1162.8	28.66	868.82	1161.7	24.838	39.308	0	0	10.266	-10.497	-19.872	-15.532	-1.289	2.1687	19.86	15.051	8.9771	-8.3283	-0.011608	-0.48099	1698.2
3.1	311	60	NaN	-0.70004	19.909	3.0548	-177.24	15.023	-4.532	11.473	-829.35	1162.8	28.675	868.77	1161.7	24.581	38.027	0	0	10.206	-10.438	-19.877	-15.537	-1.2804	2.1773	19.871	15.06	8.926	-8.2609	-0.0058087	-0.47666	1698.2
3.11	312	60	NaN	-0.70822	19.923	3.0559	-177.22	15.017	-4.5829	11.555	-829.42	1162.8	28.499	868.76	1161.7	23.828	38.806	0	0	10.229	-10.461	-19.885	-15.545	-1.2799	2.2062	19.885	15.055	8.9494	-8.2545	-0.00023305	-0.48968	1698.3
3.12	313	60	NaN	-0.71874	19.946	3.0789	-177.22	15.02	-4.5695	11.524	-829.46	1162.9	28.486	868.72	1161.7	23.649	37.825	0	0	10.282	-10.512	-19.892	-15.552	-1.291	2.207	19.906	15.06	8.9907	-8.3053	0.013846	-0.49262	1698.3
3.13	314	60	NaN	-0.73214	19.959	3.097	-177.23	15.004	-4.5612	11.505	-829.5	1162.9	28.499	868.75	1161.7	23.649	39.457	0	0	10.321	-10.55	-19.895	-15.555	-1.3055	2.199	19.917	15.045	9.015	-8.3515	0.02279	-0.50928	1698.3
3.14	315	60	NaN	-0.73467	19.972	3.0701	-177.21	15.015	-4.5955	11.647	-829.54	1162.9	28.356	868.72	1161.7	23.649	37.853	0	0	10.26	-10.49	-19.896	-15.556	-1.2984	2.2239	19.931	15.055	8.9611	-8.2666	0.035513	-0.50067	1698.3
3.15	316	60	NaN	-0.73771	19.983	3.0699	-177.22	15.037	-4.5894	11.706	-829.57	1162.9	28.35	868.66	1161.7	25.314	36.819	0	0	9.9878	-10.223	-19.895	-15.555	-1.2992	2.223	19.943	15.077	8.6886	-8.0002	0.048459	-0.47822	1698.3
3.16	317	60	NaN	-0.74008	19.99	3.0842	-177.23	15.047	-4.572	11.752	-829.63	1162.9	28.372	868.63	1161.7	26.02	38.951	0	0	9.8214	-10.059	-19.893	-15.553	-1.3008	2.2069	19.949	15.088	8.5206	-7.8524	0.056021	-0.46507	1698.3
3.17	318	60	NaN	-0.74401	19.993	3.1054	-177.25	15.048	-4.5392	11.761	-829.69	1163	28.434	868.63	1161.7	23.886	38.736	0	0	9.8983	-10.135	-19.889	-15.549	-1.3065	2.1857	19.951	15.09	8.5918	-7.9493	0.061519	-0.45935	1698.4
3.18	319	60	NaN	-0.70216	20.024	3.031	-177.26	15.048	-4.524	11.99	-829.55	1162.9	28.45	868.63	1161.7	24.264	38.354	0	0	10.477	-10.705	-19.879	-15.539	-1.2575	2.1862	19.983	15.088	9.2199	-8.5187	0.1036	-0.45102	1698.3
3.19	320	60	NaN	-0.63504	20.05	2.9402	-177.26	15.049	-4.547	12.232	-829.38	1162.8	28.362	868.63	1161.7	24.682	39.649	0	0	10.752	-10.975	-19.881	-15.541	-1.1793	2.2001	20.011	15.088	9.5726	-8.7749	0.12995	-0.45278	1698.1
3.2	321	60	NaN	-0.66712	19.976	3.1059	-177.27	15.046	-4.547	11.774	-829.69	1163	28.351	868.65	1161.7	24.976	39.288	0	0	10.779	-11.002	-19.885	-15.544	-1.2263	2.171	19.933	15.09	9.5531	-8.831	0.048083	-0.45479	1698.4
3.21	322	60	NaN	-0.62278	20.031	2.9001	-177.27	15.045	-4.5491	12.511	-829.39	1162.9	28.333	868.66	1161.7	24.857	40.777	0	0	10.388	-10.617	-19.887	-15.547	-1.1566	2.1941	19.992	15.085	9.2315	-8.4228	0.1051	-0.46203	1698.1
3.22	323	60	NaN	-0.61863	20.008	2.9183	-177.28	15.05	-4.5736	12.503	-829.43	1162.9	28.255	868.67	1161.7	23.649	39.437	0	0	10.065	-10.299	-19.883	-15.543	-1.1501	2.1912	19.967	15.091	8.915	-8.1079	0.084674	-0.45187	1698.2
3.23	324	60	NaN	-0.64487	19.917	3.0823	-177.28	15.059	-4.5881	11.987	-829.79	1163	28.209	868.7	1161.7	25.021	39.37	0	0	9.8482	-10.086	-19.869	-15.529	-1.1921	2.1771	19.872	15.104	8.6562	-7.9087	0.0034381	-0.42504	1698.6
3.24	325	60	NaN	-0.64381	19.886	3.1007	-177.28	15.067	-4.5919	11.976	-829.91	1163.1	28.198	868.7	1161.7	28.348	39.192	0	0	9.196	-9.4439	-19.86	-15.52	-1.191	2.1701	19.84	15.113	8.005	-7.2738	-0.020194	-0.40657	1698.7
3.25	326	60	NaN	-0.63545	19.877	3.108	-177.3	15.081	-4.5631	11.998	-829.94	1163.1	28.293	868.69	1161.7	33.133	38.218	0	0	8.9752	-9.2267	-19.849	-15.509	-1.1851	2.1502	19.83	15.128	7.7901	-7.0765	-0.018237	-0.3806	1698.7
3.26	327	60	NaN	-0.63888	19.871	3.1299	-177.31	15.092	-4.5562	11.94	-829.96	1163.1	28.328	868.71	1161.7	36.559	42.061	0	0	9.5319	-9.7745	-19.833	-15.493	-1.1916	2.1353	19.823	15.14	8.3402	-7.6391	-0.0098938	-0.35365	1698.8
3.27	328	60	NaN	-0.64357	19.87	3.1504	-177.32	15.105	-4.5668	11.875	-829.98	1163.1	28.296	868.73	1161.7	37.085	40.421	0	0	9.352	-9.5975	-19.829	-15.489	-1.1974	2.1306	19.822	15.153	8.1546	-7.4668	-0.007159	-0.33562	1698.8
3.28	329	60	NaN	-0.63678	19.864	3.1539	-177.32	15.125	-4.5524	11.866	-830.01	1163.2	28.306	868.73	1161.7	37.122	40.438	0	0	9.0729	-9.3228	-19.824	-15.484	-1.1912	2.124	19.815	15.174	7.8816	-7.1988	-0.008558	-0.31021	1698.8
3.29	330	60	NaN	-0.63243	19.823	3.126	-177.33	15.143	-4.5234	11.938	-830.09	1163.1	28.339	868.73	1161.7	34.571	40.44	0	0	8.796	-9.0504	-19.816	-15.476	-1.1855	2.1152	19.775	15.191	7.6105	-6.9352	-0.041137	-0.28571	1698.9
3.3	331	60	NaN	-0.64365	19.754	3.1169	-177.34	15.169	-4.511	11.966	-830.21	1163.1	28.33	868.74	1161.7	31.84	38.693	0	0	8.3926	-8.6534	-19.802	-15.462	-1.1955	2.113	19.708	15.215	7.197	-6.5403	-0.094492	-0.24699	1699
3.31	332	60	NaN	-0.65595	19.719	3.1387	-177.33	15.164	-4.4926	11.895	-830.25	1163.1	28.352	868.79	1161.7	33.305	38.683	0	0	7.8556	-8.125	-19.781	-15.441	-1.2109	2.1146	19.672	15.211	6.6447	-6.0104	-0.10924	-0.23054	1699.1
3.32	333	60	NaN	-0.66361	19.665	3.1551	-177.32	15.163	-4.5171	11.846	-830.32	1163.1	28.274	868.83	1161.7	31.523	38.206	0	0	7.6765	-7.9488	-19.781	-15.44	-1.2175	2.1235	19.618	15.21	6.459	-5.8253	-0.16275	-0.23039	1699.2
3.33	334	60	NaN	-0.67919	19.606	3.1771	-177.32	15.154	-4.5262	11.772	-830.41	1163.1	28.231	868.88	1161.7	23.649	40.168	0	0	7.4771	-7.7525	-19.779	-15.439	-1.2341	2.1258	19.56	15.2	6.2429	-5.6267	-0.21894	-0.2387	1699.4
3.34	335	60	NaN	-0.69573	19.568	3.1734	-177.32	15.165	-4.5141	11.765	-830.48	1163	28.257	868.89	1161.7	36.56	40.156	0	0	7.2453	-7.5245	-19.777	-15.437	-1.2518	2.1234	19.523	15.211	5.9936	-5.4011	-0.25368	-0.22591	1699.4
3.35	336	60	NaN	-0.69955	19.551	3.1566	-177.32	15.18	-4.497	11.802	-830.51	1163	28.298	868.88	1161.7	44.49	39.731	0	0	6.6261	-6.9152	-19.774	-15.434	-1.2557	2.1199	19.507	15.224	5.3704	-4.7952	-0.2663	-0.20939	1699.5
3.36	337	60	NaN	-0.69962	19.554	3.1619	-177.32	15.184	-4.5009	11.775	-830.52	1163	28.278	868.89	1161.7	44.862	39.445	0	0	6.1452	-6.442	-19.77	-15.43	-1.256	2.1237	19.511	15.227	4.8892	-4.3182	-0.2591	-0.20326	1699.5
3.37	338	60	NaN	-0.70747	19.573	3.2008	-177.31	15.178	-4.4948	11.633	-830.52	1163	28.263	868.93	1161.7	44.887	37.175	0	0	5.8547	-6.1561	-19.766	-15.426	-1.2681	2.1262	19.529	15.222	4.5866	-4.0299	-0.23729	-0.20432	1699.5
3.38	339	60	NaN	-0.71511	19.598	3.2397	-177.32	15.172	-4.4503	11.481	-830.52	1163	28.341	868.98	1161.7	43.025	40.754	0	0	5.7992	-6.1015	-19.762	-15.422	-1.2835	2.1143	19.552	15.218	4.5157	-3.9872	-0.21069	-0.20431	1699.6
3.39	340	60	NaN	-0.71473	19.624	3.2381	-177.31	15.175	-4.518	11.45	-830.5	1163	28.233	869.01	1161.7	34.082	38.602	0	0	5.927	-6.2272	-19.759	-15.419	-1.2805	2.1246	19.578	15.221	4.6465	-4.1026	-0.18029	-0.19738	1699.6
3.4	341	60	NaN	-0.72612	19.651	3.2509	-177.31	15.181	-4.5	11.338	-830.49	1163	28.27	869.03	1161.7	30.793	37.998	0	0	6.1285	-6.4256	-19.758	-15.418	-1.2969	2.1203	19.605	15.227	4.8316	-4.3053	-0.15234	-0.19099	1699.6
3.41	342	60	NaN	-0.72273	19.658	3.2281	-177.32	15.183	-4.4883	11.36	-830.5	1163	28.306	869.06	1161.7	29.764	37.887	0	0	6.7232	-7.0107	-19.761	-15.421	-1.294	2.1121	19.612	15.229	5.4292	-4.8985	-0.14829	-0.1919	1699.6
3.42	343	60	NaN	-0.72844	19.664	3.2052	-177.31	15.197	-4.5118	11.365	-830.51	1163	28.252	869.08	1161.7	26.527	40.776	0	0	7.5764	-7.8503	-19.768	-15.428	-1.2977	2.1174	19.619	15.242	6.2787	-5.7328	-0.14894	-0.18556	1699.7
3.43	344	60	NaN	-0.72909	19.674	3.1814	-177.31	15.208	-4.4983	11.382	-830.5	1163	28.3	869.09	1161.7	25.308	40.15	0	0	7.1034	-7.3848	-19.791	-15.451	-1.2994	2.1163	19.629	15.254	5.804	-5.2686	-0.16205	-0.1975	1699.7
3.44	345	60	NaN	-0.73195	19.696	3.1768	-177.32	15.212	-4.4848	11.33	-830.45	1163	28.342	869.11	1161.7	24.942	42.277	0	0	6.6304	-6.9194	-19.815	-15.474	-1.3054	2.1091	19.65	15.258	5.3249	-4.8102	-0.1649	-0.21692	1699.6
3.45	346	60	NaN	-0.7237	19.761	3.0921	-177.32	15.214	-4.4893	11.516	-830.2	1163	28.328	869.14	1161.7	29.385	38.907	0	0	6.1573	-6.4539	-19.838	-15.498	-1.2905	2.1164	19.716	15.26	4.8668	-4.3375	-0.12237	-0.23802	1699.4
3.46	347	60	NaN	-0.7289	19.793	3.0332	-177.32	15.22	-4.4929	11.612	-830.07	1163	28.323	869.18	1161.7	34.312	39.904	0	0	5.6843	-5.9884	-19.861	-15.521	-1.2923	2.1208	19.748	15.266	4.392	-3.8677	-0.11342	-0.25563	1699.3
3.47	348	60	NaN	-0.77858	19.712	3.1707	-177.32	15.228	-4.4877	11.088	-830.43	1163.1	28.351	869.2	1161.7	45.001	39.823	0	0	5.2113	-5.523	-19.885	-15.545	-1.3605	2.0965	19.663	15.277	3.8507	-3.4265	-0.22155	-0.26815	1699.7
3.48	349	60	NaN	-0.78605	19.735	3.1216	-177.32	15.249	-4.4994	11.162	-830.35	1163.1	28.321	869.19	1161.7	46.638	37.696	0	0	4.7382	-5.0575	-19.908	-15.568	-1.3645	2.1063	19.687	15.297	3.3738	-2.9512	-0.22164	-0.27117	1699.6
3.49	350	60	NaN	-0.75514	19.848	2.884	-177.33	15.251	-4.4829	11.824	-829.86	1163	28.376	869.27	1161.7	44.445	40.091	0	0	4.2652	-4.592	-19.932	-15.592	-1.3133	2.1081	19.804	15.295	2.9519	-2.484	-0.12764	-0.29688	1699.2
3.5	351	60	NaN	-0.76568	19.876	2.9118	-177.33	15.272	-4.5041	11.646	-829.82	1163	28.311	869.24	1161.7	42.363	40.971	0	0	3.7922	-4.1266	-19.955	-15.615	-1.3276	2.1082	19.831	15.317	2.4646	-2.0184	-0.12452	-0.29825	1699.1
3.51	352	60	NaN	-0.86003	19.827	3.1013	-177.33	15.267	-4.5233	11.037	-830.17	1163.2	28.253	869.28	1161.7	44.235	41.072	0	0	3.3192	-3.6611	-19.979	-15.639	-1.4404	2.0939	19.775	15.319	1.8787	-1.5672	-0.20378	-0.31976	1699.5
3.52	353	60	NaN	-0.88836	19.812	3.1638	-177.34	15.269	-4.4862	10.768	-830.27	1163.3	28.364	869.28	1161.7	44.734	41.956	0	0	2.8461	-3.1957	-20.002	-15.662	-1.4816	2.0648	19.758	15.322	1.3646	-1.1309	-0.24419	-0.33978	1699.6
3.53	354	60	NaN	-0.88898	19.79	3.147	-177.34	15.284	-4.481	10.698	-830.26	1163.3	28.385	869.26	1161.7	44.089	39.973	0	0	2.3731	-2.7302	-20.026	-15.686	-1.4852	2.0593	19.737	15.338	0.88788	-0.67087	-0.28878	-0.34777	1699.6
3.54	355	60	NaN	-0.88033	19.745	3.1012	-177.34	15.276	-4.4988	10.721	-830.27	1163.2	28.334	869.29	1161.7	43.743	40.842	0	0	1.9001	-2.2647	-20.049	-15.709	-1.4741	2.0666	19.692	15.329	0.42598	-0.19814	-0.35728	-0.37951	1699.7
3.55	356	60	NaN	-0.86507	19.694	3.0514	-177.35	15.254	-4.4785	10.779	-830.3	1163.2	28.393	869.34	1161.6	43.001	40.671	0	0	1.427	-1.7993	-20.072	-15.732	-1.4588	2.0602	19.642	15.307	-0.031786	0.26089	-0.43085	-0.42563	1699.7
3.56	357	60	NaN	-0.85912	19.65	3.0192	-177.35	15.259	-4.4364	10.791	-830.32	1163.2	28.524	869.33	1161.7	39.715	39.976	0	0	0.95402	-1.3338	-20.096	-15.756	-1.4569	2.0474	19.599	15.309	-0.50286	0.71355	-0.49692	-0.44652	1699.7
3.57	358	60	NaN	-0.86464	19.606	2.9929	-177.34	15.255	-4.4783	10.768	-830.31	1163.1	28.432	869.37	1161.6	39.991	39.037	0	0	0.48099	-0.86834	-20.119	-15.779	-1.4601	2.0613	19.556	15.305	-0.97907	1.193	-0.56364	-0.47433	1699.8
3.58	359	60	NaN	-0.8738	19.575	2.9952	-177.32	15.267	-4.5436	10.616	-830.25	1163.1	28.289	869.39	1161.6	34.115	37.753	0	0	0.0079609	-0.40288	-20.143	-15.803	-1.4696	2.0828	19.525	15.317	-1.4616	1.6799	-0.61746	-0.48587	1699.7
3.59	360	60	NaN	-0.86491	19.57	2.9873	-177.34	15.267	-4.5114	10.535	-830.17	1163.1	28.42	869.44	1161.6	38.435	37.452	0	0	-0.46507	0.06258	-20.166	-15.826	-1.4678	2.0589	19.521	15.316	-1.9329	2.1215	-0.64529	-0.50983	1699.7
3.6	361	60	NaN	-0.87209	19.574	2.9758	-177.32	15.293	-4.5633	10.472	-830.09	1163.1	28.295	869.41	1161.6	33.545	38.13	0	0	-0.9381	0.52804	-20.19	-15.85	-1.473	2.0786	19.524	15.343	-2.4111	2.6066	-0.66558	-0.50705	1699.6
3.61	362	60	NaN	-0.85173	19.548	2.8535	-177.32	15.302	-4.5783	10.773	-830.07	1163.1	28.292	869.43	1161.6	32.185	37.417	0	0	-1.4111	0.9935	-20.213	-15.873	-1.4423	2.0891	19.5	15.35	-2.8535	3.0826	-0.71358	-0.52266	1699.6
3.62	363	60	NaN	-0.8598	19.54	2.8534	-177.32	15.317	-4.5615	10.689	-830.02	1163.1	28.371	869.43	1161.6	39.453	39.879	0	0	-1.8115	1.3875	-20.154	-15.814	-1.4559	2.08	19.491	15.365	-3.2674	3.4674	-0.66286	-0.44872	1699.6
3.63	364	60	NaN	-0.85898	19.536	2.8209	-177.33	15.331	-4.5664	10.699	-829.96	1163.1	28.392	869.46	1161.6	38.08	40.339	0	0	-2.1955	1.7653	-20.077	-15.737	-1.4555	2.0778	19.488	15.38	-3.651	3.8432	-0.58921	-0.35648	1699.5
3.64	365	60	NaN	-0.84176	19.525	2.7209	-177.33	15.337	-4.5838	10.911	-829.92	1163.1	28.379	869.49	1161.6	42.94	37.523	0	0	-2.5795	2.1432	-19.999	-15.659	-1.4307	2.0834	19.476	15.386	-4.0102	4.2266	-0.52356	-0.27315	1699.5
3.65	366	60	NaN	-0.84423	19.519	2.7087	-177.32	15.342	-4.5934	10.841	-829.89	1163.1	28.374	869.5	1161.6	43.657	39.879	0	0	-0.30975	-0.090253	-19.935	-15.595	-1.4354	2.085	19.469	15.392	-1.7451	1.9947	-0.46664	-0.20362	1699.5
3.66	367	60	NaN	-0.84565	19.521	2.7201	-177.31	15.347	-4.6408	10.707	-829.84	1163.2	28.257	869.53	1161.6	44.396	41.179	0	0	0.39003	-0.77884	-19.867	-15.527	-1.4373	2.1001	19.468	15.4	-1.0473	1.3212	-0.39907	-0.12751	1699.5
3.67	368	60	NaN	-0.83047	19.519	2.6392	-177.33	15.346	-4.6252	10.888	-829.8	1163.2	28.332	869.54	1161.6	39.034	39.822	0	0	-4.3414	3.8769	-19.78	-15.44	-1.4186	2.0867	19.465	15.4	-5.76	5.9636	-0.31538	-0.040742	1699.4
3.68	369	60	NaN	-0.84231	19.493	2.6078	-177.32	15.366	-4.6325	10.827	-829.86	1163.2	28.335	869.52	1161.6	38.757	40.708	0	0	-5.3234	4.8432	-19.746	-15.406	-1.4326	2.0858	19.438	15.421	-6.756	6.929	-0.3079	0.015426	1699.5
3.69	370	60	NaN	-0.73955	19.576	2.3589	-177.33	15.357	-4.6213	11.392	-829.46	1163.1	28.397	869.55	1161.6	42.03	37.875	0	0	-5.2817	4.8022	-19.725	-15.385	-1.313	2.0918	19.526	15.407	-6.5947	6.8939	-0.19951	0.021916	1699.1
3.7	371	60	NaN	-0.69641	19.642	2.2643	-177.34	15.357	-4.615	11.495	-829.33	1163.1	28.449	869.53	1161.6	41.511	37.841	0	0	2.8088	-3.159	-19.691	-15.35	-1.2682	2.0837	19.591	15.408	1.5407	-1.0752	-0.099335	0.05712	1699
3.71	372	60	NaN	-0.68873	19.688	2.2512	-177.34	15.348	-4.6371	11.384	-829.31	1163.2	28.411	869.54	1161.6	45.214	40.089	0	0	9.7905	-10.029	-19.635	-15.295	-1.2629	2.0837	19.636	15.4	8.5276	-7.9453	0.00077405	0.10517	1698.9
3.72	373	60	NaN	-0.69659	19.712	2.2559	-177.34	15.337	-4.6496	11.242	-829.33	1163.2	28.399	869.55	1161.6	45.298	39.422	0	0	13.641	-13.818	-19.55	-15.209	-1.2752	2.0799	19.659	15.391	12.366	-11.738	0.10961	0.18105	1699
3.73	374	60	NaN	-0.70786	19.723	2.2727	-177.34	15.333	-4.6605	11.065	-829.39	1163.2	28.397	869.55	1161.6	46.129	41.292	0	0	13.968	-14.14	-19.551	-15.211	-1.2924	2.0755	19.668	15.388	12.676	-12.064	0.11683	0.17632	1699
3.74	375	60	NaN	-0.71004	19.729	2.2773	-177.34	15.33	-4.6817	10.925	-829.47	1163.3	28.369	869.54	1161.6	45.452	39.777	0	0	13.692	-13.868	-19.56	-15.22	-1.2983	2.0751	19.673	15.386	12.393	-11.793	0.11369	0.16635	1699.1
3.75	376	60	NaN	-0.71785	19.71	2.2581	-177.35	15.324	-4.6654	10.886	-829.65	1163.3	28.45	869.54	1161.6	45.103	39.024	0	0	13.179	-13.363	-19.559	-15.219	-1.3101	2.0544	19.654	15.38	11.869	-11.309	0.095143	0.1604	1699.3
3.76	377	60	NaN	-0.80108	19.618	2.4405	-177.36	15.322	-4.6537	10.316	-830.2	1163.4	28.524	869.51	1161.6	43.332	40.024	0	0	12.664	-12.856	-19.562	-15.221	-1.4148	2.0238	19.557	15.383	11.249	-10.832	-0.0040932	0.16185	1699.8
3.77	378	60	NaN	-0.75177	19.636	2.4181	-177.37	15.295	-4.6459	10.163	-830.28	1163.4	28.587	869.54	1161.6	42.927	39.248	0	0	12.148	-12.348	-19.564	-15.224	-1.3728	2.0084	19.576	15.355	10.775	-10.34	0.011393	0.13047	1699.9
3.78	379	60	NaN	-0.70725	19.764	2.2405	-177.37	15.282	-4.644	10.682	-829.9	1163.3	28.608	869.54	1161.6	43.607	38.65	0	0	11.821	-12.027	-19.574	-15.234	-1.3116	2.0268	19.707	15.339	10.509	-10	0.13347	0.10488	1699.5
3.79	380	60	NaN	-0.70232	19.813	2.1984	-177.37	15.284	-4.6715	10.765	-829.91	1163.3	28.563	869.54	1161.6	42.008	39.608	0	0	11.537	-11.747	-19.584	-15.244	-1.3023	2.0337	19.756	15.341	10.234	-9.7136	0.17195	0.096709	1699.6
3.8	381	60	NaN	-0.70292	19.849	2.1696	-177.36	15.274	-4.6563	10.801	-830.01	1163.3	28.613	869.57	1161.6	41.753	41.688	0	0	11.295	-11.509	-19.596	-15.256	-1.3034	2.0381	19.791	15.332	9.9912	-9.4709	0.19539	0.076135	1699.7
3.81	382	60	NaN	-0.7248	19.828	2.2708	-177.37	15.28	-4.6458	10.414	-830.36	1163.4	28.654	869.56	1161.6	38.439	39.526	0	0	11.236	-11.451	-19.597	-15.257	-1.3396	2.0184	19.768	15.34	9.8961	-9.4326	0.17094	0.083541	1700
3.82	383	60	NaN	-0.77167	19.83	2.3947	-177.38	15.288	-4.6346	9.9907	-830.75	1163.5	28.705	869.55	1161.6	38.332	37.946	0	0	11.061	-11.279	-19.602	-15.262	-1.4023	1.9904	19.766	15.352	9.6586	-9.2886	0.16392	0.089923	1700.4
3.83	384	60	NaN	-0.80861	19.912	2.3977	-177.38	15.288	-4.6267	9.9867	-830.89	1163.5	28.735	869.56	1161.6	36.526	38.307	0	0	10.741	-10.964	-19.612	-15.272	-1.4403	1.9885	19.846	15.354	9.3006	-8.9757	0.23361	0.082221	1700.6
3.84	385	60	NaN	-0.80326	19.975	2.4096	-177.37	15.309	-4.6748	9.8785	-830.96	1163.5	28.605	869.52	1161.6	37.303	39.655	0	0	10.353	-10.582	-19.617	-15.277	-1.4342	2.0025	19.908	15.375	8.9188	-8.5799	0.29076	0.097823	1700.6
3.85	386	60	NaN	-0.79165	20.043	2.5125	-177.38	15.292	-4.6579	9.3801	-830.95	1163.5	28.66	869.57	1161.5	34.527	38.351	0	0	9.9005	-10.137	-19.622	-15.282	-1.4412	1.9713	19.976	15.359	8.4593	-8.1658	0.35423	0.076937	1700.6
3.86	387	60	NaN	-0.79782	20.09	2.4765	-177.41	15.3	-4.612	9.4548	-831.02	1163.5	28.816	869.57	1161.5	32.02	37.119	0	0	8.588	-8.8457	-19.621	-15.281	-1.4501	1.9364	20.024	15.366	7.1379	-6.9092	0.40258	0.085255	1700.7
3.87	388	60	NaN	-0.79826	20.111	2.4755	-177.41	15.332	-4.6844	9.4121	-831.15	1163.5	28.631	869.51	1161.6	32.724	38.648	0	0	7.8742	-8.1433	-19.621	-15.281	-1.4457	1.9455	20.045	15.398	6.4285	-6.1978	0.42375	0.1166	1700.8
3.88	389	60	NaN	-0.79544	20.124	2.428	-177.41	15.341	-4.7262	9.5256	-831.31	1163.5	28.529	869.51	1161.6	32.053	36.779	0	0	7.6349	-7.9078	-19.623	-15.283	-1.4356	1.9521	20.059	15.406	6.1993	-5.9557	0.43563	0.12319	1700.9
3.89	390	60	NaN	-0.80001	20.126	2.4182	-177.42	15.33	-4.691	9.5351	-831.44	1163.5	28.64	869.55	1161.5	31.367	37.152	0	0	7.3781	-7.6551	-19.631	-15.291	-1.4435	1.9391	20.06	15.397	5.9345	-5.716	0.42883	0.10626	1701.1
3.9	391	60	NaN	-0.80754	20.121	2.4258	-177.43	15.322	-4.6418	9.5147	-831.57	1163.5	28.794	869.57	1161.5	32.344	37.958	0	0	6.6775	-6.9657	-19.637	-15.297	-1.4569	1.9188	20.053	15.389	5.2206	-5.0469	0.41636	0.092057	1701.3
3.91	392	60	NaN	-0.80614	20.121	2.4398	-177.44	15.335	-4.66	9.4866	-831.67	1163.5	28.769	869.55	1161.5	32.258	38.391	0	0	5.6175	-5.9227	-19.642	-15.302	-1.4555	1.9135	20.054	15.402	4.162	-4.0092	0.41143	0.09969	1701.3
3.92	393	60	NaN	-0.82608	20.123	2.4844	-177.43	15.351	-4.7025	9.3818	-831.8	1163.5	28.667	869.53	1161.5	30.787	39.367	0	0	5.283	-5.5936	-19.657	-15.317	-1.4755	1.9175	20.055	15.419	3.8075	-3.6761	0.39812	0.10228	1701.4
3.93	394	60	NaN	-0.87363	20.116	2.542	-177.43	15.337	-4.672	9.246	-831.96	1163.6	28.751	869.56	1161.5	30.374	39.161	0	0	5.0092	-5.3241	-19.67	-15.33	-1.5304	1.9088	20.046	15.407	3.4788	-3.4153	0.37607	0.076907	1701.6
3.94	395	60	NaN	-0.80188	20.135	2.5002	-177.44	15.331	-4.6771	9.3024	-831.87	1163.5	28.772	869.59	1161.5	29.535	36.748	0	0	5.0838	-5.3975	-19.676	-15.336	-1.4575	1.9093	20.067	15.399	3.6263	-3.4882	0.39072	0.062431	1701.6
3.95	396	60	NaN	-0.79834	20.141	2.4942	-177.43	15.325	-4.6689	9.2879	-831.9	1163.5	28.78	869.59	1161.5	28.396	38.425	0	0	4.9819	-5.2972	-19.683	-15.342	-1.4547	1.9113	20.074	15.391	3.5272	-3.3859	0.39155	0.04863	1701.6
3.96	397	60	NaN	-0.79385	20.149	2.4865	-177.43	15.343	-4.717	9.2874	-831.91	1163.5	28.68	869.54	1161.5	26.26	38.099	0	0	4.8103	-5.1284	-19.688	-15.348	-1.4469	1.9185	20.083	15.41	3.3634	-3.2099	0.39417	0.061202	1701.6
3.97	398	60	NaN	-0.79332	20.142	2.4913	-177.42	15.34	-4.7386	9.2422	-831.94	1163.5	28.616	869.53	1161.5	25.055	38.387	0	0	4.8364	-5.1541	-19.691	-15.351	-1.4457	1.9289	20.077	15.406	3.3907	-3.2252	0.38579	0.055352	1701.6
3.98	399	60	NaN	-0.78452	20.13	2.4795	-177.41	15.315	-4.69	9.2341	-831.96	1163.5	28.744	869.57	1161.5	24.489	37.5	0	0	4.8857	-5.2026	-19.693	-15.353	-1.4415	1.9318	20.064	15.381	3.4442	-3.2707	0.37086	0.027227	1701.6
3.99	400	60	NaN	-0.78046	20.116	2.4563	-177.41	15.307	-4.6605	9.2503	-831.96	1163.4	28.834	869.58	1161.5	24.798	38.556	0	0	4.9762	-5.2917	-19.696	-15.356	-1.4399	1.9297	20.051	15.372	3.5363	-3.362	0.35564	0.016944	1701.6
4	401	60	NaN	-0.78643	20.102	2.45	-177.41	15.32	-4.6822	9.1961	-831.93	1163.4	28.79	869.54	1161.5	24.719	38.312	0	0	5.2839	-5.5944	-19.694	-15.354	-1.4462	1.9283	20.038	15.384	3.8377	-3.6661	0.34367	0.029654	1701.6
4.01	402	60	NaN	-0.79416	20.084	2.4571	-177.41	15.328	-4.7173	9.0951	-831.88	1163.4	28.703	869.51	1161.6	24.982	38.411	0	0	5.6253	-5.9303	-19.691	-15.351	-1.4544	1.9316	20.021	15.391	4.1708	-3.9987	0.32989	0.039636	1701.5
4.02	403	60	NaN	-0.8006	20.062	2.4505	-177.41	15.318	-4.7078	9.0509	-831.83	1163.4	28.739	869.52	1161.5	23.649	39.606	0	0	6.0809	-6.3786	-19.685	-15.345	-1.4636	1.9271	19.999	15.381	4.6173	-4.4515	0.31388	0.036025	1701.5
4.03	404	60	NaN	-0.82207	20.029	2.4417	-177.44	15.298	-4.6371	8.9975	-831.78	1163.4	28.962	869.57	1161.5	23.671	37.596	0	0	6.2421	-6.5373	-19.682	-15.342	-1.4944	1.8918	19.965	15.362	4.7478	-4.6455	0.28258	0.019994	1701.5
4.04	405	60	NaN	-0.84591	19.973	2.4159	-177.41	15.316	-4.7135	8.9896	-831.69	1163.4	28.738	869.54	1161.5	25.056	37.206	0	0	6.3225	-6.6164	-19.679	-15.339	-1.511	1.9277	19.908	15.381	4.8115	-4.6887	0.22946	0.041792	1701.3
4.05	406	60	NaN	-0.87077	19.906	2.4491	-177.44	15.302	-4.6528	8.8291	-831.73	1163.4	28.933	869.56	1161.5	25.061	36.101	0	0	6.5292	-6.8198	-19.669	-15.329	-1.5478	1.8842	19.84	15.368	4.9814	-4.9356	0.17098	0.038754	1701.4
4.06	407	60	NaN	-0.88569	19.869	2.4226	-177.45	15.312	-4.6591	8.8709	-831.67	1163.4	28.924	869.55	1161.5	26.235	38.113	0	0	6.6793	-6.9675	-19.662	-15.322	-1.561	1.8777	19.803	15.378	5.1183	-5.0898	0.14086	0.055448	1701.3
4.07	408	60	NaN	-0.95767	19.847	2.4631	-177.45	15.31	-4.6709	8.7547	-831.67	1163.5	28.904	869.56	1161.5	30.014	36.482	0	0	6.8721	-7.1572	-19.659	-15.319	-1.6363	1.8733	19.778	15.379	5.2358	-5.2839	0.11884	0.059794	1701.4
4.08	409	60	NaN	-0.97585	19.821	2.4204	-177.44	15.316	-4.6951	8.8883	-831.65	1163.5	28.822	869.53	1161.5	33.604	38.868	0	0	7.3335	-7.6112	-19.666	-15.326	-1.6472	1.8904	19.751	15.386	5.6863	-5.7209	0.085094	0.059885	1701.3
4.09	410	60	NaN	-0.95232	19.806	2.3534	-177.43	15.338	-4.7249	8.9923	-831.51	1163.5	28.729	869.47	1161.5	36.172	40.81	0	0	7.4651	-7.7408	-19.674	-15.334	-1.6171	1.9021	19.739	15.406	5.848	-5.8386	0.065161	0.071807	1701.1
4.1	411	60	NaN	-0.97009	19.803	2.3604	-177.44	15.335	-4.703	8.8473	-831.37	1163.5	28.801	869.46	1161.5	38.051	38.68	0	0	6.8556	-7.141	-19.684	-15.343	-1.6423	1.883	19.735	15.403	5.2134	-5.258	0.051115	0.059998	1700.9
4.11	412	60	NaN	-1.0188	19.792	2.38	-177.46	15.3	-4.6353	8.7318	-831.34	1163.6	28.995	869.51	1161.5	36.988	39.493	0	0	6.2462	-6.5413	-19.693	-15.353	-1.7014	1.8612	19.72	15.372	4.5448	-4.6801	0.02687	0.018248	1701
4.12	413	60	NaN	-0.99244	19.777	2.2853	-177.44	15.315	-4.6625	8.8611	-831.2	1163.5	28.905	869.45	1161.5	34.603	37.571	0	0	5.6367	-5.9416	-19.703	-15.363	-1.6677	1.8862	19.71	15.383	3.969	-4.0553	0.0067005	0.01944	1700.8
4.13	414	60	NaN	-1.0773	19.708	2.2301	-177.43	15.297	-4.6757	8.9992	-831.3	1163.5	28.896	869.48	1161.5	27.952	37.753	0	0	5.0272	-5.3419	-19.713	-15.373	-1.7476	1.9005	19.64	15.365	3.2796	-3.4413	-0.073066	-0.0077488	1700.9
4.14	415	60	NaN	-1.0987	19.672	2.2262	-177.43	15.293	-4.6489	8.9162	-831.23	1163.5	28.964	869.44	1161.5	31.89	37.329	0	0	4.4177	-4.7421	-19.723	-15.383	-1.7741	1.895	19.605	15.36	2.6437	-2.8471	-0.118	-0.02219	1700.8
4.15	416	60	NaN	-1.0564	19.654	2.1959	-177.43	15.284	-4.6595	8.8847	-831.14	1163.4	28.944	869.46	1161.5	27.731	37.945	0	0	3.8083	-4.1424	-19.733	-15.392	-1.7322	1.8901	19.589	15.349	2.076	-2.2523	-0.14381	-0.043593	1700.7
4.16	417	60	NaN	-1.0989	19.632	2.2082	-177.42	15.275	-4.7342	8.8269	-831.09	1163.4	28.752	869.46	1161.5	37.292	37.735	0	0	3.1988	-3.5427	-19.742	-15.402	-1.7701	1.908	19.567	15.341	1.4287	-1.6347	-0.17578	-0.061479	1700.7
4.17	418	60	NaN	-1.1242	19.627	2.1932	-177.42	15.26	-4.7086	8.8518	-830.99	1163.4	28.822	869.47	1161.5	47.056	39.116	0	0	2.5893	-2.943	-19.752	-15.412	-1.7971	1.9102	19.561	15.326	0.79226	-1.0327	-0.19125	-0.085995	1700.6
4.18	419	60	NaN	-1.1448	19.626	2.201	-177.41	15.26	-4.6713	8.7751	-830.87	1163.4	28.92	869.44	1161.5	46.495	39.369	0	0	1.9798	-2.3432	-19.762	-15.422	-1.8236	1.9071	19.561	15.325	0.15629	-0.43617	-0.20098	-0.09696	1700.4
4.19	420	60	NaN	-1.1716	19.633	2.2267	-177.41	15.27	-4.6892	8.6544	-830.75	1163.4	28.881	869.41	1161.5	44.457	40.048	0	0	1.3704	-1.7435	-19.772	-15.432	-1.8532	1.9109	19.568	15.334	-0.48282	0.16736	-0.20338	-0.097203	1700.3
4.2	421	60	NaN	-1.1505	19.687	2.1425	-177.4	15.269	-4.7166	8.898	-830.45	1163.3	28.827	869.42	1161.5	39.556	37.869	0	0	0.7609	-1.1438	-19.781	-15.441	-1.8222	1.9249	19.625	15.331	-1.0613	0.78113	-0.1566	-0.11027	1700
4.21	422	60	NaN	-1.0832	19.782	1.9516	-177.4	15.258	-4.7272	9.4623	-829.92	1163.2	28.8	869.44	1161.5	41.595	40.061	0	0	0.15142	-0.54405	-19.791	-15.451	-1.7352	1.9514	19.724	15.316	-1.5837	1.4074	-0.067441	-0.13495	1699.5
4.22	423	60	NaN	-1.1894	19.678	2.223	-177.39	15.24	-4.6774	8.6854	-830.34	1163.4	28.922	869.5	1161.4	29.504	38.523	0	0	-0.45805	0.055675	-19.801	-15.461	-1.8715	1.9241	19.613	15.306	-2.3296	1.9798	-0.18842	-0.15541	1700
4.23	424	60	NaN	-1.2011	19.641	2.2456	-177.38	15.263	-4.7352	8.6506	-830.27	1163.3	28.776	869.45	1161.4	38.811	36.671	0	0	-1.0675	0.6554	-19.811	-15.471	-1.8795	1.9404	19.577	15.326	-2.947	2.5958	-0.2336	-0.14441	1699.8
4.24	425	60	NaN	-1.2022	19.611	2.259	-177.37	15.27	-4.7698	8.6452	-830.17	1163.3	28.676	869.45	1161.4	39.241	39.976	0	0	-1.677	1.2551	-19.821	-15.481	-1.8775	1.959	19.548	15.333	-3.5545	3.2141	-0.27289	-0.14711	1699.7
4.25	426	60	NaN	-1.1933	19.563	2.2577	-177.37	15.291	-4.7395	8.6953	-830	1163.3	28.768	869.42	1161.5	42.09	39.006	0	0	-2.2865	1.8549	-19.83	-15.49	-1.8701	1.9489	19.501	15.353	-4.1565	3.8038	-0.32957	-0.137	1699.5
4.26	427	60	NaN	-1.1517	19.515	2.2447	-177.38	15.279	-4.6989	8.705	-829.82	1163.3	28.878	869.46	1161.4	41.627	39.86	0	0	-2.8959	2.4546	-19.84	-15.5	-1.8318	1.9399	19.454	15.34	-4.7278	4.3944	-0.38658	-0.15974	1699.4
4.27	428	60	NaN	-1.1619	19.472	2.2742	-177.37	15.268	-4.6961	8.6603	-829.66	1163.3	28.879	869.52	1161.4	44.875	39.778	0	0	-3.5054	3.0543	-19.85	-15.51	-1.8436	1.9437	19.409	15.33	-5.349	4.998	-0.44106	-0.17966	1699.3
4.28	429	60	NaN	-1.1727	19.434	2.3036	-177.37	15.269	-4.7046	8.6152	-829.48	1163.3	28.856	869.56	1161.4	45.226	38.416	0	0	-4.1149	3.654	-19.86	-15.52	-1.8552	1.9515	19.37	15.333	-5.9701	5.6055	-0.48937	-0.18717	1699.2
4.29	430	60	NaN	-1.1476	19.402	2.3008	-177.36	15.271	-4.7039	8.5953	-829.31	1163.3	28.856	869.58	1161.4	43.597	39.767	0	0	-4.7244	4.2538	-19.87	-15.53	-1.8309	1.9584	19.339	15.334	-6.5553	6.2122	-0.53059	-0.1956	1699
4.3	431	60	NaN	-1.199	19.368	2.3337	-177.35	15.284	-4.7204	8.5756	-829.23	1163.3	28.795	869.57	1161.4	42.923	39.005	0	0	-5.3338	4.8535	-19.879	-15.539	-1.881	1.9679	19.303	15.349	-7.2148	6.8214	-0.57654	-0.19045	1698.9
4.31	432	60	NaN	-1.1967	19.316	2.3186	-177.36	15.301	-4.6716	8.6152	-829.15	1163.3	28.934	869.56	1161.4	41.794	40.268	0	0	-5.9433	5.4532	-19.889	-15.549	-1.882	1.9537	19.252	15.365	-7.8253	7.4069	-0.63694	-0.18445	1698.8
4.32	433	60	NaN	-1.1828	19.239	2.3032	-177.35	15.296	-4.6962	8.6604	-829.03	1163.3	28.868	869.63	1161.4	42.379	38.391	0	0	-6.5528	6.0529	-19.899	-15.559	-1.8644	1.97	19.175	15.36	-8.4172	8.023	-0.72382	-0.19904	1698.8
4.33	434	60	NaN	-1.1752	19.187	2.303	-177.34	15.307	-4.7144	8.6591	-828.96	1163.3	28.805	869.62	1161.4	45.352	40.524	0	0	-7.1623	6.6527	-19.909	-15.569	-1.8547	1.9851	19.123	15.371	-9.017	8.6378	-0.7856	-0.19749	1698.7
4.34	435	60	NaN	-1.1771	19.143	2.3206	-177.33	15.313	-4.7276	8.6016	-828.9	1163.2	28.777	869.64	1161.4	48.609	42.546	0	0	-7.7717	7.2524	-19.919	-15.579	-1.8576	1.9897	19.08	15.377	-9.6294	9.2421	-0.83882	-0.2019	1698.7
4.35	436	60	NaN	-1.1806	19.132	2.3933	-177.32	15.308	-4.7498	8.3763	-828.8	1163.3	28.715	869.69	1161.4	49.998	42.698	0	0	-8.3812	7.8521	-19.928	-15.588	-1.8666	1.9926	19.068	15.372	-10.248	9.8447	-0.86038	-0.21612	1698.6
4.36	437	60	NaN	-1.1713	19.139	2.4522	-177.33	15.307	-4.7452	8.2098	-828.65	1163.3	28.742	869.73	1161.4	50.24	41.99	0	0	-8.9907	8.4518	-19.938	-15.598	-1.864	1.9783	19.073	15.373	-10.855	10.43	-0.86548	-0.22515	1698.5
4.37	438	60	NaN	-1.1568	19.145	2.4644	-177.35	15.313	-4.726	8.2121	-828.51	1163.3	28.826	869.74	1161.3	50.246	41.123	0	0	-9.6002	9.0516	-19.948	-15.608	-1.8522	1.9557	19.078	15.379	-11.452	11.007	-0.8698	-0.22841	1698.4
4.38	439	60	NaN	-1.1449	19.151	2.4494	-177.36	15.325	-4.7246	8.3023	-828.43	1163.3	28.856	869.73	1161.3	49.93	41.834	0	0	-10.21	9.6513	-19.958	-15.618	-1.8383	1.9478	19.084	15.391	-12.048	11.599	-0.87345	-0.22675	1698.3
4.39	440	60	NaN	-1.1241	19.171	2.432	-177.36	15.348	-4.7312	8.3832	-828.36	1163.3	28.852	869.69	1161.4	49.998	40.66	0	0	-10.819	10.251	-19.968	-15.627	-1.8147	1.9528	19.104	15.414	-12.634	12.204	-0.86324	-0.2133	1698.2
4.4	441	60	NaN	-1.0911	19.226	2.436	-177.37	15.364	-4.7173	8.4264	-828.27	1163.4	28.906	869.69	1161.4	49.653	39.965	0	0	-11.429	10.851	-19.977	-15.637	-1.7822	1.9392	19.158	15.432	-13.211	12.79	-0.81929	-0.20526	1698.1
4.41	442	60	NaN	-1.0821	19.28	2.4539	-177.37	15.357	-4.725	8.3861	-828.22	1163.4	28.873	869.7	1161.3	49.571	44.208	0	0	-12.038	11.45	-19.987	-15.647	-1.7734	1.936	19.21	15.426	-13.811	13.386	-0.77683	-0.22111	1698
4.42	443	60	NaN	-1.047	19.331	2.4037	-177.36	15.353	-4.7457	8.6042	-828.2	1163.4	28.808	869.71	1161.3	49.434	43.807	0	0	-12.648	12.05	-19.997	-15.657	-1.7287	1.9562	19.26	15.423	-14.376	14.006	-0.73645	-0.2343	1698
4.43	444	60	NaN	-1.0131	19.427	2.3972	-177.38	15.34	-4.7264	8.6772	-828.16	1163.5	28.87	869.72	1161.3	49.985	42.319	0	0	-13.257	12.65	-20.007	-15.667	-1.6945	1.9412	19.355	15.412	-14.951	14.591	-0.65148	-0.25472	1698
4.44	445	60	NaN	-0.98924	19.515	2.4383	-177.38	15.343	-4.7297	8.5687	-828.12	1163.5	28.872	869.68	1161.3	50.329	42.293	0	0	-13.866	13.25	-20.016	-15.676	-1.6744	1.9349	19.44	15.418	-15.541	15.185	-0.57603	-0.25875	1697.9
4.45	446	60	NaN	-0.95738	19.587	2.4474	-177.38	15.332	-4.7406	8.5661	-828.12	1163.6	28.854	869.67	1161.3	51.269	43.588	0	0	-14.476	13.849	-20.026	-15.686	-1.642	1.9371	19.51	15.408	-16.118	15.786	-0.51598	-0.27819	1697.9
4.46	447	60	NaN	-0.92417	19.659	2.4211	-177.38	15.316	-4.7508	8.6741	-828.11	1163.6	28.822	869.67	1161.3	52.375	43.631	0	0	-15.085	14.449	-20.036	-15.696	-1.6041	1.9444	19.581	15.394	-16.69	16.393	-0.45472	-0.30172	1697.9
4.47	448	60	NaN	-0.90019	19.729	2.4032	-177.38	15.307	-4.7594	8.7327	-828.13	1163.7	28.792	869.65	1161.3	51.952	44.753	0	0	-15.695	15.049	-20.046	-15.706	-1.5771	1.9463	19.65	15.386	-17.272	16.995	-0.39633	-0.3197	1697.9
4.48	449	60	NaN	-0.88153	19.781	2.4062	-177.39	15.288	-4.7577	8.7071	-828.21	1163.7	28.823	869.66	1161.3	46.757	43.678	0	0	-16.304	15.649	-20.056	-15.716	-1.5603	1.9307	19.699	15.369	-17.865	17.579	-0.35647	-0.34621	1698
4.49	450	60	NaN	-0.86995	19.837	2.3925	-177.4	15.289	-4.7586	8.717	-828.28	1163.8	28.852	869.62	1161.3	41.368	39.143	0	0	-16.914	16.248	-20.065	-15.725	-1.5494	1.922	19.753	15.372	-18.463	18.17	-0.31234	-0.35307	1698
4.5	451	60	NaN	-0.84128	19.888	2.2745	-177.39	15.296	-4.8441	9.0555	-828.42	1163.8	28.649	869.56	1161.4	40.587	38.719	0	0	-17.523	16.848	-20.075	-15.735	-1.5024	1.9469	19.805	15.378	-19.026	18.795	-0.26983	-0.35672	1698.1
4.51	452	60	NaN	-0.83715	19.926	2.2197	-177.39	15.278	-4.8428	9.1895	-828.55	1163.8	28.662	869.56	1161.3	39.25	37.976	0	0	-18.133	17.448	-20.085	-15.745	-1.4941	1.9521	19.842	15.362	-19.627	19.4	-0.2429	-0.38267	1698.2
4.52	453	60	NaN	-0.83539	19.955	2.204	-177.4	15.29	-4.8246	9.2027	-828.68	1163.8	28.735	869.52	1161.4	37.688	37.998	0	0	-18.742	18.047	-20.095	-15.755	-1.4944	1.9432	19.871	15.374	-20.237	19.991	-0.22382	-0.38084	1698.3
4.53	454	60	NaN	-0.84218	20	2.2926	-177.4	15.291	-4.8296	8.8862	-828.86	1163.9	28.74	869.48	1161.4	35.349	36.698	0	0	-19.352	18.647	-20.105	-15.765	-1.512	1.9282	19.913	15.377	-20.864	20.575	-0.19143	-0.38709	1698.5
4.54	455	60	NaN	-0.88415	20.061	2.4482	-177.41	15.28	-4.8151	8.3668	-828.98	1164	28.797	869.45	1161.3	35.908	38.893	0	0	-19.961	19.247	-20.114	-15.774	-1.5733	1.8993	19.97	15.371	-21.535	21.146	-0.14428	-0.40349	1698.6
4.55	456	60	NaN	-0.9209	20.101	2.546	-177.42	15.267	-4.7958	8.043	-829.09	1164.1	28.878	869.45	1161.3	39.873	40.05	0	0	-20.571	19.847	-20.124	-15.784	-1.6237	1.8765	20.007	15.361	-22.194	21.723	-0.11762	-0.42267	1698.7
4.56	457	60	NaN	-0.92886	20.105	2.5563	-177.42	15.266	-4.8038	8.0094	-829.25	1164.1	28.878	869.43	1161.3	39.381	38.713	0	0	-21.18	20.446	-20.134	-15.794	-1.6327	1.8794	20.01	15.361	-22.813	22.326	-0.12374	-0.43258	1698.8
4.57	458	60	NaN	-0.93068	20.099	2.5522	-177.41	15.277	-4.8278	8.0344	-829.42	1164.1	28.813	869.39	1161.3	41.67	39.32	0	0	-21.79	21.046	-20.144	-15.804	-1.6315	1.8928	20.004	15.372	-23.421	22.939	-0.13962	-0.43194	1698.9
4.58	459	60	NaN	-0.90993	20.105	2.4909	-177.42	15.276	-4.8328	8.2488	-829.53	1164.1	28.831	869.38	1161.3	44.594	39.601	0	0	-22.399	21.646	-20.154	-15.814	-1.604	1.8881	20.011	15.369	-24.003	23.534	-0.14209	-0.44493	1699
4.59	460	60	NaN	-0.77769	20.212	2.0881	-177.4	15.272	-4.8505	9.5484	-829.15	1163.8	28.823	869.35	1161.3	42.51	39.794	0	0	-23.009	22.246	-20.163	-15.823	-1.4279	1.9485	20.128	15.356	-24.436	24.194	-0.035505	-0.46725	1698.6
4.6	461	60	NaN	-0.92983	20.101	2.527	-177.4	15.266	-4.8469	8.1842	-829.86	1164.1	28.849	869.32	1161.3	42.499	37.993	0	0	-23.618	22.845	-20.173	-15.833	-1.6266	1.9016	20.008	15.36	-25.245	24.747	-0.16542	-0.4735	1699.3
4.61	462	60	NaN	-0.85424	20.185	2.3308	-177.4	15.267	-4.8498	8.7785	-829.54	1163.9	28.866	869.3	1161.3	40.859	37.732	0	0	-24.228	23.445	-20.183	-15.843	-1.5317	1.922	20.097	15.354	-25.759	25.367	-0.085548	-0.48872	1699
4.62	463	60	NaN	-0.83152	20.214	2.2591	-177.41	15.266	-4.8269	9.0007	-829.5	1163.9	28.969	869.28	1161.3	40.394	37.559	0	0	-24.837	24.045	-20.193	-15.853	-1.505	1.9179	20.129	15.351	-26.342	25.963	-0.0633	-0.50193	1698.9
4.63	464	60	NaN	-0.83756	20.212	2.2536	-177.42	15.267	-4.8188	9.0305	-829.62	1163.8	29.021	869.25	1161.3	40.052	38.928	0	0	-24.655	23.866	-20.131	-15.791	-1.5117	1.9089	20.128	15.351	-26.167	25.775	-0.003559	-0.4401	1699
4.64	465	60	NaN	-0.84817	20.201	2.2462	-177.42	15.255	-4.8332	9.0595	-829.75	1163.8	29.013	869.27	1161.3	39.383	38.465	0	0	-24.232	23.45	-20.048	-15.708	-1.521	1.911	20.118	15.338	-25.753	25.361	0.070072	-0.37028	1699.1
4.65	466	60	NaN	-0.87	20.149	2.2901	-177.42	15.238	-4.8328	8.9305	-830.06	1163.8	29.055	869.28	1161.3	38.186	38.136	0	0	-13.75	13.135	-19.873	-15.533	-1.5485	1.9052	20.065	15.321	-15.299	15.041	0.19254	-0.2113	1699.5
4.66	467	60	NaN	-0.89113	20.101	2.3327	-177.42	15.238	-4.8115	8.8359	-830.38	1163.8	29.147	869.24	1161.3	34.377	38.944	0	0	-6.955	6.4487	-19.768	-15.428	-1.5758	1.8927	20.017	15.321	-8.5308	8.3414	0.24871	-0.10704	1699.7
4.67	468	60	NaN	-0.88379	20.194	2.2263	-177.41	15.237	-4.8293	9.2184	-830.11	1163.7	29.125	869.2	1161.3	32.357	38.466	0	0	-8.0747	7.5505	-19.796	-15.456	-1.5549	1.9168	20.113	15.317	-9.6296	9.4673	0.31692	-0.13899	1699.4
4.68	469	60	NaN	-0.91641	20.094	2.5535	-177.41	15.233	-4.8277	8.1487	-830.61	1163.9	29.162	869.21	1161.3	29.374	37.219	0	0	-9.4191	8.8734	-19.816	-15.476	-1.6247	1.8822	20.008	15.319	-11.044	10.756	0.19136	-0.1578	1700
4.69	470	60	NaN	-0.91877	20.074	2.4455	-177.4	15.217	-4.8605	8.5593	-830.71	1163.8	29.113	869.21	1161.3	27.167	36.925	0	0	-10.802	10.234	-19.851	-15.511	-1.6115	1.9036	19.99	15.301	-12.413	12.138	0.13842	-0.21056	1700
4.7	471	60	NaN	-0.9288	20.037	2.4265	-177.41	15.229	-4.8411	8.6631	-830.82	1163.7	29.226	869.15	1161.3	23.649	38.215	0	0	-12.196	11.606	-19.915	-15.575	-1.6218	1.8937	19.956	15.31	-13.818	13.5	0.041317	-0.26459	1700.1
4.71	472	60	NaN	-0.93362	20.013	2.512	-177.42	15.233	-4.8281	8.408	-830.88	1163.7	29.314	869.12	1161.3	24.744	36.359	0	0	-13.653	13.04	-19.941	-15.601	-1.6382	1.8715	19.932	15.314	-15.291	14.911	-0.0097062	-0.28781	1700.1
4.72	473	60	NaN	-0.93679	19.991	2.5715	-177.43	15.231	-4.8372	8.2634	-830.93	1163.7	29.327	869.11	1161.3	24.249	38.931	0	0	-15.121	14.484	-19.962	-15.622	-1.6466	1.8648	19.91	15.312	-16.768	16.349	-0.051561	-0.30971	1700.2
4.73	474	60	NaN	-0.93686	19.965	2.599	-177.42	15.229	-4.8559	8.2344	-830.96	1163.7	29.309	869.11	1161.3	23.649	36.768	0	0	-19.542	18.835	-19.999	-15.659	-1.6471	1.8658	19.885	15.309	-21.189	20.7	-0.11384	-0.34941	1700.2
4.74	475	60	NaN	-0.9312	19.939	2.6114	-177.43	15.225	-4.8561	8.2624	-830.98	1163.6	29.355	869.11	1161.3	25.043	37.113	0	0	-22.344	21.591	-20.033	-15.693	-1.642	1.8591	19.86	15.304	-23.986	23.45	-0.17359	-0.38927	1700.2
4.75	476	60	NaN	-0.90611	19.913	2.5675	-177.44	15.221	-4.8453	8.4828	-830.99	1163.6	29.433	869.11	1161.3	23.823	37.259	0	0	-23.194	22.428	-20.064	-15.724	-1.6121	1.8548	19.836	15.298	-24.806	24.282	-0.22784	-0.42652	1700.2
4.76	477	60	NaN	-0.85312	19.883	2.4561	-177.43	15.226	-4.8761	8.9122	-831	1163.5	29.376	869.1	1161.3	23.649	38.109	0	0	-24.045	23.266	-20.083	-15.743	-1.5427	1.8755	19.809	15.3	-25.588	25.141	-0.27419	-0.44334	1700.2
4.77	478	60	NaN	-0.84491	19.858	2.4903	-177.43	15.225	-4.9237	8.8854	-830.99	1163.4	29.3	869.1	1161.3	24.056	37.514	0	0	-15.562	14.918	-19.938	-15.598	-1.5329	1.88	19.785	15.298	-17.095	16.798	-0.15289	-0.29997	1700.2
4.78	479	60	NaN	-0.83162	19.857	2.5098	-177.47	15.216	-4.8639	8.8904	-830.96	1163.4	29.517	869.11	1161.3	24.033	37.282	0	0	4.8969	-5.2136	-19.584	-15.244	-1.5268	1.8393	19.785	15.288	3.3701	-3.3743	0.20118	0.044169	1700.2
4.79	480	60	NaN	-0.82016	19.869	2.546	-177.45	15.235	-4.9261	8.9196	-830.87	1163.4	29.389	869.08	1161.3	23.85	40.701	0	0	6.2635	-6.5584	-19.563	-15.223	-1.51	1.8615	19.799	15.305	4.7535	-4.6969	0.23639	0.08238	1700.1
4.8	481	60	NaN	-0.80446	19.881	2.5475	-177.44	15.24	-4.9559	9.0139	-830.77	1163.3	29.338	869.08	1161.3	24.248	37.695	0	0	6.2785	-6.5731	-19.565	-15.225	-1.4895	1.871	19.812	15.309	4.789	-4.7021	0.24696	0.083616	1700
4.81	482	60	NaN	-0.79421	19.885	2.5704	-177.45	15.227	-4.9522	9.0314	-830.7	1163.3	29.382	869.12	1161.3	23.924	38.273	0	0	6.245	-6.5401	-19.569	-15.229	-1.4801	1.8648	19.817	15.295	4.7649	-4.6753	0.24839	0.066877	1699.9
4.82	483	60	NaN	-0.79278	19.892	2.6114	-177.46	15.224	-4.9245	8.9931	-830.63	1163.3	29.494	869.12	1161.3	24.525	39.296	0	0	6.2094	-6.5051	-19.57	-15.23	-1.4838	1.8471	19.824	15.292	4.7256	-4.658	0.25383	0.061767	1699.9
4.83	484	60	NaN	-0.79729	19.895	2.6518	-177.47	15.229	-4.9154	8.9518	-830.56	1163.3	29.55	869.13	1161.3	23.856	38.544	0	0	6.1739	-6.4702	-19.57	-15.23	-1.4916	1.8361	19.828	15.297	4.6823	-4.6341	0.25789	0.066686	1699.8
4.84	485	60	NaN	-0.79808	19.892	2.6919	-177.46	15.231	-4.9393	8.9126	-830.51	1163.3	29.506	869.14	1161.3	25.132	37.82	0	0	6.1814	-6.4775	-19.571	-15.231	-1.4922	1.8409	19.825	15.299	4.6891	-4.6366	0.25387	0.067949	1699.8
4.85	486	60	NaN	-0.78692	19.893	2.7334	-177.46	15.238	-4.9551	8.8928	-830.42	1163.2	29.481	869.13	1161.3	23.649	37.921	0	0	6.7297	-7.0171	-19.563	-15.223	-1.481	1.8479	19.826	15.305	5.2487	-5.1692	0.26276	0.081962	1699.7
4.86	487	60	NaN	-0.77645	19.892	2.7374	-177.45	15.24	-4.9789	9.018	-830.32	1163.2	29.453	869.16	1161.2	25.588	38.599	0	0	7.742	-8.0132	-19.549	-15.209	-1.4654	1.8569	19.826	15.306	6.2767	-6.1563	0.27689	0.097528	1699.6
4.87	488	60	NaN	-0.76693	19.91	2.722	-177.45	15.241	-4.9987	9.1518	-830.16	1163.2	29.433	869.19	1161.2	24.57	39.397	0	0	7.67	-7.9424	-19.549	-15.209	-1.4507	1.8692	19.844	15.307	6.2193	-6.0731	0.29496	0.097457	1699.5
4.88	489	60	NaN	-0.80831	19.906	2.833	-177.45	15.248	-4.9855	9.0223	-830.12	1163.2	29.497	869.2	1161.2	23.649	38.202	0	0	7.5971	-7.8706	-19.55	-15.21	-1.4986	1.8595	19.839	15.315	6.0985	-6.0112	0.28974	0.10582	1699.4
4.89	490	60	NaN	-0.79098	19.917	2.8892	-177.45	15.263	-4.9876	8.9603	-830.01	1163.2	29.509	869.19	1161.2	24.205	39.18	0	0	7.5186	-7.7934	-19.548	-15.208	-1.4838	1.8607	19.849	15.331	6.0347	-5.9326	0.30095	0.12215	1699.3
4.9	491	60	NaN	-0.78276	19.929	2.8872	-177.44	15.261	-5.0035	9.0222	-829.91	1163.2	29.475	869.22	1161.2	23.987	37.843	0	0	7.4826	-7.758	-19.546	-15.206	-1.4724	1.8654	19.862	15.327	6.0102	-5.8926	0.31607	0.12129	1699.3
4.91	492	60	NaN	-0.76423	19.933	2.8969	-177.44	15.265	-5.0094	9.0829	-829.8	1163.2	29.475	869.24	1161.2	24.831	39.217	0	0	7.4884	-7.7637	-19.543	-15.203	-1.4519	1.8746	19.867	15.331	6.0366	-5.8891	0.32398	0.12739	1699.2
4.92	493	60	NaN	-0.73315	19.931	2.9146	-177.43	15.274	-4.9944	9.1196	-829.7	1163.2	29.535	869.24	1161.2	25.022	38.811	0	0	7.6146	-7.8878	-19.541	-15.201	-1.4216	1.8767	19.866	15.339	6.193	-6.0111	0.32421	0.13784	1699.1
4.93	494	60	NaN	-0.7103	19.934	2.9664	-177.44	15.275	-4.9929	9.0096	-829.59	1163.2	29.553	869.25	1161.2	23.649	38.625	0	0	7.7094	-7.9811	-19.54	-15.2	-1.4031	1.8711	19.868	15.341	6.3063	-6.1101	0.3282	0.14064	1699
4.94	495	60	NaN	-0.6995	19.945	3.0977	-177.43	15.276	-5.028	8.6648	-829.46	1163.2	29.467	869.27	1161.2	25.765	37.594	0	0	7.7849	-8.0554	-19.539	-15.199	-1.4011	1.8716	19.878	15.343	6.3838	-6.1839	0.33869	0.14445	1698.9
4.95	496	60	NaN	-0.68845	19.935	3.1426	-177.43	15.287	-5.0119	8.6201	-829.36	1163.2	29.525	869.27	1161.2	23.649	38.696	0	0	7.8688	-8.138	-19.539	-15.199	-1.3935	1.864	19.868	15.354	6.4753	-6.274	0.32935	0.15485	1698.8
4.96	497	60	NaN	-0.67613	19.926	3.158	-177.43	15.287	-5.0145	8.6469	-829.27	1163.2	29.541	869.31	1161.2	23.649	36.043	0	0	7.9456	-8.2136	-19.539	-15.199	-1.3809	1.8644	19.86	15.354	6.5647	-6.3492	0.32074	0.15474	1698.7
4.97	498	60	NaN	-0.66921	19.903	3.1826	-177.43	15.299	-4.9917	8.6418	-829.23	1163.2	29.619	869.29	1161.2	23.649	36.457	0	0	7.9978	-8.265	-19.538	-15.198	-1.3768	1.8593	19.837	15.364	6.6211	-6.4056	0.29964	0.16605	1698.7
4.98	499	60	NaN	-0.6614	19.897	3.188	-177.44	15.289	-4.9932	8.6878	-829.13	1163.2	29.64	869.31	1161.2	23.85	37.095	0	0	8.1539	-8.4185	-19.537	-15.197	-1.3682	1.8568	19.831	15.355	6.7857	-6.5617	0.29436	0.15823	1698.6
4.99	500	60	NaN	-0.65609	19.877	3.1796	-177.44	15.3	-4.986	8.7671	-829.07	1163.2	29.665	869.3	1161.2	24.966	38.046	0	0	8.3231	-8.585	-19.536	-15.196	-1.3611	1.8542	19.812	15.365	6.9621	-6.7309	0.27603	0.16919	1698.5
5	501	60	NaN	-0.65748	19.842	3.1719	-177.44	15.302	-5.0078	8.8601	-829.02	1163.1	29.599	869.32	1161.2	23.649	40.226	0	0	8.3829	-8.6438	-19.537	-15.197	-1.3571	1.8639	19.777	15.367	7.0258	-6.78	0.24039	0.17001	1698.5
5.01	502	60	NaN	-0.65881	19.808	3.1656	-177.43	15.3	-5.0163	8.9384	-828.97	1163.1	29.577	869.34	1161.2	23.649	37.822	0	0	8.4658	-8.7254	-19.535	-15.195	-1.3551	1.8721	19.743	15.364	7.1107	-6.8533	0.208	0.169	1698.4
5.02	503	60	NaN	-0.66044	19.784	3.1556	-177.43	15.307	-4.9972	9.0079	-828.93	1163.1	29.636	869.33	1161.2	23.649	38.656	0	0	8.5564	-8.8146	-19.534	-15.194	-1.3564	1.8726	19.72	15.371	7.2	-6.942	0.18645	0.17735	1698.4
5.03	504	60	NaN	-0.66809	19.763	3.1444	-177.43	15.313	-5.0038	9.0872	-828.91	1163.1	29.618	869.34	1161.2	23.65	38.609	0	0	8.6372	-8.8941	-19.533	-15.193	-1.3607	1.8785	19.7	15.376	7.2764	-7.0155	0.167	0.18356	1698.4
5.04	505	60	NaN	-0.67141	19.744	3.1395	-177.43	15.315	-5.0199	9.1331	-828.88	1163.1	29.567	869.34	1161.2	23.691	38.599	0	0	8.6774	-8.9336	-19.531	-15.191	-1.3608	1.8841	19.681	15.378	7.3166	-7.0495	0.14986	0.18651	1698.3
5.05	506	60	NaN	-0.69467	19.731	3.1312	-177.43	15.327	-4.9852	9.1697	-828.85	1163	29.637	869.29	1161.2	23.649	38.247	0	0	8.6251	-8.8822	-19.528	-15.188	-1.3852	1.883	19.669	15.389	7.2399	-6.9992	0.14159	0.20129	1698.3
5.06	507	60	NaN	-0.71477	19.712	3.163	-177.43	15.311	-4.9934	9.0909	-828.86	1163	29.602	869.36	1161.2	23.649	37.278	0	0	8.674	-8.9303	-19.524	-15.184	-1.4068	1.8803	19.651	15.372	7.2672	-7.05	0.12743	0.18828	1698.3
5.07	508	60	NaN	-0.72565	19.718	3.1375	-177.43	15.311	-4.9873	9.1973	-828.81	1163	29.622	869.36	1161.2	24.404	38.694	0	0	8.7313	-8.9867	-19.52	-15.18	-1.4147	1.8812	19.658	15.371	7.3166	-7.1055	0.13825	0.19121	1698.3
5.08	509	60	NaN	-0.73865	19.714	3.1362	-177.42	15.301	-5.0021	9.2214	-828.81	1163	29.573	869.38	1161.2	24.716	39.652	0	0	8.7462	-9.0014	-19.515	-15.175	-1.4253	1.8967	19.654	15.36	7.321	-7.1047	0.13975	0.18543	1698.3
5.09	510	60	NaN	-0.7542	19.719	3.1782	-177.41	15.302	-5.0124	9.0995	-828.8	1163	29.528	869.36	1161.2	24.544	37.571	0	0	8.8306	-9.0844	-19.51	-15.17	-1.4434	1.9036	19.659	15.362	7.3872	-7.1808	0.14933	0.1918	1698.3
5.1	511	60	NaN	-0.76362	19.729	3.1968	-177.42	15.296	-4.9975	9.086	-828.78	1163	29.564	869.34	1161.2	25.443	37.007	0	0	8.9261	-9.1784	-19.506	-15.166	-1.4545	1.8929	19.669	15.356	7.4716	-7.2855	0.16287	0.18948	1698.2
5.11	512	60	NaN	-0.76711	19.733	3.1893	-177.42	15.277	-4.9818	9.1823	-828.77	1163	29.606	869.36	1161.2	23.917	37.682	0	0	8.9981	-9.2492	-19.503	-15.163	-1.4562	1.8872	19.674	15.337	7.5419	-7.3619	0.17063	0.17361	1698.3
5.12	513	60	NaN	-0.77065	19.736	3.209	-177.41	15.272	-4.9865	9.1793	-828.77	1163	29.578	869.37	1161.2	26.277	37.106	0	0	9.0826	-9.3324	-19.499	-15.159	-1.4589	1.9012	19.676	15.332	7.6238	-7.4312	0.17632	0.1727	1698.3
5.13	514	60	NaN	-0.76963	19.733	3.2325	-177.41	15.281	-4.9745	9.1806	-828.75	1163	29.599	869.35	1161.2	23.649	39.3	0	0	9.187	-9.4351	-19.494	-15.154	-1.4585	1.9056	19.674	15.34	7.7285	-7.5295	0.18045	0.1863	1698.2
5.14	515	60	NaN	-0.76806	19.734	3.2733	-177.39	15.286	-4.9915	9.1244	-828.73	1163	29.532	869.33	1161.2	23.649	38.828	0	0	9.2126	-9.4603	-19.482	-15.142	-1.4566	1.9198	19.675	15.346	7.756	-7.5405	0.19214	0.20373	1698.2
5.15	516	60	NaN	-0.77419	19.722	3.3437	-177.39	15.292	-4.9685	9.0169	-828.75	1163	29.57	869.28	1161.2	23.649	35.986	0	0	9.2266	-9.474	-19.475	-15.135	-1.4677	1.9121	19.662	15.352	7.7589	-7.5619	0.18715	0.21721	1698.2
5.16	517	60	NaN	-0.76547	19.718	3.3484	-177.4	15.281	-4.953	9.0896	-828.73	1163	29.585	869.29	1161.2	24.194	36.7	0	0	9.239	-9.4862	-19.474	-15.134	-1.457	1.9097	19.658	15.341	7.782	-7.5766	0.18344	0.20721	1698.1
5.17	518	60	NaN	-0.75979	19.711	3.3368	-177.4	15.276	-4.9428	9.1783	-828.71	1163	29.611	869.29	1161.2	24.583	39.098	0	0	9.2513	-9.4984	-19.474	-15.134	-1.4492	1.9083	19.651	15.336	7.8021	-7.5901	0.17688	0.20267	1698.1
5.18	519	60	NaN	-0.75738	19.694	3.3496	-177.4	15.292	-4.9457	9.1752	-828.75	1163	29.596	869.24	1161.2	23.649	38.678	0	0	9.2637	-9.5106	-19.473	-15.133	-1.4464	1.9117	19.634	15.352	7.8173	-7.5989	0.1606	0.2188	1698.1
5.19	520	60	NaN	-0.75592	19.681	3.3576	-177.39	15.301	-4.9661	9.2039	-828.78	1163	29.521	869.21	1161.2	23.649	38.015	0	0	9.2761	-9.5228	-19.473	-15.133	-1.4414	1.9221	19.621	15.361	7.8346	-7.6007	0.14795	0.22805	1698.1
5.2	521	60	NaN	-0.75171	19.672	3.3585	-177.39	15.294	-4.9738	9.2492	-828.78	1163	29.476	869.23	1161.2	23.649	37.351	0	0	9.2885	-9.5349	-19.472	-15.132	-1.4342	1.9274	19.612	15.354	7.8543	-7.6075	0.1396	0.22217	1698.1
5.21	522	60	NaN	-0.74598	19.665	3.3814	-177.39	15.292	-4.9546	9.1894	-828.79	1163	29.508	869.23	1161.2	24.998	37.452	0	0	9.3009	-9.5471	-19.472	-15.132	-1.4315	1.9216	19.605	15.351	7.8693	-7.6256	0.1334	0.21939	1698.1
5.22	523	60	NaN	-0.7441	19.676	3.4068	-177.39	15.298	-4.9485	9.1189	-828.78	1163	29.505	869.18	1161.3	25.276	39.866	0	0	9.3132	-9.5593	-19.471	-15.131	-1.432	1.923	19.617	15.358	7.8812	-7.6363	0.14521	0.22677	1698.1
5.23	524	60	NaN	-0.72742	19.684	3.3611	-177.39	15.325	-4.9185	9.2555	-828.8	1163	29.581	869.09	1161.3	23.649	39.144	0	0	9.3256	-9.5715	-19.471	-15.131	-1.4133	1.9251	19.626	15.383	7.9123	-7.6464	0.15529	0.25181	1698
5.24	525	60	NaN	-0.73263	19.69	3.3466	-177.38	15.321	-4.9387	9.261	-828.8	1163	29.496	869.09	1161.3	23.649	35.941	0	0	9.338	-9.5837	-19.47	-15.13	-1.4154	1.942	19.634	15.377	7.9226	-7.6417	0.16321	0.24686	1698
5.25	526	60	NaN	-0.72368	19.705	3.3335	-177.36	15.296	-4.9573	9.2681	-828.8	1163	29.413	869.11	1161.3	24.23	37.306	0	0	9.3504	-9.5959	-19.47	-15.13	-1.4034	1.96	19.648	15.353	7.9469	-7.6358	0.17778	0.22276	1698
5.26	527	60	NaN	-0.73266	19.718	3.3579	-177.36	15.289	-4.9226	9.1349	-828.81	1163	29.498	869.09	1161.4	25.279	39.695	0	0	9.3627	-9.608	-19.47	-15.129	-1.4198	1.9501	19.662	15.345	7.9429	-7.658	0.19285	0.21539	1698
5.27	528	60	NaN	-0.74357	19.73	3.356	-177.36	15.275	-4.9093	9.0829	-828.8	1163	29.53	869.09	1161.4	24.146	39.266	0	0	9.3751	-9.6202	-19.469	-15.129	-1.4335	1.9485	19.675	15.33	7.9416	-7.6717	0.20629	0.20088	1698
5.28	529	60	NaN	-0.75015	19.728	3.3342	-177.36	15.264	-4.9099	9.1036	-828.83	1163	29.525	869.08	1161.4	24.911	36.781	0	0	9.3875	-9.6324	-19.469	-15.129	-1.4392	1.9516	19.674	15.317	7.9483	-7.6808	0.20571	0.18887	1698
5.29	530	60	NaN	-0.76573	19.717	3.3066	-177.36	15.261	-4.9078	9.1205	-828.89	1163	29.529	869.06	1161.5	23.81	36.39	0	0	9.3999	-9.6446	-19.468	-15.128	-1.4544	1.9509	19.666	15.312	7.9455	-7.6937	0.19764	0.18424	1698.1
5.3	531	60	NaN	-0.79091	19.712	3.2732	-177.36	15.255	-4.9137	9.131	-828.92	1163	29.51	869.06	1161.5	23.649	36.284	0	0	9.4123	-9.6568	-19.468	-15.128	-1.4785	1.9529	19.662	15.305	7.9337	-7.7039	0.19455	0.17694	1698.1
5.31	532	60	NaN	-0.80514	19.707	3.2425	-177.35	15.245	-4.9254	9.1715	-828.93	1163	29.471	869.09	1161.5	24.234	36.428	0	0	9.4246	-9.6689	-19.467	-15.127	-1.4901	1.9612	19.659	15.293	7.9346	-7.7078	0.19136	0.16616	1698.1
5.32	533	60	NaN	-0.8297	19.701	3.2222	-177.36	15.252	-4.8901	9.1846	-828.94	1162.9	29.559	869.06	1161.6	25.483	38.129	0	0	9.437	-9.6811	-19.467	-15.127	-1.5172	1.9549	19.654	15.299	7.9199	-7.7262	0.18686	0.17192	1698.1
5.33	534	60	NaN	-0.84305	19.706	3.2674	-177.37	15.256	-4.8636	8.9934	-828.92	1163	29.627	869.05	1161.6	23.649	37.777	0	0	9.4494	-9.6933	-19.466	-15.126	-1.5393	1.9351	19.657	15.305	7.9101	-7.7582	0.19096	0.17855	1698.1
5.34	535	60	NaN	-0.8662	19.697	3.2566	-177.38	15.264	-4.8591	8.9608	-828.93	1163	29.612	869.05	1161.6	24.582	38.686	0	0	9.4618	-9.7055	-19.466	-15.126	-1.563	1.9266	19.649	15.313	7.8988	-7.7789	0.18303	0.18693	1698.1
5.35	536	60	NaN	-0.8896	19.674	3.2144	-177.37	15.253	-4.9005	9.012	-828.93	1163	29.473	869.1	1161.6	23.787	39.564	0	0	9.4742	-9.7177	-19.465	-15.125	-1.58	1.9404	19.626	15.3	7.8942	-7.7772	0.16088	0.17514	1698.2
5.36	537	60	NaN	-0.91549	19.65	3.1923	-177.37	15.247	-4.9289	9.005	-828.95	1163	29.374	869.15	1161.6	24.301	39.307	0	0	9.4865	-9.7299	-19.465	-15.125	-1.6027	1.9472	19.603	15.294	7.8838	-7.7827	0.13785	0.16939	1698.2
5.37	538	60	NaN	-0.93716	19.626	3.173	-177.37	15.249	-4.9203	8.9883	-828.98	1163	29.388	869.16	1161.6	23.649	37.706	0	0	9.4989	-9.742	-19.464	-15.124	-1.6254	1.9397	19.578	15.296	7.8735	-7.8024	0.11391	0.17194	1698.3
5.38	539	60	NaN	-0.95315	19.608	3.1495	-177.38	15.251	-4.9203	8.9816	-828.98	1162.9	29.375	869.18	1161.6	23.649	37.767	0	0	9.5113	-9.7542	-19.464	-15.124	-1.6412	1.9344	19.561	15.298	7.8701	-7.8199	0.09726	0.17421	1698.3
5.39	540	60	NaN	-0.9705	19.598	3.1169	-177.39	15.253	-4.9251	8.9896	-828.96	1162.9	29.345	869.21	1161.6	23.649	35.034	0	0	9.5237	-9.7664	-19.463	-15.123	-1.6572	1.9281	19.552	15.299	7.8664	-7.8383	0.088368	0.17588	1698.3
5.4	541	60	NaN	-0.99315	19.585	3.0663	-177.41	15.262	-4.8771	9.0326	-828.95	1162.9	29.467	869.22	1161.6	23.649	41.53	0	0	9.5361	-9.7786	-19.463	-15.123	-1.6826	1.9038	19.54	15.308	7.8535	-7.8748	0.077132	0.18465	1698.3
5.41	542	60	NaN	-1.0083	19.59	3.0517	-177.4	15.272	-4.8801	9.0049	-828.91	1162.9	29.429	869.21	1161.6	23.649	45.262	0	0	9.5484	-9.7908	-19.463	-15.122	-1.6974	1.9087	19.545	15.317	7.851	-7.8821	0.082426	0.19464	1698.2
5.42	543	60	NaN	-1.0153	19.588	3.0412	-177.4	15.264	-4.8989	8.9741	-828.91	1162.9	29.357	869.26	1161.6	24.074	44.56	0	0	9.5608	-9.8029	-19.462	-15.122	-1.703	1.9115	19.542	15.31	7.8579	-7.8914	0.080403	0.18783	1698.3
5.43	544	60	NaN	-1.0315	19.587	2.9919	-177.4	15.261	-4.8842	9.0691	-828.88	1162.9	29.39	869.29	1161.5	23.649	43.403	0	0	9.5732	-9.8151	-19.462	-15.122	-1.7172	1.9098	19.542	15.306	7.856	-7.9053	0.080447	0.18423	1698.3
5.44	545	60	NaN	-1.0474	19.591	2.9998	-177.4	15.267	-4.9039	9.002	-828.85	1162.9	29.316	869.32	1161.5	23.649	41.292	0	0	9.5856	-9.8273	-19.461	-15.121	-1.7328	1.9108	19.546	15.312	7.8528	-7.9165	0.085291	0.19096	1698.3
5.45	546	60	NaN	-1.0659	19.586	3.0114	-177.41	15.28	-4.8935	8.9174	-828.83	1162.9	29.322	869.35	1161.5	23.649	40.261	0	0	9.598	-9.8395	-19.461	-15.121	-1.7543	1.9029	19.542	15.325	7.8436	-7.9366	0.080893	0.20407	1698.3
5.46	547	60	NaN	-1.0769	19.585	3.0096	-177.41	15.295	-4.8795	8.8997	-828.79	1162.9	29.335	869.35	1161.5	23.649	39.833	0	0	9.6103	-9.8517	-19.46	-15.12	-1.7663	1.9018	19.54	15.34	7.844	-7.9498	0.079789	0.21954	1698.3
5.47	548	60	NaN	-1.0862	19.583	3.0093	-177.41	15.3	-4.8722	8.8938	-828.74	1162.9	29.333	869.37	1161.5	24.361	40.265	0	0	9.6227	-9.8638	-19.46	-15.12	-1.7758	1.9019	19.538	15.345	7.8469	-7.9619	0.078426	0.22522	1698.2
5.48	549	60	NaN	-1.0868	19.568	2.9607	-177.41	15.304	-4.8693	9.0472	-828.72	1162.8	29.324	869.41	1161.5	24.982	39.388	0	0	9.6351	-9.876	-19.459	-15.119	-1.7709	1.9107	19.524	15.349	7.8642	-7.9653	0.06443	0.22962	1698.2
5.49	550	60	NaN	-1.0681	19.544	2.8355	-177.39	15.324	-4.8706	9.4597	-828.7	1162.8	29.301	869.42	1161.5	24.483	39.752	0	0	9.6475	-9.8882	-19.459	-15.119	-1.7375	1.9397	19.502	15.366	7.9099	-7.9485	0.042856	0.24745	1698.2
5.5	551	60	NaN	-1.0781	19.541	2.8431	-177.39	15.32	-4.8494	9.4298	-828.66	1162.8	29.352	869.47	1161.5	23.649	39.435	0	0	9.6599	-9.9004	-19.458	-15.118	-1.7503	1.9329	19.498	15.363	7.9096	-7.9675	0.039287	0.24479	1698.2
5.51	552	60	NaN	-1.1251	19.554	2.9979	-177.4	15.327	-4.8311	8.8914	-828.6	1162.8	29.401	869.5	1161.5	24.353	40.112	0	0	9.6722	-9.9126	-19.458	-15.118	-1.8171	1.9113	19.509	15.372	7.8551	-8.0013	0.051572	0.2542	1698.2
5.52	553	60	NaN	-1.1247	19.542	3.0148	-177.4	15.329	-4.8502	8.8422	-828.57	1162.9	29.366	869.51	1161.5	23.649	39.036	0	0	9.6846	-9.9248	-19.457	-15.117	-1.8172	1.9125	19.495	15.376	7.8674	-8.0122	0.037755	0.25879	1698.2
5.53	554	60	NaN	-1.1101	19.544	2.9883	-177.39	15.319	-4.8714	8.9361	-828.49	1162.8	29.335	869.57	1161.5	23.649	37.436	0	0	9.697	-9.9369	-19.457	-15.117	-1.7983	1.9186	19.498	15.366	7.8986	-8.0184	0.04073	0.24897	1698.2
5.54	555	60	NaN	-1.0722	19.528	2.8655	-177.4	15.335	-4.8643	9.3463	-828.46	1162.8	29.384	869.55	1161.5	23.649	38.479	0	0	9.7094	-9.9491	-19.456	-15.116	-1.7483	1.9255	19.484	15.38	7.961	-8.0236	0.027299	0.26338	1698.1
5.55	556	60	NaN	-1.0513	19.508	2.8232	-177.4	15.348	-4.8656	9.4963	-828.45	1162.8	29.394	869.55	1161.5	23.649	39.446	0	0	9.7217	-9.9613	-19.456	-15.116	-1.7227	1.9291	19.465	15.392	7.999	-8.0322	0.0085452	0.27584	1698.1
5.56	557	60	NaN	-1.0383	19.502	2.8279	-177.4	15.35	-4.8787	9.4946	-828.42	1162.7	29.355	869.56	1161.5	23.649	39.083	0	0	9.7341	-9.9735	-19.456	-15.115	-1.7084	1.9318	19.459	15.393	8.0257	-8.0417	0.0030367	0.27774	1698.1
5.57	558	60	NaN	-1.0248	19.501	2.8196	-177.4	15.354	-4.8797	9.5355	-828.38	1162.7	29.352	869.57	1161.4	23.649	38.35	0	0	9.7465	-9.9857	-19.455	-15.115	-1.6934	1.9308	19.457	15.397	8.0531	-8.0548	0.0019141	0.28235	1698.1
5.58	559	60	NaN	-1.0204	19.486	2.8336	-177.41	15.365	-4.8578	9.5112	-828.37	1162.7	29.433	869.57	1161.4	23.649	38.483	0	0	9.7589	-9.9978	-19.455	-15.115	-1.6926	1.919	19.443	15.408	8.0663	-8.0788	-0.011892	0.29377	1698.1
5.59	560	60	NaN	-1.0046	19.476	2.8453	-177.42	15.364	-4.8401	9.5115	-828.34	1162.7	29.504	869.6	1161.4	23.898	40.902	0	0	9.7713	-10.01	-19.454	-15.114	-1.6792	1.9056	19.433	15.407	8.0921	-8.1044	-0.021085	0.29284	1698.1
5.6	561	60	NaN	-1.001	19.462	2.8527	-177.4	15.354	-4.9027	9.4969	-828.31	1162.7	29.323	869.63	1161.4	23.674	38.47	0	0	9.7836	-10.022	-19.454	-15.114	-1.67	1.9264	19.419	15.397	8.1136	-8.0958	-0.034651	0.28345	1698.1
5.61	562	2.5	NaN	-0.98448	19.459	2.8493	-177.42	15.365	-4.9032	9.5815	-828.23	1162.7	29.331	869.64	1161.4	24.393	37.917	0	0	9.796	-10.034	-19.453	-15.113	-1.6509	1.9178	19.416	15.408	8.1451	-8.1166	-0.037156	0.29466	1698
5.62	563	2.5	NaN	-0.99086	19.449	2.9059	-177.42	15.375	-4.8681	9.4262	-828.23	1162.7	29.432	869.59	1161.4	23.649	37.813	0	0	9.8084	-10.047	-19.453	-15.113	-1.666	1.9015	19.406	15.418	8.1424	-8.1451	-0.046836	0.30564	1697.9
5.63	564	2.5	NaN	-0.99113	19.436	2.9021	-177.41	15.366	-4.8955	9.4627	-828.22	1162.7	29.364	869.61	1161.4	24.376	38.089	0	0	9.8208	-10.059	-19.452	-15.112	-1.6627	1.9219	19.393	15.409	8.1581	-8.1369	-0.059426	0.29683	1698
5.64	565	2.5	NaN	-0.97545	19.424	2.892	-177.39	15.382	-4.904	9.5342	-828.19	1162.7	29.339	869.55	1161.4	23.649	36.527	0	0	9.8332	-10.071	-19.452	-15.112	-1.6438	1.9419	19.381	15.424	8.1894	-8.129	-0.070415	0.3127	1697.9
5.65	566	2.5	NaN	-0.96377	19.416	2.9078	-177.37	15.383	-4.9045	9.5062	-828.17	1162.7	29.351	869.48	1161.4	23.649	39.568	0	0	9.8455	-10.083	-19.451	-15.111	-1.6335	1.9629	19.374	15.425	8.212	-8.1202	-0.077521	0.31413	1697.8
5.66	567	2.5	NaN	-0.95426	19.42	2.9211	-177.34	15.357	-4.903	9.4702	-828.14	1162.7	29.372	869.45	1161.5	23.649	24.461	0	0	9.8579	-10.095	-19.451	-15.111	-1.6259	1.9847	19.378	15.399	8.232	-8.1106	-0.072812	0.28801	1697.7
5.67	568	2.5	NaN	-0.9426	19.425	2.9134	-177.32	15.308	-4.9027	9.5006	-828.1	1162.7	29.386	869.45	1161.5	23.649	45.058	0	0	9.8703	-10.107	-19.45	-15.11	-1.6137	2.0064	19.384	15.349	8.2566	-8.1011	-0.066493	0.23829	1697.7
5.68	569	2.5	NaN	-0.93182	19.425	2.9003	-177.3	15.222	-4.8975	9.5452	-828.1	1162.7	29.41	869.46	1161.5	23.649	54.354	0	0	9.8827	-10.12	-19.45	-15.11	-1.6023	2.0268	19.385	15.262	8.2804	-8.0929	-0.064635	0.15202	1697.7
5.69	570	2.5	NaN	-0.92371	19.428	2.8939	-177.29	15.089	-4.8635	9.5521	-828.1	1162.7	29.509	869.49	1161.6	23.649	55.373	0	0	9.8951	-10.132	-19.449	-15.109	-1.5972	2.0363	19.391	15.127	8.2978	-8.0955	-0.058517	0.017218	1697.7
5.7	571	2.5	NaN	-0.91386	19.426	2.8743	-177.3	14.95	-4.7887	9.6005	-828.13	1162.7	29.724	869.56	1161.6	23.649	58.4	0	0	9.9074	-10.144	-19.449	-15.109	-1.593	2.0204	19.391	14.985	8.3145	-8.1236	-0.058314	-0.124	1697.8
5.71	572	2.5	NaN	-0.90419	19.449	2.8657	-177.31	14.814	-4.7392	9.6175	-828.09	1162.7	29.873	869.67	1161.7	23.649	58.671	0	0	9.9255	-10.162	-19.442	-15.102	-1.5877	2.0053	19.415	14.848	8.3378	-8.1565	-0.027162	-0.25358	1697.9
5.72	573	2.5	NaN	-0.90411	19.462	2.8776	-177.34	14.675	-4.665	9.5773	-828.11	1162.7	30.052	869.73	1161.8	23.649	57.606	0	0	9.944	-10.18	-19.434	-15.094	-1.595	1.9697	19.43	14.707	8.349	-8.2103	-0.0038937	-0.38751	1698
5.73	574	2.5	NaN	-0.90511	19.469	2.878	-177.34	14.61	-4.7089	9.5726	-828.13	1162.7	29.895	869.76	1161.8	23.649	59.804	0	0	9.9624	-10.198	-19.427	-15.087	-1.5909	1.977	19.439	14.64	8.3716	-8.2211	0.012487	-0.44617	1698
5.74	575	2.5	NaN	-0.9057	19.47	2.8574	-177.37	14.568	-4.7276	9.6386	-828.17	1162.7	29.845	869.79	1161.8	23.649	56.549	0	0	9.9809	-10.216	-19.419	-15.079	-1.5875	1.9513	19.442	14.597	8.3934	-8.265	0.02297	-0.48218	1698.1
5.75	576	2.5	NaN	-0.9085	19.476	2.8582	-177.41	14.53	-4.7031	9.634	-828.19	1162.7	29.921	869.84	1161.8	23.649	53.715	0	0	9.9994	-10.234	-19.411	-15.071	-1.593	1.9078	19.447	14.559	8.4064	-8.3267	0.036006	-0.51246	1698.2
5.76	577	2.5	NaN	-0.91198	19.478	2.8624	-177.44	14.528	-4.7007	9.6204	-828.24	1162.7	29.936	869.81	1161.8	23.649	50.857	0	0	10.018	-10.253	-19.404	-15.064	-1.5974	1.8702	19.449	14.557	8.4204	-8.3824	0.044857	-0.50709	1698.2
5.77	578	2.5	NaN	-0.91993	19.489	2.8589	-177.46	14.563	-4.7388	9.629	-828.27	1162.7	29.839	869.71	1161.8	23.649	48.903	0	0	9.9859	-10.221	-19.4	-15.06	-1.6019	1.8581	19.46	14.592	8.384	-8.3631	0.060121	-0.46791	1698.1
5.78	579	2.5	NaN	-0.93214	19.512	2.8643	-177.46	14.598	-4.7803	9.6058	-828.27	1162.7	29.745	869.63	1161.9	23.649	46.035	0	0	9.9129	-10.149	-19.4	-15.06	-1.6117	1.8621	19.482	14.627	8.3012	-8.2873	0.08211	-0.43297	1698
5.79	580	2.5	NaN	-0.94174	19.52	2.8752	-177.47	14.605	-4.7911	9.5629	-828.31	1162.7	29.772	869.62	1161.8	23.649	54.012	0	0	9.8869	-10.124	-19.401	-15.061	-1.6237	1.8492	19.49	14.635	8.2632	-8.2746	0.08887	-0.42566	1698
5.8	581	2.5	NaN	-0.95058	19.533	2.8479	-177.5	14.615	-4.7685	9.6261	-828.34	1162.7	29.922	869.59	1161.8	23.649	57.561	0	0	9.7658	-10.005	-19.402	-15.062	-1.6354	1.8191	19.502	14.646	8.1303	-8.1855	0.099659	-0.4162	1698.1
5.81	582	2.5	NaN	-0.94295	19.549	2.821	-177.52	14.649	-4.7534	9.7038	-828.34	1162.7	30.022	869.54	1161.8	23.649	57.757	0	0	9.5579	-9.8001	-19.405	-15.064	-1.6286	1.7982	19.519	14.68	7.9293	-8.0019	0.11399	-0.38472	1698
5.82	583	2.5	NaN	-0.95037	19.553	2.8246	-177.51	14.7	-4.7807	9.6627	-828.39	1162.7	29.977	869.46	1161.8	23.649	53.789	0	0	9.4202	-9.6646	-19.405	-15.065	-1.6359	1.8024	19.523	14.731	7.7843	-7.8621	0.11781	-0.33427	1698
5.83	584	2.5	NaN	-0.95817	19.562	2.8275	-177.53	14.764	-4.792	9.6455	-828.46	1162.7	30.014	869.4	1161.8	23.649	39.232	0	0	9.2844	-9.531	-19.406	-15.065	-1.6455	1.7874	19.53	14.796	7.639	-7.7436	0.12429	-0.26922	1698
5.84	585	2.5	NaN	-0.96392	19.578	2.8259	-177.53	14.843	-4.8143	9.6346	-828.48	1162.7	29.992	869.3	1161.8	23.649	39.612	0	0	9.1614	-9.4099	-19.406	-15.065	-1.6509	1.7815	19.544	14.876	7.5105	-7.6284	0.13861	-0.18914	1697.9
5.85	586	2.5	NaN	-0.97004	19.587	2.8307	-177.53	14.91	-4.8611	9.6046	-828.51	1162.8	29.875	869.23	1161.7	23.649	34.636	0	0	8.887	-9.1399	-19.404	-15.064	-1.6541	1.7876	19.552	14.945	7.2329	-7.3523	0.14778	-0.11938	1697.9
5.86	587	2.5	NaN	-0.98575	19.615	2.9286	-177.55	14.969	-4.8881	9.2695	-828.54	1162.8	29.803	869.2	1161.7	23.649	24.005	0	0	8.5487	-8.807	-19.402	-15.062	-1.6787	1.7607	19.575	15.009	6.87	-7.0463	0.17321	-0.053136	1697.9
5.87	588	2.5	NaN	-1.0003	19.644	3.0154	-177.57	15.024	-4.9023	8.9787	-828.54	1162.9	29.753	869.17	1161.6	23.649	37.995	0	0	8.4183	-8.6787	-19.402	-15.062	-1.7013	1.7286	19.601	15.067	6.7169	-6.9501	0.19866	0.0052687	1697.8
5.88	589	2.5	NaN	-1.0038	19.65	3.0163	-177.58	15.069	-4.9195	8.9838	-828.57	1162.9	29.69	869.12	1161.6	23.649	24.005	0	0	8.2494	-8.5125	-19.404	-15.064	-1.7026	1.7219	19.606	15.113	6.5468	-6.7906	0.2021	0.049	1697.8
5.89	590	2.5	NaN	-1.0083	19.647	3.0355	-177.59	15.104	-4.9196	8.9277	-828.64	1162.9	29.692	869.07	1161.5	23.649	54.731	0	0	8.0565	-8.3227	-19.407	-15.067	-1.7091	1.7108	19.602	15.149	6.3474	-6.6119	0.19491	0.081861	1697.8
5.9	591	2.5	NaN	-1.0216	19.647	3.0577	-177.6	15.128	-4.9167	8.8414	-828.69	1162.9	29.694	869.04	1161.5	23.649	57.537	0	0	7.8712	-8.1404	-19.409	-15.069	-1.7254	1.6978	19.6	15.174	6.1459	-6.4426	0.19098	0.10496	1697.9
5.91	592	2.5	NaN	-1.014	19.669	3.0386	-177.6	15.16	-4.9112	8.9179	-828.67	1162.9	29.692	868.97	1161.5	23.649	55.485	0	0	7.6882	-7.9603	-19.412	-15.072	-1.7151	1.6941	19.621	15.209	5.9731	-6.2662	0.20891	0.13695	1697.8
5.92	593	2.5	NaN	-1.0151	19.66	3.0715	-177.6	15.17	-4.9014	8.8127	-828.74	1162.9	29.714	868.93	1161.5	23.649	58.019	0	0	7.5133	-7.7881	-19.415	-15.074	-1.7205	1.6903	19.611	15.219	5.7928	-6.0978	0.19646	0.14449	1697.8
5.93	594	2.5	NaN	-1.0121	19.664	3.0541	-177.6	15.164	-4.8995	8.8801	-828.76	1162.9	29.724	868.92	1161.4	23.649	55.845	0	0	7.3668	-7.644	-19.418	-15.078	-1.7156	1.6934	19.615	15.213	5.6512	-5.9506	0.19681	0.13542	1697.8
5.94	595	2.5	NaN	-1.0083	19.67	3.0738	-177.59	15.194	-4.8909	8.8233	-828.76	1162.9	29.754	868.83	1161.5	23.649	53.794	0	0	7.2397	-7.519	-19.421	-15.081	-1.7147	1.6991	19.621	15.243	5.525	-5.8199	0.19965	0.16244	1697.7
5.95	596	2.5	NaN	-1.0038	19.675	3.0754	-177.58	15.197	-4.9106	8.7902	-828.77	1162.9	29.72	868.78	1161.5	23.649	55.378	0	0	7.1428	-7.4236	-19.423	-15.083	-1.7102	1.7183	19.626	15.247	5.4327	-5.7053	0.20246	0.16342	1697.7
5.96	597	2.5	NaN	-0.99422	19.68	3.0533	-177.55	15.199	-4.9329	8.8449	-828.78	1162.9	29.667	868.73	1161.5	23.649	50.41	0	0	7.1154	-7.3967	-19.426	-15.086	-1.697	1.7479	19.63	15.248	5.4185	-5.6488	0.20471	0.1623	1697.6
5.97	598	2.5	NaN	-0.98457	19.684	3.0376	-177.53	15.204	-4.9334	8.8855	-828.78	1162.9	29.673	868.67	1161.5	23.649	56.607	0	0	7.1054	-7.3868	-19.428	-15.088	-1.6862	1.769	19.636	15.253	5.4192	-5.6178	0.20792	0.16517	1697.6
5.98	599	2.5	NaN	-0.97572	19.691	3.038	-177.52	15.196	-4.9047	8.8689	-828.78	1162.9	29.77	868.64	1161.5	23.649	55.906	0	0	7.0338	-7.3163	-19.428	-15.088	-1.6812	1.7782	19.643	15.244	5.3526	-5.5382	0.21429	0.15577	1697.6
5.99	600	2.5	NaN	-0.96281	19.699	3.0323	-177.5	15.18	-4.8635	8.888	-828.79	1162.9	29.886	868.61	1161.5	23.649	52.895	0	0	6.9802	-7.2636	-19.43	-15.09	-1.6716	1.7958	19.652	15.227	5.3086	-5.4678	0.22236	0.13712	1697.5
6	601	2.5	NaN	-0.95785	19.711	3.0166	-177.47	15.166	-4.8643	8.9264	-828.77	1162.9	29.876	868.58	1161.5	23.649	48.725	0	0	6.969	-7.2526	-19.432	-15.092	-1.665	1.8273	19.663	15.213	5.304	-5.4253	0.23105	0.12074	1697.5
6.01	602	2.5	NaN	-0.96774	19.722	3.0609	-177.44	15.16	-4.8755	8.7693	-828.77	1163	29.839	868.54	1161.5	23.649	52.779	0	0	7.049	-7.3313	-19.433	-15.093	-1.6789	1.8448	19.675	15.208	5.3701	-5.4866	0.24116	0.1144	1697.4
6.02	603	2.5	NaN	-0.96563	19.733	3.0421	-177.44	15.119	-4.8313	8.7997	-828.76	1162.9	29.946	868.55	1161.5	23.649	51.313	0	0	7.1556	-7.4362	-19.434	-15.094	-1.6794	1.8447	19.685	15.167	5.4761	-5.5914	0.25086	0.072174	1697.4
6.03	604	2.5	NaN	-0.97129	19.734	3.0305	-177.43	15.087	-4.8189	8.8276	-828.77	1162.9	29.975	868.55	1161.5	23.649	52.53	0	0	7.2675	-7.5463	-19.436	-15.096	-1.6851	1.8592	19.687	15.134	5.5824	-5.6871	0.25059	0.037205	1697.5
6.04	605	2.5	NaN	-0.97808	19.745	3.0311	-177.42	15.057	-4.7923	8.8137	-828.75	1162.9	30.045	868.56	1161.5	23.649	51.927	0	0	7.4284	-7.7047	-19.439	-15.099	-1.6947	1.8623	19.697	15.105	5.7337	-5.8423	0.25776	0.0054867	1697.4
6.05	606	2.5	NaN	-0.99141	19.754	3.0493	-177.4	15.029	-4.7976	8.7267	-828.73	1163	30.006	868.55	1161.5	23.649	50.908	0	0	7.568	-7.842	-19.443	-15.103	-1.7097	1.8863	19.706	15.078	5.8583	-5.9557	0.26241	-0.025064	1697.4
6.06	607	2.5	NaN	-1.0099	19.759	3.0594	-177.37	15.006	-4.7831	8.6581	-828.72	1163	30.026	868.54	1161.5	23.649	50.858	0	0	7.6086	-7.882	-19.449	-15.109	-1.7312	1.9042	19.709	15.056	5.8774	-5.9778	0.26007	-0.053353	1697.4
6.07	608	2.5	NaN	-1.0188	19.759	3.0417	-177.37	14.99	-4.7494	8.6848	-828.7	1163	30.106	868.53	1161.5	23.649	49.148	0	0	7.6493	-7.922	-19.455	-15.115	-1.7419	1.9113	19.709	15.04	5.9074	-6.0107	0.25474	-0.07443	1697.4
6.08	609	2.5	NaN	-1.0222	19.756	3.017	-177.35	14.983	-4.7431	8.7318	-828.67	1163	30.108	868.53	1161.5	23.649	50.532	0	0	7.69	-7.962	-19.46	-15.12	-1.7438	1.9271	19.706	15.033	5.9462	-6.0349	0.24599	-0.087122	1697.3
6.09	610	2.5	NaN	-1.0369	19.749	3.0127	-177.33	14.982	-4.7541	8.6987	-828.66	1163	30.057	868.51	1161.5	23.649	49.341	0	0	7.7306	-8.002	-19.466	-15.126	-1.758	1.9491	19.699	15.032	5.9727	-6.0529	0.23276	-0.093845	1697.3
6.1	611	2.5	NaN	-1.0463	19.742	3.0025	-177.33	14.981	-4.7161	8.6922	-828.63	1163	30.136	868.51	1161.4	23.649	46.319	0	0	7.7713	-8.042	-19.472	-15.132	-1.7702	1.9507	19.691	15.033	6.0011	-6.0914	0.21894	-0.099025	1697.3
6.11	612	2.5	NaN	-1.0559	19.717	2.9916	-177.33	14.984	-4.6931	8.6868	-828.66	1162.9	30.177	868.51	1161.4	23.649	39.69	0	0	7.8119	-8.082	-19.477	-15.137	-1.7814	1.9451	19.665	15.036	6.0305	-6.1369	0.18755	-0.1018	1697.3
6.12	613	2.5	NaN	-1.0578	19.705	2.9649	-177.3	15.03	-4.7338	8.7376	-828.63	1162.9	30.012	868.44	1161.4	23.649	29.219	0	0	7.8526	-8.1221	-19.483	-15.143	-1.776	1.9827	19.655	15.081	6.0766	-6.1394	0.17157	-0.062489	1697.2
6.13	614	2.5	NaN	-1.065	19.691	2.9513	-177.31	15.062	-4.7157	8.7304	-828.58	1162.9	30.025	868.4	1161.4	23.649	27.404	0	0	7.8933	-8.1621	-19.489	-15.149	-1.7839	1.9726	19.641	15.113	6.1093	-6.1894	0.15241	-0.035967	1697.1
6.14	615	2.5	NaN	-1.0726	19.675	2.9198	-177.31	15.069	-4.7251	8.7965	-828.58	1162.9	29.97	868.43	1161.4	23.649	33.825	0	0	7.9339	-8.2021	-19.494	-15.154	-1.7875	1.9757	19.626	15.118	6.1465	-6.2264	0.13109	-0.03603	1697.1
6.15	616	2.5	NaN	-1.0743	19.664	2.9108	-177.32	15.076	-4.7097	8.7997	-828.57	1162.9	30.006	868.45	1161.4	23.649	35.842	0	0	7.9746	-8.2421	-19.5	-15.16	-1.7903	1.9621	19.615	15.125	6.1843	-6.28	0.11448	-0.035211	1697.1
6.16	617	2.5	NaN	-1.0759	19.659	2.9137	-177.33	15.088	-4.715	8.7839	-828.54	1162.9	29.974	868.46	1161.4	23.649	32.189	0	0	8.0153	-8.2821	-19.506	-15.166	-1.7914	1.9591	19.61	15.137	6.2239	-6.323	0.10403	-0.028392	1697.1
6.17	618	2.5	NaN	-1.0868	19.661	2.946	-177.33	15.112	-4.707	8.6758	-828.51	1162.9	29.963	868.47	1161.4	23.649	29.116	0	0	8.0559	-8.3221	-19.511	-15.171	-1.8055	1.9498	19.612	15.162	6.2504	-6.3723	0.10017	-0.0098321	1697.1
6.18	619	2.5	NaN	-1.0998	19.662	2.974	-177.34	15.138	-4.6939	8.5721	-828.48	1162.9	29.968	868.46	1161.4	23.649	27.561	0	0	8.0966	-8.3621	-19.517	-15.177	-1.8222	1.938	19.612	15.188	6.2744	-6.4241	0.095319	0.010513	1697.1
6.19	620	2.5	NaN	-1.1022	19.653	2.9384	-177.33	15.146	-4.7289	8.6767	-828.47	1162.9	29.851	868.49	1161.4	23.649	24.005	0	0	8.1372	-8.4021	-19.523	-15.183	-1.8171	1.9552	19.604	15.194	6.3201	-6.4469	0.081291	0.01121	1697.1
6.2	621	2.5	NaN	-1.1063	19.646	2.9109	-177.34	15.141	-4.7103	8.7537	-828.46	1162.8	29.892	868.51	1161.4	23.649	25.284	0	0	8.1779	-8.4421	-19.529	-15.188	-1.82	1.9513	19.598	15.189	6.3579	-6.4908	0.069158	0.00098852	1697.1
6.21	622	2.5	NaN	-1.117	19.648	2.9043	-177.34	15.139	-4.7017	8.7639	-828.43	1162.8	29.901	868.56	1161.4	23.649	24.005	0	0	8.2186	-8.4822	-19.534	-15.194	-1.8306	1.9486	19.601	15.186	6.3879	-6.5336	0.066586	-0.0080138	1697.1
6.22	623	2.5	NaN	-1.1204	19.651	2.9281	-177.34	15.144	-4.6739	8.6866	-828.41	1162.9	29.956	868.55	1161.4	23.649	24.005	0	0	8.2592	-8.5222	-19.54	-15.2	-1.8385	1.9377	19.602	15.193	6.4207	-6.5844	0.062348	-0.006694	1697.1
6.23	624	2.5	NaN	-1.1226	19.653	2.9332	-177.34	15.147	-4.6964	8.687	-828.36	1162.9	29.893	868.59	1161.4	23.649	24.527	0	0	8.2999	-8.5622	-19.546	-15.206	-1.8386	1.9429	19.604	15.196	6.4613	-6.6192	0.058452	-0.0099683	1697.1
6.24	625	2.5	NaN	-1.1334	19.656	2.9668	-177.33	15.151	-4.7275	8.5856	-828.34	1162.9	29.79	868.59	1161.4	23.649	45.886	0	0	8.3362	-8.5979	-19.55	-15.21	-1.8493	1.9577	19.606	15.201	6.4869	-6.6403	0.055329	-0.0091765	1697.1
6.25	626	2.5	NaN	-1.1328	19.651	2.9693	-177.33	15.153	-4.7259	8.6115	-828.33	1162.9	29.794	868.62	1161.4	23.649	50.706	0	0	8.2654	-8.5283	-19.533	-15.193	-1.8479	1.957	19.602	15.203	6.4175	-6.5713	0.068956	0.010502	1697.1
6.26	627	2.5	NaN	-1.1279	19.653	2.9665	-177.34	15.154	-4.6941	8.6608	-828.3	1162.9	29.886	868.63	1161.4	23.649	49.275	0	0	8.1946	-8.4586	-19.515	-15.175	-1.8445	1.9416	19.603	15.203	6.3501	-6.517	0.088536	0.028663	1697.1
6.27	628	2.5	NaN	-1.125	19.656	2.9695	-177.34	15.158	-4.6899	8.6905	-828.27	1162.9	29.884	868.63	1161.4	23.649	49.351	0	0	8.1081	-8.3734	-19.498	-15.158	-1.8405	1.9413	19.606	15.208	6.2675	-6.4321	0.10828	0.049618	1697
6.28	629	2.5	NaN	-1.1246	19.655	2.9828	-177.33	15.168	-4.7117	8.6876	-828.26	1162.9	29.8	868.61	1161.4	23.649	48.906	0	0	7.2647	-7.5435	-19.523	-15.183	-1.8374	1.9539	19.605	15.217	5.4273	-5.5897	0.082335	0.034286	1697
6.29	630	2.5	NaN	-1.1247	19.657	3.01	-177.33	15.174	-4.707	8.6326	-828.26	1162.9	29.799	868.59	1161.4	23.649	49.324	0	0	7.1036	-7.385	-19.53	-15.19	-1.8394	1.9522	19.606	15.224	5.2642	-5.4329	0.076066	0.034008	1697
6.3	631	2.5	NaN	-1.1189	19.656	3.0144	-177.34	15.163	-4.7007	8.65	-828.26	1162.9	29.811	868.63	1161.4	23.649	49.56	0	0	7.5897	-7.8633	-19.52	-15.18	-1.8333	1.9493	19.605	15.214	5.7563	-5.914	0.084994	0.033363	1697
6.31	632	2.5	NaN	-1.1123	19.659	3.0099	-177.37	15.155	-4.6536	8.6971	-828.25	1162.9	29.945	868.64	1161.4	23.649	49.475	0	0	8.0757	-8.3416	-19.511	-15.171	-1.8297	1.916	19.608	15.206	6.246	-6.4256	0.097586	0.035438	1697
6.32	633	2.5	NaN	-1.1125	19.665	3.0167	-177.36	15.155	-4.6463	8.6798	-828.25	1162.9	29.946	868.6	1161.4	23.649	49.566	0	0	8.6337	-8.8906	-19.5	-15.16	-1.8306	1.9178	19.614	15.206	6.8031	-6.9728	0.11413	0.046789	1697
6.33	634	2.5	NaN	-1.1059	19.673	3.0321	-177.37	15.155	-4.6641	8.6445	-828.23	1162.9	29.869	868.62	1161.4	23.649	49.3	0	0	9.7047	-9.9445	-19.479	-15.138	-1.8226	1.914	19.622	15.207	7.8821	-8.0306	0.14303	0.068879	1697
6.34	635	2.5	NaN	-1.1032	19.673	3.0157	-177.37	15.146	-4.684	8.6925	-828.25	1162.9	29.815	868.63	1161.3	23.649	49.313	0	0	10.142	-10.375	-19.47	-15.13	-1.8164	1.9189	19.62	15.198	8.326	-8.4564	0.15088	0.06858	1697
6.35	636	2.5	NaN	-1.1072	19.676	3.0367	-177.36	15.146	-4.7099	8.6177	-828.26	1162.9	29.747	868.61	1161.3	23.649	47.921	0	0	10.163	-10.395	-19.468	-15.128	-1.8206	1.9264	19.623	15.199	8.3421	-8.4688	0.15507	0.071285	1697
6.36	637	2.5	NaN	-1.1016	19.674	3.036	-177.37	15.15	-4.6926	8.6217	-828.28	1162.9	29.803	868.58	1161.4	23.649	48.115	0	0	10.07	-10.304	-19.465	-15.125	-1.8167	1.9135	19.622	15.202	8.2529	-8.3901	0.15679	0.077533	1697
6.37	638	2.5	NaN	-1.0949	19.673	3.0142	-177.38	15.139	-4.6835	8.6854	-828.3	1162.9	29.831	868.59	1161.4	23.649	38.806	0	0	10.019	-10.254	-19.462	-15.122	-1.8089	1.9035	19.622	15.191	8.2106	-8.3507	0.15933	0.068725	1697
6.38	639	2.5	NaN	-1.0974	19.679	2.992	-177.38	15.124	-4.7124	8.7238	-828.31	1162.9	29.745	868.61	1161.4	23.649	24.005	0	0	9.9985	-10.234	-19.46	-15.12	-1.8072	1.9101	19.627	15.176	8.1914	-8.3236	0.16703	0.055409	1697
6.39	640	2.5	NaN	-1.1018	19.68	2.9692	-177.39	15.121	-4.7222	8.7553	-828.34	1162.9	29.718	868.57	1161.3	23.649	24.005	0	0	9.8997	-10.136	-19.459	-15.119	-1.8096	1.907	19.629	15.173	8.0901	-8.2294	0.16961	0.053829	1697
6.4	641	2.5	NaN	-1.1069	19.677	2.9804	-177.4	15.112	-4.7014	8.7058	-828.38	1162.9	29.782	868.58	1161.3	23.649	24.005	0	0	9.7701	-10.009	-19.459	-15.118	-1.8185	1.8879	19.625	15.164	7.9516	-8.121	0.16688	0.045984	1697.1
6.41	642	2.5	NaN	-1.1238	19.689	2.9835	-177.4	15.102	-4.6919	8.656	-828.41	1162.9	29.802	868.59	1161.3	23.649	24.005	0	0	9.6433	-9.8841	-19.459	-15.119	-1.8377	1.8848	19.635	15.155	7.8055	-7.9993	0.17663	0.0366	1697.1
6.42	643	2.5	NaN	-1.1351	19.696	2.9907	-177.4	15.109	-4.7006	8.6213	-828.42	1162.9	29.748	868.57	1161.3	23.649	25.196	0	0	9.488	-9.7312	-19.458	-15.118	-1.8484	1.8913	19.643	15.162	7.6396	-7.8399	0.18534	0.043519	1697.1
6.43	644	2.5	NaN	-1.1411	19.694	2.9779	-177.39	15.117	-4.6987	8.6487	-828.48	1162.9	29.724	868.55	1161.3	23.649	24.005	0	0	9.3368	-9.5825	-19.457	-15.117	-1.8527	1.8952	19.641	15.17	7.4841	-7.6873	0.18422	0.053282	1697.2
6.44	645	2.5	NaN	-1.1437	19.701	2.9526	-177.39	15.124	-4.689	8.7173	-828.49	1162.9	29.708	868.54	1161.3	23.649	24.005	0	0	9.2584	-9.5053	-19.456	-15.116	-1.8523	1.9006	19.649	15.176	7.406	-7.6047	0.19295	0.060516	1697.2
6.45	646	2.5	NaN	-1.1621	19.716	2.9714	-177.39	15.12	-4.6819	8.6376	-828.51	1162.9	29.673	868.53	1161.3	23.649	24.005	0	0	9.1886	-9.4367	-19.455	-15.115	-1.8723	1.9044	19.663	15.174	7.3163	-7.5323	0.20761	0.058178	1697.2
6.46	647	2.5	NaN	-1.1725	19.73	2.9838	-177.38	15.12	-4.6786	8.5869	-828.56	1162.9	29.623	868.54	1161.3	23.649	24.005	0	0	9.123	-9.3721	-19.455	-15.115	-1.8826	1.914	19.676	15.174	7.2404	-7.4581	0.22122	0.059547	1697.2
6.47	648	2.5	NaN	-1.1742	19.747	2.9715	-177.37	15.125	-4.6514	8.6097	-828.57	1162.9	29.65	868.53	1161.3	23.649	24.005	0	0	9.0561	-9.3063	-19.454	-15.114	-1.8845	1.9157	19.693	15.179	7.1716	-7.3907	0.2383	0.064687	1697.2
6.48	649	2.5	NaN	-1.178	19.764	2.9657	-177.37	15.129	-4.6197	8.6054	-828.57	1162.9	29.698	868.51	1161.3	23.649	24.005	0	0	8.9676	-9.2192	-19.454	-15.114	-1.8901	1.9138	19.709	15.183	7.0775	-7.3055	0.25571	0.069754	1697.2
6.49	650	2.5	NaN	-1.183	19.773	2.9762	-177.36	15.13	-4.6302	8.5549	-828.61	1162.9	29.617	868.5	1161.3	23.649	24.005	0	0	8.826	-9.0798	-19.452	-15.112	-1.894	1.932	19.717	15.185	6.9319	-7.1478	0.26584	0.073585	1697.2
6.5	651	2.5	NaN	-1.1878	19.784	2.9652	-177.33	15.121	-4.6543	8.5626	-828.63	1162.9	29.5	868.51	1161.3	23.649	24.005	0	0	8.7655	-9.0204	-19.451	-15.111	-1.8946	1.9599	19.729	15.177	6.871	-7.0605	0.27774	0.065816	1697.3
6.51	652	2.5	NaN	-1.1865	19.798	2.9415	-177.33	15.108	-4.6568	8.6265	-828.65	1163	29.452	868.53	1161.3	23.649	24.005	0	0	8.7192	-8.9748	-19.45	-15.11	-1.8895	1.9682	19.742	15.164	6.8297	-7.0065	0.29211	0.053749	1697.3
6.52	653	2.5	NaN	-1.1838	19.801	2.9093	-177.33	15.094	-4.6016	8.7159	-828.71	1162.9	29.552	868.54	1161.3	23.649	24.005	0	0	8.6485	-8.9052	-19.448	-15.108	-1.8872	1.9683	19.746	15.149	6.7613	-6.9369	0.29749	0.040801	1697.4
6.53	654	2.5	NaN	-1.1867	19.813	2.9263	-177.32	15.092	-4.5751	8.6349	-828.72	1163	29.577	868.55	1161.3	23.649	24.005	0	0	8.5725	-8.8304	-19.447	-15.107	-1.8936	1.9758	19.757	15.148	6.6789	-6.8546	0.30935	0.041154	1697.4
6.54	655	2.5	NaN	-1.1857	19.82	2.9139	-177.3	15.097	-4.5808	8.6667	-828.74	1163	29.515	868.53	1161.3	23.649	24.005	0	0	8.4948	-8.7539	-19.446	-15.106	-1.8894	1.9941	19.764	15.154	6.6053	-6.7598	0.31749	0.047671	1697.4
6.55	656	2.5	NaN	-1.186	19.834	2.9266	-177.3	15.108	-4.5616	8.6298	-828.75	1163	29.53	868.51	1161.3	23.649	24.005	0	0	8.4263	-8.6866	-19.445	-15.105	-1.8915	1.9983	19.777	15.165	6.5348	-6.6883	0.3318	0.059308	1697.4
6.56	657	2.5	NaN	-1.1845	19.846	2.9304	-177.28	15.121	-4.5718	8.624	-828.75	1163	29.459	868.51	1161.3	23.649	24.005	0	0	8.3454	-8.607	-19.445	-15.105	-1.8878	2.0161	19.79	15.178	6.4576	-6.5908	0.34475	0.073423	1697.4
6.57	658	2.5	NaN	-1.1852	19.853	2.9262	-177.26	15.123	-4.582	8.6547	-828.76	1163	29.394	868.52	1161.3	23.649	24.005	0	0	8.2411	-8.5043	-19.445	-15.105	-1.8852	2.0358	19.797	15.179	6.3558	-6.4685	0.35174	0.074678	1697.4
6.58	659	2.5	NaN	-1.1845	19.862	2.9402	-177.26	15.119	-4.5758	8.6423	-828.78	1163	29.374	868.55	1161.3	23.649	24.005	0	0	8.2008	-8.4647	-19.447	-15.107	-1.8843	2.0439	19.805	15.176	6.3165	-6.4208	0.3584	0.069106	1697.5
6.59	660	2.5	NaN	-1.1756	19.877	2.9689	-177.25	15.129	-4.5818	8.5868	-828.77	1163	29.307	868.55	1161.3	23.649	24.005	0	0	8.1278	-8.3928	-19.449	-15.109	-1.875	2.0462	19.819	15.186	6.2528	-6.3466	0.3706	0.077726	1697.5
6.6	661	2.5	NaN	-1.1676	19.885	2.9813	-177.27	15.136	-4.5718	8.5749	-828.77	1163	29.304	868.55	1161.3	23.649	24.005	0	0	7.9748	-8.2423	-19.45	-15.109	-1.8673	2.0339	19.827	15.194	6.1074	-6.2084	0.37794	0.084697	1697.4
6.61	662	2.5	NaN	-1.1604	19.891	2.9722	-177.27	15.13	-4.571	8.6304	-828.77	1163	29.273	868.59	1161.3	23.649	24.005	0	0	7.9358	-8.2039	-19.45	-15.11	-1.8572	2.0354	19.834	15.188	6.0786	-6.1685	0.38305	0.077085	1697.5
6.62	663	2.5	NaN	-1.1572	19.899	2.9792	-177.28	15.128	-4.5273	8.6282	-828.76	1163	29.393	868.61	1161.3	23.649	24.005	0	0	7.9179	-8.1863	-19.452	-15.111	-1.8581	2.0169	19.842	15.186	6.0598	-6.1693	0.39005	0.074395	1697.5
6.63	664	2.5	NaN	-1.1492	19.908	2.9829	-177.27	15.136	-4.5609	8.6447	-828.75	1163	29.275	868.61	1161.3	23.649	24.005	0	0	7.835	-8.1048	-19.455	-15.115	-1.8455	2.03	19.85	15.194	5.9895	-6.0748	0.39504	0.079659	1697.5
6.64	665	2.5	NaN	-1.1482	19.914	3.0023	-177.28	15.137	-4.551	8.5932	-828.73	1163	29.273	868.62	1161.3	23.649	24.005	0	0	7.8234	-8.0933	-19.459	-15.119	-1.8462	2.0229	19.856	15.196	5.9772	-6.0704	0.39607	0.076324	1697.5
6.65	666	2.5	NaN	-1.1365	19.911	2.9885	-177.28	15.135	-4.5455	8.652	-828.71	1163	29.271	868.65	1161.3	23.649	24.005	0	0	7.9026	-8.1713	-19.466	-15.126	-1.8324	2.0216	19.852	15.194	6.0702	-6.1497	0.38555	0.067783	1697.5
6.66	667	2.5	NaN	-1.1286	19.903	2.9868	-177.28	15.139	-4.5394	8.6586	-828.71	1163	29.27	868.69	1161.3	23.649	24.005	0	0	7.9819	-8.2493	-19.473	-15.133	-1.8243	2.021	19.845	15.197	6.1577	-6.2283	0.37156	0.063961	1697.5
6.67	668	2.5	NaN	-1.125	19.895	2.9976	-177.28	15.148	-4.5361	8.6229	-828.71	1163	29.263	868.7	1161.3	23.649	24.005	0	0	8.0612	-8.3273	-19.48	-15.14	-1.8217	2.0209	19.837	15.207	6.2395	-6.3064	0.35714	0.066841	1697.5
6.68	669	2.5	NaN	-1.1212	19.889	3.0021	-177.28	15.155	-4.5384	8.6232	-828.7	1163	29.252	868.73	1161.3	23.649	24.005	0	0	8.1405	-8.4054	-19.487	-15.147	-1.8175	2.0216	19.831	15.214	6.323	-6.3838	0.34427	0.067101	1697.6
6.69	670	2.5	NaN	-1.1198	19.887	3.0046	-177.29	15.158	-4.5387	8.6339	-828.67	1163	29.259	868.78	1161.3	23.649	24.005	0	0	8.2198	-8.4834	-19.493	-15.153	-1.816	2.0186	19.828	15.217	6.4038	-6.4648	0.33451	0.063472	1697.6
6.7	671	2.5	NaN	-1.1219	19.882	3.0116	-177.29	15.171	-4.5388	8.6128	-828.66	1163	29.271	868.8	1161.3	23.649	24.005	0	0	8.2991	-8.5614	-19.5	-15.16	-1.8191	2.0123	19.823	15.23	6.48	-6.5491	0.32256	0.069844	1697.6
6.71	672	2.5	NaN	-1.1281	19.869	3.0258	-177.3	15.164	-4.5458	8.5782	-828.68	1163	29.278	868.88	1161.2	23.649	24.005	0	0	8.3784	-8.6394	-19.507	-15.167	-1.8267	2.0051	19.809	15.223	6.5516	-6.6343	0.30239	0.05617	1697.7
6.72	673	2.5	NaN	-1.1215	19.865	3.0149	-177.29	15.177	-4.5636	8.657	-828.66	1163	29.257	868.89	1161.2	23.649	24.005	0	0	8.4577	-8.7174	-19.514	-15.174	-1.8167	2.0126	19.805	15.237	6.6409	-6.7049	0.29114	0.063228	1697.7
6.73	674	2.5	NaN	-1.1242	19.858	3.0172	-177.3	15.177	-4.5629	8.6653	-828.66	1163	29.295	868.94	1161.2	23.649	24.005	0	0	8.537	-8.7955	-19.521	-15.181	-1.8204	2.0044	19.798	15.236	6.7165	-6.791	0.27782	0.055626	1697.7
6.74	675	2.5	NaN	-1.1281	19.853	3.0228	-177.29	15.196	-4.5926	8.6681	-828.66	1163	29.235	868.96	1161.2	23.649	24.005	0	0	8.6163	-8.8735	-19.527	-15.187	-1.8222	2.0123	19.794	15.255	6.794	-6.8612	0.26688	0.067706	1697.7
6.75	676	2.5	NaN	-1.1275	19.855	3.0288	-177.31	15.213	-4.5811	8.6703	-828.62	1163	29.302	868.99	1161.2	23.649	24.005	0	0	8.6955	-8.9515	-19.534	-15.194	-1.8238	1.9986	19.795	15.272	6.8718	-6.9529	0.26084	0.078154	1697.7
6.76	677	2.5	NaN	-1.1235	19.851	3.0426	-177.31	15.233	-4.5854	8.6365	-828.6	1163	29.322	869.01	1161.2	23.649	24.005	0	0	8.7748	-9.0295	-19.541	-15.201	-1.8217	1.9902	19.791	15.292	6.9532	-7.0393	0.25048	0.091376	1697.7
6.77	678	2.5	NaN	-1.1198	19.844	3.0455	-177.31	15.243	-4.5989	8.6305	-828.6	1163	29.31	869.03	1161.2	23.649	24.005	0	0	8.8541	-9.1075	-19.548	-15.208	-1.8177	1.989	19.784	15.302	7.0364	-7.1185	0.23673	0.094781	1697.8
6.78	679	2.5	NaN	-1.1191	19.832	3.0397	-177.32	15.257	-4.6098	8.6432	-828.6	1162.9	29.314	869.05	1161.2	23.649	24.005	0	0	8.9334	-9.1856	-19.555	-15.214	-1.8167	1.9874	19.773	15.317	7.1167	-7.1982	0.21832	0.10229	1697.8
6.79	680	2.5	NaN	-1.1152	19.816	3.0328	-177.32	15.284	-4.6313	8.6561	-828.61	1162.9	29.304	869.03	1161.2	23.649	24.005	0	0	9.0127	-9.2636	-19.561	-15.221	-1.812	1.9863	19.756	15.343	7.2007	-7.2773	0.19484	0.12216	1697.8
6.8	681	2.5	NaN	-1.0987	19.806	3.0057	-177.32	15.279	-4.6479	8.757	-828.58	1162.9	29.3	869.06	1161.2	23.649	24.005	0	0	9.092	-9.3416	-19.568	-15.228	-1.792	1.9836	19.747	15.338	7.3	-7.3581	0.17881	0.10999	1697.8
6.81	682	2.5	NaN	-1.0942	19.799	3.0248	-177.31	15.289	-4.6874	8.6882	-828.57	1162.9	29.209	869.06	1161.2	23.649	24.005	0	0	9.1713	-9.4196	-19.575	-15.235	-1.7867	1.9936	19.74	15.348	7.3845	-7.426	0.16497	0.11336	1697.8
6.82	683	2.5	NaN	-1.0903	19.796	3.0031	-177.32	15.283	-4.6975	8.7564	-828.55	1162.9	29.235	869.09	1161.2	23.649	24.005	0	0	9.2506	-9.4977	-19.582	-15.242	-1.7814	1.9928	19.737	15.343	7.4692	-7.5048	0.15488	0.1012	1697.8
6.83	684	2.5	NaN	-1.1003	19.805	3.0391	-177.34	15.296	-4.6537	8.6307	-828.52	1162.9	29.381	869.03	1161.2	23.649	24.005	0	0	9.3299	-9.5757	-19.588	-15.248	-1.8006	1.9619	19.746	15.356	7.5293	-7.6138	0.15703	0.10785	1697.7
6.84	685	2.5	NaN	-1.0929	19.799	3.0127	-177.33	15.285	-4.6934	8.7227	-828.53	1162.9	29.302	869.04	1161.2	23.649	24.005	0	0	9.403	-9.6477	-19.595	-15.254	-1.7875	1.9742	19.739	15.345	7.6155	-7.6735	0.1444	0.090781	1697.7
6.85	686	2.5	NaN	-1.0973	19.8	2.9935	-177.33	15.285	-4.7033	8.7832	-828.51	1162.9	29.309	869.04	1161.2	23.649	24.005	0	0	9.415	-9.6594	-19.593	-15.253	-1.79	1.9747	19.74	15.345	7.625	-7.6848	0.14681	0.091607	1697.7
6.86	687	2.5	NaN	-1.104	19.794	2.9961	-177.34	15.271	-4.7072	8.7817	-828.52	1162.9	29.334	869.06	1161.1	23.649	24.005	0	0	9.4941	-9.7373	-19.591	-15.251	-1.7976	1.9632	19.735	15.331	7.6964	-7.774	0.14334	0.079669	1697.7
6.87	688	2.5	NaN	-1.1138	19.794	3.0019	-177.35	15.265	-4.7149	8.763	-828.53	1162.9	29.342	869.06	1161.1	23.649	24.005	0	0	9.8294	-10.067	-19.586	-15.245	-1.8084	1.9584	19.734	15.325	8.0211	-8.1088	0.14851	0.079818	1697.7
6.88	689	2.5	NaN	-1.1311	19.81	3.0197	-177.35	15.269	-4.7206	8.7033	-828.52	1162.9	29.359	869.02	1161.1	23.649	24.005	0	0	10.165	-10.397	-19.58	-15.24	-1.8282	1.9572	19.749	15.329	8.3366	-8.4401	0.16938	0.089508	1697.7
6.89	690	2.5	NaN	-1.1474	19.828	3.0463	-177.35	15.259	-4.7286	8.6291	-828.51	1162.9	29.382	869.03	1161.1	23.649	24.005	0	0	10.5	-10.727	-19.574	-15.234	-1.8478	1.9499	19.767	15.32	8.6523	-8.7773	0.19297	0.08628	1697.7
6.9	691	2.5	NaN	-1.1536	19.838	3.0323	-177.36	15.259	-4.7291	8.6764	-828.5	1162.9	29.412	869.01	1161.1	23.649	24.005	0	0	10.836	-11.057	-19.568	-15.228	-1.8534	1.9446	19.777	15.32	8.9821	-9.1126	0.20888	0.091857	1697.6
6.91	692	2.5	NaN	-1.1655	19.857	3.0406	-177.37	15.267	-4.6934	8.6643	-828.48	1163	29.521	868.95	1161.1	23.649	24.005	0	0	11.171	-11.387	-19.562	-15.222	-1.8695	1.9243	19.796	15.329	9.3014	-9.4629	0.23318	0.10651	1697.6
6.92	693	2.5	NaN	-1.1744	19.861	3.0655	-177.35	15.273	-4.7426	8.5902	-828.5	1163	29.396	868.93	1161.1	23.649	24.005	0	0	11.506	-11.717	-19.557	-15.217	-1.8767	1.9475	19.8	15.334	9.6296	-9.7698	0.24297	0.11751	1697.6
6.93	694	2.5	NaN	-1.1707	19.872	3.0222	-177.37	15.249	-4.6896	8.728	-828.47	1162.9	29.573	868.94	1161.1	23.649	24.005	0	0	11.842	-12.047	-19.551	-15.211	-1.8743	1.9234	19.811	15.31	9.9673	-10.124	0.26026	0.098822	1697.5
6.94	695	2.5	NaN	-1.1796	19.884	3.0381	-177.38	15.251	-4.6777	8.6593	-828.47	1162.9	29.634	868.91	1161.1	23.649	24.005	0	0	12.177	-12.377	-19.545	-15.205	-1.8876	1.916	19.823	15.312	10.289	-10.461	0.27757	0.10751	1697.5
6.95	696	2.5	NaN	-1.1803	19.887	3.0317	-177.37	15.246	-4.7009	8.6812	-828.5	1162.9	29.592	868.87	1161.1	23.649	24.005	0	0	12.512	-12.707	-19.539	-15.199	-1.8861	1.9221	19.826	15.307	10.626	-10.785	0.28636	0.10829	1697.5
6.96	697	2.5	NaN	-1.1738	19.886	3.0312	-177.38	15.232	-4.7076	8.7019	-828.52	1162.9	29.594	868.87	1161.1	23.649	24.005	0	0	12.3	-12.498	-19.532	-15.192	-1.879	1.9177	19.825	15.294	10.421	-10.58	0.29267	0.10152	1697.5
6.97	698	2.5	NaN	-1.1712	19.887	3.0376	-177.38	15.225	-4.7036	8.6808	-828.54	1163	29.633	868.85	1161.1	23.649	24.005	0	0	12.019	-12.222	-19.526	-15.186	-1.8784	1.9097	19.825	15.287	10.14	-10.312	0.29918	0.10079	1697.5
6.98	699	2.5	NaN	-1.1744	19.884	3.0259	-177.38	15.226	-4.7163	8.7068	-828.59	1163	29.623	868.83	1161.1	23.649	24.005	0	0	11.963	-12.167	-19.524	-15.184	-1.8804	1.9153	19.823	15.288	10.083	-10.251	0.29879	0.10375	1697.5
6.99	700	2.5	NaN	-1.1738	19.882	3.0056	-177.37	15.225	-4.7358	8.7797	-828.61	1162.9	29.584	868.81	1161.1	23.649	24.005	0	0	11.838	-12.044	-19.522	-15.182	-1.876	1.9268	19.821	15.286	9.9623	-10.117	0.29866	0.10427	1697.6
7	701	2.5	NaN	-1.165	19.895	3.0142	-177.38	15.223	-4.7314	8.759	-828.58	1163	29.614	868.8	1161.1	23.649	24.005	0	0	11.715	-11.923	-19.521	-15.181	-1.8689	1.9194	19.833	15.285	9.8461	-10.003	0.31266	0.10438	1697.5
7.01	702	2.5	NaN	-1.1671	19.894	3.0119	-177.39	15.224	-4.7363	8.7662	-828.61	1163	29.627	868.78	1161.1	23.649	24.005	0	0	11.655	-11.864	-19.52	-15.18	-1.8712	1.907	19.832	15.286	9.7842	-9.957	0.31207	0.10549	1697.5
7.02	703	2.5	NaN	-1.1738	19.899	3.0077	-177.39	15.234	-4.7111	8.7836	-828.64	1162.9	29.71	868.75	1161.1	23.649	24.005	0	0	11.543	-11.753	-19.519	-15.179	-1.8801	1.9031	19.837	15.295	9.6628	-9.8503	0.31813	0.11623	1697.5
7.03	704	2.5	NaN	-1.1696	19.905	3.0249	-177.39	15.23	-4.6935	8.7223	-828.64	1163	29.757	868.74	1161.1	23.649	24.005	0	0	11.342	-11.555	-19.518	-15.178	-1.8796	1.9003	19.844	15.292	9.462	-9.655	0.32648	0.11437	1697.5
7.04	705	2.5	NaN	-1.1814	19.905	3.0117	-177.36	15.241	-4.7625	8.7497	-828.68	1163	29.576	868.71	1161.1	23.649	24.005	0	0	11.266	-11.481	-19.518	-15.178	-1.8843	1.9342	19.843	15.303	9.3816	-9.5466	0.32512	0.12487	1697.5
7.05	706	2.5	NaN	-1.1911	19.905	3.0147	-177.37	15.237	-4.7425	8.7366	-828.72	1163	29.65	868.71	1161.1	23.649	24.005	0	0	11.162	-11.379	-19.519	-15.179	-1.897	1.9257	19.843	15.298	9.2653	-9.4532	0.32422	0.1194	1697.6
7.06	707	2.5	NaN	-1.1942	19.911	3.0158	-177.38	15.236	-4.7193	8.7227	-828.72	1163	29.731	868.69	1161.1	23.649	24.005	0	0	10.972	-11.192	-19.519	-15.179	-1.9033	1.9149	19.848	15.298	9.0686	-9.2766	0.32949	0.11912	1697.5
7.07	708	2.5	NaN	-1.1996	19.913	3.025	-177.38	15.243	-4.6939	8.6802	-828.72	1163	29.817	868.67	1161.1	23.649	24.005	0	0	10.918	-11.138	-19.52	-15.18	-1.913	1.9019	19.85	15.305	9.0047	-9.2362	0.33036	0.12516	1697.5
7.08	709	2.5	NaN	-1.2081	19.908	3.0397	-177.39	15.241	-4.6811	8.6223	-828.76	1163	29.872	868.68	1161.1	23.649	24.005	0	0	10.886	-11.107	-19.521	-15.181	-1.9253	1.8948	19.846	15.304	8.9605	-9.2119	0.32498	0.12339	1697.6
7.09	710	2.5	NaN	-1.2133	19.907	3.0381	-177.38	15.234	-4.7057	8.6096	-828.79	1163	29.821	868.7	1161.1	23.649	24.005	0	0	10.85	-11.071	-19.521	-15.181	-1.9292	1.9081	19.844	15.298	8.9208	-9.1634	0.32307	0.11702	1697.6
7.1	711	2.5	NaN	-1.2192	19.912	3.0281	-177.37	15.242	-4.7061	8.6194	-828.77	1163	29.828	868.66	1161.1	23.649	24.005	0	0	10.79	-11.012	-19.52	-15.18	-1.935	1.915	19.849	15.305	8.8547	-9.0972	0.32863	0.1253	1697.6
7.11	712	2.5	NaN	-1.234	19.906	3.0342	-177.36	15.233	-4.7142	8.5992	-828.81	1163	29.825	868.65	1161.1	23.649	24.005	0	0	10.7	-10.924	-19.519	-15.179	-1.9504	1.9274	19.843	15.296	8.75	-8.9969	0.32372	0.11702	1697.6
7.12	713	2.5	NaN	-1.2325	19.905	2.9994	-177.34	15.244	-4.7276	8.7154	-828.8	1163	29.809	868.62	1161.1	23.649	24.005	0	0	10.653	-10.878	-19.519	-15.179	-1.9444	1.949	19.843	15.306	8.7087	-8.9289	0.32394	0.12677	1697.6
7.13	714	2.5	NaN	-1.2335	19.901	2.9919	-177.32	15.221	-4.7482	8.7161	-828.8	1163	29.778	868.66	1161.1	23.649	24.005	0	0	10.334	-10.563	-19.523	-15.183	-1.9444	1.9711	19.839	15.283	8.3893	-8.5923	0.31618	0.10042	1697.6
7.14	715	2.5	NaN	-1.2444	19.887	3.0123	-177.32	15.22	-4.7115	8.6373	-828.84	1163	29.895	868.61	1161.1	23.649	24.005	0	0	9.6631	-9.9036	-19.532	-15.192	-1.9619	1.9635	19.826	15.282	7.7012	-7.94	0.29395	0.090398	1697.6
7.15	716	2.5	NaN	-1.2555	19.883	2.991	-177.31	15.205	-4.6986	8.6744	-828.84	1163	29.937	868.61	1161.1	23.649	24.005	0	0	9.6469	-9.8877	-19.529	-15.189	-1.9732	1.9729	19.822	15.266	7.6737	-7.9148	0.29327	0.07671	1697.6
7.16	717	2.5	NaN	-1.2577	19.884	2.9725	-177.31	15.195	-4.6907	8.7264	-828.83	1162.9	29.97	868.6	1161.2	23.649	24.005	0	0	9.6789	-9.9192	-19.525	-15.185	-1.9747	1.9763	19.824	15.255	7.7042	-7.9429	0.29858	0.069726	1697.6
7.17	718	2.5	NaN	-1.2695	19.889	2.9769	-177.31	15.189	-4.6782	8.7063	-828.82	1162.9	30.014	868.57	1161.2	23.649	24.005	0	0	9.7087	-9.9485	-19.521	-15.181	-1.9887	1.9716	19.829	15.249	7.7201	-7.9769	0.30797	0.068114	1697.5
7.18	719	2.5	NaN	-1.2827	19.894	2.9857	-177.31	15.184	-4.6631	8.6667	-828.82	1163	30.065	868.53	1161.2	23.649	24.005	0	0	9.6624	-9.9029	-19.517	-15.177	-2.005	1.9661	19.834	15.244	7.6575	-7.9368	0.31707	0.067343	1697.5
7.19	720	2.5	NaN	-1.2835	19.893	2.9837	-177.31	15.184	-4.6535	8.6727	-828.81	1163	30.11	868.51	1161.2	23.649	24.005	0	0	9.5547	-9.7969	-19.513	-15.173	-2.0071	1.962	19.834	15.243	7.5476	-7.8349	0.32102	0.069762	1697.5
7.2	721	2.5	NaN	-1.2956	19.889	2.9838	-177.32	15.182	-4.6589	8.6624	-828.82	1162.9	30.115	868.5	1161.2	23.649	24.005	0	0	9.5845	-9.8262	-19.509	-15.169	-2.0197	1.9605	19.832	15.239	7.5648	-7.8658	0.32329	0.070034	1697.5
7.21	722	2.5	NaN	-1.3101	19.889	3.0016	-177.32	15.179	-4.6477	8.5861	-828.82	1163	30.172	868.47	1161.3	23.649	24.005	0	0	9.6027	-9.8441	-19.505	-15.165	-2.0387	1.9483	19.833	15.235	7.5639	-7.8959	0.32735	0.070152	1697.4
7.22	723	2.5	NaN	-1.3112	19.892	2.9726	-177.32	15.167	-4.6449	8.6771	-828.78	1162.9	30.21	868.48	1161.3	23.649	25.556	0	0	9.6087	-9.85	-19.502	-15.162	-2.0381	1.9493	19.837	15.222	7.5706	-7.9007	0.33538	0.060462	1697.4
7.23	724	2.5	NaN	-1.3117	19.894	2.9969	-177.31	15.15	-4.6697	8.5988	-828.74	1163	30.155	868.48	1161.3	23.649	24.005	0	0	9.5117	-9.7546	-19.499	-15.159	-2.0393	1.9622	19.839	15.205	7.4724	-7.7924	0.33969	0.045321	1697.4
7.24	725	2.5	NaN	-1.3211	19.892	2.9994	-177.29	15.16	-4.6834	8.5705	-828.72	1163	30.142	868.42	1161.4	23.649	45.081	0	0	9.4487	-9.6927	-19.498	-15.158	-2.0493	1.9777	19.839	15.213	7.3994	-7.715	0.34131	0.055812	1697.3
7.25	726	2.5	NaN	-1.3194	19.883	2.9884	-177.28	15.151	-4.6867	8.6051	-828.67	1163	30.181	868.43	1161.4	23.649	53.752	0	0	9.4189	-9.6633	-19.496	-15.156	-2.0478	1.9892	19.831	15.203	7.3711	-7.6742	0.33429	0.04628	1697.2
7.26	727	2.5	NaN	-1.3153	19.866	2.9886	-177.27	15.145	-4.6902	8.6115	-828.65	1163	30.211	868.43	1161.4	23.649	48.16	0	0	9.3636	-9.6089	-19.495	-15.155	-2.0445	1.9978	19.814	15.196	7.3191	-7.6111	0.31955	0.041029	1697.2
7.27	728	2.5	NaN	-1.3162	19.842	2.9848	-177.27	15.149	-4.6988	8.6141	-828.66	1162.9	30.212	868.42	1161.4	23.649	49.838	0	0	9.2785	-9.5251	-19.493	-15.153	-2.0453	2.0045	19.792	15.199	7.2331	-7.5206	0.29903	0.046152	1697.2
7.28	729	2.5	NaN	-1.318	19.819	2.9692	-177.26	15.145	-4.6991	8.6534	-828.66	1162.9	30.218	868.43	1161.4	23.649	52.041	0	0	9.0808	-9.3306	-19.49	-15.15	-2.046	2.0093	19.769	15.195	7.0348	-7.3214	0.27875	0.045332	1697.2
7.29	730	2.5	NaN	-1.3175	19.8	2.9599	-177.26	15.135	-4.6929	8.6882	-828.63	1162.9	30.224	868.47	1161.4	23.649	38.203	0	0	8.9283	-9.1806	-19.488	-15.148	-2.0445	2.0143	19.75	15.185	6.8838	-7.1663	0.26125	0.037049	1697.2
7.3	731	2.5	NaN	-1.3223	19.787	2.9671	-177.25	15.142	-4.7037	8.6576	-828.58	1162.9	30.19	868.49	1161.4	23.649	28.17	0	0	8.8014	-9.0557	-19.487	-15.147	-2.0492	2.0199	19.736	15.193	6.7522	-7.0358	0.24868	0.046134	1697.2
7.31	732	2.5	NaN	-1.337	19.785	2.978	-177.26	15.157	-4.7002	8.6165	-828.56	1162.9	30.185	868.47	1161.4	23.649	25.429	0	0	8.6371	-8.894	-19.484	-15.144	-2.0651	2.016	19.734	15.209	6.5719	-6.8779	0.24942	0.06443	1697.2
7.32	733	2.5	NaN	-1.3406	19.767	2.9927	-177.24	15.191	-4.7314	8.5976	-828.53	1162.9	30.05	868.48	1161.4	23.649	39.155	0	0	8.5537	-8.812	-19.482	-15.142	-2.0649	2.0335	19.715	15.243	6.4889	-6.7784	0.23326	0.10098	1697.1
7.33	734	2.5	NaN	-1.3382	19.754	2.9739	-177.26	15.204	-4.7097	8.6768	-828.49	1162.9	30.072	868.5	1161.4	23.649	43.322	0	0	8.5269	-8.7856	-19.479	-15.139	-2.0605	2.021	19.703	15.254	6.4664	-6.7646	0.22451	0.11569	1697.1
7.34	735	2.5	NaN	-1.3394	19.739	2.9614	-177.24	15.231	-4.7219	8.7324	-828.46	1162.9	29.972	868.49	1161.4	23.649	39.267	0	0	8.4796	-8.739	-19.475	-15.135	-2.0566	2.0417	19.689	15.281	6.4231	-6.6973	0.21409	0.14568	1697.1
7.35	736	2.5	NaN	-1.347	19.724	2.9689	-177.25	15.245	-4.6801	8.708	-828.45	1162.9	30.054	868.53	1161.4	23.649	35.849	0	0	8.4368	-8.6969	-19.472	-15.132	-2.0677	2.03	19.675	15.295	6.3691	-6.6668	0.20274	0.16277	1697.1
7.36	737	2.5	NaN	-1.3526	19.713	2.9512	-177.24	15.27	-4.6946	8.7755	-828.41	1162.9	29.974	868.54	1161.4	23.649	35.178	0	0	8.4479	-8.7079	-19.47	-15.13	-2.0683	2.0465	19.664	15.319	6.3797	-6.6614	0.1942	0.18986	1697.1
7.37	738	2.5	NaN	-1.356	19.702	2.94	-177.22	15.296	-4.719	8.8277	-828.36	1162.9	29.856	868.56	1161.4	23.649	35.572	0	0	8.4181	-8.6785	-19.467	-15.127	-2.066	2.0709	19.654	15.345	6.3521	-6.6076	0.18654	0.21799	1697
7.38	739	2.5	NaN	-1.3622	19.691	2.9539	-177.21	15.322	-4.7143	8.7979	-828.32	1162.9	29.83	868.57	1161.4	23.649	34.792	0	0	8.3736	-8.6347	-19.464	-15.124	-2.0724	2.0768	19.643	15.371	6.3013	-6.558	0.17853	0.24619	1697
7.39	740	2.5	NaN	-1.3689	19.683	2.9615	-177.21	15.347	-4.7092	8.7889	-828.28	1162.8	29.816	868.57	1161.4	23.649	38.237	0	0	8.3475	-8.6091	-19.462	-15.121	-2.0789	2.081	19.634	15.396	6.2686	-6.528	0.1725	0.27452	1697
7.4	741	2.5	NaN	-1.3689	19.676	2.949	-177.19	15.353	-4.7066	8.8468	-828.23	1162.8	29.781	868.61	1161.4	23.649	36.326	0	0	8.231	-8.4944	-19.458	-15.118	-2.0757	2.0994	19.628	15.402	6.1553	-6.395	0.16983	0.28384	1697
7.41	742	2.5	NaN	-1.372	19.675	2.9654	-177.18	15.366	-4.7134	8.8487	-828.19	1162.8	29.724	868.63	1161.4	23.649	39.157	0	0	8.0702	-8.3362	-19.454	-15.114	-2.0769	2.119	19.626	15.414	5.9934	-6.2172	0.17238	0.30029	1697
7.42	743	2.5	NaN	-1.375	19.668	2.9805	-177.15	15.382	-4.7381	8.8394	-828.14	1162.8	29.619	868.64	1161.4	23.649	32.914	0	0	7.547	-7.8213	-19.443	-15.103	-2.0766	2.144	19.621	15.43	5.4703	-5.6773	0.17762	0.32666	1696.9
7.43	744	2.5	NaN	-1.3791	19.666	3.0068	-177.15	15.388	-4.7118	8.8203	-828.11	1162.8	29.677	868.61	1161.5	23.649	40.243	0	0	7.1012	-7.3826	-19.434	-15.094	-2.0834	2.1503	19.619	15.435	5.0177	-5.2323	0.18518	0.34128	1696.8
7.44	745	2.5	NaN	-1.3722	19.672	3.0337	-177.15	15.35	-4.6806	8.822	-828.02	1162.8	29.731	868.68	1161.4	23.649	53.155	0	0	7.1198	-7.401	-19.435	-15.095	-2.0782	2.1427	19.625	15.398	5.0416	-5.2583	0.18938	0.30226	1696.8
7.45	746	2.5	NaN	-1.3636	19.664	3.0301	-177.16	15.328	-4.6589	8.8923	-827.98	1162.8	29.766	868.7	1161.4	23.649	52.733	0	0	7.0954	-7.377	-19.436	-15.096	-2.0685	2.1367	19.617	15.376	5.0269	-5.2403	0.18112	0.27971	1696.8
7.46	747	2.5	NaN	-1.3602	19.656	3.0495	-177.15	15.312	-4.6732	8.8739	-827.97	1162.8	29.696	868.72	1161.4	23.649	51.87	0	0	7.065	-7.347	-19.437	-15.097	-2.0633	2.1483	19.608	15.36	5.0016	-5.1987	0.17152	0.26317	1696.8
7.47	748	2.5	NaN	-1.3505	19.649	3.0516	-177.14	15.3	-4.6721	8.915	-827.96	1162.8	29.679	868.73	1161.4	23.649	51.68	0	0	7.0538	-7.336	-19.439	-15.099	-2.0516	2.1548	19.601	15.348	5.0022	-5.1813	0.16215	0.24865	1696.8
7.48	749	2.5	NaN	-1.3391	19.645	3.044	-177.14	15.293	-4.6639	8.9835	-827.93	1162.8	29.685	868.72	1161.4	23.649	50.714	0	0	7.0443	-7.3267	-19.44	-15.1	-2.0382	2.1571	19.598	15.341	5.0061	-5.1695	0.15762	0.24038	1696.8
7.49	750	2.5	NaN	-1.3129	19.635	2.9971	-177.15	15.275	-4.6675	9.1786	-827.92	1162.8	29.655	868.7	1161.4	23.649	49.641	0	0	7.0353	-7.3179	-19.441	-15.101	-2.0043	2.1616	19.589	15.322	5.031	-5.1563	0.14779	0.22144	1696.7
7.5	751	2.5	NaN	-1.2641	19.613	2.8894	-177.17	15.235	-4.6369	9.5768	-827.91	1162.7	29.738	868.71	1161.4	23.649	49.579	0	0	7.0665	-7.3485	-19.443	-15.103	-1.9449	2.1443	19.567	15.281	5.1216	-5.2042	0.12396	0.17775	1696.7
7.51	752	2.5	NaN	-1.3149	19.633	3.0804	-177.18	15.21	-4.6152	8.9418	-827.89	1162.8	29.783	868.71	1161.4	23.649	47.745	0	0	7.0931	-7.3747	-19.445	-15.105	-2.0187	2.1198	19.584	15.258	5.0744	-5.2548	0.13906	0.15313	1696.7
7.52	753	2.5	NaN	-1.3017	19.637	3.063	-177.19	15.177	-4.5993	8.9936	-827.87	1162.8	29.814	868.72	1161.4	23.649	42.96	0	0	7.1005	-7.382	-19.447	-15.107	-2.0048	2.1082	19.589	15.226	5.0957	-5.2738	0.1416	0.11905	1696.7
7.53	754	2.5	NaN	-1.2261	19.609	2.8586	-177.17	15.164	-4.6214	9.6855	-827.9	1162.7	29.734	868.7	1161.4	23.649	37.674	0	0	7.1525	-7.4331	-19.451	-15.111	-1.9031	2.1531	19.564	15.209	5.2494	-5.28	0.11251	0.097701	1696.7
7.54	755	2.5	NaN	-1.2785	19.627	3.0137	-177.16	15.128	-4.6279	9.1421	-827.92	1162.8	29.698	868.71	1161.4	23.649	30.458	0	0	7.1967	-7.4767	-19.456	-15.116	-1.9726	2.1428	19.579	15.176	5.2242	-5.3339	0.12369	0.060873	1696.8
7.55	756	2.5	NaN	-1.2974	19.638	3.0537	-177.16	15.096	-4.6191	8.9882	-827.92	1162.8	29.696	868.73	1161.4	23.649	25.369	0	0	7.2117	-7.4914	-19.459	-15.119	-1.9967	2.1409	19.589	15.145	5.215	-5.3504	0.12932	0.026123	1696.8
7.56	757	2.5	NaN	-1.2965	19.638	3.0473	-177.16	15.076	-4.5783	8.992	-827.92	1162.8	29.785	868.73	1161.4	23.649	24.005	0	0	7.269	-7.5478	-19.462	-15.122	-1.9986	2.133	19.589	15.124	5.2704	-5.4147	0.12719	0.0022313	1696.8
7.57	758	2.5	NaN	-1.2668	19.622	2.936	-177.16	15.065	-4.5632	9.3576	-827.96	1162.8	29.811	868.74	1161.4	23.649	24.005	0	0	7.3346	-7.6123	-19.465	-15.125	-1.9575	2.1449	19.576	15.111	5.3772	-5.4674	0.11095	-0.01401	1696.8
7.58	759	2.5	NaN	-1.2707	19.622	2.9024	-177.15	15.067	-4.5809	9.4671	-828	1162.7	29.731	868.72	1161.4	23.649	24.779	0	0	7.455	-7.7308	-19.467	-15.127	-1.955	2.168	19.576	15.112	5.5	-5.5627	0.10951	-0.014755	1696.8
7.59	760	2.5	NaN	-1.3242	19.646	3.0311	-177.13	15.078	-4.5783	9.0305	-828.01	1162.8	29.697	868.68	1161.4	23.649	25.634	0	0	7.5714	-7.8453	-19.469	-15.129	-2.0221	2.1715	19.598	15.125	5.5493	-5.6738	0.12839	-0.0039913	1696.8
7.6	761	2.5	NaN	-1.3266	19.645	3.0351	-177.13	15.081	-4.5446	9.0205	-828.04	1162.8	29.78	868.68	1161.4	23.649	24.005	0	0	7.6792	-7.9514	-19.473	-15.133	-2.0276	2.1656	19.597	15.129	5.6516	-5.7859	0.12486	-0.0031682	1696.9
7.61	762	2.5	NaN	-1.3306	19.649	3.0404	-177.13	15.087	-4.5469	9.0072	-828.05	1162.8	29.753	868.68	1161.4	23.649	28.803	0	0	7.7422	-8.0134	-19.474	-15.134	-2.0311	2.1734	19.601	15.135	5.7111	-5.84	0.12648	0.00072353	1696.9
7.62	763	2.5	NaN	-1.3502	19.657	3.0706	-177.1	15.104	-4.6027	8.9044	-828.1	1162.8	29.546	868.66	1161.4	23.649	28.834	0	0	7.8019	-8.0722	-19.476	-15.136	-2.0472	2.2045	19.608	15.153	5.7548	-5.8677	0.13194	0.016986	1696.9
7.63	764	2.5	NaN	-1.3495	19.656	3.0526	-177.09	15.13	-4.5979	8.9549	-828.12	1162.8	29.547	868.63	1161.4	23.649	32.837	0	0	7.8616	-8.1309	-19.477	-15.137	-2.0449	2.2109	19.608	15.178	5.8168	-5.92	0.13057	0.041006	1696.9
7.64	765	2.5	NaN	-1.3499	19.661	3.0352	-177.09	15.143	-4.6056	9.0185	-828.13	1162.8	29.513	868.64	1161.4	23.649	32.315	0	0	7.9458	-8.2137	-19.479	-15.139	-2.0419	2.2199	19.612	15.192	5.9039	-5.9938	0.133	0.053299	1696.9
7.65	766	2.5	NaN	-1.3497	19.655	3.0338	-177.09	15.151	-4.5876	9.0146	-828.2	1162.8	29.549	868.66	1161.4	23.649	31.796	0	0	8.0283	-8.295	-19.48	-15.14	-2.043	2.2128	19.605	15.201	5.9853	-6.0822	0.12543	0.061043	1697
7.66	767	2.5	NaN	-1.3436	19.661	3.0301	-177.11	15.168	-4.5503	9.0237	-828.22	1162.8	29.646	868.65	1161.4	23.649	30.485	0	0	7.9834	-8.2508	-19.479	-15.139	-2.0399	2.1941	19.611	15.218	5.9435	-6.0567	0.13196	0.079115	1697
7.67	768	2.5	NaN	-1.3446	19.67	3.0485	-177.1	15.195	-4.5777	8.9562	-828.23	1162.9	29.543	868.62	1161.4	23.649	37.564	0	0	7.972	-8.2395	-19.477	-15.137	-2.0397	2.2093	19.618	15.246	5.9322	-6.0301	0.1417	0.10968	1697
7.68	769	2.5	NaN	-1.3472	19.679	3.0559	-177.08	15.222	-4.6072	8.91	-828.24	1162.9	29.427	868.61	1161.4	23.649	37.727	0	0	7.9892	-8.2565	-19.473	-15.133	-2.0399	2.2265	19.627	15.273	5.9493	-6.03	0.15411	0.14013	1697
7.69	770	2.5	NaN	-1.3479	19.688	3.0277	-177.09	15.237	-4.5803	8.9791	-828.25	1162.9	29.461	868.61	1161.4	23.649	32.082	0	0	7.9334	-8.2016	-19.468	-15.128	-2.0395	2.2182	19.637	15.288	5.894	-5.9834	0.16875	0.15937	1697
7.7	771	2.5	NaN	-1.3581	19.685	3.0102	-177.08	15.241	-4.5718	9.028	-828.33	1162.9	29.412	868.63	1161.4	23.649	35.096	0	0	7.921	-8.1894	-19.463	-15.123	-2.0463	2.2275	19.634	15.292	5.8747	-5.9619	0.17067	0.16879	1697.1
7.71	772	2.5	NaN	-1.3545	19.686	2.9899	-177.1	15.235	-4.5206	9.0806	-828.35	1162.9	29.505	868.64	1161.4	23.649	27.875	0	0	7.951	-8.2188	-19.457	-15.117	-2.044	2.2134	19.636	15.286	5.907	-6.0054	0.17892	0.16922	1697.1
7.72	773	2.5	NaN	-1.3655	19.706	3.005	-177.08	15.238	-4.5346	9.0299	-828.34	1162.9	29.412	868.65	1161.3	23.649	27.927	0	0	8.0493	-8.3156	-19.451	-15.111	-2.0536	2.2283	19.654	15.29	5.9957	-6.0872	0.20267	0.17887	1697.1
7.73	774	2.5	NaN	-1.3704	19.718	3.0368	-177.08	15.231	-4.506	8.9738	-828.36	1162.9	29.441	868.68	1161.4	23.649	24.005	0	0	8.1333	-8.3983	-19.446	-15.106	-2.0614	2.226	19.667	15.281	6.072	-6.1723	0.22182	0.17564	1697.2
7.74	775	2.5	NaN	-1.3705	19.725	3.0461	-177.09	15.245	-4.5003	8.9813	-828.39	1162.9	29.414	868.63	1161.4	23.649	24.005	0	0	8.1053	-8.3707	-19.438	-15.098	-2.0603	2.2237	19.674	15.296	6.045	-6.1471	0.23633	0.19851	1697.1
7.75	776	2.5	NaN	-1.3764	19.737	3.0863	-177.08	15.253	-4.5152	8.8888	-828.38	1162.9	29.333	868.62	1161.4	23.649	24.005	0	0	8.0773	-8.3432	-19.43	-15.09	-2.0666	2.2329	19.686	15.304	6.0107	-6.1102	0.25574	0.21412	1697.1
7.76	777	2.5	NaN	-1.3716	19.741	3.073	-177.06	15.257	-4.523	8.9864	-828.38	1162.9	29.251	868.63	1161.4	23.649	24.005	0	0	8.0566	-8.3228	-19.422	-15.082	-2.0557	2.2523	19.691	15.307	6.0009	-6.0705	0.2683	0.22479	1697.1
7.77	778	2.5	NaN	-1.3623	19.74	3.0679	-177.05	15.259	-4.5252	9.0455	-828.38	1162.8	29.193	868.64	1161.4	23.649	24.005	0	0	8.1014	-8.3669	-19.417	-15.077	-2.0425	2.2663	19.69	15.309	6.0589	-6.1006	0.27226	0.23161	1697.1
7.78	779	2.5	NaN	-1.3579	19.736	3.0995	-177.05	15.262	-4.518	8.9791	-828.38	1162.9	29.183	868.64	1161.4	23.649	24.005	0	0	8.1462	-8.4109	-19.415	-15.075	-2.04	2.2672	19.686	15.313	6.1062	-6.1438	0.27056	0.23752	1697.1
7.79	780	2.5	NaN	-1.3556	19.735	3.118	-177.05	15.262	-4.495	8.9566	-828.38	1162.9	29.221	868.66	1161.4	23.649	35.341	0	0	8.1828	-8.447	-19.415	-15.075	-2.0397	2.2629	19.683	15.313	6.1431	-6.184	0.26804	0.23749	1697.2
7.8	781	2.5	NaN	-1.3485	19.736	3.1025	-177.05	15.251	-4.4778	9.0244	-828.35	1162.9	29.236	868.69	1161.3	23.649	35.3	0	0	8.1322	-8.3972	-19.418	-15.078	-2.0308	2.2669	19.685	15.302	6.1014	-6.1303	0.26659	0.224	1697.2
7.81	782	2.5	NaN	-1.3368	19.731	3.0933	-177.04	15.249	-4.5013	9.0802	-828.35	1162.9	29.137	868.72	1161.3	23.649	24.005	0	0	8.0777	-8.3435	-19.42	-15.08	-2.0139	2.2828	19.679	15.301	6.0637	-6.0607	0.25893	0.22166	1697.2
7.82	783	2.5	NaN	-1.3225	19.727	3.0585	-177.03	15.249	-4.4931	9.2039	-828.32	1162.9	29.118	868.69	1161.3	23.649	30.964	0	0	8.0067	-8.2737	-19.416	-15.075	-1.9948	2.2942	19.676	15.301	6.0119	-5.9795	0.26008	0.22564	1697.1
7.83	784	60	NaN	-1.316	19.715	3.0922	-177.03	15.252	-4.4964	9.1154	-828.3	1162.9	29.08	868.7	1161.3	23.649	24.005	0	0	8.0463	-8.3127	-19.411	-15.071	-1.9901	2.2982	19.663	15.304	6.0563	-6.0145	0.25243	0.23351	1697.1
7.84	785	60	NaN	-1.3113	19.701	3.1017	-177.05	15.225	-4.4552	9.1151	-828.32	1162.9	29.196	868.75	1161.3	23.649	24.005	0	0	8.0925	-8.3581	-19.406	-15.066	-1.9892	2.272	19.648	15.278	6.1033	-6.0861	0.24196	0.21176	1697.2
7.85	786	60	0	-1.3085	19.706	3.1286	-177.05	15.235	-4.4796	9.0645	-828.3	1162.9	29.112	868.74	1161.3	23.649	24.005	0	0	7.9431	-8.2111	-19.404	-15.064	-1.9853	2.2769	19.653	15.288	5.9578	-5.9342	0.24878	0.2239	1697.2
7.86	787	60	NaN	-1.3066	19.708	3.1364	-177.04	15.229	-4.4856	9.0947	-828.29	1162.9	29.073	868.76	1161.3	23.649	24.005	0	0	7.8586	-8.128	-19.402	-15.062	-1.981	2.284	19.654	15.282	5.8776	-5.844	0.25194	0.22012	1697.2
7.87	788	60	NaN	-1.3038	19.707	3.1362	-177.05	15.218	-4.4849	9.131	-828.29	1162.9	29.063	868.78	1161.3	23.649	24.005	0	0	7.8054	-8.0756	-19.401	-15.061	-1.9767	2.2801	19.653	15.271	5.8286	-5.7955	0.25242	0.21067	1697.2
7.88	789	60	NaN	-1.2989	19.705	3.1361	-177.06	15.21	-4.4866	9.1544	-828.28	1162.9	29.054	868.8	1161.3	23.649	24.005	0	0	7.7625	-8.0333	-19.399	-15.059	-1.9707	2.271	19.652	15.264	5.7917	-5.7623	0.2531	0.20547	1697.2
7.89	790	60	NaN	-1.2922	19.703	3.1328	-177.06	15.205	-4.4845	9.2067	-828.27	1162.8	29.05	868.83	1161.3	23.649	24.005	0	0	7.7139	-7.9856	-19.397	-15.057	-1.9621	2.2685	19.65	15.258	5.7519	-5.7172	0.25379	0.20153	1697.2
7.9	791	60	NaN	-1.286	19.704	3.1301	-177.06	15.203	-4.4878	9.2583	-828.28	1162.8	29.024	868.86	1161.3	23.649	24.005	0	0	7.6504	-7.9231	-19.394	-15.054	-1.9532	2.2707	19.652	15.255	5.6972	-5.6524	0.25735	0.20113	1697.3
7.91	792	60	NaN	-1.2785	19.708	3.1426	-177.07	15.202	-4.4723	9.2654	-828.27	1162.8	29.055	868.89	1161.3	23.649	24.005	0	0	7.5321	-7.8067	-19.393	-15.053	-1.9466	2.2607	19.656	15.255	5.5855	-5.546	0.26306	0.20196	1697.3
7.92	793	60	NaN	-1.2716	19.717	3.1773	-177.07	15.208	-4.4858	9.1729	-828.25	1162.9	29.001	868.92	1161.3	23.649	24.005	0	0	7.4146	-7.691	-19.392	-15.052	-1.941	2.2614	19.664	15.261	5.4736	-5.4297	0.27202	0.20955	1697.3
7.93	794	60	NaN	-1.2656	19.717	3.1669	-177.08	15.216	-4.4765	9.2236	-828.26	1162.9	29.022	868.94	1161.3	23.649	24.005	0	0	7.3438	-7.6214	-19.393	-15.053	-1.934	2.2557	19.663	15.27	5.4098	-5.3657	0.27057	0.21703	1697.3
7.94	795	60	NaN	-1.2558	19.713	3.1489	-177.07	15.229	-4.4974	9.2925	-828.25	1162.8	28.952	868.96	1161.3	23.649	24.005	0	0	7.2955	-7.5739	-19.393	-15.053	-1.9195	2.2626	19.66	15.283	5.3761	-5.3113	0.2668	0.23013	1697.3
7.95	796	60	NaN	-1.2392	19.707	3.1408	-177.07	15.239	-4.5112	9.3286	-828.25	1162.8	28.906	868.99	1161.2	23.649	24.005	0	0	7.2662	-7.545	-19.393	-15.053	-1.9001	2.2678	19.653	15.293	5.3661	-5.2773	0.26011	0.24006	1697.4
7.96	797	60	NaN	-1.2215	19.699	3.1331	-177.07	15.246	-4.4951	9.363	-828.26	1162.8	28.951	869.04	1161.2	23.649	24.005	0	0	7.2722	-7.5509	-19.392	-15.052	-1.8827	2.2652	19.645	15.3	5.3894	-5.2856	0.25282	0.24784	1697.4
7.97	798	60	NaN	-1.2124	19.699	3.1157	-177.06	15.266	-4.5019	9.4187	-828.26	1162.8	28.927	869.05	1161.3	23.649	24.005	0	0	7.28	-7.5586	-19.392	-15.052	-1.8709	2.2777	19.645	15.319	5.4091	-5.2809	0.25334	0.26726	1697.4
7.98	799	60	NaN	-1.1995	19.7	3.1299	-177.06	15.269	-4.4931	9.3949	-828.27	1162.8	28.943	869.09	1161.2	23.649	24.005	0	0	7.2912	-7.5697	-19.391	-15.051	-1.8593	2.2814	19.646	15.323	5.4319	-5.2882	0.25445	0.27181	1697.5
7.99	800	60	NaN	-1.1944	19.707	3.1535	-177.06	15.281	-4.5065	9.3372	-828.27	1162.9	28.914	869.12	1161.2	23.649	24.005	0	0	7.4457	-7.7216	-19.391	-15.051	-1.8552	2.2827	19.651	15.337	5.5904	-5.4389	0.25972	0.28524	1697.5
8	801	60	NaN	-1.194	19.723	3.1408	-177.06	15.297	-4.5011	9.393	-828.26	1162.9	28.926	869.13	1161.2	23.649	24.005	0	0	7.5654	-7.8394	-19.392	-15.052	-1.8533	2.2823	19.667	15.353	5.7121	-5.5571	0.27527	0.30088	1697.5
8.01	802	60	NaN	-1.1936	19.735	3.1344	-177.05	15.322	-4.5166	9.4388	-828.25	1162.9	28.872	869.13	1161.2	23.649	24.005	0	0	7.5729	-7.8468	-19.392	-15.052	-1.8496	2.2951	19.68	15.378	5.7233	-5.5517	0.28751	0.32583	1697.5
8.02	803	60	NaN	-1.1934	19.737	3.1293	-177.04	15.343	-4.525	9.4794	-828.28	1162.8	28.847	869.14	1161.2	23.649	24.005	0	0	7.6807	-7.9529	-19.392	-15.052	-1.8471	2.303	19.682	15.398	5.8335	-5.6499	0.28935	0.34593	1697.5
8.03	804	60	NaN	-1.1964	19.739	3.1232	-177.04	15.354	-4.5229	9.5284	-828.31	1162.8	28.849	869.15	1161.2	23.649	24.005	0	0	7.795	-8.0654	-19.392	-15.052	-1.8485	2.3082	19.683	15.409	5.9465	-5.7571	0.29107	0.35675	1697.6
8.04	805	60	NaN	-1.2035	19.752	3.1276	-177.03	15.363	-4.5283	9.5607	-828.33	1162.8	28.815	869.16	1161.2	23.649	24.005	0	0	7.8844	-8.1534	-19.392	-15.052	-1.8534	2.3234	19.697	15.418	6.0311	-5.83	0.30477	0.36653	1697.6
8.05	806	60	NaN	-1.2099	19.762	3.1431	-177.03	15.37	-4.5114	9.5485	-828.33	1162.8	28.86	869.18	1161.2	23.649	24.005	0	0	7.9572	-8.225	-19.391	-15.051	-1.8616	2.3201	19.706	15.426	6.0956	-5.9049	0.31484	0.37482	1697.6
8.06	807	60	NaN	-1.2144	19.786	3.1518	-177.02	15.374	-4.5216	9.5907	-828.32	1162.9	28.819	869.16	1161.2	23.649	24.005	0	0	8.0093	-8.2763	-19.391	-15.051	-1.8634	2.3337	19.728	15.432	6.1459	-5.9426	0.33742	0.38117	1697.6
8.07	808	60	NaN	-1.2223	19.787	3.146	-177.02	15.362	-4.5031	9.6605	-828.37	1162.9	28.865	869.19	1161.2	23.649	24.005	0	0	8.1835	-8.4476	-19.392	-15.052	-1.8705	2.3352	19.729	15.419	6.313	-6.1124	0.3376	0.36727	1697.7
8.08	809	60	NaN	-1.2335	19.786	3.1458	-177.01	15.369	-4.5246	9.6818	-828.4	1162.9	28.8	869.18	1161.2	23.649	24.005	0	0	8.3156	-8.5777	-19.392	-15.052	-1.8787	2.345	19.729	15.426	6.4369	-6.2326	0.33642	0.37399	1697.7
8.09	810	60	NaN	-1.2374	19.781	3.1482	-177.01	15.367	-4.5301	9.6915	-828.42	1162.9	28.777	869.17	1161.2	23.649	24.005	0	0	8.3796	-8.6406	-19.392	-15.052	-1.8815	2.3492	19.724	15.424	6.4981	-6.2914	0.33121	0.37181	1697.7
8.1	811	60	NaN	-1.2394	19.769	3.1532	-177.01	15.352	-4.5173	9.6958	-828.46	1162.9	28.808	869.17	1161.2	23.649	24.005	0	0	8.4121	-8.6726	-19.394	-15.054	-1.8844	2.3499	19.711	15.409	6.5277	-6.3227	0.3176	0.35568	1697.7
8.11	812	60	NaN	-1.2469	19.755	3.1623	-177.01	15.337	-4.5057	9.6842	-828.51	1162.9	28.841	869.17	1161.1	23.649	24.005	0	0	8.44	-8.7001	-19.396	-15.056	-1.8934	2.3472	19.696	15.396	6.5466	-6.3528	0.30027	0.33973	1697.8
8.12	813	60	NaN	-1.2544	19.746	3.1695	-177.02	15.329	-4.4872	9.6753	-828.53	1162.9	28.889	869.16	1161.2	23.649	24.005	0	0	8.4936	-8.7528	-19.398	-15.058	-1.9028	2.3302	19.687	15.387	6.5908	-6.4226	0.28916	0.32873	1697.8
8.13	814	60	NaN	-1.255	19.74	3.1517	-177.01	15.328	-4.4957	9.7358	-828.51	1162.9	28.857	869.13	1161.2	23.649	24.005	0	0	8.5288	-8.7874	-19.402	-15.062	-1.9003	2.3462	19.683	15.385	6.6284	-6.4411	0.28059	0.32344	1697.8
8.14	815	60	NaN	-1.1919	19.711	2.9534	-177.01	15.326	-4.5025	10.419	-828.52	1162.7	28.838	869.1	1161.2	23.649	24.005	0	0	8.5478	-8.8061	-19.407	-15.067	-1.8135	2.3719	19.657	15.379	6.7343	-6.4342	0.25029	0.31263	1697.7
8.15	816	60	NaN	-1.1918	19.696	2.9353	-177.02	15.311	-4.4724	10.503	-828.55	1162.7	28.947	869.07	1161.2	23.649	24.005	0	0	8.5926	-8.8502	-19.411	-15.071	-1.8143	2.3591	19.643	15.364	6.7784	-6.4911	0.2316	0.29271	1697.7
8.16	817	60	NaN	-1.2012	19.686	2.9388	-177.02	15.305	-4.4646	10.527	-828.58	1162.7	28.978	869.03	1161.2	23.649	24.005	0	0	8.5515	-8.8098	-19.415	-15.075	-1.8239	2.3582	19.633	15.358	6.7276	-6.4516	0.21811	0.2828	1697.7
8.17	818	60	NaN	-1.238	19.699	3.0267	-177.02	15.298	-4.4781	10.254	-828.56	1162.8	28.952	869.01	1161.2	23.649	24.005	0	0	8.4279	-8.6882	-19.42	-15.08	-1.869	2.3533	19.645	15.352	6.5589	-6.3349	0.22501	0.2726	1697.7
8.18	819	60	NaN	-1.2623	19.714	3.086	-177.02	15.283	-4.4882	10.069	-828.53	1162.8	28.944	869.01	1161.2	23.649	24.005	0	0	8.3044	-8.5666	-19.425	-15.085	-1.8994	2.3453	19.659	15.338	6.405	-6.2213	0.23396	0.25359	1697.6
8.19	820	60	NaN	-1.214	19.695	2.937	-177.02	15.271	-4.4854	10.608	-828.55	1162.7	28.963	868.99	1161.2	23.649	24.005	0	0	8.1809	-8.4451	-19.429	-15.089	-1.8335	2.3582	19.643	15.323	6.3473	-6.0868	0.21333	0.23425	1697.6
8.2	821	60	NaN	-1.214	19.696	2.9441	-177.02	15.272	-4.4925	10.622	-828.55	1162.7	28.948	868.96	1161.2	23.649	24.005	0	0	8.0573	-8.3235	-19.434	-15.094	-1.8325	2.3587	19.644	15.324	6.2248	-5.9648	0.20993	0.23009	1697.6
8.21	822	60	NaN	-1.2057	19.694	2.9372	-177.01	15.271	-4.5093	10.684	-828.56	1162.7	28.902	868.93	1161.2	23.649	24.005	0	0	7.9338	-8.2019	-19.438	-15.098	-1.8206	2.3735	19.643	15.322	6.1132	-5.8284	0.20444	0.22391	1697.6
8.22	823	60	NaN	-1.2551	19.724	3.1084	-177.04	15.24	-4.4697	10.126	-828.52	1162.8	29.057	868.93	1161.2	23.649	24.005	0	0	7.8102	-8.0803	-19.443	-15.103	-1.894	2.3194	19.669	15.296	5.9162	-5.7609	0.22539	0.1925	1697.6
8.23	824	60	NaN	-1.2673	19.735	3.1671	-177.05	15.236	-4.4653	9.9593	-828.51	1162.8	29.087	868.91	1161.2	23.649	24.005	0	0	7.6867	-7.9588	-19.448	-15.108	-1.9129	2.3069	19.679	15.292	5.7737	-5.6519	0.23078	0.18446	1697.5
8.24	825	60	NaN	-1.2648	19.735	3.1811	-177.04	15.241	-4.4637	9.9245	-828.51	1162.8	29.095	868.88	1161.2	23.649	24.277	0	0	7.6315	-7.9045	-19.451	-15.111	-1.9119	2.3092	19.679	15.297	5.7197	-5.5954	0.22819	0.18587	1697.5
8.25	826	60	NaN	-1.2319	19.725	3.1173	-177.04	15.236	-4.4639	10.145	-828.51	1162.8	29.1	868.86	1161.2	23.649	24.326	0	0	7.6266	-7.8996	-19.454	-15.114	-1.8717	2.3217	19.67	15.291	5.7549	-5.578	0.21609	0.1775	1697.5
8.26	827	60	NaN	-1.1853	19.714	3.0166	-177.03	15.226	-4.4735	10.493	-828.51	1162.8	29.081	868.88	1161.2	23.649	27.001	0	0	7.649	-7.9217	-19.457	-15.117	-1.8127	2.3404	19.66	15.28	5.8363	-5.5813	0.20299	0.16331	1697.5
8.27	828	60	NaN	-1.2238	19.738	3.1327	-177.04	15.236	-4.4578	10.07	-828.45	1162.8	29.137	868.83	1161.2	23.649	27.285	0	0	7.6982	-7.9701	-19.46	-15.12	-1.8675	2.3205	19.682	15.292	5.8307	-5.6497	0.22228	0.17149	1697.4
8.28	829	60	NaN	-1.1551	19.705	2.9707	-177.05	15.239	-4.4402	10.617	-828.49	1162.7	29.205	868.83	1161.2	23.649	30.225	0	0	7.7668	-8.0376	-19.463	-15.123	-1.7825	2.3241	19.652	15.292	5.9843	-5.7135	0.189	0.16958	1697.4
8.29	830	60	NaN	-1.1513	19.706	2.9409	-177.03	15.247	-4.4714	10.703	-828.47	1162.7	29.13	868.81	1161.2	23.649	28.6	0	0	7.8627	-8.132	-19.466	-15.126	-1.7734	2.3465	19.653	15.3	6.0894	-5.7855	0.18685	0.17364	1697.4
8.3	831	60	NaN	-1.1459	19.709	2.9478	-177.02	15.248	-4.4939	10.661	-828.43	1162.7	29.1	868.83	1161.1	23.649	30.998	0	0	7.9619	-8.2296	-19.47	-15.13	-1.7684	2.3545	19.655	15.302	6.1935	-5.8751	0.18523	0.17159	1697.4
8.31	832	60	NaN	-1.1792	19.725	3.0659	-177.02	15.255	-4.486	10.249	-828.4	1162.8	29.143	868.84	1161.2	23.649	32.365	0	0	8.0216	-8.2884	-19.475	-15.135	-1.817	2.3384	19.669	15.311	6.2046	-5.9499	0.19368	0.17575	1697.3
8.32	833	60	NaN	-1.1851	19.718	3.0748	-177.03	15.261	-4.4796	10.207	-828.4	1162.8	29.182	868.82	1161.2	23.649	32.183	0	0	8.0308	-8.2974	-19.48	-15.14	-1.8257	2.3318	19.662	15.316	6.2051	-5.9655	0.18238	0.17644	1697.3
8.33	834	60	NaN	-1.1551	19.692	2.9556	-177.03	15.262	-4.4899	10.592	-828.42	1162.7	29.181	868.82	1161.1	23.649	33.457	0	0	8.0196	-8.2864	-19.484	-15.144	-1.7826	2.3394	19.639	15.315	6.2371	-5.947	0.15481	0.17063	1697.3
8.34	835	60	NaN	-1.173	19.699	2.9829	-177.04	15.268	-4.4999	10.475	-828.39	1162.7	29.175	868.82	1161.1	23.649	33.542	0	0	8.0271	-8.2938	-19.489	-15.149	-1.8042	2.329	19.645	15.322	6.2229	-5.9647	0.15587	0.17316	1697.3
8.35	836	60	NaN	-1.2278	19.718	3.1395	-177.03	15.283	-4.5297	9.9018	-828.35	1162.8	29.128	868.8	1161.1	23.649	37.107	0	0	7.9921	-8.2593	-19.492	-15.152	-1.8769	2.3215	19.662	15.339	6.1153	-5.9378	0.16942	0.18711	1697.3
8.36	837	60	NaN	-1.1839	19.702	2.9578	-177.04	15.3	-4.5265	10.501	-828.34	1162.7	29.172	868.77	1161.2	24.717	39.357	0	0	7.9355	-8.2036	-19.495	-15.155	-1.8142	2.3293	19.65	15.353	6.1212	-5.8743	0.15422	0.19734	1697.2
8.37	838	60	NaN	-1.1848	19.701	2.9435	-177.05	15.296	-4.5111	10.507	-828.33	1162.7	29.248	868.78	1161.2	23.649	39.836	0	0	7.8159	-8.086	-19.5	-15.16	-1.8174	2.3155	19.648	15.349	5.9985	-5.7704	0.14862	0.18893	1697.2
8.38	839	60	NaN	-1.2322	19.716	3.0741	-177.06	15.274	-4.5209	10.031	-828.31	1162.8	29.259	868.84	1161.1	23.649	39.234	0	0	7.7058	-7.9776	-19.505	-15.165	-1.8813	2.2878	19.66	15.33	5.8244	-5.6898	0.15553	0.1654	1697.3
8.39	840	60	NaN	-1.2309	19.717	3.0349	-177.08	15.263	-4.503	10.13	-828.29	1162.8	29.348	868.87	1161.1	23.649	38.024	0	0	7.6721	-7.9445	-19.51	-15.17	-1.8797	2.2713	19.661	15.319	5.7924	-5.6732	0.15161	0.14896	1697.3
8.4	841	60	NaN	-1.1998	19.707	2.9012	-177.09	15.272	-4.4875	10.542	-828.27	1162.7	29.425	868.85	1161.1	24.012	38.629	0	0	7.5678	-7.8418	-19.515	-15.175	-1.8372	2.2737	19.654	15.324	5.7305	-5.5681	0.13962	0.14988	1697.2
8.41	842	60	NaN	-1.2063	19.705	2.9057	-177.08	15.282	-4.52	10.489	-828.26	1162.7	29.358	868.83	1161.2	24.428	38.365	0	0	7.4587	-7.7345	-19.521	-15.181	-1.8433	2.2822	19.653	15.335	5.6154	-5.4522	0.13171	0.1535	1697.2
8.42	843	60	NaN	-1.2155	19.7	2.9282	-177.08	15.269	-4.5327	10.394	-828.27	1162.7	29.345	868.85	1161.1	23.649	37.383	0	0	7.4027	-7.6793	-19.533	-15.193	-1.8552	2.2791	19.647	15.322	5.5474	-5.4002	0.11477	0.12964	1697.2
8.43	844	60	NaN	-1.272	19.727	3.1154	-177.08	15.261	-4.5548	9.7342	-828.22	1162.8	29.31	868.86	1161.1	25.637	38.52	0	0	7.3996	-7.6763	-19.539	-15.199	-1.9329	2.2591	19.67	15.319	5.4667	-5.4172	0.13071	0.12006	1697.2
8.44	845	60	NaN	-1.2771	19.73	3.1317	-177.09	15.251	-4.5344	9.6595	-828.2	1162.8	29.387	868.89	1161.1	23.756	37.471	0	0	7.4145	-7.6909	-19.544	-15.203	-1.9431	2.2444	19.672	15.31	5.4714	-5.4465	0.12801	0.10631	1697.2
8.45	846	60	NaN	-1.2784	19.726	3.1221	-177.08	15.266	-4.532	9.6732	-828.19	1162.8	29.397	868.85	1161.1	23.649	37.574	0	0	7.3621	-7.6394	-19.547	-15.207	-1.9442	2.2515	19.669	15.323	5.4179	-5.3879	0.12152	0.11588	1697.2
8.46	847	60	NaN	-1.2489	19.705	2.9965	-177.08	15.276	-4.5284	10.071	-828.21	1162.8	29.419	868.82	1161.1	25.568	39.546	0	0	7.2882	-7.5667	-19.55	-15.21	-1.9022	2.2671	19.651	15.331	5.3861	-5.2996	0.10028	0.12072	1697.1
8.47	848	60	NaN	-1.224	19.689	2.8915	-177.08	15.276	-4.5214	10.403	-828.24	1162.7	29.459	868.83	1161.1	24.922	39.678	0	0	7.1949	-7.4749	-19.554	-15.214	-1.8674	2.2741	19.637	15.329	5.3276	-5.2008	0.082797	0.11515	1697.2
8.48	849	60	NaN	-1.2258	19.692	2.8936	-177.08	15.276	-4.5161	10.381	-828.25	1162.7	29.491	868.85	1161.1	23.649	38.211	0	0	7.0923	-7.3739	-19.558	-15.218	-1.871	2.2699	19.64	15.329	5.2213	-5.1039	0.081271	0.11021	1697.2
8.49	850	60	NaN	-1.2355	19.705	2.9231	-177.09	15.284	-4.5141	10.258	-828.23	1162.7	29.506	868.84	1161.1	24.148	37.226	0	0	6.9391	-7.2232	-19.564	-15.224	-1.8853	2.2647	19.651	15.338	5.0538	-4.9585	0.087222	0.11391	1697.2
8.5	851	60	NaN	-1.3054	19.735	3.1144	-177.08	15.271	-4.5288	9.5813	-828.21	1162.8	29.472	868.89	1161.1	23.649	36.41	0	0	6.6893	-6.9774	-19.571	-15.231	-1.9769	2.247	19.677	15.329	4.7125	-4.7303	0.10616	0.097582	1697.2
8.51	852	60	NaN	-1.3097	19.745	3.1278	-177.07	15.284	-4.5744	9.5201	-828.18	1162.8	29.345	868.9	1161.1	23.649	38.96	0	0	6.6337	-6.9227	-19.573	-15.233	-1.979	2.2626	19.688	15.341	4.6548	-4.6601	0.11416	0.10748	1697.2
8.52	853	60	NaN	-1.3129	19.742	3.1145	-177.08	15.276	-4.5544	9.5496	-828.2	1162.8	29.41	868.92	1161.1	24.201	38.937	0	0	6.6188	-6.908	-19.574	-15.234	-1.9834	2.2497	19.685	15.333	4.6355	-4.6583	0.11101	0.098208	1697.2
8.53	854	60	NaN	-1.3186	19.738	3.1186	-177.08	15.274	-4.5753	9.5021	-828.23	1162.8	29.356	868.94	1161.1	23.817	37.147	0	0	6.5303	-6.8209	-19.575	-15.235	-1.9889	2.2542	19.68	15.331	4.5414	-4.5667	0.10589	0.096207	1697.3
8.54	855	60	NaN	-1.3221	19.735	3.1136	-177.08	15.276	-4.578	9.4892	-828.25	1162.8	29.357	868.95	1161.1	25.47	39.495	0	0	6.4177	-6.7101	-19.575	-15.235	-1.9928	2.2501	19.678	15.333	4.4249	-4.4599	0.10345	0.09871	1697.3
8.55	856	60	NaN	-1.3231	19.737	3.1046	-177.09	15.283	-4.5592	9.4971	-828.26	1162.8	29.424	868.96	1161.1	23.795	37.442	0	0	6.2798	-6.5744	-19.575	-15.235	-1.9958	2.2355	19.68	15.34	4.284	-4.3389	0.10458	0.10455	1697.3
8.56	857	60	NaN	-1.3266	19.739	3.1124	-177.09	15.294	-4.5681	9.4474	-828.26	1162.8	29.41	868.96	1161.1	24.015	38.58	0	0	6.1833	-6.4794	-19.573	-15.233	-2.0005	2.2333	19.682	15.351	4.1828	-4.2461	0.10877	0.11757	1697.3
8.57	858	60	NaN	-1.3339	19.738	3.1003	-177.09	15.301	-4.5722	9.4828	-828.28	1162.8	29.395	868.95	1161.1	25.184	37.5	0	0	6.1332	-6.4302	-19.571	-15.231	-2.0061	2.2347	19.682	15.358	4.1272	-4.1955	0.11062	0.12653	1697.4
8.58	859	60	NaN	-1.3383	19.748	3.108	-177.1	15.308	-4.5702	9.44	-828.25	1162.8	29.423	868.95	1161.1	24.729	38.015	0	0	6.1444	-6.4412	-19.568	-15.228	-2.0129	2.2277	19.691	15.366	4.1316	-4.2134	0.12248	0.13738	1697.3
8.59	860	60	NaN	-1.341	19.752	3.0931	-177.09	15.295	-4.5721	9.4924	-828.24	1162.8	29.413	869.01	1161.1	23.649	38.207	0	0	6.0914	-6.389	-19.565	-15.225	-2.0135	2.2347	19.695	15.352	4.0779	-4.1543	0.1296	0.1267	1697.4
8.6	861	60	NaN	-1.3453	19.75	3.1044	-177.09	15.302	-4.5729	9.4683	-828.25	1162.8	29.411	869.01	1161.1	24.578	37.406	0	0	6.0352	-6.3337	-19.562	-15.222	-2.0184	2.2334	19.692	15.36	4.0167	-4.1003	0.12968	0.13746	1697.4
8.61	862	60	NaN	-1.338	19.753	3.109	-177.09	15.31	-4.5876	9.4918	-828.24	1162.8	29.368	869.01	1161.1	25.175	37.28	0	0	6.1245	-6.4216	-19.558	-15.218	-2.009	2.2424	19.696	15.368	4.1155	-4.1792	0.13725	0.14967	1697.4
8.62	863	60	NaN	-1.3317	19.76	3.1138	-177.08	15.323	-4.6036	9.5303	-828.23	1162.8	29.316	869.02	1161.1	23.687	37.86	0	0	6.1622	-6.4587	-19.553	-15.213	-1.9996	2.2528	19.703	15.38	4.1626	-4.206	0.14957	0.16666	1697.4
8.63	864	60	NaN	-1.3343	19.765	3.1298	-177.08	15.342	-4.6004	9.5244	-828.23	1162.8	29.315	869	1161.1	24.238	37.252	0	0	6.1522	-6.4488	-19.548	-15.208	-2.0024	2.252	19.707	15.399	4.1497	-4.1968	0.15921	0.19094	1697.3
8.64	865	60	NaN	-1.3305	19.766	3.1365	-177.08	15.346	-4.5827	9.5312	-828.22	1162.8	29.353	869	1161.1	23.889	37.303	0	0	6.2637	-6.5586	-19.543	-15.203	-1.9996	2.2519	19.708	15.404	4.2641	-4.3067	0.16536	0.20108	1697.3
8.65	866	60	NaN	-1.3277	19.767	3.1298	-177.06	15.344	-4.6108	9.5914	-828.23	1162.8	29.268	869.02	1161.1	23.649	38.815	0	0	6.3217	-6.6156	-19.537	-15.197	-1.9919	2.2737	19.709	15.403	4.3298	-4.342	0.17161	0.20543	1697.4
8.66	867	60	NaN	-1.3252	19.772	3.1483	-177.06	15.346	-4.6111	9.5501	-828.23	1162.8	29.256	869.04	1161.1	23.649	40.778	0	0	6.3254	-6.6193	-19.531	-15.191	-1.9904	2.2796	19.713	15.405	4.3351	-4.3398	0.18197	0.21454	1697.4
8.67	868	60	NaN	-1.3206	19.766	3.1458	-177.06	15.346	-4.5944	9.5704	-828.23	1162.8	29.299	869.04	1161.1	23.915	37.981	0	0	6.3166	-6.6106	-19.521	-15.181	-1.9866	2.2768	19.708	15.404	4.33	-4.3338	0.1862	0.2229	1697.4
8.68	869	60	NaN	-1.3154	19.757	3.1445	-177.05	15.35	-4.6012	9.5825	-828.26	1162.8	29.279	869.03	1161.1	23.649	36.935	0	0	6.3031	-6.5973	-19.513	-15.173	-1.9803	2.2816	19.699	15.409	4.3228	-4.3158	0.186	0.23571	1697.4
8.69	870	60	NaN	-1.3101	19.75	3.1454	-177.05	15.35	-4.6064	9.5768	-828.28	1162.8	29.261	869.03	1161.1	23.913	37.588	0	0	6.2508	-6.5459	-19.511	-15.171	-1.9746	2.2862	19.691	15.409	4.2763	-4.2597	0.17997	0.23781	1697.4
8.7	871	60	NaN	-1.3078	19.744	3.1467	-177.05	15.341	-4.5912	9.5582	-828.29	1162.8	29.305	869.05	1161.1	24.267	37.023	0	0	6.2812	-6.5758	-19.509	-15.169	-1.9743	2.2806	19.685	15.4	4.3069	-4.2952	0.17597	0.23095	1697.5
8.71	872	60	NaN	-1.2959	19.734	3.1087	-177.06	15.332	-4.5766	9.6724	-828.31	1162.8	29.358	869.06	1161.1	23.649	38.514	0	0	6.3494	-6.6429	-19.507	-15.166	-1.9604	2.2765	19.676	15.391	4.389	-4.3664	0.16904	0.22443	1697.5
8.72	873	60	NaN	-1.2299	19.708	2.9186	-177.04	15.345	-4.6036	10.313	-828.32	1162.7	29.276	869.04	1161.1	24.786	38.672	0	0	6.2415	-6.5367	-19.506	-15.166	-1.87	2.3159	19.654	15.4	4.3715	-4.2209	0.14852	0.23418	1697.5
8.73	874	60	NaN	-1.296	19.732	3.1217	-177.05	15.347	-4.5807	9.6008	-828.31	1162.8	29.341	869.02	1161.1	23.649	37.656	0	0	6.194	-6.4899	-19.505	-15.165	-1.9623	2.2849	19.674	15.405	4.2317	-4.205	0.1693	0.24009	1697.4
8.74	875	60	NaN	-1.2954	19.734	3.1291	-177.05	15.342	-4.5631	9.5714	-828.3	1162.8	29.389	869.02	1161.1	23.935	38.133	0	0	6.1858	-6.4819	-19.505	-15.165	-1.9644	2.2842	19.677	15.399	4.2214	-4.1977	0.1723	0.23461	1697.4
8.75	876	60	NaN	-1.2985	19.731	3.1224	-177.04	15.337	-4.5853	9.569	-828.31	1162.8	29.336	869.02	1161.1	24.155	37.603	0	0	6.1169	-6.4141	-19.506	-15.166	-1.9657	2.2929	19.674	15.395	4.1512	-4.1212	0.16798	0.22925	1697.5
8.76	877	60	NaN	-1.3018	19.729	3.1279	-177.03	15.338	-4.6074	9.54	-828.33	1162.8	29.277	869.01	1161.1	23.649	38.776	0	0	6.0498	-6.3481	-19.506	-15.166	-1.968	2.3026	19.671	15.396	4.0818	-4.0455	0.16439	0.22982	1697.4
8.77	878	60	NaN	-1.3055	19.731	3.1333	-177.03	15.341	-4.6088	9.5209	-828.33	1162.8	29.274	868.98	1161.1	24.282	38.804	0	0	5.9903	-6.2896	-19.506	-15.166	-1.9722	2.3049	19.673	15.399	4.0181	-3.9847	0.16654	0.23316	1697.4
8.78	879	60	NaN	-1.3147	19.735	3.1258	-177.04	15.341	-4.5951	9.5353	-828.33	1162.8	29.32	868.97	1161.1	24.126	39.807	0	0	5.9281	-6.2284	-19.506	-15.166	-1.9826	2.2969	19.678	15.399	3.9456	-3.9314	0.17197	0.23293	1697.4
8.79	880	60	NaN	-1.3259	19.734	3.1103	-177.05	15.337	-4.5801	9.5766	-828.35	1162.8	29.368	868.97	1161.1	23.649	36.685	0	0	5.8762	-6.1772	-19.505	-15.165	-1.994	2.2869	19.677	15.394	3.8822	-3.8903	0.17208	0.22837	1697.4
8.8	881	60	NaN	-1.3295	19.732	3.1327	-177.04	15.337	-4.5729	9.5073	-828.38	1162.8	29.399	868.95	1161.1	24.011	38.305	0	0	5.8799	-6.1809	-19.506	-15.166	-2.001	2.2845	19.675	15.395	3.8789	-3.8964	0.16916	0.22909	1697.5
8.81	882	60	NaN	-1.3389	19.743	3.1286	-177.02	15.344	-4.6056	9.5055	-828.35	1162.8	29.292	868.92	1161.1	23.649	39.302	0	0	5.8564	-6.1578	-19.507	-15.167	-2.0068	2.3073	19.685	15.402	3.8497	-3.8505	0.17861	0.23489	1697.4
8.82	883	60	NaN	-1.3459	19.751	3.1309	-177.02	15.332	-4.6025	9.4887	-828.36	1162.8	29.298	868.93	1161.1	24.62	38.99	0	0	5.8149	-6.1169	-19.508	-15.168	-2.0146	2.3065	19.693	15.39	3.8003	-3.8105	0.18514	0.22226	1697.4
8.83	884	60	NaN	-1.3459	19.755	3.1292	-177.03	15.316	-4.5994	9.4887	-828.36	1162.8	29.314	868.96	1161.1	24.404	39.186	0	0	5.7491	-6.0522	-19.508	-15.168	-2.0151	2.3024	19.697	15.375	3.7339	-3.7498	0.1885	0.20666	1697.4
8.84	885	60	NaN	-1.3449	19.763	3.1214	-177.03	15.308	-4.5931	9.5002	-828.35	1162.8	29.344	868.96	1161.1	23.649	36.45	0	0	5.7063	-6.01	-19.509	-15.169	-2.0148	2.296	19.704	15.367	3.6915	-3.714	0.19487	0.19797	1697.4
8.85	886	60	NaN	-1.3452	19.771	3.1146	-177.04	15.309	-4.5798	9.4995	-828.33	1162.8	29.393	868.94	1161.1	25.282	38.977	0	0	5.7249	-6.0284	-19.511	-15.171	-2.0167	2.2848	19.712	15.368	3.7082	-3.7436	0.20114	0.19723	1697.4
8.86	887	60	NaN	-1.3446	19.772	3.1129	-177.06	15.311	-4.5656	9.4793	-828.34	1162.8	29.44	868.92	1161.1	23.649	37.551	0	0	5.6554	-5.96	-19.512	-15.172	-2.0184	2.27	19.712	15.37	3.6371	-3.69	0.20049	0.19805	1697.4
8.87	888	60	NaN	-1.3528	19.776	3.098	-177.08	15.299	-4.5312	9.4801	-828.33	1162.8	29.544	868.94	1161.1	24.595	36.59	0	0	5.5793	-5.8851	-19.513	-15.172	-2.0301	2.2474	19.717	15.358	3.5492	-3.6377	0.20396	0.18563	1697.4
8.88	889	60	NaN	-1.3614	19.779	3.0919	-177.07	15.294	-4.5577	9.4803	-828.35	1162.8	29.468	868.98	1161.1	25.266	38.973	0	0	5.5644	-5.8704	-19.512	-15.172	-2.0361	2.2529	19.719	15.354	3.5283	-3.6175	0.20736	0.18198	1697.4
8.89	890	60	NaN	-1.3603	19.792	3.0644	-177.08	15.3	-4.6081	9.5905	-828.31	1162.8	29.345	868.99	1161.1	24.078	40.246	0	0	5.5134	-5.8202	-19.512	-15.172	-2.0272	2.2497	19.733	15.359	3.4862	-3.5705	0.22093	0.18658	1697.4
8.9	891	60	NaN	-1.3658	19.801	3.0705	-177.09	15.328	-4.6383	9.5888	-828.31	1162.8	29.283	868.94	1161.1	23.649	40.071	0	0	5.4762	-5.7837	-19.514	-15.174	-2.0306	2.2494	19.742	15.387	3.4456	-3.5343	0.22862	0.21386	1697.4
8.91	892	60	NaN	-1.3699	19.808	3.0883	-177.09	15.349	-4.6307	9.5481	-828.31	1162.8	29.326	868.91	1161.1	23.649	37.933	0	0	5.5241	-5.8308	-19.515	-15.175	-2.0375	2.2398	19.749	15.408	3.4866	-3.5909	0.23401	0.23279	1697.3
8.92	893	60	NaN	-1.3664	19.82	3.0943	-177.1	15.36	-4.6118	9.5608	-828.29	1162.8	29.405	868.9	1161.1	23.649	38.663	0	0	5.5642	-5.8702	-19.517	-15.177	-2.0362	2.2291	19.761	15.419	3.5279	-3.6411	0.24418	0.24212	1697.3
8.93	894	60	NaN	-1.3612	19.833	3.0898	-177.1	15.375	-4.6126	9.6224	-828.25	1162.8	29.428	868.88	1161	23.649	38.229	0	0	5.5903	-5.8959	-19.517	-15.177	-2.0298	2.2362	19.773	15.434	3.5605	-3.6598	0.25596	0.25715	1697.2
8.94	895	60	NaN	-1.3675	19.832	3.0971	-177.07	15.393	-4.6256	9.6335	-828.26	1162.8	29.395	868.85	1161	23.649	38.597	0	0	5.6449	-5.9496	-19.518	-15.178	-2.0346	2.265	19.773	15.452	3.6103	-3.6847	0.25452	0.27367	1697.2
8.95	896	60	NaN	-1.3659	19.834	3.1151	-177.03	15.414	-4.6627	9.6183	-828.24	1162.8	29.329	868.81	1161	23.649	38.931	0	0	5.7083	-6.012	-19.52	-15.18	-2.0314	2.3086	19.774	15.474	3.6769	-3.7034	0.25454	0.29424	1697.2
8.96	897	60	NaN	-1.353	19.833	3.1091	-177	15.451	-4.6496	9.6725	-828.23	1162.8	29.356	868.72	1161	26.231	37.101	0	0	5.7788	-6.0814	-19.522	-15.182	-2.0176	2.34	19.774	15.51	3.7612	-3.7414	0.2515	0.32806	1697.1
8.97	898	60	NaN	-1.3495	19.838	3.1302	-176.96	15.468	-4.6452	9.6093	-828.22	1162.8	29.357	868.67	1161	23.649	36.912	0	0	5.7356	-6.0389	-19.525	-15.185	-2.0163	2.3699	19.777	15.529	3.7194	-3.669	0.25189	0.34329	1697
8.98	899	60	NaN	-1.3388	19.836	3.1331	-176.94	15.475	-4.6225	9.6073	-828.21	1162.8	29.398	868.61	1161	24.478	38.18	0	0	5.7254	-6.0289	-19.528	-15.188	-2.007	2.3883	19.774	15.537	3.7184	-3.6406	0.24653	0.3489	1696.9
8.99	900	60	NaN	-1.3296	19.831	3.1232	-176.93	15.487	-4.5968	9.6392	-828.2	1162.8	29.442	868.55	1161	23.778	37.565	0	0	5.8359	-6.1376	-19.528	-15.188	-1.9983	2.4056	19.77	15.549	3.8376	-3.7321	0.24116	0.36057	1696.9
9	901	60	NaN	-1.3245	19.826	3.1191	-176.9	15.504	-4.5747	9.6345	-828.21	1162.8	29.461	868.46	1161	23.933	37.938	0	0	5.9452	-6.2451	-19.53	-15.19	-1.994	2.427	19.764	15.566	3.9512	-3.8182	0.23442	0.37549	1696.8
9.01	902	60	NaN	-1.3122	19.815	3.1201	-176.89	15.51	-4.5401	9.6092	-828.24	1162.8	29.485	868.36	1161	23.649	36.451	0	0	6.0529	-6.3511	-19.533	-15.193	-1.9833	2.4429	19.753	15.572	4.0695	-3.9082	0.22059	0.37894	1696.7
9.02	903	60	NaN	-1.3104	19.815	3.1155	-176.87	15.511	-4.5273	9.5986	-828.23	1162.8	29.485	868.31	1161	23.649	37.263	0	0	6.0024	-6.3014	-19.537	-15.197	-1.982	2.4538	19.754	15.572	4.0204	-3.8476	0.21739	0.37534	1696.7
9.03	904	60	NaN	-1.3024	19.813	3.1157	-176.88	15.508	-4.4732	9.5949	-828.24	1162.8	29.589	868.23	1161	23.649	37.672	0	0	5.9828	-6.2821	-19.54	-15.199	-1.9777	2.4458	19.752	15.569	4.0051	-3.8363	0.21205	0.36991	1696.6
9.04	905	60	NaN	-1.3039	19.821	3.112	-176.88	15.489	-4.4485	9.598	-828.25	1162.8	29.603	868.18	1161	25.106	39.488	0	0	6.0238	-6.3225	-19.541	-15.201	-1.9795	2.4445	19.759	15.551	4.0443	-3.878	0.21808	0.35044	1696.5
9.05	906	60	NaN	-1.3092	19.825	3.1208	-176.88	15.472	-4.4243	9.574	-828.27	1162.8	29.598	868.13	1161	25.092	38.345	0	0	6.0614	-6.3595	-19.543	-15.202	-1.9855	2.4443	19.763	15.534	4.0759	-3.9152	0.22062	0.33185	1696.5
9.06	907	60	NaN	-1.3126	19.83	3.1271	-176.88	15.47	-4.4157	9.5641	-828.28	1162.8	29.569	868.04	1161	23.782	39.528	0	0	6.074	-6.3719	-19.545	-15.204	-1.9883	2.4398	19.768	15.532	4.0857	-3.932	0.22396	0.3273	1696.4
9.07	908	60	NaN	-1.3165	19.834	3.1296	-176.89	15.469	-4.4236	9.5676	-828.31	1162.8	29.518	867.96	1161	23.993	39.27	0	0	6.0501	-6.3484	-19.547	-15.207	-1.9904	2.4322	19.772	15.53	4.0597	-3.9162	0.2257	0.32358	1696.4
9.08	909	60	NaN	-1.3228	19.835	3.1368	-176.9	15.452	-4.4293	9.5596	-828.35	1162.8	29.475	867.91	1161	24.48	38.892	0	0	5.9923	-6.2915	-19.548	-15.208	-1.9954	2.4233	19.773	15.514	3.9968	-3.8682	0.22547	0.30592	1696.4
9.09	910	60	NaN	-1.3221	19.847	3.1402	-176.92	15.438	-4.421	9.5673	-828.35	1162.8	29.471	867.86	1161	24.575	37.939	0	0	5.9047	-6.2053	-19.548	-15.208	-1.9943	2.4093	19.785	15.499	3.9103	-3.796	0.23734	0.29148	1696.3
9.1	911	60	NaN	-1.3401	19.857	3.1185	-176.93	15.442	-4.4365	9.6264	-828.37	1162.8	29.377	867.71	1161	24.33	37.451	0	0	6.0017	-6.3007	-19.55	-15.21	-2.0072	2.4009	19.796	15.503	3.9944	-3.8998	0.24605	0.29299	1696.2
9.11	912	60	NaN	-1.3368	19.859	3.1385	-176.96	15.446	-4.3954	9.5536	-828.39	1162.8	29.507	867.62	1161	25.889	36.956	0	0	6.0368	-6.3353	-19.552	-15.212	-2.0108	2.3689	19.798	15.507	4.026	-3.9664	0.24585	0.2955	1696.1
9.12	913	60	NaN	-1.338	19.869	3.1215	-176.97	15.438	-4.4111	9.594	-828.39	1162.8	29.485	867.57	1161	23.649	36.236	0	0	6.0107	-6.3096	-19.554	-15.214	-2.01	2.3575	19.807	15.5	4.0007	-3.9521	0.25316	0.28605	1696.1
9.13	914	60	NaN	-1.3427	19.871	3.1249	-176.97	15.446	-4.4347	9.5607	-828.43	1162.8	29.441	867.48	1161	23.649	38.318	0	0	6.0179	-6.3167	-19.555	-15.214	-2.0143	2.3535	19.808	15.508	4.0036	-3.9632	0.25365	0.29368	1696
9.14	915	60	NaN	-1.3401	19.872	3.117	-176.99	15.453	-4.4354	9.568	-828.45	1162.8	29.474	867.41	1161	23.649	38.89	0	0	6.0376	-6.3361	-19.555	-15.215	-2.0126	2.3415	19.81	15.516	4.025	-3.9946	0.25534	0.30054	1696
9.15	916	60	NaN	-1.3302	19.88	3.0914	-176.99	15.449	-4.4469	9.633	-828.44	1162.8	29.496	867.34	1161	25.269	42.5	0	0	6.0705	-6.3684	-19.556	-15.216	-2.0012	2.3346	19.819	15.51	4.0693	-4.0338	0.26335	0.29487	1695.9
9.16	917	60	NaN	-1.327	19.88	3.1101	-176.97	15.451	-4.5233	9.5351	-828.48	1162.8	29.341	867.24	1161	25.288	42.67	0	0	6.0971	-6.3946	-19.557	-15.217	-1.9962	2.3628	19.819	15.511	4.1009	-4.0318	0.26198	0.29436	1695.8
9.17	918	60	NaN	-1.3322	19.88	3.0853	-176.95	15.442	-4.5699	9.5766	-828.51	1162.8	29.252	867.16	1161.1	23.649	32.693	0	0	6.1242	-6.4213	-19.559	-15.219	-1.997	2.39	19.821	15.501	4.1272	-4.0312	0.26164	0.28225	1695.8
9.18	919	60	NaN	-1.3291	19.885	3.1065	-176.91	15.421	-4.6419	9.458	-828.54	1162.8	29.141	867.05	1161.1	23.649	46.668	0	0	6.195	-6.491	-19.561	-15.221	-1.9942	2.4212	19.826	15.48	4.2008	-4.0698	0.2647	0.25876	1695.7
9.19	920	60	NaN	-1.3272	19.892	3.0795	-176.9	15.389	-4.6682	9.5378	-828.55	1162.8	29.16	867	1161.1	23.649	51.847	0	0	6.2242	-6.5197	-19.563	-15.223	-1.9903	2.4349	19.835	15.447	4.234	-4.0849	0.27147	0.22402	1695.7
9.2	921	60	NaN	-1.327	19.906	3.0712	-176.9	15.368	-4.6586	9.5615	-828.54	1162.8	29.276	866.91	1161.1	23.974	48.349	0	0	6.2283	-6.5237	-19.565	-15.225	-1.9932	2.4361	19.848	15.425	4.2351	-4.0876	0.28349	0.2	1695.6
9.21	922	60	NaN	-1.3299	19.917	3.0798	-176.88	15.341	-4.6793	9.5286	-828.54	1162.8	29.281	866.85	1161.1	23.649	55.878	0	0	6.2804	-6.575	-19.568	-15.228	-1.9974	2.4546	19.86	15.399	4.283	-4.1204	0.2917	0.17056	1695.5
9.22	923	60	NaN	-1.3358	19.923	3.0949	-176.84	15.312	-4.7402	9.469	-828.57	1162.8	29.152	866.8	1161.2	23.649	55.992	0	0	6.3233	-6.6172	-19.57	-15.23	-2.0009	2.4935	19.866	15.368	4.3223	-4.1237	0.29629	0.13869	1695.5
9.23	924	60	NaN	-1.341	19.929	3.1109	-176.81	15.289	-4.7872	9.4049	-828.59	1162.8	29.063	866.74	1161.2	24.237	55.662	0	0	6.3591	-6.6524	-19.57	-15.23	-2.0054	2.5274	19.872	15.345	4.3537	-4.125	0.30174	0.11489	1695.4
9.24	925	60	NaN	-1.3392	19.939	3.1064	-176.79	15.254	-4.7788	9.4375	-828.61	1162.9	29.132	866.69	1161.2	24.369	59.218	0	0	6.4062	-6.6987	-19.572	-15.232	-2.0047	2.5394	19.882	15.311	4.4014	-4.1593	0.30985	0.079014	1695.4
9.25	926	60	NaN	-1.341	19.945	3.0878	-176.76	15.214	-4.7873	9.4939	-828.63	1162.8	29.163	866.62	1161.2	25.394	60.688	0	0	6.4584	-6.7502	-19.574	-15.234	-2.0057	2.5775	19.89	15.269	4.4527	-4.1727	0.31553	0.035482	1695.4
9.26	927	60	NaN	-1.3365	19.956	3.0747	-176.71	15.192	-4.8348	9.5231	-828.61	1162.8	29.058	866.57	1161.2	25.915	58.825	0	0	6.5103	-6.8012	-19.577	-15.237	-1.9968	2.6291	19.901	15.247	4.5135	-4.172	0.32453	0.010706	1695.3
9.27	928	60	NaN	-1.3416	19.959	3.0872	-176.7	15.151	-4.8234	9.4602	-828.63	1162.8	29.152	866.58	1161.2	26.214	59.192	0	0	6.6018	-6.8913	-19.578	-15.238	-2.0071	2.6363	19.904	15.206	4.5948	-4.255	0.32615	-0.032057	1695.3
9.28	929	60	NaN	-1.3484	19.958	3.0944	-176.68	15.102	-4.84	9.4111	-828.66	1162.8	29.163	866.64	1161.2	25.805	56.023	0	0	6.7053	-6.9931	-19.579	-15.239	-2.0159	2.6558	19.902	15.157	4.6894	-4.3373	0.32354	-0.081615	1695.4
9.29	930	60	NaN	-1.352	19.957	3.0935	-176.64	15.062	-4.8651	9.3872	-828.69	1162.8	29.141	866.69	1161.2	24.03	59.738	0	0	6.7614	-7.0483	-19.58	-15.24	-2.0195	2.6888	19.902	15.117	4.7418	-4.3595	0.32136	-0.12275	1695.5
9.3	931	60	NaN	-1.3531	19.961	3.0878	-176.61	15.019	-4.8845	9.3738	-828.71	1162.9	29.143	866.73	1161.2	24.854	59.5	0	0	6.7966	-7.0829	-19.581	-15.241	-2.0212	2.7253	19.906	15.074	4.7754	-4.3576	0.32488	-0.16691	1695.6
9.31	932	60	NaN	-1.3547	19.971	3.0648	-176.55	14.938	-4.9639	9.4114	-828.71	1162.9	28.988	866.82	1161.2	24.687	58.364	0	0	6.8205	-7.1065	-19.582	-15.242	-2.0162	2.7844	19.916	14.993	4.8043	-4.322	0.33415	-0.24867	1695.6
9.32	933	60	NaN	-1.3539	19.975	3.042	-176.55	14.869	-4.9552	9.4754	-828.7	1162.8	29.058	866.91	1161.2	24.147	43.358	0	0	6.7888	-7.0752	-19.582	-15.242	-2.0156	2.7914	19.921	14.923	4.7732	-4.2838	0.33916	-0.31869	1695.7
9.33	934	60	NaN	-1.3562	19.98	3.0678	-176.53	14.813	-4.972	9.389	-828.73	1162.9	29.05	866.99	1161.2	23.649	53.726	0	0	6.78	-7.0666	-19.582	-15.242	-2.0204	2.8053	19.925	14.868	4.7595	-4.2613	0.34318	-0.37425	1695.8
9.34	935	60	NaN	-1.3615	19.989	3.0622	-176.52	14.756	-4.9627	9.3935	-828.74	1162.9	29.102	867.09	1161.2	23.649	49.753	0	0	6.8843	-7.1692	-19.582	-15.242	-2.0273	2.8174	19.934	14.811	4.857	-4.3518	0.35152	-0.43118	1695.9
9.35	936	60	NaN	-1.3646	19.998	3.0717	-176.49	14.699	-4.9646	9.3584	-828.76	1162.9	29.104	867.2	1161.2	24.389	49.993	0	0	6.9942	-7.2774	-19.584	-15.244	-2.0316	2.8407	19.943	14.754	4.9626	-4.4367	0.35915	-0.48956	1696.1
9.36	937	60	NaN	-1.3689	20.002	3.0766	-176.48	14.649	-4.9533	9.3358	-828.78	1162.9	29.143	867.29	1161.2	24.982	48.088	0	0	7.0963	-7.3778	-19.586	-15.246	-2.038	2.851	19.946	14.705	5.0583	-4.5269	0.36044	-0.54054	1696.2
9.37	938	60	NaN	-1.3737	20.001	3.067	-176.48	14.619	-4.937	9.3561	-828.8	1162.8	29.202	867.35	1161.2	23.649	47.577	0	0	7.1674	-7.4478	-19.588	-15.248	-2.044	2.8518	19.945	14.675	5.1234	-4.596	0.35651	-0.5726	1696.3
9.38	939	60	NaN	-1.3749	20.002	3.0658	-176.46	14.613	-4.9527	9.3542	-828.82	1162.8	29.167	867.37	1161.1	25.07	53.858	0	0	7.2014	-7.4812	-19.591	-15.25	-2.0441	2.8702	19.945	14.67	5.1573	-4.611	0.35401	-0.58004	1696.3
9.39	940	60	NaN	-1.3782	20.001	3.0863	-176.44	14.618	-4.9698	9.2727	-828.88	1162.9	29.116	867.35	1161.2	24.69	56.263	0	0	7.2222	-7.5017	-19.593	-15.253	-2.0485	2.8872	19.944	14.675	5.1737	-4.6145	0.35088	-0.57763	1696.3
9.4	941	60	NaN	-1.3812	20.002	3.0664	-176.43	14.593	-4.9825	9.3218	-828.89	1162.8	29.089	867.43	1161.2	24.561	55.354	0	0	7.3363	-7.614	-19.596	-15.256	-2.0488	2.9038	19.946	14.649	5.2875	-4.7102	0.34971	-0.6069	1696.4
9.41	942	60	NaN	-1.3773	20.011	3.0596	-176.42	14.555	-4.9901	9.3274	-828.87	1162.8	29.093	867.5	1161.2	26.375	54.702	0	0	7.4478	-7.7237	-19.599	-15.259	-2.0448	2.9155	19.955	14.611	5.4029	-4.8082	0.35591	-0.64777	1696.5
9.42	943	60	NaN	-1.3813	20.018	3.0711	-176.4	14.521	-4.9936	9.2673	-828.87	1162.9	29.106	867.56	1161.2	24.326	55.022	0	0	7.5223	-7.7971	-19.602	-15.262	-2.0513	2.9255	19.962	14.577	5.471	-4.8716	0.35961	-0.68552	1696.6
9.43	944	60	NaN	-1.3811	20.024	3.0693	-176.39	14.495	-4.9803	9.254	-828.88	1162.9	29.163	867.59	1161.2	25.743	54.299	0	0	7.653	-7.9257	-19.605	-15.264	-2.0534	2.9331	19.969	14.551	5.5996	-4.9925	0.36405	-0.71356	1696.6
9.44	945	60	NaN	-1.3764	20.031	3.0544	-176.38	14.464	-4.9778	9.2798	-828.88	1162.9	29.178	867.61	1161.2	26.06	51.138	0	0	7.7716	-8.0423	-19.603	-15.263	-2.0484	2.9522	19.976	14.518	5.7232	-5.0901	0.37252	-0.74481	1696.6
9.45	946	60	NaN	-1.3747	20.033	3.0446	-176.34	14.416	-4.9999	9.2858	-828.91	1162.9	29.106	867.67	1161.3	24.898	45.155	0	0	7.8422	-8.1118	-19.595	-15.255	-2.044	2.9863	19.979	14.47	5.7982	-5.1255	0.38402	-0.78519	1696.7
9.46	947	60	NaN	-1.3754	20.029	3.045	-176.32	14.373	-4.9986	9.2812	-828.97	1162.9	29.098	867.72	1161.3	25.533	47.209	0	0	7.8262	-8.0961	-19.594	-15.254	-2.0446	3.0088	19.975	14.427	5.7817	-5.0873	0.38061	-0.82698	1696.8
9.47	948	60	NaN	-1.369	20.041	3.0583	-176.32	14.357	-4.966	9.2229	-828.96	1162.9	29.201	867.72	1161.3	23.649	59.868	0	0	7.7906	-8.0611	-19.595	-15.255	-2.0436	3.0028	19.986	14.411	5.747	-5.0583	0.39164	-0.84332	1696.8
9.48	949	60	NaN	-1.368	20.057	3.0472	-176.31	14.342	-4.9703	9.2592	-828.95	1162.9	29.203	867.75	1161.2	25.4	61.802	0	0	7.8119	-8.082	-19.596	-15.256	-2.0415	3.016	20.002	14.397	5.7705	-5.066	0.40598	-0.85924	1696.8
9.49	950	60	NaN	-1.3679	20.069	3.0414	-176.3	14.33	-4.9736	9.2764	-828.96	1162.9	29.206	867.78	1161.2	27.189	63.189	0	1	7.8506	-8.1201	-19.597	-15.257	-2.0408	3.0282	20.014	14.385	5.8098	-5.0919	0.41637	-0.87213	1696.9
9.5	951	60	NaN	-1.3714	20.075	3.0334	-176.28	14.34	-4.9983	9.3005	-829.01	1162.9	29.139	867.78	1161.2	25.933	63.935	0	1	7.9066	-8.1751	-19.597	-15.257	-2.0412	3.0482	20.019	14.396	5.8653	-5.1269	0.4219	-0.86069	1696.9
9.51	952	60	NaN	-1.3788	20.078	3.0362	-176.28	14.344	-5.0108	9.2874	-829.06	1162.9	29.102	867.8	1161.2	24.956	63.812	0	1	7.9286	-8.1968	-19.596	-15.256	-2.0478	3.0526	20.021	14.401	5.8807	-5.1442	0.42452	-0.85483	1697
9.52	953	60	NaN	-1.3884	20.084	3.0406	-176.29	14.337	-5.0039	9.2653	-829.07	1162.9	29.117	867.82	1161.2	25.5	63.315	0	1	7.9639	-8.2316	-19.594	-15.254	-2.0587	3.0368	20.027	14.395	5.9053	-5.1948	0.43209	-0.85946	1697
9.53	954	60	NaN	-1.3969	20.097	3.024	-176.31	14.344	-5.0037	9.3074	-829.07	1162.9	29.108	867.78	1161.2	25.132	62.701	0	1	8.0235	-8.2902	-19.591	-15.251	-2.0654	3.0194	20.039	14.402	5.958	-5.2708	0.44802	-0.84934	1697
9.54	955	60	NaN	-1.3992	20.096	3.0293	-176.35	14.329	-4.9676	9.28	-829.11	1162.9	29.206	867.76	1161.2	27.071	62.604	0	1	8.0216	-8.2884	-19.589	-15.249	-2.072	2.982	20.038	14.386	5.9497	-5.3064	0.44963	-0.86267	1697
9.55	956	60	NaN	-1.4042	20.111	3.0269	-176.4	14.261	-4.9527	9.2981	-829.11	1162.9	29.232	867.86	1161.2	27.547	61.215	0	1	8.0126	-8.2795	-19.586	-15.246	-2.0773	2.931	20.053	14.319	5.9354	-5.3485	0.46653	-0.9266	1697.1
9.56	957	60	NaN	-1.4117	20.116	3.0295	-176.44	14.25	-4.9269	9.2888	-829.13	1162.9	29.268	867.83	1161.2	26.891	60.574	0	1	7.994	-8.2612	-19.583	-15.243	-2.0863	2.8843	20.059	14.307	5.9077	-5.3768	0.47556	-0.93559	1697.1
9.57	958	60	NaN	-1.4171	20.133	3.0245	-176.52	14.251	-4.9026	9.3024	-829.15	1162.9	29.299	867.79	1161.2	28.115	59.548	0	1	7.9512	-8.2191	-19.579	-15.239	-2.0922	2.8078	20.076	14.308	5.859	-5.4112	0.49661	-0.93071	1697.1
9.58	959	60	NaN	-1.4205	20.14	3.0257	-176.59	14.25	-4.8892	9.2953	-829.17	1162.9	29.289	867.78	1161.2	26.358	55.777	0	1	7.8843	-8.1532	-19.574	-15.234	-2.0955	2.7349	20.083	14.308	5.7887	-5.4183	0.50867	-0.92635	1697.1
9.59	960	60	NaN	-1.4235	20.142	3.0256	-176.65	14.255	-4.8715	9.2952	-829.21	1162.9	29.273	867.78	1161.2	25.158	52.129	0	1	7.8575	-8.1268	-19.57	-15.23	-2.0979	2.6713	20.084	14.313	5.7595	-5.4555	0.51382	-0.91742	1697.1
9.6	961	60	NaN	-1.4253	20.153	3.0089	-176.74	14.288	-4.8311	9.3546	-829.24	1162.9	29.302	867.71	1161.2	24.736	52.584	0	1	7.8002	-8.0704	-19.567	-15.227	-2.0988	2.5865	20.095	14.346	5.7014	-5.4839	0.52774	-0.88125	1697.1
9.61	962	60	NaN	-1.422	20.165	2.9879	-176.87	14.369	-4.7832	9.432	-829.25	1162.9	29.348	867.54	1161.2	24.853	55.593	0	1	7.7104	-7.9821	-19.565	-15.225	-2.0945	2.457	20.107	14.426	5.6159	-5.5251	0.54186	-0.79902	1696.9
9.62	963	60	NaN	-1.4205	20.174	3.012	-176.96	14.409	-4.8007	9.386	-829.29	1163	29.243	867.44	1161.2	24.482	55.38	0	1	7.6213	-7.8945	-19.564	-15.224	-2.0911	2.3724	20.115	14.468	5.5303	-5.5221	0.55079	-0.75601	1696.8
9.63	964	60	NaN	-1.4137	20.177	2.9942	-177.06	14.441	-4.7975	9.4664	-829.31	1162.9	29.199	867.35	1161.2	23.649	56.071	0	1	7.5308	-7.8054	-19.563	-15.223	-2.0801	2.2726	20.118	14.5	5.4508	-5.5328	0.55477	-0.72308	1696.8
9.64	965	60	NaN	-1.416	20.18	2.9955	-177.19	14.459	-4.7681	9.4852	-829.34	1162.9	29.23	867.27	1161.2	25.09	55.967	0	1	7.4265	-7.7027	-19.562	-15.222	-2.0828	2.1439	20.121	14.518	5.3437	-5.5589	0.55872	-0.70375	1696.7
9.65	966	60	NaN	-1.4185	20.189	2.9963	-177.36	14.446	-4.7308	9.5183	-829.37	1162.9	29.255	867.23	1161.2	24.529	56.48	0	1	7.3196	-7.5976	-19.562	-15.222	-2.085	1.9698	20.129	14.505	5.2346	-5.6278	0.56752	-0.71629	1696.7
9.66	967	60	NaN	-1.4156	20.195	3.004	-177.53	14.429	-4.7081	9.5288	-829.4	1162.9	29.231	867.21	1161.2	26.503	56.65	0	1	7.2048	-7.4846	-19.561	-15.221	-2.0809	1.8003	20.135	14.488	5.1239	-5.6843	0.57379	-0.73297	1696.7
9.67	968	60	NaN	-1.4123	20.196	3.012	-177.67	14.424	-4.7031	9.5291	-829.44	1162.9	29.171	867.17	1161.2	25.801	55.786	0	1	7.0181	-7.3009	-19.56	-15.22	-2.0756	1.6657	20.136	14.484	4.9426	-5.6352	0.57665	-0.73616	1696.7
9.68	969	60	NaN	-1.4155	20.202	2.9962	-177.8	14.411	-4.7062	9.6096	-829.45	1162.9	29.094	867.13	1161.2	24.008	56.412	0	1	6.9214	-7.2057	-19.56	-15.22	-2.0735	1.5429	20.143	14.471	4.8479	-5.6628	0.58348	-0.74894	1696.7
9.69	970	60	NaN	-1.4028	20.216	3.0007	-177.9	14.383	-4.7481	9.6364	-829.45	1162.9	28.924	867.13	1161.2	24.827	56.944	0	1	6.8918	-7.1766	-19.56	-15.22	-2.0541	1.4453	20.155	14.443	4.8376	-5.7313	0.59533	-0.77694	1696.7
9.7	971	60	NaN	-1.4024	20.22	3.0041	-178.05	14.373	-4.6548	9.6665	-829.48	1162.9	29.158	867.1	1161.2	26.358	56.304	0	1	6.865	-7.1502	-19.559	-15.219	-2.0606	1.2926	20.161	14.433	4.8044	-5.8576	0.60115	-0.78671	1696.7
9.71	972	60	NaN	-1.4012	20.234	3.0014	-178.13	14.368	-4.6668	9.7221	-829.48	1162.9	28.972	867.07	1161.1	26.255	55.939	0	1	6.8436	-7.1292	-19.559	-15.219	-2.0513	1.2182	20.174	14.428	4.7923	-5.911	0.61495	-0.79101	1696.7
9.72	973	60	NaN	-1.3984	20.254	3.0022	-178.26	14.372	-4.6734	9.7692	-829.48	1162.9	28.846	867.01	1161.1	25.123	57.158	0	1	6.8473	-7.1328	-19.56	-15.22	-2.0427	1.0979	20.193	14.433	4.8046	-6.0349	0.63246	-0.78753	1696.6
9.73	974	60	NaN	-1.3909	20.268	2.9885	-178.39	14.384	-4.661	9.8616	-829.48	1162.9	28.892	866.93	1161.1	24.709	56.104	0	1	6.7657	-7.0526	-19.561	-15.221	-2.0336	0.96969	20.206	14.446	4.7321	-6.0829	0.64579	-0.77496	1696.5
9.74	975	60	NaN	-1.3821	20.279	2.9707	-178.48	14.408	-4.6384	9.9607	-829.49	1162.9	29.004	866.84	1161.1	24.914	56.179	0	1	6.6641	-6.9526	-19.56	-15.22	-2.0253	0.87296	20.218	14.47	4.6389	-6.0796	0.65745	-0.75073	1696.4
9.75	976	60	NaN	-1.3777	20.295	2.9725	-178.56	14.439	-4.6114	9.9929	-829.49	1162.9	29.068	866.74	1161.1	25.441	55.543	0	1	6.6716	-6.9599	-19.56	-15.22	-2.022	0.79992	20.233	14.5	4.6495	-6.16	0.67315	-0.71968	1696.3
9.76	977	60	NaN	-1.3754	20.305	2.9808	-178.63	14.452	-4.5928	10.015	-829.52	1162.9	29.115	866.67	1161.1	26.439	54.192	0	1	6.6669	-6.9553	-19.559	-15.219	-2.0205	0.72905	20.243	14.514	4.6464	-6.2263	0.68362	-0.70519	1696.3
9.77	978	60	NaN	-1.3671	20.339	2.977	-178.66	14.48	-4.625	10.083	-829.47	1162.9	29.021	866.61	1161.1	25.198	53.716	0	1	6.633	-6.9219	-19.558	-15.218	-2.0068	0.69662	20.277	14.542	4.6262	-6.2253	0.71885	-0.67639	1696.2
9.78	979	60	NaN	-1.3533	20.381	2.9712	-178.7	14.519	-4.6513	10.212	-829.42	1162.9	28.949	866.5	1161.1	24.689	51.348	0	1	6.4657	-6.7573	-19.558	-15.218	-1.9863	0.66687	20.319	14.581	4.4794	-6.0905	0.76053	-0.63728	1696
9.79	980	60	NaN	-1.3442	20.401	2.9813	-178.72	14.543	-4.6557	10.277	-829.43	1162.9	28.956	866.44	1161.1	24.019	48.543	0	1	6.3248	-6.6186	-19.558	-15.218	-1.9752	0.64616	20.339	14.605	4.3495	-5.9725	0.78041	-0.61321	1696
9.8	981	60	NaN	-1.3275	20.414	2.9286	-178.73	14.555	-4.6514	10.544	-829.42	1162.9	28.988	866.4	1161	23.649	45.747	0	1	6.2577	-6.5527	-19.559	-15.219	-1.9506	0.64282	20.352	14.617	4.3071	-5.9099	0.79337	-0.60156	1695.9
9.81	982	60	NaN	-1.3183	20.433	2.9318	-178.73	14.566	-4.6523	10.615	-829.41	1162.9	28.996	866.36	1161	24.085	41.84	0	1	6.1372	-6.4341	-19.559	-15.219	-1.9393	0.64782	20.371	14.628	4.1979	-5.7863	0.81174	-0.59082	1695.9
9.82	983	60	NaN	-1.3111	20.45	2.9916	-178.71	14.574	-4.663	10.492	-829.41	1162.9	28.972	866.31	1161	23.649	37.348	0	1	6.0229	-6.3216	-19.559	-15.219	-1.9355	0.66489	20.387	14.638	4.0874	-5.6567	0.8279	-0.58108	1695.8
9.83	984	60	NaN	-1.2729	20.45	2.9004	-178.68	14.572	-4.6715	10.889	-829.43	1162.9	28.971	866.27	1161	24.231	39.825	0	1	5.9819	-6.2813	-19.559	-15.219	-1.8839	0.71316	20.387	14.635	4.098	-5.5681	0.82776	-0.58419	1695.8
9.84	985	60	NaN	-1.2677	20.473	2.9084	-178.64	14.568	-4.6421	10.953	-829.44	1162.9	29.106	866.2	1161	24.982	38.817	0	1	5.8776	-6.1786	-19.559	-15.219	-1.881	0.74786	20.409	14.632	3.9965	-5.4307	0.85001	-0.58728	1695.7
9.85	986	60	NaN	-1.2514	20.501	2.9023	-178.6	14.554	-4.6342	11.03	-829.4	1162.9	29.141	866.19	1161	23.649	38.918	0	1	5.7806	-6.0832	-19.559	-15.219	-1.8633	0.79235	20.437	14.618	3.9173	-5.2908	0.87751	-0.60176	1695.7
9.86	987	60	NaN	-1.2289	20.533	2.927	-178.52	14.541	-4.6433	11.033	-829.37	1162.9	29.119	866.14	1161	23.649	37.463	0	1	5.7836	-6.0861	-19.56	-15.22	-1.8401	0.86423	20.468	14.606	3.9434	-5.2219	0.90835	-0.61389	1695.6
9.87	988	60	NaN	-1.2148	20.551	2.953	-178.47	14.519	-4.6445	11.003	-829.39	1162.9	29.138	866.12	1161	25.269	37.64	0	1	5.8171	-6.1191	-19.559	-15.219	-1.8276	0.91752	20.485	14.585	3.9896	-5.2016	0.92551	-0.63453	1695.6
9.88	989	60	NaN	-1.2024	20.563	2.9658	-178.42	14.497	-4.6453	10.989	-829.42	1162.9	29.148	866.1	1161	23.649	38.772	0	1	5.9102	-6.2107	-19.558	-15.218	-1.816	0.96975	20.497	14.563	4.0941	-5.2409	0.93884	-0.6555	1695.6
9.89	990	60	NaN	-1.1869	20.581	2.9617	-178.35	14.479	-4.6495	11.024	-829.43	1162.9	29.139	866.06	1161	23.649	38.065	0	1	5.9199	-6.2203	-19.559	-15.219	-1.7991	1.0334	20.515	14.545	4.1209	-5.1869	0.95649	-0.67342	1695.6
9.9	991	60	NaN	-1.1723	20.606	2.9537	-178.29	14.463	-4.6453	11.081	-829.42	1162.9	29.168	866.03	1161	23.649	38.154	0	1	5.9283	-6.2285	-19.558	-15.218	-1.7835	1.095	20.54	14.529	4.1448	-5.1335	0.98198	-0.68959	1695.5
9.91	992	60	NaN	-1.1629	20.636	2.9759	-178.24	14.44	-4.6221	11.034	-829.41	1162.9	29.268	866	1161	23.649	38.842	0	1	5.9694	-6.269	-19.557	-15.216	-1.7791	1.1416	20.569	14.507	4.1903	-5.1274	1.0127	-0.70964	1695.5
9.92	993	60	NaN	-1.1542	20.668	2.9769	-178.18	14.418	-4.641	11.037	-829.4	1162.9	29.228	866	1161	23.649	38.774	0	1	6.0747	-6.3726	-19.561	-15.221	-1.7689	1.2095	20.601	14.486	4.3058	-5.1631	1.0401	-0.73503	1695.5
9.93	994	60	NaN	-1.1546	20.704	2.991	-178.11	14.404	-4.6966	10.989	-829.38	1163	29.096	865.97	1160.9	24.032	39.225	0	1	6.2138	-6.5095	-19.567	-15.227	-1.7665	1.2784	20.636	14.473	4.4473	-5.231	1.0688	-0.75398	1695.4
9.94	995	60	NaN	-1.1471	20.74	3.0076	-178.04	14.384	-4.7033	10.931	-829.38	1163	29.135	865.93	1160.9	24.237	38.59	0	1	6.3962	-6.6889	-19.573	-15.233	-1.7623	1.3436	20.671	14.453	4.6339	-5.3453	1.0986	-0.77958	1695.4
9.95	996	60	NaN	-1.1408	20.772	2.9975	-177.98	14.362	-4.728	10.955	-829.38	1163	29.12	865.9	1160.9	23.649	34.577	0	1	6.5786	-6.8684	-19.579	-15.239	-1.7547	1.4061	20.703	14.431	4.8239	-5.4623	1.1244	-0.80797	1695.4
9.96	997	60	NaN	-1.1411	20.8	2.9794	-177.93	14.332	-4.7575	10.996	-829.38	1163	29.096	865.9	1160.9	23.649	38.354	0	1	6.7609	-7.0478	-19.585	-15.245	-1.7529	1.4568	20.73	14.401	5.0081	-5.5911	1.1457	-0.84357	1695.4
9.97	998	60	NaN	-1.1433	20.824	2.9781	-177.88	14.3	-4.7661	10.978	-829.38	1163	29.141	865.92	1160.9	23.649	37.894	0	1	6.9433	-7.2273	-19.591	-15.25	-1.7571	1.5013	20.754	14.37	5.1862	-5.726	1.1633	-0.88018	1695.4
9.98	999	60	NaN	-1.1396	20.844	2.9825	-177.82	14.29	-4.7909	10.948	-829.39	1163	29.121	865.87	1160.9	23.649	37.006	0	1	7.0464	-7.3288	-19.595	-15.255	-1.7538	1.569	20.773	14.361	5.2927	-5.7597	1.1785	-0.8937	1695.4
9.99	1000	60	NaN	-1.1527	20.864	2.9986	-177.74	14.269	-4.7775	10.857	-829.41	1163	29.251	865.82	1160.9	23.649	37.769	0	1	7.0352	-7.3177	-19.597	-15.257	-1.7744	1.6426	20.792	14.341	5.2608	-5.6752	1.1959	-0.91512	1695.3
10	1001	60	NaN	-1.1472	20.88	2.9603	-177.7	14.254	-4.8013	10.98	-829.39	1163	29.225	865.85	1160.9	24.129	38.463	0	1	7.1016	-7.3831	-19.596	-15.256	-1.7639	1.6864	20.808	14.326	5.3377	-5.6966	1.2121	-0.92989	1695.3
10.01	1002	60	NaN	-1.1508	20.891	2.958	-177.6	14.247	-4.8129	10.936	-829.41	1163	29.294	865.82	1160.9	24.736	36.52	0	1	7.1821	-7.4623	-19.595	-15.255	-1.7712	1.7815	20.819	14.32	5.4109	-5.6808	1.2239	-0.93478	1695.3
10.02	1003	60	NaN	-1.1535	20.896	2.9538	-177.51	14.255	-4.8245	10.915	-829.45	1163	29.359	865.78	1160.9	23.989	38.052	0	1	7.2716	-7.5503	-19.593	-15.253	-1.7769	1.8636	20.823	14.328	5.4947	-5.6867	1.2292	-0.92521	1695.3
10.03	1004	60	NaN	-1.1558	20.905	2.9316	-177.45	14.272	-4.8297	10.963	-829.46	1163	29.428	865.72	1160.9	24.06	36.835	0	1	7.3268	-7.6046	-19.592	-15.251	-1.7799	1.9305	20.833	14.345	5.5469	-5.6741	1.2411	-0.90655	1695.3
10.04	1005	60	NaN	-1.1619	20.923	2.9184	-177.38	14.292	-4.8439	10.974	-829.46	1163	29.463	865.66	1160.9	23.649	37.032	0	1	7.3492	-7.6267	-19.589	-15.249	-1.7868	1.999	20.85	14.364	5.5624	-5.6277	1.2608	-0.88529	1695.2
10.05	1006	60	NaN	-1.1719	20.941	2.9389	-177.3	14.313	-4.8742	10.873	-829.49	1163	29.452	865.61	1160.9	24.35	38.87	0	1	7.3865	-7.6634	-19.588	-15.248	-1.7998	2.0685	20.868	14.386	5.5867	-5.5948	1.2803	-0.86156	1695.2
10.06	1007	60	NaN	-1.1785	20.974	2.9239	-177.25	14.348	-4.8277	10.895	-829.52	1163	29.675	865.52	1160.9	23.77	38.173	0	1	7.385	-7.662	-19.586	-15.245	-1.8133	2.1177	20.901	14.421	5.5718	-5.5442	1.3156	-0.82445	1695.1
10.07	1008	60	NaN	-1.1936	20.995	2.943	-177.2	14.371	-4.8267	10.811	-829.55	1163.1	29.712	865.48	1160.9	24.453	37.362	0	1	7.344	-7.6216	-19.583	-15.243	-1.8325	2.1566	20.921	14.445	5.5115	-5.465	1.3381	-0.79844	1695.1
10.08	1009	60	NaN	-1.1931	21.026	2.9365	-177.18	14.4	-4.826	10.835	-829.54	1163.1	29.764	865.45	1160.9	24.253	36.755	0	1	7.4132	-7.6897	-19.58	-15.24	-1.833	2.1828	20.953	14.473	5.5802	-5.5068	1.3724	-0.76752	1695.1
10.09	1010	60	NaN	-1.1922	21.063	2.934	-177.15	14.436	-4.8056	10.848	-829.55	1163.1	29.86	865.4	1160.9	27.917	38.913	0	1	7.4801	-7.7555	-19.578	-15.238	-1.8349	2.2048	20.991	14.509	5.6453	-5.5508	1.4128	-0.72949	1695.1
10.1	1011	60	NaN	-1.1853	21.094	2.9423	-177.13	14.452	-4.8029	10.841	-829.56	1163.1	29.879	865.38	1160.9	30.279	38.552	0	1	7.5429	-7.8173	-19.576	-15.236	-1.8288	2.2265	21.022	14.525	5.7141	-5.5908	1.4455	-0.71108	1695.1
10.11	1012	60	NaN	-1.1788	21.12	2.9609	-177.1	14.464	-4.8237	10.807	-829.57	1163.1	29.812	865.36	1160.9	36.083	37.644	0	1	7.5176	-7.7924	-19.573	-15.233	-1.8212	2.2543	21.046	14.538	5.6964	-5.5381	1.4728	-0.69573	1695
10.12	1013	60	NaN	-1.1775	21.141	2.9848	-177.08	14.492	-4.8358	10.748	-829.58	1163.1	29.774	865.32	1160.9	38.731	39.278	0	1	7.4485	-7.7244	-19.57	-15.23	-1.8207	2.2793	21.067	14.566	5.6278	-5.4451	1.4964	-0.66379	1695
10.13	1014	60	NaN	-1.1678	21.146	3.0002	-177.08	14.51	-4.8079	10.71	-829.62	1163.2	29.878	865.29	1161	42.868	37.795	0	1	7.5604	-7.8345	-19.567	-15.227	-1.8157	2.2746	21.071	14.585	5.7447	-5.5599	1.5039	-0.64229	1695
10.14	1015	60	NaN	-1.1591	21.156	2.9595	-177.06	14.509	-4.7972	10.823	-829.63	1163.2	29.94	865.3	1160.9	45.548	39.993	0	1	7.5584	-7.8326	-19.565	-15.225	-1.8053	2.2911	21.08	14.586	5.7531	-5.5414	1.5145	-0.63976	1695
10.15	1016	60	NaN	-1.1568	21.139	2.9502	-177.05	14.524	-4.7803	10.826	-829.7	1163.2	29.997	865.25	1161	45.562	43.197	0	1	7.4822	-7.7576	-19.564	-15.224	-1.8048	2.3015	21.063	14.6	5.6774	-5.4561	1.4986	-0.62387	1695.1
10.16	1017	60	NaN	-1.1585	21.123	2.9474	-177.04	14.514	-4.7747	10.819	-829.75	1163.3	30.037	865.25	1161	45.396	59.216	0	1	7.5382	-7.8127	-19.563	-15.223	-1.8081	2.3055	21.046	14.591	5.7301	-5.5071	1.4833	-0.63149	1695.1
10.17	1018	60	NaN	-1.1615	21.11	2.9426	-177.02	14.515	-4.7914	10.819	-829.78	1163.3	30.012	865.22	1161	45.312	69.573	0	1	7.5895	-7.8631	-19.562	-15.222	-1.8103	2.3295	21.032	14.593	5.7792	-5.5336	1.4703	-0.6288	1695.1
10.18	1019	60	NaN	-1.167	21.096	2.9411	-176.99	14.515	-4.816	10.806	-829.82	1163.3	29.965	865.2	1161	44.543	70.385	0	1	7.637	-7.9099	-19.561	-15.221	-1.8146	2.3589	21.018	14.593	5.8225	-5.551	1.4566	-0.62776	1695.1
10.19	1020	60	NaN	-1.1738	21.083	2.9364	-176.98	14.503	-4.8134	10.804	-829.86	1163.3	30	865.18	1161	37.129	69.277	0	1	7.593	-7.8666	-19.561	-15.22	-1.8226	2.3687	21.003	14.582	5.7704	-5.4979	1.4429	-0.63838	1695.2
10.2	1021	60	NaN	-1.1793	21.072	2.9194	-176.99	14.492	-4.7761	10.85	-829.89	1163.4	30.141	865.15	1161	37.994	58.647	0	1	7.5208	-7.7955	-19.56	-15.22	-1.8314	2.3601	20.992	14.572	5.6894	-5.4355	1.4321	-0.648	1695.2
10.21	1022	60	NaN	-1.1907	21.059	2.9323	-176.96	14.476	-4.8147	10.789	-829.92	1163.4	30.073	865.11	1161	28.872	52.292	0	1	7.5395	-7.8139	-19.559	-15.219	-1.8425	2.3841	20.977	14.558	5.697	-5.4298	1.4182	-0.66092	1695.1
10.22	1023	60	NaN	-1.197	21.058	2.9194	-176.95	14.488	-4.8347	10.832	-829.92	1163.4	30.041	865.05	1161	36.026	54.246	0	1	7.5141	-7.789	-19.557	-15.217	-1.8463	2.4003	20.977	14.57	5.6679	-5.3887	1.4195	-0.64746	1695.1
10.23	1024	60	NaN	-1.2156	21.061	2.9282	-176.95	14.488	-4.8454	10.778	-829.95	1163.4	30.054	864.99	1161	41.387	66.071	0	1	7.4626	-7.7383	-19.556	-15.216	-1.8672	2.3961	20.979	14.57	5.5954	-5.3422	1.4235	-0.64559	1695.1
10.24	1025	60	NaN	-1.2302	21.077	2.9222	-176.95	14.476	-4.8684	10.781	-829.94	1163.4	30.017	864.95	1161	41.924	71.56	0	1	7.3955	-7.6722	-19.555	-15.215	-1.8804	2.4018	20.994	14.559	5.5151	-5.2705	1.4387	-0.65629	1695
10.25	1026	60	NaN	-1.2426	21.094	2.9202	-176.95	14.462	-4.8752	10.779	-829.94	1163.4	30.017	864.88	1161	38.37	70.344	0	1	7.3601	-7.6374	-19.556	-15.216	-1.8929	2.4007	21.011	14.545	5.4672	-5.2367	1.4554	-0.67062	1694.9
10.26	1027	60	NaN	-1.2523	21.114	2.9206	-176.96	14.437	-4.8785	10.771	-829.94	1163.4	30.025	864.82	1161	38.601	69.566	0	1	7.3422	-7.6198	-19.557	-15.217	-1.9032	2.3919	21.031	14.52	5.439	-5.2279	1.4736	-0.69751	1694.9
10.27	1028	60	NaN	-1.2561	21.143	2.9207	-176.97	14.394	-4.8935	10.769	-829.92	1163.4	30.002	864.79	1161	38.774	69.315	0	1	7.2984	-7.5767	-19.558	-15.218	-1.9063	2.3819	21.06	14.476	5.3921	-5.1949	1.5025	-0.74122	1694.8
10.28	1029	60	NaN	-1.2556	21.182	2.9571	-176.98	14.36	-4.8772	10.665	-829.9	1163.5	30.074	864.69	1161	34.148	68.876	0	1	7.2582	-7.5371	-19.558	-15.218	-1.9118	2.3595	21.098	14.443	5.3464	-5.1776	1.5408	-0.77454	1694.7
10.29	1030	60	NaN	-1.2556	21.206	2.9792	-176.96	14.338	-4.927	10.6	-829.86	1163.5	29.906	864.66	1161	35.163	68.184	0	1	7.2544	-7.5335	-19.557	-15.217	-1.9083	2.3868	21.123	14.421	5.3461	-5.1467	1.5658	-0.7957	1694.6
10.3	1031	60	NaN	-1.2443	21.195	2.9905	-176.98	14.327	-4.8881	10.588	-829.9	1163.4	30.02	864.58	1161	34.833	66.104	0	1	7.2257	-7.5052	-19.557	-15.217	-1.9013	2.3615	21.112	14.41	5.3244	-5.1437	1.5548	-0.80768	1694.6
10.31	1032	60	NaN	-1.2208	21.182	2.9802	-177	14.309	-4.864	10.641	-829.93	1163.4	30.097	864.52	1161	32.599	63.056	0	1	7.184	-7.4641	-19.558	-15.218	-1.8787	2.3412	21.101	14.391	5.3053	-5.1229	1.5428	-0.82686	1694.6
10.32	1033	60	NaN	-1.1957	21.165	2.9727	-177	14.279	-4.899	10.678	-829.96	1163.4	30.016	864.47	1161	30.47	61.858	0	1	7.1281	-7.4091	-19.559	-15.218	-1.8496	2.3448	21.084	14.36	5.2785	-5.0643	1.5253	-0.85847	1694.5
10.33	1034	60	NaN	-1.1728	21.15	2.975	-177.01	14.235	-4.9437	10.68	-830	1163.4	29.931	864.44	1161	31.483	63.027	0	1	7.1064	-7.3878	-19.559	-15.219	-1.8237	2.3413	21.07	14.315	5.2826	-5.0465	1.5107	-0.90361	1694.6
10.34	1035	60	NaN	-1.1509	21.147	2.9847	-177.03	14.196	-4.9533	10.661	-830.03	1163.3	29.965	864.41	1161	28.245	65.112	0	1	7.0975	-7.379	-19.559	-15.219	-1.8036	2.3151	21.068	14.275	5.2938	-5.0639	1.5088	-0.94462	1694.5
10.35	1036	60	NaN	-1.1296	21.159	2.998	-177.05	14.184	-4.9486	10.634	-830.02	1163.3	30.037	864.34	1161	28.438	67.129	0	1	7.0586	-7.3407	-19.559	-15.219	-1.7857	2.2958	21.08	14.263	5.2729	-5.0449	1.5209	-0.95605	1694.5
10.36	1037	60	NaN	-1.1148	21.184	3.0016	-177.05	14.167	-4.9615	10.611	-830	1163.4	30.042	864.32	1161	34.514	69.093	0	1	7.0137	-7.2966	-19.56	-15.22	-1.7718	2.2972	21.104	14.246	5.2419	-4.9994	1.5443	-0.97335	1694.4
10.37	1038	60	NaN	-1.1077	21.189	3.0269	-177.04	14.146	-5.0229	10.513	-830.04	1163.4	29.901	864.3	1161	38.28	69.133	0	1	6.9689	-7.2525	-19.56	-15.22	-1.7633	2.3073	21.108	14.226	5.2056	-4.9451	1.5482	-0.9938	1694.4
10.38	1039	60	NaN	-1.0942	21.22	3.0025	-177.04	14.147	-5.0122	10.566	-830	1163.4	29.959	864.24	1161	34.259	66.98	0	1	6.9119	-7.1963	-19.562	-15.222	-1.75	2.2992	21.139	14.228	5.1618	-4.8971	1.5768	-0.99383	1694.3
10.39	1040	60	NaN	-1.0934	21.262	2.9924	-177.05	14.147	-5.0366	10.544	-829.98	1163.4	29.947	864.19	1161	33.889	66.261	0	1	6.8499	-7.1354	-19.565	-15.224	-1.7495	2.2981	21.18	14.23	5.1003	-4.8373	1.6151	-0.99459	1694.3
10.4	1041	60	NaN	-1.103	21.298	2.993	-177.05	14.146	-5.0583	10.486	-829.98	1163.4	29.943	864.15	1161	32.085	66.349	0	1	6.7828	-7.0694	-19.568	-15.228	-1.761	2.2896	21.214	14.23	5.0218	-4.7798	1.6465	-0.99816	1694.3
10.41	1042	60	NaN	-1.1153	21.325	2.9947	-177.07	14.148	-5.0512	10.439	-829.97	1163.4	30.01	864.13	1160.9	33.804	66.655	0	1	6.7866	-7.0731	-19.571	-15.231	-1.7772	2.2711	21.241	14.233	5.0095	-4.802	1.6699	-0.99812	1694.2
10.42	1043	60	NaN	-1.1301	21.351	2.9956	-177.08	14.156	-5.0385	10.394	-829.96	1163.5	30.094	864.1	1160.9	32.58	66.93	0	1	6.8076	-7.0937	-19.574	-15.234	-1.7964	2.2559	21.265	14.242	5.0112	-4.8378	1.691	-0.99206	1694.2
10.43	1044	60	NaN	-1.1604	21.37	2.9822	-177.09	14.165	-5.039	10.366	-829.96	1163.5	30.113	864.08	1160.9	32.7	65.802	0	1	6.911	-7.1955	-19.579	-15.239	-1.8282	2.2469	21.283	14.252	5.0827	-4.9486	1.7034	-0.98698	1694.2
10.44	1045	60	NaN	-1.1893	21.371	2.9396	-177.1	14.165	-5.0383	10.421	-830.02	1163.5	30.173	864.08	1160.9	30.993	62.802	0	1	7.0211	-7.3038	-19.585	-15.245	-1.8572	2.2305	21.283	14.253	5.1639	-5.0733	1.698	-0.9922	1694.2
10.45	1046	60	NaN	-1.2066	21.384	2.9293	-177.09	14.182	-5.0856	10.41	-830.02	1163.5	30.065	864.08	1160.9	27.476	58.212	0	0	7.1312	-7.4122	-19.591	-15.251	-1.8713	2.2425	21.296	14.27	5.2599	-5.1697	1.7047	-0.98093	1694.2
10.46	1047	60	NaN	-1.2309	21.394	2.924	-177.1	14.197	-5.071	10.396	-830.03	1163.5	30.148	864.1	1160.9	25.998	47.595	0	0	7.2413	-7.5206	-19.597	-15.257	-1.8989	2.2318	21.307	14.285	5.3424	-5.2887	1.7098	-0.97223	1694.2
10.47	1048	60	NaN	-1.2597	21.406	2.9382	-177.1	14.232	-5.0599	10.316	-830.05	1163.5	30.202	864.07	1160.9	24.531	40.572	0	0	7.3514	-7.6289	-19.603	-15.263	-1.9322	2.2287	21.319	14.319	5.4192	-5.4002	1.7161	-0.94345	1694.2
10.48	1049	60	NaN	-1.2845	21.427	2.9889	-177.09	14.273	-5.0686	10.103	-830.04	1163.5	30.192	864.03	1160.9	25.242	39.251	0	0	7.4616	-7.7373	-19.609	-15.268	-1.9639	2.2265	21.338	14.362	5.4977	-5.5107	1.7296	-0.90608	1694.2
10.49	1050	60	NaN	-1.2995	21.448	3.0158	-177.1	14.313	-5.0621	9.9716	-829.99	1163.5	30.236	864.03	1160.9	23.649	39.518	0	0	7.5717	-7.8456	-19.614	-15.274	-1.9849	2.2172	21.359	14.403	5.5868	-5.6285	1.7442	-0.87115	1694.1
10.5	1051	60	NaN	-1.3058	21.45	2.9203	-177.1	14.37	-5.0168	10.281	-830.02	1163.5	30.396	864.03	1160.9	24.194	36.54	0	0	7.6803	-7.9525	-19.62	-15.28	-1.9861	2.2225	21.362	14.458	5.6942	-5.7299	1.7419	-0.82196	1694.2
10.51	1052	60	NaN	-1.3094	21.451	2.9129	-177.09	14.433	-5.0127	10.31	-830	1163.5	30.41	863.97	1160.9	24.538	38.478	0	0	7.5957	-7.8693	-19.623	-15.283	-1.9892	2.2313	21.364	14.52	5.6065	-5.638	1.7407	-0.76279	1694.1
10.52	1053	60	NaN	-1.3068	21.448	2.9191	-177.08	14.475	-5.008	10.296	-829.99	1163.5	30.437	863.95	1160.9	24.106	38.471	0	0	7.5112	-7.7861	-19.626	-15.286	-1.9881	2.2347	21.361	14.563	5.5231	-5.5514	1.7346	-0.72338	1694.1
10.53	1054	60	NaN	-1.3026	21.447	2.924	-177.07	14.502	-5.0361	10.278	-829.97	1163.5	30.368	863.95	1160.9	23.649	46.951	0	0	7.4266	-7.7029	-19.629	-15.289	-1.9821	2.2554	21.359	14.59	5.4446	-5.4475	1.73	-0.69896	1694
10.54	1055	60	NaN	-1.2946	21.427	2.9409	-177.05	14.521	-5.0279	10.213	-829.98	1163.5	30.407	863.95	1160.9	23.649	54.911	0	0	7.3421	-7.6197	-19.632	-15.292	-1.9776	2.2647	21.339	14.609	5.3645	-5.355	1.7075	-0.68319	1694.1
10.55	1056	60	NaN	-1.2849	21.406	2.9435	-177.05	14.516	-5.0209	10.197	-829.98	1163.5	30.453	863.98	1160.9	24.553	56.557	0	0	7.2265	-7.5059	-19.635	-15.295	-1.97	2.2678	21.319	14.603	5.2564	-5.2381	1.6834	-0.6924	1694.1
10.56	1057	60	NaN	-1.2746	21.394	2.9289	-177.05	14.501	-5.0208	10.231	-829.96	1163.4	30.485	864.01	1160.9	24.977	57.369	0	0	7.0776	-7.3595	-19.64	-15.3	-1.9596	2.2677	21.308	14.588	5.118	-5.0918	1.6678	-0.71217	1694.1
10.57	1058	60	NaN	-1.2607	21.382	2.921	-177.05	14.502	-5.0057	10.228	-829.95	1163.4	30.56	863.98	1160.9	25.444	50.983	0	0	7.0533	-7.3355	-19.642	-15.302	-1.9483	2.2631	21.297	14.588	5.1049	-5.0724	1.6546	-0.71461	1694.1
10.58	1059	60	NaN	-1.2347	21.367	2.9104	-177.04	14.481	-5.0459	10.259	-829.93	1163.4	30.491	864.02	1160.9	31.057	51.341	0	0	7.0302	-7.3128	-19.645	-15.304	-1.919	2.2767	21.281	14.566	5.1111	-5.036	1.6368	-0.73858	1694.1
10.59	1060	60	NaN	-1.1179	21.451	2.6733	-177.03	14.465	-5.0747	10.908	-829.42	1163.2	30.447	864.01	1160.9	23.649	57.63	0	0	6.9817	-7.265	-19.649	-15.309	-1.7789	2.3054	21.372	14.545	5.2027	-4.9596	1.7226	-0.76443	1693.5
10.6	1061	60	NaN	-1.192	21.368	2.8586	-177.04	14.445	-5.0812	10.36	-829.77	1163.4	30.464	864.02	1160.9	24.498	56.73	0	0	6.903	-7.1876	-19.653	-15.313	-1.8721	2.2835	21.285	14.529	5.0309	-4.9041	1.632	-0.78404	1693.9
10.61	1062	60	NaN	-1.136	21.394	2.774	-177.05	14.412	-5.0566	10.58	-829.55	1163.3	30.569	864.05	1160.9	24.697	56.306	0	0	6.8049	-7.0911	-19.655	-15.315	-1.8122	2.269	21.313	14.492	4.9927	-4.8221	1.6577	-0.82315	1693.7
10.62	1063	60	NaN	-1.0728	21.419	2.6859	-177.06	14.395	-5.0794	10.817	-829.33	1163.2	30.56	864.06	1160.9	23.67	54.026	0	0	6.7452	-7.0324	-19.659	-15.319	-1.7407	2.2733	21.341	14.473	5.0045	-4.7591	1.6823	-0.8461	1693.5
10.63	1064	60	NaN	-1.0545	21.409	2.6857	-177.06	14.39	-5.1087	10.813	-829.31	1163.2	30.532	864.06	1160.9	25.814	57.03	0	0	6.654	-6.9426	-19.663	-15.323	-1.7216	2.2745	21.332	14.467	4.9324	-4.6681	1.6691	-0.85575	1693.5
10.64	1065	60	NaN	-1.0481	21.402	2.6886	-177.07	14.384	-5.0909	10.8	-829.3	1163.2	30.61	864.06	1160.9	25.869	59.967	0	0	6.5386	-6.8291	-19.667	-15.327	-1.7183	2.259	21.325	14.461	4.8203	-4.5701	1.658	-0.8663	1693.5
10.65	1066	60	NaN	-1.0428	21.401	2.687	-177.08	14.392	-5.0831	10.783	-829.27	1163.2	30.648	864.05	1160.9	27.594	60.864	0	0	6.4313	-6.7235	-19.667	-15.327	-1.7149	2.2469	21.325	14.469	4.7164	-4.4766	1.6576	-0.85847	1693.4
10.66	1067	60	NaN	-1.0413	21.403	2.6831	-177.1	14.395	-5.1011	10.773	-829.25	1163.2	30.637	864.07	1160.9	25.584	61.72	0	0	6.3162	-6.6102	-19.668	-15.328	-1.7134	2.232	21.327	14.471	4.6028	-4.3782	1.6588	-0.85619	1693.4
10.67	1068	60	NaN	-1.04	21.411	2.6795	-177.13	14.394	-5.064	10.756	-829.21	1163.2	30.787	864.08	1160.9	27.639	61.008	0	0	6.1639	-6.4603	-19.67	-15.33	-1.7178	2.1951	21.334	14.471	4.4461	-4.2652	1.6641	-0.85979	1693.4
10.68	1069	60	NaN	-1.0374	21.41	2.695	-177.13	14.401	-5.0986	10.687	-829.21	1163.2	30.718	864.1	1160.9	25.816	62.424	0	0	6.0701	-6.3681	-19.672	-15.332	-1.7151	2.1968	21.333	14.477	4.355	-4.1713	1.6607	-0.85488	1693.4
10.69	1070	60	NaN	-1.0423	21.405	2.7022	-177.13	14.403	-5.1279	10.646	-829.2	1163.2	30.673	864.13	1160.9	26.526	61.165	0	0	5.9886	-6.2879	-19.674	-15.334	-1.7199	2.191	21.328	14.479	4.2688	-4.0969	1.6544	-0.85461	1693.4
10.7	1071	60	NaN	-1.0461	21.401	2.6826	-177.15	14.411	-5.1211	10.683	-829.19	1163.2	30.725	864.15	1160.9	24.702	62.188	0	0	5.8009	-6.1032	-19.676	-15.336	-1.7242	2.1718	21.325	14.487	4.0767	-3.9314	1.649	-0.84828	1693.5
10.71	1072	60	NaN	-1.0444	21.403	2.6573	-177.17	14.422	-5.0947	10.733	-829.15	1163.2	30.823	864.19	1160.9	25.901	59.162	0	0	5.6962	-6.0001	-19.677	-15.337	-1.7241	2.1478	21.327	14.497	3.9721	-3.8523	1.6499	-0.83993	1693.5
10.72	1073	60	NaN	-1.0437	21.412	2.6584	-177.19	14.419	-5.0826	10.711	-829.11	1163.2	30.884	864.27	1160.9	25.096	44.24	0	0	5.6253	-5.9304	-19.678	-15.338	-1.7262	2.1277	21.336	14.494	3.8991	-3.8027	1.6581	-0.84394	1693.5
10.73	1074	60	NaN	-1.0474	21.41	2.6446	-177.19	14.437	-5.0971	10.744	-829.06	1163.2	30.842	864.31	1161	23.649	42.228	0	0	5.4859	-5.7932	-19.674	-15.334	-1.7274	2.1331	21.336	14.511	3.7584	-3.6601	1.6618	-0.82277	1693.5
10.74	1075	60	NaN	-1.0598	21.404	2.652	-177.2	14.459	-5.0839	10.707	-829.07	1163.2	30.893	864.33	1161	24.598	34.119	0	0	5.3464	-5.656	-19.67	-15.33	-1.7427	2.1203	21.33	14.534	3.6037	-3.5357	1.6598	-0.79632	1693.5
10.75	1076	60	NaN	-1.0694	21.396	2.6614	-177.2	14.484	-5.096	10.652	-829.08	1163.2	30.864	864.41	1161	24.145	39.545	0	0	5.207	-5.5188	-19.666	-15.326	-1.7532	2.1186	21.322	14.558	3.4538	-3.4002	1.6561	-0.76791	1693.6
10.76	1077	60	NaN	-1.0797	21.393	2.6608	-177.22	14.524	-5.0538	10.647	-829.07	1163.2	30.989	864.41	1161	23.649	35.16	0	0	5.0676	-5.3816	-19.662	-15.322	-1.7679	2.0956	21.319	14.598	3.2997	-3.2859	1.6574	-0.7242	1693.6
10.77	1078	60	NaN	-1.0845	21.386	2.6664	-177.23	14.542	-5.0242	10.63	-829.06	1163.2	31.088	864.47	1161	23.978	40.666	0	0	4.9281	-5.2444	-19.658	-15.318	-1.7766	2.0748	21.313	14.615	3.1516	-3.1695	1.6551	-0.70277	1693.7
10.78	1079	60	NaN	-1.0842	21.377	2.6709	-177.24	14.54	-5.032	10.619	-829.06	1163.2	31.088	864.57	1161	23.649	39.633	0	0	4.7887	-5.1072	-19.654	-15.314	-1.7767	2.0687	21.304	14.613	3.012	-3.0385	1.6502	-0.70116	1693.8
10.79	1080	60	NaN	-1.0835	21.371	2.6669	-177.24	14.542	-5.0303	10.636	-829.06	1163.1	31.116	864.64	1161	23.649	41.134	0	0	4.7289	-5.0483	-19.648	-15.308	-1.7763	2.0626	21.299	14.614	2.9526	-2.9857	1.6514	-0.69374	1693.8
10.8	1081	60	NaN	-1.0823	21.371	2.6753	-177.26	14.541	-4.9685	10.605	-829.05	1163.1	31.316	864.69	1161	24.1	24.005	0	0	4.6731	-4.9934	-19.642	-15.302	-1.7828	2.0351	21.299	14.613	2.8903	-2.9583	1.6567	-0.68958	1693.9
10.81	1082	60	NaN	-1.0777	21.372	2.6565	-177.26	14.52	-4.996	10.674	-829.04	1163.1	31.263	864.83	1161	25.508	57.514	0	0	4.5271	-4.8498	-19.641	-15.301	-1.7741	2.0452	21.301	14.591	2.753	-2.8045	1.6594	-0.71059	1694
10.82	1083	60	NaN	-1.0768	21.367	2.6748	-177.25	14.511	-5.008	10.622	-829.05	1163.1	31.248	864.92	1161	26.714	60.978	0	0	4.4313	-4.7555	-19.641	-15.301	-1.7744	2.0531	21.296	14.582	2.6569	-2.7024	1.6552	-0.71851	1694.1
10.83	1084	60	NaN	-1.0741	21.37	2.6829	-177.24	14.522	-5.0014	10.571	-829.04	1163.1	31.277	865.02	1161.1	26.106	60.507	0	0	4.435	-4.7591	-19.64	-15.3	-1.7744	2.0641	21.3	14.592	2.6606	-2.6951	1.6601	-0.70778	1694.2
10.84	1085	60	NaN	-1.0674	21.372	2.6771	-177.23	14.542	-4.986	10.571	-829.03	1163.1	31.331	865.1	1161.1	25.553	60.317	0	0	4.5869	-4.9086	-19.639	-15.299	-1.7695	2.0721	21.303	14.611	2.8175	-2.8365	1.6639	-0.68771	1694.3
10.85	1086	60	NaN	-1.0667	21.375	2.6641	-177.21	14.568	-4.9894	10.593	-829.01	1163.1	31.344	865.15	1161.1	24.502	59.04	0	0	4.7438	-5.0629	-19.637	-15.297	-1.7685	2.0839	21.306	14.637	2.9753	-2.979	1.6689	-0.66032	1694.3
10.86	1087	60	NaN	-1.0711	21.374	2.6452	-177.2	14.6	-5.0113	10.629	-828.98	1163.1	31.314	865.21	1161.1	25.179	59.036	0	0	4.8443	-5.1618	-19.634	-15.294	-1.7706	2.1047	21.306	14.669	3.0736	-3.0571	1.6722	-0.62489	1694.3
10.87	1088	60	NaN	-1.0681	21.361	2.6187	-177.17	14.634	-5.023	10.702	-828.99	1163.1	31.304	865.27	1161.1	25.637	58.372	0	0	4.8934	-5.2102	-19.632	-15.292	-1.7647	2.1303	21.294	14.7	3.1287	-3.0799	1.6619	-0.59128	1694.4
10.88	1089	60	NaN	-1.0736	21.358	2.6091	-177.15	14.64	-5.0412	10.712	-828.97	1163.1	31.275	865.38	1161.1	26.025	56.928	0	0	4.8785	-5.1955	-19.627	-15.287	-1.7689	2.1577	21.291	14.708	3.1095	-3.0378	1.6636	-0.57916	1694.5
10.89	1090	60	NaN	-1.0894	21.344	2.6329	-177.1	14.692	-5.1068	10.599	-828.97	1163.1	31.124	865.46	1161.1	25.597	55.273	0	0	4.744	-5.0632	-19.614	-15.274	-1.7834	2.2013	21.278	14.758	2.9606	-2.8619	1.6634	-0.5166	1694.6
10.9	1091	60	NaN	-1.083	21.347	2.6294	-177.08	14.713	-5.1324	10.617	-828.92	1163.1	31.071	865.56	1161.1	25.945	54.695	0	0	4.7434	-5.0625	-19.606	-15.266	-1.7745	2.2293	21.282	14.779	2.9688	-2.8332	1.6758	-0.48653	1694.6
10.91	1092	60	NaN	-1.0824	21.34	2.6413	-177.05	14.727	-5.1074	10.577	-828.92	1163.1	31.092	865.64	1161.1	23.887	53.984	0	0	4.926	-5.2422	-19.602	-15.262	-1.776	2.2524	21.274	14.793	3.15	-2.9899	1.672	-0.46951	1694.7
10.92	1093	60	NaN	-1.0834	21.336	2.6488	-177.03	14.749	-5.1145	10.556	-828.9	1163.1	31.098	865.75	1161.2	23.649	47.385	0	0	4.8976	-5.2144	-19.598	-15.258	-1.7779	2.2758	21.271	14.814	3.1198	-2.9385	1.6724	-0.44425	1694.8
10.93	1094	60	NaN	-1.0827	21.333	2.649	-177.01	14.77	-5.136	10.561	-828.87	1163.1	31.073	865.86	1161.2	23.767	39.784	0	0	4.9139	-5.2303	-19.594	-15.254	-1.7761	2.3	21.269	14.834	3.1378	-2.9303	1.675	-0.42033	1694.9
10.94	1095	60	NaN	-1.0832	21.322	2.6505	-176.99	14.777	-5.1183	10.552	-828.87	1163.1	31.049	865.98	1161.2	25.238	40.148	0	0	5.0255	-5.3402	-19.59	-15.25	-1.776	2.3219	21.259	14.84	3.2495	-3.0183	1.6687	-0.41012	1695
10.95	1096	60	NaN	-1.0844	21.316	2.6363	-176.97	14.788	-5.1248	10.588	-828.86	1163	31.022	866.08	1161.2	23.649	40.706	0	0	4.9746	-5.2901	-19.587	-15.247	-1.7752	2.3354	21.254	14.85	3.1995	-2.9547	1.6667	-0.39668	1695.1
10.96	1097	60	NaN	-1.0897	21.318	2.6485	-176.98	14.816	-5.0659	10.519	-828.84	1163.1	31.184	866.13	1161.2	24.786	38.148	0	0	4.9385	-5.2546	-19.584	-15.244	-1.7882	2.3167	21.256	14.879	3.1503	-2.9379	1.6719	-0.36495	1695.1
10.97	1098	60	NaN	-1.0868	21.311	2.6429	-176.96	14.855	-5.1009	10.521	-828.83	1163.1	31.06	866.19	1161.2	24.941	36.814	0	0	4.9596	-5.2753	-19.58	-15.24	-1.781	2.3472	21.249	14.917	3.1785	-2.9281	1.6688	-0.32304	1695.1
10.98	1099	60	NaN	-1.1658	21.257	2.7706	-176.97	14.899	-5.0631	10.145	-829.1	1163.2	31.164	866.3	1161.2	23.995	38.08	0	0	4.9062	-5.2227	-19.57	-15.23	-1.8761	2.3212	21.191	14.965	3.03	-2.9015	1.6213	-0.26504	1695.5
10.99	1100	60	NaN	-1.1525	21.277	2.7775	-176.99	14.932	-5.0167	10.073	-829	1163.2	31.298	866.4	1161.2	34.491	37.187	0	0	4.7797	-5.0982	-19.553	-15.213	-1.8697	2.2966	21.211	14.997	2.9099	-2.8017	1.6581	-0.21555	1695.5
11	1101	60	NaN	-1.15	21.282	2.8062	-176.99	14.962	-5.009	9.9387	-828.95	1163.2	31.314	866.48	1161.2	45.636	38.281	0	0	4.3264	-4.6522	-19.532	-15.192	-1.8723	2.2845	21.217	15.028	2.4541	-2.3677	1.6848	-0.16373	1695.6
11.01	1102	60	NaN	-1.2214	21.222	2.9313	-177	14.997	-5.0196	9.5524	-829.24	1163.3	31.283	866.55	1161.3	49.067	37.057	0	0	4.1288	-4.4578	-19.52	-15.18	-1.9556	2.2668	21.154	15.066	2.1732	-2.191	1.6335	-0.1141	1695.9
11.02	1103	60	NaN	-1.2186	21.212	2.9202	-177.03	15.022	-4.9937	9.5381	-829.24	1163.3	31.387	866.63	1161.2	52.797	40.274	0	0	4.2031	-4.531	-19.518	-15.178	-1.9568	2.2369	21.143	15.091	2.2464	-2.2941	1.6249	-0.087192	1696
11.03	1104	60	NaN	-1.2244	21.213	2.9087	-177.05	15.043	-4.9708	9.5178	-829.22	1163.3	31.491	866.73	1161.3	54.134	41.977	1	0	4.1796	-4.5078	-19.518	-15.178	-1.9667	2.2033	21.144	15.112	2.213	-2.3046	1.6259	-0.066448	1696.1
11.04	1105	60	NaN	-1.2243	21.212	2.899	-177.06	15.039	-4.9879	9.5124	-829.19	1163.3	31.459	866.84	1161.3	55.525	41.419	1	0	4.2007	-4.5286	-19.517	-15.177	-1.9656	2.1968	21.144	15.107	2.2351	-2.3318	1.627	-0.069744	1696.2
11.05	1106	60	NaN	-1.231	21.224	2.8872	-177.07	15.028	-5.0041	9.5082	-829.15	1163.3	31.431	866.94	1161.3	57.024	40.591	1	0	4.2754	-4.6021	-19.515	-15.175	-1.9715	2.1892	21.156	15.096	2.3039	-2.4129	1.6412	-0.078759	1696.2
11.06	1107	60	NaN	-1.2472	21.232	2.89	-177.09	15.021	-5.0091	9.4497	-829.12	1163.3	31.431	867.04	1161.3	58.136	42.112	1	0	4.3238	-4.6497	-19.511	-15.171	-1.9897	2.1722	21.165	15.088	2.3341	-2.4775	1.6535	-0.083139	1696.3
11.07	1108	60	NaN	-1.2612	21.245	2.9009	-177.11	15.016	-4.9939	9.3741	-829.08	1163.3	31.484	867.11	1161.3	58.801	42.858	1	0	4.3539	-4.6794	-19.507	-15.167	-2.008	2.1443	21.178	15.084	2.3459	-2.5351	1.6712	-0.082983	1696.3
11.08	1109	60	NaN	-1.2707	21.262	2.9009	-177.12	15.013	-4.9938	9.3496	-829.04	1163.4	31.492	867.16	1161.3	58.031	42.745	1	0	4.3873	-4.7122	-19.503	-15.162	-2.0186	2.1304	21.194	15.081	2.3688	-2.5818	1.6916	-0.08126	1696.3
11.09	1110	60	NaN	-1.2837	21.273	2.884	-177.12	15.012	-5.0219	9.3845	-829.03	1163.4	31.422	867.22	1161.3	58.272	43.505	1	0	4.3747	-4.6998	-19.496	-15.156	-2.0281	2.1378	21.205	15.081	2.3466	-2.562	1.7091	-0.075334	1696.4
11.1	1111	60	NaN	-1.3028	21.291	2.8819	-177.15	15.017	-4.9684	9.3624	-829	1163.4	31.589	867.24	1161.3	57.879	42.526	1	0	4.3236	-4.6495	-19.488	-15.148	-2.0536	2.0957	21.222	15.086	2.27	-2.5538	1.7344	-0.061832	1696.4
11.11	1112	60	NaN	-1.326	21.329	2.8894	-177.16	15.032	-4.9621	9.2911	-828.92	1163.5	31.605	867.27	1161.4	57.461	43.433	1	0	4.2262	-4.5537	-19.484	-15.144	-2.0798	2.0815	21.259	15.102	2.1465	-2.4722	1.7749	-0.041796	1696.3
11.12	1113	60	NaN	-1.3447	21.358	2.9016	-177.16	15.051	-4.9714	9.2135	-828.89	1163.5	31.56	867.24	1161.4	56.195	42.717	1	0	4.1661	-4.4945	-19.481	-15.141	-2.0996	2.0803	21.285	15.123	2.0666	-2.4142	1.8044	-0.01748	1696.3
11.13	1114	60	NaN	-1.3549	21.384	2.8919	-177.17	15.048	-4.9711	9.2126	-828.87	1163.6	31.573	867.29	1161.3	56.499	43.252	1	0	4.1363	-4.4652	-19.478	-15.138	-2.1101	2.0741	21.309	15.123	2.0262	-2.3911	1.8308	-0.015466	1696.3
11.14	1115	60	NaN	-1.3667	21.406	2.8733	-177.17	15.052	-4.97	9.2385	-828.85	1163.6	31.578	867.31	1161.3	54.996	42.608	1	0	4.0916	-4.4212	-19.477	-15.137	-2.1212	2.0721	21.329	15.129	1.9704	-2.3491	1.8515	-0.0086656	1696.3
11.15	1116	60	NaN	-1.382	21.422	2.8666	-177.17	15.066	-4.9651	9.2245	-828.84	1163.7	31.58	867.29	1161.3	49.983	41.69	1	0	4.0367	-4.3672	-19.478	-15.138	-2.1371	2.0746	21.343	15.145	1.8995	-2.2926	1.8657	0.006908	1696.3
11.16	1117	60	NaN	-1.3984	21.437	2.8715	-177.16	15.079	-4.9582	9.1665	-828.85	1163.7	31.587	867.27	1161.3	49.822	41.149	1	0	3.9659	-4.2975	-19.481	-15.141	-2.1557	2.0784	21.356	15.159	1.8102	-2.2191	1.8758	0.01866	1696.3
11.17	1118	60	NaN	-1.4167	21.453	2.8653	-177.16	15.09	-4.9607	9.1152	-828.85	1163.8	31.559	867.26	1161.3	54.916	39.042	1	0	3.9649	-4.2966	-19.482	-15.142	-2.1748	2.086	21.371	15.172	1.7901	-2.2105	1.8883	0.029453	1696.3
11.18	1119	60	NaN	-1.4407	21.448	2.8687	-177.14	15.109	-4.9221	8.9623	-828.95	1163.8	31.622	867.16	1161.3	56.488	43.956	1	0	4.0164	-4.3472	-19.484	-15.144	-2.2061	2.0899	21.362	15.196	1.8103	-2.2573	1.8783	0.051986	1696.3
11.19	1120	60	NaN	-1.4552	21.419	2.8675	-177.16	15.088	-4.8931	8.9063	-829	1163.9	31.701	867.17	1161.3	56.143	44.137	1	0	4.1505	-4.4791	-19.488	-15.148	-2.2251	2.0712	21.331	15.176	1.9254	-2.4079	1.843	0.028042	1696.3
11.2	1121	60	NaN	-1.4651	21.352	2.8406	-177.15	15.078	-4.8987	8.9427	-829.1	1163.8	31.664	867.15	1161.3	56.599	43.192	1	0	4.226	-4.5535	-19.491	-15.151	-2.2325	2.0858	21.265	15.164	1.9935	-2.4677	1.774	0.013218	1696.4
11.21	1122	60	NaN	-1.4824	21.281	2.8088	-177.13	15.07	-4.9046	8.9784	-829.18	1163.8	31.634	867.11	1161.3	56.681	44.07	1	0	4.2678	-4.5946	-19.494	-15.154	-2.2476	2.101	21.195	15.156	2.0202	-2.4936	1.7012	0.0015503	1696.4
11.22	1123	60	NaN	-1.5012	21.185	2.781	-177.12	15.05	-4.9055	8.9987	-829.3	1163.7	31.639	867.07	1161.3	57.437	44.862	1	0	4.4202	-4.7445	-19.497	-15.157	-2.2659	2.1112	21.101	15.134	2.1543	-2.6333	1.6039	-0.022795	1696.5
11.23	1124	60	NaN	-1.5158	21.083	2.7661	-177.11	15.028	-4.9197	8.996	-829.42	1163.7	31.617	867.02	1161.2	57.96	45.991	1	0	4.5895	-4.9111	-19.501	-15.161	-2.2797	2.1236	21	15.11	2.3098	-2.7876	1.4992	-0.050269	1696.6
11.24	1125	60	NaN	-1.5286	21.02	2.7734	-177.1	15.023	-4.9562	8.9436	-829.47	1163.7	31.527	866.95	1161.2	56.91	46.063	1	0	4.6941	-5.0141	-19.505	-15.165	-2.2913	2.1398	20.938	15.105	2.4028	-2.8743	1.4328	-0.059947	1696.6
11.25	1126	60	NaN	-1.5449	20.972	2.8015	-177.09	15.018	-4.9699	8.8277	-829.5	1163.7	31.493	866.88	1161.3	54.258	45.754	1	0	4.8391	-5.1568	-19.51	-15.17	-2.3104	2.1447	20.891	15.099	2.5287	-3.0121	1.3813	-0.07045	1696.5
11.26	1127	60	NaN	-1.5693	20.943	2.8308	-177.08	15.003	-4.9595	8.687	-829.49	1163.7	31.511	866.82	1161.3	52.511	42.299	1	0	4.9652	-5.2808	-19.514	-15.174	-2.3402	2.1463	20.862	15.084	2.625	-3.1345	1.3481	-0.089814	1696.5
11.27	1128	60	NaN	-1.5781	20.919	2.8346	-177.06	14.99	-4.9924	8.6392	-829.45	1163.7	31.412	866.77	1161.3	51.454	42.987	1	0	4.9689	-5.2845	-19.516	-15.176	-2.3473	2.1682	20.838	15.071	2.6216	-3.1163	1.3219	-0.10433	1696.4
11.28	1129	60	NaN	-1.5913	20.895	2.8523	-177.06	14.988	-4.9926	8.5205	-829.41	1163.7	31.414	866.69	1161.3	50.562	43.335	1	0	5.0106	-5.3255	-19.517	-15.177	-2.3646	2.1689	20.814	15.069	2.646	-3.1566	1.2978	-0.10761	1696.3
11.29	1130	60	NaN	-1.6097	20.861	2.8634	-177.07	14.976	-4.9768	8.4101	-829.38	1163.7	31.47	866.6	1161.3	50.266	43.674	1	0	5.0673	-5.3813	-19.517	-15.177	-2.3887	2.1522	20.779	15.058	2.6786	-3.2291	1.2623	-0.11927	1696.1
11.3	1131	60	NaN	-1.6205	20.826	2.8638	-177.08	14.967	-4.9753	8.3424	-829.36	1163.7	31.476	866.5	1161.3	49.801	41.399	1	0	5.0459	-5.3602	-19.519	-15.179	-2.4021	2.1405	20.744	15.049	2.6438	-3.2197	1.2253	-0.12941	1696
11.31	1132	60	NaN	-1.6154	20.81	2.8613	-177.08	14.967	-4.9944	8.2988	-829.34	1163.7	31.411	866.4	1161.2	49.326	41.469	1	0	5.0376	-5.352	-19.52	-15.18	-2.3963	2.142	20.726	15.05	2.6413	-3.21	1.2059	-0.13046	1695.9
11.32	1133	60	NaN	-1.6059	20.814	2.856	-177.08	14.943	-5.0113	8.2588	-829.28	1163.7	31.366	866.36	1161.2	49.722	41.589	1	0	5.0898	-5.4035	-19.522	-15.182	-2.3867	2.1349	20.729	15.028	2.7032	-3.2686	1.2068	-0.15403	1695.8
11.33	1134	60	NaN	-1.613	20.854	2.8688	-177.08	14.915	-5.0505	8.0967	-829.19	1163.8	31.29	866.27	1161.2	49.753	41.001	1	0	5.139	-5.4519	-19.523	-15.182	-2.3967	2.1346	20.766	15.003	2.7423	-3.3172	1.2438	-0.1794	1695.6
11.34	1135	60	NaN	-1.6123	20.881	2.864	-177.09	14.871	-5.0972	8.0337	-829.15	1163.8	31.223	866.27	1161.1	49.82	39.498	1	0	5.1553	-5.4679	-19.523	-15.183	-2.3959	2.1234	20.79	14.962	2.7594	-3.3445	1.267	-0.22066	1695.6
11.35	1136	60	NaN	-1.611	20.904	2.8535	-177.12	14.857	-5.0868	7.996	-829.11	1163.8	31.305	866.18	1161.1	50.437	40.48	1	0	5.0997	-5.4131	-19.524	-15.184	-2.3987	2.0956	20.812	14.949	2.7009	-3.3176	1.288	-0.23476	1695.5
11.36	1137	60	NaN	-1.6087	20.926	2.8333	-177.14	14.85	-5.0942	7.9859	-829.08	1163.8	31.325	866.07	1161.1	50.824	41.451	1	0	5.0026	-5.3176	-19.525	-15.185	-2.3975	2.0735	20.833	14.943	2.6051	-3.2441	1.3086	-0.24126	1695.3
11.37	1138	60	NaN	-1.6033	20.946	2.8099	-177.18	14.832	-5.08	7.9748	-829.06	1163.8	31.415	865.98	1161	51.196	39.458	1	0	4.8946	-5.2114	-19.525	-15.185	-2.3955	2.0287	20.853	14.926	2.4991	-3.1827	1.3274	-0.25977	1695.2
11.38	1139	60	NaN	-1.6016	20.959	2.8004	-177.23	14.809	-5.0534	7.9234	-829.06	1163.8	31.543	865.89	1161	51.402	40.534	1	0	4.8378	-5.1555	-19.529	-15.189	-2.4	1.9735	20.864	14.904	2.4378	-3.1819	1.3357	-0.28479	1695.1
11.39	1140	60	NaN	-1.612	20.959	2.818	-177.24	14.808	-5.0848	7.8118	-829.06	1163.8	31.48	865.8	1161	50.897	39.155	1	0	4.781	-5.0996	-19.531	-15.191	-2.412	1.9582	20.863	14.903	2.369	-3.1413	1.3319	-0.28783	1695
11.4	1141	60	NaN	-1.6163	20.959	2.8431	-177.26	14.82	-5.0952	7.6694	-829.03	1163.9	31.487	865.71	1161	50.235	40.772	1	0	4.7176	-5.0372	-19.532	-15.192	-2.4215	1.9359	20.862	14.917	2.2961	-3.1013	1.3298	-0.27491	1694.9
11.41	1142	60	NaN	-1.6294	20.929	2.8517	-177.26	14.826	-5.114	7.6185	-829.05	1163.9	31.472	865.61	1161	47.116	41.004	1	0	4.651	-4.9717	-19.535	-15.195	-2.4358	1.9311	20.831	14.924	2.2152	-3.0406	1.2952	-0.27154	1694.8
11.42	1143	60	NaN	-1.6424	20.881	2.8736	-177.26	14.817	-5.1298	7.5159	-829.04	1163.9	31.453	865.55	1161	42.448	40.3	1	0	4.558	-4.8801	-19.538	-15.198	-2.4517	1.9298	20.782	14.916	2.1063	-2.9504	1.2439	-0.28179	1694.8
11.43	1144	60	NaN	-1.6629	20.784	2.9056	-177.26	14.794	-5.1152	7.373	-829.09	1163.9	31.509	865.47	1160.9	38.266	39.064	1	0	4.4238	-4.7481	-19.54	-15.2	-2.4789	1.9191	20.683	14.896	1.9449	-2.829	1.1425	-0.30407	1694.7
11.44	1145	60	NaN	-1.6496	20.691	2.8775	-177.25	14.76	-5.1084	7.3639	-829.06	1163.9	31.499	865.42	1160.9	36.812	38.074	1	0	4.4365	-4.7606	-19.543	-15.203	-2.4656	1.9295	20.588	14.863	1.9709	-2.8311	1.0453	-0.34008	1694.7
11.45	1146	60	NaN	-1.6292	20.605	2.839	-177.24	14.72	-5.087	7.3887	-829.01	1163.9	31.503	865.39	1160.8	39.279	39.226	1	0	4.4694	-4.7929	-19.546	-15.206	-2.4446	1.9432	20.503	14.823	2.0248	-2.8497	0.9569	-0.38297	1694.6
11.46	1147	60	NaN	-1.6414	20.503	2.8546	-177.24	14.676	-5.0184	7.3073	-829.04	1163.9	31.643	865.35	1160.8	49.146	39.677	1	0	4.4247	-4.749	-19.55	-15.21	-2.4642	1.9326	20.399	14.78	1.9605	-2.8164	0.84835	-0.43052	1694.6
11.47	1148	60	NaN	-1.6447	20.394	2.8429	-177.24	14.622	-4.9568	7.3077	-829.03	1163.9	31.747	865.33	1160.8	54.098	43.448	1	0	4.3983	-4.723	-19.555	-15.215	-2.471	1.9303	20.291	14.725	1.9273	-2.7926	0.73629	-0.48963	1694.5
11.48	1149	60	NaN	-1.6442	20.283	2.8247	-177.22	14.554	-4.9677	7.3302	-829.03	1163.8	31.713	865.34	1160.8	54.721	42.769	1	0	4.3908	-4.7156	-19.559	-15.219	-2.4686	1.9554	20.181	14.656	1.9222	-2.7603	0.62188	-0.56311	1694.6
11.49	1150	60	NaN	-1.635	20.183	2.8158	-177.2	14.516	-4.9803	7.3226	-829	1163.8	31.612	865.29	1160.8	56.331	46.032	1	0	4.4054	-4.73	-19.564	-15.224	-2.4563	1.9835	20.083	14.617	1.949	-2.7464	0.51871	-0.60724	1694.5
11.5	1151	60	NaN	-1.6046	20.092	2.7694	-177.18	14.478	-4.9546	7.4507	-828.96	1163.8	31.618	865.22	1160.9	53.514	43.571	1	0	4.4185	-4.7429	-19.568	-15.228	-2.4218	2.0014	19.993	14.577	1.9967	-2.7415	0.42554	-0.65115	1694.4
11.51	1152	60	NaN	-1.6053	19.997	2.7372	-177.17	14.419	-4.9299	7.593	-828.95	1163.8	31.593	865.15	1160.9	51.512	40.805	1	0	4.4297	-4.7539	-19.57	-15.23	-2.417	2.0162	19.899	14.517	2.0127	-2.7377	0.32872	-0.71285	1694.3
11.52	1153	60	NaN	-1.6171	19.933	2.7341	-177.17	14.371	-4.9103	7.6404	-828.95	1163.8	31.572	865.09	1160.9	53.112	40.654	1	0	4.5569	-4.8791	-19.574	-15.234	-2.4265	2.0226	19.836	14.469	2.1304	-2.8564	0.2623	-0.76487	1694.2
11.53	1154	60	NaN	-1.609	19.916	2.7412	-177.16	14.342	-4.9015	7.6069	-828.92	1163.8	31.551	865.07	1160.9	54.012	42.9	1	0	4.6858	-5.0059	-19.577	-15.237	-2.4188	2.0255	19.819	14.439	2.267	-2.9803	0.24196	-0.79811	1694.2
11.54	1155	60	NaN	-1.5873	19.914	2.7382	-177.15	14.298	-4.9189	7.5853	-828.83	1163.8	31.422	865.04	1160.9	48.842	41.176	1	0	4.7865	-5.105	-19.581	-15.241	-2.3935	2.041	19.817	14.394	2.393	-3.0639	0.23614	-0.8467	1694
11.55	1156	60	NaN	-1.567	19.935	2.7516	-177.14	14.25	-4.9116	7.5033	-828.76	1163.8	31.325	864.98	1160.9	42.574	39.108	1	0	4.9406	-5.2567	-19.586	-15.246	-2.3728	2.0531	19.839	14.345	2.5679	-3.2036	0.25327	-0.90047	1693.9
11.56	1157	60	NaN	-1.5614	19.972	2.7684	-177.15	14.235	-4.9045	7.4193	-828.69	1163.8	31.276	864.94	1160.9	39.165	38.197	1	0	5.1219	-5.435	-19.591	-15.251	-2.3685	2.0475	19.877	14.33	2.7534	-3.3875	0.28623	-0.921	1693.8
11.57	1158	60	NaN	-1.5647	20.019	2.7901	-177.15	14.232	-4.8717	7.3125	-828.62	1163.8	31.304	864.88	1161	37.664	38.237	1	0	5.1219	-5.435	-19.593	-15.253	-2.3763	2.0413	19.924	14.326	2.7455	-3.3936	0.33153	-0.9265	1693.7
11.58	1159	60	NaN	-1.5667	20.074	2.7983	-177.15	14.236	-4.8551	7.2498	-828.54	1163.7	31.291	864.82	1161	40.754	38.975	1	0	5.1344	-5.4473	-19.594	-15.254	-2.3801	2.0363	19.98	14.331	2.7543	-3.411	0.38586	-0.92287	1693.5
11.59	1160	60	NaN	-1.5424	20.144	2.7849	-177.15	14.25	-4.8679	7.1867	-828.41	1163.7	31.181	864.75	1161	41.623	38.611	1	0	5.1604	-5.4729	-19.594	-15.254	-2.3543	2.043	20.051	14.343	2.806	-3.4299	0.45675	-0.91096	1693.3
11.6	1161	60	NaN	-1.5418	20.204	2.796	-177.15	14.267	-4.8634	7.0693	-828.31	1163.7	31.14	864.68	1161	42.114	38.62	1	0	5.2559	-5.5669	-19.596	-15.256	-2.3564	2.037	20.112	14.359	2.8995	-3.5299	0.51645	-0.89632	1693.2
11.61	1162	60	NaN	-1.6016	20.231	2.8489	-177.17	14.285	-4.8206	6.9366	-828.36	1163.8	31.257	864.63	1161	41.479	38.435	1	0	5.3448	-5.6544	-19.597	-15.257	-2.4246	2.0043	20.137	14.378	2.9203	-3.6501	0.53996	-0.87912	1693.2
11.62	1163	60	NaN	-1.6093	20.252	2.8309	-177.17	14.318	-4.8463	6.9438	-828.36	1163.8	31.169	864.55	1161.1	38.558	40.518	1	0	5.4007	-5.7094	-19.6	-15.26	-2.4291	2.0083	20.161	14.409	2.9716	-3.7011	0.56089	-0.85147	1693.1
11.63	1164	60	NaN	-1.6248	20.282	2.8319	-177.18	14.341	-4.8774	6.8734	-828.33	1163.8	31.085	864.48	1161.1	41.983	38.938	1	0	5.4004	-5.709	-19.6	-15.26	-2.4442	2.0024	20.191	14.432	2.9562	-3.7066	0.5904	-0.82774	1693
11.64	1165	60	NaN	-1.6276	20.311	2.7847	-177.2	14.34	-4.8719	6.9691	-828.28	1163.8	31.105	864.48	1161.1	56.849	41.445	1	0	5.3739	-5.6829	-19.599	-15.259	-2.4445	1.9855	20.22	14.431	2.9293	-3.6974	0.62121	-0.82777	1692.9
11.65	1166	60	NaN	-1.6462	20.326	2.7861	-177.21	14.354	-4.8939	6.9027	-828.26	1163.8	31.036	864.42	1161.1	60.101	44.927	1	0	5.3664	-5.6756	-19.598	-15.258	-2.463	1.9775	20.233	14.446	2.9034	-3.6981	0.63542	-0.81169	1692.9
11.66	1167	60	NaN	-1.6658	20.317	2.7998	-177.21	14.361	-4.91	6.8084	-828.25	1163.8	30.981	864.39	1161	59.806	45.574	1	0	5.3756	-5.6847	-19.598	-15.258	-2.484	1.9697	20.223	14.454	2.8916	-3.715	0.6255	-0.80371	1692.8
11.67	1168	60	NaN	-1.6821	20.281	2.8052	-177.22	14.362	-4.9157	6.7541	-828.28	1163.8	30.961	864.36	1161	58.457	44.952	1	0	5.3894	-5.6983	-19.598	-15.258	-2.5015	1.9583	20.186	14.457	2.888	-3.7399	0.5885	-0.80056	1692.8
11.68	1169	60	NaN	-1.6946	20.226	2.7822	-177.23	14.365	-4.9274	6.7997	-828.34	1163.8	30.931	864.33	1161	55.997	43.31	1	0	5.3716	-5.6807	-19.597	-15.257	-2.5114	1.9522	20.13	14.461	2.8602	-3.7285	0.533	-0.79547	1692.8
11.69	1170	60	NaN	-1.7	20.167	2.7079	-177.23	14.361	-4.9486	7.0182	-828.37	1163.8	30.865	864.3	1161	51.883	42.954	1	0	5.3452	-5.6548	-19.596	-15.256	-2.5071	1.9621	20.071	14.458	2.8381	-3.6927	0.47516	-0.79837	1692.8
11.7	1171	60	NaN	-1.7081	20.109	2.6517	-177.24	14.375	-4.9446	7.1784	-828.42	1163.8	30.861	864.21	1161	50.285	42.479	1	0	5.2929	-5.6033	-19.594	-15.254	-2.5096	1.9632	20.013	14.471	2.7833	-3.6401	0.41856	-0.78317	1692.8
11.71	1172	60	NaN	-1.7185	20.076	2.6227	-177.25	14.364	-4.9188	7.234	-828.46	1163.8	30.923	864.16	1160.9	51.153	44.856	1	0	5.2408	-5.552	-19.594	-15.254	-2.5203	1.9507	19.98	14.46	2.7205	-3.6014	0.38616	-0.79328	1692.8
11.72	1173	60	NaN	-1.7401	20.106	2.6641	-177.23	14.334	-4.9545	7.0652	-828.42	1163.8	30.785	864.11	1160.9	50.998	45.224	1	0	5.1938	-5.5058	-19.593	-15.253	-2.543	1.9659	20.007	14.433	2.6508	-3.5399	0.41403	-0.82033	1692.7
11.73	1174	60	NaN	-1.7544	20.16	2.7175	-177.22	14.295	-4.9824	6.8792	-828.35	1163.8	30.67	864.09	1160.8	50.771	45.727	1	0	5.1639	-5.4764	-19.591	-15.251	-2.5598	1.9759	20.059	14.396	2.6041	-3.5004	0.46775	-0.85478	1692.6
11.74	1175	60	NaN	-1.7663	20.202	2.7536	-177.22	14.254	-4.9786	6.751	-828.32	1163.9	30.649	864.04	1160.8	51.129	45.975	1	0	5.1907	-5.5027	-19.59	-15.25	-2.5754	1.9715	20.098	14.357	2.6153	-3.5312	0.50868	-0.89275	1692.5
11.75	1176	60	NaN	-1.7758	20.223	2.7546	-177.22	14.21	-4.959	6.7325	-828.33	1163.8	30.664	863.96	1160.8	50.949	45.661	1	0	5.2326	-5.5439	-19.59	-15.25	-2.586	1.9674	20.119	14.314	2.6466	-3.5766	0.52933	-0.93543	1692.5
11.76	1177	60	NaN	-1.7753	20.237	2.7183	-177.22	14.154	-4.9422	6.8408	-828.34	1163.8	30.658	863.89	1160.7	51.937	46.515	1	0	5.2505	-5.5615	-19.593	-15.253	-2.5817	1.9756	20.133	14.258	2.6688	-3.5859	0.53964	-0.99543	1692.4
11.77	1178	60	NaN	-1.7698	20.239	2.6767	-177.23	14.068	-4.9045	6.9637	-828.39	1163.8	30.724	863.88	1160.7	52.802	45.659	1	0	5.2981	-5.6084	-19.597	-15.257	-2.5742	1.9692	20.136	14.171	2.7239	-3.6392	0.53881	-1.0858	1692.4
11.78	1179	60	NaN	-1.7587	20.259	2.6283	-177.24	13.995	-4.8079	7.135	-828.38	1163.7	30.951	863.81	1160.8	51.162	44.44	1	0	5.4063	-5.7149	-19.601	-15.26	-2.5651	1.9506	20.158	14.096	2.8412	-3.7643	0.55741	-1.1648	1692.4
11.79	1180	60	NaN	-1.7447	20.336	2.6712	-177.23	13.891	-4.7814	7.0312	-828.39	1163.8	30.967	863.72	1160.8	48.484	43.437	1	0	5.444	-5.7519	-19.604	-15.264	-2.5552	1.9553	20.234	13.993	2.8888	-3.7967	0.63063	-1.271	1692.3
11.8	1181	60	NaN	-1.7443	20.421	2.7701	-177.21	13.819	-4.7869	6.7535	-828.35	1163.8	30.909	863.63	1160.8	47.389	42.958	1	0	5.4826	-5.79	-19.605	-15.265	-2.5623	1.9675	20.317	13.923	2.9204	-3.8225	0.71176	-1.342	1692.2
11.81	1182	60	NaN	-1.7416	20.498	2.8598	-177.21	13.762	-4.7832	6.5148	-828.32	1163.9	30.884	863.55	1160.8	48.31	41.778	1	0	5.5571	-5.8633	-19.603	-15.263	-2.5668	1.967	20.393	13.868	2.9903	-3.8963	0.78957	-1.3957	1692
11.82	1183	60	NaN	-1.7321	20.555	2.9011	-177.21	13.713	-4.7714	6.4224	-828.33	1163.9	30.878	863.46	1160.8	49.788	39.836	1	0	5.5808	-5.8866	-19.601	-15.261	-2.5602	1.9606	20.449	13.819	3.0206	-3.9259	0.84759	-1.4416	1692
11.83	1184	60	NaN	-1.7001	20.596	2.8786	-177.21	13.673	-4.7742	6.5238	-828.41	1163.9	30.822	863.33	1160.8	54.615	42.055	1	0	5.6108	-5.9161	-19.599	-15.259	-2.5229	1.967	20.49	13.78	3.0879	-3.9491	0.8906	-1.4791	1691.9
11.84	1185	60	NaN	-1.6189	20.649	2.8043	-177.2	13.635	-4.7957	6.812	-828.5	1163.9	30.695	863.15	1160.8	58.522	45.299	1	0	5.6855	-5.9896	-19.597	-15.257	-2.4278	1.989	20.542	13.743	3.2577	-4.0006	0.94496	-1.5142	1691.8
11.85	1186	60	NaN	-1.5808	20.675	2.8101	-177.2	13.624	-4.7898	6.8195	-828.59	1164	30.666	863.04	1160.8	59.658	46.686	1	0	5.6923	-5.9963	-19.595	-15.255	-2.3885	1.9931	20.567	13.732	3.3038	-4.0032	0.97177	-1.5226	1691.8
11.86	1187	60	NaN	-1.5613	20.692	2.8658	-177.2	13.645	-4.7626	6.6651	-828.7	1164	30.666	862.87	1160.8	59.311	46.19	1	0	5.6029	-5.9083	-19.594	-15.254	-2.3742	1.9881	20.583	13.754	3.2287	-3.9203	0.98885	-1.4996	1691.7
11.87	1188	60	NaN	-1.5407	20.716	2.9297	-177.19	13.654	-4.7673	6.482	-828.78	1164.1	30.56	862.77	1160.7	59.222	46.68	1	0	5.628	-5.9331	-19.593	-15.253	-2.3562	1.9938	20.603	13.767	3.2719	-3.9393	1.0099	-1.4865	1691.7
11.88	1189	60	NaN	-1.5097	20.743	2.9427	-177.18	13.697	-4.7522	6.445	-828.83	1164.1	30.492	862.6	1160.7	59.518	46.291	1	0	5.5929	-5.8985	-19.592	-15.252	-2.3242	2.0076	20.627	13.813	3.2687	-3.8909	1.0355	-1.4388	1691.6
11.89	1190	60	NaN	-1.4743	20.76	2.9067	-177.17	13.774	-4.7223	6.5404	-828.89	1164.1	30.462	862.4	1160.6	58.557	44.892	1	0	5.4477	-5.7556	-19.589	-15.249	-2.2846	2.0199	20.643	13.892	3.1631	-3.7357	1.0531	-1.3578	1691.5
11.9	1191	60	NaN	-1.4425	20.759	2.8638	-177.16	13.862	-4.6982	6.6439	-828.99	1164.1	30.412	862.21	1160.6	57.123	43.128	1	0	5.3385	-5.6481	-19.588	-15.248	-2.2477	2.033	20.641	13.98	3.0908	-3.6151	1.0529	-1.2675	1691.4
11.91	1192	60	NaN	-1.4134	20.758	2.8466	-177.14	13.957	-4.6869	6.6694	-829.13	1164.1	30.298	862.01	1160.6	54.497	43.136	1	0	5.2475	-5.5587	-19.586	-15.246	-2.2139	2.0634	20.638	14.077	3.0337	-3.4952	1.052	-1.1693	1691.3
11.92	1193	60	NaN	-1.3737	20.809	2.8211	-177.09	14.102	-4.684	6.721	-829.16	1164.1	30.097	861.7	1160.5	51.403	41.344	1	0	5.1789	-5.4911	-19.584	-15.244	-2.1657	2.1227	20.686	14.225	3.0131	-3.3684	1.1021	-1.0181	1691
11.93	1194	60	NaN	-1.3621	20.864	2.8658	-177.07	14.189	-4.6315	6.549	-829.17	1164.2	30.12	861.5	1160.4	40.726	38.834	1	0	5.0684	-5.3824	-19.582	-15.242	-2.1608	2.1316	20.737	14.316	2.9075	-3.2508	1.1543	-0.92648	1690.8
11.94	1195	60	NaN	-1.3588	20.916	2.8829	-177.04	14.256	-4.5948	6.4594	-829.17	1164.2	30.114	861.32	1160.3	34.17	37.156	1	0	4.9157	-5.2322	-19.582	-15.242	-2.1605	2.1569	20.784	14.388	2.7553	-3.0753	1.202	-0.85459	1690.7
11.95	1196	60	NaN	-1.3462	20.971	2.8366	-176.98	14.323	-4.5725	6.554	-829.19	1164.2	30.019	861.12	1160.3	37.58	38.651	1	0	4.704	-5.0238	-19.581	-15.24	-2.1415	2.2216	20.837	14.457	2.5625	-2.8022	1.2567	-0.78361	1690.5
11.96	1197	60	NaN	-1.3404	21.021	2.7738	-176.93	14.373	-4.5488	6.6932	-829.21	1164.2	29.946	860.92	1160.2	27.232	38.413	1	0	4.5468	-4.8692	-19.58	-15.24	-2.1286	2.281	20.885	14.509	2.4182	-2.5881	1.3055	-0.73078	1690.3
11.97	1198	60	NaN	-1.3403	21.068	2.7301	-176.91	14.39	-4.5092	6.7798	-829.23	1164.2	29.964	860.79	1160.2	27.109	37.775	1	0	4.45	-4.7739	-19.58	-15.24	-2.1263	2.3051	20.93	14.527	2.3237	-2.4688	1.3504	-0.71247	1690.2
11.98	1199	60	NaN	-1.3088	21.146	2.6655	-176.9	14.382	-4.4735	6.9315	-829.11	1164.2	29.989	860.69	1160.1	23.649	38.274	1	0	4.371	-4.6961	-19.58	-15.24	-2.0905	2.3175	21.007	14.52	2.2805	-2.3786	1.4274	-0.71946	1690
11.99	1200	60	NaN	-1.2181	21.281	2.5214	-176.86	14.385	-4.4905	7.3122	-828.68	1164.1	29.838	860.54	1160.1	23.649	38.117	1	0	4.2445	-4.5717	-19.579	-15.239	-1.9821	2.3722	21.146	14.521	2.2624	-2.1995	1.5663	-0.71863	1689.4
12	1201	60	NaN	-1.3349	21.245	2.7621	-176.87	14.348	-4.4417	6.6355	-829.11	1164.3	29.879	860.4	1160.1	24.636	38.502	1	0	4.0621	-4.3922	-19.579	-15.239	-2.1231	2.3419	21.103	14.49	1.939	-2.0503	1.5246	-0.74861	1689.7
12.01	1202	60	NaN	-1.344	21.235	2.8125	-176.88	14.306	-4.4187	6.5201	-829.21	1164.3	29.893	860.31	1160.1	23.649	37.736	1	0	3.9144	-4.2468	-19.578	-15.238	-2.1366	2.3225	21.092	14.449	1.7778	-1.9243	1.5141	-0.78912	1689.7
12.02	1203	60	NaN	-1.3297	21.23	2.7926	-176.91	14.285	-4.4243	6.6432	-829.25	1164.2	29.83	860.2	1160.1	29.063	37.965	1	0	3.7396	-4.0748	-19.577	-15.237	-2.116	2.3067	21.089	14.426	1.6236	-1.7681	1.5128	-0.81069	1689.6
12.03	1204	60	NaN	-1.3143	21.229	2.7595	-176.94	14.259	-4.4246	6.8207	-829.28	1164.2	29.781	860.12	1160.1	28.066	37.544	1	0	2.8667	-3.2159	-19.572	-15.232	-2.093	2.2845	21.091	14.397	0.77371	-0.93136	1.5183	-0.835	1689.6
12.04	1205	60	NaN	-1.3077	21.224	2.7618	-176.97	14.229	-4.4347	6.8993	-829.31	1164.1	29.698	860.05	1160.1	43.761	38.179	1	0	2.5197	-2.8744	-19.573	-15.233	-2.0809	2.2608	21.088	14.366	0.43881	-0.61367	1.515	-0.86707	1689.5
12.05	1206	60	NaN	-1.3146	21.219	2.8198	-177	14.197	-4.4451	6.8246	-829.34	1164.1	29.605	859.99	1160.1	49.101	39.339	1	0	2.5741	-2.9279	-19.576	-15.236	-2.0872	2.2228	21.084	14.332	0.48687	-0.70512	1.5073	-0.90417	1689.5
12.06	1207	60	NaN	-1.3299	21.225	2.9031	-177.07	14.159	-4.4202	6.693	-829.32	1164.1	29.61	859.93	1160.1	40.377	38.597	1	0	2.4696	-2.8252	-19.576	-15.236	-2.1071	2.1568	21.09	14.293	0.36251	-0.66837	1.5138	-0.94312	1689.4
12.07	1208	60	NaN	-1.3213	21.229	2.9144	-177.1	14.148	-4.416	6.7531	-829.27	1164.1	29.555	859.86	1160.1	41.869	38.054	1	0	2.4173	-2.7737	-19.578	-15.238	-2.0947	2.1306	21.096	14.282	0.32257	-0.64312	1.5178	-0.95617	1689.3
12.08	1209	60	NaN	-1.3252	21.196	2.9146	-177.14	14.109	-4.4109	6.855	-829.33	1164	29.545	859.91	1160.1	38.41	38.745	1	0	2.4083	-2.7649	-19.58	-15.24	-2.0947	2.0882	21.063	14.241	0.3136	-0.67663	1.483	-0.99897	1689.4
12.09	1210	60	NaN	-1.3121	21.132	2.928	-177.18	14.111	-4.3902	6.9321	-829.41	1164	29.534	859.85	1160.2	28.609	35.953	1	0	2.3757	-2.7327	-19.584	-15.244	-2.0787	2.0529	21.002	14.241	0.29699	-0.67987	1.4184	-1.0025	1689.4
12.1	1211	60	NaN	-1.3	21.094	2.9582	-177.19	14.131	-4.4126	6.9224	-829.44	1164	29.433	859.79	1160.2	27.117	36.609	1	0	2.3384	-2.696	-19.588	-15.248	-2.0635	2.0432	20.965	14.261	0.27489	-0.6529	1.3768	-0.98717	1689.4
12.11	1212	60	NaN	-1.2842	21.069	2.9773	-177.21	14.158	-4.4092	6.9303	-829.44	1164	29.426	859.73	1160.1	28.74	37.667	1	0	2.3421	-2.6997	-19.589	-15.249	-2.0472	2.0303	20.939	14.288	0.29497	-0.6694	1.35	-0.96077	1689.3
12.12	1213	60	NaN	-1.272	21.041	2.9979	-177.23	14.193	-4.3774	6.9234	-829.45	1164	29.517	859.66	1160.1	29.467	37.394	1	0	2.3266	-2.6845	-19.591	-15.251	-2.0383	2.008	20.911	14.324	0.28828	-0.67642	1.3193	-0.92767	1689.3
12.13	1214	60	NaN	-1.2691	21.009	3.0396	-177.23	14.234	-4.3508	6.8318	-829.47	1164	29.612	859.61	1160.1	25.009	36.072	1	0	2.2945	-2.6528	-19.595	-15.255	-2.0417	1.9942	20.878	14.365	0.25273	-0.65857	1.283	-0.88948	1689.2
12.14	1215	60	NaN	-1.2535	20.973	3.0668	-177.22	14.266	-4.3088	6.7715	-829.5	1164	29.736	859.57	1160.1	24.98	37.112	1	0	2.2237	-2.5832	-19.598	-15.258	-2.0325	1.9993	20.84	14.399	0.19118	-0.58381	1.242	-0.85925	1689.2
12.15	1216	60	NaN	-1.226	20.915	3.0697	-177.21	14.336	-4.4547	6.7583	-829.54	1164	29.445	859.44	1160.1	23.649	40.563	1	0	2.2122	-2.5719	-19.602	-15.261	-1.9956	2.0177	20.782	14.469	0.21662	-0.55417	1.1808	-0.79259	1689.1
12.16	1217	60	NaN	-1.2065	20.859	2.9993	-177.22	14.352	-4.4477	6.9768	-829.58	1163.9	29.574	859.38	1160	23.649	37.073	1	0	2.2361	-2.5954	-19.604	-15.264	-1.9731	2.0122	20.728	14.483	0.26309	-0.58327	1.1236	-0.78116	1689.1
12.17	1218	60	NaN	-1.2042	20.823	3.0181	-177.21	14.347	-4.4652	6.8981	-829.61	1163.9	29.598	859.35	1160	23.649	40.044	1	0	2.0865	-2.4482	-19.605	-15.264	-1.9743	2.0223	20.69	14.479	0.11228	-0.42592	1.0859	-0.7852	1689.1
12.18	1219	60	NaN	-1.2011	20.8	3.0512	-177.21	14.329	-4.4528	6.7798	-829.61	1163.9	29.71	859.33	1160	25.091	27.499	1	0	1.8955	-2.2602	-19.6	-15.26	-1.9789	2.0079	20.667	14.462	-0.083428	-0.25233	1.0665	-0.79784	1689.1
12.19	1220	60	NaN	-1.1956	20.776	3.0568	-177.21	14.311	-4.4648	6.7554	-829.58	1163.9	29.743	859.31	1160	24.683	54.639	1	0	1.7615	-2.1284	-19.583	-15.243	-1.9755	2.008	20.643	14.445	-0.21392	-0.12038	1.0597	-0.79854	1689
12.2	1221	60	NaN	-1.1944	20.741	3.0483	-177.2	14.295	-4.5048	6.7715	-829.58	1163.9	29.687	859.27	1160	26.082	56.771	1	0	1.695	-2.0629	-19.576	-15.236	-1.9718	2.0261	20.607	14.429	-0.27685	-0.036765	1.0315	-0.80726	1689
12.21	1222	60	NaN	-1.1964	20.691	3.0452	-177.22	14.268	-4.4795	6.7631	-829.64	1163.9	29.846	859.24	1160	25.141	56.082	1	0	1.6719	-2.0402	-19.573	-15.233	-1.9795	2.0003	20.558	14.401	-0.30755	-0.039955	0.98519	-0.83178	1689
12.22	1223	60	NaN	-1.1817	20.633	2.9673	-177.22	14.243	-4.4967	6.9999	-829.67	1163.8	29.883	859.17	1160	26.618	57.78	1	0	1.713	-2.0806	-19.573	-15.233	-1.958	2.0072	20.504	14.372	-0.24504	-0.073452	0.93071	-0.86101	1689
12.23	1224	60	NaN	-1.1832	20.633	2.9738	-177.24	14.233	-4.4893	7.0018	-829.61	1163.8	29.969	859.15	1160	23.649	59.846	1	0	1.797	-2.1633	-19.574	-15.234	-1.9623	1.979	20.506	14.361	-0.16532	-0.18432	0.93119	-0.87373	1688.9
12.24	1225	60	NaN	-1.1941	20.631	3.0253	-177.28	14.236	-4.4641	6.8821	-829.57	1163.7	30.118	859.13	1160	26.409	63.792	1	1	1.8985	-2.2632	-19.576	-15.236	-1.9825	1.936	20.504	14.363	-0.083989	-0.32719	0.92813	-0.87321	1688.9
12.25	1226	60	NaN	-1.2126	20.63	3.0767	-177.3	14.285	-4.4642	6.7625	-829.52	1163.7	30.179	859.04	1160	28.175	68.767	1	1	2.0363	-2.3988	-19.576	-15.236	-2.0071	1.909	20.505	14.41	0.029243	-0.48979	0.92897	-0.82503	1688.7
12.26	1227	60	NaN	-1.2255	20.627	3.1097	-177.31	14.346	-4.4864	6.7032	-829.47	1163.7	30.175	858.95	1160	31.58	70.255	1	1	2.1544	-2.515	-19.575	-15.235	-2.022	1.8888	20.502	14.47	0.13239	-0.62616	0.92776	-0.76445	1688.6
12.27	1228	60	NaN	-1.2244	20.596	3.0322	-177.34	14.441	-4.5145	7.0172	-829.42	1163.5	30.172	858.84	1160	29.715	67.621	1	1	2.214	-2.5736	-19.573	-15.233	-2.0102	1.8742	20.476	14.561	0.20384	-0.69943	0.90246	-0.6727	1688.4
12.28	1229	60	NaN	-1.2218	20.537	2.8859	-177.37	14.584	-4.5317	7.5502	-829.4	1163.4	30.216	858.67	1160	31.497	66.916	1	1	2.3068	-2.665	-19.571	-15.231	-1.9911	1.8591	20.424	14.698	0.31574	-0.80589	0.8525	-0.53268	1688.2
12.29	1230	60	NaN	-1.2489	20.52	3.0651	-177.41	14.657	-4.5251	6.9404	-829.34	1163.4	30.32	858.67	1160	31.455	66.759	1	1	2.4165	-2.7729	-19.568	-15.228	-2.0424	1.8004	20.405	14.773	0.37404	-0.97244	0.83662	-0.45505	1688.2
12.3	1231	60	NaN	-1.1639	20.454	2.7908	-177.42	14.776	-4.5677	7.8088	-829.27	1163.1	30.292	858.58	1160	30.997	66.618	1	1	2.5471	-2.9014	-19.564	-15.224	-1.9271	1.8192	20.348	14.882	0.61998	-1.0822	0.7841	-0.34259	1688
12.31	1232	60	NaN	-1.2401	20.434	3.0374	-177.42	14.896	-4.6261	7.1011	-829.27	1163.2	30.197	858.49	1160	30.638	66.71	1	1	2.6425	-2.9953	-19.561	-15.221	-2.0241	1.797	20.324	15.005	0.61845	-1.1983	0.76382	-0.21539	1687.9
12.32	1233	60	NaN	-1.2595	20.394	2.9756	-177.43	15.016	-4.6729	7.3741	-829.24	1163.1	30.149	858.44	1160	31.701	66.758	1	1	2.7288	-3.0802	-19.557	-15.217	-2.0326	1.7984	20.288	15.122	0.69623	-1.2818	0.73072	-0.095259	1687.8
12.33	1234	60	NaN	-1.2762	20.364	3.0314	-177.44	15.127	-4.7061	7.182	-829.16	1163.1	30.136	858.38	1160	30.206	66.826	1	1	2.7775	-3.1281	-19.553	-15.213	-2.0555	1.7772	20.26	15.232	0.72198	-1.3509	0.70656	0.018935	1687.7
12.34	1235	60	NaN	-1.2907	20.332	3.1411	-177.46	15.216	-4.7274	6.7919	-829.09	1163.1	30.148	858.35	1160	31.067	67.121	1	1	2.8514	-3.2008	-19.548	-15.208	-2.0837	1.7489	20.228	15.32	0.76772	-1.4519	0.67996	0.11163	1687.6
12.35	1236	60	NaN	-1.2844	20.276	3.1012	-177.47	15.281	-4.7134	6.9181	-829.04	1163	30.252	858.33	1160	31.888	67.1	1	1	2.971	-3.3185	-19.542	-15.202	-2.0767	1.733	20.176	15.381	0.89432	-1.5855	0.6331	0.17857	1687.5
12.36	1237	60	NaN	-1.2808	20.211	3.0403	-177.5	15.334	-4.6457	7.1027	-828.97	1162.9	30.496	858.32	1160	29.683	66.916	1	1	3.0505	-3.3967	-19.536	-15.196	-2.0752	1.7078	20.115	15.43	0.97531	-1.689	0.57881	0.23409	1687.4
12.37	1238	60	NaN	-1.2732	20.179	3.0106	-177.47	15.326	-4.6922	7.194	-828.89	1162.8	30.418	858.35	1160.1	29.892	66.604	1	1	3.1611	-3.5056	-19.53	-15.19	-2.0618	1.7366	20.085	15.42	1.0993	-1.7689	0.55497	0.23038	1687.4
12.38	1239	60	NaN	-1.2593	20.162	3.0212	-177.48	15.329	-4.7013	7.195	-828.81	1162.8	30.472	858.33	1160.1	30.714	66.592	1	1	3.3325	-3.6743	-19.524	-15.184	-2.0497	1.7335	20.07	15.421	1.2828	-1.9408	0.54617	0.23696	1687.3
12.39	1240	60	NaN	-1.2615	20.153	3.0243	-177.48	15.275	-4.6887	7.1835	-828.7	1162.8	30.595	858.39	1160.1	29.022	66.697	1	1	3.442	-3.782	-19.515	-15.175	-2.0565	1.7265	20.062	15.366	1.3855	-2.0555	0.5469	0.19177	1687.2
12.4	1241	60	NaN	-1.2644	20.142	3.0119	-177.47	15.237	-4.69	7.2237	-828.65	1162.8	30.635	858.41	1160.1	30.121	66.579	1	1	3.5416	-3.88	-19.505	-15.164	-2.0594	1.7304	20.051	15.328	1.4822	-2.1496	0.54687	0.16333	1687.2
12.41	1242	60	NaN	-1.2663	20.132	2.9991	-177.48	15.205	-4.6706	7.2747	-828.63	1162.8	30.715	858.4	1160.1	27.59	66.799	1	1	3.6413	-3.9781	-19.494	-15.154	-2.0624	1.7251	20.042	15.295	1.5789	-2.253	0.5475	0.14108	1687.2
12.42	1243	60	NaN	-1.273	20.126	2.9979	-177.49	15.16	-4.6559	7.2871	-828.58	1162.7	30.796	858.41	1160.1	29.577	66.554	1	1	3.6951	-4.031	-19.488	-15.148	-2.0714	1.7141	20.037	15.249	1.6237	-2.317	0.54896	0.10104	1687.2
12.43	1244	60	NaN	-1.2864	20.132	2.9977	-177.48	15.096	-4.7084	7.2921	-828.53	1162.7	30.717	858.45	1160.1	28.806	66.254	1	1	3.6988	-4.0347	-19.486	-15.146	-2.0819	1.7196	20.043	15.185	1.6169	-2.3151	0.55716	0.039048	1687.1
12.44	1245	60	NaN	-1.2954	20.16	2.9652	-177.49	15.007	-4.776	7.4267	-828.43	1162.7	30.651	858.48	1160.1	27.553	66.345	1	1	3.8679	-4.2011	-19.473	-15.133	-2.0842	1.7246	20.073	15.094	1.7838	-2.4765	0.59956	-0.03932	1687.1
12.45	1246	60	NaN	-1.3148	20.194	2.9893	-177.52	14.974	-4.7175	7.3535	-828.37	1162.7	30.887	858.47	1160.2	30.164	66.053	1	1	3.9394	-4.2715	-19.464	-15.124	-2.1141	1.6833	20.108	15.059	1.8254	-2.5882	0.64459	-0.064154	1687
12.46	1247	60	NaN	-1.3099	20.219	2.8197	-177.5	14.925	-4.7678	7.9693	-828.32	1162.6	30.79	858.51	1160.1	28.804	65.712	1	1	3.8873	-4.2202	-19.457	-15.117	-2.085	1.7219	20.136	15.008	1.8023	-2.4983	0.67842	-0.1089	1687
12.47	1248	60	NaN	-1.3277	20.278	2.7688	-177.49	14.906	-4.7897	8.1785	-828.22	1162.5	30.796	858.47	1160.1	28.301	63.67	1	1	3.6569	-3.9934	-19.446	-15.106	-2.096	1.7381	20.197	14.987	1.5609	-2.2553	0.751	-0.11891	1686.8
12.48	1249	60	NaN	-1.3552	20.338	2.7765	-177.49	14.885	-4.7946	8.1757	-828.13	1162.5	30.848	858.45	1160.1	26.533	62.331	1	1	3.4335	-3.7736	-19.436	-15.096	-2.1253	1.7439	20.258	14.965	1.3081	-2.0297	0.82208	-0.13027	1686.7
12.49	1250	60	NaN	-1.3787	20.387	2.7794	-177.48	14.864	-4.7962	8.1859	-828.05	1162.5	30.903	858.46	1160.2	28.76	60.956	1	0	3.4186	-3.759	-19.435	-15.094	-2.1504	1.7513	20.307	14.944	1.2682	-2.0076	0.87263	-0.15049	1686.7
12.5	1251	60	NaN	-1.3983	20.439	2.7732	-177.46	14.855	-4.8002	8.2427	-827.93	1162.5	30.962	858.44	1160.2	25.684	59.716	1	0	3.3328	-3.6745	-19.431	-15.091	-2.1702	1.7637	20.36	14.934	1.1626	-1.9108	0.92834	-0.15752	1686.5
12.51	1252	60	NaN	-1.4216	20.498	2.7774	-177.44	14.838	-4.8189	8.2875	-827.79	1162.5	31.001	858.44	1160.2	25.149	58.36	1	0	3.1978	-3.5417	-19.427	-15.087	-2.1934	1.7872	20.419	14.917	1.0044	-1.7545	0.99194	-0.16981	1686.4
12.52	1253	60	NaN	-1.4427	20.517	2.7949	-177.42	14.828	-4.8233	8.2731	-827.74	1162.5	31.048	858.45	1160.2	23.649	56.517	1	0	3.1866	-3.5307	-19.425	-15.084	-2.2165	1.8065	20.438	14.907	0.97006	-1.7242	1.0131	-0.17746	1686.3
12.53	1254	60	NaN	-1.4695	20.539	2.949	-177.41	14.827	-4.8054	7.7638	-827.67	1162.6	31.141	858.44	1160.2	24.002	54.049	1	0	3.0942	-3.4398	-19.421	-15.081	-2.2639	1.7957	20.458	14.908	0.83032	-1.6441	1.0367	-0.17258	1686.3
12.54	1255	60	NaN	-1.4628	20.522	2.849	-177.39	14.805	-4.8335	8.1724	-827.64	1162.5	31.102	858.48	1160.2	23.649	52.701	1	0	2.9382	-3.2863	-19.417	-15.077	-2.2419	1.8337	20.443	14.884	0.69631	-1.4526	1.026	-0.19267	1686.3
12.55	1256	60	NaN	-1.4721	20.519	2.8718	-177.39	14.792	-4.8313	8.1342	-827.56	1162.6	31.147	858.49	1160.2	23.649	50.777	1	0	2.9025	-3.2512	-19.415	-15.075	-2.254	1.8322	20.439	14.871	0.64849	-1.419	1.0244	-0.20358	1686.2
12.56	1257	60	NaN	-1.4902	20.512	2.9332	-177.39	14.789	-4.8229	7.9518	-827.45	1162.6	31.202	858.48	1160.2	23.649	48.828	1	0	2.8632	-3.2125	-19.413	-15.073	-2.2803	1.8196	20.432	14.87	0.5829	-1.3929	1.0184	-0.20341	1686.1
12.57	1258	60	NaN	-1.4995	20.487	2.9268	-177.39	14.792	-4.8198	8.0098	-827.37	1162.6	31.231	858.47	1160.2	23.649	44.676	1	0	2.8032	-3.1534	-19.41	-15.07	-2.2886	1.8202	20.406	14.873	0.51454	-1.3332	0.99624	-0.1972	1686
12.58	1259	60	NaN	-1.498	20.455	2.898	-177.4	14.801	-4.7948	8.1473	-827.31	1162.5	31.32	858.45	1160.2	23.649	44.486	1	0	2.7293	-3.0807	-19.409	-15.069	-2.2856	1.8117	20.376	14.88	0.44372	-1.269	0.9668	-0.18873	1685.9
12.59	1260	60	NaN	-1.4846	20.405	2.7614	-177.42	14.793	-4.7843	8.6846	-827.22	1162.5	31.379	858.47	1160.2	24.045	43.712	1	0	2.6526	-3.0052	-19.41	-15.069	-2.256	1.811	20.328	14.871	0.39664	-1.1942	0.91855	-0.19894	1685.8
12.6	1261	60	NaN	-1.4814	20.364	2.7342	-177.43	14.8	-4.7744	8.8001	-827.16	1162.4	31.416	858.46	1160.2	23.649	39.65	1	0	2.6075	-2.9608	-19.41	-15.07	-2.2501	1.8033	20.289	14.875	0.35741	-1.1575	0.87863	-0.19461	1685.8
12.61	1262	60	NaN	-1.4729	20.332	2.7402	-177.44	14.804	-4.7445	8.8196	-827.09	1162.4	31.52	858.45	1160.2	26.354	40.884	1	0	2.6707	-3.0231	-19.411	-15.071	-2.2445	1.784	20.256	14.879	0.42618	-1.2391	0.84455	-0.1921	1685.7
12.62	1263	60	NaN	-1.4593	20.288	2.7206	-177.46	14.796	-4.7215	8.9434	-827.05	1162.4	31.605	858.45	1160.2	25.46	40.577	1	0	2.7929	-3.1433	-19.413	-15.073	-2.2296	1.7731	20.213	14.871	0.56325	-1.3702	0.79959	-0.20261	1685.7
12.63	1264	60	NaN	-1.4446	20.241	2.7204	-177.46	14.782	-4.7409	9.0461	-826.98	1162.3	31.582	858.45	1160.2	27.803	41.192	1	0	2.8859	-3.2348	-19.416	-15.076	-2.2106	1.7784	20.167	14.857	0.6753	-1.4564	0.75047	-0.21952	1685.6
12.64	1265	60	NaN	-1.4359	20.202	2.7481	-177.45	14.773	-4.7623	9.07	-826.9	1162.3	31.565	858.44	1160.1	25.248	38.528	1	0	2.9619	-3.3096	-19.42	-15.08	-2.2006	1.7841	20.128	14.848	0.7613	-1.5255	0.70794	-0.2322	1685.5
12.65	1266	60	NaN	-1.4324	20.175	2.774	-177.45	14.767	-4.7427	9.0824	-826.83	1162.3	31.666	858.41	1160.1	41.506	38.144	1	0	2.9843	-3.3316	-19.425	-15.085	-2.2002	1.7789	20.101	14.841	0.78411	-1.5527	0.6759	-0.24323	1685.4
12.66	1267	60	NaN	-1.4222	20.157	2.784	-177.45	14.748	-4.7275	9.1615	-826.73	1162.3	31.739	858.4	1160.1	42.549	39.768	1	0	3.0067	-3.3536	-19.43	-15.09	-2.1898	1.7828	20.082	14.822	0.81683	-1.5708	0.65242	-0.26709	1685.3
12.67	1268	60	NaN	-1.4347	20.125	2.8127	-177.44	14.727	-4.6906	9.1725	-826.7	1162.3	31.822	858.35	1160.1	45.375	39.749	1	0	3.029	-3.3756	-19.434	-15.094	-2.2048	1.7876	20.048	14.804	0.82424	-1.588	0.61374	-0.29053	1685.2
12.68	1269	60	NaN	-1.4296	20.098	2.8164	-177.42	14.696	-4.6956	9.2808	-826.61	1162.3	31.836	858.31	1160.1	45.582	38.574	1	0	3.0514	-3.3977	-19.439	-15.099	-2.1966	1.8107	20.021	14.773	0.85484	-1.5869	0.58178	-0.32636	1685.1
12.69	1270	60	NaN	-1.4215	20.053	2.8199	-177.41	14.635	-4.68	9.4616	-826.54	1162.3	31.941	858.3	1160.1	45.179	41.144	1	0	3.0738	-3.4197	-19.444	-15.104	-2.1859	1.8217	19.976	14.712	0.88792	-1.5979	0.53164	-0.39233	1685
12.7	1271	60	NaN	-1.4158	20.021	2.8444	-177.41	14.597	-4.662	9.5561	-826.48	1162.3	32.041	858.24	1160	45.543	40.048	1	0	3.0962	-3.4417	-19.449	-15.109	-2.1804	1.8273	19.944	14.675	0.91577	-1.6144	0.4951	-0.43447	1684.9
12.71	1272	60	NaN	-1.3838	20.008	2.8816	-177.41	14.575	-4.6243	9.5748	-826.39	1162.3	32.188	858.18	1160	35.662	38.923	1	0	3.1185	-3.4637	-19.454	-15.114	-2.1529	1.8194	19.93	14.653	0.96564	-1.6443	0.47587	-0.46081	1684.7
12.72	1273	60	NaN	-1.3408	20.009	2.9296	-177.42	14.551	-4.5815	9.5817	-826.26	1162.4	32.353	858.09	1160	45.02	39.668	1	0	3.1409	-3.4857	-19.459	-15.119	-2.1154	1.8078	19.928	14.632	1.0256	-1.6779	0.46903	-0.48654	1684.5
12.73	1274	60	NaN	-1.3508	20.024	3.0143	-177.41	14.541	-4.5839	9.5358	-826.11	1162.5	32.392	857.96	1160	55.757	41.539	1	0	3.1633	-3.5077	-19.464	-15.124	-2.1284	1.8168	19.94	14.625	1.0349	-1.691	0.47634	-0.49841	1684.2
12.74	1275	60	NaN	-1.4048	20.05	3.1768	-177.4	14.551	-4.5931	9.1808	-825.99	1162.6	32.398	857.86	1160	56.989	43.872	1	0	3.1857	-3.5298	-19.468	-15.128	-2.1947	1.8132	19.962	14.64	0.99093	-1.7166	0.49343	-0.4888	1684
12.75	1276	60	NaN	-1.3871	20.044	3.1924	-177.39	14.529	-4.5769	9.2982	-825.9	1162.6	32.486	857.81	1160	55.419	44.184	1	0	3.208	-3.5518	-19.473	-15.133	-2.1762	1.8165	19.953	14.619	1.0319	-1.7353	0.48007	-0.51404	1683.9
12.76	1277	60	NaN	-1.3688	20.026	3.2026	-177.37	14.537	-4.5988	9.4101	-825.81	1162.7	32.439	857.7	1160	53.59	43.954	1	0	3.2304	-3.5738	-19.478	-15.138	-2.1525	1.844	19.934	14.629	1.0779	-1.7298	0.45587	-0.50877	1683.7
12.77	1278	60	NaN	-1.3426	19.986	3.2338	-177.36	14.546	-4.5828	9.4678	-825.71	1162.7	32.503	857.57	1160	50.738	41.414	1	0	3.2528	-3.5958	-19.483	-15.143	-2.1266	1.8578	19.892	14.641	1.1262	-1.738	0.40855	-0.50236	1683.4
12.78	1279	60	NaN	-1.3193	19.939	3.2482	-177.34	14.55	-4.5789	9.5518	-825.62	1162.8	32.529	857.47	1159.9	47.565	39.959	1	0	3.2752	-3.6178	-19.488	-15.148	-2.1015	1.8767	19.842	14.647	1.1737	-1.7411	0.35424	-0.50098	1683.2
12.79	1280	60	NaN	-1.3016	19.888	3.2472	-177.32	14.545	-4.585	9.6545	-825.56	1162.8	32.519	857.4	1159.9	45.72	39.34	1	0	3.2976	-3.6399	-19.493	-15.153	-2.0799	1.8978	19.789	14.644	1.2176	-1.7421	0.29624	-0.50911	1683.1
12.8	1281	60	NaN	-1.2835	19.829	3.2542	-177.32	14.532	-4.5655	9.7284	-825.53	1162.8	32.58	857.36	1159.9	45.878	43	1	0	3.3199	-3.6619	-19.498	-15.158	-2.0615	1.9033	19.729	14.632	1.2585	-1.7586	0.23151	-0.52549	1683
12.81	1282	60	NaN	-1.2646	19.777	3.2483	-177.32	14.529	-4.5569	9.8346	-825.45	1162.9	32.608	857.3	1159.9	47.017	42.053	1	0	3.3423	-3.6839	-19.502	-15.162	-2.0399	1.9083	19.676	14.63	1.3024	-1.7756	0.17347	-0.53258	1682.9
12.82	1283	60	NaN	-1.2471	19.702	3.2425	-177.29	14.523	-4.5744	9.931	-825.39	1162.9	32.542	857.2	1159.9	46.922	40.728	1	0	3.3647	-3.7059	-19.507	-15.167	-2.017	1.9437	19.598	14.627	1.3477	-1.7622	0.091197	-0.5405	1682.7
12.83	1284	60	NaN	-1.2232	19.645	3.0879	-177.28	14.523	-4.5786	10.488	-825.34	1162.9	32.53	857.13	1159.9	48.254	40.391	1	0	3.3871	-3.7279	-19.512	-15.172	-1.9738	1.9743	19.542	14.626	1.4132	-1.7536	0.030054	-0.54655	1682.6
12.84	1285	60	NaN	-1.2273	19.566	3.0572	-177.26	14.479	-4.5864	10.618	-825.3	1162.9	32.49	857.13	1159.8	48.76	39.481	1	0	3.4094	-3.7499	-19.517	-15.177	-1.9721	1.9967	19.463	14.583	1.4373	-1.7533	-0.054152	-0.59431	1682.6
12.85	1286	60	NaN	-1.2354	19.482	3.0666	-177.25	14.451	-4.588	10.597	-825.31	1162.9	32.457	857.1	1159.8	48.639	41.036	1	0	3.3957	-3.7364	-19.519	-15.179	-1.9799	2.0076	19.378	14.555	1.4158	-1.7288	-0.14045	-0.62408	1682.5
12.86	1287	60	NaN	-1.2366	19.422	3.0494	-177.25	14.436	-4.5613	10.649	-825.31	1162.9	32.517	857.07	1159.8	47.933	41.448	1	0	3.3718	-3.7129	-19.521	-15.181	-1.9813	2.0022	19.318	14.539	1.3905	-1.7107	-0.2031	-0.64219	1682.5
12.87	1288	60	NaN	-1.2321	19.369	3.0197	-177.26	14.414	-4.532	10.726	-825.3	1162.8	32.581	857.05	1159.8	48.006	41.987	1	0	3.339	-3.6807	-19.526	-15.185	-1.9763	1.9959	19.265	14.517	1.3627	-1.6847	-0.26031	-0.6686	1682.5
12.88	1289	60	NaN	-1.2254	19.276	3.0309	-177.24	14.392	-4.5635	10.652	-825.3	1162.8	32.434	857	1159.8	48.201	42.934	1	0	3.2968	-3.6391	-19.53	-15.19	-1.9672	2.0158	19.173	14.496	1.3296	-1.6232	-0.35793	-0.69457	1682.4
12.89	1290	60	NaN	-1.222	19.235	3.0378	-177.24	14.367	-4.5858	10.617	-825.25	1162.8	32.332	857.02	1159.8	46.552	39.692	1	0	3.2444	-3.5876	-19.536	-15.196	-1.9615	2.0232	19.131	14.471	1.2829	-1.5644	-0.40536	-0.72464	1682.4
12.9	1291	60	NaN	-1.2379	19.172	3.0864	-177.22	14.357	-4.6023	10.438	-825.28	1162.8	32.226	856.98	1159.8	41.56	39.761	1	0	3.2178	-3.5614	-19.54	-15.2	-1.98	2.0386	19.069	14.461	1.2378	-1.5227	-0.47155	-0.7397	1682.4
12.91	1292	60	NaN	-1.235	19.105	3.0442	-177.22	14.318	-4.6333	10.529	-825.35	1162.7	32.138	856.99	1159.7	35.661	39.346	1	0	3.1074	-3.4527	-19.55	-15.21	-1.9708	2.0428	19.003	14.42	1.1365	-1.41	-0.54634	-0.78983	1682.5
12.92	1293	60	NaN	-1.2188	19.079	3.0091	-177.22	14.299	-4.646	10.614	-825.41	1162.7	32.068	856.97	1159.7	30.032	40.071	1	0	2.9019	-3.2505	-19.565	-15.225	-1.9494	2.0501	18.978	14.4	0.95248	-1.2004	-0.58639	-0.82498	1682.5
12.93	1294	60	NaN	-1.2003	19.083	2.9824	-177.22	14.284	-4.6322	10.694	-825.45	1162.6	32.058	856.96	1159.7	24.871	37.716	1	0	2.8515	-3.2009	-19.571	-15.231	-1.9278	2.0524	18.983	14.384	0.92366	-1.1485	-0.58767	-0.8475	1682.5
12.94	1295	60	NaN	-1.1945	19.106	2.9861	-177.22	14.263	-4.6114	10.692	-825.49	1162.6	32.071	856.96	1159.7	29.847	37.685	1	0	2.8448	-3.1944	-19.576	-15.236	-1.9225	2.0494	19.007	14.363	0.92231	-1.145	-0.56977	-0.87325	1682.6
12.95	1296	60	NaN	-1.2063	19.145	3.0126	-177.22	14.246	-4.6029	10.634	-825.52	1162.6	32.043	856.93	1159.7	41.881	37.736	1	0	2.8836	-3.2325	-19.58	-15.24	-1.9353	2.0539	19.044	14.347	0.9483	-1.1787	-0.53597	-0.89377	1682.6
12.96	1297	60	NaN	-1.2148	19.182	2.9143	-177.21	14.22	-4.5929	11.006	-825.6	1162.5	32.02	856.92	1159.7	45.189	39.176	1	0	2.9258	-3.2741	-19.585	-15.245	-1.9303	2.0742	19.083	14.319	0.99548	-1.1998	-0.50186	-0.92631	1682.7
12.97	1298	60	NaN	-1.2428	19.25	3.0847	-177.19	14.179	-4.6382	10.458	-825.62	1162.6	31.837	856.95	1159.6	42.92	37.324	1	0	2.9705	-3.3181	-19.59	-15.25	-1.9707	2.0854	19.148	14.282	0.99983	-1.2327	-0.44196	-0.96788	1682.7
12.98	1299	60	NaN	-1.238	19.277	3.0604	-177.18	14.141	-4.6191	10.534	-825.74	1162.6	31.827	856.93	1159.6	52.111	39.197	1	0	3.0153	-3.3621	-19.594	-15.253	-1.963	2.0955	19.175	14.243	1.0523	-1.2666	-0.41896	-1.0102	1682.8
12.99	1300	60	NaN	-1.2399	19.27	3.0349	-177.17	14.114	-4.6188	10.606	-825.91	1162.6	31.776	856.9	1159.6	55.661	44.966	1	0	3.0249	-3.3716	-19.601	-15.261	-1.9607	2.1129	19.167	14.216	1.0642	-1.2586	-0.43397	-1.0449	1682.9
13	1301	60	NaN	-1.2284	19.252	2.9167	-177.15	14.087	-4.6115	10.995	-826.05	1162.5	31.752	856.9	1159.6	55.151	44.115	1	0	3.0112	-3.3581	-19.611	-15.271	-1.935	2.1418	19.151	14.188	1.0761	-1.2163	-0.45987	-1.0834	1683.1
13.01	1302	60	NaN	-1.2094	19.246	2.8276	-177.14	14.061	-4.6047	11.299	-826.17	1162.5	31.725	856.89	1159.5	50.428	44.424	1	0	3.0969	-3.4424	-19.614	-15.274	-1.9047	2.1673	19.146	14.161	1.1922	-1.2752	-0.46768	-1.1133	1683.2
13.02	1303	60	NaN	-1.2082	19.261	2.9279	-177.12	14.045	-4.6086	10.967	-826.25	1162.6	31.664	856.87	1159.5	45.319	41.379	1	0	3.0947	-3.4402	-19.618	-15.278	-1.9127	2.1712	19.158	14.148	1.182	-1.269	-0.45948	-1.1298	1683.3
13.03	1304	60	NaN	-1.2338	19.282	3.1534	-177.11	14.041	-4.6021	10.192	-826.34	1162.7	31.639	856.85	1159.5	42.879	40.74	1	0	3.0171	-3.3639	-19.622	-15.281	-1.9638	2.1556	19.174	14.148	1.0533	-1.2083	-0.44724	-1.1333	1683.3
13.04	1305	60	NaN	-1.2252	19.262	3.1712	-177.1	14.007	-4.6099	10.12	-826.46	1162.7	31.593	856.88	1159.5	44.118	39.897	1	0	3.0292	-3.3758	-19.624	-15.284	-1.956	2.1658	19.153	14.116	1.0732	-1.21	-0.47049	-1.1672	1683.5
13.05	1306	60	NaN	-1.2097	19.227	3.1725	-177.09	13.996	-4.6133	10.052	-826.71	1162.8	31.54	856.85	1159.5	44.565	37.979	1	0	3.0631	-3.4091	-19.625	-15.285	-1.9409	2.1759	19.116	14.106	1.1221	-1.2332	-0.50857	-1.179	1683.7
13.06	1307	60	NaN	-1.2037	19.201	3.1274	-177.09	13.995	-4.593	10.121	-826.86	1162.7	31.574	856.83	1159.5	46.8	38.219	1	0	2.9436	-3.2916	-19.627	-15.286	-1.9337	2.1766	19.091	14.105	1.0099	-1.115	-0.53509	-1.1818	1683.8
13.07	1308	60	NaN	-1.2013	19.179	3.0925	-177.08	14.009	-4.614	10.177	-826.99	1162.7	31.484	856.8	1159.5	48.46	39.247	1	0	2.9026	-3.2513	-19.626	-15.286	-1.9264	2.1911	19.071	14.118	0.97629	-1.0602	-0.55579	-1.1684	1683.9
13.08	1309	60	NaN	-1.1999	19.18	3.1049	-177.08	14.029	-4.6127	10.094	-827.1	1162.7	31.44	856.76	1159.5	51.535	42.025	1	0	2.9093	-3.2578	-19.625	-15.285	-1.9261	2.1938	19.071	14.139	0.98311	-1.064	-0.55372	-1.146	1684
13.09	1310	60	NaN	-1.2003	19.203	3.1332	-177.09	14.046	-4.5752	9.9577	-827.17	1162.7	31.502	856.74	1159.5	46.873	41.667	1	0	2.9354	-3.2835	-19.621	-15.281	-1.9333	2.1771	19.093	14.157	1.0021	-1.1064	-0.52795	-1.1241	1684.1
13.1	1311	60	NaN	-1.2048	19.224	3.1231	-177.1	14.057	-4.5717	9.9363	-827.2	1162.8	31.491	856.74	1159.5	29.644	38.114	1	0	2.9268	-3.275	-19.617	-15.277	-1.9381	2.1689	19.113	14.168	0.98865	-1.1062	-0.50404	-1.1084	1684.1
13.11	1312	60	NaN	-1.2126	19.227	3.1149	-177.08	14.071	-4.626	9.909	-827.25	1162.7	31.304	856.75	1159.5	28.137	37.864	1	0	2.8971	-3.2458	-19.612	-15.272	-1.9405	2.1905	19.116	14.182	0.95662	-1.0553	-0.49635	-1.0898	1684.1
13.12	1313	60	NaN	-1.2373	19.247	3.143	-177.09	14.102	-4.6141	9.7572	-827.28	1162.8	31.326	856.72	1159.5	23.649	40.683	1	0	2.8618	-3.2111	-19.607	-15.267	-1.9711	2.18	19.135	14.215	0.89064	-1.031	-0.47168	-1.0522	1684.1
13.13	1314	60	NaN	-1.231	19.272	3.1226	-177.11	14.148	-4.5687	9.7631	-827.28	1162.8	31.414	856.66	1159.5	24.057	37.232	1	0	2.8378	-3.1875	-19.601	-15.261	-1.9677	2.1531	19.162	14.259	0.87016	-1.0344	-0.43931	-1.0015	1684.1
13.14	1315	60	NaN	-1.2374	19.281	3.1154	-177.13	14.181	-4.5278	9.7424	-827.31	1162.7	31.501	856.62	1159.5	23.649	36.066	1	0	2.8602	-3.2095	-19.594	-15.254	-1.9777	2.1282	19.171	14.291	0.88252	-1.0813	-0.42238	-0.96244	1684.1
13.15	1316	60	NaN	-1.2454	19.282	3.1217	-177.14	14.195	-4.5311	9.6722	-827.34	1162.7	31.471	856.61	1159.5	23.649	38.655	1	0	2.8316	-3.1814	-19.588	-15.248	-1.987	2.118	19.172	14.305	0.84458	-1.0633	-0.41632	-0.94265	1684.1
13.16	1317	60	NaN	-1.2427	19.28	3.1351	-177.14	14.211	-4.5569	9.5782	-827.35	1162.7	31.38	856.59	1159.5	23.655	38	1	0	2.7587	-3.1096	-19.583	-15.242	-1.9845	2.1169	19.169	14.321	0.77417	-0.99268	-0.4135	-0.92118	1684.1
13.17	1318	60	NaN	-1.2333	19.269	3.1514	-177.14	14.233	-4.5769	9.4793	-827.37	1162.7	31.305	856.56	1159.5	23.649	38.83	1	0	2.5945	-2.9481	-19.577	-15.237	-1.9759	2.1205	19.158	14.344	0.61861	-0.82756	-0.41886	-0.89253	1684.1
13.18	1319	60	NaN	-1.2317	19.236	3.1574	-177.12	14.232	-4.6062	9.3921	-827.44	1162.7	31.198	856.58	1159.5	36.256	39.328	1	0	2.4873	-2.8426	-19.572	-15.232	-1.9735	2.137	19.124	14.344	0.51375	-0.70554	-0.44784	-0.88826	1684.2
13.19	1320	60	NaN	-1.224	19.195	3.0902	-177.14	14.265	-4.566	9.5225	-827.53	1162.7	31.296	856.49	1159.5	36.578	37.97	1	0	2.404	-2.7606	-19.567	-15.227	-1.9647	2.118	19.085	14.376	0.43927	-0.64264	-0.4828	-0.85185	1684.2
13.2	1321	60	NaN	-1.1884	19.167	3.0484	-177.13	14.255	-4.5703	9.5391	-827.59	1162.7	31.251	856.48	1159.4	43.174	37.146	1	0	2.2488	-2.6079	-19.56	-15.22	-1.927	2.1282	19.056	14.366	0.32178	-0.47971	-0.50384	-0.85432	1684.2
13.21	1322	60	NaN	-1.1598	19.186	3.0205	-177.13	14.255	-4.5695	9.5271	-827.57	1162.8	31.223	856.44	1159.5	55.242	42.953	1	0	1.9933	-2.3564	-19.551	-15.211	-1.898	2.1343	19.073	14.367	0.095285	-0.22213	-0.47769	-0.8433	1684.2
13.22	1323	60	NaN	-1.1364	19.225	3.0164	-177.13	14.256	-4.5532	9.4336	-827.54	1162.8	31.26	856.4	1159.4	58.394	48.252	1	0	1.5481	-1.9184	-19.539	-15.198	-1.879	2.1258	19.111	14.37	-0.33093	0.2074	-0.42762	-0.8287	1684.1
13.23	1324	60	NaN	-1.1162	19.274	3.0283	-177.12	14.249	-4.5648	9.2893	-827.49	1162.9	31.217	856.38	1159.4	56.076	45.851	1	0	1.3512	-1.7247	-19.53	-15.19	-1.8623	2.1308	19.158	14.365	-0.51107	0.40612	-0.37247	-0.82487	1684
13.24	1325	60	NaN	-1.0998	19.318	3.0287	-177.11	14.235	-4.5954	9.15	-827.46	1162.9	31.112	856.36	1159.4	55.337	46.107	1	0	1.2086	-1.5843	-19.522	-15.182	-1.8471	2.1464	19.2	14.353	-0.63844	0.56207	-0.32214	-0.82846	1684
13.25	1326	60	NaN	-1.0885	19.339	2.9949	-177.11	14.221	-4.5812	9.0521	-827.46	1162.9	31.135	856.31	1159.4	54.598	46.197	1	0	1.0374	-1.4158	-19.51	-15.17	-1.8399	2.1378	19.22	14.34	-0.80249	0.72198	-0.29057	-0.83087	1683.9
13.26	1327	60	NaN	-1.0809	19.343	2.9576	-177.11	14.218	-4.5449	9.0245	-827.47	1162.9	31.199	856.25	1159.4	54.909	46.813	1	0	0.77673	-1.1594	-19.502	-15.162	-1.8355	2.1318	19.225	14.337	-1.0587	0.97244	-0.27771	-0.82547	1683.9
13.27	1328	60	NaN	-1.0676	19.33	2.8779	-177.1	14.185	-4.5653	9.1561	-827.52	1162.9	31.135	856.25	1159.4	54.756	45.712	1	0	0.49051	-0.87771	-19.495	-15.155	-1.8155	2.1503	19.212	14.303	-1.325	1.2726	-0.28304	-0.85219	1683.9
13.28	1329	60	NaN	-1.065	19.309	2.8549	-177.09	14.17	-4.5867	9.1201	-827.57	1162.9	31.052	856.21	1159.4	53.656	44.371	1	0	0.25665	-0.6476	-19.484	-15.144	-1.8113	2.1603	19.191	14.287	-1.5546	1.5127	-0.2926	-0.85661	1683.9
13.29	1330	60	NaN	-1.0854	19.299	2.8656	-177.12	14.14	-4.5276	8.9667	-827.6	1162.9	31.199	856.16	1159.4	53.756	47.668	1	0	0.029206	-0.42379	-19.472	-15.132	-1.8419	2.1281	19.182	14.257	-1.8127	1.7043	-0.29043	-0.87531	1683.9
13.3	1331	60	NaN	-1.1087	19.3	2.8933	-177.13	14.13	-4.4888	8.797	-827.6	1162.9	31.292	856.09	1159.4	51.786	44.865	1	0	-0.19824	-0.19998	-19.461	-15.121	-1.8742	2.1089	19.182	14.247	-2.0724	1.909	-0.27862	-0.8737	1683.8
13.31	1332	60	NaN	-1.1375	19.304	2.8936	-177.12	14.122	-4.4807	8.7135	-827.6	1162.9	31.305	856.03	1159.4	51.49	42.296	1	0	-0.14205	-0.25527	-19.455	-15.115	-1.9062	2.1071	19.187	14.239	-2.0483	1.8519	-0.26803	-0.87543	1683.8
13.32	1333	60	NaN	-1.1733	19.308	2.8368	-177.13	14.089	-4.4553	8.7769	-827.59	1162.9	31.373	856	1159.5	50.24	41.531	1	0	-0.19056	-0.20754	-19.445	-15.105	-1.9422	2.0973	19.191	14.206	-2.1328	1.8898	-0.25397	-0.89892	1683.7
13.33	1334	60	NaN	-1.1837	19.305	2.7661	-177.14	14.073	-4.4419	8.9466	-827.61	1162.9	31.405	855.96	1159.5	43.369	42.013	1	0	-0.49029	0.087397	-19.427	-15.087	-1.948	2.0976	19.189	14.189	-2.4383	2.185	-0.23799	-0.89792	1683.7
13.34	1335	60	NaN	-1.2154	19.309	2.7767	-177.13	14.057	-4.4498	8.835	-827.62	1162.9	31.38	855.94	1159.5	30.698	39.249	1	0	-0.63153	0.22638	-19.418	-15.078	-1.9826	2.1019	19.193	14.173	-2.6141	2.3283	-0.22492	-0.90483	1683.7
13.35	1336	60	NaN	-1.2488	19.341	2.783	-177.13	14.051	-4.4448	8.7857	-827.62	1162.9	31.377	855.91	1159.5	31.855	39.599	1	0	-0.73078	0.32404	-19.411	-15.071	-2.0176	2.1003	19.225	14.167	-2.7484	2.4244	-0.18573	-0.90403	1683.7
13.36	1337	60	NaN	-1.2717	19.379	2.8111	-177.13	14.043	-4.4369	8.6769	-827.62	1162.9	31.384	855.89	1159.5	26.761	38.811	1	0	-0.82438	0.41614	-19.405	-15.065	-2.0445	2.0997	19.262	14.16	-2.8688	2.5158	-0.1431	-0.90473	1683.7
13.37	1338	60	NaN	-1.2934	19.428	2.8194	-177.12	14.033	-4.4517	8.625	-827.6	1163	31.347	855.91	1159.5	25.607	38.84	1	0	-0.97066	0.56009	-19.399	-15.059	-2.0667	2.104	19.309	14.151	-3.0373	2.6641	-0.089319	-0.90748	1683.7
13.38	1339	60	NaN	-1.317	19.48	2.7961	-177.11	14.035	-4.477	8.6707	-827.58	1163	31.284	855.92	1159.5	23.739	37.596	1	0	-1.1758	0.76197	-19.393	-15.053	-2.0866	2.1163	19.361	14.154	-3.2624	2.8783	-0.031321	-0.89831	1683.6
13.39	1340	60	NaN	-1.3557	19.534	2.8107	-177.11	14.051	-4.4669	8.5904	-827.54	1163	31.32	855.91	1159.5	23.95	38.469	1	0	-1.2118	0.79736	-19.383	-15.043	-2.1293	2.1122	19.414	14.171	-3.3411	2.9095	0.03136	-0.87212	1683.6
13.4	1341	60	NaN	-1.4234	19.59	2.9354	-177.14	14.065	-4.4076	8.1476	-827.5	1163	31.506	855.93	1159.5	24.645	38.208	1	0	-1.2434	0.82841	-19.375	-15.035	-2.2183	2.0692	19.468	14.186	-3.4617	2.8977	0.092937	-0.8492	1683.6
13.41	1342	60	NaN	-1.4723	19.603	2.9771	-177.11	14.092	-4.4591	8.0012	-827.53	1163	31.364	855.95	1159.5	24.548	39.709	1	0	-1.2769	0.86146	-19.371	-15.031	-2.2674	2.0924	19.481	14.214	-3.5443	2.9538	0.11042	-0.81603	1683.6
13.42	1343	60	NaN	-1.504	19.593	2.9937	-177.11	14.101	-4.4679	7.9749	-827.58	1163	31.362	855.99	1159.4	23.649	39.215	1	0	-1.4461	1.0279	-19.364	-15.024	-2.2998	2.0988	19.471	14.224	-3.7459	3.1267	0.10718	-0.8	1683.7
13.43	1344	60	NaN	-1.5137	19.586	2.9881	-177.11	14.123	-4.457	8.0341	-827.6	1163	31.42	856.02	1159.4	37.222	39.341	1	0	-1.6177	1.1968	-19.357	-15.017	-2.3095	2.0922	19.465	14.244	-3.9272	3.289	0.1086	-0.7731	1683.8
13.44	1345	60	NaN	-1.5129	19.586	2.9769	-177.1	14.146	-4.4773	8.1301	-827.61	1163	31.385	856.04	1159.4	42.632	39.726	1	0	-1.7255	1.3028	-19.354	-15.014	-2.3042	2.1067	19.465	14.266	-4.0297	3.4095	0.11152	-0.74784	1683.8
13.45	1346	60	NaN	-1.5198	19.588	2.9963	-177.09	14.169	-4.5024	8.1322	-827.63	1163	31.332	856.06	1159.4	44.765	39.172	1	0	-1.8212	1.397	-19.349	-15.009	-2.3092	2.1224	19.467	14.29	-4.1304	3.5193	0.11845	-0.71908	1683.9
13.46	1347	60	NaN	-1.5322	19.596	3.0421	-177.08	14.198	-4.5265	8.0614	-827.62	1163	31.285	856.09	1159.5	50.154	36.921	1	0	-1.9046	1.479	-19.342	-15.002	-2.3224	2.1327	19.476	14.318	-4.227	3.6117	0.1336	-0.68433	1683.9
13.47	1348	60	NaN	-1.5337	19.615	3.0803	-177.07	14.226	-4.5532	8.0297	-827.56	1163	31.24	856.14	1159.5	45.037	39.096	1	0	-1.9382	1.5121	-19.338	-14.998	-2.3234	2.144	19.494	14.347	-4.2616	3.6561	0.15644	-0.65117	1683.9
13.48	1349	60	NaN	-1.5164	19.625	3.0876	-177.07	14.237	-4.5404	8.0761	-827.52	1163	31.298	856.17	1159.5	55.266	38.309	1	0	-1.9555	1.5292	-19.335	-14.995	-2.3066	2.1414	19.504	14.359	-4.2621	3.6706	0.16906	-0.63612	1683.8
13.49	1350	60	NaN	-1.4409	19.584	2.9076	-177.07	14.264	-4.5539	8.7975	-827.52	1163	31.309	856.22	1159.5	57.69	41.056	1	0	-1.9578	1.5314	-19.333	-14.993	-2.2069	2.1602	19.466	14.383	-4.1647	3.6916	0.13286	-0.61009	1683.9
13.5	1351	60	NaN	-1.4272	19.55	2.8795	-177.09	14.277	-4.5269	8.9619	-827.51	1163	31.423	856.26	1159.5	57.606	41.6	1	0	-1.9101	1.4845	-19.331	-14.991	-2.1914	2.1432	19.432	14.395	-4.1016	3.6277	0.10081	-0.59626	1683.9
13.51	1352	60	NaN	-1.4168	19.501	2.8721	-177.09	14.29	-4.5548	9.052	-827.52	1162.9	31.375	856.29	1159.5	58.368	42.201	1	0	-1.8597	1.4349	-19.33	-14.99	-2.1763	2.1533	19.384	14.407	-4.036	3.5882	0.05444	-0.58294	1684
13.52	1353	60	NaN	-1.4017	19.452	2.8842	-177.09	14.307	-4.5672	9.0801	-827.53	1162.9	31.374	856.32	1159.5	58.02	41.141	1	0	-1.7921	1.3684	-19.33	-14.989	-2.1602	2.1484	19.335	14.423	-3.9524	3.5168	0.0058517	-0.56636	1684
13.53	1354	60	NaN	-1.3876	19.408	2.8881	-177.11	14.315	-4.5461	9.1407	-827.53	1162.9	31.485	856.35	1159.5	58.075	42.62	1	0	-1.7608	1.3375	-19.329	-14.989	-2.1478	2.1248	19.292	14.431	-3.9086	3.4623	-0.037415	-0.55821	1684
13.54	1355	60	NaN	-1.3758	19.376	2.8768	-177.13	14.312	-4.5329	9.2559	-827.51	1162.9	31.592	856.39	1159.5	58.382	42.228	1	0	-1.7239	1.3012	-19.329	-14.989	-2.1357	2.1072	19.26	14.427	-3.8596	3.4084	-0.06885	-0.56157	1684.1
13.55	1356	60	NaN	-1.3578	19.368	2.8926	-177.14	14.315	-4.5637	9.2811	-827.48	1162.9	31.575	856.43	1159.5	57.02	41.777	1	0	-1.5145	1.0953	-19.33	-14.99	-2.1164	2.1058	19.253	14.43	-3.6309	3.201	-0.077084	-0.55936	1684.1
13.56	1357	60	NaN	-1.3306	19.383	2.931	-177.16	14.319	-4.5444	9.2387	-827.4	1162.9	31.706	856.47	1159.6	54.485	41.272	1	0	-1.2915	0.87577	-19.33	-14.99	-2.095	2.0752	19.268	14.434	-3.3865	2.951	-0.062303	-0.55664	1684
13.57	1358	60	NaN	-1.3165	19.403	2.9663	-177.15	14.315	-4.5963	9.2147	-827.31	1163	31.63	856.52	1159.6	49.186	37.65	1	0	-1.0471	0.63529	-19.331	-14.991	-2.0792	2.0849	19.289	14.429	-3.1263	2.7202	-0.042427	-0.56208	1684
13.58	1359	60	NaN	-1.3055	19.406	2.9986	-177.18	14.32	-4.5824	9.1868	-827.28	1163	31.757	856.53	1159.6	44.088	40.238	1	0	-0.70429	0.29798	-19.334	-14.994	-2.0735	2.0551	19.292	14.435	-2.7778	2.3531	-0.042034	-0.55915	1684
13.59	1360	60	NaN	-1.2914	19.401	3.0103	-177.19	14.331	-4.5888	9.2103	-827.25	1162.9	31.821	856.53	1159.6	36.812	37.916	1	0	-0.34	-0.060483	-19.34	-15	-2.0607	2.0443	19.288	14.445	-2.4007	1.9838	-0.052011	-0.5548	1683.9
13.6	1361	60	NaN	-1.2673	19.39	2.9999	-177.2	14.33	-4.6034	9.3073	-827.22	1162.9	31.869	856.56	1159.6	40.127	37.985	1	0	0.09597	-0.48948	-19.356	-15.016	-2.035	2.0372	19.278	14.443	-1.939	1.5477	-0.078291	-0.57369	1683.9
13.61	1362	60	NaN	-1.2404	19.371	2.9804	-177.21	14.323	-4.6138	9.4374	-827.2	1162.9	31.927	856.61	1159.6	36.634	36.138	1	0	0.24517	-0.6363	-19.365	-15.025	-2.0056	2.025	19.259	14.435	-1.7604	1.3887	-0.10555	-0.58954	1684
13.62	1363	60	NaN	-1.2246	19.341	2.971	-177.22	14.33	-4.631	9.5321	-827.2	1162.9	31.947	856.63	1159.6	40.563	38.475	1	0	0.28357	-0.67409	-19.37	-15.03	-1.9873	2.0185	19.23	14.441	-1.7037	1.3444	-0.13989	-0.58919	1684
13.63	1364	60	NaN	-1.2192	19.31	2.9831	-177.23	14.33	-4.6413	9.5702	-827.24	1162.9	32.002	856.64	1159.6	43.074	37.15	1	0	0.32198	-0.71188	-19.375	-15.035	-1.9824	2.0042	19.199	14.441	-1.6604	1.2923	-0.17576	-0.59404	1684
13.64	1365	60	NaN	-1.2152	19.299	3.007	-177.24	14.329	-4.6496	9.5479	-827.22	1162.9	32.053	856.66	1159.7	44.758	38.649	1	0	0.36038	-0.74967	-19.38	-15.04	-1.9809	1.9921	19.188	14.439	-1.6206	1.2424	-0.19202	-0.60112	1684
13.65	1366	60	NaN	-1.2084	19.304	3.015	-177.26	14.331	-4.6416	9.588	-827.19	1162.9	32.146	856.67	1159.7	44.75	38.165	1	0	0.39879	-0.78746	-19.386	-15.046	-1.9759	1.9772	19.193	14.442	-1.5771	1.1897	-0.19212	-0.6037	1684
13.66	1367	60	NaN	-1.208	19.321	3.003	-177.27	14.334	-4.6396	9.7033	-827.13	1162.9	32.256	856.69	1159.7	46.719	38.164	1	0	0.43719	-0.82525	-19.391	-15.051	-1.9753	1.9589	19.211	14.445	-1.5381	1.1337	-0.18	-0.60624	1684
13.67	1368	60	NaN	-1.2187	19.35	3.0122	-177.28	14.323	-4.6694	9.7492	-827.04	1162.9	32.28	856.73	1159.7	48.245	41.304	1	0	0.4756	-0.86304	-19.396	-15.056	-1.9853	1.9511	19.239	14.435	-1.5097	1.0881	-0.15696	-0.62149	1683.9
13.68	1369	60	NaN	-1.232	19.383	3.0267	-177.28	14.308	-4.6704	9.752	-826.96	1163	32.328	856.78	1159.6	50.417	40.881	1	0	0.514	-0.90083	-19.401	-15.061	-2.0002	1.9476	19.27	14.421	-1.4862	1.0467	-0.1313	-0.64005	1683.9
13.69	1370	60	NaN	-1.2368	19.409	3.0213	-177.29	14.309	-4.6216	9.7891	-826.89	1163	32.464	856.8	1159.6	51.58	41.285	1	0	0.55241	-0.93862	-19.407	-15.067	-2.0084	1.9387	19.295	14.423	-1.456	1.0001	-0.11115	-0.64384	1683.8
13.7	1371	60	NaN	-1.2333	19.427	3.0184	-177.3	14.33	-4.6189	9.8241	-826.84	1162.9	32.515	856.78	1159.7	51.997	41.41	1	0	0.59081	-0.97641	-19.412	-15.072	-2.0054	1.9306	19.315	14.442	-1.4146	0.95415	-0.096351	-0.6294	1683.8
13.71	1372	60	NaN	-1.2439	19.448	3.0302	-177.3	14.345	-4.6141	9.8097	-826.8	1162.9	32.583	856.79	1159.7	53.062	40.264	1	0	0.62922	-1.0142	-19.417	-15.077	-2.0189	1.9293	19.337	14.456	-1.3896	0.91511	-0.080284	-0.62113	1683.7
13.72	1373	60	NaN	-1.2458	19.479	3.0216	-177.3	14.36	-4.639	9.8918	-826.71	1162.9	32.578	856.8	1159.7	53.623	41.011	1	0	0.66762	-1.052	-19.422	-15.082	-2.0178	1.9292	19.369	14.47	-1.3502	0.87716	-0.053731	-0.61209	1683.7
13.73	1374	60	NaN	-1.2277	19.47	2.8987	-177.3	14.374	-4.6481	10.422	-826.68	1162.8	32.619	856.86	1159.7	54.477	42.832	1	0	0.70603	-1.0898	-19.428	-15.087	-1.9831	1.9482	19.363	14.481	-1.277	0.85841	-0.064345	-0.60611	1683.7
13.74	1375	60	NaN	-1.2123	19.46	2.8456	-177.3	14.397	-4.6283	10.705	-826.64	1162.7	32.725	856.86	1159.6	54.634	41.411	1	0	0.74443	-1.1276	-19.433	-15.093	-1.9617	1.947	19.355	14.502	-1.2172	0.81938	-0.077857	-0.59087	1683.7
13.75	1376	60	NaN	-1.198	19.444	2.8477	-177.31	14.419	-4.6227	10.798	-826.61	1162.7	32.789	856.86	1159.6	55.074	40.461	1	0	0.78284	-1.1654	-19.438	-15.098	-1.9463	1.9418	19.339	14.524	-1.1635	0.77643	-0.09851	-0.57392	1683.6
13.76	1377	60	NaN	-1.1858	19.419	2.9351	-177.3	14.44	-4.6442	10.617	-826.58	1162.8	32.776	856.87	1159.6	55.755	41.166	1	0	0.82124	-1.2032	-19.443	-15.103	-1.9399	1.9414	19.313	14.546	-1.1187	0.73829	-0.12999	-0.55731	1683.6
13.77	1378	60	NaN	-1.1776	19.384	3.1057	-177.3	14.457	-4.6476	10.163	-826.56	1162.8	32.801	856.89	1159.7	55.988	40.325	1	0	0.85965	-1.2409	-19.448	-15.108	-1.948	1.9341	19.276	14.564	-1.0883	0.69319	-0.17212	-0.54424	1683.6
13.78	1379	60	NaN	-1.1428	19.298	2.9426	-177.31	14.434	-4.5803	10.867	-826.62	1162.7	33.027	856.97	1159.6	56.635	43.787	1	0	0.89805	-1.2787	-19.454	-15.114	-1.8969	1.9375	19.194	14.538	-0.9988	0.65876	-0.26008	-0.57565	1683.7
13.79	1380	60	NaN	-1.1418	19.247	3.1797	-177.32	14.454	-4.5452	10.195	-826.58	1162.8	33.169	856.92	1159.6	55.76	43.072	1	0	0.93646	-1.3165	-19.459	-15.119	-1.9236	1.8946	19.14	14.561	-0.98718	0.57806	-0.31849	-0.55791	1683.7
13.8	1381	60	NaN	-1.1316	19.123	3.2594	-177.31	14.455	-4.5523	10.095	-826.62	1162.7	33.195	856.95	1159.7	54.504	41.222	1	0	0.97486	-1.3543	-19.464	-15.124	-1.9177	1.8993	19.018	14.56	-0.94284	0.54499	-0.44592	-0.56394	1683.7
13.81	1382	60	NaN	-1.1176	19.026	3.2589	-177.3	14.452	-4.5804	10.221	-826.64	1162.7	33.15	856.97	1159.7	52.649	43.725	1	0	1.1413	-1.5181	-19.465	-15.125	-1.8979	1.9204	18.922	14.556	-0.75658	0.40228	-0.54232	-0.56862	1683.8
13.82	1383	60	NaN	-1.1063	18.95	3.271	-177.3	14.444	-4.5835	10.277	-826.66	1162.7	33.18	856.98	1159.7	51.296	43.205	1	0	1.5303	-1.9009	-19.457	-15.117	-1.8856	1.9232	18.847	14.548	-0.35527	0.022332	-0.61024	-0.56953	1683.8
13.83	1384	60	NaN	-1.0935	18.893	3.2891	-177.31	14.434	-4.5619	10.306	-826.64	1162.7	33.286	857	1159.7	48.785	42.84	1	0	1.9194	-2.2837	-19.449	-15.109	-1.8755	1.9106	18.79	14.537	0.043847	-0.37315	-0.65963	-0.57272	1683.8
13.84	1385	60	NaN	-1.0762	18.858	3.29	-177.31	14.426	-4.5542	10.397	-826.58	1162.7	33.35	857.01	1159.7	48.779	42.413	1	0	2.3084	-2.6665	-19.442	-15.102	-1.8573	1.9077	18.755	14.529	0.45109	-0.75881	-0.68634	-0.57321	1683.7
13.85	1386	60	NaN	-1.0631	18.836	3.3293	-177.29	14.42	-4.588	10.369	-826.52	1162.7	33.29	857	1159.7	48.749	43.619	1	0	2.6974	-3.0493	-19.434	-15.094	-1.8431	1.9261	18.732	14.523	0.85437	-1.1232	-0.70181	-0.57097	1683.7
13.86	1387	60	NaN	-1.0517	18.849	3.3352	-177.29	14.412	-4.5922	10.42	-826.45	1162.7	33.308	857	1159.7	48.346	44.202	1	0	2.9492	-3.297	-19.432	-15.092	-1.8306	1.9324	18.746	14.515	1.1185	-1.3646	-0.68612	-0.57623	1683.6
13.87	1388	60	NaN	-1.0419	18.884	3.3314	-177.31	14.391	-4.5474	10.46	-826.36	1162.7	33.467	857.01	1159.7	49.277	43.939	1	0	3.0424	-3.3887	-19.435	-15.095	-1.8249	1.9108	18.781	14.494	1.2175	-1.4779	-0.65443	-0.60073	1683.5
13.88	1389	60	NaN	-1.0338	18.97	3.3291	-177.31	14.375	-4.5743	10.501	-826.22	1162.8	33.445	857.03	1159.7	50.774	44.582	1	0	3.075	-3.4209	-19.439	-15.099	-1.8147	1.908	18.866	14.48	1.2603	-1.5129	-0.57366	-0.61964	1683.4
13.89	1390	60	NaN	-1.0287	19.056	3.3264	-177.31	14.38	-4.6419	10.524	-826.11	1162.8	33.295	857	1159.7	52.862	44.702	1	0	3.0782	-3.424	-19.444	-15.104	-1.8038	1.9196	18.951	14.485	1.2744	-1.5045	-0.49224	-0.61878	1683.3
13.9	1391	60	NaN	-1.0355	19.153	3.404	-177.3	14.381	-4.7024	10.26	-826	1162.9	33.152	856.97	1159.7	54.007	44.504	1	0	3.0486	-3.3949	-19.447	-15.107	-1.8148	1.9244	19.045	14.489	1.2338	-1.4705	-0.40242	-0.61811	1683.1
13.91	1392	60	NaN	-1.0336	19.251	3.4531	-177.3	14.365	-4.6843	10.091	-825.89	1162.9	33.226	856.98	1159.7	54.63	44.768	1	0	3.0456	-3.3919	-19.452	-15.112	-1.8212	1.9102	19.14	14.476	1.2244	-1.4816	-0.31208	-0.63663	1683
13.92	1393	60	NaN	-0.9973	19.316	3.3132	-177.33	14.348	-4.5867	10.557	-825.83	1162.9	33.522	856.99	1159.7	54.678	44.475	1	0	3.0611	-3.4071	-19.458	-15.118	-1.7792	1.8899	19.207	14.457	1.2819	-1.5172	-0.25083	-0.6611	1683
13.93	1394	60	NaN	-1.0053	19.411	3.4843	-177.31	14.367	-4.7066	9.9213	-825.69	1163	33.23	856.94	1159.7	54.244	44.775	1	0	3.0165	-3.3633	-19.464	-15.124	-1.7989	1.8992	19.299	14.479	1.2176	-1.4641	-0.16489	-0.64436	1682.8
13.94	1395	60	NaN	-0.97456	19.462	3.4574	-177.34	14.355	-4.7241	10.026	-825.62	1163	33.312	856.94	1159.7	53.898	44.47	1	0	2.9354	-3.2835	-19.469	-15.129	-1.7675	1.8681	19.35	14.467	1.1679	-1.4154	-0.11917	-0.6621	1682.7
13.95	1396	60	NaN	-0.96899	19.502	3.4624	-177.35	14.341	-4.6882	9.9867	-825.59	1163	33.389	856.94	1159.7	54.77	43.817	1	0	2.8214	-3.1713	-19.475	-15.135	-1.7659	1.8554	19.389	14.454	1.0555	-1.3159	-0.085461	-0.68132	1682.7
13.96	1397	60	NaN	-0.94441	19.547	3.4463	-177.35	14.328	-4.714	10.044	-825.53	1163	33.334	856.92	1159.7	56.011	43.907	1	0	2.6685	-3.0208	-19.48	-15.14	-1.7375	1.8589	19.434	14.44	0.93099	-1.162	-0.045798	-0.69991	1682.6
13.97	1398	60	NaN	-0.92262	19.588	3.4357	-177.35	14.315	-4.7381	10.108	-825.47	1163	33.306	856.9	1159.7	55.951	44.856	1	0	2.5338	-2.8884	-19.484	-15.144	-1.7126	1.8582	19.475	14.428	0.82121	-1.0302	-0.0088571	-0.71633	1682.5
13.98	1399	60	NaN	-0.91563	19.617	3.439	-177.36	14.301	-4.7436	10.115	-825.43	1163.1	33.321	856.89	1159.8	56.41	45.376	1	0	2.4154	-2.7718	-19.487	-15.147	-1.7059	1.8539	19.505	14.414	0.7095	-0.91791	0.017693	-0.73237	1682.5
13.99	1400	60	NaN	-0.91482	19.638	3.4463	-177.36	14.281	-4.7684	10.082	-825.4	1163.1	33.297	856.89	1159.8	55.344	44.899	1	0	2.3105	-2.6686	-19.489	-15.149	-1.7054	1.8529	19.524	14.395	0.60504	-0.81566	0.034983	-0.75479	1682.5
14	1401	60	NaN	-0.91245	19.655	3.4633	-177.37	14.248	-4.806	10.029	-825.38	1163.1	33.3	856.93	1159.8	55.358	44.748	1	0	2.1648	-2.5252	-19.493	-15.153	-1.7049	1.8394	19.541	14.362	0.45983	-0.68584	0.048138	-0.79171	1682.5
14.01	1402	60	NaN	-0.89782	19.669	3.43	-177.37	14.228	-4.7504	10.173	-825.35	1163.1	33.384	856.92	1159.8	55.367	44.339	1	0	1.6722	-2.0405	-19.506	-15.166	-1.6883	1.8371	19.555	14.342	-0.016078	-0.20339	0.048608	-0.82474	1682.4
14.02	1403	60	NaN	-0.9206	19.636	3.4565	-177.35	14.2	-4.8039	10.081	-825.41	1163.2	33.257	856.91	1159.8	55.688	44.237	1	0	1.476	-1.8475	-19.515	-15.175	-1.7099	1.8623	19.522	14.314	-0.23383	0.014832	0.0066166	-0.8609	1682.5
14.03	1404	60	NaN	-0.93008	19.592	3.4659	-177.35	14.163	-4.818	10.042	-825.5	1163.2	33.256	856.93	1159.8	55.968	45.804	1	0	1.4526	-1.8244	-19.521	-15.181	-1.7206	1.8631	19.478	14.277	-0.26797	0.038645	-0.043116	-0.9035	1682.6
14.04	1405	60	NaN	-0.92541	19.555	3.4503	-177.35	14.134	-4.8125	10.063	-825.57	1163.1	33.292	856.93	1159.8	55.581	44.97	1	0	1.3329	-1.7067	-19.525	-15.185	-1.7164	1.8618	19.442	14.247	-0.38349	0.15515	-0.082959	-0.93793	1682.7
14.05	1406	60	NaN	-0.90514	19.535	3.4149	-177.34	14.106	-4.8087	10.161	-825.62	1163.1	33.308	856.94	1159.8	55.336	43.041	1	0	1.1737	-1.5499	-19.529	-15.189	-1.6933	1.869	19.422	14.219	-0.51965	0.31908	-0.10684	-0.9705	1682.7
14.06	1407	60	NaN	-0.88276	19.521	3.3396	-177.33	14.067	-4.8376	10.408	-825.68	1163.1	33.253	856.97	1159.8	56.076	45.75	1	0	0.989	-1.3682	-19.533	-15.193	-1.6606	1.8926	19.409	14.178	-0.67161	0.52438	-0.12357	-1.0147	1682.8
14.07	1408	60	NaN	-0.88299	19.507	3.2444	-177.31	14.02	-4.904	10.69	-825.78	1163	33.119	857.01	1159.9	56.028	44.404	1	0	0.8215	-1.2034	-19.538	-15.198	-1.6466	1.9298	19.398	14.128	-0.82509	0.72637	-0.1399	-1.0698	1682.9
14.08	1409	60	NaN	-0.88592	19.559	3.439	-177.31	13.997	-4.8257	10.034	-825.74	1163.2	33.257	856.98	1159.8	57.166	44.42	1	0	0.67695	-1.0612	-19.544	-15.204	-1.6766	1.9001	19.446	14.11	-0.99964	0.83894	-0.098184	-1.0939	1682.9
14.09	1410	60	NaN	-0.85845	19.564	3.2788	-177.29	13.968	-4.8457	10.551	-825.79	1163.1	33.194	857.03	1159.8	57.719	43.863	1	0	0.5912	-0.97679	-19.553	-15.213	-1.6293	1.9433	19.453	14.079	-1.0381	0.96648	-0.10035	-1.1346	1683
14.1	1411	60	NaN	-0.84075	19.56	3.2221	-177.28	13.96	-4.865	10.703	-825.83	1163.1	33.213	857.03	1159.9	57.537	43.605	1	0	0.45849	-0.8462	-19.56	-15.22	-1.6071	1.9491	19.451	14.069	-1.1486	1.1029	-0.10972	-1.1517	1683
14.11	1412	60	NaN	-0.81778	19.544	3.1892	-177.28	13.962	-4.8347	10.78	-825.91	1163	33.267	857.02	1159.8	56.466	44.308	1	0	0.3062	-0.69636	-19.567	-15.227	-1.5833	1.9569	19.435	14.07	-1.2771	1.2605	-0.13213	-1.1573	1683.1
14.12	1413	60	NaN	-0.78402	19.527	3.1631	-177.26	13.969	-4.8277	10.838	-825.99	1163	33.23	857.03	1159.8	55.195	44.298	1	0	0.15303	-0.54563	-19.579	-15.239	-1.5463	1.9783	19.418	14.078	-1.3933	1.4327	-0.16047	-1.1607	1683.2
14.13	1414	60	NaN	-0.75333	19.516	3.152	-177.25	13.987	-4.8254	10.86	-826.04	1163	33.215	857.04	1159.8	54.463	45.31	1	0	0.047401	-0.44169	-19.583	-15.243	-1.5143	1.9904	19.407	14.095	-1.4669	1.5487	-0.17543	-1.1471	1683.2
14.14	1415	60	NaN	-0.74173	19.508	3.1665	-177.26	14.018	-4.7818	10.827	-826.09	1163	33.327	857.03	1159.8	53.947	42.834	1	0	-0.036498	-0.35913	-19.583	-15.243	-1.5076	1.9785	19.398	14.128	-1.5441	1.6194	-0.18466	-1.1155	1683.3
14.15	1416	60	NaN	-0.73962	19.492	3.2087	-177.25	14.058	-4.8202	10.711	-826.15	1163	33.202	857.08	1159.8	53	41.907	1	0	-0.073647	-0.32258	-19.596	-15.256	-1.5052	1.9887	19.381	14.168	-1.5788	1.6661	-0.21428	-1.0874	1683.4
14.16	1417	60	NaN	-0.74429	19.496	3.1972	-177.26	14.09	-4.8434	10.732	-826.16	1163	33.208	857.15	1159.8	52.296	41.459	0	0	-0.071763	-0.32443	-19.608	-15.268	-1.5093	1.9762	19.385	14.201	-1.581	1.6517	-0.22355	-1.0671	1683.5
14.17	1418	60	NaN	-0.75937	19.479	3.1939	-177.28	14.165	-4.7943	10.709	-826.23	1163	33.324	857.15	1159.8	51.231	41.955	0	0	-0.0052965	-0.38984	-19.614	-15.274	-1.5291	1.9475	19.368	14.276	-1.5344	1.5577	-0.24635	-0.9982	1683.5
14.18	1419	60	NaN	-0.7846	19.464	3.1901	-177.3	14.258	-4.7486	10.686	-826.31	1163	33.427	857.16	1159.8	48.219	41.775	0	0	0.021092	-0.4158	-19.618	-15.278	-1.5585	1.9279	19.353	14.369	-1.5374	1.5121	-0.26551	-0.90962	1683.6
14.19	1420	60	NaN	-0.79686	19.461	3.174	-177.31	14.355	-4.7193	10.702	-826.35	1163	33.474	857.18	1159.7	46.989	41.413	0	0	0.047768	-0.44205	-19.622	-15.282	-1.5718	1.9153	19.348	14.467	-1.5241	1.4733	-0.27368	-0.81469	1683.7
14.2	1421	60	NaN	-0.80218	19.479	3.1627	-177.31	14.494	-4.7023	10.692	-826.36	1163.1	33.475	857.19	1159.7	45.168	41.191	0	0	0.10375	-0.49714	-19.627	-15.286	-1.5775	1.914	19.364	14.608	-1.4738	1.4169	-0.26218	-0.67842	1683.7
14.21	1422	60	NaN	-0.81003	19.515	3.1614	-177.3	14.666	-4.6988	10.644	-826.35	1163.1	33.431	857.2	1159.7	43.509	34.111	0	0	0.076834	-0.47065	-19.631	-15.291	-1.5855	1.926	19.399	14.782	-1.5087	1.4553	-0.23218	-0.50883	1683.7
14.22	1423	60	NaN	-0.81023	19.552	3.1462	-177.28	14.791	-4.7233	10.664	-826.33	1163.1	33.307	857.22	1159.6	38.245	50.07	0	0	0.026139	-0.42077	-19.636	-15.296	-1.5808	1.9454	19.434	14.909	-1.5546	1.5246	-0.20154	-0.38727	1683.7
14.23	1424	60	NaN	-0.80366	19.579	3.1498	-177.25	14.919	-4.7846	10.633	-826.33	1163.1	33.106	857.26	1159.6	31.613	55.752	0	0	0.01397	-0.4088	-19.641	-15.301	-1.5684	1.985	19.461	15.037	-1.5545	1.5762	-0.18006	-0.2633	1683.7
14.24	1425	60	NaN	-0.79452	19.604	3.1472	-177.25	15.019	-4.7746	10.632	-826.35	1163.1	33.123	857.32	1159.6	26.401	54.303	0	0	0.027907	-0.42251	-19.645	-15.305	-1.5599	1.986	19.485	15.138	-1.5319	1.5635	-0.15993	-0.16687	1683.8
14.25	1426	60	NaN	-0.78352	19.627	3.1363	-177.26	15.101	-4.7322	10.652	-826.36	1163.1	33.211	857.43	1159.6	25.71	54.404	0	0	0.076378	-0.4702	-19.649	-15.309	-1.5511	1.9763	19.508	15.22	-1.4747	1.5061	-0.1408	-0.088361	1683.9
14.26	1427	60	NaN	-0.77603	19.655	3.1313	-177.26	15.178	-4.6911	10.663	-826.33	1163.1	33.287	857.54	1159.6	24.044	54.815	0	0	0.079219	-0.473	-19.652	-15.312	-1.5458	1.9695	19.536	15.297	-1.4666	1.4965	-0.11624	-0.015508	1684
14.27	1428	60	NaN	-0.7716	19.679	3.1417	-177.26	15.26	-4.6457	10.63	-826.31	1163.2	33.358	857.69	1159.6	28.891	54.94	0	0	0.042553	-0.43692	-19.656	-15.316	-1.5448	1.9698	19.56	15.379	-1.5023	1.5329	-0.096944	0.062727	1684.2
14.28	1429	60	NaN	-0.76633	19.693	3.1494	-177.24	15.336	-4.6165	10.616	-826.32	1163.2	33.373	857.88	1159.7	26.813	55.276	0	0	-0.050832	-0.34503	-19.661	-15.321	-1.5405	1.985	19.574	15.455	-1.5913	1.64	-0.086607	0.13398	1684.4
14.29	1430	60	NaN	-0.75551	19.71	3.1412	-177.21	15.39	-4.618	10.671	-826.3	1163.1	33.305	858.07	1159.7	27.702	57.477	0	0	0.015834	-0.41063	-19.666	-15.326	-1.5254	2.0152	19.592	15.508	-1.5096	1.6045	-0.073096	0.18284	1684.5
14.3	1431	60	NaN	-0.73878	19.75	3.1791	-177.2	15.449	-4.5648	10.568	-826.23	1163.2	33.362	858.39	1159.7	29.756	61.045	0	0	0.10819	-0.50151	-19.671	-15.331	-1.514	2.0259	19.632	15.568	-1.4058	1.5244	-0.038896	0.23706	1684.8
14.31	1432	60	NaN	-0.78589	19.777	3.392	-177.19	15.431	-4.5889	9.8457	-826.2	1163.3	33.279	858.48	1159.7	27.313	65.991	0	1	0.36299	-0.75223	-19.688	-15.348	-1.5828	2.0156	19.656	15.553	-1.2198	1.2634	-0.032166	0.20482	1684.8
14.32	1433	60	NaN	-0.75306	19.756	3.2395	-177.18	15.349	-4.6071	10.338	-826.2	1163.2	33.227	858.6	1159.7	28.688	69.409	0	1	0.62213	-1.0072	-19.705	-15.365	-1.5314	2.0377	19.638	15.467	-0.90928	1.0305	-0.067199	0.10192	1685
14.33	1434	60	NaN	-0.72376	19.748	3.1619	-177.19	15.187	-4.6458	10.571	-826.18	1163.2	33.135	858.82	1159.8	32.794	67.267	0	1	0.88127	-1.2622	-19.723	-15.383	-1.491	2.0436	19.632	15.303	-0.60969	0.78134	-0.090782	-0.080288	1685.2
14.34	1435	60	NaN	-0.71587	19.728	3.1384	-177.2	14.892	-4.7109	10.607	-826.18	1163.1	32.945	859.13	1159.8	33.067	66.274	0	1	1.0031	-1.3821	-19.724	-15.383	-1.4753	2.0369	19.616	15.005	-0.47219	0.65486	-0.10774	-0.37869	1685.5
14.35	1436	60	NaN	-0.71736	19.69	3.0396	-177.21	14.568	-4.7672	10.901	-826.21	1163	32.754	859.38	1159.9	30.924	66.692	0	1	1.055	-1.4332	-19.725	-15.385	-1.4601	2.0422	19.583	14.675	-0.40516	0.60906	-0.14201	-0.70964	1685.7
14.36	1437	60	NaN	-0.71937	19.651	2.8848	-177.23	14.304	-4.7507	11.387	-826.26	1162.9	32.749	859.46	1159.9	30.037	68.034	0	1	1.0288	-1.4074	-19.729	-15.388	-1.4454	2.0486	19.549	14.406	-0.41656	0.64113	-0.17963	-0.98264	1685.9
14.37	1438	60	NaN	-0.73569	19.631	2.911	-177.26	14.026	-4.625	11.229	-826.29	1162.9	33.023	859.47	1160	29.917	69.555	0	1	1.0246	-1.4032	-19.728	-15.388	-1.4764	1.9975	19.531	14.126	-0.45184	0.59427	-0.19734	-1.2615	1685.9
14.38	1439	60	NaN	-0.77384	19.639	3.1125	-177.28	13.804	-4.5525	10.488	-826.24	1163	33.149	859.36	1160.1	29.602	70.469	0	1	1.0219	-1.4006	-19.727	-15.387	-1.5441	1.946	19.54	13.903	-0.52214	0.54539	-0.1869	-1.4843	1685.7
14.39	1440	60	NaN	-0.79747	19.643	3.102	-177.3	13.531	-4.5399	10.47	-826.2	1163	33.158	859.36	1160.2	28.847	70.535	0	1	1.0257	-1.4043	-19.726	-15.386	-1.5687	1.9308	19.548	13.626	-0.543	0.5265	-0.17783	-1.7603	1685.7
14.4	1441	60	NaN	-0.80859	19.634	3.0925	-177.28	13.124	-4.5757	10.451	-826.21	1163	33.03	859.36	1160.3	29.72	69.956	0	1	1.0355	-1.414	-19.723	-15.383	-1.5761	1.9527	19.543	13.215	-0.54057	0.53871	-0.1802	-2.1684	1685.7
14.41	1442	60	NaN	-0.80712	19.622	2.9519	-177.25	12.826	-4.6084	10.902	-826.23	1162.9	32.915	859.25	1160.4	28.137	69.083	0	1	1.0502	-1.4284	-19.72	-15.38	-1.5554	2.0023	19.536	12.912	-0.50522	0.5739	-0.18378	-2.4677	1685.6
14.42	1443	60	NaN	-0.81312	19.623	2.8481	-177.22	12.621	-4.6029	11.25	-826.22	1162.8	32.926	859.05	1160.4	28.255	68.389	0	1	1.0576	-1.4357	-19.716	-15.376	-1.55	2.0381	19.542	12.703	-0.49239	0.6024	-0.17432	-2.673	1685.4
14.43	1444	60	NaN	-0.83458	19.638	2.858	-177.21	12.419	-4.5891	11.211	-826.16	1162.8	32.973	858.86	1160.5	29.269	67.435	0	1	0.99361	-1.3728	-19.712	-15.372	-1.5745	2.0525	19.559	12.498	-0.58087	0.67975	-0.15297	-2.8741	1685.2
14.44	1445	60	NaN	-0.86109	19.648	2.8663	-177.19	12.181	-4.6135	11.163	-826.14	1162.8	32.907	858.76	1160.5	28.771	66.73	0	1	0.86948	-1.2506	-19.708	-15.368	-1.6005	2.0737	19.571	12.258	-0.73101	0.82307	-0.13756	-3.11	1685
14.45	1446	60	NaN	-0.89122	19.646	2.896	-177.17	11.897	-4.6024	11.044	-826.15	1162.8	32.953	858.73	1160.5	27.391	65.647	0	1	0.85462	-1.236	-19.705	-15.365	-1.6362	2.0895	19.569	11.974	-0.78159	0.85349	-0.13681	-3.3912	1685
14.46	1447	60	NaN	-0.87725	19.65	2.8646	-177.13	11.593	-4.6262	11.126	-826.12	1162.8	32.882	858.46	1160.6	27.41	64.051	0	1	0.83168	-1.2134	-19.702	-15.362	-1.6172	2.1328	19.575	11.667	-0.78552	0.91942	-0.12689	-3.6951	1684.7
14.47	1448	60	NaN	-0.89473	19.648	2.8422	-177.09	11.423	-4.6033	11.163	-826.11	1162.8	32.93	858.2	1160.7	27.096	61.243	0	1	0.75681	-1.1398	-19.698	-15.358	-1.6352	2.172	19.578	11.493	-0.87834	1.0322	-0.11963	-3.8647	1684.5
14.48	1449	60	NaN	-0.88883	19.635	2.8366	-177.05	11.255	-4.5788	11.154	-826.13	1162.7	32.981	858.02	1160.8	25.141	59.171	0	1	0.66811	-1.0525	-19.694	-15.353	-1.6314	2.2057	19.568	11.321	-0.96326	1.1532	-0.12519	-4.0325	1684.3
14.49	1450	60	NaN	-0.88348	19.635	2.848	-177.03	11.099	-4.5428	11.095	-826.11	1162.7	33.062	857.84	1160.8	24.974	56.986	0	1	0.56417	-0.95019	-19.689	-15.349	-1.6309	2.2265	19.57	11.164	-1.0667	1.2764	-0.11909	-4.1851	1684.1
14.5	1451	60	NaN	-0.88192	19.649	2.8508	-177	10.956	-4.5215	11.078	-826.07	1162.7	33.084	857.61	1160.8	24.83	55.325	0	1	0.40778	-0.7963	-19.685	-15.345	-1.6308	2.2513	19.585	11.019	-1.223	1.455	-0.099875	-4.3257	1683.8
14.51	1452	60	NaN	-0.87782	19.662	2.8336	-176.96	10.825	-4.5475	11.138	-826.03	1162.6	32.952	857.38	1160.8	23.649	54.649	0	1	0.29678	-0.68709	-19.682	-15.341	-1.6202	2.2963	19.601	10.886	-1.3235	1.6092	-0.080952	-4.4554	1683.6
14.52	1453	60	NaN	-0.89042	19.678	2.8356	-176.92	10.761	-4.5949	11.111	-826.01	1162.6	32.758	857.22	1160.8	24.563	52.087	0	1	0.21044	-0.60212	-19.678	-15.338	-1.6272	2.3406	19.616	10.823	-1.4168	1.7385	-0.061703	-4.5155	1683.4
14.53	1454	60	NaN	-0.88157	19.677	2.8501	-176.92	10.754	-4.581	11.063	-826.01	1162.6	32.743	856.98	1160.8	23.649	52.868	0	1	0.085539	-0.47922	-19.673	-15.333	-1.6196	2.3416	19.616	10.815	-1.5341	1.8623	-0.057726	-4.5184	1683.1
14.54	1455	60	NaN	-0.84086	19.668	2.8223	-176.92	10.74	-4.5724	11.165	-826.05	1162.6	32.713	856.8	1160.8	23.649	51.776	0	1	-0.012348	-0.3829	-19.669	-15.329	-1.5745	2.3511	19.607	10.801	-1.5868	1.9682	-0.061954	-4.5281	1683
14.55	1456	60	NaN	-0.86328	19.719	2.808	-176.93	10.737	-4.5322	11.182	-825.94	1162.6	32.775	856.61	1160.8	23.649	50.848	0	1	-0.0086158	-0.38657	-19.666	-15.326	-1.5986	2.3328	19.656	10.8	-1.6072	1.9462	-0.010354	-4.5261	1682.7
14.56	1457	60	NaN	-0.86919	19.767	2.9598	-176.94	10.74	-4.5124	10.673	-825.85	1162.7	32.794	856.46	1160.8	23.723	50.94	0	1	-0.086648	-0.30979	-19.664	-15.324	-1.6226	2.302	19.7	10.806	-1.7092	1.9922	0.036115	-4.5174	1682.5
14.57	1458	60	NaN	-0.8516	19.765	3.1097	-176.96	10.742	-4.5115	10.25	-825.9	1162.7	32.763	856.32	1160.7	23.649	50.968	0	1	-0.19224	-0.20589	-19.661	-15.321	-1.6183	2.2729	19.698	10.809	-1.8106	2.067	0.037018	-4.5121	1682.4
14.58	1459	60	NaN	-0.83823	19.736	3.1442	-176.98	10.753	-4.5128	10.243	-826.03	1162.6	32.717	856.19	1160.7	23.671	49.081	0	1	-0.27055	-0.12883	-19.657	-15.317	-1.6037	2.2548	19.672	10.817	-1.8742	2.126	0.015082	-4.5	1682.4
14.59	1460	60	NaN	-0.84112	19.739	3.1934	-176.99	10.789	-4.5093	10.104	-826.05	1162.6	32.683	856.05	1160.7	23.713	47.071	0	1	-0.38013	-0.021001	-19.653	-15.313	-1.6102	2.2423	19.675	10.853	-1.9903	2.2213	0.021845	-4.4601	1682.3
14.6	1461	60	NaN	-0.84967	19.752	3.3608	-177.02	10.843	-4.4674	9.5529	-826.07	1162.7	32.757	855.89	1160.7	24.963	44.453	0	1	-0.49738	0.09437	-19.65	-15.31	-1.6401	2.1911	19.685	10.909	-2.1374	2.2855	0.035345	-4.4005	1682.1
14.61	1462	60	NaN	-0.82639	19.733	3.1783	-177.03	10.895	-4.4709	10.201	-826.1	1162.6	32.697	855.76	1160.7	25.555	41.89	0	1	-0.58913	0.18466	-19.648	-15.308	-1.5927	2.2062	19.671	10.957	-2.1818	2.3909	0.023137	-4.3502	1682
14.62	1463	60	NaN	-0.81588	19.731	3.1396	-177.04	10.951	-4.4816	10.346	-826.12	1162.5	32.638	855.66	1160.7	24.423	42.305	0	1	-0.69547	0.2893	-19.645	-15.305	-1.5753	2.2044	19.669	11.013	-2.2708	2.4937	0.024538	-4.2915	1681.9
14.63	1464	60	NaN	-0.82958	19.737	3.2686	-177.06	11.055	-4.4702	9.922	-826.13	1162.6	32.623	855.49	1160.7	24.597	39.852	0	1	-0.83757	0.42913	-19.641	-15.301	-1.603	2.1663	19.673	11.119	-2.4406	2.5954	0.032773	-4.1818	1681.8
14.64	1465	60	NaN	-0.82955	19.728	3.2659	-177.08	11.167	-4.4681	9.9466	-826.18	1162.5	32.586	855.32	1160.7	23.823	36.894	0	1	-0.92963	0.51971	-19.638	-15.298	-1.6009	2.1502	19.666	11.23	-2.5306	2.67	0.027561	-4.0684	1681.7
14.65	1466	60	NaN	-0.81404	19.714	3.1625	-177.09	11.289	-4.4734	10.308	-826.24	1162.4	32.537	855.16	1160.6	25.242	39.362	0	1	-1.0196	0.60824	-19.635	-15.295	-1.5714	2.1502	19.653	11.35	-2.591	2.7585	0.01747	-3.9452	1681.6
14.66	1467	60	NaN	-0.81307	19.716	3.2058	-177.11	11.429	-4.4668	10.159	-826.28	1162.5	32.515	855.01	1160.6	23.649	37.503	0	1	-1.1394	0.7261	-19.632	-15.292	-1.5749	2.124	19.653	11.492	-2.7143	2.8501	0.020888	-3.7999	1681.4
14.67	1468	60	NaN	-0.83404	19.725	3.3665	-177.12	11.51	-4.4729	9.5934	-826.31	1162.5	32.466	854.98	1160.6	23.649	38.398	0	1	-1.0906	0.67813	-19.629	-15.289	-1.6135	2.097	19.659	11.576	-2.7041	2.7752	0.02947	-3.7128	1681.4
14.68	1469	60	NaN	-0.83658	19.734	3.363	-177.13	11.618	-4.4674	9.6182	-826.36	1162.5	32.453	854.88	1160.5	23.649	37.996	0	1	-1.0539	0.64202	-19.627	-15.287	-1.6147	2.0911	19.666	11.686	-2.6687	2.7331	0.039176	-3.6011	1681.4
14.69	1470	60	NaN	-0.8321	19.745	3.3467	-177.15	11.719	-4.4211	9.6704	-826.39	1162.5	32.562	854.87	1160.5	24.832	38.456	0	1	-1.179	0.76512	-19.625	-15.285	-1.6122	2.0732	19.677	11.788	-2.7912	2.8383	0.052022	-3.4971	1681.4
14.7	1471	60	NaN	-0.82762	19.755	3.3587	-177.15	11.854	-4.4171	9.642	-826.43	1162.5	32.531	854.81	1160.5	24.59	39.017	0	1	-1.3005	0.88461	-19.622	-15.282	-1.6076	2.0737	19.684	11.925	-2.9081	2.9583	0.062699	-3.3569	1681.4
14.71	1472	60	NaN	-0.83244	19.753	3.3639	-177.14	12.002	-4.4204	9.6411	-826.51	1162.5	32.473	854.76	1160.4	23.649	38.469	0	1	-1.416	0.9983	-19.618	-15.278	-1.6105	2.0802	19.681	12.074	-3.0265	3.0785	0.063603	-3.2037	1681.4
14.72	1473	60	NaN	-0.83997	19.752	3.3607	-177.14	12.19	-4.4007	9.6703	-826.6	1162.5	32.48	854.7	1160.3	23.649	37.068	0	1	-1.3821	0.9649	-19.614	-15.274	-1.6172	2.0822	19.679	12.263	-2.9993	3.0471	0.065535	-3.0105	1681.4
14.73	1474	60	NaN	-0.82036	19.756	3.3262	-177.14	12.41	-4.373	9.8079	-826.68	1162.4	32.521	854.61	1160.3	23.649	38.883	0	1	-1.3734	0.95642	-19.611	-15.271	-1.5943	2.085	19.681	12.484	-2.9678	3.0414	0.070032	-2.7868	1681.4
14.74	1475	60	NaN	-0.76554	19.747	3.2414	-177.14	12.585	-4.3782	10.116	-826.76	1162.4	32.491	854.54	1160.2	23.649	38.193	0	1	-1.4516	1.0333	-19.61	-15.27	-1.528	2.0978	19.673	12.659	-2.9796	3.1311	0.062569	-2.6109	1681.4
14.75	1476	60	NaN	-0.83605	19.772	3.3404	-177.15	12.729	-4.373	9.7933	-826.77	1162.4	32.476	854.54	1160.2	23.649	36.735	0	1	-1.4058	0.98827	-19.606	-15.266	-1.609	2.0782	19.694	12.807	-3.0148	3.0665	0.087898	-2.4593	1681.5
14.76	1477	60	NaN	-0.83693	19.767	3.3621	-177.16	12.867	-4.4062	9.7242	-826.86	1162.4	32.376	854.54	1160.1	23.967	37.947	0	1	-1.3465	0.92991	-19.602	-15.262	-1.6088	2.066	19.687	12.947	-2.9553	2.9959	0.084689	-2.3153	1681.6
14.77	1478	60	NaN	-0.83094	19.774	3.3528	-177.17	12.994	-4.4377	9.7862	-826.93	1162.4	32.279	854.58	1160.1	24.403	38.939	0	1	-1.3317	0.91537	-19.601	-15.26	-1.5973	2.0636	19.693	13.075	-2.929	2.979	0.092624	-2.1859	1681.7
14.78	1479	60	NaN	-0.83372	19.746	3.4152	-177.2	13.135	-4.4087	9.6078	-827.18	1162.5	32.337	854.66	1160	24.795	37.247	0	1	-1.2966	0.88079	-19.599	-15.259	-1.608	2.0304	19.663	13.219	-2.9046	2.9111	0.063409	-2.04	1682
14.79	1480	60	NaN	-0.83951	19.729	3.4671	-177.21	13.273	-4.4293	9.455	-827.37	1162.5	32.258	854.74	1160	23.751	37.211	0	1	-1.2366	0.82181	-19.599	-15.259	-1.6162	2.0123	19.643	13.358	-2.8528	2.8341	0.044538	-1.9002	1682.3
14.8	1481	60	NaN	-0.83964	19.736	3.4657	-177.22	13.388	-4.4785	9.4835	-827.43	1162.5	32.113	854.8	1160	23.649	37.696	0	1	-1.2194	0.80489	-19.597	-15.257	-1.6103	2.0072	19.651	13.473	-2.8298	2.8121	0.053612	-1.784	1682.4
14.81	1482	60	NaN	-0.83269	19.744	3.455	-177.25	13.484	-4.4588	9.5531	-827.48	1162.5	32.166	854.88	1160	23.649	37.002	0	1	-1.1567	0.74318	-19.596	-15.256	-1.6028	1.9798	19.659	13.569	-2.7595	2.723	0.063105	-1.6868	1682.5
14.82	1483	60	NaN	-0.82457	19.766	3.4604	-177.26	13.579	-4.4721	9.5529	-827.5	1162.5	32.115	854.96	1159.9	24.518	40.175	0	1	-1.0336	0.62198	-19.596	-15.256	-1.5929	1.9735	19.681	13.665	-2.6265	2.5955	0.085024	-1.5911	1682.6
14.83	1484	60	NaN	-0.80391	19.843	3.341	-177.28	13.656	-4.4738	9.9996	-827.27	1162.4	32.114	855.07	1159.9	25.294	36.973	0	1	-1.088	0.67556	-19.596	-15.256	-1.557	1.9623	19.76	13.74	-2.645	2.6379	0.16324	-1.5165	1682.5
14.84	1485	60	NaN	-0.79533	19.858	3.332	-177.31	13.753	-4.4486	10.084	-827.33	1162.4	32.175	855.19	1159.9	23.649	43.062	0	1	-1.0763	0.66408	-19.598	-15.258	-1.5476	1.9395	19.775	13.835	-2.6239	2.6036	0.17732	-1.4227	1682.7
14.85	1486	60	NaN	-0.77858	19.872	3.3406	-177.32	13.796	-4.4525	10.119	-827.38	1162.4	32.166	855.34	1159.9	23.649	58.867	0	1	-0.95663	0.54628	-19.601	-15.261	-1.5292	1.9286	19.789	13.88	-2.4859	2.4749	0.18786	-1.3811	1682.9
14.86	1487	60	NaN	-0.7741	19.886	3.3316	-177.34	13.817	-4.4329	10.201	-827.42	1162.3	32.214	855.5	1159.9	24.529	61.021	0	1	-0.8204	0.41223	-19.604	-15.264	-1.5235	1.9146	19.803	13.9	-2.3439	2.3268	0.19871	-1.3641	1683.1
14.87	1488	60	NaN	-0.77717	19.897	3.3253	-177.35	13.833	-4.3995	10.261	-827.45	1162.3	32.295	855.64	1159.9	25.797	64.241	0	1	-0.6714	0.26561	-19.608	-15.268	-1.5272	1.8968	19.815	13.916	-2.1986	2.1624	0.20664	-1.352	1683.2
14.88	1489	60	NaN	-0.77554	19.904	3.3381	-177.36	13.847	-4.394	10.258	-827.49	1162.3	32.296	855.77	1159.9	27.223	65.564	0	1	-0.54836	0.14454	-19.615	-15.275	-1.5256	1.891	19.821	13.93	-2.074	2.0355	0.20626	-1.3451	1683.4
14.89	1490	60	NaN	-0.77365	19.903	3.3423	-177.34	13.855	-4.4213	10.291	-827.56	1162.3	32.197	855.92	1159.9	29.489	68.522	0	1	-0.47335	0.070727	-19.622	-15.282	-1.5192	1.9095	19.821	13.937	-1.9925	1.9803	0.19905	-1.3446	1683.6
14.9	1491	60	NaN	-0.77347	19.915	3.3388	-177.34	13.859	-4.4223	10.354	-827.58	1162.3	32.183	856.04	1159.9	34.748	66.83	0	1	-0.43581	0.033791	-19.629	-15.289	-1.5163	1.9175	19.832	13.941	-1.9521	1.9512	0.20283	-1.3478	1683.8
14.91	1492	60	NaN	-0.78182	19.919	3.3311	-177.33	13.835	-4.422	10.426	-827.62	1162.3	32.167	856.23	1159.9	30.067	63.247	0	1	-0.15683	-0.24072	-19.642	-15.302	-1.5216	1.9308	19.838	13.916	-1.6784	1.69	0.19604	-1.3853	1684
14.92	1493	60	NaN	-0.7912	19.916	3.3445	-177.33	13.807	-4.3723	10.441	-827.68	1162.3	32.302	856.43	1159.9	28.876	63.189	0	1	0.12214	-0.51524	-19.654	-15.314	-1.5349	1.9293	19.835	13.888	-1.4128	1.4141	0.1814	-1.4262	1684.2
14.93	1494	60	NaN	-0.79445	19.916	3.3408	-177.31	13.783	-4.3579	10.515	-827.72	1162.3	32.321	856.56	1159.9	26.48	62.357	0	1	0.40112	-0.78975	-19.666	-15.326	-1.5362	1.9436	19.837	13.862	-1.1351	1.1538	0.17098	-1.464	1684.4
14.94	1495	60	NaN	-0.79756	19.913	3.3457	-177.29	13.749	-4.3787	10.549	-827.77	1162.3	32.235	856.69	1160	27.682	62.762	0	1	0.52788	-0.91448	-19.675	-15.335	-1.5351	1.973	19.835	13.827	-1.0073	1.0586	0.1594	-1.5078	1684.6
14.95	1496	60	NaN	-0.80354	19.906	3.3648	-177.26	13.699	-4.3923	10.539	-827.83	1162.3	32.17	856.83	1160	28.322	62.78	0	1	0.51432	-0.90114	-19.683	-15.343	-1.5392	2.0079	19.828	13.777	-1.0249	1.1068	0.14583	-1.5657	1684.8
14.96	1497	60	NaN	-0.80916	19.907	3.3679	-177.22	13.641	-4.3753	10.599	-827.86	1162.2	32.19	856.98	1160	35.261	63.47	0	1	0.14891	-0.54158	-19.692	-15.352	-1.5433	2.0411	19.831	13.717	-1.3944	1.4995	0.13916	-1.6349	1685
14.97	1498	60	NaN	-0.8155	19.912	3.3523	-177.21	13.579	-4.371	10.689	-827.88	1162.2	32.178	857.12	1160	35.722	63.888	0	1	0.13076	-0.52372	-19.701	-15.361	-1.5462	2.0633	19.837	13.653	-1.4154	1.5396	0.13677	-1.7071	1685.1
14.98	1499	60	NaN	-0.81902	19.907	3.3625	-177.19	13.511	-4.3397	10.704	-827.92	1162.2	32.253	857.29	1160.1	35.944	65.755	0	1	0.32717	-0.71699	-19.71	-15.37	-1.5516	2.0726	19.834	13.585	-1.2245	1.3556	0.12422	-1.7848	1685.4
14.99	1500	60	NaN	-0.81654	19.915	3.3714	-177.18	13.466	-4.3288	10.723	-827.93	1162.2	32.25	857.39	1160.1	37.923	67.12	0	1	0.52358	-0.91025	-19.719	-15.379	-1.5483	2.0861	19.842	13.539	-1.0248	1.1759	0.12388	-1.8399	1685.5
15	1501	60	NaN	-0.81114	19.926	3.3722	-177.17	13.425	-4.33	10.776	-827.93	1162.2	32.209	857.47	1160.1	38.246	69.853	0	1	0.71998	-1.1035	-19.728	-15.388	-1.5397	2.104	19.854	13.497	-0.81974	1.0005	0.12656	-1.8909	1685.5
15.01	1502	60	NaN	-0.80571	19.933	3.3638	-177.16	13.378	-4.3306	10.852	-827.93	1162.2	32.175	857.56	1160.1	38.03	72.427	0	1	0.91639	-1.2968	-19.737	-15.397	-1.5305	2.1179	19.862	13.449	-0.61412	0.82116	0.12499	-1.9479	1685.6
15.02	1503	60	NaN	-0.79956	19.932	3.3619	-177.15	13.318	-4.3248	10.913	-827.97	1162.2	32.152	857.66	1160.1	31.812	73.632	0	1	1.1128	-1.49	-19.746	-15.406	-1.5215	2.1244	19.862	13.388	-0.40866	0.63437	0.1164	-2.0171	1685.8
15.03	1504	60	NaN	-0.79243	19.93	3.3743	-177.16	13.255	-4.3137	10.938	-828.01	1162.2	32.133	857.76	1160.2	33.435	73.794	0	1	1.3776	-1.7506	-19.751	-15.411	-1.5128	2.1245	19.861	13.324	-0.13519	0.37392	0.11022	-2.0871	1685.9
15.04	1505	60	NaN	-0.78772	19.94	3.3805	-177.16	13.209	-4.2993	10.96	-828.01	1162.2	32.138	857.82	1160.2	31.348	72.988	0	1	1.9098	-2.2743	-19.742	-15.402	-1.5075	2.1196	19.872	13.277	0.4023	-0.15472	0.12964	-2.1245	1686
15.05	1506	60	NaN	-0.78173	19.957	3.3803	-177.17	13.177	-4.2657	11	-827.97	1162.2	32.21	857.84	1160.2	31.718	71.299	0	1	2.1411	-2.5019	-19.742	-15.401	-1.5025	2.109	19.89	13.244	0.63853	-0.39291	0.14821	-2.1573	1685.9
15.06	1507	60	NaN	-0.77919	19.955	3.3792	-177.16	13.122	-4.2912	11.031	-827.98	1162.2	32.112	857.89	1160.2	31.234	67.846	0	1	2.2275	-2.5869	-19.744	-15.404	-1.4956	2.1187	19.888	13.189	0.73188	-0.46817	0.144	-2.215	1686
15.07	1508	60	NaN	-0.76748	19.969	3.3735	-177.17	13.082	-4.2715	11.091	-827.96	1162.2	32.137	857.91	1160.3	29.817	64.318	0	1	2.2387	-2.5979	-19.746	-15.406	-1.4827	2.1143	19.903	13.149	0.75598	-0.48358	0.15691	-2.2572	1686
15.08	1509	60	NaN	-0.76547	19.975	3.3685	-177.18	13.036	-4.2651	11.132	-827.96	1162.2	32.141	857.93	1160.3	24.651	60.513	0	1	2.2687	-2.6275	-19.744	-15.404	-1.4794	2.1086	19.91	13.101	0.78925	-0.51889	0.16658	-2.3026	1686
15.09	1510	60	NaN	-0.76325	19.983	3.3684	-177.16	12.987	-4.3004	11.156	-827.95	1162.2	32.026	857.94	1160.3	25.638	58.885	0	1	2.3074	-2.6655	-19.74	-15.4	-1.4725	2.1267	19.918	13.052	0.83487	-0.53878	0.17851	-2.348	1686
15.1	1511	60	NaN	-0.75569	19.996	3.3707	-177.14	12.939	-4.3368	11.176	-827.92	1162.2	31.899	857.92	1160.3	26.688	62.992	0	1	2.3183	-2.6763	-19.734	-15.394	-1.4599	2.1528	19.932	13.003	0.85836	-0.52346	0.19805	-2.3913	1686
15.11	1512	60	NaN	-0.75138	20.006	3.3716	-177.15	12.877	-4.3195	11.184	-827.9	1162.2	31.931	857.94	1160.4	29.303	62.77	0	1	2.2991	-2.6574	-19.727	-15.387	-1.4565	2.1464	19.943	12.94	0.84268	-0.51101	0.21565	-2.4475	1686
15.12	1513	60	NaN	-0.73897	20.02	3.3821	-177.15	12.797	-4.3218	11.163	-827.87	1162.2	31.911	857.99	1160.4	29.425	64.194	0	1	2.2245	-2.584	-19.72	-15.379	-1.4441	2.1456	19.958	12.859	0.78044	-0.43836	0.23831	-2.5208	1686
15.13	1514	60	NaN	-0.73292	20.047	3.3584	-177.15	12.7	-4.3074	11.25	-827.8	1162.2	31.925	858.03	1160.5	29.135	63.528	0	1	2.3629	-2.7202	-19.704	-15.364	-1.4356	2.1425	19.988	12.759	0.92737	-0.57766	0.28382	-2.605	1686
15.14	1515	60	NaN	-0.729	20.055	3.3574	-177.17	12.631	-4.2913	11.247	-827.78	1162.2	31.939	858.09	1160.6	28.575	61.837	0	1	2.3829	-2.7399	-19.689	-15.349	-1.4322	2.1306	19.998	12.688	0.95073	-0.60922	0.30921	-2.661	1686
15.15	1516	60	NaN	-0.73064	20.062	3.3393	-177.15	12.605	-4.3162	11.283	-827.75	1162.2	31.819	858.09	1160.6	28.48	61.745	0	1	1.9245	-2.2888	-19.68	-15.34	-1.4286	2.1534	20.007	12.66	0.49593	-0.13537	0.3266	-2.6805	1686
15.16	1517	60	NaN	-0.72724	20.068	3.3213	-177.13	12.62	-4.3365	11.327	-827.72	1162.2	31.706	858.01	1160.7	28.053	55.659	0	1	1.7921	-2.1585	-19.671	-15.331	-1.4199	2.1772	20.016	12.673	0.37224	0.018743	0.34441	-2.6583	1685.9
15.17	1518	60	NaN	-0.71962	20.069	3.3222	-177.13	12.641	-4.3245	11.321	-827.69	1162.2	31.685	857.94	1160.7	23.649	44.347	0	1	1.7623	-2.1291	-19.662	-15.321	-1.4118	2.1781	20.018	12.693	0.35049	0.04894	0.35645	-2.6287	1685.8
15.18	1519	60	NaN	-0.71524	20.068	3.3324	-177.14	12.651	-4.2958	11.281	-827.67	1162.2	31.717	857.92	1160.7	24.101	36.921	0	1	1.4111	-1.7836	-19.642	-15.302	-1.4098	2.1639	20.016	12.702	0.0013071	0.38026	0.3748	-2.5992	1685.7
15.19	1520	60	NaN	-0.71253	20.078	3.3208	-177.15	12.691	-4.2845	11.32	-827.6	1162.2	31.708	857.82	1160.7	23.649	43.352	0	1	1.0138	-1.3926	-19.62	-15.28	-1.4056	2.1572	20.025	12.744	-0.39175	0.76459	0.40504	-2.5364	1685.5
15.2	1521	60	NaN	-0.70685	20.076	3.3776	-177.15	12.753	-4.2721	11.161	-827.55	1162.3	31.675	857.71	1160.7	25.742	24.005	0	1	0.61647	-1.0017	-19.599	-15.259	-1.4042	2.1482	20.023	12.807	-0.78777	1.1466	0.42388	-2.452	1685.4
15.21	1522	60	NaN	-0.70443	20.056	3.3593	-177.17	12.791	-4.2387	11.217	-827.54	1162.3	31.746	857.66	1160.7	25.767	55.689	0	1	0.73468	-1.118	-19.588	-15.248	-1.4024	2.1351	20.003	12.845	-0.66771	1.0172	0.41501	-2.403	1685.3
15.22	1523	60	NaN	-0.7013	20.032	3.3566	-177.15	12.83	-4.2589	11.223	-827.53	1162.3	31.642	857.6	1160.7	24.399	57.92	0	1	0.73323	-1.1165	-19.574	-15.234	-1.3955	2.1586	19.978	12.884	-0.66231	1.0421	0.40415	-2.3497	1685.3
15.23	1524	60	NaN	-0.6991	20.006	3.362	-177.13	12.868	-4.2795	11.194	-827.53	1162.3	31.536	857.53	1160.7	26.822	69.923	0	1	0.3698	-0.75893	-19.55	-15.21	-1.3908	2.1813	19.951	12.923	-1.021	1.4224	0.40041	-2.2866	1685.2
15.24	1525	60	NaN	-0.70139	19.979	3.3555	-177.12	12.939	-4.2735	11.198	-827.51	1162.3	31.498	857.43	1160.7	33.337	74.464	0	1	0.32319	-0.71307	-19.531	-15.191	-1.3917	2.1924	19.924	12.995	-1.0685	1.4794	0.39292	-2.196	1685.1
15.25	1526	60	NaN	-0.70877	19.954	3.3509	-177.12	13.037	-4.2478	11.199	-827.49	1162.3	31.504	857.31	1160.7	33.485	74.789	0	1	0.33518	-0.72486	-19.512	-15.172	-1.3992	2.1938	19.898	13.093	-1.0641	1.4689	0.38622	-2.0792	1684.9
15.26	1527	60	NaN	-0.71751	19.93	3.3798	-177.12	13.12	-4.2213	11.099	-827.48	1162.3	31.509	857.19	1160.6	33.157	75.29	0	1	0.22826	-0.61966	-19.492	-15.152	-1.4116	2.1841	19.873	13.178	-1.1834	1.5644	0.38112	-1.974	1684.8
15.27	1528	60	NaN	-0.72423	19.899	3.3807	-177.14	13.257	-4.1893	11.088	-827.45	1162.3	31.468	857.02	1160.6	33.056	74.269	0	1	0.016248	-0.41104	-19.469	-15.129	-1.4174	2.1715	19.84	13.316	-1.4012	1.7604	0.37094	-1.8133	1684.6
15.28	1529	60	NaN	-0.7384	19.855	3.3853	-177.15	13.382	-4.1628	11.043	-827.5	1162.3	31.483	856.88	1160.6	32.801	73	0	1	-0.32077	-0.079414	-19.444	-15.104	-1.4337	2.1531	19.798	13.44	-1.7544	2.0737	0.35331	-1.6647	1684.5
15.29	1530	60	NaN	-0.741	19.828	3.3615	-177.17	13.478	-4.1412	11.107	-827.49	1162.3	31.463	856.78	1160.6	32.98	71.362	0	1	-0.33582	-0.064602	-19.427	-15.086	-1.4335	2.1414	19.77	13.536	-1.7693	2.0768	0.34326	-1.5509	1684.4
15.3	1531	60	NaN	-0.7485	19.811	3.3672	-177.18	13.583	-4.1404	11.075	-827.48	1162.3	31.393	856.69	1160.6	31.069	64.121	0	1	-0.37612	-0.024948	-19.408	-15.068	-1.4397	2.1292	19.752	13.641	-1.8158	2.1043	0.34381	-1.427	1684.3
15.31	1532	60	NaN	-0.75947	19.796	3.3864	-177.19	13.676	-4.1446	11.005	-827.49	1162.3	31.316	856.64	1160.6	26.343	54.764	0	1	-0.47328	0.070656	-19.389	-15.049	-1.4504	2.1188	19.736	13.736	-1.9237	2.1895	0.34652	-1.3129	1684.2
15.32	1533	60	NaN	-0.7654	19.788	3.3922	-177.2	13.773	-4.1537	10.99	-827.48	1162.3	31.209	856.6	1160.5	23.817	51.801	0	1	-0.54099	0.13728	-19.383	-15.043	-1.4533	2.1168	19.726	13.835	-1.9943	2.2541	0.34313	-1.2077	1684.2
15.33	1534	60	NaN	-0.76385	19.792	3.3856	-177.2	13.89	-4.1678	11.022	-827.45	1162.3	31.068	856.54	1160.5	24.126	50.928	0	1	-0.60661	0.20185	-19.377	-15.037	-1.4459	2.1213	19.728	13.954	-2.0525	2.3232	0.35091	-1.0836	1684.1
15.34	1535	60	NaN	-0.767	19.79	3.3992	-177.2	13.965	-4.1479	10.979	-827.46	1162.3	31.043	856.52	1160.4	26.097	50.724	0	1	-0.67396	0.26813	-19.373	-15.033	-1.4496	2.1142	19.725	14.029	-2.1236	2.3823	0.35214	-1.0037	1684.1
15.35	1536	60	NaN	-0.77556	19.806	3.3632	-177.2	14.049	-4.138	11.091	-827.45	1162.3	30.993	856.48	1160.4	23.649	48.491	0	1	-0.69484	0.28868	-19.37	-15.03	-1.4527	2.1214	19.741	14.113	-2.1475	2.4101	0.37116	-0.91666	1684
15.36	1537	60	NaN	-0.77983	19.823	3.3768	-177.2	14.125	-4.1448	11.031	-827.44	1162.3	30.891	856.46	1160.4	24.188	44.514	0	1	-0.6757	0.26984	-19.369	-15.029	-1.4555	2.1291	19.757	14.191	-2.1312	2.399	0.3882	-0.83733	1684
15.37	1538	60	NaN	-0.78245	19.856	3.4054	-177.2	14.24	-4.1244	10.935	-827.43	1162.3	30.843	856.38	1160.4	25.208	62.559	0	1	-0.64219	0.23687	-19.369	-15.029	-1.4598	2.1198	19.789	14.307	-2.102	2.3567	0.41996	-0.72252	1683.9
15.38	1539	60	NaN	-0.77742	19.883	3.4179	-177.22	14.315	-4.0986	10.892	-827.43	1162.3	30.84	856.33	1160.3	27.155	68.338	0	1	-0.53478	0.13117	-19.37	-15.03	-1.4562	2.0974	19.814	14.383	-1.991	2.2286	0.44475	-0.64615	1683.9
15.39	1540	60	NaN	-0.77173	19.895	3.4154	-177.24	14.348	-4.0875	10.888	-827.43	1162.3	30.811	856.32	1160.3	29.412	68.219	0	1	-0.36045	-0.040369	-19.369	-15.029	-1.4497	2.0823	19.827	14.417	-1.8101	2.0419	0.45733	-0.61285	1683.9
15.4	1541	60	NaN	-0.76705	19.901	3.41	-177.24	14.361	-4.1003	10.888	-827.45	1162.3	30.703	856.31	1160.4	27.773	69.953	0	1	-0.2472	-0.1518	-19.371	-15.031	-1.4413	2.0861	19.834	14.428	-1.6885	1.9343	0.46252	-0.60256	1683.9
15.41	1542	60	NaN	-0.75139	19.906	3.4013	-177.24	14.339	-4.1283	10.9	-827.46	1162.3	30.552	856.34	1160.4	29.775	72.462	0	1	-0.13274	-0.26443	-19.373	-15.033	-1.4201	2.0944	19.84	14.405	-1.5528	1.83	0.467	-0.62786	1683.9
15.42	1543	60	NaN	-0.73245	19.916	3.3792	-177.26	14.245	-4.1154	10.949	-827.48	1162.3	30.541	856.45	1160.4	31.762	74.446	0	1	-0.0097634	-0.38544	-19.375	-15.035	-1.399	2.073	19.852	14.309	-1.4088	1.6876	0.47772	-0.72593	1684
15.43	1544	60	NaN	-0.73341	19.925	3.3989	-177.27	14.161	-4.1195	10.845	-827.51	1162.3	30.496	856.52	1160.5	30.603	74.414	0	1	0.076459	-0.47029	-19.377	-15.037	-1.402	2.0655	19.862	14.224	-1.3255	1.5952	0.48519	-0.8132	1684.1
15.44	1545	60	NaN	-0.73398	19.943	3.4033	-177.29	14.076	-4.0823	10.798	-827.53	1162.4	30.575	856.59	1160.6	29.739	74.682	0	1	0.14252	-0.53529	-19.38	-15.04	-1.4068	2.0377	19.882	14.137	-1.2643	1.5024	0.50234	-0.90269	1684.2
15.45	1546	60	NaN	-0.73658	19.961	3.3907	-177.3	14.021	-4.0559	10.794	-827.54	1162.4	30.625	856.59	1160.6	30.626	75.036	0	1	0.23223	-0.62357	-19.384	-15.044	-1.4112	2.0236	19.902	14.079	-1.179	1.4	0.51845	-0.96461	1684.2
15.46	1547	60	NaN	-0.73792	19.98	3.3795	-177.3	13.964	-4.064	10.781	-827.53	1162.4	30.574	856.59	1160.7	29.031	74.366	0	1	0.29054	-0.68094	-19.388	-15.048	-1.4113	2.0277	19.923	14.021	-1.1207	1.3467	0.53546	-1.0274	1684.2
15.47	1548	60	NaN	-0.74277	20	3.3691	-177.29	13.891	-4.0866	10.758	-827.52	1162.4	30.472	856.61	1160.7	29.75	67.095	0	1	0.33229	-0.72202	-19.392	-15.052	-1.4135	2.0421	19.944	13.946	-1.0812	1.3201	0.55212	-1.1052	1684.2
15.48	1549	60	NaN	-0.75917	20.012	3.3494	-177.27	13.818	-4.0908	10.755	-827.55	1162.4	30.423	856.57	1160.8	29.194	64.895	0	1	0.41477	-0.80318	-19.394	-15.054	-1.4283	2.0563	19.958	13.872	-1.0135	1.2531	0.56384	-1.1821	1684.2
15.49	1550	60	NaN	-0.77945	20.018	3.3418	-177.27	13.749	-4.0889	10.741	-827.59	1162.4	30.427	856.54	1160.8	31.671	68.479	0	1	0.49114	-0.87834	-19.397	-15.057	-1.4492	2.0588	19.965	13.802	-0.95802	1.1805	0.56836	-1.2545	1684.2
15.5	1551	60	NaN	-0.78286	20.028	3.3459	-177.25	13.691	-4.1006	10.713	-827.58	1162.4	30.389	856.46	1160.9	31.016	68.8	0	1	0.45354	-0.84134	-19.4	-15.06	-1.4523	2.08	19.976	13.743	-0.99873	1.2386	0.5757	-1.3169	1684.2
15.51	1552	60	NaN	-0.79065	20.023	3.3552	-177.22	13.57	-4.1582	10.672	-827.63	1162.4	30.226	856.48	1160.9	32.381	69.612	0	1	0.44507	-0.833	-19.403	-15.063	-1.4559	2.1138	19.971	13.622	-1.0108	1.2808	0.56817	-1.4414	1684.2
15.52	1553	60	NaN	-0.78888	20.031	3.361	-177.2	13.389	-4.181	10.642	-827.62	1162.4	30.166	856.58	1160.9	33.006	70.005	0	1	0.44587	-0.83379	-19.406	-15.066	-1.4531	2.1339	19.979	13.441	-1.0072	1.3001	0.57322	-1.6248	1684.3
15.53	1554	60	NaN	-0.79259	20.041	3.3666	-177.18	13.11	-4.1984	10.611	-827.64	1162.4	30.104	856.71	1160.9	30.297	69.98	0	1	0.4347	-0.8228	-19.409	-15.069	-1.4556	2.1593	19.991	13.161	-1.0209	1.3365	0.58175	-1.9082	1684.5
15.54	1555	60	NaN	-0.7993	20.05	3.3657	-177.16	12.814	-4.21	10.606	-827.66	1162.4	30.047	856.83	1161	31.769	69.561	0	1	0.41839	-0.80674	-19.412	-15.072	-1.4605	2.1793	20.002	12.863	-1.0422	1.3726	0.58954	-2.2094	1684.6
15.55	1556	60	NaN	-0.80258	20.061	3.3597	-177.16	12.588	-4.1952	10.616	-827.65	1162.4	30.081	856.91	1161	30.804	69.096	0	1	0.40093	-0.78956	-19.415	-15.075	-1.4646	2.1792	20.014	12.635	-1.0637	1.3896	0.59858	-2.4397	1684.7
15.56	1557	60	NaN	-0.80851	20.073	3.3652	-177.15	12.4	-4.1619	10.562	-827.67	1162.4	30.186	856.93	1161.1	28.573	65.247	0	1	0.38901	-0.77784	-19.418	-15.078	-1.4759	2.1802	20.026	12.447	-1.0869	1.4024	0.6082	-2.6314	1684.7
15.57	1558	60	NaN	-0.80468	20.07	3.3592	-177.09	12.187	-4.1842	10.534	-827.72	1162.4	30.106	856.9	1161.1	28.239	53.197	0	1	0.37622	-0.76525	-19.421	-15.081	-1.4703	2.2432	20.026	12.231	-1.0941	1.478	0.60519	-2.8496	1684.7
15.58	1559	60	NaN	-0.79641	20.078	3.343	-177.09	12.101	-4.0953	10.568	-827.72	1162.4	30.355	856.79	1161.2	24.542	24.005	0	1	0.3613	-0.75057	-19.423	-15.083	-1.4694	2.2369	20.035	12.144	-1.1081	1.4863	0.6114	-2.9396	1684.6
15.59	1560	60	NaN	-0.79628	20.08	3.3494	-177.05	11.994	-4.0967	10.505	-827.76	1162.4	30.317	856.75	1161.2	25.452	54.471	0	1	0.30259	-0.6928	-19.427	-15.087	-1.4701	2.2807	20.037	12.037	-1.1675	1.5879	0.60958	-3.0498	1684.6
15.6	1561	60	NaN	-0.7916	20.082	3.3531	-177	11.958	-4.1167	10.456	-827.77	1162.5	30.225	856.67	1161.1	25.455	61.015	0	1	0.59424	-0.97978	-19.426	-15.085	-1.464	2.3293	20.037	12.002	-0.86977	1.3495	0.61188	-3.0834	1684.6
15.61	1562	60	NaN	-0.79003	20.079	3.3468	-176.95	11.986	-4.1349	10.432	-827.79	1162.5	30.134	856.54	1161.1	27.909	69.797	0	1	1.8451	-2.2106	-19.409	-15.069	-1.4602	2.3766	20.035	12.031	0.38487	0.16599	0.62606	-3.0378	1684.4
15.62	1563	60	NaN	-0.79848	20.07	3.3371	-176.91	12.034	-4.1576	10.406	-827.82	1162.5	30.017	856.41	1161.1	29.274	75.167	0	1	2.0865	-2.4482	-19.406	-15.066	-1.4656	2.4265	20.026	12.078	0.6209	-0.021675	0.61948	-2.9879	1684.4
15.63	1564	60	NaN	-0.81095	20.057	3.3316	-176.87	12.077	-4.1636	10.373	-827.88	1162.5	29.941	856.32	1161.1	31.402	73.847	0	1	2.0383	-2.4007	-19.408	-15.068	-1.4766	2.4632	20.012	12.122	0.56163	0.062528	0.60423	-2.946	1684.3
15.64	1565	60	NaN	-0.81381	20.044	3.3276	-176.88	12.139	-4.0633	10.361	-827.92	1162.4	30.156	856.2	1161.1	31.457	73.527	0	1	2.0115	-2.3743	-19.409	-15.069	-1.4872	2.446	20	12.183	0.52426	0.071646	0.59103	-2.8862	1684.2
15.65	1566	60	NaN	-0.81941	20.044	3.3322	-176.87	12.177	-4.0386	10.314	-827.96	1162.4	30.15	856.17	1161.1	29.907	73.34	0	1	1.9906	-2.3538	-19.411	-15.071	-1.4942	2.4581	19.999	12.222	0.49631	0.1043	0.58786	-2.8496	1684.2
15.66	1567	60	NaN	-0.82912	20.061	3.3411	-176.86	12.246	-4.0281	10.252	-827.95	1162.5	30.084	856.09	1161.1	32.46	73.118	0	1	1.9794	-2.3428	-19.414	-15.074	-1.5038	2.4653	20.015	12.292	0.47558	0.1225	0.60045	-2.782	1684.2
15.67	1568	60	NaN	-0.83797	20.074	3.3266	-176.86	12.34	-4.0093	10.275	-827.94	1162.4	30.029	856	1161.1	32.268	72.48	0	1	1.881	-2.246	-19.415	-15.075	-1.5101	2.4671	20.028	12.386	0.37092	0.22115	0.61331	-2.6888	1684.1
15.68	1569	60	NaN	-0.85041	20.081	3.3229	-176.86	12.451	-4.0113	10.265	-827.96	1162.5	29.913	855.92	1161.1	30.974	72.224	0	1	1.7822	-2.1488	-19.416	-15.076	-1.5189	2.4692	20.036	12.497	0.26329	0.32038	0.61953	-2.5787	1684
15.69	1570	60	NaN	-0.86289	20.089	3.3277	-176.87	12.571	-4.0074	10.227	-827.99	1162.5	29.826	855.85	1161.1	31.189	69.412	0	1	1.7077	-2.0755	-19.419	-15.079	-1.5298	2.4599	20.042	12.617	0.17797	0.38438	0.62335	-2.4616	1684
15.7	1571	60	NaN	-0.87034	20.098	3.3232	-176.9	12.692	-3.9615	10.217	-828.01	1162.5	29.868	855.79	1161.1	29.09	61.079	0	1	1.5383	-1.9087	-19.421	-15.081	-1.539	2.4286	20.051	12.739	-0.00072534	0.51991	0.63001	-2.3418	1683.9
15.71	1572	60	NaN	-0.87673	20.104	3.3197	-176.94	12.816	-3.9062	10.196	-828.06	1162.5	29.92	855.75	1161	25.443	55.804	0	1	1.3808	-1.7538	-19.423	-15.083	-1.5479	2.3923	20.055	12.865	-0.16702	0.63848	0.63215	-2.2185	1683.9
15.72	1573	60	NaN	-0.883	20.122	3.2824	-176.95	12.96	-3.9083	10.299	-828.07	1162.4	29.811	855.75	1161	23.969	53.59	0	1	1.2791	-1.6537	-19.426	-15.086	-1.5469	2.3903	20.073	13.009	-0.26784	0.73668	0.64683	-2.0778	1683.9
15.73	1574	60	NaN	-0.90146	20.158	3.2865	-176.95	13.235	-3.8754	10.249	-828.08	1162.5	29.743	855.65	1160.9	23.649	53.798	0	1	1.1882	-1.5642	-19.43	-15.09	-1.5648	2.3873	20.106	13.286	-0.3766	0.82312	0.67654	-1.8031	1683.8
15.74	1575	60	NaN	-0.90509	20.181	3.2943	-176.96	13.48	-3.8153	10.204	-828.09	1162.5	29.798	855.54	1160.9	26.705	57.355	0	1	1.11	-1.4873	-19.432	-15.092	-1.5719	2.371	20.128	13.534	-0.46183	0.88365	0.69544	-1.5587	1683.7
15.75	1576	60	NaN	-0.90968	20.197	3.3009	-176.95	13.732	-3.8031	10.159	-828.11	1162.5	29.74	855.45	1160.9	25.532	57.911	0	1	0.83969	-1.2213	-19.434	-15.094	-1.5761	2.3793	20.143	13.786	-0.73636	1.1579	0.70824	-1.3086	1683.7
15.76	1577	60	NaN	-0.91369	20.209	3.2907	-176.95	13.965	-3.7848	10.163	-828.14	1162.5	29.669	855.39	1160.9	26.388	64.903	0	1	0.5716	-0.9575	-19.436	-15.096	-1.5775	2.388	20.153	14.02	-1.0059	1.4305	0.71678	-1.0759	1683.6
15.77	1578	60	NaN	-0.91402	20.218	3.2678	-176.96	14.168	-3.7269	10.21	-828.15	1162.5	29.704	855.38	1160.8	29.391	69.751	0	1	0.31891	-0.70886	-19.438	-15.098	-1.5774	2.3738	20.161	14.225	-1.2585	1.6649	0.72232	-0.87323	1683.6
15.78	1579	60	NaN	-0.91683	20.225	3.254	-176.99	14.361	-3.6809	10.237	-828.16	1162.5	29.78	855.38	1160.8	28.636	71.914	0	1	0.085741	-0.47942	-19.438	-15.098	-1.5819	2.3491	20.167	14.419	-1.4962	1.8697	0.72856	-0.67883	1683.7
15.79	1580	60	NaN	-0.92827	20.235	3.2328	-177.01	14.507	-3.6664	10.284	-828.19	1162.5	29.777	855.46	1160.7	30.633	72.095	0	1	-0.11322	-0.28364	-19.438	-15.098	-1.5916	2.3277	20.174	14.567	-1.7048	2.044	0.73617	-0.53086	1683.8
15.8	1581	60	NaN	-0.93126	20.248	3.2306	-177.03	14.744	-3.7011	10.265	-828.2	1162.5	29.66	855.47	1160.7	33.071	70.412	0	1	-0.26833	-0.13101	-19.438	-15.098	-1.5913	2.3056	20.186	14.806	-1.8596	2.1746	0.74758	-0.29188	1683.8
15.81	1582	60	NaN	-0.94457	20.258	3.2524	-177.04	14.886	-3.7235	10.169	-828.2	1162.5	29.593	855.49	1160.7	27.655	62.065	0	1	-0.50127	0.098198	-19.438	-15.098	-1.6055	2.296	20.194	14.95	-2.1068	2.3942	0.7561	-0.14799	1683.8
15.82	1583	60	NaN	-0.95604	20.267	3.2478	-177.04	14.997	-3.7682	10.175	-828.2	1162.5	29.475	855.54	1160.7	24.934	53.987	0	1	-0.79514	0.38738	-19.438	-15.098	-1.6128	2.3049	20.202	15.062	-2.4079	2.6923	0.76457	-0.036319	1683.8
15.83	1584	60	NaN	-0.96167	20.268	3.2325	-177.05	15.089	-3.7842	10.227	-828.2	1162.5	29.448	855.59	1160.7	26.028	54.88	0	1	-0.95936	0.54897	-19.437	-15.097	-1.6157	2.2935	20.204	15.153	-2.5751	2.8425	0.76707	0.055937	1683.9
15.84	1585	60	NaN	-0.96401	20.264	3.2263	-177.09	15.174	-3.795	10.261	-828.19	1162.5	29.469	855.66	1160.7	26.878	55.365	0	1	-1.1176	0.70464	-19.435	-15.095	-1.6175	2.2601	20.2	15.237	-2.7351	2.9648	0.76521	0.14247	1684
15.85	1586	60	NaN	-0.9649	20.26	3.2322	-177.11	15.255	-3.8201	10.266	-828.18	1162.5	29.457	855.71	1160.7	25.076	63.182	0	1	-1.2772	0.86174	-19.433	-15.093	-1.6178	2.2323	20.198	15.317	-2.8951	3.0941	0.76512	0.22487	1684
15.86	1587	60	NaN	-0.96023	20.256	3.242	-177.12	15.291	-3.7534	10.24	-828.17	1162.5	29.589	855.68	1160.7	29.989	69.806	0	1	-1.7698	1.3464	-19.429	-15.089	-1.6186	2.2168	20.192	15.354	-3.3884	3.5632	0.76326	0.26466	1684
15.87	1588	60	NaN	-0.96536	20.239	3.2596	-177.14	15.311	-3.7833	10.201	-828.17	1162.5	29.557	855.76	1160.7	33.713	71.549	0	1	-2.0894	1.6609	-19.426	-15.086	-1.6239	2.202	20.177	15.374	-3.7133	3.8629	0.75077	0.28783	1684
15.88	1589	60	NaN	-0.96257	20.237	3.2298	-177.15	15.292	-3.8096	10.33	-828.13	1162.5	29.536	855.81	1160.7	32.6	71.119	0	1	-2.2446	1.8136	-19.424	-15.084	-1.616	2.1961	20.175	15.354	-3.8606	4.0097	0.75157	0.26993	1684.1
15.89	1590	60	NaN	-0.96094	20.241	3.2145	-177.16	15.241	-3.8296	10.403	-828.06	1162.5	29.544	855.88	1160.7	32.458	70.878	0	1	-2.4022	1.9687	-19.419	-15.079	-1.6122	2.1935	20.18	15.302	-4.0144	4.1622	0.76122	0.22265	1684.1
15.9	1591	60	NaN	-0.9597	20.238	3.2291	-177.15	15.151	-3.8635	10.386	-828.03	1162.5	29.524	855.95	1160.7	33.245	70.077	0	1	-2.5623	2.1263	-19.414	-15.074	-1.6108	2.2026	20.177	15.212	-4.1731	4.3289	0.76335	0.1385	1684.1
15.91	1592	60	NaN	-0.95906	20.23	3.2462	-177.14	15.038	-3.8992	10.359	-828.01	1162.5	29.484	856.01	1160.7	34.275	61.235	0	1	-2.7308	2.2921	-19.409	-15.069	-1.6097	2.2139	20.17	15.098	-4.3406	4.506	0.76028	0.028869	1684.1
15.92	1593	60	NaN	-0.95905	20.224	3.251	-177.13	14.904	-3.9263	10.364	-827.98	1162.5	29.44	856.09	1160.7	29.005	59.087	0	1	-2.7768	2.3374	-19.406	-15.066	-1.608	2.2204	20.165	14.964	-4.3849	4.5577	0.75887	-0.10173	1684.2
15.93	1594	60	NaN	-0.95782	20.216	3.2615	-177.13	14.731	-3.9385	10.358	-827.96	1162.5	29.433	856.22	1160.7	28.173	61.939	0	1	-2.7436	2.3047	-19.403	-15.063	-1.6067	2.222	20.157	14.79	-4.3504	4.5267	0.75421	-0.27302	1684.3
15.94	1595	60	NaN	-0.95246	20.199	3.2645	-177.16	14.504	-3.8437	10.385	-827.98	1162.5	29.748	856.43	1160.8	26.736	61.36	0	1	-2.7137	2.2752	-19.4	-15.06	-1.6111	2.1851	20.14	14.563	-4.3247	4.4604	0.74035	-0.49657	1684.5
15.95	1596	60	NaN	-0.94586	20.2	3.2302	-177.15	14.266	-3.7872	10.542	-827.92	1162.5	29.923	856.54	1160.8	27.714	61.754	0	1	-2.6345	2.1973	-19.397	-15.057	-1.605	2.194	20.144	14.323	-4.2396	4.3913	0.74667	-0.73474	1684.6
15.96	1597	60	NaN	-0.94795	20.203	3.2579	-177.13	14.143	-3.7784	10.476	-827.89	1162.5	29.95	856.52	1160.9	26.915	60.642	0	1	-2.5221	2.0867	-19.396	-15.056	-1.6104	2.2054	20.148	14.198	-4.1324	4.2921	0.75174	-0.85756	1684.5
15.97	1598	60	NaN	-0.94689	20.207	3.2634	-177.12	14.025	-3.7888	10.467	-827.84	1162.5	29.911	856.53	1160.9	27.811	67.295	0	1	-2.4122	1.9786	-19.395	-15.055	-1.6083	2.2235	20.154	14.079	-4.0205	4.2021	0.7588	-0.97568	1684.5
15.98	1599	60	NaN	-0.94613	20.209	3.2607	-177.11	13.913	-3.7868	10.488	-827.81	1162.5	29.911	856.54	1161	30.749	70.282	0	1	-2.2718	1.8404	-19.394	-15.054	-1.6068	2.2305	20.157	13.965	-3.8786	4.0709	0.76301	-1.0895	1684.5
15.99	1600	60	NaN	-0.94242	20.208	3.2562	-177.11	13.782	-3.8159	10.527	-827.78	1162.5	29.863	856.58	1161	29.801	70.835	0	1	-1.9999	1.5729	-19.393	-15.053	-1.6001	2.2355	20.157	13.832	-3.6001	3.8084	0.76389	-1.2211	1684.5
16	1601	60	NaN	-0.93343	20.206	3.2387	-177.09	13.616	-3.9063	10.61	-827.74	1162.5	29.68	856.67	1161	30.903	71.423	0	1	-1.8115	1.3875	-19.392	-15.052	-1.5821	2.2567	20.157	13.665	-3.3936	3.6441	0.76445	-1.3875	1684.5
16.01	1602	60	NaN	-0.93859	20.203	3.2321	-177.08	13.509	-3.9276	10.641	-827.73	1162.5	29.625	856.71	1161.1	30.264	71.139	0	1	-1.6582	1.2366	-19.392	-15.052	-1.5843	2.2713	20.156	13.557	-3.2425	3.508	0.76422	-1.495	1684.5
16.02	1603	60	NaN	-0.94629	20.212	3.2234	-177.07	13.383	-3.9526	10.677	-827.68	1162.5	29.553	856.77	1161.1	30.43	71.392	0	1	-1.4902	1.0713	-19.391	-15.051	-1.5883	2.2909	20.164	13.431	-3.0785	3.3622	0.77335	-1.6205	1684.6
16.03	1604	60	NaN	-0.95109	20.211	3.2385	-177.07	13.242	-3.9356	10.653	-827.68	1162.5	29.604	856.87	1161.1	30.316	71.851	0	1	-1.3495	0.93282	-19.39	-15.05	-1.5956	2.2852	20.164	13.289	-2.9451	3.218	0.77312	-1.7614	1684.7
16.04	1605	60	NaN	-0.95572	20.223	3.2296	-177.08	13.122	-3.9297	10.697	-827.63	1162.4	29.619	856.96	1161.1	31.051	72.725	0	1	-1.2217	0.80708	-19.39	-15.05	-1.5992	2.2812	20.176	13.168	-2.8209	3.0883	0.78651	-1.8813	1684.7
16.05	1606	60	NaN	-0.96146	20.231	3.2241	-177.08	13.03	-3.9562	10.733	-827.61	1162.4	29.562	857.02	1161.1	29.277	73.015	0	1	-1.0945	0.68193	-19.389	-15.049	-1.6018	2.2796	20.186	13.076	-2.6963	2.9616	0.79676	-1.9729	1684.7
16.06	1607	60	NaN	-0.96344	20.244	3.2223	-177.08	12.958	-3.9657	10.769	-827.58	1162.4	29.549	857.05	1161.1	30.954	73.228	0	1	-0.9027	0.49322	-19.388	-15.048	-1.6021	2.2837	20.199	13.003	-2.5048	2.7769	0.81124	-2.0449	1684.7
16.07	1608	60	NaN	-0.96136	20.266	3.2179	-177.07	12.908	-3.9453	10.823	-827.52	1162.4	29.6	857.05	1161.1	32.906	72.63	0	1	-0.54432	0.14056	-19.386	-15.046	-1.6	2.2959	20.22	12.953	-2.1443	2.4365	0.83411	-2.0929	1684.7
16.08	1609	60	NaN	-0.96195	20.274	3.2224	-177.05	12.902	-3.9623	10.834	-827.52	1162.4	29.545	857.05	1161.1	31.264	71.049	0	1	-0.30221	-0.09767	-19.385	-15.045	-1.5983	2.3096	20.229	12.947	-1.9005	2.2119	0.844	-2.0975	1684.7
16.09	1610	60	NaN	-0.9509	20.272	3.2324	-177.06	12.899	-3.9603	10.831	-827.52	1162.4	29.532	857.1	1161.1	29.332	69.74	0	1	-0.1152	-0.28169	-19.383	-15.043	-1.5869	2.3022	20.227	12.944	-1.7021	2.0206	0.84343	-2.0992	1684.7
16.1	1611	60	NaN	-0.94821	20.278	3.2297	-177.07	12.921	-3.9507	10.841	-827.49	1162.4	29.527	857.11	1161	30.014	70.031	0	1	0.011781	-0.40664	-19.383	-15.043	-1.5837	2.2947	20.232	12.968	-1.5719	1.8881	0.84821	-2.0757	1684.7
16.11	1612	60	NaN	-0.93794	20.286	3.2344	-177.08	12.963	-3.9304	10.844	-827.47	1162.4	29.529	857.12	1161	29.474	71.273	0	1	0.12406	-0.51713	-19.384	-15.044	-1.5734	2.2818	20.238	13.011	-1.4493	1.7646	0.85386	-2.033	1684.7
16.12	1613	60	NaN	-0.92901	20.288	3.2402	-177.11	13.055	-3.8768	10.823	-827.46	1162.4	29.609	857.12	1161	30.733	72.445	0	1	0.23153	-0.62288	-19.385	-15.045	-1.5679	2.2462	20.24	13.103	-1.3364	1.6233	0.85459	-1.9421	1684.7
16.13	1614	60	NaN	-0.91985	20.284	3.2401	-177.13	13.162	-3.8396	10.81	-827.46	1162.4	29.611	857.12	1161	32.009	73.608	0	1	0.38787	-0.77671	-19.387	-15.047	-1.5593	2.234	20.236	13.21	-1.1714	1.4573	0.84817	-1.8373	1684.7
16.14	1615	60	NaN	-0.91253	20.279	3.2354	-177.11	13.27	-3.83	10.808	-827.46	1162.4	29.534	857.11	1161	29.715	69.851	0	1	0.57859	-0.96438	-19.39	-15.05	-1.5494	2.2486	20.23	13.319	-0.97084	1.2843	0.83991	-1.7316	1684.7
16.15	1616	60	NaN	-0.90959	20.278	3.2279	-177.11	13.39	-3.8275	10.813	-827.44	1162.4	29.502	857.06	1161	25.27	65.637	0	1	0.81791	-1.1999	-19.394	-15.054	-1.5452	2.2519	20.228	13.44	-0.72731	1.052	0.83413	-1.6136	1684.6
16.16	1617	60	NaN	-0.89755	20.274	3.202	-177.11	13.5	-3.8813	10.889	-827.42	1162.4	29.369	857.06	1161	29.881	66.51	0	1	1.0504	-1.4287	-19.397	-15.057	-1.5261	2.2603	20.225	13.549	-0.47566	0.83163	0.82816	-1.5074	1684.6
16.17	1618	60	NaN	-0.90216	20.264	3.2189	-177.1	13.657	-3.8901	10.828	-827.43	1162.4	29.284	857.03	1161	28.464	67.252	0	1	1.2736	-1.6483	-19.4	-15.06	-1.5299	2.2709	20.214	13.706	-0.25631	0.62263	0.81442	-1.3536	1684.6
16.18	1619	60	NaN	-0.90137	20.267	3.2076	-177.1	13.75	-3.8822	10.854	-827.39	1162.4	29.275	857.05	1160.9	27.122	67.558	0	1	1.4813	-1.8527	-19.404	-15.064	-1.5279	2.278	20.217	13.8	-0.046611	0.42537	0.81308	-1.2648	1684.5
16.19	1620	60	NaN	-0.90153	20.266	3.1976	-177.1	13.832	-3.8429	10.869	-827.38	1162.4	29.371	857.07	1160.9	30.823	67.93	0	1	1.6587	-2.0272	-19.409	-15.068	-1.5309	2.2679	20.216	13.881	0.1278	0.24069	0.80763	-1.1871	1684.5
16.2	1621	60	NaN	-0.90513	20.265	3.2034	-177.1	13.917	-3.8242	10.839	-827.36	1162.4	29.41	857.07	1160.9	28.583	67.916	0	1	1.8298	-2.1955	-19.413	-15.073	-1.5368	2.2675	20.215	13.967	0.29296	0.071939	0.80202	-1.1056	1684.5
16.21	1622	60	NaN	-0.9118	20.268	3.2155	-177.09	14.004	-3.7989	10.793	-827.35	1162.4	29.432	857.07	1160.9	31.577	67.79	0	1	2.2942	-2.6525	-19.427	-15.087	-1.5458	2.2721	20.217	14.054	0.7484	-0.38047	0.78963	-1.0329	1684.5
16.22	1623	60	NaN	-0.91948	20.272	3.2193	-177.1	14.09	-3.7453	10.771	-827.33	1162.4	29.508	857.07	1160.9	30.652	68.032	0	1	2.6577	-3.0103	-19.439	-15.099	-1.5568	2.2643	20.22	14.142	1.1009	-0.74594	0.78098	-0.95714	1684.5
16.23	1624	60	NaN	-0.92658	20.27	3.2156	-177.11	14.191	-3.7317	10.772	-827.33	1162.4	29.533	857.06	1160.8	30.441	67.944	0	1	2.8813	-3.2303	-19.447	-15.107	-1.5647	2.2508	20.218	14.243	1.3166	-0.97942	0.77062	-0.86358	1684.5
16.24	1625	60	NaN	-0.93623	20.272	3.2147	-177.11	14.343	-3.7368	10.734	-827.32	1162.3	29.497	857.02	1160.8	31.088	67.934	0	1	3.0275	-3.3741	-19.453	-15.113	-1.5745	2.2513	20.22	14.395	1.453	-1.1228	0.76715	-0.71871	1684.4
16.25	1626	60	NaN	-0.94887	20.279	3.1938	-177.1	14.466	-3.8101	10.78	-827.3	1162.3	29.283	856.98	1160.8	29.744	67.597	0	1	3.1815	-3.5257	-19.462	-15.122	-1.5783	2.2748	20.227	14.518	1.6032	-1.2508	0.76542	-0.60389	1684.4
16.26	1627	60	NaN	-0.95691	20.283	3.1814	-177.09	14.556	-3.8878	10.795	-827.3	1162.3	29.124	856.94	1160.8	28.958	66.981	0	1	3.3525	-3.6939	-19.473	-15.133	-1.5804	2.2892	20.232	14.607	1.7721	-1.4047	0.75826	-0.52635	1684.3
16.27	1628	60	NaN	-0.96468	20.29	3.1834	-177.08	14.613	-3.9533	10.755	-827.28	1162.3	28.998	856.93	1160.8	30.661	66.359	0	1	3.5235	-3.8622	-19.485	-15.145	-1.5853	2.2965	20.239	14.664	1.9382	-1.5657	0.75389	-0.48033	1684.3
16.28	1629	60	NaN	-0.97246	20.299	3.1815	-177.09	14.65	-3.9753	10.726	-827.25	1162.3	28.983	856.9	1160.8	29.038	65.591	0	1	3.69	-4.0261	-19.496	-15.156	-1.5935	2.2867	20.248	14.701	2.0965	-1.7394	0.7519	-0.45495	1684.3
16.29	1630	60	NaN	-0.97967	20.307	3.1704	-177.11	14.662	-3.9507	10.732	-827.22	1162.3	29.069	856.85	1160.8	30.554	64.488	0	1	3.7495	-4.0846	-19.501	-15.161	-1.6035	2.2665	20.256	14.714	2.146	-1.818	0.75517	-0.44674	1684.2
16.3	1631	60	NaN	-0.98677	20.311	3.1644	-177.12	14.639	-3.9301	10.723	-827.19	1162.3	29.109	856.81	1160.8	29.444	63.259	0	1	3.7914	-4.1258	-19.507	-15.167	-1.6123	2.258	20.259	14.691	2.1791	-1.8678	0.75197	-0.47611	1684.1
16.31	1632	60	NaN	-0.99396	20.303	3.1669	-177.12	14.591	-3.9988	10.698	-827.21	1162.3	29.012	856.8	1160.8	27.978	60.79	0	1	3.8176	-4.1516	-19.516	-15.176	-1.617	2.2563	20.253	14.641	2.2005	-1.8952	0.73709	-0.53461	1684.1
16.32	1633	60	NaN	-1.0091	20.301	3.1519	-177.18	14.459	-3.8721	10.684	-827.17	1162.3	29.355	856.8	1160.8	28.199	57.574	0	0	3.8437	-4.1773	-19.524	-15.184	-1.6443	2.1836	20.25	14.51	2.1994	-1.9937	0.72557	-0.67408	1684.1
16.33	1634	60	NaN	-1.0184	20.293	3.1583	-177.19	14.412	-3.8875	10.646	-827.18	1162.3	29.319	856.78	1160.8	27.557	56.584	0	0	4.0334	-4.3639	-19.534	-15.194	-1.6537	2.1794	20.242	14.463	2.3796	-2.1845	0.70756	-0.73124	1684.1
16.34	1635	60	NaN	-1.0282	20.282	3.1549	-177.21	14.326	-3.8759	10.631	-827.18	1162.3	29.412	856.75	1160.8	26.372	56.035	0	0	4.3764	-4.7015	-19.546	-15.206	-1.6672	2.1472	20.231	14.377	2.7092	-2.5543	0.68561	-0.82849	1684
16.35	1636	60	NaN	-1.0375	20.271	3.1346	-177.23	14.258	-3.8737	10.673	-827.17	1162.3	29.465	856.69	1160.9	26.687	56.571	0	0	4.7195	-5.0391	-19.557	-15.217	-1.6769	2.1313	20.222	14.308	3.0426	-2.9078	0.66455	-0.90948	1684
16.36	1637	60	NaN	-1.0509	20.264	3.1232	-177.24	14.207	-3.8742	10.686	-827.15	1162.3	29.483	856.61	1160.9	25.747	56.686	0	0	5.0238	-5.3385	-19.568	-15.228	-1.6905	2.1241	20.217	14.254	3.3334	-3.2144	0.64819	-0.9741	1683.9
16.37	1638	60	NaN	-1.0685	20.264	3.1369	-177.26	14.141	-3.8507	10.613	-827.12	1162.3	29.567	856.54	1160.9	25.481	54.797	0	0	5.0499	-5.3642	-19.579	-15.239	-1.7135	2.0943	20.217	14.188	3.3364	-3.2699	0.63767	-1.0511	1683.8
16.38	1639	60	NaN	-1.0763	20.266	3.1441	-177.28	14.101	-3.8462	10.575	-827.09	1162.3	29.595	856.5	1160.9	26.117	55.354	0	0	4.9868	-5.3021	-19.585	-15.244	-1.7236	2.0739	20.218	14.148	3.2632	-3.2282	0.63357	-1.0963	1683.7
16.39	1640	60	NaN	-1.081	20.264	3.1373	-177.3	14.091	-3.8087	10.586	-827.05	1162.3	29.725	856.41	1160.9	24.377	53.609	0	0	4.9371	-5.2532	-19.587	-15.247	-1.7324	2.0515	20.219	14.136	3.2047	-3.2017	0.63134	-1.1111	1683.6
16.4	1641	60	NaN	-1.082	20.273	3.1425	-177.28	14.071	-3.8673	10.557	-827	1162.3	29.565	856.38	1160.9	23.649	53.532	0	0	5.4764	-5.7839	-19.601	-15.261	-1.7289	2.0735	20.228	14.117	3.7475	-3.7104	0.62659	-1.1444	1683.5
16.41	1642	60	NaN	-1.084	20.273	3.1403	-177.29	14.052	-3.8466	10.557	-826.96	1162.3	29.63	856.37	1160.9	23.954	51.876	0	0	5.7487	-6.0518	-19.609	-15.269	-1.7332	2.0587	20.229	14.096	4.0156	-3.9931	0.62003	-1.1721	1683.4
16.42	1643	60	NaN	-1.0906	20.27	3.1314	-177.31	14.041	-3.8352	10.581	-826.91	1162.2	29.687	856.35	1160.9	25.078	51.476	0	0	5.8318	-6.1336	-19.612	-15.272	-1.7409	2.0418	20.226	14.085	4.0909	-4.0918	0.61384	-1.1871	1683.4
16.43	1644	60	NaN	-1.0568	20.313	3.026	-177.31	14.033	-3.8609	10.876	-826.63	1162.1	29.636	856.35	1160.9	23.649	51.325	0	0	5.8468	-6.1483	-19.616	-15.276	-1.6954	2.0559	20.272	14.074	4.1513	-4.0923	0.65585	-1.2018	1683.1
16.44	1645	60	NaN	-1.0288	20.352	2.9482	-177.29	14.029	-3.8857	11.081	-826.39	1162.1	29.571	856.37	1160.9	23.649	50.212	0	0	5.8814	-6.1824	-19.62	-15.28	-1.6583	2.0785	20.312	14.068	4.2231	-4.1039	0.69145	-1.2121	1682.9
16.45	1646	60	NaN	-1.1063	20.274	3.1307	-177.29	14.043	-3.8715	10.542	-826.74	1162.2	29.607	856.38	1160.9	23.649	48.674	0	0	5.9934	-6.2926	-19.627	-15.287	-1.7553	2.0642	20.23	14.088	4.2381	-4.2284	0.60243	-1.199	1683.2
16.46	1647	60	NaN	-1.1041	20.266	3.1293	-177.26	14.083	-3.8827	10.533	-826.69	1162.2	29.559	856.34	1160.9	24.482	47.126	0	0	6.121	-6.4181	-19.63	-15.29	-1.7518	2.0956	20.222	14.127	4.3692	-4.3226	0.59168	-1.1627	1683.1
16.47	1648	60	NaN	-1.007	20.357	2.8584	-177.26	14.099	-3.8502	11.339	-826.11	1162	29.65	856.39	1160.9	23.731	45.55	0	0	6.239	-6.5343	-19.632	-15.292	-1.6305	2.1139	20.32	14.136	4.6085	-4.4204	0.6886	-1.1556	1682.6
16.48	1649	60	NaN	-0.99361	20.354	2.837	-177.24	14.113	-3.8482	11.388	-826.01	1162	29.626	856.45	1160.9	23.768	44.66	0	0	6.2874	-6.5818	-19.634	-15.294	-1.6147	2.1368	20.317	14.15	4.6727	-4.4451	0.68314	-1.1445	1682.6
16.49	1650	60	NaN	-0.99306	20.348	2.8121	-177.21	14.147	-3.8571	11.454	-825.89	1161.9	29.558	856.51	1160.9	25.675	43.466	0	0	6.6829	-6.971	-19.638	-15.298	-1.6096	2.1721	20.311	14.183	5.0733	-4.7989	0.67287	-1.1147	1682.5
16.5	1651	60	NaN	-0.99297	20.333	2.8192	-177.19	14.187	-3.8684	11.416	-825.81	1161.9	29.487	856.56	1160.8	24.51	43.862	0	0	7.1858	-7.4659	-19.643	-15.303	-1.6084	2.198	20.296	14.224	5.5774	-5.2679	0.65275	-1.0787	1682.5
16.51	1652	60	NaN	-0.9942	20.305	2.8584	-177.18	14.218	-3.8571	11.276	-825.8	1161.9	29.491	856.61	1160.8	23.649	41.741	0	0	7.4112	-7.6877	-19.648	-15.308	-1.6145	2.2016	20.268	14.256	5.7967	-5.4861	0.62014	-1.0516	1682.5
16.52	1653	60	NaN	-0.99406	20.285	2.8562	-177.18	14.238	-3.8224	11.28	-825.77	1161.9	29.566	856.68	1160.8	23.649	41.306	0	0	7.6366	-7.9095	-19.652	-15.312	-1.6167	2.1951	20.248	14.276	6.0199	-5.7144	0.59578	-1.0364	1682.5
16.53	1654	60	NaN	-0.99005	20.285	2.7977	-177.18	14.261	-3.8299	11.487	-825.64	1161.9	29.514	856.72	1160.8	23.649	42.015	0	0	7.862	-8.1313	-19.657	-15.317	-1.604	2.2062	20.249	14.297	6.2581	-5.9251	0.59253	-1.0193	1682.4
16.54	1655	60	NaN	-0.99724	20.274	2.8253	-177.18	14.283	-3.7923	11.401	-825.58	1161.9	29.584	856.75	1160.8	24.246	41.263	0	0	7.9755	-8.243	-19.658	-15.318	-1.6165	2.1965	20.238	14.32	6.359	-6.0464	0.58041	-0.99802	1682.4
16.55	1656	60	NaN	-1.0337	20.167	3.0264	-177.17	14.306	-3.836	10.745	-825.9	1162	29.438	856.83	1160.8	24.028	40.227	0	0	8.0403	-8.3068	-19.658	-15.318	-1.6701	2.1887	20.127	14.346	6.3702	-6.118	0.46969	-0.97161	1682.8
16.56	1657	60	NaN	-1.0993	20.127	3.1396	-177.18	14.324	-3.8367	10.432	-826.04	1162.1	29.415	856.87	1160.8	24.104	40.644	0	0	8.059	-8.3251	-19.658	-15.318	-1.7456	2.1749	20.084	14.366	6.3134	-6.1502	0.4265	-0.95163	1683
16.57	1658	60	NaN	-1.0878	20.117	3.1316	-177.18	14.334	-3.8461	10.455	-825.97	1162	29.372	856.91	1160.8	23.649	39.705	0	0	8.0947	-8.3603	-19.658	-15.318	-1.7319	2.1723	20.076	14.375	6.3629	-6.1879	0.41843	-0.94274	1683
16.58	1659	60	NaN	-1.0781	20.105	3.1228	-177.19	14.335	-3.8552	10.496	-825.88	1162	29.333	856.97	1160.8	26.538	41.948	0	0	8.1428	-8.4076	-19.658	-15.318	-1.7195	2.1657	20.066	14.374	6.4234	-6.2419	0.40804	-0.94319	1683
16.59	1660	60	NaN	-1.1241	20.087	3.168	-177.21	14.331	-3.8391	10.417	-825.88	1162.1	29.372	857.03	1160.9	23.649	39.315	0	0	8.2114	-8.4751	-19.659	-15.319	-1.7694	2.1429	20.046	14.372	6.442	-6.3322	0.38748	-0.94704	1683
16.6	1661	60	NaN	-1.1328	20.073	3.1768	-177.23	14.33	-3.8201	10.398	-825.85	1162	29.446	857.04	1160.9	25.418	37.696	0	0	8.2242	-8.4877	-19.659	-15.319	-1.7812	2.1213	20.034	14.37	6.4429	-6.3663	0.37433	-0.94961	1683
16.61	1662	60	NaN	-1.134	20.075	3.1933	-177.24	14.312	-3.8622	10.357	-825.76	1162	29.416	857.09	1160.9	23.649	38.812	0	0	8.142	-8.4068	-19.659	-15.319	-1.7828	2.1144	20.036	14.351	6.3592	-6.2924	0.37725	-0.96727	1683
16.62	1663	60	NaN	-1.132	20.081	3.1806	-177.23	14.32	-3.8284	10.424	-825.66	1162	29.439	857.07	1160.9	37.93	40.781	0	0	8.1502	-8.4149	-19.657	-15.316	-1.7795	2.1236	20.042	14.359	6.3707	-6.2912	0.38575	-0.95767	1682.8
16.63	1664	60	NaN	-1.1259	20.072	3.1762	-177.24	14.289	-3.8129	10.473	-825.6	1162	29.491	857.14	1160.9	42.675	38.651	0	0	8.1342	-8.3992	-19.654	-15.314	-1.7734	2.1089	20.035	14.326	6.3608	-6.2903	0.38105	-0.98774	1682.8
16.64	1665	60	NaN	-1.1251	20.066	3.1734	-177.26	14.259	-3.8107	10.512	-825.54	1162	29.514	857.19	1160.9	43.421	37.14	0	0	8.0487	-8.315	-19.652	-15.312	-1.7721	2.0952	20.029	14.295	6.2766	-6.2198	0.37684	-1.0172	1682.8
16.65	1666	60	NaN	-1.117	20.062	3.1739	-177.27	14.226	-3.8195	10.547	-825.46	1162	29.506	857.23	1160.9	45.051	41.6	0	0	7.9407	-8.2088	-19.649	-15.309	-1.7625	2.086	20.026	14.262	6.1782	-6.1227	0.37729	-1.0464	1682.8
16.66	1667	60	NaN	-1.0776	20.06	3.1629	-177.28	14.195	-3.8245	10.592	-825.33	1161.9	29.522	857.28	1160.9	47.489	41.982	0	0	7.8665	-8.1357	-19.645	-15.305	-1.7222	2.0737	20.026	14.23	6.1443	-6.0621	0.38078	-1.0749	1682.7
16.67	1668	60	NaN	-1.0292	20.059	3.1457	-177.3	14.179	-3.8234	10.634	-825.2	1161.9	29.567	857.31	1160.9	52.356	43.034	0	0	7.8665	-8.1357	-19.642	-15.301	-1.6739	2.059	20.026	14.212	6.1926	-6.0767	0.3847	-1.0896	1682.6
16.68	1669	60	NaN	-1.0888	20.053	3.2013	-177.29	14.168	-3.8638	10.572	-825.23	1162	29.484	857.34	1160.9	53.719	42.866	0	0	7.8649	-8.1341	-19.638	-15.298	-1.7327	2.0652	20.017	14.204	6.1321	-6.0689	0.3789	-1.0943	1682.7
16.69	1670	60	NaN	-1.0798	20.057	3.2073	-177.3	14.161	-3.8712	10.589	-825.15	1162	29.509	857.34	1160.9	53.92	43.859	1	0	7.8611	-8.1305	-19.634	-15.294	-1.7241	2.055	20.022	14.196	6.1371	-6.0755	0.38754	-1.0974	1682.6
16.7	1671	60	NaN	-1.003	20.076	3.1454	-177.3	14.152	-3.8959	10.764	-824.91	1161.9	29.492	857.31	1160.9	54.304	44.113	1	0	7.7811	-8.0517	-19.627	-15.287	-1.6409	2.0662	20.042	14.186	6.1402	-5.9854	0.41555	-1.1009	1682.3
16.71	1672	60	NaN	-0.9796	20.081	3.1579	-177.3	14.148	-3.8862	10.739	-824.78	1161.9	29.558	857.31	1160.9	54.587	43.822	1	0	7.6984	-7.9703	-19.621	-15.28	-1.6206	2.0612	20.049	14.181	6.0778	-5.9091	0.42799	-1.0999	1682.2
16.72	1673	60	NaN	-0.97096	20.085	3.1597	-177.3	14.14	-3.8733	10.775	-824.69	1161.8	29.622	857.31	1160.9	54.912	44.889	1	0	7.6194	-7.8926	-19.616	-15.275	-1.613	2.0562	20.053	14.172	6.0065	-5.8364	0.43709	-1.1039	1682.1
16.73	1674	60	NaN	-0.9889	20.09	3.181	-177.29	14.118	-3.8814	10.791	-824.63	1161.9	29.619	857.34	1160.9	54.729	45.458	1	0	7.4383	-7.7144	-19.61	-15.27	-1.6302	2.0649	20.057	14.152	5.8081	-5.6495	0.44704	-1.1179	1682.1
16.74	1675	60	NaN	-1.0284	20.095	3.2445	-177.28	14.1	-3.895	10.7	-824.62	1161.9	29.594	857.35	1160.9	55.367	44.018	1	0	7.2934	-7.5718	-19.604	-15.264	-1.672	2.0814	20.06	14.136	5.6215	-5.4904	0.45529	-1.1285	1682.1
16.75	1676	60	NaN	-1.0174	20.106	3.2576	-177.27	14.116	-3.8764	10.709	-824.53	1161.9	29.662	857.26	1160.9	56.501	45.317	1	0	7.2126	-7.4923	-19.6	-15.26	-1.663	2.0869	20.07	14.151	5.5495	-5.4053	0.47031	-1.1088	1681.9
16.76	1677	60	NaN	-1.0181	20.126	3.2971	-177.26	14.097	-3.8829	10.616	-824.42	1162	29.669	857.29	1160.9	56.752	45.704	1	0	7.084	-7.3657	-19.594	-15.254	-1.6672	2.0932	20.088	14.134	5.4167	-5.2726	0.49449	-1.1193	1681.8
16.77	1678	60	NaN	-0.99977	20.117	3.3292	-177.24	14.081	-3.8927	10.578	-824.32	1162	29.661	857.27	1160.9	58.293	44.829	1	0	6.9139	-7.1984	-19.586	-15.246	-1.6499	2.1123	20.079	14.119	5.264	-5.0861	0.49293	-1.1273	1681.7
16.78	1679	60	NaN	-0.98552	20.11	3.3432	-177.22	14.08	-3.9024	10.573	-824.26	1162	29.654	857.24	1160.9	55.575	45.604	1	0	6.7788	-7.0654	-19.579	-15.239	-1.6356	2.1278	20.071	14.118	5.1431	-4.9376	0.49243	-1.1206	1681.6
16.79	1680	60	NaN	-0.97319	20.105	3.3364	-177.22	14.073	-3.8861	10.614	-824.2	1162	29.712	857.2	1160.8	53.558	43.028	1	0	6.6305	-6.9195	-19.572	-15.232	-1.6239	2.1304	20.067	14.112	5.0066	-4.7891	0.49413	-1.1205	1681.5
16.8	1681	60	NaN	-0.95747	20.098	3.3201	-177.21	14.062	-3.869	10.686	-824.15	1162	29.765	857.16	1160.8	46.148	40.988	1	0	6.4704	-6.7619	-19.566	-15.226	-1.6076	2.1357	20.06	14.101	4.8627	-4.6262	0.49323	-1.1249	1681.4
16.81	1682	60	NaN	-0.94412	20.087	3.3121	-177.2	14.056	-3.8807	10.726	-824.11	1162	29.74	857.12	1160.8	23.649	39.008	1	0	6.34	-6.6337	-19.561	-15.221	-1.5921	2.1501	20.048	14.095	4.748	-4.4836	0.48629	-1.1264	1681.3
16.82	1683	60	NaN	-0.94178	20.074	3.3245	-177.19	14.056	-3.9073	10.68	-824.08	1162	29.673	857.07	1160.8	31.494	37.293	1	0	6.1899	-6.486	-19.556	-15.216	-1.5891	2.1637	20.035	14.095	4.6008	-4.3223	0.47821	-1.1211	1681.3
16.83	1684	60	NaN	-0.93605	20.069	3.3466	-177.17	14.061	-3.8699	10.605	-824.05	1162	29.761	856.99	1160.8	23.649	38.818	1	0	6.02	-6.3188	-19.551	-15.211	-1.5889	2.1722	20.03	14.1	4.4311	-4.1466	0.47882	-1.1113	1681.1
16.84	1685	60	NaN	-0.927	20.066	3.3172	-177.17	14.052	-3.892	10.705	-824.01	1161.9	29.71	856.96	1160.8	32.534	37.282	1	0	5.726	-6.0294	-19.546	-15.206	-1.5747	2.1851	20.028	14.091	4.1512	-3.8443	0.48164	-1.1151	1681.1
16.85	1686	60	NaN	-0.85858	20.068	3.2834	-177.17	14.051	-3.8557	10.71	-823.89	1161.9	29.806	856.87	1160.8	32.963	39.661	1	0	5.289	-5.5994	-19.542	-15.201	-1.5095	2.181	20.032	14.088	3.7794	-3.4184	0.49007	-1.1135	1680.9
16.86	1687	60	NaN	-0.84083	20.059	3.2753	-177.17	14.046	-3.8524	10.697	-823.86	1161.8	29.809	856.82	1160.8	36.456	37.185	1	0	4.2895	-4.616	-19.542	-15.202	-1.4923	2.1818	20.023	14.082	2.7972	-2.4341	0.48057	-1.1202	1680.8
16.87	1688	60	NaN	-0.88497	20.053	3.3108	-177.15	14.052	-3.8769	10.639	-823.91	1161.9	29.72	856.74	1160.7	23.649	37.131	1	0	3.8425	-4.176	-19.54	-15.2	-1.5355	2.1964	20.015	14.09	2.307	-1.9796	0.47491	-1.1101	1680.8
16.88	1689	60	NaN	-0.90285	20.054	3.3225	-177.14	14.056	-3.917	10.61	-823.92	1161.9	29.623	856.67	1160.7	49.625	38.837	1	0	3.7657	-4.1006	-19.537	-15.197	-1.551	2.2124	20.015	14.095	2.2147	-1.8882	0.47852	-1.1014	1680.7
16.89	1690	60	NaN	-0.87502	20.056	3.2905	-177.14	14.052	-3.9336	10.647	-823.88	1161.8	29.613	856.62	1160.7	55.803	43.893	1	0	3.6237	-3.9608	-19.532	-15.191	-1.5216	2.2148	20.018	14.09	2.1021	-1.746	0.48696	-1.1013	1680.6
16.9	1691	60	NaN	-0.93428	20.062	3.3317	-177.14	14.073	-3.8692	10.599	-823.95	1161.9	29.715	856.49	1160.7	53.437	45.266	1	0	3.5518	-3.89	-19.528	-15.188	-1.586	2.2069	20.021	14.114	1.9658	-1.6831	0.49365	-1.074	1680.5
16.91	1692	60	NaN	-0.87908	20.073	3.3321	-177.15	14.063	-3.9262	10.457	-823.87	1161.9	29.622	856.43	1160.7	50.63	44.485	1	0	3.5308	-3.8694	-19.525	-15.185	-1.5326	2.1956	20.033	14.103	1.9982	-1.6738	0.50813	-1.0824	1680.4
16.92	1693	60	NaN	-0.89172	20.08	3.3299	-177.15	14.06	-3.9348	10.428	-823.86	1161.9	29.586	856.34	1160.7	51.504	43.892	1	0	3.4384	-3.7785	-19.52	-15.18	-1.545	2.1987	20.039	14.101	1.8934	-1.5797	0.51925	-1.0787	1680.3
16.93	1694	60	NaN	-0.90275	20.066	3.3009	-177.16	14.06	-3.8766	10.48	-823.92	1161.9	29.672	856.25	1160.7	52.14	43.957	1	0	3.3141	-3.6561	-19.514	-15.174	-1.5572	2.1884	20.024	14.102	1.7569	-1.4678	0.50998	-1.072	1680.3
16.94	1695	60	NaN	-0.94939	20.053	3.319	-177.16	14.043	-3.8883	10.458	-824.03	1162	29.644	856.21	1160.7	52.44	45.743	1	0	3.1833	-3.5274	-19.51	-15.17	-1.6036	2.1837	20.009	14.088	1.5797	-1.3437	0.49905	-1.082	1680.3
16.95	1696	60	NaN	-0.95584	20.05	3.3158	-177.16	14.02	-3.9341	10.444	-824.06	1162	29.53	856.17	1160.7	51.842	43.746	1	0	3.0731	-3.419	-19.506	-15.166	-1.6066	2.1927	20.004	14.066	1.4664	-1.2263	0.49842	-1.0996	1680.3
16.96	1697	60	NaN	-0.94633	20.039	3.298	-177.14	13.994	-3.9387	10.415	-824.07	1162.1	29.465	856.11	1160.7	52.583	44.998	1	0	2.9863	-3.3336	-19.502	-15.162	-1.5959	2.2056	19.991	14.042	1.3904	-1.128	0.48881	-1.1205	1680.3
16.97	1698	60	NaN	-1.0289	19.998	3.3569	-177.14	13.955	-3.9002	10.231	-824.23	1162.2	29.498	856.06	1160.6	54.811	45.741	1	0	2.964	-3.3116	-19.501	-15.161	-1.6858	2.208	19.945	14.008	1.2782	-1.1036	0.44397	-1.1533	1680.4
16.98	1699	60	NaN	-1.0484	19.961	3.3634	-177.13	13.917	-3.8977	10.148	-824.29	1162.2	29.492	856.05	1160.6	55.572	45.67	1	0	2.8932	-3.242	-19.5	-15.16	-1.708	2.2102	19.905	13.973	1.1852	-1.0318	0.40516	-1.1867	1680.5
16.99	1700	60	NaN	-1.0642	19.913	3.3696	-177.12	13.917	-3.9235	10.051	-824.34	1162.3	29.456	855.97	1160.6	55.861	43.319	1	0	2.7977	-3.148	-19.498	-15.158	-1.7258	2.2167	19.857	13.973	1.0719	-0.93128	0.35919	-1.1851	1680.4
17	1701	60	NaN	-1.0797	19.806	3.238	-177.1	13.895	-3.9404	10.398	-824.46	1162.3	29.372	855.92	1160.6	55.471	43.525	1	0	2.7561	-3.1071	-19.499	-15.159	-1.7267	2.2531	19.75	13.95	1.0294	-0.85402	0.25185	-1.2082	1680.5
17.01	1702	60	NaN	-1.1022	19.716	3.1787	-177.1	13.874	-3.9286	10.506	-824.54	1162.3	29.387	855.89	1160.6	54.977	44.55	1	0	2.7475	-3.0986	-19.5	-15.16	-1.7459	2.2605	19.66	13.931	1.0015	-0.83807	0.15981	-1.2291	1680.5
17.02	1703	60	NaN	-1.1133	19.612	3.0356	-177.09	13.863	-3.9373	10.893	-824.65	1162.2	29.356	855.86	1160.6	54.619	45.83	1	0	2.7847	-3.1352	-19.501	-15.161	-1.7428	2.2852	19.557	13.918	1.0419	-0.85	0.055439	-1.2437	1680.6
17.03	1704	60	NaN	-1.1225	19.509	2.8924	-177.07	13.857	-3.9599	11.284	-824.75	1162.1	29.276	855.83	1160.6	53.774	47.191	1	0	2.7905	-3.141	-19.504	-15.164	-1.7359	2.3199	19.455	13.91	1.0546	-0.82107	-0.048584	-1.254	1680.7
17.04	1705	60	NaN	-1.1464	19.438	2.9091	-177.06	13.852	-3.9585	11.159	-824.8	1162.2	29.256	855.8	1160.6	53.255	46.418	1	0	2.8013	-3.1515	-19.507	-15.167	-1.7634	2.3249	19.384	13.906	1.0379	-0.82662	-0.12241	-1.2606	1680.7
17.05	1706	60	NaN	-1.1693	19.367	2.9352	-177.06	13.849	-3.9443	11.031	-824.84	1162.2	29.285	855.77	1160.6	53.041	45.529	1	0	2.8533	-3.2027	-19.51	-15.17	-1.7916	2.3142	19.313	13.903	1.0617	-0.88849	-0.19688	-1.2671	1680.7
17.06	1707	60	NaN	-1.1989	19.31	2.9625	-177.06	13.834	-3.9494	10.903	-824.87	1162.2	29.262	855.78	1160.6	53.14	44.373	1	0	2.8509	-3.2003	-19.512	-15.172	-1.8247	2.3168	19.255	13.888	1.0261	-0.88355	-0.25722	-1.2838	1680.7
17.07	1708	60	NaN	-1.2314	19.224	3.0063	-177.05	13.838	-3.965	10.723	-824.95	1162.2	29.19	855.73	1160.6	53.077	45.83	1	0	2.8299	-3.1797	-19.514	-15.174	-1.8609	2.3252	19.169	13.892	0.969	-0.85455	-0.34515	-1.2823	1680.8
17.08	1709	60	NaN	-1.2477	19.175	3.0094	-177.04	13.838	-3.936	10.69	-824.98	1162.1	29.2	855.71	1160.5	53.075	45.739	1	0	2.7981	-3.1483	-19.517	-15.177	-1.8787	2.3266	19.121	13.892	0.91935	-0.82171	-0.39618	-1.2844	1680.8
17.09	1710	60	NaN	-1.2594	19.151	2.9959	-177.04	13.833	-3.939	10.711	-824.97	1162.1	29.211	855.7	1160.5	52.902	44.791	1	0	2.7566	-3.1076	-19.519	-15.179	-1.89	2.3284	19.097	13.888	0.8666	-0.77917	-0.42256	-1.2914	1680.8
17.1	1711	60	NaN	-1.2717	19.139	3.0021	-177.04	13.831	-3.9592	10.677	-824.94	1162.1	29.184	855.71	1160.5	52.248	43.678	1	0	2.701	-3.0529	-19.521	-15.181	-1.9026	2.3313	19.085	13.885	0.79844	-0.72154	-0.43663	-1.2961	1680.8
17.11	1712	60	NaN	-1.2846	19.132	3.0268	-177.03	13.835	-3.9775	10.596	-824.91	1162.1	29.102	855.7	1160.5	51.495	41.814	1	0	2.6985	-3.0504	-19.524	-15.184	-1.9155	2.34	19.078	13.889	0.78297	-0.71036	-0.44607	-1.2942	1680.7
17.12	1713	60	NaN	-1.298	19.127	3.0393	-177.02	13.845	-4.0067	10.555	-824.87	1162.1	28.994	855.68	1160.5	48.588	42.715	1	0	2.7136	-3.0653	-19.527	-15.187	-1.9266	2.3547	19.072	13.9	0.78699	-0.71053	-0.45498	-1.2867	1680.7
17.13	1714	60	NaN	-1.3126	19.122	3.0773	-177.04	13.862	-3.9592	10.427	-824.86	1162.2	29.128	855.64	1160.5	44.76	38.819	1	0	2.7434	-3.0946	-19.53	-15.19	-1.9502	2.3246	19.066	13.918	0.7932	-0.76998	-0.46406	-1.2723	1680.6
17.14	1715	60	NaN	-1.3106	19.121	3.0462	-177.03	13.848	-3.9834	10.484	-824.85	1162.2	29.051	855.67	1160.5	42.948	41.321	1	0	2.736	-3.0873	-19.532	-15.192	-1.9436	2.339	19.063	13.906	0.79242	-0.74826	-0.46866	-1.286	1680.6
17.15	1716	60	NaN	-1.302	19.138	3.0142	-177.04	13.84	-3.9571	10.558	-824.85	1162.2	29.126	855.67	1160.5	43.529	40.433	1	0	2.721	-3.0726	-19.533	-15.193	-1.9351	2.3319	19.078	13.9	0.78598	-0.74064	-0.45467	-1.2931	1680.6
17.16	1717	60	NaN	-1.2908	19.174	2.9791	-177.03	13.851	-3.9624	10.655	-824.86	1162.2	29.097	855.64	1160.5	45.093	41.744	1	0	2.5931	-2.9467	-19.536	-15.196	-1.9195	2.3452	19.113	13.911	0.67358	-0.60148	-0.42299	-1.2854	1680.6
17.17	1718	60	NaN	-1.2928	19.236	2.9385	-177.01	13.857	-3.9846	10.764	-824.87	1162.2	29.022	855.61	1160.5	47.927	43.326	1	0	2.562	-2.916	-19.539	-15.199	-1.9153	2.3649	19.176	13.917	0.64666	-0.55108	-0.36345	-1.2825	1680.6
17.18	1719	60	NaN	-1.3187	19.384	2.9872	-177.01	13.849	-3.9837	10.554	-824.8	1162.3	29.016	855.62	1160.5	49.587	41.523	1	0	2.6628	-3.0153	-19.542	-15.202	-1.9482	2.3605	19.321	13.911	0.71464	-0.6548	-0.22058	-1.2908	1680.5
17.19	1720	60	NaN	-1.3594	19.624	3.1506	-177.02	13.837	-3.9591	9.9398	-824.62	1162.4	29.074	855.62	1160.5	50.004	42.432	1	0	2.5799	-2.9337	-19.542	-15.202	-2.0118	2.3324	19.556	13.905	0.56805	-0.60122	0.014057	-1.2972	1680.4
17.2	1721	60	NaN	-1.3853	19.791	3.1667	-177.01	13.83	-3.9742	9.8175	-824.52	1162.5	29.027	855.62	1160.4	49.456	41.471	1	0	2.5421	-2.8965	-19.543	-15.203	-2.0404	2.3381	19.72	13.9	0.5017	-0.55836	0.17727	-1.3029	1680.3
17.21	1722	60	NaN	-1.4167	19.926	3.1612	-177.01	13.828	-3.9599	9.78	-824.46	1162.5	29.054	855.59	1160.4	48.595	41.713	1	0	2.5871	-2.9408	-19.545	-15.205	-2.074	2.3289	19.855	13.9	0.51312	-0.61191	0.30932	-1.3057	1680.2
17.22	1723	60	NaN	-1.4369	20.087	3.1132	-177	13.837	-3.9681	9.8849	-824.46	1162.6	29.031	855.55	1160.5	47.001	42.107	1	0	2.7277	-3.0791	-19.545	-15.205	-2.0898	2.344	20.015	13.909	0.63787	-0.73516	0.46947	-1.2962	1680.1
17.23	1724	60	NaN	-1.4424	20.172	3.1603	-177	13.834	-3.9838	9.6903	-824.45	1162.6	28.983	855.55	1160.4	45.636	40.739	1	0	2.8735	-3.2226	-19.545	-15.205	-2.1004	2.3453	20.097	13.908	0.77309	-0.87727	0.55208	-1.2974	1680.1
17.24	1725	60	NaN	-1.4529	20.25	3.2145	-176.99	13.825	-3.9964	9.4964	-824.52	1162.7	28.941	855.55	1160.4	44.765	37.71	1	0	2.9145	-3.263	-19.547	-15.207	-2.116	2.3475	20.174	13.901	0.79851	-0.91542	0.62642	-1.3059	1680.2
17.25	1726	60	NaN	-1.4681	20.319	3.2466	-176.99	13.818	-3.9915	9.3879	-824.63	1162.7	28.95	855.55	1160.4	45.923	39.144	1	0	2.9438	-3.2918	-19.548	-15.208	-2.1352	2.3459	20.242	13.895	0.80863	-0.94585	0.69392	-1.3126	1680.3
17.26	1727	60	NaN	-1.4775	20.368	3.267	-176.99	13.814	-3.979	9.3085	-824.72	1162.7	28.98	855.53	1160.4	46.57	40.563	1	0	2.9628	-3.3105	-19.547	-15.207	-2.1483	2.339	20.29	13.891	0.81453	-0.97153	0.74301	-1.316	1680.4
17.27	1728	60	NaN	-1.4675	20.439	3.2623	-176.99	13.808	-3.9918	9.2802	-824.75	1162.7	28.938	855.53	1160.4	46.714	41.936	1	0	3.0076	-3.3546	-19.547	-15.207	-2.1377	2.3438	20.361	13.887	0.86987	-1.0107	0.81396	-1.3198	1680.4
17.28	1729	60	NaN	-1.3912	20.529	3.1772	-176.99	13.803	-3.9995	9.4387	-824.65	1162.7	28.918	855.54	1160.4	45.959	40.54	1	0	3.0466	-3.3929	-19.546	-15.206	-2.0554	2.3476	20.452	13.88	0.99118	-1.0453	0.90579	-1.3267	1680.3
17.29	1730	60	NaN	-1.3938	20.629	3.1386	-177.01	13.798	-3.9407	9.4887	-824.71	1162.7	29.09	855.54	1160.4	43.286	38.883	1	0	3.08	-3.4258	-19.546	-15.206	-2.0621	2.3245	20.552	13.875	1.0179	-1.1013	1.0054	-1.3308	1680.4
17.3	1731	60	NaN	-1.392	20.696	3.1401	-177.01	13.799	-3.9163	9.4475	-824.73	1162.7	29.156	855.53	1160.4	43.379	39.095	1	0	3.1695	-3.5138	-19.546	-15.205	-2.064	2.3151	20.617	13.878	1.1055	-1.1987	1.0712	-1.3274	1680.4
17.31	1732	60	NaN	-1.3929	20.746	3.1667	-177.01	13.8	-3.9305	9.3131	-824.74	1162.8	29.121	855.52	1160.4	45.447	39.244	1	0	3.2532	-3.5962	-19.545	-15.205	-2.0683	2.3149	20.664	13.882	1.1849	-1.2813	1.1194	-1.3229	1680.4
17.32	1733	60	NaN	-1.3935	20.766	3.1888	-177	13.809	-3.9617	9.1759	-824.79	1162.9	29.037	855.51	1160.4	45.008	39.599	1	0	3.2904	-3.6329	-19.544	-15.203	-2.0707	2.3234	20.682	13.893	1.2198	-1.3095	1.1383	-1.3104	1680.4
17.33	1734	60	NaN	-1.3916	20.742	3.1628	-177	13.812	-3.9655	9.195	-824.89	1162.9	29.029	855.52	1160.4	44.778	39.567	1	0	3.312	-3.6541	-19.542	-15.202	-2.0678	2.3231	20.657	13.897	1.2442	-1.331	1.1154	-1.3054	1680.5
17.34	1735	60	NaN	-1.4089	20.665	3.0894	-177.02	13.794	-3.9338	9.3852	-825.07	1162.9	29.123	855.57	1160.4	44.172	40.128	1	0	3.328	-3.6699	-19.54	-15.2	-2.0818	2.3063	20.581	13.879	1.2463	-1.3636	1.0408	-1.3212	1680.8
17.35	1736	60	NaN	-1.4995	20.517	3.0857	-177.01	13.8	-3.9686	9.3641	-825.44	1162.9	29.02	855.57	1160.4	46.936	39.356	1	0	3.3877	-3.7285	-19.535	-15.194	-2.1694	2.3241	20.431	13.887	1.2183	-1.4044	0.89616	-1.3075	1681.1
17.36	1737	60	NaN	-1.525	20.439	3.0843	-177.01	13.822	-3.9618	9.2872	-825.55	1162.9	29.047	855.54	1160.4	47.315	41.297	1	0	3.2005	-3.5444	-19.513	-15.172	-2.1984	2.3187	20.353	13.908	1.0021	-1.2257	0.84058	-1.2642	1681.2
17.37	1738	60	NaN	-1.5468	20.369	3.1166	-177.01	13.826	-3.974	9.1209	-825.65	1162.9	29.003	855.56	1160.4	34.872	39.623	1	0	2.879	-3.228	-19.482	-15.141	-2.2244	2.3146	20.283	13.912	0.65465	-0.91348	0.80148	-1.2292	1681.3
17.38	1739	60	NaN	-1.565	20.321	3.1504	-177.01	13.851	-3.987	8.9636	-825.68	1162.9	28.96	855.52	1160.4	28.39	37.337	1	0	2.9626	-3.3102	-19.479	-15.139	-2.2464	2.3072	20.234	13.938	0.71616	-1.0031	0.75538	-1.2005	1681.3
17.39	1740	60	NaN	-1.5857	20.27	3.1743	-177.03	13.867	-3.9708	8.8441	-825.69	1162.9	29.012	855.51	1160.4	23.649	40.285	1	0	3.0304	-3.3769	-19.476	-15.135	-2.273	2.2851	20.183	13.954	0.75732	-1.0919	0.70752	-1.1813	1681.3
17.4	1741	60	NaN	-1.6008	20.211	3.1805	-177.04	13.872	-3.9599	8.792	-825.73	1162.9	29.054	855.54	1160.4	33.823	37.151	1	0	3.0341	-3.3806	-19.471	-15.13	-2.2912	2.2682	20.124	13.959	0.74284	-1.1124	0.65335	-1.1711	1681.4
17.41	1742	60	NaN	-1.5985	20.143	3.122	-177.03	13.886	-3.9988	8.9615	-825.78	1162.9	28.944	855.56	1160.4	49.94	44.244	1	0	3.0841	-3.4298	-19.455	-15.115	-2.2794	2.285	20.057	13.972	0.80468	-1.1448	0.60189	-1.1425	1681.5
17.42	1743	60	NaN	-1.5812	20.056	2.9527	-177.02	13.913	-4.062	9.4881	-825.82	1162.8	28.753	855.56	1160.4	54.131	45.816	1	0	3.1462	-3.4909	-19.435	-15.095	-2.2377	2.3261	19.973	13.995	0.90849	-1.1648	0.53864	-1.0994	1681.5
17.43	1744	60	NaN	-1.5708	19.986	2.9711	-177.05	13.931	-4.0068	9.3964	-825.76	1162.8	28.928	855.58	1160.4	54.711	49.425	1	0	3.1686	-3.5129	-19.418	-15.078	-2.2363	2.2799	19.904	14.013	0.93225	-1.2331	0.48588	-1.065	1681.5
17.44	1745	60	NaN	-1.5732	19.973	2.9832	-177.07	13.944	-3.9938	9.338	-825.75	1162.8	28.993	855.57	1160.4	53.593	61.393	1	0	3.1708	-3.5152	-19.401	-15.061	-2.243	2.2618	19.89	14.026	0.92783	-1.2533	0.48955	-1.0347	1681.4
17.45	1746	60	NaN	-1.5686	19.961	2.9763	-177.06	13.952	-3.9967	9.3442	-825.74	1162.8	29.003	855.59	1160.4	53.098	66.153	1	1	3.167	-3.5114	-19.383	-15.043	-2.2385	2.2657	19.879	14.034	0.92855	-1.2457	0.49641	-1.0087	1681.4
17.46	1747	60	NaN	-1.5668	19.957	2.9546	-177.06	13.953	-4.0062	9.3942	-825.73	1162.8	28.988	855.61	1160.4	52.788	69.953	1	1	3.1819	-3.5261	-19.365	-15.025	-2.2345	2.2755	19.875	14.035	0.94745	-1.2505	0.51034	-0.99003	1681.5
17.47	1748	60	NaN	-1.5679	19.957	2.9482	-177.06	13.951	-3.9899	9.3937	-825.73	1162.8	29.049	855.62	1160.4	53.251	69.8	1	1	3.303	-3.6452	-19.344	-15.004	-2.2376	2.2665	19.876	14.033	1.0654	-1.3787	0.5317	-0.97111	1681.5
17.48	1749	60	NaN	-1.5696	19.966	2.9607	-177.07	13.953	-3.975	9.3335	-825.73	1162.8	29.113	855.63	1160.4	53.905	71.124	1	1	3.702	-4.0379	-19.314	-14.974	-2.2436	2.2521	19.884	14.035	1.4584	-1.7858	0.56999	-0.93962	1681.5
17.49	1750	60	NaN	-1.5725	19.996	2.9681	-177.06	13.959	-4.0047	9.2905	-825.68	1162.8	29.055	855.66	1160.4	54.607	72.42	1	1	3.4706	-3.8101	-19.3	-14.96	-2.246	2.2616	19.914	14.041	1.2245	-1.5485	0.61449	-0.91888	1681.5
17.5	1751	60	NaN	-1.5758	20.047	2.9743	-177.07	13.947	-3.9714	9.2498	-825.63	1162.8	29.184	855.69	1160.4	56.183	73.336	1	1	3.126	-3.4711	-19.286	-14.946	-2.255	2.2488	19.963	14.031	0.871	-1.2223	0.67715	-0.9156	1681.4
17.51	1752	60	NaN	-1.5817	20.068	3.0069	-177.07	13.936	-3.989	9.1289	-825.62	1162.9	29.169	855.72	1160.4	57.4	74.292	1	1	2.9999	-3.3469	-19.263	-14.923	-2.2646	2.2511	19.983	14.021	0.73527	-1.0959	0.72002	-0.90223	1681.5
17.52	1753	60	NaN	-1.5775	20.092	2.9956	-177.07	13.931	-3.9892	9.1426	-825.6	1162.9	29.195	855.73	1160.4	57.579	74.981	1	1	2.8676	-3.2168	-19.246	-14.906	-2.2608	2.2474	20.007	14.016	0.60678	-0.96939	0.76096	-0.8897	1681.5
17.53	1754	60	NaN	-1.571	20.114	2.9976	-177.06	13.927	-3.9966	9.0981	-825.59	1162.9	29.196	855.74	1160.4	57.065	75.235	1	1	2.7332	-3.0845	-19.231	-14.891	-2.2558	2.2508	20.028	14.013	0.47737	-0.83377	0.79716	-0.87834	1681.5
17.54	1755	60	NaN	-1.5325	20.145	2.9978	-177.06	13.917	-4.0258	9.0244	-825.56	1162.9	29.144	855.76	1160.4	57.039	75.307	1	1	2.5988	-2.9523	-19.216	-14.876	-2.2181	2.257	20.058	14.004	0.38074	-0.6953	0.84197	-0.87211	1681.4
17.55	1756	60	NaN	-1.4905	20.176	2.9863	-177.06	13.904	-4.0374	8.987	-825.52	1163	29.15	855.76	1160.4	56.807	74.63	1	1	2.5493	-2.9036	-19.204	-14.864	-2.1776	2.2532	20.088	13.992	0.37172	-0.65044	0.88445	-0.87218	1681.4
17.56	1757	60	NaN	-1.4939	20.198	2.9696	-177.07	13.887	-4.0191	9.0082	-825.5	1163	29.241	855.78	1160.4	57.158	73.698	1	1	2.6539	-3.0065	-19.197	-14.857	-2.1834	2.2408	20.11	13.975	0.47054	-0.76565	0.91305	-0.88216	1681.4
17.57	1758	60	NaN	-1.5344	20.225	2.956	-177.07	13.857	-4.0449	9.0448	-825.48	1163	29.195	855.83	1160.4	56.901	72.615	1	1	2.5272	-2.8819	-19.188	-14.848	-2.2211	2.2437	20.137	13.945	0.30615	-0.63815	0.94836	-0.90325	1681.4
17.58	1759	60	NaN	-1.5261	20.243	2.9436	-177.09	13.862	-4.0238	9.0282	-825.45	1163	29.278	855.8	1160.4	56.064	72.409	1	1	2.3771	-2.7342	-19.181	-14.841	-2.2162	2.2208	20.154	13.951	0.16095	-0.51339	0.97318	-0.89013	1681.4
17.59	1760	60	NaN	-1.4572	20.249	2.9256	-177.09	13.842	-4.0349	8.9905	-825.42	1163	29.255	855.83	1160.4	54.89	72.853	1	1	2.2612	-2.6201	-19.177	-14.837	-2.1477	2.2154	20.159	13.931	0.11349	-0.4047	0.98241	-0.90572	1681.4
17.6	1761	60	NaN	-1.4838	20.265	2.9106	-177.11	13.828	-4.0287	9.0145	-825.39	1163	29.297	855.86	1160.4	53.91	74.022	1	1	2.0645	-2.4265	-19.175	-14.835	-2.175	2.2027	20.175	13.918	-0.11046	-0.22381	0.99994	-0.91698	1681.4
17.61	1762	60	NaN	-1.5019	20.266	2.9024	-177.11	13.825	-4.0382	9.0241	-825.37	1163	29.289	855.88	1160.4	52.994	74.867	1	1	1.8845	-2.2494	-19.174	-14.834	-2.1925	2.204	20.177	13.914	-0.30805	-0.045364	1.0033	-0.91951	1681.4
17.62	1763	60	NaN	-1.5002	20.257	2.9012	-177.11	13.824	-4.0388	9.0068	-825.35	1163	29.312	855.91	1160.4	50.439	75.234	1	1	1.771	-2.1378	-19.174	-14.834	-2.1921	2.1959	20.168	13.913	-0.42109	0.058177	0.99454	-0.92049	1681.4
17.63	1764	60	NaN	-1.5041	20.245	2.9021	-177.13	13.829	-4.0224	8.9765	-825.32	1163	29.386	855.92	1160.4	45.581	72.188	1	1	1.6649	-2.0333	-19.175	-14.835	-2.1996	2.1791	20.156	13.918	-0.53468	0.14581	0.98159	-0.91617	1681.4
17.64	1765	60	NaN	-1.5142	20.228	2.8955	-177.12	13.852	-4.0241	8.9555	-825.3	1163	29.384	855.89	1160.4	41.374	69.098	1	1	1.5679	-1.9378	-19.177	-14.837	-2.2104	2.1881	20.139	13.941	-0.64255	0.25031	0.96187	-0.89583	1681.3
17.65	1766	60	NaN	-1.5095	20.198	2.869	-177.11	13.871	-4.0451	9.0255	-825.27	1163	29.34	855.89	1160.4	34.282	67.871	1	1	1.4813	-1.8527	-19.179	-14.839	-2.2018	2.1949	20.11	13.959	-0.7205	0.3422	0.93127	-0.87959	1681.3
17.66	1767	60	NaN	-1.5146	20.16	2.8547	-177.13	13.875	-4.0353	9.0258	-825.23	1163	29.42	855.96	1160.4	31.004	67.755	1	1	1.4021	-1.7747	-19.182	-14.842	-2.2097	2.18	20.072	13.963	-0.80755	0.40526	0.88988	-0.87815	1681.3
17.67	1768	60	NaN	-1.5112	20.124	2.8543	-177.12	13.89	-4.0537	9.0046	-825.22	1163	29.417	855.98	1160.4	30.735	68.26	1	1	1.3316	-1.7054	-19.186	-14.846	-2.2069	2.1841	20.036	13.979	-0.87525	0.47878	0.84998	-0.86706	1681.3
17.68	1769	60	NaN	-1.5092	20.082	2.8557	-177.12	13.893	-4.0512	8.9746	-825.21	1163	29.462	856.01	1160.4	28.487	69.227	1	1	1.1859	-1.562	-19.189	-14.849	-2.2074	2.1826	19.993	13.982	-1.0215	0.62062	0.8045	-0.86663	1681.3
17.69	1770	60	NaN	-1.505	20.01	2.8474	-177.11	13.893	-4.0628	8.9623	-825.22	1163	29.473	856.03	1160.4	29.799	70.511	1	1	1.067	-1.445	-19.195	-14.855	-2.2039	2.1879	19.921	13.981	-1.1369	0.74288	0.72596	-0.87392	1681.4
17.7	1771	60	NaN	-1.4927	19.927	2.8257	-177.1	13.88	-4.0986	8.9911	-825.24	1163	29.422	856.03	1160.4	27.966	71.798	1	1	0.9982	-1.3773	-19.206	-14.866	-2.189	2.205	19.839	13.967	-1.1908	0.82774	0.63252	-0.89909	1681.4
17.71	1772	60	NaN	-1.479	19.861	2.801	-177.08	13.834	-4.1379	9.0409	-825.28	1163	29.364	856.05	1160.4	27.626	73.57	1	1	0.95765	-1.3374	-19.212	-14.872	-2.1715	2.2273	19.774	13.92	-1.2139	0.88993	0.5626	-0.95155	1681.5
17.72	1773	60	NaN	-1.4883	19.791	2.8052	-177.06	13.748	-4.1715	8.9939	-825.36	1162.9	29.35	856.07	1160.4	28.255	73.296	1	1	0.94052	-1.3205	-19.212	-14.872	-2.182	2.2484	19.705	13.833	-1.2414	0.92789	0.49309	-1.0386	1681.6
17.73	1774	60	NaN	-1.5191	19.755	2.9444	-177.06	13.609	-4.1652	8.4927	-825.38	1163	29.462	856.1	1160.5	30.766	71.897	1	1	0.81734	-1.1993	-19.213	-14.873	-2.2336	2.2262	19.669	13.694	-1.4163	1.0268	0.45688	-1.1784	1681.6
17.74	1775	60	NaN	-1.5235	19.714	2.7735	-177.05	13.378	-4.1794	9.0362	-825.39	1162.9	29.525	856.21	1160.5	30.975	70.901	1	1	0.7574	-1.1403	-19.212	-14.872	-2.2216	2.2527	19.634	13.458	-1.4642	1.1124	0.42127	-1.4146	1681.7
17.75	1776	60	NaN	-1.5157	19.732	2.8667	-177.03	13.092	-4.2319	8.7014	-825.34	1162.9	29.456	856.34	1160.6	32.282	71.343	1	1	0.75708	-1.14	-19.211	-14.871	-2.2228	2.2623	19.653	13.172	-1.4657	1.1222	0.4415	-1.6994	1681.8
17.76	1777	60	NaN	-1.5065	19.748	2.8268	-177.03	12.804	-4.2274	8.8134	-825.31	1162.9	29.535	856.38	1160.7	33.222	71.747	1	1	0.64912	-1.0338	-19.212	-14.872	-2.2124	2.2601	19.672	12.88	-1.5633	1.2263	0.46055	-1.9915	1681.8
17.77	1778	60	NaN	-1.5112	19.782	2.8387	-177.04	12.491	-4.1861	8.7556	-825.26	1162.9	29.724	856.41	1160.7	30.692	71.924	1	1	0.60608	-0.99143	-19.212	-14.872	-2.2256	2.2409	19.709	12.564	-1.6195	1.2495	0.4971	-2.3079	1681.8
17.78	1779	60	NaN	-1.5268	19.842	3.0101	-177.03	12.132	-4.1904	8.1681	-825.18	1163	29.795	856.48	1160.8	30.663	73.187	1	1	0.63001	-1.015	-19.212	-14.872	-2.2636	2.234	19.768	12.206	-1.6336	1.219	0.5553	-2.6664	1681.8
17.79	1780	60	NaN	-1.527	19.868	2.986	-176.98	11.764	-4.2866	8.2353	-825.16	1163	29.603	856.53	1160.9	32.304	73.284	1	1	0.55087	-0.93711	-19.214	-14.874	-2.255	2.2965	19.796	11.835	-1.7042	1.3594	0.58223	-3.0387	1681.8
17.8	1781	60	NaN	-1.5021	19.879	2.8024	-176.92	11.433	-4.4122	8.825	-825.15	1162.9	29.35	856.53	1160.9	31.327	72.128	1	1	0.41854	-0.8069	-19.216	-14.876	-2.2014	2.3774	19.813	11.499	-1.7828	1.5705	0.59653	-3.377	1681.8
17.81	1782	60	NaN	-1.5041	19.876	2.7771	-176.91	11.235	-4.3709	8.897	-825.18	1162.9	29.585	856.33	1161.1	29.325	69.225	1	1	0.40352	-0.79212	-19.215	-14.875	-2.209	2.3827	19.814	11.296	-1.8055	1.5906	0.59861	-3.5794	1681.6
17.82	1783	60	NaN	-1.5071	19.855	2.7567	-176.84	11.091	-4.3378	8.9619	-825.26	1162.8	29.873	855.97	1161.1	27.281	63.939	1	1	0.38861	-0.77745	-19.216	-14.876	-2.2197	2.4502	19.797	11.149	-1.8311	1.6728	0.58095	-3.7267	1681.4
17.83	1784	60	NaN	-1.5265	19.868	2.8667	-176.75	11.082	-4.3413	8.5931	-825.31	1162.9	30.048	855.61	1161.2	23.649	55.338	1	1	0.38701	-0.77587	-19.219	-14.879	-2.2577	2.5203	19.808	11.142	-1.8707	1.7444	0.58976	-3.737	1681.1
17.84	1785	60	NaN	-1.5245	19.889	2.8635	-176.66	11.185	-4.3739	8.6258	-825.33	1162.9	30.124	855.24	1161.2	36.72	34.858	1	1	0.53997	-0.92638	-19.23	-14.89	-2.2574	2.6073	19.83	11.245	-1.7175	1.6809	0.59916	-3.6457	1680.7
17.85	1786	60	NaN	-1.5078	19.914	2.7699	-176.56	11.358	-4.446	8.9788	-825.33	1162.9	30.093	854.88	1161.2	40.918	41.544	1	1	0.69293	-1.0769	-19.242	-14.902	-2.2278	2.7224	19.855	11.416	-1.5349	1.6455	0.61294	-3.4861	1680.3
17.86	1787	60	NaN	-1.512	19.955	2.797	-176.43	11.577	-4.5559	8.9251	-825.3	1162.9	29.961	854.55	1161.1	41.691	38.623	1	1	0.84589	-1.2274	-19.254	-14.914	-2.2295	2.8492	19.894	11.638	-1.3836	1.6218	0.64058	-3.2763	1680
17.87	1788	60	NaN	-1.52	19.989	2.8345	-176.31	11.844	-4.6282	8.8461	-825.3	1162.9	29.916	854.22	1161.1	43.12	39.787	1	1	0.93908	-1.3191	-19.258	-14.918	-2.2387	2.9667	19.926	11.907	-1.2996	1.6476	0.66843	-3.0111	1679.6
17.88	1789	60	NaN	-1.5225	20.015	2.8572	-176.19	12.202	-4.6729	8.8103	-825.34	1163	29.959	854.02	1161	45.152	39.612	1	1	1.0082	-1.3871	-19.258	-14.918	-2.244	3.0895	19.947	12.27	-1.2358	1.7024	0.68907	-2.6481	1679.5
17.89	1790	60	NaN	-1.5225	20.024	2.8567	-176.14	12.484	-4.6801	8.8366	-825.4	1163	30.041	853.92	1160.9	46.434	37.58	1	1	1.0863	-1.4639	-19.258	-14.918	-2.2459	3.1375	19.954	12.555	-1.1596	1.6736	0.69578	-2.3635	1679.5
17.9	1791	60	NaN	-1.519	20.024	2.8455	-176.11	12.768	-4.6853	8.8987	-825.45	1163	30.144	853.89	1160.9	48.093	45.432	1	1	1.0815	-1.4593	-19.258	-14.918	-2.2439	3.1678	19.952	12.839	-1.1623	1.7086	0.69438	-2.0783	1679.5
17.91	1792	60	NaN	-1.5202	20.026	2.8392	-176.07	13.066	-4.7079	8.9345	-825.48	1163	30.129	853.89	1160.9	49.309	44.437	1	1	1.0681	-1.446	-19.258	-14.918	-2.2432	3.2044	19.952	13.14	-1.1751	1.7584	0.69477	-1.7778	1679.5
17.92	1793	60	NaN	-1.5275	20.032	2.8528	-176.04	13.383	-4.7528	8.885	-825.53	1163	29.98	853.93	1160.8	50.604	60.523	1	1	1.2099	-1.5856	-19.259	-14.919	-2.2472	3.239	19.955	13.46	-1.0373	1.6535	0.69656	-1.4588	1679.6
17.93	1794	60	NaN	-1.5309	20.044	2.8797	-176.03	13.721	-4.7761	8.7819	-825.57	1163.1	29.873	853.98	1160.7	51.883	66.525	1	1	1.2501	-1.6251	-19.26	-14.92	-2.2504	3.2516	19.965	13.8	-1.0003	1.6264	0.70479	-1.1202	1679.7
17.94	1795	60	NaN	-1.5161	20.069	2.8896	-176.05	14.091	-4.7024	8.7459	-825.57	1163.1	30.055	854.08	1160.7	53.305	68.251	1	1	1.2381	-1.6134	-19.261	-14.921	-2.2429	3.2278	19.989	14.172	-1.0048	1.6145	0.72763	-0.74945	1679.8
17.95	1796	60	NaN	-1.5027	20.086	2.8857	-176.11	14.603	-4.5872	8.7418	-825.64	1163.1	30.371	854.37	1160.6	53.998	71.15	1	1	1.2645	-1.6393	-19.261	-14.921	-2.2403	3.1487	20.003	14.686	-0.9758	1.5094	0.74248	-0.23523	1680.2
17.96	1797	60	NaN	-1.4848	20.092	2.8759	-176.08	14.953	-4.691	8.7528	-825.7	1163.1	29.986	854.61	1160.6	53.07	72.295	1	1	1.3578	-1.7312	-19.261	-14.921	-2.2088	3.1976	20.01	15.036	-0.85094	1.4664	0.7482	0.11483	1680.4
17.97	1798	60	NaN	-1.4596	20.111	2.8605	-176.08	15.418	-4.6847	8.7444	-825.73	1163	29.92	854.96	1160.6	53.074	72.359	1	1	1.6039	-1.9733	-19.264	-14.924	-2.1814	3.1963	20.028	15.5	-0.57757	1.223	0.76396	0.57622	1680.8
17.98	1799	60	NaN	-1.4406	20.121	2.8445	-176.08	15.763	-4.6829	8.7401	-825.77	1163	29.867	855.26	1160.6	53.26	72.672	1	1	1.612	-1.9812	-19.265	-14.925	-2.1606	3.1983	20.04	15.844	-0.54867	1.2171	0.77436	0.91909	1681.2
17.99	1800	60	NaN	-1.4286	20.124	2.8403	-176.1	15.986	-4.6863	8.7067	-825.81	1163	29.838	855.57	1160.7	53.842	72.739	1	1	1.599	-1.9684	-19.266	-14.926	-2.1487	3.1842	20.044	16.066	-0.54975	1.2157	0.77876	1.1406	1681.5
[truncated: 59,466 more rows]
