# Supplementary material for: Speech, movement, and gaze behaviours during dyadic conversation in noise
Source: Sci Rep. 2019 Jul 18;9:10451. doi: 10.1038/s41598-019-46416-0 (PMC6639257; doi:10.1038/s41598-019-46416-0)
Supplement: Supplementary file 1 — All data [file 41598_2019_46416_MOESM1_ESM.zip › dyad13conv2.txt]

timestamps	sample	levels (dB)	level change	talker 1	talker 1	talker 1	talker 2	talker 2	talker 2	talker 1	talker 1	talker 1	talker 2	talker 2	talker 2	talker 1	talker 2	talker 1	talker 2	talker 1	talker 2	talker 1	talker 2	talker 1	talker 2	talker 1	talker 2	talker 1	talker 2	talker 1	talker 2	talker 1 and 2
timestamps	sample	levels (dB)	(dB)	yaw	pitch	roll	yaw	pitch	roll	x (mm)	y (mm)	z (mm)	x (mm)	y (mm)	z (mm)	rms (volts)	rms (volts)	talking	talking	eye phi (deg)	eye phi (deg)	eye theta (deg)	eye theta (deg)	yaw re t2	yaw re t1	pitch re t2	pitch re t1	gaze yaw re t2	gaze yaw re t1	gaze pitch re t2	gaze pitch re t1	distance
0	1	60	NaN	-3.1259	21.013	3.4812	-167.88	15.323	5.2828	15.398	-805.67	1160.5	30.762	828.67	1156.1	24.764	29.082	0	0	14.127	-21.943	-19.675	-14.623	-3.6645	11.583	20.857	15.48	10.463	-10.36	1.181	0.85713	1634.4
0.01	2	60	NaN	-3.1216	21.009	3.4658	-167.88	15.335	5.2435	15.388	-805.64	1160.5	30.732	828.82	1156.2	28.443	36.787	0	0	14.047	-21.864	-19.674	-14.622	-3.6594	11.583	20.86	15.484	10.388	-10.281	1.1853	0.86281	1634.5
0.02	3	60	NaN	-3.1182	21.005	3.4574	-167.89	15.34	5.2139	15.375	-805.62	1160.5	30.726	828.92	1156.3	23.649	31.697	0	0	14.003	-21.821	-19.674	-14.621	-3.6562	11.574	20.859	15.486	10.347	-10.247	1.1856	0.86466	1634.6
0.03	4	60	NaN	-3.1162	21.004	3.4417	-167.9	15.344	5.2113	15.387	-805.59	1160.5	30.793	828.99	1156.4	23.649	28.928	0	0	14.017	-21.835	-19.674	-14.621	-3.6562	11.56	20.863	15.485	10.361	-10.275	1.1889	0.86388	1634.7
0.04	5	60	NaN	-3.1166	21.005	3.4217	-167.91	15.344	5.2194	15.408	-805.54	1160.4	30.886	829.05	1156.5	23.649	25.584	0	0	14.01	-21.827	-19.673	-14.62	-3.6591	11.549	20.868	15.481	10.351	-10.278	1.1951	0.86089	1634.7
0.05	6	60	NaN	-3.1207	20.994	3.4246	-167.9	15.334	5.175	15.363	-805.51	1160.4	30.826	829.13	1156.6	23.649	24.005	0	0	13.996	-21.814	-19.672	-14.619	-3.6626	11.556	20.86	15.469	10.333	-10.257	1.1882	0.8495	1634.7
0.06	7	60	NaN	-3.1238	20.989	3.4226	-167.9	15.333	5.1544	15.339	-805.44	1160.4	30.865	829.22	1156.7	23.649	24.005	0	0	14.003	-21.821	-19.672	-14.62	-3.6679	11.553	20.858	15.464	10.335	-10.267	1.1856	0.84398	1634.7
0.07	8	60	NaN	-3.1369	20.975	3.4044	-167.9	15.314	5.1237	15.358	-805.36	1160.4	30.87	829.32	1156.7	23.649	24.005	0	0	14.017	-21.835	-19.673	-14.62	-3.6806	11.553	20.846	15.443	10.337	-10.281	1.1728	0.82274	1634.8
0.08	9	60	NaN	-3.1539	20.96	3.3959	-167.91	15.305	5.1154	15.347	-805.29	1160.3	30.911	829.37	1156.7	23.649	24.005	0	0	14.035	-21.852	-19.673	-14.621	-3.6994	11.547	20.832	15.434	10.335	-10.305	1.1584	0.81317	1634.7
0.09	10	60	NaN	-3.1692	20.946	3.4066	-167.91	15.311	5.1301	15.285	-805.25	1160.3	30.992	829.37	1156.6	23.649	24.005	0	0	14.063	-21.88	-19.674	-14.621	-3.7197	11.535	20.817	15.44	10.343	-10.345	1.1434	0.81906	1634.7
0.1	11	60	NaN	-3.1799	20.917	3.4066	-167.91	15.278	5.0863	15.268	-805.18	1160.3	30.943	829.5	1156.5	23.649	24.005	0	0	14.101	-21.917	-19.674	-14.621	-3.7292	11.537	20.786	15.41	10.372	-10.38	1.1119	0.78871	1634.8
0.11	12	60	NaN	-3.1916	20.907	3.4182	-168.02	15.259	4.9862	15.218	-805.11	1160.2	30.696	829.69	1156.4	23.649	24.005	0	0	14.146	-21.961	-19.674	-14.621	-3.7341	11.439	20.771	15.395	10.412	-10.522	1.0973	0.77427	1634.9
0.12	13	60	NaN	-3.195	20.89	3.3962	-168.06	15.229	4.9302	15.272	-805.02	1160.2	30.583	829.81	1156.2	23.649	24.005	0	0	14.194	-22.008	-19.674	-14.622	-3.7316	11.401	20.75	15.368	10.462	-10.607	1.0758	0.74626	1634.9
0.13	14	60	NaN	-3.193	20.87	3.3714	-168.07	15.202	4.9156	15.335	-804.94	1160.1	30.573	829.84	1156.1	23.649	24.005	0	0	14.246	-22.06	-19.676	-14.623	-3.727	11.397	20.729	15.343	10.519	-10.664	1.0526	0.72011	1634.9
0.14	15	60	NaN	-3.1892	20.853	3.3673	-168.09	15.181	4.9276	15.331	-804.88	1160.1	30.619	829.81	1156.1	23.649	24.005	0	0	14.293	-22.105	-19.677	-14.625	-3.725	11.378	20.711	15.323	10.567	-10.727	1.0336	0.69878	1634.8
0.15	16	60	NaN	-3.1843	20.824	3.3449	-168.15	15.086	4.9597	15.351	-804.72	1160.1	30.798	829.8	1156	23.649	24.005	0	0	14.32	-22.133	-19.678	-14.625	-3.7257	11.308	20.682	15.228	10.595	-10.825	1.0039	0.60314	1634.6
0.16	17	60	NaN	-3.1805	20.82	3.349	-168.18	15.034	4.9549	15.322	-804.64	1160.1	30.838	829.8	1156	23.649	24.005	0	0	14.344	-22.156	-19.679	-14.626	-3.7244	11.277	20.678	15.177	10.619	-10.879	0.99925	0.55081	1634.5
0.17	18	60	NaN	-3.1775	20.81	3.3386	-168.23	14.983	4.9615	15.348	-804.56	1160.1	30.932	829.75	1156	23.649	24.005	0	0	14.363	-22.175	-19.679	-14.626	-3.7239	11.219	20.669	15.123	10.639	-10.956	0.99011	0.49721	1634.4
0.18	19	60	NaN	-3.1748	20.793	3.3359	-168.3	14.928	4.9636	15.355	-804.51	1160.1	31.026	829.7	1156.1	23.649	24.005	0	0	14.349	-22.161	-19.666	-14.614	-3.7242	11.153	20.654	15.067	10.625	-11.008	0.98748	0.45302	1634.3
0.19	20	60	NaN	-3.1716	20.775	3.3654	-168.34	14.875	4.9357	15.267	-804.48	1160.1	31.029	829.68	1156.1	23.649	24.448	0	0	14.331	-22.143	-19.657	-14.605	-3.7242	11.11	20.638	15.012	10.607	-11.034	0.98046	0.40762	1634.2
0.2	21	60	NaN	-3.1667	20.762	3.3614	-168.38	14.817	4.8819	15.304	-804.38	1160	31.004	829.62	1156.2	23.649	24.005	0	0	14.306	-22.119	-19.653	-14.6	-3.7172	11.07	20.629	14.95	10.589	-11.05	0.97612	0.35023	1634.1
0.21	22	60	NaN	-3.1628	20.752	3.36	-168.41	14.759	4.8265	15.336	-804.32	1160	30.962	829.62	1156.3	23.649	24.005	0	0	14.311	-22.124	-19.653	-14.6	-3.7108	11.04	20.621	14.891	10.6	-11.083	0.96825	0.2907	1634
0.22	23	60	NaN	-3.1622	20.737	3.3665	-168.46	14.716	4.8067	15.326	-804.28	1160	31.006	829.59	1156.3	23.649	24.005	0	0	14.322	-22.135	-19.653	-14.601	-3.712	10.994	20.608	14.844	10.61	-11.14	0.95486	0.24355	1634
0.23	24	60	NaN	-3.1546	20.72	3.3345	-168.54	14.658	4.8057	15.399	-804.18	1159.9	31.178	829.51	1156.4	23.649	24.005	0	0	14.346	-22.159	-19.656	-14.603	-3.7079	10.904	20.597	14.781	10.638	-11.255	0.941	0.17852	1633.8
0.24	25	60	NaN	-3.1289	20.708	3.2178	-168.7	14.552	4.7823	15.696	-803.9	1159.8	31.469	829.37	1156.5	23.649	24.005	0	0	14.37	-22.182	-19.658	-14.605	-3.6822	10.752	20.594	14.666	10.688	-11.43	0.93618	0.060925	1633.3
0.25	26	60	NaN	-3.1521	20.696	3.353	-168.73	14.538	4.6792	15.384	-803.97	1159.9	31.321	829.32	1156.5	23.649	24.005	0	0	14.373	-22.185	-19.658	-14.606	-3.7112	10.714	20.577	14.658	10.662	-11.471	0.91835	0.051861	1633.4
0.26	27	60	NaN	-3.1489	20.685	3.3679	-168.77	14.517	4.6338	15.394	-803.93	1159.9	31.307	829.24	1156.5	23.649	26.12	0	0	14.435	-22.246	-19.659	-14.607	-3.7071	10.677	20.565	14.636	10.728	-11.569	0.90612	0.028988	1633.3
0.27	28	60	NaN	-3.144	20.671	3.3705	-168.81	14.495	4.6078	15.416	-803.89	1159.9	31.34	829.17	1156.5	23.649	24.005	0	0	14.543	-22.352	-19.661	-14.608	-3.7027	10.633	20.552	14.614	10.84	-11.718	0.89181	0.0058365	1633.1
0.28	29	60	NaN	-3.1446	20.655	3.3873	-168.85	14.473	4.5862	15.388	-803.86	1159.9	31.387	829.11	1156.5	23.649	24.005	0	0	14.579	-22.387	-19.663	-14.611	-3.7059	10.588	20.536	14.592	10.873	-11.799	0.87295	-0.018484	1633.1
0.29	30	60	NaN	-3.1466	20.64	3.394	-168.88	14.443	4.5668	15.408	-803.84	1159.9	31.446	829.07	1156.5	23.649	24.005	0	0	14.594	-22.403	-19.665	-14.613	-3.7094	10.552	20.52	14.562	10.885	-11.85	0.85449	-0.050479	1633
0.3	31	60	NaN	-3.144	20.612	3.3305	-168.92	14.355	4.4696	15.6	-803.67	1159.8	31.441	829	1156.3	23.649	27.178	0	0	14.578	-22.386	-19.667	-14.614	-3.6999	10.528	20.491	14.476	10.878	-11.858	0.82457	-0.1385	1632.8
0.31	32	60	NaN	-3.1474	20.583	3.3657	-168.95	14.28	4.3871	15.657	-803.68	1159.8	31.47	828.97	1156.2	23.649	24.005	0	0	14.561	-22.369	-19.668	-14.615	-3.7023	10.499	20.457	14.406	10.858	-11.87	0.78862	-0.20881	1632.7
0.32	33	60	NaN	-3.1428	20.566	3.3627	-168.96	14.22	4.2941	15.756	-803.65	1159.8	31.424	828.97	1156.1	23.649	29.635	0	0	14.543	-22.352	-19.669	-14.616	-3.6926	10.49	20.435	14.351	10.851	-11.862	0.76627	-0.26578	1632.7
0.33	34	60	NaN	-3.1294	20.559	3.3055	-168.96	14.173	4.1767	15.909	-803.55	1159.7	31.279	828.99	1156	23.649	26.051	0	0	14.543	-22.352	-19.67	-14.617	-3.6689	10.503	20.429	14.303	10.874	-11.849	0.7586	-0.31394	1632.6
0.34	35	60	NaN	-3.1229	20.549	3.3208	-168.95	14.124	4.031	15.939	-803.53	1159.7	31.105	828.99	1155.9	23.649	24.058	0	0	14.543	-22.352	-19.671	-14.618	-3.6551	10.515	20.415	14.259	10.887	-11.837	0.74378	-0.35963	1632.6
0.35	36	60	NaN	-3.1202	20.533	3.422	-168.95	14.09	4.0086	15.813	-803.63	1159.9	31.178	828.99	1155.8	23.649	24.005	0	0	14.452	-22.263	-19.674	-14.621	-3.6594	10.507	20.392	14.231	10.793	-11.756	0.7179	-0.38979	1632.7
0.36	37	60	NaN	-3.1106	20.523	3.4398	-168.95	14.067	3.9975	15.894	-803.65	1159.9	31.274	828.99	1155.8	23.649	31.273	0	0	14.36	-22.172	-19.676	-14.623	-3.6504	10.513	20.38	14.21	10.709	-11.658	0.70435	-0.41259	1632.7
0.37	38	60	NaN	-3.0968	20.52	3.4447	-168.92	14.058	4.0104	15.967	-803.64	1159.9	31.381	829	1155.8	23.649	33.11	0	0	14.265	-22.079	-19.677	-14.624	-3.6377	10.538	20.376	14.202	10.627	-11.54	0.69906	-0.42175	1632.7
0.38	39	60	NaN	-3.0809	20.52	3.4689	-168.87	14.068	4.0417	15.962	-803.64	1159.9	31.463	828.99	1155.8	23.649	28.671	0	0	14.194	-22.009	-19.679	-14.626	-3.6248	10.582	20.374	14.213	10.569	-11.426	0.69581	-0.41259	1632.7
0.39	40	60	NaN	-3.0631	20.52	3.4499	-168.82	14.108	4.0377	16.138	-803.64	1159.9	31.423	828.97	1155.7	23.649	24.005	0	0	14.127	-21.943	-19.681	-14.628	-3.5995	10.646	20.374	14.254	10.528	-11.296	0.69327	-0.37414	1632.7
0.4	41	60	NaN	-3.048	20.531	3.356	-168.81	14.131	4.0415	16.35	-803.53	1159.8	31.421	828.94	1155.7	23.649	24.038	0	0	14.145	-21.961	-19.682	-14.63	-3.577	10.664	20.389	14.273	10.568	-11.297	0.70667	-0.35666	1632.5
0.41	42	60	NaN	-3.0389	20.53	3.3829	-168.78	14.181	4.0963	16.395	-803.58	1159.8	31.523	828.9	1155.7	23.649	24.005	0	0	14.077	-21.893	-19.681	-14.628	-3.5698	10.691	20.387	14.324	10.507	-11.203	0.70612	-0.30431	1632.6
0.42	43	60	NaN	-3.0283	20.527	3.4533	-168.74	14.251	4.1606	16.357	-803.66	1159.9	31.617	828.87	1155.7	23.649	24.98	0	0	13.642	-21.465	-19.668	-14.615	-3.5639	10.725	20.382	14.396	10.078	-10.74	0.71421	-0.21886	1632.6
0.43	44	60	NaN	-3.0126	20.534	3.4898	-168.7	14.331	4.197	16.337	-803.68	1159.9	31.606	828.85	1155.7	23.649	28.156	0	0	13.459	-21.285	-19.664	-14.611	-3.5484	10.766	20.387	14.478	9.9105	-10.519	0.7232	-0.13388	1632.6
0.44	45	60	NaN	-3.0051	20.539	3.5084	-168.64	14.419	4.2079	16.39	-803.71	1159.9	31.488	828.81	1155.7	23.649	27.685	0	0	13.442	-21.268	-19.666	-14.614	-3.535	10.833	20.392	14.566	9.9066	-10.435	0.72517	-0.047466	1632.6
0.45	46	60	NaN	-3.0015	20.541	3.5189	-168.61	14.466	4.2386	16.418	-803.73	1159.9	31.497	828.81	1155.7	23.649	29.855	0	0	13.4	-21.227	-19.668	-14.615	-3.5307	10.856	20.393	14.614	9.8694	-10.371	0.72481	-0.00091916	1632.6
0.46	47	60	NaN	-2.9902	20.539	3.512	-168.61	14.507	4.2904	16.51	-803.76	1159.9	31.577	828.79	1155.7	23.649	29.789	0	0	13.363	-21.191	-19.669	-14.616	-3.519	10.859	20.391	14.655	9.8445	-10.332	0.72193	0.038118	1632.6
0.47	48	60	NaN	-2.9799	20.537	3.5106	-168.61	14.542	4.3163	16.587	-803.79	1159.9	31.586	828.77	1155.7	23.649	33.885	0	0	13.336	-21.164	-19.67	-14.618	-3.5063	10.866	20.39	14.69	9.8293	-10.298	0.71949	0.071942	1632.6
0.48	49	60	NaN	-2.9793	20.541	3.5352	-168.59	14.568	4.2862	16.574	-803.82	1159.9	31.439	828.78	1155.7	23.649	42.584	0	0	13.32	-21.149	-19.672	-14.619	-3.5009	10.891	20.393	14.717	9.8192	-10.257	0.72081	0.097901	1632.7
0.49	50	60	NaN	-2.9699	20.553	3.5488	-168.59	14.589	4.3404	16.626	-803.82	1160	31.527	828.76	1155.7	23.649	44.77	0	0	13.327	-21.155	-19.673	-14.62	-3.4928	10.891	20.403	14.738	9.8342	-10.265	0.73009	0.11765	1632.6
0.5	51	60	NaN	-2.9611	20.557	3.5763	-168.59	14.619	4.3721	16.621	-803.86	1160	31.567	828.69	1155.7	23.649	44.565	0	0	13.321	-21.15	-19.674	-14.622	-3.4857	10.883	20.406	14.77	9.8354	-10.267	0.73169	0.14853	1632.6
0.51	52	60	NaN	-2.9539	20.557	3.5841	-168.6	14.624	4.3767	16.659	-803.89	1160	31.566	828.66	1155.6	23.649	45.735	0	0	13.3	-21.129	-19.675	-14.623	-3.477	10.878	20.405	14.777	9.8233	-10.251	0.72921	0.15419	1632.6
0.52	53	60	NaN	-2.9448	20.558	3.5851	-168.6	14.617	4.3711	16.72	-803.92	1160	31.556	828.64	1155.5	23.649	44.352	0	0	13.206	-21.037	-19.678	-14.626	-3.4654	10.874	20.403	14.772	9.7409	-10.162	0.72443	0.14691	1632.6
0.53	54	60	NaN	-2.9294	20.561	3.6038	-168.61	14.627	4.3782	16.748	-803.94	1160	31.577	828.53	1155.5	23.649	43.544	0	0	13.167	-20.998	-19.68	-14.628	-3.4498	10.866	20.403	14.785	9.7173	-10.132	0.723	0.1578	1632.5
0.54	55	60	NaN	-2.9084	20.561	3.5893	-168.62	14.625	4.3722	16.856	-803.93	1160	31.57	828.48	1155.5	23.649	44.731	0	0	13.181	-21.012	-19.682	-14.629	-3.4249	10.859	20.402	14.784	9.7561	-10.153	0.72076	0.1547	1632.5
0.55	56	60	NaN	-2.9073	20.562	3.6017	-168.63	14.626	4.3744	16.835	-803.95	1160	31.587	828.44	1155.4	23.649	44.525	0	0	13.071	-20.904	-19.682	-14.629	-3.4251	10.85	20.403	14.785	9.6461	-10.054	0.72104	0.15649	1632.5
0.56	57	60	NaN	-2.8975	20.56	3.6068	-168.64	14.611	4.3492	16.874	-803.94	1160	31.548	828.38	1155.4	23.649	43.208	0	0	12.945	-20.78	-19.682	-14.629	-3.4126	10.847	20.399	14.773	9.5325	-9.9328	0.71706	0.14424	1632.4
0.57	58	60	NaN	-2.8799	20.556	3.6072	-168.65	14.589	4.3209	16.956	-803.92	1160	31.507	828.28	1155.3	23.933	44.03	0	0	12.914	-20.749	-19.682	-14.629	-3.3907	10.843	20.391	14.753	9.5236	-9.9058	0.70937	0.12407	1632.3
0.58	59	60	NaN	-2.8731	20.553	3.6269	-168.66	14.581	4.3506	16.94	-803.92	1160	31.6	828.15	1155.2	24.293	41.557	0	0	12.873	-20.709	-19.683	-14.63	-3.3877	10.823	20.386	14.748	9.4856	-9.8855	0.70361	0.11844	1632.1
0.59	60	60	NaN	-2.8649	20.534	3.6279	-168.68	14.574	4.3604	16.978	-803.93	1160	31.638	828.1	1155.2	25.865	41.406	0	0	12.765	-20.603	-19.684	-14.631	-3.3795	10.807	20.367	14.74	9.3856	-9.7952	0.68337	0.10953	1632.1
0.6	61	60	NaN	-2.8647	20.506	3.65	-168.67	14.565	4.3298	16.961	-803.9	1160	31.555	828	1155.2	24.327	40.192	0	0	12.734	-20.572	-19.684	-14.631	-3.3771	10.813	20.338	14.733	9.3567	-9.7584	0.65404	0.10152	1632
0.61	62	60	NaN	-2.8675	20.481	3.6548	-168.67	14.564	4.3108	16.981	-803.88	1160	31.503	827.89	1155.2	23.649	41.697	0	0	12.743	-20.581	-19.684	-14.631	-3.3774	10.818	20.312	14.733	9.3654	-9.7624	0.62843	0.10202	1631.8
0.62	63	60	NaN	-2.8693	20.463	3.6404	-168.68	14.568	4.3213	17.043	-803.86	1160	31.538	827.8	1155.2	23.722	40.414	0	0	12.708	-20.546	-19.684	-14.632	-3.3783	10.812	20.295	14.736	9.3299	-9.7343	0.61057	0.10477	1631.7
0.63	64	60	NaN	-2.8664	20.452	3.6437	-168.69	14.555	4.3467	17.059	-803.81	1160	31.621	827.74	1155.2	23.649	39.423	0	0	12.675	-20.514	-19.684	-14.631	-3.3778	10.798	20.284	14.723	9.2973	-9.7155	0.60039	0.091941	1631.6
0.64	65	60	NaN	-2.8756	20.43	3.6628	-168.68	14.556	4.3081	17.022	-803.78	1160	31.519	827.6	1155.2	23.649	40.896	0	0	12.644	-20.484	-19.681	-14.629	-3.3847	10.808	20.262	14.725	9.2596	-9.6761	0.581	0.096042	1631.5
0.65	66	60	NaN	-2.8688	20.422	3.6604	-168.68	14.555	4.2862	17.057	-803.7	1160	31.449	827.46	1155.2	23.786	38.116	0	0	12.588	-20.428	-19.679	-14.626	-3.3743	10.817	20.255	14.722	9.2139	-9.611	0.57583	0.096183	1631.2
0.66	67	60	NaN	-2.8665	20.413	3.6668	-168.68	14.541	4.2783	17.046	-803.65	1160	31.421	827.37	1155.3	23.649	38.84	0	0	12.494	-20.336	-19.676	-14.624	-3.3714	10.819	20.246	14.708	9.1229	-9.5172	0.57004	0.083817	1631.1
0.67	68	60	NaN	-2.873	20.401	3.686	-168.68	14.518	4.2786	16.977	-803.64	1160	31.423	827.32	1155.3	23.955	39.122	0	0	12.417	-20.26	-19.676	-14.623	-3.3805	10.811	20.234	14.685	9.0362	-9.4486	0.55782	0.061191	1631
0.68	69	60	NaN	-2.861	20.402	3.6692	-168.69	14.516	4.2796	17.04	-803.58	1160.1	31.417	827.2	1155.3	23.689	40.773	0	0	12.39	-20.234	-19.679	-14.626	-3.3661	10.808	20.236	14.682	9.0243	-9.4261	0.55754	0.056311	1630.9
0.69	70	60	NaN	-2.8554	20.404	3.6571	-168.7	14.501	4.2959	17.067	-803.52	1160.1	31.455	827.1	1155.4	23.649	39.189	0	0	12.596	-20.436	-19.691	-14.639	-3.3609	10.792	20.24	14.666	9.2349	-9.6435	0.54846	0.026986	1630.7
0.7	71	60	NaN	-2.8464	20.412	3.6699	-168.71	14.488	4.2883	16.999	-803.44	1160.1	31.413	826.98	1155.4	35.184	37.797	0	0	12.632	-20.472	-19.697	-14.644	-3.3529	10.786	20.247	14.652	9.2791	-9.6856	0.55067	0.0082404	1630.5
0.71	72	60	NaN	-2.8433	20.412	3.6908	-168.71	14.48	4.2828	16.904	-803.41	1160.1	31.372	826.89	1155.4	43.753	39.833	0	0	12.531	-20.372	-19.695	-14.643	-3.3518	10.781	20.247	14.645	9.1796	-9.5918	0.55164	0.0018179	1630.4
0.72	73	60	NaN	-2.8476	20.391	3.7004	-168.72	14.475	4.3001	16.85	-803.44	1160.1	31.391	826.82	1155.5	44.133	40.445	0	0	12.551	-20.391	-19.695	-14.642	-3.3587	10.77	20.227	14.639	9.1919	-9.6213	0.53223	-0.0026146	1630.3
0.73	74	60	NaN	-2.8304	20.329	3.6776	-168.73	14.45	4.3297	16.884	-803.45	1160.1	31.401	826.69	1155.5	45.725	41.737	0	0	12.579	-20.419	-19.694	-14.641	-3.3406	10.756	20.167	14.612	9.2379	-9.6626	0.47324	-0.028514	1630.2
0.74	75	60	NaN	-2.8108	20.289	3.6343	-168.74	14.443	4.3582	17.007	-803.45	1160.1	31.428	826.61	1155.5	47.106	42.67	0	0	12.469	-20.311	-19.691	-14.638	-3.3177	10.757	20.128	14.603	9.1511	-9.5542	0.43697	-0.034739	1630.1
0.75	76	60	NaN	-2.7931	20.246	3.5929	-168.76	14.443	4.3655	17.122	-803.46	1160.1	31.422	826.54	1155.5	47.309	39.688	0	0	12.384	-20.227	-19.688	-14.635	-3.2958	10.738	20.087	14.602	9.0882	-9.4892	0.39899	-0.033564	1630.1
0.76	77	60	NaN	-2.7794	20.201	3.5787	-168.78	14.433	4.389	17.158	-803.48	1160.1	31.444	826.48	1155.6	47.208	41.469	0	0	12.384	-20.227	-19.686	-14.634	-3.2815	10.723	20.043	14.591	9.1025	-9.5047	0.35626	-0.042195	1630
0.77	78	60	NaN	-2.7699	20.157	3.6047	-168.76	14.407	4.4492	17.083	-803.49	1160.1	31.517	826.46	1155.5	47.019	39.123	0	0	12.346	-20.19	-19.684	-14.631	-3.2772	10.734	19.998	14.566	9.0684	-9.4553	0.31383	-0.065608	1630
0.78	79	60	NaN	-2.7591	20.132	3.6138	-168.74	14.424	4.4087	17.042	-803.5	1160.1	31.336	826.39	1155.5	46.764	40.509	0	0	12.29	-20.135	-19.682	-14.629	-3.2616	10.755	19.972	14.584	9.0289	-9.3806	0.29003	-0.044699	1630
0.79	80	60	NaN	-2.7509	20.102	3.6177	-168.74	14.416	4.443	17.037	-803.48	1160.1	31.351	826.37	1155.5	46.454	38.897	0	0	12.242	-20.087	-19.681	-14.628	-3.254	10.758	19.941	14.577	8.9876	-9.3299	0.26027	-0.05155	1629.9
0.8	81	60	NaN	-2.7444	20.073	3.6017	-168.73	14.42	4.4653	17.103	-803.46	1160	31.34	826.33	1155.5	46.618	40.333	0	0	12.222	-20.068	-19.679	-14.626	-3.2449	10.77	19.912	14.581	8.9767	-9.2974	0.23359	-0.045334	1629.9
0.81	82	60	NaN	-2.7433	20.047	3.5957	-168.72	14.429	4.4792	17.141	-803.45	1160	31.316	826.29	1155.5	46.417	40.23	0	0	12.236	-20.081	-19.676	-14.623	-3.2416	10.781	19.887	14.589	8.9939	-9.3008	0.21123	-0.03394	1629.8
0.82	83	60	NaN	-2.7519	20.023	3.6372	-168.73	14.423	4.5125	17.028	-803.44	1160	31.355	826.28	1155.5	46.681	39.765	0	0	12.253	-20.098	-19.673	-14.62	-3.2556	10.767	19.864	14.582	8.997	-9.3309	0.1913	-0.038215	1629.8
0.83	84	60	NaN	-2.7729	20.003	3.6738	-168.72	14.425	4.5397	16.91	-803.42	1160	31.378	826.24	1155.5	47.314	42.076	0	0	12.273	-20.119	-19.67	-14.617	-3.2816	10.768	19.845	14.583	8.9919	-9.351	0.17503	-0.034414	1629.7
0.84	85	60	NaN	-2.7966	19.979	3.6477	-168.72	14.416	4.5664	16.893	-803.27	1159.9	31.383	826.22	1155.6	47.687	40.943	0	0	12.246	-20.091	-19.667	-14.615	-3.3061	10.77	19.826	14.568	8.9394	-9.3212	0.15871	-0.046426	1629.6
0.85	86	60	NaN	-2.821	19.947	3.6383	-168.71	14.408	4.5732	16.845	-803.17	1159.9	31.338	826.2	1155.6	48.772	41.077	0	0	12.204	-20.051	-19.665	-14.612	-3.3306	10.777	19.798	14.558	8.8738	-9.2738	0.13256	-0.054621	1629.4
0.86	87	60	NaN	-2.8478	19.896	3.6301	-168.7	14.413	4.5707	16.824	-803.11	1159.8	31.255	826.16	1155.7	48.811	40.301	0	0	12.152	-19.999	-19.663	-14.61	-3.3552	10.791	19.749	14.56	8.7969	-9.2087	0.085511	-0.050754	1629.3
0.87	88	60	NaN	-2.8802	19.812	3.5595	-168.69	14.435	4.586	16.986	-803.01	1159.8	31.173	826.07	1155.7	47.468	43.585	0	0	12.09	-19.938	-19.661	-14.608	-3.3792	10.812	19.67	14.577	8.7104	-9.1262	0.0088181	-0.031655	1629.1
0.88	89	60	NaN	-2.8981	19.771	3.5575	-168.69	14.434	4.5649	16.966	-802.95	1159.8	31.085	826.07	1155.8	47.838	40.628	0	0	12.02	-19.869	-19.659	-14.606	-3.3946	10.818	19.63	14.575	8.6254	-9.0512	-0.028838	-0.031322	1629.1
0.89	90	60	NaN	-2.9179	19.736	3.5831	-168.68	14.448	4.5731	16.869	-802.91	1159.8	31.059	826.03	1155.8	48.277	39.443	0	0	12.005	-19.854	-19.658	-14.605	-3.417	10.817	19.597	14.587	8.5877	-9.0371	-0.060492	-0.01849	1629
0.9	91	60	NaN	-2.9357	19.71	3.6115	-168.69	14.458	4.5803	16.76	-802.86	1159.8	31.038	825.99	1155.9	47.816	40.65	0	0	11.991	-19.841	-19.657	-14.604	-3.438	10.811	19.572	14.596	8.5529	-9.0292	-0.084681	-0.0080577	1628.9
0.91	92	60	NaN	-2.9512	19.682	3.6255	-168.68	14.466	4.569	16.691	-802.8	1159.8	30.974	825.95	1155.9	47.549	40.656	0	0	11.372	-19.232	-19.723	-14.67	-3.4536	10.813	19.545	14.604	7.9187	-8.4194	-0.17826	-0.066431	1628.8
0.92	93	60	NaN	-2.9675	19.629	3.6124	-168.66	14.492	4.5319	16.71	-802.75	1159.8	30.817	825.87	1155.9	47.719	39.678	0	0	10.727	-18.597	-19.792	-14.739	-3.4638	10.844	19.494	14.627	7.2637	-7.7535	-0.29785	-0.11234	1628.7
0.93	94	60	NaN	-2.9814	19.587	3.6303	-168.66	14.499	4.5284	16.608	-802.76	1159.8	30.783	825.83	1156	47.359	43.421	0	0	10.083	-17.963	-19.861	-14.808	-3.4801	10.836	19.452	14.633	6.6025	-7.1264	-0.4086	-0.1751	1628.7
0.94	95	60	NaN	-2.9984	19.538	3.6202	-168.66	14.492	4.5302	16.614	-802.74	1159.8	30.769	825.8	1156	47.621	40.228	0	0	9.7793	-17.664	-19.877	-14.825	-3.4963	10.837	19.405	14.625	6.2829	-6.8272	-0.47234	-0.19986	1628.6
0.95	96	60	NaN	-3.0225	19.489	3.6278	-168.67	14.462	4.5268	16.563	-802.71	1159.8	30.753	825.78	1156	48.509	41.713	0	0	9.66	-17.547	-19.874	-14.822	-3.5218	10.834	19.356	14.594	6.1383	-6.7135	-0.5181	-0.2274	1628.6
0.96	97	60	NaN	-3.0507	19.452	3.6637	-168.67	14.417	4.5161	16.413	-802.7	1159.8	30.73	825.77	1156	48.975	42.115	0	0	9.9797	-17.862	-19.871	-14.819	-3.5544	10.822	19.318	14.551	6.4253	-7.0395	-0.55342	-0.26765	1628.5
0.97	98	60	NaN	-3.0669	19.451	3.6777	-168.68	14.399	4.5104	16.341	-802.67	1159.8	30.712	825.75	1156	48.388	41.823	0	0	10.15	-18.029	-19.873	-14.821	-3.5725	10.817	19.316	14.533	6.577	-7.2117	-0.55716	-0.28723	1628.5
0.98	99	60	NaN	-3.0768	19.453	3.6667	-168.7	14.352	4.506	16.303	-802.6	1159.8	30.704	825.76	1155.9	48.281	41.172	0	0	10.169	-18.048	-19.881	-14.828	-3.5835	10.794	19.318	14.487	6.5856	-7.2536	-0.56275	-0.34087	1628.4
0.99	100	60	NaN	-3.0805	19.453	3.6422	-168.71	14.327	4.4988	16.332	-802.58	1159.8	30.684	825.74	1155.9	48.225	40.707	0	0	10.258	-18.135	-19.882	-14.83	-3.5855	10.785	19.318	14.462	6.6724	-7.3509	-0.5642	-0.36812	1628.4
1	101	60	NaN	-3.083	19.456	3.6215	-168.72	14.309	4.4882	16.345	-802.57	1159.8	30.64	825.73	1155.9	47.674	48.473	0	0	10.422	-18.297	-19.877	-14.825	-3.5859	10.781	19.321	14.444	6.8357	-7.5153	-0.5561	-0.3802	1628.4
1.01	102	60	NaN	-3.0852	19.468	3.6152	-168.73	14.29	4.4859	16.291	-802.55	1159.8	30.598	825.74	1155.9	47.949	61.74	0	0	10.45	-18.324	-19.879	-14.826	-3.5887	10.771	19.332	14.426	6.861	-7.5529	-0.54688	-0.40067	1628.4
1.02	103	60	NaN	-3.076	19.492	3.6142	-168.77	14.277	4.5421	16.218	-802.5	1159.8	30.695	825.73	1155.9	47.929	63.652	0	1	10.53	-18.404	-19.882	-14.829	-3.5854	10.725	19.356	14.413	6.945	-7.6788	-0.5256	-0.4162	1628.3
1.03	104	60	NaN	-3.0737	19.498	3.6076	-168.76	14.275	4.491	16.222	-802.5	1159.8	30.525	825.74	1155.9	47.338	63.112	0	1	10.83	-18.698	-19.885	-14.832	-3.577	10.739	19.36	14.412	7.2529	-7.9592	-0.52476	-0.41989	1628.3
1.04	105	60	NaN	-3.0719	19.504	3.6027	-168.76	14.27	4.4705	16.211	-802.5	1159.8	30.447	825.76	1155.9	45.81	62.902	0	1	11.136	-18.999	-19.888	-14.836	-3.5728	10.738	19.366	14.407	7.5631	-8.2617	-0.52244	-0.42839	1628.3
1.05	106	60	NaN	-3.0727	19.518	3.5787	-168.79	14.275	4.476	16.236	-802.48	1159.8	30.437	825.77	1155.9	42.861	62.394	0	1	11.445	-19.304	-19.892	-14.839	-3.5724	10.715	19.382	14.412	7.873	-8.5887	-0.50988	-0.42786	1628.3
1.06	107	60	NaN	-3.0804	19.546	3.531	-168.82	14.303	4.4797	16.31	-802.47	1159.8	30.406	825.76	1156	42.787	61.394	0	0	11.755	-19.608	-19.896	-14.843	-3.5764	10.681	19.412	14.437	8.1784	-8.9274	-0.48339	-0.40609	1628.3
1.07	108	60	NaN	-3.1027	19.579	3.5584	-168.84	14.333	4.4462	16.138	-802.46	1159.8	30.239	825.78	1156	41.022	59.995	0	0	12.064	-19.912	-19.899	-14.847	-3.5989	10.66	19.446	14.466	8.4647	-9.2521	-0.45283	-0.38039	1628.3
1.08	109	60	NaN	-3.118	19.594	3.5635	-168.87	14.347	4.4563	16.093	-802.45	1159.8	30.228	825.8	1156.1	34.241	58.214	0	0	12.112	-19.96	-19.902	-14.85	-3.6154	10.635	19.461	14.479	8.4969	-9.3246	-0.44088	-0.37021	1628.3
1.09	110	60	NaN	-3.1328	19.59	3.559	-168.87	14.367	4.4456	16.083	-802.47	1159.9	30.149	825.82	1156.1	39.472	55.261	0	0	12.135	-19.982	-19.904	-14.851	-3.6277	10.632	19.459	14.499	8.507	-9.3502	-0.44496	-0.35249	1628.4
1.1	111	60	NaN	-3.1418	19.578	3.535	-168.87	14.393	4.4289	16.135	-802.49	1159.8	30.033	825.83	1156.1	40.134	52.23	0	0	12.116	-19.963	-19.902	-14.85	-3.6309	10.639	19.448	14.523	8.4847	-9.3247	-0.45476	-0.32642	1628.4
1.11	112	60	NaN	-3.1394	19.567	3.4871	-168.88	14.419	4.4397	16.273	-802.48	1159.8	29.973	825.85	1156.2	39.567	48.765	0	0	12.096	-19.944	-19.901	-14.848	-3.6215	10.635	19.438	14.547	8.4749	-9.3097	-0.46255	-0.30085	1628.4
1.12	113	60	NaN	-3.1481	19.547	3.5177	-168.9	14.441	4.4612	16.176	-802.53	1159.9	29.937	825.9	1156.2	41.251	44.213	0	0	12.113	-19.961	-19.9	-14.848	-3.6322	10.613	19.419	14.569	8.4808	-9.3474	-0.48148	-0.27844	1628.5
1.13	114	60	NaN	-3.1548	19.539	3.5428	-168.91	14.482	4.4402	16.082	-802.56	1159.9	29.785	825.91	1156.2	42.74	43.145	0	0	12.322	-20.166	-19.903	-14.85	-3.6369	10.611	19.41	14.611	8.6849	-9.5556	-0.49296	-0.23923	1628.5
1.14	115	60	NaN	-3.1539	19.542	3.5444	-168.91	14.508	4.4611	16.057	-802.57	1159.9	29.742	825.91	1156.2	43.986	39.958	0	0	12.294	-20.139	-19.902	-14.849	-3.6353	10.608	19.412	14.638	8.6588	-9.5306	-0.48915	-0.21076	1628.5
1.15	116	60	NaN	-3.1396	19.551	3.5248	-168.91	14.525	4.5117	16.104	-802.57	1159.9	29.767	825.9	1156.2	44.035	39.079	0	0	12.065	-19.914	-19.897	-14.844	-3.6203	10.606	19.422	14.654	8.445	-9.3082	-0.47527	-0.18984	1628.5
1.16	117	60	NaN	-3.1075	19.56	3.4981	-168.92	14.552	4.5332	16.19	-802.6	1159.9	29.697	825.91	1156.2	43.972	37.832	0	0	12.051	-19.9	-19.898	-14.846	-3.5827	10.608	19.43	14.682	8.4688	-9.2921	-0.46839	-0.16408	1628.6
1.17	118	60	NaN	-3.0917	19.577	3.5079	-168.93	14.568	4.5568	16.144	-802.58	1159.9	29.682	825.9	1156.2	39.896	38.653	0	0	12.232	-20.078	-19.906	-14.853	-3.568	10.597	19.447	14.699	8.6644	-9.4811	-0.45841	-0.15419	1628.5
1.18	119	60	NaN	-3.0708	19.582	3.5108	-168.94	14.567	4.5654	16.131	-802.6	1159.9	29.644	825.92	1156.1	32.131	39.445	0	0	12.483	-20.325	-19.905	-14.853	-3.5463	10.585	19.45	14.699	8.9368	-9.7401	-0.45547	-0.15374	1628.6
1.19	120	60	NaN	-3.0492	19.583	3.5207	-168.95	14.578	4.5551	16.101	-802.62	1159.9	29.56	825.92	1156.1	36.357	37.542	0	0	12.741	-20.579	-19.904	-14.852	-3.5227	10.579	19.45	14.711	9.2181	-10	-0.45488	-0.14057	1628.6
1.2	121	60	NaN	-3.0294	19.57	3.5321	-168.96	14.596	4.5474	16.072	-802.66	1159.9	29.475	825.9	1156.1	39.033	37.922	0	0	12.998	-20.832	-19.904	-14.851	-3.501	10.571	19.436	14.73	9.4975	-10.261	-0.46741	-0.1206	1628.6
1.21	122	60	NaN	-3.0128	19.514	3.5218	-168.99	14.587	4.5892	16.115	-802.78	1159.9	29.506	825.92	1156.1	39.099	38.851	0	0	13.156	-20.987	-19.906	-14.854	-3.4838	10.541	19.38	14.721	9.6721	-10.446	-0.52611	-0.13236	1628.8
1.22	123	60	NaN	-3.0146	19.489	3.524	-168.98	14.595	4.6128	16.101	-802.82	1159.9	29.5	825.88	1156	38.082	38.371	0	0	13.266	-21.095	-19.911	-14.858	-3.4859	10.552	19.354	14.73	9.78	-10.543	-0.55668	-0.12848	1628.8
1.23	124	60	NaN	-3.0181	19.456	3.5351	-168.97	14.582	4.6175	16.073	-802.9	1159.8	29.474	825.87	1156	37.435	38.099	0	0	13.376	-21.203	-19.915	-14.862	-3.4895	10.561	19.321	14.717	9.8863	-10.643	-0.59423	-0.14551	1628.8
1.24	125	60	NaN	-3.0282	19.435	3.5427	-168.96	14.573	4.6079	16.059	-802.95	1159.8	29.423	825.85	1156	36.142	38.219	0	0	13.484	-21.31	-19.92	-14.867	-3.4983	10.571	19.301	14.708	9.986	-10.739	-0.61871	-0.15912	1628.9
1.25	126	60	NaN	-3.0422	19.435	3.5434	-168.95	14.574	4.614	16.064	-802.96	1159.8	29.415	825.82	1156	35.263	38.149	0	0	13.563	-21.387	-19.928	-14.876	-3.5118	10.576	19.302	14.707	10.051	-10.811	-0.62646	-0.16819	1628.8
1.26	127	60	NaN	-3.0452	19.445	3.5465	-168.97	14.557	4.7117	16.065	-802.9	1159.8	29.647	825.76	1156	34.236	38.475	0	0	13.641	-21.464	-19.937	-14.884	-3.523	10.554	19.312	14.69	10.118	-10.91	-0.62441	-0.19427	1628.7
1.27	128	60	NaN	-3.1028	19.385	3.5982	-168.95	14.54	4.6268	15.852	-802.95	1159.8	29.424	825.76	1156	33.86	39.815	0	0	13.719	-21.541	-19.945	-14.893	-3.5802	10.573	19.253	14.672	10.139	-10.968	-0.69242	-0.22059	1628.8
1.28	129	60	NaN	-3.1305	19.321	3.61	-168.94	14.526	4.5989	15.802	-803.01	1159.7	29.353	825.75	1156	30.684	38.263	0	0	13.805	-21.625	-19.947	-14.894	-3.6072	10.583	19.191	14.656	10.197	-11.042	-0.75599	-0.23785	1628.8
1.29	130	60	NaN	-3.1485	19.253	3.6064	-168.93	14.516	4.5898	15.809	-803.06	1159.7	29.332	825.72	1156	31.048	38.249	0	0	13.874	-21.693	-19.948	-14.896	-3.6242	10.593	19.124	14.645	10.25	-11.1	-0.82442	-0.25026	1628.8
1.3	131	60	NaN	-3.1697	19.186	3.6052	-168.92	14.512	4.5709	15.799	-803.11	1159.7	29.286	825.67	1156	23.649	38.474	0	0	13.87	-21.69	-19.959	-14.906	-3.6441	10.607	19.058	14.64	10.226	-11.083	-0.90074	-0.26546	1628.8
1.31	132	60	NaN	-3.1734	19.155	3.5888	-168.92	14.507	4.5819	15.852	-803.09	1159.7	29.325	825.67	1156.1	41.071	39.463	0	0	13.789	-21.61	-19.962	-14.91	-3.6473	10.601	19.028	14.634	10.142	-11.009	-0.93458	-0.27573	1628.8
1.32	133	60	NaN	-3.1866	19.126	3.6222	-168.93	14.505	4.5554	15.748	-803.07	1159.7	29.269	825.63	1156.1	47.722	39.059	0	0	13.652	-21.476	-19.961	-14.909	-3.6622	10.59	18.999	14.632	9.9903	-10.886	-0.96267	-0.27645	1628.8
1.33	134	60	NaN	-3.1982	19.122	3.6416	-168.93	14.49	4.5627	15.686	-803.03	1159.7	29.285	825.63	1156.1	46.836	37.996	0	0	13.48	-21.306	-19.964	-14.911	-3.6766	10.591	18.994	14.618	9.8034	-10.715	-0.96997	-0.29325	1628.7
1.34	135	60	NaN	-3.2026	19.137	3.6405	-168.92	14.476	4.5736	15.678	-802.97	1159.7	29.297	825.62	1156.1	47.609	39.835	0	0	13.28	-21.109	-19.969	-14.916	-3.6817	10.603	19.009	14.604	9.598	-10.506	-0.96002	-0.31265	1628.7
1.35	136	60	NaN	-3.1952	19.16	3.6087	-168.9	14.473	4.5575	15.761	-802.9	1159.7	29.239	825.59	1156.1	47.634	38.822	0	0	13.079	-20.912	-19.974	-14.921	-3.6694	10.621	19.033	14.6	9.41	-10.291	-0.94131	-0.32105	1628.6
1.36	137	60	NaN	-3.1711	19.169	3.4725	-168.92	14.467	4.5428	16.235	-802.85	1159.7	29.231	825.58	1156.1	47.437	39.676	0	0	12.811	-20.648	-19.978	-14.926	-3.6283	10.624	19.043	14.593	9.1831	-10.024	-0.93487	-0.33294	1628.5
1.37	138	60	NaN	-3.1811	19.202	3.5429	-168.93	14.47	4.5392	15.973	-802.79	1159.7	29.228	825.55	1156.1	47.305	40.212	0	0	12.409	-20.252	-19.981	-14.929	-3.6475	10.605	19.076	14.596	8.7615	-9.647	-0.90586	-0.33232	1628.4
1.38	139	60	NaN	-3.184	19.246	3.5875	-168.93	14.469	4.5382	15.819	-802.71	1159.8	29.239	825.52	1156.2	47.219	40.016	0	0	12.007	-19.856	-19.984	-14.932	-3.6562	10.595	19.118	14.597	8.3504	-9.2606	-0.86626	-0.33485	1628.3
1.39	140	60	NaN	-3.183	19.293	3.5993	-168.93	14.458	4.5353	15.793	-802.62	1159.8	29.25	825.51	1156.2	47.312	38.832	0	0	11.654	-19.51	-19.988	-14.935	-3.6566	10.599	19.165	14.586	7.9979	-8.911	-0.82298	-0.34918	1628.2
1.4	141	60	NaN	-3.1906	19.338	3.6177	-168.92	14.434	4.5292	15.742	-802.55	1159.8	29.251	825.55	1156.2	47.404	41.516	0	0	11.723	-19.577	-19.995	-14.942	-3.666	10.608	19.21	14.562	8.0565	-8.9681	-0.78538	-0.38023	1628.2
1.41	142	60	NaN	-3.1975	19.371	3.5874	-168.93	14.441	4.5376	15.85	-802.47	1159.8	29.315	825.51	1156.3	46.838	41.24	0	0	11.791	-19.644	-20.002	-14.95	-3.6714	10.597	19.245	14.567	8.1192	-9.0469	-0.75704	-0.38282	1628
1.42	143	60	NaN	-3.1929	19.391	3.5071	-168.93	14.432	4.5772	16.135	-802.42	1159.8	29.439	825.51	1156.3	46.467	39.15	0	0	11.859	-19.711	-20.009	-14.957	-3.6611	10.604	19.269	14.553	8.1976	-9.1068	-0.73995	-0.40355	1628
1.43	144	60	NaN	-3.1857	19.443	3.4927	-168.91	14.425	4.5719	16.182	-802.3	1159.8	29.445	825.51	1156.4	46.972	41.353	0	0	11.847	-19.699	-20.015	-14.962	-3.6525	10.621	19.323	14.545	8.1945	-9.0786	-0.69225	-0.41785	1627.9
1.44	145	60	NaN	-3.1781	19.509	3.5286	-168.89	14.423	4.5422	16.06	-802.17	1159.8	29.389	825.51	1156.4	47.687	42.326	0	0	11.746	-19.6	-20.019	-14.967	-3.6473	10.638	19.389	14.542	8.0987	-8.9621	-0.62982	-0.42452	1627.7
1.45	146	60	NaN	-3.1687	19.548	3.5436	-168.88	14.421	4.5499	16.038	-802.11	1159.8	29.434	825.51	1156.4	47.344	40.659	0	0	11.645	-19.5	-20.023	-14.971	-3.6403	10.645	19.431	14.538	8.0048	-8.8552	-0.59232	-0.43256	1627.7
1.46	147	60	NaN	-3.15	19.638	3.5875	-168.87	14.439	4.5748	15.925	-801.95	1159.8	29.521	825.46	1156.5	47.323	41.018	0	0	11.544	-19.401	-20.027	-14.975	-3.6287	10.649	19.522	14.556	7.9154	-8.7518	-0.50525	-0.419	1627.5
1.47	148	60	NaN	-3.1196	19.713	3.5874	-168.86	14.433	4.6244	15.94	-801.79	1159.8	29.657	825.47	1156.5	47.296	43.321	0	0	11.443	-19.302	-20.031	-14.979	-3.6026	10.658	19.597	14.548	7.8404	-8.644	-0.4342	-0.43061	1627.3
1.48	149	60	NaN	-3.0909	19.754	3.5789	-168.83	14.445	4.6203	15.977	-801.69	1159.8	29.65	825.47	1156.6	46.55	44.365	0	0	11.447	-19.306	-20.039	-14.986	-3.5723	10.684	19.639	14.56	7.8747	-8.6216	-0.3991	-0.42611	1627.2
1.49	150	60	NaN	-3.0663	19.77	3.5763	-168.81	14.477	4.5838	15.996	-801.62	1159.8	29.559	825.43	1156.6	46.41	40.092	0	0	11.514	-19.371	-20.047	-14.995	-3.5439	10.717	19.657	14.591	7.9697	-8.6538	-0.39076	-0.40423	1627.1
1.5	151	60	NaN	-3.0407	19.789	3.5799	-168.79	14.495	4.616	15.995	-801.54	1159.8	29.649	825.44	1156.6	45.699	41.077	0	0	11.58	-19.436	-20.056	-15.004	-3.5215	10.727	19.678	14.607	8.0587	-8.71	-0.37851	-0.39708	1627
1.51	152	60	NaN	-3.0246	19.787	3.5687	-168.78	14.497	4.6379	16.052	-801.5	1159.8	29.701	825.45	1156.7	44.053	40.298	0	0	11.647	-19.502	-20.065	-15.012	-3.5052	10.739	19.677	14.607	8.1415	-8.7625	-0.38765	-0.40593	1627
1.52	153	60	NaN	-3.0143	19.785	3.5988	-168.76	14.498	4.6888	15.984	-801.45	1159.8	29.805	825.44	1156.7	35.906	38.834	0	0	11.533	-19.39	-20.064	-15.011	-3.5011	10.754	19.677	14.606	8.032	-8.6364	-0.38672	-0.40473	1627
1.53	154	60	NaN	-3.0046	19.77	3.6201	-168.74	14.493	4.6907	15.964	-801.4	1159.8	29.801	825.48	1156.7	30.204	39.941	0	0	11.483	-19.34	-20.061	-15.009	-3.4919	10.771	19.663	14.6	7.9907	-8.5699	-0.39841	-0.40876	1626.9
1.54	155	60	NaN	-2.9953	19.739	3.6172	-168.73	14.486	4.6377	16.039	-801.35	1159.7	29.678	825.56	1156.7	25.667	40.438	0	0	11.538	-19.395	-20.057	-15.004	-3.4756	10.791	19.634	14.591	8.0627	-8.6047	-0.42247	-0.41358	1627
1.55	156	60	NaN	-2.9934	19.712	3.6205	-168.71	14.494	4.6223	16.081	-801.33	1159.7	29.62	825.57	1156.8	24.774	39.041	0	0	12.019	-19.868	-20.055	-15.002	-3.4702	10.814	19.609	14.597	8.5485	-9.0541	-0.4459	-0.40527	1627
1.56	157	60	NaN	-2.9935	19.651	3.6289	-168.69	14.497	4.6052	16.103	-801.34	1159.6	29.575	825.62	1156.8	24.924	39.729	0	0	12.464	-20.306	-20.054	-15.002	-3.4679	10.834	19.551	14.598	8.9959	-9.4723	-0.50336	-0.40405	1627
1.57	158	60	NaN	-2.9919	19.604	3.632	-168.69	14.498	4.6176	16.138	-801.36	1159.6	29.614	825.66	1156.8	24.231	39.961	0	0	11.937	-19.787	-20.056	-15.003	-3.4664	10.835	19.506	14.596	8.4701	-8.9519	-0.55031	-0.40714	1627.1
1.58	159	60	NaN	-2.9862	19.564	3.6367	-168.69	14.51	4.6476	16.17	-801.37	1159.5	29.696	825.66	1156.8	23.649	38.352	0	0	11.409	-19.268	-20.058	-15.005	-3.4625	10.831	19.468	14.605	7.9469	-8.4375	-0.58985	-0.3997	1627.1
1.59	160	60	NaN	-2.9775	19.526	3.6459	-168.69	14.536	4.6693	16.193	-801.38	1159.5	29.747	825.64	1156.8	25.266	47.062	0	0	10.882	-18.75	-20.06	-15.007	-3.4548	10.835	19.433	14.629	7.4274	-7.9144	-0.62676	-0.37801	1627.1
1.6	161	60	NaN	-2.9746	19.495	3.6503	-168.66	14.56	4.6235	16.221	-801.35	1159.4	29.617	825.68	1156.8	26.525	55.498	0	0	10.355	-18.231	-20.061	-15.009	-3.4463	10.87	19.404	14.651	6.9087	-7.3612	-0.65783	-0.35807	1627.1
1.61	162	60	NaN	-2.9729	19.469	3.6593	-168.66	14.577	4.6388	16.242	-801.35	1159.4	29.682	825.68	1156.9	25.155	55.022	0	0	9.8278	-17.712	-20.063	-15.011	-3.4462	10.863	19.38	14.666	6.3816	-6.849	-0.68315	-0.34471	1627.1
1.62	163	60	NaN	-2.9793	19.438	3.6618	-168.66	14.593	4.6185	16.276	-801.39	1159.3	29.656	825.7	1156.9	24.642	49.757	0	0	9.3094	-17.202	-20.068	-15.016	-3.4504	10.871	19.351	14.68	5.859	-6.3314	-0.71746	-0.33584	1627.1
1.63	164	60	NaN	-2.9853	19.418	3.6615	-168.65	14.606	4.5935	16.311	-801.42	1159.3	29.615	825.72	1156.9	26.298	44.924	0	0	8.7921	-16.693	-20.074	-15.021	-3.4538	10.88	19.332	14.692	5.3383	-5.8132	-0.74153	-0.32955	1627.2
1.64	165	60	NaN	-2.9857	19.42	3.6637	-168.65	14.614	4.5913	16.333	-801.41	1159.3	29.633	825.71	1156.9	25.51	40.416	0	0	8.2748	-16.184	-20.079	-15.027	-3.454	10.878	19.334	14.699	4.8207	-5.3061	-0.74516	-0.32783	1627.2
1.65	166	60	NaN	-2.9951	19.414	3.673	-168.65	14.61	4.565	16.332	-801.45	1159.3	29.585	825.75	1156.9	23.969	38.514	0	0	7.7574	-15.675	-20.085	-15.032	-3.4617	10.883	19.329	14.696	4.2957	-4.7917	-0.75589	-0.33664	1627.3
1.66	167	60	NaN	-3.0007	19.424	3.7065	-168.65	14.613	4.5547	16.254	-801.46	1159.3	29.56	825.77	1156.9	23.649	40.113	0	0	7.2401	-15.166	-20.09	-15.038	-3.4692	10.881	19.338	14.698	3.7709	-4.2847	-0.75225	-0.33997	1627.3
1.67	168	60	NaN	-3.0068	19.438	3.7117	-168.66	14.614	4.5566	16.28	-801.48	1159.3	29.582	825.78	1156.9	23.649	37.422	0	0	6.7228	-14.657	-20.096	-15.043	-3.4751	10.869	19.353	14.698	3.2477	-3.7882	-0.74295	-0.34501	1627.3
1.68	169	60	NaN	-3.0138	19.454	3.6952	-168.68	14.609	4.5702	16.374	-801.52	1159.2	29.638	825.78	1156.9	23.649	40.155	0	0	6.2055	-14.148	-20.102	-15.049	-3.4809	10.848	19.371	14.693	2.7246	-3.2997	-0.731	-0.35568	1627.4
1.69	170	60	NaN	-3.0215	19.473	3.6798	-168.71	14.598	4.5913	16.447	-801.57	1159.2	29.704	825.79	1156.9	23.649	40.251	0	0	5.6881	-13.639	-20.107	-15.054	-3.4882	10.824	19.389	14.682	2.1999	-2.8148	-0.71773	-0.37274	1627.4
1.7	171	60	NaN	-3.0293	19.498	3.6992	-168.73	14.597	4.5864	16.391	-801.6	1159.2	29.702	825.81	1156.9	23.649	36.994	0	0	5.2954	-13.252	-20.112	-15.06	-3.498	10.803	19.414	14.681	1.7974	-2.4496	-0.69841	-0.37894	1627.5
1.71	172	60	NaN	-3.0404	19.532	3.6867	-168.74	14.598	4.5879	16.418	-801.59	1159.2	29.704	825.83	1156.9	24.201	40.214	0	0	5.0759	-13.036	-20.117	-15.065	-3.5081	10.79	19.448	14.682	1.5677	-2.2464	-0.66944	-0.3824	1627.5
1.72	173	60	NaN	-3.0553	19.577	3.665	-168.76	14.599	4.5821	16.485	-801.61	1159.2	29.697	825.85	1156.8	23.951	38.499	0	0	4.9088	-12.872	-20.118	-15.066	-3.5204	10.775	19.493	14.683	1.3883	-2.0963	-0.62548	-0.38227	1627.5
1.73	174	60	NaN	-3.0718	19.631	3.6579	-168.77	14.603	4.575	16.512	-801.62	1159.2	29.68	825.85	1156.8	23.827	38.945	0	0	4.7544	-12.72	-20.118	-15.066	-3.5354	10.771	19.546	14.688	1.2191	-1.9493	-0.57226	-0.37744	1627.5
1.74	175	60	NaN	-3.0865	19.691	3.6868	-168.74	14.615	4.5816	16.414	-801.6	1159.3	29.66	825.84	1156.8	23.774	39.885	0	0	4.6001	-12.568	-20.118	-15.066	-3.5529	10.792	19.603	14.703	1.0472	-1.7765	-0.51498	-0.36281	1627.5
1.75	176	60	NaN	-3.1061	19.767	3.6857	-168.74	14.63	4.6217	16.424	-801.59	1159.3	29.752	825.83	1156.8	23.649	37.395	0	0	4.4458	-12.416	-20.118	-15.066	-3.5753	10.793	19.679	14.718	0.87042	-1.6233	-0.43876	-0.34787	1627.5
1.76	177	60	NaN	-3.1237	19.821	3.6454	-168.72	14.647	4.6101	16.566	-801.6	1159.3	29.698	825.84	1156.8	24.499	38.082	0	0	4.2914	-12.264	-20.118	-15.066	-3.586	10.814	19.734	14.734	0.70537	-1.4503	-0.38445	-0.33138	1627.5
1.77	178	60	NaN	-3.1426	19.895	3.6525	-168.7	14.672	4.6006	16.561	-801.6	1159.3	29.65	825.84	1156.8	23.649	38.689	0	0	4.1371	-12.112	-20.118	-15.066	-3.6034	10.84	19.807	14.76	0.53367	-1.2723	-0.31079	-0.30571	1627.5
1.78	179	60	NaN	-3.1625	19.983	3.701	-168.67	14.696	4.6039	16.424	-801.58	1159.3	29.645	825.84	1156.8	23.649	37.037	0	0	3.9827	-11.961	-20.118	-15.066	-3.628	10.863	19.894	14.786	0.35474	-1.098	-0.2246	-0.27963	1627.5
1.79	180	60	NaN	-3.181	20.042	3.7203	-168.66	14.701	4.6026	16.371	-801.57	1159.4	29.643	825.86	1156.8	23.649	40.247	0	0	3.8284	-11.809	-20.118	-15.066	-3.6482	10.875	19.952	14.792	0.18019	-0.93337	-0.16626	-0.27396	1627.5
1.8	181	60	NaN	-3.1884	20.1	3.7443	-168.66	14.723	4.6514	16.31	-801.56	1159.4	29.769	825.83	1156.8	23.713	36.504	0	0	3.674	-11.657	-20.118	-15.066	-3.6622	10.867	20.01	14.813	0.01181	-0.79016	-0.10822	-0.25233	1627.5
1.81	182	60	NaN	-3.2038	20.169	3.7443	-168.65	14.737	4.6627	16.324	-801.54	1159.4	29.811	825.85	1156.8	23.649	38.352	0	0	3.5197	-11.505	-20.118	-15.066	-3.6787	10.878	20.078	14.828	-0.15895	-0.62736	-0.040039	-0.23798	1627.5
1.82	183	60	NaN	-3.218	20.225	3.7281	-168.63	14.748	4.6598	16.387	-801.54	1159.4	29.809	825.87	1156.8	24.799	37.199	0	0	3.2671	-11.256	-20.111	-15.058	-3.6905	10.896	20.135	14.839	-0.42339	-0.36079	0.023824	-0.21917	1627.5
1.83	184	60	NaN	-3.2262	20.26	3.71	-168.62	14.76	4.652	16.455	-801.54	1159.4	29.784	825.87	1156.8	25.412	37.675	0	0	2.9745	-10.969	-20.101	-15.048	-3.6954	10.912	20.17	14.85	-0.72088	-0.056695	0.06881	-0.19795	1627.5
1.84	185	60	NaN	-3.2283	20.275	3.7155	-168.61	14.769	4.6327	16.452	-801.54	1159.4	29.739	825.87	1156.8	23.649	37.437	0	0	2.682	-10.681	-20.091	-15.038	-3.6961	10.92	20.184	14.86	-1.0141	0.23956	0.093516	-0.17752	1627.5
1.85	186	60	NaN	-3.2506	20.308	3.7476	-168.62	14.767	4.6564	16.344	-801.53	1159.5	29.821	825.88	1156.9	25.602	37.773	0	0	2.3828	-10.386	-20.079	-15.027	-3.7251	10.906	20.217	14.859	-1.3422	0.51981	0.13741	-0.16807	1627.5
1.86	187	60	NaN	-3.2564	20.315	3.7436	-168.64	14.77	4.686	16.359	-801.52	1159.5	29.918	825.87	1156.9	25.045	38.458	0	0	2.0058	-10.015	-20.054	-15.002	-3.7337	10.883	20.224	14.861	-1.7279	0.86817	0.1701	-0.1409	1627.5
1.87	188	60	NaN	-3.2535	20.3	3.7147	-168.66	14.763	4.6955	16.469	-801.51	1159.5	29.967	825.9	1156.9	23.649	38.163	0	0	1.6288	-9.6443	-20.029	-14.977	-3.7288	10.869	20.21	14.853	-2.0999	1.2251	0.18101	-0.1236	1627.5
1.88	189	60	NaN	-3.2507	20.269	3.6788	-168.66	14.748	4.6796	16.614	-801.49	1159.4	29.954	825.95	1156.9	24.123	37.373	0	0	1.2518	-9.2734	-20.004	-14.952	-3.7204	10.871	20.18	14.837	-2.4686	1.5973	0.1761	-0.11449	1627.5
1.89	190	60	NaN	-3.2555	20.229	3.6639	-168.66	14.763	4.6736	16.677	-801.54	1159.4	29.947	825.91	1156.9	23.649	44.005	0	0	0.87481	-8.9024	-19.979	-14.927	-3.7227	10.874	20.142	14.851	-2.8479	1.9714	0.16242	-0.075721	1627.5
1.9	191	60	NaN	-3.2569	20.205	3.6799	-168.68	14.767	4.6881	16.652	-801.52	1159.4	30.025	825.91	1156.9	23.649	52.639	0	0	0.49577	-8.5294	-19.953	-14.9	-3.7277	10.852	20.117	14.854	-3.2319	2.3224	0.16481	-0.045727	1627.5
1.91	192	60	NaN	-3.2579	20.162	3.6955	-168.69	14.764	4.6611	16.628	-801.51	1159.4	30.025	825.93	1156.9	24.363	54.061	0	0	0.10991	-8.1497	-19.921	-14.869	-3.7295	10.834	20.075	14.851	-3.6196	2.6847	0.15383	-0.017462	1627.5
1.92	193	60	NaN	-3.2557	20.112	3.6961	-168.7	14.759	4.6364	16.654	-801.51	1159.4	30.022	825.94	1156.9	24.629	52.18	0	0	-0.27594	-7.77	-19.89	-14.837	-3.7263	10.826	20.026	14.845	-4.0023	3.0564	0.13655	0.0077514	1627.5
1.93	194	60	NaN	-3.2494	20.066	3.6806	-168.71	14.753	4.6445	16.735	-801.52	1159.3	30.079	825.94	1157	26.353	49.228	0	0	-0.6618	-7.3903	-19.858	-14.806	-3.7192	10.825	19.982	14.837	-4.381	3.4345	0.12345	0.031398	1627.5
1.94	195	60	NaN	-3.2471	20.012	3.6914	-168.72	14.737	4.6292	16.734	-801.52	1159.3	30.128	825.94	1157	23.649	47.801	0	0	-1.0477	-7.0107	-19.827	-14.774	-3.7187	10.807	19.929	14.821	-4.7663	3.7963	0.10196	0.046179	1627.5
1.95	196	60	NaN	-3.2486	19.988	3.7154	-168.74	14.736	4.639	16.675	-801.51	1159.3	30.229	825.91	1157	25.314	46.302	0	0	-1.4335	-6.631	-19.796	-14.743	-3.7258	10.783	19.906	14.819	-5.1593	4.1518	0.1102	0.075896	1627.5
1.96	197	60	NaN	-3.2479	19.963	3.707	-168.74	14.723	4.6064	16.713	-801.49	1159.3	30.219	825.92	1156.9	24.592	46.027	0	0	-1.6113	-6.456	-19.765	-14.712	-3.7234	10.78	19.88	14.805	-5.3347	4.3245	0.11564	0.093334	1627.5
1.97	198	60	NaN	-3.2487	19.935	3.7	-168.75	14.709	4.5622	16.739	-801.46	1159.3	30.19	825.93	1156.9	23.7	45.067	0	0	-1.6873	-6.3812	-19.746	-14.693	-3.7222	10.778	19.852	14.791	-5.4095	4.3973	0.1067	0.098214	1627.4
1.98	199	60	NaN	-3.2546	19.907	3.7292	-168.77	14.705	4.5483	16.645	-801.42	1159.3	30.266	825.88	1156.9	23.764	45.227	0	0	-1.5928	-6.4743	-19.747	-14.694	-3.7341	10.751	19.825	14.787	-5.3269	4.277	0.07837	0.092732	1627.4
1.99	200	60	NaN	-3.2568	19.87	3.7224	-168.8	14.669	4.539	16.668	-801.42	1159.2	30.391	825.89	1156.9	25.114	45.511	0	0	-1.4982	-6.5673	-19.748	-14.696	-3.7399	10.718	19.789	14.751	-5.2381	4.1502	0.040293	0.05474	1627.4
2	201	60	NaN	-3.2487	19.844	3.7023	-168.82	14.644	4.5314	16.74	-801.41	1159.2	30.478	825.9	1156.9	24.814	47.093	0	0	-1.4036	-6.6604	-19.75	-14.697	-3.7324	10.695	19.763	14.725	-5.1361	4.0344	0.013106	0.028144	1627.4
2.01	202	60	NaN	-3.2451	19.823	3.6824	-168.83	14.617	4.495	16.802	-801.37	1159.2	30.498	825.92	1156.9	23.649	47.94	0	0	-1.3091	-6.7534	-19.751	-14.699	-3.7273	10.69	19.742	14.699	-5.0364	3.9364	-0.0089606	1.669e-05	1627.4
2.02	203	60	NaN	-3.2474	19.805	3.6765	-168.82	14.593	4.4654	16.803	-801.34	1159.2	30.535	825.94	1156.9	25.97	48.478	0	0	-1.2145	-6.8465	-19.753	-14.7	-3.7309	10.692	19.723	14.675	-4.9454	3.8453	-0.029859	-0.024621	1627.3
2.03	204	60	NaN	-3.252	19.784	3.695	-168.82	14.583	4.4936	16.708	-801.33	1159.2	30.694	825.95	1156.9	25.709	47.181	0	0	-1.1199	-6.9395	-19.754	-14.701	-3.7445	10.686	19.702	14.664	-4.8644	3.7466	-0.051972	-0.036962	1627.3
2.04	205	60	NaN	-3.2525	19.78	3.688	-168.79	14.552	4.4714	16.729	-801.27	1159.2	30.746	826	1156.9	23.649	44.314	0	0	-1.0254	-7.0326	-19.755	-14.703	-3.7461	10.718	19.698	14.634	-4.7715	3.6849	-0.056924	-0.068606	1627.3
2.05	206	60	NaN	-3.249	19.776	3.668	-168.77	14.519	4.4662	16.791	-801.23	1159.2	30.829	826.03	1156.9	23.649	37.799	0	0	-0.93082	-7.1256	-19.757	-14.704	-3.7432	10.732	19.695	14.599	-4.6741	3.6066	-0.061851	-0.10475	1627.3
2.06	207	60	NaN	-3.25	19.774	3.6777	-168.76	14.461	4.4331	16.748	-801.2	1159.2	30.851	826.1	1157	23.649	35.843	0	0	-0.83626	-7.2187	-19.758	-14.705	-3.7465	10.745	19.695	14.54	-4.5827	3.5263	-0.06329	-0.16531	1627.4
2.07	208	60	NaN	-3.2529	19.776	3.6924	-168.76	14.342	4.3944	16.684	-801.16	1159.2	30.901	826.25	1157	23.649	38.527	0	0	-0.74169	-7.3117	-19.759	-14.707	-3.7534	10.742	19.699	14.419	-4.4951	3.4306	-0.060013	-0.28765	1627.5
2.08	209	60	NaN	-3.2482	19.777	3.646	-168.8	14.12	4.4143	16.822	-801.1	1159.2	31.182	826.49	1157.3	24.911	38.753	0	0	-0.64713	-7.4048	-19.761	-14.708	-3.7537	10.694	19.709	14.189	-4.4009	3.2894	-0.052042	-0.51928	1627.7
2.09	210	60	NaN	-3.2531	19.801	3.6831	-168.85	13.929	4.367	16.684	-801.03	1159.2	31.217	826.73	1157.4	26.091	43.749	0	0	-0.55257	-7.4978	-19.762	-14.71	-3.7646	10.641	19.734	13.995	-4.3172	3.1436	-0.028136	-0.71416	1627.8
2.1	211	60	NaN	-3.2602	19.802	3.6803	-168.91	13.721	4.381	16.672	-801.02	1159.2	31.428	826.98	1157.5	26.225	50.598	0	0	-0.458	-7.5909	-19.764	-14.711	-3.7795	10.568	19.742	13.781	-4.2375	2.9776	-0.021203	-0.92966	1628.1
2.11	212	60	NaN	-3.2646	19.808	3.6791	-168.94	13.556	4.3164	16.655	-801	1159.2	31.388	827.24	1157.7	23.649	48.287	0	0	-0.40931	-7.6388	-19.765	-14.713	-3.783	10.538	19.752	13.611	-4.1923	2.8988	-0.013305	-1.1014	1628.3
2.12	213	60	NaN	-3.2661	19.82	3.6828	-168.94	13.454	4.1927	16.629	-800.95	1159.2	31.134	827.48	1157.7	24.444	45.117	0	0	-0.38807	-7.6597	-19.768	-14.715	-3.7764	10.546	19.766	13.508	-4.1645	2.8862	-0.0018241	-1.2069	1628.5
2.13	214	60	NaN	-3.2702	19.821	3.6526	-168.97	13.398	4.2086	16.735	-800.93	1159.2	31.218	827.62	1157.7	23.649	39.881	0	0	-0.36683	-7.6806	-19.77	-14.717	-3.7797	10.518	19.768	13.451	-4.1466	2.8377	-0.0013094	-1.2662	1628.6
2.14	215	60	NaN	-3.2686	19.837	3.6732	-168.99	13.42	4.2479	16.685	-800.89	1159.2	31.368	827.65	1157.7	23.649	38.989	0	0	-0.34559	-7.7015	-19.772	-14.719	-3.7852	10.496	19.783	13.475	-4.1308	2.7947	0.010738	-1.2442	1628.6
2.15	216	60	NaN	-3.2726	19.846	3.6964	-168.99	13.45	4.2544	16.604	-800.86	1159.3	31.484	827.71	1157.6	24.498	36.245	0	0	-0.32435	-7.7224	-19.774	-14.721	-3.7961	10.486	19.788	13.508	-4.1205	2.7637	0.014391	-1.2132	1628.6
2.16	217	60	NaN	-3.2768	19.853	3.7033	-168.98	13.535	4.2816	16.587	-800.83	1159.2	31.725	827.71	1157.5	23.649	37.945	0	0	-0.30311	-7.7433	-19.776	-14.723	-3.8093	10.486	19.792	13.596	-4.1124	2.7427	0.016052	-1.1275	1628.6
2.17	218	60	NaN	-3.2805	19.858	3.6964	-168.95	13.674	4.3124	16.636	-800.81	1159.2	32.024	827.66	1157.4	23.649	40.178	0	0	-0.28187	-7.7642	-19.778	-14.725	-3.8219	10.508	19.795	13.737	-4.1038	2.7434	0.016845	-0.98817	1628.5
2.18	219	60	NaN	-3.2944	19.853	3.7171	-168.87	13.771	4.181	16.578	-800.82	1159.2	31.854	827.73	1157.3	23.649	40.195	0	0	-0.26063	-7.7851	-19.78	-14.728	-3.8319	10.595	19.786	13.838	-4.0925	2.8098	0.0059469	-0.88933	1628.6
2.19	220	60	NaN	-3.304	19.867	3.7295	-168.76	13.87	4.0818	16.565	-800.77	1159.2	31.857	827.89	1157.2	23.649	37.733	0	0	-0.23939	-7.806	-19.782	-14.73	-3.8419	10.703	19.796	13.941	-4.0813	2.8967	0.013152	-0.78868	1628.7
2.2	221	60	NaN	-3.3059	19.87	3.715	-168.67	13.984	4.0504	16.645	-800.73	1159.2	32.051	828.01	1157.1	23.649	37.304	0	0	-0.21815	-7.8269	-19.784	-14.732	-3.8479	10.793	19.796	14.057	-4.066	2.9658	0.011321	-0.6744	1628.8
2.21	222	60	NaN	-3.3069	19.868	3.7072	-168.59	14.088	4.0444	16.702	-800.72	1159.2	32.27	828.11	1157.1	23.68	38.685	0	0	-0.19691	-7.8478	-19.787	-14.734	-3.8545	10.865	19.793	14.164	-4.0514	3.0172	0.0064692	-0.57021	1628.9
2.22	223	60	NaN	-3.3116	19.871	3.7299	-168.52	14.174	4.0291	16.656	-800.72	1159.2	32.392	828.2	1157	23.649	37.925	0	0	-0.17567	-7.8687	-19.789	-14.736	-3.8652	10.927	19.794	14.251	-4.0408	3.0581	0.0050614	-0.48532	1629
2.23	224	60	NaN	-3.3156	19.875	3.7644	-168.44	14.288	4.0199	16.569	-800.72	1159.2	32.497	828.19	1157	24.232	38.044	0	0	-0.15442	-7.8896	-19.791	-14.738	-3.8759	10.998	19.797	14.366	-4.0303	3.1083	0.0058334	-0.37202	1629
2.24	225	60	NaN	-3.3202	19.884	3.7681	-168.37	14.375	3.9985	16.56	-800.68	1159.2	32.546	828.26	1157	23.649	38.106	0	0	-0.13318	-7.9105	-19.793	-14.74	-3.8825	11.07	19.805	14.453	-4.0157	3.1593	0.012218	-0.28688	1629
2.25	226	60	NaN	-3.3175	19.887	3.7668	-168.27	14.47	3.9825	16.583	-800.68	1159.2	32.623	828.35	1157	23.649	37.478	0	0	-0.11194	-7.9314	-19.795	-14.742	-3.8817	11.169	19.808	14.548	-3.9936	3.2372	0.013235	-0.19425	1629.1
2.26	227	60	NaN	-3.3096	19.889	3.7538	-168.16	14.562	3.9715	16.649	-800.68	1159.2	32.699	828.45	1157	23.649	37.948	0	0	-0.090703	-7.9523	-19.797	-14.745	-3.874	11.28	19.811	14.639	-3.9647	3.3274	0.013841	-0.10542	1629.2
2.27	228	60	NaN	-3.301	19.895	3.7268	-168.06	14.631	3.9672	16.754	-800.65	1159.2	32.756	828.52	1157.1	23.986	37.555	0	0	-0.069463	-7.9732	-19.799	-14.747	-3.8637	11.379	19.819	14.707	-3.9332	3.4061	0.020148	-0.03986	1629.3
2.28	229	60	NaN	-3.3005	19.904	3.7423	-168	14.655	4.0035	16.71	-800.67	1159.2	32.925	828.65	1157.1	23.649	37.817	0	0	-0.10521	-7.938	-19.798	-14.746	-3.8707	11.432	19.829	14.729	-3.9759	3.4938	0.031162	-0.016378	1629.4
2.29	230	60	NaN	-3.296	19.913	3.7346	-167.94	14.675	4.0174	16.747	-800.66	1159.2	32.996	828.71	1157.1	23.818	39.381	0	0	-0.16791	-7.8763	-19.796	-14.743	-3.8673	11.491	19.84	14.748	-4.0352	3.6142	0.044685	0.0052274	1629.5
2.3	231	60	NaN	-3.2884	19.922	3.7318	-167.88	14.659	4.0067	16.769	-800.65	1159.2	33.002	828.86	1157.2	24.219	38.01	0	0	-0.23062	-7.8146	-19.793	-14.74	-3.8591	11.545	19.85	14.731	-4.0897	3.7308	0.05749	-0.0096009	1629.6
2.31	232	60	NaN	-3.2816	19.931	3.7369	-167.79	14.647	4.047	16.763	-800.64	1159.2	33.157	828.94	1157.3	23.649	35.783	0	0	-0.26825	-7.7776	-19.792	-14.739	-3.8581	11.634	19.862	14.716	-4.1263	3.8562	0.070324	-0.023297	1629.7
2.32	233	60	NaN	-3.2797	19.94	3.7441	-167.61	14.694	4.2104	16.748	-800.64	1159.2	33.654	828.74	1157.4	23.776	36.845	0	0	-0.27522	-7.7707	-19.793	-14.74	-3.8742	11.793	19.878	14.757	-4.1494	4.0219	0.085161	0.016534	1629.5
2.33	234	60	NaN	-3.2701	19.942	3.735	-167.55	14.693	4.1837	16.805	-800.63	1159.2	33.633	828.83	1157.5	23.649	38.38	0	0	-0.22057	-7.8245	-19.792	-14.739	-3.8618	11.861	19.882	14.753	-4.0823	4.0367	0.090326	0.013791	1629.5
2.34	235	60	NaN	-3.2612	19.951	3.7689	-167.49	14.698	4.2101	16.746	-800.63	1159.2	33.779	828.89	1157.6	23.649	36.879	0	0	-0.1538	-7.8902	-19.79	-14.738	-3.8601	11.909	19.896	14.754	-4.0139	4.0184	0.10542	0.016328	1629.6
2.35	236	60	NaN	-3.2595	19.956	3.7818	-167.43	14.709	4.2321	16.747	-800.64	1159.2	33.903	828.93	1157.8	23.649	38.337	0	0	-0.53249	-7.5176	-19.788	-14.735	-3.8627	11.962	19.905	14.76	-4.3952	4.4446	0.11781	0.025127	1629.7
2.36	237	60	NaN	-3.2594	19.956	3.7742	-167.38	14.721	4.2248	16.801	-800.65	1159.2	33.934	828.97	1157.9	23.862	38.972	0	0	-0.85456	-7.2007	-19.783	-14.73	-3.8617	12.019	19.91	14.767	-4.7163	4.8182	0.12745	0.036192	1629.7
2.37	238	60	NaN	-3.2487	19.959	3.7826	-167.34	14.722	4.1808	16.803	-800.64	1159.2	33.867	829.03	1158	23.649	37.641	0	0	-0.53756	-7.5126	-19.771	-14.719	-3.8486	12.058	19.916	14.765	-4.3862	4.5457	0.14513	0.046223	1629.8
2.38	239	60	NaN	-3.2491	19.964	3.7913	-167.33	14.716	4.1743	16.802	-800.64	1159.2	33.904	829.09	1158.1	24.818	37.778	0	0	-0.18405	-7.8605	-19.764	-14.711	-3.8503	12.074	19.924	14.757	-4.0343	4.2132	0.15955	0.045236	1629.8
2.39	240	60	NaN	-3.2478	19.962	3.768	-167.31	14.731	4.163	16.91	-800.65	1159.2	33.897	829.1	1158.1	23.759	39.412	0	0	0.19547	-8.2339	-19.76	-14.707	-3.845	12.089	19.926	14.768	-3.6496	3.8555	0.16583	0.060539	1629.8
2.4	241	60	NaN	-3.2428	19.966	3.7612	-167.32	14.741	4.1569	16.977	-800.65	1159.2	33.883	829.13	1158.2	23.649	38.608	0	0	0.90019	-8.9274	-19.754	-14.701	-3.8371	12.09	19.933	14.774	-2.9369	3.1624	0.17884	0.073025	1629.9
2.41	242	60	NaN	-3.2357	19.974	3.7883	-167.34	14.742	4.1758	16.939	-800.64	1159.2	33.918	829.15	1158.4	23.912	37.005	0	0	1.5147	-9.532	-19.745	-14.693	-3.8326	12.063	19.944	14.772	-2.3179	2.5314	0.19906	0.079458	1629.9
2.42	243	60	NaN	-3.2328	19.979	3.8382	-167.39	14.752	4.2528	16.803	-800.65	1159.2	34.082	829.12	1158.5	24.282	36.607	0	0	1.9475	-9.9579	-19.733	-14.68	-3.8402	12.002	19.952	14.778	-1.8927	2.0437	0.2191	0.097844	1629.9
2.43	244	60	NaN	-3.2243	19.983	3.8423	-167.43	14.774	4.2489	16.817	-800.66	1159.2	33.907	829.08	1158.6	23.649	39.449	0	0	2.5039	-10.505	-19.722	-14.669	-3.8251	11.973	19.961	14.796	-1.3212	1.468	0.23982	0.12704	1629.8
2.44	245	60	NaN	-3.21	19.984	3.8251	-167.55	14.725	4.1716	16.908	-800.67	1159.2	33.535	829.34	1158.7	25.028	38.583	0	0	3.3118	-11.3	-19.712	-14.659	-3.7945	11.863	19.964	14.745	-0.48271	0.56281	0.25188	0.085356	1630.1
2.45	246	60	NaN	-3.1998	19.984	3.8058	-167.68	14.687	4.127	16.992	-800.68	1159.2	33.261	829.54	1158.7	23.649	37.678	0	0	4.0512	-12.028	-19.697	-14.644	-3.7716	11.747	19.966	14.704	0.27964	-0.28127	0.26922	0.059542	1630.3
2.46	247	60	NaN	-3.1957	19.985	3.7961	-167.74	14.702	4.172	17.031	-800.69	1159.2	33.233	829.49	1158.9	23.649	36.471	0	0	4.7012	-12.668	-19.682	-14.629	-3.7652	11.689	19.971	14.715	0.93597	-0.97896	0.28973	0.085898	1630.3
2.47	248	60	NaN	-3.1866	19.985	3.7975	-167.68	14.751	4.2895	17.048	-800.72	1159.2	33.38	829.19	1159	24.298	37.748	0	0	4.8091	-12.774	-19.683	-14.631	-3.7607	11.742	19.978	14.758	1.0484	-1.0314	0.29424	0.12774	1630
2.48	249	60	NaN	-3.1884	19.994	3.8158	-167.75	14.753	4.3115	16.99	-800.72	1159.3	33.21	829.2	1159.2	25.266	38.919	0	0	5.0895	-13.05	-19.686	-14.633	-3.7586	11.684	19.992	14.755	1.3309	-1.366	0.30604	0.12177	1630
2.49	250	60	NaN	-3.181	19.995	3.8086	-167.8	14.721	4.2908	17.019	-800.72	1159.3	32.982	829.31	1159.3	23.649	36.71	0	0	5.5497	-13.503	-19.689	-14.637	-3.7421	11.641	19.996	14.72	1.8076	-1.8612	0.30691	0.083262	1630.1
2.5	251	60	NaN	-3.1747	19.993	3.7884	-167.84	14.689	4.2901	17.079	-800.74	1159.3	32.827	829.4	1159.4	24.586	36.9	0	0	6.2335	-14.175	-19.688	-14.635	-3.7282	11.603	19.996	14.686	2.5053	-2.5722	0.30824	0.050167	1630.2
2.51	252	60	NaN	-3.1765	19.99	3.7729	-167.89	14.681	4.3369	17.105	-800.77	1159.2	32.787	829.42	1159.5	24.751	37.254	0	0	6.9488	-14.879	-19.686	-14.633	-3.7276	11.56	19.998	14.673	3.2212	-3.3196	0.3119	0.039176	1630.3
2.52	253	60	NaN	-3.1771	19.991	3.7861	-167.91	14.679	4.3591	17.037	-800.8	1159.3	32.661	829.44	1159.6	24.117	40.263	0	0	7.5547	-15.475	-19.688	-14.635	-3.7263	11.541	20.002	14.667	3.8285	-3.9348	0.31469	0.032235	1630.3
2.53	254	60	NaN	-3.1691	19.995	3.7647	-167.94	14.69	4.4177	17.081	-800.81	1159.3	32.539	829.43	1159.7	23.649	38.382	0	0	8.2803	-16.189	-19.691	-14.638	-3.7123	11.513	20.013	14.673	4.568	-4.6768	0.32143	0.034241	1630.3
2.54	255	60	NaN	-3.1678	20.01	3.7746	-167.95	14.705	4.4811	17.021	-800.8	1159.3	32.414	829.41	1159.9	23.649	38.063	0	0	9.4495	-17.34	-19.699	-14.647	-3.7088	11.511	20.032	14.683	5.7407	-5.8286	0.33313	0.035948	1630.3
2.55	256	60	NaN	-3.1704	20.023	3.7919	-167.94	14.723	4.572	16.929	-800.8	1159.3	32.377	829.38	1160.1	25.24	38.987	0	0	10.345	-18.221	-19.696	-14.643	-3.7134	11.517	20.051	14.695	6.632	-6.7049	0.35508	0.051178	1630.3
2.56	257	60	NaN	-3.1727	20.023	3.7869	-167.94	14.741	4.6905	16.901	-800.83	1159.3	32.453	829.35	1160.3	24.077	36.992	0	0	11.072	-18.936	-19.686	-14.634	-3.7194	11.512	20.059	14.705	7.3524	-7.4241	0.37227	0.071739	1630.3
2.57	258	60	NaN	-3.1802	20.021	3.7761	-167.91	14.74	4.6724	16.912	-800.86	1159.2	32.253	829.39	1160.3	23.962	37.448	0	0	11.357	-19.217	-19.693	-14.64	-3.7194	11.553	20.059	14.702	7.6376	-7.6634	0.36632	0.061633	1630.3
2.58	259	60	NaN	-3.1898	20.033	3.7964	-167.89	14.76	4.7173	16.816	-800.86	1159.3	32.24	829.36	1160.4	23.649	34.799	0	0	11.759	-19.612	-19.697	-14.644	-3.7319	11.568	20.074	14.719	8.0268	-8.0442	0.37699	0.074431	1630.3
2.59	260	60	NaN	-3.1916	20.043	3.7884	-167.87	14.763	4.7639	16.812	-800.86	1159.3	32.224	829.37	1160.5	24.134	38.385	0	0	12.337	-20.182	-19.697	-14.644	-3.7333	11.585	20.088	14.718	8.6041	-8.5963	0.39088	0.07367	1630.3
2.6	261	60	NaN	-3.1931	20.05	3.7748	-167.88	14.749	4.7814	16.828	-800.86	1159.3	32.145	829.45	1160.6	24.529	38.117	0	0	12.809	-20.645	-19.696	-14.643	-3.7314	11.578	20.098	14.701	9.0772	-9.0675	0.40231	0.058061	1630.4
2.61	262	60	NaN	-3.2045	20.059	3.7921	-167.94	14.733	4.7618	16.743	-800.87	1159.3	32.011	829.59	1160.7	23.649	38.067	0	0	13.101	-20.933	-19.693	-14.641	-3.7411	11.52	20.107	14.685	9.3597	-9.4124	0.41373	0.044263	1630.5
2.62	263	60	NaN	-3.2115	20.068	3.7503	-167.87	14.76	4.8583	16.834	-800.84	1159.3	32.152	829.46	1160.8	24.114	40.032	0	0	13.232	-21.062	-19.693	-14.64	-3.7498	11.592	20.124	14.704	9.4824	-9.4701	0.43166	0.064435	1630.4
2.63	264	60	NaN	-3.2215	20.058	3.7625	-167.91	14.742	4.8161	16.759	-800.87	1159.3	31.951	829.58	1160.9	23.649	37.6	0	0	13.265	-21.094	-19.693	-14.641	-3.7553	11.561	20.115	14.684	9.5094	-9.5333	0.42225	0.043944	1630.5
2.64	265	60	NaN	-3.2321	20.052	3.7777	-167.94	14.722	4.7936	16.68	-800.89	1159.3	31.794	829.7	1161	23.649	35.93	0	0	13.021	-20.854	-19.699	-14.647	-3.7632	11.53	20.111	14.663	9.2574	-9.3239	0.41177	0.01642	1630.7
2.65	266	60	NaN	-3.2416	20.049	3.7805	-167.95	14.705	4.8157	16.641	-800.88	1159.3	31.743	829.77	1161.1	24.744	38.405	0	0	12.907	-20.742	-19.703	-14.65	-3.7722	11.52	20.112	14.642	9.1348	-9.2217	0.40972	-0.0081263	1630.7
2.66	267	60	NaN	-3.2484	20.038	3.7724	-167.96	14.673	4.8422	16.629	-800.9	1159.3	31.701	829.87	1161.2	23.649	38.626	0	0	12.907	-20.742	-19.703	-14.65	-3.778	11.515	20.106	14.606	9.129	-9.2269	0.40289	-0.044502	1630.8
2.67	268	60	NaN	-3.2511	20.035	3.7748	-167.96	14.663	4.8327	16.595	-800.89	1159.3	31.613	829.92	1161.3	25.022	39.219	0	0	13.014	-20.848	-19.703	-14.65	-3.7787	11.517	20.104	14.594	9.2354	-9.3307	0.40141	-0.056603	1630.9
2.68	269	60	NaN	-3.2496	20.033	3.7638	-167.96	14.651	4.8601	16.604	-800.88	1159.3	31.656	829.97	1161.4	23.649	39.374	0	0	13.131	-20.963	-19.703	-14.65	-3.7784	11.507	20.106	14.579	9.3526	-9.4553	0.40316	-0.071284	1630.9
2.69	270	60	NaN	-3.2509	20.033	3.7602	-167.97	14.635	4.8664	16.582	-800.87	1159.3	31.675	830.06	1161.5	24.564	41.545	0	0	13.296	-21.125	-19.703	-14.65	-3.7811	11.5	20.109	14.558	9.5147	-9.6248	0.40619	-0.091552	1631
2.7	271	60	NaN	-3.2521	20.032	3.7478	-167.97	14.622	4.8457	16.586	-800.85	1159.3	31.648	830.17	1161.6	23.821	41.934	0	0	13.441	-21.268	-19.704	-14.651	-3.7812	11.501	20.112	14.542	9.6599	-9.7663	0.40852	-0.10954	1631.1
2.71	272	60	NaN	-3.2415	20.031	3.6765	-167.97	14.633	4.8366	16.792	-800.82	1159.3	31.66	830.21	1161.7	25.537	42.892	0	0	13.521	-21.346	-19.708	-14.656	-3.7638	11.513	20.116	14.549	9.7574	-9.8338	0.40761	-0.10683	1631.1
2.72	273	60	NaN	-3.2426	20.039	3.7083	-167.95	14.636	4.785	16.655	-800.82	1159.3	31.575	830.3	1161.7	24.471	44.029	0	0	13.37	-21.198	-19.714	-14.662	-3.7666	11.525	20.124	14.55	9.6033	-9.673	0.40993	-0.11161	1631.2
2.73	274	60	NaN	-3.2376	20.04	3.7244	-167.94	14.655	4.774	16.585	-800.81	1159.3	31.607	830.35	1161.8	23.742	43.312	0	0	13.091	-20.924	-19.721	-14.669	-3.7652	11.528	20.128	14.566	9.3262	-9.3955	0.40689	-0.10252	1631.2
2.74	275	60	NaN	-3.2311	20.041	3.7211	-167.92	14.698	4.747	16.586	-800.78	1159.3	31.588	830.4	1161.9	23.907	42.113	0	0	12.639	-20.478	-19.725	-14.673	-3.758	11.552	20.133	14.605	8.8806	-8.9261	0.40808	-0.067678	1631.2
2.75	276	60	NaN	-3.2262	20.042	3.7045	-167.88	14.762	4.6938	16.632	-800.75	1159.3	31.489	830.44	1162.1	24.278	41.599	0	0	12.484	-20.326	-19.732	-14.68	-3.7481	11.597	20.14	14.664	8.7357	-8.7286	0.40741	-0.015636	1631.3
2.76	277	60	NaN	-3.2242	20.033	3.6944	-167.86	14.826	4.6779	16.657	-800.74	1159.2	31.497	830.47	1162.2	23.649	40.573	0	0	12.712	-20.55	-19.743	-14.69	-3.7454	11.621	20.136	14.724	8.9666	-8.9296	0.39312	0.033334	1631.3
2.77	278	60	NaN	-3.2183	20.029	3.6937	-167.84	14.867	4.6705	16.67	-800.72	1159.2	31.487	830.49	1162.3	24.177	41.625	0	0	12.903	-20.738	-19.753	-14.701	-3.7387	11.635	20.135	14.761	9.1644	-9.1035	0.38169	0.060071	1631.3
2.78	279	60	NaN	-3.2231	20.026	3.7122	-167.84	14.916	4.6829	16.619	-800.68	1159.3	31.523	830.52	1162.4	23.649	40.543	0	0	13.042	-20.875	-19.763	-14.711	-3.7466	11.636	20.135	14.806	9.2957	-9.2395	0.37152	0.09543	1631.3
2.79	280	60	NaN	-3.2293	20.023	3.7316	-167.84	14.954	4.7006	16.563	-800.66	1159.3	31.573	830.54	1162.5	23.989	41.132	0	0	12.808	-20.644	-19.768	-14.716	-3.7565	11.629	20.134	14.842	9.0511	-9.0149	0.366	0.12634	1631.3
2.8	281	60	NaN	-3.2301	20.018	3.739	-167.85	14.976	4.7169	16.547	-800.65	1159.3	31.62	830.55	1162.5	24.294	40.883	0	0	12.548	-20.389	-19.774	-14.721	-3.7595	11.618	20.131	14.863	8.7885	-8.771	0.35762	0.14198	1631.3
2.81	282	60	NaN	-3.2285	20.003	3.7369	-167.88	15.021	4.7493	16.561	-800.64	1159.3	31.706	830.57	1162.6	24.82	41.284	0	0	12.583	-20.423	-19.786	-14.733	-3.7605	11.592	20.121	14.904	8.8223	-8.8314	0.33506	0.17071	1631.3
2.82	283	60	NaN	-3.219	19.994	3.7252	-167.89	15.076	4.7774	16.594	-800.59	1159.3	31.754	830.52	1162.7	24.242	41.388	0	0	12.196	-20.043	-19.798	-14.745	-3.7515	11.575	20.116	14.954	8.4446	-8.4672	0.31744	0.20902	1631.2
2.83	284	60	NaN	-3.214	19.982	3.7108	-167.92	15.11	4.8152	16.636	-800.56	1159.2	31.833	830.49	1162.8	23.762	38.465	0	0	11.497	-19.355	-19.811	-14.758	-3.7478	11.548	20.107	14.986	7.7491	-7.8068	0.29565	0.2272	1631.1
2.84	285	60	NaN	-3.2147	19.971	3.7095	-167.94	15.127	4.8321	16.632	-800.55	1159.2	31.859	830.48	1162.9	25.652	40.376	0	0	11.603	-19.459	-19.818	-14.766	-3.7496	11.528	20.098	15	7.8536	-7.9309	0.27937	0.23464	1631.1
2.85	286	60	NaN	-3.2197	19.965	3.7284	-167.93	15.134	4.8142	16.558	-800.55	1159.2	31.793	830.48	1162.9	23.649	40.472	0	0	11.745	-19.599	-19.825	-14.773	-3.7549	11.53	20.093	15.006	7.9905	-8.0691	0.2673	0.23353	1631.1
2.86	287	60	NaN	-3.2232	19.964	3.7274	-167.95	15.136	4.8542	16.549	-800.53	1159.3	31.906	830.47	1162.9	24.428	40.495	0	0	11.862	-19.714	-19.832	-14.78	-3.7626	11.509	20.092	15.007	8.0993	-8.2043	0.25959	0.22772	1631.1
2.87	288	60	NaN	-3.2245	19.96	3.7313	-167.95	15.139	4.8592	16.533	-800.52	1159.3	31.917	830.44	1162.9	25.096	40.64	0	0	12.288	-20.133	-19.845	-14.792	-3.7649	11.513	20.088	15.011	8.523	-8.6203	0.24376	0.21923	1631
2.88	289	60	NaN	-3.2229	19.955	3.7148	-167.94	15.153	4.8898	16.593	-800.51	1159.2	31.996	830.37	1162.9	25.528	39.464	0	0	13.362	-21.19	-19.868	-14.815	-3.764	11.517	20.084	15.023	9.5985	-9.6736	0.21622	0.20812	1631
2.89	290	60	NaN	-3.2226	19.95	3.6929	-167.94	15.166	4.9204	16.672	-800.49	1159.2	32.076	830.3	1162.9	24.317	39.294	0	0	15.216	-23.014	-19.921	-14.869	-3.7638	11.521	20.081	15.035	11.452	-11.494	0.15929	0.16611	1630.9
2.9	291	60	NaN	-3.2283	19.95	3.6904	-167.93	15.165	4.9116	16.679	-800.49	1159.2	32.052	830.27	1162.9	23.649	39.731	0	0	17.183	-24.95	-19.982	-14.93	-3.7684	11.531	20.079	15.036	13.414	-13.418	0.096856	0.10611	1630.8
2.91	292	60	NaN	-3.2356	19.939	3.7195	-167.88	15.164	4.9069	16.625	-800.51	1159.2	32.058	830.16	1162.8	24.191	40.144	0	0	17.138	-24.905	-19.99	-14.938	-3.7778	11.577	20.067	15.037	13.36	-13.329	0.076311	0.099057	1630.7
2.92	293	60	NaN	-3.2345	19.934	3.7414	-167.85	15.166	4.9114	16.583	-800.52	1159.2	32.064	830.08	1162.8	23.649	38.455	0	0	16.851	-24.623	-20	-14.948	-3.7785	11.604	20.061	15.039	13.073	-13.019	0.061012	0.091727	1630.7
2.93	294	60	NaN	-3.2364	19.933	3.7501	-167.83	15.157	4.9392	16.575	-800.52	1159.2	32.11	830.02	1162.8	23.861	38.579	0	0	16.295	-24.076	-20.012	-14.96	-3.7823	11.624	20.059	15.031	12.513	-12.452	0.04641	0.071851	1630.6
2.94	295	60	NaN	-3.2351	19.93	3.7471	-167.81	15.141	4.9697	16.608	-800.52	1159.2	32.174	829.97	1162.8	24.681	41.688	0	0	15.838	-23.626	-20.024	-14.971	-3.782	11.645	20.054	15.016	12.056	-11.981	0.030728	0.045173	1630.6
2.95	296	60	NaN	-3.2178	19.92	3.7385	-167.78	15.126	4.9677	16.68	-800.53	1159.2	32.204	829.89	1162.7	24.386	37.188	0	0	15.502	-23.295	-20.034	-14.981	-3.7633	11.679	20.044	15.003	11.738	-11.616	0.0095367	0.021249	1630.5
2.96	297	60	NaN	-3.2129	19.918	3.7354	-167.76	15.104	4.9738	16.723	-800.54	1159.2	32.237	829.88	1162.7	23.649	40.77	0	0	15.352	-23.148	-20.051	-14.998	-3.758	11.691	20.04	14.982	11.594	-11.457	-0.01151	-0.016753	1630.5
2.97	298	60	NaN	-3.2104	19.916	3.7596	-167.73	15.074	4.9583	16.68	-800.57	1159.2	32.185	829.86	1162.6	23.649	38.738	0	0	15.229	-23.027	-20.069	-15.017	-3.7553	11.724	20.035	14.955	11.474	-11.303	-0.034506	-0.061647	1630.5
2.98	299	60	NaN	-3.2073	19.92	3.7823	-167.71	15.059	4.9492	16.636	-800.59	1159.3	32.152	829.83	1162.6	23.649	39.59	0	0	15.079	-22.88	-20.088	-15.035	-3.7525	11.745	20.037	14.943	11.327	-11.134	-0.051143	-0.091879	1630.5
2.99	300	60	NaN	-3.2027	19.927	3.7932	-167.71	15.062	4.9618	16.623	-800.61	1159.3	32.192	829.78	1162.6	24.618	38.848	0	0	14.975	-22.777	-20.095	-15.042	-3.7497	11.742	20.043	14.946	11.225	-11.035	-0.051715	-0.096003	1630.5
3	301	60	NaN	-3.1975	19.93	3.7952	-167.73	15.064	5.0028	16.632	-800.63	1159.3	32.326	829.76	1162.6	24.066	39.846	0	0	14.898	-22.702	-20.095	-15.042	-3.749	11.714	20.046	14.949	11.149	-10.987	-0.048694	-0.093731	1630.5
3.01	302	60	NaN	-3.1888	19.935	3.7666	-167.73	15.092	4.9492	16.725	-800.66	1159.3	32.162	829.7	1162.6	23.649	39.435	0	0	15.557	-23.35	-20.124	-15.071	-3.7313	11.727	20.05	14.977	11.826	-11.623	-0.074007	-0.094231	1630.4
3.02	303	60	NaN	-3.1861	19.945	3.7554	-167.75	15.121	4.9528	16.767	-800.7	1159.3	32.166	829.65	1162.6	23.649	36.346	0	0	16.22	-24.003	-20.153	-15.1	-3.7273	11.706	20.06	15.006	12.493	-12.297	-0.092932	-0.094407	1630.4
3.03	304	60	NaN	-3.187	19.958	3.7646	-167.79	15.143	4.9693	16.745	-800.74	1159.3	32.2	829.6	1162.6	25.894	40.442	0	0	15.151	-22.951	-20.141	-15.089	-3.7301	11.67	20.073	15.029	11.421	-11.281	-0.068574	-0.060057	1630.4
3.04	305	60	NaN	-3.1887	19.973	3.7822	-167.82	15.16	4.981	16.699	-800.78	1159.4	32.2	829.56	1162.6	25.85	38.676	0	0	14.716	-22.522	-20.139	-15.087	-3.7334	11.635	20.086	15.047	10.982	-10.887	-0.053194	-0.039699	1630.4
3.05	306	60	NaN	-3.1875	19.988	3.7743	-167.85	15.191	5.0057	16.741	-800.8	1159.4	32.197	829.49	1162.6	23.649	38.991	0	0	15.469	-23.263	-20.156	-15.103	-3.7306	11.61	20.102	15.076	11.739	-11.653	-0.053798	-0.027221	1630.4
3.06	307	60	NaN	-3.1965	19.993	3.7826	-167.87	15.185	5.0044	16.712	-800.86	1159.4	32.161	829.5	1162.6	23.649	38.217	0	0	14.786	-22.591	-20.143	-15.09	-3.7393	11.592	20.106	15.071	11.047	-10.999	-0.036717	-0.019279	1630.4
3.07	308	60	NaN	-3.2049	20.004	3.7677	-167.88	15.164	4.9994	16.765	-800.9	1159.4	32.091	829.51	1162.6	23.649	36.111	0	0	13.804	-21.625	-20.123	-15.07	-3.7435	11.579	20.117	15.051	10.061	-10.046	-0.0062829	-0.019252	1630.5
3.08	309	60	NaN	-3.2157	20.023	3.7603	-167.9	15.122	4.988	16.791	-800.91	1159.4	31.992	829.56	1162.6	23.649	37.587	0	0	13.996	-21.814	-20.124	-15.071	-3.7499	11.566	20.134	15.01	10.246	-10.247	0.010895	-0.060607	1630.5
3.09	310	60	NaN	-3.2306	20.043	3.7782	-167.91	15.059	4.9737	16.731	-800.93	1159.4	31.879	829.65	1162.5	24.711	39.232	0	0	14.126	-21.941	-20.12	-15.067	-3.7629	11.553	20.153	14.949	10.363	-10.388	0.032857	-0.11863	1630.7
3.1	311	60	NaN	-3.2458	20.041	3.8043	-167.93	14.994	4.9788	16.65	-800.99	1159.4	31.797	829.73	1162.5	24.21	38.281	0	0	14.198	-22.013	-20.113	-15.06	-3.778	11.538	20.151	14.885	10.42	-10.475	0.037757	-0.17594	1630.8
3.11	312	60	NaN	-3.2448	20.036	3.7991	-167.94	14.945	5.0224	16.651	-801.02	1159.4	31.835	829.79	1162.5	23.774	38.689	0	0	14.378	-22.19	-20.118	-15.065	-3.7782	11.529	20.146	14.835	10.6	-10.66	0.028122	-0.22946	1630.9
3.12	313	60	NaN	-3.2492	20.031	3.7918	-167.94	14.918	5.0659	16.668	-801.06	1159.4	31.819	829.82	1162.5	23.649	37.015	0	0	14.663	-22.47	-20.133	-15.081	-3.7815	11.53	20.14	14.809	10.882	-10.94	0.0064669	-0.27138	1631
3.13	314	60	NaN	-3.2521	20.033	3.7849	-167.93	14.913	5.0967	16.688	-801.08	1159.4	31.749	829.84	1162.5	23.649	38.699	0	0	13.856	-21.675	-20.1	-15.048	-3.7812	11.537	20.141	14.806	10.074	-10.139	0.040156	-0.24213	1631
3.14	315	60	NaN	-3.2488	20.043	3.7806	-167.93	14.924	5.1202	16.694	-801.07	1159.4	31.666	829.84	1162.4	23.649	38.243	0	0	13.066	-20.899	-20.068	-15.016	-3.7747	11.541	20.149	14.818	9.2916	-9.3575	0.080252	-0.19742	1631
3.15	316	60	NaN	-3.2581	20.031	3.7945	-167.96	14.929	5.2056	16.597	-801.15	1159.4	31.674	829.88	1162.3	25.583	36.509	0	0	12.713	-20.551	-20.056	-15.004	-3.7877	11.511	20.134	14.826	8.9255	-9.0408	0.077844	-0.17767	1631.1
3.16	317	60	NaN	-3.2479	20.019	3.7471	-167.97	14.936	5.2461	16.76	-801.19	1159.4	31.683	829.88	1162.3	25.824	38.309	0	0	12.117	-19.965	-20.052	-14.999	-3.7721	11.504	20.122	14.833	8.3451	-8.4612	0.069964	-0.16683	1631.1
3.17	318	60	NaN	-3.2397	20.012	3.7281	-167.96	14.95	5.2439	16.81	-801.21	1159.4	31.591	829.89	1162.3	23.712	37.925	0	0	11.417	-19.276	-20.052	-14.999	-3.7589	11.516	20.114	14.848	7.6578	-7.7595	0.062933	-0.15101	1631.2
3.18	319	60	NaN	-3.2373	20.007	3.7377	-167.95	14.959	5.2357	16.753	-801.22	1159.4	31.466	829.92	1162.2	24.465	37.942	0	0	11.175	-19.038	-20.042	-14.989	-3.7541	11.531	20.106	14.859	7.421	-7.5065	0.064631	-0.1297	1631.2
3.19	320	60	NaN	-3.2399	19.996	3.7539	-167.95	14.949	5.2588	16.681	-801.26	1159.4	31.404	830	1162.2	23.649	40.046	0	0	10.937	-18.803	-20.032	-14.979	-3.757	11.531	20.093	14.852	7.1796	-7.2719	0.061266	-0.12706	1631.3
3.2	321	60	NaN	-3.2388	19.993	3.755	-167.97	14.928	5.2725	16.652	-801.24	1159.4	31.401	830.1	1162.1	24.666	39.229	0	0	10.843	-18.711	-20.026	-14.973	-3.7568	11.513	20.088	14.832	7.0859	-7.1979	0.062569	-0.14068	1631.4
3.21	322	60	NaN	-3.2411	19.97	3.7392	-167.98	14.929	5.2812	16.699	-801.29	1159.4	31.351	830.17	1162.1	24.481	40.07	0	0	10.721	-18.591	-20.024	-14.971	-3.7557	11.507	20.063	14.835	6.9649	-7.0832	0.039891	-0.13572	1631.5
3.22	323	60	NaN	-3.2474	19.934	3.7209	-167.97	14.933	5.2765	16.743	-801.36	1159.4	31.255	830.24	1162	23.649	39.41	0	0	10.556	-18.429	-20.027	-14.974	-3.757	11.521	20.026	14.84	6.7994	-6.9082	-0.0013039	-0.13404	1631.7
3.23	324	60	NaN	-3.2538	19.902	3.7063	-167.96	14.931	5.2566	16.763	-801.41	1159.4	31.126	830.32	1162	23.649	48.134	0	0	10.782	-18.651	-20.028	-14.975	-3.7581	11.54	19.992	14.841	7.0235	-7.1104	-0.035835	-0.13374	1631.8
3.24	325	60	NaN	-3.2552	19.894	3.698	-167.96	14.924	5.2273	16.766	-801.4	1159.4	30.995	830.42	1161.9	25.44	55.108	0	0	10.971	-18.837	-20.029	-14.976	-3.7548	11.544	19.981	14.838	7.2159	-7.2928	-0.047737	-0.13806	1631.9
3.25	326	60	NaN	-3.2678	19.877	3.6874	-167.97	14.95	5.2627	16.794	-801.43	1159.5	31.034	830.47	1161.9	23.732	54.892	0	0	10.518	-18.392	-20.034	-14.981	-3.7678	11.529	19.962	14.866	6.7506	-6.8624	-0.072107	-0.11534	1632
3.26	327	60	NaN	-3.2785	19.869	3.7032	-167.97	14.964	5.2501	16.746	-801.46	1159.5	30.955	830.53	1161.8	23.649	53.484	0	0	10.518	-18.391	-20.035	-14.983	-3.7774	11.536	19.949	14.883	6.7407	-6.8555	-0.08614	-0.099658	1632.1
3.27	328	60	NaN	-3.2782	19.862	3.6934	-167.95	14.981	5.2275	16.779	-801.48	1159.5	30.857	830.59	1161.7	23.649	52.218	0	0	10.871	-18.739	-20.034	-14.981	-3.7724	11.553	19.939	14.904	7.0988	-7.1855	-0.095192	-0.077165	1632.1
3.28	329	60	NaN	-3.272	19.853	3.6722	-167.94	15	5.2178	16.843	-801.49	1159.5	30.792	830.64	1161.6	23.649	53.229	0	0	11.287	-19.148	-20.035	-14.982	-3.7616	11.572	19.926	14.928	7.5258	-7.5763	-0.10916	-0.054567	1632.2
3.29	330	60	NaN	-3.2758	19.838	3.7021	-167.92	15.006	5.2358	16.737	-801.56	1159.6	30.786	830.73	1161.5	23.87	52.963	0	0	11.758	-19.611	-20.037	-14.985	-3.769	11.582	19.904	14.94	7.9887	-8.0292	-0.13349	-0.044786	1632.3
3.3	331	60	NaN	-3.2708	19.805	3.6711	-167.9	15.035	5.2848	16.849	-801.64	1159.6	30.897	830.76	1161.4	23.882	51.854	0	0	12.139	-19.986	-20.048	-14.995	-3.7639	11.603	19.868	14.972	8.3749	-8.3832	-0.17971	-0.023219	1632.5
3.31	332	60	NaN	-3.2631	19.793	3.6531	-167.87	15.072	5.3329	16.919	-801.69	1159.6	31.02	830.72	1161.4	24.5	52.543	0	0	12.378	-20.221	-20.057	-15.004	-3.758	11.634	19.854	15.011	8.6197	-8.5876	-0.20295	0.0073047	1632.5
3.32	333	60	NaN	-3.2581	19.781	3.6558	-167.85	15.106	5.3303	16.921	-801.75	1159.7	31.017	830.72	1161.3	25.091	52.579	0	0	12.322	-20.166	-20.062	-15.009	-3.7528	11.655	19.839	15.048	8.5691	-8.5113	-0.22302	0.039365	1632.5
3.33	334	60	NaN	-3.256	19.766	3.6647	-167.83	15.135	5.2842	16.903	-801.83	1159.7	30.914	830.77	1161.2	24.439	50.643	0	0	12.342	-20.186	-20.069	-15.016	-3.7477	11.677	19.819	15.082	8.594	-8.5089	-0.25033	0.065997	1632.7
3.34	335	60	NaN	-3.2509	19.764	3.6344	-167.76	15.174	5.2747	17.023	-801.9	1159.7	30.951	830.74	1161.1	26.723	48.89	0	0	12.393	-20.236	-20.077	-15.024	-3.7397	11.748	19.813	15.125	8.6529	-8.4877	-0.26393	0.10073	1632.7
3.35	336	60	NaN	-3.2352	19.778	3.6169	-167.7	15.211	5.3393	17.098	-801.93	1159.8	31.232	830.64	1161.1	34.507	50.253	0	0	12.429	-20.272	-20.079	-15.026	-3.7312	11.801	19.825	15.164	8.6976	-8.4708	-0.25344	0.13768	1632.6
3.36	337	60	NaN	-3.228	19.791	3.6261	-167.61	15.248	5.3739	17.082	-801.99	1159.8	31.417	830.49	1161.1	40.461	50.024	0	0	12.446	-20.289	-20.081	-15.028	-3.7311	11.882	19.837	15.203	8.7151	-8.4068	-0.24399	0.17475	1632.5
3.37	338	60	NaN	-3.2194	19.803	3.6266	-167.56	15.272	5.3918	17.098	-802.03	1159.8	31.542	830.39	1161.1	39.825	47.47	0	0	12.193	-20.039	-20.08	-15.027	-3.7264	11.938	19.847	15.228	8.4662	-8.1012	-0.23276	0.20068	1632.5
3.38	339	60	NaN	-3.2052	19.817	3.6099	-167.54	15.279	5.397	17.179	-802.04	1159.8	31.655	830.37	1161.1	37.721	48.758	0	0	11.993	-19.843	-20.079	-15.026	-3.7133	11.95	19.861	15.236	8.2796	-7.8925	-0.218	0.21002	1632.5
3.39	340	60	NaN	-3.1963	19.849	3.6301	-167.5	15.286	5.3607	17.146	-802.14	1159.9	31.795	830.32	1161	36.983	48.92	0	0	11.861	-19.712	-20.077	-15.024	-3.7105	11.982	19.889	15.247	8.1501	-7.7302	-0.18825	0.22245	1632.5
3.4	341	60	NaN	-3.1862	19.87	3.6379	-167.49	15.288	5.3326	17.124	-802.17	1159.9	31.839	830.28	1161	38.872	51.511	0	0	12.289	-20.134	-20.069	-15.017	-3.7027	11.998	19.907	15.251	8.5861	-8.1359	-0.16259	0.23406	1632.5
3.41	342	60	NaN	-3.1737	19.88	3.6167	-167.47	15.292	5.3109	17.214	-802.24	1160	31.931	830.22	1161	37.879	51.062	0	0	12.751	-20.588	-20.063	-15.01	-3.6902	12.017	19.915	15.257	9.0607	-8.5717	-0.1477	0.24641	1632.5
3.42	343	60	NaN	-3.1633	19.88	3.5953	-167.45	15.299	5.2762	17.303	-802.33	1160	31.988	830.14	1161	35.426	52.067	0	0	12.935	-20.77	-20.067	-15.014	-3.6787	12.036	19.915	15.265	9.2566	-8.7338	-0.15231	0.25042	1632.5
3.43	344	60	NaN	-3.1573	19.874	3.5942	-167.44	15.304	5.224	17.314	-802.42	1160	31.968	830.08	1160.9	32.89	52.895	0	0	12.787	-20.624	-20.07	-15.017	-3.6716	12.05	19.907	15.271	9.1158	-8.5746	-0.16244	0.25368	1632.6
3.44	345	60	NaN	-3.1467	19.873	3.5844	-167.44	15.293	5.2117	17.374	-802.5	1160	32.069	830.03	1160.9	34.415	50.889	0	0	12.422	-20.265	-20.072	-15.019	-3.6624	12.049	19.905	15.261	8.7596	-8.216	-0.16701	0.24216	1632.6
3.45	346	60	NaN	-3.141	19.878	3.6275	-167.43	15.305	5.1866	17.283	-802.6	1160	32.146	829.89	1160.9	35.069	50.664	0	0	12.15	-19.997	-20.065	-15.013	-3.6626	12.047	19.907	15.276	8.4873	-7.9506	-0.15788	0.263	1632.6
3.46	347	60	NaN	-3.1374	19.89	3.6374	-167.44	15.305	5.1417	17.293	-802.69	1160.1	32.18	829.79	1160.9	34.946	51.903	0	0	11.947	-19.798	-20.053	-15	-3.6599	12.04	19.918	15.277	8.2876	-7.7579	-0.13423	0.27731	1632.5
3.47	348	60	NaN	-3.1348	19.908	3.6345	-167.46	15.303	5.1274	17.342	-802.76	1160.1	32.267	829.67	1160.8	34.823	50.949	0	0	11.304	-19.165	-20.044	-14.992	-3.6586	12.018	19.935	15.276	7.6458	-7.1472	-0.10925	0.28401	1632.5
3.48	349	60	NaN	-3.1329	19.929	3.6519	-167.5	15.311	5.1789	17.333	-802.81	1160.1	32.481	829.51	1160.9	34.699	51.736	0	0	11.06	-18.925	-20.034	-14.982	-3.6646	11.973	19.957	15.282	7.3954	-6.9517	-0.077601	0.30092	1632.4
3.49	350	60	NaN	-3.1335	19.973	3.6523	-167.53	15.274	5.1405	17.376	-802.82	1160.1	32.58	829.47	1160.8	34.349	52.625	0	0	11.58	-19.436	-20.02	-14.967	-3.6671	11.935	20	15.247	7.9127	-7.5007	-0.019751	0.27966	1632.4
3.5	351	60	NaN	-3.1536	19.987	3.6977	-167.55	15.273	5.0963	17.264	-802.88	1160.1	32.534	829.37	1160.8	36	52.41	0	0	11.521	-19.378	-20.014	-14.961	-3.6896	11.918	20.013	15.247	7.8311	-7.4595	-0.00059836	0.28583	1632.3
3.51	352	60	NaN	-3.1703	19.996	3.7211	-167.55	15.267	5.0659	17.201	-802.92	1160.1	32.488	829.32	1160.8	34.968	48.525	0	0	11.259	-19.121	-20.01	-14.958	-3.7069	11.911	20.021	15.242	7.5523	-7.2094	0.01102	0.28381	1632.3
3.52	353	60	NaN	-3.1799	20	3.7192	-167.56	15.255	5.0543	17.22	-802.96	1160.1	32.494	829.27	1160.8	46.095	43.338	0	0	11.001	-18.866	-20.003	-14.951	-3.7161	11.9	20.025	15.229	7.2846	-6.9659	0.021731	0.27828	1632.3
3.53	354	60	NaN	-3.1858	19.991	3.7102	-167.59	15.249	5.0608	17.291	-803.04	1160	32.571	829.13	1160.8	52.77	41.951	0	0	10.716	-18.586	-19.995	-14.942	-3.7222	11.872	20.018	15.222	6.994	-6.7146	0.022738	0.27952	1632.2
3.54	355	60	NaN	-3.1932	19.983	3.6733	-167.62	15.246	5.0845	17.424	-803.08	1160	32.681	829.04	1160.8	52.38	54.003	0	0	10.215	-18.093	-19.975	-14.923	-3.7288	11.842	20.011	15.218	6.486	-6.2509	0.035822	0.29542	1632.2
3.55	356	60	NaN	-3.212	19.989	3.6824	-167.64	15.243	5.075	17.435	-803.13	1160	32.671	828.89	1160.8	51.335	54.391	0	0	9.8813	-17.765	-19.965	-14.913	-3.7469	11.824	20.018	15.214	6.1344	-5.9404	0.052735	0.30159	1632.1
3.56	357	60	NaN	-3.2275	20.002	3.7022	-167.65	15.234	5.0642	17.399	-803.15	1160	32.633	828.78	1160.8	51.009	53.421	0	0	9.7215	-17.608	-19.965	-14.912	-3.7623	11.817	20.03	15.206	5.9592	-5.7901	0.065025	0.29355	1632
3.57	358	60	NaN	-3.2368	20.017	3.721	-167.65	15.226	5.0705	17.354	-803.15	1160	32.624	828.71	1160.8	51.795	54.076	0	0	9.5123	-17.402	-19.963	-14.91	-3.773	11.813	20.045	15.198	5.7393	-5.5889	0.082232	0.28766	1631.9
3.58	359	60	NaN	-3.2443	20.034	3.7394	-167.66	15.229	5.1054	17.317	-803.14	1160	32.682	828.59	1160.8	51.621	52.965	0	0	9.1976	-17.092	-19.96	-14.908	-3.7838	11.797	20.064	15.2	5.4138	-5.2946	0.10318	0.29201	1631.8
3.59	360	60	NaN	-3.2366	20.044	3.7267	-167.65	15.202	5.0856	17.411	-803.14	1160	32.569	828.52	1160.8	50.839	53.633	0	0	8.6052	-16.509	-19.958	-14.905	-3.7689	11.814	20.072	15.174	4.8364	-4.6952	0.1144	0.26915	1631.7
3.6	361	60	NaN	-3.2325	20.05	3.7131	-167.67	15.183	5.1176	17.488	-803.11	1160	32.618	828.45	1160.8	51.056	54.266	0	0	8.2177	-16.128	-19.954	-14.902	-3.7638	11.798	20.079	15.154	4.4539	-4.3295	0.12463	0.25278	1631.6
3.61	362	60	NaN	-3.2265	20.044	3.7083	-167.68	15.159	5.1365	17.551	-803.08	1160	32.61	828.39	1160.8	51.028	54.881	0	0	7.9465	-15.861	-19.951	-14.898	-3.7553	11.795	20.073	15.13	4.1911	-4.0662	0.12222	0.23232	1631.5
3.62	363	60	NaN	-3.2196	20.028	3.7163	-167.66	15.13	5.1244	17.589	-803.08	1160	32.496	828.33	1160.8	51.204	54.865	0	0	7.9171	-15.832	-19.947	-14.894	-3.7432	11.812	20.057	15.101	4.174	-4.0201	0.11015	0.20692	1631.5
3.63	364	60	NaN	-3.2206	20.024	3.7348	-167.66	15.105	5.1132	17.579	-803.07	1160	32.413	828.29	1160.8	50.709	54.788	0	0	8.0329	-15.946	-19.943	-14.891	-3.7416	11.82	20.052	15.077	4.2913	-4.1259	0.10859	0.18681	1631.4
3.64	365	60	NaN	-3.208	20.023	3.7408	-167.66	15.093	5.1413	17.644	-803.06	1160	32.427	828.24	1160.9	49.504	54.598	0	0	8.221	-16.131	-19.942	-14.89	-3.7272	11.82	20.052	15.064	4.4938	-4.3116	0.10938	0.17437	1631.4
3.65	366	60	NaN	-3.1942	20.045	3.7681	-167.66	15.075	5.151	17.7	-802.97	1160	32.348	828.16	1160.9	49.444	54.001	0	0	8.673	-16.576	-19.944	-14.892	-3.7087	11.829	20.075	15.046	4.9642	-4.7465	0.13095	0.15418	1631.2
3.66	367	60	NaN	-3.1902	20.067	3.8105	-167.65	15.064	5.1548	17.69	-802.89	1160	32.258	828.1	1160.9	47.712	53.925	0	0	9.5248	-17.414	-19.95	-14.897	-3.7019	11.842	20.097	15.034	5.8228	-5.5718	0.14691	0.1362	1631
3.67	368	60	NaN	-3.1956	20.077	3.8555	-167.64	15.06	5.1667	17.623	-802.85	1160.1	32.221	828.06	1160.9	45.511	53.678	0	0	9.368	-17.26	-19.968	-14.916	-3.7084	11.85	20.106	15.031	5.6596	-5.4099	0.13804	0.11485	1631
3.68	369	60	NaN	-3.1881	20.092	3.8791	-167.64	15.052	5.2022	17.631	-802.77	1160.1	32.276	828.02	1160.9	46.149	54.788	0	0	8.9263	-16.825	-19.99	-14.938	-3.7026	11.842	20.122	15.022	5.2237	-4.9832	0.13143	0.08463	1630.9
3.69	370	60	NaN	-3.1604	20.085	3.8899	-167.63	15.066	5.2253	17.721	-802.71	1160	32.261	827.93	1161	46.953	54.748	0	0	8.4846	-16.39	-20.012	-14.959	-3.6713	11.857	20.118	15.033	4.8133	-4.5339	0.10607	0.073305	1630.7
3.7	371	60	NaN	-3.147	20.089	3.8999	-167.62	15.062	5.2274	17.755	-802.65	1160	32.235	827.91	1161	47.242	54.187	0	0	8.0429	-15.956	-20.034	-14.981	-3.6557	11.867	20.123	15.028	4.3872	-4.0892	0.088879	0.046245	1630.6
3.71	372	60	NaN	-3.1306	20.097	3.9103	-167.62	15.057	5.2316	17.796	-802.57	1160	32.23	827.9	1161	47.642	54.802	0	0	7.6013	-15.521	-20.056	-15.003	-3.6379	11.877	20.131	15.022	3.9634	-3.6441	0.075408	0.01908	1630.5
3.72	373	60	NaN	-3.1022	20.1	3.9306	-167.6	15.067	5.246	17.857	-802.45	1160	32.241	827.85	1161	48.327	54.877	0	0	7.1596	-15.087	-20.078	-15.025	-3.6077	11.895	20.136	15.03	3.5519	-3.1912	0.058391	0.004934	1630.4
3.73	374	60	NaN	-3.0944	20.092	4.006	-167.57	15.079	5.2171	17.711	-802.34	1160	32.121	827.81	1161.1	49.773	55.057	0	0	6.7179	-14.652	-20.1	-15.047	-3.6009	11.928	20.13	15.042	3.117	-2.7236	0.02991	-0.0053026	1630.2
3.74	375	60	NaN	-3.0808	20.068	4.0045	-167.54	15.076	5.1962	17.798	-802.22	1160	32.067	827.81	1161.1	49.957	55.639	0	0	6.2762	-14.217	-20.122	-15.069	-3.5823	11.954	20.107	15.036	2.6939	-2.2634	-0.014306	-0.032546	1630.1
3.75	376	60	NaN	-3.0633	20.041	3.9894	-167.53	15.079	5.1775	17.901	-802.14	1159.9	32.026	827.79	1161.1	50.156	55.246	0	0	5.8345	-13.783	-20.144	-15.091	-3.5598	11.975	20.083	15.037	2.2747	-1.8074	-0.06053	-0.053752	1630
3.76	377	60	NaN	-3.0526	20.017	3.9771	-167.52	15.083	5.1721	17.975	-802.08	1159.9	32.023	827.78	1161.2	50.085	54.696	0	0	5.3928	-13.348	-20.165	-15.113	-3.5465	11.984	20.062	15.038	1.8463	-1.3644	-0.10308	-0.075091	1629.9
3.77	378	60	NaN	-3.057	20.002	3.9767	-167.53	15.077	5.1869	18.007	-802	1159.9	32.081	827.78	1161.2	50.06	54.57	0	0	4.9511	-12.913	-20.187	-15.135	-3.5518	11.975	20.05	15.029	1.3994	-0.93872	-0.13773	-0.10521	1629.8
3.78	379	60	NaN	-3.0611	19.999	3.9994	-167.52	15.073	5.1812	17.984	-801.83	1159.8	32.106	827.77	1161.3	50.119	55.149	0	0	4.5094	-12.479	-20.209	-15.157	-3.5577	11.98	20.05	15.022	0.95178	-0.49932	-0.15927	-0.13491	1629.7
3.79	380	60	NaN	-3.0653	19.991	4.0336	-167.52	15.076	5.1823	17.926	-801.73	1159.8	32.134	827.75	1161.4	49.216	54.307	0	0	4.0677	-12.044	-20.231	-15.178	-3.5649	11.976	20.046	15.022	0.50286	-0.06844	-0.18552	-0.1568	1629.5
3.8	381	60	NaN	-3.076	19.967	4.0654	-167.52	15.074	5.1638	17.855	-801.63	1159.8	32.12	827.75	1161.4	48.629	54.774	0	0	3.6261	-11.61	-20.253	-15.2	-3.5776	11.98	20.025	15.016	0.048414	0.37015	-0.22836	-0.18436	1629.4
3.81	382	60	NaN	-3.087	19.933	4.069	-167.52	15.071	5.1533	17.859	-801.54	1159.8	32.136	827.75	1161.5	47.722	54.722	0	0	3.1844	-11.175	-20.275	-15.222	-3.589	11.982	19.995	15.009	-0.40465	0.80681	-0.27981	-0.2137	1629.4
3.82	383	60	NaN	-3.0888	19.902	4.0211	-167.53	15.075	5.1864	18.026	-801.46	1159.7	32.269	827.71	1161.6	46.567	54.738	0	0	2.7427	-10.74	-20.297	-15.244	-3.5897	11.968	19.97	15.007	-0.84699	1.2271	-0.32717	-0.2369	1629.2
3.83	384	60	NaN	-3.0957	19.849	3.99	-167.53	15.067	5.1543	18.133	-801.37	1159.7	32.242	827.72	1161.7	46.799	55.97	0	0	2.301	-10.306	-20.319	-15.266	-3.5919	11.978	19.922	14.994	-1.2909	1.6723	-0.39658	-0.27216	1629.2
3.84	385	60	NaN	-3.1141	19.823	4.039	-167.52	15.067	5.1436	17.977	-801.31	1159.7	32.262	827.72	1161.8	47.668	56.235	0	0	1.8593	-9.8711	-20.341	-15.288	-3.6165	11.975	19.899	14.991	-1.7572	2.1042	-0.44136	-0.29726	1629.1
3.85	386	60	NaN	-3.1272	19.797	4.0712	-167.52	15.062	5.1224	17.879	-801.22	1159.7	32.269	827.73	1161.9	49.38	56.973	0	0	1.4176	-9.4365	-20.362	-15.31	-3.6333	11.976	19.877	14.983	-2.2157	2.5399	-0.48586	-0.32708	1629
3.86	387	60	NaN	-3.1304	19.771	4.0777	-167.51	15.056	5.0917	17.864	-801.11	1159.6	32.255	827.75	1162	51.736	56.457	0	0	0.97592	-9.0019	-20.384	-15.332	-3.6366	11.982	19.853	14.974	-2.6607	2.9798	-0.53113	-0.35795	1628.9
3.87	388	60	NaN	-3.1261	19.756	4.0973	-167.51	15.062	5.0715	17.795	-801.03	1159.7	32.243	827.75	1162.1	51.438	55.654	0	0	0.54997	-8.5827	-20.388	-15.336	-3.6343	11.982	19.84	14.978	-3.0843	3.3993	-0.54817	-0.35817	1628.8
3.88	389	60	NaN	-3.1222	19.721	4.0728	-167.52	15.06	5.0831	17.873	-801	1159.6	32.332	827.73	1162.1	49.899	55.219	0	0	0.19139	-8.2299	-20.316	-15.263	-3.6308	11.973	19.809	14.971	-3.4394	3.743	-0.50684	-0.29222	1628.8
3.89	390	60	NaN	-3.1085	19.681	4.0339	-167.52	15.046	5.0348	17.992	-800.94	1159.6	32.256	827.75	1162.2	50.215	54.569	0	0	-0.16719	-7.877	-20.244	-15.191	-3.6103	11.982	19.772	14.954	-3.7775	4.1049	-0.47159	-0.23659	1628.8
3.9	391	60	NaN	-3.0992	19.649	4.0198	-167.52	15.034	5.0021	18.026	-800.9	1159.6	32.216	827.77	1162.3	50.5	54.45	0	0	-0.52577	-7.5242	-20.171	-15.119	-3.5984	11.986	19.742	14.94	-4.1241	4.4615	-0.42908	-0.17832	1628.7
3.91	392	60	NaN	-3.0959	19.633	4.0385	-167.52	15.028	5.0019	17.95	-800.87	1159.6	32.257	827.76	1162.3	51.645	54.48	0	0	2.0862	-10.094	-20.114	-15.061	-3.5992	11.978	19.728	14.932	-1.513	1.8838	-0.38568	-0.12906	1628.7
3.92	393	60	NaN	-3.0876	19.64	4.0676	-167.52	15.021	4.9947	17.834	-800.78	1159.6	32.274	827.77	1162.4	51.26	53.727	0	0	2.3679	-10.372	-20.049	-14.997	-3.5956	11.97	19.736	14.925	-1.2277	1.5984	-0.31308	-0.071726	1628.6
3.93	394	60	NaN	-3.0762	19.649	4.0733	-167.53	15.022	5.0118	17.805	-800.75	1159.7	32.33	827.75	1162.4	50.843	50.377	0	0	-2.0501	-6.0243	-19.968	-14.916	-3.5873	11.962	19.748	14.923	-5.6374	5.9377	-0.22076	0.0078483	1628.6
3.94	395	60	NaN	-3.0608	19.676	4.0507	-167.52	15.024	5.0195	17.852	-800.68	1159.7	32.358	827.74	1162.5	51.08	48.443	0	0	-3.2119	-4.881	-19.932	-14.88	-3.5712	11.966	19.775	14.924	-6.7831	7.0846	-0.15703	0.044315	1628.5
3.95	396	60	NaN	-3.0493	19.705	4.0394	-167.52	15.025	5.0174	17.854	-800.63	1159.7	32.359	827.74	1162.5	51.14	47.103	0	0	-3.1729	-4.9194	-19.913	-14.861	-3.5597	11.972	19.806	14.925	-6.7326	7.053	-0.10762	0.06435	1628.4
3.96	397	60	NaN	-3.0439	19.737	4.0517	-167.51	15.027	5.0113	17.776	-800.61	1159.7	32.352	827.74	1162.6	52.003	50.777	0	0	2.8028	-10.8	-19.884	-14.831	-3.5568	11.975	19.837	14.927	-0.75392	1.1759	-0.046793	0.095976	1628.4
3.97	398	60	NaN	-3.0358	19.793	4.0531	-167.51	15.036	5.0178	17.727	-800.54	1159.8	32.382	827.72	1162.6	51.54	51.098	0	0	10.743	-18.613	-19.846	-14.793	-3.5515	11.971	19.893	14.937	7.1917	-6.6418	0.047226	0.14394	1628.3
3.98	399	60	NaN	-3.025	19.817	4.0468	-167.51	15.039	5.0506	17.721	-800.56	1159.8	32.432	827.72	1162.7	50.467	52.808	0	0	14.338	-22.151	-19.766	-14.713	-3.5426	11.973	19.918	14.938	10.796	-10.178	0.15222	0.22538	1628.3
3.99	400	60	NaN	-3.014	19.849	4.0374	-167.5	15.047	5.0516	17.714	-800.56	1159.8	32.42	827.71	1162.7	50.408	52.087	0	0	16.142	-23.926	-19.73	-14.678	-3.5314	11.978	19.951	14.945	12.611	-11.948	0.22079	0.26727	1628.3
4	401	60	NaN	-3.0094	19.876	4.0248	-167.51	15.059	5.0509	17.717	-800.58	1159.9	32.425	827.69	1162.8	49.528	51.079	0	0	16.017	-23.802	-19.743	-14.69	-3.5269	11.977	19.98	14.955	12.49	-11.826	0.23717	0.26466	1628.3
4.01	402	60	NaN	-3.0132	19.897	4.0108	-167.52	15.07	5.0653	17.726	-800.64	1159.9	32.49	827.66	1162.9	50.53	50.53	0	0	15.586	-23.378	-19.744	-14.691	-3.5327	11.965	20.003	14.964	12.053	-11.413	0.25865	0.27261	1628.4
4.02	403	60	NaN	-3.0147	19.956	4.0037	-167.52	15.073	5.0491	17.682	-800.64	1159.9	32.511	827.66	1163	50.693	52.514	0	0	15.106	-22.906	-19.744	-14.692	-3.5365	11.954	20.064	14.965	11.57	-10.953	0.31958	0.27304	1628.4
4.03	404	60	NaN	-3.035	19.996	3.9605	-167.53	15.069	5.035	17.728	-800.7	1160	32.434	827.66	1163.1	50.571	50.908	0	0	14.625	-22.432	-19.747	-14.694	-3.5524	11.957	20.107	14.959	11.072	-10.475	0.35953	0.26471	1628.4
4.04	405	60	NaN	-3.0565	20.018	3.9677	-167.53	15.064	5.0179	17.633	-800.77	1160	32.378	827.66	1163.2	48.083	51.732	0	0	14.184	-21.998	-19.751	-14.698	-3.5753	11.951	20.13	14.952	10.608	-10.047	0.3789	0.25358	1628.5
4.05	406	60	NaN	-3.0798	20.026	3.9824	-167.54	15.059	5.0112	17.513	-800.85	1160	32.367	827.66	1163.3	47.284	50.532	0	0	13.883	-21.702	-19.76	-14.707	-3.6024	11.936	20.14	14.945	10.28	-9.7663	0.37951	0.23793	1628.6
4.06	407	60	NaN	-3.1059	20.026	3.9564	-167.57	15.057	5.0154	17.505	-800.92	1160.1	32.371	827.66	1163.4	48.854	50.285	0	0	13.628	-21.452	-19.77	-14.717	-3.6289	11.905	20.142	14.94	9.999	-9.5463	0.37215	0.22289	1628.6
4.07	408	60	NaN	-3.1229	20.023	3.9297	-167.69	15.053	4.9418	17.513	-800.97	1160.1	32.158	827.79	1163.4	50.532	50.028	0	0	13.402	-21.229	-19.781	-14.728	-3.6381	11.794	20.14	14.935	9.7638	-9.4355	0.35956	0.20719	1628.8
4.08	409	60	NaN	-3.1467	19.998	3.9015	-167.74	15.031	4.895	17.496	-801.09	1160.1	32.093	827.86	1163.5	51.497	49.298	0	0	13.353	-21.181	-19.782	-14.729	-3.6601	11.748	20.12	14.909	9.693	-9.4328	0.3388	0.1797	1629
4.09	410	60	NaN	-3.1608	19.976	3.8628	-167.77	15.019	4.9116	17.531	-801.17	1160.1	32.136	827.86	1163.7	51.311	49.602	0	0	13.208	-21.038	-19.786	-14.733	-3.6745	11.718	20.104	14.891	9.5332	-9.3199	0.31817	0.15831	1629.1
4.1	411	60	NaN	-3.1726	19.951	3.841	-167.79	15.012	4.9331	17.508	-801.24	1160.1	32.156	827.84	1163.8	51.034	48.72	0	0	12.909	-20.744	-19.795	-14.742	-3.6878	11.695	20.083	14.88	9.2212	-9.0493	0.28811	0.13752	1629.2
4.11	412	60	NaN	-3.1944	19.909	3.8633	-167.8	15	4.8874	17.306	-801.37	1160.1	32.029	827.87	1163.9	51.228	49.004	0	0	12.559	-20.399	-19.801	-14.748	-3.7122	11.681	20.043	14.866	8.8466	-8.7185	0.24216	0.11737	1629.3
4.12	413	60	NaN	-3.2076	19.84	3.8275	-167.81	15.039	4.9067	17.304	-801.52	1160.1	32.092	827.78	1164	51.235	50.071	0	0	12.193	-20.039	-19.806	-14.753	-3.7277	11.67	19.979	14.9	8.4652	-8.3693	0.173	0.147	1629.4
4.13	414	60	NaN	-3.2096	19.788	3.7846	-167.8	15.049	4.9244	17.359	-801.64	1160	32.077	827.76	1164.1	51.555	49.058	0	0	11.179	-19.042	-19.806	-14.753	-3.7271	11.681	19.929	14.908	7.452	-7.361	0.12299	0.15408	1629.5
4.14	415	60	NaN	-3.2087	19.746	3.7374	-167.79	15.065	4.9572	17.434	-801.71	1160	32.104	827.73	1164.1	52.388	47.28	0	0	10.092	-17.972	-19.806	-14.753	-3.7245	11.696	19.89	14.921	6.3677	-6.2767	0.084132	0.16832	1629.5
4.15	416	60	NaN	-3.208	19.706	3.697	-167.77	15.09	5.0039	17.477	-801.78	1160	32.191	827.68	1164.1	52.859	47.271	0	0	9.8695	-17.753	-19.807	-14.754	-3.7253	11.71	19.852	14.945	6.1442	-6.0428	0.045059	0.19061	1629.5
4.16	417	60	NaN	-3.2084	19.657	3.6796	-167.75	15.116	5.0524	17.426	-801.89	1160	32.298	827.65	1164.2	53.267	46.125	0	0	9.6379	-17.525	-19.811	-14.758	-3.7313	11.728	19.805	14.967	5.9067	-5.7976	-0.005693	0.20911	1629.6
4.17	418	60	NaN	-3.2137	19.642	3.6903	-167.71	15.145	5.0547	17.33	-801.95	1160	32.238	827.61	1164.2	53.275	45.365	0	0	9.3981	-17.289	-19.818	-14.766	-3.7379	11.765	19.79	14.997	5.6603	-5.5248	-0.02847	0.23151	1629.6
4.18	419	60	NaN	-3.215	19.622	3.669	-167.6	15.194	5.1681	17.35	-802.01	1160	32.475	827.4	1164.3	52.35	46.574	0	0	8.4611	-16.367	-19.823	-14.771	-3.7469	11.871	19.774	15.043	4.7142	-4.4963	-0.049389	0.27216	1629.5
4.19	420	60	NaN	-3.2203	19.612	3.6507	-167.55	15.225	5.1964	17.341	-802.06	1160	32.465	827.34	1164.3	51.3	46.8	0	0	7.653	-15.572	-19.831	-14.778	-3.7521	11.921	19.764	15.073	3.9009	-3.6507	-0.066327	0.29483	1629.5
4.2	421	60	NaN	-3.2288	19.615	3.6464	-167.55	15.243	5.1618	17.28	-802.09	1160	32.289	827.38	1164.3	50.216	45.4	0	0	7.3406	-15.265	-19.844	-14.791	-3.7565	11.927	19.765	15.092	3.5842	-3.3381	-0.078641	0.30071	1629.5
4.21	422	60	NaN	-3.2319	19.627	3.6467	-167.44	15.293	5.2882	17.25	-802.07	1160	32.606	827.11	1164.4	50.715	45.718	0	0	7.1331	-15.061	-19.855	-14.803	-3.772	12.023	19.78	15.14	3.3611	-3.0372	-0.075006	0.33708	1629.3
4.22	423	60	NaN	-3.2415	19.63	3.6416	-167.39	15.323	5.35	17.184	-802.09	1160	32.684	826.99	1164.4	52.055	45.777	0	0	7.2027	-15.129	-19.861	-14.808	-3.7867	12.069	19.783	15.17	3.416	-3.0601	-0.07763	0.36129	1629.2
4.23	424	60	NaN	-3.2508	19.645	3.6553	-167.35	15.328	5.3791	17.084	-802.11	1160	32.717	826.95	1164.4	53.025	44.245	0	0	7.1027	-15.031	-19.867	-14.814	-3.8007	12.099	19.797	15.175	3.302	-2.9312	-0.069543	0.36057	1629.1
4.24	425	60	NaN	-3.2522	19.675	3.6512	-167.31	15.323	5.3988	17.045	-802.1	1160.1	32.741	826.91	1164.4	53.176	43.833	0	0	6.9238	-14.855	-19.873	-14.82	-3.8043	12.134	19.826	15.172	3.1195	-2.7205	-0.046532	0.3519	1629.1
4.25	426	60	NaN	-3.2455	19.721	3.6208	-167.27	15.316	5.4206	17.082	-802.08	1160.1	32.778	826.84	1164.3	52.905	43.803	0	0	6.9482	-14.879	-19.875	-14.822	-3.7976	12.178	19.871	15.166	3.1506	-2.701	-0.003838	0.34393	1629
4.26	427	60	NaN	-3.242	19.783	3.5995	-167.24	15.292	5.4387	17.081	-802.04	1160.1	32.822	826.77	1164.3	53.179	43.558	0	0	6.9874	-14.917	-19.877	-14.825	-3.7957	12.211	19.931	15.144	3.1917	-2.7062	0.053747	0.31915	1628.9
4.27	428	60	NaN	-3.238	19.862	3.6048	-167.18	15.267	5.4355	16.972	-801.97	1160.1	32.809	826.69	1164.2	52.98	42.853	0	0	7.0465	-14.975	-19.88	-14.827	-3.7951	12.263	20.007	15.122	3.2514	-2.7121	0.12671	0.29509	1628.7
4.28	429	60	NaN	-3.2309	19.919	3.5936	-167.15	15.244	5.4432	16.963	-801.93	1160.2	32.856	826.64	1164.2	52.427	43.313	0	0	7.2902	-15.215	-19.879	-14.827	-3.79	12.286	20.061	15.102	3.5002	-2.9289	0.18188	0.27496	1628.7
4.29	430	60	NaN	-3.225	19.963	3.5854	-167.14	15.222	5.4519	16.974	-801.91	1160.2	32.911	826.6	1164.2	52.619	44.932	0	0	7.5775	-15.498	-19.878	-14.825	-3.7857	12.3	20.104	15.082	3.7918	-3.1976	0.22618	0.2565	1628.6
4.3	431	60	NaN	-3.2247	20.006	3.5913	-167.12	15.199	5.4574	16.946	-801.89	1160.2	32.944	826.54	1164.2	52.961	44.192	0	0	7.9742	-15.888	-19.873	-14.82	-3.7876	12.318	20.145	15.06	4.1866	-3.5702	0.27231	0.24012	1628.5
4.31	432	60	NaN	-3.2344	20.049	3.5919	-167.11	15.166	5.4799	16.923	-801.87	1160.2	33.032	826.53	1164.1	53.271	46.042	0	0	8.3313	-16.24	-19.868	-14.815	-3.8012	12.319	20.188	15.027	4.5301	-3.9205	0.31992	0.21199	1628.5
4.32	433	60	NaN	-3.2318	20.097	3.5888	-167.09	15.142	5.4448	16.92	-801.83	1160.2	32.984	826.49	1164.1	51.873	43.749	0	0	8.3762	-16.284	-19.866	-14.814	-3.797	12.341	20.234	15.005	4.5792	-3.9429	0.36764	0.19127	1628.4
4.33	434	60	NaN	-3.2309	20.134	3.593	-167.09	15.138	5.437	16.901	-801.83	1160.2	33.025	826.4	1164.1	49.387	43.235	0	0	8.503	-16.409	-19.861	-14.808	-3.7982	12.347	20.27	15.001	4.7048	-4.0613	0.40944	0.19361	1628.3
4.34	435	60	NaN	-3.229	20.164	3.6047	-167.09	15.148	5.4412	16.873	-801.82	1160.2	33.104	826.29	1164.1	46.131	41.878	0	0	8.696	-16.598	-19.851	-14.799	-3.8001	12.341	20.3	15.012	4.8958	-4.2578	0.44862	0.21355	1628.2
4.35	436	60	NaN	-3.2231	20.19	3.6167	-167.1	15.164	5.4319	16.861	-801.78	1160.2	33.142	826.21	1164.1	41.877	38.614	0	0	8.818	-16.719	-19.846	-14.793	-3.7961	12.331	20.326	15.028	5.0219	-4.3871	0.4798	0.23496	1628.1
4.36	437	60	NaN	-3.2199	20.189	3.5944	-167.09	15.17	5.4027	16.955	-801.79	1160.2	33.102	826.18	1164.1	40.126	40.854	0	0	9.0406	-16.938	-19.845	-14.792	-3.7882	12.339	20.325	15.034	5.2524	-4.5988	0.47999	0.24209	1628.1
4.37	438	60	NaN	-3.2233	20.213	3.6257	-167.13	15.204	5.414	16.894	-801.75	1160.2	33.231	826.01	1164.1	23.649	37.708	0	0	9.4714	-17.361	-19.851	-14.798	-3.7983	12.29	20.349	15.068	5.6731	-5.0714	0.49778	0.27008	1627.8
4.38	439	60	NaN	-3.221	20.229	3.6424	-167.16	15.222	5.3806	16.89	-801.72	1160.2	33.271	825.91	1164.1	34.767	39.627	0	0	9.5922	-17.48	-19.858	-14.806	-3.7976	12.26	20.365	15.087	5.7946	-5.2204	0.50707	0.28099	1627.7
4.39	440	60	NaN	-3.2147	20.238	3.6396	-167.19	15.224	5.3135	16.956	-801.7	1160.2	33.237	825.86	1164.1	30.746	38.718	0	0	9.0231	-16.92	-19.867	-14.815	-3.7878	12.236	20.375	15.088	5.2353	-4.6841	0.50719	0.27296	1627.6
4.4	441	60	NaN	-3.2098	20.247	3.6337	-167.24	15.221	5.2513	17.037	-801.66	1160.2	33.215	825.79	1164.1	23.649	37.874	0	0	8.454	-16.36	-19.877	-14.824	-3.7793	12.19	20.384	15.083	4.6747	-4.1705	0.50797	0.25954	1627.5
4.41	442	60	NaN	-3.2071	20.25	3.6782	-167.27	15.223	5.2323	16.953	-801.67	1160.1	33.257	825.71	1164.1	25.949	40.269	0	0	7.8849	-15.8	-19.886	-14.833	-3.7812	12.151	20.388	15.085	4.1037	-3.6493	0.50223	0.25223	1627.5
4.42	443	60	NaN	-3.1864	20.26	3.6898	-167.34	15.198	5.2362	17.006	-801.63	1160.1	33.402	825.64	1164.1	24.082	38.971	0	0	7.3158	-15.24	-19.895	-14.842	-3.7637	12.083	20.399	15.059	3.5521	-3.1569	0.5043	0.21693	1627.4
4.43	444	60	NaN	-3.1787	20.277	3.7085	-167.37	15.177	5.1986	17.002	-801.6	1160.1	33.383	825.62	1164.1	24.525	39.098	0	0	6.7467	-14.68	-19.904	-14.851	-3.7555	12.057	20.414	15.039	2.9913	-2.6229	0.5104	0.18807	1627.3
4.44	445	60	NaN	-3.1738	20.292	3.7312	-167.38	15.152	5.1517	16.984	-801.56	1160.2	33.323	825.61	1164	23.649	36.712	0	0	6.1776	-14.12	-19.913	-14.86	-3.7491	12.043	20.428	15.016	2.4285	-2.077	0.5149	0.156	1627.3
4.45	446	60	NaN	-3.144	20.299	3.736	-167.45	15.098	5.1691	17.095	-801.53	1160.1	33.512	825.55	1164	24.314	37.772	0	0	5.6085	-13.56	-19.922	-14.87	-3.7221	11.97	20.434	14.963	1.8865	-1.5908	0.51136	0.093792	1627.2
4.46	447	60	NaN	-3.1296	20.308	3.7232	-167.46	15.083	5.1433	17.202	-801.49	1160.1	33.48	825.51	1163.9	23.982	37.457	0	0	5.0394	-13	-19.931	-14.879	-3.7028	11.962	20.442	14.949	1.3366	-1.0386	0.51031	0.070364	1627.1
4.47	448	60	NaN	-3.1205	20.314	3.7482	-167.48	15.051	5.1351	17.223	-801.47	1160.1	33.511	825.5	1163.8	24.811	36.346	0	0	4.4703	-12.44	-19.941	-14.888	-3.6941	11.942	20.445	14.921	0.77621	-0.49882	0.50439	0.032678	1627.1
4.48	449	60	NaN	-3.1146	20.312	3.7586	-167.5	15.031	5.1348	17.282	-801.46	1160.1	33.538	825.48	1163.7	29.947	38.413	0	0	3.9012	-11.88	-19.95	-14.897	-3.687	11.93	20.441	14.902	0.2142	0.049152	0.49087	0.0054003	1627
4.49	450	60	NaN	-3.1108	20.305	3.7611	-167.5	15.03	5.1407	17.349	-801.45	1160	33.553	825.43	1163.6	26.588	38.244	0	0	3.3321	-11.32	-19.959	-14.906	-3.6815	11.928	20.432	14.903	-0.34937	0.60726	0.47288	-0.002731	1627
4.5	451	60	NaN	-3.1095	20.304	3.8109	-167.5	15.044	5.1566	17.265	-801.43	1160	33.594	825.34	1163.5	23.649	37.791	0	0	2.7631	-10.76	-19.968	-14.915	-3.6846	11.923	20.427	14.92	-0.9215	1.1624	0.45886	0.0051339	1626.9
4.51	452	60	NaN	-3.1051	20.279	3.894	-167.56	15.023	5.111	17.261	-801.52	1160.1	33.466	825.41	1163.3	25.302	37.374	0	0	2.194	-10.2	-19.977	-14.924	-3.6758	11.867	20.392	14.91	-1.4819	1.6664	0.41479	-0.014758	1627
4.52	453	60	NaN	-3.1012	20.273	3.8848	-167.58	15.014	5.1174	17.346	-801.45	1160	33.489	825.4	1163.2	23.649	37.273	0	0	1.6249	-9.6404	-19.986	-14.934	-3.6697	11.847	20.384	14.903	-2.0448	2.2062	0.39752	-0.030118	1626.9
4.53	454	60	NaN	-3.0983	20.27	3.874	-167.55	15.016	5.1462	17.397	-801.37	1159.9	33.579	825.32	1163.1	23.649	37.137	0	0	1.0558	-9.0804	-19.995	-14.943	-3.6682	11.884	20.38	14.906	-2.6125	2.8033	0.38438	-0.036705	1626.8
4.54	455	60	NaN	-3.096	20.256	3.9117	-167.49	15.018	5.1637	17.364	-801.37	1159.9	33.654	825.23	1163	23.758	38.552	0	0	0.48667	-8.5205	-20.005	-14.952	-3.6698	11.94	20.363	14.911	-3.1831	3.42	0.35855	-0.040745	1626.7
4.55	456	60	NaN	-3.0929	20.226	3.997	-167.54	14.993	5.1248	17.303	-801.44	1160	33.618	825.31	1162.8	24.333	39.525	0	0	-0.082426	-7.9605	-20.014	-14.961	-3.6676	11.888	20.323	14.896	-3.75	3.9271	0.30917	-0.064534	1626.8
4.56	457	60	NaN	-3.0859	20.205	3.9077	-167.48	14.999	5.1341	17.514	-801.35	1159.8	33.7	825.19	1162.7	24.11	38.044	0	0	-0.65152	-7.4005	-20.023	-14.97	-3.6561	11.952	20.306	14.898	-4.3076	4.5519	0.28314	-0.072132	1626.6
4.57	458	60	NaN	-3.0721	20.181	3.8907	-167.47	15.004	5.16	17.575	-801.31	1159.8	33.838	825.11	1162.7	25.443	38.796	0	0	-1.2206	-6.8405	-20.032	-14.979	-3.645	11.957	20.283	14.902	-4.8657	5.117	0.25105	-0.077489	1626.5
4.58	459	60	NaN	-3.0598	20.158	3.9006	-167.49	14.996	5.1687	17.589	-801.3	1159.7	33.945	825.1	1162.6	23.649	38.593	0	0	-1.7897	-6.2805	-20.041	-14.988	-3.636	11.938	20.259	14.895	-5.4257	5.6574	0.2178	-0.093209	1626.5
4.59	460	60	NaN	-3.0527	20.134	3.9021	-167.5	14.977	5.141	17.634	-801.29	1159.7	33.975	825.13	1162.5	24.322	39.147	0	0	-2.3588	-5.7205	-20.05	-14.998	-3.6283	11.924	20.234	14.877	-5.9871	6.2039	0.18345	-0.12072	1626.5
4.6	461	60	NaN	-3.0424	20.092	3.9209	-167.51	14.97	5.0893	17.647	-801.31	1159.6	33.977	825.13	1162.4	23.964	37.309	0	0	-2.9279	-5.1605	-20.059	-15.007	-3.6176	11.91	20.19	14.872	-6.5455	6.7497	0.13054	-0.13491	1626.5
4.61	462	60	NaN	-3.0327	20.063	3.9478	-167.57	14.956	5.0743	17.631	-801.29	1159.6	34.115	825.14	1162.3	24.043	36.583	0	0	-3.497	-4.6005	-20.069	-15.016	-3.6134	11.854	20.159	14.859	-7.1104	7.2531	0.090712	-0.15639	1626.5
4.62	463	60	NaN	-3.0255	20.034	3.9793	-167.61	14.945	5.0626	17.584	-801.29	1159.5	34.217	825.15	1162.2	24.921	36.661	0	0	-4.0661	-4.0405	-20.078	-15.025	-3.6115	11.806	20.129	14.85	-7.6776	7.7651	0.05173	-0.17545	1626.5
4.63	464	60	NaN	-3.0237	19.996	3.9936	-167.67	14.927	5.0227	17.578	-801.31	1159.5	34.238	825.23	1162.2	25.53	38.515	0	0	-4.6352	-3.4805	-20.087	-15.034	-3.6105	11.742	20.09	14.833	-8.2457	8.2615	0.0033449	-0.20154	1626.6
4.64	465	60	NaN	-3.0286	19.948	3.9791	-167.76	14.899	4.9538	17.652	-801.33	1159.5	34.202	825.39	1162.1	23.649	37.858	0	0	-5.2043	-2.9205	-20.096	-15.043	-3.6115	11.658	20.041	14.807	-8.8157	8.7379	-0.05536	-0.23636	1626.8
4.65	466	60	NaN	-3.0365	19.926	3.9736	-167.73	14.907	4.9892	17.677	-801.32	1159.4	34.377	825.3	1162.1	25.359	38.485	0	0	-5.7734	-2.3605	-20.105	-15.052	-3.6247	11.679	20.019	14.815	-9.398	9.3188	-0.086308	-0.23756	1626.7
4.66	467	60	NaN	-3.0513	19.898	3.9743	-167.78	14.898	4.9476	17.661	-801.35	1159.4	34.334	825.42	1162	23.649	38.628	0	0	-6.3425	-1.8005	-20.114	-15.062	-3.6385	11.632	19.989	14.807	-9.9809	9.8311	-0.12508	-0.25491	1626.9
4.67	468	60	NaN	-3.0649	19.878	3.9948	-167.77	14.921	4.9439	17.587	-801.36	1159.4	34.38	825.4	1162	24.046	38.817	0	0	-6.9116	-1.2406	-20.123	-15.071	-3.6564	11.639	19.968	14.831	-10.568	10.399	-0.15512	-0.24015	1626.8
4.68	469	60	NaN	-3.0827	19.861	4.0091	-167.72	14.959	4.9625	17.534	-801.34	1159.4	34.49	825.34	1162	25.187	37.674	0	0	-7.4807	-0.68056	-20.133	-15.08	-3.6799	11.682	19.951	14.869	-11.161	11.002	-0.18151	-0.21082	1626.8
4.69	470	60	NaN	-3.1098	19.842	3.9912	-167.69	14.979	4.962	17.58	-801.33	1159.4	34.565	825.42	1161.9	24.773	37.167	0	0	-8.0498	-0.12057	-20.142	-15.089	-3.708	11.711	19.929	14.891	-11.758	11.591	-0.2126	-0.19761	1626.8
4.7	471	60	NaN	-3.1231	19.828	3.9979	-167.67	14.983	4.9547	17.534	-801.33	1159.4	34.59	825.48	1161.8	23.649	38.607	0	0	-8.6189	0.43943	-20.151	-15.098	-3.7238	11.732	19.913	14.898	-12.343	12.171	-0.23804	-0.19996	1626.9
4.71	472	60	NaN	-3.1499	19.807	3.993	-167.64	14.993	4.9841	17.52	-801.35	1159.4	34.708	825.55	1161.7	25.358	36.527	0	0	-9.1879	0.99942	-20.16	-15.107	-3.7552	11.759	19.89	14.909	-12.943	12.759	-0.26967	-0.1978	1627
4.72	473	60	NaN	-3.1662	19.795	3.9851	-167.6	14.995	4.9922	17.533	-801.35	1159.4	34.779	825.63	1161.7	24.999	39.028	0	0	-9.757	1.5594	-20.169	-15.116	-3.7735	11.791	19.875	14.915	-13.531	13.351	-0.29371	-0.2019	1627.1
4.73	474	60	NaN	-3.1753	19.789	3.9754	-167.56	14.996	4.9826	17.562	-801.35	1159.4	34.803	825.7	1161.6	23.649	36.521	0	0	-10.326	2.1194	-20.178	-15.126	-3.7824	11.83	19.866	14.918	-14.108	13.95	-0.31234	-0.20729	1627.1
4.74	475	60	NaN	-3.1911	19.779	3.9633	-167.51	15.006	4.9847	17.591	-801.38	1159.4	34.837	825.79	1161.5	25.577	37.098	0	0	-10.895	2.6794	-20.187	-15.135	-3.7984	11.88	19.854	14.931	-14.694	14.56	-0.33345	-0.20339	1627.3
4.75	476	60	NaN	-3.1972	19.787	3.965	-167.49	15.008	4.9995	17.567	-801.36	1159.4	34.901	825.85	1161.4	24.324	36.269	0	0	-11.464	3.2394	-20.197	-15.144	-3.8075	11.9	19.86	14.935	-15.272	15.139	-0.33617	-0.20897	1627.3
4.76	477	60	NaN	-3.2043	19.796	3.9801	-167.45	15.011	4.9776	17.482	-801.34	1159.4	34.842	825.93	1161.4	23.649	38.018	0	0	-12.033	3.7994	-20.206	-15.153	-3.8155	11.941	19.865	14.942	-15.849	15.741	-0.34027	-0.21088	1627.4
4.77	478	60	NaN	-3.2139	19.803	3.9845	-167.41	15.022	4.9648	17.437	-801.33	1159.4	34.798	825.97	1161.3	24.186	37.608	0	0	-12.603	4.3594	-20.215	-15.162	-3.8251	11.976	19.869	14.956	-16.428	16.336	-0.34552	-0.20654	1627.4
4.78	479	60	NaN	-3.2221	19.81	3.9685	-167.39	15.027	4.9648	17.461	-801.32	1159.4	34.79	826.01	1161.2	24.321	37.047	0	0	-13.172	4.9194	-20.224	-15.171	-3.8322	12	19.875	14.963	-17.004	16.919	-0.34931	-0.20863	1627.4
4.79	480	60	NaN	-3.2206	19.825	3.9314	-167.37	15	4.9513	17.531	-801.3	1159.4	34.754	826.14	1161.1	24.73	40.621	0	0	-13.741	5.4794	-20.233	-15.18	-3.8269	12.025	19.886	14.938	-17.568	17.504	-0.347	-0.24217	1627.5
4.8	481	60	NaN	-3.2211	19.829	3.9432	-167.37	14.997	4.9711	17.458	-801.3	1159.4	34.771	826.17	1161.1	25.153	37.37	0	0	-14.31	6.0393	-20.242	-15.19	-3.8306	12.023	19.889	14.937	-18.14	18.062	-0.35287	-0.25299	1627.6
4.81	482	60	NaN	-3.2173	19.841	3.9177	-167.36	14.965	4.9641	17.504	-801.25	1159.4	34.71	826.27	1161.1	24.77	37.947	0	0	-14.879	6.5993	-20.251	-15.199	-3.823	12.035	19.899	14.907	-18.702	18.634	-0.35224	-0.29177	1627.6
4.82	483	60	NaN	-3.2148	19.852	3.9009	-167.36	14.935	4.9746	17.528	-801.21	1159.4	34.701	826.36	1161	24.58	38.815	0	0	-15.448	7.1593	-20.261	-15.208	-3.8193	12.039	19.909	14.878	-19.267	19.198	-0.35125	-0.33021	1627.7
4.83	484	60	NaN	-3.2175	19.861	3.9111	-167.36	14.913	5.0084	17.473	-801.18	1159.4	34.765	826.42	1161	24.58	38.36	0	0	-16.017	7.7193	-20.27	-15.217	-3.8262	12.03	19.917	14.857	-19.843	19.75	-0.35248	-0.36023	1627.7
4.84	485	60	NaN	-3.228	19.869	3.9333	-167.36	14.883	5.0219	17.371	-801.15	1159.4	34.78	826.51	1161	25.534	37.397	0	0	-16.586	8.2793	-20.279	-15.226	-3.8408	12.029	19.924	14.827	-20.427	20.308	-0.35435	-0.39896	1627.8
4.85	486	60	NaN	-3.2225	19.866	3.9284	-167.35	14.864	5.0069	17.396	-801.13	1159.4	34.704	826.6	1161	23.649	38.517	0	0	-17.155	8.8393	-20.288	-15.235	-3.8318	12.044	19.921	14.808	-20.987	20.883	-0.3665	-0.42684	1627.8
4.86	487	60	NaN	-3.2233	19.863	3.916	-167.34	14.845	4.9971	17.428	-801.08	1159.4	34.633	826.7	1161	24.869	39.217	0	0	-17.724	9.3993	-20.297	-15.244	-3.8289	12.053	19.918	14.789	-21.553	21.452	-0.37888	-0.45505	1627.9
4.87	488	60	NaN	-3.2287	19.857	3.9087	-167.34	14.837	5	17.439	-801.01	1159.4	34.585	826.8	1161	24.661	39.472	0	0	-18.293	9.9593	-20.306	-15.254	-3.8321	12.057	19.913	14.782	-22.126	22.016	-0.39358	-0.47204	1627.9
4.88	489	60	NaN	-3.2361	19.848	3.9109	-167.34	14.842	5.0066	17.43	-800.95	1159.3	34.535	826.88	1160.9	23.649	40.27	0	0	-18.863	10.519	-20.315	-15.263	-3.8382	12.061	19.904	14.786	-22.701	22.581	-0.41129	-0.47696	1627.9
4.89	490	60	NaN	-3.2442	19.839	3.9115	-167.32	14.834	4.9726	17.448	-800.85	1159.3	34.353	827.02	1160.9	24.691	42.809	0	0	-19.432	11.079	-20.325	-15.272	-3.8392	12.083	19.896	14.778	-23.271	23.162	-0.42873	-0.49428	1628
4.9	491	60	NaN	-3.2469	19.83	3.9396	-167.31	14.836	4.9634	17.367	-800.81	1159.3	34.254	827.1	1160.9	23.649	44.156	0	0	-20.001	11.639	-20.334	-15.281	-3.8412	12.098	19.887	14.779	-23.842	23.737	-0.44669	-0.50173	1628
4.91	492	60	NaN	-3.2559	19.816	3.9487	-167.31	14.833	4.9898	17.354	-800.74	1159.3	34.231	827.19	1161	24.418	44.234	0	0	-20.57	12.199	-20.343	-15.29	-3.8499	12.099	19.875	14.774	-24.42	24.299	-0.46757	-0.51578	1628
4.92	493	60	NaN	-3.2611	19.795	3.9441	-167.31	14.832	5.0118	17.402	-800.66	1159.3	34.198	827.28	1161	24.73	43.065	0	0	-21.139	12.759	-20.352	-15.299	-3.8522	12.101	19.857	14.77	-24.991	24.861	-0.495	-0.52911	1628
4.93	494	60	NaN	-3.2566	19.768	3.9425	-167.3	14.837	5.005	17.453	-800.62	1159.2	34.105	827.35	1161.1	23.649	44.006	0	0	-21.708	13.319	-20.361	-15.308	-3.8426	12.113	19.833	14.773	-25.551	25.432	-0.5285	-0.53574	1628.1
4.94	495	60	NaN	-3.2632	19.751	3.9839	-167.3	14.841	5.0234	17.346	-800.56	1159.2	34.068	827.4	1161.1	25.436	43.052	0	0	-22.277	13.879	-20.37	-15.318	-3.8517	12.11	19.818	14.773	-26.129	25.99	-0.5518	-0.54436	1628
4.95	496	60	NaN	-3.2547	19.737	3.9771	-167.3	14.838	5.0289	17.39	-800.47	1159.2	34.025	827.48	1161.2	23.649	41.922	0	0	-22.846	14.439	-20.379	-15.327	-3.8401	12.11	19.806	14.769	-26.686	26.549	-0.57302	-0.55823	1628
4.96	497	60	NaN	-3.251	19.693	3.9806	-167.33	14.844	5.0556	17.414	-800.36	1159.2	33.97	827.59	1161.3	23.649	42.264	0	0	-22.481	14.08	-20.304	-15.252	-3.8337	12.088	19.768	14.769	-26.314	26.168	-0.53617	-0.48298	1628
4.97	498	60	NaN	-3.2497	19.645	3.9819	-167.36	14.854	5.086	17.44	-800.26	1159.2	33.92	827.68	1161.5	23.649	42.188	0	0	-22.086	13.691	-20.227	-15.174	-3.8297	12.061	19.726	14.772	-25.916	25.752	-0.50012	-0.40188	1628
4.98	499	60	NaN	-3.2457	19.624	3.9665	-167.38	14.861	5.0971	17.501	-800.2	1159.1	33.885	827.72	1161.5	23.98	41.031	0	0	-11.559	3.3326	-20.056	-15.003	-3.8224	12.046	19.708	14.777	-15.381	15.378	-0.34756	-0.22682	1628
4.99	500	60	NaN	-3.249	19.601	4.0164	-167.4	14.886	5.1099	17.358	-800.13	1159.1	33.827	827.75	1161.6	23.977	40.581	0	0	-4.7722	-3.3457	-19.951	-14.899	-3.8286	12.018	19.689	14.798	-8.6009	8.6727	-0.26208	-0.10073	1628
5	501	60	NaN	-3.2465	19.589	4.0014	-167.42	14.881	5.1097	17.422	-800.09	1159.1	33.801	827.8	1161.6	23.649	42.684	0	0	-5.8177	-2.3169	-19.978	-14.925	-3.8229	12.004	19.679	14.791	-9.6406	9.6873	-0.2986	-0.13341	1628
5.01	502	60	NaN	-3.2485	19.578	4.0007	-167.44	14.886	5.1093	17.447	-800.02	1159.1	33.723	827.86	1161.7	23.649	40.863	0	0	-7.0386	-1.1155	-19.997	-14.945	-3.8213	11.984	19.67	14.794	-10.86	10.868	-0.3278	-0.15072	1628
5.02	503	60	NaN	-3.2541	19.568	4.0137	-167.48	14.901	5.1214	17.428	-799.91	1159	33.641	827.93	1161.7	23.649	40.37	0	0	-8.3255	0.15079	-20.02	-14.967	-3.8247	11.949	19.662	14.808	-12.15	12.1	-0.35778	-0.15907	1627.9
5.03	504	60	NaN	-3.2584	19.563	4.0117	-167.53	14.917	5.1539	17.448	-799.8	1159	33.636	827.99	1161.7	23.83	40.763	0	0	-9.6274	1.4318	-20.079	-15.026	-3.8282	11.903	19.658	14.822	-13.456	13.335	-0.42053	-0.20379	1627.9
5.04	505	60	NaN	-3.2661	19.556	3.9975	-167.53	14.93	5.124	17.524	-799.77	1159	33.515	828.01	1161.7	23.649	41.313	0	0	-10.963	2.7463	-20.118	-15.066	-3.8289	11.909	19.651	14.836	-14.792	14.655	-0.46766	-0.22981	1627.9
5.05	506	60	NaN	-3.2724	19.556	3.9949	-167.54	14.951	5.1108	17.547	-799.73	1159	33.431	828.02	1161.6	23.649	40.549	0	0	-12.334	4.0952	-20.137	-15.084	-3.8314	11.903	19.65	14.857	-16.166	15.998	-0.4868	-0.22785	1627.8
5.06	507	60	NaN	-3.2799	19.557	3.9973	-167.56	14.959	5.1014	17.55	-799.69	1159	33.373	828.06	1161.6	23.649	39.202	0	0	-15.071	6.788	-20.164	-15.111	-3.8368	11.885	19.65	14.866	-18.907	18.673	-0.51355	-0.24527	1627.8
5.07	508	60	NaN	-3.293	19.555	3.9994	-167.59	14.968	5.0936	17.549	-799.66	1158.9	33.317	828.1	1161.5	24.812	40.11	0	0	-19.272	10.922	-20.199	-15.146	-3.848	11.859	19.646	14.878	-23.12	22.781	-0.55341	-0.26883	1627.8
5.08	509	60	NaN	-3.3173	19.544	3.9962	-167.62	15.015	5.0913	17.557	-799.62	1158.9	33.224	828.06	1161.4	25.295	39.806	0	0	-20.52	12.15	-20.229	-15.176	-3.8688	11.83	19.632	14.927	-24.389	23.98	-0.59616	-0.24892	1627.8
5.09	510	60	NaN	-3.3202	19.542	3.9911	-167.64	15.024	5.0796	17.578	-799.61	1158.9	33.168	828.07	1161.4	24.123	38.54	0	0	-21.314	12.932	-20.254	-15.202	-3.869	11.811	19.628	14.938	-25.183	24.742	-0.6266	-0.26376	1627.8
5.1	511	60	NaN	-3.33	19.54	3.9777	-167.68	15.045	5.1069	17.6	-799.57	1158.9	33.19	828.04	1161.3	25.038	37.426	0	0	-22.109	13.714	-20.271	-15.219	-3.8788	11.771	19.625	14.96	-25.988	25.485	-0.64687	-0.25877	1627.7
5.11	512	60	NaN	-3.3393	19.536	3.9685	-167.7	15.059	5.115	17.618	-799.55	1158.9	33.167	828.02	1161.3	23.649	39.121	0	0	-10.476	2.2672	-20.071	-15.019	-3.8867	11.749	19.62	14.975	-14.363	14.016	-0.4513	-0.04345	1627.6
5.12	513	60	NaN	-3.3466	19.531	3.9675	-167.7	15.062	5.0897	17.618	-799.56	1158.9	33.068	828	1161.2	26.266	39.992	0	0	8.3628	-16.271	-19.745	-14.692	-3.8905	11.754	19.613	14.98	4.4723	-4.5162	-0.13149	0.28726	1627.6
5.13	514	60	NaN	-3.3568	19.527	3.9698	-167.7	15.066	5.0646	17.582	-799.58	1158.9	32.961	827.95	1161.2	24.529	39.261	0	0	8.3796	-16.287	-19.747	-14.695	-3.8982	11.762	19.608	14.986	4.4814	-4.5253	-0.13936	0.29115	1627.6
5.14	515	60	NaN	-3.3596	19.529	3.9535	-167.71	15.049	5.0768	17.633	-799.58	1158.9	32.986	827.94	1161.1	23.649	39.75	0	0	8.3962	-16.303	-19.75	-14.697	-3.9001	11.745	19.609	14.969	4.496	-4.5584	-0.14036	0.27189	1627.6
5.15	516	60	NaN	-3.3637	19.529	3.9483	-167.72	15.038	5.0914	17.631	-799.61	1158.9	32.98	827.84	1161.2	23.649	36.072	0	0	8.3648	-16.273	-19.753	-14.7	-3.904	11.742	19.61	14.957	4.4608	-4.5306	-0.1429	0.25692	1627.5
5.16	517	60	NaN	-3.3686	19.53	3.9502	-167.71	15.025	5.0945	17.607	-799.65	1158.9	32.944	827.74	1161.2	23.739	37.268	0	0	8.3322	-16.24	-19.755	-14.702	-3.9086	11.746	19.611	14.944	4.4236	-4.494	-0.14398	0.24158	1627.5
5.17	518	60	NaN	-3.373	19.532	3.9506	-167.71	15.007	5.0814	17.599	-799.69	1158.9	32.884	827.71	1161.2	24.928	39.705	0	0	8.2974	-16.206	-19.755	-14.702	-3.9111	11.754	19.613	14.925	4.3863	-4.4523	-0.14126	0.2231	1627.5
5.18	519	60	NaN	-3.3729	19.539	3.932	-167.7	14.988	5.0627	17.648	-799.69	1158.9	32.798	827.65	1161.2	23.649	39.955	0	0	8.2948	-16.204	-19.755	-14.703	-3.9063	11.767	19.621	14.906	4.3886	-4.4369	-0.13429	0.20358	1627.4
5.19	520	60	NaN	-3.3844	19.541	3.9414	-167.69	14.969	5.0667	17.607	-799.75	1158.9	32.767	827.6	1161.2	23.649	39.042	0	0	8.4515	-16.358	-19.754	-14.701	-3.9181	11.776	19.624	14.887	4.5334	-4.5818	-0.12991	0.18597	1627.4
5.2	521	60	NaN	-3.3949	19.548	3.9321	-167.69	14.95	5.1001	17.637	-799.78	1158.8	32.83	827.54	1161.2	23.649	37.622	0	0	9.4077	-17.299	-19.74	-14.687	-3.9298	11.771	19.632	14.866	5.4778	-5.5273	-0.10821	0.17854	1627.4
5.21	522	60	NaN	-3.4021	19.554	3.928	-167.69	14.927	5.1226	17.654	-799.81	1158.8	32.858	827.5	1161.3	24.874	37.729	0	0	9.8231	-17.708	-19.734	-14.681	-3.9374	11.775	19.639	14.842	5.8858	-5.9322	-0.094527	0.16119	1627.4
5.22	523	60	NaN	-3.4059	19.559	3.9417	-167.67	14.903	5.1135	17.61	-799.84	1158.9	32.783	827.46	1161.3	24.666	40.255	0	0	9.7559	-17.641	-19.734	-14.682	-3.9402	11.8	19.644	14.818	5.8157	-5.8413	-0.089973	0.13659	1627.4
5.23	524	60	NaN	-3.4126	19.577	3.9243	-167.65	14.889	5.1331	17.67	-799.85	1158.8	32.78	827.36	1161.3	24.17	39.59	0	0	9.6855	-17.572	-19.734	-14.681	-3.9446	11.815	19.663	14.803	5.7409	-5.7569	-0.070749	0.12132	1627.3
5.24	525	60	NaN	-3.4241	19.589	3.932	-167.64	14.866	5.1517	17.643	-799.89	1158.9	32.791	827.31	1161.3	23.649	36.757	0	0	9.6121	-17.5	-19.733	-14.68	-3.9575	11.83	19.674	14.781	5.6546	-5.6697	-0.058603	0.10066	1627.3
5.25	526	60	NaN	-3.435	19.596	3.9453	-167.62	14.85	5.1471	17.6	-799.94	1158.9	32.755	827.28	1161.3	24.39	37.644	0	0	9.596	-17.484	-19.73	-14.677	-3.9686	11.846	19.681	14.765	5.6274	-5.6378	-0.049396	0.0877	1627.3
5.26	527	60	NaN	-3.4388	19.605	3.9424	-167.6	14.844	5.1432	17.607	-799.97	1158.9	32.731	827.24	1161.3	24.768	39.293	0	0	9.6234	-17.511	-19.728	-14.675	-3.9714	11.863	19.69	14.759	5.652	-5.648	-0.037819	0.084193	1627.3
5.27	528	60	NaN	-3.4325	19.621	3.9138	-167.59	14.848	5.1614	17.687	-799.98	1158.9	32.77	827.18	1161.3	24.121	39.217	0	0	9.7412	-17.627	-19.726	-14.673	-3.9636	11.88	19.706	14.762	5.7776	-5.7472	-0.019703	0.089256	1627.2
5.28	529	60	NaN	-3.4344	19.632	3.9295	-167.57	14.849	5.1474	17.619	-799.99	1158.9	32.723	827.15	1161.3	24.983	38.337	0	0	9.8267	-17.711	-19.725	-14.672	-3.9662	11.896	19.716	14.765	5.8604	-5.8147	-0.0086252	0.093131	1627.2
5.29	530	60	NaN	-3.4256	19.658	3.9284	-167.56	14.862	5.1501	17.618	-799.99	1158.9	32.746	827.09	1161.3	24.003	36.927	0	0	9.8968	-17.78	-19.724	-14.671	-3.9584	11.909	19.741	14.779	5.9384	-5.8715	0.017438	0.1084	1627.2
5.3	531	60	NaN	-3.4192	19.675	3.9223	-167.55	14.869	5.164	17.633	-799.99	1158.9	32.804	827.05	1161.3	23.649	37.317	0	0	9.9751	-17.857	-19.724	-14.671	-3.9535	11.917	19.758	14.787	6.0216	-5.9405	0.033917	0.11602	1627.1
5.31	532	60	NaN	-3.4102	19.69	3.9171	-167.54	14.872	5.1667	17.642	-799.99	1158.9	32.848	827.04	1161.3	23.92	37.22	0	0	10.052	-17.933	-19.724	-14.671	-3.9457	11.927	19.772	14.79	6.1064	-6.0061	0.04802	0.11894	1627.1
5.32	533	60	NaN	-3.3902	19.718	3.9161	-167.52	14.878	5.1365	17.633	-800	1159	32.834	827.04	1161.2	25.198	38.461	0	0	10.101	-17.981	-19.723	-14.67	-3.9254	11.946	19.798	14.798	6.1754	-6.035	0.075102	0.12788	1627.1
5.33	534	60	NaN	-3.3897	19.736	3.9055	-167.51	14.909	5.1486	17.647	-799.99	1159	32.892	826.96	1161.2	23.649	37.881	0	0	10.208	-18.086	-19.722	-14.669	-3.9266	11.949	19.816	14.829	6.2814	-6.1375	0.094136	0.1597	1627
5.34	535	60	NaN	-3.3794	19.752	3.8922	-167.52	14.917	5.1545	17.683	-799.99	1159	32.96	826.97	1161.2	25.233	38.121	0	0	10.392	-18.268	-19.721	-14.668	-3.9174	11.945	19.832	14.838	6.4751	-6.3226	0.11115	0.16972	1627
5.35	536	60	NaN	-3.366	19.773	3.8914	-167.53	14.935	5.1738	17.695	-799.98	1159	33.07	826.97	1161.2	24.002	39.554	0	0	10.472	-18.346	-19.721	-14.668	-3.9075	11.931	19.853	14.855	6.5647	-6.4152	0.13168	0.18696	1627
5.36	537	60	NaN	-3.3546	19.791	3.898	-167.54	14.958	5.1878	17.692	-799.95	1159	33.156	826.96	1161.2	26.323	39.345	0	0	10.534	-18.407	-19.721	-14.668	-3.8991	11.919	19.871	14.879	6.635	-6.4885	0.14956	0.21015	1627
5.37	538	60	NaN	-3.3491	19.79	3.895	-167.53	14.966	5.1551	17.713	-799.98	1158.9	33.098	826.98	1161.2	25.14	38.086	0	0	10.621	-18.493	-19.719	-14.667	-3.8909	11.931	19.87	14.886	6.73	-6.5615	0.1505	0.21921	1627
5.38	539	60	NaN	-3.3402	19.812	3.907	-167.54	14.975	5.1531	17.663	-799.93	1158.9	33.12	827.02	1161.2	24.254	37.201	0	0	10.701	-18.571	-19.718	-14.665	-3.8846	11.915	19.891	14.895	6.8164	-6.6564	0.1735	0.22949	1627
5.39	540	60	NaN	-3.3378	19.815	3.9165	-167.54	14.983	5.1396	17.629	-799.94	1158.9	33.105	827.05	1161.2	23.929	36.245	0	0	10.776	-18.646	-19.717	-14.665	-3.8828	11.911	19.895	14.903	6.8937	-6.7349	0.17779	0.23842	1627.1
5.4	541	60	NaN	-3.3358	19.814	3.9175	-167.56	15	5.1394	17.616	-799.95	1158.9	33.142	827.07	1161.2	23.649	38.32	0	0	10.782	-18.651	-19.715	-14.662	-3.8825	11.896	19.895	14.918	6.899	-6.755	0.18027	0.25606	1627.1
5.41	542	60	NaN	-3.3318	19.815	3.9128	-167.58	15.022	5.148	17.613	-799.93	1158.9	33.211	827.09	1161.3	23.649	39.889	0	0	10.733	-18.603	-19.712	-14.659	-3.881	11.87	19.898	14.939	6.8517	-6.7325	0.1862	0.27978	1627.1
5.42	543	60	NaN	-3.3264	19.816	3.9142	-167.59	15.035	5.1304	17.596	-799.92	1158.9	33.174	827.12	1161.3	23.649	41.398	0	0	10.797	-18.665	-19.708	-14.655	-3.875	11.859	19.9	14.951	6.9216	-6.8065	0.19182	0.29543	1627.1
5.43	544	60	NaN	-3.3147	19.808	3.9083	-167.6	15.054	5.1298	17.581	-799.91	1158.9	33.195	827.15	1161.3	23.862	38.186	0	0	10.848	-18.716	-19.704	-14.651	-3.8645	11.849	19.893	14.969	6.983	-6.8667	0.18935	0.31733	1627.1
5.44	545	60	NaN	-3.3133	19.804	3.9094	-167.62	15.066	5.1249	17.529	-799.89	1158.9	33.208	827.18	1161.3	23.649	38.428	0	0	10.861	-18.729	-19.7	-14.647	-3.8654	11.832	19.891	14.98	6.9961	-6.8971	0.1911	0.33283	1627.2
5.45	546	60	NaN	-3.3137	19.797	3.9099	-167.63	15.076	5.0952	17.459	-799.88	1158.9	33.151	827.24	1161.3	23.649	36.567	0	0	10.935	-18.802	-19.695	-14.643	-3.8663	11.82	19.883	14.989	7.069	-6.9823	0.18814	0.34633	1627.2
5.46	547	60	NaN	-3.3124	19.784	3.9047	-167.64	15.088	5.0551	17.385	-799.88	1158.9	33.059	827.3	1161.4	23.649	37.925	0	0	11.029	-18.895	-19.691	-14.639	-3.8643	11.808	19.872	15	7.1652	-7.087	0.181	0.36159	1627.3
5.47	548	60	NaN	-3.3152	19.785	3.8921	-167.68	15.104	5.0853	17.311	-799.82	1158.9	33.157	827.32	1161.5	23.906	38.003	0	0	11.097	-18.961	-19.689	-14.636	-3.8731	11.764	19.875	15.015	7.2235	-7.1965	0.18621	0.37863	1627.2
5.48	549	60	NaN	-3.3206	19.765	3.8713	-167.7	15.103	5.0857	17.276	-799.83	1158.9	33.146	827.39	1161.5	24.915	38.04	0	0	11.166	-19.029	-19.686	-14.633	-3.8794	11.741	19.856	15.012	7.2871	-7.2888	0.17002	0.37918	1627.3
5.49	550	60	NaN	-3.3247	19.749	3.8639	-167.71	15.106	5.0675	17.22	-799.83	1158.9	33.066	827.44	1161.6	23.875	38.567	0	0	11.264	-19.125	-19.68	-14.628	-3.8825	11.733	19.841	15.014	7.3814	-7.3923	0.16054	0.38624	1627.4
5.5	551	60	NaN	-3.3296	19.738	3.8732	-167.71	15.109	5.0481	17.136	-799.83	1159	32.985	827.48	1161.6	23.649	37.025	0	0	11.322	-19.182	-19.672	-14.62	-3.8876	11.73	19.83	15.016	7.4343	-7.4528	0.15797	0.39641	1627.4
5.51	552	60	NaN	-3.3371	19.729	3.8844	-167.72	15.108	5.0432	17.05	-799.84	1159	32.95	827.51	1161.6	23.758	39.834	0	0	11.336	-19.196	-19.661	-14.608	-3.8969	11.719	19.822	15.015	7.439	-7.4771	0.16055	0.40624	1627.4
5.52	553	60	NaN	-3.3466	19.718	3.829	-167.75	15.108	5.0657	17.091	-799.81	1159	32.922	827.58	1161.7	23.649	38.27	0	0	11.348	-19.208	-19.659	-14.606	-3.9039	11.692	19.814	15.012	7.4438	-7.516	0.15535	0.40561	1627.5
5.53	554	60	NaN	-3.3628	19.708	3.8592	-167.77	15.097	5.0556	16.905	-799.82	1159	32.827	827.67	1161.7	24.595	36.102	0	0	11.359	-19.219	-19.659	-14.606	-3.9233	11.672	19.805	15.001	7.436	-7.5476	0.14587	0.3948	1627.6
5.54	555	60	NaN	-3.3722	19.702	3.8481	-167.79	15.1	5.0756	16.875	-799.8	1159	32.824	827.69	1161.8	23.649	37.258	0	0	11.371	-19.231	-19.658	-14.606	-3.9336	11.651	19.8	15.002	7.4372	-7.5794	0.14185	0.39637	1627.6
5.55	556	60	NaN	-3.3798	19.695	3.8264	-167.79	15.102	5.0771	16.881	-799.79	1159	32.768	827.72	1161.8	24.74	38.249	0	0	11.382	-19.242	-19.658	-14.605	-3.9391	11.646	19.795	15.002	7.4433	-7.5958	0.13679	0.39679	1627.6
5.56	557	60	NaN	-3.3907	19.683	3.8334	-167.78	15.087	5.022	16.781	-799.8	1159	32.546	827.81	1161.8	29.064	38.583	0	0	11.394	-19.253	-19.657	-14.605	-3.9457	11.665	19.782	14.988	7.4483	-7.5881	0.12444	0.38352	1627.7
5.57	558	60	NaN	-3.3906	19.67	3.8015	-167.79	15.088	5.0313	16.837	-799.81	1159	32.511	827.84	1161.8	31.346	38.13	0	0	11.406	-19.265	-19.657	-14.604	-3.9423	11.659	19.771	14.987	7.4632	-7.6057	0.11381	0.38288	1627.7
5.58	559	60	NaN	-3.4008	19.668	3.7951	-167.8	15.082	5.045	16.792	-799.78	1159	32.483	827.9	1161.8	30.725	37.936	0	0	11.417	-19.276	-19.656	-14.604	-3.9532	11.651	19.769	14.981	7.4639	-7.625	0.11271	0.37754	1627.8
5.59	560	60	NaN	-3.4087	19.666	3.7894	-167.8	15.076	5.0581	16.764	-799.77	1159	32.426	827.93	1161.8	30.701	39.929	0	0	11.429	-19.287	-19.656	-14.603	-3.96	11.65	19.767	14.975	7.4686	-7.6374	0.11072	0.37192	1627.8
5.6	561	60	NaN	-3.4139	19.661	3.7876	-167.8	15.071	5.0675	16.733	-799.77	1159	32.363	827.95	1161.8	31.876	37.763	0	0	11.44	-19.299	-19.656	-14.603	-3.964	11.651	19.761	14.971	7.4762	-7.6474	0.10517	0.36819	1627.8
5.61	562	60	NaN	-3.4191	19.653	3.7972	-167.8	15.068	5.0698	16.656	-799.78	1159	32.327	827.99	1161.8	29.89	38.328	0	0	11.452	-19.31	-19.655	-14.603	-3.9706	11.648	19.752	14.969	7.4811	-7.6626	0.0969	0.36633	1627.8
5.62	563	60	NaN	-3.4189	19.656	3.7759	-167.8	15.049	5.0599	16.692	-799.75	1159	32.243	828.05	1161.8	30.239	38.338	0	0	11.463	-19.322	-19.655	-14.602	-3.9663	11.654	19.755	14.95	7.4971	-7.668	0.10014	0.34802	1627.9
5.63	564	60	NaN	-3.4325	19.651	3.7591	-167.79	15.031	5.0675	16.696	-799.73	1159	32.156	828.09	1161.8	30.148	37.908	0	0	11.475	-19.333	-19.654	-14.602	-3.9766	11.662	19.749	14.933	7.4983	-7.6706	0.095141	0.33104	1627.9
5.64	565	60	NaN	-3.4416	19.64	3.7579	-167.79	15.019	5.068	16.67	-799.74	1159	32.06	828.12	1161.7	30.017	37.56	0	0	11.486	-19.344	-19.654	-14.601	-3.9832	11.671	19.737	14.921	7.5032	-7.6735	0.083102	0.32002	1627.9
5.65	566	60	NaN	-3.4471	19.628	3.7683	-167.78	15.013	5.0682	16.622	-799.76	1159	31.982	828.13	1161.7	31.542	38.15	0	0	11.498	-19.356	-19.653	-14.601	-3.9877	11.678	19.725	14.916	7.5103	-7.6781	0.071105	0.3156	1628
5.66	567	60	NaN	-3.4592	19.627	3.7761	-167.78	15.011	5.0896	16.567	-799.76	1159	31.965	828.12	1161.7	31.238	37.006	0	0	11.51	-19.367	-19.653	-14.6	-4.0012	11.683	19.722	14.916	7.5084	-7.6843	0.069378	0.31548	1628
5.67	568	60	NaN	-3.4587	19.615	3.7433	-167.76	14.991	5.0695	16.672	-799.76	1159	31.794	828.18	1161.6	31.071	37.331	0	0	11.521	-19.378	-19.653	-14.6	-3.9909	11.712	19.709	14.897	7.5302	-7.6665	0.056467	0.29712	1628
5.68	569	60	NaN	-3.4704	19.609	3.7507	-167.75	14.996	5.1016	16.628	-799.77	1159	31.766	828.17	1161.6	31.242	37.026	0	0	11.533	-19.39	-19.652	-14.599	-4.0031	11.716	19.702	14.903	7.5296	-7.6736	0.050337	0.30383	1628
5.69	570	60	NaN	-3.4808	19.61	3.762	-167.74	15.003	5.1172	16.573	-799.78	1159	31.718	828.16	1161.6	30.161	38.105	0	0	11.544	-19.401	-19.652	-14.599	-4.0138	11.724	19.702	14.911	7.5305	-7.6774	0.050239	0.31213	1628
5.7	571	60	NaN	-3.4871	19.613	3.7641	-167.73	15.005	5.11	16.558	-799.77	1159	31.633	828.16	1161.6	29.663	39.213	0	0	11.556	-19.413	-19.651	-14.599	-4.0177	11.738	19.704	14.914	7.5381	-7.675	0.052879	0.31524	1628
5.71	572	60	NaN	-3.4959	19.612	3.7641	-167.73	15.01	5.1298	16.552	-799.78	1159	31.625	828.12	1161.6	29.747	36.037	0	0	11.567	-19.424	-19.651	-14.598	-4.0264	11.737	19.703	14.919	7.541	-7.687	0.051998	0.32068	1628
5.72	573	60	NaN	-3.5024	19.616	3.7616	-167.72	14.976	5.1039	16.567	-799.79	1159	31.491	828.17	1161.5	31.37	53.576	0	0	11.579	-19.435	-19.65	-14.598	-4.0277	11.758	19.706	14.886	7.5513	-7.6775	0.055775	0.28798	1628
5.73	574	60	NaN	-3.5072	19.612	3.7641	-167.71	14.946	5.092	16.553	-799.8	1159	31.408	828.2	1161.5	31.958	60.511	0	0	11.59	-19.447	-19.65	-14.597	-4.03	11.768	19.702	14.856	7.5605	-7.6791	0.052176	0.25829	1628.1
5.74	575	60	NaN	-3.5058	19.604	3.7634	-167.71	14.922	5.1015	16.554	-799.82	1159	31.394	828.2	1161.6	30.199	60.403	0	0	11.602	-19.458	-19.65	-14.597	-4.0281	11.768	19.695	14.831	7.574	-7.6901	0.045715	0.23453	1628.1
5.75	576	60	NaN	-3.499	19.595	3.7559	-167.71	14.898	5.1225	16.593	-799.83	1159	31.415	828.21	1161.6	31.473	58.897	0	0	11.614	-19.469	-19.649	-14.596	-4.0207	11.764	19.687	14.805	7.5929	-7.7057	0.038252	0.20886	1628.1
5.76	577	60	NaN	-3.496	19.583	3.7438	-167.72	14.844	5.1176	16.665	-799.86	1159	31.355	828.23	1161.6	29.836	59.867	0	0	11.625	-19.481	-19.649	-14.596	-4.013	11.765	19.676	14.751	7.6121	-7.7159	0.0269	0.15475	1628.2
5.77	578	60	NaN	-3.4956	19.581	3.7607	-167.79	14.764	5.0659	16.628	-799.86	1159	31.207	828.45	1161.5	28.241	58.886	0	0	11.637	-19.492	-19.648	-14.596	-4.0086	11.696	19.671	14.673	7.6281	-7.7963	0.023165	0.077784	1628.4
5.78	579	60	NaN	-3.4951	19.589	3.7852	-167.76	14.753	5.0953	16.581	-799.85	1159	31.237	828.42	1161.6	31.445	53.953	0	0	11.648	-19.504	-19.648	-14.595	-4.0108	11.72	19.68	14.663	7.6374	-7.7839	0.031837	0.067794	1628.3
5.79	580	60	NaN	-3.4951	19.595	3.8064	-167.72	14.787	5.1421	16.546	-799.85	1159	31.286	828.31	1161.6	30.345	45.787	0	0	11.66	-19.515	-19.647	-14.595	-4.0137	11.764	19.685	14.697	7.6461	-7.751	0.037942	0.10204	1628.2
5.8	581	60	NaN	-3.4946	19.591	3.8181	-167.71	14.839	5.1534	16.533	-799.87	1159	31.229	828.26	1161.6	30.583	48.83	0	0	11.671	-19.526	-19.647	-14.594	-4.0117	11.777	19.68	14.75	7.6597	-7.7497	0.033532	0.15535	1628.2
5.81	582	60	NaN	-3.4888	19.592	3.8231	-167.68	14.901	5.1363	16.545	-799.87	1159	31.099	828.19	1161.5	29.381	45.307	0	0	11.683	-19.538	-19.646	-14.594	-4.001	11.805	19.679	14.814	7.682	-7.7325	0.03279	0.22011	1628.1
5.82	583	60	NaN	-3.4767	19.582	3.828	-167.66	14.978	5.1458	16.606	-799.88	1159	31.054	828.08	1161.5	30.685	48.165	0	0	11.695	-19.549	-19.646	-14.593	-3.9852	11.831	19.667	14.893	7.7093	-7.718	0.020688	0.29993	1628
5.83	584	60	NaN	-3.4693	19.577	3.8286	-167.65	15.003	5.1519	16.646	-799.88	1159	31.047	828.05	1161.4	32.974	42.923	0	0	11.706	-19.56	-19.646	-14.593	-3.9761	11.839	19.661	14.918	7.7299	-7.7218	0.015843	0.32537	1628
5.84	585	60	NaN	-3.4629	19.57	3.8345	-167.65	14.99	5.1415	16.664	-799.9	1159.1	31.022	828.07	1161.4	33.998	45.132	0	0	11.718	-19.572	-19.645	-14.592	-3.9682	11.845	19.654	14.906	7.7494	-7.7271	0.0087223	0.31359	1628
5.85	586	60	NaN	-3.4536	19.551	3.8504	-167.63	14.969	5.1138	16.678	-799.94	1159.1	30.95	828.08	1161.4	35.788	40.022	0	0	11.729	-19.583	-19.645	-14.592	-3.9559	11.863	19.635	14.885	7.7733	-7.72	-0.010195	0.29344	1628.1
5.86	587	60	NaN	-3.4464	19.53	3.8468	-167.63	14.954	5.1134	16.758	-799.96	1159.1	30.952	828.01	1161.4	36.845	68.057	0	1	11.741	-19.595	-19.644	-14.592	-3.9459	11.867	19.614	14.871	7.7948	-7.7277	-0.030441	0.27908	1628
5.87	588	60	NaN	-3.4482	19.532	3.869	-167.64	14.923	5.1124	16.719	-799.95	1159.1	30.963	828.03	1161.4	39.886	71.533	0	1	11.752	-19.606	-19.644	-14.591	-3.9495	11.854	19.615	14.84	7.8028	-7.7521	-0.028837	0.24884	1628
5.88	589	60	NaN	-3.4507	19.522	3.8736	-167.67	14.861	5.1187	16.753	-799.97	1159.1	30.993	828.07	1161.4	42.006	71.089	0	1	11.764	-19.617	-19.643	-14.591	-3.9518	11.825	19.604	14.779	7.812	-7.7921	-0.039061	0.18792	1628.1
5.89	590	60	NaN	-3.4532	19.503	3.8786	-167.7	14.797	5.1168	16.8	-800.01	1159.1	30.986	828.09	1161.4	44.062	72.085	0	1	11.775	-19.629	-19.643	-14.59	-3.9524	11.798	19.586	14.714	7.823	-7.8311	-0.0573	0.12326	1628.2
5.9	591	60	NaN	-3.4559	19.49	3.9112	-167.71	14.765	5.0889	16.759	-800.06	1159.1	30.887	828.06	1161.5	43.325	71.381	0	1	11.787	-19.64	-19.643	-14.59	-3.9531	11.789	19.573	14.682	7.8339	-7.851	-0.069904	0.092512	1628.2
5.91	592	60	NaN	-3.448	19.486	3.9139	-167.73	14.784	5.065	16.817	-800.05	1159.1	30.782	827.98	1161.5	42.54	70.081	0	1	11.799	-19.651	-19.642	-14.589	-3.9395	11.78	19.57	14.7	7.8591	-7.8713	-0.071741	0.11042	1628.1
5.92	593	60	NaN	-3.4454	19.482	3.9086	-167.75	14.807	5.0845	16.885	-800.07	1159.1	30.799	827.93	1161.5	42.025	68.052	0	1	11.81	-19.663	-19.642	-14.589	-3.9351	11.758	19.567	14.722	7.875	-7.9045	-0.074661	0.1326	1628.1
5.93	594	60	NaN	-3.4475	19.473	3.9098	-167.76	14.825	5.0767	16.919	-800.11	1159.1	30.737	827.9	1161.5	41.904	61.388	0	1	11.822	-19.674	-19.641	-14.589	-3.9338	11.752	19.558	14.739	7.8879	-7.9218	-0.082952	0.1509	1628.1
5.94	595	60	NaN	-3.4522	19.467	3.9243	-167.76	14.843	5.0544	16.895	-800.15	1159.1	30.629	827.89	1161.5	42.069	60.089	0	1	11.833	-19.686	-19.641	-14.588	-3.9356	11.756	19.551	14.759	7.8977	-7.9291	-0.089401	0.17052	1628.1
5.95	596	60	NaN	-3.4563	19.474	3.9524	-167.77	14.875	5.0684	16.812	-800.15	1159.1	30.615	827.84	1161.5	42.211	60.106	0	1	11.845	-19.697	-19.64	-14.588	-3.9421	11.748	19.559	14.791	7.9027	-7.9484	-0.081837	0.20328	1628.1
5.96	597	60	NaN	-3.4547	19.474	3.9122	-167.77	14.925	5.0908	16.974	-800.17	1159.1	30.62	827.77	1161.5	41.899	58.432	0	1	11.856	-19.708	-19.64	-14.587	-3.9349	11.754	19.559	14.841	7.9214	-7.9544	-0.080957	0.25367	1628
5.97	598	60	NaN	-3.4586	19.464	3.887	-167.75	14.935	5.0716	17.068	-800.22	1159	30.547	827.79	1161.4	42.225	56.686	0	1	11.868	-19.72	-19.639	-14.587	-3.933	11.771	19.548	14.85	7.9349	-7.9485	-0.091122	0.26321	1628.1
5.98	599	60	NaN	-3.4589	19.462	3.8722	-167.74	14.936	5.0586	17.14	-800.25	1159	30.482	827.78	1161.4	41.649	54.135	0	1	11.879	-19.731	-19.639	-14.586	-3.9284	11.789	19.546	14.851	7.951	-7.9416	-0.092661	0.26499	1628.1
5.99	600	60	NaN	-3.4585	19.476	3.8791	-167.74	14.934	5.0675	17.149	-800.26	1159	30.466	827.73	1161.4	41.957	60.459	0	1	11.891	-19.742	-19.639	-14.586	-3.9272	11.794	19.56	14.85	7.9639	-7.9484	-0.078938	0.26414	1628
6	601	60	NaN	-3.4711	19.503	3.9338	-167.76	14.912	5.0891	16.974	-800.25	1159.1	30.512	827.73	1161.4	41.685	65.638	0	1	11.903	-19.754	-19.638	-14.586	-3.9475	11.765	19.585	14.829	7.9551	-7.9887	-0.05336	0.24373	1628
6.01	602	60	NaN	-3.4712	19.52	3.9354	-167.77	14.871	5.0743	16.991	-800.23	1159.1	30.452	827.74	1161.4	41.756	68.95	0	1	11.914	-19.765	-19.638	-14.585	-3.9449	11.761	19.601	14.789	7.9692	-8.0043	-0.03685	0.20421	1628
6.02	603	60	NaN	-3.4752	19.534	3.9424	-167.79	14.81	5.049	17.017	-800.26	1159.1	30.347	827.74	1161.4	42.068	70.558	0	1	11.926	-19.777	-19.637	-14.585	-3.9444	11.745	19.615	14.73	7.9813	-8.0311	-0.022578	0.14514	1628.1
6.03	604	60	NaN	-3.4744	19.546	3.9412	-167.81	14.749	5.0391	17.078	-800.29	1159.1	30.294	827.73	1161.4	41.482	71.01	0	1	11.937	-19.788	-19.637	-14.584	-3.9395	11.72	19.626	14.668	7.9977	-8.0674	-0.010536	0.084048	1628.1
6.04	605	60	NaN	-3.4673	19.556	3.933	-167.86	14.676	5.0437	17.161	-800.3	1159.1	30.299	827.75	1161.4	41.697	71.929	0	1	11.949	-19.799	-19.636	-14.584	-3.9297	11.676	19.637	14.595	8.0191	-8.1237	0.00023955	0.011369	1628.1
6.05	606	60	NaN	-3.4641	19.57	3.9417	-167.96	14.536	5.0225	17.186	-800.33	1159.1	30.225	827.91	1161.3	41.261	73.666	0	1	11.96	-19.811	-19.636	-14.583	-3.9229	11.579	19.648	14.457	8.0374	-8.2316	0.012307	-0.12624	1628.3
6.06	607	60	NaN	-3.4552	19.589	3.9534	-168.01	14.475	5.0599	17.183	-800.3	1159.1	30.311	827.9	1161.3	41.417	72.826	0	1	11.972	-19.822	-19.636	-14.583	-3.9171	11.53	19.668	14.395	8.0548	-8.2919	0.032878	-0.18787	1628.3
6.07	608	60	NaN	-3.4507	19.604	3.979	-168.04	14.398	5.0505	17.133	-800.3	1159.1	30.285	827.91	1161.3	38.527	69.162	0	1	11.983	-19.833	-19.635	-14.582	-3.9136	11.494	19.682	14.32	8.0699	-8.3392	0.047063	-0.26279	1628.3
6.08	609	60	NaN	-3.4412	19.61	3.9888	-168.06	14.333	5.012	17.139	-800.31	1159.1	30.185	827.94	1161.3	36.873	66.629	0	1	11.995	-19.845	-19.635	-14.582	-3.9002	11.476	19.686	14.257	8.0948	-8.3688	0.051078	-0.32505	1628.3
6.09	610	60	NaN	-3.4227	19.605	3.9731	-168.07	14.294	4.9657	17.229	-800.33	1159.1	30.07	827.97	1161.2	34.265	64.602	0	1	12.007	-19.856	-19.634	-14.582	-3.8746	11.477	19.68	14.219	8.132	-8.3795	0.045589	-0.36306	1628.3
6.1	611	60	NaN	-3.4089	19.6	3.9759	-168.06	14.239	4.9241	17.24	-800.37	1159.1	30.009	828.01	1161.2	32.872	59.725	0	1	12.018	-19.867	-19.634	-14.581	-3.8582	11.487	19.674	14.165	8.16	-8.3809	0.039805	-0.41584	1628.4
6.11	612	60	NaN	-3.3884	19.599	3.9529	-168.04	14.217	4.9163	17.314	-800.37	1159.1	30.012	828.01	1161.2	29.975	45.989	0	1	12.033	-19.882	-19.63	-14.577	-3.8352	11.518	19.673	14.143	8.1973	-8.3638	0.043077	-0.43466	1628.4
6.12	613	60	NaN	-3.3779	19.604	3.9466	-168	14.192	4.9056	17.323	-800.36	1159.1	29.993	828.02	1161.2	26.603	41.935	0	1	12.05	-19.899	-19.623	-14.57	-3.8237	11.554	19.679	14.118	8.2261	-8.3444	0.055844	-0.45264	1628.4
6.13	614	60	NaN	-3.3711	19.613	3.9572	-167.96	14.175	4.8968	17.277	-800.35	1159.1	29.96	828.04	1161.2	25.903	37.364	0	1	12.067	-19.916	-19.616	-14.563	-3.8174	11.592	19.687	14.1	8.2496	-8.3238	0.071286	-0.46277	1628.4
6.14	615	60	NaN	-3.3617	19.62	3.9753	-167.92	14.174	4.8935	17.216	-800.34	1159.1	29.919	828.04	1161.2	26.683	38.847	0	1	12.084	-19.933	-19.609	-14.556	-3.8087	11.629	19.693	14.101	8.2756	-8.303	0.084741	-0.45527	1628.4
6.15	616	60	NaN	-3.3545	19.619	3.9725	-167.88	14.174	4.8692	17.22	-800.38	1159.1	29.812	828.06	1161.1	25.491	40.368	0	1	12.101	-19.949	-19.602	-14.549	-3.7975	11.673	19.69	14.104	8.3039	-8.2768	0.088269	-0.44548	1628.5
6.16	617	60	NaN	-3.3478	19.621	3.9539	-167.87	14.179	4.9082	17.256	-800.4	1159.1	29.843	828.04	1161	25.562	31.424	0	1	12.119	-19.966	-19.595	-14.542	-3.7906	11.688	19.691	14.109	8.328	-8.2787	0.096269	-0.43296	1628.5
6.17	618	60	NaN	-3.3448	19.63	3.9253	-167.86	14.173	4.9393	17.315	-800.41	1159	29.862	828.04	1161	23.649	48.479	0	1	12.136	-19.983	-19.587	-14.535	-3.7862	11.701	19.699	14.103	8.3497	-8.282	0.11202	-0.43158	1628.5
6.18	619	60	NaN	-3.3473	19.641	3.9214	-167.85	14.16	4.9503	17.287	-800.42	1159	29.844	828.07	1161	27.108	53.441	0	1	12.098	-19.946	-19.585	-14.532	-3.7891	11.704	19.71	14.09	8.3084	-8.2416	0.12552	-0.44175	1628.5
6.19	620	60	NaN	-3.3561	19.649	3.9685	-167.87	14.147	4.951	17.089	-800.45	1159.1	29.807	828.1	1161	26.427	48.263	0	1	12.029	-19.878	-19.585	-14.532	-3.8035	11.679	19.717	14.079	8.2255	-8.1987	0.13249	-0.45346	1628.6
6.2	621	60	NaN	-3.3678	19.659	3.959	-167.92	14.137	5.0142	17.087	-800.47	1159.1	29.901	828.11	1161	24.223	49.374	0	1	12.005	-19.854	-19.585	-14.533	-3.8186	11.632	19.729	14.067	8.1861	-8.2221	0.14324	-0.46558	1628.6
6.21	622	60	NaN	-3.3754	19.659	3.9254	-167.93	14.121	5.0153	17.167	-800.47	1159	29.858	828.13	1161	24.765	55.647	0	1	11.911	-19.762	-19.587	-14.534	-3.8219	11.62	19.729	14.051	8.0895	-8.1423	0.14224	-0.48275	1628.7
6.22	623	60	NaN	-3.3904	19.657	3.9095	-167.94	14.096	5.008	17.173	-800.5	1159	29.805	828.17	1161	27.186	63.675	0	1	11.717	-19.571	-19.589	-14.536	-3.8347	11.616	19.727	14.026	7.8818	-7.9548	0.13803	-0.51047	1628.7
6.23	624	60	NaN	-3.4061	19.654	3.9062	-167.94	14.072	5.0106	17.144	-800.53	1159	29.787	828.2	1161	29.193	65.157	0	1	11.574	-19.43	-19.59	-14.537	-3.8508	11.612	19.724	14.002	7.7231	-7.8187	0.13422	-0.5348	1628.8
6.24	625	60	NaN	-3.4096	19.648	3.8923	-167.95	14.071	5.027	17.19	-800.56	1159	29.814	828.17	1161.1	29.666	65.472	0	1	11.445	-19.304	-19.59	-14.537	-3.8537	11.607	19.719	14	7.5916	-7.6969	0.12873	-0.53775	1628.8
6.25	626	60	NaN	-3.4266	19.645	3.905	-167.94	14.084	5.0386	17.116	-800.62	1159	29.81	828.16	1161.1	30.932	63.637	0	1	11.327	-19.188	-19.59	-14.538	-3.8731	11.613	19.717	14.012	7.4543	-7.5745	0.12654	-0.52544	1628.8
6.26	627	60	NaN	-3.4388	19.647	3.9228	-167.93	14.096	5.0488	17.03	-800.63	1159	29.804	828.13	1161.1	27.883	62.934	0	1	11.176	-19.039	-19.59	-14.537	-3.8882	11.622	19.719	14.025	7.288	-7.417	0.12889	-0.51253	1628.8
6.27	628	60	NaN	-3.4437	19.653	3.9258	-167.93	14.113	5.0592	17.005	-800.64	1159.1	29.807	828.11	1161.1	26.52	61.115	0	1	10.835	-18.703	-19.588	-14.535	-3.8941	11.619	19.724	14.042	6.9406	-7.0843	0.13677	-0.49304	1628.8
6.28	629	60	NaN	-3.4427	19.662	3.9051	-167.94	14.139	5.0773	17.066	-800.63	1159.1	29.836	828.08	1161.1	27.328	60.579	0	1	10.613	-18.485	-19.587	-14.534	-3.892	11.607	19.732	14.068	6.7212	-6.8785	0.14561	-0.46594	1628.8
6.29	630	60	NaN	-3.4411	19.668	3.8598	-167.95	14.179	5.1159	17.204	-800.61	1159.1	29.912	828.01	1161.1	27.856	54.993	0	1	10.491	-18.365	-19.587	-14.534	-3.8881	11.602	19.74	14.107	6.6033	-6.7629	0.15286	-0.42708	1628.7
6.3	631	2.5	NaN	-3.4588	19.663	3.8763	-167.95	14.336	5.1703	17.111	-800.71	1159.1	29.963	827.76	1161.1	24.127	44.059	0	1	10.315	-18.191	-19.589	-14.537	-3.911	11.596	19.735	14.264	6.4036	-6.5951	0.14577	-0.27244	1628.5
6.31	632	2.5	NaN	-3.4558	19.667	3.8628	-167.95	14.369	5.1835	17.149	-800.69	1159	29.985	827.72	1161.1	23.649	46.913	0	1	10.136	-18.016	-19.592	-14.539	-3.9075	11.597	19.741	14.295	6.2288	-6.4187	0.14864	-0.24394	1628.5
6.32	633	2.5	NaN	-3.4627	19.671	3.8689	-167.95	14.429	5.1998	17.103	-800.7	1159.1	30.004	827.62	1161.1	23.649	46.359	0	1	9.9633	-17.845	-19.594	-14.542	-3.9167	11.596	19.745	14.355	6.0466	-6.2497	0.15075	-0.18629	1628.4
6.33	634	2.5	NaN	-3.4703	19.68	3.8725	-167.94	14.47	5.2019	17.062	-800.71	1159.1	29.994	827.54	1161.1	23.795	46.996	0	1	9.7932	-17.678	-19.597	-14.544	-3.9254	11.604	19.753	14.397	5.8678	-6.0746	0.1564	-0.1474	1628.3
6.34	635	2.5	NaN	-3.4734	19.689	3.8672	-167.93	14.484	5.2021	17.064	-800.7	1159	29.991	827.5	1161.1	23.649	50.373	0	1	9.6298	-17.517	-19.599	-14.547	-3.9283	11.615	19.762	14.41	5.7015	-5.9024	0.16326	-0.13619	1628.3
6.35	636	2.5	NaN	-3.4707	19.69	3.8614	-167.93	14.499	5.2371	17.092	-800.7	1159	30.08	827.46	1161.2	23.649	56.147	0	1	9.4921	-17.382	-19.602	-14.549	-3.9277	11.612	19.765	14.423	5.5644	-5.7698	0.16273	-0.12609	1628.2
6.36	637	2.5	NaN	-3.4782	19.69	3.8789	-167.88	14.513	5.2116	17.021	-800.7	1159	29.995	827.37	1161.2	24.901	58.669	0	1	9.3688	-17.261	-19.605	-14.553	-3.9348	11.665	19.765	14.438	5.434	-5.5953	0.15995	-0.11489	1628.1
6.37	638	2.5	NaN	-3.4807	19.693	3.9005	-167.81	14.533	5.2653	16.937	-800.68	1159	30.119	827.17	1161.2	23.649	60.304	0	1	9.2783	-17.171	-19.607	-14.555	-3.9446	11.725	19.77	14.456	5.3337	-5.446	0.16276	-0.098508	1627.9
6.38	639	2.5	NaN	-3.472	19.691	3.8815	-167.77	14.537	5.3126	17.004	-800.66	1159	30.223	826.98	1161.3	23.649	61.186	0	1	9.2303	-17.124	-19.61	-14.557	-3.9373	11.765	19.77	14.458	5.2929	-5.359	0.16054	-0.099417	1627.7
6.39	640	2.5	NaN	-3.461	19.687	3.852	-167.76	14.512	5.3229	17.111	-800.64	1159	30.235	826.86	1161.3	25.885	62.302	0	1	9.2338	-17.128	-19.612	-14.559	-3.923	11.776	19.767	14.431	5.3108	-5.3513	0.15541	-0.12849	1627.6
6.4	641	2.5	NaN	-3.4665	19.692	3.8943	-167.77	14.455	5.3102	16.959	-800.6	1159.1	30.208	826.81	1161.3	28.372	63.241	0	1	9.1784	-17.073	-19.613	-14.56	-3.9329	11.766	19.772	14.376	5.2455	-5.3066	0.15914	-0.18442	1627.5
6.41	642	2.5	NaN	-3.4674	19.683	3.9077	-167.78	14.434	5.3423	16.898	-800.58	1159.1	30.279	826.68	1161.3	28.057	64.295	0	1	9.1115	-17.007	-19.613	-14.561	-3.9385	11.744	19.763	14.354	5.173	-5.2633	0.14944	-0.20717	1627.3
6.42	643	2.5	NaN	-3.4602	19.679	3.8826	-167.8	14.436	5.3616	16.975	-800.54	1159.1	30.314	826.57	1161.4	28.659	65.15	0	1	9.0908	-16.987	-19.616	-14.563	-3.9299	11.735	19.759	14.355	5.1609	-5.2518	0.14393	-0.20775	1627.2
6.43	644	2.5	NaN	-3.4604	19.67	3.8757	-167.83	14.426	5.3315	16.997	-800.53	1159.1	30.229	826.58	1161.3	29.158	65.628	0	1	9.1022	-16.998	-19.618	-14.565	-3.9263	11.707	19.75	14.346	5.1759	-5.2914	0.13225	-0.21942	1627.2
6.44	645	2.5	NaN	-3.4636	19.651	3.8835	-167.85	14.429	5.3018	16.969	-800.55	1159.1	30.152	826.56	1161.3	29.186	66.09	0	1	9.1997	-17.094	-19.618	-14.566	-3.9278	11.682	19.729	14.35	5.2719	-5.4119	0.11059	-0.21522	1627.2
6.45	646	2.5	NaN	-3.4548	19.619	3.8688	-167.82	14.503	5.3665	17.01	-800.51	1159	30.317	826.22	1161.3	30.147	67.27	0	1	9.3013	-17.194	-19.62	-14.567	-3.9235	11.713	19.697	14.425	5.3778	-5.4807	0.077567	-0.14157	1626.8
6.46	647	2.5	NaN	-3.4595	19.609	3.891	-167.83	14.542	5.3707	16.945	-800.49	1159	30.325	826.11	1161.2	31.235	68.561	0	1	9.4059	-17.297	-19.621	-14.569	-3.9308	11.703	19.686	14.466	5.4751	-5.594	0.064142	-0.103	1626.7
6.47	648	2.5	NaN	-3.4565	19.605	3.8675	-167.87	14.528	5.2796	17.028	-800.43	1159	30.105	826.22	1161.1	32.382	69.657	0	1	9.5679	-17.456	-19.624	-14.572	-3.9171	11.668	19.679	14.455	5.6508	-5.7889	0.054282	-0.11692	1626.7
6.48	649	2.5	NaN	-3.4605	19.594	3.8828	-167.91	14.539	5.2336	16.997	-800.42	1159	30.016	826.23	1161	33.564	69.849	0	1	9.6866	-17.573	-19.628	-14.576	-3.9191	11.634	19.664	14.468	5.7676	-5.9396	0.036201	-0.10806	1626.7
6.49	650	2.5	NaN	-3.4684	19.576	3.9137	-167.92	14.579	5.2243	16.926	-800.43	1159	30.025	826.13	1161	33.753	68.203	0	1	9.7246	-17.611	-19.634	-14.581	-3.9298	11.619	19.645	14.51	5.7948	-5.9915	0.010996	-0.071079	1626.6
6.5	651	2.5	NaN	-3.4689	19.562	3.89	-167.91	14.617	5.1759	17.032	-800.39	1159	29.92	826.07	1160.9	32.152	62.754	0	1	9.7626	-17.648	-19.639	-14.586	-3.9229	11.631	19.628	14.551	5.8396	-6.0165	-0.010417	-0.035704	1626.5
6.51	652	2.5	NaN	-3.4716	19.561	3.909	-167.94	14.631	5.1947	16.973	-800.36	1159	29.993	826.08	1160.8	24.591	55.766	0	1	9.8005	-17.685	-19.644	-14.592	-3.9303	11.603	19.627	14.565	5.8702	-6.0819	-0.017639	-0.026813	1626.5
6.52	653	2.5	NaN	-3.4645	19.552	3.9016	-167.94	14.676	5.1721	17.013	-800.32	1159	29.948	826.08	1160.8	23.649	53.512	0	1	9.8385	-17.723	-19.65	-14.597	-3.9202	11.603	19.616	14.612	5.9183	-6.1197	-0.033981	0.015146	1626.4
6.53	654	2.5	NaN	-3.4627	19.546	3.9131	-167.94	14.724	5.1537	16.987	-800.3	1159	29.91	826.07	1160.7	23.649	52.211	0	1	9.8765	-17.76	-19.655	-14.602	-3.9179	11.605	19.608	14.662	5.9585	-6.1552	-0.047	0.059377	1626.4
6.54	655	2.5	NaN	-3.4663	19.545	3.9395	-167.94	14.774	5.1417	16.905	-800.28	1159	29.894	826.07	1160.7	23.649	52.142	0	1	9.9144	-17.797	-19.66	-14.607	-3.9239	11.604	19.606	14.713	5.9906	-6.1938	-0.054238	0.10601	1626.4
6.55	656	2.5	NaN	-3.4677	19.547	3.9531	-167.94	14.837	5.1257	16.858	-800.24	1159	29.879	826.08	1160.7	23.649	52.878	0	1	9.9524	-17.835	-19.665	-14.613	-3.9264	11.601	19.606	14.778	6.026	-6.2335	-0.059319	0.16502	1626.4
6.56	657	2.5	NaN	-3.4528	19.529	3.917	-167.95	14.888	5.1598	16.977	-800.24	1159	29.985	826.03	1160.7	23.649	54.95	0	1	9.9904	-17.872	-19.671	-14.618	-3.9111	11.587	19.59	14.828	6.0792	-6.2849	-0.081119	0.20981	1626.3
6.57	658	2.5	NaN	-3.4488	19.525	3.8999	-167.91	14.947	5.1853	17.007	-800.21	1158.9	30.054	825.9	1160.7	23.649	57.326	0	1	10.028	-17.909	-19.676	-14.623	-3.9085	11.628	19.587	14.885	6.1198	-6.2818	-0.089534	0.2618	1626.2
6.58	659	2.5	NaN	-3.4428	19.525	3.8911	-167.93	14.942	5.1626	17.023	-800.19	1159	30.02	825.97	1160.7	23.649	60.794	0	1	10.066	-17.947	-19.681	-14.629	-3.9008	11.611	19.587	14.881	6.1655	-6.3363	-0.094858	0.25215	1626.2
6.59	660	2.5	NaN	-3.4393	19.526	3.8901	-167.99	14.902	5.1237	17.021	-800.18	1159	29.961	826.15	1160.7	26.46	62.693	0	1	10.104	-17.984	-19.687	-14.634	-3.8952	11.557	19.587	14.841	6.2091	-6.4276	-0.099447	0.20745	1626.4
6.6	661	2.5	NaN	-3.4462	19.527	3.8981	-168.01	14.884	5.1172	16.982	-800.18	1159	29.986	826.22	1160.7	28.149	62.734	0	1	10.142	-18.022	-19.692	-14.639	-3.9043	11.528	19.588	14.822	6.2379	-6.494	-0.10406	0.18285	1626.5
6.61	662	2.5	NaN	-3.4472	19.516	3.9046	-168.04	14.867	5.0993	16.973	-800.2	1159	29.966	826.29	1160.7	29.943	64.042	0	1	10.18	-18.059	-19.697	-14.645	-3.9049	11.499	19.579	14.805	6.2753	-6.5596	-0.11875	0.16006	1626.5
6.62	663	2.5	NaN	-3.4388	19.528	3.8836	-168.1	14.848	5.1116	17.053	-800.17	1159	30.008	826.36	1160.8	30.618	60.38	0	1	10.218	-18.096	-19.703	-14.65	-3.8952	11.449	19.592	14.784	6.323	-6.6478	-0.11096	0.13383	1626.6
6.63	664	2.5	NaN	-3.4402	19.534	3.8819	-168.12	14.849	5.1311	17.057	-800.17	1159	30.047	826.39	1160.8	26.28	55.204	0	0	10.256	-18.134	-19.708	-14.655	-3.8978	11.422	19.599	14.784	6.3584	-6.7115	-0.10895	0.1284	1626.6
6.64	665	2.5	NaN	-3.4484	19.538	3.8981	-168.12	14.852	5.1245	17.005	-800.19	1159	30.006	826.42	1160.9	24.639	55.943	0	0	10.294	-18.171	-19.713	-14.661	-3.9064	11.421	19.603	14.786	6.3877	-6.7497	-0.10988	0.12563	1626.7
6.65	666	2.5	NaN	-3.4543	19.549	3.912	-168.12	14.837	5.0811	16.977	-800.19	1159	29.866	826.51	1160.9	24.395	55.519	0	0	10.332	-18.208	-19.719	-14.666	-3.9083	11.431	19.614	14.771	6.4238	-6.7778	-0.10443	0.10555	1626.8
6.66	667	2.5	NaN	-3.4553	19.551	3.8812	-168.12	14.863	5.1495	17.102	-800.19	1159	30.002	826.48	1160.9	24.524	55.78	0	0	10.37	-18.246	-19.724	-14.671	-3.9097	11.425	19.621	14.794	6.4603	-6.8204	-0.10313	0.12249	1626.7
6.67	668	2.5	NaN	-3.4604	19.559	3.9125	-168.12	14.859	5.1691	17.006	-800.2	1159	30.023	826.53	1161	24.884	58.979	0	0	10.408	-18.283	-19.729	-14.676	-3.9188	11.424	19.628	14.79	6.4892	-6.8596	-0.10115	0.1138	1626.8
6.68	669	2.5	NaN	-3.4607	19.564	3.9011	-168.06	14.918	5.2553	17.058	-800.21	1159	30.182	826.38	1161	28.002	62.577	0	0	10.446	-18.32	-19.734	-14.682	-3.923	11.476	19.636	14.846	6.523	-6.844	-0.098696	0.16392	1626.6
6.69	670	2.5	NaN	-3.4614	19.566	3.8803	-168.01	14.968	5.319	17.133	-800.22	1159	30.28	826.28	1161.1	29.548	61.662	0	0	10.404	-18.279	-19.723	-14.67	-3.9245	11.522	19.641	14.893	6.4796	-6.7571	-0.08165	0.22302	1626.6
6.7	671	2.5	NaN	-3.4676	19.569	3.8991	-168.04	14.937	5.271	17.059	-800.23	1159	30.123	826.5	1161.1	28.8	61.349	0	0	10.338	-18.214	-19.706	-14.654	-3.9277	11.503	19.644	14.862	6.4103	-6.7111	-0.062691	0.2081	1626.8
6.71	672	2.5	NaN	-3.466	19.579	3.9048	-168.01	14.927	5.2849	17.06	-800.23	1159	30.131	826.56	1161.1	28.147	60.786	0	0	10.272	-18.149	-19.69	-14.637	-3.9263	11.531	19.653	14.852	6.3456	-6.6181	-0.036329	0.21514	1626.8
6.72	673	2.5	NaN	-3.4629	19.584	3.8769	-167.92	14.98	5.3656	17.159	-800.24	1159	30.298	826.41	1161.2	26.979	60.439	0	0	9.8203	-17.705	-19.695	-14.642	-3.9257	11.612	19.662	14.903	5.8946	-6.0925	-0.032895	0.26113	1626.7
6.73	674	2.5	NaN	-3.464	19.589	3.8824	-167.91	14.977	5.3371	17.153	-800.26	1159	30.208	826.49	1161.2	26.065	59.983	0	0	9.0328	-16.93	-19.718	-14.665	-3.9238	11.633	19.666	14.9	5.109	-5.2973	-0.052388	0.2349	1626.8
6.74	675	2.5	NaN	-3.4674	19.592	3.8938	-167.88	14.978	5.3155	17.127	-800.29	1159	30.137	826.57	1161.1	24.765	59.926	0	0	9.3877	-17.279	-19.711	-14.659	-3.9256	11.663	19.667	14.903	5.462	-5.616	-0.043999	0.24435	1626.9
6.75	676	2.5	NaN	-3.4701	19.593	3.8824	-167.77	15.043	5.4067	17.173	-800.36	1159	30.342	826.42	1161.2	23.701	58.214	0	0	9.8415	-17.726	-19.702	-14.65	-3.9339	11.763	19.67	14.965	5.9076	-5.9627	-0.032004	0.31581	1626.8
6.76	677	2.5	NaN	-3.4696	19.599	3.8984	-167.75	15.042	5.4211	17.152	-800.38	1159	30.399	826.46	1161.2	23.649	53.149	0	0	10.295	-18.172	-19.693	-14.641	-3.9361	11.782	19.675	14.966	6.3593	-6.3905	-0.018216	0.32569	1626.9
6.77	678	2.5	NaN	-3.4715	19.602	3.9049	-167.73	15.05	5.4002	17.144	-800.42	1159	30.356	826.51	1161.1	23.649	48.814	0	0	10.907	-18.774	-19.681	-14.628	-3.9368	11.807	19.677	14.975	6.9705	-6.967	-0.004333	0.34634	1627
6.78	679	2.5	NaN	-3.4746	19.604	3.9065	-167.71	15.074	5.4044	17.153	-800.44	1159	30.382	826.51	1161.1	23.649	44.558	0	0	11.907	-19.758	-19.661	-14.609	-3.9404	11.828	19.678	15	7.967	-7.9305	0.016748	0.39126	1627
6.79	680	2.5	NaN	-3.4758	19.605	3.8904	-167.68	15.103	5.4087	17.226	-800.46	1159	30.419	826.52	1161.1	23.649	41.787	0	0	12.259	-20.104	-19.654	-14.602	-3.9403	11.856	19.678	15.03	8.3184	-8.2484	0.023979	0.42833	1627
6.8	681	2.5	NaN	-3.4743	19.604	3.8614	-167.65	15.124	5.3913	17.345	-800.49	1159	30.414	826.57	1161	23.649	41.598	0	0	12.283	-20.128	-19.653	-14.6	-3.9346	11.893	19.675	15.052	8.3488	-8.2359	0.02246	0.45205	1627.1
6.81	682	2.5	NaN	-3.4777	19.599	3.8951	-167.65	15.14	5.3925	17.252	-800.54	1159	30.455	826.58	1161	23.649	40.633	0	0	12.196	-20.043	-19.65	-14.597	-3.9426	11.889	19.67	15.07	8.2538	-8.1534	0.02027	0.47246	1627.2
6.82	683	2.5	NaN	-3.483	19.592	3.8789	-167.64	15.149	5.3711	17.325	-800.58	1159	30.471	826.6	1161	23.649	37.847	0	0	12.139	-19.987	-19.647	-14.595	-3.9458	11.899	19.661	15.079	8.1933	-8.0872	0.013853	0.48456	1627.2
6.83	684	2.5	NaN	-3.4802	19.589	3.8592	-167.64	15.167	5.357	17.401	-800.61	1159	30.49	826.6	1161	23.649	34.061	0	0	12.12	-19.967	-19.645	-14.593	-3.9411	11.902	19.658	15.097	8.1785	-8.0657	0.013105	0.50442	1627.3
6.84	685	2.5	NaN	-3.4822	19.596	3.8631	-167.64	15.177	5.3316	17.391	-800.61	1159	30.475	826.61	1161	23.649	42.284	0	0	12.057	-19.905	-19.644	-14.591	-3.9429	11.902	19.665	15.108	8.1139	-8.0033	0.02074	0.51673	1627.3
6.85	686	2.5	NaN	-3.4941	19.609	3.8915	-167.63	15.17	5.2944	17.3	-800.62	1159	30.434	826.66	1160.9	23.649	51.237	0	0	11.935	-19.786	-19.643	-14.591	-3.9565	11.905	19.675	15.103	7.9786	-7.8813	0.032227	0.51283	1627.3
6.86	687	2.5	NaN	-3.492	19.603	3.8808	-167.64	15.173	5.3138	17.356	-800.65	1159	30.532	826.67	1160.9	23.649	50.743	0	0	11.816	-19.669	-19.643	-14.591	-3.9559	11.896	19.67	15.106	7.8602	-7.773	0.027012	0.51503	1627.4
6.87	688	2.5	NaN	-3.4866	19.611	3.8552	-167.64	15.187	5.314	17.456	-800.64	1159	30.544	826.65	1160.9	23.649	53.291	0	0	11.69	-19.545	-19.643	-14.591	-3.9474	11.897	19.678	15.12	7.7428	-7.6474	0.034591	0.52936	1627.3
6.88	689	2.5	NaN	-3.4842	19.619	3.8412	-167.65	15.201	5.3065	17.518	-800.63	1159	30.537	826.66	1160.9	23.649	56.297	0	0	11.534	-19.391	-19.642	-14.59	-3.9426	11.896	19.686	15.134	7.5909	-7.4945	0.043732	0.5444	1627.3
6.89	690	2.5	NaN	-3.4814	19.625	3.8524	-167.65	15.217	5.2965	17.502	-800.64	1159	30.511	826.68	1160.9	23.649	59.682	0	0	11.425	-19.284	-19.641	-14.589	-3.9394	11.893	19.692	15.15	7.4855	-7.3908	0.051049	0.5611	1627.4
6.9	691	2.5	NaN	-3.4775	19.632	3.8843	-167.66	15.233	5.2967	17.422	-800.64	1159	30.499	826.7	1160.9	25.559	60.41	0	0	11.352	-19.212	-19.64	-14.588	-3.9379	11.884	19.699	15.166	7.4139	-7.3278	0.058289	0.57853	1627.4
6.91	692	2.5	NaN	-3.481	19.645	3.8952	-167.69	15.239	5.3404	17.4	-800.61	1159	30.628	826.71	1161	25.393	60.442	0	0	11.29	-19.151	-19.64	-14.587	-3.9467	11.847	19.713	15.171	7.3433	-7.3036	0.073153	0.58379	1627.4
6.92	693	2.5	NaN	-3.4829	19.641	3.9143	-167.72	15.25	5.3635	17.374	-800.64	1159	30.682	826.72	1161	23.927	59.825	0	0	11.229	-19.091	-19.639	-14.587	-3.9514	11.814	19.711	15.181	7.2773	-7.2768	0.071099	0.59432	1627.4
6.93	694	2.5	NaN	-3.4781	19.637	3.9136	-167.74	15.255	5.3523	17.411	-800.64	1159	30.646	826.77	1161	23.649	59.425	0	0	11.166	-19.029	-19.639	-14.586	-3.9441	11.798	19.707	15.184	7.222	-7.2314	0.068373	0.59798	1627.5
6.94	695	2.5	NaN	-3.4746	19.638	3.9081	-167.76	15.251	5.3406	17.454	-800.62	1159	30.618	826.84	1161	23.649	59.001	0	0	11.08	-18.945	-19.638	-14.586	-3.9381	11.779	19.709	15.18	7.1424	-7.1656	0.070997	0.59465	1627.5
6.95	696	2.5	NaN	-3.4752	19.642	3.9046	-167.79	15.255	5.3525	17.485	-800.59	1159	30.66	826.9	1161.1	23.649	53.803	0	0	10.948	-18.815	-19.636	-14.584	-3.939	11.747	19.714	15.183	7.0092	-7.0676	0.077326	0.59969	1627.5
6.96	697	2.5	NaN	-3.4704	19.632	3.8862	-167.83	15.312	5.3863	17.569	-800.58	1159	30.742	826.91	1161.1	23.649	48.813	0	0	10.886	-18.753	-19.636	-14.583	-3.9341	11.71	19.705	15.239	6.9514	-7.0425	0.069945	0.65588	1627.5
6.97	698	2.5	NaN	-3.4689	19.612	3.8837	-167.84	15.338	5.3892	17.588	-800.61	1159	30.744	826.95	1161.1	23.649	47.328	0	0	10.848	-18.716	-19.635	-14.582	-3.932	11.695	19.686	15.264	6.9156	-7.0212	0.05137	0.68141	1627.6
6.98	699	2.5	NaN	-3.4663	19.613	3.8906	-167.84	15.383	5.3898	17.575	-800.58	1159	30.721	826.93	1161.1	23.649	45.958	0	0	10.782	-18.651	-19.633	-14.581	-3.9291	11.695	19.687	15.309	6.8525	-6.9558	0.053597	0.72806	1627.6
6.99	700	2.5	NaN	-3.4673	19.612	3.8945	-167.84	15.425	5.3833	17.562	-800.55	1159	30.693	826.93	1161.1	23.649	44.554	0	0	10.712	-18.583	-19.632	-14.58	-3.9296	11.698	19.686	15.351	6.7828	-6.8845	0.053798	0.77149	1627.5
7	701	2.5	NaN	-3.4721	19.603	3.8929	-167.84	15.452	5.375	17.556	-800.53	1159	30.685	826.99	1161.1	23.649	42.031	0	0	10.64	-18.511	-19.631	-14.579	-3.9343	11.698	19.677	15.378	6.7055	-6.8133	0.045704	0.79907	1627.6
7.01	702	2.5	NaN	-3.4734	19.609	3.9002	-167.83	15.474	5.3896	17.528	-800.49	1159	30.731	827	1161.1	23.649	42.028	0	0	10.572	-18.444	-19.63	-14.578	-3.9382	11.701	19.684	15.4	6.6337	-6.743	0.053338	0.82199	1627.5
7.02	703	2.5	NaN	-3.4704	19.612	3.913	-167.83	15.475	5.3894	17.498	-800.47	1159	30.737	827.02	1161.1	23.649	39.677	0	0	10.509	-18.383	-19.63	-14.577	-3.9365	11.706	19.687	15.401	6.5727	-6.6765	0.057371	0.82375	1627.5
7.03	704	2.5	NaN	-3.4684	19.615	3.9093	-167.82	15.461	5.3838	17.517	-800.44	1159	30.736	827.07	1161.1	23.649	48.553	0	0	10.417	-18.292	-19.629	-14.577	-3.9338	11.713	19.69	15.386	6.4831	-6.5793	0.06055	0.80899	1627.6
7.04	705	2.5	NaN	-3.4722	19.619	3.9035	-167.82	15.435	5.3772	17.536	-800.41	1159	30.733	827.12	1161.1	23.649	56.545	0	0	10.336	-18.212	-19.63	-14.577	-3.9367	11.717	19.693	15.36	6.3991	-6.4951	0.063246	0.78312	1627.6
7.05	706	2.5	NaN	-3.479	19.621	3.9046	-167.82	15.407	5.3655	17.529	-800.38	1159	30.714	827.18	1161.1	23.649	50.224	0	0	10.308	-18.185	-19.632	-14.579	-3.9432	11.72	19.696	15.332	6.3648	-6.4645	0.063518	0.75305	1627.6
7.06	707	2.5	NaN	-3.4767	19.62	3.9128	-167.81	15.388	5.3335	17.507	-800.37	1159	30.639	827.23	1161.1	23.649	51.487	0	0	10.209	-18.087	-19.633	-14.581	-3.9389	11.73	19.695	15.313	6.2701	-6.3575	0.06126	0.73245	1627.7
7.07	708	2.5	NaN	-3.4737	19.609	3.8886	-167.78	15.389	5.3218	17.63	-800.33	1158.9	30.571	827.25	1161.1	23.649	56.661	0	0	10.067	-17.947	-19.634	-14.582	-3.9293	11.766	19.686	15.312	6.1374	-6.1816	0.051872	0.7304	1627.6
7.08	709	2.5	NaN	-3.4764	19.611	3.906	-167.77	15.398	5.3485	17.582	-800.29	1159	30.606	827.27	1161.2	23.649	59.755	0	0	10.05	-17.931	-19.635	-14.583	-3.9349	11.774	19.688	15.32	6.1151	-6.1565	0.052892	0.73759	1627.6
7.09	710	2.5	NaN	-3.4779	19.613	3.9268	-167.76	15.417	5.3733	17.509	-800.26	1159	30.638	827.28	1161.2	23.649	60.362	0	0	10.033	-17.914	-19.636	-14.584	-3.9401	11.78	19.691	15.339	6.0931	-6.134	0.054743	0.75552	1627.6
7.1	711	2.5	NaN	-3.4762	19.61	3.9299	-167.74	15.446	5.3853	17.493	-800.23	1159	30.639	827.27	1161.2	23.649	59.881	0	0	9.9542	-17.837	-19.639	-14.587	-3.939	11.793	19.688	15.368	6.0152	-6.0432	0.049198	0.78129	1627.6
7.11	712	2.5	NaN	-3.4744	19.6	3.9164	-167.73	15.482	5.4092	17.532	-800.22	1159	30.682	827.28	1161.2	23.649	58.938	0	0	9.9309	-17.814	-19.643	-14.591	-3.9373	11.804	19.679	15.403	5.9935	-6.0095	0.035636	0.81213	1627.6
7.12	713	2.5	NaN	-3.4663	19.596	3.9109	-167.71	15.524	5.3964	17.55	-800.19	1158.9	30.614	827.28	1161.2	24.194	56.173	0	0	10.005	-17.886	-19.65	-14.597	-3.9263	11.833	19.675	15.444	6.0786	-6.0531	0.025335	0.84734	1627.5
7.13	714	2.5	NaN	-3.4647	19.591	3.9165	-167.7	15.535	5.3902	17.516	-800.19	1159	30.596	827.29	1161.2	23.649	49.429	0	0	10.079	-17.959	-19.656	-14.603	-3.9252	11.844	19.671	15.456	6.1538	-6.1151	0.014437	0.85291	1627.5
7.14	715	2.5	NaN	-3.4628	19.589	3.9137	-167.67	15.559	5.3895	17.5	-800.18	1159	30.582	827.29	1161.2	23.649	48.773	0	0	10.153	-18.032	-19.662	-14.61	-3.9233	11.866	19.669	15.479	6.2297	-6.1664	0.0064388	0.86954	1627.5
7.15	716	2.5	NaN	-3.4582	19.59	3.9038	-167.65	15.595	5.3924	17.51	-800.15	1158.9	30.562	827.29	1161.3	23.649	46.278	0	0	10.227	-18.105	-19.669	-14.616	-3.9177	11.895	19.671	15.514	6.3093	-6.2099	0.002283	0.89787	1627.5
7.16	717	2.5	NaN	-3.4529	19.594	3.9083	-167.64	15.604	5.3966	17.492	-800.11	1158.9	30.558	827.31	1161.3	23.649	43.687	0	0	10.301	-18.178	-19.675	-14.622	-3.913	11.899	19.675	15.522	6.3881	-6.2793	0.00028824	0.89974	1627.5
7.17	718	2.5	NaN	-3.4567	19.593	3.9144	-167.62	15.607	5.3894	17.451	-800.12	1158.9	30.494	827.33	1161.2	23.649	42.511	0	0	10.375	-18.251	-19.681	-14.629	-3.9159	11.924	19.674	15.526	6.4592	-6.3264	-0.0073718	0.89718	1627.5
7.18	719	2.5	NaN	-3.459	19.592	3.904	-167.6	15.6	5.3925	17.472	-800.12	1158.9	30.466	827.38	1161.2	23.649	38.666	0	0	10.449	-18.324	-19.688	-14.635	-3.9164	11.94	19.674	15.519	6.5327	-6.3834	-0.013696	0.88355	1627.6
7.19	720	2.5	NaN	-3.4636	19.595	3.9042	-167.58	15.601	5.4006	17.459	-800.12	1158.9	30.407	827.41	1161.2	23.649	29.54	0	0	10.523	-18.396	-19.694	-14.641	-3.9195	11.961	19.677	15.519	6.6037	-6.4357	-0.017391	0.87798	1627.6
7.2	721	2.5	NaN	-3.4688	19.601	3.9112	-167.56	15.611	5.4108	17.425	-800.11	1158.9	30.328	827.42	1161.2	23.649	42.321	0	0	10.597	-18.469	-19.7	-14.648	-3.923	11.983	19.683	15.529	6.6742	-6.4867	-0.01777	0.88146	1627.6
7.21	722	2.5	NaN	-3.4682	19.61	3.8979	-167.56	15.617	5.422	17.467	-800.07	1158.9	30.302	827.43	1161.3	23.649	46.809	0	0	10.671	-18.542	-19.707	-14.654	-3.92	11.989	19.692	15.534	6.7512	-6.5531	-0.015061	0.88022	1627.6
7.22	723	2.5	NaN	-3.4706	19.609	3.9153	-167.55	15.612	5.4196	17.415	-800.07	1158.9	30.23	827.46	1161.3	23.649	41.623	0	0	10.745	-18.615	-19.713	-14.66	-3.9217	11.996	19.691	15.53	6.8236	-6.6188	-0.022607	0.86959	1627.6
7.23	724	2.5	NaN	-3.4738	19.611	3.9092	-167.57	15.599	5.4198	17.445	-800.06	1158.9	30.157	827.53	1161.2	23.649	53.774	0	0	10.819	-18.688	-19.719	-14.667	-3.9213	11.987	19.693	15.517	6.898	-6.7003	-0.026428	0.84989	1627.6
7.24	725	2.5	NaN	-3.4773	19.617	3.903	-167.58	15.583	5.4199	17.47	-800.04	1158.9	30.097	827.61	1161.2	23.649	57.929	0	0	10.893	-18.761	-19.726	-14.673	-3.9218	11.974	19.699	15.501	6.9715	-6.7867	-0.026842	0.82775	1627.7
7.25	726	2.5	NaN	-3.4795	19.619	3.9082	-167.6	15.573	5.4241	17.458	-800.03	1158.9	30.057	827.67	1161.2	24.051	58.403	0	0	10.967	-18.834	-19.732	-14.679	-3.923	11.959	19.701	15.491	7.0443	-6.8749	-0.030854	0.81124	1627.7
7.26	727	2.5	NaN	-3.478	19.608	3.927	-167.62	15.576	5.4391	17.417	-800.06	1158.9	30.036	827.68	1161.3	24.801	57.431	0	0	11.041	-18.906	-19.739	-14.686	-3.9221	11.939	19.69	15.494	7.1193	-6.9675	-0.048416	0.80774	1627.8
7.27	728	2.5	NaN	-3.4713	19.611	3.9392	-167.64	15.562	5.4373	17.386	-800.04	1158.9	29.967	827.76	1161.2	23.649	52.879	0	0	11.115	-18.979	-19.745	-14.692	-3.9141	11.915	19.692	15.481	7.2013	-7.0639	-0.052971	0.78834	1627.8
7.28	729	2.5	NaN	-3.4642	19.607	3.9408	-167.65	15.569	5.4368	17.401	-800.04	1158.9	29.905	827.79	1161.2	23.649	48.542	0	0	11.189	-19.052	-19.751	-14.699	-3.9044	11.908	19.688	15.487	7.2851	-7.1445	-0.062682	0.7885	1627.9
7.29	730	2.5	NaN	-3.462	19.602	3.9405	-167.66	15.574	5.444	17.407	-800.05	1158.9	29.873	827.81	1161.3	23.649	47.4	0	0	11.264	-19.125	-19.758	-14.705	-3.9008	11.903	19.684	15.492	7.3627	-7.2221	-0.07304	0.78672	1627.9
7.3	731	2.5	NaN	-3.4618	19.6	3.9356	-167.66	15.573	5.4443	17.411	-800.05	1158.9	29.834	827.83	1161.3	23.649	48.203	0	0	11.338	-19.198	-19.764	-14.711	-3.8991	11.906	19.682	15.49	7.4385	-7.2919	-0.081462	0.77919	1627.9
7.31	732	2.5	NaN	-3.4574	19.602	3.9209	-167.64	15.571	5.4169	17.444	-800.04	1158.9	29.729	827.86	1161.2	23.649	49.024	0	0	11.412	-19.271	-19.77	-14.718	-3.8897	11.928	19.684	15.489	7.5219	-7.3428	-0.086613	0.77169	1627.9
7.32	733	2.5	NaN	-3.4593	19.605	3.9434	-167.64	15.569	5.4228	17.371	-800.05	1158.9	29.728	827.89	1161.3	23.649	51.529	0	0	11.486	-19.343	-19.777	-14.724	-3.8942	11.93	19.687	15.488	7.5914	-7.4139	-0.089858	0.76366	1628
7.33	734	2.5	NaN	-3.4532	19.61	3.9347	-167.62	15.557	5.4305	17.384	-800.03	1158.9	29.703	827.96	1161.3	23.649	53.828	0	0	11.524	-19.381	-19.779	-14.726	-3.8867	11.948	19.693	15.474	7.6374	-7.4329	-0.085617	0.74841	1628
7.34	735	2.5	NaN	-3.447	19.609	3.9364	-167.6	15.547	5.4395	17.364	-800.06	1158.9	29.683	828.02	1161.3	23.649	54.623	0	0	11.535	-19.392	-19.778	-14.725	-3.8805	11.971	19.693	15.464	7.6548	-7.4209	-0.08483	0.73899	1628.1
7.35	736	2.5	NaN	-3.4438	19.608	3.9386	-167.57	15.545	5.4479	17.343	-800.09	1158.9	29.67	828.05	1161.3	23.649	52.728	0	0	11.712	-19.566	-19.774	-14.722	-3.8776	11.992	19.691	15.461	7.8345	-7.5743	-0.082912	0.73973	1628.2
7.36	737	2.5	NaN	-3.4446	19.615	3.9129	-167.56	15.55	5.4529	17.401	-800.08	1158.9	29.649	828.04	1161.3	23.649	50.385	0	0	12.025	-19.874	-19.769	-14.716	-3.8756	12.008	19.699	15.466	8.1496	-7.8664	-0.069546	0.74985	1628.2
7.37	738	2.5	NaN	-3.4491	19.619	3.902	-167.53	15.549	5.4459	17.408	-800.09	1158.9	29.597	828.05	1161.3	23.649	50.474	0	0	12.338	-20.183	-19.763	-14.711	-3.8781	12.039	19.704	15.464	8.4603	-8.1434	-0.059848	0.75367	1628.2
7.38	739	2.5	NaN	-3.4531	19.621	3.9143	-167.53	15.529	5.4482	17.349	-800.12	1158.9	29.599	828.1	1161.3	23.649	50.932	0	0	12.652	-20.491	-19.758	-14.705	-3.8841	12.039	19.705	15.445	8.7674	-8.4518	-0.052544	0.73975	1628.3
7.39	740	2.5	NaN	-3.4567	19.619	3.9098	-167.53	15.519	5.4613	17.351	-800.14	1158.9	29.629	828.12	1161.3	23.649	51.34	0	0	12.965	-20.799	-19.753	-14.7	-3.8887	12.037	19.703	15.434	9.076	-8.7623	-0.04961	0.73417	1628.3
7.4	741	2.5	NaN	-3.4618	19.617	3.8882	-167.53	15.517	5.4717	17.41	-800.16	1158.9	29.636	828.11	1161.3	23.649	53.689	0	0	13.278	-21.107	-19.747	-14.695	-3.892	12.042	19.702	15.432	9.3858	-9.0652	-0.044863	0.7373	1628.3
7.41	742	2.5	NaN	-3.4706	19.625	3.868	-167.52	15.514	5.4639	17.462	-800.16	1158.9	29.575	828.12	1161.3	23.796	58.447	0	0	13.591	-21.415	-19.742	-14.689	-3.8968	12.055	19.71	15.429	9.6942	-9.3604	-0.031895	0.74012	1628.3
7.42	743	2.5	NaN	-3.4794	19.622	3.8907	-167.51	15.511	5.4649	17.384	-800.19	1158.9	29.565	828.13	1161.3	26.401	58.589	0	0	13.904	-21.723	-19.736	-14.684	-3.908	12.056	19.705	15.427	9.9961	-9.6668	-0.030859	0.74296	1628.4
7.43	744	2.5	NaN	-3.496	19.629	3.9045	-167.53	15.498	5.4888	17.319	-800.21	1158.9	29.638	828.14	1161.3	25.838	57.77	0	0	14.217	-22.031	-19.731	-14.678	-3.9294	12.038	19.712	15.414	10.288	-9.9938	-0.018736	0.73617	1628.4
7.44	745	2.5	NaN	-3.5057	19.629	3.9096	-167.53	15.492	5.4887	17.299	-800.23	1158.9	29.644	828.15	1161.3	25.764	57.506	0	0	14.53	-22.34	-19.726	-14.673	-3.9401	12.035	19.712	15.41	10.59	-10.304	-0.013802	0.73681	1628.4
7.45	746	2.5	NaN	-3.5124	19.626	3.904	-167.52	15.495	5.4742	17.323	-800.26	1158.9	29.605	828.17	1161.3	25.316	57.419	0	0	14.546	-22.355	-19.719	-14.667	-3.9445	12.045	19.708	15.412	10.602	-10.31	-0.010993	0.74539	1628.5
7.46	747	2.5	NaN	-3.5225	19.63	3.8902	-167.52	15.5	5.4701	17.367	-800.26	1158.9	29.59	828.18	1161.3	25.441	57.461	0	0	14.205	-22.019	-19.713	-14.66	-3.9525	12.05	19.713	15.417	10.253	-9.9699	0.00022536	0.75722	1628.5
7.47	748	2.5	NaN	-3.5201	19.643	3.8988	-167.52	15.51	5.4753	17.346	-800.26	1159	29.606	828.19	1161.3	25.268	57.297	0	0	14.106	-21.922	-19.71	-14.657	-3.9514	12.05	19.725	15.429	10.155	-9.8725	0.014656	0.77148	1628.5
7.48	749	2.5	NaN	-3.5213	19.646	3.9004	-167.52	15.503	5.4494	17.349	-800.28	1159	29.536	828.22	1161.2	25.012	57.117	0	0	14.035	-21.852	-19.708	-14.655	-3.95	12.056	19.726	15.423	10.085	-9.7966	0.018337	0.768	1628.5
7.49	750	2.5	NaN	-3.5233	19.646	3.9001	-167.51	15.506	5.43	17.367	-800.31	1159	29.482	828.24	1161.2	24.663	56.914	0	0	13.899	-21.719	-19.706	-14.653	-3.9495	12.064	19.725	15.426	9.9498	-9.6548	0.019303	0.77258	1628.6
7.5	751	2.5	NaN	-3.5236	19.65	3.899	-167.5	15.524	5.4169	17.39	-800.32	1159	29.429	828.24	1161.2	24.22	56.559	0	0	13.812	-21.633	-19.705	-14.652	-3.9472	12.074	19.729	15.445	9.8651	-9.5593	0.024356	0.79223	1628.6
7.51	752	2.5	NaN	-3.5207	19.663	3.8951	-167.5	15.555	5.4052	17.414	-800.32	1159	29.357	828.22	1161.2	23.649	56.322	0	0	13.757	-21.578	-19.705	-14.652	-3.9409	12.084	19.742	15.475	9.8157	-9.4944	0.037751	0.82326	1628.6
7.52	753	2.5	NaN	-3.5202	19.668	3.8775	-167.5	15.558	5.4227	17.473	-800.34	1159	29.378	828.24	1161.2	23.649	56.034	0	0	13.623	-21.447	-19.704	-14.651	-3.939	12.08	19.748	15.478	9.6839	-9.3667	0.04463	0.82699	1628.6
7.53	754	2.5	NaN	-3.5163	19.672	3.8619	-167.5	15.569	5.4067	17.527	-800.34	1158.9	29.305	828.26	1161.2	23.649	55.216	0	0	13.435	-21.262	-19.702	-14.649	-3.9306	12.084	19.752	15.489	9.5043	-9.1773	0.050032	0.83967	1628.6
7.54	755	2.5	NaN	-3.5117	19.677	3.8647	-167.51	15.578	5.4221	17.531	-800.33	1159	29.318	828.26	1161.2	23.649	54.468	0	0	13.379	-21.207	-19.703	-14.65	-3.9264	12.077	19.757	15.498	9.4528	-9.1302	0.054278	0.84717	1628.6
7.55	756	2.5	NaN	-3.5075	19.684	3.8807	-167.51	15.595	5.4408	17.511	-800.33	1159	29.331	828.25	1161.2	23.649	53.677	0	0	13.282	-21.111	-19.704	-14.651	-3.9233	12.074	19.765	15.514	9.3588	-9.0376	0.061385	0.86284	1628.6
7.56	757	2.5	NaN	-3.5043	19.695	3.8979	-167.5	15.624	5.4331	17.509	-800.32	1158.9	29.256	828.23	1161.3	23.649	52.722	0	0	13.104	-20.936	-19.703	-14.651	-3.9176	12.089	19.776	15.542	9.1867	-8.8473	0.072841	0.89161	1628.6
7.57	758	2.5	NaN	-3.5036	19.713	3.8975	-167.5	15.623	5.4565	17.563	-800.27	1158.9	29.274	828.25	1161.3	23.649	51.318	0	0	13.038	-20.871	-19.704	-14.652	-3.9157	12.088	19.795	15.541	9.1225	-8.7827	0.090884	0.88951	1628.6
7.58	759	2.5	NaN	-3.4905	19.707	3.9067	-167.49	15.643	5.4485	17.587	-800.26	1158.9	29.207	828.22	1161.3	23.649	49.236	0	0	13.01	-20.843	-19.705	-14.653	-3.8993	12.104	19.79	15.56	9.1102	-8.7385	0.084728	0.90689	1628.5
7.59	760	2.5	NaN	-3.4897	19.702	3.9135	-167.48	15.65	5.4535	17.598	-800.26	1158.9	29.182	828.22	1161.3	23.649	48.901	0	0	12.976	-20.81	-19.705	-14.653	-3.8973	12.116	19.787	15.566	9.0788	-8.6943	0.081372	0.91326	1628.5
7.6	761	2.5	NaN	-3.4892	19.702	3.9101	-167.46	15.65	5.4575	17.654	-800.25	1158.9	29.15	828.22	1161.3	23.649	46.362	0	0	12.937	-20.772	-19.705	-14.652	-3.8936	12.134	19.787	15.565	9.0434	-8.6372	0.081992	0.91309	1628.5
7.61	762	2.5	NaN	-3.4782	19.703	3.901	-167.44	15.65	5.4513	17.762	-800.21	1158.9	29.083	828.2	1161.3	23.649	48.718	0	0	12.854	-20.69	-19.704	-14.652	-3.8765	12.165	19.788	15.565	8.9771	-8.5249	0.083961	0.91286	1628.4
7.62	763	2.5	NaN	-3.4764	19.697	3.932	-167.44	15.631	5.482	17.706	-800.2	1158.9	29.136	828.21	1161.4	23.649	48.058	0	0	12.791	-20.628	-19.704	-14.651	-3.8786	12.159	19.784	15.544	8.9122	-8.469	0.079687	0.89324	1628.4
7.63	764	2.5	NaN	-3.4669	19.703	3.9349	-167.44	15.606	5.5236	17.746	-800.14	1158.9	29.222	828.19	1161.4	23.649	44.099	0	0	12.749	-20.587	-19.704	-14.651	-3.8707	12.152	19.791	15.518	8.8782	-8.4345	0.087669	0.86693	1628.4
7.64	765	2.5	NaN	-3.4567	19.701	3.9357	-167.44	15.584	5.5255	17.772	-800.11	1158.9	29.204	828.18	1161.4	23.649	39.564	0	0	12.192	-20.039	-19.711	-14.658	-3.859	12.161	19.79	15.496	8.3335	-7.8784	0.078886	0.83754	1628.3
7.65	766	2.5	NaN	-3.4497	19.7	3.9309	-167.43	15.558	5.5139	17.806	-800.08	1158.9	29.156	828.18	1161.4	23.649	33	0	0	11.74	-19.594	-19.716	-14.663	-3.8491	12.172	19.788	15.469	7.8907	-7.4218	0.072243	0.80585	1628.3
7.66	767	2.5	NaN	-3.4476	19.705	3.9203	-167.43	15.527	5.5184	17.857	-800.04	1158.9	29.153	828.2	1161.4	23.649	32.245	0	0	11.771	-19.624	-19.713	-14.66	-3.845	12.174	19.795	15.437	7.9262	-7.4501	0.081629	0.77718	1628.3
7.67	768	2.5	NaN	-3.4471	19.707	3.9268	-167.43	15.522	5.5449	17.845	-800.03	1158.9	29.19	828.13	1161.5	23.649	35.128	0	0	11.8	-19.653	-19.709	-14.656	-3.8464	12.174	19.797	15.431	7.9539	-7.4791	0.087951	0.77491	1628.2
7.68	769	2.5	NaN	-3.4452	19.712	3.92	-167.43	15.476	5.5445	17.878	-799.99	1158.9	29.173	828.13	1161.5	23.649	35.146	0	0	11.828	-19.68	-19.705	-14.652	-3.8427	12.17	19.803	15.386	7.9854	-7.5105	0.097761	0.73359	1628.2
7.69	770	2.5	NaN	-3.4437	19.719	3.9196	-167.43	15.448	5.541	17.886	-799.96	1158.9	29.138	828.1	1161.5	23.649	39.043	0	0	11.772	-19.626	-19.701	-14.648	-3.8397	12.171	19.81	15.357	7.9328	-7.4543	0.10871	0.70903	1628.1
7.7	771	2.5	NaN	-3.443	19.728	3.9158	-167.44	15.421	5.5588	17.911	-799.94	1158.9	29.164	828.08	1161.5	23.649	36.236	0	0	11.67	-19.525	-19.698	-14.645	-3.839	12.162	19.819	15.33	7.8311	-7.3633	0.12177	0.68499	1628.1
7.71	772	2.5	NaN	-3.4436	19.742	3.904	-167.46	15.384	5.5891	17.972	-799.91	1158.9	29.234	828.06	1161.5	23.649	36.45	0	0	11.698	-19.552	-19.694	-14.641	-3.8399	12.14	19.834	15.291	7.858	-7.4128	0.1404	0.65006	1628
7.72	773	2.5	NaN	-3.4458	19.772	3.9005	-167.46	15.353	5.54	17.992	-799.85	1158.9	29.085	828.06	1161.4	23.649	37.756	0	0	11.717	-19.572	-19.69	-14.638	-3.8362	12.148	19.863	15.262	7.8813	-7.4232	0.17276	0.62437	1627.9
7.73	774	2.5	NaN	-3.4402	19.793	3.9074	-167.48	15.339	5.5573	17.999	-799.85	1158.9	29.132	828.01	1161.4	23.649	38.867	0	0	11.724	-19.578	-19.687	-14.634	-3.832	12.13	19.883	15.249	7.8924	-7.4486	0.19596	0.61444	1627.9
7.74	775	2.5	NaN	-3.4398	19.81	3.9015	-167.49	15.336	5.582	18.026	-799.84	1158.9	29.2	827.96	1161.4	23.649	36.99	0	0	11.655	-19.51	-19.685	-14.632	-3.8331	12.116	19.9	15.245	7.8216	-7.3942	0.21524	0.61341	1627.8
7.75	776	2.5	NaN	-3.4378	19.827	3.8935	-167.5	15.334	5.6011	18.059	-799.82	1158.9	29.256	827.93	1161.4	23.649	34.094	0	0	11.575	-19.431	-19.683	-14.63	-3.8319	12.106	19.918	15.243	7.743	-7.3255	0.23522	0.61304	1627.8
7.76	777	2.5	NaN	-3.428	19.853	3.8938	-167.5	15.328	5.6017	18.082	-799.81	1158.9	29.264	827.89	1161.4	23.649	30.999	0	0	11.547	-19.404	-19.682	-14.629	-3.8216	12.103	19.943	15.238	7.7254	-7.3013	0.26188	0.60866	1627.7
7.77	778	2.5	NaN	-3.4091	19.9	3.9067	-167.49	15.323	5.5601	18.09	-799.82	1158.9	29.159	827.83	1161.4	23.649	28.331	0	0	11.513	-19.371	-19.68	-14.628	-3.7987	12.119	19.989	15.234	7.7146	-7.2517	0.3085	0.60676	1627.7
7.78	779	2.5	NaN	-3.3903	19.937	3.8968	-167.49	15.319	5.5558	18.144	-799.79	1158.9	29.155	827.8	1161.4	23.649	24.005	0	0	11.447	-19.306	-19.679	-14.626	-3.7779	12.118	20.025	15.231	7.6692	-7.1876	0.34668	0.60484	1627.6
7.79	780	2.5	NaN	-3.3792	19.97	3.8909	-167.5	15.304	5.5641	18.177	-799.78	1158.9	29.179	827.78	1161.4	23.649	24.005	0	0	11.317	-19.178	-19.676	-14.624	-3.7665	12.113	20.058	15.217	7.5509	-7.0652	0.38129	0.59315	1627.6
7.8	781	2.5	NaN	-3.3613	20.014	3.889	-167.51	15.286	5.5775	18.204	-799.76	1158.9	29.219	827.77	1161.4	23.649	24.005	0	0	11.133	-18.996	-19.674	-14.621	-3.749	12.106	20.1	15.199	7.3837	-6.89	0.4266	0.57823	1627.6
7.81	782	2.5	NaN	-3.336	20.067	3.8878	-167.51	15.274	5.5943	18.233	-799.74	1159	29.269	827.74	1161.4	23.649	24.005	0	0	11.013	-18.878	-19.673	-14.62	-3.7245	12.101	20.152	15.188	7.288	-6.777	0.47942	0.568	1627.5
7.82	783	2.5	NaN	-3.3295	20.098	3.8818	-167.51	15.284	5.6209	18.259	-799.76	1159	29.328	827.68	1161.4	23.649	24.005	0	0	10.886	-18.753	-19.671	-14.619	-3.7192	12.098	20.184	15.197	7.1667	-6.6553	0.51248	0.57863	1627.5
7.83	784	2.5	NaN	-3.3099	20.161	3.8694	-167.51	15.286	5.606	18.306	-799.75	1159	29.289	827.65	1161.4	23.649	24.005	0	0	10.732	-18.602	-19.669	-14.616	-3.6966	12.107	20.245	15.202	7.0359	-6.4955	0.57662	0.5859	1627.4
7.84	785	2.5	NaN	-3.2997	20.207	3.8719	-167.49	15.292	5.5902	18.303	-799.78	1159	29.246	827.62	1161.4	23.649	24.005	0	0	10.668	-18.539	-19.666	-14.613	-3.6849	12.122	20.289	15.21	6.9831	-6.4172	0.62308	0.59657	1627.4
7.85	786	2.5	NaN	-3.2948	20.249	3.8748	-167.49	15.302	5.5949	18.293	-799.82	1159.1	29.27	827.6	1161.4	23.649	24.005	0	0	10.643	-18.514	-19.663	-14.611	-3.6812	12.126	20.33	15.22	6.9617	-6.3885	0.66688	0.60951	1627.5
7.86	787	2.5	NaN	-3.2904	20.3	3.8707	-167.49	15.308	5.6104	18.297	-799.84	1159.1	29.333	827.58	1161.4	23.649	24.005	0	0	10.6	-18.472	-19.66	-14.608	-3.6789	12.122	20.38	15.228	6.9207	-6.3496	0.71933	0.6206	1627.5
7.87	788	2.5	NaN	-3.2822	20.362	3.8642	-167.47	15.301	5.5829	18.3	-799.88	1159.2	29.272	827.6	1161.4	23.649	24.005	0	0	10.551	-18.424	-19.657	-14.604	-3.6685	12.144	20.438	15.225	6.8826	-6.2802	0.78095	0.6203	1627.5
7.88	789	2.5	NaN	-3.2943	20.417	3.8754	-167.46	15.334	5.6025	18.224	-799.95	1159.2	29.328	827.52	1161.4	23.649	24.005	0	0	10.561	-18.434	-19.655	-14.602	-3.6852	12.148	20.493	15.259	6.8762	-6.2865	0.83782	0.65691	1627.5
7.89	790	2.5	NaN	-3.2949	20.453	3.867	-167.45	15.335	5.5877	18.227	-800.02	1159.3	29.32	827.54	1161.4	23.649	24.005	0	0	10.547	-18.42	-19.652	-14.6	-3.6854	12.157	20.526	15.262	6.8618	-6.2636	0.87395	0.66188	1627.6
7.9	791	2.5	NaN	-3.2845	20.479	3.8098	-167.44	15.34	5.5822	18.389	-800.11	1159.3	29.335	827.55	1161.4	23.649	24.005	0	0	10.502	-18.375	-19.65	-14.597	-3.6698	12.17	20.552	15.267	6.8321	-6.2056	0.90203	0.66942	1627.7
7.91	792	2.5	NaN	-3.2716	20.501	3.7274	-167.44	15.36	5.5959	18.629	-800.2	1159.3	29.388	827.5	1161.4	27.822	24.005	0	0	10.474	-18.348	-19.647	-14.595	-3.6503	12.184	20.575	15.286	6.8236	-6.1639	0.92794	0.69151	1627.7
7.92	793	2.5	NaN	-3.2738	20.518	3.707	-167.43	15.375	5.5936	18.679	-800.28	1159.3	29.391	827.47	1161.4	39.415	24.005	0	0	10.423	-18.298	-19.644	-14.592	-3.6508	12.193	20.592	15.301	6.7719	-6.1048	0.94779	0.70926	1627.8
7.93	794	2.5	NaN	-3.2793	20.539	3.7224	-167.43	15.369	5.591	18.603	-800.36	1159.3	29.41	827.49	1161.4	42.097	24.005	0	0	10.273	-18.15	-19.641	-14.588	-3.6597	12.193	20.611	15.296	6.6129	-5.9572	0.97056	0.70824	1627.9
7.94	795	2.5	NaN	-3.2852	20.548	3.7151	-167.41	15.369	5.5714	18.584	-800.48	1159.3	29.366	827.5	1161.4	41.248	28.564	0	0	10.04	-17.921	-19.636	-14.583	-3.6646	12.206	20.619	15.298	6.3752	-5.715	0.98382	0.71536	1628
7.95	796	2.5	NaN	-3.2825	20.55	3.7038	-167.4	15.369	5.551	18.586	-800.6	1159.4	29.319	827.5	1161.3	41.646	29.166	0	0	9.4572	-17.347	-19.623	-14.571	-3.6603	12.22	20.62	15.299	5.7969	-5.1279	0.9968	0.7286	1628.1
7.96	797	2.5	NaN	-3.2771	20.544	3.6972	-167.4	15.37	5.548	18.583	-800.7	1159.4	29.326	827.5	1161.3	41.181	29.015	0	0	9.2219	-17.116	-19.619	-14.566	-3.6551	12.226	20.614	15.3	5.5668	-4.8903	0.99476	0.73414	1628.2
7.97	798	2.5	NaN	-3.2892	20.526	3.6931	-167.4	15.383	5.5812	18.561	-800.86	1159.4	29.429	827.44	1161.4	42.178	29.776	0	0	9.2393	-17.133	-19.62	-14.568	-3.6716	12.221	20.597	15.312	5.5678	-4.9121	0.9766	0.74437	1628.3
7.98	799	2.5	NaN	-3.2944	20.52	3.691	-167.39	15.371	5.5827	18.547	-800.92	1159.4	29.432	827.44	1161.4	42.26	30.912	0	0	9.2064	-17.101	-19.621	-14.568	-3.6774	12.225	20.59	15.301	5.529	-4.8761	0.96912	0.7334	1628.4
7.99	800	2.5	NaN	-3.2952	20.501	3.6872	-167.39	15.373	5.5823	18.538	-801.02	1159.4	29.419	827.4	1161.4	42.52	30.817	0	0	9.1801	-17.075	-19.622	-14.569	-3.6781	12.226	20.57	15.303	5.502	-4.8484	0.94874	0.73421	1628.5
8	801	2.5	NaN	-3.299	20.481	3.6823	-167.4	15.367	5.5949	18.528	-801.13	1159.4	29.448	827.39	1161.4	42.771	32.422	0	0	9.1697	-17.065	-19.624	-14.571	-3.6832	12.218	20.551	15.298	5.4865	-4.8464	0.92681	0.72658	1628.6
8.01	802	2.5	NaN	-3.3032	20.463	3.6724	-167.4	15.359	5.6097	18.539	-801.21	1159.4	29.483	827.38	1161.4	42.153	30.92	0	0	9.1608	-17.056	-19.625	-14.572	-3.6882	12.211	20.532	15.289	5.4725	-4.8451	0.90758	0.71663	1628.6
8.02	803	2.5	NaN	-3.2967	20.438	3.6503	-167.39	15.368	5.5951	18.604	-801.27	1159.4	29.416	827.33	1161.4	40.932	31.058	0	0	9.1524	-17.048	-19.625	-14.573	-3.6771	12.229	20.509	15.298	5.4753	-4.8184	0.88315	0.72573	1628.6
8.03	804	2.5	NaN	-3.2977	20.418	3.6622	-167.4	15.354	5.5982	18.563	-801.34	1159.4	29.427	827.33	1161.4	40.603	30.561	0	0	9.1749	-17.07	-19.627	-14.575	-3.6799	12.215	20.487	15.284	5.4949	-4.8543	0.85998	0.70986	1628.7
8.04	805	2.5	NaN	-3.3126	20.371	3.6873	-167.41	15.351	5.6147	18.485	-801.45	1159.4	29.453	827.28	1161.4	40.696	30.614	0	0	9.2069	-17.101	-19.63	-14.577	-3.6984	12.202	20.44	15.282	5.5085	-4.899	0.81029	0.70464	1628.8
8.05	806	2.5	NaN	-3.3219	20.33	3.6972	-167.42	15.342	5.6192	18.461	-801.53	1159.4	29.449	827.26	1161.4	40.84	29.721	0	0	9.2139	-17.108	-19.631	-14.578	-3.7084	12.198	20.399	15.273	5.5055	-4.9103	0.76819	0.69458	1628.8
8.06	807	2.5	NaN	-3.3318	20.309	3.7311	-167.42	15.327	5.6098	18.356	-801.56	1159.4	29.414	827.28	1161.4	41.03	30.1	0	0	9.2445	-17.138	-19.634	-14.581	-3.7208	12.195	20.377	15.26	5.5238	-4.9428	0.7429	0.67823	1628.9
8.07	808	2.5	NaN	-3.3633	20.302	3.8608	-167.42	15.319	5.6019	17.925	-801.57	1159.5	29.381	827.28	1161.4	41.11	31.318	0	0	9.3002	-17.193	-19.639	-14.586	-3.7663	12.18	20.366	15.255	5.534	-5.0129	0.72758	0.66878	1628.9
8.08	809	2.5	NaN	-3.3533	20.224	3.7338	-167.41	15.327	5.6215	18.357	-801.65	1159.4	29.4	827.22	1161.4	41.21	29.747	0	0	9.3196	-17.212	-19.642	-14.589	-3.7418	12.198	20.292	15.258	5.5778	-5.0142	0.65011	0.66867	1628.9
8.09	810	2.5	NaN	-3.366	20.203	3.7977	-167.41	15.323	5.6151	18.161	-801.64	1159.5	29.366	827.22	1161.4	41.073	30.026	0	0	9.3456	-17.238	-19.645	-14.592	-3.7602	12.197	20.27	15.255	5.5854	-5.0412	0.62502	0.66294	1628.9
8.1	811	2.5	NaN	-3.3784	20.176	3.8517	-167.41	15.322	5.6207	17.996	-801.63	1159.5	29.362	827.2	1161.4	40.691	30.746	0	0	9.4069	-17.298	-19.648	-14.595	-3.7782	12.195	20.242	15.256	5.6287	-5.1031	0.59465	0.66066	1628.9
8.11	812	2.5	NaN	-3.3866	20.139	3.8609	-167.4	15.323	5.633	17.971	-801.64	1159.5	29.377	827.17	1161.4	40.28	30.002	0	0	9.4808	-17.371	-19.65	-14.597	-3.7878	12.194	20.206	15.256	5.693	-5.1765	0.55596	0.65821	1628.8
8.12	813	2.5	NaN	-3.3971	20.123	3.8839	-167.41	15.312	5.6245	17.884	-801.59	1159.5	29.352	827.17	1161.4	38.057	28.993	0	0	9.5959	-17.484	-19.652	-14.599	-3.8005	12.187	20.189	15.246	5.7953	-5.297	0.53696	0.64697	1628.8
8.13	814	2.5	NaN	-3.3892	20.102	3.8775	-167.41	15.311	5.6384	17.912	-801.55	1159.5	29.381	827.17	1161.4	38.202	28.69	0	0	9.702	-17.588	-19.655	-14.602	-3.7926	12.187	20.168	15.245	5.9093	-5.4011	0.51374	0.64309	1628.8
8.14	815	2.5	NaN	-3.3882	20.078	3.8819	-167.4	15.306	5.6122	17.895	-801.53	1159.5	29.291	827.18	1161.4	38.76	29.193	0	0	9.8026	-17.687	-19.657	-14.605	-3.7891	12.197	20.144	15.24	6.0135	-5.4898	0.48646	0.63498	1628.8
8.15	816	2.5	NaN	-3.3851	20.046	3.8822	-167.4	15.312	5.6215	17.882	-801.52	1159.5	29.285	827.16	1161.4	40.962	29.619	0	0	9.8583	-17.742	-19.659	-14.606	-3.7863	12.203	20.113	15.245	6.0721	-5.5389	0.45387	0.63916	1628.7
8.16	817	2.5	NaN	-3.3777	20.014	3.874	-167.39	15.326	5.6547	17.896	-801.5	1159.4	29.341	827.12	1161.4	40.989	30.806	0	0	9.9141	-17.797	-19.66	-14.608	-3.7803	12.205	20.082	15.258	6.1338	-5.5916	0.4218	0.65045	1628.7
8.17	818	2.5	NaN	-3.3682	19.995	3.8613	-167.39	15.334	5.6606	17.93	-801.46	1159.4	29.333	827.12	1161.4	41.179	30.527	0	0	9.9698	-17.852	-19.662	-14.609	-3.7693	12.211	20.064	15.265	6.2005	-5.6407	0.40173	0.6561	1628.6
8.18	819	2.5	NaN	-3.3749	19.984	3.8839	-167.39	15.328	5.6478	17.853	-801.41	1159.4	29.288	827.16	1161.4	41.379	29.939	0	0	10.045	-17.926	-19.663	-14.61	-3.7772	12.212	20.052	15.26	6.2677	-5.7138	0.38865	0.65005	1628.6
8.19	820	2.5	NaN	-3.3774	19.984	3.9112	-167.38	15.333	5.6293	17.757	-801.36	1159.5	29.232	827.18	1161.3	41.748	30.994	0	0	10.125	-18.005	-19.664	-14.611	-3.7811	12.219	20.051	15.266	6.3443	-5.7858	0.38672	0.6548	1628.6
8.2	821	2.5	NaN	-3.3767	19.991	3.9111	-167.38	15.343	5.631	17.745	-801.27	1159.5	29.23	827.19	1161.3	40.364	31.296	0	0	10.114	-17.994	-19.664	-14.611	-3.7808	12.219	20.058	15.277	6.3331	-5.7745	0.39398	0.66574	1628.5
8.21	822	2.5	NaN	-3.378	20.001	3.895	-167.38	15.361	5.6456	17.78	-801.18	1159.5	29.257	827.17	1161.4	39.774	29.864	0	0	10.08	-17.961	-19.663	-14.61	-3.7819	12.22	20.068	15.295	6.2986	-5.7405	0.40509	0.68455	1628.4
8.22	823	2.5	NaN	-3.3868	20.008	3.8896	-167.36	15.389	5.6506	17.778	-801.13	1159.4	29.247	827.12	1161.4	41.277	30.36	0	0	10.098	-17.978	-19.659	-14.607	-3.7904	12.237	20.076	15.321	6.3075	-5.7412	0.4163	0.71464	1628.3
8.23	824	2.5	NaN	-3.3915	20.014	3.8854	-167.35	15.396	5.6222	17.774	-801.04	1159.4	29.166	827.14	1161.3	40.865	32.559	0	0	10.079	-17.959	-19.656	-14.603	-3.7923	12.248	20.082	15.328	6.2863	-5.7111	0.42604	0.7255	1628.2
8.24	825	2.5	NaN	-3.4095	20.035	3.8842	-167.35	15.407	5.6213	17.742	-800.95	1159.4	29.157	827.15	1161.3	40.027	31.245	0	0	10.027	-17.908	-19.651	-14.599	-3.8112	12.248	20.102	15.34	6.2153	-5.6598	0.45119	0.74161	1628.1
8.25	826	2.5	NaN	-3.424	20.049	3.8883	-167.36	15.414	5.6313	17.691	-800.89	1159.4	29.178	827.16	1161.3	39.911	31.595	0	0	10.047	-17.928	-19.646	-14.593	-3.8282	12.241	20.116	15.347	6.2189	-5.6873	0.47029	0.75381	1628.1
8.26	827	2.5	NaN	-3.4321	20.061	3.8902	-167.36	15.424	5.6402	17.652	-800.82	1159.4	29.196	827.15	1161.3	38.491	30.376	0	0	10.094	-17.974	-19.64	-14.587	-3.8384	12.234	20.128	15.357	6.2556	-5.7398	0.48779	0.77004	1628
8.27	828	2.5	NaN	-3.4366	20.083	3.8811	-167.36	15.449	5.639	17.653	-800.72	1159.4	29.182	827.11	1161.3	39.104	29.944	0	0	10.186	-18.064	-19.635	-14.582	-3.8424	12.236	20.15	15.382	6.3433	-5.8279	0.51495	0.79982	1627.9
8.28	829	2.5	NaN	-3.4414	20.094	3.8684	-167.36	15.452	5.6325	17.649	-800.66	1159.4	29.157	827.13	1161.3	38.009	28.111	0	0	10.245	-18.123	-19.629	-14.577	-3.8465	12.24	20.162	15.384	6.3987	-5.8833	0.53272	0.80759	1627.8
8.29	830	2.5	NaN	-3.4429	20.109	3.8549	-167.36	15.45	5.6521	17.67	-800.59	1159.4	29.205	827.13	1161.4	38.824	26.839	0	0	10.219	-18.097	-19.622	-14.569	-3.849	12.233	20.177	15.382	6.3701	-5.8639	0.55483	0.81289	1627.8
8.3	831	2.5	NaN	-3.4501	20.123	3.8595	-167.36	15.456	5.6575	17.626	-800.54	1159.4	29.208	827.12	1161.4	38.747	27.2	0	0	10.193	-18.071	-19.614	-14.562	-3.8578	12.234	20.192	15.388	6.335	-5.8377	0.57724	0.82627	1627.7
8.31	832	2.5	NaN	-3.4545	20.136	3.865	-167.35	15.464	5.6532	17.579	-800.49	1159.4	29.189	827.11	1161.4	39.237	26.017	0	0	10.17	-18.049	-19.607	-14.555	-3.8632	12.237	20.205	15.395	6.3068	-5.8115	0.59747	0.84065	1627.6
8.32	833	2.5	NaN	-3.4472	20.146	3.8527	-167.35	15.461	5.6531	17.605	-800.46	1159.4	29.197	827.11	1161.4	39.228	28.772	0	0	10.212	-18.09	-19.603	-14.55	-3.8553	12.237	20.215	15.393	6.3565	-5.853	0.61201	0.84293	1627.6
8.33	834	2.5	NaN	-3.4469	20.159	3.8589	-167.35	15.449	5.6468	17.561	-800.44	1159.4	29.188	827.15	1161.4	39.561	25.09	0	0	10.254	-18.131	-19.6	-14.547	-3.8562	12.238	20.227	15.381	6.3974	-5.8928	0.62712	0.8341	1627.6
8.34	835	2.5	NaN	-3.4362	20.173	3.8337	-167.35	15.451	5.622	17.62	-800.4	1159.4	29.124	827.17	1161.4	40.224	29.519	0	0	10.295	-18.172	-19.6	-14.547	-3.8411	12.246	20.241	15.383	6.4543	-5.9259	0.64093	0.83621	1627.6
8.35	836	2.5	NaN	-3.4326	20.19	3.8171	-167.35	15.453	5.6302	17.645	-800.4	1159.4	29.144	827.17	1161.4	39.602	28.565	0	0	10.264	-18.142	-19.602	-14.549	-3.8373	12.249	20.258	15.385	6.4269	-5.8929	0.65642	0.83533	1627.6
8.36	837	2.5	NaN	-3.4299	20.206	3.8094	-167.34	15.455	5.6452	17.646	-800.41	1159.4	29.177	827.18	1161.4	39.413	29.003	0	0	10.217	-18.095	-19.605	-14.552	-3.8357	12.251	20.275	15.387	6.3813	-5.8438	0.67003	0.8349	1627.6
8.37	838	2.5	NaN	-3.4198	20.218	3.8029	-167.33	15.462	5.6379	17.661	-800.44	1159.4	29.143	827.18	1161.4	39.469	27.069	0	0	10.155	-18.034	-19.602	-14.549	-3.824	12.261	20.286	15.395	6.3307	-5.7725	0.684	0.84522	1627.7
8.38	839	2.5	NaN	-3.4121	20.24	3.797	-167.33	15.477	5.6529	17.673	-800.47	1159.5	29.168	827.16	1161.4	37.059	24.212	0	0	10.116	-17.995	-19.598	-14.545	-3.8167	12.269	20.308	15.409	6.299	-5.7262	0.70951	0.86384	1627.7
8.39	840	2.5	NaN	-3.4103	20.257	3.8186	-167.33	15.472	5.6702	17.59	-800.51	1159.5	29.202	827.18	1161.4	30.322	27.464	0	0	10.199	-18.078	-19.593	-14.541	-3.819	12.262	20.324	15.405	6.3803	-5.8159	0.73056	0.86433	1627.7
8.4	841	2.5	NaN	-3.4023	20.281	3.8217	-167.32	15.474	5.6558	17.569	-800.53	1159.5	29.142	827.2	1161.4	23.649	24.005	0	0	10.156	-18.035	-19.59	-14.537	-3.8096	12.272	20.346	15.408	6.3467	-5.7633	0.75634	0.87092	1627.8
8.41	842	2.5	NaN	-3.3981	20.302	3.8124	-167.31	15.472	5.6359	17.586	-800.56	1159.5	29.074	827.23	1161.3	23.649	24.005	0	0	10.017	-17.898	-19.588	-14.536	-3.8025	12.287	20.366	15.408	6.2144	-5.611	0.77817	0.87234	1627.8
8.42	843	2.5	NaN	-3.4053	20.312	3.8067	-167.3	15.458	5.6411	17.584	-800.59	1159.5	29.075	827.27	1161.3	23.649	24.005	0	0	9.963	-17.845	-19.587	-14.534	-3.8097	12.291	20.375	15.395	6.1533	-5.5546	0.78876	0.86076	1627.9
8.43	844	2.5	NaN	-3.4044	20.322	3.8167	-167.3	15.462	5.673	17.518	-800.64	1159.6	29.071	827.28	1161.3	23.649	24.005	0	0	9.9147	-17.798	-19.585	-14.532	-3.811	12.291	20.384	15.4	6.1037	-5.507	0.79887	0.86791	1628
8.44	845	2.5	NaN	-3.3991	20.293	3.8153	-167.31	15.462	5.6873	17.518	-800.73	1159.5	29.084	827.3	1161.3	23.649	24.005	0	0	9.8747	-17.758	-19.583	-14.531	-3.8062	12.286	20.355	15.4	6.0686	-5.4721	0.77211	0.86916	1628.1
8.45	846	2.5	NaN	-3.3945	20.26	3.7822	-167.3	15.461	5.6787	17.624	-800.8	1159.5	29.043	827.32	1161.3	23.649	24.005	0	0	9.8287	-17.713	-19.581	-14.529	-3.7963	12.295	20.322	15.399	6.0324	-5.418	0.74039	0.87068	1628.2
8.46	847	2.5	NaN	-3.394	20.216	3.7533	-167.3	15.461	5.6725	17.711	-800.88	1159.5	29.003	827.34	1161.3	23.649	24.005	0	0	9.7694	-17.655	-19.579	-14.526	-3.7914	12.304	20.279	15.399	5.978	-5.351	0.69956	0.87288	1628.3
8.47	848	2.5	NaN	-3.3987	20.165	3.7568	-167.3	15.461	5.6825	17.689	-800.99	1159.5	29.013	827.37	1161.3	23.649	24.005	0	0	9.6635	-17.55	-19.578	-14.525	-3.7972	12.3	20.228	15.398	5.8663	-5.2507	0.65005	0.8736	1628.4
8.48	849	2.5	NaN	-3.4028	20.143	3.7673	-167.31	15.458	5.6692	17.667	-801.04	1159.5	29.025	827.4	1161.3	23.649	24.005	0	0	9.5433	-17.432	-19.576	-14.524	-3.8024	12.288	20.206	15.394	5.7409	-5.1438	0.62981	0.87044	1628.5
8.49	850	2.5	NaN	-3.4176	20.116	3.7749	-167.32	15.464	5.6681	17.642	-801.1	1159.5	29.006	827.42	1161.3	23.649	24.005	0	0	9.4772	-17.367	-19.577	-14.524	-3.8174	12.283	20.18	15.4	5.6598	-5.0837	0.60315	0.8755	1628.6
8.5	851	2.5	NaN	-3.4324	20.094	3.7773	-167.32	15.468	5.6699	17.635	-801.14	1159.5	28.976	827.45	1161.3	23.649	24.005	0	0	9.4243	-17.315	-19.578	-14.525	-3.8314	12.281	20.157	15.405	5.5929	-5.0343	0.57957	0.87969	1628.6
8.51	852	2.5	NaN	-3.4478	20.076	3.7868	-167.32	15.468	5.6691	17.599	-801.18	1159.5	28.963	827.49	1161.3	23.649	24.005	0	0	9.386	-17.277	-19.578	-14.525	-3.8475	12.277	20.138	15.406	5.5384	-5.0006	0.56055	0.88098	1628.7
8.52	853	2.5	NaN	-3.4621	20.06	3.806	-167.32	15.472	5.6706	17.525	-801.22	1159.5	28.982	827.52	1161.3	36.038	24.005	0	0	9.3854	-17.277	-19.577	-14.525	-3.8651	12.274	20.122	15.409	5.5203	-5.003	0.54472	0.88481	1628.8
8.53	854	2.5	NaN	-3.4625	20.039	3.8088	-167.31	15.502	5.7072	17.529	-801.27	1159.5	29.026	827.46	1161.3	41.313	24.844	0	0	9.3909	-17.282	-19.577	-14.524	-3.8669	12.289	20.102	15.438	5.524	-4.9937	0.52529	0.91377	1628.8
8.54	855	2.5	NaN	-3.4729	20.019	3.7782	-167.27	15.522	5.7141	17.624	-801.26	1159.5	29.018	827.51	1161.3	40.407	29.371	0	0	9.4006	-17.292	-19.576	-14.524	-3.8737	12.33	20.083	15.458	5.5269	-4.9614	0.50626	0.93445	1628.8
8.55	856	2.5	NaN	-3.4812	20.003	3.7828	-167.23	15.546	5.7265	17.609	-801.29	1159.5	29.011	827.51	1161.3	40.827	31.287	0	0	9.4462	-17.337	-19.576	-14.523	-3.8822	12.366	20.066	15.482	5.564	-4.9709	0.49033	0.95914	1628.8
8.56	857	2.5	NaN	-3.4893	19.993	3.801	-167.2	15.576	5.7551	17.551	-801.31	1159.5	29.044	827.5	1161.2	40.501	31.507	0	0	9.613	-17.501	-19.576	-14.523	-3.8935	12.396	20.056	15.513	5.7194	-5.1043	0.48025	0.98987	1628.9
8.57	858	2.5	NaN	-3.497	19.991	3.8082	-167.16	15.608	5.7876	17.527	-801.31	1159.5	29.092	827.51	1161.2	39.962	30.89	0	0	9.6829	-17.57	-19.576	-14.524	-3.9038	12.428	20.053	15.546	5.7791	-5.1412	0.47663	1.0224	1628.9
8.58	859	2.5	NaN	-3.4958	19.989	3.7939	-167.13	15.623	5.7648	17.583	-801.3	1159.5	29.001	827.55	1161.2	40.595	30.829	0	0	9.6899	-17.576	-19.577	-14.524	-3.8974	12.47	20.05	15.562	5.7924	-5.1069	0.47352	1.038	1628.9
8.59	860	2.5	NaN	-3.4935	20.005	3.7958	-167.1	15.661	5.8412	17.575	-801.24	1159.5	29.124	827.53	1161.2	39.309	30.588	0	0	9.8078	-17.693	-19.577	-14.524	-3.8998	12.49	20.066	15.6	5.908	-5.2027	0.48928	1.0755	1628.8
8.6	861	2.5	NaN	-3.4927	20.014	3.7834	-167.08	15.688	5.8449	17.625	-801.21	1159.5	29.126	827.55	1161.2	39.983	30.127	0	0	9.9129	-17.796	-19.577	-14.524	-3.8973	12.514	20.074	15.627	6.0157	-5.2823	0.49722	1.1027	1628.8
8.61	862	2.5	NaN	-3.4911	20.022	3.7846	-167.07	15.706	5.8318	17.644	-801.2	1159.5	29.101	827.57	1161.2	39.163	30.162	0	0	9.9964	-17.878	-19.576	-14.524	-3.8941	12.532	20.082	15.646	6.1023	-5.3465	0.5053	1.1226	1628.8
8.62	863	2.5	NaN	-3.4868	20.035	3.8044	-167.06	15.725	5.8471	17.612	-801.16	1159.5	29.127	827.58	1161.2	38.635	30.267	0	0	10.067	-17.948	-19.576	-14.523	-3.8919	12.538	20.095	15.665	6.1755	-5.4096	0.51871	1.1421	1628.8
8.63	864	2.5	NaN	-3.4786	20.052	3.7986	-167.05	15.754	5.8859	17.666	-801.11	1159.5	29.2	827.55	1161.2	38.87	29.076	0	0	10.116	-17.996	-19.576	-14.523	-3.8843	12.541	20.111	15.695	6.2317	-5.4552	0.53512	1.1722	1628.7
8.64	865	2.5	NaN	-3.473	20.066	3.8214	-167.05	15.763	5.8953	17.63	-801.08	1159.5	29.258	827.56	1161.2	38.527	28.141	0	0	10.255	-18.133	-19.576	-14.524	-3.8821	12.536	20.125	15.704	6.373	-5.5962	0.54857	1.1805	1628.7
8.65	866	2.5	NaN	-3.4638	20.087	3.8316	-167.06	15.772	5.8789	17.647	-801.02	1159.5	29.264	827.56	1161.2	38.58	29.111	0	0	10.412	-18.287	-19.577	-14.524	-3.8725	12.536	20.146	15.713	6.5392	-5.7509	0.56914	1.1884	1628.6
8.66	867	2.5	NaN	-3.453	20.108	3.8278	-167.06	15.773	5.8458	17.706	-800.96	1159.5	29.266	827.58	1161.2	37.477	28.134	0	0	10.472	-18.346	-19.577	-14.524	-3.8597	12.533	20.167	15.713	6.6118	-5.8124	0.59021	1.1887	1628.6
8.67	868	2.5	NaN	-3.4455	20.124	3.8228	-167.07	15.765	5.8136	17.754	-800.91	1159.5	29.298	827.62	1161.2	37.275	25.169	0	0	10.524	-18.397	-19.578	-14.525	-3.8516	12.527	20.185	15.705	6.6721	-5.8704	0.6074	1.18	1628.6
8.68	869	2.5	NaN	-3.4499	20.143	3.8478	-167.07	15.762	5.8137	17.679	-800.88	1159.5	29.359	827.62	1161.3	36.737	24.257	0	0	10.533	-18.406	-19.58	-14.527	-3.8609	12.521	20.203	15.701	6.6718	-5.8845	0.62358	1.1744	1628.6
8.69	870	2.5	NaN	-3.4397	20.156	3.8391	-167.06	15.766	5.7986	17.718	-800.84	1159.5	29.387	827.59	1161.3	34.922	24.005	0	0	10.579	-18.451	-19.582	-14.529	-3.8503	12.53	20.218	15.704	6.7284	-5.9212	0.63613	1.1755	1628.5
8.7	871	2.5	NaN	-3.4353	20.161	3.8372	-167.05	15.774	5.796	17.736	-800.84	1159.5	29.438	827.57	1161.3	31.206	24.005	0	0	10.629	-18.5	-19.584	-14.531	-3.847	12.535	20.224	15.711	6.7817	-5.9649	0.64064	1.1801	1628.4
8.71	872	2.5	NaN	-3.4344	20.174	3.8473	-167.05	15.782	5.814	17.704	-800.82	1159.5	29.548	827.52	1161.4	24.718	24.005	0	0	10.65	-18.521	-19.588	-14.535	-3.8511	12.535	20.239	15.717	6.799	-5.9867	0.65044	1.1817	1628.4
8.72	873	2.5	NaN	-3.4335	20.194	3.865	-167.04	15.788	5.8319	17.633	-800.77	1159.5	29.656	827.47	1161.4	23.649	24.005	0	0	10.674	-18.545	-19.592	-14.54	-3.8566	12.537	20.26	15.722	6.8173	-6.0079	0.66776	1.1818	1628.3
8.73	874	2.5	NaN	-3.4289	20.201	3.8753	-167.01	15.797	5.7928	17.584	-800.74	1159.5	29.585	827.45	1161.4	23.649	24.005	0	0	10.716	-18.586	-19.596	-14.544	-3.8512	12.568	20.269	15.73	6.8645	-6.018	0.67254	1.1859	1628.2
8.74	875	2.5	NaN	-3.4301	20.208	3.8509	-166.97	15.782	5.785	17.623	-800.7	1159.5	29.674	827.4	1161.4	23.649	33.157	0	0	10.656	-18.527	-19.6	-14.548	-3.8542	12.603	20.277	15.712	6.8013	-5.924	0.67661	1.1648	1628.1
8.75	876	2.5	NaN	-3.4294	20.201	3.8321	-166.95	15.778	5.7788	17.667	-800.7	1159.4	29.715	827.34	1161.5	23.649	24.005	0	0	10.54	-18.413	-19.605	-14.552	-3.8534	12.624	20.272	15.707	6.6867	-5.7888	0.66772	1.1548	1628.1
8.76	877	2.5	NaN	-3.4298	20.191	3.8195	-166.94	15.769	5.7694	17.696	-800.71	1159.4	29.733	827.32	1161.5	23.649	55.975	0	0	10.425	-18.3	-19.609	-14.556	-3.8534	12.641	20.264	15.696	6.5714	-5.6587	0.6551	1.1392	1628.1
8.77	878	2.5	NaN	-3.4321	20.184	3.8179	-166.92	15.752	5.7653	17.687	-800.72	1159.4	29.762	827.3	1161.5	23.649	62.874	0	1	10.309	-18.186	-19.613	-14.561	-3.857	12.654	20.258	15.678	6.4524	-5.5321	0.64468	1.1175	1628.1
8.78	879	2.5	NaN	-3.4346	20.18	3.8374	-166.91	15.749	5.7884	17.621	-800.73	1159.3	29.847	827.25	1161.5	23.649	65.275	0	1	10.194	-18.073	-19.618	-14.565	-3.8649	12.658	20.256	15.673	6.3292	-5.4147	0.63856	1.1075	1628
8.79	880	78	NaN	-3.4375	20.171	3.8486	-166.9	15.757	5.814	17.565	-800.77	1159.3	29.921	827.13	1161.5	23.649	64.88	0	1	10.079	-17.959	-19.622	-14.569	-3.8724	12.665	20.25	15.678	6.2063	-5.2942	0.62838	1.1088	1627.9
8.8	881	78	NaN	-3.4461	20.164	3.8409	-166.9	15.753	5.8348	17.565	-800.81	1159.3	30.002	827.08	1161.5	23.649	62.865	0	1	9.9634	-17.846	-19.626	-14.574	-3.8839	12.657	20.244	15.673	6.0795	-5.1883	0.61716	1.0994	1627.9
8.81	882	78	0	-3.451	20.16	3.8307	-166.9	15.755	5.8356	17.567	-800.83	1159.2	30.012	827.03	1161.5	23.649	61.846	0	1	9.848	-17.732	-19.631	-14.578	-3.8891	12.661	20.24	15.675	5.9589	-5.0711	0.6097	1.0968	1627.9
8.82	883	78	NaN	-3.4525	20.163	3.8218	-166.9	15.763	5.8358	17.562	-800.84	1159.2	30.016	826.97	1161.5	23.649	61.053	0	1	9.7506	-17.636	-19.635	-14.582	-3.8908	12.663	20.244	15.682	5.8598	-4.9728	0.60892	1.0998	1627.9
8.83	884	78	NaN	-3.4514	20.173	3.8142	-166.9	15.776	5.8481	17.551	-800.86	1159.2	30.055	826.9	1161.5	23.649	61.108	0	1	9.7436	-17.629	-19.637	-14.584	-3.8916	12.658	20.255	15.694	5.8521	-4.9712	0.6177	1.1097	1627.8
8.84	885	78	NaN	-3.4524	20.191	3.7921	-166.9	15.803	5.8681	17.574	-800.89	1159.2	30.117	826.77	1161.5	23.649	62.227	0	1	9.7521	-17.638	-19.64	-14.587	-3.8939	12.658	20.274	15.72	5.8582	-4.9802	0.63393	1.1331	1627.7
8.85	886	78	NaN	-3.4585	20.215	3.8028	-166.91	15.809	5.8875	17.488	-800.96	1159.2	30.202	826.68	1161.5	23.649	61.357	0	1	9.7731	-17.658	-19.643	-14.59	-3.9061	12.64	20.298	15.726	5.867	-5.018	0.65446	1.1359	1627.7
8.86	887	78	NaN	-3.4657	20.241	3.8064	-166.91	15.818	5.895	17.427	-801	1159.2	30.246	826.6	1161.5	23.649	59.209	0	1	9.8347	-17.719	-19.646	-14.593	-3.917	12.635	20.323	15.736	5.9177	-5.0841	0.67776	1.1426	1627.7
8.87	888	78	NaN	-3.4724	20.272	3.7905	-166.9	15.836	5.8964	17.431	-801.04	1159.2	30.26	826.49	1161.5	23.649	56.15	0	1	9.8987	-17.782	-19.648	-14.596	-3.924	12.645	20.354	15.754	5.9747	-5.1366	0.70534	1.1589	1627.6
8.88	889	78	NaN	-3.4775	20.312	3.7517	-166.89	15.865	5.9123	17.5	-801.11	1159.2	30.307	826.32	1161.5	23.649	54.994	0	1	9.9967	-17.878	-19.652	-14.599	-3.9283	12.664	20.394	15.783	6.0684	-5.2145	0.74285	1.1841	1627.5
8.89	890	78	NaN	-3.4855	20.35	3.7539	-166.88	15.878	5.9223	17.435	-801.14	1159.2	30.333	826.18	1161.5	23.649	54.734	0	1	10.084	-17.964	-19.655	-14.603	-3.9396	12.665	20.432	15.797	6.1443	-5.2991	0.77631	1.194	1627.4
8.9	891	78	NaN	-3.487	20.391	3.7358	-166.87	15.874	5.9159	17.45	-801.15	1159.2	30.323	826.07	1161.5	23.649	55.089	0	1	10.14	-18.019	-19.66	-14.607	-3.9402	12.672	20.473	15.793	6.1994	-5.3465	0.81285	1.1853	1627.3
8.91	892	78	NaN	-3.4911	20.432	3.719	-166.87	15.856	5.9129	17.469	-801.17	1159.2	30.326	825.96	1161.5	23.649	55.057	0	1	10.147	-18.026	-19.664	-14.612	-3.9439	12.675	20.513	15.775	6.2032	-5.3509	0.84913	1.1629	1627.2
8.92	893	78	NaN	-3.5065	20.469	3.7261	-166.88	15.83	5.9317	17.406	-801.24	1159.2	30.384	825.84	1161.5	23.649	56.671	0	1	10.135	-18.014	-19.669	-14.616	-3.9635	12.663	20.551	15.748	6.1712	-5.3516	0.88287	1.1319	1627.1
8.93	894	78	NaN	-3.5182	20.542	3.7097	-166.89	15.799	5.9356	17.388	-801.28	1159.2	30.402	825.58	1161.5	23.649	57.604	0	1	10.142	-18.021	-19.673	-14.62	-3.9766	12.648	20.624	15.717	6.1652	-5.3728	0.95088	1.0972	1626.9
8.94	895	78	NaN	-3.5188	20.644	3.6787	-166.91	15.715	5.9148	17.423	-801.31	1159.2	30.348	825.33	1161.5	23.649	56.89	0	1	10.121	-18.001	-19.676	-14.624	-3.9741	12.632	20.725	15.634	6.1469	-5.3686	1.0487	1.0103	1626.7
8.95	896	78	NaN	-3.5106	20.724	3.6123	-166.93	15.636	5.8938	17.603	-801.32	1159.2	30.289	825.13	1161.5	23.649	55.886	0	1	10.068	-17.949	-19.679	-14.626	-3.9575	12.62	20.805	15.555	6.1105	-5.3282	1.1262	0.9291	1626.5
8.96	897	78	NaN	-3.4972	20.78	3.5354	-166.95	15.581	5.8881	17.853	-801.32	1159.1	30.269	824.96	1161.4	23.649	54.87	0	1	9.9816	-17.864	-19.683	-14.63	-3.9346	12.608	20.861	15.5	6.047	-5.2554	1.1786	0.86969	1626.3
8.97	898	78	NaN	-3.4874	20.881	3.5726	-166.99	15.518	5.9151	17.744	-801.33	1159.2	30.324	824.69	1161.4	23.649	46.685	0	1	9.853	-17.737	-19.687	-14.635	-3.9307	12.565	20.961	15.437	5.9223	-5.1723	1.274	0.8028	1626.1
8.98	899	78	NaN	-3.4834	20.957	3.5943	-167.01	15.473	5.9134	17.691	-801.32	1159.2	30.287	824.53	1161.4	23.649	39.544	0	1	9.8046	-17.689	-19.692	-14.639	-3.9273	12.545	21.037	15.393	5.8773	-5.1444	1.3448	0.75379	1625.9
8.99	900	78	NaN	-3.4763	21.047	3.6455	-167.03	15.441	5.9231	17.63	-801.35	1159.3	30.246	824.31	1161.5	23.649	24.78	0	1	9.7547	-17.64	-19.696	-14.644	-3.9209	12.529	21.123	15.365	5.8338	-5.1112	1.4264	0.72139	1625.7
9	901	78	NaN	-3.4623	21.148	3.6945	-167.04	15.431	5.9522	17.606	-801.39	1159.4	30.219	824.02	1161.5	23.649	25.319	0	1	9.6363	-17.524	-19.701	-14.648	-3.9069	12.519	21.22	15.358	5.7294	-5.0046	1.5194	0.70983	1625.5
9.01	902	78	NaN	-3.4385	21.25	3.6852	-167.04	15.45	6.0023	17.696	-801.34	1159.5	30.207	823.71	1161.6	23.649	24.005	0	1	9.5574	-17.446	-19.709	-14.657	-3.8796	12.523	21.322	15.377	5.6778	-4.9233	1.613	0.72085	1625.1
9.02	903	78	NaN	-3.4384	21.316	3.78	-167.02	15.478	5.9999	17.401	-801.32	1159.6	30.086	823.51	1161.6	23.649	46.001	0	1	9.505	-17.395	-19.72	-14.667	-3.8857	12.534	21.387	15.407	5.6194	-4.8605	1.667	0.73948	1624.9
9.03	904	78	NaN	-3.4254	21.384	3.8236	-167	15.545	6.0467	17.289	-801.29	1159.6	30.052	823.17	1161.6	23.649	52.44	0	1	9.518	-17.407	-19.724	-14.672	-3.8755	12.549	21.454	15.475	5.6425	-4.858	1.73	0.80294	1624.5
9.04	905	78	NaN	-3.406	21.443	3.8256	-166.97	15.633	6.1221	17.323	-801.25	1159.7	30.045	822.76	1161.7	23.649	39.336	0	1	9.5319	-17.421	-19.729	-14.676	-3.8548	12.579	21.513	15.563	5.6771	-4.8425	1.7845	0.88742	1624.1
9.05	906	78	NaN	-3.3918	21.479	3.8065	-166.93	15.722	6.199	17.423	-801.22	1159.7	30.022	822.37	1161.7	23.649	39.43	0	1	9.4753	-17.365	-19.732	-14.679	-3.8364	12.621	21.55	15.651	5.6389	-4.7443	1.818	0.97231	1623.6
9.06	907	78	NaN	-3.4282	21.454	3.846	-166.92	15.753	6.2025	17.253	-801.34	1159.7	29.959	822.23	1161.7	23.649	57.961	0	1	9.4064	-17.297	-19.735	-14.682	-3.8765	12.633	21.525	15.682	5.5298	-4.6647	1.7898	1.0001	1623.6
9.07	908	78	NaN	-3.4232	21.455	3.8467	-166.87	15.837	6.2416	17.292	-801.33	1159.7	29.864	821.86	1161.7	23.649	59.718	0	1	9.3192	-17.212	-19.738	-14.685	-3.8669	12.686	21.525	15.768	5.4523	-4.5258	1.7866	1.0828	1623.2
9.08	909	78	NaN	-3.4184	21.433	3.8737	-166.81	15.919	6.2785	17.26	-801.31	1159.7	29.758	821.44	1161.6	23.649	60.545	0	1	9.2245	-17.119	-19.742	-14.69	-3.8597	12.751	21.5	15.852	5.3648	-4.3676	1.7577	1.1628	1622.8
9.09	910	78	NaN	-3.4135	21.394	3.9077	-166.75	15.973	6.305	17.211	-801.28	1159.8	29.658	821.07	1161.6	23.649	59.243	0	1	9.1107	-17.007	-19.747	-14.694	-3.853	12.815	21.457	15.91	5.2577	-4.1914	1.7096	1.2152	1622.4
9.1	911	78	NaN	-3.3817	21.381	3.8641	-166.7	15.978	6.3257	17.445	-801.15	1159.8	29.589	820.86	1161.5	23.649	58.083	0	1	8.8775	-16.777	-19.754	-14.701	-3.8106	12.869	21.44	15.918	5.0668	-3.9081	1.6865	1.2167	1622.1
9.11	912	78	NaN	-3.3949	21.348	3.7877	-166.62	15.904	6.3534	17.716	-801.19	1159.8	29.442	820.42	1161.4	23.649	57.86	0	1	8.7549	-16.656	-19.758	-14.705	-3.8091	12.969	21.405	15.847	4.9457	-3.6878	1.647	1.1418	1621.7
9.12	913	78	NaN	-3.4083	21.351	3.8298	-166.58	15.847	6.3744	17.584	-801.19	1159.9	29.399	820.19	1161.4	34.659	57.615	0	1	8.741	-16.643	-19.759	-14.706	-3.8258	13.005	21.405	15.793	4.9151	-3.6381	1.646	1.0872	1621.4
9.13	914	78	NaN	-3.4286	21.404	3.9499	-166.54	15.723	6.3757	17.241	-801.09	1160	29.356	819.97	1161.3	47.236	56.947	0	1	8.6917	-16.594	-19.759	-14.706	-3.8568	13.03	21.45	15.677	4.8349	-3.5645	1.6912	0.9703	1621.1
9.14	915	78	NaN	-3.4648	21.503	4.0854	-166.46	15.463	6.3465	16.929	-800.89	1160.3	29.198	819.59	1161.2	49.787	55.462	0	1	8.6045	-16.508	-19.759	-14.707	-3.8986	13.101	21.536	15.43	4.706	-3.4072	1.7768	0.72291	1620.5
9.15	916	78	NaN	-3.5099	21.483	4.1078	-166.4	15.321	6.2877	16.791	-801.09	1160.3	28.992	819.34	1161.1	49.653	54.732	0	1	8.4812	-16.387	-19.76	-14.707	-3.9413	13.166	21.512	15.293	4.5399	-3.2209	1.7526	0.58571	1620.5
9.16	917	78	NaN	-3.5022	21.504	4.0209	-166.35	15.102	6.3762	17.064	-801.21	1160.3	29.167	818.61	1161.1	48.447	53.179	0	1	8.3631	-16.271	-19.759	-14.707	-3.9303	13.218	21.532	15.074	4.4328	-3.0533	1.7725	0.36681	1619.9
9.17	918	78	NaN	-3.4914	21.54	3.9784	-166.31	14.926	6.4422	17.204	-801.28	1160.3	29.297	817.93	1161.1	47.789	50.914	0	1	8.2761	-16.185	-19.758	-14.705	-3.9193	13.258	21.567	14.899	4.3568	-2.9271	1.8091	0.19447	1619.3
9.18	919	78	NaN	-3.5	21.584	4.0344	-166.28	14.829	6.4341	17.018	-801.31	1160.4	29.263	817.47	1161	47.835	44.959	0	1	8.2511	-16.161	-19.755	-14.703	-3.9334	13.289	21.606	14.806	4.3177	-2.8714	1.8506	0.10367	1618.8
9.19	920	78	NaN	-3.5294	21.641	4.1385	-166.24	14.738	6.4393	16.677	-801.31	1160.4	29.327	816.96	1160.9	48.236	46.485	0	1	8.2602	-16.17	-19.753	-14.7	-3.9773	13.31	21.658	14.721	4.2829	-2.8595	1.9053	0.020984	1618.3
9.2	921	78	NaN	-3.5518	21.694	4.2051	-166.21	14.628	6.3766	16.464	-801.27	1160.5	29.233	816.54	1160.8	51.555	49.284	0	1	8.2043	-16.115	-19.75	-14.697	-4.004	13.337	21.704	14.618	4.2003	-2.7779	1.9541	-0.079651	1617.9
9.21	922	78	NaN	-3.5648	21.699	4.211	-166.19	14.54	6.3696	16.429	-801.3	1160.5	29.309	815.83	1160.7	52.819	48.893	0	1	8.1494	-16.061	-19.747	-14.694	-4.0211	13.352	21.706	14.533	4.1283	-2.7082	1.9584	-0.16104	1617.2
9.22	923	78	NaN	-3.5677	21.652	4.1482	-166.18	14.49	6.4028	16.593	-801.4	1160.5	29.507	814.87	1160.7	52.787	48.995	0	1	8.2328	-16.143	-19.743	-14.691	-4.0255	13.359	21.659	14.483	4.2073	-2.7838	1.9159	-0.20784	1616.3
9.23	924	78	NaN	-3.5608	21.56	4.0142	-166.19	14.487	6.4228	16.962	-801.5	1160.4	29.672	813.81	1160.7	52.422	51.817	0	1	8.2798	-16.189	-19.739	-14.686	-4.0116	13.363	21.571	14.476	4.2681	-2.8259	1.8321	-0.21029	1615.4
9.24	925	78	NaN	-3.5118	21.515	3.9576	-166.2	14.368	6.3161	17.202	-801.39	1160.3	29.634	813.01	1160.5	52.447	51.48	0	1	8.2693	-16.179	-19.734	-14.681	-3.953	13.362	21.521	14.362	4.3163	-2.8168	1.7873	-0.31921	1614.4
9.25	926	78	NaN	-3.5044	21.452	3.999	-166.21	14.268	6.21	17.089	-801.37	1160.4	29.585	812.18	1160.4	51.643	46.887	0	1	8.348	-16.256	-19.729	-14.676	-3.9481	13.344	21.455	14.265	4.3998	-2.9118	1.726	-0.41178	1613.6
9.26	927	78	NaN	-3.5045	21.385	4.0196	-166.23	14.202	6.1354	17.032	-801.38	1160.3	29.572	811.39	1160.4	51.113	49.02	0	1	8.4362	-16.343	-19.724	-14.671	-3.95	13.32	21.389	14.199	4.4862	-3.023	1.6646	-0.47262	1612.8
9.27	928	78	NaN	-3.4911	21.323	3.9568	-166.27	14.175	6.107	17.247	-801.37	1160.3	29.628	810.68	1160.5	50.601	55.389	0	1	8.4397	-16.346	-19.718	-14.665	-3.9311	13.293	21.331	14.167	4.5086	-3.0535	1.6132	-0.49852	1612.1
9.28	929	78	NaN	-3.4833	21.261	3.9333	-166.31	14.134	6.0904	17.31	-801.36	1160.2	29.758	809.96	1160.5	49.373	57.811	0	1	8.4368	-16.343	-19.711	-14.658	-3.9259	13.244	21.271	14.124	4.5108	-3.0994	1.5604	-0.53369	1611.4
9.29	930	78	NaN	-3.4773	21.183	3.9018	-166.38	14.046	6.0969	17.379	-801.4	1160.2	29.965	809.35	1160.5	49.023	59.138	0	1	8.4284	-16.335	-19.702	-14.649	-3.925	13.169	21.195	14.035	4.5034	-3.1658	1.4929	-0.61437	1610.8
9.3	931	78	NaN	-3.4712	21.088	3.8572	-166.47	13.94	6.0378	17.487	-801.4	1160.2	30.085	808.43	1160.6	45.158	59.09	0	1	8.3988	-16.306	-19.697	-14.644	-3.9196	13.086	21.101	13.927	4.4792	-3.2201	1.404	-0.71742	1609.9
9.31	932	78	NaN	-3.4692	21	3.8275	-166.55	13.843	5.9411	17.547	-801.38	1160.2	30.123	807.33	1160.6	44.553	57.039	0	1	8.35	-16.258	-19.695	-14.642	-3.9171	13.007	21.015	13.828	4.4329	-3.2513	1.3199	-0.81408	1608.8
9.32	933	78	NaN	-3.4813	20.982	3.8805	-166.59	13.801	5.9283	17.349	-801.32	1160.2	30.2	806.61	1160.7	49.477	57.166	0	1	8.4188	-16.326	-19.693	-14.64	-3.9392	12.951	20.997	13.787	4.4796	-3.3751	1.3041	-0.85361	1608
9.33	934	78	NaN	-3.481	20.953	3.9198	-166.64	13.732	5.939	17.209	-801.26	1160.3	30.394	805.63	1160.7	47.649	58.157	0	1	8.4451	-16.352	-19.691	-14.638	-3.9511	12.894	20.97	13.716	4.494	-3.4572	1.2786	-0.92204	1606.9
9.34	935	78	NaN	-3.4898	20.903	3.9046	-166.64	13.676	5.899	17.227	-801.21	1160.2	30.43	804.67	1160.8	46.618	56.255	0	1	8.3444	-16.252	-19.69	-14.637	-3.9609	12.889	20.921	13.658	4.3835	-3.363	1.2312	-0.9797	1605.9
9.35	936	78	NaN	-3.4949	20.847	3.8534	-166.63	13.65	5.873	17.363	-801.18	1160.2	30.454	803.8	1160.8	47.447	57.911	0	1	8.3096	-16.218	-19.69	-14.637	-3.9622	12.901	20.869	13.628	4.3474	-3.3172	1.1796	-1.0085	1605
9.36	937	78	NaN	-3.4841	20.806	3.793	-166.64	13.663	5.9256	17.552	-801.15	1160.2	30.625	803.02	1160.9	46.833	57.32	0	1	8.3025	-16.211	-19.689	-14.637	-3.951	12.89	20.831	13.637	4.3515	-3.3209	1.142	-0.99911	1604.2
9.37	938	78	NaN	-3.4899	20.782	3.7828	-166.65	13.644	5.9742	17.569	-801.12	1160.2	30.823	802.3	1160.9	39.697	57.754	0	1	8.2381	-16.148	-19.69	-14.637	-3.9635	12.872	20.809	13.617	4.2746	-3.2764	1.1188	-1.0208	1603.5
9.38	939	78	NaN	-3.4921	20.773	3.8078	-166.64	13.637	5.9696	17.493	-801.06	1160.2	30.881	801.61	1161	44.21	58.196	0	1	8.1742	-16.085	-19.691	-14.638	-3.9708	12.881	20.8	13.61	4.2035	-3.2036	1.1091	-1.0284	1602.7
9.39	940	78	NaN	-3.5026	20.778	3.9011	-166.62	13.616	5.9366	17.201	-800.99	1160.3	30.891	800.99	1160.9	41.139	57.155	0	1	8.1187	-16.03	-19.691	-14.638	-3.9922	12.892	20.802	13.592	4.1265	-3.1381	1.1108	-1.046	1602
9.4	941	78	NaN	-3.5197	20.786	4.0317	-166.6	13.545	5.8829	16.782	-800.93	1160.4	30.913	800.41	1160.9	43.686	54.569	0	1	8.0616	-15.974	-19.691	-14.638	-4.0253	12.895	20.805	13.526	4.0363	-3.0791	1.1144	-1.1123	1601.4
9.41	942	78	NaN	-3.5195	20.767	4.0335	-166.59	13.326	5.7956	16.774	-800.87	1160.4	31.018	799.81	1160.8	42.86	56.784	0	1	8.0023	-15.916	-19.69	-14.637	-4.0294	12.902	20.783	13.31	3.9729	-3.0136	1.0933	-1.3275	1600.7
9.42	943	78	NaN	-3.4949	20.771	3.9627	-166.67	13.109	5.6359	16.972	-800.83	1160.3	31.026	799.05	1160.6	43.72	55.501	0	1	7.9942	-15.908	-19.69	-14.638	-3.9981	12.832	20.78	13.101	3.9961	-3.0762	1.0895	-1.5366	1599.9
9.43	944	78	NaN	-3.4642	20.797	3.8629	-166.76	12.844	5.4238	17.27	-800.77	1160.3	30.917	798.29	1160.3	41.321	55.704	0	1	7.99	-15.904	-19.691	-14.638	-3.9531	12.755	20.798	12.843	4.0369	-3.1489	1.1072	-1.7948	1599.1
9.44	945	78	NaN	-3.447	20.841	3.8303	-166.85	12.545	5.1874	17.36	-800.71	1160.3	30.742	797.69	1160.1	52.475	56.569	0	1	7.9553	-15.87	-19.692	-14.639	-3.9266	12.675	20.834	12.552	4.0286	-3.1945	1.1424	-2.0875	1598.5
9.45	946	78	NaN	-3.4672	20.899	3.9928	-166.93	12.245	4.9646	16.827	-800.65	1160.3	30.584	797.47	1159.8	56.58	57.085	1	1	7.905	-15.82	-19.692	-14.64	-3.9604	12.581	20.881	12.263	3.9446	-3.2391	1.1886	-2.3771	1598.2
9.46	947	78	NaN	-3.4717	20.906	4.0385	-167.1	12.053	4.9641	16.671	-800.65	1160.4	30.876	796.99	1159.8	55.172	56.91	1	1	7.8435	-15.76	-19.693	-14.64	-3.9811	12.386	20.886	12.074	3.8624	-3.3732	1.1931	-2.5664	1597.7
9.47	948	78	NaN	-3.4853	20.889	4.0277	-167.29	11.898	4.9825	16.679	-800.7	1160.3	31.142	796.5	1159.7	53.572	56.089	1	1	7.8269	-15.743	-19.694	-14.641	-4.0042	12.19	20.867	11.92	3.8228	-3.5532	1.1729	-2.7216	1597.3
9.48	949	78	NaN	-3.4926	20.849	3.9715	-167.48	11.855	4.9961	16.833	-800.78	1160.2	31.299	795.78	1159.6	50.435	57.245	0	1	7.8443	-15.76	-19.696	-14.643	-4.0117	12.004	20.826	11.878	3.8326	-3.7567	1.1302	-2.7649	1596.6
9.49	950	78	NaN	-3.4859	20.794	3.893	-167.65	11.959	4.9936	17.072	-800.88	1160.2	31.319	794.82	1159.5	48.692	56.329	0	1	7.759	-15.676	-19.697	-14.644	-3.9974	11.836	20.771	11.982	3.7616	-3.8401	1.0744	-2.6619	1595.8
9.5	951	78	NaN	-3.4844	20.766	3.885	-167.79	12.098	5.0087	17.103	-800.93	1160.1	31.39	794.29	1159.5	43.774	54.621	0	1	7.6943	-15.613	-19.697	-14.644	-3.9975	11.696	20.743	12.121	3.6967	-3.9168	1.0454	-2.5231	1595.3
9.51	952	78	NaN	-3.4858	20.761	3.8798	-167.93	12.388	4.9723	17.063	-800.84	1160.1	31.352	793.57	1159.4	45.988	55.595	0	1	7.6803	-15.599	-19.696	-14.644	-3.9993	11.553	20.738	12.41	3.681	-4.0461	1.0416	-2.2333	1594.5
9.52	953	78	NaN	-3.4943	20.753	3.8995	-168.05	12.664	4.9124	16.968	-800.77	1160	31.34	792.95	1159.4	46.133	55.412	0	1	7.6338	-15.553	-19.697	-14.644	-4.011	11.433	20.73	12.687	3.6228	-4.1205	1.0334	-1.9569	1593.8
9.53	954	78	NaN	-3.5023	20.737	3.9252	-168.12	12.869	4.846	16.887	-800.75	1160.1	31.374	792.52	1159.4	47.212	54.953	0	1	7.5855	-15.506	-19.698	-14.645	-4.0233	11.355	20.713	12.893	3.5622	-4.1508	1.015	-1.7522	1593.3
9.54	955	78	NaN	-3.4898	20.712	3.8995	-168.13	12.973	4.7945	16.965	-800.7	1160.1	31.418	792.31	1159.4	47.028	56.707	0	1	7.6301	-15.55	-19.7	-14.647	-4.0096	11.348	20.689	12.997	3.6205	-4.2021	0.98923	-1.6503	1593.1
9.55	956	78	NaN	-3.4827	20.66	3.8736	-168.11	13.028	4.7352	17.047	-800.71	1160.1	31.436	792.22	1159.4	49.114	57.139	0	1	7.673	-15.592	-19.701	-14.649	-4.0002	11.369	20.638	13.05	3.6727	-4.2226	0.93656	-1.5984	1593
9.56	957	78	NaN	-3.481	20.576	3.8599	-168.04	13.066	4.7326	17.105	-800.72	1160	31.577	792.13	1159.5	46.947	55.732	0	1	7.6973	-15.616	-19.702	-14.649	-4.0016	11.435	20.557	13.085	3.6958	-4.1811	0.85547	-1.5644	1592.9
9.57	958	78	NaN	-3.4812	20.505	3.852	-167.97	13.082	4.7524	17.149	-800.72	1160	31.725	792.08	1159.6	46.111	55.163	0	1	7.7366	-15.654	-19.703	-14.65	-4.0055	11.508	20.49	13.097	3.7311	-4.1465	0.78709	-1.5527	1592.9
9.58	959	78	NaN	-3.4805	20.487	3.8472	-167.92	13.072	4.767	17.175	-800.67	1160.1	31.792	792.12	1159.6	48.241	55.037	0	1	7.7924	-15.709	-19.703	-14.651	-4.0063	11.559	20.472	13.087	3.7861	-4.1506	0.76846	-1.5639	1592.8
9.59	960	78	NaN	-3.4935	20.429	3.9227	-167.74	13.101	4.9768	16.908	-800.55	1160.1	32.374	792	1159.8	49.588	57.333	0	1	7.8568	-15.773	-19.706	-14.653	-4.0499	11.708	20.419	13.11	3.8069	-4.0649	0.71356	-1.5425	1592.6
9.6	961	78	NaN	-3.4986	20.395	3.9471	-167.6	13.153	5.041	16.83	-800.47	1160.1	32.546	791.91	1159.9	48.089	56.481	0	1	7.892	-15.807	-19.708	-14.656	-4.0641	11.837	20.388	13.16	3.828	-3.9704	0.67927	-1.4953	1592.5
9.61	962	78	NaN	-3.5038	20.356	3.9361	-167.43	13.262	5.0388	16.873	-800.39	1160.1	32.509	791.8	1160	42.597	57.301	0	1	7.8291	-15.745	-19.711	-14.658	-4.0664	12.006	20.352	13.266	3.7627	-3.7391	0.64055	-1.3921	1592.3
9.62	963	78	NaN	-3.5074	20.309	3.9021	-167.24	13.414	5.029	16.991	-800.32	1160.1	32.426	791.63	1160.1	42.854	55.608	0	1	7.8706	-15.786	-19.713	-14.66	-4.0629	12.209	20.31	13.413	3.8078	-3.5774	0.5974	-1.2465	1592
9.63	964	78	NaN	-3.4905	20.293	3.8619	-167.13	13.503	5.0978	17.139	-800.23	1160	32.571	791.52	1160.2	39.73	55.436	0	1	7.9738	-15.888	-19.713	-14.661	-4.046	12.318	20.299	13.497	3.9278	-3.57	0.58543	-1.1637	1591.8
9.64	965	78	NaN	-3.4805	20.279	3.8909	-166.98	13.561	5.1661	17.086	-800.17	1160	32.728	791.43	1160.3	42.67	56.604	0	1	8.0754	-15.988	-19.715	-14.662	-4.0436	12.46	20.288	13.553	4.0318	-3.5274	0.57305	-1.1098	1591.7
9.65	966	78	NaN	-3.487	20.255	3.9634	-166.85	13.619	5.2614	16.888	-800.11	1160	32.909	791.38	1160.4	41.369	58.237	0	1	8.1759	-16.087	-19.717	-14.665	-4.0638	12.577	20.268	13.606	4.1121	-3.5094	0.55047	-1.0583	1591.6
9.66	967	78	NaN	-3.4885	20.232	4.015	-166.73	13.689	5.3689	16.758	-800.04	1160	33.073	791.32	1160.5	43.836	57.446	0	1	8.1182	-16.03	-19.721	-14.669	-4.0759	12.679	20.25	13.671	4.0422	-3.3504	0.52831	-0.9977	1591.4
9.67	968	78	NaN	-3.4509	20.228	3.957	-166.62	13.782	5.4593	16.992	-799.94	1159.9	33.158	791.21	1160.6	43.763	55.782	0	1	8.0959	-16.008	-19.724	-14.671	-4.033	12.798	20.252	13.757	4.0629	-3.2103	0.5282	-0.91393	1591.2
9.68	969	78	NaN	-3.4322	20.255	3.9151	-166.54	13.834	5.4668	17.135	-799.84	1159.8	33.067	791.17	1160.6	42.418	57.886	0	1	8.1342	-16.046	-19.725	-14.672	-4.0059	12.883	20.283	13.806	4.1283	-3.1629	0.55799	-0.86623	1591.1
9.69	970	78	NaN	-3.4182	20.282	3.906	-166.49	13.878	5.5033	17.18	-799.74	1159.8	33.06	791.14	1160.7	41.694	57.112	0	1	8.1699	-16.081	-19.727	-14.674	-3.9901	12.937	20.313	13.846	4.1798	-3.1438	0.58662	-0.82794	1591
9.7	971	78	NaN	-3.4081	20.319	3.9353	-166.45	13.933	5.5657	17.106	-799.62	1159.8	33.115	791.08	1160.8	43.813	55.925	0	1	8.1961	-16.107	-19.729	-14.676	-3.9847	12.97	20.355	13.897	4.2114	-3.1369	0.6264	-0.77851	1590.8
9.71	972	78	NaN	-3.3985	20.37	3.9907	-166.42	14.007	5.6376	16.957	-799.48	1159.8	33.177	790.96	1160.9	42.841	56.07	0	1	8.1739	-16.085	-19.731	-14.678	-3.9829	12.993	20.409	13.968	4.191	-3.0921	0.67842	-0.71045	1590.5
9.72	973	78	NaN	-3.3701	20.388	3.9737	-166.39	14.057	5.6318	17.065	-799.34	1159.7	33.02	790.93	1160.9	41.688	56.995	0	1	8.1437	-16.055	-19.732	-14.68	-3.9449	13.032	20.43	14.016	4.1988	-3.0234	0.69755	-0.66388	1590.3
9.73	974	78	NaN	-3.3513	20.366	3.9748	-166.38	14.124	5.6586	17.099	-799.28	1159.7	32.974	790.83	1160.9	41.667	55.976	0	1	8.06	-15.973	-19.733	-14.68	-3.9233	13.046	20.411	14.079	4.1367	-2.9271	0.67866	-0.60075	1590.2
9.74	975	78	NaN	-3.3392	20.32	3.9645	-166.38	14.189	5.6867	17.166	-799.27	1159.6	32.933	790.72	1160.9	42.138	56.88	0	1	8.0662	-15.979	-19.734	-14.681	-3.9074	13.05	20.368	14.14	4.1588	-2.9285	0.63484	-0.5406	1590.1
9.75	976	78	NaN	-3.33	20.258	3.9495	-166.39	14.245	5.6991	17.255	-799.25	1159.5	32.838	790.61	1161	42.513	57.662	0	1	8.1567	-16.068	-19.735	-14.683	-3.8915	13.052	20.311	14.193	4.2652	-3.0157	0.57599	-0.49024	1589.9
9.76	977	78	NaN	-3.3172	20.198	3.9638	-166.39	14.286	5.6773	17.269	-799.17	1159.4	32.612	790.49	1161	43.882	56.734	0	1	8.1438	-16.055	-19.737	-14.685	-3.8703	13.056	20.253	14.231	4.2736	-2.9988	0.5158	-0.45369	1589.7
9.77	978	78	NaN	-3.3064	20.153	3.9754	-166.41	14.284	5.6734	17.283	-799.12	1159.4	32.503	790.45	1161	42.944	56.583	0	1	8.1283	-16.04	-19.739	-14.686	-3.855	13.037	20.211	14.226	4.2733	-3.0033	0.47214	-0.4602	1589.6
9.78	979	78	NaN	-3.299	20.108	4.0003	-166.43	14.288	5.6626	17.264	-799.08	1159.3	32.368	790.37	1161	42.21	56.27	0	1	8.1353	-16.047	-19.739	-14.687	-3.8435	13.021	20.169	14.227	4.2918	-3.0257	0.42995	-0.45942	1589.5
9.79	980	78	NaN	-3.3015	20.05	4.0192	-166.44	14.246	5.6345	17.265	-799.02	1159.2	32.169	790.36	1161	42.424	56.701	0	1	8.1581	-16.069	-19.74	-14.687	-3.8387	13.026	20.114	14.181	4.3193	-3.0434	0.37474	-0.50566	1589.5
9.8	981	78	NaN	-3.3179	19.97	4.0131	-166.42	14.12	5.5886	17.339	-798.94	1159.1	31.897	790.5	1161.1	41.571	57.129	0	1	8.1887	-16.099	-19.74	-14.688	-3.8426	13.056	20.039	14.051	4.3461	-3.0433	0.29843	-0.63621	1589.5
9.81	982	78	NaN	-3.3149	19.929	4.0031	-166.5	14.192	5.6416	17.405	-798.91	1159.1	31.833	790.2	1161.1	41.92	56.764	0	1	8.2131	-16.123	-19.742	-14.689	-3.835	12.982	20.001	14.12	4.378	-3.1409	0.25912	-0.56933	1589.2
9.82	983	78	NaN	-3.3205	19.906	4.0047	-166.52	14.203	5.6539	17.424	-798.87	1159.1	31.699	790.05	1161.1	41.646	57.33	0	1	8.2358	-16.146	-19.744	-14.691	-3.8352	12.966	19.979	14.13	4.4006	-3.1796	0.23526	-0.56075	1589
9.83	984	78	NaN	-3.3267	19.885	4.0191	-166.51	14.198	5.6612	17.426	-798.83	1159	31.527	789.93	1161.1	42.766	56.953	0	1	8.302	-16.211	-19.746	-14.693	-3.8352	12.978	19.959	14.124	4.4667	-3.2324	0.21349	-0.56928	1588.8
9.84	985	78	NaN	-3.3308	19.864	4.0422	-166.49	14.199	5.6778	17.425	-798.8	1159	31.345	789.79	1161	43.668	58.603	0	1	8.3401	-16.248	-19.747	-14.695	-3.8328	13.004	19.939	14.124	4.5073	-3.2446	0.1916	-0.57071	1588.7
9.85	986	78	NaN	-3.336	19.858	4.0577	-166.47	14.229	5.6965	17.42	-798.77	1158.9	31.216	789.63	1161	41.801	51.33	0	1	8.3401	-16.248	-19.749	-14.696	-3.8336	13.032	19.934	14.153	4.5065	-3.2162	0.18492	-0.54311	1588.5
9.86	987	78	NaN	-3.3378	19.863	4.0649	-166.45	14.277	5.7623	17.438	-798.73	1158.9	31.224	789.43	1161	41.317	65.648	0	1	8.3793	-16.287	-19.752	-14.699	-3.8351	13.048	19.941	14.199	4.5442	-3.239	0.18892	-0.49959	1588.2
9.87	988	78	NaN	-3.3424	19.871	4.0675	-166.41	14.355	5.8216	17.465	-798.69	1158.9	31.143	789.13	1161.1	44.434	76.211	0	1	8.4251	-16.332	-19.754	-14.701	-3.836	13.094	19.95	14.276	4.5891	-3.238	0.19582	-0.42586	1587.9
9.88	989	78	NaN	-3.3449	19.883	4.0666	-166.35	14.438	5.8513	17.504	-798.66	1158.8	30.953	788.77	1161.1	43.929	77.586	0	1	8.4585	-16.365	-19.755	-14.702	-3.8303	13.167	19.964	14.357	4.6282	-3.1979	0.2089	-0.34532	1587.5
9.89	990	78	NaN	-3.3364	19.904	4.0629	-166.28	14.484	5.8316	17.559	-798.62	1158.8	30.68	788.4	1161.1	45.069	78.998	0	1	8.4946	-16.4	-19.756	-14.703	-3.8101	13.251	19.986	14.402	4.6845	-3.1495	0.23047	-0.30055	1587.1
9.9	991	78	NaN	-3.3229	19.923	4.0669	-166.29	14.393	5.8498	17.569	-798.6	1158.8	30.699	788.32	1161.1	45.962	80.271	0	1	8.5435	-16.448	-19.757	-14.705	-3.7969	13.235	20.006	14.31	4.7466	-3.2132	0.24834	-0.39425	1587
9.91	992	78	NaN	-3.3142	19.941	4.072	-166.32	14.269	5.8607	17.559	-798.57	1158.8	30.742	788.29	1161.1	46.368	80.887	0	1	8.5921	-16.496	-19.76	-14.707	-3.7902	13.204	20.024	14.186	4.802	-3.2924	0.26461	-0.52115	1586.9
9.92	993	78	NaN	-3.3019	19.953	4.0766	-166.34	14.138	5.8404	17.547	-798.56	1158.8	30.722	788.28	1161.1	46.363	80.207	0	1	8.6405	-16.544	-19.762	-14.709	-3.7776	13.185	20.038	14.053	4.8629	-3.3587	0.27576	-0.65609	1586.9
9.93	994	78	NaN	-3.2809	19.96	4.0769	-166.33	14.013	5.7775	17.547	-798.56	1158.8	30.583	788.23	1161.2	44.105	79.247	0	1	8.7414	-16.643	-19.763	-14.71	-3.7516	13.197	20.045	13.927	4.9898	-3.4457	0.28239	-0.78317	1586.8
9.94	995	78	NaN	-3.2539	19.963	4.054	-166.31	13.873	5.697	17.59	-798.55	1158.8	30.359	788.12	1161.3	43.947	75.518	0	1	8.8293	-16.73	-19.764	-14.711	-3.7149	13.232	20.053	13.782	5.1144	-3.4973	0.28911	-0.92875	1586.7
9.95	996	78	NaN	-3.2393	19.965	4.048	-166.31	13.792	5.676	17.584	-798.57	1158.8	30.286	788.04	1161.3	42.188	62.643	0	1	8.8816	-16.781	-19.765	-14.712	-3.698	13.234	20.058	13.699	5.1836	-3.5472	0.29316	-1.0134	1586.7
9.96	997	78	NaN	-3.2248	19.986	4.0496	-166.32	13.754	5.6924	17.532	-798.57	1158.8	30.248	787.89	1161.4	40.68	65.466	0	1	8.9127	-16.812	-19.766	-14.713	-3.6841	13.225	20.081	13.659	5.2287	-3.5865	0.31562	-1.0545	1586.5
9.97	998	78	NaN	-3.2095	20.025	4.0523	-166.33	13.77	5.732	17.448	-798.55	1158.8	30.199	787.64	1161.5	41.526	66.269	0	1	8.9351	-16.834	-19.766	-14.714	-3.6701	13.213	20.122	13.673	5.265	-3.6208	0.35583	-1.041	1586.2
9.98	999	78	NaN	-3.1996	20.066	4.0474	-166.34	13.878	5.7766	17.355	-798.52	1158.9	30.106	787.31	1161.6	44.173	69.736	0	1	8.9104	-16.809	-19.767	-14.714	-3.6603	13.198	20.166	13.778	5.2501	-3.6118	0.39982	-0.936	1585.9
9.99	1000	78	NaN	-3.19	20.1	4.036	-166.34	13.977	5.791	17.334	-798.48	1158.9	29.995	787.08	1161.7	42.816	70.746	0	1	8.8764	-16.776	-19.767	-14.714	-3.6475	13.205	20.201	13.876	5.2289	-3.5711	0.43408	-0.83772	1585.6
10	1001	78	NaN	-3.1884	20.127	4.0295	-166.34	14.076	5.8171	17.289	-798.46	1158.9	29.927	786.83	1161.7	42.621	71.597	0	1	8.9738	-16.872	-19.767	-14.714	-3.6451	13.201	20.229	13.974	5.3287	-3.6711	0.46177	-0.73983	1585.3
10.01	1002	78	NaN	-3.1932	20.149	4.0161	-166.35	14.163	5.8357	17.25	-798.46	1158.9	29.843	786.59	1161.8	43.39	71.546	0	1	9.0745	-16.971	-19.768	-14.715	-3.6484	13.194	20.252	14.06	5.4261	-3.7772	0.48451	-0.65469	1585.1
10.02	1003	78	NaN	-3.2016	20.169	3.9866	-166.36	14.225	5.8271	17.247	-798.48	1158.9	29.686	786.39	1161.8	43.093	72.026	0	1	9.1789	-17.074	-19.769	-14.717	-3.6513	13.195	20.273	14.121	5.5277	-3.8784	0.5039	-0.5958	1584.9
10.03	1004	78	NaN	-3.2062	20.183	3.9886	-166.35	14.242	5.8287	17.179	-798.46	1159	29.587	786.25	1161.9	44.089	71.422	0	1	9.2512	-17.145	-19.772	-14.719	-3.6548	13.203	20.289	14.137	5.5964	-3.942	0.51733	-0.58202	1584.8
10.04	1005	78	NaN	-3.2471	20.163	4.0551	-166.35	14.236	5.8705	16.947	-798.61	1159	29.568	786.06	1162	42.196	70.918	0	1	9.3065	-17.199	-19.774	-14.721	-3.7034	13.194	20.268	14.13	5.603	-4.0051	0.49451	-0.59162	1584.7
10.05	1006	78	NaN	-3.2793	20.147	4.0958	-166.35	14.236	5.9219	16.79	-798.7	1159.1	29.563	785.84	1162.1	44.074	71.213	0	1	9.3259	-17.218	-19.776	-14.724	-3.7412	13.192	20.254	14.129	5.5847	-4.026	0.47776	-0.59474	1584.6
10.06	1007	78	NaN	-3.2822	20.153	4.074	-166.33	14.25	5.9686	16.797	-798.66	1159.1	29.545	785.61	1162.1	43.756	68.758	0	1	9.3672	-17.259	-19.779	-14.726	-3.7432	13.204	20.262	14.141	5.624	-4.0549	0.4832	-0.58487	1584.3
10.07	1008	78	NaN	-3.2531	20.171	4.0032	-166.33	14.253	6.0098	16.903	-798.51	1159.1	29.526	785.39	1162.1	41.289	66.48	0	1	9.4893	-17.379	-19.781	-14.729	-3.7097	13.215	20.282	14.141	5.7796	-4.1642	0.50067	-0.58713	1584
10.08	1009	78	NaN	-3.2715	20.153	3.9869	-166.28	14.282	6.0147	16.84	-798.51	1159.1	29.318	785.03	1162.1	42.97	65.378	0	1	9.5799	-17.468	-19.784	-14.732	-3.723	13.265	20.264	14.172	5.8568	-4.2034	0.47939	-0.55997	1583.6
10.09	1010	78	NaN	-3.2868	20.128	3.9676	-166.26	14.301	6.0374	16.804	-798.54	1159.1	29.219	784.73	1162.1	42.357	64.749	0	1	9.6495	-17.537	-19.787	-14.735	-3.7361	13.286	20.239	14.19	5.9134	-4.2506	0.45183	-0.54428	1583.3
10.1	1011	78	NaN	-3.2986	20.104	3.9407	-166.25	14.285	6.0563	16.784	-798.58	1159.1	29.173	784.53	1162.1	41.262	61.925	0	1	9.781	-17.666	-19.789	-14.737	-3.7469	13.302	20.215	14.175	6.0341	-4.3644	0.42531	-0.56189	1583.2
10.11	1012	78	NaN	-3.3185	20.083	3.9137	-166.19	14.211	6.0269	16.721	-798.61	1159	29.02	784.42	1162	42.817	61.697	0	1	9.8888	-17.772	-19.788	-14.735	-3.7637	13.362	20.192	14.103	6.1251	-4.4106	0.40425	-0.63257	1583.1
10.12	1013	78	NaN	-3.327	20.091	3.9041	-166.25	14.314	6.0764	16.653	-798.59	1159.1	29.016	783.91	1162	40.936	63.396	0	1	9.9547	-17.837	-19.78	-14.728	-3.7747	13.305	20.199	14.206	6.1801	-4.5316	0.41877	-0.52185	1582.5
10.13	1014	78	NaN	-3.3417	20.099	3.8918	-166.26	14.357	6.057	16.571	-798.61	1159.1	28.872	783.49	1162	43.806	63.311	0	1	9.9461	-17.829	-19.779	-14.726	-3.7872	13.298	20.205	14.252	6.159	-4.5308	0.42607	-0.47438	1582.1
10.14	1015	78	NaN	-3.3536	20.115	3.8835	-166.26	14.374	6.0333	16.485	-798.62	1159.1	28.755	783.14	1161.9	41.119	60.842	0	1	9.9129	-17.796	-19.779	-14.726	-3.798	13.298	20.218	14.271	6.1149	-4.4978	0.43857	-0.45534	1581.8
10.15	1016	78	NaN	-3.3599	20.139	3.8801	-166.27	14.389	6.0458	16.399	-798.6	1159.1	28.761	782.84	1161.9	41.611	66.587	0	1	9.9213	-17.804	-19.78	-14.728	-3.8078	13.28	20.241	14.288	6.1136	-4.5242	0.4605	-0.4402	1581.5
10.16	1017	78	NaN	-3.3842	20.157	3.8556	-166.28	14.403	6.0563	16.32	-798.63	1159.1	28.76	782.39	1161.8	42.182	74.938	0	1	9.949	-17.831	-19.782	-14.729	-3.835	13.265	20.257	14.303	6.114	-4.5665	0.47518	-0.42635	1581.1
10.17	1018	78	NaN	-3.4062	20.167	3.8519	-166.29	14.398	6.0477	16.218	-798.67	1159.1	28.731	782.08	1161.8	43.703	75.307	0	1	10.001	-17.883	-19.782	-14.729	-3.8597	13.254	20.265	14.3	6.1415	-4.6284	0.48357	-0.42902	1580.8
10.18	1019	78	NaN	-3.4214	20.181	3.8437	-166.31	14.387	6.0469	16.13	-798.69	1159.1	28.71	781.64	1161.7	42.25	78.401	0	1	10.036	-17.917	-19.781	-14.729	-3.8775	13.239	20.278	14.291	6.1586	-4.6784	0.49651	-0.43796	1580.4
10.19	1020	78	NaN	-3.4348	20.198	3.8289	-166.33	14.368	6.0556	16.061	-798.72	1159.1	28.711	781.11	1161.7	46.754	79.506	0	1	10.054	-17.934	-19.78	-14.728	-3.8936	13.215	20.294	14.273	6.16	-4.7193	0.5133	-0.45517	1579.9
10.2	1021	78	NaN	-3.4612	20.208	3.8195	-166.35	14.329	6.0603	16	-798.76	1159.1	28.744	780.75	1161.7	46.421	79.419	0	1	10.105	-17.985	-19.778	-14.725	-3.9235	13.183	20.304	14.234	6.1815	-4.8019	0.52586	-0.49129	1579.6
10.21	1022	78	NaN	-3.4749	20.222	3.8173	-166.37	14.299	6.0378	15.927	-798.77	1159.1	28.699	780.36	1161.7	45.949	78.803	0	1	10.143	-18.023	-19.775	-14.722	-3.9383	13.165	20.316	14.206	6.2049	-4.8575	0.54057	-0.51678	1579.2
10.22	1023	78	NaN	-3.4838	20.22	3.7079	-166.38	14.283	5.9967	16.217	-798.8	1159	28.592	779.93	1161.6	46.752	78.912	0	1	10.135	-18.014	-19.773	-14.72	-3.9329	13.175	20.314	14.189	6.202	-4.8396	0.54118	-0.5313	1578.8
10.23	1024	78	NaN	-3.4966	20.218	3.5882	-166.39	14.266	5.9549	16.523	-798.84	1159	28.484	779.4	1161.6	46.241	79.04	0	1	10.124	-18.004	-19.77	-14.717	-3.9308	13.177	20.313	14.171	6.1935	-4.8267	0.54319	-0.54656	1578.3
10.24	1025	78	NaN	-3.5205	20.235	3.5606	-166.44	14.234	5.9298	16.483	-798.86	1159	28.44	778.72	1161.6	46.408	78.786	0	1	10.107	-17.987	-19.767	-14.715	-3.9548	13.131	20.329	14.139	6.1521	-4.8561	0.56191	-0.57549	1577.6
10.25	1026	78	NaN	-3.5387	20.245	3.5414	-166.62	14.172	5.9241	16.43	-798.88	1159	28.498	778.06	1161.5	46.602	78.544	0	1	10.061	-17.942	-19.763	-14.711	-3.9771	12.945	20.338	14.079	6.0838	-4.9967	0.57422	-0.63126	1577
10.26	1027	78	NaN	-3.5583	20.254	3.5345	-166.69	14.094	5.8509	16.351	-798.9	1159	28.37	777.67	1161.5	46.12	78.088	0	1	9.9989	-17.881	-19.759	-14.706	-3.9951	12.877	20.343	14.005	6.0038	-5.0038	0.58434	-0.70089	1576.6
10.27	1028	78	NaN	-3.5733	20.259	3.5284	-166.69	13.996	5.7327	16.276	-798.92	1159	28.131	777.42	1161.4	44.813	77.637	0	1	9.9744	-17.856	-19.755	-14.702	-4.0041	12.876	20.345	13.91	5.9703	-4.9809	0.59026	-0.79204	1576.4
10.28	1029	78	NaN	-3.5836	20.261	3.5199	-166.69	13.92	5.6202	16.215	-798.93	1159	27.893	777.12	1161.3	44.526	75.694	0	1	9.9256	-17.808	-19.752	-14.699	-4.0081	12.888	20.345	13.836	5.9175	-4.9199	0.59281	-0.86374	1576.1
10.29	1030	78	NaN	-3.5999	20.261	3.5159	-166.77	14.032	5.6638	16.147	-798.96	1159	27.948	776.32	1161.4	43.339	71.176	0	1	9.8418	-17.726	-19.75	-14.698	-4.0291	12.805	20.346	13.946	5.8127	-4.9213	0.59595	-0.75139	1575.3
10.3	1031	78	NaN	-3.6115	20.252	3.4937	-166.83	14.011	5.6767	16.119	-799	1159	28.022	775.62	1161.3	41.689	65.769	0	1	9.7585	-17.644	-19.749	-14.696	-4.0446	12.736	20.336	13.928	5.7139	-4.9078	0.58673	-0.76872	1574.7
10.31	1032	78	NaN	-3.6244	20.254	3.4813	-166.9	13.982	5.7212	16.066	-799	1159	28.2	775.05	1161.3	43.581	58.496	0	1	9.6753	-17.562	-19.748	-14.695	-4.0661	12.659	20.336	13.9	5.6093	-4.9029	0.5879	-0.79498	1574.1
10.32	1033	78	NaN	-3.6416	20.268	3.5146	-166.92	13.968	5.7735	15.856	-798.97	1159.1	28.398	774.45	1161.3	42.962	55.538	0	1	9.5812	-17.469	-19.747	-14.694	-4.0983	12.618	20.348	13.888	5.4829	-4.8511	0.60094	-0.8064	1573.5
10.33	1034	78	NaN	-3.6659	20.292	3.6383	-166.84	13.974	5.7829	15.323	-798.95	1159.2	28.474	773.53	1161.3	42.671	56.169	0	1	9.4831	-17.373	-19.746	-14.694	-4.1451	12.684	20.369	13.897	5.338	-4.6891	0.62238	-0.79673	1572.5
10.34	1035	78	NaN	-3.677	20.309	3.6324	-166.83	13.995	5.7378	15.256	-798.93	1159.2	28.391	772.69	1161.3	41.572	55.931	0	1	9.3817	-17.273	-19.746	-14.693	-4.1559	12.69	20.386	13.917	5.2258	-4.5835	0.64011	-0.77609	1571.7
10.35	1036	78	NaN	-3.6833	20.327	3.6307	-166.83	13.986	5.7079	15.192	-798.91	1159.2	28.358	772.09	1161.3	42.685	57.446	0	1	9.2406	-17.134	-19.745	-14.693	-4.1634	12.687	20.405	13.908	5.0771	-4.4472	0.65959	-0.78482	1571
10.36	1037	78	NaN	-3.685	20.349	3.6304	-166.89	13.944	5.6866	15.139	-798.86	1159.2	28.356	771.64	1161.3	42.79	56.187	0	1	9.0663	-16.963	-19.744	-14.691	-4.1671	12.624	20.427	13.866	4.8991	-4.3393	0.68265	-0.82532	1570.6
10.37	1038	78	NaN	-3.6823	20.372	3.6126	-167.02	13.875	5.6718	15.156	-798.79	1159.2	28.375	771.26	1161.3	42.521	55.562	0	1	9.0284	-16.926	-19.744	-14.692	-4.1646	12.493	20.449	13.798	4.8638	-4.4325	0.70466	-0.89352	1570.1
10.38	1039	78	NaN	-3.6739	20.366	3.4635	-167.04	13.83	5.684	15.626	-798.74	1159.1	28.466	770.75	1161.3	40.843	55.83	0	1	9.0014	-16.899	-19.745	-14.692	-4.1426	12.492	20.448	13.748	4.8588	-4.4068	0.70293	-0.94349	1569.5
10.39	1040	78	NaN	-3.6748	20.363	3.4219	-166.94	13.815	5.7324	15.739	-798.69	1159	28.585	769.8	1161.4	43.059	56.679	0	1	8.9764	-16.874	-19.744	-14.691	-4.1441	12.589	20.451	13.727	4.8323	-4.2857	0.70699	-0.96448	1568.5
10.4	1041	78	NaN	-3.6788	20.374	3.4744	-166.86	13.735	5.7223	15.532	-798.61	1159	28.584	769.05	1161.5	43.985	57.379	0	1	8.9598	-16.858	-19.744	-14.691	-4.1559	12.667	20.465	13.644	4.8039	-4.1915	0.72071	-1.0468	1567.7
10.41	1042	78	NaN	-3.678	20.385	3.5362	-166.84	13.61	5.6654	15.303	-798.53	1159	28.493	768.58	1161.5	41.969	56.366	0	1	8.9633	-16.861	-19.745	-14.692	-4.1602	12.68	20.476	13.519	4.803	-4.1813	0.73131	-1.173	1567.2
10.42	1043	78	NaN	-3.6579	20.362	3.4171	-166.93	13.546	5.6517	15.721	-798.5	1158.9	28.479	768.18	1161.5	44.145	56.242	0	1	8.8859	-16.785	-19.745	-14.693	-4.1245	12.6	20.455	13.453	4.7614	-4.1857	0.70958	-1.2394	1566.7
10.43	1044	78	NaN	-3.6716	20.369	3.5715	-167	13.644	5.6617	15.215	-798.43	1159	28.441	767.07	1161.5	42.748	57.471	0	1	8.7792	-16.68	-19.745	-14.692	-4.1557	12.517	20.46	13.553	4.6236	-4.163	0.71518	-1.1391	1565.6
10.44	1045	78	NaN	-3.6646	20.364	3.5517	-167.01	13.689	5.6436	15.297	-798.35	1159	28.348	766.29	1161.5	41.54	58.986	0	1	8.7862	-16.687	-19.745	-14.692	-4.1425	12.514	20.455	13.598	4.6436	-4.1735	0.71062	-1.0947	1564.7
10.45	1046	78	NaN	-3.6473	20.337	3.4646	-167	13.696	5.629	15.605	-798.28	1158.9	28.28	765.63	1161.5	43.144	63.343	0	1	8.7854	-16.686	-19.744	-14.692	-4.1116	12.535	20.431	13.601	4.6737	-4.1518	0.68669	-1.0903	1564
10.46	1047	78	NaN	-3.6359	20.288	3.4587	-167.02	13.693	5.649	15.635	-798.26	1158.9	28.305	764.83	1161.5	42.673	62.541	0	1	8.7749	-16.676	-19.743	-14.69	-4.1003	12.52	20.383	13.598	4.6746	-4.1564	0.64006	-1.0927	1563.1
10.47	1048	78	NaN	-3.651	20.27	3.5788	-167.02	13.672	5.6273	15.225	-798.24	1158.9	28.216	764.36	1161.4	43.327	59.221	0	1	8.6428	-16.546	-19.743	-14.69	-4.1274	12.503	20.361	13.581	4.5154	-4.0431	0.61831	-1.1093	1562.7
10.48	1049	78	NaN	-3.6406	20.237	3.6037	-167.03	13.657	5.6012	15.157	-798.2	1158.9	28.098	763.69	1161.4	43.379	58.768	0	1	8.4866	-16.392	-19.743	-14.69	-4.1153	12.499	20.327	13.567	4.3713	-3.8936	0.5836	-1.1234	1562
10.49	1050	78	NaN	-3.6298	20.212	3.608	-167.03	13.635	5.5886	15.156	-798.15	1158.9	28.022	763.09	1161.3	42.116	57.05	0	1	8.407	-16.314	-19.743	-14.691	-4.1019	12.494	20.3	13.546	4.305	-3.8203	0.55682	-1.1442	1561.3
10.5	1051	78	NaN	-3.6251	20.199	3.5975	-167.03	13.584	5.5811	15.195	-798.1	1158.9	27.984	762.69	1161.3	43.303	54.891	0	1	8.3311	-16.239	-19.744	-14.691	-4.0945	12.497	20.286	13.497	4.2366	-3.7429	0.54185	-1.1939	1560.8
10.51	1052	78	NaN	-3.6071	20.172	3.4652	-166.99	13.438	5.5156	15.642	-798.06	1158.8	27.851	762.55	1161.2	44.7	54.982	0	1	8.2021	-16.112	-19.744	-14.691	-4.0554	12.563	20.26	13.349	4.1467	-3.5493	0.51686	-1.3415	1560.7
10.52	1053	78	NaN	-3.6219	20.177	3.5796	-167.09	13.481	5.5871	15.264	-798	1158.9	27.904	761.6	1161.2	44.459	56.961	0	1	8.1264	-16.038	-19.744	-14.691	-4.0862	12.443	20.262	13.396	4.0401	-3.5949	0.51858	-1.2949	1559.7
10.53	1054	78	NaN	-3.6173	20.167	3.5562	-167.14	13.495	5.604	15.345	-797.95	1158.9	27.841	760.9	1161.1	44.606	57.758	0	1	8.0881	-16	-19.744	-14.691	-4.0766	12.402	20.25	13.412	4.0115	-3.5978	0.50633	-1.2791	1558.9
10.54	1055	78	NaN	-3.6074	20.151	3.4884	-167.12	13.475	5.5786	15.572	-797.92	1158.8	27.685	760.39	1161	44.645	54.353	0	1	7.9718	-15.886	-19.744	-14.691	-4.0528	12.435	20.232	13.394	3.919	-3.451	0.48782	-1.2973	1558.4
10.55	1056	78	NaN	-3.626	20.153	3.6111	-167.08	13.467	5.5776	15.164	-797.91	1158.9	27.553	759.7	1160.9	46.213	56.133	0	1	7.8968	-15.812	-19.744	-14.691	-4.0817	12.462	20.228	13.392	3.815	-3.3499	0.48386	-1.2991	1557.7
10.56	1057	78	NaN	-3.6354	20.154	3.6155	-167.07	13.483	5.6006	15.162	-797.88	1158.9	27.489	759.19	1160.9	46.37	55.253	0	1	7.8995	-15.815	-19.744	-14.692	-4.089	12.478	20.228	13.408	3.8105	-3.3366	0.48385	-1.2832	1557.1
10.57	1058	78	NaN	-3.6193	20.151	3.5375	-167.08	13.478	5.6798	15.447	-797.83	1158.8	27.613	758.68	1160.9	46.398	55.438	0	1	7.9303	-15.845	-19.744	-14.691	-4.0671	12.469	20.227	13.402	3.8632	-3.3765	0.4827	-1.2891	1556.6
10.58	1059	78	NaN	-3.6039	20.151	3.4757	-167.08	13.426	5.7208	15.671	-797.79	1158.8	27.668	758.3	1160.9	48.327	56.467	0	1	8.0172	-15.931	-19.743	-14.69	-4.0456	12.475	20.227	13.35	3.9716	-3.4559	0.48366	-1.34	1556.1
10.59	1060	78	NaN	-3.6059	20.156	3.4869	-167.04	13.331	5.6792	15.636	-797.77	1158.8	27.519	758.06	1160.8	48.14	55.757	0	1	8.037	-15.95	-19.743	-14.69	-4.0435	12.519	20.23	13.257	3.9935	-3.4312	0.48704	-1.4339	1555.9
10.6	1061	78	NaN	-3.6115	20.169	3.4871	-167	13.326	5.6963	15.636	-797.73	1158.8	27.475	757.58	1160.8	48.657	55.899	0	1	8.0348	-15.948	-19.744	-14.691	-4.0476	12.562	20.242	13.252	3.9872	-3.3855	0.49873	-1.4389	1555.4
10.61	1062	78	NaN	-3.6122	20.162	3.4798	-166.96	13.269	5.6572	15.668	-797.69	1158.8	27.265	757.08	1160.8	48.278	55.819	0	1	8.0732	-15.986	-19.742	-14.689	-4.0396	12.616	20.234	13.197	4.0336	-3.3701	0.49231	-1.4917	1554.8
10.62	1063	78	NaN	-3.6091	20.148	3.4673	-166.92	13.207	5.6466	15.73	-797.65	1158.8	27.122	756.54	1160.8	49.429	56.007	0	1	8.1477	-16.059	-19.743	-14.691	-4.029	12.659	20.22	13.135	4.1186	-3.3997	0.47615	-1.5559	1554.2
10.63	1064	78	NaN	-3.6018	20.128	3.4607	-166.9	13.15	5.6908	15.786	-797.62	1158.8	27.129	755.97	1160.8	49.343	57.524	0	1	8.2591	-16.169	-19.749	-14.696	-4.0201	12.677	20.201	13.077	4.239	-3.4914	0.45261	-1.6188	1553.6
10.64	1065	78	NaN	-3.5886	20.103	3.4844	-166.93	13.1	5.7952	15.749	-797.59	1158.8	27.333	755.35	1160.8	47.39	57.124	0	1	8.4223	-16.329	-19.754	-14.702	-4.016	12.645	20.176	13.027	4.4063	-3.6844	0.4216	-1.6752	1553
10.65	1066	78	NaN	-3.6009	20.089	3.6278	-166.91	13.053	5.6942	15.307	-797.59	1158.9	27.007	755.09	1160.8	45.433	56.338	0	1	8.5925	-16.497	-19.76	-14.707	-4.0326	12.659	20.159	12.983	4.5599	-3.8376	0.39888	-1.7239	1552.7
10.66	1067	78	NaN	-3.5899	20.054	3.6004	-166.88	13.039	5.6299	15.435	-797.57	1158.9	26.751	754.75	1160.8	42.272	57.527	0	1	8.7628	-16.664	-19.765	-14.713	-4.0075	12.7	20.125	12.969	4.7553	-3.9647	0.35961	-1.744	1552.4
10.67	1068	78	NaN	-3.5794	20.013	3.5503	-166.87	13.031	5.5963	15.641	-797.55	1158.8	26.576	754.34	1160.8	44.521	55.101	0	1	8.9331	-16.832	-19.771	-14.718	-3.9831	12.73	20.086	12.959	4.95	-4.1016	0.31449	-1.7599	1551.9
10.68	1069	78	NaN	-3.5945	19.982	3.639	-166.87	12.998	5.5674	15.384	-797.53	1158.9	26.44	753.88	1160.8	41.132	63.074	0	1	9.1034	-16.999	-19.777	-14.724	-4.0028	12.718	20.054	12.926	5.1006	-4.281	0.27693	-1.798	1551.5
10.69	1070	78	NaN	-3.584	19.96	3.6548	-166.9	12.949	5.5412	15.359	-797.47	1158.8	26.332	753.52	1160.8	43.909	65.968	0	1	9.1603	-17.055	-19.78	-14.727	-3.9893	12.699	20.034	12.876	5.171	-4.3567	0.25417	-1.8512	1551
10.7	1071	78	NaN	-3.5647	19.933	3.585	-166.98	13.007	5.5528	15.615	-797.41	1158.8	26.25	753.02	1160.9	42.393	69.084	0	1	9.151	-17.046	-19.781	-14.729	-3.9577	12.63	20.011	12.929	5.1933	-4.4163	0.22925	-1.7994	1550.5
10.71	1072	78	NaN	-3.5659	19.912	3.6011	-167.04	13.051	5.5666	15.586	-797.38	1158.8	26.189	752.61	1160.9	42.803	68.936	0	1	9.2207	-17.115	-19.78	-14.728	-3.9578	12.564	19.991	12.972	5.2629	-4.5506	0.21054	-1.7559	1550
10.72	1073	78	NaN	-3.5885	19.896	3.7146	-167.08	13.042	5.5761	15.23	-797.37	1158.8	26.148	752.3	1160.9	43.915	69.523	0	1	9.296	-17.189	-19.779	-14.727	-3.9921	12.517	19.975	12.964	5.3039	-4.6719	0.19548	-1.7627	1549.7
10.73	1074	78	NaN	-3.5856	19.868	3.674	-167.14	13.036	5.6188	15.367	-797.28	1158.8	26.146	751.86	1161	42.573	72.778	0	1	9.3795	-17.271	-19.778	-14.725	-3.9842	12.458	19.95	12.954	5.3953	-4.8133	0.17163	-1.7714	1549.2
10.74	1075	78	NaN	-3.5793	19.821	3.6677	-167.17	13.064	5.601	15.399	-797.24	1158.7	25.933	751.36	1161	42.82	75.065	0	1	9.4392	-17.33	-19.777	-14.724	-3.9691	12.441	19.905	12.98	5.4701	-4.8891	0.12817	-1.7438	1548.6
10.75	1076	78	NaN	-3.5691	19.783	3.67	-167.17	13.007	5.5446	15.406	-797.22	1158.7	25.69	751.19	1161	43.756	76.673	0	1	9.4601	-17.35	-19.774	-14.722	-3.9497	12.448	19.868	12.922	5.5104	-4.9023	0.093723	-1.8	1548.5
10.76	1077	78	NaN	-3.5587	19.763	3.6664	-167.16	12.921	5.4882	15.43	-797.19	1158.7	25.475	751.17	1161	42.767	75.993	0	1	9.4916	-17.381	-19.773	-14.72	-3.9304	12.465	19.848	12.835	5.5612	-4.9161	0.075739	-1.8846	1548.4
10.77	1078	78	NaN	-3.554	19.764	3.6421	-167.16	12.923	5.4845	15.511	-797.13	1158.6	25.329	750.88	1161	42.596	75.866	0	1	9.5154	-17.405	-19.771	-14.718	-3.9174	12.474	19.85	12.837	5.598	-4.9306	0.079206	-1.8818	1548
10.78	1079	78	NaN	-3.5413	19.775	3.6757	-167.17	12.911	5.501	15.424	-797.09	1158.6	25.113	750.53	1161	41.709	76.5	0	1	9.4771	-17.367	-19.769	-14.716	-3.9	12.473	19.864	12.822	5.5771	-4.8936	0.094894	-1.8937	1547.7
10.79	1080	78	NaN	-3.5343	19.799	3.6895	-167.18	12.879	5.56	15.385	-797.04	1158.6	25.068	750.3	1161.1	42.348	76.246	0	1	9.4947	-17.384	-19.766	-14.714	-3.8928	12.459	19.89	12.788	5.6019	-4.9255	0.12377	-1.9257	1547.4
10.8	1081	78	NaN	-3.5265	19.832	3.6932	-167.19	12.839	5.628	15.374	-796.97	1158.6	25.063	750.12	1161.1	43.423	76.118	0	1	9.5607	-17.449	-19.764	-14.711	-3.8854	12.447	19.925	12.745	5.6753	-5.0028	0.16139	-1.966	1547.1
10.81	1082	78	NaN	-3.5157	19.869	3.6935	-167.19	12.795	5.6851	15.372	-796.89	1158.6	25	749.93	1161.2	43.242	76.383	0	1	9.6199	-17.508	-19.762	-14.709	-3.8723	12.45	19.965	12.699	5.7477	-5.0576	0.20262	-2.01	1546.8
10.82	1083	78	NaN	-3.5156	19.902	3.6877	-167.16	12.728	5.7606	15.366	-796.83	1158.6	24.843	749.55	1161.2	41.767	75.895	0	1	9.6785	-17.565	-19.76	-14.708	-3.8667	12.487	20.002	12.629	5.8118	-5.078	0.24143	-2.0791	1546.4
10.83	1084	78	NaN	-3.5194	19.914	3.6868	-167.14	12.71	5.8207	15.352	-796.8	1158.6	24.791	749.3	1161.3	42.649	75.882	0	1	9.6121	-17.5	-19.757	-14.705	-3.8692	12.507	20.015	12.608	5.7429	-4.9925	0.25823	-2.0962	1546.1
10.84	1085	78	NaN	-3.5236	19.913	3.6704	-167.13	12.705	5.8531	15.386	-796.78	1158.5	24.693	749.07	1161.3	41.927	75.991	0	1	9.5848	-17.473	-19.754	-14.702	-3.8686	12.53	20.016	12.602	5.7162	-4.9434	0.26139	-2.0992	1545.9
10.85	1086	78	NaN	-3.5272	19.904	3.6459	-167.1	12.698	5.8598	15.442	-796.78	1158.5	24.536	748.86	1161.3	42.603	76.148	0	1	9.6893	-17.576	-19.752	-14.699	-3.8643	12.56	20.008	12.595	5.825	-5.016	0.25619	-2.1042	1545.7
10.86	1087	78	NaN	-3.5301	19.895	3.6445	-167.07	12.677	5.8533	15.423	-796.79	1158.5	24.388	748.7	1161.3	42.023	75.59	0	1	9.67	-17.557	-19.75	-14.697	-3.8624	12.599	19.999	12.573	5.8075	-4.9575	0.24882	-2.1247	1545.5
10.87	1088	78	NaN	-3.5314	19.899	3.6303	-167.04	12.665	5.8307	15.449	-796.76	1158.5	24.192	748.46	1161.3	42.577	75.196	0	1	9.5972	-17.485	-19.749	-14.696	-3.8556	12.637	20.003	12.561	5.7416	-4.8482	0.25354	-2.1352	1545.2
10.88	1089	78	NaN	-3.5353	19.905	3.6252	-167.01	12.65	5.8159	15.449	-796.74	1158.4	24.041	748.27	1161.2	42.565	75.023	0	1	9.6494	-17.537	-19.748	-14.695	-3.8539	12.668	20.008	12.547	5.7955	-4.8684	0.26015	-2.1474	1545
10.89	1090	78	NaN	-3.5449	19.911	3.6237	-166.99	12.642	5.8056	15.438	-796.72	1158.4	23.954	748.09	1161.2	42	74.981	0	1	9.6982	-17.585	-19.746	-14.694	-3.8608	12.691	20.013	12.54	5.8375	-4.8939	0.26682	-2.1538	1544.8
10.9	1091	78	NaN	-3.5625	19.917	3.6183	-166.98	12.649	5.7951	15.437	-796.7	1158.4	23.935	747.84	1161.2	43.455	75.525	0	1	9.7427	-17.628	-19.746	-14.693	-3.8778	12.703	20.019	12.547	5.8649	-4.9257	0.27306	-2.1459	1544.6
10.91	1092	78	NaN	-3.5779	19.92	3.6044	-166.99	12.654	5.7886	15.461	-796.7	1158.4	23.922	747.6	1161.1	41.971	75.5	0	1	9.734	-17.62	-19.745	-14.693	-3.8918	12.697	20.021	12.553	5.8422	-4.9225	0.27584	-2.1398	1544.3
10.92	1093	78	NaN	-3.5971	19.923	3.601	-166.99	12.656	5.7751	15.443	-796.72	1158.4	23.895	747.43	1161.1	42.456	75.052	0	1	9.6505	-17.538	-19.745	-14.692	-3.9107	12.696	20.023	12.557	5.7398	-4.8419	0.27804	-2.135	1544.2
10.93	1094	78	NaN	-3.6181	19.928	3.591	-167	12.642	5.7684	15.451	-796.74	1158.4	23.901	747.33	1161	43.049	74.684	0	1	9.6476	-17.535	-19.744	-14.691	-3.9317	12.688	20.026	12.544	5.7159	-4.8466	0.28223	-2.1471	1544.1
10.94	1095	78	NaN	-3.6419	19.948	3.5713	-167.01	12.611	5.7679	15.496	-796.75	1158.3	23.938	747.26	1161	44.767	74.297	0	1	9.6534	-17.541	-19.743	-14.69	-3.9552	12.672	20.046	12.513	5.6982	-4.8684	0.30324	-2.1769	1544
10.95	1096	78	NaN	-3.6761	20.038	3.5602	-167.03	12.586	5.7469	15.5	-796.67	1158.3	23.923	747.06	1160.9	42.446	72.818	0	1	9.6079	-17.496	-19.741	-14.688	-3.9887	12.654	20.135	12.488	5.6191	-4.8419	0.39392	-2.2002	1543.8
10.96	1097	78	NaN	-3.6987	20.102	3.5718	-167.06	12.583	5.7444	15.427	-796.62	1158.3	23.936	746.92	1160.9	43.219	70.68	0	1	9.5524	-17.441	-19.74	-14.687	-4.0146	12.624	20.199	12.486	5.5378	-4.817	0.45929	-2.2017	1543.6
10.97	1098	78	NaN	-3.7161	20.176	3.5276	-167.08	12.568	5.7198	15.544	-796.59	1158.2	23.885	746.79	1160.8	43.877	69.804	0	1	9.4898	-17.38	-19.74	-14.687	-4.0258	12.608	20.274	12.471	5.464	-4.7719	0.534	-2.2159	1543.4
10.98	1099	78	NaN	-3.7327	20.262	3.4561	-167.1	12.539	5.6787	15.754	-796.56	1158.1	23.787	746.69	1160.7	43.146	66.847	0	1	9.4714	-17.361	-19.741	-14.688	-4.031	12.601	20.359	12.442	5.4404	-4.7603	0.61832	-2.246	1543.3
10.99	1100	78	NaN	-3.7537	20.353	3.4208	-167.11	12.501	5.6407	15.833	-796.52	1158.1	23.692	746.64	1160.7	42.21	62.38	0	1	9.4547	-17.345	-19.742	-14.69	-4.0455	12.593	20.449	12.405	5.4092	-4.7516	0.70693	-2.2845	1543.2
11	1101	78	NaN	-3.7697	20.482	3.4655	-167.12	12.456	5.5727	15.66	-796.47	1158.1	23.499	746.61	1160.6	42.844	61.362	0	0	9.4079	-17.299	-19.742	-14.69	-4.0608	12.591	20.575	12.363	5.3471	-4.7082	0.833	-2.3263	1543.1
11.01	1102	78	NaN	-3.7766	20.629	3.489	-167.13	12.406	5.5304	15.566	-796.36	1158.1	23.371	746.59	1160.6	43.332	58.447	0	0	9.3738	-17.265	-19.742	-14.69	-4.0664	12.577	20.72	12.315	5.3074	-4.6881	0.9781	-2.3748	1543
11.02	1103	78	NaN	-3.7985	20.864	3.5384	-167.16	12.323	5.509	15.375	-796.21	1158.1	23.288	746.56	1160.5	41.217	57.254	0	0	9.3703	-17.262	-19.742	-14.689	-4.0924	12.545	20.953	12.234	5.2779	-4.7169	1.2108	-2.4555	1542.8
11.03	1104	78	NaN	-3.8442	21.196	3.6365	-167.2	12.2	5.4993	15.022	-796.05	1158.2	23.221	746.53	1160.5	42.08	56.546	0	0	9.3444	-17.236	-19.742	-14.689	-4.1487	12.497	21.279	12.116	5.1957	-4.7394	1.5373	-2.573	1542.6
11.04	1105	78	NaN	-3.8587	21.359	3.7127	-167.21	12.131	5.4694	14.89	-796.1	1158.4	23.091	746.54	1160.4	42.997	55.762	0	0	9.3078	-17.2	-19.742	-14.69	-4.1632	12.488	21.436	12.054	5.1445	-4.7122	1.6934	-2.6352	1542.7
11.05	1106	78	NaN	-3.8597	21.529	3.7249	-167.22	12.065	5.496	14.845	-796.07	1158.4	23.131	746.54	1160.4	42.138	57.28	0	0	9.2556	-17.149	-19.743	-14.69	-4.1675	12.467	21.605	11.989	5.0881	-4.6817	1.8622	-2.7013	1542.6
11.06	1107	78	NaN	-3.8492	21.703	3.7214	-167.25	12.004	5.5285	14.831	-795.99	1158.4	23.185	746.53	1160.4	43.378	55.68	0	0	9.2247	-17.119	-19.744	-14.691	-4.1595	12.443	21.778	11.928	5.0652	-4.6755	2.0349	-2.7624	1542.5
11.07	1108	78	NaN	-3.8322	21.913	3.687	-167.28	11.952	5.5533	14.929	-795.88	1158.4	23.191	746.47	1160.5	41.755	55.207	0	0	9.2164	-17.111	-19.744	-14.691	-4.1391	12.416	21.989	11.875	5.0772	-4.6942	2.2456	-2.8157	1542.4
11.08	1109	78	NaN	-3.8202	22.245	3.5538	-167.33	11.91	5.5725	15.36	-795.7	1158.4	23.106	746.27	1160.5	41.432	57.682	0	0	9.1927	-17.087	-19.744	-14.691	-4.108	12.383	22.324	11.831	5.0847	-4.7044	2.5801	-2.8601	1542
11.09	1110	78	NaN	-3.8458	22.425	3.7123	-167.33	11.836	5.5334	14.772	-795.65	1158.5	22.956	746.37	1160.6	43.334	57.756	0	0	9.1508	-17.046	-19.744	-14.691	-4.1498	12.362	22.501	11.76	5.001	-4.6843	2.7574	-2.9319	1542
11.1	1111	78	NaN	-3.8605	22.56	3.7476	-167.33	11.761	5.5022	14.603	-795.65	1158.5	22.813	746.48	1160.6	42.624	56.219	0	0	9.1089	-17.005	-19.745	-14.692	-4.1655	12.361	22.638	11.683	4.9434	-4.6443	2.893	-3.0085	1542.2
11.11	1112	78	NaN	-3.8468	22.711	3.6567	-167.34	11.683	5.4984	14.819	-795.55	1158.4	22.715	746.59	1160.7	43.385	56.753	0	0	9.0638	-16.96	-19.746	-14.693	-4.1402	12.368	22.793	11.601	4.9236	-4.592	3.0472	-3.0923	1542.2
11.12	1113	78	NaN	-3.7974	22.92	3.4872	-167.35	11.595	5.5294	15.221	-795.25	1158.3	22.677	746.71	1160.8	41.856	55.368	0	0	9.0082	-16.906	-19.747	-14.695	-4.0744	12.377	23.011	11.505	4.9337	-4.529	3.2631	-3.1901	1542
11.13	1114	78	NaN	-3.8104	23.053	3.4628	-167.29	11.448	5.4914	15.233	-795.25	1158.3	22.466	747.06	1160.9	41.216	56.243	0	0	8.9482	-16.847	-19.75	-14.697	-4.0792	12.443	23.148	11.354	4.8691	-4.4032	3.3975	-3.3437	1542.3
11.14	1115	78	NaN	-3.817	23.142	3.4546	-167.27	11.37	5.4935	15.232	-795.24	1158.3	22.354	747.23	1160.9	41.091	56.638	0	0	8.8857	-16.785	-19.753	-14.701	-4.0816	12.468	23.24	11.273	4.804	-4.3173	3.4868	-3.428	1542.5
11.15	1116	78	NaN	-3.8174	23.208	3.4465	-167.26	11.31	5.4997	15.244	-795.23	1158.3	22.252	747.38	1161	42.443	56.316	0	0	8.9052	-16.804	-19.756	-14.703	-4.0777	12.477	23.308	11.209	4.8275	-4.3274	3.5524	-3.4941	1542.6
11.16	1117	78	NaN	-3.8147	23.259	3.4327	-167.26	11.248	5.4996	15.276	-795.24	1158.3	22.119	747.58	1161.1	42.17	57.022	0	0	8.9247	-16.824	-19.759	-14.706	-4.0688	12.485	23.363	11.145	4.8559	-4.3384	3.6044	-3.5614	1542.8
11.17	1118	78	NaN	-3.8203	23.3	3.4196	-167.25	11.207	5.5168	15.304	-795.29	1158.2	21.956	747.76	1161.2	42.053	54.772	0	0	9.0264	-16.924	-19.764	-14.711	-4.0673	12.499	23.408	11.098	4.9592	-4.4248	3.644	-3.6129	1543.1
11.18	1119	78	NaN	-3.8312	23.318	3.4108	-167.24	11.182	5.51	15.306	-795.3	1158.3	21.846	747.86	1161.2	42.3	56.348	0	0	9.1293	-17.025	-19.769	-14.717	-4.074	12.514	23.426	11.074	5.0553	-4.5112	3.6569	-3.6429	1543.2
11.19	1120	78	NaN	-3.8423	23.333	3.3964	-167.23	11.145	5.4978	15.349	-795.33	1158.2	21.623	748.1	1161.2	41.879	57.53	0	0	9.2321	-17.126	-19.775	-14.722	-4.0752	12.539	23.442	11.036	5.1569	-4.5867	3.6673	-3.6866	1543.4
11.2	1121	78	NaN	-3.8619	23.344	3.4018	-167.21	11.099	5.4884	15.343	-795.37	1158.2	21.347	748.43	1161.2	42.265	57.064	0	0	9.3349	-17.227	-19.78	-14.728	-4.0848	12.571	23.453	10.99	5.2501	-4.6566	3.6726	-3.7376	1543.8
11.21	1122	78	NaN	-3.903	23.342	3.4663	-167.18	11.062	5.4901	15.134	-795.41	1158.3	21.157	748.71	1161.1	41.053	55.933	0	0	9.4377	-17.328	-19.786	-14.733	-4.1265	12.597	23.449	10.955	5.3112	-4.7316	3.6628	-3.7777	1544.1
11.22	1123	78	NaN	-3.8851	23.32	3.4422	-167.17	11.05	5.5086	15.225	-795.43	1158.2	21.08	748.85	1161.1	43.064	56.321	0	0	9.5405	-17.429	-19.791	-14.739	-4.1024	12.617	23.427	10.942	5.4381	-4.8127	3.636	-3.7965	1544.3
11.23	1124	78	NaN	-3.8814	23.303	3.4289	-167.14	11.027	5.5112	15.28	-795.44	1158.2	20.979	749.04	1161.1	42.286	57.951	0	0	9.6434	-17.531	-19.797	-14.744	-4.0929	12.647	23.411	10.919	5.5505	-4.884	3.6139	-3.8249	1544.5
11.24	1125	78	NaN	-3.8951	23.288	3.4398	-167.11	10.997	5.5	15.244	-795.45	1158.2	20.847	749.23	1161.1	43.507	56.408	0	0	9.7462	-17.632	-19.802	-14.749	-4.103	12.681	23.395	10.89	5.6432	-4.9505	3.5925	-3.859	1544.7
11.25	1126	78	NaN	-3.9198	23.266	3.4695	-167.07	10.959	5.4777	15.13	-795.48	1158.2	20.67	749.43	1161.1	43.5	56.034	0	0	9.7567	-17.642	-19.806	-14.753	-4.1252	12.725	23.371	10.854	5.6314	-4.9175	3.565	-3.8997	1544.9
11.26	1127	78	NaN	-3.9011	23.198	3.4236	-166.98	10.879	5.448	15.276	-795.53	1158.2	20.387	749.84	1161	41.802	54.776	0	0	9.6777	-17.565	-19.809	-14.756	-4.0906	12.83	23.304	10.773	5.5872	-4.7347	3.4952	-3.9835	1545.4
11.27	1128	78	NaN	-3.9111	23.149	3.4313	-166.93	10.817	5.476	15.235	-795.57	1158.1	20.306	750.09	1161	43.385	56.259	0	0	9.5988	-17.487	-19.812	-14.759	-4.099	12.884	23.255	10.711	5.4998	-4.6031	3.4439	-4.0477	1545.7
11.28	1129	78	NaN	-3.9263	23.116	3.4411	-166.88	10.77	5.4874	15.181	-795.59	1158.1	20.224	750.27	1161	43.139	60.039	0	0	9.5199	-17.409	-19.814	-14.762	-4.1132	12.932	23.223	10.663	5.4067	-4.4772	3.4085	-4.0985	1545.9
11.29	1130	78	NaN	-3.945	23.096	3.4555	-166.84	10.727	5.4788	15.101	-795.6	1158.1	20.114	750.41	1161	40.733	57.121	0	0	9.4409	-17.331	-19.817	-14.764	-4.1308	12.976	23.202	10.62	5.3102	-4.3558	3.3852	-4.1441	1546
11.3	1131	78	NaN	-3.9783	23.079	3.5153	-166.82	10.673	5.4928	14.85	-795.62	1158.1	20.061	750.54	1161	43.027	56.713	0	0	9.3222	-17.215	-19.821	-14.768	-4.1714	12.987	23.186	10.567	5.1508	-4.2277	3.3649	-4.2014	1546.2
11.31	1132	78	NaN	-3.9832	23.064	3.5193	-166.74	10.619	5.4106	14.792	-795.62	1158.1	19.756	750.64	1160.9	40.471	58.55	0	0	9.1885	-17.083	-19.825	-14.772	-4.1672	13.079	23.169	10.513	5.0213	-4.0037	3.3444	-4.2592	1546.3
11.32	1133	78	NaN	-3.995	23.051	3.5133	-166.68	10.532	5.4077	14.761	-795.6	1158.1	19.703	750.71	1161	43.491	56.922	0	0	9.169	-17.064	-19.827	-14.774	-4.1781	13.138	23.158	10.425	4.991	-3.9259	3.3315	-4.3493	1546.3
11.33	1134	78	NaN	-4.0344	23.002	3.5672	-166.54	10.313	5.3873	14.528	-795.68	1158.1	19.652	750.8	1161	42.806	56.648	0	0	9.1491	-17.044	-19.829	-14.776	-4.2242	13.272	23.11	10.206	4.9249	-3.7724	3.2811	-4.5705	1546.5
11.34	1135	78	NaN	-4.1104	22.885	3.7235	-166.22	9.8853	5.2475	13.95	-795.93	1158.2	19.338	750.98	1161.1	41.242	55.889	0	0	9.1038	-17	-19.833	-14.781	-4.31	13.58	22.991	9.7787	4.7938	-3.4195	3.1582	-5.002	1546.9
11.35	1136	78	NaN	-4.078	22.862	3.5892	-166.08	9.5079	5.1848	14.229	-795.61	1158	19.294	751.19	1161.2	42.215	56.367	0	0	9.0386	-16.936	-19.837	-14.784	-4.2656	13.736	22.977	9.3926	4.773	-3.1996	3.1401	-5.3916	1546.8
11.36	1137	78	NaN	-4.0685	22.8	3.4544	-165.99	9.2004	5.1905	14.612	-795.52	1157.9	19.444	751.32	1161.3	41.078	56.239	0	0	8.9443	-16.843	-19.839	-14.787	-4.2475	13.827	22.923	9.0768	4.6968	-3.0158	3.084	-5.7098	1546.8
11.37	1138	78	NaN	-4.0761	22.738	3.4153	-165.92	8.9048	5.1827	14.686	-795.48	1157.9	19.586	751.43	1161.4	41.549	53.942	0	0	8.8807	-16.78	-19.842	-14.79	-4.2576	13.899	22.867	8.7764	4.6231	-2.8809	3.0243	-6.0132	1546.9
11.38	1139	78	NaN	-4.1021	22.666	3.4601	-165.81	8.5419	5.0923	14.466	-795.48	1158	19.595	751.6	1161.5	42.471	56.107	0	0	8.8156	-16.716	-19.846	-14.793	-4.292	14.002	22.796	8.412	4.5235	-2.714	2.9503	-6.3811	1547.1
11.39	1140	78	NaN	-4.1638	22.469	3.3764	-165.59	7.9097	4.7971	14.74	-795.69	1158	19.338	752.02	1161.6	41.658	56.002	0	0	8.7074	-16.61	-19.85	-14.797	-4.334	14.242	22.604	7.7744	4.3734	-2.3677	2.7544	-7.023	1547.7
11.4	1141	78	NaN	-4.2073	22.373	3.4004	-165.52	7.7215	4.7425	14.598	-795.85	1158	19.383	752.03	1161.7	42.751	57.141	0	0	8.6038	-16.508	-19.852	-14.799	-4.3844	14.308	22.512	7.5818	4.2194	-2.1999	2.6605	-7.2174	1547.9
11.41	1142	78	NaN	-4.2092	22.251	3.3994	-165.38	7.3648	4.6126	14.554	-795.82	1158	19.521	751.97	1161.9	43.62	58.158	0	0	8.5035	-16.409	-19.852	-14.799	-4.3931	14.432	22.398	7.2181	4.1105	-1.9773	2.5458	-7.5811	1547.8
11.42	1143	78	NaN	-4.1891	22.129	3.3745	-165.23	6.9567	4.444	14.616	-795.7	1158	19.648	751.92	1162.1	44.118	57.455	0	0	8.3803	-16.288	-19.853	-14.801	-4.3754	14.579	22.283	6.8028	4.0048	-1.7087	2.4298	-7.9978	1547.6
11.43	1144	78	NaN	-4.1838	22.077	3.3619	-165.18	6.8309	4.3733	14.661	-795.69	1158	19.659	751.91	1162.2	46.048	55.313	0	0	8.238	-16.148	-19.856	-14.803	-4.3688	14.638	22.234	6.6744	3.8692	-1.5102	2.3782	-8.1288	1547.6
11.44	1145	78	NaN	-4.1673	21.866	3.3398	-164.91	6.3168	4.0234	14.678	-795.55	1157.9	19.573	751.86	1162.4	47.162	56.085	0	0	8.1728	-16.084	-19.857	-14.805	-4.3486	14.909	22.033	6.1495	3.8243	-1.1742	2.1757	-8.6551	1547.4
11.45	1146	78	NaN	-4.1486	21.697	3.3573	-164.72	5.7795	3.6936	14.698	-795.42	1157.9	19.461	752.12	1162.5	47.573	56.206	0	0	8.078	-15.99	-19.859	-14.806	-4.3249	15.104	21.869	5.6073	3.7531	-0.88589	2.0102	-9.1987	1547.6
11.46	1147	78	NaN	-4.1325	21.569	3.3938	-164.58	5.354	3.4598	14.702	-795.29	1157.9	19.445	752.3	1162.6	44.634	56.462	0	0	7.9027	-15.818	-19.86	-14.808	-4.3081	15.241	21.743	5.1798	3.5946	-0.57668	1.8824	-9.628	1547.6
11.47	1148	78	NaN	-4.1229	21.467	3.4334	-164.46	5.092	3.3412	14.686	-795.17	1158	19.575	752.15	1162.7	42.707	59.194	0	0	7.8115	-15.728	-19.862	-14.809	-4.3039	15.355	21.643	4.916	3.5076	-0.37271	1.781	-9.8934	1547.3
11.48	1149	78	NaN	-4.1222	21.316	3.4761	-164.24	4.7232	3.1308	14.687	-795.03	1158	19.611	751.94	1162.8	43.906	56.124	0	0	7.7492	-15.667	-19.863	-14.81	-4.3045	15.58	21.497	4.543	3.4446	-0.087271	1.6335	-10.267	1547
11.49	1150	78	NaN	-4.1046	21.186	3.4632	-164.04	4.307	2.8834	14.852	-794.81	1158	19.562	751.93	1162.9	43.87	58.04	0	0	7.619	-15.539	-19.859	-14.807	-4.2791	15.786	21.369	4.1239	3.3399	0.24744	1.5094	-10.683	1546.8
11.5	1151	78	NaN	-4.0876	21.076	3.4501	-163.89	3.9786	2.7046	14.99	-794.61	1158	19.573	751.91	1163	41.569	55.523	0	0	7.4888	-15.411	-19.855	-14.803	-4.2574	15.941	21.261	3.7927	3.2314	0.53093	1.406	-11.01	1546.5
11.51	1152	78	NaN	-4.0697	20.967	3.4523	-163.76	3.7279	2.5778	15.068	-794.43	1158	19.634	751.81	1163.1	42.535	55.195	0	0	7.3586	-15.282	-19.852	-14.799	-4.2389	16.07	21.156	3.5389	3.1197	0.7874	1.3044	-11.26	1546.3
11.52	1153	78	NaN	-4.0359	20.813	3.4686	-163.58	3.4368	2.3906	15.145	-794.2	1157.9	19.62	751.69	1163.1	43.795	56.298	0	0	7.2284	-15.154	-19.848	-14.795	-4.2018	16.252	21.006	3.244	3.0266	1.0981	1.1582	-11.551	1545.9
11.53	1154	78	NaN	-4.0201	20.733	3.5278	-163.48	3.2718	2.3179	15.027	-794.01	1158	19.713	751.56	1163.2	47.213	56.417	0	0	7.0982	-15.026	-19.844	-14.791	-4.1938	16.342	20.927	3.0778	2.9043	1.3155	1.0831	-11.714	1545.6
11.54	1155	78	NaN	-3.9967	20.637	3.5703	-163.36	3.0771	2.1787	14.964	-793.74	1158	19.693	751.47	1163.2	47.347	54.987	0	0	6.968	-14.898	-19.84	-14.788	-4.172	16.462	20.832	2.8829	2.796	1.5636	0.99127	-11.905	1545.2
11.55	1156	78	NaN	-3.9716	20.523	3.5891	-163.25	2.8815	2.0234	14.967	-793.42	1158	19.654	751.38	1163.2	52.621	56.468	0	0	6.8603	-14.792	-19.836	-14.783	-4.1454	16.579	20.718	2.6866	2.7149	1.7868	0.88202	-12.097	1544.8
11.56	1157	78	NaN	-3.9526	20.399	3.5851	-163.18	2.7293	1.9197	15.016	-793.13	1157.9	19.709	751.27	1163.2	57.91	55.601	1	0	6.8324	-14.765	-19.83	-14.777	-4.1267	16.649	20.596	2.5317	2.7057	1.8844	0.76681	-12.245	1544.4
11.57	1158	78	NaN	-3.9312	20.33	3.6047	-163.15	2.659	1.8824	14.986	-792.89	1157.9	19.803	751.19	1163.3	65.199	55.065	1	0	6.7384	-14.672	-19.827	-14.774	-4.1099	16.668	20.531	2.4589	2.6285	1.9956	0.70394	-12.315	1544.1
11.58	1159	78	NaN	-3.9169	20.26	3.6276	-163.12	2.6167	1.7932	14.949	-792.67	1157.9	19.716	751.15	1163.3	67.925	57.769	1	0	6.6021	-14.538	-19.826	-14.773	-4.0939	16.706	20.461	2.4156	2.5083	2.1681	0.63556	-12.358	1543.8
11.59	1160	78	NaN	-3.8962	20.164	3.6677	-163.11	2.5958	1.7131	14.892	-792.38	1157.9	19.661	751.06	1163.3	66.591	57.508	1	0	6.548	-14.485	-19.825	-14.772	-4.0732	16.715	20.367	2.393	2.4747	2.2302	0.54174	-12.379	1543.5
11.6	1161	78	NaN	-3.8659	20.056	3.7154	-163.13	2.5943	1.6601	14.839	-792.05	1157.8	19.677	750.93	1163.4	64.49	56.999	1	0	6.5514	-14.488	-19.824	-14.771	-4.0455	16.689	20.261	2.3889	2.5059	2.2007	0.43675	-12.383	1543
11.61	1162	78	NaN	-3.8387	20.033	3.708	-163.13	2.6165	1.5942	14.905	-791.83	1157.8	19.535	750.86	1163.4	62.621	56.276	1	0	6.7177	-14.652	-19.823	-14.771	-4.0106	16.696	20.238	2.4108	2.7071	2.0439	0.41481	-12.36	1542.7
11.62	1163	78	NaN	-3.8054	20.041	3.6994	-163.16	2.6534	1.59	14.987	-791.61	1157.8	19.557	750.75	1163.4	61.45	58.77	1	0	6.8611	-14.793	-19.822	-14.769	-3.9752	16.671	20.248	2.4469	2.8859	1.878	0.42625	-12.322	1542.4
11.63	1164	78	NaN	-3.7787	20.079	3.7172	-163.18	2.6961	1.572	14.968	-791.35	1157.8	19.532	750.67	1163.3	60.497	55.972	1	0	6.955	-14.885	-19.819	-14.766	-3.9483	16.651	20.285	2.4899	3.0066	1.7655	0.46662	-12.276	1542
11.64	1165	78	NaN	-3.756	20.15	3.7692	-163.2	2.7508	1.556	14.816	-791.02	1157.8	19.489	750.56	1163.3	60.737	57.417	1	0	7.0049	-14.934	-19.817	-14.764	-3.9297	16.63	20.354	2.5465	3.0752	1.6952	0.53774	-12.217	1541.6
11.65	1166	78	NaN	-3.73	20.261	3.8583	-163.22	2.829	1.5851	14.515	-790.57	1157.9	19.527	750.35	1163.3	61.389	56.372	1	0	7.019	-14.948	-19.814	-14.761	-3.9164	16.59	20.462	2.628	3.1026	1.6412	0.6486	-12.133	1540.9
11.66	1167	78	NaN	-3.715	20.253	3.8397	-163.21	2.8982	1.5486	14.541	-790.38	1157.9	19.467	750.21	1163.2	61.016	57.44	1	0	6.8935	-14.825	-19.802	-14.75	-3.8982	16.608	20.453	2.6989	2.9953	1.7833	0.65051	-12.051	1540.6
11.67	1168	78	NaN	-3.6863	20.213	3.7686	-163.2	2.9454	1.5373	14.756	-790.29	1157.8	19.466	750.09	1163.2	61.178	55.663	1	0	6.8015	-14.734	-19.792	-14.739	-3.8615	16.627	20.413	2.7455	2.94	1.8925	0.62174	-11.993	1540.4
11.68	1169	78	NaN	-3.6475	20.162	3.6747	-163.18	3.0066	1.5151	15.057	-790.24	1157.7	19.426	749.95	1163.1	57.984	57.297	1	0	6.972	-14.902	-19.788	-14.736	-3.8101	16.66	20.363	2.8051	3.1619	1.7577	0.57511	-11.931	1540.2
11.69	1170	78	NaN	-3.6058	20.12	3.5945	-163.14	3.0984	1.4697	15.321	-790.16	1157.6	19.313	749.75	1163.1	55.157	57.197	1	0	7.0352	-14.964	-19.785	-14.732	-3.7544	16.707	20.323	2.8956	3.2809	1.7424	0.5384	-11.837	1539.9
11.7	1171	78	NaN	-3.589	20.134	3.6297	-163.15	3.1598	1.4973	15.222	-790.09	1157.6	19.379	749.6	1163.1	57.18	55.403	1	0	6.99	-14.92	-19.781	-14.728	-3.7437	16.696	20.336	2.9572	3.2463	1.7761	0.55525	-11.771	1539.7
11.71	1172	78	NaN	-3.5843	20.179	3.7105	-163.14	3.2214	1.4757	14.986	-789.97	1157.7	19.328	749.48	1163.1	56.26	57.491	1	0	7.0765	-15.005	-19.777	-14.725	-3.7459	16.695	20.378	3.022	3.3305	1.6903	0.60099	-11.703	1539.5
11.72	1173	78	NaN	-3.5819	20.238	3.7786	-163.15	3.2774	1.4646	14.788	-789.82	1157.8	19.31	749.34	1163	61.403	54.855	1	0	7.1361	-15.064	-19.774	-14.721	-3.7502	16.684	20.435	3.0812	3.3859	1.6209	0.66089	-11.64	1539.2
11.73	1174	78	NaN	-3.5793	20.306	3.8146	-163.16	3.346	1.4516	14.69	-789.64	1157.8	19.292	749.17	1163	65.156	57.628	1	0	7.0703	-14.999	-19.771	-14.718	-3.7506	16.672	20.499	3.1528	3.3197	1.6732	0.72842	-11.565	1538.8
11.74	1175	78	NaN	-3.5775	20.378	3.8129	-163.15	3.4747	1.3662	14.719	-789.42	1157.9	19.091	748.91	1163	66.565	59.909	1	0	7.059	-14.988	-19.768	-14.715	-3.7403	16.691	20.567	3.2849	3.3187	1.7031	0.79981	-11.43	1538.3
11.75	1176	78	NaN	-3.5858	20.395	3.8007	-163.16	3.55	1.3849	14.753	-789.31	1157.9	19.142	748.72	1163	68.392	58.398	1	0	7.0787	-15.007	-19.764	-14.712	-3.7493	16.672	20.584	3.361	3.3294	1.6651	0.81951	-11.351	1538.1
11.76	1177	78	NaN	-3.5904	20.389	3.7938	-163.18	3.6456	1.3793	14.813	-789.22	1157.9	19.086	748.5	1162.9	69.457	59.33	1	0	7.0109	-14.94	-19.753	-14.7	-3.7496	16.665	20.576	3.4588	3.2613	1.7243	0.82313	-11.242	1537.7
11.77	1178	78	NaN	-3.596	20.375	3.803	-163.19	3.7388	1.3648	14.836	-789.15	1157.9	18.973	748.29	1162.8	70.281	59.537	1	0	6.8881	-14.819	-19.737	-14.684	-3.7501	16.66	20.56	3.5543	3.1379	1.8404	0.8228	-11.13	1537.5
11.78	1179	78	NaN	-3.6078	20.366	3.8355	-163.2	3.8011	1.3664	14.766	-789.1	1157.9	18.882	748.12	1162.8	70.414	58.865	1	0	6.4627	-14.401	-19.717	-14.665	-3.7612	16.646	20.549	3.6176	2.7015	2.2448	0.83181	-11.047	1537.2
11.79	1180	78	NaN	-3.6165	20.366	3.8534	-163.21	3.8472	1.3577	14.751	-789.02	1157.9	18.759	747.92	1162.8	70.341	58.999	1	0	6.2364	-14.178	-19.705	-14.652	-3.7659	16.64	20.547	3.666	2.4705	2.4614	0.84172	-10.986	1536.9
11.8	1181	78	NaN	-3.6372	20.357	3.8645	-163.27	3.8574	1.4023	14.748	-788.92	1157.9	18.763	747.65	1162.7	70.38	59.368	1	0	6.3058	-14.246	-19.703	-14.651	-3.7869	16.583	20.538	3.676	2.5189	2.3365	0.83511	-10.975	1536.6
11.81	1182	78	NaN	-3.6607	20.339	3.8786	-163.34	3.8411	1.4403	14.745	-788.83	1157.8	18.727	747.4	1162.7	69.866	59.952	1	0	6.3019	-14.243	-19.703	-14.65	-3.8092	16.515	20.523	3.6574	2.4927	2.2721	0.82017	-10.993	1536.2
11.82	1183	78	NaN	-3.6856	20.313	3.9047	-163.4	3.808	1.452	14.722	-788.76	1157.8	18.6	747.19	1162.8	68.87	59.9	1	0	6.2934	-14.234	-19.702	-14.65	-3.8302	16.454	20.5	3.6208	2.4632	2.2197	0.79807	-11.029	1536
11.83	1184	78	NaN	-3.7232	20.281	3.9603	-163.45	3.778	1.4695	14.613	-788.71	1157.7	18.469	746.92	1162.8	68.993	58.819	1	0	6.3632	-14.303	-19.7	-14.647	-3.867	16.405	20.472	3.587	2.4961	2.1024	0.77145	-11.061	1535.6
11.84	1185	78	NaN	-3.7497	20.245	4.0131	-163.49	3.7509	1.5091	14.495	-788.71	1157.6	18.422	746.72	1162.9	68.214	58.933	1	0	6.4265	-14.365	-19.698	-14.645	-3.8963	16.361	20.439	3.5565	2.5302	1.996	0.74125	-11.088	1535.4
11.85	1186	78	NaN	-3.7688	20.207	4.0424	-163.52	3.7339	1.5412	14.452	-788.69	1157.6	18.35	746.52	1162.9	65.637	60.414	1	0	6.4543	-14.393	-19.694	-14.641	-3.9142	16.33	20.404	3.5366	2.5401	1.9374	0.71041	-11.104	1535.2
11.86	1187	78	NaN	-3.7876	20.153	4.0541	-163.55	3.7299	1.5747	14.468	-788.68	1157.6	18.228	746.28	1162.9	67.498	58.984	1	0	6.484	-14.422	-19.69	-14.637	-3.9279	16.308	20.353	3.5294	2.5561	1.8858	0.66373	-11.108	1535
11.87	1188	78	NaN	-3.8165	20.06	4.0632	-163.58	3.7414	1.6308	14.494	-788.66	1157.5	18.052	745.94	1163	67.24	59.152	1	0	6.5152	-14.453	-19.686	-14.633	-3.9493	16.285	20.266	3.5355	2.5658	1.8327	0.58071	-11.097	1534.6
11.88	1189	78	NaN	-3.8245	19.982	4.0732	-163.6	3.7502	1.6271	14.504	-788.67	1157.5	17.812	745.78	1163	52.431	56.819	1	0	6.4764	-14.414	-19.678	-14.626	-3.948	16.276	20.19	3.5428	2.5283	1.8615	0.51137	-11.083	1534.5
11.89	1190	78	NaN	-3.8256	19.894	4.0724	-163.62	3.7819	1.6241	14.548	-788.66	1157.4	17.536	745.61	1163	47.103	56.521	1	0	6.4174	-14.356	-19.672	-14.619	-3.9371	16.271	20.103	3.5724	2.4803	1.9143	0.43125	-11.047	1534.3
11.9	1191	78	NaN	-3.8175	19.771	4.0629	-163.67	3.8739	1.667	14.636	-788.62	1157.4	17.232	745.33	1163.1	42.826	55.66	1	0	6.3265	-14.267	-19.668	-14.616	-3.9145	16.23	19.984	3.661	2.4121	1.963	0.31553	-10.955	1534
11.91	1192	78	NaN	-3.8023	19.616	4.0506	-163.78	4.0353	1.7657	14.75	-788.55	1157.3	16.911	744.92	1163.1	42.457	55.301	1	0	6.2792	-14.22	-19.665	-14.613	-3.8831	16.139	19.833	3.8181	2.3961	1.9182	0.1673	-10.795	1533.5
11.92	1193	78	NaN	-3.8039	19.543	4.0629	-163.85	4.1588	1.7755	14.738	-788.46	1157.3	16.596	744.74	1163.1	40.867	58.275	1	0	6.2513	-14.193	-19.663	-14.61	-3.8733	16.081	19.761	3.941	2.378	1.8883	0.0978	-10.669	1533.2
11.93	1194	78	NaN	-3.815	19.43	4.0886	-163.98	4.3516	1.8165	14.696	-788.37	1157.4	16.218	744.53	1163.2	43.117	55.803	1	0	6.2095	-14.152	-19.662	-14.609	-3.8719	15.961	19.646	4.1347	2.3376	1.8091	-0.015389	-10.475	1532.9
11.94	1195	78	NaN	-3.8187	19.327	4.0984	-164.11	4.5273	1.8605	14.68	-788.32	1157.4	15.895	744.35	1163.2	41.256	55.374	1	0	6.16	-14.103	-19.662	-14.609	-3.8641	15.848	19.542	4.312	2.2958	1.7454	-0.11983	-10.297	1532.7
11.95	1196	78	NaN	-3.8022	19.228	4.0675	-164.23	4.6917	1.9109	14.766	-788.32	1157.4	15.607	744.2	1163.2	44.847	56.315	1	0	6.0938	-14.038	-19.665	-14.612	-3.8336	15.74	19.442	4.478	2.2602	1.702	-0.22299	-10.134	1532.5
11.96	1197	78	NaN	-3.7476	19.082	3.9582	-164.42	4.9182	1.9958	15.105	-788.34	1157.4	15.222	744	1163.1	51.518	55.654	1	0	6.0719	-14.016	-19.667	-14.614	-3.7519	15.576	19.295	4.7055	2.32	1.5594	-0.37159	-9.9085	1532.4
11.97	1198	78	NaN	-3.7157	19.039	3.8452	-164.58	5.2609	2.1647	15.441	-788.32	1157.4	14.944	743.44	1163.1	57.924	55.1	1	0	6.1069	-14.051	-19.668	-14.615	-3.6972	15.436	19.252	5.048	2.4097	1.3854	-0.41584	-9.5669	1531.8
11.98	1199	78	NaN	-3.691	19.05	3.8087	-164.68	5.4329	2.2368	15.553	-788.25	1157.4	14.712	743.19	1163	63.426	57.637	1	0	6.2167	-14.159	-19.671	-14.618	-3.6595	15.355	19.262	5.2209	2.5572	1.1963	-0.40866	-9.3973	1531.5
11.99	1200	78	NaN	-3.6797	19.129	3.8776	-164.77	5.56	2.2732	15.32	-788.07	1157.4	14.384	743.07	1163	64.48	57.811	1	0	6.3236	-14.264	-19.674	-14.622	-3.6447	15.267	19.337	5.3517	2.6789	1.0027	-0.33711	-9.27	1531.1
12	1201	78	NaN	-3.6906	19.278	4.0616	-164.93	5.7918	2.3508	14.677	-787.73	1157.6	13.827	742.78	1163	62.472	56.847	1	0	6.3627	-14.302	-19.677	-14.625	-3.6588	15.104	19.479	5.5911	2.7038	0.80167	-0.1984	-9.0334	1530.5
12.01	1202	78	NaN	-3.7434	19.306	4.2018	-165.09	6.0048	2.4152	14.116	-787.54	1157.7	13.215	742.47	1163	57.22	57.393	1	0	6.4286	-14.367	-19.68	-14.627	-3.7096	14.942	19.502	5.8092	2.7189	0.57438	-0.17802	-8.8182	1530
12.02	1203	78	NaN	-3.6974	19.234	3.9824	-165.25	6.1938	2.4679	14.697	-787.43	1157.6	12.549	742.16	1162.9	51.217	55.743	1	0	6.605	-14.541	-19.683	-14.63	-3.6169	14.831	19.434	5.9944	2.9881	0.28992	-0.24927	-8.636	1529.6
12.03	1204	78	NaN	-3.63	19.147	3.7231	-165.42	6.3588	2.5208	15.402	-787.36	1157.4	11.874	741.85	1162.9	54.034	54.441	1	0	6.7366	-14.67	-19.687	-14.634	-3.4978	14.714	19.35	6.1551	3.2387	0.044093	-0.33631	-8.4788	1529.2
12.04	1205	78	NaN	-3.5817	19.095	3.5981	-165.59	6.4969	2.5737	15.698	-787.28	1157.3	11.24	741.56	1162.8	56.508	56.3	1	0	6.8343	-14.767	-19.691	-14.638	-3.4147	14.579	19.299	6.2926	3.4196	-0.18715	-0.39132	-8.3454	1528.9
12.05	1206	78	NaN	-3.5695	19.127	3.7033	-165.7	6.596	2.6047	15.359	-787.1	1157.4	10.752	741.33	1162.7	57.405	57.831	1	0	6.9816	-14.911	-19.695	-14.643	-3.3968	14.478	19.328	6.3953	3.5848	-0.43379	-0.3677	-8.2473	1528.4
12.06	1207	78	NaN	-3.5789	19.17	3.8959	-165.82	6.6691	2.6931	14.736	-786.84	1157.5	10.433	741.09	1162.7	59.921	57.061	1	0	7.0814	-15.01	-19.699	-14.646	-3.4175	14.346	19.365	6.474	3.6639	-0.6638	-0.33365	-8.172	1527.9
12.07	1208	78	NaN	-3.6038	19.179	4.0874	-165.94	6.7316	2.7376	14.102	-786.64	1157.6	10.015	740.89	1162.6	57.71	57.01	1	0	7.0849	-15.013	-19.7	-14.648	-3.4505	14.212	19.368	6.5429	3.6344	-0.80086	-0.33276	-8.1048	1527.5
12.08	1209	78	NaN	-3.6037	19.101	4.0913	-166.07	6.7944	2.7514	14.07	-786.51	1157.5	9.422	740.7	1162.5	46.421	57.628	1	0	7.1246	-15.052	-19.701	-14.649	-3.4293	14.106	19.287	6.6087	3.6953	-0.94649	-0.41418	-8.0399	1527.2
12.09	1210	78	NaN	-3.5187	18.873	3.6524	-166.2	6.8706	2.783	15.48	-786.49	1157.2	8.6174	740.41	1162.3	44.714	53.962	1	0	7.1775	-15.104	-19.702	-14.649	-3.2612	14.062	19.065	6.6783	3.9163	-1.0423	-0.63669	-7.9708	1526.9
12.1	1211	78	NaN	-3.4872	18.755	3.482	-166.38	6.9233	2.7919	16.007	-786.39	1157.1	7.9965	740.32	1162.2	42.013	56.382	1	0	7.1679	-15.095	-19.703	-14.65	-3.1866	13.92	18.947	6.7315	3.9813	-1.1751	-0.75596	-7.9189	1526.7
12.11	1212	78	NaN	-3.4737	18.629	3.5192	-166.47	7.0294	2.841	15.968	-786.18	1157.1	7.1266	739.9	1162.1	44.453	55.251	1	0	7.1413	-15.069	-19.705	-14.652	-3.1418	13.863	18.815	6.8431	3.9995	-1.206	-0.88955	-7.8091	1526.1
12.12	1213	78	NaN	-3.4802	18.54	3.6705	-166.5	7.1385	2.9031	15.596	-785.94	1157.2	6.376	739.44	1162	43.814	54.596	1	0	7.1901	-15.117	-19.706	-14.653	-3.1339	13.842	18.72	6.9582	4.0562	-1.2747	-0.98583	-7.6953	1525.4
12.13	1214	78	NaN	-3.5016	18.51	3.8452	-166.53	7.2164	2.9581	15.128	-785.74	1157.2	5.9675	739.12	1162	57.733	55.314	1	0	7.2372	-15.163	-19.707	-14.654	-3.1575	13.819	18.687	7.0397	4.0798	-1.3442	-1.0203	-7.6146	1524.9
12.14	1215	78	NaN	-3.4961	18.458	3.9064	-166.57	7.2827	3.0096	14.988	-785.52	1157.3	5.612	738.84	1161.9	67.288	56.715	1	0	7.2825	-15.208	-19.707	-14.655	-3.1437	13.783	18.633	7.1078	4.1388	-1.4242	-1.0744	-7.547	1524.4
12.15	1216	78	NaN	-3.4711	18.352	3.7741	-166.64	7.3652	3.0812	15.452	-785.37	1157.2	5.309	738.5	1161.9	68.675	59.412	1	0	7.2431	-15.169	-19.708	-14.655	-3.0898	13.738	18.53	7.1866	4.1533	-1.4306	-1.1776	-7.4688	1523.9
12.16	1217	78	NaN	-3.436	18.18	3.6193	-166.73	7.4793	3.1376	15.988	-785.24	1157	4.8281	738.04	1161.9	68.279	59.174	1	0	7.1791	-15.106	-19.709	-14.656	-3.0162	13.694	18.364	7.2957	4.1629	-1.4118	-1.3451	-7.3604	1523.3
12.17	1218	78	NaN	-3.4061	17.983	3.5199	-166.8	7.6019	3.174	16.349	-785.12	1156.9	4.2346	737.51	1161.9	69.191	57.667	1	0	7.0784	-15.007	-19.71	-14.657	-2.9503	13.655	18.171	7.4142	4.1281	-1.3517	-1.5386	-7.2427	1522.7
12.18	1219	78	NaN	-3.4124	17.867	3.5426	-166.85	7.6665	3.2041	16.316	-785.03	1156.8	3.8492	737.17	1161.8	69.728	57.719	1	0	6.9899	-14.92	-19.711	-14.658	-2.9432	13.623	18.055	7.4784	4.0468	-1.2965	-1.6558	-7.1799	1522.3
12.19	1220	78	NaN	-3.4182	17.779	3.6679	-166.81	7.7021	3.2651	16.028	-784.8	1156.8	3.4041	736.69	1161.8	70.515	59.77	1	0	6.9412	-14.872	-19.714	-14.661	-2.9428	13.67	17.968	7.5139	3.9983	-1.2018	-1.7465	-7.1475	1521.6
12.2	1221	78	NaN	-3.4044	17.749	3.7511	-166.8	7.7291	3.2968	15.874	-784.46	1156.8	2.8324	736.27	1161.7	70.526	58.733	1	0	6.8859	-14.817	-19.716	-14.663	-2.913	13.694	17.936	7.5415	3.9729	-1.1235	-1.7796	-7.1218	1520.8
12.21	1222	78	NaN	-3.3837	17.745	3.7753	-166.84	7.7478	3.2952	15.865	-784.12	1156.7	2.2199	735.97	1161.7	71.023	59.472	1	0	6.8267	-14.759	-19.717	-14.664	-2.8695	13.67	17.932	7.5611	3.9572	-1.0892	-1.7848	-7.1033	1520.2
12.22	1223	78	NaN	-3.3712	17.736	3.7439	-166.95	7.7588	3.2711	15.953	-783.91	1156.7	1.6812	735.82	1161.6	71.833	60.176	1	0	6.7642	-14.698	-19.72	-14.668	-2.8331	13.588	17.922	7.573	3.9311	-1.1097	-1.7981	-7.0946	1519.8
12.23	1224	78	NaN	-3.3561	17.737	3.7741	-166.99	7.7912	3.3749	15.817	-783.68	1156.7	1.5168	735.41	1161.6	72.405	59.044	1	0	6.6774	-14.612	-19.723	-14.67	-2.8168	13.549	17.924	7.6047	3.8606	-1.0634	-1.7989	-7.0655	1519.2
12.24	1225	78	NaN	-3.3469	17.724	3.7599	-167.03	7.8289	3.4675	15.843	-783.48	1156.6	1.3438	735.04	1161.6	72.645	61.524	1	0	6.5521	-14.489	-19.725	-14.672	-2.7998	13.522	17.911	7.6414	3.7523	-0.96709	-1.8131	-7.0305	1518.6
12.25	1226	78	NaN	-3.3465	17.687	3.7696	-167.06	7.8844	3.5509	15.801	-783.29	1156.6	1.0779	734.58	1161.6	72.539	62.011	1	0	6.5471	-14.484	-19.727	-14.674	-2.7908	13.5	17.875	7.6968	3.7564	-0.98365	-1.8525	-6.9776	1517.9
12.26	1227	78	NaN	-3.3601	17.614	3.8237	-167.07	7.9652	3.614	15.62	-783.09	1156.6	0.65348	733.93	1161.5	71.97	61.773	1	0	6.5778	-14.514	-19.73	-14.677	-2.7949	13.491	17.8	7.7791	3.7829	-1.0229	-1.9301	-6.8981	1517.1
12.27	1228	78	NaN	-3.4022	17.467	3.8788	-167.05	8.0791	3.6094	15.445	-782.85	1156.5	-0.036181	733.04	1161.3	69.034	61.962	1	0	6.5536	-14.49	-19.734	-14.681	-2.8171	13.534	17.65	7.8963	3.7365	-0.9561	-2.0837	-6.7847	1516
12.28	1229	78	NaN	-3.4211	17.318	4.049	-167.02	8.1353	3.5514	14.934	-783.03	1156.6	-0.47758	732.64	1161.2	61.043	59.739	1	0	6.5168	-14.454	-19.738	-14.685	-2.8385	13.564	17.491	7.9616	3.6783	-0.88975	-2.2464	-6.7235	1515.8
12.29	1230	78	NaN	-3.4679	17.167	4.1172	-166.99	8.2058	3.4794	14.72	-783.1	1156.7	-0.94756	732.19	1161.1	60.306	57.145	1	0	6.5098	-14.447	-19.742	-14.689	-2.8755	13.605	17.334	8.0386	3.6344	-0.84259	-2.4076	-6.6507	1515.4
12.3	1231	78	NaN	-3.5398	17.049	4.0604	-166.97	8.2874	3.4377	14.871	-782.97	1156.6	-1.3455	731.69	1161	64.283	56.707	1	0	6.5139	-14.451	-19.746	-14.694	-2.9264	13.642	17.214	8.1219	3.5875	-0.80893	-2.532	-6.5718	1514.8
12.31	1232	78	NaN	-3.6182	17.012	3.9057	-166.98	8.3557	3.4831	15.31	-782.65	1156.5	-1.4479	731.23	1160.9	64.99	57.851	1	0	6.5278	-14.465	-19.751	-14.698	-2.984	13.652	17.182	8.186	3.5439	-0.81331	-2.569	-6.5122	1514
12.32	1233	78	NaN	-3.6777	16.901	3.9237	-167	8.4109	3.5082	15.271	-782.65	1156.5	-1.5765	730.79	1160.9	64.029	57.945	1	0	6.5386	-14.476	-19.753	-14.701	-3.0399	13.642	17.069	8.2431	3.4987	-0.83325	-2.6848	-6.4576	1513.5
12.33	1234	78	NaN	-3.7455	16.776	3.9546	-167.01	8.4598	3.5583	15.197	-782.71	1156.5	-1.631	730.34	1160.9	62.521	55.569	1	0	6.5823	-14.519	-19.756	-14.703	-3.1083	13.626	16.944	8.2923	3.474	-0.89255	-2.8122	-6.4109	1513.1
12.34	1235	78	NaN	-3.8312	16.621	3.9947	-167.01	8.5036	3.5617	15.081	-782.81	1156.5	-1.8493	729.79	1160.9	60.287	58.611	1	0	6.7049	-14.639	-19.759	-14.706	-3.1899	13.628	16.787	8.3377	3.515	-1.0116	-2.9717	-6.3687	1512.7
12.35	1236	78	NaN	-3.9317	16.443	4.0375	-167	8.5543	3.4922	14.939	-782.93	1156.5	-2.3157	729.1	1160.8	61.785	56.968	1	0	6.8196	-14.752	-19.762	-14.71	-3.2779	13.656	16.605	8.3923	3.5417	-1.0958	-3.157	-6.3174	1512.1
12.36	1237	78	NaN	-3.98	16.376	4.0502	-167	8.6893	3.5212	14.896	-783.03	1156.5	-2.4436	728.37	1160.8	58.201	56.169	1	0	6.9137	-14.845	-19.766	-14.714	-3.3227	13.655	16.537	8.5285	3.5909	-1.1897	-3.2297	-6.1851	1511.5
12.37	1238	78	NaN	-4.0228	16.333	4.0617	-167	8.7502	3.525	14.857	-783.13	1156.6	-2.5824	727.87	1160.8	50.983	56.6	1	0	7.0654	-14.994	-19.771	-14.718	-3.3616	13.657	16.493	8.5899	3.7038	-1.3368	-3.2775	-6.1283	1511.1
12.38	1239	78	NaN	-4.0568	16.321	4.0695	-167.02	8.8026	3.5184	14.815	-783.27	1156.6	-2.7572	727.33	1160.8	52.173	56.221	1	0	7.2377	-15.164	-19.776	-14.723	-3.3903	13.647	16.482	8.6417	3.8474	-1.5165	-3.2933	-6.0813	1510.7
12.39	1240	78	NaN	-4.0787	16.342	4.0714	-167.05	8.8635	3.5133	14.773	-783.43	1156.5	-2.939	726.74	1160.8	50.333	57.178	1	0	7.2377	-15.164	-19.777	-14.725	-3.4067	13.627	16.504	8.7013	3.831	-1.5369	-3.2732	-6.0234	1510.3
12.4	1241	78	NaN	-4.0835	16.391	4.0643	-167.06	8.9277	3.5273	14.743	-783.57	1156.5	-3.0393	726.25	1160.8	53.642	56.103	1	0	7.2468	-15.172	-19.778	-14.726	-3.4087	13.613	16.554	8.7641	3.8381	-1.5595	-3.2239	-5.9616	1509.9
12.41	1242	78	NaN	-4.0467	16.527	4.0179	-167.02	9.0301	3.576	14.786	-783.71	1156.6	-3.1149	725.45	1160.9	54.412	56.654	1	0	7.2677	-15.193	-19.779	-14.726	-3.3671	13.655	16.693	8.8643	3.9006	-1.5376	-3.0858	-5.8617	1509.3
12.42	1243	78	NaN	-3.9986	16.655	3.9695	-167.05	9.0868	3.5592	14.856	-783.83	1156.6	-3.3218	724.97	1160.9	57.16	57.429	1	0	7.3445	-15.269	-19.78	-14.727	-3.3083	13.638	16.82	8.9217	4.0362	-1.6307	-2.9599	-5.8055	1508.9
12.43	1244	78	NaN	-3.9454	16.804	3.924	-167.09	9.1189	3.5053	14.913	-783.97	1156.6	-3.611	724.57	1160.9	58.364	56.267	1	0	7.4337	-15.356	-19.781	-14.729	-3.2419	13.611	16.967	8.956	4.1918	-1.7456	-2.8143	-5.7727	1508.7
12.44	1245	78	NaN	-3.8916	17.008	3.8831	-167.08	9.1551	3.4557	14.922	-784.15	1156.7	-3.9048	723.99	1161	58.326	57.225	1	0	7.4932	-15.415	-19.784	-14.731	-3.1764	13.634	17.169	8.9942	4.3169	-1.7812	-2.6149	-5.7369	1508.3
12.45	1246	78	NaN	-3.8413	17.173	3.8496	-167.07	9.1697	3.4401	14.949	-784.18	1156.8	-4.028	723.57	1161	59.687	58.507	1	0	7.5307	-15.452	-19.785	-14.733	-3.1202	13.652	17.333	9.0105	4.4105	-1.7995	-2.4527	-5.7223	1507.9
12.46	1247	78	NaN	-3.7518	17.378	3.8122	-167.03	9.1796	3.387	15.001	-784.25	1156.9	-4.2791	722.99	1161	59.926	55.197	1	0	7.5028	-15.424	-19.784	-14.731	-3.019	13.702	17.534	9.0237	4.4838	-1.7228	-2.2505	-5.7078	1507.4
12.47	1248	78	NaN	-3.6575	17.553	3.7776	-167.01	9.1868	3.3945	15.06	-784.35	1157	-4.3617	722.32	1161	61.207	56.513	1	0	7.4868	-15.409	-19.783	-14.73	-2.9189	13.732	17.707	9.0328	4.5679	-1.6771	-2.0762	-5.6977	1506.8
12.48	1249	78	NaN	-3.5776	17.66	3.7349	-167	9.1893	3.4725	15.164	-784.48	1157	-4.23	721.64	1161.1	61.478	57.602	1	0	7.4799	-15.402	-19.782	-14.73	-2.8399	13.733	17.815	9.0348	4.64	-1.6689	-1.9676	-5.6949	1506.3
12.49	1250	78	NaN	-3.5251	17.671	3.6279	-166.99	9.1748	3.4806	15.493	-784.59	1157	-4.2462	721.18	1161.1	60.675	57.741	1	0	7.4962	-15.418	-19.783	-14.73	-2.7741	13.76	17.827	9.0195	4.7221	-1.6581	-1.9557	-5.7104	1505.9
12.5	1251	78	NaN	-3.4847	17.667	3.6906	-166.94	9.1637	3.3931	15.281	-784.73	1157.1	-4.547	720.58	1161	58.857	58.114	1	0	7.502	-15.424	-19.782	-14.73	-2.73	13.82	17.816	9.0138	4.772	-1.604	-1.9659	-5.7159	1505.4
12.51	1252	78	NaN	-3.4506	17.634	3.7341	-166.87	9.1676	3.3022	15.144	-784.83	1157.2	-4.8769	720.05	1161	55.446	58.03	1	0	7.4853	-15.407	-19.782	-14.729	-2.6884	13.894	17.78	9.0215	4.7969	-1.5134	-2.0016	-5.7074	1505
12.52	1253	78	NaN	-3.425	17.569	3.7475	-166.8	9.1876	3.2382	15.12	-784.9	1157.2	-5.1492	719.55	1161	51.811	57.013	1	0	7.4583	-15.381	-19.78	-14.728	-2.6531	13.97	17.713	9.0437	4.8052	-1.411	-2.0673	-5.6841	1504.6
12.53	1254	78	NaN	-3.4121	17.471	3.7643	-166.75	9.2215	3.2227	15.102	-785	1157.2	-5.2989	718.98	1161	53.067	56.646	1	0	7.4095	-15.333	-19.779	-14.726	-2.635	14.032	17.612	9.0802	4.7745	-1.3005	-2.1666	-5.646	1504.1
12.54	1255	78	NaN	-3.4106	17.242	3.7901	-166.62	9.2802	3.1979	15.132	-785.18	1157.3	-5.5963	718.05	1160.9	54.334	57.248	1	0	7.3608	-15.285	-19.778	-14.726	-2.6205	14.166	17.38	9.1424	4.7403	-1.1187	-2.3987	-5.5832	1503.4
12.55	1256	78	NaN	-3.4186	16.957	3.7675	-166.49	9.2997	3.2164	15.289	-785.43	1157.2	-5.8067	717.12	1160.7	55.633	57.416	1	0	7.314	-15.239	-19.778	-14.725	-2.6142	14.31	17.093	9.1642	4.6998	-0.92891	-2.6852	-5.561	1502.7
12.56	1257	78	NaN	-3.4271	16.684	3.7217	-166.31	9.3003	3.2909	15.497	-785.66	1157.1	-5.8281	716.22	1160.6	57.64	55.369	1	0	7.2861	-15.211	-19.776	-14.723	-2.6136	14.507	16.82	9.1643	4.6725	-0.70417	-2.9559	-5.559	1502
12.57	1258	78	NaN	-3.4327	16.459	3.6841	-166.03	9.3019	3.4133	15.67	-785.83	1156.9	-5.6603	715.34	1160.6	55.367	56.16	1	0	7.293	-15.218	-19.775	-14.722	-2.6186	14.783	16.598	9.1625	4.6743	-0.43515	-3.1764	-5.5595	1501.3
12.58	1259	78	NaN	-3.458	16.2	3.7399	-165.71	9.3317	3.4762	15.58	-786.01	1156.9	-5.7655	714.18	1160.5	51.499	55.258	1	0	7.3383	-15.262	-19.774	-14.721	-2.6429	15.102	16.338	9.1937	4.6954	-0.16061	-3.4357	-5.5276	1500.3
12.59	1260	78	NaN	-3.4878	16.054	3.8134	-165.43	9.3227	3.4699	15.394	-786.08	1156.8	-5.9501	713.33	1160.4	51.963	56.235	1	0	7.359	-15.283	-19.777	-14.724	-2.6723	15.383	16.19	9.187	4.6867	0.10028	-3.587	-5.537	1499.6
12.6	1261	78	NaN	-3.5132	15.963	3.8413	-165.14	9.2894	3.4246	15.346	-786.1	1156.8	-6.2008	712.57	1160.3	53.609	56.074	1	0	7.3757	-15.299	-19.78	-14.727	-2.6895	15.682	16.096	9.1562	4.6862	0.38234	-3.6839	-5.5711	1498.8
12.61	1262	78	NaN	-3.536	15.913	3.8234	-164.81	9.2486	3.3845	15.446	-786.05	1156.7	-6.4373	711.66	1160.1	52.797	55.844	1	0	7.4633	-15.385	-19.783	-14.731	-2.6989	16.029	16.044	9.1174	4.7645	0.64335	-3.7387	-5.6131	1497.9
12.62	1263	78	NaN	-3.5666	15.913	3.8049	-164.38	9.2309	3.4349	15.551	-785.94	1156.6	-6.4744	710.28	1160	44.86	55.324	1	0	7.5462	-15.467	-19.786	-14.734	-2.7233	16.461	16.043	9.1004	4.8229	0.99431	-3.743	-5.6333	1496.4
12.63	1264	78	NaN	-3.5999	16.014	3.8765	-163.86	9.2139	3.3517	15.352	-785.75	1156.6	-6.9092	708.82	1159.8	43.617	57.076	1	0	7.567	-15.488	-19.789	-14.737	-2.7466	16.995	16.137	9.0909	4.8204	1.5075	-3.6518	-5.6457	1494.7
12.64	1265	78	NaN	-3.6412	16.151	3.9516	-163.4	9.1898	3.3441	15.144	-785.52	1156.6	-7.1283	707.31	1159.6	41.907	55.635	1	0	7.6177	-15.537	-19.789	-14.737	-2.7865	17.459	16.267	9.0737	4.8312	1.9217	-3.5219	-5.6629	1493
12.65	1266	78	NaN	-3.6811	16.272	4.0117	-163.01	9.1628	3.333	14.985	-785.32	1156.6	-7.3211	705.93	1159.4	43.91	55.813	1	0	7.6872	-15.606	-19.788	-14.735	-2.8242	17.848	16.381	9.0537	4.8631	2.2423	-3.4063	-5.6813	1491.4
12.66	1267	78	NaN	-3.7095	16.33	4.045	-162.69	9.1395	3.2277	14.909	-785.23	1156.6	-7.717	704.88	1159.3	44.715	56.863	1	0	7.698	-15.616	-19.785	-14.733	-2.8396	18.175	16.431	9.0379	4.8585	2.5585	-3.3541	-5.6949	1490.3
12.67	1268	78	NaN	-3.7296	16.361	4.0531	-162.43	9.144	3.2011	14.915	-785.16	1156.6	-7.9121	703.71	1159.2	45.758	56.937	1	0	7.7311	-15.649	-19.783	-14.731	-2.8512	18.449	16.459	9.0464	4.8798	2.7998	-3.3248	-5.6844	1489
12.68	1269	78	NaN	-3.7387	16.393	3.9996	-162.15	9.0968	3.1852	15.113	-785.05	1156.6	-8.145	702.11	1159	42.938	55.426	1	0	7.8008	-15.718	-19.782	-14.729	-2.8427	18.75	16.485	9.0055	4.9581	3.0328	-3.2968	-5.7233	1487.3
12.69	1270	78	NaN	-3.745	16.419	3.9443	-161.94	9.063	3.1588	15.304	-784.96	1156.6	-8.3656	700.89	1158.8	51.991	56.974	1	0	7.8148	-15.731	-19.78	-14.727	-2.8324	18.976	16.505	8.9767	4.9824	3.2451	-3.2744	-5.7505	1486
12.7	1271	78	NaN	-3.7562	16.457	3.9225	-161.79	9.0575	3.1196	15.368	-784.85	1156.6	-8.6021	699.96	1158.7	63.686	57.909	1	0	7.7313	-15.649	-19.779	-14.726	-2.8314	19.137	16.538	8.9759	4.8999	3.4875	-3.2406	-5.7501	1485
12.71	1272	78	NaN	-3.7868	16.594	3.9629	-161.48	9.0176	3.0975	15.202	-784.48	1156.7	-9.0596	697.4	1158.4	65.547	56.816	1	0	7.7362	-15.654	-19.778	-14.725	-2.8488	19.461	16.659	8.9525	4.8874	3.8074	-3.1193	-5.7729	1482.1
12.72	1273	78	NaN	-3.8077	16.691	3.9895	-161.29	9.0058	3.1279	15.09	-784.14	1156.7	-9.372	695.27	1158.1	64.752	58.459	1	0	7.7483	-15.666	-19.777	-14.725	-2.8604	19.654	16.744	8.9527	4.8879	3.9879	-3.033	-5.772	1479.6
12.73	1274	78	NaN	-3.8219	16.744	3.9899	-161.17	9.0148	3.1774	15.044	-783.88	1156.7	-9.6089	693.5	1157.9	63.836	57.207	1	0	7.6127	-15.533	-19.775	-14.722	-2.8659	19.789	16.789	8.97	4.7468	4.256	-2.9857	-5.7523	1477.6
12.74	1275	78	NaN	-3.8234	16.767	3.9526	-161.08	9.0251	3.2459	15.084	-783.65	1156.7	-9.8261	691.73	1157.7	64.221	57.513	1	0	7.4967	-15.418	-19.773	-14.72	-2.8561	19.887	16.805	8.988	4.6406	4.4684	-2.9685	-5.7324	1475.6
12.75	1276	78	NaN	-3.8027	16.785	3.8646	-161.02	9.0082	3.341	15.233	-783.35	1156.7	-10.093	689.4	1157.4	62.407	56.533	1	0	7.399	-15.322	-19.772	-14.719	-2.8175	19.964	16.811	8.9825	4.5815	4.6416	-2.9607	-5.7366	1473
12.76	1277	78	NaN	-3.8059	16.755	3.8449	-160.91	8.9796	3.2682	15.237	-783.2	1156.7	-10.668	687.9	1157	59.274	56.082	1	0	7.3316	-15.256	-19.77	-14.717	-2.797	20.1	16.77	8.9651	4.5346	4.8437	-3	-5.7518	1471.3
12.77	1278	78	NaN	-3.7932	16.731	3.8368	-160.83	8.9539	3.2915	15.195	-782.98	1156.6	-11.135	685.67	1156.7	58.748	56.501	1	0	7.2675	-15.193	-19.767	-14.715	-2.7662	20.194	16.732	8.9526	4.5013	5.0007	-3.0352	-5.762	1468.9
12.78	1279	78	NaN	-3.7674	16.74	3.8233	-160.77	8.9323	3.3569	15.159	-782.67	1156.6	-11.577	683.04	1156.2	57.82	55.585	1	0	7.1339	-15.061	-19.767	-14.714	-2.7224	20.271	16.727	8.9455	4.4115	5.2093	-3.0398	-5.7687	1466
12.79	1280	78	NaN	-3.7351	16.794	3.8019	-160.72	8.9199	3.4207	15.145	-782.3	1156.6	-12.042	680.36	1155.8	59.067	55.956	1	0	6.9764	-14.906	-19.766	-14.714	-2.6702	20.345	16.766	8.9481	4.3061	5.4386	-3.0004	-5.7657	1462.9
12.8	1281	78	NaN	-3.7254	16.834	3.8365	-160.7	8.9488	3.4733	14.987	-782.04	1156.6	-12.406	678.33	1155.5	59.765	56.263	1	0	6.7779	-14.711	-19.765	-14.712	-2.6508	20.375	16.793	8.9895	4.1272	5.6639	-2.9719	-5.7227	1460.6
12.81	1282	78	NaN	-3.7284	16.83	3.8825	-160.64	8.9721	3.5518	14.79	-781.75	1156.5	-12.934	675.42	1155	62.862	58.518	1	0	6.65	-14.585	-19.764	-14.712	-2.6384	20.452	16.769	9.0332	4.0116	5.8665	-2.9953	-5.6785	1457.4
12.82	1283	78	NaN	-3.7369	16.749	3.8812	-160.57	8.9977	3.6258	14.754	-781.56	1156.4	-13.552	672.28	1154.3	62.293	58.226	1	0	6.5602	-14.497	-19.764	-14.712	-2.6215	20.548	16.664	9.0823	3.9387	6.0509	-3.1002	-5.6296	1454.1
12.83	1284	78	NaN	-3.7422	16.617	3.822	-160.5	9.0419	3.6857	14.921	-781.5	1156.3	-14.2	669.29	1153.6	54.988	57.72	1	0	6.487	-14.425	-19.764	-14.712	-2.5923	20.653	16.51	9.1489	3.8947	6.2286	-3.2548	-5.5629	1451.1
12.84	1285	78	NaN	-3.728	16.527	3.7223	-160.42	9.1375	3.7298	15.248	-781.43	1156.2	-14.783	666.9	1153.1	57.946	55.245	1	0	6.3727	-14.312	-19.764	-14.711	-2.5401	20.764	16.404	9.2605	3.8325	6.4517	-3.3605	-5.4509	1448.6
12.85	1286	78	NaN	-3.6984	16.478	3.6668	-160.41	9.1975	3.8497	15.454	-781.28	1156.2	-15.076	664.45	1152.6	60.597	56.025	1	0	6.2024	-14.145	-19.763	-14.711	-2.4886	20.802	16.335	9.3405	3.7138	6.6575	-3.4281	-5.3702	1446.1
12.86	1287	78	NaN	-3.6921	16.442	3.74	-160.38	9.2675	3.8976	15.328	-781.08	1156.1	-15.728	661.23	1151.7	62.779	58.408	1	0	6.0548	-14	-19.763	-14.71	-2.4586	20.856	16.265	9.4447	3.5963	6.8568	-3.4977	-5.2652	1442.7
12.87	1288	78	NaN	-3.6996	16.41	3.8278	-160.35	9.3363	3.9275	15.196	-780.87	1156.1	-16.43	657.94	1150.8	63.415	58.565	1	0	5.9402	-13.887	-19.762	-14.709	-2.4404	20.905	16.197	9.5493	3.4998	7.0186	-3.5647	-5.1597	1439.2
12.88	1289	78	NaN	-3.7071	16.374	3.8066	-160.36	9.3909	4.0113	15.404	-780.73	1156.1	-16.823	655.27	1150.1	63.659	56.514	1	0	5.273	-13.23	-19.758	-14.706	-2.4214	20.922	16.136	9.6284	2.8516	7.6917	-3.6222	-5.0774	1436.4
12.89	1290	78	NaN	-3.7153	16.292	3.7685	-160.38	9.4798	4.1728	15.657	-780.6	1156	-17.347	651.15	1149.1	65.259	55.715	1	0	4.6102	-12.578	-19.756	-14.703	-2.3948	20.938	16.017	9.7546	2.2155	8.3601	-3.7387	-4.9487	1432.1
12.9	1291	78	NaN	-3.6938	16.194	3.6736	-160.33	9.5239	4.2453	16.085	-780.56	1155.8	-18.158	647.06	1148.1	67.169	57.419	1	0	4.6694	-12.636	-19.759	-14.707	-2.3198	21.048	15.886	9.8322	2.3496	8.4115	-3.8737	-4.8745	1428.1
12.91	1292	78	NaN	-3.6827	16.144	3.6853	-160.27	9.534	4.2996	16.139	-780.53	1155.7	-18.825	643.58	1147.4	68.148	60.103	1	0	4.641	-12.608	-19.761	-14.708	-2.2764	21.14	15.807	9.8706	2.3646	8.5317	-3.9538	-4.8378	1424.6
12.92	1293	78	NaN	-3.6917	16.164	3.8286	-160.23	9.5194	4.3775	15.741	-780.46	1155.8	-19.184	640.77	1146.8	67.989	59.066	1	0	4.5435	-12.512	-19.761	-14.708	-2.284	21.182	15.804	9.879	2.2595	8.6693	-3.957	-4.8294	1421.7
12.93	1294	78	NaN	-3.684	16.226	3.8993	-160.16	9.4948	4.5107	15.607	-780.34	1155.8	-19.384	637.83	1146.3	67.939	56.297	1	0	4.5301	-12.499	-19.763	-14.711	-2.2705	21.25	15.845	9.8757	2.2596	8.7508	-3.9178	-4.8349	1418.6
12.94	1295	78	NaN	-3.6736	16.368	4.0136	-160.02	9.4186	4.5327	15.349	-780.14	1155.8	-19.993	633.7	1145.5	67.582	57.717	1	0	4.5218	-12.491	-19.766	-14.713	-2.2417	21.414	15.951	9.8354	2.2801	8.9232	-3.8143	-4.8775	1414.3
12.95	1296	78	NaN	-3.6328	16.452	4.137	-159.85	9.3814	4.5404	15.052	-780.17	1155.9	-20.546	630.13	1144.9	66.416	57.336	1	0	4.4824	-12.452	-19.769	-14.717	-2.1869	21.591	16.004	9.8302	2.2956	9.1389	-3.7659	-4.8866	1410.8
12.96	1297	78	NaN	-3.5613	16.518	4.1985	-159.67	9.3767	4.5866	14.932	-780.26	1156	-20.974	626.6	1144.3	65.359	57.097	1	0	4.4548	-12.425	-19.773	-14.72	-2.0993	21.797	16.041	9.8538	2.3554	9.3719	-3.7313	-4.8661	1407.4
12.97	1298	78	NaN	-3.4681	16.664	4.0993	-159.42	9.3689	4.726	15.297	-780.13	1156	-21.298	621.82	1143.6	64.381	55.666	1	0	4.4582	-12.429	-19.773	-14.721	-1.9729	22.078	16.157	9.876	2.4854	9.6491	-3.6166	-4.8448	1402.5
12.98	1299	78	NaN	-3.4487	16.807	3.9189	-159.17	9.3354	4.7649	15.87	-779.81	1155.9	-21.791	618.68	1143.1	59.883	57.289	1	0	4.4423	-12.413	-19.776	-14.723	-1.9061	22.375	16.283	9.8597	2.5362	9.9626	-3.493	-4.8635	1399.1
12.99	1300	78	NaN	-3.3869	16.953	3.9361	-158.7	9.2663	4.8601	15.894	-779.67	1155.9	-22.675	613.25	1142.2	54.787	54.899	1	0	4.4147	-12.386	-19.779	-14.726	-1.8008	22.882	16.391	9.8288	2.6138	10.496	-3.3884	-4.8977	1393.5
13	1301	78	NaN	-3.322	17.063	4	-158.23	9.1659	4.9268	15.781	-779.6	1156	-23.588	608.15	1141.4	45.463	58.517	1	0	4.3486	-12.321	-19.783	-14.73	-1.697	23.39	16.462	9.7671	2.6516	11.07	-3.3204	-4.9629	1388.4
13.01	1302	78	NaN	-3.2792	17.114	3.9993	-157.87	9.044	4.9304	15.833	-779.55	1156	-24.302	604.83	1140.9	43.062	57.571	1	0	4.3234	-12.296	-19.786	-14.733	-1.6186	23.786	16.486	9.6715	2.7048	11.49	-3.2993	-5.0615	1385
13.02	1303	78	NaN	-3.2274	17.125	3.9504	-157.36	8.9409	5.0689	15.991	-779.55	1156.1	-25.107	599.72	1140.2	45.679	54.131	1	0	4.3458	-12.318	-19.788	-14.736	-1.5207	24.35	16.466	9.6	2.825	12.032	-3.322	-5.1355	1380
13.03	1304	78	NaN	-3.2012	17.107	3.8877	-156.93	8.821	5.1264	16.213	-779.54	1156.1	-25.755	596.07	1139.7	45.709	57.183	1	0	4.2705	-12.244	-19.789	-14.737	-1.4538	24.813	16.425	9.5031	2.8168	12.569	-3.3642	-5.2336	1376.3
13.04	1305	78	NaN	-3.1958	17.069	3.8744	-156.56	8.6982	5.1461	16.261	-779.54	1156.1	-26.353	592.72	1139.2	45.262	56.154	1	0	4.0756	-12.052	-19.789	-14.736	-1.4171	25.224	16.364	9.403	2.6585	13.172	-3.4249	-5.3332	1373
13.05	1306	78	NaN	-3.207	16.965	3.953	-156.09	8.5385	5.1557	16.018	-779.63	1156.2	-27.066	588.51	1138.6	45.944	56.408	1	0	3.9389	-11.917	-19.776	-14.723	-1.4033	25.711	16.23	9.2729	2.5356	13.793	-3.5454	-5.45	1368.9
13.06	1307	78	NaN	-3.2279	16.68	4.1797	-155.28	8.2483	5.1923	15.373	-779.99	1156.3	-28.219	581.4	1137.7	57.35	54.565	1	0	3.8324	-11.813	-19.762	-14.71	-1.3939	26.557	15.896	9.0324	2.4385	14.745	-3.8664	-5.6774	1362.2
13.07	1308	78	NaN	-3.3335	16.379	3.9811	-154.38	7.8756	5.2841	15.974	-779.96	1156	-28.897	573.88	1136.8	61.023	55.735	1	0	3.794	-11.775	-19.759	-14.706	-1.4352	27.522	15.567	8.6877	2.3588	15.747	-4.1917	-6.0188	1354.7
13.08	1309	78	NaN	-3.3992	16.189	3.8871	-153.77	7.5284	5.2406	16.259	-779.94	1155.9	-29.479	569.01	1136.2	62.452	57.442	1	0	3.8018	-11.783	-19.758	-14.705	-1.4572	28.173	15.355	8.3623	2.3446	16.39	-4.4031	-6.3428	1349.9
13.09	1310	78	NaN	-3.4393	16.077	3.8491	-153.29	7.1627	5.139	16.394	-779.9	1155.8	-30.028	564.96	1135.7	66.123	57.888	1	0	3.8401	-11.82	-19.758	-14.705	-1.4624	28.687	15.222	8.0175	2.3777	16.867	-4.5361	-6.6877	1345.8
13.1	1311	78	NaN	-3.4814	15.999	3.7786	-152.74	6.7381	5.0838	16.656	-779.76	1155.7	-30.555	559.63	1135.2	65.71	57.474	1	0	3.9341	-11.913	-19.759	-14.707	-1.4626	29.278	15.121	7.6169	2.4715	17.365	-4.6387	-7.0898	1340.4
13.11	1312	78	NaN	-3.5336	16.022	3.8676	-152.42	6.5281	5.1379	16.395	-779.6	1155.8	-30.645	555.71	1134.8	56.184	56.495	1	0	4.0289	-12.006	-19.761	-14.708	-1.516	29.598	15.124	7.4262	2.5129	17.592	-4.6371	-7.2819	1336.3
13.12	1313	78	NaN	-3.6103	16.074	3.9464	-151.94	6.2393	4.9977	16.167	-779.4	1155.8	-31.174	550.67	1134.2	47.467	58.128	1	0	4.1634	-12.138	-19.76	-14.708	-1.5719	30.101	15.145	7.1683	2.5915	17.962	-4.6156	-7.5392	1331.1
13.13	1314	78	NaN	-3.6685	16.116	3.9839	-151.6	6.0779	5.0616	16.055	-779.25	1155.8	-31.23	546.56	1133.9	42.472	56.065	1	0	4.2709	-12.244	-19.759	-14.707	-1.626	30.439	15.173	7.0218	2.6449	18.195	-4.5868	-7.6848	1326.8
13.14	1315	78	NaN	-3.699	16.145	3.9694	-151.47	6.0637	5.3693	16.085	-779.17	1155.8	-30.693	543.45	1134	42.735	54.343	1	0	4.3266	-12.299	-19.758	-14.705	-1.6735	30.558	15.202	7.0067	2.6531	18.26	-4.556	-7.6988	1323.6
13.15	1316	78	NaN	-3.7465	16.21	3.9183	-151.15	5.8907	5.3316	16.207	-779.03	1155.8	-30.788	537.68	1133.2	40.192	55.645	1	0	4.4104	-12.381	-19.756	-14.703	-1.7024	30.897	15.231	6.8699	2.708	18.515	-4.5249	-7.8335	1317.7
13.16	1317	78	NaN	-3.8104	16.301	3.9696	-150.81	5.788	5.1759	15.967	-778.88	1155.8	-31.257	530.34	1132	41.885	56.545	1	0	4.5078	-12.477	-19.753	-14.701	-1.7446	31.259	15.257	6.8311	2.7632	18.782	-4.496	-7.8697	1310.3
13.17	1318	78	NaN	-3.8442	16.353	4.0086	-150.64	5.7368	5.1197	15.797	-778.79	1155.9	-31.427	526.02	1131.2	42.796	56.541	1	0	4.6298	-12.597	-19.75	-14.697	-1.7714	31.43	15.269	6.8201	2.8583	18.833	-4.4806	-7.8771	1305.9
13.18	1319	78	NaN	-3.8545	16.374	3.9992	-150.52	5.6987	4.9906	15.814	-778.73	1155.9	-31.744	522.12	1130.1	46.573	56.253	1	0	4.7307	-12.697	-19.746	-14.694	-1.7607	31.577	15.241	6.8321	2.97	18.881	-4.5059	-7.8616	1302
13.19	1320	78	NaN	-3.8651	16.394	3.918	-150.16	5.6178	4.4631	16.078	-778.66	1155.9	-33.078	513.26	1127.4	48.423	54.855	1	0	4.8113	-12.776	-19.743	-14.69	-1.6861	32.024	15.133	6.8787	3.1252	19.248	-4.6098	-7.8116	1293.2
13.2	1321	78	NaN	-3.8751	16.406	3.9553	-150.01	5.6024	4.2778	15.904	-778.62	1155.9	-33.657	509.54	1126.3	57.9	56.637	1	0	4.8731	-12.837	-19.739	-14.687	-1.6717	32.195	15.091	6.9176	3.2014	19.358	-4.6487	-7.7692	1289.5
13.21	1322	78	NaN	-3.8698	16.452	3.961	-150.03	5.6231	4.6793	15.823	-778.53	1155.9	-32.98	503.86	1125.4	60.639	57.744	1	0	4.9148	-12.878	-19.736	-14.683	-1.6904	32.151	15.09	6.9856	3.2244	19.273	-4.6462	-7.6975	1283.7
13.22	1323	78	NaN	-3.8546	16.52	3.9696	-150.02	5.5563	4.8691	15.731	-778.39	1156	-32.683	498.77	1124.3	58.856	54.837	1	0	5.0168	-12.978	-19.731	-14.678	-1.6837	32.146	15.102	6.9752	3.3331	19.168	-4.6289	-7.7027	1278.5
13.23	1324	78	NaN	-3.8377	16.594	4.0081	-149.88	5.3382	4.4037	15.536	-778.21	1156.1	-33.712	495.46	1122.8	54.545	54.6	1	0	5.1179	-13.078	-19.725	-14.672	-1.6234	32.338	15.099	6.8337	3.4945	19.261	-4.6261	-7.8385	1275.1
13.24	1325	78	NaN	-3.8486	16.623	4.0783	-149.73	5.1373	4.2718	15.16	-778.02	1156.2	-34.285	488.47	1120.8	53.852	54.721	1	0	5.1873	-13.146	-19.719	-14.666	-1.6128	32.51	15.026	6.7346	3.5745	19.364	-4.6931	-7.9315	1267.9
13.25	1326	78	NaN	-3.7986	16.529	4.0944	-149.55	4.9941	4.1828	14.966	-778.18	1156.2	-34.716	482.96	1119.2	56.925	55.206	1	0	5.3139	-13.271	-19.713	-14.661	-1.5426	32.704	14.845	6.6777	3.7713	19.433	-4.8681	-7.9829	1262.7
13.26	1327	78	NaN	-3.7405	16.442	4.0061	-149.5	4.9801	4.4965	15.135	-778.28	1156.2	-34.243	478.09	1118.2	56.785	57.501	1	0	5.4731	-13.427	-19.708	-14.655	-1.4898	32.753	14.709	6.7132	3.9832	19.326	-4.9989	-7.9421	1257.9
13.27	1328	78	NaN	-3.7014	16.387	3.8831	-149.52	5.0433	5.0313	15.43	-778.24	1156.1	-33.249	473.31	1117.6	58.11	55.833	1	0	5.5661	-13.519	-19.698	-14.646	-1.474	32.71	14.623	6.8072	4.0921	19.191	-5.0754	-7.8386	1253.1
13.28	1329	78	NaN	-3.7086	16.326	3.9332	-149.4	5.0023	5.0758	15.135	-778.17	1156.1	-33.23	467.93	1116.1	56.382	56.431	1	0	5.6592	-13.61	-19.689	-14.636	-1.4858	32.823	14.489	6.8394	4.1733	19.212	-5.2	-7.7969	1247.7
13.29	1330	78	NaN	-3.7504	16.276	4.0857	-149.22	4.8079	4.4968	14.578	-778.14	1156.2	-34.232	465.31	1114.6	49.305	55.65	1	0	5.7522	-13.702	-19.679	-14.627	-1.5024	33.028	14.36	6.7243	4.2498	19.326	-5.3197	-7.9025	1245.1
13.3	1331	78	NaN	-3.8017	16.157	4.152	-149.13	4.8375	4.5946	14.247	-778.15	1156.2	-33.962	460.48	1113.5	42.584	57.547	1	0	5.8105	-13.759	-19.673	-14.62	-1.5728	33.095	14.183	6.8115	4.2377	19.336	-5.4901	-7.8087	1240.3
13.31	1332	78	NaN	-3.8515	16.004	4.0672	-149.05	4.93	4.8746	14.381	-778.13	1156.1	-33.319	454.65	1112.5	45.104	56.516	1	0	5.814	-13.763	-19.671	-14.618	-1.6357	33.164	13.979	6.9547	4.1783	19.401	-5.6918	-7.6635	1234.5
13.32	1333	78	NaN	-3.8898	15.866	3.8063	-148.87	4.8731	4.6746	15.107	-777.97	1155.8	-33.506	449.76	1111	47.731	56.503	1	0	5.9403	-13.887	-19.661	-14.609	-1.6223	33.397	13.779	6.9602	4.318	19.51	-5.8827	-7.6484	1229.5
13.33	1334	78	NaN	-3.9044	15.776	3.7668	-148.63	4.5674	3.7302	15.184	-777.95	1155.8	-35.12	447.92	1109.4	46.819	55.1	1	0	6.0717	-14.016	-19.65	-14.598	-1.5546	33.718	13.612	6.7317	4.5171	19.702	-6.0384	-7.8659	1227.8
13.34	1335	78	NaN	-3.9136	15.643	3.9754	-148.52	4.3737	3.4076	14.382	-778.17	1155.9	-35.435	443.84	1108.2	61.823	57.741	1	0	6.023	-13.968	-19.644	-14.592	-1.5791	33.813	13.41	6.607	4.4438	19.845	-6.2343	-7.9847	1223.9
13.35	1336	78	NaN	-3.9186	15.569	4.1494	-148.46	4.2571	3.297	13.725	-778.29	1156	-35.456	440.54	1107.4	66.737	58.155	1	0	5.8801	-13.828	-19.636	-14.583	-1.6079	33.849	13.29	6.5363	4.2722	20.021	-6.3463	-8.047	1220.8
13.36	1337	78	NaN	-3.9239	15.563	4.1786	-148.44	4.1395	3.202	13.577	-778.19	1156	-35.535	438.32	1107	67.243	56.11	1	0	5.6556	-13.607	-19.625	-14.573	-1.612	33.871	13.256	6.447	4.0436	20.265	-6.3695	-8.1256	1218.5
13.37	1338	78	NaN	-3.946	15.477	4.1604	-148.56	3.7774	3.1302	13.449	-778.03	1156.1	-35.153	432.63	1105.9	68.142	58.146	1	0	5.543	-13.496	-19.62	-14.567	-1.6471	33.742	13.107	6.1471	3.8959	20.247	-6.5123	-8.42	1212.7
13.38	1339	78	NaN	-3.9969	15.343	4.0995	-148.53	3.6441	3.0214	13.517	-778.18	1156	-35.219	429.51	1105.3	68.117	59.061	1	0	5.5292	-13.482	-19.619	-14.566	-1.686	33.777	12.94	6.0472	3.8432	20.295	-6.6785	-8.5189	1209.7
13.39	1340	78	NaN	-4.0192	15.238	4.0069	-148.51	3.5694	2.9427	13.715	-778.28	1155.9	-35.331	426.77	1104.7	69.338	58.174	1	0	5.4078	-13.363	-19.615	-14.562	-1.6885	33.823	12.806	6.0018	3.7193	20.46	-6.8089	-8.5602	1207.1
13.4	1341	78	NaN	-4.0316	15.188	3.935	-148.5	3.5019	2.8961	13.844	-778.3	1155.9	-35.394	423.69	1104	69.828	59.214	1	0	5.3112	-13.268	-19.611	-14.558	-1.6858	33.842	12.72	5.9694	3.6253	20.574	-6.8906	-8.5888	1204.1
13.41	1342	78	NaN	-4.0796	15.21	3.9619	-148.53	3.4068	2.8654	13.612	-778.28	1155.9	-35.368	419.76	1103.2	69.833	59.968	1	0	5.3007	-13.257	-19.609	-14.556	-1.7384	33.816	12.693	5.9236	3.5623	20.558	-6.9156	-8.6325	1200.2
13.42	1343	78	NaN	-4.1172	15.344	4.0877	-148.55	3.3423	2.7912	13.109	-778.12	1156	-35.51	416.08	1102.4	69.996	59.575	1	0	5.1956	-13.154	-19.605	-14.553	-1.7858	33.777	12.776	5.9106	3.4098	20.623	-6.8298	-8.642	1196.4
13.43	1344	78	NaN	-4.1419	15.446	4.1325	-148.58	3.257	2.7084	12.868	-778.01	1156	-35.658	413.49	1101.8	69.508	59.566	1	0	5.0532	-13.014	-19.601	-14.549	-1.8097	33.75	12.841	5.8618	3.2435	20.736	-6.7602	-8.6868	1193.7
13.44	1345	78	NaN	-4.1597	15.535	4.1017	-148.71	3.2532	3.0391	12.83	-777.94	1156	-34.962	410.3	1101.5	68.616	58.042	1	0	5.0199	-12.981	-19.6	-14.547	-1.8565	33.594	12.911	5.877	3.1634	20.613	-6.6885	-8.67	1190.4
13.45	1346	78	NaN	-4.1721	15.623	4.0153	-148.96	3.3589	3.889	12.918	-777.89	1156	-33.207	405.82	1101.6	65.116	56.83	1	0	4.9856	-12.947	-19.598	-14.545	-1.9406	33.271	12.994	5.9886	3.045	20.324	-6.6042	-8.5568	1185.9
13.46	1347	78	NaN	-4.1558	15.683	3.9572	-148.97	3.2499	3.874	12.975	-777.87	1155.9	-33.151	403.92	1101	54.731	58.181	1	0	4.9296	-12.892	-19.595	-14.542	-1.9206	33.262	13.026	5.9075	3.0089	20.37	-6.5694	-8.635	1184
13.47	1348	78	NaN	-4.1358	15.761	3.9369	-149.05	3.1079	3.9	12.893	-777.84	1155.9	-32.942	401.36	1100.4	53.467	57.655	1	0	4.8648	-12.829	-19.594	-14.541	-1.9098	33.177	13.071	5.798	2.955	20.348	-6.523	-8.743	1181.4
13.48	1349	78	NaN	-4.1325	15.815	3.9547	-149	2.8506	3.4454	12.697	-777.83	1155.9	-33.647	399.98	1099.5	59.579	55.663	1	0	4.7888	-12.754	-19.594	-14.541	-1.8792	33.25	13.078	5.5871	2.9096	20.496	-6.5156	-8.9542	1180.1
13.49	1350	78	NaN	-4.1425	15.84	3.9905	-148.93	2.6138	2.9523	12.471	-777.85	1155.9	-34.455	399.36	1098.8	61.078	55.219	1	0	4.7402	-12.706	-19.595	-14.542	-1.8597	33.357	13.065	5.3884	2.8805	20.651	-6.5293	-9.1535	1179.5
13.5	1351	78	NaN	-4.142	15.852	3.9945	-149.18	2.7921	3.8956	12.401	-777.85	1155.9	-32.577	397.06	1099.5	61.341	55.747	1	0	4.7311	-12.697	-19.595	-14.543	-1.9497	33.013	13.108	5.536	2.7814	20.316	-6.4877	-9.0066	1177.1
13.51	1352	78	NaN	-4.1459	15.854	3.9185	-149.23	2.6191	3.9678	12.401	-777.83	1155.9	-32.196	394.99	1099.3	61.358	55.14	1	0	4.8487	-12.813	-19.597	-14.544	-1.9683	32.945	13.097	5.3761	2.8804	20.132	-6.5003	-9.1682	1175
13.52	1353	78	NaN	-4.1612	15.78	3.8064	-149.31	2.416	3.9903	12.433	-777.87	1155.9	-31.753	392.72	1099.3	62.26	56.028	1	0	4.9485	-12.911	-19.599	-14.547	-1.9995	32.856	13.016	5.181	2.949	19.945	-6.5837	-9.3656	1172.8
13.53	1354	78	NaN	-4.1787	15.674	3.7126	-149.3	2.1676	3.6957	12.447	-777.92	1155.8	-31.893	391.33	1099.1	61.124	57.256	1	0	5.0354	-12.996	-19.602	-14.549	-2.007	32.869	12.896	4.9458	3.0283	19.873	-6.7066	-9.6037	1171.5
13.54	1355	78	NaN	-4.1886	15.584	3.6883	-149.13	1.8583	2.8573	12.392	-777.94	1155.9	-33.182	391.74	1098.4	54.083	56.463	1	0	5.0844	-13.045	-19.606	-14.553	-1.9573	33.099	12.776	4.6659	3.127	20.054	-6.8296	-9.8874	1172
13.55	1356	78	NaN	-4.2029	15.477	3.6941	-149.31	1.9927	3.6681	12.25	-778	1155.9	-31.333	389.63	1099.5	53.249	56.107	1	0	5.1052	-13.065	-19.611	-14.558	-2.0653	32.825	12.713	4.7573	3.04	19.76	-6.8978	-9.8005	1169.8
13.56	1357	78	NaN	-4.2418	15.324	3.673	-149.19	1.7867	3.1688	12.187	-778.08	1155.9	-31.772	389.53	1099.4	53.675	55.25	1	0	5.1261	-13.086	-19.615	-14.562	-2.0857	32.97	12.558	4.5528	3.0404	19.884	-7.0569	-10.01	1169.8
13.57	1358	78	NaN	-4.2825	15.182	3.6498	-149.04	1.6037	2.6345	12.156	-778.15	1155.8	-32.322	389.67	1099.3	56.34	54.66	1	0	5.147	-13.106	-19.62	-14.567	-2.1014	33.146	12.415	4.3705	3.0457	20.039	-7.2043	-10.196	1170
13.58	1359	78	NaN	-4.3191	15.067	3.6402	-148.97	1.5788	2.556	12.113	-778.2	1155.8	-32.107	389.3	1099.7	56.271	56.785	1	0	5.1679	-13.127	-19.624	-14.571	-2.15	33.199	12.32	4.3265	3.0179	20.072	-7.3044	-10.245	1169.7
13.59	1360	78	NaN	-4.3709	14.936	3.6587	-148.89	1.5569	2.4496	11.958	-778.19	1155.8	-31.802	388.97	1100.3	54.832	56.801	1	0	5.1888	-13.147	-19.629	-14.576	-2.2237	33.256	12.217	4.2756	2.9651	20.109	-7.4112	-10.3	1169.3
13.6	1361	78	NaN	-4.4173	14.792	3.7115	-148.81	1.5086	2.3611	11.771	-778.2	1155.8	-31.487	388.99	1101.1	54.766	55.979	1	0	5.2097	-13.168	-19.633	-14.581	-2.2947	33.315	12.11	4.1908	2.915	20.147	-7.5231	-10.39	1169.3
13.61	1362	78	NaN	-4.4588	14.658	3.7658	-148.75	1.441	2.2982	11.608	-778.27	1155.8	-31.214	389.17	1101.7	49.273	56.474	1	0	5.2306	-13.189	-19.638	-14.585	-2.3581	33.349	12.008	4.0917	2.8725	20.161	-7.6301	-10.493	1169.5
13.62	1363	78	NaN	-4.4971	14.535	3.8017	-148.78	1.4379	2.5251	11.52	-778.36	1155.8	-30.478	389	1102.5	62.23	57.093	1	0	5.2515	-13.209	-19.642	-14.59	-2.4367	33.281	11.924	4.0486	2.8148	20.072	-7.7178	-10.541	1169.3
13.63	1364	78	NaN	-4.5348	14.418	3.7979	-148.97	1.6262	3.4434	11.573	-778.38	1155.7	-28.491	387.77	1104	67.924	57.432	1	0	5.2724	-13.23	-19.647	-14.594	-2.5672	33	11.88	4.1646	2.7052	19.77	-7.767	-10.429	1168
13.64	1365	78	NaN	-4.5616	14.23	3.7731	-148.76	1.2894	2.607	11.69	-778.45	1155.7	-29.532	389.95	1104.3	68.582	58.428	1	0	5.2933	-13.25	-19.651	-14.599	-2.541	33.26	11.714	3.8057	2.7523	20.01	-7.9375	-10.793	1170.3
13.65	1366	78	NaN	-4.5802	14.13	3.7393	-148.82	1.3115	2.9413	11.791	-778.41	1155.7	-28.568	390.1	1105.5	68.383	58.671	1	0	5.3142	-13.271	-19.656	-14.603	-2.6021	33.157	11.673	3.768	2.7121	19.886	-7.9825	-10.835	1170.3
13.66	1367	78	NaN	-4.5977	14.076	3.7244	-148.84	1.2892	3.0626	11.825	-778.34	1155.6	-28.052	390.63	1106.4	67.444	57.715	1	0	5.3351	-13.291	-19.66	-14.608	-2.6439	33.118	11.663	3.7018	2.6912	19.827	-7.9971	-10.906	1170.7
13.67	1368	78	NaN	-4.6241	14.038	3.7543	-148.62	0.98237	2.1804	11.737	-778.28	1155.6	-29.328	393.04	1106.3	61.118	57.217	1	0	5.356	-13.312	-19.665	-14.612	-2.6163	33.393	11.628	3.3924	2.7397	20.081	-8.0365	-11.22	1173.1
13.68	1369	78	NaN	-4.696	14.052	3.8738	-148.51	0.85255	2.11	11.344	-778.01	1155.7	-28.794	395.15	1107.6	55.378	55.171	1	0	5.3769	-13.332	-19.669	-14.617	-2.7364	33.448	11.706	3.199	2.6404	20.116	-7.9639	-11.418	1174.8
13.69	1370	78	NaN	-4.7468	14.043	3.9517	-148.63	1.034	2.8508	11.093	-777.9	1155.7	-27.017	395.11	1109	58.732	56.052	1	0	5.3978	-13.353	-19.674	-14.621	-2.8859	33.23	11.765	3.3125	2.5118	19.877	-7.9094	-11.309	1174.6
13.7	1371	78	NaN	-4.7879	14.021	3.9733	-148.55	1.0097	2.7577	11.016	-777.83	1155.7	-26.82	396.36	1109.6	57.377	56.46	1	0	5.4187	-13.374	-19.678	-14.626	-2.9423	33.297	11.773	3.258	2.4763	19.923	-7.9056	-11.368	1175.7
13.71	1372	78	NaN	-4.8229	13.996	3.935	-148.3	0.78306	1.9471	11.117	-777.75	1155.7	-27.874	399.07	1109.6	57.533	56.058	1	0	5.4395	-13.394	-19.683	-14.63	-2.9253	33.598	11.755	3.0242	2.5143	20.204	-7.928	-11.606	1178.4
13.72	1373	78	NaN	-4.8521	13.985	3.8396	-148.28	0.74881	1.939	11.379	-777.59	1155.5	-27.261	401.02	1110.5	58.358	57.382	1	0	5.4604	-13.415	-19.688	-14.635	-2.9744	33.595	11.796	2.9376	2.486	20.18	-7.8911	-11.697	1180.1
13.73	1374	78	NaN	-4.8693	14.049	3.8672	-148.22	0.73949	1.847	11.283	-777.37	1155.5	-26.906	403.31	1111.2	58.362	57.466	1	0	5.4813	-13.435	-19.692	-14.639	-3.0167	33.636	11.902	2.8864	2.4646	20.2	-7.79	-11.753	1182.1
13.74	1375	78	NaN	-4.8792	14.164	3.9515	-148.16	0.72888	1.7829	11.042	-777.12	1155.5	-26.552	405.83	1111.9	58.495	55.176	1	0	5.5022	-13.456	-19.697	-14.644	-3.0589	33.659	12.051	2.8417	2.4433	20.203	-7.6456	-11.802	1184.4
13.75	1376	78	NaN	-4.8802	14.308	4.0298	-148.11	0.73094	1.7692	10.829	-776.92	1155.6	-26.097	408.5	1112.4	58.347	55.202	1	0	5.5231	-13.476	-19.701	-14.648	-3.096	33.679	12.224	2.815	2.4271	20.203	-7.477	-11.833	1186.8
13.76	1377	78	NaN	-4.8713	14.457	4.0429	-148.03	0.76295	1.8147	10.8	-776.79	1155.6	-25.479	411.2	1112.9	57.896	53.903	1	0	5.5145	-13.468	-19.703	-14.651	-3.1222	33.718	12.399	2.8207	2.3924	20.25	-7.3042	-11.83	1189.3
13.77	1378	78	NaN	-4.8593	14.56	4.0342	-147.96	0.83594	1.868	10.812	-776.73	1155.6	-25.096	412.92	1113.3	58.023	56.807	1	0	5.4951	-13.449	-19.705	-14.652	-3.1304	33.765	12.526	2.87	2.3647	20.316	-7.1785	-11.782	1190.9
13.78	1379	78	NaN	-4.8584	14.673	4.0062	-147.88	0.882	1.8341	10.872	-776.65	1155.5	-24.754	414.85	1113.6	55.641	56.573	1	0	5.4645	-13.419	-19.709	-14.656	-3.1457	33.837	12.655	2.8992	2.3188	20.418	-7.0535	-11.757	1192.8
13.79	1380	78	NaN	-4.8668	14.813	3.9979	-147.71	0.93273	1.6791	10.834	-776.54	1155.6	-24.445	417.46	1113.8	53.428	54.731	1	0	5.4316	-13.386	-19.713	-14.66	-3.1743	33.981	12.809	2.9366	2.2572	20.594	-6.904	-11.724	1195.3
13.8	1381	78	NaN	-4.8786	14.975	4.0128	-147.47	1.0167	1.4349	10.694	-776.42	1155.6	-24.121	420.77	1114	59.217	55.677	1	0	5.3827	-13.338	-19.718	-14.666	-3.2129	34.192	12.983	3.0085	2.1698	20.854	-6.7348	-11.657	1198.4
13.81	1382	78	NaN	-4.8733	15.099	3.9904	-147.27	1.1884	1.2902	10.714	-776.33	1155.7	-23.594	423.91	1114.2	64.652	58.498	1	0	5.3465	-13.303	-19.723	-14.67	-3.2361	34.363	13.12	3.1673	2.1105	21.061	-6.6032	-11.503	1201.4
13.82	1383	78	NaN	-4.8708	15.156	3.9617	-147.15	1.328	1.2504	10.771	-776.3	1155.8	-23.051	426.11	1114.4	66.068	58.685	1	0	5.3222	-13.279	-19.727	-14.674	-3.2595	34.46	13.187	3.2969	2.0626	21.181	-6.5399	-11.377	1203.6
13.83	1384	78	NaN	-4.863	15.167	3.9423	-147.01	1.4686	1.1778	10.806	-776.33	1155.8	-22.654	428.25	1114.6	65.974	56.817	1	0	5.1465	-13.106	-19.74	-14.687	-3.2719	34.578	13.207	3.4281	1.8746	21.472	-6.5328	-11.259	1205.7
13.84	1385	78	NaN	-4.8512	15.157	3.9257	-146.89	1.6145	1.1079	10.83	-776.37	1155.8	-22.284	430.38	1114.7	65.838	59.501	1	0	4.9983	-12.96	-19.752	-14.699	-3.2794	34.686	13.206	3.5649	1.719	21.726	-6.5453	-11.134	1207.9
13.85	1386	78	NaN	-4.8394	15.162	3.8978	-146.84	1.7635	1.1347	10.872	-776.31	1155.8	-21.714	432.39	1114.9	66.256	57.917	1	0	4.9566	-12.919	-19.757	-14.705	-3.2951	34.706	13.221	3.7049	1.6614	21.787	-6.5363	-11	1209.8
13.86	1387	78	NaN	-4.8199	15.118	3.8828	-146.78	1.9996	1.0542	10.88	-776.28	1155.9	-21.205	435.52	1115.1	66.466	60.527	1	0	4.9674	-12.93	-19.762	-14.709	-3.3032	34.734	13.194	3.9236	1.6642	21.805	-6.5679	-10.785	1212.9
13.87	1388	78	NaN	-4.8056	15.069	3.8726	-146.79	2.1408	0.97308	10.876	-776.26	1155.9	-20.874	437.98	1115.4	66.352	58.293	1	0	5.0037	-12.965	-19.765	-14.713	-3.3078	34.71	13.159	4.0507	1.6959	21.745	-6.6068	-10.662	1215.3
13.88	1389	78	NaN	-4.7843	15.017	3.854	-146.85	2.2406	0.87137	10.886	-776.18	1155.9	-20.513	441.03	1115.7	66.311	56.711	1	0	5.0435	-13.004	-19.77	-14.717	-3.3066	34.625	13.126	4.1317	1.7369	21.621	-6.6441	-10.585	1218.3
13.89	1390	78	NaN	-4.7527	14.966	3.827	-146.96	2.334	0.74568	10.904	-776.02	1155.9	-20.032	445.18	1116.1	66.571	57.544	1	0	5.0853	-13.046	-19.774	-14.722	-3.3016	34.492	13.102	4.1982	1.7837	21.446	-6.6723	-10.523	1222.2
13.9	1391	78	NaN	-4.7527	14.94	3.8613	-147.02	2.3609	0.68067	10.733	-775.93	1155.9	-19.889	447.37	1116.3	62.978	57.445	1	0	5.1271	-13.087	-19.778	-14.725	-3.3187	34.411	13.089	4.2114	1.8084	21.325	-6.6886	-10.514	1224.3
13.91	1392	78	NaN	-4.7175	14.896	3.8698	-147.17	2.3632	0.68297	10.685	-775.73	1155.9	-19.595	450.41	1116.8	55.621	57.409	1	0	5.1437	-13.103	-19.784	-14.731	-3.3028	34.25	13.071	4.1881	1.8409	21.147	-6.7128	-10.543	1227.1
13.92	1393	78	NaN	-4.6898	14.85	3.8714	-147.27	2.3313	0.65145	10.668	-775.57	1155.8	-19.43	453.19	1117.1	52.376	57.241	1	0	5.1262	-13.086	-19.794	-14.741	-3.2866	34.131	13.048	4.1331	1.8396	21.046	-6.7457	-10.608	1229.7
13.93	1394	78	NaN	-4.671	14.803	3.8728	-147.35	2.2772	0.62701	10.649	-775.43	1155.7	-19.302	455.72	1117.5	51.854	56.718	1	0	5.188	-13.147	-19.798	-14.745	-3.2773	34.039	13.024	4.0565	1.9106	20.892	-6.7742	-10.689	1232.1
13.94	1395	78	NaN	-4.6325	14.751	3.8764	-147.53	2.2371	0.78688	10.61	-775.14	1155.6	-18.779	458.77	1118.1	49.838	55.615	1	0	5.2381	-13.196	-19.801	-14.748	-3.2681	33.832	13.009	3.9797	1.97	20.636	-6.792	-10.769	1234.8
13.95	1396	78	NaN	-4.6188	14.699	3.9035	-147.69	2.1609	0.81978	10.487	-774.78	1155.6	-18.481	462.07	1118.6	49.22	55.213	1	0	5.1657	-13.125	-19.805	-14.752	-3.2771	33.648	12.988	3.8721	1.8885	20.523	-6.8167	-10.88	1237.7
13.96	1397	78	NaN	-4.6168	14.635	3.9251	-147.77	2.1306	0.79484	10.405	-774.52	1155.5	-18.409	464.66	1119.1	48.599	56.917	1	0	5.116	-13.076	-19.808	-14.755	-3.2847	33.559	12.949	3.8164	1.8312	20.484	-6.8586	-10.939	1240.1
13.97	1398	78	NaN	-4.6251	14.528	3.9283	-147.82	2.1339	0.74515	10.397	-774.34	1155.5	-18.419	467.2	1119.5	47.158	55.726	1	0	5.1716	-13.13	-19.809	-14.756	-3.2955	33.506	12.868	3.7937	1.8761	20.375	-6.9408	-10.962	1242.4
13.98	1399	78	NaN	-4.6425	14.354	3.9049	-147.91	2.1476	0.7019	10.475	-774.2	1155.4	-18.352	470.38	1120	45.889	55.152	1	0	5.1336	-13.093	-19.81	-14.757	-3.3156	33.417	12.726	3.775	1.818	20.324	-7.0837	-10.982	1245.4
13.99	1400	78	NaN	-4.6619	14.239	3.8941	-147.93	2.1614	0.67417	10.511	-774.07	1155.3	-18.228	472.54	1120.3	47.781	55.842	1	0	5.0221	-12.983	-19.812	-14.759	-3.3413	33.393	12.632	3.7681	1.6808	20.409	-7.1797	-10.991	1247.4
14	1401	78	NaN	-4.6856	14.072	3.9251	-147.95	2.2155	0.6792	10.451	-773.94	1155.3	-17.978	475.32	1120.8	41.167	56.039	1	0	5.0194	-12.981	-19.811	-14.758	-3.3819	33.351	12.493	3.7949	1.6375	20.37	-7.3176	-10.963	1250.1
14.01	1402	78	NaN	-4.7169	13.909	3.9844	-147.96	2.251	0.6481	10.315	-773.88	1155.3	-17.806	477.92	1121.3	57.478	56.675	1	0	5.0298	-12.991	-19.809	-14.756	-3.43	33.331	12.353	3.8066	1.5998	20.341	-7.4552	-10.949	1252.6
14.02	1403	78	NaN	-4.7542	13.779	4.0459	-147.93	2.2489	0.55841	10.172	-773.87	1155.3	-17.788	480.09	1121.6	67.073	58.541	1	0	5.0542	-13.015	-19.805	-14.753	-3.4769	33.348	12.241	3.7876	1.5773	20.333	-7.5646	-10.965	1254.7
14.03	1404	78	NaN	-4.7837	13.7	4.032	-147.9	2.2472	0.45207	10.269	-773.79	1155.2	-17.824	482.23	1121.9	67.277	60.218	1	0	5.0412	-13.002	-19.801	-14.748	-3.5024	33.382	12.179	3.7689	1.5388	20.38	-7.6226	-10.979	1256.8
14.04	1405	78	NaN	-4.8217	13.625	4.0384	-147.92	2.2584	0.44905	10.277	-773.76	1155.2	-17.614	484.24	1122.2	66.762	58.617	1	0	5.0135	-12.975	-19.797	-14.744	-3.5516	33.352	12.121	3.7623	1.4619	20.377	-7.676	-10.982	1258.7
14.05	1406	78	NaN	-4.8935	13.548	4.0723	-147.93	2.288	0.43134	10.17	-773.76	1155.2	-17.401	486.81	1122.6	60.849	58.641	1	0	4.9808	-12.943	-19.792	-14.739	-3.6406	33.324	12.064	3.7723	1.3402	20.381	-7.7283	-10.967	1261.3
14.06	1407	78	NaN	-4.9908	13.471	4.1135	-147.95	2.3371	0.43183	10.008	-773.81	1155.2	-17.134	489.74	1123	50.372	57.529	1	0	4.9503	-12.913	-19.787	-14.734	-3.7602	33.278	12.008	3.7998	1.1901	20.366	-7.7786	-10.934	1264.3
14.07	1408	78	NaN	-5.0915	13.396	4.1273	-148.04	2.4051	0.53488	9.8979	-773.97	1155.3	-16.662	492.51	1123.4	52.316	54.053	1	0	4.9712	-12.933	-19.78	-14.727	-3.8901	33.165	11.957	3.8438	1.0812	20.232	-7.8228	-10.883	1267.2
14.08	1409	78	NaN	-5.1482	13.402	4.0998	-148.09	2.4428	0.61119	9.9107	-774.07	1155.3	-16.331	494.31	1123.7	48.399	55.655	1	0	4.9612	-12.923	-19.774	-14.721	-3.963	33.095	11.98	3.8653	0.99822	20.172	-7.7944	-10.856	1269
14.09	1410	78	NaN	-5.1969	13.463	4.0317	-148.14	2.5026	0.60068	10.02	-774.15	1155.3	-16.117	496.84	1124.1	49.048	56.046	1	0	4.9159	-12.879	-19.769	-14.716	-4.0188	33.04	12.06	3.9053	0.89715	20.161	-7.7088	-10.811	1271.6
14.1	1411	78	NaN	-5.2408	13.578	3.9934	-148.16	2.5723	0.54905	10.022	-774.2	1155.3	-15.953	499.65	1124.5	49.526	57.205	1	0	4.7786	-12.744	-19.764	-14.711	-4.0727	33.011	12.195	3.9553	0.7059	20.267	-7.5685	-10.756	1274.5
14.11	1412	78	NaN	-5.2817	13.735	4.0236	-148.14	2.6387	0.49666	9.8102	-774.22	1155.4	-15.781	502.3	1124.9	51.237	55.714	1	0	4.6433	-12.611	-19.759	-14.706	-4.1332	33.012	12.368	4.0052	0.51006	20.402	-7.3904	-10.701	1277.1
14.12	1413	78	NaN	-5.3154	13.847	4.0309	-148.13	2.6785	0.47525	9.6812	-774.24	1155.4	-15.584	504.12	1125.2	53.6	55.833	1	0	4.5655	-12.534	-19.755	-14.702	-4.1832	33.003	12.491	4.034	0.38232	20.469	-7.2633	-10.668	1279
14.13	1414	78	NaN	-5.3345	13.927	4.028	-148.1	2.7564	0.49999	9.5955	-774.33	1155.5	-15.373	505.69	1125.4	56.333	56.799	1	0	4.4701	-12.44	-19.75	-14.697	-4.2171	33.02	12.58	4.1025	0.25309	20.58	-7.1692	-10.595	1280.6
14.14	1415	78	NaN	-5.3329	13.987	3.9873	-148.04	2.8528	0.53085	9.6313	-774.43	1155.6	-15.175	507.21	1125.6	61.569	55.489	1	0	4.3098	-12.282	-19.742	-14.69	-4.2241	33.073	12.651	4.1892	0.085724	20.79	-7.0912	-10.5	1282.2
14.15	1416	78	NaN	-5.3072	14.044	3.9004	-147.95	2.9321	0.53785	9.8055	-774.53	1155.5	-14.978	508.97	1125.9	66.421	58.533	1	0	3.9964	-11.974	-19.732	-14.68	-4.201	33.158	12.719	4.2567	-0.20461	21.184	-7.0132	-10.423	1284.1
14.16	1417	78	NaN	-5.2539	14.123	3.768	-147.85	2.9198	0.47675	10.1	-774.65	1155.5	-14.728	511.63	1126.2	66.598	57.321	1	0	3.5807	-11.565	-19.721	-14.668	-4.1482	33.255	12.814	4.2282	-0.56747	21.69	-6.9067	-10.44	1286.9
14.17	1418	78	NaN	-5.2052	14.255	3.773	-147.74	3.0023	0.50158	10.177	-774.56	1155.7	-14.556	513	1126.3	67.697	59.278	1	0	3.4513	-11.438	-19.714	-14.661	-4.1047	33.356	12.951	4.3064	-0.65339	21.918	-6.7628	-10.355	1288.1
14.18	1419	78	NaN	-5.1897	14.352	3.814	-147.62	3.0569	0.48085	9.9441	-774.58	1155.7	-14.45	514.4	1126.5	68.241	59.563	1	0	3.3151	-11.304	-19.706	-14.653	-4.1055	33.464	13.053	4.3555	-0.79034	22.16	-6.6524	-10.298	1289.5
14.19	1420	78	NaN	-5.1722	14.465	3.8638	-147.46	3.1139	0.45458	9.597	-774.64	1155.7	-14.29	516.21	1126.6	67.646	59.79	1	0	3.1552	-11.146	-19.695	-14.643	-4.1121	33.599	13.172	4.4067	-0.95686	22.453	-6.5229	-10.236	1291.4
14.2	1421	78	NaN	-5.1157	14.647	3.8982	-147.26	3.2103	0.47674	9.3719	-774.61	1155.8	-13.963	518.6	1126.7	66.099	59.016	1	0	2.9149	-10.91	-19.688	-14.635	-4.0819	33.775	13.359	4.4991	-1.167	22.865	-6.329	-10.136	1293.7
14.21	1422	78	NaN	-5.0872	14.679	3.8526	-147.18	3.2144	0.52162	9.4418	-774.68	1155.8	-13.668	519.82	1126.8	63.778	56.316	1	0	2.6476	-10.647	-19.681	-14.628	-4.0644	33.839	13.394	4.4995	-1.4168	23.193	-6.2865	-10.129	1295
14.22	1423	78	NaN	-5.0683	14.704	3.8041	-147.12	3.222	0.50345	9.5543	-774.68	1155.8	-13.603	520.67	1126.8	62.285	57.793	1	0	2.4204	-10.423	-19.671	-14.618	-4.0441	33.904	13.42	4.5053	-1.6238	23.481	-6.2506	-10.113	1295.9
14.23	1424	78	NaN	-5.0476	14.752	3.7497	-146.99	3.2469	0.44923	9.6414	-774.69	1155.9	-13.577	522.18	1126.8	61.513	56.722	1	0	2.208	-10.214	-19.66	-14.608	-4.0219	34.033	13.469	4.5293	-1.8139	23.819	-6.1911	-10.078	1297.4
14.24	1425	78	NaN	-5.0241	14.828	3.7045	-146.79	3.285	0.36852	9.6457	-774.7	1155.9	-13.559	524.44	1126.8	58.347	57.183	1	0	1.9956	-10.005	-19.649	-14.597	-4.0008	34.229	13.545	4.5679	-2.0051	24.224	-6.1043	-10.029	1299.7
14.25	1426	78	NaN	-5.0162	14.892	3.7381	-146.64	3.2938	0.2449	9.4665	-774.66	1155.9	-13.81	525.74	1126.7	54.973	55.989	1	0	1.9341	-9.9447	-19.642	-14.589	-3.9908	34.383	13.605	4.5813	-2.0567	24.439	-6.0367	-10.008	1300.9
14.26	1427	78	NaN	-5.011	15.005	3.7831	-146.52	3.3662	0.24897	9.2324	-774.52	1156	-13.876	527.3	1126.6	56.594	55.42	1	0	2.0247	-10.034	-19.637	-14.584	-3.994	34.499	13.712	4.6595	-1.9694	24.465	-5.9255	-9.9249	1302.4
14.27	1428	78	NaN	-5.0099	15.077	3.7763	-146.42	3.4354	0.25639	9.1525	-774.43	1156.1	-13.997	528.89	1126.5	57.252	56.356	1	0	1.7879	-9.8009	-19.621	-14.569	-3.9923	34.6	13.778	4.7347	-2.2044	24.799	-5.8436	-9.8341	1303.9
14.28	1429	78	NaN	-5.0145	15.091	3.7326	-146.32	3.4892	0.26185	9.1877	-774.41	1156	-14.189	530.46	1126.3	60.8	57.133	1	0	1.5447	-9.5615	-19.606	-14.554	-3.9882	34.702	13.786	4.7943	-2.4435	25.14	-5.8203	-9.7595	1305.4
14.29	1430	78	NaN	-5.0266	15.046	3.6956	-146.21	3.5276	0.2919	9.2114	-774.47	1156	-14.405	531.99	1126.1	63.641	57.346	1	0	1.452	-9.4703	-19.6	-14.547	-3.991	34.826	13.736	4.8377	-2.539	25.356	-5.8644	-9.7098	1307
14.3	1431	78	NaN	-5.0507	14.972	3.6797	-146.14	3.5253	0.31947	9.2246	-774.58	1156	-14.562	533.06	1126	65.608	57.984	1	0	1.3607	-9.3805	-19.594	-14.541	-4.0086	34.901	13.661	4.8359	-2.6479	25.52	-5.9327	-9.7054	1308.2
14.31	1432	78	NaN	-5.0689	14.898	3.6605	-146.05	3.5428	0.30498	9.2465	-774.68	1155.9	-14.872	534.16	1125.9	67.856	58.811	1	0	1.2734	-9.2946	-19.588	-14.536	-4.0132	35.006	13.586	4.8549	-2.7398	25.712	-6.0027	-9.6807	1309.4
14.32	1433	78	NaN	-5.0864	14.82	3.6397	-145.97	3.5663	0.32024	9.2595	-774.78	1155.9	-15.174	535.39	1125.8	67.673	59.93	1	0	1.1191	-9.1428	-19.583	-14.53	-4.018	35.096	13.506	4.8801	-2.8989	25.953	-6.0765	-9.6498	1310.7
14.33	1434	78	NaN	-5.108	14.743	3.6223	-145.93	3.5903	0.40668	9.2412	-774.86	1155.8	-15.38	536.79	1125.7	67.552	59.546	1	0	0.93209	-8.9587	-19.577	-14.524	-4.0326	35.144	13.428	4.9051	-3.1005	26.185	-6.1487	-9.619	1312.2
14.34	1435	78	NaN	-5.1376	14.723	3.6329	-145.85	3.6559	0.47985	9.1203	-774.85	1155.8	-15.709	538.2	1125.6	67.722	59.473	1	0	0.90422	-8.9313	-19.568	-14.515	-4.0543	35.228	13.409	4.9707	-3.15	26.297	-6.159	-9.5441	1313.6
14.35	1436	78	NaN	-5.1634	14.726	3.6248	-145.82	3.6713	0.5195	9.0735	-774.79	1155.7	-15.861	539.23	1125.6	68.147	58.16	1	0	0.87491	-8.9025	-19.56	-14.508	-4.0763	35.266	13.411	4.986	-3.2014	26.363	-6.149	-9.5216	1314.6
14.36	1437	78	NaN	-5.2021	14.752	3.6262	-145.78	3.7317	0.54854	8.9892	-774.71	1155.7	-16.072	540.38	1125.5	68.499	59.958	1	0	0.84355	-8.8716	-19.556	-14.503	-4.1104	35.315	13.438	5.0456	-3.2668	26.443	-6.1175	-9.4577	1315.7
14.37	1438	78	NaN	-5.2486	14.793	3.6367	-145.73	3.8321	0.56731	8.8657	-774.61	1155.7	-16.342	541.6	1125.5	69.039	60.786	1	0	0.70576	-8.736	-19.55	-14.497	-4.1514	35.368	13.48	5.1449	-3.4456	26.632	-6.0695	-9.3521	1316.8
14.38	1439	78	NaN	-5.2772	14.825	3.6348	-145.73	3.8865	0.55935	8.7837	-774.57	1155.7	-16.489	542.45	1125.5	69.552	60.328	1	0	0.54119	-8.5741	-19.543	-14.49	-4.1779	35.366	13.511	5.1999	-3.6367	26.791	-6.0316	-9.2905	1317.6
14.39	1440	78	NaN	-5.2978	14.905	3.6044	-145.71	4.0293	0.62829	8.7668	-774.4	1155.7	-16.613	543.56	1125.5	69.3	60.633	1	0	0.42668	-8.4614	-19.539	-14.487	-4.1946	35.395	13.595	5.339	-3.7679	26.933	-5.944	-9.1477	1318.5
14.4	1441	78	NaN	-5.3156	15.012	3.5814	-145.64	4.1561	0.61309	8.7193	-774.17	1155.7	-16.902	544.71	1125.5	67.666	59.867	1	0	0.32935	-8.3656	-19.536	-14.483	-4.2027	35.477	13.702	5.4657	-3.8734	27.111	-5.8337	-9.0177	1319.5
14.41	1442	78	NaN	-5.3309	15.122	3.5699	-145.54	4.2638	0.55491	8.6503	-773.94	1155.7	-17.251	545.72	1125.5	66.353	58.775	1	0	0.24905	-8.2866	-19.53	-14.477	-4.2065	35.587	13.81	5.5751	-3.9574	27.3	-5.7198	-8.9023	1320.3
14.42	1443	78	NaN	-5.3435	15.211	3.5694	-145.44	4.3586	0.51861	8.5804	-773.75	1155.8	-17.519	546.45	1125.5	65.573	59.354	1	0	0.19568	-8.2341	-19.525	-14.472	-4.211	35.692	13.899	5.6707	-4.0153	27.458	-5.6256	-8.8016	1320.8
14.43	1444	78	NaN	-5.3542	15.313	3.5586	-145.38	4.4222	0.57536	8.5254	-773.5	1155.9	-17.561	547.03	1125.6	65.393	56.824	1	0	0.16431	-8.2032	-19.521	-14.468	-4.2225	35.748	14	5.7358	-4.0582	27.545	-5.5209	-8.7323	1321.1
14.44	1445	78	NaN	-5.3698	15.369	3.5352	-145.29	4.4923	0.62094	8.509	-773.35	1155.9	-17.696	547.72	1125.6	64.932	58.304	1	0	0.15908	-8.1981	-19.519	-14.466	-4.2334	35.851	14.055	5.8062	-4.0743	27.652	-5.4641	-8.6598	1321.7
14.45	1446	78	NaN	-5.3901	15.363	3.4971	-145.18	4.5607	0.65913	8.5412	-773.31	1155.9	-17.882	548.4	1125.7	63.673	58.592	1	0	0.17075	-8.2096	-19.517	-14.464	-4.2448	35.97	14.051	5.8722	-4.0741	27.76	-5.4658	-8.592	1322.3
14.46	1447	78	NaN	-5.4112	15.324	3.4496	-145.08	4.6171	0.68957	8.6166	-773.34	1155.9	-18.083	549	1125.7	62.611	58.311	1	0	0.21522	-8.2533	-19.516	-14.463	-4.2544	36.082	14.015	5.9254	-4.0392	27.828	-5.5	-8.5374	1323
14.47	1448	78	NaN	-5.4184	15.39	3.4181	-145.02	4.6363	0.70284	8.6959	-773.1	1156	-18.252	549.4	1125.7	62.084	56.669	1	0	0.26513	-8.3025	-19.514	-14.462	-4.251	36.149	14.077	5.9496	-3.9859	27.846	-5.4373	-8.5121	1323.1
14.48	1449	78	NaN	-5.4448	15.341	3.4604	-144.97	4.6849	0.77102	8.5568	-773.15	1156	-18.41	549.76	1125.7	63.659	57.371	1	0	0.32824	-8.3646	-19.514	-14.461	-4.277	36.201	14.028	5.998	-3.9488	27.837	-5.486	-8.4635	1323.5
14.49	1450	78	NaN	-5.46	15.34	3.5089	-144.93	4.7195	0.8111	8.5103	-773.08	1156.1	-18.577	550.04	1125.6	66.821	57.735	1	0	0.3551	-8.391	-19.514	-14.461	-4.2872	36.247	14.02	6.0391	-3.9321	27.856	-5.4938	-8.4222	1323.8
14.5	1451	78	NaN	-5.4674	15.339	3.5267	-144.9	4.7448	0.82748	8.5515	-772.97	1156.2	-18.812	550.3	1125.5	66.559	60.609	1	0	0.37825	-8.4138	-19.514	-14.461	-4.2828	36.288	14.01	6.0744	-3.9045	27.874	-5.504	-8.3867	1323.9
14.51	1452	78	NaN	-5.4816	15.219	3.4758	-144.88	4.7814	0.85181	8.5802	-773.02	1156.1	-19.198	550.6	1125.3	61.459	58.937	1	0	0.57372	-8.6061	-19.514	-14.462	-4.2794	36.326	13.885	6.1155	-3.7057	27.719	-5.6291	-8.3461	1324.3
14.52	1453	78	NaN	-5.4904	15.183	3.4738	-144.88	4.7902	0.8389	8.592	-773.06	1156.1	-19.35	550.7	1125.2	56.748	57.303	1	0	0.77856	-8.8077	-19.515	-14.462	-4.2812	36.332	13.847	6.1261	-3.5027	27.524	-5.6677	-8.3362	1324.4
14.53	1454	78	NaN	-5.4921	15.146	3.4916	-144.93	4.8117	0.83163	8.7171	-773	1156.2	-19.67	550.84	1125.1	54.471	56.945	1	0	0.99452	-9.0202	-19.516	-14.463	-4.2637	36.303	13.8	6.1578	-3.2692	27.283	-5.716	-8.3051	1324.5
14.54	1455	78	NaN	-5.4956	15.068	3.5092	-145.01	4.8381	0.83451	8.7938	-772.99	1156.2	-20.05	550.96	1124.9	52.11	56.501	1	0	1.2982	-9.319	-19.518	-14.465	-4.2476	36.239	13.714	6.1916	-2.9493	26.92	-5.8036	-8.2734	1324.6
14.55	1456	78	NaN	-5.5067	14.939	3.5148	-145.11	4.8621	0.85097	8.7275	-773.09	1156	-20.39	551.02	1124.8	49.113	56.586	1	0	1.6183	-9.634	-19.52	-14.467	-4.247	36.147	13.587	6.2138	-2.6287	26.513	-5.9331	-8.2537	1324.8
14.56	1457	78	NaN	-5.5184	14.884	3.5324	-145.19	4.8787	0.88778	8.7134	-773.08	1156	-20.583	550.97	1124.7	43.816	56.323	1	0	2.0099	-10.019	-19.533	-14.481	-4.2509	36.08	13.531	6.2323	-2.241	26.061	-6.0027	-8.2483	1324.7
14.57	1458	78	NaN	-5.5284	14.823	3.5425	-145.29	4.8908	0.91572	8.7194	-773.09	1155.9	-20.827	550.95	1124.6	48.924	57.308	1	0	2.3407	-10.345	-19.546	-14.494	-4.25	35.992	13.469	6.2447	-1.9093	25.647	-6.0772	-8.2491	1324.7
14.58	1459	78	NaN	-5.518	14.774	3.5421	-145.41	4.8904	0.97331	8.8524	-773.04	1155.9	-21.106	550.85	1124.6	54.536	55.179	1	0	2.3765	-10.38	-19.551	-14.499	-4.2217	35.882	13.419	6.2457	-1.8451	25.501	-6.1328	-8.253	1324.6
14.59	1460	78	NaN	-5.4863	14.725	3.5339	-145.55	4.8699	1.0472	9.0613	-772.94	1156	-21.433	550.68	1124.6	56.138	56.316	1	0	2.4124	-10.415	-19.556	-14.504	-4.1665	35.766	13.368	6.2264	-1.7541	25.351	-6.1881	-8.2772	1324.3
14.6	1461	78	NaN	-5.4453	14.633	3.5278	-145.65	4.8159	1.0739	9.1349	-772.94	1155.9	-21.848	550.54	1124.6	57.036	59.607	1	0	2.4483	-10.451	-19.561	-14.509	-4.1042	35.693	13.28	6.1683	-1.656	25.242	-6.2809	-8.3402	1324.2
14.61	1462	78	NaN	-5.4107	14.583	3.5385	-145.73	4.7574	1.0968	9.1761	-772.92	1155.9	-22.054	550.43	1124.6	57.584	58.391	1	0	2.4841	-10.486	-19.566	-14.513	-4.0589	35.623	13.231	6.1089	-1.5747	25.137	-6.3348	-8.4045	1324.1
14.62	1463	78	NaN	-5.3741	14.547	3.5728	-145.83	4.6984	1.1408	9.1586	-772.87	1155.9	-22.244	550.17	1124.7	57.695	56.761	1	0	2.52	-10.521	-19.571	-14.518	-4.0144	35.525	13.196	6.0488	-1.4944	25.004	-6.3745	-8.4695	1323.8
14.63	1464	78	NaN	-5.3416	14.533	3.6155	-145.94	4.6436	1.1687	9.095	-772.78	1155.9	-22.478	549.85	1124.7	56.429	56.875	1	0	2.5559	-10.557	-19.576	-14.523	-3.9742	35.426	13.183	5.9935	-1.4183	24.87	-6.3926	-8.5297	1323.4
14.64	1465	78	NaN	-5.3208	14.551	3.6481	-146.02	4.599	1.1401	9.0072	-772.63	1155.9	-22.798	549.58	1124.7	55.539	57.06	1	0	2.5917	-10.592	-19.581	-14.528	-3.9429	35.358	13.2	5.95	-1.3512	24.766	-6.3808	-8.5781	1323
14.65	1466	78	NaN	-5.3126	14.576	3.6586	-146.06	4.5967	1.0878	8.9675	-772.52	1155.9	-23.098	549.45	1124.8	51.008	56.379	1	0	2.6276	-10.627	-19.586	-14.533	-3.9231	35.328	13.226	5.9468	-1.2955	24.701	-6.3601	-8.5862	1322.7
14.66	1467	78	NaN	-5.2947	14.63	3.6357	-146.12	4.6027	1.0599	8.9978	-772.29	1156	-23.372	549.17	1124.8	43.057	54.829	1	0	2.6634	-10.662	-19.591	-14.538	-3.8914	35.279	13.281	5.9519	-1.228	24.617	-6.3094	-8.5859	1322.2
14.67	1468	78	NaN	-5.285	14.678	3.6219	-146.2	4.6105	1.0607	8.9953	-772.09	1156	-23.552	548.85	1124.9	43.732	56.1	1	0	2.6993	-10.698	-19.595	-14.543	-3.8736	35.214	13.33	5.9591	-1.1743	24.516	-6.2658	-8.5837	1321.7
14.68	1469	78	NaN	-5.2894	14.706	3.6304	-146.27	4.6225	1.0894	8.926	-771.96	1156	-23.645	548.52	1125	47.668	55.91	1	0	2.7352	-10.733	-19.6	-14.548	-3.8764	35.143	13.358	5.9703	-1.1412	24.41	-6.2424	-8.5774	1321.2
14.69	1470	78	NaN	-5.2961	14.731	3.6299	-146.32	4.6627	1.1365	8.8562	-771.81	1156	-23.82	548.02	1125	46.493	56.685	1	0	2.771	-10.768	-19.605	-14.553	-3.8778	35.095	13.386	6.0072	-1.1068	24.327	-6.2189	-8.5454	1320.6
14.7	1471	78	NaN	-5.2896	14.768	3.6171	-146.36	4.6808	1.1632	8.8155	-771.59	1156	-24.038	547.62	1125.1	44.113	57.922	1	0	2.8069	-10.804	-19.61	-14.557	-3.863	35.067	13.424	6.0251	-1.0561	24.263	-6.1861	-8.5324	1320
14.71	1472	78	NaN	-5.2977	14.784	3.6129	-146.39	4.6791	1.16	8.7605	-771.42	1156	-24.275	547.35	1125	54.946	56.424	1	0	2.8427	-10.839	-19.615	-14.562	-3.8628	35.05	13.439	6.0246	-1.02	24.211	-6.1764	-8.5378	1319.5
14.72	1473	78	NaN	-5.3188	14.778	3.611	-146.41	4.6654	1.153	8.703	-771.28	1156	-24.52	547.13	1125	61.419	57.198	1	0	2.8786	-10.874	-19.62	-14.567	-3.8752	35.029	13.431	6.0122	-0.99664	24.155	-6.189	-8.555	1319.2
14.73	1474	78	NaN	-5.3415	14.76	3.595	-146.47	4.6518	1.187	8.6739	-771.04	1155.9	-24.769	546.82	1125	65.642	59.135	1	0	2.9145	-10.909	-19.625	-14.572	-3.8878	34.983	13.413	5.9986	-0.97337	24.074	-6.2119	-8.5736	1318.7
14.74	1475	78	NaN	-5.3605	14.727	3.6064	-146.5	4.6413	1.1973	8.5693	-770.91	1155.9	-24.978	546.64	1124.9	66.398	61.238	1	0	2.9503	-10.945	-19.63	-14.577	-3.902	34.955	13.38	5.9878	-0.95165	24.01	-6.2497	-8.5892	1318.3
14.75	1476	78	NaN	-5.3833	14.656	3.6112	-146.55	4.6329	1.2487	8.4875	-770.75	1155.8	-25.158	546.35	1124.9	63.111	59.275	1	0	2.9862	-10.98	-19.635	-14.582	-3.92	34.917	13.311	5.9777	-0.93385	23.937	-6.3237	-8.6042	1317.9
14.76	1477	78	NaN	-5.4011	14.579	3.6102	-146.59	4.626	1.3151	8.4355	-770.58	1155.7	-25.282	546.05	1124.9	62.691	58.421	1	0	3.022	-11.015	-19.639	-14.587	-3.9341	34.878	13.236	5.9685	-0.91208	23.863	-6.4031	-8.6184	1317.4
14.77	1478	78	NaN	-5.412	14.512	3.6008	-146.62	4.6209	1.3768	8.4046	-770.44	1155.6	-25.341	545.8	1124.9	63.469	56.458	1	0	3.0579	-11.051	-19.644	-14.592	-3.9434	34.847	13.173	5.9602	-0.88546	23.796	-6.4718	-8.6315	1317
14.78	1479	78	NaN	-5.4526	14.394	3.5543	-146.65	4.6215	1.4388	8.3086	-770.47	1155.4	-25.403	545.54	1124.8	61.185	56.453	1	0	3.0938	-11.086	-19.649	-14.597	-3.9852	34.821	13.063	5.9526	-0.89146	23.735	-6.5864	-8.644	1316.8
14.79	1480	78	NaN	-5.4711	14.353	3.5461	-146.71	4.5994	1.5497	8.2491	-770.32	1155.3	-25.311	545.24	1124.8	54.158	57.506	1	0	3.2623	-11.252	-19.649	-14.597	-4.0098	34.754	13.024	5.9286	-0.74749	23.502	-6.6257	-8.668	1316.3
14.8	1481	78	NaN	-5.4657	14.371	3.5598	-146.74	4.5837	1.6355	8.2811	-769.95	1155.3	-25.37	544.91	1124.8	50.133	56.262	1	0	3.6255	-11.609	-19.642	-14.589	-3.9997	34.729	13.04	5.9145	-0.37416	23.12	-6.6017	-8.675	1315.6
14.81	1482	78	NaN	-5.4585	14.415	3.5882	-146.73	4.5721	1.6775	8.2855	-769.45	1155.3	-25.608	544.61	1124.7	45.985	56.598	1	0	3.9888	-11.967	-19.635	-14.582	-3.981	34.745	13.081	5.9062	0.007828	22.779	-6.5542	-8.6762	1314.9
14.82	1483	78	NaN	-5.5054	14.409	3.6253	-146.75	4.5368	1.6856	7.9197	-769.15	1155.2	-25.852	544.36	1124.5	42.766	56.436	1	0	4.352	-12.324	-19.628	-14.575	-4.0326	34.725	13.073	5.8725	0.31944	22.401	-6.555	-8.7027	1314.3
14.83	1484	78	NaN	-5.482	14.449	3.6188	-146.75	4.5327	1.711	8.1009	-768.73	1155.2	-26	544.17	1124.5	42.984	55.857	1	0	4.7153	-12.681	-19.621	-14.568	-3.9942	34.738	13.109	5.8726	0.7211	22.057	-6.5117	-8.6955	1313.7
14.84	1485	78	NaN	-5.4731	14.457	3.5929	-146.75	4.5077	1.713	8.2513	-768.34	1155.2	-26.209	544	1124.4	42.007	56.8	1	0	5.0353	-12.996	-19.615	-14.563	-3.969	34.751	13.113	5.8514	1.0664	21.754	-6.5024	-8.7111	1313.2
14.85	1486	78	NaN	-5.4829	14.424	3.5509	-146.77	4.4762	1.7272	8.3097	-768.01	1155	-26.385	543.81	1124.2	40.766	55.567	1	0	5.1224	-13.082	-19.618	-14.566	-3.9679	34.747	13.079	5.8213	1.1545	21.665	-6.5397	-8.7444	1312.6
14.86	1487	78	NaN	-5.5055	14.356	3.4946	-146.8	4.4586	1.7934	8.2837	-767.77	1154.8	-26.415	543.55	1124.1	42.682	56.9	1	0	5.1774	-13.136	-19.622	-14.569	-3.9898	34.716	13.013	5.8012	1.1876	21.58	-6.6089	-8.7682	1312.1
14.87	1488	78	NaN	-5.5047	14.336	3.4247	-146.84	4.4434	1.8648	8.5135	-767.54	1154.7	-26.325	543.34	1124	43.527	55.75	1	0	5.2053	-13.164	-19.626	-14.574	-3.9824	34.678	12.992	5.7871	1.2229	21.515	-6.6339	-8.7865	1311.7
14.88	1489	78	NaN	-5.5177	14.359	3.4172	-146.9	4.4507	1.9696	8.5042	-767.17	1154.7	-26.189	542.97	1123.9	42.258	55.149	1	0	5.1817	-13.14	-19.63	-14.577	-4.0009	34.621	13.01	5.7998	1.1809	21.481	-6.6201	-8.7774	1311
14.89	1490	78	NaN	-5.5191	14.399	3.425	-146.94	4.4747	2.0808	8.4468	-766.74	1154.7	-26.026	542.55	1123.7	41.717	55.382	1	0	5.1541	-13.113	-19.633	-14.581	-4.0109	34.572	13.044	5.8302	1.1432	21.459	-6.5899	-8.7506	1310.1
14.9	1491	78	NaN	-5.5085	14.441	3.4366	-146.96	4.5097	2.1729	8.3888	-766.3	1154.7	-25.875	542.13	1123.6	42.252	56.518	1	0	5.1667	-13.126	-19.639	-14.586	-4.0084	34.545	13.079	5.8712	1.1583	21.419	-6.5598	-8.7149	1309.3
14.91	1492	78	NaN	-5.5353	14.469	3.5021	-146.94	4.5454	2.1959	8.1356	-766.03	1154.7	-25.87	541.86	1123.4	42.072	56.895	1	0	5.1672	-13.126	-19.644	-14.591	-4.0459	34.545	13.101	5.9133	1.1213	21.419	-6.5428	-8.6782	1308.7
14.92	1493	78	NaN	-5.5311	14.487	3.5293	-146.93	4.5903	2.242	8.0232	-765.72	1154.7	-25.79	541.54	1123.3	42.355	55.026	1	0	5.1255	-13.085	-19.649	-14.596	-4.0494	34.554	13.113	5.9642	1.0761	21.469	-6.5364	-8.6323	1308.1
14.93	1494	78	NaN	-5.5286	14.492	3.5325	-146.9	4.6136	2.2333	7.9837	-765.52	1154.6	-25.821	541.38	1123.2	44.018	54.702	1	0	5.0416	-13.003	-19.654	-14.602	-4.0469	34.579	13.114	5.9923	0.99467	21.576	-6.5407	-8.6094	1307.7
14.94	1495	78	NaN	-5.5269	14.494	3.5172	-146.87	4.6487	2.2324	8.0357	-765.26	1154.6	-25.833	541.14	1123	40.573	55.647	1	0	4.9343	-12.897	-19.66	-14.607	-4.0418	34.613	13.108	6.0344	0.89248	21.716	-6.5518	-8.5726	1307.2
14.95	1496	78	NaN	-5.5147	14.503	3.4887	-146.84	4.7575	2.3628	8.2241	-764.66	1154.6	-25.564	540.34	1122.7	43.948	57.33	1	0	4.7915	-12.756	-19.665	-14.612	-4.0315	34.642	13.102	6.1583	0.75997	21.885	-6.5621	-8.4536	1305.8
14.96	1497	78	NaN	-5.5091	14.478	3.4805	-146.8	4.8012	2.3437	8.2263	-764.45	1154.5	-25.593	540.05	1122.4	43	55.593	1	0	4.6631	-12.63	-19.668	-14.616	-4.0241	34.687	13.069	6.2105	0.639	22.057	-6.5996	-8.4052	1305.3
14.97	1498	78	NaN	-5.5172	14.468	3.482	-146.78	4.9002	2.4199	8.1492	-764.14	1154.4	-25.446	539.39	1122.1	43.359	57.01	1	0	4.5525	-12.521	-19.671	-14.618	-4.0409	34.698	13.048	6.3199	0.51165	22.177	-6.6232	-8.2984	1304.4
14.98	1499	78	NaN	-5.5388	14.471	3.4998	-146.75	5.0225	2.4762	7.9999	-763.8	1154.3	-25.381	538.61	1121.7	43.226	56.452	1	0	4.4502	-12.421	-19.673	-14.621	-4.0706	34.719	13.038	6.4553	0.37959	22.298	-6.6357	-8.1655	1303.2
14.99	1500	78	NaN	-5.5699	14.482	3.5313	-146.7	5.1386	2.4567	7.8107	-763.46	1154.2	-25.506	537.9	1121.3	43.501	55.241	1	0	4.3595	-12.331	-19.676	-14.623	-4.1034	34.767	13.034	6.5864	0.25614	22.436	-6.6413	-8.0367	1302.2
15	1501	78	NaN	-5.5862	14.479	3.525	-146.73	5.2245	2.6092	7.7717	-763.22	1154.1	-25.157	537.09	1121	42.015	56.111	1	0	3.9743	-11.952	-19.686	-14.633	-4.1356	34.718	13.023	6.6802	-0.16124	22.766	-6.6632	-7.9532	1301.2
15.01	1502	78	NaN	-5.6001	14.463	3.5189	-146.75	5.2936	2.6698	7.721	-763.02	1154	-25.097	536.41	1120.8	43.04	55.418	1	0	3.5969	-11.581	-19.697	-14.645	-4.1533	34.697	13.003	6.7536	-0.55647	23.116	-6.6938	-7.8909	1300.3
15.02	1503	78	NaN	-5.6117	14.44	3.4968	-146.8	5.3469	2.7743	7.7104	-762.78	1153.8	-24.91	535.47	1120.6	42.747	56.536	1	0	3.5864	-11.571	-19.703	-14.65	-4.1723	34.641	12.977	6.8099	-0.58594	23.071	-6.7258	-7.84	1299.1
15.03	1504	78	NaN	-5.6236	14.419	3.4725	-146.85	5.3711	2.8806	7.6997	-762.48	1153.5	-24.677	534.36	1120.3	42.548	56.682	1	0	3.5178	-11.503	-19.707	-14.655	-4.1934	34.575	12.952	6.8385	-0.67558	23.072	-6.7556	-7.816	1297.7
15.04	1505	78	NaN	-5.6421	14.426	3.4939	-146.83	5.3333	2.7751	7.5466	-762.16	1153.3	-24.93	533.53	1119.9	41.932	56.408	1	0	3.4061	-11.393	-19.711	-14.658	-4.2063	34.604	12.949	6.8109	-0.80024	23.211	-6.7624	-7.8476	1296.5
15.05	1506	78	NaN	-5.6968	14.392	3.4751	-147.07	5.4303	3.5346	7.34	-761.93	1152.9	-23.485	531.19	1120.3	42.451	56.764	1	0	3.2359	-11.226	-19.715	-14.662	-4.3312	34.295	12.946	6.8765	-1.0953	23.069	-6.7692	-7.7857	1293.9
15.06	1507	78	NaN	-5.7258	14.383	3.4493	-147.09	5.3051	3.3587	7.2867	-761.67	1152.7	-23.802	530.67	1119.9	42.186	57.884	1	0	3.0634	-11.056	-19.719	-14.666	-4.3478	34.283	12.927	6.7602	-1.2844	23.227	-6.7912	-7.9057	1293.1
15.07	1508	78	NaN	-5.7941	14.391	3.4149	-147.04	5.1023	2.837	7.2853	-761.43	1152.6	-24.788	530.88	1119.2	42.615	56.446	1	0	2.9119	-10.907	-19.724	-14.671	-4.3724	34.381	12.912	6.5816	-1.4605	23.474	-6.8115	-8.0893	1293.1
15.08	1509	78	NaN	-5.9646	14.402	3.3688	-147.11	5.0132	2.7817	7.211	-761.28	1152.5	-24.931	530.28	1119	42.158	56.98	1	0	2.7849	-10.782	-19.73	-14.677	-4.539	34.319	12.919	6.4965	-1.7541	23.537	-6.8112	-8.1806	1292.4
15.09	1510	78	NaN	-5.9954	14.384	3.3394	-147.21	4.9483	2.8226	7.2267	-760.95	1152.2	-24.983	529.1	1118.8	43.572	56.558	1	0	2.7049	-10.703	-19.738	-14.686	-4.5652	34.221	12.899	6.4327	-1.8603	23.518	-6.8391	-8.2529	1290.9
15.1	1511	78	NaN	-6.0134	14.372	3.3403	-147.27	4.9169	2.8618	7.1981	-760.78	1152.1	-24.943	528.48	1118.7	43.694	55.932	1	0	2.5805	-10.581	-19.745	-14.692	-4.5853	34.154	12.887	6.4019	-2.0048	23.573	-6.8576	-8.2903	1290.1
15.11	1512	78	NaN	-6.0382	14.349	3.3677	-147.38	4.8647	2.8781	7.0854	-760.52	1152	-25.04	527.59	1118.5	42.353	55.813	1	0	2.4384	-10.441	-19.751	-14.698	-4.6095	34.049	12.863	6.3514	-2.1711	23.608	-6.8882	-8.3469	1288.9
15.12	1513	78	NaN	-6.0719	14.313	3.4067	-147.53	4.7817	2.8712	6.9207	-760.09	1151.7	-25.307	526.27	1118.2	42.321	56.025	1	0	2.2954	-10.3	-19.761	-14.709	-4.6367	33.903	12.823	6.2712	-2.3413	23.603	-6.9382	-8.4375	1287.2
15.13	1514	78	NaN	-6.0836	14.288	3.4056	-147.6	4.7349	2.8809	6.9152	-759.81	1151.6	-25.432	525.52	1118.1	42.5	54.79	1	0	2.1833	-10.19	-19.767	-14.714	-4.642	33.842	12.797	6.2264	-2.4586	23.652	-6.9704	-8.4881	1286.2
15.14	1515	78	NaN	-6.1055	14.233	3.4076	-147.7	4.6482	2.8576	6.8605	-759.37	1151.4	-25.703	524.67	1117.9	42.879	56.653	1	0	2.105	-10.113	-19.768	-14.715	-4.6528	33.748	12.74	6.1409	-2.5478	23.635	-7.0274	-8.574	1284.9
15.15	1516	78	NaN	-6.126	14.165	3.4256	-147.75	4.5858	2.8162	6.7659	-758.88	1151.2	-26.061	523.77	1117.7	43.205	56.798	1	0	2.0519	-10.061	-19.775	-14.722	-4.66	33.719	12.667	6.0829	-2.608	23.659	-7.1072	-8.6391	1283.5
15.16	1517	78	NaN	-6.107	14.083	3.4702	-147.75	4.5504	2.7881	6.6394	-758.41	1151	-26.386	522.91	1117.4	44.255	56.527	1	0	2.0275	-10.037	-19.789	-14.736	-4.6305	33.723	12.58	6.0539	-2.603	23.687	-7.2095	-8.6824	1282.2
15.17	1518	78	NaN	-5.9917	13.984	3.5536	-147.8	4.5266	2.8191	6.4925	-758.05	1151	-26.498	522.16	1117.2	41.884	57.493	1	0	2.077	-10.085	-19.796	-14.743	-4.5155	33.68	12.475	6.0355	-2.4385	23.594	-7.321	-8.7078	1281.1
15.18	1519	78	NaN	-6.162	13.869	3.5176	-147.94	4.7321	3.5807	6.3653	-757.56	1150.8	-25.347	520.03	1117.7	46.868	55.147	1	0	2.1284	-10.136	-19.801	-14.749	-4.7401	33.48	12.386	6.2156	-2.6118	23.345	-7.4154	-8.5329	1278.4
15.19	1520	78	NaN	-6.2354	13.777	3.4972	-147.85	4.704	3.3046	6.2854	-757.11	1150.7	-26.127	519.8	1117.2	44.821	56.692	1	0	2.1424	-10.15	-19.804	-14.752	-4.7814	33.606	12.276	6.2048	-2.639	23.456	-7.5283	-8.5469	1277.8
15.2	1521	78	NaN	-6.2631	13.687	3.4637	-147.75	4.6294	2.8852	6.2577	-756.53	1150.6	-27.136	519.73	1116.6	43.028	57.925	1	0	2.1802	-10.187	-19.808	-14.755	-4.7643	33.744	12.158	6.1581	-2.5841	23.557	-7.6498	-8.5973	1277.2
15.21	1522	78	NaN	-6.2887	13.586	3.3988	-147.82	4.649	2.9546	6.2802	-755.71	1150.6	-27.186	518.6	1116.2	44.89	55.671	1	0	2.2317	-10.238	-19.812	-14.76	-4.7843	33.687	12.043	6.1922	-2.5526	23.449	-7.7689	-8.5674	1275.2
15.22	1523	78	NaN	-6.303	13.487	3.3386	-147.85	4.7042	2.9899	6.3255	-754.81	1150.5	-27.352	517.71	1116	41.459	57.15	1	0	2.1844	-10.191	-19.817	-14.764	-4.787	33.662	11.934	6.2578	-2.6026	23.471	-7.8829	-8.5062	1273.4
15.23	1524	78	NaN	-6.3239	13.423	3.3831	-147.85	4.735	2.9656	6.0502	-754.12	1150.5	-27.621	517.12	1115.7	42.707	57.121	1	0	2.137	-10.144	-19.821	-14.768	-4.8067	33.664	11.858	6.3007	-2.6697	23.52	-7.9635	-8.4676	1272.2
15.24	1525	78	NaN	-6.2755	13.301	3.4536	-147.89	4.761	2.9582	5.75	-753.35	1150.5	-27.886	516.36	1115.4	43.509	57.342	1	0	2.1296	-10.137	-19.826	-14.773	-4.758	33.629	11.721	6.3416	-2.6284	23.492	-8.105	-8.4313	1270.6
15.25	1526	78	NaN	-6.1905	13.133	3.4948	-147.99	4.7898	2.9821	5.5591	-752.4	1150.4	-28.12	515.41	1115.1	41.458	56.828	1	0	2.1421	-10.149	-19.83	-14.777	-4.6688	33.536	11.537	6.3862	-2.5268	23.387	-8.2926	-8.3907	1268.7
15.26	1527	78	NaN	-6.2128	13.026	3.4286	-148.15	4.8252	3.0145	5.5856	-751.26	1150.3	-28.334	514.55	1114.8	41.614	56.22	1	0	2.1873	-10.194	-19.833	-14.78	-4.6779	33.387	11.418	6.4331	-2.4905	23.193	-8.4149	-8.3471	1266.8
15.27	1528	78	NaN	-6.2487	12.969	3.4245	-148.32	4.859	3.0709	5.357	-750.46	1150.3	-28.396	513.9	1114.5	42.498	56.186	1	0	2.1957	-10.202	-19.836	-14.784	-4.7195	33.205	11.349	6.4794	-2.5238	23.002	-8.4879	-8.3044	1265.3
15.28	1529	78	NaN	-6.2705	12.923	3.4151	-148.53	4.8856	3.1482	5.2208	-749.63	1150.2	-28.436	513.21	1114.2	41.124	66.094	1	1	2.1802	-10.187	-19.84	-14.787	-4.7438	32.999	11.292	6.5168	-2.5636	22.812	-8.5481	-8.2707	1263.8
15.29	1530	78	NaN	-6.2879	12.875	3.3839	-148.93	4.8707	3.2079	5.1287	-748.26	1150.1	-28.653	512.32	1113.9	42.75	74.162	1	1	2.093	-10.101	-19.844	-14.791	-4.7528	32.603	11.23	6.5163	-2.6598	22.502	-8.6143	-8.2751	1261.6
15.3	1531	78	NaN	-6.3144	12.818	3.3253	-149.69	4.7836	3.2096	4.9881	-745.96	1149.9	-29.216	511.1	1113.3	43.095	75.49	1	1	2.0979	-10.106	-19.848	-14.796	-4.7558	31.871	11.15	6.4521	-2.6579	21.765	-8.6987	-8.3436	1258.1
15.31	1532	78	NaN	-6.3523	12.824	3.3553	-150.13	4.72	3.1681	4.7104	-744.92	1149.9	-29.538	510.65	1113.1	44.472	75.527	1	1	2.1841	-10.191	-19.853	-14.8	-4.7898	31.428	11.145	6.3996	-2.6057	21.237	-8.7085	-8.4008	1256.6
15.32	1533	78	NaN	-6.3822	12.812	3.3967	-150.72	4.7525	3.6454	4.4376	-743.95	1149.9	-28.833	509.43	1113.4	44.227	75.904	1	1	2.3497	-10.354	-19.864	-14.811	-4.8617	30.804	11.144	6.4205	-2.512	20.451	-8.7201	-8.3905	1254.3
15.33	1534	78	NaN	-6.4356	12.783	3.4066	-151.63	4.6403	3.7067	4.1903	-742.5	1149.9	-29.008	508.77	1113.3	43.52	76.957	1	1	2.5917	-10.592	-19.88	-14.827	-4.9158	29.89	11.109	6.3146	-2.3241	19.299	-8.7714	-8.5128	1252.3
15.34	1535	78	NaN	-6.5109	12.742	3.3811	-152.79	4.3682	3.1586	3.9905	-740.61	1149.8	-30.47	508.98	1112.5	43.261	77.289	1	1	2.8337	-10.83	-19.896	-14.844	-4.9312	28.785	11.036	6.0745	-2.0976	17.955	-8.8604	-8.7693	1250.6
15.35	1536	78	NaN	-6.5382	12.703	3.3898	-153.49	4.3613	3.0988	3.889	-739.54	1149.7	-31.027	508.53	1112.4	41.437	77.57	1	1	3.0383	-11.031	-19.908	-14.856	-4.9357	28.111	10.989	6.0756	-1.8974	17.08	-8.9197	-8.78	1249.1
15.36	1537	78	NaN	-6.5541	12.644	3.4496	-154.3	4.4039	3.0262	3.5727	-738.5	1149.7	-31.482	507.95	1112.2	43.111	77.278	1	1	3.1463	-11.138	-19.908	-14.855	-4.9432	27.311	10.921	6.127	-1.7969	16.174	-8.9873	-8.7284	1247.5
15.37	1538	78	NaN	-6.5702	12.584	3.4725	-155.07	4.4517	3.0906	3.2986	-737.4	1149.7	-31.686	507.19	1112.2	43.064	76.336	1	1	3.1664	-11.157	-19.91	-14.858	-4.9601	26.542	10.857	6.1789	-1.7937	15.385	-9.0533	-8.6788	1245.6
15.38	1539	78	NaN	-6.5996	12.488	3.4778	-155.99	4.4915	3.197	3.0175	-735.96	1149.7	-32.015	506.17	1112.2	42.879	77.103	1	1	3.1431	-11.134	-19.913	-14.861	-4.9841	25.624	10.758	6.2216	-1.8411	14.49	-9.1553	-8.6391	1243.2
15.39	1540	78	NaN	-6.6599	12.295	3.5237	-157.43	4.5146	3.1444	2.5741	-733.8	1149.7	-33.122	504.81	1112	42.732	75.833	1	1	3.1403	-11.132	-19.913	-14.86	-5.0092	24.225	10.555	6.2546	-1.8689	13.093	-9.358	-8.6052	1239.7
15.4	1541	78	NaN	-6.7011	12.113	3.6139	-158.46	4.396	3.2894	2.0043	-732.08	1149.7	-33.414	503.68	1112.1	42.394	74.89	1	1	3.1377	-11.129	-19.912	-14.859	-5.0594	23.186	10.372	6.137	-1.9218	12.057	-9.5397	-8.7221	1236.8
15.41	1542	78	NaN	-6.739	11.952	3.6356	-159.23	4.1998	3.3831	1.6618	-730.3	1149.7	-33.829	502.47	1112.1	43.038	73.994	1	1	3.1412	-11.132	-19.911	-14.858	-5.0899	22.418	10.209	5.9426	-1.9488	11.286	-9.7015	-8.9153	1233.8
15.42	1543	78	NaN	-6.7576	11.845	3.6346	-159.78	4.0481	3.4813	1.456	-728.95	1149.7	-34.049	501.5	1112.2	42.143	73.705	1	1	3.1489	-11.14	-19.908	-14.856	-5.1048	21.874	10.101	5.7915	-1.9558	10.734	-9.8071	-9.0644	1231.5
15.43	1544	78	NaN	-6.7528	11.796	3.6489	-160.12	3.9876	3.6173	1.2648	-728.17	1149.7	-33.921	500.86	1112.3	44.113	74.661	1	1	3.1629	-11.154	-19.905	-14.852	-5.1129	21.517	10.055	5.729	-1.95	10.363	-9.8503	-9.1234	1230.1
15.44	1545	78	NaN	-6.7814	11.663	3.6899	-160.24	3.6839	3.7003	0.74869	-726.24	1149.7	-34.153	499.43	1112.4	46.308	74.569	1	1	3.1713	-11.162	-19.902	-14.849	-5.1503	21.388	9.9224	5.424	-1.979	10.226	-9.9793	-9.425	1226.7
15.45	1546	78	NaN	-6.798	11.554	3.7263	-160.2	3.4867	3.7006	0.28275	-724.25	1149.7	-34.407	497.85	1112.4	45.302	74.211	1	1	3.1552	-11.146	-19.898	-14.846	-5.1721	21.431	9.8064	5.2339	-2.0169	10.284	-10.092	-9.6117	1223.2
15.46	1547	78	NaN	-6.8008	11.476	3.7688	-160.03	3.363	3.6608	-0.20047	-722.54	1149.8	-34.598	496.45	1112.4	45.683	72.766	1	1	3.0364	-11.029	-19.895	-14.842	-5.1844	21.585	9.7186	5.1209	-2.148	10.556	-10.176	-9.7211	1220
15.47	1548	78	NaN	-6.7899	11.411	3.8187	-159.72	3.2901	3.5643	-0.73354	-720.97	1149.9	-34.804	495.09	1112.3	44.085	70.529	1	1	2.9778	-10.972	-19.892	-14.839	-5.1851	21.886	9.638	5.0628	-2.2073	10.915	-10.254	-9.776	1217.1
15.48	1549	78	NaN	-6.7678	11.299	3.8707	-159.13	3.2364	3.3363	-1.3456	-718.94	1150.1	-35.29	493.16	1112.1	41.809	68.516	1	1	2.9639	-10.958	-19.889	-14.836	-5.1637	22.469	9.5022	5.0331	-2.1998	11.511	-10.387	-9.803	1213.2
15.49	1550	78	NaN	-6.7283	11.228	3.8593	-158.59	3.2245	3.2117	-1.6159	-717.37	1150.2	-35.448	491.65	1111.9	42.867	66.541	1	1	2.9194	-10.914	-19.885	-14.833	-5.1254	23.011	9.416	5.0368	-2.206	12.097	-10.469	-9.7959	1210.1
15.5	1551	78	NaN	-6.6509	11.122	3.8219	-157.87	3.2546	3.0249	-1.9204	-715.3	1150.2	-35.842	489.61	1111.6	44.38	64.659	1	1	2.8495	-10.845	-19.881	-14.828	-5.0383	23.74	9.2883	5.0881	-2.1888	12.894	-10.593	-9.7402	1206
15.51	1552	78	NaN	-6.5815	10.996	3.8055	-157.15	3.2985	2.858	-2.3086	-713.23	1150.2	-36.2	487.46	1111.3	45.513	63.894	1	1	2.7605	-10.758	-19.877	-14.825	-4.9646	24.463	9.1401	5.1549	-2.2042	13.705	-10.737	-9.6697	1201.8
15.52	1553	78	NaN	-6.5685	10.875	3.8547	-156.62	3.3261	2.8106	-2.8006	-711.77	1150.3	-36.195	485.67	1111.1	43.414	62.325	1	1	2.6524	-10.652	-19.873	-14.821	-4.9711	24.973	8.9997	5.2016	-2.3187	14.321	-10.874	-9.6191	1198.6
15.53	1554	78	NaN	-6.536	10.675	3.908	-155.77	3.3758	2.7544	-3.5179	-709.58	1150.4	-36.361	482.97	1110.7	43.732	61.944	1	1	2.5063	-10.508	-19.869	-14.817	-4.9585	25.806	8.7692	5.2818	-2.4521	15.298	-11.1	-9.5349	1193.7
15.54	1555	78	NaN	-6.533	10.537	3.9625	-155.13	3.3925	2.6654	-4.0993	-707.89	1150.5	-36.556	480.98	1110.3	43.71	61.396	1	1	2.409	-10.412	-19.866	-14.813	-4.9692	26.437	8.6037	5.3255	-2.5602	16.025	-11.262	-9.4878	1190
15.55	1556	78	NaN	-6.5215	10.417	3.9995	-154.55	3.3976	2.5913	-4.596	-706.32	1150.6	-36.696	479.11	1110	43.524	59.28	1	1	2.329	-10.333	-19.863	-14.81	-4.9704	27.005	8.4561	5.358	-2.6413	16.672	-11.407	-9.4521	1186.6
15.56	1557	78	NaN	-6.4934	10.28	4.0084	-153.92	3.4118	2.5354	-5.0521	-704.56	1150.6	-36.782	476.95	1109.5	44.443	55.974	1	1	2.2124	-10.219	-19.858	-14.806	-4.9551	27.622	8.2887	5.4026	-2.7427	17.403	-11.57	-9.4032	1182.7
15.57	1558	78	NaN	-6.4931	10.071	3.9811	-153.05	3.4754	2.412	-5.5418	-702.13	1150.6	-36.977	473.89	1108.9	44.163	56.68	1	1	2.1029	-10.111	-19.854	-14.802	-4.9619	28.478	8.0426	5.504	-2.859	18.367	-11.812	-9.2976	1177.2
15.58	1559	78	NaN	-6.4862	9.9144	3.9735	-152.43	3.4766	2.2418	-5.9311	-700.4	1150.6	-37.322	471.73	1108.4	41.772	56.299	1	1	2.1064	-10.114	-19.851	-14.799	-4.9521	29.103	7.8506	5.5404	-2.8457	18.989	-12.001	-9.2584	1173.3
15.59	1560	78	NaN	-6.5006	9.7143	4.0204	-151.77	3.4714	2.0737	-6.5475	-698.38	1150.7	-37.503	469	1107.7	42.78	57.995	1	1	2.0615	-10.07	-19.849	-14.796	-4.9816	29.748	7.6067	5.579	-2.9201	19.678	-12.242	-9.2174	1168.6
15.6	1561	78	NaN	-6.5218	9.5079	4.0919	-151.14	3.4679	1.9276	-7.2462	-696.26	1150.7	-37.554	466	1106.9	42.619	56.101	1	1	1.9564	-9.9667	-19.847	-14.795	-5.028	30.357	7.3537	5.6221	-3.0716	20.39	-12.494	-9.1725	1163.5
15.61	1562	78	NaN	-6.5176	9.3836	4.1281	-150.72	3.4627	1.821	-7.6898	-694.6	1150.6	-37.625	463.73	1106.3	42.824	55.644	1	1	1.8782	-9.8897	-19.843	-14.791	-5.0372	30.765	7.194	5.6523	-3.159	20.875	-12.649	-9.1384	1159.6
15.62	1563	78	NaN	-6.5063	9.3006	4.1957	-150.1	3.3421	1.6096	-8.6485	-691.12	1150.6	-37.541	459.15	1105.1	43.144	54.351	1	1	1.7956	-9.8084	-19.839	-14.787	-5.0674	31.336	7.0389	5.6038	-3.2719	21.528	-12.801	-9.183	1151.5
15.63	1564	78	NaN	-6.485	9.296	4.2646	-149.77	3.2798	1.4987	-9.3789	-688.83	1150.5	-37.47	456.03	1104.3	41.951	55.989	1	1	1.6805	-9.6952	-19.836	-14.784	-5.0794	31.635	6.9855	5.5903	-3.3989	21.94	-12.851	-9.1934	1146.1
15.64	1565	78	NaN	-6.4659	9.3431	4.3374	-149.57	3.2296	1.375	-10.029	-687.1	1150.5	-37.533	453.67	1103.7	42.632	57.503	1	1	1.5835	-9.5997	-19.834	-14.781	-5.0848	31.813	6.9933	5.5793	-3.5014	22.213	-12.84	-9.2018	1142.1
15.65	1566	78	NaN	-6.4512	9.4273	4.4108	-149.39	3.1603	1.1705	-10.726	-685.26	1150.5	-37.767	451.3	1103	41.469	56.443	1	1	1.4978	-9.5154	-19.832	-14.779	-5.0882	31.969	7.0343	5.5533	-3.5904	22.454	-12.797	-9.2255	1137.9
15.66	1567	78	NaN	-6.3842	9.6112	4.4421	-149.43	3.1243	1.0407	-11.481	-682.47	1150.5	-37.803	447.6	1102.1	42.813	56.129	1	1	1.385	-9.4044	-19.828	-14.776	-5.0499	31.909	7.1588	5.5768	-3.6649	22.504	-12.67	-9.1989	1131.4
15.67	1568	78	NaN	-6.3466	9.7366	4.4585	-149.51	3.1066	0.87667	-12.068	-680.54	1150.5	-38.134	445	1101.4	42.286	55.256	1	1	1.2523	-9.2738	-19.825	-14.772	-5.0199	31.82	7.2401	5.6031	-3.7676	22.546	-12.585	-9.1688	1126.9
15.68	1569	78	NaN	-6.3221	9.8395	4.5125	-149.71	3.0933	0.87003	-12.744	-678.86	1150.4	-38.207	442.51	1100.7	40.191	55.447	1	1	1.1771	-9.1998	-19.822	-14.77	-5.0213	31.594	7.3018	5.631	-3.8443	22.394	-12.521	-9.1387	1122.8
15.69	1570	78	NaN	-6.2844	9.9376	4.6016	-150.11	3.0726	1.009	-13.656	-676.85	1150.4	-38.125	439.42	1099.9	41.631	55.05	1	1	1.0902	-9.1143	-19.82	-14.767	-5.0287	31.149	7.3477	5.6625	-3.9385	22.035	-12.472	-9.1047	1117.7
15.7	1571	78	NaN	-6.1791	10.047	4.6769	-150.86	3.0256	1.1087	-14.968	-673.53	1150.3	-38.6	434.71	1098.4	40.745	57.37	1	1	0.97837	-9.0043	-19.817	-14.764	-4.9575	30.363	7.369	5.704	-3.9791	21.359	-12.448	-9.0601	1109.7
15.71	1572	78	NaN	-6.1267	10.088	4.6186	-151.39	2.9848	1.2511	-15.433	-671.6	1150.1	-38.627	432.06	1097.6	41.482	55.676	1	1	1.0172	-9.0425	-19.814	-14.762	-4.9227	29.812	7.3665	5.7068	-3.9055	20.77	-12.448	-9.0547	1105.2
15.72	1573	78	NaN	-6.0831	10.087	4.6106	-151.87	2.9245	1.3158	-16.01	-669.91	1150	-38.93	429.72	1096.8	41.931	54.898	1	1	1.0805	-9.1048	-19.812	-14.759	-4.889	29.321	7.3168	5.6942	-3.8085	20.217	-12.495	-9.0649	1101.2
15.73	1574	78	NaN	-6.0306	10.065	4.5876	-152.42	2.8373	1.3779	-16.631	-667.95	1149.9	-39.455	427.01	1095.8	40.908	56.626	1	1	0.96367	-8.9898	-19.81	-14.757	-4.8364	28.774	7.2382	5.6639	-3.8728	19.784	-12.572	-9.0933	1096.5
15.74	1575	78	NaN	-5.9564	10.049	4.4724	-153.13	2.7195	1.524	-17.143	-665.35	1149.6	-40.057	423.47	1094.6	43.423	56.73	1	1	0.84784	-8.8758	-19.808	-14.755	-4.7509	28.079	7.1569	5.6114	-3.903	19.203	-12.651	-9.1435	1090.5
15.75	1576	78	NaN	-5.9026	10.062	4.5171	-153.58	2.5881	1.5873	-17.895	-663.59	1149.5	-40.489	421.22	1093.7	42.111	56.165	1	1	0.73995	-8.7697	-19.804	-14.751	-4.7094	27.613	7.122	5.5283	-3.9694	18.843	-12.682	-9.2227	1086.5
15.76	1577	78	NaN	-5.844	10.099	4.5381	-154	2.448	1.6583	-18.601	-661.73	1149.3	-41.003	419	1092.9	45.446	54.975	1	1	0.71093	-8.7411	-19.8	-14.747	-4.6565	27.183	7.1106	5.4362	-3.9456	18.442	-12.689	-9.3112	1082.4
15.77	1578	78	NaN	-5.7812	10.146	4.5773	-154.51	2.2981	1.868	-19.485	-659.41	1149.1	-41.391	416.15	1091.9	50.045	54.726	1	1	0.76259	-8.792	-19.797	-14.744	-4.6144	26.655	7.0982	5.3461	-3.8519	17.863	-12.699	-9.398	1077.3
15.78	1579	78	NaN	-5.7143	10.181	4.637	-155.06	2.12	2.2259	-20.569	-656.59	1149	-41.637	412.57	1090.6	51.699	56.276	1	1	0.70693	-8.7372	-19.795	-14.743	-4.5854	26.067	7.0581	5.2431	-3.8785	17.33	-12.737	-9.4996	1071
15.79	1580	78	NaN	-5.6415	10.134	4.6392	-155.24	1.8371	2.5061	-21.491	-653.86	1148.7	-42.115	409.3	1089.2	53.37	57.269	1	1	0.65889	-8.6899	-19.794	-14.741	-4.5302	25.87	6.9311	5.0403	-3.8713	17.18	-12.863	-9.7007	1065
15.8	1581	78	NaN	-5.5519	10.051	4.593	-155.31	1.6671	2.5482	-21.971	-651.98	1148.5	-42.736	407.08	1088.2	52.27	56.389	1	1	0.73693	-8.7667	-19.789	-14.737	-4.4286	25.81	6.7925	4.9259	-3.6917	17.043	-12.997	-9.8107	1061
15.81	1582	78	NaN	-5.454	9.964	4.5298	-155.33	1.4805	2.6236	-22.515	-649.55	1148.3	-43.356	404.25	1087	53.91	54.821	1	1	0.77312	-8.8023	-19.787	-14.734	-4.321	25.805	6.6354	4.8091	-3.5479	17.003	-13.151	-9.9248	1055.8
15.82	1583	78	NaN	-5.3783	9.8783	4.5014	-155.31	1.2854	2.7408	-23.208	-646.91	1148.1	-43.874	401.15	1085.7	52.733	54.831	1	1	0.78693	-8.8159	-19.785	-14.732	-4.2487	25.821	6.4737	4.69	-3.4617	17.006	-13.311	-10.042	1050.1
15.83	1584	78	NaN	-5.3712	9.7946	4.5822	-155.28	1.1343	2.8311	-24.03	-645.07	1147.9	-44.174	398.9	1084.8	47.73	55.546	1	1	0.82664	-8.855	-19.784	-14.731	-4.2658	25.826	6.3339	4.595	-3.4391	16.971	-13.45	-10.136	1046.1
15.84	1585	78	NaN	-5.3224	9.7415	4.6471	-155.14	0.92134	2.7921	-24.708	-643.09	1147.8	-44.691	396.88	1083.8	53.57	55.238	1	1	0.88233	-8.9098	-19.783	-14.731	-4.2216	25.959	6.2171	4.4457	-3.3392	17.049	-13.566	-10.285	1042.1
15.85	1586	78	NaN	-5.2743	9.6332	4.6366	-154.91	0.63571	2.7488	-25.346	-640.46	1147.6	-45.385	394.07	1082.5	54.94	54.236	1	1	0.89626	-8.9235	-19.782	-14.729	-4.1645	26.203	6.0312	4.2377	-3.2683	17.279	-13.75	-10.491	1036.8
15.86	1587	78	NaN	-5.2279	9.5039	4.5989	-154.66	0.33035	2.838	-25.983	-637.54	1147.4	-45.782	390.73	1081.2	56.477	54.521	1	1	0.94978	-8.9762	-19.781	-14.728	-4.1248	26.441	5.8203	4.014	-3.175	17.465	-13.96	-10.714	1030.6
15.87	1588	78	NaN	-5.1828	9.3885	4.5702	-154.46	0.041398	3.0977	-26.617	-634.69	1147.2	-45.655	387.29	1080	59.574	58.316	1	1	1.0648	-9.0893	-19.78	-14.728	-4.1156	26.603	5.6289	3.8011	-3.0508	17.513	-14.151	-10.927	1024.4
15.88	1589	78	NaN	-5.1357	9.3419	4.5316	-154.24	-0.27085	3.0601	-26.987	-632.62	1147	-45.973	385.3	1079.1	56.314	58.221	1	1	1.0418	-9.0667	-19.781	-14.728	-4.0672	26.828	5.5237	3.5474	-3.0255	17.762	-14.257	-11.181	1020.4
15.89	1590	78	NaN	-5.1032	9.29	4.6056	-153.89	-0.7038	3.0428	-27.857	-629.66	1146.8	-46.294	382.54	1077.8	42.14	55.047	1	1	1.0066	-9.0321	-19.782	-14.729	-4.0597	27.154	5.3912	3.195	-3.0531	18.121	-14.391	-11.534	1014.7
15.9	1591	78	NaN	-5.0708	9.2255	4.6673	-153.57	-1.0706	3.0385	-28.569	-627.03	1146.7	-46.546	380.11	1076.8	44.272	54.587	1	1	1.1184	-9.1421	-19.785	-14.732	-4.0482	27.45	5.2572	2.8978	-2.9298	18.308	-14.527	-11.834	1009.7
15.91	1592	78	NaN	-5.0385	9.1256	4.6815	-153.32	-1.3302	3.178	-29.045	-624.71	1146.5	-46.478	377.75	1076	42.936	55.482	1	1	1.2343	-9.2561	-19.787	-14.735	-4.0422	27.673	5.1036	2.6919	-2.8079	18.417	-14.684	-12.043	1005.1
15.92	1593	78	NaN	-5.0174	8.9368	4.6589	-153.11	-1.5288	3.8025	-29.617	-621.63	1146.3	-45.499	373.95	1075.4	41.526	56.559	1	1	1.3745	-9.3941	-19.791	-14.738	-4.1035	27.805	4.8619	2.5462	-2.7289	18.411	-14.929	-12.192	998.23
15.93	1594	78	NaN	-4.976	8.7765	4.5642	-152.7	-1.9504	3.0436	-29.762	-619.48	1146.1	-47.061	373.28	1073.8	42.526	54.265	1	1	1.5011	-9.5186	-19.796	-14.743	-3.9776	28.294	4.6104	2.2156	-2.4765	18.775	-15.185	-12.528	995.54
15.94	1595	78	NaN	-4.8931	8.4955	4.5125	-152.26	-2.3161	2.7094	-30.166	-616.21	1146	-47.775	371.05	1072.1	47.091	55.784	1	1	1.616	-9.6317	-19.802	-14.749	-3.8713	28.764	4.2167	1.9627	-2.2553	19.132	-15.585	-12.787	990.17
15.95	1596	78	NaN	-4.7902	8.2081	4.4996	-151.8	-2.5904	2.6182	-30.698	-612.53	1145.8	-48.008	368.19	1070.4	54.452	56.74	1	1	1.6534	-9.6686	-19.809	-14.756	-3.7791	29.212	3.8118	1.8059	-2.1256	19.543	-15.997	-12.95	983.76
15.96	1597	78	NaN	-4.6944	8.0539	4.5061	-151.35	-2.7667	2.3932	-31.134	-609.44	1145.8	-48.491	366.21	1069	50.746	57.126	1	1	1.753	-9.7666	-19.817	-14.764	-3.6752	29.666	3.5551	1.7321	-1.9222	19.9	-16.262	-13.032	978.82
15.97	1598	78	NaN	-4.6189	7.9913	4.4997	-151.07	-2.8702	2.3222	-31.31	-607.33	1145.8	-48.556	364.84	1068.1	63.67	58.019	1	1	2.0135	-10.023	-19.829	-14.776	-3.6026	29.946	3.4239	1.6972	-1.5891	19.923	-16.405	-13.079	975.42
15.98	1599	78	NaN	-4.5248	7.9549	4.4896	-150.63	-3.0238	2.1734	-31.563	-604.35	1145.7	-48.74	363.14	1066.9	66.674	58.345	1	1	2.274	-10.279	-19.84	-14.788	-3.5076	30.392	3.2964	1.6347	-1.2336	20.112	-16.544	-13.153	970.84
15.99	1600	78	NaN	-4.4324	7.9182	4.5153	-150.1	-3.1871	1.9401	-31.928	-601.1	1145.7	-49.08	361.44	1065.5	70.143	60.363	1	1	2.5345	-10.536	-19.852	-14.799	-3.4115	30.922	3.1556	1.5755	-0.87699	20.387	-16.696	-13.224	966.03
16	1601	78	NaN	-4.3567	7.856	4.5832	-149.55	-3.341	1.6612	-32.379	-597.95	1145.8	-49.507	359.87	1064.1	72.038	62.269	1	1	2.6436	-10.643	-19.86	-14.807	-3.3322	31.473	2.9847	1.5303	-0.68863	20.83	-16.875	-13.277	961.45
16.01	1602	78	NaN	-4.3182	7.7177	4.6389	-149.08	-3.4909	1.5121	-32.739	-595.03	1145.9	-49.657	358.22	1062.9	70.645	61.688	1	1	2.6556	-10.655	-19.867	-14.814	-3.3014	31.942	2.7465	1.4804	-0.64579	21.287	-17.12	-13.334	957
16.02	1603	78	NaN	-4.2347	7.6279	4.6209	-148.71	-3.5882	1.3795	-32.766	-592.84	1145.9	-49.866	357.12	1062.1	69.285	59.866	1	1	2.3144	-10.319	-19.875	-14.822	-3.2035	32.322	2.5886	1.4511	-0.88904	22.003	-17.286	-13.371	953.8
16.03	1604	78	NaN	-4.1772	7.5479	4.6295	-148.36	-3.6786	1.271	-32.866	-590.83	1145.9	-50.022	356.09	1061.3	69.744	57.938	1	1	2.2069	-10.213	-19.883	-14.831	-3.1393	32.68	2.4433	1.4261	-0.93236	22.467	-17.44	-13.405	950.84
16.04	1605	78	NaN	-4.144	7.4625	4.6712	-147.94	-3.8049	1.131	-33.084	-588.56	1146	-50.209	355.01	1060.4	67.754	57.917	1	1	2.3903	-10.394	-19.892	-14.839	-3.1043	33.096	2.2826	1.375	-0.71398	22.702	-17.609	-13.464	947.59
16.05	1606	78	NaN	-4.1098	7.3581	4.7242	-147.37	-4.0228	0.86721	-33.361	-585.48	1146	-50.591	353.83	1059.3	58.779	58.557	1	1	2.5737	-10.574	-19.9	-14.848	-3.0589	33.679	2.0819	1.2534	-0.48524	23.104	-17.818	-13.594	943.47
16.06	1607	78	NaN	-4.1333	7.2428	4.7832	-146.79	-4.1808	0.66519	-33.658	-582.67	1146.1	-51.044	352.5	1058.1	56.752	57.372	1	1	2.7571	-10.755	-19.909	-14.856	-3.0681	34.273	1.8674	1.1946	-0.31106	23.519	-18.041	-13.661	939.46
16.07	1608	78	NaN	-4.1102	7.2136	4.6476	-146.03	-4.4879	0.41971	-33.337	-578.98	1146.1	-51.497	351.06	1056.8	55.185	56.276	1	1	2.9405	-10.935	-19.917	-14.864	-2.9916	35.087	1.7323	0.99343	-0.051126	24.152	-18.185	-13.871	934.49
16.08	1609	78	NaN	-4.0963	7.2364	4.5526	-145.35	-4.7734	0.19871	-33.082	-575.75	1146.1	-51.929	349.84	1055.7	55.415	57.265	1	1	3.1239	-11.115	-19.925	-14.873	-2.9298	35.815	1.6634	0.79954	0.19408	24.699	-18.262	-14.073	930.18
16.09	1610	78	NaN	-4.1302	7.2837	4.6575	-144.92	-4.935	0.044153	-33.362	-573.82	1146.2	-52.312	349.06	1055.1	56.391	56.662	1	1	3.3073	-11.296	-19.934	-14.881	-2.9539	36.252	1.6471	0.70154	0.35342	24.956	-18.287	-14.18	927.56
16.1	1611	78	NaN	-4.1734	7.3693	4.7932	-144.56	-5.2073	-0.12554	-33.721	-571.83	1146.3	-52.523	348.56	1054.5	54.165	55.361	1	1	3.6712	-11.654	-19.933	-14.88	-3.0031	36.615	1.6777	0.48425	0.66811	24.961	-18.255	-14.396	925.15
16.11	1612	78	NaN	-4.2256	7.4274	4.9156	-144.21	-5.4412	-0.2091	-34.052	-569.76	1146.4	-52.73	347.9	1054	55.11	55.077	1	1	4.1682	-12.143	-19.924	-14.871	-3.0596	36.953	1.6822	0.30395	1.1086	24.81	-18.242	-14.568	922.48
16.12	1613	78	NaN	-4.2954	7.3888	5.0365	-143.88	-5.6637	-0.31219	-34.318	-567.86	1146.4	-53.038	347.3	1053.5	59.042	55.705	1	1	4.2779	-12.251	-19.927	-14.874	-3.1236	37.289	1.5932	0.13182	1.1543	25.038	-18.334	-14.742	920.05
16.13	1614	78	NaN	-4.3756	7.2071	5.0945	-143.54	-5.9047	-0.46005	-34.305	-566.02	1146.4	-53.496	346.76	1052.9	61.924	56.634	1	1	4.3448	-12.317	-19.929	-14.877	-3.1711	37.669	1.3629	-0.060441	1.1737	25.352	-18.566	-14.937	917.75
16.14	1615	78	NaN	-4.44	6.8204	4.9225	-143.12	-6.2193	-0.63155	-33.496	-563.76	1146.2	-54.145	346.08	1052.2	61.237	57.165	1	1	4.3553	-12.327	-19.931	-14.878	-3.1398	38.185	0.92325	-0.32212	1.2155	25.858	-19.007	-15.2	914.91
16.15	1616	78	NaN	-4.4438	6.5138	4.7566	-142.76	-6.5005	-0.69809	-32.695	-561.34	1146	-54.678	345.42	1051.5	61.492	57.93	1	1	4.3847	-12.356	-19.928	-14.876	-3.0551	38.634	0.5657	-0.55244	1.3296	26.277	-19.363	-15.428	911.93
16.16	1617	78	NaN	-4.5119	6.2602	4.864	-142.41	-6.7658	-0.87285	-32.657	-558.9	1145.9	-55.516	345.03	1050.8	62.995	56.952	1	1	4.4208	-12.392	-19.925	-14.872	-3.0633	39.036	0.2562	-0.76178	1.3575	26.644	-19.668	-15.634	909.21
16.17	1618	78	NaN	-4.6347	6.0751	5.1317	-142.11	-7.0094	-1.0039	-33.079	-556.44	1145.9	-56.334	344.68	1050.2	61.932	58.24	1	1	4.4337	-12.404	-19.92	-14.867	-3.1565	39.369	0.015412	-0.94972	1.2772	26.964	-19.904	-15.817	906.48
16.18	1619	78	NaN	-4.784	5.9703	5.389	-141.87	-7.2242	-0.92037	-33.506	-553.95	1145.9	-56.753	344.11	1049.8	61.72	57.188	1	1	4.4296	-12.4	-19.914	-14.861	-3.3012	39.611	-0.13745	-1.1164	1.1284	27.21	-20.051	-15.977	903.49
16.19	1620	78	NaN	-4.9022	5.8454	5.3953	-141.68	-7.4091	-1.0009	-33.333	-552.41	1145.8	-57.277	344.09	1049.4	61.284	56.759	1	1	4.3599	-12.332	-19.906	-14.854	-3.3723	39.845	-0.28683	-1.2768	0.98764	27.514	-20.193	-16.13	901.98
16.2	1621	78	NaN	-5.0228	5.6715	5.3323	-141.53	-7.5572	-1.0016	-32.956	-551.01	1145.7	-57.676	343.92	1049.2	60.392	56.836	1	1	4.4142	-12.385	-19.894	-14.842	-3.4406	40.057	-0.48175	-1.4039	0.97357	27.671	-20.376	-16.246	900.46
16.21	1622	78	NaN	-5.1822	5.3844	5.2283	-141.31	-7.7521	-1.0209	-32.388	-549.03	1145.6	-58.307	343.74	1048.9	58.104	55.6	1	1	4.5978	-12.566	-19.878	-14.825	-3.5193	40.354	-0.79414	-1.5735	1.0786	27.788	-20.672	-16.399	898.37
16.22	1623	78	NaN	-5.3702	5.0228	5.136	-141.04	-7.9985	-1.0879	-31.798	-546.51	1145.4	-59.18	343.65	1048.5	49.23	55.949	1	1	4.2517	-12.225	-19.869	-14.816	-3.6082	40.725	-1.1861	-1.7896	0.64342	28.5	-21.055	-16.606	895.83
16.23	1624	78	NaN	-5.4674	4.8826	5.2161	-140.9	-8.1406	-1.1175	-31.884	-545.12	1145.4	-59.587	343.67	1048.3	47.607	55.572	1	1	3.9237	-11.902	-19.861	-14.808	-3.6822	40.883	-1.3492	-1.9088	0.24148	28.98	-21.21	-16.717	894.51
16.24	1625	78	NaN	-5.6381	4.7339	5.2538	-140.76	-8.3179	-1.1289	-31.784	-543.1	1145.3	-60.172	343.68	1048	45.31	55.702	1	1	3.8958	-11.875	-19.852	-14.799	-3.8046	41.077	-1.522	-2.062	0.091242	29.202	-21.374	-16.861	892.55
16.25	1626	78	NaN	-5.7893	4.5898	5.1917	-140.62	-8.4891	-1.1362	-31.418	-541	1145.1	-60.822	343.69	1047.8	47.386	56.097	1	1	3.7891	-11.77	-19.84	-14.788	-3.8857	41.281	-1.6825	-2.2168	-0.096601	29.511	-21.523	-17.005	890.51
16.26	1627	78	NaN	-5.9269	4.458	5.0582	-140.52	-8.6465	-1.1414	-30.885	-538.94	1144.9	-61.507	343.74	1047.7	47.355	56.432	1	1	3.4181	-11.405	-19.82	-14.768	-3.94	41.472	-1.8226	-2.3659	-0.52191	30.067	-21.643	-17.134	888.55
16.27	1628	78	NaN	-6.0892	4.3461	4.9207	-140.45	-8.7906	-1.1434	-30.38	-536.95	1144.5	-62.207	343.91	1047.5	46.616	55.995	1	1	3.0471	-11.04	-19.8	-14.748	-4.0199	41.62	-1.937	-2.5074	-0.97282	30.58	-21.737	-17.255	886.76
16.28	1629	78	NaN	-6.1791	4.3175	4.8228	-140.42	-8.8753	-1.141	-29.974	-535.55	1144.3	-62.698	344.06	1047.4	46.837	54.765	1	1	2.6766	-10.675	-19.78	-14.728	-4.0485	41.715	-1.9592	-2.5986	-1.3719	31.039	-21.739	-17.326	885.53
16.29	1630	78	NaN	-6.2871	4.2814	4.7711	-140.38	-8.9757	-1.0806	-29.626	-533.76	1143.9	-63.247	344.2	1047.4	47.154	57.311	1	1	2.8658	-10.862	-19.772	-14.719	-4.0941	41.81	-1.9827	-2.7115	-1.2283	30.948	-21.755	-17.431	883.88
16.3	1631	78	NaN	-6.3979	4.2401	4.7373	-140.36	-9.0702	-1.0006	-29.313	-532.08	1143.5	-63.726	344.32	1047.5	49.065	56.246	1	1	2.8458	-10.842	-19.758	-14.705	-4.1493	41.885	-2.007	-2.8231	-1.3035	31.043	-21.765	-17.528	882.32
16.31	1632	78	NaN	-6.4982	4.1937	4.6959	-140.37	-9.1456	-0.92566	-28.997	-530.85	1143.1	-64.039	344.42	1047.6	47.612	55.885	1	1	2.5064	-10.508	-19.736	-14.683	-4.2055	41.928	-2.0326	-2.9194	-1.6991	31.42	-21.769	-17.603	881.17
16.32	1633	78	NaN	-6.5873	4.1164	4.6225	-140.38	-9.2343	-0.80495	-28.539	-529.62	1142.7	-64.241	344.47	1047.7	47.026	56.778	1	1	2.4376	-10.44	-19.718	-14.665	-4.2484	41.964	-2.0803	-3.0375	-1.8108	31.524	-21.798	-17.702	879.97
16.33	1634	78	NaN	-6.7108	3.9864	4.5437	-140.37	-9.3626	-0.70562	-27.868	-527.99	1142	-64.597	344.7	1047.9	47.494	57.338	1	1	2.4488	-10.451	-19.7	-14.647	-4.3008	42.037	-2.1625	-3.2136	-1.8521	31.586	-21.863	-17.861	878.52
16.34	1635	78	NaN	-6.8547	3.8055	4.4975	-140.36	-9.4822	-0.62208	-27.155	-526.43	1141.2	-64.973	344.99	1048.1	45.169	56.438	1	1	2.3725	-10.376	-19.681	-14.629	-4.3697	42.124	-2.2876	-3.3891	-1.9972	31.748	-21.969	-18.018	877.2
16.35	1636	78	NaN	-7.0003	3.6148	4.4875	-140.34	-9.5754	-0.55716	-26.436	-524.97	1140.4	-65.331	345.32	1048.3	48.948	54.53	1	1	2.2407	-10.246	-19.662	-14.609	-4.4413	42.217	-2.4169	-3.5437	-2.2006	31.971	-22.079	-18.153	876.01
16.36	1637	78	NaN	-7.1107	3.5198	4.4918	-140.32	-9.6364	-0.5226	-25.66	-523.3	1139.4	-65.676	345.73	1048.6	53.667	57.626	1	1	1.926	-9.9368	-19.639	-14.586	-4.4743	42.315	-2.4435	-3.673	-2.5483	32.378	-22.082	-18.259	874.68
16.37	1638	78	NaN	-7.2065	3.4893	4.5714	-140.33	-9.6456	-0.48449	-25.285	-522.18	1138.8	-65.862	345.96	1048.8	51.612	57.769	1	1	1.7783	-9.7915	-19.619	-14.566	-4.5304	42.348	-2.4262	-3.7301	-2.752	32.556	-22.045	-18.297	873.74
16.38	1639	78	NaN	-7.3312	3.5012	4.6605	-140.33	-9.6372	-0.47798	-24.798	-520.78	1138	-66.141	346.33	1049	52.334	57.625	1	1	1.7818	-9.7949	-19.603	-14.55	-4.6014	42.399	-2.3521	-3.784	-2.8196	32.604	-21.955	-18.334	872.64
16.39	1640	78	NaN	-7.4644	3.5346	4.724	-140.34	-9.6134	-0.48428	-24.243	-519.37	1137.1	-66.444	346.72	1049.2	48.879	55.584	1	1	1.6996	-9.714	-19.585	-14.533	-4.6748	42.453	-2.2536	-3.8252	-2.9752	32.739	-21.839	-18.358	871.57
16.4	1641	78	NaN	-7.5829	3.5666	4.7324	-140.36	-9.5737	-0.47362	-23.706	-518.3	1136.4	-66.663	347	1049.4	49.751	56.936	1	1	1.6177	-9.6334	-19.571	-14.518	-4.7409	42.486	-2.1687	-3.8383	-3.1232	32.853	-21.74	-18.357	870.73
16.41	1642	78	NaN	-7.784	3.5774	4.732	-140.44	-9.5093	-0.34206	-22.857	-516.79	1135.4	-66.771	347.25	1049.8	50.805	56.457	1	1	1.5565	-9.5732	-19.566	-14.513	-4.8745	42.47	-2.0728	-3.8591	-3.318	32.896	-21.639	-18.372	869.38
16.42	1643	78	NaN	-7.977	3.5706	4.7212	-140.52	-9.4654	-0.21246	-21.956	-515.3	1134.3	-66.867	347.57	1050.1	54.98	55.847	1	1	1.4948	-9.5125	-19.561	-14.508	-4.9976	42.456	-1.9921	-3.9027	-3.5028	32.944	-21.553	-18.411	868.13
16.43	1644	78	NaN	-8.1296	3.5623	4.7258	-140.59	-9.4411	-0.11105	-21.226	-514.04	1133.4	-66.962	347.88	1050.5	57.604	57.923	1	1	1.4319	-9.4506	-19.557	-14.504	-5.0921	42.451	-1.9249	-3.9539	-3.6602	33	-21.482	-18.458	867.11
16.44	1645	78	NaN	-8.2538	3.5388	4.7616	-140.63	-9.4311	-0.040982	-20.697	-513	1132.6	-67.079	348.19	1050.7	59.418	57.466	1	1	1.4225	-9.4413	-19.555	-14.502	-5.1709	42.454	-1.8844	-4.0079	-3.7484	33.013	-21.439	-18.51	866.31
16.45	1646	78	NaN	-8.4695	3.4067	4.8405	-140.68	-9.4153	0.038985	-20.021	-511.74	1131.6	-67.275	348.66	1051.1	62.121	58.728	1	1	1.4407	-9.4592	-19.553	-14.501	-5.3259	42.46	-1.9314	-4.0772	-3.8852	33.001	-21.485	-18.578	865.45
16.46	1647	78	NaN	-8.6166	3.2595	4.8769	-140.72	-9.4055	0.069881	-19.434	-510.94	1130.9	-67.462	349.09	1051.4	66.678	58.225	1	1	1.4719	-9.49	-19.554	-14.501	-5.4203	42.478	-2.0167	-4.1293	-3.9484	32.988	-21.571	-18.631	865.04
16.47	1648	78	NaN	-8.7677	3.0874	4.8006	-140.75	-9.3857	0.097805	-18.354	-509.94	1130	-67.701	349.63	1051.7	71.035	62.479	1	1	1.5605	-9.5772	-19.554	-14.502	-5.4819	42.532	-2.1116	-4.1867	-3.9214	32.955	-21.666	-18.688	864.53
16.48	1649	78	NaN	-8.9327	2.9115	4.6971	-140.79	-9.3554	0.14707	-17.028	-508.75	1128.9	-67.935	350.18	1052	73.39	64.08	1	1	1.724	-9.738	-19.554	-14.501	-5.5409	42.607	-2.199	-4.2449	-3.8169	32.869	-21.753	-18.746	863.87
16.49	1650	78	NaN	-9.1056	2.769	4.7313	-140.8	-9.3191	0.24294	-16.06	-507.62	1128	-68.047	350.58	1052.3	74.323	66.04	1	1	1.8404	-9.8525	-19.555	-14.503	-5.639	42.669	-2.2601	-4.29	-3.7986	32.816	-21.815	-18.793	863.1
16.5	1651	78	NaN	-9.3486	2.6636	5.0285	-140.82	-9.2923	0.32149	-15.854	-506.56	1127.2	-68.129	351.07	1052.7	75	64.641	1	1	1.9461	-9.9565	-19.557	-14.504	-5.8606	42.669	-2.2965	-4.3322	-3.9145	32.712	-21.853	-18.836	862.45
16.51	1652	78	NaN	-9.5283	2.5661	5.1505	-140.84	-9.2537	0.38381	-15.382	-505.75	1126.6	-68.199	351.43	1052.9	75.275	62.479	1	1	2.0591	-10.068	-19.559	-14.506	-6.0024	42.687	-2.3391	-4.3486	-3.9433	32.62	-21.898	-18.855	861.96
16.52	1653	78	NaN	-9.6747	2.4725	5.1558	-140.86	-9.2271	0.44675	-14.698	-505.07	1126.1	-68.215	351.74	1053.1	74.505	60.899	1	0	2.1639	-10.171	-19.561	-14.508	-6.1006	42.715	-2.3831	-4.3715	-3.9367	32.544	-21.944	-18.879	861.56
16.53	1654	78	NaN	-9.8137	2.3777	5.1082	-140.88	-9.2251	0.51591	-13.887	-504.4	1125.5	-68.169	352.06	1053.4	74.365	60.388	1	0	2.223	-10.229	-19.563	-14.511	-6.1872	42.749	-2.4273	-4.4201	-3.9641	32.52	-21.991	-18.931	861.2
16.54	1655	78	NaN	-9.9436	2.264	5.0734	-140.86	-9.206	0.53246	-13.121	-503.86	1125.1	-68.253	352.37	1053.6	73.534	60.462	1	0	2.296	-10.301	-19.566	-14.514	-6.2594	42.827	-2.4942	-4.4478	-3.9634	32.526	-22.061	-18.962	860.97
16.55	1656	78	NaN	-10.147	2.195	5.1066	-140.82	-9.2162	0.62461	-12.161	-502.81	1124.3	-68.16	352.84	1054.2	72.34	60.575	1	0	2.3797	-10.383	-19.57	-14.517	-6.403	42.924	-2.4802	-4.541	-4.0233	32.541	-22.05	-19.058	860.34
16.56	1657	78	NaN	-10.319	2.1873	5.1464	-140.83	-9.2307	0.67539	-11.49	-501.93	1123.7	-68.128	353.33	1054.6	69.751	56.986	1	0	2.4171	-10.42	-19.574	-14.521	-6.5304	42.963	-2.4242	-4.6192	-4.1133	32.543	-21.998	-19.14	859.92
16.57	1658	78	NaN	-10.445	2.2289	5.1303	-140.86	-9.222	0.6917	-10.973	-501.26	1123.4	-68.164	353.76	1054.9	67.512	59.967	1	0	2.4663	-10.468	-19.577	-14.524	-6.6187	42.965	-2.3435	-4.6497	-4.1523	32.497	-21.92	-19.174	859.67
16.58	1659	78	NaN	-10.579	2.2746	4.9469	-140.84	-9.1398	0.78839	-9.8603	-500.4	1123	-68.083	353.99	1055.2	65.334	56.877	1	0	2.5433	-10.544	-19.579	-14.527	-6.6807	43.056	-2.2502	-4.615	-4.1374	32.512	-21.83	-19.142	859.04
16.59	1660	78	NaN	-10.66	2.2959	4.7281	-140.83	-9.1485	0.74703	-8.8639	-499.89	1122.8	-68.133	354.51	1055.5	61.69	54.749	1	0	2.6037	-10.604	-19.582	-14.529	-6.6919	43.14	-2.1946	-4.6581	-4.0882	32.536	-21.776	-19.187	859.09
16.6	1661	78	NaN	-10.767	2.3275	4.497	-140.83	-9.1564	0.71024	-7.7399	-499.36	1122.6	-68.114	355.16	1055.9	55.47	56.186	1	0	2.5686	-10.569	-19.585	-14.532	-6.7259	43.216	-2.1257	-4.7032	-4.1573	32.647	-21.711	-19.235	859.25
16.61	1662	78	NaN	-10.889	2.3677	4.3218	-140.82	-9.2012	0.68989	-6.7484	-498.91	1122.4	-67.978	355.85	1056.3	47.03	54.522	1	0	2.5607	-10.561	-19.588	-14.535	-6.792	43.275	-2.0477	-4.7858	-4.2312	32.714	-21.635	-19.321	859.51
16.62	1663	78	NaN	-11.007	2.4121	4.2683	-140.81	-9.3181	0.68707	-6.1682	-498.67	1122.4	-67.709	356.49	1056.7	45.524	55.074	1	0	2.563	-10.564	-19.59	-14.537	-6.8905	43.31	-1.9695	-4.9365	-4.3275	32.746	-21.56	-19.474	859.88
16.63	1664	78	NaN	-11.154	2.5007	4.2104	-140.79	-9.1889	0.76885	-5.3114	-498.37	1122.5	-67.483	356.8	1057.1	44.273	54.474	1	0	2.5525	-10.553	-19.593	-14.54	-6.9963	43.373	-1.8602	-4.8279	-4.4438	32.819	-21.453	-19.368	859.92
16.64	1665	78	NaN	-11.28	2.5507	4.1553	-140.78	-9.0824	0.82802	-4.5993	-498.23	1122.6	-67.382	357.06	1057.4	46.674	55.541	1	0	2.5388	-10.54	-19.596	-14.543	-7.0813	43.416	-1.7965	-4.7352	-4.5426	32.876	-21.392	-19.278	860.07
16.65	1666	78	NaN	-11.412	2.5693	4.1111	-140.78	-9.0009	0.86176	-3.935	-498.22	1122.7	-67.329	357.36	1057.6	44.48	56.551	1	0	2.5213	-10.523	-19.599	-14.546	-7.1742	43.454	-1.7695	-4.6621	-4.6528	32.931	-21.368	-19.208	860.39
16.66	1667	78	NaN	-11.57	2.5584	4.0659	-140.79	-8.9375	0.89813	-3.1805	-498.3	1122.9	-67.216	357.71	1057.9	47.197	55.808	1	0	2.5093	-10.511	-19.602	-14.549	-7.2921	43.488	-1.7753	-4.6038	-4.7827	32.977	-21.377	-19.153	860.86
16.67	1668	78	NaN	-11.775	2.5074	3.953	-140.84	-8.8607	1.0623	-1.9553	-498.44	1123.3	-66.766	357.98	1058.3	42.742	56.763	1	0	2.4982	-10.5	-19.604	-14.551	-7.4477	43.493	-1.8192	-4.534	-4.9495	32.993	-21.423	-19.086	861.32
16.68	1669	78	NaN	-11.993	2.3762	3.8774	-140.9	-8.8231	1.1359	-0.79237	-498.7	1123.7	-66.42	358.63	1058.8	55.468	55.712	1	0	2.4847	-10.487	-19.607	-14.554	-7.6152	43.479	-1.9451	-4.5019	-5.1304	32.992	-21.552	-19.056	862.29
16.69	1670	78	NaN	-12.174	2.2306	3.827	-140.89	-8.7894	1.0821	0.15006	-499	1124.1	-66.396	359.31	1059.1	64.884	58.569	1	0	2.4591	-10.461	-19.609	-14.557	-7.7409	43.542	-2.0899	-4.4689	-5.2818	33.081	-21.699	-19.026	863.34
16.7	1671	78	NaN	-12.321	2.0758	3.7953	-140.85	-8.7656	0.99986	0.92687	-499.35	1124.5	-66.454	359.9	1059.3	67.927	59.961	1	0	2.393	-10.396	-19.613	-14.561	-7.8371	43.634	-2.2483	-4.4415	-5.4441	33.237	-21.862	-19.002	864.35
16.71	1672	78	NaN	-12.45	1.9	3.7742	-140.87	-8.7722	1.0668	1.6858	-499.78	1124.9	-66.123	360.32	1059.5	67.73	58.061	1	0	3.0762	-11.069	-19.605	-14.553	-7.9417	43.641	-2.4307	-4.4415	-4.8655	32.573	-22.036	-18.994	865.24
16.72	1673	78	NaN	-12.598	1.6429	3.6881	-140.86	-8.6834	1.0385	2.9884	-500.43	1125.4	-66.111	360.88	1059.9	66.877	59.317	1	0	4.2442	-12.218	-19.589	-14.537	-8.0107	43.723	-2.6921	-4.3484	-3.7666	31.505	-22.282	-18.885	866.55
16.73	1674	78	NaN	-12.706	1.4774	3.6464	-140.9	-8.6424	1.0863	3.8931	-500.96	1125.8	-65.877	361.38	1060.2	66.018	59.355	1	0	4.1934	-12.168	-19.591	-14.538	-8.0802	43.727	-2.862	-4.303	-3.8868	31.559	-22.453	-18.841	867.65
16.74	1675	78	NaN	-12.792	1.4126	3.5637	-140.9	-8.6295	1.0497	5.0129	-501.47	1126.4	-65.699	362.18	1060.5	58.718	57.901	1	0	4.1516	-12.127	-19.593	-14.54	-8.1114	43.781	-2.9313	-4.2856	-3.9598	31.654	-22.524	-18.826	869.04
16.75	1676	78	NaN	-12.872	1.443	3.403	-140.84	-8.6213	0.86299	6.6372	-502.01	1127.1	-65.73	363.37	1061	47.828	56.493	1	0	4.1266	-12.102	-19.594	-14.541	-8.0913	43.938	-2.9052	-4.273	-3.9648	31.836	-22.499	-18.814	870.9
16.76	1677	78	NaN	-12.945	1.5237	3.3978	-140.96	-8.5787	0.989	7.2518	-502.35	1127.5	-65.447	363.6	1061.3	42.876	54.782	1	0	4.1068	-12.083	-19.596	-14.543	-8.1461	43.841	-2.8302	-4.2247	-4.0393	31.758	-22.426	-18.768	871.52
16.77	1678	78	NaN	-13.081	1.6859	3.3811	-140.98	-8.4466	1.1663	8.069	-502.83	1128	-65.09	363.62	1061.6	42.054	55.917	1	0	4.0964	-12.072	-19.599	-14.546	-8.2546	43.848	-2.6795	-4.0812	-4.1582	31.775	-22.278	-18.627	872.06
16.78	1679	78	NaN	-13.178	1.8039	3.3631	-141.01	-8.4005	1.2307	8.6475	-503.18	1128.4	-64.894	363.92	1061.9	41.941	55.763	1	0	4.0161	-11.993	-19.599	-14.547	-8.3304	43.839	-2.5672	-4.0294	-4.3144	31.846	-22.167	-18.576	872.75
16.79	1680	78	NaN	-13.24	1.8719	3.327	-141.05	-8.4323	1.1899	9.0626	-503.41	1128.6	-64.858	364.46	1062	42.232	56.342	1	0	3.9158	-11.895	-19.6	-14.547	-8.3716	43.816	-2.4992	-4.0612	-4.4558	31.921	-22.099	-18.609	873.55
16.8	1681	78	NaN	-13.358	1.9802	3.2211	-141.04	-8.3749	1.2018	9.88	-503.71	1128.9	-64.783	364.75	1062.2	41.257	57.024	1	0	3.8462	-11.826	-19.603	-14.55	-8.4446	43.874	-2.3954	-3.9992	-4.5984	32.048	-21.998	-18.549	874.21
16.81	1682	78	NaN	-13.529	2.0824	3.0463	-141.07	-8.3814	1.147	11.177	-504.31	1129.4	-64.673	365.67	1062.5	40.93	57.228	1	0	3.7229	-11.705	-19.605	-14.552	-8.5457	43.916	-2.2988	-4.0002	-4.8228	32.211	-21.904	-18.552	875.84
16.82	1683	78	NaN	-13.676	2.1953	2.8515	-141.08	-8.3838	1.044	12.539	-504.87	1129.8	-64.701	366.61	1062.8	44.836	56.887	1	0	3.5492	-11.534	-19.606	-14.554	-8.6111	43.985	-2.1862	-4.0023	-5.062	32.451	-21.793	-18.556	877.46
16.83	1684	78	NaN	-13.794	2.3006	2.7093	-141.08	-8.373	0.95729	13.664	-505.35	1130.1	-64.756	367.36	1063	50.16	55.636	1	0	3.446	-11.432	-19.609	-14.557	-8.6596	44.051	-2.0787	-3.9937	-5.2135	32.618	-21.688	-18.55	878.8
16.84	1685	78	NaN	-13.89	2.378	2.6924	-141.09	-8.3434	0.95333	14.295	-505.77	1130.4	-64.703	367.79	1063.3	52.256	54.554	1	0	3.351	-11.339	-19.613	-14.56	-8.7225	44.076	-2.0004	-3.965	-5.3715	32.737	-21.613	-18.525	879.7
16.85	1686	78	NaN	-14.083	2.4718	2.7747	-141.09	-8.2338	0.95124	14.978	-506.52	1130.8	-64.724	368.36	1063.6	59.625	55.943	1	0	3.2755	-11.265	-19.615	-14.563	-8.8776	44.118	-1.9072	-3.8548	-5.6021	32.853	-21.522	-18.417	881.08
16.86	1687	78	NaN	-14.191	2.5526	2.7885	-141.16	-8.2052	1.1081	15.641	-506.96	1131.1	-64.288	368.61	1063.8	61.186	56.288	1	0	3.1522	-11.143	-19.618	-14.565	-8.9753	44.06	-1.8235	-3.8291	-5.8231	32.916	-21.441	-18.394	881.78
16.87	1688	78	NaN	-14.277	2.6257	2.7623	-141.2	-8.2052	1.1856	16.335	-507.28	1131.3	-64.013	368.95	1064	60.394	57.418	1	0	2.8903	-10.886	-19.619	-14.567	-9.0383	44.038	-1.7469	-3.8326	-6.148	33.152	-21.366	-18.399	882.48
16.88	1689	78	NaN	-14.382	2.6987	2.72	-141.19	-8.2013	1.1294	17.11	-507.63	1131.5	-64.066	369.51	1064.2	55.837	57.699	1	0	2.6454	-10.645	-19.621	-14.569	-9.0945	44.093	-1.6706	-3.832	-6.4491	33.448	-21.292	-18.401	883.45
16.89	1690	78	NaN	-14.542	2.7919	2.6991	-141.23	-8.1697	1.2224	18.089	-508.14	1131.8	-63.832	369.99	1064.5	55.987	56.94	1	0	2.4101	-10.413	-19.623	-14.57	-9.2123	44.1	-1.5717	-3.8062	-6.8022	33.687	-21.195	-18.377	884.51
16.9	1691	78	NaN	-14.692	2.8788	2.7206	-141.26	-8.1192	1.3982	18.892	-508.49	1132.1	-63.465	370.4	1064.9	57.429	55.925	1	0	2.1937	-10.2	-19.623	-14.57	-9.3388	44.091	-1.4788	-3.7617	-7.1451	33.891	-21.102	-18.332	885.3
16.91	1692	78	NaN	-14.833	2.9035	2.7817	-141.26	-8.0904	1.494	19.419	-508.83	1132.4	-63.233	370.82	1065.1	59.802	57.564	1	0	2.0076	-10.017	-19.623	-14.57	-9.4654	44.105	-1.4516	-3.7353	-7.4577	34.088	-21.074	-18.305	886.09
16.92	1693	78	NaN	-14.965	2.8662	2.8532	-141.24	-8.0712	1.4952	19.79	-509.2	1132.7	-63.186	371.3	1065.3	59.902	56.395	1	0	1.8628	-9.8746	-19.623	-14.57	-9.5819	44.147	-1.4898	-3.7152	-7.719	34.272	-21.112	-18.285	886.96
16.93	1694	78	NaN	-15.09	2.7877	2.887	-141.2	-8.029	1.4324	20.248	-509.56	1132.9	-63.313	371.88	1065.4	60.643	57.161	1	0	1.6638	-9.6788	-19.623	-14.57	-9.6746	44.213	-1.5709	-3.6703	-8.0108	34.534	-21.194	-18.24	887.96
16.94	1695	78	NaN	-15.199	2.5998	2.7772	-141.23	-8.0037	1.4694	21.439	-510.12	1133.3	-63.218	372.52	1065.7	60.372	57.152	1	0	1.3849	-9.4043	-19.623	-14.57	-9.7207	44.247	-1.754	-3.6499	-8.3358	34.843	-21.377	-18.22	889.25
16.95	1696	78	NaN	-15.271	2.4644	2.6945	-141.27	-8.0132	1.4409	22.368	-510.57	1133.5	-63.241	373.18	1066	59.513	56.488	1	0	1.2053	-9.2276	-19.622	-14.569	-9.7381	44.261	-1.884	-3.6649	-8.5327	35.033	-21.506	-18.234	890.45
16.96	1697	78	NaN	-15.319	2.3944	2.6834	-141.33	-8.0014	1.4697	23.096	-511	1133.8	-63.198	373.73	1066.3	60.437	56.357	1	0	1.0539	-9.0786	-19.62	-14.568	-9.7485	44.236	-1.9488	-3.6582	-8.6947	35.158	-21.569	-18.226	891.49
16.97	1698	78	NaN	-15.357	2.3937	2.7703	-141.42	-7.9357	1.6273	23.654	-511.44	1134.2	-62.974	374.1	1066.7	58.856	57.438	1	0	0.91114	-8.9381	-19.618	-14.566	-9.7702	44.17	-1.9456	-3.5964	-8.8591	35.232	-21.564	-18.162	892.33
16.98	1699	78	NaN	-15.393	2.4521	2.9327	-141.45	-7.9004	1.7192	23.724	-511.75	1134.5	-62.831	374.42	1067	43.954	56.092	1	0	0.59041	-8.6225	-19.615	-14.563	-9.8141	44.127	-1.8857	-3.5626	-9.2236	35.504	-21.501	-18.125	892.94
16.99	1700	78	NaN	-15.437	2.4815	3.0976	-141.51	-7.8627	1.7801	23.772	-512.13	1134.8	-62.729	374.79	1067.2	42.356	55.144	1	0	0.13046	-8.1699	-19.612	-14.56	-9.8663	44.059	-1.856	-3.5251	-9.7358	35.889	-21.468	-18.085	893.69
17	1701	78	NaN	-15.473	2.4452	3.1986	-141.59	-7.8143	1.8134	24.131	-512.73	1135.2	-62.674	375.3	1067.6	46.708	58.991	1	0	-0.031152	-8.0109	-19.61	-14.557	-9.8903	43.996	-1.8913	-3.4778	-9.9215	35.985	-21.501	-18.035	894.83
17.01	1702	78	NaN	-15.484	2.3563	3.1956	-141.65	-7.7596	1.8125	24.859	-513.43	1135.6	-62.706	375.92	1067.9	50.975	57.42	1	0	-0.17607	-7.8683	-19.608	-14.555	-9.8611	43.971	-1.9766	-3.4267	-10.037	36.103	-21.584	-17.982	896.21
17.02	1703	78	NaN	-15.436	2.2809	3.0397	-141.64	-7.7171	1.7582	25.82	-513.85	1135.8	-62.919	376.45	1068.1	60.958	56.198	1	0	-0.32436	-7.7224	-19.603	-14.55	-9.7437	44.051	-2.044	-3.3923	-10.068	36.328	-21.646	-17.942	897.27
17.03	1704	78	NaN	-15.368	2.2381	2.935	-141.63	-7.6771	1.7693	26.555	-514.25	1136	-62.928	376.85	1068.4	67.753	58.253	1	0	-0.47556	-7.5736	-19.598	-14.545	-9.634	44.104	-2.082	-3.357	-10.11	36.53	-21.68	-17.902	898.13
17.04	1705	78	NaN	-15.319	2.2366	3.0008	-141.64	-7.638	1.8729	26.898	-514.88	1136.4	-62.731	377.3	1068.8	68.555	57.925	1	0	-0.63291	-7.4188	-19.593	-14.541	-9.5821	44.092	-2.0749	-3.3264	-10.215	36.674	-21.668	-17.867	899.22
17.05	1706	78	NaN	-15.284	2.2732	3.163	-141.67	-7.6104	1.9848	26.939	-515.52	1136.7	-62.486	377.79	1069.2	67.369	59.271	1	0	-0.65963	-7.3925	-19.59	-14.538	-9.5678	44.047	-2.0281	-3.309	-10.227	36.654	-21.618	-17.847	900.32
17.06	1707	78	NaN	-15.253	2.3419	3.3175	-141.69	-7.6045	2.0118	26.829	-515.95	1136.9	-62.365	378.27	1069.5	67.55	58.565	1	0	-0.62856	-7.4231	-19.588	-14.535	-9.5565	44.008	-1.9504	-3.3123	-10.185	36.585	-21.538	-17.847	901.18
17.07	1708	78	NaN	-15.124	2.4487	3.3794	-141.71	-7.5825	2.0655	27.03	-516.42	1137.2	-62.199	378.97	1069.9	68.026	58.599	1	0	-0.60058	-7.4506	-19.585	-14.532	-9.433	43.977	-1.8261	-3.3076	-10.034	36.526	-21.411	-17.84	902.33
17.08	1709	78	NaN	-15	2.469	3.3395	-141.72	-7.547	2.1109	27.453	-516.79	1137.3	-62.119	379.45	1070.2	68.247	59.756	1	0	-0.53651	-7.5136	-19.582	-14.53	-9.2932	43.983	-1.7897	-3.2884	-9.8297	36.469	-21.372	-17.818	903.2
17.09	1710	78	NaN	-14.885	2.413	3.2972	-141.72	-7.5138	2.1156	27.888	-517.23	1137.3	-62.117	379.91	1070.4	68.574	58.847	1	0	-0.43152	-7.617	-19.581	-14.528	-9.1561	44.011	-1.8291	-3.2717	-9.5876	36.394	-21.41	-17.8	904.13
17.1	1711	78	NaN	-14.773	2.2933	3.3115	-141.7	-7.4922	2.0751	28.224	-517.83	1137.3	-62.147	380.51	1070.7	69.599	60.21	1	0	-0.32804	-7.7188	-19.58	-14.527	-9.0287	44.041	-1.9282	-3.2707	-9.3567	36.323	-21.508	-17.798	905.32
17.11	1712	78	NaN	-14.638	2.1362	3.418	-141.72	-7.489	2.0398	28.436	-518.61	1137.3	-62.022	381.4	1071.1	69.979	60.193	1	0	-0.22654	-7.8187	-19.579	-14.526	-8.899	44.019	-2.0482	-3.3045	-9.1255	36.2	-21.627	-17.831	906.96
17.12	1713	78	NaN	-14.545	2.069	3.529	-141.73	-7.4532	2.0659	28.442	-519.09	1137.2	-61.902	381.9	1071.4	70.535	61.69	1	0	0.00075887	-8.0423	-19.578	-14.526	-8.8185	43.995	-2.0866	-3.2977	-8.8178	35.953	-21.665	-17.823	907.9
17.13	1714	78	NaN	-14.45	2.0197	3.6996	-141.72	-7.4125	2.0709	28.292	-519.62	1137.1	-61.801	382.58	1071.8	69.784	61.306	1	0	0.23087	-8.2687	-19.578	-14.525	-8.7472	43.986	-2.0983	-3.2946	-8.5163	35.717	-21.676	-17.819	909.03
17.14	1715	78	NaN	-14.36	1.9899	3.8817	-141.71	-7.3757	2.081	28.078	-520.14	1136.9	-61.666	383.32	1072.2	69.024	60.614	1	0	0.37093	-8.4066	-19.577	-14.524	-8.6876	43.965	-2.0848	-3.301	-8.3167	35.558	-21.661	-17.825	910.21
17.15	1716	78	NaN	-14.3	2.0042	3.9773	-141.76	-7.3487	2.1657	27.941	-520.45	1136.7	-61.407	383.77	1072.5	68.087	59.274	1	0	0.5211	-8.5543	-19.576	-14.523	-8.6566	43.884	-2.032	-3.3125	-8.1355	35.33	-21.608	-17.836	910.88
17.16	1717	78	NaN	-14.186	2.1014	4.0068	-141.95	-7.1539	2.7964	27.889	-520.68	1136.2	-60.225	383.49	1073.4	56.813	58.223	1	0	0.67797	-8.7087	-19.576	-14.523	-8.6202	43.617	-1.8505	-3.202	-7.9422	34.908	-21.426	-17.725	910.62
17.17	1718	78	NaN	-14.106	2.1633	4.093	-142.02	-7.0523	3.0186	27.595	-520.91	1135.8	-59.757	383.8	1074	54.102	56.311	1	0	0.79771	-8.8265	-19.575	-14.522	-8.5907	43.496	-1.7316	-3.1574	-7.7929	34.67	-21.307	-17.68	911.02
17.18	1719	78	NaN	-14.046	2.1838	4.212	-142.05	-7.0027	3.0437	27.168	-521.16	1135.5	-59.617	384.43	1074.3	59.631	56.27	1	0	0.91703	-8.9439	-19.574	-14.522	-8.5724	43.428	-1.6667	-3.1522	-7.6553	34.484	-21.241	-17.674	911.79
17.19	1720	78	NaN	-13.991	2.1535	4.3311	-142.09	-6.9633	3.0494	26.735	-521.48	1135.2	-59.483	385.17	1074.7	63.55	57.05	1	0	1.0357	-9.0607	-19.574	-14.521	-8.5587	43.342	-1.6491	-3.1607	-7.523	34.281	-21.223	-17.682	912.75
17.2	1721	78	NaN	-13.884	2.0062	4.3638	-142.1	-6.9034	2.9623	26.532	-522.1	1134.7	-59.514	386.35	1075.2	66.421	59.068	1	0	1.2298	-9.2517	-19.572	-14.52	-8.4731	43.309	-1.723	-3.1743	-7.2433	34.057	-21.295	-17.694	914.45
17.21	1722	78	NaN	-13.776	1.9155	4.2998	-142.13	-6.8487	2.966	26.588	-522.47	1134.2	-59.394	387.16	1075.6	67.238	60.813	1	0	1.5644	-9.5809	-19.571	-14.518	-8.376	43.272	-1.756	-3.1773	-6.8116	33.691	-21.327	-17.696	915.57
17.22	1723	78	NaN	-13.669	1.8617	4.2486	-142.17	-6.8047	3.0083	26.586	-522.75	1133.8	-59.188	387.91	1076	67.508	61.5	1	0	1.7957	-9.8086	-19.569	-14.517	-8.2878	43.206	-1.7559	-3.187	-6.4921	33.397	-21.325	-17.704	916.52
17.23	1724	78	NaN	-13.567	1.8403	4.2804	-142.24	-6.7609	3.0651	26.306	-523.03	1133.5	-58.941	388.77	1076.5	66.131	60.08	1	0	1.9813	-9.9912	-19.568	-14.515	-8.2258	43.101	-1.7189	-3.2017	-6.2445	33.11	-21.287	-17.717	917.55
17.24	1725	78	NaN	-13.481	1.8556	4.4864	-142.31	-6.6856	3.1166	25.43	-523.43	1133	-58.717	389.95	1077.2	65.628	58.707	1	0	2.0999	-10.108	-19.568	-14.515	-8.2177	42.952	-1.6278	-3.2022	-6.1179	32.844	-21.196	-17.718	918.95
17.25	1726	78	NaN	-13.418	1.895	4.6477	-142.32	-6.6555	3.0398	24.73	-523.65	1132.7	-58.749	391.04	1077.6	64.372	56.444	1	0	2.2093	-10.216	-19.569	-14.516	-8.2034	42.896	-1.5407	-3.2198	-5.9941	32.681	-21.109	-17.736	920.14
17.26	1727	78	NaN	-13.348	1.9184	4.7497	-142.33	-6.6171	2.994	24.202	-523.86	1132.5	-58.732	392.04	1078	56	56.544	1	0	2.3096	-10.314	-19.569	-14.517	-8.1742	42.841	-1.4707	-3.2279	-5.8646	32.526	-21.04	-17.745	921.26
17.27	1728	78	NaN	-13.262	1.9104	4.7903	-142.32	-6.5938	2.8579	23.857	-524.11	1132.2	-58.871	393.23	1078.3	54.64	55.154	1	0	2.4354	-10.438	-19.571	-14.518	-8.109	42.83	-1.4346	-3.2487	-5.6736	32.392	-21.006	-17.767	922.63
17.28	1729	78	NaN	-13.151	1.8601	4.771	-142.26	-6.6067	2.523	23.696	-524.42	1131.8	-59.356	394.84	1078.5	56.634	57.16	1	0	2.5882	-10.588	-19.573	-14.521	-7.989	42.906	-1.4452	-3.3014	-5.4007	32.317	-21.019	-17.822	924.55
17.29	1730	78	NaN	-12.98	1.781	4.6741	-142.41	-6.4096	2.9448	23.627	-524.89	1131.3	-58.615	395.54	1079.5	59.859	56.894	1	0	2.8022	-10.799	-19.577	-14.524	-7.874	42.696	-1.4288	-3.1998	-5.0718	31.897	-21.005	-17.724	925.55
17.3	1731	78	NaN	-12.786	1.77	4.6909	-142.47	-6.2499	3.184	23.169	-525.32	1130.9	-58.207	396.6	1080.3	60.468	57.469	1	0	3.0237	-11.017	-19.58	-14.527	-7.7422	42.573	-1.3608	-3.1191	-4.7184	31.556	-20.94	-17.646	926.89
17.31	1732	78	NaN	-12.648	1.7877	4.7496	-142.5	-6.1479	3.3212	22.691	-525.6	1130.7	-57.97	397.42	1080.8	59.327	57.726	1	0	3.2398	-11.23	-19.582	-14.529	-7.6535	42.494	-1.2923	-3.0679	-4.4138	31.265	-20.874	-17.597	927.88
17.32	1733	78	NaN	-12.562	1.8184	4.8272	-142.52	-6.0941	3.3899	22.246	-525.77	1130.6	-57.845	397.99	1081.1	60.192	57.568	1	0	3.4417	-11.428	-19.586	-14.533	-7.6068	42.436	-1.2329	-3.0428	-4.1651	31.008	-20.818	-17.576	928.55
17.33	1734	78	NaN	-12.353	1.8851	4.9877	-142.5	-6.0053	3.3496	21.252	-526.17	1130.4	-57.94	399.69	1081.8	58.595	58.498	1	0	3.6351	-11.618	-19.59	-14.537	-7.4647	42.391	-1.1099	-3.0102	-3.8296	30.772	-20.7	-17.547	930.51
17.34	1735	78	NaN	-12.209	1.9002	5.0212	-142.43	-5.9081	3.2278	20.776	-526.5	1130.3	-58.307	400.94	1082.2	48.816	56.841	1	0	3.7948	-11.776	-19.594	-14.541	-7.3357	42.448	-1.0566	-2.9514	-3.5409	30.672	-20.65	-17.492	932.05
17.35	1736	78	NaN	-12.053	1.865	4.9798	-142.45	-5.8411	3.3349	20.4	-526.98	1130.1	-58.116	402.2	1082.8	62.154	56.426	1	0	3.9573	-11.936	-19.598	-14.545	-7.2233	42.378	-1.0364	-2.9397	-3.266	30.442	-20.634	-17.485	933.69
17.36	1737	78	NaN	-11.9	1.7991	4.9186	-142.52	-5.7941	3.5563	20.025	-527.55	1129.9	-57.639	403.46	1083.5	68.889	59.201	1	0	4.4035	-12.375	-19.612	-14.559	-7.131	42.244	-1.0407	-2.9544	-2.7275	29.869	-20.652	-17.514	935.39
17.37	1738	78	NaN	-11.797	1.7364	4.9144	-142.5	-5.7373	3.5952	19.617	-528.04	1129.8	-57.615	404.59	1084	69.506	58.845	1	0	4.7557	-12.721	-19.623	-14.571	-7.0635	42.229	-1.0644	-2.9365	-2.3078	29.508	-20.688	-17.507	936.95
17.38	1739	78	NaN	-11.706	1.6754	4.942	-142.54	-5.6781	3.6366	19.094	-528.58	1129.7	-57.592	405.63	1084.4	69.44	58.773	1	0	4.9645	-12.927	-19.63	-14.578	-7.0132	42.154	-1.0927	-2.91	-2.0488	29.227	-20.723	-17.488	938.44
17.39	1740	78	NaN	-11.578	1.6151	4.9744	-142.57	-5.6118	3.6932	18.382	-529.3	1129.7	-57.534	407.12	1085	68.421	58.776	1	0	5.1133	-13.073	-19.637	-14.584	-6.9429	42.063	-1.1084	-2.8883	-1.8295	28.99	-20.745	-17.472	940.55
17.4	1741	78	NaN	-11.455	1.5692	4.9871	-142.61	-5.4739	3.8389	17.735	-529.99	1129.6	-57.4	408.26	1085.5	65.19	58.14	1	0	5.2497	-13.207	-19.643	-14.591	-6.8769	41.967	-1.1125	-2.7922	-1.6272	28.76	-20.756	-17.383	942.28
17.41	1742	78	NaN	-11.365	1.5462	4.9624	-142.66	-5.2485	4.0885	17.328	-530.51	1129.6	-57.187	408.61	1085.9	57.047	58.172	1	0	5.4094	-13.364	-19.654	-14.601	-6.8283	41.88	-1.1061	-2.5963	-1.419	28.516	-20.76	-17.198	943.08
17.42	1743	78	NaN	-11.248	1.5347	4.8999	-142.64	-5.1937	4.1255	16.999	-531	1129.5	-57.112	409.69	1086.3	58.672	56.367	1	0	5.569	-13.522	-19.665	-14.612	-6.7431	41.86	-1.0872	-2.5718	-1.174	28.338	-20.752	-17.184	944.59
17.43	1744	78	NaN	-11.093	1.5464	4.8696	-142.65	-5.1332	4.1587	16.35	-531.75	1129.5	-56.997	411.25	1086.9	59.041	58.111	1	0	5.7287	-13.679	-19.675	-14.623	-6.6459	41.795	-1.0346	-2.5522	-0.91722	28.117	-20.71	-17.175	946.81
17.44	1745	78	NaN	-10.958	1.578	4.8389	-142.68	-5.0769	4.2436	15.778	-532.42	1129.6	-56.783	412.52	1087.5	59.272	59.13	1	0	5.833	-13.781	-19.683	-14.63	-6.5667	41.708	-0.9655	-2.5334	-0.73373	27.927	-20.648	-17.163	948.65
17.45	1746	78	NaN	-10.848	1.6252	4.8049	-142.72	-5.0346	4.3311	15.342	-532.96	1129.6	-56.556	413.47	1088	59.517	58.189	1	0	5.8885	-13.836	-19.687	-14.635	-6.5036	41.625	-0.88927	-2.5201	-0.61503	27.789	-20.577	-17.155	950.08
17.46	1747	78	NaN	-10.734	1.6784	4.7883	-142.71	-5.023	4.2444	14.861	-533.53	1129.7	-56.594	414.74	1088.3	59.089	57.499	1	0	5.9157	-13.863	-19.695	-14.642	-6.4251	41.599	-0.81659	-2.528	-0.50932	27.736	-20.511	-17.17	951.85
17.47	1748	78	NaN	-10.639	1.7508	4.7784	-142.72	-4.9874	4.2483	14.359	-534.07	1129.8	-56.445	415.86	1088.7	58.337	57.8	1	0	5.9402	-13.887	-19.703	-14.65	-6.3762	41.544	-0.71919	-2.5173	-0.43605	27.657	-20.422	-17.167	953.45
17.48	1749	78	NaN	-10.532	1.857	4.7563	-142.76	-4.9252	4.3467	13.715	-534.83	1129.9	-56.055	417.16	1089.3	58.127	55.774	1	0	5.9646	-13.911	-19.711	-14.658	-6.3403	41.436	-0.58033	-2.4879	-0.37576	27.525	-20.291	-17.146	955.4
17.49	1750	78	NaN	-10.442	1.9691	4.7296	-142.8	-4.868	4.4485	13.094	-535.6	1130.1	-55.631	418.46	1089.9	57.465	58.758	1	0	6.1921	-14.135	-19.72	-14.668	-6.3222	41.318	-0.43732	-2.4616	-0.13008	27.184	-20.158	-17.129	957.37
17.5	1751	78	NaN	-10.404	2.0549	4.7093	-142.84	-4.8488	4.4554	12.686	-536.14	1130.2	-55.402	419.55	1090.3	58.432	59.058	1	0	6.5125	-14.45	-19.731	-14.678	-6.3288	41.238	-0.333	-2.4609	0.18366	26.788	-20.064	-17.139	958.94
17.51	1752	78	NaN	-10.396	2.132	4.7029	-142.88	-4.8002	4.4976	12.257	-536.75	1130.3	-55.099	420.58	1090.7	58.386	57.422	1	0	6.8328	-14.765	-19.742	-14.689	-6.3712	41.149	-0.23573	-2.4325	0.4616	26.384	-19.977	-17.122	960.51
17.52	1753	78	NaN	-10.355	2.2481	4.6827	-142.94	-4.7213	4.5255	11.705	-537.62	1130.5	-54.732	421.99	1091.2	57.014	56.515	1	0	7.1377	-15.065	-19.752	-14.7	-6.394	41.024	-0.092675	-2.3805	0.74372	25.959	-19.845	-17.08	962.71
17.53	1754	78	NaN	-10.289	2.4324	4.6637	-143	-4.6435	4.5192	11.083	-538.5	1130.7	-54.365	423.61	1091.8	52.011	59.153	1	0	7.1621	-15.089	-19.762	-14.71	-6.3975	40.889	0.11911	-2.3303	0.76456	25.8	-19.643	-17.04	965.12
17.54	1755	78	NaN	-10.218	2.673	4.659	-143.06	-4.5839	4.4866	10.443	-539.23	1130.9	-54.025	425.24	1092.2	50	57.352	1	0	7.1272	-15.055	-19.769	-14.716	-6.3935	40.76	0.3833	-2.2942	0.73372	25.705	-19.385	-17.01	967.4
17.55	1756	78	NaN	-10.197	2.8572	4.6939	-143.12	-4.5464	4.5054	9.8846	-539.77	1131.1	-53.699	426.32	1092.6	54.36	55.449	1	0	7.0158	-14.945	-19.77	-14.718	-6.4311	40.648	0.58141	-2.2706	0.58463	25.703	-19.189	-16.988	968.95
17.56	1757	78	NaN	-10.164	3.0289	4.6711	-143.21	-4.4587	4.6627	9.5596	-540.35	1131.3	-53.22	427.17	1093.2	60.858	59.042	1	0	7.4096	-15.333	-19.781	-14.728	-6.4513	40.505	0.77835	-2.2081	0.95827	25.172	-19.003	-16.937	970.3
17.57	1758	78	NaN	-10.131	3.1917	4.6325	-143.27	-4.4145	4.6629	9.2864	-540.98	1131.5	-52.931	428.33	1093.5	64.495	58.401	1	0	7.8283	-15.745	-19.792	-14.739	-6.4586	40.406	0.95138	-2.1742	1.3697	24.661	-18.84	-16.913	972.04
17.58	1759	78	NaN	-10.104	3.3413	4.5887	-143.31	-4.3914	4.5777	9.0306	-541.68	1131.7	-52.747	429.64	1093.6	66.516	58.643	1	0	7.9119	-15.827	-19.795	-14.742	-6.4649	40.334	1.1033	-2.1534	1.447	24.507	-18.692	-16.896	974.02
17.59	1760	78	NaN	-10.088	3.4699	4.5448	-143.36	-4.3201	4.6261	8.7915	-542.48	1131.8	-52.413	430.67	1094	67.565	60.246	1	0	7.9546	-15.869	-19.799	-14.746	-6.4895	40.234	1.2469	-2.0971	1.465	24.365	-18.552	-16.843	975.8
17.6	1761	78	NaN	-10.063	3.6225	4.5463	-143.42	-4.2732	4.6144	8.4445	-543.29	1132.1	-52.144	431.86	1094.3	68.443	59.901	1	0	7.9685	-15.883	-19.802	-14.75	-6.5076	40.135	1.4094	-2.0601	1.461	24.253	-18.393	-16.81	977.76
17.61	1762	78	NaN	-10.032	3.8025	4.5672	-143.51	-4.1793	4.7745	8.0259	-544.07	1132.3	-51.652	432.72	1094.8	68.715	59.748	1	0	8.0342	-15.947	-19.807	-14.755	-6.5354	39.985	1.6081	-1.9849	1.4988	24.038	-18.199	-16.74	979.33
17.62	1763	78	NaN	-10.007	3.9935	4.5901	-143.58	-4.109	4.8588	7.5913	-544.85	1132.6	-51.27	433.71	1095.2	67.803	58.932	1	0	8.1388	-16.05	-19.814	-14.761	-6.5648	39.865	1.812	-1.9275	1.574	23.814	-18.002	-16.688	981.04
17.63	1764	78	NaN	-9.9947	4.1812	4.6012	-143.59	-4.0975	4.735	7.1737	-545.69	1132.8	-51.168	435.18	1095.4	66.112	58.38	1	0	8.2634	-16.173	-19.815	-14.762	-6.5909	39.811	2.0004	-1.9167	1.6725	23.638	-17.815	-16.679	983.32
17.64	1765	78	NaN	-9.9623	4.3602	4.5958	-143.71	-3.9807	4.9123	6.6867	-547.12	1133.1	-50.582	436.64	1096.1	62.954	57.788	1	0	8.3612	-16.269	-19.817	-14.764	-6.6306	39.618	2.2081	-1.8287	1.7306	23.349	-17.608	-16.593	986.12
17.65	1766	78	NaN	-9.9439	4.4807	4.5603	-143.84	-3.9578	4.9242	6.409	-548.22	1133.4	-50.161	438.03	1096.4	59.707	55.36	1	0	8.4063	-16.313	-19.819	-14.766	-6.6611	39.442	2.3344	-1.8114	1.7453	23.129	-17.485	-16.578	988.56
17.66	1767	78	NaN	-9.9037	4.6452	4.4738	-144.14	-3.7647	5.3375	6.1324	-549.71	1133.8	-48.975	439.25	1097.2	57.141	56.121	1	0	8.798	-16.699	-19.823	-14.77	-6.7144	39.045	2.5298	-1.6493	2.0836	22.347	-17.293	-16.42	991.17
17.67	1768	78	NaN	-9.8476	4.8378	4.3772	-144.55	-3.4432	5.9864	5.7837	-551.47	1134.3	-47.391	440.38	1098.4	50.848	54.945	1	0	9.2864	-17.179	-19.827	-14.775	-6.7789	38.523	2.7709	-1.3763	2.5075	21.344	-17.056	-16.151	993.93
17.68	1769	78	NaN	-9.8222	4.9286	4.3972	-144.69	-3.3317	5.9414	5.3486	-552.6	1134.6	-47.188	441.72	1098.7	46.784	55.521	1	0	9.4969	-17.387	-19.832	-14.779	-6.7977	38.338	2.8667	-1.2698	2.6992	20.952	-16.965	-16.049	996.36
17.69	1770	78	NaN	-9.7786	5.0322	4.3563	-144.91	-3.2049	6.0059	5.111	-553.66	1134.9	-46.729	442.92	1099.1	41.79	56.273	1	0	9.7074	-17.594	-19.836	-14.783	-6.8009	38.063	2.9831	-1.1557	2.9065	20.469	-16.853	-15.939	998.57
17.7	1771	78	NaN	-9.7405	5.1512	4.3097	-145.23	-3.0298	6.0194	4.7398	-555.21	1135.2	-46.236	444.64	1099.7	42.973	56.093	1	0	9.9179	-17.801	-19.84	-14.788	-6.8219	37.691	3.117	-0.99553	3.0959	19.89	-16.723	-15.783	1001.8
17.71	1772	78	NaN	-9.697	5.2874	4.2472	-145.63	-2.8356	6.0064	4.3223	-557.05	1135.7	-45.674	446.69	1100.3	42.629	57.159	1	0	10.064	-17.945	-19.842	-14.79	-6.8454	37.221	3.2701	-0.81831	3.2187	19.276	-16.572	-15.608	1005.6
17.72	1773	78	NaN	-9.6345	5.4393	4.155	-146.11	-2.6684	5.9869	3.9921	-558.85	1136.2	-45.043	448.78	1101	43.258	55.967	1	0	10.141	-18.02	-19.842	-14.79	-6.8485	36.676	3.4397	-0.66885	3.2922	18.656	-16.403	-15.459	1009.4
17.73	1774	78	NaN	-9.583	5.5475	4.1083	-146.28	-2.7253	5.3214	3.6727	-560.1	1136.6	-45.728	451.35	1100.9	41.647	55.926	1	0	10.166	-18.045	-19.842	-14.79	-6.7868	36.511	3.5312	-0.70895	3.3793	18.466	-16.311	-15.499	1013.3
17.74	1775	78	NaN	-9.5147	5.6937	4.021	-146.84	-2.4368	5.6095	3.3306	-561.82	1137	-44.562	452.84	1101.9	41.896	56.814	1	0	10.189	-18.067	-19.842	-14.79	-6.8123	35.861	3.7177	-0.46075	3.3765	17.793	-16.125	-15.25	1016.4
17.75	1776	78	NaN	-9.449	5.8381	3.9235	-147.39	-2.1481	5.9487	3.057	-563.41	1137.4	-43.313	454.11	1103	43.048	55.245	1	0	10.227	-18.105	-19.842	-14.789	-6.8397	35.216	3.904	-0.21401	3.3874	17.111	-15.938	-15.003	1019.2
17.76	1777	78	NaN	-9.3944	5.9631	3.8367	-147.8	-2.0089	5.9145	2.8612	-564.65	1137.7	-42.814	455.69	1103.6	41.49	56.032	1	0	10.282	-18.159	-19.843	-14.79	-6.8313	34.764	4.0483	-0.094038	3.4505	16.605	-15.794	-14.884	1021.9
17.77	1778	78	NaN	-9.3443	6.0823	3.7825	-148.33	-1.897	5.6875	2.5826	-565.95	1138	-42.705	457.84	1104	41.72	58.684	1	0	10.346	-18.222	-19.844	-14.791	-6.8115	34.206	4.1802	0.0051524	3.5343	15.984	-15.664	-14.786	1025.4
17.78	1779	78	NaN	-9.2932	6.1917	3.7418	-148.94	-1.6464	5.712	2.0461	-567.98	1138.6	-41.818	460.09	1104.9	42.305	60.358	1	0	10.323	-18.2	-19.844	-14.791	-6.85	33.498	4.3163	0.22892	3.4733	15.299	-15.528	-14.562	1029.6
17.79	1780	78	NaN	-9.2202	6.2943	3.629	-149.53	-1.3456	5.5385	1.6703	-570.07	1139.1	-41.431	462.71	1105.7	42.635	54.755	1	0	10.247	-18.124	-19.843	-14.791	-6.8304	32.859	4.4409	0.50779	3.4163	14.734	-15.402	-14.283	1034.2
17.8	1781	78	NaN	-9.1382	6.3834	3.4821	-150.08	-1.0504	5.3331	1.4421	-571.94	1139.6	-41.201	465.25	1106.3	42.386	66.566	1	1	10.268	-18.145	-19.841	-14.788	-6.7838	32.271	4.5477	0.78537	3.4838	14.126	-15.293	-14.003	1038.6
17.81	1782	78	NaN	-9.0764	6.4474	3.3943	-150.64	-0.82706	5.5249	1.1977	-573.37	1139.9	-40.135	466.83	1106.9	41.816	71.459	1	1	10.25	-18.127	-19.839	-14.786	-6.8009	31.636	4.6318	0.9886	3.4487	13.509	-15.207	-13.798	1041.6
17.82	1783	78	NaN	-8.9792	6.5187	3.3287	-151.34	-0.46496	5.5301	0.77238	-575.57	1140.5	-39.357	469.63	1107.8	46.559	78.744	1	1	10.17	-18.049	-19.837	-14.785	-6.7805	30.862	4.7291	1.3247	3.3893	12.813	-15.108	-13.46	1046.5
17.83	1784	78	NaN	-8.9042	6.5803	3.2678	-151.87	-0.18734	5.4255	0.45552	-577.25	1140.9	-39.004	471.99	1108.4	48.092	79.894	1	1	10.071	-17.951	-19.834	-14.781	-6.7505	30.287	4.8068	1.5861	3.3204	12.335	-15.027	-13.195	1050.5
17.84	1785	78	NaN	-8.8339	6.6307	3.2059	-152.34	0.076834	5.3572	0.20783	-578.69	1141.2	-38.685	474.03	1108.9	49.409	80.98	1	1	9.9824	-17.864	-19.83	-14.777	-6.7181	29.779	4.8748	1.8328	3.2643	11.915	-14.955	-12.945	1053.9
17.85	1786	78	NaN	-8.7483	6.6695	3.1366	-152.86	0.40392	5.431	-0.025411	-580.24	1141.5	-38.088	475.99	1109.6	48.524	82.338	1	1	9.9824	-17.864	-19.827	-14.774	-6.6845	29.205	4.9413	2.1321	3.2979	11.34	-14.886	-12.642	1057.4
17.86	1787	78	NaN	-8.6034	6.6933	3.0435	-153.61	0.93012	5.6019	-0.37965	-582.56	1142	-37.17	478.67	1110.8	49.199	82.447	1	1	9.9819	-17.864	-19.824	-14.771	-6.6179	28.373	5.0068	2.6166	3.364	10.509	-14.817	-12.155	1062.3
17.87	1788	78	NaN	-8.4257	6.6602	2.9607	-154.35	1.3784	5.521	-0.62912	-585	1142.5	-36.755	482.04	1111.5	49.523	82.545	1	1	9.9785	-17.86	-19.82	-14.768	-6.4866	27.591	4.9992	3.0394	3.4918	9.7303	-14.821	-11.728	1068.1
17.88	1789	78	NaN	-8.2813	6.6225	2.9043	-154.99	1.8194	5.6693	-0.84112	-587.08	1142.9	-36.029	484.54	1112.4	50.04	82.867	1	1	9.9361	-17.819	-19.815	-14.762	-6.4006	26.893	4.9947	3.4472	3.5355	9.0741	-14.82	-11.315	1072.6
17.89	1790	78	NaN	-8.1704	6.6032	2.8681	-155.54	2.2462	5.973	-1.029	-588.77	1143.2	-35.109	486.26	1113.3	49.645	83.024	1	1	9.8564	-17.74	-19.808	-14.755	-6.3547	26.277	5.0121	3.8373	3.5016	8.5367	-14.796	-10.918	1076
17.9	1791	78	NaN	-8.0364	6.6175	2.8211	-156.09	2.5802	5.8166	-1.1701	-590.36	1143.5	-35.019	488.87	1113.7	49.834	83.359	1	1	9.782	-17.667	-19.803	-14.75	-6.24	25.704	5.036	4.1617	3.542	8.0374	-14.767	-10.589	1080.2
17.91	1792	78	NaN	-7.8575	6.6052	2.8249	-156.89	3.2167	6.1206	-1.6377	-592.93	1143.9	-34.105	492.06	1114.7	50.44	83.622	1	1	9.6788	-17.566	-19.798	-14.746	-6.1435	24.827	5.0601	4.7617	3.5353	7.2616	-14.738	-9.9838	1085.9
17.92	1793	78	NaN	-7.7171	6.58	2.7996	-157.6	3.7587	6.3574	-1.8874	-595.08	1144.3	-33.403	494.71	1115.5	51.169	83.585	1	1	9.5018	-17.391	-19.793	-14.74	-6.0606	24.056	5.0668	5.272	3.4412	6.6642	-14.726	-9.468	1090.6
17.93	1794	78	NaN	-7.5678	6.5702	2.7293	-158.37	4.3009	6.6122	-1.9415	-597.18	1144.5	-32.714	497.45	1116.3	51.688	83.691	1	1	9.3923	-17.284	-19.788	-14.735	-5.9575	23.239	5.0908	5.7803	3.4348	5.9553	-14.697	-8.955	1095.4
17.94	1795	78	NaN	-7.3538	6.6038	2.6122	-159.36	4.9811	7.0278	-1.9038	-599.76	1144.8	-31.719	501.05	1117.3	52.218	83.896	1	1	9.3168	-17.209	-19.784	-14.731	-5.8023	22.19	5.1697	6.4151	3.5145	4.9806	-14.614	-8.3161	1101.6
17.95	1796	78	NaN	-7.2411	6.6382	2.5852	-159.95	5.4813	7.3544	-2.0185	-601.59	1145	-31.026	503.41	1118	53.508	84.231	1	1	9.1866	-17.081	-19.778	-14.725	-5.7373	21.558	5.2364	6.8831	3.4493	4.4764	-14.541	-7.842	1105.7
17.96	1797	78	NaN	-7.1591	6.6701	2.6286	-160.56	5.963	7.6589	-2.3327	-603.52	1145.3	-30.295	505.84	1118.8	54.002	84.546	1	1	9.0283	-16.925	-19.771	-14.718	-5.7152	20.882	5.3014	7.3317	3.313	3.9562	-14.469	-7.3862	1110
17.97	1798	78	NaN	-7.0595	6.7463	2.6755	-161.36	6.5346	8.0299	-2.6537	-605.86	1145.5	-29.362	508.86	1119.7	54.807	85.071	1	1	8.9021	-16.801	-19.764	-14.711	-5.687	20.015	5.4208	7.8601	3.2151	3.2142	-14.343	-6.8512	1115.3
17.98	1799	78	NaN	-6.9328	6.8718	2.6963	-162.3	7.1807	8.4698	-2.8867	-608.53	1145.8	-28.247	512.38	1120.9	54.073	85.196	1	1	8.7658	-16.667	-19.758	-14.705	-5.6368	18.994	5.5995	8.453	3.1291	2.3268	-14.158	-6.2521	1121.5
17.99	1800	78	NaN	-6.8462	6.9647	2.7115	-162.95	7.5919	8.7912	-3.0534	-610.47	1146	-27.382	514.92	1121.9	53.59	84.892	1	1	8.616	-16.52	-19.752	-14.699	-5.6078	18.293	5.7356	8.8209	3.0082	1.7728	-14.016	-5.8785	1125.9
18	1801	78	NaN	-6.7354	7.1418	2.6919	-163.89	7.9338	9.0297	-3.1138	-613.18	1146.3	-26.52	519.19	1123.2	53.416	84.531	1	1	8.489	-16.395	-19.747	-14.695	-5.5513	17.291	5.9715	9.1041	2.9377	0.89645	-13.776	-5.5904	1132.9
18.01	1802	78	NaN	-6.6478	7.2857	2.682	-164.59	8.1951	9.2425	-3.1492	-615.57	1146.6	-25.651	522.69	1124.4	53.335	84.29	1	1	8.3601	-16.268	-19.743	-14.69	-5.5153	16.538	6.1692	9.3116	2.8449	0.27018	-13.573	-5.3783	1138.7
18.02	1803	78	NaN	-6.5812	7.4026	2.6984	-165.04	8.3793	9.4421	-3.2366	-617.6	1146.8	-24.748	525.4	1125.5	52.94	83.855	1	1	8.2015	-16.112	-19.738	-14.685	-5.5031	16.036	6.3342	9.4477	2.6984	-0.076344	-13.404	-5.2375	1143.4
18.03	1804	78	NaN	-6.5163	7.5426	2.7537	-165.41	8.4991	9.6314	-3.4786	-619.58	1147.1	-23.766	528.12	1126.6	51.839	83.591	1	1	8.0104	-15.924	-19.733	-14.68	-5.5036	15.598	6.5216	9.5201	2.5068	-0.32607	-13.211	-5.1603	1148.1
18.04	1805	78	NaN	-6.4676	7.7371	2.8118	-165.85	8.6659	9.8606	-3.6748	-622.58	1147.6	-22.107	531.99	1128.3	50.921	83.516	1	1	7.6626	-15.582	-19.728	-14.676	-5.5529	15.061	6.7839	9.6191	2.1097	-0.52039	-12.944	-5.0565	1154.9
18.05	1806	78	NaN	-6.3999	7.8872	2.8388	-166.2	8.7257	9.9021	-3.7524	-625.68	1148	-20.643	536.06	1130	49.885	83.121	1	1	6.9901	-14.92	-19.726	-14.674	-5.567	14.632	6.9984	9.6145	1.4232	-0.28769	-12.728	-5.0593	1162
18.06	1807	78	NaN	-6.3213	7.9961	2.8316	-166.45	8.7179	9.8354	-3.6954	-628.36	1148.4	-19.449	539.72	1131.3	49.71	82.449	1	1	6.0569	-14.002	-19.727	-14.674	-5.5486	14.325	7.1612	9.5528	0.50828	0.32342	-12.566	-5.1217	1168.3
18.07	1808	78	NaN	-6.242	8.0694	2.804	-166.6	8.6873	9.7374	-3.5478	-630.37	1148.7	-18.512	542.57	1132.4	48.781	81.484	1	1	5.9383	-13.885	-19.724	-14.672	-5.5111	14.134	7.2746	9.482	0.42724	0.24872	-12.45	-5.1895	1173.2
18.08	1809	78	NaN	-6.1882	8.1068	2.8756	-166.68	8.7015	9.6588	-3.7251	-632.51	1149	-17.451	545.18	1133.4	48.723	80.596	1	1	5.8509	-13.799	-19.72	-14.668	-5.5204	13.986	7.3468	9.4614	0.33047	0.18742	-12.374	-5.2063	1177.9
18.09	1810	78	NaN	-6.1326	8.1404	2.8979	-166.72	8.6413	9.4498	-3.6676	-634.6	1149.4	-16.666	547.97	1134.4	48.29	81.008	1	1	5.7183	-13.668	-19.715	-14.663	-5.5029	13.911	7.4141	9.3676	0.2154	0.24253	-12.301	-5.2951	1182.7
18.1	1811	78	NaN	-6.0656	8.1592	2.9551	-166.73	8.5527	9.1995	-3.6994	-637.19	1149.8	-15.583	551.36	1135.5	49.017	83.162	1	1	5.6659	-13.617	-19.712	-14.66	-5.4927	13.842	7.473	9.2389	0.17314	0.22482	-12.239	-5.4207	1188.7
18.11	1812	78	NaN	-5.982	8.1597	3.0492	-166.77	8.4592	8.9329	-3.8242	-640.29	1150.3	-14.14	555.31	1136.9	48.571	84.118	1	1	5.6463	-13.598	-19.71	-14.657	-5.4877	13.72	7.5198	9.0991	0.15862	0.12243	-12.19	-5.558	1195.7
18.12	1813	78	NaN	-5.8771	8.1421	3.1114	-166.98	8.3841	8.6398	-3.7674	-643.45	1150.7	-12.673	559.21	1138.3	47.688	82.585	1	1	5.5602	-13.513	-19.705	-14.652	-5.4528	13.446	7.5481	8.9781	0.10743	-0.067205	-12.157	-5.6742	1202.8
[truncated: 63,800 more rows]
