# Supplementary material for: Speech, movement, and gaze behaviours during dyadic conversation in noise
Source: Sci Rep. 2019 Jul 18;9:10451. doi: 10.1038/s41598-019-46416-0 (PMC6639257; doi:10.1038/s41598-019-46416-0)
Supplement: Supplementary file 1 — All data [file 41598_2019_46416_MOESM1_ESM.zip › dyad13conv3.txt]

timestamps	sample	levels (dB)	level change	talker 1	talker 1	talker 1	talker 2	talker 2	talker 2	talker 1	talker 1	talker 1	talker 2	talker 2	talker 2	talker 1	talker 2	talker 1	talker 2	talker 1	talker 2	talker 1	talker 2	talker 1	talker 2	talker 1	talker 2	talker 1	talker 2	talker 1	talker 2	talker 1 and 2
timestamps	sample	levels (dB)	(dB)	yaw	pitch	roll	yaw	pitch	roll	x (mm)	y (mm)	z (mm)	x (mm)	y (mm)	z (mm)	rms (volts)	rms (volts)	talking	talking	eye phi (deg)	eye phi (deg)	eye theta (deg)	eye theta (deg)	yaw re t2	yaw re t1	pitch re t2	pitch re t1	gaze yaw re t2	gaze yaw re t1	gaze pitch re t2	gaze pitch re t1	distance
0	1	60	NaN	-2.6566	18.131	3.0402	-176.13	9.6473	-8.9935	-6.5274	-814.15	1147.9	-18.893	850.22	1135.9	25.392	24.005	0	0	12.784	-15.077	-20.476	-14.427	-2.2309	4.2956	17.718	10.06	10.553	-10.781	-2.7573	-4.3667	1664.5
0.01	2	60	NaN	-2.6578	18.112	3.0223	-176.12	9.6463	-9.0372	-6.4928	-814.16	1147.9	-18.984	850.17	1135.9	31.765	24.005	0	0	12.703	-14.997	-20.474	-14.425	-2.2278	4.3065	17.697	10.061	10.475	-10.691	-2.777	-4.3646	1664.4
0.02	3	60	NaN	-2.6638	18.099	3.0197	-176.15	9.6438	-9.0227	-6.5251	-814.17	1147.9	-18.884	850.12	1135.8	32.412	24.005	0	0	12.66	-14.955	-20.474	-14.425	-2.2383	4.2797	17.68	10.063	10.422	-10.675	-2.7941	-4.3617	1664.4
0.03	4	60	NaN	-2.6645	18.093	3.0194	-176.17	9.65	-9.0029	-6.5557	-814.17	1148	-18.778	850.08	1135.7	33.748	24.005	0	0	12.674	-14.969	-20.474	-14.425	-2.2437	4.2533	17.67	10.073	10.43	-10.715	-2.8037	-4.3518	1664.3
0.04	5	60	NaN	-2.6587	18.094	3.0125	-176.17	9.6763	-9.0023	-6.5539	-814.16	1148	-18.726	850.06	1135.6	32.84	24.005	0	0	12.666	-14.961	-20.473	-14.424	-2.2396	4.2478	17.668	10.102	10.426	-10.713	-2.8046	-4.3225	1664.3
0.05	6	60	NaN	-2.6541	18.097	3.0039	-176.15	9.7314	-9.017	-6.5495	-814.16	1148	-18.686	850.04	1135.6	35.072	24.005	0	0	12.652	-14.947	-20.472	-14.423	-2.2363	4.264	17.669	10.159	10.416	-10.683	-2.8029	-4.2641	1664.3
0.06	7	60	NaN	-2.6818	18.093	3.0952	-176.15	9.8004	-8.9797	-6.8853	-814.19	1148	-18.485	850.04	1135.5	33.159	24.005	0	0	12.66	-14.955	-20.473	-14.424	-2.2824	4.2518	17.662	10.231	10.377	-10.703	-2.8101	-4.1925	1664.3
0.07	8	60	NaN	-2.6823	18.079	3.0922	-176.11	9.8937	-9.0042	-6.9031	-814.22	1148	-18.508	849.98	1135.5	34.459	24.005	0	0	12.674	-14.969	-20.473	-14.424	-2.2828	4.2849	17.65	10.323	10.391	-10.684	-2.8237	-4.1016	1664.3
0.08	9	60	NaN	-2.6692	18.067	3.0299	-176.11	9.9551	-8.9944	-6.6979	-814.23	1148	-18.446	849.93	1135.6	31.512	24.005	0	0	12.692	-14.986	-20.474	-14.425	-2.2647	4.2973	17.64	10.382	10.427	-10.689	-2.8334	-4.0424	1664.2
0.09	10	60	NaN	-2.6539	18.075	2.9663	-176.1	10.049	-8.9731	-6.4908	-814.22	1147.9	-18.322	849.88	1135.6	23.649	24.005	0	0	12.721	-15.015	-20.474	-14.425	-2.2465	4.3085	17.65	10.474	10.475	-10.706	-2.8238	-3.951	1664.2
0.1	11	60	NaN	-2.6432	18.113	2.9484	-176.07	10.219	-8.9715	-6.4595	-814.19	1147.9	-18.205	849.8	1135.7	23.649	24.005	0	0	12.76	-15.053	-20.474	-14.425	-2.2388	4.3392	17.693	10.64	10.521	-10.714	-2.7813	-3.7847	1664.1
0.11	12	60	NaN	-2.6286	18.192	2.9641	-176.06	10.327	-8.9334	-6.5144	-814.07	1148	-17.982	849.78	1135.8	23.649	24.005	0	0	12.805	-15.097	-20.474	-14.425	-2.2337	4.3326	17.774	10.746	10.571	-10.765	-2.7005	-3.6789	1663.9
0.12	13	60	NaN	-2.6264	18.235	2.9701	-176.05	10.393	-8.9535	-6.5466	-813.99	1148	-17.963	849.79	1135.9	23.649	24.005	0	0	12.853	-15.145	-20.475	-14.426	-2.2333	4.3384	17.819	10.809	10.62	-10.807	-2.6559	-3.6166	1663.9
0.13	14	60	NaN	-2.6263	18.244	2.9683	-176.04	10.469	-9.0334	-6.5609	-813.99	1148	-18.09	849.85	1136	28.817	32.151	0	0	12.906	-15.197	-20.476	-14.427	-2.2293	4.3544	17.832	10.88	10.677	-10.843	-2.6444	-3.547	1663.9
0.14	15	60	NaN	-2.6256	18.231	2.9446	-176.03	10.518	-9.1106	-6.5047	-814.03	1148	-18.223	849.95	1136.1	32.21	46.509	0	0	12.951	-15.241	-20.478	-14.429	-2.2221	4.3689	17.824	10.925	10.729	-10.872	-2.6534	-3.5035	1664.1
0.15	16	60	NaN	-2.6196	18.216	2.9024	-176.04	10.536	-9.1436	-6.3828	-814.07	1147.9	-18.274	850.05	1136.2	46.821	51.474	0	0	12.979	-15.269	-20.478	-14.429	-2.2102	4.3674	17.813	10.938	10.769	-10.901	-2.6653	-3.4907	1664.2
0.16	17	60	NaN	-2.6001	18.218	2.8708	-176.08	10.57	-9.1329	-6.2852	-814.08	1147.9	-18.241	850.11	1136.3	46.873	55.028	0	0	13.002	-15.291	-20.479	-14.43	-2.1884	4.3344	17.82	10.968	10.813	-10.957	-2.6593	-3.4616	1664.3
0.17	18	60	NaN	-2.5882	18.254	2.8629	-176.16	10.606	-9.1513	-6.2385	-813.98	1147.9	-18.318	850.19	1136.4	46.012	56.988	0	0	13.018	-15.307	-20.478	-14.429	-2.1723	4.252	17.857	11.003	10.846	-11.055	-2.6211	-3.4261	1664.3
0.18	19	60	NaN	-2.6047	18.265	2.9557	-176.23	10.643	-9.1196	-6.5022	-813.96	1147.9	-18.257	850.36	1136.4	46.552	56.789	0	0	13.004	-15.293	-20.465	-14.416	-2.2	4.1755	17.869	11.04	10.804	-11.118	-2.5968	-3.3767	1664.4
0.19	20	60	NaN	-2.6096	18.273	3.008	-176.29	10.698	-9.0612	-6.6415	-813.91	1148	-18.128	850.59	1136.4	46.646	57.071	0	0	12.985	-15.274	-20.457	-14.408	-2.2142	4.1017	17.877	11.095	10.77	-11.173	-2.5802	-3.3134	1664.6
0.2	21	60	NaN	-2.5963	18.27	2.9921	-176.34	10.771	-9.0103	-6.5753	-813.87	1148	-18.02	850.8	1136.4	44.313	56.062	0	0	12.96	-15.25	-20.453	-14.404	-2.2024	4.0496	17.874	11.168	10.758	-11.2	-2.5791	-3.2355	1664.7
0.21	22	60	NaN	-2.5811	18.232	2.9632	-176.36	10.855	-8.9929	-6.4784	-813.9	1147.9	-17.994	850.95	1136.5	44.79	55.019	0	0	12.968	-15.258	-20.453	-14.404	-2.1848	4.0396	17.837	11.25	10.784	-11.219	-2.6163	-3.1539	1664.9
0.22	23	60	NaN	-2.5781	18.188	3.0183	-176.4	10.939	-8.9177	-6.6374	-813.97	1147.9	-17.762	851.12	1136.4	44.851	45.369	0	0	12.98	-15.269	-20.454	-14.405	-2.1953	3.9868	17.791	11.336	10.784	-11.283	-2.6623	-3.0692	1665.2
0.23	24	60	NaN	-2.572	18.144	2.9956	-176.41	11.025	-8.9145	-6.5239	-814.05	1147.9	-17.711	851.31	1136.4	44.108	56.339	0	0	13.006	-15.296	-20.456	-14.407	-2.1871	3.9739	17.747	11.422	10.819	-11.322	-2.7087	-2.9848	1665.4
0.24	25	60	NaN	-2.5785	18.128	3.0057	-176.45	11.129	-8.9553	-6.5188	-814.07	1147.9	-17.678	851.63	1136.3	42.887	66.442	0	1	13.027	-15.316	-20.458	-14.409	-2.1946	3.9382	17.729	11.528	10.832	-11.377	-2.7293	-2.8806	1665.8
0.25	26	60	NaN	-2.5929	18.13	3.0507	-176.46	11.249	-9.0357	-6.6351	-814.06	1148	-17.747	851.93	1136.3	40.274	62.731	0	1	13.03	-15.319	-20.459	-14.41	-2.2108	3.9232	17.729	11.65	10.819	-11.396	-2.7298	-2.7594	1666.1
0.26	27	60	NaN	-2.6092	18.137	3.0906	-176.42	11.378	-9.147	-6.7507	-814.04	1148	-17.959	852.1	1136.3	41.513	61.926	0	1	13.107	-15.394	-20.46	-14.411	-2.2238	3.9611	17.736	11.78	10.883	-11.433	-2.7239	-2.6312	1666.2
0.27	28	60	NaN	-2.6353	18.148	3.0516	-176.43	11.516	-9.2528	-6.6463	-813.99	1148	-18.034	852.47	1136.4	43.316	62.632	0	1	13.208	-15.494	-20.461	-14.412	-2.2438	3.9584	17.749	11.915	10.965	-11.536	-2.7121	-2.4967	1666.5
0.28	29	60	NaN	-2.6632	18.146	3.0241	-176.48	11.642	-9.2518	-6.5817	-813.97	1148	-17.767	852.83	1136.4	43.091	63.783	0	1	13.24	-15.526	-20.464	-14.415	-2.2787	3.9085	17.749	12.04	10.961	-11.617	-2.7152	-2.3753	1666.9
0.29	30	60	NaN	-2.68	18.14	3.0293	-176.5	11.735	-9.249	-6.605	-813.97	1148	-17.561	853.1	1136.4	43.254	65.452	0	1	13.248	-15.533	-20.466	-14.417	-2.3035	3.8785	17.743	12.132	10.944	-11.655	-2.7227	-2.2851	1667.1
0.3	31	60	NaN	-2.6926	18.136	3.0482	-176.5	11.817	-9.2457	-6.6645	-813.95	1147.9	-17.428	853.31	1136.4	43.489	67.046	0	1	13.231	-15.517	-20.467	-14.418	-2.3227	3.8678	17.741	12.213	10.908	-11.649	-2.7263	-2.2055	1667.3
0.31	32	60	NaN	-2.7058	18.137	3.0726	-176.5	11.902	-9.253	-6.7423	-813.91	1147.9	-17.352	853.49	1136.5	43.013	65.894	0	1	13.214	-15.5	-20.468	-14.419	-2.3412	3.8673	17.743	12.296	10.873	-11.633	-2.7252	-2.1233	1667.5
0.32	33	60	NaN	-2.7194	18.135	3.113	-176.49	11.988	-9.306	-6.8773	-813.9	1148	-17.331	853.65	1136.5	43.673	61.743	0	1	13.197	-15.483	-20.47	-14.421	-2.3602	3.8663	17.742	12.381	10.836	-11.617	-2.7271	-2.0397	1667.6
0.33	34	60	NaN	-2.7167	18.121	3.0842	-176.47	12.089	-9.3261	-6.8108	-813.88	1147.9	-17.217	853.96	1136.6	41.54	52.688	0	1	13.2	-15.487	-20.47	-14.421	-2.3592	3.8866	17.733	12.477	10.841	-11.6	-2.7372	-1.9446	1667.9
0.34	35	60	NaN	-2.705	18.115	3.0494	-176.49	12.166	-9.3001	-6.7198	-813.85	1147.9	-17.019	854.15	1136.7	39.845	40.437	0	1	13.182	-15.468	-20.472	-14.423	-2.3512	3.8658	17.731	12.551	10.831	-11.603	-2.7409	-1.872	1668.1
0.35	36	60	NaN	-2.6957	18.126	3.0485	-176.5	12.22	-9.2762	-6.7519	-813.79	1147.9	-16.845	854.39	1136.8	40.633	32.78	0	1	13.091	-15.379	-20.474	-14.425	-2.349	3.8507	17.744	12.601	10.742	-11.528	-2.7302	-1.8243	1668.2
0.36	37	60	NaN	-2.6932	18.147	3.0849	-176.49	12.261	-9.2742	-6.9083	-813.71	1147.9	-16.75	854.7	1136.8	37.188	32.216	0	1	12.997	-15.287	-20.476	-14.427	-2.3552	3.8479	17.767	12.641	10.642	-11.439	-2.7086	-1.7862	1668.5
0.37	38	60	NaN	-2.6956	18.164	3.1336	-176.49	12.308	-9.2918	-7.084	-813.67	1147.9	-16.744	854.98	1136.9	36.615	31.757	0	1	12.904	-15.195	-20.477	-14.428	-2.3639	3.8384	17.785	12.686	10.54	-11.356	-2.6916	-1.7416	1668.7
0.38	39	60	NaN	-2.6892	18.172	3.1335	-176.53	12.345	-9.3034	-7.086	-813.65	1148	-16.803	855.11	1136.9	34.369	47.075	0	1	12.836	-15.128	-20.479	-14.43	-2.3556	3.8051	17.793	12.724	10.481	-11.323	-2.6863	-1.7062	1668.8
0.39	40	60	NaN	-2.6892	18.158	3.1268	-176.44	12.363	-9.3242	-7.078	-813.67	1148	-16.869	855.34	1137	33.157	64.867	0	1	12.774	-15.067	-20.482	-14.433	-2.3531	3.8998	17.78	12.742	10.421	-11.167	-2.702	-1.691	1669.1
0.4	41	60	NaN	-2.6941	18.136	3.1053	-176.37	12.38	-9.3293	-7.0472	-813.7	1148	-16.923	855.61	1137	32.005	67.22	0	1	12.809	-15.102	-20.483	-14.434	-2.3551	3.9683	17.758	12.759	10.454	-11.133	-2.7246	-1.6753	1669.4
0.41	42	60	NaN	-2.7026	18.116	3.0872	-176.35	12.398	-9.2985	-7.0312	-813.73	1148	-16.886	855.84	1137	31.102	65.958	0	1	12.635	-14.93	-20.478	-14.429	-2.3644	3.9922	17.737	12.777	10.27	-10.938	-2.7406	-1.6522	1669.6
0.42	43	60	NaN	-2.7121	18.105	3.0901	-176.33	12.414	-9.2502	-7.069	-813.74	1148	-16.782	855.98	1136.9	28.223	64.114	0	1	12.197	-14.499	-20.465	-14.416	-2.3788	4.0014	17.725	12.795	9.8184	-10.498	-2.7402	-1.6214	1669.8
0.43	44	60	NaN	-2.715	18.115	3.1082	-176.28	12.436	-9.3107	-7.1684	-813.71	1148.1	-16.991	856.15	1137	31.509	60.452	0	1	12.111	-14.415	-20.465	-14.416	-2.378	4.0611	17.733	12.818	9.7331	-10.354	-2.7319	-1.598	1669.9
0.44	45	60	NaN	-2.7207	18.114	3.1063	-176.28	12.419	-9.259	-7.1759	-813.72	1148.1	-16.86	856.33	1136.9	38.936	52.365	0	1	12.088	-14.392	-20.467	-14.418	-2.3885	4.0546	17.731	12.802	9.6995	-10.337	-2.7362	-1.6162	1670.1
0.45	46	60	NaN	-2.7296	18.119	3.0964	-176.28	12.398	-9.2069	-7.1986	-813.74	1148.1	-16.741	856.53	1136.9	39.302	48.119	0	1	12.046	-14.351	-20.468	-14.419	-2.4023	4.0516	17.735	12.782	9.6437	-10.299	-2.7336	-1.6378	1670.3
0.46	47	60	NaN	-2.7332	18.136	3.0687	-176.26	12.353	-9.2073	-7.1772	-813.75	1148.1	-16.753	856.73	1136.9	34.537	36.846	0	1	12.013	-14.318	-20.47	-14.421	-2.4048	4.0699	17.753	12.736	9.6078	-10.248	-2.7167	-1.685	1670.5
0.47	48	60	NaN	-2.734	18.169	3.0332	-176.24	12.278	-9.247	-7.1226	-813.73	1148.1	-16.842	856.9	1136.9	28.635	42.449	0	1	11.985	-14.29	-20.471	-14.422	-2.4007	4.0937	17.788	12.659	9.5839	-10.197	-2.6829	-1.7626	1670.7
0.48	49	60	NaN	-2.7482	18.217	3.0268	-176.26	12.194	-9.2381	-7.1513	-813.67	1148.1	-16.764	857.02	1137	47.424	49.382	0	1	11.978	-14.284	-20.472	-14.423	-2.4186	4.0722	17.836	12.575	9.5596	-10.212	-2.6362	-1.848	1670.8
0.49	50	60	NaN	-2.7615	18.238	3.0617	-176.26	12.07	-9.2539	-7.2847	-813.7	1148.1	-16.752	857.12	1137	51.14	60.608	0	1	11.985	-14.291	-20.474	-14.425	-2.4369	4.0605	17.858	12.45	9.5481	-10.23	-2.6159	-1.9751	1670.9
0.5	51	60	NaN	-2.7729	18.266	3.0644	-176.28	11.821	-9.2727	-7.3589	-813.7	1148.1	-16.708	857.36	1137.1	51.329	65.854	0	1	11.974	-14.28	-20.475	-14.426	-2.4524	4.0387	17.889	12.198	9.5221	-10.242	-2.5857	-2.2275	1671.1
0.51	52	60	NaN	-2.7806	18.27	3.0416	-176.32	11.518	-9.2685	-7.3524	-813.75	1148.1	-16.608	857.71	1137.2	51.204	67.655	0	1	11.93	-14.237	-20.476	-14.427	-2.4634	3.996	17.897	11.891	9.4668	-10.241	-2.5798	-2.5359	1671.5
0.52	53	60	NaN	-2.7838	18.262	2.9952	-176.35	11.212	-9.272	-7.2721	-813.85	1148	-16.556	857.99	1137.3	50.458	68.083	0	1	11.836	-14.144	-20.479	-14.43	-2.4656	3.9655	17.893	11.581	9.37	-10.178	-2.586	-2.8495	1671.9
0.53	54	60	NaN	-2.7812	18.279	2.9301	-176.33	10.935	-9.3357	-7.1513	-813.94	1148	-16.691	858.03	1137.4	50.787	66.832	0	1	11.827	-14.136	-20.481	-14.432	-2.4543	3.9961	17.915	11.298	9.3731	-10.139	-2.5654	-3.1335	1672
0.54	55	60	NaN	-2.7636	18.33	2.8964	-176.27	10.678	-9.423	-7.0828	-813.94	1148	-16.865	858.26	1137.5	50.322	63.387	0	1	11.816	-14.124	-20.482	-14.433	-2.4285	4.0653	17.97	11.038	9.3876	-10.059	-2.5118	-3.3945	1672.3
0.55	56	60	NaN	-2.7685	18.413	2.8937	-176.26	10.441	-9.4274	-7.0727	-813.93	1148	-16.718	858.22	1137.6	49.965	60.228	0	1	11.689	-14	-20.482	-14.433	-2.4381	4.067	18.055	10.799	9.2512	-9.9326	-2.4265	-3.6335	1672.2
0.56	57	60	NaN	-2.7808	18.474	2.9166	-176.27	10.259	-9.4475	-7.1618	-813.94	1148.1	-16.625	858.18	1137.6	49.712	58.383	0	1	11.583	-13.895	-20.482	-14.433	-2.4566	4.0548	18.117	10.616	9.1259	-9.8398	-2.3646	-3.8173	1672.2
0.57	58	60	NaN	-2.7931	18.514	2.9322	-176.28	10.097	-9.4847	-7.2555	-813.99	1148.1	-16.583	858.15	1137.7	48.344	58.44	0	1	11.565	-13.877	-20.482	-14.433	-2.4735	4.0398	18.159	10.453	9.0915	-9.8376	-2.3237	-3.9802	1672.2
0.58	59	60	NaN	-2.7995	18.538	2.9019	-176.29	9.9427	-9.5204	-7.2184	-814.06	1148.1	-16.53	858.08	1137.8	48.506	58.764	0	1	11.495	-13.809	-20.483	-14.434	-2.4804	4.0256	18.184	10.297	9.0146	-9.7829	-2.2988	-4.1375	1672.2
0.59	60	60	NaN	-2.7932	18.515	2.7896	-176.31	9.8864	-9.5477	-6.8931	-814.16	1148	-16.515	858.01	1137.8	48.883	57.834	0	1	11.386	-13.701	-20.484	-14.435	-2.4636	4.0239	18.163	10.238	8.9227	-9.6776	-2.3208	-4.1975	1672.2
0.6	61	60	NaN	-2.7911	18.495	2.7593	-176.29	9.8672	-9.5591	-6.7886	-814.25	1148	-16.465	857.9	1137.8	48.766	57.992	0	1	11.393	-13.709	-20.484	-14.435	-2.4596	4.0382	18.145	10.217	8.9339	-9.6704	-2.3393	-4.2175	1672.2
0.61	62	60	NaN	-2.8006	18.484	2.79	-176.3	9.8589	-9.5332	-6.885	-814.34	1148	-16.355	857.77	1137.8	49.423	58.288	0	1	11.387	-13.703	-20.484	-14.435	-2.4761	4.0246	18.133	10.21	8.9114	-9.6781	-2.3514	-4.2249	1672.2
0.62	63	60	NaN	-2.7981	18.465	2.8976	-176.31	9.8651	-9.4852	-7.1972	-814.48	1148.1	-16.204	857.64	1137.7	49.656	58.732	0	1	11.353	-13.668	-20.485	-14.436	-2.4895	3.995	18.109	10.221	8.8631	-9.6734	-2.3758	-4.2146	1672.2
0.63	64	60	NaN	-2.7918	18.447	2.9896	-176.32	9.9019	-9.449	-7.4614	-814.62	1148.2	-16.094	857.49	1137.6	50.037	57.036	0	1	11.321	-13.637	-20.483	-14.434	-2.496	3.9739	18.085	10.263	8.8246	-9.663	-2.3977	-4.1709	1672.2
0.64	65	60	NaN	-2.8291	18.469	2.854	-176.32	9.9956	-9.4727	-7.1168	-814.52	1148	-16.166	857.28	1137.6	48.938	57.499	0	1	11.29	-13.606	-20.481	-14.432	-2.519	3.9924	18.111	10.354	8.7707	-9.6141	-2.37	-4.0775	1671.9
0.65	66	60	NaN	-2.8334	18.441	2.8097	-176.33	10.104	-9.4871	-6.9938	-814.59	1148	-16.221	857.09	1137.5	49.819	56.669	0	1	11.211	-13.529	-20.478	-14.429	-2.5172	3.9847	18.083	10.462	8.6937	-9.5443	-2.3953	-3.9672	1671.7
0.66	67	60	NaN	-2.8396	18.431	2.868	-176.36	10.156	-9.4811	-7.1894	-814.62	1148	-16.215	857.01	1137.5	49.727	58.695	0	1	11.119	-13.439	-20.476	-14.427	-2.5302	3.9482	18.07	10.517	8.5893	-9.4908	-2.4065	-3.9101	1671.7
0.67	68	60	NaN	-2.8383	18.424	2.8707	-176.37	10.21	-9.4972	-7.201	-814.62	1148	-16.288	856.93	1137.4	48.623	57.974	0	1	11.046	-13.367	-20.476	-14.427	-2.5269	3.9376	18.061	10.573	8.5191	-9.4291	-2.4155	-3.8548	1671.6
0.68	69	60	NaN	-2.8365	18.416	2.8299	-176.39	10.275	-9.5048	-7.0714	-814.61	1148	-16.357	856.84	1137.4	44.948	56.725	0	1	11.124	-13.443	-20.484	-14.435	-2.5182	3.9322	18.053	10.638	8.6053	-9.5107	-2.4305	-3.7964	1671.5
0.69	70	60	NaN	-2.8462	18.411	2.8392	-176.43	10.33	-9.4533	-7.1052	-814.59	1148	-16.268	856.77	1137.3	39.484	55.588	0	1	11.33	-13.646	-20.497	-14.448	-2.5322	3.8851	18.046	10.695	8.7979	-9.7611	-2.4503	-3.7525	1671.4
0.7	71	60	NaN	-2.854	18.409	2.8631	-176.44	10.343	-9.4431	-7.1908	-814.61	1148	-16.243	856.78	1137.3	41.223	51.891	0	1	11.249	-13.567	-20.496	-14.447	-2.5437	3.8685	18.042	10.709	8.7058	-9.6984	-2.454	-3.7385	1671.4
0.71	72	60	NaN	-2.8624	18.411	2.8389	-176.45	10.427	-9.4605	-7.1148	-814.55	1148	-16.374	856.7	1137.3	46.514	54.581	0	1	11.19	-13.508	-20.495	-14.446	-2.545	3.8663	18.045	10.794	8.6448	-9.6419	-2.4503	-3.6527	1671.3
0.72	73	60	NaN	-2.8828	18.417	2.834	-176.47	10.509	-9.4935	-7.127	-814.5	1148	-16.55	856.61	1137.3	49.421	48.153	0	1	11.218	-13.536	-20.494	-14.445	-2.5597	3.8546	18.05	10.876	8.6581	-9.6812	-2.4444	-3.5691	1671.2
0.73	74	60	NaN	-2.9089	18.429	2.8699	-176.51	10.623	-9.4858	-7.2775	-814.46	1148	-16.607	856.43	1137.2	50.159	42.181	0	1	11.198	-13.516	-20.493	-14.444	-2.5889	3.8124	18.059	10.992	8.6091	-9.7039	-2.4338	-3.4515	1670.9
0.74	75	60	NaN	-2.9302	18.447	2.92	-176.56	10.785	-9.4279	-7.463	-814.42	1148	-16.529	856.13	1137.2	50.359	40.884	0	1	11.075	-13.396	-20.49	-14.441	-2.6192	3.7518	18.075	11.157	8.4561	-9.6438	-2.4143	-3.2836	1670.6
0.75	76	60	NaN	-2.9368	18.475	2.8577	-176.55	10.892	-9.4661	-7.3	-814.36	1148.1	-16.719	856.03	1137.2	49.662	40.83	0	1	11.04	-13.361	-20.488	-14.439	-2.6137	3.7711	18.102	11.264	8.4264	-9.5899	-2.3854	-3.1746	1670.5
0.76	77	60	NaN	-2.9395	18.489	2.8496	-176.56	10.938	-9.4809	-7.2945	-814.32	1148.1	-16.788	856	1137.2	50.645	40.017	0	1	11.034	-13.355	-20.486	-14.437	-2.6139	3.7668	18.117	11.311	8.4203	-9.5882	-2.3689	-3.126	1670.4
0.77	78	60	NaN	-2.917	18.51	2.9503	-176.57	11.048	-9.4903	-7.662	-814.41	1148.2	-16.879	855.89	1137.2	52.095	39.198	0	1	10.978	-13.3	-20.483	-14.434	-2.6009	3.7434	18.133	11.425	8.3774	-9.5566	-2.3505	-3.0096	1670.4
0.78	79	60	NaN	-2.8856	18.55	2.9744	-176.58	11.161	-9.5076	-7.8227	-814.48	1148.4	-17.017	855.8	1137.3	53.868	42.315	0	1	10.926	-13.248	-20.481	-14.432	-2.5702	3.7368	18.17	11.542	8.3556	-9.5115	-2.312	-2.8903	1670.3
0.79	80	60	NaN	-2.8576	18.601	2.888	-176.58	11.235	-9.5231	-7.6508	-814.48	1148.4	-17.154	855.77	1137.3	55.14	43.527	0	1	10.877	-13.2	-20.48	-14.431	-2.5316	3.7493	18.219	11.616	8.3451	-9.4508	-2.2611	-2.8155	1670.3
0.8	81	60	NaN	-2.8368	18.625	2.8587	-176.59	11.258	-9.503	-7.6331	-814.53	1148.4	-17.178	855.73	1137.3	54.066	42.768	0	1	10.884	-13.207	-20.478	-14.429	-2.5094	3.7415	18.244	11.64	8.3746	-9.4657	-2.234	-2.789	1670.3
0.81	82	60	NaN	-2.8387	18.644	2.9335	-176.58	11.251	-9.4814	-7.9166	-814.59	1148.5	-17.177	855.72	1137.3	52.301	44.696	0	1	10.898	-13.221	-20.475	-14.426	-2.521	3.7332	18.26	11.635	8.377	-9.4878	-2.2144	-2.7906	1670.4
0.82	83	60	NaN	-2.8585	18.686	2.8089	-176.54	11.315	-9.4547	-7.6287	-814.61	1148.4	-17.298	855.6	1137.3	51.482	52.493	0	1	10.918	-13.241	-20.472	-14.423	-2.5268	3.7889	18.306	11.696	8.3914	-9.4521	-2.1662	-2.727	1670.3
0.83	84	60	NaN	-2.8638	18.715	2.726	-176.52	11.374	-9.4083	-7.4234	-814.63	1148.3	-17.309	855.51	1137.3	48.621	63.922	0	1	10.923	-13.245	-20.469	-14.42	-2.5246	3.8148	18.336	11.753	8.3979	-9.4304	-2.1335	-2.667	1670.2
0.84	85	60	NaN	-2.86	18.726	2.7237	-176.53	11.426	-9.3538	-7.4267	-814.69	1148.4	-17.239	855.45	1137.3	44.181	68.879	0	1	10.884	-13.207	-20.466	-14.417	-2.5234	3.8064	18.345	11.806	8.3607	-9.401	-2.1216	-2.6111	1670.2
0.85	86	60	NaN	-2.868	18.731	2.7326	-176.53	11.505	-9.3066	-7.4736	-814.78	1148.4	-17.213	855.35	1137.2	45.833	70.807	0	1	10.836	-13.16	-20.464	-14.415	-2.5339	3.8012	18.349	11.887	8.3023	-9.359	-2.1152	-2.5282	1670.2
0.86	87	60	NaN	-2.8676	18.735	2.7324	-176.55	11.604	-9.2114	-7.4825	-814.89	1148.4	-17.061	855.31	1137.2	38.488	75.72	0	1	10.782	-13.107	-20.462	-14.413	-2.539	3.7795	18.351	11.988	8.2434	-9.3279	-2.1119	-2.4257	1670.3
0.87	88	60	NaN	-2.865	18.741	2.7332	-176.56	11.785	-9.2144	-7.4957	-815.01	1148.4	-17.187	855.12	1137.1	36.869	76.776	0	1	10.713	-13.039	-20.46	-14.411	-2.5326	3.7746	18.355	12.171	8.1799	-9.264	-2.105	-2.2401	1670.2
0.88	89	60	NaN	-2.8619	18.749	2.7373	-176.57	11.94	-9.1918	-7.5124	-815.11	1148.4	-17.195	854.93	1137.1	37.296	73.058	0	1	10.668	-12.995	-20.459	-14.41	-2.5297	3.7595	18.361	12.328	8.1385	-9.2354	-2.0973	-2.0821	1670.1
0.89	90	60	NaN	-2.855	18.763	2.7463	-176.59	12.058	-9.1714	-7.5477	-815.2	1148.4	-17.2	854.84	1137.1	36.563	72.304	0	1	10.654	-12.981	-20.458	-14.409	-2.5239	3.7382	18.374	12.447	8.1303	-9.2429	-2.0834	-1.9613	1670.1
0.9	91	60	NaN	-2.8447	18.786	2.7556	-176.62	12.153	-9.1803	-7.5945	-815.3	1148.4	-17.301	854.84	1137	35.36	72.304	0	1	10.354	-12.686	-20.488	-14.439	-2.5117	3.7166	18.395	12.543	7.8424	-8.9693	-2.0929	-1.8958	1670.2
0.91	92	60	NaN	-2.8418	18.805	2.7464	-176.65	12.232	-9.154	-7.5812	-815.43	1148.4	-17.258	854.84	1137	34.316	72.173	0	1	9.7057	-12.048	-20.558	-14.509	-2.5098	3.6862	18.413	12.624	7.1959	-8.3616	-2.1447	-1.8843	1670.3
0.92	93	60	NaN	-2.8424	18.815	2.7369	-176.67	12.298	-9.1109	-7.5783	-815.52	1148.4	-17.17	854.78	1137	34.082	72.42	0	1	9.0573	-11.41	-20.627	-14.578	-2.5134	3.6578	18.423	12.69	6.5439	-7.752	-2.2043	-1.8876	1670.4
0.93	94	60	NaN	-2.8423	18.828	2.7422	-176.67	12.334	-9.0781	-7.6226	-815.63	1148.5	-17.126	854.77	1137	31.975	72.04	0	1	8.5223	-10.883	-20.679	-14.63	-2.5164	3.6519	18.434	12.728	6.0059	-7.2314	-2.2452	-1.9018	1670.5
0.94	95	60	NaN	-2.8433	18.835	2.7398	-176.67	12.363	-9.0783	-7.6362	-815.74	1148.5	-17.182	854.78	1137	32.32	70.869	0	1	8.3436	-10.707	-20.676	-14.627	-2.5159	3.6602	18.44	12.759	5.8276	-7.0472	-2.2364	-1.8684	1670.6
0.95	96	60	NaN	-2.8497	18.823	2.7559	-176.66	12.393	-9.099	-7.7045	-815.88	1148.5	-17.291	854.77	1137	30.265	68.036	0	1	8.4833	-10.845	-20.673	-14.624	-2.521	3.667	18.428	12.788	5.9624	-7.178	-2.2451	-1.8357	1670.7
0.96	97	60	NaN	-2.8672	18.783	2.8657	-176.66	12.407	-9.0917	-8.0772	-816.17	1148.6	-17.3	854.75	1137	24.388	56.608	0	1	8.7966	-11.153	-20.67	-14.621	-2.551	3.6545	18.384	12.805	6.2456	-7.4988	-2.2857	-1.8156	1671
0.97	98	60	NaN	-2.8827	18.798	2.856	-176.63	12.473	-9.0957	-8.0657	-816.26	1148.6	-17.373	854.65	1137	24.52	54.797	0	1	8.8162	-11.173	-20.678	-14.629	-2.5636	3.6918	18.401	12.87	6.2526	-7.4807	-2.2769	-1.7581	1671
0.98	99	60	NaN	-2.8946	18.855	2.7894	-176.61	12.505	-9.0949	-7.8675	-816.21	1148.6	-17.439	854.54	1137	26.241	54.889	0	1	8.8387	-11.195	-20.685	-14.636	-2.5664	3.7145	18.459	12.901	6.2723	-7.4802	-2.2255	-1.7352	1670.8
0.99	100	60	NaN	-2.9009	18.891	2.7472	-176.6	12.501	-9.0841	-7.7399	-816.19	1148.5	-17.438	854.51	1137	23.649	53.776	0	1	9.0033	-11.357	-20.68	-14.631	-2.5683	3.7302	18.497	12.895	6.435	-7.6265	-2.1828	-1.7353	1670.8
1	101	60	NaN	-2.9062	18.905	2.7407	-176.59	12.488	-9.0825	-7.7331	-816.24	1148.5	-17.441	854.5	1137.1	24.48	54.284	0	1	9.1027	-11.454	-20.678	-14.629	-2.5733	3.7446	18.512	12.881	6.5294	-7.7098	-2.1662	-1.748	1670.8
1.01	102	60	NaN	-2.9168	18.926	2.7428	-176.57	12.498	-9.1131	-7.7758	-816.29	1148.6	-17.554	854.42	1137.1	24.371	52.56	0	1	9.1097	-11.461	-20.681	-14.632	-2.5814	3.764	18.533	12.89	6.5283	-7.6973	-2.1477	-1.7413	1670.8
1.02	103	60	NaN	-2.9295	18.969	2.7279	-176.54	12.522	-9.1494	-7.7556	-816.31	1148.6	-17.696	854.29	1137.2	25.839	62.953	0	1	9.3548	-11.702	-20.684	-14.635	-2.5886	3.8057	18.578	12.914	6.7662	-7.8968	-2.106	-1.7213	1670.7
1.03	104	60	NaN	-2.9352	18.989	2.7193	-176.56	12.526	-9.1011	-7.7435	-816.33	1148.6	-17.582	854.22	1137.2	27.299	69.681	0	1	9.658	-12.001	-20.687	-14.638	-2.5978	3.7738	18.598	12.917	7.0602	-8.2271	-2.0891	-1.7207	1670.6
1.04	105	60	NaN	-2.9404	18.999	2.7163	-176.56	12.552	-9.119	-7.7395	-816.37	1148.6	-17.664	854.12	1137.2	30.145	69.918	0	1	9.9692	-12.307	-20.691	-14.642	-2.6	3.7776	18.607	12.944	7.3692	-8.5295	-2.0836	-1.6981	1670.6
1.05	106	60	NaN	-2.9395	19.011	2.7055	-176.55	12.597	-9.1413	-7.702	-816.4	1148.6	-17.774	853.97	1137.2	31.583	69.838	0	1	10.28	-12.613	-20.694	-14.645	-2.594	3.7927	18.619	12.988	7.6864	-8.8206	-2.0752	-1.657	1670.4
1.06	107	60	NaN	-2.9343	19.029	2.6893	-176.57	12.65	-9.1081	-7.645	-816.39	1148.6	-17.73	853.77	1137.2	31.059	68.965	0	1	10.592	-12.92	-20.698	-14.649	-2.5883	3.7801	18.636	13.042	8.0033	-9.1395	-2.0615	-1.6068	1670.2
1.07	108	60	NaN	-2.9523	19.025	2.7171	-176.6	12.715	-9.0801	-7.7416	-816.46	1148.6	-17.657	853.54	1137.2	31.238	69.548	0	1	10.748	-13.074	-20.701	-14.652	-2.6121	3.7378	18.631	13.109	8.1364	-9.3361	-2.0704	-1.543	1670.1
1.08	109	60	NaN	-2.96	19.024	2.7215	-176.61	12.745	-9.1224	-7.763	-816.47	1148.7	-17.79	853.39	1137.1	30.776	69.594	0	1	10.797	-13.122	-20.704	-14.655	-2.616	3.7336	18.628	13.141	8.1814	-9.3884	-2.076	-1.5148	1669.9
1.09	110	60	NaN	-2.963	19.026	2.7148	-176.62	12.749	-9.0965	-7.7496	-816.46	1148.7	-17.717	853.28	1137.1	31.07	69.972	0	1	10.779	-13.104	-20.703	-14.654	-2.621	3.7187	18.63	13.145	8.1585	-9.3857	-2.0728	-1.5089	1669.8
1.1	111	60	NaN	-2.9569	19.025	2.6994	-176.64	12.746	-9.0703	-7.6926	-816.45	1148.6	-17.631	853.15	1137.1	31.012	70.474	0	1	10.76	-13.085	-20.702	-14.653	-2.6159	3.7014	18.629	13.142	8.1443	-9.384	-2.0728	-1.5105	1669.7
1.11	112	60	NaN	-2.9483	19.023	2.6891	-176.66	12.756	-9.0748	-7.6416	-816.44	1148.6	-17.621	852.94	1137.1	32.054	70.53	0	1	10.741	-13.066	-20.7	-14.651	-2.6058	3.6849	18.626	13.153	8.1351	-9.3816	-2.074	-1.4983	1669.4
1.12	113	60	NaN	-2.9545	19.033	2.7077	-176.68	12.798	-9.0842	-7.7007	-816.43	1148.6	-17.615	852.62	1137	29.049	70.396	0	1	10.898	-13.221	-20.702	-14.653	-2.6141	3.6632	18.635	13.196	8.2837	-9.5577	-2.0671	-1.4568	1669.1
1.13	114	60	NaN	-2.9575	19.038	2.7147	-176.68	12.802	-9.088	-7.7209	-816.42	1148.6	-17.61	852.55	1137	27.174	70.088	0	1	11.037	-13.358	-20.704	-14.655	-2.618	3.6607	18.639	13.2	8.4189	-9.697	-2.0641	-1.4543	1669
1.14	115	60	NaN	-2.9477	19.041	2.7171	-176.69	12.782	-9.1063	-7.7017	-816.4	1148.6	-17.607	852.35	1137	31.308	69.829	0	1	10.807	-13.131	-20.699	-14.65	-2.6076	3.6531	18.643	13.18	8.1992	-9.4781	-2.056	-1.4699	1668.8
1.15	116	60	NaN	-2.9461	19.043	2.7149	-176.69	12.794	-9.1328	-7.6881	-816.38	1148.6	-17.611	852.03	1137	28.253	68.926	0	1	10.641	-12.968	-20.696	-14.647	-2.6054	3.6512	18.646	13.191	8.0359	-9.3172	-2.0499	-1.4557	1668.5
1.16	117	60	NaN	-2.9497	19.043	2.7111	-176.69	12.823	-9.1477	-7.676	-816.35	1148.6	-17.578	851.69	1137	28.604	68.966	0	1	10.823	-13.147	-20.703	-14.654	-2.6096	3.6468	18.646	13.22	8.2136	-9.5007	-2.0571	-1.4345	1668.1
1.17	118	60	NaN	-2.9478	19.035	2.7109	-176.71	12.825	-9.1404	-7.6532	-816.33	1148.5	-17.485	851.44	1137	28.659	69.809	0	1	11.048	-13.368	-20.706	-14.657	-2.61	3.6304	18.638	13.222	8.4375	-9.7378	-2.0674	-1.435	1667.8
1.18	119	60	NaN	-2.9588	19.021	2.7266	-176.69	12.806	-9.193	-7.7149	-816.32	1148.5	-17.544	851.17	1137	29.316	70.641	0	1	11.307	-13.623	-20.705	-14.656	-2.621	3.6442	18.625	13.202	8.6856	-9.9789	-2.0802	-1.4539	1667.6
1.19	120	60	NaN	-2.9643	19.007	2.7309	-176.69	12.801	-9.2118	-7.7243	-816.33	1148.5	-17.557	850.97	1137	30.875	71.576	0	1	11.566	-13.878	-20.704	-14.655	-2.6264	3.6522	18.612	13.196	8.9393	-10.226	-2.0925	-1.459	1667.4
1.2	121	60	NaN	-2.968	18.985	2.7218	-176.68	12.829	-9.2278	-7.7049	-816.31	1148.5	-17.59	850.66	1137.1	31.517	71.66	0	1	11.775	-14.084	-20.705	-14.656	-2.6282	3.659	18.591	13.223	9.1466	-10.425	-2.1135	-1.4329	1667
1.21	122	60	NaN	-2.9743	18.964	2.7207	-176.7	12.898	-9.2186	-7.7206	-816.29	1148.5	-17.577	850.28	1137.1	31.854	71.211	0	1	11.885	-14.193	-20.709	-14.66	-2.6355	3.6431	18.571	13.291	9.2499	-10.55	-2.1379	-1.3698	1666.6
1.22	123	60	NaN	-2.9833	18.952	2.7309	-176.72	12.983	-9.1784	-7.77	-816.29	1148.5	-17.487	849.91	1137.1	31.824	70.92	0	1	11.996	-14.301	-20.714	-14.665	-2.6492	3.6116	18.559	13.375	9.3467	-10.69	-2.155	-1.2896	1666.3
1.23	124	60	NaN	-2.9843	18.945	2.7011	-176.68	12.999	-9.1641	-7.6756	-816.28	1148.5	-17.433	849.82	1137.1	30.443	69.72	0	1	12.106	-14.41	-20.718	-14.669	-2.6488	3.6525	18.553	13.39	9.4577	-10.758	-2.1649	-1.279	1666.2
1.24	125	60	NaN	-2.9836	18.947	2.7067	-176.7	13.153	-9.1502	-7.7188	-816.2	1148.5	-17.429	849.08	1137.1	29.989	68.328	0	1	12.194	-14.496	-20.726	-14.677	-2.6496	3.6301	18.556	13.544	9.5444	-10.866	-2.1695	-1.1329	1665.3
1.25	126	60	NaN	-2.9842	18.947	2.7189	-176.71	13.216	-9.1256	-7.7713	-816.16	1148.5	-17.37	848.64	1137.1	29.451	65.811	0	1	12.273	-14.574	-20.734	-14.685	-2.6538	3.6169	18.555	13.608	9.6188	-10.957	-2.1794	-1.0773	1664.9
1.26	127	60	NaN	-2.9833	18.945	2.7259	-176.7	13.242	-9.1164	-7.8029	-816.14	1148.5	-17.347	848.33	1137.1	26.945	62.598	0	1	12.351	-14.651	-20.743	-14.694	-2.6548	3.624	18.554	13.633	9.6966	-11.027	-2.1893	-1.0605	1664.5
1.27	128	60	NaN	-2.9789	18.946	2.7235	-176.68	13.261	-9.1293	-7.8092	-816.1	1148.5	-17.387	848	1137.2	29.058	61.763	0	1	12.435	-14.733	-20.747	-14.698	-2.6492	3.6487	18.554	13.652	9.7854	-11.084	-2.1928	-1.0456	1664.2
1.28	129	60	NaN	-2.9706	18.946	2.7153	-176.65	13.264	-9.1482	-7.8059	-816.06	1148.5	-17.436	847.66	1137.1	29.402	62.444	0	1	12.522	-14.819	-20.747	-14.698	-2.6389	3.6782	18.554	13.656	9.8833	-11.141	-2.1925	-1.0417	1663.8
1.29	130	60	NaN	-2.9701	18.939	2.6823	-176.61	13.183	-9.1618	-7.7364	-816	1148.5	-17.424	846.96	1137.1	26.678	62.97	0	1	12.527	-14.824	-20.756	-14.707	-2.6363	3.7226	18.546	13.576	9.8911	-11.102	-2.2093	-1.1308	1663
1.3	131	60	NaN	-2.9782	18.931	2.6985	-176.54	13.05	-9.1596	-7.8093	-816	1148.5	-17.361	846.71	1137.1	29.353	63.583	0	1	12.484	-14.782	-20.763	-14.714	-2.649	3.7939	18.537	13.444	9.8349	-10.988	-2.2253	-1.2696	1662.8
1.31	132	60	NaN	-2.9852	18.895	2.759	-176.49	12.895	-9.1401	-8.0184	-816.09	1148.5	-17.252	846.4	1137.1	29.22	63.478	0	1	12.347	-14.647	-20.762	-14.713	-2.6669	3.8311	18.499	13.29	9.6798	-10.816	-2.2624	-1.423	1662.6
1.32	133	60	NaN	-2.9885	18.855	2.8172	-176.46	12.701	-9.0911	-8.2122	-816.18	1148.6	-17.107	846	1137.1	26.568	63.506	0	1	12.191	-14.493	-20.763	-14.714	-2.6819	3.851	18.459	13.097	9.5091	-10.642	-2.3036	-1.6169	1662.2
1.33	134	60	NaN	-2.9883	18.857	2.81	-176.4	12.452	-9.0199	-8.1826	-816.09	1148.6	-16.966	845.71	1137.1	27.407	63.341	0	1	11.99	-14.295	-20.768	-14.719	-2.6855	3.8978	18.461	12.848	9.3042	-10.397	-2.3063	-1.8705	1661.9
1.34	135	60	NaN	-2.9797	18.904	2.6853	-176.37	12.249	-9.0735	-7.7759	-815.81	1148.5	-17.072	845.62	1137	28.137	62.041	0	1	11.788	-14.097	-20.773	-14.724	-2.6591	3.9519	18.511	12.643	9.1292	-10.145	-2.2623	-2.0808	1661.5
1.35	136	60	NaN	-2.976	18.9	2.6819	-176.33	12.024	-9.0635	-7.7584	-815.75	1148.4	-17.068	845.34	1137	26.171	59.607	0	1	11.571	-13.883	-20.778	-14.729	-2.6549	3.9939	18.506	12.418	8.9163	-9.8895	-2.2715	-2.3111	1661.2
1.36	137	60	NaN	-2.9837	18.89	2.6986	-176.32	11.882	-9.0489	-7.8247	-815.73	1148.4	-17.044	845.07	1137	25.127	52.307	0	1	11.167	-13.485	-20.781	-14.732	-2.6657	3.9961	18.497	12.275	8.5009	-9.4892	-2.2835	-2.4568	1660.9
1.37	138	60	NaN	-2.9965	18.86	2.7463	-176.33	11.795	-9.0469	-8.0012	-815.8	1148.5	-17.043	844.83	1137	24.777	55.153	0	1	10.762	-13.087	-20.784	-14.735	-2.6845	3.9852	18.466	12.189	8.0774	-9.102	-2.3178	-2.5463	1660.7
1.38	139	60	NaN	-3.0051	18.817	2.7928	-176.33	11.717	-9.0584	-8.1866	-815.91	1148.5	-17.077	844.5	1137	26.254	62.189	0	1	10.357	-12.689	-20.787	-14.738	-2.6983	3.98	18.422	12.112	7.659	-8.709	-2.3648	-2.6261	1660.5
1.39	140	60	NaN	-3.001	18.858	2.6607	-176.37	11.622	-9.0654	-7.8514	-815.58	1148.4	-17.114	843.78	1137	28.194	67.521	0	1	10.363	-12.694	-20.794	-14.745	-2.6811	3.9538	18.465	12.016	7.6816	-8.7406	-2.3286	-2.7291	1659.4
1.4	141	60	NaN	-3.0008	18.854	2.6551	-176.4	11.494	-9.0565	-7.8743	-815.52	1148.4	-17.071	843.53	1136.9	29.613	69.835	0	1	10.431	-12.762	-20.801	-14.752	-2.6832	3.9127	18.458	11.89	7.748	-8.8489	-2.3432	-2.8614	1659.1
1.41	142	60	NaN	-3.0005	18.853	2.6546	-176.43	11.403	-9.054	-7.9004	-815.48	1148.4	-17.058	843.37	1136.9	30.876	71.245	0	1	10.5	-12.829	-20.808	-14.759	-2.6842	3.8867	18.456	11.8	7.8154	-8.9423	-2.3524	-2.9587	1658.9
1.42	143	60	NaN	-2.9944	18.851	2.6543	-176.47	11.297	-9.0367	-7.9245	-815.44	1148.4	-16.989	843.25	1136.9	32.318	71.911	0	1	10.525	-12.854	-20.814	-14.765	-2.6813	3.839	18.453	11.695	7.844	-9.0154	-2.361	-3.0704	1658.8
1.43	144	60	NaN	-2.9897	18.848	2.6775	-176.53	11.186	-9.0219	-8.0298	-815.41	1148.4	-16.908	843.13	1136.9	34.01	71.817	0	1	10.424	-12.754	-20.819	-14.77	-2.6831	3.7743	18.45	11.583	7.7407	-8.9801	-2.3683	-3.1863	1658.6
1.44	145	60	NaN	-3.0041	18.851	2.7609	-176.56	11.135	-9.0629	-8.3387	-815.38	1148.5	-16.988	843.03	1136.9	34.029	70.27	0	1	10.322	-12.654	-20.823	-14.774	-2.7053	3.7408	18.453	11.533	7.6169	-8.9136	-2.37	-3.2403	1658.5
1.45	146	60	NaN	-3.0026	18.851	2.749	-176.57	11.085	-9.1168	-8.3105	-815.35	1148.4	-17.112	842.95	1136.9	33.558	68.83	0	1	10.221	-12.555	-20.827	-14.778	-2.6985	3.73	18.453	11.483	7.5222	-8.8246	-2.3738	-3.2945	1658.4
1.46	147	60	NaN	-3.0128	18.845	2.7532	-176.61	11.039	-9.1401	-8.344	-815.34	1148.4	-17.124	842.81	1136.9	36.536	68.865	0	1	10.119	-12.455	-20.831	-14.782	-2.7094	3.6912	18.447	11.438	7.4097	-8.7634	-2.3839	-3.3443	1658.2
1.47	148	60	NaN	-3.0226	18.842	2.7576	-176.66	10.998	-9.1483	-8.3645	-815.34	1148.4	-17.083	842.65	1136.9	35.208	66.937	0	1	10.091	-12.427	-20.837	-14.788	-2.7213	3.6425	18.444	11.397	7.3692	-8.7841	-2.3934	-3.3909	1658.1
1.48	149	60	NaN	-3.0247	18.838	2.7278	-176.68	10.937	-9.1706	-8.2629	-815.33	1148.4	-17.072	842.61	1136.9	31.265	62.779	0	1	10.157	-12.492	-20.846	-14.797	-2.7202	3.6274	18.44	11.335	7.4372	-8.8649	-2.4064	-3.4621	1658
1.49	150	60	NaN	-3.0193	18.827	2.6467	-176.64	10.838	-9.2252	-8.0005	-815.34	1148.4	-17.141	842.73	1136.9	26.603	50.546	0	1	10.224	-12.558	-20.855	-14.806	-2.7034	3.672	18.431	11.234	7.521	-8.8863	-2.4237	-3.5719	1658.1
1.5	151	60	NaN	-3.0362	18.839	2.6339	-176.67	10.807	-9.2395	-7.9875	-815.33	1148.3	-17.117	842.62	1136.9	23.849	38.069	0	1	10.291	-12.624	-20.864	-14.815	-2.7207	3.6444	18.445	11.201	7.5706	-8.9797	-2.4192	-3.6135	1658
1.51	152	60	NaN	-3.0554	18.852	2.7107	-176.67	10.78	-9.309	-8.2472	-815.34	1148.4	-17.248	842.59	1137	23.649	37.45	0	1	10.209	-12.543	-20.864	-14.815	-2.7443	3.64	18.457	11.174	7.4644	-8.9028	-2.4068	-3.6413	1658
1.52	153	60	NaN	-3.0601	18.853	2.6947	-176.69	10.744	-9.3112	-8.1944	-815.36	1148.4	-17.176	842.53	1137	23.681	38.529	0	1	10.13	-12.465	-20.862	-14.813	-2.7497	3.6213	18.459	11.138	7.38	-8.8437	-2.4034	-3.6752	1658
1.53	154	60	NaN	-3.0587	18.856	2.6469	-176.71	10.689	-9.318	-8.05	-815.38	1148.3	-17.105	842.47	1137	24.592	39.836	0	1	10.186	-12.52	-20.858	-14.809	-2.7458	3.6071	18.463	11.082	7.4399	-8.9131	-2.3944	-3.7263	1657.9
1.54	155	60	NaN	-3.0592	18.87	2.6322	-176.71	10.62	-9.373	-8.0319	-815.38	1148.3	-17.168	842.45	1137	23.883	47.768	0	1	10.581	-12.909	-20.855	-14.806	-2.7434	3.609	18.479	11.012	7.8378	-9.3004	-2.3766	-3.7947	1657.9
1.55	156	60	NaN	-3.0567	18.88	2.6209	-176.71	10.569	-9.3773	-8.0095	-815.4	1148.3	-17.125	842.4	1137	26.071	48.18	0	1	11.198	-13.516	-20.854	-14.805	-2.7416	3.6004	18.488	10.961	8.456	-9.9155	-2.3664	-3.8442	1657.9
1.56	157	60	NaN	-3.0607	18.897	2.6327	-176.72	10.52	-9.4036	-8.0655	-815.43	1148.3	-17.117	842.32	1136.9	24.701	53.091	0	1	10.668	-12.994	-20.856	-14.807	-2.7479	3.595	18.503	10.914	7.9197	-9.3993	-2.353	-3.8932	1657.8
1.57	158	60	NaN	-3.0598	18.916	2.6355	-176.73	10.489	-9.4259	-8.0785	-815.44	1148.3	-17.126	842.28	1136.9	26.379	54.398	0	1	10.137	-12.473	-20.858	-14.809	-2.7471	3.5869	18.521	10.884	7.3904	-8.8858	-2.3371	-3.9249	1657.8
1.58	159	60	NaN	-3.0554	18.936	2.6379	-176.74	10.473	-9.4447	-8.0736	-815.44	1148.4	-17.132	842.23	1136.9	23.698	56.351	0	1	9.6073	-11.951	-20.86	-14.811	-2.7423	3.5749	18.539	10.871	6.8651	-8.3761	-2.3206	-3.9398	1657.7
1.59	160	60	NaN	-3.0488	18.953	2.6435	-176.75	10.47	-9.4672	-8.0691	-815.46	1148.4	-17.16	842.17	1136.8	27.457	56.279	0	1	9.0772	-11.429	-20.861	-14.812	-2.7345	3.5666	18.553	10.87	6.3427	-7.8628	-2.3082	-3.9423	1657.7
1.6	161	60	NaN	-3.0404	18.957	2.6488	-176.74	10.474	-9.5003	-8.0666	-815.5	1148.4	-17.261	842.17	1136.8	26.099	57.34	0	1	8.5471	-10.908	-20.863	-14.814	-2.7226	3.574	18.556	10.875	5.8245	-7.3338	-2.3072	-3.939	1657.7
1.61	162	60	NaN	-3.0355	18.95	2.6403	-176.78	10.498	-9.4557	-8.0206	-815.58	1148.3	-17.127	842.09	1136.7	25.79	58.14	0	1	8.0248	-10.394	-20.868	-14.819	-2.7208	3.5324	18.548	10.901	5.304	-6.8614	-2.3204	-3.9179	1657.7
1.62	163	60	NaN	-3.0339	18.955	2.635	-176.78	10.51	-9.4637	-7.9815	-815.61	1148.3	-17.163	842.06	1136.6	26.165	57.305	0	1	7.5046	-9.8819	-20.873	-14.824	-2.7165	3.536	18.55	10.915	4.7881	-6.3459	-2.3232	-3.9095	1657.7
1.63	164	60	NaN	-3.0358	18.963	2.6345	-176.78	10.522	-9.4706	-7.9674	-815.63	1148.3	-17.201	842.05	1136.6	26.435	56.81	0	1	6.9844	-9.3701	-20.879	-14.83	-2.7166	3.5369	18.557	10.928	4.2678	-5.8331	-2.3222	-3.9021	1657.8
1.64	165	60	NaN	-3.0399	18.971	2.6347	-176.78	10.548	-9.4704	-7.9634	-815.67	1148.3	-17.23	842.03	1136.6	27.177	55.46	0	1	6.4642	-8.8582	-20.885	-14.836	-2.7197	3.5401	18.564	10.955	3.7446	-5.3181	-2.3206	-3.8809	1657.8
1.65	166	60	NaN	-3.0437	18.98	2.632	-176.76	10.596	-9.4731	-7.9494	-815.71	1148.3	-17.282	841.98	1136.5	25.345	53.154	0	1	5.9441	-8.3464	-20.89	-14.841	-2.7211	3.5639	18.573	11.003	3.2229	-4.7825	-2.3174	-3.8379	1657.8
1.66	167	60	NaN	-3.0424	18.999	2.6407	-176.75	10.63	-9.4607	-7.9575	-815.7	1148.3	-17.279	841.96	1136.5	24.372	52.603	0	1	5.4239	-7.8345	-20.896	-14.847	-2.7202	3.5767	18.591	11.038	2.7037	-4.2578	-2.3043	-3.8088	1657.7
1.67	168	60	NaN	-3.048	19.023	2.6353	-176.66	10.72	-9.5949	-7.9311	-815.71	1148.3	-17.755	841.88	1136.6	23.649	51.812	0	1	4.9037	-7.3226	-20.901	-14.852	-2.7084	3.6784	18.617	11.126	2.1953	-3.6443	-2.2844	-3.7266	1657.7
1.68	169	60	NaN	-3.0504	19.039	2.6331	-176.67	10.732	-9.5345	-7.9044	-815.73	1148.3	-17.586	841.93	1136.6	23.649	48.106	0	1	4.3835	-6.8108	-20.907	-14.858	-2.7158	3.6609	18.633	11.139	1.6677	-3.1499	-2.2743	-3.7187	1657.7
1.69	170	60	NaN	-3.0502	19.054	2.6323	-176.73	10.782	-9.4133	-7.8874	-815.75	1148.3	-17.229	841.88	1136.5	23.718	42.164	0	1	3.9671	-6.401	-20.912	-14.863	-2.7273	3.5977	18.645	11.191	1.2398	-2.8033	-2.2673	-3.6723	1657.7
1.7	171	60	NaN	-3.0501	19.068	2.6315	-176.75	10.912	-9.3618	-7.8869	-815.76	1148.3	-17.114	841.63	1136.5	23.649	37.167	0	1	3.7463	-6.1837	-20.917	-14.868	-2.7311	3.5672	18.659	11.321	1.0152	-2.6165	-2.2582	-3.547	1657.5
1.71	172	60	NaN	-3.0538	19.077	2.6373	-176.77	10.919	-9.3201	-7.9116	-815.76	1148.4	-16.991	841.63	1136.5	24.644	39.211	0	1	3.5741	-6.0143	-20.918	-14.869	-2.7399	3.5486	18.667	11.329	0.8342	-2.4657	-2.2514	-3.5401	1657.5
1.72	173	60	NaN	-3.0456	19.091	2.6133	-176.75	10.966	-9.3249	-7.8236	-815.73	1148.4	-16.96	841.67	1136.5	23.649	38.59	0	1	3.419	-5.8616	-20.918	-14.869	-2.7297	3.5616	18.682	11.375	0.68922	-2.3001	-2.2365	-3.4941	1657.5
1.73	174	60	NaN	-3.0525	19.088	2.6127	-176.74	11.009	-9.3559	-7.8302	-815.76	1148.4	-16.997	841.73	1136.6	23.649	39.084	0	1	3.2638	-5.7089	-20.918	-14.869	-2.7357	3.5776	18.68	11.417	0.52811	-2.1313	-2.2385	-3.4526	1657.6
1.74	175	60	NaN	-3.0591	19.079	2.6256	-176.72	11.055	-9.3878	-7.877	-815.79	1148.4	-17.053	841.75	1136.6	23.649	40.724	0	1	3.1086	-5.5562	-20.918	-14.869	-2.7419	3.5928	18.673	11.461	0.36663	-1.9635	-2.2456	-3.4083	1657.6
1.75	176	60	NaN	-3.0645	19.073	2.6337	-176.72	11.093	-9.4023	-7.8982	-815.8	1148.4	-17.066	841.78	1136.6	23.649	38.065	0	1	2.9534	-5.4035	-20.918	-14.869	-2.7476	3.5973	18.667	11.498	0.20582	-1.8062	-2.2514	-3.3711	1657.6
1.76	177	60	NaN	-3.0808	19.068	2.6174	-176.74	11.099	-9.3931	-7.8391	-815.77	1148.4	-16.982	841.9	1136.6	24.268	38.643	0	1	2.7982	-5.2508	-20.918	-14.869	-2.7648	3.5796	18.662	11.505	0.033436	-1.6712	-2.2566	-3.3646	1657.7
1.77	178	60	NaN	-3.0769	19.059	2.6034	-176.73	11.127	-9.438	-7.7643	-815.76	1148.4	-17.098	841.94	1136.6	23.649	42.86	0	1	2.643	-5.0981	-20.918	-14.869	-2.7542	3.597	18.654	11.532	-0.11124	-1.5011	-2.2642	-3.3374	1657.8
1.78	179	60	NaN	-3.0755	19.06	2.6213	-176.74	11.133	-9.4361	-7.7886	-815.75	1148.4	-17.073	842.05	1136.6	24.319	43.797	0	1	2.4878	-4.9454	-20.918	-14.869	-2.7546	3.5763	18.655	11.538	-0.26682	-1.3691	-2.2634	-3.3313	1657.9
1.79	180	60	NaN	-3.0808	19.065	2.6367	-176.75	11.162	-9.438	-7.8006	-815.73	1148.3	-17.072	842.13	1136.6	23.649	43.212	0	1	2.3326	-4.7927	-20.918	-14.869	-2.7604	3.5655	18.66	11.567	-0.42778	-1.2271	-2.2583	-3.3022	1657.9
1.8	181	60	NaN	-3.0924	19.07	2.6522	-176.76	11.202	-9.4554	-7.821	-815.7	1148.3	-17.121	842.2	1136.6	23.695	43.023	0	1	2.1774	-4.64	-20.918	-14.869	-2.771	3.5657	18.666	11.607	-0.59357	-1.0743	-2.2529	-3.2626	1658
1.81	182	60	NaN	-3.1049	19.074	2.6752	-176.76	11.225	-9.4813	-7.8843	-815.7	1148.3	-17.184	842.28	1136.6	23.649	44.237	0	1	1.9246	-4.3912	-20.911	-14.862	-2.7835	3.5596	18.668	11.631	-0.85888	-0.83157	-2.243	-3.2311	1658.1
1.82	183	60	NaN	-3.097	19.073	2.6621	-176.78	11.261	-9.4991	-7.8159	-815.64	1148.3	-17.199	842.39	1136.6	24.79	41.629	0	1	1.6304	-4.1017	-20.901	-14.852	-2.7727	3.5434	18.667	11.667	-1.1423	-0.55828	-2.2338	-3.1846	1658.1
1.83	184	60	NaN	-3.1164	19.07	2.734	-176.82	11.268	-9.4802	-8.0666	-815.61	1148.4	-17.101	842.47	1136.6	24.4	41.017	0	1	1.3362	-3.8122	-20.891	-14.842	-2.8042	3.4928	18.662	11.677	-1.468	-0.31942	-2.229	-3.1652	1658.2
1.84	185	60	NaN	-3.1185	19.031	2.7163	-176.84	11.254	-9.5186	-8.0009	-815.63	1148.4	-17.13	842.64	1136.5	23.649	38.465	0	1	1.0344	-3.5153	-20.879	-14.83	-2.8031	3.4743	18.623	11.663	-1.7686	-0.040939	-2.2563	-3.1675	1658.3
1.85	186	60	NaN	-3.1068	18.986	2.6685	-176.85	11.243	-9.5862	-7.8268	-815.65	1148.3	-17.238	842.8	1136.5	25.389	37.605	0	1	0.65536	-3.1422	-20.854	-14.805	-2.7817	3.4785	18.579	11.65	-2.1263	0.33623	-2.2747	-3.155	1658.5
1.86	187	60	NaN	-3.0925	18.958	2.6516	-176.85	11.245	-9.6401	-7.764	-815.65	1148.3	-17.314	842.91	1136.6	23.909	38.647	0	1	0.27628	-2.7692	-20.829	-14.78	-2.7626	3.4795	18.551	11.651	-2.4863	0.71025	-2.2777	-3.1286	1658.6
1.87	188	60	NaN	-3.0849	18.927	2.6477	-176.88	11.241	-9.651	-7.7585	-815.65	1148.3	-17.238	843.06	1136.6	23.975	38.379	0	1	-0.10281	-2.3962	-20.804	-14.755	-2.7575	3.447	18.521	11.647	-2.8603	1.0508	-2.2829	-3.108	1658.8
1.88	189	60	NaN	-3.0873	18.843	2.7508	-176.89	11.286	-9.664	-8.0785	-815.84	1148.4	-17.15	843.14	1136.6	23.649	37.373	0	1	-0.48189	-2.0232	-20.779	-14.73	-2.774	3.4222	18.435	11.693	-3.2559	1.399	-2.3431	-3.0364	1659
1.89	190	60	NaN	-3.081	18.852	2.7133	-176.9	11.312	-9.6828	-7.9444	-815.71	1148.4	-17.094	843.25	1136.6	23.649	37.701	0	1	-0.86335	-1.6478	-20.752	-14.703	-2.765	3.4173	18.446	11.718	-3.6283	1.7695	-2.306	-2.9842	1659
1.9	191	60	NaN	-3.074	18.868	2.6786	-176.91	11.35	-9.6727	-7.8148	-815.55	1148.4	-16.952	843.37	1136.7	23.649	39.831	0	1	-1.2513	-1.266	-20.72	-14.671	-2.7585	3.4013	18.463	11.756	-4.0098	2.1353	-2.2574	-2.9155	1659
1.91	192	60	NaN	-3.0735	18.859	2.6952	-176.93	11.405	-9.646	-7.8523	-815.49	1148.4	-16.769	843.46	1136.7	23.649	38.333	0	1	-1.6393	-0.88427	-20.688	-14.639	-2.7655	3.3817	18.453	11.811	-4.4049	2.4975	-2.235	-2.8287	1659
1.92	193	60	NaN	-3.083	18.851	2.711	-176.91	11.457	-9.6538	-7.9047	-815.44	1148.4	-16.721	843.52	1136.7	24.451	37.756	0	1	-2.0273	-0.50249	-20.657	-14.608	-2.7785	3.3966	18.445	11.863	-4.8058	2.8941	-2.2116	-2.7453	1659
1.93	194	60	NaN	-3.0955	18.84	2.729	-176.91	11.499	-9.6627	-7.993	-815.41	1148.4	-16.678	843.62	1136.7	23.649	39.038	0	1	-2.4153	-0.12072	-20.625	-14.576	-2.7956	3.3891	18.435	11.904	-5.2109	3.2684	-2.1906	-2.6719	1659.1
1.94	195	60	NaN	-3.0936	18.835	2.6696	-176.92	11.525	-9.6402	-7.8227	-815.32	1148.4	-16.524	843.78	1136.7	26.571	38.466	0	1	-2.7929	0.25085	-20.594	-14.545	-2.7931	3.3796	18.43	11.929	-5.586	3.6304	-2.1635	-2.6154	1659.2
1.95	196	60	NaN	-3.0949	18.834	2.6504	-176.91	11.56	-9.6268	-7.7812	-815.26	1148.4	-16.418	843.89	1136.7	31.435	39.384	0	1	-2.9678	0.42292	-20.563	-14.514	-2.7966	3.3854	18.431	11.963	-5.7644	3.8083	-2.1319	-2.5503	1659.2
1.96	197	60	NaN	-3.0991	18.846	2.6612	-176.9	11.592	-9.6387	-7.8351	-815.2	1148.4	-16.407	843.99	1136.7	32.796	39.709	0	1	-3.0237	0.47796	-20.546	-14.497	-2.803	3.3973	18.443	11.995	-5.8267	3.8753	-2.103	-2.502	1659.2
1.97	198	60	NaN	-3.1035	18.873	2.6689	-176.9	11.606	-9.6701	-7.8825	-815.07	1148.4	-16.457	844.14	1136.7	35.44	37.574	0	1	-2.9286	0.38439	-20.547	-14.498	-2.8074	3.3992	18.471	12.008	-5.736	3.7836	-2.0763	-2.4899	1659.3
1.98	199	60	NaN	-3.1293	18.899	2.7854	-176.88	11.634	-9.6597	-8.3299	-814.93	1148.4	-16.367	844.26	1136.7	39.787	39.697	0	1	-2.8335	0.29083	-20.549	-14.5	-2.8518	3.394	18.495	12.038	-5.6853	3.6849	-2.0541	-2.4614	1659.3
1.99	200	60	NaN	-3.1279	18.898	2.7736	-176.88	11.657	-9.6875	-8.3237	-814.86	1148.4	-16.394	844.34	1136.7	38.14	36.53	0	1	-2.7384	0.19727	-20.55	-14.501	-2.8492	3.3954	18.495	12.06	-5.5877	3.5927	-2.0549	-2.4414	1659.3
2	201	60	NaN	-3.1146	18.881	2.7441	-176.87	11.658	-9.6958	-8.2625	-814.85	1148.4	-16.372	844.45	1136.8	38.362	40.424	0	1	-2.6434	0.10371	-20.552	-14.503	-2.8345	3.4061	18.48	12.059	-5.4779	3.5098	-2.0714	-2.4437	1659.4
2.01	202	60	NaN	-3.0895	18.876	2.7026	-176.87	11.651	-9.689	-8.1657	-814.82	1148.3	-16.287	844.6	1136.8	54.674	39.513	0	1	-2.5483	0.010144	-20.553	-14.504	-2.8091	3.4135	18.477	12.049	-5.3573	3.4237	-2.0757	-2.4547	1659.5
2.02	203	60	NaN	-3.0584	18.907	2.6654	-176.86	11.65	-9.7002	-8.0784	-814.76	1148.3	-16.228	844.75	1136.8	57.003	51.486	1	1	-2.4532	-0.083418	-20.554	-14.505	-2.777	3.4238	18.511	12.047	-5.2302	3.3404	-2.0435	-2.4586	1659.6
2.03	204	60	NaN	-3.0404	18.988	2.6982	-176.8	11.665	-9.7967	-8.2017	-814.66	1148.3	-16.43	844.89	1136.9	56.819	62.394	1	1	-2.3581	-0.17698	-20.556	-14.507	-2.7563	3.4832	18.592	12.061	-5.1144	3.3062	-1.9634	-2.4461	1659.6
2.04	205	60	NaN	-3.0222	19.059	2.7345	-176.8	11.666	-9.7803	-8.3192	-814.54	1148.4	-16.365	844.99	1136.9	56.852	66.447	1	1	-2.263	-0.27054	-20.557	-14.508	-2.7444	3.4826	18.662	12.062	-5.0074	3.2121	-1.8946	-2.446	1659.6
2.05	206	60	NaN	-3.0248	19.114	2.7627	-176.77	11.684	-9.765	-8.4275	-814.46	1148.4	-16.307	845.05	1136.9	55.666	70.23	1	1	-2.1679	-0.3641	-20.558	-14.509	-2.7527	3.5049	18.716	12.082	-4.9207	3.1408	-1.8423	-2.4275	1659.6
2.06	207	60	NaN	-3.0176	19.139	2.7488	-176.75	11.703	-9.7476	-8.3964	-814.44	1148.5	-16.235	845.11	1136.9	52.032	71.809	1	1	-2.0729	-0.45767	-20.56	-14.511	-2.747	3.5254	18.74	12.102	-4.8199	3.0677	-1.8201	-2.4089	1659.6
2.07	208	60	NaN	-2.9948	19.132	2.6988	-176.73	11.72	-9.7217	-8.2432	-814.46	1148.5	-16.135	845.19	1136.9	52.75	70.354	1	1	-1.9778	-0.55123	-20.561	-14.512	-2.7223	3.5424	18.732	12.12	-4.7001	2.9911	-1.8294	-2.3926	1659.7
2.08	209	60	NaN	-2.9737	19.105	2.6534	-176.7	11.746	-9.685	-8.1129	-814.54	1148.5	-16.014	845.26	1136.9	53.703	62.667	1	1	-1.8827	-0.64479	-20.563	-14.514	-2.701	3.5744	18.704	12.147	-4.5837	2.9296	-1.8587	-2.367	1659.9
2.09	210	60	NaN	-2.9674	19.089	2.6437	-176.68	11.772	-9.6905	-8.0613	-814.59	1148.5	-16.011	845.27	1136.9	55.09	45.477	1	1	-1.7876	-0.73835	-20.564	-14.515	-2.693	3.5927	18.689	12.172	-4.4806	2.8544	-1.8751	-2.3431	1659.9
2.1	211	60	NaN	-2.9611	19.071	2.7059	-176.67	11.816	-9.7158	-8.2132	-814.65	1148.5	-15.933	845.35	1136.9	57.138	43.159	1	1	-1.7498	-0.77557	-20.566	-14.517	-2.6947	3.5999	18.669	12.219	-4.4444	2.8243	-1.8971	-2.2984	1660.1
2.11	212	60	NaN	-2.9593	19.061	2.7565	-176.69	11.897	-9.706	-8.315	-814.7	1148.6	-15.792	845.35	1136.8	58.137	43.072	1	1	-1.7284	-0.79659	-20.568	-14.519	-2.7012	3.573	18.656	12.303	-4.4297	2.7764	-1.9123	-2.2166	1660.1
2.12	213	60	NaN	-2.953	19.051	2.7498	-176.71	11.981	-9.6674	-8.2351	-814.74	1148.6	-15.621	845.32	1136.8	57.885	45.416	1	1	-1.7071	-0.81761	-20.57	-14.521	-2.698	3.5402	18.644	12.388	-4.4051	2.7226	-1.9262	-2.1334	1660.1
2.13	214	60	NaN	-2.9335	19.032	2.6808	-176.72	12.039	-9.6339	-7.9673	-814.8	1148.6	-15.47	845.36	1136.8	58.722	42.897	1	1	-1.6857	-0.83862	-20.572	-14.523	-2.6745	3.5389	18.624	12.446	-4.3602	2.7003	-1.9483	-2.077	1660.2
2.14	215	60	NaN	-2.9175	19.006	2.6498	-176.7	12.167	-9.6532	-7.8232	-814.9	1148.6	-15.431	845.36	1136.7	59.92	45.151	1	1	-1.6644	-0.85964	-20.574	-14.525	-2.6549	3.5577	18.597	12.576	-4.3193	2.698	-1.9778	-1.9499	1660.3
2.15	216	60	NaN	-2.9117	18.996	2.6473	-176.71	12.235	-9.656	-7.764	-814.98	1148.6	-15.365	845.39	1136.7	60.995	48.922	1	1	-1.643	-0.88065	-20.577	-14.528	-2.6494	3.5551	18.586	12.646	-4.2924	2.6745	-1.9911	-1.8813	1660.4
2.16	217	60	NaN	-2.8992	18.995	2.6645	-176.71	12.292	-9.6648	-7.7621	-815.04	1148.6	-15.324	845.42	1136.6	61.26	52.127	1	1	-1.6216	-0.90167	-20.579	-14.53	-2.6383	3.5489	18.582	12.705	-4.2599	2.6472	-1.9966	-1.8244	1660.5
2.17	218	60	NaN	-2.8842	19.004	2.6941	-176.73	12.338	-9.6585	-7.7992	-815.09	1148.6	-15.244	845.49	1136.6	61.298	53.088	1	1	-1.6003	-0.92268	-20.581	-14.532	-2.6273	3.5318	18.589	12.754	-4.2276	2.6091	-1.9915	-1.7783	1660.6
2.18	219	60	NaN	-2.8682	19.023	2.7224	-176.74	12.381	-9.6499	-7.8277	-815.14	1148.6	-15.155	845.58	1136.5	63.143	55.098	1	1	-1.5789	-0.9437	-20.583	-14.534	-2.6155	3.5145	18.605	12.799	-4.1944	2.5708	-1.9782	-1.7354	1660.8
2.19	220	60	NaN	-2.8423	19.034	2.7245	-176.71	12.451	-9.7244	-7.7484	-815.27	1148.7	-15.294	845.73	1136.5	63.513	57.897	1	1	-1.5576	-0.96472	-20.585	-14.536	-2.5821	3.5464	18.615	12.871	-4.1396	2.5817	-1.9703	-1.6653	1661.1
2.2	221	60	NaN	-2.8359	19.05	2.6975	-176.69	12.481	-9.7867	-7.6472	-815.32	1148.7	-15.436	845.82	1136.5	61.325	60.005	1	1	-1.5362	-0.98573	-20.587	-14.538	-2.5673	3.579	18.631	12.901	-4.1035	2.5933	-1.9565	-1.6376	1661.2
2.21	222	60	NaN	-2.8174	19.069	2.6955	-176.67	12.512	-9.813	-7.6237	-815.36	1148.7	-15.473	845.87	1136.5	60.853	59.833	1	1	-1.5149	-1.0067	-20.589	-14.54	-2.5467	3.6017	18.649	12.932	-4.0615	2.595	-1.9406	-1.6082	1661.3
2.22	223	60	NaN	-2.8031	19.056	2.7749	-176.66	12.512	-9.7991	-7.831	-815.55	1148.8	-15.386	845.99	1136.4	58.67	58.057	1	1	-1.4935	-1.0278	-20.592	-14.543	-2.5426	3.6023	18.632	12.936	-4.0361	2.5746	-1.9594	-1.6062	1661.6
2.23	224	60	NaN	-2.7994	19.021	2.8854	-176.65	12.5	-9.7784	-8.1188	-815.81	1148.8	-15.289	846.15	1136.4	53.698	56.04	1	1	-1.4721	-1.0488	-20.594	-14.545	-2.5523	3.6004	18.593	12.929	-4.0244	2.5516	-2.001	-1.6161	1662
2.24	225	60	NaN	-2.8014	19.012	2.8971	-176.61	12.527	-9.8049	-8.1118	-815.87	1148.8	-15.367	846.2	1136.4	51.73	53.101	1	1	-1.4508	-1.0698	-20.596	-14.547	-2.5513	3.6366	18.582	12.956	-4.0021	2.5668	-2.0134	-1.5903	1662.1
2.25	226	60	NaN	-2.7922	19.056	2.7954	-176.58	12.555	-9.8174	-7.7561	-815.7	1148.8	-15.419	846.23	1136.3	50.343	48.731	1	1	-1.4294	-1.0908	-20.598	-14.549	-2.5281	3.6821	18.628	12.983	-3.9575	2.5913	-1.97	-1.5656	1662
2.26	227	60	NaN	-2.7803	19.045	2.7473	-176.53	12.618	-9.8203	-7.5639	-815.79	1148.7	-15.485	846.27	1136.3	48.285	42.995	1	1	-1.4081	-1.1118	-20.6	-14.551	-2.5072	3.7474	18.618	13.046	-3.9153	2.6356	-1.9824	-1.5048	1662.1
2.27	228	60	NaN	-2.7799	19.033	2.7369	-176.49	12.664	-9.7852	-7.5045	-815.89	1148.7	-15.446	846.31	1136.3	48.452	40.516	1	1	-1.4646	-1.0562	-20.598	-14.549	-2.5061	3.7847	18.605	13.092	-3.9707	2.7285	-1.9927	-1.4563	1662.3
2.28	229	60	NaN	-2.7892	19.037	2.7482	-176.47	12.694	-9.721	-7.5216	-815.96	1148.7	-15.309	846.35	1136.2	48.464	37.165	1	1	-1.5276	-0.99417	-20.595	-14.546	-2.5208	3.7955	18.608	13.124	-4.0484	2.8013	-1.9872	-1.422	1662.4
2.29	230	60	NaN	-2.8002	19.061	2.7686	-176.45	12.726	-9.665	-7.5672	-815.98	1148.7	-15.181	846.41	1136.2	46.852	50.773	1	1	-1.5907	-0.93213	-20.592	-14.543	-2.5378	3.8113	18.629	13.158	-4.1285	2.8792	-1.9632	-1.3856	1662.5
2.3	231	60	NaN	-2.8052	19.102	2.8062	-176.35	12.749	-9.7135	-7.6887	-816	1148.7	-15.372	846.6	1136.1	47.257	52.959	1	1	-1.6139	-0.90931	-20.592	-14.543	-2.5404	3.9108	18.668	13.183	-4.1542	3.0015	-1.9239	-1.36	1662.7
2.31	232	60	NaN	-2.7979	19.114	2.7819	-176.32	12.802	-9.7531	-7.6331	-816.05	1148.7	-15.505	846.67	1136.1	46.386	49.716	1	1	-1.613	-0.91014	-20.593	-14.544	-2.5267	3.954	18.678	13.238	-4.1397	3.0439	-1.9148	-1.3063	1662.8
2.32	233	60	NaN	-2.7819	19.106	2.7344	-176.3	12.842	-9.7682	-7.4891	-816.13	1148.7	-15.547	846.69	1136	46.53	46.811	1	1	-1.5459	-0.9762	-20.592	-14.543	-2.5042	3.9768	18.67	13.278	-4.0501	3.0006	-1.9219	-1.2644	1662.9
2.33	234	60	NaN	-2.7686	19.106	2.6944	-176.31	12.852	-9.7585	-7.3609	-816.17	1148.7	-15.506	846.73	1136	43.983	40.126	1	1	-1.5312	-0.99066	-20.59	-14.541	-2.488	3.9754	18.668	13.29	-4.0192	2.9848	-1.9214	-1.251	1663
2.34	235	60	NaN	-2.7646	19.123	2.6877	-176.32	12.84	-9.748	-7.3405	-816.17	1148.7	-15.46	846.81	1135.9	41.681	37.858	1	1	-2.0143	-0.51524	-20.587	-14.538	-2.4848	3.9614	18.684	13.279	-4.4992	3.4462	-1.9034	-1.259	1663
2.35	236	60	NaN	-2.765	19.13	2.732	-176.3	12.839	-9.7965	-7.4885	-816.19	1148.7	-15.597	846.88	1135.9	38.953	37.16	1	1	-2.1055	-0.42556	-20.58	-14.531	-2.4857	3.9811	18.689	13.28	-4.5912	3.5555	-1.8907	-1.2507	1663.1
2.36	237	60	NaN	-2.7713	19.138	2.7942	-176.28	12.879	-9.7874	-7.6762	-816.23	1148.7	-15.56	846.83	1135.9	36.885	38.796	1	1	-1.7868	-0.7392	-20.568	-14.519	-2.4997	3.9959	18.695	13.322	-4.2864	3.2567	-1.873	-1.1967	1663.1
2.37	238	60	NaN	-2.7757	19.126	2.8062	-176.26	12.889	-9.8218	-7.7021	-816.29	1148.8	-15.646	846.81	1135.8	37.28	38.333	1	1	-1.4125	-1.1075	-20.563	-14.514	-2.502	4.0135	18.681	13.334	-3.9145	2.9061	-1.8825	-1.1796	1663.2
2.38	239	60	NaN	-2.7734	19.107	2.7686	-176.25	12.893	-9.8432	-7.5843	-816.33	1148.7	-15.674	846.77	1135.7	32.284	39.248	1	1	-0.93752	-1.5748	-20.558	-14.509	-2.4947	4.0315	18.659	13.341	-3.4323	2.4567	-1.8995	-1.1683	1663.2
2.39	240	60	NaN	-2.7717	19.084	2.7209	-176.25	12.893	-9.8339	-7.4443	-816.37	1148.7	-15.588	846.71	1135.6	28.119	38.927	1	1	-0.21838	-2.2825	-20.552	-14.503	-2.4911	4.0353	18.634	13.343	-2.7095	1.7528	-1.9183	-1.1598	1663.1
2.4	241	60	NaN	-2.7849	19.057	2.7249	-176.27	12.874	-9.8184	-7.4587	-816.45	1148.7	-15.465	846.68	1135.5	25.728	38.977	1	1	0.30957	-2.802	-20.542	-14.493	-2.5091	4.0089	18.604	13.327	-2.1996	1.2069	-1.9377	-1.166	1663.2
2.41	242	60	NaN	-2.8062	19.061	2.7592	-176.25	12.906	-9.9023	-7.5726	-816.47	1148.7	-15.61	846.58	1135.5	30.263	40.156	1	1	0.74477	-3.2302	-20.529	-14.48	-2.5292	4.028	18.607	13.361	-1.7845	0.79779	-1.9227	-1.119	1663.1
2.42	243	60	NaN	-2.8065	19.081	2.7985	-176.24	12.925	-9.9561	-7.687	-816.45	1148.7	-15.627	846.42	1135.4	28.438	42.006	1	1	1.4278	-3.9024	-20.519	-14.47	-2.5329	4.0348	18.622	13.384	-1.1051	0.13246	-1.897	-1.0854	1662.9
2.43	244	60	NaN	-2.8057	19.098	2.8131	-176.23	12.933	-10.002	-7.736	-816.42	1148.7	-15.678	846.33	1135.3	44.912	45.76	1	1	2.2346	-4.6963	-20.509	-14.46	-2.532	4.0432	18.636	13.395	-0.29741	-0.65305	-1.8724	-1.0647	1662.8
2.44	245	60	NaN	-2.8046	19.112	2.8005	-176.23	12.938	-10.037	-7.7173	-816.4	1148.7	-15.712	846.25	1135.3	49.18	51.113	1	1	2.9515	-5.4017	-20.491	-14.442	-2.5291	4.0424	18.648	13.402	0.42242	-1.3593	-1.8432	-1.0404	1662.7
2.45	246	60	NaN	-2.8	19.127	2.7719	-176.25	12.95	-10.056	-7.665	-816.39	1148.7	-15.655	846.09	1135.1	49.323	53.898	1	1	3.3949	-5.838	-20.483	-14.434	-2.5246	4.0232	18.658	13.418	0.87036	-1.8148	-1.8241	-1.0152	1662.6
2.46	247	60	NaN	-2.7978	19.138	2.7525	-176.26	12.99	-10.073	-7.6543	-816.38	1148.7	-15.633	845.93	1135	44.564	58.216	1	1	3.5035	-5.9449	-20.484	-14.435	-2.5228	4.0157	18.664	13.464	0.98076	-1.9291	-1.82	-0.97124	1662.4
2.47	248	60	NaN	-2.8026	19.136	2.7779	-176.23	13.052	-10.135	-7.7747	-816.34	1148.8	-15.805	845.78	1134.9	44.807	59.362	1	1	3.9109	-6.3457	-20.487	-14.438	-2.5258	4.0476	18.658	13.531	1.3851	-2.2981	-1.8298	-0.90764	1662.2
2.48	249	60	NaN	-2.8011	19.112	2.7935	-176.2	13.111	-10.167	-7.8597	-816.35	1148.8	-15.909	845.65	1134.8	44.766	60.185	1	1	4.435	-6.8614	-20.489	-14.44	-2.5236	4.0754	18.629	13.594	1.9115	-2.786	-1.8603	-0.84635	1662.1
2.49	250	60	NaN	-2.8008	19.079	2.794	-176.17	13.164	-10.18	-7.8977	-816.36	1148.8	-15.975	845.53	1134.7	42.34	60.111	1	1	5.1543	-7.5692	-20.488	-14.439	-2.5223	4.1036	18.594	13.65	2.632	-3.4656	-1.8937	-0.78896	1662
2.5	251	60	NaN	-2.8057	19.043	2.7795	-176.14	13.225	-10.183	-7.8908	-816.36	1148.8	-16.024	845.4	1134.6	44.653	60.019	1	1	5.844	-8.2479	-20.487	-14.438	-2.5252	4.1414	18.555	13.713	3.3188	-4.1066	-1.9313	-0.72466	1661.8
2.51	252	60	NaN	-2.8082	18.982	2.7493	-176.09	13.338	-10.151	-7.8287	-816.38	1148.8	-16.011	845.18	1134.6	48.524	61.578	1	1	6.4347	-8.8291	-20.489	-14.44	-2.5261	4.1946	18.492	13.828	3.9086	-4.6345	-1.9968	-0.61123	1661.6
2.52	253	60	NaN	-2.8156	18.956	2.7504	-176.02	13.395	-10.147	-7.8474	-816.39	1148.8	-16.064	845.1	1134.6	50.903	62.137	1	1	7.3883	-9.7675	-20.495	-14.445	-2.5322	4.2588	18.464	13.887	4.8561	-5.5087	-2.0303	-0.55824	1661.6
2.53	254	60	NaN	-2.8371	18.949	2.7726	-175.96	13.464	-10.11	-7.9571	-816.34	1148.8	-16.056	844.99	1134.5	54.174	63.426	1	1	8.5561	-10.917	-20.502	-14.453	-2.5578	4.3178	18.456	13.957	5.9983	-6.5988	-2.0462	-0.4961	1661.4
2.54	255	60	NaN	-2.8532	18.965	2.7919	-175.89	13.53	-10.07	-8.0372	-816.24	1148.9	-16.051	844.87	1134.5	53.557	63.128	1	1	9.2927	-11.641	-20.492	-14.443	-2.5768	4.3862	18.471	14.024	6.7159	-7.2552	-2.0216	-0.41981	1661.2
2.55	256	60	NaN	-2.8606	18.976	2.829	-175.82	13.582	-10.052	-8.1519	-816.21	1148.9	-16.091	844.78	1134.6	50.063	59.379	1	1	9.8429	-12.183	-20.489	-14.44	-2.5867	4.4538	18.482	14.076	7.2562	-7.729	-2.0077	-0.36418	1661.1
2.56	257	60	NaN	-2.8678	18.945	2.9221	-175.77	13.615	-10.063	-8.4549	-816.36	1149	-16.172	844.74	1134.6	46.469	60.401	1	1	10.13	-12.465	-20.496	-14.447	-2.6016	4.493	18.45	14.111	7.5281	-7.9721	-2.0461	-0.3364	1661.2
2.57	258	60	NaN	-2.863	18.944	2.9151	-175.76	13.624	-9.9938	-8.4392	-816.35	1148.9	-15.993	844.69	1134.6	43.702	64.515	1	1	10.654	-12.981	-20.497	-14.448	-2.6024	4.4956	18.45	14.119	8.052	-8.4858	-2.0471	-0.32952	1661.1
2.58	259	60	NaN	-2.8508	19.002	2.8118	-175.73	13.619	-10.017	-8.1137	-816.12	1148.9	-16.076	844.67	1134.7	42.287	65.395	1	1	11.236	-13.554	-20.497	-14.448	-2.5762	4.5437	18.512	14.11	8.6602	-9.0102	-1.9852	-0.3383	1660.9
2.59	260	60	NaN	-2.8452	19.037	2.7688	-175.72	13.576	-10.046	-7.9816	-815.98	1148.9	-16.165	844.69	1134.7	45.059	63.809	1	1	11.589	-13.901	-20.495	-14.446	-2.5629	4.5673	18.55	14.063	9.0261	-9.3337	-1.9449	-0.3828	1660.8
2.6	261	60	NaN	-2.8494	19.022	2.8211	-175.73	13.459	-10.069	-8.1476	-816.01	1148.9	-16.206	844.78	1134.8	50.597	64.341	1	1	11.843	-14.151	-20.493	-14.444	-2.5714	4.5491	18.537	13.944	9.2713	-9.6016	-1.9563	-0.49971	1660.9
2.61	262	60	NaN	-2.8582	18.969	2.9149	-175.77	13.25	-10.101	-8.4339	-816.16	1149	-16.228	844.95	1135	55.899	63.754	1	1	11.923	-14.23	-20.493	-14.444	-2.5893	4.4994	18.486	13.733	9.3342	-9.7307	-2.0063	-0.71036	1661.2
2.62	263	60	NaN	-2.8478	18.977	2.8236	-175.82	13.002	-10.142	-8.1229	-815.96	1148.9	-16.319	845.07	1135.2	60.013	66.551	1	1	11.813	-14.122	-20.496	-14.447	-2.565	4.4597	18.503	13.475	9.2481	-9.6619	-1.9932	-0.9719	1661.1
2.63	264	60	NaN	-2.8466	18.945	2.7956	-175.89	12.787	-10.144	-8.011	-815.96	1148.9	-16.28	845.22	1135.3	60.846	66.832	1	1	11.568	-13.88	-20.502	-14.453	-2.5614	4.3977	18.477	13.255	9.0064	-9.4823	-2.0256	-1.1987	1661.3
2.64	265	60	NaN	-2.8482	18.905	2.7819	-175.97	12.542	-10.163	-7.9406	-816.01	1148.9	-16.326	845.43	1135.4	60.648	67.073	1	1	11.563	-13.876	-20.503	-14.454	-2.559	4.3238	18.443	13.005	9.0042	-9.5518	-2.0604	-1.4492	1661.5
2.65	266	60	NaN	-2.8489	18.878	2.7826	-176.07	12.251	-10.236	-7.9135	-816.05	1148.8	-16.559	845.63	1135.6	61.018	65.682	1	1	11.607	-13.919	-20.503	-14.454	-2.5508	4.2318	18.421	12.708	9.0562	-9.6869	-2.0817	-1.746	1661.8
2.66	267	60	NaN	-2.8477	18.877	2.7975	-176.19	11.938	-10.335	-7.9347	-816.05	1148.8	-16.875	845.8	1135.7	60.506	64.535	1	1	11.725	-14.034	-20.503	-14.454	-2.5395	4.1208	18.425	12.39	9.1851	-9.9135	-2.0778	-2.0644	1661.9
2.67	268	60	NaN	-2.8484	18.901	2.818	-176.31	11.68	-10.332	-7.9856	-816.03	1148.8	-16.88	845.93	1135.9	60.348	62.347	1	1	11.862	-14.169	-20.503	-14.454	-2.5418	4.0015	18.453	12.128	9.3198	-10.168	-2.0496	-2.3254	1662
2.68	269	60	NaN	-2.8451	18.941	2.8293	-176.36	11.134	-10.529	-7.9786	-815.99	1148.9	-17.446	846.73	1136.1	54.235	55.757	1	1	12.033	-14.338	-20.503	-14.454	-2.5189	3.9625	18.502	11.574	9.5141	-10.375	-2.0013	-2.8799	1662.8
2.69	270	60	NaN	-2.8395	18.96	2.838	-176.43	10.903	-10.532	-7.9921	-815.95	1148.9	-17.462	847.01	1136.2	43.454	51.168	0	1	12.136	-14.439	-20.506	-14.457	-2.5133	3.8932	18.523	11.34	9.6225	-10.546	-1.9829	-3.1167	1663
2.7	271	60	NaN	-2.8281	18.959	2.8245	-176.53	10.691	-10.54	-7.9211	-815.96	1148.9	-17.565	847.16	1136.3	41.126	46.71	0	1	12.165	-14.467	-20.511	-14.462	-2.4959	3.8	18.525	11.125	9.6686	-10.667	-1.9855	-3.3374	1663.2
2.71	272	60	NaN	-2.8108	18.943	2.8019	-176.64	10.469	-10.576	-7.8002	-816.03	1148.8	-17.798	847.31	1136.4	23.649	41.636	0	1	11.894	-14.201	-20.518	-14.469	-2.4664	3.7019	18.515	10.897	9.4277	-10.499	-2.0029	-3.5724	1663.4
2.72	273	60	NaN	-2.7915	18.926	2.8047	-176.72	10.398	-10.539	-7.7574	-816.09	1148.8	-17.816	847.39	1136.5	29.262	40.707	0	1	11.523	-13.836	-20.524	-14.475	-2.4451	3.6249	18.5	10.824	9.0778	-10.211	-2.0235	-3.6505	1663.6
2.73	274	60	NaN	-2.7879	18.928	2.8289	-176.76	10.401	-10.567	-7.7793	-816.11	1148.8	-18.15	847.46	1136.5	23.649	38.128	0	1	11.068	-13.388	-20.528	-14.479	-2.4307	3.5936	18.504	10.826	8.6369	-9.7944	-2.0237	-3.6531	1663.7
2.74	275	60	NaN	-2.7833	18.935	2.8649	-176.79	10.489	-10.563	-7.839	-816.12	1148.9	-18.354	847.45	1136.6	27.15	38.741	0	1	11.256	-13.573	-20.538	-14.489	-2.4211	3.5741	18.512	10.912	8.8347	-9.9991	-2.0256	-3.5771	1663.6
2.75	276	60	NaN	-2.7757	18.949	2.883	-176.83	10.645	-10.545	-7.8513	-816.09	1148.9	-18.524	847.33	1136.6	23.649	35.89	0	1	11.485	-13.799	-20.549	-14.5	-2.4081	3.5414	18.527	11.066	9.0772	-10.258	-2.0212	-3.4331	1663.5
2.76	277	60	NaN	-2.765	18.962	2.8814	-176.82	10.869	-10.546	-7.7979	-816.07	1148.9	-18.822	847.19	1136.6	35.621	37.219	0	1	11.632	-13.943	-20.559	-14.51	-2.3852	3.5565	18.541	11.29	9.2463	-10.386	-2.0173	-3.2193	1663.3
2.77	278	60	NaN	-2.7535	18.967	2.867	-176.74	11.142	-10.566	-7.6955	-816.1	1148.8	-19.273	847.11	1136.7	38.302	38.041	0	1	11.62	-13.931	-20.567	-14.518	-2.3547	3.6549	18.547	11.562	9.2652	-10.277	-2.0196	-2.9562	1663.3
2.78	279	60	NaN	-2.7501	18.971	2.842	-176.72	11.343	-10.476	-7.5998	-816.1	1148.8	-19.343	847.04	1136.6	39.278	36.413	0	1	11.29	-13.607	-20.571	-14.522	-2.3455	3.68	18.55	11.764	8.9448	-9.9271	-2.0205	-2.7578	1663.2
2.79	280	60	NaN	-2.744	18.975	2.846	-176.7	11.608	-10.446	-7.5903	-816.12	1148.8	-19.518	846.91	1136.6	44.504	40.002	0	1	11.223	-13.541	-20.58	-14.531	-2.333	3.71	18.555	12.029	8.8898	-9.8307	-2.0251	-2.5026	1663.1
2.8	281	60	NaN	-2.7367	18.984	2.8626	-176.67	11.89	-10.344	-7.6092	-816.13	1148.8	-19.522	846.75	1136.6	40.915	35.969	0	1	11.174	-13.492	-20.592	-14.543	-2.3262	3.7359	18.563	12.31	8.8474	-9.7563	-2.0293	-2.2332	1663
2.81	282	60	NaN	-2.7324	18.992	2.8887	-176.62	12.203	-10.213	-7.6549	-816.13	1148.7	-19.506	846.61	1136.5	38.378	41.38	0	1	10.471	-12.8	-20.605	-14.556	-2.324	3.793	18.57	12.625	8.1465	-9.0075	-2.0356	-1.9313	1662.8
2.82	283	60	NaN	-2.7341	18.994	2.9139	-176.52	12.528	-10.1	-7.7152	-816.15	1148.7	-19.573	846.55	1136.5	35.131	38.332	0	1	10.196	-12.53	-20.615	-14.566	-2.3255	3.8893	18.571	12.951	7.8703	-8.6408	-2.0446	-1.6155	1662.8
2.83	284	60	NaN	-2.7423	18.985	2.9164	-176.43	12.772	-10.016	-7.7547	-816.18	1148.7	-19.674	846.54	1136.4	28.896	51.975	0	1	10.339	-12.671	-20.622	-14.573	-2.3316	3.9844	18.561	13.196	8.007	-8.6862	-2.0616	-1.3777	1662.8
2.84	285	60	NaN	-2.7522	18.976	2.8782	-176.29	12.899	-10.002	-7.67	-816.19	1148.7	-19.919	846.68	1136.4	31.024	68.429	0	1	10.468	-12.798	-20.63	-14.58	-2.3302	4.1326	18.552	13.323	8.1377	-8.6652	-2.0777	-1.2574	1663
2.85	286	60	NaN	-2.7588	18.969	2.8776	-176.21	12.946	-9.9634	-7.6861	-816.22	1148.7	-19.933	846.82	1136.3	33.477	70.703	0	1	10.583	-12.912	-20.637	-14.588	-2.3369	4.2122	18.544	13.371	8.2466	-8.6994	-2.0925	-1.2166	1663.1
2.86	287	60	NaN	-2.7718	18.967	2.8934	-176.16	12.934	-9.9562	-7.7566	-816.24	1148.7	-19.935	846.96	1136.3	33.085	73.342	0	1	11.56	-13.873	-20.658	-14.609	-2.3523	4.2623	18.542	13.359	9.2081	-9.6104	-2.1162	-1.2502	1663.3
2.87	288	60	NaN	-2.784	18.97	2.9067	-176.11	12.874	-9.9752	-7.8277	-816.26	1148.6	-19.938	847.09	1136.3	33.557	74.047	0	1	12.956	-15.246	-20.694	-14.645	-2.3668	4.3028	18.545	13.299	10.589	-10.943	-2.1487	-1.3463	1663.4
2.88	289	60	NaN	-2.7798	18.975	2.9038	-176.08	12.779	-9.9768	-7.8493	-816.26	1148.6	-19.829	847.19	1136.3	33.724	71.139	0	1	15.145	-17.4	-20.76	-14.711	-2.3672	4.3346	18.551	13.203	12.777	-13.065	-2.21	-1.5082	1663.5
2.89	290	60	NaN	-2.7806	18.977	2.8851	-176.08	12.757	-9.97	-7.805	-816.26	1148.6	-19.769	847.15	1136.4	33.81	70.125	0	1	15.813	-18.057	-20.787	-14.738	-2.3685	4.3326	18.554	13.18	13.444	-13.724	-2.2332	-1.5584	1663.5
2.9	291	60	NaN	-2.7923	18.962	2.8747	-176.1	12.589	-9.9437	-7.8347	-816.29	1148.6	-19.501	847.21	1136.4	32.571	68.894	0	1	15.733	-17.978	-20.796	-14.747	-2.3905	4.3062	18.541	13.011	13.342	-13.672	-2.2541	-1.7359	1663.6
2.91	292	60	NaN	-2.8076	18.95	2.8666	-176.12	12.387	-9.9368	-7.8847	-816.34	1148.6	-19.186	847.23	1136.4	32.389	70.855	0	1	15.173	-17.428	-20.808	-14.759	-2.4183	4.2668	18.531	12.806	12.755	-13.161	-2.2763	-1.9523	1663.7
2.92	293	60	NaN	-2.8201	18.945	2.8554	-176.13	12.203	-9.9684	-7.9162	-816.37	1148.6	-19.001	847.24	1136.5	34.645	72.438	0	1	14.626	-16.89	-20.82	-14.771	-2.4383	4.2481	18.528	12.62	12.188	-12.641	-2.2912	-2.1508	1663.7
2.93	294	60	NaN	-2.8261	18.946	2.8428	-176.12	12.05	-10.036	-7.9242	-816.37	1148.6	-19.016	847.3	1136.5	33.591	70.576	0	1	14.288	-16.557	-20.83	-14.781	-2.4441	4.2662	18.531	12.466	11.844	-12.291	-2.2992	-2.3156	1663.7
2.94	295	60	NaN	-2.8299	18.946	2.8565	-176.12	11.872	-10.086	-8.0053	-816.38	1148.6	-18.928	847.39	1136.6	33.502	70.616	0	1	14.052	-16.325	-20.844	-14.795	-2.4538	4.253	18.531	12.286	11.599	-12.072	-2.3128	-2.509	1663.8
2.95	296	60	NaN	-2.8465	18.957	2.844	-176.15	11.676	-10.206	-8.0467	-816.41	1148.6	-18.773	847.26	1136.6	33.506	68.536	0	1	13.937	-16.211	-20.863	-14.814	-2.4771	4.2217	18.544	12.089	11.46	-11.989	-2.3186	-2.7246	1663.7
2.96	297	60	NaN	-2.8496	18.972	2.8219	-176.18	11.568	-10.266	-8.0146	-816.39	1148.6	-18.597	847.15	1136.6	30.123	63.928	0	1	13.791	-16.068	-20.881	-14.832	-2.4852	4.1847	18.559	11.981	11.306	-11.883	-2.3216	-2.8512	1663.6
2.97	298	60	NaN	-2.8519	18.984	2.8119	-176.23	11.526	-10.27	-8.0051	-816.38	1148.5	-18.319	847.03	1136.6	26.45	61.658	0	1	13.659	-15.938	-20.895	-14.846	-2.4967	4.1269	18.572	11.939	11.162	-11.811	-2.3233	-2.9069	1663.5
2.98	299	60	NaN	-2.8593	18.999	2.8162	-176.29	11.529	-10.275	-8.05	-816.39	1148.5	-17.993	846.87	1136.5	25.098	60.924	0	1	13.582	-15.862	-20.895	-14.846	-2.5168	4.0542	18.586	11.942	11.065	-11.808	-2.3091	-2.9044	1663.3
2.99	300	60	NaN	-2.8612	19.038	2.8073	-176.33	11.578	-10.375	-8.063	-816.35	1148.5	-17.885	846.65	1136.5	26.588	60.352	0	1	13.978	-16.252	-20.914	-14.865	-2.5228	4.0075	18.624	11.993	11.455	-12.244	-2.2902	-2.8722	1663.1
3	301	60	NaN	-2.8656	19.055	2.8087	-176.39	11.602	-10.338	-8.0991	-816.33	1148.6	-17.494	846.55	1136.4	26.883	61.883	0	1	14.645	-16.908	-20.943	-14.894	-2.5419	3.9305	18.637	12.019	12.103	-12.978	-2.3059	-2.8747	1663
3.01	302	60	NaN	-2.8775	19.069	2.7942	-176.42	11.69	-10.377	-8.0877	-816.3	1148.5	-17.368	846.36	1136.4	25.721	59.72	0	1	14.19	-16.461	-20.946	-14.897	-2.5578	3.9011	18.651	12.107	11.633	-12.56	-2.2945	-2.7895	1662.7
3.02	303	60	NaN	-2.8991	19.08	2.7904	-176.5	11.816	-10.374	-8.1241	-816.28	1148.5	-17.063	846.16	1136.3	24.884	62.593	0	1	13.117	-15.404	-20.934	-14.885	-2.5911	3.8076	18.66	12.236	10.526	-11.597	-2.2737	-2.649	1662.5
3.03	304	60	NaN	-2.925	19.085	2.7915	-176.62	11.973	-10.333	-8.194	-816.27	1148.5	-16.589	846	1136.2	27.369	63.128	0	1	13.875	-16.15	-20.951	-14.902	-2.6356	3.6708	18.661	12.397	11.239	-12.479	-2.2898	-2.505	1662.3
3.04	305	60	NaN	-2.9463	19.082	2.7742	-176.68	12.164	-10.338	-8.2196	-816.23	1148.5	-16.27	845.93	1136.1	28.791	63.546	0	1	13.822	-16.099	-20.951	-14.902	-2.6688	3.5954	18.656	12.591	11.154	-12.503	-2.2953	-2.3108	1662.2
3.05	306	60	NaN	-2.9718	19.069	2.7668	-176.68	12.381	-10.458	-8.2573	-816.19	1148.5	-16.321	845.88	1136.1	27.257	67.854	0	1	12.655	-14.95	-20.928	-14.879	-2.6938	3.5942	18.64	12.809	9.9613	-11.356	-2.2876	-2.0695	1662.1
3.06	307	60	NaN	-2.9946	19.052	2.7473	-176.67	12.507	-10.563	-8.2466	-816.16	1148.5	-16.389	845.93	1136	29.916	67.913	0	1	12.591	-14.887	-20.924	-14.875	-2.7139	3.6076	18.623	12.937	9.8775	-11.28	-2.301	-1.938	1662.2
3.07	308	60	NaN	-3.0162	19.04	2.7469	-176.68	12.587	-10.584	-8.2794	-816.16	1148.5	-16.302	845.95	1136	26.383	63.301	0	1	12.759	-15.053	-20.923	-14.874	-2.7397	3.5938	18.61	13.017	10.02	-11.459	-2.3129	-1.8569	1662.2
3.08	309	60	NaN	-3.035	19.029	2.7503	-176.71	12.623	-10.581	-8.3239	-816.14	1148.5	-16.122	846.05	1136	27.277	66.94	0	1	12.832	-15.125	-20.916	-14.866	-2.7662	3.5608	18.599	13.053	10.066	-11.564	-2.3166	-1.8138	1662.3
3.09	310	60	NaN	-3.0497	19.007	2.7539	-176.74	12.595	-10.621	-8.3782	-816.09	1148.4	-15.958	846.36	1136	29.161	62.984	0	1	12.949	-15.239	-20.913	-14.864	-2.7885	3.52	18.578	13.024	10.16	-11.719	-2.3349	-1.8402	1662.5
3.1	311	60	NaN	-3.064	18.937	2.8414	-176.81	12.429	-10.656	-8.6708	-816.24	1148.5	-15.825	846.76	1136.1	26.331	56.975	0	1	13.236	-15.521	-20.929	-14.88	-2.8175	3.4409	18.51	12.856	10.418	-12.08	-2.4186	-2.024	1663.1
3.11	312	60	NaN	-3.0682	18.961	2.7748	-176.9	12.158	-10.64	-8.4618	-816	1148.4	-15.579	847.14	1136.2	23.785	57.711	0	1	12.785	-15.078	-20.912	-14.863	-2.823	3.3453	18.539	12.58	9.9625	-11.733	-2.3726	-2.2834	1663.2
3.12	313	60	NaN	-3.0765	18.977	2.8172	-176.97	11.935	-10.603	-8.5975	-815.87	1148.4	-15.329	847.4	1136.2	23.649	54.663	0	1	11.833	-14.141	-20.872	-14.823	-2.8446	3.2643	18.558	12.354	8.9886	-10.877	-2.3144	-2.4694	1663.3
3.13	314	60	NaN	-3.0785	18.972	2.8393	-177.03	11.685	-10.576	-8.6586	-815.81	1148.4	-15.143	847.67	1136.3	24.451	52.865	0	1	11.468	-13.782	-20.86	-14.811	-2.8552	3.1944	18.556	12.101	8.6124	-10.587	-2.3043	-2.7098	1663.5
3.14	315	60	NaN	-3.0725	18.952	2.7871	-177.09	11.405	-10.571	-8.4787	-815.76	1148.3	-15.031	847.96	1136.4	23.649	50.782	0	1	10.97	-13.292	-20.852	-14.803	-2.8468	3.1331	18.54	11.817	8.1236	-10.159	-2.3121	-2.9864	1663.8
3.15	316	60	NaN	-3.0727	18.941	2.7738	-177.14	11.229	-10.572	-8.4421	-815.73	1148.3	-14.927	848.13	1136.5	25.459	48.998	0	1	10.244	-12.577	-20.852	-14.803	-2.8494	3.0853	18.533	11.636	7.3942	-9.4918	-2.3195	-3.1668	1663.9
3.16	317	60	NaN	-3.0758	18.93	2.7773	-177.19	11.028	-10.509	-8.4757	-815.71	1148.3	-14.632	848.36	1136.5	26.135	46.908	0	1	9.8945	-12.234	-20.844	-14.795	-2.8638	3.0215	18.523	11.434	7.0308	-9.2121	-2.3213	-3.361	1664.1
3.17	318	60	NaN	-3.0776	18.924	2.7679	-177.22	10.889	-10.548	-8.4666	-815.67	1148.3	-14.563	848.54	1136.5	24.875	53.746	0	1	9.6517	-11.995	-20.835	-14.786	-2.8677	2.9898	18.519	11.294	6.784	-9.0049	-2.3159	-3.4914	1664.3
3.18	319	60	NaN	-3.0822	18.917	2.7545	-177.23	10.806	-10.601	-8.4397	-815.63	1148.2	-14.528	848.65	1136.5	25.29	49.529	0	1	9.5225	-11.868	-20.828	-14.779	-2.8727	2.9843	18.512	11.211	6.6498	-8.8833	-2.3155	-3.5675	1664.3
3.19	320	60	NaN	-3.0907	18.907	2.7449	-177.21	10.81	-10.627	-8.4267	-815.6	1148.2	-14.435	848.64	1136.4	24.553	47.583	0	1	9.417	-11.764	-20.823	-14.774	-2.8839	2.9925	18.502	11.216	6.5331	-8.7712	-2.3211	-3.5584	1664.3
3.2	321	60	NaN	-3.1012	18.898	2.7439	-177.2	10.935	-10.623	-8.4511	-815.61	1148.2	-14.283	848.47	1136.4	25.488	44.67	0	1	9.252	-11.601	-20.826	-14.777	-2.9004	3.0009	18.492	11.342	6.3516	-8.6005	-2.3348	-3.436	1664.1
3.21	322	60	NaN	-3.1051	18.9	2.7404	-177.18	11.057	-10.626	-8.4478	-815.59	1148.2	-14.192	848.32	1136.3	24.9	41.754	0	1	9.3612	-11.709	-20.828	-14.779	-2.9073	3.0224	18.492	11.465	6.4539	-8.6865	-2.3364	-3.3136	1664
3.22	323	60	NaN	-3.1305	18.92	2.794	-177.11	11.27	-10.665	-8.6477	-815.58	1148.2	-14.214	848.16	1136.3	23.649	41.663	0	1	9.6906	-12.033	-20.828	-14.779	-2.9388	3.0773	18.508	11.681	6.7518	-8.9557	-2.3195	-3.0977	1663.8
3.23	324	60	NaN	-3.1499	18.941	2.8128	-177.08	11.482	-10.716	-8.7197	-815.58	1148.2	-14.22	848.05	1136.2	24.106	41.217	0	1	9.2754	-11.624	-20.833	-14.784	-2.9605	3.1055	18.527	11.896	6.315	-8.5189	-2.3058	-2.888	1663.7
3.24	325	60	NaN	-3.1546	18.951	2.7843	-177.09	11.632	-10.748	-8.616	-815.6	1148.2	-14.191	848	1136.2	23.649	40.856	0	1	9.0975	-11.449	-20.836	-14.787	-2.9626	3.1034	18.537	12.046	6.1349	-8.3459	-2.2992	-2.7404	1663.7
3.25	326	60	NaN	-3.1492	18.952	2.745	-177.11	11.727	-10.745	-8.4629	-815.61	1148.2	-14.136	847.97	1136.2	23.649	38.803	0	1	9.4526	-11.799	-20.834	-14.785	-2.9538	3.0831	18.539	12.14	6.4988	-8.7157	-2.296	-2.6454	1663.6
3.26	327	60	NaN	-3.1622	18.985	2.8136	-177.13	11.96	-10.737	-8.6732	-815.61	1148.2	-14.036	847.83	1136.1	23.649	39.932	0	1	9.8466	-12.186	-20.834	-14.785	-2.9775	3.0523	18.57	12.375	6.8691	-9.1342	-2.2649	-2.41	1663.5
3.27	328	60	NaN	-3.1572	18.991	2.7524	-177.16	12.146	-10.766	-8.4274	-815.67	1148.1	-14.075	847.78	1136.1	23.649	39.026	0	1	10.319	-12.652	-20.837	-14.788	-2.9627	3.0392	18.577	12.56	7.3567	-9.6124	-2.2604	-2.2278	1663.5
3.28	329	60	NaN	-3.1628	19.009	2.7766	-177.18	12.273	-10.749	-8.4772	-815.72	1148.1	-14.018	847.74	1136.1	24.262	38.674	0	1	10.722	-13.048	-20.846	-14.797	-2.9719	3.0146	18.593	12.688	7.75	-10.033	-2.2527	-2.1088	1663.5
3.29	330	60	NaN	-3.1667	19.026	2.8243	-177.19	12.384	-10.732	-8.594	-815.77	1148.1	-13.991	847.7	1136	23.649	39.363	0	1	11.045	-13.365	-20.856	-14.807	-2.9808	3.0008	18.61	12.8	8.0637	-10.364	-2.2464	-2.0069	1663.5
3.3	331	60	NaN	-3.1622	19.037	2.851	-177.18	12.489	-10.74	-8.628	-815.85	1148.1	-14.056	847.68	1136	24.446	38.704	0	1	10.988	-13.31	-20.861	-14.812	-2.9752	3.0109	18.62	12.905	8.0133	-10.299	-2.2408	-1.9071	1663.6
3.31	332	60	NaN	-3.1556	19.045	2.8762	-177.15	12.542	-10.754	-8.6769	-815.92	1148.1	-14.139	847.69	1136	23.679	37.956	0	1	10.989	-13.31	-20.868	-14.819	-2.9675	3.0379	18.629	12.958	8.0211	-10.272	-2.2384	-1.8607	1663.7
3.32	333	60	NaN	-3.1567	19.065	2.8917	-177.15	12.557	-10.738	-8.6937	-816.01	1148.1	-14.129	847.71	1136	25.63	37.735	0	1	11.041	-13.362	-20.876	-14.827	-2.9695	3.0354	18.648	12.973	8.0716	-10.326	-2.2278	-1.8537	1663.8
3.33	334	60	NaN	-3.147	19.076	2.8879	-177.14	12.558	-10.698	-8.639	-816.08	1148.1	-14.045	847.73	1136	23.649	39.466	0	1	11.079	-13.399	-20.879	-14.83	-2.9609	3.0455	18.66	12.974	8.1181	-10.354	-2.2184	-1.8554	1663.9
3.34	335	60	NaN	-3.1415	19.086	2.8881	-177.11	12.549	-10.693	-8.5993	-816.16	1148.1	-14.07	847.74	1136	24.863	40.608	0	1	11.115	-13.435	-20.881	-14.832	-2.9532	3.0787	18.672	12.964	8.1622	-10.356	-2.2092	-1.8679	1664
3.35	336	60	NaN	-3.139	19.1	2.8917	-177.07	12.53	-10.707	-8.5775	-816.25	1148.1	-14.152	847.77	1136	23.649	37.833	0	1	10.889	-13.212	-20.88	-14.831	-2.9471	3.1212	18.686	12.944	7.9415	-10.091	-2.1943	-1.887	1664.1
3.36	337	60	NaN	-3.1309	19.12	2.8885	-177.04	12.503	-10.687	-8.5394	-816.31	1148	-14.126	847.78	1136	23.937	38.351	0	1	10.669	-12.996	-20.879	-14.83	-2.9385	3.1516	18.706	12.917	7.7307	-9.8444	-2.1729	-1.913	1664.1
3.37	338	60	NaN	-3.1341	19.163	2.9209	-176.98	12.469	-10.68	-8.6064	-816.4	1148	-14.161	847.76	1136	23.649	37.273	0	1	10.536	-12.865	-20.877	-14.828	-2.9429	3.2151	18.749	12.883	7.5932	-9.6499	-2.129	-1.9451	1664.2
3.38	339	60	NaN	-3.1222	19.195	2.9182	-176.91	12.426	-10.691	-8.5438	-816.5	1148	-14.233	847.74	1136	25.538	38.459	0	1	10.869	-13.193	-20.871	-14.822	-2.9264	3.2873	18.781	12.84	7.9427	-9.9053	-2.0897	-1.9812	1664.3
3.39	340	60	NaN	-3.1129	19.216	2.9177	-176.86	12.389	-10.689	-8.49	-816.59	1148	-14.236	847.72	1136	24.052	36.913	0	1	11.382	-13.698	-20.863	-14.814	-2.9151	3.3334	18.802	12.803	8.4671	-10.364	-2.0605	-2.0105	1664.4
3.4	341	60	NaN	-3.099	19.244	2.9254	-176.82	12.36	-10.675	-8.4579	-816.67	1148	-14.194	847.68	1136	24.529	36.714	0	1	11.568	-13.88	-20.867	-14.818	-2.9016	3.3756	18.829	12.775	8.666	-10.504	-2.0377	-2.043	1664.4
3.41	342	60	NaN	-3.0773	19.286	2.9774	-176.77	12.342	-10.659	-8.5513	-816.76	1148.1	-14.152	847.62	1135.9	25.564	38.32	0	1	11.489	-13.803	-20.87	-14.821	-2.8845	3.4268	18.869	12.759	8.6045	-10.376	-2.0012	-2.0617	1664.4
3.42	343	60	NaN	-3.0767	19.309	3.2339	-176.74	12.346	-10.646	-9.2705	-816.94	1148.3	-14.093	847.56	1135.9	25.763	38.809	0	1	11.122	-13.441	-20.872	-14.823	-2.9107	3.4213	18.883	12.772	8.2108	-10.02	-1.989	-2.0505	1664.6
3.43	344	60	NaN	-3.1011	19.352	3.1686	-176.68	12.372	-10.666	-9.095	-816.91	1148.2	-14.167	847.49	1135.9	25.413	38.401	0	1	10.829	-13.153	-20.867	-14.818	-2.9265	3.4899	18.928	12.796	7.9025	-9.6632	-1.939	-2.0219	1664.5
3.44	345	60	NaN	-3.1099	19.386	3.143	-176.64	12.453	-10.659	-9.0148	-816.98	1148.2	-14.182	847.33	1135.9	24.536	39.281	0	1	10.625	-12.953	-20.854	-14.805	-2.932	3.5411	18.962	12.878	7.6934	-9.4118	-1.892	-1.9276	1664.4
3.45	346	60	NaN	-3.105	19.412	3.1458	-176.6	12.537	-10.639	-9.0036	-817.08	1148.2	-14.168	847.17	1135.8	23.79	36.833	0	1	10.028	-12.365	-20.845	-14.796	-2.9272	3.5827	18.986	12.963	7.1008	-8.7822	-1.8598	-1.8334	1664.3
3.46	347	60	NaN	-3.0923	19.434	3.1447	-176.55	12.607	-10.623	-8.9773	-817.16	1148.2	-14.171	847.06	1135.8	24.482	39.385	0	1	9.6661	-12.009	-20.836	-14.787	-2.9135	3.6326	19.006	13.035	6.7526	-8.3762	-1.8296	-1.7517	1664.3
3.47	348	60	NaN	-3.0781	19.464	3.1266	-176.48	12.708	-10.617	-8.9027	-817.26	1148.2	-14.224	846.91	1135.7	24.575	38.098	0	1	10.189	-12.523	-20.821	-14.772	-2.8949	3.7074	19.035	13.137	7.2939	-8.8158	-1.7864	-1.6353	1664.2
3.48	349	60	NaN	-3.0732	19.502	3.1562	-176.44	12.8	-10.559	-9.0208	-817.35	1148.2	-14.128	846.75	1135.7	26.228	38.85	0	1	10.199	-12.534	-20.814	-14.765	-2.8974	3.7325	19.072	13.23	7.3019	-8.801	-1.7428	-1.5356	1664.2
3.49	350	60	NaN	-3.0755	19.527	3.168	-176.4	12.842	-10.552	-9.0741	-817.41	1148.2	-14.182	846.68	1135.7	24.991	38.782	0	1	9.9361	-12.274	-20.811	-14.762	-2.8996	3.7727	19.096	13.272	7.0365	-8.5018	-1.7148	-1.4901	1664.2
3.5	351	60	NaN	-3.077	19.539	3.1493	-176.38	12.856	-10.551	-9.0235	-817.46	1148.2	-14.22	846.66	1135.7	24.146	38.465	0	1	9.6761	-12.019	-20.804	-14.755	-2.8981	3.7979	19.108	13.287	6.778	-8.2208	-1.6961	-1.468	1664.2
3.51	352	60	NaN	-3.0764	19.547	3.1093	-176.37	12.862	-10.529	-8.9152	-817.5	1148.2	-14.183	846.64	1135.7	23.649	37.482	0	1	9.407	-11.754	-20.797	-14.748	-2.895	3.8094	19.117	13.293	6.512	-7.9445	-1.68	-1.4545	1664.2
3.52	353	60	NaN	-3.0762	19.566	3.0695	-176.35	12.872	-10.478	-8.834	-817.54	1148.2	-14.11	846.57	1135.7	24.802	36.992	0	1	8.9029	-11.258	-20.777	-14.728	-2.8946	3.8294	19.136	13.303	6.0083	-7.4285	-1.6412	-1.4251	1664.2
3.53	354	60	NaN	-3.0798	19.577	3.037	-176.3	12.883	-10.489	-8.753	-817.6	1148.2	-14.219	846.49	1135.7	23.815	37.528	0	1	8.5468	-10.907	-20.765	-14.716	-2.8916	3.8894	19.148	13.312	5.6552	-7.0181	-1.6177	-1.4043	1664.2
3.54	355	60	NaN	-3.0917	19.597	3.057	-176.28	12.837	-10.454	-8.8412	-817.62	1148.2	-14.19	846.5	1135.7	24.488	38.65	0	1	8.3861	-10.749	-20.765	-14.716	-2.9075	3.8999	19.168	13.266	5.4785	-6.8494	-1.5974	-1.4499	1664.2
3.55	356	60	NaN	-3.1016	19.618	3.096	-176.28	12.797	-10.43	-8.977	-817.6	1148.2	-14.167	846.5	1135.7	25.149	36.786	0	1	8.1786	-10.545	-20.763	-14.714	-2.9229	3.8971	19.188	13.227	5.2557	-6.6481	-1.5754	-1.4872	1664.2
3.56	357	60	NaN	-3.1086	19.632	3.1133	-176.27	12.762	-10.427	-9.0314	-817.6	1148.2	-14.225	846.48	1135.7	24.62	39	0	1	7.8784	-10.25	-20.761	-14.712	-2.9298	3.9048	19.201	13.193	4.9486	-6.3449	-1.5597	-1.5192	1664.1
3.57	358	60	NaN	-3.1134	19.637	3.09	-176.26	12.73	-10.442	-8.9523	-817.62	1148.2	-14.369	846.45	1135.7	23.649	38.133	0	1	7.2827	-9.6636	-20.758	-14.709	-2.9269	3.9301	19.206	13.16	4.3558	-5.7335	-1.5514	-1.5488	1664.1
3.58	359	60	NaN	-3.1152	19.645	3.0759	-176.25	12.742	-10.465	-8.9115	-817.59	1148.2	-14.47	846.36	1135.8	24.779	35.861	0	1	6.8822	-9.2695	-20.755	-14.706	-2.9238	3.9401	19.216	13.171	3.9584	-5.3294	-1.5385	-1.5343	1664
3.59	360	60	NaN	-3.1115	19.649	3.0795	-176.26	12.754	-10.487	-8.9193	-817.58	1148.2	-14.509	846.28	1135.8	23.834	37.238	0	1	6.6094	-9.0011	-20.751	-14.702	-2.919	3.9358	19.22	13.184	3.6904	-5.0653	-1.5307	-1.5184	1663.9
3.6	361	60	NaN	-3.1142	19.659	3.0656	-176.25	12.769	-10.467	-8.8717	-817.54	1148.3	-14.544	846.18	1135.8	23.649	36.249	0	1	6.5711	-8.9634	-20.747	-14.698	-2.9188	3.9404	19.229	13.199	3.6523	-5.023	-1.5182	-1.4987	1663.8
3.61	362	60	NaN	-3.116	19.669	3.0583	-176.25	12.789	-10.443	-8.847	-817.49	1148.3	-14.624	846.04	1135.7	24.188	37.733	0	1	6.6867	-9.0771	-20.744	-14.694	-2.917	3.9443	19.238	13.22	3.7696	-5.1327	-1.5054	-1.4746	1663.6
3.62	363	60	NaN	-3.117	19.675	3.0718	-176.25	12.803	-10.43	-8.8925	-817.44	1148.3	-14.726	845.9	1135.7	23.649	39.137	0	1	6.8757	-9.2631	-20.743	-14.694	-2.916	3.9461	19.243	13.236	3.9596	-5.317	-1.4998	-1.458	1663.4
3.63	364	60	NaN	-3.128	19.674	3.1002	-176.24	12.793	-10.395	-8.9919	-817.4	1148.3	-14.747	845.81	1135.7	24.687	39.886	0	1	7.3267	-9.7069	-20.744	-14.695	-2.9298	3.957	19.24	13.227	4.3969	-5.7499	-1.5044	-1.4682	1663.3
3.64	365	60	NaN	-3.1316	19.661	3.0969	-176.25	12.805	-10.325	-8.9894	-817.37	1148.3	-14.64	845.66	1135.7	24.549	36.89	0	1	8.1832	-10.55	-20.75	-14.701	-2.937	3.9438	19.227	13.239	5.2462	-6.6059	-1.5228	-1.4625	1663.1
3.65	366	60	NaN	-3.137	19.654	3.0888	-176.24	12.799	-10.317	-8.987	-817.33	1148.2	-14.683	845.59	1135.7	23.649	37.194	0	1	8.0207	-10.39	-20.769	-14.72	-2.9408	3.9576	19.22	13.233	5.0799	-6.4322	-1.549	-1.4867	1663
3.66	367	60	NaN	-3.1427	19.651	3.075	-176.22	12.801	-10.315	-8.9486	-817.27	1148.2	-14.741	845.51	1135.7	23.649	38.437	0	1	7.5766	-9.9527	-20.791	-14.742	-2.9431	3.9832	19.217	13.234	4.6335	-5.9695	-1.5737	-1.5074	1662.8
3.67	368	60	NaN	-3.153	19.648	3.0768	-176.18	12.815	-10.314	-8.9481	-817.21	1148.2	-14.807	845.41	1135.7	23.977	39.022	0	1	7.1324	-9.5157	-20.813	-14.764	-2.9511	4.0199	19.215	13.249	4.1813	-5.4958	-1.598	-1.5149	1662.7
3.68	369	60	NaN	-3.1724	19.642	3.115	-176.13	12.84	-10.325	-9.0735	-817.13	1148.2	-14.916	845.32	1135.6	23.649	40.345	0	1	6.6883	-9.0787	-20.835	-14.786	-2.971	4.0679	19.208	13.274	3.7173	-5.0108	-1.6272	-1.5119	1662.5
3.69	370	60	NaN	-3.1776	19.634	3.1154	-176.12	12.889	-10.261	-9.0483	-817.07	1148.2	-14.786	845.15	1135.6	25.096	37.135	0	1	6.2442	-8.6417	-20.857	-14.808	-2.9798	4.0742	19.199	13.324	3.2644	-4.5675	-1.6576	-1.4838	1662.3
3.7	371	60	NaN	-3.1775	19.634	3.1373	-176.08	12.945	-10.241	-9.0943	-816.94	1148.2	-14.827	844.99	1135.6	25.235	36.58	0	1	5.8001	-8.2047	-20.879	-14.83	-2.9799	4.1186	19.199	13.381	2.8202	-4.0861	-1.68	-1.4492	1662
3.71	372	60	NaN	-3.1773	19.626	3.1741	-176.03	12.973	-10.243	-9.1807	-816.87	1148.2	-14.897	844.91	1135.6	23.649	38.784	0	1	5.356	-7.7677	-20.901	-14.852	-2.9803	4.1631	19.19	13.41	2.3757	-3.6045	-1.7109	-1.4422	1661.8
3.72	373	60	NaN	-3.1797	19.614	3.2002	-176	12.99	-10.245	-9.2437	-816.82	1148.2	-14.941	844.87	1135.5	23.649	37.836	0	1	4.9118	-7.3306	-20.923	-14.874	-2.9833	4.1978	19.177	13.427	1.9286	-3.1328	-1.7456	-1.4473	1661.7
3.73	374	60	NaN	-3.1835	19.601	3.1993	-175.97	13.012	-10.234	-9.2383	-816.75	1148.2	-14.944	844.82	1135.5	23.732	39.822	0	1	4.4677	-6.8936	-20.945	-14.896	-2.9868	4.2255	19.165	13.448	1.481	-2.6681	-1.7802	-1.4474	1661.6
3.74	375	60	NaN	-3.179	19.577	3.1946	-175.93	13.024	-10.235	-9.1942	-816.67	1148.2	-14.947	844.79	1135.5	24.812	38.398	0	1	4.0236	-6.4566	-20.967	-14.918	-2.9806	4.2665	19.14	13.461	1.043	-2.1901	-1.8267	-1.4571	1661.5
3.75	376	60	NaN	-3.1769	19.567	3.1832	-175.91	13.045	-10.259	-9.1499	-816.6	1148.2	-14.972	844.73	1135.5	23.649	36.537	0	1	3.5795	-6.0196	-20.989	-14.94	-2.9761	4.2881	19.131	13.481	0.60338	-1.7315	-1.8583	-1.4584	1661.4
3.76	377	60	NaN	-3.182	19.556	3.1696	-175.88	13.086	-10.274	-9.1095	-816.56	1148.2	-15.063	844.66	1135.5	25.696	38.048	0	1	3.1354	-5.5826	-21.011	-14.962	-2.9766	4.3298	19.12	13.523	0.15873	-1.2528	-1.8909	-1.4391	1661.3
3.77	378	60	NaN	-3.1708	19.528	3.2067	-175.84	13.163	-10.268	-9.1921	-816.54	1148.2	-15.083	844.51	1135.5	25.373	38.918	0	1	2.6912	-5.1456	-21.033	-14.984	-2.9676	4.3596	19.09	13.602	-0.2763	-0.78594	-1.9432	-1.382	1661.1
3.78	379	60	NaN	-3.1458	19.495	3.281	-175.83	13.246	-10.249	-9.3638	-816.54	1148.3	-15.004	844.36	1135.5	23.649	38.047	0	1	2.2471	-4.7086	-21.055	-15.006	-2.9512	4.3623	19.052	13.689	-0.70404	-0.34628	-2.0029	-1.3169	1661
3.79	380	60	NaN	-3.1422	19.498	3.2985	-175.84	13.259	-10.243	-9.4049	-816.48	1148.3	-14.949	844.36	1135.4	23.649	37.945	0	1	1.803	-4.2715	-21.077	-15.028	-2.9509	4.3501	19.054	13.704	-1.1479	0.078575	-2.0231	-1.324	1660.9
3.8	381	60	NaN	-3.147	19.488	3.3056	-175.85	13.328	-10.308	-9.3965	-816.44	1148.3	-15.068	844.26	1135.5	24.652	41.409	0	1	1.3589	-3.8345	-21.099	-15.05	-2.9514	4.3467	19.045	13.771	-1.5925	0.51221	-2.0542	-1.2793	1660.8
3.81	382	60	NaN	-3.1481	19.482	3.3147	-175.87	13.354	-10.33	-9.3844	-816.41	1148.3	-15.08	844.24	1135.5	23.649	38.003	0	1	0.91477	-3.3975	-21.121	-15.072	-2.9516	4.3293	19.04	13.796	-2.0368	0.93179	-2.0814	-1.2759	1660.7
3.82	383	60	NaN	-3.1459	19.479	3.3182	-175.89	13.368	-10.35	-9.3502	-816.39	1148.3	-15.092	844.23	1135.5	23.649	37.244	0	1	0.47065	-2.9605	-21.143	-15.094	-2.9478	4.3056	19.037	13.81	-2.4772	1.3451	-2.1058	-1.2839	1660.7
3.83	384	60	NaN	-3.1415	19.48	3.3231	-175.92	13.373	-10.368	-9.3169	-816.36	1148.3	-15.103	844.26	1135.5	23.649	38.111	0	1	0.026529	-2.5235	-21.165	-15.116	-2.9419	4.2804	19.038	13.815	-2.9154	1.757	-2.1271	-1.3009	1660.7
3.84	385	60	NaN	-3.1366	19.486	3.342	-175.94	13.365	-10.37	-9.3196	-816.32	1148.3	-15.07	844.32	1135.4	23.891	39.332	0	1	-0.41759	-2.0865	-21.187	-15.138	-2.9382	4.258	19.042	13.809	-3.3558	2.1715	-2.145	-1.3292	1660.7
3.85	386	60	NaN	-3.1335	19.486	3.3665	-175.95	13.422	-10.381	-9.3215	-816.3	1148.3	-15.085	844.27	1135.4	23.649	38.154	0	1	-0.83615	-1.6746	-21.18	-15.131	-2.9346	4.2502	19.042	13.866	-3.7708	2.5757	-2.138	-1.2647	1660.6
3.86	387	60	NaN	-3.1612	19.505	3.2999	-175.94	13.473	-10.372	-9.0975	-816.18	1148.2	-15.079	844.25	1135.4	23.896	35.353	0	1	-1.1967	-1.3198	-21.107	-15.058	-2.9548	4.2636	19.063	13.915	-4.1515	2.9438	-2.0438	-1.1438	1660.5
3.87	388	60	NaN	-3.1696	19.514	3.2868	-175.92	13.511	-10.394	-9.0342	-816.14	1148.1	-15.159	844.22	1135.4	23.649	38.14	0	1	-1.5573	-0.96502	-21.035	-14.986	-2.9582	4.2885	19.073	13.953	-4.5155	3.3235	-1.9619	-1.0329	1660.4
3.88	389	60	NaN	-3.1589	19.509	3.3	-175.91	13.543	-10.387	-9.0301	-816.16	1148.1	-15.153	844.2	1135.3	23.649	37.841	0	1	-1.6297	-0.89378	-20.963	-14.914	-2.9476	4.3049	19.067	13.985	-4.5772	3.4111	-1.8965	-0.92919	1660.4
3.89	390	60	NaN	-3.1403	19.498	3.2958	-175.9	13.573	-10.328	-8.9579	-816.19	1148.1	-15	844.21	1135.2	23.89	35.568	0	1	1.1265	-3.6059	-20.906	-14.857	-2.9318	4.3107	19.054	14.017	-1.8053	0.70484	-1.8521	-0.84003	1660.5
3.9	391	60	NaN	-3.1213	19.5	3.2968	-175.85	13.608	-10.356	-8.9334	-816.2	1148.1	-15.122	844.22	1135.2	23.649	38.116	0	1	0.38076	-2.872	-20.838	-14.789	-2.9078	4.3596	19.054	14.054	-2.527	1.4875	-1.7833	-0.73447	1660.5
3.91	392	60	NaN	-3.1143	19.5	3.2962	-175.84	13.629	-10.331	-8.9272	-816.22	1148.1	-15.069	844.22	1135.2	23.649	38.245	0	1	-4.0615	1.4992	-20.756	-14.707	-2.9024	4.3679	19.053	14.076	-6.9639	5.867	-1.703	-0.63164	1660.5
3.92	393	60	NaN	-3.0973	19.503	3.2848	-175.84	13.641	-10.296	-8.874	-816.23	1148.1	-14.991	844.24	1135.1	23.906	39.581	0	1	-4.5496	1.9794	-20.73	-14.681	-2.8862	4.376	19.055	14.088	-7.4358	6.3555	-1.6744	-0.59236	1660.5
3.93	394	60	NaN	-3.0881	19.505	3.277	-175.82	13.655	-10.268	-8.8483	-816.27	1148.1	-14.947	844.26	1135.1	25.626	38.772	0	1	-4.5104	1.9409	-20.71	-14.661	-2.8777	4.3899	19.055	14.105	-7.3881	6.3308	-1.655	-0.55681	1660.6
3.94	395	60	NaN	-3.0883	19.508	3.2776	-175.81	13.675	-10.255	-8.8646	-816.34	1148.1	-14.949	844.28	1135	24.956	39.496	0	1	2.8673	-5.3188	-20.678	-14.629	-2.8784	4.4044	19.056	14.128	-0.01115	-0.91439	-1.6221	-0.50172	1660.7
3.95	396	60	NaN	-3.0782	19.524	3.2778	-175.81	13.695	-10.253	-8.856	-816.36	1148.1	-14.966	844.29	1134.9	25.11	35.23	0	1	10.022	-12.359	-20.632	-14.583	-2.8674	4.4055	19.069	14.15	7.1544	-7.9534	-1.5627	-0.4334	1660.7
3.96	397	60	NaN	-3.0617	19.543	3.2713	-175.79	13.73	-10.238	-8.8249	-816.4	1148.1	-14.974	844.3	1134.9	23.649	41.983	0	1	13.637	-15.916	-20.552	-14.503	-2.8495	4.4175	19.086	14.188	10.787	-11.499	-1.4657	-0.31477	1660.8
3.97	398	60	NaN	-3.0621	19.569	3.2706	-175.78	13.746	-10.238	-8.8464	-816.4	1148.1	-15.031	844.33	1134.8	23.649	24.005	0	1	14.776	-17.037	-20.533	-14.484	-2.8487	4.4298	19.11	14.205	11.927	-12.607	-1.4232	-0.27867	1660.8
3.98	399	60	NaN	-3.0707	19.592	3.2872	-175.79	13.763	-10.231	-8.931	-816.45	1148.2	-15.044	844.33	1134.8	23.649	55.175	0	1	14.63	-16.893	-20.545	-14.496	-2.8598	4.4245	19.13	14.225	11.77	-12.469	-1.4148	-0.27096	1660.8
3.99	400	60	NaN	-3.0779	19.609	3.3055	-175.79	13.78	-10.218	-9.0184	-816.51	1148.2	-15.05	844.31	1134.7	25.979	62.717	0	1	14.149	-16.42	-20.544	-14.495	-2.8698	4.4184	19.145	14.244	11.279	-12.001	-1.399	-0.25148	1660.9
4	401	60	NaN	-3.0763	19.624	3.2988	-175.77	13.784	-10.21	-9.0224	-816.54	1148.2	-15.112	844.32	1134.7	30.106	65.479	0	1	13.666	-15.945	-20.545	-14.496	-2.8662	4.4359	19.159	14.249	10.8	-11.509	-1.3867	-0.24705	1660.9
4.01	402	60	NaN	-3.0776	19.631	3.2636	-175.78	13.781	-10.157	-8.9281	-816.59	1148.2	-15.006	844.33	1134.7	32.055	68.692	0	1	13.181	-15.468	-20.548	-14.499	-2.8679	4.4257	19.164	14.248	10.314	-11.042	-1.3837	-0.2508	1661
4.02	403	60	NaN	-3.0873	19.656	3.2529	-175.73	13.776	-10.182	-8.9432	-816.62	1148.2	-15.135	844.35	1134.6	35.384	68.879	0	1	12.776	-15.069	-20.553	-14.504	-2.8737	4.4796	19.187	14.245	9.9023	-10.589	-1.366	-0.2592	1661
4.03	404	60	NaN	-3.0927	19.671	3.2237	-175.71	13.762	-10.18	-8.8808	-816.66	1148.2	-15.18	844.38	1134.6	36.063	69.079	0	1	12.474	-14.771	-20.562	-14.513	-2.8754	4.5116	19.202	14.231	9.5982	-10.26	-1.3603	-0.28183	1661.1
4.04	405	60	NaN	-3.1011	19.683	3.2047	-175.68	13.74	-10.156	-8.8496	-816.7	1148.2	-15.181	844.42	1134.6	36.505	68.92	0	1	12.234	-14.536	-20.573	-14.524	-2.8827	4.5391	19.213	14.21	9.3511	-9.9964	-1.3598	-0.31353	1661.2
4.05	406	60	NaN	-3.1155	19.698	3.2077	-175.63	13.717	-10.132	-8.9001	-816.74	1148.2	-15.218	844.46	1134.6	34.76	68.41	0	1	12.047	-14.352	-20.581	-14.532	-2.8976	4.5843	19.227	14.188	9.1495	-9.7674	-1.3538	-0.34383	1661.3
4.06	407	60	NaN	-3.1164	19.713	3.1605	-175.6	13.706	-10.116	-8.7651	-816.74	1148.2	-15.261	844.49	1134.6	34.007	66.516	0	1	11.998	-14.303	-20.582	-14.533	-2.8923	4.6238	19.242	14.177	9.1056	-9.6796	-1.3397	-0.35555	1661.3
4.07	408	60	NaN	-3.1303	19.71	3.1663	-175.6	13.705	-10.068	-8.8166	-816.82	1148.2	-15.222	844.49	1134.5	31.89	65.659	0	1	11.793	-14.101	-20.588	-14.539	-2.9094	4.6259	19.238	14.177	8.8832	-9.4754	-1.3497	-0.36249	1661.4
4.08	409	60	NaN	-3.1466	19.718	3.1899	-175.57	13.718	-10.041	-8.9305	-816.86	1148.2	-15.261	844.54	1134.5	32.692	65.337	0	1	11.491	-13.805	-20.597	-14.548	-2.9282	4.6484	19.246	14.19	8.5632	-9.1566	-1.3516	-0.35797	1661.5
4.09	410	60	NaN	-3.163	19.734	3.1923	-175.56	13.733	-10.015	-8.9695	-816.88	1148.2	-15.282	844.59	1134.5	32.435	64.116	0	1	11.123	-13.443	-20.602	-14.553	-2.9453	4.6559	19.261	14.206	8.1781	-8.787	-1.3413	-0.34702	1661.5
4.1	411	60	NaN	-3.1763	19.753	3.172	-175.58	13.759	-9.9722	-8.9299	-816.89	1148.2	-15.234	844.62	1134.5	30.814	62.132	0	1	10.748	-13.073	-20.607	-14.558	-2.9589	4.6361	19.279	14.233	7.7887	-8.4369	-1.3278	-0.32479	1661.6
4.11	412	60	NaN	-3.1819	19.771	3.1688	-175.6	13.831	-9.9082	-8.9523	-816.91	1148.2	-15.149	844.6	1134.5	29.997	61.667	0	1	9.5153	-11.86	-20.606	-14.557	-2.9683	4.6103	19.298	14.303	6.547	-7.2502	-1.3082	-0.25363	1661.6
4.12	413	60	NaN	-3.1926	19.774	3.1531	-175.62	13.878	-9.9103	-8.9052	-816.96	1148.2	-15.191	844.63	1134.5	30.219	61.55	0	1	8.6891	-11.047	-20.606	-14.557	-2.9759	4.5971	19.302	14.35	5.7131	-6.4503	-1.3039	-0.20741	1661.7
4.13	414	60	NaN	-3.1977	19.789	3.1642	-175.63	13.899	-9.9355	-8.9629	-816.97	1148.2	-15.29	844.71	1134.6	29.093	61.877	0	1	8.4652	-10.827	-20.607	-14.558	-2.9796	4.5833	19.318	14.37	5.4856	-6.2439	-1.2892	-0.188	1661.7
4.14	415	60	NaN	-3.2023	19.807	3.1711	-175.68	13.932	-9.9438	-9.0115	-816.99	1148.2	-15.369	844.78	1134.6	28.413	62.307	0	1	8.2276	-10.593	-20.613	-14.564	-2.9831	4.5408	19.337	14.402	5.2445	-6.0526	-1.2758	-0.16251	1661.8
4.15	416	60	NaN	-3.2052	19.826	3.1781	-175.74	13.973	-9.9326	-9.0596	-817.01	1148.2	-15.418	844.84	1134.7	31.524	62.473	0	1	7.8426	-10.214	-20.62	-14.571	-2.986	4.478	19.358	14.44	4.8566	-5.7365	-1.2617	-0.13074	1661.9
4.16	417	60	NaN	-3.2036	19.848	3.2	-175.8	14	-9.9222	-9.1549	-816.99	1148.3	-15.482	844.89	1134.7	29.947	63.584	0	1	6.8253	-9.2135	-20.625	-14.576	-2.9854	4.4168	19.381	14.467	3.8399	-4.7967	-1.2441	-0.10877	1661.9
4.17	418	60	NaN	-3.2033	19.868	3.2032	-175.88	14.036	-9.9526	-9.1951	-817	1148.3	-15.725	844.99	1134.8	30.823	64.584	0	1	6.2173	-8.6152	-20.635	-14.586	-2.9782	4.3435	19.402	14.502	3.2391	-4.2718	-1.2324	-0.084057	1662
4.18	419	60	NaN	-3.1964	19.864	3.1937	-175.95	14.068	-9.9381	-9.1719	-817.04	1148.3	-15.851	845.02	1134.8	30.539	65.518	0	1	5.9033	-8.3062	-20.648	-14.599	-2.9662	4.2824	19.4	14.532	2.9371	-4.0238	-1.2479	-0.067257	1662.1
4.19	420	60	NaN	-3.1864	19.862	3.1551	-176.05	14.099	-9.9302	-9.0692	-817.08	1148.3	-16.071	845.09	1134.9	32.786	66.756	0	1	5.8106	-8.215	-20.657	-14.608	-2.945	4.1934	19.4	14.561	2.8656	-4.0216	-1.2574	-0.047417	1662.2
4.2	421	60	NaN	-3.1786	19.865	3.1256	-176.14	14.131	-9.9363	-9.0073	-817.11	1148.2	-16.353	845.16	1134.9	33.062	67.694	0	1	5.8806	-8.2839	-20.663	-14.614	-2.9254	4.1113	19.405	14.591	2.9552	-4.1726	-1.2583	-0.023218	1662.3
4.21	422	60	NaN	-3.1763	19.871	3.1258	-176.2	14.16	-9.9395	-9.0406	-817.11	1148.3	-16.599	845.18	1134.9	32.537	68.597	0	1	5.6995	-8.1057	-20.669	-14.62	-2.9158	4.0581	19.412	14.619	2.7837	-4.0476	-1.2576	-0.00075532	1662.4
4.22	423	60	NaN	-3.1772	19.868	3.1046	-176.28	14.171	-9.8868	-8.992	-817.16	1148.2	-16.691	845.22	1134.9	34.318	67.946	0	1	5.5878	-7.9958	-20.674	-14.625	-2.9119	3.9859	19.409	14.631	2.676	-4.0099	-1.2648	0.0060061	1662.4
4.23	424	60	NaN	-3.1802	19.886	3.1284	-176.35	14.189	-9.8204	-9.0948	-817.17	1148.3	-16.743	845.22	1134.9	33.639	68.422	0	1	5.6124	-8.02	-20.676	-14.627	-2.9166	3.911	19.425	14.649	2.6958	-4.109	-1.251	0.022237	1662.5
4.24	425	60	NaN	-3.1882	19.905	3.1213	-176.41	14.235	-9.8183	-9.1055	-817.18	1148.3	-17.104	845.19	1134.9	34.573	68.194	0	1	5.6633	-8.0701	-20.678	-14.629	-2.9125	3.8617	19.444	14.696	2.7508	-4.2083	-1.2345	0.066134	1662.4
4.25	426	60	NaN	-3.1959	19.922	3.114	-176.45	14.262	-9.8295	-9.1372	-817.2	1148.3	-17.511	845.19	1134.9	35.031	68.149	0	1	5.7563	-8.1616	-20.68	-14.631	-2.9073	3.8403	19.461	14.723	2.849	-4.3213	-1.2195	0.091426	1662.5
4.26	427	60	NaN	-3.2049	19.937	3.1113	-176.46	14.257	-9.8039	-9.1914	-817.22	1148.3	-17.735	845.23	1134.9	34.185	68.212	0	1	6.0452	-8.4458	-20.679	-14.63	-2.9105	3.8329	19.475	14.719	3.1347	-4.6129	-1.2037	0.088661	1662.5
4.27	428	60	NaN	-3.2231	19.953	3.0849	-176.48	14.25	-9.712	-9.1347	-817.24	1148.3	-17.667	845.22	1134.9	34.122	67.791	0	1	6.3536	-8.7493	-20.677	-14.628	-2.9291	3.8145	19.49	14.713	3.4245	-4.9348	-1.1865	0.084882	1662.5
4.28	429	60	NaN	-3.2281	19.968	3.0628	-176.45	14.249	-9.7265	-9.0919	-817.25	1148.3	-17.89	845.21	1134.9	34.981	67.394	0	1	6.7813	-9.1702	-20.671	-14.622	-2.9248	3.8547	19.506	14.711	3.8565	-5.3155	-1.1646	0.088783	1662.5
4.29	430	60	NaN	-3.2444	19.99	3.0587	-176.4	14.224	-9.7225	-9.1255	-817.28	1148.3	-18.1	845.24	1134.9	32.343	67.286	0	1	7.0037	-9.389	-20.667	-14.618	-2.9351	3.9056	19.528	14.686	4.0686	-5.4834	-1.1396	0.068016	1662.6
4.3	431	60	NaN	-3.2652	20.023	3.0865	-176.36	14.21	-9.6979	-9.2852	-817.31	1148.4	-18.225	845.25	1134.9	31.993	66.546	0	1	7.0489	-9.4335	-20.666	-14.617	-2.9571	3.949	19.56	14.673	4.0918	-5.4845	-1.1058	0.055912	1662.6
4.31	432	60	NaN	-3.2807	20.058	3.0858	-176.32	14.208	-9.6768	-9.3521	-817.33	1148.4	-18.315	845.24	1135	32.342	66.416	0	1	7.2309	-9.6126	-20.657	-14.608	-2.9718	3.992	19.595	14.671	4.2591	-5.6206	-1.0626	0.063127	1662.6
4.32	433	60	NaN	-3.285	20.083	2.9986	-176.28	14.208	-9.6823	-9.1136	-817.33	1148.4	-18.445	845.22	1135	32.987	65.883	0	1	7.4005	-9.7795	-20.649	-14.6	-2.9634	4.0454	19.62	14.67	4.4371	-5.7341	-1.0292	0.069792	1662.6
4.33	434	60	NaN	-3.3025	20.119	2.9888	-176.26	14.213	-9.6559	-9.1549	-817.33	1148.4	-18.452	845.2	1135	31.693	65.243	0	1	7.5195	-9.8966	-20.644	-14.595	-2.9821	4.0653	19.655	14.677	4.5374	-5.8312	-0.98922	0.081796	1662.6
4.34	435	60	NaN	-3.304	20.151	2.949	-176.22	14.207	-9.6416	-9.0532	-817.37	1148.5	-18.522	845.18	1135	33.195	64.745	0	1	7.8638	-10.235	-20.647	-14.598	-2.9777	4.1052	19.687	14.671	4.8862	-6.1302	-0.96065	0.073059	1662.6
4.35	436	60	NaN	-3.3078	20.192	2.9317	-176.18	14.212	-9.6497	-9.0243	-817.43	1148.5	-18.669	845.13	1135	32.236	64.849	0	1	8.297	-10.662	-20.654	-14.605	-2.9754	4.1482	19.727	14.678	5.3216	-6.5135	-0.92702	0.073002	1662.6
4.36	437	60	NaN	-3.3134	20.23	2.9394	-176.16	14.216	-9.6549	-9.0768	-817.46	1148.5	-18.779	845.09	1135	31.416	65.434	0	1	8.0215	-10.391	-20.662	-14.613	-2.9791	4.1736	19.763	14.683	5.0424	-6.217	-0.89871	0.069757	1662.6
4.37	438	60	NaN	-3.316	20.262	2.9438	-176.16	14.205	-9.6434	-9.1107	-817.45	1148.6	-18.806	845.07	1135	31.671	65.787	0	1	7.4493	-9.8275	-20.671	-14.622	-2.9819	4.1784	19.794	14.674	4.4674	-5.6491	-0.87772	0.051535	1662.6
4.38	439	60	NaN	-3.3089	20.315	2.8717	-176.14	14.185	-9.6466	-8.8748	-817.5	1148.6	-18.931	845.06	1135	32.976	65.901	0	1	6.8771	-9.2644	-20.68	-14.631	-2.9624	4.2033	19.845	14.656	3.9147	-5.0611	-0.83578	0.024128	1662.6
4.39	440	60	NaN	-3.3082	20.386	2.8701	-176.09	14.102	-9.6238	-8.8522	-817.55	1148.7	-18.959	845.16	1135	31.891	66.683	0	1	6.3048	-8.7014	-20.69	-14.641	-2.9599	4.2544	19.912	14.576	3.3449	-4.447	-0.7779	-0.065004	1662.8
4.4	441	60	NaN	-3.3064	20.439	2.8652	-176.07	14.053	-9.6345	-8.8352	-817.6	1148.8	-19.075	845.18	1135	31.01	67.401	0	1	5.7326	-8.1383	-20.699	-14.65	-2.9535	4.2784	19.962	14.529	2.7791	-3.8599	-0.7366	-0.12075	1662.9
4.41	442	60	NaN	-3.3048	20.506	2.8433	-176.07	14.01	-9.6481	-8.7467	-817.65	1148.9	-19.212	845.13	1135	41.824	67.699	0	1	5.1604	-7.5752	-20.708	-14.659	-2.9442	4.2908	20.027	14.489	2.2162	-3.2845	-0.68103	-0.17031	1662.9
4.42	443	60	NaN	-3.3064	20.587	2.8166	-176.07	13.956	-9.6332	-8.6217	-817.7	1149	-19.275	845.07	1135	46.168	66.695	0	1	4.5882	-7.0122	-20.717	-14.668	-2.9393	4.2938	20.105	14.438	1.6488	-2.7183	-0.61199	-0.23039	1662.9
4.43	444	60	NaN	-3.3144	20.645	2.8168	-176.09	13.896	-9.5698	-8.5889	-817.78	1149	-19.18	845.05	1135	48.121	63.712	0	1	4.0159	-6.4491	-20.726	-14.677	-2.9495	4.2749	20.161	14.38	1.0664	-2.1741	-0.56512	-0.29765	1662.9
4.44	445	60	NaN	-3.3124	20.684	2.7874	-176.08	13.859	-9.5724	-8.4357	-817.92	1149.1	-19.249	845.01	1135	50.565	61.216	0	0	3.4437	-5.886	-20.736	-14.687	-2.9398	4.2928	20.201	14.342	0.50387	-1.5932	-0.53464	-0.34415	1663
4.45	446	60	NaN	-3.3135	20.765	2.8219	-176.09	13.809	-9.5324	-8.4685	-818.1	1149.1	-19.209	844.95	1135.1	51.016	52.831	0	0	2.8715	-5.3229	-20.745	-14.696	-2.9434	4.284	20.28	14.294	-0.071943	-1.039	-0.46487	-0.40157	1663.1
4.46	447	60	NaN	-3.3199	20.85	2.8635	-176.08	13.778	-9.4929	-8.5315	-818.24	1149.2	-19.168	844.86	1135.1	52.881	43.624	0	0	2.2993	-4.7599	-20.754	-14.705	-2.9534	4.2816	20.363	14.265	-0.65415	-0.47823	-0.39059	-0.43967	1663.2
4.47	448	60	NaN	-3.3326	20.939	2.9266	-176.07	13.77	-9.4732	-8.6252	-818.41	1149.3	-19.195	844.77	1135.1	53.086	42.006	0	0	1.727	-4.1968	-20.763	-14.714	-2.9685	4.2961	20.449	14.259	-1.2415	0.099289	-0.31379	-0.45518	1663.3
4.48	449	60	NaN	-3.3474	21.041	3.0345	-176.04	13.772	-9.4757	-8.7781	-818.7	1149.5	-19.314	844.66	1135.1	55.022	42.333	0	0	1.1548	-3.6337	-20.772	-14.723	-2.9845	4.3223	20.548	14.265	-1.8297	0.6886	-0.22481	-0.45799	1663.5
4.49	450	60	NaN	-3.3328	21.139	3.0725	-176.03	13.785	-9.4768	-8.7649	-818.8	1149.5	-19.4	844.58	1135.2	56.893	43.545	1	0	0.58259	-3.0706	-20.782	-14.733	-2.9665	4.3344	20.646	14.278	-2.3839	1.2638	-0.13525	-0.45426	1663.5
4.5	451	60	NaN	-3.3063	21.239	3.105	-176.02	13.788	-9.4376	-8.7212	-818.87	1149.5	-19.352	844.49	1135.2	57.085	42.897	1	0	0.010363	-2.5076	-20.791	-14.742	-2.9401	4.3439	20.744	14.283	-2.9298	1.8363	-0.046754	-0.45894	1663.5
4.51	452	60	NaN	-3.2812	21.346	3.1622	-175.95	13.845	-9.5372	-8.7025	-819.08	1149.6	-19.783	844.32	1135.2	56.738	44.47	1	0	-0.56186	-1.9445	-20.8	-14.751	-2.8995	4.4362	20.852	14.338	-3.4613	2.4917	0.052428	-0.41322	1663.5
4.52	453	60	NaN	-3.2378	21.459	3.1642	-175.91	13.873	-9.5689	-8.5403	-819.21	1149.5	-19.982	844.2	1135.3	56.852	44.055	1	0	-1.1341	-1.3814	-20.809	-14.76	-2.8437	4.4856	20.967	14.364	-3.9778	3.1042	0.15831	-0.39583	1663.5
4.53	454	60	NaN	-3.1768	21.569	3.1201	-175.97	13.83	-9.4223	-8.2583	-819.23	1149.5	-19.574	844.21	1135.2	56.995	44.034	1	0	-1.7063	-0.81835	-20.818	-14.769	-2.787	4.4232	21.075	14.324	-4.4934	3.6049	0.25679	-0.44537	1663.5
4.54	455	60	NaN	-3.1565	21.647	3.2828	-175.98	13.825	-9.3661	-8.3969	-819.67	1149.7	-19.51	844.12	1135.1	56.95	43.785	1	0	-2.2785	-0.25527	-20.828	-14.779	-2.7738	4.3985	21.146	14.326	-5.0523	4.1433	0.31854	-0.4522	1663.9
4.55	456	60	NaN	-3.1369	21.706	3.3176	-175.98	13.841	-9.3358	-8.3145	-819.89	1149.7	-19.487	844.05	1135.1	57.062	45.041	1	0	-2.8508	0.3078	-20.837	-14.788	-2.7522	4.4078	21.203	14.343	-5.6029	4.7156	0.36662	-0.44439	1664
4.56	457	60	NaN	-3.1105	21.755	3.3419	-175.97	13.849	-9.3234	-8.2074	-820.1	1149.7	-19.528	843.98	1135.1	57.162	45.01	1	0	-3.423	0.87087	-20.846	-14.797	-2.7208	4.4152	21.251	14.353	-6.1438	5.2861	0.40463	-0.4441	1664.2
4.57	458	60	NaN	-3.0857	21.801	3.3581	-175.91	13.892	-9.4137	-8.0773	-820.31	1149.8	-19.894	843.86	1135.1	57.42	45.268	1	0	-3.9952	1.4339	-20.855	-14.806	-2.6788	4.4943	21.298	14.396	-6.6741	5.9282	0.44245	-0.4106	1664.3
4.58	459	60	NaN	-3.0587	21.854	3.3699	-175.85	13.936	-9.5055	-7.9069	-820.57	1149.8	-20.255	843.73	1135.2	57.702	45.611	1	0	-4.5674	1.997	-20.864	-14.815	-2.6337	4.5793	21.35	14.439	-7.2011	6.5763	0.48601	-0.37608	1664.4
4.59	460	60	NaN	-3.0169	21.918	3.3872	-175.93	13.879	-9.3437	-7.6811	-820.93	1149.9	-19.796	843.72	1135.1	58.422	45.214	1	0	-5.1397	2.5601	-20.874	-14.825	-2.5999	4.4863	21.409	14.389	-7.7396	7.0464	0.53516	-0.43556	1664.8
4.6	461	60	NaN	-3.011	21.953	3.4194	-175.92	13.887	-9.3337	-7.6228	-821.23	1149.9	-19.8	843.65	1135.1	58.486	44.912	1	0	-5.7119	3.1232	-20.883	-14.834	-2.592	4.5035	21.442	14.398	-8.3039	7.6266	0.55958	-0.43583	1665
4.61	462	60	NaN	-3.008	22.008	3.438	-175.92	13.877	-9.3162	-7.4493	-821.63	1150	-19.779	843.58	1135.1	59.222	44.566	1	0	-6.2841	3.6862	-20.892	-14.843	-2.5838	4.506	21.495	14.389	-8.8679	8.1922	0.60307	-0.4536	1665.3
4.62	463	60	NaN	-2.9862	22.054	3.3969	-175.92	13.878	-9.2806	-7.1071	-821.94	1150	-19.698	843.49	1135	59.442	45.457	1	0	-6.8563	4.2493	-20.901	-14.852	-2.553	4.5138	21.54	14.391	-9.4094	8.7631	0.63882	-0.46095	1665.5
4.63	464	60	NaN	-2.9552	22.101	3.3537	-175.91	13.885	-9.2636	-6.7645	-822.24	1150	-19.677	843.41	1135.1	59.542	45.922	1	0	-7.4286	4.8124	-20.91	-14.861	-2.511	4.5324	21.587	14.399	-9.9396	9.3448	0.67694	-0.46226	1665.8
4.64	465	60	NaN	-2.9358	22.169	3.3794	-175.9	13.885	-9.2986	-6.6115	-822.64	1150.1	-19.82	843.36	1135.1	60.55	45.801	1	0	-8.0008	5.3755	-20.92	-14.87	-2.4816	4.5588	21.654	14.401	-10.482	9.9343	0.734	-0.46998	1666.1
4.65	466	60	NaN	-2.9323	22.219	3.368	-175.88	13.901	-9.288	-6.4244	-822.9	1150.1	-19.794	843.26	1135	60.906	45.805	1	0	-8.573	5.9385	-20.929	-14.88	-2.4726	4.5806	21.701	14.42	-11.046	10.519	0.77194	-0.46018	1666.3
4.66	467	60	NaN	-2.9289	22.265	3.4183	-175.9	13.909	-9.2658	-6.4456	-823.19	1150.2	-19.741	843.2	1135.1	60.473	47.857	1	0	-9.1453	6.5016	-20.938	-14.889	-2.4718	4.5558	21.745	14.429	-11.617	11.057	0.80758	-0.45978	1666.5
4.67	468	60	NaN	-2.8739	22.35	3.3617	-175.9	13.914	-9.2448	-6.1592	-823.25	1150.2	-19.695	843.15	1135	60.709	44.816	1	0	-9.7175	7.0647	-20.947	-14.898	-2.4085	4.5643	21.83	14.434	-12.126	11.629	0.8832	-0.46387	1666.5
4.68	469	60	NaN	-2.8158	22.443	3.3552	-175.88	13.93	-9.2405	-5.9994	-823.38	1150.2	-19.698	843.08	1135	60.892	54.963	1	0	-10.29	7.6278	-20.956	-14.907	-2.3449	4.5914	21.922	14.451	-12.635	12.219	0.96587	-0.4566	1666.6
4.69	470	60	NaN	-2.7917	22.519	3.473	-175.85	13.956	-9.2529	-6.1654	-823.76	1150.3	-19.746	842.98	1135	60.606	62.583	1	0	-10.862	8.1908	-20.965	-14.916	-2.3248	4.6139	21.994	14.481	-13.187	12.805	1.0289	-0.43579	1666.9
4.7	471	60	NaN	-2.7725	22.592	3.488	-175.85	13.967	-9.2496	-5.9839	-824.07	1150.4	-19.748	842.9	1135	60.855	62.084	1	0	-11.434	8.7539	-20.975	-14.926	-2.2994	4.6278	22.065	14.493	-13.734	13.382	1.09	-0.43218	1667.1
4.71	472	60	NaN	-2.7597	22.628	3.4941	-175.85	13.972	-9.1971	-5.8425	-824.32	1150.4	-19.576	842.85	1135	59.944	63.059	1	0	-12.006	9.317	-20.984	-14.935	-2.2877	4.6249	22.1	14.5	-14.294	13.942	1.1165	-0.43478	1667.3
4.72	473	60	NaN	-2.7508	22.657	3.5106	-175.84	13.963	-9.1918	-5.7275	-824.56	1150.4	-19.524	842.83	1135	60.22	63.751	1	0	-12.579	9.88	-20.993	-14.944	-2.2768	4.6301	22.128	14.492	-14.855	14.51	1.1345	-0.45172	1667.5
4.73	474	60	NaN	-2.7664	22.669	3.6128	-175.83	13.968	-9.2345	-5.8053	-825.01	1150.5	-19.607	842.8	1135	60.244	62.847	1	0	-13.151	10.443	-21.002	-14.953	-2.2922	4.6393	22.136	14.501	-15.443	15.082	1.134	-0.45261	1667.9
4.74	475	60	NaN	-2.7887	22.684	3.7538	-175.82	13.979	-9.2797	-5.9553	-825.59	1150.7	-19.694	842.75	1135	60.185	62.792	1	0	-13.723	11.006	-21.011	-14.962	-2.3169	4.6481	22.146	14.518	-16.04	15.654	1.1341	-0.44463	1668.5
4.75	476	60	NaN	-2.7683	22.739	3.7804	-175.82	13.962	-9.2529	-5.8049	-825.93	1150.7	-19.554	842.75	1135	59.605	62.965	1	0	-14.295	11.569	-21.021	-14.972	-2.2963	4.6542	22.198	14.503	-16.592	16.223	1.1773	-0.46827	1668.8
4.76	477	60	NaN	-2.7427	22.791	3.7466	-175.81	13.96	-9.249	-5.4698	-826.23	1150.7	-19.488	842.74	1135	60.028	63.61	1	0	-14.868	12.132	-21.03	-14.981	-2.2614	4.6696	22.25	14.501	-17.129	16.802	1.2198	-0.47937	1669.1
4.77	478	60	NaN	-2.7392	22.851	3.8307	-175.81	13.956	-9.282	-5.5463	-826.52	1150.8	-19.524	842.73	1135	60.11	61.151	1	0	-15.44	12.695	-21.039	-14.99	-2.2595	4.671	22.307	14.5	-17.699	17.366	1.2679	-0.48963	1669.4
4.78	479	60	NaN	-2.7252	22.889	3.847	-175.82	13.962	-9.2927	-5.4247	-826.75	1150.9	-19.506	842.7	1135	60.137	59.195	1	0	-16.012	13.258	-21.048	-14.999	-2.242	4.6665	22.344	14.507	-18.254	17.925	1.2959	-0.49195	1669.6
4.79	480	60	NaN	-2.7044	22.917	3.8623	-175.83	13.967	-9.2933	-5.3249	-826.92	1150.9	-19.468	842.67	1135	59.614	59.024	1	0	-16.584	13.822	-21.057	-15.008	-2.219	4.6578	22.371	14.513	-18.803	18.479	1.3131	-0.49562	1669.7
4.8	481	60	NaN	-2.689	22.954	3.9883	-175.83	13.957	-9.3105	-5.6062	-827.09	1151	-19.478	842.7	1135	59.317	57.654	1	0	-17.156	14.385	-21.067	-15.018	-2.213	4.644	22.404	14.507	-19.369	19.029	1.3375	-0.51087	1669.9
4.81	482	60	NaN	-2.6545	22.976	4.0075	-175.85	13.959	-9.2861	-5.5135	-827.21	1151	-19.371	842.71	1135	59.055	59.525	1	0	-17.729	14.948	-21.076	-15.027	-2.1791	4.6223	22.424	14.51	-19.908	19.57	1.3487	-0.51677	1670.1
4.82	483	60	NaN	-2.6283	22.975	3.9513	-175.88	13.973	-9.2901	-5.1679	-827.36	1151	-19.357	842.67	1134.9	58.995	60.034	1	0	-18.301	15.511	-21.085	-15.036	-2.1415	4.6104	22.425	14.524	-20.442	20.121	1.3396	-0.51245	1670.2
4.83	484	60	NaN	-2.6146	22.976	3.949	-175.88	13.983	-9.3022	-5.0593	-827.47	1151	-19.375	842.66	1135	58.729	59.814	1	0	-18.873	16.074	-21.094	-15.045	-2.1235	4.6122	22.425	14.534	-20.997	20.686	1.3307	-0.51134	1670.3
4.84	485	60	NaN	-2.6024	22.979	4.0104	-175.87	13.997	-9.3138	-5.1774	-827.58	1151.1	-19.382	842.65	1135	58.765	60.255	1	0	-19.445	16.637	-21.103	-15.054	-2.1151	4.6134	22.426	14.55	-21.56	21.25	1.3224	-0.50424	1670.4
4.85	486	60	NaN	-2.5846	22.971	4.0749	-175.87	14.02	-9.3231	-5.282	-827.74	1151.2	-19.369	842.63	1135	59.157	61.169	1	0	-20.018	17.2	-21.113	-15.064	-2.1014	4.6097	22.415	14.575	-22.119	21.81	1.3028	-0.4881	1670.5
4.86	487	60	NaN	-2.5692	22.917	3.9846	-175.87	14.039	-9.3393	-4.8588	-827.94	1151.2	-19.388	842.63	1135	60.052	61.376	1	0	-20.59	17.763	-21.122	-15.073	-2.0709	4.625	22.364	14.593	-22.661	22.388	1.2419	-0.48011	1670.7
4.87	488	60	NaN	-2.5838	22.843	4.0902	-175.88	14.022	-9.3	-5.159	-828.16	1151.2	-19.241	842.69	1135	60.058	61.794	1	0	-21.162	18.326	-21.131	-15.082	-2.1009	4.601	22.287	14.578	-23.263	22.927	1.1564	-0.50445	1671
4.88	489	60	NaN	-2.5825	22.716	4.0164	-175.87	14.032	-9.306	-4.8305	-828.42	1151.2	-19.223	842.72	1135	59.173	62.413	1	0	-21.734	18.889	-21.14	-15.091	-2.089	4.6271	22.163	14.584	-23.823	23.516	1.0232	-0.50686	1671.3
4.89	490	60	NaN	-2.5797	22.616	3.9447	-175.84	14.038	-9.324	-4.5405	-828.61	1151.1	-19.247	842.74	1135.1	58.628	62.968	1	0	-22.306	19.452	-21.149	-15.1	-2.0756	4.6604	22.066	14.587	-24.382	24.113	0.91698	-0.51294	1671.5
4.9	491	60	NaN	-2.5882	22.566	3.9832	-175.83	14.032	-9.3222	-4.6621	-828.69	1151.1	-19.218	842.77	1135.1	58.497	63.383	1	0	-22.879	20.015	-21.159	-15.11	-2.0893	4.6687	22.016	14.582	-24.968	24.684	0.85786	-0.52737	1671.6
4.91	492	60	NaN	-2.6141	22.531	4.1311	-175.84	14.032	-9.2818	-5.1511	-828.78	1151.2	-19.069	842.8	1135.1	51.46	63.56	1	0	-23.451	20.578	-21.168	-15.119	-2.1371	4.6408	21.978	14.585	-25.588	25.219	0.81018	-0.53381	1671.7
4.92	493	60	NaN	-2.6249	22.481	4.1656	-175.84	14.028	-9.2536	-5.2253	-828.85	1151.2	-18.935	842.86	1135	46.472	63.694	1	0	-24.023	21.142	-21.177	-15.128	-2.155	4.6302	21.927	14.581	-26.178	25.772	0.75006	-0.54683	1671.8
4.93	494	60	NaN	-2.6295	22.43	4.0602	-175.81	14.027	-9.2918	-4.851	-828.89	1151.1	-19.024	842.92	1135	41.657	63.194	1	0	-23.938	21.058	-21.127	-15.078	-2.1437	4.6781	21.879	14.577	-26.082	25.736	0.75229	-0.50054	1671.9
4.94	495	60	NaN	-2.6417	22.365	4.0034	-175.78	14.038	-9.31	-4.6729	-828.92	1151.1	-19.057	842.97	1135	40.602	63.53	1	0	-23.541	20.667	-21.049	-15	-2.1488	4.7081	21.816	14.587	-25.69	25.375	0.76728	-0.41245	1672
4.95	496	60	NaN	-2.657	22.29	3.9971	-175.78	14.058	-9.2973	-4.6889	-828.96	1151.1	-19.002	843	1135	40.015	63.65	1	0	-15.929	13.177	-20.904	-14.855	-2.1666	4.7114	21.741	14.607	-18.095	17.888	0.83617	-0.24861	1672.1
4.96	497	60	NaN	-2.6663	22.21	3.976	-175.78	14.076	-9.2784	-4.6634	-828.98	1151.1	-18.939	843.04	1135.1	42.744	64.204	1	0	-5.8324	3.2418	-20.744	-14.695	-2.1771	4.7097	21.662	14.624	-8.0096	7.9515	0.9177	-0.07169	1672.2
4.97	498	60	NaN	-2.677	22.119	3.9324	-175.76	14.072	-9.2954	-4.5635	-828.97	1151	-18.995	843.12	1135	45.375	64.809	1	0	-6.8837	4.2762	-20.771	-14.722	-2.1824	4.7346	21.571	14.621	-9.0661	9.0108	0.7998	-0.10124	1672.2
4.98	499	60	NaN	-2.7014	21.956	4.0307	-175.75	14.088	-9.2711	-4.9791	-829.02	1151.1	-18.938	843.17	1135	48.021	65.067	1	0	-8.048	5.4219	-20.793	-14.744	-2.2231	4.7258	21.404	14.639	-10.271	10.148	0.6111	-0.10477	1672.3
4.99	500	60	NaN	-2.703	21.76	4.0392	-175.75	14.111	-9.2321	-5.0842	-829.12	1151.1	-18.843	843.22	1135	50.963	65.262	1	1	-9.3401	6.6934	-20.811	-14.762	-2.2316	4.7189	21.209	14.662	-11.572	11.412	0.39783	-0.099778	1672.5
5	501	60	NaN	-2.692	21.595	4.0005	-175.75	14.131	-9.2017	-5.0035	-829.21	1151.1	-18.769	843.26	1135.1	53.591	65.217	1	1	-10.647	7.9791	-20.864	-14.815	-2.2205	4.7199	21.045	14.681	-12.867	12.699	0.18072	-0.13405	1672.6
5.01	502	60	NaN	-2.6802	21.49	3.9718	-175.74	14.148	-9.1962	-4.9337	-829.24	1151.1	-18.762	843.28	1135.1	54.4	65.484	1	1	-11.973	9.2841	-20.914	-14.865	-2.2065	4.7317	20.939	14.698	-14.179	14.016	0.025587	-0.16648	1672.6
5.02	503	60	NaN	-2.6655	21.394	3.9457	-175.72	14.179	-9.2198	-4.8916	-829.18	1151.1	-18.859	843.29	1135.1	52.116	65.927	1	1	-13.351	10.64	-20.933	-14.884	-2.187	4.7605	20.844	14.728	-15.538	15.401	-0.08842	-0.15535	1672.6
5.03	504	60	NaN	-2.6496	21.346	3.9587	-175.7	14.176	-9.2181	-4.9325	-829.11	1151.2	-18.854	843.33	1135.1	50.567	66.392	1	1	-15.437	12.692	-20.956	-14.907	-2.1727	4.7747	20.795	14.727	-17.609	17.467	-0.16103	-0.18014	1672.6
5.04	505	60	NaN	-2.6363	21.283	3.9578	-175.69	14.169	-9.2078	-4.9412	-829.06	1151.2	-18.815	843.39	1135.1	47.697	66.516	1	1	-19.661	16.849	-20.991	-14.942	-2.1611	4.7808	20.732	14.721	-21.822	21.63	-0.259	-0.22165	1672.6
5.05	506	60	NaN	-2.6241	21.217	3.9411	-175.72	14.189	-9.1913	-4.8976	-829.01	1151.2	-18.786	843.34	1135.1	44.669	66.585	1	1	-21.688	18.844	-21.022	-14.973	-2.1483	4.7535	20.666	14.739	-23.836	23.597	-0.35602	-0.23415	1672.5
5.06	507	60	NaN	-2.6052	21.133	3.8988	-175.76	14.222	-9.1881	-4.7539	-828.96	1151.1	-18.8	843.27	1135.1	45.239	66.551	1	1	-22.486	19.629	-21.051	-15.002	-2.124	4.724	20.584	14.771	-24.61	24.353	-0.46691	-0.23146	1672.4
5.07	508	60	NaN	-2.57	21.002	3.8211	-175.73	14.225	-9.227	-4.4638	-828.92	1151.1	-18.874	843.34	1135.1	43.785	66.614	1	1	-23.286	20.416	-21.068	-15.019	-2.0763	4.7646	20.456	14.771	-25.362	25.18	-0.61191	-0.24824	1672.4
5.08	509	60	NaN	-2.5506	20.901	3.8197	-175.69	14.25	-9.2577	-4.3921	-828.86	1151	-18.945	843.33	1135.1	44.016	67.042	1	1	-15.74	12.991	-20.939	-14.89	-2.052	4.8126	20.357	14.794	-17.792	17.804	-0.58238	-0.096756	1672.3
5.09	510	60	NaN	-2.5501	20.837	3.8514	-175.68	14.243	-9.2303	-4.4216	-828.75	1151	-18.826	843.37	1135.1	41.858	67.225	1	1	3.4686	-5.9105	-20.607	-14.558	-2.0566	4.8122	20.292	14.788	1.4121	-1.0983	-0.31418	0.23003	1672.3
5.1	511	60	NaN	-2.5612	20.801	3.8847	-175.68	14.245	-9.2113	-4.4857	-828.64	1151	-18.729	843.4	1135.1	36.739	67.392	1	1	7.0326	-9.4175	-20.547	-14.498	-2.0731	4.807	20.257	14.79	4.9594	-4.6105	-0.29049	0.29161	1672.2
5.11	512	60	NaN	-2.5743	20.784	3.9088	-175.68	14.245	-9.1994	-4.5414	-828.55	1151	-18.65	843.42	1135.1	29.531	67.608	1	1	7.0495	-9.4341	-20.549	-14.5	-2.0908	4.7999	20.24	14.79	4.9586	-4.6342	-0.30962	0.28929	1672.1
5.12	513	60	NaN	-2.5769	20.782	3.9204	-175.69	14.229	-9.1857	-4.5515	-828.47	1151	-18.557	843.48	1135.1	29.571	67.916	1	1	7.0268	-9.4118	-20.552	-14.503	-2.0969	4.7895	20.237	14.774	4.9299	-4.6223	-0.31593	0.27088	1672.1
5.13	514	60	NaN	-2.5459	20.815	3.9129	-175.66	14.255	-9.2512	-4.4571	-828.32	1151	-18.681	843.48	1135.1	26.853	67.752	1	1	6.9946	-9.3801	-20.555	-14.506	-2.0584	4.828	20.271	14.799	4.9361	-4.552	-0.28428	0.29323	1671.9
5.14	515	60	NaN	-2.5295	20.867	3.9292	-175.65	14.263	-9.2487	-4.4636	-828.19	1151	-18.632	843.49	1135.1	28.922	67.834	1	1	6.9596	-9.3457	-20.555	-14.506	-2.0439	4.8311	20.322	14.807	4.9158	-4.5146	-0.23265	0.30146	1671.8
5.15	516	60	NaN	-2.5194	20.913	3.9975	-175.66	14.269	-9.2327	-4.6371	-828.08	1151	-18.536	843.49	1135.1	32.373	67.45	1	1	6.9499	-9.3361	-20.555	-14.506	-2.043	4.812	20.367	14.815	4.9069	-4.5241	-0.1879	0.30894	1671.7
5.16	517	60	NaN	-2.5146	20.957	4.0782	-175.67	14.277	-9.2415	-4.8571	-827.99	1151.1	-18.497	843.5	1135.1	38.354	67.639	1	1	6.9569	-9.343	-20.556	-14.507	-2.047	4.7993	20.409	14.825	4.9099	-4.5437	-0.14691	0.31798	1671.6
5.17	518	60	NaN	-2.507	20.989	4.1124	-175.66	14.287	-9.2706	-4.9411	-827.91	1151.1	-18.507	843.52	1135.1	50.3	67.963	1	1	7.915	-10.286	-20.542	-14.493	-2.0419	4.8042	20.441	14.836	5.8731	-5.4816	-0.10168	0.34264	1671.6
5.18	519	60	NaN	-2.4738	20.976	4.0284	-175.67	14.298	-9.2406	-4.6558	-827.87	1151	-18.357	843.51	1135.1	51.98	67.981	1	1	8.4894	-10.851	-20.534	-14.485	-2.0041	4.8004	20.429	14.845	6.4853	-6.0507	-0.10523	0.36059	1671.5
5.19	520	60	NaN	-2.4492	20.947	4.0129	-175.66	14.307	-9.2634	-4.5866	-827.87	1151	-18.355	843.52	1135.1	52.343	68.082	1	1	8.4218	-10.784	-20.534	-14.485	-1.9772	4.8121	20.401	14.853	6.4447	-5.9724	-0.13373	0.36793	1671.5
5.2	521	60	NaN	-2.4382	20.904	3.9891	-175.66	14.314	-9.2717	-4.5103	-827.87	1151	-18.313	843.5	1135.1	51.595	67.682	1	1	8.3519	-10.716	-20.534	-14.485	-1.9651	4.8162	20.358	14.86	6.3868	-5.8994	-0.17629	0.37494	1671.5
5.21	522	60	NaN	-2.4355	20.845	3.982	-175.65	14.321	-9.3009	-4.4748	-827.87	1151	-18.304	843.49	1135	51.131	67.582	1	1	8.2782	-10.643	-20.533	-14.484	-1.9614	4.8247	20.299	14.867	6.3168	-5.8185	-0.23395	0.38261	1671.5
5.22	523	60	NaN	-2.4368	20.777	4	-175.65	14.322	-9.3283	-4.5139	-827.87	1151	-18.246	843.49	1135	50.29	67.468	1	1	8.2536	-10.619	-20.531	-14.482	-1.9661	4.8249	20.23	14.868	6.2875	-5.7941	-0.30019	0.38661	1671.5
5.23	524	60	NaN	-2.4399	20.712	4.0281	-175.67	14.311	-9.2956	-4.617	-827.87	1151	-17.972	843.47	1135	48.584	67.543	1	1	8.2652	-10.63	-20.528	-14.479	-1.9821	4.7907	20.164	14.859	6.2831	-5.8397	-0.36366	0.37949	1671.5
5.24	525	60	NaN	-2.4366	20.652	3.9573	-175.66	14.316	-9.3748	-4.4264	-827.87	1150.9	-18.001	843.45	1135	44.515	67.4	1	1	8.3836	-10.747	-20.526	-14.477	-1.9713	4.8032	20.106	14.862	6.4123	-5.9437	-0.42049	0.38438	1671.5
5.25	526	60	NaN	-2.4251	20.621	3.9198	-175.65	14.328	-9.4365	-4.3286	-827.85	1150.9	-18.058	843.42	1135	37.047	67.509	1	1	8.4751	-10.837	-20.525	-14.476	-1.9545	4.8163	20.076	14.872	6.5206	-6.0206	-0.44903	0.39647	1671.4
5.26	527	60	NaN	-2.4223	20.615	3.9168	-175.68	14.329	-9.4129	-4.3389	-827.78	1150.9	-17.859	843.36	1135	29.61	67.363	1	1	8.5451	-10.906	-20.524	-14.475	-1.9587	4.7813	20.07	14.874	6.5864	-6.1245	-0.45367	0.39872	1671.3
5.27	528	60	NaN	-2.4315	20.619	3.9503	-175.71	14.322	-9.3999	-4.4653	-827.7	1150.9	-17.681	843.32	1135	28.966	67.078	1	1	8.6235	-10.983	-20.524	-14.475	-1.9784	4.748	20.073	14.868	6.6451	-6.2349	-0.45123	0.39319	1671.1
5.28	529	60	NaN	-2.4493	20.615	4.0018	-175.68	14.316	-9.4851	-4.6574	-827.64	1150.9	-17.802	843.32	1135	32.916	66.982	1	1	8.7022	-11.06	-20.524	-14.475	-1.9986	4.7697	20.069	14.862	6.7036	-6.2907	-0.45497	0.38697	1671.1
5.29	530	60	NaN	-2.4656	20.624	3.9698	-175.69	14.296	-9.4451	-4.6407	-827.53	1150.9	-17.586	843.26	1135	40.51	66.952	1	1	8.7527	-11.11	-20.523	-14.474	-2.0216	4.7535	20.076	14.843	6.731	-6.3565	-0.44663	0.36884	1670.9
5.3	531	60	NaN	-2.4761	20.621	3.9068	-175.69	14.279	-9.4302	-4.5006	-827.46	1150.9	-17.431	843.24	1134.9	43.203	66.914	1	1	8.8487	-11.205	-20.522	-14.473	-2.0326	4.7495	20.075	14.825	6.8161	-6.455	-0.44731	0.35191	1670.8
5.31	532	60	NaN	-2.5071	20.618	3.8838	-175.68	14.263	-9.4131	-4.5504	-827.33	1150.8	-17.268	843.19	1134.9	37.395	66.878	1	1	9.0342	-11.387	-20.521	-14.472	-2.0709	4.7571	20.073	14.807	6.9633	-6.63	-0.44759	0.33533	1670.6
5.32	533	60	NaN	-2.5406	20.615	3.8829	-175.66	14.249	-9.399	-4.6726	-827.19	1150.8	-17.135	843.13	1134.9	51.229	67.048	1	1	9.1243	-11.476	-20.521	-14.472	-2.1132	4.7701	20.072	14.792	7.0111	-6.7056	-0.44876	0.31968	1670.4
5.33	534	60	NaN	-2.561	20.61	3.8738	-175.63	14.235	-9.3922	-4.7332	-827.08	1150.7	-17.046	843.1	1134.9	55.249	66.564	1	1	9.1845	-11.535	-20.521	-14.472	-2.1386	4.7889	20.069	14.776	7.0459	-6.7461	-0.45222	0.30322	1670.3
5.34	535	60	NaN	-2.5688	20.597	3.8301	-175.59	14.209	-9.3861	-4.6923	-826.97	1150.6	-16.949	843.06	1134.9	55.247	66.516	1	1	9.2717	-11.621	-20.52	-14.471	-2.1483	4.8267	20.059	14.747	7.1234	-6.794	-0.46024	0.27655	1670.1
5.35	536	60	NaN	-2.57	20.606	3.8116	-175.56	14.202	-9.393	-4.6875	-826.88	1150.6	-16.945	843.01	1134.9	56.174	66.383	1	1	9.353	-11.701	-20.518	-14.469	-2.1495	4.8629	20.069	14.738	7.2035	-6.8378	-0.44883	0.26912	1670
5.36	537	60	NaN	-2.5693	20.644	3.7735	-175.53	14.174	-9.3475	-4.6446	-826.73	1150.5	-16.759	842.97	1134.9	56.591	66.138	1	1	9.4288	-11.775	-20.517	-14.468	-2.1536	4.8807	20.108	14.71	7.2752	-6.8947	-0.40907	0.2417	1669.8
5.37	538	60	NaN	-2.5751	20.699	3.7779	-175.52	14.155	-9.3087	-4.7251	-826.56	1150.6	-16.605	842.92	1134.9	56.521	66.208	1	1	9.44	-11.786	-20.515	-14.466	-2.1674	4.8926	20.162	14.692	7.2725	-6.8937	-0.35312	0.22588	1669.6
5.38	539	60	NaN	-2.5922	20.776	3.8319	-175.48	14.152	-9.3052	-4.9546	-826.4	1150.6	-16.568	842.87	1134.9	56.182	66.273	1	1	9.3909	-11.738	-20.512	-14.463	-2.1936	4.9159	20.236	14.692	7.1973	-6.8222	-0.27588	0.22873	1669.4
5.39	540	60	NaN	-2.6196	20.887	3.8915	-175.43	14.152	-9.329	-5.2274	-826.21	1150.7	-16.594	842.83	1134.9	56.065	66.423	1	1	9.4504	-11.797	-20.508	-14.459	-2.2294	4.9639	20.345	14.694	7.2211	-6.8327	-0.16377	0.23506	1669.1
5.4	541	60	NaN	-2.6273	20.953	3.8892	-175.42	14.128	-9.2859	-5.2932	-826.08	1150.8	-16.419	842.81	1134.9	56.318	66.383	1	1	9.5034	-11.849	-20.504	-14.455	-2.2453	4.9646	20.406	14.674	7.2581	-6.8841	-0.098282	0.21877	1669
5.41	542	60	NaN	-2.6304	20.987	3.8691	-175.39	14.126	-9.3277	-5.2674	-826.02	1150.8	-16.473	842.79	1134.9	57.238	66.479	1	1	9.5174	-11.863	-20.5	-14.451	-2.2457	4.997	20.44	14.673	7.2717	-6.8655	-0.060044	0.22176	1668.9
5.42	543	60	NaN	-2.6476	21.034	3.841	-175.36	14.106	-9.3074	-5.2462	-825.95	1150.9	-16.358	842.76	1134.9	57.734	66.523	1	1	9.5897	-11.934	-20.496	-14.447	-2.2661	5.0223	20.485	14.654	7.3237	-6.9114	-0.01059	0.20791	1668.8
5.43	544	60	NaN	-2.6689	21.088	3.8282	-175.33	14.068	-9.2677	-5.2732	-825.87	1151	-16.194	842.76	1134.9	58.446	66.671	1	1	9.6849	-12.027	-20.491	-14.442	-2.2939	5.0491	20.535	14.62	7.3909	-6.9782	0.04384	0.17762	1668.7
5.44	545	60	NaN	-2.6808	21.128	3.8413	-175.28	14.033	-9.2868	-5.3376	-825.81	1151	-16.198	842.84	1134.9	59.114	66.814	1	1	9.7524	-12.094	-20.489	-14.44	-2.3078	5.0912	20.573	14.587	7.4446	-7.0026	0.08465	0.14732	1668.8
5.45	546	60	NaN	-2.6988	21.16	3.8185	-175.26	14.034	-9.3004	-5.2857	-825.79	1151	-16.204	842.81	1134.9	60.083	67.001	1	1	9.8226	-12.163	-20.486	-14.437	-2.3239	5.1118	20.605	14.589	7.4987	-7.051	0.11861	0.15211	1668.7
5.46	547	60	NaN	-2.7028	21.213	3.8494	-175.24	14.03	-9.3024	-5.4271	-825.75	1151.1	-16.165	842.74	1134.8	59.319	67.066	1	1	9.9206	-12.259	-20.481	-14.432	-2.3341	5.1291	20.654	14.588	7.5865	-7.1302	0.17309	0.15682	1668.6
5.47	548	60	NaN	-2.6902	21.262	3.8437	-175.22	14.019	-9.2963	-5.4113	-825.72	1151.2	-16.109	842.73	1134.8	60.398	67.22	1	1	9.9783	-12.316	-20.472	-14.423	-2.3228	5.1435	20.701	14.58	7.6555	-7.1725	0.22854	0.15636	1668.6
5.48	549	60	NaN	-2.6715	21.312	3.8367	-175.22	14.005	-9.2932	-5.3965	-825.7	1151.2	-16.067	842.73	1134.8	60.423	67.233	1	1	9.9923	-12.33	-20.461	-14.412	-2.3051	5.1506	20.749	14.568	7.6872	-7.1792	0.28827	0.1559	1668.5
5.49	550	60	NaN	-2.6513	21.37	3.8443	-175.22	13.992	-9.2901	-5.4578	-825.69	1151.3	-16.02	842.71	1134.8	60.099	67.098	1	1	10.004	-12.342	-20.459	-14.41	-2.2885	5.1465	20.804	14.557	7.7157	-7.1951	0.34461	0.14704	1668.5
5.5	551	60	NaN	-2.6196	21.434	3.8191	-175.23	13.981	-9.2578	-5.4037	-825.75	1151.3	-15.866	842.68	1134.8	58.345	67.075	1	1	10.016	-12.353	-20.459	-14.41	-2.2603	5.1296	20.867	14.548	7.7555	-7.2233	0.40828	0.13797	1668.6
5.51	552	60	NaN	-2.5895	21.475	3.7706	-175.23	13.987	-9.2829	-5.2314	-825.83	1151.3	-15.882	842.66	1134.8	55.633	66.876	1	1	10.027	-12.364	-20.458	-14.409	-2.2237	5.1361	20.907	14.555	7.8037	-7.2283	0.44903	0.14542	1668.6
5.52	553	60	NaN	-2.5551	21.554	3.762	-175.24	13.992	-9.2909	-5.1772	-825.89	1151.3	-15.855	842.62	1134.8	57.318	66.818	1	1	10.039	-12.376	-20.458	-14.409	-2.1885	5.1303	20.986	14.561	7.8506	-7.2456	0.52811	0.15183	1668.6
5.53	554	60	NaN	-2.5315	21.623	3.7864	-175.24	13.993	-9.3058	-5.2227	-825.95	1151.4	-15.853	842.59	1134.8	57.059	66.743	1	1	10.051	-12.387	-20.458	-14.409	-2.1665	5.1226	21.053	14.563	7.8842	-7.2647	0.59571	0.15475	1668.7
5.54	555	60	NaN	-2.5171	21.665	3.8258	-175.25	13.991	-9.3343	-5.3087	-826.04	1151.4	-15.891	842.59	1134.8	57.146	66.575	1	1	10.062	-12.399	-20.457	-14.408	-2.1537	5.1183	21.093	14.562	7.9086	-7.2805	0.63615	0.15423	1668.7
5.55	556	60	NaN	-2.4988	21.694	3.8551	-175.25	13.987	-9.3646	-5.3503	-826.15	1151.5	-15.927	842.6	1134.8	55.824	66.631	1	1	10.074	-12.41	-20.457	-14.408	-2.1357	5.1158	21.121	14.56	7.9382	-7.2944	0.66427	0.15204	1668.9
5.56	557	60	NaN	-2.4886	21.726	3.8425	-175.27	13.98	-9.3483	-5.2592	-826.25	1151.5	-15.808	842.59	1134.8	50.141	66.485	0	1	10.086	-12.422	-20.456	-14.407	-2.1264	5.0895	21.15	14.555	7.9592	-7.3321	0.69418	0.14821	1669
5.57	558	60	NaN	-2.4793	21.737	3.7866	-175.29	13.981	-9.365	-5.0008	-826.45	1151.5	-15.786	842.58	1134.8	44.707	66.447	0	1	10.097	-12.433	-20.456	-14.407	-2.1091	5.0804	21.162	14.556	7.9881	-7.3526	0.70624	0.1491	1669.1
5.58	559	60	NaN	-2.4763	21.742	3.7518	-175.3	13.977	-9.3787	-4.8139	-826.61	1151.5	-15.768	842.57	1134.8	50.725	66.503	0	1	10.109	-12.444	-20.455	-14.406	-2.1003	5.0772	21.168	14.551	8.0085	-7.3673	0.71249	0.14469	1669.3
5.59	560	60	NaN	-2.4847	21.741	3.7683	-175.31	13.968	-9.3782	-4.7918	-826.79	1151.5	-15.715	842.56	1134.7	52.222	66.618	0	1	10.12	-12.456	-20.455	-14.406	-2.1098	5.0673	21.167	14.542	8.0106	-7.3886	0.71165	0.13634	1669.5
5.6	561	60	NaN	-2.4968	21.735	3.8218	-175.32	13.959	-9.3713	-4.8923	-826.99	1151.5	-15.637	842.54	1134.7	52.58	66.365	0	1	10.132	-12.467	-20.454	-14.405	-2.128	5.0491	21.159	14.535	8.004	-7.4183	0.70459	0.1294	1669.6
5.61	562	60	NaN	-2.4558	21.745	3.7753	-175.31	13.961	-9.4062	-4.758	-826.97	1151.5	-15.694	842.55	1134.8	53.472	66.434	0	1	10.144	-12.479	-20.454	-14.405	-2.0805	5.063	21.172	14.534	8.0632	-7.4158	0.71799	0.12906	1669.6
5.62	563	60	NaN	-2.4136	21.76	3.6833	-175.33	13.967	-9.3639	-4.4121	-826.9	1151.4	-15.542	842.5	1134.8	52.72	66.304	0	1	10.155	-12.49	-20.454	-14.405	-2.0316	5.0492	21.189	14.538	8.1237	-7.441	0.73503	0.13372	1669.5
5.63	564	60	NaN	-2.417	21.736	3.6574	-175.32	13.96	-9.3933	-4.27	-827	1151.4	-15.604	842.5	1134.8	51.942	66.255	0	1	10.167	-12.502	-20.453	-14.404	-2.028	5.0697	21.165	14.531	8.1389	-7.432	0.7119	0.12639	1669.6
5.64	565	60	NaN	-2.4406	21.692	3.662	-175.31	13.948	-9.4094	-4.2207	-827.17	1151.4	-15.626	842.52	1134.8	52.398	66.132	0	1	10.179	-12.513	-20.453	-14.404	-2.0492	5.079	21.122	14.519	8.1293	-7.4341	0.66924	0.11503	1669.8
5.65	566	60	NaN	-2.4815	21.636	3.7111	-175.32	13.945	-9.3824	-4.285	-827.41	1151.4	-15.523	842.52	1134.7	51.232	66.134	0	1	10.19	-12.525	-20.452	-14.403	-2.0959	5.0609	21.064	14.516	8.0942	-7.4636	0.61211	0.11277	1670.1
5.66	567	60	NaN	-2.5913	21.534	3.9322	-175.3	13.961	-9.4225	-4.8145	-827.97	1151.6	-15.653	842.49	1134.8	51.005	66.08	0	1	10.202	-12.536	-20.452	-14.403	-2.2195	5.071	20.957	14.538	7.9822	-7.4649	0.50499	0.13491	1670.6
5.67	568	60	NaN	-2.6032	21.516	3.9787	-175.32	13.943	-9.383	-4.8483	-828.08	1151.6	-15.528	842.5	1134.7	48.351	65.965	0	1	10.213	-12.547	-20.451	-14.402	-2.2369	5.0503	20.938	14.52	7.9765	-7.4971	0.48668	0.11807	1670.7
5.68	569	60	NaN	-2.5997	21.497	4.0087	-175.3	13.939	-9.4073	-4.8388	-828.19	1151.5	-15.61	842.51	1134.7	48.173	65.943	0	1	10.225	-12.559	-20.451	-14.402	-2.2303	5.0697	20.92	14.516	7.9947	-7.4892	0.46866	0.11387	1670.8
5.69	570	60	NaN	-2.5924	21.488	4.0283	-175.29	13.941	-9.4105	-4.8338	-828.26	1151.5	-15.646	842.5	1134.7	45.762	65.623	0	1	10.237	-12.57	-20.451	-14.402	-2.2216	5.0817	20.911	14.518	8.015	-7.4886	0.4608	0.11623	1670.9
5.7	571	60	NaN	-2.5866	21.49	4.0455	-175.29	13.943	-9.3806	-4.8542	-828.29	1151.6	-15.587	842.47	1134.7	42.469	63.861	0	1	10.248	-12.582	-20.45	-14.401	-2.2185	5.0761	20.912	14.521	8.0297	-7.5056	0.4621	0.11969	1670.9
5.71	572	60	NaN	-2.5826	21.489	4.0678	-175.29	13.942	-9.3618	-4.898	-828.32	1151.6	-15.553	842.46	1134.7	40.796	61.281	0	0	10.26	-12.593	-20.45	-14.401	-2.2172	5.0718	20.911	14.52	8.0427	-7.5213	0.46146	0.11916	1670.9
5.72	573	60	NaN	-2.5734	21.466	4.0765	-175.3	13.919	-9.3559	-4.9113	-828.38	1151.5	-15.573	842.48	1134.7	34.446	60.232	0	0	10.272	-12.605	-20.449	-14.4	-2.2078	5.0646	20.889	14.496	8.0637	-7.54	0.43993	0.09559	1671
5.73	574	60	NaN	-2.5637	21.44	4.0558	-175.29	13.912	-9.366	-4.8421	-828.43	1151.5	-15.635	842.48	1134.7	31.181	55.961	0	0	10.283	-12.616	-20.449	-14.4	-2.1936	5.0819	20.865	14.487	8.0896	-7.5342	0.41644	0.08758	1671
5.74	575	60	NaN	-2.554	21.406	4.0158	-175.29	13.902	-9.3555	-4.7251	-828.48	1151.4	-15.646	842.46	1134.7	28.026	51.307	0	0	10.295	-12.627	-20.448	-14.399	-2.1796	5.0859	20.833	14.475	8.1152	-7.5416	0.38435	0.075928	1671.1
5.75	576	60	NaN	-2.547	21.37	3.9773	-175.3	13.901	-9.3405	-4.6098	-828.52	1151.4	-15.663	842.4	1134.7	26.33	44.768	0	0	10.306	-12.639	-20.448	-14.399	-2.168	5.0788	20.8	14.472	8.1384	-7.5602	0.35166	0.072826	1671
5.76	577	60	NaN	-2.545	21.345	3.9603	-175.3	13.913	-9.3486	-4.5454	-828.53	1151.3	-15.755	842.32	1134.7	23.649	43.349	0	0	10.318	-12.65	-20.447	-14.398	-2.1606	5.081	20.776	14.481	8.1574	-7.5693	0.32889	0.082528	1671
5.77	578	60	NaN	-2.5497	21.333	3.9702	-175.26	13.871	-9.3839	-4.5635	-828.56	1151.3	-15.875	842.45	1134.7	24.507	40.079	0	0	10.33	-12.662	-20.447	-14.398	-2.1618	5.1319	20.765	14.438	8.1678	-7.5298	0.31808	0.040297	1671.1
5.78	579	60	NaN	-2.57	21.312	4.0078	-175.27	13.882	-9.3646	-4.6393	-828.51	1151.2	-15.876	842.43	1134.7	24.018	40.26	0	0	10.341	-12.673	-20.447	-14.398	-2.1847	5.1186	20.746	14.448	8.1566	-7.5546	0.29931	0.050585	1671.1
5.79	580	60	NaN	-2.6052	21.248	4.0588	-175.3	13.918	-9.3201	-4.7374	-828.51	1151.2	-15.815	842.34	1134.7	24.21	42.351	0	0	10.353	-12.685	-20.446	-14.397	-2.2253	5.0806	20.682	14.483	8.1276	-7.6041	0.23607	0.085838	1671
5.8	581	60	NaN	-2.6328	21.163	4.0767	-175.32	13.957	-9.2938	-4.7226	-828.53	1151.1	-15.796	842.25	1134.6	25.38	42.047	0	0	10.365	-12.696	-20.446	-14.397	-2.2531	5.0569	20.599	14.521	8.1115	-7.6392	0.15306	0.12425	1670.9
5.81	582	60	NaN	-2.6456	21.062	4.0449	-175.32	13.979	-9.3036	-4.5396	-828.57	1151	-15.856	842.25	1134.6	26.094	40.423	0	0	10.376	-12.708	-20.445	-14.396	-2.2575	5.0683	20.501	14.54	8.1186	-7.6392	0.055411	0.1442	1670.9
5.82	583	60	NaN	-2.6647	20.908	4.0011	-175.29	13.963	-9.3228	-4.2784	-828.63	1150.9	-15.916	842.41	1134.6	25.883	40.307	0	0	10.388	-12.719	-20.445	-14.396	-2.2656	5.1048	20.349	14.521	8.1221	-7.6141	-0.095399	0.12548	1671.2
5.83	584	60	NaN	-2.6764	20.813	4.0491	-175.33	14.044	-9.2782	-4.3125	-828.68	1150.9	-15.822	842.21	1134.6	28.026	40.123	0	0	10.399	-12.73	-20.444	-14.395	-2.2817	5.0619	20.255	14.602	8.1177	-7.6685	-0.18894	0.20614	1671
5.84	585	60	NaN	-2.6818	20.723	4.0832	-175.34	14.06	-9.2738	-4.2759	-828.74	1150.8	-15.838	842.21	1134.6	27.21	39.204	0	0	10.411	-12.742	-20.444	-14.395	-2.2854	5.0603	20.166	14.617	8.1256	-7.6815	-0.27816	0.22252	1671.1
5.85	586	60	NaN	-2.6843	20.636	4.1468	-175.33	14.065	-9.2771	-4.2881	-828.77	1150.8	-15.877	842.26	1134.5	27.929	40.569	0	0	10.423	-12.753	-20.444	-14.395	-2.2869	5.0681	20.08	14.621	8.1357	-7.6852	-0.36312	0.22641	1671.1
5.86	587	60	NaN	-2.678	20.563	4.2108	-175.33	14.068	-9.2648	-4.2918	-828.79	1150.7	-15.87	842.28	1134.5	28.114	38.914	0	0	10.434	-12.765	-20.443	-14.394	-2.281	5.0691	20.009	14.623	8.1532	-7.6956	-0.43438	0.22899	1671.2
5.87	588	60	NaN	-2.6525	20.515	4.2087	-175.33	14.051	-9.2308	-4.1322	-828.8	1150.6	-15.795	842.34	1134.5	28.703	39.605	0	0	10.446	-12.776	-20.443	-14.394	-2.2526	5.0669	19.963	14.604	8.1933	-7.7093	-0.48002	0.21029	1671.3
5.88	589	60	NaN	-2.6116	20.466	4.2413	-175.28	14.009	-9.2568	-4.023	-828.82	1150.6	-15.893	842.53	1134.5	29.318	37.745	0	0	10.457	-12.788	-20.442	-14.393	-2.2047	5.1273	19.916	14.559	8.2528	-7.6603	-0.52636	0.16556	1671.5
5.89	590	60	NaN	-2.5781	20.441	4.2263	-175.27	14.04	-9.2592	-3.9444	-828.77	1150.4	-15.964	842.45	1134.5	28.592	40.457	0	0	10.469	-12.799	-20.442	-14.393	-2.166	5.1415	19.898	14.584	8.3031	-7.6575	-0.54414	0.19132	1671.3
5.9	591	60	NaN	-2.5429	20.436	4.291	-175.26	14.022	-9.2445	-3.9772	-828.78	1150.4	-15.947	842.5	1134.5	28.394	40.205	0	0	10.481	-12.81	-20.441	-14.392	-2.1326	5.1512	19.891	14.566	8.3481	-7.6593	-0.54987	0.17396	1671.4
5.91	592	60	NaN	-2.503	20.443	4.3898	-175.25	14.011	-9.2172	-4.0678	-828.81	1150.5	-15.878	842.55	1134.5	27.703	40.297	0	0	10.492	-12.822	-20.441	-14.392	-2.0981	5.1504	19.895	14.559	8.3942	-7.6715	-0.54565	0.16696	1671.5
5.92	593	60	NaN	-2.4573	20.456	4.4473	-175.26	14.073	-9.188	-4.1324	-828.8	1150.5	-15.826	842.41	1134.5	27.739	40.268	0	0	10.504	-12.833	-20.44	-14.391	-2.0564	5.1367	19.908	14.621	8.4476	-7.6966	-0.53264	0.22982	1671.3
5.93	594	60	NaN	-2.4048	20.464	4.4843	-175.23	14.099	-9.1918	-4.1418	-828.79	1150.5	-15.872	842.39	1134.5	28.859	38.004	0	0	10.516	-12.845	-20.44	-14.391	-2.0027	5.1743	19.917	14.645	8.5129	-7.6704	-0.52304	0.25449	1671.3
5.94	595	60	NaN	-2.3487	20.47	4.436	-175.15	14.078	-9.2442	-3.9184	-828.76	1150.4	-16.033	842.56	1134.5	27.776	39.815	0	0	10.527	-12.856	-20.44	-14.391	-1.9334	5.2639	19.925	14.623	8.5938	-7.5924	-0.51436	0.23218	1671.4
5.95	596	60	NaN	-2.3147	20.471	4.404	-175.14	14.074	-9.2244	-3.7784	-828.75	1150.4	-15.964	842.64	1134.5	29.205	38.024	0	0	10.539	-12.868	-20.439	-14.39	-1.8969	5.2779	19.927	14.618	8.6419	-7.5898	-0.51239	0.22774	1671.5
5.96	597	60	NaN	-2.2901	20.478	4.4106	-175.12	14.1	-9.2357	-3.7683	-828.74	1150.3	-15.996	842.67	1134.5	30.502	39.043	0	0	10.55	-12.879	-20.439	-14.39	-1.8709	5.2964	19.934	14.644	8.6796	-7.5827	-0.50468	0.25454	1671.5
5.97	598	60	NaN	-2.2695	20.495	4.4425	-175.08	14.143	-9.2889	-3.8346	-828.72	1150.4	-16.16	842.66	1134.5	31.416	38.545	0	0	10.562	-12.891	-20.438	-14.389	-1.847	5.3406	19.951	14.687	8.7151	-7.5499	-0.48729	0.29788	1671.5
5.98	599	60	NaN	-2.2657	20.51	4.4487	-175.11	14.156	-9.217	-3.827	-828.69	1150.3	-15.925	842.66	1134.5	31.822	36.276	0	0	10.574	-12.902	-20.438	-14.389	-1.851	5.3061	19.965	14.7	8.7228	-7.5958	-0.47238	0.31166	1671.5
5.99	600	60	NaN	-2.262	20.521	4.4443	-175.07	14.188	-9.2865	-3.7942	-828.67	1150.3	-16.124	842.68	1134.5	31.363	38.24	0	0	10.585	-12.913	-20.437	-14.388	-1.8394	5.3532	19.977	14.731	8.746	-7.5602	-0.46051	0.34306	1671.5
6	601	60	NaN	-2.2615	20.54	4.4402	-175.05	14.215	-9.2928	-3.7668	-828.61	1150.3	-16.119	842.71	1134.5	33.235	38.314	0	0	10.597	-12.925	-20.437	-14.388	-1.838	5.3704	19.996	14.759	8.759	-7.5544	-0.44074	0.37128	1671.4
6.01	602	60	NaN	-2.2614	20.557	4.4386	-175.03	14.238	-9.3313	-3.7405	-828.54	1150.3	-16.213	842.74	1134.5	32.872	38.964	0	0	10.609	-12.936	-20.436	-14.387	-1.8338	5.3961	20.013	14.782	8.7747	-7.5402	-0.42319	0.39456	1671.4
6.02	603	60	NaN	-2.2636	20.566	4.4436	-175.01	14.253	-9.3816	-3.7382	-828.49	1150.3	-16.34	842.78	1134.5	32.854	40.482	0	0	10.62	-12.948	-20.436	-14.387	-1.8316	5.4208	20.022	14.796	8.7887	-7.5269	-0.41358	0.40918	1671.4
6.03	604	60	NaN	-2.2719	20.567	4.4591	-175.02	14.255	-9.3565	-3.7932	-828.44	1150.3	-16.223	842.81	1134.5	32.177	37.354	0	0	10.632	-12.959	-20.436	-14.387	-1.8458	5.4064	20.023	14.799	8.786	-7.5527	-0.41293	0.41196	1671.4
6.04	605	60	NaN	-2.2842	20.567	4.4767	-175.04	14.258	-9.3365	-3.8711	-828.35	1150.3	-16.113	842.83	1134.5	31.972	39.021	0	0	10.643	-12.971	-20.435	-14.386	-1.8645	5.3769	20.023	14.803	8.7789	-7.5936	-0.41262	0.41644	1671.3
6.05	606	60	NaN	-2.2847	20.55	4.4689	-175.03	14.253	-9.3549	-3.8521	-828.3	1150.3	-16.13	842.87	1134.4	31.388	38.913	0	0	10.655	-12.982	-20.435	-14.386	-1.8638	5.386	20.006	14.797	8.7913	-7.596	-0.42852	0.41153	1671.3
6.06	607	60	NaN	-2.2823	20.537	4.4475	-175.04	14.257	-9.3678	-3.7955	-828.25	1150.3	-16.143	842.9	1134.4	33.467	37.549	0	0	10.667	-12.993	-20.434	-14.385	-1.859	5.3878	19.994	14.8	8.8077	-7.6056	-0.44039	0.41468	1671.3
6.07	608	60	NaN	-2.2802	20.524	4.4182	-175.05	14.263	-9.3739	-3.7276	-828.17	1150.2	-16.13	842.93	1134.5	32.859	36.634	0	0	10.678	-13.005	-20.434	-14.385	-1.855	5.3797	19.983	14.804	8.8233	-7.6252	-0.45092	0.4196	1671.2
6.08	609	60	NaN	-2.2805	20.509	4.3929	-175.05	14.264	-9.3861	-3.6833	-828.08	1150.2	-16.127	842.97	1134.4	30.374	35.715	0	0	10.695	-13.021	-20.428	-14.379	-1.8538	5.3734	19.969	14.804	8.8409	-7.6476	-0.45928	0.42562	1671.2
6.09	610	60	NaN	-2.2857	20.502	4.4089	-175.04	14.28	-9.4234	-3.7605	-828.02	1150.2	-16.233	842.97	1134.5	32.45	37.795	0	0	10.712	-13.038	-20.421	-14.372	-1.8581	5.3851	19.963	14.819	8.854	-7.653	-0.45783	0.44733	1671.1
6.1	611	60	NaN	-2.2916	20.5	4.4165	-175.03	14.286	-9.4539	-3.8061	-827.92	1150.2	-16.288	842.99	1134.5	33.903	38.451	0	0	10.729	-13.055	-20.414	-14.365	-1.8636	5.3963	19.961	14.825	8.8657	-7.6588	-0.45213	0.4601	1671
6.11	612	60	NaN	-2.2989	20.498	4.4084	-175.04	14.295	-9.4396	-3.8089	-827.8	1150.1	-16.206	842.99	1134.5	33.162	39.513	0	0	10.747	-13.072	-20.406	-14.357	-1.8737	5.3901	19.961	14.832	8.8729	-7.682	-0.44573	0.47458	1670.9
6.12	613	60	NaN	-2.307	20.495	4.4024	-175.04	14.297	-9.4307	-3.8192	-827.69	1150.1	-16.146	843.01	1134.5	33.562	40.31	0	0	10.764	-13.089	-20.399	-14.35	-1.8843	5.3865	19.958	14.834	8.8797	-7.7027	-0.4409	0.48374	1670.8
6.13	614	60	NaN	-2.3164	20.486	4.3946	-175.03	14.295	-9.4434	-3.8223	-827.58	1150.1	-16.156	843.04	1134.4	32.979	37.241	0	0	10.781	-13.106	-20.392	-14.343	-1.8934	5.3925	19.949	14.832	8.8879	-7.7137	-0.44343	0.4886	1670.7
6.14	615	60	NaN	-2.3286	20.456	4.3469	-175.03	14.306	-9.4297	-3.7026	-827.44	1150	-16.081	843.05	1134.4	32.386	38.556	0	0	10.797	-13.122	-20.385	-14.336	-1.9041	5.3903	19.921	14.84	8.893	-7.7314	-0.46392	0.50404	1670.6
6.15	616	2.5	NaN	-2.3584	20.437	4.3228	-175.01	14.328	-9.4263	-3.6942	-827.21	1150	-16.043	843.04	1134.5	31.545	38.731	0	0	10.727	-13.053	-20.385	-14.336	-1.9348	5.4145	19.905	14.86	8.7922	-7.6383	-0.48011	0.52396	1670.4
6.16	617	2.5	NaN	-2.3861	20.411	4.3269	-175	14.332	-9.4238	-3.7447	-827.05	1150	-16.016	843.06	1134.4	30.256	37.888	0	0	10.676	-13.002	-20.385	-14.336	-1.9652	5.4216	19.879	14.864	8.7106	-7.5808	-0.50639	0.52762	1670.2
6.17	618	2.5	NaN	-2.3937	20.395	4.3054	-174.99	14.328	-9.4214	-3.683	-826.89	1149.9	-15.992	843.08	1134.4	27.429	38.937	0	0	10.651	-12.978	-20.386	-14.337	-1.9714	5.4341	19.863	14.861	8.68	-7.5442	-0.52258	0.52364	1670.1
6.18	619	2.5	NaN	-2.4022	20.383	4.2421	-174.97	14.339	-9.4613	-3.5692	-826.71	1149.9	-16.1	843.09	1134.5	25.854	38.614	0	0	10.49	-12.819	-20.388	-14.339	-1.9722	5.463	19.855	14.868	8.5174	-7.3563	-0.53318	0.52898	1669.9
6.19	620	2.5	NaN	-2.4117	20.366	4.2012	-174.95	14.344	-9.4942	-3.5044	-826.53	1149.8	-16.185	843.11	1134.5	25.279	37.232	0	0	10.307	-12.639	-20.389	-14.34	-1.9766	5.4846	19.84	14.87	8.33	-7.1545	-0.54958	0.52953	1669.8
6.2	621	2.5	NaN	-2.4112	20.341	4.255	-174.96	14.313	-9.4423	-3.5648	-826.41	1149.9	-16.009	843.18	1134.4	23.649	37.27	0	0	10.177	-12.512	-20.39	-14.341	-1.9842	5.4676	19.811	14.843	8.1931	-7.0443	-0.57943	0.50223	1669.7
6.21	622	2.5	NaN	-2.4071	20.346	4.1962	-174.96	14.32	-9.4207	-3.5129	-826.16	1149.8	-15.951	843.16	1134.4	23.649	32.534	0	0	10.051	-12.387	-20.39	-14.341	-1.9802	5.4691	19.82	14.846	8.0704	-6.9181	-0.57019	0.50414	1669.4
6.22	623	2.5	NaN	-2.4169	20.338	4.216	-174.94	14.332	-9.4496	-3.6122	-826.03	1149.8	-16.049	843.16	1134.5	23.649	31.931	0	0	9.9352	-12.274	-20.39	-14.341	-1.99	5.4879	19.813	14.857	7.9452	-6.7857	-0.57722	0.51587	1669.3
6.23	624	2.5	NaN	-2.4198	20.326	4.241	-174.93	14.328	-9.4611	-3.7255	-825.87	1149.7	-16.093	843.19	1134.5	23.649	30.932	0	0	9.6864	-12.029	-20.389	-14.34	-1.9953	5.4994	19.801	14.852	7.6911	-6.5295	-0.58813	0.51208	1669.2
6.24	625	2.5	NaN	-2.4175	20.316	4.2444	-174.92	14.328	-9.4618	-3.7827	-825.67	1149.7	-16.115	843.21	1134.5	23.649	32.565	0	0	9.343	-11.691	-20.387	-14.338	-1.9941	5.5083	19.793	14.852	7.349	-6.1827	-0.59397	0.51375	1669
6.25	626	2.5	NaN	-2.4175	20.314	4.2288	-174.91	14.344	-9.4597	-3.7941	-825.44	1149.7	-16.137	843.2	1134.5	23.649	30.408	0	0	9.216	-11.566	-20.387	-14.338	-1.9937	5.5147	19.792	14.866	7.2223	-6.0513	-0.59476	0.52775	1668.8
6.26	627	2.5	NaN	-2.4302	20.31	4.2407	-174.92	14.333	-9.4294	-3.9137	-825.22	1149.6	-16.044	843.23	1134.5	23.649	27.163	0	0	9.0714	-11.424	-20.388	-14.339	-2.0136	5.4926	19.789	14.854	7.0578	-5.931	-0.59929	0.51537	1668.6
6.27	628	2.5	NaN	-2.4439	20.296	4.2788	-174.93	14.338	-9.4049	-4.0822	-825.11	1149.6	-15.991	843.22	1134.5	23.649	25.974	0	0	8.8895	-11.245	-20.391	-14.342	-2.035	5.4813	19.775	14.859	6.8546	-5.7634	-0.61615	0.51719	1668.4
6.28	629	2.5	NaN	-2.4527	20.283	4.2937	-174.9	14.351	-9.4517	-4.1924	-824.98	1149.6	-16.15	843.23	1134.5	23.649	26.584	0	0	8.7138	-11.072	-20.393	-14.344	-2.042	5.5146	19.762	14.872	6.6717	-5.5572	-0.63111	0.52764	1668.3
6.29	630	2.5	NaN	-2.457	20.262	4.2971	-174.89	14.357	-9.4432	-4.266	-824.81	1149.6	-16.152	843.24	1134.5	23.649	25.938	0	0	8.5398	-10.901	-20.396	-14.347	-2.0487	5.5213	19.742	14.877	6.4911	-5.3793	-0.65367	0.53007	1668.2
6.3	631	2.5	NaN	-2.4569	20.235	4.2859	-174.9	14.358	-9.3907	-4.2838	-824.63	1149.6	-16.032	843.23	1134.5	23.649	24.005	0	0	8.3733	-10.737	-20.398	-14.349	-2.0534	5.5064	19.716	14.878	6.3199	-5.2303	-0.68239	0.52878	1668
6.31	632	2.5	NaN	-2.4536	20.212	4.2478	-174.87	14.378	-9.4176	-4.2085	-824.48	1149.5	-16.154	843.22	1134.5	23.649	24.005	0	0	8.2147	-10.581	-20.401	-14.352	-2.0432	5.5379	19.694	14.896	6.1715	-5.0428	-0.70676	0.54456	1667.8
6.32	633	2.5	NaN	-2.4693	20.181	4.2467	-174.83	14.402	-9.4276	-4.2877	-824.33	1149.5	-16.242	843.2	1134.5	23.649	24.005	0	0	8.0884	-10.456	-20.404	-14.355	-2.0585	5.5795	19.665	14.919	6.0298	-4.8769	-0.73919	0.56423	1667.6
6.33	634	2.5	NaN	-2.4757	20.152	4.2246	-174.82	14.411	-9.4289	-4.2743	-824.22	1149.5	-16.267	843.18	1134.5	23.649	24.005	0	0	7.9814	-10.351	-20.407	-14.358	-2.0636	5.5909	19.636	14.927	5.9178	-4.7602	-0.7705	0.5693	1667.5
6.34	635	2.5	NaN	-2.4791	20.132	4.211	-174.83	14.404	-9.3943	-4.2722	-824.11	1149.5	-16.175	843.19	1134.4	23.649	24.005	0	0	7.8904	-10.262	-20.409	-14.36	-2.0701	5.579	19.617	14.92	5.8203	-4.6825	-0.79219	0.5598	1667.4
6.35	636	2.5	NaN	-2.4788	20.113	4.1857	-174.83	14.394	-9.3692	-4.2455	-823.99	1149.4	-16.114	843.21	1134.4	23.649	24.005	0	0	7.8882	-10.259	-20.411	-14.362	-2.071	5.5761	19.598	14.91	5.8173	-4.6834	-0.81343	0.54766	1667.3
6.36	637	2.5	NaN	-2.4758	20.084	4.1378	-174.81	14.396	-9.3901	-4.1751	-823.85	1149.4	-16.197	843.21	1134.4	23.649	24.005	0	0	7.8681	-10.24	-20.413	-14.364	-2.0627	5.6014	19.571	14.91	5.8054	-4.6383	-0.84198	0.54642	1667.2
6.37	638	2.5	NaN	-2.4839	20.061	4.1412	-174.81	14.41	-9.3856	-4.2517	-823.82	1149.3	-16.197	843.17	1134.4	23.649	24.005	0	0	7.8009	-10.173	-20.413	-14.364	-2.0733	5.6044	19.549	14.922	5.7276	-4.5691	-0.86475	0.55777	1667.1
6.38	639	2.5	NaN	-2.4894	20.055	4.1339	-174.82	14.399	-9.3607	-4.2648	-823.72	1149.3	-16.116	843.19	1134.4	23.649	24.005	0	0	7.7522	-10.126	-20.415	-14.366	-2.082	5.5898	19.543	14.911	5.6701	-4.5357	-0.8714	0.5453	1667
6.39	640	2.5	NaN	-2.505	20.032	4.135	-174.8	14.401	-9.3799	-4.344	-823.64	1149.3	-16.186	843.18	1134.5	23.649	24.005	0	0	7.7417	-10.115	-20.417	-14.368	-2.098	5.6052	19.521	14.912	5.6437	-4.51	-0.89567	0.54356	1666.9
6.4	641	2.5	NaN	-2.5203	20.01	4.1265	-174.79	14.409	-9.4024	-4.3858	-823.57	1149.3	-16.275	843.16	1134.5	23.649	24.005	0	0	7.8092	-10.182	-20.418	-14.369	-2.1116	5.6208	19.501	14.918	5.6977	-4.5609	-0.91736	0.54875	1666.8
6.41	642	2.5	NaN	-2.5291	19.992	4.099	-174.8	14.411	-9.397	-4.343	-823.52	1149.3	-16.279	843.13	1134.5	23.649	24.005	0	0	7.9081	-10.279	-20.419	-14.37	-2.1188	5.6147	19.484	14.919	5.7892	-4.6643	-0.93471	0.54917	1666.8
6.42	643	2.5	NaN	-2.5342	19.959	4.0596	-174.82	14.399	-9.3617	-4.2691	-823.51	1149.2	-16.18	843.12	1134.5	23.649	24.005	0	0	8.0132	-10.382	-20.421	-14.372	-2.1247	5.5867	19.452	14.906	5.8885	-4.7957	-0.96872	0.53415	1666.7
6.43	644	2.5	NaN	-2.539	19.954	4.0465	-174.81	14.392	-9.3663	-4.2623	-823.47	1149.2	-16.203	843.12	1134.4	23.649	24.005	0	0	8.1485	-10.516	-20.423	-14.374	-2.1285	5.5986	19.447	14.899	6.02	-4.9169	-0.97631	0.52459	1666.7
6.44	645	2.5	NaN	-2.5539	19.955	4.0692	-174.81	14.395	-9.3563	-4.3774	-823.45	1149.2	-16.181	843.09	1134.4	23.649	24.005	0	0	8.313	-10.677	-20.426	-14.377	-2.1481	5.5927	19.448	14.903	6.1649	-5.0847	-0.97877	0.52529	1666.6
6.45	646	2.5	NaN	-2.5692	19.958	4.0881	-174.8	14.398	-9.3661	-4.4736	-823.41	1149.2	-16.213	843.07	1134.4	23.649	24.005	0	0	8.3637	-10.727	-20.431	-14.382	-2.1655	5.5988	19.45	14.906	6.1981	-5.1285	-0.98166	0.52361	1666.6
6.46	647	2.5	NaN	-2.5788	19.959	4.0889	-174.8	14.398	-9.3821	-4.5006	-823.37	1149.2	-16.265	843.06	1134.4	23.649	24.005	0	0	8.4018	-10.765	-20.437	-14.388	-2.1743	5.6077	19.451	14.905	6.2275	-5.1571	-0.98525	0.51767	1666.5
6.47	648	2.5	NaN	-2.5811	19.958	4.0725	-174.8	14.396	-9.3792	-4.4673	-823.35	1149.2	-16.271	843.05	1134.4	23.649	24.005	0	0	8.44	-10.802	-20.442	-14.393	-2.1753	5.6011	19.452	14.903	6.2647	-5.2013	-0.99035	0.50993	1666.5
6.48	649	2.5	NaN	-2.5848	19.955	4.0504	-174.8	14.406	-9.3918	-4.4379	-823.37	1149.2	-16.316	843.01	1134.5	23.649	24.005	0	0	8.4782	-10.84	-20.447	-14.398	-2.1764	5.609	19.449	14.912	6.3018	-5.231	-0.99807	0.51335	1666.5
6.49	650	2.5	NaN	-2.5936	19.962	4.0544	-174.79	14.393	-9.3992	-4.4754	-823.35	1149.2	-16.347	843.01	1134.5	23.649	24.005	0	0	8.5164	-10.878	-20.453	-14.404	-2.1854	5.6195	19.456	14.899	6.331	-5.2581	-0.99721	0.49497	1666.5
6.5	651	2.5	NaN	-2.5968	19.961	4.0514	-174.78	14.385	-9.4208	-4.4972	-823.35	1149.2	-16.411	843.03	1134.5	23.649	24.005	0	0	8.5546	-10.915	-20.458	-14.409	-2.1872	5.6314	19.455	14.891	6.3674	-5.2837	-1.0027	0.48157	1666.5
6.51	652	2.5	NaN	-2.5984	19.963	4.0451	-174.79	14.377	-9.4067	-4.5136	-823.35	1149.2	-16.368	843.03	1134.5	23.649	24.005	0	0	8.5927	-10.953	-20.463	-14.414	-2.1909	5.6222	19.457	14.883	6.4019	-5.3305	-1.0062	0.46816	1666.5
6.52	653	2.5	NaN	-2.6001	19.971	4.038	-174.8	14.366	-9.3593	-4.5274	-823.33	1149.2	-16.232	843	1134.4	23.649	24.005	0	0	8.6309	-10.99	-20.469	-14.42	-2.1977	5.5979	19.464	14.872	6.4332	-5.3923	-1.0045	0.45241	1666.4
6.53	654	2.5	NaN	-2.5958	19.969	4.0202	-174.79	14.365	-9.3878	-4.5033	-823.35	1149.1	-16.336	843.01	1134.4	23.649	24.005	0	0	8.6691	-11.028	-20.474	-14.425	-2.189	5.6185	19.464	14.871	6.4801	-5.4093	-1.01	0.44542	1666.5
6.54	655	2.5	NaN	-2.5925	19.969	4.0095	-174.78	14.358	-9.3622	-4.5228	-823.37	1149.1	-16.273	842.99	1134.4	23.649	24.005	0	0	8.7073	-11.065	-20.479	-14.43	-2.1885	5.6257	19.464	14.864	6.5188	-5.4396	-1.0158	0.43364	1666.5
6.55	656	2.5	NaN	-2.5865	19.983	3.9971	-174.77	14.361	-9.3682	-4.5362	-823.36	1149.1	-16.306	842.98	1134.4	23.649	24.005	0	0	8.7454	-11.103	-20.485	-14.436	-2.1818	5.6318	19.477	14.867	6.5636	-5.4711	-1.0074	0.43086	1666.4
6.56	657	2.5	NaN	-2.5763	20.002	3.9817	-174.76	14.368	-9.3846	-4.5319	-823.33	1149.1	-16.379	842.96	1134.5	23.649	24.005	0	0	8.7836	-11.14	-20.49	-14.441	-2.169	5.6452	19.497	14.874	6.6146	-5.4953	-0.99334	0.43242	1666.4
6.57	658	2.5	NaN	-2.5682	20.018	3.9627	-174.75	14.369	-9.3843	-4.5105	-823.31	1149.1	-16.407	842.96	1134.4	23.649	24.005	0	0	8.8218	-11.178	-20.495	-14.446	-2.1592	5.6574	19.513	14.874	6.6626	-5.5206	-0.98266	0.42803	1666.4
6.58	659	2.5	NaN	-2.5704	20.026	3.9423	-174.75	14.358	-9.3536	-4.4881	-823.32	1149.1	-16.338	842.98	1134.4	23.649	24.005	0	0	8.86	-11.216	-20.501	-14.452	-2.1629	5.6564	19.52	14.863	6.6971	-5.5592	-0.98036	0.41131	1666.4
6.59	660	2.5	NaN	-2.564	20.05	3.9403	-174.72	14.388	-9.4001	-4.5414	-823.31	1149.2	-16.514	842.97	1134.5	23.649	24.005	0	0	8.8981	-11.253	-20.506	-14.457	-2.1523	5.6944	19.546	14.892	6.7458	-5.5588	-0.96037	0.43535	1666.4
6.6	661	2.5	NaN	-2.5575	20.059	3.9197	-174.72	14.385	-9.3885	-4.5081	-823.31	1149.1	-16.511	842.99	1134.5	23.649	24.005	0	0	8.9363	-11.291	-20.511	-14.462	-2.1448	5.6894	19.554	14.89	6.7915	-5.6014	-0.95743	0.42718	1666.4
6.61	662	2.5	NaN	-2.5513	20.067	3.8989	-174.73	14.387	-9.3705	-4.4845	-823.3	1149.1	-16.497	843.01	1134.5	23.649	24.005	0	0	8.9745	-11.328	-20.517	-14.468	-2.1383	5.6826	19.562	14.892	6.8362	-5.6457	-0.95494	0.42401	1666.4
6.62	663	2.5	NaN	-2.5512	20.074	3.8936	-174.73	14.393	-9.3508	-4.5112	-823.29	1149.1	-16.479	843.02	1134.4	23.649	24.005	0	0	9.0127	-11.366	-20.522	-14.473	-2.1397	5.6788	19.569	14.898	6.873	-5.6871	-0.95319	0.42517	1666.4
6.63	664	2.5	NaN	-2.5581	20.078	3.9026	-174.73	14.399	-9.3382	-4.5678	-823.28	1149.2	-16.479	843.03	1134.4	23.649	24.005	0	0	9.0508	-11.403	-20.527	-14.478	-2.1485	5.6804	19.572	14.905	6.9023	-5.723	-0.95561	0.42603	1666.4
6.64	665	2.5	NaN	-2.5574	20.074	3.8863	-174.71	14.416	-9.3813	-4.5194	-823.26	1149.1	-16.648	843.05	1134.5	23.649	24.005	0	0	9.089	-11.441	-20.533	-14.484	-2.1404	5.7069	19.57	14.92	6.9486	-5.7341	-0.96301	0.43612	1666.4
6.65	666	2.5	NaN	-2.5715	20.051	3.8714	-174.71	14.436	-9.3818	-4.5007	-823.26	1149.1	-16.694	843.04	1134.5	23.649	24.005	0	0	9.0829	-11.435	-20.529	-14.48	-2.1523	5.7063	19.547	14.94	6.9307	-5.7287	-0.98198	0.46032	1666.4
6.66	667	2.5	NaN	-2.5736	20.02	3.8699	-174.71	14.453	-9.3805	-4.5115	-823.28	1149.1	-16.718	843.08	1134.5	23.649	24.005	0	0	9.0164	-11.37	-20.512	-14.463	-2.1539	5.7091	19.517	14.956	6.8626	-5.6604	-0.9952	0.49273	1666.5
6.67	668	2.5	NaN	-2.576	20.008	3.8773	-174.72	14.472	-9.3682	-4.5407	-823.26	1149.1	-16.711	843.09	1134.5	23.649	24.005	0	0	8.95	-11.304	-20.495	-14.446	-2.1576	5.7028	19.506	14.974	6.7924	-5.6013	-0.98991	0.52732	1666.5
6.68	669	2.5	NaN	-2.5832	20.015	3.8907	-174.73	14.488	-9.3534	-4.5814	-823.21	1149.1	-16.691	843.08	1134.5	23.649	24.005	0	0	8.7324	-11.09	-20.487	-14.438	-2.1668	5.6905	19.513	14.991	6.5656	-5.3996	-0.97445	0.55234	1666.4
6.69	670	2.5	NaN	-2.5891	20.017	3.9108	-174.72	14.492	-9.3597	-4.6345	-823.17	1149.1	-16.705	843.12	1134.5	23.649	24.005	0	0	7.9406	-10.311	-20.511	-14.462	-2.1741	5.6904	19.515	14.994	5.7665	-4.6206	-0.996	0.53227	1666.4
6.7	671	2.5	NaN	-2.5885	20.019	3.9524	-174.73	14.495	-9.3587	-4.7505	-823.11	1149.1	-16.707	843.16	1134.5	23.649	24.005	0	0	7.9014	-10.272	-20.514	-14.465	-2.1774	5.6846	19.516	14.998	5.724	-4.5878	-0.99841	0.53256	1666.4
6.71	672	2.5	NaN	-2.5885	20.014	3.9579	-174.72	14.517	-9.3698	-4.7456	-823.02	1149.1	-16.752	843.18	1134.5	23.649	24.005	0	0	8.3578	-10.721	-20.505	-14.456	-2.1756	5.6905	19.512	15.019	6.1822	-5.031	-0.99317	0.56258	1666.3
6.72	673	2.5	NaN	-2.589	19.998	3.9445	-174.72	14.533	-9.363	-4.6904	-822.95	1149	-16.745	843.19	1134.5	23.649	24.005	0	0	8.8141	-11.171	-20.496	-14.447	-2.1744	5.6937	19.498	15.033	6.6397	-5.4768	-0.99855	0.58618	1666.2
6.73	674	2.5	NaN	-2.5922	19.975	3.9413	-174.72	14.541	-9.3524	-4.6769	-822.9	1149	-16.72	843.2	1134.5	23.649	24.005	0	0	9.2705	-11.62	-20.487	-14.438	-2.178	5.6929	19.475	15.041	7.0925	-5.9267	-1.0119	0.60263	1666.2
6.74	675	2.5	NaN	-2.5983	19.945	3.9669	-174.72	14.547	-9.3569	-4.7544	-822.84	1149	-16.729	843.22	1134.5	23.649	24.005	0	0	10.272	-12.605	-20.467	-14.418	-2.1865	5.6931	19.445	15.047	8.0852	-6.9116	-1.022	0.62865	1666.2
6.75	676	2.5	NaN	-2.5972	19.885	3.9875	-174.71	14.554	-9.3524	-4.7887	-822.64	1149	-16.717	843.28	1134.5	23.649	24.005	0	0	10.906	-13.229	-20.455	-14.406	-2.187	5.7051	19.388	15.052	8.719	-7.5238	-1.0671	0.64653	1666
6.76	677	2.5	NaN	-2.5976	19.876	3.999	-174.7	14.554	-9.331	-4.817	-822.56	1149	-16.725	843.28	1134.5	23.649	24.005	0	0	10.938	-13.26	-20.454	-14.405	-2.188	5.7119	19.377	15.052	8.7495	-7.5481	-1.0761	0.6479	1665.9
6.77	678	2.5	NaN	-2.5884	19.851	3.989	-174.69	14.559	-9.3443	-4.7903	-822.47	1149	-16.788	843.28	1134.5	23.649	24.005	0	0	10.877	-13.2	-20.451	-14.402	-2.1757	5.7244	19.353	15.057	8.7008	-7.4756	-1.0981	0.6552	1665.9
6.78	679	2.5	NaN	-2.5775	19.794	3.964	-174.68	14.565	-9.3487	-4.7416	-822.32	1148.9	-16.761	843.28	1134.5	27.062	24.005	0	0	10.801	-13.125	-20.448	-14.399	-2.164	5.7285	19.298	15.062	8.6366	-7.3967	-1.1503	0.66261	1665.7
6.79	680	2.5	NaN	-2.5713	19.712	3.9305	-174.69	14.563	-9.3341	-4.6994	-822.1	1148.9	-16.646	843.29	1134.5	40.823	24.005	0	0	10.781	-13.106	-20.446	-14.397	-2.1603	5.7222	19.217	15.058	8.6207	-7.3837	-1.2291	0.66059	1665.5
6.8	681	2.5	NaN	-2.5714	19.628	3.891	-174.69	14.544	-9.3499	-4.6719	-821.86	1148.8	-16.662	843.36	1134.5	40.475	28.459	0	0	10.745	-13.07	-20.444	-14.395	-2.1589	5.7235	19.136	15.036	8.5856	-7.3465	-1.3088	0.64081	1665.3
6.81	682	2.5	NaN	-2.5764	19.607	3.9052	-174.65	14.571	-9.3871	-4.7581	-821.77	1148.8	-16.789	843.31	1134.5	39.596	28.483	0	0	10.622	-12.95	-20.444	-14.395	-2.1624	5.7603	19.116	15.063	8.4598	-7.1893	-1.3276	0.66811	1665.2
6.82	683	2.5	NaN	-2.5797	19.593	3.8793	-174.66	14.563	-9.3674	-4.7473	-821.6	1148.7	-16.716	843.32	1134.5	40.729	29.622	0	0	10.502	-12.831	-20.443	-14.394	-2.1678	5.7542	19.103	15.053	8.3339	-7.0768	-1.3408	0.65865	1665
6.83	684	2.5	NaN	-2.5837	19.583	3.8663	-174.66	14.566	-9.3443	-4.7727	-821.49	1148.7	-16.634	843.3	1134.5	40.3	30.298	0	0	10.383	-12.714	-20.444	-14.395	-2.1755	5.7489	19.094	15.056	8.2071	-6.9649	-1.3501	0.66092	1664.9
6.84	685	2.5	NaN	-2.5847	19.579	3.8554	-174.65	14.577	-9.3423	-4.7873	-821.4	1148.7	-16.622	843.27	1134.5	40.719	31.179	0	0	10.227	-12.561	-20.443	-14.394	-2.1773	5.7567	19.09	15.066	8.0496	-6.804	-1.3528	0.67247	1664.8
6.85	686	2.5	NaN	-2.5809	19.581	3.823	-174.64	14.57	-9.364	-4.7236	-821.29	1148.7	-16.681	843.29	1134.5	40.198	31.254	0	0	10.098	-12.434	-20.442	-14.393	-2.1693	5.7702	19.092	15.059	7.9288	-6.6638	-1.3492	0.66604	1664.7
6.86	687	2.5	NaN	-2.6032	19.584	3.8765	-174.63	14.563	-9.391	-4.972	-821.22	1148.7	-16.757	843.31	1134.5	40.199	31.546	0	0	10.025	-12.362	-20.441	-14.392	-2.1975	5.7735	19.095	15.052	7.827	-6.5881	-1.3459	0.66001	1664.6
6.87	688	2.5	NaN	-2.6148	19.597	3.8746	-174.63	14.565	-9.3681	-5.0359	-821.07	1148.7	-16.688	843.28	1134.5	39.953	31.634	0	0	9.9598	-12.298	-20.44	-14.391	-2.2137	5.7698	19.108	15.054	7.7461	-6.528	-1.3325	0.66323	1664.5
6.88	689	2.5	NaN	-2.6294	19.604	3.8796	-174.64	14.557	-9.3347	-5.1089	-820.99	1148.7	-16.577	843.27	1134.5	39.399	31.887	0	0	9.8981	-12.237	-20.44	-14.391	-2.2346	5.7531	19.114	15.048	7.6635	-6.4841	-1.3258	0.65678	1664.4
6.89	690	2.5	NaN	-2.6375	19.607	3.857	-174.66	14.544	-9.3193	-5.0805	-820.94	1148.7	-16.519	843.28	1134.5	39.942	30.364	0	0	9.8355	-12.176	-20.439	-14.39	-2.2437	5.7379	19.117	15.035	7.5917	-6.4376	-1.3228	0.64475	1664.3
6.9	691	2.5	NaN	-2.6369	19.614	3.8053	-174.66	14.538	-9.33	-4.9502	-820.87	1148.7	-16.546	843.28	1134.5	39.209	27.596	0	0	9.7637	-12.105	-20.439	-14.39	-2.2377	5.7389	19.124	15.028	7.526	-6.366	-1.3146	0.63844	1664.2
6.91	692	2.5	NaN	-2.6475	19.639	3.8174	-174.64	14.551	-9.3399	-5.0276	-820.79	1148.7	-16.581	843.26	1134.5	38.357	25.225	0	0	9.6307	-11.974	-20.437	-14.388	-2.2497	5.7621	19.148	15.042	7.381	-6.2119	-1.289	0.65419	1664.2
6.92	693	2.5	NaN	-2.6478	19.65	3.7856	-174.64	14.569	-9.3212	-4.9517	-820.77	1148.7	-16.538	843.2	1134.5	38.002	25.299	0	0	9.5485	-11.893	-20.436	-14.387	-2.2489	5.7596	19.16	15.059	7.2996	-6.1335	-1.2759	0.67198	1664.1
6.93	694	2.5	NaN	-2.6551	19.695	3.7931	-174.63	14.558	-9.3493	-4.9937	-820.7	1148.7	-16.61	843.24	1134.5	36.989	24.005	0	0	9.5135	-11.859	-20.435	-14.386	-2.2551	5.7714	19.205	15.048	7.2583	-6.0873	-1.2308	0.66165	1664
6.94	695	2.5	NaN	-2.6602	19.749	3.8093	-174.62	14.559	-9.3802	-5.0624	-820.63	1148.7	-16.69	843.24	1134.5	33.228	24.005	0	0	9.4498	-11.796	-20.434	-14.385	-2.2598	5.7799	19.258	15.051	7.19	-6.0161	-1.1759	0.66563	1664
6.95	696	2.5	NaN	-2.6588	19.792	3.8045	-174.63	14.575	-9.3801	-5.0535	-820.6	1148.8	-16.684	843.18	1134.5	27.439	24.005	0	0	9.3814	-11.729	-20.433	-14.384	-2.2583	5.7708	19.301	15.067	7.1231	-5.9579	-1.132	0.68334	1663.9
6.96	697	2.5	NaN	-2.6527	19.813	3.762	-174.66	14.578	-9.3381	-4.8996	-820.62	1148.7	-16.545	843.16	1134.5	23.649	24.005	0	0	9.3085	-11.657	-20.432	-14.383	-2.2516	5.7408	19.322	15.069	7.0568	-5.9162	-1.1092	0.68603	1663.9
6.97	698	2.5	NaN	-2.6571	19.833	3.7462	-174.66	14.572	-9.3403	-4.8532	-820.65	1148.7	-16.533	843.18	1134.5	23.649	24.005	0	0	9.2385	-11.588	-20.431	-14.382	-2.2549	5.7469	19.342	15.062	6.9836	-5.8411	-1.0887	0.68043	1663.9
6.98	699	2.5	NaN	-2.6774	19.872	3.7703	-174.67	14.585	-9.3598	-4.9579	-820.69	1148.7	-16.575	843.15	1134.5	23.649	24.005	0	0	9.1754	-11.526	-20.43	-14.381	-2.2774	5.7346	19.382	15.075	6.8981	-5.7914	-1.0483	0.69414	1663.9
6.99	700	2.5	NaN	-2.6883	19.899	3.7821	-174.68	14.57	-9.3619	-5.0059	-820.7	1148.8	-16.568	843.18	1134.5	23.649	24.005	0	0	9.0882	-11.44	-20.43	-14.381	-2.2902	5.7229	19.408	15.061	6.798	-5.7173	-1.0219	0.68051	1664
7	701	2.5	NaN	-2.7001	19.92	3.778	-174.67	14.558	-9.365	-4.9836	-820.73	1148.8	-16.558	843.2	1134.5	23.649	24.005	0	0	8.9962	-11.35	-20.43	-14.381	-2.3015	5.7238	19.427	15.051	6.6947	-5.6259	-1.0029	0.66979	1664
7.01	702	2.5	NaN	-2.7229	19.94	3.7684	-174.66	14.577	-9.3878	-4.9325	-820.83	1148.8	-16.599	843.16	1134.5	23.649	24.005	0	0	8.9682	-11.322	-20.432	-14.383	-2.3212	5.7395	19.447	15.07	6.647	-5.5826	-0.9846	0.6872	1664.1
7.02	703	2.5	NaN	-2.739	19.944	3.7631	-174.65	14.584	-9.408	-4.8861	-820.95	1148.8	-16.648	843.15	1134.5	23.649	24.005	0	0	8.885	-11.24	-20.434	-14.385	-2.3341	5.7517	19.451	15.076	6.5509	-5.4886	-0.98259	0.69181	1664.2
7.03	704	2.5	NaN	-2.7508	19.934	3.7802	-174.66	14.592	-9.3908	-4.9137	-821.07	1148.8	-16.596	843.1	1134.5	23.649	24.005	0	0	8.7413	-11.099	-20.434	-14.385	-2.3486	5.7392	19.441	15.084	6.3927	-5.3596	-0.99327	0.69889	1664.3
7.04	705	2.5	NaN	-2.767	19.926	3.7896	-174.67	14.58	-9.3726	-4.9122	-821.2	1148.8	-16.535	843.11	1134.5	23.649	24.005	0	0	8.7083	-11.066	-20.435	-14.386	-2.3669	5.7292	19.433	15.073	6.3414	-5.3372	-1.0027	0.68673	1664.4
7.05	706	2.5	NaN	-2.7729	19.923	3.7879	-174.67	14.572	-9.3734	-4.8642	-821.32	1148.8	-16.534	843.13	1134.5	23.649	24.005	0	0	8.6915	-11.05	-20.436	-14.387	-2.3712	5.7285	19.43	15.065	6.3203	-5.3214	-1.0065	0.67794	1664.6
7.06	707	2.5	NaN	-2.7679	19.925	3.7845	-174.67	14.577	-9.3952	-4.8165	-821.43	1148.8	-16.6	843.12	1134.5	23.649	24.005	0	0	8.6197	-10.979	-20.439	-14.39	-2.3623	5.7342	19.431	15.07	6.2574	-5.245	-1.0076	0.67999	1664.7
7.07	708	2.5	NaN	-2.7672	19.927	3.7968	-174.67	14.584	-9.4208	-4.8626	-821.53	1148.8	-16.668	843.1	1134.5	23.649	24.005	0	0	8.5789	-10.939	-20.443	-14.394	-2.3609	5.7349	19.433	15.078	6.218	-5.2042	-1.0096	0.68364	1664.7
7.08	709	2.5	NaN	-2.7615	19.943	3.7965	-174.68	14.564	-9.4096	-4.8661	-821.6	1148.8	-16.64	843.16	1134.5	23.649	24.005	0	0	8.6534	-11.012	-20.449	-14.4	-2.3563	5.7214	19.448	15.058	6.297	-5.2909	-1.0013	0.65773	1664.9
7.09	710	2.5	NaN	-2.7552	19.968	3.8156	-174.69	14.565	-9.3896	-4.9498	-821.7	1148.9	-16.589	843.13	1134.4	23.649	24.005	0	0	8.7278	-11.086	-20.456	-14.407	-2.3546	5.7143	19.472	15.062	6.3732	-5.3713	-0.98395	0.65502	1664.9
7.1	711	2.5	NaN	-2.7485	19.991	3.8302	-174.69	14.56	-9.3647	-5.0067	-821.79	1148.9	-16.515	843.12	1134.4	23.649	24.005	0	0	8.8022	-11.159	-20.462	-14.413	-2.3525	5.7101	19.494	15.058	6.4498	-5.4487	-0.96794	0.64447	1665
7.11	712	2.5	NaN	-2.7423	20.012	3.8348	-174.68	14.55	-9.364	-5.0281	-821.88	1148.9	-16.512	843.12	1134.4	23.649	24.005	0	0	8.8767	-11.232	-20.468	-14.419	-2.3472	5.7131	19.515	15.047	6.5295	-5.519	-0.95325	0.62765	1665.1
7.12	713	2.5	NaN	-2.7377	20.034	3.83	-174.67	14.543	-9.3999	-5.0356	-822.01	1148.9	-16.627	843.11	1134.5	23.649	24.005	0	0	8.9511	-11.305	-20.475	-14.426	-2.3388	5.7245	19.536	15.041	6.6123	-5.5809	-0.93836	0.61554	1665.2
7.13	714	2.5	NaN	-2.7364	20.045	3.8089	-174.68	14.534	-9.374	-4.9982	-822.08	1148.9	-16.558	843.08	1134.5	23.649	24.005	0	0	9.0256	-11.379	-20.481	-14.432	-2.3387	5.7224	19.547	15.033	6.6869	-5.6562	-0.93438	0.60035	1665.3
7.14	715	2.5	NaN	-2.7347	20.064	3.7992	-174.66	14.515	-9.4014	-5.0072	-822.18	1149	-16.616	843.09	1134.5	23.649	24.005	0	0	9.1	-11.452	-20.488	-14.439	-2.3353	5.7389	19.565	15.014	6.7648	-5.713	-0.92284	0.57511	1665.4
7.15	716	2.5	NaN	-2.7398	20.081	3.7932	-174.65	14.503	-9.4148	-5.0119	-822.25	1149	-16.646	843.07	1134.5	23.649	24.005	0	0	9.1745	-11.525	-20.494	-14.445	-2.3396	5.7503	19.582	15.003	6.8349	-5.7748	-0.91228	0.55792	1665.4
7.16	717	2.5	NaN	-2.7455	20.093	3.7966	-174.65	14.489	-9.4216	-5.0278	-822.32	1149	-16.656	843.08	1134.5	23.649	24.005	0	0	9.2489	-11.598	-20.5	-14.451	-2.3455	5.7523	19.593	14.989	6.9034	-5.8461	-0.90685	0.53752	1665.5
7.17	718	2.5	NaN	-2.7479	20.105	3.8052	-174.65	14.471	-9.4316	-5.0542	-822.39	1149	-16.672	843.1	1134.5	23.649	24.005	0	0	9.3234	-11.672	-20.507	-14.458	-2.3482	5.7509	19.604	14.972	6.9751	-5.9206	-0.90219	0.51399	1665.6
7.18	719	2.5	NaN	-2.75	20.131	3.7989	-174.64	14.472	-9.4427	-5.054	-822.44	1149.1	-16.715	843.06	1134.5	23.649	24.005	0	0	9.3978	-11.745	-20.513	-14.464	-2.3488	5.7627	19.63	14.973	7.049	-5.9821	-0.88318	0.5093	1665.6
7.19	720	2.5	NaN	-2.7564	20.139	3.8132	-174.65	14.471	-9.4094	-5.1035	-822.5	1149.1	-16.61	843.03	1134.5	23.649	24.005	0	0	9.4722	-11.818	-20.519	-14.47	-2.3606	5.7416	19.638	14.973	7.1117	-6.0765	-0.88175	0.50264	1665.6
7.2	721	2.5	NaN	-2.7579	20.149	3.82	-174.66	14.474	-9.4111	-5.1312	-822.56	1149.1	-16.612	842.98	1134.5	23.649	24.005	0	0	9.5467	-11.891	-20.526	-14.477	-2.3629	5.7391	19.646	14.977	7.1838	-6.1522	-0.87942	0.50002	1665.6
7.21	722	2.5	NaN	-2.7582	20.159	3.827	-174.66	14.474	-9.4048	-5.1662	-822.6	1149.1	-16.591	842.95	1134.5	23.649	24.005	0	0	9.6211	-11.965	-20.532	-14.483	-2.3652	5.7329	19.655	14.977	7.2559	-6.2317	-0.8767	0.4936	1665.6
7.22	723	2.5	NaN	-2.7609	20.17	3.8292	-174.67	14.464	-9.3951	-5.1935	-822.6	1149.1	-16.57	842.95	1134.5	23.649	24.005	0	0	9.6956	-12.038	-20.539	-14.49	-2.3696	5.7239	19.666	14.968	7.326	-6.314	-0.87301	0.47888	1665.6
7.23	724	2.5	NaN	-2.7677	20.18	3.8182	-174.67	14.449	-9.41	-5.1836	-822.58	1149.1	-16.64	842.98	1134.5	23.649	24.005	0	0	9.77	-12.111	-20.545	-14.496	-2.3736	5.7247	19.675	14.954	7.3964	-6.3864	-0.86998	0.45835	1665.7
7.24	725	2.5	NaN	-2.771	20.167	3.8153	-174.67	14.463	-9.4408	-5.1842	-822.62	1149.1	-16.755	842.95	1134.5	23.649	24.005	0	0	9.8445	-12.184	-20.551	-14.502	-2.373	5.732	19.663	14.968	7.4715	-6.4524	-0.8887	0.46532	1665.7
7.25	726	2.5	NaN	-2.7688	20.157	3.808	-174.68	14.464	-9.3954	-5.184	-822.62	1149.1	-16.629	842.92	1134.5	23.649	24.005	0	0	9.9189	-12.258	-20.558	-14.509	-2.3751	5.7182	19.652	14.968	7.5439	-6.5394	-0.9055	0.45977	1665.6
7.26	727	2.5	NaN	-2.7674	20.148	3.8069	-174.68	14.458	-9.3805	-5.2051	-822.62	1149.2	-16.582	842.92	1134.5	23.649	24.005	0	0	9.9933	-12.331	-20.564	-14.515	-2.376	5.7147	19.643	14.964	7.6173	-6.6162	-0.92142	0.44873	1665.6
7.27	728	2.5	NaN	-2.77	20.146	3.8073	-174.67	14.459	-9.391	-5.229	-822.59	1149.2	-16.614	842.92	1134.4	23.649	24.005	0	0	10.068	-12.404	-20.57	-14.521	-2.3783	5.7195	19.64	14.965	7.6895	-6.6847	-0.93048	0.44386	1665.6
7.28	729	2.5	NaN	-2.7764	20.145	3.8135	-174.66	14.471	-9.4004	-5.275	-822.53	1149.2	-16.656	842.9	1134.4	23.649	24.005	0	0	10.142	-12.477	-20.577	-14.528	-2.3849	5.7271	19.638	14.977	7.7574	-6.7503	-0.93893	0.44946	1665.5
7.29	730	2.5	NaN	-2.7817	20.109	3.8562	-174.65	14.479	-9.3887	-5.4606	-822.54	1149.2	-16.643	842.89	1134.5	23.649	24.005	0	0	10.18	-12.515	-20.579	-14.53	-2.397	5.7391	19.601	14.986	7.7835	-6.7759	-0.9774	0.4564	1665.5
7.3	731	2.5	NaN	-2.7852	20.065	3.8239	-174.66	14.477	-9.3697	-5.3916	-822.53	1149.2	-16.584	842.89	1134.5	23.649	24.005	0	0	10.192	-12.526	-20.578	-14.529	-2.4002	5.7287	19.557	14.985	7.7915	-6.7973	-1.0204	0.45581	1665.5
7.31	732	2.5	NaN	-2.8012	19.968	3.8135	-174.65	14.486	-9.3748	-5.4144	-822.6	1149.2	-16.604	842.89	1134.5	23.649	24.005	0	0	10.375	-12.707	-20.574	-14.525	-2.4162	5.739	19.46	14.994	7.9589	-6.9675	-1.1141	0.46834	1665.6
7.32	733	2.5	NaN	-2.8138	19.866	3.775	-174.63	14.49	-9.385	-5.3399	-822.65	1149.2	-16.647	842.9	1134.5	34.336	24.005	0	0	10.69	-13.016	-20.569	-14.52	-2.4248	5.7605	19.359	14.997	8.2651	-7.2558	-1.2097	0.4774	1665.7
7.33	734	2.5	NaN	-2.8227	19.778	3.7218	-174.61	14.488	-9.3899	-5.2105	-822.7	1149.2	-16.673	842.91	1134.5	42.669	24.005	0	0	11.005	-13.326	-20.563	-14.514	-2.4284	5.78	19.271	14.995	8.5765	-7.5462	-1.2921	0.4803	1665.7
7.34	735	2.5	NaN	-2.8394	19.692	3.7159	-174.61	14.491	-9.3871	-5.2465	-822.76	1149.2	-16.667	842.92	1134.5	39.924	24.005	0	0	11.32	-13.636	-20.558	-14.509	-2.4466	5.7846	19.185	14.998	8.8731	-7.8515	-1.3725	0.48903	1665.8
7.35	736	2.5	NaN	-2.8471	19.632	3.7182	-174.62	14.494	-9.3499	-5.2873	-822.78	1149.2	-16.562	842.91	1134.4	32.652	25.119	0	0	11.635	-13.946	-20.553	-14.504	-2.4593	5.7674	19.124	15.002	9.1753	-8.1785	-1.4281	0.4981	1665.8
7.36	737	2.5	NaN	-2.8538	19.564	3.728	-174.62	14.491	-9.3623	-5.3516	-822.75	1149.2	-16.604	842.95	1134.4	28.116	25.207	0	0	11.949	-14.256	-20.547	-14.498	-2.4668	5.7675	19.055	15	9.4827	-8.4882	-1.4924	0.50168	1665.8
7.37	738	2.5	NaN	-2.8685	19.486	3.7331	-174.62	14.488	-9.3591	-5.3863	-822.69	1149.3	-16.604	842.98	1134.4	30.459	24.005	0	0	12.264	-14.565	-20.542	-14.493	-2.4827	5.7672	18.976	14.998	9.7816	-8.7983	-1.5659	0.50538	1665.8
7.38	739	2.5	NaN	-2.8803	19.391	3.7198	-174.62	14.487	-9.3573	-5.3592	-822.65	1149.3	-16.617	842.98	1134.4	35.944	24.005	0	0	12.579	-14.875	-20.536	-14.487	-2.4931	5.7691	18.881	14.997	10.086	-9.1062	-1.6557	0.50985	1665.7
7.39	740	2.5	NaN	-2.8765	19.274	3.6788	-174.62	14.487	-9.3755	-5.249	-822.63	1149.3	-16.692	843	1134.4	38.623	25.439	0	0	12.894	-15.185	-20.531	-14.482	-2.4829	5.7751	18.765	14.996	10.411	-9.41	-1.7662	0.5142	1665.7
7.4	741	2.5	NaN	-2.8585	19.143	3.6127	-174.63	14.487	-9.356	-5.0382	-822.6	1149.2	-16.625	843	1134.5	39.914	26.989	0	0	13.209	-15.495	-20.525	-14.476	-2.4599	5.7658	18.637	14.994	10.749	-9.7292	-1.8887	0.51778	1665.7
7.41	742	2.5	NaN	-2.8687	19.048	3.6487	-174.62	14.494	-9.3759	-5.1403	-822.64	1149.2	-16.669	843	1134.5	38.309	27.934	0	0	13.176	-15.463	-20.519	-14.47	-2.4721	5.7814	18.542	15	10.704	-9.6815	-1.9767	0.53003	1665.7
7.42	743	2.5	NaN	-2.8308	18.99	3.6386	-174.62	14.493	-9.3751	-5.0751	-822.65	1149.1	-16.661	842.99	1134.5	37.39	25.298	0	0	12.833	-15.125	-20.512	-14.463	-2.4323	5.782	18.485	14.997	10.401	-9.3434	-2.0271	0.53413	1665.7
7.43	744	2.5	NaN	-2.8268	18.94	3.6761	-174.62	14.492	-9.3565	-5.1668	-822.59	1149.1	-16.602	842.98	1134.5	35.867	24.671	0	0	12.758	-15.051	-20.51	-14.461	-2.4334	5.7697	18.436	14.997	10.324	-9.2814	-2.0743	0.53567	1665.7
7.44	745	2.5	NaN	-2.8664	18.891	3.7612	-174.63	14.492	-9.3426	-5.4218	-822.47	1149.1	-16.552	842.96	1134.4	36.132	25.207	0	0	12.679	-14.973	-20.508	-14.459	-2.4835	5.7566	18.386	14.997	10.195	-9.2168	-2.1219	0.53837	1665.5
7.45	746	2.5	NaN	-2.863	18.862	3.7675	-174.63	14.481	-9.3663	-5.4193	-822.32	1149.1	-16.609	842.99	1134.4	33.279	24.705	0	0	12.542	-14.839	-20.506	-14.457	-2.478	5.7593	18.358	14.984	10.064	-9.0796	-2.1484	0.52736	1665.4
7.46	747	2.5	NaN	-2.8569	18.852	3.7604	-174.63	14.473	-9.3577	-5.3962	-822.23	1149.1	-16.577	842.97	1134.4	26.746	24.005	0	0	12.463	-14.761	-20.505	-14.456	-2.4722	5.7562	18.349	14.976	9.9906	-9.0046	-2.1561	0.51976	1665.3
7.47	748	2.5	NaN	-2.8443	18.848	3.7535	-174.63	14.474	-9.3437	-5.3356	-822.16	1149	-16.526	842.95	1134.4	27.856	24.005	0	0	12.407	-14.706	-20.505	-14.456	-2.4592	5.7582	18.346	14.976	9.9475	-8.9475	-2.1587	0.52056	1665.2
7.48	749	2.5	NaN	-2.8309	18.862	3.7593	-174.63	14.464	-9.3491	-5.307	-822.07	1149	-16.53	842.95	1134.4	45.166	24.005	0	0	12.257	-14.559	-20.504	-14.455	-2.4447	5.7559	18.361	14.965	9.8128	-8.8029	-2.1428	0.51042	1665.1
7.49	750	2.5	NaN	-2.8169	18.891	3.7714	-174.63	14.45	-9.3618	-5.2978	-821.97	1149	-16.553	842.96	1134.5	47.702	34.318	0	0	12.081	-14.385	-20.502	-14.453	-2.4296	5.7539	18.39	14.95	9.6518	-8.6316	-2.1122	0.49714	1665
7.5	751	2.5	NaN	-2.8013	18.924	3.7785	-174.63	14.448	-9.3632	-5.2698	-821.87	1149	-16.544	842.93	1134.5	45.787	35.962	0	0	12.029	-14.334	-20.503	-14.454	-2.4133	5.7597	18.424	14.949	9.6155	-8.5741	-2.0799	0.49485	1664.9
7.51	752	2.5	NaN	-2.7889	18.953	3.7884	-174.63	14.452	-9.3856	-5.247	-821.82	1149.1	-16.61	842.91	1134.5	46.832	35.93	0	0	11.915	-14.222	-20.504	-14.455	-2.3978	5.7624	18.452	14.953	9.517	-8.4593	-2.0518	0.49798	1664.8
7.52	753	2.5	NaN	-2.7699	18.979	3.7875	-174.65	14.442	-9.3772	-5.1543	-821.79	1149.1	-16.552	842.89	1134.5	45.968	37.128	0	0	11.736	-14.046	-20.504	-14.455	-2.3776	5.7457	18.477	14.944	9.3586	-8.3001	-2.0266	0.4898	1664.8
7.53	754	2.5	NaN	-2.7459	19.01	3.7686	-174.65	14.429	-9.4034	-4.9852	-821.74	1149.1	-16.605	842.88	1134.5	45.285	36.856	0	0	11.69	-14.001	-20.505	-14.456	-2.3459	5.7503	18.507	14.932	9.3444	-8.2505	-1.9977	0.47641	1664.7
7.54	755	2.5	NaN	-2.7286	19.033	3.7685	-174.66	14.415	-9.3987	-4.8915	-821.72	1149.2	-16.573	842.86	1134.6	44.59	37.467	0	0	11.661	-13.972	-20.506	-14.457	-2.3265	5.7383	18.529	14.919	9.3343	-8.2333	-1.9764	0.46265	1664.7
7.55	756	2.5	NaN	-2.7209	19.044	3.801	-174.69	14.396	-9.3493	-4.928	-821.74	1149.3	-16.41	842.84	1134.6	44.262	36.924	0	0	11.627	-13.939	-20.505	-14.456	-2.3257	5.7013	18.538	14.901	9.3015	-8.2373	-1.967	0.44486	1664.7
7.56	757	2.5	NaN	-2.7084	19.053	3.8314	-174.7	14.356	-9.3573	-4.9509	-821.79	1149.3	-16.415	842.88	1134.6	43.803	37.004	0	0	11.58	-13.892	-20.505	-14.456	-2.3138	5.6977	18.547	14.863	9.2661	-8.1944	-1.9586	0.40649	1664.8
7.57	758	2.5	NaN	-2.6817	19.084	3.8345	-174.69	14.319	-9.3403	-4.8248	-821.83	1149.4	-16.343	842.87	1134.6	44.074	36.236	0	0	11.496	-13.81	-20.505	-14.456	-2.2853	5.7015	18.577	14.826	9.2108	-8.1081	-1.928	0.37086	1664.8
7.58	759	2.5	NaN	-2.6678	19.124	3.8336	-174.69	14.284	-9.3492	-4.7505	-821.84	1149.4	-16.36	842.9	1134.6	44.778	35.999	0	0	11.44	-13.754	-20.504	-14.455	-2.2683	5.7099	18.616	14.792	9.1715	-8.0443	-1.8877	0.3373	1664.8
7.59	760	2.5	NaN	-2.6524	19.166	3.8135	-174.69	14.251	-9.3454	-4.6237	-821.86	1149.4	-16.344	842.92	1134.7	45.53	37.333	0	0	11.365	-13.68	-20.504	-14.455	-2.249	5.7166	18.658	14.759	9.1158	-7.9639	-1.8459	0.30373	1664.9
7.6	761	2.5	NaN	-2.6333	19.229	3.8015	-174.69	14.216	-9.3189	-4.5089	-821.87	1149.4	-16.265	842.92	1134.7	43.412	33.407	0	0	10.735	-13.061	-20.512	-14.463	-2.2287	5.7161	18.721	14.724	8.5065	-7.3448	-1.7913	0.2606	1664.9
7.61	762	2.5	NaN	-2.6167	19.338	3.8433	-174.69	14.177	-9.29	-4.5542	-821.85	1149.5	-16.183	842.93	1134.7	38.705	49.265	0	0	10.402	-12.733	-20.516	-14.467	-2.2165	5.7083	18.828	14.686	8.1854	-7.0246	-1.6874	0.21904	1664.9
7.62	763	2.5	NaN	-2.6057	19.418	3.9183	-174.68	14.129	-9.353	-4.703	-821.86	1149.6	-16.37	842.96	1134.7	38.055	58.102	0	0	10.433	-12.764	-20.513	-14.464	-2.2042	5.7242	18.908	14.639	8.2293	-7.0398	-1.6047	0.1757	1664.9
7.63	764	2.5	NaN	-2.5923	19.43	3.9311	-174.67	14.083	-9.3593	-4.6727	-821.94	1149.6	-16.392	842.99	1134.8	28.725	59.01	0	0	10.462	-12.792	-20.508	-14.459	-2.1891	5.7336	18.921	14.592	8.273	-7.0585	-1.5878	0.13277	1665
7.64	765	2.5	NaN	-2.5815	19.412	3.9428	-174.7	14.017	-9.3231	-4.6507	-822.04	1149.6	-16.281	843.02	1134.8	33.565	57.879	0	0	10.49	-12.82	-20.504	-14.455	-2.1813	5.7043	18.903	14.526	8.3087	-7.1153	-1.6015	0.07057	1665.2
7.65	766	2.5	NaN	-2.57	19.35	3.9474	-174.74	13.931	-9.263	-4.5902	-822.19	1149.6	-16.11	843.06	1134.8	33.317	57.664	0	0	10.407	-12.738	-20.501	-14.452	-2.1737	5.6587	18.842	14.439	8.2332	-7.079	-1.6586	-0.012181	1665.4
7.66	767	2.5	NaN	-2.5593	19.242	3.9365	-174.76	13.839	-9.215	-4.4542	-822.41	1149.5	-16.001	843.1	1134.8	42.895	57.053	0	0	10.332	-12.664	-20.497	-14.448	-2.1621	5.6324	18.735	14.346	8.1702	-7.032	-1.762	-0.10218	1665.6
7.67	768	2.5	NaN	-2.5659	19.126	3.9324	-174.75	13.772	-9.2486	-4.3549	-822.65	1149.5	-16.16	843.17	1134.8	53.076	56.569	0	0	10.36	-12.692	-20.493	-14.444	-2.1599	5.6589	18.621	14.277	8.2004	-7.033	-1.8721	-0.16775	1665.9
7.68	769	2.5	NaN	-2.5779	19.071	3.9218	-174.77	13.728	-9.2256	-4.283	-822.8	1149.5	-16.111	843.21	1134.8	52.386	55.129	0	0	10.375	-12.707	-20.49	-14.441	-2.1711	5.6359	18.566	14.233	8.2041	-7.0708	-1.9239	-0.20779	1666.1
7.69	770	2.5	NaN	-2.5776	19.055	3.8948	-174.78	13.692	-9.2093	-4.1642	-822.86	1149.5	-16.106	843.24	1134.8	50.503	54.251	0	0	10.38	-12.712	-20.487	-14.438	-2.1669	5.6271	18.549	14.199	8.2136	-7.0847	-1.938	-0.23903	1666.2
7.7	771	2.5	NaN	-2.584	19.053	3.9165	-174.79	13.675	-9.1932	-4.184	-822.91	1149.6	-16.118	843.26	1134.8	48.898	53.323	0	0	10.289	-12.622	-20.484	-14.435	-2.1736	5.6226	18.545	14.183	8.1158	-6.9997	-1.9393	-0.25228	1666.3
7.71	772	2.5	NaN	-2.6023	19.05	3.9767	-174.79	13.679	-9.1738	-4.3275	-822.98	1149.6	-16.112	843.27	1134.8	44.689	52.923	0	0	10.224	-12.558	-20.483	-14.434	-2.1971	5.6173	18.539	14.189	8.0273	-6.9409	-1.9432	-0.24505	1666.4
7.72	773	2.5	NaN	-2.6241	19.035	4.0002	-174.79	13.698	-9.1538	-4.3983	-823.05	1149.7	-16.075	843.24	1134.8	42.581	52.944	0	0	10.196	-12.531	-20.481	-14.432	-2.2226	5.6156	18.524	14.209	7.9738	-6.915	-1.9571	-0.22363	1666.4
7.73	774	2.5	NaN	-2.6639	19.006	4.019	-174.77	13.746	-9.1341	-4.4309	-823.18	1149.7	-16.089	843.2	1134.8	41.238	52.841	0	0	10.153	-12.488	-20.48	-14.431	-2.263	5.633	18.494	14.258	7.8898	-6.8548	-1.9859	-0.1735	1666.5
7.74	775	2.5	NaN	-2.6631	18.996	3.9686	-174.74	13.805	-9.149	-4.2342	-823.27	1149.6	-16.195	843.16	1134.8	41.034	54.859	0	0	10.086	-12.422	-20.478	-14.429	-2.2519	5.674	18.486	14.315	7.8344	-6.7484	-1.9926	-0.11426	1666.5
7.75	776	2.5	NaN	-2.6587	19.001	3.9415	-174.72	13.831	-9.1465	-4.1269	-823.33	1149.6	-16.232	843.16	1134.8	38.773	58.217	0	0	9.9249	-12.263	-20.476	-14.427	-2.2425	5.6944	18.491	14.341	7.6824	-6.5691	-1.9847	-0.086234	1666.6
7.76	777	2.5	NaN	-2.6682	19.023	3.9778	-174.71	13.853	-9.1345	-4.2297	-823.36	1149.6	-16.245	843.16	1134.7	37.169	65.091	0	0	9.7527	-12.094	-20.474	-14.425	-2.2551	5.7003	18.513	14.363	7.4976	-6.3937	-1.9605	-0.061654	1666.6
7.77	778	2.5	NaN	-2.6942	19.059	4.0681	-174.7	13.896	-9.1295	-4.5021	-823.37	1149.6	-16.293	843.1	1134.8	33.215	67.172	0	1	9.6373	-11.98	-20.473	-14.424	-2.2888	5.7081	18.548	14.407	7.3484	-6.2724	-1.9245	-0.017121	1666.6
7.78	779	2.5	NaN	-2.712	19.073	4.102	-174.69	13.882	-9.1036	-4.6116	-823.4	1149.6	-16.234	843.12	1134.7	45.786	61.606	0	1	9.4991	-11.845	-20.471	-14.422	-2.3124	5.7057	18.56	14.394	7.1867	-6.1388	-1.9107	-0.027729	1666.6
7.79	780	2.5	NaN	-2.7018	19.087	4.0803	-174.69	13.872	-9.0743	-4.5681	-823.44	1149.6	-16.232	843.13	1134.7	48.61	62.982	0	1	9.3448	-11.693	-20.468	-14.419	-2.3007	5.7125	18.574	14.385	7.0441	-5.9802	-1.8938	-0.034461	1666.7
7.8	781	2.5	NaN	-2.6571	19.11	3.9676	-174.68	13.872	-9.0884	-4.2338	-823.48	1149.6	-16.282	843.16	1134.7	48.052	63.924	0	1	9.317	-11.665	-20.466	-14.417	-2.2429	5.736	18.6	14.382	7.074	-5.9293	-1.8656	-0.034184	1666.7
7.81	782	2.5	NaN	-2.6216	19.132	3.8917	-174.67	13.869	-9.0966	-4.0097	-823.52	1149.5	-16.304	843.18	1134.7	48.326	67.013	0	1	9.2918	-11.64	-20.463	-14.414	-2.199	5.7488	18.623	14.379	7.0928	-5.8917	-1.8402	-0.035182	1666.8
7.82	783	2.5	NaN	-2.613	19.16	3.9286	-174.67	13.868	-9.0856	-4.128	-823.58	1149.6	-16.299	843.19	1134.7	46.627	69.471	0	1	9.2401	-11.59	-20.459	-14.41	-2.1946	5.7461	18.649	14.379	7.0455	-5.8436	-1.8102	-0.03134	1666.9
7.83	784	2.5	NaN	-2.6083	19.228	4.0548	-174.65	13.892	-9.0992	-4.5004	-823.59	1149.7	-16.37	843.17	1134.7	45.94	71.523	0	1	9.2105	-11.561	-20.456	-14.407	-2.2003	5.7559	18.714	14.406	7.0102	-5.8046	-1.7428	-0.0010027	1666.9
7.84	785	2.5	NaN	-2.5989	19.283	4.0874	-174.65	13.919	-9.0646	-4.5886	-823.56	1149.7	-16.291	843.13	1134.7	44.469	71.423	0	1	9.221	-11.571	-20.454	-14.405	-2.1966	5.7475	18.767	14.435	7.0244	-5.8233	-1.6877	0.030152	1666.8
7.85	786	2.5	NaN	-2.5918	19.313	4.0824	-174.64	13.928	-9.0803	-4.5733	-823.54	1149.7	-16.361	843.14	1134.7	41.644	69.446	0	1	9.189	-11.539	-20.452	-14.403	-2.1865	5.7617	18.795	14.445	7.0025	-5.7776	-1.6564	0.042357	1666.8
7.86	787	2.5	NaN	-2.5933	19.317	4.0658	-174.64	13.933	-9.0729	-4.5264	-823.57	1149.7	-16.407	843.13	1134.6	39.603	67.617	0	1	9.1467	-11.498	-20.449	-14.4	-2.1848	5.7708	18.799	14.451	6.9618	-5.7269	-1.6506	0.050903	1666.8
7.87	788	2.5	NaN	-2.5959	19.31	4.0389	-174.64	13.925	-9.061	-4.4422	-823.62	1149.7	-16.424	843.13	1134.6	38.805	66.286	0	1	9.1222	-11.474	-20.447	-14.398	-2.184	5.7737	18.791	14.443	6.9381	-5.6999	-1.6558	0.045852	1666.9
7.88	789	2.5	NaN	-2.5913	19.312	4.0024	-174.64	13.887	-9.0831	-4.3174	-823.63	1149.7	-16.462	843.16	1134.6	37.553	65.144	0	1	9.0286	-11.382	-20.443	-14.394	-2.1738	5.7776	18.793	14.407	6.8547	-5.604	-1.6505	0.012131	1666.9
7.89	790	2.5	NaN	-2.6033	19.341	4.0226	-174.66	13.843	-9.0261	-4.378	-823.57	1149.7	-16.348	843.18	1134.6	37.056	64.8	0	1	8.8776	-11.233	-20.44	-14.391	-2.1918	5.7557	18.82	14.364	6.6858	-5.4773	-1.6196	-0.026537	1666.9
7.9	791	2.5	NaN	-2.6223	19.394	4.0719	-174.66	13.841	-9.0341	-4.5361	-823.48	1149.7	-16.426	843.13	1134.6	38.338	64.962	0	1	8.4943	-10.856	-20.431	-14.382	-2.2136	5.7534	18.872	14.363	6.2807	-5.1024	-1.559	-0.019418	1666.7
7.91	792	2.5	NaN	-2.6341	19.452	4.0755	-174.66	13.837	-9.0254	-4.5639	-823.38	1149.7	-16.454	843.09	1134.6	38.756	65.08	0	1	7.9085	-10.279	-20.419	-14.37	-2.2253	5.7475	18.931	14.358	5.6832	-4.5319	-1.4885	-0.011896	1666.6
7.92	793	2.5	NaN	-2.6398	19.513	4.0413	-174.66	13.832	-9.0025	-4.488	-823.26	1149.7	-16.429	843.06	1134.6	45.382	65.711	0	1	7.8844	-10.256	-20.42	-14.371	-2.2292	5.7463	18.992	14.353	5.6552	-4.5093	-1.4276	-0.017195	1666.4
7.93	794	2.5	NaN	-2.6424	19.576	3.995	-174.66	13.835	-8.9872	-4.3777	-823.14	1149.7	-16.418	843.02	1134.5	49.847	66.604	0	1	7.8848	-10.256	-20.421	-14.372	-2.2283	5.7581	19.055	14.356	5.6565	-4.4979	-1.3653	-0.015608	1666.3
7.94	795	2.5	NaN	-2.6426	19.639	3.9641	-174.64	13.844	-9.0082	-4.289	-823	1149.7	-16.523	843.01	1134.5	51.094	64.526	0	1	7.8498	-10.222	-20.421	-14.372	-2.2218	5.781	19.118	14.365	5.628	-4.4406	-1.3034	-0.0074202	1666.1
7.95	796	2.5	NaN	-2.6812	19.7	4.054	-174.63	13.898	-8.997	-4.5778	-822.88	1149.7	-16.55	842.89	1134.5	52.092	60.208	0	1	7.8324	-10.205	-20.423	-14.374	-2.2695	5.7812	19.177	14.422	5.563	-4.4233	-1.2457	0.048036	1665.9
7.96	797	2.5	NaN	-2.6901	19.754	4.0401	-174.61	13.939	-8.9761	-4.5559	-822.74	1149.7	-16.559	842.8	1134.4	51.747	58.911	0	1	7.8222	-10.194	-20.425	-14.376	-2.2772	5.8017	19.23	14.463	5.545	-4.3927	-1.1949	0.0872	1665.6
7.97	798	2.5	NaN	-2.6745	19.78	3.9988	-174.6	13.963	-8.9505	-4.4353	-822.62	1149.6	-16.542	842.73	1134.4	52.023	59.275	0	1	7.8138	-10.186	-20.425	-14.376	-2.258	5.8201	19.256	14.487	5.5558	-4.366	-1.1697	0.11085	1665.5
7.98	799	2.5	NaN	-2.6627	19.766	3.9751	-174.58	13.977	-8.938	-4.3588	-822.56	1149.6	-16.556	842.67	1134.4	50.968	58.274	0	1	7.8098	-10.182	-20.426	-14.377	-2.2431	5.8379	19.241	14.501	5.5667	-4.3443	-1.1846	0.12426	1665.3
7.99	800	2.5	NaN	-2.6869	19.715	3.978	-174.55	13.991	-8.9544	-4.3757	-822.54	1149.6	-16.671	842.62	1134.3	50.457	55.592	0	1	7.8449	-10.217	-20.428	-14.379	-2.2638	5.8688	19.191	14.515	5.5811	-4.348	-1.2377	0.13586	1665.3
8	801	2.5	NaN	-2.683	19.708	3.9744	-174.56	13.993	-8.9259	-4.3609	-822.45	1149.6	-16.634	842.59	1134.3	50.66	52.641	0	1	7.866	-10.238	-20.43	-14.381	-2.2607	5.8672	19.182	14.519	5.6053	-4.3703	-1.2488	0.13816	1665.2
8.01	802	2.5	NaN	-2.6655	19.664	3.9724	-174.56	14.094	-8.8733	-4.3482	-822.37	1149.6	-16.593	842.31	1134.3	50.327	49.614	0	1	7.873	-10.244	-20.432	-14.383	-2.2441	5.8621	19.137	14.621	5.6289	-4.3823	-1.295	0.23825	1664.8
8.02	803	2.5	NaN	-2.6551	19.609	3.9717	-174.56	14.149	-8.8651	-4.3372	-822.32	1149.6	-16.642	842.19	1134.3	50.78	46.257	0	1	7.9237	-10.294	-20.436	-14.387	-2.2316	5.8684	19.081	14.676	5.6921	-4.4259	-1.355	0.28914	1664.6
8.03	804	2.5	NaN	-2.6533	19.556	3.9675	-174.54	14.148	-8.8779	-4.3189	-822.29	1149.6	-16.726	842.23	1134.3	50.848	44.355	0	1	7.9677	-10.338	-20.44	-14.391	-2.2263	5.8909	19.028	14.676	5.7414	-4.4467	-1.4125	0.2848	1664.6
8.04	805	2.5	NaN	-2.6531	19.505	3.9551	-174.51	14.134	-8.8848	-4.2745	-822.24	1149.6	-16.805	842.33	1134.3	50.766	44.626	0	1	7.9817	-10.351	-20.444	-14.395	-2.2218	5.924	18.976	14.663	5.7599	-4.4275	-1.4672	0.26864	1664.7
8.05	806	2.5	NaN	-2.639	19.424	3.9319	-174.5	14.187	-8.9158	-4.1665	-822.19	1149.6	-16.975	842.28	1134.3	51.358	46.05	0	1	8.0281	-10.397	-20.446	-14.397	-2.1981	5.9432	18.896	14.716	5.83	-4.4538	-1.5508	0.3184	1664.6
8.06	807	2.5	NaN	-2.6504	19.359	3.9601	-174.51	14.22	-8.8312	-4.251	-822.18	1149.6	-16.794	842.24	1134.3	51.702	46.796	0	1	8.0897	-10.458	-20.449	-14.4	-2.2186	5.9171	18.831	14.748	5.8711	-4.5406	-1.6185	0.34827	1664.5
8.07	808	2.5	NaN	-2.6538	19.261	3.9727	-174.51	14.271	-8.8184	-4.2853	-822.16	1149.6	-16.84	842.19	1134.2	51.764	46.858	0	1	8.1876	-10.554	-20.451	-14.402	-2.2216	5.92	18.731	14.8	5.966	-4.634	-1.7199	0.39831	1664.5
8.08	809	2.5	NaN	-2.6474	19.159	3.9635	-174.51	14.316	-8.8154	-4.2691	-822.16	1149.6	-16.915	842.15	1134.2	50.315	46.362	0	1	8.3023	-10.667	-20.453	-14.404	-2.2121	5.9289	18.628	14.847	6.0902	-4.738	-1.8256	0.44312	1664.4
8.09	810	2.5	NaN	-2.6291	19.05	3.921	-174.5	14.359	-8.7997	-4.1763	-822.17	1149.6	-16.947	842.1	1134.2	48.575	45.608	0	1	8.4036	-10.767	-20.456	-14.407	-2.1894	5.9357	18.519	14.891	6.2142	-4.8309	-1.9371	0.48354	1664.4
8.1	811	2.5	NaN	-2.5945	18.904	3.8275	-174.5	14.429	-8.8028	-3.9442	-822.19	1149.5	-17.037	841.99	1134.2	46.998	45.994	0	1	8.4842	-10.846	-20.458	-14.409	-2.1437	5.9518	18.376	14.957	6.3405	-4.894	-2.0828	0.54798	1664.3
8.11	812	2.5	NaN	-2.5407	18.807	3.7041	-174.52	14.419	-8.7699	-3.5634	-822.22	1149.4	-16.936	841.98	1134.2	45.916	45.639	0	1	8.5403	-10.901	-20.46	-14.411	-2.0803	5.9372	18.282	14.944	6.46	-4.9639	-2.1777	0.53325	1664.3
8.12	813	2.5	NaN	-2.5547	18.767	3.787	-174.53	14.371	-8.7941	-3.8862	-822.18	1149.5	-16.996	842.03	1134.2	43.669	43.951	0	1	8.5964	-10.956	-20.461	-14.412	-2.1033	5.9165	18.242	14.896	6.493	-5.0397	-2.2194	0.48376	1664.3
8.13	814	2.5	NaN	-2.5669	18.749	3.8634	-174.56	14.313	-8.8188	-4.1795	-822.12	1149.5	-17.043	842.08	1134.3	38.538	43.977	0	1	8.6586	-11.017	-20.463	-14.414	-2.1241	5.8826	18.226	14.837	6.5345	-5.1349	-2.237	0.42316	1664.3
8.14	815	2.5	NaN	-2.5755	18.748	3.898	-174.62	14.232	-8.8352	-4.3394	-822.03	1149.5	-17.037	842.11	1134.4	32.431	43.514	0	1	8.7397	-11.097	-20.464	-14.415	-2.1383	5.8173	18.228	14.753	6.6014	-5.2799	-2.2362	0.33799	1664.3
8.15	816	2.5	NaN	-2.5946	18.765	3.913	-174.71	14.114	-8.8511	-4.4555	-821.91	1149.5	-16.996	842.15	1134.5	40.337	42.164	0	1	8.7918	-11.149	-20.464	-14.415	-2.1628	5.718	18.25	14.629	6.629	-5.4306	-2.2149	0.21354	1664.2
8.16	817	2.5	NaN	-2.597	18.801	3.8702	-174.78	13.988	-8.8644	-4.3741	-821.82	1149.4	-16.932	842.29	1134.6	45.295	41.466	0	1	8.7497	-11.107	-20.464	-14.415	-2.1647	5.6539	18.29	14.499	6.585	-5.4532	-2.1737	0.084308	1664.2
8.17	818	2.5	NaN	-2.6107	18.886	3.829	-174.83	13.819	-8.9388	-4.3213	-821.62	1149.4	-16.991	842.49	1134.8	46.895	41.147	0	1	8.7453	-11.103	-20.461	-14.412	-2.1745	5.6016	18.382	14.322	6.5708	-5.5012	-2.0791	-0.090143	1664.2
8.18	819	2.5	NaN	-2.6386	18.948	3.8459	-174.88	13.61	-8.9905	-4.4352	-821.43	1149.4	-16.935	842.82	1135	48.018	41.248	0	1	8.7608	-11.118	-20.458	-14.409	-2.2083	5.5498	18.451	14.107	6.5526	-5.5682	-2.0072	-0.30183	1664.4
8.19	820	2.5	NaN	-2.6763	18.962	3.8908	-174.93	13.439	-9.0372	-4.6299	-821.32	1149.4	-16.867	843.12	1135.1	49.079	45.304	0	1	8.7085	-11.067	-20.454	-14.405	-2.2551	5.4934	18.47	13.93	6.4534	-5.5732	-1.9835	-0.47432	1664.5
8.2	821	2.5	NaN	-2.7072	18.927	3.9188	-174.99	13.33	-9.0848	-4.7608	-821.32	1149.4	-16.829	843.31	1135.3	48.654	43.408	0	1	8.6897	-11.048	-20.449	-14.4	-2.2918	5.4266	18.441	13.816	6.3979	-5.6215	-2.008	-0.58351	1664.7
8.21	822	2.5	NaN	-2.7015	18.868	3.8838	-175.07	13.224	-9.1056	-4.6572	-821.34	1149.3	-16.716	843.54	1135.4	46.173	45.7	0	1	8.7177	-11.076	-20.443	-14.394	-2.2865	5.3428	18.39	13.702	6.4312	-5.7329	-2.053	-0.69174	1665
8.22	823	2.5	NaN	-2.6629	18.752	3.7413	-175.2	13.045	-9.1183	-4.227	-821.42	1149.2	-16.572	843.99	1135.6	44.619	46.63	0	1	8.7981	-11.155	-20.437	-14.388	-2.2382	5.2291	18.286	13.511	6.5599	-5.9257	-2.1518	-0.87742	1665.5
8.23	824	2.5	NaN	-2.6583	18.686	3.703	-175.26	12.924	-9.2276	-4.1085	-821.44	1149.1	-16.734	844.38	1135.8	42.062	48.243	0	1	8.8904	-11.246	-20.432	-14.383	-2.2241	5.1748	18.228	13.382	6.6663	-6.0708	-2.2047	-1.0016	1665.9
8.24	825	2.5	NaN	-2.6851	18.659	3.7423	-175.36	12.804	-9.2827	-4.2326	-821.4	1149.1	-16.722	844.83	1136	36.631	52.886	0	1	8.8875	-11.243	-20.425	-14.376	-2.2556	5.0725	18.208	13.256	6.6318	-6.1701	-2.2179	-1.1203	1666.3
8.25	826	2.5	NaN	-2.7232	18.671	3.8023	-175.47	12.681	-9.322	-4.433	-821.3	1149.1	-16.649	845.38	1136.2	35.102	50.826	0	1	8.8612	-11.217	-20.418	-14.369	-2.3033	4.9514	18.225	13.127	6.5579	-6.2654	-2.193	-1.2424	1666.8
8.26	827	2.5	NaN	-2.747	18.714	3.8178	-175.53	12.583	-9.4437	-4.5101	-821.15	1149.2	-16.844	845.97	1136.4	36.298	47.983	0	1	8.8349	-11.191	-20.411	-14.362	-2.3231	4.8952	18.276	13.021	6.5117	-6.2957	-2.1351	-1.3403	1667.2
8.27	828	2.5	NaN	-2.7497	18.735	3.7663	-175.59	12.569	-9.4405	-4.3623	-821.05	1149.1	-16.812	846.25	1136.5	38.885	46.705	0	1	8.8492	-11.205	-20.405	-14.356	-2.3219	4.8424	18.301	13.003	6.5273	-6.3626	-2.104	-1.3532	1667.4
8.28	829	2.5	NaN	-2.7564	18.753	3.7195	-175.6	12.554	-9.446	-4.2618	-820.99	1149.1	-16.847	846.54	1136.6	41.801	40.217	0	1	8.8913	-11.246	-20.4	-14.351	-2.324	4.8316	18.323	12.983	6.5673	-6.4148	-2.0768	-1.3681	1667.6
8.29	830	2.5	NaN	-2.7532	18.791	3.6801	-175.59	12.492	-9.4549	-4.1857	-820.9	1149.1	-16.895	847	1136.7	42.176	39.653	0	1	8.9333	-11.288	-20.4	-14.351	-2.3166	4.8443	18.365	12.918	6.6167	-6.4434	-2.0354	-1.4334	1668
8.3	831	2.5	NaN	-2.7353	18.845	3.6742	-175.55	12.43	-9.4927	-4.2033	-820.74	1149.1	-17.074	847.56	1136.8	43.992	35.054	0	1	8.941	-11.295	-20.401	-14.352	-2.2933	4.8946	18.421	12.854	6.6477	-6.4007	-1.9796	-1.4982	1668.4
8.31	832	2.5	NaN	-2.7106	18.891	3.7175	-175.47	12.409	-9.5483	-4.3589	-820.58	1149.2	-17.376	848.12	1136.9	45.33	32.044	0	1	8.8935	-11.249	-20.404	-14.355	-2.2637	4.9781	18.469	12.83	6.6298	-6.2706	-1.9343	-1.5245	1668.8
8.32	833	2.5	NaN	-2.7081	18.873	3.7968	-175.4	12.409	-9.5271	-4.6141	-820.55	1149.3	-17.489	848.62	1137	45.345	43.206	0	1	8.8389	-11.195	-20.404	-14.355	-2.2662	5.0435	18.453	12.828	6.5728	-6.1515	-1.9505	-1.5264	1669.3
8.33	834	2.5	NaN	-2.6797	18.836	3.7563	-175.34	12.419	-9.5251	-4.5084	-820.51	1149.3	-17.637	848.91	1137.1	45.358	43.545	0	1	8.7723	-11.129	-20.4	-14.351	-2.2292	5.1118	18.419	12.836	6.5431	-6.0176	-1.9809	-1.5152	1669.5
8.34	835	2.5	NaN	-2.6465	18.768	3.7152	-175.28	12.418	-9.5017	-4.3986	-820.53	1149.3	-17.73	849.2	1137.2	46.881	51.321	0	1	8.8211	-11.177	-20.395	-14.346	-2.1891	5.1771	18.354	12.833	6.632	-6.0003	-2.0418	-1.5137	1669.8
8.35	836	2.5	NaN	-2.6286	18.659	3.6954	-175.22	12.378	-9.4387	-4.3483	-820.6	1149.3	-17.748	849.58	1137.3	47.582	47.091	0	1	8.8692	-11.225	-20.391	-14.342	-2.1689	5.2368	18.248	12.788	6.7003	-5.988	-2.143	-1.5541	1670.3
8.36	837	2.5	NaN	-2.6236	18.552	3.7062	-175.18	12.287	-9.3672	-4.3733	-820.67	1149.3	-17.747	850.01	1137.4	47.254	57.722	0	1	8.729	-11.087	-20.389	-14.34	-2.1649	5.2812	18.145	12.694	6.5641	-5.8055	-2.2442	-1.6462	1670.8
8.37	838	2.5	NaN	-2.6113	18.521	3.7452	-175.16	12.15	-9.3482	-4.4486	-820.68	1149.4	-17.832	850.43	1137.6	46.829	66.309	0	1	8.6389	-10.998	-20.387	-14.338	-2.1525	5.2985	18.116	12.554	6.4864	-5.6995	-2.271	-1.7846	1671.2
8.38	839	2.5	NaN	-2.5745	18.555	3.7806	-175.16	11.867	-9.3656	-4.4718	-820.59	1149.4	-18.056	851.1	1137.8	44.471	68.942	0	1	8.5889	-10.949	-20.386	-14.337	-2.1089	5.3094	18.156	12.266	6.48	-5.6394	-2.2297	-2.0704	1671.8
8.39	840	2.5	NaN	-2.5589	18.615	3.8028	-175.19	11.619	-9.3718	-4.4997	-820.51	1149.5	-18.177	851.58	1137.9	39.615	69.047	0	1	8.5463	-10.907	-20.384	-14.335	-2.0903	5.28	18.22	12.014	6.4561	-5.627	-2.1644	-2.3211	1672.2
8.4	841	2.5	NaN	-2.5527	18.678	3.8247	-175.21	11.368	-9.3854	-4.5519	-820.48	1149.5	-18.321	851.95	1138.1	37.008	68.461	0	1	8.5062	-10.867	-20.382	-14.333	-2.081	5.2572	18.288	11.758	6.4251	-5.6103	-2.0943	-2.5758	1672.5
8.41	842	2.5	NaN	-2.5424	18.747	3.8217	-175.25	11.001	-9.4345	-4.5374	-820.46	1149.5	-18.551	852.44	1138.4	37.632	67.496	0	1	8.4478	-10.81	-20.38	-14.331	-2.0625	5.2284	18.364	11.384	6.3853	-5.5816	-2.0159	-2.9475	1673
8.42	843	2.5	NaN	-2.5289	18.815	3.8041	-175.32	10.521	-9.5071	-4.4828	-820.44	1149.6	-18.803	853.1	1138.7	37.462	67.009	0	1	8.3659	-10.729	-20.378	-14.329	-2.0386	5.1696	18.441	10.895	6.3272	-5.5598	-1.9373	-3.4345	1673.6
8.43	844	2.5	NaN	-2.5575	18.836	3.9175	-175.4	10.321	-9.4668	-4.8611	-820.48	1149.7	-18.686	853.32	1138.7	35.669	66.668	0	1	8.2396	-10.605	-20.377	-14.328	-2.0842	5.075	18.462	10.694	6.1554	-5.5302	-1.9152	-3.6336	1673.9
8.44	845	2.5	NaN	-2.5661	18.832	3.906	-175.48	9.8042	-9.6285	-4.8293	-820.6	1149.7	-19.157	853.67	1139	31.378	66.44	0	1	8.157	-10.524	-20.377	-14.328	-2.0758	5.0086	18.468	10.169	6.0812	-5.5153	-1.9095	-4.1592	1674.4
8.45	846	2.5	NaN	-2.5646	18.809	3.8961	-175.64	9.19	-9.6994	-4.792	-820.75	1149.6	-19.292	854.08	1139.2	38.275	66.468	0	1	8.094	-10.462	-20.378	-14.329	-2.0686	4.8543	18.454	9.5459	6.0254	-5.6075	-1.9241	-4.7827	1674.9
8.46	847	2.5	NaN	-2.5597	18.786	3.8898	-175.79	8.6622	-9.7272	-4.7551	-820.88	1149.6	-19.274	854.36	1139.4	44.601	65.104	0	1	8.0554	-10.424	-20.378	-14.329	-2.0631	4.7093	18.438	9.0105	5.9923	-5.7147	-1.94	-5.3182	1675.3
8.47	848	2.5	NaN	-2.5503	18.773	3.8699	-175.91	8.2377	-9.7639	-4.6648	-820.96	1149.6	-19.274	854.5	1139.6	44.04	64.93	0	1	8.0397	-10.408	-20.378	-14.329	-2.0507	4.5939	18.43	8.5799	5.989	-5.8145	-1.9472	-5.7488	1675.6
8.48	849	2.5	NaN	-2.5303	18.768	3.8174	-176.08	7.7475	-9.8357	-4.4688	-821.02	1149.6	-19.343	854.72	1139.7	41.835	63.104	0	1	8.0453	-10.414	-20.377	-14.328	-2.0217	4.428	18.43	8.0852	6.0235	-5.986	-1.9471	-6.2431	1675.8
8.49	850	2.5	NaN	-2.5821	18.792	3.9362	-176.25	7.0171	-10.06	-4.8674	-821.09	1149.6	-19.766	855.03	1139.9	41.868	53.375	0	1	8.0534	-10.422	-20.377	-14.328	-2.0729	4.255	18.459	7.3498	5.9805	-6.1669	-1.9174	-6.978	1676.2
8.5	851	2.5	NaN	-2.5921	18.8	3.9499	-176.39	6.4155	-10.185	-4.9029	-821.13	1149.6	-19.907	855.3	1140	40.574	51.687	0	1	8.0639	-10.432	-20.376	-14.327	-2.0793	4.1251	18.47	6.7449	5.9845	-6.3071	-1.9058	-7.5823	1676.5
8.51	852	2.5	NaN	-2.6033	18.793	3.9357	-176.54	5.7522	-10.307	-4.8556	-821.2	1149.6	-19.943	855.35	1140	41.434	52.651	0	1	8.2161	-10.582	-20.376	-14.327	-2.0877	3.9744	18.467	6.0781	6.1284	-6.6077	-1.9095	-8.2492	1676.7
8.52	853	2.5	NaN	-2.6132	18.781	3.9164	-176.68	5.0724	-10.481	-4.7964	-821.28	1149.5	-20.106	855.35	1140.1	42.685	44.427	0	1	8.3369	-10.701	-20.377	-14.328	-2.0901	3.843	18.459	5.3943	6.2469	-6.8579	-1.9175	-8.9332	1676.7
8.53	854	2.5	NaN	-2.6087	18.774	3.9006	-176.75	4.4738	-10.704	-4.7398	-821.33	1149.5	-20.502	855.57	1140.2	42.693	60.421	0	1	8.344	-10.708	-20.377	-14.328	-2.0702	3.7849	18.456	4.792	6.2738	-6.923	-1.9207	-9.5359	1677
8.54	855	2.5	NaN	-2.618	18.767	3.9425	-176.82	3.8222	-10.817	-4.8688	-821.37	1149.5	-20.592	855.83	1140.3	43.801	66.965	0	1	8.4284	-10.791	-20.377	-14.328	-2.0809	3.7145	18.45	4.1393	6.3474	-7.0765	-1.9274	-10.189	1677.3
8.55	856	2.5	NaN	-2.6219	18.755	3.9433	-176.93	2.9969	-10.918	-4.8576	-821.41	1149.5	-20.556	855.96	1140.3	44.756	69.047	0	1	8.5444	-10.905	-20.377	-14.328	-2.0857	3.6104	18.441	3.3104	6.4588	-7.2947	-1.936	-11.018	1677.5
8.56	857	2.5	NaN	-2.6233	18.752	3.9354	-176.97	2.4386	-11.004	-4.8357	-821.42	1149.5	-20.572	855.89	1140.4	45.141	66.625	0	1	8.6284	-10.988	-20.377	-14.328	-2.0858	3.5682	18.44	2.7507	6.5426	-7.4195	-1.9373	-11.577	1677.4
8.57	858	2.5	NaN	-2.6235	18.75	3.9222	-177.01	1.9947	-11.058	-4.8022	-821.44	1149.5	-20.555	855.79	1140.4	45.172	64.009	0	1	8.7097	-11.068	-20.376	-14.327	-2.0854	3.5276	18.439	2.3061	6.6243	-7.5402	-1.9374	-12.021	1677.3
8.58	859	2.5	NaN	-2.6249	18.748	3.9085	-177.07	1.5437	-11.108	-4.7602	-821.47	1149.5	-20.534	855.78	1140.5	43.182	64.647	0	1	8.7587	-11.116	-20.376	-14.327	-2.0861	3.4726	18.438	1.8541	6.6726	-7.6433	-1.9383	-12.473	1677.3
8.59	860	2.5	NaN	-2.6312	18.752	3.9065	-177.06	1.1554	-11.25	-4.7455	-821.52	1149.6	-20.763	855.73	1140.5	34.501	64.295	0	1	8.8646	-11.22	-20.376	-14.327	-2.0841	3.491	18.442	1.4654	6.7805	-7.7291	-1.9341	-12.862	1677.3
8.6	861	60	NaN	-2.6396	18.793	3.9324	-177.13	0.59808	-11.276	-4.8156	-821.5	1149.6	-20.593	855.48	1140.5	24.56	65.091	0	1	9.0361	-11.389	-20.377	-14.328	-2.1006	3.4112	18.482	0.90945	6.9355	-7.9777	-1.8954	-13.419	1677.1
8.61	862	60	NaN	-2.6509	18.83	3.9358	-177.1	0.34868	-11.378	-4.8238	-821.42	1149.6	-20.819	855.31	1140.5	27.324	65.328	0	1	9.112	-11.464	-20.377	-14.328	-2.1043	3.443	18.519	0.66003	7.0077	-8.0206	-1.8586	-13.668	1676.8
8.62	863	60	0	-2.6636	18.821	3.9635	-177.11	0.054163	-11.446	-4.8935	-821.41	1149.6	-20.917	855.12	1140.5	25.137	66.164	0	1	9.1721	-11.523	-20.377	-14.328	-2.116	3.4405	18.508	0.36677	7.0561	-8.0823	-1.8689	-13.962	1676.6
8.63	864	60	NaN	-2.6786	18.775	3.9623	-177.11	-0.23658	-11.469	-4.8655	-821.44	1149.6	-20.911	854.93	1140.5	30.069	65.939	0	1	9.1866	-11.537	-20.379	-14.33	-2.1302	3.4365	18.463	0.075987	7.0564	-8.1006	-1.9164	-14.254	1676.5
8.64	865	60	NaN	-2.6922	18.715	3.9282	-177.09	-0.47867	-11.476	-4.7334	-821.48	1149.6	-20.916	854.77	1140.5	37.676	65.836	0	1	9.2226	-11.572	-20.381	-14.332	-2.1391	3.4603	18.404	-0.16781	7.0835	-8.1121	-1.9777	-14.5	1676.4
8.65	866	60	NaN	-2.6945	18.677	3.9173	-177.02	-0.62542	-11.557	-4.678	-821.5	1149.6	-21.168	854.67	1140.5	35.857	65.638	0	1	9.2729	-11.622	-20.383	-14.334	-2.1308	3.5409	18.367	-0.31564	7.1421	-8.0811	-2.0164	-14.65	1676.3
8.66	867	60	NaN	-2.6753	18.649	3.8212	-176.94	-0.72971	-11.617	-4.3378	-821.44	1149.5	-21.391	854.54	1140.5	39.06	64.547	0	1	9.3022	-11.651	-20.387	-14.338	-2.0923	3.6409	18.342	-0.42262	7.2099	-8.0099	-2.0452	-14.761	1676.1
8.67	868	60	NaN	-2.6864	18.635	3.818	-176.87	-0.81549	-11.655	-4.3188	-821.4	1149.5	-21.553	854.38	1140.5	42.956	62.15	0	1	9.3205	-11.669	-20.392	-14.343	-2.0971	3.7228	18.329	-0.50929	7.2234	-7.946	-2.0632	-14.852	1675.9
8.68	869	60	NaN	-2.6999	18.641	3.839	-176.8	-0.89606	-11.673	-4.3766	-821.33	1149.4	-21.663	854.25	1140.5	50.339	59.767	0	1	9.3626	-11.71	-20.396	-14.347	-2.1088	3.7945	18.335	-0.58973	7.2538	-7.9157	-2.0605	-14.936	1675.7
8.69	870	60	NaN	-2.7014	18.67	3.843	-176.73	-0.97123	-11.66	-4.3691	-821.2	1149.4	-21.707	854.11	1140.4	49.682	59.101	0	1	9.337	-11.685	-20.4	-14.351	-2.1085	3.8589	18.364	-0.66457	7.2286	-7.8261	-2.0361	-15.015	1675.4
8.7	871	60	NaN	-2.704	18.712	3.8498	-176.68	-1.0155	-11.581	-4.3773	-820.97	1149.4	-21.626	853.81	1140.4	45.644	57.719	0	1	9.221	-11.571	-20.404	-14.355	-2.1139	3.9058	18.406	-0.70902	7.1071	-7.6651	-1.998	-15.064	1674.9
8.71	872	60	NaN	-2.7107	18.688	3.8537	-176.67	-1.0782	-11.472	-4.3496	-820.82	1149.3	-21.503	853.5	1140.4	42.082	57.253	0	1	9.105	-11.457	-20.408	-14.359	-2.1237	3.9218	18.381	-0.77168	6.9813	-7.535	-2.0272	-15.131	1674.4
8.72	873	60	NaN	-2.7125	18.638	3.8505	-176.65	-1.1141	-11.399	-4.3068	-820.73	1149.3	-21.443	853.25	1140.3	43.937	56.96	0	1	8.989	-11.343	-20.413	-14.364	-2.126	3.9346	18.332	-0.8082	6.863	-7.4081	-2.0804	-15.172	1674.1
8.73	874	60	NaN	-2.7191	18.581	3.8474	-176.62	-1.1389	-11.389	-4.2734	-820.67	1149.2	-21.53	853.03	1140.3	33.948	56.383	0	1	8.8731	-11.228	-20.417	-14.368	-2.1284	3.9665	18.276	-0.83391	6.7447	-7.262	-2.1412	-15.202	1673.8
8.74	875	60	NaN	-2.7342	18.518	3.8473	-176.57	-1.1709	-11.439	-4.2531	-820.58	1149.2	-21.779	852.82	1140.3	39.554	55.632	0	1	8.7571	-11.114	-20.421	-14.372	-2.1341	4.0261	18.214	-0.86709	6.623	-7.0883	-2.2074	-15.239	1673.5
8.75	876	60	NaN	-2.7425	18.415	3.8383	-176.52	-1.2248	-11.488	-4.193	-820.47	1149.1	-22.055	852.58	1140.3	41.439	54.84	0	1	8.6411	-11	-20.426	-14.377	-2.1308	4.089	18.114	-0.92413	6.5102	-6.9112	-2.3115	-15.301	1673.2
8.76	877	60	NaN	-2.7562	18.342	3.8855	-176.52	-1.2879	-11.474	-4.3266	-820.28	1149.1	-22.143	852.45	1140.3	41.002	53.845	0	1	8.5251	-10.886	-20.43	-14.381	-2.1459	4.0899	18.042	-0.98793	6.3792	-6.7962	-2.3878	-15.369	1672.8
8.77	878	60	NaN	-2.7799	18.265	3.9316	-176.52	-1.2735	-11.433	-4.479	-820.11	1149.1	-22.161	852.24	1140.3	43.708	53.265	0	1	8.4091	-10.772	-20.434	-14.385	-2.1741	4.0808	17.965	-0.97346	6.2349	-6.6912	-2.4696	-15.359	1672.5
8.78	879	60	NaN	-2.7995	18.188	3.9661	-176.53	-1.192	-11.405	-4.6016	-819.99	1149	-22.197	852.02	1140.3	44.16	51.683	0	1	8.4011	-10.764	-20.437	-14.388	-2.1966	4.0753	17.888	-0.89176	6.2044	-6.6887	-2.5487	-15.28	1672.1
8.79	880	60	NaN	-2.8066	18.117	3.9847	-176.53	-1.0673	-11.405	-4.6694	-819.93	1149	-22.28	851.86	1140.3	45.77	50.081	0	1	8.4049	-10.768	-20.439	-14.39	-2.203	4.075	17.818	-0.76731	6.2019	-6.6929	-2.6219	-15.158	1671.9
8.8	881	60	NaN	-2.8252	18.034	3.9789	-176.55	-0.91332	-11.354	-4.6776	-819.9	1149	-22.205	851.7	1140.2	45.325	47.996	0	1	8.426	-10.789	-20.443	-14.394	-2.2244	4.0509	17.734	-0.6131	6.2016	-6.7377	-2.7087	-15.007	1671.7
8.81	882	60	NaN	-2.8313	17.924	3.9885	-176.56	-0.62676	-11.332	-4.7467	-819.84	1149	-22.221	851.51	1140.2	46.031	45.61	0	1	8.4811	-10.843	-20.445	-14.396	-2.2323	4.0364	17.623	-0.3257	6.2488	-6.8064	-2.8227	-14.722	1671.5
8.82	883	60	NaN	-2.8289	17.847	3.9401	-176.56	-0.35478	-11.362	-4.6008	-819.77	1148.9	-22.338	851.37	1140.1	46.21	42.871	0	1	8.5455	-10.906	-20.448	-14.399	-2.2208	4.0486	17.546	-0.053963	6.3247	-6.8575	-2.902	-14.453	1671.3
8.83	884	60	NaN	-2.8254	17.8	3.8872	-176.55	-0.092506	-11.402	-4.4421	-819.68	1148.9	-22.453	851.28	1140.1	43.8	39.702	0	1	8.6386	-10.998	-20.451	-14.402	-2.2078	4.0687	17.499	0.20847	6.4308	-6.9291	-2.9523	-14.194	1671.1
8.84	885	60	NaN	-2.8262	17.77	3.8887	-176.54	0.20026	-11.401	-4.4968	-819.59	1148.9	-22.463	851.2	1140	38.84	35.473	0	1	8.7324	-11.09	-20.455	-14.406	-2.2102	4.075	17.467	0.50356	6.5223	-7.0151	-2.9878	-13.902	1670.9
8.85	886	60	NaN	-2.8153	17.783	3.8607	-176.54	0.59072	-11.376	-4.4813	-819.36	1148.9	-22.418	851.17	1140	35.61	28.782	0	1	8.7885	-11.145	-20.46	-14.411	-2.2002	4.0798	17.476	0.89829	6.5884	-7.0656	-2.9839	-13.512	1670.6
8.86	887	60	NaN	-2.8076	17.796	3.8431	-176.53	1.0251	-11.347	-4.4907	-819.21	1149	-22.421	851.14	1139.9	40.622	28.961	0	1	8.8051	-11.162	-20.464	-14.415	-2.1925	4.0801	17.487	1.3346	6.6125	-7.0815	-2.9771	-13.08	1670.5
8.87	888	60	NaN	-2.7886	17.823	3.8127	-176.52	1.4784	-11.321	-4.4594	-819.07	1149	-22.475	851.1	1139.9	43.067	28.529	0	1	8.7911	-11.148	-20.468	-14.419	-2.1706	4.0956	17.512	1.7895	6.6205	-7.0522	-2.9559	-12.63	1670.3
8.88	889	60	NaN	-2.7602	17.854	3.7855	-176.52	1.9068	-11.281	-4.425	-818.93	1149	-22.494	851.04	1139.9	41.482	28.781	0	1	8.7972	-11.154	-20.472	-14.423	-2.1403	4.1012	17.541	2.2202	6.6569	-7.0527	-2.9317	-12.203	1670.1
8.89	890	60	NaN	-2.7321	17.869	3.7883	-176.55	2.2632	-11.206	-4.4575	-818.85	1149	-22.379	850.94	1139.8	34.406	27.514	0	1	8.7829	-11.14	-20.476	-14.427	-2.1172	4.0661	17.552	2.58	6.6658	-7.0737	-2.9241	-11.847	1669.9
8.9	891	60	NaN	-2.7401	17.84	3.8226	-176.54	2.5415	-11.134	-4.6011	-818.86	1149	-22.236	851.04	1139.7	28.19	24.005	0	1	8.7298	-11.088	-20.479	-14.43	-2.1351	4.0655	17.522	2.8594	6.5947	-7.022	-2.9573	-11.571	1670
8.91	892	60	NaN	-2.7483	17.777	3.8375	-176.53	2.9368	-11.156	-4.6632	-818.88	1149	-22.424	851.19	1139.7	31.105	27.996	0	1	8.6505	-11.009	-20.482	-14.433	-2.139	4.0811	17.456	3.2571	6.5115	-6.9284	-3.0262	-11.176	1670.2
8.92	893	60	NaN	-2.7424	17.696	3.8057	-176.52	3.3851	-11.13	-4.5777	-818.9	1148.9	-22.485	851.26	1139.5	33.442	24.005	0	1	8.5211	-10.882	-20.487	-14.438	-2.1281	4.0982	17.374	3.7076	6.3931	-6.7841	-3.1136	-10.731	1670.3
8.93	894	60	NaN	-2.7346	17.621	3.7531	-176.51	3.7921	-11.032	-4.4357	-818.9	1148.8	-22.329	851.27	1139.4	34.836	24.487	0	1	8.4636	-10.826	-20.492	-14.443	-2.1208	4.1018	17.297	4.1167	6.3428	-6.7237	-3.1949	-10.326	1670.3
8.94	895	60	NaN	-2.7484	17.579	3.7321	-176.53	4.0596	-10.905	-4.4064	-818.88	1148.8	-22.057	851.25	1139.3	33.107	24.005	0	1	8.4206	-10.783	-20.496	-14.447	-2.1429	4.0785	17.251	4.387	6.2776	-6.7047	-3.2449	-10.06	1670.3
8.95	896	60	NaN	-2.7599	17.542	3.747	-176.54	4.4784	-10.884	-4.4648	-818.85	1148.8	-22.095	850.88	1139.1	33.967	29.041	0	1	8.3015	-10.666	-20.501	-14.452	-2.1549	4.0694	17.211	4.8098	6.1466	-6.5968	-3.2901	-9.6421	1669.8
8.96	897	60	NaN	-2.7829	17.509	3.7818	-176.53	4.8033	-10.854	-4.6	-818.83	1148.7	-22.069	850.74	1139	32.491	24.005	0	1	8.2173	-10.583	-20.509	-14.46	-2.1834	4.065	17.174	5.1385	6.0339	-6.5183	-3.3347	-9.3212	1669.7
8.97	898	60	NaN	-2.8073	17.476	3.7991	-176.54	5.1861	-10.757	-4.6937	-818.8	1148.7	-21.861	850.56	1138.8	30.3	34.283	0	1	8.1647	-10.531	-20.52	-14.471	-2.2181	4.0492	17.136	5.5259	5.9466	-6.4823	-3.3831	-8.9446	1669.5
8.98	899	60	NaN	-2.8297	17.439	3.7923	-176.55	5.6482	-10.64	-4.7156	-818.77	1148.6	-21.6	850.27	1138.6	38.218	24.005	0	1	8.1734	-10.54	-20.524	-14.475	-2.2501	4.0288	17.094	5.9927	5.9233	-6.5112	-3.4301	-8.4826	1669.2
8.99	900	60	NaN	-2.8512	17.392	3.7765	-176.55	6.1176	-10.631	-4.6963	-818.79	1148.6	-21.601	849.96	1138.4	45.793	55.403	0	1	8.1874	-10.554	-20.529	-14.48	-2.2708	4.0275	17.044	6.4654	5.9166	-6.5263	-3.4845	-8.0142	1668.9
9	901	60	NaN	-2.859	17.387	3.7494	-176.54	6.386	-10.642	-4.6424	-818.75	1148.5	-21.648	849.8	1138.3	46.493	61.35	0	1	8.1344	-10.502	-20.532	-14.483	-2.2751	4.0426	17.035	6.7382	5.8593	-6.4591	-3.4968	-7.7446	1668.7
9.01	902	60	NaN	-2.869	17.405	3.7562	-176.51	6.7539	-10.601	-4.7009	-818.7	1148.5	-21.552	849.45	1138.1	47.879	58.364	0	1	8.0663	-10.435	-20.535	-14.486	-2.2902	4.0676	17.047	7.1127	5.7761	-6.367	-3.4884	-7.3733	1668.3
9.02	903	60	NaN	-2.8752	17.436	3.7721	-176.48	7.0806	-10.582	-4.7703	-818.63	1148.5	-21.494	849.12	1137.9	47.432	59.922	0	1	7.9787	-10.348	-20.538	-14.489	-2.3007	4.0938	17.071	7.4456	5.6781	-6.2547	-3.4667	-7.0436	1667.9
9.03	904	60	NaN	-2.881	17.476	3.785	-176.46	7.3608	-10.585	-4.8163	-818.57	1148.5	-21.457	848.81	1137.7	46.774	55.854	0	1	7.8839	-10.255	-20.542	-14.493	-2.3092	4.1093	17.105	7.7317	5.5747	-6.1458	-3.4374	-6.7616	1667.5
9.04	905	60	NaN	-2.9002	17.523	3.7953	-176.46	7.7349	-10.523	-4.8735	-818.52	1148.5	-21.218	848.27	1137.5	46.08	54.535	0	1	7.7731	-10.146	-20.547	-14.498	-2.3384	4.0972	17.144	8.1143	5.4348	-6.0489	-3.403	-6.3839	1666.9
9.05	906	60	NaN	-2.9022	17.57	3.7619	-176.45	7.9806	-10.496	-4.7966	-818.45	1148.6	-21.08	847.84	1137.4	46.511	53.908	0	1	7.5386	-9.9154	-20.554	-14.505	-2.3423	4.114	17.185	8.3659	5.1963	-5.8014	-3.3689	-6.139	1666.4
9.06	907	60	NaN	-2.8978	17.613	3.7497	-176.42	8.196	-10.486	-4.7816	-818.41	1148.6	-20.983	847.44	1137.2	46.789	52.499	0	1	7.4113	-9.7902	-20.558	-14.509	-2.3406	4.1368	17.222	8.5867	5.0708	-5.6533	-3.3354	-5.9221	1666
9.07	908	60	NaN	-2.8948	17.661	3.7408	-176.36	8.4264	-10.447	-4.7662	-818.39	1148.7	-20.77	846.91	1137.1	46.125	48.664	0	1	7.3973	-9.7764	-20.559	-14.51	-2.3442	4.1856	17.263	8.8239	5.0532	-5.5908	-3.2954	-5.6859	1665.4
9.08	909	60	NaN	-2.8957	17.716	3.7322	-176.29	8.6612	-10.377	-4.7387	-818.37	1148.7	-20.431	846.25	1136.9	46.183	46.481	0	1	7.3484	-9.7282	-20.559	-14.51	-2.3556	4.2462	17.309	9.0674	4.9928	-5.482	-3.25	-5.4429	1664.7
9.09	910	60	NaN	-2.8946	17.769	3.7495	-176.28	8.7981	-10.348	-4.778	-818.38	1148.8	-20.197	845.73	1136.7	46.616	42.628	0	1	7.2607	-9.6419	-20.559	-14.51	-2.3637	4.246	17.353	9.2145	4.8969	-5.3959	-3.2066	-5.296	1664.2
9.1	911	60	NaN	-2.8948	17.803	3.7317	-176.26	8.8879	-10.358	-4.7153	-818.4	1148.8	-20.143	845.31	1136.6	47.606	42.541	0	1	7.1366	-9.5198	-20.56	-14.511	-2.3635	4.2703	17.382	9.3089	4.7731	-5.2495	-3.1781	-5.2019	1663.8
9.11	912	60	NaN	-2.8931	17.842	3.7189	-176.24	8.9427	-10.358	-4.6794	-818.41	1148.8	-20.044	844.95	1136.5	47.289	42.642	0	1	7.0183	-9.4034	-20.56	-14.511	-2.3639	4.2878	17.416	9.3689	4.6544	-5.1156	-3.1437	-5.1417	1663.5
9.12	913	60	NaN	-2.8915	17.894	3.704	-176.21	8.988	-10.367	-4.627	-818.41	1148.9	-19.956	844.51	1136.4	47.624	41.798	0	1	6.9308	-9.3173	-20.558	-14.509	-2.3634	4.3156	17.462	9.4198	4.5675	-5.0017	-3.0953	-5.089	1663
9.13	914	60	NaN	-2.8903	17.961	3.7007	-176.17	9.0475	-10.392	-4.5902	-818.41	1148.9	-19.916	843.92	1136.2	48.196	42.636	0	1	6.9076	-9.2945	-20.555	-14.506	-2.3621	4.3584	17.523	9.485	4.5455	-4.936	-3.0321	-5.0214	1662.4
9.14	915	60	NaN	-2.8859	18.036	3.785	-176.13	9.1418	-10.415	-4.8202	-818.41	1149	-19.875	843.22	1136.1	47.674	42.245	0	1	6.9148	-9.3016	-20.553	-14.504	-2.3668	4.3848	17.592	9.5858	4.548	-4.9167	-2.9606	-4.918	1661.7
9.15	916	60	NaN	-2.8912	18.075	3.8137	-176.16	9.1934	-10.325	-4.8769	-818.44	1149.1	-19.558	842.7	1136	45.444	42.74	0	1	6.8587	-9.2463	-20.55	-14.501	-2.3848	4.3487	17.625	9.6433	4.4739	-4.8976	-2.9247	-4.8578	1661.3
9.16	917	60	NaN	-2.8867	18.117	3.8397	-176.17	9.275	-10.298	-4.9041	-818.51	1149.1	-19.42	842.06	1135.9	43.839	43.931	0	1	6.8089	-9.1974	-20.547	-14.498	-2.3859	4.3341	17.661	9.7314	4.4231	-4.8633	-2.8865	-4.7669	1660.7
9.17	918	60	NaN	-2.875	18.158	3.8523	-176.18	9.3718	-10.28	-4.8904	-818.59	1149.1	-19.308	841.42	1135.7	38.071	43.053	0	1	6.8928	-9.2799	-20.543	-14.494	-2.3774	4.3203	17.696	9.8341	4.5154	-4.9596	-2.8477	-4.6602	1660.1
9.18	919	60	NaN	-2.8582	18.191	3.8323	-176.2	9.4664	-10.217	-4.7847	-818.64	1149.1	-19.083	840.87	1135.6	32.757	41.32	0	1	6.9355	-9.3219	-20.539	-14.49	-2.3645	4.2908	17.724	9.9333	4.5709	-5.0311	-2.8149	-4.5565	1659.6
9.19	920	60	NaN	-2.8257	18.214	3.7469	-176.21	9.5693	-10.174	-4.4324	-818.73	1149.1	-18.87	840.33	1135.5	35.467	41.044	0	1	6.9249	-9.3115	-20.534	-14.485	-2.3271	4.2863	17.744	10.04	4.5979	-5.0252	-2.7901	-4.4449	1659.2
9.2	921	60	NaN	-2.7995	18.269	3.8271	-176.22	9.6891	-10.153	-4.6371	-818.83	1149.2	-18.687	839.63	1135.4	36.28	41.784	0	1	7.0106	-9.3958	-20.529	-14.48	-2.3142	4.2657	17.791	10.167	4.6964	-5.1301	-2.7377	-4.3129	1658.6
9.21	922	60	NaN	-2.7598	18.331	3.887	-176.25	9.7936	-10.124	-4.7567	-818.93	1149.3	-18.458	838.96	1135.2	37.251	43.187	0	1	7.0927	-9.4766	-20.524	-14.475	-2.2863	4.2244	17.846	10.278	4.8064	-5.2522	-2.6778	-4.1964	1658
9.22	923	60	NaN	-2.7192	18.39	3.9167	-176.28	9.871	-10.117	-4.781	-819.01	1149.3	-18.293	838.43	1135.1	39.193	43.597	0	1	7.0962	-9.4801	-20.518	-14.469	-2.2521	4.1876	17.899	10.362	4.8441	-5.2924	-2.6186	-4.1071	1657.6
9.23	924	60	NaN	-2.6901	18.439	3.9292	-176.29	9.9223	-10.156	-4.7759	-819.06	1149.4	-18.277	838.06	1135	38.619	43.967	0	1	7.0923	-9.4763	-20.51	-14.461	-2.2233	4.1768	17.943	10.418	4.869	-5.2994	-2.5667	-4.0435	1657.2
9.24	925	60	NaN	-2.6509	18.47	3.8837	-176.31	9.9904	-10.168	-4.5765	-819.1	1149.4	-18.194	837.6	1134.9	39.749	42.996	0	1	7.0839	-9.468	-20.501	-14.452	-2.18	4.1639	17.97	10.49	4.904	-5.3041	-2.5314	-3.9622	1656.8
9.25	926	60	NaN	-2.6192	18.468	3.8579	-176.33	10.073	-10.194	-4.4251	-819.3	1149.4	-18.095	836.94	1134.7	40.341	43.375	0	1	7.0507	-9.4353	-20.497	-14.448	-2.1463	4.138	17.962	10.579	4.9044	-5.2973	-2.5346	-3.8686	1656.4
9.26	927	60	NaN	-2.5864	18.473	3.8441	-176.36	10.131	-10.233	-4.3171	-819.53	1149.4	-18.028	836.3	1134.5	39.487	43.811	0	1	7.0025	-9.3878	-20.495	-14.446	-2.112	4.116	17.96	10.645	4.8905	-5.2719	-2.5351	-3.8012	1656
9.27	928	60	NaN	-2.5557	18.494	3.8392	-176.38	10.158	-10.269	-4.2454	-819.7	1149.4	-17.969	835.79	1134.3	35.603	43.362	0	1	7.083	-9.4671	-20.493	-14.444	-2.0807	4.0954	17.973	10.679	5.0023	-5.3716	-2.5194	-3.7651	1655.6
9.28	929	60	NaN	-2.5326	18.53	3.8428	-176.4	10.158	-10.281	-4.2017	-819.8	1149.4	-17.875	835.45	1134.2	28.678	43.412	0	1	7.0907	-9.4747	-20.491	-14.442	-2.0593	4.0698	18.004	10.684	5.0314	-5.4049	-2.4876	-3.7581	1655.4
9.29	930	60	NaN	-2.5173	18.573	3.8722	-176.43	10.135	-10.271	-4.2006	-820	1149.4	-17.703	835.01	1134	26.327	42.827	0	1	6.9894	-9.375	-20.49	-14.441	-2.0499	4.0422	18.037	10.671	4.9396	-5.3328	-2.4527	-3.7707	1655.1
9.3	931	60	NaN	-2.5181	18.599	3.8963	-176.45	10.137	-10.251	-4.2233	-820.17	1149.5	-17.571	834.66	1133.8	25.002	43.36	0	1	6.9654	-9.3514	-20.49	-14.441	-2.0559	4.0164	18.057	10.679	4.9095	-5.3349	-2.4326	-3.7614	1655
9.31	932	60	NaN	-2.5219	18.62	3.9073	-176.46	10.165	-10.202	-4.2236	-820.31	1149.5	-17.384	834.29	1133.7	26.766	42.748	0	1	6.9508	-9.337	-20.49	-14.441	-2.0662	3.9956	18.072	10.713	4.8847	-5.3414	-2.4173	-3.7272	1654.7
9.32	933	60	NaN	-2.5206	18.642	3.9026	-176.47	10.215	-10.142	-4.1773	-820.44	1149.5	-17.179	833.9	1133.5	30.713	42.174	0	1	6.8861	-9.2734	-20.49	-14.441	-2.0703	3.9813	18.088	10.769	4.8158	-5.2921	-2.4023	-3.6723	1654.5
9.33	934	60	NaN	-2.5085	18.669	3.8849	-176.48	10.282	-10.101	-4.0738	-820.57	1149.5	-17.04	833.48	1133.3	31.546	41.488	0	1	6.8231	-9.2113	-20.491	-14.442	-2.0594	3.9717	18.109	10.842	4.7637	-5.2396	-2.3819	-3.6001	1654.2
9.34	935	60	NaN	-2.4905	18.723	3.8959	-176.52	10.42	-10.032	-3.9745	-820.85	1149.5	-16.857	832.66	1133	30.056	40.7	0	1	6.7673	-9.1564	-20.491	-14.442	-2.0442	3.9286	18.151	10.993	4.7231	-5.2278	-2.3404	-3.4493	1653.6
9.35	936	60	NaN	-2.5042	18.768	4.0167	-176.54	10.54	-9.906	-4.2941	-820.99	1149.6	-16.507	832.04	1132.8	32.99	41.842	0	1	6.7093	-9.0993	-20.491	-14.442	-2.0809	3.8843	18.187	11.122	4.6284	-5.215	-2.3042	-3.3202	1653.2
9.36	937	60	NaN	-2.5065	18.792	4.012	-176.53	10.624	-9.8117	-4.2151	-821.11	1149.6	-16.238	831.56	1132.7	34.964	41.051	0	1	6.6496	-9.0406	-20.49	-14.441	-2.0896	3.8899	18.205	11.211	4.56	-5.1508	-2.2848	-3.2305	1652.8
9.37	938	60	NaN	-2.495	18.807	3.9052	-176.5	10.675	-9.76	-3.809	-821.23	1149.5	-16.083	831.17	1132.5	32.955	40.984	0	1	6.651	-9.042	-20.491	-14.442	-2.0694	3.9288	18.217	11.264	4.5816	-5.1131	-2.2731	-3.1772	1652.5
9.38	939	60	NaN	-2.4915	18.841	3.8801	-176.48	10.709	-9.715	-3.6975	-821.32	1149.5	-15.944	830.84	1132.4	31.499	42.112	0	1	6.6406	-9.0318	-20.491	-14.442	-2.0668	3.9419	18.247	11.302	4.5739	-5.0899	-2.2439	-3.14	1652.3
9.39	940	60	NaN	-2.4723	18.877	3.8511	-176.45	10.715	-9.6965	-3.5541	-821.48	1149.5	-15.859	830.4	1132.2	27.077	40.768	0	1	6.6057	-8.9974	-20.492	-14.443	-2.0456	3.9783	18.277	11.315	4.5602	-5.0191	-2.215	-3.1285	1652
9.4	941	60	NaN	-2.4917	18.931	3.9882	-176.4	10.712	-9.7001	-3.9536	-821.65	1149.6	-15.838	829.99	1132	31.914	38.323	0	1	6.5506	-8.9432	-20.493	-14.444	-2.0794	4.008	18.323	11.319	4.4713	-4.9352	-2.1695	-3.1242	1651.8
9.41	942	60	NaN	-2.5068	18.979	4.0988	-176.37	10.69	-9.6916	-4.2778	-821.76	1149.6	-15.79	829.69	1131.9	26.984	40.46	0	1	6.4888	-8.8824	-20.493	-14.444	-2.1074	4.0251	18.365	11.304	4.3814	-4.8573	-2.1279	-3.1401	1651.6
9.42	943	60	NaN	-2.5069	19.017	4.1254	-176.37	10.652	-9.6604	-4.3383	-821.82	1149.6	-15.674	829.43	1131.9	26.403	38.62	0	1	6.4863	-8.88	-20.494	-14.445	-2.1136	4.0258	18.4	11.268	4.3727	-4.8542	-2.0941	-3.1774	1651.4
9.43	944	60	NaN	-2.5094	19.062	4.1298	-176.38	10.605	-9.6172	-4.3272	-821.92	1149.6	-15.492	829.1	1131.8	24.46	38.694	0	1	6.4885	-8.8821	-20.496	-14.447	-2.1219	4.0084	18.442	11.224	4.3666	-4.8737	-2.0541	-3.2231	1651.2
9.44	945	60	NaN	-2.5119	19.08	4.1225	-176.42	10.589	-9.5944	-4.2898	-822.06	1149.6	-15.296	828.76	1131.7	26.21	38.978	0	1	6.3978	-8.7928	-20.497	-14.448	-2.1299	3.9645	18.459	11.209	4.2679	-4.8284	-2.0379	-3.2387	1651
9.45	946	60	NaN	-2.5169	19.097	4.0983	-176.46	10.58	-9.5649	-4.209	-822.12	1149.6	-15.103	828.51	1131.7	24.045	37.796	0	1	6.3477	-8.7435	-20.497	-14.448	-2.1388	3.9163	18.476	11.201	4.2089	-4.8273	-2.0215	-3.2468	1650.8
9.46	947	60	NaN	-2.5286	19.114	4.0902	-176.5	10.582	-9.5474	-4.1828	-822.16	1149.6	-14.945	828.29	1131.7	25.272	38.615	0	1	6.3337	-8.7297	-20.496	-14.447	-2.155	3.8692	18.491	11.204	4.1786	-4.8605	-2.0051	-3.2431	1650.6
9.47	948	60	NaN	-2.5441	19.133	4.1103	-176.55	10.596	-9.5381	-4.2426	-822.22	1149.6	-14.783	828.05	1131.6	23.649	38.288	0	1	6.2776	-8.6745	-20.497	-14.448	-2.1781	3.814	18.508	11.221	4.0995	-4.8606	-1.9893	-3.2275	1650.4
9.48	949	60	NaN	-2.5494	19.159	4.1428	-176.63	10.624	-9.4994	-4.3302	-822.28	1149.6	-14.464	827.76	1131.5	23.799	39.308	0	1	6.2513	-8.6487	-20.499	-14.45	-2.1975	3.7187	18.531	11.251	4.0538	-4.93	-1.9675	-3.1982	1650.2
9.49	950	60	NaN	-2.5482	19.179	4.158	-176.68	10.683	-9.4837	-4.3577	-822.31	1149.6	-14.274	827.5	1131.5	24.47	42.92	0	1	6.2962	-8.6929	-20.5	-14.451	-2.2038	3.665	18.549	11.313	4.0924	-5.0279	-1.951	-3.1387	1649.9
9.5	951	60	NaN	-2.5603	19.161	4.2306	-176.72	10.755	-9.4948	-4.5812	-822.5	1149.6	-14.117	827.24	1131.4	24.28	38.042	0	1	6.3347	-8.7308	-20.502	-14.453	-2.2291	3.616	18.529	11.387	4.1056	-5.1147	-1.9731	-3.0654	1649.9
9.51	952	60	NaN	-2.5696	19.145	4.2887	-176.76	10.861	-9.5081	-4.7625	-822.68	1149.7	-13.955	826.93	1131.4	23.649	43.775	0	1	6.3592	-8.7549	-20.502	-14.453	-2.2503	3.5591	18.509	11.496	4.1089	-5.1957	-1.9928	-2.9567	1649.7
9.52	953	60	NaN	-2.5701	19.153	4.2976	-176.81	10.987	-9.5111	-4.7909	-822.74	1149.6	-13.785	826.61	1131.3	23.649	38.337	0	1	6.4061	-8.801	-20.503	-14.454	-2.2577	3.5028	18.515	11.625	4.1484	-5.2982	-1.988	-2.8285	1649.5
9.53	954	60	NaN	-2.5796	19.17	4.3074	-176.81	11.037	-9.5185	-4.8517	-822.74	1149.6	-13.671	826.49	1131.2	23.649	36.733	0	1	6.4632	-8.8572	-20.504	-14.455	-2.2732	3.4994	18.529	11.678	4.19	-5.3578	-1.9753	-2.7767	1649.4
9.54	955	60	NaN	-2.5767	19.215	4.2255	-176.78	11.111	-9.5891	-4.5901	-822.58	1149.6	-13.758	826.36	1131.2	24.237	38.87	0	1	6.5294	-8.9224	-20.506	-14.457	-2.2582	3.5434	18.576	11.751	4.2712	-5.3789	-1.931	-2.7061	1649.1
9.55	956	60	NaN	-2.5752	19.233	4.1984	-176.74	11.198	-9.6133	-4.5119	-822.54	1149.5	-13.651	826.21	1131.1	23.649	38.78	0	1	6.5323	-8.9252	-20.509	-14.46	-2.2576	3.5796	18.591	11.839	4.2747	-5.3456	-1.9177	-2.6207	1648.9
9.56	957	60	NaN	-2.5769	19.214	4.2255	-176.71	11.302	-9.6039	-4.6113	-822.65	1149.5	-13.46	825.99	1131	23.83	37.202	0	1	6.469	-8.8629	-20.512	-14.463	-2.2694	3.599	18.569	11.947	4.1997	-5.2639	-1.9432	-2.5164	1648.8
9.57	958	60	NaN	-2.5803	19.178	4.2635	-176.68	11.422	-9.5854	-4.7423	-822.8	1149.6	-13.286	825.7	1130.9	23.649	35.82	0	1	6.5542	-8.9467	-20.513	-14.464	-2.2833	3.6149	18.529	12.071	4.2709	-5.3318	-1.984	-2.3933	1648.6
9.58	959	60	NaN	-2.5779	19.219	4.1747	-176.6	11.538	-9.5809	-4.4611	-822.65	1149.5	-13.076	825.48	1130.8	23.649	36.992	0	1	6.6579	-9.0488	-20.514	-14.465	-2.2784	3.6988	18.567	12.19	4.3795	-5.35	-1.9463	-2.2748	1648.3
9.59	960	60	NaN	-2.5828	19.224	4.1629	-176.5	11.642	-9.5639	-4.4422	-822.63	1149.5	-12.902	825.25	1130.7	23.649	39.108	0	1	6.7593	-9.1486	-20.516	-14.467	-2.2887	3.7911	18.569	12.297	4.4706	-5.3574	-1.9473	-2.1704	1648
9.6	961	60	NaN	-2.5969	19.189	4.2176	-176.38	11.782	-9.5314	-4.6314	-822.77	1149.6	-12.627	824.97	1130.6	23.884	36.904	0	1	6.8171	-9.2054	-20.519	-14.47	-2.3189	3.8975	18.528	12.442	4.4983	-5.3079	-1.9909	-2.0274	1647.9
9.61	962	60	NaN	-2.6118	19.151	4.2699	-176.25	11.922	-9.4913	-4.8052	-822.91	1149.6	-12.309	824.72	1130.4	23.716	39.948	0	1	6.7573	-9.1466	-20.523	-14.474	-2.3508	4.0062	18.484	12.589	4.4065	-5.1404	-2.0383	-1.8843	1647.8
9.62	963	60	NaN	-2.6204	19.142	4.2641	-176.14	12.028	-9.4539	-4.785	-822.93	1149.6	-12.022	824.57	1130.3	24.031	36.736	0	1	6.7634	-9.1525	-20.525	-14.476	-2.3687	4.1071	18.471	12.699	4.3947	-5.0455	-2.0534	-1.7762	1647.6
9.63	964	60	NaN	-2.6295	19.136	4.2495	-176.04	12.122	-9.4321	-4.7265	-822.93	1149.6	-11.781	824.46	1130.2	23.649	38.166	0	1	6.8016	-9.1902	-20.526	-14.477	-2.3842	4.2102	18.461	12.798	4.4175	-4.98	-2.065	-1.6785	1647.5
9.64	965	60	NaN	-2.6378	19.122	4.2446	-175.88	12.275	-9.4454	-4.6762	-822.92	1149.6	-11.525	824.36	1130	24.463	40.955	0	1	6.8367	-9.2247	-20.528	-14.479	-2.3996	4.3628	18.441	12.956	4.4371	-4.8618	-2.0862	-1.5229	1647.4
9.65	966	60	NaN	-2.6391	19.144	4.2076	-175.74	12.422	-9.4631	-4.5151	-822.78	1149.5	-11.348	824.21	1129.9	23.649	59.628	0	1	6.8455	-9.2333	-20.529	-14.48	-2.4013	4.4932	18.46	13.106	4.4441	-4.7402	-2.0697	-1.3745	1647.1
9.66	967	60	NaN	-2.6396	19.17	4.1705	-175.62	12.577	-9.4727	-4.3469	-822.62	1149.5	-11.159	824.05	1129.7	27.677	66.252	0	1	6.8231	-9.2113	-20.531	-14.482	-2.4026	4.6159	18.483	13.264	4.4205	-4.5954	-2.0481	-1.2188	1646.8
9.67	968	60	NaN	-2.6463	19.161	4.1731	-175.48	12.751	-9.4694	-4.3023	-822.6	1149.4	-10.868	823.9	1129.6	31.139	68.807	0	1	6.7732	-9.1622	-20.533	-14.484	-2.4178	4.7526	18.47	13.443	4.3553	-4.4095	-2.063	-1.0405	1646.6
9.68	969	60	NaN	-2.6446	19.153	4.1723	-175.41	12.817	-9.4725	-4.2799	-822.61	1149.4	-10.787	823.84	1129.5	31.331	69.05	0	1	6.689	-9.0794	-20.533	-14.484	-2.4182	4.8123	18.46	13.51	4.2708	-4.2671	-2.0729	-0.97409	1646.6
9.69	970	60	NaN	-2.6482	19.132	4.1742	-175.32	12.991	-9.4482	-4.2293	-822.61	1149.4	-10.414	823.68	1129.4	32.258	67.573	0	1	6.7524	-9.1417	-20.534	-14.485	-2.433	4.8915	18.436	13.688	4.3194	-4.2502	-2.0988	-0.79787	1646.4
9.7	971	60	NaN	-2.6497	19.119	4.1884	-175.2	13.175	-9.4424	-4.2222	-822.59	1149.4	-10.024	823.48	1129.2	31.063	65.912	0	1	6.8162	-9.2045	-20.536	-14.487	-2.4477	4.9972	18.416	13.878	4.3685	-4.2073	-2.1201	-0.6092	1646.2
9.71	972	60	NaN	-2.6498	19.111	4.2059	-175.08	13.322	-9.4688	-4.2409	-822.57	1149.3	-9.7488	823.32	1129	29.252	64.704	0	1	6.7917	-9.1805	-20.538	-14.489	-2.4581	5.1135	18.401	14.031	4.3337	-4.0669	-2.1367	-0.45775	1646
9.72	973	60	NaN	-2.652	19.099	4.2115	-174.97	13.405	-9.5239	-4.2354	-822.56	1149.3	-9.6494	823.26	1128.8	27.114	66.642	0	1	6.787	-9.1758	-20.539	-14.49	-2.4635	5.2156	18.385	14.119	4.3235	-3.9602	-2.1545	-0.371	1646
9.73	974	60	NaN	-2.6485	19.087	4.205	-174.88	13.471	-9.5402	-4.2014	-822.54	1149.3	-9.4208	823.2	1128.6	27.764	64.864	0	1	6.7944	-9.1831	-20.54	-14.491	-2.4668	5.2993	18.367	14.192	4.3277	-3.8839	-2.1729	-0.29886	1645.9
9.74	975	60	NaN	-2.6424	19.064	4.1884	-174.74	13.565	-9.6017	-4.1324	-822.54	1149.2	-9.2	823.08	1128.3	24.731	55.663	0	1	6.8253	-9.2135	-20.54	-14.491	-2.466	5.4387	18.336	14.293	4.3593	-3.7748	-2.204	-0.19796	1645.8
9.75	976	60	NaN	-2.6377	19.05	4.1781	-174.63	13.63	-9.6835	-4.0902	-822.53	1149.2	-9.1461	822.99	1128.2	25.091	51.117	0	1	6.856	-9.2437	-20.541	-14.492	-2.4617	5.547	18.318	14.362	4.3943	-3.6967	-2.2232	-0.12942	1645.7
9.76	977	60	NaN	-2.6345	19.037	4.1727	-174.56	13.668	-9.7613	-4.0775	-822.51	1149.2	-9.0749	822.89	1128.1	25.027	50.605	0	1	6.8771	-9.2644	-20.543	-14.494	-2.4605	5.6161	18.303	14.402	4.4166	-3.6484	-2.2401	-0.092051	1645.5
9.77	978	60	NaN	-2.631	19.003	4.1606	-174.48	13.709	-9.8088	-4.0644	-822.51	1149.1	-8.6162	822.69	1128	25.682	52.604	0	1	6.9168	-9.3036	-20.545	-14.496	-2.4725	5.6789	18.266	14.446	4.4443	-3.6247	-2.279	-0.049791	1645.3
9.78	979	60	NaN	-2.6335	18.968	4.1396	-174.44	13.657	-9.8096	-4.0305	-822.49	1149.1	-8.0249	822.52	1127.8	26.712	53.241	0	1	6.9833	-9.369	-20.547	-14.498	-2.4944	5.6982	18.227	14.398	4.489	-3.6708	-2.3192	-0.099166	1645.2
9.79	980	60	NaN	-2.6361	18.934	4.1369	-174.4	13.599	-9.861	-4.0525	-822.47	1149	-7.6135	822.3	1127.7	24.945	55.091	0	1	6.9963	-9.3818	-20.548	-14.499	-2.5121	5.7227	18.191	14.342	4.4842	-3.6591	-2.3572	-0.15757	1644.9
9.8	981	60	NaN	-2.6364	18.9	4.1389	-174.38	13.531	-9.9249	-4.0822	-822.45	1149	-7.2824	822.14	1127.7	25.136	57.635	0	1	7.006	-9.3913	-20.55	-14.501	-2.5249	5.7311	18.156	14.275	4.4811	-3.6602	-2.3938	-0.22639	1644.7
9.81	982	60	NaN	-2.6368	18.862	4.1411	-174.38	13.436	-9.9883	-4.1131	-822.43	1149	-6.9484	822.03	1127.6	26.868	58.746	0	1	7.0549	-9.4394	-20.553	-14.504	-2.5381	5.7213	18.118	14.18	4.5168	-3.7181	-2.435	-0.32433	1644.6
9.82	983	60	NaN	-2.6447	18.812	4.1459	-174.38	13.278	-10.057	-4.1725	-822.39	1148.9	-6.5317	821.88	1127.5	26.048	61.477	0	1	7.0948	-9.4787	-20.555	-14.506	-2.5625	5.7065	18.066	14.024	4.5323	-3.7722	-2.4881	-0.48172	1644.4
9.83	984	60	NaN	-2.6202	18.749	4.0423	-174.42	13.09	-10.129	-3.8504	-822.33	1148.8	-6.1001	821.76	1127.4	25.86	65.692	0	1	7.1284	-9.5118	-20.555	-14.506	-2.5418	5.6626	18.003	13.837	4.5866	-3.8492	-2.5524	-0.66929	1644.2
9.84	985	60	NaN	-2.6381	18.693	4.0049	-174.46	12.949	-10.268	-3.7777	-822.24	1148.8	-5.9003	821.57	1127.3	28.252	70.4	0	1	7.171	-9.5537	-20.557	-14.508	-2.5641	5.6174	17.946	13.696	4.607	-3.9363	-2.6101	-0.81136	1644
9.85	986	60	NaN	-2.655	18.65	3.9998	-174.5	12.843	-10.388	-3.7974	-822.16	1148.7	-5.7565	821.39	1127.3	29.07	72.714	0	1	7.2202	-9.6021	-20.558	-14.509	-2.5867	5.5664	17.902	13.591	4.6335	-4.0357	-2.6568	-0.91882	1643.7
9.86	987	60	NaN	-2.6565	18.614	4.0022	-174.55	12.751	-10.485	-3.8213	-822.09	1148.7	-5.6329	821.24	1127.2	29.024	74.395	0	1	7.2689	-9.65	-20.561	-14.512	-2.5933	5.509	17.864	13.501	4.6756	-4.141	-2.6969	-1.0111	1643.5
9.87	988	60	NaN	-2.6623	18.569	3.9969	-174.61	12.645	-10.66	-3.8404	-821.99	1148.7	-5.669	821.06	1127.1	28.585	74.491	0	1	7.338	-9.718	-20.563	-14.514	-2.5985	5.4494	17.818	13.396	4.7394	-4.2685	-2.745	-1.1177	1643.2
9.88	989	60	NaN	-2.6814	18.532	3.9812	-174.69	12.551	-10.756	-3.8453	-821.88	1148.6	-5.5714	820.88	1127	27.637	72.713	0	1	7.4432	-9.8215	-20.563	-14.514	-2.6212	5.3738	17.779	13.304	4.8221	-4.4477	-2.7845	-1.2106	1642.9
9.89	990	60	NaN	-2.6939	18.514	3.9807	-174.75	12.496	-10.798	-3.8958	-821.76	1148.6	-5.434	820.71	1127	28.482	71.887	0	1	7.5086	-9.8859	-20.564	-14.515	-2.6403	5.3024	17.759	13.251	4.8684	-4.5835	-2.8053	-1.2647	1642.6
9.9	991	60	NaN	-2.7029	18.501	3.9669	-174.8	12.457	-10.824	-3.9006	-821.65	1148.6	-5.307	820.57	1126.9	28.576	71.08	0	1	7.5566	-9.9331	-20.566	-14.517	-2.6538	5.2442	17.746	13.213	4.9028	-4.6889	-2.8198	-1.3041	1642.4
9.91	992	60	NaN	-2.7145	18.482	3.9361	-174.85	12.415	-10.847	-3.8575	-821.54	1148.5	-5.1885	820.43	1126.9	30.208	71.356	0	1	7.5791	-9.9552	-20.566	-14.517	-2.6681	5.195	17.727	13.17	4.911	-4.7602	-2.8393	-1.3477	1642.1
9.92	993	60	NaN	-2.7406	18.447	3.934	-174.91	12.357	-10.84	-3.9396	-821.45	1148.5	-4.9818	820.23	1126.8	31.556	71.551	0	1	7.5912	-9.9671	-20.567	-14.518	-2.7042	5.1274	17.691	13.113	4.887	-4.8397	-2.8753	-1.405	1641.8
9.93	994	60	NaN	-2.7566	18.441	3.9313	-174.96	12.326	-10.801	-3.9791	-821.34	1148.5	-4.733	820.1	1126.8	30.364	69.723	0	1	7.5457	-9.9224	-20.567	-14.518	-2.7303	5.0709	17.685	13.082	4.8154	-4.8514	-2.8821	-1.4357	1641.6
9.94	995	60	NaN	-2.7746	18.433	3.9268	-174.97	12.308	-10.786	-4.0411	-821.19	1148.4	-4.5352	819.92	1126.7	27.083	67.118	0	1	7.5783	-9.9545	-20.567	-14.518	-2.7574	5.0439	17.676	13.065	4.8209	-4.9105	-2.8907	-1.453	1641.3
9.95	996	60	NaN	-2.7858	18.418	3.9091	-174.96	12.302	-10.817	-4.0673	-821.03	1148.4	-4.4588	819.76	1126.7	29.19	70.52	0	1	7.6762	-10.051	-20.567	-14.518	-2.7721	5.0542	17.662	13.059	4.9041	-4.9966	-2.9051	-1.4597	1640.9
9.96	997	60	NaN	-2.7869	18.4	3.885	-174.92	12.305	-10.883	-4.0646	-820.87	1148.3	-4.4993	819.62	1126.7	30.281	67.024	0	1	7.7808	-10.154	-20.569	-14.52	-2.7718	5.0946	17.645	13.06	5.009	-5.0592	-2.9242	-1.4596	1640.6
9.97	998	60	NaN	-2.7937	18.392	3.9136	-174.88	12.311	-10.912	-4.2493	-820.68	1148.3	-4.4634	819.47	1126.6	24.736	58.755	0	1	7.8732	-10.245	-20.571	-14.522	-2.7863	5.1231	17.636	13.067	5.087	-5.1215	-2.9345	-1.4541	1640.3
9.98	999	60	NaN	-2.7995	18.382	3.9138	-174.87	12.301	-10.904	-4.316	-820.56	1148.3	-4.379	819.39	1126.6	25.831	54.414	0	1	7.94	-10.31	-20.573	-14.524	-2.7973	5.1304	17.626	13.058	5.1428	-5.1799	-2.9474	-1.4663	1640.1
9.99	1000	60	NaN	-2.8042	18.371	3.8942	-174.84	12.303	-10.924	-4.3217	-820.47	1148.2	-4.3862	819.31	1126.6	23.649	52.485	0	1	7.9723	-10.342	-20.575	-14.526	-2.802	5.1636	17.615	13.059	5.1704	-5.1786	-2.9606	-1.4669	1639.9
10	1001	60	NaN	-2.8093	18.363	3.8823	-174.8	12.298	-10.94	-4.3728	-820.34	1148.2	-4.3841	819.22	1126.6	24.765	55.338	0	1	7.9919	-10.361	-20.578	-14.529	-2.809	5.1998	17.606	13.055	5.1829	-5.1616	-2.9713	-1.474	1639.7
10.01	1002	60	NaN	-2.8154	18.359	3.8939	-174.77	12.271	-10.929	-4.523	-820.17	1148.2	-4.3069	819.14	1126.5	23.649	54.629	0	1	8.0853	-10.453	-20.58	-14.531	-2.823	5.2185	17.602	13.028	5.2623	-5.2348	-2.9784	-1.503	1639.5
10.02	1003	60	NaN	-2.8197	18.355	3.887	-174.75	12.245	-10.951	-4.587	-820.07	1148.2	-4.3655	819.1	1126.5	23.649	51.885	0	1	8.2021	-10.568	-20.583	-14.534	-2.8275	5.2453	17.598	13.002	5.3747	-5.323	-2.9852	-1.5323	1639.3
10.03	1004	60	NaN	-2.8255	18.348	3.8601	-174.74	12.189	-10.936	-4.6086	-819.93	1148.1	-4.3017	819.1	1126.5	24.32	27.465	0	1	8.2722	-10.637	-20.586	-14.537	-2.8363	5.2499	17.591	12.946	5.4359	-5.3873	-2.9949	-1.5915	1639.2
10.04	1005	60	NaN	-2.8449	18.379	3.8575	-174.74	12.151	-10.908	-4.7227	-819.74	1148.2	-4.2146	819.07	1126.5	23.649	49.001	0	1	8.3741	-10.738	-20.589	-14.54	-2.8626	5.2377	17.62	12.91	5.5115	-5.4998	-2.9684	-1.6295	1639
10.05	1006	60	NaN	-2.8593	18.399	3.8646	-174.75	12.121	-10.887	-4.8487	-819.6	1148.2	-4.1737	819.03	1126.5	24.912	50.439	0	1	8.5073	-10.869	-20.591	-14.542	-2.8829	5.2242	17.638	12.882	5.6244	-5.6444	-2.9525	-1.6596	1638.8
10.06	1007	60	NaN	-2.8526	18.36	3.8558	-174.75	12.083	-10.89	-4.8804	-819.59	1148.1	-4.2247	819.02	1126.4	23.948	46.102	0	1	8.5803	-10.94	-20.584	-14.535	-2.8755	5.2229	17.601	12.842	5.7047	-5.7175	-2.983	-1.6931	1638.8
10.07	1008	60	NaN	-2.8664	18.36	3.8201	-174.76	12.058	-10.901	-4.8494	-819.52	1148.1	-4.3049	819.02	1126.4	24.016	51.836	0	1	8.6177	-10.977	-20.579	-14.53	-2.8855	5.2179	17.602	12.817	5.7322	-5.7593	-2.9765	-1.713	1638.7
10.08	1009	60	NaN	-2.8778	18.373	3.7918	-174.78	12.049	-10.874	-4.8489	-819.42	1148.1	-4.2817	819	1126.4	25.504	49.626	0	1	8.5842	-10.944	-20.579	-14.53	-2.8976	5.2044	17.615	12.807	5.6866	-5.7399	-2.9644	-1.723	1638.6
10.09	1010	60	NaN	-2.8939	18.391	3.7741	-174.78	12.036	-10.874	-4.8776	-819.33	1148	-4.3486	818.99	1126.3	23.649	38.139	0	1	8.5666	-10.927	-20.58	-14.531	-2.9124	5.1985	17.632	12.794	5.6542	-5.7284	-2.9476	-1.7365	1638.5
10.1	1011	60	NaN	-2.9142	18.412	3.7634	-174.79	12.018	-10.887	-4.9337	-819.25	1148	-4.4588	818.99	1126.3	23.649	38.777	0	1	8.5912	-10.951	-20.582	-14.533	-2.9308	5.1908	17.654	12.777	5.6603	-5.7604	-2.9277	-1.7558	1638.4
10.11	1012	60	NaN	-2.9351	18.438	3.7527	-174.81	12	-10.878	-5.0048	-819.14	1148	-4.5065	819	1126.3	24.42	37.065	0	1	8.6346	-10.994	-20.582	-14.533	-2.9526	5.1683	17.679	12.758	5.682	-5.8255	-2.9026	-1.7748	1638.3
10.12	1013	60	NaN	-2.9498	18.466	3.722	-174.81	11.985	-10.895	-4.9803	-819.04	1148	-4.638	819.01	1126.3	23.649	38.342	0	1	8.6848	-11.043	-20.582	-14.533	-2.9618	5.1742	17.708	12.743	5.723	-5.869	-2.8737	-1.7897	1638.2
10.13	1014	60	NaN	-2.9658	18.486	3.7049	-174.83	11.95	-10.901	-5.0054	-818.96	1147.9	-4.7636	819.1	1126.3	25.528	37.91	0	1	8.7023	-11.061	-20.581	-14.532	-2.9743	5.1631	17.728	12.708	5.728	-5.8974	-2.8525	-1.8243	1638.2
10.14	1015	60	NaN	-2.9638	18.482	3.7637	-174.84	11.925	-10.896	-5.2345	-818.99	1148	-4.8853	819.17	1126.2	23.649	36.903	0	1	8.7378	-11.095	-20.579	-14.53	-2.976	5.1457	17.722	12.686	5.7618	-5.9497	-2.8573	-1.8446	1638.3
10.15	1016	60	NaN	-2.9648	18.48	3.8146	-174.85	11.919	-10.887	-5.4244	-819.01	1148	-4.9851	819.2	1126.2	23.649	35.201	0	1	8.7937	-11.15	-20.576	-14.527	-2.9802	5.1366	17.718	12.682	5.8135	-6.0138	-2.8587	-1.8454	1638.4
10.16	1017	60	NaN	-3.0051	18.522	3.7176	-174.84	11.929	-10.887	-5.1818	-818.83	1147.9	-5.0432	819.19	1126.2	23.649	39.398	0	1	8.7945	-11.151	-20.574	-14.525	-3.01	5.1512	17.763	12.688	5.7845	-6	-2.8111	-1.8373	1638.2
10.17	1018	60	NaN	-2.9785	18.502	3.8219	-174.83	11.919	-10.888	-5.4902	-818.92	1148	-5.2311	819.27	1126.2	24.534	37.876	0	1	8.7861	-11.143	-20.571	-14.522	-2.9876	5.1589	17.738	12.683	5.7986	-5.9841	-2.8336	-1.8394	1638.3
10.18	1019	60	NaN	-2.9732	18.499	3.8471	-174.83	11.914	-10.856	-5.5789	-818.91	1148.1	-5.2843	819.32	1126.2	23.649	37.204	0	1	8.7701	-11.127	-20.569	-14.52	-2.9835	5.164	17.733	12.68	5.7866	-5.9631	-2.836	-1.8398	1638.4
10.19	1020	60	NaN	-2.991	18.508	3.7695	-174.81	11.924	-10.833	-5.3852	-818.79	1148	-5.3818	819.36	1126.1	23.649	37.822	0	1	8.7418	-11.099	-20.565	-14.516	-2.9911	5.1926	17.744	12.688	5.7506	-5.9067	-2.8208	-1.8288	1638.3
10.2	1021	60	NaN	-3.006	18.507	3.6903	-174.78	11.938	-10.829	-5.1857	-818.69	1147.9	-5.5586	819.4	1126.1	23.649	38.024	0	1	8.6789	-11.037	-20.561	-14.512	-2.993	5.2362	17.746	12.699	5.686	-5.8013	-2.8145	-1.8126	1638.2
10.21	1022	60	NaN	-2.9709	18.458	3.8061	-174.75	11.929	-10.834	-5.5154	-818.85	1148	-5.7484	819.5	1126.1	23.649	33.559	0	1	8.64	-10.999	-20.557	-14.508	-2.9628	5.2602	17.692	12.695	5.6772	-5.739	-2.8643	-1.8127	1638.5
10.22	1023	60	NaN	-3.001	18.483	3.6925	-174.73	11.947	-10.803	-5.215	-818.67	1147.9	-5.7898	819.49	1126.1	24.071	43.794	0	1	8.6135	-10.973	-20.553	-14.504	-2.9809	5.2892	17.723	12.707	5.6325	-5.6839	-2.8303	-1.7967	1638.3
10.23	1024	60	NaN	-3.0087	18.487	3.6695	-174.7	11.956	-10.775	-5.1614	-818.61	1147.8	-5.8368	819.52	1126.1	23.966	46.551	0	1	8.5292	-10.89	-20.551	-14.502	-2.9851	5.3195	17.728	12.715	5.5441	-5.5707	-2.8235	-1.7871	1638.3
10.24	1025	60	NaN	-3.0077	18.475	3.6712	-174.67	11.969	-10.757	-5.1799	-818.61	1147.8	-5.9213	819.54	1126.1	23.649	43.538	0	1	8.4452	-10.808	-20.55	-14.501	-2.9818	5.3526	17.716	12.728	5.4634	-5.4549	-2.8335	-1.7731	1638.3
10.25	1026	60	NaN	-3.0039	18.457	3.6667	-174.64	11.989	-10.744	-5.1812	-818.63	1147.8	-6.0339	819.55	1126.1	23.649	42.234	0	1	8.3616	-10.725	-20.549	-14.5	-2.974	5.39	17.7	12.747	5.3875	-5.3352	-2.8483	-1.753	1638.3
10.26	1027	60	NaN	-2.995	18.453	3.6601	-174.6	12.01	-10.713	-5.1585	-818.61	1147.8	-6.1189	819.6	1126.1	25.674	37.449	0	1	8.272	-10.637	-20.548	-14.499	-2.9614	5.4329	17.697	12.766	5.3106	-5.2042	-2.8509	-1.7322	1638.3
10.27	1028	60	NaN	-2.9923	18.474	3.6552	-174.57	12.012	-10.652	-5.1551	-818.55	1147.8	-6.1078	819.65	1126.1	23.649	39.935	0	1	8.174	-10.541	-20.547	-14.498	-2.959	5.4625	17.717	12.769	5.215	-5.0781	-2.8298	-1.7287	1638.3
10.28	1029	60	NaN	-2.9664	18.463	3.7253	-174.53	12.031	-10.631	-5.3378	-818.63	1147.8	-6.1763	819.65	1126.1	29.08	37.692	0	1	8.0728	-10.441	-20.546	-14.497	-2.9371	5.5009	17.703	12.792	5.1357	-4.9402	-2.8433	-1.7058	1638.4
10.29	1030	60	NaN	-2.9527	18.46	3.7826	-174.48	12.058	-10.627	-5.4887	-818.66	1147.9	-6.3101	819.65	1126.1	30.556	41.162	0	1	7.9559	-10.326	-20.546	-14.497	-2.924	5.5523	17.698	12.82	5.0318	-4.7737	-2.8483	-1.6773	1638.5
10.3	1031	60	NaN	-2.9611	18.469	3.7865	-174.42	12.087	-10.618	-5.5039	-818.61	1147.9	-6.4533	819.68	1126.1	29.92	34.512	0	1	7.7806	-10.154	-20.545	-14.496	-2.9279	5.609	17.708	12.848	4.8527	-4.5445	-2.8367	-1.6476	1638.4
10.31	1032	60	NaN	-2.9594	18.441	3.7719	-174.39	12.128	-10.575	-5.4608	-818.62	1147.9	-6.4819	819.69	1126.2	31.177	54.187	0	1	7.6938	-10.068	-20.544	-14.495	-2.9237	5.6435	17.682	12.888	4.77	-4.4246	-2.8629	-1.6075	1638.5
10.32	1033	60	NaN	-2.9613	18.424	3.7485	-174.37	12.177	-10.522	-5.3915	-818.62	1147.9	-6.4495	819.69	1126.2	33.079	58.27	0	1	7.6658	-10.041	-20.545	-14.496	-2.9243	5.6629	17.665	12.937	4.7414	-4.3776	-2.8796	-1.5594	1638.4
10.33	1034	60	NaN	-2.9856	18.418	3.6425	-174.37	12.265	-10.446	-5.0946	-818.5	1147.8	-6.4037	819.71	1126.2	35.431	67.998	0	1	7.6406	-10.016	-20.544	-14.495	-2.9398	5.6724	17.665	13.018	4.7008	-4.3433	-2.8795	-1.477	1638.4
10.34	1035	60	NaN	-3.0102	18.413	3.5747	-174.37	12.372	-10.382	-4.9111	-818.41	1147.7	-6.3973	819.75	1126.3	37.973	70.254	0	1	7.6154	-9.9909	-20.544	-14.495	-2.9582	5.6794	17.666	13.119	4.6572	-4.3115	-2.8781	-1.3761	1638.3
10.35	1036	60	NaN	-3.0175	18.397	3.62	-174.37	12.495	-10.341	-5.0495	-818.41	1147.7	-6.4382	819.81	1126.4	36.56	73.554	0	1	7.6184	-9.9939	-20.545	-14.496	-2.969	5.6792	17.653	13.239	4.6495	-4.3148	-2.8922	-1.2568	1638.4
10.36	1037	60	NaN	-3.0021	18.35	3.7328	-174.4	12.691	-10.263	-5.3707	-818.52	1147.8	-6.428	819.91	1126.6	37.364	75.713	0	1	7.5765	-9.9527	-20.546	-14.497	-2.9652	5.6339	17.61	13.432	4.6114	-4.3188	-2.936	-1.065	1638.6
10.37	1038	60	NaN	-3.0098	18.337	3.7318	-174.43	12.837	-10.259	-5.345	-818.52	1147.8	-6.5577	820.04	1126.8	38.167	76.672	0	1	7.4612	-9.8392	-20.545	-14.496	-2.9674	5.6089	17.604	13.571	4.4938	-4.2304	-2.9417	-0.92571	1638.7
10.38	1039	60	NaN	-3.0136	18.321	3.7162	-174.55	13.02	-10.211	-5.282	-818.5	1147.8	-6.5627	820.34	1127.1	38.288	77.481	0	1	7.4404	-9.8187	-20.545	-14.496	-2.9688	5.4934	17.596	13.745	4.4716	-4.3253	-2.9489	-0.75099	1639
10.39	1040	60	NaN	-3.0129	18.305	3.6988	-174.68	13.216	-10.163	-5.2105	-818.48	1147.8	-6.5817	820.69	1127.3	35.446	77.992	0	1	7.4446	-9.8229	-20.545	-14.496	-2.9649	5.3728	17.59	13.931	4.4796	-4.4501	-2.9551	-0.56481	1639.3
10.4	1041	60	NaN	-3.01	18.296	3.6872	-174.74	13.396	-10.162	-5.1499	-818.47	1147.8	-6.7429	821.01	1127.6	34.736	78.393	0	1	7.434	-9.8125	-20.544	-14.495	-2.9543	5.3154	17.59	14.103	4.4797	-4.4971	-2.9539	-0.392	1639.6
10.41	1042	60	NaN	-3.0054	18.297	3.7076	-174.81	13.576	-10.192	-5.2044	-818.44	1147.8	-6.9929	821.42	1127.8	32.661	78.857	0	1	7.3416	-9.7216	-20.543	-14.494	-2.9429	5.2538	17.598	14.275	4.3987	-4.4678	-2.945	-0.21875	1640
10.42	1043	60	NaN	-2.9958	18.313	3.7369	-174.88	13.74	-10.196	-5.2769	-818.4	1147.8	-7.1881	821.86	1127.9	34.877	78.786	0	1	7.1846	-9.567	-20.543	-14.494	-2.9291	5.1834	17.619	14.434	4.2555	-4.3836	-2.9244	-0.060579	1640.4
10.43	1044	60	NaN	-2.9872	18.334	3.751	-175	13.964	-10.128	-5.3053	-818.35	1147.8	-7.224	822.48	1128.2	34.308	78.757	0	1	7.0796	-9.4637	-20.543	-14.494	-2.9202	5.064	17.648	14.65	4.1594	-4.3997	-2.8957	0.15557	1641
10.44	1045	60	NaN	-2.9766	18.349	3.7537	-175.13	14.211	-10.044	-5.3078	-818.31	1147.8	-7.2567	823.26	1128.4	34.114	78.552	0	1	7.0167	-9.4018	-20.544	-14.495	-2.9086	4.9338	17.673	14.887	4.1081	-4.468	-2.8708	0.39247	1641.7
10.45	1046	60	NaN	-2.9612	18.351	3.7518	-175.24	14.43	-10.007	-5.3073	-818.29	1147.8	-7.4319	824.11	1128.7	33.795	78.357	0	1	6.8907	-9.2778	-20.544	-14.495	-2.8871	4.8342	17.685	15.096	4.0036	-4.4437	-2.8587	0.60128	1642.5
10.46	1047	60	NaN	-2.9485	18.352	3.7335	-175.34	14.621	-9.9739	-5.2581	-818.27	1147.8	-7.5598	824.65	1129	34.194	78.239	0	1	6.792	-9.1807	-20.544	-14.495	-2.8682	4.7371	17.695	15.278	3.9238	-4.4436	-2.8484	0.78292	1643
10.47	1048	60	NaN	-2.9385	18.362	3.7075	-175.39	14.767	-9.9886	-5.2087	-818.22	1147.8	-7.7878	825.34	1129.2	35.368	78.473	0	1	6.7535	-9.1428	-20.544	-14.495	-2.8486	4.6997	17.713	15.416	3.9049	-4.4431	-2.8309	0.9212	1643.7
10.48	1049	60	NaN	-2.92	18.36	3.7013	-175.45	14.955	-9.9459	-5.217	-818.22	1147.8	-7.8945	826.22	1129.5	38.438	79.595	0	1	6.6558	-9.0467	-20.544	-14.495	-2.8267	4.6383	17.722	15.594	3.8291	-4.4084	-2.8226	1.0988	1644.5
10.49	1050	60	NaN	-2.914	18.367	3.6648	-175.52	15.128	-9.879	-5.1438	-818.17	1147.8	-7.91	827.22	1129.8	40.351	80.641	0	1	6.5523	-8.9449	-20.544	-14.495	-2.8177	4.5784	17.74	15.754	3.7347	-4.3665	-2.8042	1.2593	1645.5
10.5	1051	60	NaN	-2.9371	18.4	3.5578	-175.54	15.216	-9.86	-4.8814	-818.03	1147.6	-7.9641	828.22	1130	38.42	79.269	0	1	6.5551	-8.9477	-20.544	-14.495	-2.8298	4.5698	17.785	15.831	3.7253	-4.3779	-2.7598	1.3356	1646.3
10.51	1052	60	NaN	-2.8772	18.358	3.6422	-175.51	15.42	-9.9351	-5.1405	-818.21	1147.8	-8.3994	829.47	1130.2	37.58	79.555	0	1	6.5677	-8.96	-20.545	-14.496	-2.7639	4.6019	17.749	16.03	3.8037	-4.358	-2.7956	1.5341	1647.8
10.52	1053	60	NaN	-2.8918	18.391	3.554	-175.55	15.609	-9.8947	-4.9443	-818.09	1147.7	-8.4416	830.23	1130.4	39.544	79.357	0	1	6.655	-9.0459	-20.543	-14.494	-2.7702	4.5679	17.791	16.208	3.8848	-4.478	-2.752	1.7137	1648.4
10.53	1054	60	NaN	-2.896	18.426	3.4978	-175.64	15.832	-9.8166	-4.848	-818.01	1147.6	-8.4316	831.37	1130.6	40.22	78.057	0	1	6.6947	-9.085	-20.543	-14.494	-2.7716	4.48	17.837	16.421	3.9231	-4.605	-2.7062	1.9269	1649.5
10.54	1055	60	NaN	-2.8841	18.45	3.4925	-175.72	16.044	-9.7676	-4.8912	-818	1147.6	-8.5184	832.67	1130.8	38.927	76.93	0	1	6.6876	-9.078	-20.544	-14.495	-2.7582	4.4056	17.869	16.625	3.9294	-4.6724	-2.6753	2.1305	1650.8
10.55	1056	60	NaN	-2.8809	18.468	3.4822	-175.7	16.167	-9.7984	-4.9063	-817.97	1147.6	-8.7488	833.48	1131	37.879	76.693	0	1	6.7219	-9.1117	-20.542	-14.493	-2.7476	4.43	17.892	16.744	3.9743	-4.6818	-2.6507	2.2503	1651.5
10.56	1057	60	NaN	-2.8717	18.472	3.4664	-175.67	16.307	-9.6838	-4.914	-817.98	1147.6	-8.625	834.1	1131.1	37.349	77.082	0	1	6.7827	-9.1716	-20.543	-14.494	-2.743	4.454	17.899	16.88	4.0397	-4.7175	-2.6437	2.386	1652.2
10.57	1058	60	NaN	-2.8618	18.467	3.4354	-175.67	16.445	-9.6179	-4.9048	-818	1147.6	-8.5725	835.23	1131.3	37.704	77.325	0	1	6.8947	-9.2818	-20.548	-14.499	-2.7347	4.4576	17.901	17.011	4.16	-4.8242	-2.6473	2.5122	1653.3
10.58	1059	60	NaN	-2.851	18.457	3.3893	-175.66	16.536	-9.6053	-4.8307	-818.03	1147.6	-8.6788	836.3	1131.5	37.093	76.684	0	1	7.0479	-9.4326	-20.554	-14.505	-2.7177	4.4769	17.897	17.096	4.3302	-4.9556	-2.6564	2.5912	1654.4
10.59	1060	60	NaN	-2.843	18.45	3.3502	-175.63	16.597	-9.6143	-4.7595	-818.04	1147.6	-8.8741	837.17	1131.6	37.856	75.935	0	1	7.2192	-9.6011	-20.559	-14.51	-2.7006	4.5119	17.896	17.152	4.5186	-5.0892	-2.6633	2.6414	1655.3
10.6	1061	60	NaN	-2.8445	18.46	3.3544	-175.6	16.687	-9.5865	-4.833	-818.03	1147.6	-8.9806	837.98	1131.7	36.463	74.426	0	1	7.3904	-9.7696	-20.565	-14.516	-2.701	4.539	17.909	17.237	4.6894	-5.2306	-2.6556	2.7216	1656.1
10.61	1062	60	NaN	-2.8488	18.458	3.3615	-175.59	16.8	-9.5178	-4.8993	-818.05	1147.6	-8.9678	838.68	1131.8	33.517	72.219	0	1	7.5616	-9.938	-20.57	-14.521	-2.7081	4.5488	17.912	17.346	4.8535	-5.3892	-2.6583	2.8248	1656.8
10.62	1063	60	NaN	-2.8536	18.454	3.3453	-175.51	16.89	-9.4908	-4.957	-818.09	1147.6	-9.2848	840.13	1132	32.905	71.565	0	1	7.7329	-10.107	-20.576	-14.527	-2.7041	4.6351	17.915	17.429	5.0288	-5.4715	-2.6613	2.9019	1658.3
10.63	1064	60	NaN	-2.8602	18.447	3.3254	-175.45	16.958	-9.4392	-4.9814	-818.14	1147.6	-9.4787	841.31	1132.2	31.918	72.403	0	1	7.8181	-10.19	-20.58	-14.531	-2.7049	4.7042	17.914	17.491	5.1132	-5.4862	-2.6655	2.9599	1659.5
10.64	1065	60	NaN	-2.867	18.44	3.3093	-175.43	17.011	-9.3497	-4.9745	-818.17	1147.6	-9.4407	842	1132.3	31.647	70.675	0	1	7.8076	-10.18	-20.581	-14.532	-2.7129	4.7265	17.913	17.538	5.0947	-5.4536	-2.6682	3.0057	1660.2
10.65	1066	60	NaN	-2.8695	18.441	3.294	-175.42	17.059	-9.2581	-4.9646	-818.18	1147.6	-9.3761	842.71	1132.5	28.623	68.429	0	1	7.8671	-10.239	-20.581	-14.532	-2.7173	4.7294	17.919	17.581	5.1499	-5.5093	-2.6616	3.0493	1661
10.66	1067	60	NaN	-2.8834	18.446	3.2951	-175.31	16.959	-9.1803	-5.0128	-818.2	1147.6	-9.4866	844.14	1132.6	27.99	69.735	0	1	7.9409	-10.311	-20.58	-14.531	-2.7292	4.8488	17.929	17.476	5.2117	-5.4625	-2.651	2.9456	1662.4
10.67	1068	60	NaN	-2.9005	18.456	3.3166	-175.23	16.901	-9.1638	-5.1206	-818.21	1147.7	-9.7055	845.13	1132.7	31.093	69.175	0	1	8.0249	-10.394	-20.578	-14.529	-2.7426	4.9237	17.941	17.416	5.2823	-5.4702	-2.6377	2.8865	1663.4
10.68	1069	60	NaN	-2.914	18.457	3.3331	-175.2	16.895	-9.1268	-5.2033	-818.21	1147.7	-9.8297	845.84	1132.8	32.557	66.864	0	1	8.0928	-10.461	-20.577	-14.528	-2.7547	4.9629	17.945	17.408	5.3381	-5.4978	-2.6323	2.8797	1664.1
10.69	1070	60	NaN	-2.9214	18.447	3.324	-175.19	16.964	-9.037	-5.1937	-818.23	1147.7	-9.8101	846.42	1132.9	29.561	62.915	0	1	8.1138	-10.481	-20.575	-14.526	-2.7625	4.9728	17.938	17.472	5.3513	-5.5086	-2.6365	2.9466	1664.7
10.7	1071	60	NaN	-2.9267	18.435	3.2707	-175.21	17.159	-8.9301	-5.0378	-818.23	1147.7	-9.8121	846.89	1133.1	37.865	61.56	0	1	8.1439	-10.511	-20.573	-14.524	-2.7624	4.9521	17.932	17.662	5.3815	-5.5589	-2.6407	3.1379	1665.2
10.71	1072	60	NaN	-2.9319	18.435	3.2778	-175.19	17.188	-8.8835	-5.0715	-818.23	1147.8	-9.8144	847.46	1133.2	48.373	61.485	0	1	8.1758	-10.542	-20.571	-14.522	-2.7688	4.9714	17.933	17.69	5.407	-5.5709	-2.6382	3.168	1665.8
10.72	1073	60	NaN	-2.9378	18.436	3.2853	-175.13	17.243	-8.885	-5.135	-818.18	1147.9	-9.9857	848.36	1133.3	50.166	61.356	0	1	8.1372	-10.504	-20.569	-14.52	-2.7711	5.0395	17.934	17.745	5.3662	-5.4649	-2.6356	3.2252	1666.6
10.73	1074	60	NaN	-2.9483	18.421	3.2905	-175.06	17.305	-8.9111	-5.1998	-818.16	1148	-10.188	849.15	1133.4	52.114	57.342	0	1	8.1446	-10.512	-20.567	-14.518	-2.7769	5.1065	17.92	17.807	5.3677	-5.4051	-2.6473	3.2888	1667.4
10.74	1075	60	NaN	-2.9607	18.386	3.2868	-175.03	17.357	-8.9281	-5.2237	-818.21	1148.1	-10.307	849.59	1133.5	53.252	58.417	0	1	8.2109	-10.577	-20.564	-14.515	-2.7861	5.1438	17.886	17.856	5.4248	-5.4331	-2.678	3.3409	1667.9
10.75	1076	60	NaN	-2.9575	18.345	3.2502	-175.01	17.403	-8.8754	-5.1083	-818.28	1148.1	-10.295	849.98	1133.6	55.04	56.662	0	1	8.2711	-10.636	-20.562	-14.513	-2.7794	5.1683	17.847	17.901	5.4918	-5.4679	-2.715	3.3875	1668.3
10.76	1077	60	NaN	-2.9368	18.327	3.2021	-175.02	17.409	-8.8383	-4.9511	-818.3	1148.1	-10.212	850.39	1133.6	56.182	56.083	0	1	8.33	-10.694	-20.561	-14.512	-2.7562	5.1654	17.83	17.906	5.5738	-5.5287	-2.7304	3.3947	1668.8
10.77	1078	60	NaN	-2.9262	18.323	3.2011	-175.02	17.433	-8.7773	-4.9214	-818.37	1148.2	-10.068	850.94	1133.8	56.107	53.789	0	1	8.2743	-10.639	-20.558	-14.509	-2.7495	5.1538	17.828	17.928	5.5248	-5.4856	-2.7298	3.419	1669.4
10.78	1079	60	NaN	-2.9166	18.344	3.2096	-175.02	17.448	-8.7322	-4.911	-818.42	1148.3	-9.9684	851.42	1133.9	56.978	51.912	1	1	8.2338	-10.599	-20.555	-14.506	-2.743	5.1516	17.85	17.942	5.4908	-5.4479	-2.7046	3.4359	1669.9
10.79	1080	60	NaN	-2.9038	18.396	3.2026	-175.01	17.433	-8.7285	-4.8573	-818.4	1148.3	-9.9696	851.74	1133.9	55.866	48.578	1	1	8.3388	-10.703	-20.552	-14.503	-2.7284	5.1666	17.902	17.927	5.6104	-5.5362	-2.6499	3.4243	1670.2
10.8	1081	60	NaN	-2.9102	18.473	3.2231	-175	17.395	-8.7277	-4.9258	-818.38	1148.5	-9.9589	852.17	1134	56.007	53.298	1	1	8.3308	-10.695	-20.55	-14.501	-2.7376	5.1752	17.977	17.89	5.5932	-5.5197	-2.5733	3.389	1670.6
10.81	1082	60	NaN	-2.906	18.497	3.2096	-175	17.39	-8.7781	-4.8562	-818.43	1148.5	-10.008	852.4	1134.1	56.976	55.817	1	1	8.2506	-10.616	-20.549	-14.5	-2.7293	5.1803	18.003	17.884	5.5213	-5.4358	-2.5466	3.384	1670.9
10.82	1083	60	NaN	-2.8964	18.515	3.1857	-175.02	17.389	-8.7723	-4.7626	-818.51	1148.6	-9.9322	852.58	1134.2	61.62	59.098	1	1	8.3032	-10.668	-20.548	-14.499	-2.7192	5.1617	18.022	17.883	5.584	-5.506	-2.5263	3.3841	1671.2
10.83	1084	60	NaN	-2.8833	18.525	3.1738	-175.03	17.392	-8.7663	-4.7122	-818.6	1148.7	-9.8821	852.71	1134.3	64.15	62.081	1	1	8.3526	-10.716	-20.547	-14.498	-2.7061	5.1451	18.032	17.885	5.6465	-5.5712	-2.5149	3.3873	1671.4
10.84	1085	60	NaN	-2.8705	18.52	3.1903	-175.03	17.398	-8.8111	-4.7489	-818.68	1148.7	-9.975	852.78	1134.4	64.319	64.753	1	1	8.3973	-10.76	-20.546	-14.497	-2.6914	5.1493	18.027	17.89	5.7059	-5.611	-2.5187	3.3931	1671.5
10.85	1086	60	NaN	-2.8731	18.505	3.2278	-175.05	17.39	-8.8081	-4.8523	-818.79	1148.8	-9.9146	852.82	1134.4	64.094	65.517	1	1	8.3928	-10.756	-20.546	-14.497	-2.6996	5.1256	18.014	17.881	5.6932	-5.6303	-2.5319	3.3846	1671.7
10.86	1087	60	NaN	-2.8581	18.492	3.2429	-175.08	17.351	-8.7818	-4.8732	-818.88	1148.8	-9.7907	852.86	1134.5	64.013	66.229	1	1	8.3088	-10.673	-20.545	-14.496	-2.6896	5.0928	18.001	17.842	5.6192	-5.5805	-2.5438	3.346	1671.8
10.87	1088	60	NaN	-2.8466	18.486	3.2356	-175.09	17.317	-8.7829	-4.8383	-818.91	1148.8	-9.7589	852.9	1134.5	63.262	66.401	1	1	8.3035	-10.668	-20.544	-14.495	-2.678	5.08	17.996	17.806	5.6255	-5.588	-2.5479	3.3113	1671.9
10.88	1089	60	NaN	-2.8236	18.455	3.2135	-175.13	17.218	-8.7944	-4.7585	-818.98	1148.8	-9.6985	852.93	1134.6	60.812	66.171	1	1	8.3103	-10.675	-20.543	-14.494	-2.6543	5.0404	17.966	17.707	5.656	-5.6343	-2.5768	3.2126	1672
10.89	1090	60	NaN	-2.773	18.37	3.1895	-175.24	16.997	-8.7863	-4.6523	-819.19	1148.9	-9.4637	852.96	1134.7	59.37	63.865	1	1	8.2645	-10.63	-20.541	-14.492	-2.6082	4.9246	17.884	17.482	5.6563	-5.7051	-2.6568	2.9902	1672.2
10.9	1091	60	NaN	-2.7394	18.327	3.193	-175.36	16.833	-8.7619	-4.6017	-819.26	1148.9	-9.2582	852.9	1134.8	58.563	57.979	1	1	8.2088	-10.575	-20.54	-14.491	-2.5798	4.804	17.843	17.316	5.629	-5.7709	-2.6969	2.8252	1672.2
10.91	1092	60	NaN	-2.7139	18.302	3.2212	-175.41	16.749	-8.7792	-4.6369	-819.29	1148.9	-9.2451	852.84	1134.8	57.898	57.277	1	1	8.1458	-10.513	-20.54	-14.491	-2.556	4.7459	17.82	17.231	5.5899	-5.767	-2.7202	2.7398	1672.2
10.92	1093	60	NaN	-2.6924	18.282	3.2384	-175.47	16.674	-8.7772	-4.6395	-819.3	1148.9	-9.1858	852.77	1134.9	57.139	63.22	1	1	8.1275	-10.495	-20.541	-14.492	-2.5367	4.6905	17.801	17.156	5.5908	-5.8044	-2.7402	2.6637	1672.1
10.93	1094	60	NaN	-2.6714	18.268	3.2469	-175.52	16.554	-8.7967	-4.6133	-819.29	1148.9	-9.1828	852.8	1134.8	57.874	65.205	1	1	8.1107	-10.478	-20.542	-14.493	-2.5148	4.6348	17.787	17.035	5.5958	-5.8435	-2.7557	2.542	1672.2
10.94	1095	60	NaN	-2.6465	18.264	3.261	-175.57	16.343	-8.903	-4.6009	-819.26	1148.9	-9.4199	853.08	1134.8	59.784	67.323	1	1	8.0632	-10.432	-20.543	-14.494	-2.4814	4.5927	17.781	16.826	5.5818	-5.8389	-2.762	2.3323	1672.4
10.95	1096	60	NaN	-2.6077	18.278	3.2635	-175.64	16.138	-8.9594	-4.5414	-819.15	1148.9	-9.4163	853.05	1134.7	64.153	67.844	1	1	8.03	-10.399	-20.542	-14.493	-2.4407	4.5299	17.792	16.624	5.5893	-5.869	-2.7509	2.1309	1672.3
10.96	1097	60	NaN	-2.588	18.297	3.2688	-175.67	16.029	-9.0069	-4.5053	-819.05	1148.8	-9.4332	852.94	1134.6	64.324	67.316	1	1	8.0264	-10.395	-20.542	-14.493	-2.4192	4.499	17.809	16.517	5.6073	-5.8964	-2.7336	2.0238	1672.1
10.97	1098	60	NaN	-2.5597	18.335	3.2791	-175.72	15.93	-9.0641	-4.4593	-818.89	1148.8	-9.4009	852.75	1134.5	63.016	64.376	1	1	7.9994	-10.369	-20.542	-14.493	-2.3903	4.4496	17.843	16.422	5.6091	-5.9192	-2.6991	1.9287	1671.7
10.98	1099	60	NaN	-2.5248	18.382	3.2878	-175.77	15.851	-9.1385	-4.3962	-818.71	1148.8	-9.3906	852.53	1134.4	64.48	61.402	1	0	7.9619	-10.332	-20.542	-14.493	-2.3536	4.397	17.887	16.346	5.6082	-5.9349	-2.6555	1.8523	1671.3
10.99	1100	60	NaN	-2.5018	18.418	3.2842	-175.79	15.842	-9.2299	-4.3255	-818.58	1148.8	-9.5429	852.36	1134.3	63.911	57.622	1	0	7.9094	-10.28	-20.543	-14.494	-2.3229	4.3901	17.921	16.339	5.5865	-5.8901	-2.6221	1.8447	1671
11	1101	60	NaN	-2.4848	18.463	3.3141	-175.83	15.831	-9.2821	-4.3147	-818.41	1148.8	-9.5362	852.11	1134.2	60.802	56.548	1	0	7.8805	-10.252	-20.544	-14.495	-2.3057	4.3492	17.961	16.333	5.5748	-5.9026	-2.583	1.8379	1670.6
11.01	1102	60	NaN	-2.4757	18.486	3.3127	-175.86	15.828	-9.3146	-4.2157	-818.3	1148.8	-9.5246	851.91	1134.1	58.217	52.882	1	0	7.8721	-10.244	-20.544	-14.495	-2.2936	4.3256	17.983	16.332	5.5785	-5.9179	-2.5613	1.8366	1670.3
11.02	1103	60	NaN	-2.4695	18.505	3.3143	-175.88	15.822	-9.3396	-4.1442	-818.22	1148.8	-9.5084	851.73	1134.1	58.843	49.967	1	0	7.8463	-10.218	-20.544	-14.495	-2.2854	4.3023	17.999	16.328	5.5608	-5.9159	-2.545	1.8323	1670
11.03	1104	60	NaN	-2.4624	18.531	3.3155	-175.92	15.802	-9.3539	-4.082	-818.13	1148.8	-9.4504	851.54	1134	59.224	47.273	1	0	7.8042	-10.177	-20.544	-14.495	-2.2782	4.2678	18.023	16.31	5.526	-5.9089	-2.5214	1.8148	1669.7
11.04	1105	60	NaN	-2.4512	18.577	3.282	-175.97	15.758	-9.3424	-3.8994	-817.98	1148.8	-9.2802	851.32	1133.9	60.338	47.991	1	0	7.7621	-10.135	-20.545	-14.496	-2.2665	4.2149	18.067	16.267	5.4956	-5.9204	-2.4775	1.7714	1669.4
11.05	1106	60	NaN	-2.4586	18.655	3.3633	-176.01	15.688	-9.3434	-4.0645	-817.79	1148.8	-9.161	851.11	1133.9	60.056	46.938	1	0	7.7156	-10.09	-20.546	-14.497	-2.2837	4.1627	18.141	16.202	5.432	-5.9269	-2.4049	1.7047	1669
11.06	1107	60	NaN	-2.4647	18.725	3.4079	-176.03	15.647	-9.3629	-4.1354	-817.62	1148.9	-9.1162	850.95	1133.8	61.365	47.843	1	0	7.6597	-10.035	-20.548	-14.499	-2.2936	4.137	18.208	16.164	5.366	-5.8975	-2.3396	1.6652	1668.6
11.07	1108	60	NaN	-2.4697	18.784	3.4524	-176.07	15.608	-9.3589	-4.2163	-817.48	1148.9	-9.0107	850.8	1133.8	61.801	47.055	1	0	7.5988	-9.9746	-20.551	-14.502	-2.305	4.096	18.264	16.128	5.2938	-5.8786	-2.2867	1.6265	1668.4
11.08	1109	60	NaN	-2.4729	18.833	3.4936	-176.12	15.553	-9.332	-4.2867	-817.34	1149	-8.8376	850.64	1133.7	61.589	48.197	1	0	7.5438	-9.9205	-20.554	-14.505	-2.3165	4.041	18.31	16.077	5.2272	-5.8794	-2.244	1.5719	1668.1
11.09	1110	60	NaN	-2.4718	18.884	3.4754	-176.13	15.474	-9.3369	-4.161	-817.15	1149	-8.7523	850.45	1133.7	62.262	47.851	1	0	7.5634	-9.9398	-20.556	-14.507	-2.3141	4.0289	18.356	16.002	5.2493	-5.9109	-2.2002	1.4944	1667.7
11.1	1111	60	NaN	-2.4717	18.857	3.4397	-176.09	15.314	-9.4111	-4.0164	-817.07	1149	-8.8416	850.48	1133.6	62.209	47.965	1	0	7.5908	-9.9668	-20.559	-14.51	-2.3059	4.0805	18.328	15.843	5.2849	-5.8863	-2.2316	1.3321	1667.6
11.11	1112	60	NaN	-2.4726	18.824	3.4328	-176.07	15.229	-9.45	-3.9556	-817.04	1149.1	-8.8515	850.38	1133.6	62.488	48.411	1	0	7.6942	-10.068	-20.565	-14.516	-2.3044	4.0989	18.292	15.76	5.3898	-5.9696	-2.2724	1.2446	1667.5
11.12	1113	60	NaN	-2.4791	18.774	3.4456	-176.06	15.155	-9.4905	-3.9624	-817.02	1149.1	-8.8391	850.21	1133.5	62.044	48.273	1	0	7.7976	-10.17	-20.57	-14.521	-2.3115	4.1034	18.24	15.69	5.4861	-6.0668	-2.3301	1.1683	1667.3
11.13	1114	60	NaN	-2.488	18.715	3.4639	-176.06	15.073	-9.5379	-3.9984	-817	1149.1	-8.8228	850.04	1133.5	60.697	49.317	1	0	7.901	-10.272	-20.576	-14.527	-2.3222	4.1048	18.178	15.61	5.5788	-6.1671	-2.398	1.0833	1667.1
11.14	1115	60	NaN	-2.48	18.687	3.466	-176.07	15.066	-9.5279	-3.988	-816.99	1149.1	-8.7272	849.92	1133.5	52.437	47.228	1	0	8.0044	-10.374	-20.581	-14.532	-2.3171	4.0909	18.149	15.604	5.6873	-6.2828	-2.4323	1.0716	1667
11.15	1116	60	NaN	-2.4795	18.616	3.4376	-176.08	15.014	-9.5709	-3.9056	-817	1149.2	-8.6374	849.69	1133.4	45.512	39.007	1	0	8.1077	-10.475	-20.587	-14.538	-2.3168	4.0852	18.075	15.556	5.7909	-6.3902	-2.5122	1.018	1666.8
11.16	1117	60	NaN	-2.4676	18.571	3.3526	-176.15	15.028	-9.5479	-3.6333	-816.99	1149.1	-8.3364	849.29	1133.3	44.84	40.696	1	0	8.2111	-10.577	-20.592	-14.543	-2.3059	4.0087	18.026	15.573	5.9052	-6.5685	-2.5661	1.0301	1666.4
11.17	1118	60	NaN	-2.4579	18.578	3.3026	-176.19	15.095	-9.6071	-3.4666	-816.94	1149.1	-8.3182	848.83	1133.2	42.29	39.336	1	0	8.3145	-10.679	-20.598	-14.549	-2.291	3.9751	18.031	15.642	6.0235	-6.7038	-2.5669	1.0931	1665.9
11.18	1119	60	NaN	-2.4632	18.642	3.3519	-176.17	15.16	-9.7556	-3.6208	-816.86	1149.2	-8.613	848.43	1133.2	43.692	38.743	1	0	8.4179	-10.781	-20.603	-14.554	-2.2915	4.0021	18.093	15.709	6.1264	-6.7786	-2.5098	1.1551	1665.4
11.19	1120	60	NaN	-2.4912	18.738	3.4819	-176.33	15.081	-9.5487	-4.0561	-816.74	1149.3	-7.8056	848.28	1133	48.435	40.522	1	0	8.4006	-10.764	-20.607	-14.558	-2.3622	3.7957	18.177	15.642	6.0384	-6.9679	-2.4301	1.084	1665.1
11.2	1121	60	NaN	-2.4984	18.754	3.5003	-176.37	15.09	-9.5816	-4.1213	-816.72	1149.3	-7.7353	848.19	1133	56.19	41.432	1	0	8.3212	-10.685	-20.61	-14.561	-2.374	3.7543	18.192	15.652	5.9472	-6.9312	-2.4175	1.0912	1665
11.21	1122	60	NaN	-2.5013	18.742	3.4909	-176.42	15.101	-9.5774	-4.0993	-816.73	1149.3	-7.6001	847.98	1132.9	58.382	44.463	1	0	8.2418	-10.607	-20.612	-14.563	-2.3808	3.6976	18.179	15.663	5.861	-6.9098	-2.4329	1.1002	1664.8
11.22	1123	60	NaN	-2.5058	18.688	3.4724	-176.49	15.11	-9.5813	-4.0424	-816.8	1149.2	-7.5024	847.72	1132.8	58.14	45.97	1	0	8.1625	-10.529	-20.615	-14.566	-2.3867	3.6338	18.124	15.674	5.7758	-6.8954	-2.4908	1.1078	1664.6
11.23	1124	60	NaN	-2.5139	18.585	3.4475	-176.53	15.123	-9.6427	-3.952	-816.93	1149.1	-7.574	847.49	1132.7	57.861	44.573	1	0	8.0831	-10.451	-20.618	-14.569	-2.3892	3.5904	18.021	15.687	5.6939	-6.8608	-2.5966	1.1182	1664.5
11.24	1125	60	NaN	-2.5182	18.485	3.3846	-176.56	15.138	-9.6513	-3.7265	-817.07	1149	-7.5741	847.3	1132.7	54.791	44.198	1	0	7.9529	-10.323	-20.622	-14.573	-2.3857	3.569	17.924	15.699	5.5672	-6.7541	-2.6979	1.1263	1664.5
11.25	1126	60	NaN	-2.5323	18.41	3.4041	-176.6	15.161	-9.6439	-3.747	-817.17	1149	-7.5218	847.06	1132.7	51.196	43.927	1	0	7.841	-10.213	-20.625	-14.576	-2.4024	3.5252	17.849	15.722	5.4386	-6.6878	-2.7762	1.1457	1664.3
11.26	1127	60	NaN	-2.5587	18.373	3.4442	-176.64	15.164	-9.6246	-3.8366	-817.22	1149	-7.4547	846.89	1132.6	52.882	42.361	1	0	7.8215	-10.194	-20.627	-14.578	-2.4341	3.4875	17.81	15.727	5.3874	-6.7062	-2.8175	1.1484	1664.2
11.27	1128	60	NaN	-2.5917	18.362	3.505	-176.65	15.17	-9.6296	-4.0056	-817.25	1149	-7.4742	846.74	1132.5	55.051	45.237	1	0	7.7962	-10.169	-20.63	-14.581	-2.4723	3.4731	17.797	15.735	5.324	-6.6958	-2.8332	1.1542	1664.1
11.28	1129	60	NaN	-2.6247	18.363	3.5858	-176.63	15.201	-9.6722	-4.2569	-817.26	1149	-7.6033	846.54	1132.5	55.826	44.411	1	0	7.7507	-10.124	-20.634	-14.585	-2.5095	3.481	17.797	15.767	5.2412	-6.6431	-2.8375	1.1814	1663.9
11.29	1130	60	NaN	-2.6559	18.388	3.6043	-176.69	15.183	-9.5668	-4.3073	-817.23	1149	-7.2604	846.39	1132.4	55.87	45.422	1	0	7.6749	-10.05	-20.638	-14.589	-2.5542	3.4099	17.817	15.753	5.1207	-6.6397	-2.8201	1.1645	1663.7
11.3	1131	60	NaN	-2.7025	18.418	3.5818	-176.68	15.177	-9.5914	-4.2483	-817.22	1149	-7.331	846.19	1132.4	56.048	45.677	1	0	7.5805	-9.9566	-20.64	-14.591	-2.5964	3.431	17.846	15.749	4.9842	-6.5257	-2.7939	1.1579	1663.5
11.31	1132	60	NaN	-2.7396	18.451	3.5663	-176.66	15.167	-9.61	-4.2104	-817.21	1149	-7.3764	846.01	1132.4	56.562	45.906	1	0	7.5245	-9.9016	-20.643	-14.594	-2.6305	3.4538	17.878	15.74	4.894	-6.4477	-2.7652	1.1458	1663.3
11.32	1133	60	NaN	-2.7649	18.509	3.5691	-176.63	15.152	-9.6297	-4.2272	-817.17	1149.1	-7.4115	845.82	1132.3	57.093	46.995	1	0	7.4472	-9.8254	-20.647	-14.598	-2.6552	3.4834	17.933	15.727	4.792	-6.342	-2.7135	1.129	1663.1
11.33	1134	60	NaN	-2.7835	18.614	3.5886	-176.57	15.131	-9.6866	-4.2984	-817.06	1149.1	-7.5444	845.57	1132.3	57.019	46.234	1	0	7.3384	-9.7184	-20.651	-14.602	-2.6716	3.5446	18.035	15.71	4.6668	-6.1739	-2.6165	1.1081	1662.7
11.34	1135	60	NaN	-2.7925	18.728	3.6174	-176.55	15.056	-9.622	-4.3977	-816.94	1149.2	-7.29	845.39	1132.3	57.232	47.72	1	0	7.236	-9.6177	-20.652	-14.603	-2.6928	3.5482	18.144	15.64	4.5433	-6.0694	-2.5084	1.037	1662.4
11.35	1136	60	NaN	-2.8028	18.803	3.6261	-176.51	15.024	-9.6339	-4.4621	-816.87	1149.3	-7.2913	845.19	1132.2	55.829	44.236	1	0	7.1352	-9.5185	-20.652	-14.603	-2.7052	3.5835	18.215	15.612	4.43	-5.935	-2.4368	1.0087	1662.2
11.36	1137	60	NaN	-2.8092	18.861	3.6243	-176.49	15.001	-9.6147	-4.5057	-816.82	1149.3	-7.1897	845	1132.2	53.972	43.553	1	0	7.001	-9.3863	-20.654	-14.605	-2.7166	3.5992	18.272	15.591	4.2843	-5.7871	-2.3826	0.98586	1661.9
11.37	1138	60	NaN	-2.8067	18.924	3.5988	-176.48	14.961	-9.5747	-4.4962	-816.77	1149.4	-7.0088	844.8	1132.2	49.483	42.427	1	0	6.8731	-9.2605	-20.656	-14.607	-2.7201	3.6069	18.332	15.554	4.153	-5.6536	-2.3247	0.94622	1661.7
11.38	1139	60	NaN	-2.7911	19.01	3.53	-176.44	14.885	-9.5762	-4.391	-816.69	1149.5	-6.9435	844.61	1132.2	45.219	40.155	1	0	6.8137	-9.2021	-20.658	-14.609	-2.703	3.6455	18.413	15.481	4.1106	-5.5566	-2.2444	0.87243	1661.4
11.39	1140	60	NaN	-2.7697	19.082	3.5098	-176.43	14.793	-9.5306	-4.4304	-816.63	1149.5	-6.7535	844.42	1132.1	45.602	39.537	1	0	6.6875	-9.0779	-20.659	-14.61	-2.6896	3.6514	18.482	15.394	3.9979	-5.4265	-2.1778	0.78363	1661.1
11.4	1141	60	NaN	-2.7678	19.136	3.534	-176.41	14.748	-9.5333	-4.5957	-816.61	1149.6	-6.7241	844.25	1132.1	43.696	38.469	1	0	6.5113	-8.9045	-20.661	-14.612	-2.6944	3.661	18.532	15.352	3.8168	-5.2435	-2.1288	0.74018	1660.9
11.41	1142	60	NaN	-2.7619	19.186	3.5399	-176.4	14.701	-9.552	-4.7114	-816.57	1149.7	-6.7367	844.13	1132.1	42.785	39.54	1	0	6.4523	-8.8465	-20.663	-14.614	-2.692	3.6691	18.579	15.307	3.7603	-5.1774	-2.0832	0.69371	1660.8
11.42	1143	60	NaN	-2.7429	19.239	3.5007	-176.37	14.621	-9.5775	-4.713	-816.53	1149.7	-6.7542	844.09	1132	46.645	39.915	1	0	6.3686	-8.7641	-20.662	-14.613	-2.6725	3.7001	18.63	15.23	3.6961	-5.064	-2.0321	0.61721	1660.7
11.43	1144	60	NaN	-2.7114	19.298	3.414	-176.28	14.495	-9.6148	-4.6129	-816.51	1149.7	-6.7926	844.16	1132	52.535	42.119	1	0	6.2377	-8.6353	-20.658	-14.609	-2.6362	3.7995	18.687	15.106	3.6015	-4.8358	-1.9711	0.49669	1660.8
11.44	1145	60	NaN	-2.6797	19.334	3.3399	-176.28	14.461	-9.5864	-4.5056	-816.53	1149.7	-6.7357	844.03	1131.9	57.338	44.472	1	0	6.1067	-8.5064	-20.655	-14.606	-2.6027	3.7972	18.722	15.073	3.504	-4.7092	-1.9327	0.46788	1660.7
11.45	1146	60	NaN	-2.6471	19.414	3.2524	-176.28	14.393	-9.6497	-4.4041	-816.52	1149.7	-6.8269	843.95	1131.9	58.779	47.726	1	0	5.9758	-8.3776	-20.651	-14.602	-2.5635	3.8052	18.8	15.007	3.4124	-4.5724	-1.8509	0.40488	1660.6
11.46	1147	60	NaN	-2.6476	19.502	3.2167	-176.28	14.353	-9.6901	-4.4529	-816.48	1149.7	-6.8724	843.85	1131.9	57.302	48.096	1	0	5.8449	-8.2488	-20.647	-14.598	-2.5641	3.802	18.888	14.968	3.2809	-4.4468	-1.7595	0.37002	1660.4
11.47	1148	60	NaN	-2.6796	19.579	3.2408	-176.29	14.35	-9.6894	-4.6635	-816.43	1149.7	-6.8572	843.72	1131.9	57.763	47.441	1	0	5.714	-8.12	-20.643	-14.594	-2.6039	3.7876	18.963	14.966	3.1101	-4.3324	-1.6806	0.37181	1660.2
11.48	1149	60	NaN	-2.7024	19.631	3.271	-176.29	14.333	-9.7341	-4.9034	-816.43	1149.7	-6.9626	843.63	1131.8	59.333	47.949	1	0	5.5831	-7.9912	-20.639	-14.59	-2.6313	3.7849	19.013	14.951	2.9518	-4.2063	-1.6267	0.36034	1660.2
11.49	1150	60	NaN	-2.7527	19.618	3.2515	-176.29	14.333	-9.7623	-5.0552	-816.52	1149.7	-7.017	843.47	1131.8	59.955	50.175	1	0	5.5076	-7.9169	-20.634	-14.585	-2.685	3.7795	19	14.951	2.8226	-4.1374	-1.6338	0.36551	1660.1
11.5	1151	60	NaN	-2.7906	19.57	3.1839	-176.29	14.313	-9.7983	-5.0106	-816.62	1149.7	-7.0959	843.4	1131.8	60.045	49.426	1	0	5.4795	-7.8892	-20.628	-14.579	-2.7186	3.7861	18.952	14.931	2.7609	-4.1031	-1.6752	0.35204	1660.1
11.51	1152	60	NaN	-2.802	19.471	3.0674	-176.29	14.284	-9.7946	-4.818	-816.78	1149.6	-7.0555	843.36	1131.8	59.929	48.885	1	0	5.3493	-7.7611	-20.627	-14.578	-2.7248	3.7905	18.856	14.9	2.6245	-3.9706	-1.7708	0.32235	1660.2
11.52	1153	60	NaN	-2.8026	19.338	2.9348	-176.29	14.263	-9.7502	-4.5903	-816.97	1149.5	-6.8969	843.29	1131.7	59.296	48.829	1	0	5.2123	-7.6263	-20.626	-14.577	-2.723	3.7848	18.724	14.877	2.4893	-3.8415	-1.902	0.29991	1660.4
11.53	1154	60	NaN	-2.8588	19.228	2.8782	-176.31	14.284	-9.7422	-4.5548	-817.14	1149.4	-6.8659	843.17	1131.7	59.609	48.682	1	0	5.2054	-7.6195	-20.625	-14.576	-2.7791	3.7708	18.616	14.896	2.4263	-3.8487	-2.0088	0.32054	1660.4
11.54	1155	60	NaN	-2.9188	19.131	2.8923	-176.3	14.287	-9.7424	-4.7227	-817.26	1149.4	-6.8466	843.14	1131.7	59.893	48.732	1	0	5.2622	-7.6754	-20.624	-14.575	-2.8455	3.7722	18.519	14.899	2.4167	-3.9032	-2.1047	0.32366	1660.5
11.55	1156	60	NaN	-3.0116	19	2.9392	-176.31	14.32	-9.7471	-5.0738	-817.44	1149.4	-6.8173	843.03	1131.7	59.561	49.571	1	0	5.4347	-7.8452	-20.623	-14.574	-2.9515	3.7529	18.389	14.931	2.4833	-4.0923	-2.2347	0.35708	1660.6
11.56	1157	60	NaN	-3.1065	18.838	2.9417	-176.32	14.385	-9.7698	-5.4244	-817.68	1149.4	-6.8192	842.88	1131.7	56.372	48.833	1	0	5.5511	-7.9597	-20.621	-14.572	-3.0583	3.7259	18.228	14.995	2.4928	-4.2338	-2.3928	0.42325	1660.7
11.57	1158	60	NaN	-3.172	18.691	2.8813	-176.34	14.46	-9.8063	-5.6453	-817.96	1149.3	-6.859	842.74	1131.6	53.506	47.384	0	0	5.639	-8.0462	-20.618	-14.569	-3.1301	3.7031	18.083	15.068	2.5089	-4.3431	-2.5344	0.49968	1660.8
11.58	1159	60	NaN	-3.1782	18.714	2.8836	-176.35	14.475	-9.8068	-5.7391	-817.98	1149.3	-6.8515	842.71	1131.6	54.864	46.364	0	0	5.674	-8.0807	-20.616	-14.567	-3.1398	3.6882	18.106	15.082	2.5342	-4.3925	-2.5097	0.51526	1660.8
11.59	1160	60	NaN	-3.2118	18.741	2.8587	-176.38	14.47	-9.7714	-5.8115	-818.04	1149.2	-6.7244	842.69	1131.6	52.732	46.115	0	0	5.628	-8.0353	-20.61	-14.561	-3.1803	3.6498	18.134	15.077	2.4477	-4.3856	-2.476	0.51624	1660.8
11.6	1161	60	NaN	-3.2454	18.781	2.8124	-176.39	14.464	-9.7586	-5.8264	-818.09	1149.2	-6.6813	842.66	1131.6	50.525	45.852	0	0	5.5017	-7.9111	-20.598	-14.549	-3.2159	3.6349	18.175	15.07	2.2859	-4.2762	-2.4229	0.52092	1660.8
11.61	1162	60	NaN	-3.2765	18.838	2.7517	-176.39	14.456	-9.7637	-5.7888	-818.11	1149.1	-6.7014	842.63	1131.6	46.336	41.474	0	0	5.5237	-7.9328	-20.59	-14.541	-3.245	3.6401	18.233	15.06	2.2788	-4.2927	-2.357	0.51893	1660.8
11.62	1163	60	NaN	-3.3064	18.907	2.6918	-176.38	14.446	-9.7796	-5.7299	-818.08	1149.1	-6.7542	842.61	1131.6	39.623	42.182	0	0	5.6952	-8.1015	-20.587	-14.538	-3.271	3.6565	18.305	15.048	2.4242	-4.445	-2.2819	0.50982	1660.8
11.63	1164	60	NaN	-3.3382	18.971	2.6785	-176.36	14.442	-9.8223	-5.7595	-818.05	1149.1	-6.8773	842.59	1131.7	36.159	39.506	0	0	5.6734	-8.0801	-20.584	-14.535	-3.2996	3.6812	18.37	15.043	2.3738	-4.3988	-2.2134	0.50845	1660.7
11.64	1165	60	NaN	-3.3671	19.037	2.6601	-176.35	14.415	-9.7953	-5.7589	-818	1149.1	-6.7779	842.63	1131.6	34.24	38.725	0	0	5.6706	-8.0772	-20.58	-14.531	-3.3319	3.6862	18.436	15.016	2.3386	-4.391	-2.1435	0.48524	1660.7
11.65	1166	60	NaN	-3.4097	19.122	2.6128	-176.33	14.389	-9.7861	-5.6832	-817.94	1149	-6.7404	842.65	1131.6	31.429	37.89	0	0	5.7753	-8.1803	-20.576	-14.527	-3.3732	3.7022	18.523	14.989	2.4021	-4.4782	-2.0533	0.46192	1660.7
11.66	1167	60	NaN	-3.4563	19.208	2.5583	-176.32	14.381	-9.7815	-5.5889	-817.9	1149	-6.731	842.63	1131.6	34.451	37.618	0	0	5.765	-8.1702	-20.573	-14.524	-3.4169	3.7204	18.61	14.979	2.3482	-4.4498	-1.9623	0.45523	1660.6
11.67	1168	60	NaN	-3.4974	19.281	2.5156	-176.31	14.396	-9.7616	-5.5251	-817.88	1148.9	-6.6864	842.56	1131.6	25.075	35.931	0	0	5.7038	-8.11	-20.57	-14.521	-3.4573	3.7305	18.686	14.992	2.2465	-4.3795	-1.8842	0.47143	1660.5
11.68	1169	60	NaN	-3.5552	19.399	2.4382	-176.29	14.382	-9.7769	-5.3783	-817.87	1148.9	-6.7217	842.59	1131.6	32.196	38.802	0	0	5.7236	-8.1294	-20.566	-14.517	-3.5088	3.7537	18.804	14.976	2.2148	-4.3757	-1.7625	0.45877	1660.5
11.69	1170	60	NaN	-3.6836	19.548	2.4288	-176.28	14.392	-9.7888	-5.4395	-817.86	1148.9	-6.7709	842.53	1131.6	29.063	38.671	0	0	5.7343	-8.14	-20.562	-14.513	-3.6377	3.7671	18.953	14.987	2.0966	-4.3728	-1.6098	0.47356	1660.5
11.7	1171	60	NaN	-3.8092	19.715	2.3903	-176.27	14.401	-9.8009	-5.4263	-817.85	1148.9	-6.8364	842.51	1131.6	23.712	37.252	0	0	5.6156	-8.0231	-20.546	-14.497	-3.7605	3.7751	19.12	14.995	1.855	-4.248	-1.4262	0.49809	1660.4
11.71	1172	60	NaN	-3.9143	19.874	2.3511	-176.27	14.404	-9.8045	-5.4128	-817.85	1148.9	-6.886	842.51	1131.6	26.979	37.821	0	0	5.3562	-7.7679	-20.529	-14.48	-3.8634	3.7788	19.279	14.999	1.4927	-3.989	-1.2494	0.51971	1660.5
11.72	1173	60	NaN	-4.0028	20.005	2.3656	-176.27	14.408	-9.7896	-5.5513	-817.9	1148.9	-6.8841	842.5	1131.6	23.649	37.15	0	0	4.9285	-7.347	-20.509	-14.46	-3.9568	3.7773	19.409	15.004	0.97162	-3.5697	-1.1004	0.54453	1660.5
11.73	1174	60	NaN	-4.1309	20.196	2.3845	-176.29	14.423	-9.7609	-5.7587	-818.02	1148.9	-6.8576	842.48	1131.6	23.649	37.222	0	0	4.9241	-7.3427	-20.504	-14.455	-4.093	3.7499	19.598	15.021	0.83108	-3.5927	-0.90662	0.56574	1660.6
11.74	1175	60	NaN	-4.2249	20.35	2.3861	-176.29	14.424	-9.7592	-5.8677	-818.09	1149	-6.8884	842.49	1131.6	24.158	39.602	0	0	4.9713	-7.3892	-20.503	-14.454	-4.1897	3.7414	19.75	15.024	0.78165	-3.6478	-0.7528	0.57015	1660.7
11.75	1176	60	NaN	-4.3312	20.527	2.3843	-176.29	14.427	-9.753	-6.003	-818.22	1149	-6.9289	842.49	1131.6	25.574	37.326	0	0	4.9468	-7.365	-20.503	-14.454	-4.2992	3.7416	19.925	15.029	0.64752	-3.6234	-0.5776	0.5755	1660.8
11.76	1177	60	NaN	-4.4446	20.719	2.3867	-176.29	14.434	-9.7376	-6.1801	-818.43	1149	-6.9616	842.47	1131.5	24.393	37.948	0	0	4.9824	-7.4001	-20.501	-14.452	-4.4176	3.7355	20.116	15.037	0.56476	-3.6646	-0.3853	0.58443	1661
11.77	1178	60	NaN	-4.5387	20.891	2.3982	-176.31	14.435	-9.7179	-6.371	-818.69	1149	-6.9769	842.45	1131.5	23.95	37.148	0	0	5.0526	-7.4691	-20.499	-14.45	-4.5178	3.7063	20.288	15.039	0.53477	-3.7628	-0.21155	0.58825	1661.2
11.78	1179	60	NaN	-4.6118	21.041	2.4221	-176.35	14.401	-9.6721	-6.6087	-819	1149.1	-6.9003	842.44	1131.5	24.71	38.977	0	0	5.0961	-7.512	-20.496	-14.447	-4.6017	3.6602	20.433	15.008	0.49441	-3.8518	-0.062488	0.56066	1661.5
11.79	1180	60	NaN	-4.6564	21.125	2.4155	-176.36	14.382	-9.6488	-6.6939	-819.28	1149.1	-6.8873	842.46	1131.5	23.649	36.144	0	0	5.1242	-7.5396	-20.492	-14.443	-4.6498	3.6462	20.517	14.99	0.47443	-3.8934	0.024781	0.54748	1661.8
11.8	1181	60	NaN	-4.7136	21.155	2.479	-176.35	14.374	-9.6584	-6.9768	-819.71	1149.2	-6.9733	842.47	1131.5	23.927	37.945	0	0	5.1555	-7.5705	-20.488	-14.439	-4.7137	3.6458	20.545	14.985	0.44181	-3.9246	0.057258	0.54587	1662.3
11.81	1182	60	NaN	-4.7691	21.179	2.511	-176.35	14.367	-9.6618	-7.2226	-820.23	1149.3	-7.0564	842.45	1131.5	24.389	38.944	0	0	5.1553	-7.5703	-20.482	-14.433	-4.7749	3.6398	20.566	14.98	0.38048	-3.9305	0.08335	0.54653	1662.8
11.82	1183	60	NaN	-4.7748	21.264	2.285	-176.4	14.347	-9.588	-6.834	-820.59	1149.2	-6.9451	842.38	1131.5	23.649	37.56	0	0	5.1098	-7.5255	-20.475	-14.426	-4.771	3.6079	20.652	14.959	0.33884	-3.9176	0.17747	0.53326	1663.1
11.83	1184	60	NaN	-4.7999	21.282	2.2616	-176.39	14.341	-9.5725	-6.9091	-820.89	1149.2	-6.9454	842.4	1131.5	24.921	37.829	0	0	5.0274	-7.4444	-20.47	-14.421	-4.7987	3.6094	20.67	14.954	0.22877	-3.835	0.19988	0.53251	1663.4
11.84	1185	60	NaN	-4.8407	21.291	2.2124	-176.41	14.342	-9.5545	-6.9528	-821.32	1149.3	-6.9346	842.36	1131.5	24.014	37.951	0	0	4.949	-7.3672	-20.467	-14.418	-4.8413	3.5866	20.677	14.956	0.10767	-3.7805	0.21041	0.53853	1663.8
11.85	1186	60	NaN	-4.8796	21.305	2.2378	-176.42	14.359	-9.5445	-7.2194	-821.7	1149.4	-6.939	842.3	1131.4	25.104	38.726	0	0	4.9209	-7.3396	-20.464	-14.415	-4.8892	3.5681	20.689	14.976	0.031703	-3.7715	0.22441	0.5608	1664.1
11.86	1187	60	NaN	-4.9038	21.32	2.2822	-176.41	14.385	-9.5389	-7.5157	-822.03	1149.4	-6.9449	842.23	1131.5	23.977	39.133	0	0	4.8888	-7.308	-20.462	-14.413	-4.9234	3.5667	20.701	15.004	-0.034647	-3.7413	0.23852	0.59089	1664.4
11.87	1188	60	NaN	-4.9034	21.311	2.1337	-176.41	14.393	-9.5197	-7.1926	-822.43	1149.4	-6.8975	842.21	1131.4	23.649	36.812	0	0	4.8399	-7.2599	-20.462	-14.413	-4.9136	3.5821	20.691	15.013	-0.073633	-3.6778	0.22932	0.60034	1664.7
11.88	1189	60	NaN	-4.9123	21.306	2.1032	-176.4	14.425	-9.5446	-7.219	-822.71	1149.5	-6.9821	842.14	1131.4	23.649	38.654	0	0	4.7808	-7.2017	-20.464	-14.415	-4.9205	3.593	20.685	15.046	-0.13971	-3.6086	0.22093	0.63125	1665
11.89	1190	60	NaN	-4.9012	21.312	2.0613	-176.39	14.453	-9.5221	-7.1657	-823.04	1149.6	-6.9123	842.05	1131.4	24.258	39.53	0	0	4.7143	-7.1362	-20.466	-14.417	-4.9099	3.5986	20.688	15.078	-0.19567	-3.5376	0.22107	0.66033	1665.2
11.9	1191	60	NaN	-4.899	21.321	2.0353	-176.39	14.477	-9.5017	-7.1807	-823.33	1149.6	-6.8378	841.99	1131.4	26.109	37.967	0	0	4.7473	-7.1687	-20.467	-14.418	-4.9108	3.5999	20.693	15.105	-0.16351	-3.5688	0.22608	0.68662	1665.4
11.91	1192	60	NaN	-4.9156	21.328	2.033	-176.38	14.502	-9.5067	-7.3198	-823.57	1149.7	-6.8309	841.94	1131.4	23.649	39.056	0	0	4.8169	-7.2372	-20.469	-14.42	-4.9324	3.6018	20.698	15.132	-0.11552	-3.6354	0.22882	0.71168	1665.6
11.92	1193	60	NaN	-4.934	21.334	2.0328	-176.36	14.542	-9.5228	-7.5043	-823.87	1149.8	-6.853	841.85	1131.4	34.274	40.663	0	0	4.9428	-7.3611	-20.473	-14.424	-4.9564	3.6159	20.701	15.176	-0.013639	-3.7452	0.22748	0.75178	1665.8
11.93	1194	60	NaN	-4.9835	21.292	2.0529	-176.34	14.566	-9.5195	-7.7045	-824.19	1149.8	-6.8108	841.84	1131.4	29.934	37.426	0	0	5.0018	-7.4192	-20.476	-14.427	-5.0142	3.6316	20.658	15.2	-0.012361	-3.7876	0.1821	0.77323	1666.1
11.94	1195	60	NaN	-5.0126	21.27	2.0274	-176.32	14.596	-9.5309	-7.749	-824.42	1149.8	-6.8007	841.8	1131.3	23.649	37.571	0	0	5.0411	-7.4578	-20.479	-14.43	-5.0452	3.6468	20.633	15.232	-0.0040819	-3.811	0.15447	0.80182	1666.3
11.95	1196	60	NaN	-5.0414	21.265	1.9892	-176.3	14.632	-9.5562	-7.7579	-824.54	1149.9	-6.8443	841.74	1131.3	25.287	37.78	0	0	5.1861	-7.6005	-20.482	-14.433	-5.0728	3.6724	20.626	15.271	0.1133	-3.9281	0.14367	0.83829	1666.4
11.96	1197	60	NaN	-5.0776	21.254	1.9722	-176.27	14.668	-9.5796	-7.8319	-824.61	1150	-6.9019	841.66	1131.3	23.654	38.166	0	0	5.3518	-7.7635	-20.485	-14.436	-5.1096	3.6987	20.611	15.311	0.24216	-4.0648	0.1258	0.87472	1666.4
11.97	1198	60	NaN	-5.0948	21.161	2.0091	-176.29	14.681	-9.555	-8.0159	-824.86	1150	-6.803	841.57	1131.3	24.44	37.565	0	0	5.45	-7.8602	-20.489	-14.44	-5.1365	3.6677	20.518	15.325	0.31354	-4.1925	0.0284	0.88476	1666.5
11.98	1199	60	NaN	-5.1022	21.13	1.9708	-176.28	14.691	-9.5463	-7.9879	-824.87	1150	-6.7617	841.49	1131.2	23.649	37.488	0	0	5.5767	-7.9848	-20.494	-14.445	-5.1444	3.6804	20.486	15.336	0.43229	-4.3045	-0.0078893	0.89123	1666.5
11.99	1200	60	NaN	-5.1341	21.07	1.9426	-176.3	14.692	-9.5108	-7.9858	-824.93	1150	-6.6487	841.38	1131.2	23.649	38.448	0	0	5.7269	-8.1327	-20.498	-14.449	-5.1801	3.6564	20.424	15.337	0.54686	-4.4763	-0.0739	0.88816	1666.4
12	1201	60	NaN	-5.1681	21.002	1.9381	-176.31	14.676	-9.4845	-8.0332	-825.01	1150.1	-6.5578	841.3	1131.2	24.553	37.626	0	0	5.7398	-8.1453	-20.5	-14.451	-5.2188	3.6389	20.355	15.323	0.52096	-4.5064	-0.14484	0.87189	1666.4
12.01	1202	60	NaN	-5.187	20.944	1.952	-176.29	14.644	-9.492	-8.1076	-825.06	1150.1	-6.5573	841.29	1131.2	23.649	37.489	0	0	5.76	-8.1653	-20.501	-14.452	-5.2403	3.6557	20.296	15.293	0.51975	-4.5096	-0.20528	0.84043	1666.5
12.02	1203	60	NaN	-5.2065	20.864	1.9431	-176.3	14.617	-9.5008	-8.1059	-825.08	1150.1	-6.5779	841.2	1131.2	24.026	38.124	0	0	5.8132	-8.2176	-20.502	-14.453	-5.259	3.6511	20.216	15.266	0.55422	-4.5665	-0.28599	0.81342	1666.4
12.03	1204	60	NaN	-5.2172	20.835	1.9486	-176.29	14.611	-9.4854	-8.1426	-825.08	1150.1	-6.5355	841.14	1131.2	23.649	37.127	0	0	5.8374	-8.2414	-20.503	-14.454	-5.2724	3.6562	20.186	15.26	0.56498	-4.5852	-0.31679	0.80628	1666.3
12.04	1205	60	NaN	-5.2056	20.767	1.9736	-176.27	14.601	-9.4676	-8.2275	-824.97	1150.1	-6.4878	840.99	1131.3	27.51	38.983	0	0	5.8024	-8.2069	-20.504	-14.455	-5.2654	3.6674	20.119	15.249	0.53693	-4.5395	-0.38537	0.79378	1666.1
12.05	1206	60	NaN	-5.1784	20.683	1.9949	-176.25	14.583	-9.4517	-8.2965	-824.81	1150.1	-6.4456	840.84	1131.3	29.56	38.809	0	0	5.8283	-8.2324	-20.506	-14.457	-5.2421	3.685	20.037	15.229	0.58619	-4.5474	-0.46928	0.77248	1665.8
12.06	1207	60	NaN	-5.1466	20.618	1.994	-176.23	14.558	-9.4409	-8.302	-824.69	1150	-6.4202	840.76	1131.3	25.833	38.679	0	0	5.8769	-8.2803	-20.507	-14.458	-5.2113	3.7079	19.973	15.203	0.66561	-4.5724	-0.53437	0.7448	1665.6
12.07	1208	60	NaN	-5.1225	20.583	1.9954	-176.21	14.545	-9.4494	-8.3351	-824.56	1150	-6.4641	840.69	1131.3	30.447	38.868	0	0	5.9224	-8.3251	-20.507	-14.458	-5.1869	3.7265	19.938	15.19	0.73556	-4.5985	-0.5691	0.73118	1665.4
12.08	1209	60	NaN	-5.1018	20.535	1.9778	-176.2	14.538	-9.4073	-8.306	-824.44	1150	-6.3574	840.6	1131.3	27.173	38.119	0	0	5.9177	-8.3204	-20.508	-14.459	-5.1688	3.7284	19.892	15.18	0.74892	-4.592	-0.61582	0.72112	1665.1
12.09	1210	60	NaN	-5.0678	20.47	1.9603	-176.18	14.526	-9.415	-8.3036	-824.29	1149.9	-6.3957	840.53	1131.4	29.354	39.25	0	0	5.8655	-8.2691	-20.509	-14.46	-5.1335	3.7542	19.83	15.166	0.73202	-4.5149	-0.67892	0.70604	1664.9
12.1	1211	60	NaN	-5.0326	20.413	1.9527	-176.16	14.512	-9.4328	-8.3346	-824.15	1149.9	-6.4637	840.49	1131.4	27.782	33.641	0	0	5.7692	-8.1743	-20.51	-14.461	-5.097	3.7731	19.776	15.149	0.67213	-4.4011	-0.73378	0.6884	1664.7
12.11	1212	60	NaN	-5.0066	20.384	1.9403	-176.18	14.497	-9.4036	-8.3229	-824.07	1149.9	-6.403	840.46	1131.4	29.182	41.307	0	0	5.6678	-8.0745	-20.51	-14.461	-5.0727	3.7553	19.748	15.133	0.59518	-4.3192	-0.76233	0.67214	1664.6
12.12	1213	60	NaN	-4.926	20.279	1.7304	-176.14	14.482	-9.4224	-7.7007	-823.79	1149.8	-6.5615	840.36	1131.5	27.462	24.005	0	0	5.6136	-8.0212	-20.513	-14.464	-4.9653	3.8213	19.651	15.111	0.64833	-4.1999	-0.8625	0.64637	1664.2
12.13	1214	60	NaN	-4.9059	20.245	1.8041	-176.11	14.479	-9.4306	-8.0418	-823.6	1149.8	-6.6656	840.3	1131.6	28.44	44.533	0	0	5.5615	-7.9699	-20.516	-14.467	-4.9533	3.8407	19.618	15.106	0.60818	-4.1292	-0.89746	0.63958	1664
12.14	1215	60	NaN	-4.8681	20.191	1.8007	-176.12	14.503	-9.3986	-8.1237	-823.38	1149.8	-6.6901	840.15	1131.6	27.16	24.005	0	0	5.502	-7.9113	-20.517	-14.468	-4.9175	3.8325	19.566	15.128	0.58446	-4.0788	-0.95094	0.66023	1663.6
12.15	1216	60	NaN	-4.8149	20.109	1.7169	-176.14	14.522	-9.3499	-7.9354	-823.13	1149.7	-6.6879	840	1131.6	29.412	63.524	0	0	5.4402	-7.8505	-20.519	-14.47	-4.8579	3.8209	19.487	15.144	0.58224	-4.0296	-1.0323	0.67406	1663.2
12.16	1217	60	NaN	-4.7764	20.027	1.6737	-176.13	14.494	-9.3262	-7.8845	-822.9	1149.7	-6.7365	840.03	1131.6	33.216	72.397	0	1	5.3725	-7.7839	-20.523	-14.474	-4.816	3.8316	19.405	15.116	0.55648	-3.9523	-1.1176	0.64272	1663
12.17	1218	60	NaN	-4.7415	19.957	1.6318	-176.11	14.505	-9.3054	-7.7833	-822.74	1149.7	-6.7658	840	1131.6	37.184	76.431	0	1	5.2465	-7.6599	-20.524	-14.475	-4.7765	3.8535	19.336	15.126	0.46995	-3.8064	-1.1884	0.65036	1662.8
12.18	1219	60	NaN	-4.7249	19.888	1.583	-176.09	14.515	-9.2823	-7.6645	-822.61	1149.6	-6.7837	839.97	1131.6	39.403	77.916	0	1	5.1942	-7.6084	-20.526	-14.477	-4.7552	3.8768	19.269	15.135	0.43895	-3.7316	-1.2577	0.65714	1662.7
12.19	1220	60	NaN	-4.7008	19.812	1.5199	-176.07	14.525	-9.2713	-7.5096	-822.43	1149.6	-6.8149	839.95	1131.6	37.338	77.398	0	1	5.225	-7.6388	-20.529	-14.48	-4.7247	3.9078	19.193	15.143	0.50033	-3.731	-1.3362	0.66277	1662.5
12.2	1221	60	NaN	-4.6729	19.727	1.4183	-176.05	14.529	-9.2699	-7.2259	-822.23	1149.5	-6.8412	839.95	1131.6	36.606	77.817	0	1	5.2219	-7.6358	-20.533	-14.484	-4.6862	3.9415	19.11	15.146	0.53574	-3.6942	-1.4231	0.66225	1662.3
12.21	1222	60	NaN	-4.6606	19.64	1.252	-176.04	14.521	-9.2661	-6.7004	-822.12	1149.4	-6.8217	839.97	1131.6	37.351	78.167	0	1	5.1798	-7.5943	-20.537	-14.488	-4.6564	3.9655	19.025	15.136	0.52339	-3.6288	-1.5117	0.64806	1662.2
12.22	1223	60	NaN	-4.6342	19.518	1.2282	-176.04	14.513	-9.2886	-6.6445	-821.94	1149.4	-6.8095	839.99	1131.6	37.184	78.396	0	1	5.168	-7.5827	-20.541	-14.492	-4.6285	3.9629	18.905	15.126	0.53946	-3.6198	-1.6358	0.63353	1662
12.23	1224	60	NaN	-4.5934	19.435	1.285	-176.04	14.471	-9.3124	-6.7821	-821.92	1149.5	-6.8085	840.12	1131.7	36.402	78.486	0	1	5.1664	-7.5811	-20.545	-14.496	-4.5925	3.9648	18.821	15.084	0.57388	-3.6162	-1.7242	0.58796	1662.1
12.24	1225	60	NaN	-4.5665	19.363	1.3292	-176.06	14.468	-9.3206	-6.8728	-821.92	1149.5	-6.7734	840.11	1131.7	38.717	78.629	0	1	5.1804	-7.5949	-20.55	-14.501	-4.57	3.9362	18.75	15.081	0.6104	-3.6587	-1.7997	0.58035	1662.1
12.25	1226	60	NaN	-4.5507	19.291	1.3467	-176.11	14.482	-9.3193	-6.8693	-821.9	1149.4	-6.7015	840.02	1131.7	39.781	78.812	0	1	5.1921	-7.6064	-20.553	-14.504	-4.5565	3.8879	18.681	15.092	0.63559	-3.7185	-1.8722	0.58805	1662
12.26	1227	60	NaN	-4.5164	19.215	1.3876	-176.12	14.406	-9.3355	-6.8811	-821.85	1149.3	-6.6263	840.21	1131.7	40.494	78.886	0	1	5.2072	-7.6213	-20.555	-14.506	-4.5252	3.8706	18.609	15.012	0.68204	-3.7507	-1.9462	0.50532	1662.1
12.27	1228	60	NaN	-4.5369	19.17	1.3742	-176.13	14.419	-9.3594	-6.8103	-821.72	1149.1	-6.629	840.2	1131.7	40.607	78.438	0	1	5.3305	-7.7426	-20.558	-14.509	-4.5432	3.8618	18.571	15.018	0.78735	-3.8808	-1.9873	0.50868	1662
12.28	1229	60	NaN	-4.5304	19.133	1.3654	-176.14	14.447	-9.4006	-6.7459	-821.66	1149.1	-6.6872	840.18	1131.8	41.606	77.921	0	1	5.4529	-7.863	-20.562	-14.513	-4.5324	3.8582	18.537	15.042	0.92044	-4.0049	-2.0243	0.5297	1661.9
12.29	1230	60	NaN	-4.5121	19.077	1.3407	-176.15	14.483	-9.4341	-6.6103	-821.66	1149	-6.7218	840.14	1131.8	40.462	76.971	0	1	5.5474	-7.9561	-20.566	-14.517	-4.5082	3.8584	18.485	15.075	1.0392	-4.0977	-2.0809	0.55844	1661.9
12.3	1231	60	NaN	-4.4908	19.003	1.3066	-176.15	14.516	-9.4543	-6.4314	-821.72	1148.9	-6.7114	840.12	1131.8	37.934	75.585	0	1	5.6795	-8.086	-20.57	-14.521	-4.4811	3.8607	18.414	15.105	1.1984	-4.2253	-2.1558	0.58367	1661.9
12.31	1232	60	NaN	-4.4672	18.946	1.3063	-176.15	14.527	-9.4788	-6.3768	-821.77	1148.9	-6.7042	840.12	1131.8	35.081	74.482	0	1	5.8614	-8.2651	-20.575	-14.526	-4.4559	3.8627	18.359	15.115	1.4055	-4.4024	-2.2163	0.5891	1662
12.32	1233	60	NaN	-4.4223	18.898	1.399	-176.16	14.539	-9.5006	-6.5872	-821.93	1149	-6.7189	840.1	1131.8	33.118	72.211	0	1	5.8939	-8.297	-20.577	-14.528	-4.4177	3.8468	18.308	15.13	1.4762	-4.4502	-2.2695	0.60171	1662.1
12.33	1234	60	NaN	-4.4053	18.906	1.3916	-176.2	14.588	-9.4753	-6.5171	-821.89	1148.9	-6.6036	839.93	1131.8	33.313	69.587	0	1	5.8985	-8.3015	-20.578	-14.529	-4.4023	3.7995	18.316	15.178	1.4962	-4.502	-2.2628	0.64838	1661.9
12.34	1235	60	NaN	-4.396	18.919	1.3694	-176.22	14.593	-9.4675	-6.4121	-821.85	1148.9	-6.5367	839.89	1131.8	32.598	69.419	0	1	5.9195	-8.3222	-20.579	-14.53	-4.3917	3.7844	18.33	15.182	1.5278	-4.5377	-2.2486	0.65174	1661.8
12.35	1236	60	NaN	-4.3781	18.911	1.3792	-176.19	14.533	-9.494	-6.4001	-821.91	1148.9	-6.5732	840.04	1131.8	32.212	71.309	0	1	5.9824	-8.3841	-20.58	-14.531	-4.3722	3.812	18.322	15.122	1.6102	-4.5721	-2.258	0.5916	1662
12.36	1237	60	NaN	-4.3456	18.9	1.383	-176.22	14.506	-9.476	-6.3467	-821.99	1148.9	-6.5209	840.05	1131.8	32.598	74.39	0	1	6.0721	-8.4723	-20.581	-14.532	-4.3396	3.7882	18.31	15.096	1.7325	-4.6841	-2.2718	0.56373	1662.1
12.37	1238	60	NaN	-4.3278	18.908	1.4065	-176.21	14.525	-9.5059	-6.3906	-822.03	1149	-6.6411	840.01	1131.8	35.046	77.796	0	1	6.1393	-8.5385	-20.583	-14.534	-4.3192	3.8035	18.318	15.116	1.8201	-4.735	-2.2658	0.58133	1662.1
12.38	1239	60	NaN	-4.298	18.914	1.4242	-176.2	14.542	-9.5151	-6.416	-822.09	1149	-6.7071	839.97	1131.9	36.017	79.271	0	1	6.1918	-8.5901	-20.586	-14.537	-4.2879	3.8077	18.324	15.132	1.9038	-4.7824	-2.2619	0.59557	1662.2
12.39	1240	60	NaN	-4.263	18.927	1.4403	-176.22	14.565	-9.483	-6.4382	-822.15	1149	-6.6663	839.9	1131.9	34.548	79.067	0	1	6.1641	-8.5629	-20.585	-14.536	-4.2552	3.7909	18.336	15.156	1.909	-4.772	-2.249	0.62057	1662.1
12.4	1241	60	NaN	-4.2333	18.949	1.4618	-176.24	14.593	-9.4191	-6.4887	-822.19	1149.1	-6.5405	839.79	1131.9	34.234	79.756	0	1	6.1443	-8.5434	-20.584	-14.534	-4.2315	3.761	18.357	15.186	1.9128	-4.7824	-2.2269	0.65166	1662.1
12.41	1242	60	NaN	-4.2222	18.971	1.499	-176.23	14.584	-9.4046	-6.6228	-822.22	1149.1	-6.5115	839.82	1131.9	34.117	79.371	0	1	6.1373	-8.5365	-20.583	-14.534	-4.226	3.7677	18.377	15.178	1.9113	-4.7688	-2.2054	0.64392	1662.1
12.42	1243	60	NaN	-4.1923	19.018	1.476	-176.16	14.516	-9.4284	-6.5897	-822.18	1149.2	-6.5599	840.05	1131.9	35.51	80.555	0	1	6.1495	-8.5485	-20.583	-14.534	-4.1933	3.8432	18.423	15.111	1.9562	-4.7053	-2.1593	0.57711	1662.3
12.43	1244	60	NaN	-4.1698	19.048	1.4419	-176.11	14.491	-9.4318	-6.524	-822.16	1149.2	-6.5409	840.18	1132	36.031	77.86	0	1	6.1609	-8.5597	-20.583	-14.534	-4.1693	3.8938	18.453	15.085	1.9917	-4.6659	-2.1292	0.55178	1662.4
12.44	1245	60	NaN	-4.1567	19.07	1.4143	-176.07	14.493	-9.4336	-6.4819	-822.15	1149.3	-6.5041	840.25	1132	37.237	70.699	0	1	6.1441	-8.5432	-20.582	-14.533	-4.1559	3.9296	18.476	15.087	1.9882	-4.6136	-2.1058	0.55382	1662.5
12.45	1246	60	NaN	-4.1497	19.101	1.4007	-176.04	14.497	-9.4544	-6.4903	-822.13	1149.3	-6.4955	840.34	1132	37.067	69.547	0	1	6.1219	-8.5213	-20.581	-14.532	-4.1495	3.9643	18.506	15.092	1.9724	-4.5571	-2.0748	0.56	1662.6
12.46	1247	60	NaN	-4.1411	19.157	1.3874	-176.03	14.52	-9.4773	-6.5027	-822.1	1149.4	-6.428	840.42	1132.1	34.783	59.011	0	1	6.0728	-8.473	-20.579	-14.53	-4.1436	3.9625	18.559	15.118	1.9291	-4.5105	-2.0204	0.58781	1662.6
12.47	1248	60	NaN	-4.1358	19.229	1.3631	-176.04	14.529	-9.4404	-6.4862	-822.03	1149.5	-6.2063	840.55	1132	43.341	59.347	0	1	6.0238	-8.4248	-20.579	-14.53	-4.1455	3.9467	18.625	15.132	1.8784	-4.4781	-1.9531	0.60243	1662.7
12.48	1249	60	NaN	-4.129	19.296	1.3493	-176.04	14.559	-9.4243	-6.4836	-821.97	1149.7	-6.0824	840.64	1132	45.217	55.349	0	1	5.975	-8.3768	-20.578	-14.529	-4.1428	3.9508	18.688	15.167	1.8322	-4.426	-1.8899	0.63784	1662.7
12.49	1250	60	NaN	-4.1237	19.358	1.3551	-176.01	14.581	-9.4344	-6.5388	-821.96	1149.9	-6.0489	840.76	1132	51.739	55.22	0	1	5.9459	-8.3482	-20.576	-14.527	-4.1406	3.969	18.744	15.195	1.8053	-4.3792	-1.8327	0.66758	1662.8
12.5	1251	60	NaN	-4.1214	19.414	1.3763	-175.99	14.564	-9.4532	-6.6545	-822.01	1150	-6.0327	840.98	1132	53.558	52.911	0	1	5.9436	-8.3459	-20.575	-14.526	-4.1428	3.9852	18.791	15.187	1.8008	-4.3608	-1.7835	0.6606	1663.1
12.51	1252	60	NaN	-4.0984	19.463	1.3404	-176	14.573	-9.4214	-6.5645	-822.06	1150.1	-5.9257	841.05	1131.9	54.877	49.916	0	1	5.9892	-8.3907	-20.574	-14.525	-4.1204	3.9777	18.835	15.2	1.8688	-4.413	-1.739	0.67479	1663.2
12.52	1253	60	NaN	-4.0422	19.517	1.3619	-175.97	14.609	-9.4714	-6.6146	-822.21	1150.3	-6.0746	841.09	1131.9	50.732	48.267	0	1	6.0133	-8.4145	-20.577	-14.527	-4.0608	4.0107	18.882	15.244	1.9525	-4.4038	-1.6941	0.71654	1663.4
12.53	1254	60	NaN	-3.9869	19.635	1.2998	-175.98	14.669	-9.492	-6.4998	-822.3	1150.4	-6.1643	841.06	1131.8	49.726	44.405	0	1	6.0301	-8.431	-20.58	-14.531	-3.9985	4.0038	18.993	15.311	2.0317	-4.4273	-1.5868	0.78034	1663.5
12.54	1255	60	NaN	-3.9452	19.806	1.25	-176.03	14.749	-9.5109	-6.5003	-822.4	1150.5	-6.2694	840.95	1131.7	51.233	46.926	0	1	6.1093	-8.509	-20.583	-14.534	-3.9531	3.9633	19.157	15.397	2.1562	-4.5457	-1.4263	0.86342	1663.5
12.55	1256	60	NaN	-3.9198	19.993	1.3544	-176.06	14.837	-9.5872	-6.985	-822.63	1150.7	-6.5501	840.79	1131.6	54.155	42.818	0	1	6.2004	-8.5986	-20.586	-14.537	-3.9348	3.9211	19.336	15.495	2.2656	-4.6775	-1.2507	0.95737	1663.5
12.56	1257	60	NaN	-3.8811	20.137	1.3342	-176.14	14.881	-9.6	-7.0223	-822.77	1150.8	-6.6593	840.59	1131.6	54.844	45.103	0	1	6.2214	-8.6192	-20.589	-14.54	-3.8936	3.8522	19.475	15.542	2.3278	-4.767	-1.1138	1.0018	1663.5
12.57	1258	60	NaN	-3.8154	20.352	1.2839	-176.22	14.883	-9.6632	-6.9943	-822.99	1151	-6.9475	840.37	1131.6	53.359	38.928	0	1	6.268	-8.6651	-20.59	-14.541	-3.817	3.7832	19.685	15.549	2.451	-4.8819	-0.90432	1.0085	1663.5
12.58	1259	60	NaN	-3.7438	20.57	1.2802	-176.28	14.89	-9.7178	-7.0974	-823.27	1151.1	-7.2312	840	1131.7	50.976	50.078	0	1	6.3379	-8.7339	-20.588	-14.539	-3.7391	3.7198	19.9	15.561	2.5988	-5.0141	-0.68801	1.0217	1663.4
12.59	1260	60	NaN	-3.6814	20.745	1.3191	-176.32	14.878	-9.7613	-7.2941	-823.59	1151.3	-7.4829	839.63	1131.7	53.155	54.001	0	1	6.3535	-8.7493	-20.586	-14.537	-3.6749	3.6861	20.072	15.551	2.6786	-5.0632	-0.51355	1.0138	1663.3
12.6	1261	60	NaN	-3.6418	20.838	1.3601	-176.3	14.786	-9.8177	-7.4427	-823.9	1151.4	-7.75	839.55	1131.8	50.401	42.089	0	1	6.3825	-8.7778	-20.584	-14.535	-3.6312	3.7131	20.165	15.459	2.7513	-5.0647	-0.41839	0.92442	1663.6
12.61	1262	60	NaN	-3.6364	20.904	1.4913	-176.25	14.578	-9.8832	-7.8315	-824.64	1151.5	-8.0932	839.51	1131.9	47.205	47.605	0	1	6.4527	-8.8468	-20.582	-14.533	-3.6274	3.7635	20.228	15.253	2.8253	-5.0833	-0.35345	0.71991	1664.3
12.62	1263	60	NaN	-3.5708	20.968	1.4009	-176.19	14.414	-9.9362	-7.5743	-824.93	1151.5	-8.3829	839.5	1132	44.31	37.353	0	1	6.4757	-8.8695	-20.58	-14.531	-3.543	3.8332	20.297	15.085	2.9328	-5.0363	-0.28308	0.55367	1664.5
12.63	1264	60	NaN	-3.4951	21.023	1.2791	-176.12	14.233	-9.9603	-7.1983	-825.28	1151.5	-8.6136	839.48	1132.1	42.474	40.479	0	1	6.3918	-8.7869	-20.579	-14.53	-3.4464	3.9244	20.358	14.898	2.9454	-4.8625	-0.22051	0.36808	1664.9
12.64	1265	60	NaN	-3.4437	21.082	1.2122	-176.03	14.034	-9.9334	-6.976	-825.77	1151.4	-8.7164	839.47	1132.3	43.317	35.586	0	1	6.3908	-8.786	-20.578	-14.529	-3.3838	4.0312	20.423	14.694	3.007	-4.7548	-0.15577	0.16425	1665.3
12.65	1266	60	NaN	-3.4421	21.172	1.2191	-175.91	13.86	-9.83	-7.0217	-826.22	1151.4	-8.578	839.51	1132.4	40.371	37.742	0	1	6.4101	-8.8049	-20.578	-14.529	-3.3886	4.1399	20.516	14.515	3.0215	-4.6649	-0.061243	-0.013239	1665.8
12.66	1267	60	NaN	-3.4674	21.263	1.2535	-175.81	13.74	-9.8311	-7.1207	-826.68	1151.5	-8.7408	839.53	1132.5	38.825	37.07	0	1	6.2737	-8.6707	-20.575	-14.526	-3.4116	4.241	20.609	14.394	2.8621	-4.4298	0.033455	-0.13205	1666.3
12.67	1268	60	NaN	-3.4864	21.301	1.2658	-175.73	13.701	-9.8664	-7.1517	-827.07	1151.5	-8.9671	839.48	1132.5	39.611	39.619	0	1	6.1558	-8.5547	-20.573	-14.524	-3.424	4.3318	20.648	14.354	2.7319	-4.2229	0.075147	-0.1705	1666.7
12.68	1269	60	NaN	-3.5003	21.31	1.2599	-175.66	13.688	-9.8932	-7.1228	-827.42	1151.5	-9.1352	839.42	1132.6	45.135	36.679	0	1	6.0576	-8.4581	-20.572	-14.523	-3.4312	4.4043	20.661	14.338	2.6264	-4.0538	0.088664	-0.18501	1667
12.69	1270	60	NaN	-3.5134	21.303	1.2402	-175.6	13.682	-9.9216	-7.0324	-827.88	1151.5	-9.2984	839.39	1132.6	42.175	39.624	0	1	5.9891	-8.3906	-20.57	-14.521	-3.4355	4.4778	20.655	14.33	2.5535	-3.9129	0.085442	-0.19104	1667.4
12.7	1271	60	NaN	-3.5334	21.272	1.2117	-175.49	13.709	-10.023	-6.8667	-828.65	1151.4	-9.714	839.37	1132.6	43.582	39.175	0	1	5.9246	-8.3272	-20.567	-14.518	-3.4356	4.6048	20.626	14.355	2.489	-3.7223	0.058978	-0.16316	1668.1
12.71	1272	60	NaN	-3.5882	21.274	1.2159	-175.44	13.794	-10.07	-6.8616	-829.29	1151.5	-9.939	839.29	1132.7	41.465	37.51	0	1	5.7912	-8.1959	-20.567	-14.518	-3.4825	4.6636	20.627	14.441	2.3087	-3.5323	0.059705	-0.077319	1668.7
12.72	1273	60	NaN	-3.6547	21.294	1.2116	-175.4	13.861	-10.127	-6.8815	-829.99	1151.6	-10.207	839.26	1132.7	57.943	43.387	1	1	5.633	-8.0402	-20.567	-14.518	-3.5405	4.716	20.645	14.511	2.0925	-3.3242	0.077993	-0.0068901	1669.4
12.73	1274	60	NaN	-3.707	21.339	1.189	-175.39	13.935	-10.173	-6.8604	-830.55	1151.6	-10.447	839.2	1132.7	63.416	50.712	1	1	5.4335	-7.8439	-20.565	-14.516	-3.5839	4.7379	20.688	14.586	1.8496	-3.106	0.1227	0.069694	1669.9
12.74	1275	60	NaN	-3.733	21.409	1.1492	-175.39	14.012	-10.201	-6.775	-830.92	1151.7	-10.634	839.08	1132.7	63.071	51.332	1	1	5.3054	-7.7179	-20.565	-14.516	-3.6006	4.7376	20.758	14.663	1.7048	-2.9803	0.19307	0.14753	1670.1
12.75	1276	60	NaN	-3.7408	21.499	1.1092	-175.36	14.044	-10.24	-6.6634	-831.28	1151.8	-10.832	839.08	1132.8	61.743	51.938	1	1	5.2153	-7.6293	-20.565	-14.516	-3.5978	4.7812	20.847	14.696	1.6175	-2.8481	0.28203	0.18053	1670.5
12.76	1277	60	NaN	-3.7746	21.639	1.1436	-175.32	14.068	-10.3	-6.8042	-831.91	1152	-11.129	839.06	1132.9	56.458	46.82	1	1	5.1417	-7.5568	-20.565	-14.516	-3.6263	4.8299	20.984	14.723	1.5154	-2.7269	0.41889	0.20763	1671.1
12.77	1278	60	NaN	-3.7866	21.74	1.1672	-175.24	14.041	-10.35	-6.9007	-832.42	1152.2	-11.379	839.14	1133	50.538	43.248	1	1	5.0246	-7.4416	-20.564	-14.515	-3.6331	4.9142	21.081	14.699	1.3915	-2.5274	0.51704	0.18399	1671.7
12.78	1279	60	NaN	-3.7757	21.838	1.2208	-175.17	14.004	-10.358	-7.069	-832.82	1152.4	-11.522	839.2	1133	48.468	43.805	1	1	4.8533	-7.2731	-20.564	-14.515	-3.6231	4.9832	21.174	14.668	1.2302	-2.2898	0.61042	0.15366	1672.1
12.79	1280	60	NaN	-3.7513	21.95	1.2936	-175.12	13.983	-10.328	-7.2785	-833.18	1152.7	-11.604	839.18	1133.1	45.452	39.548	1	1	4.7069	-7.1289	-20.563	-14.514	-3.6031	5.0262	21.277	14.656	1.1038	-2.1027	0.71476	0.14225	1672.5
12.8	1281	60	NaN	-3.7417	22.021	1.2223	-175.02	13.956	-10.349	-7.0558	-833.6	1152.9	-11.923	839.15	1133.2	43.648	39.722	1	1	4.5916	-7.0155	-20.562	-14.513	-3.5749	5.1436	21.345	14.633	1.0167	-1.8719	0.78313	0.11967	1672.9
12.81	1282	60	NaN	-3.7824	22.09	1.2876	-174.82	13.893	-10.303	-7.2349	-834.9	1153.1	-12.276	839.01	1133.2	42.987	39.086	1	1	3.8905	-6.3256	-20.558	-14.509	-3.6099	5.351	21.408	14.575	0.28062	-0.97467	0.84992	0.065408	1674
12.82	1283	60	NaN	-3.7912	22.231	1.3464	-174.62	13.769	-10.312	-7.3555	-835.83	1153.4	-12.692	838.98	1133.3	39.731	39.163	1	1	3.2696	-5.7147	-20.556	-14.507	-3.6086	5.5649	21.545	14.455	-0.33903	-0.14976	0.98862	-0.052148	1674.9
12.83	1284	60	NaN	-3.7735	22.412	1.3853	-174.43	13.623	-10.283	-7.3727	-836.51	1153.5	-12.969	838.94	1133.3	38.289	47.84	1	1	3.3291	-5.7732	-20.56	-14.511	-3.5821	5.7577	21.721	14.314	-0.25297	-0.015581	1.1612	-0.19723	1675.6
12.84	1285	60	NaN	-3.748	22.585	1.3992	-174.27	13.49	-10.162	-7.2884	-837.18	1153.6	-13.025	838.77	1133.3	37.504	46.895	1	1	3.291	-5.7357	-20.561	-14.512	-3.5519	5.928	21.892	14.183	-0.26096	0.19227	1.3303	-0.32881	1676.1
12.85	1286	60	NaN	-3.7431	22.708	1.3509	-174.07	13.348	-10.12	-7.076	-837.89	1153.6	-13.312	838.6	1133.4	35.227	49.716	1	1	3.1942	-5.6404	-20.561	-14.512	-3.53	6.1476	22.017	14.039	-0.3358	0.5072	1.4552	-0.47317	1676.6
12.86	1287	60	NaN	-3.7477	22.788	1.3369	-173.9	13.257	-10.123	-6.9932	-838.38	1153.6	-13.659	838.43	1133.4	37.735	64.835	1	1	3.1857	-5.6322	-20.564	-14.515	-3.5199	6.3318	22.098	13.947	-0.33416	0.69966	1.5348	-0.56776	1676.9
12.87	1288	60	NaN	-3.7433	22.916	1.4019	-173.7	13.106	-10.062	-7.1381	-838.84	1153.6	-13.924	838.27	1133.4	33.956	67.945	1	1	3.1771	-5.6236	-20.566	-14.517	-3.5114	6.5352	22.224	13.798	-0.33435	0.91154	1.6581	-0.71909	1677.3
12.88	1289	60	NaN	-3.7378	23.035	1.4761	-173.52	12.957	-9.9525	-7.293	-839.29	1153.7	-14.043	838.12	1133.4	37.675	68.551	1	1	3.1351	-5.5823	-20.57	-14.521	-3.5072	6.7142	22.341	13.652	-0.37212	1.1319	1.771	-0.86945	1677.5
12.89	1290	60	NaN	-3.7402	23.086	1.494	-173.4	12.882	-9.8308	-7.2514	-839.71	1153.7	-14.015	837.94	1133.4	31.961	67.61	1	1	3.1113	-5.5589	-20.573	-14.524	-3.5092	6.8333	22.393	13.575	-0.39793	1.2744	1.8206	-0.94926	1677.8
12.9	1291	60	NaN	-3.7367	23.149	1.5487	-173.23	12.797	-9.7242	-7.2335	-840.3	1153.7	-14.078	837.72	1133.4	39.539	69.837	1	1	3.1148	-5.5624	-20.574	-14.525	-3.503	7.0039	22.456	13.49	-0.38822	1.4416	1.8826	-1.0349	1678.2
12.91	1292	60	NaN	-3.7156	23.176	1.5967	-173.11	12.728	-9.6	-7.1581	-840.94	1153.6	-14.097	837.51	1133.3	35.433	76.336	1	1	3.0961	-5.5439	-20.576	-14.527	-3.4788	7.1312	22.483	13.422	-0.38269	1.5872	1.9063	-1.1058	1678.6
12.92	1293	60	NaN	-3.6732	23.21	1.6036	-173	12.699	-9.526	-6.9421	-841.54	1153.6	-14.182	837.29	1133.3	61.21	72.569	1	1	3.0637	-5.5121	-20.58	-14.531	-3.4261	7.2451	22.517	13.393	-0.36235	1.733	1.9373	-1.138	1679
12.93	1294	60	NaN	-3.6422	23.271	1.6246	-172.92	12.713	-9.5014	-6.7884	-842.1	1153.6	-14.291	837.07	1133.2	63.034	70.268	1	1	2.9973	-5.4467	-20.583	-14.534	-3.3862	7.3337	22.577	13.407	-0.38891	1.887	1.9937	-1.1276	1679.3
12.94	1295	60	NaN	-3.6513	23.369	1.7305	-172.87	12.755	-9.5001	-6.94	-842.64	1153.6	-14.337	836.83	1133.2	60.932	67.501	1	1	2.9823	-5.432	-20.586	-14.537	-3.3989	7.3777	22.673	13.451	-0.4166	1.9457	2.0864	-1.0857	1679.6
12.95	1296	60	NaN	-3.5752	23.516	1.8751	-172.85	12.743	-9.4702	-7.1795	-843.14	1153.7	-14.178	836.67	1133.2	60.622	42.182	1	1	3.0048	-5.4541	-20.589	-14.54	-3.3365	7.3917	22.817	13.443	-0.33172	1.9376	2.2281	-1.0968	1679.9
12.96	1297	60	NaN	-3.3945	23.77	1.7398	-172.77	12.654	-9.5379	-6.5583	-843.02	1153.7	-14.173	836.73	1133.2	58.543	61.381	1	1	2.9014	-5.3524	-20.589	-14.54	-3.1348	7.4886	23.07	13.354	-0.23338	2.1362	2.4802	-1.1867	1679.9
12.97	1298	60	NaN	-3.3169	23.857	1.785	-172.72	12.598	-9.5614	-6.5357	-843.43	1153.8	-14.066	836.72	1133.2	51.575	56.544	1	1	2.7054	-5.1595	-20.589	-14.54	-3.0601	7.5404	23.152	13.303	-0.35463	2.3808	2.563	-1.2368	1680.3
12.98	1299	60	NaN	-3.3049	23.837	1.9386	-172.69	12.591	-9.524	-6.8806	-844.23	1154	-13.827	836.6	1133.1	46.292	56.67	1	1	2.5775	-5.0336	-20.574	-14.525	-3.0681	7.5468	23.125	13.303	-0.49061	2.5132	2.5511	-1.2216	1681
12.99	1300	60	NaN	-3.2171	23.914	1.8992	-172.67	12.6	-9.4648	-6.6345	-844.68	1154.1	-13.532	836.43	1133.1	43.96	50.76	1	1	2.483	-4.9407	-20.562	-14.513	-2.982	7.5622	23.196	13.318	-0.499	2.6215	2.6337	-1.1953	1681.3
13	1301	60	NaN	-3.0569	24.103	1.5625	-172.67	12.597	-9.4364	-5.5183	-844.32	1154	-13.345	836.36	1133	39.299	37.819	1	1	2.4444	-4.9027	-20.559	-14.51	-2.7901	7.5929	23.386	13.313	-0.34571	2.6902	2.8274	-1.1964	1680.8
13.01	1302	60	NaN	-2.9659	24.232	1.4977	-172.68	12.582	-9.4684	-5.1879	-844.54	1154.1	-13.202	836.24	1132.9	34.031	40.773	1	1	2.4641	-4.922	-20.558	-14.509	-2.6927	7.5934	23.511	13.303	-0.2286	2.6713	2.9532	-1.2057	1680.9
13.02	1303	60	NaN	-2.9035	24.33	1.5203	-172.69	12.577	-9.5255	-5.0894	-844.92	1154.1	-13.09	836.11	1132.9	32.778	37.934	1	1	2.5111	-4.9683	-20.558	-14.509	-2.6308	7.5823	23.605	13.303	-0.11973	2.614	3.0463	-1.2066	1681.2
13.03	1304	60	NaN	-2.8546	24.407	1.5592	-172.7	12.579	-9.5723	-5.0254	-845.28	1154.2	-12.966	835.97	1132.8	31.224	41.679	1	1	2.6063	-5.062	-20.56	-14.511	-2.584	7.5664	23.677	13.309	0.022371	2.5044	3.117	-1.2015	1681.4
13.04	1305	60	NaN	-2.8178	24.461	1.6052	-172.72	12.574	-9.5704	-4.996	-845.63	1154.2	-12.768	835.86	1132.6	30.555	41.703	1	1	2.7075	-5.1615	-20.561	-14.512	-2.553	7.5465	23.726	13.31	0.15449	2.3849	3.1646	-1.2018	1681.6
13.05	1306	60	NaN	-2.8197	24.463	1.6149	-172.71	12.595	-9.5434	-4.8728	-845.97	1154.2	-12.536	835.66	1132.5	32.839	42.304	1	1	2.844	-5.2959	-20.56	-14.511	-2.5586	7.5542	23.724	13.334	0.28547	2.2583	3.1636	-1.1771	1681.8
13.06	1307	60	NaN	-2.836	24.449	1.6687	-172.68	12.599	-9.5604	-4.925	-846.24	1154.2	-12.47	835.58	1132.5	27.929	39.502	1	1	2.9374	-5.3878	-20.559	-14.51	-2.5789	7.5769	23.709	13.339	0.3585	2.189	3.15	-1.1715	1682
13.07	1308	60	NaN	-2.8676	24.435	1.7282	-172.64	12.602	-9.572	-4.9871	-846.49	1154.1	-12.38	835.47	1132.5	33.245	38.703	1	1	2.9934	-5.4429	-20.558	-14.509	-2.6158	7.6104	23.696	13.341	0.3776	2.1675	3.1384	-1.168	1682.1
13.08	1309	60	NaN	-2.9087	24.432	1.7879	-172.59	12.6	-9.5616	-5.0378	-846.71	1154.1	-12.203	835.31	1132.4	23.649	40.012	1	1	3.0851	-5.5331	-20.556	-14.507	-2.6646	7.6541	23.695	13.337	0.42046	2.121	3.139	-1.1697	1682.2
13.09	1310	60	NaN	-2.9458	24.445	1.874	-172.52	12.566	-9.5422	-5.1933	-846.84	1154	-11.991	835.19	1132.4	37.518	37.734	1	1	3.1886	-5.635	-20.553	-14.504	-2.7142	7.7104	23.71	13.301	0.4744	2.0755	3.1568	-1.2025	1682.2
13.1	1311	60	NaN	-3.0216	24.473	1.9307	-172.41	12.554	-9.5991	-5.3451	-846.89	1153.9	-11.983	835.07	1132.4	23.649	38.628	1	1	3.3112	-5.7556	-20.549	-14.5	-2.7955	7.8207	23.742	13.286	0.51575	2.065	3.1925	-1.2149	1682.1
13.11	1312	60	NaN	-3.0701	24.476	1.9437	-172.33	12.547	-9.6482	-5.3742	-846.94	1153.8	-11.978	834.99	1132.5	56.556	39.56	1	1	3.4041	-5.847	-20.546	-14.497	-2.8451	7.8955	23.748	13.275	0.55895	2.0484	3.2021	-1.2215	1682.1
13.12	1313	60	NaN	-3.109	24.469	1.9137	-172.28	12.537	-9.7044	-5.2898	-846.98	1153.8	-11.989	834.95	1132.5	61.178	50.039	1	1	3.4851	-5.9267	-20.542	-14.493	-2.8807	7.9528	23.745	13.261	0.60438	2.026	3.2021	-1.2326	1682.1
13.13	1314	60	NaN	-3.1404	24.466	1.8583	-172.24	12.523	-9.7544	-5.1384	-847	1153.7	-11.992	834.91	1132.6	56.974	46.953	1	1	3.5387	-5.9794	-20.539	-14.49	-2.9069	7.9914	23.747	13.241	0.63172	2.0119	3.2082	-1.2485	1682.1
13.14	1315	60	NaN	-3.1412	24.487	1.8194	-172.26	12.514	-9.7393	-5.0204	-846.96	1153.6	-11.889	834.87	1132.6	55.393	44.976	1	1	3.587	-6.027	-20.535	-14.486	-2.9072	7.9772	23.771	13.229	0.67979	1.9502	3.2365	-1.2565	1682
13.15	1316	60	NaN	-3.1777	24.547	1.8951	-172.3	12.492	-9.7476	-5.2948	-846.83	1153.6	-11.839	834.88	1132.6	53.309	43.909	1	1	3.6993	-6.1375	-20.529	-14.48	-2.9547	7.9244	23.832	13.206	0.74457	1.7869	3.303	-1.2745	1681.9
13.16	1317	60	NaN	-3.1931	24.59	1.9261	-172.34	12.494	-9.722	-5.4144	-846.71	1153.6	-11.728	834.83	1132.7	55.11	43.615	1	1	3.7908	-6.2275	-20.524	-14.475	-2.978	7.8717	23.877	13.208	0.81277	1.6442	3.3529	-1.267	1681.7
13.17	1318	60	NaN	-3.1912	24.621	1.8962	-172.36	12.507	-9.6983	-5.3469	-846.57	1153.6	-11.646	834.77	1132.7	57.812	45.564	1	1	3.8606	-6.2962	-20.518	-14.469	-2.9765	7.8534	23.91	13.218	0.88406	1.5572	3.3925	-1.2508	1681.5
13.18	1319	60	NaN	-3.1842	24.647	1.8289	-172.33	12.519	-9.7081	-5.1777	-846.45	1153.5	-11.673	834.75	1132.7	54.217	45.931	1	1	4.0104	-6.4436	-20.512	-14.463	-2.9628	7.8895	23.94	13.225	1.0476	1.4459	3.4281	-1.2378	1681.3
13.19	1320	60	NaN	-3.1981	24.671	1.8175	-172.25	12.535	-9.7715	-5.1928	-846.46	1153.4	-11.868	834.76	1132.8	45.442	41.142	1	1	4.1532	-6.5841	-20.506	-14.457	-2.9706	7.9792	23.969	13.236	1.1825	1.3951	3.4634	-1.2203	1681.4
13.2	1321	60	NaN	-3.1644	24.814	1.7071	-172.19	12.528	-9.7714	-4.8428	-845.98	1153.3	-11.891	834.73	1132.8	45.095	40.19	1	1	4.2467	-6.6762	-20.496	-14.447	-2.9241	8.0469	24.116	13.227	1.3226	1.3707	3.6199	-1.2206	1680.8
13.21	1322	60	NaN	-3.1426	24.937	1.6224	-172.14	12.53	-9.7762	-4.549	-845.61	1153.2	-11.954	834.69	1132.8	37.02	41.138	1	1	4.3403	-6.7683	-20.487	-14.438	-2.8901	8.1138	24.243	13.224	1.4502	1.3456	3.7566	-1.2138	1680.4
13.22	1323	60	NaN	-3.1292	25.089	1.6048	-172.09	12.532	-9.7717	-4.4316	-845.26	1153.1	-12.021	834.59	1132.8	29.679	39.59	1	1	4.4339	-6.8603	-20.477	-14.428	-2.8703	8.1725	24.399	13.223	1.5636	1.3121	3.9218	-1.2051	1680
13.23	1324	60	NaN	-3.1168	25.3	1.6531	-172.04	12.522	-9.7492	-4.4779	-844.82	1153	-12.064	834.44	1132.8	28.587	37.891	1	1	4.4677	-6.8936	-20.473	-14.424	-2.858	8.2154	24.612	13.21	1.6097	1.3218	4.1397	-1.2138	1679.4
13.24	1325	60	NaN	-3.1083	25.482	1.6629	-172.02	12.463	-9.7429	-4.359	-844.46	1152.9	-12.147	834.32	1132.8	28.795	39.649	1	1	4.4793	-6.905	-20.47	-14.421	-2.8425	8.2416	24.799	13.147	1.6368	1.3366	4.3287	-1.2741	1678.9
13.25	1326	60	NaN	-3.1001	25.674	1.7485	-172.01	12.374	-9.7776	-4.4431	-844.1	1152.8	-12.357	834.22	1132.9	29.947	38.097	1	1	4.644	-7.067	-20.458	-14.409	-2.8299	8.2578	24.995	13.053	1.814	1.1908	4.5373	-1.3562	1678.5
13.26	1327	60	NaN	-3.0881	25.831	1.8213	-171.99	12.295	-9.8268	-4.504	-843.78	1152.7	-12.593	834.13	1133	28.889	37.795	1	1	4.7135	-7.1355	-20.449	-14.4	-2.8118	8.2845	25.157	12.969	1.9017	1.149	4.7081	-1.4306	1678
13.27	1328	60	NaN	-3.0678	25.963	1.9075	-171.98	12.174	-9.8625	-4.5895	-843.48	1152.6	-12.786	834.01	1133	27.937	40.37	1	1	4.6646	-7.0873	-20.443	-14.394	-2.7879	8.3039	25.294	12.842	1.8767	1.2165	4.8517	-1.5519	1677.6
13.28	1329	60	NaN	-3.0378	26.073	2.0224	-171.97	11.976	-9.8685	-4.7238	-843.21	1152.4	-12.893	833.88	1133.1	26.42	36.928	1	1	4.4676	-6.8935	-20.433	-14.384	-2.7587	8.3047	25.414	12.636	1.7089	1.4112	4.9808	-1.7483	1677.2
13.29	1330	60	NaN	-3.008	26.085	2.0355	-171.95	11.822	-9.8898	-4.5905	-843.12	1152.2	-12.985	833.81	1133.2	23.649	41.643	1	1	4.2419	-6.6714	-20.422	-14.373	-2.7212	8.3387	25.434	12.473	1.5207	1.6673	5.0123	-1.9006	1677.1
13.3	1331	60	NaN	-2.9377	26.065	2.037	-171.94	11.588	-9.8942	-4.3297	-843.04	1151.9	-13.028	833.77	1133.3	37.67	37.75	1	1	4.1949	-6.6251	-20.42	-14.371	-2.6405	8.36	25.43	12.224	1.5544	1.7348	5.01	-2.1469	1676.9
13.31	1332	60	NaN	-2.8812	26.026	1.9902	-171.92	11.403	-9.9091	-3.9691	-843.02	1151.6	-13.125	833.76	1133.4	43.189	43.398	1	1	4.1535	-6.5844	-20.418	-14.369	-2.5683	8.3894	25.404	12.025	1.5852	1.805	4.9862	-2.3442	1676.9
13.32	1333	60	NaN	-2.8401	25.978	1.9811	-171.92	11.285	-9.9194	-3.7427	-843.04	1151.3	-13.272	833.66	1133.4	49.497	31.262	1	1	4.0207	-6.4537	-20.413	-14.364	-2.5144	8.405	25.369	11.894	1.5063	1.9512	4.9554	-2.4704	1676.8
13.33	1334	60	NaN	-2.8047	25.932	2.1002	-171.94	11.223	-9.9112	-3.8723	-843.08	1151	-13.454	833.4	1133.5	53.974	47.612	1	1	3.9639	-6.3979	-20.41	-14.361	-2.4772	8.3844	25.335	11.82	1.4867	1.9865	4.925	-2.5417	1676.6
13.34	1335	60	NaN	-2.7887	25.884	2.2219	-171.94	11.215	-9.9657	-4.0584	-843.16	1150.8	-13.798	833.17	1133.6	54.296	24.005	1	1	3.9512	-6.3853	-20.408	-14.359	-2.4558	8.3919	25.298	11.801	1.4954	2.0066	4.8894	-2.5584	1676.4
13.35	1336	60	NaN	-2.7785	25.853	2.2461	-171.9	11.173	-10.034	-4.0029	-843.21	1150.6	-14.067	833.05	1133.7	54.468	73.504	1	1	3.8001	-6.2367	-20.404	-14.355	-2.4345	8.4392	25.274	11.752	1.3655	2.2025	4.8697	-2.603	1676.4
13.36	1337	60	NaN	-2.774	25.818	2.2571	-171.84	11.111	-10.084	-3.9128	-843.3	1150.5	-14.283	832.97	1133.8	57.034	77.51	1	1	3.6978	-6.136	-20.401	-14.352	-2.4196	8.5152	25.245	11.683	1.2782	2.3792	4.8443	-2.6686	1676.4
13.37	1338	60	NaN	-2.7686	25.773	2.2721	-171.75	11.028	-10.081	-3.7935	-843.44	1150.4	-14.409	832.88	1133.9	58.48	76.789	1	1	3.6643	-6.103	-20.399	-14.35	-2.4058	8.6101	25.208	11.594	1.2585	2.507	4.8082	-2.7561	1676.4
13.38	1339	60	NaN	-2.7539	25.723	2.2868	-171.66	10.926	-10.003	-3.5951	-843.64	1150.4	-14.408	832.71	1134	59.663	80.704	1	1	3.6216	-6.0611	-20.397	-14.348	-2.3843	8.7113	25.163	11.486	1.2373	2.6503	4.7662	-2.8622	1676.5
13.39	1340	60	NaN	-2.7413	25.701	2.3322	-171.58	10.862	-9.974	-3.5157	-843.79	1150.4	-14.496	832.61	1134.1	59.47	79.03	1	1	3.5652	-6.0056	-20.394	-14.345	-2.366	8.7966	25.144	11.42	1.1992	2.791	4.7493	-2.9252	1676.5
13.4	1341	60	NaN	-2.7068	25.709	2.4996	-171.48	10.766	-9.9251	-3.7011	-843.96	1150.5	-14.602	832.53	1134.1	59.581	79.604	1	1	3.4927	-5.9342	-20.394	-14.345	-2.3343	8.8928	25.149	11.326	1.1584	2.9585	4.7553	-3.0188	1676.6
13.41	1342	60	NaN	-2.6447	25.727	2.5918	-171.4	10.7	-9.8531	-3.5752	-844.16	1150.6	-14.673	832.44	1134.1	60.789	82.657	1	1	3.4227	-5.8653	-20.394	-14.345	-2.2655	8.9828	25.164	11.263	1.1572	3.1175	4.7693	-3.0827	1676.7
13.42	1343	60	NaN	-2.5767	25.752	2.6365	-171.33	10.678	-9.7983	-3.3106	-844.35	1150.7	-14.783	832.36	1134.1	61.029	72.555	1	1	3.3803	-5.8236	-20.395	-14.346	-2.1847	9.0578	25.186	11.244	1.1956	3.2342	4.791	-3.1015	1676.8
13.43	1344	60	NaN	-2.5404	25.794	2.7817	-171.28	10.691	-9.8217	-3.4799	-844.49	1150.8	-15.068	832.32	1134.1	60.295	69.179	1	1	3.433	-5.8755	-20.396	-14.347	-2.1445	9.1123	25.224	11.261	1.2886	3.2369	4.8274	-3.0862	1676.9
13.44	1345	60	NaN	-2.4847	25.851	2.794	-171.31	10.709	-9.7332	-3.0734	-844.69	1150.8	-15.117	832.28	1134	60.819	72.834	1	1	3.5513	-5.9919	-20.398	-14.349	-2.0732	9.0988	25.277	11.283	1.4781	3.1069	4.8793	-3.0657	1677.1
13.45	1346	60	NaN	-2.4422	25.896	2.8355	-171.35	10.707	-9.7041	-2.8737	-844.89	1150.8	-15.215	832.32	1133.9	59.764	72.865	1	1	3.6394	-6.0786	-20.401	-14.352	-2.0206	9.0697	25.32	11.283	1.6188	2.9911	4.9189	-3.0683	1677.3
13.46	1347	60	NaN	-2.3805	25.963	2.8609	-171.42	10.692	-9.6833	-2.5685	-845.08	1150.8	-15.274	832.42	1133.9	59.17	73.539	1	1	3.7268	-6.1646	-20.404	-14.355	-1.9466	9.0121	25.384	11.271	1.7802	2.8475	4.9807	-3.0838	1677.6
13.47	1348	60	NaN	-2.302	26.062	2.8852	-171.51	10.688	-9.6687	-2.1747	-845.27	1150.8	-15.315	832.56	1133.8	60.605	71.758	1	1	3.7492	-6.1866	-20.408	-14.359	-1.8533	8.9381	25.481	11.27	1.8958	2.7516	5.0728	-3.0895	1678
13.48	1349	60	NaN	-2.2389	26.185	2.9757	-171.58	10.736	-9.6993	-1.9896	-845.45	1150.9	-15.452	832.63	1133.8	60.285	70.47	1	1	3.7702	-6.2072	-20.413	-14.364	-1.7792	8.8835	25.6	11.32	1.9909	2.6762	5.1879	-3.0433	1678.2
13.49	1350	60	NaN	-2.1808	26.292	3.0423	-171.61	10.783	-9.76	-1.8494	-845.49	1151	-15.619	832.67	1133.8	60.02	71.38	1	1	3.7912	-6.2279	-20.417	-14.368	-1.7106	8.8603	25.705	11.37	2.0805	2.6324	5.2874	-2.9978	1678.3
13.5	1351	60	NaN	-2.1212	26.388	3.1929	-171.66	10.804	-9.7861	-1.9034	-845.61	1151.2	-15.629	832.75	1133.8	62.338	72.104	1	1	3.8122	-6.2486	-20.422	-14.373	-1.6526	8.8085	25.796	11.396	2.1596	2.5599	5.3738	-2.9762	1678.5
13.51	1352	60	NaN	-2.0835	26.458	3.3245	-171.65	10.723	-9.8665	-1.9766	-845.74	1151.3	-15.723	833.1	1133.8	63.535	73.381	1	1	3.8332	-6.2693	-20.426	-14.377	-1.6143	8.82	25.86	11.321	2.2188	2.5507	5.4341	-3.0568	1679
13.52	1353	60	NaN	-2.0627	26.501	3.3917	-171.58	10.574	-9.9903	-1.9382	-845.85	1151.5	-15.893	833.61	1133.9	63.978	71.801	1	1	3.8542	-6.2899	-20.431	-14.382	-1.5866	8.8965	25.9	11.176	2.2676	2.6066	5.4691	-3.206	1679.6
13.53	1354	60	NaN	-2.0168	26.538	3.4172	-171.56	10.538	-10.014	-1.6975	-845.97	1151.7	-15.81	833.75	1133.9	63.408	68.321	1	1	3.8752	-6.3106	-20.435	-14.386	-1.5355	8.9232	25.932	11.144	2.3397	2.6126	5.4968	-3.2426	1679.9
13.54	1355	60	NaN	-1.9932	26.545	3.4699	-171.51	10.476	-10.046	-1.6947	-846.03	1151.8	-15.801	833.93	1133.9	61.588	69.185	1	1	3.8962	-6.3313	-20.44	-14.391	-1.5121	8.9715	25.936	11.085	2.3841	2.6402	5.4961	-3.3055	1680.1
13.55	1356	60	NaN	-1.9692	26.542	3.5549	-171.44	10.41	-10.071	-1.7561	-846.07	1152	-15.796	834.14	1134	60.622	67.634	1	1	3.9172	-6.3519	-20.445	-14.396	-1.4904	9.0425	25.928	11.024	2.4268	2.6906	5.4837	-3.3714	1680.4
13.56	1357	60	NaN	-1.9398	26.535	3.6392	-171.39	10.36	-10.066	-1.8387	-846.07	1152.1	-15.732	834.3	1134	58.08	67.08	1	1	3.9382	-6.3726	-20.449	-14.4	-1.4661	9.0859	25.916	10.979	2.4722	2.7133	5.4666	-3.4209	1680.5
13.57	1358	60	NaN	-1.8959	26.519	3.6983	-171.39	10.338	-10.025	-1.8906	-846.05	1152.2	-15.605	834.41	1134	54.278	67.505	1	1	3.9592	-6.3933	-20.454	-14.405	-1.4283	9.0766	25.896	10.961	2.5309	2.6834	5.4426	-3.4433	1680.6
13.58	1359	60	NaN	-1.8168	26.475	3.7206	-171.43	10.342	-9.9821	-1.8227	-845.98	1152.3	-15.527	834.55	1134	49.05	67.99	0	1	3.9803	-6.414	-20.458	-14.409	-1.3496	9.0346	25.849	10.968	2.6307	2.6206	5.3913	-3.4416	1680.7
13.59	1360	60	NaN	-1.769	26.413	3.7255	-171.49	10.408	-10.003	-1.8154	-845.98	1152.3	-15.688	834.57	1134	40.512	67.143	0	1	4.0013	-6.4346	-20.463	-14.414	-1.296	8.9832	25.787	11.034	2.7053	2.5485	5.3246	-3.3801	1680.7
13.6	1361	60	NaN	-1.6982	26.357	3.7105	-171.67	10.504	-9.9705	-1.7688	-845.88	1152.4	-15.732	834.61	1134	31.33	60.275	0	1	4.0223	-6.4553	-20.467	-14.418	-1.2222	8.8085	25.733	11.128	2.8001	2.3532	5.2655	-3.2901	1680.6
13.61	1362	60	NaN	-1.6269	26.327	3.6788	-171.88	10.586	-9.9234	-1.6911	-845.74	1152.4	-15.703	834.68	1134.1	29.007	51.421	0	1	4.0433	-6.476	-20.472	-14.423	-1.1492	8.5949	25.704	11.209	2.8941	2.119	5.2322	-3.214	1680.6
13.62	1363	60	NaN	-1.5709	26.33	3.6376	-172.09	10.633	-9.8959	-1.6157	-845.58	1152.3	-15.656	834.82	1134.1	23.649	35.783	0	1	4.0643	-6.4966	-20.476	-14.427	-1.0921	8.3881	25.709	11.254	2.9722	1.8914	5.2322	-3.1731	1680.6
13.63	1364	60	NaN	-1.5102	26.347	3.6044	-172.4	10.682	-9.8695	-1.6264	-845.33	1152.3	-15.562	835.11	1134.2	23.649	42.396	0	1	4.0853	-6.5173	-20.481	-14.432	-1.0351	8.0739	25.73	11.3	3.0502	1.5566	5.2488	-3.132	1680.6
13.64	1365	60	NaN	-1.4807	26.363	3.6154	-172.61	10.842	-9.7463	-1.7552	-845.14	1152.3	-15.191	834.99	1134.3	24.395	44.984	0	1	4.1063	-6.538	-20.486	-14.437	-1.0225	7.8481	25.746	11.458	3.0838	1.3101	5.2608	-2.9783	1680.3
13.65	1366	60	NaN	-1.4624	26.362	3.6003	-172.79	11.011	-9.6799	-1.8639	-844.93	1152.3	-14.943	835.05	1134.3	24.029	47.513	0	1	4.1273	-6.5587	-20.49	-14.441	-1.0163	7.656	25.75	11.623	3.111	1.0973	5.2598	-2.8177	1680.1
13.66	1367	60	NaN	-1.4537	26.327	3.5987	-172.91	11.143	-9.6634	-2.0338	-844.84	1152.2	-14.827	835.25	1134.4	24.084	50.64	0	1	4.1483	-6.5793	-20.495	-14.446	-1.0175	7.5227	25.719	11.751	3.1309	0.94339	5.2241	-2.6943	1680.2
13.67	1368	60	NaN	-1.451	26.259	3.6107	-172.97	11.224	-9.6537	-2.2262	-844.87	1152.2	-14.739	835.49	1134.4	28.123	65.936	0	1	4.1693	-6.6	-20.499	-14.45	-1.0244	7.454	25.653	11.829	3.1449	0.85401	5.1542	-2.6211	1680.5
13.68	1369	60	NaN	-1.4319	26.253	3.3939	-173.09	11.333	-9.5505	-1.7324	-844.45	1152	-14.308	835.86	1134.4	35.366	77.914	0	1	4.179	-6.6095	-20.503	-14.454	-1.0031	7.3368	25.652	11.934	3.1759	0.72726	5.149	-2.5202	1680.4
13.69	1370	60	NaN	-1.458	26.216	3.3236	-173.17	11.457	-9.5189	-1.7427	-844.11	1152	-13.996	836.27	1134.4	40.253	77.133	0	1	4.1615	-6.5923	-20.504	-14.455	-1.0402	7.2496	25.616	12.057	3.1213	0.65725	5.1117	-2.398	1680.5
13.7	1371	60	NaN	-1.4831	26.191	3.3029	-173.23	11.547	-9.4861	-1.8426	-843.83	1152	-13.688	836.62	1134.4	43.345	75.29	0	1	4.1349	-6.5662	-20.507	-14.458	-1.0792	7.1782	25.591	12.148	3.0557	0.61204	5.0833	-2.31	1680.6
13.71	1372	60	NaN	-1.506	26.17	3.3067	-173.28	11.618	-9.4456	-1.9912	-843.51	1152.1	-13.303	836.97	1134.4	47.133	74.27	0	1	4.1042	-6.5359	-20.511	-14.462	-1.1203	7.1024	25.568	12.22	2.9839	0.5665	5.0567	-2.2424	1680.6
13.72	1373	60	NaN	-1.5333	26.137	3.3262	-173.35	11.689	-9.4157	-2.2154	-843.1	1152.1	-12.837	837.38	1134.4	43.992	73.667	0	1	4.061	-6.4934	-20.516	-14.467	-1.1711	7.0116	25.532	12.294	2.8899	0.5182	5.0163	-2.1736	1680.6
13.73	1374	60	NaN	-1.5597	26.099	3.3776	-173.38	11.74	-9.4868	-2.4861	-842.82	1152.1	-12.745	837.64	1134.4	47.641	71.641	0	1	4.0136	-6.4468	-20.521	-14.472	-1.2099	6.9748	25.494	12.346	2.8037	0.52796	4.9724	-2.1262	1680.6
13.74	1375	60	NaN	-1.5932	25.995	3.4524	-173.45	11.809	-9.5059	-2.862	-842.49	1152.2	-12.375	837.93	1134.4	50.179	70.335	0	1	3.9891	-6.4227	-20.525	-14.476	-1.2689	6.8785	25.389	12.414	2.7203	0.45584	4.8642	-2.0621	1680.5
13.75	1376	60	NaN	-1.621	25.893	3.4789	-173.52	11.85	-9.5272	-3.0629	-842.2	1152.2	-12.041	838.21	1134.5	46.785	71.338	0	1	3.8863	-6.3215	-20.534	-14.485	-1.3149	6.7893	25.289	12.454	2.5714	0.46784	4.7547	-2.0307	1680.5
13.76	1377	60	NaN	-1.6512	25.714	3.4082	-173.62	11.855	-9.5977	-3.0011	-841.66	1152.2	-11.59	838.7	1134.6	46.43	70.269	0	1	3.6933	-6.1316	-20.548	-14.499	-1.3583	6.6748	25.111	12.458	2.335	0.54318	4.5629	-2.041	1680.5
13.77	1378	60	NaN	-1.695	25.37	3.2231	-173.79	11.832	-9.7444	-2.7035	-840.59	1152.2	-10.797	839.58	1134.6	49.522	69.296	0	1	3.6305	-6.0698	-20.555	-14.506	-1.419	6.4895	24.77	12.432	2.2115	0.41967	4.2146	-2.0741	1680.3
13.78	1379	60	NaN	-1.7138	25.28	3.1589	-173.85	11.792	-9.7887	-2.6833	-840.01	1152.2	-10.443	840	1134.6	48.75	67.823	0	1	3.6085	-6.0482	-20.56	-14.511	-1.4492	6.4183	24.681	12.392	2.1593	0.37018	4.1204	-2.1191	1680.1
13.79	1380	60	NaN	-1.7243	25.239	3.1163	-173.88	11.813	-9.8453	-2.6676	-839.55	1152.1	-10.258	840.25	1134.6	42.872	67.091	0	1	3.6449	-6.084	-20.564	-14.515	-1.4654	6.3798	24.64	12.412	2.1795	0.29578	4.0759	-2.1029	1679.9
13.8	1381	60	NaN	-1.7564	25.197	3.2042	-173.92	11.875	-9.8779	-3.0932	-839.04	1152.1	-9.9841	840.49	1134.5	45.251	65.935	0	1	3.6827	-6.1212	-20.568	-14.519	-1.5213	6.3131	24.596	12.475	2.1614	0.19187	4.028	-2.0441	1679.6
13.81	1382	60	NaN	-1.8011	25.147	3.34	-173.97	11.943	-9.9006	-3.6738	-838.51	1152.2	-9.6957	840.75	1134.5	39.428	65.154	0	1	3.7247	-6.1625	-20.573	-14.524	-1.5957	6.2349	24.544	12.546	2.1291	0.07243	3.9716	-1.9779	1679.4
13.82	1383	60	NaN	-1.831	25.103	3.3488	-174	11.979	-9.952	-3.7771	-838.09	1152.1	-9.6207	841.01	1134.4	42.929	64.519	0	1	3.7667	-6.2039	-20.577	-14.528	-1.6316	6.1981	24.499	12.583	2.1351	-0.0057902	3.9222	-1.9445	1679.2
13.83	1384	60	NaN	-1.8651	24.982	3.3807	-174.05	12.109	-10.015	-3.9872	-837.55	1152.1	-9.5007	841.26	1134.4	45.682	64.265	0	1	3.8067	-6.2432	-20.58	-14.531	-1.6769	6.1405	24.377	12.714	2.1298	-0.10266	3.7968	-1.8179	1678.9
13.84	1385	60	NaN	-1.8928	24.796	3.3925	-174.08	12.219	-10.149	-4.1356	-837.13	1152	-9.6153	841.55	1134.3	49.515	64.506	0	1	3.7892	-6.226	-20.59	-14.541	-1.7057	6.1039	24.193	12.823	2.0835	-0.12202	3.6025	-1.7185	1678.8
13.85	1386	60	NaN	-1.9218	24.634	3.3942	-174.11	12.307	-10.245	-4.2477	-836.83	1151.9	-9.6999	841.78	1134.3	40.25	63.834	0	1	3.8138	-6.2501	-20.597	-14.548	-1.7357	6.0763	24.032	12.909	2.0781	-0.17386	3.4352	-1.6391	1678.7
13.86	1387	60	NaN	-1.9445	24.506	3.3465	-174.14	12.368	-10.281	-4.1831	-836.57	1151.9	-9.689	841.97	1134.3	32.898	64.218	0	1	3.8943	-6.3293	-20.6	-14.551	-1.7566	6.0484	23.907	12.967	2.1377	-0.28097	3.3073	-1.5839	1678.6
13.87	1388	60	NaN	-1.9418	24.37	3.1734	-174.19	12.395	-10.301	-3.6774	-836.1	1151.7	-9.6574	842.25	1134.3	28.132	63.954	0	1	3.8487	-6.2845	-20.603	-14.554	-1.7377	6.0121	23.775	12.989	2.111	-0.27239	3.1719	-1.565	1678.5
13.88	1389	60	NaN	-1.9379	24.307	3.1682	-174.25	12.359	-10.262	-3.6965	-835.74	1151.7	-9.5207	842.44	1134.3	32.197	69.346	0	1	3.7758	-6.2128	-20.607	-14.558	-1.7391	5.9511	23.714	12.953	2.0368	-0.26169	3.1067	-1.6055	1678.3
13.89	1390	60	NaN	-1.9448	24.256	3.1425	-174.28	12.284	-10.265	-3.6831	-835.39	1151.7	-9.5423	842.65	1134.4	34.818	74.417	0	1	3.8079	-6.2444	-20.609	-14.56	-1.7447	5.9247	23.663	12.876	2.0632	-0.31962	3.0547	-1.6831	1678.1
13.9	1391	60	NaN	-1.9763	24.168	3.1645	-174.33	12.033	-10.187	-3.9148	-835	1151.7	-9.4024	843.01	1134.4	38.211	78.073	0	1	3.8292	-6.2653	-20.61	-14.561	-1.789	5.8614	23.577	12.625	2.0402	-0.40385	2.9671	-1.9363	1678.1
13.91	1392	60	NaN	-2.0209	24.051	3.2254	-174.4	11.652	-10.036	-4.3155	-834.62	1151.8	-9.1049	843.49	1134.5	40.87	80.55	0	1	3.717	-6.1549	-20.611	-14.562	-1.8574	5.7659	23.461	12.242	1.8597	-0.38903	2.8497	-2.3207	1678.2
13.92	1393	60	NaN	-2.036	23.97	3.2267	-174.43	11.397	-9.9643	-4.3977	-834.45	1151.8	-9.0221	843.84	1134.6	41.364	79.049	0	1	3.6744	-6.113	-20.611	-14.562	-1.8781	5.7301	23.384	11.983	1.7963	-0.38294	2.7726	-2.5788	1678.4
13.93	1394	60	NaN	-2.0557	23.892	3.2035	-174.49	11.1	-9.7718	-4.4271	-834.06	1151.8	-8.6605	844.12	1134.8	38.851	74.085	0	1	3.6779	-6.1165	-20.61	-14.561	-1.9112	5.6522	23.311	11.681	1.7668	-0.46427	2.7015	-2.8797	1678.3
13.94	1395	60	NaN	-2.0676	23.838	3.1938	-174.52	10.908	-9.6118	-4.4674	-833.75	1151.8	-8.3397	844.26	1134.9	35.809	75.239	0	1	3.7024	-6.1405	-20.607	-14.558	-1.9354	5.6134	23.261	11.485	1.767	-0.52713	2.6544	-3.0729	1678.1
13.95	1396	60	NaN	-2.0762	23.797	3.2135	-174.5	10.694	-9.4832	-4.5994	-833.47	1151.9	-8.0494	844.51	1135.1	36.379	75.078	0	1	3.7065	-6.1445	-20.603	-14.554	-1.9584	5.6167	23.223	11.269	1.7481	-0.52784	2.6202	-3.2851	1678.1
13.96	1397	60	NaN	-2.0835	23.756	3.2582	-174.45	10.43	-9.3862	-4.8256	-833.2	1152	-7.8086	844.89	1135.2	36.602	74.193	0	1	3.6786	-6.1171	-20.598	-14.549	-1.9817	5.647	23.183	11.003	1.6969	-0.47013	2.5846	-3.5467	1678.2
13.97	1398	60	NaN	-2.0875	23.688	3.2918	-174.43	10.254	-9.3334	-5.0196	-833	1152	-7.7092	844.99	1135.2	36.363	75.197	0	1	3.648	-6.087	-20.594	-14.545	-1.9957	5.6616	23.117	10.825	1.6523	-0.42541	2.5234	-3.7199	1678.1
13.98	1399	60	NaN	-2.0928	23.576	3.2608	-174.4	9.9896	-9.2592	-5.06	-832.73	1152	-7.4929	845.2	1135.3	39.285	80.764	0	1	3.6129	-6.0524	-20.588	-14.539	-2.0097	5.6816	23.009	10.557	1.6031	-0.37079	2.4203	-3.9825	1678
13.99	1400	60	NaN	-2.0959	23.493	3.2474	-174.38	9.8075	-9.2192	-5.1227	-832.52	1151.9	-7.3121	845.33	1135.4	41.923	79.219	0	1	3.6211	-6.0606	-20.582	-14.533	-2.0211	5.6977	22.929	10.372	1.6	-0.3629	2.3464	-4.1612	1677.9
14	1401	60	NaN	-2.0976	23.416	3.2481	-174.35	9.642	-9.2031	-5.2214	-832.27	1151.9	-7.0673	845.46	1135.5	37.548	76.263	0	1	3.6309	-6.0702	-20.576	-14.527	-2.0346	5.7109	22.855	10.203	1.5963	-0.35927	2.2794	-4.3238	1677.8
14.01	1402	60	NaN	-2.0992	23.333	3.2562	-174.33	9.4693	-9.2035	-5.35	-831.95	1151.8	-6.6961	845.63	1135.5	38.096	78.529	0	1	3.5854	-6.0254	-20.571	-14.522	-2.0533	5.7124	22.776	10.026	1.5321	-0.31302	2.2057	-4.4956	1677.7
14.02	1403	60	NaN	-2.102	23.274	3.2718	-174.36	9.4118	-9.2348	-5.4847	-831.6	1151.8	-6.252	845.71	1135.5	41.124	79.443	0	1	3.4788	-5.9205	-20.566	-14.517	-2.0758	5.6618	22.718	9.9675	1.403	-0.25865	2.1526	-4.549	1677.4
14.03	1404	60	NaN	-2.101	23.233	3.2545	-174.43	9.4794	-9.3212	-5.4605	-831.35	1151.7	-6.0247	845.67	1135.5	42.594	79.681	0	1	3.3246	-5.7688	-20.56	-14.511	-2.0818	5.5933	22.677	10.035	1.2429	-0.17556	2.1174	-4.4758	1677.1
14.04	1405	60	NaN	-2.0963	23.173	3.2112	-174.55	9.6974	-9.4507	-5.3662	-831.05	1151.7	-5.7606	845.48	1135.4	38.703	70.872	0	1	3.2432	-5.6887	-20.556	-14.507	-2.0829	5.4647	22.616	10.255	1.1603	-0.22392	2.0605	-4.2523	1676.6
14.05	1406	60	NaN	-2.0897	23.11	3.1743	-174.69	9.9705	-9.6507	-5.2989	-830.76	1151.7	-5.6971	845.28	1135.3	30.181	57.574	0	1	3.165	-5.6117	-20.552	-14.503	-2.076	5.3279	22.55	10.531	1.0889	-0.28384	1.9981	-3.9721	1676.1
14.06	1407	60	NaN	-2.0844	23.059	3.1626	-174.81	10.215	-9.9055	-5.3128	-830.53	1151.7	-5.9216	845.17	1135.2	29.033	61.017	0	1	3.0085	-5.4577	-20.544	-14.495	-2.0636	5.2151	22.494	10.78	0.9449	-0.24258	1.9493	-3.715	1675.8
14.07	1408	60	NaN	-2.0895	23.015	3.1371	-174.97	10.452	-10.027	-5.3058	-830.25	1151.8	-5.7692	845.06	1135.1	29.058	60.705	0	1	2.7604	-5.2136	-20.535	-14.486	-2.0737	5.0436	22.443	11.024	0.68669	-0.17001	1.9079	-3.463	1675.4
14.08	1409	60	NaN	-2.0963	22.947	3.0949	-175.14	10.813	-10.032	-5.2489	-830.03	1151.8	-5.358	844.6	1135	28.019	59.417	0	1	2.3424	-4.8023	-20.524	-14.475	-2.0926	4.8678	22.371	11.389	0.24983	0.065445	1.8474	-3.0856	1674.7
14.09	1410	60	NaN	-2.0984	22.854	3.0534	-175.35	11.202	-10.095	-5.2135	-829.76	1151.8	-4.9804	844.25	1134.8	29.139	70.013	0	1	2.1379	-4.601	-20.516	-14.467	-2.1064	4.646	22.271	11.785	0.03147	0.044989	1.7549	-2.6821	1674.1
14.1	1411	60	NaN	-2.1002	22.748	3.0062	-175.55	11.553	-10.252	-5.1831	-829.45	1151.8	-4.8336	844.03	1134.6	34.763	78.365	0	1	2.0102	-4.4754	-20.508	-14.459	-2.1122	4.4356	22.158	12.144	-0.102	-0.039795	1.6492	-2.3154	1673.6
14.11	1412	60	NaN	-2.1057	22.652	2.9445	-175.7	11.81	-10.467	-5.125	-829.14	1151.9	-4.9798	843.9	1134.4	35.622	80.485	0	1	1.8494	-4.3172	-20.498	-14.449	-2.1107	4.2969	22.055	12.407	-0.26128	-0.020327	1.5572	-2.042	1673.1
14.12	1413	60	NaN	-2.1044	22.593	2.8707	-175.79	11.9	-10.495	-5.0045	-828.86	1151.9	-4.8444	843.91	1134.3	36.806	79.586	0	1	1.6331	-4.1043	-20.489	-14.44	-2.1099	4.2	21.993	12.5	-0.4768	0.095663	1.5035	-1.9405	1672.9
14.13	1414	60	NaN	-2.1068	22.515	2.8045	-175.93	12.015	-10.478	-4.9108	-828.52	1151.8	-4.6209	843.8	1134.2	39.491	79.645	0	1	1.3643	-3.8399	-20.483	-14.434	-2.1167	4.0648	21.912	12.619	-0.75235	0.22495	1.4293	-1.8149	1672.4
14.14	1415	60	NaN	-2.1071	22.46	2.7582	-175.96	12.032	-10.487	-4.8434	-828.21	1151.8	-4.5461	843.84	1134.1	39.711	80.261	0	1	1.1235	-3.6029	-20.474	-14.425	-2.1173	4.0326	21.855	12.637	-0.99378	0.42973	1.3813	-1.7872	1672.1
14.15	1416	60	NaN	-2.1083	22.423	2.7317	-175.93	11.975	-10.495	-4.8134	-827.94	1151.8	-4.5371	843.96	1134.1	37.632	80.712	0	1	0.90995	-3.3928	-20.463	-14.414	-2.1178	4.0606	21.817	12.581	-1.2079	0.66784	1.3539	-1.8327	1672
14.16	1417	60	NaN	-2.1156	22.384	2.7216	-175.93	11.904	-10.447	-4.8338	-827.69	1151.7	-4.4326	843.97	1134.1	37.347	78.592	0	1	0.6964	-3.1826	-20.452	-14.403	-2.1293	4.0591	21.779	12.509	-1.4329	0.87644	1.3268	-1.8935	1671.8
14.17	1418	60	NaN	-2.1289	22.349	2.7393	-175.92	11.734	-10.376	-4.9227	-827.44	1151.7	-4.2848	844.12	1134	33.97	70.977	0	1	0.57182	-3.06	-20.443	-14.394	-2.1508	4.0559	21.743	12.34	-1.579	0.99586	1.3006	-2.0537	1671.6
14.18	1419	60	NaN	-2.1382	22.289	2.7463	-175.87	11.48	-10.26	-4.9681	-827.11	1151.6	-4.0914	844.29	1134	33.461	68.216	0	1	0.6629	-3.1497	-20.438	-14.389	-2.1682	4.1002	21.685	12.083	-1.5053	0.95049	1.247	-2.3056	1671.5
14.19	1420	60	NaN	-2.1447	22.22	2.7661	-175.79	11.245	-10.155	-5.0295	-826.78	1151.5	-3.9597	844.36	1134	34.421	69.619	0	1	0.49826	-2.9877	-20.425	-14.376	-2.1814	4.1689	21.62	11.846	-1.6831	1.1812	1.1947	-2.5298	1671.2
14.2	1421	60	NaN	-2.1739	22.127	2.8349	-175.69	11.046	-10.082	-5.206	-826.59	1151.4	-3.9347	844.35	1133.9	31.318	67.498	0	1	0.2183	-2.7122	-20.408	-14.359	-2.2175	4.2669	21.529	11.644	-1.9992	1.5548	1.1215	-2.7147	1671
14.21	1422	60	NaN	-2.2537	21.988	2.9822	-175.54	10.863	-10.046	-5.5813	-826.67	1151.3	-4.0178	844.36	1133.9	33.067	65.596	0	1	0.12511	-2.6205	-20.401	-14.352	-2.3073	4.4026	21.391	11.46	-2.1822	1.7821	0.98966	-2.8924	1671.1
14.22	1423	60	NaN	-2.2526	21.944	2.9886	-175.49	10.781	-9.975	-5.5925	-826.48	1151.2	-3.9296	844.3	1133.8	30.824	59.554	0	1	0.032342	-2.5292	-20.395	-14.346	-2.3096	4.4501	21.349	11.376	-2.2773	1.9209	0.95415	-2.9703	1670.9
14.23	1424	60	NaN	-2.2502	21.902	2.9924	-175.42	10.757	-9.9859	-5.5725	-826.29	1151	-4.0304	844.14	1133.8	29.056	49.385	0	1	-0.055416	-2.4428	-20.389	-14.34	-2.3031	4.5243	21.31	11.349	-2.3585	2.0815	0.92019	-2.9916	1670.5
14.24	1425	60	NaN	-2.2488	21.858	3.0133	-175.35	10.775	-9.9999	-5.5907	-826.13	1150.9	-4.1467	843.95	1133.7	25.439	50.591	0	1	-0.19288	-2.3076	-20.384	-14.335	-2.2983	4.6032	21.269	11.364	-2.4912	2.2956	0.88516	-2.9707	1670.2
14.25	1426	60	NaN	-2.248	21.81	3.0444	-175.27	10.824	-9.9888	-5.6328	-825.98	1150.8	-4.2282	843.69	1133.7	24.55	61.967	0	1	-0.38551	-2.118	-20.378	-14.329	-2.2962	4.6789	21.223	11.411	-2.6817	2.5609	0.84491	-2.9175	1669.8
14.26	1427	60	NaN	-2.2456	21.751	3.0604	-175.2	10.897	-9.9549	-5.6288	-825.79	1150.6	-4.2977	843.36	1133.6	26.587	60.423	0	1	-0.43524	-2.0691	-20.369	-14.32	-2.2913	4.7521	21.167	11.481	-2.7266	2.683	0.79774	-2.8391	1669.2
14.27	1428	60	NaN	-2.245	21.705	3.0598	-175.16	10.938	-9.899	-5.5757	-825.62	1150.5	-4.2804	843.08	1133.4	27.136	65.279	0	1	-0.46418	-2.0406	-20.361	-14.312	-2.2895	4.796	21.118	11.526	-2.7537	2.7554	0.75638	-2.786	1668.8
14.28	1429	60	NaN	-2.2471	21.665	3.0896	-175.14	10.988	-9.8368	-5.6623	-825.51	1150.5	-4.264	842.82	1133.3	33.297	69.293	0	1	-0.49571	-2.0096	-20.357	-14.308	-2.2951	4.8169	21.074	11.579	-2.7908	2.8073	0.71725	-2.7286	1668.4
14.29	1430	60	NaN	-2.2588	21.633	3.1009	-175.12	11.035	-9.8025	-5.719	-825.43	1150.5	-4.3465	842.59	1133.2	33.577	70.798	0	1	-0.61526	-1.8919	-20.351	-14.302	-2.3059	4.8306	21.038	11.629	-2.9212	2.9387	0.68737	-2.6724	1668.1
14.3	1431	60	NaN	-2.2753	21.606	3.0755	-175.12	11.113	-9.7573	-5.6674	-825.34	1150.6	-4.4488	842.28	1133.1	35.027	71.558	0	1	-0.78073	-1.7291	-20.344	-14.295	-2.3172	4.8336	21.007	11.711	-3.0979	3.1044	0.66331	-2.5838	1667.7
14.31	1432	60	NaN	-2.2796	21.582	3.0226	-175.16	11.3	-9.5849	-5.5096	-825.2	1150.7	-4.3069	841.57	1133	33.041	66.121	0	1	-0.90429	-1.6075	-20.34	-14.291	-2.3209	4.8026	20.974	11.908	-3.2252	3.195	0.63412	-2.3832	1666.9
14.32	1433	60	NaN	-2.2811	21.572	2.9737	-175.16	11.349	-9.5376	-5.3943	-825.12	1150.7	-4.4479	841.4	1132.8	28.93	57.266	0	1	-1.0046	-1.5088	-20.337	-14.288	-2.3137	4.8092	20.957	11.963	-3.3183	3.3004	0.62038	-2.3251	1666.6
14.33	1434	60	NaN	-2.2885	21.562	2.8818	-175.16	11.427	-9.4786	-5.1575	-825.06	1150.8	-4.7003	841.12	1132.7	29.885	56.956	0	1	-1.0854	-1.4293	-20.331	-14.282	-2.3043	4.8241	20.94	12.049	-3.3897	3.3948	0.60887	-2.2325	1666.3
14.34	1435	60	NaN	-2.294	21.562	2.8196	-175.17	11.513	-9.4095	-5.0223	-825	1150.9	-4.9173	840.83	1132.6	26.712	52.619	0	1	-1.1446	-1.3711	-20.326	-14.277	-2.2976	4.8313	20.932	12.143	-3.4422	3.4602	0.60618	-2.1337	1665.9
14.35	1436	60	NaN	-2.2956	21.573	2.8084	-175.18	11.588	-9.3331	-5.0512	-824.94	1151.1	-5.0402	840.54	1132.6	25.407	51.489	0	1	-1.1762	-1.34	-20.321	-14.272	-2.296	4.8243	20.936	12.225	-3.4722	3.4843	0.61431	-2.0475	1665.6
14.36	1437	60	NaN	-2.3011	21.585	2.7947	-175.19	11.643	-9.2499	-5.0719	-824.89	1151.2	-5.1299	840.28	1132.5	23.649	47.882	0	1	-1.1843	-1.332	-20.319	-14.27	-2.2991	4.8099	20.941	12.287	-3.4834	3.478	0.62231	-1.983	1665.3
14.37	1438	60	NaN	-2.3076	21.607	2.7605	-175.21	11.682	-9.159	-5.0661	-824.85	1151.4	-5.2467	839.9	1132.4	26.086	59.746	0	1	-1.1772	-1.339	-20.317	-14.268	-2.3014	4.7975	20.956	12.334	-3.4786	3.4586	0.63843	-1.9341	1664.9
14.38	1439	60	NaN	-2.3147	21.626	2.7243	-175.26	11.697	-9.086	-5.0848	-824.83	1151.5	-5.2938	839.51	1132.4	29.456	65.7	0	1	-1.1325	-1.383	-20.316	-14.267	-2.3075	4.7483	20.968	12.356	-3.44	3.3654	0.65178	-1.9109	1664.4
14.39	1440	60	NaN	-2.3219	21.64	2.6854	-175.31	11.707	-9.0799	-5.0876	-824.82	1151.7	-5.429	839.19	1132.4	32.193	68.03	0	1	-1.0839	-1.4308	-20.315	-14.266	-2.3101	4.7055	20.977	12.371	-3.394	3.2747	0.66198	-1.8951	1664.1
14.4	1441	60	NaN	-2.327	21.65	2.6495	-175.34	11.722	-9.1368	-5.0751	-824.82	1151.8	-5.6639	838.95	1132.5	31.867	69.556	0	1	-1.0204	-1.4933	-20.314	-14.265	-2.3067	4.6802	20.985	12.388	-3.3271	3.187	0.67012	-1.8777	1663.9
14.41	1442	60	NaN	-2.3242	21.665	2.6402	-175.41	11.728	-9.1384	-5.1497	-824.82	1151.9	-5.6607	838.72	1132.5	31.829	68.346	0	1	-0.98942	-1.5238	-20.314	-14.265	-2.3066	4.6047	20.997	12.396	-3.296	3.0809	0.68283	-1.8693	1663.6
14.42	1443	60	NaN	-2.3257	21.687	2.5775	-175.51	11.719	-9.1741	-5.0416	-824.8	1152	-5.689	838.54	1132.6	30.104	61.86	0	1	-0.97856	-1.5345	-20.314	-14.265	-2.3034	4.5087	21.019	12.387	-3.282	2.9743	0.70525	-1.8781	1663.4
14.43	1444	60	NaN	-2.3305	21.726	2.5314	-175.65	11.695	-9.2823	-5.0169	-824.77	1152.1	-5.7637	838.38	1132.7	29.631	54.338	0	1	-0.78202	-1.7279	-20.314	-14.265	-2.3047	4.3792	21.057	12.364	-3.0868	2.6513	0.74258	-1.9013	1663.3
14.44	1445	60	NaN	-2.3368	21.77	2.5166	-175.8	11.66	-9.4017	-5.0914	-824.73	1152.2	-5.7926	838.28	1132.7	23.725	46.194	0	1	-0.57725	-1.9294	-20.315	-14.266	-2.3127	4.2286	21.099	12.331	-2.8899	2.2992	0.78412	-1.9353	1663.1
14.45	1446	60	NaN	-2.3445	21.813	2.5281	-175.95	11.624	-9.4986	-5.2344	-824.67	1152.3	-5.7416	838.27	1132.8	30.377	44.313	0	1	-0.36009	-2.143	-20.316	-14.267	-2.3271	4.0662	21.139	12.298	-2.6872	1.9232	0.82321	-1.9687	1663.1
14.46	1447	60	NaN	-2.3589	21.869	2.516	-176.14	11.632	-9.6616	-5.3568	-824.54	1152.5	-5.7974	838.23	1132.8	41.575	47.53	0	1	-0.059848	-2.4385	-20.318	-14.269	-2.3438	3.8787	21.192	12.309	-2.4036	1.4403	0.87384	-1.9596	1662.9
14.47	1448	60	NaN	-2.2761	21.958	2.3063	-176.25	11.639	-9.6925	-4.8263	-824.06	1152.4	-5.67	838.24	1132.8	36.095	58.801	0	1	0.26199	-2.7552	-20.32	-14.271	-2.247	3.7786	21.282	12.315	-1.9851	1.0234	0.96143	-1.9561	1662.4
14.48	1449	60	NaN	-2.2425	21.989	2.1902	-176.33	11.648	-9.6965	-4.5474	-823.81	1152.4	-5.553	838.28	1132.7	34.901	59.067	0	1	0.65243	-3.1394	-20.333	-14.284	-2.2078	3.7095	21.312	12.325	-1.5554	0.57018	0.97894	-1.9592	1662.2
14.49	1450	60	NaN	-2.2539	21.979	2.2055	-176.35	11.679	-9.7023	-4.6862	-823.73	1152.4	-5.5325	838.32	1132.7	30.075	61.032	0	1	0.9959	-3.4773	-20.347	-14.298	-2.2247	3.6803	21.299	12.359	-1.2288	0.20294	0.95294	-1.9381	1662.2
14.5	1451	60	NaN	-2.2781	21.961	2.313	-176.32	11.737	-9.7129	-5.1487	-823.65	1152.5	-5.6202	838.37	1132.6	34.842	71.257	0	1	1.032	-3.5128	-20.351	-14.302	-2.2618	3.6995	21.276	12.422	-1.2299	0.18671	0.92435	-1.8806	1662.1
14.51	1452	60	NaN	-2.2744	21.923	2.3212	-176.28	11.726	-9.6613	-5.2209	-823.58	1152.5	-5.5577	838.52	1132.6	36.398	74.569	0	1	1.068	-3.5483	-20.356	-14.307	-2.2628	3.7365	21.236	12.413	-1.1948	0.18817	0.87966	-1.8945	1662.2
14.52	1453	60	NaN	-2.3476	21.818	2.4959	-176.21	11.726	-9.611	-5.7652	-823.87	1152.6	-5.5396	838.61	1132.6	40.019	75.823	0	1	1.1041	-3.5838	-20.361	-14.312	-2.3554	3.783	21.127	12.417	-1.2513	0.19917	0.76566	-1.8953	1662.6
14.53	1454	60	NaN	-2.3662	21.734	2.5657	-176.11	11.713	-9.5682	-5.9934	-823.92	1152.6	-5.6052	838.77	1132.6	41.319	73.174	0	1	1.1401	-3.6193	-20.366	-14.317	-2.3796	3.8746	21.044	12.403	-1.2395	0.25529	0.67733	-1.9145	1662.8
14.54	1455	60	NaN	-2.3443	21.68	2.5615	-176.01	11.691	-9.5259	-6.0187	-823.8	1152.5	-5.7051	838.94	1132.5	36.913	67.574	0	1	1.1762	-3.6547	-20.371	-14.322	-2.3551	3.9807	20.994	12.377	-1.1789	0.32591	0.62255	-1.945	1662.9
14.55	1456	60	NaN	-2.3275	21.645	2.5779	-175.93	11.674	-9.475	-6.1359	-823.72	1152.4	-5.7751	839.05	1132.6	33.234	64.114	0	1	1.2123	-3.6902	-20.376	-14.327	-2.3399	4.0602	20.962	12.356	-1.1277	0.36993	0.58623	-1.971	1662.9
14.56	1457	60	NaN	-2.2969	21.616	2.5665	-175.85	11.659	-9.4165	-6.1352	-823.61	1152.2	-5.849	839.13	1132.6	31.475	51.338	0	1	1.2483	-3.7257	-20.381	-14.332	-2.3067	4.1408	20.939	12.336	-1.0584	0.41513	0.55759	-1.9957	1662.9
14.57	1458	60	NaN	-2.2583	21.562	2.5641	-175.72	11.63	-9.3355	-6.1751	-823.5	1152	-5.9971	839.23	1132.7	32.57	43.559	0	1	1.2844	-3.7612	-20.386	-14.337	-2.2644	4.2736	20.894	12.297	-0.98003	0.51238	0.50851	-2.0395	1662.8
14.58	1459	60	NaN	-2.2229	21.521	2.5565	-175.62	11.584	-9.2498	-6.1973	-823.42	1151.8	-6.0713	839.34	1132.7	34.183	42.312	0	1	1.3204	-3.7967	-20.391	-14.342	-2.2272	4.3793	20.862	12.243	-0.90682	0.58263	0.4712	-2.0989	1662.9
14.59	1460	60	NaN	-2.1899	21.496	2.5429	-175.54	11.525	-9.1796	-6.1968	-823.35	1151.6	-6.1154	839.47	1132.7	36.372	38.597	0	1	1.3565	-3.8322	-20.396	-14.347	-2.1927	4.4552	20.844	12.176	-0.83617	0.623	0.44859	-2.1708	1662.9
14.6	1461	60	NaN	-2.1548	21.477	2.5283	-175.47	11.448	-9.1491	-6.1911	-823.26	1151.4	-6.2512	839.63	1132.7	35.049	43.659	0	1	1.3925	-3.8676	-20.401	-14.352	-2.1528	4.5292	20.833	12.092	-0.76023	0.66155	0.43218	-2.2601	1663
14.61	1462	60	NaN	-2.1351	21.459	2.5245	-175.37	11.221	-9.213	-6.2159	-823.19	1151.2	-6.5905	840.2	1132.8	32.913	42.775	0	1	1.4286	-3.9031	-20.406	-14.357	-2.1222	4.6384	20.823	11.857	-0.69357	0.73524	0.41787	-2.4999	1663.5
14.62	1463	60	NaN	-2.1053	21.431	2.5168	-175.29	11.059	-9.1655	-6.2411	-823.1	1151	-6.7642	840.49	1132.8	33.899	47.576	0	1	1.4647	-3.9386	-20.411	-14.362	-2.0873	4.726	20.807	11.683	-0.6226	0.78742	0.39613	-2.6785	1663.7
14.63	1464	60	NaN	-2.052	21.421	2.471	-175.24	10.952	-9.0814	-6.1716	-822.95	1150.7	-6.8059	840.65	1132.9	35.132	43.723	0	1	1.5007	-3.9741	-20.415	-14.366	-2.0301	4.7822	20.808	11.566	-0.5294	0.80809	0.3921	-2.8008	1663.7
14.64	1465	60	NaN	-1.9959	21.422	2.423	-175.22	10.88	-8.9868	-6.0784	-822.8	1150.5	-6.7652	840.75	1132.9	35.909	61.217	0	1	1.5368	-4.0096	-20.42	-14.371	-1.9722	4.8076	20.816	11.486	-0.43545	0.79802	0.39592	-2.885	1663.6
14.65	1466	60	NaN	-1.9783	21.403	2.4469	-175.21	10.815	-8.8846	-6.125	-822.78	1150.3	-6.714	840.84	1132.9	35.446	68.324	0	1	1.5728	-4.045	-20.425	-14.376	-1.958	4.812	20.802	11.416	-0.3852	0.76699	0.37705	-2.9606	1663.7
14.66	1467	60	NaN	-1.987	21.351	2.4297	-175.18	10.744	-8.78	-6.0665	-822.83	1150	-6.826	840.93	1132.9	37.246	70.936	0	1	1.6089	-4.0805	-20.43	-14.381	-1.9609	4.8472	20.762	11.333	-0.35199	0.7667	0.33187	-3.0478	1663.8
14.67	1468	60	NaN	-1.9906	21.324	2.4393	-175.19	10.699	-8.7044	-6.0964	-822.86	1149.8	-6.8318	841.02	1132.9	36.075	74.466	0	1	1.6449	-4.116	-20.435	-14.386	-1.9653	4.8402	20.741	11.282	-0.32033	0.72423	0.30605	-3.1041	1664
14.68	1469	60	NaN	-2.0256	21.297	2.4706	-175.2	10.655	-8.6605	-6.1625	-822.98	1149.7	-6.8628	841.11	1132.9	38.055	73.04	0	1	1.681	-4.1515	-20.44	-14.391	-2.0014	4.82	20.717	11.235	-0.32044	0.66856	0.27655	-3.1559	1664.2
14.69	1470	60	NaN	-2.0638	21.292	2.4581	-175.23	10.603	-8.6256	-6.0962	-823.02	1149.7	-6.8917	841.23	1132.9	37.937	69.256	0	1	1.7171	-4.187	-20.445	-14.396	-2.0364	4.7966	20.716	11.18	-0.31938	0.60961	0.27066	-3.2158	1664.3
14.7	1471	60	NaN	-2.0187	21.38	2.2773	-175.27	10.547	-8.5519	-5.6119	-822.61	1149.4	-6.7524	841.35	1132.9	40.412	65.044	0	1	1.7531	-4.2224	-20.45	-14.401	-1.9794	4.7647	20.811	11.115	-0.22627	0.5423	0.36142	-3.2856	1664
14.71	1472	60	NaN	-2.0664	21.309	2.408	-175.3	10.527	-8.53	-6.0762	-823.03	1149.4	-6.6967	841.42	1132.9	40.243	65.246	0	1	1.9522	-4.4184	-20.449	-14.4	-2.045	4.7218	20.739	11.096	-0.092833	0.30349	0.29035	-3.3035	1664.5
14.72	1473	60	NaN	-2.087	21.299	2.4271	-175.29	10.557	-8.5733	-6.1855	-823.17	1149.4	-6.8158	841.41	1132.8	41.46	66.98	0	1	2.3175	-4.7778	-20.442	-14.393	-2.0653	4.7296	20.729	11.126	0.25214	-0.048155	0.28756	-3.2665	1664.7
14.73	1474	60	NaN	-2.1035	21.303	2.4143	-175.29	10.595	-8.6231	-6.1998	-823.24	1149.4	-6.9264	841.37	1132.8	40.793	65.854	0	1	2.6827	-5.1372	-20.434	-14.385	-2.0785	4.738	20.733	11.165	0.60426	-0.39915	0.29898	-3.2203	1664.7
14.74	1475	60	NaN	-2.1354	21.301	2.4241	-175.3	10.631	-8.6673	-6.277	-823.37	1149.4	-6.971	841.31	1132.8	40.248	66.422	0	1	3.048	-5.4966	-20.427	-14.378	-2.1115	4.7285	20.73	11.203	0.93646	-0.76814	0.30236	-3.1757	1664.8
14.75	1476	60	NaN	-2.2001	21.306	2.4817	-175.3	10.689	-8.7549	-6.4499	-823.58	1149.5	-7.0526	841.2	1132.8	40.685	66.63	0	1	3.4132	-5.856	-20.42	-14.371	-2.1794	4.722	20.729	11.266	1.2338	-1.1341	0.30884	-3.105	1664.9
14.76	1477	60	NaN	-2.2217	21.317	2.4907	-175.34	10.661	-8.7805	-6.5397	-823.66	1149.6	-6.9641	841.22	1132.7	40.677	66.541	0	1	3.702	-6.1402	-20.416	-14.367	-2.2071	4.677	20.737	11.241	1.495	-1.4632	0.32119	-3.1258	1665
14.77	1478	60	NaN	-2.1853	21.355	2.4083	-175.4	10.645	-8.7971	-6.3957	-823.6	1149.5	-6.7998	841.21	1132.7	39.695	61.09	0	1	3.7896	-6.2263	-20.419	-14.37	-2.1714	4.6139	20.776	11.224	1.6181	-1.6124	0.35661	-3.1459	1664.9
14.78	1479	60	NaN	-2.1528	21.385	2.3436	-175.44	10.646	-8.8255	-6.283	-823.54	1149.5	-6.7165	841.18	1132.7	39.627	62.628	0	1	3.8373	-6.2733	-20.423	-14.374	-2.1379	4.5739	20.807	11.224	1.6994	-1.6994	0.38374	-3.1497	1664.8
14.79	1480	60	NaN	-2.1493	21.411	2.3072	-175.45	10.671	-8.8693	-6.2083	-823.5	1149.5	-6.7364	841.13	1132.7	40.84	72.708	0	1	3.8618	-6.2974	-20.427	-14.378	-2.1311	4.5644	20.832	11.249	1.7307	-1.733	0.40541	-3.1286	1664.7
14.8	1481	60	NaN	-2.127	21.518	2.1044	-175.51	10.742	-8.9044	-5.6321	-823.18	1149.5	-6.6212	840.92	1132.7	40.467	75.377	0	1	3.834	-6.2701	-20.431	-14.382	-2.093	4.5289	20.942	11.319	1.741	-1.7411	0.51098	-3.0628	1664.2
14.81	1482	60	NaN	-2.2192	21.444	2.3074	-175.54	10.773	-8.9758	-6.2885	-823.73	1149.7	-6.619	840.89	1132.7	41.57	76.418	0	1	3.808	-6.2445	-20.434	-14.385	-2.2078	4.4674	20.861	11.356	1.6002	-1.7771	0.42659	-3.029	1664.7
14.82	1483	60	NaN	-2.2083	21.501	2.1981	-175.58	10.839	-9.001	-6.0271	-823.59	1149.6	-6.5316	840.75	1132.8	41.182	77.322	0	1	3.8257	-6.2618	-20.44	-14.391	-2.191	4.4327	20.92	11.419	1.6347	-1.8292	0.48029	-2.9716	1664.4
14.83	1484	60	NaN	-2.1821	21.585	2.0437	-175.61	10.921	-9.0306	-5.6345	-823.3	1149.6	-6.4967	840.59	1132.8	42.065	79.109	0	1	3.8168	-6.2531	-20.445	-14.396	-2.1524	4.4215	21.008	11.498	1.6644	-1.8316	0.56334	-2.8985	1664
14.84	1485	60	NaN	-2.2065	21.608	2.0498	-175.61	10.995	-9.0837	-5.711	-823.3	1149.6	-6.5622	840.46	1132.9	40.253	78.29	0	1	3.7749	-6.2119	-20.45	-14.401	-2.1772	4.4219	21.032	11.571	1.5978	-1.7901	0.58161	-2.8301	1663.8
14.85	1486	60	NaN	-2.2192	21.616	2.0317	-175.61	11.027	-9.0568	-5.6766	-823.29	1149.6	-6.4433	840.36	1132.8	40.409	78.029	0	1	3.68	-6.1185	-20.455	-14.406	-2.1927	4.4117	21.04	11.603	1.4872	-1.7068	0.58465	-2.8037	1663.7
14.86	1487	60	NaN	-2.2586	21.548	2.1835	-175.61	11.046	-9.0242	-6.1975	-823.65	1149.6	-6.3218	840.33	1132.8	41.117	77.724	0	1	3.5655	-6.0058	-20.461	-14.412	-2.2543	4.3972	20.969	11.624	1.3111	-1.6086	0.50851	-2.7873	1664.1
14.87	1488	60	NaN	-2.2848	21.522	2.2469	-175.59	11.07	-9.0003	-6.4287	-823.8	1149.7	-6.2449	840.26	1132.8	39.108	75.972	0	1	3.4219	-5.8645	-20.466	-14.417	-2.2911	4.4006	20.941	11.651	1.1308	-1.464	0.47548	-2.7659	1664.1
14.88	1489	60	NaN	-2.2866	21.558	2.1779	-175.58	11.095	-8.9835	-6.2229	-823.64	1149.6	-6.1984	840.18	1132.8	38.532	74.674	0	1	3.2987	-5.7433	-20.469	-14.42	-2.2874	4.4194	20.978	11.674	1.0113	-1.324	0.50927	-2.7459	1663.9
14.89	1490	60	NaN	-2.2706	21.636	2.0154	-175.57	11.113	-8.9783	-5.709	-823.27	1149.5	-6.1773	840.12	1132.8	39.098	73.937	0	1	3.1875	-5.6339	-20.472	-14.423	-2.2544	4.4474	21.06	11.689	0.93311	-1.1866	0.58802	-2.7333	1663.5
14.9	1491	60	NaN	-2.2987	21.617	2.009	-175.54	11.136	-9.0313	-5.728	-823.28	1149.4	-6.266	840.02	1132.8	38.958	72.014	0	1	3.0885	-5.5365	-20.474	-14.425	-2.2802	4.4809	21.042	11.71	0.80829	-1.0555	0.56819	-2.7149	1663.4
14.91	1492	60	NaN	-2.3877	21.523	2.1988	-175.55	11.094	-8.983	-6.2954	-823.72	1149.5	-5.9657	839.9	1132.8	38.057	70.237	0	1	2.9972	-5.4466	-20.476	-14.427	-2.3991	4.4407	20.947	11.67	0.5981	-1.0059	0.47079	-2.7577	1663.7
14.92	1493	60	NaN	-2.4319	21.493	2.2864	-175.59	11.046	-8.9295	-6.5619	-823.9	1149.5	-5.6611	839.8	1132.7	35.601	69.114	0	1	2.5348	-4.9916	-20.489	-14.44	-2.4629	4.3835	20.917	11.622	0.071827	-0.60804	0.42784	-2.818	1663.8
14.93	1494	60	NaN	-2.4399	21.508	2.2887	-175.62	10.989	-8.927	-6.5762	-823.85	1149.4	-5.5202	839.76	1132.7	34.169	67.896	0	1	2.2508	-4.7122	-20.499	-14.45	-2.4763	4.3466	20.934	11.563	-0.22545	-0.36562	0.43509	-2.8868	1663.7
14.94	1495	60	NaN	-2.4439	21.522	2.2883	-175.62	10.91	-8.998	-6.5754	-823.8	1149.3	-5.5863	839.77	1132.8	32.411	65.205	0	1	2.2403	-4.7018	-20.504	-14.455	-2.4779	4.3468	20.951	11.481	-0.23763	-0.35501	0.4466	-2.9741	1663.6
14.95	1496	60	NaN	-2.4477	21.542	2.3046	-175.67	10.826	-8.9964	-6.6315	-823.74	1149.3	-5.3868	839.63	1132.8	33.092	64.201	0	1	2.1489	-4.6119	-20.508	-14.459	-2.4905	4.29	20.974	11.395	-0.34162	-0.32188	0.46576	-3.0646	1663.5
14.96	1497	60	NaN	-2.4432	21.552	2.2918	-175.67	10.757	-9.0755	-6.5757	-823.7	1149.2	-5.4728	839.59	1132.8	32.591	65.629	0	1	2.0248	-4.4898	-20.512	-14.463	-2.4812	4.2917	20.987	11.322	-0.45637	-0.19808	0.47435	-3.1416	1663.4
14.97	1498	60	NaN	-2.4389	21.563	2.2843	-175.7	10.686	-9.1041	-6.5225	-823.66	1149.1	-5.417	839.53	1132.8	32.698	66.206	0	1	1.8514	-4.3192	-20.516	-14.467	-2.477	4.2634	20.999	11.249	-0.6256	-0.055725	0.48332	-3.2175	1663.3
14.98	1499	60	NaN	-2.4363	21.576	2.2898	-175.75	10.6	-9.1291	-6.4901	-823.59	1149.1	-5.3011	839.41	1132.8	32.992	67.394	0	1	1.6821	-4.1525	-20.52	-14.471	-2.4773	4.2135	21.015	11.162	-0.79518	0.060939	0.49507	-3.3091	1663.1
14.99	1500	60	NaN	-2.4345	21.59	2.3059	-175.78	10.491	-9.2391	-6.4674	-823.49	1148.9	-5.3469	839.28	1132.8	34.454	68.406	0	1	1.5311	-4.004	-20.525	-14.476	-2.4731	4.1798	21.032	11.048	-0.942	0.17587	0.50745	-3.4282	1662.8
15	1501	60	NaN	-2.4345	21.59	2.3183	-175.81	10.419	-9.2796	-6.4726	-823.45	1148.9	-5.3188	839.19	1132.7	34.291	69.255	0	1	1.4209	-3.8956	-20.532	-14.483	-2.4743	4.1504	21.033	10.976	-1.0533	0.25481	0.50133	-3.5069	1662.7
15.01	1502	60	NaN	-2.4411	21.593	2.3507	-175.85	10.303	-9.2936	-6.5282	-823.37	1148.9	-5.1582	839.15	1132.7	33.354	69.128	0	1	1.3404	-3.8164	-20.541	-14.492	-2.4883	4.0995	21.038	10.859	-1.1478	0.28309	0.49699	-3.6328	1662.6
15.02	1503	60	NaN	-2.4443	21.597	2.3695	-175.89	10.206	-9.305	-6.5503	-823.3	1148.8	-5.0066	839.12	1132.7	32.576	67.497	0	1	1.1994	-3.6775	-20.546	-14.497	-2.4975	4.0527	21.042	10.761	-1.2981	0.3752	0.49521	-3.7361	1662.5
15.03	1504	60	NaN	-2.447	21.599	2.3796	-175.93	10.148	-9.3165	-6.558	-823.24	1148.8	-4.8921	839.08	1132.7	27.257	55.867	0	1	1.0562	-3.5367	-20.554	-14.505	-2.5045	4.0171	21.043	10.703	-1.4483	0.48046	0.48937	-3.8018	1662.4
15.04	1505	60	NaN	-2.4587	21.596	2.4037	-175.95	10.126	-9.324	-6.6189	-823.22	1148.8	-4.7945	839	1132.7	26.033	41.363	0	1	0.9124	-3.3952	-20.565	-14.515	-2.5216	3.9909	21.042	10.68	-1.6092	0.59577	0.47704	-3.8351	1662.3
15.05	1506	60	NaN	-2.4761	21.611	2.4138	-175.95	10.139	-9.4013	-6.6541	-823.08	1148.8	-4.8734	838.86	1132.7	23.649	42.293	0	1	0.81764	-3.3019	-20.567	-14.518	-2.5375	3.9864	21.057	10.694	-1.7199	0.68448	0.48913	-3.8248	1662
15.06	1507	60	NaN	-2.4851	21.617	2.4108	-175.98	10.157	-9.3952	-6.6365	-823.01	1148.7	-4.7407	838.73	1132.6	24.12	56.806	0	1	0.73887	-3.2244	-20.568	-14.519	-2.5505	3.957	21.062	10.712	-1.8116	0.73253	0.49393	-3.8069	1661.8
15.07	1508	60	NaN	-2.4885	21.616	2.4309	-176	10.177	-9.3877	-6.6943	-822.96	1148.7	-4.6249	838.64	1132.6	26.793	54.626	0	1	0.70105	-3.1872	-20.579	-14.53	-2.5598	3.9251	21.061	10.731	-1.8588	0.7379	0.48231	-3.7986	1661.7
15.08	1509	60	NaN	-2.4918	21.614	2.4681	-176.02	10.203	-9.4096	-6.8201	-822.93	1148.7	-4.6002	838.58	1132.6	23.649	58.538	0	1	0.68958	-3.1759	-20.592	-14.543	-2.5683	3.9033	21.06	10.758	-1.8788	0.72739	0.46752	-3.785	1661.6
15.09	1510	60	NaN	-2.5035	21.619	2.4841	-176.02	10.252	-9.4567	-6.9032	-822.87	1148.7	-4.6326	838.52	1132.6	30.907	67.586	0	1	0.75199	-3.2373	-20.598	-14.549	-2.5818	3.8976	21.063	10.807	-1.8298	0.66031	0.46511	-3.7418	1661.5
15.1	1511	60	NaN	-2.5135	21.615	2.476	-176.01	10.29	-9.4904	-6.8875	-822.84	1148.7	-4.706	838.44	1132.6	35.19	70.252	0	1	0.7889	-3.2737	-20.602	-14.553	-2.5887	3.9098	21.06	10.845	-1.7998	0.63616	0.45761	-3.7084	1661.4
15.11	1512	60	NaN	-2.5173	21.614	2.4799	-176.02	10.306	-9.4889	-6.9148	-822.81	1148.6	-4.6788	838.41	1132.6	37.661	70.677	0	1	0.80303	-3.2876	-20.605	-14.556	-2.5944	3.9	21.059	10.86	-1.7914	0.61244	0.45361	-3.6963	1661.3
15.12	1513	60	NaN	-2.5195	21.61	2.4891	-176.03	10.316	-9.4924	-6.9637	-822.79	1148.6	-4.6615	838.42	1132.5	37.344	71.537	0	1	0.8531	-3.3368	-20.61	-14.561	-2.5989	3.8878	21.056	10.87	-1.7458	0.55094	0.44604	-3.6901	1661.3
15.13	1514	60	NaN	-2.5232	21.602	2.4913	-176.03	10.333	-9.5126	-6.9957	-822.79	1148.6	-4.6974	838.42	1132.5	35.671	72.911	0	1	0.87259	-3.356	-20.614	-14.565	-2.6024	3.8872	21.048	10.887	-1.7299	0.53119	0.43404	-3.6779	1661.3
15.14	1515	60	NaN	-2.5292	21.589	2.4657	-176.02	10.362	-9.5296	-6.9477	-822.79	1148.5	-4.7576	838.38	1132.5	35.409	71.719	0	1	0.82499	-3.3092	-20.618	-14.569	-2.6047	3.9078	21.038	10.914	-1.7797	0.59863	0.41933	-3.6553	1661.2
15.15	1516	60	NaN	-2.5288	21.579	2.4531	-176.02	10.388	-9.5195	-6.938	-822.82	1148.5	-4.7469	838.36	1132.5	35.024	71.257	0	1	0.79044	-3.2752	-20.623	-14.574	-2.6044	3.9049	21.029	10.938	-1.8139	0.62977	0.40629	-3.6362	1661.3
15.16	1517	60	NaN	-2.534	21.583	2.4845	-176.02	10.412	-9.5047	-7.0716	-822.83	1148.4	-4.7268	838.33	1132.5	34.815	71.329	0	1	0.78344	-3.2683	-20.627	-14.578	-2.6149	3.8992	21.034	10.961	-1.8315	0.63095	0.40663	-3.6169	1661.2
15.17	1518	60	NaN	-2.5324	21.586	2.496	-176.03	10.43	-9.4867	-7.1299	-822.84	1148.4	-4.6907	838.31	1132.5	35.413	70.636	0	1	0.81397	-3.2983	-20.631	-14.582	-2.6165	3.8852	21.037	10.978	-1.8026	0.5869	0.40647	-3.6035	1661.2
15.18	1519	60	NaN	-2.5222	21.585	2.4746	-176.05	10.442	-9.473	-7.0698	-822.88	1148.4	-4.6577	838.3	1132.5	35.184	69.864	0	1	0.85418	-3.3379	-20.634	-14.585	-2.6054	3.8708	21.037	10.99	-1.7512	0.53294	0.40302	-3.5954	1661.3
15.19	1520	60	NaN	-2.5207	21.603	2.4969	-176.03	10.464	-9.4835	-7.1554	-822.89	1148.4	-4.6988	838.25	1132.5	36.947	70.147	0	1	0.85068	-3.3344	-20.638	-14.589	-2.6054	3.8897	21.054	11.013	-1.7548	0.55527	0.41631	-3.5763	1661.2
15.2	1521	60	NaN	-2.5307	21.613	2.5172	-176.03	10.449	-9.5059	-7.2432	-822.96	1148.4	-4.7822	838.28	1132.5	37.61	69.22	0	1	0.80481	-3.2893	-20.642	-14.593	-2.6156	3.8893	21.064	10.998	-1.8108	0.59995	0.42245	-3.5951	1661.3
15.21	1522	60	NaN	-2.5275	21.617	2.5114	-176.02	10.453	-9.5095	-7.2277	-822.98	1148.3	-4.8177	838.26	1132.5	38.199	68.529	0	1	0.71713	-3.203	-20.646	-14.597	-2.6107	3.896	21.069	11	-1.8935	0.693	0.42335	-3.5964	1661.3
15.22	1523	60	NaN	-2.5232	21.62	2.4876	-176.02	10.457	-9.4905	-7.1461	-823.03	1148.3	-4.7992	838.23	1132.5	36.59	67.074	0	1	0.78633	-3.2711	-20.65	-14.601	-2.6042	3.9021	21.073	11.004	-1.8179	0.63099	0.42274	-3.5976	1661.3
15.23	1524	60	NaN	-2.5237	21.626	2.4551	-176.01	10.451	-9.4676	-7.0332	-823.11	1148.3	-4.7787	838.22	1132.5	31.577	64.137	0	1	0.87305	-3.3565	-20.655	-14.606	-2.6014	3.9081	21.08	10.997	-1.7284	0.55161	0.42461	-3.6091	1661.4
15.24	1525	60	NaN	-2.5133	21.636	2.4194	-175.99	10.45	-9.5142	-6.8878	-823.16	1148.3	-4.9486	838.2	1132.4	30.332	61.06	0	1	1.099	-3.5788	-20.67	-14.621	-2.5802	3.943	21.09	10.996	-1.4812	0.36425	0.41962	-3.6255	1661.4
15.25	1526	60	NaN	-2.5199	21.65	2.4689	-175.98	10.448	-9.4942	-6.9739	-823.23	1148.3	-4.9259	838.15	1132.4	27.215	58.698	0	1	1.3423	-3.8182	-20.687	-14.638	-2.5905	3.9463	21.102	10.996	-1.2483	0.12809	0.4151	-3.6415	1661.5
15.26	1527	60	NaN	-2.5233	21.66	2.4864	-175.97	10.453	-9.512	-6.9821	-823.27	1148.3	-5.0016	838.12	1132.4	25.846	60.003	0	1	1.5856	-4.0576	-20.703	-14.654	-2.5916	3.961	21.111	11.002	-1.006	-0.096538	0.40754	-3.6524	1661.5
15.27	1528	60	NaN	-2.5197	21.665	2.493	-175.96	10.454	-9.5283	-6.9417	-823.3	1148.3	-5.0815	838.09	1132.4	26.446	60.745	0	1	1.7378	-4.2074	-20.708	-14.659	-2.5838	3.9767	21.115	11.004	-0.84598	-0.23072	0.40639	-3.6553	1661.5
15.28	1529	60	NaN	-2.511	21.664	2.516	-175.95	10.447	-9.5101	-6.9118	-823.36	1148.3	-5.0796	838.05	1132.3	27.023	60.994	0	1	1.8371	-4.3051	-20.709	-14.66	-2.5742	3.9832	21.113	10.998	-0.73711	-0.32191	0.40475	-3.6619	1661.5
15.29	1530	60	NaN	-2.5125	21.659	2.5433	-175.94	10.439	-9.5111	-6.9065	-823.44	1148.3	-5.1131	838.01	1132.3	26.881	62.268	0	1	1.8125	-4.2809	-20.712	-14.663	-2.5743	3.9976	21.106	10.992	-0.7618	-0.28336	0.39436	-3.6712	1661.5
15.3	1531	60	NaN	-2.5136	21.656	2.5222	-175.96	10.426	-9.4683	-6.787	-823.47	1148.3	-4.998	837.99	1132.3	27.784	62.907	0	1	1.7981	-4.2667	-20.713	-14.664	-2.5753	3.9762	21.103	10.979	-0.77717	-0.29054	0.38999	-3.6853	1661.5
15.31	1532	60	NaN	-2.5186	21.651	2.5139	-175.94	10.427	-9.4908	-6.666	-823.52	1148.3	-5.0973	837.95	1132.3	29.404	64.41	0	1	1.7954	-4.264	-20.712	-14.663	-2.5727	4.0029	21.098	10.979	-0.77735	-0.2611	0.38586	-3.6841	1661.5
15.32	1533	60	NaN	-2.5229	21.646	2.519	-175.92	10.431	-9.5204	-6.5679	-823.57	1148.3	-5.2223	837.9	1132.2	30.401	63.212	0	1	1.7954	-4.264	-20.711	-14.662	-2.5693	4.0332	21.095	10.983	-0.77391	-0.23087	0.38315	-3.6799	1661.6
15.33	1534	60	NaN	-2.5226	21.649	2.5314	-175.94	10.424	-9.4933	-6.5081	-823.61	1148.3	-5.1606	837.86	1132.2	29.902	63.435	0	1	1.7989	-4.2675	-20.71	-14.661	-2.5691	4.0164	21.097	10.976	-0.77015	-0.25109	0.38631	-3.6854	1661.5
15.34	1535	60	NaN	-2.5281	21.659	2.5805	-175.94	10.413	-9.5094	-6.5525	-823.64	1148.3	-5.2157	837.86	1132.2	30.124	64.544	0	1	1.8113	-4.2797	-20.707	-14.658	-2.5742	4.0169	21.106	10.966	-0.7629	-0.26282	0.3984	-3.692	1661.6
15.35	1536	60	NaN	-2.5306	21.665	2.5641	-175.94	10.426	-9.4946	-6.4235	-823.65	1148.2	-5.1778	837.8	1132.2	29.865	63.221	0	1	1.8236	-4.2918	-20.704	-14.655	-2.5736	4.0141	21.112	10.978	-0.74994	-0.27777	0.40861	-3.6764	1661.5
15.36	1537	60	NaN	-2.5298	21.666	2.551	-175.94	10.45	-9.4974	-6.3014	-823.66	1148.2	-5.1872	837.77	1132.2	28.434	61.234	0	1	1.8306	-4.2987	-20.7	-14.651	-2.5682	4.0235	21.114	11.003	-0.73759	-0.27524	0.41323	-3.6483	1661.5
15.37	1538	60	NaN	-2.5283	21.666	2.5517	-175.93	10.482	-9.5178	-6.2295	-823.68	1148.2	-5.2524	837.74	1132.2	27.01	59.212	0	1	1.7573	-4.2265	-20.697	-14.648	-2.562	4.0393	21.114	11.035	-0.80471	-0.18723	0.41679	-3.613	1661.5
15.38	1539	60	NaN	-2.5288	21.671	2.5599	-175.92	10.515	-9.5362	-6.2091	-823.69	1148.2	-5.3254	837.7	1132.2	25.99	54.051	0	1	1.6415	-4.1126	-20.693	-14.644	-2.5593	4.0494	21.118	11.068	-0.91782	-0.063152	0.42492	-3.5765	1661.5
15.39	1540	60	NaN	-2.5253	21.678	2.5756	-175.92	10.532	-9.4902	-6.2161	-823.69	1148.2	-5.2113	837.66	1132.1	24.384	43.121	0	1	1.6275	-4.0989	-20.69	-14.641	-2.56	4.0485	21.123	11.088	-0.93244	-0.050352	0.43252	-3.5539	1661.4
15.4	1541	60	NaN	-2.5187	21.681	2.5713	-175.91	10.572	-9.4939	-6.1616	-823.68	1148.2	-5.2396	837.6	1132.1	23.649	46	0	1	1.6125	-4.0841	-20.688	-14.639	-2.5505	4.0606	21.126	11.127	-0.93794	-0.023486	0.43787	-3.5117	1661.4
15.41	1542	60	NaN	-2.5027	21.674	2.5746	-175.89	10.6	-9.5035	-6.121	-823.7	1148.2	-5.2806	837.58	1132.1	23.987	40.485	0	1	1.5422	-4.0149	-20.683	-14.634	-2.5317	4.0814	21.119	11.155	-0.9895	0.066455	0.4353	-3.4793	1661.4
15.42	1543	60	NaN	-2.4817	21.665	2.5793	-175.87	10.611	-9.4962	-6.0809	-823.72	1148.2	-5.2749	837.58	1132.1	24.833	37.401	0	1	1.4633	-3.9373	-20.679	-14.63	-2.5095	4.0985	21.108	11.167	-1.0461	0.16117	0.42885	-3.4629	1661.4
15.43	1544	60	NaN	-2.4641	21.662	2.5672	-175.88	10.617	-9.4588	-5.9973	-823.72	1148.2	-5.1946	837.56	1132	23.649	38.519	0	1	1.3725	-3.8479	-20.676	-14.627	-2.4918	4.0968	21.105	11.174	-1.1193	0.2489	0.42967	-3.4528	1661.4
15.44	1545	60	NaN	-2.4446	21.662	2.5823	-175.87	10.667	-9.4209	-6.0163	-823.73	1148.2	-5.0848	837.42	1132	23.649	37.63	0	1	1.2364	-3.714	-20.672	-14.623	-2.4767	4.0961	21.103	11.225	-1.2403	0.3821	0.43172	-3.3976	1661.2
15.45	1546	60	NaN	-2.4366	21.663	2.5865	-175.86	10.698	-9.4203	-6.0229	-823.73	1148.2	-5.0963	837.34	1132	24.714	52.58	0	1	1.1035	-3.5832	-20.668	-14.619	-2.4685	4.1069	21.104	11.256	-1.365	0.52368	0.43643	-3.3626	1661.1
15.46	1547	60	NaN	-2.4224	21.661	2.578	-175.86	10.703	-9.41	-5.9894	-823.74	1148.2	-5.0701	837.29	1132	25.031	56.335	0	1	1.0265	-3.5075	-20.665	-14.616	-2.4541	4.1127	21.102	11.262	-1.4275	0.60525	0.437	-3.3535	1661.1
15.47	1548	60	NaN	-2.4041	21.659	2.5664	-175.86	10.695	-9.3968	-5.9515	-823.76	1148.2	-5.0246	837.27	1131.9	25.821	59.694	0	1	0.92568	-3.4082	-20.661	-14.612	-2.4361	4.1125	21.098	11.256	-1.5104	0.70428	0.43768	-3.3557	1661.1
15.48	1549	60	NaN	-2.3972	21.665	2.57	-175.85	10.703	-9.4217	-5.9891	-823.75	1148.2	-5.0908	837.24	1131.9	27.289	59.659	0	1	0.80841	-3.2929	-20.656	-14.607	-2.4282	4.1154	21.103	11.265	-1.6198	0.82252	0.44699	-3.3427	1661.1
15.49	1550	60	NaN	-2.3928	21.67	2.596	-175.85	10.71	-9.4	-6.0763	-823.76	1148.2	-5.0564	837.16	1131.9	26.231	55.776	0	1	0.76097	-3.2462	-20.653	-14.604	-2.428	4.112	21.106	11.274	-1.667	0.86588	0.45307	-3.3296	1661
15.5	1551	60	NaN	-2.3937	21.674	2.6054	-175.85	10.731	-9.3634	-6.1439	-823.77	1148.2	-4.9602	837.05	1131.8	26.256	57.098	0	1	0.76448	-3.2496	-20.65	-14.601	-2.4345	4.1083	21.107	11.298	-1.67	0.85866	0.45702	-3.3033	1660.9
15.51	1552	60	NaN	-2.3975	21.677	2.5843	-175.9	10.77	-9.3211	-6.1275	-823.77	1148.2	-4.8501	836.89	1131.7	25.907	54.586	0	1	0.66172	-3.1485	-20.648	-14.599	-2.4415	4.0605	21.108	11.339	-1.7798	0.91204	0.45933	-3.2601	1660.7
15.52	1553	60	NaN	-2.4003	21.678	2.5526	-175.96	10.808	-9.2909	-6.068	-823.77	1148.2	-4.7749	836.75	1131.6	23.904	55.853	0	1	0.56813	-3.0564	-20.646	-14.597	-2.4449	3.9918	21.106	11.379	-1.8768	0.93537	0.46089	-3.2173	1660.6
15.53	1554	60	NaN	-2.3961	21.673	2.568	-175.96	10.801	-9.3015	-6.1167	-823.79	1148.2	-4.7913	836.73	1131.6	25.209	54.343	0	1	0.49461	-2.9841	-20.641	-14.592	-2.4419	3.9945	21.101	11.373	-1.9473	1.0105	0.45961	-3.219	1660.6
15.54	1555	60	NaN	-2.3968	21.681	2.5741	-175.96	10.789	-9.3302	-6.1615	-823.77	1148.2	-4.8451	836.72	1131.6	23.715	52.365	0	1	0.38859	-2.8797	-20.638	-14.589	-2.4422	3.9919	21.107	11.363	-2.0537	1.1122	0.46882	-3.2261	1660.6
15.55	1556	60	NaN	-2.4042	21.678	2.6049	-175.93	10.762	-9.3321	-6.2761	-823.76	1148.2	-4.8035	836.73	1131.5	23.649	52.261	0	1	0.27781	-2.7707	-20.635	-14.586	-2.455	4.0238	21.102	11.337	-2.1772	1.2531	0.46751	-3.2489	1660.6
15.56	1557	60	NaN	-2.4119	21.669	2.6383	-175.91	10.742	-9.322	-6.3889	-823.77	1148.2	-4.7403	836.72	1131.5	25.481	51.21	0	1	0.19166	-2.686	-20.633	-14.584	-2.4688	4.0338	21.092	11.319	-2.2771	1.3479	0.45967	-3.2651	1660.6
15.57	1558	60	NaN	-2.4161	21.654	2.6544	-175.93	10.736	-9.32	-6.4426	-823.77	1148.2	-4.7267	836.69	1131.5	24.333	51.784	0	1	0.098785	-2.5946	-20.63	-14.581	-2.4753	4.0115	21.077	11.314	-2.3765	1.4169	0.4464	-3.2676	1660.6
15.58	1559	60	NaN	-2.4162	21.626	2.6341	-175.93	10.726	-9.3567	-6.3943	-823.78	1148.2	-4.8366	836.69	1131.5	23.649	48.974	0	1	-0.034632	-2.4633	-20.626	-14.577	-2.47	4.0157	21.048	11.304	-2.5046	1.5524	0.42115	-3.2733	1660.6
15.59	1560	60	NaN	-2.4276	21.558	2.6132	-175.96	10.69	-9.3287	-6.3552	-823.83	1148.2	-4.7433	836.71	1131.4	25.364	49.992	0	1	-0.13573	-2.3638	-20.624	-14.575	-2.4832	3.9874	20.978	11.27	-2.6189	1.6236	0.35455	-3.3043	1660.6
15.6	1561	60	NaN	-2.431	21.5	2.5962	-175.97	10.673	-9.3103	-6.3292	-823.87	1148.2	-4.6926	836.7	1131.3	23.677	47.099	0	1	-0.20935	-2.2914	-20.621	-14.572	-2.4875	3.975	20.918	11.254	-2.6969	1.6836	0.29682	-3.3178	1660.7
15.61	1562	60	NaN	-2.4329	21.442	2.59	-175.98	10.661	-9.3104	-6.3331	-823.89	1148.2	-4.6836	836.68	1131.3	23.649	40.703	0	1	-0.31932	-2.1832	-20.618	-14.569	-2.4898	3.9669	20.858	11.245	-2.8091	1.7838	0.23996	-3.3246	1660.7
15.62	1563	60	NaN	-2.4381	21.382	2.5942	-175.99	10.643	-9.3192	-6.3648	-823.9	1148.2	-4.6802	836.68	1131.2	25.03	45.246	0	1	-0.36342	-2.1398	-20.615	-14.566	-2.4963	3.9546	20.797	11.229	-2.8597	1.8148	0.18118	-3.3371	1660.7
15.63	1564	60	NaN	-2.447	21.344	2.5927	-176	10.616	-9.2916	-6.3817	-823.89	1148.2	-4.5923	836.72	1131.2	24.191	42.774	0	1	-0.27217	-2.2296	-20.613	-14.564	-2.5087	3.9428	20.757	11.204	-2.7809	1.7133	0.1438	-3.3599	1660.7
15.64	1565	60	NaN	-2.4495	21.293	2.6009	-175.98	10.607	-9.3373	-6.4347	-823.9	1148.2	-4.7096	836.76	1131.2	24.697	44.983	0	1	-0.3339	-2.1688	-20.611	-14.562	-2.5091	3.9573	20.704	11.196	-2.843	1.7885	0.092885	-3.3655	1660.7
15.65	1566	60	NaN	-2.4558	21.213	2.5812	-175.98	10.602	-9.3391	-6.4035	-823.89	1148.3	-4.6993	836.78	1131.1	24.997	40.63	0	1	-0.45136	-2.0532	-20.609	-14.56	-2.5146	3.9612	20.621	11.194	-2.9659	1.908	0.012292	-3.3653	1660.8
15.66	1567	60	NaN	-2.4629	21.123	2.5577	-175.97	10.596	-9.3394	-6.3624	-823.91	1148.3	-4.6869	836.81	1131	24.444	38.784	0	1	-0.56233	-1.944	-20.605	-14.556	-2.5208	3.976	20.527	11.192	-3.0831	2.032	-0.078062	-3.3644	1660.8
15.67	1568	60	NaN	-2.4693	21.035	2.553	-175.94	10.587	-9.3652	-6.379	-823.95	1148.3	-4.7484	836.88	1131	24.029	38.177	0	1	-0.65243	-1.8554	-20.602	-14.553	-2.5255	4.0083	20.437	11.186	-3.1779	2.1529	-0.16453	-3.367	1660.9
15.68	1569	60	NaN	-2.4803	20.94	2.5667	-175.94	10.581	-9.3376	-6.4409	-823.95	1148.4	-4.6425	836.93	1131	23.649	36.56	0	1	-0.60048	-1.9065	-20.598	-14.549	-2.5424	3.9967	20.339	11.182	-3.1428	2.0902	-0.25888	-3.3671	1661
15.69	1570	60	NaN	-2.5015	20.771	2.6068	-175.92	10.596	-9.2993	-6.61	-823.94	1148.5	-4.5148	836.97	1130.9	23.649	37.432	0	1	-0.60999	-1.8971	-20.596	-14.547	-2.5738	4.0039	20.164	11.202	-3.1838	2.1068	-0.43217	-3.3446	1661
15.7	1571	60	NaN	-2.5195	20.621	2.5624	-175.9	10.602	-9.3026	-6.5685	-823.86	1148.5	-4.5032	837.02	1130.8	23.649	37.298	0	1	-0.68334	-1.825	-20.595	-14.546	-2.5908	4.0277	20.012	11.211	-3.2741	2.2027	-0.58305	-3.3352	1661
15.71	1572	60	NaN	-2.5541	20.407	2.5295	-175.88	10.622	-9.3264	-6.5376	-823.86	1148.5	-4.5566	837.07	1130.8	34.959	38.917	0	1	-0.6347	-1.8728	-20.591	-14.542	-2.6225	4.0548	19.796	11.233	-3.2572	2.182	-0.79489	-3.3093	1661
15.72	1573	60	NaN	-2.6149	20.059	2.5682	-175.85	10.672	-9.337	-6.6352	-824.09	1148.5	-4.5875	837.07	1130.7	43.823	39.028	0	1	-0.5755	-1.9311	-20.587	-14.538	-2.6855	4.0749	19.446	11.285	-3.261	2.1438	-1.1416	-3.2535	1661.3
15.73	1574	60	NaN	-2.6333	19.725	2.3744	-175.85	10.674	-9.3017	-5.959	-824.43	1148.4	-4.4965	837.12	1130.7	44.842	42.607	0	1	-0.56162	-1.9447	-20.586	-14.537	-2.6837	4.1031	19.115	11.284	-3.2453	2.1584	-1.4707	-3.2528	1661.6
15.74	1575	60	NaN	-2.6631	19.362	2.3814	-175.82	10.691	-9.3017	-5.9378	-824.74	1148.3	-4.5088	837.18	1130.6	47.872	39.27	0	1	-0.53619	-1.9698	-20.584	-14.535	-2.7123	4.1327	18.753	11.3	-3.2485	2.163	-1.831	-3.2356	1662
15.75	1576	60	NaN	-2.7121	19.054	2.4731	-175.79	10.719	-9.2942	-6.0652	-824.99	1148.2	-4.5005	837.23	1130.6	50.141	39.153	0	1	-0.47992	-2.0251	-20.584	-14.535	-2.7661	4.1608	18.446	11.327	-3.246	2.1357	-2.1371	-3.208	1662.3
15.76	1577	60	NaN	-2.762	18.87	2.6115	-175.76	10.744	-9.284	-6.2932	-825.13	1148.2	-4.4685	837.26	1130.6	51.516	40.987	0	1	-0.4521	-2.0525	-20.582	-14.533	-2.8249	4.1771	18.262	11.352	-3.277	2.1246	-2.3205	-3.1815	1662.5
15.77	1578	60	NaN	-2.7912	18.845	2.7648	-175.75	10.753	-9.2857	-6.6285	-825.15	1148.2	-4.4382	837.28	1130.5	52.909	42.806	0	1	-0.43126	-2.073	-20.581	-14.532	-2.8667	4.1751	18.235	11.363	-3.2979	2.1021	-2.3461	-3.1686	1662.5
15.78	1579	60	NaN	-2.8166	18.829	2.8235	-175.73	10.766	-9.2914	-6.6427	-825.2	1148.2	-4.4038	837.3	1130.5	52.95	40.521	0	1	-0.31562	-2.1868	-20.581	-14.532	-2.8938	4.195	18.218	11.377	-3.2094	2.0082	-2.3624	-3.1546	1662.6
15.79	1580	60	NaN	-2.8387	18.812	2.8167	-175.71	10.772	-9.306	-6.5159	-825.3	1148.2	-4.4041	837.3	1130.5	52.647	41.467	0	1	-0.28246	-2.2194	-20.581	-14.532	-2.9115	4.2173	18.202	11.383	-3.194	1.9978	-2.3793	-3.1491	1662.7
15.8	1581	60	NaN	-2.8564	18.806	2.8016	-175.7	10.778	-9.3236	-6.3805	-825.42	1148.2	-4.4028	837.31	1130.5	52.924	44.256	0	1	-0.34525	-2.1576	-20.582	-14.533	-2.9246	4.2337	18.196	11.388	-3.2698	2.0761	-2.3852	-3.1449	1662.8
15.81	1582	60	NaN	-2.8649	18.839	2.7946	-175.69	10.786	-9.3416	-6.2452	-825.54	1148.2	-4.382	837.31	1130.5	52.302	42.338	0	1	-0.25912	-2.2424	-20.584	-14.535	-2.9291	4.2452	18.229	11.397	-3.1883	2.0028	-2.3555	-3.1385	1662.9
15.82	1583	60	NaN	-2.8606	18.936	2.8002	-175.69	10.801	-9.3582	-6.0937	-825.66	1148.3	-4.3351	837.24	1130.5	51.842	43.21	0	1	-0.14671	-2.353	-20.587	-14.538	-2.9212	4.2519	18.323	11.414	-3.068	1.8989	-2.2637	-3.1236	1663
15.83	1584	60	NaN	-2.8714	19.034	2.8677	-175.75	10.845	-9.37	-6.2183	-825.73	1148.4	-4.3201	837.1	1130.5	52.192	43.769	0	1	-0.010037	-2.4875	-20.59	-14.541	-2.9368	4.1882	18.417	11.462	-2.9469	1.7007	-2.1729	-3.0791	1662.9
15.84	1585	60	NaN	-2.8631	19.198	2.9037	-175.72	10.815	-9.4288	-6.2342	-825.81	1148.5	-4.3988	837.17	1130.5	51.776	44.869	0	1	0.12452	-2.6199	-20.594	-14.545	-2.9263	4.2213	18.577	11.436	-2.8018	1.6014	-2.0173	-3.1087	1663.1
15.85	1586	60	NaN	-2.8502	19.356	2.8705	-175.74	10.811	-9.4352	-6.0646	-825.86	1148.6	-4.3528	837.14	1130.5	51.557	42.963	0	1	0.24004	-2.7336	-20.601	-14.552	-2.9092	4.2048	18.73	11.436	-2.6692	1.4712	-1.8702	-3.1157	1663.1
15.86	1587	60	NaN	-2.8447	19.521	2.802	-175.79	10.815	-9.4003	-5.8111	-825.9	1148.7	-4.1997	837.07	1130.5	52.355	44.337	0	1	0.30112	-2.7937	-20.607	-14.558	-2.9002	4.155	18.893	11.444	-2.5991	1.3614	-1.7141	-3.1147	1663.1
15.87	1588	60	NaN	-2.8566	19.758	2.7768	-175.77	10.749	-9.3997	-5.6881	-825.97	1148.8	-4.0983	837.17	1130.5	52.709	44.724	0	1	0.33918	-2.8311	-20.614	-14.565	-2.9114	4.1796	19.126	11.38	-2.5722	1.3485	-1.4879	-3.185	1663.2
15.88	1589	60	NaN	-2.8524	19.907	2.7878	-175.77	10.739	-9.4259	-5.6769	-826.1	1148.9	-4.1391	837.13	1130.5	53.838	46.998	0	1	0.60111	-3.0889	-20.626	-14.577	-2.9053	4.1762	19.275	11.372	-2.3042	1.0874	-1.3512	-3.2047	1663.3
15.89	1590	60	NaN	-2.8257	20.066	2.7436	-175.78	10.718	-9.454	-5.4516	-826.17	1148.9	-4.1909	837.09	1130.5	53.458	45.348	0	1	0.86304	-3.3466	-20.637	-14.588	-2.8691	4.1796	19.432	11.352	-2.0061	0.83304	-1.2054	-3.2361	1663.4
15.9	1591	60	NaN	-2.7954	20.276	2.7339	-175.78	10.679	-9.4908	-5.3252	-826.23	1149	-4.2611	837.07	1130.5	50.685	44.029	0	1	1.125	-3.6043	-20.649	-14.6	-2.8321	4.1811	19.64	11.315	-1.7071	0.57673	-1.0085	-3.2852	1663.4
15.91	1592	60	NaN	-2.7722	20.5	2.7807	-175.79	10.627	-9.5119	-5.3952	-826.29	1149	-4.2853	837.04	1130.5	49.693	40.748	0	1	1.2912	-3.7679	-20.658	-14.609	-2.8104	4.1698	19.862	11.266	-1.5192	0.40192	-0.79664	-3.3437	1663.4
15.92	1593	60	NaN	-2.7603	20.625	2.8497	-175.82	10.582	-9.4631	-5.5809	-826.4	1149.1	-4.1302	836.98	1130.5	47.018	40.701	0	1	1.3263	-3.8025	-20.665	-14.616	-2.8102	4.1325	19.984	11.223	-1.4839	0.33005	-0.68101	-3.3935	1663.5
15.93	1594	60	NaN	-2.7333	20.704	2.8251	-175.81	10.539	-9.473	-5.4498	-826.55	1149.1	-4.1409	836.93	1130.5	42.826	41.668	0	1	1.0512	-3.5317	-20.673	-14.624	-2.7784	4.1422	20.064	11.178	-1.7272	0.61049	-0.6091	-3.4458	1663.6
15.94	1595	60	NaN	-2.6885	20.81	2.8292	-175.83	10.467	-9.4389	-5.3725	-826.74	1149	-4.0174	836.85	1130.5	40.106	39.887	0	1	0.82087	-3.3051	-20.682	-14.633	-2.7351	4.1251	20.171	11.106	-1.9143	0.82003	-0.51046	-3.5268	1663.7
15.95	1596	60	NaN	-2.6653	20.889	2.9045	-175.84	10.398	-9.4086	-5.4897	-827.01	1149.1	-3.9114	836.78	1130.5	23.649	38.766	0	1	1.0053	-3.4866	-20.69	-14.641	-2.7197	4.1031	20.25	11.038	-1.7144	0.61654	-0.44051	-3.6034	1663.9
15.96	1597	60	NaN	-2.6627	20.938	3.0295	-175.84	10.339	-9.4024	-5.751	-827.31	1149.2	-3.8837	836.71	1130.5	27.244	39.498	0	1	1.1897	-3.668	-20.699	-14.65	-2.727	4.0913	20.298	10.98	-1.5373	0.42329	-0.40104	-3.6698	1664.1
15.97	1598	60	NaN	-2.6245	21.024	3.0961	-175.83	10.263	-9.4059	-5.8507	-827.53	1149.2	-3.8796	836.61	1130.6	23.649	40.498	0	1	1.3741	-3.8495	-20.707	-14.658	-2.6923	4.0975	20.386	10.902	-1.3182	0.24806	-0.32146	-3.756	1664.2
15.98	1599	60	NaN	-2.6162	21.069	3.1542	-175.83	10.188	-9.4031	-5.9709	-827.69	1149.1	-3.8656	836.62	1130.6	28.463	37.907	0	1	1.5585	-4.0309	-20.715	-14.666	-2.6887	4.101	20.432	10.825	-1.1302	0.070121	-0.28309	-3.842	1664.4
15.99	1600	60	NaN	-2.6022	21.112	3.1622	-175.83	10.143	-9.3878	-5.958	-827.84	1149.1	-3.818	836.57	1130.7	26.53	37.214	0	1	1.7429	-4.2124	-20.724	-14.675	-2.6759	4.0964	20.476	10.778	-0.933	-0.11594	-0.24746	-3.897	1664.5
16	1601	60	NaN	-2.584	21.163	3.1274	-175.84	10.096	-9.3647	-5.8035	-828.01	1149.1	-3.7551	836.52	1130.7	25.693	37.753	0	1	1.9273	-4.3938	-20.732	-14.683	-2.6545	4.0928	20.53	10.729	-0.72724	-0.30102	-0.2026	-3.9544	1664.6
16.01	1602	60	NaN	-2.5675	21.225	3.0765	-175.84	10.043	-9.3447	-5.5812	-828.22	1149.1	-3.7094	836.5	1130.7	23.975	39.615	0	1	2.2321	-4.6937	-20.734	-14.685	-2.6319	4.0974	20.594	10.675	-0.39986	-0.59629	-0.14042	-4.0106	1664.8
16.02	1603	60	NaN	-2.5654	21.284	3.0725	-175.82	10.047	-9.3522	-5.5208	-828.38	1149.1	-3.7449	836.43	1130.7	24.188	39.822	0	1	2.7317	-5.1854	-20.726	-14.677	-2.6265	4.1145	20.653	10.678	0.10519	-1.0709	-0.07255	-3.9993	1664.9
16.03	1604	60	NaN	-2.572	21.373	3.0614	-175.82	10.028	-9.3325	-5.4591	-828.47	1149.1	-3.6891	836.42	1130.7	23.649	37.829	0	1	2.9165	-5.3673	-20.726	-14.677	-2.6329	4.1169	20.742	10.66	0.2836	-1.2503	0.01538	-4.0177	1665
16.04	1605	60	NaN	-2.5921	21.47	3.0848	-175.82	10.029	-9.3208	-5.4905	-828.58	1149.1	-3.6532	836.39	1130.8	24.847	38.489	0	1	2.9992	-5.4486	-20.729	-14.68	-2.6553	4.1173	20.838	10.661	0.3439	-1.3313	0.10853	-4.0196	1665.1
16.05	1606	60	NaN	-2.618	21.585	3.1303	-175.82	10.032	-9.319	-5.5739	-828.73	1149.2	-3.635	836.37	1130.8	23.785	37.883	0	1	3.0098	-5.459	-20.731	-14.682	-2.6847	4.1134	20.953	10.664	0.32507	-1.3456	0.22235	-4.0175	1665.2
16.06	1607	60	NaN	-2.6414	21.729	3.1737	-175.82	10.029	-9.3303	-5.6492	-828.91	1149.2	-3.6413	836.39	1130.8	25.146	36.79	0	1	3.035	-5.4838	-20.729	-14.68	-2.7105	4.1067	21.096	10.662	0.32443	-1.377	0.36724	-4.0184	1665.4
16.07	1608	60	NaN	-2.6554	21.9	3.1668	-175.82	10.047	-9.3735	-5.63	-829.01	1149.3	-3.7424	836.4	1130.9	24.798	39.544	0	1	3.0713	-5.5195	-20.725	-14.676	-2.7203	4.113	21.266	10.681	0.35095	-1.4065	0.5405	-3.9952	1665.5
16.08	1609	60	NaN	-2.5839	22.118	3.0113	-175.81	10.058	-9.3899	-5.1837	-828.59	1149.3	-3.7783	836.42	1130.9	24.686	40.167	0	1	3.0894	-5.5373	-20.721	-14.672	-2.6323	4.144	21.483	10.692	0.45707	-1.3933	0.76247	-3.9794	1665.1
16.09	1610	60	NaN	-2.5626	22.305	2.8135	-175.8	10.068	-9.3963	-4.5903	-828.19	1149.3	-3.7907	836.47	1130.9	23.649	38.277	0	1	3.0929	-5.5408	-20.715	-14.666	-2.5901	4.1697	21.671	10.702	0.50278	-1.3711	0.95593	-3.9642	1664.8
16.1	1611	60	NaN	-2.5937	22.395	2.713	-175.81	10.075	-9.3734	-4.3045	-828.13	1149.4	-3.7315	836.52	1130.9	25.42	38.369	0	1	3.0261	-5.475	-20.708	-14.659	-2.6134	4.1676	21.761	10.709	0.41263	-1.3074	1.054	-3.9495	1664.8
16.11	1612	60	NaN	-2.646	22.377	2.7649	-175.83	10.079	-9.3135	-4.5053	-828.48	1149.5	-3.5871	836.56	1131	26.098	36.117	0	1	3.0453	-5.4939	-20.697	-14.648	-2.6776	4.1357	21.739	10.716	0.36765	-1.3582	1.0424	-3.932	1665.1
16.12	1613	60	NaN	-2.6299	22.432	2.6427	-175.83	10.096	-9.2765	-4.084	-828.4	1149.6	-3.5391	836.62	1131	42.461	39.944	0	1	3.2299	-5.6756	-20.68	-14.631	-2.6486	4.1508	21.792	10.736	0.58127	-1.5248	1.1117	-3.8953	1665.1
16.13	1614	60	NaN	-2.6185	22.398	2.6338	-175.81	10.103	-9.2905	-3.9514	-828.46	1149.6	-3.6568	836.69	1131	45.438	37.851	0	1	2.9618	-5.4118	-20.67	-14.621	-2.6286	4.1807	21.757	10.744	0.3332	-1.2311	1.0866	-3.8775	1665.3
16.14	1615	60	NaN	-2.5735	22.386	2.5684	-175.8	10.099	-9.251	-3.5649	-828.29	1149.6	-3.6249	836.76	1131.1	49.185	40.2	0	1	2.5832	-5.0393	-20.662	-14.613	-2.5715	4.2021	21.746	10.739	0.011769	-0.83716	1.084	-3.8744	1665.2
16.15	1616	60	NaN	-2.5115	22.303	2.5808	-175.79	10.076	-9.1897	-3.2998	-828.28	1149.7	-3.5485	836.84	1131.1	50.16	39.751	0	1	2.5552	-5.0117	-20.653	-14.604	-2.503	4.2219	21.662	10.717	0.052259	-0.78982	1.0093	-3.8873	1665.2
16.16	1617	60	NaN	-2.4547	22.063	2.7993	-175.75	10.027	-9.1573	-3.5495	-828.78	1149.9	-3.5829	836.99	1131.1	54.498	43.185	0	1	2.486	-4.9436	-20.643	-14.594	-2.4536	4.2484	21.417	10.673	0.032368	-0.69518	0.77398	-3.921	1665.9
16.17	1618	60	NaN	-2.3689	21.944	2.8352	-175.75	9.9542	-9.1119	-3.3679	-828.75	1149.9	-3.5342	837.14	1131.1	55.697	32.794	0	1	2.1129	-4.5765	-20.623	-14.574	-2.3632	4.2523	21.298	10.6	-0.25027	-0.32415	0.67581	-3.9739	1666
16.18	1619	60	NaN	-2.2593	21.769	2.8879	-175.72	9.8565	-9.0141	-3.164	-828.65	1149.8	-3.436	837.39	1131.1	54.744	57.032	0	1	1.7398	-4.2094	-20.602	-14.553	-2.25	4.2862	21.124	10.501	-0.51011	0.076778	0.52164	-4.0526	1666.1
16.19	1620	60	NaN	-2.1866	21.663	2.9345	-175.69	9.8097	-8.9567	-3.0757	-828.56	1149.8	-3.4027	837.53	1131.1	56.357	74.582	0	1	1.3668	-3.8423	-20.582	-14.533	-2.1754	4.3183	21.018	10.454	-0.80858	0.47596	0.43593	-4.079	1666.2
16.2	1621	60	NaN	-2.1003	21.582	2.9809	-175.63	9.8305	-8.896	-2.9654	-828.39	1149.8	-3.4477	837.57	1131.1	51.787	74.684	0	1	1.5055	-3.9788	-20.573	-14.524	-2.0837	4.387	20.937	10.476	-0.57826	0.40823	0.36387	-4.0476	1666.1
16.21	1622	60	NaN	-1.9299	21.438	3.0439	-175.5	9.9083	-8.7506	-2.6568	-828	1149.8	-3.5244	837.63	1131	49.026	73.668	0	1	1.5298	-4.0027	-20.56	-14.511	-1.9001	4.5342	20.792	10.554	-0.37023	0.53148	0.23233	-3.9571	1665.7
16.22	1623	60	NaN	-1.8499	21.374	3.1443	-175.47	9.9719	-8.5769	-2.7366	-827.78	1149.7	-3.3162	837.62	1130.9	47.838	72.913	0	1	1.1886	-3.667	-20.538	-14.489	-1.8299	4.5525	20.728	10.618	-0.64131	0.88555	0.18991	-3.8713	1665.5
16.23	1624	60	NaN	-1.7507	21.299	3.2796	-175.43	10.114	-8.4517	-2.894	-827.43	1149.6	-3.2442	837.52	1130.8	50.511	67.033	0	1	1.093	-3.5729	-20.519	-14.47	-1.7386	4.5803	20.652	10.761	-0.64561	1.0075	0.13315	-3.7094	1665.1
16.24	1625	60	NaN	-1.6882	21.206	3.405	-175.43	10.232	-8.3742	-3.1163	-827.17	1149.5	-3.1873	837.45	1130.7	50.482	50.697	0	1	1.1042	-3.584	-20.501	-14.452	-1.6858	4.5734	20.56	10.878	-0.58152	0.98943	0.058398	-3.5743	1664.7
16.25	1626	60	NaN	-1.6714	21.092	3.4964	-175.45	10.323	-8.3669	-3.3459	-827.03	1149.4	-3.2049	837.43	1130.7	50.209	42.151	0	1	1.035	-3.5158	-20.483	-14.434	-1.6762	4.5421	20.448	10.968	-0.64127	1.0263	-0.034943	-3.466	1664.6
16.26	1627	60	NaN	-1.6825	20.955	3.5362	-175.48	10.436	-8.4597	-3.4854	-826.94	1149.3	-3.4374	837.37	1130.7	51.762	38.631	0	1	0.91404	-3.3968	-20.463	-14.414	-1.6841	4.5229	20.314	11.077	-0.77008	1.1261	-0.14969	-3.3378	1664.4
16.27	1628	60	NaN	-1.67	20.749	3.4098	-175.57	10.54	-8.6149	-3.1771	-826.72	1149.2	-3.7123	837.31	1130.7	51.489	41.974	0	1	0.59763	-3.0854	-20.44	-14.391	-1.6516	4.4481	20.113	11.177	-1.0539	1.3627	-0.3272	-3.2143	1664.1
16.28	1629	60	NaN	-1.6984	20.571	3.4372	-175.67	10.592	-8.6804	-3.4026	-826.61	1149.2	-3.7477	837.28	1130.7	55.079	43.179	0	1	0.43441	-2.9248	-20.42	-14.371	-1.6865	4.3398	19.935	11.228	-1.2521	1.4149	-0.48459	-3.1429	1664
16.29	1630	60	NaN	-1.7602	20.299	3.4858	-175.79	10.637	-8.7545	-3.712	-826.64	1149.2	-3.8171	837.21	1130.7	59.204	47.553	1	1	0.43791	-2.9283	-20.404	-14.355	-1.7566	4.2173	19.664	11.272	-1.3186	1.289	-0.73994	-3.0822	1664
16.3	1631	60	NaN	-1.8262	19.996	3.5054	-175.89	10.679	-8.8358	-3.9094	-826.74	1149.1	-3.9393	837.12	1130.7	61.203	50.613	1	1	0.3588	-2.8504	-20.386	-14.337	-1.8252	4.1139	19.362	11.313	-1.4664	1.2635	-1.0235	-3.0244	1664
16.31	1632	60	NaN	-1.8472	19.873	3.501	-175.92	10.69	-8.8483	-3.9659	-826.8	1149.1	-3.9437	837.05	1130.8	61.001	51.523	1	1	0.27557	-2.7685	-20.371	-14.322	-1.8479	4.0758	19.24	11.323	-1.5724	1.3072	-1.1316	-2.9998	1664
16.32	1633	60	NaN	-1.7798	19.573	3.1169	-176.01	10.638	-8.8742	-2.9397	-826.77	1148.9	-3.9831	837.02	1130.8	59.118	49.407	1	1	0.21403	-2.708	-20.366	-14.317	-1.7439	4.0246	18.951	11.26	-1.5299	1.3166	-1.4152	-3.057	1663.9
16.33	1634	60	NaN	-1.7561	19.419	3.035	-176.06	10.574	-8.8576	-2.8028	-826.76	1148.8	-3.9653	836.99	1130.8	51.826	46.843	1	1	0.15206	-2.647	-20.361	-14.312	-1.7161	3.9762	18.799	11.194	-1.564	1.3292	-1.5622	-3.1183	1663.9
16.34	1635	60	NaN	-1.7513	19.354	3.1012	-176.09	10.509	-8.7992	-3.1063	-826.7	1148.9	-3.8705	836.94	1130.8	40.948	40.525	1	1	0.088817	-2.5848	-20.357	-14.308	-1.725	3.938	18.733	11.13	-1.6362	1.3532	-1.6241	-3.1784	1663.7
16.35	1636	60	NaN	-1.763	19.355	3.2692	-176.08	10.423	-8.7112	-3.7513	-826.54	1149	-3.7403	836.87	1130.9	37.042	39.25	1	1	0.078671	-2.5748	-20.355	-14.306	-1.7634	3.9162	18.73	11.047	-1.6847	1.3414	-1.6245	-3.2586	1663.5
16.36	1637	60	NaN	-1.8154	19.433	3.6173	-176.04	10.26	-8.6201	-5.0507	-826.27	1149.3	-3.693	836.86	1130.9	27.621	38.256	1	1	0.09691	-2.5927	-20.354	-14.305	-1.8622	3.9166	18.8	10.892	-1.7653	1.3239	-1.5534	-3.4124	1663.2
16.37	1638	60	NaN	-1.7974	19.478	3.6182	-175.9	10.052	-8.5891	-5.2614	-826.2	1149.3	-3.7972	836.91	1131	32.742	40.297	1	1	0.12837	-2.6237	-20.354	-14.305	-1.8478	4.046	18.846	10.684	-1.7195	1.4223	-1.5086	-3.6211	1663.2
16.38	1639	60	NaN	-1.7506	19.524	3.5433	-175.79	9.8572	-8.5692	-5.1737	-826.18	1149.3	-3.8648	837.02	1130.9	27.64	36.959	1	1	0.21867	-2.7125	-20.355	-14.306	-1.7957	4.1686	18.892	10.489	-1.577	1.456	-1.463	-3.8161	1663.3
16.39	1640	60	NaN	-1.7008	19.587	3.5196	-175.68	9.6666	-8.5451	-5.2327	-826.19	1149.3	-3.8756	837.11	1130.9	42.893	37.451	1	1	0.38306	-2.8743	-20.354	-14.305	-1.7475	4.2752	18.955	10.299	-1.3645	1.4009	-1.3998	-4.0058	1663.4
16.4	1641	60	NaN	-1.6584	19.68	3.6047	-175.58	9.4832	-8.5045	-5.6152	-826.22	1149.4	-3.8133	837.16	1130.9	45.581	39.531	1	1	0.49898	-2.9884	-20.356	-14.307	-1.7205	4.3625	19.045	10.119	-1.2215	1.3741	-1.3109	-4.188	1663.5
16.41	1642	60	NaN	-1.6099	19.803	3.7568	-175.49	9.3388	-8.4358	-6.0914	-826.26	1149.5	-3.6501	837.13	1130.9	50.376	39.918	1	1	0.60531	-3.093	-20.357	-14.308	-1.694	4.4278	19.164	9.9782	-1.0886	1.3348	-1.1929	-4.3299	1663.5
16.42	1643	60	NaN	-1.5118	20.064	3.9406	-175.37	9.1123	-8.3608	-6.8522	-826.1	1149.6	-3.401	837.15	1131	48.958	39.67	1	1	0.71916	-3.205	-20.359	-14.31	-1.6306	4.5151	19.421	9.7548	-0.91148	1.31	-0.93756	-4.5551	1663.4
16.43	1644	60	NaN	-1.4126	20.299	4.0428	-175.22	8.8864	-8.339	-7.4158	-826	1149.7	-3.2745	837.17	1131	52.452	37.867	1	1	0.82246	-3.3067	-20.361	-14.312	-1.5552	4.6393	19.655	9.5306	-0.73276	1.3327	-0.7059	-4.7813	1663.3
16.44	1645	60	NaN	-1.3468	20.449	4.0667	-175.1	8.7289	-8.3574	-7.6943	-825.96	1149.7	-3.2747	837.18	1131	60.167	46.847	1	1	0.88188	-3.3651	-20.364	-14.315	-1.4991	4.7453	19.805	9.3731	-0.61721	1.3802	-0.55862	-4.9414	1663.3
16.45	1646	60	NaN	-1.3146	20.515	4.0062	-175.02	8.627	-8.4048	-7.6917	-825.97	1149.7	-3.3798	837.19	1131.1	63.757	53.158	1	1	0.95639	-3.4385	-20.367	-14.318	-1.4632	4.8268	19.873	9.269	-0.5068	1.3883	-0.49363	-5.0488	1663.3
16.46	1647	60	NaN	-1.232	20.631	3.793	-174.85	8.3652	-8.4927	-7.5376	-826.08	1149.6	-3.5541	837.17	1131.2	65.238	56.348	1	1	1.0403	-3.5211	-20.37	-14.321	-1.3693	5.0168	19.996	9.0004	-0.32891	1.4957	-0.37413	-5.321	1663.4
16.47	1648	60	NaN	-1.1998	20.708	3.7683	-174.79	8.2319	-8.5094	-7.7009	-826.08	1149.6	-3.5716	837.2	1131.2	65.916	57.212	1	1	1.0755	-3.5556	-20.374	-14.325	-1.342	5.0711	20.073	8.8675	-0.26654	1.5155	-0.30148	-5.4576	1663.4
16.48	1649	60	NaN	-1.1898	20.787	3.7977	-174.73	8.1202	-8.5126	-7.9728	-826.04	1149.7	-3.5727	837.21	1131.2	65.523	56.954	1	1	1.1277	-3.607	-20.377	-14.328	-1.3413	5.1153	20.148	8.7586	-0.21367	1.5083	-0.22909	-5.5697	1663.4
16.49	1650	60	NaN	-1.1918	20.858	3.8494	-174.68	8.0344	-8.5038	-8.2797	-825.99	1149.8	-3.5605	837.19	1131.2	64.051	55.177	1	1	1.2051	-3.6832	-20.38	-14.331	-1.3544	5.1606	20.216	8.6768	-0.14931	1.4774	-0.1642	-5.654	1663.3
16.5	1651	60	NaN	-1.1973	20.911	3.8937	-174.61	7.9868	-8.487	-8.5501	-825.96	1149.9	-3.5545	837.12	1131.2	64.04	54.046	1	1	1.2572	-3.7345	-20.382	-14.333	-1.3694	5.2131	20.264	8.6338	-0.11217	1.4786	-0.11808	-5.6996	1663.2
16.51	1652	60	NaN	-1.196	20.945	3.8585	-174.51	7.9777	-8.4999	-8.6498	-825.97	1150.1	-3.7063	836.98	1131.2	65.077	52.061	1	1	1.2219	-3.6997	-20.385	-14.336	-1.3663	5.3156	20.294	8.6287	-0.14445	1.6158	-0.090922	-5.7076	1663.1
16.52	1653	60	NaN	-1.1826	20.961	3.7768	-174.46	7.982	-8.4572	-8.5285	-825.98	1150.1	-3.6881	836.86	1131.1	60.933	50.843	1	1	1.2173	-3.6952	-20.388	-14.339	-1.3494	5.3711	20.307	8.636	-0.1321	1.6759	-0.081156	-5.703	1663
16.53	1654	60	NaN	-1.1668	20.996	3.702	-174.4	8.0338	-8.4125	-8.4408	-825.94	1150.2	-3.7196	836.69	1131.1	51.825	46.79	1	1	1.2182	-3.6961	-20.391	-14.342	-1.3295	5.4418	20.338	8.6921	-0.11133	1.7458	-0.052575	-5.6495	1662.7
16.54	1655	60	NaN	-1.1585	21.043	3.6743	-174.32	8.1132	-8.3969	-8.4929	-825.85	1150.3	-3.8437	836.51	1131	47.982	42.954	1	1	1.2077	-3.6858	-20.393	-14.344	-1.3188	5.5187	20.379	8.7767	-0.11105	1.833	-0.01407	-5.5678	1662.5
16.55	1656	60	NaN	-1.1644	21.081	3.7133	-174.25	8.205	-8.4269	-8.7208	-825.74	1150.4	-4.0726	836.38	1131	47.107	39.984	1	1	1.1932	-3.6715	-20.396	-14.347	-1.3246	5.5878	20.413	8.8733	-0.13141	1.9164	0.016202	-5.4741	1662.2
16.56	1657	60	NaN	-1.174	21.09	3.7422	-174.15	8.3993	-8.4645	-8.9453	-825.57	1150.4	-4.4687	836.13	1130.9	48.176	39.611	1	1	1.1756	-3.6542	-20.399	-14.35	-1.3284	5.6929	20.417	9.0727	-0.15274	2.0387	0.017133	-5.2778	1661.8
16.57	1658	60	NaN	-1.1028	21.029	3.6595	-174.09	8.5335	-8.4106	-8.8434	-825.45	1150.4	-4.5792	836	1130.8	47.279	39.254	1	1	1.1643	-3.643	-20.402	-14.353	-1.2498	5.7594	20.356	9.2065	-0.08555	2.1164	-0.046458	-5.1465	1661.6
16.58	1659	60	NaN	-1.0453	20.929	3.5439	-174.02	8.6729	-8.367	-8.5933	-825.35	1150.2	-4.7423	835.92	1130.8	47.71	42.25	1	1	1.1531	-3.632	-20.405	-14.356	-1.1781	5.8492	20.258	9.3435	-0.024993	2.2171	-0.14634	-5.0122	1661.4
16.59	1660	60	NaN	-1.0356	20.774	3.4956	-173.92	8.8355	-8.3508	-8.4821	-825.37	1150.2	-5.0129	835.83	1130.7	45.752	38.776	1	1	1.1392	-3.6183	-20.407	-14.358	-1.1552	5.9564	20.105	9.5049	-0.016024	2.3381	-0.30204	-4.8531	1661.3
16.6	1661	60	NaN	-1.0734	20.535	3.5949	-173.82	9.0293	-8.3544	-8.7575	-825.63	1150.2	-5.3752	835.73	1130.7	45.854	36.974	1	1	1.1066	-3.5863	-20.41	-14.361	-1.1901	6.0614	19.862	9.7014	-0.083494	2.4751	-0.54753	-4.6596	1661.5
16.61	1662	60	NaN	-1.0009	20.152	3.6371	-173.69	9.3066	-8.381	-8.8546	-825.71	1150.1	-5.9761	835.63	1130.6	51.214	37.898	1	1	1.0401	-3.5209	-20.414	-14.365	-1.1002	6.2149	19.48	9.9779	-0.060035	2.694	-0.93364	-4.3871	1661.5
16.62	1663	60	NaN	-0.95304	19.829	3.5998	-173.63	9.5274	-8.3301	-8.7287	-825.78	1149.9	-6.1835	835.49	1130.5	58.911	43.835	1	1	1.9002	-4.3672	-20.403	-14.354	-1.0408	6.2817	19.16	10.196	0.85936	1.9146	-1.2429	-4.1581	1661.4
16.63	1664	60	NaN	-0.88557	19.406	3.4888	-173.56	9.8086	-8.235	-8.3676	-825.95	1149.7	-6.3007	835.25	1130.5	58.842	47.808	1	1	2.8941	-5.3452	-20.39	-14.341	-0.95686	6.3676	18.742	10.472	1.9372	1.0224	-1.6477	-3.8686	1661.3
16.64	1665	60	NaN	-0.81387	18.958	3.3654	-173.47	10.101	-8.158	-7.9818	-826.18	1149.5	-6.4756	834.98	1130.4	56.514	47.132	1	1	2.8415	-5.2934	-20.392	-14.343	-0.86582	6.4789	18.3	10.759	1.9757	1.1854	-2.092	-3.5832	1661.3
16.65	1666	60	NaN	-0.7784	18.662	3.3153	-173.38	10.284	-8.1715	-7.8827	-826.31	1149.4	-6.7887	834.83	1130.3	53.606	43.327	1	1	2.8038	-5.2563	-20.393	-14.344	-0.81613	6.5795	18.005	10.941	1.9877	1.3232	-2.388	-3.403	1661.3
16.66	1667	60	NaN	-0.75833	18.431	3.272	-173.29	10.421	-8.2	-7.9621	-826.32	1149.2	-7.1038	834.78	1130.3	47.946	42.393	1	1	2.7786	-5.2316	-20.394	-14.345	-0.78794	6.6776	17.777	11.074	1.9907	1.446	-2.6172	-3.2711	1661.2
16.67	1668	60	NaN	-0.73824	18.2	3.3089	-173.22	10.596	-8.1523	-8.1981	-826.26	1149.2	-7.2816	834.66	1130.2	39.555	40.777	1	1	2.7613	-5.2145	-20.396	-14.347	-0.76986	6.7517	17.545	11.252	1.9914	1.5372	-2.8516	-3.0959	1661
16.68	1669	60	NaN	-0.72838	18.065	3.3429	-173.17	10.716	-8.1174	-8.3627	-826.21	1149.2	-7.389	834.58	1130.1	36.985	39.284	1	1	2.7508	-5.2042	-20.399	-14.35	-0.76197	6.7952	17.408	11.373	1.9889	1.591	-2.9916	-2.9773	1660.9
16.69	1670	60	NaN	-0.72581	17.973	3.3609	-173.14	10.853	-8.0902	-8.4798	-826.15	1149.2	-7.513	834.41	1130.1	35.288	38.972	1	1	2.6532	-5.1081	-20.4	-14.351	-0.75917	6.8279	17.314	11.513	1.894	1.7198	-3.0861	-2.838	1660.7
16.7	1671	60	NaN	-0.71848	17.771	3.3938	-173.08	11.196	-8.0049	-8.7361	-826.07	1149.2	-7.7588	833.87	1130	35.011	38.949	1	1	2.5589	-5.0154	-20.401	-14.352	-0.75222	6.889	17.108	11.859	1.8067	1.8737	-3.2924	-2.4924	1660.1
16.71	1672	60	NaN	-0.71391	17.689	3.3553	-173.04	11.327	-7.9861	-8.705	-826.11	1149.1	-7.902	833.69	1129.9	36.943	40.38	1	1	2.489	-4.9466	-20.403	-14.354	-0.74163	6.929	17.024	11.991	1.7474	1.9825	-3.3789	-2.3632	1659.9
16.72	1673	60	NaN	-0.72224	17.649	3.3142	-173.01	11.462	-7.9699	-8.6613	-826.12	1149.1	-8.0467	833.47	1129.8	37.612	39.181	1	1	2.3446	-4.8045	-20.405	-14.356	-0.74346	6.9684	16.983	12.128	1.6012	2.1639	-3.422	-2.2279	1659.7
16.73	1674	60	NaN	-0.74631	17.71	3.288	-172.96	11.655	-8.0004	-8.6773	-826	1149.1	-8.4083	833.13	1129.7	38.967	40.43	1	1	2.1779	-4.6404	-20.407	-14.358	-0.7556	7.0314	17.041	12.324	1.4223	2.3909	-3.366	-2.0346	1659.2
16.74	1675	60	NaN	-0.79313	17.868	3.2914	-172.9	11.868	-8.0558	-8.7883	-825.77	1149.1	-8.9023	832.7	1129.7	38.106	39.679	1	1	2.0823	-4.5464	-20.41	-14.361	-0.7892	7.0997	17.196	12.54	1.2932	2.5533	-3.2141	-1.8217	1658.6
16.75	1676	60	NaN	-0.87497	18.061	3.3385	-172.9	11.97	-8.0441	-8.9964	-825.58	1149.1	-9.1283	832.37	1129.6	42.466	39.593	1	1	1.989	-4.4545	-20.413	-14.364	-0.87041	7.1094	17.387	12.644	1.1186	2.6548	-3.0264	-1.7205	1658.1
16.76	1677	60	NaN	-0.92395	18.203	3.3234	-172.89	11.998	-8.0351	-8.9975	-825.49	1149.1	-9.2871	832.16	1129.6	50.493	42.281	1	1	1.9156	-4.3823	-20.416	-14.367	-0.91394	7.1234	17.528	12.672	1.0017	2.741	-2.8879	-1.6951	1657.8
16.77	1678	60	NaN	-0.95667	18.343	3.2602	-172.87	11.988	-8.0351	-8.8471	-825.42	1149.1	-9.4646	831.98	1129.6	53.489	40.731	1	1	1.7492	-4.2186	-20.418	-14.369	-0.93532	7.1539	17.67	12.661	0.81385	2.9353	-2.7479	-1.7085	1657.5
16.78	1679	60	NaN	-0.99355	18.483	3.197	-172.84	11.946	-8.053	-8.6917	-825.35	1149.1	-9.6859	831.83	1129.7	54.8	45.5	1	1	1.4858	-3.9594	-20.42	-14.371	-0.95918	7.1928	17.813	12.617	0.52665	3.2334	-2.6073	-1.7545	1657.3
16.79	1680	60	NaN	-1.0496	18.64	3.1773	-172.81	11.87	-8.0878	-8.659	-825.26	1149	-9.9623	831.66	1129.7	55.447	48.19	1	1	1.2457	-3.7231	-20.422	-14.373	-1.0045	7.2394	17.972	12.538	0.24118	3.5163	-2.4502	-1.8344	1657
16.8	1681	60	NaN	-1.1343	18.864	3.2443	-172.74	11.745	-8.1246	-8.8691	-825.09	1149.1	-10.291	831.37	1129.8	55.558	49.267	1	1	1.0138	-3.495	-20.423	-14.374	-1.0851	7.3049	18.195	12.413	-0.071253	3.8099	-2.2279	-1.9608	1656.6
16.81	1682	60	NaN	-1.1858	19.011	3.3015	-172.71	11.63	-8.1298	-9.0432	-824.96	1149.2	-10.431	831.18	1129.8	53.883	47.539	1	1	0.79626	-3.2809	-20.423	-14.374	-1.1378	7.341	18.342	12.299	-0.34156	4.0601	-2.0812	-2.0747	1656.3
16.82	1683	60	NaN	-1.2299	19.124	3.343	-172.68	11.495	-8.1146	-9.1756	-824.87	1149.3	-10.489	830.98	1129.9	51.508	45.923	1	1	0.62713	-3.1145	-20.423	-14.374	-1.1844	7.3656	18.455	12.164	-0.55728	4.2511	-1.9681	-2.2098	1656
16.83	1684	60	NaN	-1.267	19.203	3.3607	-172.65	11.332	-8.1119	-9.2451	-824.83	1149.3	-10.567	830.8	1130	49.382	43.491	1	1	0.48151	-2.9712	-20.423	-14.374	-1.2212	7.3969	18.535	12	-0.73974	4.4258	-1.8877	-2.3737	1655.7
16.84	1685	60	NaN	-1.295	19.25	3.3519	-172.6	11.114	-8.1557	-9.2402	-824.83	1149.3	-10.775	830.72	1130.1	49.339	39.151	1	1	0.24623	-2.7397	-20.423	-14.374	-1.2419	7.4537	18.585	11.78	-0.99567	4.714	-1.8381	-2.5939	1655.7
16.85	1686	60	NaN	-1.307	19.271	3.3223	-172.51	10.755	-8.2905	-9.1626	-824.82	1149.4	-11.274	830.98	1130.2	49.147	42.007	1	1	-0.026545	-2.4712	-20.423	-14.374	-1.2339	7.5609	18.608	11.417	-1.2605	5.0896	-1.8144	-2.9568	1655.9
16.86	1687	60	NaN	-1.3242	19.262	3.2978	-172.45	10.485	-8.2435	-9.1196	-824.81	1149.4	-11.263	830.86	1130.3	49.765	37.673	1	1	-0.18073	-2.3195	-20.422	-14.373	-1.2501	7.625	18.602	11.144	-1.4308	5.3055	-1.8198	-3.2283	1655.8
16.87	1688	60	NaN	-1.3403	19.217	3.3025	-172.35	10.036	-8.149	-9.2057	-824.78	1149.4	-11.198	830.6	1130.5	49.72	46.351	1	1	-0.33004	-2.1726	-20.42	-14.371	-1.2713	7.7195	18.561	10.692	-1.6014	5.5469	-1.859	-3.6792	1655.5
16.88	1689	60	NaN	-1.3187	19.098	3.3289	-172.17	9.4317	-8.0371	-9.3876	-824.7	1149.4	-11.153	830.31	1130.6	50.44	45.954	1	1	-0.47355	-2.0314	-20.418	-14.369	-1.2576	7.8928	18.448	10.081	-1.7311	5.8614	-1.9696	-4.2876	1655.1
16.89	1690	60	NaN	-1.2527	18.889	3.3593	-171.91	8.7743	-7.9384	-9.5934	-824.59	1149.4	-11.151	830.07	1130.8	53.769	42.328	1	1	-0.88774	-1.6238	-20.415	-14.366	-1.1988	8.1489	18.248	9.4162	-2.0865	6.5251	-2.1671	-4.9496	1654.8
16.9	1691	60	NaN	-1.2419	18.65	3.3521	-171.69	8.3313	-7.9237	-9.6678	-824.57	1149.3	-11.197	830.03	1130.8	56.401	51.108	1	1	-1.2731	-1.2446	-20.412	-14.363	-1.189	8.3653	18.012	8.9695	-2.4621	7.1207	-2.3998	-5.3932	1654.7
16.91	1692	60	NaN	-1.2244	18.498	3.329	-171.53	8.0403	-7.8781	-9.6411	-824.47	1149.2	-11.127	830.02	1130.8	57.012	47.191	1	1	-1.4189	-1.1012	-20.409	-14.36	-1.173	8.523	17.862	8.6762	-2.5918	7.4218	-2.5478	-5.6842	1654.6
16.92	1693	60	NaN	-1.2019	18.364	3.3293	-171.32	7.7911	-7.8939	-9.6735	-824.34	1149.1	-11.227	829.99	1130.8	56.723	47.265	1	1	-1.5654	-0.95697	-20.406	-14.357	-1.1481	8.7364	17.73	8.4249	-2.7136	7.7795	-2.6761	-5.9325	1654.4
16.93	1694	60	NaN	-1.1862	18.185	3.3483	-171.03	7.4834	-7.862	-9.761	-824.1	1149	-11.219	829.87	1130.8	55.736	45.237	1	1	-1.7148	-0.80999	-20.401	-14.352	-1.1357	9.0252	17.554	8.1144	-2.8505	8.2152	-2.8472	-6.2376	1654.1
16.94	1695	60	NaN	-1.1871	17.929	3.3716	-170.66	7.0628	-7.6819	-9.8621	-823.7	1148.8	-10.86	829.67	1130.7	54.597	44.603	1	1	-1.8696	-0.65764	-20.396	-14.347	-1.1526	9.3746	17.302	7.6898	-3.0222	8.717	-3.0942	-6.6576	1653.5
16.95	1696	60	NaN	-1.2001	17.74	3.3766	-170.33	6.6926	-7.461	-9.897	-823.29	1148.7	-10.573	829.75	1130.6	50.965	45.286	1	1	-2.0245	-0.50521	-20.392	-14.343	-1.1767	9.6931	17.115	7.3184	-3.2012	9.1879	-3.2778	-7.0249	1653.1
16.96	1697	60	NaN	-1.2193	17.615	3.357	-170.08	6.5014	-7.4366	-9.8727	-822.99	1148.6	-10.68	829.73	1130.6	45.965	44.829	1	1	-1.993	-0.5362	-20.39	-14.341	-1.1913	9.9457	16.99	7.1265	-3.1844	9.4095	-3.4	-7.2141	1652.8
16.97	1698	60	NaN	-1.249	17.48	3.3436	-169.86	6.3779	-7.4279	-9.8773	-822.75	1148.5	-10.831	829.63	1130.5	42.098	40.93	1	1	-1.9629	-0.56584	-20.387	-14.338	-1.2159	10.177	16.856	7.0012	-3.1788	9.6116	-3.5305	-7.3366	1652.5
16.98	1699	60	NaN	-1.2925	17.318	3.3351	-169.62	6.2785	-7.3751	-9.8902	-822.48	1148.4	-10.926	829.49	1130.5	40.045	42.057	1	1	-1.9348	-0.59353	-20.384	-14.335	-1.2566	10.413	16.697	6.8998	-3.1914	9.8193	-3.687	-7.435	1652.1
16.99	1700	60	NaN	-1.349	17.141	3.3318	-169.38	6.1841	-7.2604	-9.8962	-822.11	1148.2	-10.936	829.29	1130.3	37.886	47.519	1	1	-1.8438	-0.68303	-20.382	-14.333	-1.3129	10.657	16.52	6.8048	-3.1567	9.9744	-3.8617	-7.5282	1651.5
17	1701	60	NaN	-1.3862	17.065	3.4194	-169.23	6.1691	-7.1579	-10.177	-821.79	1148.2	-10.897	829.15	1130.2	36.417	37.072	1	1	-1.7383	-0.78691	-20.38	-14.331	-1.3612	10.795	16.441	6.7933	-3.0994	10.008	-3.9393	-7.5381	1651
17.01	1702	60	NaN	-1.4067	17.002	3.438	-169.1	6.207	-7.044	-10.239	-821.46	1148.1	-10.848	828.97	1130.1	36.38	42.016	1	1	-1.6355	-0.88808	-20.38	-14.331	-1.3855	10.919	16.377	6.8322	-3.021	10.031	-4.0027	-7.4984	1650.5
17.02	1703	60	NaN	-1.4326	16.953	3.4481	-168.98	6.3025	-6.9457	-10.293	-821.17	1148	-10.841	828.76	1130	36.253	36.368	1	1	-1.5045	-1.0169	-20.379	-14.33	-1.4135	11.04	16.327	6.9289	-2.918	10.023	-4.0525	-7.4011	1650
17.03	1704	60	NaN	-1.4652	16.941	3.4403	-168.83	6.537	-6.7958	-10.334	-820.73	1148	-10.781	828.38	1129.8	35.831	44.691	1	1	-1.2493	-1.268	-20.378	-14.329	-1.4497	11.19	16.311	7.1666	-2.699	9.9221	-4.0673	-7.1626	1649.2
17.04	1705	60	NaN	-1.498	16.989	3.3858	-168.61	6.9838	-6.5137	-10.292	-819.96	1147.9	-10.546	827.69	1129.6	36.103	48.487	1	1	-1.0604	-1.4539	-20.377	-14.328	-1.4891	11.4	16.353	7.6198	-2.5496	9.9461	-4.0242	-6.7086	1647.7
17.05	1706	60	NaN	-1.528	17.029	3.3638	-168.54	7.1607	-6.4158	-10.308	-819.56	1147.9	-10.52	827.68	1129.5	42.099	29.69	1	1	-0.9196	-1.5925	-20.377	-14.328	-1.5206	11.468	16.39	7.8	-2.4402	9.8754	-3.9868	-6.5276	1647.3
17.06	1707	60	NaN	-1.5615	17.053	3.3711	-168.45	7.3704	-6.3598	-10.406	-819.21	1147.9	-10.637	827.67	1129.4	49.347	47.041	1	1	-0.76217	-1.7474	-20.376	-14.327	-1.5535	11.554	16.412	8.011	-2.3157	9.8068	-3.9641	-6.3161	1647
17.07	1708	60	NaN	-1.6009	17.072	3.3405	-168.35	7.657	-6.2696	-10.392	-818.84	1147.8	-10.723	827.64	1129.4	56.823	47.853	1	1	-0.6187	-1.8886	-20.376	-14.327	-1.5894	11.657	16.431	8.2976	-2.2081	9.7683	-3.9444	-6.029	1646.6
17.08	1709	60	NaN	-1.6317	17.129	3.2792	-168.25	7.9923	-6.1542	-10.281	-818.41	1147.7	-10.791	827.65	1129.3	60.302	54.241	1	1	-0.49873	-2.0066	-20.375	-14.326	-1.6139	11.771	16.488	8.6325	-2.1126	9.764	-3.8865	-5.6934	1646.2
17.09	1710	60	NaN	-1.63	17.284	3.2413	-168.14	8.2995	-6.0733	-10.216	-817.87	1147.7	-10.956	827.76	1129.2	59.81	54.374	1	1	-0.37901	-2.1244	-20.374	-14.325	-1.6043	11.887	16.642	8.9408	-1.9833	9.7623	-3.732	-5.3843	1645.7
17.1	1711	60	NaN	-1.6307	17.453	3.3094	-168.05	8.4929	-6.0237	-10.45	-817.47	1147.7	-11.144	827.82	1129.2	58.994	57.651	1	1	-0.25974	-2.2418	-20.373	-14.324	-1.6065	11.972	16.809	9.1364	-1.8663	9.7306	-3.5642	-5.1879	1645.4
17.11	1712	60	NaN	-1.6495	17.739	3.4807	-168.01	8.7461	-5.8992	-10.97	-816.93	1147.8	-11.19	827.88	1129.2	57.101	64.473	1	1	0.024263	-2.5212	-20.372	-14.323	-1.6418	12.001	17.091	9.3933	-1.6175	9.4794	-3.2807	-4.9297	1644.9
17.12	1713	60	NaN	-1.6426	18.078	3.5571	-167.99	9.0035	-5.745	-11.153	-816.34	1147.8	-11.133	827.95	1129.2	52.464	65.621	1	1	0.33903	-2.831	-20.371	-14.322	-1.6433	12.006	17.427	9.6537	-1.3043	9.1752	-2.9432	-4.6679	1644.4
17.13	1714	60	NaN	-1.6028	18.422	3.4963	-167.99	9.2414	-5.6065	-10.89	-815.78	1147.8	-11.067	828.01	1129.1	51.525	70.788	1	1	0.53434	-3.0232	-20.369	-14.32	-1.5967	12.013	17.771	9.8922	-1.0623	8.9897	-2.5978	-4.4278	1643.9
17.14	1715	60	NaN	-1.5544	18.732	3.3897	-167.98	9.4616	-5.5351	-10.513	-815.29	1147.7	-11.139	828.08	1129.1	53.217	73.753	1	1	0.68848	-3.1748	-20.368	-14.319	-1.5325	12.038	18.085	10.109	-0.84404	8.8634	-2.2837	-4.2099	1643.5
17.15	1716	60	NaN	-1.5255	18.923	3.3433	-167.93	9.5315	-5.5807	-10.333	-815.01	1147.7	-11.43	828.29	1129.2	57.553	74.603	1	1	0.8077	-3.2921	-20.368	-14.319	-1.4873	12.105	18.277	10.177	-0.67959	8.8127	-2.0909	-4.1424	1643.4
17.16	1717	60	NaN	-1.5175	19.169	3.4116	-167.97	9.5736	-5.5635	-10.513	-814.67	1147.7	-11.554	828.51	1129.2	60.152	74.507	1	1	0.90975	-3.3926	-20.369	-14.32	-1.4812	12.07	18.523	10.219	-0.57146	8.6771	-1.846	-4.1008	1643.3
17.17	1718	60	NaN	-1.5085	19.379	3.5138	-168.03	9.5798	-5.5234	-10.807	-814.38	1147.7	-11.591	828.68	1129.2	60.413	73.645	1	1	1.0107	-3.4919	-20.37	-14.321	-1.4811	11.997	18.732	10.227	-0.47047	8.5051	-1.6375	-4.0943	1643.2
17.18	1719	60	NaN	-1.4903	19.524	3.6001	-168.11	9.5352	-5.4784	-11.072	-814.17	1147.8	-11.591	828.81	1129.2	59.416	73.239	1	1	1.1607	-3.6395	-20.372	-14.323	-1.4722	11.912	18.877	10.183	-0.31151	8.2721	-1.4956	-4.1405	1643.1
17.19	1720	60	NaN	-1.4727	19.652	3.6582	-168.22	9.4118	-5.4163	-11.286	-813.98	1147.8	-11.563	829.03	1129.3	59.658	72.741	1	1	1.3371	-3.8131	-20.375	-14.326	-1.4631	11.785	19.005	10.059	-0.12597	7.9721	-1.37	-4.2672	1643.1
17.2	1721	60	NaN	-1.4474	19.682	3.6301	-168.29	9.3297	-5.3506	-11.218	-813.92	1147.8	-11.492	829.08	1129.3	60.325	72.339	1	1	1.5618	-4.0342	-20.378	-14.329	-1.4378	11.719	19.037	9.9743	0.12396	7.6843	-1.3414	-4.355	1643.1
17.21	1722	60	NaN	-1.417	19.677	3.6375	-168.34	9.2361	-5.3101	-11.159	-813.92	1147.9	-11.491	829.1	1129.4	60.588	71.992	1	1	1.7811	-4.25	-20.381	-14.332	-1.4054	11.67	19.034	9.8797	0.37572	7.4199	-1.3472	-4.4522	1643.1
17.22	1723	60	NaN	-1.3846	19.627	3.6891	-168.4	9.0255	-5.2873	-11.243	-813.91	1147.9	-11.54	829.2	1129.5	60.416	70.962	1	1	1.9958	-4.4613	-20.384	-14.335	-1.3742	11.609	18.984	9.6686	0.6216	7.1473	-1.3992	-4.666	1643.2
17.23	1724	60	NaN	-1.3566	19.533	3.7514	-168.47	8.7049	-5.2736	-11.444	-813.86	1147.9	-11.6	829.39	1129.5	60.656	71.199	1	1	2.1908	-4.6532	-20.388	-14.339	-1.3511	11.535	18.892	9.3459	0.8397	6.8813	-1.4957	-4.9929	1643.4
17.24	1725	60	NaN	-1.3474	19.427	3.7123	-168.5	8.5028	-5.2605	-11.435	-813.82	1147.8	-11.608	829.45	1129.6	60.047	71.026	1	1	2.3687	-4.8282	-20.392	-14.343	-1.3414	11.509	18.792	9.1377	1.0274	6.6807	-1.6002	-5.2052	1643.4
17.25	1726	60	NaN	-1.2888	19.276	3.7146	-168.52	8.2619	-5.2306	-11.453	-813.86	1147.8	-11.552	829.55	1129.6	59.149	71.398	1	1	2.5294	-4.9863	-20.396	-14.347	-1.2854	11.486	18.644	8.8942	1.244	6.4994	-1.7519	-5.4526	1643.5
17.26	1727	60	NaN	-1.275	19.106	3.7321	-168.55	8.0348	-5.1714	-11.52	-813.91	1147.8	-11.392	829.59	1129.6	56.637	71.403	1	1	2.8347	-5.2867	-20.405	-14.356	-1.2795	11.448	18.475	8.6662	1.5552	6.1609	-1.9301	-5.6897	1643.6
17.27	1728	60	NaN	-1.238	18.842	3.6679	-168.57	7.7706	-5.1113	-11.296	-814.05	1147.7	-11.209	829.6	1129.7	55.172	72.704	1	1	3.2834	-5.7282	-20.419	-14.37	-1.241	11.423	18.215	8.3974	2.0424	5.6946	-2.2039	-5.9727	1643.8
17.28	1729	60	NaN	-1.1462	18.48	3.5026	-168.59	7.4635	-5.0751	-10.709	-814.3	1147.5	-11.075	829.63	1129.8	58.126	74.298	1	1	3.5177	-5.9588	-20.427	-14.378	-1.1334	11.425	17.863	8.0806	2.3843	5.4664	-2.5645	-6.2974	1644
17.29	1730	60	NaN	-1.1121	18.236	3.453	-168.6	7.2665	-5.0705	-10.527	-814.44	1147.3	-11.008	829.63	1129.8	56.849	68.267	1	1	3.7052	-6.1433	-20.434	-14.385	-1.0953	11.419	17.625	7.8783	2.6099	5.276	-2.8094	-6.5066	1644.2
17.3	1731	60	NaN	-1.0643	17.966	3.4579	-168.57	7.0168	-5.1024	-10.578	-814.45	1147.2	-10.946	829.57	1129.8	50.18	51.354	1	1	3.8379	-6.2738	-20.44	-14.391	-1.0515	11.44	17.36	7.6225	2.7864	5.1664	-3.0796	-6.7684	1644.1
17.31	1732	60	NaN	-1.042	17.787	3.5805	-168.56	6.849	-5.1714	-11.024	-814.39	1147.2	-10.941	829.47	1129.9	44.395	44.535	1	1	3.9895	-6.423	-20.449	-14.4	-1.0449	11.436	17.183	7.4525	2.9446	5.0125	-3.2658	-6.9476	1643.9
17.32	1733	60	NaN	-1.0221	17.627	3.7185	-168.53	6.7244	-5.2543	-11.52	-814.28	1147.2	-10.971	829.33	1129.9	45.619	37.468	1	1	4.15	-6.581	-20.46	-14.411	-1.0413	11.45	17.024	7.3271	3.1087	4.8695	-3.4358	-7.0837	1643.7
17.33	1734	60	NaN	-0.98613	17.414	3.7674	-168.45	6.5953	-5.3098	-11.728	-814.19	1147.1	-10.955	829.18	1129.9	46.433	43.097	1	1	4.3105	-6.739	-20.471	-14.422	-1.0131	11.519	16.814	7.1957	3.2975	4.7802	-3.6566	-7.2258	1643.5
17.34	1735	60	NaN	-0.97822	17.205	3.7191	-168.39	6.4957	-5.2258	-11.664	-814.28	1147	-10.61	829.05	1129.9	47.701	43.628	1	1	4.4637	-6.8897	-20.481	-14.432	-1.015	11.569	16.609	7.0924	3.4487	4.6795	-3.8721	-7.3394	1643.4
17.35	1736	60	NaN	-0.87816	16.896	3.6614	-168.31	6.3689	-5.2778	-11.557	-814.46	1146.9	-10.578	829.01	1129.8	49.25	43.052	1	1	4.5195	-6.9446	-20.485	-14.436	-0.91228	11.659	16.302	6.9628	3.6072	4.7145	-4.1831	-7.4736	1643.6
17.36	1737	60	NaN	-0.80701	16.669	3.6034	-168.25	6.272	-5.3087	-11.415	-814.56	1146.8	-10.55	828.97	1129.8	51.365	43.664	1	1	4.561	-6.9854	-20.492	-14.443	-0.83719	11.721	16.076	6.8656	3.7238	4.7357	-4.416	-7.5769	1643.6
17.37	1738	60	NaN	-0.78187	16.492	3.5717	-168.2	6.1964	-5.3178	-11.363	-814.62	1146.9	-10.501	828.92	1129.8	51.961	44.741	1	1	4.5856	-7.0096	-20.499	-14.45	-0.81191	11.769	15.897	6.7915	3.7736	4.7599	-4.6022	-7.6589	1643.6
17.38	1739	60	NaN	-0.79175	16.308	3.5799	-168.13	6.1299	-5.3331	-11.486	-814.66	1146.9	-10.46	828.88	1129.7	54.779	42.909	1	1	4.6101	-7.0337	-20.507	-14.458	-0.82752	11.831	15.711	6.7268	3.7826	4.7968	-4.7963	-7.7315	1643.6
17.39	1740	60	NaN	-0.80689	16.252	3.5229	-168.09	6.1518	-5.3262	-11.451	-814.61	1146.9	-10.361	828.81	1129.7	54.857	45.116	1	1	4.7097	-7.1317	-20.516	-14.467	-0.84491	11.873	15.652	6.7521	3.8648	4.7412	-4.8643	-7.7149	1643.5
17.4	1741	60	NaN	-0.84932	16.329	3.3219	-168.05	6.2112	-5.3662	-10.983	-814.33	1146.8	-10.455	828.8	1129.6	52.247	41.94	1	1	5.0318	-7.4487	-20.527	-14.478	-0.86773	11.934	15.731	6.8095	4.1641	4.4858	-4.7959	-7.6682	1643.2
17.41	1742	60	NaN	-0.89648	16.445	3.2048	-168	6.3646	-5.4155	-10.759	-814.13	1146.8	-10.634	828.74	1129.6	46.574	42.42	1	1	5.3539	-7.7657	-20.537	-14.488	-0.90081	12.001	15.846	6.9633	4.4531	4.235	-4.6913	-7.5251	1643
17.42	1743	60	NaN	-0.94946	16.562	3.2212	-167.96	6.5616	-5.4245	-10.916	-814.01	1146.8	-10.722	828.63	1129.6	33.82	42.71	1	1	5.6761	-8.0826	-20.548	-14.499	-0.95624	12.033	15.96	7.164	4.7198	3.9505	-4.5882	-7.3351	1642.7
17.43	1744	60	NaN	-1.0101	16.655	3.3507	-167.98	6.7148	-5.3541	-11.378	-813.94	1146.9	-10.559	828.55	1129.5	33.416	40.389	1	1	5.8083	-8.2128	-20.558	-14.509	-1.0386	11.996	16.048	7.3224	4.7697	3.7832	-4.5109	-7.1871	1642.6
17.44	1745	60	NaN	-0.99338	16.627	3.5076	-167.97	6.8063	-5.3659	-11.8	-814.16	1147.1	-10.608	828.53	1129.5	29.183	40.063	1	1	5.8286	-8.2328	-20.568	-14.519	-1.035	11.993	16.012	7.4213	4.7937	3.7603	-4.5561	-7.0981	1642.8
17.45	1746	60	NaN	-1.1234	16.635	3.5092	-167.96	7.0894	-5.403	-11.914	-814.36	1147.1	-10.74	828.65	1129.4	26.177	40.792	1	1	5.7166	-8.1225	-20.57	-14.521	-1.1643	11.998	16.017	7.7084	4.5522	3.8754	-4.5535	-6.8126	1643.1
17.46	1747	60	NaN	-1.2249	16.645	3.3906	-167.95	7.3497	-5.4611	-11.665	-814.54	1147.1	-10.945	828.76	1129.3	31.803	40.404	1	1	5.8673	-8.2708	-20.576	-14.527	-1.25	12.021	16.026	7.9685	4.6173	3.7498	-4.5499	-6.5588	1643.4
17.47	1748	60	NaN	-1.2911	16.681	3.2415	-167.96	7.5807	-5.5105	-11.304	-814.67	1147	-11.142	828.85	1129.3	36.091	39.172	1	1	6.3737	-8.7691	-20.589	-14.54	-1.2967	12.037	16.064	8.1973	5.0769	3.2682	-4.525	-6.3427	1643.6
17.48	1749	60	NaN	-1.4	16.798	3.1883	-167.99	7.8755	-5.5095	-11.268	-814.75	1147	-11.213	828.91	1129.3	42.125	37.999	1	1	6.5361	-8.9289	-20.594	-14.545	-1.4019	12.006	16.182	8.4912	5.1342	3.0774	-4.4119	-6.0538	1643.8
17.49	1750	60	NaN	-1.5888	17.087	3.2766	-168.03	8.1256	-5.534	-11.719	-814.41	1147	-11.311	829.03	1129.3	35.895	38.184	1	1	6.6055	-8.9972	-20.597	-14.548	-1.6031	11.954	16.469	8.7431	5.0025	2.9569	-4.128	-5.8052	1643.5
17.5	1751	60	NaN	-1.6947	17.249	3.3519	-168.05	8.3402	-5.5591	-12.069	-814.3	1147.1	-11.411	829.05	1129.3	54.908	40.861	1	1	6.6196	-9.011	-20.601	-14.552	-1.7176	11.924	16.629	8.9607	4.9019	2.9134	-3.9726	-5.5914	1643.4
17.51	1752	60	NaN	-1.763	17.34	3.3393	-168.11	8.5399	-5.5698	-12.122	-814.31	1147.1	-11.468	829.03	1129.3	59.265	50.227	1	1	6.6521	-9.0431	-20.605	-14.556	-1.7858	11.871	16.718	9.1616	4.8663	2.828	-3.8872	-5.3947	1643.4
17.52	1753	60	NaN	-1.8105	17.382	3.2004	-168.21	8.7579	-5.5342	-11.786	-814.4	1147.1	-11.428	828.96	1129.3	59.552	49.246	1	1	6.7572	-9.1465	-20.611	-14.562	-1.823	11.78	16.762	9.3782	4.9342	2.6331	-3.8499	-5.1843	1643.5
17.53	1754	60	NaN	-1.8349	17.379	2.9258	-168.35	9.0395	-5.4067	-11.055	-814.58	1147	-11.23	828.76	1129.3	60.815	49.263	1	1	6.875	-9.2624	-20.615	-14.566	-1.8288	11.66	16.761	9.6567	5.0461	2.3977	-3.8534	-4.909	1643.4
17.54	1755	60	NaN	-1.8831	17.366	2.8757	-168.3	9.0992	-5.4896	-10.978	-814.75	1147.1	-11.53	829.17	1129.3	62.105	50.531	1	1	7.0012	-9.3865	-20.616	-14.567	-1.8638	11.723	16.748	9.7171	5.1374	2.337	-3.8676	-4.8499	1644
17.55	1756	60	NaN	-1.9	17.342	3.0195	-168.3	9.1695	-5.5183	-11.411	-814.97	1147.3	-11.667	829.35	1129.4	61.289	47.873	1	1	7.047	-9.4317	-20.618	-14.569	-1.891	11.708	16.717	9.794	5.156	2.2763	-3.901	-4.7754	1644.4
17.56	1757	60	NaN	-1.9193	17.34	3.1527	-168.32	9.2318	-5.5254	-11.81	-815.08	1147.5	-11.746	829.44	1129.4	59.922	46.47	1	1	7.2765	-9.6574	-20.622	-14.573	-1.9215	11.675	16.709	9.8624	5.355	2.0175	-3.9124	-4.7102	1644.6
17.57	1758	60	NaN	-1.9595	17.365	3.14	-168.34	9.2845	-5.5402	-11.803	-815.03	1147.5	-11.867	829.51	1129.4	57.078	46.936	1	1	7.8034	-10.176	-20.626	-14.577	-1.9573	11.664	16.733	9.9173	5.8461	1.4883	-3.8935	-4.6597	1644.6
17.58	1759	60	NaN	-2.0238	17.39	2.9095	-168.34	9.3466	-5.5921	-11.174	-814.88	1147.4	-12.142	829.59	1129.4	49.436	43.643	1	1	8.084	-10.452	-20.63	-14.581	-1.99	11.695	16.76	9.9765	6.094	1.2428	-3.8703	-4.6049	1644.6
17.59	1760	60	NaN	-2.0316	17.318	2.7758	-168.37	9.3594	-5.5539	-10.774	-814.98	1147.4	-12.12	829.63	1129.4	42.167	39.846	1	1	8.2957	-10.66	-20.635	-14.586	-1.9847	11.678	16.69	9.9876	6.311	1.0175	-3.9451	-4.5981	1644.7
17.6	1761	60	NaN	-2.0617	17.241	2.7563	-168.4	9.338	-5.5163	-10.697	-815.06	1147.4	-12.087	829.67	1129.4	39.886	40.356	1	1	8.5073	-10.869	-20.639	-14.59	-2.0132	11.652	16.613	9.966	6.4941	0.78357	-4.0263	-4.624	1644.8
17.61	1762	60	NaN	-2.0941	17.176	2.794	-168.41	9.2955	-5.5068	-10.773	-815.1	1147.4	-12.124	829.74	1129.4	43.259	40.663	1	1	8.6965	-11.055	-20.643	-14.594	-2.047	11.637	16.548	9.9237	6.6494	0.58257	-4.0946	-4.67	1644.9
17.62	1763	60	NaN	-2.1076	17.113	2.8702	-168.41	9.2431	-5.5258	-10.941	-815.16	1147.5	-12.233	829.82	1129.4	41.276	39.989	1	1	8.7734	-11.13	-20.643	-14.594	-2.0626	11.633	16.484	9.8718	6.7108	0.50283	-4.1583	-4.7218	1645.1
17.63	1764	60	NaN	-2.0787	16.992	3.0399	-168.42	9.1892	-5.5306	-11.343	-815.43	1147.6	-12.288	829.89	1129.4	41.971	39.317	1	1	8.8171	-11.173	-20.643	-14.594	-2.0458	11.608	16.359	9.8217	6.7713	0.43451	-4.2835	-4.7719	1645.4
17.64	1765	60	NaN	-2.1273	16.952	2.9498	-168.47	9.1298	-5.4642	-11.05	-815.27	1147.5	-12.149	829.89	1129.4	37.28	40.459	1	1	8.8347	-11.191	-20.643	-14.594	-2.089	11.572	16.325	9.757	6.7457	0.38177	-4.3182	-4.8366	1645.3
17.65	1766	60	NaN	-2.1754	16.828	2.8895	-168.49	9.0546	-5.4567	-10.792	-815.29	1147.4	-12.183	829.97	1129.5	52.121	39.982	1	1	8.8722	-11.228	-20.642	-14.593	-2.1269	11.556	16.204	9.6784	6.7453	0.32815	-4.4379	-4.915	1645.4
17.66	1767	60	NaN	-2.2016	16.662	2.9338	-168.52	8.983	-5.4578	-10.82	-815.48	1147.4	-12.238	830.05	1129.5	54.843	43.164	1	1	8.9198	-11.274	-20.643	-14.594	-2.1522	11.529	16.038	9.6074	6.7675	0.25428	-4.6046	-4.9862	1645.6
17.67	1768	60	NaN	-2.2084	16.516	3.0699	-168.56	8.9293	-5.4396	-11.134	-815.68	1147.5	-12.227	830.1	1129.4	55.029	43.585	1	1	8.9842	-11.338	-20.644	-14.595	-2.1703	11.481	15.888	9.5575	6.8138	0.14318	-4.7559	-5.0371	1645.9
17.68	1769	60	NaN	-2.2479	16.476	3.1053	-168.58	8.8913	-5.463	-11.193	-815.59	1147.5	-12.313	830.16	1129.4	54.405	44.845	1	1	9.0005	-11.354	-20.644	-14.595	-2.2089	11.461	15.846	9.5212	6.7915	0.10697	-4.7977	-5.074	1645.9
17.69	1770	60	NaN	-2.2615	16.492	3.0889	-168.59	8.8754	-5.4694	-11.081	-815.48	1147.5	-12.346	830.21	1129.5	52.196	43.617	1	1	8.9233	-11.278	-20.644	-14.595	-2.2174	11.452	15.862	9.5055	6.7059	0.17379	-4.7817	-5.0892	1645.8
17.7	1771	60	NaN	-2.242	16.576	3.0866	-168.62	8.8494	-5.4531	-11.005	-815.25	1147.6	-12.285	830.29	1129.5	42.883	40.8	1	1	8.9184	-11.273	-20.642	-14.593	-2.1975	11.421	15.946	9.4801	6.7209	0.14809	-4.6961	-5.1127	1645.6
17.71	1772	60	NaN	-2.2326	16.69	3.0476	-168.64	8.8289	-5.4499	-10.838	-814.95	1147.5	-12.25	830.37	1129.5	27.099	41.272	1	1	8.9264	-11.281	-20.639	-14.59	-2.1834	11.407	16.061	9.4584	6.7429	0.12578	-4.5786	-5.1321	1645.4
17.72	1773	60	NaN	-2.2606	16.807	2.9739	-168.63	8.8278	-5.4779	-10.599	-814.61	1147.4	-12.309	830.42	1129.5	32.805	37.877	1	1	8.8461	-11.202	-20.638	-14.589	-2.201	11.427	16.181	9.4542	6.6451	0.22493	-4.457	-5.1346	1645.1
17.73	1774	60	NaN	-2.2716	16.978	3.1342	-168.65	8.8341	-5.4678	-11.038	-814.26	1147.5	-12.241	830.49	1129.5	28.87	38.209	1	1	8.7528	-11.11	-20.635	-14.586	-2.2296	11.394	16.348	9.4635	6.5232	0.28373	-4.2867	-5.1225	1644.8
17.74	1775	60	NaN	-2.27	17.089	3.1738	-168.64	8.8583	-5.5091	-11.117	-814.05	1147.5	-12.327	830.56	1129.5	31.727	42.264	1	1	8.6476	-11.007	-20.631	-14.582	-2.2278	11.406	16.46	9.4876	6.4198	0.39964	-4.1712	-5.0944	1644.7
17.75	1776	60	NaN	-2.2463	17.251	3.1332	-168.63	8.8777	-5.5416	-10.963	-813.79	1147.5	-12.375	830.68	1129.4	31.808	37.188	1	1	8.6386	-10.998	-20.628	-14.579	-2.1971	11.416	16.623	9.5059	6.4415	0.41797	-4.0049	-5.073	1644.6
17.76	1777	60	NaN	-2.2163	17.466	3.063	-168.64	8.9041	-5.5473	-10.732	-813.48	1147.4	-12.334	830.8	1129.4	38.106	39.002	1	1	8.6386	-10.998	-20.625	-14.576	-2.1604	11.417	16.839	9.5303	6.4782	0.41882	-3.7855	-5.0456	1644.4
17.77	1778	60	NaN	-2.1973	17.703	3.0047	-168.64	8.9502	-5.5322	-10.549	-813.16	1147.3	-12.231	830.89	1129.4	31.489	38.936	1	1	8.6355	-10.995	-20.621	-14.572	-2.1387	11.418	17.079	9.574	6.4967	0.423	-3.5423	-4.9983	1644.2
17.78	1779	60	NaN	-2.1842	17.887	2.9102	-168.61	8.996	-5.5937	-10.244	-812.9	1147.3	-12.384	830.97	1129.4	51.202	39.087	1	1	8.6097	-10.969	-20.617	-14.568	-2.1096	11.467	17.266	9.6174	6.5002	0.49748	-3.351	-4.9502	1644
17.79	1780	60	NaN	-2.1855	18.086	2.9609	-168.59	9.0315	-5.626	-10.426	-812.61	1147.3	-12.467	831.05	1129.4	54.507	43.424	1	1	8.5295	-10.89	-20.61	-14.561	-2.1143	11.477	17.464	9.6541	6.4152	0.58665	-3.146	-4.9066	1643.8
17.8	1781	60	NaN	-2.1915	18.296	3.0139	-168.6	9.0755	-5.6073	-10.622	-812.33	1147.3	-12.403	831.12	1129.5	52.57	44.057	1	1	8.4535	-10.816	-20.604	-14.555	-2.1294	11.464	17.673	9.699	6.3241	0.64849	-2.9315	-4.8563	1643.5
17.81	1782	60	NaN	-2.1939	18.464	3.0136	-168.63	9.1257	-5.5544	-10.641	-812.12	1147.4	-12.227	831.21	1129.5	53.032	43.072	1	1	8.3707	-10.734	-20.6	-14.551	-2.1386	11.427	17.841	9.7486	6.2321	0.69293	-2.7586	-4.802	1643.4
17.82	1783	60	NaN	-2.1858	18.531	2.9405	-168.69	9.1737	-5.5023	-10.407	-812.05	1147.3	-12.031	831.31	1129.5	53.365	44.274	1	1	8.1928	-10.559	-20.594	-14.545	-2.1291	11.367	17.911	9.7938	6.0636	0.80821	-2.6831	-4.751	1643.5
17.83	1784	60	NaN	-2.1721	18.55	2.883	-168.73	9.2166	-5.5223	-10.225	-812.04	1147.2	-12.068	831.43	1129.5	52.934	42.467	1	1	8.0629	-10.431	-20.589	-14.54	-2.1079	11.338	17.932	9.8344	5.955	0.90676	-2.6571	-4.7055	1643.6
17.84	1785	60	NaN	-2.1568	18.578	2.8905	-168.84	9.3049	-5.4749	-10.29	-811.99	1147.3	-11.907	831.5	1129.6	53.301	42.48	1	1	7.987	-10.357	-20.585	-14.536	-2.1005	11.215	17.961	9.9218	5.8866	0.85807	-2.6241	-4.614	1643.6
17.85	1786	60	NaN	-2.1616	18.591	2.9283	-168.95	9.3807	-5.4458	-10.45	-811.95	1147.3	-11.791	831.57	1129.6	53.885	44.505	1	1	7.8715	-10.243	-20.579	-14.53	-2.1149	11.097	17.974	9.9977	5.7566	0.85385	-2.6049	-4.5326	1643.6
17.86	1787	60	NaN	-2.1767	18.586	2.9635	-169.05	9.4324	-5.428	-10.601	-811.94	1147.3	-11.685	831.65	1129.6	55.524	42.937	1	1	7.7113	-10.085	-20.572	-14.523	-2.1389	10.989	17.969	10.05	5.5724	0.90388	-2.6029	-4.4734	1643.7
17.87	1788	60	NaN	-2.1771	18.567	2.9595	-169.17	9.4703	-5.3822	-10.653	-811.94	1147.3	-11.459	831.75	1129.6	55.84	42.955	1	1	7.5796	-9.9557	-20.565	-14.516	-2.149	10.859	17.949	10.088	5.4306	0.90317	-2.6159	-4.4287	1643.8
17.88	1789	60	NaN	-2.1535	18.51	2.8704	-169.28	9.5249	-5.4774	-10.517	-811.97	1147.4	-11.597	831.94	1129.7	55.215	42.831	1	1	7.4465	-9.8248	-20.559	-14.51	-2.1159	10.761	17.893	10.142	5.3307	0.93651	-2.6663	-4.3674	1644
17.89	1790	60	NaN	-2.1327	18.4	2.7811	-169.43	9.532	-5.4259	-10.394	-812.11	1147.4	-11.26	832.14	1129.7	55.027	44.101	1	1	7.2959	-9.6765	-20.553	-14.504	-2.1026	10.605	17.782	10.149	5.1933	0.92824	-2.7707	-4.3549	1644.3
17.9	1791	60	NaN	-2.1198	18.288	2.8075	-169.56	9.5122	-5.3806	-10.643	-812.29	1147.5	-10.918	832.4	1129.8	54.643	45.721	1	1	7.1637	-9.5465	-20.548	-14.499	-2.1102	10.449	17.67	10.13	5.0535	0.90249	-2.8778	-4.3688	1644.8
17.91	1792	60	NaN	-2.112	18.2	2.9004	-169.67	9.484	-5.3586	-11.087	-812.46	1147.6	-10.651	832.66	1129.8	55.091	43.666	1	1	7.0396	-9.4244	-20.543	-14.494	-2.1271	10.31	17.58	10.104	4.9125	0.88551	-2.9637	-4.3907	1645.2
17.92	1793	60	NaN	-2.101	18.138	2.8945	-169.79	9.4665	-5.2904	-11.172	-812.59	1147.7	-10.283	832.79	1129.9	54.602	47.114	1	1	6.8801	-9.2675	-20.539	-14.49	-2.1319	10.176	17.517	10.087	4.7482	0.90901	-3.0214	-4.4029	1645.5
17.93	1794	60	NaN	-2.1061	18.087	2.868	-169.86	9.4143	-5.2705	-11.258	-812.71	1147.8	-9.9509	833.15	1130	52.84	50.122	1	1	6.7138	-9.1038	-20.534	-14.485	-2.1516	10.094	17.467	10.034	4.5622	0.9903	-3.0671	-4.4507	1646
[truncated: 63,460 more rows]
