# Supplementary material for: Speech, movement, and gaze behaviours during dyadic conversation in noise
Source: Sci Rep. 2019 Jul 18;9:10451. doi: 10.1038/s41598-019-46416-0 (PMC6639257; doi:10.1038/s41598-019-46416-0)
Supplement: Supplementary file 1 — All data [file 41598_2019_46416_MOESM1_ESM.zip › dyad14conv1.txt]

timestamps	sample	levels (dB)	level change	talker 1	talker 1	talker 1	talker 2	talker 2	talker 2	talker 1	talker 1	talker 1	talker 2	talker 2	talker 2	talker 1	talker 2	talker 1	talker 2	talker 1	talker 2	talker 1	talker 2	talker 1	talker 2	talker 1	talker 2	talker 1	talker 2	talker 1	talker 2	talker 1 and 2
timestamps	sample	levels (dB)	(dB)	yaw	pitch	roll	yaw	pitch	roll	x (mm)	y (mm)	z (mm)	x (mm)	y (mm)	z (mm)	rms (volts)	rms (volts)	talking	talking	eye phi (deg)	eye phi (deg)	eye theta (deg)	eye theta (deg)	yaw re t2	yaw re t1	pitch re t2	pitch re t1	gaze yaw re t2	gaze yaw re t1	gaze pitch re t2	gaze pitch re t1	distance
0	1	60	NaN	1.9607	29.318	3.1664	-179.22	15.436	-3.6655	18.918	-830.8	1060.7	2.316	841.21	1113.7	23.649	24.005	0	0	5.666	5.5695	-27.932	-9.9381	2.5296	1.3518	31.132	13.622	8.1956	6.9213	3.1996	3.684	1672.9
0.01	2	60	NaN	2.0045	29.272	3.1023	-179.2	15.472	-3.7476	19.157	-830.74	1060.7	2.1011	841.07	1113.8	23.649	24.005	0	0	5.581	5.4853	-27.931	-9.9368	2.589	1.3832	31.091	13.653	8.17	6.8685	3.1603	3.7159	1672.7
0.02	3	60	NaN	2.0058	29.239	3.105	-179.22	15.445	-3.7445	19.133	-830.72	1060.7	2.1818	841.09	1113.7	23.649	24.005	0	0	5.541	5.4456	-27.93	-9.9362	2.5868	1.357	31.057	13.627	8.1277	6.8026	3.1272	3.6907	1672.7
0.03	4	60	NaN	1.993	29.216	3.1079	-179.24	15.41	-3.6911	19.092	-830.71	1060.6	2.3822	841.15	1113.7	23.649	24.005	0	0	5.5558	5.4602	-27.93	-9.9363	2.5656	1.3342	31.033	13.593	8.1214	6.7945	3.103	3.6571	1672.8
0.04	5	60	NaN	1.9719	29.217	3.1091	-179.24	15.406	-3.6717	19.057	-830.64	1060.6	2.447	841.15	1113.6	23.649	24.005	0	0	5.5439	5.4485	-27.929	-9.9353	2.5411	1.3269	31.033	13.59	8.085	6.7754	3.1037	3.6544	1672.7
0.05	6	60	NaN	1.9572	29.226	3.0927	-179.24	15.433	-3.7001	19.093	-830.53	1060.6	2.3498	841.1	1113.7	23.649	24.005	0	0	5.5291	5.4338	-27.928	-9.9342	2.531	1.3359	31.044	13.615	8.0601	6.7697	3.1159	3.6804	1672.6
0.06	7	60	NaN	1.9447	29.23	3.0776	-179.23	15.461	-3.7281	19.127	-830.43	1060.6	2.2505	841.06	1113.7	23.649	24.005	0	0	5.5429	5.4475	-27.929	-9.9351	2.5231	1.3464	31.051	13.64	8.066	6.7938	3.1217	3.7051	1672.4
0.07	8	60	NaN	1.9171	29.236	3.0987	-179.23	15.468	-3.722	19.03	-830.37	1060.6	2.2585	841.06	1113.8	23.649	24.005	0	0	5.5592	5.4636	-27.93	-9.9358	2.492	1.3432	31.056	13.648	8.0512	6.8068	3.1266	3.7119	1672.4
0.08	9	60	NaN	1.9075	29.248	3.0753	-179.22	15.483	-3.73	19.098	-830.29	1060.6	2.2222	841.03	1113.8	23.649	24.005	0	0	5.5776	5.4819	-27.93	-9.9361	2.486	1.3564	31.069	13.662	8.0637	6.8383	3.1384	3.726	1672.2
0.09	10	60	NaN	1.8905	29.24	3.0693	-179.22	15.479	-3.6961	19.095	-830.14	1060.6	2.2949	841.05	1113.7	23.649	24.005	0	0	5.6153	5.5192	-27.93	-9.9362	2.4664	1.36	31.059	13.659	8.0817	6.8792	3.129	3.7229	1672.1
0.1	11	60	NaN	1.8802	29.219	3.061	-179.2	15.489	-3.727	19.095	-830.09	1060.6	2.1723	841.05	1113.8	23.649	24.005	0	0	5.6583	5.5618	-27.93	-9.9364	2.4604	1.381	31.041	13.668	8.1187	6.9429	3.1102	3.7318	1672.1
0.11	12	60	NaN	1.8767	29.213	3.0546	-179.18	15.494	-3.7244	19.085	-830.02	1060.6	2.1406	841.04	1113.8	23.649	24.005	0	0	5.7064	5.6095	-27.931	-9.9365	2.4576	1.4022	31.034	13.672	8.164	7.0117	3.1032	3.7359	1672
0.12	13	60	NaN	1.8744	29.203	3.0468	-179.17	15.49	-3.7052	19.077	-829.92	1060.7	2.1906	841.05	1113.8	23.649	24.005	0	0	5.7607	5.6633	-27.932	-9.9379	2.4534	1.4054	31.023	13.67	8.2141	7.0687	3.0906	3.732	1671.9
0.13	14	60	NaN	1.8644	29.195	3.0383	-179.17	15.478	-3.6814	19.058	-829.84	1060.7	2.2572	841.07	1113.7	23.649	24.005	0	0	5.8169	5.7189	-27.934	-9.9395	2.4405	1.4036	31.013	13.66	8.2573	7.1225	3.0797	3.7202	1671.8
0.14	15	60	NaN	1.8575	29.187	3.028	-179.16	15.469	-3.6687	19.041	-829.79	1060.7	2.2734	841.08	1113.7	23.649	24.005	0	0	5.8509	5.7527	-27.934	-9.9402	2.4325	1.4118	31.005	13.651	8.2834	7.1645	3.0712	3.7108	1671.8
0.15	16	60	NaN	1.8644	29.174	3.0116	-179.14	15.477	-3.6869	19.044	-829.73	1060.6	2.1869	841.05	1113.7	23.649	24.005	0	0	5.8784	5.7799	-27.935	-9.9408	2.4425	1.4333	30.993	13.658	8.3209	7.2132	3.0581	3.7169	1671.7
0.16	17	60	NaN	1.8662	29.165	2.9852	-179.12	15.493	-3.7228	19.036	-829.64	1060.6	2.0401	841	1113.7	23.649	24.005	0	0	5.9006	5.8019	-27.936	-9.9418	2.4491	1.4596	30.986	13.673	8.3497	7.2615	3.05	3.7311	1671.6
0.17	18	60	NaN	1.8728	29.163	2.9557	-179.13	15.446	-3.6395	19.075	-829.57	1060.6	2.2877	841.08	1113.7	23.649	24.005	0	0	5.8957	5.797	-27.926	-9.9324	2.4485	1.442	30.982	13.627	8.3442	7.2391	3.0556	3.6945	1671.6
0.18	19	60	NaN	1.8864	29.161	2.9218	-179.12	15.451	-3.6712	19.147	-829.5	1060.6	2.1765	841.05	1113.7	23.649	24.005	0	0	5.8789	5.7804	-27.915	-9.921	2.4685	1.4573	30.981	13.631	8.3473	7.2377	3.0659	3.7099	1671.5
0.19	20	60	NaN	1.8806	29.159	2.9115	-179.13	15.438	-3.6483	19.119	-829.46	1060.6	2.2477	841.05	1113.6	23.649	24.005	0	0	5.853	5.7548	-27.91	-9.9164	2.4592	1.451	30.978	13.619	8.3122	7.2058	3.0674	3.7023	1671.4
0.2	21	60	NaN	1.8826	29.152	2.8846	-179.12	15.434	-3.6415	19.134	-829.4	1060.6	2.2561	841.02	1113.6	23.649	24.005	0	0	5.851	5.7528	-27.909	-9.9152	2.4615	1.4587	30.971	13.614	8.3125	7.2115	3.0621	3.6989	1671.4
0.21	22	60	NaN	1.8862	29.15	2.8704	-179.12	15.439	-3.6439	19.141	-829.35	1060.6	2.2517	840.99	1113.7	23.649	24.005	0	0	5.8629	5.7645	-27.91	-9.916	2.4655	1.4586	30.971	13.618	8.3284	7.2231	3.0609	3.7024	1671.3
0.22	23	60	NaN	1.879	29.144	2.8733	-179.12	15.439	-3.642	19.085	-829.33	1060.6	2.2754	840.97	1113.7	23.649	24.005	0	0	5.8871	5.7885	-27.912	-9.918	2.4556	1.452	30.965	13.619	8.3427	7.2405	3.0528	3.7006	1671.2
0.23	24	60	NaN	1.8631	29.13	2.8741	-179.12	15.431	-3.6314	19.016	-829.31	1060.6	2.3218	840.97	1113.7	23.649	24.005	0	0	5.9128	5.814	-27.914	-9.9203	2.4357	1.449	30.951	13.61	8.3485	7.2629	3.0365	3.6893	1671.2
0.24	25	60	NaN	1.8532	29.128	2.8587	-179.12	15.432	-3.6318	19.043	-829.27	1060.6	2.3238	840.94	1113.7	23.649	24.005	0	0	5.9165	5.8176	-27.915	-9.921	2.4268	1.4539	30.949	13.61	8.3432	7.2715	3.0345	3.689	1671.1
0.25	26	60	NaN	1.8492	29.128	2.8192	-179.08	15.472	-3.7204	19.167	-829.2	1060.5	2.0418	840.84	1113.7	23.649	24.005	0	0	5.9858	5.8864	-27.916	-9.922	2.4367	1.5058	30.953	13.647	8.4225	7.3922	3.0366	3.7247	1671
0.26	27	60	NaN	1.8354	29.116	2.8442	-179.08	15.459	-3.7062	19.081	-829.2	1060.5	2.0948	840.86	1113.7	23.649	24.005	0	0	6.0969	5.9965	-27.917	-9.9233	2.4181	1.4982	30.941	13.634	8.5151	7.4947	3.0236	3.711	1671
0.27	28	60	NaN	1.832	29.087	3.0293	-179.09	15.456	-3.6922	18.38	-829.28	1060.7	2.1564	840.83	1113.7	23.649	24.005	0	0	6.1303	6.0296	-27.92	-9.9262	2.3886	1.4662	30.905	13.638	8.5189	7.4957	2.9849	3.7117	1671
0.28	29	60	NaN	1.8224	29.076	3.0826	-179.1	15.42	-3.6602	18.196	-829.26	1060.7	2.2885	840.87	1113.7	23.649	24.005	0	0	6.1381	6.0373	-27.922	-9.9283	2.3681	1.4454	30.891	13.606	8.5063	7.4827	2.9689	3.6772	1671
0.29	30	60	NaN	1.8246	29.074	3.0823	-179.1	15.429	-3.6749	18.216	-829.23	1060.7	2.2516	840.79	1113.7	23.649	24.005	0	0	6.1204	6.0197	-27.924	-9.9296	2.3723	1.4436	30.89	13.613	8.4927	7.4633	2.9663	3.6837	1670.9
0.3	31	60	NaN	1.8392	29.078	3.0722	-179.1	15.436	-3.6835	18.276	-829.19	1060.7	2.2302	840.74	1113.7	23.649	24.005	0	0	6.1023	6.0018	-27.925	-9.9309	2.3897	1.4543	30.894	13.619	8.492	7.4561	2.9695	3.6883	1670.8
0.31	32	60	NaN	1.8471	29.107	2.9944	-179.1	15.427	-3.6685	18.595	-829.08	1060.6	2.2934	840.75	1113.7	30.537	24.005	0	0	6.0841	5.9837	-27.926	-9.9321	2.4064	1.4643	30.926	13.608	8.4905	7.448	2.9995	3.6758	1670.8
0.32	33	60	NaN	1.8431	29.167	2.8655	-179.1	15.43	-3.6728	19.118	-828.92	1060.5	2.2935	840.72	1113.7	26.071	24.005	0	0	6.0915	5.991	-27.927	-9.9328	2.4204	1.4736	30.99	13.607	8.5118	7.4647	3.0633	3.6745	1670.6
0.33	34	60	NaN	1.8583	29.212	2.9092	-179.07	15.405	-3.6845	19.022	-828.86	1060.6	2.2596	840.76	1113.6	23.649	24.005	0	0	6.0516	5.9516	-27.929	-9.9345	2.4335	1.5033	31.033	13.584	8.4852	7.4549	3.1044	3.6495	1670.6
0.34	35	60	NaN	1.8608	29.254	2.9155	-179.07	15.439	-3.6998	19.012	-828.77	1060.6	2.2096	840.67	1113.7	23.649	24.005	0	0	5.9556	5.8564	-27.932	-9.9375	2.4374	1.5097	31.076	13.617	8.393	7.3661	3.1448	3.6793	1670.4
0.35	36	60	NaN	1.8388	29.268	2.9813	-179.08	15.448	-3.7226	18.761	-828.79	1060.6	2.1326	840.6	1113.7	23.649	24.005	0	0	5.8556	5.7573	-27.933	-9.9387	2.4095	1.4878	31.089	13.626	8.2651	7.2452	3.1563	3.6877	1670.3
0.36	37	60	NaN	1.8352	29.294	3.0111	-179.06	15.425	-3.6986	18.645	-828.77	1060.6	2.1923	840.64	1113.7	23.649	24.005	0	0	5.766	5.6685	-27.934	-9.9402	2.3998	1.507	31.114	13.605	8.1658	7.1755	3.1794	3.6643	1670.3
0.37	38	60	NaN	1.8679	29.323	2.9834	-179.06	15.442	-3.7	18.744	-828.67	1060.6	2.1759	840.6	1113.7	23.649	24.005	0	0	5.695	5.5981	-27.937	-9.9426	2.4365	1.51	31.145	13.62	8.1315	7.1082	3.2082	3.6775	1670.2
0.38	39	60	NaN	1.8846	29.345	2.9719	-179.08	15.44	-3.6705	18.764	-828.62	1060.6	2.2693	840.57	1113.7	23.649	24.005	0	0	5.6705	5.5739	-27.938	-9.9445	2.4507	1.4901	31.166	13.618	8.1213	7.064	3.2279	3.6739	1670.1
0.39	40	60	NaN	1.878	29.367	2.9783	-179.09	15.432	-3.6733	18.7	-828.58	1060.6	2.3297	840.57	1113.7	23.649	24.005	0	0	5.7075	5.6105	-27.94	-9.9458	2.4399	1.4715	31.188	13.611	8.1474	7.082	3.248	3.6651	1670.1
0.4	41	60	NaN	1.8686	29.395	2.9746	-179.09	15.446	-3.7267	18.671	-828.5	1060.6	2.231	840.54	1113.7	23.649	24.005	0	0	5.3045	5.2113	-27.928	-9.9342	2.433	1.4726	31.217	13.625	7.7375	6.6838	3.2885	3.6905	1670
0.41	42	60	NaN	1.852	29.42	2.9786	-179.08	15.44	-3.7073	18.613	-828.43	1060.6	2.2214	840.54	1113.7	23.649	24.005	0	0	4.9899	4.8996	-27.92	-9.926	2.4147	1.4863	31.242	13.619	7.4046	6.3859	3.3215	3.6932	1669.9
0.42	43	60	NaN	1.8212	29.469	2.9849	-179.06	15.413	-3.7431	18.559	-828.24	1060.6	2.2598	840.59	1113.6	23.649	24.005	0	0	4.9715	4.8813	-27.923	-9.9285	2.3808	1.4965	31.288	13.594	7.3523	6.3777	3.3656	3.6655	1669.8
0.43	44	60	NaN	1.8068	29.451	3.006	-179.09	15.431	-3.7196	18.369	-828.3	1060.6	2.3286	840.53	1113.7	23.649	24.005	0	0	4.9328	4.843	-27.924	-9.9302	2.3575	1.4579	31.271	13.612	7.2904	6.3008	3.3463	3.6816	1669.7
0.44	45	60	NaN	1.8165	29.477	2.9465	-179.09	15.443	-3.744	18.595	-828.11	1060.6	2.2572	840.48	1113.7	23.649	24.005	0	0	4.8919	4.8024	-27.926	-9.9316	2.3775	1.472	31.299	13.621	7.2694	6.2744	3.3729	3.6896	1669.5
0.45	46	60	NaN	1.8177	29.473	2.9162	-179.06	15.436	-3.7297	18.66	-827.98	1060.6	2.2917	840.5	1113.7	23.649	24.005	0	0	4.8623	4.7731	-27.927	-9.9329	2.3797	1.5012	31.297	13.612	7.242	6.2743	3.3698	3.6789	1669.4
0.46	47	60	NaN	1.8059	29.472	2.9054	-179.07	15.433	-3.7371	18.629	-827.86	1060.6	2.2848	840.49	1113.7	25.091	24.005	0	0	4.8437	4.7546	-27.928	-9.9342	2.3672	1.495	31.296	13.609	7.2108	6.2496	3.3681	3.6744	1669.3
0.47	48	60	NaN	1.7855	29.45	2.9971	-179.05	15.419	-3.7348	18.208	-827.83	1060.6	2.2361	840.51	1113.7	27.238	24.005	0	0	4.8511	4.762	-27.93	-9.9357	2.334	1.4956	31.271	13.598	7.1851	6.2575	3.3415	3.6621	1669.3
0.48	49	60	NaN	1.7691	29.403	3.1043	-179.03	15.382	-3.7141	17.728	-827.79	1060.7	2.2599	840.6	1113.7	26.779	25.143	0	0	4.8446	4.7556	-27.931	-9.9368	2.3003	1.5023	31.221	13.564	7.1449	6.2579	3.29	3.6271	1669.3
0.49	50	60	NaN	1.7585	29.363	3.073	-179.05	15.349	-3.7212	17.765	-827.62	1060.7	2.3512	840.65	1113.6	27.946	26.782	0	0	4.816	4.7272	-27.932	-9.9382	2.2879	1.477	31.181	13.531	7.1039	6.2042	3.249	3.5926	1669.2
0.5	51	60	NaN	1.7252	29.311	3.0798	-179.04	15.367	-3.7414	17.646	-827.56	1060.6	2.2784	840.62	1113.7	30.121	26.913	0	0	4.7163	4.6284	-27.935	-9.9412	2.253	1.485	31.132	13.546	6.9692	6.1134	3.1964	3.6046	1669.1
0.51	52	60	NaN	1.6978	29.26	3.0662	-179.05	15.355	-3.7176	17.588	-827.45	1060.6	2.3511	840.66	1113.7	32.122	28.904	0	0	4.6907	4.603	-27.937	-9.9431	2.2211	1.4768	31.081	13.534	6.9117	6.0798	3.1439	3.5909	1669
0.52	53	60	NaN	1.6894	29.164	2.9546	-179.03	15.374	-3.7248	17.839	-827.23	1060.5	2.3187	840.64	1113.7	33.391	30.124	0	0	4.6921	4.6045	-27.938	-9.9443	2.2225	1.5	30.989	13.549	6.9147	6.1044	3.0504	3.6042	1668.8
0.53	54	60	NaN	1.6728	29.083	2.8998	-179.06	15.353	-3.702	17.928	-827.07	1060.5	2.3939	840.68	1113.6	32.215	28.673	0	0	4.5583	4.4718	-27.938	-9.9442	2.2064	1.4736	30.908	13.528	6.7647	5.9455	2.97	3.5835	1668.7
0.54	55	60	NaN	1.6381	29.012	2.8833	-179.02	15.361	-3.7347	17.871	-826.93	1060.4	2.1941	840.71	1113.6	33.636	31.275	0	0	4.4433	4.3579	-27.938	-9.9442	2.1766	1.5168	30.839	13.533	6.62	5.8748	2.9011	3.589	1668.6
0.55	56	60	NaN	1.6109	28.949	2.8482	-179.01	15.359	-3.7368	17.894	-826.75	1060.4	2.1955	840.73	1113.6	35.236	32.799	0	0	4.4249	4.3397	-27.939	-9.9447	2.1503	1.53	30.777	13.531	6.5752	5.8696	2.8387	3.5864	1668.4
0.56	57	60	NaN	1.6009	28.878	2.7761	-179.02	15.345	-3.7103	18.058	-826.48	1060.4	2.3495	840.76	1113.6	35.822	32.902	0	0	4.3474	4.2629	-27.94	-9.9456	2.1407	1.5154	30.706	13.517	6.4881	5.7782	2.7669	3.5711	1668.2
0.57	58	60	NaN	1.6009	28.799	2.6854	-179.01	15.356	-3.7177	18.282	-826.18	1060.3	2.2831	840.74	1113.6	35.336	31.317	0	0	4.241	4.1574	-27.941	-9.9466	2.1508	1.544	30.63	13.525	6.3918	5.7014	2.6889	3.5783	1667.8
0.58	59	60	NaN	1.6044	28.74	2.6001	-178.98	15.393	-3.7381	18.506	-825.97	1060.2	2.1345	840.67	1113.6	35.965	32.514	0	0	4.252	4.1684	-27.94	-9.9463	2.1672	1.5811	30.575	13.559	6.4192	5.7495	2.6344	3.6124	1667.6
0.59	60	60	NaN	1.5908	28.672	2.5525	-179.01	15.368	-3.7116	18.591	-825.81	1060.2	2.3566	840.67	1113.6	37.183	32.705	0	0	4.2385	4.1549	-27.941	-9.9465	2.149	1.5518	30.507	13.532	6.3874	5.7067	2.5669	3.5859	1667.4
0.6	61	60	NaN	1.5981	28.638	2.4692	-179	15.356	-3.7433	18.831	-825.52	1060.2	2.2891	840.7	1113.6	34.64	33.093	0	0	4.2017	4.1185	-27.941	-9.9472	2.1669	1.5651	30.475	13.519	6.3686	5.6836	2.5335	3.5719	1667.2
0.61	62	60	NaN	1.5336	28.564	2.4602	-179.01	15.287	-3.6505	18.703	-825.29	1060.2	2.614	840.77	1113.5	33.287	33.492	0	0	4.1688	4.0859	-27.939	-9.9448	2.0869	1.5472	30.396	13.454	6.2557	5.6332	2.4575	3.5095	1667
0.62	63	60	NaN	1.4776	28.508	2.4682	-178.99	15.294	-3.6567	18.54	-825.14	1060.1	2.5857	840.71	1113.5	35.174	32.188	0	0	4.1339	4.0513	-27.936	-9.9423	2.0263	1.5625	30.341	13.46	6.1603	5.6138	2.4051	3.5179	1666.8
0.63	64	60	NaN	1.4385	28.452	2.4653	-178.98	15.301	-3.6772	18.444	-825.01	1060.1	2.5348	840.66	1113.5	34.647	33.115	0	0	4.0342	3.9526	-27.934	-9.9398	1.9857	1.5696	30.287	13.466	6.02	5.5221	2.3534	3.5261	1666.6
0.64	65	60	NaN	1.4133	28.393	2.44	-178.98	15.297	-3.6648	18.447	-824.88	1060.1	2.5963	840.62	1113.5	35.307	33.936	0	0	3.9452	3.8643	-27.933	-9.9386	1.9586	1.5682	30.23	13.461	5.9038	5.4325	2.2976	3.5219	1666.4
0.65	66	60	NaN	1.3839	28.328	2.4182	-178.98	15.303	-3.6646	18.434	-824.74	1060	2.6128	840.53	1113.5	35.419	30.75	0	0	3.8675	3.7874	-27.933	-9.939	1.9282	1.562	30.167	13.464	5.7957	5.3494	2.234	3.5252	1666.2
0.66	67	60	NaN	1.3673	28.269	2.3606	-178.99	15.317	-3.7168	18.537	-824.51	1059.9	2.4742	840.44	1113.5	35.622	33.574	0	0	4.0657	3.9837	-27.946	-9.9515	1.92	1.5634	30.111	13.474	5.9857	5.5472	2.1658	3.5227	1665.9
0.67	68	60	NaN	1.4706	28.292	2.0663	-178.94	15.337	-3.7409	19.529	-824	1059.7	2.4062	840.35	1113.5	36.559	32.493	0	0	4.1592	4.0764	-27.953	-9.9593	2.06	1.6507	30.144	13.484	6.2192	5.7271	2.1911	3.5248	1665.3
0.68	69	60	NaN	1.4339	28.254	2.0754	-178.96	15.321	-3.727	19.421	-823.88	1059.7	2.5043	840.28	1113.5	34.986	34.723	0	0	4.0524	3.9706	-27.952	-9.9582	2.0164	1.6221	30.106	13.47	6.0687	5.5927	2.1535	3.5114	1665.1
0.69	70	60	NaN	1.2985	28.11	2.1698	-178.92	15.298	-3.7267	18.929	-824.16	1059.6	2.5902	840.25	1113.4	35.385	33.101	0	0	4.0586	3.9768	-27.951	-9.9572	1.8609	1.6414	29.961	13.447	5.9196	5.6182	2.0098	3.4901	1665.4
0.7	71	60	NaN	1.2644	28.068	2.1884	-178.92	15.301	-3.774	18.815	-824.18	1059.6	2.4924	840.19	1113.4	35.527	33.065	0	0	4.0883	4.0061	-27.95	-9.9563	1.8263	1.6392	29.919	13.45	5.9145	5.6453	1.9689	3.4934	1665.3
0.71	72	60	NaN	1.2682	28.053	2.1424	-178.92	15.287	-3.7415	18.972	-824	1059.6	2.7389	840.13	1113.4	35.067	33.003	0	0	3.9753	3.8942	-27.947	-9.9533	1.8271	1.6395	29.903	13.437	5.8024	5.5337	1.9561	3.484	1665.1
0.72	73	60	NaN	1.2492	28.019	2.1362	-178.91	15.279	-3.7225	18.95	-823.91	1059.6	2.9595	840.05	1113.3	33.195	33.428	0	0	3.8909	3.8106	-27.945	-9.9506	1.7998	1.6454	29.868	13.43	5.6907	5.456	1.9232	3.4794	1664.9
0.73	74	60	NaN	1.2192	27.975	2.1737	-178.89	15.283	-3.7654	18.768	-823.93	1059.6	2.963	839.96	1113.3	34.537	36.275	0	0	3.8909	3.8106	-27.943	-9.9488	1.7635	1.6588	29.824	13.434	5.6544	5.4694	1.8811	3.4849	1664.8
0.74	75	60	NaN	1.2108	27.942	2.1927	-178.87	15.267	-3.8052	18.699	-823.9	1059.6	3.0145	839.92	1113.3	34.584	38.931	0	0	3.8437	3.7638	-27.94	-9.9463	1.7509	1.6687	29.791	13.418	5.5946	5.4325	1.851	3.4716	1664.8
0.75	76	60	NaN	1.2063	27.91	2.1973	-178.87	15.208	-3.7908	18.68	-823.84	1059.6	3.2862	839.94	1113.2	34.385	37.098	0	0	3.7865	3.7071	-27.938	-9.9441	1.7365	1.6551	29.756	13.363	5.5229	5.3623	1.8177	3.4184	1664.7
0.76	77	60	NaN	1.2	27.879	2.2059	-178.83	15.187	-3.8126	18.647	-823.86	1059.6	3.2333	839.94	1113.2	35.245	34.44	0	0	3.7347	3.6558	-27.937	-9.9431	1.7308	1.7042	29.724	13.342	5.4655	5.36	1.7867	3.399	1664.7
0.77	78	60	NaN	1.2078	27.862	2.1984	-178.83	15.2	-3.8293	18.671	-823.84	1059.6	3.3675	839.87	1113.2	35.848	33.415	0	0	3.7295	3.6506	-27.935	-9.9406	1.7348	1.7016	29.709	13.353	5.4643	5.3523	1.7741	3.4125	1664.6
0.78	79	60	NaN	1.2104	27.841	2.1964	-178.8	15.214	-3.966	18.653	-823.87	1059.6	3.1639	839.83	1113.3	31.796	33.925	0	0	3.7443	3.6653	-27.931	-9.9373	1.7438	1.7381	29.69	13.365	5.4881	5.4034	1.7585	3.428	1664.6
0.79	80	60	NaN	1.2135	27.835	2.1875	-178.8	15.233	-4.0039	18.665	-823.87	1059.6	3.2414	839.77	1113.3	35.305	34.226	0	0	3.7647	3.6856	-27.928	-9.9345	1.7446	1.7276	29.686	13.382	5.5094	5.4131	1.7572	3.4478	1664.6
0.8	81	60	NaN	1.2181	27.833	2.1781	-178.82	15.249	-4.0244	18.695	-823.87	1059.6	3.3405	839.72	1113.4	35.518	33.024	0	0	3.7734	3.6941	-27.926	-9.9317	1.7469	1.7072	29.686	13.396	5.5203	5.4013	1.7603	3.4642	1664.5
0.81	82	60	NaN	1.2291	27.837	2.1807	-178.84	15.263	-4.069	18.721	-823.86	1059.5	3.3967	839.69	1113.4	33.987	32.443	0	0	3.7329	3.654	-27.923	-9.9289	1.7569	1.6881	29.692	13.408	5.4897	5.342	1.7686	3.4793	1664.5
0.82	83	60	NaN	1.2351	27.838	2.2045	-178.84	15.287	-4.1304	18.682	-823.88	1059.6	3.3999	839.63	1113.5	35.792	33.707	0	0	3.6824	3.604	-27.921	-9.9267	1.7614	1.6826	29.694	13.431	5.4438	5.2865	1.7736	3.5047	1664.5
0.83	84	60	NaN	1.2285	27.825	2.2368	-178.82	15.31	-4.188	18.584	-823.95	1059.6	3.3118	839.56	1113.5	34.002	33.213	0	0	3.6248	3.5469	-27.919	-9.9247	1.7545	1.7044	29.682	13.453	5.3792	5.2513	1.7629	3.5286	1664.5
0.84	85	60	NaN	1.262	27.825	2.2315	-178.84	15.259	-4.1645	18.691	-823.95	1059.6	3.5037	839.67	1113.5	34.265	33.434	0	0	3.5509	3.4737	-27.917	-9.9225	1.785	1.6788	29.68	13.404	5.336	5.1525	1.7639	3.4812	1664.6
0.85	86	60	NaN	1.2633	27.804	2.254	-178.92	15.245	-4.105	18.642	-824.05	1059.6	3.927	839.68	1113.4	35.497	34.969	0	0	3.5104	3.4335	-27.915	-9.9209	1.77	1.5906	29.657	13.391	5.2804	5.0241	1.7419	3.4706	1664.7
0.86	87	60	NaN	1.2818	27.809	2.2458	-178.91	15.245	-4.149	18.718	-824.06	1059.6	3.8786	839.69	1113.4	35.629	33.578	0	0	3.4956	3.4189	-27.914	-9.9197	1.7928	1.5969	29.663	13.392	5.2884	5.0157	1.7487	3.4724	1664.7
0.87	88	60	NaN	1.2983	27.811	2.2486	-178.93	15.271	-4.1498	18.768	-824.11	1059.6	3.9768	839.65	1113.4	34.837	34.851	0	0	3.0605	2.9877	-27.959	-9.9645	1.8076	1.576	29.665	13.417	4.8681	4.5637	1.7064	3.4522	1664.7
0.88	89	60	NaN	1.3077	27.819	2.2589	-178.94	15.293	-4.1552	18.778	-824.15	1059.6	4.0326	839.62	1113.5	35.272	34.369	0	0	2.376	2.3095	-28.031	-10.037	1.8155	1.5661	29.673	13.438	4.1915	3.8755	1.6429	3.4019	1664.7
0.89	90	60	NaN	1.3269	27.838	2.2574	-178.95	15.304	-4.1669	18.83	-824.18	1059.6	4.0654	839.6	1113.5	35.09	31.296	0	0	1.6915	1.6313	-28.103	-10.109	1.8353	1.5627	29.692	13.45	3.5269	3.1939	1.5898	3.3414	1664.7
0.9	91	60	NaN	1.3492	27.857	2.2467	-178.95	15.303	-4.1845	18.908	-824.19	1059.6	4.0794	839.61	1113.4	34.786	32.321	0	0	1.271	1.2146	-28.135	-10.141	1.8599	1.5624	29.711	13.448	3.1309	2.777	1.5768	3.3079	1664.7
0.91	92	60	NaN	1.3603	27.87	2.2406	-178.94	15.295	-4.2078	18.951	-824.22	1059.6	4.0524	839.65	1113.4	36.853	34.246	0	0	1.0824	1.0276	-28.131	-10.137	1.8733	1.5712	29.724	13.44	2.9556	2.5989	1.5927	3.3029	1664.8
0.92	93	60	NaN	1.3757	27.891	2.2358	-178.94	15.299	-4.2071	18.99	-824.23	1059.6	4.0959	839.64	1113.4	37.573	33.459	0	0	1.4134	1.3557	-28.128	-10.134	1.8886	1.5739	29.745	13.445	3.302	2.9296	1.6171	3.3112	1664.8
0.93	94	60	NaN	1.3885	27.907	2.2469	-178.96	15.285	-4.174	18.995	-824.26	1059.6	4.2419	839.7	1113.4	34.531	35.359	0	0	1.6152	1.5556	-28.13	-10.136	1.8965	1.5508	29.76	13.432	3.5116	3.1064	1.6307	3.2968	1664.9
0.94	95	60	NaN	1.4983	28.019	2.1612	-178.95	15.293	-4.2033	19.424	-823.9	1059.6	4.1865	839.69	1113.4	33.801	32.621	0	0	1.6359	1.5761	-28.137	-10.143	2.0231	1.5781	29.873	13.439	3.659	3.1542	1.7358	3.2953	1664.5
0.95	96	60	NaN	1.5241	28.046	2.1675	-178.93	15.312	-4.2508	19.469	-823.86	1059.6	4.0524	839.68	1113.5	34.374	31.296	0	0	1.7325	1.6718	-28.139	-10.145	2.055	1.6006	29.901	13.457	3.7875	3.2724	1.7622	3.312	1664.5
0.96	97	60	NaN	1.5427	28.055	2.1748	-178.92	15.315	-4.2564	19.5	-823.87	1059.6	4.0331	839.68	1113.5	36.074	32.963	0	0	1.9062	1.844	-28.133	-10.139	2.0754	1.6126	29.91	13.459	3.9817	3.4566	1.7768	3.3196	1664.5
0.97	98	60	NaN	1.5612	28.062	2.1761	-178.92	15.313	-4.25	19.541	-823.87	1059.6	4.0519	839.68	1113.5	34.892	34.164	0	0	1.9224	1.8601	-28.136	-10.142	2.0946	1.6183	29.917	13.457	4.017	3.4784	1.7816	3.3151	1664.5
0.98	99	60	NaN	1.5953	28.068	2.1498	-178.91	15.311	-4.2441	19.694	-823.83	1059.6	4.0675	839.68	1113.5	34.231	34.777	0	0	2.0538	1.9902	-28.139	-10.145	2.1335	1.6259	29.924	13.455	4.1873	3.6161	1.7852	3.3104	1664.5
0.99	100	60	NaN	1.5956	28.031	2.1633	-178.9	15.305	-4.2502	19.675	-823.93	1059.6	4.0303	839.72	1113.5	34.224	33.76	0	0	2.3717	2.3052	-28.142	-10.148	2.1344	1.6342	29.887	13.449	4.506	3.9394	1.7449	3.301	1664.6
1	101	60	NaN	1.5014	27.923	2.3014	-178.89	15.299	-4.2764	19.11	-824.35	1059.6	3.9094	839.76	1113.5	36.307	32.255	0	0	2.6986	2.6291	-28.146	-10.152	2.0248	1.6331	29.779	13.443	4.7234	4.2622	1.6328	3.2906	1665.1
1.01	102	60	NaN	1.5176	27.915	2.3003	-178.9	15.315	-4.243	19.144	-824.31	1059.5	3.9714	839.73	1113.5	35.253	35.297	0	0	3.0271	2.9546	-28.15	-10.156	2.04	1.6242	29.772	13.458	5.0671	4.5788	1.6223	3.3023	1665
1.02	103	60	NaN	1.6064	28.012	2.2035	-178.91	15.326	-4.2058	19.614	-823.82	1059.6	4.0177	839.73	1113.5	36.94	34.578	0	0	3.3556	3.2801	-28.153	-10.159	2.1436	1.6284	29.868	13.47	5.4992	4.9085	1.7144	3.3111	1664.5
1.03	104	60	NaN	1.599	28.001	2.2231	-178.91	15.338	-4.1827	19.544	-823.79	1059.6	4.0532	839.72	1113.5	34.211	30.622	0	0	3.5834	3.5058	-28.157	-10.163	2.1325	1.6247	29.856	13.483	5.7159	5.1306	1.6989	3.3201	1664.5
1.04	105	60	NaN	1.5965	27.982	2.2142	-178.9	15.329	-4.1706	19.572	-823.76	1059.6	4.0392	839.76	1113.5	36.269	31.779	0	0	3.635	3.557	-28.16	-10.166	2.1315	1.6308	29.837	13.474	5.7665	5.1879	1.6763	3.3075	1664.5
1.05	106	60	NaN	1.5958	27.958	2.1971	-178.9	15.327	-4.1524	19.626	-823.73	1059.6	4.0463	839.77	1113.5	36.084	32.017	0	0	3.6282	3.5502	-28.16	-10.166	2.1324	1.6325	29.813	13.471	5.7606	5.1828	1.6535	3.3056	1664.5
1.06	107	60	NaN	1.5839	27.921	2.1996	-178.91	15.333	-4.1449	19.589	-823.73	1059.6	4.0164	839.76	1113.5	35.47	33.611	0	0	3.6078	3.5301	-28.158	-10.164	2.1203	1.6291	29.776	13.477	5.7281	5.1592	1.6181	3.3125	1664.4
1.07	108	60	NaN	1.5499	27.86	2.227	-178.9	15.329	-4.1584	19.451	-823.81	1059.5	3.9236	839.77	1113.4	35.626	33.293	0	0	3.5875	3.5099	-28.157	-10.163	2.0847	1.6316	29.716	13.473	5.6722	5.1416	1.5594	3.3103	1664.5
1.08	109	60	NaN	1.5239	27.81	2.2481	-178.89	15.315	-4.1792	19.364	-823.88	1059.5	3.8244	839.81	1113.4	35.044	33.956	0	0	3.7401	3.6612	-28.158	-10.164	2.059	1.6465	29.666	13.459	5.7992	5.3077	1.5079	3.2941	1664.6
1.09	110	60	NaN	1.5645	27.834	2.241	-178.88	15.321	-4.1961	19.449	-823.62	1059.5	3.7382	839.79	1113.5	35.22	33.032	0	0	3.8854	3.8051	-28.16	-10.166	2.1057	1.6611	29.691	13.464	5.9911	5.4662	1.531	3.2978	1664.4
1.1	111	60	NaN	1.4417	27.676	2.4846	-178.86	15.36	-4.2518	18.591	-824.12	1059.7	3.5248	839.71	1113.5	36.3	32.07	0	0	3.6425	3.5645	-28.155	-10.161	1.9605	1.6591	29.53	13.506	5.603	5.2235	1.3748	3.3451	1664.8
1.11	112	60	NaN	1.4377	27.649	2.5182	-178.84	15.315	-4.2012	18.469	-824.11	1059.7	3.5771	839.8	1113.5	33.781	32.768	0	0	3.5001	3.4233	-28.153	-10.159	1.9505	1.6704	29.499	13.465	5.4506	5.0937	1.3462	3.3056	1664.8
1.12	113	60	NaN	1.4543	27.635	2.4888	-178.84	15.311	-4.2171	18.574	-824.01	1059.7	3.5714	839.8	1113.5	35.633	33.092	0	0	3.6922	3.6136	-28.16	-10.166	1.9709	1.6723	29.487	13.459	5.6631	5.2859	1.3266	3.2928	1664.7
1.13	114	60	NaN	1.3678	27.557	2.6999	-178.85	15.298	-4.1794	17.69	-824.23	1059.8	3.6974	839.81	1113.4	36.82	35.062	0	0	3.9396	3.8588	-28.162	-10.168	1.8496	1.6348	29.403	13.452	5.7892	5.4936	1.2411	3.2838	1665
1.14	115	60	NaN	1.3285	27.504	2.8	-178.83	15.304	-4.169	17.292	-824.28	1059.8	3.6618	839.81	1113.5	34.916	33.601	0	0	4.2131	4.1298	-28.161	-10.167	1.7978	1.6425	29.349	13.459	6.0109	5.7724	1.1876	3.2918	1665
1.15	116	60	NaN	1.347	27.487	2.7538	-178.81	15.323	-4.1741	17.48	-824.15	1059.8	3.6124	839.77	1113.5	36.084	32.507	0	0	4.4866	4.4008	-28.16	-10.166	1.8245	1.6655	29.335	13.475	6.3111	6.0663	1.1748	3.3087	1664.8
1.16	117	60	NaN	1.3463	27.455	2.7376	-178.81	15.324	-4.1428	17.482	-824.09	1059.8	3.7218	839.75	1113.5	34.768	32.007	0	0	4.6689	4.5814	-28.163	-10.169	1.8202	1.6595	29.302	13.476	6.489	6.2409	1.1398	3.3077	1664.8
1.17	118	60	NaN	1.3475	27.409	2.7427	-178.8	15.309	-4.1163	17.386	-824.06	1059.8	3.7407	839.78	1113.5	34.777	34.303	0	0	4.7855	4.697	-28.167	-10.173	1.8174	1.6737	29.256	13.462	6.6029	6.3708	1.0887	3.2889	1664.8
1.18	119	60	NaN	1.4203	27.44	2.7108	-178.8	15.322	-4.155	17.556	-823.76	1059.8	3.7054	839.74	1113.5	33.677	34.506	0	0	4.9022	4.8127	-28.172	-10.178	1.8973	1.6783	29.286	13.475	6.7996	6.491	1.1146	3.2973	1664.4
1.19	120	60	NaN	1.3539	27.351	2.7456	-178.8	15.299	-4.1308	17.362	-824	1059.8	3.7961	839.77	1113.4	35.664	31.589	0	0	5.0156	4.925	-28.177	-10.183	1.821	1.6622	29.197	13.453	6.8367	6.5872	1.0207	3.27	1664.7
1.2	121	60	NaN	1.3513	27.297	2.7596	-178.77	15.303	-4.1549	17.269	-823.99	1059.8	3.6559	839.73	1113.5	33.999	32.071	0	0	5.0987	5.0074	-28.186	-10.192	1.8201	1.6953	29.145	13.455	6.9188	6.7027	0.9598	3.2633	1664.6
1.21	122	60	NaN	1.3551	27.264	2.7489	-178.76	15.291	-4.1667	17.276	-823.95	1059.8	3.6001	839.74	1113.5	35.351	32.627	0	0	5.1818	5.0897	-28.195	-10.201	1.8261	1.7133	29.113	13.442	7.0079	6.8029	0.91857	3.2416	1664.6
1.22	123	60	NaN	1.3594	27.232	2.7441	-178.78	15.271	-4.129	17.283	-823.94	1059.7	3.7826	839.75	1113.4	35.953	32.403	0	0	5.2649	5.172	-28.203	-10.209	1.8243	1.6888	29.08	13.423	7.0892	6.8608	0.87665	3.2137	1664.6
1.23	124	60	NaN	1.3652	27.204	2.7453	-178.78	15.278	-4.1422	17.285	-823.92	1059.7	3.7958	839.71	1113.4	35.286	32.687	0	0	5.3574	5.2636	-28.203	-10.209	1.8297	1.6861	29.053	13.429	7.1871	6.9497	0.84999	3.2197	1664.5
1.24	125	60	NaN	1.3679	27.182	2.7556	-178.76	15.299	-4.1945	17.249	-823.88	1059.7	3.6463	839.65	1113.5	36.927	33.376	0	0	5.4067	5.3125	-28.208	-10.214	1.8364	1.7047	29.033	13.448	7.2431	7.0172	0.82498	3.2347	1664.5
1.25	126	60	NaN	1.3712	27.156	2.7704	-178.77	15.292	-4.1777	17.176	-823.86	1059.7	3.7275	839.64	1113.4	34.366	31.91	0	0	5.403	5.3088	-28.218	-10.224	1.8344	1.6889	29.006	13.442	7.2374	6.9977	0.78771	3.2175	1664.4
1.26	127	60	NaN	1.397	27.125	2.7445	-178.78	15.268	-4.1546	17.268	-823.8	1059.7	3.8311	839.66	1113.4	35.002	32.92	0	0	5.2722	5.1792	-28.219	-10.225	1.8598	1.6825	28.975	13.418	7.132	6.8617	0.75594	3.1934	1664.4
1.27	128	60	NaN	1.4056	27.097	2.7668	-178.8	15.278	-4.1716	17.193	-823.79	1059.7	3.8222	839.61	1113.4	34.894	34.435	0	0	5.1275	5.0358	-28.218	-10.224	1.8661	1.659	28.947	13.428	6.9936	6.6948	0.7298	3.2039	1664.3
1.28	129	60	NaN	1.4119	27.076	2.7742	-178.81	15.268	-4.1521	17.166	-823.78	1059.7	3.9101	839.6	1113.4	35.74	33.125	0	0	4.9175	4.8278	-28.223	-10.229	1.8685	1.6468	28.925	13.419	6.7859	6.4746	0.70261	3.1899	1664.3
1.29	130	60	NaN	1.422	27.043	2.7941	-178.82	15.251	-4.1492	17.107	-823.76	1059.7	3.9412	839.6	1113.4	35.91	32.879	0	0	4.7049	4.6171	-28.228	-10.234	1.8755	1.6364	28.893	13.402	6.5805	6.2536	0.66491	3.168	1664.3
1.3	131	60	NaN	1.4398	27.027	2.798	-178.82	15.263	-4.164	17.102	-823.7	1059.7	3.907	839.55	1113.4	34.135	32.923	0	0	4.4924	4.4065	-28.233	-10.239	1.8943	1.6371	28.878	13.413	6.3867	6.0437	0.64457	3.1734	1664.2
1.31	132	60	NaN	1.4594	27.01	2.8083	-178.81	15.266	-4.1683	17.087	-823.66	1059.7	3.8939	839.51	1113.4	34.393	34.839	0	0	4.0944	4.0122	-28.237	-10.243	1.9139	1.6417	28.861	13.416	6.0083	5.6539	0.62462	3.173	1664.1
1.32	133	60	NaN	1.478	26.99	2.8164	-178.81	15.251	-4.1586	17.08	-823.63	1059.7	3.9173	839.52	1113.4	34.129	33.072	0	0	3.6673	3.589	-28.24	-10.246	1.9314	1.6453	28.841	13.4	5.5987	5.2343	0.60077	3.1545	1664.1
1.33	134	60	NaN	1.5032	26.969	2.8089	-178.8	15.238	-4.1616	17.127	-823.56	1059.7	3.9049	839.53	1113.4	35.744	32.293	0	0	3.2402	3.1658	-28.243	-10.249	1.9587	1.6516	28.82	13.387	5.1989	4.8174	0.57714	3.1376	1664
1.34	135	60	NaN	1.5423	26.937	2.812	-178.8	15.234	-4.1843	17.177	-823.49	1059.6	3.8389	839.53	1113.5	34.895	32.811	0	0	3.1963	3.1223	-28.25	-10.256	2.0019	1.6623	28.791	13.38	5.1981	4.7845	0.54124	3.1243	1663.9
1.35	136	60	NaN	1.5688	26.925	2.8309	-178.8	15.2	-4.1356	17.162	-823.41	1059.6	3.9789	839.56	1113.4	36.359	31.938	0	0	3.2685	3.1938	-28.257	-10.263	2.023	1.6592	28.776	13.348	5.2915	4.853	0.51921	3.0855	1663.9
1.36	137	60	NaN	1.6016	26.912	2.8287	-178.78	15.216	-4.1669	17.219	-823.34	1059.6	3.88	839.55	1113.4	34.689	32.379	0	0	3.3408	3.2654	-28.264	-10.27	2.0612	1.6821	28.765	13.363	5.4019	4.9475	0.50036	3.093	1663.8
1.37	138	60	NaN	1.6389	26.872	2.8608	-178.76	15.236	-4.2053	17.203	-823.27	1059.6	3.7538	839.52	1113.4	35.51	33.877	0	0	3.3627	3.2872	-28.271	-10.277	2.1023	1.7039	28.727	13.381	5.465	4.9911	0.45591	3.1041	1663.7
1.38	139	60	NaN	1.6757	26.846	2.8849	-178.75	15.251	-4.1982	17.212	-823.18	1059.6	3.7573	839.5	1113.5	36.521	33.696	0	0	3.2555	3.181	-28.275	-10.281	2.1394	1.7125	28.702	13.396	5.3949	4.8935	0.42626	3.1143	1663.6
1.39	140	60	NaN	1.7091	26.824	2.9004	-178.76	15.249	-4.1799	17.241	-823.08	1059.6	3.8093	839.51	1113.4	35.896	31.095	0	0	3.1483	3.0748	-28.28	-10.286	2.1719	1.7062	28.68	13.394	5.3203	4.781	0.40018	3.1082	1663.5
1.4	141	60	NaN	1.7416	26.798	2.9271	-178.76	15.24	-4.1609	17.243	-822.99	1059.6	3.8631	839.55	1113.4	36.055	34.949	0	0	3.0411	2.9686	-28.284	-10.29	2.2027	1.6962	28.653	13.386	5.2438	4.6648	0.36892	3.0959	1663.5
1.41	142	60	NaN	1.7761	26.767	2.9533	-178.77	15.241	-4.152	17.26	-822.91	1059.5	3.8733	839.57	1113.4	34.82	34.062	0	0	2.9339	2.8623	-28.288	-10.294	2.2375	1.6963	28.622	13.387	5.1715	4.5586	0.33382	3.0928	1663.4
1.42	143	60	NaN	1.8176	26.733	2.957	-178.76	15.257	-4.1684	17.365	-822.79	1059.5	3.7993	839.55	1113.4	34.459	31.699	0	0	2.9393	2.8676	-28.295	-10.301	2.2852	1.7092	28.589	13.4	5.2245	4.5769	0.29378	3.099	1663.3
1.43	144	60	NaN	1.8755	26.688	2.9845	-178.75	15.275	-4.1808	17.447	-822.62	1059.5	3.7206	839.5	1113.4	34.543	35.44	0	0	3.0099	2.9376	-28.305	-10.311	2.3487	1.7211	28.547	13.417	5.3586	4.6587	0.24191	3.106	1663
1.44	145	60	NaN	1.902	26.653	3.0393	-178.75	15.24	-4.1309	17.371	-822.54	1059.5	3.8485	839.55	1113.4	34.665	33.636	0	0	3.0806	3.0076	-28.314	-10.32	2.3682	1.7143	28.509	13.383	5.4488	4.7219	0.19518	3.0633	1663
1.45	146	60	NaN	1.9528	26.625	3.0662	-178.74	15.253	-4.1489	17.451	-822.37	1059.5	3.7706	839.54	1113.4	35.601	31.824	0	0	3.1229	3.0495	-28.322	-10.328	2.4244	1.7281	28.484	13.393	5.5473	4.7777	0.16224	3.0659	1662.8
1.46	147	60	NaN	1.9976	26.58	3.1174	-178.74	15.246	-4.1623	17.444	-822.24	1059.4	3.7063	839.53	1113.4	35.09	31.824	0	0	3.001	2.9287	-28.32	-10.326	2.4712	1.7364	28.441	13.386	5.4722	4.6651	0.1204	3.0595	1662.7
1.47	148	60	NaN	2.0428	26.54	3.1795	-178.73	15.229	-4.1742	17.422	-822.07	1059.4	3.6566	839.54	1113.4	35.646	33.258	0	0	2.9872	2.9151	-28.317	-10.323	2.5175	1.7464	28.4	13.369	5.5047	4.6614	0.083377	3.0458	1662.6
1.48	149	60	NaN	2.1173	26.481	3.2175	-178.71	15.221	-4.1898	17.548	-821.82	1059.4	3.5978	839.53	1113.4	36.677	35.47	0	0	3.0746	3.0017	-28.312	-10.318	2.5984	1.7665	28.342	13.359	5.673	4.7682	0.03001	3.0411	1662.3
1.49	150	60	NaN	2.1962	26.412	3.2362	-178.71	15.218	-4.1866	17.733	-821.55	1059.3	3.5915	839.5	1113.4	34.984	31.134	0	0	3.7253	3.6464	-28.311	-10.317	2.684	1.7822	28.276	13.354	6.4092	5.4287	-0.034993	3.0368	1662
1.5	151	60	NaN	2.2565	26.349	3.2556	-178.7	15.205	-4.1647	17.857	-821.34	1059.3	3.6137	839.5	1113.4	35.115	33.828	0	0	3.7721	3.6928	-28.312	-10.318	2.7479	1.7955	28.214	13.34	6.52	5.4883	-0.097364	3.0225	1661.8
1.51	152	60	NaN	2.3351	26.268	3.2613	-178.66	15.193	-4.1774	18.057	-821.07	1059.2	3.4784	839.53	1113.4	35.118	31.727	0	0	3.2125	3.1384	-28.313	-10.319	2.8381	1.8417	28.136	13.325	6.0506	4.9801	-0.17786	3.0061	1661.6
1.52	153	60	NaN	2.3858	26.228	3.2313	-178.65	15.212	-4.2092	18.295	-820.82	1059.2	3.3797	839.46	1113.4	36.449	32.942	0	0	2.653	2.584	-28.315	-10.321	2.9005	1.8652	28.099	13.341	5.5535	4.4492	-0.21635	3.0202	1661.2
1.53	154	60	NaN	2.4471	26.216	3.1913	-178.67	15.2	-4.1872	18.397	-820.51	1059.1	3.5405	839.41	1113.4	35.183	33.207	0	0	2.0935	2.0295	-28.317	-10.323	2.9598	1.8429	28.086	13.329	5.0533	3.8724	-0.23069	3.006	1660.9
1.54	155	60	NaN	2.4865	26.169	3.1999	-178.68	15.199	-4.1657	18.495	-820.32	1059.1	3.6532	839.38	1113.3	35.175	33.518	0	0	1.5339	1.4751	-28.319	-10.325	2.9989	1.83	28.041	13.327	4.5328	3.3051	-0.27826	3.0022	1660.7
1.55	156	60	NaN	2.5034	26.116	3.2357	-178.68	15.178	-4.1956	18.523	-820.11	1059.1	3.5982	839.36	1113.3	37.223	33.682	0	0	0.97923	0.92546	-28.323	-10.329	3.0187	1.8359	27.987	13.307	3.9979	2.7614	-0.33575	2.9779	1660.4
1.56	157	60	NaN	2.5165	26.071	3.2629	-178.67	15.181	-4.2392	18.557	-819.93	1059	3.4873	839.31	1113.3	35.909	34.076	0	0	0.43016	0.38141	-28.328	-10.334	3.0369	1.8485	27.943	13.309	3.467	2.2299	-0.38587	2.9744	1660.2
1.57	158	60	NaN	2.5303	26.039	3.2655	-178.67	15.193	-4.2546	18.655	-819.76	1059	3.4659	839.25	1113.3	36.79	34.147	0	0	-0.11891	-0.16265	-28.334	-10.34	3.0548	1.8523	27.912	13.32	2.9359	1.6897	-0.42268	2.9803	1660
1.58	159	60	NaN	2.5347	26.004	3.263	-178.67	15.2	-4.2574	18.767	-819.56	1059	3.4686	839.21	1113.2	34.016	32.58	0	0	-0.66799	-0.70671	-28.34	-10.346	3.0631	1.8567	27.876	13.328	2.3951	1.1499	-0.46366	2.9818	1659.7
1.59	160	60	NaN	2.5266	25.95	3.2826	-178.66	15.222	-4.2686	18.809	-819.37	1059	3.3892	839.18	1113.2	36.942	32.638	0	0	-1.2171	-1.2508	-28.346	-10.352	3.0592	1.8759	27.824	13.349	1.8422	0.62516	-0.52212	2.9968	1659.5
1.6	161	60	NaN	2.5295	25.916	3.3059	-178.66	15.244	-4.1981	18.854	-819.23	1059	3.5493	839.13	1113.2	35.581	33.071	0	0	-1.7661	-1.7948	-28.352	-10.357	3.0583	1.8731	27.79	13.37	1.2921	0.078255	-0.56179	3.0125	1659.3
1.61	162	60	NaN	2.5372	25.877	3.3251	-178.62	15.294	-4.2176	18.919	-819.09	1059	3.384	839.05	1113.2	35.118	33.735	0	0	-2.3152	-2.3389	-28.357	-10.363	3.074	1.9144	27.752	13.418	0.75879	-0.42447	-0.60538	3.0548	1659.1
1.62	163	60	NaN	2.5546	25.809	3.3438	-178.57	15.346	-4.1586	19.057	-818.9	1058.9	3.3447	839.02	1113.3	35.97	33.105	0	0	-2.8643	-2.883	-28.363	-10.369	3.0976	1.9715	27.687	13.468	0.23333	-0.91148	-0.67581	3.0985	1658.9
1.63	164	60	NaN	2.5814	25.749	3.3602	-178.54	15.331	-4.0947	19.169	-818.77	1058.9	3.4055	839.12	1113.2	37.048	34.015	0	0	-3.3091	-3.3238	-28.369	-10.375	3.1261	2.0043	27.626	13.454	-0.18301	-1.3195	-0.74225	3.0795	1658.9
1.64	165	60	NaN	2.6078	25.683	3.3869	-178.49	15.367	-4.0656	19.228	-818.69	1058.9	3.3492	839.12	1113.2	37.514	32.945	0	0	-3.5422	-3.5547	-28.374	-10.38	3.1566	2.062	27.562	13.489	-0.3856	-1.4927	-0.81198	3.1096	1658.8
1.65	166	60	NaN	2.6429	25.622	3.3925	-178.43	15.413	-4.055	19.369	-818.58	1058.8	3.2673	839.11	1113.3	34.933	31.696	0	0	-3.7211	-3.732	-28.375	-10.381	3.1994	2.1308	27.503	13.532	-0.52168	-1.6012	-0.87212	3.1512	1658.7
1.66	167	60	NaN	2.6783	25.561	3.4001	-178.38	15.435	-4.0214	19.507	-818.48	1058.8	3.2967	839.15	1113.2	35.909	34.538	0	0	-3.8849	-3.8943	-28.375	-10.381	3.2385	2.1832	27.442	13.554	-0.64639	-1.7111	-0.93274	3.1736	1658.6
1.67	168	60	NaN	2.7077	25.489	3.4315	-178.32	15.476	-3.9697	19.558	-818.43	1058.8	3.3699	839.15	1113.2	34.017	32.44	0	0	-4.0487	-4.0566	-28.375	-10.381	3.2672	2.242	27.37	13.595	-0.78151	-1.8146	-1.0049	3.2146	1658.6
1.68	169	60	NaN	2.7558	25.422	3.4212	-178.2	15.563	-3.9719	19.773	-818.28	1058.7	3.2562	839.07	1113.2	35.322	34.571	0	0	-4.2125	-4.2189	-28.375	-10.381	3.3267	2.3677	27.306	13.678	-0.8858	-1.8512	-1.0686	3.2973	1658.3
1.69	170	60	NaN	2.797	25.374	3.4212	-178.11	15.624	-3.9963	19.921	-818.19	1058.6	3.1118	838.99	1113.3	35.737	34.818	0	0	-4.3763	-4.3812	-28.375	-10.381	3.3781	2.4663	27.262	13.736	-0.99821	-1.9149	-1.1126	3.3549	1658.2
1.7	171	60	NaN	2.8066	25.323	3.4464	-178.09	15.602	-3.9614	19.914	-818.2	1058.6	3.3973	839	1113.2	34.003	31.366	0	0	-4.5402	-4.5435	-28.375	-10.381	3.3776	2.4847	27.209	13.716	-1.1626	-2.0588	-1.1659	3.3353	1658.2
1.71	172	60	NaN	2.8343	25.286	3.4673	-178.02	15.577	-3.9588	19.97	-818.15	1058.6	3.4384	839.05	1113.1	36.177	34.744	0	0	-4.704	-4.7059	-28.375	-10.381	3.4059	2.5507	27.17	13.692	-1.2981	-2.1551	-1.2044	3.3112	1658.2
1.72	173	60	NaN	2.8604	25.262	3.4678	-177.93	15.533	-3.9762	20.073	-818.09	1058.6	3.3809	839.11	1113.1	35.01	33.039	0	0	-4.8678	-4.8682	-28.375	-10.381	3.4375	2.6455	27.146	13.649	-1.4303	-2.2227	-1.229	3.2686	1658.2
1.73	174	60	NaN	2.8776	25.232	3.4888	-177.84	15.474	-3.9763	20.119	-818.06	1058.6	3.3905	839.2	1113	35.738	33.864	0	0	-5.0316	-5.0305	-28.375	-10.381	3.456	2.7398	27.114	13.591	-1.5756	-2.2906	-1.2604	3.2104	1658.2
1.74	175	60	NaN	2.8889	25.205	3.5213	-177.76	15.431	-3.9962	20.117	-818.05	1058.6	3.33	839.26	1113	34.775	34.828	0	0	-5.2099	-5.2072	-28.374	-10.38	3.4693	2.8244	27.087	13.549	-1.7406	-2.3828	-1.2868	3.169	1658.3
1.75	176	60	NaN	2.9068	25.194	3.5295	-177.69	15.41	-4.0344	20.174	-818.02	1058.6	3.1777	839.27	1113	34.937	31.707	0	0	-5.5204	-5.5149	-28.363	-10.369	3.4944	2.9009	27.077	13.527	-2.0261	-2.614	-1.286	3.1577	1658.3
1.76	177	60	NaN	2.9378	25.189	3.5186	-177.63	15.372	-4.0105	20.32	-817.96	1058.5	3.209	839.3	1113	35.559	33.176	0	0	-5.831	-5.8226	-28.353	-10.359	3.5294	2.9587	27.072	13.489	-2.3016	-2.8639	-1.2808	3.1309	1658.2
1.77	178	60	NaN	2.9536	25.172	3.5586	-177.62	15.317	-3.9364	20.323	-818	1058.6	3.4349	839.4	1112.9	34.542	33.938	0	0	-6.1415	-6.1303	-28.342	-10.348	3.5373	2.9669	27.051	13.438	-2.6042	-3.1634	-1.291	3.0901	1658.4
1.78	179	60	NaN	2.9703	25.165	3.5595	-177.59	15.291	-3.8994	20.397	-818.02	1058.6	3.5	839.46	1112.9	35.774	32.657	0	0	-6.507	-6.4925	-28.322	-10.328	3.5544	2.9908	27.043	13.413	-2.9526	-3.5017	-1.2788	3.0853	1658.5
1.79	180	60	NaN	2.9824	25.15	3.5809	-177.56	15.3	-3.9246	20.394	-818.07	1058.5	3.36	839.44	1112.9	34.694	34.589	0	0	-6.9072	-6.8889	-28.296	-10.302	3.5712	3.0294	27.03	13.42	-3.336	-3.8595	-1.2658	3.1186	1658.5
1.8	181	60	NaN	2.9937	25.159	3.5943	-177.55	15.288	-3.8802	20.415	-818.1	1058.6	3.4491	839.48	1112.9	35.48	31.897	0	0	-7.3073	-7.2854	-28.27	-10.276	3.5801	3.0374	27.037	13.41	-3.7272	-4.248	-1.2328	3.1343	1658.6
1.81	182	60	NaN	2.9902	25.165	3.6284	-177.54	15.283	-3.849	20.353	-818.15	1058.6	3.4928	839.51	1112.9	33.917	33.192	0	0	-7.7075	-7.6819	-28.244	-10.25	3.5729	3.0446	27.042	13.406	-4.1345	-4.6374	-1.2011	3.1568	1658.6
1.82	183	60	NaN	3.0113	25.181	3.6173	-177.52	15.277	-3.8395	20.464	-818.18	1058.6	3.4525	839.56	1113	36.457	33.005	0	0	-8.1076	-8.0784	-28.217	-10.223	3.5992	3.0655	27.058	13.399	-4.5084	-5.0129	-1.1597	3.176	1658.7
1.83	184	60	NaN	3.0345	25.196	3.5983	-177.5	15.263	-3.8402	20.593	-818.23	1058.6	3.3743	839.61	1113	36.344	32.405	0	0	-8.5168	-8.4839	-28.185	-10.191	3.6296	3.093	27.074	13.386	-4.8872	-5.3909	-1.1115	3.1948	1658.8
1.84	185	60	NaN	3.024	25.198	3.6386	-177.48	15.255	-3.8403	20.475	-818.35	1058.6	3.3077	839.64	1113	33.696	31.137	0	0	-8.9263	-8.8897	-28.152	-10.158	3.6172	3.1144	27.075	13.378	-5.3091	-5.7753	-1.0768	3.2195	1659
1.85	186	60	NaN	3.0468	25.22	3.6323	-177.46	15.248	-3.8093	20.535	-818.41	1058.6	3.3441	839.65	1112.9	36.824	32.092	0	0	-9.3358	-9.2954	-28.119	-10.125	3.6408	3.1307	27.096	13.372	-5.695	-6.1647	-1.0239	3.2469	1659
1.86	187	60	NaN	3.0628	25.26	3.6168	-177.44	15.215	-3.8039	20.62	-818.45	1058.6	3.3153	839.69	1112.9	34.556	33.567	0	0	-9.7454	-9.7012	-28.087	-10.093	3.6608	3.1603	27.134	13.341	-6.0846	-6.5409	-0.95241	3.248	1659.1
1.87	188	60	NaN	3.0458	25.273	3.6574	-177.45	15.2	-3.7051	20.477	-818.6	1058.7	3.6147	839.66	1112.9	35.079	33.497	0	0	-10.155	-10.107	-28.054	-10.06	3.6284	3.1351	27.144	13.329	-6.5266	-6.9719	-0.90951	3.2688	1659.2
1.88	189	60	NaN	3.0483	25.299	3.6755	-177.44	15.189	-3.7017	20.432	-818.67	1058.7	3.6119	839.61	1112.8	34.471	32.314	0	0	-10.355	-10.306	-28.022	-10.028	3.6295	3.1412	27.169	13.319	-6.7259	-7.1645	-0.85322	3.2911	1659.3
1.89	190	60	NaN	3.0525	25.325	3.6854	-177.41	15.176	-3.7218	20.406	-818.75	1058.7	3.5158	839.56	1112.8	34.649	32.534	0	0	-10.432	-10.382	-28.002	-10.008	3.6361	3.1718	27.194	13.307	-6.796	-7.2099	-0.80838	3.2985	1659.3
1.9	191	60	NaN	3.0609	25.366	3.6856	-177.38	15.153	-3.7391	20.407	-818.83	1058.7	3.4413	839.48	1112.8	34.628	34.803	0	0	-10.332	-10.282	-28.004	-10.01	3.6471	3.203	27.233	13.285	-6.6847	-7.0792	-0.77096	3.2756	1659.3
1.91	192	60	NaN	3.0637	25.405	3.6938	-177.36	15.146	-3.7524	20.36	-818.94	1058.7	3.386	839.35	1112.8	34.374	33.386	0	0	-10.231	-10.183	-28.005	-10.011	3.6501	3.2287	27.271	13.28	-6.5812	-6.9541	-0.73426	3.269	1659.3
1.92	193	60	NaN	3.0558	25.431	3.7116	-177.33	15.151	-3.7616	20.257	-819.06	1058.8	3.325	839.22	1112.8	35.176	32.608	0	0	-10.131	-10.083	-28.007	-10.013	3.6408	3.2593	27.296	13.286	-6.4902	-6.8241	-0.71067	3.2738	1659.2
1.93	194	60	NaN	3.0504	25.459	3.7147	-177.28	15.135	-3.7708	20.206	-819.15	1058.8	3.2442	839.14	1112.8	35.646	34.278	0	0	-10.031	-9.9839	-28.008	-10.014	3.6364	3.3038	27.322	13.271	-6.3943	-6.6802	-0.68587	3.2573	1659.3
1.94	195	60	NaN	3.0461	25.481	3.7295	-177.23	15.198	-3.8173	20.112	-819.27	1058.8	3.042	838.85	1112.9	34.489	34.055	0	0	-9.9303	-9.8845	-28.01	-10.016	3.6359	3.3551	27.347	13.332	-6.2944	-6.5294	-0.66215	3.3168	1659.1
1.95	196	60	NaN	3.0501	25.518	3.7143	-177.22	15.169	-3.7697	20.12	-819.33	1058.8	3.1645	838.73	1112.9	35.988	34.001	0	0	-9.8299	-9.785	-28.011	-10.017	3.636	3.3684	27.384	13.303	-6.1939	-6.4167	-0.6272	3.286	1659
1.96	197	60	NaN	3.0464	25.558	3.6959	-177.14	15.16	-3.7994	20.105	-819.37	1058.9	2.9709	838.54	1112.9	34.232	35.003	0	0	-9.7296	-9.6856	-28.012	-10.018	3.6386	3.4479	27.427	13.291	-6.091	-6.2377	-0.58567	3.273	1658.9
1.97	198	60	NaN	3.0283	25.602	3.6875	-177.02	15.079	-3.8114	20.042	-819.47	1058.9	2.7696	838.4	1112.9	34.311	31.657	0	0	-9.6292	-9.5861	-28.014	-10.02	3.6252	3.5771	27.47	13.211	-6.004	-6.009	-0.54413	3.1912	1658.8
1.98	199	60	NaN	3.0128	25.635	3.677	-176.89	14.957	-3.8145	20.006	-819.58	1058.9	2.635	838.36	1112.9	34.462	35.031	0	0	-9.5288	-9.4867	-28.015	-10.021	3.6131	3.7107	27.499	13.093	-5.9158	-5.776	-0.51602	3.0719	1658.9
1.99	200	60	NaN	2.9977	25.655	3.6712	-176.75	14.832	-3.8165	19.967	-819.67	1058.9	2.5412	838.34	1112.8	36.277	26.886	0	0	-9.4285	-9.3872	-28.017	-10.023	3.5999	3.8476	27.516	12.972	-5.8286	-5.5397	-0.5006	2.949	1659
2	201	60	NaN	2.985	25.68	3.6582	-176.54	14.727	-3.8681	19.951	-819.77	1058.9	2.2502	838.26	1112.7	35.41	42.464	0	0	-9.3281	-9.2878	-28.018	-10.024	3.5967	4.0685	27.539	12.868	-5.7314	-5.2193	-0.47926	2.8439	1659
2.01	202	60	NaN	2.9761	25.712	3.6403	-176.25	14.654	-3.9721	19.954	-819.85	1058.9	1.7306	838.12	1112.7	35.592	52.569	0	0	-9.2277	-9.1883	-28.02	-10.026	3.6058	4.3828	27.571	12.796	-5.6219	-4.8055	-0.44888	2.7702	1658.9
2.02	203	60	NaN	2.9478	25.715	3.6846	-176.05	14.624	-3.9697	19.753	-819.99	1059	1.5925	837.99	1112.7	37.356	55.766	0	0	-9.1429	-9.1042	-28.021	-10.027	3.5754	4.5776	27.572	12.766	-5.5675	-4.5267	-0.44926	2.7391	1659
2.03	204	60	NaN	2.9206	25.727	3.699	-175.86	14.666	-3.9956	19.651	-820.11	1059	1.3368	837.75	1112.8	37.841	58.327	0	1	-9.1203	-9.0819	-28.023	-10.029	3.5536	4.7776	27.586	12.806	-5.5668	-4.3043	-0.43689	2.7765	1658.8
2.04	205	60	NaN	2.9049	25.739	3.7103	-175.68	14.677	-3.9538	19.588	-820.21	1059	1.3081	837.57	1112.8	36.387	60.962	0	1	-9.0978	-9.0596	-28.026	-10.032	3.5366	4.9494	27.599	12.817	-5.5612	-4.1101	-0.42626	2.7853	1658.8
2.05	206	60	NaN	2.893	25.764	3.7196	-175.4	14.711	-3.9763	19.52	-820.3	1059	0.93817	837.33	1112.9	39.075	59.128	0	1	-9.0752	-9.0372	-28.028	-10.034	3.5353	5.2393	27.626	12.849	-5.54	-3.7979	-0.40141	2.8157	1658.6
2.06	207	60	NaN	2.8911	25.779	3.6992	-175.21	14.673	-3.9472	19.555	-820.37	1059	0.78667	837.28	1112.8	39.413	48.642	0	1	-9.0527	-9.0149	-28.03	-10.036	3.5398	5.44	27.64	12.812	-5.5129	-3.5749	-0.38984	2.7757	1658.6
2.07	208	60	NaN	2.891	25.793	3.6824	-175.05	14.635	-3.9649	19.582	-820.43	1059	0.47387	837.27	1112.8	35.067	49.748	0	1	-9.0302	-8.9926	-28.032	-10.038	3.5514	5.612	27.653	12.774	-5.4787	-3.3805	-0.37897	2.7362	1658.7
2.08	209	60	NaN	2.8912	25.807	3.6898	-174.87	14.611	-3.9834	19.521	-820.5	1059	-0.0024004	837.24	1112.9	37.911	44.065	0	1	-9.0076	-8.9702	-28.034	-10.04	3.5659	5.8084	27.668	12.75	-5.4417	-3.1619	-0.3662	2.7092	1658.7
2.09	210	60	NaN	2.8928	25.818	3.7054	-174.7	14.592	-3.9249	19.425	-820.6	1059	-0.35083	837.2	1112.9	38.244	50.791	0	1	-8.9851	-8.9479	-28.037	-10.043	3.5762	5.9787	27.679	12.73	-5.4089	-2.9691	-0.35713	2.6872	1658.8
2.1	211	60	NaN	2.893	25.829	3.7047	-174.63	14.64	-3.8659	19.392	-820.67	1059	-0.59755	837.07	1113	36.475	59.201	0	1	-8.9625	-8.9255	-28.039	-10.045	3.5839	6.0569	27.693	12.776	-5.3787	-2.8686	-0.3459	2.7314	1658.7
2.11	212	60	NaN	2.8999	25.845	3.7123	-174.58	14.75	-3.8134	19.336	-820.72	1059	-0.91981	836.84	1113.1	41.018	66.075	0	1	-8.94	-8.9032	-28.041	-10.047	3.6001	6.1168	27.714	12.881	-5.3399	-2.7864	-0.32752	2.8339	1658.6
2.12	213	60	NaN	2.9054	25.854	3.6946	-174.58	14.723	-3.6507	19.334	-820.77	1059	-0.89046	836.86	1113.1	44.523	68.424	0	1	-8.9174	-8.8809	-28.043	-10.049	3.6044	6.1177	27.722	12.854	-5.313	-2.7632	-0.32093	2.8052	1658.6
2.13	214	60	NaN	2.9183	25.865	3.6957	-174.57	14.746	-3.5484	19.293	-820.82	1059	-1.0852	836.82	1113.2	46.657	68.312	0	1	-8.8949	-8.8585	-28.045	-10.051	3.6226	6.1372	27.737	12.874	-5.2723	-2.7213	-0.3088	2.823	1658.6
2.14	215	60	NaN	2.9325	25.887	3.6868	-174.57	14.67	-3.3789	19.266	-820.88	1059	-1.2304	836.93	1113.1	46.786	68.145	0	1	-8.8724	-8.8362	-28.048	-10.054	3.6409	6.1334	27.756	12.801	-5.2315	-2.7028	-0.29176	2.7476	1658.8
2.15	216	60	NaN	2.9462	25.903	3.6913	-174.59	14.648	-3.3089	19.219	-820.93	1059	-1.5582	837	1113.1	46.295	67.942	0	1	-8.8498	-8.8139	-28.05	-10.056	3.6642	6.1286	27.772	12.78	-5.1856	-2.6853	-0.2783	2.7237	1658.9
2.16	217	60	NaN	2.9565	25.916	3.705	-174.6	14.636	-3.2557	19.162	-820.98	1059.1	-1.8357	837.05	1113.1	47.344	67.82	0	1	-8.8273	-8.7915	-28.052	-10.058	3.6821	6.1219	27.784	12.769	-5.1452	-2.6696	-0.26852	2.7106	1659
2.17	218	60	NaN	2.963	25.927	3.7262	-174.6	14.62	-3.155	19.074	-821.03	1059.1	-2.0457	837.05	1113.1	47.927	67.77	0	1	-8.8047	-8.7692	-28.054	-10.06	3.6928	6.1303	27.793	12.754	-5.1119	-2.6388	-0.26147	2.6939	1659.1
2.18	219	60	NaN	2.9736	25.934	3.7491	-174.56	14.668	-3.0918	18.982	-821.09	1059.1	-2.4531	836.91	1113.2	47.069	67.738	0	1	-8.7822	-8.7468	-28.056	-10.062	3.7142	6.1779	27.802	12.8	-5.0679	-2.5689	-0.25447	2.7379	1659
2.19	220	60	NaN	3.001	25.952	3.7243	-174.53	14.683	-3.0814	19.093	-821.06	1059.1	-2.8072	836.83	1113.2	48.207	67.712	0	1	-8.8437	-8.8078	-28.054	-10.06	3.7579	6.2236	27.822	12.814	-5.0858	-2.5841	-0.23227	2.7536	1658.9
2.2	221	60	NaN	3.01	25.947	3.7225	-174.53	14.646	-3.0782	19.127	-821.1	1059.1	-3.1114	836.79	1113.3	47.429	67.241	0	1	-8.9102	-8.8737	-28.051	-10.057	3.7785	6.2427	27.818	12.775	-5.1317	-2.631	-0.23315	2.7179	1658.9
2.21	222	60	NaN	3.0385	25.957	3.7139	-174.54	14.433	-2.9501	19.191	-821.1	1059.1	-3.0297	836.92	1113.1	47.173	65.774	0	1	-8.9768	-8.9396	-28.048	-10.054	3.8063	6.2279	27.823	12.567	-5.1704	-2.7117	-0.2253	2.5131	1659.1
2.22	223	60	NaN	3.0362	25.951	3.76	-174.54	14.29	-2.9448	19.064	-821.16	1059.1	-3.1929	836.95	1113.1	45.263	61.106	0	1	-8.9933	-8.956	-28.049	-10.055	3.8053	6.2309	27.815	12.427	-5.188	-2.7251	-0.23421	2.3721	1659.1
2.23	224	60	NaN	3.0472	25.952	3.7761	-174.54	14.13	-2.9537	19.057	-821.15	1059.1	-3.3283	837.03	1113	43.682	56.319	0	1	-8.9774	-8.9403	-28.049	-10.055	3.8207	6.2295	27.813	12.269	-5.1567	-2.7108	-0.23597	2.2143	1659.2
2.24	225	60	NaN	3.0712	25.953	3.7757	-174.54	14.003	-2.9859	19.126	-821.12	1059.1	-3.5302	837.03	1113	41.936	56.516	0	1	-8.9066	-8.8701	-28.048	-10.054	3.854	6.243	27.813	12.143	-5.0526	-2.6271	-0.23444	2.0894	1659.2
2.25	226	60	NaN	3.0897	25.941	3.788	-174.54	13.883	-3.0143	19.149	-821.13	1059.1	-3.71	837.01	1113	43.09	54.275	0	1	-9.0436	-9.0059	-28.045	-10.051	3.8795	6.2531	27.801	12.024	-5.1641	-2.7528	-0.24427	1.9721	1659.2
2.26	227	60	NaN	3.1034	25.924	3.8093	-174.55	13.736	-3.0252	19.139	-821.15	1059.1	-3.8057	837.04	1112.9	40.747	52.522	0	1	-9.5536	-9.5112	-28.042	-10.048	3.8962	6.2412	27.782	11.878	-5.6575	-3.2701	-0.26085	1.8292	1659.2
2.27	228	60	NaN	3.1363	25.916	3.8169	-174.56	13.637	-3.0871	19.202	-821.11	1059.1	-4.059	836.99	1112.9	34.131	49.381	0	1	-9.3792	-9.3384	-28.032	-10.038	3.94	6.2422	27.774	11.779	-5.4392	-3.0962	-0.25806	1.7414	1659.1
2.28	229	60	NaN	3.1749	25.9	3.8228	-174.57	13.553	-3.1061	19.291	-821.08	1059.1	-4.1749	836.93	1112.9	38.408	47.031	0	1	-9.0255	-8.988	-28.022	-10.028	3.9857	6.2442	27.757	11.696	-5.0398	-2.7438	-0.26465	1.6679	1659.1
2.29	230	60	NaN	3.2081	25.871	3.8247	-174.6	13.431	-3.0833	19.368	-821.05	1059.1	-4.1623	836.91	1112.8	36.926	42.684	0	1	-8.6227	-8.5889	-28.018	-10.024	4.0212	6.2103	27.726	11.576	-4.6016	-2.3786	-0.29176	1.5521	1659
2.3	231	60	NaN	3.2455	25.852	3.8369	-174.64	13.382	-3.0849	19.416	-821.03	1059.1	-4.1912	836.85	1112.7	35.621	42.987	0	1	-7.9669	-7.939	-28.012	-10.018	4.0613	6.1752	27.706	11.529	-3.9056	-1.7638	-0.30575	1.511	1658.9
2.31	232	60	NaN	3.2836	25.834	3.8643	-174.68	13.34	-3.0542	19.417	-821	1059.1	-4.1145	836.82	1112.7	35.027	43.659	0	1	-7.2569	-7.2355	-28.004	-10.01	4.0968	6.1325	27.684	11.489	-3.1601	-1.103	-0.32018	1.4791	1658.9
2.32	233	60	NaN	3.3328	25.794	3.8785	-174.72	13.338	-3.0612	19.474	-820.98	1059.1	-4.1692	836.71	1112.7	37.487	45.137	0	1	-6.7976	-6.7803	-27.991	-9.9974	4.1499	6.1004	27.645	11.487	-2.6476	-0.6799	-0.34652	1.4895	1658.7
2.33	234	60	NaN	3.395	25.761	3.8618	-174.75	13.346	-3.0707	19.635	-820.92	1059.1	-4.2136	836.61	1112.7	35.886	45.225	0	1	-6.2509	-6.2386	-27.979	-9.9852	4.2193	6.0702	27.613	11.494	-2.0316	-0.1684	-0.36595	1.5091	1658.6
2.34	235	60	NaN	3.4498	25.745	3.8418	-174.79	13.353	-3.0683	19.779	-820.84	1059	-4.2001	836.57	1112.6	34.901	50.396	0	1	-5.3934	-5.389	-27.969	-9.9753	4.2787	6.0436	27.596	11.501	-1.1147	0.65459	-0.37287	1.5261	1658.4
2.35	236	60	NaN	3.4805	25.721	3.85	-174.8	13.383	-3.1044	19.791	-820.82	1059	-4.3085	836.53	1112.6	38.555	52.378	0	1	-4.6041	-4.6069	-27.954	-9.9599	4.3136	6.0304	27.573	11.531	-0.29055	1.4235	-0.38057	1.5711	1658.4
2.36	237	60	NaN	3.5217	25.711	3.8371	-174.85	13.386	-3.1351	19.868	-820.73	1059	-4.3356	836.53	1112.6	37.736	52.631	0	1	-3.928	-3.9369	-27.938	-9.9444	4.3585	5.9872	27.561	11.535	0.43048	2.0503	-0.37696	1.5905	1658.3
2.37	238	60	NaN	3.5618	25.683	3.8746	-174.9	13.468	-3.1608	19.819	-820.66	1059	-4.3499	836.41	1112.7	36.368	54.61	0	1	-3.8134	-3.8234	-27.94	-9.9461	4.3974	5.9373	27.537	11.614	0.58402	2.1139	-0.40296	1.6684	1658.1
2.38	239	60	NaN	3.5984	25.678	3.8741	-174.97	13.458	-3.1031	19.897	-820.55	1059	-4.0675	836.43	1112.6	39.162	56.228	0	1	-3.4832	-3.4962	-27.943	-9.9488	4.427	5.855	27.53	11.606	0.94379	2.3588	-0.41329	1.6573	1658
2.39	240	60	NaN	3.6121	25.653	3.8894	-175.01	13.514	-3.1593	19.863	-820.51	1059	-4.1443	836.38	1112.6	40.154	58.96	0	1	-2.9869	-3.0045	-27.946	-9.9522	4.4423	5.8223	27.507	11.661	1.4553	2.8178	-0.43969	1.7088	1657.9
2.4	241	60	NaN	3.6457	25.618	3.8957	-175.06	13.567	-3.2566	19.881	-820.44	1059	-4.2707	836.38	1112.7	38.9	59.716	0	1	-2.2277	-2.2522	-27.944	-9.9503	4.4809	5.7753	27.473	11.712	2.2532	3.5231	-0.47105	1.7614	1657.9
2.41	242	60	NaN	3.6899	25.59	3.8874	-175.15	13.57	-3.2967	19.966	-820.34	1059	-4.1509	836.45	1112.7	40.793	61.66	0	1	-1.4808	-1.5121	-27.943	-9.9487	4.5239	5.6805	27.446	11.714	3.0431	4.1684	-0.49676	1.7656	1657.8
2.42	243	60	NaN	3.7234	25.564	3.884	-175.26	13.544	-3.3001	20.017	-820.28	1059	-3.9146	836.56	1112.6	41.606	62.313	0	1	-0.85734	-0.89434	-27.945	-9.9508	4.5509	5.5714	27.419	11.689	3.6936	4.6771	-0.52599	1.7382	1657.9
2.43	244	60	NaN	3.7478	25.528	3.894	-175.35	13.538	-3.3398	19.996	-820.26	1059	-3.8029	836.65	1112.6	41.526	61.819	0	1	0.098696	0.052969	-27.95	-9.9564	4.5707	5.4747	27.383	11.683	4.6694	5.5276	-0.56736	1.7262	1657.9
2.44	245	60	NaN	3.7841	25.503	3.8856	-175.46	13.563	-3.3936	20.043	-820.17	1059	-3.7053	836.72	1112.7	41.367	61.352	0	1	1.3396	1.2825	-27.959	-9.9649	4.6052	5.3587	27.36	11.705	5.9448	6.6413	-0.59849	1.7405	1657.9
2.45	246	60	NaN	3.8193	25.515	3.8355	-175.51	13.564	-3.384	20.24	-820.05	1058.9	-3.58	836.74	1112.7	40.538	61.763	0	1	2.1204	2.0563	-27.949	-9.9547	4.643	5.3125	27.372	11.707	6.7635	7.3688	-0.57632	1.752	1657.8
2.46	247	60	NaN	3.856	25.482	3.8507	-175.65	13.601	-3.4033	20.165	-820	1058.9	-3.3995	836.8	1112.7	40.736	61.598	0	1	2.6861	2.6168	-27.946	-9.952	4.6709	5.1619	27.341	11.742	7.357	7.7787	-0.60508	1.7897	1657.8
2.47	248	60	NaN	3.8885	25.473	3.8477	-175.74	13.65	-3.4512	20.166	-819.91	1058.9	-3.4036	836.82	1112.8	39.927	61.451	0	1	2.9888	2.9167	-27.953	-9.959	4.7036	5.076	27.335	11.789	7.6924	7.9928	-0.61827	1.8298	1657.8
2.48	249	60	NaN	3.9205	25.46	3.8494	-175.82	13.679	-3.4566	20.136	-819.85	1058.9	-3.3083	836.85	1112.8	41.973	61.051	0	1	3.5704	3.493	-27.954	-9.9595	4.7313	4.9906	27.322	11.817	8.3017	8.4835	-0.63131	1.8579	1657.7
2.49	250	60	NaN	3.9724	25.452	3.8251	-175.9	13.706	-3.4593	20.212	-819.77	1058.9	-3.2046	836.89	1112.8	39.281	61.21	0	1	4.1846	4.1016	-27.953	-9.9593	4.7822	4.9134	27.315	11.843	8.9668	9.015	-0.6386	1.884	1657.7
2.5	251	60	NaN	4.0442	25.442	3.782	-175.98	13.729	-3.4407	20.355	-819.64	1058.9	-3.0121	836.95	1112.8	40.144	60.576	0	1	4.5081	4.4221	-27.951	-9.9568	4.8524	4.8284	27.305	11.865	9.3604	9.2505	-0.64537	1.9085	1657.6
2.51	252	60	NaN	4.1173	25.426	3.7444	-176.06	13.753	-3.4187	20.471	-819.52	1058.8	-2.7909	837	1112.8	39.791	60.559	0	1	4.7271	4.6391	-27.949	-9.9552	4.9219	4.7464	27.29	11.89	9.649	9.3855	-0.65894	1.9344	1657.6
2.52	253	60	NaN	4.1739	25.413	3.7191	-176.1	13.803	-3.4692	20.553	-819.41	1058.8	-2.7947	836.98	1112.8	40.23	60.509	0	1	4.8123	4.7236	-27.949	-9.9549	4.9814	4.7117	27.278	11.937	9.7938	9.4353	-0.67092	1.9824	1657.4
2.53	254	60	NaN	4.2169	25.383	3.7054	-176.12	13.86	-3.5315	20.572	-819.37	1058.8	-2.8151	836.95	1112.8	39.581	60.413	0	1	4.6015	4.5147	-27.954	-9.9605	5.0259	4.6889	27.251	11.991	9.6274	9.2036	-0.70303	2.0305	1657.4
2.54	255	60	NaN	4.2595	25.353	3.6801	-176.15	13.878	-3.5526	20.626	-819.31	1058.8	-2.6927	836.96	1112.9	39.953	60.577	0	1	4.4235	4.3383	-27.959	-9.9651	5.0661	4.659	27.223	12.008	9.4895	8.9972	-0.73622	2.0428	1657.3
2.55	256	60	NaN	4.3288	25.319	3.6359	-176.16	13.885	-3.5946	20.776	-819.18	1058.7	-2.5349	837.01	1112.8	39.121	60.586	0	1	4.4235	4.3383	-27.96	-9.9656	5.1352	4.6449	27.19	12.014	9.5586	8.9831	-0.77003	2.0483	1657.2
2.56	257	60	NaN	4.3671	25.285	3.6193	-176.16	13.893	-3.6338	20.808	-819.09	1058.7	-2.4343	837.04	1112.9	40.672	60.51	0	1	4.5178	4.4317	-27.96	-9.9655	5.1711	4.6413	27.157	12.021	9.6889	9.073	-0.80293	2.0558	1657.2
2.57	258	60	NaN	4.4014	25.249	3.5999	-176.16	13.877	-3.6231	20.846	-819.02	1058.7	-2.1916	837.1	1112.8	42.252	60.651	0	1	4.6418	4.5546	-27.959	-9.9652	5.1984	4.6377	27.12	12.005	9.8402	9.1923	-0.83892	2.04	1657.2
2.58	259	60	NaN	4.4284	25.212	3.585	-176.14	13.881	-3.6261	20.867	-818.95	1058.7	-2.0079	837.1	1112.8	41.274	60.606	0	1	4.8126	4.7239	-27.959	-9.9652	5.2198	4.652	27.084	12.009	10.032	9.3759	-0.8756	2.0437	1657.1
2.59	260	60	NaN	4.4479	25.176	3.5739	-176.1	13.905	-3.6505	20.87	-818.87	1058.7	-1.904	837.07	1112.8	41.831	60.597	0	1	4.9676	4.8774	-27.961	-9.9665	5.2359	4.6847	27.049	12.032	10.203	9.5621	-0.91119	2.065	1657
2.6	261	60	NaN	4.4682	25.139	3.5427	-176.06	13.921	-3.6687	20.931	-818.78	1058.6	-1.7474	837.05	1112.8	41.88	60.746	0	1	5.0525	4.9616	-27.965	-9.971	5.2529	4.7255	27.013	12.047	10.305	9.687	-0.95236	2.0762	1656.9
2.61	262	60	NaN	4.483	25.088	3.4825	-176	13.969	-3.7354	21.058	-818.66	1058.6	-1.6795	836.94	1112.9	41.764	60.981	0	1	4.8704	4.7812	-27.972	-9.9776	5.2698	4.7842	26.966	12.09	10.14	9.5654	-1.0054	2.1128	1656.7
2.62	263	60	NaN	4.4868	25.057	3.4633	-175.96	13.985	-3.7912	21.079	-818.57	1058.5	-1.6535	836.9	1112.9	41.617	60.918	0	1	4.5507	4.4643	-27.978	-9.9844	5.2735	4.828	26.936	12.106	9.8242	9.2923	-1.0426	2.1216	1656.5
2.63	264	60	NaN	4.4654	25.032	3.443	-175.93	13.968	-3.7826	21.058	-818.5	1058.5	-1.4301	836.9	1112.8	41.7	60.996	0	1	4.0702	3.9882	-27.983	-9.9887	5.2437	4.8489	26.911	12.089	9.3138	8.837	-1.0719	2.1003	1656.4
2.64	265	60	NaN	4.4488	25.027	3.4169	-175.9	13.966	-3.8512	21.09	-818.38	1058.5	-1.4111	836.85	1112.8	42.963	60.95	0	1	4.0428	3.9611	-27.991	-9.9972	5.2277	4.8817	26.906	12.088	9.2705	8.8428	-1.0854	2.0907	1656.3
2.65	266	60	NaN	4.4062	25.015	3.4032	-175.83	13.935	-3.8881	21.046	-818.26	1058.5	-1.257	836.82	1112.7	43.546	61.184	0	1	4.285	4.2011	-28.002	-10.008	5.1782	4.9409	26.892	12.059	9.4632	9.142	-1.1105	2.0506	1656.1
2.66	267	60	NaN	4.3663	25.006	3.3893	-175.78	13.918	-3.911	21.008	-818.15	1058.5	-1.0966	836.75	1112.7	41.604	60.569	0	1	4.4622	4.3767	-28.013	-10.019	5.1316	4.9823	26.881	12.043	9.5938	9.359	-1.1316	2.0238	1655.9
2.67	268	60	NaN	4.3278	25	3.3814	-175.74	13.921	-3.9617	20.961	-818.06	1058.4	-1.0791	836.65	1112.7	42.375	60.679	0	1	4.5413	4.4551	-28.023	-10.029	5.0909	5.0217	26.876	12.044	9.6323	9.4768	-1.1462	2.0159	1655.7
2.68	269	60	NaN	4.2792	24.996	3.3815	-175.69	13.916	-4.0423	20.877	-817.96	1058.4	-1.1291	836.54	1112.7	40.829	60.619	0	1	4.1935	4.1104	-28.026	-10.032	5.0413	5.0697	26.873	12.039	9.2347	9.1801	-1.1533	2.007	1655.5
2.69	270	60	NaN	4.2338	24.998	3.3716	-175.67	13.885	-4.1023	20.824	-817.81	1058.4	-1.0221	836.45	1112.6	41.568	60.467	0	1	4.0731	3.9911	-28.035	-10.041	4.9904	5.0862	26.872	12.011	9.0636	9.0773	-1.1638	1.9697	1655.3
2.7	271	60	NaN	4.2005	24.983	3.3573	-175.66	13.81	-4.0795	20.804	-817.75	1058.4	-0.75608	836.49	1112.4	41.116	59.808	0	1	4.0761	3.9941	-28.048	-10.054	4.9472	5.0914	26.854	11.94	9.0233	9.0855	-1.1942	1.8858	1655.3
2.71	272	60	NaN	4.1835	24.962	3.3328	-175.65	13.796	-4.1532	20.823	-817.68	1058.4	-0.78836	836.34	1112.5	40.626	59.089	0	1	3.334	3.2588	-28.061	-10.067	4.9321	5.0936	26.833	11.925	8.2661	8.3524	-1.2282	1.8573	1655.1
2.72	273	60	NaN	4.1599	24.943	3.3311	-175.64	13.802	-4.2174	20.761	-817.63	1058.4	-0.82728	836.17	1112.5	41.479	59.096	0	1	3.0319	2.9594	-28.072	-10.078	4.9078	5.1061	26.816	11.93	7.9397	8.0655	-1.2563	1.8524	1654.8
2.73	274	60	NaN	4.1243	24.925	3.3099	-175.61	13.774	-4.2902	20.733	-817.53	1058.4	-0.84061	835.97	1112.4	40.7	58.515	0	1	3.1827	3.1088	-28.079	-10.085	4.8718	5.1374	26.798	11.902	8.0545	8.2463	-1.2815	1.8165	1654.5
2.74	275	60	NaN	4.1057	24.916	3.2595	-175.6	13.715	-4.2713	20.821	-817.42	1058.3	-0.60804	835.83	1112.4	42.237	58.285	0	1	3.3175	3.2424	-28.086	-10.092	4.8483	5.1433	26.787	11.844	8.1658	8.3857	-1.2996	1.7512	1654.3
2.75	276	60	NaN	4.0878	24.906	3.2274	-175.58	13.702	-4.3015	20.856	-817.33	1058.3	-0.57933	835.64	1112.4	39.88	57.769	0	1	3.4469	3.3706	-28.094	-10.1	4.8308	5.1613	26.779	11.829	8.2777	8.5319	-1.3153	1.7296	1654
2.76	277	60	NaN	4.0619	24.894	3.2218	-175.56	13.697	-4.3852	20.802	-817.25	1058.3	-0.71772	835.44	1112.4	40.211	57.538	0	1	4.5874	4.5007	-28.118	-10.124	4.8079	5.1877	26.767	11.824	9.3953	9.6883	-1.3507	1.7	1653.7
2.77	278	60	NaN	4.0347	24.88	3.2065	-175.55	13.609	-4.4084	20.778	-817.16	1058.3	-0.62723	835.31	1112.3	40.852	56.634	0	1	6.2612	6.1592	-28.163	-10.169	4.7768	5.1901	26.75	11.74	11.038	11.349	-1.4127	1.571	1653.5
2.78	279	60	NaN	3.9945	24.854	3.1781	-175.52	13.504	-4.4894	20.765	-817.08	1058.3	-0.68924	835.12	1112.2	38.201	56.657	0	0	8.5716	8.4485	-28.232	-10.238	4.7384	5.2201	26.722	11.636	13.31	13.669	-1.5101	1.3985	1653.2
2.79	280	60	NaN	3.9933	24.834	3.1298	-175.54	13.368	-4.6135	20.892	-816.98	1058.3	-0.91951	835.15	1112.2	38.299	56.25	0	0	8.7375	8.6129	-28.246	-10.252	4.7497	5.2144	26.704	11.499	13.487	13.827	-1.542	1.247	1653.2
2.8	281	60	NaN	3.9859	24.818	3.1268	-175.54	13.316	-4.6502	20.869	-816.9	1058.3	-0.88535	834.91	1112.2	39.347	55.645	0	0	8.4981	8.3757	-28.256	-10.262	4.7404	5.2186	26.688	11.446	13.239	13.594	-1.5679	1.1849	1652.8
2.81	282	60	NaN	3.9589	24.775	3.1319	-175.59	13.172	-4.6164	20.785	-816.87	1058.2	-0.50501	834.62	1112.1	38.199	55.777	0	0	7.9075	7.7905	-28.268	-10.274	4.6974	5.1533	26.641	11.306	12.605	12.944	-1.627	1.0315	1652.5
2.82	283	60	NaN	3.9544	24.753	3.1187	-175.64	13.04	-4.6175	20.798	-816.8	1058.2	-0.29273	834.39	1112	40.599	56.19	0	0	7.4137	7.3012	-28.28	-10.286	4.6862	5.0961	26.616	11.176	12.1	12.397	-1.6635	0.88977	1652.2
2.83	284	60	NaN	3.9621	24.734	3.1249	-175.67	12.953	-4.7096	20.772	-816.74	1058.2	-0.38978	834.14	1111.9	38.841	54.529	0	0	7.057	6.9478	-28.291	-10.297	4.6965	5.0676	26.598	11.09	11.754	12.015	-1.6931	0.79321	1651.9
2.84	285	60	NaN	3.9745	24.714	3.1381	-175.69	12.865	-4.8122	20.728	-816.7	1058.2	-0.51894	833.88	1111.9	39.775	53.376	0	0	6.9051	6.7973	-28.309	-10.315	4.712	5.0463	26.577	11.003	11.617	11.844	-1.7324	0.68776	1651.6
2.85	286	60	NaN	4.0025	24.695	3.1293	-175.72	12.704	-4.862	20.762	-816.63	1058.2	-0.48249	833.7	1111.8	37.583	52.274	0	0	6.7711	6.6644	-28.328	-10.334	4.74	5.0155	26.555	10.845	11.511	11.68	-1.7733	0.51075	1651.3
2.86	287	60	NaN	4.0555	24.674	3.114	-175.76	12.464	-4.9023	20.837	-816.54	1058.2	-0.40685	833.55	1111.6	37.877	50.998	0	0	6.6121	6.5069	-28.347	-10.353	4.7931	4.9805	26.527	10.611	11.405	11.487	-1.82	0.25822	1651.1
2.87	288	60	NaN	4.1124	24.66	3.1079	-175.81	12.28	-4.8491	20.901	-816.46	1058.2	-0.11961	833.48	1111.4	37.924	49.368	0	0	6.5136	6.4093	-28.351	-10.357	4.8423	4.9208	26.507	10.433	11.356	11.33	-1.8443	0.075461	1650.9
2.88	289	60	NaN	4.1523	24.648	3.1369	-175.81	12.189	-4.8712	20.816	-816.41	1058.2	-0.13185	833.28	1111.3	38.321	45.846	0	0	6.6057	6.5006	-28.358	-10.364	4.8798	4.9131	26.491	10.345	11.486	11.414	-1.8669	-0.01905	1650.7
2.89	290	60	NaN	4.1856	24.626	3.1486	-175.81	12.132	-4.8712	20.784	-816.39	1058.2	-0.10299	833.01	1111.3	36.28	38.725	0	0	7.3096	7.1981	-28.389	-10.395	4.9111	4.9106	26.469	10.289	12.221	12.109	-1.9195	-0.10537	1650.4
2.9	291	60	NaN	4.2324	24.615	3.1531	-175.78	12.046	-4.8877	20.794	-816.33	1058.2	-0.18554	832.79	1111.2	34.949	34.289	0	0	7.4776	7.3645	-28.407	-10.413	4.9613	4.95	26.455	10.206	12.439	12.315	-1.9513	-0.20683	1650.1
2.91	292	60	NaN	4.2833	24.595	3.1536	-175.74	11.966	-4.8833	20.821	-816.3	1058.2	-0.22077	832.56	1111.1	36.455	34.8	0	0	6.2971	6.1948	-28.393	-10.399	5.0144	4.9909	26.434	10.128	11.312	11.186	-1.9591	-0.27164	1649.8
2.92	293	60	NaN	4.3443	24.576	3.173	-175.71	11.858	-4.8463	20.802	-816.26	1058.2	-0.13852	832.28	1111	35.275	32.945	0	0	6.5762	6.4713	-28.403	-10.409	5.072	5.0225	26.41	10.023	11.648	11.494	-1.9923	-0.38542	1649.5
2.93	294	60	NaN	4.4064	24.561	3.2097	-175.69	11.719	-4.8021	20.729	-816.23	1058.2	0.016474	832.04	1110.8	34.402	33.61	0	0	6.9885	6.8799	-28.412	-10.418	5.1264	5.0335	26.389	9.8918	12.115	11.913	-2.0238	-0.52661	1649.2
2.94	295	60	NaN	4.4553	24.545	3.2376	-175.69	11.62	-4.8028	20.676	-816.21	1058.2	0.08521	831.88	1110.7	35.252	36.232	0	0	5.7564	5.659	-28.388	-10.394	5.171	5.0223	26.368	9.7971	10.927	10.681	-2.0203	-0.59732	1649.1
2.95	296	60	NaN	4.519	24.537	3.2566	-175.68	11.594	-4.8885	20.686	-816.17	1058.2	-0.1248	831.63	1110.7	35.326	32.227	0	0	5.4409	5.3464	-28.38	-10.386	5.2426	5.0403	26.36	9.7705	10.684	10.387	-2.0198	-0.61546	1648.8
2.96	297	60	NaN	4.5925	24.514	3.2928	-175.72	11.525	-4.8744	20.66	-816.15	1058.3	0.050045	831.33	1110.6	34.681	35.246	0	0	5.6329	5.5367	-28.38	-10.386	5.3092	4.9936	26.334	9.7052	10.942	10.53	-2.0462	-0.68058	1648.4
2.97	298	60	NaN	4.6413	24.502	3.2937	-175.77	11.46	-4.8273	20.707	-816.12	1058.2	0.29218	831.18	1110.5	34.795	32.267	0	0	5.71	5.613	-28.372	-10.378	5.3513	4.9413	26.319	9.643	11.061	10.554	-2.0532	-0.73541	1648.2
2.98	299	60	NaN	4.6768	24.484	3.3191	-175.79	11.428	-4.7945	20.67	-816.14	1058.3	0.47478	830.98	1110.5	34.2	33.865	0	0	5.8227	5.7248	-28.369	-10.375	5.3793	4.9085	26.3	9.6123	11.202	10.633	-2.0692	-0.76256	1648.1
2.99	300	60	NaN	4.7169	24.47	3.3268	-175.8	11.439	-4.8017	20.716	-816.14	1058.2	0.50713	830.72	1110.5	36.356	32.607	0	0	6.1254	6.0246	-28.385	-10.391	5.4199	4.9037	26.287	9.6214	11.545	10.928	-2.098	-0.76988	1647.8
3	301	60	NaN	4.7586	24.464	3.3263	-175.82	11.416	-4.7923	20.8	-816.12	1058.2	0.64204	830.51	1110.5	35.492	33.445	0	0	5.6344	5.5381	-28.367	-10.373	5.46	4.8848	26.282	9.5989	11.094	10.423	-2.0854	-0.77403	1647.6
3.01	302	60	NaN	4.7797	24.455	3.3427	-175.85	11.358	-4.771	20.798	-816.13	1058.2	0.84206	830.4	1110.4	34.701	34.076	0	0	4.6618	4.5744	-28.328	-10.334	5.4741	4.8455	26.27	9.543	10.136	9.4199	-2.0572	-0.79054	1647.5
3.02	303	60	NaN	4.7799	24.446	3.3715	-175.87	11.312	-4.785	20.729	-816.17	1058.2	0.90259	830.33	1110.3	33.603	30.67	0	0	4.287	4.203	-28.315	-10.321	5.4698	4.8165	26.258	9.4997	9.7568	9.0196	-2.0571	-0.82134	1647.4
3.03	304	60	NaN	4.7944	24.457	3.3766	-175.89	11.28	-4.8278	20.782	-816.17	1058.3	0.88723	830.22	1110.3	36.818	35.196	0	0	3.7127	3.634	-28.309	-10.315	5.4867	4.8026	26.267	9.4707	9.1994	8.4366	-2.0423	-0.84407	1647.3
3.04	305	60	NaN	4.8043	24.451	3.3654	-175.96	11.237	-4.821	20.854	-816.18	1058.2	1.0817	830.19	1110.2	38.143	33.302	0	0	2.9456	2.8739	-28.309	-10.315	5.4923	4.7257	26.26	9.4284	8.4379	7.5996	-2.049	-0.88622	1647.3
3.05	306	60	NaN	4.8028	24.456	3.38	-175.98	11.267	-4.8427	20.825	-816.2	1058.3	1.0804	830.02	1110.3	34.967	33.561	0	0	2.6706	2.6014	-28.299	-10.305	5.49	4.7071	26.265	9.4574	8.1606	7.3084	-2.0338	-0.84733	1647.2
3.06	307	60	NaN	4.8058	24.462	3.3732	-175.99	11.284	-4.8763	20.89	-816.21	1058.2	1.0264	829.89	1110.3	35.64	32.934	0	0	2.4174	2.3505	-28.289	-10.295	5.4972	4.6987	26.272	9.4734	7.9146	7.0492	-2.0164	-0.82119	1647
3.07	308	60	NaN	4.8015	24.47	3.3919	-176.03	11.269	-4.8835	20.848	-816.24	1058.3	1.0533	829.81	1110.2	34.782	30.507	0	0	2.3177	2.2517	-28.282	-10.288	5.4905	4.6615	26.279	9.4606	7.8082	6.9132	-2.0035	-0.82752	1647
3.08	309	60	NaN	4.8026	24.483	3.392	-176.04	11.226	-4.8555	20.854	-816.25	1058.3	1.1445	829.79	1110.2	34.348	32.305	0	0	2.1831	2.1184	-28.28	-10.286	5.4886	4.6461	26.289	9.4195	7.6718	6.7645	-1.9916	-0.86693	1647
3.09	310	60	NaN	4.8002	24.491	3.3826	-176.04	11.172	-4.8193	20.869	-816.27	1058.3	1.2303	829.79	1110.1	36.105	34.38	0	0	2.009	1.9458	-28.284	-10.29	5.4838	4.6416	26.294	9.3679	7.4928	6.5874	-1.9898	-0.92225	1647
3.1	311	60	NaN	4.7964	24.492	3.3794	-176.05	11.132	-4.802	20.856	-816.31	1058.3	1.2662	829.77	1110	36.169	32.24	0	0	2.3165	2.2505	-28.284	-10.29	5.4782	4.6324	26.293	9.3308	7.7947	6.8829	-1.9912	-0.95962	1647
3.11	312	60	NaN	4.8024	24.493	3.369	-176.05	11.115	-4.7972	20.879	-816.32	1058.3	1.274	829.75	1110	33.907	33.02	0	0	2.354	2.2876	-28.286	-10.292	5.4848	4.6339	26.294	9.3134	7.8387	6.9216	-1.9921	-0.97899	1647
3.12	313	60	NaN	4.7893	24.497	3.352	-176.04	11.083	-4.7711	20.876	-816.38	1058.3	1.3067	829.72	1110	34.315	32.849	0	0	1.8739	1.8119	-28.292	-10.298	5.4704	4.6382	26.297	9.2841	7.3443	6.4501	-1.9953	-1.0137	1647
3.13	314	60	NaN	4.7762	24.51	3.3503	-176.02	11.111	-4.795	20.835	-816.42	1058.3	1.1636	829.59	1110	35.045	34.327	0	0	2.0984	2.0344	-28.292	-10.298	5.4609	4.6649	26.31	9.3114	7.5593	6.6993	-1.9816	-0.98614	1646.9
3.14	315	60	NaN	4.75	24.523	3.3243	-176.02	11.108	-4.7913	20.833	-816.46	1058.3	1.1494	829.53	1110	34.305	32.519	0	0	2.4733	2.4058	-28.29	-10.296	5.4351	4.6634	26.324	9.3074	7.9084	7.0693	-1.9666	-0.98877	1646.9
3.15	316	60	NaN	4.7164	24.534	3.3309	-176.01	11.117	-4.7862	20.744	-816.53	1058.3	1.0942	829.46	1110.1	37.066	31.124	0	0	2.9579	2.8861	-28.292	-10.298	5.4003	4.6735	26.335	9.3162	8.3582	7.5596	-1.9576	-0.98221	1646.9
3.16	317	60	NaN	4.6732	24.565	3.3188	-175.98	11.133	-4.8052	20.698	-816.57	1058.3	0.90376	829.38	1110.1	38.17	34.461	0	0	3.4226	3.3466	-28.298	-10.304	5.3622	4.7121	26.366	9.3317	8.7849	8.0587	-1.9319	-0.97244	1646.9
3.17	318	60	NaN	4.641	24.591	3.3068	-175.97	11.125	-4.7932	20.674	-816.59	1058.4	0.86456	829.37	1110.1	35.663	33.514	0	0	3.8194	3.7397	-28.31	-10.316	5.3305	4.7222	26.392	9.325	9.1499	8.4619	-1.9178	-0.99055	1646.9
3.18	319	60	NaN	4.5961	24.605	3.3101	-175.97	11.121	-4.7577	20.587	-816.66	1058.4	0.89992	829.33	1110.1	36.804	32.466	0	0	3.8556	3.7756	-28.316	-10.322	5.2813	4.718	26.404	9.3222	9.137	8.4936	-1.9116	-0.99981	1646.9
3.19	320	60	NaN	4.5255	24.623	3.3079	-175.93	11.149	-4.742	20.473	-816.78	1058.4	0.77709	829.21	1110.1	36.184	35.333	0	0	3.8242	3.7444	-28.322	-10.328	5.2111	4.7507	26.423	9.3496	9.0352	8.4952	-1.8993	-0.97838	1646.9
3.2	321	60	NaN	4.4848	24.65	3.2798	-175.9	11.16	-4.7289	20.488	-816.82	1058.4	0.65691	829.15	1110.1	36.247	34.145	0	0	3.8796	3.7993	-28.331	-10.337	5.1751	4.7946	26.45	9.3605	9.0547	8.594	-1.8805	-0.97607	1646.9
3.21	322	60	NaN	4.4378	24.661	3.2828	-175.89	11.157	-4.7152	20.395	-816.92	1058.4	0.59534	829.11	1110.2	36.308	33.823	0	0	3.9232	3.8426	-28.335	-10.341	5.127	4.7957	26.461	9.3569	9.0503	8.6383	-1.8738	-0.98374	1647
3.22	323	60	NaN	4.3715	24.699	3.278	-175.9	11.138	-4.6686	20.293	-817.05	1058.5	0.61391	829.09	1110.2	33.85	34.568	0	0	3.9617	3.8807	-28.337	-10.343	5.0564	4.78	26.498	9.3393	9.0181	8.6607	-1.8389	-1.0034	1647.1
3.23	324	60	NaN	4.3216	24.73	3.2513	-175.89	11.14	-4.7133	20.277	-817.14	1058.5	0.38276	829.07	1110.2	35.751	33.233	0	0	3.7676	3.6884	-28.337	-10.343	5.014	4.8066	26.53	9.3404	8.7816	8.495	-1.8069	-1.0023	1647.1
3.24	325	60	NaN	4.2766	24.765	3.2396	-175.89	11.118	-4.6876	20.218	-817.23	1058.5	0.39408	829.1	1110.2	34.957	32.216	0	0	3.5245	3.4475	-28.336	-10.342	4.9665	4.7981	26.563	9.3204	8.491	8.2457	-1.7729	-1.0212	1647.3
3.25	326	60	NaN	4.2031	24.808	3.2245	-175.9	11.113	-4.6662	20.087	-817.38	1058.5	0.40942	829.07	1110.2	35.483	32.528	0	0	3.384	3.3082	-28.334	-10.34	4.8879	4.7809	26.605	9.3163	8.2718	8.0891	-1.7293	-1.0237	1647.4
3.26	327	60	NaN	4.1339	24.852	3.2003	-175.92	11.112	-4.6661	19.981	-817.52	1058.6	0.38896	829.06	1110.2	35.372	32.549	0	0	3.7116	3.6329	-28.327	-10.333	4.8156	4.7666	26.648	9.3161	8.5272	8.3995	-1.6794	-1.0171	1647.5
3.27	328	60	NaN	4.0938	24.89	3.1764	-175.92	11.11	-4.672	19.935	-817.61	1058.6	0.36974	829.08	1110.2	35.042	33.001	0	0	4.2444	4.1608	-28.319	-10.325	4.7745	4.7595	26.685	9.3144	9.0189	8.9203	-1.6343	-1.0108	1647.6
3.28	329	60	NaN	4.0568	24.924	3.1602	-175.92	11.132	-4.6938	19.869	-817.72	1058.6	0.29485	829.05	1110.2	35.615	33.367	0	0	4.4401	4.3547	-28.323	-10.329	4.7378	4.7642	26.72	9.3364	9.1779	9.1189	-1.6036	-0.99289	1647.7
3.29	330	60	NaN	4.0186	24.961	3.1482	-175.93	11.147	-4.7102	19.787	-817.84	1058.6	0.26849	829.06	1110.3	34.018	34.156	0	0	4.31	4.2258	-28.326	-10.332	4.6976	4.7465	26.757	9.3508	9.0076	8.9723	-1.5695	-0.9815	1647.8
3.3	331	60	NaN	3.9691	25.003	3.1377	-175.93	11.158	-4.7079	19.64	-817.99	1058.6	0.29584	829.1	1110.3	36.529	33.611	0	0	3.9221	3.8415	-28.328	-10.334	4.642	4.743	26.799	9.3621	8.5641	8.5845	-1.5298	-0.97231	1648
3.31	332	60	NaN	3.9482	25.047	3.095	-175.91	11.157	-4.7043	19.681	-818.05	1058.6	0.29737	829.19	1110.2	35.994	32.167	0	0	3.6397	3.5617	-28.321	-10.327	4.6224	4.761	26.842	9.3617	8.2621	8.3226	-1.4796	-0.96544	1648.2
3.32	333	60	NaN	3.92	25.069	3.0962	-175.92	11.184	-4.7161	19.572	-818.16	1058.6	0.2826	829.21	1110.3	37.075	33.151	0	0	3.3938	3.3179	-28.308	-10.314	4.5909	4.7549	26.864	9.3891	7.9846	8.0729	-1.4439	-0.92506	1648.3
3.33	334	60	NaN	3.8911	25.088	3.096	-175.93	11.202	-4.688	19.474	-818.27	1058.7	0.38573	829.26	1110.3	34.963	34.172	0	0	2.6924	2.623	-28.3	-10.306	4.5548	4.731	26.883	9.4073	7.2473	7.3541	-1.417	-0.89859	1648.4
3.34	335	60	NaN	3.8676	25.117	3.0797	-175.93	11.241	-4.6773	19.424	-818.37	1058.7	0.39163	829.3	1110.3	37.06	34.869	0	0	2.6437	2.5747	-28.288	-10.294	4.5294	4.7312	26.913	9.4455	7.1731	7.3059	-1.3755	-0.84855	1648.6
3.35	336	60	NaN	3.8557	25.146	3.0576	-175.93	11.282	-4.6762	19.407	-818.45	1058.7	0.36519	829.37	1110.4	35.077	32.742	0	0	3.1954	3.1214	-28.273	-10.279	4.5178	4.7311	26.944	9.4846	7.7131	7.8525	-1.3294	-0.79445	1648.7
3.36	337	60	NaN	3.8501	25.163	3.0419	-175.96	11.287	-4.6257	19.401	-818.49	1058.7	0.52004	829.48	1110.4	35.345	33.864	0	0	2.9386	2.867	-28.27	-10.276	4.5065	4.6929	26.961	9.4896	7.4451	7.5598	-1.309	-0.78612	1648.9
3.37	338	60	NaN	3.8317	25.175	3.0319	-175.98	11.309	-4.5566	19.37	-818.56	1058.7	0.68283	829.54	1110.4	34.893	31.302	0	0	2.6622	2.5931	-28.265	-10.271	4.4813	4.667	26.973	9.5099	7.1435	7.2601	-1.2914	-0.76097	1649
3.38	339	60	NaN	3.8277	25.187	3.0071	-176.01	11.336	-4.5101	19.395	-818.63	1058.6	0.77853	829.63	1110.5	36.728	33.678	0	0	2.3878	2.3212	-28.258	-10.264	4.4748	4.6387	26.988	9.5352	6.8626	6.9599	-1.2699	-0.72831	1649.2
3.39	340	60	NaN	3.8007	25.191	3.0275	-176.02	11.34	-4.4975	19.266	-818.71	1058.7	0.7726	829.72	1110.5	35.723	31.553	0	0	1.9875	1.9245	-28.244	-10.25	4.4435	4.6227	26.992	9.5396	6.431	6.5473	-1.2517	-0.71015	1649.3
3.4	341	60	NaN	3.7928	25.205	3.0119	-176.02	11.359	-4.5125	19.273	-818.73	1058.7	0.68273	829.77	1110.5	36.078	32.565	0	0	1.4554	1.3972	-28.223	-10.229	4.4389	4.6285	27.008	9.5572	5.8943	6.0258	-1.2156	-0.67196	1649.4
3.41	342	60	NaN	3.7737	25.222	3.0094	-176.01	11.379	-4.5527	19.229	-818.76	1058.7	0.51381	829.82	1110.6	37.455	32.424	0	0	1.2637	1.2073	-28.222	-10.228	4.4241	4.6447	27.025	9.576	5.6877	5.852	-1.1969	-0.65181	1649.5
3.42	343	60	NaN	3.7412	25.246	2.9976	-176	11.392	-4.5499	19.2	-818.78	1058.7	0.47432	829.89	1110.6	35.686	34.58	0	0	1.0708	1.0162	-28.221	-10.227	4.392	4.6474	27.05	9.5871	5.4628	5.6636	-1.1704	-0.63958	1649.6
3.43	344	60	NaN	3.7043	25.267	2.998	-176.01	11.389	-4.5074	19.195	-818.79	1058.7	0.57605	830	1110.6	37.381	32.377	0	0	0.84115	0.78864	-28.218	-10.224	4.3513	4.6343	27.071	9.5844	5.1924	5.423	-1.1468	-0.63979	1649.7
3.44	345	60	NaN	3.6716	25.283	3.0108	-176.02	11.381	-4.4629	19.205	-818.79	1058.7	0.703	830.1	1110.6	35.526	35.751	0	0	0.27599	0.22865	-28.215	-10.221	4.3145	4.6238	27.088	9.5767	4.5905	4.8525	-1.1277	-0.64453	1649.8
3.45	346	60	NaN	3.6404	25.312	2.9945	-176.01	11.398	-4.4403	19.23	-818.77	1058.7	0.73847	830.16	1110.7	35.597	34.413	0	0	-0.25615	-0.29864	-28.212	-10.218	4.2829	4.6355	27.117	9.5929	4.0268	4.3368	-1.0946	-0.62511	1649.9
3.46	347	60	NaN	3.5862	25.331	3.0111	-175.98	11.467	-4.4922	19.101	-818.79	1058.7	0.50408	830.18	1110.8	35.811	32.886	0	0	-0.54402	-0.58389	-28.208	-10.214	4.2323	4.6709	27.14	9.6581	3.6883	4.087	-1.0682	-0.55616	1649.9
3.47	348	60	NaN	3.5628	25.353	2.9714	-175.97	11.505	-4.4683	19.06	-818.76	1058.7	0.52268	830.22	1110.8	35.712	33.568	0	0	-0.68685	-0.72541	-28.205	-10.211	4.2069	4.6731	27.165	9.694	3.52	3.9477	-1.0399	-0.51654	1649.9
3.48	349	60	NaN	3.5293	25.368	2.9756	-175.95	11.562	-4.4913	18.989	-818.75	1058.7	0.35458	830.23	1110.9	35.879	33.605	0	0	-0.5649	-0.60457	-28.201	-10.207	4.1767	4.6993	27.182	9.7475	3.6118	4.0948	-1.0185	-0.45919	1649.9
3.49	350	60	NaN	3.4965	25.384	2.9493	-175.95	11.59	-4.4795	19.041	-818.73	1058.7	0.30847	830.29	1111	34.891	34.058	0	0	-0.38036	-0.42171	-28.199	-10.205	4.1473	4.703	27.2	9.7746	3.767	4.2812	-0.99898	-0.43057	1650
3.5	351	60	NaN	3.4559	25.395	2.9109	-175.97	11.632	-4.3683	19.092	-818.74	1058.7	0.52044	830.35	1111	36.931	32.614	0	0	1.0497e-05	-0.044816	-28.2	-10.206	4.1011	4.6735	27.212	9.8148	4.1011	4.6287	-0.9878	-0.39123	1650
3.51	352	60	NaN	3.4199	25.404	2.8814	-175.99	11.678	-4.2841	19.105	-818.74	1058.6	0.64609	830.39	1111	34.146	33.052	0	0	0.90407	0.85099	-28.206	-10.212	4.0612	4.6505	27.224	9.8582	4.9653	5.5015	-0.98252	-0.35389	1650.1
3.52	353	60	NaN	3.3933	25.413	2.8684	-176	11.705	-4.2582	19.068	-818.74	1058.6	0.61478	830.45	1111	35.671	34.69	0	0	0.84069	0.78819	-28.224	-10.23	4.0344	4.6411	27.232	9.8853	4.8751	5.4293	-0.99167	-0.34472	1650.1
3.53	354	60	NaN	3.3715	25.414	2.8578	-176	11.728	-4.2403	19.009	-818.76	1058.7	0.54797	830.52	1111	36.018	31.972	0	0	0.3719	0.32368	-28.247	-10.253	4.0128	4.6376	27.234	9.9085	4.3847	4.9612	-1.013	-0.3443	1650.2
3.54	355	60	NaN	3.361	25.418	2.8248	-175.98	11.783	-4.3071	19.016	-818.76	1058.6	0.19594	830.53	1111.1	35.222	34.271	0	0	-0.096885	-0.14083	-28.27	-10.276	4.0147	4.6782	27.239	9.9624	3.9179	4.5373	-1.0308	-0.31326	1650.2
3.55	356	60	NaN	3.3336	25.415	2.8339	-175.99	11.831	-4.2676	18.749	-818.84	1058.7	0.13741	830.6	1111.1	35.966	32.563	0	0	-0.56567	-0.60533	-28.292	-10.298	3.9801	4.6596	27.234	10.012	3.4144	4.0543	-1.0581	-0.28685	1650.4
3.56	357	60	NaN	3.3379	25.415	2.794	-175.98	11.876	-4.2364	18.737	-818.86	1058.7	0.099234	830.61	1111.1	36.058	32.013	0	0	-1.0345	-1.0698	-28.315	-10.321	3.9853	4.6649	27.235	10.056	2.9508	3.5951	-1.0806	-0.26496	1650.4
3.57	358	60	NaN	3.341	25.413	2.7641	-175.96	11.944	-4.2478	18.665	-818.9	1058.7	-0.077362	830.58	1111.1	34.95	36.965	0	0	-1.5032	-1.5344	-28.338	-10.344	3.992	4.6889	27.234	10.122	2.4888	3.1546	-1.1037	-0.22208	1650.4
3.58	359	60	NaN	3.3664	25.422	2.7173	-175.94	12	-4.2353	18.563	-818.94	1058.7	-0.20688	830.56	1111.2	35.974	31.981	0	0	-1.972	-1.9989	-28.361	-10.367	4.0183	4.7096	27.245	10.177	2.0463	2.7107	-1.1159	-0.18967	1650.4
3.59	360	60	NaN	3.4094	25.437	2.6785	-175.94	12.022	-4.2145	18.46	-818.98	1058.7	-0.24405	830.58	1111.2	36.589	38.051	0	0	-2.4408	-2.4634	-28.384	-10.39	4.059	4.7144	27.26	10.2	1.6182	2.251	-1.1241	-0.19017	1650.5
3.6	361	60	NaN	3.4588	25.457	2.6561	-175.91	12.04	-4.2276	18.34	-819.01	1058.7	-0.3647	830.59	1111.2	35.042	32.828	0	0	-2.9096	-2.9279	-28.407	-10.413	4.1084	4.7372	27.28	10.217	1.1988	1.8093	-1.1265	-0.19523	1650.5
3.61	362	60	NaN	3.5217	25.49	2.6347	-175.87	12.072	-4.2629	18.216	-819.03	1058.7	-0.58589	830.56	1111.2	37.036	33.479	0	0	-3.3784	-3.3924	-28.429	-10.435	4.1747	4.7858	27.314	10.248	0.79629	1.3934	-1.1153	-0.18774	1650.5
3.62	363	60	NaN	3.6332	25.544	2.597	-175.83	12.081	-4.2589	18.153	-819.02	1058.7	-0.66478	830.52	1111.2	34.4	30.107	0	0	-3.8472	-3.8569	-28.452	-10.458	4.2868	4.8191	27.368	10.256	0.43964	0.96222	-1.0838	-0.20237	1650.5
3.63	364	60	NaN	3.8339	25.637	2.5318	-175.77	12.069	-4.2539	18.082	-819	1058.6	-0.79964	830.52	1111.3	36.449	43.419	0	0	-4.316	-4.3214	-28.475	-10.481	4.4897	4.8886	27.465	10.241	0.17372	0.56724	-1.0105	-0.23989	1650.5
3.64	365	60	NaN	3.9481	25.735	2.4473	-175.73	12.059	-4.2609	18.074	-818.98	1058.6	-0.93936	830.5	1111.3	36.868	40.046	0	0	-4.7848	-4.7859	-28.498	-10.504	4.6085	4.9331	27.565	10.229	-0.17627	0.14718	-0.93321	-0.27442	1650.4
3.65	366	60	NaN	4.1198	25.883	2.3747	-175.72	11.997	-4.224	18.061	-818.79	1058.6	-0.90948	830.59	1111.2	34.887	29.501	0	0	-5.2535	-5.2504	-28.521	-10.527	4.7788	4.9416	27.709	10.17	-0.47476	-0.30885	-0.81131	-0.35624	1650.3
3.66	367	60	NaN	4.3638	25.967	2.4438	-175.68	11.976	-4.2254	17.369	-819	1058.7	-1.067	830.59	1111.2	34.127	34.982	0	0	-5.7223	-5.7149	-28.544	-10.55	5.0041	4.9571	27.791	10.152	-0.71826	-0.75778	-0.75242	-0.39752	1650.5
3.67	368	60	NaN	4.6775	26.081	2.3754	-175.64	11.994	-4.2358	17.061	-819.13	1058.7	-1.3223	830.51	1111.3	34.38	32.645	0	0	-6.1911	-6.1794	-28.566	-10.572	5.3159	4.9954	27.908	10.168	-0.87518	-1.1841	-0.65848	-0.40436	1650.6
3.68	369	60	NaN	5.05	26.26	2.1842	-175.62	12.021	-4.2159	17.359	-818.91	1058.6	-1.4608	830.41	1111.3	34.441	35.392	0	0	-6.6599	-6.6439	-28.589	-10.595	5.7037	5.0316	28.09	10.191	-0.95617	-1.6123	-0.49891	-0.40389	1650.3
3.69	370	60	NaN	5.421	26.439	2.0099	-175.62	12.037	-4.1782	17.745	-818.59	1058.6	-1.4938	830.35	1111.3	36.557	32.372	0	0	-7.1287	-7.1084	-28.612	-10.618	6.0895	5.0524	28.27	10.206	-1.0392	-2.0561	-0.34232	-0.41176	1649.9
3.7	371	60	NaN	5.7318	26.545	1.9219	-175.6	12.04	-4.1527	17.729	-818.53	1058.6	-1.5708	830.34	1111.3	36.576	32.344	0	0	-7.5975	-7.573	-28.635	-10.641	6.4024	5.0698	28.376	10.209	-1.1951	-2.5031	-0.25842	-0.43224	1649.8
3.71	372	60	NaN	6.042	26.629	1.9105	-175.57	12.017	-4.1109	17.426	-818.53	1058.6	-1.6207	830.35	1111.3	34.42	33.548	0	0	-8.0663	-8.0375	-28.658	-10.664	6.7038	5.0921	28.458	10.188	-1.3624	-2.9454	-0.20003	-0.47528	1649.8
3.72	373	60	NaN	6.4959	26.75	1.7844	-175.51	11.979	-4.1022	17.369	-818.46	1058.6	-1.8533	830.41	1111.2	33.968	32.147	0	0	-8.4509	-8.4186	-28.587	-10.593	7.1638	5.1557	28.579	10.15	-1.2871	-3.2629	-0.0082759	-0.44257	1649.8
3.73	374	60	NaN	6.7521	26.813	1.7845	-175.48	11.966	-4.0905	17.022	-818.47	1058.6	-1.9935	830.43	1111.2	36.091	35.968	0	0	-8.8315	-8.7957	-28.511	-10.517	7.4128	5.1764	28.64	10.139	-1.4187	-3.6194	0.12832	-0.37825	1649.8
3.74	375	60	NaN	7.01	26.87	1.7292	-175.46	11.936	-4.0602	16.898	-818.42	1058.6	-2.0503	830.49	1111.2	36.374	34.704	0	0	-9.2121	-9.1728	-28.436	-10.442	7.6683	5.1973	28.695	10.11	-1.5438	-3.9755	0.25937	-0.33198	1649.9
3.75	376	60	NaN	7.2717	26.929	1.6202	-175.44	11.92	-4.0062	16.991	-818.32	1058.6	-2.0423	830.49	1111.2	34.156	31.513	0	0	-6.7827	-6.7656	-28.375	-10.381	7.9331	5.2248	28.754	10.095	1.1504	-1.5408	0.37915	-0.28535	1649.8
3.76	377	60	NaN	7.5201	26.964	1.5095	-175.39	11.905	-3.8288	17.084	-818.24	1058.6	-1.6567	830.41	1111.1	37.359	33.29	0	0	-6.1921	-6.1804	-28.308	-10.314	8.1714	5.2619	28.787	10.082	1.9793	-0.91848	0.47908	-0.23184	1649.6
3.77	378	60	NaN	7.7621	26.972	1.4191	-175.34	11.92	-3.6688	17.023	-818.21	1058.6	-1.3637	830.3	1111	37.487	32.993	0	0	-10.881	-10.827	-28.224	-10.23	8.4012	5.2972	28.795	10.097	-2.4799	-5.5294	0.57138	-0.13247	1649.4
3.78	379	60	NaN	7.9851	26.963	1.3693	-175.31	11.977	-3.6753	16.786	-818.22	1058.6	-1.6178	830.19	1111.1	33.948	32.687	0	0	-11.985	-11.92	-28.188	-10.194	8.6248	5.3272	28.789	10.151	-3.36	-6.593	0.60134	-0.04324	1649.3
3.79	380	60	NaN	8.1464	26.94	1.3845	-175.28	12.006	-3.7041	16.486	-818.23	1058.6	-1.878	830.17	1111.2	35.263	33.557	0	0	-11.943	-11.879	-28.168	-10.174	8.7846	5.3606	28.768	10.178	-3.1588	-6.5186	0.60002	0.0036755	1649.3
3.8	381	60	NaN	8.3193	26.943	1.3388	-175.28	11.982	-3.6083	16.484	-818.15	1058.6	-1.7138	830.22	1111.2	36.625	36.424	0	0	-4.6275	-4.6301	-28.135	-10.141	8.9518	5.3493	28.769	10.156	4.3243	0.7192	0.63374	0.014384	1649.3
3.81	382	60	NaN	8.5411	26.892	1.3505	-175.26	11.994	-3.5516	16.167	-818.1	1058.6	-1.7575	830.25	1111.2	35.343	32.828	0	0	2.905	2.8336	-28.087	-10.093	9.1641	5.3593	28.719	10.167	12.069	8.193	0.63174	0.073841	1649.3
3.82	383	60	NaN	8.695	26.853	1.3514	-175.26	12.027	-3.5257	15.991	-818.04	1058.6	-1.8216	830.22	1111.2	34.617	33.244	0	0	6.7208	6.6146	-28.004	-10.01	9.3141	5.363	28.681	10.199	16.035	11.978	0.67733	0.1894	1649.2
3.83	384	60	NaN	8.8565	26.81	1.2934	-175.26	12.044	-3.4604	16.067	-817.97	1058.6	-1.7299	830.21	1111.3	34.302	32.796	0	0	7.6828	7.5678	-27.99	-9.9963	9.4751	5.3574	28.64	10.214	17.158	12.925	0.64923	0.21765	1649.1
3.84	385	60	NaN	8.9936	26.765	1.2269	-175.27	12.053	-3.3866	16.169	-817.93	1058.6	-1.5931	830.21	1111.2	35.476	34.253	0	0	7.4845	7.3714	-28.001	-10.007	9.6111	5.3455	28.595	10.222	17.096	12.717	0.59426	0.21555	1649.1
3.85	386	60	NaN	9.1092	26.725	1.1537	-175.27	12.077	-3.3497	16.303	-817.88	1058.5	-1.5596	830.2	1111.3	35.282	33.805	0	0	6.9767	6.8682	-28.001	-10.007	9.7302	5.3476	28.557	10.245	16.707	12.216	0.55613	0.23851	1649
3.86	387	60	NaN	9.2225	26.679	1.0767	-175.26	12.098	-3.3363	16.44	-817.82	1058.5	-1.5955	830.22	1111.3	36.44	31.065	0	0	6.4667	6.3628	-28.002	-10.008	9.8495	5.3621	28.513	10.265	16.316	11.725	0.51071	0.25676	1649
3.87	388	60	NaN	9.3189	26.621	1.0311	-175.26	12.082	-3.298	16.419	-817.77	1058.5	-1.5509	830.32	1111.2	34.283	33.298	0	0	5.9553	5.8561	-28.005	-10.011	9.9436	5.3663	28.454	10.249	15.899	11.222	0.44895	0.23867	1649
3.88	389	60	NaN	9.3477	26.594	1.0312	-175.25	12.056	-3.2534	16.266	-817.74	1058.5	-1.4627	830.38	1111.1	35.307	32.184	0	0	5.5747	5.479	-28.012	-10.018	9.964	5.3658	28.423	10.227	15.539	10.845	0.41124	0.20889	1649.1
3.89	390	60	NaN	9.3853	26.581	1.0236	-175.24	12.064	-3.2262	16.191	-817.66	1058.5	-1.4128	830.41	1111.1	35.697	31.031	0	0	5.2664	5.1735	-28.022	-10.028	9.9972	5.3714	28.409	10.237	15.264	10.545	0.38715	0.20914	1649
3.9	391	60	NaN	9.4195	26.545	0.96526	-175.2	12.129	-3.2513	16.238	-817.6	1058.4	-1.5545	830.35	1111	33.929	33.486	0	0	5.0264	4.9356	-28.033	-10.039	10.038	5.4198	28.372	10.302	15.064	10.355	0.33941	0.26312	1648.9
3.91	392	60	NaN	9.4194	26.515	0.92794	-175.18	12.162	-3.235	16.244	-817.57	1058.4	-1.5306	830.31	1111	33.769	33.287	0	0	4.8969	4.8074	-28.038	-10.044	10.037	5.4341	28.341	10.336	14.934	10.242	0.30326	0.29209	1648.8
3.92	393	60	NaN	9.4043	26.481	0.89286	-175.17	12.173	-3.2243	16.24	-817.57	1058.4	-1.5075	830.31	1110.9	36.685	34.171	0	0	4.8348	4.7458	-28.039	-10.045	10.021	5.4436	28.306	10.348	14.856	10.189	0.2668	0.30305	1648.8
3.93	394	60	NaN	9.369	26.452	0.88853	-175.17	12.186	-3.2124	16.117	-817.56	1058.4	-1.4618	830.3	1110.8	37.205	34.442	0	0	4.5177	4.4317	-28.049	-10.055	9.9801	5.4384	28.274	10.364	14.498	9.8701	0.22543	0.30894	1648.8
3.94	395	60	NaN	9.3065	26.427	0.89755	-175.18	12.212	-3.2074	15.943	-817.53	1058.4	-1.4169	830.28	1110.7	36.835	32.291	0	0	4.166	4.0832	-28.056	-10.062	9.9101	5.4281	28.246	10.393	14.076	9.5113	0.18932	0.33066	1648.7
3.95	396	60	NaN	9.2244	26.401	0.87783	-175.17	12.229	-3.2142	15.883	-817.52	1058.4	-1.3938	830.28	1110.7	36.623	33.023	0	0	3.7777	3.6984	-28.061	-10.067	9.8251	5.427	28.217	10.413	13.603	9.1254	0.15586	0.34554	1648.7
3.96	397	60	NaN	9.1404	26.385	0.8393	-175.18	12.214	-3.205	15.923	-817.52	1058.4	-1.3111	830.35	1110.6	35.604	32.894	0	0	2.8835	2.8124	-28.063	-10.069	9.7396	5.42	28.199	10.399	12.623	8.2324	0.13656	0.33042	1648.8
3.97	398	60	NaN	9.0611	26.372	0.82657	-175.17	12.262	-3.2358	15.875	-817.5	1058.4	-1.3621	830.29	1110.6	35.337	33.739	0	0	1.5879	1.5286	-28.062	-10.068	9.6605	5.4277	28.187	10.447	11.248	6.9562	0.12495	0.37912	1648.7
3.98	399	60	NaN	8.9741	26.355	0.82274	-175.2	12.248	-3.2029	15.799	-817.51	1058.4	-1.1453	830.33	1110.5	35.217	32.421	0	0	1.3516	1.2944	-28.063	-10.069	9.5632	5.3865	28.167	10.436	10.915	6.681	0.10396	0.36721	1648.7
3.99	400	60	NaN	8.8493	26.347	0.81274	-175.25	12.195	-3.4049	15.744	-817.52	1058.5	-1.6407	830.61	1110.6	35.71	33.455	0	0	1.107	1.0521	-28.067	-10.073	9.4537	5.3562	28.159	10.384	10.561	6.4083	0.091228	0.311	1649
4	401	60	NaN	8.7749	26.335	0.81272	-175.27	12.154	-3.2561	15.673	-817.55	1058.5	-1.0722	830.64	1110.4	36.051	33.216	0	0	0.8525	0.79989	-28.075	-10.081	9.357	5.3153	28.139	10.35	10.209	6.1152	0.064453	0.2696	1649.1
4.01	402	60	NaN	8.6793	26.322	0.80927	-175.32	12.132	-3.2959	15.623	-817.59	1058.5	-1.042	830.82	1110.3	37.686	33.258	0	0	-0.14074	-0.18428	-28.08	-10.086	9.2585	5.2601	28.122	10.331	9.1178	5.0759	0.042333	0.2453	1649.3
4.02	403	60	NaN	8.5545	26.308	0.80984	-175.36	12.168	-3.4912	15.551	-817.66	1058.5	-1.4993	831.01	1110.4	34.8	34.225	0	0	-0.95085	-0.98699	-28.088	-10.094	9.147	5.2353	28.109	10.367	8.1962	4.2483	0.020744	0.27276	1649.6
4.03	404	60	NaN	8.4399	26.3	0.81859	-175.36	12.224	-3.5638	15.45	-817.74	1058.5	-1.6166	831.09	1110.3	35.332	33.219	0	0	-1.2824	-1.3155	-28.102	-10.108	9.033	5.2297	28.099	10.424	7.7506	3.9143	-0.0028114	0.31608	1649.7
4.04	405	60	NaN	8.3539	26.306	0.82328	-175.39	12.219	-3.5389	15.388	-817.81	1058.6	-1.4379	831.25	1110.2	36.335	31.599	0	0	-1.4433	-1.475	-28.113	-10.119	8.9384	5.1945	28.101	10.425	7.4951	3.7195	-0.012249	0.30593	1650
4.05	406	60	NaN	8.28	26.311	0.82722	-175.37	12.277	-3.5715	15.344	-817.88	1058.6	-1.5178	831.31	1110.3	36.649	31.088	0	0	-1.3694	-1.4017	-28.119	-10.125	8.8658	5.2169	28.106	10.482	7.4963	3.8152	-0.012475	0.35724	1650.1
4.06	407	60	NaN	8.202	26.329	0.84581	-175.36	12.345	-3.621	15.261	-817.95	1058.6	-1.666	831.38	1110.3	34.621	32.911	0	0	-1.5336	-1.5644	-28.125	-10.131	8.79	5.232	28.125	10.549	7.2564	3.6676	-0.00053729	0.41781	1650.2
4.07	408	60	NaN	8.1007	26.361	0.86363	-175.36	12.369	-3.5858	15.156	-818.06	1058.6	-1.5015	831.63	1110.3	35.091	31.822	0	0	-1.6608	-1.6905	-28.13	-10.136	8.6793	5.2151	28.154	10.576	7.0184	3.5246	0.02429	0.4403	1650.6
4.08	409	60	NaN	8.0176	26.401	0.88033	-175.35	12.398	-3.5892	15.049	-818.12	1058.7	-1.4945	831.79	1110.3	35.516	33.579	0	0	-1.6349	-1.6648	-28.132	-10.138	8.592	5.2279	28.194	10.606	6.9571	3.5631	0.061434	0.46748	1650.8
4.09	410	60	NaN	7.9432	26.43	0.8883	-175.34	12.44	-3.5948	14.974	-818.2	1058.7	-1.5012	831.9	1110.4	36.455	34.947	0	0	-1.5806	-1.611	-28.135	-10.141	8.5153	5.2317	28.225	10.645	6.9346	3.6206	0.090006	0.50432	1651
4.1	411	60	NaN	7.8851	26.465	0.88181	-175.35	12.487	-3.594	14.98	-818.27	1058.7	-1.4911	832	1110.5	35.834	33.416	0	0	-1.4649	-1.4963	-28.137	-10.143	8.4569	5.2264	28.263	10.689	6.9921	3.7301	0.12613	0.54636	1651.2
4.11	412	60	NaN	7.814	26.508	0.87257	-175.33	12.566	-3.5142	14.991	-818.36	1058.7	-1.2415	831.97	1110.6	36.589	34.348	0	0	-1.16	-1.1942	-28.135	-10.141	8.3775	5.2306	28.31	10.764	7.2175	4.0364	0.17501	0.6226	1651.2
4.12	413	60	NaN	7.7166	26.551	0.8749	-175.31	12.666	-3.3574	14.925	-818.49	1058.7	-0.75859	831.83	1110.7	35.082	32.648	0	0	-0.81341	-0.85081	-28.132	-10.138	8.2611	5.2394	28.357	10.859	7.4477	4.3886	0.22497	0.72076	1651.2
4.13	414	60	NaN	7.6534	26.596	0.88255	-175.32	12.672	-3.3085	14.88	-818.54	1058.7	-0.61809	831.88	1110.9	33.323	33.114	0	0	-0.36192	-0.40344	-28.126	-10.132	8.1915	5.2171	28.406	10.863	7.8295	4.8136	0.27989	0.73047	1651.3
4.14	415	60	NaN	7.5746	26.624	0.88974	-175.35	12.57	-3.1821	14.822	-818.64	1058.7	-0.22801	832.1	1110.9	35.104	31.996	0	0	-0.20813	-0.25105	-28.123	-10.129	8.097	5.176	28.433	10.76	7.8888	4.925	0.30995	0.63086	1651.6
4.15	416	60	NaN	7.4622	26.687	0.89849	-175.31	12.653	-3.3085	14.736	-818.72	1058.7	-0.66718	832.03	1111.3	35.82	32.517	0	0	-0.13263	-0.17625	-28.121	-10.127	7.9968	5.2215	28.51	10.83	7.8642	5.0453	0.38939	0.70335	1651.7
4.16	417	60	NaN	7.3744	26.72	0.91811	-175.3	12.674	-3.3558	14.624	-818.8	1058.8	-0.82169	832.01	1111.5	35.862	32.578	0	0	0.072161	0.026676	-28.111	-10.117	7.9105	5.2387	28.551	10.843	7.9826	5.2654	0.43989	0.72652	1651.7
4.17	418	60	NaN	7.2983	26.746	0.92491	-175.29	12.644	-3.3408	14.549	-818.88	1058.8	-0.77901	832.05	1111.7	35.698	31.476	0	0	0.22633	0.17943	-28.104	-10.11	7.8303	5.2422	28.582	10.809	8.0566	5.4216	0.47805	0.6985	1651.8
4.18	419	60	NaN	7.2191	26.762	0.93859	-175.29	12.621	-3.3431	14.434	-818.96	1058.8	-0.7713	832.05	1111.9	34.155	33.055	0	0	0.38132	0.33301	-28.1	-10.106	7.7467	5.242	28.604	10.779	8.1281	5.575	0.50422	0.67283	1651.9
4.19	420	60	NaN	7.127	26.777	0.93231	-175.29	12.583	-3.352	14.373	-819.05	1058.8	-0.7351	832.05	1112.1	34.625	33.998	0	0	0.83859	0.78611	-28.106	-10.112	7.6513	5.231	28.627	10.733	8.4899	6.0171	0.52016	0.62059	1652
4.2	421	60	NaN	7.041	26.801	0.89143	-175.31	12.517	-3.3493	14.435	-819.12	1058.7	-0.63041	832.07	1112.3	35.409	33.804	0	0	1.1391	1.0838	-28.113	-10.119	7.5638	5.2137	28.658	10.66	8.7028	6.2976	0.5446	0.54095	1652.1
4.21	422	60	NaN	6.9865	26.826	0.85764	-175.32	12.47	-3.3759	14.489	-819.13	1058.7	-0.63102	832.07	1112.4	35.604	33.778	0	0	0.53506	0.48535	-28.123	-10.129	7.5111	5.2096	28.688	10.607	8.0462	5.6949	0.56548	0.4781	1652.1
4.22	423	60	NaN	6.9145	26.83	0.85854	-175.32	12.427	-3.4277	14.416	-819.19	1058.7	-0.69034	832.06	1112.6	34.241	32.895	0	0	-0.06895	-0.11315	-28.132	-10.138	7.4386	5.2039	28.699	10.557	7.3697	5.0907	0.56699	0.4185	1652.2
4.23	424	60	NaN	6.801	26.843	0.88236	-175.35	12.358	-3.4426	14.197	-819.27	1058.7	-0.58724	832.02	1112.8	36.725	33.28	0	0	-0.67296	-0.71164	-28.142	-10.148	7.3139	5.1646	28.72	10.481	6.641	4.453	0.57793	0.33336	1652.2
4.24	425	60	NaN	6.7471	26.856	0.87568	-175.36	12.341	-3.5041	14.16	-819.27	1058.7	-0.67814	831.94	1112.9	35.666	34.189	0	0	-1.277	-1.3101	-28.152	-10.158	7.262	5.1522	28.738	10.459	5.985	3.8421	0.58676	0.30144	1652.2
4.25	426	60	NaN	6.7	26.869	0.86972	-175.43	12.325	-3.5839	14.136	-819.26	1058.6	-0.84759	831.89	1113	34.714	33.877	0	0	-1.881	-1.9086	-28.161	-10.167	7.2199	5.0881	28.756	10.438	5.3389	3.1794	0.59536	0.27092	1652.1
4.26	427	60	NaN	6.6564	26.884	0.84729	-175.43	12.318	-3.5529	14.186	-819.21	1058.6	-0.66021	831.77	1113.1	34.327	34.356	0	0	-2.485	-2.5071	-28.171	-10.177	7.1716	5.0826	28.773	10.43	4.6866	2.5754	0.60218	0.2531	1651.9
4.27	428	60	NaN	6.5804	26.885	0.84213	-175.42	12.328	-3.5196	14.141	-819.19	1058.6	-0.46748	831.57	1113	36.036	34.637	0	0	-3.089	-3.1056	-28.18	-10.186	7.0874	5.0876	28.773	10.44	3.9984	1.982	0.59258	0.25367	1651.7
4.28	429	60	NaN	6.4953	26.873	0.84424	-175.43	12.34	-3.5318	14.055	-819.17	1058.6	-0.43471	831.36	1112.9	36.952	33.132	0	0	-3.693	-3.7041	-28.19	-10.196	6.9982	5.0708	28.76	10.454	3.3052	1.3667	0.57046	0.25802	1651.5
4.29	430	60	NaN	6.4481	26.864	0.81793	-175.44	12.336	-3.5262	14.118	-819.13	1058.5	-0.35851	831.2	1112.9	35.815	34.065	0	0	-4.297	-4.3026	-28.199	-10.205	6.9507	5.0591	28.75	10.451	2.6536	0.75645	0.55031	0.24603	1651.3
4.3	431	60	NaN	6.4022	26.851	0.79344	-175.47	12.316	-3.5232	14.197	-819.09	1058.5	-0.28514	831.08	1112.7	35.652	32.269	0	0	-4.901	-4.9011	-28.209	-10.215	6.905	5.0355	28.734	10.434	2.004	0.13439	0.52498	0.21879	1651.1
4.31	432	60	NaN	6.3518	26.83	0.76887	-175.48	12.31	-3.55	14.281	-819.05	1058.5	-0.29793	830.92	1112.6	33.868	33.147	0	0	-5.505	-5.4996	-28.218	-10.224	6.858	5.0238	28.71	10.43	1.353	-0.47577	0.49206	0.2057	1650.9
4.32	433	60	NaN	6.3033	26.807	0.78479	-175.5	12.289	-3.5845	14.266	-819.02	1058.5	-0.33472	830.78	1112.5	34.888	32.346	0	0	-6.109	-6.0981	-28.228	-10.234	6.8103	5.0053	28.684	10.411	0.70128	-1.0928	0.45665	0.17714	1650.7
4.33	434	60	NaN	6.2437	26.78	0.82088	-175.54	12.221	-3.6053	14.254	-818.94	1058.4	-0.29689	830.64	1112.4	34.76	32.488	0	0	-6.7131	-6.6966	-28.237	-10.243	6.7491	4.9631	28.653	10.348	0.036079	-1.7335	0.41607	0.10474	1650.5
4.34	435	60	NaN	6.1972	26.769	0.84254	-175.6	12.148	-3.566	14.294	-818.85	1058.4	-0.095235	830.56	1112.3	36.902	34.042	0	0	-7.3171	-7.2951	-28.247	-10.253	6.697	4.9041	28.638	10.279	-0.62006	-2.391	0.39098	0.02614	1650.4
4.35	436	60	NaN	6.1468	26.751	0.88035	-175.62	12.125	-3.5692	14.257	-818.8	1058.4	-0.084304	830.41	1112.2	36.013	32.912	0	0	-7.9211	-7.8936	-28.256	-10.262	6.645	4.8749	28.619	10.257	-1.2761	-3.0187	0.36257	-0.0054619	1650.2
4.36	437	60	NaN	6.0857	26.726	0.91324	-175.64	12.116	-3.5865	14.253	-818.74	1058.4	-0.15767	830.22	1112.2	34.338	33.443	0	0	-8.5251	-8.4921	-28.266	-10.272	6.5864	4.8589	28.595	10.246	-1.9386	-3.6332	0.32918	-0.025631	1649.9
4.37	438	60	NaN	6.034	26.705	0.91171	-175.67	12.084	-3.5635	14.398	-818.64	1058.4	-0.13047	830.08	1112.2	35.478	32.25	0	0	-9.1291	-9.0906	-28.275	-10.281	6.5388	4.8379	28.575	10.214	-2.5903	-4.2527	0.29992	-0.067598	1649.7
4.38	439	60	NaN	6.0124	26.684	0.89886	-175.67	12.07	-3.5499	14.565	-818.55	1058.4	-0.1718	829.99	1112.2	36.557	35.189	0	0	-9.7331	-9.6891	-28.285	-10.291	6.5246	4.8427	28.556	10.199	-3.2085	-4.8464	0.27108	-0.092215	1649.5
4.39	440	60	NaN	5.9898	26.654	0.90044	-175.67	12.065	-3.5368	14.679	-818.49	1058.3	-0.22063	829.9	1112.2	36.549	32.746	0	0	-10.337	-10.288	-28.295	-10.301	6.5077	4.8485	28.527	10.191	-3.8295	-5.4391	0.23277	-0.10901	1649.3
4.4	441	60	NaN	5.9435	26.628	0.94179	-175.69	12.072	-3.4503	14.63	-818.43	1058.3	-0.030691	829.77	1112.2	34.901	32.598	0	0	-10.941	-10.886	-28.304	-10.31	6.4531	4.8203	28.499	10.201	-4.488	-6.0657	0.19515	-0.10949	1649.2
4.41	442	60	NaN	5.94	26.593	0.93919	-175.68	12.081	-3.3779	14.824	-818.29	1058.3	0.046872	829.67	1112.1	35.702	35.241	0	0	-11.545	-11.485	-28.314	-10.32	6.4537	4.8363	28.463	10.211	-5.0914	-6.6482	0.14968	-0.10887	1648.9
4.42	443	60	NaN	5.8817	26.511	0.9751	-175.68	12.079	-3.3168	14.774	-818.39	1058.3	0.15918	829.6	1112.1	37.067	34.325	0	0	-12.149	-12.083	-28.323	-10.329	6.3898	4.827	28.381	10.21	-5.7593	-7.2561	0.058052	-0.11945	1648.9
4.43	444	60	NaN	5.8369	26.456	0.98573	-175.67	12.099	-3.3162	14.818	-818.43	1058.3	0.11261	829.51	1112.1	35.813	33.967	0	0	-12.753	-12.682	-28.333	-10.339	6.3481	4.8371	28.326	10.229	-6.405	-7.8444	-0.0064122	-0.10943	1648.9
4.44	445	60	NaN	5.8166	26.418	0.97712	-175.66	12.095	-3.3164	14.967	-818.38	1058.2	0.087338	829.45	1112	34.56	32.897	0	0	-13.357	-13.28	-28.342	-10.348	6.334	4.8569	28.287	10.226	-7.0232	-8.4232	-0.054772	-0.12239	1648.8
4.45	446	60	NaN	5.8065	26.382	0.97333	-175.65	12.061	-3.2964	15.096	-818.32	1058.2	0.16597	829.42	1111.9	35.948	31.972	0	0	-13.961	-13.879	-28.352	-10.358	6.3257	4.869	28.249	10.195	-7.6355	-9.0096	-0.10295	-0.16286	1648.7
4.46	447	60	NaN	5.8015	26.357	0.9785	-175.64	12.04	-3.3093	15.16	-818.28	1058.2	0.19184	829.37	1111.8	35.81	31.94	0	0	-14.565	-14.477	-28.361	-10.367	6.322	4.8762	28.222	10.176	-8.2432	-9.6008	-0.13968	-0.19173	1648.6
4.47	448	60	NaN	5.7941	26.329	1.0017	-175.66	11.999	-3.3684	15.159	-818.28	1058.2	0.11716	829.37	1111.8	35.272	31.85	0	0	-15.169	-15.076	-28.371	-10.377	6.3172	4.8671	28.192	10.136	-8.852	-10.208	-0.17919	-0.24044	1648.6
4.48	449	60	NaN	5.7992	26.318	1.0295	-175.72	11.9	-3.4824	15.149	-818.23	1058.2	-0.12592	829.55	1111.7	34.442	33.736	0	0	-15.773	-15.674	-28.38	-10.386	6.3303	4.813	28.178	10.039	-9.4429	-10.861	-0.20206	-0.34695	1648.7
4.49	450	60	NaN	5.795	26.294	1.0431	-175.71	11.908	-3.5655	15.145	-818.24	1058.2	-0.26273	829.44	1111.7	35.064	33.476	0	0	-16.377	-16.273	-28.39	-10.396	6.3308	4.826	28.156	10.046	-10.046	-11.447	-0.23426	-0.34952	1648.6
4.5	451	60	NaN	5.8294	26.268	1.0373	-175.75	11.837	-3.5509	15.25	-818.21	1058.2	0.028631	829.43	1111.7	34.313	32.712	0	0	-16.981	-16.871	-28.399	-10.405	6.3587	4.7796	28.127	9.9779	-10.623	-12.091	-0.27258	-0.42746	1648.6
4.51	452	60	NaN	5.8518	26.246	1.0265	-175.78	11.796	-3.5728	15.348	-818.22	1058.2	0.1725	829.39	1111.6	36.505	32.146	0	0	-17.585	-17.47	-28.409	-10.415	6.3795	4.7497	28.105	9.9378	-11.206	-12.72	-0.3044	-0.47713	1648.5
4.52	453	60	NaN	5.8666	26.236	1.0167	-175.79	11.77	-3.6273	15.428	-818.21	1058.1	0.17882	829.33	1111.6	35.083	32.663	0	0	-18.189	-18.068	-28.418	-10.424	6.3969	4.7411	28.095	9.9114	-11.792	-13.327	-0.32378	-0.51307	1648.5
4.53	454	60	NaN	5.8768	26.229	1.0117	-175.8	11.74	-3.6818	15.481	-818.21	1058.1	0.17664	829.29	1111.6	32.211	32.538	0	0	-18.793	-18.667	-28.428	-10.434	6.4091	4.735	28.088	9.8813	-12.384	-13.932	-0.34033	-0.55261	1648.4
4.54	455	60	NaN	5.8785	26.219	1.0198	-175.81	11.709	-3.7215	15.469	-818.24	1058.1	0.22425	829.27	1111.6	34.505	33.471	0	0	-19.397	-19.265	-28.438	-10.443	6.4086	4.7162	28.078	9.8497	-12.989	-14.549	-0.35905	-0.59376	1648.4
4.55	456	60	NaN	5.8777	26.221	1.0427	-175.84	11.671	-3.7397	15.401	-818.25	1058.2	0.35339	829.29	1111.6	35.159	35.184	0	0	-20.001	-19.864	-28.447	-10.453	6.4011	4.6802	28.079	9.8136	-13.6	-15.183	-0.36813	-0.63944	1648.5
4.56	457	60	NaN	5.8818	26.228	1.0399	-175.87	11.649	-3.7278	15.427	-818.27	1058.2	0.59121	829.24	1111.6	34.866	32.85	0	0	-20.605	-20.462	-28.457	-10.463	6.3977	4.6437	28.085	9.7915	-14.208	-15.818	-0.37143	-0.67104	1648.4
4.57	458	60	NaN	5.8785	26.226	1.0243	-175.85	11.684	-3.7816	15.469	-818.29	1058.2	0.50073	829.12	1111.7	36.454	33.375	0	0	-21.209	-21.061	-28.466	-10.472	6.3991	4.6723	28.087	9.8244	-14.81	-16.388	-0.37956	-0.64766	1648.4
4.58	459	60	NaN	5.8646	26.229	1.0197	-175.85	11.696	-3.7619	15.459	-818.35	1058.2	0.64499	829.05	1111.7	33.912	33.237	0	0	-21.813	-21.659	-28.476	-10.482	6.3798	4.6661	28.089	9.8358	-15.434	-16.993	-0.38674	-0.6458	1648.3
4.59	460	60	NaN	5.8297	26.231	1.0124	-175.84	11.735	-3.7844	15.397	-818.45	1058.2	0.66171	828.95	1111.7	34.68	33.673	0	0	-22.417	-22.257	-28.485	-10.491	6.3421	4.6742	28.092	9.8741	-16.075	-17.583	-0.39361	-0.61709	1648.3
4.6	461	60	NaN	5.7934	26.228	1.0123	-175.83	11.735	-3.7724	15.312	-818.54	1058.2	0.75134	828.92	1111.7	36.411	32.615	0	0	-23.021	-22.856	-28.495	-10.501	6.2998	4.6734	28.088	9.8744	-16.722	-18.183	-0.40635	-0.62633	1648.4
4.61	462	60	NaN	5.7702	26.231	1.0084	-175.82	11.731	-3.7664	15.276	-818.61	1058.2	0.78818	828.91	1111.7	35.627	32.111	0	0	-23.625	-23.454	-28.504	-10.51	6.2741	4.6804	28.091	9.8714	-17.351	-18.774	-0.41321	-0.63879	1648.5
4.62	463	60	NaN	5.7451	26.246	0.99908	-175.82	11.747	-3.7651	15.254	-818.66	1058.2	0.8118	828.84	1111.7	37.161	31.374	0	0	-24.229	-24.053	-28.514	-10.52	6.2473	4.6861	28.105	9.8873	-17.982	-19.367	-0.40867	-0.63242	1648.4
4.63	464	60	NaN	5.6979	26.263	0.99681	-175.82	11.754	-3.7233	15.165	-818.75	1058.2	0.97626	828.73	1111.6	36.68	32.522	0	0	-24.833	-24.651	-28.523	-10.529	6.1913	4.6685	28.12	9.8967	-18.642	-19.983	-0.40319	-0.63263	1648.4
4.64	465	60	NaN	5.6531	26.274	0.99218	-175.81	11.792	-3.762	15.09	-818.85	1058.2	0.8543	828.6	1111.6	35.022	32.749	0	0	-25.437	-25.25	-28.533	-10.539	6.1482	4.6894	28.131	9.9339	-19.289	-20.561	-0.40154	-0.6049	1648.4
4.65	466	60	NaN	5.581	26.306	0.97206	-175.8	11.798	-3.7755	14.996	-818.96	1058.2	0.83129	828.54	1111.6	35.83	32.879	0	0	-26.041	-25.848	-28.542	-10.548	6.0736	4.6886	28.162	9.941	-19.968	-21.16	-0.38008	-0.60735	1648.4
4.66	467	60	NaN	5.5311	26.319	0.97073	-175.77	11.786	-3.8062	14.895	-819.08	1058.2	0.73497	828.53	1111.6	32.574	33.571	0	0	-26.645	-26.447	-28.552	-10.558	6.0235	4.7202	28.175	9.9298	-20.622	-21.727	-0.37663	-0.62803	1648.5
4.67	468	60	NaN	5.4822	26.334	0.96744	-175.77	11.799	-3.8066	14.792	-819.17	1058.2	0.71434	828.42	1111.6	35.848	33.551	0	0	-27.249	-27.045	-28.561	-10.567	5.9717	4.7176	28.189	9.9432	-21.278	-22.328	-0.37203	-0.62419	1648.5
4.68	469	60	NaN	5.4214	26.351	0.95508	-175.76	11.752	-3.7932	14.708	-819.26	1058.2	0.75799	828.45	1111.5	36.197	32.246	0	0	-27.853	-27.644	-28.571	-10.577	5.9065	4.7255	28.204	9.8986	-21.947	-22.918	-0.36663	-0.67829	1648.6
4.69	470	60	NaN	5.357	26.368	0.9593	-175.74	11.717	-3.8	14.565	-819.36	1058.2	0.72748	828.48	1111.5	35.455	32.109	0	0	-28.457	-28.242	-28.58	-10.586	5.8381	4.7422	28.22	9.8658	-22.619	-23.5	-0.36053	-0.72064	1648.8
4.7	471	60	NaN	5.2762	26.391	0.96975	-175.71	11.727	-3.8243	14.364	-819.46	1058.2	0.59937	828.38	1111.5	33.917	33.027	0	0	-29.061	-28.841	-28.59	-10.596	5.7548	4.7638	28.242	9.8766	-23.307	-24.077	-0.34844	-0.71936	1648.8
4.71	472	60	NaN	5.1846	26.41	0.97239	-175.69	11.757	-3.8273	14.161	-819.59	1058.3	0.49939	828.2	1111.5	36.028	31.061	0	0	-29.665	-29.439	-28.6	-10.606	5.6596	4.7832	28.26	9.9077	-24.006	-24.656	-0.33966	-0.69784	1648.7
4.72	473	60	NaN	5.1263	26.402	0.98926	-175.68	11.8	-3.7908	13.97	-819.73	1058.2	0.51297	828.01	1111.5	36.256	33.376	0	0	-30.269	-30.038	-28.609	-10.615	5.5942	4.7852	28.252	9.9501	-24.675	-25.253	-0.35714	-0.66494	1648.6
4.73	474	60	NaN	5.041	26.408	0.97588	-175.64	11.803	-3.8092	13.831	-819.82	1058.3	0.37037	828.04	1111.5	32.921	29.223	0	0	-30.873	-30.636	-28.619	-10.625	5.509	4.8245	28.26	9.9517	-25.364	-25.812	-0.3591	-0.6729	1648.8
4.74	475	60	NaN	4.926	26.41	0.92479	-175.6	11.891	-3.7291	13.734	-819.96	1058.3	0.42962	827.89	1111.5	37.066	33.475	0	0	-31.477	-31.235	-28.628	-10.634	5.3885	4.8655	28.261	10.04	-26.089	-26.369	-0.367	-0.59435	1648.8
4.75	476	60	NaN	4.8314	26.415	0.88288	-175.55	12.047	-3.7608	13.679	-820.03	1058.3	0.17098	827.65	1111.6	35.397	34.548	0	0	-31.934	-31.687	-28.625	-10.631	5.3011	4.9213	28.27	10.192	-26.633	-26.766	-0.35428	-0.43852	1648.6
4.76	477	60	NaN	4.7482	26.416	0.86543	-175.5	12.243	-3.8076	13.573	-820.1	1058.3	-0.14114	827.37	1111.8	34.42	34.958	0	0	-31.515	-31.272	-28.544	-10.55	5.2251	4.9768	28.277	10.382	-26.29	-26.295	-0.2662	-0.16807	1648.4
4.77	478	60	NaN	4.6562	26.423	0.84511	-175.49	12.388	-3.7629	13.474	-820.14	1058.3	-0.13348	827.21	1111.9	34.436	28.19	0	0	-28.661	-28.444	-28.441	-10.447	5.1295	4.9859	28.287	10.524	-23.531	-23.458	-0.15333	0.077006	1648.3
4.78	479	60	NaN	4.5414	26.424	0.80026	-175.46	12.567	-3.7558	13.423	-820.19	1058.3	-0.29547	827.07	1112	35.829	49.466	0	0	-17.055	-16.944	-28.259	-10.265	5.0185	5.0217	28.293	10.698	-12.037	-11.923	0.033823	0.43301	1648.2
4.79	480	60	NaN	4.4171	26.417	0.76873	-175.35	12.798	-3.7761	13.316	-820.26	1058.3	-0.58475	826.87	1112.2	35.338	54.305	0	0	-13.949	-13.866	-28.217	-10.223	4.9006	5.132	28.292	10.923	-9.0482	-8.7344	0.075034	0.69969	1648.1
4.8	481	60	NaN	4.3137	26.425	0.76494	-175.22	12.941	-3.666	13.166	-820.28	1058.3	-0.38062	826.8	1112.1	40.942	61.813	0	1	-15.089	-14.996	-28.243	-10.249	4.7849	5.2551	28.298	11.069	-10.304	-9.7411	0.054113	0.81922	1648
4.81	482	60	NaN	4.231	26.437	0.63469	-175.15	12.978	-3.6505	13.471	-820.22	1058.3	-0.46661	827.05	1112.1	42.269	64.545	0	1	-16.453	-16.348	-28.262	-10.268	4.7158	5.3354	28.31	11.105	-11.737	-11.012	0.048365	0.83739	1648.2
4.82	483	60	NaN	4.1161	26.411	0.6972	-175.09	12.962	-3.5191	13.07	-820.31	1058.3	-0.19586	827.33	1112	43.571	64.926	0	1	-17.827	-17.709	-28.305	-10.311	4.5774	5.3721	28.278	11.095	-13.25	-12.337	-0.026586	0.78442	1648.6
4.83	484	60	NaN	3.9768	26.372	0.71987	-175.01	13.06	-3.4692	12.778	-820.43	1058.3	-0.19337	827.57	1112.1	42.878	64.792	0	1	-19.21	-19.079	-28.366	-10.372	4.4277	5.4366	28.24	11.193	-14.782	-13.643	-0.12626	0.82084	1648.9
4.84	485	60	NaN	3.8926	26.353	0.69475	-174.97	13.211	-3.5565	12.722	-820.44	1058.3	-0.49934	827.62	1112.3	41.565	65.179	0	1	-20.665	-20.521	-28.385	-10.391	4.3523	5.4855	28.228	11.335	-16.312	-15.035	-0.15699	0.9439	1649
4.85	486	60	NaN	3.8138	26.332	0.66	-174.95	13.297	-3.5916	12.695	-820.45	1058.3	-0.58021	827.76	1112.4	42.294	65.763	0	1	-22.373	-22.214	-28.407	-10.413	4.2753	5.5087	28.213	11.415	-18.098	-16.705	-0.19366	1.0027	1649.1
4.86	487	60	NaN	3.7232	26.312	0.6187	-174.94	13.333	-3.6411	12.659	-820.44	1058.2	-0.63231	828.06	1112.5	42.078	64.132	0	1	-26.832	-26.632	-28.443	-10.449	4.1852	5.5216	28.198	11.447	-22.647	-21.11	-0.24515	0.99735	1649.5
4.87	488	60	NaN	3.667	26.305	0.5601	-174.94	13.338	-3.7104	12.732	-820.42	1058.2	-0.72431	828.37	1112.6	40.006	60.906	0	1	-29.358	-29.135	-28.476	-10.482	4.1347	5.5325	28.195	11.448	-25.224	-23.603	-0.28178	0.96606	1649.7
4.88	489	60	NaN	3.6553	26.307	0.4726	-174.94	13.308	-3.7562	12.941	-820.39	1058.2	-0.73253	828.64	1112.7	39.923	58.575	0	1	-30.201	-29.97	-28.506	-10.512	4.1303	5.531	28.199	11.415	-26.071	-24.439	-0.30691	0.9029	1650
4.89	490	60	NaN	3.5945	26.302	0.37827	-174.97	13.261	-3.8593	13.018	-820.43	1058.1	-0.78725	829.09	1112.8	40.671	52.397	0	1	-31.045	-30.806	-28.524	-10.53	4.074	5.5073	28.2	11.362	-26.971	-25.299	-0.32389	0.83172	1650.5
4.9	491	60	NaN	3.5252	26.281	0.46932	-174.98	13.211	-3.9522	12.702	-820.35	1058.2	-0.90127	829.39	1112.9	34.125	41.856	0	1	-22.924	-22.76	-28.388	-10.394	3.9976	5.4946	28.179	11.313	-18.926	-17.265	-0.20878	0.91855	1650.7
4.91	492	60	NaN	3.4668	26.28	0.46992	-175.03	13.12	-3.9691	12.568	-820.33	1058.2	-0.76739	829.67	1112.9	35.52	43.08	0	1	-2.6484	-2.6691	-28.043	-10.049	3.9299	5.4373	28.178	11.222	1.2815	2.7683	0.13493	1.173	1651
4.92	493	60	NaN	3.4427	26.265	0.42462	-175.11	12.986	-4.1184	12.625	-820.31	1058.2	-1.0945	830.06	1113	36.731	39.651	0	1	-0.18754	-0.23065	-28.004	-10.01	3.919	5.3632	28.168	11.083	3.7315	5.1326	0.16385	1.0733	1651.3
4.93	494	60	NaN	3.4292	26.269	0.30384	-175.19	12.783	-4.1415	12.94	-820.21	1058.1	-0.96023	830.43	1112.9	34.667	41.117	0	1	-0.16971	-0.21299	-28.006	-10.012	3.9117	5.2967	28.171	10.882	3.742	5.0837	0.16458	0.86947	1651.6
4.94	495	60	NaN	3.4145	26.283	0.21122	-175.2	12.628	-4.1531	13.184	-820.11	1058.1	-0.8496	830.66	1112.9	37.119	40.789	0	1	-0.20052	-0.24351	-28.009	-10.015	3.9016	5.2842	28.184	10.727	3.7011	5.0407	0.17426	0.71186	1651.7
4.95	496	60	NaN	3.3745	26.285	0.18414	-175.2	12.498	-4.1648	13.195	-820.07	1058.1	-0.77648	830.82	1112.8	35.124	41.016	0	1	-0.23524	-0.27792	-28.011	-10.017	3.8594	5.2809	28.184	10.599	3.6241	5.003	0.17223	0.58186	1651.9
4.96	497	60	NaN	3.3192	26.284	0.13538	-175.22	12.357	-4.175	13.223	-820.08	1058	-0.66174	830.94	1112.7	35.1	41.56	0	1	-0.27216	-0.3145	-28.011	-10.017	3.8011	5.2657	28.18	10.461	3.5289	4.9512	0.16911	0.44335	1652
4.97	498	60	NaN	3.2869	26.304	-0.0017364	-175.21	12.255	-4.2389	13.524	-820.07	1057.9	-0.70963	830.94	1112.7	34.457	49.635	0	1	-0.27136	-0.31371	-28.012	-10.018	3.7808	5.282	28.203	10.357	3.5095	4.9683	0.191	0.33871	1652
4.98	499	60	NaN	3.2421	26.3	-0.015076	-175.21	12.185	-4.2341	13.481	-820.05	1057.9	-0.60738	830.88	1112.6	37.67	58.264	0	1	0.040922	-0.0042776	-28.008	-10.014	3.731	5.2757	28.196	10.288	3.7719	5.2714	0.18788	0.2743	1651.9
4.99	500	60	NaN	3.158	26.275	0.10861	-175.19	12.164	-4.2397	12.943	-820.11	1058	-0.55848	830.72	1112.6	39.673	62.303	0	1	1.0558	1.0013	-27.994	-9.9997	3.6266	5.282	28.17	10.27	4.6824	6.2833	0.17614	0.27006	1651.8
5	501	60	NaN	3.1741	26.287	-0.032457	-175.17	12.09	-4.1893	13.403	-819.99	1057.9	-0.30721	830.7	1112.5	40.458	64.433	0	1	1.2671	1.2107	-27.99	-9.9964	3.6499	5.3038	28.18	10.197	4.9171	6.5145	0.18947	0.20099	1651.6
5.01	502	60	NaN	3.1539	26.276	-0.079519	-175.1	12.103	-4.2374	13.494	-819.92	1057.9	-0.34136	830.47	1112.5	41.741	65.194	0	1	1.1958	1.14	-27.991	-9.997	3.6342	5.3784	28.171	10.208	4.83	6.5184	0.18032	0.21054	1651.4
5.02	503	60	NaN	3.1237	26.26	-0.099864	-175.04	12.132	-4.2903	13.472	-819.89	1057.9	-0.41561	830.25	1112.6	42.994	64.943	0	1	1.1191	1.0641	-27.99	-9.9961	3.6059	5.4406	28.159	10.233	4.7251	6.5047	0.16848	0.23739	1651.1
5.03	504	60	NaN	3.0942	26.247	-0.10682	-174.99	12.182	-4.264	13.397	-819.85	1057.9	-0.27065	829.97	1112.6	41.955	64.816	0	1	1.0593	1.0048	-27.988	-9.9944	3.5689	5.4825	28.147	10.282	4.6281	6.4872	0.15835	0.28722	1650.8
5.04	505	60	NaN	3.064	26.228	-0.10128	-174.95	12.242	-4.2111	13.272	-819.82	1057.9	-0.071085	829.63	1112.6	41.538	64.133	0	1	1.0482	0.99379	-27.986	-9.9916	3.5275	5.514	28.13	10.34	4.5757	6.5078	0.14398	0.34884	1650.4
5.05	506	60	NaN	3.0315	26.198	-0.10854	-174.92	12.272	-4.2025	13.161	-819.8	1057.8	-0.033596	829.35	1112.7	39.817	63.694	0	1	1.135	1.0798	-27.983	-9.9894	3.4899	5.5358	28.103	10.367	4.6249	6.6157	0.11988	0.37728	1650.1
5.06	507	60	NaN	2.9963	26.169	-0.14338	-174.9	12.269	-4.1604	13.081	-819.69	1057.8	0.11072	829.06	1112.7	42.767	64.648	0	1	1.2517	1.1955	-27.982	-9.9876	3.447	5.5519	28.077	10.361	4.6987	6.7474	0.095281	0.37312	1649.7
5.07	508	60	NaN	2.9829	26.149	-0.17702	-174.87	12.259	-4.1566	13.08	-819.6	1057.8	0.094551	828.88	1112.8	42.716	64.866	0	1	1.3257	1.2687	-27.981	-9.9867	3.4343	5.5859	28.058	10.35	4.7599	6.8546	0.077528	0.3635	1649.5
5.08	509	60	NaN	2.9911	26.135	-0.23739	-174.85	12.258	-4.1835	13.161	-819.44	1057.8	0.0093567	828.69	1112.8	42.997	64.944	0	1	1.4052	1.3476	-27.98	-9.9863	3.4483	5.6121	28.046	10.346	4.8535	6.9596	0.065402	0.36012	1649.1
5.09	510	60	NaN	2.9391	26.081	-0.26022	-174.85	12.203	-4.1344	13.048	-819.44	1057.7	0.17616	828.59	1112.7	40.843	59.93	0	1	1.4883	1.4299	-27.98	-9.9864	3.3866	5.5931	27.991	10.293	4.8749	7.0231	0.010626	0.30697	1649
5.1	511	60	NaN	2.8465	26.007	-0.22759	-174.84	12.172	-4.1195	12.637	-819.44	1057.7	0.20291	828.4	1112.7	40.248	55.606	0	1	1.55	1.491	-27.98	-9.9857	3.2788	5.5892	27.918	10.261	4.8288	7.0802	-0.061991	0.27536	1648.8
5.11	512	60	NaN	2.7707	25.945	-0.19237	-174.83	12.173	-4.1283	12.36	-819.41	1057.7	0.14065	828.18	1112.7	38.526	57.809	0	1	1.6212	1.5615	-27.979	-9.9846	3.1956	5.5967	27.857	10.261	4.8168	7.1583	-0.1217	0.27683	1648.5
5.12	513	60	NaN	2.7133	25.871	-0.19329	-174.83	12.17	-4.1289	12.259	-819.44	1057.7	0.12114	828.02	1112.7	40.089	62.662	0	1	1.8169	1.7555	-27.978	-9.9835	3.1354	5.5963	27.784	10.257	4.9524	7.3519	-0.19382	0.273	1648.4
5.13	514	60	NaN	2.6752	25.796	-0.24366	-174.82	12.151	-4.1305	12.206	-819.45	1057.6	0.10872	827.89	1112.7	43.211	66.427	0	1	1.9329	1.8704	-27.977	-9.9835	3.0959	5.6013	27.711	10.237	5.0288	7.4717	-0.26664	0.25317	1648.3
5.14	515	60	NaN	2.6813	25.783	-0.3352	-174.79	12.136	-4.1498	12.268	-819.23	1057.6	0.020164	827.75	1112.7	44.511	67.022	0	1	1.9933	1.9303	-27.978	-9.984	3.1073	5.6379	27.699	10.22	5.1007	7.5682	-0.27916	0.23612	1647.9
5.15	516	60	NaN	2.6632	25.734	-0.41092	-174.78	12.026	-4.0998	12.35	-819.03	1057.5	0.17881	827.72	1112.5	45.503	67.28	0	1	2.0853	2.0215	-27.976	-9.982	3.0867	5.6443	27.648	10.112	5.172	7.6658	-0.32829	0.13004	1647.7
5.16	517	60	NaN	2.6233	25.689	-0.40227	-174.75	11.961	-4.1437	12.173	-818.95	1057.5	0.044112	827.68	1112.5	46.079	67.434	0	1	2.1716	2.1069	-27.975	-9.9806	3.0454	5.6735	27.602	10.048	5.2169	7.7805	-0.37244	0.067131	1647.6
5.17	518	60	NaN	2.5998	25.668	-0.44661	-174.74	11.865	-4.1302	12.211	-818.81	1057.5	0.12108	827.68	1112.4	46.282	67.191	0	1	2.2516	2.1863	-27.974	-9.9798	3.0206	5.6791	27.578	9.9549	5.2722	7.8654	-0.39582	-0.024938	1647.5
5.18	519	60	NaN	2.5657	25.641	-0.4605	-174.72	11.811	-4.179	12.158	-818.7	1057.5	-0.0064613	827.62	1112.4	48.351	67.715	0	1	2.2591	2.1937	-27.972	-9.9776	2.989	5.6987	27.55	9.9017	5.2481	7.8924	-0.42163	-0.075925	1647.3
5.19	520	60	NaN	2.5326	25.615	-0.4886	-174.71	11.783	-4.2335	12.167	-818.59	1057.5	-0.15069	827.53	1112.4	48.442	68.24	0	1	2.2076	2.1426	-27.968	-9.9743	2.9613	5.7202	27.525	9.8728	5.1689	7.8628	-0.44306	-0.10152	1647.1
5.2	521	60	NaN	2.4983	25.593	-0.5218	-174.71	11.739	-4.254	12.196	-818.47	1057.5	-0.15944	827.46	1112.3	47.357	68.178	0	1	2.2814	2.2158	-27.964	-9.9704	2.9284	5.7196	27.502	9.8301	5.2098	7.9353	-0.46193	-0.14028	1646.9
5.21	522	60	NaN	2.4457	25.565	-0.53764	-174.73	11.684	-4.2566	12.143	-818.37	1057.5	-0.084934	827.39	1112.3	46.683	66.215	0	1	2.3286	2.2626	-27.96	-9.9661	2.8714	5.6947	27.473	9.7765	5.2	7.9573	-0.48753	-0.18958	1646.7
5.22	523	60	NaN	2.3794	25.531	-0.54826	-174.75	11.641	-4.2615	12.065	-818.28	1057.5	-0.021045	827.3	1112.2	46.181	64.721	0	1	2.3434	2.2772	-27.955	-9.9614	2.8002	5.6688	27.438	9.7345	5.1437	7.946	-0.51694	-0.22691	1646.5
5.23	524	60	NaN	2.3441	25.516	-0.5746	-174.76	11.593	-4.2435	12.13	-818.21	1057.5	0.095031	827.29	1112.2	43.886	64.115	0	1	2.4378	2.3707	-27.951	-9.957	2.7631	5.6616	27.421	9.6885	5.2009	8.0323	-0.52971	-0.26849	1646.4
5.24	525	60	NaN	2.2548	25.466	-0.46741	-174.77	11.623	-4.3247	11.874	-818.3	1057.5	-0.097491	827.2	1112.2	40.906	63.586	0	1	2.5299	2.462	-27.947	-9.9531	2.6716	5.6494	27.37	9.7179	5.2016	8.1114	-0.57688	-0.2352	1646.4
5.25	526	60	NaN	2.2417	25.463	-0.52101	-174.8	11.565	-4.2786	12.055	-818.19	1057.5	0.13488	827.28	1112.1	40.551	63.415	0	1	2.6012	2.5326	-27.944	-9.9504	2.6568	5.62	27.364	9.6639	5.258	8.1526	-0.58008	-0.28646	1646.4
5.26	527	60	NaN	2.1745	25.448	-0.50013	-174.84	11.495	-4.1636	11.91	-818.16	1057.5	0.58522	827.35	1112	39.867	63.425	0	1	2.6859	2.6166	-27.941	-9.9465	2.5688	5.5529	27.345	9.5985	5.2547	8.1695	-0.59565	-0.34796	1646.4
5.27	528	60	NaN	2.1231	25.436	-0.50639	-174.85	11.572	-4.2045	11.861	-818.14	1057.5	0.49932	827.23	1112.2	40.756	63.353	0	1	2.7894	2.7191	-27.935	-9.941	2.5188	5.5477	27.337	9.6706	5.3082	8.2668	-0.59788	-0.27046	1646.3
5.28	529	60	NaN	2.0837	25.425	-0.52063	-174.84	11.646	-4.2717	11.847	-818.14	1057.5	0.31615	827.18	1112.3	41.857	63.671	0	1	2.8158	2.7453	-27.924	-9.9301	2.4852	5.561	27.33	9.7403	5.301	8.3062	-0.59376	-0.18978	1646.3
5.29	530	60	NaN	2.0435	25.415	-0.52839	-174.82	11.681	-4.287	11.818	-818.15	1057.5	0.30243	827.28	1112.3	41.916	63.718	0	1	2.8298	2.7591	-27.916	-9.9219	2.4445	5.5824	27.321	9.7745	5.2743	8.3415	-0.59448	-0.14748	1646.4
5.3	531	60	NaN	2.0083	25.407	-0.54353	-174.78	11.731	-4.2699	11.825	-818.16	1057.5	0.38799	827.4	1112.3	40.535	61.298	0	1	2.842	2.7713	-27.916	-9.9215	2.4065	5.6149	27.314	9.8242	5.2485	8.3862	-0.60176	-0.097321	1646.5
5.31	532	60	NaN	1.9892	25.396	-0.57235	-174.77	11.787	-4.2312	11.885	-818.18	1057.5	0.52729	827.47	1112.3	38.23	54.211	0	1	2.8543	2.7834	-27.915	-9.921	2.3846	5.6235	27.303	9.8788	5.239	8.4069	-0.61165	-0.0422	1646.6
5.32	533	60	NaN	1.9782	25.389	-0.60647	-174.75	11.876	-4.214	11.968	-818.18	1057.5	0.59072	827.45	1112.4	37.495	46.759	0	1	2.8666	2.7956	-27.915	-9.9206	2.3743	5.6458	27.3	9.9657	5.2409	8.4414	-0.61489	0.045069	1646.6
5.33	534	60	NaN	1.9452	25.378	-0.60768	-174.72	11.987	-4.2398	11.91	-818.24	1057.5	0.53537	827.43	1112.6	35.104	51.275	0	1	2.8789	2.8077	-27.914	-9.9201	2.3412	5.6783	27.293	10.072	5.22	8.486	-0.6207	0.15141	1646.6
5.34	535	60	NaN	1.9137	25.371	-0.63285	-174.71	12.042	-4.1868	11.926	-818.31	1057.5	0.75137	827.6	1112.6	37.568	51.365	0	1	2.8911	2.8199	-27.914	-9.9197	2.3027	5.6779	27.286	10.127	5.1938	8.4978	-0.6278	0.20748	1646.9
5.35	536	60	NaN	1.8905	25.374	-0.64419	-174.7	12.072	-4.1652	11.912	-818.35	1057.5	0.84681	827.73	1112.5	36.244	53.965	0	1	2.9034	2.8321	-27.913	-9.9192	2.2757	5.684	27.288	10.158	5.1791	8.5161	-0.62488	0.23875	1647
5.36	537	60	NaN	1.871	25.385	-0.63249	-174.7	12.063	-4.1693	11.832	-818.38	1057.6	0.90018	827.92	1112.5	36.369	49.845	0	1	2.9157	2.8442	-27.913	-9.9188	2.2515	5.6837	27.297	10.151	5.1671	8.5279	-0.61572	0.23243	1647.3
5.37	538	60	NaN	1.8419	25.388	-0.61887	-174.7	12.031	-4.1797	11.728	-818.45	1057.6	0.96162	828.12	1112.5	35.357	40.716	0	1	2.9279	2.8564	-27.912	-9.9183	2.2165	5.6765	27.298	10.122	5.1444	8.5329	-0.61447	0.20353	1647.5
5.38	539	60	NaN	1.8145	25.393	-0.62373	-174.7	12	-4.1934	11.691	-818.51	1057.6	1.0109	828.27	1112.4	34.84	34.534	0	1	2.9402	2.8685	-27.912	-9.9179	2.1861	5.675	27.3	10.092	5.1263	8.5435	-0.61165	0.17445	1647.7
5.39	540	60	NaN	1.8028	25.418	-0.63996	-174.69	11.967	-4.2195	11.729	-818.54	1057.6	1.0313	828.39	1112.3	34.365	29.796	0	1	2.9525	2.8807	-27.911	-9.9174	2.175	5.6856	27.323	10.063	5.1274	8.5663	-0.58869	0.14518	1647.9
5.4	541	60	NaN	1.7687	25.441	-0.64096	-174.67	11.913	-4.2601	11.691	-818.63	1057.6	1.0474	828.53	1112.3	33.703	39.448	0	1	2.9647	2.8928	-27.911	-9.9169	2.1389	5.6974	27.342	10.012	5.1037	8.5902	-0.56887	0.095452	1648.1
5.41	542	60	NaN	1.7592	25.462	-0.68745	-174.65	11.889	-4.3163	11.838	-818.69	1057.6	0.98342	828.52	1112.2	35.386	46.458	0	1	2.977	2.905	-27.911	-9.9165	2.1367	5.7251	27.362	9.9883	5.1137	8.6301	-0.54853	0.071761	1648.1
5.42	543	60	NaN	1.7102	25.494	-0.67516	-174.61	11.84	-4.3761	11.732	-818.76	1057.6	0.89995	828.48	1112.2	33.576	51.252	0	1	2.9893	2.9172	-27.91	-9.916	2.087	5.7687	27.392	9.942	5.0763	8.6859	-0.51831	0.025915	1648.2
5.43	544	60	NaN	1.6873	25.531	-0.68493	-174.58	11.722	-4.376	11.74	-818.81	1057.6	1.0379	828.51	1112	38.511	57.649	0	1	3.0015	2.9293	-27.91	-9.9156	2.0595	5.7954	27.424	9.8296	5.0611	8.7247	-0.48582	-0.086006	1648.2
5.44	545	60	NaN	1.6264	25.595	-0.68496	-174.55	11.515	-4.5525	11.688	-818.89	1057.6	0.6851	828.63	1111.9	40.367	62.306	0	1	3.0138	2.9415	-27.909	-9.9151	2.0091	5.8376	27.483	9.6264	5.0229	8.7791	-0.42585	-0.28868	1648.5
5.45	546	60	NaN	1.5687	25.663	-0.68109	-174.5	11.301	-4.6854	11.641	-818.97	1057.6	0.51074	828.7	1111.8	40.787	61.86	0	1	3.0261	2.9536	-27.909	-9.9147	1.9557	5.8892	27.547	9.417	4.9818	8.8428	-0.36201	-0.49763	1648.6
5.46	547	60	NaN	1.5277	25.725	-0.68974	-174.44	11.079	-4.6972	11.662	-819.04	1057.6	0.75024	828.73	1111.6	40.709	61.141	0	1	3.0383	2.9658	-27.908	-9.9142	1.9072	5.9433	27.602	9.2015	4.9455	8.9091	-0.30614	-0.71272	1648.7
5.47	548	60	NaN	1.4974	25.803	-0.73754	-174.33	10.749	-4.7172	11.843	-819.08	1057.6	1.0336	828.83	1111.4	40.658	60.738	0	1	3.0506	2.9779	-27.908	-9.9138	1.8732	6.0442	27.671	8.8803	4.9238	9.0221	-0.23662	-1.0334	1648.8
5.48	549	60	NaN	1.4911	25.914	-0.82643	-174.13	10.32	-4.8527	12.222	-819.08	1057.6	1.0397	828.96	1111.1	41.282	59.995	0	1	3.0629	2.9901	-27.907	-9.9133	1.8799	6.2557	27.774	8.4598	4.9428	9.2458	-0.13334	-1.4536	1648.9
5.49	550	60	NaN	1.422	25.985	-0.78488	-173.95	10.269	-5.2339	12.054	-819.19	1057.6	0.18604	828.65	1111.3	40.282	58.43	0	1	3.0751	3.0022	-27.907	-9.9129	1.8347	6.4621	27.851	8.4028	4.9098	9.4644	-0.055591	-1.51	1648.8
5.5	551	60	NaN	1.3713	26.059	-0.75387	-173.86	10.106	-5.3769	12.002	-819.28	1057.7	0.046033	828.5	1111.2	37.615	49.873	0	1	3.0874	3.0144	-27.906	-9.9124	1.787	6.5582	27.92	8.2447	4.8745	9.5726	0.014011	-1.6677	1648.7
5.51	552	60	NaN	1.3242	26.125	-0.70812	-173.78	9.9312	-5.4427	11.883	-819.39	1057.7	0.12481	828.44	1111.1	36.914	37.177	0	0	3.0997	3.0266	-27.906	-9.9119	1.733	6.6333	27.979	8.0766	4.8327	9.6598	0.073358	-1.8353	1648.7
5.52	553	60	NaN	1.2674	26.185	-0.67841	-173.67	9.8471	-5.5324	11.799	-819.5	1057.7	0.067297	828.27	1111	33.092	34.123	0	0	3.112	3.0387	-27.906	-9.9115	1.6753	6.7354	28.036	7.9968	4.7873	9.7741	0.13013	-1.9147	1648.7
5.53	554	60	NaN	1.2051	26.253	-0.67168	-173.57	9.8622	-5.6251	11.795	-819.65	1057.8	0.029469	827.96	1110.9	34.147	31.001	0	0	3.1242	3.0509	-27.905	-9.911	1.6143	6.8412	28.1	8.0154	4.7385	9.8921	0.1949	-1.8956	1648.5
5.54	555	60	NaN	1.1276	26.303	-0.62965	-173.51	9.9649	-5.6812	11.633	-819.84	1057.8	0.067524	827.61	1110.8	33.769	34.664	0	0	3.1365	3.063	-27.905	-9.9106	1.5298	6.893	28.148	8.1203	4.6663	9.956	0.24334	-1.7903	1648.3
5.55	556	60	NaN	1.0558	26.341	-0.59871	-173.5	10.139	-5.7043	11.532	-819.96	1057.8	0.1151	827.27	1110.9	34.028	32.418	0	0	3.1488	3.0752	-27.904	-9.9101	1.4529	6.8924	28.188	8.2928	4.6017	9.9676	0.28364	-1.6173	1648.1
5.56	557	60	NaN	1.0206	26.399	-0.66977	-173.52	10.363	-5.6936	11.87	-819.95	1057.8	0.21461	826.94	1111	34.384	34.392	0	0	3.161	3.0873	-27.904	-9.9097	1.4261	6.8848	28.25	8.5122	4.5872	9.9722	0.34649	-1.3975	1647.8
5.57	558	60	NaN	0.96775	26.435	-0.67909	-173.55	10.629	-5.5526	11.852	-820.05	1057.8	0.64729	826.55	1111	33.42	32.275	0	0	3.1733	3.0995	-27.903	-9.9092	1.3576	6.8431	28.285	8.7786	4.5309	9.9426	0.38204	-1.1306	1647.5
5.58	559	60	NaN	0.89116	26.474	-0.67863	-173.46	11.136	-5.4824	11.78	-820.18	1057.8	0.92173	825.81	1111.1	33.8	36.007	0	0	3.1856	3.1117	-27.903	-9.9088	1.2691	6.9156	28.329	9.2801	4.4547	10.027	0.42653	-0.6287	1646.9
5.59	560	60	NaN	0.86046	26.501	-0.71812	-173.45	11.403	-5.4971	11.896	-820.2	1057.8	0.86495	825.56	1111.3	36.015	43.167	0	0	3.1978	3.1238	-27.902	-9.9083	1.2445	6.9329	28.362	9.5413	4.4423	10.057	0.46009	-0.36698	1646.7
5.6	561	60	NaN	0.81179	26.5	-0.70619	-173.48	11.623	-5.4375	11.818	-820.31	1057.8	1.0429	825.42	1111.4	34.893	36.937	0	0	3.2101	3.136	-27.902	-9.9078	1.1869	6.8944	28.366	9.757	4.397	10.03	0.46401	-0.15083	1646.6
5.61	562	60	NaN	0.76505	26.506	-0.72209	-173.52	11.858	-5.3598	11.813	-820.4	1057.8	1.2515	825.36	1111.5	36.181	40.111	0	0	3.2224	3.1481	-27.901	-9.9074	1.1327	6.852	28.374	9.9899	4.3551	10	0.47266	0.082556	1646.7
5.62	563	60	NaN	0.73227	26.506	-0.75016	-173.54	12.043	-5.3142	11.867	-820.45	1057.8	1.3611	825.37	1111.6	35.798	37.106	0	0	3.2346	3.1603	-27.901	-9.9069	1.098	6.8251	28.378	10.172	4.3326	9.9854	0.47681	0.26461	1646.7
5.63	564	60	NaN	0.701	26.494	-0.7551	-173.56	12.164	-5.2754	11.841	-820.53	1057.8	1.4596	825.36	1111.7	37.293	39.334	0	0	3.2469	3.1724	-27.901	-9.9065	1.0624	6.7972	28.368	10.29	4.3093	9.9696	0.46779	0.38305	1646.8
5.64	565	60	NaN	0.66315	26.482	-0.75115	-173.59	12.286	-5.2374	11.746	-820.6	1057.8	1.5397	825.32	1111.8	33.868	37.546	0	0	3.2592	3.1846	-27.9	-9.906	1.0184	6.7658	28.358	10.409	4.2776	9.9504	0.45816	0.50292	1646.8
5.65	566	60	NaN	0.63791	26.481	-0.78677	-173.6	12.427	-5.2743	11.781	-820.62	1057.8	1.3621	825.3	1111.9	36.496	40.861	0	0	3.2714	3.1968	-27.9	-9.9056	1.0006	6.7645	28.363	10.545	4.272	9.9612	0.46306	0.6396	1646.8
5.66	567	60	NaN	0.61213	26.48	-0.80693	-173.62	12.409	-5.2445	11.781	-820.64	1057.8	1.4415	825.45	1111.8	34.697	43.844	0	0	3.2837	3.2089	-27.899	-9.9051	0.97201	6.7358	28.359	10.53	4.2557	9.9447	0.45978	0.62462	1647
5.67	568	2.5	NaN	0.5445	26.462	-0.81514	-173.62	12.262	-5.2094	11.613	-820.7	1057.8	1.4701	825.86	1111.7	36.137	44.779	0	0	3.296	3.2211	-27.899	-9.9047	0.89742	6.7281	28.336	10.389	4.1934	9.9491	0.43738	0.48392	1647.5
5.68	569	2.5	NaN	0.49891	26.453	-0.84728	-173.57	12.107	-5.2248	11.555	-820.68	1057.8	1.23	826.2	1111.6	36.12	45.505	0	0	3.3082	3.2332	-27.898	-9.9042	0.85813	6.7929	28.323	10.237	4.1664	10.026	0.42509	0.33239	1647.8
5.69	570	2.5	NaN	0.45794	26.434	-0.85832	-173.55	11.933	-5.0796	11.466	-820.67	1057.8	1.5306	826.44	1111.4	34.254	44.667	0	0	3.3205	3.2454	-27.898	-9.9038	0.80355	6.7939	28.299	10.069	4.1241	10.039	0.4008	0.16517	1648
5.7	571	2.5	NaN	0.40822	26.407	-0.89251	-173.49	11.837	-5.0462	11.413	-820.62	1057.8	1.3922	826.51	1111.5	36.139	42.89	0	0	3.3328	3.2575	-27.897	-9.9033	0.7568	6.8602	28.272	9.9717	4.0896	10.118	0.37492	0.068393	1648
5.71	572	2.5	NaN	0.3586	26.374	-0.92607	-173.42	11.737	-5.0509	11.37	-820.57	1057.8	1.1683	826.63	1111.5	38.75	36.487	0	0	3.3451	3.2697	-27.897	-9.9028	0.71346	6.9337	28.241	9.8693	4.0585	10.203	0.34463	-0.033554	1648.1
5.72	573	2.5	NaN	0.31069	26.343	-0.94863	-173.38	11.589	-5.0143	11.305	-820.5	1057.8	1.145	826.86	1111.4	35.159	36.423	0	0	3.3573	3.2818	-27.896	-9.9024	0.66407	6.9716	28.208	9.7244	4.0214	10.253	0.31183	-0.17802	1648.3
5.73	574	2.5	NaN	0.262	26.314	-0.96306	-173.35	11.434	-4.956	11.215	-820.42	1057.8	1.2123	827.13	1111.2	36.59	31.303	0	0	3.3696	3.294	-27.896	-9.9019	0.60987	6.9938	28.173	9.5754	3.9795	10.288	0.2772	-0.32654	1648.4
5.74	575	2.5	NaN	0.21333	26.281	-0.97567	-173.31	11.333	-4.9317	11.125	-820.34	1057.8	1.1568	827.37	1111.1	32.367	30.544	0	0	3.3819	3.3062	-27.896	-9.9015	0.55994	7.0325	28.135	9.4786	3.9418	10.339	0.23971	-0.42291	1648.6
5.75	576	2.5	NaN	0.1653	26.246	-1.0021	-173.28	11.295	-4.9146	11.05	-820.21	1057.8	1.0647	827.54	1111.1	31.637	30.075	0	0	3.3941	3.3183	-27.895	-9.901	0.5125	7.0627	28.099	9.4428	3.9066	10.381	0.20404	-0.45819	1648.6
5.76	577	2.5	NaN	0.10414	26.174	-1.021	-173.28	11.405	-4.8595	10.949	-820.08	1057.8	0.97802	827.5	1111.1	30.138	25.732	0	0	3.4064	3.3305	-27.895	-9.9006	0.4509	7.0692	28.03	9.5495	3.8573	10.4	0.13525	-0.35106	1648.5
5.77	578	2.5	NaN	-0.11466	26.144	-1.2556	-173.26	11.637	-4.838	11.302	-819.72	1057.7	0.75915	827.3	1111.4	29.422	27.905	0	0	3.4187	3.3426	-27.894	-9.9001	0.2521	7.1024	28.01	9.7713	3.6708	10.445	0.11542	-0.1288	1647.9
5.78	579	2.5	NaN	-0.16187	26.128	-1.3338	-173.28	11.732	-4.7752	11.455	-819.55	1057.7	0.83661	827.22	1111.4	29.15	24.005	0	0	3.4309	3.3548	-27.894	-9.8997	0.20755	7.0853	27.997	9.8631	3.6385	10.44	0.10351	-0.036606	1647.7
5.79	580	2.5	NaN	-0.23585	26.069	-1.372	-173.29	11.842	-4.7303	11.4	-819.41	1057.7	0.78368	827.34	1111.5	27.544	37.827	0	0	3.4432	3.3669	-27.893	-9.8992	0.13352	7.0806	27.942	9.969	3.5767	10.448	0.0486	0.069796	1647.7
5.8	581	2.5	NaN	-0.32417	26.006	-1.3919	-173.28	11.918	-4.7052	11.276	-819.28	1057.6	0.67383	827.55	1111.6	27.274	40.822	0	0	3.4555	3.3791	-27.893	-9.8988	0.04468	7.0868	27.882	10.042	3.5001	10.466	-0.011065	0.14347	1647.8
5.81	582	2.5	NaN	-0.39871	25.958	-1.4101	-173.29	11.959	-4.6652	11.193	-819.18	1057.6	0.66805	827.75	1111.6	25.226	37.994	0	0	3.4677	3.3913	-27.892	-9.8983	-0.032542	7.0809	27.836	10.081	3.4352	10.472	-0.056277	0.18275	1647.8
5.82	583	2.5	NaN	-0.48277	25.913	-1.4435	-173.29	12.047	-4.6079	11.151	-819.04	1057.5	0.70486	827.88	1111.7	24.248	42.712	0	0	3.48	3.4034	-27.892	-9.8978	-0.11934	7.0699	27.794	10.165	3.3607	10.473	-0.097493	0.26725	1647.8
5.83	584	2.5	NaN	-0.5892	25.866	-1.4739	-173.28	12.216	-4.5772	11.079	-818.89	1057.5	0.60765	827.93	1111.8	25.117	28.033	0	0	3.4923	3.4156	-27.891	-9.8974	-0.22489	7.08	27.756	10.326	3.2674	10.496	-0.13579	0.42862	1647.7
5.84	585	2.5	NaN	-0.65791	25.836	-1.4831	-173.3	12.334	-4.5587	11.015	-818.8	1057.4	0.57523	827.94	1111.9	23.649	40.737	0	0	3.5045	3.4277	-27.891	-9.8969	-0.29468	7.0654	27.731	10.439	3.2099	10.493	-0.16	0.54206	1647.7
5.85	586	2.5	NaN	-0.7147	25.829	-1.5011	-173.29	12.484	-4.5887	11.027	-818.64	1057.4	0.35964	827.87	1112.1	23.649	33.542	0	0	3.5168	3.4399	-27.89	-9.8965	-0.34351	7.082	27.73	10.584	3.1733	10.522	-0.16063	0.68721	1647.5
5.86	587	2.5	NaN	-0.77805	25.823	-1.5086	-173.28	12.592	-4.6316	11.009	-818.52	1057.4	0.13816	827.9	1112.2	23.649	29.687	0	0	3.5313	3.4543	-27.887	-9.8934	-0.39977	7.095	27.727	10.687	3.1316	10.549	-0.15998	0.79393	1647.4
5.87	588	2.5	NaN	-0.88905	25.809	-1.4806	-173.29	12.627	-4.6094	10.84	-818.4	1057.4	0.13523	828.11	1112.1	23.649	31.017	0	0	3.5496	3.4724	-27.88	-9.886	-0.51655	7.085	27.712	10.724	3.0331	10.557	-0.16848	0.83757	1647.5
5.88	589	2.5	NaN	-0.97517	25.797	-1.4688	-173.29	12.642	-4.6045	10.751	-818.31	1057.4	0.090855	828.3	1112.1	23.649	33.705	0	0	3.5679	3.4905	-27.873	-9.8786	-0.60424	7.0827	27.698	10.742	2.9637	10.573	-0.17495	0.86307	1647.5
5.89	590	2.5	NaN	-1.0495	25.789	-1.4715	-173.31	12.671	-4.5578	10.729	-818.2	1057.4	0.1734	828.39	1112	23.649	34.084	0	0	3.5862	3.5086	-27.865	-9.8712	-0.68216	7.0615	27.688	10.772	2.904	10.57	-0.17754	0.90121	1647.5
5.9	591	2.5	NaN	-1.1152	25.778	-1.4697	-173.33	12.699	-4.4943	10.693	-818.12	1057.4	0.32506	828.42	1111.9	23.649	25.081	0	0	3.6045	3.5268	-27.858	-9.8638	-0.75447	7.0287	27.674	10.802	2.85	10.555	-0.18371	0.93841	1647.5
5.91	592	2.5	NaN	-1.1606	25.757	-1.4699	-173.34	12.713	-4.4916	10.669	-818.11	1057.4	0.30442	828.43	1111.9	23.649	24.005	0	0	3.6228	3.5449	-27.85	-9.8564	-0.79992	7.0173	27.653	10.816	2.8229	10.562	-0.19717	0.96008	1647.5
5.92	593	2.5	NaN	-1.2242	25.732	-1.4939	-173.36	12.733	-4.4792	10.737	-818.04	1057.4	0.26161	828.43	1111.9	23.649	24.005	0	0	3.6411	3.563	-27.843	-9.849	-0.85966	7.0066	27.629	10.836	2.7814	10.57	-0.21432	0.98751	1647.4
5.93	594	2.5	NaN	-1.2896	25.695	-1.4869	-173.37	12.696	-4.4637	10.68	-818.07	1057.4	0.2929	828.54	1111.8	23.649	24.005	0	0	3.5856	3.508	-27.842	-9.8475	-0.92811	6.9872	27.589	10.801	2.6574	10.495	-0.25266	0.9538	1647.5
5.94	595	2.5	NaN	-1.3258	25.664	-1.5132	-173.38	12.653	-4.4949	10.759	-818.03	1057.4	0.17021	828.68	1111.8	23.649	24.005	0	0	3.5237	3.4467	-27.842	-9.8476	-0.95733	6.9887	27.557	10.76	2.5664	10.435	-0.28504	0.91219	1647.6
5.95	596	2.5	NaN	-1.3851	25.612	-1.5147	-173.4	12.631	-4.5114	10.721	-818.06	1057.4	0.061657	828.79	1111.8	23.649	28.421	0	0	3.4979	3.4212	-27.842	-9.8482	-1.0143	6.9743	27.504	10.739	2.4837	10.395	-0.33857	0.89057	1647.8
5.96	597	2.5	NaN	-1.4182	25.599	-1.5717	-173.43	12.629	-4.4686	10.895	-817.96	1057.4	0.15117	828.83	1111.8	23.649	25.449	0	0	3.346	3.2707	-27.844	-9.8499	-1.0445	6.9424	27.492	10.736	2.3016	10.213	-0.35238	0.88642	1647.7
5.97	598	2.5	NaN	-1.435	25.569	-1.6089	-173.46	12.664	-4.4256	11.016	-817.93	1057.3	0.22358	828.8	1111.9	23.649	28.627	0	0	3.1495	3.0759	-27.846	-9.8519	-1.0595	6.9125	27.465	10.768	2.09	9.9884	-0.38121	0.91606	1647.7
5.98	599	2.5	NaN	-1.4445	25.534	-1.6241	-173.48	12.718	-4.3912	11.06	-817.97	1057.3	0.25474	828.72	1111.9	23.649	27.96	0	0	3.013	2.9407	-27.846	-9.8524	-1.0685	6.8937	27.433	10.819	1.9445	9.8344	-0.41323	0.96708	1647.6
5.99	600	2.5	NaN	-1.4462	25.519	-1.638	-173.5	12.772	-4.3445	11.099	-817.99	1057.3	0.31778	828.65	1112	23.649	25.809	0	0	2.8797	2.8086	-27.847	-9.8528	-1.071	6.8772	27.42	10.871	1.8087	9.6858	-0.42641	1.0177	1647.6
6	601	2.5	NaN	-1.4432	25.51	-1.6324	-173.51	12.814	-4.2926	11.08	-818.03	1057.3	0.39424	828.62	1112.1	23.649	27.886	0	0	2.7578	2.6878	-27.847	-9.8528	-1.0714	6.8593	27.413	10.911	1.6864	9.5471	-0.43343	1.0583	1647.6
6.01	602	2.5	NaN	-1.4486	25.516	-1.608	-173.5	12.831	-4.2722	11.006	-818.1	1057.3	0.42059	828.64	1112.1	23.649	27.202	0	0	2.4757	2.4082	-27.845	-9.8513	-1.0803	6.8698	27.421	10.926	1.3954	9.278	-0.42473	1.0745	1647.7
6.02	603	2.5	NaN	-1.4311	25.54	-1.6066	-173.48	12.843	-4.2869	11.021	-818.1	1057.3	0.38172	828.66	1112.1	23.649	24.658	0	0	2.1407	2.0763	-27.843	-9.8493	-1.061	6.8862	27.446	10.936	1.0797	8.9625	-0.39709	1.0871	1647.7
6.03	604	2.5	NaN	-1.4195	25.574	-1.5949	-173.47	12.837	-4.2731	11.012	-818.13	1057.3	0.4346	828.69	1112.2	23.649	24.005	0	0	2.0114	1.9482	-27.843	-9.8494	-1.0515	6.9001	27.481	10.93	0.95986	8.8483	-0.36233	1.0805	1647.8
6.04	605	2.5	NaN	-1.3996	25.593	-1.5419	-173.42	12.88	-4.3245	10.857	-818.31	1057.3	0.28469	828.64	1112.2	23.649	24.005	0	0	1.8465	1.7848	-27.845	-9.851	-1.0318	6.949	27.502	10.971	0.8147	8.7339	-0.34292	1.1196	1647.9
6.05	606	2.5	NaN	-1.3864	25.625	-1.5211	-173.4	12.903	-4.327	10.801	-818.41	1057.3	0.30413	828.59	1112.3	23.649	24.005	0	0	1.6547	1.5948	-27.848	-9.8539	-1.0213	6.9655	27.536	10.992	0.63343	8.5602	-0.31191	1.1382	1648
6.06	607	2.5	NaN	-1.3804	25.669	-1.5054	-173.39	12.91	-4.3403	10.768	-818.46	1057.4	0.30238	828.59	1112.3	23.649	24.005	0	0	1.4711	1.4129	-27.85	-9.8563	-1.0163	6.9724	27.58	10.999	0.45481	8.3852	-0.27046	1.1426	1648
6.07	608	2.5	NaN	-1.3677	25.735	-1.5008	-173.39	12.906	-4.3571	10.78	-818.49	1057.4	0.29277	828.59	1112.3	23.649	24.005	0	0	1.2884	1.2318	-27.853	-9.8587	-1.0028	6.9745	27.644	10.996	0.28555	8.2063	-0.20866	1.1377	1648
6.08	609	2.5	NaN	-1.3497	25.807	-1.5117	-173.4	12.889	-4.3379	10.847	-818.51	1057.4	0.38521	828.56	1112.3	23.649	24.005	0	0	1.115	1.06	-27.855	-9.8614	-0.98573	6.9645	27.714	10.982	0.12928	8.0245	-0.14134	1.1203	1648
6.09	610	2.5	NaN	-1.3483	25.835	-1.4952	-173.4	12.867	-4.3188	10.828	-818.59	1057.4	0.45955	828.55	1112.2	23.649	24.005	0	0	0.96287	0.90925	-27.858	-9.8643	-0.98764	6.9578	27.742	10.96	-0.02477	7.867	-0.1164	1.0956	1648.1
6.1	611	2.5	NaN	-1.3452	25.877	-1.5024	-173.43	12.822	-4.2866	10.888	-818.62	1057.4	0.592	828.61	1112.2	23.649	24.005	0	0	0.82952	0.77712	-27.862	-9.8676	-0.98705	6.9281	27.781	10.918	-0.15753	7.7053	-0.080449	1.0502	1648.2
6.11	612	2.5	NaN	-1.3499	25.905	-1.5301	-173.41	12.828	-4.3431	10.974	-818.65	1057.4	0.39582	828.58	1112.2	23.649	24.005	0	0	0.73289	0.68138	-27.864	-9.87	-0.98199	6.9571	27.81	10.923	-0.24909	7.6385	-0.05416	1.0535	1648.2
6.12	613	2.5	NaN	-1.3882	25.925	-1.4837	-173.39	12.8	-4.3269	10.771	-818.79	1057.5	0.39944	828.67	1112.1	23.649	24.005	0	0	0.68021	0.62917	-27.866	-9.8723	-1.0274	6.9684	27.825	10.9	-0.34724	7.5976	-0.041104	1.028	1648.4
6.13	614	2.5	NaN	-1.4086	25.979	-1.5256	-173.4	12.769	-4.2987	10.923	-818.71	1057.5	0.47275	828.75	1112	23.649	24.005	0	0	0.6839	0.63283	-27.869	-9.8746	-1.0452	6.9682	27.875	10.873	-0.36125	7.601	0.006365	0.99795	1648.4
6.14	615	2.5	NaN	-1.4368	26.005	-1.5551	-173.38	12.774	-4.24	11.01	-818.73	1057.5	0.61183	828.8	1112	23.649	24.005	0	0	0.62148	0.57098	-27.869	-9.8754	-1.0752	6.9778	27.899	10.88	-0.45375	7.5488	0.029366	1.0045	1648.5
6.15	616	2.5	NaN	-1.4621	26.013	-1.5553	-173.37	12.812	-4.1835	10.984	-818.8	1057.5	0.754	828.8	1112	23.649	37.702	0	0	0.55051	0.50066	-27.87	-9.8761	-1.1064	6.9872	27.907	10.918	-0.55588	7.4879	0.036721	1.0423	1648.5
6.16	617	2.5	NaN	-1.4789	26.026	-1.5602	-173.35	12.862	-4.1775	10.972	-818.84	1057.5	0.76612	828.78	1112	23.649	43.859	0	0	0.53638	0.48666	-27.873	-9.8786	-1.124	7.0042	27.92	10.968	-0.58758	7.4909	0.047236	1.0895	1648.6
6.17	618	2.5	NaN	-1.4934	26.039	-1.5842	-173.32	12.918	-4.2121	11.017	-818.85	1057.5	0.64318	828.78	1112	23.649	36.262	0	0	0.57102	0.52098	-27.874	-9.8805	-1.1326	7.0427	27.936	11.02	-0.56163	7.5636	0.061874	1.1399	1648.6
6.18	619	2.5	NaN	-1.496	26.058	-1.608	-173.29	12.971	-4.2115	11.085	-818.85	1057.5	0.63091	828.76	1112.1	23.649	32.179	0	0	0.67449	0.62351	-27.875	-9.8811	-1.1324	7.0734	27.957	11.071	-0.45794	7.6969	0.082014	1.1904	1648.5
6.19	620	2.5	NaN	-1.5174	26.067	-1.6075	-173.27	12.988	-4.2179	11.055	-818.9	1057.5	0.64107	828.83	1112.1	23.649	24.571	0	0	0.78431	0.73233	-27.877	-9.8828	-1.1553	7.0883	27.967	11.087	-0.37095	7.8206	0.090677	1.2042	1648.7
6.2	621	2.5	NaN	-1.5322	26.108	-1.634	-173.25	13.019	-4.2709	11.085	-818.89	1057.4	0.52391	828.93	1112.2	23.649	24.005	0	0	0.91417	0.86099	-27.879	-9.885	-1.165	7.1206	28.011	11.116	-0.25085	7.9815	0.1322	1.2309	1648.8
6.21	622	2.5	NaN	-1.5511	26.144	-1.6672	-173.25	13.022	-4.2643	11.146	-818.87	1057.4	0.608	829.02	1112.2	23.649	24.005	0	0	1.0878	1.0331	-27.882	-9.8882	-1.1847	7.1192	28.048	11.119	-0.096861	8.1523	0.16535	1.2308	1648.8
6.22	623	2.5	NaN	-1.5863	26.202	-1.6654	-173.27	13.052	-4.2634	11.085	-818.84	1057.4	0.68667	829.06	1112.2	23.649	24.005	0	0	1.1613	1.1058	-27.887	-9.8932	-1.2247	7.0962	28.107	11.147	-0.06348	8.202	0.21984	1.2541	1648.8
6.23	624	2.5	NaN	-1.6095	26.264	-1.6808	-173.3	13.071	-4.2473	11.111	-818.78	1057.4	0.82137	829.12	1112.3	23.649	24.005	0	0	1.2015	1.1458	-27.893	-9.8987	-1.2517	7.0605	28.17	11.165	-0.050173	8.2063	0.27682	1.2666	1648.8
6.24	625	2.5	NaN	-1.635	26.316	-1.6903	-173.32	13.08	-4.2573	11.125	-818.75	1057.4	0.86004	829.2	1112.3	23.649	24.005	0	0	1.2418	1.1857	-27.898	-9.9042	-1.2781	7.0335	28.222	11.174	-0.036252	8.2192	0.32337	1.2699	1648.9
6.25	626	2.5	NaN	-1.6783	26.361	-1.6884	-173.34	13.084	-4.2709	11.083	-818.74	1057.5	0.87053	829.3	1112.3	23.649	24.005	0	0	1.2821	1.2256	-27.904	-9.9098	-1.3232	7.013	28.266	11.178	-0.041057	8.2387	0.36267	1.268	1649
6.26	627	2.5	NaN	-1.7241	26.405	-1.7136	-173.37	13.082	-4.2344	11.133	-818.72	1057.5	1.0429	829.39	1112.3	23.649	24.005	0	0	1.3224	1.2655	-27.909	-9.9153	-1.3733	6.9829	28.31	11.177	-0.050867	8.2484	0.40064	1.2613	1649.1
6.27	628	2.5	NaN	-1.768	26.442	-1.7046	-173.38	13.138	-4.3133	11.075	-818.71	1057.5	0.85329	829.41	1112.3	23.649	24.005	0	0	1.3627	1.3055	-27.915	-9.9208	-1.4126	6.9748	28.349	11.231	-0.049886	8.2803	0.43427	1.3103	1649.1
6.28	629	2.5	NaN	-1.8126	26.496	-1.7481	-173.43	13.111	-4.2399	11.176	-818.63	1057.5	1.1639	829.54	1112.3	23.649	24.005	0	0	1.403	1.3454	-27.92	-9.9264	-1.4645	6.9198	28.401	11.206	-0.061491	8.2652	0.48069	1.2795	1649.1
6.29	630	2.5	NaN	-1.8795	26.542	-1.75	-173.45	13.159	-4.2456	11.13	-818.61	1057.5	1.1812	829.5	1112.3	23.649	24.005	0	0	1.4433	1.3853	-27.926	-9.9319	-1.5336	6.8996	28.448	11.254	-0.090297	8.2849	0.52164	1.3217	1649.1
6.3	631	2.5	NaN	-1.964	26.566	-1.7711	-173.47	13.182	-4.2401	11.122	-818.62	1057.5	1.2618	829.52	1112.3	23.649	24.005	0	0	1.4836	1.4253	-27.931	-9.9374	-1.6213	6.8679	28.472	11.276	-0.13765	8.2932	0.54071	1.3387	1649.1
6.31	632	2.5	NaN	-2.1092	26.589	-1.7998	-173.52	13.184	-4.2261	11.098	-818.63	1057.5	1.4357	829.59	1112.3	23.649	24.005	0	0	1.5239	1.4652	-27.937	-9.943	-1.7734	6.8172	28.494	11.279	-0.24944	8.2824	0.5571	1.3361	1649.2
6.32	633	2.5	NaN	-2.2626	26.59	-1.8354	-173.56	13.177	-4.2229	11.085	-818.66	1057.5	1.5829	829.68	1112.3	23.649	24.005	0	0	1.5642	1.5051	-27.943	-9.9485	-1.9323	6.7735	28.494	11.274	-0.36809	8.2786	0.55122	1.3253	1649.3
6.33	634	2.5	NaN	-2.4506	26.57	-1.8871	-173.59	13.172	-4.2393	11.11	-818.71	1057.5	1.6813	829.76	1112.3	23.649	26.275	0	0	1.6045	1.545	-27.948	-9.954	-2.1229	6.7391	28.473	11.269	-0.51838	8.2841	0.52539	1.315	1649.4
6.34	635	2.5	NaN	-2.6909	26.552	-1.9534	-173.62	13.176	-4.2573	11.166	-818.72	1057.5	1.7909	829.78	1112.2	23.649	27.76	0	0	1.6448	1.585	-27.954	-9.9596	-2.3651	6.7039	28.456	11.272	-0.72029	8.2888	0.50232	1.3129	1649.4
6.35	636	2.5	NaN	-2.9005	26.541	-2.0193	-173.65	13.189	-4.2489	11.237	-818.68	1057.4	1.9269	829.73	1112.3	23.649	24.005	0	0	1.6851	1.6249	-27.959	-9.9651	-2.5769	6.6749	28.447	11.283	-0.8918	8.2998	0.48755	1.3181	1649.3
6.36	637	2.5	NaN	-3.1435	26.519	-2.0994	-173.67	13.18	-4.2403	11.311	-818.67	1057.4	2.0749	829.74	1112.3	23.649	24.005	0	0	1.7254	1.6648	-27.965	-9.9706	-2.8225	6.6478	28.426	11.273	-1.0971	8.3126	0.4616	1.3021	1649.4
6.37	638	2.5	NaN	-3.416	26.492	-2.1786	-173.69	13.189	-4.245	11.371	-818.67	1057.4	2.1682	829.68	1112.3	23.649	24.005	0	0	1.7657	1.7048	-27.97	-9.9762	-3.0961	6.634	28.401	11.28	-1.3304	8.3388	0.43059	1.3042	1649.3
6.38	639	2.5	NaN	-3.8447	26.436	-2.2613	-173.68	13.165	-4.2918	11.351	-818.68	1057.3	2.1682	829.67	1112.3	23.649	24.005	0	0	1.806	1.7447	-27.976	-9.9817	-3.5255	6.635	28.345	11.256	-1.7195	8.3797	0.36945	1.2739	1649.3
6.39	640	2.5	NaN	-4.1783	26.396	-2.3233	-173.7	13.125	-4.294	11.358	-818.67	1057.3	2.299	829.7	1112.3	23.649	24.005	0	0	1.8463	1.7846	-27.981	-9.9872	-3.8635	6.6174	28.304	11.217	-2.0172	8.402	0.32229	1.2297	1649.3
6.4	641	2.5	NaN	-4.4899	26.365	-2.3848	-173.7	13.106	-4.3207	11.397	-818.64	1057.3	2.3084	829.68	1112.2	23.649	24.005	0	0	1.8866	1.8245	-27.987	-9.9928	-4.174	6.6208	28.273	11.198	-2.2874	8.4454	0.28638	1.2054	1649.3
6.41	642	2.5	NaN	-4.8622	26.352	-2.5173	-173.7	13.1	-4.3529	11.649	-818.47	1057.3	2.2914	829.61	1112.3	23.649	24.005	0	0	1.9269	1.8645	-27.992	-9.9983	-4.5369	6.6268	28.261	11.191	-2.61	8.4912	0.26917	1.1924	1649
6.42	643	2.5	NaN	-5.2663	26.338	-2.6033	-173.71	13.105	-4.3711	11.735	-818.34	1057.3	2.298	829.5	1112.3	23.649	24.005	0	0	1.8567	1.7949	-27.975	-9.981	-4.9382	6.6229	28.249	11.194	-3.0815	8.4178	0.27436	1.213	1648.8
6.43	644	2.5	NaN	-5.6302	26.31	-2.5803	-173.69	13.118	-4.3863	11.483	-818.34	1057.3	2.2684	829.36	1112.4	23.649	24.005	0	0	1.7865	1.7254	-27.958	-9.9637	-5.3098	6.6257	28.224	11.205	-3.5233	8.3511	0.26582	1.2411	1648.6
6.44	645	2.5	NaN	-5.9649	26.314	-2.7727	-173.7	13.088	-4.3873	11.96	-818	1057.3	2.3149	829.26	1112.3	23.649	24.005	0	0	1.7164	1.6559	-27.94	-9.9464	-5.6294	6.6368	28.229	11.173	-3.913	8.2926	0.28806	1.227	1648.2
6.45	646	2.5	NaN	-6.2208	26.284	-2.8295	-173.68	13.055	-4.4233	12.011	-817.96	1057.2	2.2042	829.24	1112.4	23.649	24.005	0	0	0.95761	0.90404	-27.961	-9.9666	-5.8796	6.6562	28.201	11.138	-4.922	7.5602	0.24038	1.1718	1648.2
6.46	647	2.5	NaN	-6.459	26.266	-2.8894	-173.66	13.013	-4.4955	12.066	-817.9	1057.2	1.9942	829.22	1112.4	23.649	24.005	0	0	0.5843	0.53414	-27.973	-9.9791	-6.1086	6.6894	28.183	11.095	-5.5243	7.2236	0.21026	1.1162	1648.1
6.47	648	2.5	NaN	-6.7776	26.247	-2.9524	-173.66	12.925	-4.5033	12.044	-817.83	1057.2	1.9845	829.18	1112.3	23.649	24.005	0	0	1.066	1.0114	-27.964	-9.9696	-6.4276	6.6918	28.162	11.01	-5.3616	7.7032	0.19878	1.0404	1648
6.48	649	2.5	NaN	-7.2514	26.226	-2.7672	-173.66	12.874	-4.5199	10.956	-818.05	1057.3	1.931	829.14	1112.3	23.649	24.005	0	0	1.5477	1.4888	-27.954	-9.9601	-6.9375	6.6567	28.136	10.964	-5.3898	8.1454	0.18208	1.004	1648.1
6.49	650	2.5	NaN	-7.5718	26.21	-2.6572	-173.67	12.823	-4.5078	10.271	-818.18	1057.4	1.9599	829.09	1112.2	23.649	24.005	0	0	2.0294	1.9661	-27.945	-9.9506	-7.2827	6.6217	28.115	10.917	-5.2533	8.5878	0.17044	0.9664	1648.2
6.5	651	2.5	NaN	-7.7425	26.193	-2.6748	-173.68	12.784	-4.4903	10.177	-818.17	1057.4	1.9833	829	1112.1	23.649	24.005	0	0	3.0144	2.942	-27.926	-9.9316	-7.4574	6.6056	28.097	10.88	-4.4431	9.5477	0.1709	0.94869	1648.1
6.51	652	2.5	NaN	-7.9084	26.162	-2.7122	-173.7	12.742	-4.4685	10.143	-818.17	1057.4	1.9999	828.92	1112.1	23.649	24.005	0	0	3.7525	3.6735	-27.911	-9.9172	-7.6251	6.5866	28.064	10.84	-3.8726	10.26	0.15298	0.92231	1648
6.52	653	2.5	NaN	-8.0634	26.115	-2.7626	-173.73	12.653	-4.4096	10.148	-818.18	1057.4	2.141	828.89	1112	23.649	24.005	0	0	3.7859	3.7065	-27.91	-9.916	-7.7848	6.5449	28.015	10.754	-3.999	10.251	0.10463	0.83765	1648
6.53	654	2.5	NaN	-8.1443	26.088	-2.8078	-173.75	12.635	-4.4139	10.191	-818.14	1057.4	2.0736	828.81	1112	23.649	24.005	0	0	3.7227	3.6439	-27.907	-9.9132	-7.8619	6.5338	27.987	10.737	-4.1392	10.178	0.079825	0.82328	1647.9
6.54	655	2.5	NaN	-8.2184	26.061	-2.8486	-173.77	12.586	-4.3727	10.237	-818.12	1057.4	2.1488	828.76	1111.9	23.649	24.005	0	0	3.6459	3.5678	-27.904	-9.9103	-7.937	6.516	27.958	10.688	-4.2911	10.084	0.053539	0.77823	1647.8
6.55	656	2.5	NaN	-8.3048	26.026	-2.85	-173.77	12.57	-4.358	10.134	-818.12	1057.4	2.088	828.62	1111.9	23.649	24.005	0	0	3.6252	3.5473	-27.902	-9.9083	-8.0249	6.5097	27.924	10.673	-4.3997	10.057	0.021215	0.7644	1647.7
6.56	657	2.5	NaN	-8.3509	25.995	-2.8485	-173.8	12.549	-4.3349	10.058	-818.14	1057.4	2.1054	828.53	1111.9	23.649	24.005	0	0	3.5739	3.4964	-27.901	-9.9067	-8.0742	6.4738	27.892	10.651	-4.5003	9.9702	-0.0088149	0.7447	1647.6
6.57	658	2.5	NaN	-8.3558	25.976	-2.8634	-173.82	12.537	-4.3431	10.085	-818.11	1057.4	2.027	828.45	1111.9	23.649	24.005	0	0	3.4447	3.3685	-27.9	-9.9059	-8.0754	6.4607	27.873	10.64	-4.6307	9.8292	-0.027249	0.7343	1647.5
6.58	659	2.5	NaN	-8.342	25.953	-2.8742	-173.83	12.511	-4.3377	10.096	-818.09	1057.4	1.9713	828.4	1111.9	23.649	24.005	0	0	3.3181	3.243	-27.9	-9.9059	-8.0592	6.4507	27.848	10.615	-4.7411	9.6937	-0.051688	0.70937	1647.4
6.59	660	2.5	NaN	-8.3136	25.928	-2.8724	-173.84	12.487	-4.324	10.076	-818.08	1057.4	1.9318	828.35	1111.8	23.649	24.005	0	0	3.185	3.1111	-27.9	-9.906	-8.0302	6.4418	27.822	10.593	-4.8451	9.5529	-0.078225	0.68737	1647.4
6.6	661	2.5	NaN	-8.2686	25.914	-2.8623	-173.84	12.484	-4.327	10.06	-818.09	1057.3	1.8474	828.3	1111.8	23.649	24.005	0	0	3.0187	2.9463	-27.899	-9.9047	-7.9828	6.4454	27.807	10.591	-4.9642	9.3916	-0.091821	0.68625	1647.3
6.61	662	2.5	NaN	-8.2141	25.909	-2.8421	-173.84	12.465	-4.3153	10.009	-818.1	1057.3	1.807	828.26	1111.7	23.649	24.005	0	0	2.9084	2.8371	-27.898	-9.9038	-7.9286	6.4481	27.8	10.573	-5.0202	9.2852	-0.097876	0.66968	1647.3
6.62	663	2.5	NaN	-8.1162	25.915	-2.8315	-173.81	12.458	-4.3068	10.042	-818.04	1057.4	1.6993	828.17	1111.7	23.649	24.005	0	0	2.8318	2.7611	-27.897	-9.9029	-7.8259	6.4759	27.806	10.567	-4.994	9.2371	-0.091147	0.66437	1647.1
6.63	664	2.5	NaN	-8.0556	25.911	-2.8081	-173.78	12.497	-4.3866	10.01	-818.05	1057.4	1.3517	828.06	1111.8	23.649	24.005	0	0	2.7667	2.6967	-27.896	-9.9024	-7.7542	6.5172	27.804	10.604	-4.9875	9.2138	-0.092688	0.7011	1647
6.64	665	2.5	NaN	-7.9969	25.911	-2.7807	-173.78	12.473	-4.368	9.9693	-818.05	1057.4	1.3401	828.04	1111.7	23.649	24.005	0	0	2.7015	2.632	-27.896	-9.9019	-7.6966	6.5173	27.803	10.581	-4.9951	9.1492	-0.09339	0.67895	1647
6.65	666	2.5	NaN	-7.92	25.913	-2.7668	-173.77	12.451	-4.3882	10.004	-818.02	1057.4	1.2017	828.03	1111.7	23.649	24.005	0	0	2.6349	2.566	-27.896	-9.9016	-7.6136	6.5338	27.804	10.559	-4.9787	9.0998	-0.091153	0.65785	1647
6.66	667	2.5	NaN	-7.8583	25.917	-2.7513	-173.77	12.404	-4.3825	10.026	-818	1057.4	1.1455	828.08	1111.7	23.649	24.005	0	0	2.5241	2.4562	-27.894	-9.9003	-7.5492	6.5424	27.806	10.515	-5.0251	8.9986	-0.088246	0.61483	1647
6.67	668	2.5	NaN	-7.808	25.916	-2.7201	-173.77	12.371	-4.3424	9.9955	-818.01	1057.4	1.1782	828.09	1111.6	23.649	29.473	0	0	2.3889	2.3222	-27.892	-9.8984	-7.5011	6.5413	27.803	10.484	-5.1123	8.8635	-0.089289	0.58564	1647
6.68	669	2.5	NaN	-7.7381	25.915	-2.6819	-173.76	12.379	-4.3135	9.9735	-818.01	1057.4	1.1284	828.02	1111.6	23.649	28.024	0	0	2.3519	2.2856	-27.892	-9.898	-7.4303	6.5449	27.803	10.492	-5.0784	8.8305	-0.089458	0.59386	1647
6.69	670	2.5	NaN	-7.6499	25.922	-2.6537	-173.76	12.404	-4.3075	10.01	-817.96	1057.4	0.97346	827.93	1111.7	23.649	24.005	0	0	2.2984	2.2326	-27.891	-9.897	-7.3353	6.554	27.811	10.516	-5.037	8.7866	-0.080009	0.6188	1646.8
6.7	671	2.5	NaN	-7.6034	25.925	-2.6309	-173.76	12.427	-4.2639	10.015	-817.95	1057.4	0.9735	827.87	1111.7	23.649	24.005	0	0	2.2283	2.1631	-27.889	-9.8953	-7.2886	6.5515	27.815	10.537	-5.0604	8.7146	-0.074186	0.64188	1646.7
6.71	672	2.5	NaN	-7.5548	25.928	-2.6156	-173.75	12.507	-4.2482	10.043	-817.92	1057.4	0.87679	827.7	1111.8	23.649	27.288	0	0	2.1516	2.0872	-27.888	-9.8944	-7.2356	6.5707	27.822	10.613	-5.084	8.6579	-0.066384	0.71833	1646.5
6.72	673	2.5	NaN	-7.5312	25.924	-2.5523	-173.7	12.556	-4.2436	9.9035	-817.97	1057.4	0.70443	827.61	1111.9	23.649	26.261	0	0	2.0748	2.011	-27.887	-9.8935	-7.2109	6.6232	27.82	10.66	-5.1361	8.6342	-0.067104	0.76646	1646.5
6.73	674	2.5	NaN	-7.4548	25.929	-2.5848	-173.64	12.584	-4.214	10.1	-817.88	1057.4	0.57827	827.6	1111.9	23.649	24.005	0	0	2.0082	1.9451	-27.887	-9.8926	-7.1233	6.6926	27.827	10.686	-5.115	8.6377	-0.059501	0.79375	1646.4
6.74	675	2.5	NaN	-7.4143	25.93	-2.5813	-173.58	12.615	-4.1739	10.146	-817.84	1057.4	0.53041	827.6	1112	23.649	24.005	0	0	1.9245	1.8621	-27.886	-9.8921	-7.0795	6.7523	27.83	10.716	-5.155	8.6144	-0.056351	0.82411	1646.4
6.75	676	2.5	NaN	-7.3932	25.921	-2.5653	-173.53	12.656	-4.1289	10.136	-817.86	1057.4	0.54293	827.6	1112	23.649	24.005	0	0	1.8211	1.7596	-27.886	-9.8921	-7.0592	6.8056	27.823	10.755	-5.2381	8.5653	-0.063585	0.86319	1646.4
6.76	677	2.5	NaN	-7.3853	25.91	-2.5326	-173.46	12.753	-4.1489	10.063	-817.9	1057.4	0.36779	827.53	1112.1	23.649	24.005	0	0	1.7853	1.7242	-27.888	-9.8941	-7.0477	6.8821	27.815	10.848	-5.2624	8.6063	-0.072959	0.95352	1646.4
6.77	678	2.5	NaN	-7.3748	25.896	-2.5002	-173.36	12.887	-4.2097	9.9951	-817.93	1057.4	0.078636	827.42	1112.3	23.649	24.623	0	0	1.7112	1.6507	-27.89	-9.8958	-7.0295	6.9831	27.807	10.976	-5.3183	8.6338	-0.082451	1.0799	1646.3
6.78	679	2.5	NaN	-7.334	25.873	-2.5231	-173.28	12.96	-4.1854	10.129	-817.91	1057.4	0.096658	827.4	1112.4	23.649	24.005	0	0	1.5595	1.5005	-27.891	-9.8967	-6.9846	7.0649	27.788	11.046	-5.4251	8.5654	-0.10312	1.149	1646.3
6.79	680	2.5	NaN	-7.3135	25.859	-2.538	-173.24	12.977	-4.1405	10.204	-817.89	1057.4	0.21087	827.47	1112.4	23.649	44.375	0	0	1.5173	1.4586	-27.892	-9.8977	-6.9655	7.1036	27.774	11.062	-5.4482	8.5622	-0.11737	1.1642	1646.3
6.8	681	2.5	NaN	-7.3175	25.838	-2.4708	-173.18	12.95	-4.1545	10.039	-817.98	1057.4	0.14671	827.68	1112.3	28.513	56.25	0	0	1.4996	1.441	-27.893	-9.8987	-6.9731	7.1631	27.75	11.037	-5.4736	8.6042	-0.14254	1.1388	1646.6
6.81	682	2.5	NaN	-7.2741	25.838	-2.5219	-173.12	12.908	-4.1429	10.247	-817.89	1057.4	0.15659	827.9	1112.3	31.717	56.814	0	0	1.4227	1.3649	-27.896	-9.9016	-6.9228	7.2344	27.748	10.998	-5.5001	8.5993	-0.14769	1.0967	1646.7
6.82	683	2.5	NaN	-7.274	25.832	-2.4764	-173.05	12.9	-4.1426	10.122	-817.94	1057.4	0.1109	828.05	1112.3	29.832	58.174	0	1	1.3916	1.334	-27.9	-9.9059	-6.9255	7.2935	27.741	10.991	-5.5339	8.6276	-0.15923	1.085	1646.9
6.83	684	2.5	NaN	-7.232	25.834	-2.5008	-173.01	12.909	-4.0887	10.28	-817.87	1057.4	0.24655	828.21	1112.3	31.446	58.719	0	1	1.4702	1.4119	-27.906	-9.9125	-6.8828	7.3344	27.743	11	-5.4126	8.7463	-0.16335	1.0874	1647
6.84	685	2.5	NaN	-7.1935	25.837	-2.5341	-172.99	12.974	-4.0462	10.445	-817.81	1057.4	0.33911	828.25	1112.3	31.391	59.061	0	1	1.5487	1.4898	-27.913	-9.9191	-6.8418	7.3597	27.749	11.062	-5.293	8.8494	-0.16392	1.143	1647
6.85	686	2.5	NaN	-7.192	25.839	-2.5011	-172.98	13.074	-4.034	10.358	-817.85	1057.4	0.33607	828.19	1112.5	33.433	59.425	0	1	1.6273	1.5676	-27.92	-9.9257	-6.8432	7.3644	27.756	11.157	-5.2159	8.932	-0.1642	1.2314	1647
6.86	687	2.5	NaN	-7.1905	25.846	-2.457	-172.98	13.154	-4.0263	10.246	-817.88	1057.4	0.33159	828.19	1112.6	35.973	56.681	0	1	1.7059	1.6455	-27.926	-9.9323	-6.8454	7.3629	27.767	11.233	-5.1395	9.0084	-0.1594	1.301	1647
6.87	688	2.5	NaN	-7.1479	25.862	-2.501	-172.97	13.214	-4.0368	10.438	-817.8	1057.4	0.26322	828.25	1112.7	34.182	51.093	0	1	1.7845	1.7234	-27.933	-9.9389	-6.7937	7.3887	27.785	11.291	-5.0093	9.1121	-0.14758	1.3521	1647
6.88	689	2.5	NaN	-7.1236	25.887	-2.4874	-172.98	13.258	-4.0337	10.471	-817.78	1057.4	0.28119	828.44	1112.7	29.951	51.098	0	1	1.863	1.8012	-27.94	-9.9455	-6.769	7.3772	27.809	11.336	-4.9059	9.1784	-0.13029	1.3903	1647.2
6.89	690	2.5	NaN	-7.1168	25.881	-2.5015	-172.96	13.314	-4.0692	10.529	-817.78	1057.4	0.15957	828.57	1112.7	29.796	53.136	0	1	1.9416	1.8791	-27.946	-9.9521	-6.7559	7.4	27.806	11.39	-4.8143	9.279	-0.14044	1.4375	1647.3
6.9	691	2.5	NaN	-7.103	25.9	-2.503	-172.94	13.428	-4.1146	10.566	-817.76	1057.4	-0.04398	828.62	1112.7	33.22	57.526	0	1	2.0202	1.9569	-27.953	-9.9587	-6.7338	7.4286	27.824	11.503	-4.7136	9.3855	-0.12858	1.5446	1647.3
6.91	692	2.5	NaN	-7.0924	25.914	-2.5045	-172.96	13.556	-4.0928	10.595	-817.74	1057.4	-0.025197	828.65	1112.7	37.613	60.628	0	1	2.0988	2.0348	-27.959	-9.9653	-6.7228	7.4129	27.84	11.631	-4.624	9.4477	-0.11961	1.6654	1647.4
6.92	693	2.5	NaN	-7.0826	25.917	-2.5019	-172.98	13.701	-4.0529	10.61	-817.75	1057.4	0.068981	828.63	1112.8	39.75	61.879	0	1	2.1774	2.1127	-27.966	-9.9719	-6.7158	7.3828	27.845	11.773	-4.5385	9.4954	-0.12062	1.8007	1647.4
6.93	694	2.5	NaN	-7.0672	25.919	-2.5031	-173.01	13.862	-4.0088	10.643	-817.76	1057.4	0.17355	828.57	1112.9	40.686	62.716	0	1	2.2559	2.1905	-27.973	-9.9786	-6.7028	7.3528	27.851	11.93	-4.4469	9.5434	-0.12122	1.9514	1647.3
6.94	695	2.5	NaN	-7.0532	25.92	-2.5053	-173.04	14.013	-3.9545	10.679	-817.78	1057.4	0.30155	828.53	1113.1	41.308	63.298	0	1	2.3345	2.2684	-27.979	-9.9852	-6.692	7.3177	27.857	12.077	-4.3575	9.586	-0.12259	2.0915	1647.3
6.95	696	2.5	NaN	-7.0443	25.917	-2.5013	-173.07	14.134	-3.9045	10.694	-817.82	1057.4	0.40807	828.57	1113.1	42.519	64.664	0	1	2.4131	2.3462	-27.986	-9.9918	-6.6864	7.2834	27.857	12.193	-4.2733	9.6297	-0.12887	2.2017	1647.4
6.96	697	2.5	NaN	-7.0154	25.931	-2.5066	-173.08	14.252	-3.8923	10.773	-817.79	1057.4	0.35943	828.73	1113.3	43.56	64.699	0	1	2.4917	2.4241	-27.992	-9.9984	-6.6531	7.283	27.874	12.308	-4.1614	9.7071	-0.11833	2.3099	1647.5
6.97	698	2.5	NaN	-7.0048	25.933	-2.4987	-173.08	14.307	-3.9074	10.783	-817.8	1057.4	0.23945	828.84	1113.4	44.885	63.523	0	1	2.5703	2.502	-27.999	-10.005	-6.6379	7.2837	27.88	12.361	-4.0676	9.7856	-0.11897	2.3557	1647.6
6.98	699	2.5	NaN	-6.9883	25.928	-2.4822	-173.08	14.334	-3.8932	10.764	-817.84	1057.4	0.18384	828.89	1113.4	45.687	64.521	0	1	2.6488	2.5798	-28.006	-10.012	-6.6202	7.292	27.876	12.386	-3.9713	9.8719	-0.12999	2.3743	1647.7
6.99	700	2.5	NaN	-6.9588	25.933	-2.4789	-173.07	14.352	-3.9004	10.822	-817.86	1057.4	0.0018727	828.93	1113.5	46.583	64.981	0	1	2.7274	2.6577	-28.012	-10.018	-6.5824	7.3051	27.885	12.4	-3.8549	9.9628	-0.12745	2.3818	1647.8
7	701	2.5	NaN	-6.7206	25.952	-2.6644	-173.08	14.326	-3.8624	11.747	-817.63	1057.3	-0.022018	828.96	1113.5	46.571	64.494	0	1	2.806	2.7356	-28.019	-10.025	-6.3111	7.3313	27.909	12.369	-3.5051	10.067	-0.10993	2.3441	1647.6
7.01	702	2.5	NaN	-6.5785	25.968	-2.7685	-173.08	14.26	-3.8382	12.283	-817.49	1057.2	-0.099052	829	1113.5	45.379	63.34	0	1	2.8846	2.8134	-28.025	-10.031	-6.1476	7.3522	27.927	12.301	-3.263	10.166	-0.09873	2.2696	1647.5
7.02	703	2.5	NaN	-6.5589	25.986	-2.7633	-173.08	14.137	-3.8201	12.304	-817.5	1057.2	-0.24015	829.05	1113.5	44.023	62.395	0	1	2.9631	2.8913	-28.032	-10.038	-6.1224	7.3536	27.942	12.181	-3.1593	10.245	-0.090123	2.1425	1647.6
7.03	704	2.5	NaN	-6.535	26.006	-2.7601	-173.09	13.981	-3.7934	12.33	-817.5	1057.2	-0.38095	829.07	1113.4	43.07	59.603	0	1	3.014	2.9417	-28.035	-10.041	-6.0927	7.3539	27.959	12.029	-3.0787	10.296	-0.076547	1.9871	1647.6
7.04	705	2.5	NaN	-6.515	26.016	-2.7582	-173.06	13.862	-3.8246	12.357	-817.52	1057.2	-0.67848	829.07	1113.3	36.448	45.293	0	1	3.0259	2.9534	-28.034	-10.04	-6.0614	7.3896	27.968	11.91	-3.0355	10.343	-0.066399	1.8697	1647.6
7.05	706	2.5	NaN	-6.4938	26.033	-2.7701	-173.03	13.74	-3.9744	12.423	-817.5	1057.2	-1.3452	829.11	1113.3	30.348	41.887	0	1	3.1917	3.1178	-28.031	-10.037	-6.0147	7.4499	27.985	11.787	-2.823	10.568	-0.045663	1.7504	1647.6
7.06	707	2.5	NaN	-6.4695	26.033	-2.7414	-173.02	13.462	-4.0255	12.366	-817.58	1057.2	-1.7855	829.26	1113.2	24.324	45.639	0	1	3.5241	3.4471	-28.025	-10.031	-5.9771	7.4733	27.979	11.517	-2.4531	10.92	-0.046654	1.4852	1647.9
7.07	708	2.5	NaN	-6.4375	26.042	-2.758	-173	13.303	-3.9916	12.456	-817.57	1057.2	-1.9131	829.24	1113.1	23.649	51.164	0	1	3.8564	3.7764	-28.02	-10.026	-5.9376	7.4977	27.984	11.361	-2.0812	11.274	-0.0358	1.3355	1647.8
7.08	709	2.5	NaN	-6.4086	26.048	-2.7535	-173	13.117	-3.891	12.494	-817.58	1057.2	-1.7972	829.28	1112.9	23.649	45.27	0	1	4.1888	4.1057	-28.014	-10.02	-5.9114	7.4974	27.983	11.182	-1.7226	11.603	-0.030901	1.1616	1647.9
7.09	710	2.5	NaN	-6.3881	26.047	-2.7372	-172.99	12.995	-3.8452	12.474	-817.61	1057.2	-1.8683	829.24	1112.7	23.649	46.483	0	1	4.5211	4.435	-28.009	-10.015	-5.8892	7.508	27.978	11.065	-1.368	11.943	-0.030344	1.0501	1647.9
7.1	711	2.5	NaN	-6.3624	26.049	-2.7197	-172.99	12.955	-3.845	12.449	-817.64	1057.2	-2.1651	829.01	1112.7	23.649	27.907	0	1	4.8535	4.7644	-28.003	-10.009	-5.8539	7.5205	27.976	11.028	-1.0004	12.285	-0.02655	1.0188	1647.6
7.11	712	2.5	NaN	-6.3389	26.045	-2.7047	-173	12.953	-3.8422	12.427	-817.66	1057.3	-2.4568	828.74	1112.6	23.649	57.361	0	1	5.1858	5.0937	-27.997	-10.003	-5.821	7.5171	27.971	11.027	-0.63512	12.611	-0.025882	1.0234	1647.4
7.12	713	2.5	NaN	-6.3244	26.032	-2.6902	-173.02	12.965	-3.8303	12.393	-817.7	1057.3	-2.6347	828.52	1112.6	40.212	64.64	0	1	5.5182	5.423	-27.992	-9.9976	-5.8014	7.5052	27.959	11.038	-0.28317	12.928	-0.033063	1.0408	1647.2
7.13	714	2.5	NaN	-6.296	26.024	-2.6798	-173.03	13.017	-3.8315	12.391	-817.72	1057.3	-2.8429	828.22	1112.7	42.462	62.055	0	1	5.8506	5.7523	-27.986	-9.992	-5.7657	7.5025	27.952	11.089	0.084868	13.255	-0.034263	1.0975	1646.9
7.14	715	2.5	NaN	-6.2706	26.014	-2.7058	-173.07	13.034	-3.7854	12.49	-817.74	1057.2	-2.8363	828	1112.7	41.329	56.924	0	1	6.1829	6.0816	-27.98	-9.9863	-5.737	7.4605	27.943	11.105	0.44592	13.542	-0.037032	1.1185	1646.7
7.15	716	2.5	NaN	-6.2488	26.006	-2.6999	-173.11	13.037	-3.776	12.483	-817.77	1057.2	-2.9069	827.85	1112.7	38.476	55.87	0	1	5.9613	5.862	-27.974	-9.9795	-5.7129	7.4268	27.936	11.107	0.24833	13.289	-0.037442	1.1274	1646.6
7.16	717	2.5	NaN	-6.2187	26.01	-2.6968	-173.17	12.945	-3.72	12.488	-817.79	1057.2	-2.8418	827.82	1112.6	38.677	56.439	0	1	5.6752	5.5786	-27.968	-9.9736	-5.685	7.3602	27.936	11.02	-0.0097997	12.939	-0.032091	1.0462	1646.6
7.17	718	2.5	NaN	-6.1927	26.026	-2.6909	-173.2	12.911	-3.7406	12.498	-817.76	1057.3	-3.0055	827.75	1112.5	37.946	57.503	0	1	5.6197	5.5236	-27.966	-9.9716	-5.6529	7.3394	27.949	10.987	-0.033203	12.863	-0.016476	1.0157	1646.5
7.18	719	2.5	NaN	-6.1695	26.037	-2.6732	-173.24	12.892	-3.7581	12.491	-817.77	1057.3	-3.1382	827.62	1112.5	38.773	60.418	0	1	5.5023	5.4072	-27.964	-9.9696	-5.6253	7.3019	27.96	10.968	-0.12302	12.709	-0.0033875	0.99878	1646.4
7.19	720	2.5	NaN	-6.1477	26.047	-2.6566	-173.3	12.866	-3.7291	12.499	-817.77	1057.3	-3.0997	827.47	1112.5	36.477	60.689	0	1	5.3708	5.277	-27.962	-9.9679	-5.6045	7.2481	27.97	10.943	-0.23362	12.525	0.0084487	0.9755	1646.2
7.2	721	2.5	NaN	-6.1259	26.055	-2.6475	-173.33	12.845	-3.6867	12.535	-817.77	1057.3	-3.0166	827.33	1112.5	35.342	61.15	0	1	5.3117	5.2184	-27.961	-9.9675	-5.5842	7.2153	27.978	10.922	-0.27251	12.434	0.016245	0.9546	1646.1
7.21	722	2.5	NaN	-6.1055	26.055	-2.6395	-173.33	12.827	-3.6791	12.577	-817.79	1057.3	-3.0527	827.2	1112.5	35.831	61.138	0	1	5.2227	5.1302	-27.961	-9.9667	-5.5611	7.215	27.978	10.904	-0.33843	12.345	0.01683	0.93713	1646
7.22	723	2.5	NaN	-6.0919	26.064	-2.6342	-173.33	12.776	-3.6878	12.61	-817.77	1057.3	-3.0966	827.17	1112.5	35.116	60.622	0	1	5.0232	4.9325	-27.959	-9.9651	-5.5449	7.2193	27.986	10.854	-0.52168	12.152	0.027023	0.88855	1645.9
7.23	724	2.5	NaN	-6.0625	26.064	-2.6055	-173.36	12.596	-3.6452	12.614	-817.79	1057.3	-2.9204	827.28	1112.3	33.759	60.304	0	1	4.9192	4.8295	-27.959	-9.9654	-5.5215	7.1825	27.98	10.679	-0.60223	12.012	0.020556	0.7141	1646.1
7.24	725	2.5	NaN	-6.0411	26.063	-2.5958	-173.39	12.491	-3.6432	12.647	-817.8	1057.3	-2.8343	827.33	1112.3	34.13	60.348	0	1	4.8488	4.7597	-27.96	-9.9664	-5.5019	7.1509	27.977	10.576	-0.65308	11.911	0.016644	0.60983	1646.1
7.25	726	2.5	NaN	-6.0231	26.06	-2.5848	-173.39	12.398	-3.7165	12.669	-817.82	1057.3	-2.9739	827.34	1112.3	34.001	60.529	0	1	4.6601	4.5728	-27.96	-9.9661	-5.4784	7.1581	27.974	10.484	-0.81825	11.731	0.014046	0.51771	1646.2
7.26	727	2.5	NaN	-6.0042	26.062	-2.5856	-173.38	12.269	-3.7617	12.718	-817.81	1057.3	-3.0193	827.42	1112.3	34.465	61.361	0	1	4.5613	4.4749	-27.961	-9.9668	-5.4561	7.1667	27.975	10.356	-0.89478	11.642	0.014599	0.38954	1646.2
7.27	728	2.5	NaN	-5.979	26.06	-2.5804	-173.4	12.091	-3.7742	12.755	-817.82	1057.3	-2.8779	827.55	1112.1	35.371	62.335	0	1	4.5317	4.4455	-27.962	-9.9681	-5.4346	7.1433	27.968	10.182	-0.90296	11.589	0.0063318	0.21394	1646.4
7.28	729	2.5	NaN	-5.9563	26.053	-2.5688	-173.42	11.949	-3.8066	12.762	-817.86	1057.3	-2.7581	827.65	1112	38.027	62.623	0	1	4.4962	4.4103	-27.962	-9.9679	-5.4159	7.1174	27.957	10.045	-0.91975	11.528	-0.0049205	0.077272	1646.5
7.29	730	2.5	NaN	-5.9367	26.047	-2.5665	-173.44	11.897	-3.8763	12.786	-817.88	1057.3	-2.7659	827.7	1112	40.077	62.083	0	1	4.4564	4.3709	-27.962	-9.9676	-5.3952	7.1044	27.949	9.9947	-0.93889	11.475	-0.012374	0.027047	1646.6
7.3	731	2.5	NaN	-5.9082	26.043	-2.577	-173.47	11.885	-3.9365	12.862	-817.89	1057.3	-2.7234	827.72	1111.9	40.444	60.949	0	1	4.3678	4.2831	-27.961	-9.967	-5.3656	7.0692	27.944	9.9843	-0.99776	11.352	-0.017433	0.017338	1646.6
7.31	732	2.5	NaN	-5.8871	26.042	-2.5718	-173.51	11.945	-3.972	12.87	-817.91	1057.3	-2.6263	827.63	1111.9	39.297	59.406	0	1	4.3026	4.2185	-27.961	-9.9665	-5.3475	7.0339	27.942	10.044	-1.0449	11.252	-0.018136	0.077859	1646.5
7.32	733	2.5	NaN	-5.8575	26.045	-2.5564	-173.57	12.089	-4.0689	12.858	-817.95	1057.3	-2.5853	827.44	1112	38.716	58.407	0	1	4.2583	4.1746	-27.96	-9.9661	-5.3198	6.9638	27.948	10.187	-1.0615	11.138	-0.012511	0.22083	1646.4
7.33	734	2.5	NaN	-5.8335	26.052	-2.5664	-173.65	12.182	-4.0437	12.94	-817.95	1057.3	-2.2169	827.33	1112	37.019	48.989	0	1	3.6055	3.5277	-27.969	-9.9746	-5.3057	6.8745	27.955	10.279	-1.7002	10.402	-0.013122	0.30469	1646.3
7.34	735	2.5	NaN	-5.8158	26.049	-2.5469	-173.7	12.228	-4.0651	12.919	-818.02	1057.3	-2.0232	827.36	1112	29.099	30.67	0	1	3.241	3.1666	-27.972	-9.9781	-5.2955	6.8223	27.952	10.325	-2.0544	9.9889	-0.019994	0.3473	1646.3
7.35	736	2.5	NaN	-5.7942	26.059	-2.5364	-173.74	12.243	-4.0392	12.928	-818.03	1057.3	-1.6763	827.43	1111.9	23.649	35.069	0	1	3.2744	3.1996	-27.969	-9.9749	-5.2857	6.7705	27.96	10.343	-2.0113	9.9702	-0.0091418	0.36784	1646.4
7.36	737	2.5	NaN	-5.7663	26.085	-2.5356	-173.78	12.356	-4.1102	12.983	-818.02	1057.3	-1.5301	827.4	1111.9	23.649	28.823	0	1	3.3043	3.2293	-27.965	-9.9706	-5.261	6.7297	27.987	10.454	-1.9567	9.959	0.022276	0.48324	1646.4
7.37	738	2.5	NaN	-5.7376	26.108	-2.5319	-173.82	12.516	-4.2201	13.039	-818.02	1057.3	-1.4615	827.31	1112.1	23.649	32.103	0	1	3.3339	3.2586	-27.96	-9.9661	-5.2327	6.6821	28.014	10.609	-1.8988	9.9407	0.05373	0.64321	1646.3
7.38	739	2.5	NaN	-5.7135	26.121	-2.5261	-173.89	12.623	-4.2342	13.086	-818.04	1057.3	-1.1584	827.23	1112.2	23.649	27.937	0	1	3.2306	3.1563	-27.956	-9.9625	-5.2175	6.6099	28.031	10.713	-1.9869	9.7662	0.074904	0.75093	1646.2
7.39	740	2.5	NaN	-5.6926	26.15	-2.5278	-173.95	12.769	-4.2714	13.154	-818.03	1057.3	-0.90559	827.04	1112.3	23.649	24.005	0	1	3.1754	3.1016	-27.953	-9.9588	-5.2029	6.5419	28.065	10.853	-2.0275	9.6436	0.11241	0.89412	1646.1
7.4	741	2.5	NaN	-5.6669	26.167	-2.5108	-174.06	12.853	-4.2222	13.199	-818.09	1057.3	-0.17255	826.95	1112.4	23.649	50.586	0	1	3.205	3.1309	-27.949	-9.9549	-5.2012	6.406	28.086	10.934	-1.9962	9.5369	0.13677	0.97881	1646
7.41	742	2.5	NaN	-5.6487	26.196	-2.5039	-174.12	12.847	-4.2759	13.241	-818.06	1057.3	0.071202	827.06	1112.4	29.902	53.302	0	1	3.2158	3.1416	-27.945	-9.9514	-5.19	6.3344	28.114	10.929	-1.9742	9.476	0.16876	0.97761	1646.1
7.42	743	2.5	NaN	-5.6334	26.217	-2.4922	-174.17	12.813	-4.3468	13.262	-818.08	1057.3	0.2303	827.24	1112.3	26.968	55.713	0	1	3.1922	3.1183	-27.942	-9.9483	-5.1796	6.2836	28.132	10.898	-1.9874	9.4019	0.18996	0.94982	1646.3
7.43	744	2.5	NaN	-5.6193	26.247	-2.5077	-174.23	12.737	-4.3416	13.358	-818.06	1057.4	0.63913	827.44	1112.2	28.562	60.602	0	1	3.0962	3.0231	-27.94	-9.9461	-5.1765	6.21	28.156	10.828	-2.0803	9.2331	0.21557	0.88195	1646.5
7.44	745	2.5	NaN	-5.6039	26.27	-2.5129	-174.31	12.711	-4.3593	13.429	-818.07	1057.4	1.072	827.53	1112.1	37.791	62.097	0	1	3.05	2.9773	-27.939	-9.9446	-5.1737	6.1171	28.176	10.805	-2.1237	9.0944	0.23694	0.86086	1646.6
7.45	746	2.5	NaN	-5.5922	26.28	-2.5058	-174.39	12.721	-4.3869	13.445	-818.11	1057.3	1.4357	827.53	1112.1	42.098	63.957	0	1	3.0204	2.948	-27.937	-9.9434	-5.1741	6.0295	28.185	10.815	-2.1537	8.9775	0.24795	0.87187	1646.6
7.46	747	2.5	NaN	-5.5846	26.279	-2.494	-174.44	12.72	-4.4021	13.429	-818.13	1057.4	1.7267	827.52	1112.1	41.882	62.239	0	1	2.9578	2.886	-27.936	-9.9418	-5.1771	5.9628	28.183	10.816	-2.2194	8.8487	0.24767	0.87395	1646.6
7.47	748	2.5	NaN	-5.5721	26.268	-2.4805	-174.49	12.699	-4.4373	13.426	-818.16	1057.4	1.951	827.56	1112	39.694	61.23	0	1	2.8545	2.7836	-27.934	-9.9398	-5.1726	5.913	28.171	10.796	-2.3182	8.6965	0.23753	0.85654	1646.7
7.48	749	2.5	NaN	-5.5497	26.253	-2.4852	-174.52	12.639	-4.485	13.495	-818.16	1057.4	2.1901	827.63	1112	38.156	60.664	0	1	2.6586	2.5895	-27.931	-9.9371	-5.1561	5.8715	28.153	10.739	-2.4975	8.461	0.2217	0.80152	1646.7
7.49	750	2.5	NaN	-5.5477	26.228	-2.4605	-174.53	12.583	-4.5234	13.437	-818.19	1057.4	2.3064	827.76	1111.9	37.847	60.745	0	1	2.5156	2.4478	-27.93	-9.9356	-5.1602	5.8588	28.125	10.685	-2.6447	8.3066	0.19561	0.74976	1646.9
7.5	751	2.5	NaN	-5.5342	26.187	-2.4653	-174.53	12.607	-4.6323	13.449	-818.23	1057.3	2.2163	827.74	1111.9	38.391	60.731	0	1	2.387	2.3204	-27.928	-9.9343	-5.1432	5.865	28.086	10.707	-2.7562	8.1854	0.15757	0.77274	1646.9
7.51	752	2.5	NaN	-5.5255	26.151	-2.4765	-174.51	12.599	-4.6823	13.474	-818.23	1057.3	2.2433	827.77	1111.9	38.879	60.532	0	1	2.2241	2.159	-27.926	-9.9316	-5.1345	5.8779	28.05	10.7	-2.9104	8.0369	0.12415	0.76874	1646.9
7.52	753	2.5	NaN	-5.507	26.11	-2.4924	-174.51	12.594	-4.6675	13.517	-818.23	1057.3	2.4249	827.76	1111.9	37.849	58.363	0	1	2.1453	2.0808	-27.923	-9.9289	-5.1209	5.8727	28.009	10.695	-2.9756	7.9535	0.086058	0.76608	1646.9
7.53	754	2.5	NaN	-5.4994	26.063	-2.4809	-174.51	12.626	-4.6768	13.459	-818.27	1057.3	2.4995	827.72	1112	37.321	54.482	0	1	2.1187	2.0545	-27.92	-9.9261	-5.1179	5.8704	27.964	10.725	-2.9993	7.9249	0.044139	0.79851	1646.9
7.54	755	2.5	NaN	-5.4962	26.01	-2.4551	-174.5	12.684	-4.7174	13.341	-818.33	1057.3	2.4612	827.66	1112	33.669	52.91	0	1	2.0725	2.0088	-27.917	-9.9228	-5.1175	5.8776	27.914	10.78	-3.045	7.8864	-0.0025201	0.85759	1646.9
7.55	756	2.5	NaN	-5.4812	25.964	-2.4441	-174.49	12.732	-4.7367	13.274	-818.34	1057.3	2.4605	827.64	1112.1	32.542	50.397	0	1	2.0257	1.9623	-27.913	-9.9194	-5.1048	5.8846	27.87	10.827	-3.0791	7.847	-0.043601	0.90742	1646.9
7.56	757	2.5	NaN	-5.4637	25.939	-2.4384	-174.48	12.756	-4.7224	13.236	-818.3	1057.3	2.5031	827.65	1112.1	31.76	46.499	0	1	2.0368	1.9733	-27.911	-9.9171	-5.0901	5.8891	27.845	10.85	-3.0534	7.8624	-0.066153	0.93284	1646.9
7.57	758	2.5	NaN	-5.4641	25.893	-2.3966	-174.47	12.798	-4.7266	13.05	-818.36	1057.3	2.4617	827.64	1112.1	29.005	41.065	0	1	2.0135	1.9503	-27.909	-9.9146	-5.0956	5.8974	27.801	10.89	-3.0821	7.8477	-0.1078	0.97529	1647
7.58	759	2.5	NaN	-5.5062	25.823	-2.2281	-174.46	12.831	-4.7259	12.396	-818.56	1057.3	2.3561	827.62	1112.2	24.475	30.638	0	1	1.9661	1.9033	-27.906	-9.9121	-5.1568	5.8928	27.732	10.922	-3.1907	7.7961	-0.174	1.0097	1647.1
7.59	760	2.5	NaN	-5.4934	25.787	-2.2266	-174.45	12.858	-4.7248	12.364	-818.56	1057.3	2.2555	827.61	1112.3	23.649	26.205	0	1	1.9403	1.8777	-27.903	-9.9093	-5.1416	5.9066	27.699	10.946	-3.2013	7.7843	-0.20398	1.0364	1647.1
7.6	761	2.5	NaN	-5.4722	25.767	-2.2343	-174.45	12.847	-4.6777	12.38	-818.52	1057.3	2.296	827.66	1112.3	23.649	48.066	0	1	1.85	1.7883	-27.9	-9.906	-5.1212	5.9008	27.679	10.935	-3.2712	7.6891	-0.22101	1.0288	1647.1
7.61	762	2.5	NaN	-5.4658	25.739	-2.2157	-174.45	12.848	-4.6438	12.296	-818.51	1057.3	2.2718	827.71	1112.3	25.699	54.789	0	1	1.6907	1.6304	-27.896	-9.9022	-5.1169	5.9001	27.652	10.936	-3.4263	7.5305	-0.24462	1.034	1647.2
7.62	763	2.5	NaN	-5.4511	25.712	-2.2107	-174.45	12.875	-4.6264	12.261	-818.46	1057.3	2.1405	827.74	1112.3	29.757	59.434	0	1	1.2825	1.226	-27.888	-9.8935	-5.0989	5.9046	27.626	10.962	-3.8163	7.1306	-0.26194	1.0684	1647.2
7.63	764	2.5	NaN	-5.4305	25.696	-2.2162	-174.45	12.901	-4.586	12.275	-818.4	1057.3	2.0901	827.76	1112.3	38.361	61.316	0	1	0.66416	0.61328	-27.875	-9.8806	-5.076	5.9008	27.609	10.988	-4.4118	6.5141	-0.26562	1.1071	1647.1
7.64	765	2.5	NaN	-5.4212	25.682	-2.2003	-174.46	12.923	-4.5128	12.222	-818.38	1057.3	2.1666	827.72	1112.3	39.46	58.094	0	1	0.67982	0.62879	-27.876	-9.8821	-5.0712	5.8867	27.594	11.011	-4.3914	6.5155	-0.28201	1.1288	1647
7.65	766	2.5	NaN	-5.4037	25.657	-2.1886	-174.47	12.982	-4.4619	12.173	-818.33	1057.3	2.0529	827.62	1112.3	35.737	47.641	0	1	0.67354	0.62257	-27.877	-9.8831	-5.0514	5.8799	27.57	11.069	-4.3779	6.5025	-0.30765	1.1862	1646.9
7.66	767	2.5	NaN	-5.3742	25.642	-2.221	-174.47	13	-4.4396	12.28	-818.24	1057.3	1.9433	827.58	1112.3	30.86	45.604	0	1	0.63656	0.58593	-27.877	-9.8835	-5.0144	5.8852	27.556	11.087	-4.3778	6.4712	-0.32167	1.2032	1646.8
7.67	768	2.5	NaN	-5.3613	25.613	-2.2202	-174.48	12.97	-4.3639	12.274	-818.23	1057.3	1.995	827.56	1112.3	27.005	38.654	0	1	0.62287	0.57236	-27.88	-9.8856	-5.0035	5.877	27.525	11.058	-4.3806	6.4494	-0.35433	1.1722	1646.7
7.68	769	2.5	NaN	-5.3594	25.582	-2.1993	-174.5	12.891	-4.296	12.186	-818.24	1057.3	2.0615	827.68	1112.2	24.946	46.862	0	1	0.61257	0.56215	-27.881	-9.8874	-5.007	5.8478	27.491	10.982	-4.3944	6.41	-0.39059	1.0947	1646.9
7.69	770	2.5	NaN	-5.3464	25.548	-2.1992	-174.54	12.772	-4.2139	12.169	-818.21	1057.3	2.097	827.85	1112	32.887	55.356	0	1	0.60368	0.55335	-27.882	-9.8878	-4.9958	5.8156	27.452	10.869	-4.3922	6.3689	-0.43027	0.98094	1647
7.7	771	2.5	NaN	-5.339	25.518	-2.1904	-174.56	12.716	-4.1532	12.129	-818.2	1057.3	2.075	827.9	1111.9	37.682	57.961	0	1	0.61359	0.56316	-27.883	-9.8891	-4.989	5.7934	27.419	10.816	-4.3754	6.3565	-0.46436	0.92673	1647
7.71	772	2.5	NaN	-5.3356	25.497	-2.1784	-174.58	12.717	-4.1101	12.077	-818.2	1057.3	2.0227	827.85	1111.9	38.204	57.891	0	1	0.65066	0.5999	-27.886	-9.8916	-4.9856	5.765	27.397	10.816	-4.3349	6.3649	-0.48826	0.9248	1647
7.72	773	2.5	NaN	-5.3297	25.484	-2.177	-174.63	12.725	-4.0629	12.055	-818.18	1057.3	1.986	827.81	1111.9	36.526	57.886	0	1	0.66208	0.61121	-27.887	-9.8933	-4.9792	5.7222	27.385	10.824	-4.3171	6.3334	-0.50255	0.93094	1646.9
7.73	774	2.5	NaN	-5.3209	25.473	-2.1825	-174.67	12.734	-4.014	12.062	-818.15	1057.3	1.9627	827.8	1111.9	37.377	55.093	0	1	0.68572	0.63463	-27.89	-9.8959	-4.9693	5.6802	27.375	10.832	-4.2836	6.3149	-0.51535	0.93642	1646.9
7.74	775	2.5	NaN	-5.3033	25.458	-2.1967	-174.7	12.766	-3.9997	12.114	-818.13	1057.2	1.8385	827.76	1111.9	32.889	51.482	0	1	0.74482	0.6932	-27.895	-9.9006	-4.9456	5.6548	27.362	10.862	-4.2008	6.348	-0.53297	0.96149	1646.8
7.75	776	2.5	NaN	-5.2948	25.45	-2.2069	-174.67	12.872	-4.097	12.146	-818.12	1057.2	1.3098	827.63	1112.1	31.452	51.701	0	1	0.77006	0.71821	-27.898	-9.9044	-4.9176	5.706	27.36	10.962	-4.1475	6.4242	-0.53838	1.058	1646.7
7.76	777	2.5	NaN	-5.2921	25.455	-2.1828	-174.7	12.895	-4.07	12.077	-818.1	1057.2	1.181	827.76	1112.1	30.7	50.569	0	1	0.79564	0.74355	-27.902	-9.9077	-4.9128	5.6808	27.364	10.987	-4.1172	6.4243	-0.53817	1.0792	1646.8
7.77	778	2.5	NaN	-5.2886	25.465	-2.1969	-174.7	12.972	-4.0993	12.125	-818.07	1057.2	0.90957	827.78	1112.1	28.765	46.405	0	1	0.86068	0.808	-27.904	-9.9104	-4.8982	5.6897	27.376	11.062	-4.0375	6.4977	-0.52886	1.1515	1646.8
7.78	779	2.5	NaN	-5.2909	25.469	-2.1853	-174.68	13.082	-4.14	12.098	-818.09	1057.2	0.58399	827.75	1112.2	24.558	36.738	0	1	0.94158	0.88816	-27.907	-9.9128	-4.8901	5.72	27.384	11.167	-3.9485	6.6081	-0.52291	1.254	1646.8
7.79	780	2.5	NaN	-5.2757	25.488	-2.2051	-174.67	13.202	-4.1552	12.197	-818.05	1057.2	0.33878	827.7	1112.3	23.649	39.73	0	1	1.0637	1.0091	-27.909	-9.9148	-4.8629	5.7436	27.408	11.281	-3.7993	6.7528	-0.50047	1.3665	1646.7
7.8	781	2.5	NaN	-5.2634	25.519	-2.2212	-174.69	13.301	-4.0855	12.288	-818.02	1057.2	0.33413	827.73	1112.4	23.649	27.625	0	1	1.1747	1.1191	-27.912	-9.9175	-4.8472	5.7284	27.442	11.378	-3.6726	6.8475	-0.4696	1.4606	1646.7
7.81	782	2.5	NaN	-5.2697	25.549	-2.1942	-174.71	13.407	-3.9915	12.231	-818.06	1057.2	0.37664	827.81	1112.5	23.649	32.672	0	1	1.2731	1.2167	-27.914	-9.9204	-4.8571	5.6993	27.473	11.483	-3.5839	6.9159	-0.44116	1.563	1646.8
7.82	783	2.5	NaN	-5.2651	25.582	-2.188	-174.7	13.574	-4.0293	12.246	-818.06	1057.2	0.045981	827.78	1112.6	23.649	31.868	0	1	1.3323	1.2753	-27.916	-9.9219	-4.8404	5.7227	27.513	11.643	-3.5081	6.998	-0.40318	1.7211	1646.8
7.83	784	2.5	NaN	-5.2564	25.622	-2.2062	-174.7	13.65	-4.0401	12.345	-818.03	1057.2	-0.17307	827.96	1112.7	23.649	24.005	0	1	1.3915	1.3339	-27.917	-9.9234	-4.8206	5.7388	27.555	11.717	-3.4292	7.0728	-0.36215	1.7936	1647
7.84	785	2.5	NaN	-5.2434	25.699	-2.1966	-174.7	13.745	-3.9682	12.388	-818	1057.2	-0.2275	828.16	1112.7	23.649	35.697	0	1	1.4528	1.3947	-27.919	-9.9249	-4.8043	5.7387	27.631	11.813	-3.3516	7.1334	-0.28798	1.8884	1647.1
7.85	786	2.5	NaN	-5.2486	25.732	-2.1941	-174.71	13.834	-3.9212	12.395	-818.05	1057.2	-0.28227	828.27	1112.8	23.649	24.005	0	1	1.5383	1.4795	-27.92	-9.926	-4.8074	5.7317	27.666	11.9	-3.2691	7.2112	-0.25358	1.9736	1647.3
7.86	787	2.5	NaN	-5.2478	25.765	-2.1874	-174.72	13.908	-3.8678	12.415	-818.12	1057.1	-0.29761	828.4	1112.8	23.649	31.152	0	1	1.6057	1.5462	-27.921	-9.9269	-4.8054	5.7192	27.701	11.972	-3.1996	7.2655	-0.21993	2.0448	1647.5
7.87	788	2.5	NaN	-5.196	25.82	-2.294	-174.71	14.017	-3.8614	12.841	-818.01	1057.1	-0.49425	828.46	1112.9	23.649	24.971	0	1	1.5612	1.5022	-27.92	-9.9261	-4.7319	5.7491	27.76	12.076	-3.1707	7.2513	-0.15979	2.1504	1647.5
7.88	789	2.5	NaN	-5.1576	25.876	-2.376	-174.7	14.125	-3.8734	13.169	-817.92	1057.1	-0.73152	828.53	1113	23.649	24.005	0	1	1.5543	1.4952	-27.918	-9.9237	-4.6739	5.7794	27.821	12.18	-3.1196	7.2747	-0.097117	2.2568	1647.5
7.89	790	2.5	NaN	-5.1531	25.93	-2.3811	-174.71	14.196	-3.854	13.225	-817.96	1057.1	-0.85234	828.72	1113	23.649	24.005	0	1	1.5692	1.5101	-27.914	-9.9202	-4.6633	5.7781	27.875	12.25	-3.094	7.2882	-0.038816	2.3301	1647.7
7.9	791	2.5	NaN	-5.1398	25.988	-2.3914	-174.73	14.231	-3.8054	13.312	-818.01	1057.1	-0.87872	829	1113.1	23.649	24.005	0	1	1.514	1.4553	-27.91	-9.9157	-4.6461	5.765	27.934	12.286	-3.1321	7.2204	0.023751	2.3698	1648
7.91	792	2.5	NaN	-5.1137	26.032	-2.4089	-174.73	14.24	-3.7798	13.424	-818.01	1057.1	-0.89924	829.22	1113.1	23.649	24.005	0	1	1.5006	1.4421	-27.904	-9.9105	-4.6155	5.7638	27.978	12.294	-3.1149	7.2059	0.073639	2.3834	1648.2
7.92	793	2.5	NaN	-5.1064	26.079	-2.4107	-174.75	14.249	-3.7542	13.461	-818.05	1057.1	-0.89457	829.44	1113.1	23.649	24.005	0	1	1.5302	1.4714	-27.898	-9.9043	-4.6071	5.7519	28.026	12.302	-3.0769	7.2233	0.12726	2.3982	1648.5
7.93	794	60	NaN	-5.0644	26.164	-2.4318	-174.77	14.314	-3.7819	13.618	-818.06	1057.1	-1.0669	829.69	1113.2	23.649	24.005	0	1	1.624	1.5644	-27.893	-9.899	-4.5538	5.7414	28.113	12.365	-2.9297	7.3058	0.22003	2.4662	1648.8
7.94	795	60	NaN	-5.0482	26.201	-2.4258	-174.79	14.269	-3.67	13.633	-818.12	1057.1	-0.74793	829.94	1113.1	23.649	24.005	0	1	1.7205	1.66	-27.888	-9.8937	-4.5483	5.7064	28.147	12.323	-2.8277	7.3664	0.25943	2.429	1649.1
7.95	796	60	NaN	-5.0387	26.243	-2.4227	-174.81	14.29	-3.6449	13.652	-818.16	1057.1	-0.67186	830.07	1113.1	23.649	24.005	0	1	1.6928	1.6325	-27.88	-9.8861	-4.5407	5.686	28.188	12.345	-2.848	7.3185	0.30838	2.4585	1649.2
7.96	797	60	NaN	-5.0226	26.288	-2.4278	-174.84	14.399	-3.677	13.7	-818.23	1057.2	-0.72857	830.17	1113.2	23.649	25.098	0	1	1.665	1.605	-27.872	-9.8784	-4.521	5.6567	28.236	12.452	-2.856	7.2618	0.36341	2.5732	1649.4
7.97	798	60	0	-5.0061	26.331	-2.4385	-174.88	14.523	-3.6968	13.754	-818.3	1057.2	-0.72838	830.29	1113.3	23.649	28.956	0	1	1.6373	1.5775	-27.865	-9.8708	-4.5028	5.6192	28.281	12.573	-2.8655	7.1967	0.41594	2.7024	1649.6
7.98	799	60	NaN	-5.0013	26.367	-2.4483	-174.91	14.582	-3.6548	13.775	-818.36	1057.2	-0.55478	830.42	1113.3	23.649	32.857	0	1	1.6754	1.6152	-27.86	-9.8656	-4.5034	5.5867	28.315	12.633	-2.828	7.202	0.45574	2.7678	1649.8
7.99	800	60	NaN	-5.0014	26.4	-2.4542	-174.93	14.682	-3.6577	13.778	-818.42	1057.2	-0.52506	830.53	1113.4	23.649	34.588	0	1	1.7197	1.6592	-27.856	-9.8625	-4.5044	5.5698	28.35	12.732	-2.7847	7.229	0.49397	2.8696	1650
8	801	60	NaN	-5.0033	26.437	-2.4514	-174.91	14.783	-3.6584	13.759	-818.47	1057.2	-0.53235	830.64	1113.4	23.649	35.086	0	1	1.7641	1.7032	-27.856	-9.8624	-4.5067	5.5842	28.389	12.831	-2.7427	7.2873	0.53255	2.9686	1650.1
8.01	802	60	NaN	-5.0021	26.473	-2.4571	-174.92	14.934	-3.6901	13.775	-818.5	1057.2	-0.59949	830.66	1113.6	23.649	35.295	0	1	1.7314	1.6708	-27.859	-9.8646	-4.5027	5.5789	28.429	12.978	-2.7713	7.2497	0.57045	3.1131	1650.2
8.02	803	60	NaN	-5.025	26.505	-2.3888	-174.98	15.075	-3.675	13.524	-818.62	1057.3	-0.42027	830.77	1113.7	23.649	35.134	0	1	1.6813	1.6211	-27.861	-9.8673	-4.5406	5.5075	28.464	13.116	-2.8593	7.1287	0.60222	3.2489	1650.4
8.03	804	60	NaN	-5.0473	26.539	-2.311	-175.05	15.185	-3.6348	13.251	-818.74	1057.3	-0.10576	830.97	1113.8	23.649	34.195	0	1	1.6135	1.554	-27.858	-9.8642	-4.5835	5.4163	28.499	13.225	-2.9699	6.9703	0.64112	3.3605	1650.7
8.04	805	60	NaN	-5.0034	26.587	-2.4087	-175.05	15.29	-3.6901	13.648	-818.64	1057.3	-0.16686	831.06	1113.9	23.649	34.874	0	1	1.5951	1.5357	-27.854	-9.8599	-4.5236	5.4261	28.552	13.325	-2.9285	6.9618	0.69806	3.4653	1650.7
8.05	806	60	NaN	-5.0414	26.589	-2.2871	-175.08	15.304	-3.7021	13.215	-818.83	1057.4	-0.046531	831.31	1113.9	23.649	34.052	0	1	1.6838	1.6236	-27.849	-9.855	-4.581	5.3812	28.552	13.341	-2.8971	7.0048	0.70261	3.4864	1651.2
8.06	807	60	NaN	-5.0387	26.618	-2.2762	-175.09	15.375	-3.7467	13.196	-818.88	1057.4	0.014045	831.49	1114	23.649	34.918	0	1	1.5885	1.5291	-27.846	-9.8523	-4.581	5.3653	28.583	13.41	-2.9926	6.8944	0.73663	3.5582	1651.4
8.07	808	60	NaN	-5.0361	26.637	-2.2766	-175.13	15.412	-3.748	13.206	-818.93	1057.4	0.20201	831.64	1114.1	23.649	33.585	0	1	1.4623	1.4042	-27.844	-9.8503	-4.5847	5.3244	28.603	13.445	-3.1223	6.7286	0.75859	3.5949	1651.6
8.08	809	60	NaN	-5.0337	26.648	-2.2824	-175.17	15.414	-3.7385	13.232	-818.97	1057.4	0.40815	831.77	1114.1	23.649	34.24	0	1	1.4095	1.3518	-27.843	-9.8486	-4.5886	5.2795	28.615	13.448	-3.179	6.6314	0.77208	3.5991	1651.8
8.09	810	60	NaN	-5.0281	26.665	-2.2981	-175.19	15.412	-3.769	13.294	-818.99	1057.4	0.49523	831.89	1114.1	23.649	42.978	0	1	1.3619	1.3046	-27.841	-9.8469	-4.584	5.253	28.631	13.446	-3.2221	6.5576	0.79058	3.5991	1651.9
8.1	811	60	NaN	-5.0365	26.689	-2.2907	-175.22	15.429	-3.854	13.228	-819.07	1057.4	0.47146	832.01	1114.2	24.173	54.888	0	1	1.3195	1.2627	-27.839	-9.8451	-4.5938	5.2177	28.656	13.462	-3.2743	6.4803	0.81695	3.6169	1652.1
8.11	812	60	NaN	-5.0283	26.712	-2.3161	-175.24	15.445	-3.9213	13.303	-819.09	1057.4	0.37797	832.02	1114.2	35.025	59.345	0	1	1.2619	1.2056	-27.837	-9.8429	-4.5798	5.2064	28.681	13.476	-3.3178	6.412	0.84379	3.6332	1652.1
8.12	813	60	NaN	-5.0266	26.74	-2.3176	-175.27	15.429	-3.9622	13.297	-819.11	1057.4	0.36397	832.09	1114.2	37.894	60.918	0	1	1.1854	1.1297	-27.835	-9.8407	-4.5778	5.1815	28.708	13.462	-3.3925	6.3113	0.87282	3.6209	1652.2
8.13	814	60	NaN	-5.0287	26.769	-2.3179	-175.31	15.398	-3.9645	13.274	-819.14	1057.5	0.46544	832.15	1114.1	37.77	61.515	0	1	1.0521	0.99768	-27.833	-9.8394	-4.5843	5.138	28.735	13.432	-3.5322	6.1357	0.90155	3.5927	1652.3
8.14	815	60	NaN	-5.0287	26.807	-2.3285	-175.35	15.363	-3.9708	13.277	-819.16	1057.5	0.54064	832.19	1114.1	37.699	61.216	0	1	0.95963	0.90605	-27.833	-9.8395	-4.5868	5.0967	28.772	13.398	-3.6272	6.0028	0.93805	3.5586	1652.4
8.15	816	60	NaN	-5.0234	26.859	-2.3476	-175.37	15.321	-4.018	13.315	-819.15	1057.5	0.47159	832.24	1114.1	37.066	61.405	0	1	0.89229	0.83932	-27.834	-9.8401	-4.5778	5.0772	28.824	13.357	-3.6855	5.9165	0.9894	3.5169	1652.4
8.16	817	60	NaN	-5.0299	26.895	-2.3537	-175.42	15.217	-3.9311	13.306	-819.19	1057.5	0.84472	832.39	1114	36.701	61.266	0	1	0.85164	0.79904	-27.834	-9.8402	-4.5976	5.0078	28.853	13.259	-3.7459	5.8068	1.019	3.4186	1652.6
8.17	818	60	NaN	-5.0288	26.925	-2.3712	-175.43	15.188	-3.964	13.359	-819.2	1057.5	0.77333	832.42	1114	36.649	61.124	0	1	0.83643	0.78397	-27.834	-9.84	-4.5922	5.0031	28.883	13.23	-3.7558	5.7871	1.0486	3.3904	1652.6
8.18	819	60	NaN	-5.0233	26.961	-2.3979	-175.46	15.173	-3.9812	13.442	-819.19	1057.5	0.75238	832.46	1113.9	36.353	60.781	0	1	0.84233	0.78982	-27.834	-9.8396	-4.5831	4.9839	28.918	13.216	-3.7408	5.7737	1.0843	3.3765	1652.7
8.19	820	60	NaN	-5.0238	27.001	-2.4183	-175.5	15.181	-3.9871	13.493	-819.21	1057.5	0.77047	832.5	1113.9	35.988	60.453	0	1	0.85139	0.79879	-27.833	-9.8391	-4.5824	4.9385	28.957	13.225	-3.7311	5.7373	1.1239	3.3858	1652.7
8.2	821	60	NaN	-5.0327	27.036	-2.4252	-175.56	15.223	-3.9918	13.489	-819.26	1057.5	0.77482	832.5	1113.9	35.641	59.952	0	1	0.87259	0.8198	-27.833	-9.8385	-4.5917	4.8765	28.992	13.267	-3.7191	5.6963	1.1599	3.4283	1652.8
8.21	822	60	NaN	-5.0412	27.057	-2.4263	-175.62	15.299	-3.9859	13.475	-819.3	1057.5	0.7607	832.46	1114	34.359	55.092	0	1	1.0495	0.99513	-27.833	-9.8387	-4.6002	4.8186	29.014	13.341	-3.5506	5.8137	1.1816	3.5027	1652.8
8.22	823	60	NaN	-5.0435	27.089	-2.4336	-175.68	15.449	-3.9478	13.482	-819.35	1057.5	0.74474	832.38	1114.1	32.537	48.42	0	1	1.1405	1.0852	-27.833	-9.839	-4.6017	4.7591	29.052	13.486	-3.4613	5.8443	1.2189	3.6472	1652.8
8.23	824	60	NaN	-5.0405	27.114	-2.437	-175.74	15.569	-3.8928	13.5	-819.37	1057.5	0.79621	832.3	1114.3	28.977	46.867	0	1	1.1479	1.0926	-27.833	-9.8395	-4.5998	4.7054	29.081	13.602	-3.4519	5.7979	1.2475	3.762	1652.7
8.24	825	60	NaN	-5.0392	27.132	-2.4389	-175.78	15.658	-3.8717	13.517	-819.39	1057.5	0.76095	832.29	1114.4	28.334	44.342	0	1	1.2692	1.2128	-27.834	-9.8397	-4.5967	4.6665	29.102	13.687	-3.3275	5.8793	1.2686	3.8473	1652.7
8.25	826	60	NaN	-5.0347	27.148	-2.4442	-175.82	15.738	-3.8615	13.546	-819.42	1057.6	0.7035	832.34	1114.5	26.884	46.911	0	1	1.3795	1.3221	-27.834	-9.8396	-4.5892	4.6257	29.122	13.764	-3.2097	5.9478	1.2883	3.9242	1652.8
8.26	827	60	NaN	-5.0218	27.164	-2.4561	-175.88	15.805	-3.8147	13.602	-819.45	1057.6	0.78097	832.47	1114.6	29.972	53.875	0	1	1.4681	1.4099	-27.833	-9.839	-4.5771	4.5649	29.143	13.827	-3.109	5.9748	1.3095	3.9879	1652.9
8.27	828	60	NaN	-5.007	27.177	-2.4715	-175.94	15.754	-3.6946	13.667	-819.46	1057.6	1.1742	832.71	1114.5	36.046	58.761	0	1	1.5392	1.4803	-27.833	-9.8385	-4.5738	4.4897	29.151	13.779	-3.0346	5.97	1.3189	3.9402	1653.2
8.28	829	60	NaN	-5.0065	27.178	-2.4883	-175.97	15.801	-3.7293	13.706	-819.47	1057.6	1.0889	832.72	1114.6	37.649	59.651	0	1	1.5908	1.5314	-27.832	-9.8382	-4.5689	4.4711	29.157	13.823	-2.9782	6.0025	1.3243	3.9847	1653.2
8.29	830	60	NaN	-5.0046	27.178	-2.4818	-176	15.862	-3.7793	13.676	-819.52	1057.6	0.96242	832.78	1114.8	37.748	59.627	0	1	1.7619	1.701	-27.833	-9.839	-4.5638	4.438	29.16	13.881	-2.8019	6.139	1.3268	4.0415	1653.3
8.3	831	60	NaN	-5.0054	27.177	-2.4777	-176.04	15.898	-3.8154	13.653	-819.57	1057.6	0.90067	832.86	1114.8	37.392	59.346	0	1	1.899	1.8369	-27.834	-9.8396	-4.5633	4.4052	29.162	13.914	-2.6642	6.2421	1.3279	4.0741	1653.5
8.31	832	60	NaN	-5.0025	27.179	-2.4878	-176.07	15.888	-3.809	13.687	-819.58	1057.6	0.98297	832.99	1114.8	37.235	59.24	0	1	1.9625	1.8997	-27.834	-9.8397	-4.5621	4.3726	29.164	13.903	-2.5996	6.2724	1.3302	4.0634	1653.6
8.32	833	60	NaN	-4.9864	27.187	-2.5055	-176.1	15.833	-3.7459	13.779	-819.55	1057.6	1.2279	833.18	1114.8	37.394	59.236	0	1	2.0002	1.9371	-27.835	-9.8408	-4.5513	4.3327	29.17	13.85	-2.5511	6.2698	1.3355	4.0089	1653.8
8.33	834	60	NaN	-4.9854	27.194	-2.4962	-176.1	15.77	-3.7138	13.74	-819.55	1057.6	1.3472	833.34	1114.7	38.038	59.296	0	1	2.022	1.9587	-27.837	-9.843	-4.5558	4.3296	29.174	13.79	-2.5338	6.2883	1.3373	3.9472	1653.9
8.34	835	60	NaN	-4.9912	27.187	-2.4781	-176.1	15.765	-3.8019	13.679	-819.57	1057.6	1.1192	833.43	1114.8	38.313	59.061	0	1	2.0751	2.0113	-27.839	-9.8452	-4.5558	4.3353	29.169	13.783	-2.4807	6.3467	1.33	3.9375	1654
8.35	836	60	NaN	-4.9907	27.182	-2.4727	-176.1	15.714	-3.8528	13.682	-819.57	1057.6	1.009	833.56	1114.8	38.384	58.038	0	1	2.1164	2.0523	-27.842	-9.8482	-4.5515	4.3403	29.164	13.732	-2.4351	6.3926	1.3216	3.8843	1654.2
8.36	837	60	NaN	-4.9882	27.18	-2.4743	-176.1	15.618	-3.8572	13.707	-819.56	1057.6	1.0264	833.74	1114.7	37.339	53.4	0	1	2.1349	2.0705	-27.847	-9.8531	-4.5488	4.3434	29.158	13.639	-2.4139	6.4139	1.3112	3.7859	1654.3
8.37	838	60	NaN	-4.9885	27.169	-2.4703	-176.09	15.496	-3.8403	13.704	-819.57	1057.6	1.08	833.92	1114.6	33.818	46.781	0	1	2.1738	2.1091	-27.851	-9.8572	-4.5511	4.3452	29.145	13.52	-2.3773	6.4543	1.2938	3.6629	1654.5
8.38	839	60	NaN	-4.991	27.136	-2.448	-176.09	15.366	-3.8331	13.652	-819.63	1057.6	1.0702	834.05	1114.6	30.71	44.404	0	1	2.1779	2.1132	-27.855	-9.8613	-4.5551	4.348	29.11	13.392	-2.3772	6.4611	1.2543	3.5308	1654.7
8.39	840	60	NaN	-4.9789	27.131	-2.4723	-176.05	15.282	-3.8823	13.751	-819.58	1057.6	0.85889	834.06	1114.5	28.396	38.424	0	1	2.0554	1.9918	-27.86	-9.8658	-4.5322	4.392	29.104	13.309	-2.4768	6.3838	1.244	3.4434	1654.7
8.4	841	60	NaN	-4.9784	27.117	-2.456	-176.05	15.147	-3.8696	13.698	-819.59	1057.6	0.88674	834.14	1114.5	27.792	43.751	0	1	1.933	1.8705	-27.864	-9.8703	-4.5345	4.3916	29.087	13.177	-2.6015	6.2621	1.2224	3.3064	1654.7
8.41	842	60	NaN	-4.9807	27.108	-2.4422	-176.04	14.99	-3.8655	13.645	-819.57	1057.6	0.88371	834.24	1114.4	28.355	50.133	0	1	1.8106	1.7492	-27.869	-9.8748	-4.5386	4.398	29.075	13.023	-2.728	6.1472	1.2062	3.1478	1654.8
8.42	843	60	NaN	-4.9816	27.101	-2.4388	-176.01	14.804	-3.8888	13.625	-819.54	1057.6	0.76499	834.3	1114.3	34.296	57.585	0	1	1.6881	1.6279	-27.873	-9.8793	-4.536	4.432	29.066	12.839	-2.8479	6.0599	1.1926	2.9601	1654.9
8.43	844	60	NaN	-4.9802	27.087	-2.4363	-175.96	14.586	-3.9159	13.614	-819.51	1057.6	0.60113	834.28	1114.3	39.724	60.561	0	1	1.5657	1.5066	-27.878	-9.8838	-4.5294	4.4863	29.05	12.623	-2.9637	5.9929	1.1722	2.7394	1654.8
8.44	845	60	NaN	-4.98	27.064	-2.4251	-175.93	14.397	-3.8647	13.564	-819.51	1057.6	0.67485	834.29	1114.2	40.992	61.193	0	1	1.4432	1.3852	-27.882	-9.8883	-4.5335	4.512	29.025	12.436	-3.0902	5.8973	1.143	2.5472	1654.8
8.45	846	60	NaN	-4.9769	27.047	-2.4177	-175.91	14.179	-3.8065	13.532	-819.5	1057.6	0.78881	834.33	1114.1	41.713	61.343	0	1	1.3208	1.2639	-27.887	-9.8929	-4.5354	4.5308	29.005	12.221	-3.2146	5.7947	1.1178	2.3282	1654.8
8.46	847	60	NaN	-4.9749	27.023	-2.411	-175.9	13.968	-3.8252	13.5	-819.5	1057.6	0.6757	834.36	1114.1	39.631	61.101	0	1	1.2104	1.1545	-27.891	-9.8971	-4.5306	4.5453	28.979	12.013	-3.3203	5.6997	1.0874	2.1155	1654.9
8.47	848	60	NaN	-4.977	26.999	-2.406	-175.88	13.766	-3.8584	13.466	-819.49	1057.6	0.51578	834.31	1114	39.608	60.89	0	1	1.2029	1.1471	-27.894	-9.8995	-4.5284	4.5683	28.953	11.812	-3.3254	5.7154	1.0597	1.9123	1654.8
8.48	849	60	NaN	-4.9793	26.975	-2.3991	-175.84	13.54	-3.8889	13.427	-819.47	1057.6	0.34397	834.2	1114	40.663	60.649	0	1	1.2121	1.1562	-27.897	-9.9025	-4.526	4.6114	28.927	11.587	-3.3139	5.7676	1.0308	1.6843	1654.7
8.49	850	60	NaN	-4.974	26.943	-2.385	-175.78	13.254	-3.944	13.38	-819.41	1057.6	0.06127	834.07	1113.9	40.559	60.746	0	1	1.2349	1.1788	-27.9	-9.9059	-4.5125	4.6793	28.894	11.302	-3.2776	5.8581	0.99447	1.3965	1654.5
8.5	851	60	NaN	-4.9758	26.92	-2.3832	-175.73	13.102	-3.9415	13.362	-819.39	1057.6	-0.033491	833.91	1113.9	39.37	60.706	0	1	1.3029	1.2461	-27.903	-9.9086	-4.5116	4.7385	28.871	11.151	-3.2087	5.9847	0.96827	1.2423	1654.3
8.51	852	60	NaN	-4.9804	26.891	-2.3621	-175.7	12.921	-3.9168	13.272	-819.39	1057.6	-0.019241	833.83	1113.8	38.76	60.488	0	1	1.3738	1.3164	-27.905	-9.9113	-4.5198	4.7642	28.837	10.975	-3.146	6.0806	0.93178	1.0638	1654.2
8.52	853	60	NaN	-4.9819	26.862	-2.3444	-175.7	12.731	-3.951	13.201	-819.34	1057.6	-0.22815	833.71	1113.6	37.947	60.393	0	1	1.4808	1.4225	-27.909	-9.9149	-4.5165	4.7657	28.804	10.789	-3.0356	6.1881	0.89537	0.87411	1654.1
8.53	854	60	NaN	-4.9791	26.836	-2.3406	-175.69	12.593	-3.9806	13.187	-819.27	1057.6	-0.41911	833.56	1113.6	39.491	60.431	0	1	1.5628	1.5037	-27.913	-9.9191	-4.5075	4.777	28.776	10.653	-2.9446	6.2808	0.86297	0.73396	1653.8
8.54	855	60	NaN	-4.9762	26.812	-2.3444	-175.64	12.55	-3.9606	13.2	-819.23	1057.6	-0.41955	833.34	1113.5	39.481	59.791	0	1	1.622	1.5624	-27.918	-9.9238	-4.504	4.8362	28.751	10.612	-2.882	6.3986	0.8328	0.68795	1653.6
8.55	856	60	NaN	-4.9845	26.781	-2.3247	-175.5	12.595	-3.9506	13.114	-819.23	1057.6	-0.46037	832.98	1113.5	39.023	58.545	0	1	1.609	1.5495	-27.922	-9.9283	-4.5138	4.9721	28.72	10.656	-2.9048	6.5216	0.79765	0.72768	1653.2
8.56	857	60	NaN	-4.9873	26.76	-2.3186	-175.46	12.61	-3.934	13.06	-819.18	1057.6	-0.49852	832.69	1113.5	39.462	57.36	0	1	1.6037	1.5442	-27.927	-9.9327	-4.517	5.006	28.7	10.67	-2.9134	6.5502	0.77298	0.7376	1652.9
8.57	858	60	NaN	-4.9857	26.725	-2.3198	-175.43	12.62	-3.9202	13.037	-819.11	1057.5	-0.55037	832.42	1113.5	39.287	55.37	0	1	1.6111	1.5515	-27.931	-9.9371	-4.5143	5.0455	28.665	10.68	-2.9033	6.597	0.73431	0.7425	1652.5
8.58	859	60	NaN	-4.9558	26.702	-2.399	-175.4	12.637	-3.8941	13.314	-818.97	1057.5	-0.5457	832.21	1113.5	36.5	52.746	0	1	1.5626	1.5035	-27.934	-9.9401	-4.4749	5.0834	28.643	10.696	-2.9123	6.5869	0.70902	0.75557	1652.2
8.59	860	60	NaN	-4.9224	26.681	-2.4914	-175.37	12.648	-3.8366	13.638	-818.81	1057.5	-0.44734	832.06	1113.4	36.283	50.653	0	1	1.5065	1.4479	-27.937	-9.943	-4.4335	5.1153	28.622	10.707	-2.927	6.5632	0.68491	0.76382	1651.9
8.6	861	60	NaN	-4.92	26.644	-2.5007	-175.34	12.647	-3.7526	13.64	-818.74	1057.4	-0.29837	831.96	1113.3	36.758	51.068	0	1	1.3747	1.3174	-27.942	-9.9478	-4.4363	5.1431	28.582	10.708	-3.0615	6.4605	0.64053	0.76024	1651.7
8.61	862	60	NaN	-4.9139	26.619	-2.5184	-175.3	12.723	-3.7546	13.678	-818.67	1057.4	-0.3909	831.79	1113.4	37.791	50.227	0	1	1.2783	1.2218	-27.947	-9.9526	-4.4255	5.1871	28.56	10.781	-3.1472	6.4089	0.61351	0.82886	1651.5
8.62	863	60	NaN	-4.9273	26.58	-2.5018	-175.28	12.81	-3.7412	13.571	-818.67	1057.4	-0.4277	831.64	1113.4	36.72	51.781	0	1	1.245	1.1888	-27.951	-9.9573	-4.4413	5.2052	28.524	10.866	-3.1963	6.3941	0.5728	0.90869	1651.3
8.63	864	60	NaN	-4.9319	26.543	-2.4947	-175.26	12.937	-3.7814	13.523	-818.65	1057.4	-0.61656	831.47	1113.5	36.718	54.509	0	1	1.1339	1.0788	-27.956	-9.9621	-4.4409	5.2264	28.491	10.989	-3.307	6.3052	0.53484	1.0264	1651.1
8.64	865	60	NaN	-4.9299	26.505	-2.5003	-175.24	13.086	-3.7924	13.521	-818.57	1057.4	-0.74067	831.31	1113.6	38.532	60.112	0	1	1.0288	0.97459	-27.963	-9.9688	-4.4346	5.251	28.457	11.134	-3.4058	6.2256	0.49445	1.1649	1650.9
8.65	866	60	NaN	-4.9264	26.466	-2.51	-175.22	13.231	-3.7616	13.53	-818.48	1057.3	-0.75296	831.2	1113.7	39.631	62.4	0	1	0.97324	0.91953	-27.974	-9.98	-4.4303	5.276	28.421	11.275	-3.4571	6.1955	0.44749	1.2954	1650.7
8.66	867	60	NaN	-4.9252	26.429	-2.5101	-175.2	13.346	-3.7665	13.519	-818.44	1057.3	-0.83375	831.14	1113.7	40.575	62.748	0	1	0.97021	0.91652	-27.98	-9.9861	-4.4267	5.2979	28.386	11.389	-3.4565	6.2144	0.40619	1.4031	1650.6
8.67	868	60	NaN	-4.9329	26.386	-2.5134	-175.19	13.483	-3.7621	13.484	-818.42	1057.3	-0.8629	831	1113.7	40.33	62.436	0	1	0.98497	0.93115	-27.985	-9.9905	-4.4345	5.3081	28.346	11.523	-3.4496	6.2392	0.36173	1.5323	1650.5
8.68	869	60	NaN	-4.9359	26.349	-2.5075	-175.19	13.58	-3.7188	13.445	-818.38	1057.3	-0.77645	830.96	1113.8	39.753	61.698	0	1	0.93704	0.88366	-27.988	-9.9941	-4.4419	5.3066	28.311	11.618	-3.5048	6.1903	0.32337	1.6237	1650.4
8.69	870	60	NaN	-4.9407	26.299	-2.5013	-175.16	13.67	-3.7024	13.404	-818.32	1057.3	-0.81659	831.06	1113.8	39.674	60.852	0	1	0.86655	0.81381	-27.991	-9.9973	-4.4467	5.3307	28.262	11.707	-3.5802	6.1445	0.27092	1.7096	1650.4
8.7	871	60	NaN	-4.9418	26.25	-2.4984	-175.13	13.749	-3.6994	13.375	-818.26	1057.2	-0.90799	831.21	1113.8	40.821	60.444	0	1	0.77409	0.7222	-27.995	-10.001	-4.4457	5.3627	28.213	11.785	-3.6716	6.0849	0.21867	1.7847	1650.5
8.71	872	60	NaN	-4.9363	26.214	-2.4982	-175.11	13.812	-3.6918	13.361	-818.19	1057.2	-0.96544	831.34	1113.8	39.679	60.099	0	1	0.67382	0.62284	-27.999	-10.005	-4.4387	5.3834	28.178	11.848	-3.7649	6.0063	0.17897	1.8434	1650.6
8.72	873	60	NaN	-4.9352	26.178	-2.4952	-175.09	13.884	-3.7105	13.334	-818.14	1057.2	-1.1146	831.44	1113.8	41.13	60.148	0	1	0.5472	0.49738	-28.004	-10.01	-4.4333	5.4094	28.142	11.919	-3.8861	5.9068	0.13841	1.9093	1650.6
8.73	874	60	NaN	-4.9947	26.103	-2.3506	-175.15	13.954	-3.5962	12.772	-818.28	1057.2	-0.84791	831.65	1113.8	41.865	60.177	0	1	0.29964	0.25208	-28.011	-10.017	-4.5218	5.3231	28.066	11.991	-4.2222	5.5752	0.054683	1.9737	1651
8.74	875	60	NaN	-5.0159	26.056	-2.3012	-175.14	14.064	-3.6023	12.571	-818.3	1057.2	-0.99091	831.72	1113.9	39.356	60.4	0	1	0.19432	0.14772	-28.014	-10.02	-4.545	5.3287	28.022	12.099	-4.3507	5.4764	0.0073011	2.0783	1651
8.75	876	60	NaN	-5.0167	26.027	-2.3003	-175.13	14.173	-3.6317	12.551	-818.25	1057.2	-1.1992	831.78	1114	40.714	59.95	0	1	0.17956	0.1331	-28.015	-10.021	-4.5393	5.3449	27.997	12.203	-4.3597	5.478	-0.01816	2.1814	1651.1
8.76	877	60	NaN	-5.0131	26.006	-2.3061	-175.14	14.25	-3.6397	12.561	-818.2	1057.2	-1.3139	831.9	1114.1	42.184	58.612	0	1	0.11261	0.066751	-28.016	-10.022	-4.5314	5.3371	27.979	12.277	-4.4188	5.4038	-0.036908	2.2555	1651.1
8.77	878	60	NaN	-5.013	25.984	-2.2943	-175.17	14.287	-3.6239	12.522	-818.17	1057.2	-1.3345	832.09	1114.1	42.947	56.346	0	1	0.014559	-0.030401	-28.016	-10.022	-4.5319	5.3114	27.958	12.313	-4.5174	5.281	-0.058412	2.2913	1651.3
8.78	879	60	NaN	-5.0067	25.962	-2.2763	-175.2	14.293	-3.5525	12.46	-818.08	1057.2	-1.2205	832.35	1114.1	39.935	54.547	0	1	-0.12204	-0.16576	-28.016	-10.022	-4.5318	5.2744	27.934	12.32	-4.6539	5.1086	-0.081938	2.2979	1651.5
8.79	880	60	NaN	-5.0056	25.947	-2.2779	-175.21	14.299	-3.5679	12.46	-818.05	1057.2	-1.3003	832.47	1114.1	37.999	53.495	0	1	-0.23324	-0.27593	-28.015	-10.021	-4.5279	5.2706	27.921	12.325	-4.7612	4.9947	-0.093936	2.3038	1651.6
8.8	881	60	NaN	-4.9982	25.921	-2.2843	-175.21	14.304	-3.6002	12.478	-818	1057.2	-1.4745	832.63	1114.2	38.179	54.098	0	1	-0.32322	-0.36509	-28.013	-10.019	-4.5139	5.2737	27.898	12.328	-4.8371	4.9086	-0.1155	2.3083	1651.7
8.81	882	60	NaN	-4.9838	25.897	-2.2977	-175.23	14.282	-3.6178	12.528	-817.93	1057.2	-1.5877	832.83	1114.2	38.695	53.692	0	1	-0.31213	-0.35411	-28.011	-10.017	-4.4938	5.2642	27.875	12.304	-4.806	4.9101	-0.13605	2.2874	1651.8
8.82	883	60	NaN	-4.9701	25.877	-2.3068	-175.25	14.226	-3.6139	12.569	-817.88	1057.2	-1.5893	833.01	1114.2	39.351	51.932	0	1	-0.33432	-0.37609	-28.008	-10.014	-4.4788	5.2375	27.855	12.248	-4.8131	4.8615	-0.15337	2.2341	1651.9
8.83	884	60	NaN	-4.9716	25.847	-2.284	-175.28	14.158	-3.6087	12.484	-817.86	1057.2	-1.5863	833.17	1114.2	38.925	51.248	0	1	-0.39359	-0.43483	-28.005	-10.011	-4.4834	5.2086	27.825	12.18	-4.877	4.7738	-0.18032	2.169	1652.1
8.84	885	60	NaN	-4.969	25.831	-2.2731	-175.28	14.089	-3.6403	12.455	-817.86	1057.2	-1.7121	833.29	1114.2	36.919	51.223	0	1	-0.37294	-0.41437	-28.002	-10.008	-4.4774	5.2115	27.809	12.111	-4.8504	4.7971	-0.19242	2.1036	1652.2
8.85	886	60	NaN	-4.9579	25.818	-2.2805	-175.29	13.947	-3.6437	12.486	-817.81	1057.2	-1.7038	833.53	1114.1	37.808	51.473	0	1	-0.28444	-0.32667	-27.998	-10.004	-4.4656	5.1977	27.793	11.972	-4.75	4.871	-0.20451	1.9689	1652.4
8.86	887	60	NaN	-4.9572	25.804	-2.2706	-175.32	13.791	-3.6027	12.447	-817.79	1057.2	-1.5629	833.74	1114	37.419	51.714	0	1	-0.29437	-0.33651	-27.992	-9.9982	-4.4712	5.163	27.775	11.82	-4.7655	4.8265	-0.21722	1.822	1652.6
8.87	888	60	NaN	-4.9596	25.795	-2.2709	-175.34	13.641	-3.575	12.434	-817.76	1057.2	-1.4933	833.87	1113.9	40.088	53.257	0	1	-0.25153	-0.29406	-27.987	-9.9931	-4.4765	5.1443	27.763	11.672	-4.728	4.8502	-0.22392	1.6792	1652.7
8.88	889	60	NaN	-4.9575	25.793	-2.2986	-175.33	13.508	-3.5978	12.511	-817.71	1057.2	-1.6065	833.91	1113.9	38.66	54.9	0	1	-0.14097	-0.18451	-27.982	-9.9881	-4.4677	5.1604	27.762	11.54	-4.6087	4.9759	-0.2205	1.5516	1652.7
8.89	890	60	NaN	-4.9712	25.788	-2.2738	-175.35	13.426	-3.5704	12.411	-817.72	1057.2	-1.5436	833.9	1113.9	37.513	56.136	0	1	-0.12548	-0.16917	-27.976	-9.982	-4.4872	5.1375	27.754	11.46	-4.6126	4.9683	-0.22176	1.4779	1652.7
8.9	891	60	NaN	-4.9703	25.784	-2.2688	-175.35	13.404	-3.6469	12.402	-817.69	1057.2	-1.7986	833.82	1113.9	38.482	56.944	0	1	-0.12609	-0.16977	-27.969	-9.9748	-4.4777	5.1458	27.75	11.439	-4.6038	4.976	-0.21928	1.4639	1652.5
8.91	892	60	NaN	-4.9675	25.779	-2.2792	-175.39	13.36	-3.6101	12.447	-817.64	1057.2	-1.6731	833.76	1113.8	39.654	57.771	0	1	-0.13496	-0.17855	-27.96	-9.9658	-4.4776	5.1042	27.741	11.398	-4.6126	4.9257	-0.21845	1.4319	1652.4
8.92	893	60	NaN	-4.9624	25.766	-2.2727	-175.41	13.359	-3.5769	12.466	-817.61	1057.2	-1.5932	833.58	1113.7	40.015	57.434	0	1	-0.16123	-0.20458	-27.954	-9.9596	-4.4746	5.0762	27.727	11.398	-4.6358	4.8716	-0.22654	1.4383	1652.2
8.93	894	60	NaN	-4.9599	25.744	-2.2476	-175.41	13.4	-3.5861	12.433	-817.61	1057.2	-1.6718	833.34	1113.7	38.747	57.425	0	1	-0.21304	-0.25592	-27.952	-9.9577	-4.4704	5.0778	27.706	11.438	-4.6835	4.8218	-0.24603	1.4807	1652
8.94	895	60	NaN	-4.9658	25.716	-2.2278	-175.41	13.43	-3.5941	12.381	-817.65	1057.2	-1.711	833.18	1113.8	38.974	57.443	0	1	-0.14746	-0.19094	-27.949	-9.9555	-4.4768	5.0778	27.679	11.468	-4.6242	4.8868	-0.27097	1.5125	1651.9
8.95	896	60	NaN	-4.9566	25.695	-2.2335	-175.44	13.444	-3.5526	12.404	-817.63	1057.2	-1.5569	833.06	1113.7	36.306	56.52	0	1	-0.1217	-0.16541	-27.948	-9.9536	-4.472	5.0403	27.657	11.482	-4.5937	4.8749	-0.29017	1.5284	1651.7
8.96	897	60	NaN	-4.9509	25.663	-2.2147	-175.47	13.485	-3.5679	12.37	-817.65	1057.2	-1.5624	832.9	1113.7	38.042	52.831	0	1	-0.22862	-0.27136	-27.947	-9.9526	-4.4673	5.0132	27.625	11.523	-4.6959	4.7418	-0.32202	1.5701	1651.6
8.97	898	60	NaN	-4.9439	25.631	-2.1977	-175.47	13.541	-3.6232	12.339	-817.68	1057.2	-1.7254	832.75	1113.8	35.488	43.051	0	1	-0.25754	-0.30002	-27.946	-9.9521	-4.4557	5.0194	27.594	11.578	-4.7132	4.7193	-0.35175	1.6255	1651.5
8.98	899	60	NaN	-4.9356	25.605	-2.1947	-175.48	13.58	-3.6481	12.34	-817.7	1057.2	-1.7763	832.64	1113.8	36.197	35.896	0	1	-0.27438	-0.3167	-27.946	-9.952	-4.4455	5.0135	27.57	11.615	-4.7199	4.6968	-0.37594	1.6629	1651.4
8.99	900	60	NaN	-4.9259	25.586	-2.2032	-175.5	13.609	-3.6329	12.368	-817.7	1057.2	-1.6764	832.54	1113.8	35.171	31.87	0	1	-0.34266	-0.38436	-27.947	-9.9529	-4.4383	4.9848	27.551	11.644	-4.7809	4.6005	-0.39587	1.691	1651.3
9	901	60	NaN	-4.9136	25.566	-2.2035	-175.5	13.709	-3.6775	12.367	-817.7	1057.2	-1.8239	832.29	1113.9	34.257	32.941	0	1	-0.40837	-0.44947	-27.948	-9.9536	-4.4209	4.9973	27.534	11.741	-4.8293	4.5478	-0.41346	1.787	1651
9.01	902	60	NaN	-4.9076	25.548	-2.2041	-175.51	13.764	-3.6867	12.351	-817.7	1057.2	-1.8487	832.14	1114	33.995	33.841	0	1	-0.46729	-0.50785	-27.948	-9.9535	-4.4145	4.985	27.52	11.792	-4.8818	4.4772	-0.42755	1.8385	1650.9
9.02	903	60	NaN	-4.8876	25.519	-2.2108	-175.58	13.787	-3.6816	12.374	-817.72	1057.2	-1.7458	832.04	1114	34.428	31.361	0	1	-0.5291	-0.5691	-27.947	-9.9531	-4.3973	4.9139	27.493	11.814	-4.9264	4.3449	-0.45434	1.8609	1650.8
9.03	904	60	NaN	-4.863	25.497	-2.2203	-175.62	13.777	-3.6787	12.419	-817.72	1057.2	-1.6748	832.04	1114	33.809	33.229	0	1	-0.5805	-0.62003	-27.947	-9.9527	-4.3735	4.874	27.47	11.804	-4.954	4.254	-0.47664	1.8517	1650.8
9.04	905	60	NaN	-4.8446	25.483	-2.2277	-175.64	13.753	-3.6664	12.453	-817.7	1057.1	-1.5858	832.08	1113.9	35.85	32.148	0	1	-0.5768	-0.61636	-27.947	-9.953	-4.357	4.843	27.455	11.781	-4.9338	4.2266	-0.49199	1.8281	1650.8
9.05	906	60	NaN	-4.841	25.461	-2.2132	-175.7	13.739	-3.6421	12.398	-817.74	1057.1	-1.4322	832.06	1113.9	36.36	38.438	0	1	-0.59844	-0.63781	-27.948	-9.9539	-4.3607	4.7808	27.433	11.768	-4.9592	4.143	-0.51537	1.8143	1650.8
9.06	907	60	NaN	-4.8523	25.375	-2.1039	-175.7	13.749	-3.6791	12.041	-818.08	1057.1	-1.5314	832.05	1113.9	35.58	50.418	0	1	-0.63732	-0.67633	-27.949	-9.9549	-4.3811	4.7759	27.347	11.777	-5.0184	4.0995	-0.60235	1.8225	1651.2
9.07	908	60	NaN	-4.8533	25.364	-2.0812	-175.77	13.759	-3.6657	11.961	-818.1	1057.1	-1.3779	832	1113.9	36.701	49.086	0	1	-0.70257	-0.74098	-27.949	-9.9552	-4.3901	4.6967	27.335	11.788	-5.0927	3.9558	-0.6139	1.8325	1651.1
9.08	909	60	NaN	-4.8476	25.361	-2.0787	-175.81	13.786	-3.6764	11.973	-818.07	1057.1	-1.3365	831.92	1114	36.353	45.19	0	1	-0.75605	-0.79398	-27.95	-9.9558	-4.3854	4.6561	27.334	11.813	-5.1415	3.8621	-0.61564	1.8577	1651
9.09	910	60	NaN	-4.8394	25.357	-2.0837	-175.84	13.809	-3.6951	12.019	-818.04	1057.1	-1.3039	831.85	1114	36.312	35.033	0	1	-0.73757	-0.77566	-27.952	-9.9576	-4.3768	4.6205	27.33	11.835	-5.1143	3.8448	-0.62132	1.8778	1650.9
9.1	911	60	NaN	-4.8356	25.351	-2.0833	-175.88	13.809	-3.7174	12.041	-818.03	1057.1	-1.2516	831.83	1114	35.046	55.813	0	1	-0.78664	-0.82429	-27.953	-9.959	-4.374	4.5785	27.324	11.835	-5.1606	3.7542	-0.629	1.8765	1650.9
9.11	912	60	NaN	-4.842	25.352	-2.0667	-175.91	13.772	-3.7497	12.003	-818.02	1057.1	-1.233	831.92	1113.9	43.025	62.002	0	1	-0.87944	-0.91623	-27.954	-9.96	-4.3824	4.5488	27.323	11.802	-5.2618	3.6326	-0.63092	1.8416	1651
9.12	913	60	NaN	-4.8368	25.363	-2.0744	-175.94	13.69	-3.7094	12.061	-817.96	1057.1	-0.97563	832.05	1113.8	43.975	62.206	0	1	-0.89424	-0.9309	-27.953	-9.9592	-4.3841	4.5109	27.329	11.724	-5.2784	3.58	-0.62404	1.7648	1651
9.13	914	60	NaN	-4.8285	25.382	-2.0711	-175.95	13.726	-3.8091	12.087	-817.91	1057.1	-1.1678	831.99	1113.8	43.02	62.43	0	1	-0.93252	-0.96884	-27.953	-9.9593	-4.3682	4.5124	27.348	11.76	-5.3007	3.5436	-0.60514	1.8005	1650.9
9.14	915	60	NaN	-4.8253	25.448	-2.1176	-175.96	13.71	-3.7988	12.282	-817.68	1057.1	-1.0308	831.99	1113.7	44.168	61.84	0	1	-0.99531	-1.031	-27.954	-9.9603	-4.3629	4.4985	27.412	11.746	-5.3582	3.4675	-0.54266	1.786	1650.7
9.15	916	60	NaN	-4.8258	25.517	-2.1633	-175.98	13.692	-3.7718	12.465	-817.46	1057.2	-0.82398	831.95	1113.6	43.873	61.059	0	1	-0.95463	-0.99074	-27.956	-9.9621	-4.3642	4.4856	27.478	11.73	-5.3188	3.4948	-0.47825	1.7683	1650.4
9.16	917	60	NaN	-4.8265	25.551	-2.1677	-175.97	13.724	-3.8259	12.496	-817.41	1057.2	-0.84684	831.83	1113.6	45.002	59.847	0	1	-0.90736	-0.9439	-27.958	-9.9639	-4.363	4.4915	27.512	11.762	-5.2703	3.5476	-0.44565	1.7982	1650.3
9.17	918	60	NaN	-4.825	25.57	-2.1682	-175.97	13.754	-3.8912	12.514	-817.42	1057.1	-0.93986	831.72	1113.7	42.259	58.823	0	1	-0.8815	-0.91828	-27.958	-9.9644	-4.3576	4.5018	27.534	11.791	-5.2391	3.5835	-0.4244	1.8262	1650.2
9.18	919	60	NaN	-4.8114	25.607	-2.1852	-175.92	13.754	-3.9633	12.6	-817.37	1057.1	-1.1087	831.65	1113.7	41.157	58.107	0	1	-0.8404	-0.87756	-27.959	-9.9651	-4.3351	4.5535	27.571	11.79	-5.1755	3.676	-0.38803	1.8249	1650.1
9.19	920	60	NaN	-4.8054	25.664	-2.1806	-175.89	13.681	-3.9852	12.626	-817.35	1057.1	-1.0924	831.69	1113.6	39.655	57.845	0	1	-0.78119	-0.81888	-27.96	-9.966	-4.3288	4.5911	27.625	11.72	-5.11	3.7722	-0.33505	1.7541	1650.1
9.2	921	60	NaN	-4.7971	25.724	-2.1708	-175.87	13.625	-3.9907	12.644	-817.3	1057.1	-1.0286	831.68	1113.5	40.999	57.673	0	1	-0.71229	-0.75062	-27.963	-9.9685	-4.3221	4.6095	27.683	11.667	-5.0344	3.8589	-0.27952	1.6981	1650
9.21	922	60	NaN	-4.7861	25.78	-2.1689	-175.85	13.592	-3.9968	12.688	-817.24	1057.1	-0.98798	831.62	1113.5	39.826	57.454	0	1	-0.69054	-0.72906	-27.965	-9.9712	-4.3108	4.6237	27.738	11.634	-5.0014	3.8946	-0.22717	1.6632	1649.9
9.22	923	60	NaN	-4.7697	25.834	-2.1931	-175.83	13.553	-4.0102	12.818	-817.17	1057.1	-0.99662	831.6	1113.5	41.852	57.262	0	1	-0.75731	-0.79523	-27.968	-9.9741	-4.2896	4.6541	27.791	11.596	-5.047	3.8589	-0.17711	1.6214	1649.8
9.23	924	60	NaN	-4.709	25.903	-2.3008	-175.8	13.553	-4.0456	13.253	-817.01	1057.1	-1.0958	831.47	1113.5	39.913	57.184	0	1	-0.68157	-0.72018	-27.969	-9.9753	-4.2103	4.7	27.861	11.595	-4.8919	3.9798	-0.10879	1.6199	1649.5
9.24	925	60	NaN	-4.6979	25.948	-2.3028	-175.79	13.518	-4.0239	13.295	-817.02	1057.1	-0.99755	831.42	1113.4	39.366	57.193	0	1	-0.57207	-0.61168	-27.97	-9.9761	-4.2011	4.7021	27.903	11.563	-4.7732	4.0905	-0.067315	1.5872	1649.5
9.25	926	60	NaN	-4.6788	25.994	-2.3204	-175.77	13.513	-4.0584	13.403	-817.01	1057.1	-1.1015	831.32	1113.4	39.303	57.057	0	1	-0.46502	-0.5056	-27.972	-9.9784	-4.1746	4.7335	27.95	11.557	-4.6396	4.2279	-0.022899	1.5785	1649.4
9.26	927	60	NaN	-4.6573	26.052	-2.3414	-175.74	13.511	-4.0735	13.525	-817.02	1057.1	-1.141	831.16	1113.4	39.992	56.725	0	1	-0.4122	-0.45326	-27.975	-9.9814	-4.1475	4.7732	28.008	11.555	-4.5597	4.3199	0.032462	1.574	1649.2
9.27	928	60	NaN	-4.6397	26.118	-2.3527	-175.7	13.498	-4.0489	13.605	-817.05	1057.1	-1.0409	830.99	1113.3	40.576	56.242	0	1	-0.47528	-0.51577	-27.979	-9.9854	-4.1305	4.8072	28.072	11.544	-4.6058	4.2914	0.092774	1.559	1649.1
9.28	929	60	NaN	-4.6237	26.176	-2.359	-175.67	13.48	-4.051	13.665	-817.05	1057.1	-1.0285	830.85	1113.3	39.708	55.996	0	1	-0.45805	-0.4987	-27.981	-9.9871	-4.1128	4.8439	28.127	11.528	-4.5709	4.3452	0.14627	1.5406	1648.9
9.29	930	60	NaN	-4.6065	26.229	-2.356	-175.61	13.446	-4.0761	13.702	-817.07	1057.1	-1.0931	830.77	1113.2	38.732	54.596	0	1	-0.41823	-0.45924	-27.982	-9.9884	-4.0921	4.901	28.179	11.496	-4.5103	4.4417	0.19654	1.5078	1648.9
9.3	931	60	NaN	-4.5846	26.309	-2.3534	-175.54	13.408	-4.1166	13.764	-817.12	1057.2	-1.1745	830.61	1113.2	39.611	53.57	0	1	-0.38126	-0.42261	-27.984	-9.9903	-4.0651	4.9798	28.256	11.461	-4.4464	4.5572	0.27182	1.4711	1648.8
9.31	932	60	NaN	-4.5667	26.375	-2.358	-175.48	13.356	-4.1156	13.835	-817.17	1057.2	-1.1355	830.5	1113.1	38.387	52.655	0	1	-0.38524	-0.42655	-27.986	-9.9923	-4.0461	5.0396	28.319	11.413	-4.4314	4.6131	0.33265	1.4206	1648.7
9.32	933	60	NaN	-4.5475	26.434	-2.3703	-175.43	13.302	-4.0885	13.922	-817.21	1057.2	-1.0288	830.4	1113	35.758	51.534	0	1	-0.40886	-0.44995	-27.988	-9.9944	-4.0276	5.0906	28.374	11.361	-4.4364	4.6406	0.38591	1.3664	1648.6
9.33	934	60	NaN	-4.5235	26.495	-2.3847	-175.37	13.254	-4.0654	14.016	-817.22	1057.2	-0.94201	830.27	1113	36.802	48.58	0	1	-0.48049	-0.52093	-27.989	-9.9951	-4.0033	5.1505	28.434	11.315	-4.4838	4.6295	0.44443	1.32	1648.5
9.34	935	60	NaN	-4.5072	26.547	-2.3864	-175.3	13.205	-4.0522	14.054	-817.31	1057.2	-0.89136	830.13	1112.9	34.633	42.336	0	1	-0.53435	-0.5743	-27.99	-9.9956	-3.9875	5.215	28.482	11.269	-4.5218	4.6407	0.49275	1.2738	1648.5
9.35	936	60	NaN	-4.485	26.643	-2.3772	-175.18	13.21	-4.0831	14.072	-817.38	1057.3	-1.0482	829.76	1112.9	36.375	42.159	0	1	-0.43826	-0.47909	-27.992	-9.9975	-3.9591	5.3467	28.577	11.276	-4.3973	4.8676	0.58588	1.2782	1648.1
9.36	937	60	NaN	-4.472	26.713	-2.362	-175.08	13.165	-4.0577	14.062	-817.46	1057.3	-1.0279	829.53	1112.9	36.027	41.032	0	1	-0.42015	-0.46114	-27.993	-9.9995	-3.947	5.4437	28.644	11.234	-4.3672	4.9825	0.65053	1.2345	1648
9.37	938	60	NaN	-4.4611	26.771	-2.3436	-174.98	13.107	-4.0482	14.041	-817.54	1057.4	-1.0542	829.34	1112.8	34.379	37.285	0	1	-0.44307	-0.48385	-27.995	-10.001	-3.936	5.5413	28.698	11.18	-4.379	5.0575	0.7031	1.1786	1647.9
9.38	939	60	NaN	-4.4488	26.827	-2.3302	-174.88	13.045	-4.0551	14.037	-817.62	1057.4	-1.1232	829.15	1112.7	35.657	42.575	0	1	-0.43567	-0.47652	-27.996	-10.002	-3.9213	5.6497	28.751	11.121	-4.357	5.1732	0.75474	1.1197	1647.8
9.39	940	60	NaN	-4.4375	26.886	-2.3178	-174.76	12.952	-4.0258	14.03	-817.71	1057.4	-1.0699	829	1112.6	34.761	42.054	0	1	-0.41474	-0.45578	-27.996	-10.002	-3.9121	5.7654	28.804	11.034	-4.3268	5.3096	0.80807	1.0313	1647.7
9.4	941	60	NaN	-4.4495	26.968	-2.2131	-174.57	12.74	-3.9099	13.681	-817.9	1057.5	-0.79759	828.88	1112.3	34.996	42.625	0	1	-0.38219	-0.42353	-27.997	-10.003	-3.9458	5.9355	28.874	10.834	-4.328	5.512	0.87678	0.83129	1647.8
9.41	942	60	NaN	-4.4544	27.019	-2.1753	-174.39	12.712	-3.9326	13.57	-818.05	1057.5	-0.97281	828.59	1112.3	34.59	42.157	0	1	-0.35586	-0.39744	-27.998	-10.004	-3.9483	6.1205	28.923	10.808	-4.3042	5.723	0.92417	0.80415	1647.6
9.42	943	60	NaN	-4.4439	27.075	-2.185	-174.18	12.659	-3.9403	13.629	-818.11	1057.6	-1.0934	828.35	1112.2	34.457	46.236	0	1	-0.33083	-0.37264	-28	-10.006	-3.9316	6.3297	28.977	10.757	-4.2625	5.957	0.97639	0.75049	1647.4
9.43	944	60	NaN	-4.4298	27.138	-2.1996	-173.95	12.579	-3.9253	13.711	-818.14	1057.6	-1.1407	828.09	1112.1	36.564	46.445	0	1	-0.26063	-0.30308	-28.002	-10.008	-3.9129	6.5632	29.035	10.682	-4.1735	6.2601	1.0329	0.67364	1647.2
9.44	945	60	NaN	-4.4145	27.202	-2.202	-173.65	12.48	-3.9093	13.759	-818.18	1057.6	-1.1903	827.75	1112	37.243	46.713	0	1	-0.22612	-0.26888	-28.004	-10.01	-3.8942	6.8707	29.094	10.589	-4.1203	6.6018	1.0898	0.57855	1646.9
9.45	946	60	NaN	-4.3859	27.265	-2.215	-173.18	12.33	-3.9176	13.85	-818.25	1057.6	-1.3232	827.31	1111.8	36.477	49.613	0	1	-0.22612	-0.26888	-28.006	-10.012	-3.8576	7.3518	29.151	10.445	-4.0837	7.0829	1.145	0.43277	1646.5
9.46	947	60	NaN	-4.3818	27.306	-2.1963	-172.79	12.184	-3.9379	13.811	-818.32	1057.6	-1.3815	827.13	1111.6	35.881	50.023	0	1	-0.17666	-0.21988	-28.009	-10.015	-3.8528	7.742	29.186	10.305	-4.0294	7.5222	1.1771	0.29008	1646.4
9.47	948	60	NaN	-4.3718	27.346	-2.181	-172.34	12.026	-4.0355	13.786	-818.38	1057.6	-1.6514	826.96	1111.4	37.169	50.666	0	1	-0.13158	-0.17521	-28.011	-10.017	-3.8342	8.2	29.218	10.154	-3.9658	8.0248	1.2071	0.13719	1646.3
9.48	949	60	NaN	-4.3541	27.391	-2.185	-171.71	11.871	-4.205	13.85	-818.43	1057.7	-2.1663	826.69	1111.2	34.847	52.752	0	1	-0.096108	-0.14006	-28.012	-10.018	-3.7963	8.844	29.255	10.007	-3.8924	8.7039	1.2433	-0.010694	1646.1
9.49	950	60	NaN	-4.335	27.43	-2.195	-171.09	11.731	-4.3536	13.936	-818.47	1057.7	-2.6126	826.39	1111	36.522	55.589	0	1	-0.052939	-0.097282	-28.013	-10.019	-3.7586	9.484	29.287	9.8738	-3.8115	9.3867	1.2746	-0.14498	1645.8
9.5	951	60	NaN	-4.3205	27.456	-2.1979	-170.64	11.62	-4.4229	13.973	-818.51	1057.7	-2.7883	826.16	1110.8	37.627	55.814	0	1	-0.0010283	-0.045845	-28.015	-10.021	-3.7366	9.9437	29.307	9.7695	-3.7377	9.8978	1.2923	-0.2512	1645.6
9.51	952	60	NaN	-4.3077	27.479	-2.2141	-170.16	11.574	-4.552	14.041	-818.54	1057.7	-3.2076	825.87	1110.7	39.208	56.637	0	1	0.050387	0.0051002	-28.017	-10.023	-3.7067	10.443	29.326	9.727	-3.6564	10.448	1.3088	-0.29616	1645.4
9.52	953	60	NaN	-4.2856	27.511	-2.2104	-169.58	11.514	-4.489	14.077	-818.58	1057.7	-3.0138	825.35	1110.5	38.375	55.986	0	1	0.12347	0.077514	-28.019	-10.025	-3.69	11.021	29.349	9.6757	-3.5665	11.098	1.3301	-0.34933	1644.9
9.53	954	60	NaN	-4.2765	27.531	-2.203	-169.13	11.535	-4.5525	14.088	-818.6	1057.7	-3.296	824.91	1110.4	36.946	55.194	0	1	0.23456	0.18759	-28.02	-10.026	-3.6704	11.473	29.367	9.6987	-3.4359	11.661	1.347	-0.32705	1644.5
9.54	955	60	NaN	-4.2683	27.543	-2.1981	-168.77	11.533	-4.6281	14.108	-818.63	1057.7	-3.6353	824.6	1110.3	38.623	55.165	0	1	0.30026	0.25269	-28.021	-10.027	-3.6497	11.85	29.376	9.6997	-3.3494	12.103	1.3553	-0.32731	1644.2
9.55	956	60	NaN	-4.2572	27.549	-2.1961	-168.45	11.484	-4.6553	14.14	-818.65	1057.7	-3.8205	824.36	1110.2	39.535	55.314	0	1	0.34719	0.29919	-28.022	-10.028	-3.6309	12.177	29.378	9.6549	-3.2837	12.476	1.3558	-0.37328	1643.9
9.56	957	60	NaN	-4.2473	27.552	-2.1914	-168.18	11.432	-4.6417	14.155	-818.67	1057.7	-3.8963	824.11	1110	40.063	54.657	0	1	0.37091	0.3227	-28.023	-10.029	-3.6177	12.445	29.375	9.6091	-3.2468	12.768	1.3524	-0.41971	1643.7
9.57	958	60	NaN	-4.2408	27.561	-2.1678	-167.98	11.398	-4.5657	14.093	-818.68	1057.8	-3.8083	823.82	1109.9	38.249	54.74	0	1	0.37025	0.32205	-28.023	-10.029	-3.6164	12.64	29.379	9.5803	-3.2462	12.962	1.3553	-0.44885	1643.4
9.58	959	60	NaN	-4.2322	27.554	-2.1814	-167.78	11.396	-4.6507	14.147	-818.7	1057.7	-4.2929	823.42	1109.8	38.333	54.479	0	1	0.32226	0.27449	-28.023	-10.029	-3.5888	12.861	29.371	9.5793	-3.2666	13.136	1.3479	-0.4499	1643.1
9.59	960	60	NaN	-4.2175	27.548	-2.1955	-167.69	11.406	-4.7309	14.214	-818.69	1057.7	-4.7718	823.04	1109.9	36.466	54.308	0	1	0.39368	0.34526	-28.023	-10.029	-3.5549	12.971	29.365	9.5886	-3.1612	13.316	1.3419	-0.44083	1642.7
9.6	961	60	NaN	-4.2004	27.54	-2.2088	-167.77	11.363	-4.7104	14.284	-818.67	1057.7	-4.9648	822.61	1109.8	37.228	54.739	0	1	0.49883	0.44945	-28.024	-10.03	-3.5285	12.9	29.355	9.5479	-3.0297	13.349	1.3308	-0.48218	1642.2
9.61	962	60	NaN	-4.1861	27.531	-2.2225	-168.02	11.246	-4.5937	14.351	-818.66	1057.7	-4.8757	822.17	1109.6	38.792	55.868	0	1	0.6097	0.55931	-28.026	-10.032	-3.5147	12.652	29.339	9.4378	-2.905	13.212	1.3134	-0.59392	1641.8
9.62	963	60	NaN	-4.178	27.529	-2.2294	-168.35	11.123	-4.5186	14.388	-818.64	1057.8	-4.8539	821.96	1109.4	37.8	56.318	0	1	0.69277	0.64162	-28.028	-10.034	-3.506	12.326	29.333	9.3196	-2.8133	12.968	1.3052	-0.7143	1641.5
9.63	964	60	NaN	-4.1831	27.516	-2.1947	-168.82	10.97	-4.3576	14.26	-818.66	1057.8	-4.658	821.71	1109.3	36.415	56.136	0	1	0.75603	0.70431	-28.03	-10.036	-3.5223	11.836	29.314	9.1714	-2.7663	12.541	1.2839	-0.86491	1641.3
9.64	965	60	NaN	-4.1836	27.498	-2.19	-169.33	10.869	-4.2051	14.23	-818.67	1057.8	-4.5829	821.36	1109.2	37.972	57.304	0	1	0.77667	0.72476	-28.033	-10.039	-3.5264	11.326	29.294	9.0724	-2.7497	12.051	1.2615	-0.96626	1640.9
9.65	966	60	NaN	-4.1807	27.473	-2.1963	-170.02	10.76	-4.1142	14.243	-818.67	1057.8	-4.8879	820.92	1109.3	39.738	57.929	0	1	0.81942	0.76711	-28.035	-10.041	-3.5122	10.644	29.273	8.9608	-2.6927	11.412	1.2375	-1.0804	1640.5
9.66	967	60	NaN	-4.169	27.45	-2.2027	-170.75	10.624	-4.0017	14.277	-818.65	1057.7	-5.1409	820.5	1109.3	37.794	58.488	0	1	0.94896	0.89547	-28.038	-10.044	-3.4904	9.924	29.251	8.823	-2.5414	10.82	1.2133	-1.221	1640.1
9.67	968	60	NaN	-4.15	27.435	-2.2029	-171.32	10.474	-3.7795	14.304	-818.63	1057.7	-4.8627	820.17	1109.1	39.019	57.783	0	1	1.042	0.98767	-28.041	-10.047	-3.4799	9.3508	29.231	8.6773	-2.4379	10.338	1.1898	-1.3698	1639.7
9.68	969	60	NaN	-4.1585	27.413	-2.1887	-171.85	10.357	-3.5751	14.227	-818.66	1057.7	-4.5948	819.76	1109	39.845	57.619	0	1	1.123	1.0679	-28.044	-10.05	-3.5003	8.8047	29.205	8.5647	-2.3773	9.8726	1.1612	-1.4854	1639.3
9.69	970	60	NaN	-4.1331	27.395	-2.2069	-172.46	10.209	-3.412	14.293	-818.61	1057.7	-4.3867	819.12	1108.8	38.594	53.743	0	1	1.2636	1.2072	-28.046	-10.052	-3.4797	8.1936	29.18	8.4241	-2.216	9.4008	1.1336	-1.6282	1638.6
9.7	971	60	NaN	-4.1331	27.377	-2.1843	-172.8	10.022	-3.2402	14.193	-818.62	1057.7	-3.9295	818.74	1108.5	36.467	52.204	0	1	1.3648	1.3075	-28.043	-10.049	-3.4989	7.8322	29.152	8.2463	-2.1342	9.1396	1.1093	-1.8025	1638.3
9.71	972	60	NaN	-4.1251	27.366	-2.1821	-172.93	9.917	-3.2181	14.167	-818.61	1057.7	-3.7959	818.34	1108.3	37.833	49.947	0	1	1.4343	1.3764	-28.035	-10.041	-3.4964	7.6947	29.136	8.1469	-2.0621	9.071	1.1013	-1.894	1637.8
9.72	973	60	NaN	-4.1096	27.361	-2.1994	-172.92	9.887	-3.3796	14.215	-818.56	1057.7	-4.105	817.82	1108.3	35.947	47.249	0	1	1.399	1.3414	-28.035	-10.041	-3.4681	7.7203	29.129	8.1187	-2.0692	9.0617	1.0937	-1.9227	1637.3
9.73	974	60	NaN	-4.1198	27.35	-2.1751	-172.79	9.7911	-3.6113	14.099	-818.57	1057.8	-4.4222	817.38	1108.1	35.549	45.762	0	1	1.3672	1.3099	-28.036	-10.042	-3.4711	7.8598	29.112	8.0291	-2.1039	9.1697	1.0757	-2.0128	1636.8
9.74	975	60	NaN	-4.0981	27.336	-2.199	-172.47	9.5598	-3.7719	14.146	-818.54	1057.7	-4.1501	816.9	1107.9	35.585	42.73	0	1	1.3932	1.3357	-28.038	-10.044	-3.4572	8.1748	29.092	7.8041	-2.0639	9.5105	1.0539	-2.2396	1636.3
9.75	976	60	NaN	-4.1011	27.322	-2.1919	-172.04	9.3804	-4.2339	14.078	-818.55	1057.7	-4.9773	816.66	1107.7	36.376	43.525	0	1	1.4344	1.3765	-28.038	-10.044	-3.4334	8.6279	29.073	7.6292	-1.999	10.004	1.0343	-2.4152	1636.1
9.76	977	60	NaN	-4.1092	27.312	-2.1788	-171.68	9.1439	-4.48	13.994	-818.57	1057.7	-5.1169	816.47	1107.5	36.335	38.328	0	1	1.4899	1.4314	-28.038	-10.044	-3.4395	8.992	29.057	7.3988	-1.9497	10.423	1.0192	-2.6454	1635.9
9.77	978	60	NaN	-4.1156	27.31	-2.1722	-171.33	8.8646	-4.6399	13.942	-818.55	1057.7	-4.9419	816.34	1107.3	35.899	33.057	0	1	1.5096	1.451	-28.037	-10.043	-3.4538	9.3343	29.048	7.1264	-1.9442	10.785	1.0107	-2.9169	1635.8
9.78	979	60	NaN	-4.1193	27.313	-2.1752	-170.93	8.5659	-4.8519	13.929	-818.52	1057.7	-4.9032	816.27	1107.1	36.148	33.592	0	1	1.5453	1.4863	-28.036	-10.042	-3.4593	9.7276	29.044	6.8347	-1.9141	11.214	1.0084	-3.207	1635.6
9.79	980	60	NaN	-4.1245	27.314	-2.1786	-170.55	8.2217	-4.9193	13.908	-818.47	1057.7	-4.4315	816.22	1106.9	35.582	32.282	0	1	1.6043	1.5448	-28.033	-10.039	-3.4817	10.097	29.038	6.4983	-1.8774	11.641	1.0049	-3.5404	1635.5
9.8	981	60	NaN	-4.1427	27.279	-2.1576	-169.81	7.869	-5.5585	13.802	-818.49	1057.7	-5.4713	815.96	1106.8	35.161	34.658	0	1	1.6042	1.5448	-28.03	-10.036	-3.4671	10.865	29	6.1482	-1.8629	12.41	0.96961	-3.8879	1635.3
9.81	982	60	NaN	-4.1448	27.268	-2.151	-169.29	7.5693	-5.8802	13.787	-818.45	1057.7	-5.8503	815.89	1106.6	36.05	33.744	0	1	1.5954	1.536	-28.028	-10.034	-3.4564	11.399	28.982	5.8557	-1.861	12.935	0.95436	-4.1779	1635.2
9.82	983	60	NaN	-4.1175	27.265	-2.2229	-168.82	7.3086	-5.9961	14.069	-818.32	1057.7	-5.7655	815.76	1106.4	35.112	32.973	0	1	1.5776	1.5184	-28.025	-10.031	-3.422	11.876	28.973	5.6007	-1.8444	13.394	0.94832	-4.43	1634.9
9.83	984	60	NaN	-4.1019	27.239	-2.2615	-168.29	7.039	-6.106	14.225	-818.24	1057.7	-5.6201	815.55	1106.2	36.039	35.487	0	1	1.5409	1.482	-28.021	-10.027	-3.4059	12.403	28.941	5.3368	-1.865	13.885	0.92041	-4.6902	1634.6
9.84	985	60	NaN	-4.1398	27.176	-2.1418	-167.7	6.7407	-6.3659	13.795	-818.35	1057.7	-5.8103	815.34	1106	36.21	31.759	0	1	1.4746	1.4163	-28.016	-10.022	-3.4523	12.992	28.869	5.0477	-1.9777	14.408	0.85309	-4.9747	1634.5
9.85	986	60	NaN	-4.1375	27.157	-2.1409	-167.25	6.6041	-6.5782	13.792	-818.29	1057.7	-6.3311	815.2	1105.9	34.931	33.008	0	1	1.4416	1.3836	-28.012	-10.018	-3.4318	13.459	28.845	4.9157	-1.9902	14.843	0.8332	-5.1026	1634.3
9.86	987	60	NaN	-4.1005	27.124	-2.2336	-166.91	6.4233	-6.668	14.153	-818.18	1057.7	-6.5565	815.24	1105.7	34.088	30.658	0	1	1.3974	1.3399	-28.009	-10.015	-3.3742	13.816	28.807	4.7403	-1.9767	15.156	0.79833	-5.2747	1634.3
9.87	988	60	NaN	-4.0893	27.083	-2.2579	-166.7	6.2805	-6.6296	14.239	-818.15	1057.7	-6.4722	815.21	1105.5	36.962	34.007	0	1	1.3085	1.2517	-28.007	-10.013	-3.3628	14.025	28.759	4.6046	-2.0543	15.277	0.75221	-5.4085	1634.2
9.88	989	60	NaN	-4.0921	27.041	-2.2476	-166.53	6.2103	-6.5622	14.184	-818.14	1057.7	-6.4247	815.16	1105.3	34.823	34.213	0	1	1.22	1.1641	-28.006	-10.012	-3.3691	14.196	28.712	4.5398	-2.1491	15.36	0.70599	-5.472	1634.1
9.89	990	60	NaN	-4.0923	27.002	-2.2416	-166.39	6.2248	-6.5093	14.147	-818.12	1057.7	-6.5843	815.11	1105.2	34.272	31.531	0	1	1.1318	1.0766	-28.005	-10.011	-3.3651	14.342	28.67	4.5561	-2.2333	15.419	0.66576	-5.4545	1634.1
9.9	991	60	NaN	-4.0814	26.963	-2.2495	-166.4	6.3228	-6.4243	14.171	-818.08	1057.6	-6.8518	814.97	1105.3	34.578	32.802	0	1	1.0314	0.97715	-28.004	-10.01	-3.3438	14.339	28.633	4.6529	-2.3124	15.316	0.62939	-5.3567	1633.9
9.91	992	60	NaN	-4.0684	26.907	-2.2507	-166.67	6.6244	-6.2194	14.143	-818.03	1057.6	-7.3333	814.65	1105.4	34.523	32.958	0	1	0.92692	0.87363	-28.003	-10.009	-3.3148	14.079	28.583	4.9485	-2.3878	14.953	0.58038	-5.0604	1633.5
9.92	993	60	NaN	-4.0616	26.859	-2.248	-167.05	6.9854	-6.056	14.1	-818.01	1057.6	-7.837	814.17	1105.7	34.227	33.607	0	1	0.8193	0.767	-28.003	-10.009	-3.2916	13.717	28.545	5.2997	-2.4723	14.484	0.54252	-4.7089	1633
9.93	994	60	NaN	-4.0585	26.817	-2.2444	-167.42	7.2776	-5.8411	14.053	-818.01	1057.6	-8.1068	813.89	1105.9	34.565	33.928	0	1	0.65726	0.60644	-28.002	-10.008	-3.2805	13.36	28.511	5.5833	-2.6232	13.966	0.50936	-4.4243	1632.8
9.94	995	60	NaN	-4.051	26.767	-2.2494	-167.83	7.5466	-5.5686	14.039	-817.98	1057.6	-8.345	813.83	1106.1	35.552	33.815	0	1	0.49649	0.44713	-28.001	-10.007	-3.2652	12.955	28.469	5.844	-2.7687	13.402	0.46854	-4.1626	1632.7
9.95	996	60	NaN	-4.0372	26.707	-2.263	-168.32	7.8409	-5.2766	14.058	-817.94	1057.5	-8.6904	813.87	1106.3	34.24	30.611	0	1	0.46692	0.41784	-28.001	-10.007	-3.2385	12.477	28.418	6.1292	-2.7716	12.895	0.41705	-3.878	1632.7
9.96	997	60	NaN	-4.0333	26.666	-2.2578	-168.7	8.071	-5.0342	14.018	-817.93	1057.5	-8.7504	813.86	1106.5	33.262	33.296	0	1	0.43917	0.39033	-28.001	-10.007	-3.2339	12.104	28.384	6.3528	-2.7948	12.494	0.38326	-3.6542	1632.7
9.97	998	60	NaN	-4.0188	26.615	-2.2537	-169.27	8.175	-4.4808	13.99	-817.87	1057.5	-7.9007	814.2	1106.5	32.626	32.506	0	1	0.41259	0.364	-28	-10.006	-3.2504	11.503	28.333	6.4573	-2.8378	11.867	0.33243	-3.5491	1633
9.98	999	60	NaN	-4.0187	26.58	-2.2525	-169.59	8.3854	-4.3443	13.963	-817.84	1057.5	-8.0751	814.39	1106.7	35.341	35.233	0	1	0.40622	0.35769	-28.001	-10.007	-3.2452	11.182	28.305	6.6601	-2.8389	11.54	0.3039	-3.3469	1633.1
9.99	1000	60	NaN	-4.0189	26.547	-2.2412	-169.82	8.6072	-4.3346	13.922	-817.81	1057.5	-8.4751	814.52	1106.9	35.72	43.783	0	1	0.39455	0.34612	-28.002	-10.008	-3.2328	10.966	28.281	6.8734	-2.8382	11.313	0.27889	-3.1347	1633.2
10	1001	60	NaN	-4.016	26.513	-2.2249	-170.02	8.7812	-4.3021	13.883	-817.78	1057.5	-8.6894	814.71	1107.1	37.006	47.423	0	1	0.27284	0.22552	-28.002	-10.008	-3.2239	10.775	28.252	7.0418	-2.951	11.001	0.25069	-2.9659	1633.4
10.01	1002	60	NaN	-4.0146	26.479	-2.2184	-170.17	8.8939	-4.2435	13.874	-817.75	1057.5	-8.7162	815	1107.2	35.859	48.578	0	1	0.22471	0.17783	-28.002	-10.008	-3.2219	10.621	28.222	7.1514	-2.9972	10.798	0.22008	-2.8561	1633.7
10.02	1003	60	NaN	-4.0089	26.45	-2.2131	-170.29	8.9612	-4.1914	13.878	-817.71	1057.5	-8.6861	815.31	1107.2	36.535	50.662	0	1	0.23181	0.18487	-28.001	-10.007	-3.2173	10.504	28.193	7.2179	-2.9855	10.688	0.19173	-2.7895	1633.9
10.03	1004	60	NaN	-4.0043	26.408	-2.2127	-170.34	9.1242	-4.3155	13.893	-817.64	1057.5	-9.1692	815.64	1107.4	36.304	50.924	0	1	0.22068	0.17384	-28	-10.006	-3.1953	10.468	28.157	7.3752	-2.9746	10.642	0.15707	-2.6309	1634.2
10.04	1005	60	NaN	-4.0005	26.38	-2.2191	-170.34	9.223	-4.4119	13.935	-817.59	1057.5	-9.5193	815.92	1107.5	34.395	55.44	0	1	0.13683	0.090751	-27.999	-10.005	-3.1779	10.481	28.132	7.4703	-3.041	10.572	0.13294	-2.5351	1634.4
10.05	1006	60	NaN	-3.9963	26.358	-2.22	-170.32	9.2633	-4.4534	13.965	-817.55	1057.5	-9.6528	816.16	1107.5	37.966	57.482	0	1	-0.028925	-0.073487	-28	-10.006	-3.168	10.513	28.113	7.5086	-3.1969	10.44	0.11328	-2.497	1634.6
10.06	1007	60	NaN	-4.0066	26.334	-2.18	-170.28	9.2703	-4.4455	13.85	-817.55	1057.5	-9.5929	816.39	1107.5	38.274	57.124	0	1	-0.14146	-0.185	-28	-10.006	-3.1846	10.541	28.09	7.5148	-3.326	10.356	0.08968	-2.491	1634.9
10.07	1008	60	NaN	-4.0634	26.303	-2.0478	-170.25	9.2541	-4.4021	13.385	-817.65	1057.5	-9.391	816.56	1107.5	38.783	57.982	0	1	-0.20789	-0.25082	-28	-10.006	-3.2649	10.553	28.057	7.4999	-3.4728	10.302	0.056748	-2.5064	1635.1
10.08	1009	60	NaN	-4.0737	26.278	-2.0387	-170.16	9.2069	-4.4767	13.352	-817.63	1057.5	-9.5118	816.77	1107.6	37.994	58.718	0	1	-0.3437	-0.38539	-28	-10.006	-3.2723	10.641	28.033	7.4516	-3.616	10.255	0.032765	-2.5547	1635.3
10.09	1010	60	NaN	-4.0365	26.275	-2.1316	-170.14	9.0882	-4.4492	13.694	-817.49	1057.4	-9.279	816.97	1107.5	36.691	59.555	0	1	-0.43857	-0.47939	-28	-10.006	-3.2312	10.67	28.028	7.335	-3.6698	10.19	0.02813	-2.6713	1635.4
10.1	1011	60	NaN	-4.0169	26.273	-2.1768	-170.1	9.0007	-4.4696	13.883	-817.4	1057.4	-9.2257	817.05	1107.4	38.319	60.714	0	1	-0.47921	-0.51966	-28.001	-10.007	-3.2069	10.713	28.026	7.2477	-3.6861	10.194	0.025712	-2.7589	1635.4
10.11	1012	60	NaN	-4.0135	26.273	-2.1716	-170.05	8.8991	-4.4943	13.907	-817.35	1057.4	-9.1794	817.06	1107.4	39.102	61.734	0	1	-0.59538	-0.63477	-28.001	-10.007	-3.2042	10.756	28.025	7.1467	-3.7996	10.121	0.024423	-2.8599	1635.3
10.12	1013	60	NaN	-4.0048	26.275	-2.1633	-170.04	8.7234	-4.4356	13.929	-817.28	1057.4	-8.8246	817.05	1107.3	38.684	62.264	0	1	-0.67748	-0.71612	-28.001	-10.007	-3.2071	10.76	28.024	6.9751	-3.8846	10.044	0.022822	-3.0316	1635.2
10.13	1014	60	NaN	-3.995	26.258	-2.1595	-170.04	8.5514	-4.3165	13.966	-817.29	1057.4	-8.2972	817.01	1107.2	40.295	63.473	0	1	-0.67453	-0.7132	-28.001	-10.007	-3.2145	10.736	28.002	6.8073	-3.8891	10.023	0.00098545	-3.1997	1635.2
10.14	1015	60	NaN	-3.9845	26.26	-2.1651	-170.06	8.4548	-4.27	14.018	-817.24	1057.4	-7.9637	816.83	1107.1	43.19	63.447	0	1	-0.63616	-0.67518	-28.001	-10.007	-3.2138	10.707	28.001	6.7131	-3.85	10.031	0.00075626	-3.2935	1635
10.15	1016	60	NaN	-3.9763	26.262	-2.1642	-170.05	8.3942	-4.2923	14.054	-817.21	1057.4	-7.8452	816.59	1107	43.735	63.109	0	1	-0.54399	-0.58385	-27.999	-10.005	-3.2084	10.713	28.002	6.6541	-3.7524	10.13	0.0028525	-3.3513	1634.7
10.16	1017	60	NaN	-3.9669	26.269	-2.1561	-170.01	8.4198	-4.4127	14.073	-817.18	1057.4	-8.0045	816.16	1107	42.608	62.433	0	1	-0.53587	-0.5758	-28	-10.006	-3.1924	10.764	28.011	6.6784	-3.7283	10.188	0.011012	-3.3274	1634.2
10.17	1018	60	NaN	-3.9579	26.28	-2.1489	-169.97	8.4907	-4.5533	14.093	-817.16	1057.4	-8.2125	815.63	1107.1	42.151	62.326	0	1	-0.52881	-0.56881	-28	-10.006	-3.1752	10.818	28.024	6.7468	-3.704	10.249	0.023798	-3.259	1633.7
10.18	1019	60	NaN	-3.9541	26.288	-2.1529	-169.97	8.5064	-4.5732	14.136	-817.17	1057.4	-8.0735	815.29	1107	42.5	61.863	0	1	-0.48806	-0.52843	-27.998	-10.004	-3.1746	10.809	28.032	6.7632	-3.6627	10.28	0.033662	-3.2407	1633.4
10.19	1020	60	NaN	-3.9441	26.32	-2.1497	-170.01	8.5268	-4.5146	14.17	-817.13	1057.4	-7.6864	814.94	1107	39.083	61.543	0	1	-0.38881	-0.43008	-28.002	-10.008	-3.1768	10.76	28.061	6.7866	-3.5656	10.329	0.059007	-3.2211	1633
10.2	1021	60	NaN	-3.9261	26.36	-2.1478	-170.09	8.5654	-4.5212	14.235	-817.09	1057.4	-7.3136	814.55	1106.8	39.39	60.332	0	1	-0.2577	-0.30017	-28.007	-10.013	-3.1694	10.671	28.096	6.83	-3.4271	10.371	0.088394	-3.1832	1632.5
10.21	1022	60	NaN	-3.9164	26.399	-2.1433	-170.16	8.648	-4.5786	14.27	-817.07	1057.4	-7.1702	814.21	1106.7	38.068	58.798	0	1	-0.076959	-0.12108	-28.013	-10.019	-3.1634	10.59	28.131	6.9156	-3.2404	10.469	0.11814	-3.1034	1632.2
10.22	1023	60	NaN	-3.9126	26.428	-2.1422	-170.25	8.7413	-4.6192	14.305	-817.07	1057.4	-7.0255	813.94	1106.7	39.177	55.198	0	1	0.10378	0.058005	-28.019	-10.025	-3.1633	10.495	28.159	7.01	-3.0595	10.553	0.14042	-3.0149	1631.9
10.23	1024	60	NaN	-3.908	26.451	-2.1444	-170.38	8.8358	-4.6106	14.356	-817.09	1057.4	-6.7139	813.69	1106.7	37.516	52.217	0	1	0.28452	0.23709	-28.025	-10.031	-3.1677	10.358	28.183	7.1041	-2.8832	10.596	0.15817	-2.9266	1631.7
10.24	1025	60	NaN	-3.8975	26.49	-2.1363	-170.56	8.9825	-4.6005	14.394	-817.12	1057.4	-6.3569	813.35	1106.7	36.393	52.865	0	1	0.46526	0.41618	-28.03	-10.036	-3.1683	10.171	28.223	7.2494	-2.7031	10.587	0.1922	-2.787	1631.3
10.25	1026	60	NaN	-3.8929	26.51	-2.1423	-170.71	9.0797	-4.5544	14.452	-817.12	1057.4	-5.9794	813.26	1106.8	38.323	55.786	0	1	0.61375	0.56332	-28.036	-10.042	-3.175	10.009	28.245	7.3449	-2.5612	10.572	0.20931	-2.6967	1631.3
10.26	1027	60	NaN	-3.8957	26.526	-2.1324	-170.81	9.2462	-4.6399	14.435	-817.17	1057.4	-5.9933	813.14	1106.9	38.872	57.85	0	1	0.60264	0.55231	-28.037	-10.043	-3.1778	9.9043	28.266	7.5063	-2.5751	10.457	0.22832	-2.537	1631.2
10.27	1028	60	NaN	-3.8908	26.551	-2.125	-170.93	9.4451	-4.7463	14.449	-817.19	1057.4	-5.9496	813.05	1107.1	36.763	58.69	0	1	0.6444	0.59369	-28.037	-10.043	-3.1739	9.785	28.296	7.6999	-2.5295	10.379	0.25893	-2.3435	1631.1
10.28	1029	60	NaN	-3.8849	26.571	-2.1185	-171.06	9.617	-4.8117	14.471	-817.21	1057.5	-5.7326	813.02	1107.3	37.383	58.702	0	1	0.71947	0.66808	-28.036	-10.042	-3.1748	9.653	28.321	7.8671	-2.4554	10.321	0.28488	-2.1752	1631.1
10.29	1030	60	NaN	-3.8875	26.57	-2.1068	-171.16	9.7157	-4.8229	14.449	-817.26	1057.5	-5.4213	813.06	1107.4	39.155	58.859	0	1	0.80811	0.75591	-28.035	-10.041	-3.1893	9.5428	28.323	7.9625	-2.3811	10.299	0.2878	-2.0785	1631.2
10.3	1031	60	NaN	-3.8792	26.571	-2.1074	-171.23	9.7761	-4.8418	14.474	-817.28	1057.5	-5.1374	813.18	1107.4	38.779	59.026	0	1	0.88775	0.83482	-28.034	-10.04	-3.1901	9.4624	28.326	8.0219	-2.3023	10.297	0.29195	-2.0177	1631.4
10.31	1032	60	NaN	-3.8721	26.556	-2.1054	-171.3	9.8161	-4.8426	14.477	-817.33	1057.5	-4.7401	813.4	1107.4	38.926	58.902	0	1	0.90992	0.85679	-28.031	-10.037	-3.197	9.3738	28.31	8.0621	-2.2871	10.231	0.27876	-1.9754	1631.6
10.32	1033	60	NaN	-3.8658	26.534	-2.0981	-171.35	9.9217	-4.8799	14.465	-817.38	1057.5	-4.5059	813.48	1107.5	39.492	54.889	0	1	0.94077	0.88735	-28.03	-10.036	-3.1993	9.3176	28.292	8.1644	-2.2585	10.205	0.26194	-1.8712	1631.7
10.33	1034	60	NaN	-3.8492	26.51	-2.0989	-171.38	10.095	-5.0323	14.493	-817.42	1057.5	-4.5809	813.55	1107.7	37.755	45.431	0	1	0.97485	0.92113	-28.028	-10.034	-3.1792	9.2944	28.274	8.3305	-2.2043	10.216	0.24615	-1.7034	1631.9
10.34	1035	60	NaN	-3.8302	26.484	-2.1041	-171.4	10.266	-5.2333	14.532	-817.43	1057.5	-4.7873	813.68	1108	36.222	45.308	0	1	0.93418	0.88083	-28.026	-10.032	-3.1516	9.28	28.256	8.494	-2.2175	10.161	0.23042	-1.5375	1632
10.35	1036	60	NaN	-3.831	26.455	-2.0944	-171.44	10.32	-5.295	14.487	-817.47	1057.5	-4.6757	813.89	1108	37.192	43.581	0	1	0.94757	0.8941	-28.023	-10.029	-3.158	9.2309	28.23	8.5455	-2.2104	10.125	0.20658	-1.4835	1632.3
10.36	1037	60	NaN	-3.8194	26.412	-2.0816	-171.56	10.267	-5.2582	14.44	-817.5	1057.5	-4.0645	814.41	1107.9	35.283	44.053	0	1	1.0176	0.9635	-28.02	-10.026	-3.1698	9.0911	28.182	8.4966	-2.1522	10.055	0.16195	-1.5299	1632.8
10.37	1038	60	NaN	-3.818	26.378	-2.0573	-171.61	10.295	-5.3006	14.35	-817.54	1057.5	-3.9177	814.67	1107.9	36.016	49.726	0	1	1.0803	1.0256	-28.019	-10.025	-3.1768	9.0323	28.149	8.5242	-2.0965	10.058	0.13039	-1.5004	1633.1
10.38	1039	60	NaN	-3.8041	26.352	-2.0579	-171.67	10.318	-5.3239	14.363	-817.52	1057.5	-3.7396	814.85	1108	34.151	53.678	0	1	1.1423	1.0871	-28.017	-10.023	-3.1687	8.9638	28.124	8.5458	-2.0264	10.051	0.10732	-1.4769	1633.2
10.39	1040	60	NaN	-3.7921	26.321	-2.0605	-171.75	10.318	-5.3476	14.372	-817.49	1057.5	-3.5639	815.01	1108	41.792	58.709	0	1	1.0573	1.0028	-28.013	-10.019	-3.1627	8.8806	28.094	8.5449	-2.1054	9.8834	0.080598	-1.4745	1633.4
10.4	1041	60	NaN	-3.7905	26.271	-2.0453	-171.83	10.287	-5.3991	14.3	-817.51	1057.5	-3.4634	815.22	1108.1	42.354	60.3	0	1	1.0608	1.0063	-28.01	-10.016	-3.1672	8.7899	28.046	8.5121	-2.1064	9.7962	0.035228	-1.5042	1633.6
10.41	1042	60	NaN	-3.7732	26.198	-2.0341	-171.94	10.19	-5.4537	14.266	-817.5	1057.4	-3.2935	815.59	1108	39.739	59.258	0	1	1.1717	1.1162	-28.008	-10.014	-3.1571	8.6751	27.972	8.4159	-1.9854	9.7913	-0.035781	-1.5976	1634
10.42	1043	60	NaN	-3.8291	26.121	-1.8661	-172.02	10.081	-5.4482	13.661	-817.68	1057.5	-3.0565	815.88	1107.9	39.74	59.026	0	1	1.1058	1.0509	-28.006	-10.012	-3.2427	8.5633	27.889	8.3132	-2.1369	9.6142	-0.11749	-1.6991	1634.4
10.43	1044	60	NaN	-3.8355	26.053	-1.826	-172.09	10.005	-5.4644	13.523	-817.69	1057.5	-2.914	816.06	1107.8	39.237	59.121	0	1	1.0703	1.0157	-28.005	-10.011	-3.2591	8.4887	27.818	8.2397	-2.1888	9.5045	-0.18729	-1.7714	1634.6
10.44	1045	60	NaN	-3.8312	25.972	-1.8137	-172.15	9.9396	-5.4753	13.488	-817.69	1057.5	-2.7536	816.17	1107.8	38.226	58.744	0	1	1.1258	1.0707	-28.004	-10.01	-3.2617	8.4215	27.736	8.1753	-2.1358	9.4922	-0.26767	-1.8343	1634.7
10.45	1046	60	NaN	-3.8317	25.877	-1.7885	-172.21	9.871	-5.4685	13.408	-817.71	1057.4	-2.5201	816.26	1107.8	40.757	58.926	0	1	1.1746	1.1191	-28.003	-10.009	-3.2731	8.3461	27.64	8.1076	-2.0985	9.4651	-0.36278	-1.9012	1634.8
10.46	1047	60	NaN	-3.8338	25.776	-1.758	-172.28	9.8021	-5.4563	13.314	-817.72	1057.4	-2.2492	816.34	1107.7	38.693	59.318	0	1	1.2218	1.1658	-28.002	-10.008	-3.2881	8.2695	27.538	8.0407	-2.0663	9.4353	-0.46457	-1.9676	1634.9
10.47	1048	60	NaN	-3.8257	25.66	-1.7506	-172.29	9.7894	-5.5148	13.307	-817.72	1057.4	-2.2128	816.36	1107.7	39.534	59.649	0	1	1.152	1.0967	-28.002	-10.008	-3.2816	8.2549	27.423	8.0267	-2.1296	9.3515	-0.57899	-1.981	1634.9
10.48	1049	60	NaN	-3.8129	25.531	-1.7329	-172.29	9.7966	-5.5939	13.293	-817.7	1057.4	-2.2316	816.38	1107.7	41.703	60.351	0	1	1.0966	1.0418	-28.001	-10.007	-3.2686	8.2545	27.295	8.0321	-2.1719	9.2963	-0.70588	-1.9748	1634.9
10.49	1050	60	NaN	-3.8085	25.349	-1.6706	-172.28	9.8105	-5.6595	13.12	-817.84	1057.4	-2.1927	816.41	1107.8	39.322	60.812	0	1	1.1151	1.0601	-28	-10.006	-3.2717	8.2526	27.115	8.0443	-2.1566	9.3127	-0.88503	-1.9618	1635.1
10.5	1051	60	NaN	-3.7982	25.13	-1.625	-172.26	9.8789	-5.7561	13.017	-817.92	1057.3	-2.2264	816.37	1107.9	37.646	61.273	0	1	1.0827	1.028	-27.998	-10.004	-3.2639	8.2698	26.901	8.1074	-2.1812	9.2978	-1.0974	-1.897	1635.1
10.51	1052	60	NaN	-3.7771	24.922	-1.6267	-172.24	9.991	-5.8718	13.081	-817.84	1057.3	-2.3274	816.28	1108	39.977	61.684	0	1	1.0303	0.9761	-27.997	-10.003	-3.2368	8.3018	26.701	8.2119	-2.2065	9.2779	-1.2958	-1.7909	1635
10.52	1053	60	NaN	-3.7565	24.792	-1.6493	-172.23	10.065	-5.9229	13.182	-817.69	1057.3	-2.3058	816.21	1108.1	39.816	59.828	0	1	0.96383	0.9102	-27.996	-10.002	-3.2134	8.3124	26.575	8.2827	-2.2495	9.2226	-1.4217	-1.7197	1634.8
10.53	1054	60	NaN	-3.7537	24.639	-1.6326	-172.23	10.152	-5.9455	13.108	-817.63	1057.2	-2.2293	816.16	1108.2	40.132	59.141	0	1	0.93009	0.87678	-27.997	-10.003	-3.2159	8.3124	26.425	8.3657	-2.2858	9.1892	-1.5717	-1.6375	1634.7
10.54	1055	60	NaN	-3.7376	24.424	-1.61	-172.28	10.232	-5.8395	13.019	-817.53	1057.2	-1.6815	816.17	1108.2	38.483	58.358	0	1	0.91237	0.85921	-27.999	-10.005	-3.2221	8.2375	26.212	8.4437	-2.3097	9.0968	-1.7865	-1.5608	1634.6
10.55	1056	60	NaN	-3.7239	24.255	-1.5734	-172.32	10.335	-5.7858	12.892	-817.42	1057.1	-1.3533	816.15	1108.2	39.724	53.439	0	1	0.86981	0.81704	-27.999	-10.005	-3.2242	8.1819	26.047	8.542	-2.3544	8.9989	-1.9515	-1.463	1634.4
10.56	1057	60	NaN	-3.7176	24.135	-1.5386	-172.36	10.443	-5.7565	12.763	-817.29	1057	-1.1274	816.12	1108.3	34.919	53.505	0	1	0.82681	0.77444	-27.999	-10.005	-3.2303	8.1304	25.932	8.6449	-2.4035	8.9049	-2.0666	-1.36	1634.3
10.57	1058	60	NaN	-3.717	24.021	-1.5076	-172.42	10.55	-5.7055	12.629	-817.13	1057	-0.78885	816.13	1108.4	38.382	53.628	0	1	0.8231	0.77076	-27.999	-10.005	-3.2463	8.05	25.823	8.7485	-2.4232	8.8208	-2.1753	-1.256	1634.1
10.58	1059	60	NaN	-3.7129	23.861	-1.4264	-172.5	10.721	-5.7262	12.325	-816.95	1057	-0.59128	816.18	1108.5	39.19	53.214	0	1	0.79816	0.74605	-27.999	-10.005	-3.2598	7.9573	25.67	8.913	-2.4616	8.7034	-2.3288	-1.0915	1634
10.59	1060	60	NaN	-3.7069	23.749	-1.3881	-172.56	10.857	-5.7908	12.167	-816.82	1056.9	-0.54948	816.23	1108.7	37.698	53.315	0	1	0.75948	0.70772	-27.999	-10.005	-3.2608	7.8836	25.563	9.0418	-2.5013	8.5913	-2.4356	-0.96303	1633.9
10.6	1061	60	NaN	-3.6894	23.598	-1.3649	-172.71	10.916	-5.7168	12.061	-816.63	1056.9	0.014475	816.41	1108.6	38.14	52.957	0	1	0.70411	0.65285	-28	-10.006	-3.2667	7.711	25.414	9.1002	-2.5626	8.3638	-2.5856	-0.9054	1633.9
10.61	1062	60	NaN	-3.675	23.458	-1.3446	-172.84	10.966	-5.672	11.968	-816.49	1056.8	0.46223	816.6	1108.6	39.295	52.281	0	1	0.67383	0.62286	-28	-10.006	-3.2714	7.5596	25.276	9.1479	-2.5975	8.1825	-2.7244	-0.85822	1634
10.62	1063	60	NaN	-3.671	23.337	-1.312	-172.94	11.007	-5.6822	11.835	-816.41	1056.8	0.69241	816.82	1108.7	39.057	54.255	0	1	0.665	0.6141	-28	-10.006	-3.2801	7.4505	25.158	9.1862	-2.6151	8.0647	-2.8429	-0.82026	1634.1
10.63	1064	60	NaN	-3.6751	23.215	-1.2569	-173.04	11.012	-5.6778	11.629	-816.35	1056.8	0.96556	817.15	1108.7	39.468	55.577	0	1	0.63499	0.58436	-28.001	-10.007	-3.3011	7.3371	25.036	9.1911	-2.6661	7.9214	-2.965	-0.81558	1634.4
10.64	1065	60	NaN	-3.6705	23.089	-1.2081	-173.1	11.098	-5.7314	11.468	-816.25	1056.7	0.98743	817.3	1108.8	39.842	55.125	0	1	0.59055	0.54034	-28.001	-10.007	-3.3029	7.2714	24.914	9.2732	-2.7124	7.8117	-3.0869	-0.73356	1634.4
10.65	1066	60	NaN	-3.6573	22.927	-1.1701	-173.15	11.217	-5.7921	11.352	-816.07	1056.7	1.0453	817.51	1108.9	39.243	55.002	0	1	0.54611	0.4963	-28.001	-10.007	-3.2958	7.2112	24.757	9.3874	-2.7497	7.7075	-3.2443	-0.61998	1634.4
10.66	1067	60	NaN	-3.6405	22.806	-1.1756	-173.18	11.311	-5.833	11.378	-815.9	1056.7	1.0837	817.69	1109	37.144	52.631	0	1	0.49431	0.44497	-28.003	-10.009	-3.2794	7.1808	24.64	9.4779	-2.7851	7.6258	-3.3629	-0.53074	1634.5
10.67	1068	60	NaN	-3.6274	22.705	-1.1911	-173.2	11.384	-5.8614	11.432	-815.75	1056.7	1.1021	817.87	1109.1	38.555	51.585	0	1	0.43524	0.38644	-28.005	-10.011	-3.2651	7.1645	24.541	9.5471	-2.8299	7.5509	-3.4632	-0.46353	1634.5
10.68	1069	60	NaN	-3.621	22.601	-1.1922	-173.21	11.456	-5.9041	11.432	-815.62	1056.6	1.0473	818.05	1109.1	38.722	52.43	0	1	0.36913	0.32093	-28.008	-10.014	-3.2568	7.1545	24.441	9.6152	-2.8877	7.4754	-3.5668	-0.39864	1634.5
10.69	1070	60	NaN	-3.6161	22.495	-1.1864	-173.21	11.555	-5.9972	11.412	-815.5	1056.6	0.80502	818.2	1109.3	39.458	52.356	0	1	0.33762	0.28972	-28.011	-10.017	-3.2441	7.1623	24.341	9.7088	-2.9065	7.452	-3.6699	-0.30816	1634.6
10.7	1071	60	NaN	-3.6004	22.325	-1.172	-173.26	11.622	-5.9398	11.392	-815.34	1056.5	1.0042	818.43	1109.3	38.705	52.547	0	1	0.35837	0.31027	-28.014	-10.02	-3.2361	7.1022	24.176	9.7708	-2.8777	7.4125	-3.8377	-0.249	1634.7
10.71	1072	60	NaN	-3.611	22.2	-1.1576	-173.29	11.636	-5.8898	11.319	-815.26	1056.5	1.1614	818.68	1109.4	38.266	52.375	0	1	0.42053	0.37186	-28.018	-10.024	-3.2548	7.0614	24.054	9.7825	-2.8342	7.4333	-3.9638	-0.24145	1634.8
10.72	1073	60	NaN	-3.6124	22.105	-1.1407	-173.31	11.659	-5.8398	11.273	-815.14	1056.5	1.2617	818.88	1109.4	40.571	52.423	0	1	0.52966	0.47999	-28.024	-10.03	-3.2614	7.0376	23.961	9.8029	-2.7317	7.5176	-4.0628	-0.22668	1634.9
10.73	1074	60	NaN	-3.6041	22.016	-1.1308	-173.34	11.669	-5.7833	11.279	-815	1056.4	1.3547	819.09	1109.4	38.156	51.764	0	1	0.63878	0.58813	-28.029	-10.035	-3.2562	7.0127	23.873	9.8118	-2.6174	7.6008	-4.1559	-0.22346	1635
10.74	1075	60	NaN	-3.5936	21.906	-1.1333	-173.37	11.637	-5.7273	11.331	-814.88	1056.4	1.4494	819.38	1109.5	36.525	51.491	0	1	0.74791	0.69626	-28.035	-10.041	-3.2472	6.9758	23.765	9.7786	-2.4993	7.672	-4.2704	-0.26237	1635.1
10.75	1076	60	NaN	-3.5659	21.741	-1.1277	-173.39	11.609	-5.7178	11.402	-814.76	1056.3	1.3415	819.74	1109.5	38.715	50.764	0	1	0.85704	0.80439	-28.041	-10.047	-3.2132	6.9584	23.605	9.7446	-2.3562	7.7628	-4.4354	-0.30201	1635.4
10.76	1077	60	NaN	-3.5453	21.643	-1.1344	-173.41	11.604	-5.7451	11.48	-814.65	1056.3	1.1472	819.93	1109.6	36.553	50.926	0	1	0.96617	0.91253	-28.046	-10.052	-3.1831	6.9551	23.511	9.7367	-2.217	7.8676	-4.5358	-0.31557	1635.5
10.77	1078	60	NaN	-3.527	21.512	-1.1087	-173.43	11.551	-5.7373	11.457	-814.56	1056.3	1.053	820.24	1109.6	35.621	50.447	0	1	1.0753	1.0207	-28.052	-10.058	-3.1624	6.9315	23.381	9.682	-2.0871	7.9521	-4.671	-0.376	1635.7
10.78	1079	60	NaN	-3.504	21.407	-1.0923	-173.45	11.503	-5.7262	11.468	-814.48	1056.2	0.99001	820.51	1109.6	36.935	50.611	0	1	1.1844	1.1288	-28.058	-10.064	-3.1369	6.9128	23.276	9.6335	-1.9524	8.0416	-4.7817	-0.4301	1635.9
10.79	1080	60	NaN	-3.4798	21.339	-1.0865	-173.46	11.481	-5.7256	11.509	-814.4	1056.2	0.92355	820.69	1109.6	36.963	49.864	0	1	1.2288	1.1728	-28.062	-10.068	-3.1088	6.9072	23.209	9.611	-1.88	8.0799	-4.8532	-0.45737	1636
10.8	1081	60	NaN	-3.4643	21.278	-1.0597	-173.47	11.468	-5.7261	11.466	-814.35	1056.2	0.8712	820.87	1109.6	39.297	49.495	0	1	1.145	1.0898	-28.065	-10.071	-3.0931	6.9033	23.149	9.5972	-1.9481	7.993	-4.9158	-0.47396	1636.1
10.81	1082	60	NaN	-3.4487	21.24	-1.052	-173.48	11.468	-5.7187	11.469	-814.26	1056.2	0.8797	820.99	1109.6	38.547	49.319	0	1	1.0613	1.0067	-28.068	-10.074	-3.0777	6.8884	23.111	9.5967	-2.0165	7.8952	-4.9572	-0.4773	1636.2
10.82	1083	60	NaN	-3.4333	21.213	-1.0576	-173.5	11.474	-5.7208	11.514	-814.18	1056.2	0.86303	821.1	1109.6	34.519	48.783	0	1	0.97748	0.92373	-28.071	-10.077	-3.0601	6.8781	23.084	9.6026	-2.0826	7.8019	-4.9868	-0.47416	1636.2
10.83	1084	60	NaN	-3.4235	21.189	-1.0359	-173.51	11.476	-5.7358	11.476	-814.15	1056.2	0.83043	821.29	1109.6	38.724	48.635	0	1	0.8937	0.84072	-28.074	-10.08	-3.0506	6.8621	23.061	9.6043	-2.1569	7.7028	-5.0131	-0.47528	1636.3
10.84	1085	60	NaN	-3.4149	21.178	-1.0284	-173.53	11.484	-5.7417	11.479	-814.12	1056.1	0.83968	821.44	1109.6	41.559	47.995	0	1	0.76609	0.71427	-28.078	-10.084	-3.0422	6.8417	23.051	9.6115	-2.2761	7.556	-5.027	-0.47202	1636.5
10.85	1086	60	NaN	-3.4064	21.186	-1.048	-173.56	11.506	-5.7336	11.563	-814.09	1056.1	0.89489	821.51	1109.6	44.777	46.46	0	1	0.63573	0.5851	-28.082	-10.088	-3.0327	6.8183	23.059	9.6321	-2.397	7.4034	-5.0223	-0.45556	1636.5
10.86	1087	60	NaN	-3.4066	21.201	-1.0281	-173.58	11.537	-5.7454	11.527	-814.09	1056.1	0.89268	821.58	1109.7	49.223	45.785	0	1	0.61509	0.56465	-28.084	-10.09	-3.0341	6.788	23.075	9.6626	-2.419	7.3527	-5.0085	-0.42716	1636.6
10.87	1088	60	NaN	-3.4145	21.253	-1.0208	-173.64	11.645	-5.7426	11.532	-814.09	1056.2	0.91283	821.58	1109.8	49.801	45.424	0	1	0.58915	0.53894	-28.086	-10.092	-3.0425	6.7332	23.132	9.7666	-2.4534	7.2722	-4.9545	-0.3257	1636.6
10.88	1089	60	NaN	-3.415	21.307	-1.0296	-173.69	11.697	-5.7116	11.594	-814.08	1056.2	1.0273	821.61	1109.9	53.435	44.669	0	1	0.54108	0.49131	-28.091	-10.097	-3.0449	6.676	23.187	9.8168	-2.5038	7.1673	-4.9037	-0.28003	1636.6
10.89	1090	60	NaN	-3.4239	21.355	-1.0136	-173.75	11.726	-5.6672	11.587	-814.12	1056.2	1.1902	821.66	1109.9	54.868	43.945	0	1	0.45943	0.41041	-28.094	-10.1	-3.0597	6.6181	23.236	9.845	-2.6003	7.0285	-4.8584	-0.2551	1636.7
10.9	1091	60	NaN	-3.4438	21.416	-0.97836	-173.79	11.763	-5.6506	11.527	-814.21	1056.2	1.272	821.72	1110	56.782	43.694	0	1	0.36342	0.31528	-28.097	-10.103	-3.0846	6.5727	23.298	9.8816	-2.7212	6.888	-4.7987	-0.22107	1636.8
10.91	1092	60	NaN	-3.4658	21.508	-0.95366	-173.81	11.817	-5.6825	11.504	-814.3	1056.3	1.2055	821.79	1110	57.268	43.407	0	1	0.30433	0.25673	-28.1	-10.106	-3.1052	6.5495	23.39	9.9349	-2.8009	6.8062	-4.7097	-0.17121	1637
10.92	1093	60	NaN	-3.4645	21.583	-0.96753	-173.84	11.818	-5.6596	11.605	-814.31	1056.3	1.3075	821.9	1110	58.095	41.986	0	1	0.21458	0.16779	-28.104	-10.11	-3.1039	6.5236	23.465	9.9355	-2.8894	6.6914	-4.6395	-0.17461	1637.1
10.93	1094	60	NaN	-3.4788	21.657	-0.95694	-173.85	11.84	-5.6409	11.615	-814.4	1056.3	1.3857	821.93	1110	58.778	40.16	0	1	0.099815	0.054077	-28.109	-10.114	-3.1206	6.5083	23.538	9.9586	-3.0208	6.5624	-4.5706	-0.15589	1637.2
10.94	1095	60	NaN	-3.4825	21.737	-0.94485	-173.85	11.891	-5.6621	11.645	-814.47	1056.3	1.3344	821.9	1110.1	59.409	39.857	1	1	-0.0065814	-0.051348	-28.109	-10.114	-3.1215	6.5158	23.619	10.01	-3.1281	6.4645	-4.49	-0.1048	1637.3
10.95	1096	60	NaN	-3.4818	21.849	-0.91653	-173.84	11.938	-5.6796	11.653	-814.57	1056.4	1.2922	821.9	1110.2	60.582	36.976	1	1	-0.11595	-0.15972	-28.109	-10.115	-3.119	6.5245	23.73	10.057	-3.235	6.3648	-4.3784	-0.057595	1637.4
10.96	1097	60	NaN	-3.4784	21.981	-0.88843	-173.83	11.963	-5.6816	11.668	-814.66	1056.5	1.292	821.93	1110.2	61.621	36.878	1	1	-0.26692	-0.30931	-28.111	-10.117	-3.1151	6.5283	23.861	10.083	-3.382	6.219	-4.2499	-0.034007	1637.5
10.97	1098	60	NaN	-3.4685	22.091	-0.90163	-173.83	11.968	-5.6926	11.785	-814.7	1056.5	1.2514	821.97	1110.2	61.653	35.889	1	1	-0.37272	-0.41415	-28.113	-10.119	-3.0997	6.5391	23.97	10.089	-3.4725	6.1249	-4.1431	-0.030679	1637.6
10.98	1099	60	NaN	-3.4717	22.236	-0.87771	-173.83	11.908	-5.6579	11.781	-814.88	1056.5	1.3827	822.12	1110.2	61.194	35.787	1	1	-0.43542	-0.47627	-28.115	-10.121	-3.1078	6.5376	24.111	10.032	-3.5432	6.0613	-4.0033	-0.088257	1637.9
10.99	1100	60	NaN	-3.4692	22.348	-0.87781	-173.8	11.915	-5.7229	11.841	-814.96	1056.6	1.1596	822.15	1110.2	60.874	35.269	1	1	-0.61642	-0.65562	-28.117	-10.123	-3.0953	6.5785	24.223	10.04	-3.7117	5.9228	-3.8931	-0.082875	1638
11	1101	60	NaN	-3.4332	22.465	-0.95217	-173.79	11.889	-5.7031	12.166	-814.95	1056.6	1.2034	822.19	1110.1	60.455	37.224	1	1	-0.74915	-0.78713	-28.118	-10.124	-3.0496	6.595	24.34	10.015	-3.7987	5.8079	-3.7786	-0.10954	1638.1
11.01	1102	60	NaN	-3.4131	22.578	-0.97993	-173.78	11.866	-5.6878	12.33	-814.99	1056.6	1.221	822.21	1110.1	60.921	36.803	1	1	-0.8083	-0.84575	-28.12	-10.126	-3.0243	6.6105	24.452	9.9932	-3.8326	5.7647	-3.6683	-0.1326	1638.1
11.02	1103	60	NaN	-3.4328	22.677	-0.90528	-173.74	11.878	-5.7341	12.133	-815.14	1056.6	1.0211	822.2	1110.2	59.873	35.638	1	1	-0.93631	-0.97259	-28.117	-10.123	-3.0439	6.6446	24.55	10.005	-3.9802	5.672	-3.5668	-0.11712	1638.3
11.03	1104	60	NaN	-3.4182	22.777	-0.91045	-173.73	11.862	-5.6679	12.221	-815.23	1056.7	1.1767	822.19	1110.1	58.86	34.756	1	1	-1.0745	-1.1095	-28.113	-10.119	-3.0318	6.6558	24.648	9.9913	-4.1063	5.5463	-3.4651	-0.12735	1638.3
11.04	1105	60	NaN	-3.3723	22.922	-0.96202	-173.68	11.809	-5.6341	12.484	-815.31	1056.7	1.2057	822.18	1110.1	59.894	34.922	1	1	-1.2127	-1.2464	-28.109	-10.115	-2.9777	6.7105	24.79	9.9407	-4.1904	5.464	-3.319	-0.17398	1638.4
11.05	1106	60	NaN	-3.3478	23.021	-0.98837	-173.62	11.786	-5.6569	12.637	-815.42	1056.6	1.0647	822.14	1110.1	59.515	34.736	1	1	-1.3509	-1.3833	-28.105	-10.111	-2.9429	6.7843	24.89	9.9177	-4.2938	5.4009	-3.2149	-0.19304	1638.5
11.06	1107	60	NaN	-3.3259	23.12	-1.0026	-173.57	11.726	-5.6463	12.744	-815.51	1056.7	1.0702	822.17	1110	59.54	35.273	1	1	-1.489	-1.5203	-28.101	-10.107	-2.9174	6.8427	24.985	9.8602	-4.4065	5.3225	-3.1155	-0.24659	1638.6
11.07	1108	60	NaN	-3.2971	23.244	-1.0133	-173.5	11.656	-5.6512	12.847	-815.59	1056.7	1.0499	822.19	1110	59.878	33.233	1	1	-1.6272	-1.6572	-28.097	-10.103	-2.8843	6.9087	25.106	9.794	-4.5116	5.2515	-2.9912	-0.30886	1638.7
11.08	1109	60	NaN	-3.2638	23.394	-1.0227	-173.42	11.631	-5.7482	12.958	-815.68	1056.8	0.72902	822.12	1110	59.943	34.097	1	1	-1.7347	-1.7637	-28.092	-10.098	-2.836	7.0128	25.254	9.7706	-4.5707	5.249	-2.838	-0.3275	1638.7
11.09	1110	60	NaN	-3.2485	23.489	-1.0264	-173.38	11.545	-5.7136	13.021	-815.76	1056.8	0.8545	822.15	1109.9	60.095	37.019	1	1	-1.7644	-1.7931	-28.085	-10.091	-2.8229	7.0456	25.345	9.6892	-4.5873	5.2525	-2.7402	-0.40219	1638.8
11.1	1111	60	NaN	-3.224	23.585	-1.0359	-173.35	11.526	-5.7326	13.082	-815.8	1056.8	0.82948	822.09	1109.9	60.433	36.161	1	1	-1.8789	-1.9065	-28.083	-10.089	-2.7954	7.0812	25.439	9.672	-4.6743	5.1746	-2.6441	-0.41703	1638.8
11.11	1112	60	NaN	-3.199	23.683	-1.0565	-173.31	11.508	-5.7603	13.187	-815.83	1056.9	0.77372	822.04	1109.8	59.703	35.154	1	1	-2.0235	-2.0498	-28.082	-10.088	-2.7647	7.1279	25.535	9.6553	-4.7882	5.078	-2.5472	-0.433	1638.8
11.12	1113	60	NaN	-3.1701	23.789	-1.0813	-173.27	11.483	-5.7918	13.317	-815.89	1056.9	0.74084	821.99	1109.8	60.105	36.227	1	1	-2.0498	-2.0759	-28.081	-10.087	-2.7302	7.1688	25.639	9.6329	-4.78	5.0929	-2.4427	-0.4545	1638.8
11.13	1114	60	NaN	-3.1427	23.891	-1.1023	-173.25	11.457	-5.8094	13.434	-815.99	1056.9	0.79128	821.94	1109.7	59.539	35.136	1	1	-2.0025	-2.0291	-28.081	-10.087	-2.7005	7.1878	25.739	9.609	-4.703	5.1588	-2.3415	-0.47749	1638.8
11.14	1115	60	NaN	-3.1315	23.964	-1.1133	-173.26	11.435	-5.7808	13.493	-816.06	1056.9	0.98019	821.92	1109.7	58.31	38.868	1	1	-1.8204	-1.8486	-28.08	-10.086	-2.6938	7.1783	25.809	9.5903	-4.5142	5.3297	-2.2708	-0.49543	1638.9
11.15	1116	60	NaN	-3.1057	24.016	-1.1312	-173.26	11.418	-5.7951	13.589	-816.12	1056.9	1.0342	821.91	1109.6	59.877	42.11	1	1	-1.6964	-1.7257	-28.077	-10.083	-2.6666	7.1789	25.859	9.5753	-4.3629	5.4532	-2.2186	-0.50785	1638.9
11.16	1117	60	NaN	-3.0943	24.083	-1.1281	-173.29	11.423	-5.8031	13.614	-816.23	1057	1.2008	821.84	1109.5	59.995	43.682	1	1	-1.6062	-1.6364	-28.074	-10.08	-2.6601	7.1462	25.922	9.585	-4.2664	5.5098	-2.1525	-0.4951	1639
11.17	1118	60	NaN	-3.0825	24.139	-1.1303	-173.33	11.435	-5.7883	13.655	-816.31	1057	1.4199	821.77	1109.5	60.399	45.186	1	1	-1.5693	-1.5998	-28.073	-10.079	-2.6545	7.0966	25.974	9.6004	-4.2238	5.4968	-2.0989	-0.47806	1639
11.18	1119	60	NaN	-3.0751	24.177	-1.1324	-173.37	11.464	-5.7758	13.688	-816.37	1057	1.5935	821.68	1109.5	59.342	47.793	1	1	-1.6349	-1.6648	-28.065	-10.071	-2.6521	7.0541	26.01	9.6305	-4.287	5.3893	-2.0543	-0.44005	1638.9
11.19	1120	60	NaN	-3.0777	24.205	-1.124	-173.39	11.521	-5.7948	13.683	-816.48	1057	1.6546	821.54	1109.5	57.002	43.796	1	1	-1.7681	-1.7968	-28.053	-10.059	-2.6569	7.0333	26.04	9.686	-4.4251	5.2365	-2.0129	-0.37254	1638.9
11.2	1121	60	NaN	-3.0782	24.244	-1.1109	-173.4	11.594	-5.847	13.679	-816.6	1057.1	1.6474	821.33	1109.6	54.51	48.205	0	1	-1.6912	-1.7206	-28.046	-10.052	-2.6573	7.0195	26.08	9.758	-4.3485	5.2989	-1.9662	-0.29422	1638.8
11.21	1122	60	NaN	-3.0655	24.275	-1.1197	-173.37	11.635	-5.8801	13.735	-816.63	1057.1	1.5768	821.18	1109.6	54.654	56.197	0	1	-1.5374	-1.5681	-28.043	-10.049	-2.6402	7.0518	26.113	9.7978	-4.1775	5.4837	-1.9303	-0.25098	1638.7
11.22	1123	60	NaN	-3.0602	24.299	-1.1292	-173.36	11.627	-5.8564	13.793	-816.68	1057.1	1.6923	821.14	1109.6	50.721	53.219	0	1	-1.5854	-1.6157	-28.039	-10.045	-2.6369	7.0622	26.136	9.7906	-4.2223	5.4464	-1.9034	-0.25434	1638.7
11.23	1124	60	NaN	-3.0572	24.322	-1.1322	-173.34	11.622	-5.8606	13.833	-816.72	1057.1	1.6935	821.1	1109.6	49.002	53.087	0	1	-1.5432	-1.574	-28.035	-10.041	-2.6325	7.0857	26.159	9.7856	-4.1757	5.5117	-1.8763	-0.2553	1638.7
11.24	1125	60	NaN	-3.0509	24.353	-1.1367	-173.31	11.611	-5.882	13.881	-816.76	1057.1	1.6097	821.03	1109.6	45.19	52.673	0	1	-1.4354	-1.4671	-28.031	-10.037	-2.6216	7.1206	26.189	9.775	-4.057	5.6534	-1.8416	-0.26198	1638.7
11.25	1126	60	NaN	-3.0413	24.394	-1.1513	-173.29	11.558	-5.855	13.962	-816.78	1057.1	1.6627	820.97	1109.6	50.57	52.308	0	1	-1.5052	-1.5363	-28.028	-10.034	-2.6111	7.1395	26.227	9.7248	-4.1163	5.6033	-1.8011	-0.30913	1638.6
11.26	1127	60	NaN	-3.0573	24.404	-1.1157	-173.27	11.566	-5.855	13.86	-816.86	1057.2	1.5767	820.81	1109.6	46.845	49.953	0	1	-1.5336	-1.5644	-28.025	-10.031	-2.6275	7.1583	26.238	9.7319	-4.1611	5.5939	-1.787	-0.29884	1638.6
11.27	1128	60	NaN	-3.0562	24.419	-1.1068	-173.27	11.517	-5.835	13.847	-816.92	1057.2	1.5017	820.65	1109.6	47.429	50.959	0	1	-1.5127	-1.5438	-28.021	-10.027	-2.6243	7.1633	26.252	9.6836	-4.137	5.6195	-1.769	-0.3438	1638.5
11.28	1129	60	NaN	-3.0515	24.432	-1.1139	-173.28	11.445	-5.7941	13.878	-816.95	1057.2	1.5009	820.55	1109.6	50.929	53.648	0	1	-1.5701	-1.6006	-28.011	-10.017	-2.6184	7.1518	26.265	9.6124	-4.1885	5.5512	-1.7463	-0.40452	1638.4
11.29	1130	60	NaN	-3.0503	24.444	-1.1264	-173.3	11.344	-5.745	13.918	-816.95	1057.2	1.5404	820.49	1109.5	48.741	53.195	0	1	-1.6955	-1.7249	-27.994	-10	-2.6173	7.1318	26.274	9.5143	-4.3128	5.407	-1.72	-0.48597	1638.3
11.3	1131	60	NaN	-3.0548	24.452	-1.1329	-173.32	11.219	-5.7053	13.934	-816.96	1057.2	1.5499	820.44	1109.4	54.134	54.777	0	1	-2.1412	-2.1665	-27.974	-9.9799	-2.6214	7.1138	26.278	9.3934	-4.7626	4.9473	-1.6962	-0.58652	1638.3
11.31	1132	60	NaN	-3.06	24.443	-1.1237	-173.33	11.096	-5.6942	13.904	-817.01	1057.2	1.4409	820.38	1109.3	54.678	58.273	0	1	-2.3643	-2.3875	-27.962	-9.9676	-2.6239	7.1075	26.266	9.2733	-4.9881	4.72	-1.6956	-0.69424	1638.3
11.32	1133	60	NaN	-3.0622	24.421	-1.1151	-173.31	10.969	-5.7489	13.876	-817.07	1057.2	1.1273	820.36	1109.3	54.792	56.86	0	1	-2.2906	-2.3145	-27.96	-9.9656	-2.6161	7.1311	26.242	9.1482	-4.9067	4.8166	-1.718	-0.8174	1638.3
11.33	1134	60	NaN	-3.0573	24.393	-1.1155	-173.3	10.791	-5.7456	13.864	-817.1	1057.2	0.94693	820.28	1109.1	54.115	56.619	0	1	-2.3046	-2.3284	-27.959	-9.9653	-2.6053	7.1493	26.207	8.9762	-4.9099	4.8209	-1.7519	-0.98916	1638.2
11.34	1135	60	NaN	-3.0522	24.364	-1.1273	-173.28	10.657	-5.7391	13.886	-817.12	1057.2	0.82116	820.17	1109	54.625	55.8	0	1	-2.2972	-2.321	-27.959	-9.9645	-2.5951	7.173	26.175	8.8466	-4.8922	4.852	-1.7838	-1.118	1638.2
11.35	1136	60	NaN	-3.0452	24.32	-1.1388	-173.26	10.546	-5.7617	13.913	-817.14	1057.2	0.67946	820.07	1108.9	54.591	54.384	0	1	-2.2231	-2.2476	-27.956	-9.9623	-2.582	7.2012	26.129	8.7369	-4.8052	4.9536	-1.827	-1.2253	1638.1
11.36	1137	60	NaN	-3.0339	24.251	-1.1405	-173.24	10.42	-5.8104	13.913	-817.18	1057.2	0.50975	820.02	1108.9	53.745	53.047	0	1	-2.1669	-2.1919	-27.953	-9.9592	-2.5649	7.23	26.061	8.6108	-4.7317	5.0381	-1.8926	-1.3484	1638.1
11.37	1138	60	NaN	-3.0275	24.201	-1.1475	-173.21	10.355	-5.8074	13.91	-817.2	1057.2	0.46952	819.97	1108.8	53.105	52.703	0	1	-2.1373	-2.1626	-27.949	-9.955	-2.5572	7.2641	26.007	8.5482	-4.6945	5.1015	-1.9416	-1.4068	1638
11.38	1139	60	NaN	-3.019	24.136	-1.141	-173.18	10.32	-5.798	13.876	-817.25	1057.2	0.50883	819.92	1108.8	52.724	51.866	0	1	-2.1047	-2.1304	-27.945	-9.9508	-2.5512	7.285	25.941	8.5153	-4.6559	5.1546	-2.0039	-1.4355	1638
11.39	1140	60	NaN	-3.0063	24.088	-1.148	-173.16	10.313	-5.7723	13.888	-817.24	1057.1	0.60671	819.82	1108.7	52.405	49.382	0	1	-2.0955	-2.1212	-27.94	-9.9455	-2.5414	7.3057	25.891	8.5098	-4.6369	5.1845	-2.0487	-1.4357	1637.9
11.4	1141	60	NaN	-2.9872	24.042	-1.1539	-173.13	10.38	-5.7657	13.892	-817.2	1057.1	0.65098	819.6	1108.7	51.829	44.905	0	1	-2.1435	-2.1688	-27.931	-9.9375	-2.5237	7.3379	25.846	8.5754	-4.6672	5.1691	-2.0854	-1.3621	1637.7
11.41	1142	60	NaN	-2.9708	23.997	-1.1432	-173.11	10.497	-5.8158	13.844	-817.16	1057.1	0.52153	819.29	1108.8	52.891	41.471	0	1	-2.2276	-2.2521	-27.927	-9.9327	-2.5043	7.3545	25.806	8.6874	-4.732	5.1024	-2.121	-1.2453	1637.3
11.42	1143	60	NaN	-2.9709	23.965	-1.1119	-173.16	10.582	-5.923	13.746	-817.16	1057.1	0.22108	819.07	1108.9	53.202	36.629	0	1	-2.3106	-2.3344	-27.923	-9.9292	-2.4973	7.3183	25.78	8.7665	-4.8079	4.9839	-2.1433	-1.1627	1637.1
11.43	1144	60	NaN	-2.9599	23.955	-1.1295	-173.07	10.611	-5.7936	13.8	-817.08	1057	0.7681	818.88	1108.9	53.095	35.397	0	1	-2.3402	-2.3637	-27.921	-9.9265	-2.5035	7.3896	25.77	8.7953	-4.8437	5.0259	-2.1501	-1.1312	1636.8
11.44	1145	60	NaN	-2.9504	23.961	-1.1387	-173.02	10.567	-5.8084	13.829	-817	1057	0.90551	818.9	1108.8	53.053	35.037	0	1	-2.3757	-2.3988	-27.919	-9.9245	-2.4978	7.4355	25.776	8.7525	-4.8734	5.0367	-2.1427	-1.172	1636.8
11.45	1146	60	NaN	-2.9429	23.989	-1.1414	-172.99	10.492	-5.8534	13.852	-816.91	1057	0.96486	819.01	1108.7	53.318	38.919	0	1	-2.4272	-2.4499	-27.919	-9.9245	-2.4916	7.4644	25.801	8.6797	-4.9188	5.0145	-2.1175	-1.2448	1636.8
11.46	1147	60	NaN	-2.9382	24.027	-1.1492	-172.97	10.39	-5.8857	13.906	-816.82	1056.9	1.0758	819.16	1108.6	53.961	43.023	0	1	-2.492	-2.5141	-27.921	-9.9265	-2.4889	7.4807	25.836	8.5817	-4.9809	4.9666	-2.0849	-1.3448	1636.9
11.47	1148	60	NaN	-2.9371	24.071	-1.1609	-172.95	10.31	-5.9154	13.984	-816.75	1056.9	1.1984	819.28	1108.5	54.828	55.154	0	1	-2.5449	-2.5665	-27.923	-9.929	-2.4893	7.494	25.878	8.5031	-5.0343	4.9275	-2.045	-1.426	1636.9
11.48	1149	60	NaN	-2.9413	24.139	-1.1501	-172.93	10.374	-6.0148	13.992	-816.65	1056.9	1.0848	819.17	1108.6	55.375	55.97	0	1	-2.5078	-2.5297	-27.924	-9.9299	-2.4893	7.5216	25.949	8.5641	-4.9971	4.9919	-1.9747	-1.3658	1636.7
11.49	1150	60	NaN	-2.9676	24.207	-1.0947	-172.92	10.442	-6.0819	13.85	-816.63	1056.9	1.0449	819	1108.7	55.263	52.185	0	1	-2.4114	-2.4342	-27.927	-9.9327	-2.519	7.5236	26.02	8.6289	-4.9304	5.0894	-1.9069	-1.3038	1636.5
11.5	1151	60	NaN	-2.9871	24.309	-1.0665	-172.93	10.509	-6.112	13.827	-816.52	1056.9	1.1347	818.8	1108.8	55.153	51.628	0	1	-2.2847	-2.3087	-27.931	-9.9366	-2.5424	7.5153	26.124	8.694	-4.8271	5.2066	-1.8065	-1.2426	1636.2
11.51	1152	60	NaN	-3.0082	24.387	-1.0497	-172.93	10.531	-6.1127	13.821	-816.46	1056.9	1.277	818.72	1108.8	54.292	51.571	0	1	-2.2433	-2.2676	-27.934	-9.9395	-2.5687	7.5129	26.203	8.7155	-4.8119	5.2453	-1.7309	-1.2241	1636
11.52	1153	60	NaN	-3.0294	24.444	-1.0475	-172.91	10.501	-6.1175	13.847	-816.44	1056.9	1.383	818.76	1108.7	53.426	50.763	0	1	-2.1824	-2.2073	-27.937	-9.9425	-2.5927	7.527	26.258	8.6866	-4.7751	5.3197	-1.6783	-1.2559	1636.1
11.53	1154	60	NaN	-3.0447	24.506	-1.063	-172.88	10.447	-6.1556	13.948	-816.39	1057	1.3929	818.84	1108.7	53.327	52.422	0	1	-1.9951	-2.0217	-27.94	-9.9456	-2.6048	7.5607	26.317	8.6356	-4.6	5.5389	-1.6222	-1.31	1636.1
11.54	1155	60	NaN	-3.0523	24.547	-1.0565	-172.84	10.458	-6.1874	14.049	-816.34	1056.9	1.362	818.75	1108.7	50.859	52.441	0	1	-1.8558	-1.8837	-27.943	-9.9493	-2.6077	7.6042	26.359	8.6448	-4.4635	5.7205	-1.5839	-1.3045	1636
11.55	1156	60	NaN	-3.0718	24.534	-1.0464	-172.82	10.383	-6.1644	13.917	-816.45	1057	1.4672	818.84	1108.7	51.829	53.932	0	1	-1.7506	-1.7794	-27.948	-9.9536	-2.6356	7.6144	26.344	8.5727	-4.3862	5.835	-1.6037	-1.3809	1636.2
11.56	1157	60	NaN	-3.0825	24.521	-1.0434	-172.81	10.328	-6.1087	13.872	-816.52	1057	1.6528	818.81	1108.6	45.389	54.196	0	1	-1.592	-1.6223	-27.952	-9.9583	-2.6544	7.6194	26.33	8.5182	-4.2464	5.9972	-1.6219	-1.4401	1636.2
11.57	1158	60	NaN	-3.082	24.52	-1.0489	-172.79	10.282	-6.0778	13.897	-816.54	1057	1.7577	818.73	1108.6	46.015	48.774	0	1	-1.507	-1.5381	-27.956	-9.9616	-2.6566	7.637	26.328	8.4734	-4.1636	6.0989	-1.6274	-1.4882	1636.1
11.58	1159	60	NaN	-3.0734	24.514	-1.0582	-172.74	10.227	-6.1208	13.935	-816.53	1057	1.636	818.64	1108.6	50.304	42.126	0	1	-1.5033	-1.5344	-27.957	-9.9633	-2.6425	7.6884	26.323	8.4176	-4.1458	6.154	-1.6339	-1.5457	1636
11.59	1160	60	NaN	-3.0642	24.478	-1.0622	-172.66	10.142	-6.2518	13.932	-816.59	1056.9	1.239	818.56	1108.7	48.763	38.581	0	1	-1.4506	-1.4822	-27.958	-9.9639	-2.6194	7.787	26.29	8.3295	-4.0701	6.3048	-1.6681	-1.6345	1636
11.6	1161	60	NaN	-3.0658	24.455	-1.0574	-172.63	9.985	-6.2785	13.883	-816.64	1056.9	1.2015	818.64	1108.6	46.878	39.06	0	1	-1.3945	-1.4266	-27.959	-9.9645	-2.6215	7.8154	26.264	8.1763	-4.016	6.3888	-1.6947	-1.7882	1636.1
11.61	1162	60	NaN	-3.0497	24.417	-1.0856	-172.75	9.6451	-6.1359	13.944	-816.69	1056.9	1.6702	818.81	1108.4	43.422	39.214	0	1	-1.4311	-1.4629	-27.96	-9.9663	-2.6197	7.6826	26.219	7.8431	-4.0508	6.2198	-1.7415	-2.1232	1636.4
11.62	1163	60	NaN	-3.0396	24.388	-1.0975	-172.83	9.355	-5.9867	13.956	-816.74	1056.9	2.1445	818.88	1108.2	41.669	41.148	0	1	-1.4283	-1.4601	-27.962	-9.9679	-2.6259	7.5837	26.184	7.5587	-4.0542	6.1236	-1.7775	-2.4092	1636.5
11.63	1164	60	NaN	-3.0314	24.374	-1.0975	-172.87	9.1568	-5.9223	13.949	-816.78	1056.9	2.3386	818.8	1108.1	36.197	38.589	0	1	-1.3765	-1.4087	-27.963	-9.9693	-2.6247	7.5411	26.167	7.3629	-4.0012	6.1324	-1.7959	-2.6063	1636.4
11.64	1165	60	NaN	-3.0184	24.371	-1.1004	-172.88	9.0049	-5.9598	13.972	-816.81	1056.9	2.2	818.6	1108.1	36.074	47.77	0	1	-1.3281	-1.3608	-27.964	-9.9698	-2.6059	7.5276	26.166	7.21	-3.934	6.1668	-1.7978	-2.7598	1636.2
11.65	1166	60	NaN	-3.0072	24.382	-1.1084	-172.9	8.7942	-6.006	14.001	-816.79	1056.9	2.0292	818.43	1108.1	37.734	59.043	0	1	-1.3163	-1.3491	-27.964	-9.9703	-2.5877	7.5224	26.176	6.9996	-3.904	6.1733	-1.7879	-2.9707	1636.1
11.66	1167	60	NaN	-3.0079	24.389	-1.0917	-172.92	8.5079	-5.9559	13.956	-816.85	1056.9	2.1171	818.32	1108	39.73	56.085	0	1	-1.3714	-1.4037	-27.965	-9.971	-2.5931	7.4914	26.18	6.7172	-3.9645	6.0877	-1.7853	-3.2538	1636
11.67	1168	60	NaN	-2.9998	24.412	-1.0905	-172.97	8.0322	-5.9101	13.972	-816.9	1056.9	2.1746	818.28	1107.9	38.607	52.668	0	1	-1.4676	-1.4991	-27.966	-9.9719	-2.5864	7.439	26.198	6.2463	-4.054	5.94	-1.7676	-3.7255	1636
11.68	1169	60	NaN	-2.9951	24.435	-1.0897	-172.99	7.5571	-5.8807	13.991	-816.96	1056.9	2.1913	818.28	1107.7	35.418	51.257	0	1	-1.5746	-1.6051	-27.967	-9.9727	-2.5817	7.4199	26.214	5.7775	-4.1563	5.8148	-1.7525	-4.1951	1636.1
11.69	1170	60	NaN	-2.9969	24.458	-1.0866	-173	7.1321	-5.8587	14	-817.02	1056.9	2.2291	818.31	1107.5	35.853	47.933	0	1	-1.6337	-1.6637	-27.97	-9.9756	-2.5845	7.4123	26.231	5.3592	-4.2182	5.7486	-1.7386	-4.6165	1636.1
11.7	1171	60	NaN	-3.002	24.494	-1.0845	-173.04	6.7073	-5.8177	14.01	-817.07	1057	2.3948	818.39	1107.4	36.165	48.575	0	1	-1.689	-1.7184	-27.972	-9.9782	-2.5951	7.3626	26.26	4.9405	-4.2841	5.6442	-1.7118	-5.0377	1636.3
11.71	1172	60	NaN	-3.0127	24.528	-1.0691	-173.08	6.2439	-5.7002	13.961	-817.13	1057	2.8379	818.7	1107	35.36	47.603	0	1	-1.7518	-1.7807	-27.973	-9.9793	-2.6232	7.3077	26.281	4.4915	-4.375	5.527	-1.6928	-5.4878	1636.6
11.72	1173	60	NaN	-3.0135	24.567	-1.0704	-173.1	6.0397	-5.7988	13.998	-817.19	1057	2.5987	818.55	1106.9	35.192	46.33	0	1	-1.8174	-1.8456	-27.976	-9.9822	-2.6142	7.3028	26.312	4.2944	-4.4316	5.4572	-1.6642	-5.6878	1636.5
11.73	1174	60	NaN	-3.0297	24.603	-1.0535	-173.12	5.8745	-5.8125	13.956	-817.3	1057.1	2.5506	818.35	1106.7	33.672	49.674	0	1	-1.8979	-1.9254	-27.979	-9.9852	-2.6302	7.2789	26.341	4.1368	-4.5281	5.3535	-1.638	-5.8484	1636.4
11.74	1175	60	NaN	-3.0428	24.631	-1.0432	-173.15	5.8313	-5.7837	13.936	-817.42	1057.1	2.5916	818.06	1106.6	37.077	54.301	0	1	-2.0309	-2.0572	-27.981	-9.9869	-2.6454	7.2436	26.365	4.0975	-4.6763	5.1864	-1.6159	-5.8894	1636.3
11.75	1176	60	NaN	-3.0466	24.647	-1.0414	-173.19	5.9376	-5.7708	13.955	-817.52	1057.1	2.5706	817.69	1106.6	39.539	55.022	0	1	-2.054	-2.0801	-27.983	-9.9894	-2.6478	7.2065	26.382	4.2031	-4.7018	5.1264	-1.6016	-5.7864	1636
11.76	1177	60	NaN	-3.0575	24.656	-1.0146	-173.24	6.0986	-5.7814	13.891	-817.64	1057.1	2.4778	817.34	1106.7	35.78	55.749	0	1	-2.0214	-2.0478	-27.986	-9.9924	-2.6576	7.1635	26.391	4.3635	-4.679	5.1157	-1.5954	-5.6289	1635.8
11.77	1178	60	NaN	-3.0586	24.668	-1.0272	-173.32	6.28	-5.7573	13.95	-817.71	1057.2	2.5476	817.08	1106.7	35.244	54.929	0	1	-2.0451	-2.0713	-27.99	-9.9963	-2.659	7.0835	26.404	4.5437	-4.7041	5.0122	-1.586	-5.4526	1635.6
11.78	1179	60	NaN	-3.067	24.671	-1.0323	-173.36	6.4578	-5.7277	13.962	-817.8	1057.2	2.586	816.96	1106.8	36.588	52.216	0	1	-2.0827	-2.1086	-27.995	-10.001	-2.6683	7.0361	26.409	4.7195	-4.751	4.9276	-1.5856	-5.281	1635.5
11.79	1180	60	NaN	-3.0749	24.664	-1.0279	-173.47	6.7151	-5.6659	13.95	-817.91	1057.1	2.7401	816.8	1106.9	36.556	50.451	0	1	-2.0901	-2.1159	-27.999	-10.005	-2.682	6.9248	26.406	4.9732	-4.7721	4.8089	-1.5926	-5.0318	1635.5
11.8	1181	60	NaN	-3.0718	24.667	-1.0326	-173.59	7.0047	-5.5947	13.979	-817.99	1057.2	2.9339	816.61	1107	36.027	54.234	0	1	-2.0834	-2.1093	-28.004	-10.01	-2.6847	6.7997	26.413	5.2586	-4.7681	4.6905	-1.5909	-4.751	1635.4
11.81	1182	60	NaN	-3.0565	24.685	-1.0532	-173.67	7.2875	-5.5446	14.064	-817.98	1057.2	3.0592	816.42	1107.1	37.759	58.923	0	1	-2.069	-2.0949	-28.008	-10.014	-2.6708	6.7156	26.435	5.5378	-4.7397	4.6207	-1.5736	-4.4763	1635.2
11.82	1183	60	NaN	-3.0536	24.684	-1.0476	-173.79	7.6802	-5.5161	14.044	-818.06	1057.2	3.1467	816.21	1107.3	39.457	61.574	0	1	-2.0579	-2.0839	-28.011	-10.016	-2.6716	6.5928	26.441	5.9239	-4.7295	4.5089	-1.5699	-4.0926	1635.1
11.83	1184	60	NaN	-3.0443	24.687	-1.0496	-173.87	7.969	-5.5316	14.062	-818.09	1057.2	3.1643	816.06	1107.6	44.312	64.767	0	1	-1.9832	-2.0099	-28.013	-10.019	-2.6622	6.5166	26.452	6.2038	-4.6455	4.5067	-1.5615	-3.8155	1635
11.84	1185	60	NaN	-3.0371	24.689	-1.0357	-173.98	8.1735	-5.4859	14.027	-818.11	1057.2	3.4442	816.13	1107.7	44.625	66.252	0	1	-1.853	-1.881	-28.017	-10.023	-2.666	6.3908	26.46	6.4027	-4.5191	4.5098	-1.5571	-3.6199	1635
11.85	1186	60	NaN	-3.0203	24.688	-1.0262	-174.07	8.3332	-5.4634	14.029	-818.12	1057.2	3.6745	816.27	1107.8	45.604	65.728	0	1	-1.741	-1.77	-28.02	-10.026	-2.6573	6.2889	26.464	6.5573	-4.3984	4.5189	-1.5567	-3.469	1635.2
11.86	1187	60	NaN	-2.9992	24.689	-1.0207	-174.13	8.5137	-5.5275	14.054	-818.12	1057.1	3.6487	816.42	1108	45.274	65.468	0	1	-1.6366	-1.6665	-28.024	-10.03	-2.6345	6.231	26.471	6.7312	-4.2711	4.5645	-1.5535	-3.2993	1635.4
11.87	1188	60	NaN	-2.9881	24.698	-1.0075	-174.18	8.7617	-5.701	14.034	-818.11	1057.1	3.3034	816.55	1108.3	44.006	65.41	0	1	-1.4445	-1.4762	-28.03	-10.036	-2.6119	6.1967	26.49	6.9701	-4.0565	4.7205	-1.5399	-3.0655	1635.5
11.88	1189	60	NaN	-2.9734	24.711	-1.0173	-174.16	8.8978	-5.9352	14.084	-818.04	1057.1	2.6646	816.74	1108.4	44.525	65.263	0	1	-1.3484	-1.381	-28.033	-10.039	-2.5732	6.2363	26.508	7.1002	-3.9217	4.8553	-1.5248	-2.9388	1635.6
11.89	1190	60	NaN	-2.9681	24.706	-1.0005	-174.26	8.9339	-5.7382	14.049	-818.03	1057.1	3.3648	817	1108.5	45.886	63.95	0	1	-1.3484	-1.381	-28.035	-10.041	-2.5937	6.1192	26.504	7.1358	-3.9421	4.7383	-1.5303	-2.9049	1635.9
11.9	1191	60	NaN	-2.9687	24.718	-1.001	-174.34	8.9664	-5.6218	14.056	-817.96	1057.1	3.7926	817.26	1108.4	43.908	54.626	0	1	-1.3273	-1.36	-28.035	-10.041	-2.6091	6.0203	26.514	7.1695	-3.9364	4.6603	-1.5207	-2.8716	1636.1
11.91	1192	60	NaN	-2.9715	24.708	-0.9915	-174.4	9.0291	-5.5856	14.054	-817.92	1057.1	3.8941	817.58	1108.4	35.232	48.085	0	1	-1.276	-1.3092	-28.036	-10.042	-2.6155	5.9574	26.505	7.232	-3.8915	4.6482	-1.5306	-2.8099	1636.3
11.92	1193	60	NaN	-2.9706	24.674	-0.96779	-174.44	9.1286	-5.5642	14.039	-817.92	1057.1	3.848	817.9	1108.5	36.686	47.059	0	1	-1.1814	-1.2154	-28.037	-10.043	-2.6136	5.92	26.473	7.3294	-3.795	4.7046	-1.5647	-2.7141	1636.7
11.93	1194	60	NaN	-2.9584	24.671	-0.97774	-174.46	9.2483	-5.547	14.119	-817.82	1057.1	3.7183	818.05	1108.5	35.624	45.07	0	1	-1.105	-1.1397	-28.04	-10.045	-2.5942	5.9012	26.471	7.4486	-3.6992	4.7615	-1.5685	-2.5969	1636.7
11.94	1195	60	NaN	-2.9559	24.644	-0.97288	-174.48	9.413	-5.5668	14.143	-817.79	1057.1	3.4002	818.17	1108.6	35.849	45.091	0	1	-1.0496	-1.0849	-28.042	-10.048	-2.5797	5.9009	26.449	7.6081	-3.6293	4.816	-1.5932	-2.4399	1636.8
11.95	1196	60	NaN	-2.9531	24.615	-0.96625	-174.46	9.5832	-5.7155	14.162	-817.74	1057	2.6796	818.29	1108.7	33.728	49.698	0	1	-1.072	-1.1071	-28.041	-10.047	-2.551	5.9469	26.424	7.7744	-3.623	4.8399	-1.6171	-2.2727	1636.9
11.96	1197	60	NaN	-2.9541	24.567	-0.95528	-174.5	9.7265	-5.5562	14.175	-817.7	1057	2.7941	818.55	1108.7	39.514	60.026	0	1	-1.0935	-1.1283	-28.04	-10.046	-2.5555	5.8937	26.377	7.9162	-3.649	4.7654	-1.6628	-2.1297	1637.1
11.97	1198	60	NaN	-2.9566	24.518	-0.94053	-174.55	9.8542	-5.2559	14.169	-817.65	1057	3.3202	818.83	1108.7	44.043	62.853	0	1	-1.1008	-1.1356	-28.039	-10.045	-2.5768	5.8324	26.327	8.0446	-3.6776	4.6968	-1.712	-2.0005	1637.3
11.98	1199	60	NaN	-2.9564	24.486	-0.92651	-174.5	9.9852	-5.1619	14.145	-817.6	1057	3.2949	818.98	1108.7	44.714	62.448	0	1	-1.0871	-1.122	-28.039	-10.045	-2.5765	5.8847	26.295	8.1761	-3.6637	4.7626	-1.7442	-1.869	1637.4
11.99	1200	60	NaN	-2.9516	24.437	-0.9262	-174.49	10.096	-5.3018	14.163	-817.59	1057	2.4972	819.34	1108.9	42.91	61.339	0	1	-1.0784	-1.1133	-28.039	-10.045	-2.5433	5.918	26.253	8.2795	-3.6216	4.8047	-1.7859	-1.7655	1637.8
12	1201	60	NaN	-2.9415	24.389	-0.92935	-174.47	10.292	-5.2869	14.194	-817.48	1056.9	2.1002	819.58	1109	42.564	60.559	0	1	-1.0961	-1.1309	-28.038	-10.044	-2.5183	5.9542	26.212	8.4695	-3.6144	4.8233	-1.8264	-1.5746	1637.9
12.01	1202	60	NaN	-2.9334	24.353	-0.9421	-174.47	10.421	-5.1512	14.24	-817.41	1056.9	2.1216	819.78	1109.1	42.329	59.623	0	1	-1.1251	-1.1597	-28.037	-10.043	-2.5093	5.9563	26.177	8.5963	-3.6344	4.7966	-1.8599	-1.4468	1638.1
12.02	1203	60	NaN	-2.9328	24.321	-0.93869	-174.46	10.554	-5.0259	14.226	-817.38	1056.9	2.1603	819.86	1109.1	39.451	58.564	0	1	-1.1769	-1.211	-28.035	-10.041	-2.5105	5.9606	26.149	8.7258	-3.6875	4.7495	-1.8863	-1.3156	1638.1
12.03	1204	60	NaN	-2.9338	24.295	-0.9209	-174.44	10.72	-4.9769	14.164	-817.35	1056.8	1.9922	819.83	1109.3	39.08	57.937	0	1	-1.2285	-1.2622	-28.035	-10.041	-2.5078	5.9901	26.129	8.8855	-3.7364	4.7279	-1.9057	-1.1554	1638.1
12.04	1205	60	NaN	-2.9236	24.276	-0.915	-174.4	10.887	-4.9867	14.147	-817.29	1056.8	1.6481	819.78	1109.5	38.04	57.75	0	1	-1.2751	-1.3083	-28.034	-10.04	-2.4861	6.0417	26.119	9.0445	-3.7612	4.7334	-1.9153	-0.99562	1638
12.05	1206	60	NaN	-2.9167	24.255	-0.9178	-174.39	10.976	-4.959	14.152	-817.24	1056.8	1.4897	819.85	1109.6	36.497	58.345	0	1	-1.3047	-1.3376	-28.032	-10.038	-2.4735	6.0499	26.101	9.1295	-3.7782	4.7123	-1.9311	-0.90876	1638
12.06	1207	60	NaN	-2.9087	24.241	-0.9272	-174.39	10.993	-4.8948	14.149	-817.14	1056.8	1.3791	820.1	1109.6	39.873	58.467	0	1	-1.2812	-1.3143	-28.031	-10.037	-2.4619	6.06	26.089	9.1459	-3.7431	4.7456	-1.9423	-0.8912	1638.1
12.07	1208	60	NaN	-2.8999	24.227	-0.93694	-174.39	10.991	-4.8482	14.15	-817.08	1056.7	1.2852	820.31	1109.6	40.745	56.425	0	1	-1.2372	-1.2708	-28.031	-10.037	-2.4498	6.0602	26.075	9.1433	-3.687	4.7894	-1.9558	-0.89364	1638.3
12.08	1209	60	NaN	-2.8858	24.219	-0.95377	-174.41	11.004	-4.8158	14.181	-817.03	1056.7	1.1836	820.41	1109.6	37.678	56.251	0	1	-1.2195	-1.2532	-28.034	-10.04	-2.4311	6.0496	26.068	9.1545	-3.6506	4.7964	-1.9663	-0.88583	1638.3
12.09	1210	60	NaN	-2.8725	24.217	-0.97202	-174.43	11.037	-4.7772	14.208	-816.97	1056.7	1.092	820.44	1109.6	37.209	58.087	0	1	-1.1841	-1.2181	-28.038	-10.044	-2.4135	6.0269	26.069	9.1851	-3.5976	4.8088	-1.9686	-0.85857	1638.3
12.1	1211	60	NaN	-2.8857	24.21	-0.95933	-174.47	11.052	-4.7094	14.099	-816.95	1056.7	1.0992	820.51	1109.7	38.644	59.03	0	1	-1.0768	-1.1118	-28.041	-10.047	-2.4309	5.9849	26.063	9.199	-3.5077	4.8731	-1.9778	-0.84815	1638.4
12.11	1212	60	NaN	-2.8859	24.218	-0.97445	-174.49	11.08	-4.5014	14.093	-816.9	1056.7	1.5614	820.5	1109.6	38.152	57.385	0	1	-1.0248	-1.0603	-28.044	-10.05	-2.4474	5.9505	26.07	9.2288	-3.4723	4.8902	-1.9745	-0.82154	1638.3
12.12	1213	60	NaN	-2.896	24.246	-0.98866	-174.65	11.105	-4.47	14.063	-816.84	1056.6	1.3537	820.62	1109.6	37.479	54.202	0	1	-0.99755	-1.0333	-28.047	-10.053	-2.4513	5.7963	26.1	9.251	-3.4489	4.763	-1.9471	-0.80185	1638.4
12.13	1214	60	NaN	-2.9026	24.285	-1.0024	-174.75	11.131	-4.4831	14.053	-816.79	1056.6	1.0344	820.74	1109.7	37.05	40.887	0	1	-0.92374	-0.96013	-28.045	-10.051	-2.4471	5.7037	26.143	9.2739	-3.3708	4.7435	-1.9025	-0.77715	1638.4
12.14	1215	60	NaN	-2.9115	24.331	-1.0089	-174.78	11.146	-4.4894	14.036	-816.74	1056.6	0.77916	820.87	1109.8	35.461	45.149	0	1	-0.88427	-0.92102	-28.043	-10.049	-2.4476	5.682	26.191	9.2864	-3.3319	4.761	-1.852	-0.76257	1638.5
12.15	1216	60	NaN	-2.9376	24.387	-0.99984	-174.81	11.141	-4.4923	13.955	-816.71	1056.6	0.51499	821.08	1109.8	35.78	50.506	0	1	-0.87314	-0.91	-28.041	-10.047	-2.4674	5.6591	26.247	9.2809	-3.3405	4.7491	-1.7936	-0.76587	1638.7
12.16	1217	60	NaN	-2.9895	24.484	-0.97642	-174.84	11.168	-4.5122	13.79	-816.68	1056.6	0.10514	821.31	1109.9	35.25	53.213	0	1	-0.79914	-0.83667	-28.039	-10.045	-2.5109	5.6435	26.345	9.3064	-3.31	4.8068	-1.6939	-0.7384	1638.9
12.17	1218	60	NaN	-3.022	24.562	-0.95664	-174.87	11.185	-4.5299	13.682	-816.66	1056.6	-0.18462	821.47	1109.9	37.795	52.344	0	1	-0.73587	-0.77398	-28.037	-10.043	-2.537	5.6148	26.424	9.3232	-3.2729	4.8409	-1.6133	-0.71958	1639.1
12.18	1219	60	NaN	-3.0497	24.637	-0.95433	-174.89	11.229	-4.5097	13.639	-816.63	1056.7	-0.36212	821.56	1110	37.793	52.039	0	1	-0.82448	-0.86178	-28.036	-10.042	-2.5601	5.5973	26.5	9.366	-3.3846	4.7356	-1.5352	-0.67555	1639.1
12.19	1220	60	NaN	-3.0873	24.73	-0.95021	-174.91	11.299	-4.4939	13.585	-816.62	1056.7	-0.61249	821.63	1110.1	38.872	54.339	0	1	-0.84839	-0.88547	-28.035	-10.041	-2.5908	5.5904	26.595	9.4341	-3.4391	4.7049	-1.4397	-0.60666	1639.2
12.2	1221	60	NaN	-3.1279	24.826	-0.94892	-174.92	11.367	-4.4838	13.543	-816.61	1056.7	-0.89034	821.7	1110.2	37.445	51.975	0	1	-0.8114	-0.84882	-28.034	-10.04	-2.6232	5.5802	26.693	9.4998	-3.4346	4.7313	-1.3413	-0.54048	1639.2
12.21	1222	60	NaN	-3.1465	24.88	-0.97982	-174.96	11.386	-4.4319	13.626	-816.6	1056.7	-0.91485	821.76	1110.2	36.054	52.873	0	1	-0.94934	-0.9855	-28.032	-10.038	-2.638	5.5455	26.749	9.5173	-3.5874	4.56	-1.2831	-0.52057	1639.3
12.22	1223	60	NaN	-3.1744	24.926	-1.0049	-175.01	11.354	-4.3733	13.667	-816.62	1056.8	-0.8582	821.89	1110.2	36.732	53.055	0	1	-1.0765	-1.1115	-28.03	-10.036	-2.6665	5.4958	26.793	9.4868	-3.743	4.3843	-1.237	-0.54903	1639.4
12.23	1224	60	NaN	-3.2068	24.951	-1.0254	-175.04	11.302	-4.403	13.672	-816.71	1056.8	-1.1286	822.06	1110.2	35.849	52.113	0	1	-1.1802	-1.2143	-28.028	-10.034	-2.6894	5.4751	26.818	9.4355	-3.8696	4.2608	-1.2108	-0.59884	1639.7
12.24	1225	60	NaN	-3.2367	24.958	-1.0473	-175.05	11.27	-4.3587	13.686	-816.82	1056.8	-1.1051	822.11	1110.2	36.452	47.889	0	1	-1.253	-1.2863	-28.026	-10.032	-2.7196	5.4665	26.824	9.4048	-3.9726	4.1802	-1.2022	-0.62732	1639.9
12.25	1226	60	NaN	-3.2659	24.955	-1.057	-175.07	11.232	-4.3048	13.662	-816.93	1056.8	-1.0159	822.13	1110.1	34.838	47.695	0	1	-1.321	-1.3538	-28.024	-10.03	-2.7528	5.4464	26.819	9.369	-4.0739	4.0926	-1.2051	-0.66075	1640
12.26	1227	60	NaN	-3.2938	24.948	-1.0521	-175.12	11.155	-4.3377	13.586	-817.04	1056.8	-1.2125	822.26	1110.1	37.485	58.652	0	1	-1.4668	-1.4983	-28.024	-10.03	-2.7766	5.4019	26.81	9.2932	-4.2434	3.9036	-1.2137	-0.73635	1640.2
12.27	1228	60	NaN	-3.3078	24.941	-1.0665	-175.18	11.031	-4.4642	13.578	-817.11	1056.8	-1.718	822.56	1110.1	36.511	59.788	0	1	-1.6407	-1.6706	-28.023	-10.029	-2.7733	5.3497	26.804	9.1687	-4.414	3.6791	-1.2191	-0.86014	1640.6
12.28	1229	60	NaN	-3.325	24.924	-1.0584	-175.2	10.985	-4.4368	13.5	-817.21	1056.8	-1.7707	822.6	1110.1	37.67	59.595	0	1	-1.8513	-1.8792	-28.021	-10.027	-2.7914	5.3306	26.786	9.1231	-4.6427	3.4513	-1.2355	-0.90404	1640.8
12.29	1230	60	NaN	-3.3422	24.897	-1.0581	-175.23	10.939	-4.3904	13.423	-817.35	1056.8	-1.7922	822.66	1110.1	38.184	59.936	0	1	-1.9666	-1.9934	-28.021	-10.027	-2.8106	5.3036	26.757	9.0793	-4.7772	3.3102	-1.2639	-0.9477	1640.9
12.3	1231	60	NaN	-3.3534	24.872	-1.0697	-175.24	10.915	-4.3525	13.386	-817.47	1056.8	-1.8113	822.67	1110.1	37.269	60.101	0	1	-2.0574	-2.0835	-28.021	-10.027	-2.8225	5.2866	26.731	9.0554	-4.8799	3.2031	-1.2902	-0.97163	1641.1
12.31	1232	60	NaN	-3.3562	24.857	-1.0889	-175.25	10.935	-4.3548	13.388	-817.55	1056.8	-1.933	822.6	1110.1	38.656	60.428	0	1	-2.1351	-2.1605	-28.021	-10.027	-2.821	5.2871	26.717	9.0748	-4.9562	3.1267	-1.3038	-0.95225	1641.1
12.32	1233	60	NaN	-3.355	24.856	-1.1039	-175.25	10.993	-4.3896	13.383	-817.61	1056.8	-2.171	822.5	1110.1	38.747	61.213	0	1	-2.2884	-2.3124	-28.02	-10.026	-2.8116	5.2942	26.718	9.1305	-5.1001	2.9818	-1.3027	-0.8959	1641
12.33	1234	60	NaN	-3.3764	24.844	-1.0867	-175.28	10.911	-4.2201	13.239	-817.71	1056.8	-1.7688	822.58	1110	39.564	61.701	0	1	-2.4692	-2.4915	-28.02	-10.026	-2.8522	5.2413	26.701	9.0544	-5.3214	2.7498	-1.3189	-0.97122	1641.2
12.34	1235	60	NaN	-3.376	24.853	-1.1118	-175.28	11.041	-4.3235	13.246	-817.73	1056.8	-2.1931	822.35	1110.1	38.126	62.306	0	1	-2.6026	-2.6237	-28.019	-10.025	-2.8366	5.262	26.715	9.179	-5.4392	2.6383	-1.3042	-0.84581	1641
12.35	1236	60	NaN	-3.3856	24.868	-1.1102	-175.31	11.021	-4.2457	13.156	-817.8	1056.8	-2.1092	822.33	1110.1	39.935	62.639	0	1	-2.9087	-2.9269	-28.017	-10.023	-2.8523	5.2274	26.726	9.1627	-5.761	2.3005	-1.2907	-0.86044	1641.1
12.36	1237	60	NaN	-3.3976	24.882	-1.0967	-175.32	11.019	-4.2123	13.042	-817.88	1056.9	-2.1631	822.28	1110	40.168	63.238	0	1	-3.7737	-3.7841	-28.013	-10.019	-2.8665	5.2073	26.738	9.1632	-6.6402	1.4232	-1.2752	-0.85593	1641.1
12.37	1238	60	NaN	-3.4041	24.892	-1.0957	-175.32	11.094	-4.2935	12.992	-817.92	1056.9	-2.5288	822.11	1110.1	41.837	63.653	0	1	-3.99	-3.9984	-28.014	-10.02	-2.8619	5.2191	26.751	9.2348	-6.852	1.2207	-1.2634	-0.78571	1641
12.38	1239	60	NaN	-3.4056	24.903	-1.1213	-175.36	11.067	-4.24	13.033	-817.94	1056.9	-2.4357	822.13	1110.1	40.442	63.719	0	1	-3.9522	-3.9609	-28.018	-10.024	-2.8652	5.1797	26.761	9.2092	-6.8174	1.2188	-1.2568	-0.81444	1641
12.39	1240	60	NaN	-3.4178	24.919	-1.1197	-175.39	11.083	-4.2588	12.944	-817.98	1056.9	-2.6173	822.04	1110.1	43.859	64.188	0	1	-4.0557	-4.0635	-28.018	-10.024	-2.8742	5.1565	26.777	9.2253	-6.9298	1.093	-1.2411	-0.79835	1641
12.4	1241	60	NaN	-3.442	24.919	-1.1004	-175.39	11.081	-4.2524	12.816	-818.07	1056.9	-2.6693	821.98	1110.1	44.172	65.056	0	1	-4.1023	-4.1097	-28.019	-10.025	-2.901	5.1474	26.776	9.2245	-7.0033	1.0377	-1.2434	-0.80059	1641
12.41	1242	60	NaN	-3.4422	24.938	-1.1282	-175.41	11.069	-4.2299	12.889	-818.04	1056.9	-2.6219	821.94	1110.1	45.769	64.972	0	1	-4.1112	-4.1185	-28.022	-10.027	-2.9003	5.1297	26.794	9.2131	-7.0115	1.0112	-1.228	-0.81439	1640.9
12.42	1243	60	NaN	-3.4465	24.954	-1.1413	-175.43	11.081	-4.2276	12.915	-818.03	1056.9	-2.6017	821.86	1110.1	45.81	63.535	0	1	-4.1437	-4.1507	-28.025	-10.031	-2.9044	5.1104	26.81	9.2251	-7.048	0.95971	-1.2154	-0.80606	1640.8
12.43	1244	60	NaN	-3.4791	24.947	-1.0904	-175.43	11.127	-4.2657	12.695	-818.14	1057	-2.6831	821.7	1110.1	45.785	62.311	0	1	-4.1824	-4.1891	-28.029	-10.035	-2.9418	5.1038	26.804	9.2704	-7.1242	0.91473	-1.2254	-0.7646	1640.8
12.44	1245	60	NaN	-3.4864	24.955	-1.0921	-175.43	11.123	-4.2938	12.675	-818.13	1057	-2.6999	821.71	1110.1	42.317	57.655	0	1	-4.1787	-4.1854	-28.03	-10.036	-2.9492	5.1121	26.811	9.2667	-7.1279	0.92673	-1.219	-0.76919	1640.8
12.45	1246	60	NaN	-3.472	24.974	-1.1419	-175.45	11.065	-4.2282	12.847	-818	1056.9	-2.3747	821.8	1110.1	37.519	51.559	0	1	-4.1918	-4.1983	-28.032	-10.038	-2.9402	5.082	26.828	9.21	-7.132	0.88368	-1.2037	-0.82815	1640.7
12.46	1247	60	NaN	-3.4718	24.981	-1.1681	-175.42	11.071	-4.277	12.916	-817.94	1057	-2.4043	821.8	1110.1	34.872	44.375	0	1	-4.2183	-4.2247	-28.036	-10.042	-2.9365	5.1163	26.836	9.2162	-7.1548	0.89167	-1.1998	-0.82538	1640.7
12.47	1248	60	NaN	-3.4758	24.973	-1.1806	-175.39	11.079	-4.333	12.934	-817.92	1057	-2.4553	821.81	1110.1	36.849	42.593	0	1	-4.2885	-4.2942	-28.039	-10.045	-2.9381	5.1499	26.829	9.2237	-7.2266	0.85576	-1.2106	-0.82146	1640.7
12.48	1249	60	NaN	-3.4796	24.958	-1.1871	-175.38	11.077	-4.3508	12.932	-817.92	1056.9	-2.3965	821.86	1110.1	37.098	43.732	0	1	-4.315	-4.3204	-28.042	-10.048	-2.944	5.1602	26.814	9.2211	-7.2589	0.83978	-1.2285	-0.82723	1640.7
12.49	1250	60	NaN	-3.4847	24.949	-1.1903	-175.37	11.095	-4.3562	12.911	-817.92	1056.9	-2.3242	821.89	1110.1	36.635	44.829	0	1	-4.2913	-4.2969	-28.045	-10.051	-2.9524	5.1672	26.804	9.2393	-7.2436	0.87029	-1.2405	-0.81169	1640.7
12.5	1251	60	NaN	-3.4929	24.942	-1.1973	-175.35	11.125	-4.4104	12.881	-817.89	1056.9	-2.4116	821.92	1110.1	34.822	44.184	0	1	-4.3905	-4.3953	-28.046	-10.052	-2.9586	5.1871	26.799	9.2681	-7.3491	0.79185	-1.2466	-0.78382	1640.7
12.51	1252	60	NaN	-3.5031	24.94	-1.2197	-175.31	11.229	-4.3342	12.892	-817.82	1056.9	-2.0432	821.75	1110.1	35.035	40.045	0	1	-4.5974	-4.6002	-28.045	-10.051	-2.9812	5.2132	26.797	9.3714	-7.5786	0.61291	-1.2479	-0.67992	1640.5
12.52	1253	60	NaN	-3.5161	24.931	-1.2272	-175.29	11.302	-4.3491	12.877	-817.78	1056.9	-1.9889	821.66	1110.1	33.781	32.512	0	1	-4.7314	-4.7331	-28.029	-10.035	-2.9965	5.2256	26.79	9.4424	-7.7279	0.49258	-1.2388	-0.59271	1640.4
12.53	1254	60	NaN	-3.5321	24.914	-1.2111	-175.31	11.317	-4.3521	12.8	-817.77	1056.9	-1.8976	821.68	1110.1	36.429	33.905	0	1	-4.8245	-4.8253	-28.018	-10.024	-3.0185	5.2002	26.774	9.4578	-7.843	0.37489	-1.2446	-0.56652	1640.4
12.54	1255	60	NaN	-3.5452	24.894	-1.1903	-175.35	11.301	-4.3117	12.715	-817.77	1056.9	-1.6441	821.76	1110.1	35.096	30.546	0	1	-4.8652	-4.8657	-28.015	-10.021	-3.0434	5.1547	26.752	9.4437	-7.9087	0.28907	-1.263	-0.57711	1640.5
12.55	1256	60	NaN	-3.5413	24.882	-1.214	-175.34	11.329	-4.4009	12.802	-817.66	1056.9	-1.7816	821.82	1110.1	35.502	40.093	0	1	-4.834	-4.8347	-28.014	-10.02	-3.0317	5.1662	26.741	9.4702	-7.8657	0.33141	-1.2738	-0.55025	1640.4
12.56	1257	60	NaN	-3.5545	24.853	-1.194	-175.43	11.272	-4.4661	12.724	-817.66	1056.9	-1.8499	822.02	1110.1	34.69	43.667	0	1	-4.7733	-4.7746	-28.015	-10.021	-3.0453	5.0833	26.712	9.4132	-7.8186	0.30866	-1.3031	-0.60777	1640.6
12.57	1258	60	NaN	-3.5496	24.844	-1.2044	-175.41	11.329	-4.426	12.771	-817.59	1056.9	-1.5825	821.88	1110.1	35.707	55.496	0	1	-4.6728	-4.675	-28.017	-10.023	-3.048	5.0947	26.701	9.4718	-7.7208	0.41977	-1.3157	-0.55075	1640.4
12.58	1259	60	NaN	-3.5507	24.823	-1.2005	-175.39	11.393	-4.4093	12.765	-817.56	1056.9	-1.3845	821.76	1110.1	40.302	60.488	0	1	-4.5548	-4.5581	-28.017	-10.023	-3.0562	5.1075	26.68	9.5353	-7.611	0.54942	-1.3368	-0.48793	1640.2
12.59	1260	60	NaN	-3.5537	24.795	-1.1918	-175.4	11.42	-4.4074	12.74	-817.54	1056.9	-1.2027	821.75	1110	44.362	61.176	0	1	-4.4107	-4.4152	-28.016	-10.022	-3.0664	5.0874	26.652	9.5627	-7.4771	0.6722	-1.364	-0.4597	1640.2
12.6	1261	60	NaN	-3.5482	24.773	-1.2015	-175.44	11.411	-4.3926	12.788	-817.5	1056.9	-0.9403	821.82	1110	42.922	60.873	0	1	-4.3388	-4.344	-28.015	-10.021	-3.0685	5.0386	26.628	9.5558	-7.4073	0.6946	-1.387	-0.46548	1640.2
12.61	1262	60	NaN	-3.548	24.748	-1.2103	-175.49	11.395	-4.4981	12.828	-817.48	1056.9	-1.1039	821.96	1110	41.856	60.635	0	1	-4.2676	-4.2735	-28.014	-10.02	-3.0611	4.9928	26.605	9.5387	-7.3287	0.71935	-1.4089	-0.48097	1640.4
12.62	1263	60	NaN	-3.5415	24.726	-1.2336	-175.51	11.408	-4.5144	12.903	-817.43	1056.9	-0.97126	822.01	1110	42.646	60.505	0	1	-4.1679	-4.1746	-28.011	-10.017	-3.0566	4.9745	26.582	9.5522	-7.2244	0.79991	-1.429	-0.46489	1640.4
12.63	1264	60	NaN	-3.5479	24.698	-1.2253	-175.52	11.416	-4.5011	12.855	-817.44	1056.9	-0.7572	822.06	1110	41.409	60.327	0	1	-4.0459	-4.0538	-28.008	-10.014	-3.0721	4.9528	26.553	9.561	-7.118	0.89897	-1.4544	-0.45274	1640.4
12.64	1265	60	NaN	-3.5492	24.669	-1.21	-175.55	11.454	-4.5042	12.795	-817.45	1056.8	-0.54912	822.06	1110	38.698	60.153	0	1	-3.9252	-3.9342	-28.004	-10.01	-3.0829	4.9145	26.526	9.5978	-7.0082	0.98021	-1.4786	-0.41225	1640.4
12.65	1266	60	NaN	-3.54	24.644	-1.2105	-175.59	11.507	-4.5199	12.802	-817.43	1056.8	-0.37804	822.03	1110.1	39.58	60.033	0	1	-3.8397	-3.8495	-28	-10.006	-3.0794	4.8733	26.505	9.6464	-6.9191	1.0238	-1.4957	-0.36009	1640.4
12.66	1267	60	NaN	-3.5297	24.632	-1.2336	-175.6	11.512	-4.506	12.879	-817.41	1056.8	-0.22901	822.05	1110.1	39.332	60.154	0	1	-3.7649	-3.7753	-27.997	-10.003	-3.0716	4.8591	26.493	9.6503	-6.8365	1.0837	-1.5034	-0.35254	1640.4
12.67	1268	60	NaN	-3.5312	24.622	-1.2236	-175.61	11.514	-4.4973	12.842	-817.4	1056.8	-0.11052	822.05	1110.1	37.883	60.211	0	1	-3.7206	-3.7315	-27.993	-9.999	-3.0786	4.8381	26.485	9.6508	-6.7992	1.1066	-1.5078	-0.3482	1640.4
12.68	1269	60	NaN	-3.5282	24.62	-1.2146	-175.62	11.538	-4.5718	12.81	-817.38	1056.8	-0.23719	822.02	1110.2	41.525	60.458	0	1	-3.6241	-3.6358	-27.988	-9.9938	-3.0723	4.8354	26.486	9.6727	-6.6963	1.1996	-1.5022	-0.32112	1640.3
12.69	1270	60	NaN	-3.5271	24.617	-1.2118	-175.63	11.51	-4.5888	12.797	-817.37	1056.8	-0.17962	822.06	1110.2	42.067	60.89	0	1	-3.5127	-3.5254	-27.982	-9.988	-3.0736	4.8201	26.482	9.6449	-6.5863	1.2947	-1.5	-0.34306	1640.4
12.7	1271	60	NaN	-3.5268	24.612	-1.2185	-175.63	11.451	-4.6082	12.822	-817.38	1056.8	-0.11219	822.14	1110.1	42.082	60.768	0	1	-3.439	-3.4524	-27.976	-9.9817	-3.0747	4.8191	26.476	9.5869	-6.5137	1.3667	-1.4998	-0.39483	1640.4
12.71	1272	60	NaN	-3.5251	24.611	-1.227	-175.61	11.401	-4.6733	12.865	-817.38	1056.8	-0.17674	822.22	1110.1	42.716	59.581	0	1	-3.3072	-3.3218	-27.97	-9.9759	-3.0694	4.8437	26.475	9.5369	-6.3765	1.5219	-1.4951	-0.439	1640.5
12.72	1273	60	NaN	-3.5221	24.624	-1.2104	-175.6	11.385	-4.7003	12.818	-817.35	1056.8	-0.16168	822.19	1110.2	43.182	57.924	0	1	-3.1411	-3.1572	-27.964	-9.9702	-3.0685	4.8488	26.488	9.5211	-6.2096	1.6916	-1.4759	-0.44903	1640.5
12.73	1274	60	NaN	-3.518	24.625	-1.2079	-175.56	11.33	-4.7577	12.844	-817.34	1056.8	-0.21206	822.19	1110.1	39.418	56.831	0	1	-3.0423	-3.0594	-27.954	-9.9603	-3.0618	4.8957	26.488	9.466	-6.1041	1.8364	-1.4661	-0.49426	1640.4
12.74	1275	60	NaN	-3.5212	24.621	-1.2049	-175.53	11.306	-4.761	12.858	-817.36	1056.8	-0.13293	822.13	1110.1	38.644	56.707	0	0	-2.9435	-2.9615	-27.944	-9.9504	-3.0672	4.9201	26.486	9.4418	-6.0108	1.9586	-1.4588	-0.50856	1640.4
12.75	1276	60	NaN	-3.5199	24.631	-1.2115	-175.5	11.269	-4.7814	12.905	-817.34	1056.8	-0.12051	822.12	1110.1	39.253	56.724	0	0	-2.8448	-2.8636	-27.935	-9.9405	-3.0647	4.9545	26.494	9.4049	-5.9095	2.0908	-1.4403	-0.53563	1640.4
12.76	1277	60	NaN	-3.5174	24.642	-1.217	-175.46	11.187	-4.8053	12.951	-817.33	1056.8	-0.12874	822.19	1110.1	38.58	56.415	0	0	-2.8007	-2.82	-27.929	-9.9351	-3.0603	4.996	26.503	9.3266	-5.861	2.176	-1.4263	-0.60842	1640.4
12.77	1278	60	NaN	-3.5253	24.64	-1.1992	-175.43	11.068	-4.7899	12.912	-817.38	1056.8	-0.032355	822.32	1109.9	38.673	55.177	0	0	-2.7937	-2.813	-27.927	-9.9327	-3.073	5.0241	26.495	9.2128	-5.8667	2.211	-1.4319	-0.71991	1640.6
12.78	1279	60	NaN	-3.5568	24.638	-1.1368	-175.41	11.018	-4.7813	12.673	-817.46	1056.9	0.028738	822.33	1109.9	39.371	54.203	0	0	-2.6199	-2.6408	-27.914	-9.9203	-3.115	5.0317	26.489	9.167	-5.7349	2.3909	-1.425	-0.75337	1640.7
12.79	1280	60	NaN	-3.5629	24.647	-1.151	-175.37	11.065	-4.9272	12.757	-817.45	1056.8	-0.38318	822.2	1110	38.733	53.249	0	0	-2.5524	-2.5739	-27.905	-9.9109	-3.1038	5.0852	26.502	9.2099	-5.6562	2.5113	-1.4027	-0.70102	1640.6
12.8	1281	60	NaN	-3.566	24.647	-1.1435	-175.37	11.018	-4.8826	12.766	-817.46	1056.8	-0.23105	822.22	1109.9	35.156	52.81	0	0	-2.6041	-2.6251	-27.899	-9.9047	-3.1119	5.0828	26.499	9.1655	-5.716	2.4577	-1.3995	-0.73922	1640.6
12.81	1282	60	NaN	-3.5579	24.658	-1.1571	-175.37	11.031	-4.8856	12.853	-817.41	1056.8	-0.23864	822.18	1109.9	37.339	52.231	0	0	-2.8275	-2.8466	-27.888	-9.894	-3.1004	5.0919	26.511	9.1782	-5.928	2.2453	-1.3767	-0.71578	1640.5
12.82	1283	60	NaN	-3.5443	24.679	-1.1905	-175.35	11.117	-4.9571	13.018	-817.32	1056.8	-0.4715	822.05	1109.9	35.633	50.18	0	0	-3.0658	-3.0827	-27.877	-9.8829	-3.0728	5.119	26.536	9.2605	-6.1387	2.0364	-1.3408	-0.62239	1640.3
12.83	1284	60	NaN	-3.5471	24.677	-1.1817	-175.37	11.116	-4.8423	13.033	-817.32	1056.8	-0.16017	822.01	1109.9	34.764	48.339	0	0	-3.081	-3.0977	-27.876	-9.8819	-3.086	5.0939	26.532	9.2609	-6.1669	1.9962	-1.3438	-0.62097	1640.3
12.84	1285	60	NaN	-3.5551	24.676	-1.1558	-175.34	11.286	-4.9644	12.966	-817.33	1056.8	-0.57054	821.78	1110.1	34.897	47.148	0	0	-3.1511	-3.1672	-27.873	-9.8792	-3.082	5.136	26.539	9.4227	-6.2331	1.9688	-1.3343	-0.45653	1640
12.85	1286	60	NaN	-3.5515	24.675	-1.1514	-175.33	11.347	-4.9762	12.993	-817.33	1056.8	-0.62149	821.72	1110.1	35.932	44.679	0	0	-3.2913	-3.3061	-27.869	-9.8745	-3.0756	5.1501	26.54	9.4819	-6.3669	1.8439	-1.3286	-0.39262	1640
12.86	1287	60	NaN	-3.5473	24.677	-1.1455	-175.32	11.387	-4.9637	13.007	-817.31	1056.8	-0.58581	821.67	1110.1	36.087	42.681	0	0	-3.3166	-3.3312	-27.866	-9.8722	-3.0721	5.1546	26.542	9.5216	-6.3888	1.8234	-1.3237	-0.35058	1639.9
12.87	1288	60	NaN	-3.5428	24.672	-1.137	-175.31	11.428	-4.9529	13.012	-817.31	1056.8	-0.54748	821.61	1110.1	36.899	41.205	0	0	-3.3783	-3.3923	-27.863	-9.8693	-3.0688	5.1609	26.538	9.5624	-6.4472	1.7686	-1.3256	-0.30687	1639.8
12.88	1289	60	NaN	-3.5351	24.653	-1.1306	-175.3	11.464	-4.957	13.035	-817.33	1056.7	-0.55337	821.57	1110.2	35.895	39.442	0	0	-3.5378	-3.5504	-27.859	-9.8649	-3.06	5.1764	26.521	9.5969	-6.5978	1.626	-1.3382	-0.26803	1639.8
12.89	1290	60	NaN	-3.5217	24.638	-1.1283	-175.28	11.466	-5.0026	13.07	-817.33	1056.7	-0.69743	821.58	1110.2	35.268	35.23	0	0	-3.5984	-3.6103	-27.857	-9.8627	-3.0404	5.2034	26.507	9.5977	-6.6388	1.593	-1.3499	-0.26497	1639.8
12.9	1291	60	NaN	-3.5112	24.634	-1.1317	-175.26	11.453	-5.0298	13.117	-817.3	1056.7	-0.78377	821.62	1110.1	36.389	34.723	0	0	-3.6337	-3.6454	-27.855	-9.861	-3.0252	5.2303	26.502	9.585	-6.659	1.5849	-1.3532	-0.27599	1639.8
12.91	1292	60	NaN	-3.5082	24.623	-1.117	-175.25	11.443	-5.0252	13.103	-817.31	1056.7	-0.76785	821.62	1110.1	35.486	34.844	0	0	-3.6897	-3.7009	-27.852	-9.8582	-3.0232	5.2327	26.489	9.5769	-6.713	1.5318	-1.3628	-0.28127	1639.9
12.92	1293	60	NaN	-3.5015	24.609	-1.1019	-175.25	11.454	-5.0391	13.089	-817.33	1056.7	-0.83481	821.59	1110.1	34.028	34.735	0	0	-3.7559	-3.7664	-27.85	-9.8562	-3.0148	5.2399	26.475	9.5872	-6.7707	1.4734	-1.3751	-0.26897	1639.8
12.93	1294	60	NaN	-3.4892	24.594	-1.0919	-175.24	11.472	-5.0568	13.095	-817.33	1056.7	-0.94355	821.54	1110.1	36.185	31.733	0	0	-3.8365	-3.8463	-27.851	-9.8566	-2.9984	5.2495	26.461	9.6046	-6.835	1.4032	-1.3891	-0.25198	1639.8
12.94	1295	60	NaN	-3.4749	24.581	-1.0838	-175.25	11.471	-5.0287	13.115	-817.32	1056.6	-0.92243	821.5	1110	36.301	31.845	0	0	-3.8901	-3.8994	-27.851	-9.8571	-2.9841	5.2407	26.448	9.6043	-6.8743	1.3412	-1.4033	-0.25283	1639.8
12.95	1296	60	NaN	-3.4557	24.573	-1.0818	-175.27	11.443	-4.9605	13.15	-817.29	1056.6	-0.75384	821.51	1110	35.645	32.871	0	0	-3.8981	-3.9074	-27.852	-9.858	-2.9696	5.2158	26.437	9.5793	-6.8678	1.3084	-1.4154	-0.27862	1639.7
12.96	1297	60	NaN	-3.4376	24.556	-1.0967	-175.26	11.438	-4.9854	13.237	-817.28	1056.6	-0.89406	821.51	1109.9	37.139	32.46	0	0	-3.7733	-3.7837	-27.854	-9.8596	-2.9435	5.2342	26.42	9.5732	-6.7169	1.4505	-1.4336	-0.28642	1639.7
12.97	1298	60	NaN	-3.4195	24.543	-1.0782	-175.26	11.368	-4.9067	13.217	-817.29	1056.6	-0.73717	821.58	1109.8	33.075	31.629	0	0	-3.6699	-3.6812	-27.856	-9.8622	-2.9317	5.2289	26.402	9.5087	-6.6016	1.5476	-1.4537	-0.3535	1639.8
12.98	1299	60	NaN	-3.4003	24.54	-1.0581	-175.26	11.316	-4.8321	13.189	-817.27	1056.6	-0.5774	821.62	1109.7	34.916	32.85	0	0	-3.5777	-3.5899	-27.859	-9.8652	-2.919	5.222	26.395	9.4601	-6.4967	1.6322	-1.464	-0.40509	1639.8
12.99	1300	60	NaN	-3.3776	24.541	-1.0578	-175.25	11.315	-4.8266	13.224	-817.23	1056.6	-0.60115	821.59	1109.6	35.287	34.594	0	0	-3.5367	-3.5493	-27.863	-9.8695	-2.8943	5.2307	26.396	9.46	-6.431	1.6815	-1.4677	-0.40948	1639.7
13	1301	60	NaN	-3.3483	24.53	-1.0656	-175.24	11.308	-4.8299	13.291	-817.22	1056.5	-0.64797	821.59	1109.6	35.26	32.616	0	0	-3.5146	-3.5273	-27.868	-9.8742	-2.861	5.2452	26.384	9.4531	-6.3756	1.7179	-1.4839	-0.42107	1639.7
13.01	1302	60	NaN	-3.32	24.537	-1.0683	-175.22	11.319	-4.8215	13.34	-817.17	1056.5	-0.6649	821.55	1109.6	36.547	32.628	0	0	-3.4924	-3.5053	-27.873	-9.8789	-2.8303	5.267	26.391	9.4648	-6.3227	1.7617	-1.4819	-0.41406	1639.6
13.02	1303	60	NaN	-3.2894	24.536	-1.0537	-175.22	11.334	-4.8091	13.332	-817.14	1056.5	-0.67934	821.5	1109.6	36.021	33.519	0	0	-3.4702	-3.4834	-27.878	-9.8836	-2.7995	5.2743	26.391	9.4787	-6.2697	1.791	-1.4862	-0.40488	1639.6
13.03	1304	60	NaN	-3.2693	24.539	-1.0221	-175.2	11.39	-4.8825	13.261	-817.11	1056.5	-0.95221	821.42	1109.7	34.961	34.486	0	0	-3.448	-3.4614	-27.882	-9.8883	-2.7723	5.2993	26.397	9.5316	-6.2203	1.8379	-1.485	-0.35678	1639.5
13.04	1305	60	NaN	-3.2433	24.549	-1.0126	-175.19	11.409	-4.8992	13.274	-817.05	1056.5	-1.0334	821.4	1109.8	35.383	32.984	0	0	-3.4259	-3.4394	-27.887	-9.8931	-2.743	5.3098	26.409	9.549	-6.1689	1.8704	-1.4779	-0.34406	1639.4
13.05	1306	60	NaN	-3.2	24.566	-1.0404	-175.21	11.355	-4.7856	13.43	-816.96	1056.5	-0.69847	821.47	1109.6	34.535	32.138	0	0	-3.4037	-3.4174	-27.892	-9.8978	-2.7059	5.2865	26.422	9.4986	-6.1096	1.8691	-1.4693	-0.39924	1639.4
13.06	1307	60	NaN	-3.1736	24.57	-1.0121	-175.19	11.449	-4.9156	13.399	-816.91	1056.5	-1.1349	821.38	1109.8	34.31	31.635	0	0	-3.3815	-3.3955	-27.897	-9.9025	-2.6653	5.3161	26.433	9.5863	-6.0468	1.9206	-1.4636	-0.31619	1639.2
13.07	1308	60	NaN	-3.1573	24.56	-0.98847	-175.2	11.471	-4.9181	13.357	-816.89	1056.5	-1.1568	821.41	1109.8	34.9	32.624	0	0	-3.3593	-3.3735	-27.901	-9.9072	-2.6497	5.3118	26.425	9.6063	-6.0091	1.9383	-1.4767	-0.30094	1639.2
13.08	1309	60	NaN	-3.1422	24.553	-0.95653	-175.21	11.493	-4.8985	13.284	-816.87	1056.5	-1.0936	821.43	1109.8	35.272	33.765	0	0	-3.3372	-3.3515	-27.906	-9.912	-2.6394	5.2957	26.417	9.6289	-5.9766	1.9442	-1.489	-0.2831	1639.2
13.09	1310	60	NaN	-3.1158	24.551	-0.94917	-175.22	11.537	-4.8865	13.311	-816.81	1056.5	-1.0545	821.42	1109.8	32.961	31.039	0	0	-3.315	-3.3296	-27.911	-9.9167	-2.6134	5.2855	26.416	9.672	-5.9284	1.9559	-1.4948	-0.24465	1639.2
13.1	1311	60	NaN	-3.0819	24.549	-0.95687	-175.23	11.601	-4.8932	13.41	-816.73	1056.5	-1.0657	821.37	1109.9	33.666	32.919	0	0	-3.2928	-3.3076	-27.915	-9.9214	-2.5756	5.2812	26.416	9.7336	-5.8684	1.9736	-1.4995	-0.18784	1639
13.11	1312	60	NaN	-3.0564	24.537	-0.94228	-175.24	11.665	-4.9102	13.437	-816.68	1056.5	-1.0783	821.32	1109.9	36.334	32.461	0	0	-3.2706	-3.2856	-27.92	-9.9261	-2.5486	5.2694	26.407	9.7952	-5.8193	1.9838	-1.5136	-0.13092	1638.9
13.12	1313	60	NaN	-3.0426	24.527	-0.92983	-175.26	11.696	-4.8841	13.448	-816.62	1056.4	-0.93919	821.34	1109.9	36.284	35.048	0	0	-3.2485	-3.2636	-27.925	-9.9309	-2.5394	5.2448	26.397	9.8257	-5.7878	1.9812	-1.5276	-0.10512	1638.9
13.13	1314	60	NaN	-3.0073	24.497	-0.92048	-175.24	11.763	-4.9732	13.524	-816.55	1056.4	-1.1456	821.35	1110	34.796	32.34	0	0	-3.2263	-3.2417	-27.93	-9.9356	-2.4941	5.2687	26.369	9.8897	-5.7204	2.027	-1.5601	-0.045876	1638.8
13.14	1315	60	NaN	-2.9908	24.47	-0.88643	-175.24	11.799	-4.9968	13.479	-816.52	1056.4	-1.1536	821.35	1110	34.618	31.099	0	0	-3.2041	-3.2197	-27.934	-9.9403	-2.479	5.2679	26.343	9.9255	-5.6831	2.0482	-1.5917	-0.014818	1638.8
13.15	1316	60	NaN	-2.9764	24.445	-0.8634	-175.25	11.812	-4.9919	13.454	-816.49	1056.4	-1.0807	821.36	1109.9	33.819	33.052	0	0	-3.1819	-3.1977	-27.939	-9.945	-2.468	5.2586	26.317	9.9404	-5.6499	2.0609	-1.6217	-0.0046356	1638.8
13.16	1317	60	NaN	-2.9537	24.422	-0.86516	-175.25	11.827	-5.0049	13.516	-816.43	1056.4	-1.071	821.38	1109.9	35.484	31.984	0	0	-3.1598	-3.1757	-27.944	-9.9498	-2.4434	5.2585	26.294	9.9551	-5.6031	2.0828	-1.6501	0.00538	1638.7
13.17	1318	60	NaN	-2.9404	24.404	-0.84991	-175.25	11.858	-5.0213	13.505	-816.38	1056.3	-1.0796	821.33	1109.9	36.274	33.573	0	0	-3.1376	-3.1538	-27.948	-9.9545	-2.4302	5.2574	26.276	9.9855	-5.5678	2.1036	-1.6723	0.03102	1638.7
13.18	1319	60	NaN	-2.8941	24.37	-0.83718	-175.26	11.849	-5.0127	13.568	-816.32	1056.3	-0.98703	821.3	1109.8	33.226	34.282	0	0	-3.1154	-3.1318	-27.953	-9.9592	-2.3849	5.253	26.24	9.9784	-5.5003	2.1212	-1.7131	0.019197	1638.6
13.19	1320	60	NaN	-2.8516	24.352	-0.82737	-175.26	11.846	-5.0275	13.606	-816.25	1056.3	-0.98967	821.27	1109.8	36.164	32.492	0	0	-3.0932	-3.1098	-27.958	-9.9639	-2.341	5.2548	26.221	9.9778	-5.4342	2.1449	-1.737	0.013845	1638.5
13.2	1321	60	NaN	-2.7963	24.328	-0.80406	-175.27	11.819	-5.0175	13.615	-816.19	1056.4	-0.87957	821.29	1109.7	35.482	32.111	0	0	-3.1042	-3.1207	-27.96	-9.9659	-2.2891	5.2398	26.193	9.9536	-5.3933	2.1191	-1.7667	-0.012339	1638.4
13.21	1322	60	NaN	-2.738	24.299	-0.77483	-175.26	11.815	-4.9865	13.599	-816.16	1056.4	-0.69963	821.22	1109.6	34.711	34.861	0	0	-3.1264	-3.1427	-27.962	-9.968	-2.2377	5.2397	26.16	9.9531	-5.3641	2.097	-1.8016	-0.014882	1638.3
13.22	1323	60	NaN	-2.6867	24.275	-0.76183	-175.22	11.871	-4.9605	13.602	-816.14	1056.4	-0.57078	821	1109.6	35.818	33.873	0	0	-3.1589	-3.1749	-27.966	-9.9722	-2.1907	5.2779	26.135	10.011	-5.3496	2.103	-1.8307	0.038843	1638.1
13.23	1324	60	NaN	-2.6052	24.259	-0.79834	-175.24	11.846	-4.9514	13.817	-816.07	1056.4	-0.45221	820.97	1109.5	35.12	32.043	0	0	-3.1977	-3.2133	-27.971	-9.9768	-2.1058	5.2601	26.116	9.9891	-5.3034	2.0468	-1.8546	0.012346	1638
13.24	1325	60	NaN	-2.5261	24.252	-0.805	-175.24	11.875	-4.9884	13.922	-815.99	1056.4	-0.51384	820.85	1109.5	35.944	34.154	0	0	-3.2495	-3.2647	-27.976	-9.9822	-2.0209	5.2651	26.11	10.017	-5.2704	2.0003	-1.8662	0.034338	1637.8
13.25	1326	60	NaN	-2.4605	24.232	-0.793	-175.25	11.87	-4.9995	13.934	-815.97	1056.4	-0.48325	820.79	1109.5	36.061	32.682	0	0	-3.2811	-3.296	-27.981	-9.9866	-1.9558	5.2584	26.09	10.013	-5.2369	1.9624	-1.8909	0.025995	1637.7
13.26	1327	60	NaN	-2.3665	24.212	-0.77879	-175.26	11.857	-4.9914	13.964	-815.93	1056.4	-0.37675	820.7	1109.4	38.585	33.177	0	0	-3.3477	-3.362	-27.987	-9.9932	-1.8645	5.2444	26.067	10.002	-5.2122	1.8824	-1.9199	0.008731	1637.6
13.27	1328	60	NaN	-2.2569	24.193	-0.7565	-175.26	11.857	-5.0003	13.99	-815.9	1056.4	-0.33386	820.58	1109.4	35.828	33.646	0	0	-3.5514	-3.5638	-28.002	-10.008	-1.7554	5.24	26.048	10.003	-5.3068	1.6762	-1.9543	-0.0052035	1637.4
13.28	1329	60	NaN	-2.188	24.173	-0.70796	-175.24	11.869	-5.0674	13.892	-815.94	1056.4	-0.52513	820.45	1109.4	49.844	33.718	0	0	-3.6462	-3.6578	-28.011	-10.017	-1.6832	5.2637	26.027	10.014	-5.3294	1.606	-1.9836	-0.0022647	1637.3
13.29	1330	60	NaN	-2.0897	24.17	-0.71361	-175.23	11.867	-5.0945	13.992	-815.86	1056.4	-0.60067	820.37	1109.4	41.466	34.264	0	0	-3.6796	-3.6908	-28.016	-10.022	-1.5788	5.2813	26.024	10.013	-5.2583	1.5905	-1.992	-0.0094104	1637.2
13.3	1331	60	NaN	-1.9882	24.171	-0.71417	-175.22	11.836	-5.0807	14.087	-815.79	1056.4	-0.56967	820.33	1109.3	42.847	35.867	0	0	-3.6411	-3.6527	-28.02	-10.026	-1.475	5.289	26.023	9.984	-5.1161	1.6362	-1.9973	-0.042224	1637
13.31	1332	60	NaN	-1.8558	24.166	-0.70353	-175.21	11.833	-5.0789	14.172	-815.73	1056.4	-0.59774	820.19	1109.3	51.729	34.524	0	0	-3.6015	-3.6135	-28.024	-10.03	-1.3385	5.3063	26.017	9.982	-4.9401	1.6928	-2.0074	-0.048329	1636.8
13.32	1333	60	NaN	-1.7398	24.153	-0.67069	-175.2	11.831	-5.0768	14.162	-815.72	1056.4	-0.64133	820.06	1109.3	52.431	36.338	0	0	-3.5572	-3.5696	-28.029	-10.035	-1.2213	5.319	26.003	9.981	-4.7785	1.7494	-2.0261	-0.054024	1636.7
13.33	1334	60	NaN	-1.6622	24.138	-0.63373	-175.2	11.812	-5.0449	14.099	-815.73	1056.4	-0.6011	819.99	1109.2	54.012	35.817	0	0	-3.5128	-3.5256	-28.033	-10.039	-1.1474	5.312	25.987	9.9635	-4.6602	1.7864	-2.0462	-0.075659	1636.6
13.34	1335	60	NaN	-1.5579	24.141	-0.66534	-175.23	11.818	-4.9563	14.299	-815.64	1056.4	-0.38554	819.88	1109.2	55.623	34.219	0	0	-3.4746	-3.4877	-28.037	-10.043	-1.0435	5.2869	25.99	9.9688	-4.5181	1.7991	-2.0472	-0.074711	1636.4
13.35	1336	60	NaN	-1.4894	24.127	-0.60686	-175.19	11.838	-5.0398	14.163	-815.66	1056.4	-0.72834	819.74	1109.3	56.826	35.5	0	0	-3.4931	-3.5061	-28.048	-10.054	-0.96774	5.3358	25.976	9.9877	-4.4609	1.8298	-2.0711	-0.065839	1636.3
13.36	1337	60	NaN	-1.3866	24.112	-0.56642	-175.19	11.808	-5.0302	14.118	-815.65	1056.5	-0.76379	819.66	1109.2	56.822	36.516	0	0	-3.4548	-3.4681	-28.054	-10.06	-0.86525	5.332	25.959	9.9616	-4.32	1.8639	-2.0953	-0.098149	1636.2
13.37	1338	60	NaN	-1.297	24.094	-0.53851	-175.18	11.809	-5.0528	14.099	-815.66	1056.5	-0.90775	819.54	1109.2	57.855	37.763	0	0	-3.3698	-3.3839	-28.057	-10.063	-0.77118	5.3435	25.94	9.9627	-4.141	1.9596	-2.1167	-0.10008	1636.1
13.38	1339	60	NaN	-1.2255	24.075	-0.5146	-175.17	11.828	-5.0823	14.071	-815.68	1056.5	-1.0745	819.39	1109.2	57.628	38.468	0	0	-3.4466	-3.4599	-28.061	-10.067	-0.69477	5.3634	25.922	9.9811	-4.1413	1.9035	-2.1385	-0.085496	1636
13.39	1340	60	NaN	-1.125	24.054	-0.48603	-175.17	11.813	-5.028	14.057	-815.7	1056.5	-0.96675	819.28	1109.2	58.794	38.217	0	0	-3.5149	-3.5277	-28.064	-10.07	-0.59854	5.3515	25.899	9.9685	-4.1135	1.8239	-2.1648	-0.10168	1635.9
13.4	1341	60	NaN	-0.8287	24.005	-0.44671	-175.2	11.772	-4.9097	14.245	-815.76	1056.5	-0.68744	819.13	1109.1	59.976	36.861	1	0	-3.4558	-3.4691	-28.065	-10.071	-0.30539	5.3225	25.849	9.9274	-3.7612	1.8534	-2.2161	-0.14392	1635.8
13.41	1342	60	NaN	-0.76428	23.979	-0.42004	-175.18	11.783	-4.9771	14.185	-815.81	1056.5	-0.9393	818.99	1109.1	60.655	37.558	1	0	-3.4876	-3.5006	-28.067	-10.073	-0.23423	5.3489	25.823	9.939	-3.7218	1.8484	-2.2433	-0.13371	1635.7
13.42	1343	60	NaN	-0.72005	23.959	-0.40599	-175.18	11.754	-4.9361	14.147	-815.84	1056.5	-0.86391	818.91	1109	61.24	34.911	1	0	-3.606	-3.6179	-28.068	-10.074	-0.19397	5.3422	25.801	9.9124	-3.7999	1.7243	-2.2669	-0.16189	1635.7
13.43	1344	60	NaN	-0.66698	23.945	-0.39374	-175.17	11.727	-4.9346	14.127	-815.83	1056.5	-0.92993	818.82	1109	62.229	38.286	1	0	-3.6067	-3.6186	-28.067	-10.073	-0.13923	5.3574	25.784	9.8875	-3.7459	1.7388	-2.2832	-0.18566	1635.6
13.44	1345	60	NaN	-0.61714	23.929	-0.37632	-175.14	11.72	-4.9975	14.099	-815.82	1056.5	-1.2031	818.68	1109	63.396	38.488	1	0	-3.5938	-3.6058	-28.065	-10.071	-0.080741	5.3993	25.767	9.8822	-3.6745	1.7935	-2.298	-0.1887	1635.4
13.45	1346	60	NaN	-0.60013	23.903	-0.35419	-175.13	11.708	-4.9639	14.051	-815.86	1056.5	-1.1567	818.59	1108.9	63.917	38.249	1	0	-3.5679	-3.5802	-28.061	-10.067	-0.067034	5.4019	25.74	9.8716	-3.6349	1.8218	-2.3215	-0.19566	1635.4
13.46	1347	60	NaN	-0.58196	23.889	-0.33679	-175.12	11.7	-4.9624	14.024	-815.86	1056.5	-1.2165	818.51	1108.9	64.024	37.036	1	0	-3.5899	-3.602	-28.057	-10.063	-0.047709	5.4141	25.723	9.8655	-3.6376	1.8121	-2.3341	-0.19739	1635.3
13.47	1348	60	NaN	-0.55961	23.876	-0.34949	-175.14	11.649	-5.0381	14.123	-815.85	1056.5	-1.5246	818.59	1108.9	64.405	38.567	1	0	-3.6193	-3.6311	-28.052	-10.058	-0.011105	5.4092	25.711	9.8145	-3.6305	1.7781	-2.3417	-0.24399	1635.4
13.48	1349	60	NaN	-0.56002	23.849	-0.33722	-175.14	11.654	-4.9514	14.119	-815.88	1056.5	-1.3477	818.44	1108.9	64.538	36.567	1	0	-3.6558	-3.6673	-28.047	-10.053	-0.017789	5.4003	25.682	9.8212	-3.6736	1.733	-2.3651	-0.23193	1635.2
13.49	1350	60	NaN	-0.56873	23.823	-0.32398	-175.14	11.654	-4.8978	14.103	-815.91	1056.6	-1.2638	818.31	1108.8	64.629	39.484	1	0	-3.6706	-3.6819	-28.041	-10.047	-0.029985	5.3969	25.654	9.8227	-3.7006	1.715	-2.3872	-0.22441	1635.1
13.5	1351	60	NaN	-0.57141	23.812	-0.33452	-175.16	11.592	-4.9998	14.172	-815.9	1056.6	-1.6377	818.42	1108.8	65.022	38.511	1	0	-3.6484	-3.6599	-28.034	-10.04	-0.017151	5.3927	25.643	9.7612	-3.6655	1.7328	-2.391	-0.27899	1635.2
13.51	1352	60	NaN	-0.58716	23.806	-0.33341	-175.2	11.549	-4.8708	14.198	-815.9	1056.6	-1.3117	818.4	1108.7	64.705	38.528	1	0	-3.6845	-3.6957	-28.029	-10.035	-0.043433	5.3485	25.635	9.7205	-3.7279	1.6528	-2.394	-0.31421	1635.2
13.52	1353	60	NaN	-0.62461	23.792	-0.34532	-175.21	11.509	-4.7973	14.283	-815.95	1056.6	-1.1753	818.33	1108.7	63.748	38.348	1	0	-3.7648	-3.7752	-28.023	-10.029	-0.082655	5.3304	25.618	9.6834	-3.8474	1.5551	-2.4055	-0.34599	1635.2
13.53	1354	60	NaN	-0.66727	23.786	-0.33075	-175.2	11.503	-4.8675	14.249	-815.99	1056.6	-1.4459	818.27	1108.6	63.14	37.558	1	0	-3.9275	-3.9364	-28.018	-10.024	-0.11703	5.3543	25.611	9.6781	-4.0445	1.4179	-2.4063	-0.34561	1635.2
13.54	1355	60	NaN	-0.70697	23.791	-0.3256	-175.19	11.49	-4.9047	14.239	-816.02	1056.6	-1.6007	818.23	1108.6	62.767	35.469	1	0	-4.0314	-4.0395	-28.013	-10.019	-0.15164	5.3646	25.615	9.6663	-4.1831	1.3251	-2.3985	-0.35272	1635.2
13.55	1356	60	NaN	-0.74838	23.8	-0.33883	-175.2	11.47	-4.8756	14.307	-816.03	1056.6	-1.5581	818.17	1108.6	62.759	37.265	1	0	-4.114	-4.1212	-28.009	-10.015	-0.19215	5.3567	25.623	9.6477	-4.3061	1.2355	-2.3858	-0.36711	1635.1
13.56	1357	60	NaN	-0.79996	23.81	-0.35741	-175.2	11.455	-4.8292	14.422	-816.05	1056.6	-1.475	818.08	1108.5	62.554	38.348	1	0	-4.2657	-4.2716	-28.002	-10.008	-0.2426	5.3524	25.631	9.6347	-4.5083	1.0808	-2.3707	-0.37303	1635
13.57	1358	60	NaN	-0.84165	23.824	-0.36749	-175.24	11.362	-4.6332	14.502	-816.04	1056.6	-0.89069	818.13	1108.4	62.584	36.409	1	0	-4.5015	-4.5053	-27.993	-9.9989	-0.302	5.2985	25.639	9.5466	-4.8035	0.79317	-2.3539	-0.45235	1635.1
13.58	1359	60	NaN	-0.89954	23.84	-0.37382	-175.21	11.354	-4.7053	14.551	-816.06	1056.6	-1.1329	818.11	1108.4	62.531	34.7	1	0	-4.9427	-4.9424	-27.981	-9.987	-0.34965	5.3426	25.654	9.5397	-5.2924	0.40011	-2.3271	-0.44723	1635.1
13.59	1360	60	NaN	-0.95472	23.845	-0.3722	-175.19	11.352	-4.7305	14.595	-816.08	1056.6	-1.2218	818.05	1108.3	63.674	36.66	1	0	-5.1707	-5.1684	-27.972	-9.9783	-0.40017	5.3634	25.658	9.5391	-5.5709	0.195	-2.3142	-0.43924	1635
13.6	1361	60	NaN	-1.0197	23.858	-0.37892	-175.18	11.342	-4.7153	14.686	-816.08	1056.6	-1.1872	818	1108.3	63.942	36.745	1	0	-5.3062	-5.3026	-27.965	-9.9706	-0.4632	5.3745	25.669	9.531	-5.7694	0.0719	-2.2957	-0.43964	1635
13.61	1362	60	NaN	-1.0964	23.879	-0.39118	-175.16	11.352	-4.731	14.794	-816.08	1056.7	-1.2531	817.94	1108.3	62.054	37.806	1	0	-5.476	-5.4708	-27.954	-9.9597	-0.53371	5.4004	25.688	9.5427	-6.0097	-0.070429	-2.2655	-0.41703	1634.9
13.62	1363	60	NaN	-1.1711	23.878	-0.38055	-175.13	11.447	-4.8485	14.792	-816.12	1056.7	-1.6318	817.77	1108.4	60.423	37.669	1	0	-5.7128	-5.7055	-27.945	-9.9511	-0.5952	5.4463	25.691	9.6328	-6.308	-0.25925	-2.2536	-0.31825	1634.8
13.63	1364	60	NaN	-1.408	23.921	-0.44869	-175.1	11.467	-4.8762	14.838	-816.05	1056.8	-1.7557	817.69	1108.5	58.93	36.261	1	0	-5.9965	-5.9866	-27.938	-9.944	-0.82607	5.479	25.733	9.6549	-6.8226	-0.50761	-2.205	-0.28916	1634.6
13.64	1365	60	NaN	-1.5027	23.934	-0.44006	-175.1	11.469	-4.899	14.812	-816.05	1056.8	-1.8308	817.65	1108.4	58.961	37.059	1	0	-6.2422	-6.23	-27.928	-9.9342	-0.91906	5.4812	25.744	9.6588	-7.1613	-0.74881	-2.1839	-0.27539	1634.6
13.65	1366	60	NaN	-1.5757	23.947	-0.44373	-175.1	11.46	-4.8843	14.885	-816.06	1056.8	-1.7949	817.62	1108.4	59.248	35.365	1	0	-6.4676	-6.4534	-27.917	-9.9229	-0.99075	5.4805	25.755	9.6519	-7.4584	-0.97285	-2.1623	-0.27099	1634.6
13.66	1367	60	NaN	-1.6489	23.957	-0.45038	-175.11	11.448	-4.8629	14.958	-816.07	1056.9	-1.7384	817.6	1108.4	60.434	36.799	1	0	-6.693	-6.6767	-27.906	-9.9116	-1.0634	5.4777	25.763	9.6426	-7.7564	-1.199	-2.1425	-0.269	1634.6
13.67	1368	60	NaN	-1.7092	23.962	-0.4328	-175.12	11.444	-4.8676	14.916	-816.08	1056.9	-1.7521	817.6	1108.4	61.868	36.685	1	0	-6.7409	-6.7241	-27.898	-9.9039	-1.1246	5.4682	25.766	9.64	-7.8655	-1.2559	-2.1317	-0.26385	1634.6
13.68	1369	60	NaN	-1.7603	23.986	-0.42943	-175.12	11.457	-4.8593	14.927	-816.06	1057	-1.7458	817.52	1108.4	62.45	36.421	1	0	-6.6462	-6.6303	-27.893	-9.899	-1.1756	5.4636	25.788	9.6543	-7.8217	-1.1667	-2.1051	-0.24469	1634.5
13.69	1370	60	NaN	-1.8045	24.001	-0.45054	-175.11	11.452	-4.8837	14.989	-816.04	1057	-1.8468	817.51	1108.4	62.648	36.072	1	0	-6.9432	-6.9246	-27.875	-9.8812	-1.214	5.4755	25.803	9.6497	-8.1572	-1.4491	-2.0722	-0.23153	1634.4
13.7	1371	60	NaN	-1.8473	24.007	-0.46653	-175.14	11.436	-4.874	15.029	-816.05	1057	-1.8132	817.5	1108.3	62.95	37.944	1	0	-7.1639	-7.1433	-27.862	-9.8678	-1.2566	5.4538	25.808	9.6352	-8.4205	-1.6895	-2.0537	-0.23256	1634.4
13.71	1372	60	NaN	-1.8842	24.005	-0.47331	-175.16	11.42	-4.8585	15.046	-816.07	1057	-1.7625	817.49	1108.3	62.717	35.346	1	0	-7.2622	-7.2408	-27.855	-9.8612	-1.2947	5.4339	25.804	9.6202	-8.5569	-1.8069	-2.0507	-0.24095	1634.4
13.72	1373	60	NaN	-1.9162	23.998	-0.4718	-175.16	11.403	-4.8526	15.043	-816.1	1057	-1.756	817.48	1108.3	62.724	35.919	1	0	-7.3576	-7.3353	-27.849	-9.8549	-1.327	5.4277	25.797	9.6039	-8.6846	-1.9076	-2.0517	-0.25105	1634.5
13.73	1374	60	NaN	-1.9451	23.998	-0.47022	-175.17	11.378	-4.8519	15.039	-816.12	1057	-1.7757	817.47	1108.3	61.301	38.514	1	0	-7.4502	-7.4271	-27.843	-9.849	-1.3554	5.4229	25.794	9.581	-8.8056	-2.0041	-2.0489	-0.26801	1634.5
13.74	1375	60	NaN	-1.9357	24.011	-0.51279	-175.17	11.378	-4.8323	15.191	-816.05	1057	-1.7425	817.45	1108.3	58.926	37.247	1	0	-7.6509	-7.6259	-27.837	-9.843	-1.3418	5.42	25.807	9.5818	-8.9927	-2.2059	-2.0297	-0.2612	1634.4
13.75	1376	60	NaN	-1.9408	24.003	-0.49226	-175.16	11.392	-4.8579	15.136	-816.09	1057	-1.8518	817.4	1108.3	56.044	34.364	1	0	-7.78	-7.7538	-27.83	-9.8355	-1.345	5.4348	25.8	9.5955	-9.125	-2.319	-2.0299	-0.23998	1634.4
13.76	1377	60	NaN	-1.9283	24.003	-0.48515	-175.15	11.384	-4.8389	15.147	-816.1	1057.1	-1.8327	817.37	1108.3	54.183	35.245	1	0	-7.8096	-7.7831	-27.82	-9.8259	-1.3328	5.4423	25.799	9.5887	-9.1424	-2.3408	-2.0209	-0.23717	1634.4
13.77	1378	60	NaN	-1.9025	24.007	-0.4834	-175.16	11.369	-4.786	15.185	-816.08	1057.1	-1.6969	817.35	1108.2	55.596	34.855	1	0	-7.8424	-7.8157	-27.815	-9.8207	-1.3104	5.4342	25.801	9.5745	-9.1528	-2.3814	-2.0135	-0.24614	1634.3
13.78	1379	60	NaN	-1.8704	24.005	-0.47102	-175.16	11.367	-4.7563	15.185	-816.09	1057.1	-1.6147	817.3	1108.2	55.702	34.508	1	0	-7.9224	-7.8949	-27.809	-9.8153	-1.2811	5.4245	25.798	9.5741	-9.2035	-2.4704	-2.0113	-0.24119	1634.3
13.79	1380	60	NaN	-1.8297	23.992	-0.45017	-175.14	11.398	-4.8354	15.161	-816.12	1057.1	-1.8811	817.24	1108.3	54.871	35.3	1	0	-8.097	-8.068	-27.802	-9.8084	-1.2319	5.4541	25.788	9.6019	-9.3289	-2.6138	-2.0141	-0.20651	1634.3
13.8	1381	60	NaN	-1.7293	24.006	-0.46343	-175.16	11.379	-4.8019	15.285	-816.06	1057.1	-1.7668	817.23	1108.2	54.317	35.628	1	0	-8.2448	-8.2144	-27.797	-9.803	-1.1312	5.4391	25.8	9.5859	-9.376	-2.7753	-1.9972	-0.21716	1634.2
13.81	1382	60	NaN	-1.652	24.017	-0.46159	-175.17	11.358	-4.7856	15.338	-816.01	1057.1	-1.7006	817.25	1108.2	53.257	36.181	1	0	-8.3516	-8.3202	-27.794	-9.8002	-1.0543	5.4252	25.809	9.5661	-9.4059	-2.895	-1.9853	-0.23404	1634.1
13.82	1383	60	NaN	-1.5752	24.024	-0.46006	-175.17	11.369	-4.8127	15.382	-815.97	1057.1	-1.7891	817.21	1108.2	52.341	34.009	1	0	-8.4403	-8.4081	-27.788	-9.7944	-0.97277	5.4353	25.817	9.5767	-9.413	-2.9728	-1.9717	-0.2177	1634.1
13.83	1384	60	NaN	-1.4906	24.033	-0.46436	-175.16	11.387	-4.8367	15.439	-815.93	1057.1	-1.8576	817.17	1108.2	51.094	34.863	1	0	-8.5102	-8.4773	-27.783	-9.7886	-0.88384	5.4448	25.826	9.5942	-9.394	-3.0325	-1.9569	-0.19438	1634
13.84	1385	60	NaN	-1.3994	24.045	-0.4722	-175.17	11.383	-4.7967	15.5	-815.87	1057.1	-1.6878	817.14	1108.2	50.685	36.281	1	0	-8.5435	-8.5103	-27.778	-9.7842	-0.7964	5.4315	25.836	9.5921	-9.3399	-3.0788	-1.9422	-0.19208	1633.9
13.85	1386	60	NaN	-1.3059	24.049	-0.47231	-175.13	11.425	-4.7061	15.526	-815.84	1057.1	-1.3907	816.95	1108.1	54.137	34.53	1	0	-8.5546	-8.5213	-27.776	-9.7816	-0.71229	5.4644	25.837	9.6363	-9.2669	-3.0569	-1.9383	-0.14535	1633.7
13.86	1387	60	NaN	-0.98246	24.025	-0.42495	-175.16	11.372	-4.8049	15.629	-815.86	1057.1	-1.6674	817.11	1108.1	54.26	34.629	1	0	-8.5485	-8.5153	-27.774	-9.7797	-0.3756	5.4512	25.816	9.5804	-8.9241	-3.0641	-1.9578	-0.19931	1633.9
13.87	1388	60	NaN	-0.81525	24.015	-0.39905	-175.16	11.357	-4.8572	15.627	-815.86	1057.1	-1.7966	817.16	1108.2	54.777	32.691	1	0	-8.5013	-8.4685	-27.772	-9.7782	-0.20395	5.4507	25.807	9.5655	-8.7052	-3.0178	-1.9654	-0.2127	1633.9
13.88	1389	60	NaN	-0.7084	24.009	-0.39148	-175.15	11.351	-4.8633	15.608	-815.86	1057.1	-1.7867	817.15	1108.2	55.981	35.863	1	0	-8.4491	-8.4168	-27.771	-9.777	-0.098103	5.4596	25.8	9.5595	-8.5472	-2.9572	-1.9706	-0.21754	1633.9
13.89	1390	60	NaN	-0.5778	24.002	-0.3919	-175.14	11.336	-4.844	15.623	-815.85	1057.1	-1.6966	817.16	1108.1	55.738	34.403	1	0	-8.3821	-8.3505	-27.771	-9.7768	0.029839	5.4685	25.793	9.5447	-8.3523	-2.882	-1.9776	-0.23207	1633.9
13.9	1391	60	NaN	-0.41171	24.001	-0.38962	-175.13	11.326	-4.8206	15.644	-815.84	1057.1	-1.5792	817.16	1108.1	53.961	34.478	1	0	-8.355	-8.3236	-27.771	-9.7765	0.19257	5.4714	25.791	9.5356	-8.1624	-2.8521	-1.9792	-0.24089	1633.9
13.91	1392	60	NaN	-0.29208	23.999	-0.36595	-175.11	11.343	-4.853	15.586	-815.83	1057	-1.6555	817.13	1108.1	48.648	34.076	1	0	-8.3126	-8.2816	-27.77	-9.7764	0.31285	5.4938	25.791	9.5511	-7.9998	-2.7878	-1.9795	-0.22524	1633.9
13.92	1393	60	NaN	-0.17701	24.006	-0.34067	-175.11	11.335	-4.8411	15.513	-815.79	1057	-1.5943	817.14	1108.1	51.338	33.628	1	0	-8.1052	-8.076	-27.771	-9.777	0.42321	5.4885	25.798	9.543	-7.682	-2.5875	-1.9727	-0.23401	1633.8
13.93	1394	60	NaN	-0.055425	24.015	-0.3266	-175.11	11.341	-4.8533	15.495	-815.74	1057	-1.6114	817.14	1108.1	48.537	34.996	1	0	-7.8844	-7.8572	-27.772	-9.7776	0.54481	5.4914	25.808	9.5485	-7.3396	-2.3658	-1.9635	-0.22916	1633.8
13.94	1395	60	NaN	0.080757	24.021	-0.30547	-175.11	11.344	-4.8617	15.474	-815.7	1057	-1.617	817.14	1108.1	61.595	33.895	1	0	-7.648	-7.623	-27.772	-9.7785	0.68044	5.4919	25.815	9.551	-6.9675	-2.1311	-1.9578	-0.22747	1633.7
13.95	1396	60	NaN	0.22233	24.025	-0.26538	-175.12	11.334	-4.8462	15.397	-815.68	1057	-1.5506	817.16	1108.1	65.683	41.409	1	0	-7.3083	-7.2864	-27.775	-9.781	0.81699	5.4792	25.818	9.542	-6.4913	-1.8072	-1.9572	-0.23902	1633.7
13.96	1397	60	NaN	0.32936	24.035	-0.22427	-175.12	11.35	-4.8537	15.31	-815.63	1057.1	-1.5752	817.16	1108.1	66.267	43.087	1	0	-6.9569	-6.9382	-27.779	-9.7852	0.92186	5.468	25.828	9.5578	-6.035	-1.4701	-1.9514	-0.22744	1633.7
13.97	1398	60	NaN	0.41798	24.023	-0.1786	-175.12	11.377	-4.8764	15.205	-815.64	1057	-1.6609	817.15	1108.2	65.973	43.182	1	0	-6.5248	-6.5101	-27.795	-9.8013	1.0098	5.4672	25.818	9.5823	-5.515	-1.0429	-1.9776	-0.21898	1633.7
13.98	1399	60	NaN	0.51859	24.026	-0.17097	-175.14	11.394	-4.882	15.238	-815.59	1057	-1.6773	817.13	1108.2	64.657	42.243	1	0	-6.3197	-6.3068	-27.805	-9.811	1.1122	5.4509	25.822	9.5985	-5.2075	-0.85588	-1.9832	-0.21249	1633.6
13.99	1400	60	NaN	0.62654	24.018	-0.13458	-175.16	11.411	-4.8763	15.181	-815.56	1057	-1.673	817.13	1108.2	59.342	40.811	1	0	-6.2816	-6.2691	-27.81	-9.8161	1.218	5.4278	25.814	9.6156	-5.0636	-0.84129	-1.9961	-0.20055	1633.6
14	1401	60	NaN	0.72124	23.996	-0.065284	-175.18	11.428	-4.864	14.983	-815.59	1057.1	-1.6518	817.14	1108.3	50.209	33.937	1	0	-6.2435	-6.2314	-27.815	-9.8212	1.305	5.4023	25.791	9.633	-4.9386	-0.82911	-2.0241	-0.18821	1633.6
14.01	1402	60	NaN	0.78432	23.971	-0.0015181	-175.2	11.441	-4.8546	14.748	-815.64	1057.1	-1.6187	817.15	1108.3	54.934	32.755	1	0	-6.2055	-6.1937	-27.82	-9.8263	1.3586	5.3791	25.766	9.6462	-4.8469	-0.81458	-2.0547	-0.18016	1633.7
14.02	1403	60	NaN	0.84408	23.955	0.0057671	-175.2	11.454	-4.8843	14.76	-815.61	1057.1	-1.7259	817.15	1108.3	57.752	34.766	1	0	-6.1674	-6.1559	-27.825	-9.8314	1.4226	5.3794	25.75	9.6584	-4.7448	-0.77657	-2.075	-0.17306	1633.6
14.03	1404	60	NaN	0.88907	23.937	0.021504	-175.21	11.46	-4.8666	14.733	-815.59	1057.1	-1.6831	817.15	1108.3	59.837	36.814	1	0	-6.1294	-6.1182	-27.831	-9.8365	1.4651	5.3653	25.733	9.6646	-4.6643	-0.75289	-2.098	-0.17192	1633.6
14.04	1405	60	NaN	0.93166	23.918	0.024804	-175.22	11.467	-4.8598	14.756	-815.55	1057.1	-1.6765	817.14	1108.3	61.416	36.017	1	0	-6.0913	-6.0805	-27.836	-9.8416	1.5083	5.3573	25.713	9.6722	-4.583	-0.72319	-2.1228	-0.16947	1633.6
14.05	1406	60	NaN	0.95973	23.898	0.034155	-175.22	11.479	-4.8741	14.751	-815.52	1057.1	-1.7373	817.13	1108.3	62.079	39.244	1	0	-6.0532	-6.0428	-27.841	-9.8467	1.5384	5.3615	25.693	9.684	-4.5149	-0.6813	-2.1475	-0.16275	1633.5
14.06	1407	60	NaN	0.96992	23.868	0.057854	-175.21	11.48	-4.8821	14.685	-815.51	1057.1	-1.7799	817.15	1108.3	58.482	39.793	1	0	-6.0152	-6.0051	-27.846	-9.8519	1.5477	5.3669	25.663	9.6851	-4.4675	-0.63822	-2.1825	-0.16672	1633.5
14.07	1408	60	NaN	0.97255	23.811	0.08403	-175.22	11.442	-4.831	14.614	-815.52	1057.1	-1.6407	817.22	1108.2	51.061	35.183	1	0	-5.9771	-5.9674	-27.851	-9.857	1.5429	5.3495	25.605	9.6487	-4.4342	-0.61785	-2.2461	-0.20827	1633.6
14.08	1409	60	NaN	0.96757	23.782	0.077073	-175.22	11.456	-4.8201	14.655	-815.51	1057.1	-1.6129	817.19	1108.2	39.066	33.362	1	0	-5.9391	-5.9297	-27.856	-9.8621	1.5384	5.3512	25.576	9.6625	-4.4006	-0.57845	-2.28	-0.1996	1633.6
14.09	1410	60	NaN	0.95589	23.743	0.079858	-175.22	11.452	-4.8369	14.672	-815.52	1057.1	-1.6733	817.2	1108.2	32.882	32.841	1	0	-5.901	-5.892	-27.861	-9.8672	1.5295	5.3541	25.537	9.6575	-4.3715	-0.5379	-2.324	-0.20961	1633.6
14.1	1411	60	NaN	0.93355	23.694	0.090477	-175.22	11.445	-4.8367	14.691	-815.56	1057.1	-1.674	817.21	1108.2	45.874	31.11	1	0	-5.8629	-5.8542	-27.866	-9.8723	1.5078	5.3493	25.489	9.6505	-4.3551	-0.50497	-2.3773	-0.2218	1633.7
14.11	1412	60	NaN	0.90314	23.649	0.10469	-175.21	11.471	-4.8001	14.7	-815.59	1057.1	-1.5615	817.13	1108.2	56.333	33.659	1	0	-5.8249	-5.8165	-27.871	-9.8774	1.4738	5.3589	25.444	9.6755	-4.3511	-0.45767	-2.4276	-0.20184	1633.6
14.12	1413	60	NaN	0.86854	23.618	0.12363	-175.18	11.516	-4.7606	14.673	-815.62	1057	-1.4492	816.99	1108.2	55.522	35.575	1	0	-5.7868	-5.7788	-27.876	-9.8825	1.4343	5.3824	25.413	9.7204	-4.3525	-0.39639	-2.4635	-0.16204	1633.5
14.13	1414	60	NaN	0.8304	23.601	0.16379	-175.23	11.443	-4.8569	14.588	-815.67	1057.1	-1.7663	817.2	1108.3	54.42	34.334	1	0	-5.7488	-5.7411	-27.882	-9.8876	1.4042	5.3411	25.396	9.6479	-4.3445	-0.40002	-2.4857	-0.23965	1633.8
14.14	1415	60	NaN	0.78143	23.588	0.17137	-175.25	11.447	-4.8414	14.623	-815.69	1057.1	-1.7283	817.21	1108.3	54.567	32.683	1	0	-5.7107	-5.7034	-27.887	-9.8927	1.3552	5.3231	25.384	9.6512	-4.3555	-0.38031	-2.503	-0.24149	1633.8
14.15	1416	60	NaN	0.74638	23.588	0.17904	-175.26	11.445	-4.8359	14.64	-815.71	1057.1	-1.7156	817.21	1108.3	55.205	33.976	1	0	-5.6726	-5.6657	-27.892	-9.8978	1.3202	5.3123	25.383	9.6502	-4.3524	-0.35339	-2.5091	-0.24754	1633.8
14.16	1417	60	NaN	0.72331	23.587	0.16311	-175.26	11.439	-4.8456	14.73	-815.72	1057.1	-1.7587	817.23	1108.3	56.694	34.216	1	0	-5.6346	-5.628	-27.897	-9.9029	1.3018	5.3189	25.382	9.6438	-4.3327	-0.30904	-2.5151	-0.25906	1633.8
14.17	1418	60	NaN	0.70753	23.583	0.13837	-175.25	11.438	-4.852	14.853	-815.74	1057.1	-1.7928	817.24	1108.3	58.131	33.47	1	0	-5.5965	-5.5902	-27.902	-9.908	1.2915	5.3294	25.378	9.6423	-4.305	-0.26086	-2.5238	-0.26568	1633.9
14.18	1419	60	NaN	0.69249	23.58	0.13917	-175.26	11.454	-4.8389	14.894	-815.77	1057.1	-1.7538	817.2	1108.3	57.155	34.492	1	0	-5.5584	-5.5525	-27.907	-9.9131	1.2766	5.3253	25.375	9.6591	-4.2819	-0.2272	-2.5321	-0.25396	1633.9
14.19	1420	60	NaN	0.66615	23.574	0.14691	-175.23	11.489	-4.8844	14.899	-815.86	1057.1	-1.9234	817.16	1108.3	61.843	36.077	1	0	-5.2897	-5.2862	-27.904	-9.9098	1.2564	5.3637	25.371	9.6929	-4.0333	0.077483	-2.5332	-0.21699	1633.9
14.2	1421	60	NaN	0.65068	23.578	0.15264	-175.24	11.48	-4.8692	14.905	-815.89	1057.1	-1.8624	817.18	1108.3	65.187	34.015	1	0	-4.9041	-4.9042	-27.896	-9.9024	1.2389	5.3518	25.373	9.6845	-3.6652	0.4476	-2.5236	-0.21792	1634
14.21	1422	60	NaN	0.64891	23.567	0.16059	-175.23	11.461	-4.8376	14.928	-815.94	1057.1	-1.7511	817.22	1108.3	64.721	32.018	1	0	-4.5186	-4.5222	-27.889	-9.895	1.234	5.3524	25.361	9.6667	-3.2845	0.83024	-2.5279	-0.22823	1634
14.22	1423	60	NaN	0.65276	23.555	0.17311	-175.22	11.457	-4.825	14.933	-815.99	1057.1	-1.6995	817.24	1108.3	63.938	36.384	1	0	-4.133	-4.1401	-27.882	-9.8875	1.2362	5.3596	25.348	9.6636	-2.8968	1.2195	-2.5334	-0.22388	1634.1
14.23	1424	60	NaN	0.65878	23.549	0.18416	-175.22	11.476	-4.8443	14.925	-816.02	1057.1	-1.7532	817.22	1108.3	57.565	34.797	1	0	-3.7475	-3.7581	-27.874	-9.8801	1.2438	5.3689	25.343	9.6818	-2.5036	1.6108	-2.5312	-0.19829	1634.1
14.24	1425	60	NaN	0.67294	23.544	0.17797	-175.2	11.499	-4.8772	14.97	-816.04	1057.1	-1.8738	817.19	1108.3	58.592	35.353	1	0	-3.5464	-3.5589	-27.873	-9.8794	1.2638	5.3931	25.339	9.7038	-2.2826	1.8343	-2.534	-0.17559	1634.1
14.25	1426	60	NaN	0.69052	23.53	0.16438	-175.2	11.483	-4.8884	15.053	-816.07	1057.1	-1.871	817.23	1108.3	57.622	34.594	1	0	-3.459	-3.4723	-27.877	-9.8828	1.2842	5.3919	25.325	9.6881	-2.1748	1.9196	-2.5516	-0.19475	1634.2
14.26	1427	60	NaN	0.69856	23.527	0.18836	-175.22	11.462	-4.8416	14.998	-816.1	1057.1	-1.7264	817.27	1108.3	54.769	32.797	1	0	-3.4294	-3.4429	-27.881	-9.8871	1.2852	5.37	25.32	9.6686	-2.1442	1.9271	-2.5609	-0.21847	1634.2
14.27	1428	60	NaN	0.71939	23.527	0.19038	-175.2	11.498	-4.7763	15.024	-816.1	1057.1	-1.5212	817.15	1108.2	53.488	33.037	1	0	-3.4311	-3.4446	-27.885	-9.8911	1.2998	5.3823	25.319	9.7052	-2.1313	1.9376	-2.566	-0.18587	1634.1
14.28	1429	60	NaN	0.74132	23.523	0.18645	-175.19	11.523	-4.7766	15.064	-816.1	1057.1	-1.5229	817.09	1108.2	48.727	33.931	1	0	-3.4605	-3.4737	-27.889	-9.8948	1.3232	5.3951	25.316	9.7295	-2.1373	1.9213	-2.5724	-0.16535	1634.1
14.29	1430	60	NaN	0.75152	23.514	0.20595	-175.22	11.476	-4.8678	15.005	-816.13	1057.1	-1.8205	817.27	1108.3	48.191	34.529	1	0	-3.462	-3.4753	-27.894	-9.8997	1.3417	5.3664	25.309	9.6815	-2.1203	1.8912	-2.5852	-0.21829	1634.3
14.3	1431	60	NaN	0.77688	23.504	0.22217	-175.25	11.481	-4.8505	14.973	-816.12	1057.1	-1.7576	817.28	1108.3	47.754	32.771	1	0	-3.446	-3.4594	-27.9	-9.9055	1.3637	5.3415	25.298	9.6865	-2.0823	1.8821	-2.6014	-0.21899	1634.3
14.31	1432	60	NaN	0.79546	23.503	0.20075	-175.26	11.481	-4.8394	15.061	-816.08	1057.1	-1.7178	817.28	1108.3	45.709	34.401	1	0	-3.4902	-3.5032	-27.905	-9.9107	1.384	5.3298	25.297	9.6866	-2.1062	1.8266	-2.6076	-0.22414	1634.2
14.32	1433	60	NaN	0.80925	23.501	0.20198	-175.26	11.498	-4.861	15.086	-816.04	1057.1	-1.7865	817.27	1108.3	46.141	34.932	1	0	-3.5671	-3.5794	-27.91	-9.9161	1.4011	5.3287	25.297	9.7027	-2.166	1.7493	-2.613	-0.21345	1634.2
14.33	1434	60	NaN	0.82099	23.499	0.21951	-175.27	11.505	-4.865	15.066	-816	1057.1	-1.7919	817.29	1108.3	45.95	34.205	1	0	-3.6786	-3.6898	-27.916	-9.9217	1.4123	5.3204	25.295	9.7085	-2.2662	1.6306	-2.6206	-0.21321	1634.2
14.34	1435	60	NaN	0.83253	23.496	0.23335	-175.28	11.503	-4.8532	15.066	-815.94	1057.1	-1.7387	817.31	1108.3	46.646	33.567	1	0	-3.8279	-3.8378	-27.921	-9.9268	1.422	5.3084	25.292	9.7069	-2.4059	1.4706	-2.6293	-0.21995	1634.1
14.35	1436	60	NaN	0.84111	23.489	0.22588	-175.28	11.52	-4.8694	15.141	-815.85	1057.1	-1.7734	817.29	1108.4	45.148	32.543	1	0	-3.9659	-3.9745	-27.925	-9.9309	1.4345	5.311	25.286	9.7231	-2.5314	1.3365	-2.6391	-0.20785	1634
14.36	1437	60	NaN	0.8128	23.452	0.25038	-175.28	11.538	-4.8946	15.057	-815.79	1057.1	-1.8382	817.28	1108.4	44.523	32.263	1	0	-4.0833	-4.0908	-27.928	-9.9336	1.4055	5.3126	25.249	9.7412	-2.6777	1.2218	-2.6789	-0.19246	1634
14.37	1438	60	NaN	0.80554	23.409	0.25002	-175.32	11.444	-4.7694	15.075	-815.76	1057.1	-1.4116	817.42	1108.2	46.445	31.976	1	0	-4.1912	-4.1978	-27.93	-9.9362	1.3839	5.2623	25.2	9.6519	-2.8073	1.0646	-2.7299	-0.28423	1634.1
14.38	1439	60	NaN	0.79423	23.361	0.24417	-175.31	11.486	-4.822	15.097	-815.75	1057.1	-1.5605	817.37	1108.3	44.778	31.886	1	0	-4.2874	-4.2931	-27.933	-9.9386	1.3786	5.2757	25.156	9.6914	-2.9088	0.9826	-2.777	-0.24722	1634
14.39	1440	60	NaN	0.77965	23.309	0.23294	-175.3	11.543	-4.9123	15.128	-815.73	1057.1	-1.8261	817.3	1108.4	45.221	30.69	1	0	-4.7349	-4.7365	-27.944	-9.9504	1.3745	5.2994	25.109	9.7441	-3.3604	0.56292	-2.8357	-0.20631	1633.9
14.4	1441	60	NaN	0.76288	23.259	0.22221	-175.31	11.52	-4.9111	15.152	-815.7	1057	-1.7913	817.36	1108.3	43.064	32.984	1	0	-5.0571	-5.0557	-27.955	-9.9608	1.3573	5.2885	25.058	9.721	-3.6998	0.23274	-2.8968	-0.23974	1633.9
14.41	1442	60	NaN	0.73618	23.218	0.23287	-175.31	11.514	-4.8929	15.086	-815.67	1057	-1.7149	817.38	1108.3	41.423	32.762	1	0	-5.0682	-5.0668	-27.96	-9.9664	1.3256	5.2783	25.018	9.715	-3.7426	0.21151	-2.9427	-0.2514	1633.9
14.42	1443	60	NaN	0.7245	23.175	0.22722	-175.32	11.523	-4.9007	15.119	-815.55	1057	-1.7234	817.37	1108.3	41.914	33.145	1	0	-5.1657	-5.1634	-27.965	-9.9708	1.3154	5.2743	24.976	9.722	-3.8503	0.11097	-2.9887	-0.24879	1633.8
14.43	1444	60	NaN	0.71275	23.15	0.23234	-175.32	11.514	-4.8998	15.099	-815.46	1057	-1.7089	817.4	1108.3	41.146	33.843	1	0	-5.301	-5.2974	-27.969	-9.9749	1.3025	5.2694	24.951	9.713	-3.9985	-0.028032	-3.0177	-0.26194	1633.8
14.44	1445	60	NaN	0.70201	23.125	0.2272	-175.32	11.52	-4.9106	15.114	-815.38	1057	-1.719	817.39	1108.4	41.128	35.085	1	0	-5.484	-5.4788	-27.973	-9.9788	1.2927	5.2667	24.928	9.7171	-4.1913	-0.21211	-3.0449	-0.26163	1633.7
14.45	1446	60	NaN	0.69369	23.093	0.21325	-175.34	11.495	-4.8803	15.153	-815.3	1056.9	-1.5873	817.42	1108.3	42.36	34.742	1	0	-5.6595	-5.6527	-27.977	-9.9831	1.2811	5.2515	24.896	9.6922	-4.3784	-0.4012	-3.0812	-0.29091	1633.6
14.46	1447	60	NaN	0.68814	23.055	0.20147	-175.36	11.406	-4.7687	15.166	-815.2	1056.9	-1.1989	817.55	1108.2	40.879	32.443	1	0	-5.8189	-5.8106	-27.982	-9.9884	1.2624	5.2144	24.854	9.6064	-4.5565	-0.59619	-3.1282	-0.38197	1633.6
14.47	1448	60	NaN	0.68151	23.023	0.1937	-175.37	11.402	-4.7152	15.153	-815.15	1056.9	-1.0179	817.55	1108.2	39.747	31.474	1	0	-5.9207	-5.9114	-27.99	-9.9964	1.249	5.1984	24.823	9.6027	-4.6717	-0.71308	-3.1675	-0.39375	1633.6
14.48	1449	60	NaN	0.67083	22.994	0.2171	-175.34	11.485	-4.8538	15.04	-815.11	1056.9	-1.434	817.45	1108.3	40.05	31.557	1	0	-6.0204	-6.0103	-27.999	-10.005	1.249	5.2366	24.799	9.6806	-4.7714	-0.77362	-3.1995	-0.32408	1633.5
14.49	1450	60	NaN	0.66024	22.97	0.21046	-175.33	11.513	-4.8996	15.021	-815.03	1056.8	-1.5454	817.41	1108.4	39.62	33.648	1	0	-6.1711	-6.1596	-28.005	-10.011	1.2417	5.2514	24.778	9.7057	-4.9294	-0.90818	-3.2266	-0.30491	1633.3
14.5	1451	60	NaN	0.65181	22.949	0.20365	-175.33	11.469	-4.8613	15.011	-814.95	1056.8	-1.3888	817.47	1108.3	40.652	32.795	1	0	-6.3225	-6.3096	-28.014	-10.02	1.2274	5.2439	24.755	9.6626	-5.0951	-1.0657	-3.2584	-0.35728	1633.3
14.51	1452	60	NaN	0.64996	22.932	0.20521	-175.33	11.405	-4.8107	14.986	-814.86	1056.8	-1.1978	817.55	1108.2	38.298	33.865	1	0	-6.4661	-6.4519	-28.024	-10.03	1.218	5.2346	24.736	9.6014	-5.2481	-1.2173	-3.2878	-0.42818	1633.3
14.52	1453	60	NaN	0.65765	22.923	0.19781	-175.32	11.417	-4.8402	14.995	-814.72	1056.8	-1.2635	817.52	1108.2	40.27	32.693	1	0	-6.5492	-6.5343	-28.024	-10.03	1.2284	5.2502	24.727	9.6125	-5.3209	-1.284	-3.297	-0.41758	1633.1
14.53	1454	60	NaN	0.6361	22.881	0.23327	-175.3	11.485	-4.9537	14.849	-814.62	1056.8	-1.571	817.43	1108.3	31.59	32.11	1	0	-6.6214	-6.6058	-28.027	-10.033	1.2125	5.2781	24.69	9.6772	-5.4089	-1.3277	-3.3378	-0.3562	1632.9
14.54	1455	60	NaN	0.6424	22.85	0.216	-175.29	11.52	-4.9859	14.91	-814.52	1056.8	-1.6647	817.37	1108.4	53.529	35.352	1	0	-6.6473	-6.6314	-28.042	-10.048	1.2243	5.2911	24.661	9.7091	-5.423	-1.3403	-3.3814	-0.33924	1632.8
14.55	1456	60	NaN	0.65616	22.827	0.19593	-175.29	11.53	-4.9912	14.981	-814.42	1056.8	-1.6716	817.34	1108.4	62.643	37.137	1	0	-6.6141	-6.5986	-28.052	-10.058	1.2409	5.2979	24.639	9.719	-5.3732	-1.3007	-3.4131	-0.33856	1632.7
14.56	1457	60	NaN	0.66904	22.8	0.17987	-175.28	11.535	-4.9861	15.038	-814.35	1056.8	-1.6562	817.31	1108.4	64.03	39.553	1	0	-6.5523	-6.5373	-28.057	-10.063	1.2552	5.3059	24.612	9.7244	-5.297	-1.2313	-3.4458	-0.33898	1632.6
14.57	1458	60	NaN	0.67486	22.763	0.16993	-175.27	11.548	-4.9768	15.077	-814.3	1056.7	-1.6545	817.27	1108.4	61.936	39.386	1	0	-6.5374	-6.5225	-28.061	-10.067	1.2624	5.3188	24.575	9.7361	-5.2749	-1.2038	-3.4859	-0.33055	1632.5
14.58	1459	60	NaN	0.66582	22.726	0.18262	-175.26	11.558	-4.9678	15.036	-814.23	1056.8	-1.674	817.22	1108.4	62.309	36.436	1	0	-6.5004	-6.4859	-28.064	-10.07	1.2526	5.3314	24.538	9.7461	-5.2478	-1.1545	-3.5265	-0.32436	1632.3
14.59	1460	60	NaN	0.65716	22.716	0.19707	-175.24	11.547	-4.9732	15.021	-814.15	1056.8	-1.7244	817.25	1108.4	62.431	37.862	1	0	-6.4449	-6.4309	-28.069	-10.075	1.2453	5.3517	24.526	9.7374	-5.1997	-1.0793	-3.5431	-0.33734	1632.3
14.6	1461	60	NaN	0.63716	22.686	0.23161	-175.23	11.544	-4.9708	14.938	-814.16	1056.9	-1.7513	817.24	1108.4	61.84	37.17	1	0	-6.4946	-6.4802	-28.073	-10.079	1.2233	5.3585	24.494	9.7356	-5.2714	-1.1217	-3.5794	-0.3438	1632.3
14.61	1462	60	NaN	0.61809	22.646	0.26831	-175.22	11.522	-4.9556	14.863	-814.23	1057	-1.7398	817.26	1108.4	58.547	36.86	1	0	-6.5424	-6.5275	-28.078	-10.084	1.2011	5.3593	24.45	9.7178	-5.3413	-1.1682	-3.6279	-0.36617	1632.4
14.62	1463	60	NaN	0.60625	22.617	0.28521	-175.22	11.501	-4.9399	14.853	-814.33	1057.1	-1.7333	817.27	1108.3	53.621	35.852	1	0	-6.5498	-6.5348	-28.083	-10.089	1.1887	5.362	24.417	9.7014	-5.3611	-1.1728	-3.6661	-0.38727	1632.5
14.63	1464	60	NaN	0.60128	22.616	0.27109	-175.21	11.511	-4.9372	14.922	-814.41	1057.1	-1.7794	817.24	1108.4	52.814	33.45	1	0	-6.5291	-6.5143	-28.087	-10.093	1.1877	5.373	24.414	9.7135	-5.3413	-1.1413	-3.6732	-0.37918	1632.5
14.64	1465	60	NaN	0.59299	22.622	0.26795	-175.19	11.505	-4.9175	14.945	-814.51	1057.2	-1.7868	817.23	1108.3	52.927	32.898	1	0	-6.481	-6.4667	-28.09	-10.096	1.1805	5.3945	24.416	9.7106	-5.3006	-1.0722	-3.6744	-0.38556	1632.6
14.65	1466	60	NaN	0.58136	22.661	0.24441	-175.19	11.505	-4.8915	15.02	-814.57	1057.3	-1.78	817.2	1108.3	53.706	34.559	1	0	-6.4826	-6.4682	-28.094	-10.1	1.1712	5.399	24.453	9.7131	-5.3113	-1.0692	-3.6414	-0.38686	1632.7
14.66	1467	60	NaN	0.55083	22.74	0.29651	-175.17	11.514	-4.8659	14.827	-814.65	1057.4	-1.7981	817.14	1108.4	53.522	33.532	1	0	-6.5227	-6.508	-28.098	-10.104	1.1346	5.4113	24.528	9.7262	-5.3881	-1.0967	-3.5703	-0.37767	1632.7
14.67	1468	60	NaN	0.5239	22.822	0.35803	-175.15	11.525	-4.8676	14.603	-814.71	1057.6	-1.8794	817.1	1108.4	53.621	35.363	1	0	-6.6152	-6.5997	-28.102	-10.108	1.1026	5.426	24.606	9.7411	-5.5126	-1.1736	-3.4961	-0.36687	1632.7
14.68	1469	60	NaN	0.50549	22.878	0.40255	-175.14	11.52	-4.8772	14.433	-814.78	1057.6	-1.9474	817.1	1108.4	52.666	34.618	1	0	-6.5489	-6.5339	-28.107	-10.113	1.0806	5.4326	24.66	9.7379	-5.4683	-1.1013	-3.4469	-0.37477	1632.7
14.69	1470	60	NaN	0.47686	22.903	0.47095	-175.14	11.472	-4.8278	14.16	-814.94	1057.7	-1.8259	817.15	1108.3	50.77	33.156	1	0	-6.4573	-6.4432	-28.112	-10.118	1.038	5.4227	24.681	9.6938	-5.4193	-1.0205	-3.4306	-0.42384	1633
14.7	1471	60	NaN	0.49806	22.89	0.41287	-175.12	11.463	-4.8317	14.3	-815.08	1057.6	-1.8663	817.15	1108.3	51.454	33.651	1	0	-6.2131	-6.2012	-28.128	-10.134	1.0655	5.4456	24.67	9.6826	-5.1475	-0.75557	-3.4575	-0.45115	1633.1
14.71	1472	60	NaN	0.55373	22.887	0.32946	-175.1	11.444	-4.8204	14.553	-815.18	1057.5	-1.8561	817.17	1108.3	49.455	34.455	1	0	-5.9563	-5.9467	-28.145	-10.151	1.1297	5.4731	24.671	9.6609	-4.8266	-0.47367	-3.4741	-0.48993	1633.2
14.72	1473	60	NaN	0.60894	22.897	0.26809	-175.09	11.453	-4.8162	14.725	-815.26	1057.4	-1.8653	817.12	1108.3	48.96	34.547	1	0	-5.6994	-5.6922	-28.162	-10.168	1.1912	5.4945	24.684	9.6664	-4.5082	-0.19773	-3.4778	-0.50149	1633.3
14.73	1474	60	NaN	0.65281	22.922	0.24483	-175.08	11.461	-4.8206	14.774	-815.31	1057.3	-1.8833	817.08	1108.3	51.044	34.553	1	0	-5.5599	-5.554	-28.165	-10.171	1.2375	5.5095	24.711	9.672	-4.3225	-0.044543	-3.4539	-0.49881	1633.3
14.74	1475	60	NaN	0.67768	22.959	0.26441	-175.06	11.445	-4.8286	14.697	-815.32	1057.3	-1.898	817.13	1108.3	53.292	34.645	1	0	-5.4841	-5.4789	-28.166	-10.172	1.2601	5.5208	24.749	9.6555	-4.224	0.04198	-3.4165	-0.5161	1633.3
14.75	1476	60	NaN	0.66207	23.002	0.33372	-175.04	11.455	-4.8382	14.422	-815.32	1057.3	-1.9644	817.1	1108.3	51.737	34.189	1	0	-5.51	-5.5045	-28.169	-10.175	1.2372	5.5309	24.792	9.6656	-4.2728	0.026331	-3.3775	-0.50947	1633.3
14.76	1477	60	NaN	0.64082	23.047	0.42504	-175.03	11.45	-4.8233	14.09	-815.33	1057.4	-1.9446	817.1	1108.3	49.76	35.069	1	0	-5.5192	-5.5136	-28.169	-10.175	1.2036	5.5292	24.833	9.6635	-4.3156	0.015575	-3.336	-0.51187	1633.3
14.77	1478	60	NaN	0.64283	23.082	0.44752	-175.02	11.452	-4.8425	13.987	-815.3	1057.4	-2.0195	817.09	1108.3	51.346	33.83	1	0	-5.5221	-5.5165	-28.169	-10.175	1.2046	5.5381	24.868	9.6662	-4.3175	0.02153	-3.301	-0.50833	1633.3
14.78	1479	60	NaN	0.66077	23.087	0.43545	-175.02	11.439	-4.8587	14.015	-815.3	1057.4	-2.0703	817.12	1108.3	51.925	33.077	1	0	-5.5199	-5.5143	-28.167	-10.173	1.2253	5.5466	24.872	9.6545	-4.2945	0.032287	-3.2955	-0.51888	1633.3
14.79	1480	60	NaN	0.68864	23.057	0.38447	-175.02	11.417	-4.8475	14.17	-815.36	1057.4	-2.0334	817.15	1108.3	50.381	33.964	1	0	-5.5135	-5.508	-28.166	-10.172	1.2573	5.5527	24.842	9.6324	-4.2562	0.044644	-3.3234	-0.53921	1633.4
14.8	1481	60	NaN	0.72046	23.005	0.27876	-175.01	11.408	-4.8136	14.477	-815.42	1057.3	-1.9427	817.13	1108.3	51.553	32.282	1	0	-5.4987	-5.4933	-28.162	-10.168	1.2967	5.5624	24.792	9.6203	-4.202	0.069073	-3.3697	-0.54779	1633.4
14.81	1482	60	NaN	0.73342	22.969	0.23373	-175	11.417	-4.8569	14.605	-815.46	1057.3	-2.0978	817.08	1108.3	62.672	35.337	1	0	-5.489	-5.4837	-28.159	-10.165	1.3196	5.5845	24.759	9.6273	-4.1694	0.10074	-3.3998	-0.53725	1633.4
14.82	1483	60	NaN	0.72621	22.941	0.27361	-175	11.388	-4.8332	14.463	-815.52	1057.3	-2.0107	817.14	1108.3	65.4	42.836	1	0	-5.5005	-5.4951	-28.155	-10.161	1.3043	5.5736	24.729	9.6	-4.1961	0.078543	-3.4259	-0.56101	1633.5
14.83	1484	60	NaN	0.72257	22.935	0.3033	-174.99	11.387	-4.8487	14.372	-815.52	1057.3	-2.0605	817.13	1108.3	65.123	43.536	1	0	-5.6265	-5.6199	-28.151	-10.157	1.2992	5.5866	24.722	9.5992	-4.3272	-0.033325	-3.4288	-0.55807	1633.5
14.84	1485	60	NaN	0.71855	22.942	0.32952	-174.98	11.383	-4.8758	14.315	-815.48	1057.3	-2.1423	817.11	1108.3	64.946	43.545	1	0	-5.6861	-5.6791	-28.148	-10.154	1.2961	5.6024	24.729	9.5951	-4.39	-0.076634	-3.4186	-0.55886	1633.5
14.85	1486	60	NaN	0.71328	22.952	0.35802	-174.97	11.36	-4.876	14.262	-815.44	1057.3	-2.1261	817.13	1108.3	61.899	43.373	1	0	-5.7009	-5.6937	-28.145	-10.151	1.2884	5.6022	24.739	9.5731	-4.4124	-0.091436	-3.4065	-0.57812	1633.5
14.86	1487	60	NaN	0.71681	22.959	0.36846	-174.98	11.349	-4.8354	14.249	-815.42	1057.3	-1.9933	817.14	1108.2	54.612	38.623	1	0	-5.7544	-5.7467	-28.141	-10.147	1.2868	5.5927	24.745	9.5626	-4.4676	-0.15394	-3.3962	-0.58473	1633.4
14.87	1488	60	NaN	0.71964	22.996	0.38034	-174.97	11.357	-4.8524	14.238	-815.34	1057.3	-2.0538	817.12	1108.3	58.355	33.302	1	0	-5.8309	-5.8225	-28.137	-10.143	1.2914	5.6029	24.784	9.5694	-4.5395	-0.21961	-3.3531	-0.5736	1633.3
14.88	1489	60	NaN	0.73322	23.033	0.37554	-174.97	11.367	-4.8618	14.282	-815.25	1057.3	-2.0939	817.09	1108.3	61.422	38.251	1	0	-5.9268	-5.9175	-28.133	-10.139	1.308	5.6094	24.822	9.5779	-4.6188	-0.30811	-3.3109	-0.56109	1633.2
14.89	1490	60	NaN	0.73955	23.059	0.38945	-174.96	11.393	-4.8756	14.259	-815.18	1057.3	-2.1613	817.05	1108.3	62.574	35.623	1	0	-6.0556	-6.0451	-28.129	-10.135	1.3159	5.6189	24.851	9.6013	-4.7396	-0.42625	-3.2782	-0.53357	1633.1
14.9	1491	60	NaN	0.74016	23.082	0.412	-174.95	11.405	-4.8699	14.202	-815.11	1057.2	-2.1653	817.03	1108.4	58.087	36.638	1	0	-6.2102	-6.1984	-28.125	-10.131	1.3147	5.6223	24.875	9.6111	-4.8955	-0.57605	-3.2496	-0.51968	1633
14.91	1492	60	NaN	0.75239	23.112	0.3994	-174.96	11.383	-4.8385	14.264	-814.99	1057.2	-2.0748	817.06	1108.3	44.209	37.507	1	0	-6.2915	-6.2789	-28.122	-10.128	1.326	5.6171	24.905	9.5893	-4.9655	-0.66182	-3.2167	-0.53828	1632.9
14.92	1493	60	NaN	0.8164	23.143	0.26327	-174.96	11.404	-4.8761	14.764	-814.75	1057.1	-2.225	817.02	1108.3	48.428	37.141	1	0	-6.3921	-6.3785	-28.118	-10.124	1.4129	5.64	24.942	9.6057	-4.9792	-0.73851	-3.1761	-0.51802	1632.7
14.93	1494	60	NaN	0.82101	23.139	0.24931	-174.97	11.394	-4.8637	14.789	-814.66	1057	-2.1938	817.05	1108.3	43.204	34.239	1	0	-6.5158	-6.5012	-28.113	-10.119	1.4173	5.629	24.939	9.5943	-5.0985	-0.87219	-3.1746	-0.52486	1632.6
14.94	1495	60	NaN	0.81835	23.123	0.23576	-174.97	11.39	-4.8583	14.786	-814.6	1057	-2.1982	817.04	1108.3	56.325	32.095	1	0	-6.5745	-6.5593	-28.11	-10.116	1.4147	5.6223	24.924	9.589	-5.1597	-0.93693	-3.1854	-0.52649	1632.5
14.95	1496	60	NaN	0.78699	23.094	0.28781	-174.99	11.388	-4.8525	14.524	-814.59	1057	-2.2127	817.02	1108.3	59.735	35.595	1	0	-6.5708	-6.5556	-28.107	-10.113	1.3747	5.6003	24.895	9.5867	-5.1961	-0.95531	-3.2116	-0.52591	1632.5
14.96	1497	60	NaN	0.7607	23.067	0.32759	-175	11.382	-4.8473	14.306	-814.53	1057	-2.2274	816.99	1108.3	57.575	34.763	1	0	-6.6781	-6.6619	-28.105	-10.111	1.3413	5.5776	24.868	9.5807	-5.3368	-1.0843	-3.2366	-0.53	1632.4
14.97	1498	60	NaN	0.79697	23.065	0.21104	-175.01	11.37	-4.8492	14.677	-814.36	1056.9	-2.2476	817	1108.2	60.207	34.853	1	0	-6.7753	-6.7582	-28.102	-10.108	1.3914	5.588	24.868	9.5674	-5.3839	-1.1702	-3.2342	-0.54032	1632.2
14.98	1499	60	NaN	0.72584	23.034	0.34897	-175.02	11.375	-4.8178	14.122	-814.4	1057	-2.1581	816.95	1108.3	58.297	35.072	1	0	-6.8529	-6.8352	-28.097	-10.103	1.2976	5.5468	24.835	9.5743	-5.5553	-1.2883	-3.2625	-0.52904	1632.2
14.99	1500	60	NaN	0.7194	23.027	0.33893	-175.03	11.368	-4.8187	14.127	-814.29	1057	-2.1593	816.93	1108.2	56.407	34.189	1	0	-6.9694	-6.9506	-28.094	-10.1	1.2914	5.5447	24.828	9.5674	-5.678	-1.4059	-3.266	-0.53251	1632.1
15	1501	60	NaN	0.74137	23.027	0.24924	-175.04	11.332	-4.7786	14.406	-814.12	1056.9	-2.0285	816.97	1108.2	54.677	31.474	1	0	-7.0813	-7.0615	-28.091	-10.097	1.3186	5.5412	24.828	9.5301	-5.7627	-1.5203	-3.2627	-0.56682	1632
15.01	1502	60	NaN	0.72994	23.016	0.22902	-175.05	11.301	-4.7593	14.424	-814.01	1056.9	-1.9515	817	1108.2	61.163	33.984	1	0	-7.1723	-7.1516	-28.089	-10.095	1.3052	5.5272	24.818	9.4997	-5.8671	-1.6244	-3.271	-0.59497	1631.9
15.02	1503	60	NaN	0.68306	22.993	0.2893	-175.05	11.306	-4.7983	14.152	-813.95	1056.9	-2.0472	816.97	1108.2	64.306	41.439	1	0	-7.2819	-7.2602	-28.086	-10.092	1.2521	5.5156	24.794	9.5045	-6.0298	-1.7446	-3.2916	-0.58724	1631.8
15.03	1504	60	NaN	0.70875	22.977	0.17746	-175.04	11.339	-4.8349	14.507	-813.78	1056.8	-2.15	816.88	1108.2	64.721	43.315	1	0	-7.4227	-7.3998	-28.082	-10.088	1.294	5.5431	24.782	9.5334	-6.1287	-1.8567	-3.2994	-0.55435	1631.6
15.04	1505	60	NaN	0.62527	22.929	0.29574	-175.05	11.333	-4.8495	14.019	-813.85	1056.9	-2.1693	816.9	1108.2	65.151	44	1	0	-7.5112	-7.4874	-28.079	-10.085	1.194	5.522	24.733	9.5288	-6.3171	-1.9655	-3.3461	-0.55644	1631.6
15.05	1506	60	NaN	0.58604	22.867	0.28862	-175.04	11.355	-4.8986	13.936	-813.85	1056.8	-2.3083	816.84	1108.3	65.684	43.221	1	0	-7.6004	-7.5759	-28.077	-10.083	1.1568	5.5262	24.673	9.5482	-6.4437	-2.0497	-3.4038	-0.53453	1631.6
15.06	1507	60	NaN	0.57121	22.82	0.24099	-175.06	11.352	-4.8889	14.01	-813.81	1056.8	-2.2455	816.82	1108.3	64.301	43.572	1	0	-7.7191	-7.6935	-28.073	-10.079	1.1424	5.5129	24.628	9.544	-6.5768	-2.1806	-3.4458	-0.5354	1631.5
15.07	1508	60	NaN	0.56	22.784	0.20009	-175.07	11.332	-4.8591	14.08	-813.78	1056.8	-2.1143	816.84	1108.2	59.763	39.433	1	0	-7.6791	-7.6538	-28.071	-10.077	1.129	5.4943	24.592	9.5244	-6.5501	-2.1596	-3.4788	-0.5523	1631.5
15.08	1509	60	NaN	0.53877	22.742	0.18231	-175.08	11.325	-4.8793	14.069	-813.8	1056.7	-2.1565	816.84	1108.2	59.174	36.001	1	0	-7.6252	-7.6004	-28.068	-10.074	1.1089	5.4944	24.551	9.5164	-6.5163	-2.106	-3.5174	-0.55786	1631.5
15.09	1510	60	NaN	0.51924	22.711	0.17527	-175.1	11.314	-4.8684	14.038	-813.81	1056.7	-2.0939	816.83	1108.2	59.888	36.022	1	0	-7.7492	-7.7233	-28.066	-10.072	1.086	5.4713	24.521	9.5044	-6.6632	-2.252	-3.5452	-0.56774	1631.5
15.1	1511	60	NaN	0.52561	22.687	0.1664	-175.11	11.294	-4.8529	14.052	-813.8	1056.7	-2.0264	816.85	1108.2	60.392	35.599	1	0	-7.8708	-7.8437	-28.064	-10.07	1.0905	5.4504	24.496	9.485	-6.7802	-2.3933	-3.5675	-0.58453	1631.5
15.11	1512	60	NaN	0.532	22.673	0.18095	-175.11	11.296	-4.8794	13.981	-813.78	1056.7	-2.0943	816.83	1108.2	60.627	35.271	1	0	-7.9853	-7.9572	-28.06	-10.066	1.0968	5.452	24.482	9.4881	-6.8885	-2.5052	-3.5779	-0.57741	1631.5
15.12	1513	60	NaN	0.54898	22.659	0.19988	-175.11	11.295	-4.8833	13.904	-813.76	1056.7	-2.0879	816.82	1108.2	58.251	34.439	1	0	-7.9808	-7.9528	-28.056	-10.062	1.1109	5.4471	24.466	9.4871	-6.8699	-2.5057	-3.5896	-0.57476	1631.5
15.13	1514	60	NaN	0.57865	22.637	0.2011	-175.12	11.291	-4.8638	13.895	-813.76	1056.7	-2.0058	816.81	1108.2	58.727	34.029	1	0	-7.944	-7.9163	-28.053	-10.059	1.1374	5.4339	24.444	9.4839	-6.8066	-2.4824	-3.6083	-0.57484	1631.5
15.14	1515	60	NaN	0.61152	22.609	0.17295	-175.12	11.317	-4.8899	13.968	-813.77	1056.7	-2.0715	816.75	1108.2	59.665	34.596	1	0	-8.0214	-7.993	-28.052	-10.058	1.1751	5.4415	24.418	9.5086	-6.8463	-2.5515	-3.634	-0.54893	1631.4
15.15	1516	60	NaN	0.65391	22.565	0.18347	-175.1	11.314	-4.9121	13.912	-813.83	1056.7	-2.1328	816.79	1108.2	57.781	35.998	1	0	-8.0173	-7.9889	-28.049	-10.055	1.2177	5.4592	24.373	9.5056	-6.7996	-2.5297	-3.6753	-0.54912	1631.5
15.16	1517	60	NaN	0.73576	22.498	0.12072	-175.11	11.332	-4.9205	14.078	-813.86	1056.7	-2.1359	816.77	1108.2	58.579	35.302	1	0	-7.9383	-7.9107	-28.044	-10.05	1.3054	5.4609	24.308	9.5223	-6.6329	-2.4498	-3.7363	-0.52796	1631.5
15.17	1518	60	NaN	0.80099	22.437	0.068277	-175.11	11.331	-4.9218	14.216	-813.91	1056.7	-2.1309	816.79	1108.2	54.24	34.946	1	0	-7.9237	-7.8962	-28.042	-10.048	1.3753	5.4658	24.248	9.5204	-6.5483	-2.4304	-3.7943	-0.528	1631.6
15.18	1519	60	NaN	0.8561	22.391	0.038211	-175.11	11.328	-4.9131	14.293	-813.95	1056.6	-2.1012	816.81	1108.2	53.461	31.806	1	0	-7.9044	-7.8771	-28.041	-10.047	1.4321	5.4672	24.202	9.5175	-6.4723	-2.4099	-3.839	-0.52912	1631.7
15.19	1520	60	NaN	0.92732	22.359	0.001068	-175.12	11.338	-4.8968	14.38	-813.95	1056.6	-2.0441	816.8	1108.2	59.621	36.547	1	0	-7.845	-7.8182	-28.04	-10.046	1.5044	5.4613	24.17	9.5272	-6.3407	-2.3569	-3.8703	-0.51889	1631.6
15.2	1521	60	NaN	1.042	22.337	-0.11296	-175.12	11.333	-4.8909	14.624	-813.86	1056.5	-2.025	816.85	1108.2	63.489	37.832	1	0	-7.8106	-7.7842	-28.039	-10.045	1.627	5.4651	24.151	9.5188	-6.1836	-2.319	-3.8881	-0.52608	1631.6
15.21	1522	60	NaN	1.1083	22.323	-0.11757	-175.13	11.358	-4.8888	14.684	-813.84	1056.5	-2.0227	816.8	1108.2	66.941	38.499	1	0	-7.7946	-7.7683	-28.037	-10.043	1.6953	5.4579	24.138	9.5431	-6.0992	-2.3104	-3.8996	-0.50025	1631.6
15.22	1523	60	NaN	1.1676	22.306	-0.10723	-175.14	11.358	-4.8814	14.687	-813.86	1056.5	-2.0081	816.82	1108.2	67.621	40.175	1	0	-7.6725	-7.6473	-28.037	-10.043	1.7542	5.4478	24.12	9.5439	-5.9184	-2.1995	-3.9172	-0.49913	1631.6
15.23	1524	60	NaN	1.2151	22.285	-0.0069968	-175.13	11.396	-4.8159	14.442	-813.83	1056.6	-1.8135	816.7	1108.2	67.205	39.67	1	0	-7.6378	-7.6129	-28.037	-10.043	1.7863	5.4462	24.097	9.585	-5.8515	-2.1667	-3.9408	-0.45827	1631.4
15.24	1525	60	NaN	1.2789	22.264	0.10828	-175.11	11.433	-4.7895	14.193	-813.78	1056.7	-1.7399	816.61	1108.2	64.694	40.04	1	0	-7.7041	-7.6786	-28.038	-10.044	1.8388	5.4469	24.072	9.6244	-5.8653	-2.2316	-3.966	-0.41974	1631.3
15.25	1526	60	NaN	1.3895	22.24	0.10223	-175.14	11.399	-4.9101	14.339	-813.79	1056.7	-2.1226	816.8	1108.2	58.762	38.371	1	0	-7.6023	-7.5777	-28.041	-10.047	1.9679	5.4387	24.051	9.588	-5.6344	-2.139	-3.9899	-0.45865	1631.5
15.26	1527	60	NaN	1.4937	22.208	-0.0043143	-175.15	11.392	-4.8819	14.739	-813.94	1056.5	-2.0459	816.82	1108.2	53.113	36.157	1	0	-7.4837	-7.4602	-28.043	-10.049	2.0834	5.4358	24.022	9.5776	-5.4003	-2.0244	-4.0212	-0.47181	1631.7
15.27	1528	60	NaN	1.5927	22.182	-0.022891	-175.16	11.389	-4.8766	14.915	-813.96	1056.5	-2.0326	816.83	1108.2	52.048	34.393	1	0	-7.3355	-7.3133	-28.047	-10.053	2.1881	5.4371	23.997	9.574	-5.1474	-1.8763	-4.0496	-0.47899	1631.7
15.28	1529	60	NaN	1.6694	22.143	0.0051531	-175.15	11.398	-4.8733	14.926	-814.02	1056.5	-2.0288	816.8	1108.2	53.237	33.418	1	0	-7.1985	-7.1776	-28.052	-10.058	2.265	5.4429	23.958	9.5835	-4.9334	-1.7347	-4.094	-0.47443	1631.7
15.29	1530	60	NaN	1.748	22.094	0.078331	-175.15	11.388	-4.8709	14.838	-813.99	1056.6	-2.0212	816.82	1108.2	53.731	32.953	1	0	-7.0765	-7.0568	-28.058	-10.064	2.3404	5.4407	23.907	9.5754	-4.7362	-1.6161	-4.1516	-0.48905	1631.7
15.3	1531	60	NaN	1.8229	22.047	0.16524	-175.14	11.382	-4.8516	14.728	-813.88	1056.7	-1.9564	816.81	1108.2	53.983	36.19	1	0	-7.0337	-7.0143	-28.066	-10.072	2.4091	5.442	23.856	9.5732	-4.6246	-1.5723	-4.2094	-0.49837	1631.6
15.31	1532	60	NaN	1.8521	22.013	0.19983	-175.1	11.462	-4.787	14.671	-813.95	1056.7	-1.763	816.57	1108.2	56.975	35.464	1	0	-6.9203	-6.902	-28.074	-10.08	2.4295	5.482	23.821	9.6539	-4.4908	-1.42	-4.2533	-0.42636	1631.4
15.32	1533	60	NaN	1.9534	21.951	0.20238	-175.14	11.376	-4.8797	14.787	-814.03	1056.7	-2.0222	816.81	1108.2	57.698	33.278	1	0	-6.6439	-6.628	-28.086	-10.092	2.5439	5.4529	23.759	9.5678	-4.0999	-1.1752	-4.3277	-0.52442	1631.7
15.33	1534	60	NaN	2.0523	21.904	0.18937	-175.14	11.35	-4.9018	14.954	-814.08	1056.7	-2.0872	816.86	1108.2	54.415	35.842	1	0	-6.3674	-6.3541	-28.098	-10.104	2.6509	5.454	23.712	9.5425	-3.7165	-0.90005	-4.3859	-0.56182	1631.8
15.34	1535	60	NaN	2.1353	21.868	0.18401	-175.12	11.379	-4.8333	15.092	-814.13	1056.7	-1.8808	816.74	1108.1	54.313	32.805	1	0	-6.0909	-6.0801	-28.11	-10.116	2.7316	5.4739	23.675	9.5726	-3.3593	-0.60624	-4.4357	-0.54372	1631.8
15.35	1536	60	NaN	2.2041	21.843	0.18938	-175.12	11.387	-4.7984	15.195	-814.17	1056.7	-1.7833	816.69	1108.1	56.823	33.048	1	0	-6.018	-6.0079	-28.118	-10.124	2.8006	5.4784	23.649	9.5808	-3.2174	-0.5295	-4.4688	-0.54312	1631.8
15.36	1537	60	NaN	2.266	21.833	0.20993	-175.16	11.335	-4.8726	15.254	-814.2	1056.7	-2.0263	816.84	1108.1	60.738	34.18	1	0	-6.103	-6.0921	-28.125	-10.131	2.873	5.4503	23.64	9.5285	-3.23	-0.64187	-4.4857	-0.60289	1631.9
15.37	1538	60	NaN	2.3264	21.835	0.27352	-175.17	11.349	-4.8709	15.199	-814.26	1056.7	-2.0349	816.77	1108.2	62.842	35.023	1	0	-6.4652	-6.451	-28.134	-10.14	2.9318	5.4351	23.64	9.5435	-3.5333	-1.0158	-4.494	-0.59662	1631.9
15.38	1539	60	NaN	2.3503	21.842	0.31724	-175.18	11.355	-4.858	15.142	-814.32	1056.8	-1.9986	816.74	1108.2	62.541	35.896	1	0	-6.4063	-6.3926	-28.143	-10.149	2.9524	5.425	23.646	9.5511	-3.4539	-0.96758	-4.4971	-0.59778	1632
15.39	1540	60	NaN	2.3733	21.842	0.33998	-175.18	11.372	-4.882	15.124	-814.38	1056.8	-2.0778	816.69	1108.2	62.249	36.522	1	0	-6.2116	-6.1997	-28.152	-10.158	2.9775	5.4265	23.646	9.5671	-3.2341	-0.7732	-4.5054	-0.59052	1632
15.4	1541	60	NaN	2.4034	21.848	0.32733	-175.19	11.379	-4.8822	15.219	-814.42	1056.8	-2.0851	816.65	1108.2	62.259	37.095	1	0	-6.017	-6.0069	-28.16	-10.166	3.0113	5.4217	23.654	9.5737	-3.0057	-0.58519	-4.5068	-0.59276	1632
15.41	1542	60	NaN	2.4322	21.86	0.29971	-175.2	11.369	-4.8585	15.354	-814.46	1056.8	-2.0172	816.61	1108.2	62.54	35.46	1	0	-5.8223	-5.814	-28.169	-10.175	3.0424	5.4125	23.665	9.5642	-2.7799	-0.40154	-4.5046	-0.61096	1632
15.42	1543	60	NaN	2.4414	21.863	0.29735	-175.19	11.352	-4.8444	15.364	-814.54	1056.8	-1.9724	816.6	1108.1	63.257	37.231	1	0	-5.6277	-5.6211	-28.178	-10.184	3.0504	5.4167	23.666	9.5485	-2.5773	-0.20445	-4.5121	-0.63544	1632
15.43	1544	60	NaN	2.4206	21.859	0.32401	-175.14	11.373	-4.7607	15.228	-814.67	1056.8	-1.6895	816.41	1108	63.059	37.006	1	0	-5.433	-5.4283	-28.187	-10.193	3.0149	5.4513	23.658	9.5742	-2.4182	0.023023	-4.5286	-0.61849	1632
15.44	1545	60	NaN	2.3981	21.855	0.33928	-175.14	11.401	-4.7821	15.15	-814.74	1056.8	-1.7348	816.28	1108.1	59.437	36.194	1	0	-5.183	-5.1805	-28.193	-10.199	2.9912	5.4488	23.653	9.6028	-2.1918	0.26829	-4.5392	-0.59578	1631.9
15.45	1546	60	NaN	2.3656	21.835	0.32404	-175.16	11.38	-4.8865	15.092	-814.83	1056.9	-2.0532	816.33	1108.1	52.572	34.487	1	0	-4.6556	-4.6579	-28.184	-10.19	2.9678	5.4379	23.633	9.5824	-1.6878	0.78003	-4.551	-0.60741	1632.1
15.46	1547	60	NaN	2.3359	21.802	0.28263	-175.18	11.346	-4.9599	15.096	-814.94	1057	-2.2859	816.4	1108.1	47.811	33.544	1	0	-4.3932	-4.3979	-28.182	-10.188	2.9463	5.4341	23.599	9.5493	-1.4469	1.0362	-4.5831	-0.6392	1632.2
15.47	1548	60	NaN	2.3176	21.767	0.22519	-175.16	11.343	-4.9304	15.173	-815.03	1057	-2.1954	816.34	1108.1	43.283	34.039	1	0	-4.2966	-4.3022	-28.186	-10.191	2.9276	5.4457	23.562	9.5478	-1.369	1.1435	-4.6234	-0.64371	1632.3
15.48	1549	60	NaN	2.3062	21.74	0.16255	-175.13	11.394	-4.8258	15.276	-815.11	1057	-1.8488	816.12	1108	44.311	31.824	1	0	-4.2855	-4.2912	-28.187	-10.193	2.9076	5.4725	23.532	9.6011	-1.3778	1.1813	-4.6548	-0.59177	1632.1
15.49	1550	60	NaN	2.268	21.717	0.12289	-175.11	11.375	-4.8291	15.257	-815.23	1057	-1.8753	816.13	1108	44.321	31.172	1	0	-4.2601	-4.266	-28.186	-10.192	2.8697	5.494	23.508	9.5847	-1.3904	1.228	-4.6778	-0.60682	1632.2
15.5	1551	60	NaN	2.2251	21.724	0.13853	-175.14	11.335	-4.9138	15.102	-815.27	1057	-2.145	816.26	1108	45.444	32.671	1	0	-4.2218	-4.2281	-28.182	-10.188	2.8308	5.4646	23.515	9.5443	-1.391	1.2365	-4.667	-0.64346	1632.4
15.51	1552	60	NaN	2.187	21.738	0.15968	-175.14	11.353	-4.895	14.957	-815.28	1057.1	-2.0896	816.18	1108	41.261	33.02	1	0	-4.2036	-4.21	-28.177	-10.183	2.7856	5.4591	23.527	9.5644	-1.418	1.2491	-4.6493	-0.61837	1632.3
15.52	1553	60	NaN	2.1466	21.743	0.19348	-175.12	11.391	-4.8319	14.771	-815.31	1057.1	-1.8942	816.04	1108	46.983	35.025	1	0	-4.2029	-4.2094	-28.171	-10.177	2.7318	5.4667	23.531	9.6041	-1.4711	1.2574	-4.64	-0.57257	1632.2
15.53	1554	60	NaN	2.0991	21.733	0.24406	-175.12	11.389	-4.8392	14.505	-815.37	1057.1	-1.9162	816.04	1108	32.693	33.595	1	0	-4.2769	-4.2827	-28.163	-10.169	2.6758	5.4548	23.52	9.6022	-1.6011	1.1721	-4.6435	-0.56685	1632.3
15.54	1555	60	NaN	2.0702	21.715	0.22375	-175.13	11.399	-4.8555	14.463	-815.43	1057.1	-1.9728	815.99	1108	53.234	33.919	1	0	-4.2188	-4.2252	-28.151	-10.157	2.6475	5.447	23.503	9.6113	-1.5714	1.2218	-4.648	-0.54539	1632.3
15.55	1556	60	NaN	2.0616	21.688	0.089964	-175.17	11.337	-4.9519	14.708	-815.46	1057	-2.2984	816.19	1108.1	60.061	36.052	1	0	-4.0239	-4.032	-28.134	-10.14	2.6588	5.4228	23.481	9.5441	-1.3652	1.3907	-4.6526	-0.59539	1632.5
15.56	1557	60	NaN	2.0519	21.678	0.0066869	-175.16	11.373	-4.8961	14.822	-815.48	1056.9	-2.1549	816.06	1108.1	60.685	36.845	1	0	-4.4354	-4.4397	-28.125	-10.131	2.648	5.4383	23.473	9.5779	-1.7874	0.99857	-4.6521	-0.55282	1632.4
15.57	1558	60	NaN	2.0308	21.681	-0.037122	-175.16	11.364	-4.877	14.816	-815.48	1056.9	-2.1319	816.07	1108.1	62.97	35.968	1	0	-4.7267	-4.7284	-28.116	-10.122	2.6259	5.4319	23.477	9.5685	-2.1008	0.70355	-4.6396	-0.55359	1632.4
15.58	1559	60	NaN	1.9856	21.697	-0.035141	-175.2	11.301	-4.9224	14.638	-815.47	1056.9	-2.3087	816.26	1108.1	63.387	36.338	1	0	-4.7563	-4.7577	-28.107	-10.113	2.5806	5.395	23.494	9.5039	-2.1757	0.63733	-4.6128	-0.60889	1632.6
15.59	1560	60	NaN	1.9115	21.732	0.029252	-175.2	11.297	-4.8998	14.221	-815.45	1056.9	-2.2577	816.26	1108.1	63.942	35.703	1	0	-4.9482	-4.9479	-28.092	-10.098	2.4901	5.3743	23.528	9.5014	-2.4581	0.4264	-4.5646	-0.59686	1632.6
15.6	1561	60	NaN	1.8929	21.767	0.027165	-175.16	11.357	-4.8218	14.116	-815.36	1056.9	-2.0215	816.06	1108	64.537	37.99	1	0	-5.342	-5.338	-28.071	-10.077	2.4597	5.4051	23.561	9.563	-2.8823	0.067073	-4.51	-0.51443	1632.3
15.61	1562	60	NaN	1.8826	21.786	-0.0031097	-175.17	11.347	-4.7498	14.102	-815.28	1056.9	-1.789	816.07	1108	64.727	38.904	1	0	-5.7358	-5.7282	-28.051	-10.057	2.4407	5.3878	23.579	9.5534	-3.295	-0.34048	-4.4712	-0.50307	1632.2
15.62	1563	60	NaN	1.8608	21.781	-0.028365	-175.21	11.335	-4.8273	14.055	-815.25	1056.9	-2.0278	816.17	1108.1	64.64	36.378	1	0	-5.9223	-5.9131	-28.034	-10.04	2.4256	5.3579	23.577	9.5391	-3.4967	-0.55511	-4.4566	-0.50076	1632.3
15.63	1564	60	NaN	1.8329	21.76	-0.057725	-175.22	11.358	-4.8639	14.007	-815.25	1056.9	-2.1277	816.16	1108.1	64.383	36.292	1	0	-5.7215	-5.7141	-28.025	-10.031	2.3995	5.3424	23.558	9.5592	-3.3219	-0.37164	-4.4668	-0.47177	1632.3
15.64	1565	60	NaN	1.8089	21.731	-0.098768	-175.21	11.402	-4.7593	13.997	-815.23	1056.9	-1.7759	816.02	1108.1	63.896	37.718	1	0	-5.9744	-5.9647	-28.005	-10.011	2.3629	5.3458	23.529	9.604	-3.6115	-0.61891	-4.4755	-0.40682	1632.1
15.65	1566	60	NaN	1.7957	21.705	-0.13829	-175.21	11.387	-4.7202	13.999	-815.19	1056.8	-1.6574	816.07	1108	61.258	37.118	1	0	-6.2413	-6.2291	-27.983	-9.9891	2.3456	5.3374	23.502	9.5906	-3.8956	-0.89169	-4.4816	-0.39849	1632.1
15.66	1567	60	NaN	1.7845	21.698	-0.12965	-175.21	11.41	-4.7645	13.916	-815.17	1056.8	-1.7967	816.05	1108	58.912	37.14	1	0	-6.2294	-6.2173	-27.965	-9.9709	2.3364	5.3436	23.496	9.6118	-3.893	-0.8737	-4.4693	-0.35902	1632.1
15.67	1568	60	NaN	1.7535	21.694	-0.099212	-175.22	11.398	-4.7816	13.73	-815.15	1056.8	-1.8334	816.08	1108	56.924	35.313	1	0	-6.2568	-6.2445	-27.946	-9.9521	2.3002	5.3294	23.491	9.6005	-3.9566	-0.91509	-4.4547	-0.35164	1632.1
15.68	1569	60	NaN	1.7356	21.705	-0.081642	-175.22	11.387	-4.7711	13.596	-815.1	1056.8	-1.7943	816.11	1108	54.921	35.621	1	0	-6.3668	-6.3535	-27.926	-9.9324	2.2761	5.3162	23.502	9.5905	-4.0907	-1.0373	-4.4241	-0.34195	1632.1
15.69	1570	60	NaN	1.7244	21.733	-0.07565	-175.22	11.384	-4.7569	13.479	-815.01	1056.9	-1.7553	816.14	1108	55.442	32.775	1	0	-6.6473	-6.6314	-27.903	-9.9092	2.2595	5.3108	23.529	9.5877	-4.3878	-1.3206	-4.3739	-0.32153	1632
15.7	1571	60	NaN	1.7038	21.768	-0.070148	-175.22	11.385	-4.7681	13.303	-814.93	1056.9	-1.7917	816.18	1108	57.839	35.125	1	0	-6.9077	-6.8894	-27.881	-9.8865	2.2341	5.3092	23.564	9.5886	-4.6736	-1.5803	-4.3166	-0.29788	1632
15.71	1572	60	NaN	1.7063	21.787	-0.097524	-175.23	11.416	-4.8082	13.26	-814.9	1056.8	-1.8885	816.11	1108	59.503	37.35	1	0	-6.904	-6.8858	-27.864	-9.8696	2.2384	5.2981	23.585	9.6183	-4.6656	-1.5877	-4.279	-0.25126	1631.9
15.72	1573	60	NaN	1.7038	21.855	-0.18623	-175.26	11.419	-4.7845	13.341	-814.84	1056.8	-1.7969	816.13	1108.1	60.384	36.036	1	0	-6.9671	-6.9483	-27.846	-9.8516	2.2356	5.2743	23.655	9.6197	-4.7315	-1.6741	-4.191	-0.23184	1631.8
15.73	1574	60	NaN	1.7031	21.934	-0.22835	-175.3	11.391	-4.8595	13.315	-814.76	1056.8	-2.0232	816.26	1108.1	64.536	37.428	1	0	-7.0596	-7.0399	-27.829	-9.8346	2.2419	5.2395	23.735	9.5893	-4.8176	-1.8004	-4.0934	-0.24531	1631.9
15.74	1575	60	NaN	1.7009	22.025	-0.26073	-175.31	11.4	-4.8544	13.274	-814.66	1056.8	-1.9952	816.27	1108.1	65.246	38.234	1	0	-7.1245	-7.1043	-27.823	-9.8292	2.2373	5.2274	23.827	9.5973	-4.8872	-1.8769	-3.9961	-0.23194	1631.8
15.75	1576	60	NaN	1.6892	22.128	-0.29448	-175.29	11.447	-4.7635	13.236	-814.56	1056.8	-1.6872	816.14	1108.1	65.888	36.35	1	0	-7.1898	-7.169	-27.818	-9.824	2.2135	5.2365	23.93	9.6451	-4.9763	-1.9325	-3.8876	-0.17894	1631.6
15.76	1577	60	NaN	1.6588	22.241	-0.30312	-175.29	11.463	-4.7827	13.122	-814.5	1056.8	-1.7131	816.13	1108.1	65.062	36.505	1	0	-7.2565	-7.2351	-27.814	-9.8198	2.1801	5.2291	24.044	9.6601	-5.0764	-2.0061	-3.7701	-0.15969	1631.5
15.77	1578	60	NaN	1.6213	22.399	-0.36184	-175.29	11.485	-4.7965	13.099	-814.62	1056.7	-1.7314	816.12	1108.1	65.079	37.019	1	0	-7.2689	-7.2473	-27.811	-9.8173	2.1423	5.2277	24.204	9.6798	-5.1265	-2.0196	-3.6073	-0.13749	1631.6
15.78	1579	60	NaN	1.6089	22.546	-0.43674	-175.31	11.478	-4.7898	13.231	-814.53	1056.7	-1.6676	816.15	1108.1	64.483	37.703	1	0	-7.249	-7.2277	-27.81	-9.816	2.1324	5.2093	24.351	9.6729	-5.1167	-2.0184	-3.4586	-0.14303	1631.6
15.79	1580	60	NaN	1.5935	22.688	-0.49048	-175.32	11.475	-4.7712	13.314	-814.44	1056.7	-1.5863	816.16	1108.1	63.114	35.071	1	0	-7.2158	-7.1948	-27.811	-9.8167	2.1171	5.2039	24.493	9.6703	-5.0988	-1.9909	-3.3179	-0.14633	1631.5
15.8	1581	60	NaN	1.5773	22.828	-0.54148	-175.32	11.488	-4.7728	13.398	-814.35	1056.7	-1.578	816.15	1108.1	61.539	37.216	1	0	-7.1072	-7.0871	-27.811	-9.8169	2.1035	5.2104	24.634	9.6822	-5.0036	-1.8767	-3.1771	-0.13467	1631.4
15.81	1582	60	NaN	1.552	22.977	-0.58864	-175.32	11.507	-4.7962	13.509	-814.27	1056.7	-1.6295	816.11	1108.2	58.294	34.315	1	0	-6.9336	-6.9152	-27.811	-9.8167	2.084	5.216	24.783	9.7003	-4.8496	-1.6992	-3.0275	-0.11641	1631.3
15.82	1583	60	NaN	1.4685	23.152	-0.55268	-175.32	11.494	-4.763	13.451	-814.28	1056.8	-1.4923	816.12	1108.1	55	35.304	1	0	-6.8206	-6.8032	-27.812	-9.8182	1.9936	5.2041	24.955	9.6912	-4.827	-1.5991	-2.8571	-0.12702	1631.3
15.83	1584	60	NaN	1.4363	23.286	-0.5692	-175.32	11.494	-4.7842	13.481	-814.24	1056.8	-1.533	816.11	1108.1	54.456	35.752	1	0	-6.7079	-6.6915	-27.814	-9.8198	1.9639	5.2074	25.088	9.6922	-4.744	-1.4841	-2.7255	-0.12762	1631.2
15.84	1585	60	NaN	1.3758	23.4	-0.52484	-175.32	11.49	-4.7937	13.271	-814.29	1056.8	-1.5529	816.11	1108.1	55.085	37.027	1	0	-6.586	-6.5707	-27.816	-9.8218	1.8967	5.2017	25.201	9.6897	-4.6894	-1.369	-2.615	-0.13211	1631.3
15.85	1586	60	NaN	1.3247	23.521	-0.50503	-175.32	11.495	-4.8073	13.152	-814.3	1056.9	-1.5757	816.07	1108.1	54.828	33.823	1	0	-6.4936	-6.4792	-27.818	-9.8241	1.8422	5.1932	25.32	9.6954	-4.6514	-1.2859	-2.4983	-0.12877	1631.2
15.86	1587	60	NaN	1.2631	23.673	-0.4925	-175.33	11.502	-4.8235	13.07	-814.3	1056.9	-1.6083	816.01	1108.1	54.579	34.628	1	0	-6.4309	-6.417	-27.821	-9.8268	1.779	5.1839	25.47	9.7045	-4.6519	-1.2331	-2.3505	-0.12234	1631.2
15.87	1588	60	NaN	1.1582	23.863	-0.43252	-175.33	11.495	-4.826	12.824	-814.34	1057	-1.6272	815.96	1108.1	53.706	32.418	1	0	-6.3434	-6.3303	-27.825	-9.8305	1.6661	5.1741	25.657	9.7014	-4.6773	-1.1562	-2.1677	-0.12916	1631.2
15.88	1589	60	NaN	1.1103	24.006	-0.44269	-175.33	11.459	-4.7847	12.863	-814.29	1057.1	-1.5219	815.99	1108	47.9	34.607	1	0	-6.2752	-6.2628	-27.828	-9.8343	1.6159	5.172	25.796	9.6689	-4.6594	-1.0907	-2.0323	-0.16541	1631.1
15.89	1590	60	NaN	1.0431	24.209	-0.42338	-175.33	11.428	-4.7971	12.803	-814.26	1057.1	-1.5743	815.97	1108	37.433	33.478	1	0	-6.2382	-6.226	-27.832	-9.8382	1.5484	5.1712	25.995	9.6416	-4.6898	-1.0549	-1.8372	-0.19661	1631.1
15.9	1591	60	NaN	0.99322	24.369	-0.42252	-175.34	11.425	-4.8251	12.801	-814.26	1057.2	-1.6585	815.91	1108	36.528	34.005	1	0	-6.1629	-6.1515	-27.835	-9.8409	1.5014	5.169	26.153	9.6401	-4.6615	-0.98245	-1.6815	-0.20089	1631
15.91	1592	60	NaN	0.95433	24.501	-0.4404	-175.35	11.415	-4.849	12.851	-814.26	1057.2	-1.7199	815.86	1108	35.949	32.069	1	0	-6.0812	-6.0705	-27.837	-9.8435	1.4665	5.165	26.284	9.6318	-4.6147	-0.90546	-1.5534	-0.21164	1631
15.92	1593	60	NaN	0.91688	24.636	-0.47146	-175.37	11.376	-4.8864	12.935	-814.28	1057.3	-1.8246	815.89	1108	37.588	33.102	1	0	-6.0891	-6.0783	-27.84	-9.8464	1.4356	5.1525	26.418	9.5949	-4.6535	-0.9258	-1.4224	-0.25151	1631
15.93	1594	60	NaN	0.87717	24.799	-0.51132	-175.41	11.319	-4.9855	13.05	-814.3	1057.4	-2.1297	816.01	1108	32.787	32.075	1	0	-6.1112	-6.1002	-27.843	-9.8494	1.4106	5.1207	26.579	9.539	-4.7005	-0.97954	-1.2644	-0.31034	1631.2
15.94	1595	60	NaN	0.84647	24.878	-0.53449	-175.4	11.383	-4.9236	13.119	-814.35	1057.4	-1.857	815.74	1108	37.917	33.294	1	0	-6.1075	-6.0966	-27.846	-9.852	1.3729	5.127	26.656	9.6049	-4.7346	-0.96951	-1.1904	-0.24716	1630.9
15.95	1596	60	NaN	0.8666	25.016	-0.71979	-175.44	11.326	-4.9808	13.829	-814.17	1057.3	-2.0109	815.81	1108	24.944	32.128	1	0	-6.1159	-6.1049	-27.849	-9.8549	1.4234	5.1149	26.796	9.546	-4.6925	-0.98995	-1.0531	-0.30893	1630.8
15.96	1597	60	NaN	0.85225	25.103	-0.79274	-175.47	11.285	-5.0151	14.076	-814.16	1057.4	-2.0969	815.86	1108	44.433	34.371	1	0	-6.129	-6.1179	-27.852	-9.8579	1.4207	5.0949	26.883	9.5051	-4.7082	-1.023	-0.96878	-0.35286	1630.9
15.97	1598	60	NaN	0.82207	25.162	-0.79705	-175.49	11.282	-5.0405	14.048	-814.26	1057.4	-2.1458	815.8	1108	41.907	35.056	1	0	-6.1475	-6.1362	-27.855	-9.861	1.3913	5.0834	26.94	9.5046	-4.7562	-1.0528	-0.91537	-0.35645	1630.9
15.98	1599	60	NaN	0.81071	25.236	-0.83498	-175.49	11.289	-5.0815	14.168	-814.27	1057.4	-2.2455	815.73	1108	50.751	31.78	1	0	-6.1611	-6.1497	-27.858	-9.8639	1.3876	5.0865	27.013	9.5124	-4.7735	-1.0632	-0.84513	-0.35144	1630.9
15.99	1600	60	NaN	0.78956	25.302	-0.83896	-175.5	11.248	-5.0311	14.165	-814.3	1057.5	-2.1064	815.77	1108	61.202	34.993	1	0	-6.173	-6.1614	-27.861	-9.8666	1.3615	5.0762	27.075	9.4752	-4.8115	-1.0852	-0.78572	-0.39145	1630.9
16	1601	60	NaN	0.73301	25.407	-0.82966	-175.5	11.239	-5.0369	14.076	-814.3	1057.6	-2.1265	815.68	1108	60.703	34.433	1	0	-6.1871	-6.1754	-27.863	-9.8691	1.3025	5.0661	27.177	9.4698	-4.8846	-1.1093	-0.68646	-0.39927	1630.8
16.01	1602	60	NaN	0.6848	25.474	-0.79114	-175.51	11.226	-5.0221	13.902	-814.31	1057.7	-2.0979	815.62	1107.9	59.052	35.159	1	0	-6.2148	-6.2029	-27.866	-9.872	1.2472	5.052	27.24	9.46	-4.9676	-1.1509	-0.62621	-0.41192	1630.8
16.02	1603	60	NaN	0.65115	25.532	-0.78601	-175.51	11.208	-5.013	13.861	-814.29	1057.8	-2.0899	815.57	1107.9	60.051	37.047	1	0	-6.285	-6.2724	-27.87	-9.8761	1.2119	5.0488	27.294	9.445	-5.0731	-1.2236	-0.57584	-0.43111	1630.7
16.03	1604	60	NaN	0.62967	25.584	-0.80719	-175.5	11.187	-5.0118	13.926	-814.24	1057.8	-2.1154	815.53	1107.9	62.214	36.019	1	0	-5.4611	-5.4561	-27.86	-9.8662	1.1936	5.0592	27.344	9.4272	-4.2675	-0.39689	-0.51603	-0.43893	1630.6
16.04	1605	60	NaN	0.616	25.616	-0.80838	-175.49	11.163	-4.9969	13.939	-814.2	1057.9	-2.1187	815.53	1107.9	62.248	37.153	1	0	-4.4025	-4.4071	-27.846	-9.8522	1.1805	5.0716	27.373	9.4064	-3.2219	0.66454	-0.47328	-0.44584	1630.6
16.05	1606	60	NaN	0.63006	25.641	-0.87233	-175.51	11.106	-4.939	14.197	-814.1	1057.9	-1.944	815.58	1107.8	62.531	37.285	1	0	-4.4579	-4.4621	-27.848	-9.8541	1.1975	5.0533	27.395	9.3526	-3.2604	0.59119	-0.45287	-0.5015	1630.5
16.06	1607	60	NaN	0.62631	25.671	-0.8874	-175.52	11.008	-4.8297	14.314	-813.97	1058	-1.6615	815.64	1107.7	62.335	37.196	1	0	-4.4963	-4.5001	-27.85	-9.8556	1.188	5.0426	27.418	9.2603	-3.3083	0.54255	-0.43133	-0.59524	1630.4
16.07	1608	60	NaN	0.61915	25.695	-0.88881	-175.51	10.972	-4.8155	14.373	-813.85	1058	-1.6584	815.64	1107.7	60.843	36.554	1	0	-4.5229	-4.5264	-27.851	-9.8569	1.1828	5.0504	27.44	9.2269	-3.34	0.52394	-0.41103	-0.63	1630.3
16.08	1609	60	NaN	0.61819	25.718	-0.8827	-175.51	10.958	-4.8093	14.426	-813.72	1058	-1.6663	815.62	1107.6	60.246	37.417	1	0	-4.5393	-4.5427	-27.853	-9.8593	1.1841	5.0517	27.463	9.2139	-3.3553	0.50898	-0.39076	-0.6454	1630.2
16.09	1610	60	NaN	0.62346	25.747	-0.86907	-175.52	10.958	-4.7933	14.484	-813.58	1058	-1.6413	815.6	1107.6	60.034	37.353	1	0	-4.5598	-4.563	-27.856	-9.8619	1.1905	5.0472	27.491	9.2139	-3.3693	0.48419	-0.36465	-0.64805	1630
16.1	1611	60	NaN	0.62271	25.785	-0.84733	-175.5	11.048	-4.9129	14.507	-813.46	1058.1	-2.039	815.42	1107.8	59.936	36.209	1	0	-4.6713	-4.6735	-27.856	-9.8621	1.2047	5.0828	27.533	9.2998	-3.4666	0.40932	-0.32322	-0.56235	1629.7
16.11	1612	60	NaN	0.64435	25.825	-0.86184	-175.51	10.958	-4.8073	14.674	-813.26	1058	-1.7216	815.54	1107.7	59.799	35.099	1	0	-4.762	-4.7633	-27.858	-9.8637	1.2211	5.0638	27.57	9.2135	-3.5409	0.30046	-0.28766	-0.65025	1629.6
16.12	1613	60	NaN	0.57658	25.811	-0.70343	-175.51	11.007	-4.8922	14.155	-813.33	1058.1	-2.0063	815.44	1107.8	59.519	37.09	1	0	-4.836	-4.8367	-27.861	-9.8665	1.1451	5.0602	27.557	9.2609	-3.6909	0.22345	-0.30345	-0.60555	1629.6
16.13	1614	60	NaN	0.58103	25.848	-0.71239	-175.51	11.04	-4.9477	14.306	-813.08	1058.1	-2.1995	815.37	1107.8	59.439	37.494	1	0	-5.0204	-5.0194	-27.862	-9.8682	1.1618	5.0705	27.598	9.2901	-3.8587	0.051056	-0.26379	-0.57815	1629.3
16.14	1615	60	NaN	0.60967	25.9	-0.79581	-175.52	11.027	-4.9406	14.732	-812.71	1058	-2.1965	815.37	1107.8	59.122	35.095	1	0	-5.1673	-5.1649	-27.865	-9.8707	1.2054	5.0768	27.653	9.2739	-3.9619	-0.088094	-0.21177	-0.59676	1628.9
16.15	1616	60	NaN	0.56561	25.889	-0.75989	-175.52	11.004	-4.9308	14.645	-812.59	1057.9	-2.1871	815.4	1107.8	56.641	35.661	1	0	-5.2681	-5.2649	-27.868	-9.8739	1.158	5.0695	27.642	9.251	-4.1102	-0.19538	-0.22549	-0.6229	1628.8
16.16	1617	60	NaN	0.51255	25.834	-0.74707	-175.51	11.035	-4.9894	14.656	-812.42	1057.9	-2.3999	815.34	1107.8	52.238	33.023	0	0	-5.3569	-5.3528	-27.871	-9.877	1.1129	5.0899	27.591	9.2779	-4.244	-0.26292	-0.28016	-0.59908	1628.6
16.17	1618	60	NaN	0.49627	25.759	-0.79641	-175.53	11.023	-4.9368	14.841	-812.31	1057.8	-2.2593	815.32	1107.8	53.242	33.221	0	0	-5.4343	-5.4295	-27.874	-9.8798	1.0982	5.0727	27.519	9.2641	-4.3361	-0.3568	-0.35523	-0.61572	1628.5
16.18	1619	60	NaN	0.47373	25.631	-0.87334	-175.52	11.047	-4.9487	15.123	-812.15	1057.8	-2.3321	815.26	1107.8	53.504	33.525	0	0	-5.7057	-5.6984	-27.876	-9.8816	1.0882	5.0903	27.394	9.2841	-4.6174	-0.60806	-0.48184	-0.59748	1628.3
16.19	1620	60	NaN	0.43442	25.492	-0.93085	-175.53	11.051	-4.9481	15.312	-812.07	1057.8	-2.352	815.25	1107.9	53.635	33.364	0	0	-5.972	-5.9623	-27.877	-9.8834	1.0563	5.0953	27.255	9.2878	-4.9157	-0.86699	-0.62263	-0.5956	1628.2
16.2	1621	60	NaN	0.39092	25.361	-0.9639	-175.54	11.033	-4.9282	15.409	-812.06	1057.7	-2.2983	815.28	1107.8	52.46	31.584	0	0	-6.2224	-6.2105	-27.879	-9.8854	1.0143	5.0845	27.124	9.2704	-5.2081	-1.1259	-0.75574	-0.61504	1628.2
16.21	1622	60	NaN	0.36875	25.236	-1.0022	-175.54	11.036	-4.9506	15.57	-812.01	1057.7	-2.3876	815.28	1107.8	52.625	32.383	0	0	-6.4549	-6.4408	-27.88	-9.8856	1.001	5.0971	27	9.2726	-5.4539	-1.3437	-0.87945	-0.61303	1628.2
16.22	1623	60	NaN	0.34626	25.128	-1.0153	-175.54	11.043	-4.9214	15.671	-811.97	1057.7	-2.3242	815.25	1107.8	46.008	33.587	0	0	-6.6601	-6.6442	-27.879	-9.8854	0.97986	5.0977	26.892	9.2791	-5.6803	-1.5464	-0.98794	-0.60636	1628.1
16.23	1624	60	NaN	0.28218	24.996	-0.99034	-175.54	11.03	-4.9153	15.635	-811.85	1057.7	-2.3332	815.28	1107.8	34.621	42.941	0	0	-6.8138	-6.7965	-27.879	-9.8853	0.91486	5.0926	26.758	9.2673	-5.899	-1.7038	-1.1209	-0.61802	1628
16.24	1625	60	NaN	0.22175	24.888	-0.95326	-175.53	11.038	-4.9477	15.546	-811.77	1057.8	-2.4526	815.27	1107.8	35.613	49.608	0	0	-7.0222	-7.003	-27.879	-9.8852	0.85555	5.1	26.65	9.2766	-6.1667	-1.903	-1.2295	-0.60857	1627.9
16.25	1626	60	NaN	0.18693	24.802	-0.94532	-175.53	11.052	-4.966	15.577	-811.67	1057.8	-2.5253	815.23	1107.8	35.174	48.961	0	0	-7.3182	-7.2962	-27.879	-9.8852	0.82444	5.1086	26.564	9.2907	-6.4938	-2.1876	-1.3152	-0.59449	1627.8
16.26	1627	60	NaN	0.17585	24.71	-0.98167	-175.54	11.053	-4.9413	15.792	-811.51	1057.8	-2.4631	815.2	1107.8	37.893	45.58	0	0	-7.5027	-7.4791	-27.878	-9.8843	0.8188	5.1071	26.472	9.2915	-6.6839	-2.372	-1.4065	-0.59275	1627.6
16.27	1628	60	NaN	0.1549	24.558	-1.0228	-175.55	11.048	-4.9198	16.015	-811.4	1057.7	-2.3966	815.22	1107.8	36.112	41.33	0	0	-7.6622	-7.6371	-27.877	-9.8828	0.80339	5.0982	26.32	9.285	-6.8588	-2.5389	-1.5565	-0.59778	1627.5
16.28	1629	60	NaN	0.13683	24.447	-1.0424	-175.56	11.058	-4.9267	16.13	-811.39	1057.7	-2.4151	815.19	1107.8	35.224	36.747	0	0	-7.8137	-7.7872	-27.875	-9.8805	0.79005	5.0956	26.211	9.294	-7.0236	-2.6916	-1.6636	-0.58649	1627.5
16.29	1630	60	NaN	0.11015	24.358	-1.0536	-175.56	11.053	-4.906	16.194	-811.35	1057.7	-2.3711	815.19	1107.8	35.964	36.594	0	0	-8.2139	-8.1837	-27.871	-9.8774	0.76409	5.0916	26.123	9.2881	-7.4498	-3.0921	-1.7488	-0.58927	1627.4
16.3	1631	60	NaN	0.086381	24.264	-1.0504	-175.56	11.064	-4.9171	16.228	-811.3	1057.6	-2.4317	815.17	1107.8	37.194	35.065	0	0	-8.6384	-8.6044	-27.868	-9.8742	0.74368	5.0991	26.03	9.2976	-7.8947	-3.5053	-1.8382	-0.5766	1627.4
16.31	1632	60	NaN	0.063612	24.18	-1.0295	-175.55	11.078	-4.939	16.205	-811.26	1057.6	-2.5175	815.15	1107.8	36.318	33.96	0	0	-8.7922	-8.7568	-27.866	-9.8719	0.72314	5.1047	25.948	9.3109	-8.0691	-3.6521	-1.9183	-0.56096	1627.3
16.32	1633	60	NaN	0.038002	24.133	-0.99499	-175.56	11.071	-4.9232	16.11	-811.25	1057.6	-2.4754	815.15	1107.8	38.507	36.708	0	0	-8.947	-8.9102	-27.863	-9.8687	0.6927	5.0908	25.9	9.3047	-8.2543	-3.8193	-1.9626	-0.564	1627.3
16.33	1634	60	NaN	0.03029	24.097	-0.97391	-175.57	11.073	-4.8971	16.094	-811.22	1057.6	-2.4215	815.15	1107.8	37.1	34.992	0	0	-9.1047	-9.0664	-27.857	-9.8631	0.68253	5.0812	25.865	9.3058	-8.4221	-3.9852	-1.9925	-0.55731	1627.3
16.34	1635	60	NaN	0.014491	24.029	-0.91677	-175.57	11.053	-4.8807	15.966	-811.32	1057.6	-2.3978	815.18	1107.8	35.816	34.316	0	0	-9.2688	-9.229	-27.852	-9.8584	0.66135	5.0773	25.796	9.2855	-8.6075	-4.1517	-2.0564	-0.57289	1627.4
16.35	1636	60	NaN	0.022226	23.986	-0.92363	-175.57	11.042	-4.8786	16.018	-811.38	1057.5	-2.4014	815.19	1107.7	36.317	33.228	0	0	-9.4058	-9.3648	-27.848	-9.8544	0.671	5.0799	25.755	9.2732	-8.7348	-4.2849	-2.0938	-0.58117	1627.4
16.36	1637	60	NaN	0.036282	23.96	-0.94498	-175.56	11.048	-4.8919	16.092	-811.44	1057.5	-2.459	815.16	1107.8	34.355	34.201	0	0	-9.3725	-9.3318	-27.846	-9.8515	0.6897	5.0903	25.731	9.2772	-8.6828	-4.2415	-2.1147	-0.57437	1627.5
16.37	1638	60	NaN	0.047452	23.945	-0.95056	-175.56	11.063	-4.9065	16.103	-811.55	1057.4	-2.5293	815.13	1107.8	36.551	39.453	0	0	-9.3414	-9.301	-27.843	-9.8486	0.70372	5.101	25.718	9.2892	-8.6377	-4.2	-2.1242	-0.5594	1627.6
16.38	1639	60	NaN	0.062621	23.952	-0.95269	-175.56	11.063	-4.8982	16.103	-811.66	1057.4	-2.5162	815.12	1107.8	37.216	46.618	0	0	-9.307	-9.2669	-27.84	-9.8456	0.71838	5.0977	25.726	9.2884	-8.5886	-4.1692	-2.114	-0.55715	1627.7
16.39	1640	60	NaN	0.091603	24.013	-0.95676	-175.55	11.06	-4.9126	16.086	-811.77	1057.4	-2.5832	815.1	1107.8	35.566	44.96	0	0	-9.1956	-9.1565	-27.838	-9.844	0.74906	5.103	25.786	9.2864	-8.4465	-4.0535	-2.0517	-0.55751	1627.8
16.4	1641	60	NaN	0.098297	24.067	-0.93007	-175.56	11.036	-4.9161	15.95	-811.89	1057.4	-2.5865	815.15	1107.7	34.513	39.511	0	0	-9.0845	-9.0464	-27.836	-9.8424	0.75103	5.0966	25.838	9.2651	-8.3335	-3.9498	-1.9986	-0.57734	1627.9
16.41	1642	60	NaN	0.095681	24.127	-0.89447	-175.57	11.013	-4.8868	15.767	-812.01	1057.5	-2.4807	815.17	1107.7	34.535	42.916	0	0	-8.9768	-8.9397	-27.836	-9.8418	0.73817	5.0722	25.894	9.2457	-8.2386	-3.8675	-1.942	-0.59611	1628.1
16.42	1643	60	NaN	0.091904	24.197	-0.8728	-175.58	11.009	-4.8743	15.616	-812.14	1057.6	-2.4422	815.16	1107.7	35.396	49.283	0	0	-8.778	-8.7427	-27.835	-9.8411	0.72769	5.0586	25.961	9.2445	-8.0503	-3.6841	-1.874	-0.5966	1628.2
16.43	1644	60	NaN	0.092439	24.277	-0.87511	-175.57	11.024	-4.9044	15.528	-812.25	1057.6	-2.553	815.14	1107.7	34.846	49.441	0	0	-8.51	-8.4772	-27.834	-9.8403	0.72898	5.0684	26.039	9.2611	-7.7811	-3.4088	-1.795	-0.57921	1628.3
16.44	1645	60	NaN	0.099545	24.359	-0.88249	-175.58	11.022	-4.9005	15.411	-812.46	1057.7	-2.5316	815.14	1107.7	34.941	49.642	0	0	-8.3614	-8.3299	-27.833	-9.8394	0.73115	5.0535	26.118	9.263	-7.6302	-3.2764	-1.7159	-0.57646	1628.5
16.45	1646	60	NaN	0.088911	24.385	-0.89874	-175.56	11.038	-4.9193	15.338	-812.63	1057.8	-2.619	815.11	1107.8	37.14	50.102	0	0	-8.2044	-8.1743	-27.833	-9.8387	0.72095	5.0687	26.144	9.2794	-7.4834	-3.1056	-1.6889	-0.55938	1628.6
16.46	1647	60	NaN	0.078905	24.396	-0.91694	-175.57	11.015	-4.8944	15.264	-812.8	1057.8	-2.5454	815.15	1107.7	37.981	51.595	0	0	-8.0379	-8.0093	-27.832	-9.8382	0.70569	5.0576	26.152	9.2592	-7.3322	-2.9517	-1.6805	-0.57908	1628.8
16.47	1648	60	NaN	0.038174	24.375	-0.87573	-175.57	10.994	-4.8714	14.926	-813.07	1057.9	-2.4719	815.18	1107.7	37.786	53.347	0	0	-7.9082	-7.8808	-27.832	-9.8376	0.65035	5.0422	26.126	9.242	-7.2578	-2.8386	-1.7055	-0.5956	1629.1
16.48	1649	60	NaN	-0.0096541	24.329	-0.83175	-175.56	10.995	-4.8788	14.564	-813.36	1058	-2.4949	815.17	1107.7	38.107	53.519	0	0	-7.7815	-7.7553	-27.831	-9.8369	0.59048	5.0378	26.078	9.2452	-7.191	-2.7175	-1.7526	-0.59174	1629.4
16.49	1650	60	NaN	-0.021889	24.278	-0.87712	-175.56	11.01	-4.9105	14.571	-813.51	1058	-2.5937	815.14	1107.8	37.839	52.788	0	0	-7.6556	-7.6306	-27.83	-9.8361	0.58192	5.0446	26.029	9.2588	-7.0737	-2.586	-1.8008	-0.57726	1629.5
16.5	1651	60	NaN	-0.051439	24.203	-0.8772	-175.57	10.971	-4.8584	14.372	-813.74	1058	-2.4283	815.19	1107.7	37.535	53.259	0	0	-7.4306	-7.4076	-27.829	-9.8349	0.53947	5.019	25.951	9.2237	-6.8912	-2.3886	-1.8783	-0.61118	1629.8
16.51	1652	60	NaN	-0.043264	24.144	-0.95477	-175.58	10.968	-4.8467	14.485	-813.83	1058	-2.3789	815.22	1107.7	36.085	54.118	0	0	-7.0755	-7.0557	-27.827	-9.8334	0.54982	5.015	25.892	9.2194	-6.5256	-2.0407	-1.935	-0.61397	1629.9
16.52	1653	60	NaN	-0.071781	24.055	-0.98794	-175.57	10.987	-4.8756	14.347	-814	1058	-2.4719	815.19	1107.8	35.618	54.997	0	0	-6.8521	-6.8344	-27.826	-9.8318	0.5197	5.02	25.806	9.236	-6.3324	-1.8144	-2.0199	-0.59578	1630
16.53	1654	60	NaN	-0.10572	23.975	-1.0137	-175.57	11.004	-4.8915	14.196	-814.14	1057.9	-2.5208	815.17	1107.8	38.571	55.121	0	0	-6.6724	-6.6563	-27.825	-9.8307	0.48213	5.0207	25.728	9.2513	-6.1902	-1.6356	-2.097	-0.57941	1630.2
16.54	1655	60	NaN	-0.12656	23.925	-1.0652	-175.57	11.017	-4.8928	14.201	-814.18	1057.8	-2.5202	815.17	1107.8	41.605	55.217	0	0	-6.5465	-6.5316	-27.825	-9.8307	0.46143	5.0224	25.681	9.261	-6.0851	-1.5092	-2.1439	-0.56973	1630.2
16.55	1656	60	NaN	-0.15519	23.89	-1.1321	-175.55	11.046	-4.9479	14.262	-814.16	1057.7	-2.716	815.14	1107.9	37.117	55.822	0	0	-6.4358	-6.4219	-27.825	-9.8314	0.44183	5.0507	25.651	9.2842	-5.994	-1.3712	-2.1741	-0.54722	1630.2
16.56	1657	60	NaN	-0.20686	23.882	-1.1275	-175.55	11.026	-4.9411	14.124	-814.18	1057.7	-2.6953	815.19	1107.8	37.505	56.374	0	0	-6.3293	-6.3163	-27.826	-9.8323	0.38458	5.0426	25.645	9.2639	-5.9447	-1.2738	-2.1815	-0.56834	1630.2
16.57	1658	60	NaN	-0.2713	23.892	-1.1231	-175.54	11.008	-4.9355	13.996	-814.2	1057.7	-2.6588	815.25	1107.8	41.259	56.096	0	0	-6.1756	-6.1641	-27.829	-9.8345	0.31432	5.0415	25.655	9.245	-5.8613	-1.1226	-2.1738	-0.58947	1630.3
16.58	1659	60	NaN	-0.34356	23.93	-1.1556	-175.54	10.995	-4.9156	14.009	-814.22	1057.6	-2.578	815.28	1107.8	42.632	55.891	0	0	-5.9914	-5.9816	-27.831	-9.8373	0.23965	5.0423	25.695	9.2309	-5.7518	-0.9393	-2.1367	-0.60637	1630.4
16.59	1660	60	NaN	-0.40271	23.999	-1.2103	-175.54	10.996	-4.9046	14.147	-814.21	1057.5	-2.5214	815.29	1107.8	37.609	56.291	0	0	-5.7542	-5.7465	-27.835	-9.8408	0.18336	5.0447	25.767	9.229	-5.5709	-0.70182	-2.068	-0.61178	1630.4
16.6	1661	60	NaN	-0.44267	24.096	-1.2491	-175.54	11.011	-4.9222	14.302	-814.16	1057.5	-2.5458	815.27	1107.8	40.236	56.354	0	0	-5.523	-5.5174	-27.838	-9.8435	0.14972	5.0491	25.866	9.2411	-5.3732	-0.46826	-1.9712	-0.60245	1630.3
16.61	1662	60	NaN	-0.5139	24.213	-1.2265	-175.54	11.02	-4.9388	14.284	-814.15	1057.5	-2.5753	815.26	1107.8	37	56.609	0	0	-5.2984	-5.2948	-27.84	-9.8464	0.078911	5.0509	25.983	9.2503	-5.2195	-0.24395	-1.8573	-0.59609	1630.3
16.62	1663	60	NaN	-0.61162	24.45	-1.2464	-175.55	11.018	-4.9501	14.532	-814.03	1057.5	-2.556	815.27	1107.8	39.821	56.144	0	0	-5.0925	-5.0909	-27.845	-9.8508	-0.010734	5.0534	26.219	9.2496	-5.1033	-0.037507	-1.6263	-0.60118	1630.2
16.63	1664	60	NaN	-0.7304	24.631	-1.1486	-175.55	11.014	-4.9457	14.346	-814.06	1057.6	-2.5182	815.27	1107.8	38.806	56.315	0	0	-4.91	-4.91	-27.849	-9.855	-0.13739	5.0442	26.396	9.2493	-5.0474	0.13425	-1.4527	-0.60565	1630.2
16.64	1665	60	NaN	-0.94518	24.796	-1.0371	-175.55	11.001	-4.9538	13.962	-814.12	1057.8	-2.5198	815.31	1107.8	35.047	56.114	0	0	-4.7404	-4.742	-27.853	-9.859	-0.36565	5.0312	26.556	9.2411	-5.1061	0.28922	-1.2974	-0.61787	1630.3
16.65	1666	60	NaN	-1.1595	24.951	-0.97546	-175.55	10.993	-4.9776	13.724	-814.17	1057.9	-2.5613	815.36	1107.8	37.59	55.875	0	0	-4.3527	-4.3578	-27.865	-9.8707	-0.58685	5.0238	26.706	9.2379	-4.9396	0.666	-1.1584	-0.63281	1630.4
16.66	1667	60	NaN	-1.1959	25.071	-0.9628	-175.55	11.014	-4.9947	13.884	-814.21	1058	-2.5825	815.33	1107.9	35.078	54.767	0	0	-3.9219	-3.9309	-27.878	-9.8843	-0.61692	5.0265	26.825	9.2601	-4.5388	1.0955	-1.0533	-0.62412	1630.4
16.67	1668	60	NaN	-1.2504	25.133	-0.8965	-175.57	11.014	-4.9526	13.913	-814.46	1058	-2.4283	815.3	1107.9	38.049	53.846	0	0	-3.7003	-3.7114	-27.886	-9.8917	-0.67591	5.0053	26.884	9.2623	-4.3762	1.2939	-1.0015	-0.62944	1630.6
16.68	1669	60	NaN	-1.2701	25.12	-0.89221	-175.58	11.022	-4.9393	14.057	-814.66	1058.1	-2.3858	815.26	1107.9	37.791	53.601	0	0	-3.5293	-3.5419	-27.892	-9.8984	-0.69213	5.0002	26.871	9.2715	-4.2214	1.4583	-1.0216	-0.6269	1630.8
16.69	1670	60	NaN	-1.2837	25.076	-0.88531	-175.58	11.03	-4.9395	14.147	-814.87	1058.1	-2.3821	815.23	1107.9	37.43	52.755	0	0	-3.3873	-3.4012	-27.899	-9.9049	-0.70271	4.9986	26.826	9.2794	-4.09	1.5974	-1.0726	-0.62547	1631
16.7	1671	60	NaN	-1.2918	24.992	-0.88034	-175.59	11.01	-4.9347	14.216	-815.14	1058.1	-2.3553	815.26	1107.9	39.09	52.476	0	0	-3.2179	-3.2333	-27.91	-9.916	-0.70944	4.99	26.742	9.2603	-3.9273	1.7567	-1.1681	-0.65578	1631.2
16.71	1672	60	NaN	-1.2911	24.886	-0.88266	-175.61	10.961	-4.9275	14.283	-815.42	1058.1	-2.32	815.35	1107.9	37.515	51.704	0	0	-3.0484	-3.0654	-27.921	-9.9272	-0.70784	4.9757	26.634	9.2129	-3.7562	1.9103	-1.287	-0.7143	1631.6
16.72	1673	60	NaN	-1.2811	24.823	-0.87791	-175.61	10.925	-4.9521	14.283	-815.59	1058.1	-2.3986	815.39	1107.9	37.971	50.232	0	0	-2.8789	-2.8975	-27.932	-9.9383	-0.69509	4.9735	26.57	9.1784	-3.574	2.0761	-1.3626	-0.75984	1631.8
16.73	1674	60	NaN	-1.2783	24.769	-0.87396	-175.62	10.892	-4.9351	14.266	-815.74	1058.2	-2.3624	815.41	1107.9	36.453	48.674	0	0	-2.7741	-2.7936	-27.94	-9.9457	-0.69426	4.968	26.515	9.1463	-3.4684	2.1744	-1.4243	-0.7994	1632
16.74	1675	60	NaN	-1.2559	24.727	-0.84448	-175.62	10.835	-4.931	14.14	-815.9	1058.2	-2.3697	815.45	1107.9	36.706	46.32	0	0	-2.7162	-2.7362	-27.945	-9.9505	-0.67611	4.9574	26.471	9.0906	-3.3923	2.2212	-1.4736	-0.85989	1632.2
16.75	1676	60	NaN	-1.2418	24.694	-0.80938	-175.63	10.783	-4.9323	13.995	-816.04	1058.3	-2.3951	815.46	1107.9	37.596	42.473	0	0	-2.6903	-2.7105	-27.953	-9.9588	-0.66619	4.9448	26.436	9.0414	-3.3565	2.2343	-1.517	-0.91737	1632.3
16.76	1677	60	NaN	-1.2282	24.665	-0.78499	-175.65	10.738	-4.9348	13.89	-816.15	1058.3	-2.4081	815.46	1107.9	37.374	39.202	0	0	-2.6644	-2.6849	-27.961	-9.967	-0.65587	4.9247	26.406	8.9965	-3.3202	2.2399	-1.5549	-0.97043	1632.4
16.77	1678	60	NaN	-1.1996	24.632	-0.77899	-175.67	10.676	-4.9373	13.836	-816.27	1058.3	-2.3999	815.48	1107.9	37.456	33.651	0	0	-2.6384	-2.6592	-27.969	-9.9752	-0.62955	4.8969	26.372	8.9357	-3.268	2.2377	-1.5971	-1.0395	1632.6
16.78	1679	60	NaN	-1.1717	24.569	-0.77817	-175.68	10.566	-4.9413	13.751	-816.5	1058.3	-2.44	815.56	1107.9	34.947	34.059	0	0	-2.3181	-2.3418	-27.98	-9.9861	-0.60326	4.8927	26.308	8.8267	-2.9214	2.5509	-1.6724	-1.1594	1632.9
16.79	1680	60	NaN	-1.1535	24.533	-0.79014	-175.65	10.461	-4.9721	13.718	-816.66	1058.3	-2.5602	815.66	1107.9	35.92	33.943	0	0	-1.9781	-2.0049	-27.991	-9.9972	-0.58216	4.9188	26.272	8.7225	-2.5603	2.9139	-1.7194	-1.2747	1633.2
16.8	1681	60	NaN	-1.1382	24.515	-0.80035	-175.64	10.348	-5.0019	13.679	-816.78	1058.4	-2.6667	815.8	1107.9	35.471	33.196	0	0	-1.6381	-1.668	-28.002	-10.008	-0.56458	4.9366	26.252	8.6116	-2.2027	3.2687	-1.7508	-1.3967	1633.4
16.81	1682	60	NaN	-1.1313	24.497	-0.80162	-175.62	10.267	-5.0502	13.609	-816.92	1058.4	-2.8305	815.9	1107.9	35.141	33.327	0	0	-1.4398	-1.4715	-28.013	-10.019	-0.5545	4.9589	26.233	8.5317	-1.9943	3.4874	-1.7806	-1.4874	1633.7
16.82	1683	60	NaN	-1.135	24.479	-0.78655	-175.6	10.217	-5.0912	13.484	-817.09	1058.4	-2.9742	815.97	1107.9	36.827	32.212	0	0	-1.414	-1.4459	-28.024	-10.03	-0.55757	4.9806	26.214	8.482	-1.9716	3.5347	-1.8101	-1.5477	1633.9
16.83	1684	60	NaN	-1.1457	24.476	-0.75321	-175.59	10.164	-5.074	13.293	-817.23	1058.4	-2.937	816.08	1107.8	35.668	33.845	0	0	-1.518	-1.549	-28.026	-10.032	-0.57634	4.9838	26.207	8.4319	-2.0944	3.4348	-1.8189	-1.6003	1634.1
16.84	1685	60	NaN	-1.1511	24.507	-0.75506	-175.56	10.205	-5.1414	13.202	-817.34	1058.5	-3.1917	816.08	1107.9	34.291	32.203	0	0	-1.4063	-1.4383	-28.032	-10.038	-0.57609	5.0174	26.24	8.4721	-1.9824	3.5791	-1.792	-1.5659	1634.3
16.85	1686	60	NaN	-1.1538	24.513	-0.78068	-175.57	10.241	-5.0827	13.224	-817.46	1058.5	-3.0414	816.06	1107.9	32.239	33.76	0	0	-0.87185	-0.90871	-28.045	-10.051	-0.58326	5.0035	26.247	8.507	-1.4551	4.0948	-1.7978	-1.5442	1634.4
16.86	1687	60	NaN	-1.1565	24.53	-0.80409	-175.58	10.308	-5.0221	13.24	-817.57	1058.5	-2.9031	816.02	1108	36.382	32.236	0	0	-0.69346	-0.73195	-28.05	-10.056	-0.59029	4.9896	26.266	8.5721	-1.2837	4.2577	-1.7841	-1.4844	1634.4
16.87	1688	60	NaN	-1.162	24.548	-0.82573	-175.56	10.402	-4.9967	13.239	-817.69	1058.5	-2.9071	815.96	1108.1	36.376	32.037	0	0	-0.62324	-0.66238	-28.054	-10.06	-0.59571	5.0028	26.288	8.6629	-1.2189	4.3404	-1.7664	-1.397	1634.5
16.88	1689	60	NaN	-1.171	24.565	-0.84811	-175.53	10.502	-4.9881	13.239	-817.83	1058.4	-2.9894	815.93	1108.1	37.031	32.943	0	0	-0.60844	-0.64771	-28.058	-10.064	-0.60189	5.0343	26.307	8.7598	-1.2103	4.3865	-1.7507	-1.304	1634.6
16.89	1690	60	NaN	-1.1807	24.611	-0.86494	-175.55	10.58	-4.9189	13.254	-817.96	1058.4	-2.871	816	1108.1	36.625	34.618	0	0	-0.56327	-0.60296	-28.062	-10.068	-0.6153	5.0203	26.353	8.8377	-1.1786	4.4174	-1.7098	-1.2308	1634.8
16.9	1691	60	NaN	-1.1892	24.649	-0.8615	-175.52	10.692	-4.9757	13.231	-817.99	1058.4	-3.1468	815.96	1108.2	34.373	32.241	0	0	-0.4523	-0.493	-28.069	-10.075	-0.61488	5.0582	26.395	8.9455	-1.0672	4.5652	-1.6739	-1.1294	1634.8
16.91	1692	60	NaN	-1.1966	24.673	-0.84576	-175.51	10.759	-4.9887	13.162	-818.06	1058.4	-3.2694	816.02	1108.3	36.681	33.535	0	0	-0.32426	-0.36613	-28.071	-10.077	-0.62051	5.0675	26.42	9.0112	-0.94478	4.7014	-1.6511	-1.0662	1634.9
16.92	1693	60	NaN	-1.1997	24.682	-0.82478	-175.51	10.826	-4.9941	13.08	-818.14	1058.4	-3.369	816.07	1108.4	36.878	33.01	0	0	-0.20985	-0.25276	-28.073	-10.079	-0.62305	5.0657	26.431	9.0764	-0.83289	4.813	-1.6418	-1.0026	1635.1
16.93	1694	60	NaN	-1.1946	24.668	-0.80988	-175.52	10.908	-4.9774	13.005	-818.23	1058.4	-3.4174	816.09	1108.4	35.466	32.753	0	0	-0.16196	-0.20531	-28.075	-10.081	-0.61886	5.0557	26.421	9.1549	-0.78081	4.8504	-1.6545	-0.92658	1635.2
16.94	1695	60	NaN	-1.181	24.626	-0.8119	-175.54	10.991	-4.9182	12.948	-818.33	1058.4	-3.3474	816.11	1108.5	35.189	35.454	0	0	0.2244	0.17753	-28.079	-10.085	-0.60976	5.0332	26.383	9.2336	-0.38536	5.2107	-1.6959	-0.85171	1635.3
16.95	1696	60	NaN	-1.1749	24.573	-0.8332	-175.57	11.018	-4.9018	12.926	-818.41	1058.3	-3.3275	816.15	1108.6	36.673	32.972	0	0	0.74013	0.68854	-28.084	-10.09	-0.60521	5.0031	26.333	9.2571	0.13491	5.6916	-1.7508	-0.83283	1635.4
16.96	1697	60	NaN	-1.1634	24.517	-0.8608	-175.58	11.003	-4.8673	12.918	-818.49	1058.3	-3.2551	816.21	1108.6	36.087	32.949	0	0	0.96353	0.90991	-28.088	-10.094	-0.59659	4.9847	26.279	9.2406	0.36694	5.8946	-1.8091	-0.85389	1635.6
16.97	1698	60	NaN	-1.1452	24.473	-0.89511	-175.58	10.97	-4.8793	12.944	-818.55	1058.2	-3.3335	816.28	1108.6	36.463	34.387	0	0	1.1869	1.1313	-28.093	-10.099	-0.57471	4.9935	26.239	9.2042	0.61221	6.1248	-1.8542	-0.89472	1635.7
16.98	1699	60	NaN	-1.1163	24.442	-0.93571	-175.56	10.853	-4.888	12.979	-818.58	1058.2	-3.4046	816.44	1108.6	37.876	33.799	0	0	1.4103	1.3526	-28.097	-10.103	-0.54222	5.0115	26.211	9.0848	0.86811	6.3641	-1.8867	-1.0187	1635.9
16.99	1700	60	NaN	-1.089	24.434	-0.96317	-175.55	10.652	-4.8592	12.958	-818.6	1058.1	-3.3501	816.68	1108.6	34.089	35.09	0	0	1.5433	1.4844	-28.099	-10.105	-0.51765	5.0196	26.202	8.884	1.0257	6.504	-1.8966	-1.2211	1636.1
17	1701	60	NaN	-1.0879	24.466	-0.9455	-175.55	10.45	-4.811	12.807	-818.6	1058	-3.2075	816.88	1108.4	36.938	35.031	0	0	1.6193	1.5596	-28.099	-10.105	-0.52687	5.011	26.23	8.6859	1.0924	6.5707	-1.8689	-1.4191	1636.3
17.01	1702	60	NaN	-1.0713	24.535	-0.9484	-175.51	10.325	-5.0122	12.761	-818.56	1058	-3.7792	816.94	1108.5	36.831	35.593	0	0	1.6377	1.578	-28.099	-10.105	-0.49188	5.0725	26.306	8.5546	1.1459	6.6505	-1.7935	-1.5504	1636.4
17.02	1703	60	NaN	-1.0373	24.632	-0.97032	-175.48	10.111	-4.9035	12.827	-818.5	1057.9	-3.434	817.05	1108.4	36.438	32.773	0	0	1.6681	1.6081	-28.099	-10.105	-0.46762	5.089	26.399	8.3433	1.2005	6.6971	-1.6996	-1.7616	1636.4
17.03	1704	60	NaN	-0.98773	24.799	-1.0114	-175.46	9.8674	-5.0176	12.98	-818.36	1057.9	-3.7497	817.18	1108.3	33.99	34.464	0	0	1.7088	1.6484	-28.099	-10.105	-0.40167	5.1279	26.565	8.1016	1.3071	6.7763	-1.534	-2.003	1636.4
17.04	1705	60	NaN	-0.93601	24.979	-1.0479	-175.43	9.6478	-5.2137	13.151	-818.21	1057.8	-4.3146	817.32	1108.2	35.944	34.559	0	0	1.7765	1.7154	-28.1	-10.106	-0.32416	5.1806	26.744	7.883	1.4523	6.896	-1.3558	-2.2227	1636.4
17.05	1706	60	NaN	-0.8954	25.127	-1.0649	-175.4	9.483	-5.2677	13.292	-818.09	1057.8	-4.4615	817.44	1108.1	34.85	31.647	0	0	1.8369	1.7753	-28.101	-10.107	-0.27349	5.2202	26.888	7.7213	1.5634	6.9955	-1.2123	-2.3853	1636.4
17.06	1707	60	NaN	-0.87005	25.299	-1.0865	-175.39	9.3563	-5.2764	13.436	-817.94	1057.8	-4.4503	817.55	1107.9	35.181	31.844	0	0	1.7554	1.6946	-28.1	-10.106	-0.24347	5.2358	27.055	7.6005	1.512	6.9304	-1.0451	-2.5058	1636.4
17.07	1708	60	NaN	-0.84141	25.464	-1.1032	-175.37	9.3408	-5.2797	13.591	-817.8	1057.8	-4.4544	817.49	1107.9	35.029	33.778	0	0	1.7262	1.6656	-28.099	-10.105	-0.20919	5.2588	27.218	7.5868	1.517	6.9244	-0.88078	-2.5179	1636.2
17.08	1709	60	NaN	-0.8151	25.646	-1.1142	-175.41	9.3932	-5.1082	13.742	-817.67	1057.8	-3.8867	817.28	1107.9	36.38	33.419	0	0	1.7483	1.6876	-28.096	-10.102	-0.19733	5.2044	27.4	7.6387	1.551	6.8919	-0.69606	-2.4635	1635.8
17.09	1710	60	NaN	-0.8014	25.775	-1.1216	-175.43	9.4917	-5.0734	13.85	-817.6	1057.8	-3.8176	817.06	1107.9	34.959	33.132	0	0	1.6686	1.6085	-28.094	-10.1	-0.18217	5.1905	27.532	7.7344	1.4864	6.799	-0.56253	-2.366	1635.5
17.1	1711	60	NaN	-0.79539	25.849	-1.1341	-175.42	9.5965	-5.1329	13.939	-817.58	1057.8	-4.0585	816.9	1108	36.651	33.675	0	0	1.5733	1.5141	-28.092	-10.098	-0.16454	5.2063	27.609	7.8361	1.4087	6.7204	-0.48284	-2.2617	1635.3
17.11	1712	60	NaN	-0.78577	25.906	-1.1561	-175.45	9.6745	-5.0761	14.05	-817.55	1057.8	-3.8163	816.81	1108	36.078	35.26	0	0	1.4622	1.404	-28.088	-10.094	-0.15947	5.173	27.667	7.9135	1.3027	6.577	-0.42114	-2.1802	1635.2
17.12	1713	60	NaN	-0.7842	25.926	-1.1489	-175.47	9.788	-5.191	14.06	-817.6	1057.8	-4.0063	816.73	1108.1	35.714	32.804	0	0	1.4459	1.3879	-28.084	-10.09	-0.15085	5.16	27.686	8.0274	1.295	6.5479	-0.39796	-2.063	1635.2
17.13	1714	60	NaN	-0.79626	25.927	-1.1568	-175.49	9.8258	-5.0956	14.084	-817.66	1057.8	-3.7179	816.82	1108.1	34.748	32.644	0	0	1.4459	1.3879	-28.081	-10.087	-0.17225	5.1373	27.689	8.0643	1.2736	6.5252	-0.39247	-2.023	1635.3
17.14	1715	60	NaN	-0.80503	25.908	-1.1641	-175.54	9.9169	-5.0103	14.106	-817.74	1057.8	-3.3833	816.87	1108.1	38.007	36.083	0	0	1.4425	1.3845	-28.077	-10.083	-0.19204	5.0775	27.671	8.1538	1.2505	6.4621	-0.40636	-1.9296	1635.5
17.15	1716	60	NaN	-0.80821	25.882	-1.1681	-175.56	10.068	-5.0459	14.116	-817.82	1057.8	-3.3968	816.8	1108.3	35.906	34.31	0	0	1.4099	1.3522	-28.072	-10.078	-0.19438	5.0548	27.65	8.2998	1.2156	6.4071	-0.42226	-1.7787	1635.5
17.16	1717	60	NaN	-0.80879	25.861	-1.1697	-175.55	10.233	-5.1339	14.115	-817.88	1057.8	-3.623	816.68	1108.5	49.985	33.852	0	0	1.3253	1.2684	-28.065	-10.071	-0.18706	5.0715	27.636	8.4579	1.1382	6.3399	-0.42955	-1.6134	1635.4
17.17	1718	60	NaN	-0.81307	25.848	-1.1712	-175.59	10.333	-5.0224	14.112	-817.93	1057.8	-3.3097	816.64	1108.5	48.535	34.138	0	0	1.2458	1.1896	-28.06	-10.066	-0.20242	5.0205	27.623	8.5579	1.0434	6.2101	-0.43677	-1.5081	1635.5
17.18	1719	60	NaN	-0.8196	25.842	-1.1845	-175.59	10.464	-5.0644	14.155	-817.97	1057.8	-3.4257	816.55	1108.6	53.35	32.793	0	0	1.1386	1.0834	-28.055	-10.061	-0.20336	5.0239	27.622	8.6843	0.93522	6.1073	-0.43327	-1.3765	1635.4
17.19	1720	60	NaN	-0.82126	25.844	-1.1712	-175.6	10.548	-5.0902	14.113	-818	1057.8	-3.4976	816.57	1108.7	54.171	35.898	0	0	0.95076	0.89725	-28.049	-10.055	-0.20399	5.0222	27.626	8.7657	0.74677	5.9194	-0.4229	-1.2893	1635.5
17.2	1721	60	NaN	-0.822	25.856	-1.17	-175.62	10.587	-5.0802	14.119	-818.05	1057.8	-3.4538	816.72	1108.7	54.393	34.147	0	0	0.83935	0.78686	-28.044	-10.05	-0.20612	4.9979	27.638	8.8046	0.63324	5.7847	-0.40592	-1.2457	1635.7
17.21	1722	60	NaN	-0.82007	25.872	-1.1844	-175.64	10.61	-5.0746	14.179	-818.11	1057.8	-3.4294	816.92	1108.6	55.264	32.705	0	0	0.75924	0.70748	-28.04	-10.046	-0.20305	4.9797	27.654	8.8273	0.55619	5.6872	-0.3858	-1.2187	1635.9
17.22	1723	60	NaN	-0.81491	25.888	-1.2033	-175.64	10.641	-5.1002	14.251	-818.16	1057.7	-3.5126	817.04	1108.7	58.228	35.899	0	0	0.60977	0.55938	-28.033	-10.039	-0.19253	4.9857	27.672	8.8572	0.41724	5.5451	-0.36141	-1.1821	1636.1
17.23	1724	60	NaN	-0.81544	25.918	-1.2171	-175.67	10.664	-5.0799	14.309	-818.22	1057.7	-3.4247	817.14	1108.7	58.516	36.317	0	0	0.44849	0.39957	-28.026	-10.032	-0.19417	4.9513	27.703	8.88	0.25432	5.3509	-0.32319	-1.1519	1636.3
17.24	1725	60	NaN	-0.80462	25.979	-1.222	-175.68	10.704	-5.0253	14.389	-818.3	1057.7	-3.2928	817.26	1108.7	58.58	37.254	0	0	0.31454	0.26684	-28.019	-10.025	-0.18524	4.9402	27.765	8.9177	0.1293	5.2071	-0.25388	-1.1073	1636.4
17.25	1726	60	NaN	-0.80558	26.049	-1.2108	-175.69	10.73	-4.9606	14.403	-818.34	1057.7	-3.1243	817.32	1108.7	58.828	34.67	0	0	0.16348	0.11716	-28.013	-10.019	-0.19162	4.9196	27.835	8.9443	-0.028144	5.0367	-0.17781	-1.0744	1636.5
17.26	1727	60	NaN	-0.80588	26.119	-1.2012	-175.69	10.74	-4.9362	14.43	-818.36	1057.7	-3.0779	817.38	1108.7	60.002	35.503	1	0	0.0084751	-0.036429	-28.007	-10.013	-0.19265	4.9188	27.904	8.9552	-0.18418	4.8824	-0.10292	-1.0577	1636.6
17.27	1728	60	NaN	-0.80608	26.192	-1.1831	-175.68	10.728	-4.9486	14.44	-818.41	1057.7	-3.1373	817.5	1108.7	60.833	36.331	1	0	-0.12071	-0.16443	-28.002	-10.008	-0.19049	4.9392	27.975	8.9444	-0.3112	4.7747	-0.026988	-1.0637	1636.8
17.28	1729	60	NaN	-0.81682	26.278	-1.1401	-175.66	10.687	-4.9555	14.373	-818.51	1057.8	-3.1583	817.68	1108.7	60.923	36.482	1	0	-0.27273	-0.31507	-27.997	-10.003	-0.20294	4.958	28.058	8.9068	-0.47567	4.643	0.060864	-1.0964	1637.1
17.29	1730	60	NaN	-0.83084	26.379	-1.1928	-175.65	10.632	-4.9666	14.622	-818.35	1057.8	-3.1735	817.86	1108.6	61.217	36.865	1	0	-0.44109	-0.48189	-27.992	-9.9983	-0.20771	4.9741	28.156	8.8547	-0.64881	4.4922	0.16419	-1.1436	1637.1
17.3	1731	60	NaN	-0.81498	26.408	-1.2152	-175.65	10.586	-4.9737	14.803	-818.41	1057.9	-3.1695	817.98	1108.6	61.219	38.189	1	0	-0.73883	-0.77691	-27.987	-9.9933	-0.18572	4.9751	28.183	8.8113	-0.92456	4.1982	0.19569	-1.1819	1637.3
17.31	1732	60	NaN	-0.80765	26.413	-1.2081	-175.66	10.55	-4.9733	14.859	-818.54	1057.9	-3.1373	818.1	1108.5	61.371	38.472	1	0	-1.1659	-1.2001	-27.983	-9.9888	-0.17765	4.9684	28.186	8.7771	-1.3435	3.7683	0.20281	-1.2117	1637.5
17.32	1733	60	NaN	-0.80092	26.416	-1.1819	-175.68	10.525	-4.9633	14.85	-818.68	1057.9	-3.0792	818.19	1108.5	61.474	36.104	1	0	-2.1563	-2.1815	-27.983	-9.9895	-0.17335	4.9456	28.187	8.7546	-2.3297	2.7641	0.20306	-1.2348	1637.7
17.33	1734	60	NaN	-0.78259	26.426	-1.1542	-175.72	10.525	-4.94	14.873	-818.8	1057.9	-3.0027	818.23	1108.5	61.372	37.81	1	0	-2.6463	-2.667	-27.982	-9.988	-0.15696	4.9089	28.195	8.7564	-2.8033	2.2419	0.2127	-1.2316	1637.9
17.34	1735	60	NaN	-0.7505	26.437	-1.1473	-175.75	10.575	-4.8975	15.024	-818.98	1058	-2.9206	818.18	1108.5	60.824	36.444	1	0	-2.7164	-2.7364	-27.979	-9.9846	-0.12254	4.8814	28.205	8.8071	-2.8389	2.145	0.22607	-1.1775	1638
17.35	1736	60	NaN	-0.73603	26.47	-1.1194	-175.76	10.624	-4.9232	15.046	-819.09	1058	-3.0474	818.15	1108.5	61.052	38.002	1	0	-2.8566	-2.8753	-27.973	-9.9794	-0.10288	4.8767	28.237	8.856	-2.9594	2.0014	0.26396	-1.1234	1638.1
17.36	1737	60	NaN	-0.70799	26.509	-1.1068	-175.79	10.659	-4.8888	15.129	-819.18	1058	-2.982	818.13	1108.5	61.137	38.316	1	0	-2.9438	-2.9618	-27.969	-9.9754	-0.074254	4.8442	28.276	8.8915	-3.0181	1.8824	0.30673	-1.0839	1638.2
17.37	1738	60	NaN	-0.66395	26.592	-1.0859	-175.84	10.703	-4.8218	15.231	-819.28	1058	-2.8209	818.09	1108.5	60.656	38.91	1	0	-2.9646	-2.9824	-27.967	-9.9729	-0.032295	4.7929	28.359	8.9361	-2.9969	1.8105	0.39188	-1.0368	1638.3
17.38	1739	60	NaN	-0.6208	26.698	-1.0516	-175.89	10.76	-4.7707	15.301	-819.38	1058	-2.7018	818.03	1108.5	60.176	37.987	1	0	-3.0376	-3.0547	-27.963	-9.9685	0.0091055	4.7416	28.464	8.9929	-3.0285	1.687	0.50193	-0.97555	1638.3
17.39	1740	60	NaN	-0.59429	26.788	-1.0097	-175.92	10.819	-4.769	15.313	-819.48	1058	-2.7198	817.92	1108.6	59.575	38.702	1	0	-3.1592	-3.1752	-27.956	-9.9623	0.036684	4.7107	28.556	9.051	-3.1226	1.5354	0.59989	-0.91135	1638.3
17.4	1741	60	NaN	-0.56422	26.875	-0.96986	-175.92	10.852	-4.7674	15.353	-819.6	1058	-2.7678	817.88	1108.6	59.476	38.696	1	0	-3.2886	-3.3034	-27.952	-9.9581	0.069807	4.7101	28.644	9.0827	-3.2188	1.4067	0.69153	-0.87542	1638.4
17.41	1742	60	NaN	-0.50785	27.021	-0.87784	-175.98	10.882	-4.7382	15.336	-819.79	1058.1	-2.6677	817.74	1108.6	59.018	38.239	1	0	-3.4058	-3.4195	-27.948	-9.9541	0.12204	4.6525	28.788	9.115	-3.2837	1.2329	0.83989	-0.83912	1638.4
17.42	1743	60	NaN	-0.45468	27.13	-0.82684	-176.01	10.89	-4.7399	15.397	-819.95	1058.1	-2.6545	817.66	1108.6	58.342	38.168	0	0	-3.5056	-3.5184	-27.944	-9.9504	0.17688	4.6264	28.896	9.1237	-3.3287	1.108	0.95174	-0.82667	1638.5
17.43	1744	60	NaN	-0.4012	27.227	-0.81254	-176.03	10.876	-4.7284	15.559	-820.09	1058.1	-2.5983	817.6	1108.6	56.865	34.058	0	0	-3.5378	-3.5504	-27.943	-9.949	0.23404	4.606	28.992	9.1108	-3.3038	1.0557	1.0493	-0.83823	1638.6
17.44	1745	60	NaN	-0.33003	27.346	-0.79556	-176.04	10.84	-4.6963	15.77	-820.26	1058.1	-2.4952	817.53	1108.5	52.508	35.552	0	0	-3.5827	-3.5948	-27.942	-9.9477	0.30894	4.5957	29.108	9.0782	-3.2737	1.001	1.1662	-0.86951	1638.7
17.45	1746	60	NaN	-0.22283	27.501	-0.73124	-176.01	10.789	-4.6859	15.952	-820.47	1058.1	-2.4957	817.45	1108.4	51.232	36.635	0	0	-3.6773	-3.6886	-27.94	-9.946	0.42245	4.6329	29.259	9.0312	-3.2548	0.94432	1.3194	-0.91477	1638.8
17.46	1747	60	NaN	-0.14622	27.616	-0.75101	-175.98	10.793	-4.7789	16.346	-820.6	1058.1	-2.7682	817.36	1108.4	53.107	35.502	0	0	-3.746	-3.7567	-27.939	-9.9453	0.52237	4.689	29.375	9.0333	-3.2236	0.93235	1.436	-0.91205	1638.8
17.47	1748	60	NaN	-0.093279	27.733	-0.75968	-175.98	10.752	-4.767	16.642	-820.71	1058.1	-2.6947	817.31	1108.3	54.006	37.065	0	0	-3.772	-3.7824	-27.941	-9.9465	0.58307	4.7001	29.488	8.9969	-3.1889	0.91774	1.5478	-0.94962	1638.9
17.48	1749	60	NaN	-0.044684	27.841	-0.7209	-175.96	10.742	-4.7662	16.769	-820.88	1058.2	-2.6688	817.21	1108.3	54.584	37.259	0	0	-3.7455	-3.7561	-27.942	-9.9479	0.63516	4.7196	29.593	8.9895	-3.1104	0.96342	1.6514	-0.95843	1639
17.49	1750	60	NaN	0.019692	27.961	-0.65516	-175.93	10.762	-4.7935	16.899	-821.14	1058.2	-2.7351	817.03	1108.3	54.235	36.132	0	0	-3.7201	-3.7309	-27.944	-9.9497	0.70638	4.7613	29.712	9.0115	-3.0137	1.0303	1.7683	-0.93829	1639.1
17.5	1751	60	NaN	0.10422	28.097	-0.60227	-175.88	10.792	-4.8254	17.175	-821.43	1058.2	-2.82	816.82	1108.3	53.96	36.476	0	0	-3.7238	-3.7346	-27.946	-9.9524	0.80347	4.8199	29.848	9.0415	-2.9203	1.0853	1.9014	-0.9109	1639.1
17.51	1752	60	NaN	0.18273	28.206	-0.60496	-175.84	10.804	-4.8138	17.535	-821.52	1058.2	-2.8082	816.71	1108.2	53.903	37.435	0	0	-3.6869	-3.698	-27.949	-9.9553	0.89417	4.8745	29.956	9.0541	-2.7927	1.1765	2.0067	-0.90112	1639.1
17.52	1753	60	NaN	0.23187	28.296	-0.56456	-175.82	10.803	-4.7992	17.731	-821.71	1058.2	-2.7241	816.61	1108.2	53.448	36.39	0	0	-3.6483	-3.6599	-27.952	-9.9581	0.94721	4.8994	30.044	9.0555	-2.7011	1.2395	2.0916	-0.90258	1639.2
17.53	1754	60	NaN	0.28893	28.384	-0.49251	-175.8	10.777	-4.786	17.848	-821.9	1058.3	-2.6231	816.54	1108.1	53.422	36.959	0	0	-3.6691	-3.6804	-27.954	-9.9603	1.0048	4.9114	30.127	9.0337	-2.6644	1.231	2.173	-0.92661	1639.3
17.54	1755	60	NaN	0.34351	28.441	-0.13935	-175.79	10.75	-4.7998	17.129	-822.45	1058.4	-2.581	816.45	1108.1	53.033	36.767	0	0	-3.693	-3.7041	-27.957	-9.9626	1.0325	4.8983	30.177	9.0141	-2.6605	1.1942	2.2202	-0.94845	1639.8
17.55	1756	60	NaN	0.37114	28.483	0.27364	-175.77	10.741	-4.8479	16.181	-823.09	1058.6	-2.6424	816.33	1108.1	53.347	35.432	0	0	-3.7262	-3.7371	-27.959	-9.9649	1.029	4.8842	30.212	9.0116	-2.6973	1.1471	2.2528	-0.9533	1640.3
17.56	1757	60	NaN	0.35653	28.541	0.38712	-175.76	10.746	-4.9071	16.042	-823.36	1058.6	-2.7583	816.22	1108.1	52.819	33.899	0	0	-3.7748	-3.7851	-27.961	-9.967	1.0135	4.8947	30.268	9.0192	-2.7613	1.1096	2.3068	-0.94786	1640.4
17.57	1758	60	NaN	0.35392	28.603	0.44497	-175.78	10.685	-4.8711	16.123	-823.59	1058.7	-2.5554	816.23	1108	52.791	35.342	0	0	-3.8211	-3.831	-27.963	-9.9692	1.0065	4.8703	30.323	8.9649	-2.8145	1.0393	2.36	-1.0042	1640.7
17.58	1759	60	NaN	0.33585	28.676	0.53022	-175.79	10.701	-4.8969	16.196	-823.93	1058.8	-2.5213	816.01	1108	52.267	33.893	0	0	-3.8136	-3.8236	-27.966	-9.9718	0.98977	4.867	30.396	8.981	-2.8238	1.0433	2.4299	-0.99075	1640.8
17.59	1760	60	NaN	0.29898	28.735	0.60536	-175.83	10.687	-4.9046	16.206	-824.24	1058.8	-2.4045	815.89	1108	52.566	34.173	0	0	-3.7929	-3.8031	-27.969	-9.9748	0.94909	4.8213	30.453	8.9683	-2.8438	1.0182	2.4841	-1.0065	1641
17.6	1761	60	NaN	0.27293	28.789	0.65149	-175.87	10.666	-4.9044	16.303	-824.48	1058.8	-2.2828	815.83	1108	51.834	34.872	0	0	-3.7656	-3.776	-27.972	-9.9781	0.92208	4.7803	30.506	8.9494	-2.8435	1.0043	2.5335	-1.0286	1641.2
17.61	1762	60	NaN	0.29739	28.866	0.65958	-175.89	10.656	-4.9045	16.586	-824.61	1058.8	-2.1993	815.76	1107.9	52.334	36.619	0	0	-3.7804	-3.7907	-27.973	-9.9793	0.95352	4.7692	30.581	8.9414	-2.8269	0.97851	2.6079	-1.0379	1641.2
17.62	1763	60	NaN	0.40154	28.999	0.63348	-175.9	10.648	-4.9007	17.037	-824.5	1058.9	-2.1159	815.7	1107.9	53.624	33.737	0	0	-3.8089	-3.819	-27.975	-9.9808	1.0706	4.7698	30.709	8.9369	-2.7383	0.95088	2.7346	-1.0439	1641
17.63	1764	60	NaN	0.40681	29.078	0.62632	-175.9	10.66	-4.9333	17.29	-824.62	1058.9	-2.1573	815.61	1107.9	53.231	33.821	0	0	-3.9416	-3.9505	-27.978	-9.9841	1.0861	4.7812	30.788	8.9506	-2.8556	0.83067	2.8098	-1.0335	1641.1
17.64	1765	60	NaN	0.43097	29.13	0.74277	-175.91	10.667	-4.9238	17.107	-824.87	1059	-2.068	815.51	1107.9	53.176	36.761	0	0	-3.9433	-3.9521	-27.981	-9.9869	1.1007	4.7622	30.836	8.9616	-2.8426	0.81006	2.8546	-1.0253	1641.2
17.65	1766	60	NaN	0.42774	29.2	0.80397	-175.9	10.695	-4.947	17.122	-825.15	1059.1	-2.0912	815.35	1107.9	52.747	33.102	0	0	-3.8466	-3.8563	-27.984	-9.9895	1.0987	4.767	30.904	8.9909	-2.7479	0.91074	2.9201	-0.99859	1641.3
17.66	1767	60	NaN	0.41573	29.271	0.80916	-175.9	10.723	-4.9663	17.31	-825.37	1059.1	-2.125	815.19	1107.9	51.968	33.716	0	0	-3.942	-3.9509	-27.984	-9.9895	1.0944	4.7832	30.974	9.0199	-2.8476	0.83226	2.9909	-0.96955	1641.4
17.67	1768	60	NaN	0.41639	29.323	0.80273	-175.89	10.731	-4.9542	17.491	-825.52	1059.1	-2.0882	815.09	1107.9	50.736	32.694	0	0	-3.9735	-3.982	-27.985	-9.9905	1.1001	4.7949	31.025	9.0287	-2.8734	0.81289	3.0409	-0.96178	1641.5
17.68	1769	60	NaN	0.40528	29.376	0.79055	-175.86	10.726	-4.9929	17.654	-825.66	1059.1	-2.2247	815.02	1107.9	47.38	34.662	0	0	-3.9288	-3.9378	-27.987	-9.9927	1.0994	4.8329	31.077	9.0255	-2.8294	0.89512	3.0902	-0.9672	1641.5
17.69	1770	60	NaN	0.41942	29.429	0.81882	-175.85	10.666	-4.9283	17.775	-825.9	1059.2	-2.0851	814.99	1107.8	46.648	38.639	0	0	-3.7893	-3.7996	-27.987	-9.9928	1.1129	4.8436	31.125	8.969	-2.6765	1.044	3.1382	-1.0237	1641.7
17.7	1771	60	NaN	0.42117	29.453	0.87664	-175.83	10.64	-4.9266	17.709	-826.11	1059.2	-2.1367	814.93	1107.7	44.371	38.189	0	0	-3.6414	-3.653	-27.987	-9.9926	1.114	4.8647	31.147	8.9462	-2.5274	1.2117	3.16	-1.0464	1641.9
17.71	1772	60	NaN	0.43901	29.47	0.90688	-175.81	10.622	-4.9389	17.742	-826.28	1059.3	-2.2272	814.86	1107.7	42.47	41.668	0	0	-3.5989	-3.6108	-27.988	-9.9944	1.1362	4.8901	31.162	8.9304	-2.4627	1.2793	3.1734	-1.0639	1642
17.72	1773	60	NaN	0.43379	29.452	0.99552	-175.79	10.595	-4.9458	17.591	-826.61	1059.3	-2.2983	814.79	1107.7	43.955	36.828	0	0	-3.5678	-3.5801	-27.989	-9.9952	1.128	4.907	31.139	8.9081	-2.4398	1.3268	3.1502	-1.0871	1642.2
17.73	1774	60	NaN	0.35913	29.366	1.243	-175.77	10.556	-4.9502	16.878	-827.31	1059.5	-2.356	814.75	1107.6	43.975	50.694	0	0	-3.5494	-3.5618	-27.989	-9.9947	1.0302	4.9051	31.045	8.8779	-2.5192	1.3433	3.0561	-1.1167	1642.9
17.74	1775	60	NaN	0.40451	29.356	1.2619	-175.76	10.508	-4.9199	16.99	-827.44	1059.5	-2.2661	814.73	1107.5	41.583	58.499	0	1	-3.508	-3.5208	-27.988	-9.9941	1.0763	4.9078	31.03	8.8339	-2.4317	1.387	3.042	-1.1603	1643
17.75	1776	60	NaN	0.45765	29.357	1.2611	-175.74	10.499	-4.953	17.178	-827.52	1059.5	-2.36	814.67	1107.5	38.524	60.635	0	1	-3.4674	-3.4806	-27.988	-9.9937	1.1393	4.9381	31.029	8.8266	-2.3281	1.4575	3.0416	-1.1672	1643
17.76	1777	60	NaN	0.50044	29.351	1.2903	-175.74	10.482	-4.9312	17.244	-827.63	1059.6	-2.2753	814.63	1107.5	42.295	62.018	0	1	-3.4343	-3.4478	-27.988	-9.9936	1.1814	4.9419	31.022	8.8116	-2.2529	1.4941	3.0345	-1.182	1643.1
17.77	1778	60	NaN	0.62417	29.42	1.1216	-175.74	10.471	-4.9193	18.101	-827.38	1059.5	-2.1789	814.57	1107.4	41.882	59.432	0	1	-3.3576	-3.3718	-27.987	-9.993	1.3318	4.9722	31.093	8.797	-2.0258	1.6004	3.1062	-1.196	1642.8
17.78	1779	60	NaN	0.80148	29.54	0.81346	-175.72	10.475	-4.948	19.505	-826.87	1059.3	-2.1719	814.49	1107.4	37.429	61.515	0	1	-3.2687	-3.2836	-27.986	-9.9922	1.5581	5.0358	31.22	8.7941	-1.7105	1.7522	3.234	-1.1981	1642.2
17.79	1780	60	NaN	0.83468	29.544	0.84143	-175.7	10.486	-4.9589	19.528	-826.94	1059.3	-2.1363	814.42	1107.5	47.039	57.875	0	1	-3.2239	-3.2393	-27.985	-9.9911	1.5909	5.0558	31.225	8.8052	-1.633	1.8165	3.2399	-1.1859	1642.2
17.8	1781	60	NaN	0.88485	29.565	0.86529	-175.7	10.494	-4.9639	19.634	-827	1059.3	-2.0111	814.36	1107.5	44.177	55.05	0	1	-3.1947	-3.2103	-27.984	-9.9898	1.6404	5.0601	31.245	8.814	-1.5543	1.8497	3.2609	-1.1758	1642.2
17.81	1782	60	NaN	0.90961	29.575	0.8765	-175.72	10.471	-4.9483	19.698	-827.06	1059.3	-1.8244	814.37	1107.4	37.667	58.855	0	1	-3.1835	-3.1993	-27.982	-9.9881	1.6608	5.0349	31.253	8.7938	-1.5227	1.8356	3.2706	-1.1943	1642.3
17.82	1783	60	NaN	0.92691	29.583	0.8949	-175.72	10.475	-4.9538	19.711	-827.1	1059.3	-1.751	814.34	1107.4	40.473	61.187	0	1	-3.1363	-3.1525	-27.978	-9.9838	1.676	5.0278	31.26	8.7979	-1.4603	1.8753	3.2823	-1.1859	1642.3
17.83	1784	60	NaN	0.9432	29.596	0.90549	-175.72	10.501	-4.9767	19.763	-827.12	1059.3	-1.7472	814.24	1107.4	47.439	62.636	0	1	-3.1608	-3.1768	-27.967	-9.973	1.694	5.0289	31.273	8.8237	-1.4668	1.8521	3.3059	-1.1493	1642.2
17.84	1785	60	NaN	0.93554	29.594	0.94072	-175.74	10.52	-4.9908	19.736	-827.22	1059.4	-1.6916	814.13	1107.4	49.222	62.615	0	1	-3.5156	-3.5283	-27.934	-9.9403	1.6835	5.0056	31.269	8.8441	-1.8321	1.4773	3.3346	-1.0963	1642.2
17.85	1786	60	NaN	0.80768	29.481	1.216	-175.78	10.495	-4.9601	18.785	-827.85	1059.6	-1.5042	814.12	1107.4	49.585	63.679	0	1	-3.5849	-3.597	-27.921	-9.9272	1.5156	4.93	31.148	8.8283	-2.0692	1.3331	3.2263	-1.0989	1642.8
17.86	1787	60	NaN	0.77602	29.458	1.3151	-175.76	10.528	-5.0164	18.46	-827.98	1059.6	-1.6526	813.99	1107.4	51.174	65.389	0	1	-3.5021	-3.5149	-27.919	-9.9246	1.4778	4.9372	31.125	8.8611	-2.0243	1.4222	3.206	-1.0634	1642.8
17.87	1788	60	NaN	0.75261	29.425	1.3884	-175.77	10.54	-5.0422	18.237	-828.1	1059.7	-1.6808	813.9	1107.5	51.026	65.546	0	1	-3.4759	-3.489	-27.914	-9.9203	1.4476	4.9232	31.092	8.8735	-2.0283	1.4342	3.1779	-1.0468	1642.8
17.88	1789	60	NaN	0.82074	29.44	1.2788	-175.78	10.505	-5.0303	18.722	-827.84	1059.6	-1.5877	813.9	1107.4	49.91	64.318	0	1	-3.4612	-3.4745	-27.907	-9.9129	1.5295	4.9299	31.11	8.8356	-1.9317	1.4555	3.2029	-1.0773	1642.6
17.89	1790	60	NaN	0.88929	29.445	1.1684	-175.78	10.46	-5.021	19.227	-827.59	1059.5	-1.4993	813.91	1107.4	44.401	63.778	0	1	-3.3909	-3.4048	-27.887	-9.8926	1.6127	4.9437	31.116	8.789	-1.7782	1.5389	3.2294	-1.1037	1642.3
17.9	1791	60	NaN	0.77759	29.322	1.4107	-175.78	10.474	-5.066	18.406	-828.12	1059.6	-1.5597	813.83	1107.4	49.882	63.5	0	1	-3.3503	-3.3646	-27.869	-9.8751	1.4743	4.9128	30.988	8.8074	-1.8761	1.5483	3.1188	-1.0677	1642.8
17.91	1792	60	NaN	0.76793	29.277	1.4479	-175.79	10.445	-5.0622	18.318	-828.15	1059.6	-1.4766	813.83	1107.4	46.9	62.262	0	1	-3.3302	-3.3446	-27.853	-9.8592	1.4586	4.9044	30.942	8.7802	-1.8715	1.5598	3.089	-1.079	1642.8
17.92	1793	60	NaN	0.7485	29.246	1.4551	-175.79	10.438	-5.051	18.29	-828.11	1059.6	-1.3776	813.82	1107.4	40.047	60.939	0	1	-3.3375	-3.3519	-27.835	-9.8413	1.4348	4.8917	30.911	8.7734	-1.9028	1.5398	3.0752	-1.0679	1642.7
17.93	1794	60	NaN	0.82136	29.27	1.2708	-175.81	10.436	-5.038	18.949	-827.64	1059.5	-1.2322	813.78	1107.3	42.907	59.749	0	1	-3.3335	-3.3479	-27.818	-9.8238	1.5258	4.8918	30.939	8.7662	-1.8077	1.5439	3.1216	-1.0576	1642.2
17.94	1795	60	NaN	0.87826	29.267	1.186	-175.83	10.443	-5.0341	19.203	-827.29	1059.4	-1.1136	813.72	1107.3	37.581	56.565	0	1	-3.3187	-3.3332	-27.801	-9.8065	1.5876	4.8812	30.939	8.771	-1.7311	1.548	3.1387	-1.0354	1641.8
17.95	1796	60	NaN	0.86704	29.198	1.277	-175.83	10.456	-5.051	18.773	-827.3	1059.5	-1.075	813.68	1107.4	38.24	51.703	0	1	-3.0838	-3.1004	-27.777	-9.7827	1.56	4.8605	30.869	8.7858	-1.5237	1.7601	3.0919	-0.99682	1641.8
17.96	1797	60	NaN	0.90399	29.142	1.1152	-175.83	10.448	-5.0978	19.299	-827.04	1059.4	-1.093	813.73	1107.3	36.397	50.802	0	1	-2.7119	-2.732	-27.749	-9.7546	1.616	4.8818	30.816	8.7743	-1.0959	2.1498	3.0672	-0.98032	1641.6
17.97	1798	60	NaN	0.88109	29.084	1.1065	-175.83	10.447	-5.089	19.255	-826.99	1059.4	-0.97285	813.77	1107.3	35.927	53.171	0	1	-3.1298	-3.1461	-27.739	-9.7447	1.5874	4.8803	30.758	8.7721	-1.5424	1.7342	3.0196	-0.97255	1641.6
[truncated: 61,141 more rows]
