# Supplementary material for: Speech, movement, and gaze behaviours during dyadic conversation in noise
Source: Sci Rep. 2019 Jul 18;9:10451. doi: 10.1038/s41598-019-46416-0 (PMC6639257; doi:10.1038/s41598-019-46416-0)
Supplement: Supplementary file 1 — All data [file 41598_2019_46416_MOESM1_ESM.zip › dyad14conv2.txt]

timestamps	sample	levels (dB)	level change	talker 1	talker 1	talker 1	talker 2	talker 2	talker 2	talker 1	talker 1	talker 1	talker 2	talker 2	talker 2	talker 1	talker 2	talker 1	talker 2	talker 1	talker 2	talker 1	talker 2	talker 1	talker 2	talker 1	talker 2	talker 1	talker 2	talker 1	talker 2	talker 1 and 2
timestamps	sample	levels (dB)	(dB)	yaw	pitch	roll	yaw	pitch	roll	x (mm)	y (mm)	z (mm)	x (mm)	y (mm)	z (mm)	rms (volts)	rms (volts)	talking	talking	eye phi (deg)	eye phi (deg)	eye theta (deg)	eye theta (deg)	yaw re t2	yaw re t1	pitch re t2	pitch re t1	gaze yaw re t2	gaze yaw re t1	gaze pitch re t2	gaze pitch re t1	distance
0	1	60	NaN	-2.8614	28.88	0.714	-179.35	15.55	-3.4325	17.705	-833.71	1054.5	-4.92	839.92	1105.2	27.601	24.005	0	0	12.188	8.7922	-28.1	-13.682	-2.0869	1.4288	30.613	13.817	10.101	10.221	2.5133	0.13509	1674.6
0.01	2	60	NaN	-2.8862	28.882	0.70342	-179.33	15.606	-3.4848	17.672	-833.76	1054.5	-5.0872	839.86	1105.2	28.974	24.005	0	0	12.107	8.7118	-28.098	-13.681	-2.1071	1.4443	30.618	13.87	9.9998	10.156	2.5198	0.18888	1674.5
0.02	3	60	NaN	-2.9091	28.878	0.70941	-179.35	15.607	-3.4539	17.585	-833.8	1054.5	-4.9672	839.89	1105.2	23.649	24.005	0	0	12.062	8.667	-28.098	-13.68	-2.1371	1.4268	30.614	13.872	9.9246	10.094	2.5165	0.19152	1674.6
0.03	4	60	NaN	-2.9184	28.875	0.69087	-179.35	15.596	-3.4253	17.599	-833.79	1054.5	-4.8498	839.95	1105.2	23.649	24.005	0	0	12.076	8.681	-28.098	-13.68	-2.1499	1.4143	30.61	13.861	9.9259	10.095	2.5127	0.1806	1674.7
0.04	5	60	NaN	-2.9116	28.876	0.635	-179.35	15.598	-3.4464	17.759	-833.72	1054.5	-4.8964	839.98	1105.2	23.649	24.005	0	0	12.069	8.6739	-28.097	-13.679	-2.136	1.4257	30.612	13.862	9.9326	10.1	2.5152	0.18222	1674.6
0.05	6	60	NaN	-2.926	28.87	0.64874	-179.36	15.59	-3.4304	17.669	-833.72	1054.5	-4.8123	840.03	1105.2	23.649	24.005	0	0	12.055	8.6599	-28.096	-13.678	-2.1565	1.4071	30.605	13.855	9.8981	10.067	2.5094	0.17665	1674.7
0.06	7	60	NaN	-2.8816	28.883	0.53313	-179.34	15.621	-3.4932	18.073	-833.55	1054.4	-5.0179	839.99	1105.2	23.649	24.005	0	0	12.061	8.6662	-28.096	-13.679	-2.0911	1.4493	30.621	13.882	9.9698	10.116	2.525	0.20324	1674.5
0.07	8	60	NaN	-2.8465	28.886	0.45952	-179.35	15.628	-3.5001	18.326	-833.41	1054.4	-5.0139	839.97	1105.2	23.649	24.005	0	0	12.075	8.6806	-28.097	-13.68	-2.0474	1.4521	30.626	13.888	10.028	10.133	2.5288	0.2084	1674.3
0.08	9	60	NaN	-2.8343	28.875	0.45647	-179.38	15.613	-3.4559	18.318	-833.36	1054.4	-4.824	839.99	1105.2	23.649	24.005	0	0	12.093	8.698	-28.098	-13.68	-2.0419	1.4152	30.615	13.873	10.051	10.113	2.5171	0.19329	1674.3
0.09	10	60	NaN	-2.8279	28.861	0.46642	-179.38	15.621	-3.4756	18.258	-833.3	1054.4	-4.8891	839.99	1105.2	23.649	24.005	0	0	12.121	8.7255	-28.098	-13.68	-2.0354	1.4139	30.602	13.879	10.085	10.139	2.5044	0.19931	1674.2
0.1	11	60	NaN	-2.8173	28.857	0.47384	-179.38	15.606	-3.4539	18.238	-833.25	1054.4	-4.8611	840.01	1105.2	23.649	24.005	0	0	12.16	8.764	-28.098	-13.68	-2.0264	1.4142	30.597	13.866	10.133	10.178	2.4992	0.18546	1674.2
0.11	12	60	NaN	-2.8053	28.847	0.47638	-179.37	15.598	-3.4548	18.235	-833.2	1054.4	-4.8906	840.03	1105.2	23.649	24.005	0	0	12.205	8.8085	-28.098	-13.68	-2.0135	1.4222	30.587	13.857	10.191	10.231	2.4895	0.17689	1674.2
0.12	13	60	NaN	-2.7918	28.833	0.47816	-179.36	15.598	-3.4625	18.24	-833.16	1054.4	-4.9302	840.01	1105.2	23.649	24.005	0	0	12.252	8.8558	-28.098	-13.681	-1.9984	1.4318	30.575	13.856	10.254	10.288	2.4767	0.17523	1674.1
0.13	14	60	NaN	-2.7768	28.821	0.48319	-179.36	15.603	-3.4517	18.248	-833.11	1054.3	-4.9083	839.98	1105.2	23.649	24.005	0	0	12.306	8.9089	-28.1	-13.683	-1.9839	1.4351	30.564	13.86	10.322	10.344	2.4636	0.17794	1674
0.14	15	60	NaN	-2.7638	28.814	0.46484	-179.37	15.584	-3.4157	18.317	-833.02	1054.3	-4.7864	840.02	1105.2	23.649	24.005	0	0	12.354	8.9568	-28.101	-13.684	-1.9727	1.4223	30.557	13.842	10.382	10.379	2.4553	0.15816	1674
0.15	16	60	NaN	-2.7567	28.801	0.46896	-179.36	15.574	-3.4393	18.313	-832.97	1054.3	-4.8559	840.04	1105.2	23.649	24.005	0	0	12.382	8.9848	-28.102	-13.684	-1.9632	1.4353	30.543	13.832	10.419	10.42	2.4412	0.14768	1673.9
0.16	17	60	NaN	-2.7529	28.784	0.48392	-179.35	15.574	-3.4584	18.284	-832.92	1054.3	-4.901	840.03	1105.2	23.649	24.005	0	0	12.407	9.0087	-28.103	-13.685	-1.9589	1.4414	30.526	13.832	10.448	10.45	2.4231	0.147	1673.9
0.17	18	60	NaN	-2.7515	28.762	0.50148	-179.36	15.584	-3.4497	18.257	-832.85	1054.4	-4.8417	840	1105.2	23.649	24.005	0	0	12.428	9.0297	-28.103	-13.686	-1.9604	1.4296	30.504	13.842	10.467	10.459	2.4008	0.15592	1673.8
0.18	19	60	NaN	-2.7537	28.727	0.51318	-179.36	15.6	-3.4694	18.238	-832.82	1054.3	-4.8598	839.96	1105.2	23.649	24.005	0	0	12.415	9.0171	-28.092	-13.674	-1.9626	1.4327	30.47	13.857	10.452	10.45	2.3783	0.18277	1673.7
0.19	20	60	NaN	-2.7521	28.693	0.51925	-179.35	15.598	-3.4611	18.244	-832.78	1054.3	-4.8185	839.97	1105.2	23.649	24.005	0	0	12.397	8.9996	-28.082	-13.664	-1.9621	1.4415	30.436	13.855	10.435	10.441	2.3547	0.19096	1673.7
0.2	21	60	NaN	-2.7469	28.664	0.51709	-179.34	15.607	-3.4845	18.277	-832.74	1054.3	-4.8824	839.95	1105.3	23.649	24.005	0	0	12.373	8.9751	-28.077	-13.66	-1.9537	1.4568	30.409	13.863	10.419	10.432	2.3311	0.20302	1673.6
0.21	22	60	NaN	-2.7425	28.64	0.51123	-179.33	15.618	-3.5135	18.318	-832.71	1054.3	-4.9648	839.9	1105.3	23.649	24.005	0	0	12.374	8.9761	-28.077	-13.659	-1.945	1.4685	30.385	13.872	10.429	10.445	2.3086	0.21298	1673.6
0.22	23	60	NaN	-2.747	28.619	0.51175	-179.34	15.602	-3.4714	18.326	-832.68	1054.3	-4.8246	839.91	1105.2	23.649	24.005	0	0	12.385	8.9873	-28.077	-13.66	-1.954	1.4569	30.363	13.857	10.431	10.444	2.286	0.19699	1673.5
0.23	24	60	NaN	-2.7624	28.599	0.5171	-179.34	15.6	-3.4947	18.292	-832.66	1054.3	-4.8713	839.92	1105.2	23.649	24.005	0	0	12.408	9.01	-28.079	-13.662	-1.969	1.4551	30.344	13.856	10.439	10.465	2.2645	0.19394	1673.5
0.24	25	60	NaN	-2.7724	28.578	0.50948	-179.34	15.592	-3.4946	18.298	-832.63	1054.3	-4.8625	839.91	1105.2	23.649	24.005	0	0	12.435	9.0364	-28.082	-13.664	-1.9791	1.4529	30.323	13.848	10.455	10.489	2.2409	0.18359	1673.5
0.25	26	60	NaN	-2.773	28.564	0.49454	-179.34	15.584	-3.4817	18.338	-832.59	1054.3	-4.8228	839.91	1105.2	23.649	24.005	0	0	12.438	9.0399	-28.082	-13.665	-1.9796	1.4519	30.309	13.84	10.458	10.492	2.2265	0.17489	1673.4
0.26	27	60	NaN	-2.7634	28.564	0.48045	-179.34	15.582	-3.4701	18.392	-832.54	1054.3	-4.7871	839.92	1105.2	23.649	24.005	0	0	12.487	9.0888	-28.083	-13.666	-1.9693	1.4527	30.308	13.838	10.518	10.542	2.2252	0.17233	1673.4
0.27	28	60	NaN	-2.7669	28.55	0.49158	-179.35	15.577	-3.4614	18.331	-832.56	1054.3	-4.7674	839.91	1105.2	23.649	24.005	0	0	12.597	9.1973	-28.084	-13.667	-1.9757	1.4417	30.295	13.832	10.621	10.639	2.2101	0.16554	1673.4
0.28	29	60	NaN	-2.7625	28.55	0.48624	-179.36	15.56	-3.4497	18.348	-832.56	1054.3	-4.7276	839.96	1105.2	23.649	24.005	0	0	12.643	9.2434	-28.087	-13.669	-1.9721	1.4338	30.294	13.817	10.671	10.677	2.207	0.14722	1673.5
0.29	30	60	NaN	-2.7647	28.549	0.47993	-179.37	15.56	-3.4532	18.354	-832.58	1054.3	-4.7269	839.96	1105.2	23.649	24.005	0	0	12.666	9.2656	-28.089	-13.672	-1.974	1.4248	30.293	13.816	10.692	10.69	2.2031	0.14384	1673.5
0.3	31	60	NaN	-2.7736	28.542	0.47819	-179.37	15.573	-3.4674	18.328	-832.61	1054.3	-4.7599	839.92	1105.2	23.649	24.005	0	0	12.649	9.2488	-28.091	-13.673	-1.9827	1.4165	30.287	13.828	10.666	10.665	2.1967	0.15506	1673.5
0.31	32	60	NaN	-2.7689	28.545	0.47778	-179.37	15.555	-3.4504	18.327	-832.62	1054.3	-4.7174	839.96	1105.2	23.649	24.005	0	0	12.632	9.2319	-28.092	-13.674	-1.9796	1.4216	30.289	13.811	10.652	10.654	2.1971	0.13638	1673.5
0.32	33	60	NaN	-2.7676	28.549	0.47399	-179.37	15.548	-3.4662	18.334	-832.62	1054.3	-4.764	839.98	1105.2	23.649	24.005	0	0	12.614	9.2145	-28.093	-13.676	-1.9765	1.4194	30.293	13.805	10.638	10.634	2.1998	0.129	1673.5
0.33	34	60	NaN	-2.7686	28.547	0.46837	-179.37	15.548	-3.481	18.35	-832.67	1054.3	-4.8142	839.97	1105.2	23.649	24.005	0	0	12.61	9.2102	-28.094	-13.676	-1.9751	1.4189	30.291	13.805	10.635	10.629	2.1967	0.12841	1673.6
0.34	35	60	NaN	-2.788	28.539	0.50466	-179.38	15.543	-3.4677	18.209	-832.78	1054.3	-4.7763	839.96	1105.2	23.649	24.005	0	0	12.617	9.2172	-28.095	-13.677	-2.0007	1.4068	30.282	13.801	10.616	10.624	2.1872	0.12391	1673.7
0.35	36	60	NaN	-2.8499	28.53	0.64666	-179.4	15.516	-3.3946	17.663	-832.98	1054.3	-4.5359	840.01	1105.1	23.649	24.005	0	0	12.534	9.135	-28.097	-13.68	-2.0897	1.3614	30.268	13.778	10.444	10.496	2.1707	0.098524	1673.9
0.36	37	60	NaN	-2.8533	28.529	0.63655	-179.37	15.565	-3.4902	17.687	-833.04	1054.3	-4.8676	839.92	1105.2	23.649	24.005	0	0	12.441	9.043	-28.1	-13.682	-2.0809	1.4059	30.27	13.824	10.36	10.449	2.1709	0.14173	1673.9
0.37	38	60	NaN	-2.8165	28.553	0.54026	-179.37	15.565	-3.486	18.052	-832.94	1054.3	-4.8604	839.93	1105.2	23.649	24.005	0	0	12.345	8.948	-28.101	-13.683	-2.0319	1.417	30.296	13.822	10.313	10.365	2.195	0.13919	1673.8
0.38	39	60	NaN	-2.7892	28.572	0.46416	-179.38	15.549	-3.4555	18.34	-832.86	1054.3	-4.7667	839.96	1105.2	23.649	24.005	0	0	12.268	8.8718	-28.102	-13.685	-1.9978	1.4151	30.314	13.807	10.271	10.287	2.212	0.12231	1673.8
0.39	40	60	NaN	-2.8006	28.569	0.47348	-179.37	15.548	-3.4529	18.298	-832.93	1054.3	-4.7715	839.96	1105.2	23.649	24.005	0	0	12.201	8.8046	-28.105	-13.687	-2.0105	1.4167	30.311	13.805	10.19	10.221	2.2067	0.1183	1673.8
0.4	41	60	NaN	-2.7992	28.587	0.4729	-179.37	15.565	-3.455	18.321	-832.94	1054.3	-4.7942	839.91	1105.2	23.649	24.005	0	0	12.199	8.8035	-28.106	-13.689	-2.0075	1.4227	30.33	13.823	10.192	10.226	2.2235	0.13393	1673.8
0.41	42	60	NaN	-2.8525	28.585	0.5992	-179.38	15.568	-3.4689	17.841	-833.12	1054.4	-4.8535	839.91	1105.2	23.649	24.005	0	0	12.223	8.8272	-28.107	-13.69	-2.0753	1.4008	30.325	13.828	10.148	10.228	2.2174	0.1388	1673.9
0.42	43	60	NaN	-2.8768	28.582	0.66679	-179.38	15.563	-3.4686	17.585	-833.23	1054.4	-4.8776	839.91	1105.2	23.649	24.005	0	0	11.782	8.3902	-28.094	-13.677	-2.1076	1.3894	30.319	13.825	9.6747	9.7796	2.2251	0.14848	1674.1
0.43	44	60	NaN	-2.8505	28.587	0.62199	-179.38	15.554	-3.4585	17.759	-833.2	1054.4	-4.8711	839.91	1105.2	24.25	24.005	0	0	11.511	8.1214	-28.088	-13.67	-2.0756	1.3973	30.325	13.816	9.4355	9.5188	2.2371	0.14601	1674
0.44	45	60	NaN	-2.7873	28.609	0.47988	-179.38	15.546	-3.4722	18.292	-833.04	1054.4	-4.9077	839.95	1105.2	23.649	24.005	0	0	11.493	8.104	-28.09	-13.673	-1.9929	1.4156	30.349	13.807	9.5006	9.5196	2.2586	0.13422	1673.9
0.45	46	60	NaN	-2.8389	28.597	0.60653	-179.38	15.541	-3.4629	17.806	-833.2	1054.4	-4.881	839.94	1105.2	24.79	24.047	0	0	11.457	8.0675	-28.092	-13.674	-2.0621	1.3979	30.335	13.804	9.3946	9.4654	2.2431	0.12957	1674.1
0.46	47	60	NaN	-2.8627	28.589	0.66466	-179.39	15.527	-3.4297	17.577	-833.29	1054.4	-4.7681	839.97	1105.1	25.857	24.26	0	0	11.416	8.0277	-28.093	-13.675	-2.0976	1.379	30.325	13.791	9.3189	9.4067	2.2318	0.1159	1674.2
0.47	48	60	NaN	-2.8387	28.597	0.61104	-179.39	15.525	-3.4089	17.773	-833.23	1054.4	-4.6929	839.97	1105.1	29.187	25.106	0	0	11.388	7.9997	-28.094	-13.677	-2.0694	1.3794	30.333	13.789	9.3188	9.3791	2.239	0.11225	1674.1
0.48	49	60	NaN	-2.7678	28.629	0.45173	-179.38	15.561	-3.4472	18.374	-833.01	1054.4	-4.8171	839.87	1105.2	28.098	25.767	0	0	11.364	7.9761	-28.095	-13.678	-1.9735	1.4183	30.369	13.821	9.3909	9.3944	2.2739	0.14257	1673.8
0.49	50	60	NaN	-2.833	28.616	0.61125	-179.31	15.611	-3.6716	17.77	-833.21	1054.4	-5.5497	839.79	1105.3	29.753	28.65	0	0	11.372	7.9831	-28.097	-13.679	-2.0344	1.4898	30.356	13.87	9.3371	9.4729	2.2595	0.19048	1673.9
0.5	51	60	NaN	-2.8494	28.612	0.64907	-179.34	15.597	-3.5833	17.625	-833.25	1054.4	-5.2284	839.81	1105.2	31.284	28.233	0	0	11.37	7.9813	-28.098	-13.681	-2.0668	1.4448	30.352	13.857	9.3029	9.426	2.2536	0.17697	1674
0.51	52	60	NaN	-2.8495	28.613	0.64819	-179.37	15.578	-3.4745	17.628	-833.25	1054.4	-4.8441	839.84	1105.2	33.989	30.62	0	0	11.359	7.9708	-28.099	-13.681	-2.08	1.398	30.352	13.839	9.2791	9.3688	2.2534	0.15801	1674
0.52	53	60	NaN	-2.8434	28.619	0.63616	-179.36	15.586	-3.5166	17.676	-833.22	1054.4	-4.9734	839.82	1105.2	33.603	31.011	0	0	11.274	7.8865	-28.102	-13.684	-2.0678	1.4165	30.359	13.847	9.2062	9.3029	2.2569	0.16249	1674
0.53	54	60	NaN	-2.7821	28.637	0.49999	-179.31	15.614	-3.723	18.199	-833.03	1054.4	-5.6358	839.78	1105.3	35.297	31.847	0	0	11.207	7.8199	-28.104	-13.687	-1.9657	1.5029	30.38	13.871	9.2411	9.3228	2.2762	0.18399	1673.8
0.54	55	60	NaN	-2.7813	28.639	0.48794	-179.31	15.609	-3.7368	18.241	-833	1054.3	-5.6781	839.79	1105.3	35.131	32.001	0	0	11.221	7.8338	-28.105	-13.688	-1.9621	1.5062	30.382	13.865	9.2587	9.34	2.2767	0.17767	1673.7
0.55	56	60	NaN	-2.7912	28.633	0.50315	-179.32	15.613	-3.7393	18.175	-833	1054.3	-5.6928	839.78	1105.3	34.953	33.042	0	0	11.146	7.7601	-28.106	-13.688	-1.9737	1.5006	30.377	13.869	9.1727	9.2607	2.2708	0.18112	1673.7
0.56	57	60	NaN	-2.7964	28.624	0.51333	-179.33	15.609	-3.7021	18.128	-833	1054.4	-5.5781	839.79	1105.3	36.083	32.425	0	0	11.019	7.6334	-28.106	-13.688	-1.9845	1.4786	30.367	13.866	9.0341	9.112	2.2616	0.17803	1673.7
0.57	58	60	NaN	-2.7903	28.617	0.49901	-179.4	15.543	-3.4786	18.175	-832.96	1054.4	-4.835	839.92	1105.1	35.165	31.408	0	0	10.958	7.5731	-28.106	-13.688	-2.0023	1.3888	30.355	13.804	8.9555	8.9619	2.2496	0.11581	1673.8
0.58	59	60	NaN	-2.7801	28.611	0.48526	-179.4	15.57	-3.4754	18.222	-832.93	1054.4	-4.841	839.86	1105.2	35.983	31.981	0	0	10.94	7.5557	-28.106	-13.689	-1.9902	1.3912	30.351	13.83	8.9499	8.9468	2.2448	0.14132	1673.7
0.59	60	60	NaN	-2.7808	28.599	0.48758	-179.4	15.579	-3.4895	18.191	-832.93	1054.4	-4.8946	839.85	1105.2	37.406	32.439	0	0	10.832	7.4486	-28.107	-13.69	-1.9901	1.3902	30.34	13.838	8.842	8.8388	2.2321	0.14832	1673.7
0.6	61	60	NaN	-2.804	28.584	0.53732	-179.41	15.569	-3.4834	17.972	-832.99	1054.4	-4.8772	839.88	1105.2	34.599	32.481	0	0	10.766	7.3833	-28.108	-13.69	-2.0215	1.3737	30.323	13.83	8.7447	8.757	2.2151	0.13975	1673.8
0.61	62	60	NaN	-2.854	28.571	0.64801	-179.42	15.551	-3.4398	17.524	-833.1	1054.5	-4.7363	839.93	1105.2	33.184	33.642	0	0	10.777	7.3937	-28.108	-13.69	-2.0917	1.3398	30.306	13.816	8.685	8.7335	2.1986	0.12597	1673.9
0.62	63	60	NaN	-2.8511	28.573	0.61481	-179.42	15.557	-3.4602	17.6	-833.06	1054.5	-4.7852	839.95	1105.2	35.098	32.378	0	0	10.754	7.3708	-28.108	-13.691	-2.0845	1.3463	30.308	13.821	8.6691	8.7171	2.2003	0.1308	1673.9
0.63	64	60	NaN	-2.8446	28.572	0.6064	-179.42	15.561	-3.4673	17.629	-833.05	1054.5	-4.8116	839.94	1105.2	34.763	33.045	0	0	10.719	7.3364	-28.108	-13.691	-2.0761	1.3518	30.308	13.826	8.6428	8.6882	2.1994	0.1348	1673.9
0.64	65	60	NaN	-2.8313	28.587	0.59742	-179.42	15.566	-3.4538	17.678	-833	1054.5	-4.7735	839.94	1105.2	35.62	33.968	0	0	10.688	7.3055	-28.106	-13.689	-2.0624	1.3492	30.322	13.831	8.6253	8.6547	2.2158	0.14224	1673.9
0.65	66	60	NaN	-2.8157	28.616	0.59305	-179.42	15.575	-3.4383	17.726	-832.92	1054.5	-4.7243	839.94	1105.2	35.575	30.298	0	0	10.651	7.2689	-28.104	-13.686	-2.0468	1.3446	30.351	13.841	8.604	8.6135	2.2473	0.15454	1673.8
0.66	67	60	NaN	-2.8199	28.633	0.65708	-179.4	15.604	-3.5051	17.56	-832.92	1054.5	-4.941	839.9	1105.2	37.069	33.449	0	0	10.556	7.1746	-28.101	-13.684	-2.0493	1.373	30.369	13.868	8.5062	8.5476	2.2674	0.18471	1673.7
0.67	68	60	NaN	-2.7733	28.659	0.61017	-179.4	15.607	-3.4964	17.839	-832.8	1054.6	-4.8997	839.92	1105.2	38.085	32.596	0	0	10.47	7.09	-28.1	-13.683	-1.9945	1.3778	30.394	13.872	8.4757	8.4678	2.2936	0.18964	1673.6
0.68	69	60	NaN	-2.7455	28.672	0.5947	-179.4	15.612	-3.489	17.969	-832.74	1054.6	-4.8715	839.94	1105.2	51.338	35.324	0	0	10.396	7.0165	-28.1	-13.683	-1.9632	1.3815	30.407	13.878	8.4328	8.398	2.3062	0.19514	1673.6
0.69	70	60	NaN	-2.7421	28.67	0.63846	-179.4	15.614	-3.4857	17.858	-832.76	1054.6	-4.8599	839.95	1105.2	57.425	35.553	0	0	10.56	7.1788	-28.111	-13.694	-1.964	1.3781	30.404	13.881	8.5958	8.5569	2.2928	0.18706	1673.6
0.7	71	60	NaN	-2.7517	28.657	0.74493	-179.41	15.596	-3.47	17.535	-832.87	1054.6	-4.7961	839.99	1105.2	60.314	33.625	1	0	10.7	7.3176	-28.121	-13.704	-1.9869	1.3523	30.387	13.866	8.7129	8.6699	2.2662	0.162	1673.8
0.71	72	60	NaN	-2.7135	28.63	0.73922	-179.43	15.593	-3.4535	17.601	-832.91	1054.6	-4.718	840.01	1105.2	62.116	36.53	1	0	10.598	7.2165	-28.12	-13.702	-1.9492	1.3392	30.36	13.863	8.6487	8.5557	2.2403	0.16085	1673.8
0.72	73	60	NaN	-2.6835	28.603	0.72682	-179.43	15.598	-3.4444	17.675	-832.94	1054.6	-4.6885	840.01	1105.2	59.124	36.981	1	0	10.573	7.1918	-28.119	-13.701	-1.9176	1.3393	30.333	13.868	8.6553	8.5311	2.2138	0.16639	1673.9
0.73	74	60	NaN	-2.6529	28.568	0.71201	-179.43	15.603	-3.4363	17.747	-832.98	1054.6	-4.6706	840.01	1105.2	55.958	36.657	1	0	10.601	7.2198	-28.118	-13.701	-1.8852	1.3426	30.299	13.872	8.716	8.5624	2.181	0.1714	1673.9
0.74	75	60	NaN	-2.6101	28.525	0.69364	-179.43	15.603	-3.4268	17.832	-833.04	1054.6	-4.6427	840.02	1105.2	54.998	35.426	0	0	10.543	7.1625	-28.116	-13.698	-1.8404	1.3424	30.257	13.871	8.7029	8.5049	2.1413	0.17252	1674
0.75	76	60	NaN	-2.5177	28.495	0.64394	-179.43	15.606	-3.4384	18.061	-833.09	1054.5	-4.6773	840.02	1105.2	55.069	35.326	0	0	10.42	7.04	-28.113	-13.695	-1.7391	1.349	30.229	13.872	8.6806	8.389	2.1159	0.17699	1674
0.76	77	60	NaN	-2.4638	28.479	0.64969	-179.43	15.603	-3.4435	18.109	-833.15	1054.5	-4.6834	840.03	1105.2	55.068	36.612	0	0	10.413	7.0334	-28.111	-13.694	-1.6833	1.3499	30.213	13.868	8.7297	8.3833	2.1021	0.17458	1674.1
0.77	78	60	NaN	-2.4266	28.477	0.68355	-179.43	15.608	-3.4695	18.061	-833.22	1054.5	-4.7606	840.02	1105.2	55.218	35.014	0	0	10.395	7.0153	-28.109	-13.692	-1.6452	1.3552	30.211	13.873	8.7496	8.3705	2.1022	0.1816	1674.2
0.78	79	60	NaN	-2.4008	28.482	0.72769	-179.42	15.622	-3.5081	17.968	-833.3	1054.6	-4.8848	839.99	1105.2	56.583	36.987	0	0	10.338	6.9595	-28.107	-13.689	-1.6183	1.3624	30.216	13.888	8.7202	8.3219	2.1099	0.19855	1674.2
0.79	80	60	NaN	-2.3921	28.475	0.7574	-179.43	15.632	-3.5083	17.897	-833.37	1054.6	-4.8893	839.97	1105.2	52.91	36.323	0	0	10.287	6.9084	-28.105	-13.688	-1.6119	1.3547	30.21	13.897	8.675	8.2631	2.1047	0.20974	1674.3
0.8	81	60	NaN	-2.3508	28.472	0.75502	-179.43	15.613	-3.4851	18.005	-833.4	1054.5	-4.8142	840	1105.2	53.104	33.062	0	0	10.242	6.8642	-28.104	-13.687	-1.5695	1.348	30.205	13.879	8.6728	8.2122	2.1014	0.19277	1674.3
0.81	82	60	NaN	-2.3063	28.464	0.73043	-179.45	15.588	-3.4542	18.184	-833.41	1054.5	-4.7093	840.05	1105.2	46.027	31.751	0	0	10.256	6.8782	-28.101	-13.683	-1.5225	1.3347	30.197	13.854	8.7339	8.2129	2.096	0.17089	1674.4
0.82	83	60	NaN	-2.2691	28.457	0.70663	-179.46	15.576	-3.4446	18.354	-833.42	1054.5	-4.6748	840.07	1105.2	46.85	33	0	0	10.271	6.8925	-28.098	-13.68	-1.4808	1.3268	30.19	13.843	8.7902	8.2194	2.0922	0.1625	1674.4
0.83	84	60	NaN	-2.2483	28.458	0.71206	-179.46	15.601	-3.4878	18.424	-833.45	1054.5	-4.8186	840.02	1105.2	49.34	33.361	0	0	10.292	6.9135	-28.095	-13.678	-1.4526	1.3389	30.193	13.866	8.8395	8.2524	2.0976	0.18815	1674.4
0.84	85	60	NaN	-2.2621	28.455	0.78429	-179.48	15.594	-3.4422	18.271	-833.51	1054.5	-4.6797	840.04	1105.2	46.602	33.47	0	0	10.288	6.9092	-28.093	-13.675	-1.4765	1.3069	30.189	13.86	8.8113	8.2161	2.0966	0.185	1674.5
0.85	86	60	NaN	-2.2709	28.457	0.8105	-179.47	15.613	-3.4744	18.221	-833.52	1054.5	-4.7857	839.98	1105.2	43.44	34.721	0	0	10.249	6.8709	-28.09	-13.672	-1.4832	1.3141	30.192	13.878	8.7658	8.185	2.1019	0.20591	1674.4
0.86	87	60	NaN	-2.2863	28.477	0.82854	-179.46	15.628	-3.5095	18.211	-833.5	1054.5	-4.9051	839.93	1105.2	35.157	33.186	0	0	10.199	6.8212	-28.088	-13.67	-1.4949	1.3277	30.212	13.892	8.704	8.1489	2.1241	0.22167	1674.4
0.87	88	60	NaN	-2.3159	28.515	0.85651	-179.46	15.62	-3.5091	18.197	-833.45	1054.5	-4.9153	839.93	1105.2	35.996	34.736	0	0	10.143	6.7655	-28.086	-13.669	-1.5246	1.3278	30.25	13.885	8.6182	8.0933	2.1635	0.21642	1674.3
0.88	89	60	NaN	-2.3618	28.53	0.86372	-179.47	15.597	-3.5181	18.16	-833.42	1054.5	-4.9282	839.97	1105.2	34.909	34.411	0	0	10.072	6.6957	-28.084	-13.666	-1.5714	1.3171	30.265	13.863	8.5009	8.0128	2.1806	0.19655	1674.3
0.89	90	60	NaN	-2.3793	28.545	0.85783	-179.48	15.588	-3.4868	18.178	-833.37	1054.5	-4.8302	839.99	1105.2	35.551	30.989	0	0	10.033	6.6568	-28.082	-13.665	-1.5915	1.3109	30.279	13.854	8.4415	7.9678	2.1961	0.18929	1674.3
0.9	91	60	NaN	-2.4054	28.57	0.78035	-179.49	15.566	-3.4498	18.428	-833.24	1054.5	-4.7051	840.01	1105.1	34.872	32.496	0	0	10.019	6.6428	-28.081	-13.664	-1.6133	1.3038	30.304	13.833	8.4056	7.9467	2.2223	0.16942	1674.2
0.91	92	60	NaN	-2.4567	28.599	0.66979	-179.5	15.547	-3.4353	18.757	-833.07	1054.5	-4.6428	840.02	1105.1	36.91	34.146	0	0	9.6686	6.2957	-28.117	-13.699	-1.6555	1.3038	30.332	13.813	8.0131	7.5996	2.2155	0.11393	1674
0.92	93	60	NaN	-2.5481	28.605	0.64489	-179.47	15.575	-3.4862	18.72	-833.03	1054.5	-4.7938	839.96	1105.2	37.608	33.344	0	0	9.0152	5.6482	-28.186	-13.768	-1.7428	1.3319	30.342	13.838	7.2724	6.9801	2.156	0.070157	1673.9
0.93	94	60	NaN	-2.6089	28.607	0.60961	-179.47	15.567	-3.4769	18.759	-832.97	1054.4	-4.7777	839.94	1105.2	34.932	35.152	0	0	8.3617	5.0008	-28.254	-13.837	-1.8029	1.3401	30.343	13.831	6.5589	6.3409	2.0889	-0.0062381	1673.8
0.94	95	60	NaN	-2.6761	28.601	0.56378	-179.46	15.573	-3.4823	18.818	-832.92	1054.4	-4.7956	839.92	1105.2	34.047	32.576	0	0	7.8425	4.4863	-28.303	-13.885	-1.8674	1.3464	30.339	13.835	5.9751	5.8327	2.0357	-0.050574	1673.8
0.95	96	60	NaN	-2.7829	28.588	0.57281	-179.47	15.568	-3.4751	18.637	-832.95	1054.4	-4.7692	839.93	1105.2	34.71	31.438	0	0	7.6624	4.3078	-28.3	-13.882	-1.9813	1.3349	30.325	13.831	5.681	5.6427	2.0256	-0.051691	1673.8
0.96	97	60	NaN	-2.9554	28.571	0.68178	-179.48	15.535	-3.4313	18.033	-833.1	1054.5	-4.6347	839.99	1105.1	36.648	32.907	0	0	7.816	4.46	-28.297	-13.879	-2.1792	1.2949	30.305	13.801	5.6368	5.7549	2.0079	-0.077956	1674
0.97	98	60	NaN	-3.1235	28.575	0.5594	-179.46	15.583	-3.5029	18.179	-832.99	1054.5	-4.8698	839.87	1105.2	35.308	34.111	0	0	8.129	4.7702	-28.294	-13.876	-2.3341	1.3305	30.312	13.846	5.7949	6.1007	2.0185	-0.03089	1673.8
0.98	99	60	NaN	-3.2896	28.569	0.48943	-179.46	15.592	-3.5117	18.141	-832.98	1054.5	-4.8923	839.86	1105.2	34.82	34.599	0	0	8.1488	4.7898	-28.301	-13.884	-2.5008	1.3294	30.307	13.854	5.648	6.1192	2.0053	-0.030299	1673.8
0.99	100	60	NaN	-3.4496	28.559	0.4092	-179.46	15.58	-3.4903	18.151	-832.96	1054.4	-4.8292	839.88	1105.2	34.236	33.901	0	0	8.1697	4.8105	-28.309	-13.891	-2.6626	1.3227	30.298	13.842	5.5071	6.1332	1.9888	-0.049356	1673.8
1	101	60	NaN	-3.6317	28.553	0.276	-179.46	15.564	-3.4675	18.314	-832.88	1054.4	-4.7765	839.9	1105.2	36.342	32.157	0	0	8.3356	4.9749	-28.304	-13.886	-2.8409	1.3271	30.293	13.825	5.4947	6.302	1.989	-0.061129	1673.7
1.01	102	60	NaN	-3.9614	28.562	0.035015	-179.45	15.572	-3.4974	18.616	-832.7	1054.3	-4.8808	839.88	1105.2	35.401	35.28	0	0	8.4403	5.0786	-28.302	-13.884	-3.1565	1.3499	30.304	13.83	5.2837	6.4285	2.002	-0.054014	1673.5
1.02	103	60	NaN	-4.1571	28.575	-0.079076	-179.46	15.567	-3.4826	18.724	-832.62	1054.3	-4.8201	839.9	1105.2	36.831	34.482	0	0	8.4473	5.0856	-28.304	-13.887	-3.3507	1.3462	30.318	13.824	5.0967	6.4318	2.0134	-0.063072	1673.5
1.03	104	60	NaN	-4.4029	28.599	-0.1767	-179.46	15.561	-3.4666	18.702	-832.58	1054.3	-4.7621	839.93	1105.2	34.325	30.568	0	0	8.6809	5.317	-28.308	-13.89	-3.5992	1.3426	30.342	13.818	5.0817	6.6596	2.0344	-0.071589	1673.4
1.04	105	60	NaN	-4.699	28.637	-0.2842	-179.46	15.564	-3.4602	18.628	-832.52	1054.3	-4.7385	839.95	1105.2	36.429	32.153	0	0	8.9858	5.6191	-28.311	-13.893	-3.8986	1.3439	30.38	13.821	5.0872	6.963	2.0689	-0.072402	1673.4
1.05	106	60	NaN	-4.9861	28.692	-0.41152	-179.45	15.582	-3.468	18.612	-832.42	1054.3	-4.7501	839.94	1105.2	36.075	32.125	0	0	9.2994	5.9299	-28.314	-13.897	-4.1858	1.3492	30.435	13.839	5.1136	7.279	2.1208	-0.057764	1673.3
1.06	107	60	NaN	-5.1481	28.712	-0.51271	-179.45	15.578	-3.4746	18.678	-832.38	1054.2	-4.7643	839.98	1105.2	35.513	33.774	0	0	9.613	6.2406	-28.318	-13.9	-4.345	1.3575	30.456	13.834	5.2679	7.5981	2.1378	-0.066253	1673.3
1.07	108	60	NaN	-5.3739	28.72	-0.56485	-179.45	15.575	-3.4649	18.485	-832.56	1054.3	-4.7199	840.02	1105.1	35.866	33.426	0	0	9.9266	6.5514	-28.321	-13.904	-4.5791	1.3462	30.463	13.833	5.3475	7.8975	2.1412	-0.071427	1673.5
1.08	109	60	NaN	-5.5785	28.735	-0.60518	-179.45	15.582	-3.4629	18.281	-832.71	1054.3	-4.7099	840.04	1105.2	35.302	33.36	0	0	10.111	6.7339	-28.325	-13.907	-4.791	1.3367	30.477	13.841	5.3198	8.0705	2.1518	-0.066381	1673.7
1.09	110	60	NaN	-5.7012	28.767	-0.6604	-179.45	15.605	-3.4837	18.249	-832.67	1054.3	-4.7883	840.03	1105.2	35.3	32.705	0	0	10.16	6.7828	-28.328	-13.91	-4.9121	1.3418	30.51	13.862	5.2481	8.1246	2.1822	-0.048337	1673.6
1.1	111	60	NaN	-5.8585	28.788	-0.68514	-179.47	15.621	-3.4804	18.073	-832.73	1054.3	-4.7442	840.04	1105.2	36.401	31.678	0	0	10.15	6.7727	-28.327	-13.91	-5.077	1.3116	30.53	13.879	5.073	8.0844	2.2029	-0.030681	1673.7
1.11	112	60	NaN	-5.9696	28.815	-0.72825	-179.47	15.629	-3.4856	18.02	-832.73	1054.3	-4.7723	840.06	1105.2	33.724	32.754	0	0	10.131	6.7535	-28.326	-13.908	-5.189	1.3061	30.557	13.886	4.9416	8.0596	2.2316	-0.021803	1673.7
1.12	113	60	NaN	-6.0469	28.832	-0.74915	-179.48	15.626	-3.4785	17.942	-832.75	1054.3	-4.7694	840.09	1105.2	35.758	32.895	0	0	10.111	6.7343	-28.324	-13.907	-5.269	1.2964	30.573	13.884	4.8422	8.0307	2.2489	-0.022996	1673.8
1.13	114	60	NaN	-6.0945	28.835	-0.75324	-179.49	15.621	-3.4621	17.847	-832.79	1054.3	-4.7446	840.11	1105.2	37.208	35.168	0	0	10.235	6.8569	-28.326	-13.908	-5.3208	1.2849	30.576	13.88	4.9141	8.1418	2.2505	-0.027861	1673.8
1.14	115	60	NaN	-6.1119	28.838	-0.80258	-179.47	15.647	-3.4689	17.92	-832.79	1054.3	-4.8412	840.08	1105.2	34.841	33.806	0	0	10.446	7.0665	-28.328	-13.911	-5.3324	1.3105	30.581	13.903	5.114	8.3769	2.253	-0.0074412	1673.8
1.15	116	60	NaN	-6.1096	28.837	-0.79886	-179.46	15.652	-3.4767	17.88	-832.79	1054.3	-4.9003	840.1	1105.3	36.12	32.372	0	0	10.217	6.8387	-28.324	-13.906	-5.3295	1.3173	30.581	13.908	4.8871	8.1559	2.2576	0.0019817	1673.8
1.16	117	60	NaN	-6.1049	28.821	-0.76969	-179.46	15.665	-3.4776	17.73	-832.85	1054.3	-4.9163	840.1	1105.3	35.222	32.192	0	0	9.9847	6.6089	-28.319	-13.901	-5.3293	1.3168	30.565	13.92	4.6554	7.9257	2.2466	0.018527	1673.9
1.17	118	60	NaN	-6.0968	28.799	-0.73664	-179.47	15.663	-3.456	17.563	-832.91	1054.3	-4.8014	840.12	1105.3	34.683	34.7	0	0	10.156	6.7785	-28.326	-13.908	-5.3309	1.2948	30.544	13.919	4.8249	8.0732	2.2179	0.010714	1674
1.18	119	60	NaN	-6.0814	28.79	-0.72411	-179.52	15.616	-3.3951	17.5	-832.94	1054.3	-4.4548	840.21	1105.2	33.967	34.297	0	0	10.366	6.9868	-28.33	-13.912	-5.3296	1.233	30.53	13.876	5.0364	8.2198	2.1997	-0.036892	1674.1
1.19	120	60	NaN	-6.0591	28.772	-0.73006	-179.48	15.646	-3.4449	17.498	-832.95	1054.3	-4.7365	840.19	1105.3	35.818	31.719	0	0	10.627	7.2455	-28.329	-13.912	-5.2978	1.2822	30.516	13.902	5.3294	8.5277	2.1874	-0.0093742	1674.1
1.2	121	60	NaN	-6.0292	28.745	-0.73577	-179.47	15.662	-3.4659	17.493	-832.98	1054.3	-4.8183	840.17	1105.3	34.495	32.07	0	0	10.888	7.5042	-28.328	-13.911	-5.2653	1.2966	30.492	13.916	5.623	8.8008	2.1635	0.004877	1674.1
1.21	122	60	NaN	-5.9926	28.73	-0.75063	-179.48	15.655	-3.4541	17.536	-832.98	1054.3	-4.6957	840.17	1105.3	35.452	32.665	0	0	11.134	7.748	-28.328	-13.91	-5.2314	1.2787	30.475	13.909	5.9029	9.0267	2.1475	-0.0011334	1674.1
1.22	123	60	NaN	-5.9669	28.733	-0.76324	-179.51	15.628	-3.4203	17.579	-832.93	1054.3	-4.4568	840.21	1105.2	36.269	32.792	0	0	11.246	7.8584	-28.332	-13.915	-5.2124	1.2435	30.476	13.885	6.0333	9.1019	2.1436	-0.029518	1674.1
1.23	124	60	NaN	-6.0582	28.723	-0.66472	-179.48	15.621	-3.4414	17.105	-833.06	1054.3	-4.6362	840.24	1105.2	35.665	33.148	0	0	11.357	7.9688	-28.337	-13.919	-5.3138	1.2685	30.465	13.88	6.0433	9.2373	2.1282	-0.039452	1674.2
1.24	125	60	NaN	-5.9872	28.713	-0.66303	-179.46	15.628	-3.4664	17.194	-833.04	1054.3	-4.7234	840.2	1105.2	36.973	32.607	0	0	11.468	8.0791	-28.341	-13.923	-5.2367	1.287	30.456	13.885	6.2317	9.3662	2.115	-0.038275	1674.2
1.25	126	60	NaN	-5.9854	28.715	-0.64284	-179.47	15.621	-3.4604	17.137	-833.04	1054.3	-4.6836	840.2	1105.2	34.479	31.824	0	0	11.565	8.1752	-28.347	-13.93	-5.2383	1.2788	30.457	13.879	6.3271	9.454	2.1097	-0.051013	1674.2
1.26	127	60	NaN	-6.0448	28.726	-0.60967	-179.48	15.61	-3.4477	16.957	-833.06	1054.4	-4.6259	840.21	1105.2	35.469	32.756	0	0	11.645	8.2538	-28.356	-13.938	-5.3058	1.2633	30.466	13.87	6.3389	9.5171	2.1102	-0.067794	1674.2
1.27	128	60	NaN	-5.9969	28.729	-0.65067	-179.45	15.643	-3.5071	17.165	-832.97	1054.3	-4.8298	840.12	1105.3	35.082	34.546	0	0	11.724	8.3324	-28.364	-13.947	-5.2438	1.2994	30.473	13.899	6.4803	9.6318	2.1088	-0.047262	1674
1.28	129	60	NaN	-5.9098	28.734	-0.66788	-179.47	15.617	-3.4684	17.368	-832.91	1054.3	-4.6906	840.16	1105.2	35.495	33.072	0	0	11.805	8.4128	-28.371	-13.953	-5.1545	1.2832	30.477	13.875	6.6507	9.696	2.1058	-0.078776	1674
1.29	130	60	NaN	-5.8779	28.736	-0.66809	-179.48	15.612	-3.4508	17.429	-832.88	1054.3	-4.6253	840.15	1105.2	35.834	32.981	0	0	11.893	8.5003	-28.371	-13.953	-5.1227	1.2754	30.479	13.869	6.7708	9.7757	2.1085	-0.0839	1674
1.3	131	60	NaN	-5.8729	28.738	-0.65587	-179.48	15.61	-3.4414	17.41	-832.87	1054.3	-4.5915	840.13	1105.2	34.793	33.033	0	0	11.928	8.5349	-28.376	-13.959	-5.1195	1.273	30.48	13.867	6.8089	9.8079	2.104	-0.091595	1673.9
1.31	132	60	NaN	-5.8557	28.739	-0.63724	-179.48	15.588	-3.4196	17.392	-832.86	1054.3	-4.5168	840.16	1105.2	34.799	34.825	0	0	11.925	8.5314	-28.386	-13.969	-5.1054	1.2678	30.48	13.848	6.8194	9.7992	2.0937	-0.12135	1673.9
1.32	133	60	NaN	-5.8301	28.737	-0.6358	-179.48	15.589	-3.4449	17.425	-832.84	1054.4	-4.5801	840.14	1105.2	34.195	32.911	0	0	11.792	8.3998	-28.386	-13.969	-5.0765	1.2731	30.477	13.849	6.7155	9.6729	2.0908	-0.11985	1673.9
1.33	134	60	NaN	-5.8136	28.733	-0.63906	-179.48	15.601	-3.47	17.45	-832.82	1054.4	-4.6596	840.1	1105.2	35.816	32.626	0	0	11.654	8.2629	-28.385	-13.968	-5.0564	1.2808	30.474	13.86	6.5975	9.5436	2.0884	-0.1074	1673.8
1.34	135	60	NaN	-5.8013	28.725	-0.63771	-179.48	15.612	-3.4832	17.444	-832.83	1054.4	-4.6998	840.05	1105.2	35.014	32.828	0	0	11.456	8.0664	-28.39	-13.972	-5.0429	1.2827	30.466	13.871	6.4127	9.3491	2.0766	-0.10161	1673.8
1.35	136	60	NaN	-5.7895	28.713	-0.62731	-179.48	15.615	-3.4794	17.397	-832.84	1054.4	-4.6756	840.02	1105.2	36.477	31.871	0	0	11.253	7.8653	-28.395	-13.977	-5.0336	1.2761	30.455	13.874	6.2191	9.1414	2.06	-0.10353	1673.8
1.36	137	60	NaN	-5.7734	28.705	-0.60858	-179.48	15.608	-3.46	17.316	-832.86	1054.4	-4.598	840	1105.2	34.814	32.566	0	0	11.05	7.6642	-28.4	-13.982	-5.0229	1.266	30.445	13.868	6.0268	8.9302	2.0453	-0.11404	1673.8
1.37	138	60	NaN	-5.7615	28.691	-0.59575	-179.48	15.586	-3.4638	17.271	-832.87	1054.4	-4.6184	840.02	1105.2	35.69	33.929	0	0	10.707	7.3243	-28.403	-13.986	-5.0119	1.2707	30.431	13.847	5.6948	8.5951	2.0272	-0.13935	1673.8
1.38	139	60	NaN	-5.8101	28.684	-0.56922	-179.47	15.563	-3.4539	17.079	-832.9	1054.4	-4.5915	840.05	1105.2	36.65	34.051	0	0	10.299	6.9203	-28.407	-13.989	-5.0679	1.2676	30.421	13.825	5.231	8.1879	2.0149	-0.16399	1673.9
1.39	140	60	NaN	-5.848	28.679	-0.55535	-179.47	15.554	-3.4591	16.928	-832.92	1054.5	-4.607	840.03	1105.2	35.828	31.054	0	0	9.8912	6.5163	-28.41	-13.992	-5.1105	1.2699	30.416	13.818	4.7807	7.7862	2.006	-0.17436	1673.9
1.4	141	60	NaN	-5.7262	28.666	-0.60858	-179.45	15.584	-3.5442	17.225	-832.83	1054.4	-4.878	839.93	1105.2	36.428	34.891	0	0	9.6933	6.3202	-28.414	-13.997	-4.9692	1.3101	30.405	13.844	4.7241	7.6303	1.9911	-0.15274	1673.7
1.41	142	60	NaN	-5.8007	28.661	-0.59371	-179.45	15.553	-3.5086	17.039	-832.87	1054.4	-4.7599	839.98	1105.2	34.651	34.313	0	0	9.7622	6.3885	-28.422	-14.004	-5.0541	1.2919	30.397	13.817	4.7082	7.6804	1.9758	-0.18744	1673.8
1.42	143	60	NaN	-5.8034	28.652	-0.60654	-179.47	15.534	-3.4862	17.068	-832.87	1054.4	-4.683	840	1105.1	34.397	31.451	0	0	9.8312	6.4568	-28.429	-14.011	-5.0584	1.2796	30.388	13.798	4.7728	7.7365	1.9593	-0.2134	1673.8
1.43	144	60	NaN	-5.7577	28.641	-0.61868	-179.47	15.529	-3.4733	17.173	-832.85	1054.4	-4.6508	840	1105.1	34.722	35.525	0	0	9.9002	6.5252	-28.436	-14.018	-5.0103	1.2772	30.377	13.792	4.8899	7.8024	1.9411	-0.22581	1673.8
1.44	145	60	NaN	-5.7059	28.629	-0.60284	-179.46	15.538	-3.4636	17.195	-832.84	1054.4	-4.6527	839.98	1105.1	35.184	33.765	0	0	9.8343	6.4599	-28.44	-14.023	-4.9576	1.2841	30.365	13.802	4.8767	7.744	1.9244	-0.2214	1673.7
1.45	146	60	NaN	-5.7793	28.63	-0.55897	-179.46	15.55	-3.4676	16.943	-832.88	1054.5	-4.7	839.95	1105.1	35.916	31.866	0	0	9.732	6.3585	-28.445	-14.027	-5.038	1.2806	30.365	13.815	4.6939	7.6391	1.9202	-0.21191	1673.7
1.46	147	60	NaN	-5.7233	28.617	-0.56502	-179.46	15.53	-3.4608	17.05	-832.85	1054.4	-4.6949	839.99	1105.1	35.034	31.871	0	0	9.6296	6.2571	-28.449	-14.031	-4.9785	1.287	30.352	13.794	4.6511	7.5441	1.9038	-0.23674	1673.8
1.47	148	60	NaN	-5.6654	28.604	-0.57345	-179.45	15.527	-3.465	17.168	-832.83	1054.4	-4.7207	839.99	1105.1	35.842	32.605	0	0	9.5273	6.1557	-28.453	-14.035	-4.9157	1.2958	30.34	13.791	4.6115	7.4515	1.8877	-0.24442	1673.7
1.48	149	60	NaN	-5.6455	28.593	-0.56864	-179.45	15.545	-3.4774	17.185	-832.83	1054.4	-4.7713	839.95	1105.2	37.091	35.399	0	0	9.4249	6.0543	-28.457	-14.039	-4.8935	1.3014	30.33	13.808	4.5315	7.3556	1.8733	-0.23076	1673.7
1.49	150	60	NaN	-5.6317	28.573	-0.55982	-179.46	15.533	-3.4615	17.169	-832.86	1054.4	-4.7202	839.98	1105.2	35.738	31.364	0	0	9.4787	6.1075	-28.465	-14.048	-4.882	1.2946	30.31	13.796	4.5967	7.4021	1.8447	-0.25175	1673.7
1.5	151	60	NaN	-5.6552	28.534	-0.47926	-179.4	15.584	-3.6615	16.875	-833.09	1054.5	-5.3676	839.88	1105.2	35.567	34.164	0	0	9.5461	6.1744	-28.474	-14.056	-4.8934	1.3612	30.272	13.845	4.6527	7.5356	1.7982	-0.21108	1673.9
1.51	152	60	NaN	-5.6217	28.532	-0.4852	-179.41	15.581	-3.6281	16.949	-833.04	1054.5	-5.2383	839.89	1105.2	35.173	31.536	0	0	9.6136	6.2412	-28.483	-14.065	-4.8619	1.3529	30.271	13.843	4.7517	7.5941	1.788	-0.22218	1673.8
1.52	153	60	NaN	-5.5644	28.549	-0.52981	-179.44	15.555	-3.4901	17.185	-832.86	1054.4	-4.7634	839.95	1105.2	36.145	32.94	0	0	9.6317	6.2592	-28.489	-14.071	-4.8127	1.3093	30.286	13.818	4.8191	7.5685	1.797	-0.25357	1673.7
1.53	154	60	NaN	-5.549	28.54	-0.51303	-179.44	15.571	-3.5212	17.156	-832.87	1054.4	-4.8523	839.93	1105.2	35.304	33.646	0	0	9.5153	6.1438	-28.487	-14.07	-4.7952	1.3168	30.279	13.833	4.7201	7.4606	1.7913	-0.23686	1673.7
1.54	155	60	NaN	-5.5676	28.514	-0.44259	-179.47	15.559	-3.471	16.912	-833.08	1054.5	-4.6629	839.98	1105.2	35.9	33.545	0	0	9.5103	6.1389	-28.484	-14.067	-4.8287	1.2737	30.249	13.824	4.6816	7.4126	1.7651	-0.24274	1674
1.55	156	60	NaN	-5.5322	28.529	-0.46506	-179.47	15.554	-3.455	17.037	-832.96	1054.5	-4.6073	840.01	1105.2	37.369	33.512	0	0	9.5789	6.2069	-28.48	-14.062	-4.791	1.2714	30.265	13.818	4.7879	7.4782	1.7849	-0.24395	1673.9
1.56	157	60	NaN	-5.5115	28.539	-0.46473	-179.47	15.558	-3.4617	17.081	-832.91	1054.5	-4.6415	840.02	1105.2	35.675	33.789	0	0	10.2	6.8224	-28.479	-14.061	-4.7676	1.2785	30.275	13.822	5.4325	8.1009	1.7964	-0.23902	1673.8
1.57	158	60	NaN	-5.5388	28.519	-0.38489	-179.46	15.569	-3.4786	16.825	-833.12	1054.5	-4.7161	840.02	1105.2	37.343	33.978	0	0	10.36	6.981	-28.479	-14.061	-4.8011	1.2751	30.254	13.834	5.5591	8.2561	1.7753	-0.22731	1674
1.58	159	60	NaN	-5.5207	28.524	-0.38072	-179.47	15.552	-3.4797	16.868	-833.1	1054.5	-4.7217	840.06	1105.1	34.229	32.604	0	0	9.826	6.4517	-28.481	-14.063	-4.7814	1.2741	30.258	13.818	5.0446	7.7258	1.7776	-0.24513	1674.1
1.59	160	60	NaN	-5.5148	28.526	-0.36106	-179.47	15.557	-3.4957	16.846	-833.1	1054.5	-4.7727	840.06	1105.2	37.241	32.991	0	0	9.2918	5.9224	-28.482	-14.065	-4.7745	1.2716	30.26	13.823	4.5174	7.194	1.7773	-0.24163	1674.1
1.6	161	60	NaN	-5.4984	28.533	-0.34646	-179.47	15.561	-3.478	16.86	-833.08	1054.5	-4.7195	840.08	1105.1	35.65	33.031	0	0	8.7577	5.3931	-28.484	-14.067	-4.7595	1.2662	30.266	13.828	3.9982	6.6593	1.782	-0.23899	1674.1
1.61	162	60	NaN	-5.4481	28.555	-0.37418	-179.47	15.568	-3.4458	17.061	-832.93	1054.5	-4.6226	840.09	1105.1	34.901	33.617	0	0	8.2235	4.8638	-28.486	-14.068	-4.7056	1.2684	30.289	13.834	3.5179	6.1322	1.8031	-0.23453	1673.9
1.62	163	60	NaN	-5.3217	28.612	-0.52207	-179.47	15.604	-3.4829	17.753	-832.4	1054.4	-4.744	840.04	1105.2	35.698	33.066	0	0	7.6906	4.3357	-28.488	-14.071	-4.551	1.3049	30.352	13.865	3.1395	5.6407	1.8634	-0.20589	1673.4
1.63	164	60	NaN	-5.2583	28.615	-0.51739	-179.47	15.585	-3.4491	17.852	-832.37	1054.4	-4.6279	840.11	1105.2	36.882	34.231	0	0	7.1664	3.8163	-28.494	-14.076	-4.4882	1.3007	30.353	13.847	2.6782	5.117	1.8597	-0.22887	1673.4
1.64	165	60	NaN	-5.2155	28.618	-0.51366	-179.47	15.58	-3.4404	17.895	-832.38	1054.4	-4.5938	840.15	1105.2	37.663	33.275	0	0	6.6422	3.2969	-28.499	-14.082	-4.4452	1.3014	30.356	13.843	2.197	4.5983	1.8565	-0.23895	1673.5
1.65	166	60	NaN	-5.1873	28.621	-0.51373	-179.47	15.582	-3.4432	17.919	-832.39	1054.4	-4.5999	840.17	1105.2	35.119	32.151	0	0	6.118	2.7776	-28.505	-14.087	-4.4159	1.3047	30.359	13.844	1.7021	4.0823	1.8542	-0.2431	1673.5
1.66	167	60	NaN	-5.1696	28.619	-0.50596	-179.47	15.576	-3.4333	17.91	-832.42	1054.4	-4.5691	840.19	1105.2	36.165	34.585	0	0	5.5939	2.2582	-28.51	-14.093	-4.3996	1.3039	30.358	13.838	1.1943	3.5621	1.8474	-0.25465	1673.5
1.67	168	60	NaN	-5.154	28.626	-0.50055	-179.46	15.584	-3.4444	17.896	-832.45	1054.4	-4.5909	840.19	1105.2	34.18	32.511	0	0	5.0697	1.7388	-28.516	-14.098	-4.3838	1.3078	30.364	13.846	0.68591	3.0466	1.8482	-0.25204	1673.6
1.68	169	60	NaN	-5.1315	28.635	-0.49568	-179.46	15.588	-3.4475	17.884	-832.47	1054.4	-4.5934	840.18	1105.2	35.427	34.265	0	0	4.5455	1.2194	-28.521	-14.104	-4.3616	1.3089	30.373	13.85	0.18391	2.5282	1.8522	-0.25363	1673.6
1.69	170	60	NaN	-5.1053	28.644	-0.49884	-179.46	15.592	-3.455	17.905	-832.48	1054.4	-4.6157	840.18	1105.2	36.076	34.68	0	0	4.0213	0.69998	-28.527	-14.109	-4.3339	1.3126	30.383	13.853	-0.31258	2.0126	1.8565	-0.25596	1673.6
1.7	171	60	NaN	-5.0821	28.651	-0.50188	-179.46	15.597	-3.4679	17.932	-832.5	1054.4	-4.6568	840.18	1105.2	33.973	31.713	0	0	3.4971	0.18059	-28.532	-14.115	-4.3084	1.3174	30.391	13.857	-0.81124	1.498	1.8586	-0.2575	1673.6
1.71	172	60	NaN	-5.0853	28.655	-0.44669	-179.46	15.598	-3.4591	17.74	-832.61	1054.4	-4.6129	840.15	1105.2	36.226	34.474	0	0	3.1553	-0.15811	-28.537	-14.12	-4.3197	1.3008	30.393	13.86	-1.1644	1.1427	1.8555	-0.25957	1673.7
1.72	173	60	NaN	-5.0525	28.67	-0.47983	-179.46	15.601	-3.4641	17.878	-832.59	1054.4	-4.621	840.15	1105.2	35.394	33.248	0	0	2.9328	-0.37855	-28.542	-14.125	-4.2819	1.3076	30.408	13.862	-1.349	0.92907	1.8663	-0.26242	1673.7
1.73	174	60	NaN	-5.0302	28.677	-0.50338	-179.46	15.603	-3.4769	17.978	-832.59	1054.4	-4.6545	840.14	1105.2	35.572	34.096	0	0	2.7753	-0.53463	-28.542	-14.125	-4.255	1.3163	30.417	13.863	-1.4797	0.7817	1.8747	-0.26151	1673.7
1.74	175	60	NaN	-5.0164	28.681	-0.51355	-179.45	15.606	-3.4981	18.033	-832.61	1054.4	-4.7189	840.13	1105.2	35.057	34.875	0	0	2.6189	-0.68958	-28.542	-14.125	-4.2371	1.3243	30.421	13.866	-1.6182	0.63472	1.8789	-0.25923	1673.7
1.75	176	60	NaN	-4.987	28.694	-0.54398	-179.45	15.615	-3.5317	18.181	-832.59	1054.4	-4.8355	840.08	1105.2	35.358	32.172	0	0	2.4626	-0.84454	-28.542	-14.125	-4.1986	1.3354	30.435	13.873	-1.7361	0.49089	1.8927	-0.25125	1673.6
1.76	177	60	NaN	-4.9855	28.693	-0.52162	-179.48	15.564	-3.4596	18.116	-832.65	1054.4	-4.5784	840.18	1105.2	35.916	33.191	0	0	2.3062	-0.99949	-28.542	-14.125	-4.2083	1.3002	30.431	13.826	-1.9021	0.30072	1.8884	-0.29833	1673.8
1.77	178	60	NaN	-4.9858	28.699	-0.4992	-179.48	15.557	-3.4523	18.065	-832.71	1054.4	-4.553	840.17	1105.2	34.465	34.163	0	0	2.1498	-1.1544	-28.542	-14.125	-4.2112	1.2956	30.436	13.82	-2.0614	0.14111	1.8939	-0.30457	1673.8
1.78	179	60	NaN	-4.9742	28.714	-0.49661	-179.48	15.568	-3.4635	18.112	-832.73	1054.4	-4.5863	840.13	1105.2	35.715	32.837	0	0	1.9934	-1.3094	-28.542	-14.125	-4.1968	1.2956	30.451	13.831	-2.2034	-0.013783	1.9088	-0.29348	1673.8
1.79	180	60	NaN	-4.9436	28.735	-0.52164	-179.5	15.571	-3.4485	18.288	-832.71	1054.4	-4.5153	840.1	1105.2	34.771	34.529	0	0	1.837	-1.4644	-28.542	-14.125	-4.1626	1.2775	30.472	13.834	-2.3256	-0.18682	1.9296	-0.29075	1673.7
1.8	181	60	NaN	-4.9408	28.739	-0.48404	-179.49	15.567	-3.4726	18.215	-832.8	1054.4	-4.591	840.09	1105.2	35.666	32.017	0	0	1.6806	-1.6193	-28.542	-14.125	-4.1597	1.2883	30.475	13.83	-2.4791	-0.33104	1.9329	-0.29459	1673.8
1.81	182	60	NaN	-4.9256	28.75	-0.48814	-179.49	15.566	-3.4835	18.279	-832.82	1054.4	-4.6352	840.07	1105.2	34.162	33.394	0	0	1.5243	-1.7743	-28.542	-14.125	-4.1409	1.2952	30.487	13.829	-2.6166	-0.47904	1.9448	-0.29536	1673.8
1.82	183	60	NaN	-4.9116	28.764	-0.49811	-179.49	15.562	-3.4868	18.356	-832.82	1054.4	-4.6366	840.06	1105.2	36.819	32.685	0	0	1.3679	-1.9292	-28.542	-14.125	-4.1242	1.2934	30.501	13.826	-2.7563	-0.63581	1.9582	-0.29921	1673.8
1.83	184	60	NaN	-4.8989	28.778	-0.50103	-179.5	15.552	-3.4844	18.411	-832.83	1054.4	-4.6067	840.08	1105.2	36.517	32.255	0	0	1.0938	-2.2008	-28.534	-14.116	-4.1106	1.2868	30.514	13.816	-3.0168	-0.91403	1.9805	-0.30068	1673.8
1.84	185	60	NaN	-4.8687	28.799	-0.50348	-179.49	15.534	-3.474	18.499	-832.82	1054.4	-4.6019	840.09	1105.1	33.63	31.358	0	0	0.79735	-2.4946	-28.524	-14.106	-4.0776	1.2964	30.535	13.797	-3.2802	-1.1981	2.0116	-0.30863	1673.8
1.85	186	60	NaN	-4.8394	28.834	-0.50375	-179.49	15.54	-3.4815	18.58	-832.78	1054.4	-4.6487	840.05	1105.2	36.868	32.455	0	0	0.5009	-2.7883	-28.513	-14.096	-4.0438	1.3051	30.571	13.802	-3.5429	-1.4832	2.0576	-0.29373	1673.8
1.86	187	60	NaN	-4.8168	28.86	-0.49057	-179.5	15.531	-3.4701	18.607	-832.77	1054.4	-4.6122	840.04	1105.1	35.134	33.769	0	0	0.18822	-3.0981	-28.501	-14.083	-4.0216	1.2962	30.596	13.794	-3.8333	-1.8019	2.0959	-0.2892	1673.7
1.87	188	60	NaN	-4.7944	28.878	-0.45965	-179.49	15.524	-3.5149	18.579	-832.77	1054.4	-4.7584	840.04	1105.1	35.681	33.544	0	0	-0.19378	-3.4766	-28.476	-14.058	-3.9952	1.3069	30.614	13.788	-4.1889	-2.1697	2.1386	-0.26973	1673.7
1.88	189	60	NaN	-4.7609	28.897	-0.40802	-179.43	15.556	-3.733	18.506	-832.79	1054.4	-5.5049	839.98	1105.2	34.45	32.097	0	0	-0.57577	-3.8551	-28.451	-14.033	-3.9385	1.3955	30.635	13.818	-4.5143	-2.4597	2.1841	-0.21516	1673.7
1.89	190	60	NaN	-4.7276	28.903	-0.38994	-179.47	15.56	-3.5685	18.514	-832.78	1054.4	-4.9619	839.94	1105.2	35.797	32.864	0	0	-0.95777	-4.2337	-28.426	-14.008	-3.9235	1.3388	30.641	13.822	-4.8813	-2.8948	2.2152	-0.18587	1673.6
1.9	191	60	NaN	-4.6766	28.907	-0.38132	-179.49	15.542	-3.4943	18.586	-832.73	1054.4	-4.7219	839.98	1105.1	35.162	34.756	0	0	-1.3398	-4.6122	-28.401	-13.983	-3.8783	1.3106	30.645	13.805	-5.218	-3.3016	2.2438	-0.17858	1673.6
1.91	192	60	NaN	-4.6203	28.905	-0.36092	-179.49	15.534	-3.4814	18.628	-832.7	1054.4	-4.685	840	1105.1	34.576	33.474	0	0	-1.7246	-4.9935	-28.374	-13.957	-3.8218	1.3079	30.642	13.797	-5.5464	-3.6856	2.2682	-0.15957	1673.6
1.92	193	60	NaN	-4.5689	28.894	-0.32109	-179.48	15.551	-3.4957	18.593	-832.7	1054.4	-4.7361	839.97	1105.2	35.372	32.1	0	0	-2.1156	-5.3809	-28.343	-13.925	-3.7699	1.3209	30.633	13.813	-5.8854	-4.06	2.2898	-0.11222	1673.6
1.93	194	60	NaN	-4.5303	28.894	-0.31738	-179.49	15.525	-3.4732	18.644	-832.64	1054.4	-4.6636	840.02	1105.1	36.084	34.504	0	0	-2.5066	-5.7683	-28.311	-13.894	-3.7319	1.3045	30.63	13.789	-6.2385	-4.4638	2.3188	-0.10525	1673.6
1.94	195	60	NaN	-4.4917	28.877	-0.29638	-179.49	15.536	-3.4897	18.642	-832.62	1054.4	-4.7231	840	1105.1	34.552	33.614	0	0	-2.8975	-6.1557	-28.28	-13.863	-3.6913	1.3147	30.614	13.799	-6.5889	-4.841	2.3337	-0.063802	1673.6
1.95	196	60	NaN	-4.4483	28.85	-0.28156	-179.49	15.531	-3.4775	18.663	-832.58	1054.4	-4.6862	840.02	1105.1	35.962	34.349	0	0	-3.2885	-6.5431	-28.249	-13.831	-3.6485	1.312	30.587	13.794	-6.937	-5.2311	2.3382	-0.03776	1673.5
1.96	197	60	NaN	-4.4013	28.815	-0.26759	-179.5	15.522	-3.4571	18.684	-832.54	1054.4	-4.622	840.05	1105.1	34.623	34.674	0	0	-3.6697	-6.9208	-28.218	-13.8	-3.603	1.3028	30.552	13.785	-7.2726	-5.618	2.3348	-0.015328	1673.5
1.97	198	60	NaN	-4.3576	28.772	-0.22074	-179.47	15.587	-3.5404	18.587	-832.53	1054.4	-4.907	839.94	1105.2	34.657	33.026	0	0	-3.8459	-7.0954	-28.187	-13.77	-3.5528	1.3378	30.514	13.846	-7.3987	-5.7576	2.3266	0.076185	1673.4
1.98	199	60	NaN	-4.3283	28.743	-0.19464	-179.48	15.574	-3.5151	18.552	-832.51	1054.4	-4.8132	839.97	1105.2	35.444	33.326	0	0	-3.9077	-7.1566	-28.17	-13.752	-3.5279	1.3206	30.483	13.834	-7.4356	-5.836	2.3132	0.081648	1673.4
1.99	200	60	NaN	-4.2938	28.713	-0.17605	-179.49	15.569	-3.4924	18.557	-832.47	1054.4	-4.7341	839.99	1105.2	36.58	32.88	0	0	-3.8119	-7.0617	-28.171	-13.754	-3.4959	1.3066	30.453	13.829	-7.3078	-5.7551	2.2813	0.075628	1673.4
2	201	60	NaN	-4.2562	28.69	-0.1743	-179.49	15.571	-3.4864	18.616	-832.39	1054.3	-4.71	840	1105.2	35.47	34.245	0	0	-3.7161	-6.9668	-28.173	-13.755	-3.4571	1.3047	30.431	13.83	-7.1731	-5.6621	2.2583	0.074531	1673.3
2.01	202	60	NaN	-4.221	28.686	-0.19843	-179.49	15.565	-3.4983	18.741	-832.29	1054.3	-4.7358	840.02	1105.2	34.757	34.771	0	0	-3.6202	-6.8718	-28.174	-13.756	-3.4167	1.3172	30.428	13.823	-7.0369	-5.5546	2.2543	0.066712	1673.2
2.02	203	60	NaN	-4.2103	28.664	-0.15173	-179.49	15.568	-3.4795	18.612	-832.28	1054.3	-4.6704	840.03	1105.2	37.44	33.212	0	0	-3.5244	-6.7769	-28.175	-13.758	-3.4126	1.3038	30.407	13.825	-6.9371	-5.4731	2.2318	0.067229	1673.3
2.03	204	60	NaN	-4.1905	28.65	-0.12837	-179.48	15.562	-3.4943	18.552	-832.22	1054.3	-4.7087	840.06	1105.2	35.332	33.589	0	0	-3.4286	-6.6819	-28.177	-13.759	-3.3935	1.3176	30.393	13.818	-6.8221	-5.3644	2.2167	0.05923	1673.2
2.04	205	60	NaN	-4.1745	28.642	-0.11847	-179.47	15.557	-3.4974	18.522	-832.16	1054.2	-4.7054	840.08	1105.2	34.755	32.459	0	0	-3.3328	-6.587	-28.178	-13.761	-3.3788	1.3234	30.387	13.812	-6.7116	-5.2636	2.2091	0.051587	1673.2
2.05	206	60	NaN	-4.1655	28.646	-0.11546	-179.48	15.557	-3.4727	18.5	-832.13	1054.2	-4.6072	840.09	1105.2	34.731	33.894	0	0	-3.237	-6.4921	-28.179	-13.762	-3.3738	1.3075	30.391	13.812	-6.6108	-5.1846	2.2114	0.04976	1673.2
2.06	207	60	NaN	-4.14	28.674	-0.11565	-179.49	15.565	-3.4693	18.503	-832.01	1054.2	-4.5631	840.1	1105.2	34.67	31.303	0	0	-3.1412	-6.3971	-28.181	-13.763	-3.3497	1.3005	30.42	13.819	-6.4908	-5.0966	2.2388	0.055987	1673
2.07	208	60	NaN	-4.081	28.704	-0.23077	-179.49	15.567	-3.4811	18.917	-831.79	1054.1	-4.5984	840.12	1105.2	35.749	32.333	0	0	-3.0454	-6.3022	-28.182	-13.765	-3.2752	1.3183	30.452	13.819	-6.3206	-4.9839	2.2697	0.054587	1672.9
2.08	209	60	NaN	-4.0501	28.738	-0.28413	-179.49	15.576	-3.489	19.094	-831.65	1054.1	-4.6107	840.13	1105.2	36.914	31.969	0	0	-2.9495	-6.2072	-28.184	-13.766	-3.2377	1.3247	30.487	13.827	-6.1872	-4.8825	2.3033	0.060984	1672.7
2.09	210	60	NaN	-4.0483	28.768	-0.27013	-179.49	15.589	-3.4868	19.013	-831.6	1054.1	-4.5834	840.12	1105.2	37.318	33.026	0	0	-2.8537	-6.1123	-28.185	-13.767	-3.2397	1.3164	30.517	13.84	-6.0934	-4.7959	2.3323	0.072597	1672.7
2.1	211	60	NaN	-4.0486	28.779	-0.26285	-179.5	15.595	-3.4709	18.944	-831.57	1054.1	-4.5324	840.11	1105.2	37.422	30.953	0	0	-2.7579	-6.0174	-28.186	-13.769	-3.244	1.304	30.529	13.845	-6.0019	-4.7134	2.343	0.076693	1672.6
2.11	212	60	NaN	-4.0428	28.803	-0.28553	-179.51	15.588	-3.4964	18.956	-831.49	1054.1	-4.5975	840.16	1105.2	34.139	32.612	0	0	-2.6621	-5.9224	-28.188	-13.77	-3.2356	1.2982	30.553	13.839	-5.8977	-4.6242	2.3652	0.068569	1672.6
2.12	213	60	NaN	-4.0436	28.823	-0.28129	-179.51	15.599	-3.5069	18.902	-831.43	1054.1	-4.6165	840.16	1105.2	36.473	35.72	0	0	-2.612	-5.8728	-28.189	-13.772	-3.2376	1.2918	30.573	13.849	-5.8496	-4.581	2.3836	0.077496	1672.5
2.13	214	60	NaN	-4.0512	28.837	-0.2705	-179.52	15.609	-3.5	18.824	-831.4	1054.1	-4.5946	840.14	1105.2	35.408	33.02	0	0	-2.5905	-5.8515	-28.192	-13.774	-3.2485	1.2842	30.586	13.86	-5.839	-4.5673	2.3944	0.085795	1672.5
2.14	215	60	NaN	-4.0644	28.841	-0.27458	-179.52	15.603	-3.4791	18.767	-831.36	1054.1	-4.5546	840.15	1105.2	35.32	33.691	0	0	-2.569	-5.8302	-28.194	-13.776	-3.2651	1.2758	30.59	13.854	-5.8341	-4.5543	2.396	0.077753	1672.5
2.15	216	60	NaN	-4.0835	28.842	-0.27646	-179.52	15.618	-3.4785	18.688	-831.31	1054.1	-4.6069	840.1	1105.2	36.926	31.993	0	0	-2.5475	-5.8088	-28.196	-13.778	-3.285	1.2744	30.592	13.868	-5.8325	-4.5344	2.396	0.08952	1672.4
2.16	217	60	NaN	-4.0959	28.829	-0.28945	-179.52	15.603	-3.4609	18.665	-831.29	1054.1	-4.5993	840.12	1105.2	35.128	31.729	0	0	-2.5259	-5.7875	-28.198	-13.78	-3.2984	1.2799	30.579	13.853	-5.8244	-4.5076	2.3813	0.072576	1672.4
2.17	218	60	NaN	-4.1072	28.807	-0.31298	-179.5	15.592	-3.4719	18.666	-831.28	1054.1	-4.6769	840.14	1105.2	34.413	32.864	0	0	-2.5044	-5.7662	-28.2	-13.782	-3.3071	1.3008	30.558	13.841	-5.8115	-4.4654	2.3583	0.058212	1672.4
2.18	219	60	NaN	-4.1185	28.781	-0.34202	-179.48	15.589	-3.5003	18.676	-831.25	1054.1	-4.7965	840.15	1105.2	35.491	32.937	0	0	-2.4829	-5.7449	-28.202	-13.785	-3.3139	1.3251	30.533	13.837	-5.7968	-4.4197	2.3307	0.052117	1672.3
2.19	220	60	NaN	-4.1232	28.755	-0.35863	-179.5	15.561	-3.428	18.678	-831.23	1054.1	-4.5533	840.18	1105.2	36.415	31.943	0	0	-2.4614	-5.7235	-28.204	-13.787	-3.3269	1.2941	30.506	13.811	-5.7882	-4.4295	2.3019	0.023861	1672.4
2.2	221	60	NaN	-4.1345	28.722	-0.37788	-179.49	15.586	-3.4528	18.664	-831.21	1054.1	-4.6326	840.11	1105.2	33.878	31.796	0	0	-2.4399	-5.7022	-28.206	-13.789	-3.3359	1.3111	30.475	13.834	-5.7758	-4.3911	2.2684	0.04522	1672.3
2.21	222	60	NaN	-4.1469	28.678	-0.38705	-179.48	15.594	-3.4789	18.622	-831.22	1054	-4.7011	840.08	1105.2	35.317	33.648	0	0	-2.4183	-5.6809	-28.208	-13.791	-3.3473	1.324	30.431	13.84	-5.7657	-4.3569	2.223	0.049107	1672.3
2.22	223	60	NaN	-4.1521	28.637	-0.3952	-179.47	15.587	-3.4836	18.597	-831.22	1054	-4.6937	840.08	1105.2	34.223	32.404	0	0	-2.3968	-5.6596	-28.211	-13.793	-3.3537	1.3263	30.392	13.833	-5.7505	-4.3333	2.1815	0.039537	1672.2
2.23	224	60	NaN	-4.1391	28.628	-0.41999	-179.48	15.591	-3.457	18.66	-831.16	1054	-4.5978	840.06	1105.2	35.859	32.703	0	0	-2.3753	-5.6382	-28.213	-13.795	-3.3418	1.3215	30.383	13.836	-5.7171	-4.3167	2.1704	0.041021	1672.2
2.24	225	60	NaN	-4.1388	28.601	-0.406	-179.45	15.6	-3.5078	18.593	-831.17	1054	-4.7625	840.01	1105.2	34.745	33.218	0	0	-2.3538	-5.6169	-28.215	-13.797	-3.3381	1.3462	30.357	13.843	-5.6919	-4.2707	2.1425	0.045869	1672.1
2.25	226	60	NaN	-4.1469	28.581	-0.39203	-179.45	15.592	-3.5089	18.522	-831.19	1053.9	-4.7667	840	1105.2	33.892	32.954	0	0	-2.3322	-5.5956	-28.217	-13.799	-3.3485	1.3495	30.338	13.835	-5.6807	-4.2461	2.1208	0.035879	1672.1
2.26	227	60	NaN	-4.1462	28.571	-0.37836	-179.45	15.569	-3.4919	18.476	-831.19	1053.9	-4.7077	840.03	1105.2	36.1	33.041	0	0	-2.3107	-5.5743	-28.219	-13.801	-3.3515	1.3409	30.327	13.813	-5.6622	-4.2334	2.108	0.01141	1672.2
2.27	228	60	NaN	-4.1289	28.571	-0.36409	-179.46	15.533	-3.4806	18.464	-831.15	1053.9	-4.6609	840.07	1105.1	35.317	31.948	0	0	-2.2892	-5.5529	-28.221	-13.804	-3.3362	1.3294	30.326	13.779	-5.6254	-4.2235	2.105	-0.024884	1672.2
2.28	229	60	NaN	-4.1352	28.574	-0.34344	-179.47	15.499	-3.4525	18.394	-831.15	1053.9	-4.5719	840.11	1105.1	34.619	32.282	0	0	-2.2677	-5.5316	-28.223	-13.806	-3.3479	1.3206	30.327	13.746	-5.6156	-4.211	2.1034	-0.059364	1672.2
2.29	230	60	NaN	-4.1343	28.568	-0.32364	-179.46	15.524	-3.4806	18.345	-831.17	1053.9	-4.6617	840.04	1105.1	35.745	34.142	0	0	-2.2961	-5.5598	-28.223	-13.805	-3.3456	1.3246	30.323	13.769	-5.6417	-4.2352	2.1007	-0.035839	1672.2
2.3	231	60	NaN	-4.1264	28.574	-0.31856	-179.43	15.563	-3.5977	18.345	-831.17	1053.9	-5.0556	839.95	1105.2	36.597	33.1	0	0	-2.3597	-5.6227	-28.22	-13.802	-3.3241	1.3676	30.332	13.805	-5.6838	-4.2552	2.1118	0.0028266	1672.1
2.31	232	60	NaN	-4.1171	28.591	-0.32148	-179.39	15.59	-3.7451	18.364	-831.15	1053.9	-5.5542	839.88	1105.2	35.18	30.934	0	0	-2.4232	-5.6857	-28.217	-13.8	-3.297	1.4269	30.351	13.83	-5.7202	-4.2588	2.1336	0.03074	1672
2.32	233	60	NaN	-4.1224	28.603	-0.30008	-179.4	15.576	-3.7244	18.287	-831.18	1053.9	-5.4708	839.91	1105.2	37.417	31.467	0	0	-2.4674	-5.7295	-28.216	-13.798	-3.3079	1.4139	30.362	13.817	-5.7752	-4.3155	2.1467	0.018556	1672
2.33	234	60	NaN	-4.1213	28.625	-0.29795	-179.39	15.573	-3.7423	18.272	-831.15	1053.9	-5.5135	839.9	1105.2	35.751	34.435	0	0	-2.4744	-5.7365	-28.217	-13.799	-3.3058	1.4207	30.383	13.815	-5.7802	-4.3157	2.1663	0.01535	1672
2.34	235	60	NaN	-4.1156	28.645	-0.29677	-179.4	15.582	-3.7378	18.26	-831.12	1053.9	-5.4975	839.86	1105.2	34.282	31.875	0	0	-2.4276	-5.6901	-28.216	-13.799	-3.301	1.4178	30.402	13.825	-5.7286	-4.2723	2.1862	0.026318	1671.9
2.35	236	60	NaN	-4.1071	28.655	-0.29764	-179.4	15.595	-3.7342	18.255	-831.11	1053.9	-5.482	839.83	1105.2	36.419	32.753	0	0	-2.36	-5.623	-28.214	-13.797	-3.2932	1.4136	30.414	13.837	-5.6532	-4.2094	2.1994	0.039974	1671.9
2.36	237	60	NaN	-4.0978	28.652	-0.30454	-179.39	15.598	-3.7673	18.268	-831.13	1053.9	-5.563	839.83	1105.3	35.853	33.618	0	0	-2.6747	-5.9349	-28.212	-13.794	-3.2807	1.4225	30.413	13.838	-5.9554	-4.5124	2.2005	0.043807	1671.9
2.37	238	60	NaN	-4.0734	28.666	-0.324	-179.4	15.613	-3.7754	18.335	-831.09	1053.9	-5.581	839.78	1105.3	35.302	32.431	0	0	-3.1078	-6.364	-28.209	-13.791	-3.2534	1.4208	30.426	13.853	-6.3611	-4.9433	2.2175	0.061834	1671.8
2.38	239	60	NaN	-4.055	28.672	-0.32096	-179.4	15.612	-3.7752	18.307	-831.09	1054	-5.5785	839.76	1105.3	36.767	32.749	0	0	-2.7866	-6.0458	-28.197	-13.779	-3.236	1.4211	30.431	13.853	-6.0225	-4.6246	2.2342	0.073384	1671.8
2.39	240	60	NaN	-4.0432	28.67	-0.31293	-179.4	15.599	-3.7669	18.253	-831.1	1054	-5.5505	839.77	1105.3	36.162	34.374	0	0	-2.4372	-5.6996	-28.189	-13.771	-3.2271	1.4196	30.428	13.841	-5.6643	-4.28	2.2396	0.069331	1671.8
2.4	241	60	NaN	-4.0355	28.664	-0.31058	-179.4	15.575	-3.752	18.217	-831.11	1054	-5.4995	839.81	1105.2	35.013	32.702	0	0	-2.0527	-5.3186	-28.185	-13.767	-3.2223	1.4143	30.421	13.818	-5.275	-3.9043	2.2363	0.051114	1671.9
2.41	242	60	NaN	-4.0149	28.669	-0.31359	-179.4	15.544	-3.7386	18.212	-831.08	1054	-5.4536	839.86	1105.2	36.97	31.872	0	0	-1.3888	-4.6608	-28.179	-13.761	-3.2034	1.4082	30.424	13.789	-4.5923	-3.2526	2.245	0.02767	1671.9
2.42	243	60	NaN	-4.0065	28.664	-0.3046	-179.4	15.541	-3.7382	18.156	-831.09	1054	-5.4533	839.85	1105.2	36.219	32.205	0	0	-0.72179	-3.9998	-28.171	-13.754	-3.197	1.406	30.418	13.787	-3.9188	-2.5938	2.2465	0.032686	1671.9
2.43	244	60	NaN	-3.9936	28.658	-0.30497	-179.39	15.555	-3.7604	18.136	-831.09	1054	-5.5304	839.81	1105.2	35.42	34.056	0	0	-0.28325	-3.5653	-28.159	-13.742	-3.1822	1.4165	30.412	13.8	-3.4654	-2.1488	2.2533	0.058163	1671.9
2.44	245	60	NaN	-3.9782	28.65	-0.31218	-179.38	15.573	-3.7846	18.14	-831.09	1054	-5.6159	839.76	1105.2	36.822	33.597	0	0	0.21779	-3.0688	-28.147	-13.73	-3.1636	1.4298	30.406	13.817	-2.9459	-1.639	2.2585	0.087245	1671.8
2.45	246	60	NaN	-3.9741	28.633	-0.30898	-179.39	15.576	-3.7607	18.098	-831.13	1054	-5.5425	839.74	1105.2	35.514	33.601	0	0	1.0364	-2.2577	-28.138	-13.72	-3.1635	1.4193	30.39	13.819	-2.1271	-0.83843	2.2522	0.098982	1671.8
2.46	247	60	NaN	-3.9642	28.62	-0.24186	-179.39	15.569	-3.7542	17.772	-831.2	1054	-5.5507	839.74	1105.2	35.586	31.176	0	0	1.8022	-1.4989	-28.124	-13.707	-3.1646	1.4095	30.375	13.815	-1.3624	-0.089422	2.2511	0.10792	1671.9
2.47	248	60	NaN	-3.9738	28.613	-0.20798	-179.4	15.545	-3.7156	17.582	-831.24	1054	-5.4357	839.77	1105.2	34.819	32.878	0	0	2.5246	-0.78306	-28.107	-13.689	-3.1847	1.3873	30.365	13.793	-0.66005	0.60427	2.2584	0.10347	1672
2.48	249	60	NaN	-3.9885	28.614	-0.21413	-179.4	15.522	-3.6872	17.543	-831.23	1054	-5.3525	839.8	1105.1	37.11	34.071	0	0	2.6808	-0.62829	-28.107	-13.69	-3.2036	1.3805	30.365	13.771	-0.52277	0.75219	2.258	0.081178	1672
2.49	250	60	NaN	-3.995	28.626	-0.25035	-179.38	15.516	-3.7094	17.606	-831.16	1054	-5.451	839.78	1105.1	34.505	32.257	0	0	2.8977	-0.41333	-28.109	-13.692	-3.2045	1.4116	30.377	13.765	-0.30671	0.99829	2.2672	0.073596	1671.9
2.5	251	60	NaN	-4.0414	28.614	-0.16958	-179.38	15.529	-3.7057	17.292	-831.28	1054.1	-5.4373	839.76	1105.2	35.523	32.257	0	0	3.364	0.048661	-28.113	-13.695	-3.2621	1.395	30.365	13.778	0.10191	1.4437	2.2519	0.082628	1672
2.51	252	60	NaN	-4.0582	28.61	-0.15912	-179.39	15.513	-3.6887	17.23	-831.3	1054.1	-5.3651	839.79	1105.1	36.647	32.337	0	0	4.0061	0.68493	-28.112	-13.695	-3.2836	1.3814	30.36	13.763	0.72256	2.0664	2.2473	0.068197	1672
2.52	253	60	NaN	-4.0714	28.602	-0.16073	-179.4	15.507	-3.6871	17.215	-831.3	1054.1	-5.3457	839.79	1105.1	35.615	35.402	0	0	4.7309	1.4031	-28.111	-13.693	-3.2979	1.3785	30.351	13.758	1.433	2.7816	2.2405	0.064535	1672
2.53	254	60	NaN	-4.0844	28.588	-0.15598	-179.39	15.518	-3.7022	17.191	-831.32	1054.1	-5.3844	839.76	1105.2	35.513	32.867	0	0	5.3715	2.0379	-28.111	-13.694	-3.3104	1.3839	30.338	13.767	2.0611	3.4218	2.2266	0.073477	1672
2.54	255	60	NaN	-4.0622	28.59	-0.18101	-179.4	15.497	-3.6861	17.318	-831.25	1054.1	-5.2929	839.8	1105.1	35.566	32.696	0	0	5.9809	2.6417	-28.113	-13.696	-3.287	1.3745	30.339	13.748	2.6939	4.0162	2.2256	0.052369	1672
2.55	256	60	NaN	-4.0596	28.577	-0.18964	-179.4	15.478	-3.6778	17.336	-831.27	1054.1	-5.2514	839.83	1105.1	37.681	33.511	0	0	7.1655	3.8155	-28.122	-13.704	-3.2852	1.3726	30.325	13.731	3.8804	5.188	2.2029	0.026963	1672
2.56	257	60	NaN	-4.0647	28.57	-0.23578	-179.4	15.494	-3.7136	17.46	-831.26	1054.1	-5.3419	839.79	1105.1	35.721	31.711	0	0	8.1711	4.8119	-28.122	-13.705	-3.283	1.3792	30.319	13.746	4.8881	6.1911	2.1963	0.040812	1672
2.57	258	60	NaN	-4.0703	28.567	-0.29359	-179.41	15.52	-3.7494	17.613	-831.24	1054.1	-5.4309	839.73	1105.2	35.514	31.796	0	0	8.9133	5.5473	-28.113	-13.695	-3.2802	1.3837	30.318	13.77	5.6331	6.9311	2.2051	0.074666	1671.9
2.58	259	60	NaN	-4.0672	28.559	-0.30288	-179.42	15.503	-3.6998	17.598	-831.27	1054.1	-5.2691	839.74	1105.1	35.68	30.514	0	0	9.2999	5.9304	-28.116	-13.698	-3.2832	1.3679	30.307	13.755	6.0167	7.2983	2.191	0.057069	1671.9
2.59	260	60	NaN	-4.0622	28.548	-0.27023	-179.41	15.497	-3.7054	17.468	-831.31	1054.1	-5.2885	839.75	1105.1	35.022	32.681	0	0	9.6365	6.2639	-28.121	-13.704	-3.282	1.3664	30.295	13.749	6.3545	7.6303	2.1743	0.045841	1672
2.6	261	60	NaN	-4.0609	28.557	-0.29952	-179.41	15.498	-3.704	17.551	-831.29	1054.1	-5.2938	839.75	1105.1	35.58	33.086	0	0	10.223	6.8449	-28.121	-13.703	-3.2777	1.3756	30.304	13.751	6.9452	8.2206	2.1831	0.047168	1672
2.61	262	60	NaN	-4.0623	28.562	-0.33621	-179.41	15.501	-3.7045	17.646	-831.28	1054.1	-5.3014	839.75	1105.1	35.197	33.049	0	0	10.772	7.3889	-28.12	-13.703	-3.2756	1.38	30.311	13.753	7.4963	8.7689	2.1902	0.05015	1672
2.62	263	60	NaN	-4.0641	28.552	-0.337	-179.41	15.505	-3.7192	17.601	-831.33	1054.1	-5.3456	839.76	1105.1	35.385	34.97	0	0	11.068	7.6822	-28.118	-13.7	-3.2774	1.3733	30.301	13.756	7.7905	9.0556	2.1832	0.055878	1672
2.63	264	60	NaN	-4.0539	28.558	-0.33031	-179.38	15.548	-3.7864	17.588	-831.35	1054.1	-5.5937	839.68	1105.2	34.016	31.949	0	0	11.256	7.8683	-28.117	-13.699	-3.2592	1.4154	30.309	13.796	7.9965	9.2838	2.1928	0.097034	1672
2.64	265	60	NaN	-4.0441	28.565	-0.35132	-179.39	15.544	-3.7704	17.656	-831.35	1054.1	-5.5372	839.7	1105.2	35.635	30.991	0	0	11.337	7.949	-28.116	-13.699	-3.2489	1.4069	30.317	13.792	8.0881	9.3558	2.2001	0.093436	1672
2.65	266	60	NaN	-4.0419	28.573	-0.33186	-179.4	15.526	-3.7445	17.592	-831.38	1054.1	-5.438	839.75	1105.2	36.283	32.864	0	0	11.127	7.7411	-28.122	-13.704	-3.2524	1.388	30.323	13.777	7.875	9.1291	2.2008	0.072348	1672.1
2.66	267	60	NaN	-4.0461	28.579	-0.2761	-179.41	15.508	-3.7259	17.414	-831.45	1054.2	-5.3654	839.8	1105.1	33.66	33.11	0	0	10.946	7.561	-28.126	-13.709	-3.2652	1.3733	30.326	13.761	7.6804	8.9344	2.1996	0.052267	1672.2
2.67	268	60	NaN	-4.0448	28.577	-0.2706	-179.41	15.493	-3.6873	17.402	-831.49	1054.2	-5.2451	839.84	1105.1	35.793	32.609	0	0	10.946	7.561	-28.127	-13.709	-3.2684	1.3634	30.323	13.748	7.6771	8.9244	2.1957	0.038604	1672.3
2.68	269	60	NaN	-4.0432	28.586	-0.26052	-179.41	15.5	-3.6806	17.376	-831.5	1054.2	-5.2392	839.84	1105.1	35.162	31.476	0	0	11.021	7.636	-28.127	-13.709	-3.2679	1.3627	30.331	13.755	7.7533	8.9987	2.2045	0.045198	1672.3
2.69	270	60	NaN	-4.0396	28.599	-0.26502	-179.4	15.52	-3.7031	17.406	-831.49	1054.2	-5.3219	839.81	1105.1	35.985	34.371	0	0	11.14	7.7533	-28.127	-13.709	-3.2605	1.3782	30.345	13.773	7.8792	9.1316	2.2181	0.063933	1672.2
2.7	271	60	NaN	-4.0332	28.608	-0.27036	-179.39	15.54	-3.7283	17.455	-831.49	1054.2	-5.4016	839.78	1105.2	36.185	33.152	0	0	11.291	7.9034	-28.127	-13.709	-3.2497	1.3947	30.355	13.793	8.0414	9.2981	2.2288	0.083319	1672.2
2.71	272	60	NaN	-4.0233	28.609	-0.25545	-179.39	15.546	-3.7215	17.461	-831.53	1054.2	-5.3632	839.79	1105.2	36.078	33.173	0	0	11.464	8.0746	-28.127	-13.709	-3.2409	1.3908	30.355	13.799	8.2229	9.4654	2.2285	0.09022	1672.3
2.72	273	60	NaN	-4.0215	28.623	-0.23141	-179.39	15.549	-3.7125	17.417	-831.53	1054.2	-5.343	839.8	1105.2	35.896	33.133	0	0	11.546	8.1564	-28.131	-13.713	-3.2413	1.3914	30.369	13.803	8.3051	9.5478	2.2378	0.089658	1672.3
2.73	274	60	NaN	-4.0231	28.629	-0.2011	-179.39	15.557	-3.7103	17.354	-831.57	1054.2	-5.3356	839.81	1105.2	35.539	33.352	0	0	11.5	8.1106	-28.136	-13.719	-3.2453	1.3921	30.374	13.811	8.2549	9.5026	2.2381	0.092387	1672.3
2.74	275	60	NaN	-4.0262	28.63	-0.17314	-179.38	15.571	-3.7219	17.29	-831.6	1054.2	-5.3678	839.78	1105.2	35.739	33.003	0	0	11.228	7.8406	-28.143	-13.726	-3.2496	1.395	30.376	13.825	7.9782	9.2356	2.2331	0.099554	1672.3
2.75	276	60	NaN	-4.0284	28.63	-0.15382	-179.38	15.592	-3.7479	17.244	-831.63	1054.2	-5.4464	839.73	1105.2	35.517	32.527	0	0	10.817	7.4337	-28.148	-13.731	-3.2506	1.4017	30.378	13.845	7.5664	8.8354	2.2294	0.11396	1672.3
2.76	277	60	NaN	-4.0209	28.629	-0.14825	-179.37	15.604	-3.768	17.25	-831.65	1054.2	-5.5137	839.71	1105.3	34.565	32.025	0	0	10.441	7.0607	-28.153	-13.736	-3.2406	1.4139	30.377	13.856	7.2	8.4746	2.2244	0.12006	1672.3
2.77	278	60	NaN	-4.0026	28.64	-0.17616	-179.38	15.578	-3.7408	17.377	-831.6	1054.2	-5.4042	839.78	1105.2	35.898	32.849	0	0	10.672	7.2898	-28.164	-13.746	-3.2217	1.3996	30.386	13.831	7.4502	8.6894	2.2229	0.084851	1672.3
2.78	279	60	NaN	-3.9911	28.649	-0.23615	-179.38	15.578	-3.7532	17.614	-831.53	1054.2	-5.4367	839.78	1105.2	34.612	33.011	0	0	10.895	7.511	-28.174	-13.757	-3.2009	1.4068	30.397	13.83	7.6942	8.9178	2.2229	0.073304	1672.3
2.79	280	60	NaN	-3.9934	28.647	-0.26528	-179.37	15.597	-3.7874	17.734	-831.53	1054.2	-5.5524	839.74	1105.2	35.165	33.738	0	0	11.036	7.6508	-28.184	-13.767	-3.1951	1.4233	30.397	13.846	7.8411	9.0741	2.2133	0.079333	1672.2
2.8	281	60	NaN	-4.0139	28.619	-0.11897	-179.38	15.574	-3.748	17.224	-831.73	1054.2	-5.4155	839.78	1105.2	36.626	32.345	0	0	10.957	7.5725	-28.191	-13.774	-3.2379	1.391	30.366	13.827	7.7192	8.9635	2.1747	0.053302	1672.4
2.81	282	60	NaN	-4.0019	28.653	-0.20124	-179.38	15.588	-3.7697	17.557	-831.58	1054.2	-5.4734	839.75	1105.2	36.66	33.317	0	0	10.625	7.2434	-28.195	-13.777	-3.2124	1.4084	30.401	13.84	7.4126	8.6518	2.2065	0.062615	1672.3
2.82	283	60	NaN	-4.0035	28.67	-0.24182	-179.4	15.555	-3.7189	17.7	-831.5	1054.2	-5.2862	839.81	1105.2	36.503	34.611	0	0	10.603	7.2218	-28.205	-13.788	-3.2156	1.3894	30.417	13.809	7.3876	8.6112	2.2112	0.020707	1672.2
2.83	284	60	NaN	-4.0116	28.669	-0.21775	-179.41	15.52	-3.678	17.593	-831.52	1054.2	-5.1306	839.88	1105.1	34.424	30.666	0	0	10.472	7.0922	-28.218	-13.8	-3.2327	1.3644	30.413	13.776	7.2397	8.4566	2.1955	-0.023726	1672.3
2.84	285	60	NaN	-4.0149	28.657	-0.1367	-179.4	15.534	-3.7357	17.289	-831.59	1054.3	-5.3038	839.85	1105.1	37.442	31.844	0	0	9.764	6.3902	-28.231	-13.813	-3.2405	1.3704	30.4	13.791	6.5235	7.7606	2.1698	-0.021786	1672.4
2.85	286	60	NaN	-4.0205	28.646	-0.15909	-179.41	15.525	-3.7143	17.341	-831.6	1054.2	-5.2339	839.86	1105.1	35.897	34.318	0	0	9.5659	6.1939	-28.24	-13.822	-3.2467	1.3685	30.389	13.782	6.3191	7.5624	2.1493	-0.040777	1672.4
2.86	287	60	NaN	-4.024	28.648	-0.19028	-179.41	15.522	-3.7054	17.416	-831.56	1054.2	-5.1853	839.85	1105.1	35.919	33.881	0	0	9.7098	6.3366	-28.247	-13.829	-3.2492	1.3653	30.392	13.779	6.4606	7.7018	2.145	-0.050434	1672.3
2.87	288	60	NaN	-4.02	28.648	-0.24855	-179.4	15.544	-3.7335	17.582	-831.5	1054.2	-5.2689	839.8	1105.2	36.471	34.126	0	0	9.8381	6.4637	-28.254	-13.836	-3.2366	1.3792	30.394	13.798	6.6015	7.8429	2.1402	-0.037836	1672.2
2.88	289	60	NaN	-4.018	28.64	-0.30788	-179.39	15.577	-3.7773	17.75	-831.47	1054.2	-5.4224	839.72	1105.2	37.504	33.66	0	0	9.9546	6.5791	-28.261	-13.843	-3.2236	1.4008	30.389	13.828	6.731	7.9799	2.1283	-0.014817	1672.1
2.89	290	60	NaN	-4.0703	28.635	-0.21562	-179.42	15.529	-3.6915	17.375	-831.56	1054.2	-5.1367	839.8	1105.1	35.803	33.289	0	0	10.993	7.6076	-28.283	-13.866	-3.2987	1.3484	30.379	13.785	7.6939	8.956	2.0955	-0.080879	1672.3
2.9	291	60	NaN	-4.0721	28.624	-0.22147	-179.42	15.536	-3.6978	17.377	-831.57	1054.2	-5.1577	839.77	1105.1	35.317	34.113	0	0	12.442	9.0436	-28.32	-13.902	-3.2996	1.3524	30.369	13.791	9.1421	10.396	2.0495	-0.11173	1672.3
2.91	292	60	NaN	-4.0749	28.622	-0.22903	-179.43	15.519	-3.68	17.383	-831.56	1054.2	-5.0976	839.79	1105.1	36.243	33.716	0	0	14.647	11.229	-28.386	-13.969	-3.3043	1.3419	30.366	13.774	11.343	12.571	1.9803	-0.19431	1672.3
2.92	293	60	NaN	-4.0813	28.621	-0.23369	-179.44	15.493	-3.6621	17.373	-831.55	1054.2	-5.0369	839.84	1105.1	35.178	33.095	0	0	15.271	11.847	-28.411	-13.994	-3.3131	1.3293	30.364	13.751	11.958	13.176	1.9528	-0.24316	1672.3
2.93	294	60	NaN	-4.0773	28.606	-0.2609	-179.42	15.519	-3.7272	17.441	-831.55	1054.2	-5.254	839.79	1105.1	34.69	33.029	0	0	15.188	11.765	-28.419	-14.002	-3.2993	1.3615	30.352	13.773	11.889	13.126	1.9324	-0.22892	1672.3
2.94	295	60	NaN	-4.0722	28.608	-0.27283	-179.43	15.498	-3.6797	17.475	-831.53	1054.2	-5.1007	839.82	1105.1	35.611	36.325	0	0	14.624	11.206	-28.431	-14.014	-3.2983	1.3455	30.352	13.754	11.326	12.551	1.9207	-0.26008	1672.3
2.95	296	60	NaN	-4.0562	28.616	-0.29529	-179.42	15.516	-3.7092	17.564	-831.48	1054.2	-5.2024	839.77	1105.1	35.559	32.108	0	0	14.069	10.656	-28.443	-14.026	-3.2757	1.3625	30.361	13.771	10.794	12.019	1.9172	-0.25521	1672.2
2.96	297	60	NaN	-4.0416	28.619	-0.30317	-179.41	15.533	-3.7407	17.614	-831.45	1054.2	-5.3016	839.71	1105.1	34.138	35.022	0	0	13.729	10.319	-28.454	-14.036	-3.256	1.3765	30.365	13.787	10.473	11.695	1.911	-0.24948	1672.1
2.97	298	60	NaN	-4.0395	28.611	-0.27835	-179.42	15.519	-3.7139	17.553	-831.49	1054.2	-5.1934	839.72	1105.1	35.044	32.454	0	0	13.484	10.076	-28.467	-14.05	-3.2597	1.3584	30.356	13.773	10.224	11.435	1.8888	-0.27698	1672.1
2.98	299	60	NaN	-4.0521	28.609	-0.25649	-179.43	15.52	-3.7195	17.476	-831.5	1054.2	-5.2063	839.73	1105.1	34.194	33.741	0	0	13.367	9.9608	-28.486	-14.068	-3.2745	1.3517	30.355	13.774	10.093	11.313	1.8695	-0.29441	1672.2
2.99	300	60	NaN	-4.0518	28.615	-0.23733	-179.41	15.526	-3.7265	17.436	-831.5	1054.2	-5.2437	839.7	1105.1	36.532	32.657	0	0	13.223	9.8172	-28.504	-14.086	-3.2742	1.3647	30.36	13.781	9.9483	11.182	1.8563	-0.30542	1672.1
3	301	60	NaN	-4.047	28.621	-0.2316	-179.41	15.523	-3.7228	17.455	-831.49	1054.2	-5.2331	839.69	1105.1	36.159	33.526	0	0	13.084	9.6803	-28.519	-14.101	-3.2691	1.3651	30.365	13.779	9.8153	11.045	1.8466	-0.32277	1672.1
3.01	302	60	NaN	-4.0424	28.623	-0.23201	-179.43	15.516	-3.7158	17.503	-831.49	1054.2	-5.1949	839.71	1105.1	34.669	33.9	0	0	13.007	9.6037	-28.519	-14.101	-3.2642	1.3523	30.368	13.771	9.7429	10.956	1.8491	-0.3302	1672.1
3.02	303	60	NaN	-4.0424	28.619	-0.20179	-179.42	15.541	-3.7457	17.45	-831.53	1054.2	-5.2847	839.66	1105.2	33.987	31.003	0	0	13.345	9.9383	-28.535	-14.118	-3.263	1.3634	30.366	13.795	10.082	11.302	1.8306	-0.32279	1672.1
3.03	304	60	NaN	-4.049	28.621	-0.17813	-179.42	15.524	-3.7241	17.416	-831.54	1054.2	-5.2037	839.7	1105.1	37.084	35.075	0	0	14.017	10.604	-28.564	-14.147	-3.2735	1.3533	30.366	13.779	10.743	11.957	1.8018	-0.36776	1672.2
3.04	305	60	NaN	-4.0558	28.617	-0.15627	-179.42	15.507	-3.7094	17.378	-831.57	1054.2	-5.1521	839.72	1105.1	38.011	33.313	0	0	13.743	10.333	-28.571	-14.154	-3.2835	1.3486	30.361	13.764	10.46	11.682	1.7899	-0.39007	1672.2
3.05	306	60	NaN	-4.0578	28.616	-0.144	-179.42	15.506	-3.7109	17.37	-831.59	1054.2	-5.1517	839.71	1105.1	35.154	33.703	0	0	12.616	9.2163	-28.558	-14.141	-3.2858	1.3505	30.36	13.762	9.3303	10.567	1.8012	-0.37839	1672.2
3.06	307	60	NaN	-4.0492	28.63	-0.15236	-179.42	15.53	-3.7293	17.439	-831.56	1054.2	-5.1916	839.67	1105.1	35.244	32.845	0	0	13.2	9.7946	-28.572	-14.155	-3.2734	1.3553	30.374	13.786	9.9263	11.15	1.802	-0.36927	1672.2
3.07	308	60	NaN	-4.0395	28.631	-0.1486	-179.43	15.496	-3.677	17.484	-831.56	1054.2	-5.0214	839.74	1105.1	35.266	30.359	0	0	13.41	10.003	-28.578	-14.16	-3.268	1.3408	30.373	13.755	10.142	11.344	1.7952	-0.40579	1672.2
3.08	309	60	NaN	-4.037	28.628	-0.14478	-179.42	15.525	-3.7256	17.508	-831.58	1054.2	-5.161	839.69	1105.1	34.733	32.658	0	0	12.234	8.8377	-28.555	-14.137	-3.2599	1.3581	30.372	13.781	8.9741	10.196	1.8167	-0.35631	1672.2
3.09	310	60	NaN	-4.0343	28.627	-0.13337	-179.41	15.545	-3.7582	17.494	-831.61	1054.2	-5.2523	839.67	1105.2	36.327	34.281	0	0	11.961	8.5673	-28.547	-14.13	-3.2545	1.3717	30.371	13.8	8.7066	9.939	1.8238	-0.32987	1672.2
3.1	311	60	NaN	-4.0257	28.632	-0.11789	-179.41	15.516	-3.7085	17.462	-831.63	1054.3	-5.0887	839.76	1105.1	36.746	32.134	0	0	12.151	8.7553	-28.548	-14.13	-3.2527	1.3597	30.374	13.773	8.8981	10.115	1.8266	-0.35678	1672.3
3.11	312	60	NaN	-4.0082	28.65	-0.1552	-179.43	15.482	-3.6636	17.593	-831.58	1054.3	-4.9114	839.84	1105	34.659	33.315	0	0	12.224	8.8282	-28.541	-14.123	-3.2368	1.3371	30.39	13.742	8.9876	10.165	1.8489	-0.38115	1672.3
3.12	313	60	NaN	-3.9799	28.657	-0.21053	-179.43	15.498	-3.6829	17.791	-831.53	1054.2	-4.9677	839.83	1105.1	34.436	32.835	0	0	12.301	8.904	-28.534	-14.116	-3.1997	1.3526	30.398	13.756	9.1011	10.257	1.8642	-0.36045	1672.3
3.13	314	60	NaN	-3.9831	28.656	-0.18388	-179.42	15.526	-3.7222	17.689	-831.59	1054.2	-5.0891	839.8	1105.1	35.444	34.5	0	0	12.59	9.1902	-28.55	-14.132	-3.2023	1.3653	30.4	13.782	9.3874	10.556	1.8503	-0.34975	1672.3
3.14	315	60	NaN	-4.0087	28.664	-0.1272	-179.41	15.545	-3.7489	17.47	-831.69	1054.2	-5.1618	839.8	1105.1	34.255	32.649	0	0	12.394	8.9959	-28.544	-14.127	-3.2329	1.3639	30.408	13.801	9.1607	10.36	1.8642	-0.32543	1672.4
3.15	316	60	NaN	-4.003	28.713	-0.23995	-179.43	15.53	-3.7142	17.839	-831.53	1054.2	-5.0246	839.84	1105.1	37.308	31.595	0	0	11.434	8.045	-28.505	-14.088	-3.2192	1.3501	30.457	13.787	8.2148	9.3952	1.9516	-0.30081	1672.3
3.16	317	60	NaN	-4.0113	28.707	-0.23825	-179.44	15.525	-3.7008	17.801	-831.58	1054.2	-4.9714	839.87	1105.1	38.373	34.219	0	0	10.931	7.5471	-28.487	-14.069	-3.2307	1.3387	30.451	13.781	7.7008	8.8858	1.9647	-0.28812	1672.4
3.17	318	60	NaN	-3.9836	28.712	-0.31261	-179.43	15.543	-3.7372	18.041	-831.53	1054.2	-5.1076	839.84	1105.1	36.06	33.82	0	0	10.52	7.1395	-28.476	-14.059	-3.19	1.364	30.459	13.796	7.3301	8.5035	1.9825	-0.26294	1672.3
3.18	319	60	NaN	-3.9661	28.723	-0.36479	-179.42	15.551	-3.7583	18.189	-831.48	1054.2	-5.2119	839.82	1105.2	36.722	32.463	0	0	9.7878	6.4138	-28.476	-14.059	-3.1639	1.3851	30.471	13.803	6.6238	7.7989	1.9952	-0.25582	1672.2
3.19	320	60	NaN	-4.0109	28.729	-0.27804	-179.43	15.517	-3.6965	17.809	-831.57	1054.2	-5.0519	839.9	1105.1	36.546	35.187	0	0	9.3112	5.9416	-28.471	-14.053	-3.2272	1.3573	30.473	13.773	6.084	7.2989	2.0025	-0.2808	1672.4
3.2	321	60	NaN	-4.0187	28.725	-0.28833	-179.41	15.539	-3.7285	17.793	-831.58	1054.2	-5.1899	839.87	1105.2	36.448	34.047	0	0	9.0666	5.6992	-28.461	-14.044	-3.2309	1.3814	30.472	13.792	5.8356	7.0805	2.0106	-0.25171	1672.4
3.21	322	60	NaN	-4.0279	28.724	-0.30346	-179.41	15.531	-3.7136	17.793	-831.59	1054.2	-5.1556	839.88	1105.2	36.231	33.909	0	0	8.8949	5.5291	-28.453	-14.036	-3.2413	1.3794	30.471	13.784	5.6537	6.9085	2.018	-0.25127	1672.4
3.22	323	60	NaN	-4.0425	28.716	-0.27153	-179.41	15.515	-3.6944	17.611	-831.64	1054.2	-5.0939	839.91	1105.2	34.292	34.777	0	0	8.7998	5.4348	-28.447	-14.029	-3.2643	1.3652	30.462	13.77	5.5355	6.8	2.0149	-0.25968	1672.5
3.23	324	60	NaN	-4.0613	28.701	-0.19661	-179.42	15.505	-3.6897	17.263	-831.73	1054.3	-5.0708	839.93	1105.2	35.824	33.358	0	0	8.6432	5.2797	-28.449	-14.032	-3.2958	1.3482	30.445	13.761	5.3474	6.628	1.9958	-0.27039	1672.6
3.24	325	60	NaN	-4.0678	28.707	-0.2241	-179.43	15.515	-3.6831	17.318	-831.68	1054.3	-5.0352	839.91	1105.2	34.988	32.296	0	0	8.5989	5.2358	-28.452	-14.034	-3.3017	1.3381	30.451	13.771	5.2973	6.5739	1.9989	-0.26339	1672.5
3.25	326	60	NaN	-4.0728	28.702	-0.25004	-179.42	15.532	-3.6972	17.362	-831.66	1054.3	-5.0792	839.88	1105.2	35.645	32.606	0	0	8.9308	5.5647	-28.452	-14.034	-3.3037	1.3503	30.448	13.787	5.6271	6.9149	1.9957	-0.24764	1672.5
3.26	327	60	NaN	-4.0864	28.695	-0.26445	-179.42	15.54	-3.7112	17.353	-831.66	1054.2	-5.1035	839.87	1105.2	35.579	32.874	0	0	8.7704	5.4057	-28.455	-14.038	-3.3167	1.3508	30.441	13.795	5.4537	6.7566	1.9856	-0.24298	1672.5
3.27	328	60	NaN	-4.1035	28.689	-0.27684	-179.42	15.544	-3.7239	17.331	-831.67	1054.2	-5.1191	839.87	1105.2	34.927	32.914	0	0	8.3121	4.9516	-28.46	-14.043	-3.334	1.3466	30.434	13.798	4.9781	6.2982	1.9741	-0.2443	1672.5
3.28	329	60	NaN	-4.1108	28.688	-0.30932	-179.41	15.557	-3.7416	17.387	-831.63	1054.2	-5.1874	839.84	1105.2	35.367	33.605	0	0	8.669	5.3052	-28.459	-14.041	-3.337	1.364	30.434	13.811	5.332	6.6692	1.9754	-0.23027	1672.4
3.29	330	60	NaN	-4.1082	28.674	-0.31144	-179.41	15.539	-3.7361	17.392	-831.64	1054.2	-5.1657	839.88	1105.2	34.747	34.049	0	0	9.0268	5.6598	-28.458	-14.04	-3.335	1.3612	30.42	13.793	5.6918	7.0211	1.9628	-0.24686	1672.4
3.3	331	60	NaN	-4.1059	28.663	-0.32352	-179.43	15.518	-3.7136	17.411	-831.64	1054.2	-5.0775	839.92	1105.1	36.15	33.647	0	0	9.4993	6.128	-28.46	-14.043	-3.3351	1.3445	30.408	13.773	6.1641	7.4724	1.948	-0.2695	1672.5
3.31	332	60	NaN	-4.0996	28.656	-0.3381	-179.45	15.494	-3.6329	17.441	-831.63	1054.2	-4.7941	839.95	1105.1	36.054	32.204	0	0	9.9421	6.5667	-28.466	-14.048	-3.3375	1.3074	30.4	13.75	6.6046	7.8741	1.9349	-0.29768	1672.5
3.32	333	60	NaN	-4.0871	28.656	-0.34696	-179.49	15.472	-3.4904	17.474	-831.6	1054.2	-4.3118	839.98	1105.1	37.312	32.96	0	0	10.321	6.942	-28.476	-14.059	-3.3404	1.2553	30.399	13.728	6.9804	8.1972	1.923	-0.33051	1672.5
3.33	334	60	NaN	-4.0914	28.656	-0.35064	-179.45	15.507	-3.6598	17.468	-831.59	1054.2	-4.8752	839.91	1105.2	35.562	34.232	0	0	10.383	7.0041	-28.483	-14.065	-3.3256	1.312	30.401	13.762	7.0579	8.3161	1.9181	-0.30332	1672.4
3.34	335	60	NaN	-4.0842	28.646	-0.34855	-179.48	15.497	-3.5841	17.461	-831.62	1054.2	-4.6149	839.9	1105.1	36.892	34.867	0	0	10.338	6.9594	-28.488	-14.071	-3.3275	1.2809	30.39	13.753	7.0109	8.2402	1.9023	-0.31784	1672.4
3.35	336	60	NaN	-4.0815	28.64	-0.34859	-179.5	15.475	-3.4973	17.45	-831.63	1054.2	-4.3094	839.93	1105.1	34.831	32.667	0	0	10.391	7.0118	-28.496	-14.079	-3.3357	1.243	30.383	13.732	7.0555	8.2548	1.8866	-0.34687	1672.5
3.36	337	60	NaN	-4.0847	28.641	-0.35503	-179.51	15.462	-3.486	17.448	-831.63	1054.2	-4.2538	839.95	1105.1	35.233	34.05	0	0	10.436	7.0565	-28.502	-14.084	-3.3409	1.2335	30.383	13.719	7.0954	8.2899	1.8816	-0.36496	1672.5
3.37	338	60	NaN	-4.0756	28.642	-0.37158	-179.49	15.483	-3.5214	17.509	-831.6	1054.2	-4.3747	839.9	1105.1	35.224	31.047	0	0	10.473	7.0929	-28.504	-14.086	-3.3256	1.2595	30.386	13.738	7.1475	8.3523	1.8826	-0.34828	1672.4
3.38	339	60	NaN	-4.0763	28.646	-0.38034	-179.5	15.468	-3.5017	17.538	-831.58	1054.2	-4.2967	839.92	1105.1	36.737	33.374	0	0	10.377	6.9976	-28.504	-14.087	-3.3278	1.248	30.389	13.724	7.0491	8.2456	1.885	-0.36268	1672.4
3.39	340	60	NaN	-4.0865	28.648	-0.36159	-179.51	15.466	-3.4917	17.48	-831.57	1054.2	-4.2549	839.93	1105.1	36.672	31.424	0	0	10.12	6.7429	-28.504	-14.086	-3.3415	1.2376	30.391	13.723	6.7784	7.9805	1.8876	-0.36315	1672.4
3.4	341	60	NaN	-4.1003	28.649	-0.34594	-179.5	15.481	-3.5439	17.451	-831.56	1054.2	-4.4293	839.9	1105.1	34.834	32.579	0	0	9.9643	6.5888	-28.502	-14.085	-3.3503	1.2531	30.393	13.737	6.6141	7.8418	1.8904	-0.34749	1672.4
3.41	342	60	NaN	-4.1088	28.648	-0.38246	-179.46	15.508	-3.7182	17.636	-831.51	1054.2	-5.0229	839.84	1105.2	36.471	32.773	0	0	9.9697	6.594	-28.499	-14.081	-3.3321	1.3213	30.394	13.761	6.6376	7.9153	1.8955	-0.32066	1672.3
3.42	343	60	NaN	-4.1112	28.656	-0.38853	-179.5	15.458	-3.5284	17.657	-831.48	1054.2	-4.3981	839.93	1105.1	36.864	33.977	0	0	10.518	7.137	-28.49	-14.072	-3.3552	1.2545	30.399	13.715	7.1624	8.3915	1.9095	-0.357	1672.3
3.43	344	60	NaN	-4.1155	28.64	-0.38821	-179.48	15.482	-3.5924	17.674	-831.5	1054.2	-4.6341	839.87	1105.1	39.388	33.15	0	0	10.854	7.4707	-28.489	-14.071	-3.3508	1.287	30.384	13.737	7.5036	8.7577	1.8956	-0.33362	1672.3
3.44	345	60	NaN	-4.1172	28.618	-0.39227	-179.46	15.498	-3.6383	17.71	-831.52	1054.2	-4.8059	839.84	1105.1	38.492	33.835	0	0	11.041	7.6558	-28.493	-14.075	-3.3454	1.3147	30.364	13.752	7.6958	8.9705	1.8715	-0.32292	1672.3
3.45	346	60	NaN	-4.1139	28.608	-0.40541	-179.48	15.465	-3.513	17.771	-831.51	1054.2	-4.3915	839.89	1105.1	40.334	32.293	0	0	10.693	7.3108	-28.495	-14.077	-3.3543	1.2773	30.352	13.721	7.3388	8.5881	1.8576	-0.35638	1672.3
3.46	347	60	NaN	-4.1095	28.616	-0.40671	-179.47	15.499	-3.5407	17.787	-831.48	1054.2	-4.4855	839.84	1105.1	43.848	33.54	0	0	10.323	6.9439	-28.497	-14.079	-3.346	1.2891	30.361	13.754	6.9768	8.2329	1.8645	-0.32489	1672.2
3.47	348	60	NaN	-4.1039	28.611	-0.40691	-179.47	15.519	-3.545	17.793	-831.49	1054.2	-4.5093	839.8	1105.2	47.621	33.362	0	0	10.104	6.7274	-28.485	-14.068	-3.3394	1.2908	30.357	13.772	6.7649	8.0182	1.8721	-0.29525	1672.2
3.48	349	60	NaN	-4.1061	28.606	-0.38827	-179.47	15.522	-3.5564	17.731	-831.53	1054.2	-4.5668	839.79	1105.1	51.397	34.546	0	0	9.7597	6.386	-28.474	-14.056	-3.3417	1.299	30.352	13.776	6.418	7.685	1.8783	-0.28073	1672.2
3.49	350	60	NaN	-4.1087	28.608	-0.36618	-179.44	15.519	-3.6001	17.657	-831.56	1054.2	-4.7424	839.79	1105.1	51.938	35.056	0	0	9.0902	5.7226	-28.466	-14.048	-3.3409	1.3236	30.354	13.773	5.7493	7.0462	1.8878	-0.27495	1672.3
3.5	351	60	NaN	-4.0856	28.626	-0.39534	-179.41	15.537	-3.7175	17.765	-831.47	1054.2	-5.1726	839.76	1105.2	53.076	34.707	0	0	9.2385	5.8696	-28.454	-14.036	-3.2993	1.3769	30.373	13.79	5.9393	7.2465	1.9192	-0.24559	1672.2
3.51	352	60	NaN	-4.0775	28.623	-0.40465	-179.41	15.501	-3.6843	17.787	-831.49	1054.2	-5.0932	839.83	1105.1	51.348	33.438	0	0	9.7147	6.3414	-28.44	-14.022	-3.2932	1.3698	30.369	13.755	6.4215	7.7111	1.9289	-0.26768	1672.3
3.52	353	60	NaN	-4.0739	28.619	-0.37199	-179.41	15.495	-3.6656	17.667	-831.55	1054.2	-5.0541	839.84	1105.1	51.859	33.114	0	0	9.4493	6.0784	-28.437	-14.02	-3.2951	1.3687	30.365	13.75	6.1542	7.4471	1.9275	-0.26994	1672.3
3.53	354	60	NaN	-4.0694	28.616	-0.33454	-179.4	15.52	-3.6917	17.536	-831.6	1054.2	-5.15	839.79	1105.2	51.379	33.168	0	0	9.1854	5.8169	-28.432	-14.015	-3.2918	1.3823	30.362	13.774	5.8936	7.1992	1.9299	-0.2409	1672.3
3.54	355	60	NaN	-4.059	28.613	-0.33722	-179.38	15.562	-3.7711	17.55	-831.61	1054.2	-5.4038	839.7	1105.2	52.088	33.528	0	0	8.9235	5.5574	-28.425	-14.008	-3.2722	1.41	30.362	13.813	5.6513	6.9674	1.9363	-0.19478	1672.2
3.55	356	60	NaN	-4.0528	28.607	-0.33595	-179.4	15.529	-3.7097	17.566	-831.63	1054.2	-5.1892	839.77	1105.2	52.14	33.273	0	0	8.56	5.1973	-28.413	-13.996	-3.2728	1.3841	30.354	13.781	5.2872	6.5813	1.9412	-0.21424	1672.3
3.56	357	60	NaN	-4.048	28.612	-0.34918	-179.44	15.472	-3.5509	17.614	-831.62	1054.2	-4.6417	839.87	1105.1	52.604	34.171	0	0	8.052	4.6939	-28.394	-13.976	-3.2851	1.3254	30.355	13.728	4.7669	6.0192	1.9618	-0.24762	1672.4
3.57	358	60	NaN	-4.0507	28.611	-0.34936	-179.46	15.445	-3.4636	17.609	-831.63	1054.2	-4.3301	839.92	1105	54.086	34.614	0	0	7.8172	4.4612	-28.389	-13.972	-3.2987	1.2887	30.353	13.704	4.5185	5.7499	1.9633	-0.26805	1672.5
3.58	359	60	NaN	-4.0622	28.601	-0.33309	-179.45	15.468	-3.5267	17.548	-831.68	1054.2	-4.5243	839.88	1105.1	52.72	33.12	0	0	7.6459	4.2915	-28.389	-13.971	-3.3057	1.3031	30.344	13.725	4.3402	5.5946	1.955	-0.24623	1672.5
3.59	360	60	NaN	-4.0719	28.607	-0.36079	-179.41	15.487	-3.6691	17.647	-831.65	1054.2	-4.9978	839.86	1105.1	52.954	32.387	0	0	7.4266	4.0742	-28.386	-13.969	-3.2957	1.3626	30.351	13.743	4.1309	5.4368	1.9649	-0.22621	1672.4
3.6	361	60	NaN	-4.0616	28.609	-0.40461	-179.39	15.511	-3.7227	17.796	-831.6	1054.2	-5.1845	839.83	1105.2	53.69	34.432	0	0	7.0002	3.6517	-28.384	-13.966	-3.2739	1.3962	30.354	13.766	3.7263	5.0478	1.9704	-0.20067	1672.4
3.61	362	60	NaN	-4.0547	28.597	-0.41967	-179.39	15.517	-3.7355	17.853	-831.58	1054.2	-5.2371	839.82	1105.2	54.843	32.283	0	0	6.4	3.0569	-28.381	-13.963	-3.2632	1.4037	30.342	13.772	3.1368	4.4607	1.9616	-0.19144	1672.3
3.62	363	60	NaN	-4.0539	28.572	-0.41488	-179.4	15.515	-3.7309	17.846	-831.61	1054.2	-5.231	839.84	1105.1	55.994	35.452	0	0	6.0967	2.7564	-28.377	-13.96	-3.2629	1.3957	30.317	13.77	2.8338	4.1521	1.9395	-0.18935	1672.4
3.63	364	60	NaN	-4.0539	28.537	-0.42935	-179.4	15.536	-3.7348	17.895	-831.64	1054.2	-5.2505	839.82	1105.2	55.655	36.836	0	0	5.8219	2.4841	-28.374	-13.956	-3.2606	1.3937	30.284	13.789	2.5613	3.8778	1.91	-0.16706	1672.4
3.64	365	60	NaN	-4.0519	28.517	-0.43355	-179.39	15.551	-3.7426	17.902	-831.64	1054.2	-5.3128	839.79	1105.2	55.81	32.624	0	0	5.8959	2.5574	-28.37	-13.953	-3.2562	1.41	30.265	13.803	2.6397	3.9674	1.8949	-0.14958	1672.4
3.65	366	60	NaN	-4.0481	28.496	-0.43512	-179.39	15.541	-3.7263	17.912	-831.63	1054.2	-5.2695	839.82	1105.2	55.657	32.646	0	0	6.0323	2.6926	-28.367	-13.95	-3.2535	1.401	30.243	13.793	2.7788	4.0936	1.8762	-0.15667	1672.4
3.66	367	60	NaN	-4.0429	28.467	-0.43911	-179.41	15.518	-3.6971	17.936	-831.63	1054.2	-5.1813	839.89	1105.1	54.957	35.12	0	0	6.2229	2.8815	-28.366	-13.949	-3.2505	1.3857	30.214	13.771	2.9724	4.2672	1.8476	-0.17754	1672.5
3.67	368	60	NaN	-4.036	28.43	-0.44846	-179.41	15.5	-3.6713	17.983	-831.62	1054.1	-5.1231	839.94	1105.1	54.58	33.418	0	0	6.8487	3.5015	-28.37	-13.952	-3.2441	1.3842	30.176	13.754	3.6046	4.8857	1.8062	-0.19848	1672.5
3.68	369	60	NaN	-4.017	28.416	-0.44508	-179.4	15.532	-3.6978	18.042	-831.56	1054.1	-5.2157	839.89	1105.2	48.137	35.538	0	0	7.6835	4.3287	-28.376	-13.958	-3.2197	1.3984	30.165	13.783	4.4638	5.7271	1.7889	-0.17517	1672.4
3.69	370	60	NaN	-3.9929	28.422	-0.43204	-179.39	15.554	-3.7174	18.081	-831.49	1054.1	-5.2888	839.87	1105.2	36.754	32.768	0	0	7.236	3.8853	-28.398	-13.98	-3.1918	1.4104	30.171	13.805	4.0442	5.2957	1.7735	-0.17529	1672.3
3.7	371	60	NaN	-3.9855	28.429	-0.3937	-179.39	15.557	-3.7128	18.022	-831.43	1054.2	-5.2867	839.88	1105.2	37.49	31.98	0	0	6.7884	3.4418	-28.419	-14.002	-3.1865	1.4134	30.178	13.808	3.6019	4.8552	1.7581	-0.19348	1672.2
3.71	372	60	NaN	-3.9984	28.432	-0.33877	-179.38	15.545	-3.6888	17.884	-831.4	1054.2	-5.2197	839.91	1105.2	33.936	33.515	0	0	6.3409	2.9984	-28.441	-14.024	-3.2064	1.4078	30.179	13.798	3.1345	4.4062	1.7375	-0.22598	1672.3
3.72	373	60	NaN	-4.0106	28.437	-0.32438	-179.38	15.549	-3.691	17.853	-831.38	1054.2	-5.2136	839.92	1105.2	34.463	32.765	0	0	5.8934	2.5549	-28.463	-14.045	-3.2199	1.4064	30.183	13.803	2.6735	3.9613	1.72	-0.2427	1672.2
3.73	374	60	NaN	-3.9912	28.437	-0.33325	-179.37	15.565	-3.7125	17.95	-831.31	1054.2	-5.3026	839.9	1105.2	35.588	34.957	0	0	5.4458	2.1115	-28.485	-14.067	-3.194	1.4267	30.183	13.819	2.2518	3.5381	1.6985	-0.24832	1672.1
3.74	375	60	NaN	-3.9789	28.435	-0.34502	-179.37	15.557	-3.696	18.028	-831.26	1054.2	-5.2559	839.93	1105.2	36.405	33.477	0	0	4.9983	1.668	-28.507	-14.089	-3.1807	1.4262	30.18	13.812	1.8176	3.0943	1.6739	-0.27752	1672.1
3.75	376	60	NaN	-3.9745	28.431	-0.35685	-179.38	15.543	-3.6685	18.082	-831.23	1054.2	-5.1655	839.97	1105.1	34.23	31.712	0	0	4.5508	1.2246	-28.528	-14.111	-3.1776	1.4154	30.176	13.798	1.3732	2.64	1.6479	-0.31273	1672.1
3.76	377	60	NaN	-3.9688	28.427	-0.36947	-179.38	15.562	-3.6872	18.141	-831.19	1054.2	-5.2347	839.94	1105.2	37.101	33.26	0	0	4.1032	0.78115	-28.55	-14.133	-3.1674	1.4218	30.173	13.815	0.93583	2.203	1.6229	-0.31759	1672.1
3.77	378	60	NaN	-3.9849	28.434	-0.3419	-179.37	15.571	-3.7006	18.044	-831.18	1054.2	-5.2791	839.91	1105.2	39.847	32.971	0	0	3.6557	0.3377	-28.572	-14.154	-3.1852	1.4293	30.181	13.824	0.47046	1.767	1.609	-0.32996	1672
3.78	379	60	NaN	-3.9927	28.442	-0.32196	-179.36	15.583	-3.7157	17.976	-831.16	1054.3	-5.3225	839.88	1105.2	47.327	32.641	0	0	3.2082	-0.10574	-28.594	-14.176	-3.1939	1.4369	30.188	13.837	0.01431	1.3311	1.5942	-0.33967	1672
3.79	380	60	NaN	-3.9985	28.442	-0.31715	-179.36	15.584	-3.7218	17.95	-831.15	1054.3	-5.3386	839.87	1105.2	43.521	34.009	0	0	2.7606	-0.54919	-28.616	-14.198	-3.2	1.4423	30.188	13.839	-0.43939	0.89307	1.5721	-0.359	1672
3.8	381	60	NaN	-4.006	28.43	-0.33094	-179.36	15.569	-3.7122	17.97	-831.14	1054.3	-5.3093	839.89	1105.2	31.502	36.399	0	0	2.3131	-0.99264	-28.637	-14.22	-3.2078	1.4425	30.175	13.824	-0.89471	0.44989	1.5378	-0.39579	1672
3.81	382	60	NaN	-4.0028	28.407	-0.35365	-179.37	15.546	-3.6981	18.03	-831.15	1054.2	-5.2452	839.91	1105.1	55.19	33.938	0	0	1.8656	-1.4361	-28.659	-14.242	-3.2048	1.4276	30.151	13.802	-1.3393	-0.0085157	1.4923	-0.44005	1672
3.82	383	60	NaN	-3.9863	28.368	-0.38696	-179.37	15.564	-3.723	18.136	-831.19	1054.2	-5.314	839.86	1105.2	61.697	33.864	1	0	1.418	-1.8795	-28.681	-14.263	-3.1823	1.4305	30.114	13.817	-1.7643	-0.44906	1.4336	-0.44614	1672
3.83	384	60	NaN	-3.9774	28.336	-0.4037	-179.38	15.575	-3.7367	18.183	-831.24	1054.2	-5.3577	839.81	1105.2	63.142	38.18	1	0	0.9705	-2.323	-28.703	-14.285	-3.1703	1.431	30.084	13.827	-2.1998	-0.89199	1.3812	-0.45826	1672
3.84	385	60	NaN	-3.9792	28.32	-0.39796	-179.38	15.569	-3.732	18.156	-831.28	1054.2	-5.3499	839.8	1105.2	63.643	41.357	1	0	0.52296	-2.7664	-28.724	-14.307	-3.1733	1.4258	30.067	13.822	-2.6504	-1.3406	1.3427	-0.48512	1672
3.85	386	60	NaN	-3.9805	28.321	-0.37828	-179.38	15.565	-3.7341	18.102	-831.29	1054.2	-5.3627	839.8	1105.2	63.79	39.45	1	0	0.07543	-3.2099	-28.746	-14.329	-3.1761	1.4244	30.068	13.818	-3.1006	-1.7855	1.3215	-0.51038	1672
3.86	387	60	NaN	-3.9736	28.328	-0.37751	-179.39	15.537	-3.686	18.103	-831.29	1054.2	-5.2093	839.82	1105.1	63.894	37.735	1	0	-0.3721	-3.6533	-28.768	-14.351	-3.1744	1.4086	30.072	13.793	-3.5465	-2.2447	1.3039	-0.55717	1672
3.87	388	60	NaN	-3.979	28.333	-0.36992	-179.39	15.533	-3.6933	18.067	-831.33	1054.2	-5.2184	839.81	1105.1	64.026	40.192	1	0	-0.81964	-4.0968	-28.79	-14.372	-3.1808	1.4043	30.076	13.79	-4.0004	-2.6925	1.2865	-0.58262	1672.1
3.88	389	60	NaN	-3.9793	28.34	-0.36371	-179.39	15.538	-3.7227	18.043	-831.38	1054.2	-5.301	839.79	1105.1	63.847	40.238	1	0	-1.2672	-4.5402	-28.812	-14.394	-3.179	1.4091	30.083	13.795	-4.4462	-3.1311	1.2716	-0.59958	1672.1
3.89	390	60	NaN	-3.9515	28.353	-0.37222	-179.39	15.529	-3.7189	18.104	-831.39	1054.2	-5.3011	839.77	1105.1	63.36	38.993	1	0	-1.6867	-4.9559	-28.802	-14.385	-3.1492	1.4165	30.096	13.786	-4.8359	-3.5395	1.2937	-0.5984	1672.1
3.9	391	60	NaN	-3.944	28.355	-0.38863	-179.39	15.529	-3.7035	18.145	-831.42	1054.2	-5.259	839.79	1105.1	63.281	38.172	1	0	-2.05	-5.316	-28.73	-14.313	-3.1417	1.4101	30.099	13.785	-5.1917	-3.9059	1.3686	-0.52754	1672.1
3.91	392	60	NaN	-3.9461	28.358	-0.37313	-179.39	15.53	-3.689	18.082	-831.47	1054.2	-5.2369	839.77	1105.1	63.219	37.599	1	0	-2.4134	-5.676	-28.658	-14.241	-3.1467	1.4095	30.102	13.787	-5.5601	-4.2664	1.4433	-0.45374	1672.2
3.92	393	60	NaN	-3.9414	28.365	-0.36281	-179.38	15.538	-3.6786	18.046	-831.5	1054.2	-5.2323	839.75	1105.1	63.218	38.983	1	0	-2.5072	-5.7689	-28.588	-14.17	-3.1434	1.4139	30.108	13.795	-5.6506	-4.3551	1.5208	-0.37553	1672.2
3.93	394	60	NaN	-3.9241	28.378	-0.37425	-179.38	15.552	-3.6779	18.092	-831.49	1054.2	-5.2552	839.72	1105.1	62.575	40.827	1	0	0.27017	-3.0169	-28.531	-14.114	-3.1237	1.4232	30.122	13.808	-2.8535	-1.5937	1.5906	-0.30558	1672.1
3.94	395	60	NaN	-3.9139	28.398	-0.37764	-179.36	15.565	-3.709	18.104	-831.47	1054.3	-5.3699	839.71	1105.2	62.464	38.621	1	0	-0.31279	-3.5946	-28.464	-14.046	-3.1092	1.4416	30.142	13.821	-3.422	-2.1529	1.6784	-0.22526	1672.1
3.95	396	60	NaN	-3.9093	28.391	-0.36207	-179.36	15.562	-3.7044	18.06	-831.51	1054.2	-5.3716	839.72	1105.1	61.997	37.189	1	0	-4.7892	-8.0301	-28.383	-13.966	-3.106	1.4414	30.135	13.818	-7.8952	-6.5887	1.7521	-0.14741	1672.2
3.96	397	60	NaN	-3.906	28.385	-0.34301	-179.36	15.567	-3.6947	17.998	-831.55	1054.2	-5.3552	839.71	1105.1	62.033	36.657	1	0	-5.4608	-8.6956	-28.354	-13.937	-3.1055	1.4388	30.129	13.823	-8.5662	-7.2568	1.7746	-0.11376	1672.2
3.97	398	60	NaN	-3.9044	28.381	-0.32711	-179.36	15.578	-3.6863	17.936	-831.57	1054.2	-5.3428	839.7	1105.2	62.279	36.482	1	0	-5.4213	-8.6564	-28.335	-13.918	-3.1064	1.4383	30.126	13.834	-8.5277	-7.2181	1.7906	-0.084336	1672.2
3.98	399	60	NaN	-3.907	28.372	-0.3204	-179.35	15.577	-3.6769	17.893	-831.59	1054.2	-5.332	839.72	1105.1	61.006	36.387	1	0	1.5	-1.7983	-28.304	-13.887	-3.1109	1.4413	30.117	13.833	-1.6109	-0.35701	1.8123	-0.054432	1672.2
3.99	400	60	NaN	-3.9126	28.354	-0.32626	-179.34	15.587	-3.6906	17.858	-831.52	1054.2	-5.4169	839.72	1105.2	60.982	37.438	1	0	9.0852	5.7176	-28.262	-13.845	-3.1147	1.4618	30.1	13.841	5.9705	7.1795	1.8375	-0.0038335	1672.2
4	401	60	NaN	-3.9108	28.337	-0.34927	-179.33	15.587	-3.6932	17.891	-831.43	1054.2	-5.444	839.74	1105.2	60.662	39.52	1	0	12.728	9.3272	-28.183	-13.765	-3.1108	1.4731	30.084	13.841	9.6172	10.8	1.9013	0.075378	1672.1
4.01	402	60	NaN	-3.9119	28.321	-0.36253	-179.32	15.586	-3.6915	17.899	-831.37	1054.2	-5.4439	839.75	1105.2	60.278	37.09	1	0	14.229	10.814	-28.155	-13.738	-3.1117	1.4766	30.067	13.84	11.117	12.291	1.9119	0.10198	1672.1
4.02	403	60	NaN	-3.9252	28.301	-0.3442	-179.32	15.594	-3.6935	17.801	-831.39	1054.2	-5.4548	839.75	1105.2	59.879	39.633	1	0	14.102	10.688	-28.168	-13.75	-3.1279	1.4765	30.048	13.847	10.974	12.165	1.88	0.096765	1672.1
4.03	404	60	NaN	-3.9229	28.29	-0.36949	-179.32	15.595	-3.6829	17.856	-831.33	1054.2	-5.4326	839.74	1105.2	59.367	35.402	1	0	13.636	10.227	-28.168	-13.751	-3.1244	1.4791	30.037	13.848	10.512	11.706	1.8687	0.097679	1672
4.04	405	60	NaN	-3.9267	28.25	-0.38236	-179.32	15.58	-3.6756	17.85	-831.27	1054.2	-5.3902	839.8	1105.1	58.986	36.239	1	0	13.151	9.7459	-28.169	-13.751	-3.1299	1.4807	29.997	13.833	10.021	11.227	1.8279	0.082037	1672
4.05	406	60	NaN	-3.9243	28.206	-0.3937	-179.31	15.569	-3.672	17.861	-831.2	1054.1	-5.3694	839.84	1105.1	59.135	37.084	1	0	12.662	9.2621	-28.171	-13.754	-3.1278	1.489	29.954	13.821	9.5345	10.751	1.7826	0.06765	1672
4.06	407	60	NaN	-3.9158	28.171	-0.39796	-179.29	15.579	-3.6867	17.879	-831.13	1054.1	-5.4276	839.82	1105.1	59.35	36.511	1	0	12.227	8.8305	-28.176	-13.758	-3.1167	1.5069	29.92	13.83	9.11	10.337	1.7445	0.072121	1671.9
4.07	408	60	NaN	-3.9247	28.14	-0.35291	-179.27	15.648	-3.778	17.732	-831.16	1054.1	-5.7195	839.68	1105.2	57.9	37.446	1	0	11.922	8.5285	-28.185	-13.767	-3.1206	1.5325	29.893	13.895	8.8014	10.061	1.7086	0.12745	1671.8
4.08	409	60	NaN	-3.9114	28.121	-0.37117	-179.28	15.638	-3.7451	17.817	-831.1	1054.1	-5.6003	839.71	1105.2	59.61	37.69	1	0	11.668	8.2768	-28.195	-13.777	-3.1084	1.5252	29.874	13.885	8.5595	9.802	1.6788	0.10782	1671.8
4.09	410	60	NaN	-3.9018	28.099	-0.3802	-179.3	15.599	-3.6979	17.868	-831.05	1054.1	-5.4217	839.78	1105.1	60.412	39.525	1	0	11.447	8.058	-28.205	-13.787	-3.1032	1.5022	29.849	13.848	8.3439	9.5603	1.6444	0.060735	1671.8
4.1	411	60	NaN	-3.8973	28.074	-0.37396	-179.31	15.574	-3.6907	17.871	-831.01	1054	-5.3773	839.83	1105.1	58.648	35.856	1	0	11.398	8.009	-28.206	-13.788	-3.1001	1.4893	29.823	13.824	8.2976	9.4983	1.6178	0.036149	1671.8
4.11	412	60	NaN	-3.892	28.051	-0.36423	-179.28	15.62	-3.7798	17.877	-830.98	1054	-5.6801	839.74	1105.2	57.593	38.156	1	0	11.241	7.8535	-28.21	-13.793	-3.0842	1.5235	29.805	13.867	8.1566	9.377	1.5946	0.074031	1671.7
4.12	413	60	NaN	-3.8793	28.033	-0.35447	-179.3	15.604	-3.7377	17.889	-830.94	1054	-5.5505	839.76	1105.2	57.509	35.329	1	0	10.938	7.5536	-28.219	-13.802	-3.0755	1.4999	29.787	13.851	7.8625	9.0535	1.5672	0.04948	1671.6
4.13	414	60	NaN	-3.8698	28.007	-0.34308	-179.3	15.604	-3.7323	17.891	-830.88	1054	-5.5728	839.75	1105.2	56.221	37.785	1	0	10.581	7.1999	-28.225	-13.808	-3.0651	1.5001	29.761	13.85	7.5159	8.7	1.5359	0.042577	1671.6
4.14	415	60	NaN	-3.8592	27.974	-0.33121	-179.31	15.596	-3.7166	17.901	-830.82	1054	-5.5739	839.74	1105.2	55.491	35.355	1	0	10.21	6.8325	-28.23	-13.812	-3.0542	1.4996	29.729	13.841	7.1562	8.3321	1.4995	0.028463	1671.5
4.15	416	60	NaN	-3.8454	27.941	-0.3203	-179.32	15.56	-3.6545	17.934	-830.76	1054	-5.4171	839.77	1105.1	54.02	35.546	1	0	9.165	5.7967	-28.23	-13.813	-3.0445	1.4797	29.694	13.808	6.1205	7.2764	1.4637	-0.0049665	1671.5
4.16	417	60	NaN	-3.8377	27.908	-0.31508	-179.33	15.531	-3.5826	17.967	-830.74	1054	-5.2001	839.81	1105.1	50.504	34.454	1	0	8.077	4.7186	-28.23	-13.812	-3.0431	1.4604	29.661	13.779	5.0339	6.1791	1.431	-0.033555	1671.5
4.17	418	60	NaN	-3.8277	27.855	-0.29842	-179.31	15.536	-3.6306	17.969	-830.73	1054	-5.377	839.79	1105.1	51.048	32.389	1	0	7.8514	4.4951	-28.231	-13.813	-3.027	1.4883	29.609	13.782	4.8244	5.9834	1.3784	-0.030981	1671.5
4.18	419	60	NaN	-3.8131	27.815	-0.30411	-179.29	15.553	-3.6858	18.044	-830.68	1053.9	-5.5613	839.74	1105.2	49.117	33.15	1	0	7.6166	4.2625	-28.235	-13.818	-3.0035	1.5176	29.57	13.798	4.6131	5.7801	1.3353	-0.02007	1671.4
4.19	420	60	NaN	-3.7957	27.787	-0.33224	-179.29	15.568	-3.7091	18.197	-830.6	1053.9	-5.6219	839.69	1105.2	47.645	33.457	1	0	7.3737	4.0217	-28.242	-13.825	-2.9786	1.5319	29.545	13.811	4.395	5.5536	1.3024	-0.014004	1671.2
4.2	421	60	NaN	-3.7822	27.742	-0.34769	-179.29	15.562	-3.7031	18.333	-830.54	1053.9	-5.5733	839.71	1105.2	45.939	34.096	1	0	6.4261	3.0828	-28.247	-13.83	-2.9622	1.5302	29.5	13.804	3.4639	4.613	1.2526	-0.025736	1671.2
4.21	422	60	NaN	-3.7959	27.709	-0.31169	-179.28	15.603	-3.7446	18.248	-830.55	1053.9	-5.6841	839.62	1105.2	44.216	33.269	1	0	5.6001	2.2644	-28.255	-13.837	-2.9749	1.5388	29.469	13.843	2.6252	3.8032	1.2148	0.0060187	1671.1
4.22	423	60	NaN	-3.8023	27.676	-0.30754	-179.28	15.611	-3.7403	18.294	-830.51	1053.9	-5.6588	839.59	1105.2	41.991	32.087	1	0	5.2836	1.9508	-28.268	-13.85	-2.9806	1.5452	29.437	13.851	2.303	3.496	1.1688	0.000631	1671.1
4.23	424	60	NaN	-3.8048	27.646	-0.31319	-179.28	15.591	-3.7015	18.385	-830.45	1053.9	-5.5233	839.62	1105.2	40.661	31.883	1	0	5.0656	1.7348	-28.279	-13.862	-2.9846	1.5392	29.406	13.832	2.081	3.274	1.1263	-0.030157	1671
4.24	425	60	NaN	-3.8129	27.627	-0.28727	-179.3	15.56	-3.6605	18.354	-830.43	1053.9	-5.3674	839.67	1105.1	37.889	34.324	1	0	5.1362	1.8047	-28.285	-13.868	-2.9992	1.5113	29.384	13.803	2.137	3.316	1.0986	-0.064119	1671.1
4.25	426	60	NaN	-3.8106	27.603	-0.27653	-179.28	15.555	-3.7019	18.445	-830.37	1053.9	-5.502	839.68	1105.1	35.983	33.932	1	0	5.042	1.7114	-28.291	-13.873	-2.9891	1.5434	29.361	13.798	2.053	3.2547	1.0698	-0.075478	1671
4.26	427	60	NaN	-3.8161	27.582	-0.24242	-179.26	15.562	-3.7379	18.453	-830.34	1053.9	-5.6331	839.65	1105.2	34.845	34.418	1	0	4.8532	1.5242	-28.297	-13.879	-2.9898	1.5621	29.34	13.804	1.8634	3.0863	1.0431	-0.075429	1671
4.27	428	60	NaN	-3.8235	27.562	-0.20838	-179.26	15.562	-3.7434	18.426	-830.34	1053.9	-5.659	839.64	1105.2	36.481	34.745	1	0	4.8779	1.5487	-28.299	-13.881	-2.9972	1.5617	29.32	13.804	1.8807	3.1104	1.0214	-0.077413	1670.9
4.28	429	60	NaN	-3.8291	27.543	-0.18685	-179.28	15.549	-3.7111	18.403	-830.36	1053.9	-5.5441	839.67	1105.1	37.962	32.991	1	0	4.9161	1.5866	-28.301	-13.884	-3.0075	1.5418	29.301	13.791	1.9086	3.1284	0.99941	-0.092643	1671
4.29	430	60	NaN	-3.8343	27.519	-0.16368	-179.3	15.541	-3.6862	18.429	-830.36	1053.9	-5.4461	839.68	1105.1	36.532	34.187	1	0	4.976	1.6459	-28.304	-13.886	-3.0153	1.5184	29.275	13.785	1.9607	3.1643	0.97135	-0.10169	1671
4.3	431	60	NaN	-3.8179	27.494	-0.14288	-179.3	15.537	-3.693	18.499	-830.36	1053.9	-5.4765	839.7	1105.1	35.99	32.326	1	0	5.2112	1.879	-28.303	-13.886	-2.9954	1.5197	29.251	13.78	2.2158	3.3987	0.94758	-0.10616	1671
4.31	432	60	NaN	-3.8053	27.481	-0.12552	-179.3	15.543	-3.7081	18.548	-830.36	1053.9	-5.5448	839.7	1105.2	33.454	33.326	1	0	5.5022	2.1674	-28.302	-13.884	-2.9788	1.5307	29.238	13.786	2.5234	3.698	0.93619	-0.098529	1671
4.32	433	60	NaN	-3.7984	27.477	-0.11201	-179.29	15.554	-3.7185	18.57	-830.35	1053.9	-5.5913	839.68	1105.2	35.626	32.266	1	0	5.8957	2.5573	-28.297	-13.88	-2.9695	1.5373	29.234	13.797	2.9262	4.0946	0.93712	-0.08312	1671
4.33	434	60	NaN	-3.786	27.471	-0.10257	-179.31	15.547	-3.7087	18.593	-830.35	1053.9	-5.534	839.71	1105.1	34.617	32.594	1	0	6.2839	2.9419	-28.292	-13.874	-2.9583	1.5169	29.228	13.791	3.3256	4.4588	0.93608	-0.083579	1671
4.34	435	60	NaN	-3.7718	27.472	-0.079461	-179.29	15.563	-3.7364	18.59	-830.35	1053.9	-5.6471	839.7	1105.2	37.141	33.973	1	0	6.3294	2.987	-28.29	-13.873	-2.9404	1.5387	29.23	13.805	3.3891	4.5258	0.93907	-0.067878	1671
4.35	436	60	NaN	-3.7573	27.474	-0.058768	-179.29	15.568	-3.7204	18.573	-830.34	1053.9	-5.6021	839.69	1105.2	36.36	32.645	1	0	6.4465	3.103	-28.285	-13.868	-2.9279	1.5388	29.232	13.811	3.5185	4.6418	0.94618	-0.057041	1671
4.36	437	60	NaN	-3.7423	27.476	-0.042065	-179.3	15.575	-3.6999	18.554	-830.35	1053.9	-5.5327	839.68	1105.2	34.521	33.577	1	0	6.642	3.2967	-28.276	-13.859	-2.916	1.53	29.234	13.818	3.726	4.8267	0.95803	-0.040945	1671
4.37	438	60	NaN	-3.7262	27.479	-0.031128	-179.3	15.595	-3.7185	18.552	-830.36	1053.9	-5.5919	839.66	1105.2	35.503	32.722	1	0	6.772	3.4255	-28.271	-13.853	-2.8979	1.5305	29.238	13.836	3.874	4.956	0.96751	-0.017306	1671
4.38	439	60	NaN	-3.7008	27.483	-0.054165	-179.3	15.583	-3.7033	18.663	-830.33	1053.9	-5.5576	839.7	1105.2	36.929	35.035	1	0	6.9685	3.6202	-28.268	-13.851	-2.8699	1.535	29.242	13.824	4.0986	5.1552	0.97323	-0.026792	1671
4.39	440	60	NaN	-3.6954	27.482	-0.040845	-179.29	15.58	-3.7268	18.61	-830.36	1053.9	-5.6422	839.71	1105.2	37.922	32.459	1	0	7.405	4.0528	-28.275	-13.857	-2.8635	1.5451	29.241	13.821	4.5415	5.5978	0.96651	-0.035779	1671
4.4	441	60	NaN	-3.6867	27.476	-0.029699	-179.29	15.565	-3.7123	18.57	-830.38	1053.9	-5.5959	839.75	1105.2	36.635	32.554	1	0	7.63	4.2757	-28.281	-13.864	-2.8577	1.5398	29.234	13.807	4.7723	5.8156	0.95265	-0.056689	1671.1
4.41	442	60	NaN	-3.6689	27.467	-0.03232	-179.3	15.542	-3.6601	18.599	-830.4	1053.9	-5.423	839.8	1105.1	34.639	35.087	1	0	7.0534	3.7044	-28.29	-13.873	-2.8449	1.5216	29.223	13.786	4.2085	5.226	0.93252	-0.086839	1671.2
4.42	443	60	NaN	-3.6662	27.466	-0.01771	-179.29	15.577	-3.7307	18.559	-830.42	1053.9	-5.6618	839.74	1105.2	43.872	34.297	1	0	6.4768	3.133	-28.3	-13.882	-2.8354	1.5438	29.224	13.819	3.6414	4.6768	0.92444	-0.062962	1671.1
4.43	444	60	NaN	-3.6602	27.461	-0.026782	-179.29	15.555	-3.6969	18.598	-830.42	1053.9	-5.5537	839.78	1105.1	49.368	34.44	1	0	5.9001	2.5617	-28.309	-13.891	-2.8318	1.5337	29.217	13.799	3.0684	4.0954	0.90798	-0.091806	1671.2
4.44	445	60	NaN	-3.661	27.453	-0.02432	-179.29	15.54	-3.6847	18.586	-830.45	1053.9	-5.5261	839.79	1105.1	52.594	33.991	1	0	5.3235	1.9903	-28.318	-13.9	-2.8339	1.5323	29.208	13.785	2.4896	3.5226	0.88991	-0.11501	1671.2
4.45	446	60	NaN	-3.6652	27.445	-0.015345	-179.29	15.541	-3.6852	18.543	-830.48	1053.9	-5.5522	839.78	1105.1	53.824	33.529	1	0	4.7469	1.4189	-28.327	-13.909	-2.8387	1.5354	29.201	13.785	1.9082	2.9543	0.87378	-0.12401	1671.2
4.46	447	60	NaN	-3.6634	27.443	-0.02077	-179.3	15.551	-3.6403	18.553	-830.49	1053.9	-5.4395	839.75	1105.1	52.675	32.553	1	0	4.1703	0.84757	-28.336	-13.918	-2.8404	1.5214	29.199	13.795	1.3298	2.369	0.86347	-0.12383	1671.2
4.47	448	60	NaN	-3.6644	27.465	-0.021163	-179.29	15.524	-3.6478	18.56	-830.46	1053.9	-5.4938	839.78	1105.1	52.906	31.117	1	0	3.5936	0.27621	-28.345	-13.928	-2.8393	1.5351	29.219	13.769	0.7543	1.8113	0.87435	-0.15814	1671.2
4.48	449	60	NaN	-3.6677	27.479	-0.024358	-179.29	15.498	-3.6442	18.572	-830.44	1053.9	-5.4893	839.8	1105.1	52.549	34.226	1	0	3.017	-0.29515	-28.354	-13.937	-2.8424	1.5311	29.232	13.745	0.17465	1.2359	0.87822	-0.19211	1671.2
4.49	450	60	NaN	-3.6791	27.494	-0.010011	-179.29	15.485	-3.6459	18.522	-830.44	1053.9	-5.5048	839.8	1105.1	52.105	34.065	1	0	2.4404	-0.86651	-28.363	-13.946	-2.8549	1.5324	29.247	13.732	-0.41454	0.66586	0.88335	-0.2134	1671.2
4.5	451	60	NaN	-3.7014	27.515	0.032474	-179.27	15.49	-3.6632	18.376	-830.45	1054	-5.5903	839.75	1105.1	50.06	33.367	1	0	1.8638	-1.4379	-28.372	-13.955	-2.8793	1.5544	29.267	13.738	-1.0155	0.11649	0.89437	-0.21681	1671.2
4.51	452	60	NaN	-3.7147	27.512	0.041946	-179.27	15.474	-3.6478	18.307	-830.47	1054	-5.534	839.76	1105.1	44.222	32.54	1	0	1.2871	-2.0092	-28.381	-13.964	-2.8969	1.5453	29.263	13.723	-1.6098	-0.46397	0.88133	-0.24111	1671.2
4.52	453	60	NaN	-3.7146	27.511	0.026679	-179.26	15.492	-3.6802	18.337	-830.48	1054	-5.6395	839.71	1105.1	38.923	32.898	1	0	0.71051	-2.5806	-28.391	-13.973	-2.8921	1.5575	29.264	13.739	-2.1816	-1.0231	0.87318	-0.23389	1671.1
4.53	454	60	NaN	-3.7085	27.51	0.0049481	-179.28	15.477	-3.6622	18.388	-830.49	1054	-5.5671	839.71	1105.1	40.085	33.096	1	0	0.13389	-3.152	-28.4	-13.982	-2.8868	1.5463	29.262	13.725	-2.7529	-1.6057	0.86196	-0.25685	1671.2
4.54	455	60	NaN	-3.7035	27.505	-0.013316	-179.3	15.433	-3.6001	18.418	-830.52	1054	-5.3329	839.78	1105	41.185	33.504	1	0	-0.44274	-3.7233	-28.409	-13.991	-2.8888	1.5146	29.255	13.684	-3.3315	-2.2087	0.84602	-0.30742	1671.2
4.55	456	60	NaN	-3.7119	27.497	-0.018294	-179.29	15.447	-3.6304	18.389	-830.57	1054	-5.3937	839.75	1105.1	44.261	35.131	1	0	-1.0194	-4.2947	-28.418	-14	-2.8961	1.5251	29.248	13.697	-3.9155	-2.7696	0.82973	-0.30365	1671.3
4.56	457	60	NaN	-3.707	27.498	-0.010781	-179.29	15.465	-3.6274	18.36	-830.57	1054	-5.3727	839.7	1105.1	45.7	33.232	1	0	-1.596	-4.866	-28.427	-14.009	-2.893	1.5208	29.249	13.715	-4.4889	-3.3452	0.822	-0.29474	1671.2
4.57	458	60	NaN	-3.7115	27.492	0.016092	-179.29	15.481	-3.6515	18.253	-830.61	1054.1	-5.4495	839.67	1105.1	47.287	33.594	1	0	-2.1726	-5.4374	-28.436	-14.019	-2.8985	1.5274	29.243	13.731	-5.0711	-3.91	0.80644	-0.28794	1671.2
4.58	459	60	NaN	-3.7123	27.478	0.033664	-179.28	15.486	-3.6731	18.177	-830.67	1054.1	-5.5141	839.67	1105.1	47.643	33.665	1	0	-2.7492	-6.0088	-28.445	-14.028	-2.8997	1.5292	29.228	13.736	-5.6489	-4.4796	0.78241	-0.29123	1671.3
4.59	460	60	NaN	-3.6877	27.458	0.0022814	-179.31	15.472	-3.6415	18.291	-830.71	1054.1	-5.3867	839.7	1105.1	43.899	34.192	1	0	-3.3259	-6.5801	-28.454	-14.037	-2.8756	1.5008	29.207	13.723	-6.2014	-5.0793	0.75246	-0.31343	1671.4
4.6	461	60	NaN	-3.6717	27.436	-0.014196	-179.3	15.491	-3.6639	18.344	-830.76	1054.1	-5.4781	839.68	1105.1	41.077	32.54	1	0	-3.9025	-7.1515	-28.463	-14.046	-2.8547	1.5214	29.187	13.74	-6.7572	-5.6301	0.72339	-0.30559	1671.4
4.61	462	60	NaN	-3.6583	27.427	-0.018042	-179.27	15.52	-3.7062	18.347	-830.82	1054.1	-5.6469	839.64	1105.2	42.664	32.3	1	0	-4.4791	-7.7229	-28.472	-14.055	-2.8354	1.5501	29.179	13.768	-7.3145	-6.1727	0.70694	-0.28706	1671.4
4.62	463	60	NaN	-3.6492	27.432	-0.013015	-179.26	15.529	-3.713	18.325	-830.85	1054.1	-5.6948	839.64	1105.2	52.065	32.521	1	0	-5.0557	-8.2942	-28.482	-14.064	-2.8255	1.5603	29.184	13.777	-7.8812	-6.7339	0.70251	-0.28677	1671.4
4.63	464	60	NaN	-3.6462	27.449	-0.00099614	-179.28	15.504	-3.6648	18.289	-830.86	1054.1	-5.5469	839.71	1105.2	53.083	34.583	1	0	-5.6324	-8.8656	-28.491	-14.073	-2.8287	1.5413	29.199	13.754	-8.4611	-7.3242	0.7082	-0.3187	1671.5
4.64	465	60	NaN	-3.6535	27.469	0.024194	-179.28	15.479	-3.6713	18.204	-830.88	1054.1	-5.5614	839.77	1105.1	53.53	34.782	1	0	-6.209	-9.4369	-28.5	-14.082	-2.8385	1.5358	29.216	13.731	-9.0475	-7.9012	0.71664	-0.35092	1671.6
4.65	466	60	NaN	-3.6699	27.496	0.058016	-179.26	15.52	-3.7105	18.097	-830.91	1054.2	-5.7101	839.72	1105.2	50.314	34.631	1	0	-6.7856	-10.008	-28.509	-14.091	-2.8535	1.5545	29.245	13.772	-9.6391	-8.4538	0.73583	-0.31983	1671.6
4.66	467	60	NaN	-3.6762	27.517	0.072765	-179.26	15.52	-3.697	18.06	-830.93	1054.2	-5.6868	839.76	1105.2	46.626	34.017	1	0	-7.3622	-10.58	-28.518	-14.1	-2.8619	1.5536	29.265	13.772	-10.224	-9.0261	0.74668	-0.32843	1671.6
4.67	468	60	NaN	-3.6698	27.53	0.066015	-179.27	15.482	-3.6463	18.095	-830.94	1054.2	-5.538	839.85	1105.1	50.147	33.496	1	0	-7.9389	-11.151	-28.527	-14.11	-2.8594	1.5369	29.274	13.738	-10.798	-9.6142	0.74723	-0.37201	1671.7
4.68	469	60	NaN	-3.6577	27.536	0.051153	-179.27	15.496	-3.6558	18.151	-830.98	1054.2	-5.5884	839.87	1105.1	53.206	33.592	1	0	-8.5155	-11.722	-28.536	-14.119	-2.8437	1.5447	29.282	13.751	-11.359	-10.178	0.74597	-0.36801	1671.8
4.69	470	60	NaN	-3.656	27.535	0.050302	-179.28	15.487	-3.6312	18.163	-831.04	1054.2	-5.5171	839.93	1105.1	52.6	34.185	1	0	-9.0921	-12.294	-28.545	-14.128	-2.8441	1.5348	29.28	13.742	-11.936	-10.759	0.73496	-0.38594	1671.9
4.7	471	60	NaN	-3.6453	27.55	0.039871	-179.27	15.505	-3.6451	18.242	-831.06	1054.2	-5.5704	839.94	1105.1	52.881	33.92	1	0	-9.6687	-12.865	-28.554	-14.137	-2.8288	1.5435	29.296	13.759	-12.498	-11.322	0.74177	-0.37799	1671.9
4.71	472	60	NaN	-3.6387	27.574	0.044125	-179.26	15.528	-3.6743	18.282	-831.07	1054.2	-5.6852	839.95	1105.2	52.429	33.342	1	0	-10.245	-13.436	-28.563	-14.146	-2.817	1.5629	29.321	13.78	-13.062	-11.874	0.75763	-0.36548	1672
4.72	473	60	NaN	-3.651	27.597	0.088581	-179.24	15.526	-3.6786	18.166	-831.12	1054.2	-5.7396	840	1105.2	51.284	33.974	1	0	-10.822	-14.008	-28.573	-14.155	-2.8314	1.5765	29.343	13.779	-13.653	-12.431	0.77087	-0.37605	1672.1
4.73	474	60	NaN	-3.6509	27.639	0.11221	-179.31	15.506	-3.4927	18.119	-831.11	1054.3	-5.0951	840.05	1105.2	49.909	32.012	1	0	-11.399	-14.579	-28.582	-14.164	-2.8551	1.4898	29.382	13.763	-14.254	-13.089	0.80072	-0.40162	1672.1
4.74	475	60	NaN	-3.634	27.694	0.11008	-179.3	15.525	-3.4793	18.185	-831.07	1054.3	-5.0551	840.08	1105.2	48.376	33.08	1	0	-11.975	-15.151	-28.591	-14.173	-2.8372	1.4919	29.438	13.781	-14.812	-13.659	0.84716	-0.39214	1672.1
4.75	476	60	NaN	-3.6155	27.756	0.10018	-179.3	15.538	-3.484	18.279	-831.04	1054.3	-5.0892	840.12	1105.2	46.632	33.33	1	0	-12.552	-15.722	-28.6	-14.182	-2.8144	1.503	29.501	13.793	-15.366	-14.219	0.90106	-0.3892	1672.1
4.76	477	60	NaN	-3.6038	27.822	0.09624	-179.31	15.527	-3.4371	18.341	-831.03	1054.3	-4.9368	840.19	1105.2	44.292	33.277	1	0	-13.128	-16.293	-28.609	-14.191	-2.8058	1.4843	29.564	13.784	-15.934	-14.809	0.95542	-0.40766	1672.1
4.77	478	60	NaN	-3.5991	27.877	0.11819	-179.34	15.525	-3.3877	18.3	-831.02	1054.3	-4.6716	840.24	1105.1	44.861	33.277	1	0	-13.705	-16.865	-28.618	-14.201	-2.8116	1.4472	29.618	13.784	-16.517	-15.417	1.0003	-0.41666	1672.2
4.78	479	60	NaN	-3.6039	27.907	0.1589	-179.31	15.552	-3.4065	18.18	-831.07	1054.4	-4.8432	840.23	1105.2	48.066	33.922	1	0	-14.282	-17.436	-28.627	-14.21	-2.8147	1.4759	29.65	13.809	-17.096	-15.96	1.0228	-0.40035	1672.2
4.79	480	60	NaN	-3.6041	27.928	0.19222	-179.31	15.56	-3.4082	18.085	-831.12	1054.4	-4.8448	840.23	1105.2	53.796	36.711	1	0	-14.858	-18.007	-28.636	-14.219	-2.818	1.4748	29.669	13.818	-17.676	-16.533	1.0331	-0.40043	1672.3
4.8	481	60	NaN	-3.6015	27.939	0.20918	-179.32	15.557	-3.3991	18.043	-831.14	1054.4	-4.7585	840.26	1105.2	58.074	37.093	1	0	-15.435	-18.579	-28.645	-14.228	-2.8199	1.4603	29.68	13.816	-18.255	-17.118	1.0342	-0.41178	1672.3
4.81	482	60	NaN	-3.6054	27.939	0.2036	-179.29	15.572	-3.425	18.062	-831.17	1054.4	-4.9753	840.27	1105.3	61.332	37.327	1	0	-16.012	-19.15	-28.654	-14.237	-2.8157	1.5001	29.682	13.829	-18.827	-17.65	1.0279	-0.40831	1672.4
4.82	483	60	NaN	-3.5803	27.935	0.16754	-179.32	15.544	-3.3979	18.242	-831.23	1054.3	-4.7812	840.39	1105.2	61.733	37.325	1	0	-16.588	-19.721	-28.664	-14.246	-2.7912	1.4727	29.677	13.802	-19.379	-18.249	1.0138	-0.4445	1672.5
4.83	484	60	NaN	-3.5643	27.932	0.1432	-179.32	15.541	-3.3914	18.353	-831.27	1054.3	-4.7319	840.43	1105.2	60.564	38.659	1	0	-17.165	-20.293	-28.673	-14.255	-2.7731	1.4682	29.674	13.799	-19.938	-18.825	1.0017	-0.45601	1672.6
4.84	485	60	NaN	-3.5541	27.935	0.14187	-179.32	15.557	-3.3925	18.39	-831.31	1054.3	-4.7468	840.43	1105.2	59.73	36.605	1	0	-17.741	-20.864	-28.682	-14.264	-2.7612	1.4719	29.678	13.814	-20.503	-19.392	0.99654	-0.45018	1672.7
4.85	486	60	NaN	-3.5467	27.95	0.17077	-179.32	15.577	-3.3881	18.357	-831.36	1054.4	-4.7402	840.44	1105.2	59.326	37.986	1	0	-18.318	-21.436	-28.691	-14.273	-2.7552	1.4683	29.692	13.834	-21.073	-19.967	1.0015	-0.43896	1672.7
4.86	487	60	NaN	-3.5574	27.967	0.22576	-179.32	15.571	-3.3956	18.241	-831.41	1054.4	-4.7943	840.5	1105.2	58.611	36.737	1	0	-18.895	-22.007	-28.7	-14.282	-2.7681	1.4731	29.708	13.831	-21.663	-20.534	1.008	-0.45157	1672.8
4.87	488	60	NaN	-3.5498	27.974	0.24815	-179.31	15.591	-3.4304	18.233	-831.44	1054.4	-4.9242	840.51	1105.2	59.779	35.704	1	0	-19.471	-22.578	-28.709	-14.292	-2.7562	1.4855	29.715	13.849	-22.228	-21.093	1.006	-0.44228	1672.9
4.88	489	60	NaN	-3.5336	27.977	0.24604	-179.3	15.592	-3.4222	18.301	-831.45	1054.4	-4.9185	840.55	1105.2	60.61	33.707	1	0	-20.048	-23.15	-28.718	-14.301	-2.738	1.491	29.718	13.851	-22.786	-21.659	0.99986	-0.4498	1672.9
4.89	490	60	NaN	-3.5135	27.976	0.23229	-179.31	15.574	-3.3701	18.402	-831.45	1054.4	-4.7745	840.63	1105.2	60.914	40.836	1	0	-20.625	-23.721	-28.727	-14.31	-2.7193	1.4842	29.716	13.834	-23.344	-22.237	0.98855	-0.47525	1673
4.9	491	60	NaN	-3.4911	27.958	0.23943	-179.33	15.59	-3.3669	18.441	-831.5	1054.4	-4.7694	840.65	1105.2	60.876	46.225	1	0	-21.201	-24.292	-28.736	-14.319	-2.6959	1.4671	29.699	13.849	-23.897	-22.825	0.96286	-0.46991	1673.1
4.91	492	60	NaN	-3.4661	27.94	0.22087	-179.31	15.613	-3.3719	18.569	-831.52	1054.4	-4.8217	840.67	1105.2	61.323	45.806	1	0	-21.778	-24.864	-28.745	-14.328	-2.6647	1.4876	29.683	13.87	-24.443	-23.376	0.93711	-0.4577	1673.1
4.92	493	60	NaN	-3.4445	27.925	0.21237	-179.32	15.614	-3.3501	18.671	-831.52	1054.4	-4.7673	840.72	1105.2	58.737	46.23	1	0	-22.354	-25.435	-28.755	-14.337	-2.6415	1.4848	29.668	13.872	-24.996	-23.95	0.91309	-0.46524	1673.2
4.93	494	60	NaN	-3.426	27.909	0.2204	-179.33	15.607	-3.3239	18.727	-831.52	1054.4	-4.6875	840.79	1105.2	58.449	44.698	1	0	-22.931	-26.006	-28.764	-14.346	-2.6238	1.469	29.651	13.865	-25.555	-24.537	0.88774	-0.48121	1673.2
4.94	495	60	NaN	-3.4087	27.887	0.24596	-179.34	15.614	-3.3333	18.735	-831.54	1054.4	-4.7357	840.82	1105.2	59.859	46.111	1	0	-23.508	-26.578	-28.773	-14.355	-2.6046	1.4686	29.629	13.872	-26.112	-25.109	0.85627	-0.48319	1673.3
4.95	496	60	NaN	-3.3921	27.872	0.27075	-179.31	15.637	-3.379	18.746	-831.55	1054.4	-4.9101	840.83	1105.3	57.368	44.613	1	0	-24.084	-27.149	-28.782	-14.364	-2.5817	1.4961	29.615	13.893	-26.666	-25.653	0.83333	-0.47104	1673.3
4.96	497	60	NaN	-3.3795	27.867	0.27995	-179.31	15.641	-3.3771	18.765	-831.53	1054.4	-4.9253	840.85	1105.3	55.809	42.449	1	0	-24.661	-27.721	-28.791	-14.373	-2.568	1.5038	29.61	13.897	-27.229	-26.217	0.8192	-0.47618	1673.3
4.97	498	60	NaN	-3.3659	27.854	0.29238	-179.32	15.627	-3.3437	18.799	-831.52	1054.4	-4.8155	840.9	1105.3	51.55	41.007	1	0	-25.238	-28.292	-28.8	-14.383	-2.5569	1.4892	29.596	13.884	-27.795	-26.803	0.79608	-0.49814	1673.4
4.98	499	60	NaN	-3.3472	27.825	0.31794	-179.35	15.605	-3.3014	18.856	-831.51	1054.4	-4.6467	840.99	1105.2	48.161	37.795	1	0	-25.235	-28.289	-28.758	-14.34	-2.5421	1.4583	29.566	13.863	-27.777	-26.831	0.80838	-0.47721	1673.4
4.99	500	60	NaN	-3.3213	27.817	0.33194	-179.35	15.63	-3.3197	18.952	-831.42	1054.4	-4.6836	840.96	1105.3	32.89	35.627	1	0	-24.835	-27.893	-28.681	-14.263	-2.5116	1.4587	29.56	13.887	-27.347	-26.434	0.87978	-0.37557	1673.3
5	501	60	NaN	-3.3178	27.81	0.37554	-179.35	15.658	-3.3426	18.898	-831.37	1054.4	-4.734	840.91	1105.3	44.824	34.876	1	0	-18.294	-21.411	-28.548	-14.13	-2.5082	1.4603	29.554	13.914	-20.802	-19.951	1.0059	-0.21643	1673.2
5.01	502	60	NaN	-3.3101	27.801	0.3969	-179.36	15.657	-3.3382	18.9	-831.3	1054.4	-4.6871	840.91	1105.3	43.042	33.753	1	0	-7.214	-10.433	-28.374	-13.957	-2.502	1.4529	29.545	13.914	-9.716	-8.9799	1.1701	-0.043165	1673.2
5.02	503	60	NaN	-3.2979	27.788	0.39573	-179.36	15.642	-3.3214	18.968	-831.23	1054.4	-4.5985	840.94	1105.3	36.235	33.754	1	0	-7.6938	-10.908	-28.391	-13.974	-2.4904	1.4439	29.531	13.899	-10.184	-9.4643	1.1395	-0.07467	1673.1
5.03	504	60	NaN	-3.3009	27.763	0.41203	-179.35	15.668	-3.3561	18.964	-831.2	1054.4	-4.6989	840.87	1105.3	40.042	33.581	1	0	-8.8334	-12.037	-28.414	-13.997	-2.4902	1.4606	29.508	13.924	-11.324	-10.577	1.0935	-0.073418	1673
5.04	505	60	NaN	-3.2887	27.738	0.40386	-179.36	15.652	-3.3554	19.054	-831.14	1054.4	-4.6496	840.88	1105.3	53.033	33.705	1	0	-10.135	-13.328	-28.432	-14.014	-2.4765	1.4527	29.482	13.908	-12.612	-11.875	1.0498	-0.10677	1673
5.05	506	60	NaN	-3.275	27.692	0.41654	-179.37	15.635	-3.3427	19.076	-831.09	1054.4	-4.5563	840.89	1105.2	41.614	32.988	1	0	-11.449	-14.63	-28.478	-14.061	-2.4653	1.4434	29.435	13.892	-13.915	-13.186	0.95644	-0.16898	1672.9
5.06	507	60	NaN	-3.2622	27.637	0.42507	-179.37	15.633	-3.3388	19.1	-831.05	1054.3	-4.5006	840.87	1105.2	52.902	32.507	1	0	-12.774	-15.942	-28.534	-14.117	-2.4535	1.4413	29.381	13.889	-15.227	-14.501	0.84631	-0.22797	1672.9
5.07	508	60	NaN	-3.251	27.589	0.39747	-179.36	15.655	-3.363	19.225	-830.99	1054.3	-4.5569	840.81	1105.3	59.529	35.06	1	0	-14.163	-17.318	-28.553	-14.136	-2.436	1.4527	29.337	13.907	-16.599	-15.865	0.78414	-0.22915	1672.7
5.08	509	60	NaN	-3.2358	27.568	0.38235	-179.35	15.647	-3.3439	19.305	-830.94	1054.2	-4.504	840.81	1105.3	57.621	36.324	1	0	-15.711	-18.852	-28.573	-14.155	-2.4198	1.4613	29.316	13.899	-18.131	-17.391	0.74333	-0.25661	1672.7
5.09	510	60	NaN	-3.2175	27.485	0.4194	-179.35	15.637	-3.3579	19.304	-830.84	1054.2	-4.488	840.78	1105.3	58.27	34.35	0	0	-19.968	-23.07	-28.608	-14.19	-2.4021	1.4659	29.234	13.888	-22.37	-21.605	0.62642	-0.30239	1672.6
5.1	511	60	NaN	-3.2027	27.402	0.4634	-179.35	15.625	-3.3692	19.273	-830.76	1054.2	-4.4696	840.76	1105.2	57.614	33.365	0	0	-22.733	-25.811	-28.64	-14.223	-2.3889	1.466	29.152	13.876	-25.122	-24.345	0.5117	-0.34683	1672.5
5.11	512	60	NaN	-3.1909	27.342	0.49062	-179.35	15.616	-3.3677	19.25	-830.72	1054.2	-4.4474	840.74	1105.2	56.623	33.947	0	0	-23.538	-26.608	-28.669	-14.251	-2.3786	1.4635	29.091	13.867	-25.916	-25.144	0.42245	-0.38467	1672.4
5.12	513	60	NaN	-3.1623	27.247	0.50768	-179.35	15.629	-3.4005	19.29	-830.61	1054.1	-4.5229	840.69	1105.2	55.856	35.845	0	0	-24.343	-27.406	-28.688	-14.27	-2.3461	1.4699	28.998	13.878	-26.689	-25.936	0.31001	-0.3927	1672.3
5.13	514	60	NaN	-3.1365	27.18	0.51192	-179.36	15.601	-3.3723	19.358	-830.52	1054.1	-4.4187	840.72	1105.2	54.467	33.354	0	0	-21.634	-24.721	-28.645	-14.227	-2.3214	1.4555	28.931	13.851	-23.956	-23.266	0.28639	-0.37644	1672.2
5.14	515	60	NaN	-3.1164	27.142	0.50891	-179.36	15.604	-3.3683	19.421	-830.41	1054.1	-4.4122	840.7	1105.2	52.621	33.81	0	0	-2.2778	-5.5416	-28.315	-13.898	-2.2993	1.4603	28.894	13.852	-4.5771	-4.0813	0.57924	-0.045606	1672.1
5.15	516	60	NaN	-3.1046	27.122	0.50858	-179.35	15.626	-3.3907	19.45	-830.3	1054.1	-4.4981	840.65	1105.3	53.121	31.952	0	0	6.3283	2.9859	-28.17	-13.753	-2.2835	1.4752	28.876	13.872	4.0449	4.4611	0.70583	0.11892	1671.9
5.16	517	60	NaN	-3.1041	27.095	0.5281	-179.36	15.612	-3.4057	19.403	-830.23	1054.1	-4.5405	840.68	1105.2	54.151	32.766	0	0	6.3454	3.0028	-28.173	-13.755	-2.2831	1.4642	28.849	13.858	4.0622	4.467	0.67606	0.10291	1671.9
5.17	518	60	NaN	-3.1011	27.081	0.53049	-179.35	15.614	-3.42	19.41	-830.05	1054.1	-4.6281	840.65	1105.2	52.371	34.826	0	0	6.3362	2.9937	-28.175	-13.758	-2.2768	1.473	28.834	13.86	4.0594	4.4667	0.65885	0.10241	1671.7
5.18	519	60	NaN	-3.101	27.051	0.5341	-179.35	15.617	-3.4104	19.424	-829.9	1054	-4.6392	840.63	1105.2	48.206	35.034	0	0	6.3044	2.9623	-28.179	-13.761	-2.2757	1.4734	28.806	13.862	4.0288	4.4356	0.62739	0.10085	1671.5
5.19	520	60	NaN	-3.0928	27.012	0.52873	-179.35	15.619	-3.4002	19.483	-829.75	1054	-4.6612	840.62	1105.2	44.58	32.202	0	0	6.2695	2.9277	-28.179	-13.761	-2.2647	1.4806	28.768	13.862	4.0048	4.4082	0.58963	0.10048	1671.3
5.2	521	60	NaN	-3.0693	26.969	0.5056	-179.33	15.62	-3.4102	19.609	-829.57	1054	-4.7702	840.61	1105.3	39.991	32.691	0	0	6.2465	2.9048	-28.179	-13.761	-2.2331	1.5077	28.728	13.861	4.0134	4.4125	0.54878	0.099601	1671.1
5.21	522	60	NaN	-3.0655	26.926	0.4806	-179.32	15.64	-3.4109	19.697	-829.47	1053.9	-4.8271	840.56	1105.3	38.947	32.909	0	0	6.2535	2.9118	-28.18	-13.762	-2.2242	1.5263	28.688	13.879	4.0294	4.4381	0.50783	0.11696	1671
5.22	523	60	NaN	-3.0619	26.873	0.48108	-179.32	15.616	-3.3618	19.711	-829.4	1053.9	-4.6938	840.61	1105.3	36.062	34.765	0	0	6.9019	3.5543	-28.171	-13.753	-2.2247	1.5178	28.634	13.855	4.6772	5.072	0.46357	0.10132	1671
5.23	524	60	NaN	-3.0567	26.822	0.48126	-179.32	15.605	-3.3505	19.729	-829.33	1053.9	-4.6749	840.63	1105.2	36.031	33.509	0	0	7.84	4.4838	-28.157	-13.74	-2.2195	1.5193	28.584	13.843	5.6205	6.0031	0.42645	0.10339	1670.9
5.24	525	60	NaN	-3.0458	26.768	0.47153	-179.31	15.616	-3.385	19.787	-829.23	1053.9	-4.8008	840.61	1105.3	34.254	29.779	0	0	7.7719	4.4163	-28.158	-13.741	-2.2022	1.5357	28.531	13.853	5.5696	5.952	0.37332	0.11222	1670.8
5.25	526	60	NaN	-3.018	26.671	0.45692	-179.32	15.586	-3.3585	19.892	-829.07	1053.8	-4.7113	840.7	1105.2	36.138	32.754	0	0	7.7037	4.3487	-28.159	-13.741	-2.1738	1.5265	28.434	13.823	5.5299	5.8753	0.27585	0.081652	1670.7
5.26	527	60	NaN	-2.9941	26.607	0.4251	-179.32	15.595	-3.3497	20.002	-828.92	1053.8	-4.682	840.71	1105.2	37.124	34.123	0	0	7.6294	4.2751	-28.157	-13.74	-2.1471	1.5253	28.372	13.83	5.4823	5.8004	0.21425	0.090526	1670.6
5.27	528	60	NaN	-2.9839	26.556	0.41622	-179.32	15.622	-3.3518	20.016	-828.84	1053.7	-4.6916	840.67	1105.2	37.037	35.131	0	0	7.5802	4.2264	-28.156	-13.738	-2.136	1.5265	28.322	13.856	5.4441	5.7528	0.16654	0.11802	1670.5
5.28	529	60	NaN	-2.9735	26.502	0.4217	-179.32	15.646	-3.3599	19.977	-828.79	1053.7	-4.7199	840.63	1105.2	37.216	32.543	0	0	7.5696	4.2159	-28.153	-13.735	-2.126	1.5301	28.269	13.879	5.4436	5.746	0.11588	0.14334	1670.4
5.29	530	60	NaN	-2.9391	26.423	0.41795	-179.31	15.638	-3.3679	19.979	-828.69	1053.7	-4.7404	840.69	1105.2	35.585	30.489	0	0	7.6592	4.3046	-28.151	-13.733	-2.0908	1.5373	28.19	13.871	5.5684	5.842	0.03958	0.13739	1670.4
5.3	531	60	NaN	-2.9453	26.399	0.41765	-179.31	15.629	-3.3601	19.94	-828.68	1053.7	-4.7186	840.72	1105.2	35.664	31.825	0	0	7.7717	4.4161	-28.149	-13.732	-2.099	1.5349	28.167	13.861	5.6727	5.9511	0.017774	0.12974	1670.4
5.31	532	60	NaN	-2.9234	26.352	0.39085	-179.31	15.626	-3.3596	20.006	-828.61	1053.7	-4.709	840.73	1105.2	36.47	31.165	0	0	7.8423	4.4861	-28.148	-13.731	-2.0752	1.5339	28.12	13.858	5.7671	6.02	-0.027782	0.12711	1670.3
5.32	533	60	NaN	-2.8993	26.308	0.37317	-179.31	15.633	-3.3647	20.049	-828.55	1053.6	-4.7253	840.72	1105.2	37.238	32.756	0	0	7.9174	4.5605	-28.148	-13.73	-2.0491	1.539	28.078	13.863	5.8683	6.0995	-0.070047	0.13261	1670.3
5.33	534	60	NaN	-2.8878	26.281	0.38732	-179.3	15.646	-3.3693	19.985	-828.54	1053.6	-4.7526	840.71	1105.3	34.672	32.331	0	0	7.9967	4.6391	-28.148	-13.73	-2.0387	1.5481	28.052	13.874	5.958	6.1872	-0.095468	0.14411	1670.2
5.34	535	60	NaN	-2.8465	26.219	0.40264	-179.32	15.631	-3.3367	19.923	-828.47	1053.6	-4.6045	840.76	1105.2	37.5	33.051	0	0	8.0612	4.703	-28.147	-13.73	-2.0047	1.521	27.989	13.861	6.0566	6.224	-0.15865	0.13129	1670.2
5.35	536	60	NaN	-2.8243	26.178	0.41054	-179.32	15.647	-3.3592	19.906	-828.43	1053.6	-4.6688	840.73	1105.3	36.32	33.617	0	0	8.1106	4.752	-28.146	-13.729	-1.9808	1.5257	27.95	13.876	6.1298	6.2776	-0.19635	0.1468	1670.1
5.36	537	60	NaN	-2.8012	26.13	0.43937	-179.32	15.662	-3.3898	19.81	-828.41	1053.6	-4.7499	840.71	1105.3	36.077	33.388	0	0	8.2802	4.9199	-28.145	-13.728	-1.9582	1.528	27.903	13.889	6.322	6.4479	-0.24282	0.16114	1670.1
5.37	538	60	NaN	-2.7726	26.075	0.48452	-179.32	15.666	-3.4027	19.652	-828.4	1053.6	-4.7688	840.73	1105.3	36.08	32.856	0	0	8.4345	5.0729	-28.145	-13.727	-1.9343	1.5218	27.848	13.893	6.5001	6.5947	-0.29666	0.1657	1670.1
5.38	539	60	NaN	-2.7444	26.049	0.50794	-179.31	15.664	-3.3691	19.594	-828.38	1053.6	-4.683	840.7	1105.3	35.035	31.748	0	0	8.491	5.1289	-28.145	-13.728	-1.9111	1.5208	27.822	13.891	6.5799	6.6497	-0.32341	0.16304	1670.1
5.39	540	60	NaN	-2.7171	26.039	0.51132	-179.33	15.682	-3.3884	19.603	-828.31	1053.6	-4.7105	840.7	1105.3	34.922	31.025	0	0	8.5672	5.2044	-28.144	-13.727	-1.8825	1.5079	27.813	13.909	6.6847	6.7123	-0.33172	0.18198	1670
5.4	541	60	NaN	-2.6854	26.022	0.53102	-179.35	15.676	-3.3668	19.578	-828.26	1053.6	-4.6084	840.73	1105.3	34.463	33.386	0	0	8.6551	5.2914	-28.142	-13.725	-1.8551	1.4837	27.795	13.903	6.8	6.7751	-0.34794	0.1781	1670
5.41	542	60	NaN	-2.6544	26.001	0.56229	-179.36	15.668	-3.3376	19.519	-828.23	1053.6	-4.4951	840.75	1105.2	35.101	34.745	0	0	8.7315	5.3672	-28.142	-13.724	-1.8301	1.4625	27.774	13.895	6.9014	6.8297	-0.36799	0.17105	1670
5.42	543	60	NaN	-2.63	25.987	0.59342	-179.36	15.69	-3.3533	19.441	-828.21	1053.6	-4.5445	840.69	1105.3	34.746	36.615	0	0	8.8079	5.4429	-28.141	-13.723	-1.8066	1.462	27.761	13.917	7.0013	6.905	-0.38006	0.1931	1669.9
5.43	544	60	NaN	-2.5678	25.97	0.59638	-179.34	15.699	-3.3848	19.507	-828.13	1053.6	-4.6671	840.65	1105.3	36.911	32.751	0	0	8.7615	5.3969	-28.138	-13.72	-1.7379	1.4926	27.744	13.925	7.0236	6.8895	-0.39346	0.20419	1669.7
5.44	545	60	NaN	-2.5268	25.959	0.60526	-179.34	15.686	-3.3964	19.521	-828.08	1053.6	-4.6934	840.68	1105.3	37.031	35.035	0	0	8.7545	5.39	-28.134	-13.717	-1.6954	1.4927	27.733	13.912	7.0591	6.8827	-0.40131	0.19467	1669.7
5.45	546	60	NaN	-2.4853	25.945	0.61935	-179.35	15.657	-3.3688	19.523	-828.04	1053.6	-4.5876	840.73	1105.2	36.216	32.91	0	0	8.825	5.4598	-28.131	-13.713	-1.6575	1.4734	27.719	13.883	7.1675	6.9333	-0.41209	0.17024	1669.7
5.46	547	60	NaN	-2.4369	25.925	0.63973	-179.37	15.623	-3.3159	19.523	-828	1053.6	-4.4117	840.76	1105.2	34.999	32.89	0	0	8.8544	5.4889	-28.126	-13.709	-1.6152	1.4517	27.697	13.852	7.2392	6.9406	-0.42936	0.14302	1669.7
5.47	548	60	NaN	-2.415	25.902	0.67509	-179.34	15.635	-3.3717	19.431	-828.02	1053.6	-4.6011	840.72	1105.2	35.542	33.653	0	0	8.8774	5.5118	-28.122	-13.704	-1.5899	1.4811	27.675	13.862	7.2875	6.9928	-0.44712	0.15806	1669.7
5.48	549	60	NaN	-2.3662	25.886	0.67988	-179.34	15.636	-3.3723	19.487	-827.95	1053.6	-4.6108	840.71	1105.2	37.072	32.703	0	0	8.9759	5.6093	-28.118	-13.7	-1.5389	1.4889	27.659	13.863	7.437	7.0982	-0.45847	0.16229	1669.6
5.49	550	60	NaN	-2.3194	25.875	0.69051	-179.34	15.638	-3.3704	19.527	-827.88	1053.6	-4.6192	840.69	1105.2	36.83	33.376	0	0	9.0598	5.6925	-28.114	-13.697	-1.4903	1.493	27.649	13.865	7.5695	7.1855	-0.46558	0.1679	1669.5
5.5	551	60	NaN	-2.2842	25.865	0.71096	-179.33	15.644	-3.3771	19.526	-827.83	1053.6	-4.6592	840.65	1105.2	36.106	32.422	0	0	9.1279	5.7599	-28.112	-13.694	-1.4538	1.4971	27.639	13.871	7.6741	7.2571	-0.47285	0.17678	1669.5
5.51	552	60	NaN	-2.2665	25.847	0.73091	-179.33	15.653	-3.3894	19.515	-827.83	1053.5	-4.7089	840.62	1105.2	37.305	33.994	0	0	9.21	5.8413	-28.108	-13.69	-1.4347	1.5	27.621	13.879	7.7753	7.3413	-0.48662	0.18863	1669.4
5.52	553	60	NaN	-2.2149	25.822	0.75473	-179.34	15.633	-3.3512	19.577	-827.8	1053.5	-4.5982	840.66	1105.2	33.598	32.648	0	0	9.3088	5.9392	-28.103	-13.685	-1.3848	1.4865	27.595	13.86	7.924	7.4257	-0.50773	0.1749	1669.4
5.53	554	60	NaN	-2.1683	25.799	0.78157	-179.35	15.627	-3.3493	19.623	-827.75	1053.5	-4.6041	840.65	1105.2	34.561	31.089	0	0	9.3368	5.967	-28.092	-13.675	-1.3364	1.4866	27.572	13.854	8.0005	7.4536	-0.51996	0.1789	1669.4
5.54	555	60	NaN	-2.1323	25.783	0.80759	-179.34	15.638	-3.3733	19.646	-827.71	1053.5	-4.69	840.62	1105.2	34.926	32.904	0	0	9.3504	5.9805	-28.083	-13.666	-1.2966	1.4963	27.558	13.864	8.0539	7.4768	-0.52549	0.19762	1669.3
5.55	556	60	NaN	-2.1069	25.777	0.82854	-179.33	15.662	-3.4024	19.655	-827.66	1053.5	-4.7843	840.56	1105.3	34.939	33.173	0	0	9.3622	5.9921	-28.083	-13.666	-1.2676	1.5073	27.554	13.886	8.0945	7.4993	-0.52942	0.22018	1669.2
5.56	557	60	NaN	-2.0513	25.771	0.83538	-179.35	15.637	-3.3644	19.806	-827.58	1053.5	-4.6326	840.58	1105.2	34.516	32.91	0	0	9.3739	6.0037	-28.083	-13.665	-1.212	1.4869	27.546	13.861	8.1619	7.4906	-0.53659	0.19596	1669.1
5.57	558	60	NaN	-2.0253	25.756	0.86774	-179.35	15.64	-3.3892	19.803	-827.57	1053.5	-4.7016	840.55	1105.2	33.469	33.129	0	0	9.3856	6.0153	-28.082	-13.665	-1.1837	1.4934	27.532	13.863	8.2019	7.5087	-0.54982	0.19875	1669.1
5.58	559	60	NaN	-1.9931	25.746	0.8896	-179.35	15.636	-3.4068	19.839	-827.54	1053.5	-4.7378	840.55	1105.3	33.786	33.045	0	0	9.3973	6.0269	-28.082	-13.664	-1.149	1.4954	27.524	13.859	8.2483	7.5223	-0.5581	0.19466	1669.1
5.59	560	60	NaN	-1.9464	25.745	0.89261	-179.36	15.617	-3.3907	19.961	-827.47	1053.5	-4.648	840.59	1105.2	36.14	34.759	0	0	9.409	6.0385	-28.081	-13.664	-1.1012	1.4813	27.522	13.84	8.3078	7.5198	-0.5596	0.17652	1669
5.6	561	60	NaN	-1.9165	25.738	0.90776	-179.38	15.616	-3.3605	20.013	-827.44	1053.5	-4.5151	840.55	1105.2	35.251	32.762	0	0	9.4207	6.0501	-28.081	-13.663	-1.074	1.4613	27.514	13.84	8.3467	7.5114	-0.56655	0.17619	1669
5.61	562	60	NaN	-1.8849	25.737	0.92184	-179.36	15.635	-3.4084	20.083	-827.38	1053.5	-4.6768	840.52	1105.2	37.231	32.199	0	0	9.4324	6.0617	-28.08	-13.663	-1.0344	1.489	27.515	13.857	8.398	7.5507	-0.5657	0.19452	1668.9
5.62	563	60	NaN	-1.8559	25.726	0.95031	-179.37	15.637	-3.4191	20.117	-827.36	1053.5	-4.7021	840.53	1105.2	37.649	32.514	0	0	9.4441	6.0733	-28.08	-13.662	-1.0033	1.4849	27.504	13.858	8.4408	7.5582	-0.57567	0.19597	1668.9
5.63	564	60	NaN	-1.831	25.71	0.97803	-179.39	15.628	-3.4095	20.143	-827.36	1053.4	-4.6589	840.54	1105.2	38.294	31.025	0	0	9.4559	6.0849	-28.08	-13.662	-0.97912	1.4654	27.488	13.85	8.4767	7.5503	-0.59107	0.18808	1668.9
5.64	565	60	NaN	-1.8115	25.702	0.97591	-179.38	15.635	-3.4411	20.219	-827.34	1053.4	-4.7817	840.53	1105.2	34.404	31.457	0	0	9.4676	6.0965	-28.079	-13.662	-0.9527	1.48	27.481	13.855	8.5149	7.5765	-0.59771	0.1935	1668.9
5.65	566	60	NaN	-1.7792	25.697	0.96812	-179.39	15.615	-3.405	20.355	-827.29	1053.4	-4.6799	840.58	1105.2	37.098	32.512	0	0	9.4793	6.1081	-28.079	-13.661	-0.91924	1.472	27.476	13.836	8.56	7.5801	-0.60312	0.17473	1668.9
5.66	567	60	NaN	-1.7647	25.686	0.97954	-179.4	15.624	-3.3993	20.39	-827.29	1053.4	-4.6706	840.56	1105.2	35.634	32.573	0	0	9.491	6.1197	-28.078	-13.661	-0.90382	1.4657	27.465	13.845	8.5872	7.5855	-0.61314	0.18393	1668.8
5.67	568	60	NaN	-1.7522	25.677	0.99552	-179.4	15.633	-3.405	20.416	-827.29	1053.4	-4.7108	840.54	1105.2	36.242	32.579	0	0	9.5027	6.1313	-28.078	-13.66	-0.88906	1.4657	27.457	13.854	8.6136	7.5971	-0.62097	0.19321	1668.8
5.68	569	60	NaN	-1.7301	25.675	1.003	-179.4	15.623	-3.4033	20.505	-827.25	1053.4	-4.7485	840.57	1105.2	36.563	32.346	0	0	9.5144	6.1429	-28.077	-13.66	-0.86264	1.4719	27.455	13.842	8.6518	7.6148	-0.62213	0.18242	1668.8
5.69	570	60	NaN	-1.7102	25.672	0.99338	-179.41	15.615	-3.3776	20.637	-827.22	1053.3	-4.684	840.6	1105.2	33.906	33.325	0	0	9.5261	6.1545	-28.077	-13.659	-0.84036	1.4582	27.453	13.834	8.6858	7.6127	-0.62404	0.17454	1668.8
5.7	571	60	NaN	-1.7068	25.673	1.0135	-179.4	15.623	-3.3976	20.632	-827.21	1053.3	-4.7734	840.6	1105.2	36.626	32.476	0	0	9.5378	6.1661	-28.077	-13.659	-0.8341	1.4761	27.454	13.842	8.7037	7.6423	-0.62207	0.18269	1668.8
5.71	572	60	NaN	-1.7025	25.674	1.026	-179.39	15.625	-3.4036	20.657	-827.2	1053.3	-4.8027	840.6	1105.2	38.821	33.904	0	0	9.5495	6.1778	-28.076	-13.659	-0.82791	1.4814	27.456	13.844	8.7216	7.6591	-0.61996	0.18504	1668.8
5.72	573	60	NaN	-1.6939	25.676	1.0204	-179.41	15.619	-3.3844	20.751	-827.16	1053.3	-4.7394	840.63	1105.2	35.254	34.504	0	0	9.5613	6.1894	-28.076	-13.658	-0.81823	1.4696	27.458	13.837	8.743	7.659	-0.61804	0.17925	1668.8
5.73	574	60	NaN	-1.689	25.68	1.0039	-179.4	15.62	-3.3683	20.857	-827.12	1053.3	-4.7062	840.63	1105.2	36.923	32.422	0	0	9.573	6.201	-28.075	-13.658	-0.8108	1.4732	27.462	13.838	8.7622	7.6742	-0.61349	0.18054	1668.8
5.74	575	60	NaN	-1.6803	25.68	0.99202	-179.41	15.625	-3.3421	20.943	-827.1	1053.3	-4.6318	840.64	1105.2	34.104	31.911	0	0	9.5847	6.2126	-28.075	-13.657	-0.80171	1.464	27.463	13.843	8.783	7.6766	-0.61194	0.18537	1668.7
5.75	576	60	NaN	-1.6849	25.679	1.0046	-179.41	15.647	-3.3442	20.935	-827.1	1053.3	-4.6447	840.61	1105.2	35.077	32.452	0	0	9.5964	6.2242	-28.074	-13.657	-0.8062	1.4693	27.463	13.864	8.7902	7.6935	-0.61182	0.20674	1668.7
5.76	577	60	NaN	-1.6942	25.676	1.026	-179.4	15.663	-3.3579	20.885	-827.11	1053.3	-4.6909	840.59	1105.2	35.106	31.701	0	0	9.6081	6.2358	-28.074	-13.656	-0.81553	1.4821	27.46	13.879	8.7926	7.7179	-0.61395	0.22247	1668.7
5.77	578	60	NaN	-1.6941	25.671	1.033	-179.39	15.643	-3.3564	20.877	-827.11	1053.3	-4.6813	840.65	1105.2	35.42	31.043	0	0	9.6198	6.2474	-28.073	-13.656	-0.81612	1.4888	27.454	13.859	8.8037	7.7362	-0.61931	0.2034	1668.8
5.78	579	60	NaN	-1.6971	25.673	1.0389	-179.39	15.648	-3.367	20.876	-827.1	1053.3	-4.7014	840.64	1105.2	35.771	31.66	0	0	9.6315	6.259	-28.073	-13.656	-0.81847	1.4843	27.457	13.865	8.8131	7.7433	-0.61613	0.20908	1668.7
5.79	580	60	NaN	-1.6916	25.672	1.0385	-179.38	15.672	-3.3977	20.911	-827.07	1053.3	-4.7996	840.6	1105.3	35.523	34.434	0	0	9.6432	6.2706	-28.073	-13.655	-0.80837	1.5033	27.458	13.886	8.8349	7.7739	-0.61489	0.23106	1668.7
5.8	581	60	NaN	-1.689	25.672	1.0328	-179.37	15.682	-3.4032	20.956	-827.05	1053.3	-4.8124	840.59	1105.3	35.875	33.426	0	0	9.655	6.2822	-28.072	-13.655	-0.8037	1.5162	27.459	13.895	8.8513	7.7984	-0.61345	0.24061	1668.7
5.81	582	60	NaN	-1.6952	25.675	1.0246	-179.37	15.665	-3.3674	20.987	-827.04	1053.2	-4.678	840.62	1105.2	35.557	33.259	0	0	9.6667	6.2938	-28.072	-13.654	-0.8135	1.5078	27.46	13.88	8.8532	7.8016	-0.61205	0.22577	1668.7
5.82	583	60	NaN	-1.7052	25.668	1.0259	-179.38	15.657	-3.3575	20.965	-827.05	1053.2	-4.6195	840.61	1105.2	34.433	32.608	0	0	9.6784	6.3054	-28.071	-13.654	-0.82631	1.4943	27.452	13.873	8.8521	7.7997	-0.61971	0.2194	1668.7
5.83	584	60	NaN	-1.7071	25.669	1.0119	-179.39	15.64	-3.3454	21.016	-827.02	1053.2	-4.5739	840.65	1105.2	36.396	33.411	0	0	9.6901	6.317	-28.071	-13.653	-0.82795	1.4873	27.452	13.857	8.8621	7.8043	-0.61881	0.20334	1668.7
5.84	585	60	NaN	-1.7103	25.666	0.99284	-179.39	15.642	-3.3632	21.083	-826.99	1053.2	-4.6294	840.64	1105.2	35.673	33.003	0	0	9.7018	6.3286	-28.07	-13.653	-0.82695	1.4975	27.45	13.858	8.8749	7.8262	-0.62048	0.20514	1668.6
5.85	586	60	NaN	-1.7175	25.655	0.98143	-179.37	15.662	-3.3938	21.119	-826.98	1053.2	-4.7243	840.58	1105.2	35.676	33.105	0	0	9.7135	6.3402	-28.07	-13.653	-0.82959	1.5132	27.441	13.876	8.8839	7.8534	-0.62924	0.22326	1668.6
5.86	587	60	NaN	-1.7287	25.634	0.99979	-179.38	15.677	-3.3792	21.054	-827.03	1053.2	-4.6679	840.52	1105.2	35.249	31.82	0	0	9.7252	6.3518	-28.07	-13.652	-0.84495	1.5014	27.421	13.89	8.8803	7.8532	-0.64867	0.23791	1668.6
5.87	588	60	NaN	-1.7271	25.642	1.0031	-179.4	15.645	-3.3471	21.048	-826.98	1053.2	-4.5501	840.57	1105.2	35.076	32.752	0	0	9.7369	6.3634	-28.069	-13.652	-0.84765	1.4799	27.426	13.861	8.8893	7.8434	-0.64307	0.20927	1668.6
5.88	589	60	NaN	-1.7355	25.631	0.99969	-179.4	15.65	-3.3649	21.073	-826.98	1053.2	-4.592	840.53	1105.2	35.032	32.994	0	0	9.7487	6.375	-28.069	-13.651	-0.85366	1.4815	27.416	13.865	8.895	7.8566	-0.65291	0.21386	1668.5
5.89	590	60	NaN	-1.7441	25.616	0.9995	-179.4	15.659	-3.3903	21.103	-826.99	1053.2	-4.655	840.48	1105.2	34.886	32.914	0	0	9.7604	6.3866	-28.068	-13.651	-0.85909	1.4853	27.403	13.872	8.9013	7.872	-0.6652	0.22125	1668.5
5.9	591	60	NaN	-1.7426	25.618	1.0115	-179.41	15.631	-3.3747	21.11	-826.95	1053.2	-4.5816	840.51	1105.2	34.416	30.674	0	0	9.7721	6.3983	-28.068	-13.65	-0.85989	1.4681	27.403	13.845	8.9122	7.8664	-0.66452	0.19503	1668.5
5.91	592	60	NaN	-1.7502	25.618	1.023	-179.43	15.577	-3.3233	21.085	-826.94	1053.2	-4.4102	840.58	1105.1	36.109	35.296	0	0	9.7838	6.4099	-28.067	-13.65	-0.87429	1.4455	27.4	13.795	8.9095	7.8553	-0.66712	0.14521	1668.5
5.92	593	60	NaN	-1.744	25.615	1.0108	-179.42	15.586	-3.3532	21.155	-826.91	1053.2	-4.5077	840.53	1105.1	35.467	33.981	0	0	9.7955	6.4215	-28.067	-13.649	-0.86227	1.4589	27.399	13.802	8.9332	7.8803	-0.66788	0.15243	1668.5
5.93	594	60	NaN	-1.7435	25.608	1.009	-179.41	15.603	-3.3805	21.186	-826.91	1053.1	-4.5947	840.48	1105.1	35.444	32.467	0	0	9.8072	6.4331	-28.067	-13.649	-0.85764	1.4716	27.393	13.817	8.9496	7.9047	-0.67311	0.16791	1668.4
5.94	595	60	NaN	-1.7504	25.598	1.0205	-179.41	15.605	-3.3761	21.17	-826.93	1053.1	-4.5754	840.46	1105.1	35.038	34.352	0	0	9.8189	6.4447	-28.066	-13.649	-0.86576	1.4716	27.385	13.818	8.9532	7.9163	-0.68089	0.16922	1668.4
5.95	596	60	NaN	-1.7327	25.608	0.98849	-179.41	15.597	-3.3866	21.346	-826.86	1053.1	-4.6115	840.43	1105.1	35.841	32.638	0	0	9.8306	6.4563	-28.066	-13.648	-0.84072	1.4821	27.395	13.809	8.9899	7.9384	-0.67034	0.16114	1668.3
5.96	597	60	NaN	-1.7226	25.616	0.98624	-179.4	15.609	-3.421	21.427	-826.82	1053.1	-4.7378	840.37	1105.2	35.629	33	0	0	9.8424	6.4679	-28.065	-13.648	-0.82345	1.5034	27.406	13.82	9.0189	7.9713	-0.65965	0.17179	1668.2
5.97	598	60	NaN	-1.7148	25.62	0.9906	-179.39	15.605	-3.4266	21.478	-826.8	1053	-4.7573	840.36	1105.1	36.385	33.443	0	0	9.8541	6.4795	-28.065	-13.647	-0.8132	1.5078	27.41	13.814	9.0409	7.9873	-0.65473	0.1672	1668.2
5.98	599	60	NaN	-1.7042	25.624	1.0005	-179.4	15.597	-3.4184	21.52	-826.78	1053	-4.7268	840.36	1105.1	35.843	30.56	0	0	9.8658	6.4911	-28.064	-13.647	-0.80222	1.5049	27.415	13.807	9.0636	7.996	-0.64977	0.15986	1668.2
5.99	600	60	NaN	-1.6838	25.638	1.0215	-179.39	15.622	-3.44	21.563	-826.74	1053	-4.811	840.29	1105.2	35.611	33.393	0	0	9.8775	6.5027	-28.064	-13.646	-0.77739	1.5206	27.431	13.829	9.1001	8.0233	-0.63281	0.1826	1668.1
6	601	60	NaN	-1.6777	25.654	1.0478	-179.39	15.615	-3.4165	21.552	-826.71	1053	-4.7333	840.29	1105.2	37.1	33.541	0	0	9.8892	6.5143	-28.063	-13.646	-0.77432	1.5091	27.447	13.823	9.1149	8.0234	-0.61676	0.17656	1668
6.01	602	60	NaN	-1.6679	25.668	1.076	-179.4	15.607	-3.3939	21.536	-826.68	1053	-4.6709	840.3	1105.2	35.983	33.051	0	0	9.9009	6.5259	-28.063	-13.646	-0.76725	1.5006	27.46	13.815	9.1337	8.0265	-0.60354	0.16949	1668
6.02	603	60	NaN	-1.6601	25.674	1.0938	-179.4	15.605	-3.3904	21.534	-826.66	1053	-4.6698	840.29	1105.2	37.361	35.273	0	0	9.9126	6.5375	-28.063	-13.645	-0.75952	1.5024	27.466	13.813	9.1531	8.0399	-0.59652	0.16753	1668
6.03	604	60	NaN	-1.6575	25.671	1.0945	-179.39	15.611	-3.4128	21.559	-826.66	1053	-4.7409	840.28	1105.2	33.719	32.479	0	0	9.9243	6.5491	-28.062	-13.645	-0.75361	1.5162	27.464	13.818	9.1707	8.0653	-0.59779	0.17296	1668
6.04	605	60	NaN	-1.643	25.665	1.1072	-179.4	15.603	-3.3938	21.579	-826.63	1052.9	-4.6788	840.26	1105.1	37.018	33.448	0	0	9.9361	6.5607	-28.062	-13.644	-0.74053	1.5061	27.459	13.81	9.1955	8.0669	-0.60281	0.16567	1667.9
6.05	606	60	NaN	-1.6375	25.663	1.0875	-179.37	15.596	-3.4222	21.661	-826.61	1052.9	-4.8793	840.29	1105.2	37.748	33.992	0	0	9.9478	6.5723	-28.061	-13.644	-0.72535	1.5434	27.459	13.8	9.2224	8.1157	-0.60217	0.15654	1667.9
6.06	607	60	NaN	-1.6422	25.669	1.0666	-179.35	15.59	-3.4329	21.72	-826.56	1052.9	-4.9967	840.31	1105.2	36.228	32.899	0	0	9.9595	6.5839	-28.061	-13.643	-0.72395	1.5669	27.467	13.793	9.2355	8.1509	-0.594	0.1494	1667.9
6.07	608	60	NaN	-1.6562	25.682	1.0574	-179.36	15.587	-3.4179	21.726	-826.5	1052.9	-4.9422	840.3	1105.2	35.705	31.216	0	0	9.9712	6.5955	-28.06	-13.643	-0.73957	1.5562	27.48	13.789	9.2316	8.1517	-0.58075	0.14653	1667.8
6.08	609	60	NaN	-1.6757	25.691	1.0635	-179.39	15.59	-3.4276	21.685	-826.48	1052.9	-4.8371	840.27	1105.2	33.824	31.029	0	0	9.9829	6.6071	-28.06	-13.643	-0.76405	1.5168	27.488	13.793	9.2188	8.124	-0.57219	0.15066	1667.8
6.09	610	60	NaN	-1.6891	25.706	1.0695	-179.4	15.579	-3.4061	21.662	-826.43	1052.9	-4.7664	840.27	1105.1	35.646	31.976	0	0	9.9946	6.6188	-28.06	-13.642	-0.78071	1.5087	27.502	13.783	9.2139	8.1274	-0.55728	0.14042	1667.7
6.1	611	60	NaN	-1.7072	25.718	1.0679	-179.4	15.574	-3.3936	21.671	-826.37	1052.8	-4.7309	840.28	1105.1	37.138	32.737	0	0	10.006	6.6304	-28.059	-13.642	-0.7996	1.5098	27.515	13.778	9.2067	8.1401	-0.54465	0.13589	1667.7
6.11	612	60	NaN	-1.7305	25.724	1.0753	-179.4	15.576	-3.39	21.659	-826.32	1052.8	-4.7149	840.3	1105.1	36.425	34.409	0	0	10.018	6.642	-28.059	-13.641	-0.8239	1.5091	27.522	13.778	9.1941	8.151	-0.53674	0.13684	1667.7
6.12	613	60	NaN	-1.758	25.725	1.1149	-179.41	15.578	-3.3878	21.547	-826.27	1052.8	-4.6956	840.32	1105.1	39.471	35.912	0	0	10.03	6.6536	-28.058	-13.641	-0.85588	1.4956	27.523	13.78	9.1739	8.1492	-0.53515	0.13911	1667.6
6.13	614	60	NaN	-1.7894	25.72	1.1596	-179.41	15.566	-3.374	21.381	-826.27	1052.8	-4.6282	840.33	1105.1	36.808	31.737	0	0	10.041	6.6652	-28.058	-13.64	-0.89537	1.4839	27.516	13.77	9.1461	8.1491	-0.54165	0.12925	1667.6
6.14	615	60	NaN	-1.8164	25.704	1.1552	-179.38	15.599	-3.4082	21.377	-826.24	1052.8	-4.8226	840.27	1105.2	36.051	33.162	0	0	10.056	6.68	-28.054	-13.636	-0.91575	1.5235	27.503	13.8	9.1407	8.2035	-0.55069	0.16356	1667.5
6.15	616	60	NaN	-1.8418	25.684	1.1408	-179.36	15.612	-3.4322	21.4	-826.22	1052.8	-4.913	840.25	1105.2	38.026	33.611	0	0	10.074	6.6973	-28.047	-13.629	-0.93719	1.5405	27.485	13.811	9.1367	8.2377	-0.56184	0.18177	1667.5
6.16	617	60	NaN	-1.8667	25.665	1.1351	-179.39	15.577	-3.4165	21.387	-826.22	1052.8	-4.7447	840.33	1105.1	35.344	33.8	0	0	10.091	6.7146	-28.04	-13.622	-0.96839	1.5049	27.463	13.778	9.1229	8.2195	-0.5762	0.15625	1667.6
6.17	618	60	NaN	-1.886	25.642	1.0905	-179.37	15.593	-3.4174	21.495	-826.2	1052.8	-4.8601	840.31	1105.2	34.961	33.665	0	0	10.109	6.7319	-28.032	-13.615	-0.97993	1.5341	27.444	13.792	9.1289	8.266	-0.58878	0.17684	1667.5
6.18	619	60	NaN	-1.9358	25.622	1.0686	-179.37	15.622	-3.4545	21.497	-826.19	1052.7	-4.9713	840.26	1105.2	37.925	33.441	0	0	10.126	6.7492	-28.025	-13.608	-1.0258	1.5395	27.426	13.818	9.1004	8.2887	-0.59896	0.21039	1667.5
6.19	620	60	NaN	-1.9978	25.608	1.0629	-179.38	15.637	-3.4736	21.432	-826.19	1052.7	-5.0098	840.24	1105.2	37.468	32.503	0	0	10.144	6.7665	-28.018	-13.601	-1.0888	1.5325	27.413	13.832	9.055	8.299	-0.60487	0.23095	1667.5
6.2	621	60	NaN	-2.0646	25.6	1.0635	-179.39	15.637	-3.4687	21.341	-826.19	1052.7	-4.9882	840.24	1105.2	34.759	34.758	0	0	10.161	6.7838	-28.011	-13.594	-1.1594	1.5189	27.404	13.832	9.0018	8.3027	-0.60703	0.23837	1667.5
6.21	622	60	NaN	-2.1306	25.591	1.0503	-179.4	15.641	-3.4624	21.302	-826.2	1052.7	-4.9829	840.22	1105.3	37.103	32.17	0	0	10.119	6.7421	-28.009	-13.591	-1.2269	1.5049	27.396	13.836	8.8922	8.247	-0.61275	0.2449	1667.5
6.22	623	60	NaN	-2.1683	25.593	1.0199	-179.39	15.649	-3.4795	21.347	-826.19	1052.7	-5.0724	840.22	1105.3	35.653	32.26	0	0	10.051	6.6746	-28.009	-13.591	-1.26	1.5176	27.4	13.843	8.791	8.1922	-0.60925	0.25127	1667.4
6.23	624	60	NaN	-2.2098	25.595	0.98708	-179.4	15.63	-3.4448	21.396	-826.18	1052.7	-4.9814	840.26	1105.3	36.465	32.725	0	0	10.026	6.6502	-28.01	-13.592	-1.303	1.5032	27.401	13.823	8.7234	8.1534	-0.6083	0.23144	1667.5
6.24	625	60	NaN	-2.2651	25.595	0.96356	-179.43	15.603	-3.399	21.408	-826.19	1052.7	-4.8082	840.31	1105.2	35.204	35.133	0	0	9.9282	6.5529	-28.011	-13.593	-1.3638	1.4719	27.4	13.798	8.5644	8.0249	-0.61072	0.20452	1667.5
6.25	626	60	NaN	-2.3396	25.593	0.96036	-179.45	15.595	-3.3929	21.349	-826.22	1052.7	-4.6991	840.3	1105.2	38.113	33.765	0	0	9.7308	6.3573	-28.013	-13.595	-1.4441	1.443	27.398	13.79	8.2867	7.8003	-0.61515	0.19502	1667.6
6.26	627	60	NaN	-2.3919	25.61	0.97693	-179.42	15.634	-3.422	21.242	-826.22	1052.7	-4.9165	840.25	1105.3	36.149	32.614	0	0	9.5872	6.215	-28.014	-13.596	-1.4926	1.4802	27.417	13.826	8.0946	7.6952	-0.59623	0.23025	1667.5
6.27	628	60	NaN	-2.4756	25.615	1.0137	-179.44	15.616	-3.4135	21.03	-826.29	1052.7	-4.8214	840.28	1105.3	35.035	33.145	0	0	9.4569	6.0859	-28.014	-13.597	-1.5869	1.453	27.421	13.81	7.8699	7.5389	-0.59307	0.21365	1667.6
6.28	629	60	NaN	-2.5448	25.621	1.0397	-179.47	15.575	-3.3769	20.871	-826.35	1052.7	-4.6111	840.35	1105.2	36.554	33.984	0	0	9.3374	5.9676	-28.014	-13.597	-1.6689	1.4078	27.424	13.773	7.6685	7.3754	-0.59066	0.17613	1667.7
6.29	630	60	NaN	-2.5834	25.631	1.0392	-179.49	15.548	-3.3416	20.831	-826.36	1052.7	-4.4807	840.41	1105.1	32.523	34.21	0	0	9.1852	5.8167	-28.014	-13.596	-1.7134	1.3833	27.432	13.747	7.4718	7.2001	-0.58163	0.15092	1667.8
6.3	631	60	NaN	-2.6253	25.639	1.0124	-179.44	15.619	-3.4186	20.852	-826.38	1052.7	-4.8512	840.28	1105.3	34.967	32.781	0	0	8.8392	5.4739	-28.012	-13.594	-1.7418	1.4474	27.446	13.812	7.0974	6.9213	-0.5661	0.21761	1667.7
6.31	632	60	NaN	-2.6646	25.655	1.0263	-179.43	15.624	-3.4351	20.737	-826.41	1052.7	-4.8937	840.29	1105.3	35.54	33.101	0	0	8.6121	5.2489	-28.011	-13.593	-1.7836	1.4487	27.461	13.818	6.8285	6.6975	-0.54994	0.2249	1667.7
6.32	633	60	NaN	-2.6962	25.669	1.0112	-179.44	15.622	-3.4449	20.702	-826.41	1052.7	-4.8877	840.3	1105.3	35.161	33.128	0	0	8.4887	5.1266	-28.011	-13.593	-1.8166	1.443	27.474	13.817	6.672	6.5695	-0.53641	0.22335	1667.7
6.33	634	60	NaN	-2.7205	25.677	0.98081	-179.44	15.617	-3.4461	20.708	-826.42	1052.7	-4.8577	840.31	1105.3	36.935	32.286	0	0	8.3107	4.9503	-28.013	-13.596	-1.8417	1.4362	27.482	13.812	6.469	6.3864	-0.53098	0.21577	1667.7
6.34	635	60	NaN	-2.7404	25.674	0.98651	-179.45	15.597	-3.415	20.603	-826.46	1052.7	-4.7457	840.35	1105.2	32.727	31.974	0	0	8.1298	4.7709	-28.016	-13.599	-1.8691	1.4183	27.479	13.792	6.2607	6.1892	-0.53726	0.19359	1667.8
6.35	636	60	NaN	-2.7416	25.691	0.95542	-179.44	15.602	-3.4354	20.65	-826.43	1052.7	-4.8028	840.32	1105.2	36.17	32.514	0	0	7.9545	4.5973	-28.018	-13.601	-1.8667	1.4309	27.496	13.797	6.0878	6.0282	-0.52205	0.19616	1667.8
6.36	637	60	NaN	-2.7609	25.697	0.96175	-179.45	15.592	-3.4363	20.525	-826.47	1052.7	-4.7752	840.33	1105.2	36.533	33.901	0	0	7.7818	4.4261	-28.021	-13.603	-1.8913	1.4161	27.503	13.787	5.8905	5.8422	-0.51806	0.18373	1667.8
6.37	638	60	NaN	-2.7755	25.707	0.96056	-179.48	15.566	-3.4137	20.417	-826.49	1052.7	-4.6238	840.36	1105.2	36.775	32.716	0	0	7.6163	4.2621	-28.023	-13.606	-1.9148	1.3814	27.511	13.763	5.7015	5.6436	-0.51241	0.15723	1667.9
6.38	639	60	NaN	-2.7669	25.73	0.9187	-179.51	15.537	-3.3781	20.476	-826.45	1052.7	-4.3891	840.39	1105.1	36.876	34.374	0	0	7.475	4.1221	-28.026	-13.609	-1.9123	1.3449	27.532	13.735	5.5627	5.467	-0.49446	0.12597	1667.8
6.39	640	60	NaN	-2.7623	25.743	0.92745	-179.46	15.582	-3.4498	20.391	-826.43	1052.7	-4.7543	840.29	1105.3	36.949	33.556	0	0	7.3482	3.9965	-28.029	-13.612	-1.898	1.4041	27.549	13.777	5.4503	5.4006	-0.48067	0.1653	1667.7
6.4	641	60	NaN	-2.7514	25.747	0.92052	-179.48	15.558	-3.4198	20.351	-826.42	1052.7	-4.6557	840.33	1105.2	37.059	32.034	0	0	7.2565	3.9057	-28.031	-13.614	-1.8918	1.3829	27.552	13.753	5.3647	5.2885	-0.47896	0.13937	1667.8
6.41	642	60	NaN	-2.7379	25.751	0.90937	-179.49	15.533	-3.3906	20.33	-826.4	1052.7	-4.5344	840.37	1105.2	34.935	32.681	0	0	7.2021	3.8517	-28.034	-13.616	-1.8833	1.3615	27.556	13.728	5.3188	5.2132	-0.47799	0.11194	1667.8
6.42	643	60	NaN	-2.7237	25.755	0.899	-179.49	15.526	-3.391	20.317	-826.37	1052.7	-4.5234	840.37	1105.2	36.67	33.211	0	0	7.2056	3.8552	-28.036	-13.618	-1.8699	1.3624	27.56	13.722	5.3357	5.2176	-0.47584	0.10346	1667.8
6.43	644	60	NaN	-2.7094	25.751	0.89107	-179.5	15.522	-3.3812	20.308	-826.36	1052.7	-4.4861	840.37	1105.2	36.808	32.774	0	0	7.1544	3.8044	-28.037	-13.619	-1.8571	1.3547	27.556	13.718	5.2973	5.1591	-0.48105	0.09861	1667.7
6.44	645	60	NaN	-2.7142	25.745	0.90724	-179.48	15.56	-3.4262	20.208	-826.37	1052.7	-4.6425	840.28	1105.3	33.455	33.655	0	0	7.0866	3.7373	-28.037	-13.62	-1.86	1.3698	27.551	13.754	5.2266	5.1071	-0.48655	0.13432	1667.7
6.45	646	60	NaN	-2.6994	25.742	0.87748	-179.48	15.57	-3.4351	20.272	-826.34	1052.7	-4.6752	840.24	1105.3	35.729	32.916	0	0	7.0612	3.7121	-28.039	-13.622	-1.8418	1.3744	27.549	13.764	5.2194	5.0865	-0.49089	0.14177	1667.6
6.46	647	60	NaN	-2.6806	25.738	0.83667	-179.49	15.556	-3.4172	20.37	-826.3	1052.7	-4.6242	840.27	1105.3	37.033	31.793	0	0	7.0633	3.7142	-28.042	-13.624	-1.8214	1.3712	27.544	13.75	5.2419	5.0854	-0.4975	0.1256	1667.6
6.47	648	60	NaN	-2.6883	25.726	0.84922	-179.48	15.537	-3.4054	20.265	-826.32	1052.7	-4.6149	840.29	1105.2	36.058	32.399	0	0	7.1621	3.8121	-28.042	-13.625	-1.833	1.371	27.531	13.732	5.3291	5.1831	-0.5115	0.10755	1667.6
6.48	649	2.5	NaN	-2.6979	25.717	0.80749	-179.5	15.526	-3.3937	20.343	-826.28	1052.7	-4.5712	840.33	1105.2	37.421	33.22	0	0	7.2644	3.9135	-28.044	-13.626	-1.8415	1.3614	27.523	13.721	5.423	5.2749	-0.52098	0.094538	1667.6
6.49	650	2.5	NaN	-2.7162	25.719	0.8199	-179.46	15.566	-3.4441	20.251	-826.28	1052.7	-4.7768	840.24	1105.3	36.417	32.553	0	0	7.3703	4.0184	-28.045	-13.628	-1.8558	1.3961	27.527	13.758	5.5145	5.4145	-0.51861	0.13061	1667.5
6.5	651	2.5	NaN	-2.7526	25.71	0.85736	-179.47	15.553	-3.4206	20.039	-826.36	1052.7	-4.7114	840.27	1105.2	34.778	32.631	0	0	7.5284	4.1751	-28.048	-13.631	-1.9018	1.3857	27.515	13.748	5.6267	5.5608	-0.53279	0.11718	1667.6
6.51	652	2.5	NaN	-2.7778	25.705	0.86875	-179.47	15.543	-3.3997	19.929	-826.4	1052.7	-4.6492	840.31	1105.2	33.508	32.689	0	0	7.6626	4.308	-28.052	-13.634	-1.9329	1.3722	27.509	13.739	5.7297	5.6802	-0.54246	0.10515	1667.7
6.52	653	2.5	NaN	-2.7884	25.708	0.84423	-179.47	15.553	-3.4091	19.969	-826.38	1052.7	-4.694	840.29	1105.2	35.854	33.24	0	0	7.7011	4.3462	-28.057	-13.64	-1.9406	1.3744	27.513	13.748	5.7605	5.7206	-0.54376	0.1086	1667.7
6.53	654	2.5	NaN	-2.8221	25.704	0.83634	-179.47	15.54	-3.4057	19.942	-826.42	1052.7	-4.7028	840.3	1105.2	32.309	31.562	0	0	7.7396	4.3843	-28.062	-13.645	-1.975	1.3799	27.508	13.736	5.7646	5.7642	-0.55413	0.091032	1667.7
6.54	655	2.5	NaN	-2.843	25.706	0.84546	-179.46	15.56	-3.4221	19.85	-826.42	1052.7	-4.7872	840.27	1105.2	35.043	28.525	0	0	7.778	4.4224	-28.068	-13.65	-1.9961	1.3899	27.511	13.755	5.7819	5.8123	-0.55643	0.10486	1667.7
6.55	656	2.5	NaN	-2.8711	25.712	0.84687	-179.45	15.564	-3.4203	19.771	-826.42	1052.7	-4.8266	840.27	1105.2	30.172	28.057	0	0	7.8165	4.4605	-28.073	-13.655	-2.0256	1.4	27.517	13.759	5.7909	5.8605	-0.55627	0.10354	1667.7
6.56	657	2.5	NaN	-2.8988	25.723	0.82887	-179.44	15.564	-3.4077	19.76	-826.39	1052.7	-4.831	840.27	1105.2	31.716	27.635	0	0	7.855	4.4986	-28.078	-13.661	-2.0535	1.4048	27.528	13.759	5.8015	5.9035	-0.55048	0.098468	1667.7
6.57	658	2.5	NaN	-2.9193	25.738	0.79007	-179.45	15.572	-3.3958	19.84	-826.34	1052.7	-4.812	840.28	1105.3	31.809	27.601	0	0	7.8934	4.5368	-28.083	-13.666	-2.0719	1.4012	27.544	13.766	5.8216	5.9379	-0.53924	0.10001	1667.6
6.58	659	2.5	NaN	-2.9344	25.744	0.7607	-179.46	15.575	-3.4	19.925	-826.28	1052.7	-4.7376	840.25	1105.2	28.537	25.497	0	0	7.9319	4.5749	-28.089	-13.671	-2.0866	1.3903	27.551	13.769	5.8453	5.9652	-0.53772	0.097466	1667.5
6.59	660	2.5	NaN	-2.9621	25.735	0.76599	-179.46	15.57	-3.375	19.834	-826.34	1052.7	-4.6534	840.27	1105.2	28.847	25.361	0	0	7.9704	4.613	-28.094	-13.677	-2.1203	1.3808	27.541	13.764	5.8501	5.9938	-0.55314	0.087447	1667.6
6.6	661	2.5	NaN	-2.97	25.739	0.7493	-179.46	15.566	-3.3619	19.851	-826.34	1052.7	-4.6208	840.3	1105.2	28.106	24.005	0	0	8.0088	4.6511	-28.099	-13.682	-2.1288	1.3775	27.545	13.76	5.8801	6.0286	-0.55482	0.078427	1667.6
6.61	662	2.5	NaN	-2.9663	25.757	0.72763	-179.45	15.571	-3.3735	19.927	-826.28	1052.7	-4.7075	840.31	1105.2	24.294	24.005	0	0	8.0473	4.6892	-28.105	-13.687	-2.1195	1.394	27.563	13.765	5.9279	6.0832	-0.54172	0.07807	1667.6
6.62	663	2.5	NaN	-2.9674	25.779	0.73535	-179.42	15.589	-3.406	19.925	-826.21	1052.7	-4.9213	840.31	1105.3	25.519	24.005	0	0	8.0858	4.7273	-28.11	-13.692	-2.1133	1.4347	27.587	13.781	5.9725	6.162	-0.52289	0.088437	1667.5
6.63	664	2.5	NaN	-2.9689	25.778	0.79514	-179.46	15.552	-3.3507	19.724	-826.3	1052.7	-4.6161	840.4	1105.2	26.778	24.005	0	0	8.1243	4.7655	-28.115	-13.698	-2.1322	1.3775	27.581	13.749	5.992	6.1429	-0.53419	0.051387	1667.7
6.64	665	2.5	NaN	-2.9515	25.78	0.81525	-179.46	15.584	-3.3694	19.675	-826.31	1052.7	-4.663	840.35	1105.2	24.441	24.005	0	0	8.1627	4.8036	-28.12	-13.703	-2.1149	1.3809	27.584	13.78	6.0478	6.1845	-0.53638	0.077036	1667.7
6.65	666	2.5	NaN	-2.9223	25.782	0.84536	-179.45	15.609	-3.395	19.608	-826.32	1052.7	-4.7508	840.32	1105.3	23.875	24.005	0	0	8.2012	4.8417	-28.126	-13.708	-2.0849	1.3903	27.588	13.804	6.1163	6.232	-0.53785	0.095419	1667.6
6.66	667	2.5	NaN	-2.8817	25.788	0.87951	-179.45	15.608	-3.3953	19.542	-826.32	1052.7	-4.7466	840.35	1105.2	23.649	24.005	0	0	8.2397	4.8798	-28.131	-13.714	-2.0467	1.3851	27.592	13.803	6.1929	6.2649	-0.53923	0.08984	1667.7
6.67	668	2.5	NaN	-2.8272	25.797	0.87907	-179.47	15.593	-3.3537	19.606	-826.28	1052.8	-4.5994	840.38	1105.2	23.649	24.005	0	0	8.2781	4.9179	-28.136	-13.719	-1.9951	1.3612	27.599	13.791	6.283	6.2791	-0.53693	0.071996	1667.7
6.68	669	2.5	NaN	-2.7704	25.801	0.86895	-179.47	15.586	-3.3372	19.698	-826.24	1052.7	-4.5556	840.43	1105.2	23.649	24.005	0	0	8.3166	4.9561	-28.142	-13.724	-1.9367	1.3587	27.603	13.783	6.3799	6.3148	-0.53826	0.059218	1667.7
6.69	670	2.5	NaN	-2.7188	25.814	0.86368	-179.47	15.592	-3.3413	19.79	-826.18	1052.7	-4.5781	840.44	1105.2	23.649	24.005	0	0	8.3551	4.9942	-28.147	-13.729	-1.8811	1.3661	27.618	13.788	6.474	6.3603	-0.52879	0.058947	1667.6
6.7	671	2.5	NaN	-2.6517	25.835	0.84094	-179.47	15.609	-3.3523	19.939	-826.09	1052.7	-4.6237	840.43	1105.2	23.649	24.005	0	0	8.3935	5.0323	-28.152	-13.735	-1.8073	1.3778	27.64	13.804	6.5862	6.4101	-0.5122	0.068909	1667.5
6.71	672	2.5	NaN	-2.5798	25.854	0.81333	-179.47	15.623	-3.3552	20.084	-826	1052.7	-4.6414	840.42	1105.2	23.649	24.005	0	0	8.432	5.0704	-28.157	-13.74	-1.7297	1.3829	27.66	13.817	6.7023	6.4533	-0.49709	0.077103	1667.4
6.72	673	2.5	NaN	-2.5628	25.857	0.84953	-179.48	15.603	-3.3286	19.962	-826.04	1052.7	-4.5533	840.47	1105.2	23.649	24.005	0	0	8.4115	5.0501	-28.151	-13.733	-1.72	1.3584	27.661	13.799	6.6916	6.4085	-0.48979	0.06566	1667.5
6.73	674	2.5	NaN	-2.4831	25.876	0.87055	-179.49	15.611	-3.3323	19.985	-826.02	1052.7	-4.5598	840.5	1105.2	23.649	24.005	0	0	8.3446	4.9838	-28.134	-13.717	-1.6393	1.3534	27.68	13.807	6.7052	6.3372	-0.45426	0.090801	1667.5
6.74	675	2.5	NaN	-2.4435	25.885	0.8802	-179.5	15.61	-3.3321	19.999	-826.01	1052.7	-4.5469	840.54	1105.2	23.649	24.005	0	0	8.2776	4.9174	-28.118	-13.7	-1.5997	1.3474	27.688	13.807	6.6779	6.2648	-0.4292	0.10697	1667.6
6.75	676	2.5	NaN	-2.4333	25.886	0.8938	-179.5	15.617	-3.3408	19.971	-826.03	1052.7	-4.5688	840.54	1105.2	23.649	24.005	0	0	7.9834	4.6259	-28.113	-13.696	-1.5897	1.3467	27.689	13.814	6.3937	5.9727	-0.42421	0.11784	1667.6
6.76	677	2.5	NaN	-2.4334	25.884	0.91455	-179.49	15.643	-3.3656	19.914	-826.06	1052.7	-4.6559	840.51	1105.3	23.649	24.005	0	0	7.1855	3.8353	-28.137	-13.719	-1.5887	1.3566	27.689	13.838	5.5968	5.1919	-0.44771	0.11854	1667.6
6.77	678	2.5	NaN	-2.4244	25.894	0.89889	-179.48	15.664	-3.3843	19.992	-826.03	1052.7	-4.7224	840.47	1105.3	23.649	24.005	0	0	7.2541	3.9033	-28.138	-13.72	-1.5748	1.3724	27.7	13.858	5.6793	5.2756	-0.43749	0.13791	1667.5
6.78	679	2.5	NaN	-2.449	25.91	0.93052	-179.5	15.613	-3.2949	19.902	-826.03	1052.8	-4.424	840.6	1105.2	23.649	24.005	0	0	7.714	4.3589	-28.129	-13.711	-1.6127	1.3385	27.711	13.812	6.1012	5.6974	-0.41747	0.10135	1667.6
6.79	680	2.5	NaN	-2.4709	25.919	0.94267	-179.49	15.633	-3.3011	19.872	-826.04	1052.8	-4.4406	840.56	1105.2	23.649	24.005	0	0	8.1738	4.8146	-28.12	-13.702	-1.6352	1.3419	27.72	13.832	6.5386	6.1565	-0.3991	0.13006	1667.6
6.8	681	2.5	NaN	-2.4876	25.923	0.93978	-179.48	15.681	-3.363	19.888	-826.04	1052.8	-4.6399	840.47	1105.3	23.649	24.005	0	0	8.6561	5.2925	-28.11	-13.693	-1.6444	1.3681	27.728	13.877	7.0118	6.6606	-0.38234	0.18394	1667.5
6.81	682	2.5	NaN	-2.5033	25.929	0.93802	-179.47	15.679	-3.3895	19.902	-826.03	1052.8	-4.7173	840.48	1105.3	23.649	24.005	0	0	9.6694	6.2966	-28.091	-13.673	-1.6569	1.3814	27.734	13.874	8.0125	7.6779	-0.35673	0.20087	1667.5
6.82	683	2.5	NaN	-2.5201	25.945	0.9051	-179.47	15.651	-3.3531	20.023	-826.01	1052.8	-4.5812	840.51	1105.3	23.649	24.005	0	0	10.277	6.8989	-28.079	-13.661	-1.6742	1.3745	27.748	13.848	8.6031	8.2734	-0.33033	0.18725	1667.5
6.83	684	2.5	NaN	-2.5601	25.944	0.94124	-179.47	15.647	-3.3443	19.853	-826.11	1052.8	-4.5432	840.49	1105.2	23.649	24.005	0	0	10.309	6.9304	-28.077	-13.66	-1.7215	1.3651	27.745	13.847	8.5876	8.2955	-0.33249	0.18683	1667.6
6.84	685	2.5	NaN	-2.5891	25.949	0.9599	-179.47	15.643	-3.343	19.766	-826.16	1052.9	-4.5337	840.48	1105.2	23.649	24.005	0	0	10.246	6.8677	-28.075	-13.657	-1.7538	1.3642	27.749	13.843	8.492	8.2319	-0.32577	0.18604	1667.6
6.85	686	2.5	NaN	-2.6117	25.966	0.96351	-179.47	15.629	-3.3402	19.758	-826.17	1052.9	-4.5119	840.48	1105.2	23.649	24.005	0	0	10.169	6.7918	-28.072	-13.654	-1.7775	1.3641	27.765	13.831	8.3917	8.1558	-0.3073	0.17664	1667.6
6.86	687	2.5	NaN	-2.654	25.989	1.0021	-179.48	15.608	-3.3318	19.624	-826.21	1052.9	-4.4475	840.49	1105.2	23.649	24.005	0	0	10.149	6.7722	-28.07	-13.652	-1.8266	1.3463	27.785	13.813	8.3228	8.1185	-0.28521	0.16019	1667.7
6.87	688	2.5	NaN	-2.6828	25.992	1.0266	-179.47	15.632	-3.3473	19.488	-826.26	1052.9	-4.4935	840.43	1105.2	23.649	24.005	0	0	10.115	6.738	-28.068	-13.651	-1.8584	1.3521	27.789	13.835	8.2565	8.09	-0.27876	0.18397	1667.7
6.88	689	2.5	NaN	-2.678	26.001	0.99177	-179.47	15.634	-3.3623	19.608	-826.24	1052.9	-4.536	840.39	1105.3	23.649	24.005	0	0	9.9916	6.6158	-28.068	-13.65	-1.848	1.3629	27.8	13.835	8.1436	7.9787	-0.2679	0.18524	1667.6
6.89	690	2.5	NaN	-2.6718	26.014	0.9575	-179.48	15.613	-3.3489	19.716	-826.24	1052.9	-4.4626	840.41	1105.2	23.649	24.005	0	0	9.8701	6.4953	-28.067	-13.65	-1.8407	1.3542	27.812	13.815	8.0294	7.8495	-0.25525	0.1653	1667.6
6.9	691	2.5	NaN	-2.675	26.029	0.94772	-179.5	15.583	-3.3171	19.711	-826.28	1052.9	-4.3131	840.44	1105.2	23.649	24.005	0	0	9.7501	6.3764	-28.068	-13.65	-1.8492	1.3286	27.825	13.788	7.9008	7.705	-0.24269	0.13757	1667.7
6.91	692	2.5	NaN	-2.6711	26.042	0.94376	-179.5	15.583	-3.3326	19.691	-826.28	1052.9	-4.3486	840.42	1105.2	23.649	24.005	0	0	9.5954	6.2231	-28.067	-13.649	-1.8448	1.3267	27.837	13.787	7.7506	7.5499	-0.22921	0.13805	1667.7
6.92	693	2.5	NaN	-2.6503	26.071	0.91606	-179.45	15.616	-3.4081	19.805	-826.2	1052.9	-4.7234	840.36	1105.3	23.649	24.005	0	0	9.4595	6.0886	-28.066	-13.648	-1.807	1.3938	27.871	13.817	7.6525	7.4824	-0.19481	0.16877	1667.6
6.93	694	2.5	NaN	-2.6453	26.083	0.91709	-179.46	15.599	-3.3995	19.772	-826.2	1052.9	-4.644	840.37	1105.2	23.649	24.005	0	0	9.3854	6.0151	-28.065	-13.647	-1.806	1.3789	27.881	13.801	7.5794	7.394	-0.18365	0.15365	1667.6
6.94	695	2.5	NaN	-2.6355	26.09	0.89845	-179.47	15.588	-3.3981	19.776	-826.22	1052.9	-4.6073	840.36	1105.2	23.649	24.005	0	0	9.319	5.9494	-28.064	-13.647	-1.7973	1.3728	27.888	13.79	7.5218	7.3221	-0.17636	0.14386	1667.6
6.95	696	2.5	NaN	-2.6107	26.104	0.83521	-179.43	15.612	-3.45	19.924	-826.2	1052.9	-4.8613	840.3	1105.3	23.649	24.005	0	0	9.2569	5.8878	-28.064	-13.646	-1.7587	1.42	27.905	13.812	7.4983	7.3078	-0.15886	0.16565	1667.5
6.96	697	2.5	NaN	-2.606	26.119	0.79434	-179.48	15.584	-3.4073	19.99	-826.2	1052.9	-4.583	840.32	1105.2	23.649	24.005	0	0	9.1939	5.8254	-28.063	-13.646	-1.7612	1.3643	27.917	13.785	7.4327	7.1896	-0.14602	0.13926	1667.5
6.97	698	2.5	NaN	-2.6034	26.128	0.78299	-179.45	15.597	-3.4366	19.982	-826.22	1052.9	-4.7965	840.28	1105.3	23.649	24.005	0	0	9.1304	5.7624	-28.063	-13.645	-1.7516	1.4037	27.928	13.797	7.3788	7.1662	-0.13533	0.15176	1667.5
6.98	699	2.5	NaN	-2.6081	26.137	0.80019	-179.44	15.587	-3.4259	19.896	-826.25	1052.9	-4.8179	840.28	1105.3	23.649	24.005	0	0	8.9964	5.6297	-28.061	-13.644	-1.7585	1.4113	27.935	13.789	7.2379	7.041	-0.12594	0.14499	1667.5
6.99	700	2.5	NaN	-2.614	26.144	0.82162	-179.44	15.572	-3.4112	19.822	-826.27	1053	-4.7696	840.28	1105.2	23.649	24.005	0	0	8.8995	5.5337	-28.06	-13.642	-1.7686	1.4032	27.94	13.776	7.1309	6.9369	-0.11956	0.13361	1667.5
7	701	2.5	NaN	-2.6149	26.145	0.82314	-179.43	15.583	-3.4431	19.844	-826.28	1053	-4.8824	840.25	1105.3	23.649	24.005	0	0	8.8643	5.4987	-28.059	-13.642	-1.7648	1.4171	27.942	13.786	7.0994	6.9158	-0.11694	0.14438	1667.5
7.01	702	2.5	NaN	-2.6278	26.132	0.83944	-179.44	15.589	-3.4192	19.799	-826.34	1053	-4.8157	840.22	1105.3	23.649	24.005	0	0	8.8052	5.4401	-28.058	-13.641	-1.7816	1.4074	27.929	13.791	7.0236	6.8475	-0.12864	0.15048	1667.6
7.02	703	2.5	NaN	-2.6308	26.134	0.82748	-179.44	15.576	-3.4203	19.831	-826.35	1053	-4.8235	840.23	1105.3	23.649	24.005	0	0	8.7374	5.373	-28.057	-13.639	-1.7833	1.4044	27.931	13.779	6.9541	6.7774	-0.12559	0.14015	1667.6
7.03	704	2.5	NaN	-2.64	26.131	0.81378	-179.44	15.567	-3.4188	19.854	-826.37	1053	-4.8263	840.24	1105.2	23.649	24.005	0	0	8.6639	5.3002	-28.056	-13.638	-1.7916	1.407	27.927	13.771	6.8723	6.7072	-0.12849	0.13244	1667.6
7.04	705	2.5	NaN	-2.6527	26.123	0.79489	-179.43	15.569	-3.4177	19.892	-826.41	1053	-4.8353	840.22	1105.2	23.649	24.005	0	0	8.5914	5.2283	-28.055	-13.637	-1.8027	1.4162	27.92	13.773	6.7887	6.6446	-0.13521	0.13553	1667.6
7.05	706	2.5	NaN	-2.6571	26.122	0.75411	-179.42	15.585	-3.4348	20.019	-826.41	1052.9	-4.9037	840.18	1105.3	23.649	24.005	0	0	8.5278	5.1654	-28.054	-13.637	-1.8004	1.4332	27.921	13.787	6.7274	6.5986	-0.13347	0.15078	1667.6
7.06	707	2.5	NaN	-2.6893	26.13	0.79692	-179.43	15.566	-3.4013	19.835	-826.48	1053	-4.8031	840.21	1105.2	23.649	24.005	0	0	8.4474	5.0857	-28.054	-13.636	-1.8424	1.4176	27.925	13.77	6.605	6.5033	-0.1285	0.13444	1667.7
7.07	708	2.5	NaN	-2.7063	26.141	0.78939	-179.43	15.546	-3.3825	19.829	-826.51	1053	-4.7529	840.25	1105.2	23.649	24.005	0	0	8.3487	4.9879	-28.054	-13.636	-1.8613	1.4113	27.935	13.752	6.4874	6.3992	-0.11864	0.11639	1667.8
7.08	709	2.5	NaN	-2.7195	26.148	0.77514	-179.42	15.553	-3.4059	19.843	-826.53	1053	-4.8373	840.23	1105.2	23.649	24.005	0	0	8.3103	4.9498	-28.055	-13.638	-1.8712	1.4252	27.943	13.758	6.4392	6.375	-0.11262	0.12058	1667.8
7.09	710	2.5	NaN	-2.7329	26.151	0.76782	-179.41	15.577	-3.4477	19.829	-826.57	1053	-4.9776	840.18	1105.3	23.649	24.005	0	0	8.2551	4.8952	-28.057	-13.64	-1.8802	1.4467	27.947	13.781	6.3749	6.3419	-0.1106	0.14101	1667.7
7.1	711	2.5	NaN	-2.7424	26.156	0.74594	-179.42	15.562	-3.4109	19.879	-826.6	1053	-4.8635	840.2	1105.2	23.649	24.005	0	0	8.1104	4.7517	-28.058	-13.641	-1.892	1.43	27.951	13.767	6.2184	6.1817	-0.10712	0.12616	1667.8
7.11	712	2.5	NaN	-2.7387	26.158	0.73249	-179.42	15.554	-3.4119	19.93	-826.61	1053	-4.8661	840.23	1105.2	23.649	24.005	0	0	8.0436	4.6855	-28.059	-13.641	-1.8864	1.4358	27.953	13.759	6.1571	6.1213	-0.10622	0.11792	1667.8
7.12	713	2.5	NaN	-2.7436	26.169	0.72046	-179.43	15.543	-3.401	19.964	-826.62	1053	-4.8155	840.25	1105.2	23.649	24.005	0	0	8.0266	4.6687	-28.06	-13.642	-1.8919	1.4264	27.963	13.749	6.1347	6.0951	-0.096684	0.10661	1667.9
7.13	714	2.5	NaN	-2.7583	26.183	0.72967	-179.43	15.537	-3.3965	19.921	-826.65	1053	-4.7887	840.27	1105.2	23.649	24.005	0	0	7.9724	4.615	-28.062	-13.645	-1.909	1.4175	27.975	13.745	6.0634	6.0325	-0.086634	0.10025	1667.9
7.14	715	2.5	NaN	-2.7768	26.193	0.76003	-179.43	15.546	-3.4059	19.814	-826.71	1053	-4.8199	840.26	1105.2	23.649	24.005	0	0	7.8914	4.5347	-28.065	-13.648	-1.9301	1.4194	27.985	13.753	5.9613	5.9541	-0.08	0.10579	1668
7.15	716	2.5	NaN	-2.7743	26.206	0.74582	-179.43	15.565	-3.3921	19.878	-826.72	1053	-4.7746	840.22	1105.2	23.649	24.005	0	0	7.9595	4.6023	-28.071	-13.654	-1.927	1.4192	27.999	13.773	6.0326	6.0214	-0.072336	0.11927	1667.9
7.16	717	2.5	NaN	-2.791	26.213	0.77822	-179.44	15.542	-3.3979	19.773	-826.79	1053.1	-4.7736	840.3	1105.2	23.649	24.005	0	0	8.0346	4.6766	-28.078	-13.66	-1.9474	1.4084	28.003	13.751	6.0871	6.0849	-0.07476	0.091461	1668.1
7.17	718	2.5	NaN	-2.7944	26.224	0.77684	-179.44	15.538	-3.3939	19.781	-826.8	1053.1	-4.7516	840.32	1105.2	23.649	24.005	0	0	8.1096	4.7509	-28.084	-13.666	-1.9513	1.4078	28.013	13.749	6.1583	6.1587	-0.07096	0.082355	1668.1
7.18	719	2.5	NaN	-2.7917	26.229	0.76278	-179.43	15.556	-3.3976	19.825	-826.8	1053.1	-4.7545	840.29	1105.2	23.649	24.005	0	0	8.1846	4.8253	-28.09	-13.673	-1.947	1.4109	28.019	13.766	6.2376	6.2362	-0.070803	0.093289	1668.1
7.19	720	2.5	NaN	-2.7949	26.221	0.76682	-179.44	15.58	-3.4221	19.794	-826.86	1053.1	-4.7995	840.25	1105.2	23.649	24.005	0	0	8.2596	4.8996	-28.096	-13.679	-1.9497	1.4037	28.012	13.789	6.3099	6.3033	-0.084368	0.11046	1668.1
7.2	721	2.5	NaN	-2.79	26.233	0.72915	-179.48	15.567	-3.3666	19.906	-826.82	1053.1	-4.4762	840.27	1105.2	23.649	24.005	0	0	8.3346	4.9739	-28.103	-13.685	-1.9521	1.3562	28.021	13.778	6.3826	6.3301	-0.081272	0.09253	1668.1
7.21	722	2.5	NaN	-2.7977	26.228	0.72634	-179.47	15.577	-3.3935	19.883	-826.86	1053.1	-4.6287	840.27	1105.2	23.649	24.005	0	0	8.4096	5.0483	-28.109	-13.692	-1.9554	1.3764	28.019	13.786	6.4543	6.4246	-0.090166	0.094954	1668.1
7.22	723	2.5	NaN	-2.8115	26.224	0.74133	-179.45	15.591	-3.422	19.802	-826.89	1053.1	-4.7868	840.24	1105.3	23.649	24.005	0	0	8.4847	5.1226	-28.115	-13.698	-1.9665	1.3963	28.016	13.799	6.5182	6.5189	-0.099208	0.10097	1668.1
7.23	724	2.5	NaN	-2.8148	26.228	0.72632	-179.44	15.59	-3.4226	19.84	-826.87	1053.1	-4.8078	840.23	1105.3	23.649	24.005	0	0	8.5597	5.1969	-28.122	-13.704	-1.9678	1.4028	28.021	13.798	6.5919	6.5997	-0.10075	0.093789	1668.1
7.24	725	2.5	NaN	-2.7868	26.246	0.62009	-179.45	15.559	-3.3883	20.215	-826.73	1053.1	-4.6914	840.31	1105.2	23.649	24.005	0	0	8.6347	5.2712	-28.128	-13.71	-1.9309	1.4061	28.038	13.767	6.7038	6.6773	-0.089506	0.05641	1668
7.25	726	2.5	NaN	-2.8159	26.223	0.70389	-179.45	15.571	-3.406	19.907	-826.84	1053.1	-4.7487	840.26	1105.3	23.649	24.005	0	0	8.7097	5.3456	-28.134	-13.717	-1.9686	1.3976	28.015	13.78	6.7411	6.7432	-0.11915	0.062773	1668.1
7.26	727	2.5	NaN	-2.822	26.22	0.73186	-179.45	15.553	-3.3992	19.825	-826.85	1053.1	-4.713	840.28	1105.2	23.649	24.005	0	0	8.7847	5.4199	-28.141	-13.723	-1.9787	1.3945	28.011	13.763	6.806	6.8144	-0.12981	0.039427	1668.1
7.27	728	2.5	NaN	-2.8262	26.218	0.73318	-179.45	15.553	-3.4053	19.824	-826.82	1053.1	-4.7153	840.29	1105.2	23.649	24.005	0	0	8.8597	5.4942	-28.147	-13.729	-1.9829	1.3952	28.009	13.762	6.8769	6.8895	-0.13762	0.032329	1668.1
7.28	729	2.5	NaN	-2.8335	26.212	0.72584	-179.46	15.573	-3.4184	19.831	-826.8	1053.1	-4.7113	840.26	1105.3	23.649	24.005	0	0	8.9348	5.5686	-28.153	-13.736	-1.99	1.3865	28.004	13.781	6.9448	6.955	-0.14964	0.04546	1668.1
7.29	730	2.5	NaN	-2.8311	26.206	0.71918	-179.5	15.565	-3.3789	19.841	-826.79	1053.1	-4.4314	840.27	1105.2	23.649	24.005	0	0	9.0098	5.6429	-28.16	-13.742	-1.9969	1.3368	27.995	13.776	7.0128	6.9797	-0.16411	0.033716	1668
7.3	731	2.5	NaN	-2.819	26.207	0.67884	-179.45	15.603	-3.4339	19.982	-826.73	1053.1	-4.7356	840.2	1105.3	23.649	24.005	0	0	9.0848	5.7172	-28.166	-13.748	-1.9694	1.3998	28	13.81	7.1153	7.117	-0.16554	0.061522	1667.9
7.31	732	2.5	NaN	-2.8126	26.208	0.66771	-179.45	15.585	-3.4272	20.005	-826.68	1053.1	-4.7376	840.25	1105.3	23.649	24.005	0	0	9.1598	5.7916	-28.172	-13.755	-1.9622	1.4029	28	13.793	7.1976	7.1945	-0.17201	0.038359	1667.9
7.32	733	2.5	NaN	-2.818	26.203	0.67903	-179.45	15.57	-3.4233	19.939	-826.67	1053.1	-4.7115	840.28	1105.2	23.649	24.005	0	0	9.2348	5.8659	-28.178	-13.761	-1.9708	1.3957	27.993	13.779	7.264	7.2616	-0.18514	0.018534	1667.9
7.33	734	2.5	NaN	-2.8304	26.191	0.6961	-179.44	15.583	-3.4506	19.852	-826.7	1053.1	-4.8041	840.24	1105.3	23.649	24.005	0	0	9.3098	5.9402	-28.185	-13.767	-1.983	1.4083	27.982	13.793	7.3268	7.3485	-0.20239	0.025303	1667.9
7.34	735	2.5	NaN	-2.8142	26.191	0.68133	-179.46	15.535	-3.4018	19.891	-826.65	1053.1	-4.6418	840.3	1105.2	23.649	24.005	0	0	9.3849	6.0146	-28.191	-13.774	-1.971	1.3849	27.979	13.748	7.4138	7.3994	-0.21166	-0.026014	1667.9
7.35	736	2.5	NaN	-2.8072	26.183	0.67149	-179.45	15.539	-3.4134	19.907	-826.65	1053.1	-4.6968	840.27	1105.2	23.649	24.005	0	0	9.4599	6.0889	-28.197	-13.78	-1.9615	1.3974	27.972	13.75	7.4983	7.4862	-0.22583	-0.030137	1667.9
7.36	737	2.5	NaN	-2.7945	26.178	0.64976	-179.44	15.557	-3.4412	19.976	-826.62	1053.1	-4.7915	840.21	1105.2	23.649	24.005	0	0	9.5318	6.1601	-28.203	-13.786	-1.9432	1.4074	27.969	13.766	7.5886	7.5675	-0.23477	-0.019316	1667.8
7.37	738	2.5	NaN	-2.7869	26.172	0.64428	-179.44	15.574	-3.4618	19.99	-826.61	1053.1	-4.8592	840.16	1105.3	23.649	24.005	0	0	9.5431	6.1713	-28.202	-13.785	-1.9327	1.4095	27.964	13.781	7.6104	7.5808	-0.23834	-0.0034574	1667.8
7.38	739	2.5	NaN	-2.7935	26.159	0.67685	-179.45	15.571	-3.4585	19.868	-826.66	1053.1	-4.8566	840.14	1105.3	23.649	24.005	0	0	9.5613	6.1894	-28.201	-13.784	-1.9437	1.4037	27.951	13.779	7.6176	7.5931	-0.25008	-0.0046895	1667.8
7.39	740	2.5	NaN	-2.7764	26.155	0.6602	-179.46	15.524	-3.4379	19.925	-826.63	1053.1	-4.7768	840.21	1105.2	23.649	24.005	0	0	9.8786	6.5038	-28.196	-13.778	-1.9274	1.3872	27.944	13.735	7.9512	7.891	-0.25139	-0.043644	1667.8
7.4	741	2.5	NaN	-2.7698	26.157	0.65448	-179.46	15.519	-3.4303	19.946	-826.6	1053.1	-4.7699	840.19	1105.2	23.649	24.005	0	0	10.196	6.8182	-28.19	-13.773	-1.9202	1.3913	27.946	13.73	8.2756	8.2094	-0.24422	-0.04301	1667.8
7.41	742	2.5	NaN	-2.7615	26.159	0.66286	-179.46	15.519	-3.4225	19.931	-826.59	1053.1	-4.7576	840.17	1105.2	23.649	24.005	0	0	10.513	7.1325	-28.185	-13.767	-1.9129	1.3923	27.948	13.729	8.6002	8.5249	-0.23683	-0.038073	1667.8
7.42	743	2.5	NaN	-2.7478	26.161	0.66686	-179.46	15.516	-3.4162	19.941	-826.57	1053.2	-4.7415	840.16	1105.2	23.649	24.005	0	0	10.83	7.4469	-28.18	-13.762	-1.8994	1.3916	27.95	13.727	8.931	8.8385	-0.22986	-0.03532	1667.7
7.43	744	2.5	NaN	-2.7287	26.163	0.639	-179.45	15.516	-3.4197	20.064	-826.54	1053.1	-4.7559	840.15	1105.2	23.649	24.005	0	0	11.148	7.7613	-28.174	-13.757	-1.8755	1.4004	27.953	13.727	9.2722	9.1617	-0.22126	-0.030038	1667.7
7.44	745	2.5	NaN	-2.7316	26.153	0.66773	-179.46	15.51	-3.4181	19.967	-826.59	1053.1	-4.7567	840.14	1105.2	23.649	24.005	0	0	11.465	8.0757	-28.169	-13.751	-1.8818	1.3948	27.943	13.721	9.5832	9.4705	-0.22627	-0.030816	1667.7
7.45	746	2.5	NaN	-2.7149	26.15	0.66933	-179.46	15.515	-3.4209	19.99	-826.6	1053.1	-4.7769	840.09	1105.2	23.649	24.005	0	0	11.782	8.3901	-28.163	-13.746	-1.8635	1.3945	27.94	13.725	9.9188	9.7847	-0.22308	-0.021061	1667.7
7.46	747	2.5	NaN	-2.7014	26.153	0.67666	-179.46	15.505	-3.4208	19.993	-826.61	1053.1	-4.7837	840.07	1105.2	23.649	24.005	0	0	12.1	8.7045	-28.158	-13.741	-1.8497	1.391	27.943	13.715	10.25	10.095	-0.21493	-0.025571	1667.7
7.47	748	2.5	NaN	-2.6927	26.158	0.69254	-179.46	15.48	-3.4173	19.961	-826.62	1053.1	-4.777	840.1	1105.2	23.649	24.005	0	0	12.417	9.0189	-28.153	-13.735	-1.8424	1.3864	27.947	13.691	10.574	10.405	-0.20572	-0.044165	1667.7
7.48	749	2.5	NaN	-2.6669	26.157	0.68715	-179.46	15.47	-3.4164	20.017	-826.63	1053.1	-4.793	840.1	1105.2	23.649	24.005	0	0	12.734	9.3333	-28.147	-13.73	-1.8141	1.3961	27.946	13.681	10.92	10.729	-0.20117	-0.048831	1667.7
7.49	750	2.5	NaN	-2.6215	26.162	0.68927	-179.44	15.484	-3.4557	20.068	-826.61	1053.2	-4.9456	840.03	1105.2	23.649	24.005	0	0	12.468	9.0696	-28.141	-13.723	-1.7616	1.4167	27.952	13.694	10.706	10.486	-0.18842	-0.029515	1667.6
7.5	751	2.5	NaN	-2.5935	26.157	0.71892	-179.42	15.486	-3.5515	20.009	-826.63	1053.2	-5.2773	839.99	1105.2	23.649	24.005	0	0	12.197	8.8015	-28.135	-13.718	-1.7242	1.4487	27.947	13.696	10.473	10.25	-0.18762	-0.021324	1667.6
7.51	752	2.5	NaN	-2.5639	26.154	0.74228	-179.4	15.493	-3.6373	19.974	-826.65	1053.2	-5.5828	839.97	1105.3	23.649	24.005	0	0	12.145	8.749	-28.133	-13.716	-1.6853	1.4823	27.945	13.703	10.459	10.231	-0.1886	-0.012736	1667.6
7.52	753	2.5	NaN	-2.5198	26.157	0.74297	-179.39	15.5	-3.6321	20.032	-826.64	1053.2	-5.5998	839.94	1105.3	23.649	24.005	0	0	12.038	8.6434	-28.131	-13.714	-1.6387	1.4929	27.948	13.708	10.399	10.136	-0.18338	-0.0054413	1667.6
7.53	754	2.5	NaN	-2.4677	26.149	0.75352	-179.45	15.432	-3.3914	20.054	-826.65	1053.2	-4.8302	840.06	1105.2	23.649	24.005	0	0	11.901	8.5079	-28.129	-13.712	-1.6124	1.4054	27.936	13.645	10.289	9.9133	-0.19321	-0.067138	1667.7
7.54	755	2.5	NaN	-2.3576	26.154	0.71766	-179.39	15.472	-3.567	20.28	-826.57	1053.2	-5.468	839.97	1105.3	23.649	24.005	0	0	11.845	8.452	-28.129	-13.712	-1.4724	1.4909	27.945	13.681	10.372	9.9428	-0.18392	-0.030493	1667.6
7.55	756	2.5	NaN	-2.252	26.141	0.70651	-179.4	15.455	-3.5217	20.418	-826.57	1053.2	-5.3645	840.01	1105.3	23.649	24.005	0	0	11.788	8.3961	-28.129	-13.711	-1.3657	1.488	27.933	13.663	10.423	9.8841	-0.19529	-0.047747	1667.6
7.56	757	2.5	NaN	-2.1614	26.119	0.72629	-179.43	15.413	-3.3864	20.428	-826.61	1053.1	-4.956	840.11	1105.3	23.649	24.005	0	0	11.6	8.2097	-28.127	-13.71	-1.2889	1.4435	27.91	13.622	10.311	9.6531	-0.21729	-0.087408	1667.7
7.57	758	2.5	NaN	-2.0859	26.1	0.76448	-179.43	15.401	-3.3737	20.35	-826.65	1053.2	-4.9533	840.18	1105.3	23.649	24.005	0	0	11.459	8.0699	-28.126	-13.709	-1.2162	1.4401	27.89	13.61	10.243	9.51	-0.23631	-0.099086	1667.8
7.58	759	2.5	NaN	-2.0145	26.083	0.75902	-179.42	15.406	-3.3531	20.449	-826.65	1053.1	-4.9166	840.21	1105.3	23.649	24.005	0	0	11.406	8.0175	-28.128	-13.71	-1.1427	1.4502	27.875	13.614	10.264	9.4677	-0.2525	-0.0957	1667.9
7.59	760	2.5	NaN	-1.9546	26.073	0.75141	-179.41	15.388	-3.3549	20.53	-826.64	1053.1	-4.9437	840.31	1105.3	23.649	27.097	0	0	11.26	7.8724	-28.128	-13.71	-1.0791	1.4632	27.864	13.596	10.181	9.3356	-0.26347	-0.11389	1668
7.6	761	2.5	NaN	-1.8894	26.053	0.7688	-179.42	15.383	-3.3418	20.537	-826.65	1053.1	-4.8637	840.39	1105.3	23.649	24.005	0	0	11.097	7.711	-28.128	-13.71	-1.0164	1.4562	27.844	13.592	10.081	9.1672	-0.28355	-0.11814	1668.1
7.61	762	2.5	NaN	-1.8214	26.025	0.80238	-179.42	15.399	-3.3283	20.501	-826.7	1053.2	-4.7807	840.45	1105.3	23.649	45.414	0	0	11.069	7.683	-28.129	-13.711	-0.95259	1.4527	27.815	13.61	10.116	9.1357	-0.31431	-0.10152	1668.2
7.62	763	2.5	NaN	-1.7619	25.992	0.82639	-179.38	15.437	-3.3489	20.499	-826.75	1053.2	-4.9088	840.53	1105.3	26.114	50.195	0	0	11.038	7.6523	-28.129	-13.712	-0.88888	1.4944	27.782	13.647	10.149	9.1467	-0.34707	-0.065067	1668.3
7.63	764	2.5	NaN	-1.717	25.976	0.81591	-179.36	15.484	-3.3393	20.61	-826.73	1053.1	-4.9224	840.63	1105.3	27.879	50.173	0	0	11.004	7.6187	-28.129	-13.712	-0.83964	1.5153	27.768	13.692	10.164	9.134	-0.36098	-0.019594	1668.4
7.64	765	2.5	NaN	-1.7008	25.961	0.82394	-179.36	15.516	-3.3098	20.623	-826.74	1053.1	-4.8594	840.72	1105.3	28.591	45.563	0	0	10.946	7.5618	-28.129	-13.711	-0.82528	1.5153	27.753	13.723	10.121	9.0772	-0.37552	0.011982	1668.5
7.65	766	2.5	NaN	-1.6937	25.95	0.82441	-179.35	15.571	-3.299	20.653	-826.74	1053.2	-4.8655	840.74	1105.4	23.649	34.896	0	0	10.862	7.4781	-28.128	-13.711	-0.81694	1.5306	27.743	13.777	10.045	9.0087	-0.3848	0.066254	1668.5
7.66	767	2.5	NaN	-1.695	25.94	0.8199	-179.32	15.652	-3.2955	20.699	-826.73	1053.1	-4.9066	840.74	1105.5	23.649	31.289	0	0	10.813	7.4294	-28.128	-13.71	-0.81526	1.5566	27.737	13.855	9.9974	8.986	-0.39103	0.1445	1668.5
7.67	768	2.5	NaN	-1.7242	25.925	0.8434	-179.33	15.721	-3.2335	20.639	-826.76	1053.2	-4.7531	840.81	1105.5	23.649	24.005	0	0	10.642	7.26	-28.129	-13.712	-0.85178	1.5459	27.723	13.923	9.79	8.8059	-0.40605	0.21113	1668.6
7.68	769	2.5	NaN	-1.738	25.922	0.81877	-179.34	15.725	-3.1924	20.756	-826.72	1053.2	-4.6301	840.92	1105.5	23.649	33.124	0	0	10.007	6.6314	-28.138	-13.72	-0.86587	1.5302	27.72	13.926	9.1415	8.1616	-0.41751	0.2064	1668.7
7.69	770	2.5	NaN	-1.7764	25.901	0.81437	-179.32	15.735	-3.2148	20.798	-826.74	1053.1	-4.7271	841.07	1105.6	23.649	41.256	0	0	9.7677	6.3939	-28.139	-13.722	-0.89963	1.5574	27.701	13.935	8.868	7.9512	-0.43833	0.21309	1668.8
7.7	771	2.5	NaN	-1.8239	25.881	0.80936	-179.29	15.727	-3.2244	20.836	-826.74	1053.1	-4.7869	841.26	1105.6	23.649	43.338	0	0	9.7995	6.4254	-28.136	-13.719	-0.9438	1.5854	27.682	13.926	8.8557	8.0108	-0.45407	0.20747	1669
7.71	772	2.5	NaN	-1.8731	25.872	0.79715	-179.29	15.696	-3.1858	20.887	-826.71	1053.1	-4.6845	841.46	1105.5	24.085	53.444	0	0	9.8278	6.4534	-28.132	-13.714	-0.99488	1.5885	27.671	13.897	8.8329	8.0419	-0.46075	0.18223	1669.2
7.72	773	2.5	NaN	-1.944	25.851	0.81544	-179.29	15.694	-3.1682	20.804	-826.74	1053.1	-4.6359	841.57	1105.5	32.589	53.586	0	0	9.856	6.4814	-28.128	-13.71	-1.0704	1.5817	27.65	13.895	8.7856	8.063	-0.47748	0.18479	1669.3
7.73	774	2.5	NaN	-1.9794	25.844	0.8146	-179.29	15.741	-3.2236	20.812	-826.74	1053.1	-4.7762	841.55	1105.6	31.893	53.339	0	0	9.7578	6.3841	-28.124	-13.707	-1.1007	1.5858	27.646	13.938	8.6571	7.9699	-0.47775	0.23184	1669.3
7.74	775	2.5	NaN	-2.001	25.838	0.79213	-179.27	15.755	-3.2485	20.898	-826.72	1053.1	-4.8814	841.59	1105.7	32.629	53.169	0	0	9.6949	6.3217	-28.121	-13.703	-1.1158	1.6141	27.641	13.952	8.5791	7.9358	-0.47911	0.24848	1669.3
7.75	776	2.5	NaN	-2.0254	25.828	0.76744	-179.25	15.747	-3.2476	20.977	-826.69	1053.1	-4.9219	841.66	1105.7	32.027	52.485	0	0	9.723	6.3497	-28.117	-13.699	-1.1361	1.6381	27.631	13.944	8.587	7.9877	-0.48542	0.24431	1669.4
7.76	777	2.5	NaN	-2.0636	25.813	0.76032	-179.26	15.739	-3.2478	20.968	-826.69	1053.1	-4.9248	841.73	1105.7	31.078	51.632	0	0	9.7365	6.363	-28.113	-13.696	-1.1745	1.6337	27.615	13.936	8.562	7.9967	-0.49802	0.24016	1669.4
7.77	778	2.5	NaN	-2.0935	25.794	0.77067	-179.24	15.741	-3.3081	20.881	-826.74	1053.1	-5.0856	841.79	1105.7	31.413	50.778	0	0	9.7362	6.3627	-28.11	-13.693	-1.2019	1.6468	27.598	13.937	8.5343	8.0094	-0.51245	0.24461	1669.6
7.78	779	2.5	NaN	-2.1043	25.777	0.77271	-179.26	15.713	-3.2619	20.846	-826.77	1053.1	-4.9322	841.86	1105.6	29.644	49.155	0	0	9.6444	6.2718	-28.108	-13.691	-1.2192	1.6263	27.579	13.911	8.4252	7.8981	-0.52888	0.22044	1669.7
7.79	780	2.5	NaN	-2.1074	25.771	0.76536	-179.27	15.718	-3.2353	20.83	-826.76	1053.1	-4.827	841.84	1105.6	27.262	46.144	0	0	9.5814	6.2094	-28.106	-13.689	-1.2265	1.609	27.573	13.916	8.3549	7.8184	-0.5339	0.22725	1669.6
7.8	781	2.5	NaN	-2.1116	25.771	0.75102	-179.28	15.743	-3.239	20.814	-826.74	1053.1	-4.7981	841.76	1105.7	23.649	41.495	0	0	9.5532	6.1814	-28.105	-13.688	-1.2322	1.5965	27.574	13.94	8.321	7.7779	-0.53147	0.25207	1669.5
7.81	782	2.5	NaN	-2.1246	25.769	0.73469	-179.3	15.745	-3.2409	20.787	-826.75	1053.1	-4.7512	841.73	1105.7	23.649	41.45	0	0	9.5086	6.1372	-28.104	-13.686	-1.2477	1.578	27.572	13.941	8.2609	7.7152	-0.53147	0.25486	1669.5
7.82	783	2.5	NaN	-2.123	25.769	0.73245	-179.31	15.74	-3.2431	20.752	-826.71	1053.1	-4.7192	841.69	1105.7	23.649	39.897	0	0	9.4415	6.0707	-28.102	-13.685	-1.2483	1.5647	27.572	13.937	8.1932	7.6354	-0.53007	0.2521	1669.4
7.83	784	2.5	NaN	-2.1243	25.778	0.73519	-179.32	15.745	-3.2597	20.714	-826.69	1053.1	-4.7314	841.65	1105.7	23.649	39.811	0	0	9.2785	5.9091	-28.1	-13.682	-1.2505	1.5569	27.581	13.942	8.0279	7.466	-0.51843	0.25948	1669.4
7.84	785	2.5	NaN	-2.1335	25.78	0.7477	-179.32	15.72	-3.2552	20.637	-826.7	1053.2	-4.6697	841.65	1105.7	24.602	44.124	0	0	9.104	5.7363	-28.098	-13.68	-1.2645	1.5455	27.582	13.918	7.8395	7.2818	-0.51531	0.23781	1669.4
7.85	786	2.5	NaN	-2.1487	25.773	0.76508	-179.33	15.668	-3.2307	20.536	-826.73	1053.2	-4.5441	841.68	1105.6	26.201	42.958	0	0	8.9877	5.621	-28.097	-13.679	-1.2875	1.5299	27.572	13.869	7.7002	7.1509	-0.52425	0.18961	1669.4
7.86	787	2.5	NaN	-2.1609	25.766	0.7717	-179.34	15.638	-3.2233	20.476	-826.74	1053.2	-4.4918	841.66	1105.6	23.649	40.049	0	0	8.8497	5.4843	-28.095	-13.677	-1.3036	1.5172	27.564	13.84	7.5461	7.0015	-0.53083	0.16261	1669.4
7.87	788	2.5	NaN	-2.165	25.743	0.73793	-179.35	15.615	-3.285	20.533	-826.77	1053.2	-4.6124	841.57	1105.6	23.649	39.645	0	0	8.6942	5.3302	-28.092	-13.675	-1.3015	1.5176	27.543	13.816	7.3927	6.8478	-0.54905	0.14092	1669.4
7.88	789	2.5	NaN	-2.1752	25.735	0.73484	-179.32	15.605	-3.4139	20.489	-826.78	1053.2	-4.9945	841.49	1105.6	23.649	40.87	0	0	8.6601	5.2964	-28.09	-13.672	-1.3001	1.5585	27.536	13.805	7.36	6.8548	-0.55395	0.13298	1669.3
7.89	790	2.5	NaN	-2.1884	25.732	0.73733	-179.3	15.572	-3.4436	20.433	-826.8	1053.2	-5.0679	841.46	1105.6	23.649	43.499	0	0	8.6347	5.2712	-28.087	-13.669	-1.3126	1.5739	27.531	13.773	7.322	6.8451	-0.55611	0.10366	1669.3
7.9	791	2.5	NaN	-2.2011	25.729	0.7302	-179.32	15.516	-3.3404	20.419	-826.82	1053.2	-4.6983	841.48	1105.5	24.688	45.663	0	0	8.5844	5.2214	-28.084	-13.666	-1.3386	1.5391	27.525	13.72	7.2458	6.7605	-0.55844	0.054279	1669.3
7.91	792	2.5	NaN	-2.2103	25.737	0.72567	-179.34	15.534	-3.3815	20.397	-826.8	1053.2	-4.7808	841.36	1105.6	25.37	45.771	0	0	8.5493	5.1866	-28.081	-13.663	-1.3456	1.5242	27.534	13.736	7.2037	6.7109	-0.54613	0.073381	1669.2
7.92	793	2.5	NaN	-2.2321	25.737	0.73273	-179.34	15.489	-3.3682	20.327	-826.84	1053.2	-4.7239	841.38	1105.5	26.46	45.914	0	0	8.5599	5.1971	-28.078	-13.661	-1.3718	1.5162	27.533	13.693	7.1881	6.7134	-0.54519	0.032057	1669.2
7.93	794	2.5	NaN	-2.2528	25.744	0.73421	-179.35	15.453	-3.376	20.264	-826.86	1053.2	-4.7315	841.38	1105.5	26.243	45.223	0	0	8.5333	5.1708	-28.076	-13.658	-1.3944	1.5102	27.539	13.658	7.1389	6.681	-0.53693	-8.1631e-05	1669.2
7.94	795	2.5	NaN	-2.2695	25.751	0.73078	-179.35	15.437	-3.389	20.227	-826.88	1053.2	-4.757	841.35	1105.5	26.645	44.447	0	0	8.4882	5.1261	-28.074	-13.656	-1.4115	1.506	27.545	13.642	7.0767	6.6321	-0.52812	-0.013799	1669.2
7.95	796	2.5	NaN	-2.2816	25.75	0.72448	-179.36	15.431	-3.3823	20.219	-826.92	1053.2	-4.7245	841.31	1105.5	25.001	43.433	0	0	8.4635	5.1016	-28.071	-13.653	-1.4249	1.5015	27.544	13.637	7.0386	6.603	-0.52675	-0.015937	1669.2
7.96	797	2.5	NaN	-2.2966	25.746	0.70913	-179.37	15.382	-3.3501	20.203	-826.96	1053.2	-4.586	841.38	1105.4	23.913	43.869	0	0	8.3862	5.025	-28.068	-13.65	-1.4454	1.4763	27.538	13.59	6.9408	6.5013	-0.53006	-0.060107	1669.3
7.97	798	2.5	NaN	-2.3053	25.74	0.69807	-179.36	15.412	-3.3788	20.204	-827	1053.2	-4.7017	841.29	1105.5	23.649	43.434	0	0	8.2341	4.8743	-28.064	-13.647	-1.45	1.4935	27.534	13.618	6.7841	6.3678	-0.53	-0.02842	1669.3
7.98	799	2.5	NaN	-2.3124	25.744	0.68807	-179.36	15.411	-3.3735	20.207	-827.01	1053.2	-4.7032	841.28	1105.5	23.649	43.52	0	0	7.9154	4.5585	-28.057	-13.64	-1.4569	1.4952	27.538	13.617	6.4585	6.0538	-0.51966	-0.022506	1669.3
7.99	800	2.5	NaN	-2.3193	25.754	0.67951	-179.36	15.405	-3.3624	20.208	-827.02	1053.2	-4.677	841.29	1105.5	23.649	36.37	0	0	7.3251	3.9736	-28.045	-13.627	-1.4647	1.4925	27.547	13.612	5.8604	5.4661	-0.49765	-0.015406	1669.3
8	801	2.5	NaN	-2.326	25.765	0.6741	-179.34	15.465	-3.4125	20.204	-827.03	1053.3	-4.8543	841.18	1105.6	23.649	29.902	0	0	7.1969	3.8466	-28.043	-13.626	-1.4654	1.518	27.56	13.669	5.7315	5.3646	-0.48301	0.043671	1669.2
8.01	802	2.5	NaN	-2.3314	25.77	0.67591	-179.35	15.488	-3.4102	20.17	-827.07	1053.3	-4.8282	841.14	1105.6	23.649	26.369	0	0	7.2073	3.8569	-28.045	-13.627	-1.4729	1.5081	27.566	13.692	5.7344	5.3649	-0.47887	0.065077	1669.2
8.02	803	2.5	NaN	-2.3401	25.771	0.69342	-179.37	15.469	-3.377	20.08	-827.13	1053.3	-4.7091	841.19	1105.5	23.649	24.005	0	0	7.172	3.8219	-28.045	-13.627	-1.4888	1.4828	27.565	13.675	5.6832	5.3047	-0.48003	0.048051	1669.3
8.03	804	2.5	NaN	-2.3433	25.777	0.6871	-179.39	15.462	-3.3517	20.081	-827.16	1053.3	-4.6215	841.22	1105.5	23.649	29.014	0	0	7.1495	3.7996	-28.046	-13.629	-1.495	1.4633	27.57	13.669	5.6544	5.2628	-0.47615	0.039991	1669.4
8.04	805	2.5	NaN	-2.3417	25.789	0.66657	-179.39	15.475	-3.3541	20.14	-827.14	1053.3	-4.6244	841.19	1105.5	23.649	29.724	0	0	7.1389	3.7891	-28.048	-13.631	-1.4913	1.4581	27.583	13.681	5.6476	5.2472	-0.46582	0.049845	1669.3
8.05	806	2.5	NaN	-2.344	25.802	0.68812	-179.38	15.479	-3.3917	20.051	-827.16	1053.3	-4.733	841.18	1105.5	23.649	45.877	0	0	7.1302	3.7805	-28.049	-13.632	-1.4929	1.467	27.594	13.687	5.6373	5.2475	-0.45466	0.05503	1669.3
8.06	807	2.5	NaN	-2.3524	25.813	0.69034	-179.4	15.472	-3.3652	20.022	-827.2	1053.3	-4.6409	841.18	1105.5	30.466	53.051	0	0	7.1217	3.7721	-28.05	-13.632	-1.5054	1.4506	27.606	13.68	5.6163	5.2227	-0.44394	0.04752	1669.4
8.07	808	2.5	NaN	-2.3526	25.824	0.67195	-179.4	15.457	-3.3507	20.071	-827.2	1053.3	-4.5936	841.2	1105.5	33.486	52.425	0	0	7.151	3.8011	-28.052	-13.634	-1.5057	1.4434	27.616	13.665	5.6453	5.2445	-0.43523	0.031195	1669.4
8.08	809	2.5	NaN	-2.351	25.835	0.64733	-179.41	15.448	-3.3483	20.138	-827.19	1053.3	-4.587	841.2	1105.5	30.71	50.548	0	0	7.1795	3.8293	-28.054	-13.636	-1.502	1.443	27.626	13.657	5.6775	5.2723	-0.42796	0.020499	1669.4
8.09	810	2.5	NaN	-2.353	25.843	0.62848	-179.41	15.447	-3.3498	20.185	-827.18	1053.3	-4.5877	841.19	1105.5	29.51	48.056	0	0	7.1866	3.8363	-28.055	-13.638	-1.5023	1.4444	27.634	13.656	5.6842	5.2807	-0.42166	0.018183	1669.4
8.1	811	2.5	NaN	-2.3624	25.851	0.62452	-179.41	15.431	-3.3307	20.2	-827.19	1053.3	-4.5021	841.21	1105.4	28.974	47.002	0	0	7.2242	3.8736	-28.059	-13.641	-1.5142	1.439	27.641	13.641	5.71	5.3126	-0.41773	-0.00010294	1669.4
8.11	812	2.5	NaN	-2.3696	25.848	0.6337	-179.39	15.473	-3.3971	20.161	-827.2	1053.3	-4.7177	841.11	1105.5	28.055	47.246	0	0	7.2806	3.9295	-28.063	-13.646	-1.5152	1.4652	27.641	13.68	5.7654	5.3947	-0.42209	0.034163	1669.3
8.12	813	2.5	NaN	-2.3792	25.849	0.62797	-179.39	15.434	-3.4013	20.192	-827.19	1053.3	-4.7008	841.18	1105.5	28.106	46.251	0	0	7.2949	3.9437	-28.066	-13.649	-1.5243	1.4634	27.641	13.642	5.7706	5.4071	-0.42549	-0.0072104	1669.4
8.13	814	2.5	NaN	-2.3921	25.849	0.62934	-179.4	15.367	-3.3821	20.203	-827.19	1053.3	-4.607	841.31	1105.4	28.036	48.93	0	0	7.3269	3.9754	-28.07	-13.652	-1.5402	1.4564	27.639	13.578	5.7867	5.4318	-0.43093	-0.074502	1669.5
8.14	815	2.5	NaN	-2.4053	25.844	0.65306	-179.38	15.336	-3.387	20.13	-827.2	1053.3	-4.6173	841.37	1105.4	29.877	50.838	0	0	7.389	4.0369	-28.072	-13.655	-1.5556	1.4664	27.633	13.548	5.8334	5.5034	-0.43924	-0.10703	1669.6
8.15	816	2.5	NaN	-2.3958	25.847	0.6423	-179.39	15.324	-3.3755	20.193	-827.15	1053.3	-4.5492	841.38	1105.4	29.05	50.683	0	0	7.4698	4.117	-28.074	-13.657	-1.5462	1.4556	27.634	13.536	5.9235	5.5726	-0.43999	-0.12096	1669.5
8.16	817	2.5	NaN	-2.3934	25.827	0.63323	-179.39	15.337	-3.4089	20.232	-827.14	1053.3	-4.6209	841.36	1105.4	28.723	51.044	0	0	7.5863	4.2325	-28.076	-13.659	-1.54	1.4678	27.617	13.547	6.0463	5.7002	-0.45919	-0.11182	1669.5
8.17	818	2.5	NaN	-2.3952	25.807	0.6322	-179.38	15.362	-3.4459	20.227	-827.15	1053.3	-4.7099	841.34	1105.5	30.203	50.267	0	0	7.6924	4.3376	-28.079	-13.661	-1.5389	1.4741	27.599	13.57	6.1535	5.8116	-0.48028	-0.091287	1669.5
8.18	819	2.5	NaN	-2.3962	25.793	0.62868	-179.39	15.383	-3.4566	20.226	-827.14	1053.3	-4.7236	841.33	1105.5	28.919	44.855	0	0	7.7901	4.4344	-28.082	-13.664	-1.5395	1.4656	27.586	13.59	6.2506	5.9	-0.49581	-0.074305	1669.5
8.19	820	2.5	NaN	-2.3916	25.788	0.60941	-179.41	15.383	-3.4176	20.285	-827.11	1053.3	-4.5882	841.37	1105.5	24.654	39.584	0	0	7.8466	4.4904	-28.083	-13.666	-1.5375	1.4405	27.581	13.59	6.3091	5.9309	-0.50167	-0.076054	1669.5
8.2	821	2.5	NaN	-2.4067	25.773	0.63692	-179.44	15.389	-3.4014	20.16	-827.13	1053.3	-4.52	841.41	1105.5	23.649	37.686	0	0	7.9031	4.5463	-28.085	-13.667	-1.5593	1.4058	27.566	13.596	6.3438	5.9522	-0.51825	-0.071024	1669.5
8.21	822	2.5	NaN	-2.4057	25.763	0.63259	-179.46	15.42	-3.4061	20.155	-827.12	1053.3	-4.5388	841.38	1105.6	23.649	28.807	0	0	7.9596	4.6023	-28.086	-13.669	-1.5578	1.3915	27.558	13.625	6.4018	5.9938	-0.52842	-0.043164	1669.5
8.22	823	2.5	NaN	-2.4023	25.755	0.63144	-179.47	15.436	-3.4194	20.153	-827.1	1053.3	-4.5902	841.38	1105.6	23.649	40.904	0	0	8.0376	4.6796	-28.087	-13.67	-1.5527	1.3809	27.551	13.64	6.4849	6.0605	-0.53587	-0.029545	1669.5
8.23	824	2.5	NaN	-2.4029	25.745	0.63838	-179.48	15.416	-3.4206	20.13	-827.1	1053.3	-4.6045	841.46	1105.6	23.649	44.505	0	0	8.1193	4.7605	-28.088	-13.671	-1.5536	1.3644	27.541	13.62	6.5657	6.1249	-0.54768	-0.051219	1669.6
8.24	825	2.5	NaN	-2.4091	25.72	0.63453	-179.51	15.347	-3.3768	20.128	-827.13	1053.3	-4.4824	841.6	1105.6	27.205	51.345	0	0	8.0993	4.7407	-28.088	-13.67	-1.5641	1.3359	27.515	13.552	6.5351	6.0766	-0.57325	-0.11837	1669.7
8.25	826	2.5	NaN	-2.4174	25.705	0.63863	-179.51	15.337	-3.417	20.092	-827.12	1053.3	-4.6281	841.63	1105.6	33.445	55.577	0	0	8.0689	4.7106	-28.087	-13.669	-1.5687	1.338	27.501	13.541	6.5002	6.0486	-0.58575	-0.12796	1669.8
8.26	827	2.5	NaN	-2.4221	25.704	0.639	-179.53	15.301	-3.417	20.087	-827.1	1053.3	-4.601	841.71	1105.6	33.166	54.801	0	0	8.0866	4.7281	-28.083	-13.666	-1.5745	1.3159	27.498	13.507	6.512	6.044	-0.58549	-0.1586	1669.8
8.27	828	2.5	NaN	-2.4254	25.706	0.63861	-179.55	15.28	-3.4313	20.095	-827.08	1053.3	-4.6027	841.77	1105.6	32.455	54.055	0	0	8.0634	4.7051	-28.079	-13.662	-1.5775	1.3002	27.499	13.487	6.4858	6.0054	-0.58049	-0.17489	1669.9
8.28	829	2.5	NaN	-2.4285	25.704	0.63823	-179.55	15.28	-3.4618	20.106	-827.06	1053.3	-4.6548	841.79	1105.6	31.321	53.432	0	0	8.0106	4.6529	-28.075	-13.658	-1.5785	1.2962	27.499	13.486	6.4321	5.949	-0.57661	-0.17199	1669.9
8.29	830	2.5	NaN	-2.4297	25.699	0.6333	-179.59	15.23	-3.392	20.127	-827.06	1053.3	-4.3742	841.87	1105.5	31.451	51.526	0	0	8.035	4.677	-28.069	-13.652	-1.5887	1.2528	27.491	13.438	6.4463	5.9298	-0.57804	-0.21437	1669.9
8.3	831	2.5	NaN	-2.4321	25.7	0.63569	-179.59	15.256	-3.4232	20.126	-827.06	1053.3	-4.4359	841.83	1105.6	30.775	49.487	0	0	8.0848	4.7263	-28.064	-13.646	-1.5889	1.2528	27.494	13.462	6.4959	5.9792	-0.57011	-0.18453	1669.9
8.31	832	2.5	NaN	-2.4353	25.697	0.64257	-179.59	15.246	-3.4587	20.09	-827.07	1053.3	-4.4898	841.87	1105.6	30.363	49.098	0	0	8.1778	4.8185	-28.059	-13.641	-1.5915	1.2577	27.491	13.452	6.5863	6.0762	-0.56804	-0.18914	1669.9
8.32	833	2.5	NaN	-2.4431	25.695	0.64906	-179.58	15.229	-3.4925	20.04	-827.08	1053.3	-4.5344	841.92	1105.6	29.621	49.073	0	0	8.2349	4.8751	-28.053	-13.636	-1.5996	1.2656	27.488	13.436	6.6353	6.1407	-0.56513	-0.19983	1670
8.33	834	2.5	NaN	-2.4559	25.698	0.6489	-179.56	15.237	-3.528	20.005	-827.09	1053.3	-4.611	841.92	1105.6	29.678	51.152	0	0	8.2084	4.8488	-28.046	-13.628	-1.6109	1.2822	27.492	13.442	6.5975	6.1311	-0.55389	-0.18586	1670
8.34	835	2.5	NaN	-2.4547	25.708	0.6284	-179.52	15.232	-3.562	20.052	-827.08	1053.3	-4.7801	841.96	1105.6	31.078	52.401	0	0	8.1819	4.8226	-28.038	-13.621	-1.6023	1.3321	27.504	13.436	6.5796	6.1547	-0.5347	-0.18482	1670
8.35	836	2.5	NaN	-2.4585	25.706	0.63281	-179.53	15.223	-3.5642	20.006	-827.1	1053.3	-4.6208	841.95	1105.6	31.851	51.853	0	0	8.1594	4.8003	-28.031	-13.614	-1.6132	1.3198	27.501	13.427	6.5462	6.1201	-0.53027	-0.18655	1670.1
8.36	837	2.5	NaN	-2.4622	25.706	0.63882	-179.51	15.216	-3.5498	19.958	-827.11	1053.3	-4.5659	841.96	1105.6	31.783	50.65	0	0	8.2018	4.8423	-28.027	-13.609	-1.6204	1.331	27.501	13.421	6.5814	6.1733	-0.52541	-0.18842	1670.1
8.37	838	2.5	NaN	-2.4667	25.714	0.63896	-179.48	15.216	-3.5435	19.929	-827.11	1053.3	-4.6231	841.96	1105.6	29.699	48.303	0	0	8.2442	4.8843	-28.024	-13.606	-1.624	1.3593	27.509	13.421	6.6202	6.2436	-0.51541	-0.18541	1670.1
8.38	839	2.5	NaN	-2.4748	25.727	0.63156	-179.47	15.226	-3.5698	19.913	-827.09	1053.3	-4.6656	841.93	1105.6	27.174	45.958	0	0	8.2865	4.9262	-28.024	-13.606	-1.6311	1.3706	27.522	13.431	6.6554	6.2968	-0.50192	-0.17527	1670
8.39	840	2.5	NaN	-2.4886	25.724	0.63926	-179.46	15.219	-3.5689	19.826	-827.13	1053.4	-4.6036	841.92	1105.6	24.507	44.553	0	0	8.2554	4.8954	-28.026	-13.608	-1.6501	1.374	27.519	13.425	6.6054	6.2695	-0.5073	-0.18322	1670
8.4	841	2.5	NaN	-2.4903	25.725	0.61358	-179.45	15.237	-3.589	19.879	-827.13	1053.3	-4.6429	841.89	1105.7	23.649	44.768	0	0	8.2076	4.848	-28.029	-13.611	-1.6486	1.3959	27.521	13.441	6.559	6.2439	-0.50775	-0.16973	1670
8.41	842	2.5	NaN	-2.4994	25.725	0.60246	-179.45	15.249	-3.5957	19.872	-827.15	1053.3	-4.6439	841.89	1105.7	23.649	46.187	0	0	8.1447	4.7857	-28.026	-13.609	-1.6578	1.3957	27.52	13.453	6.4869	6.1814	-0.50606	-0.15547	1670
8.42	843	2.5	NaN	-2.5146	25.724	0.60826	-179.46	15.261	-3.5822	19.797	-827.18	1053.3	-4.5931	841.88	1105.6	23.649	45.076	0	0	8.1018	4.7432	-28.022	-13.605	-1.6774	1.3759	27.518	13.467	6.4244	6.1191	-0.50464	-0.1376	1670.1
8.43	844	2.5	NaN	-2.5189	25.727	0.59844	-179.46	15.31	-3.562	19.798	-827.16	1053.4	-4.5711	841.76	1105.7	25.688	46.762	0	0	8.1865	4.8271	-28.018	-13.6	-1.6823	1.3731	27.522	13.516	6.5042	6.2002	-0.49574	-0.084259	1669.9
8.44	845	2.5	NaN	-2.5256	25.718	0.60222	-179.5	15.345	-3.5032	19.761	-827.2	1053.3	-4.3977	841.68	1105.6	25.098	46.919	0	0	8.1497	4.7907	-28.014	-13.597	-1.6963	1.3329	27.513	13.55	6.4534	6.1237	-0.50121	-0.046468	1669.9
8.45	846	2.5	NaN	-2.544	25.717	0.60729	-179.52	15.379	-3.4995	19.7	-827.23	1053.4	-4.3968	841.6	1105.7	27.63	50.63	0	0	8.0084	4.6507	-28.012	-13.595	-1.7167	1.3072	27.512	13.584	6.2917	5.9579	-0.50003	-0.011218	1669.8
8.46	847	2.5	NaN	-2.5631	25.716	0.61201	-179.53	15.393	-3.5134	19.636	-827.27	1053.4	-4.4665	841.56	1105.7	29.705	51.197	0	0	7.9504	4.5932	-28.011	-13.593	-1.7357	1.2971	27.512	13.597	6.2147	5.8903	-0.49875	0.0033417	1669.8
8.47	848	2.5	NaN	-2.5759	25.714	0.61239	-179.53	15.374	-3.5158	19.596	-827.3	1053.3	-4.5128	841.57	1105.7	29.042	51.018	0	0	7.901	4.5442	-28.009	-13.592	-1.7483	1.294	27.509	13.579	6.1527	5.8382	-0.49987	-0.012726	1669.9
8.48	849	2.5	NaN	-2.5804	25.717	0.59801	-179.56	15.327	-3.4901	19.626	-827.29	1053.3	-4.4458	841.66	1105.6	29.724	50.807	0	0	7.8605	4.5041	-28.007	-13.59	-1.754	1.2698	27.511	13.533	6.1065	5.774	-0.49662	-0.057027	1669.9
8.49	850	2.5	NaN	-2.5845	25.728	0.57483	-179.55	15.315	-3.5169	19.684	-827.27	1053.4	-4.5616	841.64	1105.6	28.05	50.1	0	0	7.815	4.459	-28.005	-13.588	-1.7522	1.2872	27.521	13.522	6.0628	5.7462	-0.48444	-0.065739	1669.9
8.5	851	2.5	NaN	-2.5956	25.736	0.57371	-179.54	15.309	-3.5421	19.66	-827.29	1053.4	-4.6759	841.63	1105.6	26.678	48.16	0	0	7.7548	4.3994	-28.003	-13.586	-1.7602	1.2948	27.528	13.516	5.9946	5.6942	-0.47488	-0.069721	1669.9
8.51	852	2.5	NaN	-2.6088	25.74	0.57729	-179.54	15.299	-3.5385	19.62	-827.32	1053.4	-4.6942	841.63	1105.6	23.649	42.633	0	0	7.6518	4.2973	-28.002	-13.584	-1.7741	1.2933	27.533	13.507	5.8777	5.5906	-0.46901	-0.077362	1669.9
8.52	853	2.5	NaN	-2.6184	25.745	0.56862	-179.55	15.287	-3.4967	19.63	-827.33	1053.4	-4.5657	841.65	1105.6	23.649	36.008	0	0	7.5258	4.1724	-28	-13.583	-1.7878	1.2847	27.536	13.495	5.7379	5.4571	-0.46402	-0.088149	1670
8.53	854	2.5	NaN	-2.6218	25.758	0.55636	-179.58	15.296	-3.4699	19.656	-827.34	1053.4	-4.3675	841.61	1105.5	23.649	31.256	0	0	7.4588	4.1061	-28.001	-13.584	-1.7971	1.2455	27.549	13.506	5.6616	5.3516	-0.45214	-0.078131	1669.9
8.54	855	2.5	NaN	-2.6314	25.762	0.54765	-179.57	15.324	-3.4982	19.667	-827.36	1053.3	-4.4636	841.6	1105.6	23.649	24.005	0	0	7.4029	4.0507	-28.002	-13.584	-1.803	1.2536	27.554	13.531	5.5999	5.3043	-0.44729	-0.052781	1670
8.55	856	2.5	NaN	-2.6444	25.77	0.55429	-179.58	15.325	-3.4696	19.623	-827.38	1053.4	-4.3966	841.65	1105.6	23.649	26.928	0	0	7.3641	4.0123	-28.002	-13.584	-1.8199	1.2426	27.562	13.534	5.5443	5.2549	-0.44015	-0.050415	1670
8.56	857	2.5	NaN	-2.6551	25.782	0.55905	-179.59	15.32	-3.4358	19.591	-827.39	1053.4	-4.3128	841.71	1105.6	23.649	27.047	0	0	7.3597	4.0078	-28.001	-13.584	-1.8346	1.2315	27.572	13.53	5.525	5.2393	-0.42943	-0.053904	1670.1
8.57	858	2.5	NaN	-2.6583	25.793	0.53946	-179.57	15.343	-3.4833	19.655	-827.37	1053.4	-4.4936	841.74	1105.6	23.649	39.127	0	0	7.3653	4.0134	-28.001	-13.584	-1.8294	1.258	27.584	13.551	5.5359	5.2715	-0.41698	-0.032307	1670.1
8.58	859	2.5	NaN	-2.6706	25.794	0.54353	-179.57	15.36	-3.4309	19.632	-827.42	1053.4	-4.4122	841.74	1105.6	23.649	42.442	0	0	7.3746	4.0227	-28.001	-13.583	-1.8454	1.2574	27.587	13.567	5.5292	5.2801	-0.41382	-0.016134	1670.1
8.59	860	2.5	NaN	-2.6806	25.795	0.55295	-179.55	15.371	-3.5256	19.586	-827.47	1053.4	-4.7939	841.79	1105.7	26.581	53.863	0	0	7.4045	4.0522	-28	-13.582	-1.8439	1.2858	27.591	13.576	5.5606	5.338	-0.40928	-0.0063358	1670.2
8.6	861	2.5	NaN	-2.6867	25.807	0.55141	-179.55	15.361	-3.5667	19.579	-827.47	1053.4	-4.9953	841.87	1105.7	32.886	56.62	0	0	7.5734	4.2196	-28	-13.583	-1.8433	1.2968	27.603	13.565	5.7301	5.5164	-0.3975	-0.0173	1670.3
8.61	862	2.5	NaN	-2.6878	25.821	0.54162	-179.55	15.339	-3.5353	19.608	-827.45	1053.4	-4.9506	841.95	1105.7	32.703	55.088	0	0	7.6623	4.3077	-28	-13.583	-1.845	1.2893	27.616	13.544	5.8173	5.597	-0.38447	-0.039114	1670.4
8.62	863	2.5	NaN	-2.6837	25.818	0.54073	-179.55	15.335	-3.5404	19.623	-827.48	1053.4	-4.9984	842.01	1105.7	33.029	56.596	0	0	7.6694	4.3147	-28.001	-13.583	-1.8387	1.2945	27.613	13.54	5.8306	5.6092	-0.38769	-0.043512	1670.5
8.63	864	2.5	NaN	-2.6873	25.824	0.53485	-179.55	15.318	-3.5602	19.64	-827.49	1053.4	-5.0822	842.11	1105.7	34.448	56.702	0	0	7.7754	4.4198	-28.001	-13.584	-1.839	1.2973	27.618	13.524	5.9365	5.7172	-0.38356	-0.059203	1670.6
8.64	865	2.5	NaN	-2.6859	25.828	0.53308	-179.58	15.298	-3.4331	19.634	-827.51	1053.4	-4.7031	842.22	1105.7	34.437	54.02	0	0	7.8864	4.5298	-28.001	-13.584	-1.8508	1.2574	27.62	13.507	6.0355	5.7872	-0.38129	-0.07691	1670.7
8.65	866	2.5	NaN	-2.68	25.835	0.52064	-179.59	15.303	-3.3382	19.666	-827.52	1053.4	-4.4202	842.28	1105.6	32.604	49.111	0	0	7.971	4.6136	-28.001	-13.583	-1.8536	1.2317	27.627	13.511	6.1174	5.8454	-0.37394	-0.071708	1670.8
8.66	867	2.5	NaN	-2.6744	25.847	0.49776	-179.59	15.341	-3.3543	19.733	-827.51	1053.4	-4.4853	842.25	1105.7	27.312	44.723	0	0	8.0477	4.6896	-28	-13.583	-1.8434	1.244	27.641	13.547	6.2043	5.9336	-0.35955	-0.035466	1670.8
8.67	868	2.5	NaN	-2.6828	25.861	0.49227	-179.57	15.395	-3.3966	19.716	-827.52	1053.4	-4.6524	842.25	1105.8	23.649	44.804	0	0	8.097	4.7385	-28	-13.582	-1.8466	1.2631	27.658	13.598	6.2504	6.0016	-0.34186	0.016181	1670.8
8.68	869	2.5	NaN	-2.687	25.867	0.49349	-179.58	15.34	-3.3025	19.703	-827.52	1053.4	-4.3665	842.36	1105.7	27.535	46.244	0	0	8.2201	4.8604	-28	-13.583	-1.8611	1.2423	27.66	13.547	6.3589	6.1028	-0.33992	-0.036072	1670.9
8.69	870	2.5	NaN	-2.6924	25.868	0.49806	-179.59	15.317	-3.3082	19.685	-827.54	1053.4	-4.3592	842.45	1105.7	27.623	47.196	0	0	8.393	5.0317	-28.001	-13.584	-1.8675	1.2337	27.661	13.524	6.5255	6.2654	-0.34046	-0.059723	1671
8.7	871	2.5	NaN	-2.6957	25.87	0.50434	-179.59	15.316	-3.3431	19.666	-827.54	1053.4	-4.4457	842.49	1105.7	28.156	47.982	0	0	8.4564	5.0946	-28.001	-13.584	-1.8685	1.2338	27.663	13.522	6.5879	6.3284	-0.33777	-0.061467	1671
8.71	872	2.5	NaN	-2.6952	25.876	0.51117	-179.59	15.321	-3.3566	19.65	-827.52	1053.4	-4.4933	842.5	1105.7	28.959	48.025	0	0	8.517	5.1546	-28.001	-13.584	-1.867	1.2404	27.67	13.527	6.65	6.395	-0.33123	-0.057047	1671
8.72	873	2.5	NaN	-2.7012	25.875	0.51927	-179.56	15.352	-3.527	19.645	-827.52	1053.4	-5.0247	842.4	1105.8	29.303	47.621	0	0	8.5267	5.1643	-28.003	-13.586	-1.8548	1.2851	27.672	13.556	6.6719	6.4494	-0.33118	-0.030218	1670.9
8.73	874	2.5	NaN	-2.702	25.872	0.52645	-179.59	15.325	-3.4126	19.64	-827.51	1053.4	-4.6527	842.44	1105.8	28.213	47.247	0	0	8.5664	5.2036	-28.005	-13.588	-1.8686	1.2434	27.668	13.529	6.6978	6.447	-0.33721	-0.05884	1671
8.74	875	2.5	NaN	-2.709	25.857	0.52972	-179.61	15.311	-3.3632	19.631	-827.54	1053.4	-4.473	842.44	1105.8	27.608	46.957	0	0	8.6171	5.2538	-28.007	-13.59	-1.8821	1.2175	27.653	13.515	6.7351	6.4714	-0.3544	-0.07531	1671
8.75	876	2.5	NaN	-2.7148	25.838	0.5287	-179.62	15.282	-3.3629	19.628	-827.56	1053.4	-4.4341	842.47	1105.8	29.193	49.766	0	0	8.6446	5.2811	-28.011	-13.594	-1.8894	1.2007	27.634	13.486	6.7552	6.4817	-0.37707	-0.10808	1671
8.76	877	2.5	NaN	-2.7093	25.831	0.52489	-179.65	15.196	-3.3125	19.636	-827.55	1053.4	-4.2291	842.63	1105.7	31.515	51.921	0	0	8.6641	5.3004	-28.016	-13.598	-1.8906	1.1649	27.622	13.404	6.7735	6.4653	-0.39348	-0.19399	1671.2
8.77	878	2.5	NaN	-2.7161	25.819	0.53285	-179.62	15.234	-3.3677	19.59	-827.58	1053.4	-4.415	842.54	1105.8	31.727	51.8	0	0	8.7065	5.3424	-28.02	-13.602	-1.8926	1.2039	27.613	13.44	6.8139	6.5463	-0.40616	-0.16241	1671.1
8.78	879	2.5	NaN	-2.7038	25.82	0.516	-179.62	15.244	-3.3837	19.662	-827.56	1053.4	-4.4393	842.49	1105.8	29.627	48.815	0	0	8.6762	5.3124	-28.024	-13.606	-1.877	1.209	27.614	13.449	6.7992	6.5214	-0.40951	-0.15719	1671
8.79	880	2.5	NaN	-2.6995	25.818	0.51476	-179.62	15.254	-3.3802	19.659	-827.56	1053.4	-4.4046	842.46	1105.7	28.766	47.357	0	0	8.5593	5.1966	-28.028	-13.61	-1.874	1.2011	27.612	13.46	6.6853	6.3977	-0.41604	-0.15008	1671
8.8	881	2.5	NaN	-2.7058	25.813	0.53155	-179.62	15.274	-3.3716	19.571	-827.58	1053.4	-4.3804	842.43	1105.7	26.478	47.412	0	0	8.4425	5.0808	-28.032	-13.615	-1.8842	1.2012	27.607	13.48	6.5583	6.2819	-0.42494	-0.13522	1671
8.81	882	2.5	NaN	-2.7093	25.815	0.54352	-179.59	15.293	-3.3719	19.508	-827.58	1053.4	-4.429	842.39	1105.8	25.369	46.712	0	0	8.3256	4.9649	-28.037	-13.619	-1.8881	1.2338	27.61	13.498	6.4375	6.1988	-0.42695	-0.12109	1671
8.82	883	2.5	NaN	-2.7014	25.812	0.53118	-179.62	15.333	-3.3668	19.544	-827.58	1053.4	-4.3822	842.29	1105.8	25.203	48.777	0	0	8.2087	4.8491	-28.041	-13.623	-1.8805	1.205	27.608	13.537	6.3282	6.0541	-0.43309	-0.086029	1670.9
8.83	884	2.5	NaN	-2.6972	25.811	0.52454	-179.6	15.36	-3.3853	19.554	-827.58	1053.4	-4.4518	842.21	1105.8	30.452	53.811	0	0	8.0918	4.7333	-28.045	-13.628	-1.8736	1.2214	27.608	13.563	6.2182	5.9547	-0.43728	-0.064459	1670.8
8.84	885	2.5	NaN	-2.6922	25.811	0.51908	-179.59	15.347	-3.3663	19.572	-827.57	1053.4	-4.4284	842.22	1105.8	34.742	57.195	0	0	7.9749	4.6175	-28.049	-13.632	-1.8687	1.237	27.608	13.55	6.1062	5.8545	-0.4419	-0.081776	1670.8
8.85	886	2.5	NaN	-2.6867	25.811	0.51381	-179.59	15.299	-3.3126	19.601	-827.56	1053.4	-4.3055	842.29	1105.7	36.68	58.248	0	1	7.858	4.5017	-28.054	-13.636	-1.8665	1.2351	27.605	13.504	5.9916	5.7367	-0.44897	-0.13199	1670.8
8.86	887	2.5	NaN	-2.6897	25.804	0.51404	-179.58	15.279	-3.3388	19.584	-827.58	1053.4	-4.426	842.29	1105.7	36.156	58.058	0	1	7.7411	4.3859	-28.058	-13.641	-1.8659	1.2468	27.598	13.485	5.8752	5.6327	-0.46045	-0.15577	1670.9
8.87	888	2.5	NaN	-2.6911	25.803	0.51308	-179.63	15.242	-3.3077	19.61	-827.58	1053.4	-4.3219	842.35	1105.7	35.043	58.089	0	1	7.7266	4.3715	-28.06	-13.643	-1.87	1.1946	27.596	13.449	5.8566	5.5661	-0.46435	-0.19356	1670.9
8.88	889	2.5	NaN	-2.6941	25.808	0.51315	-179.63	15.242	-3.3307	19.617	-827.58	1053.4	-4.4347	842.33	1105.7	35.283	57.378	0	1	7.7284	4.3732	-28.063	-13.646	-1.8689	1.1945	27.601	13.449	5.8595	5.5677	-0.46196	-0.19698	1670.9
8.89	890	2.5	NaN	-2.6949	25.81	0.51706	-179.63	15.259	-3.3541	19.612	-827.58	1053.4	-4.5542	842.27	1105.7	35.438	53.112	0	1	7.7496	4.3943	-28.066	-13.649	-1.8658	1.1984	27.604	13.465	5.8839	5.5927	-0.46242	-0.18392	1670.8
8.9	891	2.5	NaN	-2.6907	25.806	0.52532	-179.66	15.274	-3.3315	19.61	-827.59	1053.4	-4.4995	842.23	1105.7	31.427	40.782	0	1	7.8012	4.4453	-28.069	-13.652	-1.8635	1.1651	27.6	13.48	5.9376	5.6104	-0.46907	-0.17198	1670.8
8.91	892	2.5	NaN	-2.6843	25.81	0.52954	-179.69	15.287	-3.2986	19.621	-827.59	1053.4	-4.4175	842.24	1105.8	23.649	32.828	0	1	7.866	4.5096	-28.072	-13.654	-1.8596	1.1333	27.604	13.493	6.0064	5.6429	-0.46742	-0.16096	1670.8
8.92	893	2.5	NaN	-2.6785	25.819	0.51349	-179.72	15.281	-3.2573	19.703	-827.58	1053.4	-4.3202	842.27	1105.7	23.649	28.182	0	1	7.9557	4.5985	-28.075	-13.657	-1.8543	1.105	27.612	13.488	6.1014	5.7034	-0.46291	-0.16918	1670.8
8.93	894	2.5	NaN	-2.6765	25.821	0.51311	-179.74	15.289	-3.2298	19.709	-827.59	1053.4	-4.2504	842.27	1105.7	23.649	27.229	0	1	8.0561	4.698	-28.078	-13.661	-1.8545	1.0838	27.613	13.496	6.2016	5.7818	-0.46481	-0.16453	1670.8
8.94	895	2.5	NaN	-2.6726	25.82	0.51999	-179.75	15.316	-3.2241	19.691	-827.6	1053.4	-4.2307	842.22	1105.7	23.649	28.606	0	1	8.1127	4.754	-28.083	-13.665	-1.8519	1.0743	27.615	13.522	6.2608	5.8283	-0.46809	-0.14334	1670.8
8.95	896	2.5	NaN	-2.6603	25.828	0.51478	-179.74	15.352	-3.2388	19.748	-827.6	1053.4	-4.2598	842.16	1105.8	23.649	24.005	0	1	8.1396	4.7807	-28.087	-13.67	-1.8366	1.079	27.624	13.556	6.303	5.8597	-0.46303	-0.11349	1670.8
8.96	897	2.5	NaN	-2.6512	25.841	0.49279	-179.74	15.314	-3.2095	19.812	-827.6	1053.4	-4.1207	842.25	1105.7	23.649	27.214	0	1	8.1255	4.7667	-28.091	-13.674	-1.8301	1.0813	27.635	13.52	6.2954	5.848	-0.45695	-0.15403	1670.8
8.97	898	2.5	NaN	-2.6522	25.85	0.49714	-179.73	15.324	-3.26	19.787	-827.61	1053.4	-4.2368	842.24	1105.7	23.649	24.005	0	1	8.1282	4.7694	-28.096	-13.678	-1.828	1.0973	27.644	13.53	6.3002	5.8667	-0.45179	-0.14835	1670.8
8.98	899	2.5	NaN	-2.6475	25.859	0.49406	-179.71	15.346	-3.3013	19.806	-827.6	1053.4	-4.3493	842.19	1105.7	23.649	27.303	0	1	8.1247	4.7659	-28.1	-13.682	-1.8187	1.1218	27.654	13.551	6.306	5.8877	-0.4453	-0.13128	1670.8
8.99	900	2.5	NaN	-2.6417	25.87	0.49011	-179.68	15.358	-3.2963	19.844	-827.58	1053.4	-4.3251	842.14	1105.8	23.649	24.005	0	1	8.0711	4.7128	-28.102	-13.685	-1.8124	1.1451	27.666	13.563	6.2587	5.858	-0.43645	-0.12211	1670.7
9	901	2.5	NaN	-2.6529	25.884	0.51779	-179.67	15.345	-3.2346	19.763	-827.61	1053.4	-4.0879	842.12	1105.7	23.649	24.005	0	1	8.0065	4.6488	-28.105	-13.688	-1.8345	1.1532	27.678	13.551	6.172	5.802	-0.42771	-0.13696	1670.7
9.01	902	78	NaN	-2.6507	25.893	0.51588	-179.65	15.326	-3.3245	19.8	-827.6	1053.4	-4.27	842.11	1105.7	23.649	24.005	0	1	7.8762	4.5197	-28.11	-13.692	-1.8248	1.1737	27.687	13.532	6.0514	5.6934	-0.4233	-0.16054	1670.7
9.02	903	78	NaN	-2.6615	25.895	0.52712	-179.63	15.34	-3.3432	19.75	-827.61	1053.4	-4.3337	842.07	1105.8	23.649	33.135	0	1	7.7969	4.4411	-28.115	-13.697	-1.8351	1.1996	27.69	13.545	5.9618	5.6407	-0.42486	-0.15246	1670.7
9.03	904	78	0	-2.6643	25.891	0.52142	-179.59	15.353	-3.4812	19.771	-827.61	1053.4	-4.767	842.02	1105.8	23.649	38.74	0	1	7.7651	4.4096	-28.119	-13.702	-1.8223	1.2553	27.688	13.556	5.9428	5.6649	-0.43113	-0.14558	1670.6
9.04	905	78	NaN	-2.6621	25.887	0.51046	-179.55	15.348	-3.6023	19.814	-827.62	1053.4	-5.1366	841.98	1105.8	23.649	37.547	0	1	7.6541	4.2996	-28.124	-13.706	-1.806	1.3031	27.684	13.551	5.8482	5.6027	-0.43985	-0.155	1670.6
9.05	906	78	NaN	-2.6581	25.886	0.50522	-179.55	15.311	-3.5821	19.832	-827.62	1053.4	-5.0494	841.99	1105.7	23.649	43.007	0	1	7.5526	4.199	-28.13	-13.712	-1.8043	1.3084	27.679	13.517	5.7483	5.5074	-0.45042	-0.19517	1670.6
9.06	907	78	NaN	-2.6642	25.882	0.50765	-179.54	15.297	-3.5665	19.824	-827.65	1053.4	-5.0148	841.98	1105.7	23.649	41.976	0	1	7.4995	4.1465	-28.141	-13.723	-1.8119	1.3097	27.675	13.503	5.6876	5.4561	-0.46524	-0.21986	1670.6
9.07	908	78	NaN	-2.6666	25.888	0.50329	-179.54	15.324	-3.5738	19.822	-827.64	1053.4	-5.0587	841.87	1105.8	23.649	47.129	0	1	7.4905	4.1375	-28.147	-13.73	-1.8128	1.3098	27.683	13.529	5.6777	5.4473	-0.46392	-0.20045	1670.5
9.08	909	78	NaN	-2.6716	25.892	0.50611	-179.55	15.337	-3.5619	19.792	-827.65	1053.4	-5.0398	841.78	1105.8	28.86	50.307	0	1	7.5046	4.1515	-28.151	-13.734	-1.8195	1.3003	27.688	13.541	5.6852	5.4517	-0.46304	-0.19235	1670.4
9.09	910	78	NaN	-2.6835	25.888	0.52507	-179.57	15.292	-3.4968	19.716	-827.7	1053.5	-4.8436	841.82	1105.7	29.247	50.648	0	1	7.4724	4.1196	-28.155	-13.737	-1.8407	1.2741	27.68	13.5	5.6317	5.3937	-0.47468	-0.23761	1670.5
9.1	911	78	NaN	-2.6829	25.893	0.50914	-179.6	15.244	-3.3747	19.753	-827.68	1053.4	-4.4329	841.89	1105.7	29.231	51.036	0	1	7.4124	4.0601	-28.158	-13.74	-1.853	1.2284	27.684	13.453	5.5594	5.2885	-0.47404	-0.28791	1670.6
9.11	912	78	NaN	-2.688	25.889	0.50652	-179.6	15.216	-3.3632	19.739	-827.7	1053.4	-4.4237	841.88	1105.6	29.448	50.871	0	1	7.3241	3.9727	-28.161	-13.744	-1.8588	1.2265	27.68	13.425	5.4653	5.1991	-0.48096	-0.3185	1670.6
9.12	913	78	NaN	-2.6919	25.887	0.4996	-179.6	15.183	-3.3646	19.742	-827.72	1053.4	-4.4638	841.9	1105.6	29.995	51.132	0	1	7.2319	3.8812	-28.165	-13.747	-1.8613	1.2262	27.677	13.393	5.3706	5.1074	-0.4878	-0.35433	1670.6
9.13	914	78	NaN	-2.6907	25.891	0.47832	-179.62	15.135	-3.3225	19.8	-827.7	1053.4	-4.3477	841.97	1105.6	31.043	51.319	0	1	7.1331	3.7834	-28.169	-13.752	-1.8621	1.2038	27.68	13.347	5.271	4.9872	-0.48968	-0.40508	1670.7
9.14	915	78	NaN	-2.6924	25.89	0.47196	-179.6	15.185	-3.3833	19.818	-827.72	1053.4	-4.5695	841.79	1105.7	31.818	51.564	0	1	6.9302	3.5824	-28.175	-13.758	-1.8555	1.2331	27.682	13.393	5.0747	4.8155	-0.49387	-0.36457	1670.5
9.15	916	78	NaN	-2.6961	25.893	0.47988	-179.6	15.189	-3.3772	19.781	-827.73	1053.4	-4.5636	841.74	1105.7	32.067	51.825	0	1	6.7236	3.3776	-28.181	-13.764	-1.8607	1.2327	27.685	13.398	4.8629	4.6102	-0.4967	-0.36603	1670.5
9.16	917	78	NaN	-2.7014	25.899	0.49546	-179.6	15.183	-3.3619	19.721	-827.75	1053.5	-4.5232	841.73	1105.6	32.619	51.822	0	1	6.7095	3.3636	-28.182	-13.765	-1.8694	1.2323	27.69	13.393	4.84	4.5959	-0.4925	-0.37209	1670.5
9.17	918	78	NaN	-2.7067	25.908	0.51067	-179.58	15.184	-3.3681	19.669	-827.77	1053.5	-4.5508	841.69	1105.6	32.003	51.56	0	1	6.6879	3.3422	-28.183	-13.766	-1.8756	1.2479	27.698	13.394	4.8123	4.5901	-0.48552	-0.37145	1670.5
9.18	919	78	NaN	-2.6962	25.919	0.48002	-179.57	15.165	-3.3671	19.778	-827.74	1053.5	-4.5531	841.73	1105.6	32.456	51.671	0	1	6.5995	3.2546	-28.183	-13.766	-1.8612	1.266	27.709	13.376	4.7383	4.5206	-0.47423	-0.39023	1670.5
9.19	920	78	NaN	-2.7034	25.929	0.48478	-179.55	15.154	-3.3656	19.752	-827.75	1053.5	-4.534	841.73	1105.6	30.414	50.359	0	1	6.4909	3.147	-28.184	-13.766	-1.87	1.281	27.717	13.365	4.6209	4.428	-0.46607	-0.40087	1670.5
9.2	921	78	NaN	-2.712	25.934	0.48905	-179.54	15.165	-3.3838	19.733	-827.78	1053.5	-4.5691	841.68	1105.6	27.463	49.275	0	1	6.3605	3.0178	-28.184	-13.766	-1.878	1.299	27.723	13.376	4.4825	4.3168	-0.46088	-0.39045	1670.4
9.21	922	78	NaN	-2.7142	25.937	0.47862	-179.52	15.198	-3.4213	19.775	-827.79	1053.4	-4.663	841.59	1105.6	25.255	46.809	0	1	6.2663	2.9245	-28.182	-13.765	-1.8755	1.3207	27.728	13.407	4.3908	4.2452	-0.4546	-0.35773	1670.4
9.22	923	78	NaN	-2.713	25.959	0.48168	-179.5	15.187	-3.3938	19.754	-827.79	1053.5	-4.5463	841.59	1105.6	24.287	44.241	0	1	6.2011	2.8599	-28.18	-13.763	-1.879	1.3295	27.748	13.398	4.3221	4.1894	-0.43276	-0.36438	1670.4
9.23	924	78	NaN	-2.719	25.974	0.48646	-179.49	15.196	-3.3944	19.738	-827.81	1053.5	-4.5391	841.54	1105.6	23.649	41.072	0	1	6.2117	2.8703	-28.178	-13.76	-1.8858	1.3458	27.762	13.408	4.3259	4.2161	-0.4159	-0.35227	1670.3
9.24	925	78	NaN	-2.7262	25.991	0.48824	-179.47	15.195	-3.398	19.729	-827.81	1053.5	-4.5554	841.52	1105.6	23.649	38.049	0	1	6.1814	2.8403	-28.175	-13.758	-1.8928	1.3594	27.779	13.408	4.2886	4.1997	-0.39657	-0.35007	1670.3
9.25	926	78	NaN	-2.7327	26.012	0.48721	-179.47	15.18	-3.3916	19.724	-827.79	1053.5	-4.5514	841.53	1105.6	23.649	35.178	0	1	6.1248	2.7842	-28.172	-13.755	-1.8995	1.3667	27.799	13.394	4.2252	4.151	-0.37374	-0.36138	1670.3
9.26	927	78	NaN	-2.741	26.02	0.49724	-179.46	15.207	-3.3581	19.686	-827.83	1053.5	-4.475	841.44	1105.6	23.972	33.213	0	1	6.1507	2.8099	-28.169	-13.751	-1.9118	1.3727	27.808	13.419	4.2389	4.1827	-0.36143	-0.33226	1670.3
9.27	928	78	NaN	-2.7396	26.048	0.48828	-179.45	15.219	-3.3614	19.713	-827.81	1053.5	-4.5017	841.4	1105.6	23.649	32.817	0	1	6.2352	2.8937	-28.165	-13.748	-1.9085	1.3789	27.836	13.432	4.3267	4.2725	-0.3296	-0.31601	1670.2
9.28	929	78	NaN	-2.7337	26.105	0.46214	-179.45	15.208	-3.3509	19.801	-827.77	1053.5	-4.488	841.4	1105.6	28.489	31.896	0	1	6.2285	2.8871	-28.16	-13.743	-1.9	1.3828	27.892	13.421	4.3285	4.2699	-0.26855	-0.32119	1670.2
9.29	930	78	NaN	-2.7289	26.183	0.43347	-179.45	15.18	-3.3193	19.898	-827.72	1053.5	-4.4089	841.42	1105.6	23.649	31.772	0	1	6.2575	2.9157	-28.155	-13.738	-1.8946	1.3812	27.968	13.395	4.3629	4.297	-0.18687	-0.34302	1670.1
9.3	931	78	NaN	-2.7434	26.226	0.47494	-179.47	15.183	-3.3222	19.744	-827.75	1053.6	-4.3987	841.39	1105.6	54.956	27.418	0	1	6.363	3.0203	-28.15	-13.733	-1.9148	1.3609	28.01	13.4	4.4483	4.3812	-0.14064	-0.33294	1670.1
9.31	932	78	NaN	-2.7503	26.298	0.47627	-179.48	15.188	-3.3253	19.743	-827.73	1053.6	-4.394	841.36	1105.5	65.804	37.339	1	1	6.3958	3.0528	-28.145	-13.727	-1.9218	1.3523	28.079	13.407	4.4741	4.4052	-0.066016	-0.3203	1670.1
9.32	933	78	NaN	-2.7579	26.36	0.47579	-179.48	15.203	-3.3407	19.752	-827.73	1053.7	-4.4348	841.32	1105.6	66.232	40.587	1	1	6.3983	3.0552	-28.139	-13.721	-1.9277	1.3519	28.139	13.424	4.4706	4.4071	0.00057681	-0.29741	1670
9.33	934	78	NaN	-2.769	26.402	0.48456	-179.48	15.221	-3.3605	19.731	-827.77	1053.8	-4.491	841.3	1105.6	63.917	36.476	1	1	6.3898	3.0468	-28.13	-13.712	-1.9376	1.3518	28.18	13.444	4.4522	4.3987	0.049703	-0.26865	1670
9.34	935	78	NaN	-2.7831	26.426	0.50096	-179.5	15.204	-3.3348	19.68	-827.88	1053.9	-4.3821	841.35	1105.6	63.669	33.895	1	1	6.3787	3.0359	-28.122	-13.704	-1.9572	1.3232	28.199	13.431	4.4215	4.3591	0.076861	-0.27324	1670.2
9.35	936	78	NaN	-2.7835	26.43	0.49438	-179.51	15.202	-3.3409	19.714	-827.99	1054	-4.3973	841.37	1105.5	62.389	33.074	1	1	6.3293	2.9869	-28.12	-13.702	-1.956	1.3214	28.2	13.432	4.3733	4.3083	0.079615	-0.27014	1670.3
9.36	937	78	NaN	-2.7785	26.431	0.48386	-179.5	15.216	-3.3459	19.764	-828.12	1054	-4.4255	841.34	1105.6	62.661	35.68	1	1	6.3376	2.9951	-28.118	-13.7	-1.9484	1.3255	28.199	13.449	4.3892	4.3206	0.080989	-0.25168	1670.4
9.37	938	78	NaN	-2.7704	26.439	0.47228	-179.5	15.234	-3.3414	19.82	-828.27	1054.1	-4.428	841.3	1105.6	65.617	37.986	1	1	6.4187	3.0755	-28.116	-13.698	-1.9383	1.3283	28.204	13.469	4.4804	4.4038	0.088695	-0.22961	1670.5
9.38	939	78	NaN	-2.76	26.469	0.45289	-179.51	15.209	-3.3262	19.907	-828.47	1054.2	-4.3648	841.4	1105.5	64.62	36.717	1	1	6.3498	3.0072	-28.115	-13.697	-1.9273	1.3229	28.229	13.449	4.4225	4.3301	0.11415	-0.24783	1670.8
9.39	940	78	NaN	-2.7603	26.525	0.45049	-179.52	15.192	-3.3011	19.936	-828.67	1054.4	-4.2838	841.47	1105.5	61.199	35.965	1	1	6.2667	2.9248	-28.114	-13.696	-1.9295	1.3071	28.278	13.439	4.3372	4.2319	0.16435	-0.2573	1671.1
9.4	941	78	NaN	-2.7673	26.58	0.46183	-179.53	15.19	-3.2987	19.902	-828.85	1054.5	-4.2833	841.52	1105.5	63.696	36.959	1	1	6.2631	2.9213	-28.113	-13.696	-1.9377	1.302	28.329	13.441	4.3254	4.2234	0.2152	-0.25477	1671.3
9.41	942	78	NaN	-2.778	26.641	0.48066	-179.52	15.205	-3.3172	19.83	-829.03	1054.5	-4.3579	841.54	1105.5	59.023	36.871	1	1	6.2247	2.8832	-28.114	-13.696	-1.9485	1.3107	28.387	13.459	4.2762	4.1939	0.2735	-0.23729	1671.5
9.42	943	78	NaN	-2.7863	26.745	0.49058	-179.5	15.245	-3.3325	19.799	-829.24	1054.6	-4.4326	841.51	1105.5	57.314	34.342	1	1	6.1595	2.8186	-28.115	-13.697	-1.9554	1.3292	28.49	13.5	4.2041	4.1478	0.37538	-0.19684	1671.7
9.43	944	78	NaN	-2.7974	26.812	0.50261	-179.51	15.273	-3.3368	19.75	-829.44	1054.7	-4.4461	841.49	1105.6	56.518	36.237	1	1	6.0992	2.7589	-28.115	-13.698	-1.9678	1.3222	28.556	13.529	4.1314	4.081	0.44126	-0.16886	1671.9
9.44	945	78	NaN	-2.8191	26.883	0.52417	-179.51	15.284	-3.3257	19.658	-829.72	1054.6	-4.422	841.53	1105.6	51.875	36.722	1	1	6.0429	2.7031	-28.115	-13.697	-1.9936	1.3133	28.628	13.539	4.0494	4.0164	0.51318	-0.15833	1672.2
9.45	946	78	NaN	-2.849	26.958	0.55739	-179.51	15.287	-3.3169	19.523	-830.04	1054.6	-4.4133	841.59	1105.5	51.71	36.694	1	1	5.9832	2.6439	-28.114	-13.697	-2.0286	1.308	28.703	13.542	3.9546	3.9519	0.58877	-0.15519	1672.6
9.46	947	78	NaN	-2.8778	27.011	0.60478	-179.51	15.31	-3.3567	19.346	-830.29	1054.6	-4.5427	841.58	1105.6	51.097	38.848	1	1	5.942	2.6031	-28.114	-13.697	-2.0592	1.3101	28.758	13.564	3.8828	3.9133	0.64352	-0.13308	1672.8
9.47	948	78	NaN	-2.9124	27.079	0.6662	-179.54	15.326	-3.3176	19.15	-830.63	1054.6	-4.4121	841.6	1105.6	50.299	39.52	1	1	5.9455	2.6066	-28.115	-13.697	-2.1051	1.2678	28.827	13.578	3.8404	3.8744	0.71242	-0.11901	1673.2
9.48	949	78	NaN	-2.9359	27.136	0.70778	-179.55	15.337	-3.3132	19.03	-830.89	1054.6	-4.4088	841.62	1105.6	50.893	42.057	1	1	5.9229	2.5842	-28.115	-13.698	-2.133	1.2539	28.884	13.589	3.7899	3.8382	0.76892	-0.10878	1673.5
9.49	950	78	NaN	-2.9476	27.185	0.72531	-179.54	15.35	-3.3306	19.001	-831.1	1054.6	-4.4858	841.63	1105.6	50.087	42.821	1	1	5.8864	2.5481	-28.116	-13.699	-2.1432	1.2617	28.933	13.602	3.7433	3.8098	0.81655	-0.096623	1673.7
9.5	951	78	NaN	-2.9497	27.239	0.71873	-179.55	15.376	-3.3101	19.07	-831.37	1054.6	-4.4341	841.61	1105.6	50.604	42.872	1	1	5.8241	2.4863	-28.117	-13.699	-2.1448	1.2563	28.987	13.628	3.6794	3.7426	0.87058	-0.071083	1673.9
9.51	952	78	NaN	-2.9551	27.259	0.71647	-179.55	15.369	-3.2953	19.1	-831.6	1054.6	-4.3789	841.65	1105.6	51.111	44.791	1	1	5.7639	2.4267	-28.117	-13.699	-2.1512	1.2526	29.005	13.624	3.6127	3.6792	0.88801	-0.075911	1674.2
9.52	953	78	NaN	-2.9582	27.288	0.70946	-179.56	15.371	-3.3075	19.156	-831.86	1054.7	-4.4054	841.67	1105.6	51.247	46.595	1	1	5.7815	2.4441	-28.119	-13.701	-2.1516	1.25	29.031	13.628	3.63	3.6941	0.91211	-0.073484	1674.5
9.53	954	78	NaN	-2.9611	27.322	0.70635	-179.56	15.375	-3.3249	19.203	-832.13	1054.8	-4.4477	841.67	1105.6	51.9	47.447	1	1	5.7552	2.4181	-28.12	-13.703	-2.1516	1.2453	29.062	13.636	3.6037	3.6633	0.94159	-0.067131	1674.7
9.54	955	78	NaN	-2.9692	27.349	0.72466	-179.57	15.366	-3.3047	19.17	-832.33	1054.9	-4.3714	841.67	1105.6	54.836	51.896	1	1	5.6638	2.3275	-28.121	-13.704	-2.1635	1.2327	29.084	13.63	3.5003	3.5602	0.96278	-0.073249	1674.9
9.55	956	78	NaN	-2.9746	27.382	0.75182	-179.56	15.389	-3.3622	19.121	-832.5	1055	-4.5394	841.63	1105.6	54.47	52.206	1	1	5.6323	2.2962	-28.121	-13.703	-2.1649	1.2498	29.115	13.656	3.4673	3.546	0.99405	-0.047597	1675.1
9.56	957	78	NaN	-2.9749	27.437	0.74568	-179.57	15.385	-3.372	19.194	-832.66	1055.1	-4.5335	841.62	1105.6	55.525	51.384	1	1	5.6111	2.2752	-28.12	-13.703	-2.1629	1.2411	29.166	13.656	3.4481	3.5163	1.0454	-0.046938	1675.2
9.57	958	78	NaN	-2.9755	27.496	0.73929	-179.59	15.374	-3.3533	19.266	-832.81	1055.2	-4.4353	841.63	1105.6	53.952	50.76	1	1	5.5511	2.2158	-28.121	-13.704	-2.1646	1.2172	29.22	13.65	3.3866	3.433	1.0987	-0.054217	1675.4
9.58	959	78	NaN	-2.9855	27.529	0.78874	-179.61	15.394	-3.3498	19.13	-832.98	1055.2	-4.4184	841.56	1105.6	53.665	50.35	1	1	5.5469	2.2117	-28.123	-13.705	-2.1798	1.2005	29.251	13.672	3.3671	3.4122	1.1278	-0.033103	1675.5
9.59	960	78	NaN	-2.9805	27.571	0.76012	-179.61	15.393	-3.3448	19.255	-833.08	1055.3	-4.4032	841.54	1105.6	55.116	52.355	1	1	5.5922	2.2565	-28.125	-13.707	-2.1711	1.2032	29.29	13.673	3.4211	3.4597	1.1659	-0.034142	1675.5
9.6	961	78	NaN	-2.9657	27.624	0.70972	-179.63	15.372	-3.321	19.471	-833.17	1055.3	-4.3042	841.56	1105.5	53.807	51.49	1	1	5.6271	2.2911	-28.126	-13.708	-2.1523	1.1881	29.342	13.654	3.4747	3.4791	1.2167	-0.054055	1675.7
9.61	962	78	NaN	-2.962	27.677	0.68528	-179.64	15.355	-3.3119	19.587	-833.29	1055.3	-4.2502	841.57	1105.5	54.728	52.17	1	1	5.6517	2.3155	-28.126	-13.709	-2.1466	1.1744	29.394	13.638	3.5052	3.4899	1.2675	-0.070572	1675.8
9.62	963	78	NaN	-2.9967	27.711	0.74633	-179.62	15.371	-3.3632	19.361	-833.46	1055.3	-4.4174	841.52	1105.5	53.843	50.994	1	1	5.7045	2.3678	-28.127	-13.709	-2.1833	1.1904	29.428	13.654	3.5212	3.5582	1.3006	-0.055333	1675.9
9.63	964	78	NaN	-3.0428	27.788	0.8243	-179.65	15.354	-3.3519	19.079	-833.67	1055.4	-4.3542	841.53	1105.5	52.235	49.072	1	1	5.7637	2.4265	-28.128	-13.711	-2.2414	1.1528	29.504	13.638	3.5223	3.5793	1.3761	-0.072464	1676.1
9.64	965	78	NaN	-3.0683	27.846	0.85238	-179.66	15.355	-3.3557	18.972	-833.77	1055.4	-4.3409	841.49	1105.5	54.959	51.065	1	1	5.8304	2.4926	-28.131	-13.713	-2.271	1.1345	29.562	13.64	3.5594	3.627	1.4308	-0.073471	1676.2
9.65	966	78	NaN	-3.0828	27.886	0.85628	-179.67	15.363	-3.3683	18.946	-833.82	1055.4	-4.3614	841.44	1105.6	53.2	53.193	1	1	5.8149	2.4772	-28.133	-13.716	-2.2858	1.1318	29.601	13.647	3.5291	3.609	1.468	-0.068518	1676.2
9.66	967	78	NaN	-3.0985	27.912	0.86719	-179.66	15.364	-3.38	18.887	-833.88	1055.3	-4.3884	841.44	1105.6	54.384	53.296	1	1	5.7534	2.4162	-28.136	-13.719	-2.3026	1.1385	29.628	13.647	3.4508	3.5547	1.4921	-0.071738	1676.2
9.67	968	78	NaN	-3.1252	27.937	0.84194	-179.67	15.385	-3.3982	18.898	-833.92	1055.3	-4.423	841.35	1105.6	56.318	50.377	1	1	5.8579	2.5198	-28.137	-13.719	-2.3276	1.1296	29.656	13.666	3.5303	3.6494	1.5192	-0.053503	1676.2
9.68	969	78	NaN	-3.1356	27.954	0.81584	-179.68	15.38	-3.3984	18.948	-833.92	1055.3	-4.3819	841.34	1105.6	52.793	51.737	1	1	5.9624	2.6234	-28.138	-13.72	-2.3377	1.1149	29.673	13.661	3.6247	3.7383	1.5351	-0.058772	1676.2
9.69	970	78	NaN	-3.1527	27.961	0.80224	-179.7	15.364	-3.3943	18.946	-833.93	1055.3	-4.3266	841.36	1105.5	52.631	51.184	1	1	6.0643	2.7244	-28.14	-13.723	-2.3569	1.1002	29.679	13.646	3.7075	3.8246	1.5389	-0.076546	1676.2
9.7	971	78	NaN	-3.1986	27.959	0.8132	-179.7	15.35	-3.4001	18.807	-833.99	1055.3	-4.3186	841.35	1105.5	54.089	51.066	1	1	6.1085	2.7681	-28.143	-13.725	-2.4078	1.0911	29.676	13.633	3.7007	3.8592	1.5328	-0.092619	1676.2
9.71	972	78	NaN	-3.226	27.951	0.80357	-179.7	15.369	-3.4376	18.773	-833.99	1055.3	-4.4156	841.3	1105.5	55.568	51.485	1	1	6.0482	2.7084	-28.147	-13.729	-2.433	1.089	29.669	13.651	3.6152	3.7974	1.5225	-0.078146	1676.2
9.72	973	78	NaN	-3.2443	27.94	0.79341	-179.72	15.365	-3.4384	18.753	-833.98	1055.3	-4.3856	841.31	1105.5	54.247	51.749	1	1	6.0613	2.7213	-28.149	-13.731	-2.453	1.069	29.658	13.647	3.6083	3.7903	1.5096	-0.083926	1676.2
9.73	974	78	NaN	-3.2551	27.924	0.77635	-179.75	15.357	-3.4341	18.761	-833.96	1055.3	-4.3313	841.32	1105.5	53.287	51.11	1	1	6.0997	2.7594	-28.15	-13.732	-2.4654	1.0438	29.641	13.64	3.6343	3.8031	1.4915	-0.092143	1676.2
9.74	975	78	NaN	-3.2598	27.899	0.74566	-179.77	15.363	-3.4507	18.808	-833.92	1055.2	-4.3385	841.3	1105.5	53.739	52.392	1	1	6.135	2.7943	-28.151	-13.734	-2.4682	1.0237	29.616	13.645	3.6668	3.818	1.4648	-0.088755	1676.1
9.75	976	78	NaN	-3.2607	27.831	0.66363	-179.8	15.36	-3.4636	18.966	-833.8	1055.2	-4.3889	841.39	1105.5	54.961	52.7	1	1	6.1417	2.801	-28.153	-13.736	-2.4619	0.99831	29.551	13.64	3.6798	3.7993	1.3974	-0.095654	1676.1
9.76	977	78	NaN	-3.2707	27.758	0.64392	-179.83	15.375	-3.4988	18.931	-833.78	1055.2	-4.4497	841.45	1105.6	54.807	49.572	1	1	6.1191	2.7786	-28.155	-13.738	-2.4711	0.9745	29.48	13.652	3.6481	3.7531	1.3251	-0.085409	1676.1
9.77	978	78	NaN	-3.2667	27.641	0.60573	-179.85	15.412	-3.5756	18.946	-833.75	1055.1	-4.5854	841.5	1105.6	54.217	51.872	1	1	6.0678	2.7278	-28.157	-13.739	-2.462	0.95511	29.367	13.686	3.6058	3.6829	1.2109	-0.053414	1676.2
9.78	979	78	NaN	-3.2332	27.456	0.49715	-179.88	15.473	-3.6998	19.173	-833.66	1055	-4.8184	841.59	1105.7	54.594	52.189	1	1	5.983	2.6438	-28.157	-13.739	-2.4128	0.94022	29.19	13.739	3.5702	3.584	1.0332	-0.00033321	1676.2
9.79	980	78	NaN	-3.1884	27.304	0.42165	-179.93	15.489	-3.7283	19.369	-833.6	1054.9	-4.7329	841.8	1105.7	54.24	51.259	1	1	6.0468	2.707	-28.158	-13.741	-2.3642	0.89709	29.042	13.751	3.6826	3.6041	0.88381	0.010722	1676.3
9.8	981	78	NaN	-3.168	27.188	0.40368	-179.97	15.525	-3.7699	19.398	-833.57	1054.8	-4.712	841.94	1105.7	53.51	53.284	1	1	6.1131	2.7726	-28.16	-13.743	-2.3436	0.857	28.928	13.785	3.7695	3.6296	0.7683	0.042406	1676.5
9.81	982	78	NaN	-3.1591	27.092	0.42214	-180.02	15.574	-3.8099	19.34	-833.54	1054.8	-4.6759	842.08	1105.7	54.318	52.191	1	1	6.0884	2.7482	-28.162	-13.744	-2.338	0.7992	28.833	13.832	3.7504	3.5474	0.67143	0.087815	1676.6
9.82	983	78	NaN	-3.1539	27.005	0.46286	-180.1	15.634	-3.8402	19.248	-833.49	1054.8	-4.5786	842.23	1105.8	53.535	51.166	1	1	6.0826	2.7424	-28.163	-13.746	-2.3393	0.71163	28.747	13.891	3.7433	3.4541	0.58429	0.14575	1676.7
9.83	984	78	NaN	-3.1491	26.915	0.50451	-180.2	15.73	-3.8697	19.191	-833.46	1054.8	-4.4554	842.37	1105.8	53.989	52.962	1	1	6.0896	2.7494	-28.163	-13.746	-2.3407	0.60456	28.661	13.984	3.7489	3.354	0.49711	0.23848	1676.8
9.84	985	78	NaN	-3.1142	26.789	0.5816	-180.45	15.939	-3.7891	19.193	-833.38	1054.8	-3.6946	842.63	1105.9	54.424	53.098	1	1	6.12	2.7795	-28.164	-13.746	-2.3318	0.33214	28.536	14.192	3.7882	3.1116	0.37234	0.4455	1676.9
9.85	986	78	NaN	-3.0687	26.687	0.65085	-180.68	16.143	-3.7736	19.233	-833.31	1054.8	-3.1466	842.86	1106	53.526	55.881	1	1	6.1511	2.8103	-28.165	-13.747	-2.3038	0.086308	28.437	14.393	3.8473	2.8966	0.27223	0.64599	1677.1
9.86	987	78	NaN	-3.0227	26.638	0.68847	-180.81	16.289	-3.9344	19.309	-833.25	1054.8	-3.315	842.99	1106.1	52.821	56.75	1	1	6.1728	2.8319	-28.166	-13.749	-2.2495	-0.035171	28.391	14.536	3.9234	2.7967	0.22502	0.78678	1677.2
9.87	988	78	NaN	-2.9759	26.612	0.68528	-180.88	16.479	-4.4339	19.52	-833.17	1054.8	-4.6923	843.08	1106.3	55.044	58.393	1	1	6.209	2.8677	-28.168	-13.751	-2.1484	-0.05628	28.372	14.719	4.0606	2.8114	0.20374	0.96785	1677.2
9.88	989	78	NaN	-2.8995	26.587	0.73688	-181.08	16.597	-4.5761	19.661	-833.09	1054.8	-4.6524	843.36	1106.3	53.245	59.712	1	1	6.276	2.9341	-28.17	-13.753	-2.0687	-0.25089	28.349	14.835	4.2073	2.6832	0.17871	1.0821	1677.4
9.89	990	78	NaN	-2.8396	26.575	0.78229	-181.25	16.676	-4.6084	19.75	-833.03	1054.7	-4.3395	843.58	1106.4	52.746	60.659	1	1	6.296	2.9539	-28.172	-13.754	-2.0165	-0.42383	28.338	14.912	4.2795	2.53	0.16625	1.158	1677.6
9.9	991	78	NaN	-2.8099	26.579	0.80638	-181.34	16.741	-4.6267	19.786	-832.98	1054.7	-4.1731	843.62	1106.4	53.325	61.272	1	1	6.2998	2.9577	-28.174	-13.756	-1.9912	-0.51658	28.345	14.976	4.3086	2.4411	0.17137	1.2199	1677.6
9.91	992	78	NaN	-2.7631	26.59	0.89077	-181.52	16.874	-4.5479	19.705	-832.92	1054.8	-3.583	843.47	1106.4	53.078	60.399	1	1	6.3491	3.0065	-28.176	-13.759	-1.9672	-0.72186	28.354	15.11	4.3818	2.2846	0.17794	1.3509	1677.3
9.92	993	78	NaN	-2.7131	26.596	0.9626	-181.66	16.924	-4.5606	19.66	-832.88	1054.8	-3.1929	843.57	1106.4	52.548	59.748	1	1	6.3914	3.0484	-28.178	-13.761	-1.9321	-0.87885	28.361	15.159	4.4593	2.1696	0.18238	1.3978	1677.4
9.93	994	78	NaN	-2.6694	26.597	0.96369	-181.78	16.918	-4.605	19.787	-832.82	1054.7	-2.8651	843.77	1106.4	53.087	57.839	1	1	6.4253	3.082	-28.179	-13.761	-1.8953	-1.0054	28.364	15.151	4.53	2.0766	0.18536	1.3892	1677.5
9.94	995	78	NaN	-2.6396	26.594	0.88436	-181.88	16.862	-4.6647	20.096	-832.74	1054.6	-2.5723	843.98	1106.4	53.941	55.752	1	1	6.4658	3.1221	-28.18	-13.763	-1.8651	-1.1052	28.363	15.092	4.6007	2.0169	0.18298	1.3298	1677.7
9.95	996	78	NaN	-2.6461	26.574	0.79569	-181.94	16.733	-4.7703	20.358	-832.69	1054.5	-2.4439	844.27	1106.3	52.659	49.854	1	1	6.5153	3.1712	-28.182	-13.764	-1.8671	-1.1646	28.344	14.963	4.6483	2.0067	0.16232	1.199	1677.9
9.96	997	78	NaN	-2.6553	26.584	0.74914	-181.99	16.627	-4.8079	20.503	-832.63	1054.4	-2.2277	844.48	1106.2	51.665	51.468	1	1	6.5645	3.2199	-28.184	-13.767	-1.8789	-1.2154	28.353	14.858	4.6856	2.0045	0.16886	1.0911	1678.1
9.97	998	78	NaN	-2.6746	26.606	0.74753	-182.02	16.553	-4.8715	20.5	-832.57	1054.4	-2.14	844.6	1106.2	51.248	50.846	1	1	6.6232	3.2781	-28.186	-13.769	-1.9012	-1.2444	28.375	14.785	4.722	2.0338	0.18836	1.016	1678.1
9.98	999	78	NaN	-2.7118	26.635	0.80467	-182.03	16.51	-4.9778	20.293	-832.53	1054.4	-2.1845	844.63	1106.2	53.782	50.84	1	1	6.7293	3.3832	-28.187	-13.77	-1.944	-1.2583	28.404	14.742	4.7853	2.1249	0.2166	0.97217	1678.1
9.99	1000	78	NaN	-2.7927	26.671	0.97769	-182.05	16.468	-5.0685	19.671	-832.58	1054.5	-2.0662	844.63	1106.2	54.218	51.286	1	1	6.8061	3.4594	-28.188	-13.771	-2.0502	-1.3087	28.436	14.703	4.7559	2.1507	0.24791	0.93199	1678.1
10	1001	78	NaN	-2.8097	26.706	1.0385	-182.06	16.439	-5.1052	19.519	-832.47	1054.5	-1.9445	844.65	1106.2	55.188	50.811	1	1	6.8592	3.5119	-28.189	-13.772	-2.0765	-1.3222	28.471	14.674	4.7827	2.1897	0.28193	0.90206	1678.1
10.01	1002	78	NaN	-2.7865	26.72	1.0766	-182.04	16.45	-5.1668	19.45	-832.37	1054.5	-1.9048	844.58	1106.2	54.614	50.918	1	1	6.8839	3.5365	-28.19	-13.773	-2.0569	-1.3109	28.488	14.683	4.827	2.2256	0.29765	0.91027	1677.9
10.02	1003	78	NaN	-2.7342	26.709	1.1072	-182.01	16.49	-5.2445	19.394	-832.3	1054.4	-1.9026	844.44	1106.3	53.857	51.257	1	1	6.9066	3.5589	-28.191	-13.773	-2.0065	-1.2869	28.48	14.719	4.9	2.272	0.28974	0.94568	1677.7
10.03	1004	78	NaN	-2.6707	26.681	1.0975	-182.01	16.488	-5.2268	19.482	-832.24	1054.4	-1.6855	844.38	1106.3	53.584	49.752	1	1	6.8671	3.5198	-28.191	-13.773	-1.9474	-1.2842	28.453	14.716	4.9197	2.2356	0.26264	0.94301	1677.6
10.04	1005	78	NaN	-2.5565	26.642	1.0355	-181.99	16.51	-5.2299	19.788	-832.06	1054.3	-1.4879	844.2	1106.3	52.308	51.257	1	1	6.8622	3.5149	-28.191	-13.773	-1.8293	-1.2607	28.418	14.734	5.0329	2.2542	0.22678	0.96095	1677.2
10.05	1006	78	NaN	-2.459	26.605	0.98144	-181.97	16.52	-5.2072	20.034	-831.9	1054.3	-1.2639	844.03	1106.3	54.543	51.811	1	1	6.9608	3.6127	-28.191	-13.774	-1.7309	-1.24	28.383	14.742	5.2299	2.3727	0.19168	0.96866	1676.9
10.06	1007	78	NaN	-2.3925	26.57	0.95382	-181.95	16.52	-5.1676	20.144	-831.8	1054.2	-1.0474	843.89	1106.3	54.372	52.545	1	1	7.0642	3.7151	-28.192	-13.775	-1.6679	-1.2244	28.348	14.742	5.3963	2.4907	0.15574	0.96759	1676.6
10.07	1008	78	NaN	-2.3553	26.523	0.96924	-181.93	16.542	-5.1702	20.075	-831.77	1054.2	-0.97707	843.67	1106.3	53.396	53.691	1	1	7.1687	3.8187	-28.194	-13.776	-1.6354	-1.2054	28.303	14.762	5.5333	2.6133	0.10935	0.98571	1676.4
10.08	1009	78	NaN	-2.3016	26.475	0.92237	-181.93	16.492	-5.1199	20.222	-831.67	1054.2	-0.75115	843.58	1106.3	54.324	51.03	1	1	7.236	3.8853	-28.196	-13.779	-1.5843	-1.2152	28.255	14.712	5.6517	2.6701	0.058519	0.93387	1676.2
10.09	1010	78	NaN	-2.2484	26.406	0.87151	-181.94	16.423	-5.0815	20.356	-831.58	1054.2	-0.5726	843.47	1106.2	53.782	53.915	1	1	7.2834	3.9323	-28.198	-13.781	-1.5325	-1.2232	28.184	14.645	5.7509	2.7091	-0.013956	0.86374	1676
10.1	1011	78	NaN	-2.202	26.321	0.82536	-181.94	16.347	-5.0479	20.447	-831.49	1054.1	-0.42669	843.33	1106.1	53.044	53.178	1	1	7.3031	3.9518	-28.201	-13.783	-1.488	-1.229	28.099	14.57	5.8151	2.7228	-0.10163	0.78664	1675.8
10.11	1012	78	NaN	-2.1717	26.248	0.7791	-181.95	16.269	-4.9687	20.52	-831.39	1054.1	-0.17767	843.19	1106	54.418	55.992	1	1	7.3628	4.0109	-28.203	-13.786	-1.4636	-1.2466	28.024	14.493	5.8991	2.7643	-0.17947	0.7077	1675.5
10.12	1013	78	NaN	-2.1681	26.21	0.75865	-181.96	16.241	-4.9811	20.519	-831.31	1054.1	-0.18852	843.04	1106	53.431	55.273	1	1	7.4864	4.1335	-28.206	-13.788	-1.4595	-1.253	27.985	14.467	6.0269	2.8805	-0.22079	0.67834	1675.3
10.13	1014	78	NaN	-2.1704	26.184	0.76259	-181.95	16.213	-4.98	20.448	-831.19	1054.1	-0.17402	842.84	1105.9	55.76	56.052	1	1	7.5695	4.2158	-28.209	-13.791	-1.4646	-1.2444	27.958	14.439	6.1049	2.9714	-0.25098	0.64779	1675
10.14	1015	78	NaN	-2.1777	26.162	0.78451	-181.93	16.173	-4.9764	20.323	-831.06	1054.1	-0.14279	842.65	1105.9	51.895	53.757	1	1	7.649	4.2946	-28.212	-13.794	-1.4771	-1.2326	27.935	14.4	6.1719	3.0619	-0.27684	0.60568	1674.6
10.15	1016	78	NaN	-2.1945	26.138	0.81106	-181.94	16.112	-5.0288	20.18	-830.99	1054	-0.20726	842.6	1105.8	53.633	51.308	1	1	7.7833	4.4276	-28.214	-13.796	-1.4966	-1.2454	27.909	14.341	6.2867	3.1822	-0.30509	0.54506	1674.5
10.16	1017	78	NaN	-2.1928	26.121	0.79619	-181.91	16.019	-5.0569	20.19	-830.83	1054	-0.21794	842.49	1105.7	52.021	52.781	1	1	7.8825	4.5259	-28.211	-13.793	-1.4941	-1.2094	27.889	14.252	6.3884	3.3165	-0.32191	0.4584	1674.2
10.17	1018	78	NaN	-2.2038	26.087	0.78269	-181.86	15.921	-5.1092	20.167	-830.7	1054	-0.29297	842.38	1105.6	53.988	52.933	1	1	7.9493	4.5921	-28.203	-13.786	-1.5031	-1.1643	27.853	14.155	6.4462	3.4278	-0.34993	0.36948	1674
10.18	1019	78	NaN	-2.2267	26.04	0.7793	-181.82	15.83	-5.1792	20.099	-830.63	1054	-0.40868	842.27	1105.5	52.956	51.892	1	1	7.9265	4.5695	-28.203	-13.785	-1.5244	-1.122	27.806	14.064	6.4021	3.4475	-0.39638	0.27835	1673.8
10.19	1020	78	NaN	-2.2541	25.996	0.79374	-181.8	15.761	-5.2441	19.995	-830.59	1053.9	-0.49541	842.21	1105.5	53.489	52.495	1	1	7.8928	4.5361	-28.203	-13.786	-1.5523	-1.0963	27.762	13.995	6.3405	3.4398	-0.44146	0.20911	1673.7
10.2	1021	78	NaN	-2.2628	25.945	0.77479	-181.8	15.609	-5.297	20.005	-830.49	1053.9	-0.38704	842.21	1105.3	51.956	53.742	1	1	7.909	4.5522	-28.205	-13.787	-1.5644	-1.1046	27.706	13.847	6.3446	3.4475	-0.49843	0.059961	1673.6
10.21	1022	78	NaN	-2.2718	25.901	0.77244	-181.82	15.502	-5.3342	19.961	-830.41	1053.9	-0.27629	842.18	1105.2	51.993	53.701	1	1	7.9405	4.5834	-28.206	-13.788	-1.5786	-1.1228	27.66	13.743	6.3619	3.4606	-0.54552	-0.045755	1673.5
10.22	1023	78	NaN	-2.2777	25.864	0.78604	-181.84	15.422	-5.3728	19.867	-830.35	1053.8	-0.19232	842.11	1105.2	53.549	53.506	1	1	7.9934	4.6358	-28.206	-13.788	-1.5906	-1.1541	27.623	13.663	6.4029	3.4817	-0.5825	-0.12567	1673.4
10.23	1024	78	NaN	-2.273	25.831	0.80795	-181.89	15.32	-5.4419	19.752	-830.23	1053.8	-0.15643	842.03	1105.2	54.613	52.864	1	1	8.0247	4.6668	-28.205	-13.788	-1.5909	-1.2079	27.591	13.56	6.4338	3.4589	-0.61435	-0.22762	1673.2
10.24	1025	78	NaN	-2.2658	25.818	0.79626	-181.91	15.272	-5.4693	19.777	-830.19	1053.8	-0.16585	842.02	1105.3	53.453	51.735	1	1	8.0424	4.6843	-28.204	-13.787	-1.5826	-1.2276	27.579	13.511	6.4598	3.4568	-0.62507	-0.27621	1673.1
10.25	1026	78	NaN	-2.2412	25.8	0.80488	-181.98	15.082	-5.5959	19.727	-830.06	1053.8	-0.45441	842.21	1105.3	53.604	56.549	1	1	8.0986	4.7401	-28.202	-13.784	-1.5497	-1.2915	27.563	13.319	6.5489	3.4486	-0.63888	-0.46484	1673.2
10.26	1027	78	NaN	-2.2139	25.783	0.82119	-182.07	14.856	-5.7403	19.647	-829.91	1053.8	-0.8182	842.45	1105.4	54.42	58.737	1	1	8.1309	4.7721	-28.199	-13.781	-1.5128	-1.369	27.548	13.091	6.6181	3.4031	-0.65073	-0.69014	1673.3
10.27	1028	78	NaN	-2.2058	25.782	0.82331	-182.12	14.755	-5.7781	19.612	-829.81	1053.8	-0.95569	842.51	1105.4	52.692	53.393	1	1	8.1225	4.7637	-28.196	-13.779	-1.5012	-1.4114	27.548	12.989	6.6213	3.3523	-0.64859	-0.79014	1673.2
10.28	1029	78	NaN	-2.189	25.762	0.83939	-182.27	14.507	-5.2666	19.57	-829.72	1053.9	0.64594	842.8	1105.2	53.418	53.074	1	1	8.1109	4.7522	-28.194	-13.776	-1.5408	-1.6192	27.522	12.747	6.5701	3.133	-0.67207	-1.0292	1673.4
10.29	1030	78	NaN	-2.1828	25.737	0.86025	-182.29	14.468	-5.5158	19.51	-829.64	1053.9	-0.31796	842.59	1105.4	53.96	52.815	1	1	8.0933	4.7348	-28.191	-13.774	-1.5035	-1.6069	27.503	12.702	6.5898	3.1279	-0.68856	-1.0712	1673.1
10.3	1031	78	NaN	-2.1845	25.703	0.88293	-182.26	14.498	-5.9392	19.443	-829.59	1053.9	-1.9378	842.27	1105.6	53.69	50.547	1	1	8.043	4.6849	-28.187	-13.77	-1.4518	-1.5231	27.476	12.725	6.5912	3.1618	-0.71099	-1.0442	1672.8
10.31	1032	78	NaN	-2.1899	25.659	0.90433	-182.29	14.415	-5.7857	19.385	-829.61	1053.9	-1.7663	842.34	1105.4	54.833	51.104	1	1	7.983	4.6255	-28.183	-13.765	-1.4651	-1.561	27.425	12.649	6.5179	3.0645	-0.75795	-1.1159	1672.9
10.32	1033	78	NaN	-2.1778	25.629	0.88579	-182.31	14.37	-5.7741	19.471	-829.58	1053.8	-1.9338	842.23	1105.4	54.634	53.364	1	1	7.9581	4.6009	-28.179	-13.761	-1.4443	-1.5804	27.394	12.605	6.5139	3.0205	-0.78518	-1.1566	1672.7
10.33	1034	78	NaN	-2.1692	25.592	0.85702	-182.33	14.295	-5.7946	19.599	-829.55	1053.8	-2.2436	842.07	1105.3	53.664	52.346	1	1	7.9047	4.5479	-28.176	-13.759	-1.4206	-1.5849	27.357	12.531	6.4841	2.9631	-0.81914	-1.2276	1672.5
10.34	1035	78	NaN	-2.1754	25.559	0.84767	-182.35	14.195	-5.8063	19.647	-829.53	1053.8	-2.5133	841.94	1105.2	53.491	58.245	1	1	7.8198	4.4638	-28.174	-13.757	-1.4159	-1.5861	27.322	12.432	6.404	2.8777	-0.85227	-1.3248	1672.4
10.35	1036	78	NaN	-2.2074	25.537	0.8869	-182.35	14.073	-5.7693	19.498	-829.54	1053.8	-2.561	841.94	1105.1	54.542	60.469	1	1	7.7354	4.3802	-28.173	-13.756	-1.4513	-1.5962	27.297	12.313	6.2841	2.7841	-0.87592	-1.4427	1672.4
10.36	1037	78	NaN	-2.2286	25.53	0.90293	-182.4	13.899	-5.7466	19.486	-829.5	1053.7	-2.5876	841.89	1105	54.297	60.817	1	1	7.6512	4.2967	-28.172	-13.754	-1.472	-1.6416	27.285	12.144	6.1792	2.6551	-0.88658	-1.6103	1672.3
10.37	1038	78	NaN	-2.236	25.533	0.92226	-182.45	13.824	-5.8806	19.46	-829.46	1053.7	-2.9204	841.64	1105	53.618	61.277	1	1	7.555	4.2014	-28.171	-13.754	-1.4687	-1.6876	27.292	12.066	6.0863	2.5138	-0.8796	-1.6877	1672
10.38	1039	78	NaN	-2.2321	25.541	0.93177	-182.52	13.773	-6.0258	19.468	-829.42	1053.7	-3.2227	841.36	1105.2	54.109	57.991	1	1	7.4555	4.1028	-28.17	-13.753	-1.4541	-1.7421	27.303	12.01	6.0014	2.3607	-0.86757	-1.7424	1671.7
10.39	1040	78	NaN	-2.2193	25.546	0.92065	-182.6	13.676	-6.0351	19.547	-829.36	1053.7	-3.1314	841.19	1105.1	59.463	57.1	1	1	7.3528	4.001	-28.17	-13.753	-1.4415	-1.8206	27.308	11.914	5.9112	2.1804	-0.8623	-1.8388	1671.5
10.4	1041	78	NaN	-2.2019	25.547	0.91601	-182.92	13.392	-5.2597	19.608	-829.35	1053.7	-0.34923	841.25	1104.7	57.359	54.19	1	1	7.2073	3.8568	-28.169	-13.752	-1.5174	-2.2321	27.296	11.642	5.6898	1.6247	-0.87308	-2.1093	1671.5
10.41	1042	78	NaN	-2.1763	25.543	0.9263	-182.99	13.265	-5.689	19.613	-829.37	1053.7	-1.3706	840.74	1104.8	55.738	53.88	1	1	7.0307	3.6819	-28.168	-13.751	-1.4565	-2.2746	27.297	11.511	5.5742	1.4072	-0.87134	-2.2391	1671
10.42	1043	78	NaN	-2.1528	25.539	0.94738	-183.07	13.089	-5.9846	19.575	-829.41	1053.7	-1.9853	840.42	1104.8	56.121	52.674	1	1	6.9962	3.6477	-28.168	-13.751	-1.413	-2.3276	27.291	11.337	5.5831	1.3201	-0.87719	-2.4141	1670.7
10.43	1044	78	NaN	-2.138	25.536	0.97352	-183.29	12.732	-5.2661	19.513	-829.45	1053.8	0.57581	840.8	1104.4	56.613	52.297	1	1	6.9689	3.6207	-28.169	-13.751	-1.4885	-2.6395	27.269	10.999	5.4804	0.98115	-0.90002	-2.7518	1671.1
10.44	1045	78	NaN	-2.1146	25.533	0.95244	-183.2	12.602	-6.0529	19.571	-829.5	1053.9	-1.5904	840.27	1104.5	59.916	54.49	1	1	6.9435	3.5955	-28.168	-13.751	-1.3885	-2.4777	27.269	10.866	5.555	1.1178	-0.89888	-2.8844	1670.7
10.45	1046	78	NaN	-2.1032	25.52	0.94461	-183.2	12.498	-6.4022	19.563	-829.57	1053.9	-2.3138	839.93	1104.7	60.378	54.445	1	1	6.9269	3.5791	-28.168	-13.751	-1.3524	-2.4534	27.259	10.759	5.5745	1.1257	-0.9086	-2.9919	1670.4
10.46	1047	78	NaN	-2.0944	25.496	0.9396	-183.23	12.396	-6.5515	19.532	-829.69	1054	-2.4091	839.6	1104.8	54.152	53.947	1	1	6.9305	3.5826	-28.169	-13.752	-1.3414	-2.4801	27.239	10.652	5.5891	1.1025	-0.93002	-3.0996	1670.2
10.47	1048	78	NaN	-2.0833	25.464	0.92976	-183.25	12.282	-6.6521	19.51	-829.85	1054	-2.403	839.19	1104.9	55.221	53.595	0	1	6.8519	3.5047	-28.169	-13.752	-1.3311	-2.5021	27.211	10.535	5.5208	1.0026	-0.95846	-3.2164	1670
10.48	1049	78	NaN	-2.0807	25.46	0.90202	-183.27	12.22	-6.7246	19.55	-829.9	1054	-2.4452	838.89	1105	54.289	54.176	0	1	6.743	3.3968	-28.169	-13.752	-1.3256	-2.5099	27.209	10.471	5.4175	0.88696	-0.9597	-3.2807	1669.7
10.49	1050	78	NaN	-2.0933	25.464	0.91017	-183.24	12.129	-6.8235	19.476	-829.96	1054	-2.6318	838.7	1105	53.385	54.862	0	1	6.7501	3.4038	-28.169	-13.751	-1.3342	-2.4822	27.215	10.378	5.4159	0.92162	-0.95384	-3.3736	1669.6
10.5	1051	78	NaN	-2.119	25.484	0.9212	-183.21	11.993	-6.9025	19.369	-830.03	1054	-2.7788	838.6	1105	54.3	54.06	0	1	6.7495	3.4033	-28.168	-13.751	-1.3585	-2.4507	27.235	10.242	5.391	0.95256	-0.9338	-3.5084	1669.5
10.51	1052	78	NaN	-2.1538	25.52	0.91631	-183.19	11.815	-6.9328	19.284	-830.07	1054	-2.7842	838.6	1105	55.215	53.549	0	1	6.7389	3.3927	-28.167	-13.75	-1.3962	-2.4314	27.27	10.066	5.3427	0.96134	-0.89732	-3.6837	1669.6
10.52	1053	78	NaN	-2.1688	25.558	0.8886	-183.17	11.687	-6.8841	19.326	-830.07	1054	-2.6461	838.68	1104.9	54.824	54.993	0	1	6.6083	3.2634	-28.167	-13.749	-1.4144	-2.4112	27.305	9.9393	5.1939	0.85224	-0.86169	-3.8101	1669.7
10.53	1054	78	NaN	-2.1954	25.619	0.84762	-183.1	11.635	-6.8921	19.387	-830.07	1053.9	-2.7581	838.59	1104.9	53.605	56.536	0	1	6.4501	3.1066	-28.167	-13.75	-1.4351	-2.3367	27.371	9.8837	5.015	0.76995	-0.79591	-3.8658	1669.6
10.54	1055	78	NaN	-2.2281	25.695	0.80217	-183.01	11.603	-6.8823	19.455	-830.06	1053.8	-2.8719	838.51	1105	52.696	57.452	0	1	6.3664	3.0237	-28.167	-13.75	-1.4614	-2.2454	27.45	9.8476	4.905	0.77826	-0.71693	-3.9023	1669.5
10.55	1056	78	NaN	-2.2602	25.775	0.75669	-182.94	11.562	-6.8057	19.534	-830.01	1053.8	-2.8172	838.52	1105	54.056	58.1	0	1	6.2922	2.9501	-28.168	-13.75	-1.4927	-2.1689	27.532	9.8055	4.7994	0.78117	-0.63576	-3.9448	1669.5
10.56	1057	78	NaN	-2.2639	25.836	0.7142	-182.96	11.501	-6.5587	19.668	-829.93	1053.8	-2.1939	838.76	1104.9	53.182	57.464	0	1	6.1615	2.8206	-28.168	-13.75	-1.5133	-2.2121	27.59	9.7475	4.6482	0.60845	-0.57811	-4.0027	1669.6
10.57	1058	78	NaN	-2.2895	25.878	0.70905	-182.94	11.423	-6.3403	19.655	-829.87	1053.8	-1.7377	839.08	1104.7	57.049	55.901	0	1	6.0803	2.7402	-28.168	-13.75	-1.5551	-2.2008	27.623	9.6785	4.5253	0.53942	-0.54473	-4.0718	1669.9
10.58	1059	78	NaN	-2.3371	25.891	0.7283	-182.86	11.367	-6.2142	19.551	-829.9	1053.8	-1.597	839.41	1104.5	57.579	54.95	0	1	6.0415	2.7018	-28.168	-13.751	-1.6113	-2.1385	27.628	9.629	4.4303	0.56326	-0.53975	-4.1215	1670.2
10.59	1060	78	NaN	-2.398	25.874	0.75657	-182.76	11.348	-6.1912	19.413	-830.01	1053.8	-1.7788	839.7	1104.4	54.836	53.629	0	1	5.9283	2.5895	-28.168	-13.751	-1.6708	-2.0353	27.608	9.6135	4.2574	0.55421	-0.55993	-4.1371	1670.6
10.6	1061	78	NaN	-2.4191	25.857	0.73203	-182.68	11.378	-6.1796	19.46	-830.04	1053.8	-1.9535	839.87	1104.4	54.446	51.362	0	1	5.8444	2.5065	-28.168	-13.751	-1.6844	-1.9456	27.591	9.6442	4.16	0.56091	-0.57707	-4.1065	1670.8
10.61	1062	78	NaN	-2.4486	25.801	0.71144	-182.55	11.487	-6.1363	19.471	-830.19	1053.9	-2.1924	840.01	1104.4	52.904	51.152	0	1	5.8473	2.5093	-28.168	-13.751	-1.7055	-1.8069	27.535	9.753	4.1418	0.70233	-0.63367	-3.9979	1671.1
10.62	1063	78	NaN	-2.4721	25.747	0.68516	-182.4	11.624	-6.1926	19.506	-830.3	1053.8	-2.7377	840.05	1104.5	54.134	50.938	0	1	5.8723	2.534	-28.168	-13.751	-1.7091	-1.6391	27.484	9.8871	4.1631	0.89495	-0.68442	-3.8637	1671.3
10.63	1064	78	NaN	-2.4871	25.711	0.65736	-182.26	11.757	-6.324	19.56	-830.36	1053.8	-3.4645	840.01	1104.6	55.195	53.33	0	1	5.9603	2.6212	-28.167	-13.75	-1.6974	-1.4718	27.452	10.016	4.2629	1.1495	-0.71496	-3.7332	1671.3
10.64	1065	78	NaN	-2.5046	25.694	0.6636	-182.2	11.82	-6.1977	19.503	-830.4	1053.9	-3.3727	840.12	1104.6	53.75	53.112	0	1	5.988	2.6487	-28.167	-13.75	-1.72	-1.4171	27.433	10.081	4.268	1.2316	-0.73402	-3.6684	1671.5
10.65	1066	78	NaN	-2.5525	25.67	0.69601	-182.08	11.881	-6.1155	19.288	-830.49	1053.9	-3.6158	840.35	1104.7	55.063	53.865	0	1	5.9817	2.6425	-28.168	-13.75	-1.7671	-1.2924	27.409	10.142	4.2146	1.3501	-0.75848	-3.6082	1671.8
10.66	1067	78	NaN	-2.5891	25.657	0.70671	-181.97	11.926	-6.0517	19.162	-830.54	1054	-3.8899	840.57	1104.7	52.759	56.768	0	1	6.0206	2.681	-28.166	-13.748	-1.7987	-1.1787	27.396	10.187	4.2219	1.5024	-0.76993	-3.5619	1672
10.67	1068	78	NaN	-2.6074	25.655	0.68974	-181.88	11.962	-5.9996	19.151	-830.54	1054	-4.1845	840.76	1104.7	55.236	58.38	0	1	6.0889	2.7487	-28.167	-13.749	-1.8075	-1.0763	27.395	10.223	4.2814	1.6725	-0.7723	-3.5267	1672.2
10.68	1069	78	NaN	-2.6269	25.653	0.67519	-181.71	12.039	-5.9607	19.078	-830.58	1054	-4.7967	840.94	1104.8	52.224	57.426	0	1	6.2019	2.8606	-28.172	-13.755	-1.8085	-0.89614	27.394	10.298	4.3933	1.9645	-0.77816	-3.4568	1672.5
10.69	1070	78	NaN	-2.6325	25.648	0.64016	-181.62	12.083	-5.8612	19.115	-830.58	1053.9	-5.05	841.07	1104.8	54.405	53.328	0	0	6.361	3.0183	-28.178	-13.76	-1.8043	-0.79145	27.392	10.339	4.5567	2.2268	-0.78547	-3.4217	1672.6
10.7	1071	78	NaN	-2.636	25.641	0.60139	-181.53	12.128	-5.747	19.168	-830.57	1053.9	-5.2565	841.14	1104.8	52.477	54.02	0	0	6.5335	3.1893	-28.183	-13.766	-1.7989	-0.69284	27.387	10.382	4.7346	2.4964	-0.79603	-3.3842	1672.7
10.71	1072	78	NaN	-2.6449	25.633	0.56786	-181.42	12.195	-5.628	19.19	-830.57	1053.8	-5.5306	841.14	1104.9	53.47	51.669	0	0	6.7061	3.3602	-28.189	-13.771	-1.7977	-0.57749	27.382	10.445	4.9084	2.7827	-0.80653	-3.3259	1672.7
10.72	1073	78	NaN	-2.6759	25.636	0.5565	-181.28	12.318	-5.5017	19.102	-830.56	1053.8	-6.0103	841.03	1104.9	54.431	53.235	0	0	6.8786	3.5312	-28.194	-13.777	-1.8152	-0.4233	27.39	10.564	5.0634	3.1079	-0.80464	-3.2131	1672.6
10.73	1074	78	NaN	-2.7087	25.635	0.57655	-181.28	12.277	-4.9493	18.93	-830.58	1053.7	-4.7285	841.18	1104.8	53.97	52.957	0	0	7.0512	3.7022	-28.2	-13.782	-1.8979	-0.4671	27.386	10.527	5.1533	3.2351	-0.81448	-3.2557	1672.7
10.74	1075	78	NaN	-2.7335	25.646	0.57965	-181.2	12.238	-4.5157	18.83	-830.53	1053.7	-4.0944	841.33	1104.7	53.375	51.155	0	0	7.1324	3.7827	-28.204	-13.786	-1.9479	-0.41819	27.393	10.492	5.1846	3.3645	-0.81109	-3.2946	1672.8
10.75	1076	78	NaN	-2.7508	25.659	0.56884	-181.06	12.223	-4.2712	18.792	-830.44	1053.7	-4.2822	841.42	1104.6	54.877	51.625	0	0	7.1218	3.7722	-28.205	-13.788	-1.96	-0.26527	27.404	10.478	5.1618	3.5069	-0.8016	-3.3097	1672.8
10.76	1077	78	NaN	-2.767	25.643	0.57845	-180.93	12.202	-4.1219	18.697	-830.45	1053.7	-4.4947	841.45	1104.6	52.548	52.379	0	0	7.1826	3.8324	-28.205	-13.787	-1.9723	-0.13154	27.387	10.458	5.2103	3.7008	-0.81799	-3.3286	1672.8
10.77	1078	78	NaN	-2.7753	25.623	0.55233	-180.62	12.269	-4.4841	18.717	-830.4	1053.6	-6.7253	841.24	1104.6	53.808	52.966	0	0	7.2568	3.9059	-28.204	-13.786	-1.9033	0.25462	27.37	10.523	5.3535	4.1605	-0.83394	-3.2633	1672.6
10.78	1079	78	NaN	-2.7882	25.6	0.53936	-180.38	12.295	-4.6566	18.699	-830.37	1053.6	-8.1204	841.09	1104.6	52.645	54.779	0	0	7.3414	3.9898	-28.202	-13.785	-1.8689	0.54109	27.348	10.547	5.4725	4.5309	-0.85475	-3.2373	1672.5
10.79	1080	78	NaN	-2.8064	25.576	0.53558	-180.2	12.273	-4.4892	18.652	-830.36	1053.6	-8.2939	841.01	1104.6	53.616	54.665	0	0	7.4116	4.0594	-28.201	-13.783	-1.8828	0.71988	27.322	10.527	5.5289	4.7792	-0.87883	-3.2563	1672.4
10.8	1081	78	NaN	-2.8269	25.556	0.51376	-179.99	12.235	-3.8762	18.653	-830.29	1053.6	-7.3521	840.91	1104.5	55.903	52.966	0	0	7.4328	4.0803	-28.199	-13.781	-1.9354	0.89956	27.299	10.492	5.4974	4.9799	-0.90023	-3.289	1672.2
10.81	1082	78	NaN	-2.8536	25.549	0.52172	-179.8	12.245	-3.7115	18.557	-830.23	1053.6	-7.5597	840.75	1104.4	53.503	54.857	0	0	7.4625	4.1098	-28.197	-13.78	-1.9581	1.099	27.29	10.504	5.5044	5.2088	-0.90754	-3.2752	1672
10.82	1083	78	NaN	-2.8752	25.533	0.51754	-179.59	12.239	-3.5222	18.494	-830.15	1053.7	-7.7623	840.59	1104.3	52.83	55.444	0	0	7.4978	4.1447	-28.195	-13.778	-1.9749	1.3139	27.27	10.502	5.5229	5.4587	-0.92525	-3.2758	1671.7
10.83	1084	78	NaN	-2.8914	25.513	0.49933	-179.4	12.222	-3.3255	18.482	-830.06	1053.7	-7.8833	840.45	1104.2	53.21	56.329	0	0	7.4604	4.1076	-28.193	-13.776	-1.9872	1.5079	27.246	10.49	5.4731	5.6156	-0.94757	-3.2861	1671.5
10.84	1085	78	NaN	-2.904	25.5	0.47329	-179.3	12.221	-3.2739	18.523	-830.02	1053.6	-8.0552	840.36	1104.1	53.691	53.972	0	0	7.4595	4.1067	-28.191	-13.773	-1.9924	1.6081	27.232	10.489	5.4671	5.7149	-0.9591	-3.2841	1671.4
10.85	1086	78	NaN	-2.9169	25.48	0.45383	-179.09	12.276	-3.2439	18.528	-829.95	1053.6	-8.607	840	1104.2	54.38	53.967	0	0	7.5263	4.173	-28.188	-13.771	-1.986	1.8397	27.213	10.543	5.5403	6.0127	-0.9753	-3.2279	1670.9
10.86	1087	78	NaN	-2.9353	25.445	0.43706	-178.75	12.235	-3.1792	18.511	-829.86	1053.6	-9.2626	839.77	1104.2	54.326	54.562	0	0	7.5877	4.2338	-28.186	-13.769	-1.9823	2.1985	27.178	10.502	5.6055	6.4323	-1.0087	-3.2671	1670.6
10.87	1088	78	NaN	-2.9529	25.405	0.42236	-178.41	12.149	-3.0804	18.491	-829.75	1053.6	-9.8491	839.5	1104.1	53.047	52.803	0	0	7.6471	4.2926	-28.185	-13.767	-1.9802	2.5663	27.136	10.418	5.6668	6.8589	-1.049	-3.3491	1670.3
10.88	1089	78	NaN	-2.9585	25.378	0.40929	-178.24	12.132	-2.9567	18.495	-829.59	1053.6	-10.113	838.82	1103.9	54.085	52.293	0	0	7.6072	4.2531	-28.182	-13.764	-1.9761	2.7412	27.106	10.404	5.631	6.9943	-1.0764	-3.3601	1669.4
10.89	1090	78	NaN	-2.9665	25.321	0.42558	-178.06	12.012	-2.8574	18.421	-829.46	1053.5	-10.423	838.32	1103.8	53.639	52.233	0	0	7.5416	4.1882	-28.179	-13.761	-1.9757	2.926	27.046	10.287	5.5659	7.1142	-1.1329	-3.4739	1668.8
10.9	1091	78	NaN	-2.9708	25.274	0.43167	-177.92	11.94	-2.8663	18.392	-829.35	1053.5	-10.869	837.84	1103.7	53.82	49.129	0	0	7.6475	4.293	-28.176	-13.759	-1.9653	3.0902	26.998	10.215	5.6822	7.3832	-1.178	-3.5432	1668.2
10.91	1092	78	NaN	-2.9717	25.232	0.44006	-177.81	11.876	-2.8979	18.369	-829.27	1053.5	-11.229	837.42	1103.6	53.422	51.763	0	0	7.6673	4.3126	-28.174	-13.757	-1.9543	3.2083	26.956	10.151	5.7129	7.521	-1.218	-3.6055	1667.7
10.92	1093	78	NaN	-2.9704	25.187	0.47303	-177.77	11.747	-2.819	18.279	-829.2	1053.4	-11.17	837.1	1103.5	52.813	50.666	0	0	7.5861	4.2323	-28.173	-13.756	-1.9579	3.2453	26.908	10.026	5.6283	7.4776	-1.2653	-3.7297	1667.3
10.93	1094	78	NaN	-2.9651	25.159	0.45917	-177.75	11.648	-2.7342	18.327	-829.14	1053.4	-10.976	836.99	1103.4	53.687	50.808	0	0	7.6172	4.263	-28.172	-13.754	-1.9575	3.2539	26.876	9.9305	5.6597	7.517	-1.2956	-3.824	1667.1
10.94	1095	78	NaN	-2.9637	25.093	0.46835	-177.7	11.519	-2.7225	18.32	-829.06	1053.4	-10.992	836.52	1103.2	55.631	52.85	0	0	7.6684	4.3138	-28.171	-13.753	-1.9555	3.3042	26.808	9.8048	5.713	7.618	-1.3631	-3.9483	1666.6
10.95	1096	78	NaN	-2.9581	25.002	0.49367	-177.65	11.373	-2.7478	18.289	-828.96	1053.3	-11.092	835.83	1103.1	53.554	52.936	0	0	7.7135	4.3584	-28.17	-13.753	-1.947	3.3621	26.714	9.6617	5.7665	7.7205	-1.4565	-4.0909	1665.8
10.96	1097	78	NaN	-2.9374	24.904	0.52285	-177.63	11.227	-2.7606	18.28	-828.87	1053.3	-11.099	835.13	1102.9	55.774	52.237	0	0	7.7352	4.38	-28.17	-13.752	-1.9259	3.3815	26.612	9.5198	5.8093	7.7614	-1.5576	-4.2322	1665
10.97	1098	78	NaN	-2.8288	24.872	0.10254	-177.56	10.995	-2.6573	19.806	-828.3	1053.2	-10.75	834.63	1102.7	54.936	50.349	0	0	7.6506	4.2962	-28.169	-13.751	-1.7761	3.4942	26.576	9.2914	5.8745	7.7903	-1.5928	-4.46	1663.9
10.98	1099	78	NaN	-2.7725	24.798	-0.034562	-177.48	10.775	-2.642	20.353	-828.08	1053.2	-10.556	834.17	1102.4	55.008	51.371	0	0	7.6228	4.2686	-28.168	-13.751	-1.7072	3.5839	26.495	9.0782	5.9156	7.8524	-1.6732	-4.6726	1663.3
10.99	1100	78	NaN	-2.7444	24.695	-0.0095374	-177.41	10.585	-2.6808	20.329	-828.11	1053.2	-10.466	833.8	1102.3	53.897	51.173	0	0	7.6404	4.2861	-28.167	-13.75	-1.6829	3.6498	26.385	8.895	5.9576	7.9359	-1.7823	-4.8549	1662.9
11	1101	78	NaN	-2.7158	24.58	0.03077	-177.36	10.442	-2.7324	20.231	-828.29	1053.2	-10.418	833.57	1102.1	54.462	52.485	0	0	7.5985	4.2446	-28.166	-13.748	-1.6593	3.6939	26.267	8.7554	5.9393	7.9384	-1.8991	-4.9927	1662.9
11.01	1102	78	NaN	-2.6852	24.551	0.0081498	-177.34	10.292	-2.6299	20.377	-828.2	1053.2	-9.9702	833.32	1101.9	55.083	52.162	0	0	7.5469	4.1934	-28.164	-13.747	-1.6388	3.7097	26.229	8.6129	5.908	7.9031	-1.935	-5.1338	1662.5
11.02	1103	78	NaN	-2.651	24.511	0.017948	-177.26	10.242	-2.728	20.432	-828.14	1053.2	-9.9084	832.75	1101.8	52.418	52.673	0	0	7.4834	4.1304	-28.164	-13.746	-1.6045	3.7839	26.186	8.567	5.8789	7.9143	-1.9777	-5.1793	1661.9
11.03	1104	78	NaN	-2.6191	24.475	0.044859	-177.2	10.221	-2.8863	20.427	-828.1	1053.3	-9.9965	832.17	1101.8	53.99	55.525	0	0	7.4523	4.0997	-28.165	-13.747	-1.5693	3.8513	26.148	8.5478	5.8831	7.951	-2.0163	-5.1993	1661.3
11.04	1105	78	NaN	-2.5941	24.452	0.074359	-177.2	10.166	-2.979	20.399	-828.08	1053.2	-10.024	831.87	1101.8	54.251	54.176	0	0	7.4354	4.0829	-28.166	-13.748	-1.5441	3.8538	26.126	8.492	5.8913	7.9367	-2.0399	-5.2564	1660.9
11.05	1106	78	NaN	-2.5433	24.437	0.099894	-177.18	10.158	-3.2529	20.44	-828.02	1053.2	-10.45	831.26	1101.6	53.593	53.912	0	0	7.3969	4.0448	-28.166	-13.749	-1.4768	3.8876	26.109	8.4858	5.9202	7.9324	-2.0577	-5.2631	1660.3
11.06	1107	78	NaN	-2.5148	24.426	0.1436	-177.23	10.092	-3.1194	20.381	-828.01	1053.1	-9.6734	830.99	1101.5	54.592	53.776	0	0	7.3494	3.9977	-28.166	-13.749	-1.477	3.8052	26.094	8.4235	5.8724	7.8029	-2.0723	-5.3254	1660
11.07	1108	78	NaN	-2.4878	24.421	0.18679	-177.26	9.9852	-2.9835	20.328	-828	1053.1	-8.8247	830.94	1101.3	53.925	52.104	0	0	7.3459	3.9942	-28.166	-13.749	-1.481	3.7467	26.085	8.3204	5.8649	7.7409	-2.0808	-5.4281	1659.9
11.08	1109	78	NaN	-2.4469	24.422	0.21519	-177.19	9.8594	-3.1506	20.361	-827.93	1053	-8.7622	831.03	1101.2	53.355	52.014	0	0	7.3289	3.9774	-28.166	-13.748	-1.4412	3.8131	26.084	8.1971	5.8877	7.7905	-2.0815	-5.5513	1659.9
11.09	1110	78	NaN	-2.427	24.417	0.24217	-177.23	9.9121	-3.2539	20.342	-827.87	1053	-8.6215	830.79	1101.2	55.266	54.241	0	0	7.2936	3.9424	-28.166	-13.749	-1.4266	3.7724	26.081	8.2479	5.8669	7.7147	-2.0854	-5.5008	1659.6
11.1	1111	78	NaN	-2.408	24.412	0.25594	-177.26	9.902	-3.2557	20.363	-827.81	1052.9	-8.2326	830.69	1101.1	53.874	51.187	0	0	7.2442	3.8934	-28.167	-13.749	-1.4203	3.732	26.075	8.2388	5.8239	7.6254	-2.092	-5.5105	1659.5
11.11	1112	78	NaN	-2.3935	24.401	0.2704	-177.29	9.9088	-3.2553	20.372	-827.76	1052.9	-7.8399	830.6	1101.1	53.86	51.828	0	0	7.1992	3.8489	-28.168	-13.75	-1.4189	3.6855	26.064	8.2463	5.7803	7.5343	-2.104	-5.5037	1659.3
11.12	1113	78	NaN	-2.3848	24.38	0.29276	-177.33	9.9804	-3.3201	20.343	-827.73	1052.9	-7.6034	830.44	1101.1	52.777	50.981	0	0	7.1908	3.8405	-28.168	-13.75	-1.4193	3.6322	26.044	8.3163	5.7715	7.4727	-2.1236	-5.434	1659.1
11.13	1114	78	NaN	-2.3701	24.341	0.29044	-177.33	10.027	-3.447	20.416	-827.66	1052.8	-7.4445	830.42	1101.1	52.579	50.307	0	0	7.1775	3.8274	-28.168	-13.751	-1.4075	3.629	26.008	8.3603	5.7701	7.4564	-2.1604	-5.3903	1659
11.14	1115	78	NaN	-2.3546	24.297	0.28707	-177.25	10.119	-3.7864	20.481	-827.55	1052.7	-8.0119	830.39	1101.1	53.57	52.516	0	0	7.1351	3.7854	-28.168	-13.751	-1.37	3.7331	25.969	8.4463	5.7651	7.5185	-2.1989	-5.3043	1658.9
11.15	1116	78	NaN	-2.3469	24.255	0.2851	-177.19	10.183	-4.0482	20.52	-827.41	1052.7	-8.3792	830.46	1101.2	54.357	51.056	0	0	7.0927	3.7433	-28.168	-13.751	-1.3483	3.8105	25.931	8.5066	5.7444	7.5538	-2.2376	-5.2444	1658.8
11.16	1117	78	NaN	-2.3508	24.218	0.28583	-177.19	10.186	-4.0866	20.524	-827.27	1052.7	-8.0929	830.7	1101.2	54.951	50.856	0	0	7.0503	3.7013	-28.169	-13.752	-1.362	3.7949	25.894	8.5097	5.6883	7.4962	-2.2746	-5.2419	1658.9
11.17	1118	78	NaN	-2.3511	24.191	0.28785	-177.18	10.218	-4.143	20.54	-827.15	1052.6	-8.0489	830.82	1101.2	54.342	49.709	0	0	6.9953	3.6468	-28.171	-13.753	-1.3632	3.8078	25.868	8.5417	5.6321	7.4546	-2.3031	-5.2116	1658.9
11.18	1119	78	NaN	-2.3511	24.164	0.2737	-177.17	10.283	-4.1584	20.604	-827.02	1052.6	-7.9043	830.9	1101.2	54.361	51.008	0	0	6.9369	3.589	-28.173	-13.756	-1.366	3.8111	25.843	8.6047	5.5709	7.4001	-2.3299	-5.1508	1658.9
11.19	1120	78	NaN	-2.3554	24.133	0.2637	-177.16	10.377	-4.1603	20.649	-826.86	1052.6	-7.7367	830.96	1101.3	52.292	53.822	0	0	6.8734	3.5261	-28.176	-13.759	-1.3744	3.8244	25.815	8.6952	5.499	7.3505	-2.3613	-5.0635	1658.8
11.2	1121	78	NaN	-2.3673	24.093	0.26753	-177.12	10.503	-4.1622	20.642	-826.67	1052.6	-7.5934	830.99	1101.4	53.303	52.457	0	0	6.8643	3.517	-28.179	-13.762	-1.3915	3.8591	25.779	8.8169	5.4728	7.3762	-2.4004	-4.9447	1658.6
11.21	1122	78	NaN	-2.3971	24.032	0.28216	-177.04	10.7	-4.1667	20.566	-826.53	1052.6	-7.5502	830.82	1101.5	53.101	50.364	0	0	6.8841	3.5367	-28.182	-13.764	-1.4252	3.9276	25.723	9.0093	5.4589	7.4643	-2.459	-4.755	1658.3
11.22	1123	78	NaN	-2.4085	23.994	0.2716	-176.99	10.788	-4.2123	20.583	-826.37	1052.6	-7.6704	830.85	1101.6	55.955	51.966	0	0	6.957	3.6088	-28.186	-13.769	-1.4318	3.9883	25.688	9.0953	5.5252	7.5972	-2.4987	-4.6733	1658.2
11.23	1124	78	NaN	-2.4214	23.942	0.26117	-176.9	10.822	-4.2437	20.597	-826.22	1052.5	-7.764	831.06	1101.6	53.785	54.021	0	0	7.0612	3.7121	-28.192	-13.774	-1.441	4.0771	25.638	9.1258	5.6202	7.7892	-2.554	-4.6482	1658.2
11.24	1125	78	NaN	-2.44	23.867	0.2565	-176.79	10.825	-4.2367	20.587	-826.08	1052.5	-7.7512	831.38	1101.7	54.734	50.485	0	0	7.1653	3.8153	-28.197	-13.779	-1.4605	4.1918	25.566	9.127	5.7049	8.0071	-2.6311	-4.6525	1658.4
11.25	1126	78	NaN	-2.4378	23.824	0.22617	-176.76	10.834	-4.1849	20.671	-825.94	1052.5	-7.6316	831.5	1101.7	55.034	50.783	0	0	7.2695	3.9185	-28.202	-13.785	-1.4595	4.2216	25.524	9.1349	5.81	8.1401	-2.6787	-4.65	1658.4
11.26	1127	78	NaN	-2.4462	23.772	0.21486	-176.72	10.855	-4.1822	20.677	-825.84	1052.5	-7.6733	831.59	1101.7	52.981	49.701	0	0	7.3737	4.0218	-28.208	-13.79	-1.4663	4.2612	25.474	9.1535	5.9074	8.283	-2.7338	-4.6368	1658.4
11.27	1128	78	NaN	-2.4585	23.711	0.21305	-176.67	10.871	-4.1554	20.649	-825.72	1052.5	-7.6449	831.7	1101.7	55.027	51.131	0	0	7.4779	4.125	-28.213	-13.796	-1.4805	4.3035	25.415	9.168	5.9973	8.4285	-2.7986	-4.6277	1658.4
11.28	1129	78	NaN	-2.4717	23.644	0.21465	-176.62	10.879	-4.0919	20.612	-825.57	1052.4	-7.5082	831.83	1101.7	54.248	50.42	0	0	7.5821	4.2282	-28.219	-13.801	-1.4997	4.3507	25.348	9.1745	6.0824	8.5789	-2.8707	-4.6266	1658.4
11.29	1130	78	NaN	-2.4818	23.585	0.20543	-176.55	10.886	-4.0608	20.62	-825.4	1052.4	-7.488	831.93	1101.7	54.057	51.162	0	0	7.6862	4.3315	-28.224	-13.807	-1.5102	4.426	25.291	9.1807	6.1761	8.7575	-2.9334	-4.6258	1658.3
11.3	1131	78	NaN	-2.4858	23.547	0.19834	-176.49	10.882	-4.0326	20.643	-825.28	1052.3	-7.4543	832.02	1101.7	54.609	50.463	0	0	7.7703	4.4147	-28.229	-13.812	-1.5145	4.4771	25.253	9.1762	6.2558	8.8918	-2.9757	-4.6354	1658.3
11.31	1132	78	NaN	-2.4869	23.503	0.19567	-176.42	10.873	-4.0087	20.652	-825.15	1052.3	-7.4609	832.15	1101.7	52.752	50.46	0	0	7.6903	4.3355	-28.232	-13.814	-1.5151	4.5492	25.21	9.1661	6.1752	8.8847	-3.0215	-4.6482	1658.3
11.32	1133	78	NaN	-2.486	23.451	0.19897	-176.34	10.855	-3.9736	20.642	-825.01	1052.2	-7.4596	832.3	1101.7	54.98	51.81	0	0	7.6103	4.2562	-28.235	-13.817	-1.5145	4.6356	25.16	9.1471	6.0958	8.8918	-3.075	-4.67	1658.3
11.33	1134	78	NaN	-2.4809	23.419	0.21182	-176.31	10.804	-3.8612	20.622	-824.94	1052.2	-7.1779	832.44	1101.6	54.304	51	0	0	7.5303	4.177	-28.237	-13.82	-1.52	4.6501	25.126	9.0977	6.0104	8.827	-3.1117	-4.722	1658.3
11.34	1135	78	NaN	-2.4559	23.425	0.14622	-176.26	10.83	-3.8567	20.881	-824.68	1052.2	-7.24	832.44	1101.6	52.388	50.815	0	0	7.4504	4.0977	-28.24	-13.822	-1.4837	4.7118	25.134	9.1213	5.9666	8.8096	-3.106	-4.7012	1658.1
11.35	1136	78	NaN	-2.4435	23.415	0.12265	-176.22	10.868	-3.8582	21.003	-824.52	1052.1	-7.3202	832.41	1101.6	54.15	51.366	0	0	7.3557	4.0039	-28.243	-13.825	-1.4642	4.7641	25.127	9.1565	5.8916	8.768	-3.1162	-4.669	1657.9
11.36	1137	78	NaN	-2.4474	23.372	0.16395	-176.17	10.907	-3.8359	20.914	-824.49	1052.1	-7.3512	832.38	1101.7	52.218	51.466	0	0	7.2149	3.8644	-28.247	-13.83	-1.4701	4.8032	25.086	9.1935	5.7448	8.6676	-3.1613	-4.6362	1657.9
11.37	1138	78	NaN	-2.453	23.281	0.24537	-176.11	10.967	-3.774	20.716	-824.51	1052.1	-7.3802	832.34	1101.7	53.648	49.6	0	0	7.1485	3.7986	-28.25	-13.833	-1.4814	4.8663	24.998	9.2505	5.6671	8.6649	-3.2523	-4.5821	1657.8
11.38	1139	78	NaN	-2.4322	23.256	0.24769	-176.06	11.036	-3.8237	20.771	-824.41	1052	-7.6462	832.24	1101.8	54.425	51.275	0	0	7.1288	3.7791	-28.252	-13.835	-1.4495	4.9189	24.977	9.3157	5.6793	8.698	-3.2754	-4.5188	1657.6
11.39	1140	78	NaN	-2.4116	23.241	0.24567	-176.02	11.061	-3.8297	20.841	-824.31	1052	-7.7826	832.22	1101.8	53.291	50.644	0	0	7.0939	3.7445	-28.255	-13.838	-1.4217	4.9695	24.963	9.3384	5.6722	8.7141	-3.2924	-4.4995	1657.5
11.4	1141	78	NaN	-2.3944	23.221	0.24991	-175.96	11.054	-3.7859	20.9	-824.22	1052	-7.7993	832.23	1101.8	54.45	52.209	0	0	7.048	3.6991	-28.26	-13.842	-1.4018	5.0286	24.944	9.3311	5.6462	8.7277	-3.3153	-4.5111	1657.4
11.41	1142	78	NaN	-2.3743	23.194	0.2463	-175.88	11.089	-3.768	21.012	-824.1	1052	-7.9475	832.12	1101.9	53.347	52.66	0	0	6.9545	3.6064	-28.262	-13.845	-1.3726	5.1226	24.92	9.3622	5.5819	8.729	-3.3421	-4.4825	1657.2
11.42	1143	78	NaN	-2.3716	23.175	0.27955	-175.83	11.086	-3.758	20.968	-824.05	1051.9	-8.0211	832.1	1101.9	52.313	51.964	0	0	6.8722	3.5249	-28.265	-13.847	-1.3688	5.1715	24.901	9.359	5.5035	8.6964	-3.3636	-4.4884	1657.1
11.43	1144	78	NaN	-2.3632	23.157	0.31411	-175.77	11.077	-3.756	20.937	-823.96	1051.9	-8.1245	832.05	1101.9	53.797	50.981	0	0	6.8158	3.469	-28.268	-13.851	-1.3578	5.232	24.884	9.3505	5.458	8.7009	-3.3844	-4.5002	1657
11.44	1145	78	NaN	-2.351	23.138	0.34219	-175.71	11.066	-3.755	20.938	-823.84	1051.9	-8.237	831.98	1101.9	53.408	50.144	0	0	6.7213	3.3753	-28.272	-13.855	-1.3416	5.3033	24.865	9.339	5.3797	8.6786	-3.4069	-4.5157	1656.8
11.45	1146	78	NaN	-2.3489	23.115	0.35918	-175.65	11.044	-3.7373	20.945	-823.76	1051.9	-8.2627	831.93	1101.9	52.628	52.19	0	0	6.6125	3.2675	-28.276	-13.858	-1.3383	5.3606	24.841	9.3178	5.2742	8.6281	-3.4346	-4.5406	1656.7
11.46	1147	78	NaN	-2.3309	23.11	0.34364	-175.61	11.011	-3.7358	21.061	-823.65	1051.9	-8.2958	831.93	1101.8	53.467	51.963	0	0	6.5109	3.1668	-28.276	-13.858	-1.315	5.4103	24.835	9.2859	5.1958	8.5772	-3.4411	-4.5726	1656.6
11.47	1148	78	NaN	-2.3228	23.097	0.33109	-175.57	10.978	-3.7316	21.138	-823.58	1051.9	-8.3029	831.94	1101.8	54.047	52.966	0	0	6.4064	3.0633	-28.276	-13.859	-1.304	5.4447	24.821	9.2539	5.1025	8.508	-3.4553	-4.6048	1656.5
11.48	1149	78	NaN	-2.3202	23.076	0.31935	-175.54	10.943	-3.727	21.195	-823.51	1051.9	-8.3085	831.94	1101.7	53.836	50.819	0	0	6.2623	2.9205	-28.279	-13.861	-1.2992	5.4778	24.799	9.2207	4.9631	8.3983	-3.48	-4.6404	1656.5
11.49	1150	78	NaN	-2.3068	23.053	0.29368	-175.49	10.902	-3.7326	21.31	-823.4	1051.9	-8.3744	831.93	1101.7	54.501	52.607	0	0	6.1552	2.8144	-28.281	-13.863	-1.2795	5.5415	24.774	9.1812	4.8757	8.3559	-3.5064	-4.6819	1656.3
11.5	1151	78	NaN	-2.3182	23.032	0.32049	-175.46	10.871	-3.7282	21.212	-823.37	1051.9	-8.3848	831.93	1101.6	53.728	50.973	0	0	6.0953	2.7551	-28.282	-13.865	-1.2938	5.5621	24.751	9.1517	4.8015	8.3172	-3.531	-4.7128	1656.3
11.51	1152	78	NaN	-2.319	23.009	0.32471	-175.42	10.864	-3.7551	21.208	-823.32	1051.9	-8.4934	831.88	1101.6	54.164	51.224	0	0	5.9398	2.6009	-28.284	-13.866	-1.2909	5.6046	24.729	9.1439	4.6488	8.2055	-3.5551	-4.7223	1656.2
11.52	1153	78	NaN	-2.3152	22.987	0.31479	-175.38	10.872	-3.7949	21.264	-823.26	1051.9	-8.6434	831.8	1101.6	53.488	51.111	0	0	5.7865	2.449	-28.285	-13.868	-1.28	5.6596	24.708	9.1502	4.5065	8.1086	-3.5774	-4.7177	1656.1
11.53	1154	78	NaN	-2.3241	22.969	0.31961	-175.34	10.878	-3.8075	21.262	-823.23	1051.9	-8.7048	831.73	1101.6	54.375	50.769	0	0	5.73	2.3931	-28.287	-13.869	-1.2867	5.6986	24.691	9.1555	4.4433	8.0917	-3.5954	-4.7138	1656
11.54	1155	78	NaN	-2.333	22.949	0.3199	-175.33	10.853	-3.7539	21.26	-823.21	1051.8	-8.5382	831.72	1101.6	53.077	50.257	0	0	5.6299	2.2939	-28.285	-13.868	-1.3015	5.6989	24.671	9.1314	4.3284	7.9928	-3.6148	-4.7364	1655.9
11.55	1156	78	NaN	-2.3437	22.927	0.32549	-175.3	10.851	-3.7707	21.235	-823.18	1051.8	-8.5902	831.68	1101.6	52.294	51.463	0	0	5.498	2.1632	-28.282	-13.864	-1.3112	5.7358	24.65	9.128	4.1868	7.8989	-3.6319	-4.736	1655.9
11.56	1157	78	NaN	-2.3535	22.908	0.32792	-175.25	10.858	-3.8144	21.229	-823.15	1051.8	-8.717	831.63	1101.6	53.207	50.453	0	0	5.3661	2.0325	-28.278	-13.86	-1.3167	5.7846	24.632	9.1342	4.0494	7.8171	-3.6457	-4.7261	1655.8
11.57	1158	78	NaN	-2.3582	22.898	0.31285	-175.24	10.851	-3.8027	21.31	-823.11	1051.7	-8.6464	831.61	1101.5	51.989	51.106	0	0	5.2342	1.9018	-28.274	-13.856	-1.3211	5.7991	24.622	9.1271	3.9131	7.7008	-3.6519	-4.7294	1655.7
11.58	1159	78	NaN	-2.3749	22.878	0.31215	-175.22	10.832	-3.7917	21.334	-823.1	1051.7	-8.537	831.57	1101.5	52.945	52.112	0	0	5.1022	1.771	-28.27	-13.853	-1.3407	5.818	24.602	9.1083	3.7615	7.589	-3.6682	-4.7444	1655.7
11.59	1160	78	NaN	-2.3873	22.867	0.31525	-175.19	10.813	-3.8027	21.382	-823.08	1051.7	-8.4768	831.54	1101.5	53.907	51.523	0	0	4.9703	1.6403	-28.266	-13.849	-1.3534	5.8484	24.591	9.089	3.6169	7.4888	-3.6758	-4.7599	1655.6
11.6	1161	78	NaN	-2.4002	22.865	0.3217	-175.14	10.809	-3.7895	21.421	-823.05	1051.6	-8.3438	831.46	1101.4	53.928	51.699	0	0	4.8384	1.5096	-28.263	-13.845	-1.3695	5.8936	24.588	9.0859	3.4689	7.4032	-3.6742	-4.7593	1655.5
11.61	1162	78	NaN	-2.4213	22.874	0.33166	-175.06	10.841	-3.6902	21.403	-823.02	1051.6	-7.9703	831.23	1101.4	53.179	51.972	0	0	4.7766	1.4484	-28.257	-13.84	-1.404	5.9574	24.595	9.1202	3.3726	7.4057	-3.6623	-4.7194	1655.3
11.62	1163	78	NaN	-2.4413	22.864	0.36596	-175.03	10.879	-3.7777	21.332	-823.06	1051.6	-8.1607	831.14	1101.4	54.712	53.619	0	0	4.7419	1.414	-28.251	-13.834	-1.4199	5.9896	24.588	9.1557	3.322	7.4036	-3.6633	-4.6778	1655.2
11.63	1164	78	NaN	-2.4545	22.868	0.37515	-175.02	10.877	-3.8121	21.364	-823.04	1051.6	-8.1386	831.08	1101.4	55.313	52.742	0	0	4.6038	1.2771	-28.25	-13.833	-1.4326	5.9976	24.59	9.155	3.1712	7.2747	-3.6602	-4.6778	1655.1
11.64	1165	78	NaN	-2.4662	22.875	0.37169	-175.04	10.85	-3.8451	21.444	-822.99	1051.7	-8.0959	831.07	1101.3	54.046	51.324	0	0	4.4694	1.144	-28.25	-13.832	-1.4431	5.9833	24.595	9.1297	3.0264	7.1274	-3.6542	-4.7025	1655.1
11.65	1166	78	NaN	-2.483	22.874	0.37118	-175.08	10.816	-3.9421	21.505	-822.96	1051.6	-8.2721	831.11	1101.4	55.073	51.515	0	0	4.473	1.1475	-28.249	-13.831	-1.4517	5.9492	24.596	9.0941	3.0213	7.0967	-3.653	-4.7371	1655.1
11.66	1167	78	NaN	-2.5089	22.875	0.39223	-175.09	10.819	-3.9255	21.45	-822.97	1051.7	-8.1222	831.04	1101.3	52.984	50.361	0	0	4.5445	1.2184	-28.248	-13.83	-1.4846	5.9375	24.595	9.0995	3.0599	7.1558	-3.6528	-4.7309	1655
11.67	1168	78	NaN	-2.5294	22.881	0.40329	-175.08	10.844	-3.9668	21.443	-822.94	1051.7	-8.151	830.93	1101.3	53.878	49.603	0	0	4.7183	1.3906	-28.247	-13.83	-1.5043	5.948	24.601	9.1248	3.214	7.3387	-3.6461	-4.7048	1654.9
11.68	1169	78	NaN	-2.546	22.886	0.41075	-175.07	10.872	-4.0091	21.454	-822.91	1051.7	-8.1883	830.81	1101.4	52.58	51.496	0	0	4.8303	1.5016	-28.244	-13.827	-1.5191	5.9595	24.605	9.1521	3.3112	7.4611	-3.6391	-4.6749	1654.7
11.69	1170	78	NaN	-2.5601	22.881	0.42103	-175.07	10.883	-3.9963	21.454	-822.91	1051.7	-8.0672	830.74	1101.3	53.673	51.57	0	0	4.9159	1.5864	-28.242	-13.824	-1.5373	5.9514	24.6	9.1639	3.3785	7.5378	-3.6417	-4.6602	1654.7
11.7	1171	78	NaN	-2.5837	22.896	0.43264	-175.06	10.88	-3.9663	21.41	-822.88	1051.7	-7.9239	830.66	1101.3	53.684	50.3	0	0	4.9512	1.6214	-28.24	-13.823	-1.5674	5.9533	24.613	9.1632	3.3838	7.5746	-3.6268	-4.6593	1654.5
11.71	1172	78	NaN	-2.6053	22.908	0.43234	-175.05	10.874	-3.9811	21.403	-822.84	1051.7	-7.8923	830.62	1101.2	53.731	51.207	0	0	4.8992	1.5699	-28.233	-13.816	-1.5902	5.9662	24.623	9.1584	3.309	7.5361	-3.6097	-4.6572	1654.5
11.72	1173	78	NaN	-2.6297	22.915	0.43185	-175.03	10.877	-3.9988	21.384	-822.83	1051.7	-7.8576	830.55	1101.2	52.882	49.542	0	0	4.772	1.4438	-28.222	-13.804	-1.6165	5.9791	24.63	9.1621	3.1555	7.4229	-3.5916	-4.642	1654.4
11.73	1174	78	NaN	-2.6612	22.917	0.43964	-175.02	10.899	-3.9849	21.318	-822.84	1051.7	-7.7233	830.41	1101.2	51.966	50.358	0	0	4.7982	1.4698	-28.214	-13.797	-1.6549	5.9827	24.633	9.1839	3.1433	7.4525	-3.5814	-4.6129	1654.2
11.74	1175	78	NaN	-2.6958	22.927	0.41946	-175.02	10.918	-3.9563	21.308	-822.8	1051.7	-7.4739	830.2	1101.2	54.727	52.545	0	0	4.9709	1.6409	-28.211	-13.794	-1.6983	5.9784	24.642	9.2028	3.2727	7.6194	-3.5694	-4.5909	1654
11.75	1176	78	NaN	-2.7267	22.936	0.39691	-175.01	10.909	-3.9482	21.309	-822.78	1051.7	-7.3315	830.08	1101.1	55.454	51.141	0	0	4.9497	1.6199	-28.207	-13.79	-1.734	5.986	24.65	9.1944	3.2158	7.606	-3.5575	-4.5955	1653.8
11.76	1177	78	NaN	-2.7671	22.938	0.38233	-174.97	10.883	-3.9985	21.257	-822.79	1051.7	-7.3521	830.03	1101.1	54.612	51.253	0	0	4.9438	1.6141	-28.204	-13.786	-1.7754	6.0175	24.653	9.168	3.1684	7.6316	-3.5505	-4.6181	1653.8
11.77	1178	78	NaN	-2.8242	22.933	0.37842	-174.92	10.845	-4.1235	21.124	-822.84	1051.6	-7.5459	830.02	1101.2	53.345	50.62	0	0	5.0494	1.7187	-28.2	-13.782	-1.8304	6.0787	24.651	9.1275	3.219	7.7974	-3.5491	-4.6549	1653.8
11.78	1179	78	NaN	-2.8632	22.961	0.30617	-174.87	10.743	-4.1379	21.194	-822.77	1051.6	-7.3847	830.01	1101.1	55.118	52.629	0	0	5.0453	1.7147	-28.197	-13.779	-1.8725	6.117	24.676	9.0286	3.1728	7.8317	-3.5206	-4.7505	1653.8
11.79	1180	78	NaN	-2.9113	22.971	0.29748	-174.85	10.682	-4.1697	21.076	-822.79	1051.6	-7.2964	829.97	1101	53.911	49.702	0	0	4.9791	1.649	-28.194	-13.776	-1.9278	6.1356	24.685	8.9686	3.0512	7.7846	-3.5091	-4.8076	1653.7
11.8	1181	78	NaN	-2.9527	22.979	0.28092	-174.83	10.663	-4.2403	21.001	-822.8	1051.6	-7.3412	829.88	1101	53.962	52.044	0	0	4.999	1.6687	-28.191	-13.773	-1.9702	6.156	24.693	8.9486	3.0288	7.8248	-3.4972	-4.8244	1653.7
11.81	1182	78	NaN	-2.9796	22.992	0.22092	-174.8	10.682	-4.3518	21.078	-822.77	1051.5	-7.5227	829.72	1101.1	54.383	52.618	0	0	5.0189	1.6884	-28.187	-13.77	-1.9881	6.1889	24.712	8.9625	3.0308	7.8774	-3.4759	-4.8074	1653.5
11.82	1183	78	NaN	-3.0184	23.01	0.20999	-174.78	10.642	-4.3755	20.983	-822.77	1051.5	-7.4351	829.62	1101.1	52.548	50.563	0	0	4.9004	1.571	-28.172	-13.754	-2.0331	6.2027	24.729	8.9231	2.8673	7.7737	-3.4429	-4.8309	1653.4
11.83	1184	78	NaN	-3.063	23.028	0.16603	-174.72	10.587	-4.4451	20.962	-822.75	1051.5	-7.4735	829.51	1101.1	54.861	51.337	0	0	4.6671	1.3399	-28.154	-13.737	-2.077	6.2702	24.748	8.8662	2.5901	7.6101	-3.4063	-4.8706	1653.2
11.84	1185	78	NaN	-3.1175	23.038	0.13549	-174.65	10.491	-4.4799	20.878	-822.76	1051.5	-7.3769	829.46	1101.1	53.908	50.468	0	0	4.2362	0.91287	-28.135	-13.717	-2.1378	6.327	24.758	8.7706	2.0984	7.2399	-3.3764	-4.9468	1653.2
11.85	1186	78	NaN	-3.1801	23.04	0.13723	-174.61	10.355	-4.4523	20.685	-822.81	1051.5	-7.07	829.51	1101	55.256	52.016	0	0	4.1781	0.85534	-28.128	-13.711	-2.2177	6.3515	24.756	8.6387	1.9604	7.2068	-3.3723	-5.0723	1653.3
11.86	1187	78	NaN	-3.2165	23.045	0.1236	-174.51	10.312	-4.4924	20.62	-822.84	1051.5	-7.0912	829.47	1101	53.085	52.195	0	0	4.2375	0.91415	-28.127	-13.709	-2.2556	6.4469	24.762	8.5947	1.9818	7.3611	-3.3647	-5.1146	1653.3
11.87	1188	78	NaN	-3.2396	23.053	0.086994	-174.34	10.269	-4.5101	20.624	-822.84	1051.4	-6.9284	829.36	1101	53.495	50.915	0	0	4.2127	0.88963	-28.127	-13.709	-2.2842	6.6157	24.771	8.5514	1.9285	7.5054	-3.3554	-5.1579	1653.2
11.88	1189	78	NaN	-3.2603	23.063	0.051561	-174.2	10.201	-4.5739	20.635	-822.84	1051.4	-6.9385	829.37	1101	52.627	51.999	0	0	4.2352	0.91196	-28.126	-13.708	-2.3042	6.7552	24.783	8.4811	1.931	7.6672	-3.3431	-5.2271	1653.2
11.89	1190	78	NaN	-3.2829	23.074	0.029343	-174.12	10.101	-4.6922	20.614	-822.85	1051.4	-7.1919	829.55	1101.1	55.998	52.216	0	0	4.3059	0.98201	-28.124	-13.706	-2.3188	6.8393	24.795	8.3797	1.9871	7.8213	-3.3281	-5.3263	1653.4
11.9	1191	78	NaN	-3.3034	23.093	0.029505	-173.96	10.023	-4.712	20.491	-822.87	1051.4	-7.0822	829.63	1101	56.605	51.27	0	0	4.3567	1.0323	-28.12	-13.703	-2.3475	7.0003	24.812	8.3042	2.0092	8.0326	-3.308	-5.3987	1653.5
11.91	1192	78	NaN	-3.3064	23.112	0.0076558	-173.83	9.993	-4.7352	20.494	-822.85	1051.4	-7.0431	829.65	1101	51.904	53.055	0	0	4.3849	1.0602	-28.116	-13.699	-2.3517	7.1208	24.831	8.2739	2.0332	8.181	-3.285	-5.425	1653.5
11.92	1193	78	NaN	-3.3055	23.129	-0.0036169	-173.71	9.9761	-4.7532	20.462	-822.85	1051.4	-6.9824	829.66	1101	54.649	53.681	0	0	4.416	1.091	-28.112	-13.695	-2.354	7.2448	24.849	8.2566	2.0619	8.3359	-3.264	-5.4384	1653.5
11.93	1194	78	NaN	-3.3048	23.143	0.0016572	-173.56	9.9623	-4.7672	20.366	-822.89	1051.4	-6.8913	829.69	1101	54.787	50.998	0	0	4.4308	1.1057	-28.108	-13.69	-2.3599	7.3803	24.863	8.2428	2.0709	8.4861	-3.245	-5.4474	1653.5
11.94	1195	78	NaN	-3.2989	23.158	-0.011087	-173.47	9.9661	-4.8029	20.372	-822.9	1051.4	-6.9109	829.72	1101.1	53.67	50.792	0	0	4.3849	1.0603	-28.1	-13.682	-2.3531	7.4803	24.878	8.2458	2.0319	8.5406	-3.2218	-5.4367	1653.6
11.95	1196	78	NaN	-3.2677	23.182	-0.066645	-173.23	10.024	-4.7589	20.528	-822.85	1051.4	-6.6627	829.66	1101.1	54.337	51.658	0	0	4.3116	0.98765	-28.095	-13.677	-2.325	7.7162	24.904	8.3017	1.9866	8.7038	-3.1908	-5.3756	1653.5
11.96	1197	78	NaN	-3.2541	23.202	-0.069297	-173.04	10.043	-4.7009	20.511	-822.85	1051.4	-6.3941	829.69	1101.1	55.576	51.759	0	0	4.2196	0.89641	-28.091	-13.674	-2.3214	7.8964	24.924	8.3211	1.8982	8.7929	-3.1672	-5.3527	1653.5
11.97	1198	78	NaN	-3.2621	23.216	-0.01709	-172.94	10.018	-4.6658	20.317	-822.9	1051.4	-6.2367	829.83	1101.1	55.492	51.278	0	0	4.1898	0.86695	-28.089	-13.671	-2.3416	7.9824	24.936	8.2977	1.8482	8.8493	-3.1525	-5.3735	1653.7
11.98	1199	78	NaN	-3.2482	23.229	-0.037994	-172.86	10.054	-4.7269	20.39	-822.87	1051.4	-6.4325	829.83	1101.1	53.29	51.11	0	0	4.1616	0.83896	-28.086	-13.669	-2.3183	8.0719	24.952	8.3313	1.8432	8.9109	-3.1342	-5.3373	1653.7
11.99	1200	78	NaN	-3.2374	23.256	-0.024629	-172.69	10.095	-4.7248	20.368	-822.88	1051.4	-6.4391	829.93	1101.2	54.116	51.901	0	0	4.1134	0.79124	-28.086	-13.668	-2.3082	8.243	24.982	8.3697	1.8053	9.0342	-3.1044	-5.2987	1653.8
12	1201	78	NaN	-3.2296	23.296	-0.0019291	-172.44	10.163	-4.6913	20.325	-822.9	1051.4	-6.4424	830.05	1101.3	55.227	51.651	0	0	4.0585	0.73681	-28.087	-13.669	-2.3018	8.4914	25.026	8.4335	1.7566	9.2282	-3.0608	-5.2358	1653.9
12.01	1202	78	NaN	-3.224	23.343	0.020006	-172.16	10.246	-4.6381	20.289	-822.9	1051.3	-6.4701	830.17	1101.4	53.878	51.493	0	0	3.9915	0.6704	-28.09	-13.672	-2.2966	8.7722	25.078	8.5106	1.6948	9.4426	-3.0117	-5.1614	1654.1
12.02	1203	78	NaN	-3.2176	23.372	0.027963	-172.01	10.272	-4.5772	20.284	-822.89	1051.3	-6.443	830.3	1101.5	53.855	50.328	0	0	3.9959	0.6748	-28.091	-13.673	-2.2914	8.9206	25.109	8.5358	1.7045	9.5954	-2.9822	-5.1376	1654.2
12.03	1204	78	NaN	-3.222	23.39	0.036332	-171.84	10.293	-4.5289	20.264	-822.9	1051.3	-6.496	830.47	1101.5	53.174	50.921	0	0	4.0388	0.71732	-28.092	-13.675	-2.2947	9.0838	25.13	8.5537	1.7441	9.8011	-2.9626	-5.1209	1654.3
12.04	1205	78	NaN	-3.2297	23.414	0.057056	-171.63	10.317	-4.4588	20.208	-822.92	1051.3	-6.5875	830.68	1101.6	55.106	51.879	0	0	4.1657	0.84306	-28.096	-13.678	-2.3013	9.3032	25.155	8.5755	1.8644	10.146	-2.9404	-5.1028	1654.6
12.05	1206	78	NaN	-3.2373	23.442	0.083555	-171.37	10.342	-4.3753	20.14	-822.94	1051.3	-6.7105	830.93	1101.6	54.47	52.229	0	0	4.2527	0.92923	-28.099	-13.682	-2.3072	9.5587	25.185	8.5982	1.9454	10.488	-2.9138	-5.0834	1654.9
12.06	1207	78	NaN	-3.2398	23.458	0.087116	-171.18	10.351	-4.3283	20.146	-822.94	1051.2	-6.8731	831.16	1101.7	56.268	51.646	0	0	4.2922	0.96842	-28.102	-13.684	-2.304	9.7587	25.205	8.6041	1.9882	10.727	-2.8972	-5.0803	1655.1
12.07	1208	78	NaN	-3.2276	23.481	0.08507	-170.88	10.362	-4.1922	20.19	-822.91	1051.2	-6.9938	831.4	1101.7	56.738	51.728	0	0	4.3917	1.067	-28.105	-13.687	-2.2862	10.058	25.231	8.613	2.1055	11.125	-2.8742	-5.0744	1655.3
12.08	1209	78	NaN	-3.2204	23.503	0.092328	-170.62	10.407	-4.0915	20.19	-822.89	1051.2	-7.1884	831.56	1101.8	55.941	52.646	0	0	4.5705	1.2442	-28.108	-13.69	-2.2723	10.327	25.256	8.6539	2.2982	11.571	-2.8521	-5.0363	1655.4
12.09	1210	78	NaN	-3.2177	23.522	0.10692	-170.38	10.461	-3.9991	20.156	-822.87	1051.2	-7.3983	831.67	1102	53.64	51.604	0	0	4.6857	1.3583	-28.112	-13.694	-2.2636	10.575	25.278	8.705	2.4221	11.933	-2.8334	-4.9891	1655.5
12.1	1211	78	NaN	-3.2092	23.54	0.11676	-170.07	10.452	-3.7849	20.16	-822.85	1051.2	-7.4138	831.9	1102	53.918	52.092	0	0	4.794	1.4656	-28.116	-13.698	-2.2546	10.882	25.297	8.6944	2.5394	12.348	-2.8191	-5.0038	1655.8
12.11	1212	78	NaN	-3.1951	23.547	0.12772	-169.86	10.39	-3.5904	20.158	-822.83	1051.2	-7.2724	832.12	1101.9	55.135	53.457	0	0	4.9454	1.6157	-28.12	-13.703	-2.2455	11.089	25.302	8.6348	2.6999	12.704	-2.8179	-5.068	1656
12.12	1213	78	NaN	-3.1776	23.552	0.1223	-169.63	10.363	-3.4603	20.204	-822.81	1051.2	-7.3436	832.28	1102	54.587	52.441	0	0	5.0153	1.6849	-28.123	-13.706	-2.224	11.319	25.309	8.606	2.7912	13.004	-2.8146	-5.0997	1656.1
12.13	1214	78	NaN	-3.1565	23.558	0.10599	-169.37	10.349	-3.3526	20.279	-822.77	1051.2	-7.5606	832.43	1102.1	54.987	50.624	0	0	5.0188	1.6884	-28.125	-13.707	-2.1929	11.597	25.319	8.5879	2.8259	13.286	-2.8055	-5.1193	1656.2
12.14	1215	78	NaN	-3.1307	23.577	0.096418	-169.03	10.273	-3.1594	20.325	-822.7	1051.2	-7.6587	832.65	1102.1	52.185	52.372	0	0	5.0692	1.7383	-28.125	-13.708	-2.1622	11.938	25.34	8.5101	2.907	13.676	-2.7858	-5.1977	1656.4
12.15	1216	78	NaN	-3.1157	23.582	0.1135	-168.69	10.189	-3.0092	20.278	-822.69	1051.2	-7.9167	832.91	1102.2	53.895	53.597	0	0	5.1229	1.7915	-28.126	-13.708	-2.1401	12.285	25.346	8.4255	2.9828	14.076	-2.7802	-5.2829	1656.6
12.16	1217	78	NaN	-3.0955	23.591	0.1164	-168.36	10.097	-2.85	20.294	-822.64	1051.1	-8.1654	833.18	1102.2	53.528	51.741	0	0	5.0958	1.7647	-28.128	-13.71	-2.1108	12.629	25.356	8.3315	2.985	14.393	-2.7714	-5.3785	1656.9
12.17	1218	78	NaN	-3.0748	23.601	0.10698	-168.09	10.005	-2.6968	20.353	-822.58	1051.1	-8.312	833.43	1102.2	55.775	51.201	0	0	5.0847	1.7537	-28.129	-13.712	-2.0831	12.906	25.367	8.2393	3.0016	14.66	-2.7626	-5.4723	1657
12.18	1219	78	NaN	-3.0662	23.6	0.097232	-167.99	9.9365	-2.5901	20.391	-822.57	1051.1	-8.213	833.56	1102.2	55.33	50.322	0	0	5.1342	1.8027	-28.13	-13.713	-2.0767	12.998	25.365	8.1709	3.0575	14.801	-2.7653	-5.542	1657.2
12.19	1220	78	NaN	-3.0487	23.595	0.11569	-167.6	9.9117	-2.3965	20.341	-822.53	1051.1	-8.6998	833.73	1102.3	54.694	52.12	0	0	5.1813	1.8493	-28.131	-13.714	-2.0441	13.407	25.366	8.1407	3.1371	15.257	-2.7649	-5.573	1657.3
12.2	1221	78	NaN	-3.0268	23.598	0.11312	-167.31	9.8903	-2.2418	20.379	-822.48	1051.1	-9.0342	833.85	1102.4	53.914	51.329	0	0	5.223	1.8907	-28.132	-13.714	-2.0094	13.702	25.372	8.1155	3.2136	15.593	-2.7593	-5.5986	1657.4
12.21	1222	78	NaN	-3.0089	23.601	0.10233	-167.14	9.8408	-2.0853	20.449	-822.42	1051.1	-9.1229	833.97	1102.4	54.572	52.828	0	0	5.1704	1.8386	-28.132	-13.715	-1.9861	13.883	25.377	8.0653	3.1843	15.721	-2.7557	-5.6494	1657.4
12.22	1223	78	NaN	-3.0081	23.595	0.11064	-167.01	9.7174	-1.8432	20.438	-822.4	1051.1	-8.9098	834.13	1102.3	54.6	51.766	0	0	5.0975	1.7663	-28.133	-13.715	-1.9931	14.003	25.367	7.9451	3.1043	15.77	-2.7659	-5.7704	1657.6
12.23	1224	78	NaN	-2.9956	23.596	0.12299	-166.76	9.6181	-1.6171	20.453	-822.34	1051.1	-9.0988	834.32	1102.3	53.711	51.88	0	0	4.9954	1.6651	-28.134	-13.716	-1.9737	14.257	25.367	7.8478	3.0217	15.922	-2.7672	-5.8684	1657.7
12.24	1225	78	NaN	-2.988	23.591	0.13213	-166.57	9.557	-1.4454	20.454	-822.3	1051.1	-9.2905	834.44	1102.3	53.485	52.513	0	0	4.9139	1.5844	-28.135	-13.718	-1.9595	14.461	25.361	7.787	2.9544	16.045	-2.7748	-5.931	1657.8
12.25	1226	78	NaN	-2.9799	23.582	0.13611	-166.39	9.5024	-1.2666	20.474	-822.26	1051	-9.411	834.49	1102.2	53.649	53.271	0	0	4.8645	1.5354	-28.139	-13.721	-1.9465	14.645	25.352	7.7323	2.918	16.181	-2.7862	-5.9888	1657.8
12.26	1227	78	NaN	-2.9621	23.579	0.13273	-166.17	9.4089	-0.99226	20.559	-822.19	1051	-9.3895	834.54	1102.2	53.719	53.194	0	0	4.8069	1.4784	-28.14	-13.723	-1.9264	14.868	25.347	7.6407	2.8805	16.346	-2.7929	-6.0819	1657.8
12.27	1228	78	NaN	-2.9584	23.576	0.12692	-165.86	9.4082	-0.92913	20.63	-822.12	1051	-10.17	834.51	1102.3	54.283	52.956	0	0	4.7465	1.4185	-28.142	-13.724	-1.8933	15.21	25.348	7.6362	2.8532	16.628	-2.7939	-6.0878	1657.7
12.28	1229	78	NaN	-2.9565	23.569	0.13338	-165.64	9.3913	-0.87195	20.648	-822.08	1051	-10.697	834.51	1102.3	53.659	52.173	0	0	4.6831	1.3558	-28.145	-13.727	-1.8726	15.44	25.343	7.6174	2.8106	16.796	-2.8013	-6.1098	1657.7
12.29	1230	78	NaN	-2.9559	23.561	0.14586	-165.5	9.3522	-0.79671	20.644	-822.06	1051	-10.984	834.54	1102.3	54.346	53.408	0	0	4.5869	1.2604	-28.147	-13.73	-1.8621	15.593	25.335	7.5781	2.7247	16.853	-2.8121	-6.1515	1657.7
12.3	1231	78	NaN	-2.9565	23.551	0.15639	-165.38	9.2881	-0.68344	20.654	-822.04	1051	-11.097	834.57	1102.3	54.49	52.244	0	0	4.4599	1.1346	-28.149	-13.731	-1.8584	15.715	25.324	7.5154	2.6015	16.85	-2.8249	-6.2158	1657.7
12.31	1232	78	NaN	-2.96	23.543	0.16308	-165.23	9.2177	-0.53575	20.69	-821.98	1051	-11.321	834.52	1102.2	52.855	51.81	0	0	4.4743	1.1488	-28.151	-13.734	-1.8529	15.875	25.316	7.4444	2.6213	17.024	-2.8356	-6.2896	1657.6
12.32	1233	78	NaN	-2.9586	23.533	0.17699	-165.15	9.1297	-0.40506	20.691	-821.94	1050.9	-11.414	834.53	1102.2	53.98	52.682	0	0	4.5054	1.1796	-28.154	-13.737	-1.8483	15.957	25.306	7.3575	2.6571	17.137	-2.8487	-6.3793	1657.6
12.33	1234	78	NaN	-2.9556	23.522	0.18355	-165.08	9.0403	-0.28295	20.716	-821.89	1050.9	-11.552	834.52	1102.2	55.198	52.857	0	0	4.4726	1.1471	-28.158	-13.741	-1.8396	16.038	25.293	7.2693	2.633	17.185	-2.8648	-6.4713	1657.5
12.34	1235	78	NaN	-2.9546	23.509	0.16824	-164.93	8.9662	-0.16098	20.826	-821.81	1050.9	-11.916	834.37	1102.1	52.888	52.665	0	0	4.439	1.1138	-28.162	-13.745	-1.822	16.198	25.28	7.1952	2.6169	17.312	-2.8825	-6.5495	1657.3
12.35	1236	78	NaN	-2.9582	23.5	0.18106	-164.82	8.9507	-0.15097	20.794	-821.79	1050.9	-12.242	834.25	1102.1	55.207	52.427	0	0	4.4319	1.1068	-28.166	-13.749	-1.8154	16.327	25.27	7.1804	2.6165	17.434	-2.8963	-6.5686	1657.2
12.36	1237	78	NaN	-2.959	23.487	0.18368	-164.75	8.925	-0.13306	20.798	-821.78	1050.9	-12.495	834.16	1102.1	55.2	52.587	0	0	4.4381	1.113	-28.171	-13.753	-1.8072	16.406	25.257	7.1544	2.6309	17.519	-2.9135	-6.599	1657.1
12.37	1238	78	NaN	-2.9627	23.476	0.18532	-164.69	8.8953	-0.13299	20.797	-821.76	1050.9	-12.812	834.05	1102.1	52.828	52.69	0	0	4.4522	1.1269	-28.175	-13.758	-1.8	16.473	25.247	7.1245	2.6522	17.6	-2.9288	-6.6334	1656.9
12.38	1239	78	NaN	-2.9742	23.472	0.19352	-164.62	8.8677	-0.17026	20.759	-821.73	1050.9	-13.296	833.89	1102.1	54.431	51.829	0	0	4.4628	1.1374	-28.178	-13.76	-1.7959	16.559	25.242	7.0973	2.6669	17.697	-2.9357	-6.6629	1656.8
12.39	1240	78	NaN	-2.9776	23.463	0.18773	-164.61	8.8595	-0.13851	20.787	-821.7	1050.8	-13.436	833.68	1102.1	51.966	52.516	0	0	4.5164	1.1905	-28.18	-13.763	-1.7932	16.574	25.235	7.0876	2.7232	17.764	-2.945	-6.6751	1656.5
12.4	1241	78	NaN	-2.9765	23.496	0.15127	-164.63	8.8186	-0.099327	20.911	-821.55	1050.8	-13.432	833.57	1102	54.127	50.603	0	0	4.6406	1.3136	-28.183	-13.766	-1.7879	16.563	25.267	7.0476	2.8528	17.876	-2.9161	-6.7182	1656.3
12.41	1242	78	NaN	-2.9782	23.528	0.11368	-164.66	8.7596	-0.045232	21.04	-821.4	1050.8	-13.38	833.43	1102	54.184	51.811	0	0	4.7547	1.4267	-28.187	-13.769	-1.7866	16.529	25.298	6.9903	2.9681	17.955	-2.8891	-6.7789	1656
12.42	1243	78	NaN	-2.9883	23.53	0.096101	-164.72	8.688	0.027181	21.11	-821.35	1050.8	-13.35	833.16	1101.9	54.604	52.689	0	0	4.85	1.5211	-28.191	-13.773	-1.7951	16.472	25.298	6.9199	3.0549	17.993	-2.8925	-6.8532	1655.7
12.43	1244	78	NaN	-3.014	23.543	0.079384	-164.83	8.4956	0.073453	21.158	-821.26	1050.8	-13.285	833.12	1101.7	55.64	53.193	0	0	5.0095	1.6792	-28.195	-13.778	-1.8213	16.358	25.306	6.7329	3.1882	18.037	-2.8897	-7.0448	1655.5
12.44	1245	78	NaN	-3.0594	23.541	0.10383	-164.9	8.3838	0.0047041	21.062	-821.27	1050.8	-13.554	833.02	1101.6	53.325	51.966	0	0	5.1737	1.8418	-28.2	-13.782	-1.8606	16.295	25.301	6.624	3.313	18.137	-2.8993	-7.1583	1655.4
12.45	1246	78	NaN	-3.0943	23.542	0.1233	-164.96	8.308	-0.082215	21	-821.27	1050.8	-13.842	832.92	1101.6	54.036	53.031	0	0	5.1737	1.8418	-28.201	-13.784	-1.8876	16.251	25.3	6.55	3.2861	18.093	-2.9017	-7.234	1655.3
12.46	1247	78	NaN	-3.1014	23.556	0.1108	-165.01	8.2447	-0.12919	21.078	-821.17	1050.8	-13.963	832.86	1101.5	53.068	50.195	0	0	5.1839	1.8519	-28.202	-13.785	-1.8878	16.208	25.313	6.488	3.2961	18.06	-2.8897	-7.2969	1655.2
12.47	1248	78	NaN	-3.1101	23.561	0.10072	-165.03	8.2531	-0.1842	21.162	-821.09	1050.8	-14.141	832.63	1101.5	55.502	52.312	0	0	5.2051	1.8729	-28.203	-13.785	-1.8872	16.198	25.319	6.4951	3.3179	18.071	-2.8835	-7.2901	1654.9
12.48	1249	78	NaN	-3.1467	23.523	0.15534	-165.14	8.1892	-0.1826	21.035	-821.18	1050.8	-14.08	832.45	1101.5	56.002	51.26	0	0	5.2858	1.9529	-28.204	-13.787	-1.9302	16.081	25.28	6.4327	3.3555	18.034	-2.9241	-7.3538	1654.8
12.49	1250	78	NaN	-3.1794	23.49	0.19695	-165.25	8.1311	-0.18124	20.944	-821.23	1050.8	-14.011	832.31	1101.5	56.194	52.091	0	0	5.3761	2.0424	-28.206	-13.788	-1.9684	15.957	25.246	6.3754	3.4077	18	-2.9596	-7.4126	1654.7
12.5	1251	78	NaN	-3.1923	23.485	0.18937	-165.34	8.1153	-0.20558	21.006	-821.18	1050.8	-14.038	832.22	1101.5	53.339	52.982	0	0	5.4353	2.101	-28.208	-13.79	-1.9781	15.874	25.241	6.3585	3.4571	17.975	-2.9665	-7.4318	1654.5
12.51	1252	78	NaN	-3.1994	23.475	0.19435	-165.43	8.0819	-0.20247	21.022	-821.13	1050.8	-13.949	832.15	1101.5	53.789	52.014	0	0	5.4713	2.1367	-28.209	-13.792	-1.9876	15.779	25.231	6.3261	3.4836	17.916	-2.9789	-7.4659	1654.4
12.52	1253	78	NaN	-3.2121	23.456	0.19263	-165.55	8.0523	-0.18321	21.062	-821.09	1050.8	-13.776	832.08	1101.5	51.992	52.213	0	0	5.443	2.1087	-28.208	-13.791	-2.0048	15.656	25.211	6.2963	3.4382	17.765	-2.9967	-7.4944	1654.3
12.53	1254	78	NaN	-3.2249	23.433	0.19534	-165.68	8.0423	-0.1968	21.075	-821.04	1050.8	-13.667	832.04	1101.5	55.554	51.529	0	0	5.4272	2.093	-28.207	-13.79	-2.0209	15.527	25.189	6.2855	3.4063	17.62	-3.0178	-7.5042	1654.2
12.54	1255	78	NaN	-3.2346	23.41	0.20451	-165.8	8.0564	-0.25418	21.052	-821.01	1050.8	-13.659	832.03	1101.5	54.401	52.621	0	0	5.4202	2.0861	-28.206	-13.789	-2.0317	15.402	25.167	6.2986	3.3885	17.488	-3.0391	-7.4904	1654.2
12.55	1256	78	NaN	-3.2361	23.391	0.19666	-165.92	8.0719	-0.26507	21.098	-821.01	1050.8	-13.509	832.01	1101.5	54.412	53.001	0	0	5.4369	2.1026	-28.207	-13.789	-2.0367	15.279	25.15	6.3132	3.4001	17.381	-3.0565	-7.4759	1654.2
12.56	1257	78	NaN	-3.2369	23.375	0.19865	-166.02	8.1395	-0.3306	21.103	-820.99	1050.7	-13.552	831.95	1101.6	53.496	50.801	0	0	5.4427	2.1084	-28.206	-13.789	-2.0359	15.185	25.136	6.3777	3.4069	17.293	-3.0699	-7.4112	1654.1
12.57	1258	78	NaN	-3.2306	23.363	0.20064	-166.14	8.2003	-0.3966	21.117	-820.95	1050.7	-13.514	831.92	1101.6	53.612	50.306	0	0	5.4258	2.0917	-28.206	-13.788	-2.0303	15.057	25.127	6.4365	3.3955	17.149	-3.079	-7.3516	1654
12.58	1259	78	NaN	-3.217	23.356	0.2003	-166.31	8.2339	-0.44453	21.152	-820.91	1050.7	-13.332	831.93	1101.6	53.695	52.84	0	0	5.3988	2.0649	-28.205	-13.787	-2.0217	14.889	25.119	6.4703	3.377	16.954	-3.0853	-7.3167	1654
12.59	1260	78	NaN	-3.2115	23.343	0.20685	-166.41	8.2591	-0.49106	21.15	-820.92	1050.7	-13.284	831.99	1101.7	54.589	51.28	0	0	5.3493	2.0158	-28.203	-13.786	-2.018	14.785	25.107	6.4949	3.3313	16.8	-3.096	-7.2906	1654.1
12.6	1261	78	NaN	-3.1942	23.365	0.18106	-166.58	8.2504	-0.52955	21.262	-820.78	1050.7	-12.964	832.15	1101.6	53.958	51.79	0	0	5.3	1.967	-28.202	-13.785	-2.0079	14.605	25.127	6.4882	3.2921	16.572	-3.0754	-7.2967	1654.1
12.61	1262	78	NaN	-3.1791	23.383	0.16105	-166.74	8.232	-0.54243	21.354	-820.66	1050.7	-12.58	832.29	1101.5	55.649	50.025	0	0	5.2521	1.9195	-28.202	-13.784	-2.003	14.434	25.143	6.4728	3.2491	16.354	-3.0594	-7.3116	1654.1
12.62	1263	78	NaN	-3.1717	23.381	0.16455	-166.87	8.2245	-0.54565	21.364	-820.66	1050.7	-12.253	832.37	1101.4	55.734	51.589	0	0	5.2238	1.8915	-28.2	-13.783	-2.0066	14.299	25.137	6.468	3.2172	16.191	-3.063	-7.3146	1654.1
12.63	1264	78	NaN	-3.176	23.331	0.21534	-166.97	8.287	-0.64435	21.218	-820.83	1050.7	-12.235	832.39	1101.4	54.743	52.472	0	0	5.2283	1.896	-28.199	-13.781	-2.0168	14.19	25.088	6.5298	3.2115	16.086	-3.1107	-7.2515	1654.3
12.64	1265	78	NaN	-3.1389	23.375	0.14824	-167.16	8.3488	-0.74376	21.511	-820.62	1050.7	-12.006	832.4	1101.4	52.597	50.335	0	0	5.2742	1.9415	-28.198	-13.781	-1.9773	14.003	25.133	6.591	3.2969	15.945	-3.0653	-7.1896	1654.1
12.65	1266	78	NaN	-3.1102	23.402	0.10433	-167.31	8.4278	-0.88869	21.706	-820.48	1050.7	-11.981	832.4	1101.5	54.399	50.521	0	0	5.2964	1.9634	-28.201	-13.783	-1.9426	13.857	25.162	6.668	3.3537	15.82	-3.0383	-7.1151	1654
12.66	1267	78	NaN	-3.0995	23.393	0.10986	-167.42	8.5105	-1.0539	21.708	-820.51	1050.7	-12.117	832.39	1101.5	55.505	50.734	0	0	5.3133	1.9802	-28.204	-13.786	-1.9271	13.754	25.156	6.748	3.3862	15.734	-3.0482	-7.0383	1654
12.67	1268	78	NaN	-3.0897	23.388	0.11245	-167.57	8.5239	-1.0894	21.735	-820.54	1050.6	-11.781	832.45	1101.5	55.394	51.763	0	0	5.3978	2.0639	-28.207	-13.79	-1.9281	13.587	25.151	6.7614	3.4697	15.651	-3.0561	-7.0282	1654.1
12.68	1269	78	NaN	-3.074	23.401	0.11694	-167.76	8.5808	-1.2117	21.772	-820.53	1050.7	-11.557	832.46	1101.6	54.642	49.497	0	0	5.4864	2.1517	-28.21	-13.793	-1.9189	13.398	25.164	6.8176	3.5676	15.55	-3.0464	-6.9752	1654.1
12.69	1270	78	NaN	-3.064	23.41	0.12604	-167.98	8.645	-1.3488	21.78	-820.55	1050.7	-11.308	832.47	1101.6	54.882	52.295	0	0	5.5076	2.1727	-28.213	-13.796	-1.9173	13.172	25.174	6.8805	3.5903	15.344	-3.0389	-6.9152	1654.1
12.7	1271	78	NaN	-3.0591	23.413	0.13419	-168.21	8.6999	-1.4672	21.772	-820.61	1050.7	-11.001	832.47	1101.7	54.876	51.917	0	0	5.5557	2.2203	-28.214	-13.796	-1.9233	12.928	25.179	6.9338	3.6323	15.149	-3.0341	-6.8622	1654.2
12.71	1272	78	NaN	-3.0484	23.419	0.1208	-168.38	8.7192	-1.5106	21.834	-820.62	1050.7	-10.629	832.44	1101.7	53.663	50.975	0	0	5.6261	2.2902	-28.212	-13.794	-1.9234	12.748	25.186	6.9518	3.7028	15.038	-3.0255	-6.8424	1654.2
12.72	1273	78	NaN	-3.0286	23.432	0.11121	-168.61	8.8092	-1.7073	21.902	-820.64	1050.7	-10.515	832.42	1101.8	54.685	53.84	0	0	5.6415	2.3054	-28.21	-13.792	-1.9051	12.513	25.203	7.0386	3.7364	14.818	-3.0068	-6.7536	1654.2
12.73	1274	78	NaN	-3.0204	23.438	0.12577	-168.76	8.8855	-1.8718	21.873	-820.69	1050.7	-10.553	832.37	1101.9	55.137	50.655	0	0	5.6701	2.3337	-28.208	-13.79	-1.8966	12.363	25.211	7.113	3.7735	14.696	-2.9967	-6.6772	1654.2
12.74	1275	78	NaN	-3.0159	23.445	0.15252	-168.87	8.9379	-2.014	21.796	-820.72	1050.7	-10.648	832.34	1101.9	53.763	51.687	0	0	5.7407	2.4037	-28.206	-13.788	-1.8916	12.254	25.218	7.165	3.8492	14.657	-2.9881	-6.6232	1654.2
12.75	1276	78	NaN	-2.9825	23.48	0.14752	-169.13	8.9822	-2.2609	21.866	-820.69	1050.7	-10.597	832.4	1101.9	54.167	50.223	0	0	5.769	2.4317	-28.204	-13.787	-1.8574	11.992	25.253	7.2097	3.9115	14.424	-2.9514	-6.5768	1654.2
12.76	1277	78	NaN	-2.9544	23.503	0.14597	-169.41	9.0209	-2.4153	21.93	-820.68	1050.7	-10.282	832.37	1101.9	53.073	50.654	0	0	5.6844	2.3478	-28.203	-13.785	-1.838	11.703	25.275	7.2483	3.8463	14.051	-2.9276	-6.5371	1654.2
12.77	1278	78	NaN	-2.9341	23.519	0.15257	-169.63	9.069	-2.5602	21.956	-820.68	1050.7	-10.113	832.36	1102	53.004	51.513	0	0	5.6776	2.3411	-28.202	-13.785	-1.8227	11.478	25.293	7.2949	3.8549	13.819	-2.909	-6.4898	1654.1
12.78	1279	78	NaN	-2.9167	23.532	0.1587	-169.83	9.1097	-2.679	21.977	-820.69	1050.7	-9.955	832.36	1102	55.552	50.489	0	0	5.7082	2.3715	-28.202	-13.784	-1.8101	11.279	25.308	7.3341	3.8981	13.651	-2.8939	-6.4501	1654.1
12.79	1280	78	NaN	-2.8903	23.545	0.14222	-170.1	9.0979	-2.7004	22.078	-820.66	1050.7	-9.3386	832.38	1101.9	53.599	52.491	0	0	5.5708	2.2353	-28.199	-13.782	-1.8015	10.986	25.319	7.3239	3.7693	13.222	-2.8806	-6.4579	1654.1
12.8	1281	78	NaN	-2.8833	23.541	0.13803	-170.26	9.1697	-2.8469	22.109	-820.7	1050.7	-9.3687	832.33	1102	52.78	52.834	0	0	5.4489	2.1145	-28.197	-13.78	-1.7924	10.829	25.317	7.3933	3.6564	12.944	-2.8801	-6.3865	1654.1
12.81	1282	78	NaN	-2.8759	23.542	0.13624	-170.41	9.2206	-2.9509	22.129	-820.72	1050.7	-9.2948	832.29	1102	54.893	51.816	0	0	5.3499	2.0164	-28.196	-13.778	-1.7868	10.68	25.319	7.4439	3.5631	12.697	-2.8771	-6.3346	1654.1
12.82	1283	78	NaN	-2.8693	23.544	0.13629	-170.57	9.2489	-3.0356	22.142	-820.72	1050.7	-9.1157	832.28	1102	53.477	52.016	0	0	5.2775	1.9447	-28.194	-13.776	-1.786	10.514	25.32	7.4733	3.4914	12.459	-2.8743	-6.3031	1654.1
12.83	1284	78	NaN	-2.8717	23.532	0.13958	-170.77	9.276	-3.1886	22.142	-820.76	1050.7	-9.0104	832.31	1101.9	52.108	51.583	0	0	5.2125	1.8803	-28.192	-13.774	-1.7921	10.312	25.308	7.5008	3.4204	12.193	-2.8841	-6.2733	1654.2
12.84	1285	78	NaN	-2.8834	23.531	0.15439	-170.93	9.3033	-3.4159	22.097	-820.77	1050.7	-9.167	832.37	1101.9	52.032	49.557	0	0	5.0875	1.7565	-28.191	-13.774	-1.8	10.156	25.306	7.5288	3.2875	11.913	-2.8853	-6.2447	1654.2
12.85	1286	78	NaN	-2.8969	23.517	0.17068	-171.11	9.305	-3.5466	22.045	-820.82	1050.7	-9.0226	832.41	1101.9	54.404	50.685	0	0	4.9358	1.6061	-28.191	-13.773	-1.8204	9.964	25.289	7.5325	3.1154	11.57	-2.9013	-6.2407	1654.3
12.86	1287	78	NaN	-2.9084	23.498	0.17688	-171.29	9.3048	-3.6151	22.025	-820.87	1050.7	-8.7449	832.4	1101.8	53.831	52.378	0	0	4.7348	1.4069	-28.189	-13.772	-1.8422	9.7752	25.269	7.534	2.8926	11.182	-2.9202	-6.2376	1654.3
12.87	1288	78	NaN	-2.9123	23.493	0.15452	-171.4	9.3475	-3.7057	22.098	-820.86	1050.7	-8.7063	832.29	1101.9	54.569	52.993	0	0	4.5891	1.2625	-28.188	-13.771	-1.8448	9.6695	25.265	7.5751	2.7442	10.932	-2.923	-6.1959	1654.2
12.88	1289	78	NaN	-2.9254	23.483	0.16797	-171.49	9.3741	-3.7912	22.048	-820.89	1050.7	-8.6743	832.2	1101.9	54.464	52.241	0	0	4.4974	1.1717	-28.189	-13.771	-1.8607	9.5746	25.256	7.6015	2.6367	10.746	-2.9326	-6.1695	1654.2
12.89	1290	78	NaN	-2.9434	23.453	0.19803	-171.58	9.3997	-3.8911	21.947	-820.99	1050.7	-8.6776	832.11	1101.9	52.752	49.346	0	0	4.4212	1.0962	-28.189	-13.771	-1.8821	9.4861	25.226	7.6266	2.539	10.582	-2.9626	-6.1444	1654.2
12.9	1291	78	NaN	-2.9607	23.431	0.21675	-171.68	9.4122	-3.9582	21.887	-821.07	1050.7	-8.521	832.01	1101.9	54.688	50.746	0	0	4.3213	0.99728	-28.188	-13.771	-1.9069	9.3702	25.204	7.6388	2.4144	10.368	-2.9839	-6.132	1654.1
12.91	1292	78	NaN	-2.9696	23.464	0.18504	-171.86	9.3918	-3.9213	22	-820.92	1050.8	-7.9139	831.88	1101.9	53.592	52.458	0	0	4.1488	0.82628	-28.188	-13.77	-1.9328	9.1778	25.236	7.6199	2.216	10.004	-2.952	-6.1501	1653.9
12.92	1293	78	NaN	-2.9884	23.422	0.21819	-172.01	9.2988	-4.0036	21.898	-821.07	1050.8	-7.5947	831.92	1101.8	52.152	52.164	0	0	3.9895	0.66851	-28.187	-13.769	-1.9663	9.0122	25.191	7.5304	2.0233	9.6807	-2.9963	-6.2389	1654
12.93	1294	78	NaN	-2.9917	23.428	0.20618	-172.12	9.2475	-4.1005	21.955	-821.04	1050.8	-7.4504	831.91	1101.8	54.482	49.41	0	0	3.8734	0.55344	-28.186	-13.768	-1.9726	8.9037	25.196	7.48	1.9009	9.4571	-2.9903	-6.2883	1654
12.94	1295	78	NaN	-2.9942	23.438	0.19143	-172.2	9.2127	-4.2506	22.019	-820.99	1050.8	-7.4874	831.88	1101.8	54.346	50.323	0	0	3.325	0.0099762	-28.183	-13.766	-1.9714	8.8228	25.206	7.4448	1.3535	8.8328	-2.977	-6.321	1653.9
12.95	1296	78	NaN	-3.0154	23.392	0.23249	-172.29	9.1572	-4.5075	21.886	-821.16	1050.7	-7.7202	831.9	1101.8	53.535	52.054	0	0	2.4991	-0.80835	-28.179	-13.762	-1.9894	8.7315	25.16	7.3888	0.50972	7.9231	-3.0192	-6.3731	1654.1
12.96	1297	78	NaN	-3.0163	23.398	0.23525	-172.38	9.0932	-4.5819	21.902	-821.16	1050.8	-7.5542	831.93	1101.8	55.302	51.46	0	0	2.5473	-0.76056	-28.183	-13.765	-1.9955	8.6439	25.165	7.3266	0.55184	7.8834	-3.0178	-6.4388	1654.1
12.97	1298	78	NaN	-3.0189	23.407	0.23472	-172.45	9.0777	-4.6531	21.912	-821.15	1050.8	-7.4078	831.88	1101.8	51.885	49.895	0	0	2.5495	-0.75839	-28.185	-13.768	-2.0027	8.5625	25.174	7.3108	0.54679	7.8041	-3.0109	-6.4567	1654.1
12.98	1299	78	NaN	-3.0253	23.417	0.23745	-172.57	9.0861	-4.7585	21.908	-821.15	1050.8	-7.3494	831.79	1101.8	53.35	51.496	0	0	2.4507	-0.8563	-28.185	-13.768	-2.0113	8.4435	25.186	7.3175	0.43941	7.5872	-2.9994	-6.4502	1654
12.99	1300	78	NaN	-3.0376	23.427	0.24962	-172.78	9.0911	-4.9337	21.884	-821.17	1050.8	-7.4424	831.71	1101.9	54.129	53.195	0	0	2.4189	-0.88785	-28.187	-13.769	-2.0211	8.2411	25.199	7.3194	0.39778	7.3532	-2.9881	-6.45	1653.9
13	1301	78	NaN	-3.023	23.449	0.24357	-172.81	9.1603	-5.1021	21.965	-821.14	1050.8	-7.3925	831.54	1102	53.945	51.179	0	0	2.4104	-0.89625	-28.189	-13.772	-2.0053	8.2082	25.225	7.384	0.40511	7.3119	-2.9641	-6.3876	1653.7
13.01	1302	78	NaN	-3.0047	23.486	0.22617	-172.86	9.1629	-5.2083	22.082	-821.08	1050.8	-7.2425	831.49	1102	55.041	51.434	0	0	2.3777	-0.92861	-28.193	-13.775	-1.9881	8.1566	25.262	7.387	0.38962	7.228	-2.9305	-6.3882	1653.6
13.02	1303	78	NaN	-2.9899	23.527	0.21459	-172.9	9.1442	-5.2917	22.171	-821.02	1050.8	-7.1255	831.48	1102	54.824	52.385	0	0	2.3396	-0.96641	-28.196	-13.779	-1.9742	8.1147	25.3	7.3707	0.36536	7.1483	-2.8963	-6.4082	1653.6
13.03	1304	78	NaN	-2.9847	23.558	0.22367	-172.91	9.1443	-5.386	22.181	-821.01	1050.8	-7.1491	831.44	1101.9	53.367	53.239	0	0	2.3431	-0.96292	-28.197	-13.78	-1.9678	8.1063	25.33	7.3726	0.37528	7.1434	-2.8674	-6.4072	1653.5
13.04	1305	78	NaN	-2.9697	23.606	0.20726	-172.98	9.0775	-5.3447	22.311	-820.95	1050.8	-6.6107	831.46	1101.8	53.382	51.787	0	0	2.3334	-0.97251	-28.199	-13.782	-1.967	8.023	25.373	7.3105	0.36644	7.0505	-2.8262	-6.4713	1653.4
13.05	1306	78	NaN	-2.9642	23.638	0.20262	-173.01	9.067	-5.3605	22.36	-820.92	1050.8	-6.4378	831.41	1101.7	57.087	50.982	0	0	2.3087	-0.99695	-28.202	-13.785	-1.9657	7.9897	25.403	7.3021	0.34305	6.9927	-2.7998	-6.4829	1653.4
13.06	1307	78	NaN	-2.96	23.677	0.19388	-173.04	9.0688	-5.4151	22.426	-820.88	1050.8	-6.3623	831.33	1101.7	59.656	51.344	1	0	2.2484	-1.0568	-28.206	-13.788	-1.9618	7.9605	25.441	7.3053	0.28658	6.9038	-2.7648	-6.4831	1653.2
13.07	1308	78	NaN	-2.9521	23.744	0.17017	-173.09	9.0519	-5.4919	22.581	-820.81	1050.8	-6.1752	831.2	1101.6	60.382	51.693	1	0	2.2011	-1.1037	-28.209	-13.792	-1.9548	7.9039	25.505	7.2907	0.24621	6.8003	-2.7036	-6.5009	1653
13.08	1309	78	NaN	-2.9646	23.83	0.16935	-173.07	9.0991	-5.5335	22.652	-820.75	1050.8	-5.9245	830.89	1101.5	61.42	52.267	1	0	2.2237	-1.0812	-28.212	-13.794	-1.9733	7.917	25.588	7.3412	0.25037	6.8358	-2.6237	-6.4529	1652.7
13.09	1310	78	NaN	-2.9909	23.914	0.20162	-173.15	9.0588	-5.6335	22.621	-820.74	1050.8	-5.8663	830.81	1101.4	61.075	49.325	1	0	2.2032	-1.1015	-28.214	-13.796	-2.0027	7.8377	25.668	7.3041	0.20054	6.7362	-2.5451	-6.492	1652.6
13.1	1311	78	NaN	-3.0197	23.987	0.24311	-173.22	9.0127	-5.7444	22.552	-820.75	1050.8	-5.9059	830.77	1101.4	61.9	51.808	1	0	2.0058	-1.2972	-28.213	-13.795	-2.0325	7.7641	25.739	7.2605	-0.026732	6.4669	-2.4736	-6.535	1652.5
13.11	1312	78	NaN	-3.0436	24.046	0.27793	-173.23	9.014	-5.8343	22.486	-820.75	1050.9	-5.9736	830.65	1101.3	62.354	50.654	1	0	1.8487	-1.4528	-28.204	-13.786	-2.0563	7.7579	25.797	7.2633	-0.20755	6.3051	-2.4068	-6.5229	1652.4
13.12	1313	78	NaN	-3.0684	24.115	0.30794	-173.23	9.0337	-5.9025	22.438	-820.73	1050.9	-5.9668	830.46	1101.3	62.005	53.655	1	0	1.722	-1.5784	-28.188	-13.771	-2.0829	7.7551	25.864	7.2842	-0.36089	6.1767	-2.3238	-6.4864	1652.2
13.13	1314	78	NaN	-3.0682	24.26	0.267	-173.24	9.0637	-5.9654	22.67	-820.47	1050.9	-5.838	830.15	1101.3	60.159	50.827	1	0	1.6783	-1.6216	-28.184	-13.767	-2.0787	7.749	26.008	7.3151	-0.40037	6.1274	-2.1759	-6.4515	1651.6
13.14	1315	78	NaN	-3.0835	24.397	0.23939	-173.27	9.0789	-5.9823	22.853	-820.26	1050.9	-5.4913	829.81	1101.3	61.485	49.865	1	0	1.6647	-1.6351	-28.182	-13.764	-2.0994	7.7171	26.143	7.3322	-0.43462	6.082	-2.0386	-6.4321	1651.1
13.15	1316	78	NaN	-3.132	24.48	0.26604	-173.31	9.0681	-5.9468	22.826	-820.28	1051	-4.9382	829.51	1101.2	58.424	51.958	1	0	1.7036	-1.5966	-28.182	-13.764	-2.1679	7.654	26.223	7.3245	-0.46431	6.0574	-1.9587	-6.44	1650.8
13.16	1317	78	NaN	-3.1524	24.534	0.26568	-173.32	9.0653	-6.0432	22.877	-820.25	1051	-4.9031	829.35	1101.2	53.759	50.515	1	0	1.7826	-1.5183	-28.183	-13.765	-2.1876	7.6448	26.277	7.3227	-0.40505	6.1265	-1.9065	-6.4428	1650.6
13.17	1318	78	NaN	-3.1914	24.591	0.28037	-173.35	9.0339	-6.1174	22.882	-820.29	1051	-4.6616	829.16	1101.1	54.841	52.1	1	0	1.8785	-1.4232	-28.184	-13.767	-2.2347	7.6043	26.332	7.2929	-0.35617	6.1811	-1.8529	-6.474	1650.4
13.18	1319	78	NaN	-3.2254	24.642	0.29106	-173.39	8.999	-6.1829	22.899	-820.33	1051	-4.4103	829	1101.1	51.559	52.222	1	0	2.0026	-1.3003	-28.184	-13.767	-2.2768	7.5591	26.382	7.2593	-0.27419	6.2588	-1.8028	-6.5076	1650.3
13.19	1320	78	NaN	-3.2444	24.686	0.28783	-173.42	8.9739	-6.2486	22.959	-820.32	1051	-4.2434	828.9	1101.1	54.698	51.774	1	0	2.136	-1.1681	-28.184	-13.766	-2.2994	7.5234	26.425	7.2345	-0.16339	6.3553	-1.7583	-6.5317	1650.2
13.2	1321	78	NaN	-3.2601	24.74	0.26668	-173.44	8.9655	-6.3318	23.076	-820.3	1051.1	-4.1418	828.8	1101.1	53.909	52.32	1	0	2.1924	-1.1122	-28.183	-13.765	-2.3145	7.5092	26.479	7.2261	-0.12208	6.397	-1.7032	-6.5389	1650.1
13.21	1322	78	NaN	-3.3909	24.762	0.66692	-173.46	8.9408	-6.427	21.723	-820.74	1051.3	-3.9246	828.71	1101.1	54.225	54.677	1	0	2.2654	-1.0399	-28.181	-13.763	-2.5001	7.4348	26.493	7.2104	-0.23464	6.3949	-1.6881	-6.5529	1650.4
13.22	1323	78	NaN	-3.5007	24.8	0.97105	-173.45	8.9592	-6.6401	20.72	-821.08	1051.4	-4.0582	828.57	1101.1	52.94	55.022	1	0	2.3606	-0.94554	-28.178	-13.761	-2.6401	7.4097	26.525	7.2344	-0.27951	6.4642	-1.6538	-6.5265	1650.6
13.23	1324	78	NaN	-3.5408	24.866	1.0014	-173.42	9.0299	-6.9564	20.686	-821.12	1051.5	-4.5708	828.39	1101.2	57.212	53.538	1	0	2.4786	-0.82862	-28.175	-13.758	-2.6636	7.457	26.592	7.3039	-0.18498	6.6283	-1.5832	-6.4537	1650.5
13.24	1325	78	NaN	-3.564	24.92	1.0039	-173.44	9.0531	-6.9966	20.709	-821.1	1051.5	-4.3923	828.28	1101.2	56.655	53.499	1	0	2.5946	-0.71373	-28.172	-13.754	-2.6921	7.4295	26.645	7.3286	-0.097517	6.7158	-1.5269	-6.4255	1650.3
13.25	1326	78	NaN	-3.6001	24.99	0.99581	-173.47	9.0852	-7.043	20.766	-821.12	1051.5	-4.1432	828.15	1101.1	60.411	50.676	1	0	2.6762	-0.63283	-28.168	-13.751	-2.7348	7.3925	26.712	7.3632	-0.058594	6.7597	-1.456	-6.3875	1650.2
13.26	1327	78	NaN	-3.6267	25.054	0.97111	-173.5	9.1142	-7.0831	20.882	-821.13	1051.5	-3.923	828.04	1101.1	65.882	51.562	1	0	2.752	-0.5577	-28.165	-13.747	-2.7649	7.364	26.774	7.3939	-0.012879	6.8063	-1.3906	-6.3534	1650.1
13.27	1328	78	NaN	-3.6386	25.109	0.92934	-173.52	9.1366	-7.1105	21.061	-821.12	1051.5	-3.7417	827.96	1101	67.452	52.985	1	0	2.7943	-0.51587	-28.161	-13.744	-2.7769	7.3415	26.828	7.4173	0.017353	6.8257	-1.3327	-6.3263	1650
13.28	1329	78	NaN	-3.6511	25.185	0.87984	-173.58	9.1564	-7.1158	21.267	-821.07	1051.6	-3.4722	827.87	1100.9	69.884	51.028	1	0	2.8734	-0.43748	-28.157	-13.739	-2.7916	7.2787	26.9	7.4415	0.08178	6.8412	-1.2563	-6.2975	1649.9
13.29	1330	78	NaN	-3.6829	25.298	0.86376	-173.62	9.1943	-7.1683	21.397	-821.07	1051.7	-3.2375	827.8	1100.9	70.05	52.57	1	0	2.9865	-0.32539	-28.151	-13.734	-2.827	7.2361	27.008	7.4851	0.15951	6.9107	-1.1435	-6.2484	1649.8
13.3	1331	78	NaN	-3.7092	25.435	0.83933	-173.65	9.2365	-7.2109	21.588	-821.04	1051.8	-2.9509	827.74	1100.8	70.239	55.004	1	0	3.0611	-0.25147	-28.145	-13.728	-2.8566	7.1987	27.138	7.5335	0.20453	6.9473	-1.0072	-6.1941	1649.7
13.31	1332	78	NaN	-3.7282	25.585	0.8042	-173.69	9.2767	-7.2327	21.843	-821	1051.8	-2.5994	827.66	1100.7	70.276	52.593	1	0	3.1565	-0.15695	-28.139	-13.722	-2.8788	7.1612	27.282	7.5798	0.27771	7.0043	-0.85764	-6.1419	1649.6
13.32	1333	78	NaN	-3.7625	25.723	0.80081	-173.72	9.3052	-7.2602	22.003	-821.08	1052	-2.2377	827.64	1100.6	70.928	54.169	1	0	3.3187	0.0038068	-28.134	-13.716	-2.9201	7.12	27.414	7.6143	0.3986	7.1238	-0.72034	-6.1022	1649.6
13.33	1334	78	NaN	-3.7793	25.815	0.77875	-173.73	9.3274	-7.3129	22.205	-821.16	1052	-2.0574	827.65	1100.6	70.469	54.455	1	0	3.4369	0.12087	-28.126	-13.709	-2.9362	7.1177	27.505	7.6375	0.50063	7.2386	-0.62152	-6.071	1649.7
13.34	1335	78	NaN	-3.8038	25.91	0.78121	-173.74	9.3698	-7.3685	22.373	-821.33	1052	-1.8214	827.62	1100.7	69.405	53.583	1	0	3.5312	0.2143	-28.117	-13.699	-2.9632	7.1045	27.599	7.6806	0.56795	7.3188	-0.51755	-6.0185	1649.8
13.35	1336	78	NaN	-3.8393	26.008	0.81699	-173.77	9.4198	-7.3822	22.474	-821.59	1052.1	-1.3914	827.56	1100.7	67.261	53.858	1	0	3.6254	0.30773	-28.107	-13.69	-3.0103	7.0553	27.696	7.7321	0.61518	7.363	-0.41163	-5.9576	1650
13.36	1337	78	NaN	-3.8753	26.064	0.87979	-173.87	9.4095	-7.2148	22.452	-821.86	1052.1	-0.48551	827.59	1100.6	65.342	52.843	1	0	3.7193	0.40068	-28.098	-13.68	-3.0786	6.9241	27.749	7.725	0.64067	7.3248	-0.34892	-5.9553	1650.3
13.37	1338	78	NaN	-3.8963	26.136	0.95091	-173.86	9.4964	-7.4241	22.43	-822.09	1052.2	-0.82199	827.52	1100.7	61.676	52.512	1	0	3.7228	0.40416	-28.096	-13.678	-3.0887	6.9521	27.823	7.81	0.63403	7.3562	-0.27288	-5.8683	1650.5
13.38	1339	78	NaN	-3.9244	26.225	1.0698	-173.87	9.5823	-7.5836	22.332	-822.43	1052.3	-0.93605	827.44	1100.8	58.587	52.252	1	0	3.7872	0.46805	-28.09	-13.673	-3.1164	6.9335	27.911	7.8962	0.67081	7.4016	-0.17856	-5.7763	1650.7
13.39	1340	78	NaN	-3.9475	26.334	1.2208	-173.94	9.6576	-7.6618	22.24	-822.89	1052.4	-0.69977	827.38	1100.9	55.952	51.813	1	0	3.9532	0.6325	-28.078	-13.661	-3.1511	6.8552	28.018	7.9738	0.80207	7.4877	-0.060247	-5.6869	1651.1
13.4	1341	78	NaN	-3.9162	26.471	1.3344	-174	9.7534	-7.8227	22.439	-823.45	1052.5	-0.61469	827.34	1101.1	57.219	51.103	1	0	3.9569	0.63615	-28.071	-13.653	-3.1161	6.8011	28.156	8.0679	0.84076	7.4373	0.085234	-5.5854	1651.7
13.41	1342	78	NaN	-3.9002	26.548	1.4039	-174.03	9.7961	-7.9211	22.537	-823.79	1052.6	-0.62591	827.39	1101.2	56.888	53.264	1	0	3.8846	0.56447	-28.064	-13.647	-3.0965	6.7744	28.235	8.1092	0.78807	7.3389	0.17043	-5.5376	1652.1
13.42	1343	78	NaN	-3.8819	26.632	1.4507	-174.05	9.8134	-7.9926	22.68	-824.09	1052.6	-0.61411	827.47	1101.3	56.792	52.518	1	0	3.6571	0.33907	-28.054	-13.636	-3.0739	6.7571	28.32	8.126	0.5832	7.0962	0.26608	-5.5102	1652.4
13.43	1344	78	NaN	-3.8549	26.752	1.4976	-174.06	9.8206	-8.046	22.877	-824.4	1052.7	-0.54807	827.59	1101.4	56.035	52.229	1	0	3.4542	0.13806	-28.044	-13.627	-3.0425	6.7497	28.44	8.1333	0.41168	6.8877	0.39537	-5.4935	1652.9
13.44	1345	78	NaN	-3.8096	26.952	1.5917	-174.05	9.8428	-8.0878	23.084	-824.78	1052.8	-0.39805	827.75	1101.5	56.862	53.292	1	0	3.4402	0.12413	-28.043	-13.626	-2.9955	6.761	28.638	8.1561	0.44468	6.8852	0.59513	-5.4696	1653.4
13.45	1346	78	NaN	-3.7689	27.109	1.6605	-174.07	9.8274	-8.0638	23.24	-825.05	1052.9	-0.14693	827.94	1101.5	56.41	51.484	1	0	3.368	0.052606	-28.041	-13.623	-2.9583	6.7388	28.792	8.1445	0.40967	6.7914	0.75131	-5.4785	1653.9
13.46	1347	78	NaN	-3.7266	27.271	1.7069	-174.11	9.8338	-8.0205	23.431	-825.26	1053	0.2111	828.07	1101.5	53.379	50.975	1	0	3.2341	-0.080016	-28.036	-13.619	-2.922	6.6959	28.949	8.155	0.31214	6.6159	0.91319	-5.4636	1654.2
13.47	1348	78	NaN	-3.6656	27.458	1.7355	-174.15	9.8734	-7.9928	23.719	-825.46	1053.1	0.54317	828.16	1101.4	55.455	51.479	1	0	3.2062	-0.10765	-28.034	-13.616	-2.8626	6.6571	29.134	8.1974	0.34364	6.5494	1.1004	-5.4188	1654.5
13.48	1349	78	NaN	-3.5507	27.706	1.7543	-174.15	9.9555	-8.0422	24.22	-825.71	1053.1	0.5661	828.25	1101.5	58.608	49.914	1	0	3.162	-0.15144	-28.031	-13.614	-2.7313	6.6713	29.383	8.278	0.43072	6.5199	1.3522	-5.3358	1654.8
13.49	1350	78	NaN	-3.5246	27.853	1.8253	-174.14	10.005	-8.1179	24.269	-826.06	1053.2	0.44148	828.36	1101.6	61.8	52.261	1	0	3.0098	-0.30231	-28.027	-13.61	-2.6995	6.6824	29.53	8.3284	0.3103	6.3801	1.5029	-5.2811	1655.3
13.5	1351	78	NaN	-3.4669	28.044	1.928	-174.16	10.047	-8.1665	24.32	-826.43	1053.3	0.41619	828.52	1101.7	61.053	51.126	1	0	2.931	-0.38038	-28.024	-13.607	-2.6394	6.6702	29.717	8.3738	0.29163	6.2898	1.6921	-5.2332	1655.8
13.51	1352	78	NaN	-3.3907	28.244	2.0314	-174.19	10.085	-8.1846	24.407	-826.79	1053.4	0.47984	828.69	1101.7	61.57	51.595	1	0	2.8972	-0.41383	-28.023	-13.605	-2.5627	6.6429	29.913	8.4168	0.33457	6.2291	1.8896	-5.1886	1656.4
13.52	1353	78	NaN	-3.3418	28.371	2.0835	-174.21	10.123	-8.1751	24.506	-827.09	1053.5	0.57066	828.79	1101.7	62.687	50.948	1	0	2.85	-0.46065	-28.021	-13.603	-2.5136	6.6185	30.037	8.4576	0.33635	6.1578	2.016	-5.1455	1656.7
13.53	1354	78	NaN	-3.324	28.595	2.0607	-174.23	10.15	-8.1649	24.956	-827.41	1053.6	0.66703	828.96	1101.6	62.37	52.561	1	0	2.7932	-0.51695	-28.018	-13.6	-2.4838	6.6145	30.256	8.4892	0.30932	6.0976	2.238	-5.1109	1657.2
13.54	1355	78	NaN	-3.3163	28.77	2.2523	-174.25	10.179	-8.1475	24.694	-827.99	1053.8	0.78718	829.11	1101.6	61.81	52.994	1	0	2.7168	-0.59267	-28.018	-13.6	-2.4898	6.5765	30.422	8.5265	0.227	5.9838	2.4044	-5.0739	1658
13.55	1356	78	NaN	-3.3121	28.898	2.5004	-174.27	10.209	-8.1392	24.206	-828.62	1054	0.87303	829.21	1101.6	59.678	51.094	1	0	2.6513	-0.65754	-28.018	-13.601	-2.5057	6.5336	30.543	8.5638	0.14556	5.876	2.5247	-5.037	1658.7
13.56	1357	78	NaN	-3.3036	29	2.5307	-174.28	10.234	-8.1655	24.355	-828.9	1054	0.83259	829.26	1101.6	57.762	51.814	1	0	2.6086	-0.69984	-28.019	-13.601	-2.4908	6.5368	30.644	8.5904	0.11776	5.837	2.6247	-5.011	1659
13.57	1358	78	NaN	-3.2773	29.117	2.3928	-174.29	10.241	-8.1564	25.098	-829.02	1054	0.90659	829.3	1101.6	63.528	49.792	1	0	2.6835	-0.6256	-28.02	-13.603	-2.4415	6.5464	30.761	8.5972	0.24204	5.9208	2.7409	-5.0055	1659.2
13.58	1359	78	NaN	-3.2452	29.21	2.3591	-174.32	10.24	-8.1462	25.541	-829.41	1054	1.0331	829.35	1101.6	70.629	53.173	1	0	2.7998	-0.51039	-28.022	-13.604	-2.3988	6.5309	30.854	8.5969	0.40103	6.0205	2.8321	-5.0076	1659.6
13.59	1360	78	NaN	-3.198	29.289	2.385	-174.34	10.24	-8.1476	25.839	-829.95	1054.1	1.1561	829.39	1101.6	73.444	54.264	1	0	2.8878	-0.42315	-28.025	-13.607	-2.3457	6.5077	30.932	8.5974	0.54211	6.0845	2.9069	-5.0099	1660.2
13.6	1361	78	NaN	-3.122	29.367	2.3944	-174.36	10.251	-8.1754	26.257	-830.44	1054.1	1.2063	829.38	1101.7	74.162	54.181	1	0	2.9707	-0.341	-28.028	-13.61	-2.2574	6.5015	31.01	8.6085	0.71339	6.1605	2.9817	-5.0018	1660.7
13.61	1362	78	NaN	-3.0554	29.461	2.388	-174.39	10.249	-8.1799	26.634	-830.65	1054.2	1.2854	829.39	1101.7	74.345	51.859	1	0	2.9919	-0.32002	-28.032	-13.615	-2.1805	6.4835	31.101	8.6084	0.81137	6.1635	3.0692	-5.0064	1660.9
13.62	1363	78	NaN	-2.9897	29.58	2.4097	-174.41	10.248	-8.1852	27.044	-830.99	1054.2	1.371	829.4	1101.7	73.505	55.674	1	0	3.0131	-0.29905	-28.037	-13.619	-2.1038	6.4808	31.218	8.6096	0.90926	6.1817	3.1814	-5.0098	1661.3
13.63	1364	78	NaN	-2.96	29.69	2.5162	-174.41	10.27	-8.1942	27.172	-831.45	1054.4	1.4336	829.34	1101.8	73.857	55.239	1	0	3.0343	-0.27807	-28.041	-13.624	-2.0721	6.4745	31.326	8.6334	0.96216	6.1964	3.2846	-4.9904	1661.7
13.64	1365	78	NaN	-3.0056	29.753	2.769	-174.43	10.337	-8.2094	26.663	-832.01	1054.5	1.4408	829.15	1101.9	73.712	52.685	1	0	3.0554	-0.25709	-28.046	-13.628	-2.1357	6.443	31.387	8.7034	0.91972	6.186	3.341	-4.9249	1662
13.65	1366	78	NaN	-2.9619	29.829	2.8561	-174.46	10.295	-8.1678	26.824	-832.36	1054.6	1.6609	829.15	1101.8	73.912	53.84	1	0	3.0766	-0.23612	-28.05	-13.633	-2.0942	6.4046	31.457	8.6675	0.98235	6.1685	3.4063	-4.9654	1662.4
13.66	1367	78	NaN	-2.836	29.903	3.0524	-174.48	10.307	-8.1775	26.913	-832.88	1054.7	1.7028	829.03	1101.8	74.135	52.484	1	0	3.0978	-0.21514	-28.055	-13.637	-1.9669	6.391	31.526	8.684	1.1309	6.1759	3.4714	-4.9533	1662.8
13.67	1368	78	NaN	-2.6711	29.989	3.2425	-174.48	10.332	-8.2163	27.206	-833.41	1054.8	1.6449	828.86	1101.8	73.703	53.236	1	0	3.1189	-0.19416	-28.059	-13.642	-1.7901	6.3961	31.608	8.7127	1.3288	6.2019	3.5489	-4.9292	1663.1
13.68	1369	78	NaN	-2.51	30.1	3.3158	-174.5	10.328	-8.26	27.958	-833.78	1054.9	1.5715	828.76	1101.8	72.123	52.601	1	0	3.1401	-0.17319	-28.064	-13.646	-1.6007	6.4125	31.715	8.7135	1.5394	6.2393	3.6507	-4.9329	1663.4
13.69	1370	78	NaN	-2.3845	30.199	3.4259	-174.55	10.312	-8.1854	28.316	-833.93	1055	1.837	828.63	1101.6	71.91	53.308	1	0	3.1613	-0.15221	-28.068	-13.651	-1.472	6.3671	31.805	8.706	1.6893	6.2149	3.7368	-4.9449	1663.4
13.7	1371	78	NaN	-2.3055	30.272	3.667	-174.57	10.314	-8.1676	28.437	-834.44	1055.1	1.9168	828.46	1101.5	71.238	53.257	1	0	3.1824	-0.13123	-28.073	-13.655	-1.3919	6.3477	31.871	8.7146	1.7906	6.2165	3.7981	-4.9408	1663.8
13.71	1372	78	NaN	-2.2405	30.343	3.9468	-174.57	10.318	-8.1778	28.424	-834.98	1055.2	1.899	828.32	1101.5	70.253	51.969	1	0	3.2036	-0.11026	-28.077	-13.66	-1.3269	6.3439	31.934	8.727	1.8768	6.2337	3.8566	-4.9329	1664.2
13.72	1373	78	NaN	-2.1607	30.428	4.1916	-174.57	10.318	-8.1909	28.376	-835.27	1055.4	1.8595	828.23	1101.4	73.426	52.975	1	0	3.2248	-0.089279	-28.082	-13.664	-1.2474	6.3471	32.011	8.735	1.9773	6.2578	3.929	-4.9295	1664.4
13.73	1374	78	NaN	-2.0257	30.48	4.4827	-174.56	10.356	-8.176	28.548	-835.81	1055.5	1.8722	827.98	1101.3	76.087	54.477	1	0	3.246	-0.068302	-28.086	-13.669	-1.1072	6.3537	32.056	8.7794	2.1388	6.2854	3.9696	-4.8895	1664.6
13.74	1375	78	NaN	-1.8908	30.552	4.6114	-174.57	10.343	-8.1587	28.981	-836.02	1055.6	1.9277	827.9	1101.2	73.261	54.11	1	0	3.2671	-0.047325	-28.091	-13.673	-0.95933	6.3613	32.124	8.7723	2.3078	6.314	4.0326	-4.9012	1664.8
13.75	1376	78	NaN	-1.7707	30.626	4.6782	-174.57	10.311	-8.1478	29.579	-836.18	1055.6	1.9584	827.86	1101.2	71.831	50.987	1	0	3.2883	-0.026349	-28.095	-13.678	-0.81972	6.3807	32.193	8.7443	2.4686	6.3544	4.0975	-4.9336	1664.9
13.76	1377	78	NaN	-1.6727	30.688	4.7512	-174.56	10.282	-8.1484	30.28	-836.48	1055.7	1.9211	827.8	1101.1	70.951	52.537	1	0	3.3095	-0.0053719	-28.1	-13.682	-0.69648	6.4184	32.252	8.7181	2.613	6.413	4.1523	-4.9643	1665.1
13.77	1378	78	NaN	-1.5422	30.784	4.7875	-174.55	10.267	-8.1427	31.13	-836.58	1055.7	1.8951	827.69	1101.1	70.614	50.318	1	0	3.3306	0.015605	-28.104	-13.687	-0.53583	6.4547	32.344	8.7066	2.7948	6.4703	4.24	-4.9804	1665.1
13.78	1379	78	NaN	-1.4744	30.85	4.8604	-174.56	10.276	-8.1495	31.571	-836.74	1055.8	1.8346	827.55	1101.1	69.578	53.475	1	0	3.3518	0.036582	-28.109	-13.691	-0.45074	6.4673	32.408	8.7177	2.9011	6.5039	4.2992	-4.9737	1665.2
13.79	1380	78	NaN	-1.4223	30.906	4.9226	-174.62	10.276	-8.1722	31.94	-836.88	1055.9	1.7605	827.42	1101.1	65.686	53.878	1	0	3.373	0.057558	-28.113	-13.696	-0.38349	6.4196	32.463	8.7198	2.9895	6.4771	4.3491	-4.9762	1665.2
13.8	1381	78	NaN	-1.3646	30.961	4.959	-174.75	10.255	-8.2015	32.387	-836.99	1055.9	1.7114	827.32	1101.1	61.078	52.452	1	0	3.3941	0.078535	-28.118	-13.7	-0.30869	6.3099	32.516	8.6998	3.0855	6.3884	4.3982	-5.0007	1665.2
13.81	1382	78	NaN	-1.3765	30.991	5.1266	-174.66	10.279	-8.1049	32.296	-837.3	1056.1	1.9823	827.2	1101	55.337	53.751	1	0	3.4153	0.099512	-28.123	-13.705	-0.33317	6.3857	32.538	8.732	3.0821	6.4852	4.4156	-4.973	1665.4
13.82	1383	78	NaN	-1.3756	31.022	5.2564	-174.72	10.243	-8.1283	32.447	-837.66	1056.2	1.8939	827.11	1101	54.341	52.461	0	0	3.43	0.11404	-28.126	-13.709	-0.32421	6.3322	32.563	8.7026	3.1058	6.4463	4.4362	-5.0064	1665.7
13.83	1384	78	NaN	-1.3585	31.046	5.3368	-174.74	10.244	-8.1549	32.728	-837.97	1056.4	1.8005	826.97	1101	54.183	52.182	0	0	3.4124	0.096589	-28.128	-13.71	-0.29428	6.3217	32.583	8.7071	3.1181	6.4183	4.455	-5.0032	1665.8
13.84	1385	78	NaN	-1.3249	31.061	5.3652	-174.66	10.314	-8.1305	33.086	-838.18	1056.4	1.8703	826.75	1101	54.762	52.189	0	0	3.3875	0.071942	-28.131	-13.713	-0.25074	6.4174	32.594	8.7799	3.1367	6.4893	4.4638	-4.9331	1665.8
13.85	1386	78	NaN	-1.2906	31.068	5.3777	-174.69	10.315	-8.1108	33.547	-838.52	1056.5	1.9769	826.57	1100.9	52.622	50.426	0	0	3.3565	0.041221	-28.135	-13.717	-0.20443	6.3918	32.597	8.7858	3.1521	6.433	4.4626	-4.9312	1666
13.86	1387	78	NaN	-1.2614	31.092	5.3896	-174.69	10.345	-8.1833	33.845	-838.72	1056.5	1.7608	826.42	1100.9	53.91	51.708	0	0	3.316	0.0011203	-28.139	-13.722	-0.1575	6.4118	32.62	8.8159	3.1585	6.413	4.4813	-4.9057	1666
13.87	1388	78	NaN	-1.253	31.137	5.4947	-174.7	10.351	-8.182	33.795	-838.99	1056.6	1.7938	826.27	1100.8	55.002	52.327	0	0	3.2665	-0.04797	-28.144	-13.727	-0.15204	6.3977	32.66	8.8278	3.1144	6.3497	4.5161	-4.899	1666.2
13.88	1389	78	NaN	-1.2669	31.203	5.6998	-174.74	10.321	-8.0684	33.412	-839.37	1056.7	2.211	826.13	1100.7	54.688	51.902	0	0	3.2391	-0.075066	-28.148	-13.731	-0.19362	6.3304	32.713	8.8106	3.0455	6.2554	4.5646	-4.9203	1666.4
13.89	1390	78	NaN	-1.2638	31.254	5.7632	-174.75	10.325	-8.0823	33.385	-839.5	1056.8	2.2042	826.04	1100.6	54.924	49.869	0	0	3.169	-0.14458	-28.155	-13.738	-0.19126	6.3219	32.76	8.8192	2.9777	6.1773	4.605	-4.9183	1666.4
13.9	1391	78	NaN	-1.2571	31.292	5.8487	-174.74	10.36	-8.1792	33.249	-839.65	1056.9	1.9317	825.9	1100.6	56.192	51.246	0	0	2.9745	-0.33723	-28.169	-13.752	-0.17987	6.3358	32.795	8.8565	2.7947	5.9985	4.6257	-4.8951	1666.4
13.91	1392	78	NaN	-1.2223	31.318	5.9016	-174.77	10.371	-8.3125	33.21	-839.79	1056.9	1.5575	825.79	1100.6	53.128	51.366	0	0	2.8787	-0.4322	-28.178	-13.76	-0.13359	6.3146	32.819	8.8698	2.7451	5.8824	4.6412	-4.8904	1666.5
13.92	1393	78	NaN	-1.1552	31.327	5.9029	-174.86	10.346	-8.4267	33.327	-839.94	1057	1.2644	825.71	1100.6	53.289	50.558	0	0	2.8383	-0.47223	-28.183	-13.766	-0.052473	6.2457	32.826	8.8465	2.7858	5.7735	4.6426	-4.9193	1666.5
13.93	1394	78	NaN	-1.0832	31.283	5.8617	-174.91	10.32	-8.3138	33.474	-840.1	1057	1.7184	825.55	1100.4	54.235	52.363	0	0	2.875	-0.43586	-28.187	-13.77	0.0089589	6.1776	32.777	8.826	2.884	5.7417	4.5903	-4.9435	1666.5
13.94	1395	78	NaN	-0.90301	31.24	5.7063	-174.93	10.323	-8.3719	34.149	-840.03	1056.9	1.5877	825.45	1100.4	53.669	51.737	0	0	2.9117	-0.39949	-28.191	-13.773	0.21702	6.1941	32.737	8.8255	3.1287	5.7946	4.5461	-4.9478	1666.4
13.95	1396	78	NaN	-0.78943	31.194	5.5849	-174.94	10.341	-8.4409	34.582	-840.04	1056.8	1.4295	825.31	1100.4	54.036	50.295	0	0	2.954	-0.35758	-28.195	-13.778	0.35103	6.2021	32.694	8.8416	3.305	5.8445	4.4983	-4.9363	1666.2
13.96	1397	78	NaN	-0.7778	31.152	5.5382	-174.96	10.358	-8.4552	34.598	-840.16	1056.8	1.4587	825.14	1100.4	55.681	50.003	0	0	2.9963	-0.31563	-28.199	-13.782	0.36224	6.1752	32.649	8.8608	3.3586	5.8596	4.4491	-4.9212	1666.2
13.97	1398	78	NaN	-0.77908	31.131	5.5398	-175	10.319	-8.3441	34.498	-840.21	1056.9	1.856	825.1	1100.3	52.907	50.356	0	0	3.0387	-0.27366	-28.203	-13.786	0.34385	6.126	32.623	8.8271	3.3826	5.8523	4.4198	-4.9585	1666.2
13.98	1399	78	NaN	-0.78093	31.121	5.5319	-175.02	10.33	-8.3326	34.434	-840.22	1057	1.9659	824.97	1100.2	52.759	52.22	0	0	3.036	-0.2763	-28.211	-13.794	0.33607	6.0953	32.609	8.8423	3.3721	5.819	4.3973	-4.9513	1666.1
13.99	1400	78	NaN	-0.79999	31.095	5.5286	-175.05	10.341	-8.325	34.302	-840.26	1057	2.0767	824.85	1100.2	53.842	50.191	0	0	3.0311	-0.28124	-28.22	-13.802	0.30872	6.061	32.578	8.8577	3.3398	5.7798	4.3584	-4.9447	1666
14	1401	78	NaN	-0.8346	31.052	5.522	-175.07	10.34	-8.3089	34.134	-840.31	1057.1	2.2208	824.75	1100.1	54.173	51.095	0	0	3.1122	-0.20086	-28.223	-13.805	0.2634	6.0232	32.53	8.8621	3.3756	5.8223	4.3069	-4.9432	1665.9
14.01	1402	78	NaN	-0.86236	31.006	5.4683	-175.09	10.335	-8.3309	34.142	-840.27	1057.2	2.2364	824.71	1100.1	52.979	51.501	0	0	3.1153	-0.19775	-28.226	-13.809	0.23547	6.0042	32.48	8.8614	3.3508	5.8065	4.254	-4.9471	1665.8
14.02	1403	78	NaN	-0.90168	30.946	5.4336	-175.13	10.34	-8.3091	34.093	-840.3	1057.3	2.3741	824.65	1100	53.521	51.846	0	0	3.0419	-0.27047	-28.23	-13.812	0.18974	5.9637	32.417	8.8682	3.2317	5.6932	4.1878	-4.9439	1665.8
14.03	1404	78	NaN	-0.94689	30.869	5.4105	-175.17	10.358	-8.282	34.001	-840.32	1057.3	2.5358	824.57	1100	54.915	54.733	0	0	3.0303	-0.28197	-28.232	-13.815	0.13582	5.9161	32.337	8.8896	3.1661	5.6341	4.1048	-4.9249	1665.7
14.04	1405	78	NaN	-0.99214	30.781	5.4033	-175.2	10.391	-8.2696	33.87	-840.34	1057.4	2.6555	824.48	1100	53.689	52.272	0	0	3.0867	-0.22609	-28.233	-13.816	0.082	5.871	32.245	8.9268	3.1687	5.6449	4.0121	-4.8889	1665.7
14.05	1406	78	NaN	-1.0231	30.705	5.4296	-175.22	10.441	-8.3073	33.706	-840.39	1057.5	2.5935	824.36	1100	55.937	51.718	0	0	2.9989	-0.31312	-28.235	-13.817	0.047574	5.8489	32.168	8.979	3.0465	5.5358	3.9329	-4.8382	1665.6
14.06	1407	78	NaN	-1.0222	30.629	5.4114	-175.25	10.472	-8.3382	33.707	-840.33	1057.6	2.5546	824.29	1100	55.004	54.168	0	0	2.9127	-0.39854	-28.236	-13.818	0.049893	5.8208	32.09	9.0108	2.9626	5.4222	3.8549	-4.8073	1665.5
14.07	1408	78	NaN	-1.0284	30.527	5.4074	-175.29	10.488	-8.3382	33.627	-840.28	1057.7	2.5958	824.25	1100	54.326	51.877	0	0	2.9162	-0.39505	-28.234	-13.817	0.039593	5.7824	31.984	9.031	2.9558	5.3873	3.7499	-4.7859	1665.4
14.08	1409	78	NaN	-1.036	30.41	5.4114	-175.32	10.505	-8.3301	33.508	-840.22	1057.8	2.6504	824.21	1100	52.353	50.327	0	0	2.9326	-0.3788	-28.232	-13.814	0.026122	5.7421	31.862	9.0523	2.9587	5.3633	3.6304	-4.7619	1665.2
14.09	1410	78	NaN	-1.012	30.318	5.3792	-175.35	10.558	-8.3853	33.587	-840.11	1057.8	2.5168	824.11	1100.1	51.573	50.165	0	0	2.9573	-0.35432	-28.228	-13.811	0.057535	5.7245	31.772	9.1048	3.0148	5.3702	3.5435	-4.706	1665
14.1	1411	78	NaN	-0.98871	30.183	5.3529	-175.43	10.537	-8.3291	33.613	-839.97	1057.9	2.7972	824.11	1100	54.383	49.446	0	0	2.93	-0.38138	-28.224	-13.807	0.072185	5.6305	31.632	9.0877	3.0022	5.2491	3.4081	-4.7188	1664.9
14.11	1412	78	NaN	-0.96349	30.074	5.3315	-175.48	10.564	-8.3895	33.663	-839.82	1057.9	2.6853	824.08	1100	54.949	51.792	0	0	2.9019	-0.40922	-28.22	-13.802	0.10311	5.5836	31.524	9.1143	3.005	5.1744	3.304	-4.6879	1664.7
14.12	1413	78	NaN	-0.95329	29.964	5.3334	-175.52	10.624	-8.4965	33.645	-839.7	1057.9	2.4043	824.01	1100.1	55.511	53.114	0	0	2.8669	-0.44392	-28.215	-13.797	0.12245	5.5557	31.417	9.1709	2.9893	5.1117	3.2023	-4.6262	1664.5
14.13	1414	78	NaN	-0.99716	29.768	5.4007	-175.61	10.643	-8.4225	33.323	-839.73	1057.9	2.7054	823.98	1100	54.409	52.527	0	0	2.8501	-0.4605	-28.209	-13.791	0.057138	5.4447	31.219	9.1912	2.9073	4.9842	3.0102	-4.6002	1664.5
14.14	1415	78	NaN	-0.99665	29.647	5.4538	-175.63	10.68	-8.4983	33.109	-839.67	1057.9	2.54	823.92	1100	53.749	50.254	0	0	2.8714	-0.43947	-28.202	-13.785	0.056053	5.4204	31.099	9.2286	2.9274	4.9809	2.8963	-4.5563	1664.4
14.15	1416	78	NaN	-0.97075	29.518	5.4874	-175.69	10.748	-8.5555	32.97	-839.48	1057.9	2.4512	823.82	1100	54.195	50.899	0	0	2.8449	-0.46569	-28.197	-13.779	0.0804	5.3615	30.97	9.2958	2.9253	4.8958	2.7727	-4.4836	1664.1
14.16	1417	78	NaN	-0.93013	29.386	5.4892	-175.77	10.821	-8.5635	32.938	-839.19	1057.9	2.5013	823.71	1100.1	54.269	51.856	0	0	2.7895	-0.52061	-28.192	-13.774	0.11847	5.2827	30.839	9.3676	2.9079	4.7621	2.6469	-4.4069	1663.7
14.17	1418	78	NaN	-0.89041	29.284	5.4366	-175.81	10.847	-8.4991	33.089	-838.89	1057.8	2.6973	823.7	1100	54.917	50.736	0	0	2.6342	-0.67449	-28.187	-13.769	0.15681	5.2369	30.738	9.3931	2.791	4.5624	2.5516	-4.376	1663.4
14.18	1419	78	NaN	-0.86632	29.13	5.4526	-175.88	10.952	-8.5432	33.002	-838.55	1057.8	2.6244	823.55	1100.1	54.36	51.727	0	0	2.5145	-0.79312	-28.182	-13.764	0.18075	5.1626	30.589	9.4933	2.6952	4.3694	2.4075	-4.271	1662.9
14.19	1420	78	NaN	-0.84026	28.992	5.469	-175.95	11.014	-8.5482	32.942	-838.29	1057.7	2.6587	823.48	1100.1	54.721	53.532	0	0	2.4357	-0.87119	-28.178	-13.76	0.20375	5.0924	30.454	9.5527	2.6394	4.2213	2.276	-4.2075	1662.6
14.2	1421	78	NaN	-0.82797	28.857	5.4603	-176.02	11.051	-8.5319	32.955	-838.01	1057.7	2.7514	823.44	1100.1	53.734	51.234	0	0	2.3209	-0.98495	-28.172	-13.755	0.21349	5.0253	30.319	9.5889	2.5343	4.0403	2.147	-4.1658	1662.3
14.21	1422	78	NaN	-0.85755	28.694	5.3941	-176.09	11.109	-8.5422	33.083	-837.53	1057.6	2.7743	823.37	1100.1	53.852	49.583	0	0	2.1584	-1.1459	-28.165	-13.747	0.18789	4.9546	30.157	9.6452	2.3463	3.8087	1.9925	-4.102	1661.7
14.22	1423	78	NaN	-0.84533	28.541	5.4321	-176.12	11.133	-8.5314	32.995	-837.33	1057.6	2.8035	823.38	1100.1	56.319	52.028	0	0	1.7866	-1.5143	-28.154	-13.737	0.19619	4.9181	30.006	9.6684	1.9828	3.4038	1.852	-4.0681	1661.5
14.23	1424	78	NaN	-0.82959	28.352	5.5244	-176.24	11.17	-8.5893	32.755	-837.07	1057.6	2.6709	823.4	1100	54.754	51.452	0	0	1.4182	-1.8793	-28.143	-13.726	0.20838	4.7992	29.818	9.7043	1.6266	2.9198	1.6746	-4.0217	1661.3
14.24	1425	78	NaN	-0.8004	28.142	5.6253	-176.38	11.223	-8.5792	32.521	-836.72	1057.5	2.8297	823.32	1100	55.136	52.571	0	0	1.2943	-2.0022	-28.137	-13.719	0.22428	4.6422	29.607	9.7583	1.5185	2.64	1.4705	-3.9608	1660.8
14.25	1426	78	NaN	-0.74078	27.934	5.6761	-176.47	11.297	-8.3043	32.504	-836.24	1057.5	3.9222	822.96	1099.9	54.148	52.543	0	0	1.1489	-2.1462	-28.128	-13.71	0.2461	4.5172	29.396	9.8348	1.395	2.3711	1.2681	-3.8755	1660
14.26	1427	78	NaN	-0.6748	27.813	5.6604	-176.55	11.299	-8.3174	32.651	-835.83	1057.5	4.0111	822.97	1099.8	53.072	51.218	0	0	0.98691	-2.3067	-28.117	-13.7	0.31434	4.4342	29.276	9.8359	1.3013	2.1275	1.159	-3.864	1659.6
14.27	1428	78	NaN	-0.62056	27.704	5.7035	-176.66	11.332	-8.4291	32.602	-835.45	1057.5	3.7245	823.02	1099.8	54.806	51.315	0	0	0.72314	-2.5681	-28.11	-13.693	0.37698	4.3382	29.167	9.8692	1.1001	1.7701	1.0563	-3.8236	1659.3
14.28	1429	78	NaN	-0.56626	27.578	5.7933	-176.78	11.388	-8.5825	32.412	-835.04	1057.5	3.3205	823.04	1099.9	55.63	52.361	0	0	0.45234	-2.8364	-28.104	-13.686	0.4389	4.2274	29.041	9.9249	0.89124	1.391	0.93721	-3.7613	1658.9
14.29	1430	78	NaN	-0.4973	27.408	5.9103	-176.9	11.45	-8.7181	32.16	-834.51	1057.6	3.0773	822.98	1099.9	53.806	52.737	0	0	0.23189	-3.0548	-28.093	-13.676	0.50794	4.1017	28.871	9.9864	0.73983	1.0468	0.77785	-3.6894	1658.3
14.3	1431	78	NaN	-0.44708	27.308	5.9559	-176.98	11.483	-8.7351	32.083	-834.09	1057.6	3.0922	822.97	1099.9	54.998	51.097	0	0	0.016706	-3.2681	-28.082	-13.665	0.55523	4.0264	28.77	10.021	0.57193	0.75835	0.68734	-3.6436	1657.9
14.31	1432	78	NaN	-0.40489	27.183	6.0277	-177.1	11.529	-8.7478	31.888	-833.57	1057.6	3.1862	822.95	1099.9	55.362	52.995	0	0	-0.19848	-3.4813	-28.072	-13.654	0.58775	3.8919	28.643	10.068	0.38927	0.41058	0.57159	-3.5857	1657.3
14.32	1433	78	NaN	-0.3585	27.04	6.0764	-177.26	11.574	-8.7406	31.74	-832.96	1057.7	3.3791	822.92	1099.9	53.335	53.026	0	0	-0.21136	-3.4941	-28.065	-13.647	0.62275	3.7249	28.499	10.114	0.41139	0.23081	0.43411	-3.5332	1656.7
14.33	1434	78	NaN	-0.29597	26.888	6.0516	-177.42	11.604	-8.6975	31.808	-832.33	1057.6	3.6877	822.89	1099.8	53.929	52.504	0	0	-0.13344	-3.4168	-28.06	-13.642	0.67734	3.5552	28.347	10.145	0.5439	0.13836	0.28709	-3.4972	1656
14.34	1435	78	NaN	-0.25719	26.806	6.0359	-177.48	11.66	-8.7654	31.831	-831.88	1057.6	3.563	822.85	1099.9	55.495	51.576	0	0	-0.41702	-3.6978	-28.043	-13.625	0.7215	3.4963	28.268	10.198	0.30448	-0.20158	0.2253	-3.4279	1655.5
14.35	1436	78	NaN	-0.20244	26.698	5.9855	-177.59	11.676	-8.8035	31.924	-831.24	1057.6	3.5647	822.9	1099.9	53.106	51.161	0	0	-0.63596	-3.9148	-28.03	-13.612	0.77978	3.388	28.163	10.211	0.14382	-0.52677	0.1338	-3.4015	1654.9
14.36	1437	78	NaN	-0.15221	26.591	5.9243	-177.71	11.677	-8.8147	32.028	-830.6	1057.6	3.6592	822.96	1100	53.704	50.724	0	0	-0.72986	-4.0078	-28.023	-13.606	0.83068	3.2688	28.058	10.209	0.10082	-0.73905	0.034866	-3.3967	1654.4
14.37	1438	78	NaN	-0.12336	26.504	5.8728	-177.81	11.682	-8.8029	32.09	-830.11	1057.5	3.8174	822.96	1099.9	56.47	50.639	0	0	-0.82163	-4.0988	-28.017	-13.6	0.85647	3.1697	27.973	10.213	0.034835	-0.92906	-0.044304	-3.3863	1653.9
14.38	1439	78	NaN	-0.079484	26.367	5.8191	-177.96	11.655	-8.7988	32.094	-829.46	1057.5	4.0419	823.05	1099.9	53.081	50.165	0	0	-0.91006	-4.1864	-28.012	-13.594	0.89304	3.0078	27.837	10.185	-0.017026	-1.1786	-0.17499	-3.4094	1653.3
14.39	1440	78	NaN	-0.058738	26.264	5.7848	-178.08	11.627	-8.8108	32.031	-828.99	1057.5	4.1762	823.14	1099.9	54.67	48.972	0	0	-1.0799	-4.3547	-28.006	-13.588	0.90719	2.8875	27.734	10.156	-0.17274	-1.4672	-0.27176	-3.4324	1652.9
14.4	1441	78	NaN	-0.040355	26.178	5.7682	-178.18	11.608	-8.8177	31.943	-828.59	1057.4	4.302	823.21	1099.8	53.6	51.112	0	0	-1.2495	-4.5227	-28	-13.582	0.91833	2.7804	27.649	10.138	-0.33113	-1.7423	-0.35095	-3.4446	1652.6
14.41	1442	78	NaN	-0.010058	26.096	5.7684	-178.29	11.608	-8.8114	31.851	-828.15	1057.4	4.466	823.21	1099.8	52.135	50.922	0	0	-1.2777	-4.5507	-27.991	-13.573	0.94002	2.664	27.566	10.137	-0.33769	-1.8867	-0.42419	-3.4356	1652.1
14.42	1443	78	NaN	0.0086808	25.979	5.79	-178.43	11.64	-8.9417	31.637	-827.52	1057.4	4.3963	823.09	1100	53.548	51.793	0	0	-1.3078	-4.5805	-27.984	-13.566	0.95417	2.5145	27.457	10.162	-0.35364	-2.066	-0.52726	-3.4042	1651.4
14.43	1444	78	NaN	0.010068	25.888	5.8191	-178.55	11.625	-8.9816	31.426	-827.08	1057.4	4.4902	823.12	1100	53.204	51.956	0	0	-1.3396	-4.612	-27.979	-13.562	0.94522	2.3805	27.367	10.146	-0.39435	-2.2315	-0.61224	-3.4158	1651
14.44	1445	78	NaN	0.02702	25.801	5.8359	-178.68	11.623	-9.0035	31.289	-826.6	1057.4	4.6236	823.14	1100	53.778	53.573	0	0	-1.4934	-4.7644	-27.973	-13.556	0.95305	2.2416	27.28	10.144	-0.54031	-2.5227	-0.69274	-3.4119	1650.5
14.45	1446	78	NaN	0.073313	25.701	5.8355	-178.83	11.667	-9.0548	31.24	-825.95	1057.3	4.7108	823.06	1100	53.92	53.142	0	0	-1.6601	-4.9296	-27.966	-13.549	0.99499	2.0882	27.184	10.183	-0.66511	-2.8413	-0.78204	-3.3657	1649.8
14.46	1447	78	NaN	0.053774	25.596	5.9191	-178.95	11.673	-9.1503	30.874	-825.75	1057.4	4.6603	823.06	1100	54.944	51.932	0	0	-1.77	-5.0384	-27.963	-13.546	0.96463	1.962	27.078	10.191	-0.80533	-3.0764	-0.88479	-3.355	1649.6
14.47	1448	78	NaN	0.077288	25.496	5.9414	-179.08	11.69	-9.1783	30.733	-825.22	1057.4	4.8101	823.09	1100	53.855	51.98	0	0	-1.8668	-5.1344	-27.96	-13.542	0.9783	1.8211	26.978	10.207	-0.88848	-3.3132	-0.98131	-3.3352	1649.1
14.48	1449	78	NaN	0.1078	25.413	5.9416	-179.19	11.732	-9.1932	30.684	-824.66	1057.4	4.9334	823.06	1100.1	54.509	51.763	0	0	-1.9481	-5.215	-27.954	-13.536	1.0032	1.7057	26.898	10.248	-0.94498	-3.5093	-1.056	-3.2885	1648.5
14.49	1450	78	NaN	0.12754	25.352	5.9389	-179.26	11.8	-9.2175	30.665	-824.23	1057.4	4.945	822.93	1100.2	53.376	54.907	0	0	-1.9983	-5.2646	-27.949	-13.531	1.0221	1.6319	26.84	10.312	-0.97614	-3.6328	-1.1084	-3.2195	1647.9
14.5	1451	78	NaN	0.15297	25.287	5.9152	-179.35	11.797	-9.1837	30.734	-823.79	1057.3	5.209	822.91	1100.1	53.387	55.217	0	0	-2.0298	-5.2959	-27.945	-13.527	1.041	1.5425	26.775	10.309	-0.98876	-3.7534	-1.1693	-3.2182	1647.5
14.51	1452	78	NaN	0.16981	25.216	5.9408	-179.42	11.825	-9.1927	30.641	-823.38	1057.3	5.3531	822.83	1100.1	54.453	56.553	0	0	-2.0333	-5.2994	-27.943	-13.525	1.0499	1.4563	26.706	10.336	-0.98341	-3.843	-1.2369	-3.1896	1647
14.52	1453	78	NaN	0.18256	25.136	5.9651	-179.51	11.859	-9.2463	30.545	-822.89	1057.3	5.4279	822.71	1100.2	54.202	55.135	0	0	-2.0184	-5.2846	-27.941	-13.523	1.057	1.3615	26.628	10.367	-0.96134	-3.9231	-1.3131	-3.1563	1646.3
14.53	1454	78	NaN	0.20027	25.044	5.9591	-179.63	11.877	-9.336	30.558	-822.2	1057.3	5.4971	822.57	1100.2	52.885	54.406	0	0	-1.9733	-5.2399	-27.939	-13.522	1.0732	1.2472	26.539	10.382	-0.90012	-3.9927	-1.4003	-3.1404	1645.5
14.54	1455	78	NaN	0.2741	24.945	5.8808	-179.8	11.799	-9.3908	30.953	-820.92	1057.2	5.8609	822.55	1100.1	51.713	52.777	0	0	-1.9217	-5.1888	-27.938	-13.521	1.1488	1.0773	26.439	10.304	-0.7729	-4.1115	-1.4993	-3.2165	1644.2
14.55	1456	78	NaN	0.28022	24.899	5.873	-179.87	11.785	-9.4556	31.005	-820.31	1057.3	5.9433	822.46	1100.1	53.432	63.855	0	1	-1.8578	-5.1254	-27.938	-13.521	1.1542	1	26.393	10.292	-0.70351	-4.1254	-1.5455	-3.229	1643.5
14.56	1457	78	NaN	0.28124	24.872	5.8781	-179.95	11.777	-9.5117	31.032	-819.76	1057.4	6.0273	822.33	1100.1	54.239	67.961	0	1	-1.833	-5.1009	-27.938	-13.52	1.1537	0.9205	26.364	10.285	-0.67938	-4.1804	-1.5745	-3.2354	1642.8
14.57	1458	78	NaN	0.29667	24.85	5.8729	-180.06	11.755	-9.5559	31.154	-819.05	1057.4	6.2022	822.17	1100.1	54.62	67.682	0	1	-1.8023	-5.0704	-27.938	-13.52	1.1677	0.80988	26.339	10.267	-0.63457	-4.2606	-1.5991	-3.2537	1642
14.58	1459	78	NaN	0.29699	24.838	5.8538	-180.16	11.749	-9.6131	31.345	-818.36	1057.5	6.3396	821.97	1100.1	56.303	68.503	0	1	-1.6042	-4.8742	-27.938	-13.521	1.1703	0.71772	26.324	10.264	-0.43387	-4.1565	-1.614	-3.2573	1641.1
14.59	1460	78	NaN	0.26237	24.81	5.9399	-180.27	11.715	-9.587	31.055	-817.85	1057.8	6.7076	821.79	1100	54.999	69.049	0	1	-1.396	-4.6679	-27.939	-13.521	1.1131	0.58022	26.287	10.239	-0.28289	-4.0877	-1.652	-3.2828	1640.4
14.6	1461	78	NaN	0.23986	24.796	5.9896	-180.35	11.673	-9.6085	30.876	-817.39	1057.9	6.8694	821.66	1100	55.461	68.74	0	1	-1.1772	-4.4511	-27.94	-13.522	1.079	0.49024	26.266	10.203	-0.098178	-3.9608	-1.6738	-3.3191	1639.8
14.61	1462	78	NaN	0.24084	24.801	5.9659	-180.38	11.632	-9.7016	30.965	-816.94	1058	6.7456	821.57	1100	56.438	68.375	0	1	-0.86696	-4.1437	-27.942	-13.524	1.0877	0.46499	26.268	10.165	0.22073	-3.6787	-1.6736	-3.3591	1639.2
14.62	1463	78	NaN	0.24474	24.799	5.9184	-180.42	11.615	-9.7737	31.132	-816.49	1058.1	6.6557	821.42	1100	56.061	67.611	0	1	-0.54265	-3.8223	-27.944	-13.527	1.1009	0.43807	26.265	10.148	0.55823	-3.3842	-1.6789	-3.3789	1638.6
14.63	1464	78	NaN	0.22453	24.784	5.8913	-180.5	11.551	-9.8178	31.181	-815.95	1058.2	6.7712	821.25	1100	54.867	67.376	0	1	-0.14463	-3.4279	-27.957	-13.54	1.0787	0.35427	26.245	10.09	0.93407	-3.0737	-1.7121	-3.45	1637.9
14.64	1465	78	NaN	0.20053	24.773	5.8609	-180.56	11.496	-9.859	31.211	-815.47	1058.4	6.8242	821.11	1100	55.177	67.674	0	1	0.18821	-3.0981	-27.971	-13.553	1.0542	0.29067	26.23	10.039	1.2424	-2.8075	-1.7409	-3.5139	1637.3
14.65	1466	78	NaN	0.17567	24.766	5.8193	-180.6	11.46	-9.9121	31.241	-815.06	1058.5	6.7506	820.97	1100	54.309	68.258	0	1	0.22454	-3.0621	-27.975	-13.558	1.0333	0.25925	26.22	10.006	1.2578	-2.8029	-1.755	-3.5524	1636.7
14.66	1467	78	NaN	0.13912	24.753	5.7614	-180.64	11.425	-10.009	31.238	-814.5	1058.7	6.592	820.74	1100.1	56.603	69.419	0	1	0.26088	-3.0261	-27.98	-13.563	1.0026	0.22256	26.202	9.9761	1.2635	-2.8036	-1.7787	-3.5867	1635.9
14.67	1468	78	NaN	0.10755	24.751	5.6815	-180.69	11.395	-10.041	31.293	-813.93	1058.9	6.5962	820.54	1100	55.283	69.342	0	1	0.29721	-2.9901	-27.985	-13.568	0.97322	0.17704	26.194	9.9518	1.2704	-2.8131	-1.791	-3.6159	1635.2
14.68	1469	78	NaN	0.10093	24.779	5.5545	-180.72	11.368	-10.035	31.542	-813.32	1058.9	6.6788	820.37	1100	54.113	69.354	0	1	0.33355	-2.9541	-27.99	-13.573	0.97286	0.14998	26.219	9.9282	1.3064	-2.8041	-1.7712	-3.6444	1634.4
14.69	1470	78	NaN	0.090913	24.825	5.4036	-180.74	11.34	-10.01	31.83	-812.68	1059	6.7924	820.21	1099.9	56.274	69.834	0	1	0.36988	-2.9181	-27.995	-13.577	0.96936	0.13611	26.261	9.9037	1.3392	-2.782	-1.7337	-3.6737	1633.6
14.7	1471	78	NaN	-0.031419	24.833	5.3242	-180.77	11.301	-10.002	31.532	-812.09	1059.3	6.8461	820	1099.9	54.966	70.11	0	1	0.40622	-2.8821	-28	-13.582	0.83513	0.097183	26.259	9.8762	1.2413	-2.7849	-1.7413	-3.7061	1632.8
14.71	1472	78	NaN	-0.10815	24.836	5.2986	-180.78	11.287	-9.993	31.273	-811.81	1059.4	6.8753	819.88	1099.8	56.029	70.473	0	1	0.44255	-2.8461	-28.005	-13.587	0.7485	0.079459	26.253	9.8696	1.1911	-2.7667	-1.7516	-3.7176	1632.4
14.72	1473	78	NaN	-0.17184	24.838	5.27	-180.77	11.282	-9.995	31.05	-811.56	1059.6	6.8448	819.77	1099.8	54.92	69.574	0	1	0.47889	-2.8101	-28.01	-13.592	0.67822	0.076892	26.249	9.8701	1.1571	-2.7332	-1.7603	-3.722	1632
14.73	1474	78	NaN	-0.22563	24.84	5.2193	-180.76	11.276	-10.003	30.856	-811.28	1059.8	6.7781	819.64	1099.8	55.229	69.005	0	1	0.51522	-2.7741	-28.014	-13.597	0.62021	0.082227	26.245	9.8702	1.1354	-2.6919	-1.769	-3.7267	1631.6
14.74	1475	78	NaN	-0.26071	24.839	5.1236	-180.76	11.252	-9.9931	30.684	-810.85	1060	6.7576	819.48	1099.7	56.032	68.225	0	1	0.55156	-2.7381	-28.019	-13.602	0.58009	0.078746	26.235	9.8564	1.1316	-2.6594	-1.7841	-3.7454	1631
14.75	1476	78	NaN	-0.27468	24.834	5.0492	-180.77	11.246	-9.963	30.553	-810.58	1060.1	6.8017	819.36	1099.7	52.869	65.953	0	1	0.58789	-2.7021	-28.024	-13.607	0.56018	0.067866	26.223	9.8564	1.1481	-2.6342	-1.8011	-3.7503	1630.6
14.76	1477	78	NaN	-0.27249	24.825	4.924	-180.77	11.242	-9.9696	30.508	-810.3	1060.3	6.7432	819.2	1099.6	53.836	63.663	0	1	0.62423	-2.6661	-28.029	-13.612	0.56306	0.065733	26.207	9.8608	1.1873	-2.6004	-1.8222	-3.7508	1630.2
14.77	1478	78	NaN	-0.26483	24.819	4.7584	-180.77	11.249	-10.02	30.475	-810.01	1060.5	6.5626	818.99	1099.5	54.301	60.034	0	1	0.66056	-2.6301	-28.034	-13.616	0.57618	0.067294	26.192	9.8764	1.2367	-2.5628	-1.8418	-3.74	1629.6
14.78	1479	78	NaN	-0.27482	24.828	4.6023	-180.79	11.288	-10.111	30.268	-809.78	1060.7	6.2714	818.66	1099.5	54.232	57.79	0	1	0.6969	-2.5941	-28.039	-13.621	0.56942	0.054889	26.193	9.9234	1.2663	-2.5392	-1.8458	-3.6979	1629.1
14.79	1480	78	NaN	-0.25524	24.824	4.532	-180.81	11.275	-10.127	29.898	-809.67	1061	6.2264	818.49	1099.5	53.174	56.505	0	1	0.73323	-2.5581	-28.044	-13.626	0.57773	0.021229	26.179	9.9199	1.311	-2.5369	-1.865	-3.7063	1628.8
14.8	1481	78	NaN	-0.26966	24.808	4.469	-180.82	11.263	-10.165	29.272	-809.7	1061.2	6.1133	818.24	1099.4	54.57	55.776	0	1	0.76957	-2.5221	-28.049	-13.631	0.54537	-0.0091187	26.152	9.9196	1.3149	-2.5312	-1.8968	-3.7115	1628.5
14.81	1482	78	NaN	-0.30169	24.799	4.385	-180.83	11.262	-10.219	28.636	-809.75	1061.5	5.9448	817.93	1099.4	52.521	56.694	0	1	0.8059	-2.4861	-28.053	-13.636	0.497	-0.02961	26.133	9.9287	1.3029	-2.5157	-1.9207	-3.7072	1628.3
14.82	1483	78	NaN	-0.30357	24.831	4.2419	-180.83	11.277	-10.26	28.504	-809.63	1061.6	5.8217	817.64	1099.4	53.705	54.046	0	1	0.84224	-2.4501	-28.058	-13.641	0.49501	-0.032864	26.162	9.9471	1.3372	-2.4829	-1.8966	-3.6937	1627.9
14.83	1484	78	NaN	-0.34618	24.876	4.145	-180.83	11.273	-10.269	28.027	-809.58	1061.8	5.7874	817.36	1099.4	55.871	51.113	0	1	0.87857	-2.4141	-28.063	-13.646	0.43697	-0.04527	26.198	9.9512	1.3155	-2.4593	-1.865	-3.6944	1627.5
14.84	1485	78	NaN	-0.38343	24.931	3.9924	-180.81	11.252	-10.262	27.487	-809.56	1062	5.8014	817	1099.3	53.758	51.398	0	1	0.91491	-2.3781	-28.068	-13.651	0.3804	-0.049891	26.244	9.9394	1.2953	-2.428	-1.8241	-3.7111	1627.1
14.85	1486	78	NaN	-0.40105	25.019	3.7114	-180.8	11.212	-10.233	27.202	-809.48	1062.2	5.8974	816.58	1099.3	51.747	51.816	0	1	0.95124	-2.3421	-28.073	-13.655	0.3496	-0.04687	26.323	9.9078	1.3008	-2.3889	-1.7502	-3.7476	1626.6
14.86	1487	78	NaN	-0.38151	25.177	3.1914	-180.8	11.149	-10.168	27.676	-809.19	1062.3	6.1409	816.18	1099.2	53.558	53.384	0	1	1.0893	-2.2053	-28.074	-13.657	0.37757	-0.038903	26.476	9.8496	1.4669	-2.2442	-1.5982	-3.807	1625.9
14.87	1488	78	NaN	-0.49003	25.3	2.9122	-180.78	10.969	-10.166	27.238	-809.29	1062.6	6.2466	816.08	1099	54.946	59.588	0	1	1.4574	-1.8406	-28.067	-13.649	0.24988	-0.03754	26.582	9.6864	1.7072	-1.8781	-1.485	-3.963	1625.9
14.88	1489	78	NaN	-0.5837	25.395	2.7076	-180.76	10.843	-10.209	26.803	-809.41	1062.8	6.2238	816	1098.9	53.201	64.647	0	1	1.8254	-1.4759	-28.06	-13.642	0.14167	-0.035531	26.665	9.5724	1.9671	-1.5114	-1.395	-4.0699	1625.9
14.89	1490	78	NaN	-0.69169	25.486	2.5387	-180.74	10.708	-10.307	26.263	-809.59	1063.1	6.0723	816.04	1098.8	55.275	66.813	0	1	2.1935	-1.1112	-28.053	-13.635	0.019904	-0.030587	26.745	9.4484	2.2134	-1.1418	-1.3077	-4.1869	1626.1
14.9	1491	78	NaN	-0.87036	25.605	2.3655	-180.71	10.458	-10.481	25.372	-809.88	1063.4	5.7887	816.42	1098.7	54.948	64.478	0	1	2.5615	-0.74646	-28.046	-13.628	-0.18046	-0.020009	26.85	9.2131	2.3811	-0.76647	-1.1957	-4.4151	1626.8
14.91	1492	78	NaN	-0.9818	25.674	2.2466	-180.75	10.375	-10.54	24.764	-810.15	1063.6	5.784	816.48	1098.7	53.893	63.22	0	1	2.9205	-0.39082	-28.039	-13.621	-0.31329	-0.077193	26.909	9.1408	2.6072	-0.46801	-1.1303	-4.4806	1627.1
14.92	1493	78	NaN	-1.0403	25.725	2.1488	-180.77	10.339	-10.566	24.43	-810.28	1063.8	5.817	816.49	1098.6	54.147	62.036	0	1	3.0086	-0.30344	-28.042	-13.625	-0.38479	-0.11481	26.954	9.111	2.6239	-0.41826	-1.0883	-4.5136	1627.3
14.93	1494	78	NaN	-1.1184	25.806	1.9506	-180.82	10.339	-10.585	24.123	-810.44	1063.9	5.8932	816.53	1098.6	55.099	58.033	0	1	3.0723	-0.24037	-28.046	-13.628	-0.47647	-0.17744	27.027	9.1171	2.5958	-0.41781	-1.0182	-4.5111	1627.4
14.94	1495	78	NaN	-1.3053	25.969	1.5025	-180.94	10.368	-10.629	23.536	-810.83	1064.2	6.0319	816.66	1098.6	51.996	56.434	0	0	3.1005	-0.21239	-28.05	-13.632	-0.68913	-0.32496	27.18	9.1571	2.4114	-0.53735	-0.86951	-4.4751	1627.9
14.95	1496	78	NaN	-1.4323	26.066	1.2537	-181.13	10.6	-10.526	22.891	-811.23	1064.5	6.5171	816.34	1098.7	55.512	53.836	0	0	3.0845	-0.2283	-28.053	-13.636	-0.85585	-0.5509	27.268	9.3974	2.2286	-0.77919	-0.78489	-4.2385	1628
14.96	1497	78	NaN	-1.5489	26.125	1.1067	-181.22	10.789	-10.495	22.243	-811.61	1064.7	6.7198	816.18	1098.7	54.411	53.755	0	0	3.0565	-0.25605	-28.057	-13.639	-1.0025	-0.67182	27.323	9.591	2.0539	-0.92786	-0.73349	-4.0485	1628.2
14.97	1498	78	NaN	-1.6427	26.159	1.0114	-181.25	10.93	-10.493	21.607	-811.96	1064.8	6.7867	816.17	1098.8	54.646	53.21	0	0	3.0625	-0.25009	-28.062	-13.644	-1.1212	-0.73199	27.356	9.7337	1.9413	-0.98208	-0.70604	-3.9107	1628.6
14.98	1499	78	NaN	-1.6995	26.184	0.91623	-181.28	11.02	-10.469	20.998	-812.28	1065	6.8872	816.3	1098.9	54.378	54.312	0	0	3.0723	-0.24034	-28.067	-13.65	-1.2031	-0.78271	27.377	9.827	1.8693	-1.023	-0.69046	-3.8229	1629
14.99	1500	78	NaN	-1.7966	26.192	0.88627	-181.29	11.17	-10.484	20.205	-812.72	1065.1	6.8618	816.3	1099.1	54.86	52.453	0	0	3.0301	-0.28214	-28.072	-13.655	-1.3273	-0.82359	27.385	9.977	1.7028	-1.1057	-0.68747	-3.6778	1629.4
15	1501	78	NaN	-1.8558	26.213	0.74126	-181.31	11.278	-10.469	19.838	-813.01	1065.2	6.9325	816.35	1099.1	53.48	49.49	0	0	2.9556	-0.35597	-28.078	-13.66	-1.4019	-0.85695	27.405	10.086	1.5537	-1.2129	-0.67244	-3.5739	1629.8
15.01	1502	78	NaN	-1.8941	26.239	0.51178	-181.33	11.366	-10.456	19.667	-813.26	1065.3	7.0047	816.47	1099.2	55.916	52.231	0	0	2.8492	-0.4614	-28.083	-13.665	-1.449	-0.8853	27.432	10.173	1.4002	-1.3467	-0.65042	-3.4926	1630.1
15.02	1503	78	NaN	-1.9273	26.266	0.22796	-181.35	11.448	-10.47	19.478	-813.56	1065.4	6.9983	816.67	1099.4	53.086	50.828	0	0	2.7088	-0.60052	-28.088	-13.67	-1.4887	-0.91065	27.462	10.252	1.2201	-1.5112	-0.62573	-3.4186	1630.6
15.03	1504	78	NaN	-1.934	26.29	-0.055933	-181.35	11.414	-10.391	19.428	-813.82	1065.4	7.2399	817.07	1099.4	52.421	51.139	0	0	2.5729	-0.73526	-28.092	-13.675	-1.5059	-0.91812	27.484	10.22	1.067	-1.6534	-0.60829	-3.4543	1631.3
15.04	1505	78	NaN	-1.991	26.337	-0.57004	-181.34	11.385	-10.357	20.107	-813.87	1065.3	7.3574	817.44	1099.4	53.685	52.356	0	0	2.4608	-0.84626	-28.095	-13.677	-1.5432	-0.89382	27.532	10.19	0.9176	-1.7401	-0.56255	-3.4875	1631.7
15.05	1506	78	NaN	-2.0634	26.359	-0.96746	-181.34	11.366	-10.348	20.538	-813.97	1065.3	7.4075	817.74	1099.4	53.61	51.681	0	0	2.3533	-0.95284	-28.097	-13.68	-1.6024	-0.87842	27.558	10.168	0.75091	-1.8313	-0.53952	-3.5116	1632.1
15.06	1507	78	NaN	-2.1239	26.324	-0.99097	-181.34	11.361	-10.349	19.993	-814.33	1065.3	7.4383	817.93	1099.5	52.103	51.149	0	0	2.2614	-1.0438	-28.099	-13.682	-1.6832	-0.90268	27.524	10.161	0.5782	-1.9465	-0.57546	-3.5209	1632.7
15.07	1508	78	NaN	-2.1756	26.288	-1.0107	-181.36	11.356	-10.327	19.51	-814.67	1065.3	7.542	818.11	1099.5	54.21	51.135	0	0	1.9451	-1.3573	-28.108	-13.69	-1.7557	-0.93714	27.489	10.156	0.18937	-2.2945	-0.61903	-3.5344	1633.2
15.08	1509	78	NaN	-2.2616	26.214	-1.0638	-181.36	11.368	-10.343	18.821	-815.24	1065.2	7.5602	818.4	1099.6	52.116	52.3	0	0	1.4791	-1.8191	-28.12	-13.702	-1.8667	-0.96878	27.419	10.163	-0.38765	-2.7879	-0.70083	-3.5397	1634
15.09	1510	78	NaN	-2.3395	26.136	-1.1078	-181.37	11.383	-10.381	18.187	-815.79	1065.1	7.5148	818.69	1099.6	53.466	50.29	0	0	1.4585	-1.8394	-28.126	-13.708	-1.9653	-0.99128	27.346	10.173	-0.50685	-2.8307	-0.77979	-3.535	1634.9
15.1	1511	78	NaN	-2.3828	26.074	-1.1223	-181.36	11.394	-10.428	17.78	-816.16	1065.1	7.4288	818.89	1099.7	53.275	51.512	0	0	1.4109	-1.8866	-28.13	-13.713	-2.02	-0.99965	27.286	10.181	-0.60916	-2.8863	-0.8442	-3.5315	1635.5
15.11	1512	78	NaN	-2.4249	25.989	-1.227	-181.34	11.414	-10.435	17.519	-816.63	1065	7.434	819.15	1099.7	53.418	51.47	0	0	1.2976	-1.9988	-28.134	-13.717	-2.0717	-0.98484	27.204	10.199	-0.77401	-2.9837	-0.93052	-3.518	1636.2
15.12	1513	78	NaN	-2.4401	25.922	-1.3168	-181.32	11.469	-10.413	17.398	-816.97	1064.9	7.553	819.26	1099.7	53.078	50.958	0	0	1.1388	-2.1563	-28.138	-13.721	-2.0954	-0.97322	27.139	10.251	-0.95659	-3.1295	-0.99896	-3.4692	1636.6
15.13	1514	78	NaN	-2.4337	25.857	-1.4081	-181.31	11.512	-10.403	17.379	-817.28	1064.9	7.6523	819.37	1099.7	52.693	50.696	0	0	0.96404	-2.3294	-28.142	-13.724	-2.0932	-0.96855	27.077	10.293	-1.1292	-3.2979	-1.065	-3.4315	1637
15.14	1515	78	NaN	-2.4089	25.78	-1.4982	-181.31	11.524	-10.423	17.383	-817.64	1064.8	7.6687	819.55	1099.7	54.295	50.716	0	0	0.80535	-2.4866	-28.146	-13.729	-2.069	-0.97179	27.002	10.302	-1.2636	-3.4584	-1.1449	-3.4266	1637.6
15.15	1516	78	NaN	-2.3708	25.624	-1.4672	-181.29	11.565	-10.434	16.837	-818.42	1064.8	7.742	819.78	1099.8	53.751	52.52	0	0	0.65974	-2.6309	-28.152	-13.734	-2.0527	-0.96948	26.847	10.342	-1.393	-3.6004	-1.3045	-3.3921	1638.6
15.16	1517	78	NaN	-2.3511	25.574	-1.4941	-181.27	11.588	-10.463	16.49	-818.87	1064.8	7.7617	820.08	1099.8	54.964	52.4	0	0	0.57862	-2.7113	-28.16	-13.743	-2.0459	-0.96452	26.797	10.366	-1.4673	-3.6758	-1.3637	-3.3772	1639.3
15.17	1518	78	NaN	-2.3458	25.554	-1.5218	-181.25	11.621	-10.49	16.2	-819.21	1064.9	7.7767	820.3	1099.8	53.222	52.26	0	0	0.46807	-2.8208	-28.167	-13.75	-2.0514	-0.95648	26.775	10.401	-1.5833	-3.7773	-1.3924	-3.3493	1639.9
15.18	1519	78	NaN	-2.3482	25.53	-1.5244	-181.23	11.685	-10.498	15.886	-819.58	1064.9	7.8291	820.4	1099.8	52.315	50.301	0	0	0.32419	-2.9634	-28.173	-13.756	-2.0668	-0.94721	26.75	10.465	-1.7426	-3.9106	-1.4236	-3.2908	1640.4
15.19	1520	78	NaN	-2.32	25.522	-1.5155	-181.21	11.805	-10.461	15.466	-820.02	1065	8.0592	820.49	1099.9	52.515	51.779	0	0	0.17945	-3.1068	-28.183	-13.765	-2.0613	-0.95338	26.74	10.587	-1.8819	-4.0602	-1.4425	-3.1786	1640.9
15.2	1521	78	NaN	-2.293	25.502	-1.466	-181.21	11.923	-10.471	14.913	-820.58	1065.1	8.1656	820.54	1099.9	54.284	54.448	0	0	0.048758	-3.2363	-28.191	-13.774	-2.0574	-0.97544	26.719	10.706	-2.0087	-4.2118	-1.4722	-3.0678	1641.5
15.21	1522	78	NaN	-2.2622	25.49	-1.4423	-181.21	12.025	-10.505	14.52	-821.04	1065.1	8.1775	820.55	1100	56.528	50.704	0	0	-0.030619	-3.315	-28.192	-13.774	-2.0408	-0.99038	26.707	10.807	-2.0715	-4.3053	-1.4848	-2.9668	1642
15.22	1523	78	NaN	-2.2248	25.494	-1.4686	-181.21	12.104	-10.552	14.368	-821.35	1065.1	8.1224	820.53	1100.1	53.189	49.243	0	0	-0.099216	-3.3829	-28.195	-13.777	-2.0069	-0.99288	26.714	10.884	-2.1061	-4.3758	-1.4808	-2.8935	1642.3
15.23	1524	78	NaN	-2.1763	25.529	-1.5218	-181.22	12.146	-10.594	14.197	-821.73	1065.2	8.1032	820.61	1100.2	54.086	50.768	0	0	-0.12394	-3.4074	-28.209	-13.792	-1.9637	-1.0097	26.749	10.927	-2.0877	-4.4171	-1.4604	-2.8646	1642.7
15.24	1525	78	NaN	-2.1379	25.559	-1.569	-181.22	12.142	-10.592	14.097	-821.99	1065.2	8.1825	820.71	1100.1	54.903	51.072	0	0	-0.098208	-3.3819	-28.218	-13.801	-1.9316	-1.0186	26.775	10.926	-2.0299	-4.4006	-1.4436	-2.8753	1643.1
15.25	1526	78	NaN	-2.1115	25.611	-1.6272	-181.22	12.134	-10.606	13.974	-822.21	1065.3	8.2223	820.81	1100.1	54.156	50.224	0	0	-0.035324	-3.3196	-28.224	-13.807	-1.9109	-1.0155	26.824	10.921	-1.9462	-4.3351	-1.4004	-2.8861	1643.4
15.26	1527	78	NaN	-2.0957	25.688	-1.7092	-181.2	12.142	-10.645	13.827	-822.44	1065.3	8.2048	820.91	1100.1	53.922	51.912	0	0	-0.018017	-3.3025	-28.227	-13.81	-1.8997	-1.0023	26.9	10.93	-1.9177	-4.3048	-1.3275	-2.88	1643.7
15.27	1528	78	NaN	-2.0796	25.757	-1.8466	-181.19	12.186	-10.648	13.804	-822.7	1065.3	8.2889	820.92	1100.1	53.534	51.273	0	0	0.0089111	-3.2758	-28.231	-13.813	-1.8874	-0.99758	26.97	10.973	-1.8785	-4.2734	-1.2609	-2.8399	1644
15.28	1529	78	NaN	-2.093	25.788	-1.938	-181.19	12.232	-10.67	13.712	-822.93	1065.3	8.3074	820.89	1100.1	54.38	50.628	0	0	0.061875	-3.2233	-28.235	-13.818	-1.9047	-1.0025	27.003	11.017	-1.8428	-4.2259	-1.2322	-2.8002	1644.2
15.29	1530	78	NaN	-2.1055	25.822	-2.0047	-181.19	12.279	-10.709	13.477	-823.19	1065.2	8.2923	820.88	1100.1	53.212	51.5	0	0	0.043579	-3.2414	-28.239	-13.822	-1.9248	-1.0043	27.039	11.063	-1.8812	-4.2458	-1.2008	-2.759	1644.5
15.3	1531	78	NaN	-2.1171	25.854	-2.0447	-181.17	12.321	-10.751	13.087	-823.52	1065.2	8.2737	820.9	1100.2	53.998	53.372	0	0	-0.0043836	-3.289	-28.244	-13.826	-1.9494	-1.0031	27.071	11.104	-1.9537	-4.292	-1.173	-2.7223	1644.8
15.31	1532	78	NaN	-2.1663	25.809	-2.024	-181.16	12.328	-10.754	12.582	-823.98	1065.2	8.3399	820.95	1100.1	54.364	52.875	0	0	-0.024673	-3.3091	-28.248	-13.831	-2.0185	-1.0148	27.024	11.113	-2.0432	-4.3239	-1.2238	-2.7181	1645.3
15.32	1533	78	NaN	-2.178	25.821	-2.0821	-181.15	12.356	-10.773	12.582	-824.05	1065.1	8.3016	820.93	1100.1	55.049	50.525	0	0	-0.028913	-3.3133	-28.253	-13.835	-2.0289	-0.99746	27.038	11.138	-2.0578	-4.3107	-1.2143	-2.6971	1645.4
15.33	1534	78	NaN	-2.2133	25.827	-2.1604	-181.12	12.381	-10.797	12.482	-824.19	1065.1	8.2759	820.95	1100.1	53.702	51.814	0	0	0.016945	-3.2678	-28.256	-13.838	-2.0669	-0.97771	27.048	11.161	-2.0499	-4.2455	-1.2084	-2.6776	1645.5
15.34	1535	78	NaN	-2.2768	25.828	-2.2583	-181.09	12.404	-10.814	12.227	-824.43	1065	8.2933	821.02	1100.1	55.067	50.719	0	0	0.041568	-3.2434	-28.259	-13.842	-2.1398	-0.95732	27.05	11.181	-2.0982	-4.2008	-1.2096	-2.6605	1645.8
15.35	1536	78	NaN	-2.332	25.868	-2.4243	-181.05	12.443	-10.792	12.157	-824.47	1064.9	8.3601	821.04	1100.1	51.833	50.123	0	0	0.038037	-3.2469	-28.263	-13.845	-2.1998	-0.91941	27.093	11.218	-2.1618	-4.1663	-1.1696	-2.6275	1645.9
15.36	1537	78	NaN	-2.4474	25.778	-2.4894	-181.01	12.488	-10.758	11.54	-824.98	1064.8	8.4773	821.07	1100.1	53.596	50.784	0	0	-0.034079	-3.3184	-28.267	-13.849	-2.3408	-0.90062	27.008	11.258	-2.3749	-4.219	-1.2591	-2.5917	1646.4
15.37	1538	78	NaN	-2.5396	25.716	-2.5333	-180.98	12.529	-10.74	11.057	-825.3	1064.7	8.5587	821.06	1100.1	54.293	51.222	0	0	-0.089335	-3.3731	-28.271	-13.853	-2.4526	-0.89606	26.949	11.296	-2.5419	-4.2692	-1.3219	-2.5573	1646.7
15.38	1539	78	NaN	-2.6089	25.698	-2.589	-180.98	12.567	-10.741	10.791	-825.39	1064.7	8.6054	821.02	1100.1	55.002	51.537	0	0	-0.0019527	-3.2866	-28.276	-13.858	-2.5328	-0.89922	26.933	11.333	-2.5348	-4.1858	-1.3426	-2.5255	1646.8
15.39	1540	78	NaN	-2.7063	25.677	-2.7057	-180.96	12.605	-10.752	10.578	-825.49	1064.6	8.672	820.99	1100.1	54.741	51.153	0	0	0.11019	-3.1754	-28.282	-13.865	-2.64	-0.89411	26.914	11.368	-2.5298	-4.0696	-1.3685	-2.4963	1646.9
15.4	1541	78	NaN	-2.7867	25.629	-2.713	-180.92	12.64	-10.749	10.146	-825.69	1064.6	8.651	820.97	1100.1	52.199	50.037	0	0	0.35537	-2.9325	-28.298	-13.881	-2.7347	-0.86582	26.867	11.403	-2.3794	-3.7983	-1.4318	-2.4783	1647
15.41	1542	78	NaN	-2.8643	25.585	-2.774	-180.9	12.686	-10.718	9.8172	-825.78	1064.5	8.7576	820.87	1100.1	54.219	52.635	0	0	0.60055	-2.6896	-28.315	-13.897	-2.8274	-0.85815	26.824	11.447	-2.2269	-3.5477	-1.4907	-2.4502	1647
15.42	1543	78	NaN	-2.9354	25.546	-2.8782	-180.89	12.741	-10.678	9.6063	-825.8	1064.3	8.9245	820.71	1100	54.497	51.405	0	0	0.84572	-2.4466	-28.331	-13.913	-2.9117	-0.86203	26.787	11.5	-2.0659	-3.3087	-1.5437	-2.4136	1646.9
15.43	1544	78	NaN	-2.985	25.503	-2.9329	-180.86	12.798	-10.688	9.4169	-825.88	1064.2	8.8974	820.55	1100	53.282	50.468	0	0	0.96726	-2.3262	-28.332	-13.915	-2.9669	-0.83728	26.747	11.553	-1.9996	-3.1635	-1.5848	-2.3616	1646.8
15.44	1545	78	NaN	-3.062	25.446	-2.9457	-180.83	12.822	-10.683	8.9715	-826.01	1064.2	8.9108	820.45	1099.9	54.201	50.418	0	0	1.038	-2.2561	-28.333	-13.916	-3.0599	-0.82821	26.692	11.576	-2.0219	-3.0843	-1.6412	-2.3392	1646.9
15.45	1546	78	NaN	-3.1618	25.375	-2.9895	-180.8	12.852	-10.686	8.5341	-826.15	1064	8.9038	820.25	1099.9	54.307	51.772	0	0	1.0133	-2.2806	-28.336	-13.919	-3.1746	-0.80922	26.623	11.605	-2.1613	-3.0898	-1.7136	-2.3142	1646.8
15.46	1547	78	NaN	-3.2697	25.297	-3.0581	-180.76	12.876	-10.686	8.1533	-826.26	1063.9	8.9098	819.99	1099.8	54.742	49.859	0	0	1.0032	-2.2906	-28.337	-13.919	-3.296	-0.78824	26.547	11.626	-2.2929	-3.0788	-1.7903	-2.2938	1646.6
15.47	1548	78	NaN	-3.3573	25.226	-3.1188	-180.75	12.854	-10.656	7.8598	-826.3	1063.8	9.016	819.76	1099.7	54.975	51.268	0	0	1.0004	-2.2934	-28.336	-13.919	-3.3975	-0.78908	26.476	11.603	-2.3971	-3.0825	-1.86	-2.3153	1646.5
15.48	1549	78	NaN	-3.385	25.162	-3.1367	-180.76	12.866	-10.679	7.5642	-826.33	1063.6	9.0104	819.37	1099.6	53.575	50.629	0	0	1.0016	-2.2922	-28.335	-13.918	-3.4354	-0.81354	26.415	11.613	-2.4338	-3.1057	-1.9196	-2.3046	1646.1
15.49	1550	78	NaN	-3.4212	25.094	-3.1659	-180.78	12.835	-10.672	7.317	-826.34	1063.5	9.0914	819.02	1099.6	53.445	49.795	0	0	1.0052	-2.2886	-28.334	-13.916	-3.483	-0.84004	26.349	11.58	-2.4778	-3.1287	-1.9854	-2.336	1645.7
15.5	1551	78	NaN	-3.4617	25.019	-3.2189	-180.79	12.758	-10.653	7.1594	-826.32	1063.4	9.1811	818.69	1099.5	55.019	51.22	0	0	1.0194	-2.2746	-28.331	-13.913	-3.5321	-0.85621	26.275	11.501	-2.5127	-3.1308	-2.0551	-2.4116	1645.4
15.51	1552	78	NaN	-3.4867	24.94	-3.3095	-180.78	12.64	-10.672	7.159	-826.28	1063.3	9.1038	818.39	1099.4	54.302	51.662	0	0	1.0307	-2.2633	-28.327	-13.91	-3.5545	-0.84346	26.199	11.381	-2.5237	-3.1068	-2.1284	-2.5285	1645.1
15.52	1553	78	NaN	-3.5264	24.885	-3.4051	-180.73	12.518	-10.682	7.2344	-826.24	1063.1	9.0037	818.26	1099.3	52.35	53.621	0	0	1.0378	-2.2563	-28.324	-13.906	-3.588	-0.794	26.145	11.258	-2.5503	-3.0503	-2.1784	-2.6482	1644.9
15.53	1554	78	NaN	-3.5554	24.814	-3.5024	-180.67	12.355	-10.712	7.3064	-826.2	1063	8.8369	818.12	1099.2	53.976	52.165	0	0	0.94716	-2.3461	-28.32	-13.903	-3.6088	-0.71981	26.074	11.095	-2.6616	-3.0659	-2.2462	-2.8082	1644.7
15.54	1555	78	NaN	-3.5778	24.739	-3.5851	-180.59	12.198	-10.77	7.351	-826.17	1062.9	8.5888	817.96	1099.1	53.552	52.713	0	0	0.84265	-2.4497	-28.317	-13.899	-3.621	-0.63126	26	10.937	-2.7783	-3.0809	-2.3165	-2.9625	1644.5
15.55	1556	78	NaN	-3.6026	24.686	-3.6283	-180.51	12.125	-10.862	7.3403	-826.15	1062.8	8.2403	817.81	1099.1	53.8	52.987	0	0	0.82859	-2.4636	-28.314	-13.897	-3.6339	-0.54254	25.952	10.86	-2.8054	-3.0061	-2.3623	-3.0369	1644.4
15.56	1557	78	NaN	-3.6501	24.61	-3.643	-180.44	12.026	-10.802	7.2149	-826.17	1062.6	8.3051	817.6	1099	56.161	51.784	0	0	0.80815	-2.4839	-28.311	-13.894	-3.6881	-0.4747	25.878	10.758	-2.88	-2.9586	-2.4331	-3.1362	1644.2
15.57	1558	78	NaN	-3.6867	24.542	-3.6605	-180.37	11.938	-10.733	7.1431	-826.2	1062.5	8.3947	817.48	1098.9	53.969	51.688	0	0	0.73731	-2.554	-28.307	-13.889	-3.7304	-0.41583	25.812	10.668	-2.9931	-2.9699	-2.4952	-3.2215	1644.1
15.58	1559	78	NaN	-3.7122	24.468	-3.6846	-180.3	11.884	-10.687	7.1312	-826.24	1062.3	8.389	817.36	1098.8	52.989	51.708	0	0	0.65622	-2.6344	-28.303	-13.885	-3.7561	-0.34828	25.741	10.611	-3.0998	-2.9827	-2.5616	-3.2747	1644
15.59	1560	78	NaN	-3.7284	24.369	-3.7183	-180.22	11.891	-10.697	7.1774	-826.29	1062.1	8.1554	817.1	1098.8	55.048	51.191	0	0	0.56469	-2.7251	-28.299	-13.882	-3.7625	-0.24971	25.65	10.61	-3.1978	-2.9748	-2.6493	-3.2719	1643.8
15.6	1561	78	NaN	-3.7368	24.295	-3.7414	-180.18	11.855	-10.643	7.2125	-826.36	1062	8.1441	817.05	1098.8	53.122	51.651	0	0	0.42411	-2.8644	-28.295	-13.878	-3.7692	-0.20765	25.578	10.573	-3.3451	-3.072	-2.7173	-3.3052	1643.8
15.61	1562	78	NaN	-3.7435	24.199	-3.7544	-180.13	11.825	-10.593	7.223	-826.47	1061.8	8.0625	817.02	1098.7	53.879	52.306	0	0	0.29331	-2.994	-28.292	-13.874	-3.7727	-0.15507	25.485	10.54	-3.4794	-3.1491	-2.8065	-3.3345	1643.9
15.62	1563	78	NaN	-3.7497	24.093	-3.7574	-180.08	11.812	-10.541	7.22	-826.61	1061.6	7.9726	816.99	1098.6	55.336	50.637	0	0	0.21573	-3.0709	-28.288	-13.871	-3.776	-0.10668	25.382	10.523	-3.5602	-3.1775	-2.9064	-3.3484	1644
15.63	1564	78	NaN	-3.7567	23.989	-3.7513	-180.06	11.827	-10.478	7.2164	-826.76	1061.5	7.9523	816.93	1098.6	53.671	50.646	0	0	0.11299	-3.1727	-28.285	-13.867	-3.7824	-0.080792	25.282	10.533	-3.6694	-3.2535	-3.0025	-3.3337	1644.1
15.64	1565	78	NaN	-3.7501	23.887	-3.7629	-180.03	11.88	-10.361	7.3009	-826.97	1061.3	7.9066	816.89	1098.6	54.727	50.548	0	0	-0.0051845	-3.2898	-28.28	-13.863	-3.7712	-0.055895	25.187	10.58	-3.7764	-3.3457	-3.0937	-3.2825	1644.3
15.65	1566	78	NaN	-3.7407	23.835	-3.7773	-180.02	11.901	-10.304	7.3862	-827.09	1061.2	7.8464	816.91	1098.6	54.39	51.607	0	0	-0.052192	-3.3363	-28.277	-13.859	-3.7568	-0.040443	25.138	10.598	-3.809	-3.3768	-3.139	-3.2615	1644.4
15.66	1567	78	NaN	-3.7356	23.804	-3.7826	-180.01	11.921	-10.286	7.4321	-827.19	1061.2	7.7489	816.93	1098.7	54.767	52.762	0	0	-0.048662	-3.3328	-28.274	-13.857	-3.7466	-0.024884	25.11	10.615	-3.7953	-3.3577	-3.1642	-3.2419	1644.6
15.67	1568	78	NaN	-3.7412	23.768	-3.7689	-179.99	11.968	-10.286	7.4029	-827.33	1061.1	7.5932	816.91	1098.7	54.755	50.418	0	0	-0.15111	-3.4344	-28.272	-13.855	-3.7478	-0.00020219	25.077	10.658	-3.8989	-3.4346	-3.1947	-3.1966	1644.7
15.68	1569	78	NaN	-3.7508	23.755	-3.7867	-179.98	12.006	-10.286	7.447	-827.43	1061.1	7.4608	816.92	1098.8	51.903	50.242	0	0	-0.24627	-3.5286	-28.27	-13.852	-3.7513	0.017307	25.068	10.693	-3.9976	-3.5113	-3.2011	-3.1594	1644.8
15.69	1570	78	NaN	-3.7788	23.742	-3.7757	-179.96	12.034	-10.269	7.3953	-827.6	1061	7.3499	817	1098.8	52.44	50.299	0	0	-0.32036	-3.6021	-28.265	-13.848	-3.7772	0.040603	25.059	10.718	-4.0976	-3.5615	-3.2069	-3.1302	1645
15.7	1571	78	NaN	-3.8119	23.737	-3.7667	-179.94	12.045	-10.235	7.3494	-827.77	1061	7.2918	817.12	1098.9	53.285	50.618	0	0	-0.42536	-3.7061	-28.262	-13.844	-3.8098	0.063939	25.055	10.727	-4.2352	-3.6422	-3.2068	-3.1177	1645.3
15.71	1572	78	NaN	-3.8395	23.748	-3.788	-179.92	12.035	-10.187	7.4036	-827.86	1061	7.3062	817.27	1098.9	51.833	53.029	0	0	-0.53877	-3.8185	-28.259	-13.841	-3.8361	0.084042	25.066	10.717	-4.3749	-3.7344	-3.193	-3.1248	1645.6
15.72	1573	78	NaN	-3.8769	23.802	-3.9196	-179.88	12.057	-10.117	7.8227	-827.99	1061	7.2195	817.57	1098.9	53.352	51.839	0	0	-0.62558	-3.9045	-28.257	-13.839	-3.8559	0.14052	25.122	10.736	-4.4814	-3.764	-3.1345	-3.1031	1646
15.73	1574	78	NaN	-3.9099	23.835	-3.9849	-179.86	12.077	-10.069	8.0302	-828.06	1060.9	7.1686	817.75	1098.9	52.232	52.039	0	0	-0.71533	-3.9934	-28.254	-13.837	-3.8799	0.17206	25.157	10.755	-4.5952	-3.8214	-3.0972	-3.0819	1646.2
15.74	1575	78	NaN	-3.9416	23.858	-4.0198	-179.84	12.111	-10.049	8.1519	-828.12	1060.9	7.0828	817.84	1099	54.102	50.629	0	0	-0.84978	-4.1266	-28.251	-13.833	-3.9044	0.19288	25.182	10.787	-4.7541	-3.9338	-3.0689	-3.0458	1646.4
15.75	1576	78	NaN	-3.974	23.877	-4.0509	-179.84	12.167	-10.056	8.2812	-828.19	1060.9	6.9264	817.88	1099	54.014	49.984	0	0	-0.9575	-4.2334	-28.248	-13.83	-3.9269	0.21094	25.204	10.841	-4.8844	-4.0224	-3.044	-2.9894	1646.5
15.76	1577	78	NaN	-4.0029	23.902	-4.103	-179.86	12.197	-10.023	8.5055	-828.21	1060.9	6.9343	817.99	1099	52.13	50.82	0	0	-1.0317	-4.3069	-28.245	-13.828	-3.9483	0.19367	25.229	10.869	-4.9799	-4.1132	-3.0164	-2.9585	1646.6
15.77	1578	78	NaN	-4.052	23.938	-4.1249	-179.87	12.264	-10.005	8.6297	-828.24	1060.9	6.8262	818.02	1099	52.989	50.061	0	0	-1.1381	-4.4123	-28.243	-13.825	-3.9892	0.19217	25.265	10.937	-5.1273	-4.2201	-2.9773	-2.8881	1646.7
15.78	1579	78	NaN	-4.1112	23.969	-4.1406	-179.87	12.341	-9.9863	8.7609	-828.28	1061	6.6761	818.02	1099	52.475	51.939	0	0	-1.2092	-4.4828	-28.24	-13.822	-4.0386	0.20274	25.295	11.015	-5.2479	-4.2801	-2.9449	-2.8067	1646.7
15.79	1580	78	NaN	-4.1711	23.986	-4.163	-179.86	12.406	-9.9586	8.9522	-828.32	1061	6.5276	817.99	1099	55.236	50.069	0	0	-1.1173	-4.3917	-28.237	-13.82	-4.0867	0.22467	25.307	11.084	-5.204	-4.167	-2.9298	-2.7352	1646.8
15.8	1581	78	NaN	-4.1903	23.994	-4.174	-179.82	12.416	-9.9607	9.0683	-828.31	1061.1	6.3751	817.97	1099	55.843	53.747	0	0	-1.1486	-4.4228	-28.235	-13.817	-4.0966	0.27339	25.313	11.097	-5.2452	-4.1494	-2.9222	-2.7202	1646.7
15.81	1582	78	NaN	-4.2147	23.992	-4.1626	-179.75	12.427	-9.9679	9.1023	-828.33	1061.1	6.1602	817.9	1099	55.925	50.822	0	0	-1.267	-4.54	-28.233	-13.815	-4.1123	0.34773	25.308	11.111	-5.3793	-4.1923	-2.9253	-2.7044	1646.7
15.82	1583	78	NaN	-4.2397	23.995	-4.1581	-179.66	12.44	-9.9712	9.1819	-828.31	1061.2	5.8832	817.74	1098.9	52.954	51.777	0	0	-1.3803	-4.6523	-28.23	-13.812	-4.1249	0.455	25.307	11.128	-5.5052	-4.1973	-2.9232	-2.6844	1646.5
15.83	1584	78	NaN	-4.2625	24.008	-4.1707	-179.54	12.456	-9.9671	9.348	-828.21	1061.4	5.5625	817.46	1098.9	53.557	51.868	0	0	-1.4896	-4.7607	-28.226	-13.809	-4.1307	0.59053	25.315	11.149	-5.6204	-4.1701	-2.9109	-2.6597	1646.1
15.84	1585	78	NaN	-4.2794	24.012	-4.1588	-179.46	12.471	-9.9688	9.3839	-828.15	1061.5	5.362	817.15	1098.9	54.774	52.464	0	0	-1.4485	-4.7199	-28.223	-13.805	-4.1393	0.67755	25.314	11.168	-5.5879	-4.0424	-2.9082	-2.6368	1645.7
15.85	1586	78	NaN	-4.2964	23.999	-4.1499	-179.39	12.457	-9.9563	9.419	-828.1	1061.6	5.1924	816.83	1098.9	53.28	51.575	0	0	-1.4327	-4.7043	-28.22	-13.803	-4.1492	0.76175	25.298	11.158	-5.5819	-3.9425	-2.9222	-2.6441	1645.4
15.86	1587	78	NaN	-4.325	23.976	-4.1505	-179.32	12.388	-9.9031	9.4707	-828.04	1061.7	5.1503	816.47	1098.8	55.195	50.279	0	0	-1.5067	-4.7775	-28.219	-13.801	-4.1744	0.8354	25.268	11.095	-5.6811	-3.9421	-2.951	-2.7061	1644.9
15.87	1588	78	NaN	-4.3675	23.94	-4.1634	-179.25	12.255	-9.8147	9.5493	-827.95	1061.8	5.2376	816.06	1098.6	52.971	50.383	0	0	-1.491	-4.7621	-28.216	-13.798	-4.2172	0.89667	25.224	10.971	-5.7082	-3.8654	-2.9924	-2.8277	1644.4
15.88	1589	78	NaN	-4.4048	23.875	-4.1872	-179.2	12.081	-9.808	9.6707	-827.87	1061.9	5.1701	815.61	1098.5	54.368	52.005	0	0	-1.4162	-4.6879	-28.212	-13.794	-4.2479	0.9569	25.152	10.804	-5.6641	-3.731	-3.0599	-2.9906	1643.9
15.89	1590	78	NaN	-4.4312	23.826	-4.2041	-179.15	11.921	-9.8237	9.7764	-827.81	1061.9	5.0228	815.31	1098.4	55.298	50.651	0	0	-1.4022	-4.674	-28.21	-13.792	-4.2655	1.0163	25.1	10.647	-5.6676	-3.6577	-3.1103	-3.145	1643.5
15.9	1591	78	NaN	-4.4565	23.786	-4.2064	-179.09	11.758	-9.8343	9.8553	-827.74	1061.9	4.8542	815.09	1098.3	53.869	53.042	0	0	-1.3874	-4.6594	-28.208	-13.791	-4.2821	1.0814	25.057	10.487	-5.6695	-3.578	-3.1512	-3.3035	1643.2
15.91	1592	78	NaN	-4.4811	23.751	-4.1909	-179.04	11.586	-9.8272	9.9064	-827.67	1061.9	4.7205	814.93	1098.2	55.613	50.351	0	0	-1.3307	-4.6032	-28.208	-13.79	-4.3002	1.1455	25.018	10.319	-5.6309	-3.4577	-3.1898	-3.4708	1643
15.92	1593	78	NaN	-4.4871	23.707	-4.1552	-179.02	11.419	-9.7907	9.9474	-827.58	1061.9	4.8086	814.8	1098.1	54.82	51.839	0	0	-1.2911	-4.564	-28.207	-13.789	-4.3078	1.1575	24.969	10.157	-5.599	-3.4065	-3.2375	-3.6323	1642.8
15.93	1594	78	NaN	-4.4833	23.662	-4.1329	-178.94	11.202	-9.9075	10.138	-827.39	1061.9	4.3307	814.81	1098	53.96	50.974	0	0	-1.277	-4.55	-28.205	-13.788	-4.2807	1.263	24.925	9.9397	-5.5578	-3.287	-3.2805	-3.848	1642.6
15.94	1595	78	NaN	-4.478	23.597	-4.0973	-178.86	11.056	-9.9653	10.331	-827.22	1061.8	4.0256	814.71	1098	53.917	51.779	0	0	-1.1831	-4.4569	-28.205	-13.787	-4.2579	1.3568	24.861	9.7923	-5.4411	-3.1001	-3.344	-3.9948	1642.3
15.95	1596	78	NaN	-4.468	23.51	-4.0453	-178.81	11.016	-9.927	10.494	-827.09	1061.7	4.0316	814.5	1098	53.729	50.787	0	0	-1.0949	-4.3696	-28.204	-13.787	-4.2425	1.4164	24.777	9.7493	-5.3374	-2.9532	-3.4275	-4.0377	1642
15.96	1597	78	NaN	-4.429	23.434	-4.0005	-178.75	11.064	-9.9236	10.69	-826.94	1061.5	3.9329	814.35	1098	52.231	53.033	0	0	-1.1582	-4.4323	-28.205	-13.788	-4.1932	1.4868	24.707	9.7906	-5.3514	-2.9455	-3.4981	-3.9972	1641.7
15.97	1598	78	NaN	-4.4004	23.38	-3.9639	-178.74	11.189	-9.7743	10.811	-826.83	1061.4	4.3312	814.06	1097.9	53.681	53.181	0	0	-1.1281	-4.4024	-28.207	-13.79	-4.1741	1.4843	24.654	9.915	-5.3022	-2.9182	-3.5529	-3.8746	1641.3
15.98	1599	78	NaN	-4.3813	23.329	-3.9274	-178.75	11.295	-9.6718	10.891	-826.74	1061.3	4.609	813.92	1097.9	53.899	50.598	0	0	-1.0148	-4.2902	-28.21	-13.792	-4.1619	1.4728	24.605	10.018	-5.1767	-2.8174	-3.6042	-3.7739	1641.1
15.99	1600	78	NaN	-4.3655	23.274	-3.8846	-178.75	11.382	-9.64	10.947	-826.66	1061.2	4.6653	813.96	1098	52.558	50.644	0	0	-0.88697	-4.1635	-28.213	-13.795	-4.1461	1.4659	24.557	10.099	-5.0331	-2.6976	-3.6561	-3.6963	1641
16	1601	78	NaN	-4.3304	23.209	-3.8207	-178.77	11.543	-9.5815	11.011	-826.51	1061	4.7224	814.04	1098.1	54.769	50.684	0	0	-0.74488	-4.0227	-28.216	-13.799	-4.1108	1.4511	24.502	10.251	-4.8557	-2.5717	-3.7145	-3.5479	1641
16.01	1602	78	NaN	-4.2991	23.176	-3.7996	-178.77	11.646	-9.5379	11.124	-826.36	1060.9	4.6924	814.17	1098.2	54.731	52.608	0	0	-0.62577	-3.9047	-28.222	-13.805	-4.0744	1.4569	24.476	10.346	-4.7002	-2.4477	-3.746	-3.4583	1641
16.02	1603	78	NaN	-4.282	23.136	-3.7685	-178.77	11.783	-9.5277	11.19	-826.22	1060.8	4.5376	814.33	1098.3	54.611	53.035	0	0	-0.53241	-3.8122	-28.229	-13.811	-4.0497	1.4625	24.446	10.473	-4.5821	-2.3497	-3.7825	-3.3378	1641
16.03	1604	78	NaN	-4.278	23.085	-3.7216	-178.78	11.936	-9.5393	11.188	-826.1	1060.7	4.316	814.51	1098.5	52.112	51.079	0	0	-0.50087	-3.7809	-28.235	-13.818	-4.038	1.4617	24.406	10.615	-4.5389	-2.3192	-3.8291	-3.2029	1641.1
16.04	1605	78	NaN	-4.2766	23.038	-3.6756	-178.79	11.987	-9.5244	11.124	-826.05	1060.6	4.2319	814.79	1098.5	54.1	51.589	0	0	-0.32112	-3.6028	-28.245	-13.828	-4.0359	1.4499	24.364	10.662	-4.357	-2.153	-3.881	-3.1661	1641.3
16.05	1606	78	NaN	-4.2839	22.976	-3.6761	-178.79	12.085	-9.4952	11.179	-825.93	1060.4	4.1292	815.17	1098.6	53.861	51.054	0	0	-0.057178	-3.3413	-28.257	-13.839	-4.0377	1.4528	24.309	10.751	-4.0949	-1.8885	-3.9473	-3.088	1641.6
16.06	1607	78	NaN	-4.2958	22.921	-3.6894	-178.81	12.155	-9.4489	11.233	-825.83	1060.4	4.1165	815.51	1098.7	54.829	50.338	0	0	0.20676	-3.0797	-28.268	-13.851	-4.0474	1.4382	24.26	10.816	-3.8406	-1.6416	-4.0083	-3.0342	1641.8
16.07	1608	78	NaN	-4.3164	22.87	-3.7142	-178.84	12.202	-9.3852	11.282	-825.75	1060.3	4.1795	815.82	1098.7	54.259	52.108	0	0	0.4707	-2.8182	-28.279	-13.862	-4.0685	1.4114	24.21	10.861	-3.5978	-1.4068	-4.069	-3.0008	1642
16.08	1609	78	NaN	-4.3586	22.796	-3.7629	-178.85	12.27	-9.3055	11.369	-825.68	1060.2	4.2315	816.21	1098.7	53.371	53.335	0	0	0.50769	-2.7816	-28.286	-13.869	-4.1095	1.4014	24.139	10.927	-3.6019	-1.3801	-4.1468	-2.942	1642.4
16.09	1610	78	NaN	-4.3789	22.772	-3.7675	-178.85	12.295	-9.277	11.359	-825.65	1060.2	4.2427	816.36	1098.7	54.258	51.707	0	0	0.40016	-2.8881	-28.293	-13.876	-4.1306	1.3933	24.115	10.951	-3.7304	-1.4948	-4.1779	-2.9248	1642.5
16.1	1611	78	NaN	-4.425	22.737	-3.7884	-178.86	12.391	-9.2414	11.375	-825.59	1060.1	4.1925	816.46	1098.7	53.363	51.957	0	0	0.05445	-3.2307	-28.302	-13.884	-4.1744	1.3901	24.084	11.044	-4.1199	-1.8406	-4.2179	-2.8401	1642.5
16.11	1612	78	NaN	-4.506	22.694	-3.8134	-178.86	12.557	-9.1957	11.384	-825.48	1060.1	4.0679	816.5	1098.8	53.87	50.6	0	0	0.10835	-3.1773	-28.31	-13.893	-4.2507	1.3964	24.046	11.205	-4.1423	-1.7809	-4.2642	-2.6871	1642.5
16.12	1613	78	NaN	-4.6281	22.664	-3.7965	-178.84	12.759	-9.1513	11.277	-825.31	1060	3.8442	816.37	1098.9	52.371	52.64	0	0	0.29417	-2.9931	-28.318	-13.901	-4.3687	1.422	24.022	11.401	-4.0746	-1.5712	-4.2963	-2.4996	1642.2
16.13	1614	78	NaN	-4.7386	22.628	-3.7839	-178.84	12.845	-9.1131	11.26	-825.14	1059.9	3.6867	816.13	1099	54.215	51.865	0	0	0.47999	-2.809	-28.327	-13.909	-4.4742	1.4266	23.989	11.484	-3.9942	-1.3824	-4.3378	-2.4253	1641.7
16.14	1615	78	NaN	-4.8031	22.601	-3.7893	-178.84	12.863	-9.081	11.329	-824.99	1059.9	3.6259	815.91	1099	53.328	50.451	0	0	0.66581	-2.6249	-28.335	-13.918	-4.5341	1.4299	23.965	11.499	-3.8683	-1.195	-4.3701	-2.4187	1641.4
16.15	1616	78	NaN	-4.7919	22.597	-3.949	-178.84	12.804	-9.0611	11.98	-824.68	1059.8	3.6221	815.73	1099	54.814	52.389	0	0	0.85163	-2.4408	-28.343	-13.926	-4.4999	1.4493	23.964	11.437	-3.6483	-0.99145	-4.3791	-2.4893	1640.9
16.16	1617	78	NaN	-4.6539	22.635	-4.5229	-178.86	12.642	-9.0652	14.178	-823.86	1059.6	3.5966	815.54	1098.9	54.086	50.992	0	0	1.0374	-2.2566	-28.352	-13.934	-4.2841	1.5144	24.01	11.268	-3.2467	-0.74225	-4.3421	-2.6666	1639.9
16.17	1618	78	NaN	-4.6814	22.608	-4.5135	-178.86	12.504	-9.128	14.272	-823.73	1059.5	3.4397	815.43	1098.9	52.871	50.402	0	0	1.2233	-2.0725	-28.36	-13.943	-4.3028	1.5217	23.985	11.128	-3.0795	-0.5508	-4.3756	-2.8152	1639.7
16.18	1619	78	NaN	-4.7124	22.572	-4.4394	-178.84	12.297	-9.2195	14.195	-823.6	1059.5	3.2636	815.33	1098.9	53.899	50.622	0	0	1.6789	-1.6211	-28.354	-13.937	-4.3302	1.5372	23.949	10.92	-2.6513	-0.083899	-4.4052	-3.0169	1639.4
16.19	1620	78	NaN	-4.7304	22.537	-4.3629	-178.82	12.063	-9.3029	14.126	-823.45	1059.4	3.1372	815.28	1098.8	54.407	50.857	0	0	2.0875	-1.2162	-28.349	-13.931	-4.3462	1.5614	23.912	10.687	-2.2587	0.34517	-4.4363	-3.2439	1639.2
16.2	1621	78	NaN	-4.7308	22.508	-4.3148	-178.8	11.883	-9.3224	14.091	-823.34	1059.4	3.1578	815.31	1098.7	53.373	50.45	0	0	2.186	-1.1186	-28.352	-13.934	-4.3485	1.5867	23.881	10.51	-2.1625	0.4681	-4.4708	-3.4246	1639.2
16.21	1622	78	NaN	-4.7144	22.453	-4.2552	-178.77	11.695	-9.3308	14.072	-823.22	1059.3	3.2569	815.33	1098.5	54.976	50.887	0	0	2.2312	-1.0738	-28.354	-13.936	-4.3363	1.6063	23.824	10.324	-2.1051	0.53243	-4.5296	-3.6123	1639.1
16.22	1623	78	NaN	-4.7008	22.404	-4.2	-178.74	11.617	-9.3525	14.025	-823.15	1059.2	3.2545	815.26	1098.5	53.641	50.288	0	0	2.2418	-1.0633	-28.355	-13.937	-4.3241	1.6356	23.776	10.244	-2.0824	0.57223	-4.579	-3.6932	1638.9
16.23	1624	78	NaN	-4.687	22.346	-4.1392	-178.7	11.61	-9.3886	13.941	-823.1	1059.2	3.1496	815.18	1098.5	53.627	50.764	0	0	2.278	-1.0274	-28.351	-13.934	-4.3096	1.6749	23.722	10.234	-2.0316	0.64745	-4.6294	-3.6995	1638.8
16.24	1625	78	NaN	-4.6677	22.258	-4.0582	-178.66	11.618	-9.4388	13.816	-823.01	1059.1	2.9539	815.22	1098.6	53.314	50.473	0	0	2.3146	-0.99117	-28.348	-13.93	-4.2879	1.7236	23.639	10.237	-1.9733	0.73245	-4.7085	-3.6937	1638.7
16.25	1626	78	NaN	-4.6444	22.215	-4.0575	-178.69	11.622	-9.3382	13.862	-822.94	1059	3.339	815.29	1098.5	53.742	49.76	0	0	2.3197	-0.98608	-28.342	-13.925	-4.2764	1.6739	23.595	10.242	-1.9566	0.68783	-4.747	-3.6828	1638.7
16.26	1627	78	NaN	-4.6284	22.167	-4.0439	-178.71	11.666	-9.3095	13.843	-822.88	1058.9	3.4175	815.4	1098.5	54.659	51.416	0	0	2.2984	-1.0072	-28.336	-13.918	-4.2638	1.6525	23.55	10.284	-1.9655	0.64522	-4.7863	-3.6345	1638.8
16.27	1628	78	NaN	-4.6178	22.12	-4.0286	-178.73	11.747	-9.3262	13.804	-822.83	1058.9	3.3106	815.5	1098.6	55.244	51.35	0	0	2.2277	-1.0772	-28.329	-13.911	-4.2508	1.639	23.507	10.359	-2.0231	0.56182	-4.8216	-3.552	1638.8
16.28	1629	78	NaN	-4.6096	22.081	-4.0282	-178.77	11.855	-9.3485	13.808	-822.82	1058.8	3.1952	815.48	1098.6	53.42	53.256	0	0	2.3405	-0.96554	-28.315	-13.897	-4.2384	1.6049	23.474	10.462	-1.898	0.63937	-4.8412	-3.4354	1638.8
16.29	1630	78	NaN	-4.625	22.057	-4.0128	-178.84	11.929	-9.3448	13.736	-822.75	1058.8	3.0916	815.7	1098.7	54.771	53.552	0	0	2.4749	-0.83231	-28.299	-13.882	-4.2528	1.5315	23.455	10.531	-1.7779	0.69922	-4.8446	-3.3503	1639
16.3	1631	78	NaN	-4.7704	21.98	-3.5807	-178.91	12.008	-9.2847	12.179	-823.15	1058.8	3.0903	815.88	1098.8	55.518	51.047	0	0	2.0412	-1.2621	-28.291	-13.874	-4.4526	1.4037	23.379	10.61	-2.4114	0.14163	-4.9129	-3.2643	1639.5
16.31	1632	78	NaN	-4.9146	21.912	-3.15	-178.96	12.092	-9.24	10.632	-823.56	1058.9	3.001	816.01	1098.9	54.871	49.466	0	0	1.7938	-1.5072	-28.283	-13.866	-4.6479	1.3045	23.311	10.694	-2.8541	-0.20275	-4.9722	-3.172	1640.1
16.32	1633	78	NaN	-4.9253	21.913	-3.1443	-178.96	12.184	-9.2815	10.608	-823.53	1058.9	2.6371	816.06	1099.1	56.821	51.814	0	0	1.7656	-1.5352	-28.274	-13.857	-4.6468	1.3163	23.318	10.779	-2.8812	-0.21891	-4.9564	-3.0776	1640.1
16.33	1634	78	NaN	-4.9354	21.917	-3.1385	-179.01	12.195	-9.2061	10.558	-823.49	1058.8	2.7039	816.19	1099	55.398	52.554	0	0	1.588	-1.7111	-28.261	-13.843	-4.6609	1.2658	23.321	10.792	-3.0729	-0.44529	-4.9398	-3.0514	1640.2
16.34	1635	78	NaN	-4.9682	21.914	-3.1292	-179.04	12.228	-9.1413	10.44	-823.5	1058.8	2.674	816.29	1099	53.911	51.738	0	0	1.2121	-2.0836	-28.241	-13.823	-4.6968	1.2307	23.318	10.824	-3.4848	-0.85294	-4.9222	-2.9995	1640.3
16.35	1636	78	NaN	-5.0045	21.913	-3.1333	-179.05	12.257	-9.0845	10.346	-823.53	1058.8	2.6094	816.36	1099	54.884	52.128	0	0	0.83617	-2.4561	-28.221	-13.803	-4.7342	1.2164	23.319	10.851	-3.898	-1.2397	-4.9018	-2.9518	1640.4
16.36	1637	78	NaN	-5.0285	21.923	-3.1652	-179.04	12.261	-9.0329	10.347	-823.53	1058.7	2.5614	816.39	1099	53.215	50.776	0	0	0.56528	-2.7245	-28.203	-13.785	-4.7565	1.228	23.329	10.855	-4.1912	-1.4965	-4.8741	-2.9302	1640.4
16.37	1638	78	NaN	-5.0765	21.932	-3.2032	-179.01	12.252	-8.9726	10.256	-823.57	1058.7	2.441	816.4	1099	55.225	62.725	0	1	0.75701	-2.5345	-28.194	-13.777	-4.8035	1.2654	23.338	10.847	-4.0465	-1.2692	-4.8562	-2.9302	1640.5
16.38	1639	78	NaN	-5.1258	21.948	-3.2219	-178.97	12.243	-8.9345	10.125	-823.6	1058.7	2.3416	816.38	1098.9	55.391	66.556	0	1	0.64224	-2.6483	-28.178	-13.761	-4.8539	1.3032	23.354	10.838	-4.2116	-1.345	-4.8247	-2.9226	1640.5
16.39	1640	78	NaN	-5.1724	21.978	-3.3147	-178.91	12.243	-8.8944	10.205	-823.57	1058.7	2.2457	816.28	1098.9	54.946	71.287	0	1	0.2984	-2.989	-28.156	-13.739	-4.8943	1.3664	23.384	10.836	-4.5959	-1.6226	-4.7724	-2.9025	1640.4
16.4	1641	78	NaN	-5.2146	22.025	-3.5352	-178.83	12.255	-8.8356	10.643	-823.44	1058.6	2.1476	816.09	1098.9	54.282	73.979	0	1	0.28852	-2.9987	-28.139	-13.721	-4.9177	1.467	23.434	10.846	-4.6292	-1.5317	-4.7049	-2.8755	1640
16.41	1642	78	NaN	-5.2685	22.047	-3.5732	-178.81	12.258	-8.7824	10.576	-823.48	1058.5	2.1866	815.87	1098.8	55.484	75.508	0	1	0.29985	-2.9875	-28.121	-13.704	-4.9753	1.4804	23.455	10.85	-4.6755	-1.5071	-4.666	-2.8543	1639.9
16.42	1643	78	NaN	-5.3241	22.067	-3.6036	-178.8	12.292	-8.7918	10.471	-823.53	1058.5	2.0588	815.55	1098.8	56.201	74.081	0	1	0.20411	-3.0824	-28.103	-13.685	-5.03	1.4948	23.476	10.882	-4.8259	-1.5876	-4.6264	-2.8031	1639.6
16.43	1644	78	NaN	-5.4071	22.093	-3.6434	-178.81	12.307	-8.7951	10.302	-823.6	1058.5	1.9572	815.05	1098.8	55.199	68.914	0	1	0.038201	-3.2468	-28.083	-13.665	-5.1153	1.4818	23.504	10.896	-5.0771	-1.765	-4.5785	-2.7691	1639.2
16.44	1645	78	NaN	-5.5272	22.13	-3.6992	-178.85	12.271	-8.7538	10.062	-823.71	1058.4	1.9943	814.37	1098.8	53.203	63.611	0	1	-0.28065	-3.5627	-28.059	-13.642	-5.245	1.4286	23.542	10.859	-5.5256	-2.1341	-4.5178	-2.7826	1638.6
16.45	1646	78	NaN	-5.5943	22.153	-3.7124	-178.87	12.163	-8.7363	9.9061	-823.76	1058.4	2.0311	814.08	1098.7	54.36	63.792	0	1	-0.38401	-3.6651	-28.041	-13.623	-5.3189	1.4083	23.563	10.753	-5.7029	-2.2569	-4.4779	-2.8702	1638.4
16.46	1647	78	NaN	-5.6811	22.183	-3.7425	-178.85	11.966	-8.7791	9.7386	-823.81	1058.4	1.8928	813.74	1098.6	53.087	63.898	0	1	-0.3848	-3.6659	-28.025	-13.607	-5.4066	1.4282	23.59	10.559	-5.7914	-2.2377	-4.4348	-3.0477	1638.1
16.47	1648	78	NaN	-5.7521	22.207	-3.787	-178.81	11.761	-8.8648	9.642	-823.86	1058.4	1.6267	813.47	1098.5	54.073	61.099	0	1	-0.47672	-3.757	-28.007	-13.589	-5.4716	1.4732	23.612	10.356	-5.9483	-2.2838	-4.395	-3.2334	1637.8
16.48	1649	78	NaN	-5.785	22.224	-3.8783	-178.76	11.584	-8.9705	9.7703	-823.84	1058.3	1.3011	813.34	1098.5	54.051	62.211	0	1	-0.55591	-3.8355	-27.995	-13.577	-5.4886	1.5356	23.63	10.178	-6.0446	-2.2999	-4.3648	-3.3994	1637.7
16.49	1650	78	NaN	-5.7553	22.292	-4.3275	-178.73	11.363	-8.9647	11.128	-823.4	1058.2	1.3334	813.34	1098.4	55.949	62.677	0	1	-0.61792	-3.8969	-27.989	-13.572	-5.4124	1.6173	23.698	9.957	-6.0303	-2.2796	-4.2914	-3.6149	1637.3
16.5	1651	78	NaN	-5.7927	22.303	-4.4677	-178.65	11.128	-8.9891	11.344	-823.39	1058.1	1.3189	813.34	1098.3	54.651	65.093	0	1	-0.6806	-3.959	-27.985	-13.567	-5.4417	1.6968	23.707	9.7236	-6.1223	-2.2622	-4.2775	-3.8436	1637.2
16.51	1652	78	NaN	-5.8423	22.305	-4.5033	-178.57	10.917	-9.0698	11.209	-823.48	1058.1	1.1146	813.45	1098.2	51.692	66.002	0	1	-0.74433	-4.0222	-27.981	-13.563	-5.489	1.7786	23.708	9.5136	-6.2333	-2.2436	-4.2724	-4.0495	1637.4
16.52	1653	78	NaN	-5.8806	22.321	-4.5351	-178.5	10.771	-9.197	11.077	-823.51	1058.1	0.72268	813.68	1098.2	54.291	67.567	0	1	-0.74486	-4.0227	-27.979	-13.561	-5.5183	1.8656	23.725	9.3667	-6.2631	-2.1571	-4.2535	-4.1944	1637.7
16.53	1654	78	NaN	-5.9201	22.353	-4.6212	-178.4	10.854	-9.2083	10.911	-823.55	1058.1	0.65432	813.48	1098.3	54.373	65.237	0	1	-0.72504	-4.003	-27.977	-13.56	-5.5612	1.9637	23.761	9.4456	-6.2862	-2.0394	-4.216	-4.1143	1637.6
16.54	1655	78	NaN	-5.9351	22.361	-4.6673	-178.36	10.975	-9.0883	10.762	-823.61	1058.1	1.0151	813.26	1098.3	52.934	67.787	0	1	-0.69334	-3.9716	-27.978	-13.561	-5.5939	1.985	23.768	9.568	-6.2873	-1.9867	-4.2101	-3.9926	1637.4
16.55	1656	78	NaN	-5.9409	22.369	-4.7319	-178.35	11.076	-8.9977	10.693	-823.65	1058	1.294	813.18	1098.2	55.608	73.346	0	1	-0.59084	-3.8701	-27.978	-13.561	-5.6119	1.981	23.776	9.6692	-6.2027	-1.8891	-4.2025	-3.8917	1637.3
16.56	1657	78	NaN	-5.9454	22.384	-4.8338	-178.36	11.148	-8.9866	10.697	-823.67	1058	1.3175	813.26	1098.3	57.163	73.102	0	1	-0.42519	-3.7059	-27.978	-13.561	-5.6171	1.9703	23.793	9.7389	-6.0423	-1.7356	-4.1855	-3.8218	1637.4
16.57	1658	78	NaN	-5.9604	22.379	-4.9497	-178.38	11.28	-8.9787	10.583	-823.8	1057.9	1.2429	813.37	1098.4	54.726	72.314	0	1	-0.31242	-3.5942	-27.979	-13.562	-5.6336	1.9455	23.793	9.8664	-5.946	-1.6487	-4.1869	-3.6956	1637.7
16.58	1659	78	NaN	-5.9745	22.371	-5.0403	-178.42	11.365	-8.969	10.394	-823.95	1057.9	1.1716	813.58	1098.4	57.925	72.018	0	1	-0.20528	-3.488	-27.981	-13.563	-5.6519	1.9072	23.789	9.9473	-5.8572	-1.5809	-4.1916	-3.6162	1638.1
16.59	1660	78	NaN	-5.9945	22.365	-5.1139	-178.46	11.428	-8.807	10.213	-824.09	1057.8	1.594	813.78	1098.4	56.291	70.96	0	1	-0.090104	-3.3739	-27.983	-13.565	-5.693	1.8421	23.784	10.01	-5.7831	-1.5318	-4.1992	-3.5557	1638.4
16.6	1661	78	NaN	-6.0219	22.359	-5.1768	-178.51	11.494	-8.5774	10.064	-824.22	1057.8	2.2456	813.9	1098.3	55.687	67.609	0	1	0.012185	-3.2726	-27.985	-13.567	-5.7485	1.7623	23.778	10.075	-5.7363	-1.5103	-4.2066	-3.492	1638.6
16.61	1662	78	NaN	-6.0534	22.353	-5.2457	-178.56	11.638	-8.922	9.9288	-824.36	1057.7	1.092	813.89	1098.6	53.736	59.712	0	1	0.072064	-3.2132	-27.987	-13.57	-5.7444	1.7465	23.785	10.206	-5.6723	-1.4667	-4.2028	-3.3637	1638.8
16.62	1663	78	NaN	-6.0886	22.354	-5.347	-178.61	11.735	-8.927	9.7652	-824.53	1057.6	0.92724	813.99	1098.7	53.287	62.281	0	1	0.14752	-3.1385	-27.991	-13.573	-5.7796	1.6967	23.793	10.295	-5.6321	-1.4417	-4.1974	-3.2777	1639.1
16.63	1664	78	NaN	-6.1276	22.36	-5.46	-178.66	11.794	-8.8304	9.6073	-824.68	1057.4	1.0772	814.13	1098.8	53.943	62.121	0	1	0.23219	-3.0546	-27.994	-13.577	-5.8294	1.6408	23.804	10.35	-5.5972	-1.4137	-4.1901	-3.2272	1639.4
16.64	1665	78	NaN	-6.1676	22.368	-5.5672	-178.69	11.818	-8.7109	9.4573	-824.82	1057.3	1.3035	814.31	1098.7	53.657	62.874	0	1	0.26758	-3.0195	-27.998	-13.58	-5.8825	1.5973	23.814	10.372	-5.615	-1.4221	-4.1838	-3.2087	1639.7
16.65	1666	78	NaN	-6.1973	22.367	-5.6222	-178.67	11.812	-8.6185	9.288	-824.95	1057.3	1.4018	814.51	1098.6	53.088	61.085	0	1	0.31942	-2.9681	-28.001	-13.584	-5.9217	1.6094	23.811	10.368	-5.6023	-1.3587	-4.1899	-3.2158	1640
16.66	1667	78	NaN	-6.2513	22.373	-5.7266	-178.68	11.792	-8.5989	9.1058	-825.12	1057.1	1.437	814.69	1098.6	53.497	54.265	0	1	0.39745	-2.8908	-28.004	-13.586	-5.9833	1.5922	23.821	10.344	-5.5859	-1.2986	-4.1828	-3.2422	1640.3
16.67	1668	78	NaN	-6.3062	22.381	-5.8247	-178.69	11.789	-8.64	8.9548	-825.26	1057	1.3905	814.72	1098.6	54.275	52.808	0	1	0.45453	-2.8342	-28.006	-13.589	-6.042	1.5776	23.836	10.335	-5.5874	-1.2567	-4.1704	-3.2536	1640.5
16.68	1669	78	NaN	-6.3603	22.389	-5.9047	-178.69	11.811	-8.7113	8.8304	-825.39	1056.9	1.2991	814.62	1098.7	52.209	52.179	0	1	0.41895	-2.8695	-28.009	-13.592	-6.0972	1.5702	23.85	10.349	-5.6782	-1.2993	-4.1587	-3.2426	1640.6
16.69	1670	78	NaN	-6.4248	22.385	-5.9707	-178.7	11.852	-8.7227	8.6847	-825.56	1056.8	1.2973	814.52	1098.8	53.123	52.949	0	1	0.41215	-2.8762	-28.012	-13.594	-6.1667	1.5617	23.852	10.385	-5.7546	-1.3146	-4.1595	-3.2089	1640.6
16.7	1671	78	NaN	-6.5135	22.395	-6.0363	-178.73	11.882	-8.6553	8.4219	-825.76	1056.6	1.6173	814.42	1098.7	56.498	55.273	0	1	0.41409	-2.8743	-28.014	-13.597	-6.2758	1.5065	23.864	10.413	-5.8618	-1.3679	-4.1502	-3.1834	1640.7
16.71	1672	78	NaN	-6.604	22.409	-6.0988	-178.76	11.942	-8.6212	8.1674	-825.97	1056.5	1.8801	814.22	1098.7	53.802	60.329	0	1	0.40352	-2.8848	-28.017	-13.6	-6.3844	1.4571	23.883	10.469	-5.9808	-1.4277	-4.1345	-3.1307	1640.7
16.72	1673	78	NaN	-6.6893	22.43	-6.1619	-178.78	12.019	-8.632	7.9613	-826.16	1056.3	2.0472	813.96	1098.7	55.182	61.396	0	1	0.3895	-2.8987	-28.02	-13.602	-6.4827	1.4239	23.91	10.54	-6.0932	-1.4748	-4.1102	-3.0626	1640.7
16.73	1674	78	NaN	-6.7621	22.468	-6.2365	-178.79	12.061	-8.6624	7.8498	-826.26	1056.2	2.2095	813.76	1098.7	52.978	63.735	0	1	0.37183	-2.9162	-28.023	-13.605	-6.5651	1.4082	23.953	10.575	-6.1932	-1.508	-4.0701	-3.03	1640.6
16.74	1675	78	NaN	-6.7986	22.485	-6.2641	-178.81	12.054	-8.6386	7.8023	-826.31	1056.1	2.4076	813.7	1098.6	55.256	68.75	0	1	0.3597	-2.9282	-28.026	-13.608	-6.6101	1.379	23.971	10.568	-6.2504	-1.5492	-4.0546	-3.0402	1640.6
16.75	1676	78	NaN	-6.8471	22.51	-6.3038	-178.82	12.054	-8.6829	7.7376	-826.38	1056	2.495	813.56	1098.6	56.715	72.144	0	1	0.34843	-2.9394	-28.028	-13.611	-6.6639	1.3597	23.999	10.564	-6.3155	-1.5797	-4.0293	-3.0465	1640.5
16.76	1677	78	NaN	-6.9069	22.54	-6.354	-178.83	12.058	-8.7881	7.6475	-826.48	1055.9	2.4853	813.34	1098.7	57.172	73.212	0	1	0.33478	-2.9529	-28.031	-13.613	-6.7266	1.3469	24.036	10.561	-6.3918	-1.606	-3.9942	-3.0518	1640.4
16.77	1678	78	NaN	-6.9597	22.567	-6.3893	-178.85	12.039	-8.8953	7.5413	-826.58	1055.7	2.46	813.13	1098.8	56.359	72.029	0	1	0.30945	-2.978	-28.033	-13.616	-6.7822	1.3251	24.071	10.535	-6.4727	-1.6529	-3.9619	-3.0812	1640.3
16.78	1679	78	NaN	-7.0032	22.6	-6.4152	-178.91	12.025	-8.9505	7.4502	-826.65	1055.5	2.6126	812.77	1098.9	54.472	71.253	0	1	0.24247	-3.0444	-28.037	-13.62	-6.8341	1.255	24.115	10.51	-6.5917	-1.7894	-3.9224	-3.1096	1640
16.79	1680	78	NaN	-7.0769	22.65	-6.479	-178.97	11.928	-8.9707	7.3974	-826.65	1055.4	2.8875	812.51	1099	55.376	71.826	0	1	0.91051	-2.3824	-28.03	-13.612	-6.9193	1.1858	24.174	10.404	-6.0088	-1.1967	-3.8553	-3.2078	1639.7
16.8	1681	78	NaN	-7.1531	22.704	-6.557	-179.01	11.779	-8.9932	7.3807	-826.6	1055.2	3.1288	812.38	1099	55.928	72.042	0	1	2.0939	-1.2098	-28.014	-13.596	-7.0044	1.1418	24.235	10.247	-4.9105	-0.068045	-3.779	-3.3491	1639.6
16.81	1682	78	NaN	-7.1668	22.728	-6.5905	-178.99	11.655	-9.0878	7.3918	-826.6	1055.1	3.0389	812.36	1099.1	54.896	67.413	0	1	2.0759	-1.2277	-28.015	-13.598	-7.0147	1.1606	24.265	10.118	-4.9388	-0.067059	-3.75	-3.4796	1639.6
16.82	1683	78	NaN	-7.2025	22.743	-6.6014	-179	11.492	-9.0592	7.2825	-826.62	1055	3.3305	812.41	1099	56.032	66.546	0	1	2.0326	-1.2706	-28.017	-13.599	-7.0643	1.1381	24.28	9.9545	-5.0317	-0.13245	-3.7365	-3.6447	1639.6
16.83	1684	78	NaN	-7.2197	22.755	-6.6154	-179	11.402	-9.0766	7.2346	-826.61	1054.9	3.412	812.41	1099	55.461	70.143	0	1	2.0073	-1.2957	-28.018	-13.6	-7.0861	1.1367	24.295	9.8627	-5.0788	-0.15903	-3.7234	-3.7378	1639.6
16.84	1685	78	NaN	-7.2385	22.765	-6.6275	-178.97	11.345	-9.128	7.1644	-826.62	1054.9	3.4207	812.35	1099	54.541	72.265	0	1	1.9866	-1.3161	-28.02	-13.602	-7.1076	1.1619	24.309	9.8015	-5.121	-0.15422	-3.7106	-3.8007	1639.6
16.85	1686	78	NaN	-7.2988	22.77	-6.6253	-178.9	11.238	-9.1674	6.9007	-826.68	1054.7	3.6794	812.19	1099.1	55.649	72.877	0	1	1.9761	-1.3266	-28.023	-13.605	-7.1862	1.2146	24.323	9.6851	-5.2101	-0.11199	-3.6997	-3.9199	1639.5
16.86	1687	78	NaN	-7.3452	22.776	-6.6515	-178.83	11.276	-9.2168	6.816	-826.65	1054.5	3.8543	811.9	1099.2	55.944	73.527	0	1	1.8997	-1.4023	-28.023	-13.606	-7.2416	1.2742	24.338	9.7139	-5.342	-0.12805	-3.6855	-3.892	1639.2
16.87	1688	78	NaN	-7.3811	22.78	-6.6752	-178.77	11.318	-9.2591	6.7736	-826.59	1054.4	3.9619	811.7	1099.3	57.403	68.369	0	1	1.7959	-1.5052	-28.024	-13.606	-7.2828	1.3307	24.348	9.7507	-5.4869	-0.17447	-3.6761	-3.8556	1638.9
16.88	1689	78	NaN	-7.425	22.775	-6.6772	-178.7	11.354	-9.3155	6.6708	-826.55	1054.3	3.978	811.59	1099.3	56.879	57.455	0	1	1.7254	-1.575	-28.027	-13.609	-7.3309	1.3951	24.347	9.7818	-5.6055	-0.17992	-3.6797	-3.8272	1638.8
16.89	1690	78	NaN	-7.5037	22.751	-6.6318	-178.6	11.377	-9.4183	6.371	-826.55	1054.2	3.8644	811.52	1099.3	54.182	61.233	0	1	1.6076	-1.6917	-28.029	-13.611	-7.416	1.4846	24.328	9.8003	-5.8084	-0.20708	-3.701	-3.8108	1638.7
16.9	1691	78	NaN	-7.5167	22.713	-6.5591	-178.52	11.366	-9.4159	6.1713	-826.52	1054.2	4.076	811.62	1099.2	52.965	59.476	0	1	1.4316	-1.8661	-28.03	-13.613	-7.4434	1.5501	24.289	9.7899	-6.0118	-0.31597	-3.7418	-3.8229	1638.8
16.91	1692	78	NaN	-7.559	22.686	-6.5138	-178.47	11.38	-9.4205	5.9821	-826.49	1054.1	4.1701	811.69	1099.2	53.489	62.815	0	1	1.3211	-1.9756	-28.033	-13.616	-7.4957	1.5965	24.263	9.8036	-6.1746	-0.37908	-3.77	-3.8122	1638.8
16.92	1693	78	NaN	-7.6101	22.684	-6.5527	-178.42	11.422	-9.4216	6.0021	-826.36	1054	4.1864	811.73	1099.2	55.208	59.652	0	1	1.2248	-2.071	-28.036	-13.619	-7.5466	1.6414	24.264	9.8426	-6.3218	-0.42967	-3.7723	-3.7763	1638.7
16.93	1694	78	NaN	-7.6395	22.719	-6.7431	-178.37	11.492	-9.4006	6.4823	-826.04	1053.9	4.1964	811.75	1099.3	54.231	65.338	0	1	1.1464	-2.1487	-28.039	-13.622	-7.5595	1.706	24.305	9.9059	-6.4132	-0.44269	-3.7346	-3.7157	1638.4
16.94	1695	78	NaN	-7.6696	22.689	-6.7556	-178.35	11.61	-9.396	6.4639	-825.96	1053.8	4.2073	811.65	1099.4	54.226	70.897	0	1	1.0392	-2.2549	-28.042	-13.624	-7.5906	1.7322	24.282	10.017	-6.5514	-0.5227	-3.7601	-3.6072	1638.2
16.95	1696	78	NaN	-7.6866	22.669	-6.8048	-178.33	11.768	-9.3747	6.6065	-825.74	1053.7	4.2393	811.52	1099.5	55.307	71.14	0	1	0.77384	-2.5178	-28.043	-13.626	-7.6038	1.7568	24.271	10.166	-6.8299	-0.76106	-3.7725	-3.4598	1637.9
16.96	1697	78	NaN	-7.7	22.646	-6.8143	-178.32	11.896	-9.3308	6.637	-825.55	1053.6	4.3362	811.45	1099.6	55.182	71.124	0	1	0.52307	-2.7663	-28.045	-13.628	-7.6194	1.7615	24.256	10.286	-7.0964	-1.0048	-3.7896	-3.3415	1637.6
16.97	1698	78	NaN	-7.7199	22.606	-6.7003	-178.33	11.918	-9.2594	6.2566	-825.53	1053.5	4.5427	811.54	1099.6	54.745	71.861	0	1	0.284	-3.0032	-28.047	-13.63	-7.6599	1.7266	24.217	10.307	-7.3759	-1.2767	-3.83	-3.3228	1637.7
16.98	1699	78	NaN	-7.7707	22.573	-6.7574	-178.35	11.888	-9.2364	6.4293	-825.23	1053.4	4.6273	811.86	1099.5	55.995	72.93	0	1	0.063283	-3.2219	-28.047	-13.63	-7.7076	1.7162	24.187	10.273	-7.6444	-1.5057	-3.8598	-3.3563	1637.7
16.99	1700	78	NaN	-7.79	22.549	-6.7688	-178.35	11.894	-9.2778	6.4759	-825.02	1053.3	4.544	812.05	1099.5	55.07	72.78	0	1	-0.1337	-3.4171	-28.047	-13.629	-7.7224	1.7147	24.166	10.277	-7.8561	-1.7024	-3.8807	-3.3525	1637.7
17	1701	78	NaN	-7.7824	22.52	-6.7729	-178.38	11.921	-9.3209	6.536	-824.8	1053.3	4.4766	812.18	1099.6	56.952	72.974	0	1	-0.28044	-3.5625	-28.047	-13.629	-7.7103	1.694	24.141	10.3	-7.9907	-1.8685	-3.9057	-3.3292	1637.6
17.01	1702	78	NaN	-7.7534	22.474	-6.8037	-178.44	11.952	-9.3101	6.7315	-824.52	1053.1	4.5868	812.34	1099.6	56.975	73.65	0	1	-0.46496	-3.7453	-28.047	-13.629	-7.6783	1.6306	24.1	10.326	-8.1432	-2.1148	-3.9462	-3.3032	1637.5
17.02	1703	78	NaN	-7.7448	22.429	-6.7973	-178.48	11.989	-9.3187	6.7791	-824.38	1053	4.5587	812.4	1099.7	55.085	73.994	0	1	-0.74754	-4.0253	-28.047	-13.629	-7.6671	1.5994	24.063	10.356	-8.4146	-2.4259	-3.9839	-3.2734	1637.4
17.03	1704	78	NaN	-7.718	22.333	-6.6996	-178.54	12.033	-9.2747	6.6815	-824.23	1052.9	4.7288	812.57	1099.8	56.062	74.166	0	1	-0.94654	-4.2225	-28.046	-13.628	-7.6497	1.5315	23.971	10.395	-8.5962	-2.691	-4.0745	-3.2339	1637.5
17.04	1705	78	NaN	-7.6798	22.252	-6.6461	-178.58	12.061	-9.228	6.7185	-823.97	1052.8	4.8996	812.79	1099.8	56.876	73.702	0	1	-1.1015	-4.3761	-28.045	-13.627	-7.6162	1.4809	23.896	10.418	-8.7177	-2.8952	-4.1491	-3.2098	1637.4
17.05	1706	78	NaN	-7.6384	22.234	-6.7274	-178.59	12.056	-9.2169	7.0679	-823.54	1052.7	4.9204	813.02	1099.8	55.642	74.507	0	1	-1.2461	-4.5194	-28.043	-13.625	-7.5632	1.4868	23.884	10.406	-8.8094	-3.0326	-4.1588	-3.2191	1637.2
17.06	1707	78	NaN	-7.6567	22.154	-6.5933	-178.59	12.029	-9.2224	6.799	-823.54	1052.7	4.8872	813.25	1099.8	57.538	70.358	0	1	-1.5231	-4.7939	-28.04	-13.623	-7.5898	1.4778	23.804	10.379	-9.1129	-3.316	-4.2362	-3.2432	1637.5
17.07	1708	78	NaN	-7.6494	22.088	-6.5328	-178.58	12.036	-9.2528	6.7719	-823.36	1052.6	4.7633	813.45	1099.9	54.394	61.844	0	1	-1.9892	-5.2557	-28.037	-13.619	-7.5791	1.4889	23.741	10.382	-9.5683	-3.7667	-4.2955	-3.2371	1637.5
17.08	1709	78	NaN	-7.6345	22.058	-6.5832	-178.57	12.05	-9.2867	7.0403	-823.03	1052.6	4.6297	813.62	1100	53.246	64.056	0	1	-2.203	-5.4675	-28.034	-13.617	-7.5501	1.5122	23.716	10.391	-9.7532	-3.9553	-4.318	-3.2262	1637.3
17.09	1710	78	NaN	-7.6236	22.071	-6.7496	-178.57	12.055	-9.309	7.5886	-822.57	1052.4	4.5394	813.75	1100	54.443	64.362	0	1	-2.3499	-5.613	-28.032	-13.615	-7.5169	1.5411	23.735	10.391	-9.8667	-4.0719	-4.2968	-3.2238	1637
17.1	1711	78	NaN	-7.6139	22.022	-6.7301	-178.55	12.085	-9.3138	7.6249	-822.42	1052.4	4.4707	813.83	1100	55.693	64.622	0	1	-2.4995	-5.7613	-28.028	-13.61	-7.5035	1.5555	23.691	10.417	-10.003	-4.2058	-4.337	-3.1933	1636.9
17.11	1712	78	NaN	-7.5881	21.967	-6.7174	-178.53	12.126	-9.298	7.7259	-822.19	1052.3	4.3889	813.91	1100.1	55.651	64.384	0	1	-2.6511	-5.9116	-28.022	-13.605	-7.4712	1.5827	23.638	10.455	-10.122	-4.3289	-4.3843	-3.1498	1636.8
17.12	1713	78	NaN	-7.5585	21.896	-6.6609	-178.51	12.153	-9.2792	7.7181	-822.06	1052.3	4.3052	814.02	1100.1	55.048	64.443	0	1	-2.8106	-6.0695	-28.018	-13.601	-7.439	1.6088	23.569	10.48	-10.25	-4.4608	-4.4489	-3.1205	1636.8
17.13	1714	78	NaN	-7.5322	21.811	-6.5492	-178.49	12.156	-9.2655	7.5495	-822.08	1052.3	4.2204	814.18	1100.1	54.353	64.271	0	1	-2.8725	-6.1309	-28.015	-13.597	-7.4156	1.6305	23.485	10.482	-10.288	-4.5004	-4.53	-3.115	1637
17.14	1715	78	NaN	-7.5097	21.762	-6.5721	-178.43	12.187	-9.2369	7.7215	-821.85	1052.3	4.0761	814.3	1100.2	55.521	64.639	0	1	-2.8407	-6.0994	-28.012	-13.595	-7.3821	1.6937	23.439	10.51	-10.223	-4.4057	-4.5731	-3.0843	1636.9
17.15	1716	78	NaN	-7.4835	21.723	-6.6034	-178.41	12.217	-9.1899	7.8973	-821.58	1052.2	4.0163	814.39	1100.2	55.9	66.261	0	1	-2.812	-6.071	-28.009	-13.592	-7.3476	1.7291	23.403	10.538	-10.16	-4.3419	-4.6067	-3.0542	1636.7
17.16	1717	78	NaN	-7.4695	21.707	-6.6733	-178.38	12.249	-9.1377	8.131	-821.27	1052.2	3.9722	814.43	1100.2	55.485	74.568	0	1	-2.7625	-6.0219	-28.007	-13.589	-7.3238	1.7624	23.391	10.565	-10.086	-4.2596	-4.6159	-3.0238	1636.4
17.17	1718	78	NaN	-7.4741	21.707	-6.7644	-178.34	12.284	-9.0691	8.3759	-820.96	1052.1	3.92	814.47	1100.3	58.622	78.702	1	1	-2.6561	-5.9165	-28.005	-13.588	-7.318	1.8112	23.394	10.596	-9.9741	-4.1053	-4.6108	-2.9917	1636.1
17.18	1719	78	NaN	-7.4842	21.596	-6.6236	-178.23	12.326	-8.8492	8.0557	-820.95	1052.1	3.9322	814.69	1100.2	57.027	79.516	1	1	-2.5505	-5.8119	-28.004	-13.586	-7.3398	1.9153	23.281	10.64	-9.8903	-3.8966	-4.7225	-2.9461	1636.4
17.19	1720	78	NaN	-7.4928	21.52	-6.5943	-178.12	12.41	-8.7448	8.0166	-820.75	1052	3.7965	814.71	1100.2	56.52	79.081	0	1	-2.4477	-5.71	-28.003	-13.586	-7.3449	2.0235	23.209	10.721	-9.7926	-3.6865	-4.7946	-2.865	1636.2
17.2	1721	78	NaN	-7.5018	21.465	-6.5962	-178.05	12.482	-8.6858	8.0398	-820.56	1052	3.7009	814.68	1100.3	54.396	78.665	0	1	-2.2506	-5.5147	-28.003	-13.585	-7.3498	2.1045	23.158	10.789	-9.6004	-3.4102	-4.8442	-2.7962	1636
17.21	1722	78	NaN	-7.5129	21.429	-6.6113	-178	12.521	-8.6437	8.0754	-820.42	1051.9	3.712	814.66	1100.3	54.898	77.72	0	1	-1.9934	-5.2599	-28.002	-13.584	-7.36	2.1492	23.125	10.826	-9.3535	-3.1107	-4.8771	-2.7583	1635.8
17.22	1723	78	NaN	-7.5304	21.417	-6.7306	-177.98	12.541	-8.617	8.369	-820.03	1051.8	3.7577	814.69	1100.3	55.739	76.162	0	1	-1.8498	-5.1176	-28.001	-13.583	-7.3688	2.1827	23.117	10.842	-9.2186	-2.9348	-4.8842	-2.7416	1635.4
17.23	1724	78	NaN	-7.5395	21.377	-6.7512	-177.96	12.574	-8.616	8.4249	-819.88	1051.7	3.7855	814.65	1100.3	54.489	65.074	0	1	-1.7016	-4.9707	-28	-13.583	-7.3768	2.2011	23.08	10.872	-9.0784	-2.7696	-4.9205	-2.7111	1635.3
17.24	1725	78	NaN	-7.5459	21.334	-6.7541	-177.96	12.607	-8.6323	8.4481	-819.78	1051.6	3.8199	814.59	1100.3	54.634	64.766	0	1	-1.5427	-4.8132	-28	-13.582	-7.3836	2.1986	23.039	10.902	-8.9263	-2.6146	-4.9609	-2.68	1635.1
17.25	1726	78	NaN	-7.5566	21.292	-6.7611	-178	12.629	-8.6622	8.4844	-819.68	1051.6	3.9101	814.52	1100.3	53.643	68.978	0	1	-1.4123	-4.684	-27.999	-13.582	-7.3963	2.1582	22.998	10.924	-8.8085	-2.5258	-5.0015	-2.6581	1634.9
17.26	1727	78	NaN	-7.5968	21.228	-6.7404	-178.14	12.611	-8.7012	8.4046	-819.58	1051.5	4.2594	814.47	1100.1	55.101	65.358	0	1	-1.2914	-4.5642	-27.999	-13.581	-7.4514	2.0051	22.932	10.907	-8.7428	-2.5591	-5.0669	-2.6736	1634.8
17.27	1728	78	NaN	-7.6189	21.169	-6.744	-178.32	12.643	-8.8492	8.4208	-819.42	1051.5	4.4706	814.13	1100.2	52.614	62.903	0	1	-1.171	-4.4449	-27.998	-13.58	-7.4804	1.8217	22.877	10.935	-8.6514	-2.6232	-5.121	-2.645	1634.3
17.28	1729	78	NaN	-7.6319	21.12	-6.7496	-178.48	12.672	-8.9876	8.4445	-819.29	1051.4	4.6495	813.84	1100.2	52.157	65.065	0	1	-1.0303	-4.3055	-27.997	-13.579	-7.4987	1.6527	22.831	10.96	-8.529	-2.6528	-5.1655	-2.6194	1633.9
17.29	1730	78	NaN	-7.643	21.072	-6.7543	-178.65	12.667	-9.1032	8.4619	-819.17	1051.4	4.9229	813.61	1100.2	53.95	69.433	0	1	-0.69126	-3.9696	-27.995	-13.578	-7.5188	1.4712	22.783	10.956	-8.2101	-2.4984	-5.212	-2.6224	1633.5
17.3	1731	78	NaN	-7.6725	20.98	-6.7727	-178.99	12.576	-9.2864	8.5237	-818.96	1051.3	5.6904	813.11	1099.9	56.324	72.456	0	1	-0.41938	-3.7002	-27.994	-13.576	-7.573	1.1094	22.684	10.872	-7.9924	-2.5908	-5.3104	-2.7046	1632.8
17.31	1732	78	NaN	-7.6762	20.945	-6.7967	-179.12	12.517	-9.37	8.6144	-818.81	1051.3	6.061	812.84	1099.7	52.624	74.294	0	1	-0.22257	-3.5052	-27.992	-13.575	-7.5865	0.9651	22.645	10.816	-7.8091	-2.5401	-5.3475	-2.7587	1632.4
17.32	1733	78	NaN	-7.6774	20.918	-6.8086	-179.2	12.455	-9.4313	8.6676	-818.7	1051.3	6.3445	812.62	1099.6	54.059	75.338	0	1	-0.090403	-3.3742	-27.992	-13.575	-7.5958	0.88182	22.616	10.757	-7.6862	-2.4924	-5.3763	-2.8181	1632
17.33	1734	78	NaN	-7.685	20.883	-6.8017	-179.26	12.37	-9.501	8.6624	-818.62	1051.2	6.6462	812.36	1099.5	55.334	75.28	0	1	0.025627	-3.2592	-27.992	-13.575	-7.6142	0.8149	22.579	10.675	-7.5886	-2.4443	-5.4138	-2.9	1631.7
17.34	1735	78	NaN	-7.7101	20.826	-6.7672	-179.31	12.225	-9.6215	8.5828	-818.54	1051.2	7.0673	811.87	1099.3	53.922	75.617	0	1	0.1273	-3.1585	-27.993	-13.576	-7.6568	0.74262	22.515	10.536	-7.5295	-2.4159	-5.4781	-3.0399	1631.1
17.35	1736	78	NaN	-7.7125	20.799	-6.7706	-179.3	12.108	-9.6991	8.6174	-818.47	1051.2	7.2904	811.64	1099.2	54.695	75.228	0	1	0.23936	-3.0475	-27.994	-13.577	-7.6659	0.74787	22.486	10.421	-7.4265	-2.2996	-5.5086	-3.1558	1630.8
17.36	1737	78	NaN	-7.7142	20.779	-6.7766	-179.28	11.966	-9.717	8.6677	-818.4	1051.2	7.6054	811.52	1099	55.829	75.036	0	1	0.39422	-2.894	-27.997	-13.579	-7.6769	0.75377	22.462	10.284	-7.2826	-2.1402	-5.5347	-3.2956	1630.6
17.37	1738	78	NaN	-7.7145	20.76	-6.765	-179.28	11.79	-9.712	8.6775	-818.34	1051.1	8.0106	811.45	1098.8	55.081	73.195	0	1	0.58975	-2.7003	-28	-13.582	-7.691	0.7478	22.437	10.113	-7.1013	-1.9525	-5.5626	-3.4694	1630.5
17.38	1739	78	NaN	-7.6979	20.738	-6.6987	-179.27	11.573	-9.8017	8.5399	-818.3	1051.1	8.332	811.34	1098.6	53.396	65.338	0	1	0.81617	-2.4759	-28.003	-13.585	-7.6906	0.73873	22.407	9.9034	-6.8744	-1.7372	-5.5957	-3.6821	1630.3
17.39	1740	78	NaN	-7.7115	20.709	-6.6646	-179.22	11.399	-9.9288	8.4998	-818.25	1051.1	8.5889	811.12	1098.5	53.699	61.999	0	1	1.0354	-2.2586	-28.005	-13.588	-7.7146	0.77415	22.377	9.731	-6.6792	-1.4845	-5.6289	-3.8569	1630.1
17.4	1741	78	NaN	-7.7329	20.69	-6.6873	-179.22	11.313	-10.025	8.6297	-818.15	1051.1	8.8966	810.83	1098.5	54.311	61.464	0	1	1.247	-2.049	-28.008	-13.591	-7.7423	0.76946	22.36	9.6432	-6.4953	-1.2796	-5.6486	-3.9476	1629.7
17.41	1742	78	NaN	-7.756	20.682	-6.7394	-179.26	11.276	-10.117	8.8402	-818.04	1051	9.1763	810.6	1098.6	52.201	64.004	0	1	1.4435	-1.8543	-28.013	-13.595	-7.7678	0.72374	22.356	9.6016	-6.3243	-1.1306	-5.6562	-3.9935	1629.3
17.42	1743	78	NaN	-7.7748	20.678	-6.7444	-179.32	11.174	-10.299	8.8833	-817.96	1051	9.1852	810.7	1098.8	54.221	63.586	0	1	1.6159	-1.6835	-28.017	-13.599	-7.7854	0.66808	22.359	9.4931	-6.1695	-1.0154	-5.6576	-4.1059	1629.4
17.43	1744	78	NaN	-7.785	20.668	-6.7265	-179.41	11.146	-10.381	8.8644	-817.93	1051	9.4561	810.57	1098.9	54.095	62.337	0	1	1.7778	-1.5231	-28.02	-13.603	-7.8058	0.57281	22.351	9.4633	-6.028	-0.95025	-5.6689	-4.1396	1629.2
17.44	1745	78	NaN	-7.7967	20.656	-6.7056	-179.47	11.131	-10.423	8.83	-817.92	1051	9.692	810.43	1098.9	51.797	62.774	0	1	2.137	-1.1671	-28.031	-13.614	-7.827	0.4964	22.341	9.4462	-5.6901	-0.67074	-5.6901	-4.1674	1629.1
17.45	1746	78	NaN	-7.8098	20.646	-6.6868	-179.52	11.128	-10.454	8.7932	-817.93	1051	9.8358	810.3	1098.9	53.832	63.897	0	1	2.575	-0.73314	-28.045	-13.627	-7.8465	0.44386	22.332	9.4415	-5.2715	-0.28928	-5.7128	-4.1859	1628.9
17.46	1747	78	NaN	-7.8208	20.641	-6.6759	-179.55	11.156	-10.516	8.7688	-817.92	1051	9.8468	810.14	1099	54.374	64.737	0	1	2.7865	-0.52353	-28.052	-13.635	-7.8588	0.41032	22.331	9.4668	-5.0722	-0.11322	-5.7211	-4.1677	1628.8
17.47	1748	78	NaN	-7.8134	20.645	-6.6967	-179.58	11.151	-10.502	8.8903	-817.84	1051	10.057	809.96	1099	53.234	63.362	0	1	2.9642	-0.34746	-28.059	-13.641	-7.8545	0.37758	22.335	9.4608	-4.8903	0.030126	-5.7237	-4.1803	1628.5
17.48	1749	78	NaN	-7.8261	20.634	-6.6868	-179.59	11.15	-10.52	8.8859	-817.86	1051	10.1	809.8	1099	53.62	63.109	0	1	3.0979	-0.21501	-28.065	-13.647	-7.8689	0.36822	22.325	9.4594	-4.771	0.15321	-5.7396	-4.1876	1628.4
17.49	1750	78	NaN	-7.8467	20.619	-6.6642	-179.58	11.144	-10.55	8.8197	-817.91	1051	10.044	809.66	1099.1	53.128	62.404	0	1	3.2542	-0.060084	-28.074	-13.657	-7.8898	0.37794	22.31	9.4518	-4.6355	0.31786	-5.7637	-4.2049	1628.3
17.5	1751	78	NaN	-7.8464	20.62	-6.6724	-179.56	11.103	-10.532	8.8542	-817.88	1051	10.081	809.58	1099	54.211	62.705	0	1	3.416	0.10022	-28.085	-13.667	-7.8896	0.39559	22.311	9.4121	-4.4736	0.49581	-5.7736	-4.2553	1628.2
17.51	1752	78	NaN	-7.8685	20.555	-6.4819	-179.52	11.059	-10.517	8.3436	-818.2	1051.1	10.055	809.5	1099	53.661	62.929	0	1	3.5778	0.26052	-28.095	-13.678	-7.9288	0.42125	22.241	9.3731	-4.351	0.68177	-5.8543	-4.3049	1628.4
17.52	1753	78	NaN	-7.8882	20.523	-6.3997	-179.48	11.005	-10.496	8.1254	-818.34	1051.1	10.03	809.44	1098.9	52.744	61.217	0	1	3.7226	0.40397	-28.105	-13.688	-7.9552	0.45543	22.207	9.3214	-4.2326	0.8594	-5.8982	-4.3662	1628.5
17.53	1754	78	NaN	-7.9051	20.519	-6.4058	-179.43	10.938	-10.459	8.1542	-818.35	1051.1	9.9988	809.38	1098.9	53.302	53.199	0	1	3.7788	0.45971	-28.11	-13.692	-7.97	0.50015	22.201	9.2562	-4.1912	0.95986	-5.9083	-4.4359	1628.4
17.54	1755	78	NaN	-7.9216	20.522	-6.4367	-179.38	10.858	-10.394	8.2722	-818.32	1051.1	9.9496	809.27	1098.8	54.369	51.016	0	1	3.8183	0.49882	-28.116	-13.698	-7.9807	0.55863	22.203	9.1775	-4.1624	1.0575	-5.9131	-4.521	1628.3
17.55	1756	78	NaN	-7.9417	20.509	-6.448	-179.31	10.805	-10.354	8.3494	-818.35	1051.1	9.7516	809.13	1098.8	53.68	52.095	0	1	3.843	0.52334	-28.124	-13.706	-7.9911	0.64555	22.191	9.1235	-4.148	1.1689	-5.9328	-4.5828	1628.2
17.56	1757	78	NaN	-7.9737	20.501	-6.4373	-179.26	10.731	-10.304	8.337	-818.41	1051	9.5743	809.02	1098.8	53.428	51.705	0	1	3.8678	0.54786	-28.132	-13.714	-8.0172	0.69434	22.182	9.0495	-4.1495	1.2422	-5.9499	-4.6646	1628.1
17.57	1758	78	NaN	-8.006	20.498	-6.423	-179.24	10.636	-10.253	8.3106	-818.46	1051	9.3938	808.95	1098.8	54.409	49.79	0	1	3.9804	0.6594	-28.14	-13.723	-8.0441	0.71851	22.177	8.957	-4.0637	1.3779	-5.963	-4.7658	1628.1
17.58	1759	78	NaN	-8.0229	20.502	-6.4291	-179.23	10.528	-10.214	8.3717	-818.46	1051	9.1682	808.94	1098.7	54.74	51.255	0	1	4.305	0.98103	-28.151	-13.733	-8.0509	0.7396	22.18	8.8501	-3.746	1.7206	-5.9713	-4.8832	1628.1
17.59	1760	78	NaN	-8.0415	20.505	-6.4264	-179.22	10.432	-10.181	8.3929	-818.47	1051.1	8.9848	809.05	1098.7	51.755	50.963	0	1	4.6296	1.3027	-28.161	-13.744	-8.0623	0.75737	22.182	8.7555	-3.4328	2.06	-5.9798	-4.9884	1628.2
17.6	1761	78	NaN	-8.0501	20.504	-6.4245	-179.19	10.347	-10.186	8.4298	-818.49	1051	8.6582	809.19	1098.7	54.717	59.451	0	1	4.9541	1.6243	-28.172	-13.755	-8.0582	0.80663	22.181	8.6702	-3.104	2.4309	-5.9909	-5.0843	1628.4
17.61	1762	78	NaN	-8.055	20.527	-6.4687	-179.16	10.259	-10.178	8.6061	-818.44	1051	8.2657	809.41	1098.7	53.933	58.558	0	1	5.0864	1.7554	-28.182	-13.765	-8.0431	0.8552	22.203	8.5827	-2.9566	2.6106	-5.9788	-5.1821	1628.5
17.62	1763	78	NaN	-8.0635	20.602	-6.6088	-179.17	10.155	-10.1	9.0567	-818.21	1051	7.8989	809.77	1098.6	53.48	55.264	0	1	5.1087	1.7775	-28.192	-13.775	-8.0228	0.86636	22.277	8.4803	-2.914	2.6438	-5.9151	-5.2944	1628.7
17.63	1764	78	NaN	-8.0646	20.603	-6.5901	-179.18	10.134	-10.065	9.0265	-818.26	1051	7.8937	809.9	1098.6	53.849	66.183	0	1	4.9958	1.6655	-28.194	-13.776	-8.0248	0.8578	22.277	8.4598	-3.029	2.5233	-5.9167	-5.3165	1628.9
17.64	1765	78	NaN	-8.0629	20.572	-6.4854	-179.2	10.146	-10.016	8.8135	-818.46	1051	7.7759	810.1	1098.6	54.683	71.21	0	1	5.1291	1.7976	-28.2	-13.782	-8.0264	0.83995	22.245	8.4735	-2.8974	2.6376	-5.955	-5.3087	1629.3
17.65	1766	78	NaN	-8.059	20.563	-6.4347	-179.22	10.178	-9.953	8.7466	-818.59	1051.1	7.6448	810.35	1098.6	56.245	71.258	0	1	5.6393	2.3032	-28.212	-13.795	-8.0202	0.81484	22.237	8.5046	-2.3809	3.1181	-5.9756	-5.2902	1629.6
17.66	1767	78	NaN	-8.0533	20.629	-6.5673	-179.27	10.213	-9.8741	9.1279	-818.39	1051	7.5952	810.63	1098.7	55.791	66.989	0	1	5.8228	2.485	-28.218	-13.8	-7.9994	0.78471	22.305	8.5366	-2.1766	3.2697	-5.9124	-5.2636	1629.7
17.67	1768	78	NaN	-8.0501	20.642	-6.5879	-179.3	10.22	-9.8661	9.2137	-818.39	1051	7.4514	810.92	1098.7	52.34	60.38	0	1	5.8972	2.5588	-28.221	-13.803	-7.9881	0.76605	22.319	8.5421	-2.0909	3.3248	-5.9018	-5.2613	1630
17.68	1769	78	NaN	-8.0502	20.659	-6.5714	-179.34	10.272	-9.8559	9.2158	-818.44	1051	7.1989	811.29	1098.9	54.354	62.487	0	1	5.9113	2.5728	-28.225	-13.807	-7.9793	0.7301	22.34	8.5907	-2.068	3.3029	-5.8844	-5.2164	1630.4
17.69	1770	78	NaN	-8.0479	20.675	-6.5563	-179.38	10.332	-9.8567	9.2339	-818.49	1051	6.936	811.61	1099	56.523	63.92	0	1	5.9364	2.5976	-28.229	-13.811	-7.9671	0.69692	22.361	8.646	-2.0307	3.2945	-5.8673	-5.1651	1630.8
17.7	1771	78	NaN	-8.0382	20.685	-6.5671	-179.41	10.366	-9.878	9.3341	-818.49	1051	6.7394	811.79	1099.1	53.77	67.329	0	1	6.0424	2.7026	-28.235	-13.817	-7.947	0.68178	22.375	8.6765	-1.9046	3.3844	-5.8601	-5.1407	1631
17.71	1772	78	NaN	-8.0157	20.646	-6.4142	-179.44	10.339	-9.8918	9.0859	-818.78	1051.1	6.4963	812.24	1099.2	55.202	69.524	0	1	6.1589	2.818	-28.238	-13.821	-7.9247	0.65131	22.336	8.6486	-1.7658	3.4694	-5.902	-5.1723	1631.7
17.72	1773	78	NaN	-8.0146	20.678	-6.4668	-179.46	10.292	-9.8994	9.2732	-818.69	1051.1	6.3592	812.55	1099.3	57.559	70.063	0	1	6.2861	2.944	-28.24	-13.822	-7.9122	0.64706	22.371	8.5995	-1.6261	3.5911	-5.8688	-5.2227	1632
17.73	1774	78	NaN	-8.0144	20.716	-6.5438	-179.47	10.204	-9.9236	9.5195	-818.57	1051	6.2472	812.89	1099.3	54.911	70.444	0	1	6.3418	2.9993	-28.242	-13.824	-7.8995	0.64713	22.41	8.5093	-1.5577	3.6464	-5.8317	-5.3151	1632.2
17.74	1775	78	NaN	-8.0014	20.713	-6.5173	-179.48	10.065	-9.9759	9.5531	-818.64	1051.1	6.1116	813.38	1099.3	55.754	71.873	0	1	6.5082	3.1642	-28.245	-13.827	-7.8806	0.6373	22.406	8.3722	-1.3724	3.8015	-5.8386	-5.4551	1632.7
17.75	1776	78	NaN	-7.9847	20.662	-6.3783	-179.48	10.012	-9.9744	9.2648	-818.89	1051.1	6.0797	813.57	1099.3	53.717	70.748	0	1	7.0392	3.6903	-28.249	-13.832	-7.8729	0.63672	22.351	8.322	-0.83373	4.327	-5.8978	-5.5097	1633.2
17.76	1777	78	NaN	-7.9767	20.692	-6.4288	-179.47	9.9104	-10.029	9.4844	-818.82	1051.1	5.9877	814.08	1099.3	53.371	62.042	0	1	7.3697	4.0178	-28.254	-13.836	-7.854	0.65186	22.384	8.2188	-0.48437	4.6696	-5.8697	-5.6172	1633.6
17.77	1778	78	NaN	-7.9652	20.736	-6.496	-179.48	9.8433	-10.073	9.7572	-818.72	1051.1	5.9781	814.61	1099.4	54.501	61.674	0	1	7.5829	4.2291	-28.258	-13.84	-7.8327	0.65675	22.43	8.1498	-0.24973	4.8858	-5.8283	-5.6905	1634.1
17.78	1779	78	NaN	-7.9447	20.752	-6.4833	-179.49	9.8559	-10.061	9.8243	-818.74	1051.1	6.1411	814.96	1099.4	53.809	58.905	0	1	7.7962	4.4404	-28.262	-13.845	-7.8156	0.63576	22.445	8.163	-0.019352	5.0762	-5.8169	-5.6817	1634.4
17.79	1780	78	NaN	-7.9371	20.753	-6.4706	-179.53	9.8945	-9.9717	9.8426	-818.79	1051.1	6.5098	815.16	1099.3	55.043	61.645	0	1	8.0095	4.6517	-28.266	-13.849	-7.8202	0.59069	22.445	8.2027	0.18924	5.2424	-5.8215	-5.6462	1634.7
17.8	1781	78	NaN	-7.9185	20.762	-6.4544	-179.58	10.025	-9.9574	9.8827	-818.84	1051.1	6.7245	815.4	1099.5	53.121	71.087	0	1	8.0898	4.7313	-28.267	-13.849	-7.8078	0.52759	22.458	8.3296	0.28196	5.2589	-5.8088	-5.5194	1635
17.81	1782	78	NaN	-7.898	20.771	-6.4424	-179.64	10.182	-9.9787	9.9308	-818.88	1051.1	6.8304	815.57	1099.6	53.215	72.253	0	1	8.146	4.7871	-28.266	-13.849	-7.7894	0.47044	22.471	8.4817	0.35668	5.2575	-5.7957	-5.3673	1635.2
17.82	1783	78	NaN	-7.8808	20.775	-6.4373	-179.68	10.337	-10.017	9.9776	-818.92	1051.1	6.8539	815.63	1099.7	54.287	73.075	0	1	8.1637	4.8046	-28.267	-13.849	-7.7713	0.42923	22.479	8.6323	0.39241	5.2338	-5.7873	-5.2167	1635.3
17.83	1784	78	NaN	-7.8719	20.783	-6.4268	-179.73	10.531	-10.086	10.006	-818.97	1051.1	6.838	815.74	1099.9	55.34	73.637	0	1	8.1969	4.8374	-28.266	-13.849	-7.7609	0.3836	22.494	8.8204	0.43598	5.221	-5.7726	-5.0284	1635.4
17.84	1785	78	NaN	-7.8582	20.789	-6.4318	-179.75	10.585	-10.065	10.071	-818.97	1051.1	7.0035	815.87	1099.9	55.445	74.411	0	1	8.2386	4.8788	-28.266	-13.849	-7.7507	0.35432	22.501	8.8736	0.48791	5.2331	-5.7656	-4.9751	1635.6
17.85	1786	78	NaN	-7.8458	20.795	-6.4307	-179.82	10.702	-9.9984	10.133	-819	1051.1	7.4041	815.94	1099.9	54.85	74.343	0	1	8.3035	4.9431	-28.267	-13.85	-7.7502	0.28016	22.506	8.9904	0.55328	5.2232	-5.7609	-4.8593	1635.7
17.86	1787	78	NaN	-7.8386	20.8	-6.4138	-179.92	10.927	-9.9137	10.164	-819.07	1051.1	7.9927	815.95	1100	53.939	70.324	0	1	8.3567	4.9958	-28.268	-13.851	-7.7626	0.15446	22.513	9.2141	0.59417	5.1503	-5.7554	-4.6365	1635.7
17.87	1788	78	NaN	-7.8431	20.802	-6.3821	-179.95	10.961	-9.8793	10.1	-819.13	1051.1	8.2769	816.15	1099.9	54.264	61.696	0	1	8.279	4.9188	-28.268	-13.85	-7.7793	0.11492	22.512	9.2509	0.49973	5.0337	-5.7557	-4.5992	1636
17.88	1789	78	NaN	-7.8394	20.813	-6.3765	-179.93	11.094	-9.9502	10.143	-819.14	1051.1	8.3056	816.22	1100.1	53.284	52.267	0	1	8.2469	4.887	-28.266	-13.849	-7.775	0.13007	22.528	9.3799	0.47187	5.017	-5.7388	-4.469	1636.1
17.89	1790	78	NaN	-7.8344	20.825	-6.3827	-179.92	11.188	-10.007	10.214	-819.14	1051.1	8.357	816.3	1100.2	53.14	51.504	0	1	8.268	4.9079	-28.264	-13.846	-7.7693	0.14991	22.543	9.4708	0.49873	5.0579	-5.7213	-4.3756	1636.2
17.9	1791	78	NaN	-7.8325	20.834	-6.389	-179.9	11.208	-10.023	10.271	-819.14	1051.1	8.4937	816.44	1100.2	54.684	51.203	0	1	8.2037	4.8442	-28.262	-13.845	-7.7703	0.16321	22.551	9.4907	0.43345	5.0074	-5.7108	-4.354	1636.3
17.91	1792	78	NaN	-7.8438	20.835	-6.3619	-179.85	11.241	-10.094	10.237	-819.21	1051.1	8.4985	816.57	1100.2	53.895	51.345	0	1	8.1175	4.7588	-28.26	-13.843	-7.7829	0.20864	22.553	9.5225	0.33463	4.9674	-5.7067	-4.32	1636.5
17.92	1793	78	NaN	-7.8537	20.837	-6.3557	-179.82	11.24	-10.126	10.249	-819.24	1051.1	8.5596	816.73	1100.2	56.105	51.689	0	1	8.0114	4.6537	-28.256	-13.839	-7.7945	0.23587	22.555	9.5221	0.2169	4.8896	-5.7014	-4.3165	1636.7
17.93	1794	78	NaN	-7.8585	20.84	-6.3544	-179.79	11.228	-10.147	10.277	-819.25	1051.1	8.6098	816.89	1100.2	54.111	50.268	0	1	7.968	4.6106	-28.253	-13.835	-7.8001	0.2722	22.557	9.5111	0.16791	4.8828	-5.6959	-4.3242	1636.9
17.94	1795	78	NaN	-7.8606	20.845	-6.3535	-179.73	11.219	-10.167	10.309	-819.26	1051.1	8.627	817.05	1100.2	54.151	50.925	0	1	7.968	4.6106	-28.25	-13.832	-7.8017	0.3286	22.56	9.5037	0.16628	4.9392	-5.6894	-4.3286	1637
17.95	1796	78	NaN	-7.8768	20.851	-6.3538	-179.64	11.249	-10.197	10.328	-819.27	1051.1	8.6057	817.21	1100.2	54.273	51.589	0	1	7.966	4.6087	-28.246	-13.829	-7.8165	0.41571	22.566	9.5332	0.14955	5.0244	-5.6804	-4.2957	1637.2
17.96	1797	78	NaN	-7.8908	20.852	-6.3429	-179.6	11.315	-10.167	10.325	-819.32	1051.1	8.6884	817.29	1100.1	53.396	50.426	0	1	7.9625	4.6052	-28.243	-13.825	-7.8335	0.46164	22.566	9.6003	0.12905	5.0668	-5.6766	-4.225	1637.3
[truncated: 64,131 more rows]
