# Supplementary material for: Speech, movement, and gaze behaviours during dyadic conversation in noise
Source: Sci Rep. 2019 Jul 18;9:10451. doi: 10.1038/s41598-019-46416-0 (PMC6639257; doi:10.1038/s41598-019-46416-0)
Supplement: Supplementary file 1 — All data [file 41598_2019_46416_MOESM1_ESM.zip › dyad14conv3.txt]

timestamps	sample	levels (dB)	level change	talker 1	talker 1	talker 1	talker 2	talker 2	talker 2	talker 1	talker 1	talker 1	talker 2	talker 2	talker 2	talker 1	talker 2	talker 1	talker 2	talker 1	talker 2	talker 1	talker 2	talker 1	talker 2	talker 1	talker 2	talker 1	talker 2	talker 1	talker 2	talker 1 and 2
timestamps	sample	levels (dB)	(dB)	yaw	pitch	roll	yaw	pitch	roll	x (mm)	y (mm)	z (mm)	x (mm)	y (mm)	z (mm)	rms (volts)	rms (volts)	talking	talking	eye phi (deg)	eye phi (deg)	eye theta (deg)	eye theta (deg)	yaw re t2	yaw re t1	pitch re t2	pitch re t1	gaze yaw re t2	gaze yaw re t1	gaze pitch re t2	gaze pitch re t1	distance
0	1	60	NaN	-2.2104	28.735	4.6001	-179	12.914	-3.9197	26.779	-837.99	1055.4	1.5307	843.46	1115.4	23.649	24.005	0	0	14.966	6.3274	-9.9429	-7.8906	-1.3502	1.8581	30.779	10.87	13.616	8.1855	20.836	2.9792	1682.7
0.01	2	60	NaN	-2.1854	28.72	4.5818	-179.01	12.843	-3.8288	26.894	-837.98	1055.4	1.7695	843.55	1115.3	23.649	24.005	0	0	14.884	6.2454	-9.9416	-7.8893	-1.3294	1.849	30.76	10.803	13.554	8.0944	20.819	2.9139	1682.8
0.02	3	60	NaN	-2.1826	28.715	4.584	-179.01	12.829	-3.8145	26.895	-837.98	1055.4	1.8057	843.57	1115.3	23.649	24.005	0	0	14.841	6.2028	-9.9409	-7.8886	-1.3278	1.8493	30.755	10.79	13.513	8.0521	20.814	2.9013	1682.8
0.03	4	60	NaN	-2.1774	28.705	4.589	-179.01	12.821	-3.7949	26.885	-837.98	1055.4	1.864	843.57	1115.2	23.649	24.005	0	0	14.855	6.2171	-9.941	-7.8887	-1.3249	1.8416	30.743	10.782	13.53	8.0587	20.802	2.8933	1682.8
0.04	5	60	NaN	-2.1713	28.691	4.5919	-179.02	12.823	-3.8175	26.883	-837.98	1055.4	1.8092	843.57	1115.2	23.649	24.005	0	0	14.846	6.2079	-9.9402	-7.8879	-1.317	1.8362	30.73	10.785	13.529	8.0441	20.789	2.8967	1682.8
0.05	6	60	NaN	-2.1707	28.682	4.5913	-179.02	12.842	-3.8621	26.882	-837.99	1055.4	1.6959	843.54	1115.3	23.649	24.005	0	0	14.831	6.1936	-9.9391	-7.8868	-1.3126	1.8344	30.722	10.801	13.519	8.028	20.783	2.9146	1682.8
0.06	7	60	NaN	-2.174	28.678	4.5882	-179.03	12.854	-3.8417	26.882	-837.97	1055.4	1.7625	843.52	1115.3	23.649	24.005	0	0	14.841	6.2032	-9.9398	-7.8874	-1.3181	1.8294	30.72	10.813	13.523	8.0325	20.78	2.9253	1682.7
0.07	8	60	NaN	-2.1657	28.665	4.5951	-179.01	12.823	-3.822	26.878	-837.98	1055.4	1.8057	843.56	1115.3	23.649	24.005	0	0	14.856	6.2183	-9.9405	-7.8882	-1.3114	1.8479	30.705	10.783	13.545	8.0662	20.764	2.8947	1682.8
0.08	9	60	NaN	-2.143	28.657	4.5609	-179.02	12.828	-3.8067	27.017	-837.93	1055.4	1.8801	843.53	1115.3	23.649	24.005	0	0	14.874	6.2361	-9.9409	-7.8885	-1.2865	1.8373	30.698	10.787	13.588	8.0734	20.757	2.8989	1682.7
0.09	10	60	NaN	-2.1442	28.653	4.5538	-179.02	12.862	-3.8698	27.032	-837.91	1055.4	1.726	843.47	1115.3	23.649	24.005	0	0	14.906	6.2679	-9.941	-7.8887	-1.2819	1.8397	30.694	10.821	13.624	8.1077	20.753	2.9318	1682.6
0.1	11	60	NaN	-2.1494	28.645	4.5592	-179.02	12.848	-3.8594	27	-837.92	1055.4	1.7533	843.5	1115.3	23.649	24.005	0	0	14.946	6.3077	-9.9411	-7.8888	-1.2892	1.8432	30.686	10.806	13.657	8.1508	20.745	2.9174	1682.7
0.11	12	60	NaN	-2.1579	28.642	4.5728	-179.02	12.821	-3.8225	26.948	-837.94	1055.4	1.8626	843.54	1115.3	23.649	24.005	0	0	14.993	6.3541	-9.9413	-7.889	-1.3032	1.8341	30.681	10.781	13.69	8.1882	20.74	2.8925	1682.7
0.12	13	60	NaN	-2.167	28.645	4.5895	-179.04	12.83	-3.8278	26.9	-837.95	1055.4	1.8741	843.51	1115.2	23.649	24.005	0	0	15.044	6.4043	-9.9421	-7.8898	-1.3143	1.8172	30.683	10.791	13.73	8.2215	20.741	2.9012	1682.7
0.13	14	60	NaN	-2.169	28.647	4.6012	-179.04	12.867	-3.8707	26.88	-837.94	1055.4	1.7727	843.44	1115.3	23.649	24.005	0	0	15.099	6.4585	-9.9437	-7.8914	-1.3135	1.8121	30.687	10.827	13.785	8.2706	20.744	2.9353	1682.6
0.14	15	60	NaN	-2.1745	28.66	4.6067	-179.04	12.866	-3.8931	26.859	-837.93	1055.4	1.699	843.44	1115.3	23.649	24.005	0	0	15.141	6.5002	-9.9448	-7.8925	-1.3172	1.8202	30.7	10.826	13.824	8.3204	20.755	2.9338	1682.6
0.15	16	60	NaN	-2.1756	28.655	4.6012	-179.07	12.871	-3.9238	26.876	-837.94	1055.4	1.7387	843.37	1115.3	23.649	24.005	0	0	15.17	6.5288	-9.9453	-7.893	-1.319	1.785	30.696	10.83	13.851	8.3138	20.751	2.9367	1682.6
0.16	17	60	NaN	-2.17	28.666	4.5802	-179.06	12.824	-3.8615	26.95	-837.9	1055.4	1.8354	843.45	1115.2	23.649	24.005	0	0	15.192	6.5509	-9.9462	-7.8938	-1.3142	1.7994	30.704	10.785	13.878	8.3503	20.758	2.8914	1682.6
0.17	18	60	NaN	-2.1753	28.674	4.5883	-179.07	12.823	-3.8733	26.917	-837.9	1055.4	1.8476	843.45	1115.2	23.649	24.005	0	0	15.203	6.5613	-9.9429	-7.8905	-1.321	1.789	30.713	10.784	13.881	8.3503	20.77	2.8937	1682.6
0.18	19	60	NaN	-2.1794	28.684	4.5969	-179.1	12.821	-3.8067	26.883	-837.89	1055.4	2.1481	843.46	1115.2	23.649	24.005	0	0	15.188	6.5471	-9.9302	-7.8778	-1.3366	1.7395	30.722	10.783	13.852	8.2866	20.792	2.9055	1682.6
0.19	20	60	NaN	-2.1751	28.695	4.5887	-179.13	12.811	-3.7207	26.917	-837.87	1055.4	2.4317	843.48	1115.2	23.649	24.005	0	0	15.166	6.5251	-9.9234	-7.871	-1.3408	1.7087	30.733	10.773	13.825	8.2339	20.809	2.9023	1682.6
0.2	21	60	NaN	-2.173	28.701	4.5883	-179.09	12.85	-3.8873	26.931	-837.87	1055.4	1.9069	843.38	1115.3	23.649	24.005	0	0	15.145	6.5048	-9.9196	-7.8673	-1.3203	1.7611	30.741	10.81	13.825	8.2659	20.821	2.9432	1682.5
0.21	22	60	NaN	-2.1804	28.699	4.5955	-179.08	12.835	-3.8496	26.893	-837.9	1055.4	1.9161	843.43	1115.2	23.649	24.005	0	0	15.157	6.5162	-9.9203	-7.868	-1.3293	1.7759	30.737	10.797	13.828	8.2921	20.817	2.9292	1682.6
0.22	23	60	NaN	-2.1864	28.708	4.5917	-179.13	12.827	-3.7252	26.868	-837.89	1055.4	2.4531	843.45	1115.2	23.649	24.005	0	0	15.171	6.5301	-9.9213	-7.869	-1.3544	1.7029	30.746	10.789	13.817	8.2329	20.825	2.9202	1682.6
0.23	24	60	NaN	-2.1902	28.708	4.5831	-179.14	12.831	-3.7121	26.88	-837.9	1055.4	2.5361	843.43	1115.2	23.649	24.005	0	0	15.2	6.5586	-9.9238	-7.8715	-1.3607	1.6876	30.746	10.793	13.839	8.2462	20.822	2.9214	1682.6
0.24	25	60	NaN	-2.1893	28.706	4.5687	-179.14	12.81	-3.6965	26.913	-837.9	1055.4	2.5911	843.45	1115.2	23.649	24.005	0	0	15.215	6.5734	-9.9254	-7.873	-1.3605	1.6854	30.743	10.772	13.854	8.2588	20.818	2.8993	1682.6
0.25	26	60	NaN	-2.1927	28.707	4.5607	-179.14	12.801	-3.6893	26.919	-837.91	1055.4	2.6224	843.45	1115.2	23.649	24.005	0	0	15.218	6.5769	-9.926	-7.8737	-1.3648	1.683	30.744	10.764	13.853	8.2599	20.818	2.8903	1682.6
0.26	27	60	NaN	-2.2023	28.712	4.563	-179.15	12.817	-3.7136	26.886	-837.91	1055.4	2.5607	843.41	1115.2	23.649	24.005	0	0	15.325	6.6828	-9.9272	-7.8749	-1.3734	1.6837	30.751	10.779	13.952	8.3665	20.823	2.9038	1682.6
0.27	28	60	NaN	-2.2082	28.72	4.5658	-179.14	12.803	-3.7213	26.856	-837.9	1055.4	2.5398	843.44	1115.2	23.649	24.005	0	0	15.408	6.7648	-9.929	-7.8767	-1.3797	1.6845	30.758	10.765	14.028	8.4493	20.829	2.8887	1682.6
0.28	29	60	NaN	-2.2199	28.724	4.5695	-179.17	12.742	-3.5981	26.816	-837.92	1055.4	2.9102	843.53	1115.1	23.649	24.005	0	0	15.44	6.797	-9.9319	-7.8795	-1.4053	1.6492	30.758	10.708	14.035	8.4462	20.826	2.8284	1682.7
0.29	30	60	NaN	-2.2277	28.727	4.5596	-179.15	12.806	-3.7081	26.822	-837.93	1055.4	2.5861	843.4	1115.2	23.649	24.005	0	0	15.434	6.7906	-9.9335	-7.8811	-1.4019	1.6762	30.764	10.769	14.032	8.4668	20.831	2.8876	1682.6
0.3	31	60	NaN	-2.236	28.727	4.5585	-179.14	12.813	-3.7177	26.803	-837.95	1055.4	2.5612	843.36	1115.2	23.649	24.005	0	0	15.417	6.7735	-9.9347	-7.8824	-1.41	1.6821	30.765	10.776	14.007	8.4556	20.83	2.8936	1682.5
0.31	32	60	NaN	-2.2476	28.73	4.5541	-179.14	12.804	-3.7254	26.79	-837.96	1055.4	2.5502	843.36	1115.2	23.649	24.005	0	0	15.399	6.7559	-9.9359	-7.8836	-1.4216	1.6848	30.767	10.767	13.977	8.4407	20.831	2.8834	1682.6
0.32	33	60	NaN	-2.2576	28.736	4.5484	-179.14	12.804	-3.7441	26.788	-837.95	1055.4	2.5019	843.33	1115.2	23.649	24.005	0	0	15.386	6.7431	-9.937	-7.8847	-1.43	1.6883	30.773	10.767	13.956	8.4313	20.836	2.8821	1682.5
0.33	34	60	NaN	-2.262	28.741	4.5434	-179.14	12.812	-3.7553	26.795	-837.95	1055.4	2.4681	843.29	1115.2	23.649	24.005	0	0	15.393	6.7502	-9.9377	-7.8854	-1.4331	1.6916	30.778	10.774	13.96	8.4418	20.84	2.8888	1682.5
0.34	35	60	NaN	-2.2641	28.738	4.5362	-179.13	12.809	-3.7612	26.808	-837.97	1055.4	2.4574	843.27	1115.2	23.649	24.005	0	0	15.339	6.6967	-9.9397	-7.8874	-1.4343	1.6976	30.776	10.771	13.905	8.3943	20.836	2.884	1682.5
0.35	36	60	NaN	-2.2695	28.746	4.5529	-179.13	12.795	-3.7478	26.746	-837.99	1055.4	2.4914	843.26	1115.2	23.649	24.005	0	0	15.245	6.6039	-9.9426	-7.8903	-1.443	1.6982	30.782	10.76	13.802	8.3021	20.839	2.8695	1682.5
0.36	37	60	NaN	-2.2672	28.746	4.5531	-179.13	12.786	-3.7404	26.75	-837.99	1055.4	2.5211	843.26	1115.2	23.649	24.005	0	0	15.148	6.5069	-9.9436	-7.8913	-1.4416	1.692	30.782	10.75	13.706	8.1989	20.839	2.8589	1682.5
0.37	38	60	NaN	-2.2635	28.75	4.5505	-179.14	12.781	-3.7275	26.761	-838	1055.4	2.5652	843.25	1115.2	23.649	24.005	0	0	15.062	6.4224	-9.9452	-7.8928	-1.439	1.6821	30.786	10.745	13.623	8.1044	20.841	2.8522	1682.5
0.38	39	60	NaN	-2.2592	28.758	4.539	-179.14	12.783	-3.736	26.79	-837.98	1055.4	2.5298	843.22	1115.2	23.649	24.005	0	0	14.993	6.3538	-9.9474	-7.8951	-1.4325	1.6852	30.794	10.747	13.561	8.039	20.846	2.8521	1682.4
0.39	40	60	NaN	-2.2605	28.762	4.5382	-179.14	12.788	-3.753	26.776	-837.99	1055.4	2.4656	843.19	1115.2	23.649	24.005	0	0	14.971	6.3322	-9.9493	-7.897	-1.432	1.6889	30.798	10.752	13.539	8.0211	20.849	2.8548	1682.4
0.4	41	60	NaN	-2.2534	28.765	4.5245	-179.14	12.783	-3.7528	26.819	-837.99	1055.4	2.4596	843.18	1115.1	23.649	24.005	0	0	15.007	6.3679	-9.9506	-7.8983	-1.4233	1.6874	30.802	10.747	13.584	8.0553	20.851	2.8487	1682.4
0.41	42	60	NaN	-2.2147	28.78	4.4454	-179.14	12.767	-3.7355	27.11	-837.88	1055.3	2.4997	843.22	1115.1	23.649	24.005	0	0	14.625	5.9889	-9.9395	-7.8872	-1.376	1.6981	30.817	10.73	13.249	7.687	20.878	2.8426	1682.3
0.42	43	60	NaN	-2.2519	28.768	4.5322	-179.13	12.817	-3.791	26.769	-838.02	1055.4	2.3091	843.13	1115.2	23.649	24.005	0	0	14.292	5.6588	-9.9306	-7.8783	-1.4184	1.6989	30.807	10.778	12.873	7.3577	20.876	2.8998	1682.4
0.43	44	60	NaN	-2.255	28.763	4.5481	-179.14	12.776	-3.7444	26.713	-838.05	1055.4	2.4381	843.19	1115.1	23.649	24.005	0	0	14.274	5.641	-9.9331	-7.8808	-1.4278	1.6861	30.799	10.74	12.846	7.327	20.866	2.8596	1682.5
0.44	45	60	NaN	-2.2457	28.767	4.531	-179.14	12.774	-3.7333	26.767	-838.03	1055.4	2.4632	843.2	1115.1	23.649	24.005	0	0	14.239	5.6062	-9.9348	-7.8825	-1.4175	1.6869	30.803	10.738	12.821	7.2931	20.868	2.8555	1682.5
0.45	46	60	NaN	-2.2421	28.772	4.5316	-179.14	12.793	-3.745	26.766	-838.02	1055.4	2.4267	843.17	1115.2	23.649	24.005	0	0	14.197	5.5646	-9.9362	-7.8839	-1.4127	1.6879	30.809	10.757	12.784	7.2525	20.873	2.8728	1682.4
0.46	47	60	NaN	-2.2395	28.776	4.5402	-179.14	12.793	-3.7457	26.754	-838.01	1055.4	2.4219	843.17	1115.2	23.649	24.005	0	0	14.168	5.536	-9.9374	-7.8851	-1.4103	1.6874	30.812	10.757	12.757	7.2234	20.875	2.8719	1682.4
0.47	48	60	NaN	-2.2217	28.777	4.517	-179.14	12.774	-3.7277	26.869	-837.97	1055.4	2.4693	843.21	1115.1	26.124	24.907	0	0	14.143	5.5112	-9.9387	-7.8864	-1.3903	1.6897	30.812	10.739	12.752	7.2008	20.874	2.8523	1682.4
0.48	49	60	NaN	-2.187	28.766	4.4562	-179.15	12.791	-3.7225	27.11	-837.91	1055.3	2.4861	843.16	1115.1	25.585	26.185	0	0	14.15	5.5183	-9.9402	-7.8879	-1.3478	1.6942	30.805	10.752	12.802	7.2124	20.864	2.864	1682.3
0.49	50	60	NaN	-2.2216	28.758	4.5499	-179.14	12.775	-3.724	26.785	-838.02	1055.3	2.479	843.22	1115.1	26.279	26.596	0	0	14.148	5.5162	-9.9414	-7.889	-1.3933	1.691	30.794	10.739	12.755	7.2072	20.853	2.8501	1682.5
0.5	51	60	NaN	-2.2148	28.763	4.5532	-179.14	12.766	-3.7179	26.806	-837.99	1055.4	2.4989	843.23	1115.1	29.366	26.258	0	0	14.137	5.5056	-9.9423	-7.89	-1.3865	1.6902	30.798	10.731	12.751	7.1958	20.855	2.8412	1682.4
0.51	52	60	NaN	-2.2109	28.758	4.5628	-179.14	12.781	-3.7346	26.793	-837.98	1055.4	2.4379	843.2	1115.1	30.79	28.081	0	0	14.046	5.4157	-9.9451	-7.8928	-1.3809	1.6943	30.794	10.745	12.665	7.1101	20.849	2.8522	1682.4
0.52	53	60	NaN	-2.1821	28.755	4.5165	-179.13	12.783	-3.7437	26.982	-837.91	1055.3	2.4062	843.21	1115.1	31.308	29.818	0	0	13.986	5.3563	-9.9475	-7.8952	-1.3445	1.7057	30.792	10.746	12.642	7.062	20.845	2.8509	1682.4
0.53	54	60	NaN	-2.1702	28.748	4.5105	-179.14	12.785	-3.7433	27.03	-837.9	1055.3	2.4183	843.21	1115.1	31.624	28.13	0	0	14.001	5.3705	-9.9487	-7.8964	-1.3314	1.7038	30.786	10.747	12.669	7.0742	20.837	2.851	1682.4
0.54	55	60	NaN	-2.1926	28.735	4.5855	-179.15	12.796	-3.7358	26.785	-838	1055.4	2.4589	843.19	1115.1	31.901	29.453	0	0	13.909	5.2794	-9.949	-7.8967	-1.3636	1.683	30.77	10.76	12.545	6.9624	20.821	2.8635	1682.4
0.55	56	60	NaN	-2.1763	28.732	4.5748	-179.15	12.791	-3.7122	26.835	-837.97	1055.4	2.5385	843.21	1115.1	32.699	30.989	0	0	13.778	5.1501	-9.9489	-7.8966	-1.3484	1.6779	30.767	10.755	12.43	6.828	20.819	2.8587	1682.4
0.56	57	60	NaN	-2.169	28.733	4.558	-179.14	12.822	-3.7599	26.893	-837.95	1055.3	2.3944	843.16	1115.2	34.615	31.434	0	0	13.733	5.1054	-9.9493	-7.8969	-1.3341	1.6906	30.771	10.784	12.399	6.796	20.822	2.8868	1682.3
0.57	58	60	NaN	-2.1761	28.732	4.5767	-179.15	12.788	-3.7178	26.806	-837.95	1055.4	2.5386	843.22	1115.1	35.163	31.82	0	0	13.699	5.072	-9.9499	-7.8975	-1.3491	1.6779	30.767	10.753	12.35	6.7499	20.818	2.8553	1682.4
0.58	59	60	NaN	-2.1706	28.737	4.5626	-179.15	12.792	-3.721	26.838	-837.92	1055.4	2.5528	843.23	1115.1	35.707	32.159	0	0	13.588	4.9612	-9.9509	-7.8986	-1.3429	1.6766	30.773	10.756	12.245	6.6378	20.822	2.8573	1682.4
0.59	60	60	NaN	-2.1767	28.739	4.5551	-179.15	12.803	-3.7421	26.84	-837.91	1055.4	2.5041	843.22	1115.1	37.426	32.333	0	0	13.547	4.9209	-9.9512	-7.8989	-1.3473	1.683	30.775	10.766	12.2	6.6039	20.824	2.8673	1682.4
0.6	61	60	NaN	-2.1822	28.738	4.556	-179.14	12.8	-3.7442	26.827	-837.92	1055.4	2.5132	843.22	1115.1	34.752	32.049	0	0	13.558	4.9316	-9.951	-7.8987	-1.3536	1.6849	30.774	10.764	12.204	6.6164	20.823	2.8656	1682.4
0.61	62	60	NaN	-2.1747	28.735	4.5507	-179.15	12.791	-3.7278	26.86	-837.9	1055.4	2.5891	843.24	1115.1	33.38	33.521	0	0	13.522	4.8966	-9.9516	-7.8993	-1.3476	1.6804	30.77	10.755	12.175	6.577	20.819	2.8559	1682.4
0.62	63	60	NaN	-2.1801	28.727	4.5491	-179.14	12.795	-3.7381	26.858	-837.9	1055.4	2.5812	843.26	1115.1	34.948	32.467	0	0	13.488	4.8626	-9.951	-7.8987	-1.3527	1.685	30.763	10.759	12.135	6.5476	20.812	2.8607	1682.4
0.63	64	60	NaN	-2.1892	28.729	4.5623	-179.14	12.78	-3.7515	26.811	-837.9	1055.4	2.541	843.3	1115.1	34.605	32.959	0	0	13.456	4.831	-9.9486	-7.8963	-1.3621	1.6844	30.764	10.746	12.094	6.5154	20.815	2.8496	1682.4
0.64	65	60	NaN	-2.1916	28.721	4.5765	-179.16	12.799	-3.7587	26.769	-837.91	1055.4	2.5563	843.25	1115.1	35.222	33.92	0	0	13.397	4.7726	-9.9462	-7.8938	-1.3665	1.6667	30.754	10.765	12.031	6.4393	20.808	2.8716	1682.4
0.65	66	60	NaN	-2.1912	28.71	4.5717	-179.16	12.788	-3.7473	26.791	-837.93	1055.4	2.603	843.28	1115.1	35.472	30.515	0	0	13.3	4.6763	-9.9437	-7.8914	-1.3669	1.6633	30.743	10.755	11.933	6.3396	20.799	2.8638	1682.4
0.66	67	60	NaN	-2.1914	28.7	4.5655	-179.16	12.796	-3.7474	26.808	-837.94	1055.4	2.6104	843.27	1115.1	36.02	33.419	0	0	13.221	4.5976	-9.9435	-7.8912	-1.3668	1.664	30.734	10.763	11.854	6.2616	20.79	2.8716	1682.4
0.67	68	60	NaN	-2.1945	28.693	4.5672	-179.16	12.824	-3.7737	26.784	-837.97	1055.4	2.5421	843.23	1115.2	36.521	32.538	0	0	13.213	4.5895	-9.9468	-7.8945	-1.3684	1.6615	30.727	10.789	11.844	6.251	20.781	2.8949	1682.4
0.68	69	60	NaN	-2.2008	28.688	4.5731	-179.17	12.824	-3.7849	26.73	-838	1055.4	2.5098	843.24	1115.1	34.932	34.351	0	0	13.425	4.8	-9.9599	-7.9076	-1.3754	1.6527	30.722	10.791	12.05	6.4527	20.762	2.8829	1682.5
0.69	70	60	NaN	-2.207	28.686	4.5712	-179.18	12.76	-3.6961	26.695	-838.03	1055.4	2.7516	843.33	1115	35.698	33.12	0	0	13.434	4.8085	-9.9638	-7.9115	-1.3911	1.6365	30.716	10.73	12.042	6.445	20.752	2.8189	1682.6
0.7	71	60	NaN	-2.1934	28.698	4.5382	-179.17	12.807	-3.7448	26.792	-837.99	1055.4	2.5791	843.26	1115.1	35.361	32.506	0	0	13.336	4.7118	-9.9627	-7.9104	-1.3683	1.6521	30.732	10.773	11.968	6.3639	20.769	2.8624	1682.5
0.71	72	60	NaN	-2.1979	28.701	4.5186	-179.16	12.808	-3.7512	26.8	-838	1055.4	2.5233	843.24	1115.2	35.387	33.718	0	0	13.365	4.7404	-9.9618	-7.9095	-1.3706	1.6671	30.736	10.773	11.994	6.4075	20.775	2.8639	1682.5
0.72	73	60	NaN	-2.2015	28.706	4.5146	-179.15	12.814	-3.7581	26.775	-838.01	1055.4	2.4855	843.22	1115.2	33.405	32.075	0	0	13.383	4.7589	-9.9608	-7.9084	-1.3738	1.6764	30.742	10.778	12.01	6.4352	20.781	2.8692	1682.5
0.73	74	60	NaN	-2.2092	28.708	4.5141	-179.14	12.807	-3.7564	26.738	-838.05	1055.4	2.4828	843.22	1115.2	34.41	34.825	0	0	13.257	4.6338	-9.9576	-7.9053	-1.3826	1.6819	30.744	10.772	11.875	6.3157	20.787	2.8663	1682.5
0.74	75	60	NaN	-2.2183	28.708	4.5151	-179.14	12.799	-3.7453	26.694	-838.09	1055.4	2.5194	843.23	1115.2	34.425	33.888	0	0	13.191	4.5686	-9.9551	-7.9028	-1.3946	1.6803	30.744	10.764	11.797	6.2489	20.788	2.8608	1682.6
0.75	76	60	NaN	-2.2207	28.709	4.5152	-179.14	12.801	-3.7449	26.667	-838.12	1055.4	2.533	843.21	1115.2	34.563	33.247	0	0	13.191	4.5686	-9.9534	-7.9011	-1.3984	1.678	30.745	10.765	11.793	6.2465	20.791	2.8635	1682.6
0.76	77	60	NaN	-2.2133	28.719	4.4972	-179.13	12.788	-3.783	26.711	-838.12	1055.4	2.4163	843.22	1115.2	35.407	34.657	0	0	13.14	4.5179	-9.9509	-7.8986	-1.3855	1.7	30.755	10.751	11.755	6.2179	20.804	2.8525	1682.6
0.77	78	60	NaN	-2.2161	28.722	4.4851	-179.15	12.765	-3.7328	26.73	-838.14	1055.4	2.6058	843.24	1115.1	35.919	32.69	0	0	13.085	4.463	-9.9489	-7.8966	-1.3941	1.6726	30.757	10.73	11.691	6.1355	20.808	2.8337	1682.6
0.78	79	60	NaN	-2.2246	28.733	4.4934	-179.14	12.777	-3.7732	26.673	-838.19	1055.4	2.506	843.23	1115.2	31.853	33.508	0	0	13.034	4.4129	-9.9479	-7.8956	-1.4012	1.6802	30.768	10.742	11.633	6.0931	20.82	2.8467	1682.6
0.79	80	60	NaN	-2.2302	28.741	4.5034	-179.14	12.78	-3.7651	26.623	-838.21	1055.4	2.5305	843.21	1115.1	35.455	33.636	0	0	13.03	4.4085	-9.9454	-7.893	-1.4093	1.6791	30.776	10.746	11.621	6.0876	20.83	2.8526	1682.7
0.8	81	60	NaN	-2.2343	28.749	4.5063	-179.13	12.79	-3.796	26.602	-838.22	1055.4	2.4217	843.17	1115.2	35.566	33.257	0	0	13.044	4.4227	-9.9422	-7.8899	-1.4104	1.6923	30.784	10.755	11.634	6.1151	20.841	2.8649	1682.6
0.81	82	60	NaN	-2.2353	28.755	4.508	-179.12	12.782	-3.8171	26.597	-838.24	1055.4	2.347	843.17	1115.2	33.803	31.9	0	0	13.064	4.4422	-9.9394	-7.8871	-1.4091	1.7015	30.789	10.748	11.655	6.1437	20.85	2.8609	1682.6
0.82	83	60	NaN	-2.2312	28.758	4.5161	-179.14	12.749	-3.7698	26.59	-838.27	1055.4	2.495	843.22	1115.1	35.793	33.145	0	0	13.077	4.4555	-9.9367	-7.8844	-1.4102	1.6859	30.79	10.718	11.667	6.1415	20.853	2.8332	1682.7
0.83	84	60	NaN	-2.2263	28.764	4.521	-179.13	12.776	-3.8163	26.602	-838.29	1055.4	2.3487	843.16	1115.2	34.308	33.354	0	0	13.038	4.4164	-9.934	-7.8817	-1.3999	1.6928	30.798	10.742	11.638	6.1092	20.864	2.8605	1682.7
0.84	85	60	NaN	-2.2189	28.77	4.4988	-179.14	12.756	-3.7953	26.666	-838.28	1055.4	2.4112	843.2	1115.1	33.986	33.501	0	0	12.99	4.3695	-9.9318	-7.8794	-1.3925	1.6823	30.804	10.723	11.598	6.0517	20.872	2.8434	1682.7
0.85	86	60	NaN	-2.2249	28.785	4.514	-179.14	12.731	-3.7666	26.612	-838.28	1055.5	2.4768	843.23	1115.1	35.728	34.435	0	0	12.936	4.3158	-9.9299	-7.8775	-1.4026	1.6779	30.816	10.699	11.534	5.9937	20.886	2.8217	1682.7
0.86	87	60	NaN	-2.2186	28.789	4.501	-179.14	12.739	-3.7691	26.668	-838.28	1055.4	2.4542	843.2	1115.1	35.187	33.492	0	0	12.865	4.2454	-9.9277	-7.8754	-1.3936	1.6818	30.822	10.706	11.472	5.9272	20.894	2.8309	1682.7
0.87	88	60	NaN	-2.2189	28.79	4.503	-179.15	12.752	-3.7644	26.679	-838.29	1055.4	2.4699	843.15	1115.1	35.867	34.85	0	0	12.814	4.1946	-9.926	-7.8736	-1.394	1.6783	30.823	10.719	11.42	5.8729	20.897	2.8456	1682.7
0.88	89	60	NaN	-2.2268	28.792	4.5201	-179.15	12.754	-3.7558	26.631	-838.32	1055.5	2.5038	843.13	1115.1	35.851	34.136	0	0	12.8	4.1803	-9.9248	-7.8725	-1.4047	1.6715	30.825	10.721	11.395	5.8518	20.9	2.8488	1682.7
0.89	90	60	NaN	-2.2297	28.796	4.5257	-179.15	12.744	-3.7726	26.614	-838.33	1055.5	2.4478	843.14	1115.1	40.99	31.318	0	0	12.542	3.9248	-9.9502	-7.8979	-1.4063	1.6778	30.828	10.712	11.135	5.6026	20.878	2.8137	1682.7
0.9	91	60	NaN	-2.2308	28.8	4.5437	-179.13	12.722	-3.8079	26.567	-838.33	1055.5	2.3161	843.16	1115.1	47.395	32.252	0	0	11.875	3.2639	-10.02	-7.9681	-1.4045	1.6996	30.83	10.691	10.47	4.9635	20.81	2.7233	1682.7
0.91	92	60	NaN	-2.224	28.804	4.5515	-179.09	12.755	-3.9698	26.589	-838.31	1055.5	1.7783	843.07	1115.2	46.569	34.235	0	0	11.208	2.6029	-10.091	-8.0383	-1.3786	1.7555	30.837	10.723	9.829	4.3585	20.746	2.6846	1682.6
0.92	93	60	NaN	-2.2278	28.805	4.5503	-179.09	12.761	-3.979	26.599	-838.32	1055.5	1.7405	843.02	1115.2	46.53	34.345	0	0	10.636	2.0362	-10.146	-8.0941	-1.3808	1.7536	30.838	10.729	9.2549	3.7898	20.691	2.6348	1682.6
0.93	94	60	NaN	-2.2298	28.793	4.5567	-179.09	12.761	-3.9863	26.573	-838.35	1055.5	1.7138	843	1115.2	44.69	35.907	0	0	10.452	1.854	-10.143	-8.091	-1.3827	1.7565	30.826	10.728	9.0691	3.6105	20.683	2.6374	1682.6
0.94	95	60	NaN	-2.2195	28.783	4.5498	-179.08	12.754	-3.9939	26.598	-838.35	1055.5	1.6744	842.99	1115.2	46.63	32.741	0	0	10.581	1.9821	-10.14	-8.0879	-1.3703	1.765	30.816	10.72	9.2108	3.7471	20.676	2.6325	1682.6
0.95	96	60	NaN	-2.2071	28.779	4.5365	-179.1	12.733	-3.9342	26.642	-838.33	1055.4	1.8503	843	1115.2	45.855	32.591	0	0	10.907	2.305	-10.137	-8.0848	-1.3623	1.7472	30.812	10.699	9.5447	4.0522	20.675	2.6145	1682.6
0.96	97	60	NaN	-2.2082	28.775	4.5374	-179.13	12.701	-3.7957	26.618	-838.32	1055.4	2.2922	843.02	1115.1	46.151	32.987	0	0	10.927	2.325	-10.145	-8.0924	-1.3793	1.6974	30.807	10.668	9.5478	4.0224	20.663	2.5759	1682.6
0.97	98	60	NaN	-2.2128	28.764	4.536	-179.12	12.679	-3.7604	26.596	-838.34	1055.4	2.377	843.02	1115.1	46.323	34.016	0	0	10.952	2.3493	-10.152	-8.0997	-1.3875	1.7031	30.795	10.648	9.5641	4.0523	20.643	2.548	1682.6
0.98	99	60	NaN	-2.2012	28.766	4.5197	-179.13	12.658	-3.76	26.649	-838.28	1055.4	2.3874	843.02	1115.1	45.193	35.233	0	0	11.121	2.5171	-10.147	-8.0945	-1.3745	1.6993	30.796	10.627	9.7465	4.2164	20.65	2.5328	1682.5
0.99	100	60	NaN	-2.1991	28.76	4.5129	-179.13	12.639	-3.763	26.649	-838.28	1055.4	2.371	843.04	1115.1	46.222	34.208	0	0	11.219	2.6142	-10.145	-8.0928	-1.3719	1.7	30.79	10.608	9.8472	4.3142	20.645	2.5154	1682.5
1	101	60	NaN	-2.2048	28.741	4.5223	-179.12	12.631	-3.773	26.586	-838.3	1055.4	2.3133	843.01	1115.1	45.963	32.747	0	0	11.226	2.6214	-10.148	-8.0957	-1.3777	1.7114	30.772	10.601	9.8485	4.3327	20.624	2.5049	1682.5
1.01	102	60	NaN	-2.1952	28.731	4.5142	-179.1	12.612	-3.7461	26.609	-838.28	1055.4	2.3645	843.02	1115	46.664	35.876	0	0	11.491	2.8838	-10.151	-8.0989	-1.3691	1.7222	30.761	10.582	10.122	4.6059	20.609	2.4834	1682.5
1.02	103	60	NaN	-2.1787	28.729	4.4976	-179.09	12.6	-3.7321	26.684	-838.24	1055.4	2.3725	843.06	1115	44.543	35.116	0	0	11.804	3.1934	-10.155	-8.1022	-1.3503	1.7425	30.759	10.57	10.453	4.9359	20.605	2.4681	1682.5
1.03	104	60	NaN	-2.1809	28.719	4.5091	-179.05	12.623	-3.7885	26.653	-838.23	1055.4	2.1526	843.04	1115.1	46.704	31.422	0	0	12.124	3.5106	-10.158	-8.1058	-1.3461	1.7827	30.751	10.591	10.778	5.2933	20.593	2.4849	1682.5
1.04	105	60	NaN	-2.1875	28.695	4.5383	-179.03	12.623	-3.7608	26.557	-838.25	1055.4	2.1945	843.09	1115.1	46.376	31.329	0	0	12.444	3.8279	-10.162	-8.1095	-1.3573	1.797	30.727	10.591	11.087	5.6249	20.566	2.4811	1682.6
1.05	106	60	NaN	-2.186	28.683	4.5301	-179.03	12.643	-3.7049	26.582	-838.24	1055.4	2.3533	843.15	1115.1	45.659	33.004	0	0	12.764	4.1451	-10.165	-8.1131	-1.3604	1.7999	30.716	10.609	11.404	5.945	20.551	2.496	1682.6
1.06	107	60	NaN	-2.1677	28.682	4.5165	-178.99	12.678	-3.6287	26.675	-838.15	1055.4	2.4427	843.26	1115.2	45.947	33.868	0	0	12.899	4.2793	-10.169	-8.1164	-1.342	1.8312	30.716	10.644	11.557	6.1105	20.547	2.5275	1682.6
1.07	108	60	NaN	-2.1694	28.673	4.5314	-178.97	12.732	-3.5908	26.648	-838.13	1055.4	2.4617	843.34	1115.2	47.564	33.994	0	0	12.943	4.3228	-10.171	-8.1191	-1.3453	1.8524	30.709	10.697	11.598	6.1751	20.537	2.5776	1682.7
1.08	109	60	NaN	-2.1682	28.663	4.5472	-178.93	12.804	-3.6839	26.617	-838.12	1055.5	2.0998	843.4	1115.3	47.049	33.398	0	0	12.923	4.3031	-10.17	-8.1178	-1.3329	1.9068	30.701	10.766	11.591	6.21	20.531	2.6478	1682.8
1.09	110	60	NaN	-2.152	28.654	4.5462	-178.84	12.892	-3.8509	26.657	-838.07	1055.4	1.4766	843.51	1115.5	45.594	33.321	0	0	12.904	4.2835	-10.169	-8.1164	-1.2941	2.0148	30.697	10.848	11.61	6.2983	20.528	2.7317	1682.8
1.1	111	60	NaN	-2.1353	28.639	4.5429	-178.76	12.978	-3.8984	26.704	-838.02	1055.4	1.2012	843.75	1115.6	45.674	31.416	0	0	12.884	4.2638	-10.167	-8.1151	-1.2665	2.1136	30.688	10.929	11.617	6.3775	20.52	2.8137	1683
1.11	112	60	NaN	-2.1338	28.613	4.5676	-178.81	13.002	-3.6726	26.639	-838.05	1055.4	1.8823	843.97	1115.6	45.482	33.491	0	0	13.08	4.4578	-10.17	-8.1174	-1.2905	2.0359	30.661	10.954	11.789	6.4937	20.491	2.8369	1683.3
1.12	113	60	NaN	-2.1086	28.606	4.5581	-178.82	13.083	-3.6392	26.719	-837.96	1055.4	1.9013	844.29	1115.6	44.925	30.54	0	0	13.149	4.5268	-10.17	-8.1176	-1.2634	2.0273	30.655	11.034	11.886	6.5541	20.485	2.916	1683.5
1.13	114	60	NaN	-2.0995	28.591	4.5677	-178.79	13.206	-3.6807	26.707	-837.94	1055.4	1.6719	844.36	1115.7	44.867	37.179	0	0	12.913	4.2923	-10.165	-8.1129	-1.2469	2.0581	30.643	11.153	11.666	6.3504	20.478	3.0402	1683.6
1.14	115	60	NaN	-2.0855	28.574	4.5517	-178.78	13.331	-3.6577	26.777	-837.89	1055.4	1.6088	844.56	1115.8	43.848	28.343	0	0	12.82	4.2003	-10.165	-8.1122	-1.2285	2.0733	30.631	11.274	11.591	6.2736	20.466	3.162	1683.7
1.15	116	60	NaN	-2.0736	28.555	4.5475	-178.77	13.429	-3.6309	26.808	-837.85	1055.4	1.5689	844.81	1115.9	42.661	44.951	0	0	13.007	4.3857	-10.172	-8.1194	-1.2142	2.0869	30.615	11.37	11.793	6.4726	20.443	3.2502	1683.9
1.16	117	60	NaN	-2.0661	28.533	4.5603	-178.76	13.497	-3.5946	26.778	-837.84	1055.4	1.5876	845.08	1116	42.786	51.98	0	0	13.253	4.63	-10.173	-8.1206	-1.2086	2.0962	30.594	11.435	12.045	6.7262	20.421	3.3147	1684.2
1.17	118	60	NaN	-2.0565	28.51	4.555	-178.76	13.549	-3.5216	26.799	-837.79	1055.4	1.728	845.46	1116	43.547	51.625	0	0	13.52	4.8941	-10.172	-8.1197	-1.2031	2.0936	30.574	11.485	12.317	6.9878	20.402	3.3657	1684.5
1.18	119	60	NaN	-2.0503	28.497	4.5428	-178.71	13.598	-3.699	26.837	-837.76	1055.3	1.092	845.69	1116.1	41.887	53.287	0	0	13.786	5.1582	-10.171	-8.1187	-1.1742	2.1692	30.563	11.532	12.612	7.3275	20.392	3.413	1684.7
1.19	120	60	NaN	-2.039	28.489	4.5308	-178.82	13.606	-3.3951	26.877	-837.69	1055.3	2.0552	845.88	1116	36.852	51.323	0	0	13.966	5.3362	-10.173	-8.1209	-1.1943	2.0279	30.553	11.543	12.772	7.3641	20.38	3.4217	1684.8
1.2	121	60	NaN	-2.0369	28.477	4.5356	-178.85	13.651	-3.344	26.851	-837.66	1055.3	2.3096	846	1116	36.697	50.927	0	0	14.08	5.4489	-10.178	-8.1254	-1.2018	1.9829	30.54	11.588	12.878	7.4318	20.363	3.4621	1684.9
1.21	122	60	NaN	-2.0242	28.455	4.5308	-178.87	13.713	-3.3956	26.87	-837.6	1055.3	2.2228	846.14	1116.1	38.484	49.164	0	0	14.194	5.5616	-10.182	-8.1299	-1.1855	1.9728	30.522	11.646	13.008	7.5344	20.34	3.5166	1685
1.22	123	60	NaN	-2.0079	28.435	4.5183	-178.88	13.74	-3.4466	26.917	-837.54	1055.3	2.1165	846.29	1116.2	41.657	45.764	0	0	14.307	5.6742	-10.187	-8.1343	-1.164	1.961	30.504	11.671	13.143	7.6353	20.318	3.5364	1685.1
1.23	124	60	NaN	-1.9977	28.415	4.5115	-178.91	13.715	-3.4669	26.93	-837.5	1055.3	2.1272	846.44	1116.2	34.654	41.045	0	0	14.388	5.7547	-10.195	-8.143	-1.1538	1.9327	30.485	11.645	13.235	7.6874	20.29	3.5019	1685.2
1.24	125	60	NaN	-1.9928	28.386	4.5158	-178.95	13.665	-3.4778	26.891	-837.48	1055.3	2.209	846.61	1116.1	37.508	40.625	0	0	14.469	5.8349	-10.204	-8.1516	-1.1531	1.8926	30.455	11.596	13.316	7.7275	20.251	3.4448	1685.4
1.25	126	60	NaN	-1.9797	28.363	4.5046	-178.97	13.611	-3.4784	26.907	-837.43	1055.3	2.2876	846.74	1116.1	34.737	36.557	0	0	14.55	5.9152	-10.213	-8.1603	-1.1422	1.863	30.432	11.542	13.408	7.7782	20.219	3.3818	1685.5
1.26	127	60	NaN	-1.9531	28.349	4.4953	-178.98	13.591	-3.5272	26.946	-837.35	1055.3	2.2034	846.7	1116.2	35.436	37.647	0	0	14.639	6.0028	-10.214	-8.1616	-1.1113	1.8656	30.419	11.521	13.527	7.8683	20.205	3.3596	1685.3
1.27	128	60	NaN	-1.9245	28.312	4.51	-178.97	13.518	-3.5715	26.898	-837.29	1055.3	2.0911	846.72	1116.1	35.134	36.756	0	0	14.708	6.0713	-10.216	-8.1637	-1.0806	1.8749	30.381	11.448	13.627	7.9462	20.165	3.2847	1685.3
1.28	129	60	NaN	-1.8881	28.28	4.498	-178.99	13.438	-3.5911	26.941	-837.24	1055.2	2.0929	846.71	1116.1	35.858	38.904	0	0	14.704	6.0677	-10.226	-8.1741	-1.0428	1.8601	30.35	11.368	13.662	7.9279	20.124	3.1943	1685.2
1.29	130	60	NaN	-1.8233	28.246	4.4806	-178.98	13.369	-3.7214	27.029	-837.17	1055.2	1.761	846.61	1116.1	36.238	42.402	0	0	14.613	5.9776	-10.23	-8.1773	-0.9635	1.8813	30.316	11.298	13.65	7.8589	20.087	3.1212	1685.1
1.3	131	60	NaN	-1.7391	28.203	4.4859	-178.95	13.312	-3.9055	27.066	-837.09	1055.2	1.2538	846.42	1116.1	33.982	41.026	0	0	14.472	5.8379	-10.229	-8.1764	-0.86067	1.9295	30.276	11.239	13.612	7.7674	20.047	3.0629	1684.8
1.31	132	60	NaN	-1.6678	28.168	4.5099	-178.96	13.257	-3.9018	27.033	-837.06	1055.2	1.349	846.28	1116.1	35.543	44.645	0	0	14.289	5.6558	-10.232	-8.1794	-0.79363	1.9108	30.24	11.185	13.495	7.5666	20.008	3.0054	1684.6
1.32	133	60	NaN	-1.5828	28.138	4.5151	-179.03	13.199	-3.7984	27.074	-837.01	1055.2	1.7717	846.13	1116.1	34.838	44.799	0	0	14.081	5.4505	-10.237	-8.1845	-0.72158	1.8308	30.21	11.127	13.36	7.2814	19.973	2.9425	1684.4
1.33	134	60	NaN	-1.4337	28.095	4.5207	-179.01	13.083	-3.9646	27.164	-836.91	1055.2	1.3869	845.96	1116	37.594	49.147	0	0	13.874	5.2453	-10.242	-8.1896	-0.5562	1.8706	30.164	11.013	13.318	7.1159	19.923	2.8237	1684.2
1.34	135	60	NaN	-1.3283	28.066	4.5501	-179.03	13.016	-3.9104	27.136	-836.88	1055.2	1.6808	845.73	1115.9	35.306	52.089	0	0	13.57	4.9433	-10.246	-8.1938	-0.46153	1.8409	30.135	10.947	13.108	6.7842	19.889	2.7537	1683.9
1.35	136	60	NaN	-1.2253	28.046	4.5643	-179.05	12.931	-3.8049	27.165	-836.82	1055.1	2.1084	845.55	1115.9	37.346	53.089	0	0	13.153	4.5308	-10.249	-8.1969	-0.372	1.7994	30.114	10.864	12.781	6.3302	19.865	2.6666	1683.6
1.36	137	60	NaN	-1.1232	28.028	4.5731	-179.04	12.849	-3.8212	27.215	-836.75	1055.1	2.1409	845.34	1115.9	36.191	53.704	0	0	12.737	4.1184	-10.252	-8.2	-0.26918	1.8117	30.096	10.781	12.468	5.9301	19.844	2.5806	1683.4
1.37	138	60	NaN	-1.0186	28.009	4.5971	-178.98	12.744	-3.9802	27.224	-836.69	1055.1	1.7469	845.11	1115.8	35.848	53.484	0	0	12.462	3.8455	-10.257	-8.2044	-0.15067	1.8867	30.076	10.676	12.311	5.7322	19.82	2.472	1683.1
1.38	139	60	NaN	-0.90073	27.987	4.6359	-178.92	12.555	-4.1413	27.215	-836.64	1055.1	1.3848	844.94	1115.7	36.785	52.399	0	0	12.532	3.9152	-10.264	-8.2116	-0.020691	1.9642	30.05	10.493	12.511	5.8794	19.786	2.281	1682.9
1.39	140	60	NaN	-0.82389	27.973	4.6475	-178.91	12.464	-4.1971	27.267	-836.59	1055.1	1.2946	844.77	1115.7	35.522	45.801	0	0	12.602	3.985	-10.271	-8.2189	0.0611	1.9752	30.035	10.402	12.664	5.9602	19.764	2.1827	1682.7
1.4	141	60	NaN	-0.74839	27.967	4.6535	-178.97	12.305	-3.9836	27.349	-836.52	1055.1	2.0991	844.73	1115.5	36.572	43.4	0	0	12.673	4.0548	-10.278	-8.2262	0.11205	1.8912	30.025	10.248	12.785	5.946	19.746	2.0216	1682.5
1.41	142	60	NaN	-0.69431	27.943	4.6844	-178.97	12.225	-3.9919	27.335	-836.52	1055.1	2.1403	844.57	1115.5	35.265	44.073	0	0	12.619	4.0013	-10.284	-8.2312	0.16434	1.8863	30	10.168	12.783	5.8876	19.716	1.9371	1682.4
1.42	143	60	NaN	-0.63179	27.924	4.7173	-178.97	12.145	-4.0312	27.353	-836.48	1055.1	2.0738	844.31	1115.4	34.459	52.738	0	0	12.514	3.8978	-10.288	-8.2354	0.22987	1.8948	29.98	10.09	12.744	5.7926	19.692	1.8546	1682.1
1.43	144	60	NaN	-0.57318	27.912	4.7357	-178.96	12.068	-4.0465	27.425	-836.41	1055.1	2.0696	844.07	1115.4	36.589	57.973	0	0	12.41	3.7943	-10.292	-8.2395	0.29124	1.9014	29.966	10.014	12.701	5.6957	19.674	1.7741	1681.8
1.44	145	60	NaN	-0.53695	27.896	4.7483	-178.93	12.009	-4.1389	27.499	-836.38	1055.1	1.7809	843.87	1115.4	35.718	59.733	0	1	12.305	3.6908	-10.296	-8.2437	0.33996	1.9433	29.951	9.9541	12.645	5.6341	19.655	1.7104	1681.5
1.45	146	60	NaN	-0.52168	27.873	4.7789	-178.85	11.958	-4.4132	27.513	-836.38	1055.1	0.86141	843.61	1115.4	37.404	59.801	0	1	12.201	3.5873	-10.3	-8.2478	0.38721	2.0545	29.928	9.9024	12.588	5.6417	19.628	1.6546	1681.3
1.46	147	60	NaN	-0.51084	27.861	4.8002	-178.82	11.918	-4.5074	27.516	-836.36	1055.1	0.46684	843.46	1115.4	37.923	58.008	0	1	12.26	3.6456	-10.309	-8.2565	0.41168	2.1054	29.915	9.8642	12.672	5.751	19.606	1.6076	1681.1
1.47	148	60	NaN	-0.5151	27.847	4.8138	-178.79	11.885	-4.564	27.564	-836.33	1055.1	0.21011	843.22	1115.4	37.561	55.71	0	1	12.329	3.7138	-10.318	-8.2655	0.41794	2.1426	29.901	9.8304	12.747	5.8565	19.583	1.5649	1680.9
1.48	149	60	NaN	-0.52042	27.838	4.8186	-178.78	11.879	-4.5636	27.579	-836.32	1055.1	0.167	843.09	1115.4	39.495	54.039	0	1	12.398	3.782	-10.327	-8.2745	0.4147	2.1517	29.892	9.8243	12.812	5.9337	19.565	1.5497	1680.7
1.49	150	60	NaN	-0.52804	27.825	4.8123	-178.78	11.853	-4.5539	27.64	-836.31	1055.1	0.10417	842.95	1115.3	39.35	54.061	0	1	12.398	3.7822	-10.332	-8.2797	0.4114	2.1593	29.879	9.799	12.809	5.9415	19.547	1.5192	1680.6
1.5	151	60	NaN	-0.54047	27.811	4.8111	-178.78	11.817	-4.54	27.685	-836.31	1055.1	0.026648	842.83	1115.3	39.896	55.407	0	1	12.279	3.6645	-10.331	-8.2783	0.40321	2.1629	29.864	9.7639	12.682	5.8274	19.533	1.4856	1680.4
1.51	152	60	NaN	-0.55703	27.798	4.8173	-178.81	11.78	-4.4463	27.68	-836.32	1055.1	0.21526	842.8	1115.2	40.046	57.717	0	1	12.297	3.6823	-10.327	-8.2744	0.38006	2.1291	29.85	9.729	12.677	5.8114	19.523	1.4545	1680.4
1.52	153	60	NaN	-0.57228	27.79	4.8097	-178.87	11.73	-4.2231	27.709	-836.32	1055.1	0.81744	842.8	1115.1	37.705	59.135	0	1	12.462	3.8454	-10.323	-8.2706	0.34527	2.0433	29.839	9.6813	12.807	5.8888	19.516	1.4108	1680.4
1.53	154	60	NaN	-0.57873	27.797	4.7973	-178.84	11.733	-4.3604	27.766	-836.27	1055.1	0.19348	842.68	1115.1	40.917	59.143	0	1	13.096	4.4738	-10.322	-8.2695	0.36213	2.1054	29.845	9.6856	13.458	6.5792	19.523	1.4161	1680.2
1.54	155	60	NaN	-0.61879	27.792	4.8121	-178.91	11.711	-4.1691	27.687	-836.31	1055.1	0.66326	842.6	1115	40.977	58.723	0	1	13.027	4.4052	-10.322	-8.2701	0.30337	2.0114	29.836	9.6671	13.33	6.4166	19.513	1.3969	1680.2
1.55	156	60	NaN	-0.63529	27.786	4.8081	-178.94	11.695	-4.0768	27.7	-836.3	1055.1	0.76131	842.54	1114.9	41.536	59.212	0	1	12.481	3.8649	-10.324	-8.272	0.28402	1.9786	29.829	9.6522	12.765	5.8435	19.505	1.3802	1680.1
1.56	157	60	NaN	-0.64113	27.788	4.7815	-178.94	11.692	-4.034	27.791	-836.27	1055	0.68058	842.47	1114.9	41.426	60.025	0	1	11.936	3.3246	-10.326	-8.2738	0.28408	1.9822	29.83	9.6502	12.22	5.3068	19.504	1.3764	1680
1.57	158	60	NaN	-0.65397	27.787	4.7819	-178.93	11.698	-4.011	27.793	-836.27	1055	0.54193	842.38	1114.9	38.441	59.824	0	1	11.391	2.7842	-10.328	-8.2756	0.27609	1.9957	29.829	9.6567	11.667	4.7799	19.501	1.3811	1679.9
1.58	159	60	NaN	-0.67621	27.783	4.8141	-178.92	11.694	-3.975	27.695	-836.3	1055.1	0.41787	842.29	1114.8	42.53	59.571	0	1	10.845	2.2439	-10.33	-8.2774	0.25478	2.0116	29.822	9.6547	11.1	4.2555	19.493	1.3773	1679.9
1.59	160	60	NaN	-0.691	27.784	4.8046	-178.9	11.665	-3.8638	27.733	-836.27	1055.1	0.44456	842.2	1114.8	42.373	59.32	0	0	10.304	1.7079	-10.333	-8.2809	0.24042	2.0313	29.821	9.6279	10.545	3.7392	19.488	1.3471	1679.8
1.6	161	60	NaN	-0.69109	27.771	4.8044	-178.91	11.649	-3.6693	27.77	-836.28	1055	0.80345	842.17	1114.7	41.896	59.309	0	0	9.7693	1.1777	-10.339	-8.2865	0.22935	2.0117	29.807	9.6129	9.9986	3.1895	19.468	1.3264	1679.7
1.61	162	60	NaN	-0.70496	27.781	4.8167	-178.89	11.615	-3.6288	27.714	-836.28	1055.1	0.72419	842.12	1114.7	40.91	58.826	0	0	9.2342	0.6475	-10.344	-8.2921	0.21632	2.0354	29.814	9.5815	9.4505	2.6829	19.469	1.2894	1679.7
1.62	163	60	NaN	-0.70907	27.779	4.8089	-178.84	11.609	-3.6408	27.726	-836.28	1055.1	0.41527	841.96	1114.7	40.341	57.114	0	0	8.6991	0.11728	-10.35	-8.2977	0.22323	2.0903	29.813	9.5751	8.9223	2.2076	19.462	1.2774	1679.5
1.63	164	60	NaN	-0.70789	27.781	4.7899	-178.81	11.602	-3.6622	27.776	-836.26	1055.1	0.16972	841.79	1114.7	40.179	56.291	0	0	8.164	-0.41294	-10.356	-8.3033	0.23462	2.1308	29.815	9.5678	8.3986	1.7179	19.459	1.2645	1679.3
1.64	165	60	NaN	-0.71006	27.778	4.7785	-178.8	11.576	-3.6789	27.794	-836.27	1055	0.031209	841.65	1114.6	39.708	54.213	0	0	7.6289	-0.94316	-10.361	-8.309	0.23787	2.1492	29.812	9.5419	7.8667	1.206	19.45	1.2329	1679.2
1.65	166	60	NaN	-0.71842	27.771	4.7811	-178.79	11.527	-3.6914	27.755	-836.3	1055	-0.05598	841.53	1114.6	37.228	52.319	0	0	7.0938	-1.4734	-10.367	-8.3146	0.23118	2.1551	29.804	9.4945	7.325	0.68174	19.437	1.1799	1679.1
1.66	167	60	NaN	-0.72715	27.785	4.782	-178.8	11.455	-3.7104	27.72	-836.3	1055	-0.11274	841.44	1114.6	37.429	47.209	0	0	6.5587	-2.0036	-10.373	-8.3202	0.22327	2.1531	29.816	9.4238	6.7819	0.14947	19.443	1.1036	1679
1.67	168	60	NaN	-0.74	27.787	4.7718	-178.8	11.284	-3.8095	27.718	-836.33	1055	-0.36359	841.43	1114.4	34.928	43.776	0	0	6.0492	-2.5084	-10.378	-8.3258	0.21889	2.1623	29.814	9.2564	6.2681	-0.34606	19.436	0.93067	1679
1.68	169	60	NaN	-0.74921	27.795	4.7753	-178.86	11.153	-3.7189	27.677	-836.34	1055	0.081565	841.42	1114.3	34.914	40.504	0	0	5.8221	-2.7334	-10.383	-8.3307	0.19307	2.0863	29.818	9.1295	6.0152	-0.64716	19.435	0.7988	1679
1.69	170	60	NaN	-0.75219	27.806	4.7486	-178.87	11.026	-3.7406	27.743	-836.31	1055	0.12948	841.43	1114.2	36.319	35.701	0	0	5.6284	-2.9254	-10.386	-8.3333	0.19073	2.0697	29.826	9.0055	5.8191	-0.85571	19.441	0.67223	1679
1.7	171	60	NaN	-0.76559	27.807	4.7433	-178.9	10.937	-3.7825	27.729	-836.34	1055	0.13298	841.36	1114.2	34.035	37.528	0	0	5.4687	-3.0836	-10.386	-8.3333	0.17678	2.0454	29.826	8.9182	5.6455	-1.0382	19.441	0.58491	1679
1.71	172	60	NaN	-0.78378	27.808	4.7474	-178.94	10.883	-3.8065	27.682	-836.38	1055	0.21198	841.23	1114.1	35.981	35.373	0	0	5.3091	-3.2418	-10.386	-8.3333	0.15432	2.0029	29.825	8.8648	5.4634	-1.2389	19.44	0.53157	1678.9
1.72	173	60	NaN	-0.79834	27.816	4.737	-178.97	10.854	-3.8952	27.687	-836.38	1055	0.11186	841.06	1114.1	35.638	38.821	0	0	5.1494	-3.3999	-10.386	-8.3333	0.14345	1.9687	29.833	8.8364	5.2929	-1.4313	19.448	0.50319	1678.7
1.73	174	60	NaN	-0.81652	27.821	4.7339	-179.02	10.865	-4.1571	27.669	-836.4	1055	-0.44256	840.8	1114.1	35.906	37.643	0	0	4.9898	-3.5581	-10.386	-8.3333	0.14372	1.9426	29.84	8.8466	5.1335	-1.6155	19.454	0.51339	1678.5
1.74	175	60	NaN	-0.82831	27.817	4.7319	-179.13	10.868	-4.0845	27.666	-836.43	1055	0.06213	840.7	1114.1	35.063	37.731	0	0	4.8302	-3.7163	-10.386	-8.3333	0.11463	1.8143	29.835	8.8508	4.9448	-1.902	19.449	0.51757	1678.4
1.75	176	60	NaN	-0.84766	27.831	4.7135	-179.25	10.916	-4.0269	27.721	-836.4	1055	0.53354	840.57	1114.1	34.887	30.385	0	0	4.6705	-3.8745	-10.386	-8.3333	0.081146	1.6789	29.85	8.8971	4.7517	-2.1957	19.464	0.56387	1678.2
1.76	177	60	NaN	-0.86177	27.835	4.7101	-179.31	10.918	-4.0257	27.737	-836.4	1055	0.711	840.56	1114.1	35.685	36.075	0	0	4.5109	-4.0327	-10.386	-8.3333	0.061524	1.61	29.852	8.9006	4.5724	-2.4227	19.467	0.56731	1678.2
1.77	178	60	NaN	-0.87504	27.838	4.7083	-179.36	10.976	-4.0943	27.741	-836.41	1055	0.68144	840.45	1114.1	34.428	30.951	0	0	4.3512	-4.1909	-10.386	-8.3333	0.049477	1.5675	29.857	8.9569	4.4007	-2.6234	19.472	0.6236	1678.1
1.78	179	60	NaN	-0.89839	27.836	4.7177	-179.38	11.08	-4.2744	27.689	-836.44	1055	0.34235	840.28	1114.3	36.039	45.586	0	0	4.1916	-4.3491	-10.386	-8.3333	0.035994	1.5495	29.859	9.0569	4.2276	-2.7996	19.474	0.72364	1678
1.79	180	60	NaN	-0.92654	27.829	4.7365	-179.4	11.159	-4.5001	27.6	-836.49	1055	-0.13748	840.17	1114.3	34.713	44.626	0	0	3.952	-4.5865	-10.38	-8.3275	0.021239	1.5487	29.854	9.1336	3.9732	-3.0378	19.474	0.80615	1677.9
1.8	181	60	NaN	-0.93024	27.837	4.723	-179.44	11.194	-4.5434	27.659	-836.45	1055	-0.039068	840.14	1114.3	35.973	44.586	0	0	3.6493	-4.8864	-10.369	-8.3171	0.016226	1.5039	29.863	9.1684	3.6656	-3.3825	19.494	0.85124	1677.9
1.81	182	60	NaN	-0.95153	27.837	4.7048	-179.5	11.298	-4.633	27.694	-836.44	1055	0.063761	840.05	1114.4	34.427	46.396	0	0	3.3467	-5.1862	-10.359	-8.3068	-0.0073293	1.4482	29.864	9.2702	3.3394	-3.738	19.505	0.9634	1677.8
1.82	183	60	NaN	-0.97639	27.832	4.7085	-179.52	11.315	-4.6765	27.651	-836.46	1055	0.17468	840.13	1114.4	37.356	46.142	0	0	3.0441	-5.4861	-10.349	-8.2964	-0.037507	1.4147	29.859	9.2872	3.0066	-4.0714	19.511	0.99073	1677.9
1.83	184	60	NaN	-0.99155	27.824	4.7015	-179.55	11.359	-4.734	27.648	-836.47	1055	0.23609	840.13	1114.4	36.985	49.174	0	0	2.6556	-5.871	-10.324	-8.2713	-0.054883	1.3826	29.853	9.3305	2.6007	-4.4885	19.53	1.0592	1677.9
1.84	185	60	NaN	-0.99573	27.824	4.674	-179.58	11.377	-4.7737	27.723	-836.43	1055	0.40181	840.17	1114.4	32.909	47.018	0	0	2.2656	-6.2574	-10.298	-8.2458	-0.062162	1.3518	29.854	9.3477	2.2035	-4.9056	19.556	1.1019	1677.9
1.85	186	60	NaN	-1.0044	27.827	4.6534	-179.59	11.396	-4.9433	27.771	-836.38	1054.9	0.10282	840.21	1114.4	36.763	49.487	0	0	1.8757	-6.6438	-10.273	-8.2204	-0.058922	1.3582	29.857	9.367	1.8168	-5.2856	19.584	1.1466	1677.9
1.86	187	60	NaN	-1.0251	27.821	4.6571	-179.58	11.439	-5.2361	27.728	-836.37	1054.9	-0.68407	840.21	1114.4	34.217	49.375	0	0	1.4857	-7.0302	-10.247	-8.195	-0.054228	1.3906	29.852	9.4091	1.4315	-5.6396	19.604	1.2141	1677.9
1.87	188	60	NaN	-1.036	27.809	4.6492	-179.63	11.406	-5.2185	27.732	-836.36	1054.9	-0.38231	840.29	1114.3	35.492	50.414	0	0	1.0938	-7.4186	-10.221	-8.1682	-0.075302	1.3353	29.838	9.3773	1.0185	-6.0833	19.617	1.2091	1677.9
1.88	189	60	NaN	-1.0387	27.798	4.6426	-179.65	11.388	-5.28	27.736	-836.29	1054.9	-0.24051	840.32	1114.3	35.058	50.314	0	0	0.69471	-7.814	-10.189	-8.1363	-0.082776	1.3028	29.826	9.3598	0.61194	-6.5112	19.638	1.2235	1677.9
1.89	190	60	NaN	-1.062	27.78	4.6309	-179.79	11.259	-4.6964	27.706	-836.28	1054.9	1.9651	840.49	1114.2	36.795	52.146	0	0	0.2956	-8.2095	-10.157	-8.1044	-0.18253	1.0875	29.803	9.2364	0.11307	-7.122	19.646	1.132	1678
1.9	191	60	NaN	-1.0721	27.761	4.6155	-179.86	11.186	-4.5249	27.712	-836.25	1054.9	2.7758	840.56	1114.1	36.844	52.385	0	0	-0.10351	-8.605	-10.125	-8.0724	-0.22005	0.99656	29.782	9.1662	-0.32357	-7.6084	19.657	1.0938	1678
1.91	192	60	NaN	-1.0872	27.739	4.6	-179.89	11.143	-4.5191	27.703	-836.24	1054.9	3.032	840.58	1114	36.474	52.418	0	0	-0.50263	-9.0004	-10.093	-8.0405	-0.24429	0.95377	29.757	9.1242	-0.74692	-8.0467	19.665	1.0836	1678
1.92	193	60	NaN	-1.0968	27.721	4.5717	-179.86	11.16	-4.7845	27.736	-836.19	1054.9	2.3624	840.5	1114	36.68	52.26	0	0	-0.89164	-9.3859	-10.061	-8.0086	-0.22979	1.0091	29.74	9.1403	-1.1214	-8.3768	19.679	1.1317	1677.9
1.93	194	60	NaN	-1.0942	27.705	4.5287	-179.76	11.229	-5.3183	27.831	-836.09	1054.9	0.78339	840.29	1114.1	36.104	50.452	0	0	-1.0715	-9.5641	-10.03	-7.9773	-0.16984	1.1688	29.729	9.2045	-1.2414	-8.3954	19.699	1.2271	1677.7
1.94	195	60	NaN	-1.1249	27.663	4.5085	-179.77	11.169	-5.2774	27.792	-836.08	1054.8	1.1911	840.24	1114	34.896	47.418	0	0	-1.1252	-9.6173	-10.013	-7.9609	-0.21579	1.1417	29.685	9.1468	-1.341	-8.4756	19.672	1.1859	1677.6
1.95	196	60	NaN	-1.1489	27.641	4.5047	-179.77	11.229	-5.3516	27.725	-836.06	1054.9	1.1687	840.02	1114.1	36.369	46.013	0	0	-1.0274	-9.5204	-10.015	-7.9623	-0.2412	1.133	29.665	9.2047	-1.2686	-8.3874	19.651	1.2424	1677.3
1.96	197	60	NaN	-1.1695	27.611	4.4613	-179.86	11.161	-4.7762	27.772	-835.99	1054.8	3.3011	839.96	1114	34.937	42.913	0	0	-0.92958	-9.4235	-10.016	-7.9637	-0.33298	0.97912	29.632	9.1398	-1.2626	-8.4444	19.616	1.1761	1677.2
1.97	198	60	NaN	-1.1887	27.577	4.4207	-179.9	11.116	-4.6452	27.816	-835.95	1054.8	3.9182	839.92	1113.9	35.326	42.509	0	0	-0.83177	-9.3266	-10.017	-7.9651	-0.37173	0.91972	29.598	9.0954	-1.2035	-8.4069	19.581	1.1303	1677.1
1.98	199	60	NaN	-1.2252	27.529	4.3916	-179.91	11.09	-4.6777	27.781	-835.94	1054.8	4.0246	839.82	1113.9	35.374	40.241	0	0	-0.73396	-9.2297	-10.019	-7.9665	-0.41296	0.90435	29.55	9.0682	-1.1469	-8.3253	19.532	1.1017	1677
1.99	200	60	NaN	-1.2789	27.471	4.368	-179.91	11.065	-4.7176	27.694	-835.92	1054.7	4.1675	839.66	1113.9	36.787	44.133	0	0	-0.63615	-9.1327	-10.02	-7.9679	-0.47448	0.89654	29.492	9.043	-1.1106	-8.2362	19.472	1.0751	1676.8
2	201	60	NaN	-1.3322	27.42	4.3446	-179.9	11.042	-4.8047	27.622	-835.87	1054.7	4.1375	839.51	1113.9	35.777	40.445	0	0	-0.53834	-9.0358	-10.022	-7.9693	-0.52914	0.90463	29.442	9.0193	-1.0675	-8.1312	19.421	1.05	1676.6
2.01	202	60	NaN	-1.3665	27.389	4.3299	-179.88	11.025	-4.8172	27.56	-835.8	1054.7	4.1657	839.42	1113.9	34.695	40.068	0	0	-0.44053	-8.9389	-10.023	-7.9707	-0.56643	0.92364	29.411	9.0027	-1.007	-8.0153	19.388	1.0321	1676.4
2.02	203	60	NaN	-1.4023	27.361	4.3024	-179.91	10.958	-4.7856	27.543	-835.73	1054.7	4.4447	839.42	1113.8	37.001	42.597	0	0	-0.34272	-8.842	-10.024	-7.9721	-0.61229	0.88271	29.38	8.9391	-0.955	-7.9593	19.355	0.96702	1676.3
2.03	204	60	NaN	-1.4538	27.316	4.2856	-179.87	10.951	-4.9934	27.454	-835.71	1054.7	3.918	839.31	1113.8	35.46	43.858	0	0	-0.2449	-8.7451	-10.026	-7.9735	-0.64874	0.93585	29.336	8.9306	-0.89364	-7.8092	19.31	0.95718	1676.2
2.04	205	60	NaN	-1.4956	27.277	4.2392	-179.9	10.901	-4.9097	27.468	-835.64	1054.7	4.3374	839.3	1113.7	35.254	42.523	0	0	-0.14709	-8.6481	-10.027	-7.9749	-0.70438	0.88947	29.295	8.8834	-0.85147	-7.7587	19.267	0.90855	1676.1
2.05	206	60	NaN	-1.5515	27.228	4.1899	-179.94	10.855	-4.8136	27.45	-835.55	1054.7	4.8254	839.29	1113.6	35.086	45.528	0	0	-0.049282	-8.5512	-10.029	-7.9763	-0.77752	0.83009	29.243	8.839	-0.8268	-7.7211	19.215	0.8627	1676
2.06	207	60	NaN	-1.6121	27.172	4.1493	-179.95	10.836	-4.8364	27.393	-835.47	1054.7	4.9226	839.24	1113.6	36.198	46.528	0	0	0.048529	-8.4543	-10.03	-7.9777	-0.84334	0.81727	29.187	8.8209	-0.79481	-7.637	19.157	0.8432	1675.9
2.07	208	60	NaN	-1.6521	27.125	4.1117	-179.93	10.838	-4.8847	27.378	-835.39	1054.7	4.8802	839.18	1113.6	35.946	47.269	0	0	0.14634	-8.3574	-10.031	-7.9791	-0.8824	0.83591	29.141	8.8222	-0.73606	-7.5215	19.11	0.84311	1675.8
2.08	209	60	NaN	-1.687	27.084	4.0838	-179.91	10.864	-4.9217	27.344	-835.29	1054.7	4.8306	839.07	1113.6	37.392	47.231	0	0	0.17352	-8.3305	-10.033	-7.9812	-0.91664	0.85603	29.101	8.8465	-0.74311	-7.4744	19.068	0.86529	1675.6
2.09	210	60	NaN	-1.7395	27.038	4.0886	-179.89	10.857	-4.9179	27.196	-835.23	1054.7	4.8942	839.05	1113.6	36.992	47.222	0	0	0.19549	-8.3087	-10.036	-7.9833	-0.97636	0.8739	29.054	8.8409	-0.78087	-7.4348	19.018	0.85762	1675.5
2.1	211	60	NaN	-1.7766	26.973	4.0295	-179.84	10.874	-4.9475	27.198	-835.03	1054.7	4.8327	839	1113.6	37.417	47.281	0	0	0.21746	-8.2869	-10.038	-7.9855	-1.0112	0.92572	28.989	8.8577	-0.79371	-7.3612	18.952	0.87221	1675.2
2.11	212	60	NaN	-1.8344	26.893	3.9982	-179.8	10.906	-4.965	27.09	-834.97	1054.6	4.7718	838.93	1113.6	34.728	47.947	0	0	0.23943	-8.2651	-10.04	-7.9876	-1.0705	0.96775	28.911	8.8875	-0.83108	-7.2974	18.872	0.8999	1675.1
2.12	213	60	NaN	-1.8769	26.812	3.9792	-179.75	10.933	-4.9715	26.974	-834.94	1054.6	4.7208	838.88	1113.7	36.756	47.671	0	0	0.2614	-8.2434	-10.042	-7.9898	-1.1152	1.0113	28.832	8.9118	-0.85378	-7.2321	18.79	0.92203	1675
2.13	214	60	NaN	-1.9134	26.72	3.9623	-179.69	10.949	-4.9611	26.839	-834.89	1054.6	4.6965	838.84	1113.7	37.019	47.596	0	0	0.28337	-8.2216	-10.044	-7.9919	-1.1554	1.0664	28.743	8.9266	-0.87204	-7.1552	18.698	0.93464	1674.9
2.14	215	60	NaN	-1.9725	26.613	3.9522	-179.62	10.969	-4.9425	26.623	-834.83	1054.5	4.6681	838.79	1113.7	36.694	47.628	0	0	0.30534	-8.1998	-10.046	-7.9941	-1.221	1.1315	28.637	8.9449	-0.91562	-7.0683	18.59	0.95081	1674.8
2.15	216	60	NaN	-2.0062	26.537	3.9292	-179.55	11.01	-4.9858	26.518	-834.78	1054.5	4.4456	838.7	1113.7	37.241	47.131	0	0	0.32731	-8.1781	-10.049	-7.9962	-1.2506	1.2046	28.564	8.9834	-0.92325	-6.9735	18.516	0.98721	1674.7
2.16	217	60	NaN	-2.0075	26.481	3.8804	-179.48	10.998	-4.9253	26.529	-834.63	1054.5	4.5141	838.67	1113.7	35.762	46.961	0	0	0.34928	-8.1563	-10.051	-7.9984	-1.2538	1.269	28.508	8.9716	-0.90448	-6.8873	18.457	0.97322	1674.5
2.17	218	60	NaN	-1.9996	26.401	3.7842	-179.41	10.966	-4.8851	26.663	-834.39	1054.4	4.4919	838.68	1113.6	34.401	46.787	0	0	0.37125	-8.1345	-10.053	-8.0005	-1.2404	1.3532	28.428	8.9391	-0.86914	-6.7814	18.376	0.93858	1674.3
2.18	219	60	NaN	-1.9829	26.34	3.6887	-179.33	10.939	-4.8672	26.847	-834.17	1054.4	4.4302	838.68	1113.6	35.237	46.158	0	0	0.39322	-8.1128	-10.055	-8.0027	-1.2151	1.4392	28.367	8.9117	-0.82192	-6.6736	18.312	0.90902	1674
2.19	220	60	NaN	-1.9596	26.278	3.6077	-179.26	10.922	-4.8783	27.021	-833.98	1054.3	4.3295	838.64	1113.5	36.521	46.247	0	0	0.41519	-8.091	-10.057	-8.0048	-1.1824	1.5215	28.306	8.8947	-0.76718	-6.5695	18.249	0.88982	1673.8
2.2	221	60	NaN	-1.9279	26.214	3.5016	-179.19	10.904	-4.8979	27.282	-833.78	1054.2	4.214	838.61	1113.5	35.309	47.092	0	0	0.43716	-8.0692	-10.059	-8.007	-1.1377	1.6052	28.244	8.8739	-0.70051	-6.464	18.184	0.86694	1673.6
2.21	222	60	NaN	-1.8983	26.14	3.3581	-179.09	10.873	-4.8986	27.613	-833.51	1054.2	4.0978	838.59	1113.5	35.175	47.483	0	0	0.45913	-8.0475	-10.061	-8.0091	-1.0926	1.7125	28.171	8.8416	-0.63347	-6.3349	18.11	0.83245	1673.3
2.22	223	60	NaN	-1.9213	25.967	3.3327	-178.92	10.867	-4.8984	27.364	-833.29	1054.1	3.8907	838.47	1113.4	34.068	47.259	0	0	0.4811	-8.0257	-10.064	-8.0113	-1.1168	1.8881	27.997	8.8368	-0.63572	-6.1376	17.934	0.82546	1673
2.23	224	60	NaN	-1.9222	25.88	3.3112	-178.83	10.885	-4.9181	27.336	-833.26	1054.1	3.7278	838.37	1113.4	35.733	46.515	0	0	0.50307	-8.0039	-10.066	-8.0134	-1.1131	1.9808	27.912	8.8532	-0.61003	-6.0231	17.846	0.83972	1672.9
2.24	225	60	NaN	-1.8934	25.804	3.2299	-178.76	10.887	-4.892	27.559	-833.18	1054	3.733	838.34	1113.4	34.889	45.258	0	0	0.50327	-8.0037	-10.067	-8.0144	-1.0768	2.0552	27.837	8.8535	-0.57351	-5.9486	17.771	0.83912	1672.7
2.25	226	60	NaN	-1.9074	25.733	3.2248	-178.7	10.862	-4.8303	27.484	-833.15	1054	3.8403	838.35	1113.3	33.326	42.805	0	0	0.43841	-8.068	-10.064	-8.0117	-1.097	2.1146	27.764	8.8314	-0.6586	-5.9534	17.7	0.81975	1672.7
2.26	227	60	NaN	-1.9344	25.671	3.2494	-178.62	10.862	-4.7994	27.309	-833.13	1054	3.8546	838.33	1113.2	35.536	39.699	0	0	0.37355	-8.1323	-10.061	-8.009	-1.1305	2.1806	27.701	8.8323	-0.75693	-5.9517	17.639	0.8233	1672.7
2.27	228	60	NaN	-1.9484	25.617	3.2606	-178.53	10.899	-4.815	27.206	-833.04	1054	3.7234	838.24	1113.2	35.43	35.036	0	0	0.31287	-8.1924	-10.059	-8.0065	-1.1434	2.2756	27.646	8.87	-0.83055	-5.9168	17.587	0.86349	1672.5
2.28	229	60	NaN	-1.9586	25.563	3.2725	-178.41	10.945	-4.8385	27.114	-832.92	1054	3.556	838.13	1113.2	34.659	34.165	0	0	0.30566	-8.1995	-10.06	-8.0076	-1.1509	2.3972	27.593	8.9154	-0.84522	-5.8023	17.533	0.90783	1672.3
2.29	230	60	NaN	-1.9838	25.527	3.3109	-178.32	10.97	-4.8577	26.957	-832.91	1054	3.4392	838.07	1113.2	35.727	34.809	0	0	0.33534	-8.1701	-10.06	-8.0074	-1.1775	2.4845	27.556	8.9409	-0.84211	-5.6856	17.496	0.93356	1672.2
2.3	231	60	NaN	-1.9783	25.492	3.3269	-178.21	10.993	-4.8453	26.923	-832.8	1054	3.4109	838.01	1113.2	36.467	32.703	0	0	0.40441	-8.1017	-10.058	-8.0058	-1.172	2.5951	27.521	8.9646	-0.76763	-5.5066	17.462	0.95879	1672
2.31	232	60	NaN	-1.97	25.479	3.328	-178.07	11.076	-5.1436	26.962	-832.69	1054	2.4212	837.86	1113.3	34.941	30.409	0	0	0.19394	-8.3102	-10.056	-8.0035	-1.1283	2.7721	27.512	9.0425	-0.93441	-5.5381	17.456	1.039	1671.8
2.32	233	60	NaN	-1.958	25.467	3.3345	-178.01	11.097	-5.1478	26.996	-832.62	1054	2.3985	837.8	1113.3	37.294	31.773	0	0	-0.30307	-8.8027	-10.053	-8.0006	-1.1143	2.8301	27.502	9.0622	-1.4174	-5.9726	17.449	1.0616	1671.7
2.33	234	60	NaN	-1.9577	25.455	3.36	-177.98	11.088	-5.0189	26.968	-832.58	1054	2.7947	837.79	1113.3	35.813	34.469	0	0	-0.054457	-8.5564	-10.042	-7.9897	-1.1285	2.8491	27.488	9.0548	-1.183	-5.7072	17.446	1.0651	1671.6
2.34	235	60	NaN	-1.9541	25.452	3.4016	-177.91	11.084	-4.9643	26.928	-832.54	1054	2.9503	837.75	1113.3	34.173	31.729	0	0	0.29378	-8.2113	-10.033	-7.9802	-1.1317	2.9131	27.483	9.0518	-0.83788	-5.2982	17.451	1.0716	1671.5
2.35	236	60	NaN	-1.9186	25.461	3.4417	-177.81	11.084	-5.0069	26.977	-832.48	1054	2.8302	837.69	1113.2	36.195	32.62	0	0	0.68633	-7.8223	-10.028	-7.976	-1.0903	3.0166	27.491	9.0541	-0.40396	-4.8057	17.463	1.0781	1671.4
2.36	237	60	NaN	-1.8883	25.459	3.4614	-177.72	11.138	-5.2139	27.052	-832.45	1054	2.2331	837.59	1113.3	35.731	33.751	0	0	1.3305	-7.184	-10.023	-7.9703	-1.0368	3.1282	27.492	9.105	0.29369	-4.0558	17.47	1.1348	1671.3
2.37	238	60	NaN	-1.8633	25.471	3.4991	-177.6	11.145	-5.4496	27.075	-832.42	1054	1.4788	837.56	1113.3	35.27	32.682	0	0	2.03	-6.4909	-10.015	-7.9631	-0.98523	3.2823	27.504	9.112	1.0448	-3.2086	17.488	1.1489	1671.2
2.38	239	60	NaN	-1.8311	25.48	3.5998	-177.49	11.169	-5.5573	26.976	-832.45	1054.1	1.175	837.48	1113.4	37.037	32.876	0	0	2.4777	-6.0473	-10.003	-7.9506	-0.94595	3.3988	27.512	9.1367	1.5317	-2.6486	17.509	1.1861	1671.2
2.39	240	60	NaN	-1.7989	25.487	3.6745	-177.46	11.119	-5.4292	26.934	-832.48	1054.1	1.6456	837.52	1113.3	36.184	34.281	0	0	2.9807	-5.5489	-9.9908	-7.9385	-0.93134	3.4121	27.515	9.091	2.0494	-2.1368	17.524	1.1525	1671.2
2.4	241	60	NaN	-1.762	25.494	3.7265	-177.42	11.069	-5.214	26.958	-832.51	1054.1	2.3617	837.53	1113.1	34.217	32.74	0	0	3.8163	-4.7209	-9.9811	-7.9288	-0.91816	3.4195	27.517	9.0457	2.8982	-1.3014	17.536	1.1169	1671.3
2.41	242	60	NaN	-1.7132	25.506	3.7744	-177.35	11.077	-5.1403	27.019	-832.52	1054.1	2.5966	837.43	1113.1	36.62	31.711	0	0	4.597	-3.9473	-9.9671	-7.9147	-0.87534	3.4923	27.528	9.0553	3.7217	-0.45498	17.561	1.1406	1671.2
2.42	243	60	NaN	-1.6503	25.532	3.8339	-177.25	11.115	-5.2887	27.079	-832.5	1054.2	2.1493	837.3	1113.1	36.646	31.978	0	0	5.3345	-3.2166	-9.9495	-7.8972	-0.79497	3.6038	27.555	9.0926	4.5395	0.38723	17.605	1.1954	1671
2.43	244	60	NaN	-1.581	25.569	3.9716	-177.16	11.134	-5.2758	27.008	-832.54	1054.2	2.2319	837.19	1113.1	35.082	34.097	0	0	5.4662	-3.0861	-9.9506	-7.8982	-0.73092	3.69	27.59	9.1134	4.7353	0.60396	17.639	1.2151	1671
2.44	245	60	NaN	-1.5287	25.591	4.0711	-177.12	11.09	-5.3406	26.969	-832.59	1054.3	2.0698	837.27	1113.1	36.505	33.588	0	0	5.7159	-2.8387	-9.9529	-7.9006	-0.67439	3.7317	27.61	9.0714	5.0415	0.89303	17.657	1.1708	1671.1
2.45	246	60	NaN	-1.4701	25.618	4.1509	-177.1	11.033	-5.1903	27.005	-832.6	1054.3	2.6155	837.33	1113	35.416	33.545	0	0	6.1919	-2.3671	-9.9563	-7.904	-0.63339	3.7341	27.633	9.0187	5.5585	1.3671	17.677	1.1146	1671.1
2.46	247	60	NaN	-1.3838	25.654	4.2617	-177.04	11.008	-5.1348	27.063	-832.66	1054.3	2.8825	837.31	1113	35.229	31.249	0	0	6.8766	-1.6886	-9.9556	-7.9032	-0.55426	3.7903	27.667	8.9954	6.3223	2.1017	17.711	1.0921	1671.2
2.47	248	60	NaN	-1.2931	25.701	4.3663	-176.96	11.003	-5.1533	27.155	-832.71	1054.3	2.9035	837.25	1112.9	34.759	32.563	0	0	7.6165	-0.95544	-9.9537	-7.9013	-0.46114	3.8684	27.712	8.9918	7.1553	2.913	17.758	1.0905	1671.2
2.48	249	60	NaN	-1.2159	25.753	4.4466	-176.91	11.002	-5.1601	27.271	-832.71	1054.3	2.944	837.18	1112.9	37.094	33.998	0	0	8.2503	-0.32742	-9.9549	-7.9026	-0.38128	3.9232	27.763	8.9922	7.869	3.5958	17.808	1.0896	1671.1
2.49	250	60	NaN	-1.1359	25.812	4.5238	-176.87	10.993	-5.1717	27.435	-832.71	1054.3	2.9882	837.15	1112.9	34.43	32.334	0	0	8.9838	0.39941	-9.9583	-7.906	-0.29712	3.9643	27.821	8.9836	8.6867	4.3637	17.863	1.0776	1671.1
2.5	251	60	NaN	-1.0025	25.907	4.5429	-176.81	10.921	-5.3174	27.992	-832.61	1054.3	2.6644	837.32	1113	35.161	32.001	0	0	10.193	1.5977	-9.9666	-7.9143	-0.13352	4.0602	27.918	8.9093	10.06	5.6579	17.951	0.99501	1671.2
2.51	252	60	NaN	-0.93633	25.972	4.6473	-176.75	10.923	-5.3481	28.09	-832.63	1054.4	2.5147	837.28	1113	37.525	32.409	0	0	11.121	2.5172	-9.9635	-7.9111	-0.058882	4.1296	27.981	8.9137	11.062	6.6468	18.018	1.0026	1671.1
2.52	253	60	NaN	-0.89381	26.034	4.8015	-176.74	10.875	-5.3202	28.011	-832.71	1054.5	2.7552	837.34	1112.9	35.918	35.214	0	0	11.862	3.2514	-9.9539	-7.9016	-0.02739	4.1248	28.037	8.8716	11.835	7.3762	18.083	0.97004	1671.3
2.53	254	60	NaN	-0.84517	26.088	4.9011	-176.73	10.848	-5.3189	28.122	-832.77	1054.6	2.87	837.35	1112.9	34.911	33.005	0	0	12.157	3.5438	-9.9607	-7.9084	0.021051	4.1344	28.088	8.848	12.178	7.6782	18.127	0.93961	1671.3
2.54	255	60	NaN	-0.79324	26.135	4.9627	-176.69	10.842	-5.3383	28.364	-832.82	1054.6	2.805	837.37	1112.9	35.688	32.711	0	0	12.587	3.9698	-9.9644	-7.9121	0.0835	4.1829	28.135	8.8419	12.671	8.1527	18.17	0.9298	1671.4
2.55	256	60	NaN	-0.73637	26.184	5.0414	-176.65	10.842	-5.3608	28.642	-832.9	1054.6	2.7139	837.39	1112.9	37.213	33.617	0	0	13.186	4.5629	-9.9642	-7.9119	0.15295	4.2422	28.184	8.8416	13.339	8.8052	18.22	0.92969	1671.5
2.56	257	60	NaN	-0.66447	26.245	5.1585	-176.63	10.85	-5.3866	28.964	-833.04	1054.6	2.734	837.37	1112.9	35.613	31.682	0	0	13.649	5.0225	-9.9629	-7.9106	0.23518	4.2683	28.245	8.8506	13.885	9.2908	18.282	0.93994	1671.6
2.57	258	60	NaN	-0.62075	26.291	5.2558	-176.63	10.84	-5.3554	29.114	-833.14	1054.6	2.907	837.41	1112.9	35.915	32.101	0	0	13.952	5.322	-9.9604	-7.9081	0.27802	4.2643	28.287	8.843	14.23	9.5862	18.327	0.93487	1671.8
2.58	259	60	NaN	-0.58167	26.343	5.3566	-176.6	10.876	-5.4137	29.273	-833.27	1054.7	2.7872	837.38	1112.9	45.669	30.222	0	0	14.065	5.4339	-9.9599	-7.9075	0.32659	4.3096	28.34	8.8784	14.391	9.7436	18.38	0.97085	1671.9
2.59	260	60	NaN	-0.53485	26.419	5.5349	-176.59	10.875	-5.403	29.337	-833.47	1054.8	2.9233	837.45	1112.9	51.625	32.951	0	0	14.055	5.4239	-9.9614	-7.9091	0.37078	4.3193	28.412	8.8816	14.425	9.7432	18.451	0.97245	1672.1
2.6	261	60	NaN	-0.49873	26.486	5.6998	-176.57	10.89	-5.4254	29.311	-833.66	1054.8	2.9388	837.49	1113	49.398	33.267	0	0	13.802	5.1737	-9.9677	-7.9154	0.40539	4.3308	28.478	8.8993	14.207	9.5045	18.51	0.98391	1672.4
2.61	262	60	NaN	-0.47229	26.534	5.8276	-176.56	10.91	-5.4547	29.267	-833.85	1054.9	2.91	837.53	1113	50.014	34.346	0	0	13.724	5.0962	-9.97	-7.9177	0.43116	4.3459	28.525	8.9196	14.155	9.4421	18.555	1.0019	1672.6
2.62	263	60	NaN	-0.44175	26.574	5.9195	-176.54	10.922	-5.4651	29.289	-834.04	1054.9	2.9317	837.57	1113	51.17	36.151	0	0	13.736	5.1079	-9.9704	-7.9181	0.4616	4.3627	28.565	8.9316	14.197	9.4706	18.594	1.0135	1672.8
2.63	264	60	NaN	-0.39599	26.629	5.9749	-176.53	10.95	-5.478	29.414	-834.16	1054.9	2.9398	837.56	1113	48.789	32.134	0	0	13.857	5.2277	-9.9702	-7.9179	0.5113	4.3796	28.62	8.9589	14.368	9.6073	18.65	1.041	1672.9
2.64	265	60	NaN	-0.35703	26.698	6.0338	-176.59	11	-5.3648	29.496	-834.26	1055	3.3236	837.35	1112.9	51.362	32.277	0	0	13.983	5.3534	-9.97	-7.9177	0.53996	4.3037	28.684	9.0147	14.523	9.6571	18.714	1.0971	1672.8
2.65	266	60	NaN	-0.32503	26.749	6.094	-176.5	10.964	-5.4904	29.535	-834.41	1055	2.9797	837.67	1113	50.143	34.565	0	0	14.16	5.5281	-9.97	-7.9177	0.58485	4.414	28.737	8.9762	14.745	9.9421	18.767	1.0585	1673.3
2.66	267	60	NaN	-0.26893	26.847	6.1663	-176.53	11.037	-5.4614	29.608	-834.54	1055	3.0956	837.53	1113	52.999	33.9	0	0	14.288	5.655	-9.9723	-7.92	0.63947	4.3796	28.834	9.0506	14.927	10.035	18.862	1.1306	1673.3
2.67	268	60	NaN	-0.1824	26.949	6.1986	-176.56	11.06	-5.4175	29.791	-834.54	1055.1	3.2693	837.48	1113	46.822	34.336	0	0	14.371	5.737	-9.9767	-7.9244	0.72634	4.3497	28.932	9.0765	15.097	10.087	18.956	1.1521	1673.2
2.68	269	60	NaN	-0.10197	27.029	6.2075	-176.55	11.057	-5.4	30.015	-834.55	1055.1	3.3403	837.53	1112.9	45.54	31.924	0	0	14.119	5.4877	-9.9837	-7.9314	0.81201	4.3636	29.01	9.0751	14.931	9.8513	19.027	1.1437	1673.3
2.69	270	60	NaN	-0.037104	27.105	6.231	-176.51	11.062	-5.4231	30.207	-834.64	1055.1	3.2678	837.62	1113	49.366	35.095	0	0	13.776	5.1478	-9.9899	-7.9376	0.88582	4.4175	29.087	9.0797	14.662	9.5653	19.097	1.1422	1673.5
2.7	271	60	NaN	0.047341	27.213	6.2834	-176.42	11.019	-5.5137	30.357	-834.72	1055.1	3.0292	837.94	1113	45.585	34.736	0	0	13.308	4.6837	-9.994	-7.9417	0.98334	4.5169	29.195	9.0374	14.291	9.2006	19.201	1.0956	1673.9
2.71	272	60	NaN	0.092357	27.265	6.3476	-176.38	11.019	-5.5211	30.329	-834.86	1055.2	2.9754	837.95	1113	46.755	33.934	0	0	13.369	4.7444	-10.003	-7.9508	1.0292	4.5575	29.245	9.0403	14.398	9.3019	19.241	1.0894	1674
2.72	273	60	NaN	0.15099	27.322	6.3864	-176.37	11.037	-5.5173	30.406	-834.92	1055.3	2.9945	837.92	1113	50.738	34.367	0	0	13.605	4.9783	-10.014	-7.9616	1.0898	4.5696	29.298	9.0603	14.695	9.5479	19.284	1.0987	1674.1
2.73	274	60	NaN	0.22105	27.385	6.3907	-176.3	11.07	-5.4355	30.61	-835.03	1055.3	3.242	837.82	1112.9	50.17	33.996	0	0	13.771	5.1426	-10.024	-7.972	1.1583	4.6364	29.359	9.0958	14.929	9.7791	19.335	1.1239	1674.1
2.74	275	60	NaN	0.25864	27.432	6.4408	-176.27	11.094	-5.4814	30.597	-835.2	1055.3	3.0697	837.79	1113	50.46	33.912	0	0	13.832	5.2029	-10.033	-7.9811	1.2013	4.6776	29.406	9.1211	15.033	9.8806	19.372	1.14	1674.2
2.75	276	60	NaN	0.28972	27.486	6.4823	-176.25	11.097	-5.5424	30.594	-835.32	1055.4	2.8524	837.81	1113	52.294	33.675	0	0	13.493	4.867	-10.037	-7.9849	1.2396	4.6961	29.458	9.1249	14.732	9.5631	19.421	1.14	1674.3
2.76	277	60	NaN	0.33838	27.562	6.4751	-176.21	11.1	-5.4892	30.786	-835.33	1055.4	3.0041	837.76	1112.9	51.721	33.94	0	0	13.373	4.7483	-10.046	-7.9935	1.2897	4.7373	29.532	9.1295	14.662	9.4856	19.487	1.136	1674.3
2.77	278	60	NaN	0.37504	27.647	6.4921	-176.13	11.14	-5.4148	30.896	-835.36	1055.4	3.2212	837.62	1112.9	54.065	34.212	0	0	13.409	4.784	-10.058	-8.0056	1.3228	4.8208	29.615	9.1717	14.732	9.6048	19.557	1.1661	1674.2
2.78	279	60	NaN	0.37873	27.785	6.5468	-176.08	11.131	-5.42	30.897	-835.46	1055.4	3.2516	837.56	1112.9	52.624	35.24	0	0	12.688	4.07	-10.071	-8.0189	1.3254	4.8673	29.751	9.1652	14.014	8.9373	19.68	1.1463	1674.2
2.79	280	60	NaN	0.39343	27.904	6.5951	-176.04	11.125	-5.4245	30.895	-835.47	1055.5	3.2412	837.52	1112.9	30.233	34.366	0	0	12.318	3.7027	-10.082	-8.0296	1.3404	4.9088	29.868	9.1607	13.658	8.6115	19.786	1.1311	1674.2
2.8	281	60	NaN	0.38805	27.997	6.6552	-176	11.104	-5.4218	30.816	-835.55	1055.5	3.2757	837.52	1112.8	39.608	32.342	0	0	12.465	3.8483	-10.089	-8.0367	1.3311	4.942	29.96	9.1422	13.796	8.7903	19.87	1.1055	1674.3
2.81	282	60	NaN	0.36799	28.111	6.7159	-175.97	11.1	-5.4055	30.734	-835.68	1055.5	3.3942	837.46	1112.8	36.672	33.154	0	0	12.6	3.9823	-10.096	-8.0438	1.3041	4.9633	30.072	9.1393	13.904	8.9456	19.976	1.0954	1674.3
2.82	283	60	NaN	0.3487	28.226	6.7576	-175.95	11.097	-5.3897	30.705	-835.79	1055.5	3.521	837.37	1112.8	36.285	34.931	0	0	12.719	4.1001	-10.103	-8.0509	1.2795	4.9813	30.185	9.1376	13.998	9.0814	20.082	1.0867	1674.4
2.83	284	60	NaN	0.33418	28.32	6.7901	-175.93	11.086	-5.392	30.692	-835.88	1055.5	3.5777	837.32	1112.8	40.281	30.542	0	0	13.66	5.033	-10.124	-8.0717	1.2626	5.0004	30.278	9.1278	14.923	10.033	20.154	1.0561	1674.4
2.84	285	60	NaN	0.3081	28.417	6.8581	-175.91	11.098	-5.4154	30.57	-835.98	1055.6	3.5745	837.26	1112.8	54.145	33.319	0	0	15.042	6.4018	-10.158	-8.1056	1.2324	5.0128	30.375	9.1398	16.274	11.415	20.217	1.0342	1674.4
2.85	286	60	NaN	0.26907	28.511	6.9168	-175.89	11.115	-5.4513	30.474	-836.05	1055.6	3.5203	837.16	1112.8	53.228	35.696	0	0	17.293	8.6329	-10.225	-8.173	1.192	5.0337	30.468	9.1583	18.485	13.667	20.242	0.98525	1674.4
2.86	287	60	NaN	0.33956	28.666	6.9316	-175.86	11.115	-5.4371	30.587	-835.71	1055.7	3.6127	837.09	1112.8	55.257	34.613	0	0	18.051	9.384	-10.254	-8.2019	1.2634	5.059	30.619	9.1624	19.315	14.443	20.365	0.96047	1674
2.87	288	60	NaN	0.32022	28.736	6.916	-175.89	11.076	-5.5276	30.662	-835.69	1055.7	3.4369	837.11	1112.7	60.069	36.428	1	0	17.977	9.3101	-10.263	-8.2102	1.2526	5.0446	30.688	9.1237	19.229	14.355	20.426	0.91348	1674
2.88	289	60	NaN	0.29644	28.76	6.8788	-175.91	11.032	-5.563	30.774	-835.76	1055.7	3.44	837.12	1112.7	61.596	38.094	1	0	17.401	8.7397	-10.275	-8.2225	1.2325	5.0271	30.711	9.0806	18.634	13.767	20.437	0.85813	1674.1
2.89	290	60	NaN	0.30405	28.78	6.8	-175.91	11.028	-5.5748	31.04	-835.79	1055.6	3.5057	837.03	1112.7	63.045	38.153	1	0	16.84	8.1837	-10.287	-8.2346	1.2471	5.0323	30.733	9.0749	18.087	13.216	20.446	0.84025	1674
2.9	291	60	NaN	0.31807	28.818	6.7082	-175.91	11.059	-5.6353	31.351	-835.8	1055.5	3.4151	836.85	1112.7	64.156	37.447	1	0	16.492	7.8392	-10.298	-8.2452	1.2749	5.0498	30.774	9.1025	17.767	12.889	20.477	0.85731	1673.9
2.91	292	60	NaN	0.30131	28.874	6.7128	-175.92	11.058	-5.6751	31.321	-835.82	1055.5	3.3781	836.78	1112.7	63.594	40.109	1	0	16.255	7.604	-10.312	-8.2596	1.2584	5.0378	30.83	9.1019	17.513	12.642	20.518	0.84226	1673.8
2.92	293	60	NaN	0.29655	28.962	6.7427	-175.93	11.054	-5.6622	31.245	-835.73	1055.6	3.433	836.75	1112.6	62.766	40.771	1	0	16.136	7.4861	-10.331	-8.2783	1.2492	5.0264	30.915	9.1011	17.385	12.512	20.585	0.82287	1673.7
2.93	294	60	NaN	0.28441	29.076	6.7689	-175.95	11.055	-5.6665	31.16	-835.61	1055.7	3.4661	836.68	1112.6	55.095	38.218	1	0	15.985	7.3364	-10.349	-8.2968	1.2332	5.0028	31.025	9.1058	17.218	12.339	20.676	0.80895	1673.5
2.94	295	60	NaN	0.27017	29.174	6.7644	-175.97	11.079	-5.7078	31.165	-835.51	1055.7	3.4021	836.56	1112.6	47.541	36.138	1	0	15.853	7.2058	-10.362	-8.3098	1.2214	4.978	31.123	9.1299	17.074	12.184	20.761	0.82008	1673.3
2.95	296	60	NaN	0.25566	29.271	6.7187	-176.02	11.109	-5.7472	31.23	-835.45	1055.7	3.3484	836.4	1112.7	46.944	33.59	1	0	15.774	7.1276	-10.362	-8.31	1.2111	4.9369	31.222	9.1584	16.985	12.064	20.86	0.84844	1673.1
2.96	297	60	NaN	0.24746	29.343	6.6429	-176.07	11.116	-5.7475	31.363	-835.41	1055.7	3.3917	836.29	1112.6	43.544	33.92	1	0	16.237	7.5861	-10.383	-8.331	1.206	4.8927	31.295	9.1645	17.443	12.479	20.911	0.83351	1672.9
2.97	298	60	NaN	0.241	29.367	6.5736	-176.1	11.094	-5.7118	31.496	-835.38	1055.6	3.5107	836.26	1112.6	44.606	33.1	1	0	16.923	8.2658	-10.413	-8.3606	1.2001	4.8577	31.319	9.1423	18.123	13.124	20.906	0.78167	1672.8
2.98	299	60	NaN	0.21007	29.378	6.5569	-176.14	11.083	-5.6889	31.414	-835.39	1055.6	3.5809	836.22	1112.6	42.039	34.036	1	0	16.284	7.6327	-10.412	-8.3595	1.164	4.8147	31.33	9.1312	17.448	12.447	20.918	0.77178	1672.8
2.99	300	60	NaN	0.14984	29.404	6.5228	-176.14	11.138	-5.6188	31.331	-835.36	1055.6	3.7946	836.01	1112.5	45.746	33.347	1	0	15.391	6.7484	-10.403	-8.3505	1.0937	4.8048	31.355	9.1871	16.485	11.553	20.952	0.83664	1672.6
3	301	60	NaN	0.10544	29.41	6.5275	-176.17	11.132	-5.5721	31.184	-835.37	1055.6	3.9284	835.97	1112.5	42.803	33.987	1	0	16.171	7.5208	-10.42	-8.3677	1.0397	4.763	31.359	9.1831	17.211	12.284	20.939	0.81539	1672.5
3.01	302	60	NaN	0.084425	29.415	6.509	-176.19	11.15	-5.5753	31.169	-835.35	1055.6	3.9079	835.9	1112.5	56.494	33.896	1	0	15.867	7.2199	-10.415	-8.3626	1.0189	4.7404	31.365	9.2	16.886	11.96	20.95	0.8374	1672.4
3.02	303	60	NaN	0.043254	29.413	6.4373	-176.26	11.169	-5.6272	31.187	-835.3	1055.6	3.6805	835.85	1112.6	63.499	38.095	1	0	14.666	6.03	-10.392	-8.3392	0.98625	4.6813	31.366	9.2157	15.653	10.711	20.974	0.8765	1672.4
3.03	304	60	NaN	-0.0018924	29.402	6.3556	-176.36	11.154	-5.6288	31.197	-835.24	1055.5	3.6123	835.86	1112.5	62.851	39.524	1	0	14.801	6.1632	-10.391	-8.3386	0.94382	4.5892	31.357	9.1985	15.744	10.752	20.967	0.85996	1672.3
3.04	305	60	NaN	-0.032086	29.394	6.3155	-176.45	11.128	-5.5411	31.162	-835.18	1055.5	3.8699	835.82	1112.4	61.469	39.475	1	0	14.954	6.315	-10.389	-8.3363	0.90363	4.487	31.346	9.1752	15.857	10.802	20.958	0.83895	1672.2
3.05	306	60	NaN	-0.097825	29.391	6.3005	-176.58	11.201	-5.5234	30.962	-835.12	1055.5	3.8467	835.51	1112.4	54.852	36.696	1	0	15.029	6.3894	-10.381	-8.3291	0.83205	4.3497	31.344	9.2483	15.861	10.739	20.963	0.9192	1671.8
3.06	307	60	NaN	-0.16806	29.367	6.2886	-176.67	11.209	-5.4726	30.742	-835.08	1055.5	3.9472	835.43	1112.4	47.29	33.349	1	0	15.188	6.5473	-10.383	-8.3309	0.75086	4.2502	31.318	9.2577	15.939	10.797	20.935	0.92687	1671.7
3.07	308	60	NaN	-0.19015	29.357	6.2682	-176.69	11.239	-5.4888	30.704	-835.04	1055.5	3.8479	835.35	1112.4	45.682	32.757	1	0	15.483	6.8395	-10.399	-8.3468	0.73095	4.2354	31.31	9.2861	16.214	11.075	20.911	0.93926	1671.6
3.08	309	60	NaN	-0.24191	29.307	6.243	-176.74	11.244	-5.4584	30.548	-834.98	1055.5	3.8614	835.27	1112.4	42.095	32.529	1	0	14.77	6.1324	-10.371	-8.3187	0.67344	4.1729	31.259	9.2909	15.443	10.305	20.888	0.97221	1671.4
3.09	310	60	NaN	-0.36797	29.181	6.224	-176.82	11.254	-5.3986	30.241	-835.11	1055.4	3.93	835.14	1112.4	42.596	33.795	1	0	13.91	5.2808	-10.337	-8.2843	0.53451	4.0817	31.135	9.3002	14.445	9.3625	20.798	1.0159	1671.4
3.1	311	60	NaN	-0.47653	29.047	6.1914	-176.9	11.26	-5.3506	30.02	-835.26	1055.4	3.9785	835	1112.4	41.935	32.869	1	0	13.545	4.9189	-10.324	-8.2721	0.41671	3.9951	31.002	9.3056	13.962	8.9139	20.677	1.0335	1671.4
3.11	312	60	NaN	-0.49304	28.965	6.1317	-176.97	11.229	-5.34	30.012	-835.17	1055.3	3.9542	834.99	1112.3	48.765	33.36	1	0	12.946	4.3251	-10.32	-8.2672	0.40081	3.9238	30.919	9.2753	13.346	8.2489	20.6	1.0081	1671.3
3.12	313	60	NaN	-0.54323	28.869	6.0824	-177.04	11.162	-5.354	29.868	-835.05	1055.3	3.8141	835.1	1112.3	55.417	34.73	1	0	12.211	3.5974	-10.319	-8.2668	0.35049	3.8525	30.824	9.2075	12.562	7.4499	20.505	0.94074	1671.3
3.13	314	60	NaN	-0.55203	28.82	6.0179	-177.09	11.182	-5.3052	29.93	-834.87	1055.3	3.8929	834.91	1112.3	58.784	37.049	1	0	11.961	3.3499	-10.309	-8.2568	0.34132	3.7987	30.775	9.2264	12.303	7.1486	20.466	0.96958	1671
3.14	315	60	NaN	-0.56995	28.788	5.9939	-177.14	11.192	-5.3182	29.873	-834.72	1055.3	3.7788	834.79	1112.3	60.128	37.775	1	0	11.717	3.1073	-10.299	-8.247	0.32549	3.7548	30.744	9.236	12.042	6.862	20.445	0.98909	1670.7
3.15	316	60	NaN	-0.57198	28.761	5.9754	-177.21	11.189	-5.2892	29.835	-834.53	1055.3	3.811	834.66	1112.3	59.943	36.781	1	0	11.619	3.011	-10.293	-8.2407	0.32122	3.6871	30.717	9.2331	11.941	6.6982	20.424	0.99242	1670.4
3.16	317	60	NaN	-0.58938	28.718	5.9793	-177.28	11.187	-5.2796	29.688	-834.3	1055.2	3.7691	834.49	1112.2	57.934	37.958	1	0	11.49	2.8831	-10.291	-8.2388	0.30042	3.6106	30.674	9.231	11.791	6.4937	20.383	0.99221	1670
3.17	318	60	NaN	-0.61776	28.657	5.9868	-177.36	11.171	-5.2591	29.478	-834.06	1055.2	3.7434	834.31	1112.2	52.83	37.963	1	0	11.321	2.715	-10.295	-8.2424	0.26597	3.522	30.613	9.2155	11.587	6.237	20.318	0.9731	1669.5
3.18	319	60	NaN	-0.6341	28.59	5.9649	-177.44	11.144	-5.2402	29.352	-833.83	1055.2	3.708	834.13	1112.1	49.194	32.944	1	0	11.586	2.9774	-10.295	-8.2429	0.24672	3.4451	30.545	9.1882	11.832	6.4225	20.25	0.94529	1669.1
3.19	320	60	NaN	-0.64944	28.525	5.9217	-177.42	11.183	-5.4754	29.295	-833.69	1055.1	2.8708	833.92	1112.2	54.919	36.679	1	0	11.71	3.1006	-10.297	-8.2442	0.25835	3.4843	30.486	9.2217	11.968	6.5849	20.189	0.97744	1668.8
3.2	321	60	NaN	-0.67659	28.446	5.8665	-177.48	11.176	-5.4914	29.226	-833.57	1055	2.7697	833.73	1112.2	54.014	35.249	1	0	11.242	2.637	-10.302	-8.2495	0.23249	3.434	30.409	9.2123	11.474	6.0709	20.107	0.96288	1668.5
3.21	322	60	NaN	-0.67754	28.37	5.8028	-177.54	11.134	-5.3555	29.234	-833.4	1054.9	3.144	833.62	1112.1	53.016	34.93	1	0	11.336	2.7306	-10.303	-8.2502	0.2191	3.3544	30.334	9.1697	11.556	6.085	20.032	0.91946	1668.2
3.22	323	60	NaN	-0.7154	28.307	5.7448	-177.62	11.05	-5.2218	29.082	-833.19	1054.9	3.4515	833.45	1112	54.661	35.248	1	0	11.702	3.0926	-10.301	-8.2489	0.16565	3.2602	30.269	9.0874	11.867	6.3527	19.968	0.83856	1667.8
3.23	324	60	NaN	-0.76196	28.274	5.7289	-177.69	10.988	-5.141	28.793	-832.98	1054.8	3.6019	833.27	1111.9	53.456	33.899	1	0	12.15	3.5366	-10.303	-8.2503	0.10418	3.1765	30.235	9.0274	12.254	6.713	19.932	0.77705	1667.4
3.24	325	60	NaN	-0.80656	28.272	5.7464	-177.75	10.949	-5.1021	28.427	-832.77	1054.9	3.6408	833.1	1111.8	54.338	33.644	1	0	12.627	4.0091	-10.306	-8.2538	0.045883	3.1048	30.231	8.9905	12.673	7.1139	19.925	0.73665	1667
3.25	326	60	NaN	-0.86647	28.279	5.7614	-177.84	10.92	-5.0548	27.992	-832.51	1054.9	3.6801	832.83	1111.8	52.453	33.609	1	0	13.013	4.3922	-10.317	-8.2649	-0.030077	3.0009	30.234	8.9642	12.983	7.3932	19.917	0.69924	1666.5
3.26	327	60	NaN	-0.95269	28.265	5.7662	-178.03	10.981	-4.9485	27.414	-832.22	1055	3.8725	832.09	1111.6	51.674	33.569	1	0	13.173	4.5508	-10.325	-8.2729	-0.14231	2.781	30.216	9.0305	13.031	7.3318	19.89	0.75754	1665.4
3.27	328	60	NaN	-1.0186	28.239	5.7236	-178.07	10.945	-4.9953	27.072	-832.05	1055	3.6506	831.88	1111.6	50.705	33.344	1	0	13.116	4.4936	-10.33	-8.278	-0.21217	2.7316	30.188	8.9967	12.904	7.2252	19.857	0.71878	1665.1
3.28	329	60	NaN	-1.1212	28.152	5.5839	-178.12	10.889	-4.9571	26.73	-831.88	1054.9	3.5722	831.57	1111.5	45.6	34.185	1	0	13.161	4.5384	-10.338	-8.2861	-0.32358	2.6757	30.101	8.9397	12.837	7.2141	19.763	0.65361	1664.6
3.29	330	60	NaN	-1.2242	28.08	5.4748	-178.16	10.849	-4.9031	26.401	-831.77	1054.8	3.5829	831.31	1111.4	40.193	33.744	1	0	13.209	4.5865	-10.345	-8.2923	-0.43813	2.6306	30.03	8.8995	12.771	7.217	19.685	0.60717	1664.2
3.3	331	60	NaN	-1.3284	28.034	5.3721	-178.17	10.842	-4.9042	26.108	-831.65	1054.7	3.4396	831.03	1111.4	59.85	35.579	1	0	13.247	4.6236	-10.347	-8.2944	-0.5473	2.6146	29.986	8.8904	12.7	7.2382	19.639	0.59595	1663.8
3.31	332	60	NaN	-1.4435	28.01	5.272	-178.17	10.831	-4.9249	25.779	-831.52	1054.7	3.2295	830.75	1111.4	62.489	37.323	1	0	13.181	4.5586	-10.348	-8.2955	-0.66629	2.6022	29.961	8.8793	12.515	7.1609	19.613	0.58381	1663.4
3.32	333	60	NaN	-1.5887	28	5.192	-178.2	10.784	-4.9282	25.277	-831.38	1054.8	3.0582	830.52	1111.3	61.747	37.856	1	0	12.919	4.2986	-10.347	-8.2947	-0.82275	2.5637	29.95	8.8346	12.096	6.8623	19.603	0.5399	1663
3.33	334	60	NaN	-1.8012	28.002	5.0899	-178.22	10.756	-5.0797	24.529	-831.21	1054.8	2.3551	830.12	1111.3	62.285	36.985	1	0	12.751	4.1319	-10.346	-8.2932	-1.0365	2.5458	29.95	8.8089	11.714	6.6777	19.604	0.51563	1662.4
3.34	335	60	NaN	-1.9514	27.993	5.0243	-178.26	10.711	-4.9966	23.988	-831.11	1054.8	2.4958	829.9	1111.2	61.259	39.364	1	0	12.727	4.1081	-10.343	-8.2904	-1.2101	2.4788	29.938	8.7664	11.517	6.5869	19.595	0.47608	1662.1
3.35	336	60	NaN	-2.1123	27.971	4.9469	-178.32	10.66	-4.8835	23.428	-831.07	1054.9	2.7295	829.69	1111.1	60.281	38.94	1	0	13.286	4.6624	-10.333	-8.2811	-1.3982	2.3912	29.911	8.7194	11.888	7.0536	19.578	0.4383	1661.8
3.36	337	60	NaN	-2.2845	27.938	4.8465	-178.36	10.606	-4.8299	22.896	-831.06	1054.9	2.7655	829.5	1111	58.313	38.612	1	0	13.633	5.0064	-10.332	-8.2795	-1.59	2.3358	29.876	8.6682	12.043	7.3422	19.544	0.38868	1661.6
3.37	338	60	NaN	-2.5104	27.882	4.7336	-178.38	10.549	-4.7452	22.124	-831.15	1054.9	2.8281	829.26	1111	55.825	37.7	1	0	13.824	5.1954	-10.336	-8.2836	-1.8446	2.2813	29.816	8.6149	11.979	7.4767	19.48	0.3313	1661.5
3.38	339	60	NaN	-2.742	27.83	4.6029	-178.43	10.475	-4.5574	21.338	-831.21	1054.9	3.1805	829.05	1110.9	49.527	35.943	0	0	13.455	4.8297	-10.338	-8.2856	-2.1153	2.2013	29.759	8.5457	11.34	7.031	19.422	0.26011	1661.3
3.39	340	60	NaN	-2.903	27.817	4.4518	-178.48	10.392	-4.3328	20.925	-831.09	1054.9	3.7055	828.98	1110.8	44.577	32.331	0	0	13.077	4.4551	-10.34	-8.2876	-2.3087	2.1171	29.743	8.466	10.768	6.5722	19.403	0.17838	1661.1
3.4	341	60	NaN	-3.0807	27.79	4.3312	-178.47	10.391	-4.3341	20.353	-831.06	1055	3.5483	828.72	1110.8	43.572	33.627	0	0	12.865	4.2451	-10.327	-8.2749	-2.5007	2.1059	29.716	8.4656	10.364	6.351	19.389	0.19066	1660.8
3.41	342	60	NaN	-3.3567	27.779	3.9453	-178.5	10.332	-4.338	20.103	-830.74	1054.8	3.3722	828.48	1110.7	42.885	33.443	0	0	12.466	3.8502	-10.316	-8.2639	-2.779	2.0786	29.707	8.4037	9.6874	5.9288	19.391	0.13976	1660.2
3.42	343	60	NaN	-3.5423	27.756	3.7682	-178.52	10.295	-4.3016	19.662	-830.64	1054.8	3.3462	828.3	1110.6	43.598	34.325	0	0	11.783	3.173	-10.308	-8.2558	-2.9788	2.0432	29.683	8.3678	8.8041	5.2162	19.375	0.11192	1660
3.43	344	60	NaN	-3.6855	27.692	3.6893	-178.55	10.269	-4.1955	18.993	-830.72	1054.8	3.5081	828.1	1110.5	45.215	33.642	0	0	12.095	3.4824	-10.295	-8.2424	-3.1506	1.9852	29.617	8.344	8.9446	5.4676	19.322	0.1016	1659.8
3.44	345	60	NaN	-3.9001	27.598	3.5564	-178.59	10.21	-4.0644	18.137	-830.83	1054.8	3.7464	827.93	1110.4	49.866	33.321	0	0	12.448	3.832	-10.283	-8.2305	-3.403	1.9046	29.518	8.2898	9.045	5.7366	19.235	0.059331	1659.8
3.45	346	60	NaN	-4.1758	27.499	3.3394	-178.62	10.144	-3.9814	17.39	-830.89	1054.8	3.8606	827.78	1110.3	51.199	34.694	0	0	12.177	3.5635	-10.28	-8.2275	-3.7085	1.8451	29.416	8.2263	8.4686	5.4086	19.136	-0.0012002	1659.6
3.46	347	60	NaN	-4.4102	27.411	3.1337	-178.61	10.134	-3.9868	16.983	-830.92	1054.7	3.7238	827.6	1110.3	51.567	35.312	0	0	11.908	3.2973	-10.274	-8.2219	-3.9521	1.8453	29.33	8.215	7.9563	5.1427	19.056	-0.0068507	1659.5
3.47	348	60	NaN	-4.6287	27.316	3.0224	-178.61	10.156	-4.0102	16.328	-831.03	1054.7	3.5373	827.36	1110.3	52.039	35.988	0	0	11.641	3.0324	-10.267	-8.2147	-4.1868	1.8274	29.236	8.2355	7.4543	4.8597	18.969	0.020809	1659.4
3.48	349	60	NaN	-5.0108	27.138	2.7803	-178.61	10.178	-4.0141	15.438	-831.21	1054.6	3.3662	827.06	1110.3	51.03	35.726	0	0	11.21	2.6051	-10.251	-8.1992	-4.5938	1.8102	29.062	8.2539	6.6161	4.4153	18.81	0.054721	1659.2
3.49	350	60	NaN	-5.2166	27.031	2.5034	-178.61	10.17	-3.996	15.2	-831.09	1054.5	3.3088	826.9	1110.2	54.977	33.596	0	0	10.713	2.113	-10.233	-8.1803	-4.8057	1.8025	28.958	8.2435	5.9074	3.9155	18.725	0.063137	1659
3.5	351	60	NaN	-5.3971	26.921	2.2503	-178.59	10.167	-4.0027	15.038	-831	1054.4	3.1669	826.77	1110.2	55.889	33.326	0	0	10.548	1.9491	-10.233	-8.1802	-4.9868	1.8162	28.851	8.2362	5.561	3.7653	18.619	0.05601	1658.7
3.51	352	60	NaN	-5.6475	26.776	1.93	-178.57	10.173	-3.9717	14.853	-830.89	1054.2	3.1295	826.55	1110.2	56.443	32.305	0	0	10.355	1.7581	-10.231	-8.179	-5.2422	1.8401	28.711	8.2385	5.1128	3.5983	18.48	0.059449	1658.4
3.52	353	60	NaN	-5.9912	26.609	1.6153	-178.54	10.172	-3.939	14.481	-830.89	1054.1	3.1018	826.35	1110.2	55.96	33.719	0	0	10.131	1.5364	-10.229	-8.1765	-5.5978	1.8499	28.547	8.2338	4.5335	3.3863	18.318	0.057282	1658.2
3.53	354	60	NaN	-6.3806	26.444	1.5024	-178.54	10.148	-4.0012	13.679	-831.2	1054.1	2.7962	826.29	1110.2	54.587	34.489	0	0	9.5642	0.97447	-10.226	-8.1737	-6.0044	1.8327	28.382	8.2098	3.5597	2.8071	18.156	0.036117	1658.5
3.54	355	60	NaN	-6.7139	26.255	1.5087	-178.51	10.148	-4.0227	12.618	-831.59	1054.1	2.6082	826.16	1110.2	51.931	35.181	0	0	9.046	0.46103	-10.223	-8.1705	-6.368	1.8316	28.193	8.2102	2.678	2.2927	17.97	0.039712	1658.7
3.55	356	60	NaN	-7.1549	25.984	1.3774	-178.51	10.083	-3.9698	11.477	-832.04	1054	2.6166	826.09	1110.1	50.186	33.343	0	0	8.7654	0.18303	-10.219	-8.1669	-6.8487	1.7977	27.92	8.1476	1.9167	1.9808	17.7	-0.0193	1659.1
3.56	357	60	NaN	-7.5408	25.797	1.304	-178.51	10.056	-3.9442	10.468	-832.37	1054	2.5949	825.99	1110	49.443	33.635	0	0	8.6066	0.025687	-10.216	-8.1632	-7.2688	1.7605	27.731	8.1229	1.3378	1.7862	17.515	-0.040332	1659.3
3.57	358	60	NaN	-7.7719	25.667	1.0011	-178.51	10.016	-3.9076	10.438	-832.23	1053.9	2.6085	825.92	1109.9	47.698	33.807	0	0	8.7255	0.14346	-10.212	-8.1594	-7.5013	1.7586	27.603	8.0806	1.2242	1.9021	17.391	-0.078875	1659.1
3.58	359	60	NaN	-8.0258	25.556	0.62665	-178.51	9.9821	-3.8795	10.621	-832.01	1053.8	2.5972	825.85	1109.9	46.033	32.829	0	0	8.8986	0.31493	-10.21	-8.1577	-7.7485	1.7711	27.494	8.0436	1.15	2.086	17.284	-0.11417	1658.8
3.59	360	60	NaN	-8.4413	25.407	0.35925	-178.5	9.9575	-3.8686	10.172	-832.09	1053.7	2.5317	825.75	1109.9	38.034	33.232	0	0	9.1801	0.59387	-10.21	-8.1577	-8.1773	1.7636	27.347	8.0176	1.0028	2.3575	17.137	-0.1401	1658.8
3.6	361	60	NaN	-8.9466	25.201	0.18531	-178.5	9.9172	-3.8596	9.1422	-832.39	1053.6	2.4471	825.66	1109.8	35.272	32.316	0	0	10.061	1.4669	-10.216	-8.1636	-8.7153	1.7306	27.141	7.9767	1.3458	3.1975	16.925	-0.18693	1659
3.61	362	60	NaN	-9.2492	25.091	-0.059442	-178.49	9.8944	-3.8723	8.8519	-832.28	1053.6	2.3157	825.58	1109.8	36.524	32.168	0	0	10.227	1.6316	-10.231	-8.1782	-9.0233	1.7382	27.033	7.9526	1.2041	3.3698	16.802	-0.2256	1658.8
3.62	363	60	NaN	-9.6249	24.936	-0.1554	-178.51	9.8781	-3.7525	8.0434	-832.51	1053.5	2.576	825.47	1109.7	35.169	34.133	0	0	9.7705	1.1789	-10.253	-8.2005	-9.436	1.6828	26.877	7.9371	0.33457	2.8617	16.624	-0.26339	1658.9
3.63	364	60	NaN	-10.068	24.727	-0.5015	-178.49	9.8739	-3.7466	7.6783	-832.48	1053.4	2.4627	825.33	1109.7	36.394	34.632	0	0	9.3137	0.72626	-10.275	-8.2227	-9.888	1.6863	26.673	7.9276	-0.57429	2.4126	16.398	-0.29509	1658.8
3.64	365	60	NaN	-10.444	24.547	-0.7654	-178.47	9.8958	-3.759	7.2996	-832.5	1053.3	2.2922	825.14	1109.8	36.368	31.897	0	0	8.8568	0.27357	-10.297	-8.245	-10.271	1.7033	26.498	7.9449	-1.4146	1.9769	16.201	-0.30006	1658.6
3.65	366	60	NaN	-10.77	24.385	-0.93613	-178.47	9.8778	-3.7204	6.8586	-832.57	1053.3	2.3451	825.04	1109.7	35.393	33.056	0	0	8.3999	-0.17912	-10.32	-8.2672	-10.614	1.6838	26.335	7.9272	-2.2141	1.5047	16.016	-0.33999	1658.6
3.66	367	60	NaN	-11.076	24.216	-1.103	-178.49	9.8267	-3.6507	6.5045	-832.61	1053.2	2.531	825.01	1109.6	34.721	33.571	0	0	7.9431	-0.63182	-10.342	-8.2895	-10.938	1.6429	26.164	7.8785	-2.9953	1.0111	15.823	-0.41095	1658.6
3.67	368	60	NaN	-11.35	24.049	-1.2898	-178.49	9.828	-3.6288	6.3138	-832.56	1053.2	2.4998	824.88	1109.6	35.619	33.265	0	0	7.4862	-1.0845	-10.364	-8.3117	-11.218	1.6437	25.999	7.8778	-3.7318	0.5592	15.635	-0.43388	1658.4
3.68	369	60	NaN	-11.611	23.883	-1.3964	-178.47	9.822	-3.6306	5.9564	-832.55	1053.1	2.4046	824.76	1109.6	34.478	35.24	0	0	7.0294	-1.5372	-10.386	-8.3339	-11.489	1.6509	25.833	7.8717	-4.4592	0.11371	15.447	-0.46226	1658.3
3.69	370	60	NaN	-11.899	23.631	-1.6213	-178.42	9.8239	-3.7291	5.7928	-832.33	1053.1	1.9869	824.56	1109.5	37.232	32.844	0	0	6.5725	-1.9899	-10.409	-8.3562	-11.768	1.7086	25.583	7.8717	-5.1951	-0.28127	15.174	-0.4845	1657.9
3.7	371	60	NaN	-12.095	23.424	-1.7598	-178.41	9.8214	-3.7344	5.6607	-832.18	1053	1.8898	824.44	1109.5	36.455	32.298	0	0	6.1156	-2.4426	-10.431	-8.3784	-11.965	1.7204	25.377	7.8676	-5.8492	-0.72221	14.947	-0.51087	1657.6
3.71	372	60	NaN	-12.266	23.209	-1.8167	-178.39	9.8081	-3.7065	5.3656	-832.13	1053	1.8834	824.35	1109.5	34.676	33.782	0	0	5.6588	-2.8953	-10.453	-8.4007	-12.146	1.7275	25.163	7.854	-6.4868	-1.1678	14.71	-0.54664	1657.5
3.72	373	60	NaN	-12.417	22.964	-1.8427	-178.36	9.7866	-3.6808	5.0371	-832.14	1053	1.8546	824.29	1109.5	34.055	32.23	0	0	5.2019	-3.348	-10.475	-8.4229	-12.307	1.7486	24.919	7.8323	-7.105	-1.5994	14.443	-0.59058	1657.4
3.73	374	60	NaN	-12.551	22.686	-1.8468	-178.33	9.7693	-3.6701	4.69	-832.18	1053	1.7791	824.22	1109.5	35.459	34.869	0	0	4.7451	-3.8007	-10.497	-8.4452	-12.451	1.7751	24.642	7.8141	-7.7054	-2.0255	14.144	-0.63101	1657.4
3.74	375	60	NaN	-12.687	22.355	-1.8058	-178.29	9.7631	-3.6575	4.1635	-832.27	1052.9	1.7131	824.12	1109.5	36.44	33.371	0	0	4.2882	-4.2533	-10.52	-8.4674	-12.603	1.7928	24.312	7.8066	-8.3145	-2.4605	13.792	-0.66084	1657.4
3.75	376	60	NaN	-12.782	21.843	-1.858	-178.22	9.716	-3.537	3.8344	-832.28	1052.8	1.9191	824.1	1109.5	34.311	32.103	0	0	3.8313	-4.706	-10.542	-8.4896	-12.716	1.8462	23.803	7.7561	-8.8843	-2.8598	13.261	-0.73358	1657.3
3.76	377	60	NaN	-12.783	21.494	-1.9722	-178.16	9.7022	-3.6227	3.8869	-832.03	1052.7	1.5681	824.04	1109.5	37.812	33.555	0	0	3.3745	-5.1587	-10.564	-8.5119	-12.703	1.9173	23.458	7.7381	-9.3288	-3.2414	12.894	-0.77377	1657
3.77	378	60	NaN	-12.725	21.151	-2.1486	-178.15	9.6616	-3.587	4.1889	-831.62	1052.6	1.6319	824.06	1109.5	36.717	32.886	0	0	2.9176	-5.6114	-10.586	-8.5341	-12.636	1.9357	23.119	7.6938	-9.7188	-3.6757	12.532	-0.84034	1656.7
3.78	379	60	NaN	-12.656	20.662	-2.2756	-178.12	9.6441	-3.5936	4.2478	-831.22	1052.4	1.5299	824.01	1109.5	33.548	32.595	0	0	2.4608	-6.0641	-10.609	-8.5564	-12.561	1.9709	22.638	7.6687	-10.101	-4.0932	12.029	-0.88764	1656.2
3.79	380	60	NaN	-12.597	20.186	-2.325	-178.12	9.6412	-3.5754	4.0868	-830.86	1052.2	1.5136	823.93	1109.4	35.962	33.543	0	0	2.0039	-6.5168	-10.631	-8.5786	-12.508	1.9666	22.167	7.6603	-10.504	-4.5502	11.536	-0.91833	1655.8
3.8	381	60	NaN	-12.545	19.797	-2.2993	-178.16	9.6291	-3.4993	3.7712	-830.62	1052.1	1.7123	823.89	1109.4	36.386	36.642	0	0	1.547	-6.9695	-10.653	-8.6009	-12.473	1.9149	21.779	7.6471	-10.926	-5.0546	11.126	-0.95373	1655.5
3.81	382	60	NaN	-12.473	19.358	-2.2274	-178.14	9.6041	-3.4808	3.2782	-830.51	1052	1.7203	823.91	1109.4	34.996	32.602	0	0	1.1132	-7.3994	-10.65	-8.5975	-12.419	1.9137	21.342	7.6192	-11.306	-5.4857	10.693	-0.97829	1655.4
3.82	383	60	NaN	-12.336	19.007	-2.3322	-178.14	9.5744	-3.4481	3.4026	-829.8	1051.9	1.7766	823.95	1109.3	34.882	33.12	0	0	0.74227	-7.7669	-10.576	-8.524	-12.28	1.9178	20.994	7.5875	-11.537	-5.8491	10.417	-0.93654	1654.7
3.83	384	60	NaN	-12.092	18.368	-2.3861	-178.09	9.5885	-3.4771	3.4683	-828.98	1051.7	1.5775	823.94	1109.4	35.021	32.848	0	0	0.37137	-8.1344	-10.503	-8.4505	-12.027	1.9758	20.365	7.5915	-11.656	-6.1587	9.8621	-0.85898	1653.9
3.84	385	60	NaN	-11.932	17.905	-2.4409	-178.08	9.5819	-3.449	3.4692	-828.36	1051.6	1.6229	823.96	1109.3	35.839	34.127	0	0	0.28008	-8.2249	-10.431	-8.3784	-11.868	1.9791	19.906	7.5815	-11.588	-6.2457	9.475	-0.79696	1653.3
3.85	386	60	NaN	-11.747	17.285	-2.44	-178.06	9.5569	-3.399	3.2152	-827.8	1051.5	1.6803	824.02	1109.3	35.357	33.476	0	0	3.1153	-5.4155	-10.373	-8.3209	-11.693	1.9939	19.291	7.5511	-8.578	-3.4216	8.9177	-0.76983	1652.8
3.86	387	60	NaN	-11.585	16.641	-2.4808	-178.02	9.5733	-3.4098	3.0784	-827.29	1051.2	1.5405	824.03	1109.4	35.555	30.543	0	0	2.2645	-6.2585	-10.303	-8.2511	-11.531	2.0349	18.657	7.5573	-9.2666	-4.2236	8.3533	-0.69388	1652.3
3.87	388	60	NaN	-11.445	16.135	-2.5576	-177.99	9.6282	-3.4672	3.1507	-826.78	1051.1	1.2985	823.99	1109.4	33.424	34.27	0	0	-2.3052	-10.787	-10.221	-8.1689	-11.381	2.0757	18.161	7.6026	-13.686	-8.7108	7.9397	-0.56634	1651.8
3.88	389	60	NaN	-11.203	15.646	-2.4923	-177.97	9.6323	-3.4539	2.9408	-826.21	1051.1	1.2726	824.06	1109.5	34.239	32.377	0	0	-2.679	-11.157	-10.196	-8.1438	-11.145	2.0889	17.672	7.6061	-13.824	-9.0681	7.4756	-0.5377	1651.3
3.89	390	60	NaN	-11.032	15.093	-2.483	-177.94	9.6722	-3.5315	2.8505	-825.83	1051	1.0167	824.1	1109.5	35.182	32.897	0	0	-2.6387	-11.117	-10.177	-8.1243	-10.969	2.1215	17.125	7.6404	-13.607	-8.9955	6.9484	-0.48388	1651
3.9	391	60	NaN	-10.821	14.196	-2.3042	-177.91	9.6835	-3.4556	2.1664	-825.62	1050.9	1.1411	824.2	1109.6	34.395	37.758	0	0	5.3702	-3.1812	-10.143	-8.0912	-10.786	2.1207	16.231	7.6487	-5.4155	-1.0606	6.0877	-0.44245	1650.9
3.91	392	60	NaN	-10.553	13.631	-2.3975	-177.88	9.7238	-3.4851	2.3502	-824.8	1050.7	1.0056	824.25	1109.6	33.551	45.499	0	0	12.407	3.7911	-10.094	-8.0413	-10.506	2.163	15.677	7.6775	1.9006	5.9541	5.5836	-0.36375	1650.1
3.92	393	60	NaN	-10.308	13.113	-2.4113	-177.87	9.7396	-3.423	2.3839	-824.13	1050.6	1.1776	824.34	1109.6	35.724	47.873	0	0	16.125	7.4758	-10.012	-7.9602	-10.266	2.1693	15.165	7.6878	5.8598	9.6452	5.1528	-0.27236	1649.5
3.93	394	60	NaN	-10.029	12.521	-2.4089	-177.85	9.7845	-3.3817	2.3279	-823.19	1050.4	1.2853	824.42	1109.7	37.195	47.46	0	0	16.983	8.3255	-10.001	-7.9488	-9.9927	2.1911	14.58	7.7252	6.9902	10.517	4.5794	-0.22352	1648.7
3.94	395	60	NaN	-9.6937	11.933	-2.4931	-177.76	9.8381	-3.4575	2.4695	-821.8	1050.2	1.0445	824.58	1109.8	37.275	48.515	0	0	16.797	8.1412	-10.012	-7.9594	-9.6441	2.2891	14.005	7.7656	7.1528	10.43	3.9936	-0.19382	1647.5
3.95	396	60	NaN	-9.4111	11.494	-2.5276	-177.63	9.7586	-3.4953	2.5812	-820.84	1050.1	0.96222	825.07	1109.8	36.683	48.69	0	0	16.302	7.6508	-10.011	-7.9591	-9.3547	2.4234	13.572	7.6806	6.9473	10.074	3.5611	-0.27851	1647
3.96	397	60	NaN	-9.1654	11.08	-2.7321	-177.58	9.8307	-3.5049	3.097	-819.7	1049.7	0.95281	825.07	1109.9	36.254	48.874	0	0	15.805	7.1585	-10.013	-7.9604	-9.0907	2.4985	13.175	7.7359	6.7145	9.657	3.1623	-0.22449	1645.9
3.97	398	60	NaN	-8.8997	10.637	-2.7589	-177.53	9.8866	-3.5224	3.1959	-818.79	1049.6	0.936	825.1	1109.9	35.508	49.215	0	0	15.307	6.6647	-10.015	-7.9629	-8.8209	2.5516	12.738	7.7855	6.4859	9.2163	2.7226	-0.17732	1645
3.98	399	60	NaN	-8.6031	10.012	-2.7056	-177.44	9.9268	-3.542	2.938	-817.64	1049.5	0.91134	825.23	1109.9	36.612	48.665	0	0	14.915	6.2766	-10.022	-7.9692	-8.5324	2.6303	12.119	7.8201	6.3828	8.9069	2.097	-0.14916	1644
3.99	400	60	NaN	-8.3741	9.4307	-2.6855	-177.32	10	-3.7287	2.7636	-816.76	1049.3	0.36805	825.29	1110	34.812	48.543	0	0	14.604	5.9683	-10.031	-7.9785	-8.2905	2.7669	11.547	7.8844	6.3136	8.7353	1.5157	-0.094155	1643.2
4	401	60	NaN	-8.1367	8.8608	-2.7613	-177.19	10.083	-3.9443	2.8153	-815.85	1049.2	-0.23134	825.31	1110.1	36.795	48.719	0	0	14.369	5.7355	-10.042	-7.9893	-8.0304	2.9178	10.985	7.9583	6.3387	8.6533	0.94348	-0.031	1642.3
4.01	402	60	NaN	-7.8526	8.2629	-2.893	-177.1	10.134	-4.0106	2.9772	-814.74	1049.2	-0.34871	825.4	1110.2	38.171	49.105	0	0	14.208	5.5757	-10.048	-7.9962	-7.7364	3.0142	10.393	8.0047	6.4714	8.5899	0.34418	0.0085752	1641.3
4.02	403	60	NaN	-7.6597	7.8062	-2.9619	-177.08	10.158	-3.9683	3.0864	-813.95	1049	-0.19857	825.49	1110.1	34.383	49.054	0	0	14.157	5.5257	-10.049	-7.9969	-7.5449	3.0313	9.9424	8.0214	6.6125	8.557	-0.10681	0.024537	1640.6
4.03	404	60	NaN	-7.4394	7.4479	-3.0659	-177.05	10.157	-3.9149	3.391	-812.93	1048.8	-0.010943	825.61	1110.1	34.566	48.989	0	0	13.898	5.269	-10.057	-8.0048	-7.3204	3.0709	9.5907	8.0142	6.5778	8.3399	-0.4664	0.0094877	1639.7
4.04	405	60	NaN	-7.0161	6.8126	-3.1003	-176.96	10.21	-3.8636	3.6864	-811.75	1048.4	0.22039	825.65	1110.1	37.246	48.739	0	0	13.574	4.9481	-10.066	-8.0133	-6.8948	3.1611	8.9704	8.0522	6.6797	8.1093	-1.0952	0.038958	1638.6
4.05	406	60	NaN	-6.8241	6.4014	-3.0527	-176.9	10.236	-3.867	3.5557	-810.89	1048.3	0.25665	825.72	1110.1	37.944	48.49	0	0	13.196	4.5731	-10.07	-8.0181	-6.7086	3.2162	8.5664	8.0711	6.4874	7.7893	-1.5041	0.052952	1637.8
4.06	407	60	NaN	-6.6996	6.0822	-3.0239	-176.86	10.238	-3.8599	3.4263	-810.05	1048.1	0.31778	825.82	1110.1	34.488	48.588	0	0	12.612	3.9942	-10.074	-8.0217	-6.5908	3.252	8.2528	8.0677	6.021	7.2462	-1.8211	0.046025	1637.1
4.07	408	60	NaN	-6.5196	5.7411	-3.0635	-176.82	10.233	-3.8638	3.5463	-808.93	1047.9	0.35834	825.97	1110.2	36.22	48.64	0	0	11.344	2.7381	-10.073	-8.0208	-6.4079	3.2942	7.921	8.0528	4.9361	6.0323	-2.152	0.032021	1636.1
4.08	409	60	NaN	-6.3131	5.382	-3.1111	-176.77	10.235	-3.9142	3.7828	-807.67	1047.7	0.27542	826.13	1110.2	35.303	48.446	0	0	10.742	2.1413	-10.074	-8.0212	-6.1901	3.3511	7.573	8.0438	4.5517	5.4924	-2.5005	0.022541	1635
4.09	410	60	NaN	-6.2141	5.0946	-3.0279	-176.72	10.252	-3.9712	3.7516	-806.98	1047.7	0.18117	826.19	1110.3	37.899	47.778	0	0	10.511	1.9122	-10.075	-8.0227	-6.0888	3.4067	7.291	8.0555	4.4217	5.3189	-2.7841	0.032805	1634.4
4.1	411	60	NaN	-6.0434	4.7998	-2.9801	-176.67	10.258	-3.9822	3.8757	-806.16	1047.5	0.22755	826.25	1110.3	35.318	47.903	0	0	10.263	1.6665	-10.082	-8.03	-5.9154	3.4588	7.0024	8.0552	4.3472	5.1253	-3.08	0.025234	1633.6
4.11	412	60	NaN	-5.9445	4.515	-2.858	-176.63	10.244	-3.9684	3.5804	-805.53	1047.4	0.37337	826.37	1110.3	37.763	45.828	0	0	9.6494	1.0589	-10.089	-8.0362	-5.8319	3.4827	6.7223	8.0372	3.8175	4.5416	-3.3662	0.0009521	1633.1
4.12	413	60	NaN	-5.7315	4.1698	-2.8069	-176.57	10.238	-4.0053	3.6263	-804.5	1047.2	0.40242	826.48	1110.3	37.971	43.087	0	0	8.6029	0.022011	-10.093	-8.0411	-5.6183	3.5401	6.3866	8.0208	2.9847	3.5622	-3.7068	-0.020358	1632.2
4.13	414	60	NaN	-5.5259	3.8981	-2.8065	-176.52	10.262	-4.0576	3.8215	-803.51	1047	0.37558	826.5	1110.4	33.177	39.564	0	0	8.1861	-0.39099	-10.106	-8.0536	-5.4048	3.6001	6.1252	8.0348	2.7813	3.2091	-3.9807	-0.018819	1631.2
4.14	415	60	NaN	-5.3439	3.6449	-2.8092	-176.47	10.279	-4.1162	4.0072	-802.55	1046.8	0.32225	826.53	1110.4	34.998	35.723	0	0	7.8631	-0.71111	-10.12	-8.0672	-5.2143	3.6628	5.8815	8.0421	2.6487	2.9516	-4.238	-0.025065	1630.3
4.15	416	60	NaN	-5.1572	3.3434	-2.784	-176.41	10.262	-4.1755	4.1212	-801.55	1046.5	0.26736	826.62	1110.4	37.723	33.483	0	0	7.8898	-0.68462	-10.126	-8.074	-5.0216	3.7292	5.5884	8.0166	2.8682	3.0446	-4.5379	-0.057416	1629.4
4.16	417	60	NaN	-5.0132	3.1211	-2.7382	-176.37	10.268	-4.2056	4.1153	-800.87	1046.4	0.2689	826.66	1110.4	38.982	32.723	0	0	7.8831	-0.69121	-10.132	-8.0799	-4.8778	3.7648	5.3725	8.0163	3.0053	3.0736	-4.7598	-0.06365	1628.8
4.17	418	60	NaN	-4.9021	2.8974	-2.701	-176.31	10.286	-4.3062	4.091	-800.3	1046.2	0.054467	826.67	1110.4	36.631	31.989	0	0	7.6889	-0.88373	-10.138	-8.086	-4.7599	3.8287	5.1564	8.0272	2.9289	2.945	-4.9819	-0.058797	1628.2
4.18	419	60	NaN	-4.6874	2.7004	-2.6884	-176.26	10.285	-4.3508	4.0417	-799.71	1046	0.0056849	826.69	1110.4	34.182	33.499	0	0	7.6491	-0.92313	-10.142	-8.0894	-4.5452	3.8855	4.9662	8.0194	3.1039	2.9623	-5.1755	-0.069913	1627.7
4.19	420	60	NaN	-4.5583	2.4491	-2.6162	-176.21	10.295	-4.3827	3.9561	-799.29	1045.9	-0.012242	826.71	1110.4	34.591	33.753	0	0	7.6784	-0.89406	-10.144	-8.0917	-4.4185	3.9265	4.7213	8.0225	3.26	3.0324	-5.4226	-0.069194	1627.3
4.2	421	60	NaN	-4.4086	2.2391	-2.5929	-176.17	10.294	-4.4088	4.0638	-798.44	1045.6	0.017494	826.77	1110.4	36.045	33.888	0	0	7.7395	-0.8335	-10.147	-8.0942	-4.2659	3.9749	4.5219	8.0117	3.4736	3.1414	-5.6247	-0.082557	1626.5
4.21	422	60	NaN	-4.2525	2.0961	-2.603	-176.12	10.291	-4.4321	4.2287	-797.45	1045.3	0.063863	826.83	1110.4	36.555	34.112	0	0	7.9238	-0.65089	-10.147	-8.0947	-4.1056	4.0231	4.3899	7.9969	3.8183	3.3722	-5.7571	-0.097744	1625.6
4.22	423	60	NaN	-4.1219	1.977	-2.5983	-176.08	10.302	-4.4623	4.3152	-796.7	1045.1	0.082602	826.85	1110.4	34.565	32.502	0	0	8.2209	-0.35649	-10.146	-8.0932	-3.9726	4.0647	4.2786	8.0005	4.2484	3.7082	-5.867	-0.092745	1624.9
4.23	424	60	NaN	-3.9045	1.8357	-2.6481	-176.03	10.325	-4.5122	4.6224	-795.64	1044.9	0.094729	826.86	1110.4	38.236	32.148	0	0	8.5948	0.01392	-10.142	-8.0893	-3.7447	4.1313	4.148	8.0125	4.8501	4.1453	-5.9937	-0.076811	1623.8
4.24	425	60	NaN	-3.8177	1.6653	-2.6553	-176.01	10.323	-4.5201	4.6472	-795.22	1044.7	0.17531	826.91	1110.5	35.985	34.481	0	0	9.0348	0.44991	-10.136	-8.0833	-3.6597	4.1513	3.987	8.0009	5.3751	4.6012	-6.1486	-0.082412	1623.5
4.25	426	60	NaN	-3.6735	1.6997	-2.7341	-176.01	10.369	-4.49	4.9181	-794.23	1044.7	0.36141	826.79	1110.4	33.675	33.917	0	0	9.1013	0.51579	-10.134	-8.0817	-3.5124	4.1545	4.0212	8.0476	5.5888	4.6703	-6.1128	-0.034084	1622.4
4.26	427	60	NaN	-3.5962	1.5407	-2.7069	-175.97	10.348	-4.4922	4.8285	-793.82	1044.6	0.46789	826.93	1110.5	35.684	34.121	0	0	9.201	0.61466	-10.13	-8.0775	-3.4421	4.1886	3.8682	8.0206	5.759	4.8032	-6.2615	-0.056906	1622.1
4.27	428	60	NaN	-3.4739	1.3737	-2.7219	-175.91	10.366	-4.5356	4.9234	-793.17	1044.4	0.47009	827.02	1110.5	38.262	34.583	0	0	9.4006	0.81242	-10.12	-8.068	-3.3164	4.2487	3.7113	8.0284	6.0843	5.0611	-6.409	-0.039667	1621.5
4.28	429	60	NaN	-3.3154	1.2782	-2.7896	-175.86	10.411	-4.5635	5.2331	-792.25	1044.2	0.51139	827.01	1110.5	39.091	33.53	0	0	9.5408	0.95127	-10.114	-8.0619	-3.1483	4.3036	3.6238	8.0653	6.3924	5.2548	-6.4905	0.0033423	1620.6
4.29	430	60	NaN	-3.202	1.2242	-2.8227	-175.83	10.428	-4.5618	5.4165	-791.5	1044.2	0.61685	827.04	1110.5	38.267	33.945	0	0	9.7211	1.13	-10.111	-8.0589	-3.0321	4.3412	3.5729	8.0794	6.6889	5.4712	-6.5383	0.020514	1619.9
4.3	431	60	NaN	-3.1248	1.2296	-2.816	-175.77	10.487	-4.6513	5.4214	-790.66	1044.3	0.45704	827.04	1110.7	36.886	32.191	0	0	10.167	1.5715	-10.118	-8.0653	-2.9489	4.4037	3.5807	8.136	7.2178	5.9752	-6.5369	0.070695	1619.1
4.31	432	60	NaN	-3.0256	0.87823	-2.7648	-175.76	10.482	-4.5223	5.3651	-790.35	1043.9	0.87796	827.14	1110.6	37.569	33.502	0	0	10.418	1.8208	-10.125	-8.0722	-2.8666	4.3976	3.237	8.1234	7.5517	6.2183	-6.8875	0.051178	1618.9
4.32	433	60	NaN	-2.9308	0.73401	-2.8146	-175.78	10.527	-4.5283	5.6099	-789.8	1043.8	1.002	827.12	1110.6	37.884	32.893	0	0	9.8296	1.2375	-10.134	-8.0815	-2.7676	4.3788	3.0984	8.1623	7.0621	5.6163	-7.0354	0.080797	1618.3
4.33	434	60	NaN	-2.8546	0.62227	-2.8332	-175.78	10.555	-4.5052	5.7581	-789.22	1043.7	1.1466	827.1	1110.5	38.646	32.641	0	0	9.241	0.65424	-10.143	-8.0908	-2.6911	4.3814	2.9897	8.1877	6.5499	5.0356	-7.1534	0.096878	1617.7
4.34	435	60	NaN	-2.778	0.45816	-2.8207	-175.76	10.586	-4.4897	5.8641	-788.57	1043.7	1.2716	827.09	1110.5	40.173	34.005	0	0	8.6523	0.070973	-10.152	-8.1001	-2.6152	4.4023	2.8282	8.2163	6.0372	4.4732	-7.3242	0.11623	1617.1
4.35	436	60	NaN	-2.7018	0.28925	-2.8112	-175.74	10.623	-4.5072	6.0083	-787.92	1043.6	1.3009	827.07	1110.5	38.177	32.713	0	0	8.0637	-0.5123	-10.162	-8.1094	-2.5348	4.4287	2.6621	8.2503	5.5289	3.9164	-7.4995	0.14099	1616.4
4.36	437	60	NaN	-2.6361	0.17431	-2.8134	-175.72	10.656	-4.5409	6.1967	-787.28	1043.6	1.2448	827	1110.5	39.099	34.113	0	0	7.4751	-1.0956	-10.171	-8.1186	-2.4603	4.4531	2.5502	8.2798	5.0148	3.3576	-7.6207	0.16113	1615.7
4.37	438	60	NaN	-2.5718	0.017123	-2.7732	-175.7	10.694	-4.5657	6.3726	-786.5	1043.5	1.2426	826.9	1110.6	39.709	33.171	0	0	6.8864	-1.6788	-10.18	-8.1279	-2.3896	4.483	2.3972	8.3135	4.4968	2.8042	-7.7831	0.18552	1614.8
4.38	439	60	NaN	-2.56	-0.068113	-2.7279	-175.68	10.66	-4.5465	6.4388	-786.02	1043.6	1.3511	826.95	1110.5	40.308	35.317	0	0	6.2978	-2.2621	-10.19	-8.1372	-2.3793	4.5005	2.3093	8.2825	3.9185	2.2384	-7.8802	0.14523	1614.4
4.39	440	60	NaN	-2.5361	-0.13127	-2.7007	-175.64	10.628	-4.5182	6.5992	-785.48	1043.6	1.4342	827	1110.4	39.43	33.542	0	0	5.7091	-2.8454	-10.199	-8.1465	-2.3526	4.5481	2.2427	8.2543	3.3565	1.7028	-7.9561	0.10779	1613.9
4.4	441	60	NaN	-2.5163	-0.19435	-2.6898	-175.6	10.619	-4.5412	6.8363	-784.94	1043.6	1.38	826.99	1110.4	39.515	33.342	0	0	5.1205	-3.4286	-10.208	-8.1558	-2.3223	4.5964	2.1788	8.2459	2.7982	1.1678	-8.0294	0.090101	1613.3
4.41	442	60	NaN	-2.4944	-0.25791	-2.6812	-175.57	10.602	-4.5557	7.1149	-784.39	1043.6	1.3716	826.99	1110.4	39.57	36.089	0	0	4.5318	-4.0119	-10.217	-8.1651	-2.2902	4.6387	2.1149	8.2292	2.2416	0.62678	-8.1026	0.064073	1612.8
4.42	443	60	NaN	-2.4677	-0.34016	-2.6398	-175.52	10.593	-4.5652	7.4039	-783.76	1043.6	1.3836	826.95	1110.4	40.171	36.264	0	0	3.9432	-4.5952	-10.227	-8.1744	-2.2536	4.6894	2.0323	8.2206	1.6897	0.094242	-8.1944	0.046173	1612.1
4.43	444	60	NaN	-2.4432	-0.4426	-2.5589	-175.48	10.615	-4.5988	7.6794	-783.07	1043.7	1.3209	826.83	1110.4	38.332	35.996	0	0	3.3546	-5.1785	-10.236	-8.1837	-2.2169	4.7508	1.9302	8.2426	1.1376	-0.42767	-8.3058	0.058942	1611.3
4.44	445	60	NaN	-2.4359	-0.49344	-2.5245	-175.46	10.606	-4.5821	7.9174	-782.57	1043.7	1.4204	826.8	1110.4	38.251	36.505	0	0	2.7659	-5.7617	-10.245	-8.193	-2.2046	4.7707	1.8785	8.2346	0.56133	-0.99102	-8.3668	0.041588	1610.8
4.45	446	60	NaN	-2.4412	-0.55855	-2.466	-175.43	10.587	-4.567	8.0996	-782.09	1043.7	1.5027	826.79	1110.3	38.821	36.58	0	0	2.1773	-6.345	-10.255	-8.2023	-2.2063	4.8008	1.812	8.2169	-0.029029	-1.5442	-8.4426	0.014647	1610.3
4.46	447	60	NaN	-2.4094	-0.60848	-2.4578	-175.37	10.626	-4.6494	8.465	-781.5	1043.7	1.257	826.69	1110.4	38.494	36.478	0	0	1.5886	-6.9283	-10.264	-8.2115	-2.1526	4.8828	1.7659	8.2519	-0.56394	-2.0454	-8.4979	0.040312	1609.6
4.47	448	60	NaN	-2.3866	-0.68919	-2.398	-175.32	10.613	-4.6512	8.8061	-780.8	1043.7	1.2734	826.65	1110.4	39.036	35.765	0	0	0.99999	-7.5115	-10.273	-8.2208	-2.1181	4.9501	1.6838	8.24	-1.1181	-2.5614	-8.5894	0.019126	1608.8
4.48	449	60	NaN	-2.3711	-0.77359	-2.3146	-175.27	10.606	-4.6579	9.0281	-780.22	1043.8	1.2729	826.62	1110.3	37.091	36.152	0	0	0.41134	-8.0948	-10.282	-8.2301	-2.0946	5.0074	1.5966	8.2354	-1.6833	-3.0874	-8.6859	0.005288	1608.2
4.49	450	60	NaN	-2.3455	-0.84492	-2.2454	-175.22	10.621	-4.6813	9.211	-779.77	1043.9	1.1988	826.55	1110.3	37.398	36.633	0	0	-0.1773	-8.6781	-10.292	-8.2394	-2.0598	5.061	1.5234	8.2527	-2.2371	-3.6171	-8.7683	0.01332	1607.7
4.5	451	60	NaN	-2.2933	-0.91617	-2.201	-175.18	10.624	-4.6642	9.5143	-779.24	1044	1.2318	826.47	1110.3	36.588	35.155	0	0	-0.76594	-9.2613	-10.301	-8.2487	-1.9977	5.1136	1.4498	8.2584	-2.7637	-4.1478	-8.8512	0.0096931	1607.1
4.51	452	60	NaN	-2.2104	-1.0117	-2.1716	-175.12	10.627	-4.6672	9.9701	-778.51	1044.1	1.227	826.4	1110.3	38.349	34.662	0	0	-1.3546	-9.8446	-10.31	-8.258	-1.8983	5.1903	1.352	8.2634	-3.2529	-4.6543	-8.9583	0.0054061	1606.3
4.52	453	60	NaN	-2.167	-1.075	-2.1455	-175.1	10.641	-4.6625	10.243	-778.08	1044.2	1.2672	826.33	1110.3	38.341	35.089	0	0	-1.9432	-10.428	-10.32	-8.2673	-1.8465	5.221	1.2858	8.2802	-3.7897	-5.2069	-9.0338	0.012917	1605.8
4.53	454	60	NaN	-2.1396	-1.1536	-2.089	-175.05	10.64	-4.6621	10.41	-777.73	1044.3	1.2657	826.25	1110.3	34.581	34.625	0	0	-2.5319	-11.011	-10.329	-8.2766	-1.813	5.273	1.2022	8.2843	-4.3449	-5.7381	-9.1267	0.0077647	1605.4
4.54	455	60	NaN	-2.0884	-1.2366	-2.0527	-175	10.609	-4.6308	10.78	-777.22	1044.5	1.3752	826.19	1110.3	36.615	34.643	0	0	-3.1205	-11.594	-10.338	-8.2859	-1.7524	5.3334	1.1115	8.2613	-4.8729	-6.261	-9.2267	-0.024514	1604.8
4.55	456	60	NaN	-2.0394	-1.2969	-2.0228	-174.96	10.569	-4.6055	11.15	-776.72	1044.7	1.4754	826.16	1110.2	37.442	35.661	0	0	-3.7092	-12.178	-10.347	-8.2951	-1.6935	5.3887	1.044	8.2281	-5.4027	-6.789	-9.3035	-0.067031	1604.2
4.56	457	60	NaN	-2.0064	-1.3375	-1.9795	-174.91	10.536	-4.6069	11.392	-776.34	1044.9	1.485	826.12	1110.2	34.722	33.666	0	0	-4.2978	-12.761	-10.357	-8.3044	-1.6522	5.4431	0.9974	8.2012	-5.95	-7.3179	-9.3594	-0.10329	1603.8
4.57	458	60	NaN	-1.9787	-1.3778	-1.9291	-174.86	10.511	-4.6192	11.597	-776	1045.1	1.4516	826.05	1110.2	36.685	33.323	0	0	-4.8864	-13.344	-10.366	-8.3137	-1.6159	5.5061	0.95112	8.1817	-6.5023	-7.8381	-9.4149	-0.13207	1603.4
4.58	459	60	NaN	-1.9523	-1.3959	-1.9196	-174.81	10.475	-4.6163	11.924	-775.63	1045.2	1.4853	826.01	1110.2	35.368	34.08	0	0	-5.4751	-13.928	-10.375	-8.323	-1.5789	5.559	0.92704	8.1525	-7.054	-8.3685	-9.4483	-0.17047	1603
4.59	460	60	NaN	-1.927	-1.4102	-1.8558	-174.73	10.436	-4.6915	12.254	-775.11	1045.4	1.2703	825.91	1110.2	35.256	33.829	0	0	-6.0637	-14.511	-10.385	-8.3323	-1.5339	5.659	0.90476	8.1212	-7.5976	-8.8518	-9.4799	-0.21113	1602.4
4.6	461	60	NaN	-1.9289	-1.4076	-1.8232	-174.67	10.424	-4.7557	12.527	-774.78	1045.6	1.0819	825.81	1110.2	37.13	32.844	0	0	-6.6524	-15.094	-10.394	-8.3416	-1.5192	5.7367	0.9034	8.1128	-8.1716	-9.3573	-9.4905	-0.22875	1601.9
4.61	462	60	NaN	-1.9634	-1.3858	-1.7687	-174.6	10.379	-4.8069	12.796	-774.45	1045.8	0.93744	825.74	1110.2	36.192	32.201	0	0	-7.241	-15.677	-10.403	-8.3509	-1.5388	5.8269	0.91768	8.0752	-8.7798	-9.8504	-9.4855	-0.27572	1601.5
4.62	463	60	NaN	-2.0051	-1.3378	-1.7176	-174.52	10.37	-4.9137	13.022	-774.15	1046	0.65543	825.6	1110.2	37.304	31.137	0	0	-7.8297	-16.261	-10.412	-8.3602	-1.5622	5.9204	0.96114	8.0706	-9.3919	-10.34	-9.4513	-0.28961	1601.1
4.63	464	60	NaN	-2.0461	-1.2718	-1.6829	-174.46	10.395	-5.0414	13.178	-773.9	1046.2	0.31061	825.43	1110.4	36.455	32.625	0	0	-8.4183	-16.844	-10.422	-8.3695	-1.5852	6.0004	1.0259	8.0973	-10.003	-10.843	-9.3959	-0.27212	1600.7
4.64	465	60	NaN	-2.1011	-1.1916	-1.6593	-174.4	10.383	-5.0939	13.32	-773.69	1046.3	0.14129	825.3	1110.4	36.321	33.066	0	0	-9.0069	-17.427	-10.431	-8.3788	-1.6289	6.0687	1.1011	8.0907	-10.636	-11.358	-9.33	-0.28803	1600.3
4.65	466	60	NaN	-2.1749	-1.0452	-1.6863	-174.32	10.365	-5.1438	13.617	-773.43	1046.5	-0.020366	825.11	1110.4	35.981	32.9	0	0	-9.5956	-18.01	-10.44	-8.388	-1.6861	6.1638	1.2419	8.0781	-11.282	-11.847	-9.1985	-0.30994	1599.9
4.66	467	60	NaN	-2.2485	-0.91809	-1.7107	-174.28	10.331	-5.1768	13.729	-773.33	1046.6	-0.13936	825	1110.3	33.314	33.761	0	0	-10.184	-18.594	-10.45	-8.3973	-1.7514	6.2161	1.365	8.0475	-11.936	-12.378	-9.0846	-0.34985	1599.7
4.67	468	60	NaN	-2.3301	-0.79877	-1.7215	-174.24	10.308	-5.2039	13.74	-773.37	1046.7	-0.22717	824.86	1110.3	36.283	33.353	0	0	-10.773	-19.177	-10.459	-8.4066	-1.8294	6.2643	1.4808	8.028	-12.602	-12.913	-8.9781	-0.37866	1599.6
4.68	469	60	NaN	-2.4025	-0.66176	-1.7379	-174.2	10.269	-5.2297	13.724	-773.46	1046.8	-0.30711	824.76	1110.3	35.508	32.975	0	0	-11.362	-19.76	-10.468	-8.4159	-1.8995	6.3075	1.6141	7.9929	-13.261	-13.453	-8.8542	-0.42299	1599.5
4.69	470	60	NaN	-2.4646	-0.47937	-1.7725	-174.16	10.213	-5.2463	13.698	-773.55	1046.9	-0.35986	824.71	1110.2	34.967	31.274	0	0	-11.95	-20.343	-10.478	-8.4252	-1.9606	6.3416	1.7908	7.9425	-13.911	-14.002	-8.6868	-0.48275	1599.6
4.7	471	60	NaN	-2.5314	-0.22564	-1.833	-174.14	10.142	-5.2251	13.64	-773.68	1047	-0.30005	824.65	1110.1	34.254	35.169	0	0	-12.539	-20.927	-10.487	-8.4345	-2.0317	6.3606	2.0352	7.8807	-14.571	-14.566	-8.4517	-0.55377	1599.6
4.71	472	60	NaN	-2.6098	0.086155	-1.9222	-174.12	10.071	-5.1577	13.557	-773.96	1047.3	-0.10721	824.53	1110.1	36.505	36.606	0	0	-13.127	-21.51	-10.496	-8.4438	-2.12	6.3668	2.3349	7.8219	-15.247	-15.143	-8.1612	-0.62187	1599.8
4.72	473	60	NaN	-2.6447	0.32541	-2.037	-174.1	10.071	-5.1536	13.614	-774.2	1047.5	-0.13629	824.36	1110.1	37.292	32.095	0	0	-13.716	-22.093	-10.505	-8.4531	-2.1519	6.3926	2.5681	7.8285	-15.868	-15.701	-7.9373	-0.62462	1599.8
4.73	474	60	NaN	-2.7503	0.69334	-2.0959	-174.07	10.016	-5.112	13.188	-774.83	1047.9	-0.058869	824.25	1110	32.075	30.742	0	0	-14.305	-22.677	-10.515	-8.4624	-2.2757	6.4023	2.9168	7.7923	-16.58	-16.274	-7.5979	-0.67002	1600.3
4.74	475	60	NaN	-2.8198	0.99586	-2.1838	-174.03	10.016	-5.1286	12.996	-775.29	1048.2	-0.17993	824.08	1110	37.127	31.112	0	0	-14.893	-23.26	-10.524	-8.4717	-2.3478	6.4448	3.2083	7.8037	-17.241	-16.815	-7.3157	-0.668	1600.6
4.75	476	60	NaN	-2.8689	1.3058	-2.3012	-174.02	9.9774	-5.0887	12.908	-775.67	1048.5	-0.085164	824.01	1109.9	35.999	33.143	0	0	-15.482	-23.843	-10.533	-8.4809	-2.4035	6.4467	3.506	7.7772	-17.886	-17.396	-7.0272	-0.70374	1600.9
4.76	477	60	NaN	-2.9127	1.745	-2.466	-174.01	9.9225	-5.0151	12.9	-776.11	1048.8	0.099462	823.93	1109.8	34.307	32.74	0	0	-16.071	-24.426	-10.543	-8.4902	-2.4543	6.4524	3.929	7.7385	-18.525	-17.974	-6.6136	-0.7517	1601.3
4.77	478	60	NaN	-2.965	2.2414	-2.6322	-173.97	9.9146	-4.9971	12.869	-776.62	1049.2	0.086996	823.77	1109.8	33.897	32.93	0	0	-16.659	-25.01	-10.552	-8.4995	-2.5074	6.4918	4.4102	7.7457	-19.167	-18.518	-6.1416	-0.75381	1601.6
4.78	479	60	NaN	-3.0273	2.5963	-2.7245	-173.93	9.9616	-5.0617	12.694	-777.17	1049.5	-0.1524	823.6	1109.9	35.361	32.723	0	0	-17.248	-25.593	-10.561	-8.5088	-2.5676	6.5315	4.7573	7.8006	-19.816	-19.061	-5.8038	-0.70825	1602
4.79	480	60	NaN	-3.0583	2.9601	-2.8291	-173.92	9.8845	-4.9568	12.65	-777.75	1049.7	0.12057	823.58	1109.7	35.556	35.138	0	0	-17.837	-26.176	-10.57	-8.5181	-2.61	6.5316	5.1079	7.7367	-20.447	-19.645	-5.4625	-0.78139	1602.5
4.8	481	60	NaN	-2.9783	3.6228	-3.1763	-173.86	9.9351	-5.0456	13.19	-778.17	1049.7	-0.23727	823.35	1109.8	36.43	32.057	0	0	-18.425	-26.759	-10.58	-8.5274	-2.498	6.6239	5.7715	7.7863	-20.923	-20.135	-4.8082	-0.74107	1602.7
4.81	482	60	NaN	-2.997	4.0717	-3.2219	-173.83	9.942	-5.0754	12.917	-778.84	1049.8	-0.38016	823.24	1109.8	35.584	32.389	0	0	-19.014	-27.343	-10.589	-8.5367	-2.5215	6.6505	6.2146	7.799	-21.535	-20.692	-4.3743	-0.73767	1603.3
4.82	483	60	NaN	-3.024	4.4875	-3.196	-173.82	9.9208	-5.0436	12.468	-779.54	1050	-0.32579	823.15	1109.7	34.96	33.996	0	0	-19.603	-27.926	-10.598	-8.546	-2.5666	6.6404	6.6208	7.7875	-22.169	-21.286	-3.9775	-0.75847	1603.9
4.83	484	60	NaN	-3.0515	4.9066	-3.1395	-173.81	9.8937	-5.0187	11.854	-780.31	1050.2	-0.29781	823.08	1109.7	36.113	33.23	0	0	-20.191	-28.509	-10.608	-8.5553	-2.6173	6.6244	7.0297	7.7706	-22.808	-21.885	-3.5779	-0.78465	1604.5
4.84	485	60	NaN	-3.0708	5.3856	-3.0766	-173.8	9.8535	-5.0032	11.119	-781.24	1050.5	-0.31122	823.02	1109.6	35.797	32.828	0	0	-20.78	-29.093	-10.617	-8.5645	-2.6626	6.6088	7.4983	7.7408	-23.442	-22.484	-3.1186	-0.8237	1605.4
4.85	486	60	NaN	-3.0465	5.9811	-3.0861	-173.8	9.7837	-4.9399	10.599	-782.23	1050.7	-0.19052	822.98	1109.6	35.403	32.805	0	0	-21.368	-29.676	-10.626	-8.5738	-2.6613	6.5841	8.0823	7.6825	-24.03	-23.092	-2.5438	-0.89137	1606.3
4.86	487	60	NaN	-2.9984	6.3725	-3.1808	-173.8	9.7688	-4.9484	10.444	-782.99	1050.7	-0.28019	822.91	1109.5	37.295	33.41	0	0	-21.957	-30.259	-10.635	-8.5831	-2.6158	6.5863	8.4706	7.6707	-24.573	-23.673	-2.1648	-0.91245	1607
4.87	488	60	NaN	-2.9619	6.737	-3.2269	-173.81	9.7397	-4.9205	10.111	-783.9	1050.8	-0.23779	822.87	1109.5	36.627	33.899	0	0	-22.546	-30.842	-10.645	-8.5924	-2.5928	6.5628	8.8286	7.6481	-25.139	-24.28	-1.8161	-0.94435	1607.9
4.88	489	60	NaN	-2.9257	7.1974	-3.3532	-173.83	9.7117	-4.8982	9.8736	-785.09	1050.9	-0.22374	822.8	1109.5	36.716	32.397	0	0	-22.388	-30.686	-10.588	-8.5357	-2.5659	6.5338	9.2842	7.6249	-24.954	-24.153	-1.3038	-0.9108	1609
4.89	490	60	NaN	-2.8816	7.5586	-3.4114	-173.84	9.6917	-4.8899	9.4531	-786.21	1051	-0.24802	822.75	1109.5	36.271	33.488	0	0	-21.98	-30.282	-10.509	-8.4567	-2.5361	6.5089	9.6396	7.6106	-24.516	-23.773	-0.86941	-0.8461	1610
4.9	491	60	NaN	-2.8621	7.8556	-3.4468	-173.85	9.67	-4.8718	9.0457	-787.16	1051.1	-0.22371	822.72	1109.5	35.003	32.212	0	0	-13.161	-21.544	-10.354	-8.3021	-2.5322	6.4847	9.9303	7.5953	-15.694	-15.059	-0.42405	-0.70674	1611
4.91	492	60	NaN	-2.8787	8.21	-3.5269	-173.86	9.6467	-4.844	8.7383	-788.15	1051.3	-0.15745	822.7	1109.4	35.853	34.919	0	0	-4.1033	-12.568	-10.214	-8.162	-2.5623	6.4554	10.278	7.579	-6.6656	-6.1129	0.063324	-0.58303	1611.9
4.92	493	60	NaN	-2.9016	8.6511	-3.6135	-173.88	9.6336	-4.8366	8.2756	-789.42	1051.5	-0.16257	822.66	1109.4	36.221	33.27	0	0	-5.1847	-13.64	-10.241	-8.1888	-2.6017	6.4211	10.71	7.5749	-7.7863	-7.2186	0.46869	-0.61387	1613.1
4.93	494	60	NaN	-2.921	8.8901	-3.5408	-173.88	9.6072	-4.8197	7.5771	-790.41	1051.6	-0.11859	822.66	1109.4	34.084	32.939	0	0	-6.4131	-14.857	-10.263	-8.2103	-2.6476	6.3926	10.94	7.5577	-9.0607	-8.4643	0.67703	-0.65258	1614.1
4.94	495	60	NaN	-2.8323	9.2042	-3.8195	-173.9	9.6031	-4.8167	8.1203	-791.06	1051.6	-0.11398	822.64	1109.4	36.368	33.177	0	0	-7.7423	-16.174	-10.28	-8.2282	-2.5399	6.3965	11.253	7.5545	-10.282	-9.7775	0.97229	-0.67363	1614.8
4.95	496	60	NaN	-2.8163	9.6358	-3.9844	-173.86	9.6532	-4.7601	8.1586	-791.42	1051.8	0.063891	822.47	1109.3	34.938	32.53	0	0	-9.0888	-17.508	-10.34	-8.2881	-2.529	6.4309	11.679	7.61	-11.618	-11.077	1.3385	-0.67812	1614.9
4.96	497	60	NaN	-2.7801	10.155	-4.2044	-173.88	9.622	-4.7672	8.3772	-792	1052	0.042594	822.52	1109.3	34.405	31.483	0	0	-10.464	-18.871	-10.384	-8.3317	-2.4843	6.4161	12.189	7.5878	-12.949	-12.455	1.805	-0.74396	1615.6
4.97	498	60	NaN	-2.8313	10.533	-4.2752	-173.89	9.6233	-4.7842	8.2009	-793.02	1052.2	-0.0089272	822.51	1109.3	34.772	30.967	0	0	-11.882	-20.276	-10.403	-8.3509	-2.5401	6.3981	12.557	7.599	-14.422	-13.878	2.154	-0.75189	1616.6
4.98	499	60	NaN	-2.9422	10.806	-4.1988	-173.87	9.6987	-4.7448	7.5249	-794.24	1052.5	0.11785	822.3	1109.3	36.479	31.346	0	0	-14.547	-22.916	-10.429	-8.3772	-2.6796	6.3947	12.821	7.6834	-17.227	-16.522	2.3915	-0.69374	1617.6
4.99	500	60	NaN	-2.8903	11.325	-4.3135	-173.91	9.6966	-4.6861	7.2403	-795.19	1052.6	0.30541	822.28	1109.3	34.77	33.021	0	0	-18.893	-27.223	-10.465	-8.4129	-2.6446	6.3379	13.332	7.6895	-21.537	-20.885	2.8671	-0.72341	1618.5
5	501	60	NaN	-2.9639	11.796	-4.1502	-173.92	9.7105	-4.7117	6.1954	-796.4	1052.9	0.21739	822.26	1109.3	35.658	35.112	0	0	-20.294	-28.611	-10.496	-8.4432	-2.7523	6.2919	13.792	7.7149	-23.046	-22.319	3.2964	-0.7283	1619.6
5.01	502	60	NaN	-2.9649	12.142	-4.1794	-173.93	9.7244	-4.7317	6.0027	-797.04	1053.1	0.1442	822.25	1109.3	33.94	33.561	0	0	-21.115	-29.425	-10.522	-8.4695	-2.7576	6.2768	14.131	7.7352	-23.873	-23.148	3.6095	-0.73432	1620.3
5.02	503	60	NaN	-2.9846	12.538	-4.1975	-173.99	9.682	-4.7868	5.7011	-798.08	1053.2	-0.049036	822.35	1109.4	53.193	34.383	0	0	-21.938	-30.24	-10.539	-8.4868	-2.7813	6.2097	14.524	7.6966	-24.719	-24.03	3.9848	-0.79024	1621.4
5.03	504	60	NaN	-2.9788	12.874	-4.2477	-173.99	9.6777	-4.768	5.6303	-798.91	1053.2	0.0092014	822.34	1109.3	59.11	35.342	1	0	-9.4992	-17.915	-10.329	-8.2764	-2.7802	6.2094	14.857	7.6947	-12.279	-11.706	4.5279	-0.58163	1622.2
5.04	505	60	NaN	-2.9489	13.154	-4.2973	-173.97	9.6777	-4.7054	5.6933	-799.53	1053.2	0.21742	822.3	1109.3	61.299	36.45	1	0	9.0982	0.51279	-10.012	-7.9601	-2.7554	6.2221	15.135	7.6966	6.3428	6.7349	5.1223	-0.26353	1622.8
5.05	506	60	NaN	-2.9375	13.405	-4.2812	-174.01	9.6429	-4.6999	5.5648	-800.23	1053.2	0.23874	822.38	1109.3	64.733	36.502	1	0	9.1156	0.53	-10.015	-7.9625	-2.7494	6.1779	15.385	7.6625	6.3662	6.7079	5.3706	-0.30001	1623.6
5.06	507	60	NaN	-2.9836	13.618	-4.1785	-174.06	9.6202	-4.7944	5.0832	-801.13	1053.2	-0.065307	822.48	1109.4	66.486	39.236	1	0	9.1289	0.54321	-10.017	-7.9649	-2.8019	6.1174	15.6	7.6381	6.327	6.6606	5.5832	-0.32684	1624.6
5.07	508	60	NaN	-2.9914	13.947	-4.1208	-174.03	9.6634	-4.722	4.8009	-802.05	1053.1	0.18265	822.34	1109.4	67.064	40.107	1	0	9.0965	0.5111	-10.021	-7.9682	-2.8285	6.1343	15.929	7.6814	6.2681	6.6454	5.9083	-0.28677	1625.4
5.08	509	60	NaN	-2.9702	14.17	-4.1172	-174.1	9.6193	-4.7797	4.7671	-802.55	1053.1	0.0077394	822.47	1109.4	67.15	40.431	1	0	9.0624	0.47726	-10.022	-7.9698	-2.8023	6.0656	16.154	7.6361	6.26	6.5429	6.1315	-0.33372	1626
5.09	510	60	NaN	-2.9246	14.403	-4.1754	-174.14	9.6139	-4.8026	4.9555	-802.86	1053.1	-0.03781	822.51	1109.4	66.594	40.13	1	0	9.0264	0.44161	-10.022	-7.9698	-2.7486	6.0394	16.389	7.6283	6.2778	6.481	6.3667	-0.34143	1626.4
5.1	511	60	NaN	-2.8765	14.717	-4.2268	-174.12	9.6523	-4.7833	5.1502	-803.45	1053	0.080999	822.46	1109.4	65.535	40.301	1	0	9.0293	0.44444	-10.023	-7.9704	-2.6979	6.0605	16.705	7.6644	6.3313	6.505	6.6824	-0.30599	1626.9
5.11	512	60	NaN	-2.8406	15	-4.2674	-174.1	9.6885	-4.7582	5.3334	-804.06	1052.9	0.21346	822.42	1109.4	65.172	40.504	1	0	9.3412	0.75358	-10.019	-7.9666	-2.6603	6.0814	16.989	7.699	6.681	6.835	6.9701	-0.26757	1627.5
5.12	513	60	NaN	-2.8343	15.163	-4.2811	-174.13	9.6859	-4.7784	5.436	-804.45	1052.9	0.17628	822.47	1109.4	64.3	39.74	1	0	10.33	1.7336	-10.005	-7.9526	-2.649	6.0579	17.153	7.6956	7.6812	7.7915	7.1485	-0.25694	1627.9
5.13	514	60	NaN	-2.8708	15.294	-4.216	-174.19	9.6625	-4.8559	5.2804	-804.93	1052.9	-0.038759	822.62	1109.5	64.102	37.369	1	0	10.571	1.9723	-10.001	-7.9488	-2.6835	6.0017	17.285	7.6723	7.8877	7.974	7.2834	-0.27656	1628.5
5.14	515	60	NaN	-2.8707	15.456	-4.2557	-174.14	9.6969	-4.7666	5.5366	-805.14	1052.9	0.28492	822.55	1109.4	64.48	37.525	1	0	10.502	1.9034	-10.002	-7.9494	-2.6858	6.0477	17.446	7.7068	7.8158	7.9511	7.4444	-0.2426	1628.7
5.15	516	60	NaN	-2.9327	15.593	-4.15	-174.2	9.6929	-4.8488	5.3362	-805.78	1052.9	0.058876	822.71	1109.5	64.459	38.504	1	0	10.427	1.8299	-10.001	-7.9487	-2.7471	5.9846	17.584	7.7022	7.6804	7.8145	7.5832	-0.24652	1629.5
5.16	517	60	NaN	-2.9634	15.734	-4.1366	-174.18	9.7377	-4.8341	5.4604	-806.05	1052.9	0.14195	822.69	1109.5	63.639	38.711	1	0	10.361	1.7641	-9.9996	-7.9473	-2.7763	6.0059	17.726	7.7461	7.5848	7.7701	7.7261	-0.20111	1629.7
5.17	518	60	NaN	-3.0101	15.897	-4.1423	-174.22	9.7647	-4.8694	5.7014	-806.28	1052.9	0.075667	822.76	1109.6	63.671	38.669	1	0	10.35	1.7534	-9.9968	-7.9445	-2.8123	5.9809	17.891	7.7708	7.538	7.7343	7.8942	-0.17365	1630
5.18	519	60	NaN	-3.074	16.032	-4.11	-174.25	9.7936	-4.8874	5.8349	-806.56	1052.9	0.062361	822.83	1109.6	63.8	39.749	1	0	10.413	1.8157	-9.9945	-7.9422	-2.871	5.9502	18.027	7.7982	7.5421	7.7659	8.0324	-0.14401	1630.4
5.19	520	60	NaN	-3.1411	16.101	-4.0306	-174.25	9.8342	-4.8408	5.8087	-806.84	1052.8	0.23824	822.81	1109.6	64.881	40.464	1	0	10.535	1.9364	-9.9927	-7.9403	-2.9452	5.9505	18.097	7.8381	7.5898	7.887	8.1047	-0.10222	1630.6
5.2	521	60	NaN	-3.2227	16.153	-3.9324	-174.33	9.8175	-4.891	5.7653	-807.14	1052.7	0.088349	823	1109.7	64.352	39.091	1	0	10.609	2.0099	-9.9917	-7.9394	-3.0232	5.8705	18.153	7.8173	7.586	7.8804	8.1613	-0.12205	1631.1
5.21	522	60	NaN	-3.3073	16.216	-3.8652	-174.36	9.8604	-4.907	5.8344	-807.36	1052.6	0.041806	823.03	1109.7	63.137	39.978	1	0	10.684	2.0846	-9.9911	-7.9388	-3.1037	5.8439	18.22	7.8564	7.5808	7.9285	8.2287	-0.082325	1631.4
5.22	523	60	NaN	-3.3735	16.269	-3.7847	-174.4	9.9022	-4.8845	5.915	-807.58	1052.6	0.10421	823.08	1109.7	59.931	40.943	1	0	10.766	2.1648	-9.9911	-7.9388	-3.1693	5.8043	18.277	7.8945	7.5962	7.9691	8.286	-0.044371	1631.7
5.23	524	60	NaN	-3.4216	16.402	-3.6813	-174.55	9.9526	-4.6982	6.5913	-807.84	1052.3	0.59161	823.24	1109.7	59.272	39.205	1	0	10.835	2.2333	-9.9908	-7.9385	-3.2108	5.6587	18.415	7.9394	7.6238	7.892	8.4241	0.00089349	1632.1
5.24	525	60	NaN	-3.4472	16.47	-3.6192	-174.65	10.035	-4.6276	7.1195	-808.02	1052.2	0.71492	823.28	1109.7	61.186	37.462	1	0	10.885	2.2833	-9.9898	-7.9375	-3.2222	5.5739	18.49	8.015	7.6628	7.8572	8.5002	0.077552	1632.3
5.25	526	60	NaN	-3.4634	16.471	-3.6002	-174.7	10.092	-4.5865	7.4219	-808.12	1052.1	0.73245	823.28	1109.7	61.224	38.654	1	0	11.048	2.4444	-9.9887	-7.9364	-3.2284	5.5348	18.494	8.0692	7.8192	7.9792	8.505	0.13281	1632.4
5.26	527	60	NaN	-3.4719	16.465	-3.613	-174.76	10.094	-4.4554	7.8161	-808.18	1052	1.0068	823.36	1109.7	61.952	38.095	1	0	11.211	2.606	-9.988	-7.9357	-3.2328	5.4792	18.487	8.0716	7.9779	8.0852	8.4994	0.1359	1632.6
5.27	528	60	NaN	-3.4515	16.453	-3.6665	-174.8	10.12	-4.435	8.3666	-808.17	1052	0.98937	823.43	1109.7	61.907	41.329	1	0	11.268	2.6632	-9.9886	-7.9363	-3.1924	5.4615	18.479	8.0942	8.076	8.1247	8.4904	0.15786	1632.6
5.28	529	60	NaN	-3.4968	16.377	-3.518	-174.86	10.154	-4.4543	8.352	-808.4	1051.9	0.78764	823.53	1109.7	61.809	39.591	1	0	11.346	2.74	-9.9877	-7.9354	-3.2313	5.409	18.405	8.1258	8.1147	8.149	8.4172	0.19043	1633
5.29	530	60	NaN	-3.5143	16.322	-3.4274	-174.91	10.183	-4.4291	8.4255	-808.52	1051.9	0.76137	823.57	1109.8	61.44	39.465	1	0	11.435	2.8286	-9.9858	-7.9334	-3.2453	5.3612	18.353	8.1523	8.1901	8.1898	8.367	0.21886	1633.1
5.3	531	60	NaN	-3.551	16.219	-3.2502	-175.04	10.22	-4.2603	8.2989	-808.71	1051.9	1.1988	823.59	1109.8	60.952	38.007	1	0	11.513	2.9059	-9.985	-7.9327	-3.3018	5.2119	18.251	8.1879	8.2116	8.1177	8.266	0.25519	1633.3
5.31	532	60	NaN	-3.5693	16.118	-3.1095	-175.11	10.25	-4.1527	8.2247	-808.85	1051.9	1.4039	823.63	1109.8	60.416	38.634	1	0	11.586	2.9778	-9.9841	-7.9318	-3.3299	5.1315	18.151	8.2165	8.256	8.1092	8.1672	0.28467	1633.5
5.32	533	60	NaN	-3.5761	16.026	-3.013	-175.13	10.274	-4.1259	8.205	-808.96	1051.9	1.3427	823.68	1109.9	59.462	38.192	1	0	11.535	2.9278	-9.9809	-7.9285	-3.3352	5.1127	18.06	8.2393	8.2002	8.0405	8.079	0.31075	1633.7
5.33	534	60	NaN	-3.5892	15.926	-2.9192	-175.18	10.303	-4.11	8.1676	-809.06	1051.9	1.2946	823.7	1109.9	58.916	36.278	1	0	11.541	2.9328	-9.9773	-7.925	-3.348	5.0654	17.96	8.2683	8.1925	7.9982	7.9831	0.3433	1633.8
5.34	535	60	NaN	-3.5892	15.825	-2.8579	-175.25	10.346	-4.1381	8.2396	-809.11	1051.9	1.1608	823.69	1109.9	57.38	36.991	1	0	11.612	3.0041	-9.9735	-7.9212	-3.3408	5.0022	17.862	8.3095	8.2716	8.0062	7.8883	0.38834	1633.8
5.35	536	60	NaN	-3.6161	15.677	-2.7383	-175.28	10.395	-4.2988	8.2137	-809.17	1051.9	0.52536	823.76	1110	55.626	36.571	0	0	11.635	3.0262	-9.969	-7.9167	-3.3464	4.9933	17.714	8.3578	8.2884	8.0196	7.7449	0.44106	1634
5.36	537	60	NaN	-3.6165	15.558	-2.7224	-175.31	10.423	-4.2561	8.3859	-809.18	1051.9	0.50677	823.8	1110	53.653	35.164	0	0	11.673	3.0637	-9.9645	-7.9122	-3.34	4.9631	17.598	8.3833	8.3326	8.0268	7.6332	0.47108	1634
5.37	538	60	NaN	-3.6386	15.407	-2.6735	-175.34	10.479	-4.1177	8.4511	-809.21	1051.9	0.75316	823.75	1110	52.764	34.123	0	0	11.773	3.1633	-9.9603	-7.9079	-3.3685	4.9263	17.447	8.4387	8.4047	8.0895	7.4869	0.53078	1634
5.38	539	60	NaN	-3.689	15.262	-2.6346	-175.39	10.526	-4.0168	8.4673	-809.26	1051.8	0.88353	823.71	1110	54.897	34.679	0	0	11.853	3.2421	-9.9571	-7.9047	-3.4229	4.8759	17.303	8.4846	8.4298	8.118	7.3459	0.57989	1634
5.39	540	60	NaN	-3.7637	15.14	-2.6288	-175.47	10.542	-4.0082	8.4989	-809.3	1051.8	0.72714	823.79	1110.1	52.279	34.432	0	0	11.922	3.3109	-9.9544	-7.9021	-3.491	4.8041	17.183	8.4986	8.4311	8.115	7.2284	0.59652	1634.1
5.4	541	60	NaN	-3.8693	15.006	-2.6366	-175.57	10.537	-4.026	8.5174	-809.3	1051.8	0.43854	823.95	1110.2	43.646	35.223	0	0	12.013	3.4014	-9.9498	-7.8975	-3.5859	4.7175	17.051	8.492	8.4276	8.119	7.1014	0.59444	1634.3
5.41	542	60	NaN	-4.0275	14.794	-2.6222	-175.64	10.542	-3.9103	8.4002	-809.38	1051.8	0.446	824.11	1110.2	39.14	34.737	0	0	12.105	3.4921	-9.9438	-7.8915	-3.7485	4.6439	16.839	8.4966	8.3565	8.136	6.8953	0.60505	1634.5
5.42	543	60	NaN	-4.1359	14.623	-2.597	-175.71	10.559	-3.7627	8.2295	-809.47	1051.8	0.6499	824.19	1110.2	40.558	36.155	0	0	12.119	3.5063	-9.9324	-7.8801	-3.87	4.5592	16.671	8.5112	8.2493	8.0655	6.7385	0.63112	1634.7
5.43	544	60	NaN	-4.2413	14.453	-2.6276	-175.78	10.596	-3.6778	8.2384	-809.5	1051.8	0.63083	824.24	1110.3	35.279	33.092	0	0	12.132	3.5193	-9.9266	-7.8743	-3.9745	4.4857	16.505	8.5434	8.158	8.0051	6.5783	0.66905	1634.8
5.44	545	60	NaN	-4.3906	14.185	-2.6401	-175.88	10.639	-3.5626	8.1503	-809.61	1051.7	0.56116	824.33	1110.4	36.35	32.067	0	0	12.144	3.5312	-9.9262	-7.8739	-4.1244	4.3908	16.242	8.5817	8.02	7.922	6.316	0.70781	1635
5.45	546	60	NaN	-4.5172	13.938	-2.6519	-175.99	10.669	-3.4394	8.0869	-809.67	1051.6	0.57313	824.42	1110.5	35.133	33.696	0	0	12.156	3.543	-9.9258	-7.8734	-4.2538	4.2736	16	8.6063	7.9026	7.8166	6.0742	0.73291	1635.2
5.46	547	60	NaN	-4.6716	13.654	-2.6138	-176.12	10.66	-3.3128	7.8934	-809.84	1051.6	0.57084	824.58	1110.5	34.904	29.559	0	0	12.168	3.5549	-9.9253	-7.873	-4.4149	4.1414	15.719	8.5951	7.7534	7.6963	5.794	0.72207	1635.5
5.47	548	60	NaN	-4.8437	13.318	-2.5668	-176.21	10.616	-3.1595	7.6518	-810.04	1051.6	0.50715	824.86	1110.6	34.163	36.947	0	0	12.18	3.5667	-9.9249	-7.8726	-4.5933	4.0364	15.384	8.5503	7.587	7.6032	5.4591	0.67772	1636
5.48	549	60	NaN	-4.7504	13.252	-2.8008	-176.22	10.594	-2.9648	8.2638	-809.43	1051.4	0.70532	825.02	1110.6	36.59	24.005	0	0	12.192	3.5786	-9.9244	-7.8721	-4.4854	4.0467	15.325	8.5207	7.7068	7.6253	5.4005	0.6486	1635.5
5.49	550	60	NaN	-4.8251	13.039	-2.836	-176.31	10.575	-2.8684	8.3017	-809.39	1051.4	0.68413	825.21	1110.7	36.492	52.988	0	0	12.204	3.5904	-9.924	-7.8717	-4.5581	3.9572	15.117	8.4982	7.6461	7.5476	5.1926	0.62658	1635.7
5.5	551	60	NaN	-4.8727	12.81	-2.8816	-176.42	10.483	-2.741	8.3623	-809.37	1051.3	0.68225	825.6	1110.7	37.194	60.513	0	1	12.216	3.6023	-9.9235	-7.8712	-4.6036	3.8514	14.89	8.4038	7.6126	7.4537	4.9662	0.53262	1636.1
5.51	552	60	NaN	-4.9916	12.442	-2.8392	-176.5	10.528	-2.6597	8.1053	-809.59	1051.3	0.3669	825.86	1110.8	40.015	61.892	0	1	12.228	3.6141	-9.9231	-7.8708	-4.7205	3.7729	14.526	8.4433	7.5076	7.3871	4.6034	0.57249	1636.5
5.52	553	60	NaN	-5.0781	12.132	-2.7712	-176.56	10.621	-2.5796	7.7508	-809.73	1051.3	0.11166	825.98	1111	38.728	63.517	0	1	12.24	3.626	-9.9227	-7.8703	-4.8105	3.7111	14.222	8.531	7.4296	7.3371	4.2998	0.66066	1636.8
5.53	554	60	NaN	-5.1078	11.915	-2.7418	-176.61	10.704	-2.4734	7.5149	-809.72	1051.2	0.048478	826.04	1111.1	38.33	64.115	0	1	12.252	3.6378	-9.9222	-7.8699	-4.8462	3.6514	14.012	8.6075	7.4058	7.2892	4.0895	0.73757	1636.9
5.54	555	60	NaN	-5.1108	11.708	-2.7784	-176.67	10.774	-2.3708	7.4806	-809.62	1051.1	-0.0097531	826.15	1111.2	39.504	63.984	0	1	12.264	3.6497	-9.9218	-7.8695	-4.8484	3.5935	13.812	8.6698	7.4156	7.2432	3.8899	0.80034	1636.9
5.55	556	60	NaN	-5.0452	11.541	-2.8755	-176.72	10.81	-2.3436	7.6267	-809.34	1051	-0.27531	826.36	1111.3	39.247	64.378	0	1	12.276	3.6615	-9.9213	-7.869	-4.7684	3.557	13.653	8.6983	7.5076	7.2185	3.7318	0.82926	1636.8
5.56	557	60	NaN	-5.0559	11.248	-2.932	-176.74	10.799	-2.2426	7.6458	-809.15	1050.9	-0.54555	826.75	1111.4	42.705	61.976	0	1	12.288	3.6734	-9.9209	-7.8686	-4.769	3.5488	13.367	8.6802	7.519	7.2222	3.4457	0.81165	1637
5.57	558	60	NaN	-5.0709	11.041	-2.9609	-176.83	10.714	-1.9801	7.6187	-809.07	1050.8	-0.10458	827.19	1111.4	41.926	51.512	0	1	12.3	3.6852	-9.9204	-7.8681	-4.8004	3.4434	13.162	8.5929	7.4995	7.1286	3.2418	0.72478	1637.4
5.58	559	60	NaN	-5.1329	10.854	-2.9643	-176.89	10.655	-1.8832	7.5734	-809.01	1050.8	-0.1264	827.52	1111.4	32.189	49.574	0	1	12.312	3.6971	-9.92	-7.8677	-4.8633	3.3796	12.977	8.5317	7.4485	7.0766	3.0572	0.66398	1637.7
5.59	560	60	NaN	-5.1872	10.677	-2.9531	-176.99	10.615	-1.7967	7.5231	-808.85	1050.7	-0.22222	827.88	1111.5	36.488	46.424	0	1	12.324	3.7089	-9.9196	-7.8672	-4.916	3.2788	12.803	8.4891	7.4078	6.9877	2.8834	0.62182	1637.9
5.6	561	60	NaN	-5.2105	10.536	-2.9388	-177.11	10.614	-1.6503	7.5015	-808.59	1050.6	-0.14371	828.19	1111.5	33.864	45.307	0	1	12.336	3.7207	-9.9191	-7.8668	-4.9429	3.1582	12.665	8.4842	7.3928	6.8789	2.7461	0.61742	1637.9
5.61	562	60	NaN	-5.2445	10.444	-2.8803	-177.15	10.698	-1.5622	7.3574	-808.42	1050.6	-0.17898	828.23	1111.5	39.055	57.345	0	1	12.348	3.7326	-9.9187	-7.8663	-4.9807	3.1127	12.575	8.5673	7.367	6.8453	2.656	0.70094	1637.8
5.62	563	60	NaN	-5.3674	10.345	-2.6449	-177.12	10.883	-1.7044	6.5632	-808.56	1050.9	-0.88208	827.98	1111.6	48.537	62.162	0	1	12.36	3.7444	-9.9182	-7.8659	-5.1067	3.1391	12.468	8.7592	7.2529	6.8836	2.5501	0.89333	1637.7
5.63	564	60	NaN	-5.3782	10.206	-2.8105	-177.25	11.002	-1.7205	7.2384	-808.05	1050.3	-1.3835	828.1	1111.8	44.311	64.08	0	1	12.372	3.7563	-9.9178	-7.8655	-5.0763	3.0507	12.357	8.8512	7.2953	6.807	2.4391	0.9857	1637.3
5.64	565	60	NaN	-5.4152	10.131	-2.8	-177.32	11.064	-1.56	7.2789	-807.83	1050.2	-1.1781	828.13	1111.8	45.95	64.537	0	1	12.384	3.7681	-9.9173	-7.865	-5.119	2.981	12.286	8.9098	7.2646	6.7491	2.3683	1.0448	1637.1
5.65	566	60	NaN	-5.4414	10.059	-2.7693	-177.38	11.072	-1.5631	7.2786	-807.68	1050.2	-1.4469	828.31	1111.8	47.99	64.008	0	1	12.396	3.78	-9.9169	-7.8646	-5.1358	2.9206	12.216	8.9151	7.2597	6.7006	2.2995	1.0505	1637.2
5.66	567	60	NaN	-5.3919	10.007	-2.9385	-177.55	10.99	-1.3388	7.9786	-807.29	1050	-1.003	828.73	1111.8	51.304	64.091	0	1	12.407	3.7918	-9.9164	-7.8641	-5.0773	2.7683	12.17	8.8268	7.3302	6.5601	2.2531	0.9627	1637.2
5.67	568	60	NaN	-5.3664	9.9622	-3.0443	-177.74	10.899	-0.9909	8.4576	-806.96	1049.8	-0.16331	829.12	1111.7	52.088	63.526	0	1	12.419	3.8037	-9.916	-7.8637	-5.0645	2.5638	12.129	8.7329	7.355	6.3675	2.2127	0.86916	1637.3
5.68	569	60	NaN	-5.4968	9.9096	-2.7395	-177.85	10.914	-0.91453	7.5137	-807.11	1049.9	-0.15476	829.19	1111.7	49.013	63.057	0	1	12.431	3.8155	-9.9156	-7.8632	-5.2283	2.4177	12.073	8.7504	7.2031	6.2332	2.1574	0.88713	1637.5
5.69	570	60	NaN	-5.6232	9.9233	-2.5452	-177.98	10.938	-0.77504	6.9159	-807.18	1050.2	0.029383	829.19	1111.8	46.122	63.266	0	1	12.443	3.8274	-9.9151	-7.8628	-5.3821	2.2603	12.079	8.7825	7.0613	6.0877	2.1634	0.91973	1637.5
5.7	571	60	NaN	-5.65	9.968	-2.6963	-178.2	10.932	-0.65299	7.606	-806.74	1049.7	0.010508	829.31	1111.8	42.164	63.03	0	1	12.455	3.8392	-9.9147	-7.8624	-5.384	2.0633	12.143	8.7563	7.0713	5.9025	2.2287	0.89396	1637.2
5.71	572	60	NaN	-5.7614	10.017	-2.6598	-178.34	10.951	-0.66241	7.6203	-806.66	1049.6	-0.40101	829.33	1111.9	44.571	63.992	0	1	12.467	3.8511	-9.9142	-7.8619	-5.4805	1.9413	12.199	8.7684	6.9868	5.7923	2.285	0.90653	1637.2
5.72	573	60	NaN	-5.8276	10.099	-2.6239	-178.48	10.925	-0.61012	7.5905	-806.56	1049.5	-0.55235	829.47	1111.9	42.002	64.448	0	1	12.479	3.8629	-9.9138	-7.8615	-5.5424	1.8065	12.285	8.7396	6.9368	5.6694	2.3707	0.87817	1637.2
5.73	574	60	NaN	-5.8591	10.197	-2.6145	-178.65	10.892	-0.52754	7.6154	-806.46	1049.4	-0.5835	829.61	1112	41.176	64.573	0	1	12.491	3.8748	-9.9133	-7.861	-5.572	1.6384	12.386	8.7028	6.9192	5.5132	2.4726	0.84181	1637.3
5.74	575	60	NaN	-5.8707	10.338	-2.6289	-178.92	10.891	-0.41803	7.707	-806.34	1049.4	-0.59682	829.6	1112	41.797	60.019	0	1	12.503	3.8866	-9.9129	-7.8606	-5.5799	1.374	12.531	8.6971	6.9232	5.2606	2.618	0.83651	1637.2
5.75	576	60	NaN	-5.8568	10.547	-2.6639	-179.3	10.919	-0.24218	7.8702	-806.16	1049.3	-0.48501	829.44	1112.1	39.785	50.839	0	1	12.515	3.8985	-9.9125	-7.8601	-5.5641	0.99593	12.745	8.7202	6.951	4.8944	2.8328	0.86005	1636.8
5.76	577	60	NaN	-5.8409	10.711	-2.6773	-179.53	10.925	-0.068061	7.9507	-806.09	1049.2	-0.21741	829.44	1112.2	37.21	53.839	0	1	12.527	3.9103	-9.912	-7.8597	-5.5548	0.75633	12.915	8.7213	6.9723	4.6666	3.003	0.86164	1636.8
5.77	578	60	NaN	-5.8184	10.977	-2.651	-179.82	10.934	0.011868	7.8969	-806.08	1049.2	-0.31525	829.42	1112.4	40.872	52.901	0	1	12.539	3.9221	-9.9116	-7.8593	-5.5308	0.46869	13.19	8.7214	7.0082	4.3908	3.2785	0.86216	1636.7
5.78	579	60	NaN	-5.7863	11.208	-2.6139	-180.04	10.904	0.094561	7.7597	-806.05	1049.1	-0.28586	829.51	1112.4	40.363	54.012	0	1	12.551	3.934	-9.9111	-7.8588	-5.5044	0.24246	13.424	8.6869	7.0465	4.1765	3.5132	0.82813	1636.8
5.79	580	60	NaN	-5.7065	11.472	-2.637	-180.25	10.83	0.17706	7.8052	-805.91	1049.1	-0.23888	829.71	1112.4	38.288	53.959	0	1	12.563	3.9458	-9.9107	-7.8584	-5.4247	0.030466	13.689	8.6136	7.1382	3.9763	3.7782	0.75528	1636.9
5.8	581	60	NaN	-5.5915	11.787	-2.6601	-180.5	10.745	0.24904	7.8111	-805.87	1049.2	-0.28172	829.94	1112.5	39.006	54.177	0	1	12.575	3.9577	-9.9102	-7.8579	-5.3081	-0.21209	14.003	8.5294	7.2668	3.7456	4.093	0.6715	1637.1
5.81	582	60	NaN	-5.4326	12.129	-2.7103	-180.74	10.678	0.31885	7.8352	-805.85	1049.1	-0.34153	830.12	1112.5	37.71	53.515	0	1	12.587	3.9695	-9.9098	-7.8575	-5.1463	-0.44878	14.346	8.4605	7.4406	3.5208	4.4359	0.60302	1637.2
5.82	583	60	NaN	-5.2537	12.429	-2.8282	-180.91	10.636	0.40269	8.0327	-805.7	1049.1	-0.26573	830.25	1112.5	37.957	52.959	0	1	12.599	3.9814	-9.9094	-7.857	-4.9631	-0.61774	14.649	8.4163	7.6357	3.3636	4.7397	0.55923	1637.2
5.83	584	60	NaN	-5.2799	12.565	-2.7306	-181.09	10.609	0.4798	7.6119	-806.22	1049.1	-0.18243	830.37	1112.5	38.025	52.081	0	1	12.611	3.9932	-9.9089	-7.8566	-5.0071	-0.81317	14.783	8.3907	7.6037	3.1801	4.874	0.53413	1637.8
5.84	585	2.5	NaN	-4.9289	13.187	-3.0351	-181.32	10.619	0.53744	8.3032	-805.72	1049	-0.28034	830.51	1112.6	39.651	50.559	0	1	12.623	4.0051	-9.9085	-7.8562	-4.6283	-1.0154	15.414	8.3925	7.9944	2.9897	5.5058	0.53639	1637.5
5.85	586	2.5	NaN	-4.8042	13.502	-3.1276	-181.43	10.646	0.53011	8.4027	-805.64	1049	-0.40374	830.6	1112.6	40.627	56.27	0	1	12.635	4.0169	-9.908	-7.8557	-4.4958	-1.1211	15.73	8.4178	8.1388	2.8958	5.8216	0.56209	1637.5
5.86	587	2.5	NaN	-4.7045	13.787	-3.1049	-181.53	10.652	0.54898	8.181	-805.78	1049	-0.41176	830.75	1112.6	42.466	60.233	0	1	12.647	4.0288	-9.9076	-7.8553	-4.4036	-1.232	16.011	8.4272	8.243	2.7968	6.1039	0.57193	1637.8
5.87	588	2.5	NaN	-4.6506	14.084	-3.0159	-181.65	10.686	0.56671	7.715	-806.26	1049.1	-0.39944	830.94	1112.7	41.057	60.324	0	1	12.659	4.0406	-9.9071	-7.8548	-4.3666	-1.3707	16.305	8.4648	8.2919	2.6699	6.3982	0.61	1638.4
5.88	589	2.5	NaN	-4.4877	14.511	-3.0999	-181.78	10.738	0.59767	7.7664	-806.31	1049.2	-0.29988	831.15	1112.8	41.714	60.744	0	1	12.671	4.0525	-9.9067	-7.8544	-4.2055	-1.4983	16.734	8.5146	8.465	2.5542	6.8272	0.66027	1638.7
5.89	590	2.5	NaN	-4.2819	14.938	-3.2691	-181.89	10.782	0.62762	8.1089	-806.08	1049.2	-0.15857	831.35	1112.8	41.688	61.007	0	1	12.682	4.0643	-9.9063	-7.8539	-3.9926	-1.5978	17.165	8.5543	8.6899	2.4665	7.2585	0.7004	1638.7
5.9	591	2.5	NaN	-4.214	15.158	-3.2691	-181.97	10.804	0.62627	7.9793	-806.3	1049.2	-0.10148	831.5	1112.9	40.852	61.722	0	1	12.694	4.0762	-9.9058	-7.8535	-3.9313	-1.6824	17.386	8.5758	8.7631	2.3937	7.4804	0.72232	1639.1
5.91	592	2.5	NaN	-4.1429	15.374	-3.2823	-182.03	10.808	0.61758	7.9222	-806.5	1049.1	-0.083281	831.71	1112.9	43.186	61.707	0	1	12.706	4.088	-9.9054	-7.853	-3.8629	-1.7504	17.603	8.5789	8.8435	2.3376	7.6979	0.72584	1639.5
5.92	593	2.5	NaN	-4.0428	15.693	-3.2897	-182.17	10.801	0.67291	7.8434	-806.76	1049.2	0.15875	832.06	1113	41.76	60.041	0	1	12.718	4.0999	-9.9049	-7.8526	-3.7741	-1.9008	17.923	8.5712	8.9442	2.1991	8.0183	0.71858	1640.1
5.93	594	2.5	NaN	-3.9976	15.9	-3.2641	-182.25	10.832	0.70183	7.6734	-807.01	1049.2	0.29271	832.21	1113	39.734	58.605	0	1	12.73	4.1117	-9.9045	-7.8522	-3.7396	-1.9953	18.13	8.6015	8.9907	2.1164	8.2255	0.74934	1640.5
5.94	595	2.5	NaN	-3.9128	16.092	-3.2679	-182.34	10.847	0.75186	7.6857	-807.18	1049.2	0.48493	832.42	1113.1	40.042	57.312	0	1	12.742	4.1235	-9.904	-7.8517	-3.6611	-2.0878	18.324	8.6153	9.0811	2.0357	8.4197	0.76357	1640.9
5.95	596	2.5	NaN	-3.8361	16.282	-3.2764	-182.41	10.877	0.75568	7.7175	-807.36	1049.2	0.51728	832.59	1113.1	37.862	56.958	0	1	12.754	4.1354	-9.9036	-7.8513	-3.5846	-2.1629	18.515	8.6437	9.1696	1.9725	8.6118	0.79245	1641.2
5.96	597	2.5	NaN	-3.7707	16.472	-3.3057	-182.47	10.924	0.72322	7.7905	-807.55	1049.2	0.42596	832.72	1113.2	37.96	55.157	0	1	12.766	4.1472	-9.9031	-7.8508	-3.5135	-2.2162	18.706	8.6897	9.2527	1.9311	8.8032	0.8389	1641.5
5.97	598	2.5	NaN	-3.6964	16.694	-3.3728	-182.53	10.979	0.71038	7.9794	-807.67	1049.2	0.40984	832.88	1113.2	38.263	51.573	0	1	12.778	4.1591	-9.9027	-7.8504	-3.4321	-2.2668	18.93	8.7437	9.3461	1.8923	9.0272	0.89327	1641.8
5.98	599	2.5	NaN	-3.6382	17.005	-3.4255	-182.6	11.068	0.71565	8.1199	-807.8	1049.2	0.49269	833.07	1113.3	33.377	51.209	0	1	12.79	4.1709	-9.9023	-7.8499	-3.3719	-2.3365	19.243	8.8306	9.4182	1.8344	9.3403	0.98065	1642.1
5.99	600	2.5	NaN	-3.4449	17.212	-3.534	-182.66	11.152	0.72369	8.6004	-807.91	1049.1	0.59848	833.16	1113.4	33.865	51.752	0	1	12.802	4.1828	-9.9018	-7.8495	-3.1655	-2.3788	19.454	8.9104	9.6365	1.804	9.5522	1.0609	1642.3
6	601	2.5	NaN	-3.3931	17.39	-3.4007	-182.71	11.234	0.70395	8.1291	-808.23	1049.2	0.65341	833.24	1113.5	31.84	53.431	0	1	12.814	4.1946	-9.9014	-7.8491	-3.1322	-2.4474	19.631	8.9931	9.6818	1.7473	9.7293	1.144	1642.7
6.01	602	2.5	NaN	-3.3398	17.572	-3.3265	-182.75	11.293	0.6935	7.8493	-808.48	1049.3	0.74299	833.35	1113.5	32.565	54.471	0	1	12.826	4.207	-9.9003	-7.848	-3.0918	-2.5038	19.812	9.0527	9.7347	1.7032	9.9116	1.2047	1643.1
6.02	603	2.5	NaN	-3.2219	17.82	-3.3317	-182.81	11.324	0.70949	7.8624	-808.7	1049.3	0.95771	833.57	1113.5	35.298	56.369	0	1	12.844	4.2247	-9.8931	-7.8408	-2.981	-2.5709	20.057	9.0867	9.8633	1.6537	10.164	1.2459	1643.5
6.03	604	2.5	NaN	-3.0688	18.07	-3.3908	-182.87	11.36	0.70928	8.0803	-808.83	1049.4	1.1252	833.75	1113.5	33.267	55.299	0	1	12.862	4.2423	-9.8859	-7.8336	-2.8262	-2.6274	20.306	9.1237	10.036	1.6149	10.421	1.2901	1643.8
6.04	605	2.5	NaN	-2.9262	18.266	-3.4582	-182.91	11.395	0.68953	8.3312	-808.86	1049.4	1.1897	833.83	1113.6	32.843	57.337	0	1	12.88	4.26	-9.8787	-7.8264	-2.6772	-2.6603	20.503	9.1576	10.203	1.5997	10.625	1.3312	1644
6.05	606	2.5	NaN	-2.7983	18.457	-3.4521	-182.95	11.366	0.71915	8.3173	-808.95	1049.4	1.3878	834.03	1113.5	34.285	57.116	0	1	12.898	4.2776	-9.8715	-7.8191	-2.5567	-2.7067	20.691	9.1323	10.341	1.5709	10.819	1.3132	1644.2
6.06	607	2.5	NaN	-2.7461	18.589	-3.191	-182.96	11.388	0.62473	7.3782	-809.76	1049.6	1.1857	834.05	1113.5	35.901	56.612	0	1	12.916	4.2953	-9.8642	-7.8119	-2.5302	-2.7438	20.817	9.1604	10.385	1.5515	10.952	1.3485	1645.1
6.07	608	2.5	NaN	-2.5143	18.803	-3.4348	-183.02	11.334	0.689	8.2691	-809.39	1049.5	1.4521	834.23	1113.5	32.761	55.222	0	1	12.933	4.313	-9.857	-7.8047	-2.2766	-2.7863	21.033	9.1037	10.657	1.5267	11.176	1.299	1644.9
6.08	609	2.5	NaN	-2.3133	19.002	-3.4745	-183.07	11.333	0.66099	8.4407	-809.41	1049.5	1.4275	834.22	1113.5	31.613	52.834	0	1	12.921	4.3002	-9.8523	-7.8	-2.0688	-2.8231	21.232	9.1029	10.852	1.4771	11.379	1.303	1644.9
6.09	610	2.5	NaN	-2.143	19.144	-3.5051	-183.13	11.319	0.67556	8.5983	-809.49	1049.5	1.5279	834.22	1113.5	28.331	51.901	0	1	12.849	4.2289	-9.8523	-7.8	-1.8966	-2.8801	21.373	9.0904	10.952	1.3488	11.521	1.2905	1645
6.1	611	2.5	NaN	-1.9865	19.258	-3.5077	-183.19	11.299	0.66968	8.6396	-809.6	1049.5	1.5318	834.2	1113.4	34.897	58.872	0	1	12.812	4.1924	-9.8527	-7.8004	-1.7387	-2.941	21.485	9.0717	11.073	1.2514	11.632	1.2714	1645.1
6.11	612	2.5	NaN	-1.8452	19.362	-3.4551	-183.24	11.287	0.62356	8.4614	-809.76	1049.5	1.4	834.12	1113.4	40.299	61.37	0	1	12.759	4.1401	-9.8535	-7.8012	-1.5991	-2.9973	21.587	9.0622	11.16	1.1428	11.734	1.2611	1645.1
6.12	613	2.5	NaN	-1.7236	19.441	-3.4549	-183.3	11.269	0.64792	8.4973	-809.81	1049.5	1.522	834.08	1113.3	42.015	62.313	0	1	12.557	3.9404	-9.8556	-7.8033	-1.4804	-3.059	21.664	9.0464	11.077	0.88142	11.808	1.2431	1645.1
6.13	614	2.5	NaN	-1.5383	19.512	-3.5448	-183.33	11.268	0.63342	8.9064	-809.8	1049.5	1.4087	833.97	1113.4	43.272	63.089	0	1	12.395	3.7791	-9.8569	-7.8045	-1.277	-3.0674	21.737	9.0437	11.118	0.71176	11.88	1.2391	1645
6.14	615	2.5	NaN	-1.3842	19.563	-3.4413	-183.35	11.268	0.60226	8.6752	-810	1049.5	1.2642	833.76	1113.4	44.029	63.396	0	1	12.262	3.6473	-9.8574	-7.805	-1.1259	-3.0895	21.788	9.0437	11.136	0.55788	11.93	1.2387	1645
6.15	616	2.5	NaN	-1.2467	19.617	-3.4843	-183.34	11.269	0.55406	8.947	-809.98	1049.5	1.079	833.57	1113.3	44.702	63.323	0	1	12.137	3.5238	-9.8576	-7.8053	-0.9724	-3.0684	21.842	9.0446	11.165	0.45535	11.984	1.2393	1644.8
6.16	617	2.5	NaN	-1.1337	19.651	-3.5152	-183.35	11.244	0.54142	9.1883	-809.97	1049.5	1.0541	833.46	1113.3	43.623	63.486	0	1	12.018	3.4061	-9.8576	-7.8053	-0.85007	-3.0695	21.875	9.0198	11.168	0.33657	12.017	1.2145	1644.7
6.17	618	2.5	NaN	-1.0373	19.672	-3.5187	-183.35	11.21	0.53697	9.3464	-810	1049.4	1.0412	833.36	1113.2	43.498	63.693	0	1	11.666	3.0573	-9.8554	-7.8031	-0.74771	-3.0654	21.896	8.9856	10.919	-0.0080838	12.041	1.1826	1644.6
6.18	619	2.5	NaN	-0.94069	19.686	-3.5125	-183.33	11.183	0.5018	9.5135	-810.02	1049.4	0.89779	833.17	1113.2	43.924	64.079	0	1	11.405	2.7987	-9.8541	-7.8018	-0.64027	-3.0258	21.91	8.9588	10.765	-0.22713	12.056	1.1571	1644.5
6.19	620	2.5	NaN	-0.84143	19.686	-3.4913	-183.28	11.16	0.43777	9.692	-810.06	1049.4	0.67874	832.88	1113.2	43.834	64.038	0	1	11.279	2.6739	-9.8542	-7.8018	-0.5271	-2.9656	21.91	8.9357	10.752	-0.2917	12.056	1.1339	1644.2
6.2	621	2.5	NaN	-0.78496	19.68	-3.4519	-183.25	11.122	0.4089	9.7662	-810.05	1049.4	0.60376	832.75	1113.2	43.438	63.645	0	1	11.103	2.4997	-9.8565	-7.8042	-0.4654	-2.9343	21.903	8.8991	10.638	-0.43469	12.047	1.0949	1644.1
6.21	622	2.5	NaN	-0.73134	19.658	-3.4164	-183.22	11.101	0.40032	9.8971	-810.09	1049.4	0.58685	832.58	1113.1	42.472	63.386	0	1	10.918	2.3161	-9.8592	-7.8069	-0.40661	-2.8963	21.88	8.879	10.512	-0.58022	12.021	1.0721	1643.9
6.22	623	2.5	NaN	-0.65006	19.631	-3.3842	-183.17	11.093	0.36305	10.188	-810.05	1049.4	0.50234	832.27	1113.1	41.309	62.711	0	1	10.739	2.1388	-9.8615	-7.8092	-0.31215	-2.8295	21.852	8.8718	10.427	-0.69067	11.99	1.0626	1643.6
6.23	624	2.5	NaN	-0.59917	19.604	-3.3409	-183.14	11.04	0.38137	10.391	-810.04	1049.4	0.5996	832.12	1113	40.221	53.062	0	1	10.563	1.9639	-9.8639	-7.8116	-0.25754	-2.7954	21.823	8.8205	10.305	-0.83148	11.959	1.0089	1643.4
6.24	625	2.5	NaN	-0.56785	19.573	-3.2835	-183.1	11.01	0.37048	10.505	-810.05	1049.4	0.60353	831.95	1113	32.1	24.523	0	1	10.394	1.7965	-9.8665	-7.8141	-0.22237	-2.7496	21.791	8.7918	10.171	-0.95313	11.925	0.97762	1643.3
6.25	626	2.5	NaN	-0.55778	19.51	-3.1454	-183.05	10.967	0.35145	10.435	-810.17	1049.4	0.62682	831.74	1112.9	23.649	40.284	0	1	10.25	1.654	-9.8695	-7.8171	-0.21551	-2.7076	21.726	8.7511	10.034	-1.0536	11.856	0.93397	1643.2
6.26	627	2.5	NaN	-0.56821	19.417	-2.933	-183.02	10.848	0.37898	10.226	-810.39	1049.5	0.85774	831.62	1112.8	24.504	47.178	0	1	10.122	1.5275	-9.8726	-7.8203	-0.2413	-2.6967	21.625	8.6401	9.8809	-1.1692	11.752	0.81985	1643.3
6.27	628	2.5	NaN	-0.54437	19.376	-2.9	-182.96	10.788	0.32112	10.431	-810.39	1049.5	0.75068	831.46	1112.7	23.649	42.056	0	1	10.029	1.4347	-9.8749	-7.8226	-0.20656	-2.6221	21.583	8.5801	9.8221	-1.1874	11.708	0.75757	1643.1
6.28	629	2.5	NaN	-0.53409	19.324	-2.8038	-182.91	10.712	0.2433	10.467	-810.46	1049.5	0.61713	831.31	1112.7	23.703	40.532	0	1	9.9807	1.3872	-9.8771	-7.8248	-0.19033	-2.5664	21.529	8.5075	9.7904	-1.1792	11.652	0.68268	1643
6.29	630	2.5	NaN	-0.48602	19.268	-2.7302	-182.84	10.558	0.17019	10.799	-810.48	1049.4	0.56968	831.2	1112.5	25.244	44.308	0	1	9.9843	1.3908	-9.8794	-7.8271	-0.129	-2.4825	21.466	8.3595	9.8553	-1.0917	11.587	0.53238	1642.9
6.3	631	2.5	NaN	-0.43358	19.24	-2.6804	-182.79	10.477	0.12735	11.099	-810.45	1049.4	0.60007	831.04	1112.3	23.971	49.177	0	1	9.9239	1.3309	-9.8802	-7.8279	-0.067122	-2.424	21.434	8.2822	9.8567	-1.0931	11.554	0.4543	1642.7
6.31	632	2.5	NaN	-0.42	19.194	-2.5475	-182.75	10.424	0.12353	11.021	-810.61	1049.5	0.7377	830.86	1112.2	25.644	47.218	0	1	9.8547	1.2623	-9.8808	-7.8285	-0.061084	-2.3931	21.382	8.2367	9.7936	-1.1308	11.501	0.40822	1642.7
6.32	633	2.5	NaN	-0.40877	19.144	-2.3553	-182.7	10.393	0.09355	10.869	-810.82	1049.6	0.82681	830.59	1112.1	23.649	45.877	0	1	9.8377	1.2455	-9.8832	-7.8309	-0.058233	-2.3468	21.324	8.213	9.7794	-1.1013	11.441	0.38215	1642.6
6.33	634	2.5	NaN	-0.35662	19.124	-2.2011	-182.63	10.388	0.01909	11.038	-810.88	1049.6	0.81418	830.23	1112	24.867	45.475	0	1	9.8607	1.2683	-9.8852	-7.8328	0.00030178	-2.2735	21.3	8.2122	9.861	-1.0052	11.415	0.37938	1642.3
6.34	635	2.5	NaN	-0.30179	19.121	-2.1198	-182.6	10.366	0.014938	11.312	-810.89	1049.7	0.9655	830.05	1111.9	26.4	41.126	0	1	9.9615	1.3682	-9.8858	-7.8335	0.059483	-2.2411	21.292	8.1949	10.021	-0.87291	11.406	0.36137	1642.2
6.35	636	2.5	NaN	-0.26369	19.112	-2.0417	-182.55	10.385	-0.043069	11.581	-810.94	1049.7	0.90212	829.79	1111.9	26.23	37.696	0	1	10.068	1.4733	-9.8873	-7.835	0.10922	-2.1772	21.282	8.216	10.177	-0.70391	11.394	0.38109	1641.9
6.36	637	2.5	NaN	-0.23683	19.106	-1.8765	-182.51	10.377	-0.020888	11.817	-811.09	1049.8	1.1385	829.51	1111.8	23.649	26.012	0	1	10.183	1.588	-9.8893	-7.8369	0.1361	-2.1345	21.269	8.2142	10.319	-0.54654	11.38	0.37727	1641.8
6.37	638	2.5	NaN	-0.21841	19.112	-1.747	-182.48	10.399	-0.029453	12.066	-811.2	1049.9	1.2669	829.25	1111.7	25.516	24.005	0	1	10.353	1.7557	-9.8923	-7.84	0.15876	-2.1016	21.271	8.2397	10.511	-0.34593	11.379	0.39967	1641.7
6.38	639	2.5	NaN	-0.2037	19.119	-1.6278	-182.45	10.427	-0.073846	12.337	-811.33	1049.9	1.2766	829.02	1111.7	23.649	24.005	0	1	10.452	1.8546	-9.8967	-7.8443	0.18262	-2.0649	21.275	8.2707	10.635	-0.21032	11.379	0.42637	1641.6
6.39	640	2.5	NaN	-0.20463	19.127	-1.5129	-182.43	10.458	-0.16932	12.608	-811.48	1050	1.1564	828.78	1111.7	23.649	24.005	0	1	10.492	1.8935	-9.902	-7.8497	0.19537	-2.0252	21.281	8.3046	10.687	-0.13176	11.379	0.45486	1641.5
6.4	641	2.5	NaN	-0.21717	19.144	-1.3919	-182.4	10.482	-0.28421	12.923	-811.64	1050	1.023	828.5	1111.6	23.649	24.005	0	1	10.531	1.9324	-9.9074	-7.8551	0.19854	-1.9853	21.295	8.331	10.729	-0.052918	11.388	0.4759	1641.3
6.41	642	2.5	NaN	-0.2097	19.174	-1.2401	-182.37	10.462	-0.3313	13.363	-811.8	1050.1	1.1107	828.25	1111.6	23.649	24.005	0	1	10.57	1.9713	-9.9128	-7.8605	0.21835	-1.943	21.321	8.3153	10.789	0.02834	11.408	0.45475	1641.2
6.42	643	2.5	NaN	-0.18599	19.197	-1.1177	-182.35	10.393	-0.34663	13.622	-811.9	1050.2	1.2088	828.2	1111.5	24.654	24.005	0	1	10.609	2.0102	-9.9182	-7.8659	0.24763	-1.9164	21.338	8.2524	10.857	0.093814	11.42	0.38646	1641.3
6.43	644	2.5	NaN	-0.16957	19.237	-1.0119	-182.3	10.341	-0.43405	13.947	-811.96	1050.3	1.0642	828.15	1111.4	28.091	46.471	0	1	10.649	2.0491	-9.9236	-7.8713	0.28047	-1.8529	21.371	8.2061	10.929	0.1962	11.448	0.33481	1641.3
6.44	645	2.5	NaN	-0.21738	19.218	-0.81076	-182.25	10.335	-0.51453	13.874	-812.46	1050.4	0.93748	828	1111.4	27.232	44.195	0	1	10.688	2.088	-9.929	-7.8767	0.23443	-1.8018	21.346	8.2072	10.922	0.28622	11.417	0.33046	1641.6
6.45	646	2.5	NaN	-0.24729	19.224	-0.653	-182.21	10.367	-0.55721	13.97	-812.76	1050.5	0.92153	827.77	1111.4	23.649	48.625	0	1	10.727	2.127	-9.9344	-7.8821	0.20841	-1.7572	21.347	8.2436	10.936	0.36976	11.413	0.36151	1641.7
6.46	647	2.5	NaN	-0.27383	19.264	-0.48085	-182.17	10.423	-0.60819	14.207	-812.94	1050.6	0.89395	827.48	1111.4	35.116	60.469	0	1	10.767	2.1659	-9.9398	-7.8875	0.19117	-1.7041	21.383	8.3033	10.958	0.46181	11.443	0.4158	1641.6
6.47	648	2.5	NaN	-0.2903	19.337	-0.27835	-182.13	10.478	-0.67965	14.598	-813.01	1050.8	0.82127	827.17	1111.4	40.648	55.029	0	1	10.806	2.2048	-9.9452	-7.8929	0.19095	-1.6453	21.452	8.3628	10.997	0.55951	11.507	0.4699	1641.4
6.48	649	2.5	NaN	-0.26071	19.441	-0.12895	-182.11	10.5	-0.71859	15.234	-812.85	1050.9	0.84151	826.97	1111.4	33.798	47.692	0	1	10.845	2.2437	-9.9506	-7.8983	0.24216	-1.6054	21.552	8.389	11.087	0.63832	11.602	0.49071	1641
6.49	650	2.5	NaN	-0.30265	19.457	0.051899	-182.1	10.467	-0.70443	15.259	-813.26	1051	0.99127	826.94	1111.3	31.008	48.101	0	1	10.884	2.2826	-9.956	-7.9037	0.19575	-1.6033	21.561	8.3624	11.08	0.67928	11.605	0.45871	1641.4
6.5	651	2.5	NaN	-0.31047	19.485	0.21518	-182.08	10.447	-0.76872	15.429	-813.37	1051.2	0.88514	826.85	1111.3	30.825	45.8	0	1	10.924	2.3215	-9.9614	-7.9091	0.19756	-1.5724	21.584	8.3486	11.121	0.74915	11.622	0.4396	1641.4
6.51	652	2.5	NaN	-0.30269	19.507	0.38856	-182.06	10.374	-0.79007	15.599	-813.49	1051.3	0.89226	826.93	1111.2	29.255	45.927	0	1	10.963	2.3604	-9.9668	-7.9144	0.21098	-1.5473	21.6	8.2814	11.174	0.81315	11.633	0.36695	1641.6
6.52	653	2.5	NaN	-0.21417	19.566	0.46299	-182.04	10.327	-0.81698	16.479	-813.33	1051.3	0.92029	826.87	1111.2	27.888	48.343	0	1	11.002	2.3994	-9.9722	-7.9198	0.32932	-1.5007	21.656	8.2378	11.331	0.89867	11.684	0.31796	1641.4
6.53	654	2.5	NaN	-0.15298	19.599	0.60044	-182.03	10.309	-0.8528	17.047	-813.4	1051.4	0.91577	826.76	1111.2	29.529	50.662	0	1	11.041	2.4383	-9.9775	-7.9252	0.41052	-1.4676	21.686	8.2214	11.452	0.97065	11.709	0.29617	1641.3
6.54	655	2.5	NaN	-0.11661	19.619	0.81476	-182.02	10.305	-0.9102	17.328	-813.65	1051.5	0.83867	826.64	1111.2	35.181	57.436	0	1	11.081	2.4772	-9.9829	-7.9306	0.45934	-1.4466	21.703	8.2203	11.54	1.0306	11.72	0.28969	1641.5
6.55	656	2.5	NaN	-0.022203	19.687	0.96753	-182.02	10.297	-0.98689	18.166	-813.62	1051.6	0.72271	826.5	1111.3	39.859	60.056	0	1	11.12	2.5161	-9.9883	-7.936	0.58713	-1.4092	21.77	8.2145	11.707	1.1069	11.782	0.27844	1641.3
6.56	657	2.5	NaN	0.028326	19.733	1.0932	-182.02	10.228	-0.99196	18.722	-813.6	1051.6	0.77306	826.56	1111.2	40.801	59.872	0	1	11.159	2.555	-9.9937	-7.9414	0.6553	-1.391	21.813	8.1477	11.815	1.164	11.819	0.20626	1641.3
6.57	658	2.5	NaN	0.046372	19.792	1.2895	-182.02	10.171	-0.99505	18.92	-813.62	1051.7	0.7965	826.65	1111.1	41.182	60.979	0	1	11.199	2.5939	-9.9991	-7.9468	0.67941	-1.3836	21.868	8.0948	11.878	1.2103	11.868	0.14795	1641.4
6.58	659	2.5	NaN	0.058193	19.828	1.5692	-182.01	10.137	-0.99696	18.932	-813.74	1051.8	0.86581	826.68	1111.1	41.103	61.39	0	1	11.209	2.6043	-9.9986	-7.9463	0.68919	-1.3781	21.898	8.0676	11.898	1.2262	11.899	0.12131	1641.6
6.59	660	2.5	NaN	0.07813	19.852	1.8386	-181.98	10.123	-0.99171	19.116	-813.88	1052	0.89169	826.69	1111.1	39.761	61.436	0	1	11.141	2.5366	-9.9817	-7.9294	0.71457	-1.3406	21.916	8.0591	11.855	1.196	11.935	0.12964	1641.7
6.6	661	2.5	NaN	0.11591	19.876	2.1596	-181.95	10.123	-0.9886	19.354	-813.96	1052.2	0.96314	826.69	1111.2	38.404	60.928	0	1	11.072	2.4688	-9.9649	-7.9126	0.75813	-1.3052	21.935	8.0639	11.83	1.1636	11.97	0.15136	1641.8
6.61	662	2.5	NaN	0.17478	19.9	2.4343	-181.93	10.119	-0.98531	19.712	-813.99	1052.2	1.0884	826.7	1111.2	38.847	60.184	0	1	10.94	2.338	-9.9515	-7.8992	0.82512	-1.2839	21.956	8.0623	11.765	1.0541	12.005	0.16315	1641.9
6.62	663	2.5	NaN	0.25227	19.927	2.5515	-181.92	10.105	-0.98943	20.328	-813.98	1052.2	1.1587	826.76	1111.2	37.939	59.521	0	1	10.126	1.5308	-9.9752	-7.9229	0.92163	-1.2499	21.984	8.048	11.047	0.2809	12.009	0.12507	1641.9
6.63	664	2.5	NaN	0.34168	19.982	2.6655	-181.87	10.111	-1.0389	21.036	-813.91	1052.3	1.0668	826.77	1111.2	37.809	59.613	0	0	9.9488	1.3556	-9.9826	-7.9303	1.039	-1.1682	22.039	8.0535	10.988	0.18736	12.057	0.12319	1641.9
6.64	665	2.5	NaN	0.4198	20.008	2.9487	-181.85	10.051	-1.0394	21.687	-814.04	1052.3	1.2846	826.98	1111.1	37.245	59.321	0	0	10.418	1.8207	-9.9734	-7.921	1.1321	-1.1388	22.061	7.998	11.55	0.68196	12.087	0.076967	1642.2
6.65	666	2.5	NaN	0.44522	20.024	3.216	-181.78	10.041	-1.0852	21.82	-814.16	1052.4	1.2713	827.04	1111.1	37.503	59.382	0	0	10.888	2.2859	-9.9641	-7.9118	1.1625	-1.064	22.073	7.9918	12.05	1.2219	12.109	0.079956	1642.4
6.66	667	2.5	NaN	0.47464	20.055	3.4553	-181.68	10.041	-1.1696	21.905	-814.23	1052.5	1.1258	827.07	1111.2	36.345	54.299	0	0	11.357	2.751	-9.9549	-7.9026	1.2	-0.95767	22.101	7.9955	12.557	1.7934	12.146	0.092949	1642.5
6.67	668	2.5	NaN	0.51006	20.093	3.697	-181.54	10.013	-1.2465	22.206	-814.35	1052.6	1.1269	827.14	1111.2	31.074	49.795	0	0	12.348	3.7328	-9.9358	-7.8834	1.2458	-0.80859	22.135	7.9711	13.594	2.9242	12.199	0.08762	1642.7
6.68	669	2.5	NaN	0.54849	20.135	3.9176	-181.38	9.9793	-1.3521	22.594	-814.45	1052.7	1.0892	827.22	1111.2	29.024	51.686	0	0	13.053	4.4316	-9.922	-7.8697	1.299	-0.63293	22.173	7.9404	14.352	3.7987	12.251	0.070709	1642.8
6.69	670	2.5	NaN	0.59073	20.175	4.0918	-181.22	9.9522	-1.4856	22.906	-814.5	1052.8	0.92115	827.27	1111.2	30.516	50.785	0	0	13.086	4.4638	-9.9208	-7.8685	1.3579	-0.45507	22.212	7.9154	14.444	4.0087	12.291	0.046924	1643
6.7	671	2.5	NaN	0.64441	20.206	4.2377	-181.05	9.8827	-1.5368	23.288	-814.58	1052.8	1.0388	827.39	1111.2	28.867	53.701	0	0	13.027	4.406	-9.9181	-7.8658	1.4207	-0.27701	22.24	7.8483	14.448	4.129	12.322	-0.017537	1643.2
6.71	672	2.5	NaN	0.74111	20.272	4.2887	-180.86	9.8187	-1.6109	23.962	-814.47	1052.8	1.1128	827.49	1111.1	37.799	58.242	0	0	12.948	4.3273	-9.9152	-7.8629	1.5384	-0.062626	22.307	7.7833	14.486	4.2646	12.392	-0.079525	1643.2
6.72	673	2.5	NaN	0.91983	20.389	4.4198	-180.54	9.7725	-1.8039	24.823	-814.29	1052.8	1.043	827.5	1111.1	36.768	55.584	0	0	12.928	4.3072	-9.9133	-7.861	1.7497	0.29354	22.421	7.7401	14.677	4.6008	12.508	-0.12087	1643
6.73	674	2.5	NaN	0.99871	20.461	4.5676	-180.29	9.7344	-1.8891	25.215	-814.29	1052.9	1.2026	827.5	1111.1	29.642	56.069	0	0	12.89	4.2699	-9.9115	-7.8592	1.8366	0.54601	22.49	7.7049	14.727	4.8159	12.579	-0.15436	1643
6.74	675	2.5	NaN	1.0426	20.514	4.7621	-180.02	9.7183	-2.008	25.333	-814.4	1053	1.2173	827.47	1111.1	31.787	55.877	0	0	12.764	4.1452	-9.9108	-7.8585	1.8841	0.81814	22.541	7.691	14.648	4.9634	12.631	-0.16746	1643.1
6.75	676	2.5	NaN	1.094	20.573	4.9473	-179.73	9.6989	-2.1748	25.486	-814.48	1053	1.0981	827.46	1111.1	26.856	54.151	0	0	12.64	4.0224	-9.9107	-7.8583	1.9449	1.1199	22.599	7.6729	14.585	5.1424	12.688	-0.18542	1643.2
6.76	677	2.5	NaN	1.1743	20.664	5.1493	-179.39	9.6672	-2.3598	25.696	-814.5	1053.1	1.0025	827.51	1111.1	26.9	51.096	0	0	12.518	3.9011	-9.911	-7.8587	2.0359	1.4731	22.688	7.6434	14.554	5.3741	12.777	-0.21526	1643.2
6.77	678	2.5	NaN	1.2879	20.805	5.4596	-178.93	9.6502	-2.5618	25.772	-814.47	1053.3	0.97447	827.53	1111.1	23.649	47.19	0	0	12.356	3.7411	-9.9098	-7.8575	2.1531	1.9363	22.823	7.6319	14.509	5.6774	12.913	-0.22559	1643.2
6.78	679	2.5	NaN	1.3661	20.92	5.5572	-178.6	9.6317	-2.7208	26.28	-814.34	1053.3	0.97664	827.58	1111.1	25.177	44.91	0	0	12.228	3.6142	-9.9087	-7.8564	2.249	2.2845	22.936	7.6157	14.477	5.8986	13.028	-0.24073	1643.1
6.79	680	2.5	NaN	1.4379	20.994	5.6942	-178.24	9.6673	-2.8195	26.583	-814.31	1053.3	1.1469	827.48	1111.1	23.649	44.643	0	0	12.152	3.5391	-9.9079	-7.8556	2.3255	2.65	23.01	7.6508	14.478	6.1891	13.102	-0.20484	1643
6.8	681	2.5	NaN	1.5451	21.068	5.8033	-177.89	9.7004	-3.0252	27.024	-814.21	1053.3	0.95267	827.4	1111.2	33.039	46.169	0	0	12.087	3.4739	-9.9074	-7.8551	2.455	3.0241	23.085	7.6826	14.542	6.498	13.178	-0.17241	1642.8
6.81	682	2.5	NaN	1.7109	21.143	5.9213	-177.41	9.6924	-3.202	27.712	-814.07	1053.3	1.0683	827.46	1111.2	27.864	45.172	0	0	12.023	3.4111	-9.9069	-7.8545	2.6408	3.5167	23.163	7.6729	14.664	6.9278	13.256	-0.18168	1642.8
6.82	683	2.5	NaN	1.8567	21.196	6.0623	-176.97	9.6957	-3.3346	28.265	-814	1053.3	1.2591	827.48	1111.2	23.649	44.962	0	0	11.959	3.3471	-9.9065	-7.8542	2.7992	3.9746	23.216	7.6752	14.758	7.3217	13.31	-0.17903	1642.7
6.83	684	2.5	NaN	1.9509	21.223	6.2233	-176.61	9.6991	-3.457	28.536	-814	1053.3	1.2955	827.48	1111.2	23.649	39.455	0	0	11.877	3.2665	-9.9058	-7.8535	2.9017	4.34	23.243	7.6796	14.779	7.6065	13.337	-0.17389	1642.7
6.84	685	2.5	NaN	2.043	21.25	6.4165	-176.21	9.651	-3.6302	28.737	-813.99	1053.4	1.2173	827.67	1111.2	23.649	39.468	0	0	11.74	3.1309	-9.9039	-7.8516	3.0034	4.7522	23.267	7.6338	14.744	7.8832	13.363	-0.21773	1642.9
6.85	686	2.5	NaN	2.1563	21.268	6.7192	-175.66	9.6814	-3.9906	28.833	-814.01	1053.5	0.74484	827.68	1111.4	28.585	24.005	0	0	11.668	3.0592	-9.9029	-7.8506	3.1366	5.3193	23.287	7.6623	14.805	8.3785	13.384	-0.18833	1643
6.86	687	2.5	NaN	2.2484	21.265	6.9082	-175.31	9.7066	-4.1689	28.968	-814	1053.6	0.56341	827.68	1111.4	42.882	51.886	0	0	11.631	3.0219	-9.9025	-7.8502	3.2396	5.6766	23.284	7.6883	14.87	8.6985	13.381	-0.16187	1642.9
6.87	688	2.5	NaN	2.3465	21.258	7.0785	-174.9	9.7791	-4.361	29.154	-813.98	1053.6	0.34552	827.53	1111.4	52.057	56.064	0	0	11.562	2.9542	-9.9009	-7.8485	3.352	6.1049	23.275	7.7618	14.914	9.0592	13.374	-0.086694	1642.8
6.88	689	2.5	NaN	2.4444	21.249	7.2358	-174.59	9.8122	-4.5768	29.341	-813.95	1053.6	0.017554	827.56	1111.5	47.414	54.398	0	0	11.491	2.8835	-9.8996	-7.8473	3.4678	6.4318	23.267	7.7935	14.959	9.3153	13.368	-0.053734	1642.8
6.89	690	2.5	NaN	2.5902	21.227	7.3648	-174.24	9.8367	-4.8137	29.782	-813.86	1053.6	-0.3223	827.68	1111.6	51.291	54.134	0	0	11.416	2.8092	-9.8987	-7.8464	3.6409	6.8088	23.25	7.8138	15.057	9.618	13.351	-0.032654	1642.8
6.9	691	2.5	NaN	2.7298	21.182	7.5163	-173.87	9.8589	-5.0295	30.157	-813.82	1053.6	-0.60158	827.81	1111.7	50.649	50.434	0	0	11.346	2.7396	-9.8979	-7.8455	3.8032	7.207	23.208	7.833	15.149	9.9465	13.31	-0.012527	1642.9
6.91	692	2.5	NaN	2.8144	21.131	7.6876	-173.58	9.8591	-5.1686	30.278	-813.82	1053.6	-0.74451	827.92	1111.7	51.861	47.842	0	0	11.281	2.6753	-9.897	-7.8447	3.897	7.4981	23.157	7.8328	15.178	10.173	13.26	-0.011833	1643.1
6.92	693	2.5	NaN	3.015	21.122	7.6484	-173.28	9.8661	-5.2203	31.345	-813.45	1053.3	-0.56259	827.93	1111.6	51.575	44.674	0	0	11.184	2.5796	-9.8969	-7.8446	4.1287	7.8362	23.155	7.8328	15.313	10.416	13.258	-0.011783	1642.7
6.93	694	2.5	NaN	3.1024	21.062	7.7425	-173.07	9.8956	-5.2675	31.559	-813.43	1053.3	-0.5083	827.89	1111.6	51.266	42.119	0	0	11.104	2.5006	-9.8975	-7.8452	4.2216	8.0493	23.096	7.8614	15.326	10.55	13.198	0.01626	1642.7
6.94	695	2.5	NaN	3.1952	20.992	7.812	-172.79	9.9036	-5.2445	31.835	-813.42	1053.2	-0.21924	827.9	1111.6	50.772	38.61	0	0	11.076	2.4721	-9.8996	-7.8473	4.314	8.325	23.027	7.8686	15.39	10.797	13.127	0.021291	1642.7
6.95	696	2.5	NaN	3.2876	20.937	7.8685	-172.58	9.9224	-5.2798	32.111	-813.35	1053.2	-0.14432	827.88	1111.6	50.783	37.926	0	0	10.963	2.3608	-9.9009	-7.8486	4.4135	8.5436	22.975	7.8848	15.377	10.904	13.074	0.036201	1642.6
6.96	697	2.5	NaN	3.3921	20.881	7.9305	-172.37	9.9423	-5.33	32.425	-813.25	1053.1	-0.10159	827.85	1111.6	50.663	38.26	0	0	10.83	2.229	-9.9018	-7.8495	4.5276	8.7607	22.922	7.9015	15.358	10.99	13.021	0.052041	1642.5
6.97	698	2.5	NaN	3.4879	20.825	7.9956	-172.17	9.9551	-5.3886	32.686	-813.17	1053	-0.09563	827.83	1111.6	50.826	37.929	0	0	10.813	2.2119	-9.9027	-7.8504	4.6323	8.9697	22.869	7.9115	15.445	11.182	12.966	0.061047	1642.4
6.98	699	2.5	NaN	3.5572	20.779	8.0591	-172.02	9.9664	-5.4738	32.809	-813.13	1053	-0.22445	827.81	1111.6	50.498	36.302	0	0	10.787	2.1866	-9.904	-7.8516	4.7105	9.1364	22.825	7.9207	15.498	11.323	12.921	0.069036	1642.3
6.99	700	2.5	NaN	3.6339	20.742	8.1339	-171.86	9.9879	-5.566	32.911	-813.07	1053	-0.38173	827.74	1111.6	49.599	38.897	0	0	10.705	2.1046	-9.907	-7.8547	4.7963	9.2987	22.79	7.9405	15.501	11.403	12.883	0.085786	1642.2
7	701	2.5	NaN	3.7547	20.71	8.1782	-171.65	9.9596	-5.6849	33.18	-812.88	1052.9	-0.53163	827.78	1111.6	49.583	39.759	0	0	10.707	2.1069	-9.9119	-7.8596	4.9319	9.5285	22.759	7.9106	15.639	11.635	12.847	0.050958	1642.1
7.01	702	2.5	NaN	3.8303	20.687	8.2101	-171.5	9.9548	-5.7697	33.325	-812.77	1052.8	-0.62089	827.79	1111.6	49.598	48.675	0	0	10.784	2.1828	-9.9184	-7.866	5.0157	9.681	22.738	7.9038	15.799	11.864	12.819	0.037793	1642
7.02	703	2.5	NaN	3.8928	20.672	8.2335	-171.39	9.9315	-5.7727	33.435	-812.68	1052.8	-0.46403	827.75	1111.5	49.407	42.154	0	0	10.86	2.2587	-9.9248	-7.8725	5.0766	9.7979	22.722	7.8814	15.937	12.057	12.797	0.008925	1641.8
7.03	704	2.5	NaN	3.9533	20.658	8.2554	-171.26	9.9359	-5.8306	33.524	-812.59	1052.7	-0.4722	827.69	1111.5	49.566	40.43	0	0	10.937	2.3346	-9.9312	-7.8789	5.1406	9.9256	22.709	7.8842	16.077	12.26	12.778	0.0052451	1641.7
7.04	705	2.5	NaN	4.0152	20.644	8.2877	-171.12	9.9291	-5.9133	33.57	-812.47	1052.7	-0.49283	827.66	1111.5	50.146	42.859	0	0	11.013	2.4105	-9.9377	-7.8854	5.2049	10.069	22.698	7.8755	16.218	12.479	12.76	-0.0098432	1641.5
7.05	706	2.5	NaN	4.0697	20.636	8.3139	-170.99	9.8855	-5.9589	33.608	-812.35	1052.6	-0.35334	827.65	1111.4	48.425	39.815	0	0	11.09	2.4863	-9.9441	-7.8918	5.256	10.198	22.69	7.8322	16.346	12.685	12.745	-0.059567	1641.4
7.06	707	2.5	NaN	4.1021	20.636	8.2965	-170.9	9.8564	-6.0094	33.725	-812.24	1052.6	-0.29935	827.63	1111.4	50.338	41.855	0	0	11.167	2.5622	-9.9506	-7.8982	5.2907	10.29	22.69	7.8025	16.457	12.852	12.74	-0.095777	1641.3
7.07	708	2.5	NaN	4.1339	20.636	8.3241	-170.78	9.7939	-6.0963	33.711	-812.12	1052.6	-0.24033	827.66	1111.3	51.243	39.222	0	0	11.243	2.6381	-9.957	-7.9047	5.32	10.408	22.689	7.7413	16.563	13.046	12.732	-0.16337	1641.2
7.08	709	2.5	NaN	4.1513	20.616	8.3492	-170.68	9.7864	-6.2154	33.68	-812.06	1052.5	-0.39561	827.64	1111.4	50.51	39.371	0	0	11.32	2.714	-9.9634	-7.9111	5.3418	10.515	22.671	7.7316	16.661	13.229	12.708	-0.17953	1641.1
7.09	710	2.5	NaN	4.1728	20.616	8.3332	-170.6	9.7902	-6.2847	33.776	-811.95	1052.5	-0.4166	827.54	1111.3	50.51	39.218	0	0	11.396	2.7899	-9.9699	-7.9176	5.3676	10.596	22.673	7.7338	16.764	13.386	12.703	-0.18371	1640.9
7.1	711	2.5	NaN	4.177	20.61	8.3325	-170.53	9.7974	-6.3569	33.807	-811.87	1052.4	-0.44724	827.45	1111.3	50.113	37.612	0	0	11.473	2.8657	-9.9763	-7.924	5.3741	10.667	22.667	7.7398	16.847	13.532	12.691	-0.18424	1640.7
7.11	712	2.5	NaN	4.1678	20.59	8.3511	-170.45	9.7943	-6.4371	33.774	-811.82	1052.4	-0.42916	827.35	1111.3	50.262	36.929	0	0	11.549	2.9416	-9.9828	-7.9304	5.3632	10.743	22.648	7.7363	16.913	13.684	12.665	-0.19416	1640.6
7.12	713	2.5	NaN	4.1679	20.571	8.3557	-170.37	9.7763	-6.5145	33.803	-811.74	1052.4	-0.34417	827.27	1111.3	48.018	38.121	0	0	11.626	3.0175	-9.9892	-7.9369	5.3615	10.824	22.628	7.7187	16.987	13.842	12.639	-0.21818	1640.4
7.13	714	2.5	NaN	4.187	20.564	8.3299	-170.3	9.7517	-6.594	33.943	-811.61	1052.4	-0.27751	827.23	1111.2	48.065	42.178	0	0	11.703	3.0934	-9.9956	-7.9433	5.3832	10.898	22.621	7.6944	17.086	13.991	12.625	-0.24896	1640.3
7.14	715	2.5	NaN	4.1607	20.532	8.3661	-170.23	9.7207	-6.6998	33.837	-811.61	1052.4	-0.089889	827.17	1111.1	49.722	37.133	0	0	11.779	3.1693	-10.002	-7.9498	5.3467	10.961	22.585	7.6676	17.126	14.13	12.583	-0.28211	1640.2
7.15	716	2.5	NaN	4.1581	20.535	8.3532	-170.15	9.7211	-6.8367	33.894	-811.52	1052.3	-0.15304	827.08	1111.1	49.662	33.565	0	0	11.856	3.2451	-10.009	-7.9562	5.3484	11.041	22.589	7.6678	17.204	14.286	12.58	-0.28836	1640
7.16	717	2.5	NaN	4.1381	20.539	8.3837	-170.08	9.766	-7.0069	33.799	-811.49	1052.4	-0.29079	826.87	1111.1	47.808	34.754	0	0	11.932	3.321	-10.015	-7.9626	5.3301	11.11	22.592	7.7131	17.262	14.432	12.577	-0.24954	1639.8
7.17	718	2.5	NaN	4.1226	20.546	8.4054	-170.05	9.7329	-7.0259	33.731	-811.44	1052.4	0.11106	826.73	1111	48.184	34.231	0	0	12.009	3.3969	-10.021	-7.9691	5.2983	11.129	22.595	7.6845	17.307	14.526	12.573	-0.28461	1639.6
7.18	719	2.5	NaN	4.108	20.561	8.404	-169.98	9.6826	-7.1466	33.727	-811.38	1052.4	0.38676	826.61	1110.9	49.037	33.467	0	0	12.085	3.4728	-10.028	-7.9755	5.2741	11.188	22.605	7.6387	17.36	14.661	12.577	-0.33686	1639.4
7.19	720	2.5	NaN	4.0904	20.58	8.4026	-169.87	9.664	-7.4033	33.718	-811.32	1052.4	0.29247	826.46	1110.7	48.588	38.17	0	0	12.162	3.5487	-10.034	-7.982	5.2596	11.298	22.622	7.6225	17.422	14.846	12.587	-0.35943	1639.2
7.2	721	2.5	NaN	4.0752	20.599	8.4228	-169.79	9.6552	-7.5711	33.649	-811.29	1052.4	0.28294	826.31	1110.7	48.343	38.962	0	0	12.239	3.6245	-10.041	-7.9884	5.2425	11.376	22.639	7.616	17.481	15	12.598	-0.3724	1639
7.21	722	2.5	NaN	4.0712	20.629	8.4279	-169.75	9.6359	-7.6709	33.633	-811.22	1052.3	0.48581	826.16	1110.6	47.749	31.596	0	0	12.31	3.6956	-10.047	-7.9943	5.2309	11.411	22.667	7.5981	17.541	15.107	12.62	-0.39617	1638.8
7.22	723	2.5	NaN	4.0387	20.644	8.5137	-169.72	9.5697	-7.8547	33.342	-811.23	1052.3	0.74254	826.03	1110.4	47.622	31.34	0	0	12.322	3.7071	-10.046	-7.9932	5.1793	11.421	22.677	7.5374	17.501	15.128	12.631	-0.45585	1638.6
7.23	724	2.5	NaN	4.0198	20.665	8.5477	-169.67	9.5501	-8.1327	33.202	-811.21	1052.3	0.70612	825.82	1110.4	47.794	35.751	0	0	12.361	3.7461	-10.044	-7.9918	5.1569	11.47	22.696	7.5195	17.518	15.216	12.652	-0.47224	1638.4
7.24	725	2.5	NaN	3.9963	20.665	8.5799	-169.64	9.5372	-8.3574	33.041	-811.24	1052.4	0.63493	825.64	1110.4	47.822	33.25	0	0	12.685	4.0671	-10.039	-7.9863	5.1305	11.497	22.694	7.508	17.816	15.564	12.656	-0.47831	1638.2
7.25	726	2.5	NaN	3.9903	20.66	8.5598	-169.64	9.5252	-8.4921	33.037	-811.24	1052.3	0.7465	825.44	1110.3	48.208	31.758	0	0	13.009	4.388	-10.033	-7.9808	5.1206	11.486	22.689	7.4969	18.13	15.874	12.656	-0.48385	1638
7.26	727	2.5	NaN	3.9821	20.653	8.5135	-169.68	9.4912	-8.5528	33.091	-811.24	1052.3	1.0689	825.23	1110.2	48.591	29.792	0	0	13.333	4.709	-10.028	-7.9753	5.1031	11.444	22.679	7.4652	18.436	16.153	12.652	-0.51009	1637.8
7.27	728	2.5	NaN	3.9465	20.641	8.485	-169.72	9.4303	-8.5756	33.045	-811.3	1052.3	1.4785	825.06	1110.1	48.847	30.313	0	0	13.657	5.0299	-10.022	-7.9698	5.0516	11.388	22.663	7.4087	18.709	16.418	12.641	-0.56105	1637.7
7.28	729	2.5	NaN	3.9227	20.645	8.4081	-169.76	9.4086	-8.5985	33.149	-811.3	1052.3	1.8273	824.81	1110	49.113	28.638	0	0	13.981	5.3509	-10.017	-7.9643	5.0194	11.333	22.665	7.389	19	16.684	12.648	-0.57531	1637.4
7.29	730	2.5	NaN	3.8744	20.647	8.3917	-169.77	9.4243	-8.7207	33.028	-811.35	1052.3	1.8446	824.56	1109.9	49.479	31.782	0	0	14.305	5.6718	-10.011	-7.9588	4.9664	11.32	22.665	7.406	19.271	16.992	12.654	-0.55274	1637.2
7.3	731	2.5	NaN	3.7958	20.648	8.2998	-169.8	9.4279	-8.8921	33.033	-811.44	1052.3	1.868	824.19	1109.9	48.533	33.461	0	0	14.629	5.9927	-10.006	-7.9533	4.8874	11.29	22.667	7.4096	19.516	17.282	12.661	-0.54366	1636.9
7.31	732	2.5	NaN	3.7278	20.667	8.2449	-169.85	9.3753	-8.9724	32.964	-811.52	1052.3	2.0693	823.97	1109.8	48.588	31.866	0	0	14.953	6.3137	-10	-7.9478	4.81	11.227	22.68	7.3618	19.763	17.541	12.68	-0.58604	1636.8
7.32	733	2.5	NaN	3.6649	20.693	8.1833	-169.9	9.3249	-9.0389	32.921	-811.58	1052.3	2.2331	823.8	1109.7	49.734	28.131	0	0	15.276	6.6346	-9.9946	-7.9423	4.7399	11.173	22.703	7.3146	20.016	17.807	12.708	-0.62766	1636.7
7.33	734	2.5	NaN	3.5892	20.734	8.0963	-169.96	9.2704	-9.1225	32.897	-811.65	1052.3	2.389	823.58	1109.6	49.056	31.345	0	0	15.496	6.8524	-9.9889	-7.9366	4.658	11.113	22.742	7.263	20.154	17.966	12.753	-0.67358	1636.5
7.34	735	2.5	NaN	3.4889	20.798	8.0116	-170.03	9.1799	-9.2053	32.789	-811.74	1052.3	2.6511	823.36	1109.4	48.068	32.091	0	0	15.143	6.5028	-9.9819	-7.9296	4.5449	11.024	22.799	7.1788	19.688	17.527	12.817	-0.75076	1636.4
7.35	736	2.5	NaN	3.3738	20.866	7.9633	-170.11	9.0718	-9.2791	32.553	-811.85	1052.4	2.9408	823.16	1109.3	46.802	31.038	0	0	14.959	6.32	-9.9778	-7.9255	4.4114	10.927	22.858	7.0792	19.37	17.247	12.881	-0.84625	1636.3
7.36	737	2.5	NaN	3.3064	20.926	7.8543	-170.16	9.0234	-9.3759	32.518	-811.93	1052.4	3.0749	822.79	1109.1	43.724	28.034	0	0	14.905	6.2664	-9.9758	-7.9235	4.3383	10.872	22.914	7.0357	19.243	17.138	12.938	-0.88779	1636
7.37	738	2.5	NaN	3.2357	20.951	7.8409	-170.17	8.9964	-9.4796	32.34	-812.06	1052.5	3.0399	822.57	1109.1	38.342	28.956	0	0	14.767	6.1294	-9.9739	-7.9216	4.2626	10.852	22.935	7.0128	19.029	16.982	12.961	-0.90885	1635.9
7.38	739	2.5	NaN	3.1843	20.979	7.7148	-170.2	8.9628	-9.5728	32.322	-812.17	1052.4	3.0919	822.24	1109	26.387	27.299	0	0	14.658	6.0218	-9.9726	-7.9203	4.2089	10.824	22.961	6.9808	18.867	16.846	12.988	-0.93951	1635.6
7.39	740	2.5	NaN	3.1294	21.003	7.6073	-170.22	8.9179	-9.6057	32.324	-812.25	1052.4	3.2609	821.96	1108.9	23.649	26.694	0	0	14.6	5.9647	-9.9721	-7.9198	4.1483	10.797	22.983	6.9385	18.749	16.761	13.01	-0.98137	1635.4
7.4	741	2.5	NaN	3.076	21.01	7.5626	-170.23	8.8729	-9.614	32.202	-812.39	1052.5	3.4297	821.74	1108.9	23.649	29.25	0	0	14.488	5.8538	-9.9712	-7.9189	4.0848	10.774	22.985	6.897	18.573	16.628	13.014	-1.0219	1635.3
7.41	742	2.5	NaN	3.0365	21.008	7.5376	-170.25	8.8335	-9.6273	32.015	-812.57	1052.5	3.5509	821.52	1108.8	23.649	32.267	0	0	14.294	5.6611	-9.9697	-7.9174	4.0345	10.752	22.981	6.8605	18.328	16.413	13.011	-1.0569	1635.3
7.42	743	2.5	NaN	3.0086	21.028	7.478	-170.26	8.7871	-9.6224	31.973	-812.66	1052.5	3.7133	821.32	1108.7	23.649	31.424	0	0	14.213	5.5807	-9.9703	-7.918	3.9994	10.728	22.998	6.8166	18.212	16.309	13.028	-1.1014	1635.2
7.43	744	2.5	NaN	2.9732	21.039	7.4392	-170.28	8.7174	-9.6357	31.872	-812.79	1052.5	3.8213	821.19	1108.6	23.649	26.836	0	0	14.131	5.4994	-9.9711	-7.9188	3.9567	10.708	23.006	6.75	18.088	16.207	13.035	-1.1688	1635.2
7.44	745	2.5	NaN	2.9409	21.076	7.3663	-170.33	8.6137	-9.5714	31.807	-812.98	1052.5	4.2021	820.94	1108.5	42.45	29.023	0	0	13.947	5.3172	-9.9709	-7.9185	3.9088	10.638	23.038	6.652	17.856	15.955	13.067	-1.2666	1635.1
7.45	746	2.5	NaN	2.9198	21.106	7.3299	-170.32	8.5623	-9.6281	31.713	-813.14	1052.5	4.1196	820.77	1108.4	49.956	27.607	0	0	13.86	5.2315	-9.9716	-7.9193	3.8873	10.644	23.066	6.602	17.748	15.876	13.095	-1.3173	1635.1
7.46	747	2.5	NaN	2.8824	21.145	7.3734	-170.3	8.4974	-9.6931	31.319	-813.39	1052.6	4.0037	820.59	1108.4	50.382	25.597	0	0	13.831	5.2027	-9.9729	-7.9205	3.8402	10.653	23.101	6.5414	17.672	15.856	13.128	-1.3791	1635.2
7.47	748	2.5	NaN	2.8406	21.207	7.3428	-170.29	8.4366	-9.7449	31.195	-813.54	1052.6	3.8995	820.45	1108.3	45.186	25.337	0	0	13.797	5.1684	-9.9727	-7.9203	3.7976	10.671	23.161	6.4822	17.594	15.839	13.188	-1.4381	1635.2
7.48	749	2.5	NaN	2.7972	21.28	7.23	-170.26	8.3867	-9.8001	31.374	-813.6	1052.5	3.7311	820.37	1108.3	41.519	24.509	0	0	13.759	5.1314	-9.9724	-7.9201	3.7664	10.709	23.236	6.4306	17.526	15.841	13.264	-1.4895	1635.2
7.49	750	2.5	NaN	2.738	21.334	7.1935	-170.23	8.3261	-9.8501	31.252	-813.81	1052.5	3.5411	820.3	1108.3	27.171	24.005	0	0	13.673	5.0459	-9.9718	-7.9195	3.7095	10.743	23.288	6.3719	17.383	15.789	13.316	-1.5476	1635.3
7.5	751	2.5	NaN	2.6774	21.349	7.1668	-170.23	8.298	-9.8165	31.13	-814.02	1052.5	3.5731	820.24	1108.3	26.471	24.005	0	0	13.607	4.98	-9.9713	-7.919	3.6435	10.737	23.302	6.3445	17.25	15.717	13.331	-1.5745	1635.4
7.51	752	2.5	NaN	2.6086	21.365	7.0939	-170.22	8.2943	-9.8324	31.161	-814.25	1052.5	3.4238	820.16	1108.3	51.622	24.005	0	0	13.563	4.9372	-9.9709	-7.9186	3.5809	10.757	23.32	6.3394	17.144	15.694	13.349	-1.5792	1635.6
7.52	753	2.5	NaN	2.5262	21.407	7.0215	-170.22	8.3126	-9.8243	31.139	-814.53	1052.5	3.2528	820.04	1108.3	54.297	30.263	0	0	12.993	4.3722	-9.9782	-7.9259	3.5035	10.76	23.364	6.3555	16.497	15.132	13.386	-1.5704	1635.8
7.53	754	2.5	NaN	2.449	21.45	6.9776	-170.21	8.3163	-9.8067	31.056	-814.74	1052.5	3.0907	820	1108.4	52.416	28.511	0	0	12.536	3.9194	-9.9834	-7.9311	3.4291	10.767	23.407	6.3586	15.965	14.686	13.424	-1.5725	1635.9
7.54	755	2.5	NaN	2.3572	21.502	6.9453	-170.22	8.3	-9.7589	30.91	-814.97	1052.5	2.9743	820.05	1108.4	52.769	28.477	0	0	12.569	3.9516	-9.9802	-7.9279	3.336	10.758	23.458	6.3439	15.905	14.71	13.478	-1.584	1636.2
7.55	756	2.5	NaN	2.2634	21.556	6.9086	-170.24	8.2854	-9.6893	30.767	-815.21	1052.6	2.9093	820.13	1108.4	51.853	31.145	0	0	12.599	3.9812	-9.9763	-7.924	3.2394	10.737	23.511	6.3309	15.838	14.718	13.535	-1.593	1636.5
7.56	757	2.5	NaN	2.1983	21.59	6.8879	-170.27	8.291	-9.645	30.622	-815.41	1052.6	2.7997	820.2	1108.4	52.131	30.267	0	0	12.627	4.0098	-9.972	-7.9196	3.1728	10.704	23.546	6.3359	15.8	14.714	13.574	-1.5838	1636.8
7.57	758	2.5	NaN	2.1428	21.596	6.946	-170.37	8.292	-9.6645	30.199	-815.7	1052.7	2.4425	820.3	1108.5	52.376	28.8	0	0	12.56	3.9427	-9.9682	-7.9159	3.1148	10.605	23.551	6.3378	15.675	14.547	13.582	-1.5781	1637.2
7.58	759	2.5	NaN	2.0956	21.616	6.85	-170.28	8.32	-9.4254	30.278	-815.88	1052.6	2.9475	820.31	1108.4	52.538	26.685	0	0	12.467	3.8513	-9.9646	-7.9123	3.0525	10.673	23.569	6.367	15.52	14.524	13.604	-1.5453	1637.4
7.59	760	2.5	NaN	2.0315	21.663	6.6793	-170.28	8.3584	-9.3448	30.585	-815.99	1052.6	2.9361	820.37	1108.5	53.015	26.335	0	0	12.496	3.8798	-9.9609	-7.9086	2.9995	10.691	23.62	6.4015	15.496	14.571	13.659	-1.5071	1637.5
7.6	761	2.5	NaN	1.9485	21.703	6.6315	-170.29	8.4114	-9.2314	30.355	-816.28	1052.6	2.9189	820.49	1108.5	52.407	26.849	0	0	12.514	3.8971	-9.9573	-7.905	2.9088	10.672	23.66	6.4545	15.423	14.569	13.703	-1.4505	1637.9
7.61	762	2.5	NaN	1.8767	21.751	6.6112	-170.29	8.457	-9.1515	30.083	-816.52	1052.7	2.8285	820.64	1108.6	51.625	27.195	0	0	12.521	3.9043	-9.954	-7.9017	2.8304	10.664	23.707	6.501	15.351	14.568	13.753	-1.4006	1638.3
7.62	763	2.5	NaN	1.8093	21.831	6.5726	-170.3	8.4802	-9.0654	29.906	-816.67	1052.7	2.7776	820.85	1108.6	50.14	26.56	0	0	12.434	3.8178	-9.9517	-7.8994	2.7585	10.65	23.784	6.5271	15.192	14.467	13.832	-1.3723	1638.7
7.63	764	2.5	NaN	1.7298	21.929	6.5336	-170.34	8.4883	-8.9144	29.684	-816.81	1052.8	2.8998	821.09	1108.5	49.085	26.013	0	0	12.363	3.7473	-9.9499	-7.8976	2.6667	10.6	23.877	6.5408	15.029	14.348	13.927	-1.3568	1639.1
7.64	765	2.5	NaN	1.6581	21.985	6.4853	-170.36	8.5091	-8.7989	29.562	-816.96	1052.8	2.9989	821.26	1108.5	47.51	27.601	0	0	12.334	3.7187	-9.9487	-7.8964	2.587	10.566	23.932	6.5623	14.921	14.285	13.983	-1.3341	1639.4
7.65	766	2.5	NaN	1.5935	22.024	6.4193	-170.39	8.534	-8.6999	29.5	-817.13	1052.8	3.0452	821.42	1108.5	39.026	24.005	0	0	12.291	3.6761	-9.9474	-7.895	2.5185	10.539	23.971	6.5872	14.809	14.215	14.024	-1.3078	1639.7
7.66	767	2.5	NaN	1.5378	22.071	6.3549	-170.4	8.6006	-8.6442	29.434	-817.27	1052.8	2.9396	821.55	1108.6	23.649	24.005	0	0	12.222	3.6083	-9.9457	-7.8933	2.464	10.531	24.019	6.6523	14.686	14.139	14.074	-1.241	1640
7.67	768	2.5	NaN	1.4439	22.122	6.2621	-170.42	8.6641	-8.5357	29.335	-817.5	1052.8	2.8926	821.79	1108.6	23.649	24.005	0	0	12.059	3.447	-9.9432	-7.8909	2.368	10.506	24.071	6.715	14.427	13.953	14.128	-1.1759	1640.5
7.68	769	2.5	NaN	1.3522	22.164	6.1929	-170.46	8.7241	-8.468	29.19	-817.7	1052.8	2.78	821.99	1108.7	29	24.005	0	0	11.882	3.2707	-9.9409	-7.8886	2.275	10.468	24.114	6.7746	14.157	13.738	14.173	-1.114	1640.9
7.69	770	2.5	NaN	1.2715	22.199	6.1418	-170.48	8.8093	-8.4812	29.053	-817.86	1052.9	2.4551	822.12	1108.8	40.666	27.883	0	0	11.763	3.1531	-9.94	-7.8876	2.2007	10.453	24.152	6.8571	13.964	13.606	14.212	-1.0305	1641.1
7.7	771	2.5	NaN	1.1636	22.236	6.0911	-170.49	8.9257	-8.5007	28.874	-818.06	1052.9	2.0554	822.23	1108.9	44.777	25.222	0	0	11.621	3.0121	-9.938	-7.8857	2.1003	10.448	24.193	6.9689	13.721	13.46	14.255	-0.91679	1641.5
7.71	772	2.5	NaN	0.98748	22.278	6.0585	-170.56	9.0153	-8.3825	28.487	-818.36	1052.9	2.0473	822.42	1109	47.191	24.005	0	0	11.462	2.855	-9.9354	-7.8831	1.9107	10.366	24.235	7.0584	13.373	13.221	14.299	-0.82467	1641.9
7.72	773	2.5	NaN	0.8702	22.308	6.0317	-170.63	8.9558	-8.1587	28.236	-818.55	1053	2.5284	822.69	1108.8	44.327	24.796	0	0	11.436	2.8293	-9.9327	-7.8803	1.7676	10.263	24.257	7.0071	13.204	13.092	14.324	-0.87323	1642.4
7.73	774	2.5	NaN	0.74926	22.324	5.9957	-170.66	9.1103	-8.1947	28.019	-818.77	1053	2.1616	822.74	1109	31.826	24.005	0	0	11.41	2.8032	-9.9299	-7.8776	1.6517	10.242	24.279	7.1555	13.062	13.045	14.349	-0.72213	1642.7
7.74	775	2.5	NaN	0.62782	22.367	5.8484	-170.7	9.2141	-8.1733	28.297	-818.85	1052.9	1.9916	822.84	1109.2	38.571	24.005	0	0	11.356	2.7498	-9.9265	-7.8742	1.5458	10.218	24.328	7.2531	12.902	12.968	14.401	-0.62109	1642.9
7.75	776	2.5	NaN	0.50462	22.402	5.7455	-170.76	9.3003	-8.1214	28.354	-818.97	1052.9	1.9584	822.93	1109.2	48.425	24.005	0	0	11.329	2.7234	-9.9235	-7.8712	1.4256	10.165	24.367	7.3354	12.755	12.888	14.444	-0.53584	1643.1
7.76	777	2.5	NaN	0.3394	22.445	5.6732	-170.82	9.3936	-8.0739	28.151	-819.15	1052.9	1.901	823.05	1109.3	48.707	26.096	0	0	11.34	2.7341	-9.9212	-7.8689	1.2552	10.099	24.413	7.4257	12.595	12.833	14.492	-0.4432	1643.4
7.77	778	2.5	NaN	0.14586	22.501	5.6002	-170.86	9.4951	-8.0606	27.905	-819.33	1052.9	1.7332	823.18	1109.4	48.829	24.005	0	0	11.303	2.6972	-9.9188	-7.8665	1.0587	10.051	24.472	7.5239	12.361	12.748	14.553	-0.34258	1643.7
7.78	779	2.5	NaN	-0.007459	22.547	5.5553	-170.89	9.5802	-8.0811	27.701	-819.45	1052.9	1.546	823.23	1109.6	45.953	24.005	0	0	11.261	2.656	-9.9163	-7.864	0.90473	10.026	24.521	7.6061	12.166	12.682	14.605	-0.25789	1643.9
7.79	780	2.5	NaN	-0.16928	22.6	5.4859	-170.95	9.5747	-8.0144	27.561	-819.54	1052.9	1.6997	823.43	1109.5	40.386	24.005	0	0	11.236	2.631	-9.9135	-7.8612	0.73253	9.9495	24.572	7.6026	11.969	12.581	14.658	-0.25862	1644.1
7.8	781	2.5	NaN	-0.31788	22.641	5.4157	-170.99	9.6392	-7.9846	27.449	-819.62	1052.9	1.6922	823.48	1109.6	35.449	24.005	0	0	11.126	2.5216	-9.9102	-7.8579	0.5802	9.9064	24.614	7.6659	11.706	12.428	14.704	-0.19197	1644.3
7.81	782	2.5	NaN	-0.41727	22.714	5.2189	-171.02	9.7058	-7.9824	27.831	-819.44	1052.8	1.618	823.52	1109.6	32.746	24.005	0	0	10.97	2.3677	-9.9065	-7.8542	0.49678	9.8898	24.695	7.7249	11.467	12.258	14.789	-0.12925	1644.2
7.82	783	2.5	NaN	-0.58126	22.766	5.0195	-171.09	9.7642	-7.9408	28.024	-819.42	1052.7	1.6625	823.6	1109.7	34.173	24.005	0	0	10.518	1.9193	-9.8969	-7.8446	0.33794	9.8336	24.752	7.7781	10.856	11.753	14.855	-0.066547	1644.2
7.83	784	2.5	NaN	-0.77062	22.794	4.9051	-171.16	9.8035	-7.8895	27.916	-819.52	1052.6	1.7653	823.66	1109.7	38.231	24.005	0	0	9.9632	1.3699	-9.8855	-7.8332	0.14115	9.7568	24.781	7.8162	10.104	11.127	14.896	-0.017015	1644.4
7.84	785	2.5	NaN	-0.94661	22.812	4.8581	-171.22	9.8227	-7.8317	27.673	-819.62	1052.6	1.9193	823.71	1109.6	34.073	24.005	0	0	9.9813	1.3878	-9.887	-7.8347	-0.04877	9.6763	24.798	7.8365	9.9325	11.064	14.911	0.0018456	1644.5
7.85	786	2.5	NaN	-1.1311	22.829	4.8004	-171.3	9.8411	-7.7459	27.447	-819.71	1052.7	2.1561	823.75	1109.6	34.33	24.005	0	0	9.9729	1.3795	-9.8879	-7.8356	-0.24944	9.5842	24.814	7.8565	9.7235	10.964	14.926	0.020935	1644.6
7.86	787	2.5	NaN	-1.3593	22.857	4.7315	-171.38	9.9024	-7.7032	27.191	-819.83	1052.7	2.2483	823.75	1109.6	37.752	24.005	0	0	9.9369	1.3438	-9.8882	-7.8359	-0.48983	9.4929	24.841	7.9187	9.447	10.837	14.952	0.082754	1644.8
7.87	788	2.5	NaN	-1.5187	22.911	4.6173	-171.44	9.8788	-7.6178	27.257	-819.7	1052.7	2.4951	823.8	1109.6	36.761	24.005	0	0	9.9235	1.3306	-9.8904	-7.838	-0.65548	9.4276	24.893	7.8973	9.2681	10.758	15.002	0.059285	1644.7
7.88	789	2.5	NaN	-1.7117	22.927	4.5636	-171.47	9.9518	-7.6492	27.054	-819.75	1052.7	2.3607	823.74	1109.6	37.644	24.005	0	0	9.9134	1.3205	-9.8921	-7.8398	-0.85087	9.3898	24.911	7.9681	9.0625	10.71	15.019	0.12834	1644.7
7.89	790	2.5	NaN	-1.9905	22.922	4.4932	-171.51	10.018	-7.6872	26.771	-819.87	1052.7	2.2137	823.7	1109.7	53.006	24.005	0	0	9.9048	1.312	-9.8926	-7.8402	-1.1345	9.3435	24.908	8.0315	8.7702	10.655	15.016	0.19123	1644.7
7.9	791	2.5	NaN	-2.2604	22.928	4.4097	-171.56	10.045	-7.6886	26.562	-819.95	1052.7	2.214	823.7	1109.7	55.208	29.644	0	0	9.9104	1.3175	-9.8937	-7.8413	-1.4118	9.2893	24.916	8.0568	8.4986	10.607	15.023	0.21548	1644.8
7.91	792	2.5	NaN	-2.4776	22.954	4.3194	-171.6	10.055	-7.6662	26.474	-819.94	1052.7	2.3045	823.7	1109.7	54.378	30.546	0	0	9.9465	1.3533	-9.8961	-7.8438	-1.6351	9.2407	24.941	8.0672	8.3114	10.594	15.045	0.22336	1644.8
7.92	793	2.5	NaN	-2.6686	22.995	4.1806	-171.64	10.08	-7.6508	26.562	-819.82	1052.6	2.3641	823.67	1109.7	54.217	30.401	0	0	9.9614	1.3681	-9.8979	-7.8456	-1.825	9.2039	24.985	8.0895	8.1364	10.572	15.087	0.24396	1644.7
7.93	794	2.5	NaN	-2.8577	23.078	3.9113	-171.69	10.1	-7.6425	26.973	-819.46	1052.4	2.4122	823.67	1109.7	52.35	29.519	0	0	9.9758	1.3824	-9.8998	-7.8475	-2.0013	9.1628	25.077	8.1009	7.9745	10.545	15.177	0.25343	1644.3
7.94	795	2.5	NaN	-3.0908	23.117	3.8971	-171.72	10.137	-7.6493	26.677	-819.44	1052.4	2.3793	823.64	1109.8	50.861	27.868	0	0	10.033	1.4395	-9.9044	-7.8521	-2.2436	9.1306	25.116	8.1371	7.7898	10.57	15.212	0.28503	1644.3
7.95	796	2.5	NaN	-3.3121	23.157	3.8447	-171.75	10.173	-7.6541	26.538	-819.38	1052.4	2.3697	823.59	1109.8	49.659	27.215	0	0	10.067	1.4729	-9.9084	-7.856	-2.4693	9.0967	25.157	8.1732	7.5978	10.57	15.248	0.3172	1644.1
7.96	797	2.5	NaN	-3.5315	23.19	3.8056	-171.77	10.208	-7.6563	26.385	-819.32	1052.4	2.3501	823.54	1109.8	48.565	26.771	0	0	10.082	1.4871	-9.9117	-7.8594	-2.6933	9.0634	25.19	8.2079	7.3883	10.551	15.279	0.34851	1644
7.97	798	2.5	NaN	-3.8313	23.193	3.8296	-171.82	10.229	-7.6317	25.974	-819.42	1052.5	2.4072	823.53	1109.8	47.781	26.847	0	0	10.143	1.5482	-9.9144	-7.8621	-3.0095	8.9981	25.189	8.2324	7.1337	10.546	15.275	0.37034	1644.1
7.98	799	2.5	NaN	-4.0977	23.205	3.7858	-171.88	10.237	-7.5966	25.791	-819.39	1052.5	2.4906	823.52	1109.8	46.02	24.888	0	0	10.207	1.611	-9.917	-7.8647	-3.2852	8.9361	25.199	8.2423	6.9214	10.547	15.282	0.37759	1644.1
7.99	800	2.5	NaN	-4.2474	23.242	3.628	-171.91	10.25	-7.5784	26.056	-819.11	1052.4	2.5125	823.51	1109.8	46.379	24.005	0	0	10.324	1.7275	-9.9189	-7.8666	-3.4262	8.91	25.241	8.2505	6.8979	10.638	15.322	0.38388	1643.8
8	801	2.5	NaN	-4.4448	23.231	3.5963	-171.94	10.283	-7.5746	25.913	-819.09	1052.4	2.4936	823.46	1109.8	41.441	24.005	0	0	10.437	1.8397	-9.9212	-7.8689	-3.6279	8.8736	25.231	8.2832	6.8095	10.713	15.31	0.41431	1643.7
8.01	802	2.5	NaN	-4.6203	23.223	3.555	-171.98	10.299	-7.5791	25.835	-819.04	1052.4	2.4444	823.44	1109.8	46.064	24.005	0	0	10.542	1.943	-9.9243	-7.8719	-3.8044	8.8384	25.224	8.2984	6.7372	10.781	15.299	0.42645	1643.6
8.02	803	2.5	NaN	-4.8909	23.19	3.5103	-172.03	10.308	-7.539	25.642	-818.99	1052.4	2.5121	823.43	1109.8	49.875	24.005	0	0	10.609	2.0096	-9.926	-7.8737	-4.084	8.7739	25.19	8.3074	6.5248	10.783	15.264	0.43366	1643.6
8.03	804	2.5	NaN	-5.0771	23.168	3.4699	-172.07	10.331	-7.5338	25.535	-818.93	1052.4	2.484	823.4	1109.8	45.636	24.005	0	0	10.667	2.0668	-9.9275	-7.8752	-4.273	8.732	25.17	8.3299	6.3936	10.799	15.242	0.4547	1643.5
8.04	805	2.5	NaN	-5.231	23.146	3.4337	-172.1	10.347	-7.5256	25.456	-818.86	1052.4	2.4655	823.38	1109.8	46.62	24.005	0	0	10.724	2.1239	-9.929	-7.8767	-4.4289	8.7065	25.148	8.3456	6.2953	10.83	15.219	0.46893	1643.4
8.05	806	2.5	NaN	-5.3815	23.12	3.403	-172.13	10.348	-7.4965	25.365	-818.81	1052.4	2.5168	823.4	1109.8	47.448	24.005	0	0	10.798	2.1968	-9.9303	-7.8779	-4.5844	8.6713	25.121	8.3466	6.2134	10.868	15.191	0.46863	1643.4
8.06	807	2.5	NaN	-5.5479	23.087	3.3675	-172.2	10.348	-7.4746	25.263	-818.74	1052.4	2.5352	823.42	1109.8	50.204	24.067	0	0	10.881	2.2794	-9.9314	-7.879	-4.7549	8.5909	25.088	8.347	6.1262	10.87	15.157	0.46794	1643.3
8.07	808	2.5	NaN	-5.7455	23.043	3.311	-172.33	10.372	-7.5027	25.181	-818.65	1052.4	2.3513	823.4	1109.8	49.339	24.005	0	0	10.885	2.2835	-9.9313	-7.879	-4.949	8.4632	25.047	8.3693	5.9363	10.747	15.115	0.49032	1643.2
8.08	809	2.5	NaN	-5.8801	23.001	3.2675	-172.34	10.395	-7.5111	25.145	-818.6	1052.3	2.2599	823.43	1109.8	48.549	24.005	0	0	10.844	2.243	-9.9304	-7.8781	-5.0816	8.4547	25.007	8.3894	5.7628	10.698	15.076	0.51129	1643.2
8.09	810	2.5	NaN	-6.0675	22.935	3.2313	-172.37	10.418	-7.5287	25.029	-818.55	1052.3	2.1108	823.49	1109.9	47.049	24.005	0	0	10.862	2.2609	-9.927	-7.8747	-5.2678	8.4288	24.944	8.4087	5.5946	10.69	15.017	0.53403	1643.2
8.1	811	2.5	NaN	-6.2104	22.89	3.2192	-172.4	10.429	-7.498	24.886	-818.52	1052.3	2.1601	823.49	1109.9	46.525	24.005	0	0	10.848	2.2465	-9.9232	-7.8709	-5.4174	8.392	24.899	8.4196	5.4305	10.639	14.976	0.54865	1643.2
8.11	812	2.5	NaN	-6.363	22.846	3.1893	-172.42	10.449	-7.5006	24.796	-818.44	1052.2	2.0816	823.52	1109.9	45.477	24.005	0	0	10.794	2.1932	-9.9189	-7.8666	-5.5704	8.3685	24.857	8.4377	5.2237	10.562	14.939	0.57113	1643.1
8.12	813	2.5	NaN	-6.5036	22.809	3.1713	-172.45	10.463	-7.4944	24.685	-818.36	1052.2	2.0234	823.57	1109.9	44.596	24.005	0	0	10.811	2.2101	-9.9131	-7.8608	-5.7129	8.3446	24.821	8.4515	5.0983	10.555	14.908	0.5907	1643.1
8.13	814	2.5	NaN	-6.614	22.785	3.152	-172.47	10.467	-7.4697	24.592	-818.3	1052.2	2.0426	823.6	1109.9	43.056	24.005	0	0	10.858	2.2564	-9.9074	-7.8551	-5.8272	8.3163	24.796	8.4561	5.0307	10.573	14.889	0.60101	1643.1
8.14	815	2.5	NaN	-6.7083	22.764	3.088	-172.49	10.481	-7.4789	24.635	-818.19	1052.2	1.963	823.63	1109.9	42.17	24.005	0	0	10.953	2.3505	-9.9023	-7.8499	-5.9172	8.2998	24.777	8.468	5.0357	10.65	14.875	0.61806	1643
8.15	816	2.5	NaN	-6.7698	22.723	3.1018	-172.5	10.524	-7.4692	24.552	-818.21	1052.1	1.9148	823.58	1109.9	40.486	24.005	0	0	11.014	2.4107	-9.8965	-7.8442	-5.9799	8.2861	24.739	8.5078	5.0337	10.697	14.842	0.66361	1643
8.16	817	78	NaN	-6.8929	22.69	3.0232	-172.56	10.524	-7.4271	24.606	-818.06	1052.1	1.9515	823.71	1109.9	36.745	24.005	0	0	10.987	2.3839	-9.889	-7.8367	-6.1024	8.2281	24.706	8.5075	4.8842	10.612	14.817	0.67081	1642.9
8.17	818	78	NaN	-6.9452	22.674	3.0426	-172.58	10.555	-7.4377	24.468	-818.05	1052.1	1.8202	823.74	1109.9	32.933	24.005	0	0	10.96	2.3571	-9.8816	-7.8292	-6.1548	8.2093	24.691	8.538	4.8047	10.566	14.809	0.70877	1643
8.18	819	78	NaN	-6.9922	22.654	3.0541	-172.63	10.594	-7.4373	24.357	-818.04	1052.1	1.7065	823.8	1110	23.649	24.005	0	0	10.94	2.3376	-9.8744	-7.8221	-6.2018	8.1653	24.673	8.5756	4.738	10.503	14.799	0.75354	1643
8.19	820	78	NaN	-7.0067	22.645	3.0473	-172.67	10.632	-7.4267	24.337	-817.98	1052.1	1.6419	823.86	1110	23.649	24.005	0	0	10.983	2.3804	-9.8696	-7.8173	-6.2147	8.1241	24.666	8.6112	4.7683	10.505	14.797	0.79395	1643
8.2	821	78	NaN	-6.9965	22.641	3.0305	-172.7	10.676	-7.413	24.374	-817.92	1052.1	1.6063	823.88	1110.1	23.649	24.005	0	0	11.026	2.4233	-9.8672	-7.8149	-6.202	8.0908	24.664	8.6533	4.8244	10.514	14.797	0.83833	1643
8.21	822	78	0	-6.9777	22.632	3.0094	-172.73	10.745	-7.3769	24.427	-817.88	1052.1	1.6428	823.81	1110.1	23.649	24.005	0	0	11.07	2.4661	-9.8672	-7.8149	-6.1826	8.0652	24.657	8.7201	4.8869	10.531	14.79	0.90523	1642.9
8.22	823	78	NaN	-6.935	22.626	2.9546	-172.72	10.86	-7.2074	24.59	-817.81	1052	2.0726	823.57	1110.1	23.649	24.005	0	0	11.027	2.4244	-9.8696	-7.8173	-6.149	8.0684	24.651	8.8349	4.8784	10.493	14.781	1.0176	1642.6
8.23	824	78	NaN	-6.847	22.616	2.9545	-172.85	10.904	-7.0098	24.586	-817.8	1052	2.5239	823.72	1110	23.649	24.005	0	0	10.979	2.376	-9.8723	-7.82	-6.077	7.9197	24.638	8.8811	4.9016	10.296	14.766	1.0611	1642.7
8.24	825	78	NaN	-6.7769	22.614	2.9703	-172.95	10.941	-6.9272	24.545	-817.81	1052	2.7291	823.88	1110	23.649	24.005	0	0	10.911	2.3094	-9.8688	-7.8165	-6.0155	7.8159	24.637	8.9191	4.8958	10.125	14.768	1.1026	1642.9
8.25	826	78	NaN	-6.6632	22.619	3.011	-173.06	11.026	-6.862	24.497	-817.81	1052	2.9172	824.02	1110.1	23.649	24.005	0	0	10.897	2.2947	-9.8646	-7.8123	-5.9102	7.6928	24.645	9.0004	4.9864	9.9875	14.781	1.1881	1643
8.26	827	78	NaN	-6.5243	22.623	3.0555	-173.2	11.125	-6.7909	24.47	-817.81	1052	3.1489	824.2	1110.2	23.649	24.005	0	0	10.983	2.3804	-9.8598	-7.8075	-5.7804	7.5466	24.653	9.095	5.2027	9.927	14.794	1.2875	1643.2
8.27	828	78	NaN	-6.42	22.619	3.0714	-173.32	11.177	-6.7515	24.487	-817.83	1051.9	3.3337	824.42	1110.2	23.649	24.005	0	0	10.895	2.2929	-9.8571	-7.8048	-5.6821	7.4189	24.651	9.1448	5.2126	9.7118	14.794	1.34	1643.4
8.28	829	78	NaN	-6.2986	22.626	3.0839	-173.44	11.287	-6.7506	24.524	-817.79	1051.9	3.3841	824.6	1110.4	23.649	24.005	0	0	10.766	2.1655	-9.8552	-7.8029	-5.5611	7.2989	24.663	9.2502	5.2051	9.4644	14.807	1.4473	1643.6
8.29	830	78	NaN	-6.1186	22.626	3.1393	-173.7	11.497	-6.6922	24.483	-817.83	1051.9	3.7215	824.86	1110.6	23.649	24.005	0	0	10.715	2.1145	-9.8536	-7.8012	-5.3944	7.0228	24.67	9.4521	5.3203	9.1373	14.817	1.6509	1643.9
8.3	831	78	NaN	-5.9405	22.635	3.1446	-174	11.606	-6.6615	24.604	-817.77	1051.9	3.9474	825.21	1110.7	23.649	24.005	0	0	10.667	2.0675	-9.8519	-7.7996	-5.2202	6.7222	24.685	9.5561	5.447	8.7897	14.833	1.7565	1644.2
8.31	832	78	NaN	-5.7751	22.647	3.1424	-174.23	11.735	-6.7381	24.759	-817.69	1051.9	3.8312	825.56	1110.9	23.649	24.005	0	0	10.626	2.0265	-9.8501	-7.7978	-5.0455	6.4995	24.704	9.6774	5.5805	8.5261	14.854	1.8796	1644.4
8.32	833	78	NaN	-5.6152	22.661	3.1551	-174.4	11.919	-6.8837	24.885	-817.64	1051.9	3.5192	825.9	1111.2	23.649	24.005	0	0	10.573	1.9739	-9.848	-7.7957	-4.8705	6.3465	24.728	9.8516	5.7024	8.3204	14.88	2.0559	1644.8
8.33	834	78	NaN	-5.4465	22.681	3.1656	-174.6	12.065	-6.9385	25.023	-817.57	1051.8	3.5217	826.37	1111.4	23.649	24.005	0	0	10.511	1.913	-9.8458	-7.7935	-4.6971	6.1493	24.756	9.9893	5.8142	8.0623	14.91	2.1959	1645.2
8.34	835	78	NaN	-5.2975	22.7	3.1895	-174.86	12.129	-6.7132	25.094	-817.53	1051.8	4.4433	826.91	1111.4	23.649	24.005	0	0	10.382	1.7844	-9.8445	-7.7922	-4.578	5.8574	24.776	10.053	5.8035	7.6417	14.932	2.2609	1645.7
8.35	836	78	NaN	-5.0833	22.735	3.2162	-175.18	12.423	-6.9199	25.268	-817.43	1051.8	4.041	827.56	1111.9	23.649	24.005	0	0	10.277	1.6809	-9.8441	-7.7917	-4.344	5.5569	24.828	10.33	5.9331	7.2378	14.984	2.5383	1646.2
8.36	837	78	NaN	-4.9192	22.759	3.2485	-175.52	12.595	-6.8564	25.376	-817.37	1051.8	4.4761	828.2	1112.1	23.649	24.005	0	0	10.209	1.6131	-9.8447	-7.7924	-4.1915	5.2056	24.859	10.495	6.0172	6.8187	15.014	2.7028	1646.8
8.37	838	78	NaN	-4.7622	22.779	3.2943	-175.88	12.789	-6.8041	25.466	-817.33	1051.7	4.8994	828.92	1112.3	23.649	24.005	0	0	10.164	1.5688	-9.8449	-7.7926	-4.0465	4.8321	24.886	10.682	6.1176	6.4009	15.041	2.8895	1647.5
8.38	839	78	NaN	-4.5927	22.803	3.3481	-176.25	13.079	-6.9109	25.577	-817.29	1051.7	4.8421	829.7	1112.7	23.649	24.005	0	0	10.135	1.5401	-9.8449	-7.7926	-3.8714	4.4714	24.922	10.96	6.2636	6.0114	15.077	3.1673	1648.2
8.39	840	78	NaN	-4.4792	22.823	3.3844	-176.57	13.27	-6.7915	25.663	-817.22	1051.7	5.4316	830.28	1112.9	23.649	24.005	0	0	10.141	1.5458	-9.8445	-7.7922	-3.7757	4.1378	24.948	11.146	6.365	5.6836	15.103	3.3533	1648.8
8.4	841	78	NaN	-4.3721	22.835	3.4156	-176.89	13.489	-6.7536	25.787	-817.18	1051.7	5.8249	830.88	1113.1	23.649	24.005	0	0	10.148	1.5527	-9.8441	-7.7918	-3.6782	3.8087	24.966	11.358	6.4695	5.3614	15.122	3.5662	1649.3
8.41	842	78	NaN	-4.2757	22.84	3.4541	-177.17	13.714	-6.7514	25.885	-817.16	1051.7	6.1242	831.46	1113.3	23.649	24.005	0	0	10.159	1.5634	-9.8435	-7.7912	-3.589	3.5183	24.979	11.576	6.5695	5.0817	15.135	3.7851	1649.9
8.42	843	78	NaN	-4.1492	22.845	3.5033	-177.57	13.962	-6.8699	26.04	-817.12	1051.7	6.2013	832.43	1113.5	23.649	24.005	0	0	10.275	1.6793	-9.8434	-7.7911	-3.4602	3.1179	24.99	11.817	6.8153	4.7972	15.147	4.0258	1650.8
8.43	844	78	NaN	-4.0214	22.848	3.5535	-178.02	14.164	-7.0148	26.211	-817.08	1051.7	6.3105	833.46	1113.7	23.649	24.005	0	0	10.438	1.8399	-9.8436	-7.7913	-3.3306	2.6677	24.998	12.014	7.107	4.5076	15.154	4.2225	1651.8
8.44	845	78	NaN	-3.9217	22.847	3.6161	-178.44	14.292	-7.083	26.305	-817.07	1051.7	6.7321	834.27	1113.8	23.649	24.005	0	0	10.445	1.8471	-9.844	-7.7917	-3.2427	2.2375	24.999	12.14	7.2022	4.0845	15.155	4.348	1652.6
8.45	846	78	NaN	-3.8203	22.853	3.7605	-178.91	14.473	-7.1098	26.216	-817.12	1051.8	7.4687	835.51	1113.9	23.649	24.005	0	0	10.507	1.9089	-9.8444	-7.7921	-3.1703	1.7371	25.004	12.323	7.3368	3.646	15.159	4.5305	1653.9
8.46	847	78	NaN	-3.7506	22.84	3.8055	-179.24	14.699	-7.2303	26.303	-817.17	1051.8	7.6879	836.2	1114.2	23.649	24.005	0	0	10.63	2.0301	-9.8446	-7.7923	-3.1056	1.4093	25.001	12.538	7.524	3.4394	15.156	4.7458	1654.7
8.47	848	78	NaN	-3.6704	22.837	3.8513	-179.58	14.869	-7.2856	26.408	-817.16	1051.8	8.3506	836.8	1114.3	23.649	24.005	0	0	10.72	2.1197	-9.8441	-7.7918	-3.0449	1.0413	25.003	12.703	7.6751	3.161	15.159	4.9108	1655.2
8.48	849	78	NaN	-3.5846	22.84	3.8932	-179.92	15.03	-7.3553	26.54	-817.13	1051.8	8.9842	837.51	1114.5	23.649	24.005	0	0	10.806	2.2053	-9.8435	-7.7912	-2.9767	0.68307	25.011	12.86	7.8297	2.8884	15.167	5.0686	1655.9
8.49	850	78	NaN	-3.4763	22.848	3.9194	-180.31	15.227	-7.4765	26.779	-817.08	1051.7	9.5913	838.43	1114.7	23.649	24.005	0	0	10.86	2.2588	-9.8432	-7.7909	-2.8815	0.28151	25.024	13.051	7.9788	2.5403	15.181	5.26	1656.8
8.5	851	78	NaN	-3.3407	22.856	3.9321	-180.79	15.46	-7.6326	27.125	-817.01	1051.7	10.353	839.5	1114.9	23.649	24.005	0	0	10.949	2.3469	-9.8432	-7.7909	-2.7606	-0.20659	25.04	13.276	8.1887	2.1403	15.196	5.4854	1657.8
8.51	852	78	NaN	-3.2595	22.853	3.993	-181.13	15.597	-7.7218	27.18	-817.03	1051.7	11.031	840.3	1115	23.649	24.005	0	0	11.126	2.5218	-9.8441	-7.7918	-2.7013	-0.57316	25.039	13.411	8.4245	1.9486	15.194	5.6193	1658.6
8.52	853	78	NaN	-3.1691	22.868	4.0049	-181.48	15.691	-7.7384	27.388	-816.97	1051.7	11.982	841.19	1114.9	23.649	24.005	0	0	11.22	2.6152	-9.8444	-7.7921	-2.6368	-0.94568	25.053	13.507	8.5833	1.6696	15.208	5.7151	1659.4
8.53	854	78	NaN	-3.0765	22.874	4.0412	-181.79	15.865	-7.9492	27.533	-816.95	1051.7	12.307	841.89	1115.2	23.649	24.005	0	0	11.282	2.6765	-9.8445	-7.7922	-2.5507	-1.2613	25.065	13.675	8.7312	1.4152	15.22	5.8826	1660.1
8.54	855	78	NaN	-2.9631	22.882	4.0872	-182.17	16.093	-8.1692	27.711	-816.92	1051.7	12.889	842.65	1115.4	24.788	24.005	0	0	11.303	2.6977	-9.8462	-7.7939	-2.4514	-1.662	25.081	13.894	8.8519	1.0357	15.235	6.1002	1660.9
8.55	856	78	NaN	-2.8915	22.876	4.2084	-182.6	16.309	-8.3227	27.638	-817.02	1051.8	13.806	843.41	1115.6	25.296	24.005	0	0	11.336	2.7297	-9.8483	-7.796	-2.4142	-2.1192	25.078	14.107	8.9214	0.6105	15.23	6.3107	1661.7
8.56	857	78	NaN	-2.9356	22.834	4.4695	-182.91	16.446	-8.4604	26.986	-817.4	1052	14.461	843.94	1115.7	28.319	25.981	0	0	11.387	2.781	-9.8504	-7.7981	-2.5036	-2.4788	25.029	14.251	8.8837	0.30219	15.178	6.4532	1662.6
8.57	858	78	NaN	-2.8376	22.844	4.51	-183.18	16.559	-8.6142	27.12	-817.35	1052	15.006	844.49	1115.8	28.555	25.429	0	0	11.42	2.8138	-9.854	-7.8017	-2.4199	-2.7582	25.041	14.362	9.0006	0.055596	15.187	6.5603	1663.1
8.58	859	78	NaN	-2.7478	22.85	4.5487	-183.43	16.689	-8.8692	27.249	-817.34	1052	15.295	844.87	1116	30.534	27.518	0	0	11.438	2.8317	-9.8587	-7.8064	-2.3357	-3.02	25.053	14.486	9.1027	-0.18834	15.195	6.6801	1663.5
8.59	860	78	NaN	-2.6236	22.867	4.5889	-183.85	16.753	-9.0612	27.453	-817.3	1052	16.192	845.36	1116	31.34	29.787	0	0	11.481	2.8735	-9.8626	-7.8102	-2.2355	-3.4622	25.069	14.551	9.2452	-0.58865	15.207	6.7404	1663.9
8.6	861	78	NaN	-2.509	22.878	4.6351	-184.25	16.767	-9.2424	27.613	-817.28	1052	17.062	845.76	1115.9	34.845	30.833	0	0	11.463	2.8564	-9.8666	-7.8143	-2.1456	-3.8838	25.078	14.567	9.3179	-1.0274	15.211	6.7531	1664.3
8.61	862	78	NaN	-2.4301	22.873	4.7045	-184.54	16.748	-9.4566	27.604	-817.35	1052.1	17.579	845.99	1115.9	38.081	32.459	0	0	11.344	2.7382	-9.871	-7.8187	-2.0848	-4.1974	25.07	14.552	9.2594	-1.4592	15.199	6.7331	1664.6
8.62	863	78	NaN	-2.365	22.86	4.8162	-184.85	16.69	-9.6924	27.416	-817.5	1052.2	18.107	846.17	1115.8	37.527	35.26	0	0	11.225	2.62	-9.8754	-7.8231	-2.0444	-4.5299	25.051	14.499	9.1804	-1.91	15.175	6.6757	1664.9
8.63	864	78	NaN	-2.1929	22.889	4.8384	-185.23	16.523	-9.9406	27.796	-817.35	1052.1	19.138	846.33	1115.6	38.539	34.906	0	0	11.105	2.5017	-9.8798	-7.8275	-1.8947	-4.9332	25.075	14.337	9.2108	-2.4315	15.195	6.5094	1664.9
8.64	865	78	NaN	-2.0819	22.904	4.8697	-185.5	16.36	-10.185	27.966	-817.3	1052.1	19.722	846.32	1115.6	40.74	36.202	0	0	10.986	2.3835	-9.8842	-7.8319	-1.798	-5.2185	25.087	14.177	9.1882	-2.835	15.203	6.3449	1664.8
8.65	866	78	NaN	-1.9857	22.908	4.9229	-185.73	16.147	-10.45	28.045	-817.29	1052.2	20.167	846.23	1115.5	40.375	39.982	0	0	10.867	2.2653	-9.8886	-7.8363	-1.7144	-5.4615	25.087	13.968	9.1525	-3.1962	15.198	6.1314	1664.8
8.66	867	78	NaN	-1.8656	22.909	4.975	-186	15.802	-10.742	28.172	-817.28	1052.2	20.809	846.11	1115.3	42.028	43.46	0	0	10.748	2.147	-9.893	-7.8407	-1.612	-5.7465	25.083	13.627	9.1355	-3.5995	15.19	5.7861	1664.6
8.67	868	78	NaN	-1.7243	22.91	5.0109	-186.31	15.35	-11.027	28.373	-817.23	1052.1	21.698	845.96	1115.2	43.809	41.309	0	0	10.628	2.0288	-9.8974	-7.8451	-1.4944	-6.0753	25.081	13.18	9.1338	-4.0465	15.183	5.3348	1664.4
8.68	869	78	NaN	-1.6277	22.909	5.0477	-186.52	15.004	-11.22	28.473	-817.2	1052.1	22.392	845.76	1115	44.886	41.951	0	0	10.511	1.913	-9.9017	-7.8494	-1.4181	-6.3086	25.075	12.838	9.0933	-4.3956	15.174	4.9882	1664.2
8.69	870	78	NaN	-1.5297	22.91	5.0772	-186.68	14.57	-11.457	28.578	-817.15	1052.1	22.897	845.68	1114.8	48.303	44.937	0	0	10.504	1.9059	-9.9041	-7.8517	-1.3339	-6.4818	25.07	12.41	9.1702	-4.5759	15.166	4.5582	1664
8.7	871	78	NaN	-1.4374	22.895	5.1042	-186.81	14.12	-11.857	28.698	-817.13	1052.1	22.816	845.65	1114.8	49.904	46.026	0	0	10.51	1.9112	-9.9068	-7.8545	-1.2347	-6.6033	25.056	11.96	9.2748	-4.6921	15.149	4.105	1664
8.71	872	78	NaN	-1.3256	22.884	5.1428	-186.96	13.682	-12.229	28.826	-817.09	1052	23.182	845.23	1114.7	50.326	47.829	0	0	10.531	1.9327	-9.9102	-7.8579	-1.1311	-6.7655	25.043	11.524	9.4001	-4.8328	15.132	3.6657	1663.5
8.72	873	78	NaN	-1.2185	22.876	5.1809	-187.13	13.318	-12.463	28.948	-817.04	1052	23.992	844.63	1114.5	53.17	50.725	0	0	10.591	1.9917	-9.9129	-7.8605	-1.0476	-6.9602	25.03	11.165	9.5432	-4.9685	15.117	3.3044	1662.9
8.73	874	78	NaN	-1.1294	22.866	5.205	-187.31	13.031	-12.562	29.074	-817	1052	24.928	844.12	1114.2	52.869	50.9	0	0	10.657	2.0573	-9.9154	-7.8631	-0.98646	-7.1636	25.013	10.884	9.6706	-5.1062	15.098	3.0206	1662.3
8.74	875	78	NaN	-0.98801	22.855	5.2288	-187.54	12.633	-12.72	29.275	-816.91	1052	26.109	843.47	1113.9	54.389	51.706	0	0	10.756	2.1555	-9.9188	-7.8665	-0.87878	-7.4286	24.992	10.496	9.8773	-5.273	15.074	2.6293	1661.5
8.75	876	78	NaN	-0.92627	22.837	5.2775	-187.67	12.448	-12.864	29.262	-816.92	1052	26.765	842.89	1113.9	53.265	50.902	0	0	10.848	2.2464	-9.9226	-7.8703	-0.84007	-7.5853	24.973	10.312	10.008	-5.3389	15.05	2.4418	1661
8.76	877	78	NaN	-0.85792	22.79	5.3468	-187.75	12.248	-13.031	29.171	-817.04	1052	27.234	842.39	1113.8	53.911	51.59	0	0	10.906	2.3036	-9.9272	-7.8749	-0.79105	-7.6836	24.924	10.114	10.114	-5.38	14.996	2.2389	1660.6
8.77	878	78	NaN	-0.78842	22.758	5.4053	-187.83	11.937	-13.224	29.138	-817.09	1052	27.775	841.92	1113.6	54.987	52.185	0	0	10.914	2.312	-9.9317	-7.8794	-0.74132	-7.7787	24.886	9.8084	10.173	-5.4668	14.955	1.9291	1660.2
8.78	879	78	NaN	-0.72611	22.749	5.438	-187.86	11.569	-13.428	29.18	-817.05	1051.9	28.226	841.65	1113.4	53.372	52.605	0	0	10.902	2.2997	-9.9361	-7.8837	-0.69317	-7.829	24.871	9.4465	10.208	-5.5294	14.935	1.5627	1659.8
8.79	880	78	NaN	-0.67781	22.744	5.4512	-187.81	11.263	-13.598	29.223	-816.98	1051.9	28.376	841.67	1113.3	54.767	49.895	0	0	10.909	2.3068	-9.9403	-7.888	-0.64855	-7.7817	24.865	9.1422	10.26	-5.4749	14.924	1.2542	1659.8
8.8	881	78	NaN	-0.64777	22.734	5.4876	-187.81	11.018	-13.605	29.173	-816.98	1051.9	28.912	841.55	1113.1	54.013	51.733	0	0	10.885	2.283	-9.9438	-7.8915	-0.63877	-7.7984	24.847	8.9051	10.246	-5.5154	14.903	1.0136	1659.7
8.81	882	78	NaN	-0.60126	22.714	5.4922	-187.83	10.826	-13.693	29.273	-816.92	1051.9	29.359	841.1	1113.1	54.449	51.707	0	0	10.83	2.2288	-9.9466	-7.8943	-0.60424	-7.8334	24.83	8.7102	10.226	-5.6045	14.883	0.81589	1659.1
8.82	883	78	NaN	-0.5736	22.701	5.4916	-187.81	10.671	-13.681	29.341	-816.86	1051.9	29.778	840.86	1113.1	55.073	52.305	0	0	10.735	2.1346	-9.9504	-7.8981	-0.5887	-7.8265	24.817	8.5549	10.146	-5.6919	14.867	0.65677	1658.9
8.83	884	78	NaN	-0.55799	22.685	5.4901	-187.74	10.518	-13.623	29.397	-816.8	1051.8	30.117	840.73	1113.1	54.571	53.182	0	0	10.602	2.0028	-9.9552	-7.9029	-0.58287	-7.7684	24.801	8.4031	10.019	-5.7656	14.845	0.50018	1658.7
8.84	885	78	NaN	-0.55254	22.66	5.4916	-187.65	10.388	-13.571	29.431	-816.75	1051.8	30.294	840.6	1113	53.104	52.713	0	0	10.562	1.9629	-9.9598	-7.9075	-0.58238	-7.6762	24.776	8.2725	9.9794	-5.7133	14.816	0.36501	1658.5
8.85	886	78	NaN	-0.56054	22.63	5.4971	-187.55	10.336	-13.543	29.414	-816.76	1051.8	30.25	840.47	1113.1	55.761	52.96	0	0	10.499	1.9008	-9.9644	-7.9121	-0.58942	-7.5801	24.747	8.2194	9.9096	-5.6793	14.782	0.30727	1658.4
8.86	887	78	NaN	-0.55758	22.619	5.4772	-187.45	10.317	-13.504	29.515	-816.68	1051.8	30.136	840.35	1113.2	53.905	51.64	0	0	10.377	1.7795	-9.9691	-7.9168	-0.57903	-7.4675	24.739	8.1966	9.7976	-5.688	14.77	0.27984	1658.2
8.87	888	78	NaN	-0.55786	22.578	5.442	-187.27	10.325	-13.422	29.698	-816.63	1051.7	29.898	840.23	1113.3	55.009	54.102	0	0	10.305	1.7086	-9.9784	-7.9261	-0.56476	-7.2722	24.704	8.199	9.7403	-5.5635	14.726	0.27289	1658
8.88	889	78	NaN	-0.55918	22.561	5.4327	-187.11	10.363	-13.326	29.816	-816.56	1051.7	29.713	840.09	1113.4	54.662	54.618	0	0	10.262	1.6658	-9.9883	-7.9359	-0.55564	-7.1032	24.692	8.2326	9.7063	-5.4374	14.704	0.29665	1657.8
8.89	890	78	NaN	-0.56435	22.545	5.4446	-186.97	10.415	-13.232	29.871	-816.53	1051.7	29.538	839.96	1113.4	53.641	54.805	0	0	10.276	1.6801	-9.9926	-7.9403	-0.55283	-6.9561	24.679	8.2809	9.7235	-5.276	14.686	0.34059	1657.6
8.9	891	78	NaN	-0.56467	22.532	5.4478	-186.83	10.457	-13.145	29.975	-816.47	1051.7	29.314	839.86	1113.5	52.865	53.075	0	0	10.278	1.6816	-9.9967	-7.9444	-0.5418	-6.8064	24.669	8.3201	9.736	-5.1248	14.672	0.3757	1657.5
8.91	892	78	NaN	-0.54229	22.571	5.4111	-186.68	10.468	-13.054	30.269	-816.22	1051.6	29.022	839.82	1113.5	53.612	52.541	0	0	10.217	1.6209	-9.9999	-7.9476	-0.49915	-6.6341	24.71	8.3292	9.7174	-5.0132	14.71	0.38156	1657.2
8.92	893	78	NaN	-0.59581	22.514	5.6344	-186.44	10.467	-12.944	29.701	-816.53	1051.8	28.43	839.79	1113.5	53.835	52.937	0	0	10.139	1.5436	-10.003	-7.9508	-0.55183	-6.3932	24.646	8.3346	9.5868	-4.8495	14.643	0.38386	1657.5
8.93	894	78	NaN	-0.61169	22.49	5.7344	-186.25	10.415	-12.793	29.512	-816.63	1051.9	28.133	839.88	1113.4	53.495	53.071	0	0	10.048	1.4544	-10.006	-7.9539	-0.564	-6.202	24.616	8.2881	9.4845	-4.7477	14.61	0.33422	1657.6
8.94	895	78	NaN	-0.58667	22.48	5.7607	-186.09	10.369	-12.685	29.58	-816.62	1051.9	27.753	839.95	1113.3	52.103	53.963	0	0	9.9477	1.3545	-10.011	-7.9586	-0.52346	-6.0231	24.604	8.2451	9.4243	-4.6686	14.594	0.2865	1657.7
8.95	896	78	NaN	-0.54106	22.473	5.7734	-185.88	10.346	-12.578	29.715	-816.59	1051.9	27.181	839.96	1113.3	54.154	52.997	0	0	9.7905	1.1987	-10.016	-7.9641	-0.45342	-5.7917	24.597	8.2218	9.3371	-4.593	14.581	0.2577	1657.7
8.96	897	78	NaN	-0.49532	22.465	5.8078	-185.64	10.36	-12.422	29.783	-816.59	1051.8	26.578	839.88	1113.3	55.75	51.803	0	0	9.5492	0.95969	-10.023	-7.971	-0.38447	-5.5251	24.59	8.2351	9.1648	-4.5654	14.566	0.26411	1657.6
8.97	898	78	NaN	-0.45262	22.466	5.8406	-185.53	10.447	-12.238	29.816	-816.58	1051.9	26.414	839.57	1113.2	53.997	50.212	0	0	9.4921	0.90305	-10.025	-7.973	-0.33492	-5.4083	24.589	8.3245	9.1572	-4.5052	14.563	0.35148	1657.3
8.98	899	78	NaN	-0.40971	22.476	5.869	-185.37	10.414	-12.072	29.835	-816.57	1051.9	26.059	839.68	1113.2	54.017	57.282	0	0	9.4777	0.8888	-10.026	-7.974	-0.27909	-5.235	24.595	8.2945	9.1986	-4.3462	14.569	0.32049	1657.4
8.99	900	78	NaN	-0.36561	22.48	5.8955	-185.19	10.371	-11.91	29.864	-816.56	1051.9	25.62	839.81	1113.1	53.29	59.192	0	0	9.4011	0.81289	-10.027	-7.9743	-0.21882	-5.0389	24.595	8.2557	9.1823	-4.2261	14.569	0.28148	1657.5
9	901	78	NaN	-0.30632	22.481	5.9171	-184.95	10.356	-11.718	29.918	-816.56	1051.9	24.996	839.9	1113	52.916	58.223	0	0	9.3008	0.71355	-10.027	-7.9744	-0.13607	-4.7812	24.595	8.2424	9.1648	-4.0677	14.568	0.26799	1657.6
9.01	902	78	NaN	-0.23129	22.479	5.9193	-184.67	10.395	-11.541	30.034	-816.55	1051.9	24.099	839.91	1113	52.329	59.145	0	0	9.1677	0.58164	-10.027	-7.9748	-0.025994	-4.4637	24.595	8.2801	9.1417	-3.882	14.567	0.30528	1657.6
9.02	903	78	NaN	-0.15535	22.475	5.9007	-184.39	10.484	-11.419	30.194	-816.52	1051.8	23.027	839.83	1113.1	52.726	58.879	0	0	9.0623	0.47722	-10.026	-7.9737	0.092565	-4.1372	24.595	8.3635	9.1549	-3.66	14.569	0.38972	1657.5
9.03	904	78	NaN	-0.11812	22.48	5.9133	-184.21	10.535	-11.253	30.205	-816.51	1051.8	22.408	839.78	1113.2	52.72	58.961	0	0	8.9775	0.39317	-10.024	-7.9718	0.15162	-3.9357	24.601	8.414	9.1291	-3.5425	14.577	0.44217	1657.4
9.04	905	78	NaN	-0.078998	22.436	5.9778	-183.92	10.701	-11.217	30.081	-816.68	1051.8	20.915	839.54	1113.4	54.604	59.437	0	0	8.9883	0.40388	-10.021	-7.9692	0.23806	-3.6055	24.565	8.5723	9.2264	-3.2016	14.543	0.60308	1657.4
9.05	906	78	NaN	-0.041583	22.418	6.0029	-183.72	10.763	-11.02	30.077	-816.72	1051.8	20.171	839.53	1113.5	54.871	56.733	0	0	8.9675	0.38326	-10.019	-7.9665	0.30109	-3.3761	24.549	8.6317	9.2686	-2.9928	14.53	0.66524	1657.4
9.06	907	78	NaN	-0.0080529	22.417	6.0008	-183.53	10.806	-10.81	30.148	-816.7	1051.8	19.55	839.56	1113.5	53.797	58.254	0	0	8.9097	0.32602	-10.016	-7.9637	0.35854	-3.1659	24.549	8.674	9.2683	-2.8398	14.533	0.71028	1657.4
9.07	908	78	NaN	0.023054	22.414	6.0002	-183.32	10.913	-10.645	30.209	-816.69	1051.8	18.557	839.43	1113.6	53.202	55.596	0	0	8.9209	0.33706	-10.013	-7.9604	0.42618	-2.913	24.549	8.7778	9.3471	-2.5759	14.537	0.81747	1657.3
9.08	909	78	NaN	0.053231	22.392	6.0222	-183.08	11.099	-10.504	30.202	-816.74	1051.8	17.188	839.09	1113.8	54.534	54.152	0	0	9.0071	0.42252	-10.009	-7.9564	0.50356	-2.6284	24.535	8.9563	9.5107	-2.2059	14.526	0.99994	1657
9.09	910	78	NaN	0.070766	22.386	6.0244	-183	11.136	-10.401	30.238	-816.74	1051.8	16.815	839.03	1113.8	54.19	53.686	0	0	9.0075	0.42284	-10.004	-7.9514	0.53524	-2.5312	24.53	8.9924	9.5427	-2.1084	14.526	1.0411	1657
9.1	911	78	NaN	0.097445	22.374	6.0291	-182.82	11.213	-9.9435	30.31	-816.75	1051.8	16.235	838.81	1113.7	53.286	52.479	0	0	9.0322	0.44738	-9.9986	-7.9463	0.58453	-2.3313	24.514	9.0727	9.6168	-1.8839	14.515	1.1264	1656.8
9.11	912	78	NaN	0.11906	22.353	6.0527	-182.65	11.328	-9.6478	30.321	-816.79	1051.9	15.492	838.52	1113.7	55.267	52.204	0	0	9.14	0.55414	-9.9938	-7.9415	0.63234	-2.1355	24.493	9.1876	9.7723	-1.5814	14.499	1.2461	1656.5
9.12	913	78	NaN	0.14219	22.333	6.08	-182.44	11.416	-9.3598	30.33	-816.82	1051.9	14.489	838.25	1113.7	53.734	50.99	0	0	9.1742	0.58806	-9.9881	-7.9357	0.69056	-1.8966	24.473	9.2754	9.8648	-1.3086	14.485	1.3397	1656.3
9.13	914	78	NaN	0.16755	22.316	6.0962	-182.19	11.467	-9.0257	30.38	-816.82	1051.9	13.19	837.97	1113.7	52.509	52.277	0	0	9.1764	0.59019	-9.9816	-7.9293	0.76272	-1.5981	24.454	9.3285	9.9391	-1.0079	14.473	1.3991	1656
9.14	915	78	NaN	0.18731	22.292	6.097	-181.93	11.535	-8.7519	30.466	-816.85	1051.8	11.72	837.48	1113.7	54.516	52.562	0	0	9.1677	0.58163	-9.9728	-7.9205	0.83655	-1.2836	24.432	9.3951	10.004	-0.70195	14.459	1.4746	1655.6
9.15	916	78	NaN	0.19791	22.263	6.1115	-181.73	11.572	-8.2582	30.484	-816.89	1051.9	10.972	836.98	1113.5	55.155	53.074	0	0	9.1536	0.56766	-9.9649	-7.9126	0.87384	-1.0493	24.399	9.4357	10.027	-0.48167	14.434	1.5231	1655.1
9.16	917	78	NaN	0.22245	22.252	6.0717	-181.52	11.608	-8.1133	30.564	-816.85	1051.8	9.8537	836.53	1113.6	55.721	51.886	0	0	9.1031	0.51762	-9.963	-7.9107	0.9401	-0.80184	24.391	9.4693	10.043	-0.28422	14.427	1.5586	1654.7
9.17	918	78	NaN	0.2274	22.229	6.074	-181.35	11.598	-7.9156	30.548	-816.89	1051.8	9.0929	836.17	1113.5	51.838	52.101	0	0	9.125	0.53932	-9.961	-7.9087	0.97102	-0.60963	24.365	9.4619	10.096	-0.07031	14.404	1.5532	1654.3
9.18	919	78	NaN	0.24348	22.21	6.0659	-181.22	11.556	-7.6791	30.623	-816.87	1051.8	8.5267	835.86	1113.3	51.782	51.62	0	0	9.2078	0.6214	-9.9588	-7.9065	1.0094	-0.4492	24.343	9.4229	10.217	0.1722	14.385	1.5164	1654
9.19	920	78	NaN	0.27634	22.2	6.0362	-181.05	11.52	-7.4879	30.795	-816.8	1051.7	7.7213	835.44	1113.2	54.042	54.941	0	0	9.1124	0.52685	-9.9578	-7.9055	1.0764	-0.25316	24.331	9.3885	10.189	0.27369	14.374	1.4831	1653.5
9.2	921	78	NaN	0.27518	22.158	6.0813	-180.79	11.538	-7.3712	30.712	-816.89	1051.8	6.2743	834.65	1113.2	53.045	54.173	0	0	9.0444	0.45943	-9.957	-7.9047	1.1229	0.056402	24.287	9.4086	10.167	0.51583	14.33	1.5038	1652.9
9.21	922	78	NaN	0.28276	22.126	6.0939	-180.71	11.48	-7.142	30.701	-816.91	1051.8	5.9121	834.33	1113	53.894	56.652	0	0	9.0408	0.45587	-9.9567	-7.9043	1.1428	0.14588	24.251	9.3553	10.184	0.60175	14.294	1.451	1652.6
9.22	923	78	NaN	0.29123	22.099	6.095	-180.63	11.472	-6.9558	30.743	-816.94	1051.8	5.4694	833.94	1113	52.314	57.616	0	0	8.9889	0.40447	-9.9573	-7.905	1.1683	0.25188	24.222	9.3487	10.157	0.65635	14.265	1.4438	1652.2
9.23	924	78	NaN	0.3004	22.068	6.1199	-180.49	11.479	-6.7007	30.714	-816.98	1051.8	4.9276	833.33	1112.7	54.143	59.452	0	0	8.9224	0.33853	-9.9582	-7.9059	1.1956	0.40747	24.183	9.3639	10.118	0.74599	14.225	1.4581	1651.6
9.24	925	78	NaN	0.32077	22.041	6.1423	-180.34	11.495	-6.4392	30.705	-816.99	1051.8	4.3038	832.62	1112.5	53.737	58.527	0	0	8.863	0.27972	-9.9583	-7.906	1.2377	0.57365	24.149	9.3863	10.101	0.85336	14.191	1.4803	1650.9
9.25	926	78	NaN	0.35354	22.023	6.1386	-180.25	11.507	-6.2614	30.787	-816.94	1051.8	3.6991	832.02	1112.5	52.794	57.812	0	0	8.8048	0.22208	-9.9582	-7.9058	1.2947	0.69512	24.13	9.4003	10.1	0.9172	14.172	1.4944	1650.3
9.26	927	78	NaN	0.37127	21.995	6.1425	-180.21	11.484	-6.1666	30.813	-816.95	1051.8	3.3582	831.69	1112.4	54.7	56.868	0	0	8.7435	0.1613	-9.9576	-7.9053	1.3253	0.74465	24.1	9.3799	10.069	0.90595	14.142	1.4747	1650
9.27	928	78	NaN	0.37777	21.968	6.1881	-180.16	11.415	-6.0848	30.69	-817.01	1051.8	2.9791	831.51	1112.3	54.405	53.878	0	0	8.7215	0.13947	-9.9576	-7.9053	1.3408	0.80465	24.067	9.3164	10.062	0.94411	14.109	1.4111	1649.9
9.28	929	78	NaN	0.42724	21.934	6.184	-180.1	11.397	-6.0375	30.762	-816.98	1051.8	2.3436	831.15	1112.2	52.803	51.644	0	0	8.7244	0.14239	-9.958	-7.9057	1.4151	0.8902	24.03	9.3012	10.14	1.0326	14.072	1.3955	1649.5
9.29	930	78	NaN	0.46945	21.898	6.1728	-180.08	11.401	-5.9667	30.834	-816.97	1051.8	1.9786	830.82	1112	52.017	50.883	0	0	8.6885	0.1068	-9.9591	-7.9067	1.4727	0.92528	23.991	9.3076	10.161	1.0321	14.032	1.4009	1649.1
9.3	931	78	NaN	0.49827	21.869	6.1716	-180.08	11.443	-5.8995	30.853	-816.98	1051.8	1.7467	830.51	1112	53.953	51.025	0	0	8.6409	0.059633	-9.9598	-7.9075	1.5104	0.93609	23.961	9.3506	10.151	0.99573	14.001	1.4431	1648.8
9.31	932	78	NaN	0.52886	21.849	6.1787	-180.05	11.536	-5.872	30.848	-816.97	1051.8	1.3396	830.16	1112.1	53.588	53.762	0	0	8.5773	-0.0033722	-9.9601	-7.9078	1.5552	0.97536	23.944	9.4415	10.133	0.97199	13.984	1.5337	1648.5
9.32	933	78	NaN	0.55364	21.813	6.1876	-180.05	11.588	-5.7752	30.837	-817	1051.8	1.2401	829.95	1112.1	52.127	53.517	0	0	8.5497	-0.030711	-9.9611	-7.9088	1.5832	0.9768	23.907	9.4935	10.133	0.94609	13.946	1.5848	1648.3
9.33	934	78	NaN	0.59194	21.797	6.183	-180.06	11.627	-5.6565	30.884	-816.96	1051.8	1.1952	829.8	1112	53.041	51.599	0	0	8.5677	-0.012864	-9.9629	-7.9106	1.6248	0.9716	23.89	9.534	10.193	0.95873	13.927	1.6234	1648.1
9.34	935	78	NaN	0.62401	21.761	6.1904	-180.06	11.665	-5.5299	30.868	-816.96	1051.8	1.0692	829.77	1111.9	51.777	51.54	0	0	8.491	-0.088952	-9.964	-7.9117	1.6607	0.97829	23.851	9.5752	10.152	0.88933	13.887	1.6635	1648.1
9.35	936	78	NaN	0.64935	21.723	6.2064	-180.05	11.723	-5.4414	30.826	-816.98	1051.8	0.82627	829.8	1111.9	54.504	52.507	0	0	8.4178	-0.1614	-9.9646	-7.9123	1.693	0.99021	23.81	9.6353	10.111	0.82881	13.846	1.7231	1648.1
9.36	937	78	NaN	0.66688	21.69	6.2211	-180.08	11.75	-5.211	30.788	-817	1051.8	1.1706	829.91	1111.8	54.217	52.4	0	0	8.4034	-0.17569	-9.9638	-7.9115	1.6972	0.94538	23.775	9.6639	10.101	0.76969	13.811	1.7524	1648.3
9.37	938	78	NaN	0.67542	21.661	6.223	-180.18	11.682	-4.6485	30.772	-817.01	1051.8	2.7735	830.19	1111.7	51.646	51.985	0	0	8.3577	-0.22097	-9.9642	-7.9119	1.6492	0.7912	23.742	9.601	10.007	0.57024	13.778	1.689	1648.5
9.38	939	78	NaN	0.68252	21.636	6.2081	-180.2	11.736	-4.5756	30.804	-817.01	1051.8	2.737	830.26	1111.7	54.309	53.355	0	0	8.3049	-0.27333	-9.9653	-7.913	1.6587	0.77208	23.717	9.6551	9.9635	0.49875	13.752	1.7421	1648.6
9.39	940	78	NaN	0.68246	21.617	6.2245	-180.22	11.831	-4.5445	30.75	-817.03	1051.8	2.5747	830.32	1111.7	52.873	51.584	0	0	8.3511	-0.22755	-9.9671	-7.9148	1.6623	0.76435	23.699	9.7487	10.013	0.5368	13.732	1.834	1648.7
9.4	941	78	NaN	0.68163	21.593	6.2299	-180.24	11.919	-4.4268	30.726	-817.03	1051.8	2.6832	830.54	1111.7	53.286	50.049	0	0	8.3953	-0.18374	-9.9687	-7.9164	1.6567	0.7391	23.674	9.8379	10.052	0.55536	13.705	1.9215	1648.9
9.41	942	78	NaN	0.67758	21.577	6.2285	-180.19	12.071	-4.622	30.715	-817.02	1051.8	1.805	830.67	1111.7	52.66	51.837	0	0	8.4205	-0.15876	-9.9692	-7.9169	1.6828	0.81623	23.66	9.9878	10.103	0.65747	13.691	2.0709	1649
9.42	943	78	NaN	0.66701	21.569	6.2313	-180.12	12.237	-4.9382	30.681	-817	1051.8	0.63722	830.7	1111.9	52.201	50.52	0	0	8.4621	-0.11753	-9.9699	-7.9176	1.7116	0.92722	23.656	10.151	10.174	0.80968	13.686	2.233	1649.1
9.43	944	78	NaN	0.64886	21.556	6.2431	-180.19	12.242	-4.5465	30.612	-817.02	1051.8	1.9442	830.98	1111.8	54.902	49.764	0	0	8.5198	-0.060355	-9.9708	-7.9185	1.6455	0.80473	23.639	10.16	10.165	0.74437	13.668	2.2411	1649.3
9.44	945	78	NaN	0.63908	21.548	6.2198	-180.25	12.298	-4.3334	30.671	-817	1051.8	2.675	831.2	1111.7	55.076	51.441	0	0	8.587	0.0062506	-9.9732	-7.9209	1.6122	0.71959	23.631	10.215	10.199	0.72584	13.657	2.2946	1649.5
9.45	946	78	NaN	0.60934	21.536	6.2224	-180.26	12.455	-4.3672	30.614	-817.01	1051.8	2.6154	831.35	1111.8	54.729	50.995	0	0	8.6126	0.031634	-9.9759	-7.9236	1.5825	0.71204	23.621	10.37	10.195	0.74368	13.645	2.4464	1649.7
9.46	947	78	NaN	0.58945	21.53	6.2253	-180.3	12.597	-4.3886	30.572	-817	1051.8	2.6568	831.39	1111.9	54.762	51.489	0	0	8.5476	-0.032845	-9.9787	-7.9264	1.5596	0.67414	23.617	10.51	10.107	0.64129	13.638	2.5837	1649.7
9.47	948	78	NaN	0.5723	21.531	6.22	-180.35	12.69	-4.404	30.558	-816.98	1051.8	2.7105	831.45	1111.9	54.016	50.926	0	0	8.6088	0.027787	-9.98	-7.9277	1.5401	0.61475	23.618	10.603	10.149	0.64254	13.638	2.675	1649.8
9.48	949	78	NaN	0.55028	21.529	6.2129	-180.41	12.745	-4.4335	30.543	-816.97	1051.8	2.6365	831.61	1111.9	53.316	52.056	0	0	8.7155	0.13353	-9.9808	-7.9285	1.5201	0.56205	23.619	10.655	10.236	0.69557	13.639	2.7269	1649.9
9.49	950	78	NaN	0.53242	21.522	6.2253	-180.45	12.795	-4.3988	30.483	-816.98	1051.8	2.6646	831.74	1112	54.419	51.897	0	0	8.8201	0.23724	-9.9828	-7.9305	1.4991	0.51957	23.613	10.705	10.319	0.75681	13.63	2.7745	1650.1
9.5	951	78	NaN	0.51168	21.506	6.2021	-180.47	12.864	-4.3147	30.512	-816.99	1051.7	2.7042	831.99	1112	55.045	49.927	0	0	8.8989	0.31524	-9.9855	-7.9332	1.4778	0.49366	23.6	10.771	10.377	0.8089	13.614	2.8374	1650.3
9.51	952	78	NaN	0.49754	21.506	6.2014	-180.38	13.019	-4.809	30.484	-816.97	1051.8	0.84154	832.05	1112.3	53.879	50.08	0	0	8.8374	0.25432	-9.9894	-7.9371	1.5274	0.64897	23.608	10.916	10.365	0.90329	13.619	2.9792	1650.4
9.52	953	78	NaN	0.48767	21.508	6.1953	-180.32	13.16	-5.0446	30.488	-816.95	1051.8	-0.1021	832.03	1112.5	54.031	50.148	0	0	8.8335	0.25043	-9.9917	-7.9394	1.5504	0.74715	23.617	11.051	10.384	0.99758	13.625	3.1113	1650.4
9.53	954	78	NaN	0.47618	21.504	6.1942	-180.34	13.237	-4.787	30.477	-816.93	1051.8	0.69519	832.08	1112.6	53.241	50.818	0	0	8.8731	0.28968	-9.9927	-7.9404	1.5109	0.69966	23.615	11.126	10.384	0.98934	13.622	3.1853	1650.4
9.54	955	78	NaN	0.46256	21.494	6.2045	-180.41	13.252	-4.2877	30.424	-816.93	1051.8	2.4019	832.25	1112.5	54.268	52.022	0	0	8.9092	0.32545	-9.9946	-7.9422	1.436	0.56374	23.603	11.143	10.345	0.88919	13.608	3.2006	1650.5
9.55	956	78	NaN	0.46374	21.492	6.1799	-180.39	13.285	-4.3063	30.499	-816.9	1051.8	2.4069	832.34	1112.6	53.342	51.978	0	0	8.9222	0.33834	-9.9965	-7.9442	1.4396	0.58358	23.603	11.174	10.362	0.92192	13.607	3.2294	1650.6
9.56	957	78	NaN	0.45188	21.47	6.1918	-180.39	13.276	-4.3356	30.439	-816.93	1051.8	2.4451	832.43	1112.5	54.755	51.455	0	0	8.8992	0.31553	-9.9985	-7.9462	1.4242	0.58233	23.579	11.167	10.323	0.89786	13.58	3.2207	1650.7
9.57	958	78	NaN	0.44943	21.461	6.1825	-180.38	13.295	-4.4552	30.461	-816.91	1051.7	2.3295	832.5	1112.5	52.925	50.727	0	0	8.8507	0.26753	-9.9998	-7.9475	1.4265	0.60201	23.571	11.185	10.277	0.86954	13.571	3.2374	1650.8
9.58	959	78	NaN	0.45447	21.462	6.1718	-180.37	13.294	-4.5227	30.504	-816.86	1051.7	2.3776	832.57	1112.5	53.167	49.888	0	0	8.7642	0.18178	-10	-7.9477	1.4314	0.60424	23.571	11.185	10.196	0.78602	13.571	3.2373	1650.8
9.59	960	78	NaN	0.45277	21.457	6.1801	-180.38	13.281	-4.5543	30.48	-816.84	1051.8	2.5269	832.62	1112.5	54.581	52.306	0	0	8.824	0.24104	-10.002	-7.9492	1.4237	0.59023	23.565	11.173	10.248	0.83127	13.563	3.2236	1650.8
9.6	961	78	NaN	0.43532	21.438	6.2089	-180.37	13.293	-4.6945	30.365	-816.89	1051.8	2.3749	832.62	1112.5	53.398	51.736	0	0	8.8912	0.30765	-10.003	-7.9511	1.4075	0.59748	23.545	11.186	10.299	0.90513	13.541	3.2349	1650.9
9.61	962	78	NaN	0.44268	21.432	6.1918	-180.32	13.366	-5.1788	30.436	-816.84	1051.7	1.1471	832.58	1112.5	53.983	51.956	0	0	8.866	0.28271	-10.005	-7.953	1.46	0.7007	23.543	11.255	10.326	0.9834	13.537	3.3024	1650.8
9.62	963	78	NaN	0.44272	21.421	6.1824	-180.33	13.332	-5.2236	30.466	-816.82	1051.7	1.3204	832.69	1112.5	53.516	50.891	0	0	8.8613	0.27797	-10.006	-7.954	1.455	0.68062	23.531	11.223	10.316	0.9586	13.524	3.2686	1650.9
9.63	964	78	NaN	0.44232	21.408	6.1846	-180.36	13.311	-5.2591	30.468	-816.83	1051.7	1.5306	832.76	1112.5	51.649	49.379	0	0	8.8694	0.28608	-10.007	-7.9545	1.4473	0.64947	23.517	11.202	10.317	0.93555	13.51	3.2476	1651
9.64	965	78	NaN	0.44063	21.397	6.1893	-180.39	13.291	-5.2975	30.458	-816.83	1051.7	1.7393	832.84	1112.4	55.102	51.581	0	0	8.9012	0.31751	-10.007	-7.955	1.438	0.6064	23.505	11.184	10.339	0.92391	13.497	3.2288	1651
9.65	966	78	NaN	0.44223	21.389	6.1845	-180.43	13.289	-5.3462	30.485	-816.82	1051.7	1.9119	832.9	1112.4	52.972	53.153	0	0	8.9323	0.3484	-10.008	-7.9557	1.4345	0.56033	23.496	11.182	10.367	0.90874	13.488	3.2266	1651.1
9.66	967	78	NaN	0.45141	21.378	6.1664	-180.46	13.347	-5.4355	30.578	-816.79	1051.7	1.9446	832.85	1112.5	54.185	53.01	0	0	8.954	0.36988	-10.01	-7.9577	1.4458	0.53119	23.489	11.236	10.4	0.90107	13.479	3.2788	1651
9.67	968	78	NaN	0.42872	21.36	6.1976	-180.5	13.437	-5.5317	30.472	-816.83	1051.7	2.0498	832.81	1112.6	56.066	50.418	0	0	8.9976	0.41308	-10.012	-7.9596	1.4158	0.48365	23.472	11.325	10.413	0.89673	13.46	3.3655	1651
9.68	969	78	NaN	0.43175	21.354	6.2197	-180.54	13.515	-5.5857	30.432	-816.81	1051.7	2.1584	832.76	1112.6	52.113	51.602	0	0	9.066	0.48087	-10.014	-7.9615	1.4137	0.44526	23.468	11.401	10.48	0.92613	13.454	3.4397	1650.9
9.69	970	78	NaN	0.42439	21.346	6.2243	-180.58	13.569	-5.6068	30.431	-816.82	1051.7	2.3657	832.77	1112.6	52.369	51.169	0	0	9.0743	0.48908	-10.016	-7.9632	1.3991	0.39043	23.46	11.455	10.473	0.87951	13.445	3.4921	1650.9
9.7	971	78	NaN	0.41889	21.339	6.2254	-180.63	13.612	-5.6231	30.448	-816.82	1051.7	2.5742	832.8	1112.6	54.123	51.082	0	0	9.0888	0.50343	-10.018	-7.9652	1.3869	0.33856	23.452	11.498	10.476	0.84199	13.435	3.5332	1651
9.71	972	78	NaN	0.42095	21.333	6.2299	-180.67	13.652	-5.6361	30.47	-816.82	1051.7	2.7914	832.83	1112.6	55.789	51.212	0	0	9.1391	0.55329	-10.02	-7.9682	1.3822	0.29148	23.445	11.54	10.521	0.84477	13.424	3.5714	1651
9.72	973	78	NaN	0.41625	21.32	6.2296	-180.73	13.69	-5.6153	30.496	-816.83	1051.7	3.1718	832.85	1112.5	53.68	51.649	0	0	9.1785	0.59231	-10.022	-7.9695	1.3651	0.22176	23.43	11.58	10.544	0.81407	13.408	3.6103	1651
9.73	974	78	NaN	0.41464	21.317	6.2295	-180.75	13.75	-5.6777	30.491	-816.83	1051.7	3.1536	832.77	1112.6	53.113	51.369	0	0	9.2131	0.62657	-10.022	-7.9702	1.3641	0.20248	23.429	11.638	10.577	0.82904	13.407	3.668	1651
9.74	975	78	NaN	0.43213	21.33	6.2096	-180.81	13.749	-5.6738	30.609	-816.78	1051.7	3.4387	832.81	1112.5	53.934	52.095	0	0	9.259	0.67205	-10.024	-7.9717	1.3758	0.13819	23.439	11.639	10.635	0.81024	13.415	3.6674	1650.9
9.75	976	78	NaN	0.4289	21.328	6.2147	-180.86	13.754	-5.6715	30.612	-816.81	1051.7	3.6901	832.8	1112.5	54.94	52.543	0	0	9.3095	0.72211	-10.026	-7.9736	1.3639	0.076298	23.436	11.645	10.673	0.79841	13.411	3.6715	1650.9
9.76	977	78	NaN	0.42968	21.339	6.217	-180.9	13.757	-5.6778	30.617	-816.85	1051.7	3.9052	832.75	1112.4	54.785	49.871	0	0	9.3596	0.77172	-10.028	-7.9761	1.3574	0.028521	23.448	11.648	10.717	0.80024	13.419	3.672	1650.9
9.77	978	78	NaN	0.45353	21.384	6.1908	-180.93	13.748	-5.6891	30.74	-816.82	1051.7	4.113	832.69	1112.4	53.922	52.138	0	0	9.44	0.8514	-10.03	-7.9776	1.3783	-0.0072523	23.492	11.64	10.818	0.84415	13.462	3.6624	1650.8
9.78	979	78	NaN	0.46784	21.429	6.1614	-180.96	13.766	-5.7196	30.858	-816.81	1051.6	4.1958	832.58	1112.4	54.398	52.093	0	0	9.5482	0.95867	-10.031	-7.9783	1.3939	-0.037024	23.541	11.655	10.942	0.92165	13.51	3.6764	1650.7
9.79	980	78	NaN	0.47815	21.511	6.1517	-181	13.714	-5.6824	30.916	-816.79	1051.6	4.5023	832.62	1112.3	54.474	51.677	0	0	9.6059	1.0158	-10.032	-7.9796	1.3956	-0.080012	23.619	11.606	11.002	0.93581	13.587	3.6262	1650.7
9.8	981	78	NaN	0.49628	21.615	6.1354	-181.02	13.724	-5.7197	31.021	-816.75	1051.6	4.5775	832.52	1112.3	53.477	52.773	0	0	9.6492	1.0588	-10.033	-7.9807	1.4148	-0.10103	23.724	11.615	11.064	0.95774	13.691	3.6344	1650.6
9.81	982	78	NaN	0.50987	21.777	6.1458	-181.05	13.724	-5.7594	31.07	-816.72	1051.6	4.7039	832.41	1112.3	54.008	52.319	0	0	9.6724	1.0817	-10.034	-7.9813	1.4258	-0.13452	23.886	11.615	11.098	0.94715	13.853	3.6335	1650.5
9.82	983	78	NaN	0.52282	21.971	6.1715	-181.08	13.707	-5.7836	31.095	-816.69	1051.6	4.877	832.32	1112.3	53.435	50.947	0	0	9.6698	1.0792	-10.034	-7.9817	1.4337	-0.17396	24.078	11.6	11.104	0.90522	14.044	3.618	1650.3
9.83	984	78	NaN	0.54453	22.163	6.182	-181.11	13.699	-5.801	31.184	-816.6	1051.6	4.9989	832.26	1112.3	54.032	53.225	0	0	9.6231	1.0328	-10.034	-7.9817	1.4543	-0.20144	24.269	11.593	11.077	0.8314	14.235	3.6114	1650.2
9.84	985	78	NaN	0.57591	22.388	6.1561	-181.14	13.711	-5.8119	31.395	-816.44	1051.7	5.1413	832.15	1112.3	54.393	50.916	0	0	9.6907	1.0998	-10.034	-7.9819	1.4883	-0.22826	24.495	11.604	11.179	0.87154	14.46	3.6224	1649.9
9.85	986	78	NaN	0.59196	22.579	6.2165	-181.16	13.697	-5.8279	31.323	-816.49	1051.8	5.244	832.1	1112.3	52.912	50.992	0	0	9.7927	1.2009	-10.035	-7.9824	1.4982	-0.2556	24.682	11.594	11.291	0.94534	14.647	3.6118	1649.9
9.86	987	78	NaN	0.62236	22.85	6.2769	-181.19	13.674	-5.8476	31.295	-816.55	1051.9	5.389	832.01	1112.3	52.666	49.958	0	0	9.9008	1.308	-10.036	-7.984	1.5226	-0.29098	24.949	11.575	11.423	1.017	14.912	3.5914	1649.9
9.87	988	78	NaN	0.65012	23.092	6.3616	-181.21	13.672	-5.8804	31.278	-816.64	1052	5.4496	831.88	1112.3	55.513	50.205	0	0	9.9855	1.3919	-10.038	-7.9861	1.5477	-0.31148	25.186	11.578	11.533	1.0804	15.148	3.5917	1649.8
9.88	989	78	NaN	0.68524	23.315	6.4355	-181.22	13.686	-5.8976	31.33	-816.75	1052.1	5.5053	831.72	1112.3	53.471	50.919	0	0	10.054	1.4595	-10.041	-7.9885	1.5827	-0.32426	25.406	11.595	11.636	1.1352	15.365	3.607	1649.8
9.89	990	78	NaN	0.74495	23.592	6.4434	-181.25	13.69	-5.865	31.523	-816.83	1052.2	5.7118	831.54	1112.3	52.953	50.481	0	0	10.074	1.4794	-10.043	-7.9908	1.6421	-0.35167	25.681	11.601	11.716	1.1278	15.638	3.6103	1649.7
9.9	991	78	NaN	0.77661	23.806	6.4599	-181.27	13.678	-5.8525	31.622	-816.91	1052.3	5.8334	831.43	1112.3	52.659	50.953	0	0	10.096	1.5012	-10.045	-7.9931	1.6729	-0.37687	25.89	11.594	11.769	1.1243	15.845	3.6007	1649.6
9.91	992	78	NaN	0.79883	24.016	6.4769	-181.37	13.564	-5.2942	31.708	-817.04	1052.4	7.7634	831.51	1112.1	52.923	51.265	0	0	10.222	1.6263	-10.048	-7.9959	1.631	-0.53832	26.092	11.489	11.853	1.088	16.043	3.4928	1649.8
9.92	993	78	NaN	0.81759	24.228	6.5102	-181.38	13.541	-5.1143	31.719	-817.19	1052.4	8.3955	831.4	1112.1	52.387	51.589	0	0	10.325	1.7283	-10.051	-7.9988	1.6281	-0.57435	26.299	11.47	11.953	1.1539	16.248	3.4712	1649.8
9.93	994	78	NaN	0.83552	24.503	6.609	-181.29	13.598	-5.4017	31.529	-817.46	1052.6	7.4225	831.1	1112.1	53.229	52.12	0	0	10.397	1.7996	-10.054	-8.0019	1.6733	-0.4521	26.572	11.529	12.07	1.3475	16.518	3.5269	1649.8
9.94	995	78	NaN	0.84684	24.816	6.762	-181.15	13.676	-5.8322	31.173	-817.82	1052.7	5.9545	830.76	1112.2	54.284	51.725	0	0	10.524	1.9251	-10.056	-8.0042	1.7232	-0.27776	26.883	11.608	12.247	1.6473	16.827	3.6041	1649.8
9.95	996	78	NaN	0.84004	25.084	6.9	-181.1	13.703	-5.8804	30.843	-818.09	1052.9	5.8013	830.53	1112.3	52.667	49.322	0	0	10.643	2.0437	-10.056	-8.0038	1.7103	-0.23054	27.147	11.64	12.354	1.8132	17.091	3.6363	1649.9
9.96	997	78	NaN	0.82261	25.521	7.0313	-181.06	13.669	-5.8326	30.635	-818.44	1053.1	6.011	830.31	1112.2	51.911	51.428	0	0	10.711	2.1113	-10.048	-7.996	1.6783	-0.2015	27.574	11.616	12.39	1.9098	17.525	3.6203	1650
9.97	998	78	NaN	0.85047	25.831	7.0591	-181.01	13.644	-5.8064	30.7	-818.63	1053.2	6.1165	830.14	1112.2	51.305	50.534	0	0	10.712	2.1121	-10.046	-7.9937	1.7047	-0.15505	27.88	11.595	12.417	1.957	17.834	3.6018	1650
9.98	999	78	NaN	0.86397	26.171	7.0992	-180.97	13.567	-5.7417	30.735	-819.03	1053.3	6.3581	829.98	1112.1	53.837	50.608	0	0	10.678	2.078	-10.047	-7.9942	1.7109	-0.11945	28.213	11.526	12.389	1.9585	18.166	3.5315	1650.2
9.99	1000	78	NaN	0.87135	26.478	7.136	-180.92	13.501	-5.7174	30.756	-819.44	1053.4	6.481	829.79	1112	54.045	51.28	0	0	10.683	2.083	-10.048	-7.9954	1.7146	-0.079826	28.513	11.466	12.398	2.0031	18.465	3.4701	1650.5
10	1001	78	NaN	0.88137	26.711	7.1426	-180.91	13.423	-5.6014	30.823	-819.72	1053.5	6.9372	829.68	1111.9	55.187	50.707	0	0	10.71	2.1103	-10.049	-7.9969	1.7111	-0.082016	28.74	11.394	12.421	2.0283	18.69	3.3968	1650.6
10.01	1002	78	NaN	0.88248	26.936	7.1217	-181.01	13.167	-4.9783	30.958	-820	1053.6	9.1374	829.91	1111.6	54.538	50.438	0	0	10.764	2.1638	-10.049	-7.9968	1.6402	-0.25093	28.95	11.154	12.405	1.9129	18.901	3.1571	1651.1
10.02	1003	78	NaN	0.94595	27.173	7.0164	-180.94	13.112	-5.0625	31.547	-820.07	1053.6	8.8976	829.71	1111.6	54.478	51.19	0	0	10.801	2.2	-10.049	-7.9963	1.7325	-0.15674	29.187	11.097	12.533	2.0432	19.139	3.1009	1651
10.03	1004	78	NaN	0.94649	27.344	7.0363	-180.81	13.092	-5.5578	31.546	-820.48	1053.7	7.2323	829.47	1111.7	54.33	49.508	0	0	10.819	2.2179	-10.048	-7.9954	1.7908	0.033862	29.357	11.079	12.61	2.2517	19.31	3.0835	1651.1
10.04	1005	78	NaN	0.92518	27.544	7.0249	-180.71	13.031	-5.8375	31.563	-821.02	1053.8	6.2984	829.27	1111.7	56.547	50.685	0	0	10.873	2.2711	-10.045	-7.9928	1.8023	0.1652	29.554	11.021	12.675	2.4363	19.509	3.0279	1651.5
10.05	1006	78	NaN	0.90525	27.746	6.9963	-180.66	12.955	-5.8882	31.607	-821.51	1053.9	6.112	829.11	1111.7	56.193	51.769	0	0	10.91	2.3077	-10.042	-7.9901	1.7902	0.22886	29.751	10.949	12.7	2.5366	19.709	2.9589	1651.8
10.06	1007	78	NaN	0.89259	27.909	6.9973	-180.62	12.905	-5.8866	31.55	-821.85	1054	6.0607	828.98	1111.7	57.572	51.479	0	0	10.901	2.2992	-10.04	-7.9876	1.7772	0.26222	29.908	10.905	12.678	2.5614	19.868	2.9174	1652
10.07	1008	78	NaN	0.86994	28.064	7.0018	-180.61	12.864	-5.8943	31.467	-822.18	1054.2	6.0077	828.88	1111.7	57.061	50.546	0	0	10.889	2.2877	-10.037	-7.9849	1.7534	0.27497	30.057	10.871	12.643	2.5626	20.02	2.8857	1652.3
10.08	1009	78	NaN	0.77349	28.247	7.0452	-180.6	12.794	-5.8572	31.145	-822.81	1054.4	6.0254	828.74	1111.6	58.482	49.44	1	0	10.871	2.2698	-10.034	-7.982	1.6449	0.27361	30.23	10.811	12.516	2.5434	20.196	2.8288	1652.7
10.09	1010	78	NaN	0.83987	28.43	6.9693	-180.61	12.77	-5.8345	31.373	-822.87	1054.5	6.0399	828.62	1111.5	59.688	52.18	1	0	10.819	2.2183	-10.03	-7.9779	1.7187	0.27185	30.409	10.791	12.538	2.4901	20.379	2.8131	1652.7
10.1	1011	78	NaN	0.87883	28.565	6.8874	-180.62	12.742	-5.8093	31.557	-823.11	1054.5	6.0223	828.52	1111.5	60.189	50.826	1	0	10.76	2.1595	-10.026	-7.9734	1.7646	0.26875	30.541	10.767	12.525	2.4282	20.515	2.7932	1652.8
10.11	1012	78	NaN	0.87166	28.637	6.8146	-180.62	12.704	-5.7803	31.648	-823.53	1054.6	5.9941	828.47	1111.5	60.297	51.949	1	0	10.735	2.1343	-10.022	-7.9696	1.7613	0.26677	30.609	10.731	12.496	2.4011	20.587	2.7618	1653.2
10.12	1013	78	NaN	0.87628	28.656	6.7313	-180.63	12.677	-5.7624	31.803	-823.83	1054.6	5.9617	828.46	1111.5	60.623	51.503	1	0	10.675	2.0754	-10.019	-7.9669	1.7723	0.26952	30.628	10.705	12.448	2.3449	20.609	2.7378	1653.5
10.13	1014	78	NaN	0.84461	28.652	6.7116	-180.62	12.683	-5.7932	31.703	-824.19	1054.6	5.7772	828.37	1111.5	61.241	51.179	1	0	10.589	1.9895	-10.017	-7.9651	1.7434	0.27791	30.623	10.712	12.332	2.2674	20.606	2.7466	1653.7
10.14	1015	78	NaN	0.82395	28.637	6.6498	-180.61	12.646	-5.7325	31.752	-824.47	1054.6	5.8526	828.38	1111.4	60.26	50.28	1	0	10.503	1.9043	-10.016	-7.9639	1.7217	0.28282	30.605	10.677	12.224	2.1871	20.589	2.7133	1654
10.15	1016	78	NaN	0.69391	28.541	6.663	-180.6	12.652	-5.7369	31.426	-825.1	1054.6	5.728	828.31	1111.5	59.084	49.606	1	0	10.416	1.819	-10.015	-7.9628	1.5843	0.29197	30.509	10.684	12.001	2.111	20.494	2.7208	1654.6
10.16	1017	78	NaN	0.60796	28.461	6.663	-180.57	12.662	-5.7499	31.157	-825.56	1054.6	5.5607	828.25	1111.5	57.246	51.519	1	0	10.316	1.7195	-10.014	-7.962	1.4947	0.31745	30.43	10.693	11.811	2.0369	20.416	2.7315	1655
10.17	1018	78	NaN	0.59286	28.41	6.6069	-180.54	12.651	-5.7342	31.096	-825.76	1054.7	5.4731	828.25	1111.5	58.876	51.232	1	0	10.214	1.6181	-10.014	-7.9614	1.4804	0.34803	30.379	10.683	11.694	1.9661	20.365	2.7212	1655.2
10.18	1019	78	NaN	0.56369	28.336	6.5177	-180.52	12.619	-5.6944	31.08	-825.97	1054.7	5.4762	828.29	1111.5	56.667	49.857	1	0	10.109	1.5141	-10.013	-7.9611	1.4504	0.36278	30.303	10.652	11.559	1.8769	20.29	2.6909	1655.4
10.19	1020	78	NaN	0.52071	28.277	6.4853	-180.49	12.597	-5.6916	30.966	-826.11	1054.7	5.383	828.35	1111.5	54.875	50.89	1	0	9.9436	1.3505	-10.012	-7.96	1.4066	0.39544	30.241	10.632	11.35	1.7459	20.229	2.6719	1655.6
10.2	1021	78	NaN	0.46413	28.168	6.4416	-180.44	12.577	-5.7001	30.793	-826.29	1054.7	5.2164	828.4	1111.5	53.757	50.766	1	0	9.7954	1.2036	-10.011	-7.9591	1.3497	0.44299	30.132	10.613	11.145	1.6466	20.121	2.6535	1655.9
10.21	1022	78	NaN	0.42392	28.071	6.4153	-180.41	12.553	-5.68	30.636	-826.42	1054.8	5.1783	828.46	1111.5	51.785	49.786	1	0	9.7666	1.1751	-10.012	-7.9596	1.3053	0.46731	30.034	10.59	11.072	1.6424	20.022	2.6306	1656
10.22	1023	78	NaN	0.39552	27.982	6.3841	-180.39	12.541	-5.6695	30.542	-826.47	1054.8	5.1359	828.51	1111.5	53.409	51.564	1	0	9.7396	1.1483	-10.012	-7.9595	1.275	0.48969	29.944	10.579	11.015	1.638	19.932	2.6193	1656.1
10.23	1024	78	NaN	0.36465	27.889	6.3486	-180.36	12.545	-5.6729	30.463	-826.48	1054.8	5.0522	828.54	1111.5	54.115	51.679	1	0	9.7137	1.1226	-10.011	-7.9589	1.2443	0.51709	29.852	10.582	10.958	1.6397	19.841	2.6232	1656.2
10.24	1025	78	NaN	0.31689	27.782	6.3374	-180.34	12.55	-5.6445	30.28	-826.51	1054.8	5.0531	828.56	1111.5	52.518	50.352	1	0	9.7065	1.1155	-10.012	-7.9594	1.1901	0.53221	29.743	10.589	10.897	1.6477	19.732	2.6292	1656.2
10.25	1026	78	NaN	0.27882	27.623	6.2859	-180.3	12.545	-5.5954	30.211	-826.39	1054.8	5.0746	828.64	1111.5	53.379	50.39	1	0	9.7043	1.1133	-10.013	-7.9605	1.1489	0.57386	29.585	10.582	10.853	1.6872	19.573	2.6218	1656.2
10.26	1027	78	NaN	0.25306	27.497	6.2246	-180.25	12.552	-5.6017	30.24	-826.27	1054.7	4.96	828.68	1111.5	55.028	50.379	1	0	9.5857	0.99578	-10.013	-7.9602	1.1282	0.62424	29.461	10.588	10.714	1.62	19.449	2.6274	1656.1
10.27	1028	78	NaN	0.22351	27.378	6.1658	-180.21	12.568	-5.6047	30.256	-826.12	1054.7	4.8562	828.68	1111.5	58.395	50.716	1	0	9.5242	0.93487	-10.012	-7.96	1.1029	0.6726	29.345	10.601	10.627	1.6075	19.333	2.6414	1656
10.28	1029	78	NaN	0.18177	27.21	6.0913	-180.15	12.572	-5.5931	30.259	-825.91	1054.6	4.7702	828.69	1111.5	55.596	51.756	1	0	9.5314	0.94197	-10.012	-7.9599	1.0643	0.73171	29.179	10.603	10.596	1.6737	19.167	2.6427	1655.8
10.29	1030	78	NaN	0.13713	26.991	6.0043	-180.08	12.557	-5.5742	30.27	-825.67	1054.5	4.6868	828.74	1111.5	54.034	52.214	1	0	9.5231	0.93377	-10.011	-7.9588	1.0231	0.80155	28.963	10.585	10.546	1.7353	18.952	2.6266	1655.6
10.3	1031	78	NaN	0.12251	26.822	5.9542	-180.04	12.551	-5.5636	30.287	-825.43	1054.5	4.6179	828.71	1111.5	53.7	50.752	1	0	9.471	0.88218	-10.01	-7.9579	1.0115	0.85159	28.796	10.577	10.483	1.7338	18.786	2.619	1655.3
10.31	1032	78	NaN	0.11379	26.664	5.8665	-179.98	12.51	-5.564	30.426	-825.14	1054.4	4.5018	828.76	1111.5	54.803	51.364	1	0	9.3095	0.72212	-10.01	-7.958	1.0118	0.91369	28.641	10.533	10.321	1.6358	18.63	2.5748	1655.1
10.32	1033	78	NaN	0.11451	26.415	5.779	-179.92	12.438	-5.5189	30.509	-824.71	1054.3	4.4943	828.81	1111.5	57.436	51.112	1	0	9.1759	0.58973	-10.01	-7.9582	1.0159	0.97991	28.393	10.46	10.192	1.5696	18.382	2.502	1654.7
10.33	1034	78	NaN	0.11414	26.188	5.7042	-179.85	12.385	-5.5141	30.572	-824.35	1054.3	4.3678	828.81	1111.5	59.054	51.003	1	0	9.1111	0.52558	-10.011	-7.9586	1.0223	1.0572	28.169	10.405	10.133	1.5828	18.158	2.4463	1654.4
10.34	1035	78	NaN	0.10472	25.991	5.6526	-179.79	12.335	-5.518	30.591	-824.08	1054.2	4.2389	828.8	1111.5	56.658	51.198	1	0	8.9986	0.41403	-10.011	-7.9587	1.0181	1.1242	27.975	10.351	10.017	1.5383	17.964	2.3927	1654.1
10.35	1036	78	NaN	0.088106	25.792	5.6215	-179.74	12.26	-5.4889	30.554	-823.83	1054.1	4.2271	828.81	1111.4	56.562	52.735	1	0	8.8753	0.29191	-10.011	-7.9587	1.0007	1.1719	27.778	10.274	9.8761	1.4638	17.767	2.3157	1653.8
10.36	1037	78	NaN	0.087176	25.589	5.5802	-179.67	12.181	-5.4912	30.562	-823.5	1054	4.0713	828.82	1111.4	54.074	52.238	1	0	8.8357	0.25266	-10.011	-7.9589	1.0057	1.2525	27.579	10.192	9.8414	1.5051	17.567	2.2332	1653.5
10.37	1038	78	NaN	0.048849	25.313	5.5938	-179.69	11.982	-4.8949	30.294	-823.13	1054	5.9182	828.89	1111.3	53.453	50.946	1	0	8.7531	0.17078	-10.011	-7.9591	0.8942	1.1548	27.3	9.9955	9.6473	1.3256	17.289	2.0365	1653.2
10.38	1039	78	NaN	0.044608	25.117	5.5788	-179.66	11.836	-4.7159	30.209	-822.75	1054	6.386	828.96	1111.2	52.068	50.978	1	0	8.6305	0.049318	-10.011	-7.9591	0.87093	1.1624	27.103	9.8509	9.5014	1.2117	17.091	1.8919	1652.9
10.39	1040	78	NaN	0.055714	24.947	5.5489	-179.59	11.76	-4.7984	30.207	-822.34	1053.9	5.9847	828.89	1111.2	55.587	52.648	1	0	8.6246	0.043498	-10.012	-7.9593	0.89613	1.2518	26.933	9.7734	9.5208	1.2953	16.921	1.8141	1652.4
10.4	1041	78	NaN	0.06158	24.773	5.5012	-179.47	11.73	-5.0425	30.259	-821.92	1053.9	5.0172	828.75	1111.2	55.342	51.919	1	0	8.6275	0.046344	-10.012	-7.9595	0.93769	1.4012	26.764	9.7394	9.5652	1.4475	16.752	1.7799	1651.9
10.41	1042	78	NaN	0.039189	24.571	5.4537	-179.34	11.689	-5.3428	30.268	-821.56	1053.8	3.8044	828.65	1111.3	53.926	51.459	1	0	8.7119	0.12995	-10.011	-7.9584	0.95792	1.5791	26.567	9.6934	9.6698	1.7091	16.556	1.7349	1651.4
10.42	1043	78	NaN	-0.05664	24.219	5.5667	-179.22	11.519	-5.2789	29.576	-821.47	1053.9	3.7625	828.66	1111.2	55.98	51.644	1	0	8.7683	0.18591	-10.01	-7.9579	0.8396	1.6763	26.208	9.5307	9.6079	1.8622	16.198	1.5728	1651.3
10.43	1044	78	NaN	-0.085482	24.011	5.5273	-179.09	11.476	-5.3295	29.591	-821.17	1053.8	3.4264	828.51	1111.2	54.023	51.29	1	0	8.7611	0.17874	-10.011	-7.9587	0.82318	1.822	26.003	9.4843	9.5843	2.0008	15.992	1.5256	1650.9
10.44	1045	78	NaN	-0.11238	23.802	5.4468	-178.95	11.408	-5.3709	29.796	-820.84	1053.8	3.1272	828.44	1111.2	52.556	50.545	1	0	8.7896	0.20693	-10.01	-7.9574	0.81401	1.9742	25.796	9.414	9.6036	2.1811	15.786	1.4566	1650.5
10.45	1046	78	NaN	-0.15062	23.575	5.4054	-178.82	11.31	-5.3486	29.837	-820.61	1053.8	3.0171	828.41	1111.2	54.467	49.837	1	0	8.8424	0.25928	-10.009	-7.9568	0.78116	2.1141	25.569	9.3173	9.6236	2.3734	15.559	1.3605	1650.2
10.46	1047	78	NaN	-0.20527	23.292	5.4144	-178.69	11.157	-5.1115	29.644	-820.53	1053.8	3.5895	828.42	1111.1	58.095	52.233	1	0	8.9577	0.3735	-10.015	-7.9623	0.69998	2.2193	25.28	9.1683	9.6576	2.5928	15.266	1.206	1650.2
10.47	1048	78	NaN	-0.26852	22.922	5.4168	-178.55	10.927	-4.5768	29.438	-820.52	1053.8	5.142	828.46	1110.9	59.901	50.591	1	0	9.1085	0.52294	-10.02	-7.9679	0.57562	2.2901	24.904	8.9451	9.6841	2.813	14.883	0.97728	1650.1
10.48	1049	78	NaN	-0.2608	22.713	5.3145	-178.35	10.887	-4.8045	29.673	-820.27	1053.7	4.3156	828.31	1110.9	60.453	53.173	1	0	9.2846	0.69747	-10.026	-7.9735	0.62043	2.5309	24.701	8.8993	9.9051	3.2284	14.675	0.92582	1649.8
10.49	1050	78	NaN	-0.29058	22.438	5.2787	-178.11	10.721	-4.615	29.655	-820.05	1053.6	4.5348	828.32	1110.8	60.577	52.882	1	0	9.4608	0.87201	-10.031	-7.9792	0.58251	2.761	24.426	8.7343	10.043	3.633	14.394	0.75515	1649.5
10.5	1051	78	NaN	-0.30336	22.247	5.2992	-177.9	10.61	-4.5493	29.454	-819.83	1053.6	4.5097	828.28	1110.8	58.646	52.071	1	0	9.6369	1.0465	-10.037	-7.9848	0.56374	2.9623	24.234	8.6227	10.201	4.0089	14.197	0.63792	1649.3
10.51	1052	78	NaN	-0.32105	22.129	5.2861	-177.71	10.53	-4.5059	29.378	-819.56	1053.6	4.4626	828.21	1110.8	55.964	50.353	1	0	9.813	1.2211	-10.043	-7.9905	0.54523	3.1582	24.116	8.5427	10.358	4.3792	14.074	0.55227	1649
10.52	1053	78	NaN	-0.35846	22.039	5.2272	-177.51	10.427	-4.3733	29.452	-819.28	1053.5	4.641	828.21	1110.7	54.88	52.418	1	0	9.9115	1.3187	-10.047	-7.9945	0.50434	3.3544	24.027	8.4386	10.416	4.6731	13.981	0.44411	1648.7
10.53	1054	78	NaN	-0.40065	21.938	5.225	-177.32	10.259	-4.1984	29.295	-819.08	1053.5	4.9136	828.42	1110.7	53.394	53.389	1	0	9.9007	1.308	-10.048	-7.9962	0.44721	3.528	23.928	8.2697	10.348	4.836	13.879	0.27351	1648.7
10.54	1055	78	NaN	-0.43555	21.793	5.2198	-177.09	10.065	-4.034	29.034	-818.76	1053.4	4.9711	828.59	1110.7	52.639	50.816	1	0	9.9586	1.3653	-10.048	-7.9956	0.40134	3.7505	23.783	8.074	10.36	5.1158	13.735	0.078423	1648.5
10.55	1056	78	NaN	-0.45472	21.694	5.1969	-176.86	10.08	-4.1405	28.944	-818.54	1053.4	4.3162	828.37	1110.7	53.769	52.1	1	0	10.034	1.4401	-10.047	-7.9946	0.40203	3.9925	23.69	8.084	10.436	5.4326	13.643	0.089463	1648.1
10.56	1057	78	NaN	-0.47234	21.581	5.1569	-176.6	10.039	-4.0758	28.909	-818.28	1053.3	4.0646	828.33	1110.8	52.97	50.941	1	0	10.12	1.5257	-10.046	-7.9933	0.39208	4.2676	23.584	8.036	10.513	5.7933	13.538	0.042692	1647.8
10.57	1058	78	NaN	-0.50394	21.475	5.1306	-176.33	9.9765	-3.966	28.818	-818.03	1053.2	3.941	828.38	1110.9	54.482	50.393	1	0	10.191	1.5952	-10.044	-7.9918	0.36174	4.534	23.484	7.9677	10.552	6.1292	13.44	-0.024168	1647.6
10.58	1059	78	NaN	-0.54932	21.398	5.1105	-176.11	9.9476	-3.9455	28.73	-817.88	1053.1	3.6551	828.38	1111	55.863	52.069	1	0	10.212	1.6166	-10.042	-7.9898	0.32333	4.7578	23.411	7.9349	10.536	6.3744	13.368	-0.054852	1647.5
10.59	1060	78	NaN	-0.57853	21.319	5.0005	-175.92	9.8595	-3.8081	29.002	-817.69	1053	3.7557	828.5	1111	52.585	51.424	1	0	10.243	1.6475	-10.04	-7.988	0.3001	4.9566	23.338	7.8411	10.543	6.6041	13.298	-0.14684	1647.4
10.6	1061	78	NaN	-0.60612	21.219	5.0542	-175.66	9.8731	-3.738	28.694	-817.61	1053	3.6181	828.38	1111	53.857	51.116	1	0	10.274	1.6778	-10.039	-7.9863	0.26668	5.2139	23.235	7.8569	10.541	6.8917	13.197	-0.1294	1647.2
10.61	1062	78	NaN	-0.63604	21.087	5.0351	-175.38	9.7703	-3.5599	28.652	-817.46	1053	3.7182	828.52	1110.9	52.931	51.291	1	0	10.234	1.6385	-10.036	-7.984	0.23183	5.4869	23.101	7.756	10.466	7.1254	13.065	-0.22798	1647.2
10.62	1063	78	NaN	-0.66904	20.969	5.0163	-175.13	9.6606	-3.3951	28.609	-817.35	1053	3.8012	828.67	1110.8	54.044	50.702	1	0	10.247	1.6508	-10.034	-7.9815	0.19441	5.7361	22.982	7.6479	10.441	7.3869	12.948	-0.33368	1647.2
10.63	1064	78	NaN	-0.7067	20.871	5.013	-174.89	9.5876	-3.2871	28.509	-817.32	1053	3.7598	828.76	1110.8	56.391	53.426	1	0	10.315	1.7185	-10.031	-7.979	0.15467	5.9701	22.883	7.5753	10.47	7.6885	12.852	-0.40373	1647.3
10.64	1065	78	NaN	-0.74843	20.778	5.0057	-174.66	9.5365	-3.2359	28.423	-817.3	1053	3.5712	828.84	1110.8	55.784	53.176	1	0	10.376	1.7794	-10.029	-7.9771	0.11651	6.2027	22.792	7.5232	10.493	7.982	12.762	-0.45391	1647.4
10.65	1066	78	NaN	-0.78638	20.706	4.9649	-174.49	9.4302	-3.2425	28.466	-817.23	1052.9	3.2105	829.1	1110.9	58.099	53.052	1	0	10.437	1.8394	-10.028	-7.9753	0.092473	6.3888	22.72	7.4155	10.53	8.2282	12.693	-0.55984	1647.5
10.66	1067	78	NaN	-0.82564	20.634	4.9516	-174.19	9.3982	-3.0777	28.425	-817.2	1052.9	3.3688	829.06	1110.8	56.717	52.735	1	0	10.368	1.7709	-10.025	-7.9723	0.046326	6.6806	22.648	7.3845	10.414	8.4514	12.624	-0.58771	1647.5
10.67	1068	78	NaN	-0.88863	20.556	4.9461	-173.81	9.2891	-2.9321	28.305	-817.18	1052.9	3.3135	829.2	1110.8	56.69	50.954	1	0	10.345	1.7483	-10.022	-7.9692	-0.01895	7.057	22.568	7.2772	10.326	8.8053	12.546	-0.69199	1647.6
10.68	1069	78	NaN	-0.93369	20.495	4.9379	-173.48	9.1871	-2.8677	28.218	-817.16	1052.9	3.0696	829.35	1110.7	54.436	51.427	1	0	10.453	1.8554	-10.019	-7.9665	-0.058617	7.396	22.506	7.1766	10.395	9.2514	12.487	-0.78989	1647.7
10.69	1070	78	NaN	-0.96947	20.448	4.938	-173.22	9.1096	-2.8348	28.119	-817.17	1052.9	2.8259	829.46	1110.7	54.383	51.267	1	0	10.423	1.8254	-10.017	-7.965	-0.089444	7.6624	22.457	7.1001	10.333	9.4877	12.44	-0.86488	1647.8
10.7	1071	78	NaN	-1.0261	20.394	4.9581	-172.98	9.0251	-2.7427	27.92	-817.25	1052.9	2.7593	829.59	1110.7	52.411	51.759	1	0	10.358	1.7615	-10.016	-7.964	-0.15076	7.8973	22.402	7.0166	10.208	9.6588	12.386	-0.94731	1648
10.71	1072	78	NaN	-1.0442	20.358	4.9394	-172.72	8.9594	-2.6642	27.898	-817.27	1052.9	2.6062	829.7	1110.7	53.789	50.929	1	0	10.413	1.8151	-10.015	-7.9624	-0.16445	8.1628	22.368	6.9498	10.248	9.9779	12.353	-1.0126	1648.2
10.72	1073	78	NaN	-1.0694	20.335	4.8929	-172.34	8.9299	-2.5643	27.908	-817.28	1052.8	2.3043	829.7	1110.7	54.503	52.696	1	0	10.462	1.8643	-10.014	-7.9615	-0.17879	8.5493	22.349	6.9158	10.283	10.414	12.335	-1.0457	1648.2
10.73	1074	78	NaN	-1.0922	20.328	4.8804	-172.06	8.9118	-2.4539	27.839	-817.31	1052.8	2.1784	829.67	1110.8	53.753	51.719	1	0	10.508	1.9098	-10.013	-7.9609	-0.19956	8.8315	22.345	6.8943	10.309	10.741	12.332	-1.0666	1648.2
10.74	1075	78	NaN	-1.1148	20.341	4.8779	-171.78	8.829	-2.29	27.726	-817.32	1052.7	2.2217	829.73	1110.8	53.484	50.776	1	0	10.481	1.883	-10.013	-7.9603	-0.22767	9.1079	22.358	6.8116	10.253	10.991	12.346	-1.1487	1648.3
10.75	1076	78	NaN	-1.1304	20.365	4.8572	-171.47	8.7312	-2.1405	27.66	-817.32	1052.7	2.1915	829.82	1110.7	54.847	51.395	1	0	10.395	1.7974	-10.012	-7.9597	-0.24458	9.4124	22.382	6.7142	10.15	11.21	12.37	-1.2454	1648.4
10.76	1077	78	NaN	-1.1298	20.384	4.8163	-171.23	8.7669	-2.1546	27.702	-817.31	1052.7	1.7537	829.74	1110.8	52.863	52.325	1	0	10.409	1.8112	-10.011	-7.9589	-0.22716	9.6737	22.406	6.745	10.181	11.485	12.395	-1.2138	1648.3
10.77	1078	78	NaN	-1.1803	20.403	4.9077	-171.01	8.7707	-2.1706	27.315	-817.41	1052.7	1.3627	829.71	1110.8	53.984	52.487	1	0	10.402	1.8051	-10.01	-7.9576	-0.27764	9.895	22.424	6.7504	10.125	11.7	12.414	-1.2073	1648.4
10.78	1079	78	NaN	-1.1995	20.419	4.8911	-170.75	8.6981	-2.0652	27.223	-817.43	1052.8	1.2534	829.72	1110.8	52.594	52.788	1	0	10.355	1.7584	-10.008	-7.9558	-0.29619	10.155	22.435	6.6823	10.059	11.913	12.427	-1.2735	1648.4
10.79	1080	78	NaN	-1.2243	20.412	4.88	-170.54	8.6698	-1.9995	27.125	-817.5	1052.8	1.0794	829.63	1110.7	53.25	51.916	1	0	10.294	1.6978	-10.007	-7.955	-0.31838	10.371	22.425	6.6566	9.9758	12.069	12.418	-1.2984	1648.4
10.8	1081	78	NaN	-1.2469	20.389	4.863	-170.36	8.6564	-1.9397	27.052	-817.61	1052.9	0.93271	829.52	1110.7	55.581	50.522	1	0	10.239	1.6431	-10.007	-7.9549	-0.33844	10.548	22.4	6.6446	9.9005	12.191	12.393	-1.3104	1648.4
10.81	1082	78	NaN	-1.2557	20.361	4.817	-170.2	8.6286	-1.8649	27.073	-817.72	1052.9	0.84299	829.43	1110.7	53.442	51.671	1	0	10.222	1.626	-10.009	-7.9563	-0.34342	10.711	22.372	6.6183	9.8783	12.337	12.363	-1.338	1648.4
10.82	1083	78	NaN	-1.2511	20.341	4.7461	-170.05	8.6107	-1.8343	27.195	-817.8	1052.9	0.61326	829.36	1110.7	54.588	51.7	1	0	10.197	1.6019	-10.01	-7.9574	-0.32655	10.879	22.35	6.6017	9.8709	12.481	12.34	-1.3557	1648.4
10.83	1084	78	NaN	-1.2605	20.343	4.6384	-169.83	8.6094	-1.7333	27.359	-817.89	1053	0.40086	829.13	1110.7	54.834	53.882	1	0	10.147	1.5521	-10.01	-7.9574	-0.32274	11.112	22.351	6.6018	9.8244	12.664	12.341	-1.3556	1648.3
10.84	1085	78	NaN	-1.2791	20.347	4.606	-169.69	8.573	-1.6694	27.347	-818	1053	0.26277	829.02	1110.7	57.415	52.677	1	0	10.126	1.5308	-10.01	-7.9572	-0.33704	11.254	22.352	6.5684	9.7886	12.784	12.342	-1.3888	1648.3
10.85	1086	78	NaN	-1.3149	20.377	4.6078	-169.5	8.5455	-1.6545	27.195	-818.13	1053.1	-0.075927	828.83	1110.7	58.859	50.989	1	0	10.121	1.5261	-10.009	-7.9569	-0.36627	11.454	22.379	6.5439	9.7546	12.98	12.37	-1.413	1648.2
10.86	1087	78	NaN	-1.3537	20.422	4.6257	-169.31	8.5086	-1.631	26.988	-818.28	1053.2	-0.37081	828.64	1110.7	54.793	51.087	1	0	10.085	1.4904	-10.009	-7.9571	-0.40197	11.645	22.42	6.5107	9.6829	13.136	12.411	-1.4464	1648.2
10.87	1088	78	NaN	-1.3689	20.477	4.6107	-169.18	8.4468	-1.5659	26.922	-818.36	1053.3	-0.46449	828.53	1110.6	53.428	50.659	0	0	10.041	1.4467	-10.01	-7.9576	-0.41621	11.77	22.472	6.4513	9.6245	13.217	12.462	-1.5063	1648.1
10.88	1089	78	NaN	-1.3264	20.585	4.4314	-169.01	8.4008	-1.5368	27.377	-818.22	1053.1	-0.8182	828.33	1110.7	53.966	51.054	0	0	9.9868	1.3932	-10.011	-7.9583	-0.34534	11.967	22.587	6.3986	9.6414	13.36	12.576	-1.5598	1647.8
10.89	1090	78	NaN	-1.3282	20.641	4.3922	-168.93	8.3589	-1.4614	27.385	-818.31	1053.1	-0.79899	828.16	1110.6	53.775	51.649	0	0	9.9717	1.3782	-10.011	-7.9587	-0.3475	12.047	22.643	6.357	9.6242	13.425	12.632	-1.6017	1647.7
10.9	1091	78	NaN	-1.3428	20.691	4.3662	-168.88	8.2588	-1.3271	27.322	-818.42	1053	-0.56351	828.1	1110.5	53.572	49.622	0	0	9.963	1.3697	-10.011	-7.959	-0.37254	12.089	22.691	6.2586	9.5905	13.459	12.68	-1.7005	1647.8
10.91	1092	78	NaN	-1.3669	20.748	4.3513	-168.82	8.2196	-1.2873	27.213	-818.54	1053	-0.61907	827.98	1110.5	53.476	51.803	0	0	9.9246	1.3316	-10.011	-7.9591	-0.39853	12.153	22.748	6.2189	9.526	13.485	12.737	-1.7402	1647.8
10.92	1093	78	NaN	-1.3976	20.81	4.347	-168.74	8.2122	-1.3084	27.063	-818.67	1053	-0.85203	827.85	1110.6	52.982	49.776	0	0	9.8813	1.2887	-10.012	-7.9593	-0.42629	12.228	22.812	6.2102	9.455	13.516	12.801	-1.7491	1647.8
10.93	1094	78	NaN	-1.4172	20.887	4.3255	-168.69	8.152	-1.282	26.948	-818.76	1052.9	-0.91246	827.76	1110.5	53.729	50.883	0	0	9.8379	1.2457	-10.012	-7.96	-0.44781	12.28	22.889	6.15	9.3901	13.526	12.876	-1.8099	1647.8
10.94	1095	78	NaN	-1.3548	21.031	4.1619	-168.62	8.0649	-1.221	27.219	-818.71	1052.7	-0.88721	827.61	1110.4	55.718	51.479	0	0	9.7848	1.1931	-10.014	-7.9615	-0.3767	12.358	23.038	6.0578	9.4081	13.551	13.025	-1.9037	1647.6
10.95	1096	78	NaN	-1.3663	21.108	4.1328	-168.6	7.9936	-1.2121	27.149	-818.74	1052.7	-0.93072	827.56	1110.4	53.776	53.532	0	0	9.7265	1.1354	-10.016	-7.9635	-0.38916	12.38	23.114	5.9879	9.3374	13.516	13.098	-1.9756	1647.5
10.96	1097	78	NaN	-1.4538	21.119	4.3284	-168.58	7.909	-1.1991	26.379	-819.05	1052.9	-0.9268	827.53	1110.3	55.557	52.885	0	0	9.6618	1.0712	-10.019	-7.9667	-0.50372	12.368	23.113	5.9148	9.158	13.439	13.094	-2.0519	1647.8
10.97	1098	78	NaN	-1.5212	21.131	4.4146	-168.58	7.8011	-1.1757	25.898	-819.28	1053.1	-0.88382	827.5	1110.2	54.549	50.52	0	0	9.64	1.0496	-10.022	-7.9697	-0.58947	12.354	23.115	5.8166	9.0505	13.403	13.093	-2.1531	1648
10.98	1099	78	NaN	-1.5399	21.159	4.3325	-168.58	7.7034	-1.1697	25.923	-819.36	1053.1	-0.9109	827.46	1110	54.307	51.482	0	0	9.6602	1.0696	-10.025	-7.9724	-0.60642	12.351	23.139	5.723	9.0538	13.421	13.115	-2.2495	1648
10.99	1100	78	NaN	-1.5437	21.174	4.2515	-168.59	7.6621	-1.2135	26.005	-819.4	1053.1	-1.1084	827.44	1110	53.372	50.573	0	0	9.7254	1.1342	-10.029	-7.9766	-0.60049	12.351	23.152	5.6839	9.1249	13.485	13.123	-2.2927	1648.1
11	1101	78	NaN	-1.5476	21.175	4.1409	-168.63	7.608	-1.2297	26.19	-819.46	1053.1	-1.1259	827.41	1110	54.642	50.829	0	0	9.8318	1.2396	-10.034	-7.9822	-0.59735	12.318	23.151	5.6318	9.2344	13.558	13.117	-2.3504	1648.1
11.01	1102	78	NaN	-1.5874	21.187	4.0256	-168.72	7.4793	-1.1945	26.274	-819.54	1053.2	-0.91351	827.43	1109.8	54.81	51.523	0	0	9.9381	1.345	-10.04	-7.9877	-0.64169	12.223	23.156	5.5104	9.2964	13.568	13.116	-2.4773	1648.2
11.02	1103	78	NaN	-1.6049	21.23	3.8815	-168.8	7.3998	-1.2051	26.454	-819.51	1053.1	-0.84643	827.44	1109.7	52.606	50.71	0	0	10.044	1.4504	-10.046	-7.9932	-0.65527	12.145	23.197	5.4325	9.3892	13.596	13.151	-2.5608	1648.1
11.03	1104	78	NaN	-1.6388	21.289	3.7889	-168.9	7.3616	-1.231	26.468	-819.49	1053.2	-0.79725	827.39	1109.7	54.027	53.237	0	0	10.151	1.5558	-10.051	-7.9987	-0.69033	12.052	23.255	5.3955	9.4605	13.608	13.204	-2.6032	1648.1
11.04	1105	78	NaN	-1.6973	21.351	3.7634	-168.99	7.3434	-1.2545	26.283	-819.52	1053.2	-0.71024	827.29	1109.7	54.522	51.291	0	0	10.257	1.6612	-10.057	-8.0043	-0.75825	11.944	23.314	5.3808	9.4989	13.605	13.257	-2.6235	1648
11.05	1106	78	NaN	-1.7396	21.413	3.7311	-169.06	7.3434	-1.3038	26.187	-819.5	1053.3	-0.72211	827.24	1109.7	54.559	50.406	0	0	10.364	1.7665	-10.062	-8.0098	-0.80341	11.878	23.375	5.3814	9.5601	13.644	13.313	-2.6284	1647.9
11.06	1107	78	NaN	-1.7825	21.475	3.7094	-169.07	7.4662	-1.484	26.048	-819.51	1053.3	-1.1374	827.01	1109.8	57.016	50.446	0	0	10.47	1.8719	-10.068	-8.0153	-0.83656	11.878	23.441	5.4994	9.6333	13.75	13.374	-2.5159	1647.7
11.07	1108	78	NaN	-1.8097	21.527	3.6778	-169.13	7.488	-1.5573	25.939	-819.52	1053.3	-1.1816	826.95	1109.9	54.91	49.881	0	0	10.543	1.9442	-10.073	-8.0203	-0.86606	11.817	23.495	5.5196	9.6768	13.762	13.422	-2.5008	1647.7
11.08	1109	78	NaN	-1.8591	21.586	3.6343	-169.2	7.5061	-1.6267	25.802	-819.54	1053.2	-1.1147	826.9	1109.8	52.941	51.966	0	0	10.461	1.8633	-10.075	-8.0231	-0.92249	11.732	23.555	5.5364	9.5387	13.595	13.48	-2.4867	1647.6
11.09	1110	78	NaN	-1.9033	21.648	3.5782	-169.28	7.5289	-1.6761	25.721	-819.5	1053.1	-0.98049	826.84	1109.8	55.166	53.236	0	0	10.38	1.7824	-10.078	-8.0258	-0.97409	11.648	23.619	5.5578	9.4055	13.43	13.541	-2.4681	1647.5
11.1	1111	78	NaN	-1.9365	21.705	3.5241	-169.35	7.5563	-1.7057	25.669	-819.41	1053.1	-0.80297	826.78	1109.8	53.737	50.833	0	0	10.298	1.7015	-10.081	-8.0286	-1.0153	11.57	23.677	5.5837	9.2827	13.271	13.597	-2.4449	1647.4
11.11	1112	78	NaN	-2.0164	21.749	3.5094	-169.44	7.6131	-1.7909	25.392	-819.45	1053	-0.65786	826.7	1109.8	53.973	51.695	0	0	10.216	1.6206	-10.084	-8.0313	-1.1098	11.466	23.724	5.638	9.1065	13.087	13.64	-2.3933	1647.3
11.12	1113	78	NaN	-2.0757	21.765	3.5186	-169.52	7.6355	-1.8013	25.121	-819.46	1053	-0.3529	826.66	1109.7	52.642	50.866	0	0	10.109	1.5146	-10.087	-8.0347	-1.1891	11.364	23.74	5.6605	8.9202	12.878	13.653	-2.3742	1647.3
11.13	1114	78	NaN	-2.1425	21.769	3.5134	-169.59	7.6768	-1.9154	24.894	-819.5	1052.9	-0.3719	826.64	1109.7	52.375	50.68	0	0	9.9655	1.3722	-10.091	-8.0391	-1.2632	11.288	23.744	5.7022	8.7023	12.66	13.652	-2.3368	1647.3
11.14	1115	78	NaN	-2.201	21.771	3.487	-169.64	7.7283	-2.0538	24.729	-819.5	1052.9	-0.46588	826.6	1109.7	53.154	52.403	0	0	9.9226	1.3296	-10.094	-8.0415	-1.3241	11.24	23.746	5.7526	8.5984	12.57	13.653	-2.2889	1647.3
11.15	1116	78	NaN	-2.2474	21.769	3.4334	-169.67	7.792	-2.2007	24.649	-819.47	1052.8	-0.57256	826.53	1109.7	54.492	50.982	0	0	9.9024	1.3096	-10.096	-8.0435	-1.3696	11.203	23.748	5.8133	8.5329	12.513	13.652	-2.2302	1647.2
11.16	1117	78	NaN	-2.2894	21.761	3.3624	-169.73	7.8489	-2.338	24.622	-819.44	1052.8	-0.61773	826.48	1109.7	54.694	50.512	0	0	9.8603	1.2679	-10.1	-8.0475	-1.4108	11.148	23.743	5.8673	8.4495	12.416	13.643	-2.1802	1647.1
11.17	1118	78	NaN	-2.3488	21.752	3.3207	-169.82	7.8156	-2.3701	24.496	-819.42	1052.7	-0.28636	826.56	1109.6	54.236	49.629	0	0	9.8016	1.2098	-10.104	-8.0515	-1.4862	11.042	23.731	5.8367	8.3154	12.251	13.627	-2.2148	1647.1
11.18	1119	78	NaN	-2.433	21.735	3.2857	-169.88	7.8714	-2.4564	24.332	-819.39	1052.7	-0.16629	826.47	1109.6	54.401	51.014	0	0	9.704	1.1131	-10.106	-8.0539	-1.5802	10.972	23.715	5.8913	8.1238	12.085	13.608	-2.1626	1647
11.19	1120	78	NaN	-2.523	21.712	3.2865	-169.96	7.891	-2.5376	24.049	-819.41	1052.7	0.0099857	826.46	1109.6	52.198	53.759	0	0	9.6324	1.0421	-10.109	-8.057	-1.6862	10.878	23.691	5.9116	7.9462	11.92	13.582	-2.1453	1647
11.2	1121	78	NaN	-2.6091	21.684	3.2905	-170.04	7.9196	-2.6177	23.743	-819.42	1052.7	0.18679	826.43	1109.6	52.987	52.45	0	0	9.5716	0.98188	-10.113	-8.0604	-1.7891	10.78	23.662	5.941	7.7826	11.761	13.55	-2.1195	1647
11.21	1122	78	NaN	-2.6969	21.649	3.2622	-170.13	7.9719	-2.7422	23.486	-819.4	1052.7	0.2983	826.38	1109.6	53.048	50.254	0	0	9.4598	0.87102	-10.117	-8.0647	-1.8897	10.676	23.627	5.993	7.5701	11.547	13.51	-2.0717	1646.9
11.22	1123	78	NaN	-2.7939	21.604	3.1779	-170.25	8.0382	-2.9474	23.323	-819.33	1052.7	0.32194	826.34	1109.6	55.694	51.758	0	0	9.3518	0.764	-10.119	-8.067	-1.9932	10.553	23.584	6.0579	7.3586	11.317	13.465	-2.0091	1646.8
11.23	1124	78	NaN	-2.8742	21.557	3.0492	-170.37	8.1103	-3.1405	23.323	-819.2	1052.6	0.39123	826.24	1109.6	53.673	53.986	0	0	9.2481	0.66125	-10.119	-8.067	-2.0757	10.43	23.539	6.1277	7.1723	11.091	13.42	-1.9392	1646.6
11.24	1125	78	NaN	-2.8966	21.543	2.9876	-170.4	8.1188	-3.2042	23.358	-819.13	1052.6	0.45542	826.25	1109.6	54.812	50.566	0	0	9.1234	0.53768	-10.121	-8.0682	-2.0991	10.395	23.526	6.1357	7.0242	10.933	13.405	-1.9325	1646.5
11.25	1126	78	NaN	-3.0012	21.488	2.9421	-170.49	8.1516	-3.3323	23.083	-819.08	1052.6	0.78404	826.2	1109.5	54.806	50.667	0	0	8.9762	0.3919	-10.123	-8.0708	-2.2247	10.282	23.469	6.1698	6.7516	10.674	13.346	-1.901	1646.4
11.26	1127	78	NaN	-3.1008	21.435	2.9036	-170.57	8.2062	-3.4702	22.818	-819.04	1052.5	1.0291	826.1	1109.5	53.12	49.653	0	0	8.9055	0.32183	-10.125	-8.0723	-2.342	10.194	23.417	6.2243	6.5635	10.516	13.293	-1.848	1646.3
11.27	1128	78	NaN	-3.1687	21.403	2.8558	-170.59	8.2782	-3.6043	22.688	-818.99	1052.5	1.1189	825.96	1109.5	54.926	50.956	0	0	8.8089	0.22613	-10.126	-8.0738	-2.4175	10.157	23.387	6.294	6.3915	10.383	13.261	-1.7798	1646.1
11.28	1129	78	NaN	-3.2464	21.374	2.7828	-170.63	8.3624	-3.7666	22.582	-818.89	1052.4	1.2677	825.81	1109.5	54.384	50.479	0	0	8.6276	0.046476	-10.128	-8.0756	-2.504	10.113	23.362	6.3749	6.1237	10.159	13.234	-1.7006	1645.8
11.29	1130	78	NaN	-3.2945	21.354	2.7308	-170.66	8.3963	-3.8633	22.515	-818.85	1052.4	1.4283	825.75	1109.5	54.45	51.1	0	0	8.5349	-0.045442	-10.129	-8.0771	-2.5599	10.072	23.343	6.4071	5.975	10.027	13.214	-1.6701	1645.7
11.3	1131	78	NaN	-3.3659	21.34	2.6388	-170.68	8.4839	-4.0995	22.485	-818.77	1052.3	1.322	825.61	1109.6	54.53	50.026	0	0	8.4675	-0.11223	-10.13	-8.078	-2.6285	10.053	23.336	6.4881	5.8389	9.9403	13.205	-1.5899	1645.5
11.31	1132	78	NaN	-3.4295	21.335	2.5827	-170.72	8.5262	-4.2268	22.403	-818.69	1052.2	1.4608	825.53	1109.6	52.795	50.295	0	0	8.3328	-0.24567	-10.126	-8.0741	-2.6997	10.007	23.334	6.5271	5.6331	9.7613	13.208	-1.547	1645.4
11.32	1133	78	NaN	-3.4898	21.33	2.5538	-170.76	8.5554	-4.3349	22.274	-818.64	1052.1	1.5883	825.49	1109.6	55.02	51.681	0	0	8.1981	-0.37911	-10.123	-8.0703	-2.7689	9.9612	23.332	6.554	5.4292	9.5821	13.209	-1.5162	1645.3
11.33	1134	78	NaN	-3.5614	21.323	2.5265	-170.79	8.6022	-4.5131	22.11	-818.61	1052	1.5268	825.44	1109.6	54	50.864	0	0	8.0635	-0.51254	-10.119	-8.0664	-2.8441	9.9301	23.328	6.5971	5.2194	9.4176	13.209	-1.4694	1645.2
11.34	1135	78	NaN	-3.658	21.32	2.4816	-170.82	8.6562	-4.7378	21.911	-818.53	1051.9	1.4452	825.38	1109.6	52.248	50.771	0	0	7.9288	-0.64598	-10.115	-8.0626	-2.9447	9.8919	23.329	6.6466	4.9841	9.246	13.215	-1.416	1645.1
11.35	1136	78	NaN	-3.7338	21.31	2.4649	-170.91	8.6553	-4.6669	21.731	-818.52	1051.9	2.1029	825.29	1109.6	54.083	51.51	0	0	7.7941	-0.77942	-10.111	-8.0587	-3.0496	9.771	23.319	6.6457	4.7445	8.9916	13.208	-1.413	1644.9
11.36	1137	78	NaN	-3.8275	21.278	2.3955	-170.97	8.6783	-4.8544	21.567	-818.44	1051.8	2.3055	825.28	1109.5	52.351	51.482	0	0	7.6595	-0.91285	-10.107	-8.0549	-3.1561	9.6997	23.289	6.6673	4.5034	8.7868	13.182	-1.3876	1644.8
11.37	1138	78	NaN	-3.8866	21.258	2.3293	-171	8.7122	-5.0209	21.525	-818.32	1051.7	2.3544	825.23	1109.5	53.798	49.383	0	0	7.5635	-1.0079	-10.102	-8.0501	-3.2183	9.6714	23.272	6.6987	4.3452	8.6635	13.169	-1.3514	1644.7
11.38	1139	78	NaN	-3.9326	21.24	2.2572	-171.02	8.7309	-5.1366	21.568	-818.15	1051.6	2.4753	825.22	1109.5	54.217	51.024	0	0	7.5346	-1.0366	-10.096	-8.0435	-3.2669	9.6427	23.256	6.7146	4.2677	8.6062	13.16	-1.3289	1644.5
11.39	1140	78	NaN	-3.9849	21.213	2.1711	-171.07	8.7255	-5.2363	21.638	-817.96	1051.5	2.7169	825.28	1109.5	53.358	50.632	0	0	7.4182	-1.1519	-10.094	-8.0415	-3.3252	9.5932	23.232	6.7066	4.093	8.4413	13.138	-1.3349	1644.4
11.4	1141	78	NaN	-4.0129	21.197	2.1033	-171.09	8.7263	-5.3228	21.717	-817.81	1051.5	2.839	825.31	1109.4	54.372	52.165	0	0	7.2773	-1.2916	-10.093	-8.0408	-3.3546	9.57	23.217	6.7067	3.9227	8.2784	13.124	-1.3341	1644.2
11.41	1142	78	NaN	-4.0633	21.149	2.0388	-171.12	8.7374	-5.427	21.727	-817.66	1051.4	3.1124	825.34	1109.4	53.177	52.74	0	0	7.2505	-1.3181	-10.092	-8.0399	-3.4142	9.5245	23.168	6.7178	3.8364	8.2064	13.076	-1.3221	1644.1
11.42	1143	78	NaN	-4.0993	21.154	1.7012	-171.13	8.7928	-5.5727	22.669	-817.2	1051.3	3.1001	825.33	1109.4	52.127	52.009	0	0	7.2883	-1.2807	-10.091	-8.039	-3.4167	9.5576	23.182	6.7652	3.8716	8.2769	13.09	-1.2738	1643.7
11.43	1144	78	NaN	-4.1434	21.126	1.5072	-171.15	8.8477	-5.7104	23.151	-816.89	1051.2	3.2234	825.33	1109.5	53.738	50.654	0	0	7.4657	-1.1048	-10.091	-8.0382	-3.4481	9.5479	23.157	6.8165	4.0176	8.4431	13.066	-1.2217	1643.4
11.44	1145	78	NaN	-4.189	21.068	1.473	-171.19	8.8793	-5.8127	23.137	-816.76	1051.2	3.5145	825.38	1109.4	53.553	49.998	0	0	7.5937	-0.97799	-10.088	-8.0359	-3.5043	9.49	23.098	6.8497	4.0894	8.512	13.009	-1.1862	1643.3
11.45	1146	78	NaN	-4.2296	21.013	1.4572	-171.24	8.904	-5.9183	23.102	-816.68	1051.2	3.7374	825.47	1109.4	52.475	52.047	0	0	7.6894	-0.88318	-10.085	-8.0327	-3.554	9.4401	23.041	6.8761	4.1354	8.557	12.956	-1.1567	1643.3
11.46	1147	78	NaN	-4.3028	20.928	1.4738	-171.22	9.0183	-6.2255	22.933	-816.62	1051.2	3.4666	825.51	1109.4	53.471	51.975	0	0	7.7254	-0.84748	-10.084	-8.0312	-3.6237	9.457	22.96	6.9864	4.1018	8.6095	12.876	-1.0448	1643.3
11.47	1148	78	NaN	-4.353	20.87	1.4986	-171.26	9.0934	-6.3699	22.794	-816.6	1051.2	3.5402	825.49	1109.5	53.888	53.151	0	0	7.6896	-0.88299	-10.078	-8.0252	-3.6812	9.4165	22.903	7.0605	4.0084	8.5336	12.826	-0.96476	1643.2
11.48	1149	78	NaN	-4.4058	20.803	1.4963	-171.32	9.1727	-6.5	22.765	-816.52	1051.1	3.8642	825.51	1109.5	54	50.789	0	0	7.5597	-1.0117	-10.066	-8.0135	-3.7463	9.3378	22.837	7.1381	3.8134	8.3261	12.771	-0.8753	1643.2
11.49	1150	78	NaN	-4.4519	20.741	1.4973	-171.38	9.242	-6.578	22.747	-816.45	1051.1	4.2537	825.51	1109.5	54.512	52.442	0	0	7.5674	-1.0041	-10.058	-8.0055	-3.8066	9.266	22.778	7.2058	3.7608	8.2619	12.72	-0.79974	1643.1
11.5	1151	78	NaN	-4.4915	20.686	1.5078	-171.41	9.32	-6.6301	22.704	-816.42	1051.1	4.5723	825.48	1109.5	53.778	51.19	0	0	7.7437	-0.82934	-10.055	-8.0022	-3.8588	9.2208	22.725	7.2813	3.8849	8.3915	12.671	-0.7209	1643
11.51	1152	78	NaN	-4.5327	20.626	1.5169	-171.43	9.4336	-6.7197	22.658	-816.38	1051	4.7838	825.41	1109.6	54.259	50.896	0	0	7.7286	-0.84435	-10.051	-7.9985	-3.9089	9.1934	22.669	7.3908	3.8197	8.3491	12.618	-0.60769	1642.9
11.52	1153	78	NaN	-4.5811	20.565	1.5278	-171.47	9.526	-6.8382	22.637	-816.29	1051	5.0903	825.47	1109.6	53.665	51.103	0	0	7.7232	-0.84972	-10.047	-7.9946	-3.9687	9.141	22.61	7.4818	3.7545	8.2913	12.563	-0.51285	1642.9
11.53	1154	78	NaN	-4.6087	20.519	1.536	-171.47	9.6341	-6.9724	22.627	-816.24	1050.9	5.073	825.44	1109.7	54.412	50.363	0	0	7.831	-0.7429	-10.043	-7.9907	-3.9961	9.1447	22.568	7.5853	3.8349	8.4018	12.524	-0.40539	1642.8
11.54	1155	78	NaN	-4.6511	20.459	1.5425	-171.48	9.7182	-7.0861	22.611	-816.2	1050.9	5.2603	825.44	1109.7	53.15	50.44	0	0	7.8202	-0.75354	-10.04	-7.9875	-4.0456	9.1208	22.511	7.6668	3.7746	8.3673	12.471	-0.3207	1642.8
11.55	1156	78	NaN	-4.6874	20.409	1.5446	-171.49	9.7798	-7.1912	22.609	-816.15	1050.9	5.4216	825.48	1109.7	52.253	51.395	0	0	7.7588	-0.81439	-10.037	-7.9845	-4.0876	9.1078	22.462	7.7264	3.6712	8.2935	12.426	-0.25815	1642.8
11.56	1157	78	NaN	-4.7084	20.373	1.541	-171.5	9.8247	-7.2699	22.631	-816.11	1050.8	5.5517	825.52	1109.7	53.259	50.515	0	0	7.7792	-0.79425	-10.034	-7.9813	-4.1123	9.099	22.428	7.7696	3.6668	8.3047	12.394	-0.2117	1642.8
11.57	1158	78	NaN	-4.7244	20.336	1.5345	-171.55	9.8605	-7.282	22.665	-816.06	1050.8	5.9155	825.51	1109.7	51.847	51.25	0	0	7.7848	-0.78868	-10.029	-7.9767	-4.1398	9.0394	22.391	7.805	3.645	8.2507	12.362	-0.17166	1642.7
11.58	1159	78	NaN	-4.7387	20.306	1.5394	-171.57	9.9265	-7.3092	22.666	-816.02	1050.8	6.186	825.4	1109.7	52.814	52.145	0	0	7.6626	-0.90974	-10.013	-7.9604	-4.1634	9.0032	22.362	7.87	3.4992	8.0934	12.349	-0.090457	1642.6
11.59	1160	78	NaN	-4.7609	20.275	1.5411	-171.61	9.9996	-7.4153	22.7	-815.93	1050.7	6.3969	825.32	1109.7	53.611	51.392	0	0	7.3784	-1.1913	-9.9946	-7.9423	-4.1918	8.9554	22.333	7.942	3.1866	7.7641	12.338	-0.00029753	1642.4
11.6	1161	78	NaN	-4.7787	20.247	1.5319	-171.64	10.047	-7.4792	22.755	-815.86	1050.7	6.6213	825.23	1109.7	53.684	51.584	0	0	6.9385	-1.6273	-9.9747	-7.9224	-4.2154	8.9187	22.305	7.9889	2.7231	7.2914	12.33	0.066509	1642.2
11.61	1162	78	NaN	-4.799	20.22	1.5335	-171.67	10.072	-7.5129	22.754	-815.83	1050.7	6.8532	825.14	1109.6	52.871	51.693	0	0	6.9703	-1.5957	-9.9714	-7.9191	-4.2438	8.8881	22.278	8.0143	2.7265	7.2924	12.306	0.095213	1642.1
11.62	1163	78	NaN	-4.8206	20.197	1.5502	-171.69	10.088	-7.5503	22.703	-815.81	1050.7	7.0573	825.07	1109.6	54.473	53.325	0	0	7.0104	-1.556	-9.9702	-7.9178	-4.2743	8.8582	22.253	8.0316	2.7361	7.3022	12.283	0.11379	1642
11.63	1164	78	NaN	-4.8252	20.178	1.5519	-171.71	10.109	-7.6095	22.74	-815.76	1050.7	7.1915	824.96	1109.6	55.187	52.982	0	0	6.9851	-1.581	-9.9701	-7.9178	-4.2823	8.8319	22.233	8.0537	2.7029	7.2509	12.263	0.13594	1641.8
11.64	1165	78	NaN	-4.8521	20.133	1.5629	-171.74	10.128	-7.6929	22.758	-815.73	1050.7	7.3535	824.85	1109.6	54.238	51.029	0	0	7.0319	-1.5346	-9.9684	-7.9161	-4.3142	8.7961	22.19	8.0715	2.7178	7.2614	12.222	0.15541	1641.7
11.65	1166	78	NaN	-4.8633	20.106	1.572	-171.77	10.112	-7.7367	22.777	-815.69	1050.7	7.5085	824.83	1109.6	55.151	51.293	0	0	7.1041	-1.4631	-9.9662	-7.9139	-4.33	8.7622	22.162	8.0561	2.7741	7.2991	12.196	0.14225	1641.6
11.66	1167	78	NaN	-4.8759	20.078	1.586	-171.8	10.098	-7.7505	22.782	-815.64	1050.7	7.7629	824.77	1109.6	53.016	50.097	0	0	7.1435	-1.4241	-9.9626	-7.9103	-4.3513	8.72	22.134	8.0429	2.7922	7.2959	12.171	0.13265	1641.5
11.67	1168	78	NaN	-4.8872	20.051	1.6026	-171.83	10.085	-7.7594	22.772	-815.6	1050.7	8.0041	824.7	1109.6	53.807	49.525	0	0	7.1729	-1.395	-9.9585	-7.9062	-4.3713	8.681	22.106	8.0296	2.8015	7.286	12.148	0.12347	1641.4
11.68	1169	78	NaN	-4.8928	20.029	1.6139	-171.85	10.07	-7.7849	22.763	-815.58	1050.7	8.1101	824.69	1109.6	52.506	51.389	0	0	7.2051	-1.363	-9.9544	-7.9021	-4.381	8.66	22.084	8.0152	2.8241	7.297	12.129	0.1131	1641.4
11.69	1170	78	NaN	-4.9016	20.011	1.6095	-171.85	10.088	-7.8276	22.791	-815.55	1050.7	8.1226	824.63	1109.6	53.585	51.424	0	0	7.1924	-1.3756	-9.9482	-7.8959	-4.3892	8.6613	22.068	8.0311	2.8032	7.2857	12.12	0.13518	1641.3
11.7	1171	78	NaN	-4.9262	19.991	1.6008	-171.88	10.089	-7.828	22.815	-815.55	1050.7	8.2652	824.59	1109.6	53.504	50.485	0	0	7.1456	-1.422	-9.9403	-7.888	-4.4179	8.6276	22.048	8.0315	2.7277	7.2056	12.108	0.14351	1641.3
11.71	1172	78	NaN	-4.9382	19.956	1.5954	-171.89	10.126	-7.8848	22.866	-815.55	1050.7	8.2383	824.53	1109.7	53.756	51.078	0	0	7.0526	-1.5142	-9.9367	-7.8844	-4.4272	8.6204	22.016	8.0667	2.6254	7.1062	12.079	0.18229	1641.2
11.72	1173	78	NaN	-4.947	19.94	1.5929	-171.9	10.146	-7.9165	22.898	-815.52	1050.7	8.2499	824.52	1109.7	52.861	49.79	0	0	6.9844	-1.5818	-9.9335	-7.8812	-4.4353	8.6134	22	8.0856	2.5491	7.0316	12.066	0.20441	1641.2
11.73	1174	78	NaN	-4.9587	19.931	1.5968	-171.91	10.149	-7.918	22.906	-815.51	1050.8	8.3303	824.54	1109.7	52.122	50.37	0	0	6.9555	-1.6104	-9.9308	-7.8785	-4.4495	8.6001	21.99	8.0899	2.506	6.9897	12.059	0.21139	1641.2
11.74	1175	78	NaN	-4.9736	19.909	1.6088	-171.92	10.163	-7.9266	22.911	-815.53	1050.8	8.3866	824.55	1109.7	54.55	52.767	0	0	6.9179	-1.6476	-9.9293	-7.877	-4.4662	8.5883	21.966	8.1058	2.4518	6.9407	12.037	0.22884	1641.2
11.75	1176	78	NaN	-4.981	19.899	1.6143	-171.92	10.195	-7.9665	22.941	-815.53	1050.7	8.2766	824.58	1109.7	55.587	50.719	0	0	6.8677	-1.6974	-9.9293	-7.877	-4.4688	8.5951	21.958	8.1359	2.3989	6.8977	12.029	0.2589	1641.2
11.76	1177	78	NaN	-4.9887	19.895	1.6413	-171.92	10.205	-7.9622	22.902	-815.55	1050.8	8.2983	824.61	1109.7	54.331	50.903	0	0	6.8026	-1.7618	-9.9315	-7.8792	-4.4785	8.5855	21.953	8.1477	2.3241	6.8236	12.021	0.26845	1641.3
11.77	1178	78	NaN	-4.9939	19.899	1.6539	-171.93	10.222	-7.9757	22.898	-815.54	1050.8	8.2486	824.65	1109.7	52.987	50.273	0	0	6.7576	-1.8065	-9.9339	-7.8816	-4.4822	8.5846	21.955	8.1653	2.2754	6.7781	12.021	0.28375	1641.3
11.78	1179	78	NaN	-4.9964	19.892	1.6583	-171.93	10.239	-7.9864	22.919	-815.57	1050.8	8.1737	824.71	1109.7	55.14	52.443	0	0	6.7938	-1.7706	-9.9348	-7.8824	-4.4814	8.5809	21.948	8.1827	2.3124	6.8102	12.014	0.30023	1641.4
11.79	1180	78	NaN	-4.9949	19.881	1.6552	-171.94	10.255	-7.9939	22.957	-815.62	1050.8	8.0811	824.78	1109.7	53.877	49.755	0	0	6.8898	-1.6755	-9.9375	-7.8852	-4.4753	8.5755	21.937	8.1985	2.4144	6.9	12	0.31327	1641.5
11.8	1181	78	NaN	-4.9897	19.883	1.6425	-171.95	10.272	-8.0098	23.005	-815.63	1050.8	7.9493	824.84	1109.7	53.824	51.386	0	0	7.0149	-1.5515	-9.9413	-7.889	-4.4639	8.5774	21.94	8.2153	2.5511	7.0259	11.999	0.32635	1641.6
11.81	1182	78	NaN	-4.9919	19.881	1.6455	-171.96	10.279	-7.9867	22.997	-815.7	1050.7	7.8687	824.94	1109.6	54.32	52.609	0	0	7.0553	-1.5115	-9.9442	-7.8919	-4.4636	8.5638	21.938	8.2231	2.5917	7.0523	11.994	0.33126	1641.8
11.82	1183	78	NaN	-4.9881	19.9	1.6279	-171.97	10.295	-7.9752	23.068	-815.7	1050.7	7.7844	825.01	1109.6	52.968	50.581	0	0	7.1048	-1.4625	-9.9471	-7.8947	-4.4543	8.5678	21.956	8.2381	2.6504	7.1053	12.009	0.34339	1641.8
11.83	1184	78	NaN	-4.9953	19.928	1.624	-171.97	10.343	-7.963	23.061	-815.73	1050.7	7.6168	825.04	1109.7	55.052	51.185	0	0	7.2873	-1.2816	-9.9501	-7.8977	-4.456	8.5708	21.985	8.2855	2.8313	7.2892	12.035	0.38775	1641.9
11.84	1185	78	NaN	-4.9923	19.96	1.6154	-171.98	10.395	-7.9387	23.071	-815.73	1050.7	7.475	825.05	1109.7	53.792	50.43	0	0	7.432	-1.1382	-9.9536	-7.9013	-4.4477	8.568	22.02	8.3356	2.9843	7.4298	12.066	0.43429	1641.9
11.85	1186	78	NaN	-4.9765	19.994	1.5939	-171.98	10.438	-7.9079	23.141	-815.69	1050.7	7.3818	825.05	1109.7	55.045	51.929	0	0	7.5331	-1.0381	-9.9578	-7.9054	-4.4262	8.566	22.055	8.3768	3.1069	7.5279	12.097	0.47138	1641.9
11.86	1187	78	NaN	-4.9719	20.024	1.5713	-171.98	10.492	-7.8909	23.204	-815.68	1050.7	7.2319	825.04	1109.8	53.084	52.011	0	0	7.6811	-0.8914	-9.9623	-7.91	-4.4141	8.5789	22.088	8.4282	3.267	7.6875	12.125	0.5182	1641.9
11.87	1188	78	NaN	-4.9737	20.073	1.5463	-171.99	10.552	-7.8612	23.275	-815.67	1050.6	7.0236	825.05	1109.9	53.505	50.58	0	0	7.7927	-0.78083	-9.966	-7.9137	-4.4062	8.5808	22.139	8.4859	3.3865	7.8	12.173	0.57218	1641.9
11.88	1189	78	NaN	-4.9762	20.099	1.5413	-171.99	10.599	-7.8562	23.29	-815.69	1050.6	6.8247	825.05	1109.9	51.709	51.657	0	0	7.7963	-0.77725	-9.9677	-7.9154	-4.4012	8.5844	22.168	8.5303	3.3951	7.8072	12.2	0.61497	1641.9
11.89	1190	78	NaN	-4.9867	20.143	1.5369	-172	10.66	-7.8415	23.302	-815.7	1050.6	6.6046	825.03	1110	55.034	52.34	0	0	7.8358	-0.7381	-9.9686	-7.9162	-4.4036	8.5872	22.214	8.5895	3.4322	7.8491	12.245	0.67327	1641.9
11.9	1191	78	NaN	-4.997	20.19	1.5228	-172.01	10.707	-7.8127	23.344	-815.69	1050.6	6.4444	825.01	1110	54.976	51.029	0	0	7.8906	-0.68386	-9.9691	-7.9168	-4.4068	8.583	22.262	8.6351	3.4837	7.8992	12.293	0.71831	1641.9
11.91	1192	78	NaN	-5.0053	20.232	1.5001	-172.03	10.728	-7.7634	23.416	-815.68	1050.6	6.3993	825.01	1110	51.179	52.447	0	0	7.8804	-0.69391	-9.9705	-7.9182	-4.4111	8.5677	22.304	8.6561	3.4693	7.8738	12.333	0.73786	1641.9
11.92	1193	78	NaN	-5.0274	20.294	1.4838	-172.05	10.767	-7.6739	23.468	-815.68	1050.6	6.4239	824.98	1110	53.97	53.536	0	0	7.8553	-0.71879	-9.9722	-7.9199	-4.4322	8.5418	22.367	8.6943	3.4231	7.823	12.394	0.77433	1641.8
11.93	1194	78	NaN	-5.0533	20.323	1.5102	-172.08	10.779	-7.6577	23.393	-815.75	1050.6	6.3411	824.98	1110	53.645	50.833	0	0	7.9058	-0.66875	-9.9736	-7.9212	-4.4579	8.5136	22.395	8.7071	3.4479	7.8448	12.421	0.7858	1641.9
11.94	1195	78	NaN	-5.0664	20.375	1.4878	-172.09	10.79	-7.6594	23.476	-815.73	1050.6	6.1687	825	1110	53.77	50.308	0	0	7.9543	-0.62069	-9.9744	-7.9221	-4.462	8.519	22.447	8.7174	3.4923	7.8983	12.473	0.79526	1641.9
11.95	1196	78	NaN	-5.0791	20.45	1.4724	-172.11	10.786	-7.6064	23.542	-815.68	1050.6	6.1321	825.02	1110	53.601	51.697	0	0	8.0011	-0.57431	-9.9748	-7.9225	-4.4711	8.4984	22.522	8.7144	3.53	7.924	12.547	0.79184	1641.9
11.96	1197	78	NaN	-5.0951	20.523	1.4755	-172.14	10.784	-7.5464	23.559	-815.67	1050.6	6.1211	825.01	1110	54.925	51.72	0	0	7.9526	-0.62242	-9.9755	-7.9232	-4.4862	8.4725	22.594	8.7124	3.4664	7.8501	12.619	0.7892	1641.9
11.97	1198	78	NaN	-5.1159	20.586	1.488	-172.14	10.798	-7.5345	23.557	-815.7	1050.6	5.9785	825	1110	55.039	50.87	0	0	7.8812	-0.69316	-9.9763	-7.9239	-4.5021	8.4743	22.658	8.7261	3.3791	7.7811	12.682	0.80219	1641.9
11.98	1199	78	NaN	-5.1481	20.693	1.5008	-172.14	10.816	-7.5122	23.55	-815.65	1050.6	5.7982	825	1110	53.476	50.376	0	0	7.7769	-0.79646	-9.9771	-7.9247	-4.5282	8.4776	22.766	8.7438	3.2487	7.6812	12.789	0.81902	1641.8
11.99	1200	78	NaN	-5.1735	20.751	1.5218	-172.16	10.842	-7.4492	23.503	-815.68	1050.6	5.8106	824.9	1110	52.913	51.833	0	0	7.6927	-0.87989	-9.9788	-7.9265	-4.5556	8.4588	22.823	8.77	3.1371	7.5789	12.845	0.84352	1641.8
12	1201	78	NaN	-5.1869	20.827	1.5129	-172.17	10.865	-7.4097	23.554	-815.62	1050.6	5.7521	824.86	1110	54.407	51.255	0	0	7.6423	-0.92986	-9.982	-7.9297	-4.5652	8.4564	22.901	8.7913	3.0771	7.5266	12.919	0.86167	1641.7
12.01	1202	78	NaN	-5.2051	20.926	1.5126	-172.16	10.896	-7.3801	23.593	-815.56	1050.6	5.6162	824.82	1110.1	53.482	51.012	0	0	7.5834	-0.9882	-9.9835	-7.9312	-4.5772	8.4719	23.002	8.8209	3.0062	7.4837	13.018	0.88973	1641.6
12.02	1203	78	NaN	-5.2266	21.026	1.5261	-172.15	10.918	-7.3357	23.598	-815.52	1050.6	5.5317	824.81	1110.1	52.981	50.66	0	0	7.5215	-1.0495	-9.985	-7.9327	-4.5956	8.4825	23.102	8.8419	2.9259	7.433	13.117	0.90926	1641.5
12.03	1204	78	NaN	-5.2411	21.103	1.5404	-172.16	10.912	-7.2696	23.599	-815.49	1050.6	5.5958	824.82	1110	52.165	50.472	0	0	7.4569	-1.1136	-9.9883	-7.9359	-4.6122	8.4682	23.177	8.8385	2.8446	7.3546	13.189	0.90256	1641.5
12.04	1205	78	NaN	-5.2497	21.165	1.5637	-172.16	10.952	-7.2637	23.584	-815.48	1050.6	5.4715	824.78	1110.1	53.359	51.693	0	0	7.3533	-1.2162	-9.9906	-7.9383	-4.6171	8.4732	23.24	8.8767	2.7363	7.257	13.25	0.93844	1641.4
12.05	1206	78	NaN	-5.2481	21.268	1.5641	-172.21	10.877	-6.9537	23.663	-815.41	1050.6	6.2006	824.82	1109.7	53.646	52.53	0	0	7.225	-1.3433	-9.9923	-7.94	-4.6381	8.4038	23.332	8.8126	2.5869	7.0605	13.34	0.8726	1641.4
12.06	1207	78	NaN	-5.2107	21.34	1.475	-172.21	10.891	-6.8347	24.023	-815.28	1050.6	6.4058	824.76	1109.7	54.654	51.934	0	0	7.2568	-1.3118	-9.9952	-7.9429	-4.5953	8.4061	23.404	8.8273	2.6615	7.0943	13.409	0.8844	1641.2
12.07	1208	78	NaN	-5.179	21.408	1.4005	-172.2	10.947	-6.8056	24.347	-815.18	1050.5	6.3482	824.66	1109.7	55.831	51.311	0	0	7.2867	-1.2822	-9.9981	-7.9458	-4.5501	8.4291	23.474	8.8801	2.7366	7.1469	13.476	0.93431	1641
12.08	1209	78	NaN	-5.1698	21.472	1.3818	-172.19	10.998	-6.7902	24.494	-815.13	1050.5	6.258	824.57	1109.7	55.764	51.63	0	0	7.2434	-1.3251	-10.002	-7.9499	-4.5326	8.4435	23.54	8.9301	2.7108	7.1184	13.538	0.98021	1640.9
12.09	1210	78	NaN	-5.1695	21.51	1.3832	-172.18	11.038	-6.7977	24.548	-815.14	1050.4	6.1501	824.5	1109.7	52.921	50.235	0	0	7.2159	-1.3524	-10.006	-7.9541	-4.5266	8.4601	23.579	8.9687	2.6893	7.1077	13.573	1.0147	1640.8
12.1	1211	78	NaN	-5.1651	21.551	1.3792	-172.17	11.128	-6.8547	24.613	-815.11	1050.4	5.8951	824.36	1109.8	53.361	50.393	0	0	7.2087	-1.3595	-10.011	-7.9584	-4.511	8.4852	23.625	9.0539	2.6977	7.1257	13.614	1.0956	1640.7
12.11	1212	78	NaN	-5.1616	21.593	1.3886	-172.19	11.086	-6.7544	24.669	-815.14	1050.4	6.1391	824.36	1109.7	52.901	50.926	0	0	7.2198	-1.3485	-10.015	-7.9629	-4.514	8.4608	23.663	9.0171	2.7058	7.1124	13.647	1.0541	1640.7
12.12	1213	78	NaN	-5.1612	21.63	1.3991	-172.2	11.144	-6.7276	24.728	-815.17	1050.4	6.1363	824.16	1109.7	53.808	51.193	0	0	7.2333	-1.3351	-10.019	-7.967	-4.5114	8.446	23.7	9.0741	2.7218	7.1109	13.681	1.1072	1640.5
12.13	1214	78	NaN	-5.1629	21.652	1.4009	-172.21	11.211	-6.7574	24.781	-815.19	1050.4	5.9878	823.99	1109.7	54.214	49.292	0	0	7.2441	-1.3244	-10.022	-7.9693	-4.506	8.4491	23.725	9.1383	2.7381	7.1246	13.703	1.169	1640.4
12.14	1215	78	NaN	-5.1636	21.664	1.3978	-172.21	11.215	-6.7731	24.838	-815.2	1050.4	5.931	823.95	1109.7	53.523	50.991	0	0	7.3322	-1.2371	-10.024	-7.9722	-4.5028	8.4491	23.738	9.1422	2.8294	7.212	13.713	1.17	1640.3
12.15	1216	78	NaN	-5.1594	21.685	1.4075	-172.25	11.198	-6.7168	24.925	-815.26	1050.4	6.1053	823.85	1109.7	53.888	53.2	0	0	7.4591	-1.1114	-10.028	-7.9753	-4.5016	8.4092	23.757	9.1267	2.9575	7.2978	13.729	1.1514	1640.3
12.16	1217	78	NaN	-5.1502	21.711	1.3981	-172.25	11.23	-6.7677	25.045	-815.26	1050.4	5.9361	823.74	1109.7	52.801	51.593	0	0	7.5658	-1.0056	-10.031	-7.9791	-4.4823	8.4182	23.784	9.1568	3.0835	7.4125	13.752	1.1777	1640.2
12.17	1218	78	NaN	-5.151	21.738	1.4237	-172.27	11.197	-6.7642	25.085	-815.32	1050.4	5.9668	823.69	1109.7	54.631	50.508	0	0	7.6713	-0.90113	-10.035	-7.9831	-4.4827	8.3946	23.81	9.1256	3.1886	7.4935	13.774	1.1424	1640.2
12.18	1219	78	NaN	-5.1524	21.765	1.4502	-172.3	11.163	-6.7528	25.116	-815.35	1050.4	6.0278	823.64	1109.6	54.864	49.58	0	0	7.8585	-0.71566	-10.04	-7.9881	-4.4851	8.3718	23.834	9.0934	3.3733	7.6561	13.794	1.1053	1640.2
12.19	1220	78	NaN	-5.156	21.787	1.4732	-172.32	11.134	-6.7438	25.147	-815.39	1050.4	6.0899	823.59	1109.6	55.884	52.074	0	0	7.952	-0.62299	-10.044	-7.9915	-4.4898	8.3468	23.855	9.0658	3.4622	7.7238	13.811	1.0743	1640.2
12.2	1221	78	NaN	-5.2044	21.79	1.6378	-172.35	11.105	-6.7282	24.678	-815.64	1050.5	6.1846	823.55	1109.6	53.919	51.451	0	0	7.952	-0.62299	-10.045	-7.9931	-4.558	8.2941	23.854	9.0419	3.394	7.6711	13.808	1.0488	1640.4
12.21	1222	78	NaN	-5.4039	21.736	2.3276	-172.39	11.089	-6.684	22.39	-816.54	1050.9	6.3695	823.46	1109.5	54.073	51.63	0	0	7.9717	-0.60346	-10.046	-7.9935	-4.8443	8.1714	23.782	9.042	3.1274	7.568	13.736	1.0485	1641.1
12.22	1223	78	NaN	-5.4187	21.78	2.3812	-172.39	11.103	-6.7491	22.361	-816.64	1050.9	6.1954	823.32	1109.5	54.208	51.936	0	0	8.0161	-0.5595	-10.047	-7.9942	-4.854	8.171	23.826	9.0573	3.1621	7.6115	13.78	1.063	1641.1
12.23	1224	78	NaN	-5.4143	21.822	2.3921	-172.42	11.104	-6.7712	22.439	-816.66	1050.9	6.1596	823.26	1109.5	53.46	50.298	0	0	8.1083	-0.4681	-10.048	-7.9958	-4.8456	8.1532	23.868	9.0579	3.2627	7.6851	13.82	1.0622	1641
12.24	1225	78	NaN	-5.4173	21.859	2.4075	-172.44	11.094	-6.7625	22.485	-816.69	1050.9	6.2212	823.21	1109.5	53.108	51.754	0	0	8.1877	-0.38942	-10.05	-7.9976	-4.8491	8.1259	23.904	9.0484	3.3386	7.7364	13.854	1.0508	1641
12.25	1226	78	NaN	-5.4258	21.9	2.4341	-172.47	11.084	-6.7527	22.506	-816.75	1051	6.2961	823.13	1109.5	53.253	52.099	0	0	8.2417	-0.33593	-10.052	-8.0001	-4.8594	8.0959	23.943	9.0404	3.3823	7.76	13.891	1.0403	1641
12.26	1227	78	NaN	-5.4264	21.948	2.4565	-172.5	11.083	-6.7641	22.565	-816.82	1051	6.3147	823.03	1109.5	53.281	51.702	0	0	8.234	-0.34355	-10.052	-7.9998	-4.8586	8.0707	23.99	9.0407	3.3754	7.7272	13.938	1.0409	1641
12.27	1228	78	NaN	-5.4149	21.976	2.4562	-172.51	11.073	-6.777	22.671	-816.84	1051	6.3026	822.98	1109.4	53.795	51.675	0	0	8.2085	-0.36877	-10.051	-7.9985	-4.843	8.0617	24.017	9.0314	3.3655	7.6929	13.967	1.0329	1640.9
12.28	1229	78	NaN	-5.4011	22.021	2.4481	-172.54	11.072	-6.771	22.798	-816.82	1051	6.3462	822.91	1109.4	52.829	50.59	0	0	8.2014	-0.37589	-10.05	-7.9978	-4.8263	8.0365	24.061	9.0324	3.3751	7.6606	14.011	1.0346	1640.8
12.29	1230	78	NaN	-5.3953	22.052	2.4385	-172.55	11.07	-6.7839	22.911	-816.83	1051	6.3257	822.85	1109.4	53.114	52.83	0	0	8.2084	-0.36895	-10.05	-7.9975	-4.8157	8.0248	24.092	9.0303	3.3926	7.6559	14.042	1.0327	1640.8
12.3	1231	78	NaN	-5.3882	22.084	2.4543	-172.56	11.098	-6.8865	22.97	-816.87	1051	6.0739	822.75	1109.5	54.249	50.953	0	0	8.2264	-0.35105	-10.05	-7.9977	-4.7978	8.0307	24.128	9.054	3.4286	7.6797	14.078	1.0564	1640.8
12.31	1232	78	NaN	-5.3784	22.117	2.4814	-172.57	11.108	-6.9377	23.005	-816.92	1051	5.9818	822.66	1109.6	51.543	51.711	0	0	8.21	-0.36737	-10.049	-7.9969	-4.7836	8.0226	24.163	9.0624	3.4264	7.6552	14.114	1.0655	1640.7
12.32	1233	78	NaN	-5.3722	22.141	2.49	-172.61	11.039	-6.7697	23.065	-816.95	1051	6.495	822.66	1109.4	53.013	51.598	0	0	8.1927	-0.38448	-10.048	-7.9961	-4.7932	7.9703	24.179	9.0016	3.3995	7.5858	14.13	1.0055	1640.7
12.33	1234	78	NaN	-5.3834	22.159	2.5211	-172.62	11.039	-6.7925	23.025	-817.01	1051.1	6.4675	822.61	1109.4	55.347	51.062	0	0	8.1426	-0.43414	-10.047	-7.9945	-4.8048	7.9609	24.197	9.0016	3.3378	7.5267	14.15	1.0071	1640.7
12.34	1235	78	NaN	-5.3726	22.182	2.5209	-172.63	11.012	-6.78	23.102	-817.01	1051.1	6.5379	822.59	1109.4	52.878	52.543	0	0	8.0922	-0.48408	-10.046	-7.9934	-4.7938	7.9458	24.218	8.9758	3.2984	7.4617	14.172	0.98233	1640.7
12.35	1236	78	NaN	-5.3596	22.2	2.5143	-172.65	11.01	-6.8039	23.214	-817.03	1051.1	6.5398	822.53	1109.4	55.521	51.565	0	0	8.0419	-0.53386	-10.045	-7.9931	-4.7769	7.9329	24.237	8.9729	3.265	7.3991	14.191	0.97979	1640.7
12.36	1237	78	NaN	-5.3554	22.21	2.5146	-172.64	11.037	-6.9028	23.285	-817.07	1051.1	6.324	822.45	1109.5	55.171	52.439	0	0	8.0089	-0.5666	-10.044	-7.9915	-4.7627	7.9497	24.251	8.9956	3.2462	7.3831	14.207	1.0041	1640.6
12.37	1238	78	NaN	-5.3579	22.215	2.5213	-172.63	11.056	-7.0128	23.309	-817.11	1051.1	6.0685	822.42	1109.6	52.157	52.089	0	0	7.9966	-0.57877	-10.042	-7.9899	-4.7554	7.9771	24.261	9.0101	3.2412	7.3983	14.219	1.0202	1640.7
12.38	1239	78	NaN	-5.3535	22.224	2.5186	-172.64	11.012	-6.9957	23.354	-817.13	1051.1	6.1938	822.48	1109.6	53.778	52.137	0	0	8.0435	-0.53234	-10.042	-7.9892	-4.7539	7.9607	24.267	8.9699	3.2896	7.4283	14.225	0.98071	1640.7
12.39	1240	78	NaN	-5.3423	22.237	2.4694	-172.63	11.012	-6.897	23.529	-817.09	1051.1	6.4439	822.43	1109.4	51.582	52.292	0	0	8.0717	-0.50439	-10.043	-7.991	-4.7453	7.9676	24.276	8.9732	3.3264	7.4632	14.233	0.98217	1640.7
12.4	1241	78	NaN	-5.3414	22.238	2.4444	-172.61	11.05	-7.0036	23.618	-817.1	1051	6.1759	822.43	1109.6	53.268	50.154	0	0	8.089	-0.48726	-10.047	-7.9943	-4.7319	8.0011	24.282	9.0056	3.3571	7.5139	14.236	1.0113	1640.7
12.41	1242	78	NaN	-5.3665	22.23	2.4667	-172.62	11.036	-6.9311	23.522	-817.17	1051.1	6.3973	822.44	1109.5	53.379	51.88	0	0	8.1623	-0.41461	-10.05	-7.9976	-4.7681	7.9821	24.272	8.9947	3.3942	7.5675	14.222	0.99704	1640.7
12.42	1243	78	NaN	-5.3883	22.227	2.4697	-172.62	11.03	-6.8523	23.489	-817.22	1051.1	6.602	822.43	1109.4	53.577	52.597	0	0	8.2624	-0.31546	-10.053	-8.001	-4.7982	7.9699	24.266	8.9917	3.4641	7.6544	14.212	0.99071	1640.8
12.43	1244	78	NaN	-5.3974	22.23	2.4433	-172.61	11.053	-6.878	23.562	-817.21	1051.1	6.5024	822.41	1109.5	55.66	52.654	0	0	8.284	-0.29405	-10.056	-8.0039	-4.8013	7.9877	24.27	9.0124	3.4827	7.6936	14.214	1.0085	1640.7
12.44	1245	78	NaN	-5.4267	22.223	2.4808	-172.62	11.024	-6.8459	23.404	-817.29	1051.1	6.6127	822.49	1109.5	52.739	51.932	0	0	8.3289	-0.24956	-10.057	-8.0046	-4.84	7.9645	24.261	8.9853	3.4889	7.715	14.204	0.98061	1640.9
12.45	1246	78	NaN	-5.4319	22.238	2.4324	-172.6	11.062	-6.9802	23.556	-817.22	1051.1	6.2315	822.5	1109.6	54.483	52.995	0	0	8.4008	-0.17828	-10.055	-8.0029	-4.8266	8.01	24.283	9.0167	3.5742	7.8317	14.228	1.0138	1640.9
12.46	1247	78	NaN	-5.4679	22.236	2.4768	-172.6	11.06	-6.9112	23.378	-817.28	1051.1	6.3771	822.51	1109.6	53.71	49.564	0	0	8.4195	-0.15974	-10.053	-8.0008	-4.8739	7.9986	24.278	9.0183	3.5456	7.8388	14.225	1.0175	1640.9
12.47	1248	78	NaN	-5.5114	22.229	2.5055	-172.6	11.048	-6.8294	23.236	-817.34	1051.1	6.5863	822.54	1109.5	55.296	51.961	0	0	8.4477	-0.13182	-10.051	-7.9987	-4.9297	7.9841	24.267	9.0101	3.518	7.8523	14.216	1.0114	1641
12.48	1249	78	NaN	-5.5393	22.224	2.4858	-172.59	11.053	-6.8004	23.254	-817.34	1051.1	6.6599	822.58	1109.5	55.461	51.657	0	0	8.5198	-0.060355	-10.049	-7.9967	-4.9596	7.9889	24.262	9.015	3.5603	7.9285	14.213	1.0182	1641
12.49	1250	78	NaN	-5.5473	22.221	2.4426	-172.58	11.081	-6.8203	23.362	-817.3	1051.1	6.5828	822.59	1109.6	54.85	52.022	0	0	8.5446	-0.035751	-10.047	-7.995	-4.961	8.01	24.262	9.0395	3.5836	7.9743	14.215	1.0445	1641
12.5	1251	78	NaN	-5.57	22.2	2.4584	-172.57	11.097	-6.8386	23.266	-817.36	1051.1	6.5173	822.63	1109.6	52.324	52.719	0	0	8.4583	-0.12132	-10.046	-7.9938	-4.9849	8.018	24.242	9.0549	3.4734	7.8967	14.196	1.0611	1641.1
12.51	1252	78	NaN	-5.5767	22.193	2.4029	-172.55	11.107	-6.8395	23.421	-817.32	1051.1	6.5027	822.69	1109.6	53.012	51.981	0	0	8.4585	-0.12113	-10.045	-7.9931	-4.9856	8.0411	24.236	9.0645	3.4729	7.9199	14.19	1.0714	1641.1
12.52	1253	78	NaN	-5.5908	22.187	2.4051	-172.54	11.124	-6.8395	23.393	-817.32	1051.1	6.4828	822.73	1109.6	52.518	52.26	0	0	8.4736	-0.10612	-10.045	-7.9925	-5.0001	8.0477	24.23	9.0808	3.4735	7.9416	14.185	1.0883	1641.2
12.53	1254	78	NaN	-5.5933	22.182	2.3935	-172.53	11.152	-6.8406	23.413	-817.3	1051.1	6.4477	822.72	1109.6	54.668	51.258	0	0	8.3334	-0.24508	-10.042	-7.99	-5.0006	8.0616	24.226	9.1084	3.3328	7.8166	14.184	1.1183	1641.1
12.54	1255	78	NaN	-5.596	22.174	2.3759	-172.52	11.176	-6.8381	23.45	-817.28	1051.1	6.4181	822.72	1109.6	54.027	52.173	0	0	8.2138	-0.3636	-10.04	-7.9881	-5.0009	8.0781	24.219	9.131	3.2128	7.7145	14.178	1.1429	1641.1
12.55	1256	78	NaN	-5.6131	22.159	2.3841	-172.51	11.181	-6.8264	23.389	-817.32	1051.1	6.4144	822.77	1109.6	53.918	53.016	0	0	8.1127	-0.46371	-10.039	-7.9867	-5.0202	8.0828	24.203	9.1367	3.0926	7.6191	14.164	1.1499	1641.2
12.56	1257	78	NaN	-5.6078	22.149	2.3694	-172.51	11.211	-6.8078	23.385	-817.28	1051.1	6.4024	822.77	1109.6	53.221	50.554	0	0	8.0443	-0.53153	-10.037	-7.9845	-5.0145	8.0844	24.194	9.1661	3.0298	7.5529	14.157	1.1816	1641.2
12.57	1258	78	NaN	-5.6148	22.139	2.3887	-172.52	11.186	-6.729	23.291	-817.31	1051.1	6.5987	822.82	1109.6	52.801	50.549	0	0	7.9779	-0.59727	-10.034	-7.9822	-5.0317	8.0616	24.181	9.1439	2.9463	7.4643	14.147	1.1617	1641.3
12.58	1259	78	NaN	-5.6054	22.129	2.3629	-172.51	11.189	-6.7368	23.352	-817.28	1051.1	6.5265	822.86	1109.6	53.019	52.652	0	0	7.8342	-0.73966	-10.034	-7.982	-5.0176	8.0731	24.171	9.1467	2.8166	7.3335	14.137	1.1647	1641.3
12.59	1260	78	NaN	-5.5982	22.115	2.3471	-172.49	11.221	-6.7895	23.359	-817.26	1051.1	6.2799	822.87	1109.6	54.348	51.307	0	0	7.6659	-0.90644	-10.034	-7.9814	-5.0016	8.1023	24.159	9.1763	2.6643	7.1958	14.126	1.1949	1641.3
12.6	1261	78	NaN	-5.5893	22.1	2.338	-172.48	11.247	-6.8142	23.339	-817.23	1051.1	6.1022	822.88	1109.7	54.394	51.554	0	0	7.4607	-1.1098	-10.032	-7.9797	-4.9871	8.1233	24.146	9.2005	2.4736	7.0135	14.114	1.2207	1641.3
12.61	1262	78	NaN	-5.5635	22.091	2.2964	-172.48	11.231	-6.7589	23.46	-817.17	1051	6.2017	822.91	1109.6	55.431	50.434	0	0	7.3416	-1.2278	-10.032	-7.9795	-4.9606	8.1183	24.137	9.1847	2.381	6.8905	14.105	1.2052	1641.2
12.62	1263	78	NaN	-5.565	22.08	2.2995	-172.49	11.25	-6.7394	23.425	-817.17	1051.1	6.189	822.89	1109.7	55.143	51.291	0	0	7.2513	-1.3173	-10.032	-7.9795	-4.9629	8.117	24.126	9.2038	2.2884	6.7997	14.094	1.2243	1641.2
12.63	1264	78	NaN	-5.5809	22.064	2.3312	-172.48	11.263	-6.7202	23.274	-817.21	1051.1	6.1662	822.88	1109.7	54.219	52.839	0	0	7.1755	-1.3924	-10.032	-7.9795	-4.9833	8.1148	24.111	9.2172	2.1922	6.7224	14.079	1.2377	1641.2
12.64	1265	78	NaN	-5.576	22.05	2.3064	-172.48	11.27	-6.69	23.312	-817.18	1051	6.1599	822.9	1109.7	51.416	50.712	0	0	7.0403	-1.5263	-10.031	-7.979	-4.9768	8.12	24.097	9.2226	2.0635	6.5937	14.065	1.2436	1641.2
12.65	1266	78	NaN	-5.5751	22.038	2.2943	-172.48	11.271	-6.6615	23.316	-817.16	1051	6.1624	822.92	1109.7	53.882	50.642	0	0	6.8642	-1.7009	-10.031	-7.9783	-4.9758	8.1169	24.085	9.2239	1.8883	6.4161	14.054	1.2457	1641.2
12.66	1267	78	NaN	-5.5827	22.027	2.3151	-172.49	11.278	-6.6581	23.226	-817.16	1051	6.1056	822.94	1109.7	55.176	50.74	0	0	6.7231	-1.8407	-10.03	-7.9774	-4.9846	8.1113	24.073	9.2315	1.7385	6.2707	14.044	1.2541	1641.2
12.67	1268	78	NaN	-5.5729	22.015	2.3098	-172.47	11.308	-6.6993	23.251	-817.11	1051	5.8982	822.93	1109.7	54.873	51.934	0	0	6.5935	-1.9691	-10.029	-7.9765	-4.9667	8.1321	24.064	9.2588	1.6268	6.1629	14.035	1.2823	1641.2
12.68	1269	78	NaN	-5.5695	22.009	2.3022	-172.48	11.338	-6.6952	23.3	-817.06	1051	5.8437	822.9	1109.8	54.357	49.079	0	0	5.7504	-2.8045	-10.025	-7.9726	-4.9597	8.1343	24.06	9.287	0.79071	5.3299	14.035	1.3144	1641.1
12.69	1270	78	NaN	-5.5769	21.98	2.3434	-172.48	11.318	-6.6537	23.184	-817.08	1051	5.9144	822.95	1109.7	54.236	51.735	0	0	5.2925	-3.2582	-10.024	-7.9719	-4.9736	8.1188	24.029	9.2692	0.31893	4.8607	14.005	1.2973	1641.2
12.7	1271	78	NaN	-5.5779	21.961	2.3691	-172.49	11.32	-6.6277	23.115	-817.06	1051.1	5.9362	822.96	1109.7	53.779	51.49	0	0	5.3538	-3.1975	-10.028	-7.9755	-4.9777	8.114	24.009	9.272	0.37606	4.9165	13.981	1.2965	1641.2
12.71	1272	78	NaN	-5.5757	21.94	2.3794	-172.48	11.341	-6.6203	23.094	-817.05	1051.1	5.8972	822.94	1109.7	53.551	50.709	0	0	5.2794	-3.2711	-10.028	-7.9761	-4.9749	8.1174	23.988	9.2929	0.30449	4.8462	13.96	1.3168	1641.1
12.72	1273	78	NaN	-5.5715	21.909	2.3728	-172.48	11.365	-6.6279	23.123	-817.04	1051.1	5.8118	822.92	1109.8	54.437	52.578	0	0	5.2013	-3.3485	-10.029	-7.9767	-4.9667	8.1257	23.959	9.3146	0.2346	4.7772	13.93	1.3378	1641.1
12.73	1274	78	NaN	-5.5542	21.891	2.3209	-172.47	11.381	-6.6559	23.296	-816.97	1051	5.6699	822.93	1109.8	54.442	50.515	0	0	5.1927	-3.3571	-10.031	-7.979	-4.9384	8.1476	23.944	9.3284	0.25426	4.7905	13.912	1.3493	1641
12.74	1275	78	NaN	-5.5516	21.857	2.3272	-172.48	11.392	-6.6117	23.283	-816.97	1051	5.7549	822.91	1109.8	53.822	51.249	0	0	5.175	-3.3746	-10.034	-7.9818	-4.9392	8.1321	23.908	9.3407	0.23575	4.7574	13.874	1.3589	1641
12.75	1276	78	NaN	-5.5467	21.835	2.3222	-172.47	11.44	-6.6344	23.308	-816.97	1051	5.6139	822.83	1109.8	54.108	50.069	0	0	5.1318	-3.4174	-10.038	-7.986	-4.9285	8.1477	23.888	9.3866	0.20332	4.7303	13.85	1.4006	1640.9
12.76	1277	78	NaN	-5.5354	21.828	2.3156	-172.47	11.472	-6.6381	23.342	-816.92	1051	5.5271	822.78	1109.8	53.059	50.444	0	0	5.12	-3.4291	-10.04	-7.9879	-4.9129	8.157	23.882	9.4182	0.20709	4.7278	13.842	1.4303	1640.9
12.77	1278	78	NaN	-5.5255	21.821	2.3198	-172.47	11.467	-6.5982	23.34	-816.89	1051	5.5905	822.8	1109.8	52.925	51.533	0	0	5.1213	-3.4279	-10.041	-7.989	-4.9053	8.1457	23.874	9.4147	0.21598	4.7178	13.832	1.4257	1640.8
12.78	1279	78	NaN	-5.5213	21.806	2.3324	-172.49	11.441	-6.5437	23.305	-816.92	1051	5.7202	822.83	1109.8	55.564	50.088	0	0	5.0961	-3.4528	-10.045	-7.9923	-4.9069	8.1246	23.856	9.391	0.18913	4.6717	13.812	1.3987	1640.9
12.79	1280	78	NaN	-5.5066	21.799	2.3121	-172.48	11.473	-6.5664	23.376	-816.91	1051	5.6002	822.77	1109.8	53.556	52.406	0	0	5.0497	-3.4988	-10.048	-7.9957	-4.8855	8.1386	23.852	9.4197	0.16425	4.6399	13.804	1.4241	1640.8
12.8	1281	78	NaN	-5.4893	21.796	2.2981	-172.5	11.424	-6.5154	23.434	-816.88	1051	5.7591	822.85	1109.7	52.979	52.88	0	0	4.9814	-3.5665	-10.052	-7.9992	-4.8717	8.1222	23.846	9.3744	0.10962	4.5557	13.795	1.3752	1640.9
12.81	1282	78	NaN	-5.4743	21.791	2.305	-172.5	11.434	-6.4976	23.437	-816.89	1051	5.7893	822.82	1109.7	54.621	51.943	0	0	4.9952	-3.5528	-10.054	-8.0019	-4.8576	8.117	23.841	9.3841	0.13757	4.5642	13.787	1.3822	1640.9
12.82	1283	78	NaN	-5.4646	21.789	2.3154	-172.5	11.453	-6.5017	23.425	-816.91	1051	5.7523	822.78	1109.7	53.056	51.951	0	0	5.0183	-3.5299	-10.057	-8.0044	-4.8471	8.1191	23.839	9.4022	0.17123	4.5892	13.782	1.3977	1640.8
12.83	1284	78	NaN	-5.4595	21.789	2.3228	-172.5	11.467	-6.5095	23.419	-816.93	1051	5.7145	822.74	1109.7	51.966	51.4	0	0	4.8355	-3.7111	-10.056	-8.0041	-4.8409	8.1235	23.839	9.4163	-0.0054281	4.4124	13.783	1.4121	1640.8
12.84	1285	78	NaN	-5.4552	21.789	2.3281	-172.49	11.489	-6.5102	23.428	-816.96	1051	5.7102	822.69	1109.8	51.909	50.048	0	0	4.6574	-3.8875	-10.051	-7.9985	-4.8361	8.125	23.839	9.4387	-0.17866	4.2375	13.788	1.4402	1640.8
12.85	1286	78	NaN	-5.4451	21.804	2.3255	-172.5	11.524	-6.5264	23.464	-816.93	1051.1	5.6868	822.62	1109.8	54.338	50.881	0	0	4.528	-4.0157	-10.035	-7.9825	-4.8239	8.1167	23.855	9.473	-0.29593	4.101	13.82	1.4904	1640.7
12.86	1287	78	NaN	-5.4387	21.808	2.3383	-172.53	11.527	-6.5442	23.46	-816.97	1051.1	5.7038	822.62	1109.8	53.709	52.075	0	0	4.4644	-4.0788	-10.028	-7.9758	-4.8182	8.0954	23.857	9.4778	-0.35382	4.0166	13.829	1.5021	1640.7
12.87	1288	78	NaN	-5.4401	21.802	2.3455	-172.54	11.524	-6.5437	23.458	-817.03	1051.1	5.7564	822.6	1109.7	54.395	53.216	0	0	4.4362	-4.1067	-10.025	-7.9729	-4.8216	8.0761	23.85	9.4756	-0.38539	3.9694	13.825	1.5027	1640.8
12.88	1289	78	NaN	-5.4368	21.804	2.3452	-172.55	11.526	-6.5451	23.492	-817.06	1051.1	5.7788	822.56	1109.7	54.209	52.381	0	0	4.4758	-4.0674	-10.025	-7.9729	-4.8178	8.0696	23.851	9.4788	-0.34198	4.0022	13.826	1.5059	1640.8
12.89	1290	78	NaN	-5.4249	21.816	2.3427	-172.55	11.533	-6.5544	23.553	-817.06	1051.1	5.7801	822.52	1109.7	52.723	49.015	0	0	4.5479	-3.996	-10.026	-7.9738	-4.8038	8.0681	23.862	9.4862	-0.25587	4.0721	13.836	1.5124	1640.7
12.9	1291	78	NaN	-5.4107	21.826	2.3443	-172.57	11.531	-6.5575	23.607	-817.08	1051.1	5.8367	822.49	1109.7	54.57	50.616	0	0	4.6459	-3.8989	-10.028	-7.9753	-4.7898	8.0505	23.871	9.4856	-0.14387	4.1516	13.844	1.5103	1640.7
12.91	1292	78	NaN	-5.3979	21.846	2.3336	-172.6	11.512	-6.5244	23.683	-817.05	1051.1	5.9823	822.48	1109.7	53.605	52.685	0	0	4.7681	-3.7778	-10.028	-7.9755	-4.7794	8.0149	23.89	9.4678	-0.011277	4.2371	13.862	1.4923	1640.7
12.92	1293	78	NaN	-5.4047	21.859	2.343	-172.6	11.515	-6.5595	23.663	-817.08	1051.2	5.8919	822.45	1109.7	52.183	52.231	0	0	4.9086	-3.6386	-10.027	-7.9748	-4.7836	8.018	23.902	9.4721	0.12497	4.3794	13.875	1.4973	1640.7
12.93	1294	78	NaN	-5.3951	21.872	2.3214	-172.64	11.48	-6.5419	23.771	-817.09	1051.2	6.0065	822.46	1109.6	54.272	49.834	0	0	4.9679	-3.5799	-10.026	-7.9736	-4.7744	7.9808	23.914	9.4385	0.19349	4.4009	13.888	1.4649	1640.7
12.94	1295	78	NaN	-5.3859	21.882	2.3072	-172.67	11.439	-6.5256	23.856	-817.1	1051.2	6.1037	822.47	1109.6	54.453	50.321	0	0	5.0408	-3.5076	-10.024	-7.9719	-4.7655	7.949	23.923	9.399	0.27527	4.4414	13.898	1.4271	1640.7
12.95	1296	78	NaN	-5.3849	21.888	2.3161	-172.68	11.419	-6.5375	23.853	-817.13	1051.2	6.0781	822.47	1109.6	53.443	51.65	0	0	5.138	-3.4113	-10.022	-7.9695	-4.7637	7.9413	23.928	9.3794	0.37427	4.53	13.906	1.4099	1640.7
12.96	1297	78	NaN	-5.3771	21.894	2.3148	-172.71	11.412	-6.5296	23.891	-817.13	1051.2	6.1288	822.47	1109.6	55.365	50.943	0	0	5.2583	-3.2921	-10.018	-7.9661	-4.7564	7.9132	23.934	9.3727	0.50194	4.6211	13.915	1.4066	1640.7
12.97	1298	78	NaN	-5.3748	21.896	2.324	-172.73	11.414	-6.5391	23.902	-817.16	1051.2	6.1434	822.42	1109.6	51.949	49.854	0	0	5.3755	-3.176	-10.015	-7.9625	-4.7542	7.893	23.936	9.3747	0.6213	4.717	13.921	1.4121	1640.7
12.98	1299	78	NaN	-5.3605	21.91	2.3206	-172.75	11.424	-6.5645	23.969	-817.15	1051.2	6.0685	822.38	1109.6	53.065	51.234	0	0	5.4588	-3.0934	-10.011	-7.959	-4.735	7.8718	23.951	9.3833	0.72388	4.7784	13.94	1.4243	1640.7
12.99	1300	78	NaN	-5.3541	21.915	2.3314	-172.79	11.41	-6.5443	23.967	-817.17	1051.2	6.1453	822.37	1109.6	54.035	52.957	0	0	5.5335	-3.0194	-10.008	-7.9555	-4.7313	7.835	23.955	9.3701	0.80217	4.8155	13.947	1.4146	1640.7
13	1301	78	NaN	-5.3528	21.915	2.3435	-172.83	11.393	-6.5264	23.938	-817.19	1051.2	6.2345	822.37	1109.5	53.857	50.873	0	0	5.5766	-2.9767	-10.004	-7.9518	-4.7342	7.7919	23.953	9.355	0.84239	4.8152	13.949	1.4033	1640.7
13.01	1302	78	NaN	-5.3506	21.918	2.3427	-172.87	11.381	-6.5332	23.943	-817.21	1051.2	6.2613	822.35	1109.5	55	51.329	0	0	5.6647	-2.8894	-9.9992	-7.9469	-4.7327	7.7483	23.955	9.3446	0.93206	4.8589	13.956	1.3977	1640.7
13.02	1303	78	NaN	-5.3481	21.917	2.3358	-172.92	11.326	-6.4757	23.966	-817.24	1051.2	6.4972	822.42	1109.4	54.807	51.915	0	0	5.7786	-2.7765	-9.9936	-7.9412	-4.7377	7.6885	23.95	9.2925	1.041	4.912	13.957	1.3513	1640.8
13.03	1304	78	NaN	-5.3429	21.915	2.3148	-172.93	11.373	-6.5541	24.033	-817.23	1051.2	6.2707	822.35	1109.5	53.185	52.66	0	0	5.8505	-2.7053	-9.9874	-7.9351	-4.7223	7.6923	23.953	9.335	1.1282	4.987	13.965	1.3999	1640.7
13.04	1305	78	NaN	-5.3449	21.912	2.321	-172.97	11.373	-6.5629	24.014	-817.26	1051.2	6.2923	822.34	1109.5	53.546	51.387	0	0	5.9636	-2.5932	-9.9816	-7.9293	-4.7256	7.6539	23.95	9.3345	1.238	5.0607	13.969	1.4052	1640.7
13.05	1306	78	NaN	-5.358	21.909	2.3433	-173	11.362	-6.5409	23.929	-817.31	1051.2	6.4085	822.33	1109.5	52.849	50.675	0	0	6.1293	-2.4291	-9.9763	-7.924	-4.7458	7.609	23.946	9.3249	1.3835	5.1799	13.97	1.401	1640.8
13.06	1307	78	NaN	-5.3588	21.913	2.3422	-173.03	11.356	-6.5274	23.925	-817.31	1051.2	6.4872	822.33	1109.5	52.608	49.811	0	0	6.2359	-2.3234	-9.9673	-7.915	-4.7494	7.5843	23.949	9.3198	1.4864	5.2609	13.982	1.4048	1640.8
13.07	1308	78	NaN	-5.3351	21.925	2.3026	-173.03	11.364	-6.5473	24.067	-817.23	1051.2	6.4579	822.33	1109.5	53.313	50.445	0	0	6.3321	-2.2281	-9.9576	-7.9053	-4.7197	7.5836	23.962	9.327	1.6124	5.3556	14.004	1.4216	1640.7
13.08	1309	78	NaN	-5.3454	21.914	2.3156	-173.05	11.407	-6.5867	24.009	-817.29	1051.2	6.3775	822.27	1109.5	53.999	51.761	0	0	6.4284	-2.1327	-9.948	-7.8957	-4.7293	7.5631	23.952	9.3685	1.6991	5.4304	14.004	1.4729	1640.7
13.09	1310	78	NaN	-5.34	21.919	2.3017	-173.07	11.412	-6.5884	24.053	-817.27	1051.2	6.3952	822.24	1109.5	51.465	49.46	0	0	6.4986	-2.0631	-9.9405	-7.8882	-4.7229	7.5474	23.957	9.374	1.7756	5.4843	14.017	1.4858	1640.6
13.1	1311	78	NaN	-5.3362	21.923	2.293	-173.09	11.417	-6.5839	24.088	-817.26	1051.2	6.4593	822.23	1109.5	51.923	51.271	0	0	6.5022	-2.0596	-9.9384	-7.8861	-4.7202	7.5227	23.96	9.3793	1.782	5.4631	14.022	1.4932	1640.6
13.11	1312	78	NaN	-5.3392	21.922	2.3026	-173.13	11.374	-6.5239	24.063	-817.28	1051.2	6.7037	822.28	1109.4	54.492	50.585	0	0	6.6193	-1.9435	-9.9295	-7.8772	-4.7326	7.477	23.955	9.3407	1.8867	5.5335	14.026	1.4636	1640.7
13.12	1313	78	NaN	-5.3469	21.916	2.3226	-173.17	11.321	-6.4386	23.995	-817.31	1051.2	7.0181	822.34	1109.3	54.518	53.416	0	0	6.7676	-1.7966	-9.918	-7.8657	-4.7536	7.4236	23.945	9.292	2.0139	5.627	14.027	1.4264	1640.8
13.13	1314	78	NaN	-5.352	21.906	2.3306	-173.2	11.34	-6.4177	23.95	-817.34	1051.2	7.1168	822.28	1109.3	53.198	50.634	0	0	6.7172	-1.8465	-9.912	-7.8596	-4.7638	7.3922	23.935	9.3106	1.9534	5.5457	14.023	1.451	1640.7
13.14	1315	78	NaN	-5.3462	21.903	2.3006	-173.19	11.449	-6.5604	24.041	-817.31	1051.2	6.695	822.14	1109.5	52.996	49.407	0	0	6.5751	-1.9873	-9.9035	-7.8512	-4.74	7.4136	23.939	9.4126	1.8351	5.4262	14.036	1.5613	1640.6
13.15	1316	78	NaN	-5.3444	21.895	2.3096	-173.21	11.463	-6.5748	23.996	-817.31	1051.2	6.6835	822.1	1109.5	52.355	51.466	0	0	6.3429	-2.2174	-9.8927	-7.8404	-4.7393	7.3925	23.931	9.4263	1.6035	5.1751	14.039	1.5859	1640.5
13.16	1317	78	NaN	-5.3454	21.879	2.2985	-173.26	11.384	-6.4792	24.006	-817.31	1051.2	7.0441	822.19	1109.3	53.873	50.699	0	0	6.2265	-2.3327	-9.8871	-7.8348	-4.7526	7.3363	23.911	9.3517	1.4739	5.0037	14.024	1.5169	1640.6
13.17	1318	78	NaN	-5.3471	21.865	2.2978	-173.3	11.32	-6.4215	23.994	-817.32	1051.2	7.2837	822.27	1109.2	54.73	51.939	0	0	6.2122	-2.3469	-9.8861	-7.8338	-4.7632	7.2887	23.894	9.291	1.449	4.9417	14.008	1.4571	1640.7
13.18	1319	78	NaN	-5.348	21.859	2.3082	-173.32	11.308	-6.4343	23.953	-817.3	1051.2	7.2877	822.26	1109.2	51.794	52.671	0	0	6.0835	-2.4744	-9.8818	-7.8295	-4.7656	7.2619	23.887	9.2801	1.3179	4.7875	14.005	1.4506	1640.7
13.19	1320	78	NaN	-5.3483	21.856	2.2974	-173.34	11.311	-6.4362	23.958	-817.27	1051.2	7.3211	822.21	1109.2	54.327	50.944	0	0	5.99	-2.5671	-9.8781	-7.8258	-4.7669	7.2375	23.885	9.2829	1.2231	4.6704	14.007	1.4572	1640.6
13.2	1321	78	NaN	-5.3581	21.839	2.3132	-173.33	11.43	-6.5889	23.883	-817.29	1051.2	6.8558	822.01	1109.4	53.912	50.556	0	0	5.9792	-2.5778	-9.8761	-7.8238	-4.7629	7.2671	23.875	9.3948	1.2162	4.6893	13.999	1.571	1640.4
13.21	1322	78	NaN	-5.3679	21.812	2.3187	-173.38	11.415	-6.578	23.82	-817.31	1051.2	6.9903	821.99	1109.4	53.31	53.49	0	0	5.8594	-2.6965	-9.8723	-7.82	-4.7797	7.2114	23.846	9.3803	1.0797	4.5149	13.974	1.5603	1640.4
13.22	1323	78	NaN	-5.3782	21.792	2.3135	-173.4	11.411	-6.5841	23.79	-817.31	1051.2	7.0401	821.95	1109.4	53.726	52.304	0	0	5.7244	-2.8302	-9.8685	-7.8162	-4.7928	7.1867	23.826	9.3764	0.93163	4.3565	13.958	1.5602	1640.4
13.23	1324	78	NaN	-5.385	21.777	2.3086	-173.41	11.403	-6.596	23.761	-817.31	1051.2	7.066	821.94	1109.4	53.857	50.391	0	0	5.69	-2.8644	-9.8669	-7.8146	-4.8015	7.1695	23.811	9.3691	0.88844	4.3051	13.944	1.5545	1640.4
13.24	1325	78	NaN	-5.3884	21.76	2.3119	-173.43	11.387	-6.616	23.705	-817.3	1051.2	7.0776	821.93	1109.4	53.745	52.246	0	0	5.6514	-2.9026	-9.865	-7.8127	-4.8073	7.1501	23.793	9.3542	0.84411	4.2474	13.927	1.5415	1640.4
13.25	1326	78	NaN	-5.3957	21.737	2.3219	-173.41	11.42	-6.718	23.623	-817.29	1051.2	6.8051	821.84	1109.5	55.365	51.228	0	0	5.5934	-2.9601	-9.8621	-7.8098	-4.8078	7.1793	23.773	9.3842	0.78552	4.2192	13.911	1.5744	1640.2
13.26	1327	78	NaN	-5.4067	21.726	2.3229	-173.43	11.398	-6.7268	23.58	-817.28	1051.2	6.8559	821.85	1109.4	56.104	51.529	0	0	5.5231	-3.0297	-9.8611	-7.8088	-4.8221	7.1535	23.761	9.3636	0.70096	4.1238	13.899	1.5548	1640.3
13.27	1328	78	NaN	-5.4177	21.702	2.3254	-173.46	11.379	-6.6993	23.529	-817.29	1051.2	7.03	821.82	1109.4	53.503	52.336	0	0	5.4445	-3.1076	-9.8615	-7.8092	-4.841	7.1187	23.736	9.3453	0.60353	4.0111	13.874	1.5361	1640.2
13.28	1329	78	NaN	-5.4195	21.685	2.324	-173.47	11.369	-6.7072	23.502	-817.29	1051.2	7.0768	821.8	1109.4	52.109	51.211	0	0	5.4007	-3.151	-9.862	-7.8097	-4.8453	7.1078	23.719	9.3352	0.55535	3.9568	13.857	1.5255	1640.2
13.29	1330	78	NaN	-5.4181	21.671	2.3258	-173.46	11.369	-6.7451	23.465	-817.29	1051.2	7.0266	821.77	1109.4	54.712	51.762	0	0	5.4259	-3.126	-9.863	-7.8107	-4.8434	7.1138	23.705	9.3342	0.5825	3.9878	13.842	1.5234	1640.2
13.3	1331	78	NaN	-5.4173	21.653	2.3277	-173.46	11.372	-6.782	23.422	-817.29	1051.2	6.9876	821.71	1109.4	53.5	54.789	0	0	5.5476	-3.0054	-9.8647	-7.8124	-4.8428	7.1184	23.689	9.3363	0.7048	4.113	13.824	1.5239	1640.1
13.31	1332	78	NaN	-5.4041	21.654	2.2946	-173.46	11.363	-6.7964	23.513	-817.23	1051.2	7.0007	821.71	1109.4	53.327	51.525	0	0	5.6433	-2.9106	-9.8674	-7.8151	-4.8269	7.1125	23.69	9.327	0.81644	4.2019	13.823	1.5119	1640.1
13.32	1333	78	NaN	-5.4154	21.645	2.3181	-173.46	11.358	-6.7992	23.404	-817.23	1051.2	7.0473	821.68	1109.4	56.005	52.193	0	0	5.7332	-2.8215	-9.8703	-7.818	-4.8436	7.1102	23.681	9.3227	0.88962	4.2887	13.81	1.5047	1640
13.33	1334	78	NaN	-5.4183	21.635	2.3324	-173.47	11.355	-6.7946	23.33	-817.23	1051.2	7.124	821.66	1109.4	54.373	52.717	0	0	5.7656	-2.7894	-9.8746	-7.8223	-4.8518	7.0937	23.67	9.3194	0.91385	4.3043	13.796	1.4971	1640
13.34	1335	78	NaN	-5.4166	21.627	2.3355	-173.48	11.359	-6.8042	23.302	-817.22	1051.2	7.136	821.64	1109.4	52.877	50.664	0	0	5.7872	-2.768	-9.8792	-7.8269	-4.8515	7.0897	23.663	9.3229	0.93578	4.3217	13.784	1.496	1640
13.35	1336	78	NaN	-5.4104	21.62	2.3358	-173.48	11.358	-6.8124	23.297	-817.22	1051.2	7.1483	821.64	1109.4	53.954	52.262	0	0	5.8089	-2.7466	-9.8839	-7.8315	-4.8459	7.0868	23.657	9.3218	0.96299	4.3402	13.773	1.4902	1640
13.36	1337	78	NaN	-5.4012	21.61	2.3435	-173.5	11.344	-6.7971	23.278	-817.23	1051.1	7.2498	821.66	1109.4	54.42	51.878	0	0	5.8305	-2.7252	-9.8885	-7.8361	-4.8409	7.0643	23.646	9.3086	0.98958	4.3391	13.757	1.4725	1640
13.37	1338	78	NaN	-5.4025	21.6	2.3576	-173.51	11.359	-6.7876	23.216	-817.24	1051.1	7.3079	821.62	1109.4	54.852	51.36	0	0	5.8521	-2.7037	-9.8931	-7.8407	-4.8464	7.0453	23.635	9.323	1.0057	4.3415	13.742	1.4823	1640
13.38	1339	78	NaN	-5.3884	21.608	2.3463	-173.54	11.374	-6.7971	23.259	-817.17	1051.1	7.3103	821.6	1109.4	52.594	51.355	0	0	5.8737	-2.6823	-9.8977	-7.8453	-4.8308	7.0214	23.644	9.3384	1.0429	4.339	13.746	1.4931	1639.9
13.39	1340	78	NaN	-5.3893	21.61	2.3551	-173.55	11.384	-6.7971	23.232	-817.16	1051.2	7.3329	821.59	1109.4	53.335	52.1	0	0	5.8953	-2.6609	-9.9023	-7.85	-4.8335	7.002	23.646	9.348	1.0618	4.341	13.743	1.498	1639.9
13.4	1341	78	NaN	-5.3887	21.61	2.3551	-173.57	11.385	-6.7909	23.233	-817.14	1051.1	7.3621	821.58	1109.4	54.493	51.064	0	0	5.9169	-2.6395	-9.9069	-7.8546	-4.8339	6.9841	23.646	9.3492	1.0831	4.3446	13.739	1.4946	1639.8
13.41	1342	78	NaN	-5.3841	21.609	2.3465	-173.59	11.387	-6.7808	23.26	-817.12	1051.1	7.3845	821.57	1109.4	53.284	52.785	0	0	5.9385	-2.6181	-9.9115	-7.8592	-4.829	6.9684	23.646	9.3498	1.1095	4.3503	13.734	1.4906	1639.8
13.42	1343	78	NaN	-5.3841	21.603	2.3517	-173.6	11.398	-6.7714	23.241	-817.12	1051.1	7.3867	821.54	1109.5	54.32	52.639	0	0	5.9601	-2.5967	-9.9161	-7.8638	-4.8297	6.9569	23.641	9.3596	1.1304	4.3603	13.725	1.4958	1639.8
13.43	1344	78	NaN	-5.378	21.594	2.3517	-173.62	11.395	-6.7988	23.25	-817.13	1051.1	7.3135	821.54	1109.5	52.567	52.033	0	0	5.9817	-2.5753	-9.9207	-7.8684	-4.8208	6.9397	23.634	9.3559	1.161	4.3645	13.713	1.4875	1639.8
13.44	1345	78	NaN	-5.3845	21.584	2.3606	-173.63	11.387	-6.8181	23.228	-817.14	1051.1	7.2527	821.59	1109.5	55.69	52.967	0	0	6.0034	-2.5538	-9.9253	-7.873	-4.826	6.9282	23.624	9.3462	1.1774	4.3743	13.699	1.4732	1639.9
13.45	1346	78	NaN	-5.3794	21.582	2.3588	-173.65	11.38	-6.7956	23.247	-817.12	1051.1	7.3159	821.61	1109.5	56.112	51.087	0	0	6.025	-2.5324	-9.9299	-7.8776	-4.8224	6.9046	23.623	9.3394	1.2026	4.3722	13.693	1.4618	1639.8
13.46	1347	78	NaN	-5.3716	21.582	2.3527	-173.67	11.379	-6.7754	23.276	-817.09	1051.1	7.3651	821.61	1109.5	52.668	50.768	0	0	6.0466	-2.511	-9.9345	-7.8822	-4.8154	6.8864	23.623	9.3384	1.2312	4.3754	13.688	1.4562	1639.8
13.47	1348	78	NaN	-5.3714	21.577	2.357	-173.68	11.385	-6.7754	23.262	-817.1	1051.1	7.3447	821.62	1109.5	53.004	51.946	0	0	6.0682	-2.4896	-9.9391	-7.8868	-4.8149	6.8788	23.617	9.3444	1.2533	4.3892	13.678	1.4576	1639.8
13.48	1349	78	NaN	-5.3807	21.563	2.3834	-173.68	11.396	-6.7697	23.171	-817.16	1051.1	7.3371	821.61	1109.5	53.979	49.698	0	0	6.0898	-2.4682	-9.9437	-7.8914	-4.8271	6.8687	23.603	9.357	1.2627	4.4005	13.659	1.4656	1639.9
13.49	1350	78	NaN	-5.3738	21.554	2.3781	-173.68	11.41	-6.757	23.196	-817.15	1051.1	7.3243	821.61	1109.5	53.299	52.381	0	0	6.1114	-2.4468	-9.9483	-7.896	-4.8189	6.8718	23.593	9.3713	1.2925	4.425	13.644	1.4753	1639.9
13.5	1351	78	NaN	-5.3681	21.546	2.3686	-173.68	11.425	-6.7639	23.237	-817.17	1051.1	7.2673	821.61	1109.5	52.577	51.108	0	0	6.133	-2.4254	-9.9529	-7.9006	-4.8098	6.8759	23.586	9.3852	1.3233	4.4505	13.633	1.4846	1639.9
13.51	1352	78	NaN	-5.3598	21.537	2.355	-173.69	11.408	-6.7455	23.282	-817.18	1051.1	7.2958	821.68	1109.5	53.646	51.534	0	0	6.1546	-2.4039	-9.9575	-7.9052	-4.8009	6.8696	23.576	9.3699	1.3537	4.4656	13.618	1.4647	1640
13.52	1353	78	NaN	-5.3559	21.535	2.3473	-173.7	11.394	-6.724	23.295	-817.17	1051.1	7.3198	821.75	1109.4	53.488	50.613	0	0	6.1762	-2.3825	-9.9621	-7.9098	-4.7974	6.8613	23.573	9.3559	1.3788	4.4787	13.611	1.4461	1640
13.53	1354	78	NaN	-5.3593	21.541	2.3506	-173.7	11.402	-6.7228	23.264	-817.18	1051.1	7.2676	821.77	1109.5	52.465	52.277	0	0	6.1979	-2.3611	-9.9667	-7.9144	-4.8001	6.859	23.579	9.3635	1.3977	4.4979	13.613	1.4491	1640.1
13.54	1355	78	NaN	-5.3624	21.54	2.3573	-173.7	11.407	-6.7334	23.242	-817.21	1051.1	7.2031	821.79	1109.5	52.22	52.765	0	0	6.2044	-2.3546	-9.9701	-7.9178	-4.8017	6.8604	23.579	9.3678	1.4027	4.5058	13.609	1.4501	1640.1
13.55	1356	78	NaN	-5.3613	21.549	2.3457	-173.72	11.393	-6.6727	23.259	-817.2	1051.1	7.3531	821.82	1109.4	54.726	51.076	0	0	6.1865	-2.3724	-9.9714	-7.9191	-4.8053	6.8368	23.587	9.3552	1.3811	4.4644	13.615	1.4361	1640.1
13.56	1357	78	NaN	-5.3609	21.552	2.3335	-173.72	11.41	-6.6696	23.282	-817.2	1051.1	7.3168	821.82	1109.5	53.022	51.582	0	0	6.1577	-2.4009	-9.9749	-7.9226	-4.8028	6.8381	23.591	9.3712	1.3549	4.4372	13.616	1.4486	1640.1
13.57	1358	78	NaN	-5.3677	21.553	2.332	-173.72	11.428	-6.6691	23.276	-817.21	1051.1	7.2706	821.84	1109.5	53.757	49.288	0	0	6.1261	-2.4322	-9.9789	-7.9266	-4.8082	6.8386	23.593	9.3878	1.3178	4.4064	13.614	1.4612	1640.2
13.58	1359	78	NaN	-5.3705	21.555	2.334	-173.72	11.446	-6.6725	23.278	-817.22	1051.1	7.2173	821.87	1109.6	51.074	51.206	0	0	6.0793	-2.4786	-9.984	-7.9317	-4.8091	6.8382	23.597	9.4043	1.2702	4.3596	13.613	1.4726	1640.2
13.59	1360	78	NaN	-5.3612	21.56	2.3323	-173.72	11.466	-6.6866	23.316	-817.2	1051.1	7.1419	821.88	1109.6	54.392	50.927	0	0	6.0341	-2.5233	-9.989	-7.9367	-4.7958	6.841	23.603	9.4236	1.2383	4.3176	13.614	1.4869	1640.2
13.6	1361	78	NaN	-5.3591	21.552	2.3407	-173.73	11.472	-6.6713	23.326	-817.22	1051.1	7.1707	821.92	1109.6	53.555	50.811	0	0	6.009	-2.5483	-9.993	-7.9407	-4.7944	6.8343	23.596	9.4285	1.2145	4.286	13.602	1.4878	1640.3
13.61	1362	78	NaN	-5.3571	21.549	2.3578	-173.74	11.476	-6.6429	23.314	-817.23	1051.1	7.2362	821.95	1109.6	53.607	50.306	0	0	5.8762	-2.6798	-10.003	-7.9512	-4.7951	6.8207	23.592	9.4338	1.0811	4.1409	13.588	1.4827	1640.3
13.62	1363	78	NaN	-5.34	21.543	2.3592	-173.75	11.506	-6.6527	23.372	-817.21	1051.2	7.1779	821.95	1109.7	54.409	52.259	0	0	5.683	-2.8713	-10.018	-7.9652	-4.774	6.8208	23.587	9.4621	0.90898	3.9496	13.57	1.4969	1640.3
13.63	1364	78	NaN	-5.3248	21.535	2.356	-173.75	11.52	-6.6499	23.438	-817.22	1051.1	7.1732	821.99	1109.7	51.6	50.503	0	0	5.6398	-2.9141	-10.023	-7.971	-4.7563	6.8184	23.581	9.4749	0.88353	3.9044	13.557	1.5039	1640.3
13.64	1365	78	NaN	-5.315	21.532	2.3523	-173.75	11.529	-6.6386	23.492	-817.24	1051.1	7.2056	822.04	1109.7	54.063	50.724	0	0	5.6324	-2.9215	-10.028	-7.9759	-4.7457	6.8161	23.579	9.4826	0.88661	3.8946	13.551	1.5068	1640.4
13.65	1366	78	NaN	-5.3065	21.539	2.3504	-173.75	11.564	-6.6504	23.525	-817.23	1051.1	7.1669	822.03	1109.8	53.643	51.626	0	0	5.6698	-2.8843	-10.032	-7.9797	-4.7348	6.8212	23.588	9.515	0.93503	3.9369	13.556	1.5353	1640.4
13.66	1367	78	NaN	-5.3027	21.546	2.3689	-173.76	11.597	-6.6777	23.48	-817.25	1051.1	7.1098	822.05	1109.8	52.816	49.878	0	0	5.7099	-2.8446	-10.036	-7.984	-4.7306	6.8096	23.596	9.5475	0.9793	3.965	13.56	1.5635	1640.4
13.67	1368	78	NaN	-5.2875	21.553	2.3562	-173.79	11.582	-6.6237	23.547	-817.24	1051.1	7.3068	822.12	1109.7	53.88	50.497	0	0	5.7531	-2.8018	-10.041	-7.9885	-4.7199	6.7752	23.601	9.5344	1.0332	3.9734	13.56	1.5459	1640.5
13.68	1369	78	NaN	-5.2867	21.558	2.3672	-173.8	11.601	-6.6101	23.535	-817.25	1051.1	7.3569	822.12	1109.8	53.031	49.909	0	0	5.7963	-2.759	-10.045	-7.9923	-4.7213	6.7612	23.607	9.5526	1.0751	4.0022	13.562	1.5603	1640.5
13.69	1370	78	NaN	-5.2887	21.564	2.3711	-173.8	11.624	-6.6249	23.549	-817.26	1051.1	7.3124	822.13	1109.8	56.411	50.882	0	0	5.8226	-2.7329	-10.05	-7.9977	-4.7213	6.7636	23.613	9.5746	1.1014	4.0307	13.563	1.5769	1640.5
13.7	1371	78	NaN	-5.288	21.568	2.3615	-173.8	11.63	-6.6318	23.609	-817.25	1051.1	7.2945	822.18	1109.8	51.76	51.676	0	0	5.8046	-2.7508	-10.06	-8.0075	-4.7178	6.7666	23.619	9.5796	1.0868	4.0158	13.559	1.5721	1640.6
13.71	1372	78	NaN	-5.2882	21.57	2.3603	-173.81	11.617	-6.601	23.641	-817.24	1051.1	7.3984	822.23	1109.8	54.823	50.619	0	0	5.856	-2.6999	-10.065	-8.0126	-4.7206	6.753	23.62	9.5676	1.1353	4.0531	13.555	1.5551	1640.6
13.72	1373	78	NaN	-5.2952	21.576	2.3721	-173.83	11.616	-6.5991	23.666	-817.24	1051.1	7.4463	822.3	1109.8	52.402	51.145	0	0	5.9234	-2.6331	-10.068	-8.0156	-4.7284	6.7373	23.626	9.5659	1.195	4.1042	13.558	1.5502	1640.7
13.73	1374	78	NaN	-5.302	21.587	2.3641	-173.86	11.608	-6.5428	23.748	-817.19	1051.1	7.6993	822.38	1109.7	53.767	52.752	0	0	5.8485	-2.7073	-10.072	-8.0193	-4.7412	6.6996	23.635	9.5591	1.1073	3.9923	13.564	1.5398	1640.7
13.74	1375	78	NaN	-5.2971	21.585	2.3492	-173.87	11.624	-6.5504	23.85	-817.16	1051.1	7.7106	822.41	1109.8	55.84	52.331	0	0	5.7882	-2.7671	-10.075	-8.0227	-4.7332	6.692	23.635	9.5742	1.055	3.9249	13.56	1.5516	1640.7
13.75	1376	78	NaN	-5.2899	21.578	2.3276	-173.88	11.658	-6.5897	23.973	-817.14	1051	7.6199	822.42	1109.8	53.502	49.944	0	0	5.8457	-2.71	-10.076	-8.0238	-4.7184	6.6894	23.631	9.6052	1.1273	3.9794	13.555	1.5814	1640.7
13.76	1377	78	NaN	-5.2855	21.572	2.3146	-173.9	11.698	-6.6126	24.08	-817.11	1051	7.5995	822.4	1109.9	54.514	50.916	0	0	5.8136	-2.7419	-10.077	-8.0252	-4.7096	6.6719	23.627	9.6435	1.104	3.93	13.549	1.6183	1640.6
13.77	1378	78	NaN	-5.2796	21.566	2.3412	-173.93	11.742	-6.6008	24.09	-817.09	1051.1	7.6777	822.4	1109.9	53.492	48.847	0	0	5.6982	-2.8562	-10.079	-8.0267	-4.7061	6.6475	23.622	9.6854	0.99214	3.7913	13.543	1.6586	1640.6
13.78	1379	78	NaN	-5.2899	21.551	2.3545	-173.93	11.77	-6.685	24.102	-817.09	1051	7.4598	822.44	1110	53.761	52.753	0	0	5.6935	-2.8608	-10.078	-8.0257	-4.7083	6.6532	23.609	9.711	0.9852	3.7923	13.531	1.6853	1640.7
13.79	1380	78	NaN	-5.2882	21.536	2.3495	-173.96	11.767	-6.6858	24.181	-817.06	1051	7.523	822.5	1110	53.718	53.005	0	0	5.7045	-2.8499	-10.076	-8.0237	-4.7061	6.6205	23.595	9.7076	0.9984	3.7706	13.519	1.6839	1640.7
13.8	1381	78	NaN	-5.2774	21.527	2.3442	-174	11.687	-6.5972	24.26	-817.02	1051	7.8528	822.66	1109.8	54.352	52.393	0	0	5.7297	-2.825	-10.072	-8.0201	-4.7041	6.5778	23.582	9.6326	1.0256	3.7528	13.509	1.6125	1640.8
13.81	1382	78	NaN	-5.2692	21.523	2.3394	-174.01	11.656	-6.5834	24.325	-816.98	1051	7.9229	822.74	1109.8	54.097	53.633	0	0	5.7144	-2.8401	-10.068	-8.016	-4.6961	6.5632	23.577	9.6028	1.0183	3.7231	13.508	1.5869	1640.9
13.82	1383	78	NaN	-5.2648	21.519	2.3344	-174.01	11.735	-6.6983	24.393	-816.93	1051	7.5744	822.69	1109.9	54.111	52.455	0	0	5.6858	-2.8685	-10.064	-8.0116	-4.6771	6.5764	23.578	9.6759	1.0087	3.7079	13.514	1.6643	1640.8
13.83	1384	78	NaN	-5.2404	21.501	2.3352	-174.05	11.767	-6.6926	24.509	-816.87	1050.9	7.6248	822.65	1110	52.954	52.353	0	0	5.6514	-2.9025	-10.059	-8.0066	-4.6504	6.5412	23.563	9.7053	1.001	3.6387	13.504	1.6987	1640.7
13.84	1385	78	NaN	-5.2425	21.493	2.3377	-174.06	11.792	-6.6633	24.576	-816.85	1050.9	7.7188	822.6	1110	54.736	52.323	0	0	5.6252	-2.9286	-10.053	-8.001	-4.6534	6.5286	23.556	9.7293	0.97174	3.6001	13.503	1.7283	1640.6
13.85	1386	78	NaN	-5.2177	21.49	2.3581	-174.08	11.797	-6.6515	24.654	-816.76	1050.9	7.7721	822.62	1110	52.383	49.949	0	0	5.6469	-2.9071	-10.047	-7.9943	-4.6277	6.5114	23.554	9.7333	1.0192	3.6043	13.507	1.7391	1640.5
13.86	1387	78	NaN	-5.1947	21.485	2.3713	-174.09	11.779	-6.619	24.736	-816.68	1050.9	7.8954	822.68	1110	53.998	51.655	0	0	5.6284	-2.9253	-10.041	-7.9885	-4.6062	6.4938	23.549	9.7161	1.0223	3.5684	13.508	1.7276	1640.5
13.87	1388	78	NaN	-5.1703	21.473	2.3799	-174.1	11.764	-6.6074	24.83	-816.61	1050.9	7.9641	822.76	1110	54.959	52.253	0	0	5.5816	-2.9717	-10.036	-7.9835	-4.5808	6.4858	23.537	9.7006	1.0008	3.5141	13.501	1.7171	1640.5
13.88	1389	78	NaN	-5.1354	21.454	2.3925	-174.1	11.771	-6.6544	24.943	-816.54	1050.9	7.8556	822.8	1110	54.8	51.817	0	0	5.4236	-3.1283	-10.03	-7.9779	-4.5382	6.4955	23.52	9.7055	0.8854	3.3673	13.489	1.7275	1640.5
13.89	1390	78	NaN	-5.1127	21.447	2.3948	-174.09	11.771	-6.6762	25.04	-816.48	1050.9	7.7789	822.81	1110	54.982	49.961	0	0	5.2968	-3.2539	-10.025	-7.973	-4.5094	6.518	23.513	9.7047	0.78738	3.2641	13.487	1.7317	1640.4
13.9	1391	78	NaN	-5.0871	21.421	2.3996	-174.11	11.777	-6.6163	25.143	-816.43	1050.9	7.9885	822.8	1110	56.547	51.261	0	0	5.2164	-3.3336	-10.021	-7.9688	-4.4876	6.4923	23.487	9.7104	0.72879	3.1586	13.466	1.7416	1640.4
13.91	1392	78	NaN	-5.0687	21.401	2.4319	-174.11	11.786	-6.5953	25.134	-816.4	1050.9	8.0696	822.83	1110	53.774	51.57	0	0	5.1007	-3.4483	-10.016	-7.9632	-4.4723	6.4833	23.468	9.7193	0.62842	3.0351	13.452	1.7561	1640.4
13.92	1393	78	NaN	-5.046	21.392	2.4374	-174.1	11.809	-6.609	25.198	-816.35	1050.9	8.015	822.82	1110.1	52.673	50.794	0	0	4.9348	-3.6126	-10.008	-7.9556	-4.4454	6.499	23.459	9.7417	0.48946	2.8863	13.451	1.7862	1640.3
13.93	1394	78	NaN	-5.0246	21.385	2.422	-174.09	11.831	-6.6267	25.319	-816.3	1050.9	7.9384	822.79	1110.1	53.986	52.404	0	0	4.5512	-3.9927	-9.997	-7.9447	-4.4171	6.5188	23.454	9.7615	0.13417	2.5261	13.457	1.8169	1640.3
13.94	1395	78	NaN	-5.0179	21.372	2.4286	-174.09	11.825	-6.6178	25.359	-816.29	1050.9	7.9629	822.81	1110.1	53.566	51.694	0	0	4.1899	-4.3507	-9.9864	-7.9341	-4.4099	6.5181	23.441	9.7562	-0.21991	2.1674	13.454	1.8221	1640.3
13.95	1396	78	NaN	-5.0162	21.348	2.4551	-174.08	11.83	-6.6137	25.345	-816.32	1050.9	7.9429	822.8	1110.1	53.904	50.286	0	0	4.0634	-4.4761	-9.9795	-7.9271	-4.4079	6.5304	23.417	9.7614	-0.34452	2.0544	13.437	1.8343	1640.3
13.96	1397	78	NaN	-4.9982	21.344	2.4411	-174.11	11.787	-6.5045	25.448	-816.26	1050.8	8.2908	822.87	1110	55.725	49.963	0	0	3.9119	-4.6262	-9.9701	-7.9178	-4.3985	6.4882	23.41	9.7205	-0.48666	1.862	13.44	1.8027	1640.3
13.97	1398	78	NaN	-4.9822	21.342	2.4369	-174.09	11.818	-6.563	25.543	-816.22	1050.8	8.066	822.81	1110	52.72	50.423	0	0	3.7409	-4.7957	-9.9596	-7.9073	-4.3713	6.5243	23.41	9.7495	-0.63039	1.7287	13.451	1.8422	1640.2
13.98	1399	78	NaN	-4.9727	21.338	2.4514	-174.07	11.832	-6.5738	25.567	-816.21	1050.8	7.9976	822.77	1110.1	52.308	52.352	0	0	3.4644	-5.0696	-9.9528	-7.9005	-4.3585	6.5414	23.407	9.7631	-0.89403	1.4718	13.454	1.8626	1640.1
13.99	1400	78	NaN	-4.9652	21.336	2.4685	-174.09	11.806	-6.5097	25.567	-816.2	1050.8	8.1883	822.79	1110	53.703	50.264	0	0	3.1915	-5.34	-9.9457	-7.8934	-4.3577	6.5207	23.403	9.7396	-1.1662	1.1806	13.457	1.8462	1640.2
14	1401	78	NaN	-4.9508	21.342	2.4621	-174.08	11.806	-6.5629	25.652	-816.17	1050.9	8.0011	822.78	1110	53.748	51.102	0	0	2.9718	-5.5577	-9.9347	-7.8823	-4.3338	6.5411	23.408	9.7394	-1.3619	0.98341	13.474	1.8571	1640.1
14.01	1402	78	NaN	-4.9448	21.333	2.4857	-174.06	11.795	-6.5876	25.613	-816.2	1050.9	7.8984	822.79	1110	52.756	51.55	0	0	2.7522	-5.7754	-9.9236	-7.8713	-4.3255	6.5567	23.399	9.7289	-1.5734	0.78131	13.476	1.8576	1640.2
14.02	1403	78	NaN	-4.9345	21.329	2.4902	-174.09	11.772	-6.4988	25.629	-816.22	1050.8	8.1749	822.77	1109.9	53.656	51.954	0	0	2.5325	-5.993	-9.9126	-7.8603	-4.3243	6.5232	23.392	9.7087	-1.7919	0.53013	13.479	1.8484	1640.1
14.03	1404	78	NaN	-4.9221	21.329	2.4876	-174.06	11.808	-6.5615	25.66	-816.24	1050.8	7.9425	822.68	1109.9	54.583	54.936	0	0	2.5891	-5.9369	-9.9072	-7.8549	-4.3027	6.5583	23.394	9.7428	-1.7137	0.62135	13.486	1.888	1640.1
14.04	1405	78	NaN	-4.915	21.331	2.4955	-174.04	11.826	-6.6168	25.645	-816.28	1050.9	7.7469	822.62	1110	53.317	52.28	0	0	2.5707	-5.9552	-9.8988	-7.8465	-4.2893	6.5808	23.397	9.7599	-1.7187	0.62559	13.498	1.9134	1640.1
14.05	1406	78	NaN	-4.9129	21.336	2.5073	-174.06	11.802	-6.5856	25.605	-816.32	1050.9	7.8465	822.62	1109.9	55.718	51.648	0	0	2.2812	-6.242	-9.8815	-7.8292	-4.2921	6.5581	23.4	9.7376	-2.011	0.31606	13.519	1.9085	1640.1
14.06	1407	78	NaN	-4.9037	21.349	2.484	-174.04	11.83	-6.6368	25.669	-816.32	1050.9	7.642	822.55	1110	54.963	54.017	0	0	2.1139	-6.4078	-9.871	-7.8187	-4.2735	6.5875	23.415	9.7635	-2.1596	0.17972	13.544	1.9448	1640
14.07	1408	78	NaN	-4.896	21.364	2.4894	-174.06	11.79	-6.5984	25.628	-816.36	1050.9	7.7657	822.57	1109.9	54.551	51.962	0	0	2.018	-6.5028	-9.8646	-7.8123	-4.2716	6.56	23.426	9.7276	-2.2536	0.057175	13.562	1.9153	1640.1
14.08	1409	78	NaN	-4.8941	21.374	2.485	-174.07	11.778	-6.6058	25.617	-816.4	1050.9	7.7384	822.58	1109.9	52.217	50.344	0	0	1.9262	-6.5938	-9.8586	-7.8063	-4.2692	6.5548	23.436	9.7166	-2.343	-0.038984	13.577	1.9103	1640.1
14.09	1410	78	NaN	-4.9015	21.382	2.49	-174.07	11.791	-6.6177	25.543	-816.47	1050.9	7.6847	822.52	1109.9	51.679	50.114	0	0	1.8215	-6.6976	-9.8529	-7.8006	-4.2773	6.5536	23.444	9.7289	-2.4558	-0.14397	13.591	1.9284	1640.2
14.1	1411	78	NaN	-4.9018	21.395	2.481	-174.08	11.796	-6.6176	25.52	-816.52	1050.9	7.6778	822.47	1109.9	54.099	49.285	0	0	1.6233	-6.8939	-9.847	-7.7947	-4.2781	6.5441	23.457	9.7336	-2.6548	-0.34982	13.61	1.9389	1640.1
14.11	1412	78	NaN	-4.8918	21.413	2.4544	-174.09	11.791	-6.6167	25.581	-816.51	1050.9	7.6853	822.45	1109.9	54.928	51.534	0	0	1.5174	-6.9989	-9.8393	-7.787	-4.2662	6.5311	23.475	9.7287	-2.7489	-0.46782	13.635	1.9418	1640.1
14.12	1413	78	NaN	-4.9113	21.408	2.4808	-174.08	11.863	-6.6638	25.434	-816.61	1050.9	7.496	822.31	1110.1	55.407	52.953	0	0	1.4885	-7.0275	-9.8299	-7.7776	-4.2842	6.5496	23.475	9.7961	-2.7956	-0.47788	13.645	2.0185	1640.1
14.13	1414	78	NaN	-4.9182	21.417	2.469	-174.1	11.82	-6.6554	25.434	-816.65	1050.9	7.551	822.35	1110	53.938	52.196	0	0	1.4563	-7.0594	-9.8252	-7.7729	-4.2931	6.5264	23.481	9.7561	-2.8369	-0.53305	13.655	1.9832	1640.2
14.14	1415	78	NaN	-4.9304	21.433	2.4546	-174.12	11.789	-6.6372	25.421	-816.69	1050.9	7.645	822.36	1109.9	53.397	50.271	0	0	1.3733	-7.1416	-9.8199	-7.7676	-4.3091	6.4983	23.495	9.7278	-2.9358	-0.64329	13.675	1.9603	1640.2
14.15	1416	78	NaN	-4.9511	21.446	2.4521	-174.14	11.782	-6.6284	25.364	-816.73	1050.9	7.6931	822.34	1109.9	53.701	51.177	0	0	1.2031	-7.3103	-9.8131	-7.7608	-4.3335	6.4783	23.506	9.7208	-3.1304	-0.83198	13.693	1.96	1640.2
14.16	1417	78	NaN	-4.972	21.451	2.4561	-174.15	11.798	-6.6512	25.286	-816.79	1050.9	7.6369	822.28	1109.9	54.21	51.887	0	0	1.0581	-7.4539	-9.8079	-7.7556	-4.3551	6.4689	23.512	9.737	-3.2969	-0.98499	13.705	1.9815	1640.2
14.17	1418	78	NaN	-4.9843	21.454	2.4521	-174.16	11.822	-6.702	25.237	-816.84	1050.9	7.5108	822.21	1110	54.887	50.487	0	0	0.95407	-7.557	-9.8051	-7.7528	-4.3647	6.4641	23.517	9.7589	-3.4106	-1.0929	13.711	2.0062	1640.2
14.18	1419	78	NaN	-4.999	21.466	2.4316	-174.17	11.775	-6.688	25.26	-816.86	1050.9	7.6013	822.28	1109.9	54.403	51.956	0	0	0.86652	-7.6438	-9.7996	-7.7473	-4.3817	6.4486	23.526	9.7153	-3.5152	-1.1952	13.726	1.968	1640.3
14.19	1420	78	NaN	-5.0147	21.467	2.4545	-174.16	11.781	-6.6874	25.135	-816.92	1051	7.5907	822.24	1109.9	54.793	53.443	0	0	0.79361	-7.716	-9.7938	-7.7415	-4.4014	6.4556	23.527	9.7221	-3.6078	-1.2604	13.733	1.9806	1640.3
14.2	1421	78	NaN	-5.0324	21.466	2.4526	-174.19	11.756	-6.5925	25.077	-816.98	1051	7.9224	822.21	1109.8	53.974	51.023	0	0	0.76115	-7.7482	-9.7895	-7.7372	-4.4328	6.4101	23.522	9.6996	-3.6717	-1.3381	13.733	1.9623	1640.3
14.21	1422	78	NaN	-5.0442	21.468	2.4415	-174.21	11.744	-6.5453	25.067	-817.02	1051	8.107	822.19	1109.8	53.953	49.414	0	0	0.74638	-7.7628	-9.7867	-7.7344	-4.4514	6.3825	23.523	9.6892	-3.705	-1.3803	13.737	1.9548	1640.4
14.22	1423	78	NaN	-5.0497	21.477	2.4283	-174.21	11.749	-6.5684	25.081	-817.02	1051	8.063	822.17	1109.8	56.179	51.982	0	0	0.74361	-7.7656	-9.7847	-7.7324	-4.4549	6.3882	23.533	9.6937	-3.7113	-1.3774	13.748	1.9613	1640.3
14.23	1424	78	NaN	-5.0561	21.489	2.4127	-174.2	11.744	-6.5867	25.09	-817	1051	8.0464	822.17	1109.8	54.752	51.234	0	0	0.78961	-7.72	-9.7833	-7.731	-4.4604	6.3935	23.544	9.6882	-3.6708	-1.3265	13.761	1.9572	1640.3
14.24	1425	78	NaN	-5.0749	21.491	2.4247	-174.19	11.766	-6.6228	24.976	-817.03	1051	7.9727	822.08	1109.8	54.886	52.538	0	0	0.83608	-7.6739	-9.7819	-7.7295	-4.4806	6.4012	23.546	9.7102	-3.6445	-1.2727	13.764	1.9807	1640.3
14.25	1426	78	NaN	-5.0945	21.486	2.4237	-174.21	11.761	-6.6272	24.932	-817.08	1051	8.0047	822.04	1109.8	53.927	52.208	0	0	0.90136	-7.6093	-9.7816	-7.7293	-4.5028	6.3791	23.541	9.7068	-3.6015	-1.2302	13.759	1.9775	1640.3
14.26	1427	78	NaN	-5.1045	21.486	2.4041	-174.22	11.742	-6.607	24.951	-817.09	1051	8.1177	822.04	1109.8	53.085	51.175	0	0	0.94234	-7.5687	-9.7814	-7.729	-4.5161	6.3645	23.541	9.6882	-3.5738	-1.2042	13.759	1.9592	1640.3
14.27	1428	78	NaN	-5.1137	21.485	2.3883	-174.23	11.727	-6.5827	24.959	-817.09	1051	8.2381	822.04	1109.8	54.715	50.915	0	0	0.95312	-7.558	-9.7811	-7.7288	-4.5292	6.3529	23.539	9.6735	-3.5761	-1.2051	13.758	1.9447	1640.3
14.28	1429	78	NaN	-5.126	21.479	2.3868	-174.24	11.723	-6.5814	24.923	-817.12	1051	8.2862	822.02	1109.8	55.424	52.111	0	0	1.127	-7.3857	-9.7816	-7.7292	-4.5445	6.3439	23.533	9.6692	-3.4175	-1.0418	13.751	1.94	1640.3
14.29	1430	78	NaN	-5.1373	21.475	2.3891	-174.24	11.719	-6.6213	24.885	-817.13	1051	8.2267	822.01	1109.8	53.681	52.856	0	0	1.3348	-7.1798	-9.7822	-7.7298	-4.555	6.3459	23.529	9.6648	-3.2202	-0.83385	13.747	1.935	1640.3
14.3	1431	78	NaN	-5.1515	21.471	2.3679	-174.24	11.702	-6.5884	24.922	-817.13	1050.9	8.4177	822.02	1109.7	54.721	51.258	0	0	1.5582	-6.9584	-9.7828	-7.7305	-4.5746	6.3386	23.525	9.6486	-3.0164	-0.61984	13.742	1.9181	1640.3
14.31	1432	78	NaN	-5.1658	21.465	2.3904	-174.24	11.712	-6.6375	24.821	-817.16	1051	8.343	822.01	1109.8	55.084	52.883	0	0	1.8545	-6.6649	-9.7847	-7.7324	-4.5899	6.3356	23.519	9.6579	-2.7354	-0.3293	13.734	1.9254	1640.3
14.32	1433	78	NaN	-5.1768	21.46	2.4063	-174.23	11.748	-6.6775	24.755	-817.17	1051	8.3098	821.95	1109.8	53.285	53.196	0	0	2.1855	-6.3368	-9.7872	-7.7349	-4.6019	6.3403	23.515	9.6931	-2.4164	0.0034611	13.727	1.9582	1640.3
14.33	1434	78	NaN	-5.1784	21.451	2.3996	-174.24	11.78	-6.6869	24.784	-817.15	1051	8.3829	821.89	1109.8	53.928	52.535	0	0	2.5785	-5.9474	-9.7987	-7.7464	-4.6051	6.3286	23.508	9.7243	-2.0266	0.38113	13.709	1.9779	1640.2
14.34	1435	78	NaN	-5.172	21.44	2.3781	-174.28	11.786	-6.6717	24.874	-817.14	1050.9	8.5357	821.86	1109.8	55.142	51.685	0	0	2.9624	-5.567	-9.8134	-7.761	-4.6008	6.2931	23.496	9.7294	-1.6384	0.72608	13.683	1.9683	1640.1
14.35	1436	78	NaN	-5.1708	21.428	2.3719	-174.3	11.772	-6.652	24.906	-817.13	1050.9	8.6986	821.9	1109.8	53.179	50.643	0	0	2.9995	-5.5302	-9.8183	-7.766	-4.6042	6.2658	23.484	9.7159	-1.6047	0.73558	13.666	1.9499	1640.2
14.36	1437	78	NaN	-5.176	21.42	2.3934	-174.3	11.802	-6.6795	24.836	-817.13	1051	8.7276	821.84	1109.8	53.487	50.965	0	0	3.0366	-5.4935	-9.8233	-7.771	-4.613	6.261	23.475	9.7466	-1.5763	0.7675	13.652	1.9756	1640.1
14.37	1438	78	NaN	-5.1616	21.402	2.3987	-174.37	11.761	-6.7987	24.837	-817.13	1051	8.4633	821.97	1109.8	56.631	50.254	0	0	3.0737	-5.4567	-9.8283	-7.776	-4.5893	6.1975	23.458	9.7038	-1.5156	0.74078	13.63	1.9279	1640.2
14.38	1439	78	NaN	-5.1524	21.383	2.4025	-174.42	11.725	-6.8452	24.85	-817.14	1051	8.431	822.05	1109.8	53.024	49.772	0	0	3.1108	-5.42	-9.8332	-7.7809	-4.5785	6.1504	23.44	9.6684	-1.4677	0.73041	13.606	1.8875	1640.3
14.39	1440	78	NaN	-5.1463	21.37	2.4056	-174.44	11.716	-6.8391	24.862	-817.15	1051	8.5462	822.03	1109.8	54.633	48.759	0	0	3.1479	-5.3832	-9.8382	-7.7859	-4.576	6.1331	23.426	9.6603	-1.4281	0.74986	13.588	1.8744	1640.3
14.4	1441	78	NaN	-5.1367	21.366	2.4055	-174.44	11.72	-6.8497	24.878	-817.15	1050.9	8.5763	821.99	1109.8	53.671	51.09	0	0	3.185	-5.3465	-9.8432	-7.7909	-4.5669	6.1295	23.422	9.6638	-1.3819	0.78298	13.579	1.8729	1640.3
14.41	1442	78	NaN	-5.1343	21.371	2.4056	-174.45	11.698	-6.868	24.88	-817.13	1051	8.5836	822.02	1109.8	52.506	50.816	0	0	3.2221	-5.3097	-9.8482	-7.7958	-4.5647	6.1186	23.427	9.6423	-1.3426	0.80885	13.579	1.8464	1640.3
14.42	1443	78	NaN	-5.1363	21.37	2.4108	-174.47	11.692	-6.8788	24.89	-817.14	1050.9	8.644	821.99	1109.8	53.777	51.576	0	0	3.2592	-5.273	-9.8531	-7.8008	-4.5685	6.1009	23.427	9.6358	-1.3093	0.82796	13.574	1.835	1640.3
14.43	1444	78	NaN	-5.1356	21.375	2.4078	-174.48	11.679	-6.865	24.905	-817.11	1050.9	8.7745	821.98	1109.8	52.966	52.302	0	0	3.2963	-5.2362	-9.8581	-7.8058	-4.5718	6.0841	23.431	9.6231	-1.2755	0.84787	13.572	1.8173	1640.2
14.44	1445	78	NaN	-5.1328	21.376	2.4025	-174.47	11.684	-6.9048	24.947	-817.08	1050.9	8.7376	821.97	1109.8	53.855	53.332	0	0	3.3334	-5.1995	-9.8631	-7.8108	-4.5661	6.0923	23.433	9.6269	-1.2328	0.89285	13.569	1.8162	1640.2
14.45	1446	78	NaN	-5.1286	21.372	2.3994	-174.47	11.685	-6.9458	24.998	-817.06	1050.9	8.6988	821.96	1109.8	53.953	53.134	0	0	3.3705	-5.1627	-9.8681	-7.8157	-4.5588	6.0962	23.43	9.6272	-1.1884	0.93354	13.562	1.8115	1640.2
14.46	1447	78	NaN	-5.1248	21.367	2.404	-174.5	11.658	-6.9114	25.018	-817.04	1050.9	8.8945	821.99	1109.8	54.857	50.968	0	0	3.4075	-5.126	-9.873	-7.8207	-4.5612	6.0611	23.423	9.6016	-1.1537	0.93514	13.55	1.7809	1640.2
14.47	1448	78	NaN	-5.127	21.352	2.4298	-174.5	11.685	-6.9641	25.009	-817.07	1050.9	8.8187	821.97	1109.8	53.496	49.921	0	0	3.4446	-5.0892	-9.878	-7.8257	-4.561	6.0627	23.411	9.6265	-1.1164	0.97345	13.533	1.8008	1640.2
14.48	1449	78	NaN	-5.1204	21.349	2.4382	-174.51	11.663	-6.9523	25.049	-817.05	1051	8.9354	822.01	1109.8	54.39	50.008	0	0	3.4817	-5.0524	-9.883	-7.8307	-4.5572	6.0505	23.405	9.606	-1.0754	0.99804	13.522	1.7754	1640.2
14.49	1450	78	NaN	-5.1141	21.348	2.4529	-174.52	11.663	-6.9608	25.064	-817.03	1051	8.9901	822	1109.8	53.12	52.395	0	0	3.5188	-5.0157	-9.8879	-7.8356	-4.5523	6.0443	23.404	9.6071	-1.0334	1.0286	13.516	1.7715	1640.2
14.5	1451	78	NaN	-5.1104	21.347	2.4605	-174.53	11.656	-6.9518	25.088	-817.02	1051	9.0917	822.01	1109.8	53.222	51.41	0	0	3.5559	-4.9789	-9.8929	-7.8406	-4.5512	6.03	23.401	9.6021	-0.99532	1.0511	13.508	1.7615	1640.2
14.51	1452	78	NaN	-5.1041	21.344	2.4536	-174.54	11.647	-6.9385	25.149	-817	1051	9.188	822.04	1109.8	54.812	51.94	0	0	3.593	-4.9422	-9.8979	-7.8456	-4.5462	6.0173	23.398	9.5932	-0.95315	1.0751	13.5	1.7476	1640.2
14.52	1453	78	NaN	-5.0887	21.342	2.4391	-174.53	11.663	-6.9727	25.235	-816.97	1051	9.1158	822.03	1109.8	54.216	50.808	0	0	3.6301	-4.9054	-9.9029	-7.8505	-4.5252	6.0303	23.397	9.6074	-0.89512	1.1249	13.494	1.7569	1640.1
14.53	1454	78	NaN	-5.0905	21.333	2.4583	-174.54	11.651	-6.9854	25.202	-817.01	1051	9.1505	822.06	1109.8	52.869	50.875	0	0	3.6672	-4.8687	-9.9078	-7.8555	-4.5294	6.025	23.388	9.5958	-0.86221	1.1563	13.48	1.7403	1640.2
14.54	1455	78	NaN	-5.0805	21.334	2.4597	-174.54	11.649	-7.003	25.223	-817	1051	9.1358	822.06	1109.8	51.18	53.045	0	0	3.7043	-4.8319	-9.9128	-7.8605	-4.5182	6.0232	23.388	9.5945	-0.81391	1.1913	13.476	1.734	1640.2
14.55	1456	78	NaN	-5.0748	21.336	2.4586	-174.54	11.656	-7.018	25.241	-817	1051	9.1204	822.05	1109.8	53.451	51.462	0	0	3.7414	-4.7952	-9.9178	-7.8655	-4.5113	6.0253	23.392	9.6003	-0.76989	1.2302	13.474	1.7348	1640.2
14.56	1457	78	NaN	-5.0715	21.341	2.4639	-174.55	11.647	-7.0036	25.225	-817.01	1051	9.1907	822.06	1109.8	53.273	52.312	0	0	3.9948	-4.5441	-9.9149	-7.8626	-4.511	6.0147	23.396	9.5918	-0.51619	1.4706	13.481	1.7292	1640.2
14.57	1458	78	NaN	-5.0641	21.344	2.4689	-174.56	11.625	-6.9767	25.207	-817.01	1051	9.29	822.1	1109.8	53.502	52.662	0	0	4.3705	-4.1718	-9.9077	-7.8554	-4.5078	5.9999	23.399	9.5708	-0.13721	1.8281	13.491	1.7154	1640.2
14.58	1459	78	NaN	-5.0463	21.341	2.4522	-174.54	11.625	-7.0043	25.276	-817.03	1051	9.2068	822.13	1109.8	53.702	49.617	0	0	4.7463	-3.7994	-9.9004	-7.8481	-4.4847	6.0197	23.398	9.5687	0.26162	2.2203	13.497	1.7206	1640.3
14.59	1460	78	NaN	-5.0366	21.351	2.4402	-174.54	11.609	-7.0075	25.314	-817	1051	9.2195	822.17	1109.8	53.796	49.353	0	0	5.122	-3.4271	-9.8932	-7.8408	-4.474	6.0212	23.407	9.5536	0.64797	2.5941	13.514	1.7127	1640.3
14.6	1461	78	NaN	-5.0303	21.354	2.4522	-174.53	11.63	-7.0486	25.267	-817.02	1051	9.1078	822.16	1109.9	54.737	50.536	0	0	5.4978	-3.0548	-9.8859	-7.8336	-4.4655	6.0397	23.412	9.572	1.0323	2.9849	13.526	1.7384	1640.3
14.61	1462	78	NaN	-5.028	21.355	2.4609	-174.53	11.626	-7.0367	25.23	-817.04	1051	9.1721	822.17	1109.9	54.907	52.692	0	0	5.7385	-2.8163	-9.8836	-7.8313	-4.4667	6.0286	23.413	9.5688	1.2717	3.2123	13.529	1.7375	1640.3
14.62	1463	78	NaN	-5.029	21.358	2.4661	-174.54	11.612	-7.0149	25.203	-817.05	1051	9.2652	822.21	1109.8	53.594	52.796	0	0	5.8285	-2.7271	-9.8869	-7.8346	-4.472	6.0139	23.414	9.5557	1.3565	3.2867	13.527	1.7212	1640.4
14.63	1464	78	NaN	-5.0303	21.363	2.469	-174.54	11.605	-7.0148	25.183	-817.05	1051	9.2811	822.24	1109.8	53.125	52.032	0	0	5.8645	-2.6914	-9.8909	-7.8386	-4.4746	6.0124	23.419	9.5485	1.3899	3.321	13.528	1.7099	1640.4
14.64	1465	78	NaN	-5.0253	21.37	2.4578	-174.57	11.585	-6.969	25.214	-817.02	1051	9.4524	822.3	1109.8	53.745	50.589	0	0	5.8765	-2.6796	-9.8949	-7.8426	-4.4744	5.9819	23.424	9.5302	1.4021	3.3024	13.529	1.6876	1640.5
14.65	1466	78	NaN	-5.026	21.362	2.4555	-174.56	11.599	-6.9976	25.217	-817.04	1051	9.3755	822.34	1109.8	53.374	51.501	0	0	5.8479	-2.7079	-9.8986	-7.8463	-4.4723	5.9962	23.418	9.5437	1.3756	3.2883	13.519	1.6974	1640.5
14.66	1467	78	NaN	-5.0394	21.357	2.473	-174.56	11.618	-6.9883	25.139	-817.08	1051	9.4126	822.32	1109.8	53.065	50.637	0	0	5.8329	-2.7227	-9.9028	-7.8505	-4.4898	5.9894	23.413	9.5627	1.3431	3.2666	13.51	1.7122	1640.5
14.67	1468	78	NaN	-5.0425	21.357	2.4738	-174.56	11.627	-6.9858	25.13	-817.08	1051	9.4137	822.33	1109.8	54.378	50.927	0	0	5.851	-2.7048	-9.9085	-7.8561	-4.4933	5.9925	23.413	9.5715	1.3578	3.2878	13.504	1.7153	1640.5
14.68	1469	78	NaN	-5.0412	21.362	2.4627	-174.55	11.642	-6.9957	25.163	-817.04	1051	9.3686	822.35	1109.9	52.713	51.782	0	0	5.8255	-2.73	-9.9137	-7.8614	-4.4893	6.0032	23.419	9.5852	1.3363	3.2732	13.505	1.7238	1640.5
14.69	1470	78	NaN	-5.0491	21.367	2.4599	-174.55	11.668	-6.9999	25.153	-817	1051	9.3463	822.33	1109.9	55.213	51.207	0	0	5.7748	-2.7803	-9.9188	-7.8665	-4.4966	6.0058	23.425	9.6099	1.2781	3.2255	13.507	1.7434	1640.5
14.7	1471	78	NaN	-5.0605	21.368	2.47	-174.55	11.638	-6.9712	25.103	-817.01	1051	9.4392	822.41	1109.8	54.348	52.331	0	0	5.6662	-2.888	-9.9242	-7.8719	-4.5131	5.996	23.424	9.5821	1.153	3.1081	13.5	1.7102	1640.6
14.71	1472	78	NaN	-5.0758	21.363	2.4606	-174.55	11.683	-6.992	25.11	-817.01	1051	9.3643	822.35	1109.9	53.588	51.719	0	0	5.5366	-3.0163	-9.9294	-7.8771	-4.5255	6.0045	23.422	9.6246	1.0111	2.9882	13.492	1.7474	1640.5
14.72	1473	78	NaN	-5.0868	21.353	2.4552	-174.55	11.671	-6.961	25.103	-817.01	1051	9.4683	822.38	1109.8	51.753	50.096	0	0	5.3889	-3.1626	-9.9344	-7.8821	-4.5404	5.9923	23.41	9.6138	0.84858	2.8296	13.476	1.7317	1640.5
14.73	1474	78	NaN	-5.1015	21.34	2.4544	-174.55	11.664	-6.9612	25.073	-817.02	1051	9.4594	822.42	1109.8	52.555	51.604	0	0	5.2728	-3.2777	-9.9371	-7.8848	-4.5558	5.9956	23.397	9.607	0.71696	2.7178	13.46	1.7222	1640.6
14.74	1475	78	NaN	-5.1183	21.331	2.4571	-174.54	11.668	-6.9769	25.035	-817.01	1050.9	9.3909	822.43	1109.8	53.868	51.56	0	0	5.1584	-3.3911	-9.9397	-7.8874	-4.5715	6.0068	23.389	9.6108	0.58687	2.6158	13.449	1.7234	1640.6
14.75	1476	78	NaN	-5.1288	21.33	2.4607	-174.55	11.654	-6.9436	25.019	-816.98	1051	9.493	822.44	1109.8	52.927	51.342	0	0	5.0635	-3.4851	-9.9421	-7.8898	-4.5862	5.9959	23.385	9.5988	0.47729	2.5108	13.443	1.709	1640.5
14.76	1477	78	NaN	-5.1277	21.324	2.4546	-174.55	11.654	-6.9287	25.045	-816.94	1050.9	9.5544	822.43	1109.8	52.389	51.427	0	0	4.8341	-3.7124	-9.9481	-7.8958	-4.5863	5.9871	23.381	9.5976	0.24781	2.2747	13.432	1.7018	1640.5
14.77	1478	78	NaN	-5.1305	21.323	2.4713	-174.57	11.619	-6.8994	24.995	-816.93	1051	9.6575	822.48	1109.7	53.963	51.886	0	0	4.3584	-4.1838	-9.9606	-7.9083	-4.5945	5.9692	23.376	9.5667	-0.23612	1.7854	13.415	1.6584	1640.5
14.78	1479	78	NaN	-5.1269	21.319	2.4765	-174.55	11.637	-6.9396	24.987	-816.88	1051	9.5018	822.47	1109.8	53.905	49.975	0	0	4.2389	-4.3022	-9.9678	-7.9155	-4.5857	5.9923	23.373	9.5838	-0.34678	1.6901	13.405	1.6683	1640.5
14.79	1480	78	NaN	-5.1192	21.312	2.4658	-174.54	11.65	-6.9693	25.032	-816.85	1051	9.3845	822.44	1109.8	53.657	50.256	0	0	4.2091	-4.3318	-9.973	-7.9207	-4.5723	6.0096	23.367	9.5956	-0.36322	1.6779	13.394	1.6749	1640.4
14.8	1481	78	NaN	-5.1112	21.304	2.4559	-174.54	11.638	-6.9525	25.069	-816.83	1051	9.4307	822.43	1109.8	54.473	50.874	0	0	4.0934	-4.4463	-9.977	-7.9247	-4.5647	6.005	23.358	9.5837	-0.47123	1.5587	13.381	1.659	1640.4
14.81	1482	78	NaN	-5.1059	21.301	2.4743	-174.54	11.633	-6.9269	25.007	-816.81	1051	9.4936	822.41	1109.8	52.277	50.032	0	0	3.9404	-4.598	-9.9809	-7.9286	-4.5636	6.0051	23.354	9.58	-0.62324	1.4071	13.373	1.6514	1640.4
14.82	1483	78	NaN	-5.0998	21.283	2.4969	-174.53	11.645	-6.974	24.953	-816.86	1051	9.3306	822.39	1109.8	53.567	52.486	0	0	3.762	-4.7747	-9.9847	-7.9324	-4.5538	6.0192	23.338	9.5898	-0.79174	1.2446	13.354	1.6574	1640.4
14.83	1484	78	NaN	-5.0782	21.28	2.4831	-174.53	11.619	-6.9554	25.019	-816.81	1051	9.392	822.41	1109.8	55.808	49.996	0	0	3.5976	-4.9376	-9.9893	-7.937	-4.532	6.0157	23.334	9.5645	-0.93436	1.0781	13.345	1.6275	1640.4
14.84	1485	78	NaN	-5.0576	21.282	2.4841	-174.53	11.59	-6.9412	25.037	-816.79	1051	9.4226	822.45	1109.8	53.651	50.661	0	0	3.4438	-5.09	-9.9946	-7.9422	-4.5118	6.0164	23.335	9.5368	-1.068	0.92637	13.341	1.5946	1640.4
14.85	1486	78	NaN	-5.0418	21.286	2.4948	-174.52	11.588	-6.9531	25.02	-816.79	1051	9.3654	822.45	1109.8	51.949	50.029	0	0	3.361	-5.1721	-10.003	-7.9509	-4.4946	6.0275	23.34	9.5339	-1.1336	0.85544	13.337	1.583	1640.4
14.86	1487	78	NaN	-5.0299	21.29	2.501	-174.51	11.604	-6.9725	25.012	-816.79	1051	9.294	822.4	1109.8	53.81	52.193	0	0	3.2506	-5.2815	-10.011	-7.9583	-4.4805	6.0376	23.345	9.5496	-1.2299	0.75617	13.335	1.5913	1640.3
14.87	1488	78	NaN	-5.0178	21.292	2.4956	-174.53	11.59	-6.946	25.042	-816.8	1051	9.3787	822.41	1109.8	54.85	50.756	0	0	3.1037	-5.427	-10.016	-7.9641	-4.4703	6.0203	23.347	9.536	-1.3666	0.59333	13.33	1.5719	1640.3
14.88	1489	78	NaN	-4.9924	21.31	2.4805	-174.51	11.58	-6.965	25.123	-816.76	1051	9.3049	822.44	1109.8	53.084	52.269	0	0	2.956	-5.5734	-10.026	-7.9739	-4.4395	6.0427	23.366	9.5244	-1.4836	0.46925	13.34	1.5505	1640.3
14.89	1490	78	NaN	-4.9808	21.322	2.4817	-174.52	11.575	-6.9433	25.137	-816.75	1051	9.3795	822.43	1109.8	52.938	50.98	0	0	2.8244	-5.7037	-10.034	-7.9821	-4.43	6.029	23.377	9.5192	-1.6056	0.32532	13.342	1.5372	1640.3
14.9	1491	78	NaN	-4.985	21.324	2.5145	-174.53	11.572	-6.9343	25.052	-816.82	1051	9.4168	822.42	1109.8	54.028	49.71	0	0	2.7434	-5.784	-10.035	-7.9826	-4.4385	6.0167	23.378	9.517	-1.6951	0.23272	13.344	1.5344	1640.4
14.91	1492	78	NaN	-4.9849	21.327	2.5357	-174.53	11.577	-6.9451	25.021	-816.86	1050.9	9.3708	822.42	1109.8	54.477	51.213	0	0	2.6773	-5.8496	-10.039	-7.9869	-4.438	6.021	23.383	9.5217	-1.7607	0.1714	13.344	1.5348	1640.4
14.92	1493	78	NaN	-4.9702	21.339	2.5154	-174.51	11.597	-6.9718	25.138	-816.83	1050.9	9.2555	822.39	1109.8	53.428	52.547	0	0	2.652	-5.8746	-10.054	-8.0015	-4.4151	6.041	23.398	9.5393	-1.763	0.16645	13.344	1.5378	1640.4
14.93	1494	78	NaN	-4.9682	21.345	2.4977	-174.5	11.635	-7.0235	25.219	-816.84	1050.9	9.0982	822.35	1109.9	54.904	51.681	0	0	2.6875	-5.8395	-10.062	-8.0101	-4.4048	6.0604	23.407	9.5734	-1.7173	0.22093	13.344	1.5632	1640.3
14.94	1495	78	NaN	-4.97	21.365	2.5048	-174.52	11.582	-6.9645	25.215	-816.83	1050.9	9.2621	822.45	1109.8	51.373	50.034	0	0	2.748	-5.7794	-10.068	-8.0158	-4.4124	6.0334	23.423	9.5237	-1.6644	0.25399	13.355	1.5079	1640.4
14.95	1496	78	NaN	-4.9713	21.371	2.4901	-174.52	11.575	-6.9448	25.275	-816.84	1050.9	9.2891	822.48	1109.8	55.563	51.488	0	0	2.7626	-5.765	-10.071	-8.019	-4.4126	6.0356	23.43	9.5168	-1.6501	0.27052	13.359	1.4978	1640.5
14.96	1497	78	NaN	-4.9743	21.376	2.4786	-174.53	11.553	-6.9019	25.323	-816.86	1050.9	9.4055	822.53	1109.8	54.282	50.057	0	0	2.7967	-5.7312	-10.075	-8.0227	-4.418	6.0214	23.434	9.4955	-1.6212	0.29024	13.359	1.4729	1640.5
14.97	1498	78	NaN	-4.9799	21.384	2.4845	-174.54	11.539	-6.8719	25.32	-816.87	1050.9	9.4763	822.57	1109.7	54.625	52.59	0	0	2.8508	-5.6776	-10.079	-8.0269	-4.4262	6.0114	23.441	9.4817	-1.5754	0.33379	13.362	1.4548	1640.6
14.98	1499	78	NaN	-4.9848	21.398	2.5013	-174.52	11.569	-6.9049	25.29	-816.9	1050.8	9.3204	822.55	1109.8	54.362	52.332	0	0	2.8113	-5.7167	-10.084	-8.0313	-4.4267	6.0376	23.457	9.5101	-1.6154	0.32089	13.374	1.4787	1640.6
14.99	1500	78	NaN	-4.9731	21.421	2.4797	-174.52	11.568	-6.9114	25.385	-816.85	1050.8	9.2829	822.58	1109.8	54.655	51.755	0	0	2.7624	-5.7653	-10.088	-8.0358	-4.4103	6.0466	23.481	9.5087	-1.648	0.28135	13.392	1.4729	1640.6
15	1501	78	NaN	-4.9765	21.44	2.478	-174.51	11.574	-6.9118	25.387	-816.83	1050.8	9.2372	822.6	1109.8	53.798	49.375	0	0	2.7518	-5.7757	-10.093	-8.0404	-4.4121	6.0494	23.5	9.5142	-1.6603	0.27374	13.407	1.4738	1640.6
15.01	1502	78	NaN	-4.9738	21.443	2.4846	-174.5	11.577	-6.9362	25.377	-816.85	1050.8	9.1156	822.62	1109.8	55.964	52.424	0	0	2.7624	-5.7652	-10.097	-8.0446	-4.4055	6.0699	23.503	9.5163	-1.6431	0.3047	13.406	1.4717	1640.6
15.02	1503	78	NaN	-4.9701	21.446	2.4926	-174.5	11.567	-6.9253	25.353	-816.85	1050.8	9.1216	822.66	1109.8	53.069	50.583	0	0	2.8092	-5.7188	-10.1	-8.0479	-4.4029	6.0678	23.506	9.507	-1.5937	0.34904	13.405	1.4591	1640.7
15.03	1504	78	NaN	-4.9608	21.456	2.4925	-174.51	11.549	-6.8931	25.357	-816.84	1050.8	9.1961	822.72	1109.7	51.979	51.513	0	0	2.8188	-5.7094	-10.104	-8.0515	-4.3961	6.0537	23.514	9.4903	-1.5773	0.34432	13.41	1.4388	1640.7
15.04	1505	78	NaN	-4.9382	21.464	2.4785	-174.5	11.538	-6.9007	25.438	-816.79	1050.8	9.1134	822.79	1109.7	53.73	52.285	0	0	2.802	-5.7259	-10.108	-8.0553	-4.3678	6.0711	23.523	9.4796	-1.5658	0.34522	13.415	1.4244	1640.7
15.05	1506	78	NaN	-4.9296	21.461	2.4721	-174.47	11.553	-6.9194	25.451	-816.77	1050.8	8.9705	822.8	1109.8	53.959	50.883	0	0	2.7118	-5.8153	-10.112	-8.0592	-4.3537	6.1056	23.522	9.4925	-1.6419	0.29027	13.41	1.4333	1640.7
15.06	1507	78	NaN	-4.9264	21.468	2.4748	-174.48	11.548	-6.892	25.424	-816.73	1050.8	8.987	822.86	1109.8	51.695	51.14	0	0	2.7229	-5.8044	-10.116	-8.0636	-4.352	6.098	23.528	9.4879	-1.6291	0.29361	13.412	1.4243	1640.7
15.07	1508	78	NaN	-4.9306	21.466	2.4911	-174.47	11.558	-6.8888	25.353	-816.73	1050.8	8.9369	822.88	1109.8	54.271	51.191	0	0	2.8121	-5.716	-10.121	-8.0684	-4.357	6.099	23.526	9.4982	-1.5449	0.38302	13.405	1.4298	1640.8
15.08	1509	78	NaN	-4.9238	21.464	2.4865	-174.47	11.568	-6.8912	25.356	-816.68	1050.8	8.863	822.93	1109.8	52.291	52.167	0	0	2.9938	-5.5359	-10.132	-8.08	-4.3475	6.1027	23.525	9.507	-1.3537	0.5668	13.392	1.427	1640.8
15.09	1510	78	NaN	-4.9107	21.465	2.4684	-174.48	11.572	-6.8783	25.406	-816.6	1050.8	8.8283	823	1109.8	53.374	50.292	0	0	3.2441	-5.2879	-10.149	-8.0966	-4.3314	6.1014	23.526	9.5103	-1.0874	0.8135	13.378	1.4136	1640.7
15.1	1511	78	NaN	-4.9205	21.455	2.4882	-174.48	11.586	-6.844	25.326	-816.61	1050.8	8.865	823.03	1109.8	53.441	51.835	0	0	3.4944	-5.0399	-10.166	-8.1133	-4.3453	6.0939	23.518	9.5234	-0.85092	1.054	13.352	1.4101	1640.8
15.11	1512	78	NaN	-4.9209	21.436	2.4741	-174.51	11.58	-6.7835	25.362	-816.58	1050.7	8.9943	823.12	1109.8	53.338	50.927	0	0	3.69	-4.8461	-10.176	-8.1233	-4.349	6.0582	23.498	9.5176	-0.65903	1.2121	13.322	1.3943	1640.8
15.12	1513	78	NaN	-4.9235	21.426	2.4869	-174.52	11.599	-6.7784	25.321	-816.55	1050.7	8.9699	823.16	1109.8	52.654	50.445	0	0	3.8017	-4.7354	-10.175	-8.1232	-4.3522	6.051	23.489	9.5358	-0.55051	1.3156	13.314	1.4126	1640.8
15.13	1514	78	NaN	-4.924	21.421	2.4816	-174.54	11.632	-6.7733	25.348	-816.47	1050.7	8.9539	823.18	1109.9	52.404	50.276	0	0	3.8032	-4.734	-10.178	-8.1258	-4.3511	6.0366	23.486	9.567	-0.54796	1.3027	13.308	1.4412	1640.8
15.14	1515	78	NaN	-4.9298	21.41	2.4832	-174.56	11.654	-6.7699	25.352	-816.42	1050.7	8.9446	823.21	1109.9	54.242	50.396	0	0	3.7828	-4.7541	-10.181	-8.1283	-4.3565	6.0164	23.477	9.5879	-0.57369	1.2623	13.296	1.4596	1640.8
15.15	1516	78	NaN	-4.9411	21.39	2.5002	-174.58	11.658	-6.7722	25.302	-816.42	1050.7	8.9362	823.27	1109.9	53.33	52.617	0	0	3.7799	-4.757	-10.18	-8.1275	-4.3693	5.9923	23.456	9.5911	-0.58936	1.2353	13.276	1.4636	1640.8
15.16	1517	78	NaN	-4.9421	21.372	2.4859	-174.62	11.669	-6.7627	25.361	-816.34	1050.7	8.983	823.3	1109.9	54.831	52.483	0	0	3.7785	-4.7584	-10.179	-8.1266	-4.3698	5.9513	23.44	9.6005	-0.59135	1.1929	13.261	1.4739	1640.8
15.17	1518	78	NaN	-4.945	21.346	2.4883	-174.64	11.664	-6.7302	25.38	-816.3	1050.7	9.082	823.4	1110	52.971	52.204	0	0	3.7821	-4.7548	-10.178	-8.1254	-4.3755	5.9265	23.415	9.5949	-0.59346	1.1717	13.238	1.4695	1640.8
15.18	1519	78	NaN	-4.9415	21.337	2.4858	-174.66	11.675	-6.7229	25.41	-816.24	1050.7	9.0954	823.42	1110	52.355	50.353	0	0	3.7926	-4.7445	-10.175	-8.1228	-4.3714	5.9127	23.408	9.6043	-0.57887	1.1683	13.233	1.4815	1640.8
15.19	1520	78	NaN	-4.9447	21.329	2.4847	-174.68	11.689	-6.7287	25.419	-816.16	1050.7	9.1154	823.48	1110	52.444	52.037	0	0	3.8067	-4.7305	-10.172	-8.1193	-4.375	5.8914	23.401	9.6172	-0.56832	1.1609	13.23	1.4979	1640.8
15.2	1521	78	NaN	-4.9511	21.316	2.4819	-174.67	11.722	-6.7052	25.424	-816.11	1050.7	9.2416	823.48	1110	54.14	54.31	0	0	3.8139	-4.7233	-10.168	-8.1159	-4.3856	5.8924	23.389	9.6488	-0.57174	1.169	13.221	1.5329	1640.7
15.21	1522	78	NaN	-4.9536	21.3	2.4791	-174.65	11.771	-6.6691	25.433	-816.11	1050.7	9.3931	823.4	1110	56.419	51.156	0	0	3.7615	-4.7752	-10.165	-8.1124	-4.3931	5.9151	23.374	9.6964	-0.6315	1.1399	13.209	1.5841	1640.7
15.22	1523	78	NaN	-4.9538	21.29	2.4998	-174.74	11.762	-6.8107	25.379	-816.11	1050.7	9.0511	823.55	1110.1	53.469	49.276	0	0	3.6387	-4.8969	-10.161	-8.1086	-4.3832	5.835	23.365	9.6866	-0.74449	0.93815	13.204	1.578	1640.8
15.23	1524	78	NaN	-4.9418	21.284	2.4857	-174.75	11.776	-6.8068	25.429	-816.07	1050.7	9.1	823.54	1110.1	54.116	50.827	0	0	3.6106	-4.9248	-10.158	-8.1058	-4.3712	5.8176	23.36	9.7009	-0.76065	0.89282	13.202	1.5951	1640.8
15.24	1525	78	NaN	-4.937	21.268	2.5064	-174.78	11.756	-6.795	25.369	-816.07	1050.7	9.2305	823.63	1110	55.105	51.485	0	0	3.5962	-4.939	-10.155	-8.103	-4.3731	5.7815	23.341	9.6829	-0.77691	0.84243	13.185	1.5799	1640.9
15.25	1526	78	NaN	-4.9329	21.258	2.5044	-174.8	11.75	-6.805	25.366	-816.06	1050.6	9.2768	823.68	1109.9	54.223	50.521	0	0	3.531	-5.0037	-10.151	-8.0989	-4.3707	5.7623	23.329	9.6786	-0.83976	0.75864	13.178	1.5797	1640.9
15.26	1527	78	NaN	-4.9232	21.253	2.4881	-174.81	11.754	-6.8317	25.404	-816.04	1050.6	9.255	823.7	1109.9	54.01	51.865	0	0	3.4525	-5.0815	-10.147	-8.0947	-4.359	5.7544	23.324	9.6834	-0.90652	0.67292	13.177	1.5887	1640.9
15.27	1528	78	NaN	-4.908	21.242	2.4944	-174.83	11.739	-6.8484	25.381	-816.05	1050.6	9.2796	823.74	1109.9	53.514	51.362	0	0	3.359	-5.174	-10.143	-8.0908	-4.3454	5.7334	23.311	9.6705	-0.98642	0.55934	13.168	1.5797	1640.9
15.28	1529	78	NaN	-4.9076	21.229	2.5002	-174.84	11.727	-6.8213	25.334	-816.08	1050.6	9.4039	823.75	1109.8	54.348	50.477	0	0	3.2252	-5.3066	-10.139	-8.0868	-4.3511	5.7144	23.295	9.6607	-1.1258	0.40775	13.156	1.5739	1641
15.29	1530	78	NaN	-4.902	21.222	2.4924	-174.88	11.718	-6.824	25.348	-816.08	1050.6	9.4713	823.77	1109.8	53.469	51.352	0	0	3.082	-5.4486	-10.135	-8.0829	-4.3473	5.6782	23.289	9.6513	-1.2653	0.22963	13.153	1.5684	1641
15.3	1531	78	NaN	-4.9001	21.221	2.4913	-174.91	11.727	-6.8559	25.337	-816.07	1050.6	9.4654	823.73	1109.8	53.942	53.14	0	0	3.0028	-5.527	-10.132	-8.0798	-4.3456	5.6403	23.289	9.6593	-1.3428	0.11327	13.157	1.5795	1640.9
15.31	1532	78	NaN	-4.9019	21.222	2.4941	-174.93	11.727	-6.8686	25.322	-816.07	1050.6	9.4822	823.7	1109.8	54.434	52.811	0	0	2.9021	-5.6268	-10.128	-8.076	-4.3484	5.621	23.29	9.6589	-1.4463	-0.0057589	13.161	1.5829	1640.9
15.32	1533	78	NaN	-4.9042	21.221	2.4923	-174.94	11.719	-6.8828	25.328	-816.08	1050.6	9.4814	823.7	1109.9	55.229	50.532	0	0	2.7815	-5.7463	-10.124	-8.0716	-4.3505	5.6135	23.289	9.651	-1.5691	-0.13279	13.165	1.5794	1640.9
15.33	1534	78	NaN	-4.9047	21.217	2.4788	-174.97	11.728	-6.9528	25.365	-816.07	1050.6	9.3696	823.67	1109.9	53.486	51.902	0	0	2.726	-5.8013	-10.12	-8.068	-4.3458	5.5884	23.289	9.6564	-1.6198	-0.21295	13.168	1.5885	1640.9
15.34	1535	78	NaN	-4.9159	21.227	2.469	-175.02	11.714	-6.9057	25.384	-816.04	1050.6	9.6119	823.65	1110	54.708	50.757	0	0	2.7296	-5.7977	-10.117	-8.0651	-4.3648	5.527	23.3	9.642	-1.6353	-0.27072	13.182	1.5768	1640.8
15.35	1536	78	NaN	-4.9268	21.218	2.4686	-175.05	11.697	-6.8705	25.388	-816.05	1050.6	9.7455	823.67	1110	51.628	49.81	0	0	2.6281	-5.8983	-10.116	-8.0632	-4.3803	5.4953	23.291	9.6241	-1.7522	-0.40304	13.176	1.5608	1640.9
15.36	1537	78	NaN	-4.9328	21.213	2.4754	-175.08	11.695	-6.8423	25.369	-816.05	1050.6	9.8741	823.66	1110	53.2	50.967	0	0	2.5311	-5.9944	-10.113	-8.0605	-4.3914	5.4633	23.286	9.6214	-1.8603	-0.53106	13.173	1.5608	1640.8
15.37	1538	78	NaN	-4.9348	21.205	2.4877	-175.1	11.7	-6.82	25.352	-816.04	1050.6	9.9827	823.64	1110	54.107	51.083	0	0	2.4555	-6.0693	-10.109	-8.0563	-4.3977	5.4347	23.279	9.6269	-1.9423	-0.63465	13.17	1.5706	1640.8
15.38	1539	78	NaN	-4.9351	21.188	2.4967	-175.12	11.711	-6.8061	25.363	-816.04	1050.6	10.052	823.62	1110	54.718	51.751	0	0	2.3466	-6.1772	-10.105	-8.0528	-4.4001	5.4132	23.261	9.6371	-2.0535	-0.76397	13.156	1.5843	1640.8
15.39	1540	78	NaN	-4.9365	21.158	2.4899	-175.14	11.733	-6.8044	25.41	-816.05	1050.6	10.097	823.56	1110	54.786	50.872	0	0	2.233	-6.2898	-10.102	-8.0498	-4.4014	5.3944	23.234	9.6568	-2.1683	-0.89536	13.132	1.6071	1640.8
15.4	1541	78	NaN	-4.9424	21.119	2.5249	-175.17	11.715	-6.767	25.318	-816.1	1050.6	10.274	823.58	1110	52.392	50.324	0	0	2.1444	-6.3776	-10.1	-8.0475	-4.4167	5.3548	23.193	9.6406	-2.2723	-1.0228	13.093	1.5931	1640.8
15.41	1542	78	NaN	-4.9422	21.101	2.5197	-175.2	11.742	-6.8051	25.341	-816.09	1050.6	10.244	823.49	1110	54.213	52.887	0	0	2.0473	-6.4738	-10.097	-8.045	-4.4147	5.3255	23.176	9.6662	-2.3674	-1.1483	13.079	1.6212	1640.7
15.42	1543	78	NaN	-4.9572	21.067	2.5254	-175.21	11.753	-6.8275	25.284	-816.12	1050.6	10.249	823.44	1110	54.518	51.353	0	0	1.91	-6.6098	-10.093	-8.0411	-4.4318	5.318	23.142	9.6779	-2.5218	-1.2919	13.049	1.6368	1640.7
15.43	1544	78	NaN	-4.9763	21.024	2.5329	-175.22	11.759	-6.8635	25.191	-816.17	1050.6	10.235	823.39	1110	53.399	50.493	0	0	1.8091	-6.7099	-10.091	-8.0383	-4.4536	5.3048	23.1	9.6834	-2.6446	-1.4051	13.009	1.6451	1640.7
15.44	1545	78	NaN	-4.9907	20.983	2.5269	-175.25	11.769	-6.9276	25.127	-816.23	1050.6	10.17	823.29	1110.1	54.389	50.468	0	0	1.7333	-6.785	-10.088	-8.0361	-4.468	5.2745	23.059	9.6923	-2.7347	-1.5104	12.971	1.6563	1640.7
15.45	1546	78	NaN	-5.0137	20.935	2.5168	-175.25	11.757	-6.9385	25.052	-816.27	1050.6	10.225	823.21	1110	54.095	51.904	0	0	1.6176	-6.8996	-10.085	-8.0329	-4.4956	5.2673	23.011	9.6816	-2.878	-1.6323	12.926	1.6487	1640.6
15.46	1547	78	NaN	-5.036	20.915	2.5047	-175.28	11.681	-6.9219	24.984	-816.28	1050.6	10.372	823.27	1109.9	54.524	50.461	0	0	1.5895	-6.9274	-10.082	-8.03	-4.5254	5.2341	22.988	9.6086	-2.9359	-1.6933	12.906	1.5786	1640.7
15.47	1548	78	NaN	-5.0341	20.883	2.4851	-175.32	11.659	-6.9774	24.979	-816.29	1050.6	10.351	823.22	1109.9	55.257	51.403	0	0	1.6833	-6.8344	-10.08	-8.0276	-4.5229	5.1955	22.958	9.5845	-2.8396	-1.6389	12.878	1.5569	1640.6
15.48	1549	78	NaN	-5.0493	20.845	2.47	-175.35	11.623	-6.9912	24.938	-816.3	1050.5	10.451	823.17	1109.9	52.98	50.462	0	0	1.5986	-6.9184	-10.078	-8.0254	-4.543	5.1578	22.92	9.5481	-2.9444	-1.7606	12.842	1.5227	1640.6
15.49	1550	78	NaN	-5.069	20.81	2.4636	-175.37	11.572	-6.9553	24.875	-816.3	1050.5	10.669	823.16	1109.9	52.839	49.486	0	0	1.4778	-7.0381	-10.076	-8.0234	-4.5725	5.1233	22.883	9.4979	-3.0947	-1.9148	12.808	1.4745	1640.6
15.5	1551	78	NaN	-5.0728	20.782	2.4624	-175.4	11.524	-6.9235	24.83	-816.27	1050.5	10.858	823.16	1109.8	54.873	51.468	0	0	1.3647	-7.1501	-10.072	-8.0197	-4.5845	5.0921	22.853	9.4523	-3.2198	-2.058	12.781	1.4326	1640.6
15.51	1552	78	NaN	-5.0952	20.74	2.4554	-175.42	11.472	-6.9709	24.768	-816.23	1050.5	10.865	823.2	1109.8	54.2	51.168	0	0	1.2945	-7.2197	-10.068	-8.0159	-4.6093	5.0632	22.811	9.4013	-3.3148	-2.1565	12.743	1.3853	1640.6
15.52	1553	78	NaN	-5.1099	20.696	2.4592	-175.46	11.452	-6.9548	24.7	-816.22	1050.5	11.056	823.16	1109.8	51.982	53.45	0	0	1.3479	-7.1668	-10.065	-8.0126	-4.633	5.0154	22.767	9.381	-3.2851	-2.1514	12.702	1.3685	1640.5
15.53	1554	78	NaN	-5.1212	20.659	2.4682	-175.49	11.424	-6.9548	24.607	-816.19	1050.5	11.199	823.16	1109.7	53.988	51.545	0	0	1.3185	-7.196	-10.063	-8.0106	-4.6526	4.9765	22.729	9.3548	-3.3342	-2.2195	12.666	1.3442	1640.5
15.54	1555	78	NaN	-5.136	20.607	2.4408	-175.52	11.418	-6.9757	24.603	-816.14	1050.5	11.312	823.13	1109.7	53.564	51.982	0	0	1.243	-7.2707	-10.062	-8.0095	-4.6715	4.9403	22.677	9.3477	-3.4284	-2.3304	12.615	1.3382	1640.4
15.55	1556	78	NaN	-5.1293	20.567	2.2475	-175.55	11.439	-7.011	25.143	-815.89	1050.3	11.384	823.06	1109.8	53.438	52.564	0	0	1.3196	-7.1948	-10.057	-8.0051	-4.6483	4.9309	22.643	9.3626	-3.3287	-2.2639	12.585	1.3574	1640.1
15.56	1557	78	NaN	-5.0826	20.573	1.8417	-175.56	11.468	-7.0496	26.41	-815.35	1050.1	11.413	822.96	1109.8	56.147	51.901	0	0	1.3682	-7.1467	-10.054	-8.002	-4.5581	4.9676	22.659	9.3821	-3.19	-2.1791	12.605	1.3801	1639.5
15.57	1558	78	NaN	-5.1109	20.513	1.8217	-175.57	11.47	-7.0821	26.345	-815.27	1050.1	11.558	822.98	1109.8	54.05	51.471	0	0	1.3825	-7.1326	-10.052	-8.0001	-4.5937	4.9446	22.601	9.3819	-3.2113	-2.188	12.548	1.3818	1639.4
15.58	1559	78	NaN	-5.1343	20.472	1.8162	-175.6	11.456	-7.0661	26.297	-815.22	1050	11.786	823	1109.8	52.827	51.416	0	0	1.4176	-7.0977	-10.051	-7.9989	-4.6268	4.9093	22.56	9.368	-3.2092	-2.1884	12.509	1.3691	1639.4
15.59	1560	78	NaN	-5.1599	20.432	1.8223	-175.63	11.447	-7.083	26.185	-815.13	1050	11.988	823.01	1109.7	54.781	50.915	0	0	1.4755	-7.0404	-10.051	-7.9983	-4.6634	4.8642	22.519	9.3594	-3.1879	-2.1761	12.468	1.3611	1639.3
15.6	1561	78	NaN	-5.1767	20.396	1.8209	-175.66	11.457	-7.1367	26.121	-815.04	1050	12.057	822.98	1109.7	52.948	51.666	0	0	1.4944	-7.0216	-10.049	-7.9969	-4.6847	4.8332	22.484	9.3685	-3.1903	-2.1884	12.435	1.3716	1639.2
15.61	1562	78	NaN	-5.1839	20.367	1.8069	-175.68	11.484	-7.211	26.128	-814.96	1050	12.02	822.92	1109.8	54.25	52.04	0	0	1.5409	-6.9755	-10.048	-7.9958	-4.6905	4.8112	22.459	9.3926	-3.1495	-2.1644	12.411	1.3968	1639
15.62	1563	78	NaN	-5.1931	20.345	1.789	-175.72	11.51	-7.2933	26.128	-814.87	1050	11.989	822.84	1109.9	55.064	50.626	0	0	1.6599	-6.8577	-10.048	-7.9954	-4.6985	4.7703	22.439	9.4157	-3.0386	-2.0874	12.392	1.4203	1638.9
15.63	1564	78	NaN	-5.2047	20.31	1.7559	-175.74	11.524	-7.4996	26.191	-814.73	1050	11.597	822.84	1110	53.586	50.947	0	0	1.647	-6.8704	-10.048	-7.9959	-4.6941	4.7688	22.409	9.4263	-3.0471	-2.1017	12.36	1.4303	1638.7
15.64	1565	78	NaN	-5.2159	20.286	1.7492	-175.76	11.546	-7.5951	26.171	-814.65	1050	11.453	822.8	1110	54.752	50.57	0	0	1.6045	-6.9125	-10.049	-7.997	-4.7009	4.7547	22.386	9.4457	-3.0964	-2.1579	12.337	1.4487	1638.6
15.65	1566	78	NaN	-5.2311	20.251	1.745	-175.81	11.516	-7.5904	26.155	-814.53	1050	11.636	822.81	1110	54.208	51.357	0	0	1.7201	-6.798	-10.052	-7.9997	-4.723	4.6948	22.349	9.4169	-3.0029	-2.1032	12.297	1.4173	1638.5
15.66	1567	78	NaN	-5.2541	20.213	1.7482	-175.86	11.48	-7.5785	26.125	-814.43	1050	11.817	822.84	1109.9	54.495	52.543	0	0	1.8399	-6.6792	-10.055	-8.0025	-4.7534	4.637	22.31	9.3827	-2.9134	-2.0423	12.255	1.3803	1638.4
15.67	1568	78	NaN	-5.282	20.174	1.7545	-175.89	11.477	-7.6105	26.089	-814.35	1049.9	11.818	822.8	1109.9	54.746	50.9	0	0	1.985	-6.5355	-10.058	-8.0059	-4.7826	4.605	22.272	9.3795	-2.7976	-1.9305	12.214	1.3736	1638.3
15.68	1569	78	NaN	-5.3045	20.122	1.7408	-175.94	11.498	-7.6439	26.118	-814.22	1049.9	11.825	822.66	1109.9	51.959	50.046	0	0	2.1153	-6.4064	-10.063	-8.0111	-4.8042	4.5613	22.222	9.3985	-2.689	-1.8451	12.159	1.3874	1638
15.69	1570	78	NaN	-5.3391	20.076	1.7568	-175.97	11.509	-7.6715	26.051	-814.22	1049.9	11.827	822.58	1110	52.148	50.279	0	0	2.2341	-6.2887	-10.07	-8.0175	-4.8412	4.5265	22.177	9.4071	-2.6071	-1.7622	12.107	1.3896	1638
15.7	1571	78	NaN	-5.3521	20.033	1.7499	-175.99	11.487	-7.7158	26.078	-814.14	1049.9	11.782	822.56	1110	53.199	50.497	0	0	2.2687	-6.2544	-10.077	-8.0244	-4.8516	4.5151	22.135	9.3847	-2.5829	-1.7393	12.058	1.3603	1637.9
15.71	1572	78	NaN	-5.3772	19.982	1.7592	-176.01	11.488	-7.7909	26.065	-814.07	1049.9	11.7	822.47	1110	52.066	52.636	0	0	2.3892	-6.135	-10.085	-8.0331	-4.8743	4.4897	22.086	9.3835	-2.4851	-1.6453	12.001	1.3504	1637.7
15.72	1573	78	NaN	-5.407	19.936	1.7856	-176.05	11.488	-7.8697	26.003	-814	1049.8	11.627	822.37	1110	53.503	51.846	0	0	2.6587	-5.868	-10.097	-8.0448	-4.9037	4.4554	22.042	9.3821	-2.245	-1.4126	11.945	1.3373	1637.5
15.73	1574	78	NaN	-5.4318	19.902	1.8188	-176.09	11.473	-7.955	25.924	-813.94	1049.8	11.533	822.31	1110	52.073	51.907	0	0	2.9281	-5.601	-10.109	-8.0565	-4.9278	4.4146	22.008	9.3664	-1.9998	-1.1864	11.899	1.3098	1637.4
15.74	1575	78	NaN	-5.4688	19.859	1.855	-176.18	11.502	-8.1424	25.85	-813.87	1049.8	11.215	822.06	1110	53.899	51.443	0	0	3.1975	-5.334	-10.121	-8.0682	-4.9562	4.3306	21.966	9.3947	-1.7587	-1.0034	11.845	1.3265	1637.1
15.75	1576	78	NaN	-5.4658	19.84	1.8474	-176.27	11.394	-8.0875	25.93	-813.78	1049.8	11.528	822.18	1109.9	54.13	56.706	0	0	3.2799	-5.2525	-10.128	-8.0759	-4.9614	4.2305	21.944	9.2904	-1.6815	-1.022	11.816	1.2145	1637.1
15.76	1577	78	NaN	-5.4653	19.831	1.861	-176.37	11.36	-8.1973	25.944	-813.7	1049.8	11.212	822.28	1109.9	51.544	58.494	0	0	3.2315	-5.3003	-10.135	-8.083	-4.9494	4.1443	21.934	9.2571	-1.7178	-1.156	11.799	1.1741	1637.1
15.77	1578	78	NaN	-5.4586	19.826	1.8788	-176.47	11.331	-8.287	25.961	-813.63	1049.8	10.977	822.33	1109.9	53.097	58.25	0	0	2.8786	-5.65	-10.144	-8.0916	-4.9339	4.057	21.93	9.2271	-2.0553	-1.593	11.786	1.1355	1637.1
15.78	1579	78	NaN	-5.4468	19.826	1.8981	-176.56	11.287	-8.3077	25.986	-813.57	1049.8	10.986	822.39	1109.9	52.46	55.686	0	0	2.8659	-5.6626	-10.152	-8.1001	-4.9214	3.965	21.931	9.1821	-2.0555	-1.6977	11.778	1.082	1637.1
15.79	1580	78	NaN	-5.4323	19.836	1.9263	-176.66	11.235	-8.2961	25.995	-813.51	1049.8	11.084	822.47	1109.9	55.08	54.812	0	0	3.0556	-5.4747	-10.161	-8.1086	-4.9101	3.8603	21.94	9.1305	-1.8544	-1.6144	11.779	1.0218	1637.1
15.8	1581	78	NaN	-5.403	19.86	1.9761	-176.82	11.17	-8.2918	25.981	-813.44	1049.8	11.184	822.59	1109.9	55.468	57.822	0	0	3.2453	-5.2867	-10.169	-8.1172	-4.8848	3.6954	21.964	9.066	-1.6395	-1.5913	11.794	0.94879	1637.2
15.81	1582	78	NaN	-5.3778	19.882	1.9975	-176.92	11.18	-8.3628	26.005	-813.39	1049.8	11.028	822.58	1110	56.035	56.898	0	0	3.435	-5.0988	-10.178	-8.1257	-4.8533	3.6022	21.99	9.072	-1.4183	-1.4966	11.812	0.94634	1637.2
15.82	1583	78	NaN	-5.3019	19.926	1.8971	-177.04	11.17	-8.3917	26.451	-813.19	1049.8	11.027	822.62	1110.1	52.362	56.82	0	0	3.6247	-4.9108	-10.187	-8.1342	-4.7617	3.5024	22.038	9.0578	-1.137	-1.4084	11.851	0.92357	1637
15.83	1584	78	NaN	-5.2435	19.97	1.8314	-177.18	11.114	-8.3981	26.783	-813.06	1049.7	11.095	822.75	1110.2	53.708	55.458	0	0	3.8144	-4.7228	-10.195	-8.1428	-4.694	3.3692	22.084	8.9994	-0.87961	-1.3536	11.889	0.85663	1637
15.84	1585	78	NaN	-5.2164	20.007	1.8334	-177.33	11.023	-8.4022	26.883	-813.03	1049.7	11.187	822.94	1110.2	54.715	54.549	0	0	4.0041	-4.5349	-10.204	-8.1513	-4.6667	3.2226	22.122	8.9077	-0.66264	-1.3123	11.918	0.75639	1637.2
15.85	1586	78	NaN	-5.1882	20.044	1.8319	-177.44	10.93	-8.4189	26.99	-812.98	1049.7	11.299	823.1	1110.2	52.824	54.661	0	0	4.4744	-4.0688	-10.197	-8.1451	-4.6387	3.1046	22.158	8.8156	-0.16432	-0.96429	11.961	0.6705	1637.3
15.86	1587	78	NaN	-5.1605	20.095	1.8265	-177.56	10.862	-8.4892	27.111	-812.88	1049.8	11.259	823.27	1110.2	55.164	55.535	0	0	4.8712	-3.6756	-10.192	-8.1398	-4.6054	2.9941	22.21	8.7472	0.2658	-0.68156	12.018	0.60739	1637.3
15.87	1588	78	NaN	-5.1485	20.126	1.8583	-177.71	10.785	-8.5375	27.147	-812.86	1049.8	11.327	823.43	1110.2	52.804	54.229	0	0	4.9718	-3.5759	-10.195	-8.1429	-4.5945	2.8481	22.24	8.6714	0.37729	-0.72787	12.045	0.52848	1637.5
15.88	1589	78	NaN	-5.1343	20.162	1.8999	-177.89	10.761	-8.7242	27.211	-812.84	1049.8	11.11	823.46	1110.4	54.601	52.01	0	0	5.0105	-3.5376	-10.197	-8.1448	-4.5706	2.6734	22.282	8.6403	0.43995	-0.86419	12.085	0.49554	1637.5
15.89	1590	78	NaN	-5.1453	20.18	1.9901	-178.06	10.772	-8.8818	27.089	-812.89	1049.9	10.909	823.43	1110.6	55.166	63.611	0	1	5.0241	-3.5242	-10.198	-8.1456	-4.5788	2.5068	22.306	8.6455	0.4453	-1.0174	12.109	0.49988	1637.5
15.9	1591	78	NaN	-5.1755	20.178	2.098	-178.21	10.793	-8.9378	26.883	-812.99	1049.9	10.881	823.41	1110.8	54.815	68.343	0	1	5.0614	-3.4872	-10.194	-8.1419	-4.6152	2.354	22.306	8.665	0.44619	-1.1332	12.112	0.52303	1637.6
15.91	1592	78	NaN	-5.1819	20.178	2.1224	-178.38	10.808	-8.9872	27.017	-813	1049.9	10.877	823.43	1110.9	55.034	69.371	0	1	5.0951	-3.4538	-10.19	-8.138	-4.6168	2.1891	22.309	8.6769	0.47829	-1.2647	12.119	0.53888	1637.6
15.92	1593	78	NaN	-5.2025	20.169	2.1492	-178.48	10.819	-9.0698	27.061	-813.04	1050	10.706	823.46	1111	55.612	68.722	0	1	5.0987	-3.4502	-10.185	-8.1322	-4.6299	2.097	22.304	8.6843	0.46874	-1.3532	12.119	0.55208	1637.7
15.93	1594	78	NaN	-5.2028	20.162	2.1501	-178.56	10.792	-9.103	27.195	-813.02	1050	10.635	823.58	1111	56.456	66.574	0	1	5.0625	-3.4861	-10.178	-8.1255	-4.623	2.0172	22.298	8.6568	0.43945	-1.4689	12.12	0.53126	1637.8
15.94	1595	78	NaN	-5.2174	20.149	2.1627	-178.63	10.756	-9.1352	27.277	-813.04	1050	10.527	823.73	1111	55.653	63.188	0	1	4.9904	-3.5575	-10.17	-8.118	-4.6311	1.9555	22.284	8.6205	0.35932	-1.6021	12.114	0.50247	1638
15.95	1596	78	NaN	-5.2493	20.128	2.192	-178.71	10.732	-9.1665	27.314	-813.09	1050	10.401	823.87	1111	53.286	60.418	0	1	5.1639	-3.3856	-10.154	-8.1019	-4.6574	1.8774	22.264	8.5953	0.50655	-1.5082	12.11	0.49339	1638.2
15.96	1597	78	NaN	-5.2835	20.107	2.2162	-178.82	10.727	-9.1867	27.369	-813.13	1050	10.296	823.98	1111.1	51.954	59.3	0	1	5.139	-3.4103	-10.14	-8.0881	-4.686	1.7795	22.246	8.5886	0.453	-1.6308	12.105	0.50041	1638.3
15.97	1598	78	NaN	-5.2931	20.103	2.1907	-178.89	10.731	-9.1853	27.528	-813.1	1050	10.232	824.02	1111.2	53.598	59.954	0	1	4.6963	-3.849	-10.132	-8.0802	-4.6878	1.7199	22.245	8.5885	0.008505	-2.1291	12.113	0.50838	1638.4
15.98	1599	78	NaN	-5.3112	20.071	2.213	-179.04	10.684	-8.9814	27.578	-813.18	1050	10.727	824.21	1111.2	53.761	59.378	0	1	4.5635	-3.9806	-10.124	-8.0713	-4.7216	1.5481	22.212	8.5429	-0.15809	-2.4325	12.088	0.47154	1638.6
15.99	1600	78	NaN	-5.3235	20.066	2.2123	-179.09	10.676	-9.0256	27.655	-813.19	1050	10.502	824.34	1111.3	52.609	59.825	0	1	4.5347	-4.0091	-10.115	-8.0622	-4.7233	1.5101	22.21	8.5326	-0.18865	-2.499	12.095	0.47036	1638.8
16	1601	78	NaN	-5.3364	20.066	2.211	-179.14	10.65	-9.0532	27.713	-813.19	1050	10.334	824.53	1111.3	55.063	59.188	0	1	4.236	-4.3051	-10.097	-8.0446	-4.7284	1.4721	22.211	8.5052	-0.49244	-2.833	12.114	0.46059	1639
16.01	1602	78	NaN	-5.3464	20.071	2.2168	-179.23	10.6	-9.0478	27.755	-813.2	1050	10.282	824.81	1111.3	54.758	59.489	0	1	3.8522	-4.6853	-10.077	-8.0242	-4.7352	1.3834	22.215	8.4564	-0.883	-3.3019	12.139	0.43217	1639.3
16.02	1603	78	NaN	-5.349	20.086	2.2269	-179.37	10.553	-9.0376	27.799	-813.21	1050	10.273	825.15	1111.3	54.86	60.239	0	1	3.4685	-5.0656	-10.056	-8.0039	-4.7362	1.2453	22.229	8.4094	-1.2677	-3.8202	12.173	0.40552	1639.6
16.03	1604	78	NaN	-5.3492	20.105	2.2274	-179.51	10.545	-8.8973	27.856	-813.18	1050	10.654	825.35	1111.3	51.805	57.659	0	1	3.4221	-5.1115	-10.043	-7.9903	-4.7477	1.0939	22.249	8.4015	-1.3256	-4.0177	12.206	0.41118	1639.8
16.04	1605	78	NaN	-5.3408	20.125	2.2172	-179.59	10.603	-9.0461	27.932	-813.16	1050	10.17	825.47	1111.5	54.724	53.391	0	0	3.6165	-4.9189	-10.034	-7.9817	-4.7198	1.0275	22.274	8.454	-1.1032	-3.8914	12.24	0.47226	1639.9
16.05	1606	78	NaN	-5.3441	20.152	2.2256	-179.71	10.668	-9.07	27.925	-813.15	1050	10.051	825.58	1111.6	53.753	51.214	0	0	3.2655	-5.2667	-10.012	-7.9594	-4.7191	0.91467	22.305	8.5156	-1.4536	-4.352	12.293	0.55614	1640
16.06	1607	78	NaN	-5.338	20.191	2.2243	-179.81	10.759	-9.1109	27.97	-813.11	1050	9.8666	825.68	1111.8	54.552	49.966	0	0	3.0609	-5.4695	-9.9913	-7.939	-4.7051	0.8194	22.347	8.6024	-1.6443	-4.6501	12.356	0.66347	1640
16.07	1608	78	NaN	-5.3267	20.238	2.2185	-179.93	10.857	-9.1544	28.039	-813.06	1050.1	9.6753	825.86	1111.9	53.289	52.13	0	0	3.0724	-5.458	-9.9735	-7.9212	-4.6847	0.71381	22.398	8.697	-1.6123	-4.7442	12.424	0.77585	1640.2
16.08	1609	78	NaN	-5.3233	20.289	2.2219	-180.09	10.929	-9.1104	28.056	-813.05	1050.1	9.7765	826.21	1111.9	54.004	52.966	0	0	3.0335	-5.4965	-9.9551	-7.9028	-4.6844	0.54427	22.449	8.7693	-1.6508	-4.9523	12.494	0.86655	1640.5
16.09	1610	78	NaN	-5.3129	20.343	2.1948	-180.24	10.982	-9.0182	28.155	-812.98	1050.1	10.078	826.49	1111.8	60.975	51.81	1	0	2.9263	-5.6028	-9.9359	-7.8836	-4.6811	0.39347	22.501	8.8246	-1.7548	-5.2093	12.565	0.94107	1640.7
16.1	1611	78	NaN	-5.3137	20.386	2.2284	-180.39	11.058	-8.9905	28.063	-813	1050.1	10.232	826.7	1111.9	62.272	52.047	1	0	2.6395	-5.887	-9.913	-7.8607	-4.6906	0.23508	22.542	8.901	-2.0511	-5.6519	12.629	1.0403	1641
16.11	1612	78	NaN	-5.3029	20.448	2.2245	-180.58	11.152	-8.9357	28.103	-812.98	1050.1	10.435	827.01	1111.9	63.897	50.888	1	0	2.3928	-6.1314	-9.891	-7.8387	-4.6857	0.039792	22.607	8.9931	-2.2929	-6.0916	12.716	1.1544	1641.2
16.12	1613	78	NaN	-5.295	20.51	2.2269	-180.73	11.244	-8.9485	28.131	-812.96	1050.1	10.48	827.3	1112	64.414	52.693	1	0	2.3964	-6.1278	-9.8745	-7.8222	-4.6785	-0.11514	22.671	9.0822	-2.282	-6.243	12.797	1.26	1641.5
16.13	1614	78	NaN	-5.3162	20.543	2.3822	-180.84	11.303	-9.0345	27.653	-813.13	1050.2	10.372	827.59	1112.1	66.349	52.247	1	0	2.3368	-6.187	-9.857	-7.8047	-4.7127	-0.24008	22.704	9.143	-2.3759	-6.427	12.847	1.3382	1642
16.14	1615	78	NaN	-5.3824	20.537	2.8004	-180.97	11.308	-9.1154	26.294	-813.65	1050.5	10.31	827.98	1112.2	67.176	51.629	1	0	2.2448	-6.278	-9.8397	-7.7874	-4.8245	-0.4091	22.688	9.1573	-2.5797	-6.6871	12.849	1.3699	1642.9
16.15	1616	78	NaN	-5.4	20.582	2.8621	-181.08	11.321	-9.2044	26.129	-813.71	1050.6	10.252	828.33	1112.2	66.567	51.841	1	0	2.1815	-6.3408	-9.8345	-7.7821	-4.8459	-0.52944	22.732	9.1705	-2.6644	-6.8702	12.897	1.3884	1643.3
16.16	1617	78	NaN	-5.4276	20.657	2.9248	-181.25	11.279	-9.2407	25.963	-813.76	1050.6	10.484	828.95	1112.2	63.63	51.082	1	0	2.1181	-6.4036	-9.8293	-7.777	-4.8877	-0.70619	22.803	9.1325	-2.7696	-7.1098	12.974	1.3555	1643.9
16.17	1618	78	NaN	-5.4269	20.726	2.9267	-181.37	11.249	-9.2426	25.996	-813.74	1050.6	10.803	829.43	1112.2	63.029	50.297	1	0	2.0531	-6.4681	-9.8252	-7.7729	-4.8971	-0.84093	22.87	9.1051	-2.8441	-7.309	13.044	1.3322	1644.4
16.18	1619	78	NaN	-5.4229	20.792	2.9223	-181.47	11.255	-9.2722	26.056	-813.72	1050.7	11.049	829.82	1112.2	63.25	50.907	1	0	2.0286	-6.4923	-9.8223	-7.77	-4.8997	-0.94933	22.935	9.1117	-2.8711	-7.4417	13.113	1.3417	1644.8
16.19	1620	78	NaN	-5.4332	20.85	2.9452	-181.56	11.288	-9.3425	26.023	-813.76	1050.7	11.162	830.19	1112.2	61.443	50.389	1	0	2.0466	-6.4745	-9.8208	-7.7685	-4.9152	-1.0375	22.992	9.145	-2.8686	-7.512	13.171	1.3765	1645.2
16.2	1621	78	NaN	-5.4494	20.876	2.972	-181.59	11.313	-9.3966	25.951	-813.83	1050.8	11.21	830.48	1112.2	57.283	50.638	1	0	2.0775	-6.4439	-9.8213	-7.769	-4.9358	-1.0771	23.017	9.1713	-2.8583	-7.5209	13.196	1.4024	1645.5
16.21	1622	78	NaN	-5.4639	20.888	2.9925	-181.62	11.346	-9.4489	25.892	-813.91	1050.8	11.19	830.78	1112.3	55.245	51.081	1	0	2.1518	-6.3703	-9.8217	-7.7694	-4.9517	-1.1082	23.03	9.2039	-2.7999	-7.4785	13.208	1.4345	1645.9
16.22	1623	78	NaN	-5.471	20.889	2.9924	-181.67	11.377	-9.4726	25.895	-814	1050.8	11.3	831.09	1112.4	52.791	50.083	1	0	2.3209	-6.2027	-9.8215	-7.7692	-4.9627	-1.1568	23.032	9.2345	-2.6418	-7.3595	13.21	1.4653	1646.3
16.23	1624	78	NaN	-5.4555	20.881	2.9535	-181.7	11.452	-9.5142	26.034	-814.12	1050.8	11.349	831.43	1112.5	53.961	51.068	1	0	2.4473	-6.0775	-9.8226	-7.7702	-4.9442	-1.1849	23.027	9.306	-2.4969	-7.2624	13.205	1.5358	1646.8
16.24	1625	78	NaN	-5.4263	20.875	2.8868	-181.71	11.545	-9.535	26.276	-814.21	1050.8	11.406	831.72	1112.6	54.464	51.487	1	0	2.5567	-5.9691	-9.8241	-7.7717	-4.9087	-1.1927	23.026	9.3938	-2.352	-7.1618	13.202	1.6221	1647.2
16.25	1626	78	NaN	-5.3989	20.884	2.8275	-181.71	11.628	-9.5017	26.503	-814.27	1050.7	11.561	831.93	1112.7	54.735	49.912	1	0	2.6728	-5.8539	-9.8259	-7.7736	-4.8789	-1.1937	23.038	9.4739	-2.206	-7.0476	13.212	1.7003	1647.4
16.26	1627	78	NaN	-5.3847	20.91	2.8322	-181.72	11.72	-9.4417	26.527	-814.38	1050.8	11.787	832.28	1112.7	56.928	50.415	1	0	2.7839	-5.744	-9.8279	-7.7756	-4.8718	-1.2026	23.065	9.5644	-2.088	-6.9465	13.237	1.7888	1647.9
16.27	1628	78	NaN	-5.3944	20.946	2.9059	-181.72	11.815	-9.4667	26.343	-814.5	1050.8	11.764	832.38	1112.8	55.776	51.875	1	0	2.845	-5.6834	-9.8306	-7.7782	-4.8872	-1.2164	23.103	9.6586	-2.0422	-6.8998	13.272	1.8803	1648.1
16.28	1629	78	NaN	-5.3895	21.004	2.985	-181.75	11.887	-9.4833	26.198	-814.61	1050.8	11.825	832.62	1112.8	53.242	53.091	1	0	2.9199	-5.6091	-9.8338	-7.7814	-4.8896	-1.2492	23.16	9.7317	-1.9696	-6.8583	13.326	1.9503	1648.5
16.29	1630	78	NaN	-5.3879	21.049	3.0659	-181.79	11.947	-9.4987	26.02	-814.72	1050.9	11.906	832.78	1112.8	54.808	53.419	1	0	3.0066	-5.5233	-9.8374	-7.7851	-4.8971	-1.3009	23.203	9.7928	-1.8905	-6.8242	13.366	2.0077	1648.7
16.3	1631	78	NaN	-5.3646	21.086	3.1006	-181.85	11.996	-9.5069	25.989	-814.79	1050.9	12.045	832.88	1112.9	56.017	50.43	1	0	3.0449	-5.4853	-9.8412	-7.7889	-4.8798	-1.3696	23.24	9.8429	-1.8348	-6.8549	13.399	2.054	1648.9
16.31	1632	78	NaN	-5.2989	21.126	3.0619	-181.93	12.032	-9.5066	26.234	-814.8	1050.9	12.259	832.99	1112.8	55.412	48.671	1	0	3.0972	-5.4335	-9.8445	-7.7922	-4.813	-1.4446	23.28	9.8777	-1.7158	-6.878	13.436	2.0855	1649
16.32	1633	78	NaN	-5.2382	21.145	3.0383	-181.98	12.04	-9.528	26.386	-814.81	1050.9	12.375	833.05	1112.8	57.279	52.435	1	0	3.1769	-5.3545	-9.8469	-7.7946	-4.751	-1.4934	23.298	9.8861	-1.5742	-6.8479	13.451	2.0915	1649.1
16.33	1634	78	NaN	-5.1756	21.151	3.0062	-182.07	12.014	-9.4505	26.548	-814.84	1050.8	12.837	833.13	1112.7	55.122	51.961	1	0	3.2316	-5.3003	-9.8495	-7.7972	-4.6989	-1.5887	23.302	9.8634	-1.4673	-6.889	13.452	2.0662	1649.2
16.34	1635	78	NaN	-5.123	21.161	3.0274	-182.14	12.009	-9.5943	26.538	-814.93	1050.8	12.792	833.12	1112.7	55.991	52.05	1	0	3.1953	-5.3362	-9.8526	-7.8002	-4.6451	-1.6659	23.311	9.8592	-1.4498	-7.0022	13.458	2.059	1649.3
16.35	1636	78	NaN	-5.0687	21.175	3.0441	-182.21	11.991	-9.6919	26.541	-814.98	1050.9	12.837	833.13	1112.7	64.199	51.89	1	0	3.1908	-5.3408	-9.8552	-7.8029	-4.5924	-1.7353	23.324	9.8426	-1.4016	-7.076	13.469	2.0397	1649.3
16.36	1637	78	NaN	-5.0124	21.191	3.0486	-182.27	11.961	-9.6988	26.579	-814.97	1050.9	13.076	833.15	1112.7	65.755	51.498	1	0	3.1914	-5.3401	-9.8579	-7.8055	-4.543	-1.801	23.337	9.8147	-1.3516	-7.1411	13.479	2.0092	1649.3
16.37	1638	78	NaN	-4.9588	21.201	3.0643	-182.32	11.943	-9.7186	26.573	-814.98	1050.9	13.286	833.11	1112.6	66.659	53.129	1	0	3.1806	-5.3508	-9.8608	-7.8084	-4.4969	-1.8623	23.347	9.7971	-1.3163	-7.2132	13.486	1.9886	1649.3
16.38	1639	78	NaN	-4.8971	21.209	3.067	-182.38	11.932	-9.684	26.603	-815	1050.9	13.657	833.04	1112.6	69.18	49.381	1	0	3.1654	-5.3659	-9.8637	-7.8114	-4.447	-1.9276	23.353	9.7881	-1.2816	-7.2936	13.489	1.9767	1649.2
16.39	1640	78	NaN	-4.8269	21.222	3.074	-182.4	11.96	-9.7495	26.631	-815.01	1050.9	13.725	832.9	1112.7	68.963	51.176	1	0	3.1475	-5.3836	-9.8667	-7.8144	-4.3782	-1.9467	23.369	9.813	-1.2307	-7.3303	13.502	1.9986	1649.1
16.4	1641	78	NaN	-4.7125	21.247	3.071	-182.43	11.958	-9.741	26.727	-814.97	1050.9	14.102	832.76	1112.6	67.817	51.996	1	0	3.136	-5.395	-9.8694	-7.8171	-4.2734	-1.9877	23.393	9.8127	-1.1374	-7.3828	13.523	1.9956	1648.9
16.41	1642	78	NaN	-4.5761	21.28	3.0834	-182.45	11.961	-9.758	26.805	-814.92	1050.9	14.415	832.58	1112.6	65.995	51.543	1	0	3.1244	-5.4065	-9.8721	-7.8197	-4.1452	-2.0229	23.424	9.8159	-1.0208	-7.4294	13.552	1.9962	1648.7
16.42	1643	78	NaN	-4.4521	21.312	3.1247	-182.47	11.979	-9.818	26.796	-814.87	1050.9	14.54	832.37	1112.5	63.868	52.028	1	0	3.11	-5.4208	-9.8744	-7.8221	-4.0258	-2.0412	23.457	9.8336	-0.91582	-7.462	13.583	2.0114	1648.4
16.43	1644	78	NaN	-4.3662	21.338	3.1878	-182.48	11.995	-9.8383	26.692	-814.86	1050.9	14.692	832.19	1112.5	62.069	49.868	1	0	3.0715	-5.4589	-9.8776	-7.8252	-3.9488	-2.0585	23.481	9.852	-0.87727	-7.5174	13.603	2.0267	1648.3
16.44	1645	78	NaN	-4.2633	21.351	3.2456	-182.47	12.051	-9.8858	26.632	-814.86	1050.9	14.743	831.89	1112.5	59.031	52.46	1	0	3.0031	-5.5267	-9.8816	-7.8293	-3.8496	-2.0613	23.494	9.908	-0.8465	-7.588	13.612	2.0788	1647.9
16.45	1646	78	NaN	-4.1437	21.369	3.2584	-182.48	12.086	-9.9136	26.717	-814.81	1050.9	14.834	831.6	1112.4	59.222	51.444	1	0	4.0257	-4.5135	-9.8685	-7.8161	-3.7301	-2.0681	23.51	9.9443	0.29555	-6.5816	13.642	2.1281	1647.6
16.46	1647	78	NaN	-4.0034	21.385	3.2372	-182.49	12.124	-9.944	26.93	-814.72	1050.8	14.907	831.27	1112.4	61.194	50.293	1	0	4.891	-3.656	-9.8573	-7.8049	-3.5849	-2.0705	23.526	9.9833	1.3062	-5.7265	13.669	2.1784	1647.2
16.47	1648	78	NaN	-3.834	21.389	3.2399	-182.49	12.156	-9.9676	27.102	-814.65	1050.8	14.991	830.82	1112.3	58.16	51.56	1	0	4.837	-3.7096	-9.859	-7.8067	-3.4123	-2.072	23.527	10.017	1.4247	-5.7816	13.668	2.2106	1646.7
16.48	1649	78	NaN	-3.6559	21.379	3.2756	-182.5	12.16	-9.96	27.188	-814.62	1050.8	15.146	830.31	1112.1	54.458	50.734	1	0	4.8021	-3.7441	-9.8605	-7.8081	-3.2365	-2.0805	23.512	10.027	1.5657	-5.8246	13.651	2.2193	1646.1
16.49	1650	78	NaN	-3.521	21.37	3.2736	-182.52	12.118	-9.8938	27.357	-814.58	1050.8	15.42	829.94	1111.8	55.572	51.342	1	0	4.7763	-3.7697	-9.8618	-7.8095	-3.1051	-2.1028	23.496	9.9924	1.6711	-5.8725	13.634	2.183	1645.7
16.5	1651	78	NaN	-3.2817	21.382	3.288	-182.5	12.055	-9.8783	27.59	-814.44	1050.8	15.474	829.36	1111.6	53.403	51.811	1	0	4.7608	-3.785	-9.8641	-7.8118	-2.8594	-2.0741	23.498	9.9383	1.9015	-5.8591	13.634	2.1265	1645
16.51	1652	78	NaN	-3.1366	21.373	3.3249	-182.46	11.975	-9.8268	27.635	-814.41	1050.8	15.59	828.97	1111.3	51.176	50.409	1	0	4.7408	-3.8048	-9.8667	-7.8144	-2.7166	-2.0372	23.481	9.8664	2.0242	-5.842	13.614	2.052	1644.5
16.52	1653	78	NaN	-3.0051	21.36	3.3742	-182.4	11.919	-9.7844	27.628	-814.42	1050.9	15.689	828.55	1111.2	53.824	51.258	1	0	4.6322	-3.9125	-9.8669	-7.8146	-2.5887	-1.9818	23.462	9.8176	2.0435	-5.8943	13.595	2.0031	1644.1
16.53	1654	78	NaN	-2.8638	21.343	3.4349	-182.33	11.883	-9.7653	27.571	-814.47	1050.9	15.751	828.05	1111	55.984	53.106	1	0	4.5424	-4.0015	-9.8684	-7.816	-2.4515	-1.9205	23.439	9.7871	2.0909	-5.9219	13.57	1.9711	1643.7
16.54	1655	78	NaN	-2.6835	21.328	3.4855	-182.29	11.832	-9.7659	27.58	-814.51	1051	15.842	827.48	1110.9	55.432	51.639	1	0	4.4704	-4.0728	-9.8711	-7.8187	-2.2739	-1.8802	23.417	9.7434	2.1965	-5.953	13.546	1.9247	1643.1
16.55	1656	78	NaN	-2.3818	21.347	3.459	-182.32	11.719	-9.77	28.096	-814.3	1051	16.148	826.66	1110.6	57.682	51.102	1	0	4.2992	-4.2425	-9.8728	-7.8205	-1.9646	-1.8997	23.428	9.638	2.3346	-6.1422	13.555	1.8175	1642.1
16.56	1657	78	NaN	-2.1619	21.385	3.4926	-182.35	11.643	-9.8542	28.171	-814.21	1050.9	16.202	826.1	1110.5	65.041	50.768	1	0	4.1462	-4.394	-9.875	-7.8227	-1.7438	-1.9362	23.466	9.561	2.4024	-6.3302	13.591	1.7383	1641.4
16.57	1658	78	NaN	-1.8508	21.433	3.5657	-182.42	11.449	-10.042	28.284	-814.09	1050.8	16.11	825.5	1110.4	67.049	52.214	1	0	4.0479	-4.4914	-9.8782	-7.8259	-1.4253	-1.9899	23.512	9.3697	2.6226	-6.4814	13.634	1.5438	1640.7
16.58	1659	78	NaN	-1.5678	21.479	3.627	-182.48	11.27	-10.219	28.425	-813.99	1050.8	15.973	824.99	1110.3	67.293	53.953	1	0	3.9576	-4.581	-9.8812	-7.8289	-1.1325	-2.0476	23.556	9.1921	2.825	-6.6286	13.675	1.3632	1640.1
16.59	1660	78	NaN	-1.3192	21.52	3.6882	-182.57	11.117	-10.339	28.533	-813.92	1050.8	15.929	824.58	1110.2	62.627	51.623	1	0	3.8821	-4.6558	-9.884	-7.8317	-0.87845	-2.1243	23.597	9.0411	3.0036	-6.78	13.713	1.2094	1639.6
16.6	1661	78	NaN	-1.0734	21.555	3.8074	-182.67	10.961	-10.409	28.474	-813.9	1050.9	16.038	824.21	1110.1	59.851	50.085	1	0	3.6591	-4.8767	-9.886	-7.8336	-0.63842	-2.2354	23.626	8.8891	3.0206	-7.1121	13.74	1.0554	1639.2
16.61	1662	78	NaN	-0.89684	21.548	4.0815	-182.76	10.865	-10.487	27.925	-814.11	1051.1	16.061	823.75	1110.2	60.59	51.701	1	0	3.3927	-5.1407	-9.8877	-7.8354	-0.48181	-2.3479	23.612	8.8007	2.9109	-7.4886	13.725	0.96532	1639
16.62	1663	78	NaN	-0.6274	21.568	4.2623	-182.81	10.756	-10.554	27.6	-814.26	1051.3	16.056	823.37	1110.1	58.289	52.083	1	0	3.1487	-5.3825	-9.8896	-7.8373	-0.2235	-2.4076	23.626	8.6981	2.9252	-7.7901	13.736	0.86074	1638.7
16.63	1664	78	NaN	-0.19652	21.632	4.3936	-182.87	10.683	-10.702	27.677	-814.25	1051.4	15.814	822.75	1110.1	59.404	50.508	1	0	2.9162	-5.6128	-9.8904	-7.8381	0.21867	-2.4519	23.688	8.6265	3.1349	-8.0647	13.797	0.78843	1638.1
16.64	1665	78	NaN	0.20263	21.719	4.4811	-182.91	10.609	-10.741	27.781	-814.15	1051.4	15.77	822.29	1110.1	63.47	51.002	1	0	2.6924	-5.8346	-9.8903	-7.838	0.62314	-2.4857	23.773	8.5549	3.3155	-8.3202	13.882	0.71692	1637.5
16.65	1666	78	NaN	0.52968	21.805	4.567	-182.92	10.545	-10.694	27.77	-814.05	1051.4	15.886	822	1110	67.198	52.079	1	0	2.5417	-5.9839	-9.8901	-7.8378	0.94587	-2.5024	23.856	8.4949	3.4876	-8.4863	13.966	0.6571	1637.1
16.66	1667	78	NaN	0.88777	21.879	4.7081	-182.91	10.531	-10.713	27.723	-814	1051.5	15.82	821.61	1110	67.272	50.629	1	0	2.3918	-6.1324	-9.89	-7.8377	1.3047	-2.4953	23.927	8.4833	3.6965	-8.6277	14.037	0.64564	1636.7
16.67	1668	78	NaN	1.3965	21.979	4.8936	-182.91	10.529	-10.673	27.666	-814	1051.6	15.889	821.06	1109.9	68.784	52.055	1	0	2.1034	-6.4182	-9.89	-7.8377	1.8091	-2.4958	24.022	8.4865	3.9125	-8.914	14.132	0.64887	1636.1
16.68	1669	78	NaN	1.7905	22.044	5.0035	-182.91	10.51	-10.624	27.723	-813.97	1051.6	16.02	820.77	1109.8	69.813	52.927	1	0	1.8685	-6.651	-9.8895	-7.8372	2.2007	-2.4985	24.083	8.471	4.0692	-9.1495	14.193	0.63379	1635.8
16.69	1670	78	NaN	2.1602	22.064	5.2393	-182.9	10.514	-10.611	27.254	-814.04	1051.8	16.04	820.47	1109.8	69.308	53.301	1	0	1.7099	-6.8081	-9.8885	-7.8361	2.5533	-2.5039	24.096	8.4814	4.2631	-9.3121	14.208	0.64529	1635.6
16.7	1671	78	NaN	2.535	22.091	5.4192	-182.88	10.503	-10.598	26.985	-814.06	1051.9	16.065	820.19	1109.7	69.74	51.222	1	0	1.5603	-6.9563	-9.8864	-7.8341	2.9178	-2.4999	24.117	8.4776	4.4781	-9.4563	14.231	0.64348	1635.3
16.71	1672	78	NaN	2.9764	22.145	5.4961	-182.86	10.46	-10.584	27.171	-814.02	1051.9	16.104	819.93	1109.6	69.786	52.875	1	0	1.336	-7.1785	-9.8839	-7.8316	3.3644	-2.4752	24.166	8.4393	4.7005	-9.6537	14.282	0.60773	1635
16.72	1673	78	NaN	3.5506	22.204	5.6223	-182.82	10.401	-10.61	27.326	-814.05	1052	16.02	819.61	1109.4	70.181	52.431	1	0	0.86029	-7.65	-9.8806	-7.8283	3.9471	-2.4266	24.218	8.3868	4.8074	-10.077	14.337	0.55844	1634.7
16.73	1674	78	NaN	3.9322	22.262	5.6964	-182.8	10.361	-10.643	27.485	-814.03	1052	15.93	819.42	1109.3	70.757	53.823	1	0	0.59466	-7.9132	-9.878	-7.8257	4.3375	-2.3966	24.272	8.3506	4.9322	-10.31	14.394	0.52494	1634.5
16.74	1675	78	NaN	4.5529	22.423	5.6595	-182.77	10.299	-10.638	28.211	-813.72	1051.9	15.907	819.17	1109.2	70.133	53.592	1	0	0.44476	-8.0617	-9.8757	-7.8233	4.9847	-2.3416	24.431	8.2913	5.4294	-10.403	14.555	0.46791	1633.9
16.75	1676	78	NaN	5.0406	22.527	5.6964	-182.75	10.271	-10.673	28.569	-813.59	1051.9	15.769	818.94	1109.1	70.016	52.083	1	0	0.29239	-8.2127	-9.8713	-7.819	5.4899	-2.3007	24.532	8.2657	5.7823	-10.513	14.661	0.44672	1633.6
16.76	1677	78	NaN	5.4345	22.6	5.7763	-182.74	10.263	-10.706	28.703	-813.55	1051.9	15.653	818.76	1109	68.897	54.409	1	0	0.13823	-8.3654	-9.8659	-7.8136	5.8926	-2.2802	24.603	8.2604	6.0308	-10.646	14.737	0.44677	1633.4
16.77	1678	78	NaN	5.9015	22.69	5.8757	-182.74	10.248	-10.688	28.89	-813.54	1051.9	15.695	818.6	1108.9	67.279	50.943	1	0	-0.024524	-8.5267	-9.8618	-7.8095	6.3647	-2.2802	24.69	8.2483	6.3401	-10.807	14.828	0.43886	1633.2
16.78	1679	78	NaN	6.6071	22.784	6.0708	-182.77	10.211	-10.618	29.124	-813.71	1051.9	15.886	818.45	1108.8	63.661	53.577	1	0	-0.095021	-8.5965	-9.8583	-7.8059	7.0718	-2.3038	24.78	8.2153	6.9768	-10.9	14.922	0.40933	1633.2
16.79	1680	78	NaN	7.0373	22.83	6.2436	-182.8	10.204	-10.571	28.952	-813.81	1051.9	15.996	818.35	1108.7	62.067	51.654	1	0	-0.062623	-8.5644	-9.8555	-7.8032	7.4921	-2.3407	24.82	8.2143	7.4295	-10.905	14.965	0.41107	1633.2
16.8	1681	78	NaN	7.5057	22.887	6.3619	-182.82	10.225	-10.573	28.995	-813.83	1052	15.981	818.21	1108.6	62.257	51.052	1	0	-0.033269	-8.5354	-9.8526	-7.8002	7.9626	-2.364	24.874	8.2377	7.9293	-10.899	15.022	0.43744	1633.1
16.81	1682	78	NaN	8.0697	22.949	6.4884	-182.85	10.256	-10.56	29.055	-813.88	1052	15.985	818.07	1108.6	62.192	51.724	1	0	0.01954	-8.483	-9.85	-7.7977	8.5286	-2.3928	24.935	8.27	8.5481	-10.876	15.085	0.47232	1633
16.82	1683	78	NaN	8.6059	23.006	6.6123	-182.88	10.276	-10.531	29.077	-813.97	1052	16.016	817.98	1108.6	62.847	50.632	1	0	0.12814	-8.3754	-9.8484	-7.7961	9.0644	-2.4193	24.99	8.2923	9.1926	-10.795	15.142	0.4962	1633
16.83	1684	78	NaN	9.0088	23.054	6.7044	-182.89	10.289	-10.515	29.086	-814.02	1052.1	16.004	817.94	1108.5	62.987	52.82	1	0	0.23567	-8.2689	-9.8471	-7.7948	9.4681	-2.428	25.035	8.3078	9.7038	-10.697	15.188	0.51306	1633
16.84	1685	78	NaN	9.3993	23.105	6.7673	-182.88	10.359	-10.548	29.162	-814.05	1052.1	15.832	817.78	1108.6	62.978	49.474	1	0	0.34065	-8.1648	-9.8465	-7.7942	9.8673	-2.4121	25.089	8.376	10.208	-10.577	15.242	0.58182	1632.9
16.85	1686	78	NaN	9.9724	23.161	6.8786	-182.91	10.378	-10.488	29.233	-814.17	1052.2	15.942	817.72	1108.6	63.699	51.987	1	0	0.55816	-7.9493	-9.8458	-7.7935	10.439	-2.4453	25.141	8.3983	10.997	-10.395	15.295	0.60481	1632.9
16.86	1687	78	NaN	10.526	23.195	6.9393	-182.93	10.396	-10.444	29.439	-814.35	1052.2	15.923	817.69	1108.6	64.47	50.511	1	0	0.80633	-7.7034	-9.845	-7.7927	11	-2.4572	25.174	8.4175	11.807	-10.161	15.329	0.62484	1633.1
16.87	1688	78	NaN	11.052	23.27	6.9409	-182.94	10.414	-10.426	29.859	-814.29	1052.2	15.842	817.67	1108.6	62.639	50.653	1	0	0.95119	-7.5599	-9.8441	-7.7918	11.544	-2.4523	25.25	8.4338	12.496	-10.012	15.406	0.64197	1633
16.88	1689	78	NaN	11.567	23.369	6.9041	-182.95	10.429	-10.416	30.418	-814.12	1052.1	15.74	817.64	1108.6	56.557	51.439	1	0	1.1055	-7.407	-9.8435	-7.7912	12.083	-2.4348	25.352	8.4463	13.188	-9.8418	15.509	0.65509	1632.8
16.89	1690	78	NaN	12.062	23.436	6.8719	-182.95	10.444	-10.395	30.913	-814.16	1052.1	15.637	817.64	1108.7	52.978	52.421	1	0	1.2677	-7.2462	-9.843	-7.7907	12.598	-2.4105	25.422	8.4581	13.866	-9.6567	15.579	0.66742	1632.9
16.9	1691	78	NaN	12.378	23.453	6.9095	-182.94	10.476	-10.376	31.015	-814.28	1052.1	15.567	817.59	1108.7	52.966	50.374	1	0	1.393	-7.1221	-9.8424	-7.79	12.92	-2.3977	25.44	8.4888	14.313	-9.5198	15.598	0.69875	1632.9
16.91	1692	78	NaN	12.662	23.488	6.9759	-182.93	10.474	-10.361	31.006	-814.35	1052.1	15.502	817.64	1108.7	55.348	51.755	1	0	1.5164	-6.9999	-9.8417	-7.7894	13.206	-2.3878	25.474	8.4873	14.723	-9.3877	15.632	0.69796	1633
16.92	1693	78	NaN	12.956	23.531	7.0133	-182.92	10.462	-10.296	31.12	-814.4	1052.1	15.55	817.68	1108.7	56.62	51.057	1	0	1.6391	-6.8783	-9.8409	-7.7886	13.502	-2.3686	25.515	8.4785	15.141	-9.2468	15.674	0.68994	1633.1
16.93	1694	78	NaN	13.233	23.577	7.0435	-182.89	10.479	-10.29	31.248	-814.45	1052.2	15.421	817.69	1108.7	54.668	50.78	1	0	1.8447	-6.6746	-9.8398	-7.7875	13.788	-2.3342	25.561	8.4948	15.633	-9.0088	15.721	0.70732	1633.2
16.94	1695	78	NaN	13.517	23.624	7.0947	-182.85	10.528	-10.345	31.318	-814.5	1052.2	15.106	817.65	1108.8	55.369	53.293	1	0	2.1908	-6.3316	-9.8383	-7.786	14.086	-2.2856	25.611	8.5406	16.277	-8.6172	15.773	0.75461	1633.2
16.95	1696	78	NaN	13.851	23.672	7.1767	-182.81	10.575	-10.355	31.352	-814.58	1052.2	14.881	817.64	1108.9	54.837	50.912	1	0	2.4233	-6.1013	-9.8367	-7.7844	14.429	-2.2328	25.661	8.5866	16.852	-8.3341	15.824	0.80218	1633.3
16.96	1697	78	NaN	14.089	23.706	7.1971	-182.8	10.537	-10.264	31.524	-814.61	1052.2	15.016	817.76	1108.8	55.776	50.717	1	0	2.6095	-5.9167	-9.8355	-7.7832	14.668	-2.2172	25.691	8.552	17.277	-8.1338	15.855	0.76886	1633.4
16.97	1698	78	NaN	14.376	23.744	7.2829	-182.78	10.571	-10.231	31.55	-814.63	1052.2	14.944	817.77	1108.8	52.127	52.547	1	0	2.7322	-5.7951	-9.8355	-7.7832	14.958	-2.2021	25.729	8.5862	17.691	-7.9973	15.894	0.80303	1633.5
16.98	1699	78	NaN	14.586	23.768	7.3379	-182.78	10.594	-10.206	31.601	-814.65	1052.2	14.884	817.78	1108.8	61.65	51.787	1	0	2.8435	-5.6848	-9.836	-7.7837	15.173	-2.1905	25.752	8.6101	18.016	-7.8753	15.916	0.82641	1633.5
16.99	1700	78	NaN	14.742	23.774	7.3942	-182.77	10.599	-10.167	31.594	-814.67	1052.3	14.867	817.8	1108.8	66.149	52.933	1	0	2.9473	-5.582	-9.8368	-7.7845	15.329	-2.1783	25.757	8.6164	18.277	-7.7602	15.92	0.83185	1633.5
17	1701	78	NaN	14.89	23.77	7.4638	-182.74	10.603	-10.141	31.543	-814.69	1052.3	14.788	817.83	1108.8	65.132	52.255	1	0	3.0844	-5.4461	-9.8387	-7.7864	15.478	-2.1525	25.75	8.6221	18.562	-7.5986	15.912	0.83575	1633.6
17.01	1702	78	NaN	15.058	23.763	7.5044	-182.7	10.634	-10.188	31.617	-814.71	1052.3	14.454	817.79	1108.8	64.956	52.585	1	0	3.2439	-5.2881	-9.8411	-7.7888	15.66	-2.0975	25.744	8.6526	18.904	-7.3856	15.903	0.86375	1633.6
17.02	1703	78	NaN	15.165	23.755	7.488	-182.69	10.644	-10.211	31.818	-814.71	1052.2	14.274	817.79	1108.8	62.94	50.342	1	0	3.4751	-5.059	-9.8445	-7.7922	15.78	-2.0769	25.739	8.6598	19.256	-7.1359	15.894	0.8676	1633.6
17.03	1704	78	NaN	15.259	23.761	7.4827	-182.69	10.645	-10.166	31.986	-814.68	1052.2	14.313	817.81	1108.8	63.011	52.383	1	0	3.7029	-4.8333	-9.8475	-7.7952	15.879	-2.0731	25.745	8.6611	19.582	-6.9064	15.898	0.86586	1633.6
17.04	1705	78	NaN	15.356	23.786	7.4994	-182.71	10.632	-10.072	32.102	-814.57	1052.2	14.484	817.85	1108.7	60.764	51.647	1	0	3.9263	-4.6119	-9.8499	-7.7976	15.974	-2.0927	25.768	8.6495	19.901	-6.7046	15.918	0.85189	1633.5
17.05	1706	78	NaN	15.423	23.813	7.5415	-182.72	10.635	-10.045	32.102	-814.44	1052.2	14.481	817.86	1108.7	60.18	49.147	1	0	4.1305	-4.4096	-9.8539	-7.8016	16.041	-2.1005	25.795	8.6531	20.172	-6.5101	15.941	0.8515	1633.4
17.06	1707	78	NaN	15.449	23.833	7.6021	-182.71	10.659	-10.094	31.991	-814.33	1052.3	14.303	817.81	1108.7	60.46	50.072	1	0	4.3224	-4.2195	-9.8581	-7.8058	16.07	-2.0934	25.814	8.6781	20.392	-6.3129	15.956	0.87227	1633.2
17.07	1708	78	NaN	15.498	23.856	7.6621	-182.75	10.65	-9.9733	31.925	-814.17	1052.3	14.615	817.84	1108.6	57.942	51.974	1	0	4.4876	-4.0557	-9.862	-7.8097	16.106	-2.1462	25.833	8.6729	20.593	-6.2019	15.971	0.86314	1633.1
17.08	1709	78	NaN	15.534	23.866	7.6626	-182.74	10.709	-10.133	31.978	-814.06	1052.3	14.157	817.72	1108.7	53.368	51.462	1	0	4.7334	-3.8122	-9.8688	-7.8165	16.16	-2.1098	25.847	8.7272	20.893	-5.922	15.978	0.91077	1632.9
17.09	1710	78	NaN	15.573	23.859	7.637	-182.75	10.697	-10.117	32.077	-813.98	1052.2	14.208	817.75	1108.7	54.862	50.39	1	0	5.195	-3.3548	-9.8832	-7.8309	16.201	-2.125	25.839	8.7166	21.396	-5.4799	15.956	0.88572	1632.8
17.1	1711	78	NaN	15.611	23.84	7.6093	-182.77	10.705	-10.063	32.151	-813.88	1052.2	14.364	817.73	1108.7	55.69	51.918	1	0	5.4886	-3.0639	-9.8928	-7.8404	16.235	-2.1465	25.821	8.7232	21.724	-5.2104	15.929	0.88279	1632.7
17.11	1712	78	NaN	15.635	23.812	7.5889	-182.78	10.731	-10.062	32.167	-813.79	1052.1	14.376	817.66	1108.7	55.191	51.97	1	0	5.6971	-2.8573	-9.8999	-7.8476	16.26	-2.1521	25.796	8.7469	21.957	-5.0094	15.896	0.89926	1632.5
17.12	1713	78	NaN	15.636	23.774	7.5762	-182.77	10.741	-10.127	32.11	-813.72	1052.1	14.21	817.59	1108.7	54.156	50.679	1	0	5.8336	-2.7221	-9.906	-7.8536	16.264	-2.1392	25.759	8.7559	22.098	-4.8613	15.854	0.90228	1632.4
17.13	1714	78	NaN	15.607	23.72	7.5674	-182.75	10.732	-10.135	31.947	-813.58	1052.1	14.179	817.56	1108.7	54.132	50.941	1	0	5.9843	-2.5727	-9.9144	-7.8621	16.231	-2.1239	25.705	8.7462	22.215	-4.6966	15.791	0.88415	1632.2
17.14	1715	78	NaN	15.581	23.639	7.4909	-182.76	10.687	-9.9891	31.938	-813.51	1052.1	14.619	817.56	1108.6	55.276	53.873	1	0	6.1495	-2.409	-9.9252	-7.8729	16.19	-2.1555	25.623	8.7028	22.339	-4.5646	15.698	0.82988	1632.1
17.15	1716	78	NaN	15.564	23.574	7.4063	-182.74	10.693	-10.072	31.978	-813.43	1052	14.396	817.47	1108.6	56.104	52.221	1	0	6.3147	-2.2454	-9.936	-7.8837	16.182	-2.123	25.562	8.705	22.497	-4.3684	15.626	0.82125	1632
17.16	1717	78	NaN	15.541	23.513	7.3227	-182.72	10.695	-10.141	32.012	-813.36	1051.9	14.198	817.38	1108.6	53.439	52.408	1	0	6.4798	-2.0817	-9.9469	-7.8946	16.166	-2.0909	25.505	8.7032	22.646	-4.1726	15.558	0.80864	1631.8
17.17	1718	78	NaN	15.504	23.453	7.248	-182.7	10.682	-10.138	32.011	-813.28	1051.8	14.204	817.33	1108.6	55.897	52.124	1	0	6.5451	-2.0171	-9.952	-7.8997	16.13	-2.0771	25.447	8.6884	22.675	-4.0941	15.495	0.78874	1631.7
17.18	1719	78	NaN	15.45	23.396	7.1891	-182.68	10.678	-10.148	31.952	-813.16	1051.8	14.184	817.24	1108.6	54.88	49.848	1	0	6.5918	-1.9707	-9.9577	-7.9054	16.075	-2.0596	25.391	8.6829	22.667	-4.0303	15.433	0.77745	1631.5
17.19	1720	78	NaN	15.341	23.32	7.1485	-182.64	10.695	-10.192	31.737	-813.01	1051.8	14.043	817.07	1108.6	53.562	51.426	1	0	6.6171	-1.9457	-9.9657	-7.9134	15.963	-2.0181	25.318	8.6968	22.58	-3.9638	15.353	0.78337	1631.2
17.2	1721	78	NaN	15.275	23.286	7.1071	-182.63	10.692	-10.179	31.662	-812.85	1051.7	14.088	816.97	1108.6	51.763	49.457	1	0	6.6424	-1.9207	-9.9737	-7.9214	15.892	-2.0087	25.285	8.6932	22.535	-3.9294	15.311	0.77178	1630.9
17.21	1722	78	NaN	15.182	23.235	7.0433	-182.6	10.698	-10.165	31.592	-812.68	1051.7	14.144	816.81	1108.5	53.737	49.673	1	0	6.716	-1.8477	-9.9822	-7.9299	15.796	-1.9865	25.233	8.6995	22.512	-3.8341	15.251	0.76964	1630.6
17.22	1723	78	NaN	15.07	23.173	6.9486	-182.57	10.688	-10.098	31.589	-812.5	1051.6	14.362	816.66	1108.4	53.923	51.74	1	0	7.0474	-1.5193	-9.993	-7.9407	15.676	-1.9651	25.17	8.6912	22.723	-3.4845	15.177	0.75047	1630.2
17.23	1724	78	NaN	14.957	23.116	6.8413	-182.54	10.665	-10.016	31.642	-812.33	1051.5	14.627	816.54	1108.3	52.168	52.133	1	0	7.3788	-1.191	-10.004	-7.9515	15.555	-1.9454	25.112	8.6681	22.934	-3.1364	15.108	0.71664	1629.9
17.24	1725	78	NaN	14.853	23.071	6.7569	-182.51	10.655	-10.033	31.644	-812.21	1051.5	14.603	816.41	1108.3	54.323	51.778	1	0	7.7101	-0.86265	-10.015	-7.9623	15.453	-1.9115	25.068	8.6571	23.163	-2.7742	15.054	0.69475	1629.7
17.25	1726	78	NaN	14.682	23.01	6.6826	-182.48	10.647	-10.09	31.478	-812.05	1051.4	14.535	816.21	1108.2	52.721	50.246	1	0	7.8636	-0.71061	-10.025	-7.9728	15.278	-1.8806	25.009	8.6487	23.141	-2.5912	14.984	0.67588	1629.3
17.26	1727	78	NaN	14.561	22.96	6.6434	-182.46	10.599	-10.086	31.319	-811.96	1051.4	14.632	816.15	1108.1	53.839	50.365	1	0	7.8888	-0.68564	-10.035	-7.9831	15.148	-1.8714	24.956	8.6027	23.037	-2.557	14.921	0.61961	1629.2
17.27	1728	78	NaN	14.377	22.905	6.6304	-182.44	10.547	-10.098	30.977	-811.87	1051.4	14.708	816.06	1108.1	53.525	52.633	1	0	7.7748	-0.79856	-10.037	-7.9848	14.949	-1.8632	24.899	8.5538	22.724	-2.6617	14.862	0.56903	1629
17.28	1729	78	NaN	14.219	22.859	6.5855	-182.41	10.515	-10.132	30.772	-811.77	1051.4	14.724	815.95	1108	53.715	51.788	1	0	7.9148	-0.65983	-10.043	-7.9909	14.784	-1.849	24.852	8.522	22.699	-2.5088	14.809	0.53106	1628.8
17.29	1730	78	NaN	14.108	22.826	6.5094	-182.4	10.509	-10.177	30.741	-811.69	1051.3	14.709	815.82	1108	53.909	50.588	1	0	8.4357	-0.14369	-10.056	-8.0038	14.672	-1.8394	24.82	8.5149	23.108	-1.9831	14.764	0.51108	1628.6
17.3	1731	78	NaN	13.912	22.792	6.4919	-182.41	10.518	-10.227	30.398	-811.59	1051.4	14.738	815.6	1108	53.7	50.521	1	0	8.6059	0.024948	-10.061	-8.0089	14.464	-1.861	24.784	8.5251	23.07	-1.8361	14.723	0.51617	1628.2
17.31	1732	78	NaN	13.77	22.75	6.4144	-182.41	10.505	-10.259	30.246	-811.48	1051.3	14.762	815.43	1107.9	54.267	49.84	1	0	8.6766	0.09504	-10.065	-8.0123	14.315	-1.8602	24.742	8.5125	22.991	-1.7652	14.678	0.50018	1628
17.32	1733	78	NaN	13.665	22.715	6.3548	-182.4	10.499	-10.288	30.138	-811.43	1051.3	14.764	815.3	1107.9	53.872	50.721	1	0	8.6911	0.10933	-10.068	-8.016	14.207	-1.8563	24.708	8.5055	22.898	-1.747	14.64	0.48947	1627.8
17.33	1734	78	NaN	13.549	22.677	6.2796	-182.39	10.492	-10.315	30.029	-811.34	1051.2	14.782	815.14	1107.9	54.131	51.506	1	0	8.7273	0.14528	-10.073	-8.0203	14.086	-1.8487	24.671	8.4979	22.813	-1.7034	14.598	0.47757	1627.5
17.34	1735	78	NaN	13.442	22.636	6.1986	-182.38	10.491	-10.336	29.956	-811.26	1051.2	14.828	814.98	1107.8	53.791	52.395	1	0	8.8355	0.25244	-10.079	-8.0266	13.975	-1.8455	24.631	8.4967	22.81	-1.593	14.552	0.47005	1627.3
17.35	1736	78	NaN	13.369	22.594	6.1232	-182.37	10.504	-10.375	29.949	-811.23	1051.1	14.813	814.84	1107.8	52.958	51.004	1	0	8.9576	0.37345	-10.082	-8.0297	13.902	-1.8408	24.591	8.507	22.859	-1.4674	14.509	0.47732	1627.1
17.36	1737	78	NaN	13.299	22.55	6.035	-182.34	10.523	-10.521	29.965	-811.22	1051.1	14.47	814.68	1107.9	53.61	51.39	1	0	9.0827	0.49739	-10.083	-8.031	13.845	-1.7936	24.552	8.5205	22.927	-1.2962	14.469	0.48952	1627
17.37	1738	78	NaN	13.198	22.5	5.943	-182.36	10.501	-10.508	29.913	-811.15	1051	14.663	814.56	1107.8	54.262	51.247	1	0	9.1294	0.54363	-10.086	-8.0334	13.735	-1.8219	24.502	8.4985	22.865	-1.2783	14.416	0.46504	1626.8
17.38	1739	78	NaN	13.087	22.462	5.8818	-182.37	10.493	-10.511	29.769	-811.09	1050.9	14.751	814.42	1107.8	52.713	51.262	1	0	9.4049	0.81665	-10.089	-8.0368	13.616	-1.836	24.465	8.4901	23.021	-1.0194	14.376	0.45332	1626.6
17.39	1740	78	NaN	12.976	22.439	5.8144	-182.38	10.481	-10.469	29.653	-811	1050.9	14.958	814.28	1107.7	53.793	52.068	1	0	9.9469	1.3538	-10.094	-8.0413	13.494	-1.8628	24.443	8.4777	23.441	-0.50902	14.349	0.43637	1626.3
17.4	1741	78	NaN	12.888	22.426	5.7439	-182.39	10.461	-10.422	29.597	-810.89	1050.8	15.164	814.16	1107.7	53.961	52.196	1	0	10.204	1.6089	-10.098	-8.0457	13.397	-1.8848	24.43	8.4574	23.601	-0.27594	14.332	0.41173	1626.1
17.41	1742	78	NaN	12.832	22.413	5.7004	-182.39	10.433	-10.42	29.543	-810.79	1050.8	15.195	814.1	1107.6	51.999	53.145	1	0	10.422	1.8246	-10.102	-8.0501	13.338	-1.8811	24.416	8.4304	23.76	-0.0565	14.314	0.38028	1626
17.42	1743	78	NaN	12.767	22.396	5.7274	-182.39	10.383	-10.37	29.287	-810.76	1050.8	15.341	814.16	1107.5	53.146	52.586	1	0	10.64	2.0403	-10.107	-8.0545	13.259	-1.8992	24.396	8.3836	23.899	0.14113	14.289	0.32907	1626
17.43	1744	78	NaN	12.726	22.381	5.645	-182.38	10.395	-10.375	29.382	-810.69	1050.7	15.297	814.04	1107.5	54.393	51.591	1	0	10.816	2.2148	-10.11	-8.0575	13.223	-1.8861	24.382	8.3932	24.039	0.32866	14.273	0.33563	1625.8
17.44	1745	78	NaN	12.691	22.368	5.5913	-182.36	10.427	-10.41	29.43	-810.63	1050.7	15.145	813.9	1107.5	52.176	52.188	1	0	10.895	2.2933	-10.11	-8.0575	13.195	-1.8536	24.372	8.4226	24.09	0.43963	14.263	0.36511	1625.6
17.45	1746	78	NaN	12.64	22.358	5.548	-182.38	10.374	-10.154	29.428	-810.55	1050.6	15.866	813.97	1107.3	53.197	53.991	1	0	10.931	2.3287	-10.11	-8.0575	13.118	-1.9017	24.358	8.3752	24.049	0.42699	14.248	0.31774	1625.6
17.46	1747	78	NaN	12.57	22.347	5.5262	-182.42	10.298	-9.8172	29.342	-810.46	1050.6	16.833	814.11	1107.1	54.334	52.921	1	0	10.952	2.3492	-10.11	-8.0575	13.012	-1.9779	24.338	8.3066	23.963	0.37125	14.228	0.24911	1625.6
17.47	1748	78	NaN	12.5	22.32	5.5536	-182.39	10.334	-9.8622	29.113	-810.45	1050.6	16.637	813.99	1107.1	52.842	52.184	1	0	10.991	2.3884	-10.11	-8.0572	12.94	-1.9525	24.313	8.3405	23.931	0.43589	14.204	0.28328	1625.5
17.48	1749	78	NaN	12.421	22.254	5.5824	-182.38	10.296	-9.8129	28.793	-810.47	1050.6	16.691	814.04	1107.1	53.63	51.215	1	0	11.045	2.4417	-10.11	-8.0576	12.848	-1.9517	24.244	8.3056	23.893	0.49002	14.134	0.24803	1625.5
17.49	1750	78	NaN	12.357	22.22	5.5489	-182.36	10.308	-9.8309	28.754	-810.37	1050.6	16.558	814.02	1107.1	52.481	50.157	1	0	11.111	2.5074	-10.111	-8.0587	12.787	-1.9307	24.213	8.316	23.898	0.57668	14.102	0.25737	1625.4
17.5	1751	78	NaN	12.32	22.193	5.4721	-182.35	10.308	-9.8229	28.897	-810.28	1050.5	16.506	814.02	1107.1	54.849	51.768	1	0	11.098	2.4946	-10.111	-8.0589	12.757	-1.9081	24.188	8.3129	23.855	0.58645	14.077	0.25397	1625.3
17.51	1752	78	NaN	12.263	22.158	5.4028	-182.35	10.313	-9.7937	28.97	-810.19	1050.5	16.529	814	1107.1	53.707	52.272	1	0	11.019	2.416	-10.111	-8.0585	12.702	-1.9073	24.154	8.3159	23.721	0.50867	14.044	0.25745	1625.2
17.52	1753	78	NaN	12.18	22.116	5.3659	-182.35	10.328	-9.7665	28.895	-810.11	1050.4	16.552	813.97	1107.1	52.244	51.134	1	0	11.036	2.433	-10.108	-8.0561	12.616	-1.9191	24.114	8.3297	23.652	0.51389	14.006	0.27362	1625.1
17.53	1754	78	NaN	12.113	22.086	5.3479	-182.34	10.335	-9.7869	28.814	-810.04	1050.4	16.414	813.96	1107.1	53.399	51.26	1	0	11.02	2.4166	-10.106	-8.0539	12.551	-1.8998	24.086	8.3346	23.57	0.51687	13.98	0.28066	1625
17.54	1755	78	NaN	12.038	22.066	5.3235	-182.29	10.391	-10.141	28.729	-809.97	1050.4	15.265	813.83	1107.4	54.029	51.108	1	0	10.937	2.3348	-10.105	-8.0522	12.513	-1.8195	24.076	8.3813	23.45	0.51529	13.971	0.32904	1624.9
17.55	1756	78	NaN	11.898	22.021	5.2671	-182.27	10.398	-10.198	28.59	-809.83	1050.3	14.993	813.82	1107.4	53.266	51.922	1	0	10.835	2.2333	-10.101	-8.0488	12.378	-1.7931	24.035	8.3846	23.212	0.44017	13.934	0.33581	1624.7
17.56	1757	78	NaN	11.793	21.989	5.2174	-182.26	10.407	-10.208	28.51	-809.74	1050.3	14.894	813.8	1107.4	53.259	51.659	1	0	10.746	2.1458	-10.097	-8.045	12.273	-1.7805	24.006	8.3897	23.02	0.36531	13.909	0.34474	1624.6
17.57	1758	78	NaN	11.697	21.966	5.1622	-182.26	10.405	-10.18	28.46	-809.66	1050.2	14.913	813.81	1107.5	54.359	49.717	1	0	10.746	2.1458	-10.094	-8.0419	12.175	-1.7804	23.985	8.3865	22.922	0.36541	13.891	0.34454	1624.5
17.58	1759	78	NaN	11.588	21.945	5.1062	-182.26	10.393	-10.126	28.371	-809.56	1050.2	14.993	813.84	1107.5	54.352	51.798	1	0	10.746	2.1452	-10.091	-8.0387	12.06	-1.785	23.965	8.3733	22.806	0.3602	13.874	0.33456	1624.5
17.59	1760	78	NaN	11.494	21.929	5.0967	-182.23	10.405	-10.157	28.187	-809.5	1050.2	14.829	813.82	1107.5	51.48	49.626	1	0	10.742	2.1416	-10.087	-8.035	11.965	-1.7627	23.951	8.3835	22.707	0.37891	13.864	0.34848	1624.4
17.6	1761	78	NaN	11.402	21.978	4.9878	-182.22	10.42	-10.158	28.402	-809.27	1050.2	14.768	813.79	1107.5	54.72	49.453	1	0	10.691	2.0914	-10.082	-8.0293	11.883	-1.7383	24.003	8.3951	22.574	0.35303	13.921	0.36577	1624.1
17.61	1762	78	NaN	11.327	21.966	4.9345	-182.22	10.399	-10.128	28.397	-809.22	1050.1	14.809	813.85	1107.5	53.609	53.396	1	0	10.609	2.0096	-10.075	-8.0224	11.806	-1.7384	23.99	8.3744	22.415	0.27122	13.916	0.35207	1624.1
17.62	1763	78	NaN	11.236	21.946	4.8966	-182.2	10.389	-10.093	28.265	-809.17	1050.1	14.823	813.89	1107.5	52.935	51.905	1	0	10.533	1.9341	-10.07	-8.0176	11.71	-1.723	23.971	8.3651	22.243	0.21104	13.901	0.34752	1624.1
17.63	1764	78	NaN	11.14	21.928	4.867	-182.17	10.392	-10.075	28.095	-809.13	1050.1	14.771	813.9	1107.5	53.124	51.685	1	0	10.411	1.8137	-10.065	-8.0124	11.611	-1.6981	23.952	8.3681	22.022	0.11564	13.887	0.35561	1624.1
17.64	1765	78	NaN	11.061	21.905	4.8417	-182.15	10.4	-10.087	27.95	-809.13	1050.1	14.652	813.89	1107.5	53.043	51.75	1	0	10.228	1.6323	-10.059	-8.0067	11.53	-1.6782	23.929	8.3757	21.758	-0.045835	13.87	0.36893	1624.1
17.65	1766	78	NaN	10.987	21.886	4.7913	-182.12	10.432	-10.112	27.853	-809.08	1050.1	14.458	813.86	1107.6	53.809	49.961	1	0	10.132	1.5371	-10.055	-8.0023	11.46	-1.6519	23.913	8.4042	21.592	-0.11479	13.858	0.40184	1624
17.66	1767	78	NaN	10.921	21.87	4.7883	-182.12	10.432	-10.082	27.652	-809.09	1050.1	14.459	813.88	1107.6	52.393	50.387	1	0	10.054	1.4597	-10.051	-7.9982	11.386	-1.6557	23.896	8.4055	21.44	-0.19598	13.846	0.40728	1624
17.67	1768	78	NaN	10.875	21.865	4.7538	-182.1	10.461	-10.09	27.595	-809.06	1050.1	14.336	813.83	1107.6	53.258	50.03	1	0	9.9023	1.3095	-10.044	-7.9914	11.343	-1.6351	23.893	8.4327	21.245	-0.32552	13.849	0.44133	1624
17.68	1769	78	NaN	10.827	21.854	4.7307	-182.09	10.465	-10.059	27.492	-809.05	1050.1	14.319	813.84	1107.6	52.525	50.425	1	0	9.7461	1.1547	-10.036	-7.9842	11.292	-1.6284	23.882	8.4373	21.038	-0.47364	13.846	0.45313	1624
17.69	1770	78	NaN	10.769	21.841	4.7236	-182.09	10.459	-10.023	27.316	-809.08	1050.1	14.314	813.88	1107.6	55.742	51.108	1	0	9.6155	1.0254	-10.03	-7.9775	11.228	-1.6273	23.867	8.4326	20.843	-0.60189	13.838	0.45513	1624
17.7	1771	78	NaN	10.704	21.837	4.7035	-182.07	10.479	-10.034	27.158	-809.08	1050.1	14.151	813.87	1107.6	53.247	51.41	1	0	9.4686	0.87981	-10.024	-7.9714	11.163	-1.6076	23.864	8.4522	20.632	-0.72783	13.841	0.48085	1624
17.71	1772	78	NaN	10.638	21.845	4.6164	-182.06	10.48	-9.9661	27.148	-809.05	1050.1	14.165	813.89	1107.5	53.337	51.756	1	0	9.316	0.7286	-10.018	-7.9657	11.097	-1.604	23.872	8.4531	20.413	-0.87541	13.854	0.48743	1624
17.72	1773	78	NaN	10.578	21.844	4.5532	-182.05	10.496	-9.9264	27.131	-809.07	1050.1	14.133	813.88	1107.5	55.304	50.415	1	0	9.1901	0.60385	-10.013	-7.961	11.037	-1.5872	23.872	8.4683	20.227	-0.98331	13.858	0.50734	1624
17.73	1774	78	NaN	10.496	21.844	4.5107	-182.04	10.522	-9.903	26.995	-809.11	1050.1	14.025	813.83	1107.6	53.445	50.61	1	0	9.0456	0.46059	-10.009	-7.9562	10.954	-1.5774	23.873	8.4935	19.999	-1.1168	13.865	0.53731	1624
17.74	1775	78	NaN	10.432	21.849	4.4651	-182.02	10.538	-9.8882	26.913	-809.13	1050	13.903	813.81	1107.6	53.627	54.387	1	0	8.8815	0.29801	-10.004	-7.9514	10.891	-1.5588	23.879	8.5078	19.773	-1.2608	13.875	0.55643	1624
17.75	1776	78	NaN	10.38	21.853	4.4138	-181.99	10.537	-9.8616	26.88	-809.14	1050	13.803	813.81	1107.6	52.679	49.373	1	0	8.6195	0.038453	-9.9988	-7.9465	10.842	-1.5255	23.883	8.5067	19.461	-1.487	13.884	0.56023	1624
17.76	1777	78	NaN	10.301	21.849	4.3719	-181.94	10.532	-9.8045	26.758	-809.21	1050	13.727	813.81	1107.5	54.382	50.783	1	0	8.2598	-0.31802	-9.9939	-7.9416	10.761	-1.4837	23.88	8.5011	19.021	-1.8017	13.886	0.55954	1624.1
17.77	1778	78	NaN	10.263	21.86	4.3307	-181.9	10.522	-9.7759	26.752	-809.24	1050	13.623	813.81	1107.5	54.307	51.553	1	0	7.3499	-1.2196	-9.9941	-7.9418	10.726	-1.4414	23.89	8.4922	18.076	-2.661	13.896	0.55039	1624.1
17.78	1779	78	NaN	10.183	21.857	4.323	-181.86	10.517	-9.7527	26.557	-809.33	1050	13.448	813.8	1107.5	55.004	49.275	1	0	6.6705	-1.8928	-9.9935	-7.9412	10.645	-1.3984	23.886	8.4883	17.316	-3.2912	13.892	0.54711	1624.2
17.79	1780	78	NaN	10.121	21.875	4.2715	-181.81	10.528	-9.7709	26.544	-809.37	1050	13.131	813.76	1107.5	55.386	50.911	1	0	6.6022	-1.9605	-9.9903	-7.938	10.594	-1.3382	23.905	8.4986	17.196	-3.2987	13.914	0.56061	1624.2
17.8	1781	78	NaN	10.07	21.896	4.2348	-181.78	10.537	-9.7806	26.531	-809.4	1050	12.876	813.73	1107.5	52.11	51.779	1	0	6.4839	-2.0777	-9.9857	-7.9333	10.552	-1.2979	23.925	8.5081	17.036	-3.3756	13.939	0.57475	1624.2
17.81	1782	78	NaN	10.025	21.907	4.2292	-181.77	10.536	-9.7551	26.454	-809.44	1050	12.772	813.7	1107.5	54.379	50.647	1	0	6.363	-2.1974	-9.9809	-7.9286	10.508	-1.2837	23.935	8.5084	16.872	-3.4811	13.954	0.57983	1624.2
17.82	1783	78	NaN	9.9948	21.924	4.1938	-181.74	10.533	-9.7198	26.503	-809.48	1050	12.68	813.67	1107.4	56.347	49.907	1	0	6.3428	-2.2175	-9.9785	-7.9262	10.483	-1.2537	23.95	8.5061	16.825	-3.4712	13.972	0.57987	1624.2
17.83	1784	78	NaN	9.938	21.944	4.2008	-181.71	10.542	-9.7097	26.388	-809.53	1050	12.397	813.61	1107.4	56.955	49.98	1	0	6.3067	-2.2533	-9.9755	-7.9232	10.432	-1.2147	23.969	8.5162	16.739	-3.468	13.994	0.59298	1624.2
17.84	1785	78	NaN	9.9039	21.966	4.1785	-181.69	10.552	-9.7041	26.425	-809.55	1050	12.206	813.54	1107.4	56.657	51.116	1	0	6.1881	-2.3707	-9.9695	-7.9172	10.406	-1.1876	23.991	8.5268	16.594	-3.5584	14.022	0.60966	1624.2
17.85	1786	78	NaN	9.8713	21.979	4.191	-181.67	10.547	-9.6748	26.36	-809.6	1050	12.095	813.53	1107.4	58.219	52.608	1	0	6.0652	-2.4926	-9.9646	-7.9123	10.375	-1.1689	24.004	8.5225	16.44	-3.6615	14.039	0.61024	1624.2
17.86	1787	78	NaN	9.835	21.998	4.2205	-181.65	10.525	-9.6272	26.25	-809.66	1050.1	11.99	813.54	1107.4	59.353	51.251	1	0	5.9388	-2.6178	-9.9605	-7.9082	10.338	-1.1443	24.02	8.5028	16.277	-3.7622	14.06	0.59453	1624.3
17.87	1788	78	NaN	9.7988	22.027	4.2415	-181.61	10.5	-9.5806	26.187	-809.7	1050.1	11.843	813.54	1107.4	59.72	51.743	1	0	5.841	-2.7147	-9.9569	-7.9046	10.305	-1.1083	24.047	8.48	16.146	-3.8231	14.09	0.57539	1624.3
17.88	1789	78	NaN	9.7727	22.042	4.2619	-181.59	10.499	-9.5583	26.14	-809.73	1050.2	11.692	813.51	1107.4	57.128	50.519	1	0	5.7734	-2.7817	-9.9543	-7.902	10.283	-1.0766	24.062	8.479	16.056	-3.8583	14.108	0.57708	1624.3
17.89	1790	78	NaN	9.7341	22.063	4.2794	-181.56	10.493	-9.4864	26.082	-809.79	1050.2	11.601	813.46	1107.4	58.065	50.869	1	0	5.7519	-2.803	-9.9533	-7.901	10.245	-1.0524	24.082	8.474	15.997	-3.8554	14.129	0.57305	1624.3
17.9	1791	78	NaN	9.7248	22.068	4.245	-181.55	10.475	-9.4201	26.214	-809.86	1050.2	11.564	813.48	1107.4	59.656	51.532	1	0	5.6741	-2.8801	-9.9517	-7.8994	10.242	-1.0322	24.087	8.4553	15.916	-3.9123	14.136	0.55594	1624.4
17.91	1792	78	NaN	9.715	22.077	4.2264	-181.52	10.485	-9.3994	26.291	-809.91	1050.2	11.39	813.44	1107.4	59.435	51.568	1	0	5.5819	-2.9715	-9.95	-7.8977	10.241	-0.99749	24.098	8.4638	15.823	-3.969	14.148	0.56607	1624.4
17.92	1793	78	NaN	9.6992	22.092	4.2279	-181.5	10.501	-9.3687	26.308	-809.95	1050.2	11.227	813.38	1107.5	59.63	51.891	1	0	5.5437	-3.0093	-9.9506	-7.8983	10.231	-0.96802	24.113	8.4801	15.775	-3.9773	14.163	0.58181	1624.4
17.93	1794	78	NaN	9.6831	22.106	4.2325	-181.49	10.494	-9.2785	26.334	-810	1050.2	11.239	813.38	1107.5	60.723	50.405	1	0	5.5323	-3.0206	-9.9518	-7.8995	10.216	-0.96128	24.125	8.4743	15.748	-3.9819	14.173	0.5748	1624.5
17.94	1795	78	NaN	9.6695	22.114	4.2531	-181.47	10.484	-9.2204	26.303	-810.04	1050.3	11.184	813.41	1107.4	60.943	50.913	1	0	5.5682	-2.985	-9.9532	-7.9009	10.203	-0.93672	24.132	8.4669	15.771	-3.9218	14.178	0.56596	1624.5
17.95	1796	78	NaN	9.645	22.113	4.2888	-181.44	10.473	-9.1603	26.217	-810.12	1050.3	11.081	813.44	1107.4	60.303	51.44	1	0	5.5791	-2.9742	-9.9554	-7.9031	10.179	-0.90607	24.128	8.4583	15.758	-3.8803	14.173	0.55516	1624.6
17.96	1797	78	NaN	9.6457	22.119	4.2723	-181.41	10.495	-9.128	26.308	-810.16	1050.3	10.975	813.41	1107.4	60.822	50.462	1	0	5.5779	-2.9754	-9.958	-7.9057	10.187	-0.87348	24.135	8.4791	15.765	-3.8489	14.177	0.57343	1624.6
17.97	1798	78	NaN	9.6452	22.123	4.2546	-181.39	10.507	-9.0797	26.398	-810.21	1050.3	10.918	813.39	1107.4	61.279	51.562	1	0	5.6282	-2.9256	-9.9609	-7.9086	10.191	-0.84654	24.138	8.4921	15.82	-3.7721	14.177	0.58353	1624.7
17.98	1799	78	NaN	9.6336	22.121	4.2631	-181.37	10.521	-9.0446	26.383	-810.27	1050.3	10.825	813.36	1107.4	60.523	52.199	1	0	5.6467	-2.9072	-9.9634	-7.9111	10.183	-0.8197	24.134	8.5083	15.829	-3.7269	14.17	0.59715	1624.7
17.99	1800	78	NaN	9.6181	22.112	4.2894	-181.34	10.571	-9.0699	26.283	-810.32	1050.3	10.604	813.29	1107.4	61.646	52.717	1	0	5.6265	-2.9273	-9.9656	-7.9133	10.171	-0.78562	24.126	8.5562	15.798	-3.7129	14.16	0.64285	1624.7
18	1801	78	NaN	9.6192	22.105	4.2664	-181.33	10.594	-9.044	26.365	-810.35	1050.3	10.561	813.25	1107.4	60.529	50.943	1	0	5.6005	-2.953	-9.9678	-7.9155	10.177	-0.77152	24.12	8.5783	15.777	-3.7245	14.153	0.66279	1624.7
18.01	1802	78	NaN	9.5959	22.106	4.2771	-181.31	10.58	-9.0196	26.301	-810.4	1050.3	10.513	813.27	1107.4	60.424	50.484	1	0	5.5682	-2.9851	-9.9701	-7.9178	10.153	-0.75029	24.118	8.5671	15.721	-3.7354	14.148	0.64934	1624.8
18.02	1803	78	NaN	9.5785	22.097	4.285	-181.27	10.561	-8.9925	26.227	-810.47	1050.3	10.446	813.31	1107.3	60.598	52.395	1	0	5.517	-3.0357	-9.9721	-7.9198	10.135	-0.71673	24.107	8.5512	15.652	-3.7524	14.135	0.6314	1624.9
18.03	1804	78	NaN	9.5653	22.089	4.2667	-181.24	10.556	-8.978	26.206	-810.53	1050.3	10.344	813.31	1107.3	60.835	51.166	1	0	5.4803	-3.0721	-9.9743	-7.922	10.125	-0.67816	24.099	8.5458	15.605	-3.7502	14.125	0.62388	1624.9
18.04	1805	78	NaN	9.549	22.089	4.2319	-181.21	10.556	-8.9721	26.222	-810.55	1050.3	10.252	813.29	1107.3	60.455	52.322	1	0	5.4876	-3.0649	-9.9768	-7.9245	10.112	-0.6478	24.1	8.5451	15.6	-3.7127	14.123	0.62058	1624.9
18.05	1806	78	NaN	9.523	22.093	4.2147	-181.2	10.539	-8.9555	26.196	-810.56	1050.3	10.25	813.32	1107.3	60.906	52.549	1	0	5.5099	-3.0428	-9.9799	-7.9275	10.086	-0.63762	24.103	8.5292	15.596	-3.6804	14.123	0.60167	1625
18.06	1807	78	NaN	9.4978	22.091	4.1941	-181.19	10.537	-8.952	26.156	-810.57	1050.3	10.194	813.33	1107.3	60.397	52.081	1	0	5.534	-3.0189	-9.9829	-7.9306	10.061	-0.62331	24.102	8.5261	15.595	-3.6422	14.119	0.59547	1625
18.07	1808	78	NaN	9.4602	22.089	4.1994	-181.18	10.519	-8.9413	26.032	-810.59	1050.3	10.172	813.36	1107.3	60.659	52.472	1	0	5.5196	-3.0332	-9.9841	-7.9318	10.02	-0.61974	24.099	8.5093	15.539	-3.6529	14.115	0.57749	1625
18.08	1809	78	NaN	9.4174	22.078	4.1778	-181.16	10.533	-8.956	25.971	-810.61	1050.3	10.054	813.33	1107.3	61.812	51.013	1	0	5.4911	-3.0615	-9.9856	-7.9332	9.9789	-0.60139	24.09	8.5207	15.47	-3.6629	14.105	0.58743	1625
18.09	1810	78	NaN	9.3781	22.071	4.1387	-181.16	10.551	-8.9481	25.969	-810.59	1050.3	10	813.31	1107.4	61.367	52.033	1	0	5.3617	-3.1896	-9.9888	-7.9364	9.9415	-0.59338	24.084	8.5374	15.303	-3.783	14.095	0.60096	1625
18.1	1811	78	NaN	9.3481	22.067	4.096	-181.16	10.56	-8.9147	26	-810.55	1050.3	10.036	813.32	1107.4	61.251	50.826	1	0	5.3524	-3.1989	-9.9916	-7.9393	9.9113	-0.59856	24.08	8.5463	15.264	-3.7974	14.089	0.60706	1625
18.11	1812	78	NaN	9.3264	22.049	4.0493	-181.15	10.583	-8.9345	26.06	-810.54	1050.3	9.9264	813.31	1107.4	60.434	51.145	1	0	5.4498	-3.1024	-9.9941	-7.9418	9.8956	-0.57658	24.065	8.5673	15.345	-3.6789	14.07	0.62548	1624.9
18.12	1813	78	NaN	9.2979	22.038	4.0223	-181.14	10.588	-8.9336	26.065	-810.53	1050.3	9.893	813.32	1107.4	60.071	51.66	1	0	5.3678	-3.1836	-9.9943	-7.942	9.8684	-0.57348	24.053	8.5727	15.236	-3.7571	14.059	0.63072	1624.9
18.13	1814	78	NaN	9.2745	22.023	3.9924	-181.16	10.589	-8.8975	26.095	-810.51	1050.3	9.9691	813.36	1107.4	60.82	51.258	1	0	5.3214	-3.2295	-9.995	-7.9427	9.8435	-0.58629	24.038	8.5738	15.165	-3.8158	14.043	0.63114	1625
18.14	1815	78	NaN	9.2486	22.006	3.9806	-181.16	10.608	-8.8697	26.065	-810.49	1050.3	10.015	813.34	1107.4	58.468	51.959	1	0	5.3649	-3.1864	-9.9972	-7.9448	9.8149	-0.59216	24.021	8.5934	15.18	-3.7786	14.023	0.64858	1624.9
18.15	1816	78	NaN	9.2153	21.984	3.9748	-181.15	10.634	-8.86	25.99	-810.47	1050.3	9.9887	813.32	1107.4	57.81	49.741	1	0	5.4853	-3.0672	-9.9976	-7.9452	9.78	-0.58598	23.999	8.6196	15.265	-3.6532	14.002	0.67432	1624.9
18.16	1817	78	NaN	9.1754	21.959	3.9562	-181.14	10.653	-8.859	25.933	-810.44	1050.3	9.9263	813.34	1107.4	54.72	51.439	0	0	5.6295	-2.9243	-9.9974	-7.9451	9.7402	-0.57278	23.973	8.6387	15.37	-3.4971	13.976	0.69357	1624.9
18.17	1818	78	NaN	9.1377	21.936	3.9198	-181.13	10.675	-8.8437	25.965	-810.4	1050.3	9.9468	813.34	1107.4	56.166	48.425	0	0	5.6924	-2.862	-9.9987	-7.9464	9.7029	-0.56446	23.951	8.6603	15.395	-3.4264	13.952	0.71389	1624.8
18.18	1819	78	NaN	9.1065	21.917	3.9248	-181.12	10.659	-8.8049	25.874	-810.4	1050.3	10.026	813.43	1107.4	56.315	51.472	0	0	5.728	-2.8267	-10	-7.9478	9.6657	-0.55639	23.93	8.6453	15.394	-3.3831	13.93	0.69754	1624.9
18.19	1820	78	NaN	9.0863	21.908	3.891	-181.1	10.673	-8.7953	25.937	-810.35	1050.3	10.036	813.45	1107.4	55.984	52.215	0	0	5.7459	-2.8089	-9.9996	-7.9473	9.6474	-0.53748	23.922	8.6596	15.393	-3.3464	13.922	0.71238	1624.9
18.2	1821	78	NaN	9.0587	21.888	3.8657	-181.08	10.721	-8.8296	25.963	-810.31	1050.3	9.9265	813.4	1107.4	56.733	51.088	0	0	5.779	-2.7761	-9.9991	-7.9468	9.6245	-0.51219	23.904	8.7047	15.404	-3.2883	13.905	0.75793	1624.8
18.21	1822	78	NaN	9.0271	21.86	3.8595	-181.06	10.763	-8.8533	25.927	-810.29	1050.3	9.8619	813.37	1107.5	54.066	51.385	0	0	5.8222	-2.7334	-9.9986	-7.9463	9.5939	-0.49749	23.878	8.7457	15.416	-3.2309	13.879	0.79947	1624.7
18.22	1823	78	NaN	9.0017	21.838	3.8601	-181.06	10.769	-8.8155	25.889	-810.27	1050.3	9.989	813.4	1107.4	56.256	51.664	0	0	5.8544	-2.7014	-9.9984	-7.9461	9.5628	-0.50312	23.854	8.7524	15.417	-3.2045	13.856	0.80626	1624.8
18.23	1824	78	NaN	8.9738	21.815	3.8547	-181.05	10.783	-8.7918	25.872	-810.25	1050.2	10.037	813.36	1107.4	57.872	49.85	0	0	5.9091	-2.6472	-9.9981	-7.9457	9.5326	-0.49546	23.831	8.7673	15.442	-3.1427	13.833	0.82151	1624.7
18.24	1825	78	NaN	8.9428	21.784	3.8681	-181.03	10.802	-8.7971	25.779	-810.26	1050.3	9.9945	813.36	1107.4	53.086	50.508	0	0	5.9959	-2.5613	-9.9973	-7.945	9.4998	-0.47557	23.801	8.7856	15.496	-3.0368	13.804	0.84058	1624.7
[truncated: 62,757 more rows]
