# Supplementary material for: Speech, movement, and gaze behaviours during dyadic conversation in noise
Source: Sci Rep. 2019 Jul 18;9:10451. doi: 10.1038/s41598-019-46416-0 (PMC6639257; doi:10.1038/s41598-019-46416-0)
Supplement: Supplementary file 1 — All data [file 41598_2019_46416_MOESM1_ESM.zip › dyad15conv1.txt]

timestamps	sample	levels (dB)	level change	talker 1	talker 1	talker 1	talker 2	talker 2	talker 2	talker 1	talker 1	talker 1	talker 2	talker 2	talker 2	talker 1	talker 2	talker 1	talker 2	talker 1	talker 2	talker 1	talker 2	talker 1	talker 2	talker 1	talker 2	talker 1	talker 2	talker 1	talker 2	talker 1 and 2
timestamps	sample	levels (dB)	(dB)	yaw	pitch	roll	yaw	pitch	roll	x (mm)	y (mm)	z (mm)	x (mm)	y (mm)	z (mm)	rms (volts)	rms (volts)	talking	talking	eye phi (deg)	eye phi (deg)	eye theta (deg)	eye theta (deg)	yaw re t2	yaw re t1	pitch re t2	pitch re t1	gaze yaw re t2	gaze yaw re t1	gaze pitch re t2	gaze pitch re t1	distance
0	1	60	NaN	-0.22743	14.655	-0.73835	-198.14	5.4933	-10.137	36.523	-748.4	1109.5	61.352	744.42	1098	23.649	24.005	0	0	10.266	6.0568	-13.175	-8.0326	-1.1803	-19.097	14.213	5.9352	9.0859	-13.04	1.0385	-2.0974	1493.1
0.01	2	60	NaN	-0.1767	15.137	-0.69682	-199.81	7.6999	-10.64	36.267	-747.92	1109.6	62.381	749.36	1099.6	23.649	24.005	0	0	10.18	5.972	-13.173	-8.0313	-1.1759	-20.813	14.756	8.0809	9.0043	-14.841	1.5824	0.049619	1497.5
0.02	3	60	NaN	-0.16106	15.263	-0.68164	-200.23	8.1026	-10.838	36.197	-747.81	1109.6	62.223	751.28	1100.4	23.649	27.724	0	0	10.143	5.9349	-13.173	-8.0307	-1.1557	-21.22	14.912	8.4535	8.9868	-15.285	1.7392	0.4228	1499.3
0.03	4	60	NaN	-0.15879	15.284	-0.67769	-200.33	8.0183	-10.897	36.167	-747.79	1109.6	61.975	752.5	1100.8	23.649	24.005	0	0	10.157	5.9497	-13.173	-8.0308	-1.1443	-21.313	14.951	8.3512	9.0132	-15.363	1.7786	0.32035	1500.5
0.04	5	60	NaN	-0.15313	15.269	-0.67928	-200.38	7.7976	-10.88	36.146	-747.79	1109.6	61.821	753.63	1101.2	23.649	24.005	0	0	10.144	5.9361	-13.172	-8.0298	-1.1328	-21.364	14.948	8.1183	9.0109	-15.428	1.7765	0.088572	1501.7
0.05	6	60	NaN	-0.14572	15.231	-0.70056	-200.41	7.4565	-10.83	36.176	-747.78	1109.6	61.672	754.76	1101.4	23.649	24.005	0	0	10.131	5.9231	-13.171	-8.0288	-1.1178	-21.38	14.919	7.7686	9.0127	-15.457	1.7478	-0.2602	1502.8
0.06	7	60	NaN	-0.14834	15.176	-0.7471	-200.39	6.9907	-10.792	36.267	-747.77	1109.5	61.47	755.92	1101.5	23.649	25.351	0	0	10.146	5.9379	-13.172	-8.0298	-1.1086	-21.348	14.871	7.2959	9.0369	-15.41	1.6989	-0.73382	1503.9
0.07	8	60	NaN	-0.15646	15.08	-0.75847	-200.35	6.4012	-10.799	36.241	-747.84	1109.5	61.173	757.04	1101.6	23.649	33.334	0	0	10.162	5.9546	-13.172	-8.0304	-1.1056	-21.296	14.779	6.7016	9.0568	-15.341	1.607	-1.3288	1505.1
0.08	9	60	NaN	-0.16941	15.019	-0.77433	-200.32	5.9226	-10.785	36.242	-747.84	1109.5	61.017	757.85	1101.7	23.649	33.209	0	0	10.181	5.9733	-13.173	-8.0307	-1.1121	-21.267	14.72	6.2214	9.0694	-15.294	1.5472	-1.8093	1505.9
0.09	10	60	NaN	-0.18951	14.946	-0.80162	-200.27	5.4273	-10.786	36.285	-747.88	1109.5	60.798	758.62	1101.7	23.649	33.953	0	0	10.223	6.0139	-13.173	-8.0308	-1.1217	-21.207	14.648	5.7252	9.1009	-15.193	1.4751	-2.3055	1506.7
0.1	11	60	NaN	-0.21215	14.858	-0.80863	-200.26	4.8455	-10.831	36.274	-747.92	1109.5	60.493	759.52	1101.6	23.649	30.893	0	0	10.268	6.0581	-13.173	-8.0309	-1.1326	-21.182	14.558	5.1448	9.1349	-15.124	1.3854	-2.8861	1507.7
0.11	12	60	NaN	-0.23101	14.798	-0.81741	-200.28	4.4357	-10.899	36.289	-747.96	1109.4	60.207	760.19	1101.5	23.649	32.39	0	0	10.316	6.1061	-13.173	-8.0311	-1.1396	-21.192	14.496	4.7372	9.1766	-15.086	1.3228	-3.2939	1508.4
0.12	13	60	NaN	-0.24499	14.778	-0.81982	-200.33	4.2859	-10.974	36.3	-747.97	1109.4	60.014	760.52	1101.4	23.649	33.687	0	0	10.373	6.1619	-13.175	-8.0328	-1.1456	-21.234	14.474	4.5896	9.2272	-15.073	1.2992	-3.4431	1508.7
0.13	14	60	NaN	-0.2584	14.782	-0.7925	-200.41	4.2863	-11.045	36.221	-747.96	1109.4	59.931	760.68	1101.3	23.649	31.306	0	0	10.428	6.2159	-13.176	-8.0344	-1.1588	-21.313	14.475	4.5926	9.2688	-15.097	1.2988	-3.4418	1508.8
0.14	15	60	NaN	-0.2752	14.818	-0.7713	-200.53	4.4192	-11.093	36.164	-747.91	1109.4	59.981	760.75	1101.2	23.649	27.827	0	0	10.458	6.2454	-13.177	-8.0349	-1.1796	-21.432	14.508	4.7293	9.2779	-15.186	1.3315	-3.3056	1508.9
0.15	16	60	NaN	-0.26685	14.899	-0.72018	-200.75	4.7641	-11.266	36.058	-747.83	1109.4	59.916	760.83	1101.2	23.649	30.421	0	0	10.483	6.2708	-13.178	-8.0356	-1.1729	-21.659	14.589	5.0747	9.3105	-15.389	1.4111	-2.961	1508.9
0.16	17	60	NaN	-0.27211	14.96	-0.69622	-200.89	4.9992	-11.365	35.989	-747.83	1109.4	59.867	761	1101.2	23.649	27.141	0	0	10.504	6.2916	-13.178	-8.0361	-1.1788	-21.795	14.648	5.3113	9.3257	-15.504	1.4701	-2.7247	1509
0.17	18	60	NaN	-0.26962	15.026	-0.68362	-201.06	5.2908	-11.523	35.969	-747.81	1109.4	59.713	761.03	1101.3	23.649	27.54	0	0	10.49	6.2769	-13.165	-8.0228	-1.1712	-21.958	14.717	5.5997	9.3183	-15.681	1.5525	-2.4231	1509.1
0.18	19	60	NaN	-0.26676	15.115	-0.67329	-201.29	5.7016	-11.7	35.95	-747.81	1109.4	59.504	761.13	1101.4	23.649	27.509	0	0	10.469	6.2565	-13.156	-8.0139	-1.161	-22.188	14.811	6.0058	9.3078	-15.932	1.6552	-2.0082	1509.1
0.19	20	60	NaN	-0.26944	15.206	-0.66718	-201.53	6.1362	-11.843	35.933	-747.81	1109.4	59.33	761.3	1101.6	23.649	25.592	0	0	10.443	6.2307	-13.151	-8.0093	-1.1577	-22.416	14.906	6.436	9.285	-16.185	1.7551	-1.5733	1509.3
0.2	21	60	NaN	-0.27815	15.27	-0.66332	-201.68	6.4748	-11.948	35.921	-747.83	1109.5	59.206	761.46	1101.7	23.649	24.511	0	0	10.454	6.2422	-13.152	-8.01	-1.162	-22.569	14.976	6.769	9.2923	-16.326	1.8243	-1.241	1509.5
0.21	22	60	NaN	-0.29616	15.334	-0.63657	-201.85	6.7869	-12.062	35.818	-747.83	1109.5	58.981	761.76	1101.9	23.649	24.005	0	0	10.468	6.2557	-13.153	-8.011	-1.1752	-22.729	15.047	7.0733	9.2927	-16.473	1.8942	-0.93768	1509.8
0.22	23	60	NaN	-0.31968	15.404	-0.61946	-202.01	7.1647	-12.111	35.731	-747.89	1109.5	58.797	762.27	1102.2	23.649	24.005	0	0	10.498	6.2851	-13.156	-8.0136	-1.1947	-22.884	15.124	7.4448	9.3032	-16.599	1.9685	-0.56878	1510.4
0.23	24	60	NaN	-0.32825	15.434	-0.63295	-202.06	7.3447	-12.112	35.741	-747.93	1109.6	58.622	762.83	1102.3	23.649	24.005	0	0	10.513	6.2999	-13.157	-8.0151	-1.1959	-22.927	15.159	7.6199	9.3169	-16.627	2.0015	-0.39521	1511
0.24	25	60	NaN	-0.33938	15.443	-0.64858	-202.09	7.497	-12.122	35.767	-747.99	1109.6	58.406	763.3	1102.5	23.649	24.005	0	0	10.521	6.3084	-13.158	-8.0159	-1.1976	-22.945	15.175	7.765	9.3239	-16.637	2.017	-0.2509	1511.5
0.25	26	60	NaN	-0.34877	15.433	-0.66824	-202.07	7.5839	-12.106	35.809	-748.07	1109.6	58.182	763.8	1102.7	23.649	24.005	0	0	10.638	6.4228	-13.159	-8.0171	-1.1966	-22.922	15.172	7.8457	9.441	-16.499	2.0125	-0.17146	1512.1
0.26	27	60	NaN	-0.35636	15.404	-0.67473	-202	7.5701	-12.12	35.809	-748.15	1109.6	57.717	764.47	1102.9	23.649	24.005	0	0	10.71	6.4946	-13.161	-8.0193	-1.1862	-22.825	15.15	7.824	9.5242	-16.33	1.9887	-0.19531	1512.8
0.27	28	60	NaN	-0.36383	15.357	-0.65624	-201.87	7.4728	-12.206	35.736	-748.23	1109.6	56.941	765.3	1103.2	23.649	24.005	0	0	10.744	6.5274	-13.164	-8.0222	-1.1665	-22.67	15.114	7.715	9.5771	-16.143	1.9501	-0.30727	1513.7
0.28	29	60	NaN	-0.36422	15.301	-0.64763	-201.77	7.3397	-12.217	35.729	-748.31	1109.6	56.44	765.98	1103.4	23.649	24.005	0	0	10.726	6.5097	-13.166	-8.0235	-1.1478	-22.555	15.065	7.5756	9.5779	-16.045	1.8991	-0.44791	1514.4
0.29	30	60	NaN	-0.36496	15.206	-0.65892	-201.62	7.0999	-12.179	35.773	-748.39	1109.6	55.803	767.06	1103.6	23.649	24.005	0	0	10.708	6.4919	-13.167	-8.0249	-1.1222	-22.381	14.98	7.3262	9.5855	-15.889	1.8129	-0.69861	1515.6
0.3	31	60	NaN	-0.3685	15.126	-0.6607	-201.53	6.8954	-12.178	35.798	-748.47	1109.6	55.288	767.74	1103.8	23.649	24.005	0	0	10.689	6.4736	-13.168	-8.0261	-1.105	-22.271	14.906	7.1148	9.5841	-15.797	1.7383	-0.9113	1516.3
0.31	32	60	NaN	-0.3716	15.048	-0.66375	-201.45	6.6657	-12.163	35.83	-748.55	1109.6	54.827	768.44	1103.9	23.649	24.005	0	0	10.686	6.4702	-13.169	-8.027	-1.0891	-22.166	14.833	6.8803	9.5966	-15.696	1.6641	-1.1467	1517.1
0.32	33	60	NaN	-0.37872	14.979	-0.67344	-201.36	6.4268	-12.133	35.876	-748.61	1109.6	54.418	769.16	1104	23.649	24.005	0	0	10.687	6.4714	-13.17	-8.0279	-1.0786	-22.061	14.767	6.6386	9.6083	-15.589	1.5975	-1.3893	1517.9
0.33	34	60	NaN	-0.38711	14.925	-0.67596	-201.27	6.2206	-12.1	35.898	-748.64	1109.6	54.039	769.85	1104	23.649	24.005	0	0	10.59	6.3756	-13.173	-8.0309	-1.0716	-21.958	14.714	6.4312	9.5181	-15.582	1.5414	-1.5997	1518.6
0.34	35	60	NaN	-0.39345	14.89	-0.66104	-201.2	6.0848	-12.088	35.872	-748.67	1109.5	53.616	770.5	1104	23.649	24.005	0	0	10.49	6.2775	-13.175	-8.0329	-1.0627	-21.869	14.68	6.2954	9.4275	-15.591	1.5046	-1.7374	1519.3
0.35	36	60	NaN	-0.40267	14.887	-0.6485	-201.17	6.0338	-12.108	35.855	-748.67	1109.5	53.067	771.22	1103.9	23.649	24.005	0	0	10.389	6.1782	-13.176	-8.034	-1.0515	-21.815	14.675	6.2453	9.3379	-15.636	1.4991	-1.7887	1520
0.36	37	60	NaN	-0.40274	14.916	-0.66529	-201.18	6.0995	-12.065	35.926	-748.65	1109.5	52.924	771.77	1103.8	23.649	24.005	0	0	10.317	6.1074	-13.178	-8.0363	-1.0433	-21.819	14.702	6.3136	9.2742	-15.712	1.5236	-1.7227	1520.5
0.37	38	60	NaN	-0.39706	14.974	-0.63054	-201.22	6.235	-12.195	35.83	-748.61	1109.5	52.391	772.18	1103.8	23.649	24.005	0	0	10.26	6.0503	-13.181	-8.0386	-1.021	-21.842	14.761	6.4482	9.2386	-15.792	1.5806	-1.5904	1520.9
0.38	39	60	NaN	-0.39245	15.08	-0.60939	-201.28	6.4618	-12.203	35.776	-748.54	1109.5	52.146	772.91	1103.7	24.023	24.005	0	0	10.297	6.0871	-13.182	-8.04	-1.0089	-21.898	14.863	6.6789	9.288	-15.811	1.6807	-1.3611	1521.5
0.39	40	60	NaN	-0.38822	15.19	-0.58953	-201.36	6.6862	-12.302	35.731	-748.46	1109.5	51.709	773.5	1103.7	23.649	24.005	0	0	10.028	5.8223	-13.174	-8.0322	-0.98971	-21.959	14.973	6.9035	9.0385	-16.137	1.7984	-1.1287	1522
0.4	41	60	NaN	-0.38347	15.285	-0.57334	-201.44	6.9051	-12.434	35.702	-748.39	1109.5	51.231	773.98	1103.8	32.879	24.005	0	0	9.5992	5.3995	-13.162	-8.0199	-0.96794	-22.023	15.07	7.1202	8.6313	-16.623	1.908	-0.89976	1522.5
0.41	42	60	NaN	-0.37913	15.369	-0.57065	-201.52	7.1577	-12.465	35.714	-748.35	1109.5	51.009	774.51	1103.8	40.409	24.005	0	0	9.5805	5.3811	-13.165	-8.0225	-0.95459	-22.092	15.153	7.3731	8.6259	-16.711	1.9888	-0.64937	1522.9
0.42	43	60	NaN	-0.3769	15.444	-0.57386	-201.58	7.4359	-12.506	35.739	-748.29	1109.5	50.746	774.96	1103.8	24.551	24.005	0	0	9.5471	5.3482	-13.166	-8.0244	-0.94135	-22.142	15.229	7.6514	8.6058	-16.794	2.0622	-0.37299	1523.3
0.43	44	60	NaN	-0.36829	15.486	-0.55223	-201.59	7.7124	-12.604	35.684	-748.29	1109.5	50.325	775.54	1103.9	29.251	25.867	0	0	9.5028	5.3045	-13.168	-8.0259	-0.91878	-22.145	15.276	7.9229	8.5841	-16.841	2.1081	-0.10295	1523.9
0.44	45	60	NaN	-0.36495	15.532	-0.56578	-201.63	7.9728	-12.65	35.738	-748.25	1109.5	50.087	776.11	1104	24.324	24.005	0	0	9.4729	5.275	-13.169	-8.0272	-0.90425	-22.174	15.324	8.1807	8.5686	-16.899	2.1544	0.15351	1524.4
0.45	46	60	NaN	-0.35161	15.575	-0.59597	-201.64	8.3107	-12.654	35.874	-748.21	1109.5	49.827	776.97	1104	27.435	25.902	0	0	9.4483	5.2508	-13.171	-8.0285	-0.87577	-22.168	15.368	8.5177	8.5726	-16.917	2.1977	0.48915	1525.3
0.46	47	60	NaN	-0.34957	15.601	-0.59326	-201.63	8.5598	-12.667	35.901	-748.18	1109.5	49.546	777.76	1104.1	28.304	25.453	0	0	9.4558	5.2582	-13.172	-8.03	-0.86189	-22.14	15.395	8.7657	8.5939	-16.882	2.2231	0.73563	1526
0.47	48	60	NaN	-0.35495	15.602	-0.57409	-201.6	8.7186	-12.721	35.874	-748.17	1109.6	49.194	778.46	1104.2	30.136	28.53	0	0	9.4516	5.2541	-13.173	-8.0312	-0.85483	-22.1	15.4	8.9203	8.5968	-16.845	2.2272	0.88903	1526.7
0.48	49	60	NaN	-0.35776	15.574	-0.56244	-201.56	8.8589	-12.765	35.886	-748.17	1109.5	48.841	779.27	1104.4	29.548	26.947	0	0	9.4313	5.234	-13.174	-8.0324	-0.84372	-22.041	15.379	9.0539	8.5876	-16.807	2.2044	1.0214	1527.5
0.49	50	60	NaN	-0.36323	15.513	-0.54144	-201.48	8.9786	-12.688	35.877	-748.18	1109.5	48.715	780.3	1104.5	32.426	31.067	0	0	9.3303	5.1345	-13.178	-8.0355	-0.84446	-21.966	15.322	9.1692	8.4859	-16.831	2.1447	1.1336	1528.5
0.5	51	60	NaN	-0.36466	15.472	-0.56254	-201.44	8.9881	-12.706	35.958	-748.15	1109.6	48.431	780.97	1104.5	33.937	31.666	0	0	9.2967	5.1013	-13.18	-8.0376	-0.832	-21.906	15.284	9.1763	8.4646	-16.805	2.1039	1.1388	1529.2
0.51	52	60	NaN	-0.34747	15.385	-0.60721	-201.34	8.9339	-12.821	36.148	-748.16	1109.5	47.844	781.91	1104.7	38.505	35.007	0	0	9.3039	5.1085	-13.181	-8.0388	-0.78543	-21.777	15.206	9.113	8.5185	-16.669	2.0251	1.0742	1530.1
0.52	53	60	NaN	-0.33676	15.323	-0.62332	-201.26	8.8629	-12.855	36.25	-748.15	1109.5	47.568	782.62	1104.8	37.59	34.08	0	0	9.1684	4.975	-13.181	-8.0387	-0.7604	-21.681	15.149	9.0373	8.408	-16.706	1.9683	0.99861	1530.8
0.53	54	60	NaN	-0.3244	15.275	-0.60255	-201.19	8.7905	-12.809	36.234	-748.14	1109.5	47.531	783.26	1104.8	35.531	32.479	0	0	9.0518	4.8601	-13.181	-8.0387	-0.74706	-21.612	15.1	8.9646	8.3048	-16.752	1.9197	0.92594	1531.4
0.54	55	60	NaN	-0.30654	15.23	-0.57641	-201.13	8.7045	-12.732	36.2	-748.1	1109.5	47.554	784	1104.8	36.015	33.192	0	0	9.0332	4.8417	-13.181	-8.0392	-0.73117	-21.558	15.055	8.8799	8.302	-16.716	1.8738	0.84068	1532.2
0.55	56	60	NaN	-0.28552	15.196	-0.57503	-201.09	8.6198	-12.684	36.242	-748.05	1109.4	47.504	784.75	1104.7	34.535	29.632	0	0	8.9522	4.7619	-13.182	-8.0401	-0.70651	-21.513	15.02	8.7958	8.2457	-16.751	1.8381	0.7557	1532.8
0.56	57	60	NaN	-0.26497	15.179	-0.59289	-201.08	8.5962	-12.691	36.34	-748.01	1109.4	47.364	785.21	1104.7	34.576	32.462	0	0	8.8515	4.6626	-13.183	-8.0411	-0.67692	-21.488	15.004	8.772	8.1746	-16.825	1.8205	0.73093	1533.3
0.57	58	60	NaN	-0.23776	15.147	-0.5865	-201.07	8.6287	-12.693	36.364	-748.02	1109.4	47.262	785.59	1104.7	35.374	31.102	0	0	8.8627	4.6737	-13.183	-8.0408	-0.64488	-21.475	14.971	8.8046	8.2178	-16.801	1.7886	0.76382	1533.7
0.58	59	60	NaN	-0.22293	15.148	-0.58357	-201.05	8.7095	-12.603	36.395	-747.97	1109.4	47.417	786.03	1104.6	35.397	31.652	0	0	8.8449	4.6561	-13.183	-8.0411	-0.63462	-21.462	14.968	8.8895	8.2103	-16.806	1.7846	0.84837	1534
0.59	60	60	NaN	-0.20307	15.151	-0.59769	-201.05	8.8099	-12.656	36.497	-747.92	1109.4	47.176	786.57	1104.5	35.818	32.764	0	0	8.808	4.6197	-13.184	-8.0415	-0.60179	-21.447	14.97	8.9907	8.2062	-16.828	1.7864	0.94921	1534.5
0.6	61	60	NaN	-0.19053	15.159	-0.59323	-201.04	8.9073	-12.684	36.531	-747.87	1109.3	46.976	787.06	1104.4	35.029	31.401	0	0	8.7749	4.5871	-13.181	-8.039	-0.58041	-21.428	14.976	9.0901	8.1945	-16.841	1.7949	1.0511	1535
0.61	62	60	NaN	-0.1832	15.172	-0.57873	-201.03	9.0158	-12.668	36.534	-747.83	1109.3	46.904	787.51	1104.3	34.908	33.749	0	0	8.7296	4.5425	-13.178	-8.0365	-0.57016	-21.419	14.986	9.2021	8.1594	-16.876	1.8075	1.1657	1535.4
0.62	63	60	NaN	-0.17846	15.187	-0.56889	-201.03	9.1492	-12.644	36.561	-747.79	1109.3	46.887	787.95	1104.2	34.44	33.042	0	0	8.6287	4.4431	-13.176	-8.0339	-0.56371	-21.419	14.997	9.3391	8.065	-16.976	1.8215	1.3052	1535.8
0.63	64	60	NaN	-0.1805	15.198	-0.55833	-201.02	9.2983	-12.613	36.579	-747.77	1109.3	46.884	788.35	1104.1	35.812	33.156	0	0	8.5425	4.3581	-13.175	-8.0332	-0.56487	-21.405	15.005	9.4913	7.9776	-17.047	1.8294	1.4581	1536.2
0.64	65	60	NaN	-0.17991	15.205	-0.54998	-201.02	9.4602	-12.655	36.614	-747.75	1109.3	46.703	788.68	1104.1	33.842	33.816	0	0	8.5053	4.3215	-13.177	-8.0354	-0.55614	-21.395	15.011	9.6537	7.9492	-17.074	1.8336	1.6183	1536.5
0.65	66	60	NaN	-0.17142	15.202	-0.54105	-200.95	9.6544	-12.68	36.692	-747.74	1109.3	46.469	789.25	1104	35.54	30.211	0	0	8.7259	4.5389	-13.191	-8.0491	-0.53589	-21.319	15.005	9.8511	8.19	-16.78	1.814	1.802	1537
0.66	67	60	NaN	-0.15682	15.204	-0.52487	-200.91	9.7927	-12.643	36.716	-747.73	1109.3	46.461	789.75	1104	35.447	34.386	0	0	8.7436	4.5563	-13.196	-8.0536	-0.51995	-21.271	15.003	9.9934	8.2236	-16.715	1.8073	1.9398	1537.5
0.67	68	60	NaN	-0.13783	15.212	-0.52147	-200.84	9.8891	-12.628	36.788	-747.73	1109.3	46.36	790.26	1103.9	36	34.563	0	0	8.6482	4.4622	-13.194	-8.0524	-0.49441	-21.199	15.008	10.093	8.1537	-16.737	1.8136	2.0401	1538
0.68	69	60	NaN	-0.11903	15.225	-0.50693	-200.76	9.9698	-12.592	36.82	-747.73	1109.3	46.299	790.76	1103.8	35.335	34.423	0	0	8.6781	4.4918	-13.194	-8.0515	-0.47205	-21.116	15.018	10.176	8.2061	-16.624	1.8249	2.1248	1538.5
0.69	70	60	NaN	-0.096908	15.249	-0.48428	-200.67	10.042	-12.483	36.821	-747.71	1109.4	46.428	791.31	1103.7	34.791	33.769	0	0	8.6767	4.4904	-13.192	-8.0501	-0.45454	-21.027	15.038	10.254	8.2222	-16.537	1.8455	2.204	1539.1
0.7	71	60	NaN	-0.065671	15.289	-0.49056	-200.55	10.086	-12.325	36.932	-747.66	1109.4	46.646	791.98	1103.5	36.042	32.831	0	0	8.5457	4.3612	-13.189	-8.0468	-0.42717	-20.913	15.071	10.304	8.1185	-16.552	1.8826	2.2572	1539.7
0.71	72	60	NaN	-0.055068	15.317	-0.47706	-200.47	10.065	-12.199	36.934	-747.67	1109.4	46.777	792.55	1103.4	34.311	34.232	0	0	8.5032	4.3194	-13.187	-8.0445	-0.42123	-20.835	15.094	10.289	8.082	-16.515	1.9073	2.2445	1540.3
0.72	73	60	NaN	-0.039227	15.347	-0.47043	-200.4	10.059	-12.121	36.946	-747.66	1109.4	46.877	792.91	1103.2	33.94	31.466	0	0	8.4939	4.3102	-13.185	-8.0425	-0.40858	-20.766	15.119	10.287	8.0853	-16.456	1.934	2.2449	1540.6
0.73	74	60	NaN	-0.030857	15.372	-0.48582	-200.36	10.086	-12.186	37.03	-747.65	1109.4	46.68	793.11	1103.3	34.682	34.882	0	0	8.4342	4.2514	-13.182	-8.0399	-0.3897	-20.716	15.146	10.312	8.0445	-16.465	1.9637	2.2724	1540.8
0.74	75	60	NaN	-0.022797	15.398	-0.50722	-200.31	10.074	-12.204	37.131	-747.61	1109.4	46.593	793.38	1103.3	34.871	34.267	0	0	8.3791	4.1971	-13.18	-8.0383	-0.3746	-20.657	15.17	10.301	8.0045	-16.46	1.9901	2.2629	1541
0.75	76	60	NaN	-0.016651	15.414	-0.52924	-200.24	10.029	-12.166	37.221	-747.59	1109.4	46.649	793.71	1103.2	35.202	34.697	0	0	8.3343	4.153	-13.179	-8.0369	-0.36712	-20.593	15.184	10.26	7.9672	-16.44	2.005	2.2226	1541.3
0.76	77	60	NaN	-0.010527	15.421	-0.54878	-200.18	9.9736	-12.115	37.29	-747.59	1109.4	46.779	794.05	1103.2	34.209	35.038	0	0	8.3493	4.1677	-13.176	-8.0337	-0.36321	-20.532	15.189	10.206	7.9861	-16.364	2.0129	2.1727	1541.7
0.77	78	60	NaN	0.00062502	15.43	-0.56022	-200.12	9.9131	-12.071	37.333	-747.58	1109.5	46.954	794.37	1103.1	34.676	39.204	0	0	8.3659	4.184	-13.173	-8.0305	-0.35687	-20.481	15.194	10.149	8.009	-16.297	2.0211	2.1185	1542
0.78	79	60	NaN	0.0056531	15.423	-0.55807	-200.08	9.871	-12.059	37.351	-747.59	1109.5	47.073	794.54	1103.1	32.819	39.757	0	0	8.3883	4.2062	-13.17	-8.0277	-0.35556	-20.445	15.186	10.108	8.0327	-16.238	2.0161	2.0802	1542.2
0.79	80	60	NaN	0.0038283	15.427	-0.5523	-200.04	9.8223	-11.981	37.335	-747.59	1109.5	47.408	794.77	1103	34.606	39.056	0	0	8.3667	4.1849	-13.167	-8.0249	-0.37037	-20.412	15.187	10.062	7.9964	-16.227	2.0198	2.0374	1542.4
0.8	81	60	NaN	0.018211	15.428	-0.55343	-200.02	9.81	-12.072	37.346	-747.57	1109.5	47.397	794.73	1103.1	35.251	38.549	0	0	8.3232	4.142	-13.164	-8.0222	-0.35518	-20.397	15.192	10.046	7.968	-16.255	2.0277	2.0241	1542.4
0.81	82	60	NaN	0.033591	15.418	-0.5525	-200.01	9.7803	-12.172	37.346	-747.58	1109.5	47.472	794.7	1103.2	35.41	36.425	0	0	8.267	4.0866	-13.162	-8.0202	-0.34261	-20.386	15.187	10.012	7.9243	-16.299	2.0247	1.9915	1542.3
0.82	83	60	NaN	0.042958	15.416	-0.57165	-200	9.7417	-12.236	37.387	-747.56	1109.5	47.628	794.7	1103.3	34.795	37.122	0	0	8.1987	4.0193	-13.16	-8.0181	-0.3375	-20.376	15.188	9.969	7.8612	-16.357	2.0282	1.9509	1542.3
0.83	84	60	NaN	0.05009	15.417	-0.60735	-199.97	9.716	-12.259	37.475	-747.53	1109.5	47.82	794.67	1103.4	34.247	38.015	0	0	8.1317	3.9532	-13.158	-8.016	-0.33426	-20.358	15.193	9.9402	7.7974	-16.405	2.0348	1.9243	1542.2
0.84	85	60	NaN	0.062744	15.4	-0.62751	-199.93	9.7058	-12.248	37.534	-747.55	1109.4	48.091	794.59	1103.5	35.613	33.376	0	0	8.1167	3.9385	-13.157	-8.0148	-0.32948	-20.319	15.179	9.9269	7.7872	-16.381	2.0226	1.9122	1542.2
0.85	86	60	NaN	0.077055	15.382	-0.62619	-199.88	9.682	-12.257	37.506	-747.55	1109.4	48.384	794.51	1103.7	35.284	37.285	0	0	7.9473	3.7716	-13.173	-8.0305	-0.3271	-20.281	15.167	9.8967	7.6202	-16.509	1.9949	1.8662	1542.1
0.86	87	60	NaN	0.091804	15.364	-0.61058	-199.83	9.6669	-12.433	37.46	-747.52	1109.4	48.104	794.24	1103.9	35.944	36.874	0	0	7.2547	3.089	-13.246	-8.1039	-0.30375	-20.227	15.161	9.8706	6.951	-17.138	1.9148	1.7667	1541.8
0.87	88	60	NaN	0.11141	15.344	-0.6052	-199.78	9.6509	-12.457	37.46	-747.52	1109.4	48.156	794.08	1104.1	34.491	37.478	0	0	6.5621	2.4065	-13.319	-8.1773	-0.28611	-20.177	15.147	9.8483	6.276	-17.77	1.8277	1.671	1541.6
0.88	89	60	NaN	0.13134	15.326	-0.60286	-199.7	9.6263	-12.324	37.449	-747.49	1109.4	48.552	794.05	1104.2	35.145	37.885	0	0	5.9648	1.8178	-13.378	-8.2361	-0.28135	-20.114	15.131	9.8221	5.6834	-18.296	1.7525	1.586	1541.6
0.89	90	60	NaN	0.14686	15.3	-0.63434	-199.63	9.5747	-12.327	37.536	-747.48	1109.4	48.55	793.91	1104.3	35.719	36.506	0	0	5.7739	1.6296	-13.375	-8.233	-0.26252	-20.042	15.11	9.7646	5.5113	-18.412	1.7348	1.5317	1541.4
0.9	91	60	NaN	0.15662	15.258	-0.67034	-199.57	9.4909	-12.425	37.623	-747.51	1109.4	48.245	793.63	1104.6	34.596	37.233	0	0	5.9412	1.7946	-13.372	-8.2296	-0.23826	-19.961	15.077	9.6713	5.7029	-18.166	1.7057	1.4417	1541.2
0.91	92	60	NaN	0.16292	15.208	-0.66482	-199.47	9.395	-12.349	37.55	-747.53	1109.4	48.306	793.4	1104.7	35.672	40.698	0	0	6.2372	2.0863	-13.37	-8.2279	-0.23698	-19.873	15.032	9.5701	6.0003	-17.786	1.6625	1.3422	1541
0.92	93	60	NaN	0.16923	15.169	-0.70313	-199.41	9.3334	-12.313	37.638	-747.59	1109.4	48.235	793.19	1104.8	36.747	40.062	0	0	6.2582	2.1069	-13.378	-8.2359	-0.22482	-19.802	15	9.5027	6.0334	-17.695	1.6216	1.2668	1540.8
0.93	94	60	NaN	0.17647	15.152	-0.6824	-199.37	9.2937	-12.414	37.527	-747.59	1109.4	47.808	792.83	1105.1	34.249	42.44	0	0	6.3173	2.1652	-13.383	-8.2406	-0.20593	-19.753	14.99	9.4548	6.1114	-17.588	1.6077	1.2143	1540.5
0.94	95	60	NaN	0.18468	15.143	-0.7173	-199.32	9.2665	-12.441	37.593	-747.57	1109.4	47.539	792.47	1105.2	35.593	44.549	0	0	6.4932	2.3385	-13.377	-8.2351	-0.18534	-19.687	14.989	9.4205	6.3078	-17.349	1.6115	1.1854	1540.1
0.95	96	60	NaN	0.19446	15.138	-0.7189	-199.27	9.2451	-12.4	37.545	-747.58	1109.4	47.391	792.18	1105.3	35.188	43.225	0	0	6.5467	2.3913	-13.378	-8.2358	-0.17195	-19.638	14.988	9.3952	6.3747	-17.247	1.6098	1.1594	1539.8
0.96	97	60	NaN	0.20927	15.143	-0.72959	-199.2	9.2377	-12.275	37.509	-747.58	1109.4	47.317	791.88	1105.4	35.494	44.211	0	0	6.6193	2.4628	-13.381	-8.2389	-0.15578	-19.563	14.996	9.3848	6.4635	-17.1	1.6154	1.1459	1539.5
0.97	98	60	NaN	0.22741	15.162	-0.7579	-199.11	9.2439	-12.132	37.54	-747.56	1109.4	47.21	791.57	1105.5	35.696	43.815	0	0	6.941	2.7798	-13.384	-8.2423	-0.13256	-19.466	15.018	9.3875	6.8084	-16.686	1.634	1.1452	1539.2
0.98	99	60	NaN	0.24311	15.187	-0.77284	-199.04	9.2492	-12.054	37.569	-747.5	1109.4	46.993	791.3	1105.6	33.885	40.789	0	0	7.27	3.1041	-13.388	-8.2459	-0.10779	-19.393	15.048	9.3889	7.1622	-16.289	1.6596	1.143	1538.8
0.99	100	60	NaN	0.25351	15.211	-0.7893	-199.01	9.2331	-11.974	37.606	-747.46	1109.4	46.772	791.05	1105.7	34.831	40.163	0	0	7.6024	3.4317	-13.392	-8.2497	-0.087827	-19.348	15.075	9.3692	7.5146	-15.916	1.6829	1.1194	1538.6
1	101	60	NaN	0.2647	15.218	-0.74121	-198.95	9.2102	-11.793	37.436	-747.46	1109.4	46.764	790.89	1105.7	35.683	38.724	0	0	7.9349	3.7593	-13.396	-8.2535	-0.082712	-19.293	15.081	9.3469	7.8521	-15.534	1.6857	1.0934	1538.4
1.01	102	60	NaN	0.27337	15.236	-0.74454	-198.9	9.2678	-11.79	37.44	-747.42	1109.4	46.379	790.41	1106	34.073	39.889	0	0	8.193	4.0136	-13.399	-8.2572	-0.059649	-19.237	15.107	9.3967	8.1333	-15.224	1.7074	1.1395	1537.9
1.02	103	60	NaN	0.28322	15.248	-0.75959	-198.86	9.332	-11.74	37.478	-747.37	1109.4	46.132	789.95	1106.1	36.522	36.005	0	0	8.2453	4.0652	-13.403	-8.2605	-0.039303	-19.186	15.125	9.4544	8.206	-15.121	1.7227	1.1939	1537.3
1.03	104	60	NaN	0.2865	15.244	-0.75703	-198.79	9.4099	-11.563	37.46	-747.32	1109.4	46.096	789.45	1106.3	34.649	32.798	0	0	8.2434	4.0634	-13.402	-8.2603	-0.035476	-19.115	15.127	9.527	8.2079	-15.052	1.7249	1.2668	1536.8
1.04	105	60	NaN	0.27619	15.232	-0.7439	-198.71	9.4893	-11.355	37.398	-747.3	1109.4	46.112	788.93	1106.4	37.027	31.465	0	0	8.2228	4.0431	-13.401	-8.2589	-0.048826	-19.033	15.12	9.6016	8.174	-14.99	1.7192	1.3427	1536.3
1.05	106	60	NaN	0.25649	15.22	-0.74544	-198.64	9.5465	-11.256	37.364	-747.29	1109.5	45.98	788.5	1106.6	35.86	32.916	0	0	8.2023	4.0228	-13.399	-8.2574	-0.064947	-18.962	15.113	9.6532	8.1373	-14.939	1.714	1.3957	1535.8
1.06	107	60	NaN	0.24789	15.197	-0.76426	-198.57	9.596	-11.243	37.386	-747.28	1109.4	45.656	787.99	1106.8	36.491	33.713	0	0	8.3537	4.172	-13.401	-8.259	-0.060715	-18.875	15.099	9.6943	8.2929	-14.703	1.698	1.4353	1535.3
1.07	108	60	NaN	0.23691	15.191	-0.76331	-198.49	9.648	-11.135	37.355	-747.25	1109.4	45.574	787.5	1106.9	35.917	33.039	0	0	8.493	4.3093	-13.402	-8.2603	-0.069941	-18.794	15.097	9.7413	8.4231	-14.484	1.6951	1.481	1534.8
1.08	109	60	NaN	0.22272	15.169	-0.76028	-198.34	9.7239	-10.997	37.302	-747.24	1109.4	45.455	786.7	1107.1	34.854	34.074	0	0	8.2472	4.0671	-13.397	-8.2554	-0.081784	-18.644	15.083	9.81	8.1654	-14.577	1.6859	1.5547	1534
1.09	110	60	NaN	0.21593	15.158	-0.76886	-198.24	9.7547	-10.841	37.292	-747.24	1109.4	45.491	786.12	1107.2	35.545	32.924	0	0	8.126	3.9477	-13.396	-8.254	-0.0904	-18.549	15.075	9.8375	8.0356	-14.601	1.6791	1.5836	1533.4
1.1	111	60	NaN	0.21328	15.155	-0.78183	-198.16	9.7671	-10.7	37.303	-747.21	1109.4	45.562	785.62	1107.2	36.86	32.659	0	0	8.3204	4.1392	-13.404	-8.2615	-0.095406	-18.465	15.074	9.8478	8.225	-14.325	1.6708	1.5862	1532.9
1.11	112	60	NaN	0.2136	15.156	-0.79621	-198.03	9.7709	-10.568	37.321	-747.18	1109.4	45.603	785.01	1107.3	35.802	32.724	0	0	8.5774	4.3925	-13.405	-8.2626	-0.096094	-18.343	15.077	9.8492	8.4813	-13.95	1.6728	1.5866	1532.2
1.12	113	60	NaN	0.21678	15.158	-0.80669	-197.88	9.7594	-10.451	37.326	-747.14	1109.4	45.603	784.3	1107.3	36.514	32.628	0	0	8.8542	4.6653	-13.404	-8.2616	-0.092876	-18.189	15.082	9.8356	8.7613	-13.524	1.6784	1.5739	1531.5
1.13	114	60	NaN	0.21848	15.165	-0.79576	-197.76	9.7434	-10.422	37.27	-747.11	1109.4	45.509	783.72	1107.4	36.22	33.549	0	0	9.1309	4.938	-13.403	-8.2607	-0.08988	-18.064	15.091	9.818	9.041	-13.126	1.6879	1.5573	1530.9
1.14	115	60	NaN	0.22443	15.178	-0.79994	-197.63	9.714	-10.328	37.298	-747.06	1109.4	45.583	783.17	1107.3	35.955	34.672	0	0	9.2934	5.0981	-13.406	-8.2638	-0.0858	-17.939	15.101	9.7909	9.2076	-12.841	1.6953	1.5271	1530.3
1.15	116	60	NaN	0.21997	15.179	-0.80614	-197.51	9.703	-10.252	37.313	-747.03	1109.3	45.647	782.58	1107.2	35.211	33.674	0	0	9.4115	5.2145	-13.411	-8.2685	-0.092186	-17.824	15.1	9.7815	9.3193	-12.609	1.69	1.5131	1529.6
1.16	117	60	NaN	0.21836	15.192	-0.79138	-197.36	9.6569	-10.26	37.288	-746.96	1109.3	45.476	781.79	1107.2	33.079	31.799	0	0	9.5296	5.3309	-13.415	-8.2731	-0.088514	-17.668	15.113	9.7355	9.4411	-12.337	1.6981	1.4624	1528.8
1.17	118	60	NaN	0.2136	15.192	-0.75926	-197.23	9.6089	-10.255	37.211	-746.93	1109.3	45.39	781.1	1107.2	35.387	34.872	0	0	9.6374	5.4372	-13.421	-8.2791	-0.093116	-17.539	15.112	9.6886	9.5443	-12.102	1.6908	1.4095	1528.1
1.18	119	60	NaN	0.20602	15.175	-0.72856	-197.12	9.5556	-10.195	37.138	-746.92	1109.3	45.486	780.59	1107.1	34.469	34.672	0	0	9.7215	5.52	-13.43	-8.2882	-0.10711	-17.429	15.091	9.6392	9.6144	-11.909	1.6611	1.351	1527.5
1.19	120	60	NaN	0.20057	15.148	-0.71578	-196.97	9.4697	-10.089	37.136	-746.91	1109.3	45.684	780.1	1106.9	35.675	32.307	0	0	9.8056	5.6029	-13.439	-8.2973	-0.12015	-17.289	15.058	9.5602	9.6854	-11.686	1.6185	1.2629	1527
1.2	121	60	NaN	0.19784	15.103	-0.71897	-196.8	9.349	-9.959	37.192	-746.88	1109.3	45.935	779.46	1106.7	34.366	31.143	0	0	9.8921	5.6881	-13.446	-8.3039	-0.13035	-17.129	15.005	9.4472	9.7618	-11.44	1.5588	1.1432	1526.4
1.21	122	60	NaN	0.18693	15.059	-0.72403	-196.69	9.2423	-9.9629	37.239	-746.87	1109.3	45.903	779.05	1106.5	35.505	33.786	0	0	9.9857	5.7804	-13.446	-8.3035	-0.13837	-17.015	14.955	9.3461	9.8473	-11.235	1.5098	1.0426	1525.9
1.22	123	60	NaN	0.16695	15.006	-0.68535	-196.6	9.1529	-9.8747	37.114	-746.91	1109.3	46.165	778.65	1106.3	34.832	33.217	0	0	10.007	5.8019	-13.453	-8.3114	-0.17299	-16.945	14.893	9.2659	9.8345	-11.143	1.4395	0.95451	1525.6
1.23	124	60	NaN	0.15347	14.972	-0.70071	-196.52	9.0349	-9.9052	37.128	-746.9	1109.3	46.147	778.04	1106	35.978	32.562	0	0	9.9725	5.7674	-13.462	-8.3197	-0.18541	-16.859	14.849	9.1587	9.7871	-11.092	1.3869	0.83898	1525
1.24	125	60	NaN	0.15514	14.969	-0.72336	-196.46	8.9288	-9.9228	37.157	-746.84	1109.3	46.17	777.55	1105.7	36.487	32.809	0	0	9.8261	5.6231	-13.461	-8.3188	-0.18359	-16.796	14.834	9.0634	9.6425	-11.173	1.3735	0.74461	1524.4
1.25	126	60	NaN	0.16557	14.98	-0.73575	-196.4	8.8446	-9.9044	37.153	-746.78	1109.3	46.297	777.21	1105.5	33.819	33.466	0	0	9.6579	5.4574	-13.462	-8.3198	-0.1782	-16.748	14.835	8.99	9.4797	-11.291	1.3729	0.67019	1524
1.26	127	60	NaN	0.1747	14.991	-0.74236	-196.35	8.7733	-9.9268	37.13	-746.72	1109.4	46.348	776.84	1105.2	34.023	31.91	0	0	9.4429	5.2454	-13.467	-8.3252	-0.17198	-16.697	14.834	8.9297	9.2709	-11.451	1.3671	0.60456	1523.6
1.27	128	60	NaN	0.18268	15.004	-0.73737	-196.32	8.7181	-10.038	37.079	-746.65	1109.4	46.212	776.39	1105	35.465	34.252	0	0	9.2278	5.0335	-13.473	-8.3305	-0.16089	-16.663	14.837	8.8844	9.0669	-11.629	1.3647	0.55385	1523.1
1.28	129	60	NaN	0.20343	15.004	-0.73923	-196.3	8.6808	-10.023	37.049	-746.59	1109.4	46.432	776.02	1104.7	36.135	33.039	0	0	8.953	4.7626	-13.477	-8.3353	-0.14964	-16.657	14.827	8.8581	8.8033	-11.894	1.3494	0.52282	1522.6
1.29	130	60	NaN	0.21616	14.978	-0.75384	-196.26	8.6386	-9.9613	37.06	-746.56	1109.4	46.836	775.47	1104.2	36.209	32.164	0	0	8.5208	4.3367	-13.481	-8.3386	-0.15184	-16.626	14.782	8.8351	8.369	-12.289	1.301	0.49651	1522.1
1.3	131	60	NaN	0.22013	14.951	-0.7775	-196.19	8.627	-9.9339	37.102	-746.56	1109.4	47.072	775.05	1103.9	34.384	33.23	0	0	8.0886	3.9108	-13.484	-8.3418	-0.15532	-16.566	14.743	8.8352	7.9333	-12.656	1.2592	0.49339	1521.6
1.31	132	60	NaN	0.22067	14.939	-0.80559	-196.12	8.6311	-9.9625	37.162	-746.54	1109.4	47.144	774.61	1103.7	36.795	35.43	0	0	7.7755	3.6022	-13.488	-8.3461	-0.1553	-16.495	14.723	8.8474	7.6202	-12.893	1.2348	0.50126	1521.2
1.32	133	60	NaN	0.21735	14.945	-0.81156	-196.03	8.6232	-10.016	37.152	-746.47	1109.4	47.189	774.11	1103.5	32.641	34.058	0	0	7.8486	3.6743	-13.496	-8.3537	-0.16082	-16.408	14.721	8.8474	7.6878	-12.734	1.2251	0.49365	1520.6
1.33	134	60	NaN	0.21105	14.956	-0.78295	-195.93	8.6031	-10.026	37.038	-746.36	1109.4	47.379	773.61	1103.3	44.051	31.748	0	0	7.9217	3.7463	-13.503	-8.3613	-0.17875	-16.318	14.723	8.8358	7.7429	-12.572	1.2197	0.47448	1520
1.34	135	60	NaN	0.20723	14.948	-0.74749	-195.86	8.6062	-9.9347	36.931	-746.29	1109.4	47.801	773.28	1103	49.297	33.81	0	0	7.9948	3.8184	-13.511	-8.3689	-0.20261	-16.273	14.709	8.8462	7.7922	-12.455	1.1976	0.47729	1519.6
1.35	136	60	NaN	0.19329	14.931	-0.73981	-195.81	8.5912	-9.8568	36.903	-746.26	1109.4	48.197	773.01	1102.9	52.459	32.534	0	0	7.9203	3.7449	-13.516	-8.3738	-0.23263	-16.233	14.685	8.8375	7.6877	-12.488	1.169	0.46365	1519.3
1.36	137	60	NaN	0.19148	14.89	-0.75363	-195.76	8.5868	-9.7595	36.938	-746.26	1109.4	48.68	772.72	1102.7	54.021	32.399	0	0	7.8118	3.638	-13.52	-8.3782	-0.25143	-16.201	14.639	8.838	7.5604	-12.563	1.1188	0.45977	1519
1.37	138	60	NaN	0.16434	14.837	-0.78475	-195.72	8.5919	-9.7694	36.996	-746.3	1109.3	48.897	772.36	1102.6	54.84	34.943	0	0	7.7033	3.5311	-13.525	-8.3825	-0.28464	-16.173	14.584	8.845	7.4187	-12.642	1.0591	0.46247	1518.7
1.38	139	60	NaN	0.11436	14.779	-0.82803	-195.67	8.5694	-9.843	37.085	-746.34	1109.3	48.982	771.86	1102.5	55.619	35.978	0	0	7.5949	3.4242	-13.529	-8.3869	-0.33459	-16.116	14.524	8.8237	7.2603	-12.692	0.99544	0.43684	1518.3
1.39	140	60	NaN	0.058278	14.749	-0.844	-195.61	8.5236	-9.9186	37.114	-746.33	1109.2	49.012	771.4	1102.5	56.292	34.67	0	0	7.5317	3.362	-13.535	-8.3925	-0.39086	-16.061	14.493	8.779	7.1409	-12.699	0.95856	0.38654	1517.8
1.4	141	60	NaN	0.0073479	14.754	-0.81342	-195.58	8.4759	-9.938	37.031	-746.27	1109.2	49.088	771.1	1102.4	56.866	36.36	0	0	7.6032	3.4324	-13.544	-8.4019	-0.44794	-16.031	14.498	8.7327	7.1553	-12.598	0.95382	0.33076	1517.4
1.41	142	60	NaN	-0.044337	14.76	-0.76409	-195.53	8.4343	-9.8732	36.905	-746.21	1109.2	49.346	770.82	1102.3	57.302	35.344	0	0	7.6747	3.5029	-13.553	-8.4113	-0.51421	-15.997	14.501	8.6935	7.1605	-12.494	0.94784	0.28221	1517.1
1.42	143	60	NaN	-0.11365	14.76	-0.69764	-195.44	8.3812	-9.8127	36.766	-746.15	1109.2	49.536	770.4	1102.3	59.893	36.341	1	0	7.7462	3.5733	-13.563	-8.4207	-0.5961	-15.926	14.5	8.6415	7.1501	-12.353	0.93699	0.2208	1516.6
1.43	144	60	NaN	-0.15486	14.746	-0.70695	-195.34	8.3363	-9.7317	36.811	-746.14	1109.2	49.672	770.19	1102.2	62.3	38.694	1	0	7.6558	3.4842	-13.563	-8.4211	-0.64083	-15.826	14.483	8.5993	7.0149	-12.342	0.91946	0.17821	1516.4
1.44	145	60	NaN	-0.16565	14.72	-0.72782	-195.23	8.2945	-9.6431	36.906	-746.17	1109.2	49.771	770	1102.1	62.632	37.588	1	0	7.5891	3.4186	-13.561	-8.4186	-0.6518	-15.714	14.454	8.5604	6.9373	-12.296	0.8936	0.14183	1516.2
1.45	146	60	NaN	-0.1693	14.69	-0.73091	-195.06	8.2618	-9.564	36.941	-746.22	1109.2	49.736	769.69	1102.1	62.374	37.689	1	0	7.6489	3.4775	-13.556	-8.4138	-0.65289	-15.548	14.422	8.5303	6.996	-12.07	0.86609	0.11647	1516
1.46	147	60	NaN	-0.17705	14.678	-0.72164	-194.89	8.237	-9.5113	36.918	-746.23	1109.2	49.592	769.38	1102	61.836	36.933	1	0	8.1809	4.0018	-13.554	-8.4119	-0.65619	-15.372	14.407	8.5078	7.5247	-11.37	0.85323	0.095883	1515.7
1.47	148	60	NaN	-0.18763	14.683	-0.69878	-194.74	8.2156	-9.4774	36.828	-746.21	1109.2	49.394	769.19	1102	61.743	37.418	1	0	8.5104	4.3265	-13.554	-8.4116	-0.66273	-15.217	14.41	8.4887	7.8477	-10.89	0.85645	0.077086	1515.5
1.48	149	60	NaN	-0.19368	14.68	-0.65127	-194.57	8.198	-9.4272	36.643	-746.23	1109.2	49.171	769.03	1101.9	61.251	36.689	1	0	7.9442	3.7685	-13.556	-8.4135	-0.66739	-15.048	14.404	8.4732	7.2768	-11.279	0.84892	0.059632	1515.3
1.49	150	60	NaN	-0.19386	14.68	-0.64996	-194.39	8.2015	-9.3424	36.588	-746.27	1109.2	49.03	768.89	1101.9	60.549	36.682	1	0	7.378	3.2105	-13.557	-8.4154	-0.66432	-14.865	14.402	8.4798	6.7137	-11.655	0.84432	0.064372	1515.2
1.5	151	60	NaN	-0.17593	14.701	-0.73071	-194.12	8.2012	-9.1726	36.739	-746.26	1109.3	48.889	768.71	1101.7	59.405	33.252	1	0	6.8118	2.6525	-13.559	-8.4173	-0.63541	-14.58	14.416	8.4861	6.1764	-11.928	0.85658	0.068789	1515
1.51	152	60	NaN	-0.16537	14.718	-0.78531	-193.94	8.1998	-9.0663	36.84	-746.27	1109.3	48.745	768.6	1101.6	57.973	35.607	1	0	6.2456	2.0945	-13.561	-8.4192	-0.61565	-14.393	14.43	8.4885	5.6299	-12.298	0.86841	0.069289	1514.9
1.52	153	60	NaN	-0.16027	14.744	-0.78593	-193.78	8.202	-8.9216	36.794	-746.28	1109.3	48.736	768.52	1101.5	57.825	35.535	1	0	5.6829	1.54	-13.564	-8.4224	-0.61196	-14.235	14.449	8.4971	5.0709	-12.695	0.88465	0.074648	1514.9
1.53	154	60	NaN	-0.15518	14.779	-0.7687	-193.65	8.2049	-8.7775	36.688	-746.29	1109.3	48.741	768.46	1101.3	57.295	35.717	1	0	5.1273	0.99241	-13.57	-8.4283	-0.61108	-14.101	14.477	8.5068	4.5162	-13.109	0.90692	0.078445	1514.8
1.54	155	60	NaN	-0.14585	14.822	-0.76036	-193.54	8.2125	-8.6766	36.608	-746.28	1109.3	48.667	768.38	1101.2	56.6	35.85	1	0	4.5716	0.44487	-13.576	-8.4342	-0.602	-13.995	14.515	8.5194	3.9697	-13.55	0.93845	0.0852	1514.7
1.55	156	60	NaN	-0.13016	14.873	-0.75678	-193.44	8.2336	-8.5903	36.562	-746.26	1109.4	48.553	768.27	1101.1	56.575	32.809	1	0	4.016	-0.10268	-13.582	-8.4401	-0.58378	-13.897	14.56	8.5461	3.4323	-13.999	0.97822	0.10605	1514.6
1.56	157	60	NaN	-0.10385	14.93	-0.79311	-193.34	8.2533	-8.4891	36.627	-746.29	1109.4	48.352	768.14	1100.9	55.978	35.563	1	0	3.4604	-0.65022	-13.588	-8.4459	-0.54744	-13.779	14.61	8.5735	2.913	-14.429	1.0223	0.12761	1514.5
1.57	158	60	NaN	-0.082958	14.966	-0.82043	-193.28	8.2773	-8.4431	36.675	-746.3	1109.4	48.188	768.02	1100.9	55.039	34.951	1	0	2.9048	-1.1978	-13.594	-8.4518	-0.51856	-13.72	14.643	8.6007	2.3863	-14.917	1.0487	0.14888	1514.4
1.58	159	60	NaN	-0.056191	15.017	-0.82346	-193.24	8.3057	-8.4017	36.677	-746.26	1109.4	48.028	767.88	1100.8	51.051	33.418	1	0	2.3492	-1.7453	-13.6	-8.4577	-0.48569	-13.666	14.689	8.6332	1.8635	-15.412	1.0894	0.17551	1514.2
1.59	160	60	NaN	-0.036408	15.059	-0.82549	-193.21	8.3304	-8.3523	36.679	-746.25	1109.4	47.888	767.74	1100.7	51.304	34.362	1	0	1.7936	-2.2929	-13.606	-8.4636	-0.46059	-13.63	14.727	8.6619	1.333	-15.923	1.1218	0.19831	1514.1
1.6	161	60	NaN	-0.0077454	15.095	-0.81621	-193.18	8.3605	-8.2506	36.662	-746.25	1109.4	47.825	767.6	1100.5	51.433	34.169	1	0	1.3478	-2.7322	-13.611	-8.4692	-0.4302	-13.601	14.758	8.6974	0.9176	-16.334	1.1471	0.22818	1513.9
1.61	162	60	NaN	0.031031	15.125	-0.80108	-193.15	8.3943	-8.131	36.634	-746.24	1109.4	47.788	767.44	1100.4	52.551	32.847	1	0	1.112	-2.9646	-13.616	-8.4744	-0.39116	-13.572	14.782	8.7375	0.72084	-16.536	1.1654	0.26314	1513.7
1.62	163	60	NaN	0.066351	15.136	-0.80314	-193.12	8.4228	-8.0776	36.631	-746.24	1109.5	47.669	767.3	1100.3	52.952	34.041	1	0	0.93391	-3.1401	-13.617	-8.4753	-0.35148	-13.538	14.788	8.7705	0.58243	-16.678	1.1708	0.29518	1513.6
1.63	164	60	NaN	0.1273	15.127	-0.80104	-193.08	8.4743	-8.013	36.614	-746.28	1109.5	47.586	767.11	1100.2	53.127	35.184	1	0	0.76815	-3.3034	-13.617	-8.4753	-0.28806	-13.499	14.776	8.8252	0.48009	-16.802	1.1583	0.34988	1513.5
1.64	165	60	NaN	0.23136	15.119	-0.81739	-193.05	8.5003	-7.9352	36.643	-746.28	1109.5	47.531	767.01	1100.1	51.631	33.896	1	0	0.60239	-3.4668	-13.617	-8.4753	-0.18088	-13.459	14.764	8.8555	0.42152	-16.926	1.1467	0.38019	1513.4
1.65	166	60	NaN	0.35292	15.106	-0.826	-193.01	8.534	-7.8541	36.627	-746.3	1109.5	47.465	766.87	1100	48.375	33.151	1	0	0.43664	-3.6302	-13.617	-8.4753	-0.057443	-13.415	14.747	8.8925	0.37919	-17.046	1.1299	0.41718	1513.2
1.66	167	60	NaN	0.48895	15.082	-0.85998	-192.97	8.5728	-7.7984	36.659	-746.33	1109.5	47.32	766.71	1099.9	44.725	34.024	1	0	0.27088	-3.7935	-13.617	-8.4753	0.085238	-13.37	14.721	8.9337	0.35611	-17.164	1.1039	0.45841	1513.1
1.67	168	60	NaN	0.68744	15.046	-0.93888	-192.91	8.6303	-7.7101	36.757	-746.37	1109.5	47.159	766.49	1099.9	41.961	31.568	1	0	0.10512	-3.9569	-13.617	-8.4753	0.29346	-13.307	14.682	8.9943	0.39858	-17.263	1.0645	0.51898	1512.9
1.68	169	60	NaN	0.9079	15.005	-1.0516	-192.85	8.7042	-7.5918	36.914	-746.39	1109.5	47.029	766.26	1099.8	38.924	35.276	1	0	-0.060641	-4.1202	-13.617	-8.4753	0.52476	-13.229	14.638	9.0713	0.46412	-17.349	1.0209	0.59601	1512.7
1.69	170	60	NaN	1.0539	14.973	-1.1651	-192.79	8.7799	-7.4955	37.098	-746.4	1109.4	46.932	766.07	1099.7	35.598	35.248	1	0	-0.2264	-4.2836	-13.617	-8.4753	0.68144	-13.159	14.605	9.1487	0.45504	-17.443	0.98727	0.67343	1512.5
1.7	171	60	NaN	1.1714	14.943	-1.2575	-192.71	8.8702	-7.3582	37.214	-746.44	1109.4	46.922	765.9	1099.6	40.804	31.82	1	0	-0.39216	-4.4469	-13.617	-8.4753	0.80363	-13.076	14.571	9.2419	0.41147	-17.522	0.95367	0.76661	1512.4
1.71	172	60	NaN	1.2922	14.935	-1.3855	-192.61	9.0547	-7.2087	37.371	-746.45	1109.4	46.74	765.55	1099.6	52.542	35.087	1	0	-0.60552	-4.6572	-13.614	-8.4718	0.93716	-12.968	14.562	9.4279	0.33164	-17.626	0.94768	0.95606	1512.1
1.72	173	60	NaN	1.3542	14.947	-1.4321	-192.54	9.1956	-7.0679	37.415	-746.45	1109.5	46.649	765.3	1099.6	58.277	33.587	1	0	-0.91974	-4.9669	-13.603	-8.461	1.0042	-12.889	14.572	9.5706	0.0845	-17.856	0.96886	1.1096	1511.8
1.73	174	60	NaN	1.3782	14.965	-1.4257	-192.47	9.3553	-6.9522	37.383	-746.47	1109.5	46.508	765.03	1099.5	56.102	33.061	1	0	-1.234	-5.2765	-13.592	-8.4502	1.0323	-12.814	14.59	9.7309	-0.20164	-18.09	0.99735	1.2806	1511.6
1.74	175	60	NaN	1.3755	14.999	-1.3765	-192.38	9.5708	-6.7775	37.315	-746.49	1109.5	46.395	764.72	1099.5	50.837	35.082	1	0	-1.5482	-5.5862	-13.581	-8.4394	1.0312	-12.719	14.622	9.9473	-0.51696	-18.306	1.0407	1.5079	1511.3
1.75	176	60	NaN	1.3277	15.031	-1.3052	-192.24	9.8991	-6.5481	37.299	-746.54	1109.5	46.124	764.24	1099.5	57.246	33.856	1	0	-1.944	-5.9763	-13.556	-8.4144	0.99299	-12.575	14.654	10.276	-0.95103	-18.552	1.0973	1.8618	1510.8
1.76	177	60	NaN	1.2203	15.035	-1.2533	-192.07	10.321	-6.3339	37.424	-746.66	1109.5	45.563	763.58	1099.6	59.579	36.145	1	0	-2.3489	-6.3753	-13.53	-8.3878	0.91157	-12.382	14.658	10.697	-1.4374	-18.757	1.1281	2.3095	1510.3
1.77	178	60	NaN	1.1116	15.03	-1.2731	-191.95	10.564	-6.0954	37.673	-746.76	1109.6	45.464	763.21	1099.6	55.955	35.392	1	0	-2.7538	-6.7743	-13.503	-8.3613	0.81598	-12.241	14.65	10.944	-1.9378	-19.016	1.1469	2.5824	1510
1.78	179	60	NaN	1.0244	15.035	-1.2285	-191.86	10.712	-5.9643	37.673	-746.79	1109.6	45.285	762.91	1099.5	50.519	34.349	1	0	-3.1587	-7.1734	-13.477	-8.3347	0.73547	-12.148	14.653	11.094	-2.4233	-19.321	1.1763	2.7597	1509.8
1.79	180	60	NaN	0.92841	15.043	-1.1472	-191.76	10.804	-5.7549	37.584	-746.83	1109.6	45.276	762.78	1099.4	44.576	35.575	1	0	-3.5668	-7.5755	-13.448	-8.3058	0.63649	-12.056	14.655	11.192	-2.9303	-19.631	1.2074	2.8858	1509.7
1.8	181	60	NaN	0.8162	15.054	-1.0552	-191.69	10.927	-5.6473	37.45	-746.85	1109.7	45.025	762.5	1099.4	45.545	31.431	1	0	-3.9812	-7.9839	-13.414	-8.2724	0.52864	-11.975	14.665	11.316	-3.4526	-19.959	1.2504	3.0439	1509.4
1.81	182	60	NaN	0.71587	15.076	-0.9788	-191.61	11.055	-5.5847	37.362	-746.84	1109.7	44.648	762.14	1099.4	43.071	32.733	1	0	-4.3956	-8.3923	-13.381	-8.2391	0.43923	-11.889	14.685	11.445	-3.9564	-20.282	1.3042	3.2063	1509
1.82	183	60	NaN	0.63454	15.103	-0.92686	-191.54	11.157	-5.488	37.345	-746.81	1109.7	44.345	761.83	1099.3	43.885	31.551	1	0	-4.81	-8.8007	-13.348	-8.2057	0.36869	-11.802	14.709	11.55	-4.4413	-20.603	1.3612	3.3447	1508.7
1.83	184	60	NaN	0.55491	15.125	-0.8884	-191.46	11.236	-5.3098	37.356	-746.81	1109.7	44.196	761.57	1099.2	42.792	32.874	1	0	-5.2244	-9.2091	-13.314	-8.1723	0.29508	-11.724	14.726	11.635	-4.9294	-20.933	1.412	3.4627	1508.4
1.84	185	60	NaN	0.46487	15.149	-0.84272	-191.37	11.325	-5.0105	37.369	-746.8	1109.7	44.112	761.28	1099	42.472	32.838	1	0	-5.5489	-9.5289	-13.281	-8.1392	0.20871	-11.625	14.742	11.732	-5.3402	-21.153	1.4611	3.5929	1508.1
1.85	186	60	NaN	0.39838	15.161	-0.78764	-191.31	11.364	-4.7792	37.295	-746.79	1109.7	44.099	761.1	1098.7	42.9	33.031	1	0	-5.7357	-9.7129	-13.249	-8.1065	0.13987	-11.566	14.746	11.778	-5.5958	-21.279	1.4979	3.672	1507.9
1.86	187	60	NaN	0.32223	15.186	-0.74817	-191.2	11.394	-4.5251	37.263	-746.73	1109.7	43.848	760.84	1098.5	46.022	33.106	1	0	-5.6708	-9.649	-13.246	-8.1036	0.071948	-11.449	14.761	11.819	-5.5989	-21.098	1.5153	3.7158	1507.6
1.87	188	60	NaN	0.25401	15.163	-0.71504	-191.07	11.399	-4.2812	37.22	-746.71	1109.6	43.508	760.57	1098.2	46.987	32.842	1	0	-5.5692	-9.5489	-13.247	-8.1051	0.014961	-11.312	14.726	11.836	-5.5543	-20.861	1.4791	3.7305	1507.3
1.88	189	60	NaN	0.19757	15.1	-0.69878	-190.97	11.408	-4.1193	37.201	-746.74	1109.6	43.119	760.33	1097.9	43.908	32.976	1	0	-5.4677	-9.4488	-13.249	-8.1065	-0.027398	-11.198	14.657	11.851	-5.4951	-20.647	1.4081	3.7448	1507.1
1.89	190	60	NaN	0.15434	15.025	-0.69946	-190.89	11.428	-4.0516	37.209	-746.77	1109.6	42.628	760.09	1097.8	49.311	33.756	1	0	-5.3661	-9.3487	-13.25	-8.108	-0.051727	-11.098	14.578	11.875	-5.4179	-20.447	1.3275	3.7669	1506.9
1.9	191	60	NaN	0.13037	14.95	-0.70602	-190.8	11.437	-3.9764	37.209	-746.79	1109.6	42.161	759.88	1097.7	44.282	34.519	1	0	-5.2646	-9.2487	-13.251	-8.1094	-0.057924	-10.987	14.498	11.888	-5.3225	-20.235	1.247	3.7789	1506.7
1.91	192	60	NaN	0.13811	14.868	-0.70967	-190.69	11.408	-3.7008	37.188	-746.83	1109.5	42.229	759.84	1097.4	43.032	33.273	1	0	-5.163	-9.1486	-13.253	-8.1109	-0.053598	-10.885	14.408	11.868	-5.2166	-20.034	1.155	3.7567	1506.7
1.92	193	60	NaN	0.15423	14.786	-0.72272	-190.57	11.404	-3.533	37.156	-746.86	1109.5	41.97	759.66	1097.2	41.136	32.59	1	0	-5.0615	-9.0485	-13.254	-8.1124	-0.028861	-10.75	14.32	11.869	-5.0903	-19.799	1.0655	3.7568	1506.6
1.93	194	60	NaN	0.21115	14.698	-0.73903	-190.42	11.376	-3.2485	37.103	-746.8	1109.5	41.726	759.41	1096.9	56.145	33.68	1	0	-4.9599	-8.9484	-13.256	-8.1138	0.035257	-10.592	14.222	11.852	-4.9246	-19.541	0.96629	3.7381	1506.3
1.94	195	60	NaN	0.28599	14.628	-0.75093	-190.27	11.369	-3.064	37.041	-746.8	1109.4	41.417	759.19	1096.8	61.444	35.952	1	0	-4.8583	-8.8483	-13.257	-8.1153	0.11948	-10.435	14.146	11.851	-4.7389	-19.283	0.88841	3.7359	1506
1.95	196	60	NaN	0.36326	14.582	-0.77119	-190.11	11.347	-2.9039	36.981	-746.76	1109.4	41.126	759.04	1096.6	61.289	37.058	1	0	-4.7568	-8.7482	-13.259	-8.1167	0.20554	-10.267	14.094	11.835	-4.5512	-19.015	0.83545	3.7187	1505.9
1.96	197	60	NaN	0.44331	14.55	-0.82719	-189.94	11.303	-2.7138	36.998	-746.68	1109.4	40.913	758.94	1096.4	62.145	36.477	1	0	-4.6552	-8.6481	-13.26	-8.1182	0.29435	-10.086	14.054	11.798	-4.3609	-18.734	0.79414	3.6802	1505.7
1.97	198	60	NaN	0.54299	14.516	-0.94196	-189.74	11.265	-2.5045	37.143	-746.6	1109.4	40.686	758.81	1096.2	62.796	37.459	1	0	-4.5537	-8.5481	-13.262	-8.1197	0.40815	-9.8792	14.014	11.767	-4.1455	-18.427	0.75248	3.6474	1505.5
1.98	199	60	NaN	0.68042	14.489	-1.1062	-189.5	11.266	-2.3089	37.321	-746.48	1109.4	40.194	758.51	1096.1	62.811	37.802	1	0	-4.4521	-8.448	-13.263	-8.1211	0.57106	-9.6119	13.982	11.773	-3.881	-18.06	0.7185	3.652	1505.1
1.99	200	60	NaN	0.76255	14.497	-1.1991	-189.35	11.263	-2.1744	37.395	-746.39	1109.4	39.867	758.34	1096	62.568	37.815	1	0	-4.4244	-8.4207	-13.265	-8.1233	0.66841	-9.4449	13.986	11.774	-3.756	-17.866	0.7208	3.6507	1504.8
2	201	60	NaN	0.81275	14.497	-1.2404	-189.17	11.238	-1.9321	37.324	-746.33	1109.5	39.805	758.24	1095.9	62.423	36.583	1	0	-4.4016	-8.3982	-13.268	-8.1256	0.71829	-9.2617	13.98	11.755	-3.6833	-17.66	0.71213	3.6298	1504.6
2.01	202	60	NaN	0.87356	14.504	-1.2889	-188.96	11.231	-1.6759	37.279	-746.27	1109.5	39.561	758.06	1095.8	61.756	37.388	1	0	-4.3788	-8.3757	-13.27	-8.1278	0.78664	-9.0496	13.981	11.754	-3.5921	-17.425	0.71099	3.6262	1504.4
2.02	203	60	NaN	0.91171	14.517	-1.3364	-188.84	11.236	-1.5334	37.313	-746.21	1109.5	39.326	757.91	1095.7	61.754	37.254	1	0	-4.3559	-8.3532	-13.272	-8.1301	0.83502	-8.9154	13.991	11.762	-3.5209	-17.269	0.71844	3.6323	1504.2
2.03	204	60	NaN	0.94139	14.529	-1.3677	-188.73	11.241	-1.4347	37.346	-746.18	1109.5	39.012	757.76	1095.7	61.915	35.347	1	0	-4.3331	-8.3307	-13.274	-8.1323	0.87794	-8.7905	14.001	11.769	-3.4552	-17.121	0.72711	3.6366	1504
2.04	205	60	NaN	0.98241	14.537	-1.3772	-188.55	11.241	-1.2791	37.316	-746.18	1109.5	38.555	757.55	1095.6	61.318	36.181	1	0	-4.3103	-8.3083	-13.277	-8.1346	0.93517	-8.5977	14.008	11.771	-3.3752	-16.906	0.73133	3.6361	1503.8
2.05	206	60	NaN	1.0018	14.546	-1.3728	-188.41	11.243	-1.1362	37.311	-746.2	1109.5	38.322	757.39	1095.6	57.497	37.588	1	0	-4.2875	-8.2858	-13.279	-8.1368	0.96326	-8.4513	14.016	11.773	-3.3243	-16.737	0.73757	3.6359	1503.7
2.06	207	60	NaN	1.0118	14.589	-1.3483	-188.27	11.233	-0.96784	37.26	-746.14	1109.5	38.162	757.25	1095.6	55.59	34.259	1	0	-4.2647	-8.2633	-13.281	-8.1391	0.97744	-8.3062	14.058	11.765	-3.2873	-16.569	0.77665	3.6256	1503.5
2.07	208	60	NaN	0.99021	14.642	-1.2796	-188.08	11.231	-0.71629	37.073	-746.08	1109.6	37.981	757.02	1095.6	55.704	34.255	1	0	-4.2419	-8.2408	-13.283	-8.1413	0.95562	-8.1175	14.11	11.764	-3.2863	-16.358	0.82659	3.6227	1503.2
2.08	209	60	NaN	0.94675	14.67	-1.2449	-187.92	11.221	-0.52223	36.952	-746.05	1109.5	37.849	756.85	1095.6	59.609	32.992	1	0	-4.2191	-8.2183	-13.286	-8.1436	0.91256	-7.9532	14.137	11.753	-3.3065	-16.171	0.8513	3.6099	1503
2.09	210	60	NaN	0.9003	14.682	-1.2387	-187.78	11.207	-0.35137	36.91	-746.06	1109.5	37.755	756.7	1095.5	58.562	35.96	1	0	-4.1963	-8.1959	-13.288	-8.1458	0.86807	-7.8139	14.149	11.741	-3.3282	-16.01	0.86119	3.5949	1502.8
2.1	211	60	NaN	0.8425	14.687	-1.2561	-187.65	11.205	-0.22639	36.932	-746.08	1109.5	37.559	756.51	1095.5	58.277	33.888	1	0	-4.1735	-8.1734	-13.29	-8.1481	0.81858	-7.6747	14.154	11.739	-3.3549	-15.848	0.86376	3.5906	1502.7
2.11	212	60	NaN	0.76161	14.687	-1.2845	-187.51	11.217	-0.16329	36.964	-746.12	1109.5	37.212	756.29	1095.5	59.323	36.562	1	0	-4.1506	-8.1509	-13.292	-8.1503	0.75216	-7.5216	14.155	11.749	-3.3985	-15.673	0.86263	3.5983	1502.5
2.12	213	60	NaN	0.66219	14.688	-1.2928	-187.37	11.223	-0.091883	36.904	-746.12	1109.5	36.893	756.07	1095.6	57.732	36.797	1	0	-4.1278	-8.1284	-13.295	-8.1526	0.66261	-7.3676	14.157	11.754	-3.4652	-15.496	0.86238	3.6013	1502.3
2.13	214	60	NaN	0.50203	14.686	-1.2647	-187.17	11.216	0.06229	36.709	-746.16	1109.5	36.61	755.78	1095.6	57.35	33.865	1	0	-4.105	-8.1059	-13.297	-8.1548	0.50579	-7.171	14.155	11.747	-3.5992	-15.277	0.85765	3.5925	1502
2.14	215	60	NaN	0.39074	14.691	-1.2548	-187.04	11.19	0.22529	36.613	-746.17	1109.5	36.603	755.68	1095.5	49.315	33.311	1	0	-4.0822	-8.0834	-13.299	-8.1571	0.39112	-7.0387	14.159	11.722	-3.6911	-15.122	0.85961	3.5654	1501.9
2.15	216	60	NaN	0.28732	14.689	-1.248	-186.9	11.161	0.3767	36.539	-746.18	1109.5	36.586	755.58	1095.5	41.241	31.509	1	0	-4.148	-8.1483	-13.296	-8.1543	0.28552	-6.9027	14.155	11.696	-3.8625	-15.051	0.85835	3.5413	1501.8
2.16	217	60	NaN	0.13662	14.69	-1.2492	-186.73	11.127	0.50642	36.472	-746.22	1109.5	36.425	755.43	1095.5	36.14	32.32	1	0	-4.2153	-8.2147	-13.294	-8.1515	0.1384	-6.7288	14.154	11.663	-4.0769	-14.943	0.86026	3.5116	1501.7
2.17	218	60	NaN	-0.012369	14.704	-1.2556	-186.57	11.099	0.58612	36.431	-746.25	1109.5	36.173	755.26	1095.4	37.718	32.573	1	0	-4.2827	-8.281	-13.291	-8.1487	-0.0025445	-6.564	14.166	11.637	-4.2852	-14.845	0.87536	3.4878	1501.6
2.18	219	60	NaN	-0.11698	14.733	-1.2376	-186.46	11.084	0.61834	36.354	-746.24	1109.5	35.925	755.11	1095.4	35.971	33.201	1	0	-4.2936	-8.2918	-13.292	-8.1496	-0.10062	-6.4415	14.196	11.622	-4.3942	-14.733	0.90418	3.472	1501.4
2.19	220	60	NaN	-0.21894	14.788	-1.154	-186.34	11.063	0.66164	36.104	-746.19	1109.5	35.71	754.96	1095.4	41.816	33.065	1	0	-4.2676	-8.2661	-13.292	-8.1495	-0.20391	-6.3213	14.248	11.602	-4.4715	-14.587	0.95677	3.4524	1501.2
2.2	221	60	NaN	-0.29764	14.92	-1.0833	-186.23	11.021	0.75398	35.904	-745.92	1109.6	35.617	754.84	1095.3	23.649	31.988	1	0	-4.1959	-8.1955	-13.29	-8.1478	-0.28667	-6.2178	14.373	11.568	-4.4825	-14.413	1.0827	3.4204	1500.8
2.21	222	60	NaN	-0.37653	14.898	-1.0173	-186.07	10.964	0.93779	35.682	-746.11	1109.5	35.638	754.69	1095.2	42.863	33.527	1	0	-4.4296	-8.4258	-13.287	-8.1454	-0.37485	-6.0647	14.353	11.509	-4.8045	-14.491	1.0656	3.3638	1500.9
2.22	223	60	NaN	-0.39281	14.99	-1.0426	-185.95	10.932	1.075	35.744	-745.98	1109.6	35.667	754.54	1095.1	23.649	32.225	1	0	-4.9457	-8.9344	-13.284	-8.1424	-0.38985	-5.947	14.438	11.484	-5.3355	-14.881	1.1535	3.3415	1500.6
2.23	224	60	NaN	-0.39658	15	-1.0652	-185.84	10.915	1.1242	35.762	-746.05	1109.6	35.477	754.37	1095.1	58.45	32.957	1	0	-4.6061	-8.5998	-13.272	-8.1301	-0.38569	-5.826	14.447	11.467	-4.9918	-14.426	1.1754	3.3372	1500.5
2.24	225	60	NaN	-0.38509	14.99	-1.0757	-185.71	10.902	1.1321	35.71	-746.19	1109.5	35.109	754.13	1095.1	65.23	33.735	1	0	-4.2335	-8.2326	-13.264	-8.1215	-0.36212	-5.6834	14.439	11.453	-4.5957	-13.916	1.1751	3.3319	1500.4
2.25	226	60	NaN	-0.35399	15.038	-1.0863	-185.58	10.888	1.151	35.656	-746.18	1109.5	34.754	753.88	1095	52.439	33.488	1	0	-3.8259	-7.8309	-13.259	-8.1171	-0.31957	-5.5429	14.484	11.442	-4.1455	-13.374	1.2252	3.3251	1500.1
2.26	227	60	NaN	-0.32945	15.069	-1.0794	-185.49	10.864	1.1934	35.567	-746.18	1109.6	34.586	753.74	1095	52.845	32.847	1	0	-3.0729	-7.0888	-13.253	-8.1106	-0.29198	-5.4492	14.512	11.421	-3.3649	-12.538	1.2597	3.3104	1500
2.27	228	60	NaN	-0.29249	15.095	-1.0817	-185.41	10.803	1.3074	35.512	-746.16	1109.6	34.622	753.68	1094.9	52.332	32.794	1	0	-2.4384	-6.4634	-13.243	-8.1011	-0.2585	-5.3752	14.534	11.364	-2.6969	-11.839	1.2911	3.2632	1499.9
2.28	229	60	NaN	-0.25297	15.103	-1.0966	-185.33	10.759	1.3772	35.464	-746.16	1109.6	34.535	753.57	1094.9	53.703	33.652	1	0	-1.9735	-6.0054	-13.23	-8.0881	-0.21748	-5.2942	14.539	11.323	-2.191	-11.3	1.309	3.2348	1499.8
2.29	230	60	NaN	-0.16099	15.066	-1.1777	-185.25	10.693	1.4938	35.586	-746.29	1109.7	34.495	753.46	1094.8	57.656	32.824	1	0	-1.2945	-5.3362	-13.219	-8.0765	-0.11931	-5.2043	14.498	11.26	-1.4138	-10.541	1.2798	3.1838	1499.8
2.3	231	60	NaN	-0.099631	15.046	-1.247	-185.2	10.659	1.5757	35.706	-746.33	1109.7	34.507	753.38	1094.8	62.221	36.058	1	0	-0.42865	-4.4829	-13.208	-8.0663	-0.05383	-5.1501	14.477	11.228	-0.48249	-9.633	1.2683	3.1617	1499.8
2.31	232	60	NaN	-0.032508	15.044	-1.3091	-185.14	10.625	1.6646	35.786	-746.34	1109.7	34.506	753.29	1094.7	61.536	37.667	1	0	0.33708	-3.7283	-13.19	-8.048	0.016398	-5.0863	14.472	11.196	0.35348	-8.8146	1.2824	3.1483	1499.7
2.32	233	60	NaN	0.053997	15.047	-1.3612	-185.06	10.582	1.7606	35.82	-746.37	1109.7	34.452	753.17	1094.7	62.295	37.356	1	0	0.78103	-3.2908	-13.182	-8.0396	0.10625	-5.0066	14.472	11.157	0.88727	-8.2973	1.2903	3.1178	1499.6
2.33	234	60	NaN	0.10546	15.062	-1.3628	-185.03	10.577	1.7883	35.763	-746.37	1109.8	34.372	753.07	1094.7	61.594	38.258	1	0	0.897	-3.1765	-13.183	-8.0413	0.15863	-4.9732	14.487	11.153	1.0556	-8.1496	1.3032	3.1116	1499.5
2.34	235	60	NaN	0.20223	15.11	-1.3699	-184.97	10.54	1.8866	35.631	-746.38	1109.8	34.295	752.94	1094.7	60.884	37.365	1	0	1.3818	-2.6987	-13.187	-8.0448	0.25327	-4.9153	14.531	11.119	1.6351	-7.614	1.3437	3.0746	1499.4
2.35	236	60	NaN	0.24575	15.147	-1.4304	-184.92	10.535	1.9452	35.712	-746.38	1109.8	34.226	752.83	1094.6	61.091	36.36	1	0	2.001	-2.0885	-13.188	-8.0459	0.30253	-4.8633	14.567	11.114	2.3036	-6.9517	1.379	3.0685	1499.3
2.36	237	60	NaN	0.28007	15.17	-1.5011	-184.88	10.528	2.0324	35.8	-746.44	1109.8	34.179	752.67	1094.6	60.487	36.429	1	0	2.7693	-1.3313	-13.186	-8.0439	0.34203	-4.8136	14.589	11.109	3.1113	-6.1449	1.4035	3.0652	1499.2
2.37	238	60	NaN	0.30015	15.181	-1.5318	-184.85	10.526	2.0836	35.824	-746.5	1109.8	34.084	752.53	1094.6	61.02	37.203	1	0	3.4615	-0.64919	-13.186	-8.0442	0.36663	-4.7801	14.599	11.107	3.8281	-5.4293	1.413	3.0631	1499.1
2.38	239	60	NaN	0.30113	15.187	-1.5343	-184.82	10.527	2.1253	35.825	-746.56	1109.8	34.002	752.4	1094.6	60.218	36.54	1	0	4.1114	-0.0087278	-13.189	-8.0466	0.37081	-4.754	14.605	11.109	4.4822	-4.7628	1.4163	3.0628	1499
2.39	240	60	NaN	0.2704	15.195	-1.5191	-184.79	10.525	2.2045	35.814	-746.6	1109.8	33.987	752.26	1094.5	60.477	37.214	1	0	5.367	1.2287	-13.197	-8.0553	0.34023	-4.7221	14.611	11.109	5.7073	-3.4934	1.4141	3.0538	1498.9
2.4	241	60	NaN	0.20109	15.201	-1.4798	-184.75	10.515	2.3201	35.759	-746.62	1109.8	34.014	752.12	1094.5	56.983	36.88	1	0	6.382	2.229	-13.196	-8.0541	0.2678	-4.6829	14.614	11.101	6.6498	-2.4539	1.4183	3.0474	1498.8
2.41	242	60	NaN	0.14209	15.19	-1.4652	-184.72	10.52	2.372	35.783	-746.67	1109.8	33.973	752	1094.4	57.307	34.427	1	0	7.1688	3.0043	-13.186	-8.0435	0.2113	-4.6556	14.602	11.107	7.3801	-1.6512	1.4165	3.0638	1498.7
2.42	243	60	NaN	0.022664	15.174	-1.451	-184.67	10.518	2.4605	35.862	-746.72	1109.8	33.926	751.82	1094.4	54.16	34.847	1	0	7.4774	3.3085	-13.193	-8.0505	0.096667	-4.5969	14.585	11.106	7.5741	-1.2884	1.3925	3.056	1498.6
2.43	244	60	NaN	-0.069078	15.171	-1.4369	-184.63	10.521	2.5546	35.925	-746.74	1109.8	33.995	751.69	1094.4	51.509	34.385	1	0	7.9328	3.7573	-13.196	-8.0541	0.0047113	-4.5552	14.581	11.111	7.9375	-0.79794	1.3846	3.057	1498.5
2.44	245	60	NaN	-0.16442	15.167	-1.36	-184.6	10.511	2.6359	35.788	-746.77	1109.8	34.053	751.6	1094.3	52.37	33.174	1	0	8.5543	4.3698	-13.196	-8.0539	-0.09808	-4.5322	14.576	11.103	8.4562	-0.16242	1.3798	3.049	1498.4
2.45	246	60	NaN	-0.26489	15.171	-1.2742	-184.57	10.511	2.7055	35.628	-746.79	1109.8	34.076	751.49	1094.3	53.718	33.75	1	0	9.0005	4.8095	-13.194	-8.0523	-0.20553	-4.5085	14.578	11.104	8.795	0.30096	1.3834	3.0513	1498.4
2.46	247	60	NaN	-0.37469	15.181	-1.209	-184.53	10.517	2.7396	35.543	-746.79	1109.8	33.966	751.32	1094.3	55.952	33.062	1	0	9.3035	5.1081	-13.192	-8.0498	-0.31438	-4.4706	14.587	11.112	8.9891	0.63747	1.3949	3.0617	1498.2
2.47	248	60	NaN	-0.49368	15.186	-1.142	-184.49	10.505	2.725	35.45	-746.81	1109.8	33.672	751.15	1094.2	52.665	34.53	1	0	9.3897	5.1931	-13.192	-8.0495	-0.42567	-4.4246	14.589	11.102	8.9641	0.7685	1.3974	3.0529	1498
2.48	249	60	NaN	-0.55998	15.176	-1.1147	-184.46	10.508	2.786	35.436	-746.85	1109.8	33.684	751.03	1094.2	51.459	36.125	1	0	9.291	5.0958	-13.195	-8.0529	-0.49296	-4.3949	14.578	11.107	8.798	0.70084	1.3827	3.0539	1498
2.49	250	60	NaN	-0.61038	15.192	-1.1313	-184.44	10.524	2.8316	35.539	-746.81	1109.8	33.641	750.89	1094.2	55.823	34.8	1	0	9.0321	4.8406	-13.201	-8.0594	-0.5378	-4.3653	14.593	11.123	8.4943	0.4753	1.3915	3.0634	1497.8
2.5	251	60	NaN	-0.64362	15.194	-1.1419	-184.41	10.546	2.8387	35.602	-746.84	1109.8	33.48	750.71	1094.2	54.757	32.946	1	0	9.0321	4.8406	-13.202	-8.0599	-0.56243	-4.3264	14.596	11.144	8.4697	0.51423	1.3938	3.084	1497.6
2.51	252	60	NaN	-0.67706	15.211	-1.1215	-184.38	10.553	2.861	35.548	-746.83	1109.8	33.357	750.58	1094.1	55.323	35.274	1	0	9.0935	4.9011	-13.202	-8.0601	-0.59321	-4.2995	14.611	11.153	8.5003	0.60157	1.4088	3.0931	1497.5
2.52	253	60	NaN	-0.70276	15.238	-1.0937	-184.36	10.566	2.8755	35.463	-746.81	1109.8	33.166	750.38	1094.1	60.616	36.267	1	0	9.219	5.0248	-13.202	-8.0598	-0.61487	-4.2679	14.635	11.168	8.6041	0.75694	1.4336	3.1085	1497.3
2.53	254	60	NaN	-0.71449	15.254	-1.0792	-184.33	10.595	2.9226	35.405	-746.81	1109.8	33.046	750.15	1094	59.95	35.416	1	0	9.3783	5.1818	-13.202	-8.0598	-0.62421	-4.2416	14.65	11.199	8.7541	0.9402	1.4479	3.1389	1497
2.54	255	60	NaN	-0.715	15.249	-1.0785	-184.33	10.628	3.0569	35.359	-746.87	1109.8	33.209	750.01	1094	59.595	35.792	1	0	9.5551	5.3561	-13.202	-8.0601	-0.63271	-4.2454	14.643	11.234	8.9224	1.1107	1.4412	3.1737	1497
2.55	256	60	NaN	-0.7041	15.26	-1.0901	-184.32	10.657	3.135	35.325	-746.87	1109.8	33.198	749.87	1093.9	59.755	34.782	1	0	9.6411	5.4408	-13.207	-8.0647	-0.62265	-4.2372	14.652	11.265	9.0185	1.2036	1.4454	3.2004	1496.8
2.56	257	60	NaN	-0.64375	15.255	-1.1956	-184.31	10.708	3.2621	35.573	-746.91	1109.8	33.211	749.65	1093.9	60.081	36.075	1	0	9.5236	5.325	-13.213	-8.0709	-0.55332	-4.2219	14.644	11.318	8.9703	1.1031	1.4311	3.2474	1496.6
2.57	258	60	NaN	-0.59834	15.236	-1.2192	-184.3	10.735	3.3682	35.575	-746.96	1109.8	33.254	749.47	1093.8	60.056	36.919	1	0	9.2296	5.0352	-13.22	-8.0783	-0.50948	-4.2121	14.623	11.349	8.7201	0.82316	1.4024	3.2705	1496.5
2.58	259	60	NaN	-0.55529	15.224	-1.2512	-184.28	10.778	3.4654	35.606	-746.98	1109.8	33.276	749.29	1093.8	60.631	35.827	1	0	8.7433	4.556	-13.225	-8.0827	-0.46606	-4.1929	14.607	11.395	8.2773	0.36311	1.3827	3.3119	1496.4
2.59	260	60	NaN	-0.5064	15.212	-1.2765	-184.26	10.812	3.5723	35.607	-747	1109.9	33.298	749.16	1093.7	60.538	36.802	1	0	8.6273	4.4417	-13.233	-8.0905	-0.41796	-4.1737	14.592	11.432	8.2093	0.26797	1.3592	3.3411	1496.2
2.6	261	60	NaN	-0.45513	15.194	-1.2953	-184.25	10.829	3.7237	35.586	-747.04	1109.9	33.444	749.03	1093.6	60.619	36.018	1	0	8.8724	4.6832	-13.244	-8.1018	-0.37307	-4.1651	14.57	11.452	8.4993	0.51817	1.3263	3.3506	1496.2
2.61	262	60	NaN	-0.41061	15.175	-1.3376	-184.24	10.848	3.9239	35.646	-747.07	1109.9	33.747	748.85	1093.5	60.163	36.859	1	0	9.0598	4.8679	-13.255	-8.1127	-0.33787	-4.1662	14.549	11.475	8.7219	0.70175	1.2943	3.362	1496
2.62	263	60	NaN	-0.37298	15.176	-1.4058	-184.23	10.873	4.0726	35.778	-747.05	1109.9	33.854	748.73	1093.5	58.505	38.725	1	0	9.168	4.9746	-13.265	-8.1228	-0.2993	-4.1602	14.548	11.501	8.8687	0.81441	1.283	3.3786	1495.9
2.63	264	60	NaN	-0.34697	15.187	-1.5045	-184.2	10.892	4.1385	35.929	-747.04	1109.9	33.611	748.54	1093.4	56.095	35.568	0	0	8.816	4.6277	-13.269	-8.1268	-0.25819	-4.1141	14.557	11.523	8.5578	0.51359	1.288	3.3958	1495.7
2.64	265	60	NaN	-0.3475	15.217	-1.5489	-184.18	10.906	4.2313	36.001	-746.98	1109.9	33.566	748.43	1093.4	54.417	35.512	0	0	8.6836	4.4971	-13.278	-8.1356	-0.25422	-4.0824	14.584	11.539	8.4293	0.41471	1.3065	3.4033	1495.5
2.65	266	60	NaN	-0.3746	15.234	-1.5449	-184.16	10.906	4.262	35.956	-746.94	1109.9	33.39	748.3	1093.4	52.814	36.936	0	0	8.6857	4.4992	-13.29	-8.1483	-0.27628	-4.0626	14.6	11.54	8.4094	0.43656	1.3101	3.3916	1495.3
2.66	267	60	NaN	-0.49841	15.291	-1.513	-184.14	10.903	4.2961	35.696	-746.87	1110	33.232	748.16	1093.3	53.102	35.842	0	0	7.9347	3.7592	-13.304	-8.1622	-0.40398	-4.042	14.651	11.543	7.5308	-0.2828	1.3467	3.3804	1495.1
2.67	268	60	NaN	-0.60764	15.306	-1.48	-184.1	10.903	4.3585	35.543	-746.85	1110.1	33.102	747.99	1093.2	52.538	34.683	0	0	7.656	3.4845	-13.315	-8.1727	-0.51409	-4.0059	14.661	11.547	7.1419	-0.52144	1.3466	3.3746	1494.9
2.68	269	60	NaN	-0.58395	15.198	-1.4626	-184.07	10.907	4.4162	35.775	-746.96	1109.8	32.898	747.79	1093.2	51.393	34.249	0	0	7.8086	3.6349	-13.322	-8.1801	-0.47367	-3.955	14.559	11.546	7.3349	-0.32011	1.237	3.3658	1494.8
2.69	270	60	NaN	-0.64884	15.162	-1.4498	-184.04	10.915	4.4583	35.789	-746.99	1109.8	32.731	747.59	1093.1	49.688	36.577	0	0	7.9431	3.7674	-13.33	-8.1875	-0.53161	-3.9197	14.521	11.555	7.4115	-0.15226	1.1915	3.3679	1494.7
2.7	271	60	NaN	-0.73772	15.13	-1.4042	-184.01	10.927	4.5466	35.707	-747.01	1109.8	32.671	747.44	1093	48.984	33.137	0	0	8.1714	3.9924	-13.339	-8.1967	-0.62131	-3.894	14.487	11.569	7.5501	0.098415	1.1484	3.3727	1494.5
2.71	272	60	NaN	-0.82276	15.108	-1.349	-183.98	10.933	4.6109	35.617	-746.98	1109.8	32.537	747.32	1093	44.169	33.933	0	0	9.3255	5.1297	-13.363	-8.2214	-0.70465	-3.866	14.463	11.578	8.6208	1.2637	1.0998	3.3562	1494.4
2.72	273	60	NaN	-0.93968	15.072	-1.2533	-183.95	10.944	4.7182	35.418	-746.97	1109.7	32.385	747.12	1092.9	43.537	34.461	0	0	11.165	6.9427	-13.415	-8.2725	-0.82337	-3.8343	14.426	11.59	10.342	3.1083	1.0119	3.3172	1494.2
2.73	274	60	NaN	-1.0421	15.053	-1.1965	-183.93	10.947	4.8402	35.31	-746.92	1109.7	32.32	746.94	1092.8	48.214	33.56	0	0	13.357	9.1026	-13.481	-8.3392	-0.92743	-3.8113	14.406	11.595	12.429	5.2913	0.92438	3.2557	1494
2.74	275	60	NaN	-1.1077	15.04	-1.1892	-183.9	10.951	4.9529	35.322	-746.87	1109.7	32.305	746.8	1092.8	54.588	34.573	0	0	13.308	9.0549	-13.49	-8.3477	-0.99196	-3.7876	14.391	11.6	12.317	5.2674	0.90091	3.2523	1493.8
2.75	276	60	NaN	-1.1489	15.007	-1.1921	-183.87	10.966	5.0489	35.35	-746.87	1109.7	32.226	746.66	1092.7	54.754	33.633	0	0	12.967	8.7184	-13.5	-8.3585	-1.0291	-3.7484	14.358	11.615	11.938	4.97	0.85768	3.257	1493.6
2.76	277	60	NaN	-1.1817	14.984	-1.2089	-183.83	10.975	5.1214	35.379	-746.84	1109.6	32.063	746.52	1092.7	52.489	31.921	0	0	12.369	8.1294	-13.513	-8.3713	-1.0545	-3.7058	14.334	11.624	11.315	4.4235	0.82071	3.2532	1493.5
2.77	278	60	NaN	-1.1874	14.972	-1.2263	-183.79	10.971	5.2305	35.396	-746.79	1109.6	31.976	746.46	1092.6	53.797	33.09	0	0	11.921	7.6875	-13.525	-8.383	-1.0562	-3.6592	14.321	11.623	10.865	4.0283	0.79587	3.2397	1493.4
2.78	279	60	NaN	-1.1733	14.941	-1.2473	-183.73	10.974	5.3706	35.39	-746.77	1109.6	31.837	746.33	1092.6	50.458	32.952	0	0	11.588	7.3594	-13.537	-8.395	-1.037	-3.5966	14.288	11.626	10.551	3.7629	0.75125	3.2309	1493.2
2.79	280	60	NaN	-1.1368	14.918	-1.2525	-183.69	10.979	5.4878	35.339	-746.75	1109.6	31.745	746.23	1092.5	50.297	33.964	0	0	11.464	7.2377	-13.557	-8.4145	-0.99891	-3.5492	14.264	11.633	10.466	3.6886	0.7072	3.219	1493.1
2.8	281	60	NaN	-1.0756	14.907	-1.2789	-183.66	10.996	5.6138	35.351	-746.69	1109.6	31.734	746.11	1092.4	47.92	32.974	0	0	11.319	7.0939	-13.576	-8.4339	-0.93682	-3.5182	14.251	11.652	10.382	3.5758	0.6746	3.2181	1492.9
2.81	282	60	NaN	-0.99671	14.889	-1.32	-183.64	11.021	5.7256	35.404	-746.64	1109.5	31.695	745.93	1092.4	46.804	34.096	0	0	11.164	6.9415	-13.594	-8.4518	-0.85433	-3.499	14.231	11.68	10.31	3.4426	0.63733	3.2279	1492.7
2.82	283	60	NaN	-0.89094	14.849	-1.3687	-183.62	11.049	5.8093	35.474	-746.63	1109.5	31.526	745.74	1092.3	44.928	34.124	0	0	11.082	6.8608	-13.594	-8.452	-0.73937	-3.4698	14.19	11.708	10.343	3.391	0.59585	3.2563	1492.5
2.83	284	60	NaN	-0.7209	14.801	-1.4712	-183.56	11.071	5.9438	35.695	-746.61	1109.5	31.323	745.6	1092.2	44.351	31.643	0	0	11.438	7.212	-13.611	-8.4692	-0.55304	-3.3895	14.139	11.733	10.885	3.8224	0.52792	3.2634	1492.3
2.84	285	60	NaN	-0.592	14.785	-1.5119	-183.51	11.108	6.0445	35.765	-746.56	1109.5	31.219	745.41	1092.2	45.538	33.169	0	0	12.151	7.9139	-13.642	-8.5001	-0.4174	-3.3345	14.122	11.772	11.733	4.5794	0.47978	3.2715	1492.1
2.85	286	60	NaN	-0.46606	14.765	-1.527	-183.45	11.126	6.1581	35.748	-746.55	1109.5	31.164	745.27	1092.1	41.488	35.06	0	0	11.62	7.3913	-13.644	-8.502	-0.29	-3.2754	14.099	11.791	11.33	4.1159	0.45494	3.2893	1491.9
2.86	287	60	NaN	-0.34576	14.751	-1.5578	-183.4	11.129	6.3054	35.769	-746.52	1109.4	31.204	745.15	1092.1	44.516	34.131	0	0	10.692	6.4766	-13.635	-8.4926	-0.17039	-3.2277	14.083	11.797	10.522	3.2489	0.44828	3.3039	1491.8
2.87	288	60	NaN	-0.18763	14.748	-1.5975	-183.34	11.122	6.5343	35.801	-746.5	1109.4	31.337	745	1091.9	41.124	34.048	0	0	11.502	7.2743	-13.653	-8.5106	-0.016152	-3.173	14.078	11.792	11.485	4.1013	0.42497	3.2818	1491.6
2.88	289	60	NaN	-0.026639	14.763	-1.6424	-183.28	11.124	6.7276	35.855	-746.46	1109.4	31.362	744.8	1091.8	39.802	33.433	0	0	11.046	6.8252	-13.644	-8.5025	0.14598	-3.1067	14.088	11.798	11.192	3.7185	0.44386	3.2954	1491.4
2.89	290	60	NaN	0.090365	14.787	-1.6837	-183.22	11.138	6.7859	35.912	-746.41	1109.4	31.142	744.6	1091.8	39.244	32.282	0	0	9.9325	5.7279	-13.622	-8.4803	0.27368	-3.0383	14.11	11.815	10.206	2.6897	0.48758	3.3349	1491.1
2.9	291	60	NaN	0.18756	14.799	-1.6996	-183.17	11.13	6.8189	35.876	-746.39	1109.4	30.866	744.44	1091.7	36.179	33.422	0	0	10.138	5.9308	-13.623	-8.4807	0.38011	-2.9784	14.12	11.809	10.518	2.9524	0.49678	3.3285	1490.9
2.91	292	60	NaN	0.2691	14.803	-1.7374	-183.13	11.118	6.881	35.932	-746.41	1109.4	30.674	744.27	1091.6	39.544	33.348	0	0	10.271	6.0615	-13.619	-8.4767	0.4712	-2.9266	14.121	11.8	10.742	3.1349	0.50198	3.3233	1490.8
2.92	293	60	NaN	0.34398	14.82	-1.7533	-183.09	11.107	6.9123	35.923	-746.38	1109.4	30.396	744.08	1091.6	39.743	33.443	0	0	10.349	6.1384	-13.611	-8.4692	0.55644	-2.874	14.135	11.792	10.905	3.2644	0.52354	3.3226	1490.6
2.93	294	60	NaN	0.42349	14.845	-1.7979	-183.03	11.037	7.0613	36.031	-746.35	1109.4	30.295	743.89	1091.4	35.134	33.301	0	0	10.581	6.3673	-13.62	-8.4781	0.64402	-2.8045	14.154	11.728	11.225	3.5628	0.5334	3.2497	1490.4
2.94	295	60	NaN	0.45664	14.861	-1.8239	-182.96	10.988	7.1674	36.089	-746.34	1109.3	30.128	743.67	1091.2	37.257	34.557	0	0	10.685	6.4691	-13.628	-8.4858	0.68583	-2.7326	14.165	11.684	11.37	3.7365	0.53719	3.1983	1490.1
2.95	296	60	NaN	0.44413	14.875	-1.8248	-182.91	10.955	7.269	36.079	-746.31	1109.3	30.044	743.46	1091.1	35.688	31.94	0	0	9.6674	5.4667	-13.586	-8.4442	0.67626	-2.677	14.175	11.655	10.344	2.7898	0.58825	3.2108	1489.9
2.96	297	60	NaN	0.40334	14.888	-1.8205	-182.86	10.911	7.4196	36.075	-746.26	1109.3	30.113	743.27	1091	36.796	34.438	0	0	9.0502	4.8585	-13.563	-8.4207	0.63268	-2.6297	14.183	11.616	9.6829	2.2288	0.62	3.1958	1489.7
2.97	298	60	NaN	0.32514	14.882	-1.8204	-182.79	10.888	7.5111	36.097	-746.24	1109.3	29.977	743.01	1090.9	35.55	31.75	0	0	8.6264	4.4408	-13.551	-8.4094	0.56058	-2.5544	14.173	11.597	9.1869	1.8864	0.62143	3.1872	1489.4
2.98	299	60	NaN	0.21186	14.873	-1.8285	-182.73	10.838	7.6539	36.139	-746.22	1109.3	29.987	742.8	1090.7	35.815	34.003	0	0	7.8501	3.6758	-13.551	-8.4092	0.44859	-2.4922	14.159	11.552	8.2987	1.1835	0.60779	3.1429	1489.1
2.99	300	60	NaN	0.070669	14.857	-1.8395	-182.64	10.789	7.7089	36.228	-746.2	1109.3	29.749	742.53	1090.6	36.886	32.144	0	0	7.3819	3.2144	-13.545	-8.4029	0.32001	-2.3955	14.137	11.508	7.7019	0.81882	0.59219	3.1056	1488.9
3	301	60	NaN	-0.14328	14.831	-1.8169	-182.55	10.729	7.828	36.294	-746.19	1109.2	29.589	742.19	1090.3	35.687	33.89	0	0	7.1225	2.9588	-13.535	-8.3925	0.11485	-2.2946	14.104	11.457	7.2374	0.66418	0.56921	3.0642	1488.5
3.01	302	60	NaN	-0.32895	14.818	-1.7687	-182.48	10.692	7.9437	36.277	-746.17	1109.2	29.487	741.86	1090.2	35.865	34.454	0	0	6.9723	2.8107	-13.527	-8.3847	-0.067481	-2.2214	14.083	11.427	6.9048	0.58928	0.55643	3.0423	1488.2
3.02	303	60	NaN	-0.4959	14.822	-1.6848	-182.41	10.677	8.0829	36.178	-746.12	1109.2	29.423	741.45	1090	34.051	31.386	0	0	6.8589	2.699	-13.522	-8.3799	-0.23573	-2.1457	14.08	11.419	6.6232	0.55331	0.55769	3.0394	1487.7
3.03	304	60	NaN	-0.65162	14.83	-1.5769	-182.32	10.662	8.2472	36.04	-746.06	1109.2	29.371	740.98	1089.8	36.389	34.336	0	0	6.6827	2.5253	-13.526	-8.3837	-0.39465	-2.0581	14.08	11.411	6.2881	0.46725	0.55461	3.0275	1487.2
3.04	305	60	NaN	-0.72674	14.828	-1.4927	-182.26	10.625	8.3445	35.914	-746.04	1109.2	29.287	740.66	1089.6	37.438	32.971	0	0	6.8491	2.6893	-13.527	-8.385	-0.47132	-2.0067	14.073	11.38	6.3778	0.68259	0.54554	2.9955	1486.9
3.05	306	60	NaN	-0.77107	14.838	-1.4222	-182.18	10.575	8.4541	35.775	-745.98	1109.2	29.206	740.32	1089.4	34.528	33.626	0	0	7.0926	2.9293	-13.528	-8.3856	-0.51784	-1.9231	14.075	11.338	6.5748	1.0062	0.54777	2.9525	1486.5
3.06	307	60	NaN	-0.77899	14.859	-1.4585	-182.08	10.533	8.5249	35.906	-745.88	1109.1	28.989	739.97	1089.2	35.634	33.826	0	0	6.6068	2.4505	-13.533	-8.3911	-0.51227	-1.8142	14.09	11.302	6.0946	0.63632	0.55647	2.9112	1486
3.07	308	60	NaN	-0.73564	14.862	-1.4861	-181.96	10.499	8.6436	35.942	-745.81	1109.1	28.771	739.43	1088.9	35.112	30.671	0	0	6.6466	2.4897	-13.534	-8.3924	-0.45897	-1.6856	14.084	11.277	6.1876	0.80408	0.54935	2.8848	1485.4
3.08	309	60	NaN	-0.66519	14.861	-1.5282	-181.86	10.455	8.793	35.99	-745.72	1109.1	28.722	738.98	1088.7	35.084	33.003	0	0	7.0259	2.8635	-13.533	-8.3909	-0.3847	-1.581	14.075	11.241	6.6412	1.2825	0.54244	2.8496	1484.9
3.09	310	60	NaN	-0.57759	14.865	-1.5871	-181.77	10.415	8.9097	36.071	-745.61	1109	28.661	738.56	1088.5	36.304	35.089	0	0	7.4936	3.3244	-13.535	-8.3925	-0.29153	-1.4829	14.071	11.208	7.2021	1.8415	0.5368	2.816	1484.3
3.1	311	60	NaN	-0.47275	14.864	-1.6501	-181.67	10.38	8.9974	36.146	-745.5	1109	28.531	738.11	1088.2	35.502	32.759	0	0	7.9796	3.8034	-13.539	-8.3969	-0.1787	-1.3724	14.061	11.182	7.8009	2.431	0.52237	2.7853	1483.8
3.11	312	60	NaN	-0.35283	14.839	-1.7029	-181.56	10.327	9.1357	36.169	-745.44	1109	28.56	737.73	1088	35.305	32.756	0	0	8.381	4.199	-13.551	-8.4086	-0.0589	-1.2639	14.029	11.138	8.3221	2.9351	0.47835	2.7292	1483.3
3.12	313	60	NaN	-0.23929	14.806	-1.7266	-181.44	10.326	9.2284	36.089	-745.4	1109	28.475	737.21	1087.8	35.232	31.896	0	0	8.4747	4.2913	-13.558	-8.4159	0.054949	-1.1427	13.988	11.144	8.5296	3.1486	0.43034	2.7276	1482.8
3.13	314	60	NaN	-0.068397	14.748	-1.7886	-181.23	10.289	9.3057	36.042	-745.34	1109	28.204	736.46	1087.5	34.881	33.223	0	0	8.4319	4.2491	-13.564	-8.4217	0.23467	-0.93013	13.917	11.121	8.6665	3.319	0.35331	2.6991	1482
3.14	315	60	NaN	0.031528	14.702	-1.8035	-181.07	10.249	9.3591	35.918	-745.32	1108.9	27.996	735.89	1087.2	34.238	32.411	0	0	8.4879	4.3043	-13.572	-8.4304	0.33798	-0.76138	13.861	11.09	8.8259	3.5429	0.28863	2.66	1481.4
3.15	316	60	NaN	0.096967	14.675	-1.8547	-180.93	10.195	9.4341	35.942	-745.27	1108.9	27.918	735.38	1087	36.892	31.927	0	0	8.5332	4.349	-13.577	-8.4351	0.40746	-0.61517	13.825	11.046	8.9407	3.7338	0.2475	2.6106	1480.8
3.16	317	60	NaN	0.13972	14.66	-1.9131	-180.79	10.139	9.4845	36.022	-745.2	1108.9	27.8	734.88	1086.7	38.084	33.167	0	0	8.5722	4.3874	-13.579	-8.4372	0.458	-0.46829	13.801	10.998	9.0302	3.9191	0.22191	2.5606	1480.3
3.17	318	60	NaN	0.15686	14.65	-1.9323	-180.61	10.05	9.5147	36.014	-745.11	1108.9	27.592	734.27	1086.4	34.81	32.835	0	0	8.3852	4.2031	-13.579	-8.4372	0.48302	-0.27894	13.779	10.922	8.8682	3.9241	0.19986	2.4845	1479.6
3.18	319	60	NaN	0.14726	14.64	-1.9167	-180.35	9.8928	9.586	35.925	-745	1108.9	27.44	733.48	1085.9	36.788	32.416	0	0	8.139	3.9605	-13.578	-8.4362	0.47607	-0.023516	13.751	10.782	8.6151	3.9369	0.1726	2.3454	1478.7
3.19	320	60	NaN	0.1168	14.632	-1.8966	-180.2	9.8231	9.5345	35.882	-744.93	1108.9	27.153	732.89	1085.7	36.627	36.311	0	0	7.9967	3.8203	-13.576	-8.4345	0.45522	0.14293	13.733	10.722	8.452	3.9632	0.15672	2.288	1478
3.2	321	60	NaN	0.069187	14.636	-1.9071	-180	9.7306	9.4705	35.949	-744.8	1108.8	26.834	732.26	1085.3	35.313	33.928	0	0	8.348	4.1665	-13.569	-8.4273	0.42278	0.34918	13.724	10.642	8.7708	4.5157	0.15478	2.2151	1477.3
3.21	322	60	NaN	-0.030685	14.625	-1.8946	-179.7	9.5812	9.5041	35.979	-744.7	1108.8	26.679	731.24	1084.9	35.386	33.392	0	0	8.8657	4.6766	-13.562	-8.4199	0.33035	0.65826	13.696	10.511	9.1961	5.3349	0.13371	2.0909	1476.2
3.22	323	60	NaN	-0.13006	14.62	-1.8767	-179.43	9.4844	9.4428	35.986	-744.61	1108.8	26.324	730.33	1084.5	34.574	34.858	0	0	9.0638	4.8718	-13.566	-8.4242	0.24525	0.94883	13.675	10.429	9.309	5.8206	0.10911	2.0048	1475.2
3.23	324	60	NaN	-0.22056	14.623	-1.868	-179.17	9.4071	9.335	36.027	-744.51	1108.8	25.87	729.51	1084.1	34.847	33.285	0	0	8.8821	4.6928	-13.569	-8.4271	0.17426	1.221	13.665	10.365	9.0564	5.9138	0.095998	1.9382	1474.3
3.24	325	60	NaN	-0.32003	14.631	-1.8443	-178.87	9.3063	9.2521	36.048	-744.37	1108.8	25.439	728.53	1083.7	35.089	33.018	0	0	8.4897	4.306	-13.571	-8.4292	0.092647	1.5443	13.657	10.281	8.5823	5.8503	0.085548	1.8518	1473.1
3.25	326	60	NaN	-0.4329	14.639	-1.7692	-178.48	9.1966	9.1971	35.921	-744.18	1108.8	25.04	727.26	1083.2	35.261	33.997	0	0	8.225	4.0452	-13.562	-8.4198	-0.0092216	1.9457	13.645	10.191	8.2158	5.9909	0.082631	1.7711	1471.7
3.26	327	60	NaN	-0.48783	14.637	-1.7076	-178.19	9.104	9.2344	35.79	-744.08	1108.8	24.946	726.35	1082.9	34.409	31.585	0	0	7.9026	3.7275	-13.549	-8.4074	-0.065328	2.2313	13.628	10.113	7.8373	5.9588	0.078602	1.7053	1470.7
3.27	328	60	NaN	-0.51703	14.63	-1.6955	-177.89	8.9883	9.2189	35.784	-744.01	1108.7	24.68	725.44	1082.5	34.26	32.713	0	0	7.1929	3.0281	-13.541	-8.399	-0.084085	2.5394	13.606	10.012	7.1088	5.5675	0.065163	1.6127	1469.7
3.28	329	60	NaN	-0.5174	14.634	-1.6984	-177.6	8.9162	9.1104	35.81	-743.88	1108.7	24.205	724.47	1082.1	35.694	33.015	0	0	7.3693	3.2019	-13.528	-8.3857	-0.06458	2.8504	13.596	9.9547	7.3047	6.0523	0.067925	1.569	1468.6
3.29	330	60	NaN	-0.50748	14.639	-1.7058	-177.31	8.8687	9.1106	35.805	-743.78	1108.7	24.006	723.39	1081.7	33.194	46.127	0	0	7.7756	3.6023	-13.515	-8.3727	-0.046712	3.1459	13.585	9.9231	7.7289	6.7482	0.070153	1.5504	1467.5
3.3	331	60	NaN	-0.47451	14.653	-1.7328	-176.96	8.8242	9.1151	35.808	-743.65	1108.7	23.737	721.99	1081.2	37.383	50.86	0	0	7.4942	3.3251	-13.512	-8.3696	-0.0026373	3.5123	13.579	9.8985	7.4916	6.8374	0.067305	1.5289	1465.9
3.31	332	60	NaN	-0.42416	14.676	-1.778	-176.58	8.7808	9.0835	35.831	-743.49	1108.7	23.339	720.47	1080.7	35.961	54.312	0	0	7.2154	3.0502	-13.506	-8.3636	0.064727	3.9051	13.58	9.8768	7.2801	6.9553	0.074468	1.5132	1464.3
3.32	333	60	NaN	-0.38119	14.696	-1.8186	-176.31	8.7572	9.0994	35.834	-743.38	1108.7	23.153	719.23	1080.3	37.347	56.477	0	0	6.9378	2.7767	-13.498	-8.3561	0.11552	4.186	13.583	9.8703	7.0533	6.9626	0.084433	1.5142	1462.9
3.33	334	60	NaN	-0.33535	14.713	-1.8454	-176.05	8.7721	9.0758	35.794	-743.3	1108.7	22.886	717.97	1080	40.757	58.459	0	1	6.4619	2.3077	-13.48	-8.3384	0.17073	4.4591	13.585	9.9001	6.6326	6.7668	0.10505	1.5617	1461.6
3.34	335	60	NaN	-0.2946	14.749	-1.9293	-175.76	8.7528	8.9537	35.94	-743.16	1108.7	22.351	716.64	1079.6	42.102	58.813	0	1	6.0111	1.8635	-13.464	-8.3224	0.23875	4.7718	13.605	9.8967	6.2499	6.6353	0.14097	1.5743	1460.2
3.35	336	60	NaN	-0.23966	14.787	-1.9716	-175.41	8.7454	8.9109	35.941	-742.99	1108.7	21.992	714.64	1079	39.57	60.055	0	1	5.8395	1.6943	-13.464	-8.3223	0.30862	5.143	13.62	9.9121	6.1481	6.8373	0.15592	1.5898	1458
3.36	337	60	NaN	-0.19457	14.817	-1.9963	-175.11	8.7308	8.8526	35.944	-742.84	1108.7	21.634	712.95	1078.6	40.328	60.335	0	1	5.6244	1.4823	-13.462	-8.3204	0.36861	5.4519	13.632	9.9155	5.993	6.9342	0.16981	1.5951	1456.2
3.37	338	60	NaN	-0.15973	14.838	-2.0023	-174.87	8.7243	8.7904	35.944	-742.72	1108.7	21.314	711.43	1078.3	42.509	60.357	0	1	5.312	1.1745	-13.46	-8.3177	0.41672	5.7028	13.638	9.9241	5.7287	6.8773	0.17824	1.6064	1454.5
3.38	339	60	NaN	-0.12255	14.853	-1.9869	-174.63	8.7213	8.7231	35.922	-742.6	1108.7	21.012	709.58	1077.8	41.706	59.936	0	1	4.6758	0.54752	-13.457	-8.3146	0.46567	5.9577	13.636	9.9387	5.1415	6.5052	0.179	1.6241	1452.6
3.39	340	60	NaN	-0.07558	14.866	-1.9545	-174.37	8.6968	8.6522	35.885	-742.47	1108.7	20.734	707.31	1077.4	39.008	59.8	0	1	4.2705	0.14812	-13.453	-8.3111	0.52314	6.2335	13.628	9.9357	4.7937	6.3816	0.17448	1.6246	1450.2
3.4	341	60	NaN	-0.038536	14.874	-1.9148	-174.21	8.6508	8.6981	35.823	-742.37	1108.7	20.826	705.65	1077	40.169	59.162	0	1	3.9792	-0.13896	-13.449	-8.3073	0.55486	6.3878	13.618	9.906	4.5341	6.2489	0.16905	1.5988	1448.4
3.41	342	60	NaN	0.006641	14.892	-1.9415	-174.03	8.6304	8.5863	35.965	-742.25	1108.7	20.486	704	1076.7	39.458	58.392	0	1	4.0097	-0.10895	-13.445	-8.3034	0.61985	6.5797	13.622	9.9004	4.6295	6.4707	0.17684	1.5971	1446.7
3.42	343	60	NaN	0.036435	14.918	-1.9412	-173.88	8.6107	8.5995	35.996	-742.14	1108.8	20.431	702.19	1076.4	40.162	56.508	0	1	4.1532	0.032456	-13.442	-8.3002	0.65386	6.735	13.633	9.8957	4.807	6.7674	0.19081	1.5956	1444.8
3.43	344	60	NaN	0.06183	14.962	-1.9431	-173.73	8.5865	8.5468	36.015	-742	1108.8	20.232	700.37	1076	37.738	52.828	0	0	4.3553	0.23164	-13.441	-8.2993	0.68875	6.8998	13.661	9.8873	5.044	7.1314	0.21975	1.588	1442.8
3.44	345	60	NaN	0.080369	15.021	-1.9314	-173.53	8.5424	8.4799	35.97	-741.79	1108.8	19.986	697.99	1075.6	35.944	48.794	0	0	5.0818	0.9476	-13.446	-8.3036	0.71643	7.1014	13.701	9.8632	5.7982	8.049	0.25504	1.5596	1440.3
3.45	346	60	NaN	0.085904	15.069	-1.9045	-173.34	8.4614	8.4646	35.86	-741.59	1108.9	19.861	695.47	1075.2	35.459	39.256	0	0	5.701	1.5579	-13.455	-8.3134	0.72375	7.2941	13.727	9.8033	6.4248	8.852	0.27119	1.49	1437.5
3.46	347	60	NaN	0.079691	15.075	-1.8778	-173.21	8.3494	8.4778	35.742	-741.49	1108.9	19.836	693.57	1074.9	35.505	37.038	0	0	5.2267	1.0904	-13.479	-8.3366	0.7147	7.421	13.716	9.708	5.9414	8.5114	0.23773	1.3714	1435.5
3.47	348	60	NaN	0.080646	15.061	-1.8539	-173.1	8.2622	8.4015	35.629	-741.43	1109	19.603	691.64	1074.6	35.4	37.464	0	0	4.7523	0.62292	-13.502	-8.3599	0.72134	7.5424	13.686	9.6371	5.4737	8.1654	0.18416	1.2772	1433.6
3.48	349	60	NaN	0.099183	15.043	-1.9179	-172.98	8.1818	8.3627	35.774	-741.29	1109	19.461	689.55	1074.3	35.603	37.051	0	0	4.2779	0.15543	-13.525	-8.3831	0.75236	7.6743	13.654	9.5712	5.0303	7.8297	0.1287	1.1881	1431.4
3.49	350	60	NaN	0.13241	15	-1.9446	-172.87	8.074	8.3448	35.834	-741.2	1109.1	19.337	687.49	1074	34.099	38.647	0	0	3.8036	-0.31205	-13.548	-8.4064	0.794	7.7911	13.594	9.4792	4.5976	7.4791	0.045971	1.0728	1429.2
3.5	351	60	NaN	0.16136	14.94	-1.949	-172.76	7.9389	8.3246	35.799	-741.05	1109.1	19.247	684.68	1073.6	35.885	34.409	0	0	3.3292	-0.77953	-13.572	-8.4296	0.82648	7.9083	13.513	9.3652	4.1557	7.1287	-0.058259	0.93558	1426.3
3.51	352	60	NaN	0.18685	14.885	-1.9427	-172.67	7.8091	8.301	35.739	-740.91	1109.2	19.177	682.1	1073.3	34.42	35.752	0	0	2.8549	-1.247	-13.595	-8.4529	0.85367	8.0007	13.439	9.2549	3.7085	6.7537	-0.15558	0.80203	1423.6
3.52	353	60	NaN	0.20797	14.846	-1.949	-172.61	7.6954	8.3008	35.731	-740.79	1109.2	19.179	679.99	1073	35.751	33.04	0	0	2.3805	-1.7145	-13.618	-8.4761	0.87542	8.0618	13.385	9.1564	3.2559	6.3473	-0.23345	0.68028	1421.3
3.53	354	60	NaN	0.21745	14.814	-1.9831	-172.56	7.5922	8.3335	35.798	-740.64	1109.3	19.276	677.83	1072.7	35.682	34.364	0	0	1.9061	-2.182	-13.641	-8.4994	0.88477	8.1055	13.34	9.0665	2.7909	5.9235	-0.30141	0.56712	1419
3.54	355	60	NaN	0.20455	14.773	-2.0204	-172.53	7.5082	8.3324	35.867	-740.52	1109.3	19.282	675.58	1072.5	35.922	35.862	0	0	1.4318	-2.6495	-13.665	-8.5227	0.87557	8.1406	13.286	8.9952	2.3073	5.4912	-0.3788	0.47252	1416.7
3.55	356	60	NaN	0.13936	14.705	-2.0031	-172.51	7.3929	8.244	35.732	-740.34	1109.3	19.108	672.23	1072.1	35.624	34.689	0	0	0.9574	-3.1169	-13.688	-8.5459	0.81361	8.1629	13.199	8.8989	1.771	5.0459	-0.48886	0.35294	1413.2
3.56	357	60	NaN	0.068902	14.665	-2	-172.51	7.2939	8.2211	35.707	-740.2	1109.3	19.166	669.87	1071.9	35.547	33.892	0	0	0.48303	-3.5844	-13.711	-8.5692	0.74101	8.1661	13.148	8.8116	1.224	4.5817	-0.56341	0.24239	1410.7
3.57	358	60	NaN	-0.0096616	14.615	-1.9587	-172.51	7.1741	8.198	35.583	-740.09	1109.3	19.252	667.67	1071.7	35.782	33.084	0	0	0.0086681	-4.0519	-13.734	-8.5924	0.655	8.1522	13.085	8.7035	0.66367	4.1003	-0.64912	0.11106	1408.4
3.58	359	60	NaN	-0.085647	14.555	-1.9066	-172.53	7.0328	8.2221	35.44	-740.01	1109.3	19.462	665.47	1071.4	35.914	32.282	0	0	-0.4657	-4.5194	-13.758	-8.6157	0.5657	8.1248	13.014	8.5737	0.1	3.6054	-0.7438	-0.04193	1406.1
3.59	360	60	NaN	-0.14618	14.483	-1.8718	-172.57	6.8845	8.2199	35.361	-739.92	1109.2	19.659	662.84	1071.2	36.468	33.125	0	0	-0.94006	-4.9869	-13.781	-8.6389	0.49517	8.07	12.931	8.4366	-0.44489	3.0831	-0.8496	-0.2023	1403.4
3.6	361	60	NaN	-0.18128	14.406	-1.8617	-172.66	6.7603	8.1221	35.356	-739.82	1109.2	19.671	659.78	1071	36.099	32.679	0	0	-1.4144	-5.4544	-13.804	-8.6622	0.4608	7.9856	12.843	8.3227	-0.95362	2.5312	-0.96093	-0.33953	1400.2
3.61	362	60	NaN	-0.18889	14.355	-1.8642	-172.73	6.7015	8.0632	35.364	-739.77	1109.2	19.677	657.47	1070.9	36.772	32.984	0	0	-1.8888	-5.9218	-13.827	-8.6854	0.45433	7.9138	12.786	8.2705	-1.4345	1.9919	-1.0414	-0.41497	1397.9
3.62	363	60	NaN	-0.20753	14.307	-1.8446	-172.81	6.6184	7.9912	35.271	-739.78	1109.2	19.674	655.33	1070.8	35.41	35.51	0	0	-2.3632	-6.3893	-13.851	-8.7087	0.43298	7.833	12.733	8.1926	-1.9302	1.4436	-1.1176	-0.51606	1395.7
3.63	364	60	NaN	-0.20822	14.29	-1.8468	-172.89	6.558	7.9641	35.219	-739.72	1109.2	19.796	653.19	1070.7	35.637	34.262	0	0	-2.8375	-6.8568	-13.874	-8.732	0.42617	7.7423	12.71	8.1381	-2.4113	0.88551	-1.1636	-0.59383	1393.5
3.64	365	60	NaN	-0.1994	14.292	-1.8721	-172.97	6.525	7.9465	35.216	-739.63	1109.1	19.907	650.94	1070.7	34.939	33.058	0	0	-3.3119	-7.3243	-13.897	-8.7552	0.43134	7.6621	12.707	8.1104	-2.8805	0.33782	-1.1902	-0.64485	1391.2
3.65	366	60	NaN	-0.19516	14.284	-1.8937	-173.05	6.4684	7.9495	35.178	-739.57	1109.1	20.069	648.73	1070.6	34.009	31.947	0	0	-3.7124	-7.719	-13.838	-8.6956	0.4284	7.5687	12.694	8.0592	-3.284	-0.15034	-1.144	-0.63648	1388.9
3.66	367	60	NaN	-0.20196	14.242	-1.9248	-173.16	6.3931	7.9542	35.126	-739.6	1109.1	20.259	646.17	1070.5	34.421	33.737	0	0	-4.0975	-8.0985	-13.761	-8.6188	0.41268	7.452	12.645	7.9902	-3.6848	-0.64649	-1.1155	-0.62862	1386.4
3.67	368	60	NaN	-0.21113	14.179	-1.984	-173.28	6.3291	7.9339	35.133	-739.66	1109.1	20.396	643.26	1070.4	34.827	31.608	0	0	-4.4826	-8.478	-13.684	-8.542	0.39943	7.3321	12.575	7.9329	-4.0832	-1.1459	-1.1093	-0.60905	1383.5
3.68	369	60	NaN	-0.20321	14.145	-2.0424	-173.37	6.2713	7.9008	35.207	-739.65	1109.2	20.455	641.15	1070.4	35.206	33.69	0	0	-2.2527	-6.2805	-13.62	-8.4783	0.4089	7.244	12.537	7.8796	-1.8438	0.96357	-1.0834	-0.59872	1381.4
3.69	370	60	NaN	-0.21405	14.049	-2.0497	-173.5	6.2168	7.9366	35.114	-739.71	1109.2	20.725	637.94	1070.4	35.059	31.865	0	0	-1.3481	-5.389	-13.553	-8.4113	0.38433	7.1015	12.435	7.8308	-0.96379	1.7124	-1.1186	-0.58049	1378.3
3.7	371	60	NaN	-0.22326	13.979	-2.0564	-173.6	6.1696	7.9248	35.104	-739.72	1109.2	20.808	635.74	1070.3	36.425	30.73	0	0	-6.0929	-10.065	-13.467	-8.3254	0.37224	6.9916	12.36	7.7886	-5.7207	-3.0734	-1.1072	-0.53683	1376.1
3.71	372	60	NaN	-0.22955	13.923	-2.0543	-173.71	6.0997	7.8809	35.072	-739.72	1109.2	20.791	633.72	1070.3	35.494	34.45	0	0	-7.2636	-11.219	-13.43	-8.2884	0.36618	6.8881	12.299	7.7234	-6.8975	-4.3307	-1.1312	-0.56502	1374.1
3.72	373	60	NaN	-0.23146	13.884	-2.0692	-173.79	6.0402	7.872	35.093	-739.68	1109.2	20.883	631.68	1070.3	34.123	33.556	0	0	-7.2218	-11.177	-13.41	-8.268	0.36224	6.8044	12.256	7.6681	-6.8596	-4.3731	-1.154	-0.5999	1372
3.73	374	60	NaN	-0.24153	13.852	-2.0933	-173.89	5.9827	7.8695	35.133	-739.59	1109.2	21.001	629.18	1070.2	36.267	35.296	0	0	0.40256	-3.6637	-13.377	-8.2345	0.34997	6.698	12.219	7.6154	0.75253	3.0342	-1.1576	-0.6191	1369.4
3.74	375	60	NaN	-0.26736	13.817	-2.1067	-174.04	5.9129	7.8462	35.122	-739.49	1109.2	21.055	626.39	1070.1	36.282	32.821	0	0	7.7494	3.5765	-13.325	-8.1828	0.32268	6.5523	12.179	7.5514	8.0721	10.129	-1.146	-0.63142	1366.5
3.75	376	60	NaN	-0.29643	13.792	-2.1106	-174.14	5.8544	7.8713	35.08	-739.43	1109.2	21.225	624.41	1070	34.737	32.329	0	0	11.611	7.3816	-13.24	-8.098	0.28563	6.4428	12.149	7.4979	11.896	13.824	-1.0912	-0.60004	1364.5
3.76	377	60	NaN	-0.33758	13.779	-2.1161	-174.24	5.8008	7.9216	35.003	-739.37	1109.2	21.439	622.38	1070	35.646	32.625	0	0	12.256	8.018	-13.234	-8.0921	0.23312	6.3353	12.13	7.4499	12.489	14.353	-1.1037	-0.64216	1362.4
3.77	378	60	NaN	-0.39391	13.785	-2.1283	-174.33	5.7266	7.9345	34.911	-739.29	1109.1	21.602	620.42	1069.8	38.578	31.898	0	0	12.014	7.7789	-13.243	-8.1014	0.16686	6.2263	12.13	7.3819	12.181	14.005	-1.1137	-0.71957	1360.3
3.78	379	60	NaN	-0.45627	13.829	-2.2319	-174.49	5.662	7.9357	35.086	-739.18	1109.1	21.741	617.67	1069.7	31.824	32.117	0	0	11.5	7.2725	-13.243	-8.1011	0.10723	6.0697	12.166	7.3248	11.607	13.342	-1.077	-0.77634	1357.5
3.79	380	60	NaN	-0.4993	13.906	-2.2922	-174.63	5.6058	7.9477	35.16	-739.02	1109	21.895	615.31	1069.6	44.194	33.883	0	0	10.983	6.7634	-13.245	-8.103	0.061897	5.9292	12.237	7.2758	11.045	12.693	-1.0085	-0.82724	1355
3.8	381	60	NaN	-0.52811	13.994	-2.2812	-174.75	5.5465	7.944	35.048	-738.83	1109	22.011	613.44	1069.4	47.077	38.487	0	0	10.466	6.2535	-13.248	-8.1056	0.024264	5.807	12.317	7.2235	10.49	12.06	-0.93041	-0.8821	1352.9
3.81	382	60	NaN	-0.56175	14.073	-2.2342	-174.88	5.4736	7.9327	34.844	-738.65	1109	22.131	611.33	1069.2	45.02	34.814	0	0	10.115	5.9075	-13.256	-8.1143	-0.022184	5.6638	12.387	7.1597	10.093	11.571	-0.86903	-0.95467	1350.6
3.82	383	60	NaN	-0.60387	14.142	-2.1789	-175.04	5.3887	7.9876	34.643	-738.47	1108.9	22.44	608.56	1069	39.042	33.56	0	0	9.8191	5.6162	-13.267	-8.1246	-0.084834	5.4811	12.443	7.0874	9.7343	11.097	-0.82314	-1.0372	1347.7
3.83	384	60	NaN	-0.60382	14.171	-2.2287	-175.16	5.3235	7.9943	34.787	-738.35	1108.9	22.599	606.67	1068.8	36.615	33.143	0	0	9.5762	5.3768	-13.278	-8.1359	-0.084677	5.3625	12.463	7.031	9.4915	10.739	-0.81446	-1.1049	1345.7
3.84	385	60	NaN	-0.58448	14.176	-2.3154	-175.29	5.2538	8.0001	35.056	-738.27	1108.9	22.764	604.81	1068.6	35.243	33.235	0	0	9.4896	5.2915	-13.281	-8.1386	-0.060105	5.2372	12.459	6.9709	9.4295	10.529	-0.82126	-1.1677	1343.7
3.85	386	60	NaN	-0.57559	14.171	-2.3851	-175.4	5.1779	7.9864	35.265	-738.19	1108.8	22.853	603	1068.4	37.639	32.862	0	0	9.3565	5.1603	-13.284	-8.1421	-0.045359	5.1326	12.445	6.9034	9.3111	10.293	-0.83879	-1.2387	1341.9
3.86	387	60	NaN	-0.57588	14.179	-2.4356	-175.5	5.1097	7.951	35.443	-738.07	1108.7	22.884	601.2	1068.2	43.264	32.695	0	0	9.0357	4.8442	-13.294	-8.1521	-0.038608	5.0358	12.445	6.8444	8.9971	9.88	-0.84936	-1.3077	1339.9
3.87	388	60	NaN	-0.58544	14.215	-2.4525	-175.62	5.0134	7.9422	35.561	-737.86	1108.7	23.033	599.02	1067.9	38.525	32.216	0	0	8.6589	4.4728	-13.3	-8.1582	-0.048541	4.9209	12.469	6.7604	8.6103	9.3938	-0.83178	-1.3979	1337.6
3.88	389	60	NaN	-0.59747	14.267	-2.4274	-175.73	4.8934	7.9629	35.573	-737.61	1108.6	23.286	596.64	1067.6	42.303	31.935	0	0	8.2659	4.0855	-13.305	-8.1633	-0.06982	4.794	12.507	6.6538	8.1961	8.8795	-0.79876	-1.5095	1334.9
3.89	390	60	NaN	-0.59848	14.304	-2.3792	-175.82	4.8199	7.9425	35.499	-737.42	1108.6	23.365	594.93	1067.4	40.109	33.559	0	0	7.0601	2.8973	-13.305	-8.1631	-0.076706	4.6993	12.534	6.5894	6.9834	7.5966	-0.77066	-1.5737	1333
3.9	391	60	NaN	-0.60533	14.333	-2.3657	-175.9	4.7204	7.9461	35.506	-737.27	1108.6	23.569	593.24	1067.2	38.155	34.392	0	0	6.1311	1.9817	-13.305	-8.163	-0.091305	4.6151	12.552	6.5019	6.0398	6.5969	-0.75317	-1.661	1331.2
3.91	392	60	NaN	-0.61657	14.344	-2.3798	-176	4.606	7.9253	35.561	-737.12	1108.5	23.637	591.66	1066.9	39.319	32.424	0	0	5.892	1.7461	-13.306	-8.1642	-0.10245	4.517	12.552	6.3978	5.7896	6.2631	-0.75379	-1.7664	1329.5
3.92	393	60	NaN	-0.64679	14.363	-2.3984	-176.09	4.484	7.8471	35.586	-736.9	1108.4	23.598	589.49	1066.7	40.535	34.757	0	0	5.6375	1.4952	-13.313	-8.1708	-0.12898	4.4264	12.558	6.2883	5.5085	5.9216	-0.75446	-1.8825	1327.1
3.93	394	60	NaN	-0.68039	14.379	-2.4021	-176.18	4.3843	7.8196	35.551	-736.68	1108.4	23.682	587.65	1066.4	40.583	36.821	0	0	5.1197	0.985	-13.32	-8.1776	-0.16691	4.3291	12.564	6.1997	4.9528	5.3141	-0.75568	-1.978	1325
3.94	395	60	NaN	-0.72085	14.396	-2.3948	-176.26	4.3088	7.8216	35.457	-736.44	1108.3	23.806	586.1	1066.2	40.741	31.581	0	0	4.0332	-0.085793	-13.325	-8.1828	-0.21612	4.2418	12.571	6.1343	3.8171	4.156	-0.75424	-2.0485	1323.3
3.95	396	60	NaN	-0.77675	14.411	-2.3901	-176.33	4.2153	7.8276	35.323	-736.13	1108.2	23.932	584.41	1065.9	38.745	32.52	0	0	3.5445	-0.56735	-13.337	-8.1951	-0.28256	4.1629	12.575	6.0513	3.262	3.5955	-0.76221	-2.1439	1321.3
3.96	397	60	NaN	-0.8452	14.415	-2.4018	-176.42	4.0624	7.8688	35.191	-735.7	1108.1	24.181	582.49	1065.6	39.693	34.082	0	0	3.2091	-0.89793	-13.351	-8.2094	-0.36665	4.0635	12.569	5.9083	2.8424	3.1656	-0.78222	-2.3011	1318.9
3.97	398	60	NaN	-0.9005	14.426	-2.4534	-176.49	3.9841	7.8719	35.21	-735.28	1108	24.228	581.04	1065.4	40.151	33.917	0	0	3.2417	-0.86575	-13.358	-8.2164	-0.42247	3.9895	12.572	5.8383	2.8193	3.1238	-0.78627	-2.3781	1317.1
3.98	399	60	NaN	-0.93456	14.337	-2.484	-176.53	3.8969	7.8768	35.157	-735.09	1107.9	24.32	579.79	1065.2	39.107	32.158	0	0	3.2124	-0.89465	-13.365	-8.2226	-0.46236	3.9457	12.477	5.7566	2.75	3.051	-0.88742	-2.466	1315.6
3.99	400	60	NaN	-0.96958	14.253	-2.5055	-176.58	3.8151	7.9099	35.057	-734.85	1107.7	24.454	578.49	1064.9	40.662	32.392	0	0	3.0107	-1.0935	-13.371	-8.2289	-0.50702	3.8776	12.386	5.6822	2.5037	2.7842	-0.98511	-2.5467	1314.1
4	401	60	NaN	-0.99304	14.168	-2.4874	-176.63	3.7398	7.9027	34.824	-734.61	1107.6	24.473	577.25	1064.7	41.289	33.923	0	0	3.0036	-1.1004	-13.374	-8.2318	-0.54096	3.8227	12.293	5.6146	2.4627	2.7223	-1.0811	-2.6172	1312.6
4.01	402	60	NaN	-0.98769	14.1	-2.4797	-176.68	3.678	7.8886	34.645	-734.31	1107.5	24.463	576.03	1064.4	41.977	34.272	0	0	3.0423	-1.0623	-13.376	-8.2343	-0.54248	3.768	12.217	5.5614	2.4998	2.7057	-1.1597	-2.6729	1311.1
4.02	403	60	NaN	-0.95241	14.046	-2.5026	-176.74	3.6119	7.8875	34.563	-733.92	1107.5	24.47	574.63	1064.2	40.691	33.614	0	0	3.1057	-0.99976	-13.379	-8.237	-0.51049	3.7044	12.152	5.5064	2.5953	2.7047	-1.2274	-2.7306	1309.3
4.03	404	60	NaN	-0.90548	13.978	-2.5155	-176.79	3.5147	7.8752	34.411	-733.44	1107.4	24.439	573.04	1063.9	40.306	32.379	0	0	3.3679	-0.74146	-13.378	-8.2363	-0.46816	3.6478	12.069	5.4235	2.8997	2.9064	-1.3094	-2.8128	1307.2
4.04	405	60	NaN	-0.86058	13.939	-2.5436	-176.84	3.4551	7.9283	34.39	-733.1	1107.4	24.577	571.96	1063.7	41.405	31.953	0	0	3.6763	-0.43745	-13.377	-8.2348	-0.42975	3.5897	12.019	5.3753	3.2466	3.1523	-1.358	-2.8594	1305.8
4.05	406	60	NaN	-0.82333	13.898	-2.5384	-176.88	3.3731	7.9829	34.28	-732.8	1107.4	24.745	570.99	1063.4	40.278	32.415	0	0	4.1201	-8.8497e-05	-13.371	-8.2289	-0.40432	3.5359	11.966	5.3052	3.7158	3.5358	-1.4048	-2.9236	1304.6
4.06	407	60	NaN	-0.78713	13.86	-2.5595	-176.93	3.3066	8.0095	34.264	-732.51	1107.4	24.811	570.02	1063.2	40.868	30.857	0	0	4.4163	0.29177	-13.366	-8.2245	-0.37134	3.4848	11.915	5.2512	4.045	3.7765	-1.4515	-2.9732	1303.3
4.07	408	60	NaN	-0.76899	13.803	-2.6061	-176.98	3.222	7.9469	34.304	-732.09	1107.5	24.634	568.82	1062.9	40.925	31.762	0	0	4.4646	0.33935	-13.365	-8.223	-0.34307	3.4428	11.843	5.1818	4.1215	3.7822	-1.5222	-3.0412	1301.7
4.08	409	60	NaN	-0.7698	13.734	-2.6583	-177.03	3.1465	7.9097	34.369	-731.69	1107.5	24.51	567.73	1062.7	43.135	32.999	0	0	4.6498	0.52193	-13.356	-8.2143	-0.33509	3.4052	11.76	5.1202	4.3147	3.9271	-1.5965	-3.0941	1300.2
4.09	410	60	NaN	-0.79039	13.649	-2.6919	-177.07	3.0964	7.961	34.393	-731.4	1107.5	24.61	566.88	1062.5	38.621	32.681	0	0	4.8288	0.6983	-13.348	-8.206	-0.35864	3.3628	11.665	5.0808	4.4702	4.0611	-1.6829	-3.1253	1299.1
4.1	411	60	NaN	-0.83429	13.532	-2.7036	-177.11	3.0484	8.0299	34.336	-731.16	1107.5	24.764	566.06	1062.3	37.565	34.011	0	0	4.9559	0.82353	-13.343	-8.2007	-0.41151	3.3157	11.537	5.0431	4.5444	4.1392	-1.8057	-3.1577	1298
4.11	412	60	NaN	-0.89094	13.378	-2.7538	-177.13	2.9759	8.0372	34.386	-730.99	1107.5	24.771	565.34	1062.1	35.591	32.436	0	0	5.3618	1.2236	-13.347	-8.2054	-0.46596	3.2935	11.373	4.981	4.8959	4.5171	-1.9743	-3.2244	1297.2
4.12	413	60	NaN	-0.97314	13.092	-2.7873	-177.16	2.9141	8.0652	34.281	-730.86	1107.5	24.813	564.23	1061.9	37.728	32.815	0	0	5.8245	1.6796	-13.354	-8.212	-0.55427	3.2563	11.074	4.9322	5.2703	4.9359	-2.28	-3.2798	1295.9
4.13	414	60	NaN	-1.0495	12.836	-2.7609	-177.18	2.8563	8.0897	34.026	-730.84	1107.5	24.87	563.53	1061.7	32.948	32.974	0	0	5.2929	1.1557	-13.364	-8.2215	-0.64423	3.2215	10.809	4.8831	4.6487	4.3772	-2.5549	-3.3384	1295.2
4.14	415	60	NaN	-1.1347	12.574	-2.7405	-177.19	2.8092	8.0803	33.752	-730.9	1107.5	24.855	562.93	1061.5	49.589	33.416	0	0	4.6818	0.55338	-13.373	-8.2312	-0.74071	3.2038	10.541	4.8423	3.941	3.7572	-2.8327	-3.3889	1294.7
4.15	416	60	NaN	-1.2148	12.292	-2.8184	-177.18	2.7529	8.077	33.682	-730.91	1107.4	24.875	562.23	1061.4	54.031	33.423	0	0	4.0706	-0.048953	-13.383	-8.2409	-0.82453	3.206	10.254	4.7919	3.246	3.1571	-3.1295	-3.449	1294
4.16	417	60	NaN	-1.2722	12.043	-2.9553	-177.18	2.6832	8.0941	33.768	-730.84	1107.3	24.967	561.52	1061.2	49.98	33.879	0	0	3.4594	-0.65128	-13.393	-8.2506	-0.882	3.2106	9.999	4.7269	2.5774	2.5593	-3.3937	-3.5237	1293.2
4.17	418	60	NaN	-1.3022	11.887	-3.0204	-177.19	2.6202	8.1014	33.736	-730.75	1107.2	25.046	561.05	1061	54.37	35.685	0	0	2.8482	-1.2536	-13.402	-8.2604	-0.91678	3.1984	9.8418	4.6654	1.9314	1.9448	-3.5606	-3.5949	1292.7
4.18	419	60	NaN	-1.3187	11.754	-3.0262	-177.18	2.5784	8.0894	33.559	-730.65	1107.1	25.076	560.55	1060.9	55.166	36.582	0	0	2.237	-1.8559	-13.412	-8.2701	-0.94229	3.195	9.7063	4.626	1.2947	1.339	-3.7058	-3.6441	1292.1
4.19	420	60	NaN	-1.3471	11.585	-2.9536	-177.16	2.4903	8.0686	32.993	-730.43	1106.9	25.172	559.98	1060.7	55.36	35.368	0	0	1.6258	-2.4583	-13.422	-8.2798	-0.99978	3.1906	9.5348	4.5403	0.62599	0.73237	-3.887	-3.7395	1291.3
4.2	421	60	NaN	-1.3719	11.463	-2.9084	-177.15	2.4304	8.0821	32.569	-730.28	1106.8	25.338	559.58	1060.6	59.031	36.429	0	0	1.0146	-3.0606	-13.432	-8.2895	-1.0506	3.1704	9.4129	4.4802	-0.036067	0.1098	-4.0186	-3.8093	1290.7
4.21	422	60	NaN	-1.3943	11.37	-2.9785	-177.14	2.3777	8.0577	32.492	-730.08	1106.6	25.393	559.25	1060.5	59.958	38	1	0	0.40338	-3.6629	-13.441	-8.2992	-1.0788	3.1723	9.3214	4.4259	-0.67545	-0.4906	-4.1199	-3.8733	1290.2
4.22	423	60	NaN	-1.4124	11.296	-3.101	-177.13	2.3263	8.0432	32.546	-729.86	1106.5	25.489	558.93	1060.4	59.916	37.386	1	0	-0.20781	-4.2653	-13.451	-8.3089	-1.0986	3.1824	9.2497	4.3727	-1.3065	-1.0829	-4.2013	-3.9362	1289.6
4.23	424	60	NaN	-1.4364	11.262	-3.2358	-177.13	2.2591	8.0453	32.563	-729.55	1106.3	25.675	558.6	1060.3	59.622	38.637	1	0	-0.81901	-4.8676	-13.461	-8.3186	-1.13	3.1782	9.2172	4.3036	-1.949	-1.6894	-4.2434	-4.015	1289
4.24	425	60	NaN	-1.4764	11.299	-3.3719	-177.14	2.1672	8.0259	32.511	-729.11	1106.1	25.855	558.26	1060.2	59.271	38.722	1	0	-1.4302	-5.4699	-13.47	-8.3283	-1.1801	3.1532	9.2567	4.2097	-2.6103	-2.3167	-4.2137	-4.1186	1288.2
4.25	426	60	NaN	-1.5108	11.41	-3.4098	-177.16	2.0984	8.0179	32.288	-728.72	1106	26.03	558.1	1060.1	60.574	39.713	1	0	-2.0414	-6.0722	-13.48	-8.3381	-1.2322	3.1224	9.3678	4.1404	-3.2736	-2.9499	-4.1123	-4.1977	1287.7
4.26	427	60	NaN	-1.5363	11.53	-3.3572	-177.18	2.0442	8.0049	31.842	-728.38	1105.9	26.204	557.95	1060	63.244	38.576	1	0	-2.6526	-6.6746	-13.49	-8.3478	-1.2852	3.0758	9.4883	4.0863	-3.9378	-3.5987	-4.0015	-4.2615	1287.2
4.27	428	60	NaN	-1.5677	11.654	-3.3365	-177.19	1.9954	7.9599	31.496	-728.05	1105.8	26.29	557.84	1059.9	68.263	39.98	1	0	-3.2638	-7.2769	-13.5	-8.3575	-1.3357	3.0398	9.6112	4.0381	-4.5995	-4.2371	-3.8883	-4.3194	1286.7
4.28	429	60	NaN	-1.557	11.781	-3.44	-177.2	1.9553	7.8863	31.427	-727.78	1105.6	26.367	557.69	1059.8	70.037	41.003	1	0	-3.875	-7.8792	-13.509	-8.3672	-1.3315	3.0249	9.7385	3.9974	-5.2065	-4.8543	-3.7707	-4.3698	1286.3
4.29	430	60	NaN	-1.5222	11.867	-3.5661	-177.21	1.9386	7.8506	31.535	-727.63	1105.6	26.467	557.58	1059.8	70.531	39.345	1	0	-4.4862	-8.4816	-13.519	-8.3769	-1.2962	3.0209	9.826	3.9798	-5.7824	-5.4607	-3.6929	-4.3971	1286
4.3	431	60	NaN	-1.4577	11.966	-3.7282	-177.21	1.9329	7.826	31.821	-727.51	1105.5	26.57	557.51	1059.7	70.352	39.621	1	0	-5.0974	-9.0839	-13.529	-8.3866	-1.2236	3.0204	9.9245	3.974	-6.321	-6.0634	-3.6041	-4.4127	1285.8
4.31	432	60	NaN	-1.3622	12.139	-3.9465	-177.23	1.9165	7.7556	32.185	-727.36	1105.5	26.656	557.43	1059.7	69.912	40.863	1	0	-5.7086	-9.6862	-13.538	-8.3963	-1.1156	3.0175	10.098	3.9578	-6.8242	-6.6687	-3.4404	-4.4385	1285.6
4.32	433	60	NaN	-1.3202	12.275	-3.9402	-177.24	1.9053	7.7278	31.992	-727.3	1105.4	26.784	557.42	1059.7	68.692	40.156	1	0	-6.3198	-10.289	-13.548	-8.406	-1.0879	2.9918	10.235	3.9458	-7.4077	-7.2968	-3.3134	-4.4603	1285.5
4.33	434	60	NaN	-1.3069	12.494	-3.8532	-177.26	1.8917	7.6992	31.592	-727.12	1105.4	26.905	557.42	1059.7	70.612	41.361	1	0	-6.931	-10.891	-13.558	-8.4157	-1.0978	2.9478	10.453	3.9331	-8.0288	-7.943	-3.1051	-4.4827	1285.4
4.34	435	60	NaN	-1.3157	12.859	-3.8272	-177.29	1.8593	7.697	31.421	-726.82	1105.5	27.194	557.52	1059.6	70.541	41.402	1	0	-7.5422	-11.493	-13.567	-8.4255	-1.1272	2.8946	10.814	3.9036	-8.6693	-8.5986	-2.7532	-4.5218	1285.2
4.35	436	60	NaN	-1.3321	13.127	-3.8325	-177.32	1.8373	7.6986	31.385	-726.62	1105.5	27.423	557.6	1059.6	70.335	41.016	1	0	-8.1534	-12.096	-13.577	-8.4352	-1.1553	2.8592	11.081	3.8832	-9.3087	-9.2363	-2.4961	-4.552	1285
4.36	437	60	NaN	-1.3556	13.326	-3.8649	-177.34	1.8184	7.7009	31.455	-726.51	1105.5	27.615	557.7	1059.6	69.642	43.002	1	0	-8.7646	-12.698	-13.587	-8.4449	-1.1843	2.8322	11.28	3.8647	-9.9489	-9.8656	-2.3067	-4.5802	1285
4.37	438	60	NaN	-1.3846	13.497	-3.9004	-177.36	1.8017	7.6895	31.543	-726.46	1105.6	27.763	557.85	1059.7	67.727	42.191	1	0	-9.3757	-13.3	-13.597	-8.4546	-1.216	2.8041	11.451	3.8482	-10.592	-10.496	-2.1458	-4.6064	1285.1
4.38	439	60	NaN	-1.4162	13.666	-3.8906	-177.39	1.7939	7.6608	31.498	-726.44	1105.6	27.873	558	1059.7	66.41	41.23	1	0	-9.9869	-13.903	-13.606	-8.4643	-1.2545	2.7675	11.619	3.8411	-11.241	-11.135	-1.9873	-4.6232	1285.3
4.39	440	60	NaN	-1.4501	13.898	-3.7863	-177.43	1.793	7.6569	31.177	-726.36	1105.7	28.094	558.21	1059.7	65.502	40.322	1	0	-10.598	-14.505	-13.616	-8.474	-1.3125	2.7107	11.851	3.8406	-11.911	-11.794	-1.7653	-4.6335	1285.4
4.4	441	60	NaN	-1.4492	14.05	-3.7126	-177.44	1.7936	7.6589	30.974	-726.29	1105.7	28.248	558.38	1059.8	66.673	40.817	1	0	-11.209	-15.107	-13.626	-8.4837	-1.3276	2.6805	12.003	3.841	-12.537	-12.427	-1.6228	-4.6427	1285.5
4.41	442	60	NaN	-1.4395	14.182	-3.649	-177.45	1.7919	7.6601	30.773	-726.26	1105.7	28.39	558.59	1059.8	66.233	40.511	1	0	-11.821	-15.71	-13.635	-8.4934	-1.3333	2.6518	12.135	3.8383	-13.154	-13.058	-1.5	-4.6551	1285.7
4.42	443	60	NaN	-1.42	14.305	-3.6586	-177.47	1.806	7.6404	30.773	-726.23	1105.8	28.472	558.78	1059.8	66.619	40.176	1	0	-12.432	-16.312	-13.645	-8.5032	-1.3174	2.6365	12.259	3.8523	-13.749	-13.675	-1.386	-4.6508	1285.8
4.43	444	60	NaN	-1.3786	14.441	-3.7499	-177.48	1.8313	7.6099	30.986	-726.26	1105.8	28.552	559.05	1059.9	67.087	40.148	1	0	-13.043	-16.914	-13.655	-8.5129	-1.2701	2.6307	12.395	3.8775	-14.313	-14.283	-1.2597	-4.6354	1286.1
4.44	445	60	NaN	-1.3329	14.578	-3.8655	-177.49	1.8576	7.588	31.259	-726.33	1105.9	28.648	559.34	1060	67.555	41.117	1	0	-13.654	-17.516	-13.665	-8.5226	-1.2166	2.63	12.532	3.9039	-14.871	-14.887	-1.133	-4.6187	1286.5
4.45	446	60	NaN	-1.3029	14.708	-3.9448	-177.49	1.8804	7.5872	31.435	-726.38	1106	28.756	559.56	1060.1	67.134	39.828	1	0	-14.265	-18.119	-13.674	-8.5323	-1.1835	2.629	12.661	3.9275	-15.449	-15.49	-1.0137	-4.6048	1286.8
4.46	447	60	NaN	-1.269	14.876	-3.9948	-177.5	1.9054	7.5984	31.519	-726.42	1106.2	28.89	559.8	1060.2	65.651	38.456	1	0	-14.877	-18.721	-13.684	-8.542	-1.1519	2.6193	12.828	3.9538	-16.028	-16.102	-0.85618	-4.5882	1287
4.47	448	60	NaN	-1.2209	15.093	-3.9701	-177.5	1.9202	7.5791	31.395	-726.45	1106.3	28.924	560.1	1060.2	66.463	40.265	1	0	-15.488	-19.323	-13.694	-8.5517	-1.1109	2.6056	13.043	3.9705	-16.599	-16.718	-0.6512	-4.5812	1287.4
4.48	449	60	NaN	-1.266	15.552	-3.8652	-177.49	1.9608	7.5911	30.825	-726.2	1106.8	29.06	560.5	1060.4	66.977	41.472	1	0	-16.099	-19.926	-13.703	-8.5614	-1.1875	2.5888	13.485	4.0272	-17.286	-17.337	-0.21819	-4.5342	1287.5
4.49	450	60	NaN	-1.251	15.808	-3.7675	-177.47	1.9966	7.5664	30.462	-726.15	1107	29.05	560.84	1060.5	66.588	42.525	1	0	-16.71	-20.528	-13.713	-8.5711	-1.1882	2.5889	13.737	4.0675	-17.898	-17.939	0.023621	-4.5037	1287.8
4.5	451	60	NaN	-1.2064	15.959	-3.7335	-177.46	2.0239	7.5526	30.36	-726.22	1107.2	29.048	561.16	1060.6	65.907	41.674	1	0	-17.321	-21.13	-13.723	-8.5809	-1.148	2.5964	13.888	4.0947	-18.469	-18.534	0.16513	-4.4862	1288.2
4.51	452	60	NaN	-1.152	16.089	-3.7966	-177.46	2.0575	7.5544	30.542	-726.31	1107.3	29.077	561.49	1060.7	61.301	41.745	1	0	-17.932	-21.733	-13.733	-8.5906	-1.0868	2.6091	14.018	4.1282	-19.019	-19.124	0.28519	-4.4623	1288.6
4.52	453	60	NaN	-1.0765	16.203	-3.9267	-177.45	2.1159	7.538	30.926	-726.42	1107.4	29.046	561.81	1060.9	52.033	38.999	1	0	-18.544	-22.335	-13.742	-8.6003	-0.99287	2.6313	14.133	4.1864	-19.537	-19.704	0.39072	-4.4139	1289.1
4.53	454	60	NaN	-0.97099	16.29	-4.0081	-177.44	2.2013	7.4861	31.176	-726.64	1107.6	28.919	562.22	1061	47.879	35.647	1	0	-19.155	-22.937	-13.752	-8.61	-0.87067	2.6623	14.221	4.27	-20.026	-20.275	0.46937	-4.34	1289.7
4.54	455	60	NaN	-0.92633	16.311	-3.9379	-177.42	2.2524	7.4749	30.965	-726.8	1107.6	28.885	562.52	1061.1	33.63	33.52	1	0	-19.766	-23.54	-13.762	-8.6197	-0.83393	2.6774	14.245	4.3181	-20.6	-20.862	0.48344	-4.3016	1290.2
4.55	456	60	NaN	-0.88904	16.313	-3.8073	-177.39	2.2831	7.4864	30.55	-726.95	1107.7	28.909	562.88	1061.3	36.691	32.524	1	0	-20.377	-24.142	-13.771	-8.6294	-0.81614	2.6806	14.249	4.3467	-21.193	-21.462	0.47782	-4.2828	1290.7
4.56	457	60	NaN	-0.85057	16.297	-3.7368	-177.37	2.3126	7.5318	30.278	-727.08	1107.8	29.022	563.24	1061.4	36.043	33.163	1	0	-20.988	-24.744	-13.781	-8.6391	-0.79481	2.6819	14.235	4.3752	-21.783	-22.063	0.45363	-4.2639	1291.2
4.57	458	60	NaN	-0.7819	16.243	-3.8367	-177.36	2.3563	7.566	30.435	-727.28	1108	29.085	563.71	1061.5	50.53	34.328	1	0	-21.6	-25.347	-13.791	-8.6488	-0.72203	2.7042	14.183	4.4162	-22.322	-22.643	0.39261	-4.2327	1291.8
4.58	459	60	NaN	-0.7136	16.165	-4.0308	-177.34	2.4011	7.5747	30.817	-727.5	1108	29.081	564.19	1061.7	67.143	36.762	1	0	-22.211	-25.949	-13.801	-8.6585	-0.63659	2.7337	14.108	4.4575	-22.847	-23.215	0.30791	-4.2011	1292.5
4.59	460	60	NaN	-0.6822	16.085	-4.1895	-177.34	2.4358	7.5631	31.086	-727.7	1108.1	29.036	564.55	1061.7	65.577	36.439	1	0	-22.822	-26.551	-13.81	-8.6683	-0.59131	2.7494	14.032	4.4896	-23.413	-23.802	0.22143	-4.1787	1293.1
4.6	461	60	NaN	-0.6715	16.006	-4.2791	-177.34	2.4766	7.5408	31.149	-727.9	1108.1	28.948	564.9	1061.8	60.98	32.875	1	0	-23.433	-27.154	-13.82	-8.678	-0.57394	2.7553	13.956	4.5264	-24.007	-24.398	0.13614	-4.1515	1293.6
4.61	462	60	NaN	-0.66145	15.932	-4.2507	-177.34	2.5113	7.6095	30.78	-728.15	1108.1	29.096	565.46	1062	67.04	33.862	1	0	-24.044	-27.756	-13.83	-8.6877	-0.58687	2.7351	13.89	4.5538	-24.631	-25.021	0.059829	-4.1339	1294.4
4.62	463	60	NaN	-0.65361	15.921	-4.2256	-177.33	2.5375	7.6204	30.599	-728.21	1108.1	29.116	565.63	1062	67.095	38.369	1	0	-24.656	-28.358	-13.839	-8.6974	-0.58794	2.7332	13.88	4.578	-25.244	-25.625	0.040926	-4.1194	1294.7
4.63	464	60	NaN	-0.51205	15.814	-4.1495	-177.32	2.5793	7.6226	30.289	-728.5	1107.9	29.101	566.1	1062.1	67.77	39.205	1	0	-25.267	-28.961	-13.849	-8.7071	-0.4595	2.7309	13.787	4.606	-25.726	-26.23	-0.061757	-4.1011	1295.4
4.64	465	60	NaN	-0.38533	15.724	-4.156	-177.31	2.6141	7.6235	30.152	-728.79	1107.8	29.093	566.56	1062.3	70.673	39.718	1	0	-25.878	-29.563	-13.859	-8.7168	-0.33848	2.735	13.708	4.6296	-26.217	-26.828	-0.15091	-4.0872	1296.2
4.65	466	60	NaN	-0.29287	15.663	-4.2543	-177.31	2.6418	7.6218	30.227	-729.03	1107.8	29.089	566.96	1062.4	69.894	42.378	1	0	-26.489	-30.165	-13.869	-8.7265	-0.24255	2.7409	13.654	4.6506	-26.732	-27.424	-0.21447	-4.0759	1296.8
4.66	467	60	NaN	-0.1726	15.608	-4.3903	-177.31	2.6698	7.6485	30.379	-729.29	1107.8	29.161	567.42	1062.5	69.373	42.706	1	0	-27.1	-30.768	-13.878	-8.7362	-0.11874	2.7431	13.606	4.6718	-27.219	-28.025	-0.27253	-4.0644	1297.5
4.67	468	60	NaN	0.0030973	15.581	-4.5222	-177.3	2.7003	7.7411	30.48	-729.59	1107.8	29.405	567.99	1062.6	65.645	42.341	1	0	-26.737	-30.41	-13.801	-8.6591	0.050559	2.7436	13.586	4.6954	-26.687	-27.666	-0.21541	-3.9637	1298.4
4.68	469	60	NaN	0.12754	15.6	-4.5155	-177.32	2.7869	7.6607	30.26	-729.77	1107.8	29.186	568.27	1062.7	55.66	36.592	1	0	-25.742	-29.429	-13.713	-8.5714	0.17492	2.732	13.612	4.7752	-25.567	-26.697	-0.1015	-3.7962	1298.8
4.69	470	60	NaN	0.24402	15.657	-4.4948	-177.31	2.8432	7.6368	29.998	-729.89	1107.8	29.129	568.64	1062.8	51.537	36.221	1	0	-13.998	-17.855	-13.528	-8.3862	0.28238	2.7265	13.674	4.8262	-13.716	-15.129	0.14538	-3.5601	1299.3
4.7	471	60	NaN	0.25115	15.823	-4.5255	-177.3	2.8884	7.6098	29.586	-729.88	1108	29.074	569.03	1062.9	46.566	36.283	1	0	-9.0728	-13.002	-13.456	-8.314	0.27372	2.7201	13.835	4.8766	-8.7991	-10.282	0.37884	-3.4374	1299.7
4.71	472	60	NaN	0.46794	15.917	-4.6957	-177.3	2.9431	7.5258	29.846	-730.14	1108.1	28.89	569.63	1063.1	34.55	34.235	1	0	-10.198	-14.111	-13.484	-8.3419	0.51007	2.7468	13.935	4.9259	-9.6882	-11.364	0.45059	-3.416	1300.6
4.72	473	60	NaN	0.71479	15.978	-4.9265	-177.3	2.989	7.4738	30.403	-730.46	1108.1	28.803	570.26	1063.2	37.231	31.93	1	0	-11.578	-15.471	-13.503	-8.3606	0.7853	2.7726	14.003	4.9646	-10.793	-12.698	0.50013	-3.3961	1301.5
4.73	474	60	NaN	0.8047	16.083	-5.1273	-177.31	3.0226	7.4978	30.757	-730.6	1108.2	28.913	570.75	1063.3	30.2	33.016	1	0	-12.967	-16.84	-13.543	-8.4006	0.88589	2.7756	14.105	5.0003	-12.081	-14.064	0.56217	-3.4003	1302.1
4.74	475	60	NaN	0.88217	16.19	-5.2957	-177.3	3.0755	7.5066	31.052	-730.74	1108.4	28.972	571.21	1063.4	38.191	33.469	1	0	-14.365	-18.218	-13.606	-8.4635	0.97372	2.7886	14.209	5.0565	-13.392	-15.429	0.60313	-3.407	1302.7
4.75	476	60	NaN	0.9486	16.272	-5.3569	-177.3	3.1124	7.5311	31.091	-730.94	1108.6	29.085	571.75	1063.5	40.739	31.558	1	0	-15.835	-19.666	-13.627	-8.4853	1.0368	2.7873	14.29	5.0945	-14.798	-16.878	0.66276	-3.3908	1303.5
4.76	477	60	NaN	1.0185	16.425	-5.3754	-177.3	3.1641	7.4765	30.975	-731.16	1108.8	29.02	572.63	1063.6	53.137	31.333	1	0	-17.513	-21.32	-13.649	-8.5066	1.1044	2.789	14.44	5.1486	-16.409	-18.531	0.79164	-3.358	1304.6
4.77	478	60	NaN	1.0724	16.528	-5.4036	-177.3	3.2188	7.4936	30.99	-731.35	1109	29.136	573.28	1063.7	48.481	32.727	1	0	-22.026	-25.767	-13.686	-8.5439	1.1538	2.7856	14.543	5.2038	-20.872	-22.981	0.85717	-3.3401	1305.4
4.78	479	60	NaN	1.1153	16.614	-5.4727	-177.3	3.2817	7.4871	31.166	-731.54	1109.1	29.18	573.9	1063.8	60.453	35.482	1	0	-24.537	-28.242	-13.72	-8.5775	1.2025	2.7845	14.629	5.2665	-23.335	-25.457	0.90916	-3.3111	1306.2
4.79	480	60	NaN	1.1586	16.702	-5.5714	-177.31	3.3469	7.4481	31.45	-731.8	1109.2	29.147	574.75	1064	63.135	42.142	1	0	-25.39	-29.082	-13.75	-8.6078	1.2596	2.7938	14.72	5.3288	-24.13	-26.288	0.96987	-3.279	1307.3
4.8	481	60	NaN	1.1895	16.802	-5.6569	-177.3	3.4062	7.4195	31.714	-732.07	1109.2	29.149	575.76	1064.1	54.027	34.151	1	0	-26.244	-29.924	-13.768	-8.6259	1.3019	2.8099	14.825	5.3827	-24.942	-27.114	1.0574	-3.2432	1308.6
4.81	482	60	NaN	1.1765	16.915	-5.6807	-177.3	3.4586	7.4275	31.811	-732.18	1109.3	29.22	576.56	1064.2	60.697	32.847	1	0	-16.534	-20.355	-13.603	-8.4613	1.2899	2.8169	14.944	5.4304	-15.244	-17.538	1.3403	-3.0309	1309.5
4.82	483	60	NaN	1.1433	17.02	-5.6297	-177.3	3.5146	7.4008	31.695	-732.24	1109.3	29.183	577.35	1064.3	47.733	32.642	1	0	3.9825	-0.13575	-13.252	-8.1098	1.2531	2.8098	15.054	5.4805	5.2356	2.6741	1.8025	-2.6293	1310.4
4.83	484	60	NaN	1.0231	17.104	-5.4965	-177.29	3.6151	7.3886	31.368	-732.4	1109.2	29.211	578.6	1064.6	62.1	33.425	1	0	4.4548	0.32967	-13.246	-8.1044	1.1174	2.807	15.155	5.5641	5.5721	3.1367	1.9082	-2.5404	1311.8
4.84	485	60	NaN	0.68084	17.16	-5.5228	-177.29	3.7589	7.3868	31.171	-732.68	1109.2	29.33	580.3	1064.9	65.569	36.746	1	0	4.4683	0.34305	-13.249	-8.107	0.76121	2.788	15.228	5.6904	5.2295	3.131	1.9792	-2.4166	1313.7
4.85	486	60	NaN	0.55693	17.127	-5.6227	-177.31	3.8852	7.3899	31.63	-732.91	1109	29.467	581.93	1065.3	67.506	38.2	1	0	4.4347	0.3099	-13.252	-8.1104	0.65116	2.783	15.22	5.7922	5.0859	3.0929	1.9676	-2.3182	1315.6
4.86	487	60	NaN	0.52695	17.082	-5.6715	-177.33	3.9842	7.38	32.062	-733.05	1108.9	29.543	583.24	1065.5	68.448	39.881	1	0	4.399	0.27468	-13.254	-8.1119	0.6366	2.7833	15.197	5.8691	5.0355	3.058	1.943	-2.2428	1317
4.87	488	60	NaN	0.43309	17.081	-5.6258	-177.34	4.0687	7.3712	32.029	-733.13	1108.8	29.6	584.32	1065.8	68.05	39.044	1	0	4.3635	0.23975	-13.254	-8.1119	0.53873	2.7659	15.212	5.938	4.9022	3.0056	1.958	-2.1738	1318.2
4.88	489	60	NaN	0.3275	17.101	-5.5212	-177.37	4.1508	7.4029	31.781	-733.17	1108.8	29.764	585.46	1066	68.156	41.744	1	0	4.371	0.24712	-13.255	-8.1126	0.41515	2.7186	15.246	6.0058	4.7861	2.9657	1.9914	-2.1069	1319.3
4.89	490	60	NaN	0.12956	17.139	-5.2911	-177.38	4.244	7.4481	30.927	-733.22	1108.9	29.958	586.62	1066.3	67.767	40.383	1	0	4.9115	0.77984	-13.247	-8.1053	0.17164	2.6598	15.291	6.0929	5.0832	3.4397	2.0432	-2.0124	1320.5
4.9	491	60	NaN	0.074647	17.112	-5.2348	-177.44	4.3724	7.3916	30.914	-733.29	1108.9	29.905	587.82	1066.6	67.834	40.377	1	0	5.9385	1.7919	-13.233	-8.0907	0.11842	2.6078	15.279	6.2056	6.0569	4.3997	2.0459	-1.8851	1321.8
4.91	492	60	NaN	0.058271	17.054	-5.2497	-177.48	4.5357	7.3699	31.158	-733.38	1108.9	29.98	589.61	1067	67.869	39.284	1	0	5.8784	1.7327	-13.233	-8.0911	0.10928	2.5748	15.239	6.3511	5.9877	4.3075	2.0058	-1.74	1323.7
4.92	493	60	NaN	0.073978	17.002	-5.2912	-177.52	4.6847	7.3133	31.449	-733.46	1109	29.935	591.11	1067.3	67.735	39.653	1	0	5.8056	1.6609	-13.234	-8.0915	0.13946	2.5503	15.201	6.4856	5.945	4.2112	1.9673	-1.6059	1325.2
4.93	494	60	NaN	0.10458	16.956	-5.3124	-177.55	4.8174	7.2746	31.657	-733.5	1109	29.935	592.44	1067.6	67.346	39.947	1	0	5.7268	1.5832	-13.232	-8.0902	0.17897	2.5263	15.168	6.6061	5.9058	4.1095	1.9355	-1.4841	1326.6
4.94	495	60	NaN	0.19115	16.892	-5.2962	-177.58	4.9458	7.2741	31.863	-733.52	1109	30.052	593.83	1067.9	65.001	40.209	1	0	5.6874	1.5444	-13.23	-8.088	0.26935	2.5016	15.118	6.7194	5.9567	4.0461	1.8882	-1.3687	1328
4.95	496	60	NaN	0.37087	16.797	-5.2516	-177.6	5.0816	7.2561	32.167	-733.56	1108.9	30.11	595.22	1068.2	60.126	39.388	1	0	5.6846	1.5417	-13.227	-8.0852	0.45957	2.4855	15.044	6.8352	6.1442	4.0272	1.8166	-1.25	1329.4
4.96	497	60	NaN	0.45263	16.774	-5.1694	-177.59	5.2507	7.1946	32.101	-733.51	1109	30.017	596.59	1068.6	63.8	37.261	1	0	5.8111	1.6664	-13.225	-8.0832	0.54237	2.5	15.032	6.993	6.3535	4.1664	1.8064	-1.0903	1330.7
4.97	498	60	NaN	0.5459	16.738	-5.1338	-177.63	5.4156	7.1446	32.132	-733.51	1109.1	30.004	598.07	1068.9	60.646	37.129	1	0	5.9101	1.7639	-13.224	-8.0818	0.63747	2.4656	15.008	7.1458	6.5476	4.2295	1.784	-0.93598	1332.2
4.98	499	60	NaN	0.7217	16.66	-5.1818	-177.65	5.5948	7.1583	32.533	-733.55	1109.2	30.213	600.31	1069.3	59.814	36.568	1	0	5.985	1.8377	-13.223	-8.0808	0.82137	2.4514	14.946	7.3086	6.8064	4.2891	1.7235	-0.77225	1334.5
4.99	500	60	NaN	0.88618	16.656	-5.2084	-177.65	5.7527	7.1002	32.841	-733.49	1109.5	30.207	602.17	1069.7	60.628	36.137	1	0	6.0691	1.9206	-13.223	-8.0809	0.99917	2.4643	14.948	7.4605	7.0683	4.3849	1.725	-0.62033	1336.3
5	501	60	NaN	1.0287	16.614	-5.2878	-177.64	5.8812	7.0849	33.278	-733.51	1109.6	30.288	603.82	1070	59.314	36.858	1	0	6.1494	1.9998	-13.223	-8.0808	1.1568	2.491	14.918	7.5766	7.3062	4.4908	1.6954	-0.50422	1337.9
5.01	502	60	NaN	1.1565	16.527	-5.3737	-177.63	6.0066	7.1	33.733	-733.62	1109.5	30.456	605.54	1070.3	57.634	32.674	1	0	6.2018	2.0514	-13.222	-8.0797	1.2967	2.5058	14.853	7.68	7.4985	4.5572	1.6316	-0.39972	1339.7
5.02	503	60	NaN	1.2621	16.508	-5.3441	-177.64	6.1585	7.0291	33.863	-733.62	1109.5	30.426	607.3	1070.8	53.668	34.513	1	0	6.3415	2.189	-13.221	-8.0786	1.4089	2.5026	14.852	7.815	7.7504	4.6916	1.6311	-0.26362	1341.5
5.03	504	60	NaN	1.3245	16.508	-5.3663	-177.61	6.3072	7.0457	34.208	-733.61	1109.6	30.601	609.07	1071.1	50.974	34.155	1	0	6.5288	2.3737	-13.22	-8.0777	1.4784	2.5451	14.868	7.9465	8.0072	4.9188	1.6487	-0.13119	1343.2
5.04	505	60	NaN	1.3651	16.509	-5.3185	-177.58	6.5307	6.909	34.525	-733.56	1109.6	30.493	611.83	1071.7	46.497	34.657	1	0	6.5888	2.4327	-13.22	-8.0783	1.5368	2.5952	14.898	8.1412	8.1256	5.028	1.6781	0.062894	1345.9
5.05	506	60	NaN	1.3548	16.487	-5.2551	-177.56	6.7037	6.8368	34.705	-733.56	1109.6	30.492	613.86	1072.2	43.712	31.273	1	0	6.6672	2.5101	-13.22	-8.0775	1.534	2.6196	14.899	8.2919	8.2012	5.1296	1.679	0.21438	1347.9
5.06	507	60	NaN	1.3054	16.426	-5.1451	-177.49	6.9447	6.7395	34.888	-733.62	1109.5	30.493	616.44	1072.9	41.865	35.087	1	0	6.76	2.6014	-13.218	-8.0755	1.4919	2.6952	14.869	8.5012	8.2519	5.2966	1.6518	0.42567	1350.6
5.07	508	60	NaN	1.2562	16.351	-5.0433	-177.41	7.1649	6.6679	35.102	-733.69	1109.5	30.567	618.89	1073.5	38.084	28.892	1	0	6.841	2.6813	-13.217	-8.0747	1.4483	2.7809	14.826	8.6894	8.2893	5.4622	1.6095	0.61468	1353.1
5.08	509	60	NaN	1.2158	16.272	-4.9406	-177.36	7.3393	6.6119	35.249	-733.75	1109.4	30.662	620.92	1074	37.148	37.441	1	0	6.9037	2.7431	-13.216	-8.0735	1.4098	2.8377	14.775	8.8362	8.3135	5.5809	1.5598	0.7626	1355.1
5.09	510	60	NaN	1.1733	16.172	-4.781	-177.32	7.5448	6.5002	35.252	-733.83	1109.4	30.669	623.18	1074.7	36.927	24.005	1	0	6.8514	2.6915	-13.212	-8.0701	1.3668	2.8757	14.706	9.0106	8.2182	5.5672	1.4937	0.94048	1357.5
5.1	511	60	NaN	1.1565	16.021	-4.6012	-177.25	7.8203	6.3445	35.317	-734	1109.3	30.733	626.33	1075.5	55.209	47.803	1	0	6.8774	2.7171	-13.208	-8.0663	1.3496	2.941	14.6	9.2418	8.2269	5.6581	1.3914	1.1754	1360.8
5.11	512	60	NaN	1.1557	15.983	-4.597	-177.25	7.917	6.2767	35.469	-734.02	1109.3	30.716	627.37	1075.8	70.336	56.556	1	0	6.9464	2.7852	-13.204	-8.0623	1.3557	2.9522	14.576	9.3238	8.3022	5.7374	1.372	1.2616	1361.8
5.12	513	60	NaN	1.1642	15.868	-4.6267	-177.23	8.196	6.1386	35.895	-734.16	1109.2	30.902	630.42	1076.7	62.561	61.796	1	1	6.9614	2.7999	-13.2	-8.0575	1.3739	2.9752	14.501	9.5621	8.3353	5.7751	1.302	1.5046	1365
5.13	514	60	NaN	1.1816	15.783	-4.6359	-177.24	8.4183	6.0034	36.149	-734.3	1109.1	31.031	633.07	1077.4	58.43	62.03	1	1	7.0276	2.8652	-13.195	-8.0529	1.3961	2.9788	14.451	9.7503	8.4237	5.844	1.2561	1.6975	1367.7
5.14	515	60	NaN	1.2297	15.755	-4.6394	-177.25	8.6901	5.807	36.337	-734.4	1109.1	31.062	636	1078.1	54.484	61.028	1	1	7.1304	2.9665	-13.191	-8.0485	1.4503	2.9755	14.459	9.9856	8.5807	5.942	1.2685	1.9371	1370.8
5.15	516	60	NaN	1.2847	15.771	-4.6193	-177.27	8.9935	5.5843	36.419	-734.43	1109	31.045	639.07	1078.9	56.543	62.117	1	1	7.2026	3.0376	-13.188	-8.0457	1.5089	2.9586	14.514	10.251	8.7114	5.9962	1.3259	2.2056	1373.8
5.16	517	60	NaN	1.306	15.809	-4.5405	-177.3	9.2181	5.4355	36.24	-734.43	1109	31.075	641.47	1079.5	62.335	62.389	1	1	7.2797	3.1137	-13.184	-8.0425	1.521	2.9135	14.579	10.447	8.8008	6.0271	1.3947	2.405	1376.2
5.17	518	60	NaN	1.3129	15.839	-4.4279	-177.33	9.4491	5.3463	35.935	-734.48	1109	31.261	643.94	1080.1	62.694	63.507	1	1	7.3844	3.2169	-13.179	-8.0369	1.5072	2.8615	14.639	10.65	8.8917	6.0784	1.4598	2.6129	1378.7
5.18	519	60	NaN	1.334	15.898	-4.3716	-177.42	9.7874	5.175	35.76	-734.55	1109	31.472	647.67	1080.9	65.876	62.548	1	1	7.4322	3.2639	-13.169	-8.0272	1.5118	2.7599	14.735	10.951	8.944	6.0238	1.5653	2.9237	1382.5
5.19	520	60	NaN	1.3396	15.953	-4.463	-177.46	10.058	5.053	35.981	-734.54	1109	31.595	650.27	1081.6	65.485	60.294	1	1	7.4469	3.2784	-13.159	-8.0166	1.5211	2.7241	14.818	11.193	8.9679	6.0025	1.6592	3.1762	1385.1
5.2	521	60	NaN	1.3232	15.994	-4.5229	-177.53	10.382	4.8732	36.084	-734.6	1109	31.691	653.71	1082.3	65.833	60.13	1	1	7.4593	3.2906	-13.158	-8.0161	1.5044	2.6485	14.893	11.483	8.9637	5.9391	1.7348	3.4666	1388.6
5.21	522	60	NaN	1.2889	16.024	-4.5028	-177.62	10.693	4.7224	35.935	-734.65	1109	31.799	656.81	1083	65.891	59.784	1	1	7.4717	3.3028	-13.158	-8.0156	1.4592	2.5456	14.953	11.764	8.9309	5.8485	1.7956	3.7482	1391.7
5.22	523	60	NaN	1.2475	16.045	-4.4464	-177.72	10.956	4.6182	35.7	-734.64	1108.9	31.92	659.33	1083.5	65.068	59.771	1	1	7.4841	3.3151	-13.157	-8.0152	1.4029	2.4392	15	12.002	8.887	5.7543	1.8425	3.9864	1394.2
5.23	524	60	NaN	1.207	16.056	-4.4008	-177.81	11.195	4.5333	35.529	-734.64	1108.9	32.09	661.92	1084	63.988	59.774	1	1	7.4965	3.3273	-13.157	-8.0147	1.3481	2.3315	15.034	12.217	8.8446	5.6588	1.8775	4.2021	1396.8
5.24	525	60	NaN	1.1642	16.045	-4.3263	-177.91	11.449	4.5138	35.244	-734.65	1108.9	32.42	664.45	1084.5	63.765	59.268	1	1	7.5089	3.3395	-13.156	-8.0142	1.2798	2.2046	15.046	12.448	8.7888	5.5442	1.8901	4.4341	1399.3
5.25	526	60	NaN	1.1427	16.017	-4.3553	-178.04	11.696	4.3969	35.306	-734.68	1108.9	32.471	667	1085.1	62.161	59.012	1	1	7.5213	3.3518	-13.156	-8.0138	1.2586	2.0799	15.042	12.671	8.7799	5.4316	1.8861	4.6576	1401.9
5.26	527	60	NaN	1.1191	15.965	-4.3719	-178.17	11.941	4.3316	35.3	-734.74	1108.9	32.629	669.56	1085.6	60.243	59.521	1	1	7.5338	3.364	-13.155	-8.0133	1.2281	1.9406	15.012	12.894	8.7619	5.3046	1.8571	4.8809	1404.5
5.27	528	60	NaN	1.1001	15.905	-4.442	-178.32	12.15	4.289	35.464	-734.81	1109	32.81	672.17	1086.1	56.348	60.709	1	1	7.5462	3.3762	-13.155	-8.0129	1.2081	1.791	14.973	13.082	8.7543	5.1673	1.8182	5.0687	1407.2
5.28	529	60	NaN	1.0719	15.833	-4.5006	-178.54	12.396	4.2271	35.592	-734.91	1109	32.997	675.55	1086.7	53.023	63.206	1	1	7.5586	3.3885	-13.154	-8.0124	1.1774	1.5675	14.93	13.3	8.736	4.956	1.7752	5.2875	1410.6
5.29	530	60	NaN	1.0347	15.777	-4.5118	-178.78	12.635	4.1665	35.586	-734.99	1109	33.18	678.99	1087.4	49.129	65.925	1	1	7.571	3.4007	-13.154	-8.0119	1.1322	1.3167	14.902	13.51	8.7032	4.7174	1.748	5.4981	1414.1
5.3	531	60	NaN	0.99551	15.758	-4.4762	-178.97	12.797	4.1302	35.459	-735.02	1109	33.323	681.59	1087.9	48.268	66.059	1	1	7.5834	3.413	-13.154	-8.0115	1.0819	1.1149	14.904	13.651	8.6653	4.5279	1.7509	5.6396	1416.8
5.31	532	60	NaN	0.95154	15.752	-4.3971	-179.15	12.945	4.0737	35.205	-735.03	1109.1	33.378	684.29	1088.4	50.908	65.395	1	1	7.5958	3.4252	-13.153	-8.011	1.0253	0.9264	14.919	13.777	8.6211	4.3516	1.7664	5.7665	1419.5
5.32	533	60	NaN	0.89098	15.731	-4.3551	-179.38	13.023	4.1474	35.107	-735.12	1109.1	33.843	688.41	1089.1	56.166	64.628	1	1	7.6082	3.4374	-13.153	-8.0105	0.94183	0.6684	14.928	13.826	8.5501	4.1058	1.775	5.8157	1423.7
5.33	534	60	NaN	0.85322	15.723	-4.3702	-179.51	13.053	4.107	35.169	-735.17	1109.2	33.863	691.22	1089.7	60.563	64.305	1	1	7.6207	3.4497	-13.152	-8.0101	0.90569	0.53954	14.94	13.836	8.5264	3.9892	1.7877	5.8262	1426.5
5.34	535	60	NaN	0.81661	15.711	-4.3613	-179.62	13.045	4.1391	35.147	-735.24	1109.2	34.058	693.9	1090.1	57.574	62.185	1	1	7.6331	3.4619	-13.152	-8.0096	0.86028	0.42811	14.945	13.811	8.4934	3.89	1.793	5.8013	1429.3
5.35	536	60	NaN	0.77642	15.698	-4.3271	-179.74	13.014	4.1653	35.051	-735.35	1109.3	34.281	697.31	1090.7	52.162	56.92	1	1	7.6455	3.4741	-13.151	-8.0092	0.8072	0.28713	14.954	13.759	8.4527	3.7612	1.8025	5.7498	1432.8
5.36	537	60	NaN	0.74324	15.7	-4.3038	-179.85	12.962	4.1611	34.981	-735.44	1109.4	34.401	700.75	1091.3	56.288	58.028	1	1	7.6579	3.4864	-13.151	-8.0087	0.7664	0.17262	14.975	13.687	8.4243	3.659	1.8247	5.6782	1436.3
5.37	538	60	NaN	0.72538	15.722	-4.3016	-179.89	12.898	4.1258	34.961	-735.47	1109.5	34.352	703.45	1091.7	57.964	60.797	1	1	7.6703	3.4986	-13.15	-8.0082	0.74961	0.1325	15.01	13.61	8.4199	3.6311	1.8602	5.6017	1439
5.38	539	60	NaN	0.71334	15.75	-4.2692	-179.93	12.86	4.0198	34.847	-735.48	1109.7	34.101	706.08	1092.1	63.191	63.9	1	1	7.6827	3.5108	-13.15	-8.0078	0.74298	0.10413	15.051	13.559	8.4257	3.615	1.9016	5.5509	1441.7
5.39	540	60	NaN	0.70318	15.76	-4.2529	-179.92	12.844	4.019	34.749	-735.55	1109.8	34.128	708.62	1092.5	64.167	63.253	1	1	7.6951	3.5231	-13.149	-8.0073	0.72782	0.10386	15.072	13.532	8.423	3.6269	1.9223	5.5248	1444.3
5.4	541	60	NaN	0.69247	15.771	-4.2792	-179.89	12.824	4.1408	34.793	-735.65	1110	34.45	711.14	1092.8	63.158	62.38	1	1	7.7076	3.5353	-13.149	-8.0068	0.70604	0.12569	15.09	13.504	8.4136	3.661	1.9416	5.4975	1446.9
5.41	542	60	NaN	0.65018	15.817	-4.3538	-179.8	12.858	4.0182	34.943	-735.72	1110.2	34.078	714.52	1093.3	62.75	62.013	1	1	7.72	3.5475	-13.148	-8.0064	0.68435	0.23607	15.15	13.524	8.4043	3.7836	2.0021	5.5177	1450.3
5.42	543	60	NaN	0.59714	15.857	-4.4065	-179.67	12.867	3.9477	35.029	-735.78	1110.3	33.841	717.56	1093.7	62.322	61.625	1	1	7.7324	3.5598	-13.148	-8.0059	0.64395	0.37499	15.201	13.523	8.3763	3.9347	2.0535	5.5168	1453.4
5.43	544	60	NaN	0.52986	15.882	-4.415	-179.51	12.838	4.0191	34.995	-735.84	1110.5	33.953	720.15	1093.9	61.92	61.449	1	1	7.7448	3.572	-13.147	-8.0054	0.57089	0.52714	15.231	13.488	8.3157	4.0991	2.084	5.4824	1456.1
5.44	545	60	NaN	0.44095	15.897	-4.4055	-179.32	12.807	4.1044	34.922	-735.92	1110.6	34.051	722.72	1094.2	61.863	60.624	1	1	7.7572	3.5842	-13.147	-8.005	0.47516	0.71377	15.252	13.452	8.2324	4.298	2.1049	5.447	1458.7
5.45	546	60	NaN	0.33931	15.902	-4.4182	-179.08	12.805	4.062	34.946	-736.02	1110.7	33.797	725.32	1094.5	61.502	59.553	1	1	7.7696	3.5965	-13.147	-8.0045	0.38436	0.96345	15.265	13.442	8.154	4.5599	2.1188	5.4379	1461.4
5.46	547	60	NaN	0.18462	15.916	-4.4363	-178.68	12.785	4.1401	35.021	-736.15	1110.9	33.733	729.03	1094.9	60.343	58.135	1	1	7.782	3.6087	-13.146	-8.0041	0.23499	1.3671	15.287	13.414	8.017	4.9758	2.1405	5.4104	1465.3
5.47	548	60	NaN	0.05104	15.939	-4.446	-178.37	12.769	4.1599	35.11	-736.17	1111.1	33.547	731.58	1095.1	56.573	56.883	1	0	7.7945	3.6209	-13.146	-8.0036	0.11205	1.6885	15.315	13.393	7.9065	5.3094	2.169	5.3893	1467.8
5.48	549	60	NaN	-0.077196	15.946	-4.3587	-178.04	12.75	4.1609	34.954	-736.21	1111.3	33.306	733.98	1095.3	54.552	55.42	0	0	7.8069	3.6332	-13.145	-8.0031	-0.013001	2.0209	15.325	13.371	7.7939	5.6541	2.1801	5.3679	1470.3
5.49	550	60	NaN	-0.19921	15.947	-4.249	-177.69	12.723	4.2163	34.777	-736.23	1111.4	33.193	736.3	1095.6	54.295	53.829	0	0	7.8193	3.6454	-13.145	-8.0027	-0.13759	2.369	15.33	13.341	7.6817	6.0144	2.1849	5.3385	1472.6
5.5	551	60	NaN	-0.33264	15.927	-4.1177	-177.26	12.663	4.2752	34.623	-736.26	1111.7	33.019	739.12	1095.9	53.662	53.567	0	0	7.8317	3.6576	-13.144	-8.0022	-0.27037	2.8031	15.314	13.276	7.5613	6.4607	2.17	5.274	1475.5
5.51	552	60	NaN	-0.46391	15.869	-3.971	-176.77	12.581	4.2786	34.478	-736.32	1111.9	32.658	742.29	1096.2	54.44	53.705	0	0	7.8441	3.6699	-13.144	-8.0017	-0.39337	3.3002	15.261	13.188	7.4507	6.97	2.1175	5.1867	1478.7
5.52	553	60	NaN	-0.53464	15.775	-3.8862	-176.38	12.538	4.2568	34.444	-736.45	1112.1	32.317	744.5	1096.5	53.646	54.246	0	0	7.8565	3.6821	-13.143	-8.0013	-0.45238	3.6973	15.172	13.141	7.4042	7.3794	2.0286	5.1398	1481
5.53	554	60	NaN	-0.57261	15.668	-3.9006	-175.98	12.476	4.2336	34.736	-736.54	1112.2	31.931	746.62	1096.7	51.635	55.539	0	0	7.8689	3.6943	-13.143	-8.0008	-0.46427	4.1303	15.068	13.077	7.4047	7.8246	1.9252	5.0759	1483.2
5.54	555	60	NaN	-0.63713	15.438	-3.8347	-175.35	12.381	4.3417	34.803	-736.75	1112.5	31.69	749.62	1097.1	51.01	56.867	0	0	7.8814	3.7066	-13.142	-8.0003	-0.51714	4.7748	14.843	12.975	7.3642	8.4814	1.7004	4.9751	1486.5
5.55	556	60	NaN	-0.69435	15.241	-3.7577	-174.87	12.31	4.3324	34.741	-736.88	1112.7	31.283	751.88	1097.3	50.635	57.75	0	0	7.8938	3.7188	-13.142	-7.9999	-0.56129	5.2664	14.65	12.901	7.3325	8.9852	1.5084	4.9011	1488.8
5.56	557	60	NaN	-0.75929	15.041	-3.6752	-174.41	12.251	4.4255	34.62	-736.97	1112.8	31.173	753.77	1097.6	50.428	57.745	0	0	7.9062	3.731	-13.141	-7.9994	-0.62679	5.7177	14.453	12.839	7.2794	9.4488	1.3118	4.8392	1490.8
5.57	558	60	NaN	-0.83626	14.752	-3.577	-173.85	12.222	4.5297	34.429	-737.11	1113	30.995	755.91	1097.8	50.393	57.618	0	0	7.9186	3.7433	-13.141	-7.999	-0.70447	6.281	14.17	12.804	7.2141	10.024	1.0285	4.8052	1493.1
5.58	559	60	NaN	-0.91013	14.393	-3.5162	-173.22	12.235	4.5517	34.315	-737.29	1113.1	30.532	758.17	1098.1	46.855	56.69	0	0	7.931	3.7555	-13.141	-7.9985	-0.76519	6.9248	13.818	12.809	7.1658	10.68	0.67786	4.8109	1495.5
5.59	560	60	NaN	-0.95953	14.096	-3.5947	-172.73	12.276	4.5858	34.567	-737.42	1113.2	30.186	759.7	1098.4	48.353	57.013	0	0	7.9434	3.7677	-13.14	-7.998	-0.79185	7.4403	13.531	12.841	7.1516	11.208	0.39047	4.8433	1497.2
5.6	561	60	NaN	-1.0117	13.783	-3.7095	-172.26	12.351	4.5415	34.911	-737.57	1113.2	29.632	761.13	1098.7	48.27	56.899	0	0	7.9558	3.78	-13.14	-7.9976	-0.80984	7.9412	13.227	12.906	7.146	11.721	0.087807	4.9088	1498.8
5.61	562	60	NaN	-1.1088	13.36	-3.8103	-171.58	12.432	4.5976	35.15	-737.68	1113.1	29.139	763.16	1099	47.889	57.159	0	0	7.9683	3.7922	-13.139	-7.9971	-0.87928	8.6516	12.818	12.974	7.089	12.444	-0.32076	4.9766	1500.9
5.62	563	60	NaN	-1.162	13.171	-3.8214	-171.24	12.469	4.6367	35.15	-737.74	1113.1	28.928	764.13	1099.1	46.595	57.16	0	0	7.9807	3.8044	-13.139	-7.9966	-0.92459	8.999	12.637	13.003	7.0561	12.803	-0.50217	5.0059	1501.9
5.63	564	60	NaN	-1.2392	12.922	-3.7897	-170.68	12.589	4.6619	34.992	-737.84	1113	28.457	765.38	1099.3	46.242	56.404	0	0	7.9931	3.8167	-13.138	-7.9962	-0.99012	9.5673	12.401	13.11	7.003	13.384	-0.73687	5.1139	1503.3
5.64	565	60	NaN	-1.3165	12.692	-3.7715	-170.06	12.774	4.6682	34.846	-737.91	1112.9	27.829	766.66	1099.6	44.245	56.961	0	0	8.0055	3.8289	-13.138	-7.9957	-1.0493	10.211	12.187	13.279	6.9563	14.04	-0.95084	5.2831	1504.6
5.65	566	60	NaN	-1.3788	12.573	-3.808	-169.51	12.974	4.7444	34.827	-737.9	1112.8	27.409	767.67	1099.9	40.932	56.447	0	0	8.0179	3.8411	-13.137	-7.9952	-1.0965	10.771	12.081	13.465	6.9214	14.612	-1.056	5.4701	1505.6
5.66	567	60	NaN	-1.4601	12.481	-3.9016	-168.88	13.195	4.9854	34.912	-737.89	1112.7	27.297	768.85	1100.1	41.321	55.943	0	0	8.0303	3.8534	-13.137	-7.9948	-1.1706	11.406	12.003	13.673	6.8598	15.26	-1.1334	5.6783	1506.8
5.67	568	60	NaN	-1.5233	12.455	-3.9769	-168.45	13.433	5.0044	34.958	-737.9	1112.6	26.732	769.54	1100.3	39.271	55.626	0	0	8.0427	3.8656	-13.136	-7.9943	-1.2107	11.865	11.987	13.901	6.8321	15.731	-1.1498	5.9067	1507.5
5.68	569	60	NaN	-1.6047	12.447	-4.036	-168.06	13.654	5.1025	34.962	-737.97	1112.5	26.418	770.14	1100.4	39.289	55.709	0	0	8.0552	3.8779	-13.136	-7.9939	-1.2801	12.266	11.988	14.114	6.775	16.144	-1.1482	6.1197	1508.2
5.69	570	60	NaN	-1.7448	12.491	-4.0928	-167.55	14.012	5.2978	34.842	-738.04	1112.5	26.017	770.77	1100.6	36.654	55.298	0	0	8.0676	3.8901	-13.135	-7.9934	-1.4097	12.784	12.041	14.463	6.6579	16.674	-1.0949	6.4695	1508.9
5.7	571	60	NaN	-1.8505	12.557	-4.1305	-167.17	14.29	5.4326	34.741	-738.08	1112.5	25.557	771.29	1100.8	38.556	55.135	0	0	8.08	3.9023	-13.135	-7.9929	-1.5018	13.177	12.113	14.734	6.5781	17.08	-1.0222	6.7411	1509.4
5.71	572	60	NaN	-1.9315	12.627	-4.1453	-166.9	14.515	5.5378	34.646	-738.13	1112.5	25.12	771.71	1100.9	40.42	55.207	0	0	8.0924	3.9146	-13.135	-7.9925	-1.57	13.465	12.187	14.955	6.5224	17.38	-0.94728	6.9626	1509.9
5.72	573	60	NaN	-2.018	12.703	-4.1476	-166.65	14.76	5.6975	34.53	-738.18	1112.5	24.816	772.05	1101	37.74	54.892	0	0	8.1048	3.9268	-13.134	-7.992	-1.6495	13.715	12.267	15.196	6.4554	17.642	-0.86754	7.204	1510.3
5.73	574	60	NaN	-2.106	12.797	-4.1553	-166.44	15.02	5.9339	34.432	-738.2	1112.6	24.681	772.27	1101.2	37.607	54.316	0	0	8.1172	3.939	-13.134	-7.9915	-1.7362	13.929	12.364	15.452	6.3811	17.868	-0.76911	7.4609	1510.5
5.74	575	60	NaN	-2.1657	12.92	-4.1833	-166.26	15.269	6.1522	34.416	-738.15	1112.6	24.424	772.42	1101.2	36.785	52.835	0	0	8.1296	3.9513	-13.133	-7.9911	-1.7867	14.12	12.487	15.702	6.343	18.071	-0.64611	7.711	1510.6
5.75	576	60	NaN	-2.2337	13.036	-4.1787	-166.13	15.505	6.4676	34.272	-738.11	1112.7	24.429	772.47	1101.3	38.778	52.288	0	0	8.1434	3.9648	-13.131	-7.989	-1.8604	14.239	12.603	15.938	6.2831	18.204	-0.52766	7.9489	1510.7
5.76	577	60	NaN	-2.3042	13.154	-4.1405	-166	15.871	6.7176	34.04	-738.14	1112.8	23.883	772.55	1101.4	37.159	52.602	0	0	8.1619	3.9831	-13.124	-7.9815	-1.919	14.389	12.723	16.303	6.2429	18.372	-0.40101	8.3213	1510.8
5.77	578	60	NaN	-2.3542	13.229	-4.1125	-165.93	16.164	6.8976	33.886	-738.18	1112.8	23.363	772.62	1101.4	36.351	52.461	0	0	8.1804	4.0013	-13.116	-7.9739	-1.9552	14.467	12.798	16.594	6.2253	18.469	-0.31754	8.6204	1510.9
5.78	579	60	NaN	-2.4119	13.264	-4.1014	-165.92	16.41	7.1743	33.804	-738.25	1112.8	23.064	772.66	1101.5	36.824	52.583	0	0	8.1989	4.0196	-13.108	-7.9664	-2.0046	14.487	12.834	16.84	6.1944	18.506	-0.27451	8.8738	1511
5.79	580	60	NaN	-2.4784	13.264	-4.1102	-165.92	16.649	7.5185	33.793	-738.37	1112.8	22.843	772.65	1101.5	36.24	52.288	0	0	8.2175	4.0378	-13.101	-7.9588	-2.0632	14.495	12.836	17.077	6.1543	18.533	-0.26522	9.1185	1511.1
5.8	581	60	NaN	-2.5235	13.227	-4.1412	-165.91	16.846	7.7484	33.868	-738.49	1112.8	22.52	772.54	1101.6	37.731	54.564	0	0	8.236	4.056	-13.093	-7.9513	-2.0932	14.515	12.802	17.271	6.1427	18.571	-0.29145	9.3193	1511.1
5.81	582	60	NaN	-2.5676	13.172	-4.1633	-165.91	16.987	8.04	33.908	-738.64	1112.8	22.414	772.46	1101.7	36.645	55.498	0	0	8.2545	4.0743	-13.086	-7.9437	-2.1318	14.526	12.75	17.409	6.1227	18.6	-0.33598	9.4653	1511.2
5.82	583	2.5	NaN	-2.6587	12.996	-4.0844	-165.97	17.204	8.6974	33.668	-739.12	1112.8	22.232	772.18	1101.8	37.61	56.107	0	0	8.201	4.0216	-13.084	-7.942	-2.2252	14.462	12.581	17.62	5.9758	18.484	-0.50273	9.6776	1511.4
5.83	584	2.5	NaN	-2.6893	12.914	-4.0743	-166.04	17.243	8.9744	33.671	-739.31	1112.8	22.204	772.07	1101.9	38.322	56.759	0	0	8.1384	3.9599	-13.084	-7.9422	-2.2546	14.398	12.502	17.655	5.8839	18.358	-0.58233	9.7128	1511.5
5.84	585	2.5	NaN	-2.7211	12.779	-4.0536	-166.09	17.273	9.2097	33.653	-739.65	1112.7	21.743	771.93	1102	37.756	57.156	0	0	8.1123	3.9342	-13.085	-7.9428	-2.2697	14.357	12.372	17.681	5.8427	18.291	-0.71315	9.738	1511.7
5.85	586	2.5	NaN	-2.7254	12.669	-4.0671	-166.16	17.28	9.3665	33.727	-739.94	1112.7	21.34	771.76	1102	37.829	56.9	0	0	7.9534	3.7776	-13.087	-7.9445	-2.256	14.306	12.265	17.683	5.6974	18.084	-0.82125	9.7389	1511.8
5.86	587	2.5	NaN	-2.7138	12.59	-4.1224	-166.23	17.279	9.5068	33.909	-740.16	1112.7	21.036	771.52	1102.1	35.936	54.882	0	0	7.7586	3.5856	-13.088	-7.9464	-2.2259	14.258	12.19	17.679	5.5327	17.844	-0.89814	9.7324	1511.8
5.87	588	2.5	NaN	-2.6948	12.513	-4.1844	-166.3	17.249	9.7044	34.103	-740.4	1112.6	20.914	771.24	1102.2	35.804	52.958	0	0	7.6205	3.4495	-13.089	-7.947	-2.1949	14.204	12.118	17.644	5.4256	17.653	-0.97134	9.6972	1511.7
5.88	589	2.5	NaN	-2.6698	12.426	-4.2225	-166.38	17.171	9.9464	34.23	-740.69	1112.5	20.977	770.94	1102.2	36.902	50.879	0	0	7.487	3.3179	-13.089	-7.9473	-2.1675	14.124	12.035	17.562	5.3195	17.441	-1.0542	9.6151	1511.7
5.89	590	2.5	NaN	-2.6411	12.362	-4.2524	-166.48	17.089	10.108	34.349	-740.93	1112.5	20.874	770.66	1102.2	37.103	46.77	0	0	7.3636	3.1963	-13.089	-7.9473	-2.1304	14.033	11.975	17.477	5.2332	17.229	-1.1147	9.5293	1511.7
5.9	591	2.5	NaN	-2.582	12.27	-4.2523	-166.64	16.952	10.222	34.442	-741.34	1112.3	20.447	770.27	1102.3	36.008	41.319	0	0	7.0485	2.8858	-13.088	-7.9455	-2.0515	13.89	11.889	17.333	4.997	16.776	-1.199	9.3876	1511.7
5.91	592	2.5	NaN	-2.5328	12.217	-4.2824	-166.75	16.775	10.354	34.61	-741.6	1112.2	20.371	770.07	1102.2	36.503	39.185	0	0	6.745	2.5867	-13.086	-7.9438	-1.9931	13.79	11.838	17.154	4.7519	16.376	-1.2475	9.2103	1511.8
5.92	593	2.5	NaN	-2.4713	12.175	-4.2724	-166.84	16.611	10.489	34.664	-741.89	1112.1	20.276	769.77	1102.2	36.38	32.435	0	0	6.6142	2.4578	-13.086	-7.9439	-1.926	13.709	11.798	16.988	4.6882	16.167	-1.288	9.0442	1511.8
5.93	594	2.5	NaN	-2.3966	12.146	-4.2703	-166.91	16.454	10.592	34.797	-742.18	1112.1	20.067	769.44	1102.1	36.875	31.762	0	0	6.436	2.2822	-13.088	-7.9461	-1.8382	13.652	11.77	16.83	4.5977	15.934	-1.3186	8.8837	1511.7
5.94	595	2.5	NaN	-2.2948	12.149	-4.2647	-166.98	16.218	10.77	35.024	-742.49	1112	19.972	769.07	1102	38.525	35.414	0	0	6.2436	2.0926	-13.091	-7.949	-1.7243	13.587	11.774	16.593	4.5194	15.679	-1.3174	8.6445	1511.7
5.95	596	2.5	NaN	-2.177	12.188	-4.2266	-167.05	15.927	10.97	35.207	-742.76	1111.8	19.93	768.72	1101.9	38.844	24.005	0	0	6.0579	1.9095	-13.093	-7.9514	-1.598	13.525	11.812	16.303	4.4599	15.435	-1.2812	8.3515	1511.6
5.96	597	2.5	NaN	-2.0625	12.248	-4.1494	-167.09	15.693	11.035	35.23	-742.95	1111.7	19.653	768.47	1101.8	38.523	25.454	0	0	5.8755	1.7298	-13.096	-7.9539	-1.4721	13.504	11.87	16.071	4.4034	15.234	-1.2261	8.1171	1511.5
5.97	598	2.5	NaN	-1.9086	12.335	-4.0528	-167.12	15.466	11.117	35.231	-743.12	1111.6	19.4	768.19	1101.6	39.497	24.815	0	0	5.7	1.5569	-13.099	-7.9566	-1.3085	13.476	11.953	15.848	4.3916	15.033	-1.1453	7.8911	1511.4
5.98	599	2.5	NaN	-1.6514	12.447	-3.9424	-167.16	15.054	11.291	35.318	-743.45	1111.5	19.271	767.84	1101.3	38.674	28.979	0	0	5.5571	1.4161	-13.102	-7.9598	-1.043	13.45	12.061	15.44	4.5141	14.866	-1.0404	7.48	1511.4
5.99	600	2.5	NaN	-1.4775	12.517	-3.9671	-167.18	14.742	11.381	35.603	-743.76	1111.4	19.135	767.63	1101.1	38.819	24.005	0	0	5.433	1.2937	-13.105	-7.9629	-0.85318	13.446	12.128	15.131	4.5798	14.74	-0.97685	7.1684	1511.5
6	601	2.5	NaN	-1.2714	12.595	-3.9604	-167.14	14.324	11.563	35.755	-744.25	1111.2	19.061	767.28	1100.9	39.682	24.005	0	0	5.3358	1.1979	-13.107	-7.9653	-0.63865	13.488	12.203	14.717	4.6971	14.686	-0.90441	6.7514	1511.7
6.01	602	2.5	NaN	-1.1172	12.662	-3.955	-167.1	13.965	11.653	35.843	-744.7	1111.1	18.785	767	1100.7	40.005	24.005	0	0	5.3158	1.1782	-13.11	-7.9676	-0.4707	13.545	12.266	14.361	4.8451	14.723	-0.84332	6.3934	1511.8
6.02	603	2.5	NaN	-1.0064	12.716	-3.9547	-167.06	13.648	11.777	35.919	-745.08	1111.1	18.701	766.78	1100.5	40.245	30.99	0	0	5.3011	1.1637	-13.112	-7.9696	-0.35394	13.594	12.317	14.047	4.9471	14.758	-0.79451	6.0777	1512
6.03	604	2.5	NaN	-0.88978	12.775	-3.9557	-167.01	13.302	11.983	36.038	-745.44	1111	18.862	766.53	1100.4	39.826	30.389	0	0	5.2292	1.0929	-13.112	-7.9702	-0.23893	13.638	12.372	13.705	4.9903	14.731	-0.73998	5.7351	1512.1
6.04	605	2.5	NaN	-0.76323	12.854	-3.9728	-166.97	12.942	12.016	36.271	-745.8	1111	18.545	766.35	1100.1	39.269	38.542	0	0	5.1782	1.0427	-13.114	-7.9715	-0.091627	13.706	12.443	13.353	5.0866	14.749	-0.67021	5.3818	1512.3
6.05	606	2.5	NaN	-0.59645	12.94	-3.9178	-166.89	12.371	12.197	36.394	-746.36	1111	18.454	766.11	1099.8	39.174	32.335	0	0	5.167	1.0316	-13.116	-7.9742	0.083144	13.789	12.517	12.794	5.2502	14.821	-0.59933	4.8199	1512.6
6.06	607	2.5	NaN	-0.49173	12.993	-3.8632	-166.8	12.072	12.18	36.465	-746.69	1111	17.981	765.91	1099.6	38.874	34.733	0	0	5.2511	1.1145	-13.117	-7.9753	0.20839	13.897	12.562	12.503	5.4595	15.011	-0.55546	4.5277	1512.8
6.07	608	2.5	NaN	-0.35677	13.032	-3.7832	-166.75	11.713	12.352	36.536	-747.07	1111	17.992	765.64	1099.4	38.059	39.394	0	0	5.3581	1.2199	-13.118	-7.9763	0.34557	13.954	12.594	12.151	5.7037	15.174	-0.52424	4.1746	1512.9
6.08	609	2.5	NaN	-0.23012	13.093	-3.733	-166.7	11.383	12.419	36.697	-747.37	1111	17.714	765.45	1099.2	36.944	39.741	0	0	5.4704	1.3306	-13.12	-7.9782	0.48879	14.019	12.649	11.827	5.9592	15.349	-0.47165	3.8491	1513
6.09	610	2.5	NaN	-0.087091	13.189	-3.7041	-166.64	10.946	12.581	36.986	-747.73	1111	17.545	765.2	1099	36.719	39.614	0	0	5.6323	1.4901	-13.123	-7.9811	0.6491	14.098	12.735	11.4	6.2814	15.588	-0.38852	3.4187	1513.1
6.1	611	2.5	NaN	0.042227	13.284	-3.6934	-166.58	10.488	12.78	37.314	-748.13	1111	17.425	764.91	1098.7	34.772	39.611	0	0	5.7728	1.6286	-13.127	-7.985	0.79536	14.176	12.82	10.952	6.5682	15.805	-0.30656	2.9666	1513.2
6.11	612	2.5	NaN	0.10909	13.343	-3.6947	-166.54	10.158	12.841	37.548	-748.49	1110.9	17.056	764.76	1098.5	33.775	37.985	0	0	5.8136	1.6688	-13.133	-7.9906	0.88495	14.237	12.871	10.629	6.6985	15.906	-0.26121	2.6388	1513.4
6.12	613	2.5	NaN	0.14989	13.384	-3.6671	-166.5	9.7681	13.015	37.667	-748.93	1110.9	16.909	764.61	1098.3	33.886	29.081	0	0	5.8543	1.709	-13.138	-7.9963	0.93564	14.281	12.907	10.246	6.79	15.99	-0.23159	2.2494	1513.7
6.13	614	2.5	NaN	0.17559	13.471	-3.6972	-166.43	9.2456	13.153	38.04	-749.5	1110.8	16.364	764.48	1097.9	32.937	24.005	0	0	5.8951	1.7491	-13.144	-8.0019	0.99583	14.39	12.982	9.7344	6.891	16.139	-0.16183	1.7325	1514.2
6.14	615	2.5	NaN	0.19146	13.544	-3.6786	-166.41	8.8666	13.422	38.193	-749.87	1110.8	16.414	764.27	1097.7	32.968	36.724	0	0	5.9359	1.7893	-13.15	-8.0075	1.0155	14.415	13.048	9.3626	6.9514	16.204	-0.1014	1.3551	1514.4
6.15	616	2.5	NaN	0.1909	13.603	-3.638	-166.36	8.5463	13.548	38.262	-750.26	1110.8	16.088	764.12	1097.5	33.697	44.508	0	0	5.9767	1.8295	-13.155	-8.0132	1.0298	14.48	13.101	9.0489	7.0065	16.31	-0.054645	1.0357	1514.6
6.16	617	2.5	NaN	0.19084	13.654	-3.6009	-166.31	8.2055	13.749	38.352	-750.66	1110.7	15.937	763.95	1097.3	32.581	34.483	0	0	6.0175	1.8697	-13.161	-8.0188	1.0387	14.534	13.146	8.7137	7.0562	16.403	-0.014892	0.69487	1514.8
6.17	618	2.5	NaN	0.18605	13.731	-3.5868	-166.27	7.8588	14.005	38.519	-751	1110.7	15.897	763.77	1097.1	33.279	34.668	0	0	6.0582	1.9099	-13.166	-8.0245	1.0417	14.586	13.216	8.3732	7.0999	16.496	0.049632	0.34876	1515
6.18	619	2.5	NaN	0.1756	13.84	-3.575	-166.23	7.484	14.241	38.755	-751.36	1110.7	15.675	763.59	1096.9	34.738	36.59	0	0	6.099	1.9501	-13.172	-8.0301	1.0485	14.646	13.318	8.0065	7.1475	16.596	0.14553	-0.023548	1515.2
6.19	620	2.5	NaN	0.16696	13.953	-3.5313	-166.21	7.0635	14.456	38.997	-751.86	1110.7	15.243	763.38	1096.6	32.456	35.385	0	0	6.1398	1.9903	-13.178	-8.0357	1.0651	14.687	13.422	7.595	7.2049	16.678	0.24406	-0.44076	1515.5
6.2	621	2.5	NaN	0.14025	14.054	-3.5041	-166.19	6.8524	14.632	39.175	-752.2	1110.7	14.931	763.08	1096.5	31.103	35.963	0	0	6.1806	2.0304	-13.183	-8.0414	1.0569	14.724	13.518	7.3888	7.2374	16.755	0.33461	-0.65261	1515.5
6.21	622	2.5	NaN	0.10515	14.156	-3.4742	-166.16	6.6076	14.772	39.383	-752.53	1110.6	14.561	762.89	1096.3	30.99	40.161	0	0	6.2213	2.0706	-13.189	-8.047	1.0436	14.777	13.615	7.149	7.2649	16.848	0.4258	-0.89801	1515.7
6.22	623	2.5	NaN	0.062392	14.248	-3.455	-166.16	6.4113	14.926	39.622	-752.88	1110.6	14.185	762.67	1096.2	32.321	45.551	0	0	6.2621	2.1108	-13.195	-8.0526	1.024	14.806	13.704	6.9553	7.2861	16.917	0.50904	-1.0974	1515.8
6.23	624	2.5	NaN	7.1075e-05	14.349	-3.3108	-166.09	6.185	15.19	39.528	-753.39	1110.6	13.806	762.27	1096	30.444	43.149	0	0	6.3029	2.151	-13.2	-8.0583	0.97233	14.881	13.8	6.7342	7.2752	17.032	0.59928	-1.3241	1515.9
6.24	625	2.5	NaN	-0.051882	14.468	-3.2688	-166.03	6.0017	15.471	39.686	-753.69	1110.5	13.582	761.85	1095.9	30.063	40.773	0	0	6.3437	2.1912	-13.206	-8.0639	0.93488	14.955	13.916	6.5534	7.2785	17.147	0.71045	-1.5106	1515.8
6.25	626	2.5	NaN	-0.098948	14.609	-3.3074	-165.99	5.8398	15.73	40.093	-753.85	1110.4	13.306	761.43	1095.8	31.485	40.54	0	0	6.3844	2.2314	-13.212	-8.0696	0.91382	15.023	14.056	6.3933	7.2983	17.254	0.84399	-1.6762	1515.6
6.26	627	2.5	NaN	-0.15249	14.746	-3.3061	-165.94	5.6701	15.946	40.425	-754.1	1110.4	12.807	761.03	1095.6	32.068	31.974	0	0	6.4252	2.2716	-13.217	-8.0752	0.89181	15.1	14.187	6.2286	7.317	17.372	0.97007	-1.8466	1515.5
6.27	628	2.5	NaN	-0.19123	14.828	-3.3102	-165.89	5.5569	16.065	40.672	-754.32	1110.4	12.358	760.74	1095.5	31.988	25.739	0	0	6.466	2.3117	-13.223	-8.0808	0.87943	15.18	14.264	6.1203	7.3454	17.492	1.0416	-1.9605	1515.4
6.28	629	2.5	NaN	-0.21247	14.903	-3.2858	-165.84	5.4408	16.258	40.86	-754.57	1110.4	12.119	760.36	1095.3	30.51	24.005	0	0	6.5068	2.3519	-13.229	-8.0865	0.87443	15.249	14.334	6.0105	7.3812	17.601	1.1052	-2.076	1515.3
6.29	630	2.5	NaN	-0.22192	15.029	-3.2375	-165.76	5.2792	16.55	41.141	-754.86	1110.4	11.863	759.83	1095.2	30.732	24.005	0	0	6.5475	2.3921	-13.234	-8.0921	0.88542	15.342	14.452	5.8563	7.433	17.735	1.2178	-2.2358	1515
6.3	631	2.5	NaN	-0.22108	15.114	-3.2042	-165.72	5.1624	16.735	41.321	-755.06	1110.4	11.663	759.5	1095	30.636	24.005	0	0	6.4905	2.3359	-13.219	-8.0774	0.90077	15.398	14.531	5.7456	7.3912	17.734	1.3115	-2.3318	1514.9
6.31	632	2.5	NaN	-0.22425	15.181	-3.172	-165.7	5.0696	16.876	41.487	-755.26	1110.4	11.472	759.21	1094.9	29.549	28.817	0	0	6.4195	2.2659	-13.202	-8.0598	0.91112	15.437	14.593	5.6578	7.3306	17.702	1.3912	-2.402	1514.9
6.32	633	2.5	NaN	-0.22321	15.245	-3.1539	-165.7	4.9766	17.001	41.676	-755.45	1110.4	11.303	758.92	1094.7	30.79	30.692	0	0	6.3485	2.1959	-13.184	-8.0422	0.92581	15.45	14.652	5.5695	7.2743	17.646	1.4682	-2.4726	1514.8
6.33	634	2.5	NaN	-0.2119	15.312	-3.1533	-165.72	4.8809	17.115	41.899	-755.59	1110.4	11.157	758.62	1094.6	28.41	31.279	0	0	5.633	1.4908	-13.202	-8.0599	0.95118	15.444	14.715	5.4783	6.5841	16.935	1.5128	-2.5816	1514.6
6.34	635	2.5	NaN	-0.19478	15.387	-3.1602	-165.75	4.7825	17.213	42.179	-755.72	1110.4	10.979	758.29	1094.5	28.712	29.24	0	0	5.2035	1.0676	-13.216	-8.0739	0.98575	15.429	14.785	5.3845	6.1893	16.496	1.569	-2.6894	1514.4
6.35	636	2.5	NaN	-0.17906	15.478	-3.1719	-165.83	4.6566	17.28	42.546	-755.86	1110.4	10.677	757.94	1094.4	28.849	28.402	0	0	5.6909	1.5479	-13.206	-8.0642	1.027	15.378	14.87	5.2647	6.7179	16.926	1.6632	-2.7996	1514.2
6.36	637	2.5	NaN	-0.17309	15.505	-3.1542	-165.86	4.6051	17.295	42.6	-755.9	1110.4	10.606	757.85	1094.3	26.993	36.153	0	0	6.1784	2.0283	-13.197	-8.0546	1.0377	15.352	14.894	5.2158	7.2161	17.38	1.6973	-2.8388	1514.2
6.37	638	2.5	NaN	-0.18675	15.574	-3.1482	-165.99	4.4346	17.321	42.908	-756.05	1110.5	10.472	757.61	1094.1	24.61	39.127	0	0	6.6658	2.5087	-13.187	-8.0449	1.0408	15.242	14.957	5.0518	7.7066	17.751	1.7698	-2.9931	1514.1
6.38	639	2.5	NaN	-0.32904	15.692	-3.1232	-166.1	4.3177	17.32	42.838	-756.1	1110.7	10.318	757.36	1094	23.649	37.86	0	0	7.6776	3.5058	-13.167	-8.0253	0.90189	15.134	15.063	4.9465	8.5795	18.64	1.8955	-3.0787	1513.9
6.39	640	2.5	NaN	-0.33091	15.714	-3.1003	-166.25	4.1618	17.374	43.159	-756.26	1110.6	10.393	757.08	1094	23.649	40.837	0	0	8.3678	4.186	-13.154	-8.0117	0.90941	14.992	15.083	4.7925	9.2772	19.178	1.9293	-3.2191	1513.8
6.4	641	2.5	NaN	-0.28109	15.692	-3.0569	-166.41	4.0046	17.41	43.525	-756.46	1110.5	10.5	756.85	1093.9	23.649	39.732	0	0	8.4015	4.2192	-13.152	-8.0104	0.96909	14.842	15.063	4.6335	9.3706	19.061	1.9109	-3.3769	1513.8
6.41	642	2.5	NaN	-0.30449	15.707	-2.9987	-166.54	3.8869	17.374	43.608	-756.59	1110.5	10.479	756.73	1093.8	23.649	38.993	0	0	8.3271	4.1458	-13.149	-8.0074	0.94962	14.712	15.076	4.5182	9.2767	18.858	1.9261	-3.4892	1513.8
6.42	643	2.5	NaN	-0.35485	15.756	-2.9737	-166.69	3.7626	17.311	43.759	-756.65	1110.6	10.454	756.63	1093.8	23.649	39.461	0	0	8.2575	4.0772	-13.147	-8.0046	0.90595	14.573	15.12	4.3989	9.1634	18.65	1.9732	-3.6056	1513.7
6.43	644	2.5	NaN	-0.52695	15.909	-2.9474	-166.9	3.6313	17.187	43.791	-756.6	1110.8	10.332	756.39	1093.7	23.649	39.386	0	0	8.2365	4.0566	-13.145	-8.0026	0.73993	14.369	15.258	4.2814	8.9764	18.426	2.1139	-3.7211	1513.5
6.44	645	2.5	NaN	-0.53671	15.967	-2.9223	-167.05	3.544	17.172	43.984	-756.57	1110.8	10.527	756.24	1093.6	23.649	37.859	0	0	8.1684	3.9894	-13.143	-8.0011	0.73023	14.215	15.315	4.1961	8.8986	18.204	2.1718	-3.8049	1513.3
6.45	646	2.5	NaN	-0.56632	16.01	-2.9007	-167.2	3.5094	17.093	44.161	-756.61	1110.9	10.552	756.01	1093.5	23.649	39.472	0	0	8.0377	3.8606	-13.142	-8.0003	0.70653	14.074	15.354	4.165	8.7442	17.935	2.2121	-3.8353	1513.1
6.46	647	2.5	NaN	-0.6122	16.068	-2.8448	-167.42	3.4745	16.988	44.29	-756.67	1110.9	10.66	755.73	1093.5	23.649	41.305	0	0	7.9102	3.735	-13.143	-8.0005	0.66164	13.859	15.408	4.1342	8.5718	17.594	2.2655	-3.8664	1512.9
6.47	648	2.5	NaN	-0.66265	16.118	-2.8057	-167.62	3.4713	16.844	44.423	-756.72	1110.9	10.669	755.49	1093.4	23.649	29.434	0	0	7.7671	3.5939	-13.142	-8.0002	0.61602	13.662	15.454	4.1352	8.3831	17.256	2.3114	-3.865	1512.7
6.48	649	2.5	NaN	-0.71282	16.148	-2.7748	-167.78	3.4915	16.697	44.504	-756.77	1110.9	10.636	755.31	1093.3	23.649	36.546	0	0	7.5987	3.428	-13.141	-7.999	0.57032	13.498	15.481	4.1589	8.169	16.926	2.3398	-3.8401	1512.6
6.49	650	2.5	NaN	-0.72572	16.149	-2.7236	-167.96	3.5076	16.588	44.578	-756.87	1110.9	10.723	755.16	1093.3	23.649	35.071	0	0	7.5081	3.3388	-13.14	-7.9981	0.55691	13.327	15.481	4.1748	8.0651	16.666	2.3411	-3.8233	1512.5
6.5	651	2.5	NaN	-0.64444	16.1	-2.675	-168.13	3.534	16.492	44.856	-757.01	1110.7	10.857	755.03	1093.2	23.649	34.022	0	0	7.434	3.2657	-13.139	-7.9973	0.64365	13.16	15.438	4.1956	8.0776	16.425	2.2986	-3.8018	1512.5
6.51	652	2.5	NaN	-0.69478	16.112	-2.5539	-168.29	3.5835	16.376	44.64	-757.13	1110.7	10.963	754.86	1093.2	23.649	26.501	0	0	7.3681	3.2008	-13.139	-7.9968	0.58118	12.987	15.448	4.2473	7.9493	16.188	2.3091	-3.7495	1512.5
6.52	653	2.5	NaN	-0.74851	16.143	-2.4977	-168.52	3.6677	16.258	44.685	-757.23	1110.8	11.248	754.63	1093.2	23.649	26.022	0	0	7.3016	3.1352	-13.138	-7.9964	0.51846	12.75	15.478	4.3328	7.8201	15.886	2.3399	-3.6635	1512.3
6.53	654	2.5	NaN	-0.76879	16.149	-2.4455	-168.76	3.7234	16.204	44.702	-757.37	1110.7	11.741	754.47	1093.2	23.649	29.197	0	0	7.2343	3.0689	-13.138	-7.996	0.48016	12.491	15.485	4.3875	7.7145	15.56	2.3468	-3.6086	1512.3
6.54	655	2.5	NaN	-0.76378	16.158	-2.4391	-168.94	3.7917	16.082	44.783	-757.46	1110.7	11.9	754.35	1093.2	23.649	27.871	0	0	7.0977	2.9343	-13.136	-7.9941	0.48227	12.302	15.494	4.4554	7.58	15.237	2.3582	-3.5388	1512.3
6.55	656	2.5	NaN	-0.74795	16.169	-2.4393	-169.1	3.8522	15.965	44.833	-757.55	1110.7	12.014	754.28	1093.2	23.649	26.355	0	0	6.9981	2.8361	-13.135	-7.9928	0.49563	12.145	15.505	4.5158	7.4937	14.981	2.3702	-3.477	1512.3
6.56	657	2.5	NaN	-0.7209	16.183	-2.4275	-169.27	3.9016	15.885	44.809	-757.66	1110.7	12.319	754.23	1093.2	23.649	25.748	0	0	6.9607	2.7993	-13.134	-7.9924	0.51016	11.958	15.521	4.564	7.4709	14.757	2.3867	-3.4284	1512.3
6.57	658	2.5	NaN	-0.67759	16.215	-2.422	-169.47	3.9656	15.772	44.76	-757.75	1110.7	12.614	754.19	1093.3	30.218	33.703	0	0	6.8936	2.7332	-13.133	-7.9908	0.54042	11.749	15.556	4.6254	7.4341	14.482	2.4227	-3.3654	1512.4
6.58	659	2.5	NaN	-0.63825	16.257	-2.4019	-169.61	4.0324	15.619	44.62	-757.78	1110.7	12.624	754.17	1093.3	38.546	33.848	0	0	6.8202	2.6608	-13.131	-7.9894	0.57404	11.607	15.597	4.6925	7.3942	14.268	2.4655	-3.2969	1512.4
6.59	660	2.5	NaN	-0.58322	16.284	-2.3961	-169.75	4.0784	15.541	44.515	-757.85	1110.7	12.835	754.17	1093.3	45.687	35.431	0	0	6.7423	2.584	-13.131	-7.9885	0.6171	11.449	15.625	4.737	7.3594	14.033	2.4947	-3.2515	1512.5
6.6	661	2.5	NaN	-0.53053	16.303	-2.4332	-169.88	4.1274	15.44	44.51	-757.94	1110.7	12.968	754.17	1093.4	47.579	36.076	0	0	6.6693	2.512	-13.13	-7.9876	0.66446	11.311	15.646	4.7845	7.3337	13.823	2.5165	-3.2031	1512.5
6.61	662	2.5	NaN	-0.44701	16.33	-2.4458	-170.06	4.2017	15.321	44.319	-758.06	1110.8	13.196	754.16	1093.4	49.522	38.846	0	0	6.6019	2.4457	-13.129	-7.9867	0.73203	11.123	15.672	4.8595	7.3339	13.568	2.543	-3.1271	1512.6
6.62	663	2.5	NaN	-0.36754	16.362	-2.5353	-170.21	4.2515	15.237	44.386	-758.1	1110.8	13.446	754.2	1093.4	51.032	39.898	0	0	6.4994	2.3446	-13.129	-7.9866	0.8045	10.967	15.706	4.9078	7.3039	13.311	2.5771	-3.0788	1512.7
6.63	664	2.5	NaN	-0.30397	16.387	-2.6406	-170.32	4.2997	15.174	44.509	-758.13	1110.7	13.648	754.22	1093.5	51.33	39.295	0	0	6.4263	2.2726	-13.13	-7.9876	0.86504	10.851	15.733	4.9534	7.2913	13.123	2.6038	-3.0341	1512.8
6.64	665	2.5	NaN	-0.24778	16.405	-2.6991	-170.42	4.3854	15.093	44.414	-758.21	1110.8	13.812	754.19	1093.5	52.063	36.82	0	0	6.3964	2.2431	-13.132	-7.9898	0.91138	10.736	15.752	5.038	7.3078	12.98	2.6205	-2.9518	1512.8
6.65	666	2.5	NaN	-0.1927	16.43	-2.7692	-170.54	4.494	15.001	44.287	-758.32	1110.8	14.009	754.17	1093.6	52.449	37.418	0	0	6.2552	2.104	-13.133	-7.9908	0.95411	10.611	15.779	5.1455	7.2093	12.715	2.6459	-2.8454	1512.9
6.66	667	2.5	NaN	-0.14741	16.44	-2.828	-170.61	4.5656	14.98	44.255	-758.42	1110.8	14.272	754.16	1093.6	52.091	38.393	0	0	6.1534	2.0037	-13.134	-7.9918	0.98821	10.529	15.789	5.2162	7.1416	12.533	2.6553	-2.7756	1513
6.67	668	2.5	NaN	-0.13546	16.474	-2.963	-170.7	4.6997	14.979	44.322	-758.52	1110.8	14.737	754.09	1093.7	51.245	38.904	0	0	6.1355	1.986	-13.135	-7.9928	0.98501	10.417	15.825	5.3493	7.1205	12.403	2.6899	-2.6435	1513
6.68	669	2.5	NaN	-0.145	16.507	-3.0378	-170.77	4.8042	14.947	44.309	-758.61	1110.9	14.955	754.06	1093.7	49.309	35.336	0	0	6.0849	1.9362	-13.137	-7.9949	0.96673	10.345	15.858	5.4536	7.0516	12.281	2.7208	-2.5413	1513
6.69	670	2.5	NaN	-0.16258	16.544	-3.0638	-170.81	4.91	14.914	44.169	-758.7	1110.9	15.13	754.01	1093.7	47.78	35.653	0	0	5.999	1.8515	-13.14	-7.9981	0.93717	10.29	15.894	5.5602	6.9361	12.142	2.754	-2.4379	1513.1
6.7	671	2.5	NaN	-0.17978	16.599	-3.0773	-170.85	5.0231	14.845	44.027	-758.77	1110.9	15.187	753.95	1093.7	48.03	40.003	0	0	6.0714	1.9229	-13.147	-8.0047	0.91241	10.244	15.947	5.6749	6.9839	12.167	2.8003	-2.3298	1513.1
6.71	672	2.5	NaN	-0.2019	16.68	-3.0738	-170.89	5.1442	14.764	43.828	-758.84	1111	15.266	753.91	1093.7	48.546	39.774	0	0	6.151	2.0013	-13.153	-8.0114	0.87978	10.188	16.026	5.7982	7.0307	12.189	2.8728	-2.2132	1513.1
6.72	673	2.5	NaN	-0.22909	16.779	-3.052	-170.94	5.2608	14.72	43.548	-758.94	1111	15.498	753.88	1093.7	49.732	37.876	0	0	6.2305	2.0796	-13.16	-8.0181	0.83313	10.119	16.123	5.9168	7.0636	12.199	2.9627	-2.1013	1513.2
6.73	674	2.5	NaN	-0.23932	16.862	-3.0677	-170.97	5.3385	14.686	43.472	-759.01	1111	15.637	753.87	1093.7	51.588	40.041	0	0	6.31	2.158	-13.167	-8.0249	0.81471	10.082	16.205	5.9956	7.1247	12.24	3.0384	-2.0293	1513.2
6.74	675	2.5	NaN	-0.2519	16.932	-3.0292	-170.99	5.3891	14.697	43.236	-759.12	1111.1	15.891	753.88	1093.7	52.728	37.893	0	0	6.3895	2.2364	-13.174	-8.0316	0.78351	10.041	16.275	6.0462	7.173	12.277	3.1014	-1.9854	1513.3
6.75	676	2.5	NaN	-0.26659	17.03	-3.0054	-171.01	5.4655	14.652	42.996	-759.25	1111.1	16.067	753.87	1093.7	53.289	38.232	0	0	6.469	2.3147	-13.18	-8.0383	0.75297	10.008	16.372	6.1233	7.222	12.322	3.1915	-1.915	1513.5
6.76	677	2.5	NaN	-0.28069	17.099	-2.9882	-171.02	5.522	14.635	42.815	-759.34	1111.2	16.233	753.82	1093.8	53.819	36.639	0	0	6.5485	2.3931	-13.187	-8.0451	0.7257	9.9913	16.44	6.1811	7.2742	12.384	3.2526	-1.864	1513.5
6.77	678	2.5	NaN	-0.2983	17.156	-2.9859	-171.02	5.54	14.648	42.681	-759.42	1111.2	16.453	753.81	1093.8	53.99	30.735	0	0	6.628	2.4714	-13.194	-8.0518	0.69469	9.9703	16.496	6.2006	7.3227	12.442	3.3019	-1.8512	1513.6
6.78	679	2.5	NaN	-0.31458	17.208	-2.9812	-171.03	5.5506	14.649	42.533	-759.5	1111.3	16.633	753.8	1093.8	53.978	33.675	0	0	6.7076	2.5498	-13.201	-8.0585	0.66594	9.9532	16.546	6.213	7.3735	12.503	3.3455	-1.8456	1513.6
6.79	680	2.5	NaN	-0.39003	17.265	-2.9688	-171.03	5.5647	14.616	42.219	-759.64	1111.4	16.753	753.78	1093.8	53.736	32.903	0	0	6.7871	2.6282	-13.207	-8.0653	0.574	9.9356	16.599	6.2305	7.3611	12.564	3.3915	-1.8348	1513.7
6.8	681	2.5	NaN	-0.5594	17.329	-2.9614	-171.04	5.5604	14.58	41.719	-759.85	1111.5	16.92	753.8	1093.8	53.655	35.462	0	0	6.8666	2.7065	-13.214	-8.072	0.37925	9.9002	16.658	6.2312	7.2458	12.607	3.4438	-1.8408	1514
6.81	682	2.5	NaN	-0.59893	17.362	-2.9492	-171.05	5.5464	14.602	41.539	-759.94	1111.6	17.168	753.8	1093.8	53.195	32.809	0	0	6.9461	2.7849	-13.221	-8.0787	0.32346	9.8737	16.691	6.2173	7.2696	12.659	3.4707	-1.8614	1514
6.82	683	2.5	NaN	-0.6435	17.398	-2.9124	-171.05	5.5608	14.561	41.28	-760.06	1111.6	17.221	753.78	1093.8	52.636	26.558	0	0	7.0256	2.8632	-13.227	-8.0855	0.26703	9.8561	16.726	6.2328	7.2926	12.719	3.4986	-1.8527	1514.1
6.83	684	2.5	NaN	-0.70517	17.433	-2.8719	-171.05	5.6036	14.488	40.981	-760.23	1111.6	17.241	753.68	1093.8	52.725	33.005	0	0	7.1051	2.9416	-13.234	-8.0922	0.19325	9.8468	16.761	6.2763	7.2984	12.788	3.5264	-1.8158	1514.2
6.84	685	2.5	NaN	-0.64989	17.458	-2.8242	-171.05	5.6376	14.478	40.911	-760.35	1111.6	17.401	753.61	1093.8	52.655	31.462	0	0	7.1846	3.02	-13.241	-8.0989	0.23977	9.841	16.784	6.3107	7.4244	12.861	3.5434	-1.7882	1514.2
6.85	686	2.5	NaN	-0.62161	17.501	-2.8801	-171.04	5.6858	14.456	41.046	-760.39	1111.6	17.506	753.54	1093.8	51.663	42.814	0	0	7.2642	3.0983	-13.248	-8.1057	0.2692	9.8469	16.829	6.3579	7.5334	12.945	3.5812	-1.7477	1514.2
6.86	687	2.5	NaN	-0.64499	17.534	-2.9076	-171.04	5.7543	14.438	41.014	-760.53	1111.6	17.616	753.42	1093.8	51.759	42.753	0	0	7.3437	3.1767	-13.254	-8.1124	0.24043	9.8483	16.862	6.4267	7.5841	13.025	3.6076	-1.6857	1514.2
6.87	688	2.5	NaN	-0.67224	17.567	-2.8682	-171.03	5.8579	14.428	40.813	-760.74	1111.6	17.764	753.25	1093.8	51.126	37.463	0	0	7.4232	3.255	-13.261	-8.1191	0.19997	9.8449	16.892	6.5324	7.6232	13.1	3.6312	-1.5867	1514.3
6.88	689	2.5	NaN	-0.70549	17.677	-2.9863	-171.01	6.0188	14.351	40.98	-760.76	1111.6	17.766	753.01	1093.8	50.261	36.569	0	0	7.5027	3.3334	-13.268	-8.1259	0.17311	9.8663	17.003	6.6928	7.6758	13.2	3.7353	-1.4331	1514.1
6.89	690	2.5	NaN	-0.74312	17.725	-2.9577	-171	6.1147	14.373	40.784	-760.92	1111.6	17.999	752.84	1093.7	49.424	35.872	0	0	7.5822	3.4118	-13.275	-8.1326	0.11921	9.8583	17.05	6.7903	7.7014	13.27	3.7751	-1.3423	1514
6.9	691	2.5	NaN	-0.77993	17.776	-3.0193	-171	6.2123	14.354	40.854	-761.07	1111.6	18.121	752.72	1093.7	49.176	36.329	0	0	7.6326	3.4614	-13.278	-8.1359	0.080456	9.8558	17.098	6.8901	7.7131	13.317	3.8203	-1.2459	1514.1
6.91	692	2.5	NaN	-0.82691	17.817	-3.0344	-171	6.3035	14.336	40.777	-761.27	1111.6	18.23	752.59	1093.7	48.88	38.191	0	0	7.6446	3.4732	-13.277	-8.1348	0.026372	9.8485	17.137	6.9834	7.671	13.322	3.8603	-1.1514	1514.1
6.92	693	2.5	NaN	-0.97081	17.876	-3.0105	-170.99	6.4109	14.338	40.42	-761.62	1111.8	18.475	752.44	1093.6	48.025	38.011	0	0	7.8292	3.6552	-13.273	-8.1313	-0.14042	9.8365	17.19	7.0972	7.6888	13.492	3.9165	-1.034	1514.3
6.93	694	2.5	NaN	-1.0911	17.929	-2.9936	-170.99	6.509	14.339	40.146	-761.91	1111.9	18.703	752.31	1093.6	44.204	36.098	0	0	8.1655	3.9866	-13.268	-8.1255	-0.27978	9.8241	17.237	7.2004	7.8858	13.811	3.9697	-0.92514	1514.5
6.94	695	2.5	NaN	-1.1587	17.975	-3.0027	-170.99	6.6229	14.28	40.058	-762.13	1111.9	18.754	752.17	1093.6	38.571	32.728	0	0	8.5018	4.3181	-13.262	-8.1198	-0.35271	9.8119	17.281	7.3171	8.1491	14.13	4.019	-0.8027	1514.6
6.95	696	2.5	NaN	-1.2342	18.029	-3.0277	-171.01	6.7662	14.176	40.004	-762.37	1112	18.716	751.98	1093.5	29.074	36.958	0	0	8.8382	4.6495	-13.256	-8.114	-0.42888	9.7975	17.331	7.4641	8.4093	14.447	4.0747	-0.64993	1514.6
6.96	697	2.5	NaN	-1.2866	18.06	-3.063	-171.02	6.834	14.181	40.028	-762.55	1112	18.939	751.88	1093.5	24.441	30.052	0	0	9.1745	4.9809	-13.25	-8.1083	-0.48878	9.7815	17.36	7.5335	8.6857	14.762	4.1099	-0.57473	1514.7
6.97	698	2.5	NaN	-1.3294	18.087	-3.0773	-171.02	6.919	14.104	40.025	-762.74	1112	18.926	751.76	1093.4	26.492	24.005	0	0	9.5108	5.3123	-13.245	-8.1025	-0.53126	9.7739	17.385	7.621	8.9795	15.086	4.1407	-0.48156	1514.8
6.98	699	2.5	NaN	-1.3662	18.108	-3.0878	-171.04	7.0143	14.018	39.961	-762.92	1112	18.906	751.61	1093.4	25.616	24.005	0	0	9.8471	5.6438	-13.239	-8.0968	-0.56976	9.7611	17.405	7.7174	9.2773	15.405	4.166	-0.37939	1514.8
6.99	700	2.5	NaN	-1.4001	18.164	-3.1222	-171.06	7.1152	13.949	39.94	-763.14	1112	19.071	751.42	1093.4	27.971	25.372	0	0	10.183	5.9752	-13.233	-8.091	-0.61067	9.7259	17.459	7.8199	9.5727	15.701	4.226	-0.27115	1514.8
7	701	2.5	NaN	-1.4299	18.229	-3.1779	-171.08	7.1986	13.896	39.987	-763.34	1112	19.258	751.25	1093.3	24.77	24.005	0	0	10.52	6.3066	-13.227	-8.0853	-0.64583	9.7036	17.523	7.9047	9.8739	16.01	4.2955	-0.18062	1514.9
7.01	702	2.5	NaN	-1.4488	18.297	-3.2179	-171.1	7.2529	13.862	39.981	-763.52	1112	19.47	751.13	1093.3	27.133	24.005	0	0	10.836	6.6179	-13.222	-8.0795	-0.67299	9.6794	17.59	7.9601	10.163	16.297	4.3683	-0.11939	1514.9
7.02	703	2.5	NaN	-1.4514	18.393	-3.2542	-171.12	7.3017	13.794	39.942	-763.73	1112	19.641	751.02	1093.3	28.189	24.005	0	0	10.469	6.257	-13.214	-8.0722	-0.68356	9.6448	17.684	8.0106	9.7857	15.902	4.4694	-0.061571	1515
7.03	704	2.5	NaN	-1.439	18.535	-3.3424	-171.15	7.3735	13.652	40.085	-763.94	1112	19.673	750.86	1093.2	25.491	24.005	0	0	10.26	6.0511	-13.21	-8.0676	-0.66698	9.622	17.824	8.0848	9.5934	15.673	4.6145	0.01724	1515
7.04	705	2.5	NaN	-1.4181	18.67	-3.442	-171.17	7.4112	13.632	40.459	-763.93	1112	19.941	750.75	1093.2	25.253	24.005	0	0	10.204	5.9958	-13.208	-8.0655	-0.64203	9.6091	17.959	8.1219	9.5623	15.605	4.7516	0.056388	1514.9
7.05	706	2.5	NaN	-1.3773	18.799	-3.4998	-171.2	7.4506	13.604	40.546	-764.16	1112	20.378	750.64	1093.2	23.649	24.005	0	0	10.06	5.8531	-13.206	-8.0636	-0.61457	9.5586	18.088	8.1615	9.445	15.412	4.8827	0.097936	1515.1
7.06	707	2.5	NaN	-1.3315	18.875	-3.5212	-171.21	7.4995	13.541	40.548	-764.34	1111.9	20.569	750.52	1093.1	26.315	24.005	0	0	9.9539	5.749	-13.204	-8.0623	-0.57594	9.5441	18.164	8.2106	9.3779	15.293	4.9596	0.14835	1515.1
7.07	708	2.5	NaN	-1.2578	18.95	-3.5671	-171.22	7.5507	13.445	40.675	-764.49	1111.9	20.643	750.43	1093.1	23.649	24.005	0	0	9.894	5.69	-13.204	-8.0618	-0.50021	9.5414	18.238	8.2624	9.3938	15.231	5.0344	0.20056	1515.2
7.08	709	2.5	NaN	-1.1772	19.011	-3.6142	-171.22	7.6102	13.326	40.815	-764.67	1111.9	20.658	750.33	1093.1	23.649	24.005	0	0	9.7538	5.5518	-13.203	-8.0607	-0.41495	9.5422	18.298	8.323	9.3388	15.094	5.0952	0.26227	1515.2
7.09	710	2.5	NaN	-1.0746	19.07	-3.6372	-171.23	7.6762	13.201	40.871	-764.92	1111.9	20.735	750.2	1093	23.649	24.005	0	0	9.5585	5.3593	-13.201	-8.0592	-0.31313	9.5364	18.356	8.391	9.2453	14.896	5.1544	0.33183	1515.4
7.1	711	2.5	NaN	-0.95897	19.134	-3.6409	-171.23	7.7256	13.09	40.87	-765.16	1111.9	20.874	750.09	1093	23.649	24.005	0	0	9.5024	5.3041	-13.202	-8.0604	-0.20294	9.5231	18.416	8.4433	9.2995	14.827	5.2138	0.3829	1515.5
7.11	712	2.5	NaN	-0.87907	19.167	-3.637	-171.24	7.7318	13.006	40.862	-765.26	1112	20.887	750.09	1092.9	23.649	24.005	0	0	9.3757	5.1793	-13.203	-8.0608	-0.12388	9.5158	18.447	8.4525	9.2519	14.695	5.2437	0.39174	1515.6
7.12	713	2.5	NaN	-0.61236	19.248	-3.5142	-171.25	7.7659	12.842	40.543	-765.52	1112.2	21.008	750.04	1092.8	23.649	24.005	0	0	9.1855	4.9918	-13.203	-8.0605	0.12612	9.4911	18.515	8.4983	9.3116	14.483	5.3125	0.43782	1515.8
7.13	714	2.5	NaN	-0.46283	19.296	-3.5374	-171.25	7.8175	12.646	40.675	-765.63	1112.3	20.794	749.98	1092.8	23.649	24.005	0	0	9.1556	4.9623	-13.204	-8.0619	0.2887	9.5032	18.559	8.5545	9.4443	14.465	5.3554	0.49262	1515.9
7.14	715	2.5	NaN	-0.31032	19.376	-3.7469	-171.25	7.8493	12.571	41.44	-765.53	1112.2	20.905	749.93	1092.7	23.649	24.005	0	0	9.1227	4.9299	-13.205	-8.0625	0.466	9.5247	18.64	8.586	9.5887	14.455	5.4351	0.5235	1515.7
7.15	716	2.5	NaN	-0.12427	19.436	-3.8869	-171.25	7.8872	12.5	42.002	-765.65	1112.3	21.112	749.86	1092.7	23.649	24.005	0	0	9.0868	4.8945	-13.204	-8.0623	0.66548	9.5382	18.696	8.627	9.7523	14.433	5.4916	0.56471	1515.8
7.16	717	2.5	NaN	0.050546	19.475	-3.9092	-171.25	7.9243	12.418	42.213	-765.83	1112.4	21.261	749.81	1092.7	23.649	24.005	0	0	9.0195	4.8282	-13.204	-8.0618	0.84255	9.5445	18.73	8.6693	9.862	14.373	5.5261	0.60742	1515.9
7.17	718	2.5	NaN	0.19343	19.509	-3.8619	-171.24	7.9536	12.333	42.251	-765.95	1112.5	21.334	749.8	1092.7	23.649	24.005	0	0	8.9327	4.7426	-13.203	-8.0612	0.98404	9.5464	18.76	8.7026	9.9167	14.289	5.5571	0.64145	1516
7.18	719	2.5	NaN	0.32829	19.543	-3.795	-171.25	7.978	12.26	42.293	-766.05	1112.5	21.42	749.8	1092.7	23.649	24.005	0	0	8.8877	4.6984	-13.203	-8.0608	1.1172	9.5434	18.791	8.7294	10.005	14.242	5.5886	0.66864	1516.1
7.19	720	2.5	NaN	0.47313	19.568	-3.7252	-171.25	7.9968	12.244	42.385	-766.16	1112.6	21.64	749.79	1092.7	23.649	24.471	0	0	8.5025	4.3187	-13.207	-8.0654	1.2572	9.5375	18.814	8.7504	9.7597	13.856	5.6066	0.68505	1516.2
7.2	721	2.5	NaN	0.63945	19.59	-3.6237	-171.26	8.0368	12.157	42.501	-766.31	1112.7	21.765	749.78	1092.7	23.649	25.847	0	0	7.8442	3.67	-13.216	-8.074	1.4231	9.5249	18.833	8.7934	9.2673	13.195	5.6173	0.71948	1516.4
7.21	722	2.5	NaN	0.73434	19.595	-3.558	-171.26	8.07	12.089	42.613	-766.41	1112.7	21.808	749.73	1092.7	23.649	25.498	0	0	7.8779	3.7032	-13.213	-8.0707	1.5205	9.524	18.837	8.8279	9.3985	13.227	5.6242	0.7572	1516.4
7.22	723	2.5	NaN	0.81197	19.589	-3.4796	-171.27	8.119	11.999	42.688	-766.52	1112.8	21.797	749.71	1092.7	23.649	25.604	0	0	7.9097	3.7345	-13.209	-8.0667	1.6013	9.5166	18.832	8.8762	9.5111	13.251	5.6232	0.80944	1516.5
7.23	724	2.5	NaN	0.89113	19.577	-3.3249	-171.3	8.1677	11.928	42.61	-766.71	1112.8	21.926	749.69	1092.7	23.649	25.181	0	0	7.9396	3.764	-13.204	-8.0622	1.6726	9.481	18.819	8.9257	9.6122	13.245	5.615	0.86348	1516.7
7.24	725	2.5	NaN	0.92324	19.581	-3.1714	-171.33	8.2116	11.89	42.507	-766.85	1112.9	22.143	749.67	1092.8	23.649	25.826	0	0	7.8843	3.7094	-13.2	-8.0582	1.6926	9.4356	18.822	8.9705	9.5768	13.145	5.6217	0.91224	1516.8
7.25	726	2.5	NaN	0.88204	19.608	-3.0448	-171.37	8.2682	11.878	42.423	-766.89	1112.9	22.39	749.62	1092.8	23.649	25.766	0	0	7.7834	3.61	-13.197	-8.0545	1.6389	9.388	18.85	9.0263	9.4223	12.998	5.6537	0.97183	1516.8
7.26	727	2.5	NaN	0.81651	19.637	-2.8747	-171.41	8.3515	11.862	42.236	-766.96	1112.9	22.672	749.56	1092.8	23.649	26.142	0	0	7.8133	3.6395	-13.193	-8.0506	1.5556	9.3255	18.879	9.1091	9.3689	12.965	5.6868	1.0585	1516.8
7.27	728	2.5	NaN	0.7886	19.636	-2.8238	-171.43	8.4081	11.805	42.191	-767.01	1112.9	22.617	749.52	1092.9	23.649	26.243	0	0	7.8307	3.6566	-13.189	-8.0469	1.5281	9.3083	18.879	9.1644	9.3587	12.965	5.6903	1.1175	1516.8
7.28	729	2.5	NaN	0.69522	19.675	-2.6722	-171.5	8.5394	11.766	42.067	-767.07	1112.9	22.912	749.49	1092.9	23.649	30.088	0	0	7.834	3.6599	-13.185	-8.0434	1.4189	9.2197	18.918	9.2961	9.2529	12.88	5.7328	1.2526	1516.8
7.29	730	2.5	NaN	0.575	19.76	-2.6916	-171.56	8.6517	11.702	42.373	-766.94	1112.9	23.014	749.46	1092.9	23.649	29.528	0	0	7.7368	3.5641	-13.183	-8.0411	1.3064	9.1705	19.004	9.4072	9.0432	12.735	5.8208	1.3661	1516.6
7.3	731	2.5	NaN	0.48107	19.835	-2.7035	-171.61	8.7563	11.627	42.582	-766.84	1113	23.071	749.44	1093	23.649	29.405	0	0	7.6745	3.5027	-13.181	-8.0394	1.2183	9.1223	19.079	9.5121	8.8928	12.625	5.8974	1.4727	1516.5
7.31	732	2.5	NaN	0.38237	19.91	-2.6748	-171.69	8.8972	11.556	42.634	-766.79	1113	23.219	749.43	1093	23.649	28.326	0	0	7.6446	3.4732	-13.18	-8.0382	1.116	9.0466	19.155	9.6521	8.7606	12.52	5.9746	1.6139	1516.5
7.32	733	2.5	NaN	0.27608	19.983	-2.6391	-171.76	9.0423	11.497	42.614	-766.76	1113	23.393	749.42	1093.1	23.649	28.942	0	0	7.5893	3.4187	-13.179	-8.0366	1.0024	8.969	19.229	9.7957	8.5916	12.388	6.0507	1.7591	1516.4
7.33	734	2.5	NaN	0.18294	20.039	-2.6255	-171.8	9.1441	11.454	42.586	-766.74	1113.1	23.513	749.43	1093.1	23.649	29.666	0	0	7.5058	3.3365	-13.177	-8.0347	0.90366	8.9183	19.286	9.8971	8.4095	12.255	6.1092	1.8623	1516.4
7.34	735	2.5	NaN	0.097314	20.08	-2.6187	-171.85	9.2365	11.438	42.55	-766.76	1113.1	23.702	749.46	1093.2	23.649	28.879	0	0	7.3076	3.1411	-13.174	-8.032	0.80953	8.8653	19.329	9.9875	8.1171	12.006	6.1554	1.9555	1516.5
7.35	736	2.5	NaN	-0.002058	20.132	-2.6176	-171.89	9.3362	11.468	42.457	-766.76	1113.1	24.024	749.45	1093.3	23.649	27.453	0	0	7.1526	2.9884	-13.172	-8.0302	0.69449	8.8054	19.382	10.086	7.8471	11.794	6.2099	2.0555	1516.4
7.36	737	2.5	NaN	-0.14326	20.188	-2.5804	-171.95	9.4886	11.411	42.168	-766.77	1113.1	24.205	749.44	1093.3	23.649	28.066	0	0	7.027	2.8646	-13.171	-8.0292	0.53551	8.7255	19.441	10.236	7.5625	11.59	6.2694	2.207	1516.4
7.37	738	2.5	NaN	-0.26077	20.232	-2.5462	-172	9.585	11.372	41.898	-766.77	1113.1	24.339	749.48	1093.4	23.649	29.894	0	0	6.8622	2.7022	-13.168	-8.0264	0.40269	8.6636	19.486	10.331	7.2649	11.366	6.3176	2.3046	1516.5
7.38	739	2.5	NaN	-0.36652	20.277	-2.5663	-172.03	9.6789	11.362	41.791	-766.77	1113.1	24.526	749.5	1093.4	23.649	28.036	0	0	6.7713	2.6127	-13.166	-8.0236	0.28584	8.6269	19.533	10.424	7.0572	11.24	6.3669	2.4001	1516.5
7.39	740	2.5	NaN	-0.48724	20.342	-2.6051	-172.06	9.7881	11.342	41.639	-766.72	1113.2	24.739	749.54	1093.5	23.649	28.977	0	0	6.7444	2.5861	-13.163	-8.0208	0.15136	8.5831	19.598	10.532	6.8958	11.169	6.4348	2.5115	1516.5
7.4	741	2.5	NaN	-0.61728	20.438	-2.6306	-172.09	9.8996	11.307	41.39	-766.6	1113.3	24.924	749.6	1093.5	23.649	30.496	0	0	6.699	2.5414	-13.159	-8.0174	0.00492	8.5284	19.691	10.646	6.7039	11.07	6.5315	2.6291	1516.4
7.41	742	2.5	NaN	-0.71768	20.542	-2.649	-172.12	9.9862	11.284	41.214	-766.44	1113.5	25.057	749.61	1093.6	23.649	29.851	0	0	6.6506	2.4936	-13.156	-8.0139	-0.10707	8.4907	19.788	10.74	6.5435	10.984	6.6318	2.7262	1516.3
7.42	743	2.5	NaN	-0.76742	20.56	-2.6647	-172.14	10.027	11.269	41.075	-766.42	1113.5	25.137	749.64	1093.6	23.649	28.448	0	0	6.6618	2.5047	-13.154	-8.0116	-0.16509	8.465	19.806	10.78	6.4967	10.97	6.6525	2.7688	1516.3
7.43	744	2.5	NaN	-0.89688	20.584	-2.7396	-172.17	10.165	11.291	40.716	-766.41	1113.6	25.523	749.61	1093.7	31.972	29.584	0	0	6.6375	2.4807	-13.151	-8.0091	-0.32271	8.409	19.832	10.917	6.3148	10.89	6.6806	2.9081	1516.2
7.44	745	2.5	NaN	-0.97921	20.586	-2.7896	-172.2	10.233	11.281	40.426	-766.43	1113.6	25.754	749.68	1093.7	24.048	31.595	0	0	6.5905	2.4344	-13.149	-8.0065	-0.42476	8.3564	19.834	10.985	6.1657	10.791	6.6858	2.9781	1516.3
7.45	746	2.5	NaN	-1.0718	20.496	-2.8622	-172.23	10.32	11.241	40.021	-766.61	1113.4	25.883	749.72	1093.8	23.649	30.062	0	0	6.5643	2.4086	-13.146	-8.0036	-0.53759	8.3053	19.754	11.061	6.0267	10.714	6.6087	3.0578	1516.5
7.46	747	2.5	NaN	-1.1502	20.486	-2.9494	-172.27	10.457	11.165	39.728	-766.57	1113.4	26.005	749.8	1093.8	23.649	27.856	0	0	6.4634	2.3092	-13.142	-8.0002	-0.63172	8.2523	19.743	11.2	5.8317	10.562	6.6006	3.1993	1516.6
7.47	748	2.5	NaN	-1.2135	20.494	-3.0282	-172.31	10.619	11.094	39.496	-766.46	1113.6	26.149	749.87	1093.8	23.649	27.918	0	0	6.3022	2.1503	-13.138	-7.9964	-0.70915	8.197	19.747	11.366	5.593	10.347	6.6088	3.37	1516.5
7.48	749	2.5	NaN	-1.2758	20.431	-3.0876	-172.34	10.78	11.065	39.2	-766.53	1113.6	26.316	749.85	1093.9	23.649	28.384	0	0	5.8396	1.6945	-13.129	-7.9865	-0.78899	8.1498	19.687	11.524	5.0507	9.8443	6.5584	3.5375	1516.6
7.49	750	2.5	NaN	-1.3391	20.366	-3.1425	-172.35	10.953	11.051	38.906	-766.57	1113.6	26.507	749.78	1093.9	23.649	28.948	0	0	5.2983	1.161	-13.117	-7.9753	-0.87061	8.1232	19.625	11.693	4.4277	9.2841	6.5077	3.7181	1516.5
7.5	751	2.5	NaN	-1.3917	20.313	-3.2239	-172.38	11.161	10.991	38.75	-766.54	1113.5	26.586	749.64	1094	23.649	28.218	0	0	5.317	1.1794	-13.119	-7.9769	-0.93198	8.0843	19.576	11.898	4.385	9.2637	6.4574	3.9211	1516.4
7.51	752	2.5	NaN	-1.4839	20.247	-3.3146	-172.44	11.415	10.975	38.522	-766.49	1113.6	26.936	749.6	1094.1	23.649	29.4	0	0	5.3014	1.1641	-13.12	-7.9777	-1.0461	7.9952	19.513	12.149	4.2553	9.1593	6.3928	4.1713	1516.3
7.52	753	2.5	NaN	-1.5571	20.209	-3.3978	-172.48	11.613	10.886	38.441	-766.41	1113.5	26.97	749.59	1094.2	23.649	27.992	0	0	5.2664	1.1295	-13.12	-7.9782	-1.1236	7.9497	19.477	12.345	4.1428	9.0792	6.3566	4.3668	1516.2
7.53	754	2.5	NaN	-1.6279	20.177	-3.4519	-172.52	11.806	10.801	38.327	-766.33	1113.6	27.002	749.58	1094.2	23.649	27.518	0	0	5.2552	1.1185	-13.123	-7.9807	-1.1999	7.9069	19.447	12.535	4.0553	9.0254	6.3241	4.5548	1516.1
7.54	755	2.5	NaN	-1.7597	20.045	-3.4919	-172.56	12.034	10.767	38.012	-766.5	1113.4	27.237	749.54	1094.3	23.649	26.033	0	0	5.2453	1.1087	-13.124	-7.982	-1.3525	7.8423	19.325	12.755	3.8928	8.951	6.2005	4.7728	1516.2
7.55	756	2.5	NaN	-1.8817	19.908	-3.523	-172.61	12.242	10.781	37.69	-766.71	1113.3	27.607	749.51	1094.4	25.449	27.1	0	0	5.2363	1.0999	-13.124	-7.9825	-1.5007	7.7746	19.196	12.953	3.7356	8.8744	6.0714	4.971	1516.4
7.56	757	2.5	NaN	-1.9163	19.893	-3.5523	-172.64	12.369	10.791	37.597	-766.64	1113.3	27.905	749.51	1094.5	33.278	26.698	0	0	5.2583	1.1215	-13.126	-7.9843	-1.5501	7.7268	19.18	13.083	3.7082	8.8483	6.0536	5.0983	1516.3
7.57	758	2.5	NaN	-1.9875	19.864	-3.6151	-172.68	12.499	10.741	37.496	-766.6	1113.4	28.04	749.52	1094.5	23.649	25.505	0	0	5.2913	1.1541	-13.129	-7.9868	-1.6302	7.6757	19.153	13.21	3.6611	8.8298	6.0239	5.2231	1516.3
7.58	759	2.5	NaN	-2.0935	19.809	-3.6859	-172.71	12.633	10.677	37.324	-766.62	1113.3	28.157	749.52	1094.6	23.649	26.453	0	0	5.2987	1.1614	-13.13	-7.9883	-1.7471	7.6322	19.104	13.338	3.5516	8.7936	5.9733	5.35	1516.3
7.59	760	2.5	NaN	-2.1829	19.78	-3.7721	-172.84	12.844	10.434	37.177	-766.54	1113.3	28.002	749.5	1094.7	23.649	26.762	0	0	5.3391	1.2012	-13.134	-7.9919	-1.8362	7.5096	19.076	13.548	3.503	8.7108	5.9421	5.5565	1516.2
7.6	761	2.5	NaN	-2.2361	19.759	-3.836	-172.87	12.958	10.392	37.08	-766.5	1113.4	28.186	749.5	1094.7	23.649	25.214	0	0	5.3941	1.2554	-13.139	-7.9966	-1.9	7.4615	19.055	13.661	3.4941	8.7169	5.9167	5.6643	1516.1
7.61	762	2.5	NaN	-2.2769	19.737	-3.9091	-172.92	13.037	10.362	37.036	-766.46	1113.4	28.388	749.51	1094.8	23.649	25.156	0	0	5.4091	1.2702	-13.142	-8.0002	-1.9501	7.4078	19.035	13.739	3.459	8.6779	5.893	5.7387	1516.1
7.62	763	2.5	NaN	-2.3154	19.718	-3.9914	-172.98	13.104	10.299	37.018	-766.42	1113.4	28.52	749.51	1094.9	23.649	24.005	0	0	5.4539	1.3143	-13.145	-8.0032	-1.9943	7.345	19.017	13.805	3.4596	8.6593	5.8719	5.8014	1516.1
7.63	764	2.5	NaN	-2.3513	19.709	-4.0968	-173.03	13.169	10.207	37.045	-766.37	1113.4	28.615	749.5	1094.9	23.649	24.005	0	0	5.5197	1.3792	-13.148	-8.006	-2.0327	7.2845	19.008	13.869	3.487	8.6637	5.86	5.8633	1516
7.64	765	2.5	NaN	-2.3803	19.71	-4.2186	-173.1	13.24	10.09	37.092	-766.28	1113.5	28.705	749.5	1094.9	23.649	24.005	0	0	5.6251	1.483	-13.15	-8.0082	-2.0632	7.2146	19.01	13.94	3.5619	8.6977	5.8599	5.9315	1515.9
7.65	766	2.5	NaN	-2.395	19.708	-4.2061	-173.15	13.261	10.057	36.852	-766.24	1113.5	28.9	749.5	1095	23.649	24.005	0	0	5.7461	1.6023	-13.152	-8.0103	-2.0944	7.1491	19.008	13.96	3.6517	8.7513	5.8557	5.95	1515.9
7.66	767	2.5	NaN	-2.397	19.703	-4.2093	-173.2	13.265	9.9568	36.742	-766.2	1113.5	28.928	749.54	1095	23.649	24.005	0	0	5.8542	1.7089	-13.156	-8.0135	-2.1016	7.0939	19.004	13.964	3.7526	8.8028	5.8486	5.9501	1515.9
7.67	768	2.5	NaN	-2.3961	19.704	-4.226	-173.24	13.256	9.8867	36.67	-766.12	1113.5	29.014	749.56	1095	23.649	24.005	0	0	5.9314	1.7849	-13.158	-8.0156	-2.1067	7.0456	19.006	13.953	3.8247	8.8305	5.8486	5.9379	1515.8
7.68	769	2.5	NaN	-2.3765	19.71	-4.2518	-173.31	13.215	9.7988	36.657	-765.99	1113.5	29.139	749.62	1095.1	23.649	24.005	0	0	5.9913	1.8439	-13.159	-8.0172	-2.0922	6.9751	19.013	13.911	3.8991	8.819	5.8541	5.8942	1515.7
7.69	770	2.5	NaN	-2.3536	19.712	-4.2665	-173.37	13.164	9.7387	36.652	-765.87	1113.5	29.297	749.69	1095.1	23.649	24.005	0	0	6.0512	1.9029	-13.161	-8.0187	-2.0756	6.905	19.016	13.86	3.9756	8.8079	5.8556	5.841	1515.7
7.7	771	2.5	NaN	-2.3338	19.709	-4.2799	-173.43	13.11	9.7035	36.684	-765.75	1113.5	29.458	749.74	1095.1	23.649	24.005	0	0	6.1272	1.9778	-13.162	-8.02	-2.0607	6.8428	19.014	13.805	4.0665	8.8206	5.8524	5.7848	1515.6
7.71	772	2.5	NaN	-2.3183	19.699	-4.2766	-173.49	13.047	9.6627	36.689	-765.63	1113.5	29.588	749.79	1095.1	23.649	24.005	0	0	6.2138	2.0632	-13.163	-8.0212	-2.0499	6.7816	19.006	13.74	4.1639	8.8447	5.8425	5.7192	1515.5
7.72	773	2.5	NaN	-2.3115	19.675	-4.2125	-173.54	12.967	9.6092	36.505	-765.51	1113.4	29.686	749.87	1095.1	23.649	24.005	0	0	6.2084	2.0579	-13.163	-8.021	-2.0537	6.7176	18.983	13.659	4.1547	8.7755	5.8201	5.638	1515.5
7.73	774	2.5	NaN	-2.2964	19.653	-4.2387	-173.61	12.837	9.5367	36.652	-765.26	1113.4	29.798	750.02	1095.1	23.649	24.005	0	0	6.175	2.025	-13.162	-8.0197	-2.0372	6.6499	18.961	13.528	4.1378	8.6749	5.7998	5.5082	1515.4
7.74	775	2.5	NaN	-2.3071	19.629	-4.2189	-173.62	12.813	9.5391	36.598	-765.23	1113.3	29.885	750.01	1095.1	23.649	24.005	0	0	6.1938	2.0434	-13.158	-8.0161	-2.0532	6.6295	18.939	13.503	4.1405	8.673	5.7811	5.4872	1515.4
7.75	776	2.5	NaN	-2.3299	19.594	-4.2766	-173.66	12.716	9.4877	36.841	-765	1113.3	29.946	750.1	1095.1	23.649	24.005	0	0	6.1629	2.0131	-13.154	-8.0119	-2.0691	6.5989	18.905	13.405	4.0938	8.612	5.7514	5.3927	1515.2
7.76	777	2.5	NaN	-2.3594	19.557	-4.2903	-173.69	12.632	9.4519	36.959	-764.82	1113.3	30.002	750.17	1095.1	23.649	24.005	0	0	6.1189	1.9697	-13.149	-8.0072	-2.0963	6.5705	18.87	13.32	4.0226	8.5401	5.7204	5.3128	1515.1
7.77	778	2.5	NaN	-2.3913	19.524	-4.2723	-173.73	12.558	9.3994	37.011	-764.62	1113.3	29.989	750.22	1095.1	23.649	24.005	0	0	6.1489	1.9992	-13.143	-8.0009	-2.1257	6.5394	18.838	13.245	4.0231	8.5386	5.6947	5.2439	1515
7.78	779	2.5	NaN	-2.4141	19.508	-4.2493	-173.76	12.488	9.3254	37.083	-764.38	1113.2	29.902	750.28	1095.1	23.649	24.005	0	0	6.2214	2.0707	-13.137	-7.9952	-2.1424	6.5084	18.822	13.174	4.079	8.5791	5.6852	5.1786	1514.8
7.79	780	2.5	NaN	-2.4146	19.513	-4.2244	-173.79	12.43	9.2785	37.164	-764.15	1113.2	29.842	750.34	1095.1	23.649	24.005	0	0	6.32	2.1679	-13.132	-7.9898	-2.1376	6.4836	18.828	13.116	4.1824	8.6515	5.6957	5.1257	1514.6
7.8	781	2.5	NaN	-2.3928	19.507	-4.2083	-173.83	12.363	9.2896	37.31	-763.94	1113.2	29.931	750.41	1095.1	23.649	24.005	0	0	6.3278	2.1755	-13.125	-7.9827	-2.1136	6.4509	18.823	13.047	4.2141	8.6265	5.6983	5.0642	1514.5
7.81	782	2.5	NaN	-2.3483	19.502	-4.1468	-173.89	12.264	9.2566	37.442	-763.63	1113.2	29.928	750.58	1095.2	23.649	24.005	0	0	6.2997	2.1478	-13.117	-7.9749	-2.064	6.3954	18.819	12.947	4.2357	8.5433	5.7019	4.9717	1514.3
7.82	783	2.5	NaN	-2.2943	19.496	-4.1035	-173.93	12.21	9.2485	37.562	-763.42	1113.2	29.947	750.68	1095.2	23.649	24.005	0	0	6.2716	2.1202	-13.109	-7.9671	-2.0062	6.3586	18.813	12.892	4.2654	8.4788	5.7043	4.9248	1514.2
7.83	784	2.5	NaN	-2.2348	19.499	-4.0739	-173.97	12.182	9.2384	37.733	-763.17	1113.2	29.949	750.75	1095.2	31.451	24.005	0	0	6.2931	2.1414	-13.103	-7.9612	-1.9402	6.3265	18.818	12.863	4.3529	8.4678	5.7144	4.9022	1514.1
7.84	785	2.5	NaN	-2.176	19.488	-4.0013	-174	12.167	9.2269	37.777	-762.95	1113.2	29.93	750.81	1095.2	41.194	24.005	0	0	6.338	2.1856	-13.099	-7.957	-1.879	6.2926	18.807	12.848	4.459	8.4782	5.7075	4.8911	1513.9
7.85	786	2.5	NaN	-2.1175	19.462	-3.9132	-174.04	12.152	9.2413	37.769	-762.72	1113.2	29.979	750.89	1095.2	58.598	24.005	0	0	6.3829	2.2299	-13.099	-7.9569	-1.8226	6.2524	18.781	12.833	4.5603	8.4823	5.6823	4.876	1513.7
7.86	787	2.5	NaN	-2.031	19.411	-3.8447	-174.09	12.151	9.2672	37.892	-762.38	1113.2	30.05	750.99	1095.2	61.578	30.993	1	0	6.3667	2.2138	-13.101	-7.9587	-1.7341	6.2073	18.732	12.831	4.6326	8.4211	5.631	4.8721	1513.5
7.87	788	2.5	NaN	-1.9015	19.31	-3.7921	-174.14	12.186	9.26	38.174	-761.88	1113.2	29.99	751.1	1095.3	60.686	32.424	1	0	6.3159	2.1639	-13.104	-7.9615	-1.5915	6.1669	18.633	12.863	4.7244	8.3308	5.529	4.902	1513.1
7.88	789	2.5	NaN	-1.8465	19.186	-3.7703	-174.16	12.205	9.2809	38.281	-761.62	1113.1	30.012	751.22	1095.3	58.153	30.57	1	0	6.2502	2.0991	-13.101	-7.9592	-1.5333	6.1492	18.512	12.879	4.7169	8.2483	5.4104	4.9199	1513
7.89	790	2.5	NaN	-1.8164	19.1	-3.7734	-174.18	12.229	9.2834	38.362	-761.42	1113.1	29.962	751.28	1095.3	60.618	31.763	1	0	6.2137	2.0631	-13.097	-7.9549	-1.4983	6.1428	18.428	12.901	4.7154	8.2059	5.3312	4.9461	1512.8
7.9	791	2.5	NaN	-1.7867	19.002	-3.7809	-174.19	12.241	9.3407	38.446	-761.26	1113	30.075	751.35	1095.3	64.928	31.479	1	0	6.3035	2.1516	-13.092	-7.9499	-1.4696	6.1276	18.332	12.911	4.8338	8.2792	5.2397	4.9615	1512.7
7.91	792	2.5	NaN	-1.7781	18.897	-3.853	-174.19	12.268	9.3318	38.715	-761.09	1113	29.987	751.42	1095.4	64.489	31.269	1	0	6.2267	2.0759	-13.089	-7.947	-1.4474	6.1384	18.229	12.935	4.7793	8.2143	5.1396	4.9885	1512.6
7.92	793	2.5	NaN	-1.7796	18.748	-3.9041	-174.19	12.298	9.3416	38.926	-760.92	1113	29.937	751.5	1095.4	62.123	29.546	1	0	6.0939	1.9451	-13.087	-7.9449	-1.439	6.1461	18.082	12.963	4.6549	8.0911	4.9954	5.0184	1512.5
7.93	794	2.5	NaN	-1.7775	18.595	-3.9084	-174.2	12.329	9.3825	39.001	-760.75	1112.9	29.972	751.57	1095.4	60.895	25.743	1	0	6.0405	1.8924	-13.085	-7.9432	-1.4354	6.1457	17.932	12.992	4.605	8.038	4.8463	5.0489	1512.4
7.94	795	2.5	NaN	-1.7657	18.457	-3.8821	-174.19	12.361	9.4109	39.001	-760.58	1112.9	29.955	751.63	1095.5	60.35	28.564	1	0	5.992	1.8447	-13.083	-7.9414	-1.423	6.1496	17.794	13.024	4.5691	7.9943	4.7106	5.0823	1512.3
7.95	796	2.5	NaN	-1.7484	18.245	-3.8014	-174.19	12.391	9.4238	38.857	-760.46	1113	29.843	751.72	1095.5	58.556	29.065	1	0	5.9492	1.8024	-13.082	-7.9396	-1.4068	6.1533	17.583	13.053	4.5423	7.9557	4.5017	5.1135	1512.3
7.96	797	2.5	NaN	-1.7505	18.041	-3.6347	-174.18	12.424	9.3795	38.23	-760.61	1113.1	29.635	751.75	1095.5	63.45	28.859	1	0	5.8907	1.7448	-13.079	-7.9373	-1.4249	6.1453	17.375	13.089	4.4658	7.89	4.2961	5.1519	1512.5
7.97	798	2.5	NaN	-1.7288	17.879	-3.6388	-174.18	12.428	9.3979	38.282	-760.52	1113.1	29.61	751.8	1095.5	64.283	32.181	1	0	5.8104	1.6656	-13.077	-7.9352	-1.4003	6.1506	17.213	13.094	4.4101	7.8162	4.1357	5.1587	1512.4
7.98	799	2.5	NaN	-1.7055	17.712	-3.6633	-174.18	12.432	9.3915	38.399	-760.43	1113.1	29.529	751.86	1095.5	61.13	34.651	1	0	5.6756	1.5328	-13.076	-7.9339	-1.3694	6.1585	17.046	13.097	4.3061	7.6912	3.9705	5.1635	1512.4
7.99	800	2.5	NaN	-1.6956	17.547	-3.6908	-174.17	12.438	9.406	38.487	-760.35	1113.1	29.507	751.89	1095.5	62.799	34.828	1	0	5.5863	1.4448	-13.076	-7.934	-1.3553	6.1658	16.883	13.102	4.231	7.6106	3.8066	5.168	1512.4
8	801	2.5	NaN	-1.7021	17.359	-3.6969	-174.17	12.433	9.4447	38.428	-760.24	1113.1	29.535	751.93	1095.6	63.099	34.783	1	0	5.5211	1.3805	-13.077	-7.9346	-1.3651	6.1649	16.697	13.096	4.156	7.5455	3.62	5.161	1512.3
8.01	802	2.5	NaN	-1.7076	17.189	-3.6716	-174.18	12.422	9.4638	38.225	-760.12	1113	29.515	752	1095.6	62.432	34.641	1	0	5.4799	1.34	-13.077	-7.9347	-1.3776	6.1537	16.529	13.082	4.1023	7.4937	3.4521	5.1474	1512.2
8.02	803	2.5	NaN	-1.6979	17.094	-3.631	-174.19	12.42	9.4358	37.99	-760.02	1113	29.404	752.05	1095.6	63.685	35.712	1	0	5.4705	1.3306	-13.077	-7.9345	-1.3726	6.1384	16.435	13.078	4.0979	7.469	3.3589	5.1436	1512.2
8.03	804	2.5	NaN	-1.6977	16.996	-3.6059	-174.19	12.425	9.4299	37.792	-759.96	1112.9	29.36	752.08	1095.6	63.507	37.21	1	0	5.4764	1.3365	-13.076	-7.9341	-1.3782	6.1275	16.341	13.08	4.0982	7.4641	3.2647	5.1457	1512.2
8.04	805	2.5	NaN	-1.6915	16.927	-3.5874	-174.19	12.429	9.4348	37.62	-759.88	1112.9	29.338	752.1	1095.6	64.664	38.181	1	0	5.4864	1.3464	-13.076	-7.9335	-1.3777	6.1206	16.275	13.081	4.1088	7.467	3.1994	5.1473	1512.1
8.05	806	2.5	NaN	-1.6798	16.912	-3.685	-174.2	12.439	9.4596	37.723	-759.68	1112.8	29.374	752.14	1095.6	64.488	39.452	1	0	5.5398	1.399	-13.075	-7.9331	-1.3634	6.1149	16.261	13.09	4.1764	7.5139	3.1862	5.1564	1511.9
8.06	807	2.5	NaN	-1.6703	16.948	-3.7493	-174.21	12.445	9.4443	37.776	-759.5	1112.8	29.301	752.18	1095.6	64.424	40.023	1	0	5.7188	1.5754	-13.075	-7.9333	-1.3491	6.1154	16.297	13.095	4.3698	7.6908	3.2221	5.1618	1511.8
8.07	808	2.5	NaN	-1.6907	17.024	-3.7531	-174.21	12.459	9.4355	37.632	-759.31	1112.8	29.264	752.22	1095.6	64.405	40.256	1	0	5.7733	1.6291	-13.076	-7.9337	-1.3735	6.1044	16.374	13.109	4.3998	7.7335	3.2988	5.1754	1511.6
8.08	809	2.5	NaN	-1.7274	17.119	-3.7208	-174.22	12.477	9.4362	37.389	-759.12	1112.8	29.268	752.24	1095.6	63.72	40.489	1	0	5.8061	1.6614	-13.076	-7.9341	-1.4195	6.0844	16.469	13.127	4.3866	7.7458	3.3931	5.1927	1511.5
8.09	810	2.5	NaN	-1.761	17.235	-3.7148	-174.23	12.486	9.4382	37.24	-758.92	1112.8	29.279	752.27	1095.6	63.211	40.233	1	0	5.9332	1.7866	-13.076	-7.9343	-1.4592	6.0673	16.585	13.136	4.474	7.8539	3.5091	5.2016	1511.3
8.1	811	2.5	NaN	-1.7938	17.388	-3.7812	-174.24	12.484	9.4474	37.274	-758.68	1112.8	29.315	752.31	1095.6	59.308	38.967	1	0	6.0344	1.8864	-13.076	-7.934	-1.492	6.0573	16.738	13.134	4.5424	7.9437	3.6617	5.2004	1511.1
8.11	812	2.5	NaN	-1.8135	17.465	-3.8184	-174.26	12.487	9.4203	37.286	-758.61	1112.8	29.26	752.34	1095.6	58.701	36.629	1	0	6.1241	1.9748	-13.075	-7.9334	-1.5092	6.0462	16.815	13.137	4.615	8.021	3.7392	5.2033	1511.1
8.12	813	60	0	-1.8723	17.685	-3.898	-174.28	12.462	9.458	37.341	-758.41	1112.8	29.425	752.38	1095.6	64.247	33.822	1	0	6.1843	2.0342	-13.075	-7.933	-1.5721	6.0164	17.035	13.112	4.6122	8.0506	3.9602	5.1793	1510.9
8.13	814	60	NaN	-1.8728	17.745	-3.9279	-174.28	12.475	9.4326	37.414	-758.36	1112.8	29.361	752.37	1095.6	54.578	27.369	1	0	6.2711	2.1197	-13.075	-7.933	-1.5674	6.0231	17.095	13.125	4.7036	8.1427	4.0196	5.1923	1510.8
8.14	815	60	NaN	-1.8765	17.966	-3.8678	-174.3	12.465	9.4146	37.221	-758.19	1112.8	29.37	752.41	1095.6	54.62	24.005	1	0	6.4544	2.3003	-13.076	-7.9339	-1.5787	5.9964	17.315	13.116	4.8756	8.2967	4.2386	5.1825	1510.7
8.15	816	60	NaN	-1.8655	18.172	-3.8835	-174.32	12.46	9.4238	37.393	-757.97	1112.8	29.447	752.41	1095.7	57.398	31.045	1	0	6.5491	2.3937	-13.076	-7.9342	-1.5641	5.9827	17.522	13.11	4.985	8.3764	4.4454	5.1753	1510.5
8.16	817	60	NaN	-1.8452	18.343	-3.9192	-174.34	12.459	9.4379	37.671	-757.81	1112.8	29.532	752.39	1095.7	57.326	29.474	1	0	6.6133	2.4569	-13.076	-7.9343	-1.5364	5.9686	17.693	13.108	5.0769	8.4256	4.6169	5.1738	1510.3
8.17	818	60	NaN	-1.828	18.508	-3.8834	-174.37	12.461	9.4263	37.656	-757.83	1112.8	29.561	752.37	1095.6	55.924	31.101	1	0	6.6294	2.4728	-13.078	-7.9363	-1.5209	5.934	17.856	13.112	5.1085	8.4068	4.7778	5.1762	1510.3
8.18	819	60	NaN	-1.8146	18.605	-3.9002	-174.39	12.495	9.3937	37.814	-757.86	1112.8	29.508	752.32	1095.6	56.436	27.136	1	0	6.6703	2.5131	-13.081	-7.9385	-1.4995	5.9241	17.953	13.147	5.1708	8.4372	4.873	5.2081	1510.3
8.19	820	60	NaN	-1.8088	18.687	-3.8662	-174.42	12.492	9.3755	37.842	-757.93	1112.9	29.494	752.33	1095.6	54.736	28.614	1	0	6.724	2.566	-13.083	-7.9407	-1.4921	5.8934	18.034	13.146	5.232	8.4594	4.951	5.2049	1510.4
8.2	821	60	NaN	-1.803	18.779	-3.767	-174.46	12.502	9.406	37.751	-758.04	1112.9	29.61	752.3	1095.6	56.196	24.145	1	0	6.7496	2.5912	-13.087	-7.9451	-1.4942	5.8489	18.124	13.157	5.2554	8.4401	5.0368	5.2122	1510.5
8.21	822	60	NaN	-1.7944	18.829	-3.6861	-174.48	12.512	9.4167	37.672	-758.13	1112.9	29.657	752.27	1095.6	53.525	32.755	1	0	6.7757	2.6169	-13.092	-7.9497	-1.4904	5.8218	18.173	13.168	5.2853	8.4387	5.0812	5.2185	1510.5
8.22	823	60	NaN	-1.7848	18.844	-3.5921	-174.5	12.522	9.4018	37.577	-758.2	1112.9	29.624	752.24	1095.6	51.153	31.777	1	0	6.8206	2.6612	-13.096	-7.9538	-1.4831	5.8048	18.188	13.178	5.3374	8.466	5.0925	5.2241	1510.6
8.23	824	60	NaN	-1.7766	18.859	-3.4289	-174.52	12.533	9.3976	37.416	-758.29	1112.9	29.624	752.18	1095.6	49.837	24.005	1	0	6.7369	2.5787	-13.1	-7.9582	-1.481	5.7751	18.202	13.19	5.2558	8.3538	5.1016	5.2314	1510.6
8.24	825	60	NaN	-1.762	18.831	-3.365	-174.54	12.523	9.4258	37.489	-758.33	1112.9	29.71	752.16	1095.6	47.29	34.711	1	0	6.613	2.4566	-13.105	-7.9628	-1.4669	5.7544	18.174	13.18	5.1461	8.211	5.069	5.2171	1510.6
8.25	826	60	NaN	-1.748	18.766	-3.3302	-174.55	12.533	9.4097	37.629	-758.41	1112.9	29.636	752.09	1095.6	53.318	30.736	1	0	6.4891	2.3345	-13.109	-7.9674	-1.4448	5.749	18.11	13.189	5.0443	8.0835	5.0006	5.2214	1510.6
8.26	827	60	NaN	-1.709	18.677	-3.3519	-174.57	12.518	9.4345	38.043	-758.47	1112.8	29.673	752.05	1095.6	55.557	36.248	1	0	6.3652	2.2124	-13.114	-7.972	-1.3915	5.7465	18.021	13.173	4.9737	7.9589	4.9073	5.2014	1510.6
8.27	828	60	NaN	-1.6724	18.608	-3.3807	-174.59	12.495	9.4622	38.443	-758.47	1112.8	29.723	752.02	1095.5	58.581	38.102	1	0	6.2413	2.0903	-13.119	-7.9766	-1.3416	5.7455	17.953	13.151	4.8997	7.8359	4.8343	5.1739	1510.6
8.28	829	60	NaN	-1.6536	18.576	-3.3643	-174.59	12.481	9.4633	38.627	-758.42	1112.8	29.695	751.98	1095.5	59.643	30.458	1	0	6.1174	1.9682	-13.123	-7.9812	-1.3148	5.7463	17.921	13.136	4.8026	7.7146	4.7978	5.1549	1510.5
8.29	830	60	NaN	-1.6499	18.566	-3.2716	-174.59	12.475	9.4455	38.563	-758.34	1112.8	29.599	751.93	1095.5	60.927	38.468	1	0	5.9935	1.8461	-13.128	-7.9858	-1.3098	5.7455	17.911	13.131	4.6837	7.5917	4.7834	5.1447	1510.4
8.3	831	60	NaN	-1.6508	18.566	-3.1466	-174.61	12.424	9.5285	38.357	-758.26	1112.7	29.793	751.92	1095.5	61.359	37.867	1	0	5.8696	1.724	-13.132	-7.9904	-1.3259	5.7139	17.911	13.079	4.5437	7.4379	4.7786	5.0887	1510.3
8.31	832	60	NaN	-1.6461	18.574	-3.0353	-174.62	12.404	9.506	38.213	-758.16	1112.7	29.671	751.84	1095.5	61.897	37.484	1	0	5.836	1.6908	-13.135	-7.9933	-1.322	5.7071	17.92	13.059	4.514	7.3979	4.7842	5.0653	1510.1
8.32	833	60	NaN	-1.634	18.58	-3.0346	-174.62	12.371	9.5044	38.33	-758.07	1112.7	29.625	751.8	1095.4	62.561	36.13	1	0	5.8362	1.6911	-13.138	-7.996	-1.3036	5.7107	17.925	13.026	4.5326	7.4018	4.7873	5.0295	1510
8.33	834	60	NaN	-1.6131	18.58	-3.0891	-174.63	12.33	9.5363	38.582	-758.02	1112.6	29.677	751.77	1095.4	62.33	36.028	1	0	5.8587	1.7132	-13.142	-7.9995	-1.2752	5.7109	17.926	12.984	4.5835	7.4241	4.7846	4.9844	1509.9
8.34	835	60	NaN	-1.5941	18.578	-3.1256	-174.64	12.29	9.5671	38.76	-758.01	1112.6	29.726	751.72	1095.4	62.339	36.295	1	0	5.9155	1.7692	-13.144	-8.0024	-1.2513	5.702	17.924	12.944	4.6642	7.4712	4.7795	4.9415	1509.9
8.35	836	60	NaN	-1.5976	18.58	-3.0963	-174.65	12.256	9.5438	38.687	-758	1112.6	29.642	751.7	1095.4	61.815	35.725	1	0	5.9843	1.837	-13.147	-8.0051	-1.2543	5.6888	17.926	12.91	4.7299	7.5258	4.7784	4.9051	1509.8
8.36	837	60	NaN	-1.6147	18.616	-3.0439	-174.67	12.211	9.5458	38.58	-757.93	1112.6	29.607	751.64	1095.3	61.262	35.557	1	0	6.0862	1.9375	-13.151	-8.0086	-1.2741	5.6687	17.96	12.867	4.8121	7.6062	4.809	4.8581	1509.7
8.37	838	60	NaN	-1.619	18.641	-3.0355	-174.67	12.2	9.5293	38.557	-757.85	1112.6	29.533	751.6	1095.3	60.795	38.199	1	0	6.1792	2.0291	-13.155	-8.0126	-1.2765	5.6763	17.985	12.856	4.9027	7.7054	4.8299	4.8435	1509.6
8.38	839	60	NaN	-1.6386	18.683	-3.0257	-174.68	12.162	9.4797	38.53	-757.78	1112.6	29.366	751.58	1095.3	60.932	35.604	1	0	6.2391	2.0882	-13.159	-8.0174	-1.2907	5.6683	18.025	12.82	4.9484	7.7565	4.8655	4.8026	1509.5
8.39	840	60	NaN	-1.6669	18.719	-3.035	-174.69	12.124	9.4419	38.563	-757.74	1112.7	29.232	751.53	1095.3	60.63	35.368	1	0	6.2393	2.0883	-13.164	-8.0221	-1.3127	5.6636	18.059	12.784	4.9266	7.7519	4.8945	4.7623	1509.4
8.4	841	60	NaN	-1.6968	18.736	-3.071	-174.69	12.1	9.4457	38.671	-757.72	1112.7	29.217	751.46	1095.2	59.073	37.568	1	0	6.2305	2.0797	-13.169	-8.0266	-1.3379	5.669	18.074	12.762	4.8926	7.7487	4.9053	4.7354	1509.3
8.41	842	60	NaN	-1.7332	18.759	-3.0945	-174.71	12.05	9.471	38.741	-757.67	1112.7	29.27	751.43	1095.2	56.614	33.795	0	0	6.238	2.0871	-13.173	-8.031	-1.3736	5.6524	18.094	12.715	4.8644	7.7395	4.9213	4.6842	1509.2
8.42	843	60	NaN	-1.7563	18.776	-3.0561	-174.71	12.034	9.4888	38.647	-757.64	1112.7	29.297	751.36	1095.1	51.564	35.364	0	0	6.1968	2.0464	-13.176	-8.0343	-1.4013	5.6482	18.11	12.7	4.7955	7.6946	4.9333	4.6658	1509.1
8.43	844	60	NaN	-1.7781	18.79	-3.0031	-174.7	12.018	9.4957	38.517	-757.59	1112.7	29.29	751.3	1095.1	44.05	29.948	0	0	6.14	1.9905	-13.179	-8.0373	-1.4277	5.6496	18.121	12.686	4.7123	7.6401	4.9422	4.649	1509
8.44	845	60	NaN	-1.7937	18.79	-2.9491	-174.7	12.007	9.5044	38.407	-757.53	1112.8	29.309	751.23	1095.1	37.75	24.005	0	0	6.0136	1.8659	-13.184	-8.042	-1.4483	5.6413	18.12	12.678	4.5654	7.5072	4.9356	4.6355	1508.9
8.45	846	60	NaN	-1.8	18.778	-2.9187	-174.71	11.999	9.4977	38.362	-757.49	1112.8	29.294	751.19	1095.1	31.995	24.005	0	0	5.9102	1.764	-13.189	-8.0469	-1.4556	5.6321	18.106	12.671	4.4546	7.3961	4.9166	4.6245	1508.8
8.46	847	60	NaN	-1.7979	18.746	-2.9207	-174.71	11.993	9.4736	38.392	-757.48	1112.8	29.215	751.14	1095	35.964	24.005	0	0	5.8765	1.7308	-13.194	-8.0517	-1.4494	5.6359	18.073	12.666	4.4271	7.3666	4.879	4.6141	1508.8
8.47	848	60	NaN	-1.7957	18.664	-2.923	-174.69	11.99	9.4813	38.439	-757.46	1112.8	29.205	751.03	1095.1	35.178	24.005	0	0	5.7667	1.6225	-13.199	-8.0566	-1.445	5.6578	17.99	12.664	4.3216	7.2804	4.7918	4.6073	1508.6
8.48	849	60	NaN	-1.7955	18.587	-2.9268	-174.7	11.974	9.4893	38.481	-757.43	1112.8	29.239	751	1095	42.074	24.005	0	0	5.6603	1.5178	-13.205	-8.0634	-1.4445	5.6514	17.913	12.648	4.2159	7.1691	4.7075	4.5847	1508.6
8.49	850	60	NaN	-1.7858	18.473	-2.8852	-174.7	11.947	9.5055	38.41	-757.38	1112.8	29.279	750.97	1095	47.381	24.005	0	0	5.6041	1.4624	-13.217	-8.0748	-1.439	5.6511	17.798	12.622	4.1652	7.1134	4.5809	4.5475	1508.5
8.5	851	60	NaN	-1.7894	18.313	-2.7736	-174.69	11.929	9.5001	38.043	-757.41	1112.8	29.246	750.91	1095	50.883	24.818	0	0	5.6032	1.4614	-13.223	-8.0808	-1.4552	5.6486	17.636	12.606	4.1479	7.11	4.4132	4.5251	1508.5
8.51	852	60	NaN	-1.798	18.152	-2.6671	-174.68	11.917	9.4802	37.678	-757.46	1112.8	29.177	750.86	1094.9	51.936	28.889	0	0	5.6181	1.4761	-13.227	-8.0853	-1.4751	5.647	17.473	12.596	4.143	7.1231	4.2452	4.5112	1508.4
8.52	853	60	NaN	-1.7925	18.021	-2.6613	-174.67	11.904	9.4721	37.706	-757.4	1112.8	29.151	750.84	1094.9	51.288	25.582	0	0	5.5645	1.4233	-13.231	-8.0888	-1.4675	5.6539	17.343	12.582	4.097	7.0772	4.1125	4.4931	1508.4
8.53	854	60	NaN	-1.7694	17.858	-2.7699	-174.66	11.882	9.5009	38.097	-757.26	1112.7	29.222	750.82	1094.9	49.687	27.356	0	0	5.4903	1.3502	-13.234	-8.0922	-1.4322	5.6726	17.184	12.556	4.0581	7.0228	3.9493	4.4643	1508.2
8.54	855	60	NaN	-1.7466	17.729	-2.7355	-174.66	11.871	9.4919	38	-757.07	1112.5	29.206	750.81	1094.9	48.604	24.005	0	0	5.3967	1.258	-13.238	-8.0955	-1.4124	5.6709	17.058	12.541	3.9844	6.9289	3.8206	4.4459	1508
8.55	856	60	NaN	-1.7346	17.667	-2.7261	-174.66	11.876	9.4858	38.008	-756.87	1112.5	29.187	750.76	1094.9	46.374	28.458	0	0	5.2939	1.1566	-13.242	-8.1001	-1.3994	5.6748	16.999	12.544	3.8945	6.8315	3.7565	4.4436	1507.8
8.56	857	60	NaN	-1.7241	17.62	-2.6772	-174.66	11.88	9.4896	37.901	-756.7	1112.4	29.206	750.73	1094.9	40.259	29.537	0	0	5.1437	1.0086	-13.248	-8.1057	-1.3936	5.6704	16.954	12.546	3.75	6.679	3.7065	4.4405	1507.6
8.57	858	60	NaN	-1.7121	17.573	-2.6068	-174.66	11.882	9.494	37.727	-756.55	1112.3	29.235	750.72	1094.9	47.084	28.841	0	0	4.8932	0.76173	-13.255	-8.1128	-1.3893	5.6601	16.909	12.546	3.5039	6.4218	3.6542	4.433	1507.4
8.58	859	60	NaN	-1.701	17.532	-2.5802	-174.67	11.887	9.4842	37.692	-756.39	1112.3	29.216	750.71	1094.9	54.447	28.916	0	0	4.8291	0.69856	-13.257	-8.1151	-1.3787	5.6559	16.87	12.549	3.4503	6.3544	3.613	4.4341	1507.2
8.59	860	60	NaN	-1.6923	17.481	-2.5902	-174.67	11.896	9.4605	37.786	-756.25	1112.2	29.157	750.69	1094.9	56.968	30.63	0	0	4.8141	0.68384	-13.258	-8.1161	-1.3643	5.6555	16.822	12.555	3.4499	6.3394	3.5637	4.4391	1507.1
8.6	861	60	NaN	-1.6877	17.413	-2.5823	-174.68	11.885	9.498	37.816	-756.2	1112.2	29.28	750.69	1094.8	57.674	32.097	0	0	4.7294	0.60029	-13.258	-8.1163	-1.3632	5.6487	16.754	12.544	3.3662	6.249	3.4959	4.4274	1507
8.61	862	60	NaN	-1.6696	17.353	-2.6241	-174.68	11.888	9.4748	38.052	-755.99	1112.1	29.236	750.69	1094.8	57.579	31.109	0	0	4.6192	0.49176	-13.259	-8.1166	-1.3344	5.6518	16.696	12.546	3.2848	6.1436	3.4372	4.429	1506.8
8.62	863	60	NaN	-1.654	17.305	-2.6379	-174.69	11.895	9.4461	38.201	-755.78	1112	29.168	750.67	1094.8	58.362	35.618	0	0	4.481	0.35554	-13.259	-8.117	-1.3105	5.6522	16.649	12.551	3.1705	6.0077	3.3903	4.4338	1506.6
8.63	864	60	NaN	-1.649	17.265	-2.6072	-174.7	11.898	9.452	38.198	-755.59	1112	29.19	750.65	1094.8	56.608	35.911	0	0	4.3808	0.25675	-13.257	-8.1153	-1.3064	5.6466	16.61	12.553	3.0744	5.9034	3.3527	4.4375	1506.4
8.64	865	60	NaN	-1.6511	17.224	-2.5811	-174.7	11.901	9.4867	38.215	-755.33	1112	29.293	750.64	1094.8	54.578	33.086	0	0	4.3213	0.19819	-13.255	-8.1131	-1.3117	5.6424	16.571	12.554	3.0096	5.8406	3.3158	4.4409	1506.1
8.65	866	60	NaN	-1.6537	17.189	-2.5653	-174.7	11.91	9.4694	38.2	-755.19	1111.9	29.244	750.66	1094.8	51.538	34.572	0	0	4.3326	0.20924	-13.252	-8.1104	-1.3129	5.6368	16.536	12.562	3.0197	5.846	3.2841	4.4519	1506
8.66	867	60	NaN	-1.6456	17.155	-2.5629	-174.71	11.918	9.4624	38.242	-755.04	1111.9	29.237	750.68	1094.8	48.665	35.103	0	0	4.2865	0.16389	-13.25	-8.1075	-1.303	5.6338	16.503	12.57	2.9835	5.7977	3.2536	4.4622	1505.8
8.67	868	60	NaN	-1.6359	17.108	-2.5538	-174.72	11.926	9.452	38.231	-754.92	1111.9	29.209	750.69	1094.8	47.779	32.648	0	0	4.2266	0.10478	-13.247	-8.1046	-1.2926	5.6267	16.457	12.576	2.9339	5.7315	3.2105	4.4719	1505.7
8.68	869	60	NaN	-1.6126	17.049	-2.5433	-174.72	11.944	9.4328	38.216	-754.77	1111.8	29.131	750.68	1094.8	43.125	33.391	0	0	4.3023	0.17943	-13.243	-8.1006	-1.2668	5.6215	16.399	12.594	3.0355	5.8009	3.156	4.4931	1505.6
8.69	870	60	NaN	-1.5577	16.975	-2.5164	-174.73	11.963	9.4244	38.194	-754.61	1111.8	29.073	750.67	1094.8	39.493	34.529	0	0	4.3532	0.22957	-13.238	-8.0959	-1.2105	5.6159	16.326	12.612	3.1426	5.8454	3.088	4.5161	1505.4
8.7	871	60	NaN	-1.466	16.886	-2.4462	-174.74	11.955	9.4643	38.091	-754.54	1111.8	29.177	750.7	1094.8	40.901	31.081	0	0	4.3419	0.21848	-13.233	-8.0905	-1.1268	5.598	16.239	12.602	3.2152	5.8165	3.0063	4.5115	1505.4
8.71	872	60	NaN	-1.4978	16.865	-2.4994	-174.74	11.957	9.4863	38.064	-754.34	1111.8	29.208	750.72	1094.8	40.759	33.215	0	0	4.4375	0.31268	-13.227	-8.0854	-1.1607	5.5963	16.217	12.606	3.2768	5.909	2.9891	4.5206	1505.2
8.72	873	60	NaN	-1.4789	16.806	-2.5759	-174.74	11.973	9.473	38.236	-754.22	1111.8	29.129	750.69	1094.8	43.395	33.174	0	0	4.5123	0.38641	-13.222	-8.0799	-1.1322	5.608	16.158	12.621	3.3802	5.9944	2.9359	4.5412	1505
8.73	874	60	NaN	-1.4333	16.729	-2.6852	-174.74	11.979	9.4765	38.493	-754.08	1111.8	29.091	750.71	1094.8	41.641	33.082	0	0	4.5161	0.3901	-13.216	-8.0735	-1.0754	5.618	16.082	12.627	3.4407	6.0081	2.8663	4.5533	1504.9
8.74	875	60	NaN	-1.39	16.664	-2.7813	-174.74	11.98	9.498	38.701	-753.96	1111.8	29.114	750.73	1094.8	37.5	34.716	0	0	4.5093	0.38346	-13.207	-8.0648	-1.025	5.6241	16.018	12.626	3.4843	6.0076	2.8108	4.5613	1504.8
8.75	876	60	NaN	-1.3633	16.629	-2.8431	-174.74	11.98	9.5202	38.818	-753.87	1111.7	29.154	750.74	1094.8	39.907	33.105	0	0	4.5004	0.37462	-13.198	-8.0556	-0.99527	5.628	15.984	12.625	3.5051	6.0026	2.7866	4.5691	1504.7
8.76	877	60	NaN	-1.3403	16.621	-2.9102	-174.74	11.978	9.5219	38.948	-753.75	1111.7	29.136	750.77	1094.8	39.127	33.081	0	0	4.4513	0.32626	-13.195	-8.0531	-0.96663	5.6319	15.978	12.621	3.4847	5.9581	2.783	4.5681	1504.7
8.77	878	60	NaN	-1.3176	16.631	-2.9187	-174.74	11.971	9.5482	38.908	-753.66	1111.7	29.189	750.76	1094.8	40.445	34.058	0	0	4.4548	0.32975	-13.193	-8.051	-0.94743	5.6269	15.988	12.613	3.5074	5.9566	2.7952	4.5624	1504.6
8.78	879	60	NaN	-1.2984	16.684	-2.9001	-174.75	11.972	9.5453	38.794	-753.55	1111.6	29.178	750.81	1094.8	41.282	33.295	0	0	4.5408	0.41451	-13.191	-8.0487	-0.93216	5.6201	16.044	12.612	3.6087	6.0347	2.8536	4.5631	1504.5
8.79	880	60	NaN	-1.2849	16.742	-2.8633	-174.74	11.978	9.5449	38.645	-753.47	1111.6	29.167	750.83	1094.8	36.814	32.127	0	0	4.4553	0.33016	-13.19	-8.0475	-0.92391	5.6172	16.104	12.616	3.5313	5.9474	2.9144	4.5682	1504.4
8.8	881	60	NaN	-1.272	16.801	-2.8343	-174.74	11.984	9.554	38.552	-753.4	1111.5	29.189	750.85	1094.8	36.874	34.558	0	0	4.3846	0.26053	-13.189	-8.0468	-0.91539	5.615	16.165	12.62	3.4692	5.8755	2.9759	4.5734	1504.4
8.81	882	60	NaN	-1.2557	16.868	-2.8203	-174.74	11.988	9.5636	38.536	-753.32	1111.5	29.229	750.89	1094.8	35.851	33.751	0	0	4.3809	0.25685	-13.188	-8.0464	-0.90118	5.6123	16.232	12.624	3.4797	5.8692	3.0439	4.5775	1504.3
8.82	883	60	NaN	-1.2409	16.931	-2.7747	-174.73	12.004	9.5507	38.439	-753.29	1111.5	29.189	750.9	1094.8	37.201	34.188	0	0	4.3225	0.19932	-13.189	-8.0471	-0.88854	5.6188	16.297	12.639	3.4339	5.8182	3.1077	4.5914	1504.3
8.83	884	60	NaN	-1.2244	16.966	-2.7774	-174.74	12.011	9.5852	38.481	-753.3	1111.5	29.292	750.94	1094.8	39.38	32.983	0	0	4.2534	0.13122	-13.19	-8.0481	-0.87442	5.6078	16.332	12.645	3.379	5.739	3.1421	4.5968	1504.4
8.84	885	60	NaN	-1.1884	17.004	-2.7839	-174.74	12.015	9.573	38.554	-753.3	1111.4	29.271	750.96	1094.8	40.175	32.222	0	0	4.1932	0.07194	-13.19	-8.0481	-0.83479	5.6141	16.371	12.648	3.3584	5.686	3.1807	4.6002	1504.4
8.85	886	60	NaN	-1.1618	17.051	-2.7821	-174.74	12.023	9.5768	38.576	-753.29	1111.4	29.29	750.97	1094.8	40.356	34.399	0	0	4.1319	0.011516	-13.19	-8.0478	-0.80813	5.6184	16.418	12.656	3.3238	5.6299	3.2282	4.6078	1504.4
8.86	887	60	NaN	-1.1432	17.098	-2.7606	-174.74	12.029	9.5928	38.523	-753.28	1111.4	29.338	750.98	1094.8	37.988	33.228	0	0	4.0682	-0.051251	-13.189	-8.0472	-0.79336	5.6148	16.465	12.662	3.2749	5.5635	3.276	4.6147	1504.4
8.87	888	60	NaN	-1.12	17.139	-2.7285	-174.74	12.03	9.5901	38.449	-753.27	1111.4	29.331	751.02	1094.8	35.28	32.465	0	0	4.0651	-0.054284	-13.19	-8.0475	-0.77275	5.6083	16.506	12.662	3.2924	5.554	3.3169	4.615	1504.4
8.88	889	60	NaN	-1.099	17.198	-2.7541	-174.74	12.039	9.5688	38.538	-753.21	1111.4	29.273	751.05	1094.8	35.562	32.745	0	0	4.0533	-0.065929	-13.19	-8.0481	-0.74614	5.6144	16.566	12.67	3.3072	5.5485	3.3763	4.6222	1504.4
8.89	890	60	NaN	-1.0509	17.257	-2.7598	-174.73	12.049	9.5768	38.59	-753.22	1111.4	29.312	751.08	1094.9	36.669	34.054	0	0	4.016	-0.10268	-13.191	-8.0493	-0.69751	5.6248	16.625	12.681	3.3185	5.5222	3.4338	4.6313	1504.4
8.9	891	60	NaN	-0.95613	17.277	-2.7981	-174.73	12.061	9.5827	38.825	-753.17	1111.4	29.341	751.08	1094.9	35.428	34.285	0	0	3.9542	-0.16363	-13.192	-8.0497	-0.59489	5.6304	16.648	12.69	3.3593	5.4668	3.4559	4.6404	1504.4
8.91	892	60	NaN	-0.94433	17.283	-2.8051	-174.73	12.071	9.5802	38.826	-753.2	1111.4	29.349	751.1	1094.9	35.897	32.821	0	0	3.8882	-0.22869	-13.192	-8.05	-0.58336	5.6262	16.653	12.701	3.3048	5.3975	3.4608	4.6508	1504.4
8.92	893	60	NaN	-0.98491	17.28	-2.7817	-174.74	12.077	9.5807	38.651	-753.28	1111.5	29.359	751.14	1094.9	35.193	32.873	0	0	3.9034	-0.21365	-13.194	-8.0518	-0.63102	5.6171	16.647	12.71	3.2724	5.4035	3.453	4.6579	1504.5
8.93	894	60	NaN	-0.96453	17.253	-2.7677	-174.74	12.084	9.5924	38.617	-753.31	1111.5	29.387	751.18	1094.9	35.257	34.569	0	0	3.8714	-0.24523	-13.195	-8.0534	-0.61303	5.6131	16.621	12.717	3.2584	5.3679	3.4253	4.6634	1504.6
8.94	895	60	NaN	-0.94291	17.178	-2.7385	-174.74	12.12	9.5596	38.523	-753.37	1111.5	29.29	751.18	1094.9	33.638	33.478	0	0	3.7745	-0.3407	-13.196	-8.0544	-0.59131	5.6157	16.546	12.752	3.1832	5.275	3.3494	4.6978	1504.7
8.95	896	60	NaN	-0.93335	17.11	-2.7425	-174.74	12.139	9.5876	38.559	-753.4	1111.5	29.368	751.18	1094.9	34.449	33.605	0	0	3.7524	-0.3625	-13.196	-8.0538	-0.58335	5.6091	16.479	12.77	3.169	5.2466	3.283	4.7163	1504.7
8.96	897	60	NaN	-0.92744	17.031	-2.7625	-174.75	12.163	9.5972	38.648	-753.42	1111.5	29.405	751.17	1094.9	37.629	31.495	0	0	3.7183	-0.39614	-13.196	-8.0537	-0.57545	5.6062	16.4	12.794	3.1428	5.21	3.2044	4.7399	1504.7
8.97	898	60	NaN	-0.92753	16.927	-2.7627	-174.75	12.206	9.5642	38.665	-753.45	1111.4	29.314	751.14	1094.9	35.967	32.713	0	0	3.6547	-0.45875	-13.197	-8.0548	-0.57143	5.6068	16.298	12.835	3.0833	5.148	3.1007	4.7805	1504.7
8.98	899	60	NaN	-0.93199	16.808	-2.7613	-174.75	12.257	9.5199	38.663	-753.48	1111.4	29.182	751.09	1094.9	36.696	32.468	0	0	3.6885	-0.42546	-13.199	-8.0565	-0.57097	5.6084	16.181	12.884	3.1175	5.1829	2.9824	4.8279	1504.7
8.99	900	60	NaN	-0.93677	16.691	-2.8088	-174.76	12.292	9.5288	38.809	-753.43	1111.4	29.204	751.09	1095	35.439	33.229	0	0	3.7365	-0.37818	-13.2	-8.0584	-0.57099	5.6084	16.065	12.918	3.1655	5.2302	2.8644	4.86	1504.6
9	901	60	NaN	-0.95468	16.47	-2.8179	-174.76	12.343	9.577	38.874	-753.44	1111.4	29.311	751.06	1095	34.703	33.761	0	0	3.7632	-0.35187	-13.201	-8.0589	-0.59049	5.6072	15.844	12.969	3.1727	5.2553	2.6434	4.9097	1504.6
9.01	902	60	NaN	-0.97406	16.299	-2.8875	-174.76	12.386	9.5561	39.092	-753.45	1111.3	29.242	751.03	1095	34.891	33.283	0	0	3.8047	-0.31095	-13.202	-8.0596	-0.59893	5.6114	15.675	13.01	3.2058	5.3004	2.4735	4.9502	1504.6
9.02	903	60	NaN	-0.9886	16.146	-2.9308	-174.77	12.426	9.5783	39.207	-753.46	1111.3	29.293	751	1094.9	34.788	32.111	0	0	3.8646	-0.2519	-13.203	-8.0606	-0.61104	5.6123	15.524	13.048	3.2536	5.3604	2.3211	4.9878	1504.6
9.03	904	60	NaN	-0.99874	16.017	-2.9588	-174.76	12.463	9.6114	39.258	-753.44	1111.2	29.369	750.98	1094.9	34.327	31.997	0	0	3.9346	-0.18291	-13.205	-8.0631	-0.62214	5.6136	15.396	13.084	3.3125	5.4307	2.1909	5.0204	1504.5
9.04	905	60	NaN	-1.0105	15.92	-2.9737	-174.76	12.501	9.6295	39.255	-753.41	1111.2	29.397	750.96	1094.9	36.052	33.421	0	0	3.9489	-0.16882	-13.208	-8.0659	-0.63501	5.6148	15.301	13.12	3.3139	5.446	2.0933	5.0542	1504.5
9.05	906	60	NaN	-1.0332	15.86	-2.9502	-174.76	12.552	9.6481	39.12	-753.39	1111.1	29.42	750.9	1094.9	36.986	32.559	0	0	3.8814	-0.23541	-13.211	-8.0689	-0.66378	5.6079	15.244	13.169	3.2176	5.3725	2.0327	5.1001	1504.4
9.06	907	60	NaN	-1.0603	15.864	-2.9338	-174.76	12.612	9.6571	38.975	-753.28	1111	29.419	750.87	1094.9	34.6	34.823	0	0	3.973	-0.14504	-13.212	-8.0699	-0.69636	5.6003	15.25	13.225	3.2767	5.4553	2.0381	5.1553	1504.3
9.07	908	60	NaN	-1.0889	15.944	-2.95	-174.76	12.673	9.6605	38.965	-753.15	1111	29.413	750.82	1094.9	35.301	33.809	0	0	4.0839	-0.03585	-13.213	-8.0707	-0.725	5.6051	15.332	13.285	3.3589	5.5693	2.1197	5.2142	1504.1
9.08	909	60	NaN	-1.1132	16.021	-2.9446	-174.75	12.717	9.6287	38.904	-753.09	1111	29.309	750.78	1094.9	35.845	33.722	0	0	4.1918	0.070571	-13.215	-8.0733	-0.74764	5.6114	15.41	13.328	3.4442	5.6819	2.1947	5.2544	1504
9.09	910	60	NaN	-1.1276	16.096	-2.9374	-174.75	12.742	9.619	38.854	-753.07	1111	29.269	750.77	1095	36.104	33.709	0	0	4.2197	0.098003	-13.219	-8.0765	-0.76238	5.6128	15.485	13.353	3.4573	5.7108	2.2668	5.276	1504
9.1	911	60	NaN	-1.1326	16.194	-2.9543	-174.75	12.759	9.6492	38.9	-753.03	1111	29.346	750.76	1095	35.459	32.846	0	0	4.1558	0.035093	-13.223	-8.0806	-0.76857	5.614	15.584	13.369	3.3873	5.6491	2.3609	5.2882	1503.9
9.11	912	60	NaN	-1.1386	16.334	-2.9923	-174.74	12.779	9.6367	39.038	-752.99	1111	29.302	750.7	1095	37.104	30.924	0	0	4.1919	0.070654	-13.224	-8.0819	-0.76765	5.6328	15.724	13.389	3.4243	5.7034	2.4999	5.3071	1503.8
9.12	913	60	NaN	-1.1372	16.434	-2.9623	-174.75	12.729	9.698	39.002	-752.98	1111	29.488	750.78	1095	35.856	31.26	0	0	4.2314	0.10961	-13.225	-8.0833	-0.77479	5.6134	15.822	13.341	3.4567	5.723	2.5965	5.2579	1503.9
9.13	914	60	NaN	-1.1466	16.566	-2.8673	-174.75	12.681	9.6806	38.812	-752.95	1111.1	29.456	750.83	1095	34.406	32.401	0	0	4.2689	0.14647	-13.227	-8.0852	-0.79013	5.6086	15.953	13.295	3.4787	5.7551	2.7255	5.2094	1503.9
9.14	915	60	NaN	-1.1543	16.668	-2.8072	-174.75	12.637	9.6706	38.719	-752.92	1111.1	29.428	750.86	1095	36.17	33.587	0	0	4.2504	0.12831	-13.229	-8.0874	-0.80032	5.6076	16.054	13.25	3.4501	5.7359	2.8244	5.1629	1503.9
9.15	916	60	NaN	-1.1539	16.733	-2.7699	-174.75	12.587	9.6693	38.688	-752.9	1111.1	29.426	750.89	1095	36.191	33.957	0	0	4.226	0.10426	-13.232	-8.0895	-0.80105	5.6035	16.119	13.201	3.425	5.7077	2.8879	5.1119	1503.9
9.16	917	60	NaN	-1.1458	16.779	-2.7214	-174.76	12.527	9.6532	38.63	-752.89	1111.1	29.398	750.94	1094.9	37.198	33.653	0	0	4.1362	0.015708	-13.232	-8.0897	-0.79401	5.5962	16.164	13.142	3.3422	5.6119	2.9324	5.0525	1503.9
9.17	918	60	NaN	-1.139	16.809	-2.6838	-174.76	12.462	9.6235	38.605	-752.86	1111.1	29.324	750.98	1094.9	33.349	34.625	0	0	4.1377	0.017246	-13.233	-8.0907	-0.7854	5.5968	16.192	13.078	3.3523	5.6141	2.9597	4.9872	1504
9.18	919	60	NaN	-1.1294	16.808	-2.6686	-174.76	12.389	9.6023	38.628	-752.83	1111.1	29.273	751.02	1094.9	32.853	31.721	0	0	4.235	0.11307	-13.235	-8.0927	-0.77296	5.6004	16.191	13.006	3.462	5.7134	2.9562	4.9131	1504
9.19	920	60	NaN	-1.1254	16.772	-2.6477	-174.78	12.263	9.5909	38.624	-752.78	1111.1	29.257	751.1	1094.9	34.609	32.338	0	0	4.2128	0.091207	-13.237	-8.0947	-0.76855	5.5813	16.154	12.882	3.4442	5.6725	2.917	4.7868	1504
9.2	921	60	NaN	-1.1265	16.716	-2.6304	-174.8	12.137	9.5786	38.593	-752.74	1111.1	29.229	751.16	1094.9	34.068	32.546	0	0	4.2016	0.080185	-13.238	-8.096	-0.76974	5.5616	16.097	12.756	3.4318	5.6418	2.8588	4.6603	1504
9.21	922	60	NaN	-1.1351	16.644	-2.6278	-174.81	12.026	9.5797	38.562	-752.72	1111.1	29.238	751.2	1094.9	35.278	34.661	0	0	4.2091	0.087555	-13.239	-8.0965	-0.77988	5.5444	16.025	12.646	3.4292	5.6319	2.7863	4.5491	1504
9.22	923	60	NaN	-1.1405	16.534	-2.6402	-174.83	11.917	9.6041	38.555	-752.72	1111	29.329	751.22	1094.8	34.299	32.505	0	0	4.2401	0.11811	-13.239	-8.0971	-0.78903	5.5207	15.917	12.534	3.451	5.6388	2.6782	4.4368	1504.1
9.23	924	60	NaN	-1.0829	16.301	-2.6336	-174.87	11.77	9.6075	38.538	-752.81	1110.8	29.366	751.24	1094.8	36.048	34.506	0	0	4.2728	0.15031	-13.24	-8.0977	-0.73352	5.4819	15.692	12.379	3.5392	5.6322	2.4523	4.2811	1504.2
9.24	925	60	NaN	-1.2142	16.269	-2.6467	-174.9	11.685	9.5758	38.195	-752.71	1110.9	29.284	751.25	1094.8	34.695	33.692	0	0	4.2953	0.17249	-13.242	-8.0998	-0.87476	5.4418	15.656	12.299	3.4205	5.6142	2.4137	4.1994	1504.1
9.25	926	60	NaN	-1.2703	16.226	-2.7164	-174.91	11.592	9.6037	38.122	-752.63	1110.9	29.347	751.25	1094.7	36.887	32.753	0	0	4.3424	0.21898	-13.244	-8.1018	-0.93604	5.4222	15.611	12.207	3.4064	5.6412	2.3675	4.1051	1504
9.26	927	60	NaN	-1.2958	16.195	-2.7759	-174.93	11.51	9.6242	38.033	-752.56	1110.8	29.403	751.24	1094.7	38.001	34.681	0	0	4.4135	0.28899	-13.246	-8.1038	-0.967	5.4012	15.582	12.123	3.4465	5.6902	2.336	4.0194	1503.9
9.27	928	60	NaN	-1.2926	16.176	-2.8091	-174.95	11.428	9.5963	37.845	-752.52	1110.7	29.342	751.24	1094.7	38.4	33.981	0	0	4.4144	0.28987	-13.248	-8.1055	-0.96858	5.369	15.566	12.038	3.4458	5.6589	2.3186	3.932	1503.9
9.28	929	60	NaN	-1.2537	16.164	-2.8409	-174.99	11.328	9.5327	37.634	-752.51	1110.5	29.178	751.25	1094.7	43.014	34.49	0	0	4.4387	0.31385	-13.25	-8.1079	-0.93148	5.3307	15.562	11.931	3.5072	5.6446	2.3119	3.823	1503.9
9.29	930	60	NaN	-1.3553	16.301	-2.8809	-175	11.27	9.5543	37.291	-752.32	1110.7	29.243	751.26	1094.7	37.317	32.942	0	0	4.4909	0.36534	-13.253	-8.1109	-1.0486	5.3043	15.693	11.878	3.4424	5.6696	2.4396	3.7674	1503.7
9.3	931	60	NaN	-1.3801	16.377	-2.9408	-175.02	11.217	9.5712	37.16	-752.28	1110.7	29.285	751.27	1094.7	36.706	32.467	0	0	4.5278	0.40165	-13.254	-8.1118	-1.08	5.2772	15.768	11.826	3.4478	5.6788	2.5143	3.7146	1503.7
9.31	932	60	NaN	-1.4002	16.445	-2.9884	-175.04	11.166	9.5928	37.019	-752.29	1110.6	29.352	751.29	1094.6	33.696	33.113	0	0	4.5644	0.43769	-13.255	-8.1125	-1.108	5.2479	15.835	11.776	3.4563	5.6856	2.5805	3.6639	1503.7
9.32	933	60	NaN	-1.4267	16.529	-3.0435	-175.06	11.137	9.5878	36.852	-752.33	1110.7	29.339	751.27	1094.6	35.019	32.612	0	0	4.6169	0.48945	-13.256	-8.1144	-1.1404	5.223	15.918	11.749	3.4765	5.7125	2.6612	3.6343	1503.7
9.33	934	60	NaN	-1.4506	16.62	-3.1056	-175.08	11.13	9.5646	36.71	-752.39	1110.7	29.271	751.22	1094.6	35.463	33.35	0	0	4.6691	0.54094	-13.259	-8.1167	-1.1671	5.2067	16.008	11.743	3.5021	5.7477	2.7489	3.6261	1503.7
9.34	935	60	NaN	-1.4565	16.689	-3.1485	-175.08	11.127	9.5659	36.652	-752.42	1110.7	29.28	751.21	1094.6	33.098	32.748	0	0	4.7211	0.59217	-13.261	-8.1193	-1.1756	5.1995	16.075	11.741	3.5456	5.7917	2.8135	3.6217	1503.7
9.35	936	60	NaN	-1.474	16.757	-3.1441	-175.08	11.157	9.5645	36.467	-752.42	1110.7	29.262	751.13	1094.6	35.93	34.013	0	0	4.8331	0.70256	-13.262	-8.12	-1.1995	5.1988	16.143	11.771	3.6337	5.9013	2.8805	3.6512	1503.7
9.36	937	60	NaN	-1.4892	16.797	-3.1051	-175.08	11.158	9.6111	36.185	-752.49	1110.8	29.395	751.13	1094.6	35.281	34.775	0	0	4.9188	0.78699	-13.263	-8.1211	-1.2304	5.1751	16.181	11.773	3.6884	5.9621	2.9183	3.6524	1503.7
9.37	938	60	NaN	-1.496	16.834	-3.1323	-175.09	11.185	9.6129	36.125	-752.52	1110.8	29.411	751.11	1094.6	34.726	34.03	0	0	4.975	0.84239	-13.264	-8.1225	-1.2402	5.1657	16.218	11.801	3.7348	6.0081	2.9534	3.6787	1503.7
9.38	939	60	NaN	-1.503	16.845	-3.1648	-175.09	11.238	9.575	36.081	-752.55	1110.8	29.314	751.04	1094.6	37.599	34.331	0	0	5.0004	0.86737	-13.265	-8.1231	-1.2452	5.1728	16.229	11.854	3.7552	6.0401	2.964	3.7308	1503.7
9.39	940	60	NaN	-1.519	16.813	-3.1862	-175.07	11.309	9.5276	35.971	-752.62	1110.8	29.195	750.96	1094.6	34.059	33.656	0	0	5.0198	0.88653	-13.266	-8.1237	-1.2608	5.189	16.199	11.924	3.759	6.0755	2.9328	3.7999	1503.7
9.4	941	60	NaN	-1.5438	16.743	-3.2649	-175.06	11.39	9.5024	35.989	-752.69	1110.8	29.17	750.91	1094.7	34.847	31.503	0	0	4.9712	0.83867	-13.266	-8.1237	-1.2839	5.2042	16.13	12.004	3.6873	6.0429	2.8639	3.8801	1503.7
9.41	942	60	NaN	-1.5053	16.624	-3.2638	-175.05	11.439	9.4954	35.945	-752.82	1110.7	29.179	750.91	1094.7	39.325	33.693	0	0	5.0055	0.87242	-13.266	-8.1239	-1.2475	5.2052	16.015	12.048	3.758	6.0776	2.749	3.9244	1503.8
9.42	943	60	NaN	-1.508	16.554	-3.337	-175.04	11.49	9.5054	36.012	-752.78	1110.6	29.223	750.91	1094.7	38.017	32.537	0	0	5.1102	0.97562	-13.266	-8.1242	-1.2493	5.2207	15.947	12.097	3.8609	6.1964	2.6804	3.973	1503.8
9.43	944	60	NaN	-1.5263	16.468	-3.3851	-175.03	11.546	9.5181	36.003	-752.76	1110.6	29.282	750.92	1094.7	36.634	32.072	0	0	5.2224	1.0862	-13.268	-8.1259	-1.2702	5.2301	15.862	12.152	3.9522	6.3163	2.5944	4.0262	1503.8
9.44	945	60	NaN	-1.5454	16.347	-3.4356	-175.02	11.615	9.5078	35.984	-752.76	1110.5	29.289	750.94	1094.7	37.286	32.691	0	0	5.3143	1.1767	-13.27	-8.128	-1.2903	5.2355	15.744	12.217	4.0239	6.4122	2.4744	4.0894	1503.8
9.45	946	60	NaN	-1.5557	16.217	-3.5118	-175.01	11.69	9.4631	36.023	-752.74	1110.5	29.201	750.96	1094.8	36.262	34.2	0	0	5.3856	1.247	-13.273	-8.1305	-1.2958	5.2468	15.618	12.289	4.0898	6.4938	2.346	4.1586	1503.8
9.46	947	60	NaN	-1.5526	16.15	-3.5664	-174.99	11.753	9.4051	36.061	-752.72	1110.4	29.045	750.97	1094.8	36.766	33.785	0	0	5.4073	1.2684	-13.275	-8.1329	-1.2853	5.2728	15.555	12.348	4.1221	6.5413	2.2806	4.2147	1503.8
9.47	948	60	NaN	-1.5439	16.131	-3.6081	-174.99	11.748	9.4684	36.058	-752.64	1110.4	29.237	751.06	1094.8	35.521	32.32	0	0	5.4367	1.2974	-13.277	-8.1353	-1.284	5.2666	15.538	12.341	4.1526	6.564	2.261	4.2052	1503.8
9.48	949	60	NaN	-1.5439	16.134	-3.6223	-174.98	11.773	9.4513	35.97	-752.55	1110.3	29.184	751.1	1094.8	36.587	34.895	0	0	5.5678	1.4265	-13.28	-8.1382	-1.2853	5.2748	15.545	12.362	4.2825	6.7014	2.2646	4.2243	1503.7
9.49	950	60	NaN	-1.5423	16.153	-3.6163	-174.97	11.798	9.4361	35.838	-752.47	1110.3	29.132	751.14	1094.9	36.335	33.603	0	0	5.6674	1.5247	-13.283	-8.1413	-1.2868	5.2821	15.567	12.384	4.3807	6.8069	2.2836	4.2429	1503.7
9.5	951	60	NaN	-1.5406	16.209	-3.6282	-174.97	11.81	9.4337	35.745	-752.37	1110.2	29.113	751.19	1094.9	37.547	31.838	0	0	5.7447	1.6009	-13.287	-8.1445	-1.2878	5.2863	15.625	12.394	4.4569	6.8872	2.3384	4.2493	1503.7
9.51	952	60	NaN	-1.5403	16.305	-3.683	-174.96	11.811	9.4284	35.759	-752.24	1110.2	29.08	751.28	1094.9	34.591	31.513	0	0	5.887	1.7411	-13.289	-8.1467	-1.2857	5.2902	15.724	12.392	4.6013	7.0314	2.4354	4.245	1503.6
9.52	953	60	NaN	-1.532	16.388	-3.7455	-174.97	11.809	9.4147	35.885	-752.19	1110.2	29.027	751.34	1095	35.274	32.291	0	0	5.9922	1.8449	-13.286	-8.1436	-1.2707	5.2963	15.808	12.389	4.7216	7.1411	2.5224	4.2454	1503.6
9.53	954	60	NaN	-1.6196	16.527	-3.7714	-174.97	11.789	9.4742	35.74	-752.05	1110.3	29.168	751.4	1095	34.694	31.269	0	0	6.0631	1.9147	-13.278	-8.1355	-1.3692	5.2827	15.943	12.373	4.6939	7.1974	2.6654	4.2379	1503.5
9.54	955	60	NaN	-1.6474	16.621	-3.7609	-174.97	11.768	9.5064	35.644	-751.98	1110.3	29.229	751.47	1095	35.922	33.408	0	0	6.0281	1.8802	-13.278	-8.1359	-1.4029	5.2723	16.035	12.353	4.6252	7.1525	2.7573	4.217	1503.5
9.55	956	60	NaN	-1.6632	16.688	-3.7267	-174.98	11.76	9.4947	35.526	-751.97	1110.3	29.162	751.52	1095	35	33.942	0	0	5.9975	1.85	-13.279	-8.1366	-1.4207	5.267	16.103	12.345	4.5768	7.1171	2.8242	4.2083	1503.6
9.56	957	60	NaN	-1.6806	16.747	-3.6999	-174.97	11.759	9.4776	35.442	-751.96	1110.3	29.076	751.56	1095	36.738	32.487	0	0	6.0238	1.876	-13.28	-8.1383	-1.438	5.2688	16.162	12.344	4.5858	7.1447	2.8821	4.2059	1503.6
9.57	958	60	NaN	-1.6925	16.805	-3.7031	-174.97	11.754	9.4982	35.464	-751.93	1110.4	29.085	751.58	1095	35.549	31.502	0	0	6.0671	1.9186	-13.281	-8.1389	-1.4494	5.276	16.221	12.338	4.6176	7.1946	2.9397	4.1996	1503.6
9.58	959	60	NaN	-1.7008	16.839	-3.7005	-174.97	11.751	9.5145	35.457	-751.93	1110.4	29.066	751.58	1095	35.143	31.324	0	0	6.1213	1.9721	-13.281	-8.1387	-1.4572	5.2758	16.255	12.335	4.6641	7.2479	2.974	4.1962	1503.6
9.59	960	60	NaN	-1.7036	16.837	-3.7364	-174.96	11.742	9.5366	35.586	-751.97	1110.4	29.055	751.62	1095.1	36.306	33.512	0	0	6.1401	1.9906	-13.28	-8.1378	-1.4547	5.2859	16.254	12.325	4.6854	7.2765	2.9738	4.1868	1503.7
9.6	961	60	NaN	-1.7066	16.814	-3.752	-174.97	11.708	9.5503	35.652	-752.02	1110.4	29.052	751.7	1095.1	35.327	33.292	0	0	6.1807	2.0306	-13.278	-8.1358	-1.4551	5.282	16.231	12.29	4.7256	7.3126	2.953	4.1547	1503.8
9.61	962	60	NaN	-1.7115	16.783	-3.7805	-174.97	11.684	9.5629	35.733	-752.05	1110.3	29.052	751.77	1095.1	36.233	34.171	0	0	6.2398	2.0888	-13.275	-8.1329	-1.457	5.2857	16.2	12.266	4.7828	7.3745	2.9253	4.1333	1503.9
9.62	963	60	NaN	-1.7158	16.737	-3.8246	-174.96	11.673	9.5691	35.83	-752.05	1110.3	29.025	751.8	1095.1	35.965	31.625	0	0	6.2308	2.08	-13.272	-8.1303	-1.4565	5.297	16.156	12.255	4.7743	7.377	2.8834	4.1247	1503.9
9.63	964	60	NaN	-1.7169	16.668	-3.8668	-174.96	11.66	9.5614	35.895	-752.05	1110.3	28.947	751.87	1095.1	34.25	32.387	0	0	6.2208	2.0701	-13.27	-8.1276	-1.4522	5.3028	16.088	12.24	4.7686	7.373	2.8182	4.1125	1504
9.64	965	60	NaN	-1.7274	16.625	-3.9348	-174.95	11.657	9.5714	36.024	-752.01	1110.3	28.926	751.88	1095.1	36.792	32.702	0	0	6.2021	2.0517	-13.267	-8.1246	-1.457	5.3219	16.045	12.237	4.7451	7.3736	2.7782	4.1126	1504
9.65	966	60	NaN	-1.7216	16.558	-4.0065	-174.95	11.629	9.5754	36.176	-752.04	1110.3	28.91	751.95	1095.1	36.116	35.394	0	0	6.1552	2.0054	-13.263	-8.1205	-1.4448	5.3287	15.979	12.208	4.7104	7.3341	2.7167	4.0873	1504.1
9.66	967	60	NaN	-1.7137	16.51	-4.0828	-174.95	11.616	9.5969	36.312	-752.05	1110.3	28.945	752.01	1095.1	36.967	34.09	0	0	6.0904	1.9416	-13.258	-8.1158	-1.433	5.3318	15.933	12.193	4.6574	7.2734	2.6752	4.077	1504.2
9.67	968	60	NaN	-1.6998	16.476	-4.163	-174.94	11.616	9.6077	36.405	-752.02	1110.2	28.926	752.07	1095.1	36.233	32.989	0	0	6.0641	1.9157	-13.254	-8.1118	-1.4149	5.3459	15.901	12.191	4.6492	7.2615	2.6472	4.0796	1504.2
9.68	969	60	NaN	-1.6764	16.457	-4.2446	-174.92	11.624	9.6038	36.481	-751.96	1110.2	28.859	752.13	1095.2	34.35	34.957	0	0	6.0028	1.8553	-13.251	-8.109	-1.386	5.3669	15.884	12.197	4.6168	7.2222	2.6328	4.0879	1504.2
9.69	970	60	NaN	-1.6453	16.461	-4.3188	-174.92	11.632	9.6073	36.591	-751.89	1110.2	28.849	752.18	1095.2	34.496	35.502	0	0	5.9128	1.7666	-13.249	-8.1071	-1.3503	5.3754	15.889	12.203	4.5625	7.142	2.6403	4.0957	1504.2
9.7	971	60	NaN	-1.6301	16.472	-4.3249	-174.91	11.643	9.592	36.465	-751.86	1110.1	28.754	752.21	1095.2	36.534	33.452	0	0	5.8235	1.6786	-13.248	-8.1059	-1.3363	5.3838	15.903	12.212	4.4872	7.0624	2.6548	4.1064	1504.2
9.71	972	60	NaN	-1.5933	16.513	-4.4207	-174.9	11.658	9.6258	36.568	-751.75	1110.1	28.789	752.26	1095.2	36.425	33.464	0	0	5.7323	1.5887	-13.247	-8.1047	-1.297	5.4008	15.945	12.226	4.4353	6.9894	2.6978	4.1217	1504.1
9.72	973	60	NaN	-1.5674	16.541	-4.4961	-174.89	11.682	9.6173	36.653	-751.68	1110.1	28.73	752.3	1095.2	35.066	33.323	0	0	5.6276	1.4855	-13.246	-8.1039	-1.2655	5.4156	15.974	12.249	4.3621	6.9011	2.7286	4.1451	1504.1
9.73	974	60	NaN	-1.5477	16.562	-4.5498	-174.87	11.708	9.5889	36.683	-751.61	1110.1	28.612	752.34	1095.3	35.097	33.077	0	0	5.5204	1.3799	-13.245	-8.1034	-1.2402	5.4346	15.997	12.274	4.2802	6.8145	2.7516	4.1702	1504
9.74	975	60	NaN	-1.5291	16.579	-4.594	-174.86	11.726	9.5851	36.69	-751.54	1110.1	28.551	752.38	1095.3	35.216	34.438	0	0	5.4047	1.2659	-13.245	-8.103	-1.219	5.4539	16.015	12.289	4.1857	6.7198	2.7702	4.1859	1504
9.75	976	60	NaN	-1.5169	16.581	-4.6296	-174.85	11.724	9.6348	36.732	-751.5	1110	28.665	752.44	1095.3	36.699	34.35	0	0	5.2175	1.0814	-13.244	-8.1016	-1.2095	5.4548	16.02	12.285	4.008	6.5362	2.7763	4.1831	1504
9.76	977	60	NaN	-1.5268	16.59	-4.6713	-174.85	11.736	9.6274	36.795	-751.41	1110	28.629	752.48	1095.3	36.654	33.208	0	0	5.1196	0.9849	-13.243	-8.1014	-1.2156	5.4656	16.03	12.296	3.904	6.4505	2.7867	4.1948	1504
9.77	978	60	NaN	-1.5485	16.575	-4.6811	-174.84	11.752	9.6291	36.759	-751.4	1110	28.611	752.49	1095.3	35.895	34.183	0	0	5.0898	0.95555	-13.244	-8.1019	-1.2381	5.4716	16.017	12.31	3.8518	6.4271	2.7732	4.2079	1504
9.78	979	60	NaN	-1.5706	16.559	-4.699	-174.86	11.782	9.5923	36.755	-751.37	1110	28.529	752.48	1095.4	36.233	35.324	0	0	5.063	0.92905	-13.243	-8.1013	-1.2572	5.4564	16.003	12.338	3.8058	6.3854	2.7597	4.2362	1503.9
9.79	980	60	NaN	-1.5959	16.548	-4.724	-174.85	11.803	9.5717	36.767	-751.34	1109.9	28.467	752.48	1095.4	35.972	34.451	0	0	5.0405	0.90689	-13.243	-8.1009	-1.2796	5.4654	15.994	12.357	3.7608	6.3723	2.7511	4.2558	1503.9
9.8	981	60	NaN	-1.6239	16.543	-4.7458	-174.81	11.804	9.5937	36.763	-751.29	1109.9	28.484	752.51	1095.4	35.455	34.5	0	0	5.0442	0.91058	-13.244	-8.1022	-1.3085	5.5004	15.99	12.357	3.7357	6.411	2.746	4.2545	1503.9
9.81	982	60	NaN	-1.6415	16.54	-4.7609	-174.86	11.815	9.5806	36.765	-751.25	1109.9	28.503	752.5	1095.4	34.851	35.107	0	0	4.9683	0.83577	-13.244	-8.1024	-1.3267	5.4582	15.989	12.367	3.6416	6.2939	2.7445	4.2642	1503.8
9.82	983	60	NaN	-1.6634	16.573	-4.7749	-174.8	11.825	9.6015	36.768	-751.19	1109.8	28.521	752.53	1095.4	35.244	36.197	0	0	4.8587	0.72778	-13.244	-8.1021	-1.3491	5.5139	16.025	12.374	3.5096	6.2417	2.7804	4.2723	1503.8
9.83	984	60	NaN	-1.6661	16.61	-4.7711	-174.79	11.837	9.6202	36.761	-751.15	1109.8	28.571	752.51	1095.5	35.605	37.693	0	0	4.8662	0.73512	-13.244	-8.102	-1.3541	5.5248	16.063	12.383	3.5121	6.2599	2.8194	4.2815	1503.8
9.84	985	60	NaN	-1.663	16.662	-4.76	-174.79	11.847	9.6265	36.739	-751.1	1109.8	28.613	752.5	1095.5	37.069	38.125	0	0	4.8628	0.73182	-13.243	-8.1012	-1.3534	5.5211	16.116	12.393	3.5094	6.2529	2.8728	4.2918	1503.7
9.85	986	60	NaN	-1.6615	16.722	-4.7288	-174.79	11.859	9.609	36.671	-751.04	1109.8	28.595	752.48	1095.5	34.724	36.708	0	0	4.8419	0.71123	-13.242	-8.0999	-1.3537	5.5213	16.176	12.406	3.4882	6.2325	2.9336	4.3057	1503.6
9.86	987	60	NaN	-1.6626	16.783	-4.6749	-174.78	11.875	9.581	36.566	-751.01	1109.8	28.544	752.44	1095.5	35.209	34.774	0	0	4.6742	0.54594	-13.242	-8.1	-1.3569	5.5278	16.237	12.421	3.3173	6.0738	2.9946	4.3209	1503.5
9.87	988	60	NaN	-1.6599	16.862	-4.6434	-174.78	11.882	9.6148	36.549	-751	1109.9	28.693	752.4	1095.5	37.532	35.035	0	0	4.5228	0.39678	-13.242	-8.1002	-1.3605	5.5182	16.315	12.429	3.1624	5.9149	3.073	4.3285	1503.5
9.88	989	60	NaN	-1.6614	16.922	-4.6306	-174.77	11.887	9.5679	36.554	-750.96	1109.9	28.579	752.36	1095.5	35.24	36.348	0	0	4.4556	0.33054	-13.243	-8.1007	-1.3575	5.5309	16.374	12.434	3.0982	5.8614	3.1317	4.3334	1503.4
9.89	990	60	NaN	-1.6717	16.962	-4.5875	-174.76	11.878	9.6045	36.482	-750.98	1109.9	28.707	752.34	1095.5	36.393	34.308	0	0	4.3428	0.2193	-13.243	-8.1008	-1.3754	5.5327	16.414	12.425	2.9674	5.752	3.1717	4.324	1503.4
9.9	991	60	NaN	-1.6862	17.002	-4.574	-174.76	11.864	9.6119	36.505	-750.98	1109.9	28.75	752.3	1095.5	35.71	35.98	0	0	4.216	0.094405	-13.243	-8.1007	-1.3906	5.5397	16.455	12.411	2.8254	5.6341	3.212	4.3106	1503.4
9.91	992	60	NaN	-1.7199	17.045	-4.5454	-174.75	11.843	9.5832	36.475	-750.98	1109.9	28.703	752.27	1095.5	36.555	36.538	0	0	4.1749	0.053873	-13.243	-8.101	-1.4236	5.5462	16.497	12.391	2.7513	5.6	3.2544	4.2902	1503.3
9.92	993	60	NaN	-1.7822	17.081	-4.4529	-174.74	11.812	9.5658	36.238	-751.02	1109.9	28.714	752.27	1095.5	34.722	34.044	0	0	4.082	-0.037631	-13.243	-8.1011	-1.4955	5.5428	16.533	12.36	2.5866	5.5051	3.2895	4.2593	1503.4
9.93	994	60	NaN	-1.8243	17.095	-4.4574	-174.73	11.789	9.5546	36.301	-751.07	1109.9	28.718	752.22	1095.5	35.833	45.483	0	0	3.9653	-0.15263	-13.243	-8.1011	-1.5353	5.5577	16.546	12.338	2.4301	5.4051	3.3031	4.2367	1503.4
9.94	995	60	NaN	-1.8704	17.108	-4.4632	-174.73	11.76	9.5743	36.373	-751.1	1109.9	28.817	752.19	1095.5	38.582	56.955	0	0	3.9683	-0.14969	-13.243	-8.1014	-1.5824	5.5608	16.56	12.308	2.3859	5.4112	3.3165	4.2066	1503.4
9.95	996	60	NaN	-1.911	17.113	-4.4428	-174.72	11.733	9.5743	36.353	-751.14	1109.9	28.862	752.16	1095.5	38.199	58.127	0	0	3.9871	-0.13119	-13.243	-8.1014	-1.6255	5.5648	16.565	12.281	2.3616	5.4336	3.3217	4.1791	1503.4
9.96	997	60	NaN	-1.9428	17.118	-4.4234	-174.72	11.706	9.5639	36.339	-751.18	1109.9	28.881	752.14	1095.5	38.863	58.487	0	1	4.0804	-0.039274	-13.242	-8.1002	-1.6586	5.5668	16.571	12.254	2.4218	5.5275	3.3285	4.1536	1503.4
9.97	998	60	NaN	-1.972	17.129	-4.42	-174.71	11.673	9.5434	36.392	-751.2	1109.9	28.876	752.1	1095.5	37.424	57.654	0	1	4.1081	-0.011974	-13.242	-8.1002	-1.6855	5.5729	16.582	12.22	2.4226	5.5609	3.3396	4.1202	1503.4
9.98	999	60	NaN	-2.0051	17.145	-4.4251	-174.7	11.628	9.5148	36.492	-751.22	1109.9	28.847	752.05	1095.6	36.765	52.491	0	1	4.1072	-0.012845	-13.243	-8.1006	-1.7137	5.5902	16.598	12.175	2.3935	5.5774	3.3555	4.074	1503.4
9.99	1000	60	NaN	-2.0159	17.16	-4.389	-174.69	11.589	9.5449	36.429	-751.23	1109.9	28.954	752.04	1095.6	37.708	49.984	0	1	4.1484	0.027785	-13.241	-8.0987	-1.7309	5.5924	16.614	12.135	2.4175	5.6202	3.3731	4.0359	1503.4
10	1001	60	NaN	-2.0244	17.179	-4.3938	-174.69	11.535	9.5102	36.49	-751.21	1109.9	28.899	752.06	1095.6	36.284	46.174	0	1	4.2382	0.11624	-13.243	-8.1015	-1.735	5.5993	16.634	12.08	2.5031	5.7155	3.3909	3.9788	1503.4
10.01	1002	60	NaN	-2.0265	17.182	-4.3665	-174.68	11.496	9.4668	36.451	-751.23	1109.9	28.789	752.04	1095.6	37.41	45.366	0	1	4.3641	0.24029	-13.249	-8.1072	-1.7345	5.6098	16.638	12.04	2.6296	5.8501	3.3887	3.9328	1503.4
10.02	1003	60	NaN	-2.0373	17.191	-4.3495	-174.68	11.429	9.4716	36.432	-751.24	1109.9	28.802	752.02	1095.7	35.674	49.496	0	1	4.5469	0.42053	-13.255	-8.1131	-1.7465	5.6095	16.65	11.971	2.8005	6.0301	3.3947	3.8576	1503.3
10.03	1004	60	NaN	-2.0562	17.212	-4.3578	-174.69	11.332	9.5108	36.473	-751.21	1109.9	28.91	752.05	1095.7	37.578	54.158	0	1	4.7298	0.60077	-13.261	-8.119	-1.768	5.5997	16.673	11.872	2.9619	6.2004	3.4118	3.7525	1503.3
10.04	1005	60	NaN	-2.0673	17.222	-4.3646	-174.69	11.251	9.5107	36.499	-751.22	1109.9	28.902	752.1	1095.7	40.433	57.056	0	1	4.9127	0.781	-13.267	-8.1249	-1.7778	5.5974	16.683	11.789	3.135	6.3784	3.4163	3.6644	1503.4
10.05	1006	60	NaN	-2.085	17.236	-4.3922	-174.69	11.182	9.5094	36.561	-751.22	1109.8	28.874	752.12	1095.8	41.584	57.775	0	1	5.0956	0.96124	-13.273	-8.1308	-1.792	5.5981	16.7	11.717	3.3036	6.5593	3.4274	3.5866	1503.4
10.06	1007	60	NaN	-2.1057	17.249	-4.3789	-174.7	11.099	9.5115	36.472	-751.23	1109.8	28.845	752.16	1095.8	40.708	57.199	0	1	5.2486	1.112	-13.278	-8.1361	-1.815	5.5917	16.715	11.633	3.4336	6.7037	3.4366	3.4971	1503.5
10.07	1008	60	NaN	-2.122	17.257	-4.3746	-174.71	11.016	9.5158	36.416	-751.26	1109.8	28.831	752.22	1095.9	38.319	55.507	0	1	5.2374	1.1009	-13.28	-8.1379	-1.833	5.577	16.724	11.549	3.4044	6.678	3.4442	3.4107	1503.6
10.08	1009	60	NaN	-2.1361	17.274	-4.3903	-174.73	10.913	9.5199	36.413	-751.29	1109.8	28.814	752.31	1095.9	37.853	53.792	0	1	5.2809	1.1438	-13.28	-8.1378	-1.8466	5.5555	16.742	11.445	3.4343	6.6993	3.4626	3.3067	1503.7
10.09	1010	60	NaN	-2.1457	17.304	-4.4123	-174.76	10.803	9.5265	36.419	-751.32	1109.8	28.797	752.42	1095.9	37.863	51.495	0	1	5.3575	1.2193	-13.279	-8.1368	-1.8553	5.5301	16.774	11.333	3.5022	6.7494	3.4952	3.1959	1503.8
10.1	1011	60	NaN	-2.1405	17.335	-4.4116	-174.78	10.738	9.5419	36.367	-751.36	1109.8	28.804	752.46	1095.9	35.076	46.867	0	1	5.4472	1.3077	-13.277	-8.1354	-1.8523	5.5062	16.805	11.268	3.5948	6.8139	3.5274	3.1327	1503.9
10.11	1012	60	NaN	-2.1253	17.382	-4.4535	-174.8	10.696	9.4942	36.463	-751.36	1109.8	28.62	752.49	1095.9	35.173	44.471	0	1	5.5224	1.3819	-13.276	-8.134	-1.8265	5.5015	16.852	11.226	3.6959	6.8834	3.5761	3.0918	1503.9
10.12	1013	60	NaN	-2.1131	17.425	-4.4643	-174.85	10.667	9.4782	36.453	-751.41	1109.8	28.574	752.49	1095.9	33.648	45.704	0	1	5.5449	1.404	-13.274	-8.1318	-1.813	5.4525	16.896	11.196	3.7319	6.8565	3.6219	3.0642	1504
10.13	1014	60	NaN	-2.1088	17.474	-4.4799	-174.86	10.612	9.545	36.45	-751.45	1109.8	28.71	752.55	1095.9	37.298	45.167	0	1	5.5777	1.4363	-13.272	-8.1299	-1.8139	5.4312	16.945	11.142	3.7638	6.8676	3.6725	3.0119	1504.1
10.14	1015	60	NaN	-2.1077	17.541	-4.505	-174.87	10.549	9.6076	36.472	-751.5	1109.8	28.801	752.64	1095.9	33.704	47.147	0	1	5.6015	1.4598	-13.27	-8.1281	-1.8155	5.4175	17.009	11.08	3.786	6.8773	3.7393	2.9519	1504.2
10.15	1016	60	NaN	-2.1085	17.617	-4.5334	-174.91	10.501	9.6111	36.507	-751.55	1109.9	28.733	752.72	1095.9	34.398	46.319	0	1	5.5603	1.4192	-13.268	-8.1257	-1.8124	5.3866	17.084	11.034	3.7479	6.8058	3.8166	2.9081	1504.4
10.16	1017	60	NaN	-2.1212	17.667	-4.558	-174.93	10.472	9.6428	36.542	-751.6	1109.9	28.77	752.77	1095.9	34.258	49.587	0	1	5.5924	1.4508	-13.265	-8.1231	-1.8252	5.3616	17.133	11.005	3.7672	6.8124	3.868	2.8818	1504.5
10.17	1018	60	NaN	-2.1332	17.708	-4.5967	-174.96	10.444	9.6538	36.629	-751.66	1109.9	28.764	752.86	1095.9	36.613	47.014	0	1	5.6622	1.5196	-13.263	-8.1206	-1.8337	5.3353	17.174	10.978	3.8285	6.8549	3.9115	2.8578	1504.6
10.18	1019	60	NaN	-2.1535	17.745	-4.6093	-174.99	10.427	9.6882	36.64	-751.74	1109.9	28.797	752.91	1095.9	34.969	48.665	0	1	5.7251	1.5816	-13.261	-8.1187	-1.8548	5.3088	17.211	10.962	3.8703	6.8905	3.9503	2.843	1504.7
10.19	1020	60	NaN	-2.174	17.786	-4.6149	-175.01	10.415	9.6827	36.644	-751.79	1109.9	28.722	752.94	1095.9	34.814	49.908	0	1	5.7537	1.6097	-13.258	-8.1164	-1.8724	5.2886	17.251	10.95	3.8813	6.8984	3.9921	2.8336	1504.8
10.2	1021	60	NaN	-2.1914	17.844	-4.6838	-175.03	10.401	9.679	36.92	-751.74	1109.9	28.659	752.99	1095.9	34.54	46.387	0	1	5.6676	1.525	-13.255	-8.1131	-1.8769	5.2803	17.309	10.935	3.7907	6.8052	4.0543	2.8223	1504.8
10.21	1022	60	NaN	-2.2093	17.907	-4.7789	-175.06	10.384	9.7199	37.338	-751.65	1109.9	28.721	753.06	1095.9	33.76	47.303	0	1	5.7224	1.579	-13.252	-8.1101	-1.8812	5.2705	17.375	10.915	3.8412	6.8494	4.1226	2.8052	1504.8
10.22	1023	60	NaN	-2.243	17.884	-4.5379	-175.1	10.37	9.7279	36.506	-752.01	1110	28.69	753.14	1096	34.838	47.047	0	1	5.797	1.6525	-13.25	-8.1076	-1.9455	5.1997	17.349	10.905	3.8515	6.8522	4.0991	2.797	1505.2
10.23	1024	60	NaN	-2.2296	17.946	-4.7114	-175.11	10.371	9.7313	37.251	-751.83	1110	28.659	753.18	1096	35.522	43.271	0	1	5.7111	1.5677	-13.249	-8.1066	-1.9025	5.2175	17.416	10.902	3.8086	6.7853	4.1673	2.7954	1505.1
10.24	1025	60	NaN	-2.2165	17.981	-4.759	-175.11	10.378	9.7338	37.5	-751.81	1110	28.624	753.21	1096.1	34.742	43.077	0	1	5.7201	1.5766	-13.247	-8.1052	-1.8786	5.2237	17.453	10.906	3.8414	6.8003	4.2062	2.8013	1505.1
10.25	1026	60	NaN	-2.2062	18.001	-4.7434	-175.12	10.384	9.7357	37.509	-751.87	1110	28.588	753.25	1096.1	34.998	37.98	0	1	5.7749	1.6307	-13.246	-8.1037	-1.8666	5.2184	17.475	10.91	3.9083	6.8491	4.229	2.8066	1505.2
10.26	1027	60	NaN	-2.1969	18.027	-4.7205	-175.13	10.39	9.7376	37.493	-751.95	1110	28.558	753.28	1096.2	36.082	35.586	0	1	5.8227	1.6777	-13.245	-8.1032	-1.8568	5.2134	17.501	10.916	3.9659	6.8912	4.2563	2.8125	1505.3
10.27	1028	60	NaN	-2.1869	18.074	-4.7128	-175.12	10.402	9.7383	37.535	-751.97	1110	28.532	753.32	1096.3	35.743	49.943	0	1	5.8372	1.692	-13.245	-8.1026	-1.8442	5.2192	17.55	10.926	3.993	6.9112	4.3056	2.8236	1505.4
10.28	1029	60	NaN	-2.1807	18.141	-4.6908	-175.12	10.404	9.7301	37.521	-751.96	1110	28.475	753.39	1096.3	38.861	58.341	0	1	5.7475	1.6037	-13.244	-8.1019	-1.8363	5.2222	17.619	10.926	3.9111	6.8259	4.3751	2.8242	1505.4
10.29	1030	60	NaN	-2.1811	18.198	-4.6198	-175.11	10.409	9.7157	37.388	-752	1110.1	28.382	753.4	1096.4	39.482	59.548	0	1	5.7358	1.5922	-13.243	-8.1011	-1.8384	5.2298	17.677	10.931	3.8974	6.822	4.4334	2.8294	1505.5
10.3	1031	60	NaN	-2.181	18.272	-4.5853	-175.1	10.408	9.6867	37.405	-752.02	1110.1	28.227	753.49	1096.4	40.723	59.704	0	1	5.741	1.5972	-13.242	-8.1	-1.8317	5.2506	17.753	10.927	3.9093	6.8478	4.5106	2.8274	1505.6
10.31	1032	60	NaN	-2.1733	18.325	-4.5625	-175.09	10.404	9.6693	37.455	-752.05	1110.1	28.117	753.56	1096.5	40.269	58.717	0	1	5.6921	1.5491	-13.24	-8.098	-1.8179	5.2664	17.807	10.922	3.8742	6.8154	4.5669	2.8239	1505.7
10.32	1033	60	NaN	-2.1609	18.352	-4.54	-175.08	10.397	9.6789	37.492	-752.1	1110.1	28.099	753.63	1096.5	39.184	53.492	0	1	5.6305	1.4884	-13.239	-8.0971	-1.8035	5.2785	17.835	10.913	3.827	6.7669	4.5963	2.8156	1505.8
10.33	1034	60	NaN	-2.1503	18.381	-4.5218	-175.06	10.38	9.706	37.558	-752.13	1110.1	28.121	753.71	1096.6	36.455	46.932	0	1	5.5715	1.4302	-13.239	-8.097	-1.7912	5.3023	17.866	10.895	3.7803	6.7325	4.6267	2.7983	1505.9
10.34	1035	60	NaN	-2.1242	18.415	-4.492	-175.04	10.368	9.6715	37.697	-752.16	1110.1	27.937	753.8	1096.6	36.504	45.796	0	1	5.5536	1.4125	-13.24	-8.0984	-1.7528	5.3312	17.901	10.882	3.8007	6.7438	4.6606	2.7836	1506.1
10.35	1036	60	NaN	-2.1047	18.448	-4.4606	-175.02	10.354	9.6734	37.749	-752.16	1110.2	27.88	753.87	1096.7	35.312	46.106	0	1	5.5266	1.3859	-13.241	-8.0994	-1.7293	5.3513	17.935	10.867	3.7973	6.7372	4.6937	2.768	1506.1
10.36	1037	60	NaN	-2.0897	18.477	-4.4133	-175.01	10.335	9.6819	37.74	-752.16	1110.2	27.855	753.95	1096.7	36.3	51.553	0	1	5.4744	1.3345	-13.242	-8.0995	-1.7136	5.3624	17.964	10.848	3.7607	6.6968	4.7227	2.7482	1506.2
10.37	1038	60	NaN	-2.0732	18.502	-4.3738	-175	10.316	9.6997	37.754	-752.16	1110.2	27.854	754.02	1096.7	35.971	53.632	0	1	5.458	1.3183	-13.241	-8.0992	-1.6966	5.3754	17.99	10.828	3.7614	6.6938	4.7491	2.7287	1506.3
10.38	1039	60	NaN	-2.053	18.529	-4.349	-174.99	10.303	9.7156	37.807	-752.15	1110.2	27.842	754.06	1096.7	34.534	55.137	0	1	5.4466	1.3071	-13.241	-8.099	-1.674	5.3938	18.017	10.814	3.7726	6.7009	4.7756	2.7155	1506.3
10.39	1040	60	NaN	-2.0307	18.558	-4.3248	-174.97	10.297	9.7099	37.843	-752.12	1110.2	27.763	754.09	1096.7	39.161	57.469	0	1	5.4091	1.2702	-13.241	-8.0992	-1.6473	5.4109	18.046	10.809	3.7619	6.6811	4.8047	2.7098	1506.3
10.4	1041	60	NaN	-1.9967	18.596	-4.3275	-174.96	10.266	9.7596	37.98	-752.1	1110.2	27.832	754.19	1096.7	39.286	58.78	0	1	5.3585	1.2203	-13.242	-8.0999	-1.6107	5.429	18.084	10.779	3.7478	6.6494	4.8417	2.6787	1506.4
10.41	1042	60	NaN	-1.9726	18.62	-4.3339	-174.95	10.257	9.7639	38.081	-752.08	1110.2	27.777	754.22	1096.7	37.132	58.423	0	1	5.3112	1.1737	-13.243	-8.1006	-1.5807	5.4447	18.108	10.769	3.7305	6.6185	4.8655	2.6681	1506.4
10.42	1043	60	NaN	-1.9483	18.645	-4.3274	-174.93	10.253	9.7767	38.129	-752.03	1110.2	27.751	754.25	1096.7	41.27	58.187	0	1	5.3023	1.1649	-13.243	-8.1009	-1.5536	5.4653	18.134	10.765	3.7487	6.6303	4.8907	2.6636	1506.4
10.43	1044	60	NaN	-1.9249	18.663	-4.2994	-174.9	10.255	9.7841	38.105	-751.99	1110.2	27.705	754.26	1096.7	38.418	58.159	0	1	5.2834	1.1463	-13.243	-8.1011	-1.5293	5.4951	18.151	10.768	3.7541	6.6414	4.9074	2.6664	1506.3
10.44	1045	60	NaN	-1.9059	18.666	-4.2665	-174.87	10.257	9.7839	38.054	-751.98	1110.2	27.644	754.26	1096.7	37.636	58.439	0	1	5.2384	1.102	-13.243	-8.1012	-1.5099	5.5296	18.153	10.769	3.7285	6.6316	4.91	2.6679	1506.3
10.45	1046	60	NaN	-1.8935	18.661	-4.2738	-174.84	10.233	9.8072	38.109	-751.96	1110.2	27.693	754.31	1096.7	39.991	58.474	0	1	5.1935	1.0577	-13.244	-8.1017	-1.4973	5.5545	18.149	10.746	3.6962	6.6121	4.9052	2.6442	1506.4
10.46	1047	60	NaN	-1.8685	18.649	-4.3152	-174.83	10.227	9.7721	38.318	-751.94	1110.2	27.554	754.34	1096.7	39.839	58.709	0	1	5.1449	1.0098	-13.245	-8.1027	-1.459	5.5808	18.138	10.738	3.6859	6.5906	4.8934	2.6358	1506.4
10.47	1048	60	NaN	-1.8607	18.628	-4.3237	-174.81	10.22	9.7572	38.355	-751.93	1110.2	27.494	754.37	1096.7	39.222	58.448	0	1	5.0851	0.9509	-13.247	-8.1047	-1.4476	5.6051	18.117	10.731	3.6375	6.556	4.8705	2.6263	1506.4
10.48	1049	60	NaN	-1.8516	18.603	-4.3225	-174.79	10.21	9.7481	38.376	-751.92	1110.2	27.456	754.39	1096.7	38.093	58.223	0	1	5.02	0.88668	-13.25	-8.1076	-1.4363	5.6279	18.092	10.721	3.5837	6.5146	4.8421	2.6131	1506.4
10.49	1050	60	NaN	-1.8445	18.576	-4.3069	-174.77	10.198	9.7569	38.374	-751.89	1110.1	27.48	754.42	1096.7	38.18	57.946	0	0	4.9701	0.83758	-13.253	-8.1109	-1.4302	5.6482	18.065	10.709	3.54	6.4858	4.8119	2.5982	1506.4
10.5	1051	60	NaN	-1.8425	18.552	-4.2784	-174.75	10.19	9.7809	38.343	-751.84	1110.1	27.562	754.45	1096.7	40.69	57.46	0	0	4.9911	0.85827	-13.256	-8.1138	-1.4324	5.6628	18.041	10.702	3.5588	6.5211	4.7847	2.5882	1506.4
10.51	1052	60	NaN	-1.8338	18.536	-4.2657	-174.75	10.199	9.7727	38.384	-751.78	1110.1	27.553	754.46	1096.7	41.833	56.053	0	0	5.0391	0.9055	-13.26	-8.1176	-1.4218	5.6667	18.025	10.71	3.6172	6.5722	4.7651	2.5928	1506.3
10.52	1053	60	NaN	-1.8298	18.519	-4.2481	-174.74	10.207	9.736	38.38	-751.73	1110.1	27.465	754.47	1096.7	40.241	54.467	0	0	5.1495	1.0143	-13.265	-8.1233	-1.4146	5.6765	18.007	10.718	3.7349	6.6908	4.7413	2.5951	1506.3
10.53	1054	60	NaN	-1.8199	18.502	-4.2452	-174.73	10.235	9.74	38.442	-751.67	1110.1	27.497	754.44	1096.7	38.599	52.114	0	0	5.2599	1.1231	-13.271	-8.1291	-1.4035	5.6842	17.989	10.748	3.8564	6.8074	4.7176	2.6186	1506.2
10.54	1055	60	NaN	-1.7987	18.478	-4.245	-174.72	10.264	9.7389	38.534	-751.57	1110.1	27.519	754.42	1096.7	34.01	48.596	0	0	5.3703	1.232	-13.277	-8.1349	-1.3796	5.697	17.965	10.777	3.9907	6.929	4.6876	2.6422	1506.1
10.55	1056	60	NaN	-1.7751	18.45	-4.2463	-174.71	10.288	9.7343	38.625	-751.46	1110.1	27.535	754.41	1096.7	37.188	45.698	0	0	5.4808	1.3408	-13.283	-8.1407	-1.3532	5.7113	17.937	10.8	4.1276	7.0521	4.6547	2.6598	1506
10.56	1057	60	NaN	-1.7583	18.425	-4.2492	-174.7	10.31	9.7362	38.694	-751.38	1110.1	27.576	754.4	1096.7	35.881	38.636	0	0	5.5912	1.4496	-13.288	-8.1464	-1.3352	5.7213	17.913	10.822	4.2559	7.1709	4.6248	2.6751	1505.9
10.57	1058	60	NaN	-1.74	18.404	-4.2434	-174.7	10.336	9.7152	38.731	-751.29	1110.1	27.553	754.36	1096.6	34.845	38.203	0	0	5.7016	1.5584	-13.294	-8.1522	-1.3146	5.7296	17.893	10.848	4.387	7.288	4.5986	2.6954	1505.8
10.58	1059	60	NaN	-1.7385	18.344	-4.0818	-174.69	10.356	9.6937	38.089	-751.39	1110.1	27.512	754.35	1096.6	37.433	39.397	0	0	5.812	1.6673	-13.3	-8.158	-1.3361	5.7173	17.831	10.869	4.476	7.3845	4.5306	2.7115	1505.8
10.59	1060	60	NaN	-1.734	18.304	-4.037	-174.67	10.364	9.6783	37.937	-751.36	1110.1	27.49	754.36	1096.7	34.401	32.755	0	0	5.8602	1.7148	-13.305	-8.1628	-1.3365	5.7228	17.791	10.877	4.5237	7.4376	4.4864	2.714	1505.8
10.6	1061	60	NaN	-1.725	18.268	-4.0351	-174.67	10.369	9.6854	37.945	-751.27	1110.1	27.533	754.35	1096.7	36.014	35.628	0	0	5.7755	1.6312	-13.308	-8.1657	-1.3288	5.73	17.756	10.881	4.4467	7.3612	4.4483	2.7149	1505.7
10.61	1062	60	NaN	-1.7137	18.232	-4.0469	-174.66	10.369	9.7009	37.981	-751.18	1110.1	27.603	754.34	1096.7	34.636	37.023	0	0	5.6907	1.5477	-13.311	-8.1686	-1.3188	5.7344	17.721	10.88	4.3719	7.2821	4.4105	2.7116	1505.6
10.62	1063	60	NaN	-1.7035	18.199	-4.0725	-174.66	10.361	9.7	38.053	-751.06	1110.1	27.633	754.36	1096.7	36.321	34.298	0	0	5.6059	1.4641	-13.313	-8.1714	-1.307	5.738	17.688	10.872	4.2989	7.2022	4.3744	2.7003	1505.5
10.63	1064	60	NaN	-1.6926	18.138	-4.0707	-174.66	10.361	9.6925	38.019	-750.94	1110	27.661	754.35	1096.6	37.672	35.093	0	0	5.5211	1.3806	-13.316	-8.1743	-1.2984	5.7332	17.629	10.87	4.2228	7.1137	4.3126	2.696	1505.4
10.64	1065	60	NaN	-1.6979	18.101	-4.0575	-174.66	10.366	9.707	37.945	-750.87	1110	27.737	754.33	1096.7	36.046	31.345	0	0	5.3875	1.2489	-13.32	-8.1784	-1.3093	5.7252	17.593	10.874	4.0782	6.9741	4.272	2.6957	1505.3
10.65	1066	60	NaN	-1.696	18.068	-4.0353	-174.66	10.369	9.7147	37.83	-750.79	1110	27.78	754.31	1096.7	36.93	41.047	0	0	5.2682	1.1313	-13.324	-8.1824	-1.3135	5.7179	17.561	10.876	3.9548	6.8492	4.2366	2.694	1505.2
10.66	1067	60	NaN	-1.693	18.037	-4.0259	-174.67	10.38	9.7034	37.751	-750.72	1110	27.776	754.27	1096.7	35.176	49.994	0	0	5.2473	1.1108	-13.327	-8.1845	-1.3133	5.7125	17.532	10.886	3.9341	6.8233	4.2051	2.7014	1505.1
10.67	1068	60	NaN	-1.6895	18.013	-4.0291	-174.67	10.397	9.691	37.713	-750.63	1109.9	27.781	754.22	1096.7	36.787	42.4	0	0	5.2174	1.0812	-13.329	-8.1874	-1.3114	5.7051	17.509	10.901	3.906	6.7863	4.1791	2.7139	1504.9
10.68	1069	60	NaN	-1.6813	18	-4.0289	-174.68	10.41	9.7073	37.667	-750.52	1109.9	27.87	754.17	1096.7	35.201	42.593	0	0	5.1687	1.0333	-13.334	-8.1921	-1.3083	5.6919	17.496	10.914	3.8604	6.7252	4.162	2.7217	1504.8
10.69	1070	60	NaN	-1.6745	17.974	-4.0391	-174.67	10.423	9.7137	37.654	-750.46	1109.9	27.922	754.11	1096.7	36.26	43.021	0	0	5.0775	0.94341	-13.337	-8.195	-1.3038	5.697	17.471	10.926	3.7737	6.6404	4.1335	2.7309	1504.7
10.7	1071	60	NaN	-1.6686	17.953	-4.0421	-174.68	10.432	9.6937	37.556	-750.34	1109.9	27.905	754.04	1096.7	34.386	43.215	0	0	4.9883	0.8555	-13.34	-8.1979	-1.301	5.6894	17.45	10.935	3.6873	6.5449	4.1101	2.7368	1504.5
10.71	1072	60	NaN	-1.6676	17.936	-4.0373	-174.68	10.437	9.6776	37.45	-750.24	1109.8	27.886	753.99	1096.7	36.986	41.872	0	0	4.9285	0.79658	-13.343	-8.2014	-1.3033	5.6876	17.434	10.94	3.6253	6.4842	4.0905	2.7383	1504.3
10.72	1073	60	NaN	-1.6689	17.923	-4.0405	-174.67	10.443	9.6706	37.386	-750.15	1109.8	27.893	753.94	1096.7	36.508	43.092	0	0	4.8253	0.69485	-13.348	-8.2057	-1.3073	5.6877	17.422	10.944	3.518	6.3825	4.0742	2.7385	1504.2
10.73	1074	60	NaN	-1.6748	17.913	-4.0534	-174.68	10.447	9.6708	37.351	-750.06	1109.8	27.935	753.9	1096.6	35.75	40.198	0	0	4.7113	0.58249	-13.351	-8.209	-1.3161	5.6832	17.412	10.948	3.3952	6.2656	4.061	2.7391	1504
10.74	1075	60	NaN	-1.6913	17.903	-4.0615	-174.68	10.449	9.672	37.285	-749.98	1109.8	27.999	753.85	1096.6	34.861	42.944	0	0	4.6036	0.47639	-13.351	-8.209	-1.3375	5.6718	17.401	10.95	3.2661	6.1482	4.0504	2.7409	1503.9
10.75	1076	60	NaN	-1.6944	17.893	-4.0763	-174.68	10.469	9.6633	37.263	-749.91	1109.8	28.035	753.78	1096.6	36.434	39.442	0	0	4.4801	0.35467	-13.352	-8.21	-1.3428	5.6735	17.393	10.969	3.1374	6.0282	4.0414	2.759	1503.8
10.76	1077	60	NaN	-1.7033	17.878	-4.1069	-174.69	10.495	9.6396	37.256	-749.8	1109.7	28.09	753.71	1096.6	34.814	34.955	0	0	4.3274	0.20412	-13.355	-8.2126	-1.354	5.6606	17.378	10.995	2.9734	5.8647	4.0233	2.7823	1503.6
10.77	1078	60	NaN	-1.7168	17.859	-4.1222	-174.7	10.531	9.596	37.204	-749.74	1109.7	28.11	753.64	1096.6	35.076	38.592	0	0	4.2483	0.1262	-13.356	-8.2143	-1.3702	5.6455	17.361	11.03	2.8781	5.7717	4.0042	2.816	1503.5
10.78	1079	60	NaN	-1.7301	17.844	-4.1247	-174.72	10.576	9.5539	37.129	-749.71	1109.7	28.166	753.59	1096.7	36.017	35.261	0	0	4.1472	0.026626	-13.358	-8.2159	-1.3885	5.618	17.346	11.074	2.7587	5.6446	3.9881	2.8579	1503.4
10.79	1080	60	NaN	-1.7421	17.835	-4.1328	-174.76	10.625	9.5219	37.081	-749.66	1109.7	28.289	753.55	1096.7	39.696	34.845	0	0	3.959	-0.1589	-13.36	-8.2177	-1.407	5.5724	17.339	11.121	2.552	5.4135	3.9789	2.9037	1503.3
10.8	1081	60	NaN	-1.7578	17.836	-4.1698	-174.81	10.673	9.4791	37.118	-749.59	1109.7	28.41	753.52	1096.7	35.878	33.927	0	0	3.8723	-0.24436	-13.361	-8.2194	-1.4259	5.5176	17.341	11.168	2.4464	5.2733	3.9792	2.9491	1503.2
10.81	1082	60	NaN	-1.7694	17.834	-4.1671	-174.87	10.758	9.3896	37.03	-749.55	1109.7	28.451	753.47	1096.7	35.992	33.312	0	0	3.7908	-0.32468	-13.361	-8.2194	-1.4424	5.4609	17.341	11.251	2.3484	5.1362	3.9791	3.0316	1503.1
10.82	1083	60	NaN	-1.7784	17.836	-4.1845	-174.94	10.83	9.3064	37.025	-749.51	1109.7	28.561	753.5	1096.8	33.938	34.318	0	0	3.6509	-0.46247	-13.357	-8.2154	-1.4558	5.3868	17.344	11.322	2.1952	4.9243	3.9867	3.1061	1503.1
10.83	1084	60	NaN	-1.7832	17.839	-4.2133	-175.03	10.939	9.208	37.047	-749.46	1109.7	28.794	753.53	1096.9	34.179	34.711	0	0	3.5111	-0.60027	-13.353	-8.2114	-1.4686	5.2802	17.352	11.426	2.0425	4.6799	3.9981	3.2149	1503.1
10.84	1085	60	NaN	-1.7882	17.843	-4.2231	-175.13	11.067	9.0773	37.025	-749.42	1109.6	28.984	753.55	1097	34.516	34.412	0	0	3.3713	-0.73807	-13.349	-8.2074	-1.4817	5.1722	17.36	11.55	1.8896	4.4341	4.0103	3.3429	1503
10.85	1086	60	NaN	-1.7952	17.848	-4.2025	-175.22	11.191	8.9284	36.946	-749.39	1109.6	29.076	753.56	1097	35.009	33.09	0	0	3.2315	-0.87586	-13.345	-8.2033	-1.4952	5.0773	17.367	11.672	1.7363	4.2015	4.022	3.4682	1503
10.86	1087	60	NaN	-1.7958	17.858	-4.1926	-175.34	11.323	8.8283	36.922	-749.35	1109.6	29.383	753.55	1097.1	36.484	34.077	0	0	3.0916	-1.0137	-13.341	-8.1993	-1.5084	4.9444	17.38	11.801	1.5833	3.9308	4.0385	3.6014	1503
10.87	1088	60	NaN	-1.798	17.852	-4.1877	-175.5	11.471	8.6778	36.917	-749.33	1109.6	29.657	753.59	1097.2	35.157	33.117	0	0	2.9518	-1.1515	-13.337	-8.1953	-1.5212	4.7817	17.377	11.945	1.4306	3.6303	4.0401	3.7496	1503
10.88	1089	60	NaN	-1.8068	17.846	-4.1942	-175.72	11.741	8.4592	36.95	-749.29	1109.6	30.16	753.66	1097.4	35.533	33.307	0	0	2.9003	-1.2022	-13.331	-8.189	-1.5479	4.542	17.38	12.207	1.3524	3.3397	4.0486	4.0183	1503
10.89	1090	60	NaN	-1.8162	17.842	-4.1987	-175.94	11.984	8.2638	36.975	-749.27	1109.6	30.668	753.74	1097.6	35.082	34.477	0	0	2.8368	-1.2648	-13.326	-8.1839	-1.5758	4.3048	17.382	12.444	1.261	3.04	4.0562	4.2596	1503.1
10.9	1091	60	NaN	-1.8242	17.836	-4.1984	-176.11	12.152	8.1178	36.986	-749.25	1109.6	31.04	753.81	1097.7	35.328	30.418	0	0	2.6905	-1.409	-13.325	-8.1832	-1.5976	4.1152	17.382	12.606	1.0929	2.7062	4.0566	4.423	1503.1
10.91	1092	60	NaN	-1.8323	17.829	-4.1918	-176.29	12.305	7.9724	36.982	-749.24	1109.6	31.38	753.87	1097.8	34.751	33.602	0	0	2.6017	-1.4965	-13.324	-8.1823	-1.6187	3.9236	17.378	12.756	0.983	2.4271	4.0538	4.5733	1503.2
10.92	1093	60	NaN	-1.8456	17.817	-4.166	-176.7	12.664	7.6692	36.949	-749.21	1109.6	32.328	754.11	1098	34.922	31.209	0	0	2.6054	-1.4928	-13.323	-8.1814	-1.6695	3.4745	17.375	13.105	0.93596	1.9817	4.0516	4.9241	1503.4
10.93	1094	60	NaN	-1.8556	17.806	-4.1339	-176.97	12.875	7.4311	36.854	-749.2	1109.6	32.986	754.35	1098.1	35.834	31.573	0	0	2.7643	-1.3363	-13.323	-8.1805	-1.7083	3.1793	17.369	13.312	1.056	1.843	4.046	5.1318	1503.6
10.94	1095	60	NaN	-1.8666	17.794	-4.1371	-177.28	13.164	7.1287	36.861	-749.18	1109.6	33.582	754.49	1098.3	35.911	32.293	0	0	2.9196	-1.1832	-13.321	-8.1788	-1.7417	2.8414	17.365	13.594	1.1778	1.6582	4.044	5.4147	1503.7
10.95	1096	60	NaN	-1.8703	17.77	-4.1559	-177.72	13.561	6.7218	36.914	-749.19	1109.6	34.436	754.64	1098.6	34.763	35.842	0	0	3.0204	-1.0839	-13.317	-8.1754	-1.7759	2.3736	17.352	13.98	1.2445	1.2897	4.0345	5.8045	1503.9
10.96	1097	60	NaN	-1.8681	17.744	-4.1789	-178.2	13.935	6.3142	36.98	-749.22	1109.6	35.504	754.91	1098.8	36.852	32.588	0	0	3.0689	-1.036	-13.316	-8.1735	-1.8119	1.8586	17.335	14.344	1.2571	0.82257	4.0195	6.1702	1504.2
10.97	1098	60	NaN	-1.8649	17.73	-4.1983	-178.6	14.151	6.0256	37.038	-749.23	1109.6	36.547	755.31	1099	35.395	31	0	0	3.0541	-1.0506	-13.311	-8.1687	-1.8463	1.4232	17.327	14.555	1.2078	0.37255	4.016	6.3859	1504.6
10.98	1099	60	NaN	-1.8488	17.715	-4.1872	-179.04	14.458	5.6814	37.009	-749.25	1109.5	37.564	755.48	1099.2	35.65	33.247	0	0	2.9193	-1.1835	-13.298	-8.1563	-1.8699	0.9376	17.32	14.853	1.0494	-0.24593	4.0213	6.6968	1504.8
10.99	1100	60	NaN	-1.848	17.702	-4.1912	-179.43	14.727	5.2949	37.023	-749.26	1109.5	38.482	755.84	1099.4	35.064	32.012	0	0	2.9133	-1.1894	-13.29	-8.1476	-1.9035	0.50963	17.315	15.114	1.0098	-0.67975	4.0256	6.9667	1505.1
11	1101	60	NaN	-1.8367	17.699	-4.1853	-180.09	15.122	4.6425	37.018	-749.28	1109.6	39.658	756.25	1099.7	35.672	33.455	0	0	3.0965	-1.0089	-13.286	-8.1442	-1.9372	-0.18898	17.323	15.498	1.1592	-1.1979	4.037	7.354	1505.6
11.01	1102	60	NaN	-1.8224	17.697	-4.1774	-180.66	15.46	4.0623	37.001	-749.29	1109.6	40.803	756.66	1099.9	36.124	33.014	0	0	3.0748	-1.0302	-13.282	-8.1403	-1.9671	-0.80664	17.33	15.827	1.1077	-1.8369	4.0477	7.6872	1506
11.02	1103	60	NaN	-1.8114	17.695	-4.1774	-181.1	15.702	3.6643	37.001	-749.33	1109.6	41.956	757.07	1100	34.247	32.968	0	0	3.0844	-1.0208	-13.278	-8.1362	-1.9999	-1.2882	17.332	16.064	1.0845	-2.309	4.0539	7.9282	1506.4
11.03	1104	60	NaN	-1.8046	17.694	-4.1916	-181.62	15.963	3.291	37.048	-749.36	1109.6	43.358	757.5	1100.2	34.749	33.257	0	0	3.1963	-0.9105	-13.274	-8.1322	-2.0446	-1.8566	17.337	16.319	1.1518	-2.7671	4.0631	8.1872	1506.9
11.04	1105	60	NaN	-1.7961	17.697	-4.2131	-182.15	16.31	2.7403	37.122	-749.38	1109.6	44.339	757.74	1100.4	36.389	32.966	0	0	3.1552	-0.95099	-13.271	-8.1289	-2.0705	-2.4264	17.35	16.657	1.0847	-3.3774	4.0786	8.5282	1507.2
11.05	1106	60	NaN	-1.7794	17.712	-4.1949	-183.1	16.785	1.842	37.118	-749.43	1109.6	46.629	758.51	1100.7	35.875	33.098	0	0	3.1129	-0.99272	-13.268	-8.1258	-2.1408	-3.46	17.374	17.123	0.97214	-4.4527	4.1063	8.9976	1508
11.06	1107	60	NaN	-1.7741	17.734	-4.1786	-183.73	17.042	1.4066	37.107	-749.44	1109.6	48.743	759.25	1100.8	35.392	32.354	0	0	3.134	-0.97192	-13.264	-8.1224	-2.216	-4.1736	17.398	17.378	0.91802	-5.1455	4.1335	9.2555	1508.8
11.07	1108	60	NaN	-1.7671	17.76	-4.1532	-184.31	17.303	0.90707	37.083	-749.45	1109.6	50.517	759.9	1100.8	34.781	30.728	0	0	3.0926	-1.0127	-13.255	-8.1132	-2.277	-4.8224	17.427	17.636	0.81559	-5.8351	4.1717	9.5232	1509.4
11.08	1109	60	NaN	-1.753	17.791	-4.1237	-184.95	17.619	0.12135	37.064	-749.47	1109.6	51.804	760.49	1101	35.173	34.869	0	0	2.9657	-1.1377	-13.238	-8.0962	-2.3123	-5.5065	17.464	17.946	0.6534	-6.6442	4.2253	9.8495	1510.1
11.09	1110	60	NaN	-1.7415	17.825	-4.1172	-185.4	17.769	-0.57742	37.099	-749.46	1109.6	52.376	761.04	1101.1	36.382	34.762	0	0	2.5424	-1.5549	-13.218	-8.0758	-2.321	-5.9829	17.502	18.092	0.22144	-7.5378	4.2842	10.016	1510.6
11.1	1111	60	NaN	-1.7328	17.858	-4.1003	-185.85	18.05	-1.1936	37.105	-749.45	1109.6	53.232	761.31	1101.3	33.901	31.992	0	0	2.2873	-1.8063	-13.204	-8.0622	-2.3444	-6.4654	17.544	18.364	-0.057082	-8.2717	4.3394	10.302	1510.9
11.11	1112	60	NaN	-1.7223	17.889	-4.0887	-186.28	18.198	-1.554	37.126	-749.44	1109.6	54.694	761.96	1101.3	38.02	33.152	0	0	2.3619	-1.7328	-13.202	-8.0602	-2.3882	-6.9441	17.575	18.512	-0.026335	-8.6769	4.3729	10.452	1511.5
11.12	1113	60	NaN	-1.7183	17.917	-4.0748	-186.68	18.396	-1.8473	37.127	-749.44	1109.6	56.297	762.48	1101.4	36.647	31.307	0	0	2.3504	-1.7442	-13.202	-8.0599	-2.4447	-7.4078	17.605	18.708	-0.094272	-9.1519	4.4029	10.648	1512.1
11.13	1114	60	NaN	-1.7088	17.935	-4.0549	-187.08	18.573	-2.1319	37.119	-749.46	1109.6	57.906	763.05	1101.5	33.953	32.324	0	0	2.3581	-1.7365	-13.201	-8.059	-2.4962	-7.863	17.626	18.882	-0.1381	-9.5996	4.4252	10.823	1512.7
11.14	1115	60	NaN	-1.6886	17.948	-4.0406	-187.51	18.734	-2.5286	37.147	-749.47	1109.6	59.451	763.77	1101.6	34.206	32.589	0	0	2.4331	-1.6627	-13.199	-8.0567	-2.5331	-8.3504	17.643	19.039	-0.099998	-10.013	4.4444	10.982	1513.4
11.15	1116	60	NaN	-1.6703	17.972	-4.0608	-188.04	19.062	-3.2566	37.284	-749.48	1109.6	60.841	764.4	1101.8	33.496	33.411	0	0	2.4883	-1.6083	-13.196	-8.0535	-2.5618	-8.9352	17.677	19.357	-0.073569	-10.543	4.4818	11.303	1514.1
11.16	1117	60	NaN	-1.6615	17.974	-4.0461	-188.35	19.106	-3.6924	37.278	-749.51	1109.6	61.712	765.28	1101.9	35.539	31.959	0	0	2.5182	-1.5788	-13.191	-8.0493	-2.5856	-9.2719	17.684	19.396	-0.067429	-10.851	4.4925	11.347	1515
11.17	1118	60	NaN	-1.6457	17.975	-4.0311	-188.77	19.238	-3.9493	37.291	-749.52	1109.6	63.344	765.85	1102	35.338	31.256	0	0	2.5514	-1.5461	-13.187	-8.045	-2.6306	-9.7511	17.687	19.526	-0.079238	-11.297	4.4997	11.481	1515.6
11.18	1119	60	NaN	-1.6366	17.983	-4.0349	-189.12	19.365	-4.3073	37.357	-749.5	1109.6	64.48	766.43	1102	35.945	32.673	0	0	2.5529	-1.5446	-13.181	-8.0392	-2.6616	-10.14	17.695	19.653	-0.10873	-11.685	4.5142	11.614	1516.2
11.19	1120	60	NaN	-1.6317	17.992	-4.0366	-189.41	19.484	-4.6187	37.408	-749.47	1109.6	65.598	767.13	1102.1	33.897	34.205	0	0	2.5043	-1.5925	-13.173	-8.031	-2.6966	-10.476	17.707	19.769	-0.19235	-12.069	4.5341	11.738	1516.9
11.2	1121	60	NaN	-1.6259	17.995	-4.0191	-189.74	19.63	-4.8154	37.399	-749.46	1109.6	67.256	767.95	1102.2	33.15	34.926	0	0	2.4131	-1.6824	-13.169	-8.0267	-2.7531	-10.871	17.716	19.909	-0.33997	-12.553	4.5471	11.882	1517.7
11.21	1122	60	NaN	-1.6213	17.993	-4.0047	-190.19	19.852	-5.3121	37.415	-749.43	1109.6	68.825	768.92	1102.3	34.648	32.687	0	0	2.3394	-1.755	-13.165	-8.0233	-2.8064	-11.371	17.718	20.127	-0.46694	-13.126	4.553	12.103	1518.7
11.22	1123	60	NaN	-1.6189	17.983	-3.9951	-190.6	20.105	-5.5917	37.406	-749.44	1109.6	70.181	769.16	1102.4	35.621	32.621	0	0	2.3095	-1.7845	-13.163	-8.0205	-2.8553	-11.837	17.712	20.375	-0.54579	-13.621	4.5499	12.355	1519
11.23	1124	60	NaN	-1.6223	17.972	-4.0028	-190.92	20.251	-6.0255	37.433	-749.46	1109.6	70.848	769.8	1102.7	34.438	35.804	0	0	2.2695	-1.8239	-13.161	-8.019	-2.8823	-12.181	17.71	20.513	-0.61283	-14.005	4.5489	12.494	1519.6
11.24	1125	60	NaN	-1.6264	17.969	-4.0074	-191.36	20.51	-6.5327	37.443	-749.45	1109.6	71.757	770.35	1102.8	37.059	33.536	0	0	2.2173	-1.8753	-13.161	-8.019	-2.9198	-12.649	17.713	20.766	-0.70256	-14.525	4.552	12.747	1520.2
11.25	1126	60	NaN	-1.63	17.97	-4.0117	-191.73	20.713	-6.967	37.446	-749.43	1109.6	72.717	771.06	1102.9	36.758	32.89	0	0	2.1476	-1.944	-13.164	-8.0217	-2.9588	-13.061	17.718	20.965	-0.81124	-15.005	4.5545	12.943	1520.9
11.26	1127	60	NaN	-1.634	17.971	-4.0189	-191.87	20.709	-7.196	37.449	-749.41	1109.6	73.394	772.12	1103	34.31	30.941	0	0	2.1208	-1.9704	-13.166	-8.0238	-2.9873	-13.224	17.72	20.959	-0.86646	-15.194	4.5543	12.936	1522
11.27	1128	60	NaN	-1.6404	17.971	-3.9951	-192.13	20.981	-7.1987	37.346	-749.4	1109.6	74.769	772.38	1102.9	34.783	31.923	0	0	2.1584	-1.9334	-13.167	-8.0247	-3.0491	-13.543	17.718	21.235	-0.89072	-15.476	4.5509	13.21	1522.3
11.28	1129	60	NaN	-1.64	17.97	-4.022	-192.36	21.131	-7.3882	37.422	-749.41	1109.6	75.524	772.96	1103	35.736	32.775	0	0	2.2826	-1.811	-13.17	-8.0284	-3.0737	-13.797	17.722	21.379	-0.79115	-15.608	4.5513	13.35	1522.9
11.29	1130	60	NaN	-1.6422	17.969	-4.0275	-192.55	21.235	-7.5724	37.421	-749.4	1109.6	76.063	773.66	1103.1	36.561	33.359	0	0	2.3827	-1.7124	-13.174	-8.032	-3.0956	-13.999	17.724	21.48	-0.71291	-15.712	4.5497	13.448	1523.6
11.3	1131	60	NaN	-1.6466	17.969	-4.0451	-192.68	21.346	-7.6348	37.457	-749.38	1109.6	76.843	774.35	1103.2	36.709	32.885	0	0	2.4246	-1.671	-13.177	-8.035	-3.1272	-14.16	17.727	21.588	-0.70264	-15.831	4.55	13.553	1524.3
11.31	1132	60	NaN	-1.6531	17.967	-4.0623	-192.78	21.458	-7.6153	37.499	-749.38	1109.6	77.763	775.01	1103.2	34.91	32.355	0	0	2.5363	-1.561	-13.18	-8.0381	-3.1661	-14.295	17.729	21.696	-0.62986	-15.856	4.5484	13.658	1524.9
11.32	1133	60	NaN	-1.662	17.963	-4.0487	-192.88	21.542	-7.6516	37.457	-749.39	1109.6	78.406	775.73	1103.3	36.607	31.679	0	0	2.7258	-1.3742	-13.183	-8.0412	-3.2	-14.419	17.727	21.779	-0.47429	-15.793	4.5434	13.737	1525.7
11.33	1134	60	NaN	-1.6711	17.976	-4.0485	-192.98	21.627	-7.8546	37.463	-749.34	1109.6	78.646	776.72	1103.5	35.66	32.404	0	0	2.8356	-1.266	-13.188	-8.0455	-3.2169	-14.527	17.746	21.856	-0.3813	-15.793	4.5589	13.811	1526.6
11.34	1135	60	NaN	-1.6725	17.971	-4.027	-193.01	21.742	-7.6618	37.437	-749.33	1109.6	79.624	777.42	1103.5	34.402	32.177	0	0	2.9641	-1.1393	-13.192	-8.0501	-3.2553	-14.597	17.745	21.969	-0.29117	-15.736	4.5529	13.919	1527.3
11.35	1136	60	NaN	-1.6774	17.969	-4.037	-193.01	21.851	-7.6851	37.49	-749.29	1109.6	79.851	777.94	1103.7	35.039	33.116	0	0	3.1246	-0.98114	-13.197	-8.0548	-3.2663	-14.604	17.75	22.071	-0.14161	-15.585	4.553	14.016	1527.8
11.36	1137	60	NaN	-1.6807	17.968	-4.0306	-192.99	21.999	-7.5162	37.496	-749.26	1109.5	80.498	778.44	1103.8	34.033	34.164	0	0	3.1439	-0.96217	-13.199	-8.0569	-3.293	-14.599	17.754	22.213	-0.14909	-15.561	4.555	14.156	1528.3
11.37	1138	60	NaN	-1.6803	17.963	-4.0131	-192.96	22.153	-7.2053	37.476	-749.25	1109.5	81.446	778.99	1103.9	33.419	31.559	0	0	3.1682	-0.93822	-13.2	-8.0581	-3.3284	-14.604	17.754	22.363	-0.16017	-15.542	4.5534	14.305	1528.9
11.38	1139	60	NaN	-1.6795	17.955	-4.0282	-192.95	22.237	-7.1973	37.552	-749.22	1109.5	81.483	779.56	1104.1	35.424	33.14	0	0	3.225	-0.8822	-13.201	-8.0587	-3.3255	-14.6	17.752	22.441	-0.10042	-15.482	4.5511	14.382	1529.4
11.39	1140	60	NaN	-1.6813	17.944	-3.9861	-192.93	22.364	-7.1568	37.466	-749.2	1109.5	81.58	780.04	1104.3	35.71	31.233	0	0	3.236	-0.87135	-13.202	-8.0599	-3.3337	-14.581	17.748	22.56	-0.097659	-15.452	4.5456	14.5	1529.9
11.4	1141	60	NaN	-1.6823	17.92	-3.9842	-192.77	22.543	-7.2023	37.505	-749.17	1109.5	81.153	780.6	1104.6	37.123	33.413	0	0	3.1986	-0.90825	-13.204	-8.0618	-3.3166	-14.4	17.736	22.726	-0.118	-15.308	4.5323	14.665	1530.4
11.41	1142	60	NaN	-1.6801	17.919	-3.9945	-192.66	22.687	-7.176	37.562	-749.1	1109.5	80.879	781.09	1104.8	35.814	35.379	0	0	3.2481	-0.85949	-13.205	-8.0632	-3.3016	-14.283	17.744	22.862	-0.053489	-15.142	4.5387	14.798	1530.8
11.42	1143	60	NaN	-1.6752	17.915	-3.9929	-192.56	22.821	-6.9968	37.571	-749.04	1109.5	80.884	781.61	1105	34.17	33.048	0	0	3.2988	-0.80951	-13.206	-8.0641	-3.2961	-14.182	17.745	22.991	0.0027373	-14.991	4.5389	14.927	1531.3
11.43	1144	60	NaN	-1.6708	17.898	-3.9824	-192.43	22.976	-6.7471	37.546	-749.01	1109.5	80.964	782.11	1105.1	37.616	33.008	0	0	3.3474	-0.76162	-13.207	-8.0646	-3.2951	-14.054	17.734	23.141	0.052334	-14.816	4.5272	15.076	1531.7
11.44	1145	60	NaN	-1.6711	17.889	-3.9925	-192.3	23.157	-6.6443	37.579	-748.97	1109.5	80.697	782.41	1105.4	35.514	32.097	0	0	3.2992	-0.80913	-13.207	-8.0653	-3.284	-13.915	17.736	23.31	0.015234	-14.724	4.5283	15.245	1532
11.45	1146	60	NaN	-1.6586	17.874	-3.9921	-192.07	23.261	-6.4833	37.587	-748.94	1109.5	80.299	782.87	1105.5	32.662	34.094	0	0	3.2225	-0.88469	-13.208	-8.0661	-3.2557	-13.664	17.726	23.409	-0.03323	-14.548	4.5174	15.343	1532.4
11.46	1147	60	NaN	-1.6576	17.872	-4.0237	-191.78	23.47	-6.4875	37.655	-748.83	1109.4	79.185	783.4	1105.9	35.087	33.385	0	0	3.1143	-0.99136	-13.209	-8.0669	-3.2102	-13.328	17.74	23.602	-0.095923	-14.32	4.531	15.535	1532.8
11.47	1148	60	NaN	-1.6575	17.863	-4.0413	-191.51	23.632	-6.3209	37.697	-748.77	1109.4	78.608	783.86	1106.2	34.425	36.077	0	0	3.0344	-1.0701	-13.211	-8.069	-3.1866	-13.044	17.742	23.754	-0.15224	-14.114	4.5307	15.685	1533.2
11.48	1149	60	NaN	-1.661	17.849	-4.0391	-191.25	23.745	-6.1118	37.679	-748.74	1109.4	78.089	784.32	1106.3	38.504	31.76	0	0	2.982	-1.1217	-13.214	-8.0724	-3.1709	-12.756	17.735	23.86	-0.18894	-13.878	4.5202	15.788	1533.6
11.49	1150	60	NaN	-1.6682	17.841	-4.03	-190.95	23.878	-5.9579	37.619	-748.7	1109.4	77.2	784.8	1106.5	38.419	34.607	0	0	2.9186	-1.1842	-13.216	-8.0735	-3.1467	-12.424	17.733	23.985	-0.22817	-13.608	4.5179	15.912	1534
11.5	1151	60	NaN	-1.6706	17.843	-4.0357	-190.66	24.14	-5.7126	37.589	-748.61	1109.4	76.34	785.16	1106.9	34.265	31.604	0	0	2.8533	-1.2485	-13.218	-8.0757	-3.1178	-12.106	17.751	24.231	-0.2645	-13.354	4.5333	16.156	1534.3
11.51	1152	60	NaN	-1.6739	17.828	-4.0555	-190.37	24.27	-5.4646	37.63	-748.58	1109.4	75.769	785.51	1107.2	35.624	32.128	0	0	2.7862	-1.3147	-13.221	-8.0791	-3.0981	-11.793	17.744	24.354	-0.31185	-13.107	4.5233	16.275	1534.6
11.52	1153	60	NaN	-1.6776	17.811	-4.0515	-190.12	24.396	-5.3513	37.603	-748.55	1109.4	74.789	785.85	1107.4	35.357	32.919	0	0	2.6556	-1.4433	-13.223	-8.081	-3.0659	-11.507	17.737	24.47	-0.41024	-12.95	4.514	16.389	1534.8
11.53	1154	60	NaN	-1.6767	17.799	-4.0634	-189.84	24.516	-5.14	37.639	-748.52	1109.4	73.987	786.19	1107.6	36.275	32.34	0	0	2.5913	-1.5067	-13.225	-8.0833	-3.0334	-11.201	17.734	24.581	-0.44208	-12.708	4.5087	16.497	1535.1
11.54	1155	60	NaN	-1.6731	17.787	-4.0604	-189.51	24.606	-4.7973	37.619	-748.48	1109.4	73.387	786.62	1107.8	34.132	31.762	0	0	2.6243	-1.4742	-13.228	-8.0863	-3.0079	-10.85	17.727	24.666	-0.38354	-12.324	4.4985	16.58	1535.5
11.55	1156	60	NaN	-1.6694	17.772	-4.0346	-189.17	24.677	-4.4263	37.51	-748.44	1109.4	72.79	787.08	1107.8	33.603	33.573	0	0	2.6166	-1.4818	-13.232	-8.09	-2.9856	-10.484	17.714	24.735	-0.369	-11.966	4.4824	16.645	1535.9
11.56	1157	60	NaN	-1.6633	17.77	-4.0814	-188.96	24.826	-4.2422	37.668	-748.36	1109.4	72.019	787.26	1108.1	35.411	32.11	0	0	2.5718	-1.526	-13.236	-8.0942	-2.9448	-10.237	17.723	24.873	-0.37301	-11.763	4.4864	16.779	1536
11.57	1158	60	NaN	-1.6668	17.747	-4.0515	-188.6	24.903	-3.7908	37.556	-748.34	1109.4	71.674	787.71	1108.2	35.026	32.712	0	0	2.5643	-1.5333	-13.241	-8.0988	-2.9392	-9.8739	17.702	24.947	-0.37494	-11.407	4.4616	16.848	1536.4
11.58	1159	60	NaN	-1.6596	17.735	-4.0911	-188.33	25.054	-3.6628	37.696	-748.29	1109.4	70.498	787.86	1108.5	34.799	33.583	0	0	2.5677	-1.53	-13.245	-8.1034	-2.8829	-9.5564	17.702	25.088	-0.31522	-11.086	4.4562	16.984	1536.5
11.59	1160	60	NaN	-1.6543	17.72	-4.1029	-187.91	25.226	-3.4448	37.731	-748.24	1109.4	69.029	788.12	1108.9	36.677	33.185	0	0	2.5826	-1.5153	-13.25	-8.1082	-2.8213	-9.0765	17.701	25.245	-0.23869	-10.592	4.4507	17.136	1536.7
11.6	1161	60	NaN	-1.6528	17.7	-4.0891	-187.45	25.401	-3.0942	37.672	-748.19	1109.3	67.826	788.4	1109.2	35.282	32.055	0	0	2.594	-1.5041	-13.253	-8.1108	-2.777	-8.5733	17.693	25.408	-0.183	-10.077	4.4402	17.297	1536.9
11.61	1162	60	NaN	-1.6505	17.677	-4.0911	-187.16	25.557	-2.7669	37.67	-748.17	1109.3	67.098	788.54	1109.4	34.856	32.028	0	0	2.6583	-1.4408	-13.256	-8.1136	-2.7476	-8.2553	17.679	25.555	-0.089346	-9.6961	4.4234	17.442	1537
11.62	1163	60	NaN	-1.6424	17.658	-4.0963	-186.91	25.57	-2.573	37.677	-748.17	1109.3	66.082	788.98	1109.5	36.105	35.423	0	0	2.79	-1.311	-13.259	-8.1169	-2.701	-7.9733	17.665	25.564	0.088984	-9.2843	4.4056	17.447	1537.4
11.63	1164	60	NaN	-1.6412	17.649	-4.0514	-186.36	25.658	-1.9628	37.505	-748.12	1109.3	65.239	789.47	1109.5	36.656	33.785	0	0	2.9051	-1.1975	-13.263	-8.1207	-2.6745	-7.3977	17.655	25.651	0.23055	-8.5952	4.3928	17.531	1537.8
11.64	1165	60	NaN	-1.649	17.639	-4.0494	-186.06	25.734	-1.6082	37.463	-748.09	1109.3	64.52	789.78	1109.6	35.758	33.153	0	0	3.008	-1.0961	-13.267	-8.1248	-2.6569	-7.0722	17.65	25.723	0.35113	-8.1683	4.3829	17.598	1538.1
11.65	1166	60	NaN	-1.6542	17.632	-4.0691	-185.81	25.809	-1.3768	37.51	-748.08	1109.3	63.631	790.01	1109.7	36.416	32.99	0	0	3.2024	-0.90452	-13.272	-8.1301	-2.6272	-6.7806	17.649	25.792	0.57524	-7.6851	4.3769	17.662	1538.3
11.66	1167	60	NaN	-1.6541	17.627	-4.0836	-185.5	25.911	-1.1491	37.537	-748.08	1109.3	62.496	790.22	1109.9	35.648	31.232	0	0	3.2997	-0.80858	-13.276	-8.1336	-2.5837	-6.4321	17.65	25.887	0.71608	-7.2407	4.3748	17.754	1538.5
11.67	1168	60	NaN	-1.6527	17.617	-4.0805	-185.18	26.05	-0.85937	37.475	-748.06	1109.3	61.325	790.43	1110.1	35.183	31.479	0	0	3.2997	-0.80858	-13.277	-8.1353	-2.5408	-6.0644	17.649	26.018	0.75894	-6.873	4.3722	17.883	1538.7
11.68	1169	60	NaN	-1.6511	17.614	-4.1046	-184.85	26.116	-0.45596	37.542	-748.04	1109.3	60.863	790.66	1110.2	35.338	32.604	0	0	3.3217	-0.78692	-13.278	-8.1356	-2.5195	-5.7163	17.648	26.082	0.80225	-6.5032	4.3706	17.946	1538.9
11.69	1170	60	NaN	-1.6557	17.61	-4.0939	-184.66	26.181	-0.20525	37.523	-748.05	1109.3	60.242	790.84	1110.3	35.637	32.679	0	0	3.3778	-0.73162	-13.279	-8.1365	-2.5015	-5.5081	17.646	26.144	0.8763	-6.2397	4.3677	18.007	1539.1
11.7	1171	60	NaN	-1.6562	17.622	-4.133	-184.44	26.267	-0.044387	37.701	-748.01	1109.3	59.361	790.97	1110.4	35.057	32.06	0	0	3.4736	-0.63723	-13.28	-8.1381	-2.4626	-5.2466	17.665	26.224	1.0111	-5.8839	4.3844	18.086	1539.1
11.71	1172	60	NaN	-1.6554	17.63	-4.1346	-184.14	26.342	0.23267	37.785	-747.96	1109.3	58.457	791.17	1110.5	35.913	33.133	0	0	3.5472	-0.56473	-13.282	-8.1403	-2.4249	-4.9056	17.678	26.294	1.1223	-5.4704	4.3961	18.154	1539.3
11.72	1173	60	NaN	-1.6564	17.625	-4.075	-183.81	26.409	0.56268	37.673	-747.94	1109.2	57.624	791.4	1110.6	34.701	30.55	0	0	3.6	-0.51265	-13.285	-8.1428	-2.3989	-4.5573	17.677	26.357	1.2011	-5.0699	4.3927	18.214	1539.5
11.73	1174	60	NaN	-1.6594	17.611	-4.0112	-183.59	26.495	0.68379	37.519	-747.94	1109.2	56.792	791.48	1110.8	33.948	31.59	0	0	3.5701	-0.54215	-13.283	-8.1414	-2.3767	-4.3116	17.67	26.435	1.1934	-4.8538	4.3862	18.294	1539.5
11.74	1175	60	NaN	-1.6551	17.591	-4.0105	-183.37	26.539	0.81029	37.566	-747.95	1109.2	56	791.65	1110.9	35.733	34.407	0	0	3.5518	-0.56019	-13.282	-8.1403	-2.3411	-4.0536	17.654	26.476	1.2107	-4.6138	4.3721	18.335	1539.7
11.75	1176	60	NaN	-1.6516	17.576	-4.0223	-183.16	26.611	0.98679	37.649	-747.93	1109.2	55.385	791.75	1111	35.992	32.21	0	0	3.5443	-0.56754	-13.282	-8.1395	-2.3116	-3.8156	17.643	26.544	1.2328	-4.3832	4.3611	18.404	1539.8
11.76	1177	60	NaN	-1.6637	17.548	-4.0154	-182.82	26.675	1.1704	37.651	-747.92	1109.2	54.468	791.94	1111.1	36.272	33.341	0	0	3.5629	-0.54924	-13.282	-8.1396	-2.2894	-3.4454	17.621	26.602	1.2735	-3.9946	4.3392	18.462	1539.9
11.77	1178	60	NaN	-1.6773	17.514	-3.9969	-182.53	26.717	1.3357	37.608	-747.92	1109.2	53.66	792.15	1111.2	34.708	33.849	0	0	3.5642	-0.54801	-13.281	-8.1393	-2.2745	-3.1293	17.592	26.639	1.2897	-3.6773	4.3103	18.5	1540.1
11.78	1179	60	NaN	-1.6867	17.485	-3.9773	-182.36	26.732	1.5086	37.557	-747.93	1109.1	53.21	792.34	1111.2	35.593	32.856	0	0	3.5462	-0.56568	-13.281	-8.1385	-2.269	-2.9396	17.563	26.654	1.2773	-3.5053	4.2823	18.515	1540.3
11.79	1180	60	NaN	-1.7015	17.465	-3.9609	-182.16	26.73	1.754	37.5	-747.92	1109.1	52.925	792.58	1111.2	35.981	31.662	0	0	3.5085	-0.60289	-13.279	-8.1372	-2.2752	-2.7368	17.542	26.653	1.2333	-3.3397	4.2628	18.516	1540.6
11.8	1181	60	NaN	-1.695	17.441	-3.9496	-182.01	26.78	1.8913	37.468	-747.92	1109.1	52.488	792.71	1111.3	35.288	31.088	0	0	3.456	-0.65457	-13.278	-8.1356	-2.2536	-2.568	17.522	26.699	1.2024	-3.2226	4.2442	18.564	1540.7
11.81	1182	60	NaN	-1.69	17.407	-3.972	-181.86	26.806	2.0359	37.529	-747.94	1109.1	52.08	792.87	1111.4	36.517	33.952	0	0	3.4039	-0.70597	-13.277	-8.1353	-2.2311	-2.3984	17.491	26.722	1.1728	-3.1044	4.2139	18.586	1540.9
11.82	1183	60	NaN	-1.6855	17.364	-4.0007	-181.66	26.836	2.2292	37.593	-747.97	1109.1	51.599	793.03	1111.4	34.136	33.536	0	0	3.3635	-0.74579	-13.276	-8.1341	-2.2062	-2.1846	17.45	26.75	1.1572	-2.9304	4.1743	18.616	1541.1
11.83	1184	60	NaN	-1.6809	17.329	-4.0186	-181.48	26.859	2.3905	37.609	-747.99	1109.1	51.105	793.19	1111.5	36.174	32.306	0	0	3.3345	-0.77433	-13.274	-8.1321	-2.1826	-1.9773	17.417	26.771	1.1519	-2.7516	4.143	18.639	1541.2
11.84	1185	60	NaN	-1.6766	17.312	-4.0266	-181.32	26.867	2.4807	37.594	-747.98	1109.1	50.669	793.33	1111.5	35.355	32.043	0	0	3.3831	-0.72639	-13.273	-8.1314	-2.1626	-1.8081	17.401	26.778	1.2205	-2.5344	4.1275	18.647	1541.4
11.85	1186	60	NaN	-1.6736	17.299	-4.0474	-181.16	26.884	2.5833	37.647	-747.96	1109.1	50.301	793.45	1111.5	36.012	32.718	0	0	3.4166	-0.69338	-13.275	-8.1327	-2.1439	-1.634	17.389	26.794	1.2727	-2.3274	4.1142	18.661	1541.5
11.86	1187	60	NaN	-1.6723	17.268	-4.0105	-181.03	26.903	2.6829	37.513	-747.99	1109.1	49.999	793.55	1111.5	35.043	33.2	0	0	3.4346	-0.67569	-13.278	-8.1361	-2.1363	-1.4905	17.359	26.811	1.2983	-2.1662	4.0812	18.675	1541.6
11.87	1188	60	NaN	-1.6814	17.25	-4.0184	-180.89	26.896	2.8265	37.531	-747.97	1109	49.855	793.67	1111.5	35.154	32.306	0	0	3.5061	-0.60517	-13.282	-8.1396	-2.1394	-1.347	17.342	26.804	1.3667	-1.9521	4.0607	18.664	1541.7
11.88	1189	60	NaN	-1.6965	17.215	-4.021	-180.73	26.889	3.0342	37.539	-747.97	1109	49.804	793.8	1111.5	32.891	32.57	0	0	3.6084	-0.50436	-13.285	-8.1431	-2.1523	-1.1883	17.308	26.797	1.4561	-1.6927	4.0224	18.653	1541.8
11.89	1190	60	NaN	-1.7128	17.165	-4.0096	-180.59	26.882	3.206	37.508	-748	1109	49.71	793.92	1111.6	36.501	33.904	0	0	3.6309	-0.48225	-13.288	-8.1462	-2.1662	-1.0402	17.26	26.788	1.4647	-1.5225	3.9716	18.642	1542
11.9	1191	60	NaN	-1.7269	17.12	-3.9989	-180.48	26.865	3.2841	37.481	-748.03	1109	49.542	794.03	1111.6	36.477	32.655	0	0	3.6821	-0.43179	-13.289	-8.1465	-2.175	-0.92957	17.215	26.769	1.5071	-1.3614	3.9263	18.623	1542.1
11.91	1192	60	NaN	-1.7397	17.087	-4.0158	-180.4	26.833	3.4108	37.538	-748.01	1109	49.565	794.13	1111.5	33.535	31.96	0	0	3.755	-0.35992	-13.287	-8.1447	-2.1865	-0.84889	17.182	26.738	1.5685	-1.2088	3.895	18.593	1542.2
11.92	1193	60	NaN	-1.7418	17.042	-4.0018	-180.29	26.764	3.4941	37.498	-747.99	1109	49.376	794.28	1111.5	35.266	35.403	0	0	3.7662	-0.34885	-13.284	-8.1424	-2.1831	-0.73505	17.137	26.669	1.5832	-1.0839	3.8528	18.526	1542.3
11.93	1194	60	NaN	-1.7375	17.02	-3.9955	-180.22	26.722	3.5108	37.48	-747.96	1109	49.137	794.35	1111.6	34.164	32.411	0	0	3.8099	-0.30584	-13.282	-8.1403	-2.1705	-0.65296	17.117	26.625	1.6393	-0.9588	3.8343	18.485	1542.3
11.94	1195	60	NaN	-1.7227	16.999	-3.9947	-180.15	26.624	3.555	37.471	-747.9	1108.9	48.993	794.45	1111.6	35.31	31.474	0	0	3.8848	-0.23204	-13.28	-8.1382	-2.1507	-0.57927	17.096	26.527	1.7341	-0.81131	3.8161	18.388	1542.4
11.95	1196	60	NaN	-1.7023	16.979	-3.997	-180.13	26.448	3.5552	37.473	-747.84	1108.9	48.757	794.7	1111.5	33.592	33.978	0	0	3.8592	-0.25729	-13.279	-8.1367	-2.1214	-0.54474	17.076	26.351	1.7377	-0.80203	3.7973	18.215	1542.6
11.96	1197	60	NaN	-1.6847	16.969	-4.0021	-180.17	26.241	3.4306	37.492	-747.8	1108.9	48.258	795.04	1111.5	36.419	33.739	0	0	3.7808	-0.33455	-13.278	-8.1355	-2.0846	-0.56698	17.065	26.144	1.6962	-0.90153	3.7877	18.009	1542.9
11.97	1198	60	NaN	-1.6738	16.966	-4.0157	-180.14	26.142	3.363	37.518	-747.73	1108.9	47.959	795.05	1111.5	35.517	32.211	0	0	3.8182	-0.29766	-13.277	-8.135	-2.0615	-0.52657	17.064	26.045	1.7567	-0.82423	3.7868	17.91	1542.8
11.98	1199	60	NaN	-1.6634	16.949	-4.0302	-180.11	25.879	3.409	37.525	-747.66	1108.9	47.945	795.16	1111.4	35.338	31.816	0	0	3.7514	-0.36346	-13.275	-8.1334	-2.0503	-0.50075	17.044	25.784	1.7011	-0.8642	3.7684	17.651	1542.9
11.99	1200	60	NaN	-1.664	16.947	-4.0596	-180.1	25.735	3.4081	37.595	-747.61	1108.9	47.882	795.21	1111.4	34.546	33.365	0	0	3.6077	-0.50511	-13.273	-8.1309	-2.046	-0.48442	17.041	25.641	1.5617	-0.98953	3.7683	17.51	1542.8
12	1201	60	NaN	-1.6643	16.953	-4.0775	-180.09	25.51	3.4888	37.626	-747.52	1108.8	48.052	795.22	1111.3	34.762	32.887	0	0	3.5028	-0.60849	-13.271	-8.1294	-2.0515	-0.48117	17.046	25.418	1.4513	-1.0897	3.7742	17.288	1542.8
12.01	1202	60	NaN	-1.6712	16.96	-4.0751	-180.09	25.21	3.6077	37.591	-747.4	1108.8	48.327	795.23	1111.3	35.525	32.174	0	0	3.4169	-0.69312	-13.269	-8.1274	-2.07	-0.48562	17.051	25.12	1.3469	-1.1787	3.7812	16.992	1542.7
12.02	1203	60	NaN	-1.6969	16.964	-4.0621	-180.08	24.964	3.6325	37.545	-747.3	1108.8	48.377	795.2	1111.2	34.357	32.882	0	0	3.348	-0.76101	-13.267	-8.125	-2.0992	-0.48697	17.053	24.874	1.2488	-1.248	3.7864	16.749	1542.5
12.03	1204	60	NaN	-1.7066	16.954	-4.0643	-180.08	24.643	3.6681	37.585	-747.21	1108.8	48.462	795.23	1111.1	35.123	30.962	0	0	3.2261	-0.88111	-13.266	-8.1241	-2.1106	-0.47991	17.041	24.556	1.1156	-1.361	3.7744	16.432	1542.5
12.04	1205	60	NaN	-1.7287	16.927	-4.0445	-180.07	24.084	3.4175	37.531	-747.14	1108.8	47.903	795.46	1111.1	34.752	32.951	0	0	3.0667	-1.0382	-13.266	-8.1238	-2.114	-0.45231	17.014	23.998	0.95275	-1.4905	3.7479	15.874	1542.6
12.05	1206	60	NaN	-1.7349	16.904	-4.0536	-180.05	23.637	3.4213	37.581	-747.05	1108.8	47.933	795.54	1111.1	34.797	34.024	0	0	2.8536	-1.2482	-13.264	-8.1221	-2.1194	-0.43122	16.989	23.552	0.73422	-1.6795	3.7252	15.43	1542.6
12.06	1207	60	NaN	-1.7374	16.873	-4.0533	-180.04	23.216	3.483	37.605	-746.99	1108.7	48.099	795.61	1111	36.544	33.215	0	0	2.7084	-1.3914	-13.264	-8.1215	-2.1272	-0.43366	16.956	23.133	0.58116	-1.825	3.6923	15.012	1542.6
12.07	1208	60	NaN	-1.7472	16.839	-4.0406	-180.06	22.778	3.4436	37.578	-746.94	1108.7	48.019	795.71	1110.9	37.296	33.264	0	0	2.6124	-1.486	-13.264	-8.1216	-2.1349	-0.44993	16.92	22.697	0.47747	-1.9359	3.6567	14.576	1542.7
12.08	1209	60	NaN	-1.7661	16.823	-4.045	-180.08	22.332	3.3188	37.588	-746.85	1108.7	47.697	795.75	1110.8	35.457	33.939	0	0	2.5337	-1.5635	-13.264	-8.1215	-2.1415	-0.45215	16.903	22.253	0.39222	-2.0156	3.6389	14.132	1542.6
12.09	1210	60	NaN	-1.7828	16.789	-3.9993	-180.07	21.518	3.4165	37.46	-746.76	1108.7	47.835	796.17	1110.6	33.208	31.968	0	0	2.3984	-1.6969	-13.263	-8.1211	-2.1681	-0.45837	16.859	21.449	0.23033	-2.1552	3.5954	13.328	1543
12.1	1211	60	NaN	-1.8023	16.764	-3.9895	-180.06	20.99	3.6079	37.407	-746.69	1108.7	48.378	796.21	1110.4	34.682	32.643	0	0	2.2155	-1.8771	-13.262	-8.1203	-2.2097	-0.4656	16.829	20.925	0.0057453	-2.3427	3.5669	12.805	1542.9
12.11	1212	60	NaN	-1.826	16.739	-3.9866	-180.06	20.53	3.661	37.368	-746.64	1108.7	48.521	796.14	1110.3	34.253	33.254	0	0	2.0713	-2.0192	-13.261	-8.1194	-2.2402	-0.47709	16.802	20.467	-0.16895	-2.4963	3.5403	12.348	1542.8
12.12	1213	60	NaN	-1.8426	16.721	-4.0084	-180.06	20.05	3.7292	37.41	-746.58	1108.6	48.683	796.08	1110.2	35.432	31.83	0	0	1.8557	-2.2316	-13.26	-8.1181	-2.2613	-0.48107	16.78	19.991	-0.40556	-2.7127	3.5194	11.873	1542.7
12.13	1214	60	NaN	-1.8529	16.71	-4.041	-180.05	19.54	3.8542	37.495	-746.51	1108.6	49.01	796.05	1110	36.044	30.563	0	0	0.98036	-3.0943	-13.256	-8.114	-2.2806	-0.47967	16.763	19.487	-1.3003	-3.574	3.5065	11.373	1542.6
12.14	1215	60	NaN	-1.8751	16.697	-4.0288	-180.07	19.047	3.8511	37.444	-746.47	1108.6	49.026	796.02	1109.9	34.597	32.971	0	0	0.67092	-3.3993	-13.257	-8.1147	-2.3054	-0.49584	16.745	18.999	-1.6344	-3.8951	3.4879	10.884	1542.5
12.15	1216	60	NaN	-1.9114	16.693	-4.0407	-180.13	18.402	3.7446	37.461	-746.38	1108.6	48.783	796.33	1109.8	35.555	34.897	0	0	0.72066	-3.3503	-13.26	-8.1181	-2.3319	-0.54983	16.738	18.357	-1.6113	-3.9001	3.4781	10.239	1542.7
12.16	1217	60	NaN	-1.9519	16.687	-4.0128	-180.12	17.684	3.7058	37.4	-746.31	1108.6	48.638	796.32	1109.7	33.557	32.585	0	0	0.61593	-3.4535	-13.26	-8.1182	-2.3693	-0.53775	16.727	17.644	-1.7533	-3.9912	3.4668	9.5253	1542.7
12.17	1218	60	NaN	-1.9763	16.689	-3.9962	-180.15	17.116	3.6218	37.377	-746.25	1108.6	48.447	796.24	1109.6	36.25	31.028	0	0	0.565	-3.5037	-13.262	-8.1196	-2.3875	-0.55726	16.725	17.079	-1.8225	-4.0609	3.4638	8.9596	1542.5
12.18	1219	60	NaN	-1.9942	16.688	-3.9875	-180.21	16.64	3.5413	37.373	-746.21	1108.6	48.348	796.15	1109.5	35.847	31.563	0	0	0.55601	-3.5125	-13.264	-8.122	-2.4019	-0.6162	16.723	16.605	-1.8458	-4.1287	3.4586	8.4835	1542.4
12.19	1220	60	NaN	-2.0131	16.684	-3.9831	-180.28	16.115	3.4774	37.392	-746.2	1108.6	48.309	796.04	1109.4	37.372	32.89	0	0	0.52325	-3.5448	-13.268	-8.1257	-2.4186	-0.68608	16.716	16.083	-1.8954	-4.2309	3.4486	7.957	1542.3
12.2	1221	60	NaN	-2.0223	16.704	-4.0034	-180.34	15.424	3.3153	37.524	-746.13	1108.5	47.917	795.9	1109.3	36.002	32.99	0	0	0.48527	-3.5822	-13.272	-8.1295	-2.4084	-0.72621	16.731	15.397	-1.9231	-4.3084	3.4594	7.2676	1542.1
12.21	1222	60	NaN	-2.0312	16.724	-3.9909	-180.35	14.875	3.4694	37.493	-746.11	1108.5	48.352	795.94	1109.1	35.742	33.963	0	0	0.48901	-3.5785	-13.273	-8.1305	-2.4347	-0.75583	16.745	14.854	-1.9457	-4.3344	3.4724	6.7239	1542.1
12.22	1223	60	NaN	-2.0392	16.753	-3.9725	-180.41	14.435	3.2764	37.446	-746.07	1108.5	47.908	795.83	1109.1	36.021	34.185	0	0	0.47418	-3.5932	-13.275	-8.1329	-2.4279	-0.79779	16.773	14.415	-1.9537	-4.3909	3.4984	6.2819	1541.9
12.23	1224	60	NaN	-2.046	16.779	-3.9615	-180.44	13.919	3.2816	37.427	-746.04	1108.5	47.944	795.84	1109	32.633	33.198	0	0	0.44359	-3.6233	-13.278	-8.1364	-2.4368	-0.83451	16.796	13.902	-1.9932	-4.4578	3.5177	5.7654	1541.9
12.24	1225	60	NaN	-2.054	16.812	-3.9613	-180.46	13.302	3.3621	37.436	-746.01	1108.5	48.138	795.84	1108.8	34.461	33.117	0	0	0.37261	-3.6933	-13.282	-8.1401	-2.4517	-0.85579	16.823	13.291	-2.0791	-4.549	3.5408	5.1514	1541.9
12.25	1226	60	NaN	-2.0628	16.852	-3.9746	-180.47	12.68	3.2886	37.471	-745.95	1108.5	47.915	795.68	1108.7	36.303	32.916	0	0	0.35641	-3.7092	-13.285	-8.1432	-2.451	-0.86104	16.86	12.672	-2.0946	-4.5703	3.5745	4.5291	1541.7
12.26	1227	60	NaN	-2.0652	16.866	-4.0122	-180.48	12.239	3.2538	37.565	-745.96	1108.5	47.779	795.59	1108.7	35.096	32.263	0	0	0.38041	-3.6856	-13.288	-8.1459	-2.4448	-0.86345	16.873	12.232	-2.0644	-4.549	3.585	4.0864	1541.6
12.27	1228	60	NaN	-2.0683	16.873	-4.0233	-180.5	12.004	3.2702	37.61	-745.97	1108.5	47.79	795.56	1108.6	35.626	33.251	0	0	0.24553	-3.8185	-13.288	-8.1463	-2.4466	-0.88107	16.878	11.998	-2.2011	-4.6996	3.5899	3.8521	1541.6
12.28	1229	60	NaN	-2.0806	16.879	-4.0125	-180.5	11.454	3.2616	37.574	-745.98	1108.5	47.659	795.4	1108.5	34.563	33.015	0	0	0.048178	-4.013	-13.285	-8.1431	-2.4555	-0.87173	16.88	11.453	-2.4073	-4.8847	3.5945	3.3102	1541.4
12.29	1230	60	NaN	-2.0961	16.893	-4.007	-180.51	10.937	3.2793	37.558	-745.97	1108.5	47.618	795.3	1108.4	35.197	33.887	0	0	-0.086188	-4.1454	-13.268	-8.1264	-2.47	-0.88113	16.89	10.94	-2.5562	-5.0265	3.6214	2.8137	1541.3
12.3	1231	60	NaN	-2.1137	16.907	-3.9941	-180.53	10.477	3.2587	37.528	-745.96	1108.5	47.469	795.19	1108.3	34.196	32.454	0	0	-0.16132	-4.2194	-13.26	-8.1181	-2.4832	-0.89542	16.9	10.484	-2.6446	-5.1149	3.64	2.3659	1541.2
12.31	1232	60	NaN	-2.1334	16.908	-3.9598	-180.53	9.9875	3.1488	37.433	-745.99	1108.5	47.024	794.93	1108.2	37.424	33.978	0	0	-0.19286	-4.2505	-13.257	-8.1149	-2.49	-0.88448	16.896	9.999	-2.6828	-5.135	3.6395	1.884	1540.9
12.32	1233	60	NaN	-2.1478	16.903	-3.9635	-180.53	9.689	3.1657	37.45	-746.04	1108.5	46.959	794.71	1108.1	37.913	33.489	0	0	-0.15171	-4.21	-13.257	-8.115	-2.5014	-0.88262	16.888	9.7033	-2.6531	-5.0926	3.6312	1.5883	1540.8
12.33	1234	60	NaN	-2.1674	16.914	-4.0033	-180.53	9.4211	3.0931	37.549	-746.02	1108.5	46.696	794.47	1108.1	36.073	31.274	0	0	-0.074383	-4.1338	-13.258	-8.116	-2.5076	-0.86594	16.897	9.4384	-2.582	-4.9997	3.639	1.3225	1540.5
12.34	1235	60	NaN	-2.184	16.917	-4.0151	-180.53	9.1896	3.0263	37.552	-746.05	1108.5	46.421	794.24	1108	34.432	35.338	0	0	0.027369	-4.0335	-13.26	-8.1175	-2.5139	-0.86207	16.898	9.2092	-2.4866	-4.8956	3.6382	1.0916	1540.3
12.35	1236	60	NaN	-2.1975	16.924	-4.0262	-180.54	8.9745	3.1136	37.557	-746.07	1108.5	46.558	794.04	1107.9	36.786	33.915	0	0	0.15987	-3.9029	-13.26	-8.1175	-2.5324	-0.87234	16.902	8.9967	-2.3725	-4.7753	3.6422	0.8792	1540.1
12.36	1237	60	NaN	-2.2148	16.944	-4.0352	-180.54	8.7631	3.2721	37.562	-746.07	1108.5	46.894	793.78	1107.8	36.783	34.365	0	0	0.29056	-3.7741	-13.259	-8.1166	-2.562	-0.89002	16.918	8.7888	-2.2714	-4.6641	3.6595	0.67219	1539.9
12.37	1238	60	NaN	-2.2409	16.977	-4.02	-180.56	8.5658	3.2929	37.493	-746.07	1108.5	46.864	793.37	1107.7	34.293	33.877	0	0	0.35033	-3.7152	-13.257	-8.1153	-2.5897	-0.90459	16.947	8.5958	-2.2393	-4.6198	3.6893	0.48045	1539.5
12.38	1239	60	NaN	-2.2504	16.995	-3.9922	-180.57	8.4744	3.211	37.384	-746.07	1108.5	46.599	793.07	1107.7	35.873	33.543	0	0	0.43702	-3.6298	-13.255	-8.1132	-2.5934	-0.90831	16.963	8.5069	-2.1564	-4.5381	3.7074	0.3937	1539.2
12.39	1240	60	NaN	-2.2573	17.008	-4.001	-180.57	8.4104	3.242	37.378	-746.07	1108.5	46.639	792.74	1107.6	34.146	33.996	0	0	0.54194	-3.5264	-13.253	-8.1105	-2.6022	-0.91904	16.972	8.4468	-2.0602	-4.4454	3.7194	0.33627	1538.8
12.4	1241	60	NaN	-2.2612	17.023	-4.0152	-180.59	8.3521	3.2579	37.407	-746.08	1108.5	46.659	792.47	1107.5	34.79	32.731	0	0	0.67291	-3.3973	-13.249	-8.1068	-2.6058	-0.93472	16.983	8.3918	-1.9329	-4.332	3.7341	0.28505	1538.6
12.41	1242	60	NaN	-2.2581	17.03	-4.0307	-180.61	8.312	3.2654	37.447	-746.08	1108.5	46.675	792.2	1107.4	35.143	34.785	0	0	0.77665	-3.2951	-13.245	-8.1031	-2.6018	-0.95327	16.987	8.3547	-1.8252	-4.2483	3.7417	0.25168	1538.3
12.42	1243	60	NaN	-2.2489	17.028	-4.0396	-180.63	8.2962	3.2781	37.473	-746.1	1108.6	46.718	791.92	1107.3	35.595	33.875	0	0	0.86319	-3.2098	-13.241	-8.0994	-2.5932	-0.97322	16.982	8.3419	-1.7301	-4.183	3.7404	0.24249	1538
12.43	1244	60	NaN	-2.2397	17.021	-4.0303	-180.65	8.2994	3.2962	37.458	-746.11	1108.6	46.783	791.64	1107.3	36.651	33.532	0	0	0.92017	-3.1536	-13.238	-8.0956	-2.5871	-0.99578	16.973	8.3475	-1.667	-4.1494	3.7357	0.25192	1537.8
12.44	1245	60	NaN	-2.2376	17.003	-4.0111	-180.69	8.3127	3.2958	37.39	-746.13	1108.6	46.804	791.3	1107.2	36.393	33.79	0	0	0.97863	-3.096	-13.233	-8.0913	-2.5884	-1.0387	16.952	8.3639	-1.6098	-4.1347	3.7184	0.27258	1537.5
12.45	1246	60	NaN	-2.2295	16.995	-4.0247	-180.72	8.3432	3.2858	37.44	-746.11	1108.6	46.796	791.06	1107.1	35.321	34.568	0	0	1.0985	-2.9779	-13.228	-8.0855	-2.5783	-1.073	16.941	8.397	-1.4798	-4.0508	3.714	0.31154	1537.2
12.46	1247	60	NaN	-2.2202	16.974	-4.0195	-180.76	8.3768	3.3042	37.423	-746.11	1108.6	46.882	790.86	1107	44.915	31.235	0	0	1.1883	-2.8894	-13.221	-8.0792	-2.5729	-1.1115	16.918	8.4332	-1.3846	-4.0009	3.6962	0.35395	1537
12.47	1248	60	NaN	-2.2151	16.938	-4.012	-180.8	8.4586	3.3119	37.404	-746.13	1108.6	46.96	790.58	1107	47.953	32.989	0	0	1.2764	-2.8025	-13.215	-8.0729	-2.5714	-1.1556	16.878	8.5179	-1.2949	-3.9581	3.6634	0.44501	1536.7
12.48	1249	60	NaN	-2.214	16.897	-4.0162	-180.84	8.5919	3.2789	37.431	-746.13	1108.6	46.935	790.24	1106.9	47.462	33.694	0	0	1.4484	-2.6331	-13.209	-8.0674	-2.5685	-1.1958	16.834	8.6539	-1.1201	-3.8289	3.6251	0.5866	1536.4
12.49	1250	60	NaN	-2.2102	16.866	-4.023	-180.87	8.7148	3.2171	37.461	-746.12	1108.5	46.818	789.98	1106.8	43.877	33.166	0	0	1.5758	-2.5075	-13.201	-8.059	-2.5592	-1.217	16.802	8.7782	-0.9834	-3.7245	3.6014	0.71919	1536.1
12.5	1251	60	NaN	-2.2094	16.837	-4.0084	-180.91	8.869	3.2316	37.427	-746.11	1108.5	46.938	789.7	1106.8	40.583	33.701	0	0	1.6758	-2.409	-13.191	-8.0489	-2.5643	-1.2628	16.772	8.9348	-0.88847	-3.6718	3.5806	0.88589	1535.8
12.51	1252	60	NaN	-2.2117	16.811	-4.0328	-180.94	9.0623	3.1317	37.509	-746.1	1108.5	46.734	789.36	1106.7	37.915	32.871	0	0	1.7757	-2.3105	-13.181	-8.0388	-2.556	-1.2888	16.744	9.1298	-0.78024	-3.5993	3.5628	1.091	1535.5
12.52	1253	60	NaN	-2.2069	16.786	-4.0334	-180.98	9.2614	3.0551	37.514	-746.1	1108.5	46.607	789.04	1106.7	38.996	33.797	0	0	1.856	-2.2313	-13.172	-8.0304	-2.5463	-1.3198	16.716	9.3312	-0.6903	-3.5512	3.5439	1.3008	1535.2
12.53	1254	60	NaN	-2.1964	16.763	-4.034	-181.03	9.5046	2.9843	37.523	-746.08	1108.5	46.524	788.68	1106.6	35.138	33.551	0	0	1.8598	-2.2277	-13.17	-8.0282	-2.5324	-1.3643	16.69	9.5772	-0.67267	-3.592	3.5201	1.549	1534.8
12.54	1255	60	NaN	-2.1841	16.745	-4.0494	-181.09	9.7837	2.9105	37.59	-746.04	1108.5	46.444	788.31	1106.5	35.38	34.37	0	0	1.98	-2.1092	-13.161	-8.019	-2.5147	-1.417	16.669	9.8592	-0.53465	-3.5261	3.508	1.8402	1534.4
12.55	1256	60	NaN	-2.1714	16.734	-4.0338	-181.12	9.9775	2.9194	37.573	-746.03	1108.5	46.542	788.08	1106.5	35.723	34.406	0	0	2.12	-1.9712	-13.149	-8.0073	-2.5064	-1.4588	16.657	10.055	-0.38634	-3.43	3.5075	2.0472	1534.1
12.56	1257	60	NaN	-2.1512	16.734	-4.0485	-181.17	10.174	2.9041	37.651	-745.96	1108.5	46.583	787.85	1106.4	34.952	31.764	0	0	2.0677	-2.0227	-13.143	-8.001	-2.4848	-1.5061	16.654	10.253	-0.41707	-3.5289	3.5113	2.2521	1533.8
12.57	1258	60	NaN	-2.1322	16.731	-4.0283	-181.22	10.413	2.9039	37.636	-745.92	1108.5	46.671	787.56	1106.4	35.156	32.668	0	0	1.8955	-2.1925	-13.134	-7.9915	-2.4697	-1.5561	16.65	10.494	-0.57425	-3.7486	3.5165	2.503	1533.5
12.58	1259	60	NaN	-2.1132	16.728	-3.9984	-181.25	10.656	2.9541	37.599	-745.89	1108.5	46.888	787.26	1106.3	34.865	34.062	0	0	1.6544	-2.4301	-13.122	-7.9803	-2.4603	-1.5974	16.645	10.74	-0.80598	-4.0275	3.5224	2.7595	1533.2
12.59	1260	60	NaN	-2.0954	16.722	-3.9719	-181.28	10.945	3.0023	37.599	-745.85	1108.5	47.107	786.94	1106.2	36.488	33.432	0	0	1.5825	-2.5009	-13.119	-7.9766	-2.4508	-1.6377	16.636	11.031	-0.86831	-4.1385	3.5168	3.0548	1532.8
12.6	1261	60	NaN	-2.0807	16.712	-3.9578	-181.33	11.291	2.9879	37.662	-745.81	1108.5	47.166	786.57	1106.2	35.45	32.826	0	0	1.5396	-2.5432	-13.117	-7.9748	-2.4361	-1.681	16.623	11.38	-0.89653	-4.2243	3.5063	3.4055	1532.4
12.61	1262	60	NaN	-2.0701	16.709	-3.9684	-181.36	11.547	2.9254	37.749	-745.74	1108.5	47.046	786.28	1106.1	36.525	31.951	0	0	1.3977	-2.683	-13.112	-7.97	-2.4178	-1.7036	16.62	11.637	-1.0201	-4.3866	3.5077	3.6667	1532.1
12.62	1263	60	NaN	-2.0562	16.704	-3.9526	-181.38	11.789	2.9936	37.766	-745.69	1108.5	47.277	786.01	1106.1	36.306	32.324	0	0	1.347	-2.733	-13.109	-7.967	-2.412	-1.732	16.612	11.881	-1.065	-4.465	3.503	3.9139	1531.7
12.63	1264	60	NaN	-2.0577	16.697	-3.9311	-181.4	12.043	3.0125	37.749	-745.65	1108.5	47.377	785.72	1106	36.267	34.797	0	0	1.3091	-2.7703	-13.107	-7.9645	-2.4179	-1.7627	16.602	12.137	-1.1088	-4.5331	3.4957	4.1727	1531.4
12.64	1265	60	NaN	-2.0554	16.685	-3.9276	-181.43	12.295	3.0281	37.782	-745.6	1108.5	47.469	785.45	1106	34.39	33.111	0	0	1.1477	-2.9294	-13.102	-7.96	-2.4179	-1.7893	16.59	12.391	-1.2702	-4.7187	3.4875	4.431	1531.1
12.65	1266	60	NaN	-2.0514	16.669	-3.9307	-181.45	12.54	3.0319	37.837	-745.54	1108.5	47.527	785.2	1105.9	36.115	31.65	0	0	1.0695	-3.0064	-13.099	-7.9574	-2.4141	-1.8121	16.573	12.637	-1.3446	-4.8186	3.4732	4.6794	1530.8
12.66	1267	60	NaN	-2.0552	16.649	-3.9223	-181.48	12.779	2.9967	37.86	-745.51	1108.5	47.471	784.95	1105.9	35.693	33.112	0	0	1.0337	-3.0417	-13.098	-7.9557	-2.4151	-1.8381	16.551	12.876	-1.3813	-4.8798	3.4535	4.9205	1530.5
12.67	1268	60	NaN	-2.0542	16.628	-3.9339	-181.53	13.017	2.9535	37.945	-745.47	1108.5	47.393	784.7	1105.9	35.884	33.249	0	0	0.97949	-3.0952	-13.095	-7.953	-2.4079	-1.882	16.53	13.115	-1.4284	-4.9772	3.4355	5.162	1530.2
12.68	1269	60	NaN	-2.0312	16.527	-3.8777	-181.56	13.328	2.9669	37.862	-745.57	1108.4	47.413	784.38	1105.8	34.794	31.852	0	0	0.91404	-3.1597	-13.093	-7.9507	-2.3889	-1.9189	16.43	13.424	-1.4748	-5.0786	3.3376	5.4737	1530
12.69	1270	60	NaN	-2.0384	16.521	-3.8947	-181.59	13.555	2.9842	37.907	-745.46	1108.4	47.446	784.13	1105.7	34.603	34.211	0	0	0.83245	-3.2401	-13.093	-7.9511	-2.3957	-1.9433	16.421	13.655	-1.5633	-5.1833	3.3279	5.7037	1529.6
12.7	1271	60	NaN	-2.0377	16.518	-3.9188	-181.62	13.765	2.9872	37.973	-745.36	1108.4	47.451	783.89	1105.7	35.975	33.549	0	0	0.7767	-3.295	-13.094	-7.9516	-2.3928	-1.9707	16.416	13.867	-1.6161	-5.2657	3.322	5.9156	1529.3
12.71	1272	60	NaN	-2.0224	16.491	-3.9281	-181.65	13.99	2.9712	38.018	-745.35	1108.4	47.41	783.61	1105.7	35.258	31.674	0	0	0.76636	-3.3052	-13.094	-7.9525	-2.3744	-2.0001	16.388	14.093	-1.608	-5.3053	3.2934	6.1402	1529
12.72	1273	60	NaN	-2.009	16.465	-3.9399	-181.67	14.215	2.9474	38.064	-745.34	1108.4	47.34	783.34	1105.7	36.024	33.68	0	0	0.89267	-3.1807	-13.096	-7.9542	-2.3566	-2.0216	16.362	14.317	-1.464	-5.2024	3.266	6.3631	1528.7
12.73	1274	60	NaN	-1.9689	16.384	-3.9113	-181.71	14.397	2.9595	38.062	-745.47	1108.3	47.373	783.14	1105.6	35.985	32.123	0	0	0.99679	-3.0781	-13.099	-7.9568	-2.3179	-2.0585	16.284	14.498	-1.3211	-5.1366	3.1855	6.5408	1528.6
12.74	1275	60	NaN	-1.9794	16.418	-3.9243	-181.81	14.667	2.9342	38.097	-745.31	1108.4	47.368	782.77	1105.7	36.398	33.804	0	0	1.0901	-2.9862	-13.102	-7.9599	-2.327	-2.1534	16.315	14.769	-1.2369	-5.1396	3.2132	6.8096	1528.1
12.75	1276	60	NaN	-1.9753	16.428	-3.9174	-181.86	14.847	2.9145	38.106	-745.25	1108.4	47.318	782.55	1105.7	34.986	32.532	0	0	1.1279	-2.9489	-13.106	-7.9643	-2.3208	-2.2027	16.324	14.95	-1.1929	-5.1516	3.2178	6.9862	1527.8
12.76	1277	60	NaN	-1.9675	16.426	-3.9007	-181.89	14.98	2.885	38.105	-745.24	1108.4	47.207	782.39	1105.6	34.617	32.86	0	0	1.1503	-2.9268	-13.111	-7.9691	-2.3089	-2.2277	16.321	15.084	-1.1585	-5.1545	3.2103	7.1149	1527.7
12.77	1278	60	NaN	-1.9635	16.422	-3.8873	-181.91	15.094	2.871	38.124	-745.23	1108.4	47.134	782.23	1105.6	34.952	33.779	0	0	1.1728	-2.9047	-13.116	-7.9739	-2.3014	-2.2525	16.318	15.199	-1.1287	-5.1573	3.2017	7.2253	1527.5
12.78	1279	60	NaN	-1.9573	16.412	-3.8805	-181.94	15.176	2.9244	38.183	-745.23	1108.4	47.249	782.12	1105.6	36.701	31.633	0	0	1.1952	-2.8826	-13.121	-7.9787	-2.2973	-2.2824	16.306	15.283	-1.1021	-5.165	3.1848	7.304	1527.4
12.79	1280	60	NaN	-1.9527	16.407	-3.8702	-181.97	15.275	2.9122	38.22	-745.22	1108.4	47.19	781.95	1105.5	35.573	33.736	0	0	1.2176	-2.8605	-13.126	-7.9835	-2.2892	-2.31	16.299	15.384	-1.0715	-5.1705	3.1737	7.4001	1527.2
12.8	1281	60	NaN	-1.9326	16.393	-3.8366	-182.01	15.385	2.9032	38.23	-745.25	1108.4	47.097	781.72	1105.5	34.505	35.315	0	0	1.2401	-2.8384	-13.13	-7.9884	-2.2654	-2.339	16.284	15.495	-1.0253	-5.1773	3.1532	7.5068	1527
12.81	1282	60	NaN	-1.9198	16.387	-3.8206	-182.03	15.459	2.9265	38.261	-745.25	1108.4	47.107	781.53	1105.5	36.005	33.206	0	0	1.2625	-2.8163	-13.135	-7.9932	-2.2517	-2.3628	16.276	15.57	-0.98922	-5.179	3.1412	7.5767	1526.8
12.82	1283	60	NaN	-1.9094	16.385	-3.8053	-182.06	15.513	2.9463	38.284	-745.23	1108.4	47.106	781.35	1105.4	35.247	33.36	0	0	1.285	-2.7941	-13.14	-7.998	-2.2405	-2.3896	16.272	15.625	-0.95553	-5.1838	3.1322	7.6272	1526.6
12.83	1284	60	NaN	-1.8972	16.379	-3.7872	-182.09	15.558	2.9476	38.299	-745.23	1108.4	47.045	781.17	1105.4	34.004	33.405	0	0	1.3074	-2.772	-13.145	-8.0028	-2.2255	-2.4191	16.265	15.673	-0.91812	-5.1911	3.1201	7.67	1526.4
12.84	1285	60	NaN	-1.8873	16.371	-3.7969	-182.11	15.583	2.9622	38.365	-745.24	1108.4	47.04	781.06	1105.4	34.605	30.796	0	0	1.3298	-2.7499	-13.15	-8.0076	-2.2129	-2.4363	16.257	15.697	-0.88309	-5.1862	3.1073	7.6898	1526.3
12.85	1286	60	NaN	-1.874	16.388	-3.8232	-182.13	15.603	2.9821	38.453	-745.19	1108.4	47.039	780.93	1105.3	35.787	31.895	0	0	1.3523	-2.7278	-13.154	-8.0124	-2.1963	-2.4503	16.272	15.718	-0.84407	-5.1781	3.1179	7.7059	1526.2
12.86	1287	60	NaN	-1.8714	16.396	-3.8285	-182.15	15.62	2.957	38.475	-745.18	1108.4	46.928	780.81	1105.3	34.546	34.225	0	0	1.3747	-2.7057	-13.159	-8.0172	-2.1888	-2.4699	16.281	15.736	-0.81408	-5.1756	3.1213	7.7183	1526
12.87	1288	60	NaN	-1.8666	16.413	-3.8202	-182.18	15.631	2.9479	38.477	-745.16	1108.4	46.851	780.65	1105.3	35.363	36.008	0	0	1.3972	-2.6836	-13.164	-8.022	-2.1811	-2.4971	16.297	15.748	-0.78393	-5.1807	3.1324	7.7257	1525.8
12.88	1289	60	NaN	-1.8588	16.426	-3.7976	-182.21	15.625	2.9793	38.442	-745.14	1108.4	46.876	780.51	1105.2	35.624	34.753	0	0	1.4196	-2.6615	-13.169	-8.0269	-2.1755	-2.5228	16.307	15.744	-0.75589	-5.1842	3.1384	7.7172	1525.7
12.89	1290	60	NaN	-1.8488	16.427	-3.7684	-182.22	15.606	3.0282	38.38	-745.16	1108.4	46.944	780.43	1105.2	35.285	30.838	0	0	1.442	-2.6393	-13.174	-8.0317	-2.1704	-2.5373	16.306	15.726	-0.7284	-5.1766	3.1325	7.6948	1525.6
12.9	1291	60	NaN	-1.8334	16.436	-3.7588	-182.22	15.601	3.0125	38.385	-745.14	1108.4	46.833	780.32	1105.1	37.132	32.539	0	0	1.4645	-2.6172	-13.179	-8.0365	-2.1507	-2.5374	16.314	15.724	-0.6862	-5.1546	3.135	7.6871	1525.5
12.91	1292	60	NaN	-1.7428	16.375	-3.7285	-182.22	15.588	2.969	38.481	-745.26	1108.3	46.645	780.21	1105.1	35.516	34.353	0	0	1.4869	-2.5951	-13.183	-8.0413	-2.0495	-2.5299	16.255	15.708	-0.56257	-5.125	3.0719	7.6669	1525.5
12.92	1293	60	NaN	-1.6992	16.363	-3.7123	-182.23	15.583	2.9653	38.508	-745.29	1108.3	46.54	780.02	1105	33.401	33.637	0	0	1.5093	-2.573	-13.188	-8.0461	-2.0009	-2.5303	16.241	15.705	-0.49158	-5.1033	3.0527	7.6587	1525.3
12.93	1294	60	NaN	-1.6728	16.361	-3.6956	-182.24	15.553	3.0028	38.484	-745.29	1108.3	46.561	779.91	1105	35.587	31.819	0	0	1.5318	-2.5509	-13.193	-8.0509	-1.9763	-2.5401	16.236	15.678	-0.44448	-5.091	3.0428	7.6272	1525.2
12.94	1295	60	NaN	-1.652	16.363	-3.6862	-182.24	15.524	3.0426	38.474	-745.26	1108.3	46.593	779.82	1104.9	35.392	33.632	0	0	1.5542	-2.5288	-13.198	-8.0557	-1.957	-2.5452	16.235	15.652	-0.40277	-5.074	3.0375	7.5964	1525.1
12.95	1296	60	NaN	-1.6346	16.372	-3.7003	-182.23	15.526	3.0559	38.532	-745.22	1108.3	46.527	779.66	1104.9	35.477	32.141	0	0	1.5662	-2.517	-13.202	-8.0597	-1.935	-2.5344	16.244	15.654	-0.36888	-5.0514	3.0425	7.5941	1524.9
12.96	1297	60	NaN	-1.6213	16.385	-3.7494	-182.23	15.52	3.0853	38.636	-745.14	1108.3	46.46	779.46	1104.8	36.766	31.822	0	0	1.5475	-2.5354	-13.203	-8.061	-1.9154	-2.521	16.256	15.648	-0.36786	-5.0564	3.0534	7.5867	1524.6
12.97	1298	60	NaN	-1.7045	16.435	-3.7241	-182.21	15.522	3.0894	38.456	-745.09	1108.4	46.368	779.31	1104.8	40.641	31.512	0	0	1.5184	-2.5641	-13.207	-8.0645	-2.0019	-2.5114	16.3	15.658	-0.48345	-5.0755	3.0932	7.5931	1524.4
12.98	1299	60	NaN	-1.666	16.401	-3.7079	-182.19	15.515	3.1579	38.504	-745.16	1108.4	46.393	779.16	1104.7	49.359	32.233	0	0	1.4856	-2.5964	-13.211	-8.0688	-1.9625	-2.4912	16.265	15.651	-0.47691	-5.0877	3.0542	7.5822	1524.3
12.99	1300	60	NaN	-1.6836	16.406	-3.7178	-182.18	15.512	3.2157	38.509	-745.14	1108.4	46.408	779.03	1104.7	49.564	34.632	0	0	1.4364	-2.6449	-13.216	-8.0741	-1.9806	-2.4732	16.268	15.65	-0.54414	-5.1181	3.0518	7.5755	1524.2
13	1301	60	NaN	-1.7211	16.421	-3.7086	-182.16	15.512	3.244	38.429	-745.12	1108.4	46.367	778.93	1104.7	48.731	32.644	0	0	1.3922	-2.6885	-13.221	-8.0792	-2.0195	-2.4592	16.282	15.651	-0.62733	-5.1477	3.0606	7.5721	1524.1
13.01	1302	60	NaN	-1.6803	16.382	-3.6458	-182.14	15.505	3.2765	38.357	-745.19	1108.3	46.319	778.83	1104.6	49.623	33.308	0	0	1.366	-2.7143	-13.225	-8.0834	-1.9796	-2.4379	16.244	15.644	-0.61359	-5.1522	3.0186	7.5602	1524
13.02	1303	60	NaN	-1.7598	16.449	-3.6665	-182.07	15.488	3.3942	38.253	-745.06	1108.4	46.416	778.72	1104.6	49.337	33.976	0	0	1.1976	-2.8802	-13.238	-8.0962	-2.0667	-2.3779	16.305	15.632	-0.8691	-5.2581	3.0664	7.536	1523.8
13.03	1304	60	NaN	-1.6887	16.402	-3.64	-182.06	15.479	3.4269	38.312	-745.15	1108.3	46.446	778.67	1104.5	51.132	34.728	0	0	1.0355	-3.04	-13.251	-8.1087	-1.9946	-2.3658	16.26	15.622	-0.95906	-5.4058	3.009	7.5132	1523.8
13.04	1305	60	NaN	-1.6665	16.405	-3.6668	-182.03	15.475	3.48	38.423	-745.14	1108.3	46.418	778.51	1104.5	51.494	33.808	0	0	0.99066	-3.0842	-13.257	-8.1147	-1.9671	-2.3293	16.262	15.618	-0.97646	-5.4134	3.005	7.5035	1523.7
13.05	1306	60	NaN	-1.7084	16.446	-3.6831	-182.01	15.491	3.4767	38.381	-745.06	1108.3	46.267	778.32	1104.5	49.935	32.633	0	0	1.0087	-3.0664	-13.261	-8.1193	-2.005	-2.3066	16.301	15.636	-0.9963	-5.373	3.0399	7.5171	1523.4
13.06	1307	60	NaN	-1.7447	16.469	-3.6618	-181.99	15.503	3.4748	38.257	-745.01	1108.3	46.169	778.2	1104.4	49.258	31.574	0	0	1.0476	-3.028	-13.265	-8.1233	-2.0423	-2.2892	16.322	15.65	-0.99468	-5.3173	3.0568	7.5265	1523.2
13.07	1308	60	NaN	-1.694	16.421	-3.6219	-181.93	15.476	3.5861	38.272	-745.09	1108.3	46.332	778.18	1104.3	44.403	33.716	0	0	1.0916	-2.9847	-13.27	-8.128	-1.9971	-2.2377	16.274	15.622	-0.90553	-5.2224	3.0044	7.4944	1523.3
13.08	1309	60	NaN	-1.707	16.418	-3.5972	-181.89	15.499	3.556	38.187	-745.1	1108.2	46.115	778.03	1104.3	43.851	34.473	0	0	1.1365	-2.9405	-13.275	-8.1325	-2.0052	-2.1931	16.271	15.647	-0.86877	-5.1336	2.9964	7.5142	1523.2
13.09	1310	60	NaN	-1.7752	16.468	-3.653	-181.86	15.485	3.5963	38.202	-744.99	1108.3	46.123	777.97	1104.3	44.724	32.802	0	0	1.1814	-2.8962	-13.278	-8.1363	-2.0732	-2.157	16.315	15.638	-0.89182	-5.0532	3.0369	7.5016	1523
13.1	1311	60	NaN	-1.8092	16.48	-3.713	-181.82	15.491	3.6484	38.319	-744.94	1108.4	46.136	777.86	1104.2	43.437	33.031	0	0	1.1748	-2.9027	-13.287	-8.1453	-2.1033	-2.1153	16.323	15.648	-0.92858	-5.018	3.0356	7.5025	1522.8
13.11	1312	60	NaN	-1.829	16.473	-3.7208	-181.77	15.505	3.6867	38.325	-744.93	1108.3	46.088	777.71	1104.1	54.924	33.303	0	0	1.1864	-2.8913	-13.296	-8.1535	-2.1211	-2.0657	16.314	15.664	-0.93469	-4.957	3.0183	7.5102	1522.7
13.12	1313	60	NaN	-1.8482	16.469	-3.6779	-181.72	15.509	3.7299	38.191	-744.92	1108.3	46.033	777.58	1104.1	61.502	34.722	1	0	1.2724	-2.8065	-13.299	-8.1566	-2.1433	-2.0132	16.308	15.67	-0.87096	-4.8198	3.0095	7.513	1522.5
13.13	1314	60	NaN	-1.858	16.472	-3.6441	-181.67	15.497	3.8198	38.113	-744.88	1108.3	46.088	777.48	1104	63.962	37.226	1	0	1.2325	-2.8458	-13.302	-8.1603	-2.1582	-1.9686	16.308	15.661	-0.92569	-4.8144	3.0058	7.5005	1522.4
13.14	1315	60	NaN	-1.8661	16.472	-3.6695	-181.65	15.51	3.8284	38.188	-744.87	1108.3	46.022	777.39	1104	65.415	37.132	1	0	1.1547	-2.9225	-13.306	-8.1641	-2.161	-1.9484	16.308	15.674	-1.0063	-4.8709	3.0021	7.5096	1522.3
13.15	1316	60	NaN	-1.8474	16.477	-3.6708	-181.63	15.484	3.9303	38.195	-744.85	1108.3	46.183	777.35	1103.9	66.182	37.646	1	0	1.1963	-2.8815	-13.308	-8.1656	-2.148	-1.9318	16.31	15.65	-0.95172	-4.8133	3.0026	7.4847	1522.2
13.16	1317	60	NaN	-1.8344	16.48	-3.6864	-181.62	15.478	3.9577	38.253	-744.84	1108.3	46.16	777.28	1103.9	66.641	39.777	1	0	1.194	-2.8838	-13.309	-8.167	-2.132	-1.914	16.312	15.646	-0.93798	-4.7978	3.0027	7.4788	1522.1
13.17	1318	60	NaN	-1.831	16.488	-3.6839	-181.61	15.487	3.9632	38.244	-744.81	1108.3	46.07	777.18	1103.8	66.931	39.57	1	0	1.0742	-3.0018	-13.311	-8.1686	-2.1256	-1.8998	16.32	15.655	-1.0513	-4.9016	3.0092	7.4866	1522
13.18	1319	60	NaN	-1.8317	16.504	-3.6562	-181.59	15.495	3.9957	38.146	-744.77	1108.3	46.042	777.09	1103.8	67.451	41.095	1	0	1.0565	-3.0193	-13.31	-8.1678	-2.129	-1.8904	16.335	15.664	-1.0725	-4.9097	3.0255	7.496	1521.9
13.19	1320	60	NaN	-1.8291	16.516	-3.6524	-181.58	15.495	4.0271	38.13	-744.75	1108.3	46.039	777.04	1103.8	67.835	39.687	1	0	1.0671	-3.0088	-13.308	-8.1658	-2.1268	-1.8807	16.347	15.664	-1.0597	-4.8895	3.039	7.4982	1521.8
13.2	1321	60	NaN	-1.8365	16.518	-3.6576	-181.58	15.5	4.1075	38.123	-744.72	1108.3	46.158	776.94	1103.7	68.053	40.561	1	0	1.0933	-2.983	-13.304	-8.1621	-2.139	-1.8832	16.347	15.671	-1.0457	-4.8662	3.0426	7.5089	1521.7
13.21	1322	60	NaN	-1.8355	16.515	-3.6682	-181.58	15.503	4.1304	38.152	-744.72	1108.3	46.153	776.89	1103.7	67.924	41.378	1	0	1.0755	-3.0005	-13.3	-8.1577	-2.1368	-1.8853	16.343	15.675	-1.0613	-4.8859	3.0436	7.5175	1521.6
13.22	1323	60	NaN	-1.8311	16.523	-3.7006	-181.59	15.508	4.1472	38.249	-744.68	1108.3	46.132	776.81	1103.7	67.47	41.471	1	0	1.0457	-3.0299	-13.295	-8.1532	-2.128	-1.8863	16.35	15.681	-1.0822	-4.9162	3.0548	7.5275	1521.5
13.23	1324	60	NaN	-1.8289	16.53	-3.7181	-181.59	15.517	4.1598	38.301	-744.64	1108.3	46.095	776.72	1103.7	64.828	40.334	1	0	1.0092	-3.0659	-13.29	-8.1478	-2.1224	-1.8862	16.356	15.692	-1.1132	-4.9521	3.0662	7.5438	1521.4
13.24	1325	60	NaN	-1.8291	16.527	-3.7017	-181.59	15.53	4.1634	38.256	-744.65	1108.3	46.031	776.62	1103.6	54.48	38.255	1	0	0.99331	-3.0816	-13.284	-8.1417	-2.1219	-1.886	16.353	15.705	-1.1286	-4.9676	3.0689	7.5634	1521.3
13.25	1326	60	NaN	-1.8221	16.526	-3.6994	-181.6	15.529	4.1724	38.265	-744.63	1108.3	45.983	776.55	1103.6	47.668	36.384	1	0	1.0158	-3.0594	-13.277	-8.1346	-2.1128	-1.8886	16.351	15.705	-1.097	-4.948	3.0742	7.5703	1521.2
13.26	1327	60	NaN	-1.8371	16.522	-3.633	-181.6	15.544	4.2353	38.091	-744.62	1108.3	46.043	776.4	1103.6	40.844	36.267	1	0	0.97828	-3.0964	-13.271	-8.1291	-2.1366	-1.899	16.344	15.721	-1.1584	-4.9954	3.0733	7.5923	1521
13.27	1328	60	NaN	-1.8398	16.507	-3.6306	-181.6	15.569	4.2458	38.133	-744.59	1108.3	45.934	776.22	1103.5	36.124	37.542	1	0	0.89222	-3.1812	-13.266	-8.1236	-2.1337	-1.8946	16.328	15.748	-1.2415	-5.0758	3.0622	7.6241	1520.8
13.28	1329	60	NaN	-1.8435	16.491	-3.6385	-181.6	15.596	4.2385	38.189	-744.56	1108.3	45.802	776.05	1103.5	32.637	35.516	1	0	0.7276	-3.3434	-13.26	-8.1179	-2.1303	-1.889	16.312	15.776	-1.4027	-5.2324	3.0517	7.6584	1520.6
13.29	1330	60	NaN	-1.846	16.474	-3.6473	-181.6	15.617	4.256	38.243	-744.54	1108.2	45.753	775.92	1103.5	47.216	39.504	1	0	0.6281	-3.4415	-13.255	-8.1132	-2.1289	-1.8846	16.293	15.798	-1.5008	-5.3261	3.0375	7.6845	1520.5
13.3	1331	60	NaN	-1.8438	16.448	-3.6522	-181.6	15.638	4.3	38.31	-744.54	1108.2	45.757	775.77	1103.4	51.682	38.297	1	0	0.54458	-3.5238	-13.251	-8.1089	-2.1245	-1.8775	16.266	15.82	-1.5799	-5.4013	3.0154	7.7115	1520.3
13.31	1332	60	NaN	-1.8492	16.419	-3.6039	-181.59	15.716	4.2597	38.228	-744.53	1108.2	45.481	775.47	1103.4	58.016	36.035	1	0	0.38156	-3.6844	-13.243	-8.1013	-2.1226	-1.8612	16.237	15.898	-1.741	-5.5456	2.9934	7.7969	1520
13.32	1333	60	NaN	-1.7702	16.372	-3.612	-181.57	15.754	4.2797	38.421	-744.54	1108.1	45.404	775.29	1103.4	59.237	35.929	1	0	0.1059	-3.9561	-13.234	-8.0917	-2.0334	-1.8376	16.194	15.933	-1.9275	-5.7937	2.9598	7.8413	1519.9
13.33	1334	60	NaN	-1.7402	16.362	-3.5968	-181.57	15.789	4.3734	38.473	-744.5	1108.1	45.488	775.08	1103.3	61.276	36.372	1	0	-0.34053	-4.396	-13.222	-8.0796	-2.0047	-1.8337	16.182	15.969	-2.3453	-6.2297	2.9602	7.8896	1519.6
13.34	1335	60	NaN	-1.7297	16.359	-3.5821	-181.56	15.85	4.4149	38.498	-744.46	1108.1	45.406	774.8	1103.3	61.474	35.741	1	0	-0.51961	-4.5725	-13.214	-8.0716	-1.9902	-1.818	16.178	16.031	-2.5098	-6.3905	2.9643	7.9595	1519.3
13.35	1336	60	NaN	-1.7194	16.35	-3.562	-181.55	15.918	4.394	38.496	-744.46	1108.1	45.176	774.53	1103.2	59.442	35.182	1	0	-0.66447	-4.7153	-13.205	-8.063	-1.9713	-1.7981	16.169	16.099	-2.6358	-6.5134	2.9638	8.0365	1519
13.36	1337	60	NaN	-1.7039	16.336	-3.5309	-181.55	15.959	4.385	38.445	-744.47	1108	45.032	774.36	1103.2	55.476	35.137	1	0	-0.83622	-4.8845	-13.194	-8.0518	-1.9524	-1.7957	16.154	16.141	-2.7886	-6.6803	2.9601	8.0889	1518.9
13.37	1338	60	NaN	-1.6845	16.33	-3.5646	-181.54	15.983	4.4793	38.593	-744.44	1108	45.161	774.22	1103.2	61.863	35.163	1	0	-1.1014	-5.1459	-13.186	-8.0439	-1.9323	-1.7855	16.146	16.167	-3.0337	-6.9314	2.9602	8.1234	1518.7
13.38	1339	60	NaN	-1.6621	16.324	-3.5677	-181.55	16.046	4.4794	38.642	-744.42	1108	44.983	773.98	1103.1	66.953	40.011	1	0	-1.3885	-5.4288	-13.179	-8.0368	-1.9014	-1.7848	16.139	16.232	-3.2898	-7.2136	2.9597	8.1953	1518.4
13.39	1340	60	NaN	-1.6451	16.319	-3.5969	-181.55	16.077	4.5292	38.772	-744.4	1108	44.972	773.8	1103.1	66.169	42.278	1	0	-1.6219	-5.6589	-13.168	-8.0256	-1.8791	-1.7797	16.131	16.265	-3.501	-7.4385	2.9638	8.239	1518.2
13.4	1341	60	NaN	-1.635	16.313	-3.5963	-181.55	16.115	4.5534	38.809	-744.4	1108	44.905	773.61	1103	65.587	42.188	1	0	-1.85	-5.8836	-13.156	-8.0141	-1.8651	-1.7754	16.124	16.304	-3.7151	-7.6591	2.9682	8.2897	1518
13.41	1342	60	NaN	-1.6274	16.317	-3.5676	-181.55	16.159	4.5409	38.777	-744.38	1108	44.723	773.4	1103	64.553	40.112	1	0	-2.0781	-6.1084	-13.145	-8.0026	-1.8518	-1.7728	16.127	16.35	-3.93	-7.8812	2.9825	8.347	1517.8
13.42	1343	60	NaN	-1.6225	16.35	-3.555	-181.55	16.175	4.5469	38.823	-744.32	1108.1	44.564	773.19	1102.9	62.893	40.072	1	0	-2.0241	-6.0552	-13.139	-7.9968	-1.8393	-1.7706	16.155	16.369	-3.8634	-7.8259	3.0163	8.3724	1517.5
13.43	1344	60	NaN	-1.6765	16.412	-3.5182	-181.57	16.182	4.5952	38.662	-744.21	1108.2	44.594	773.02	1102.9	59.921	37.563	1	0	-2.0649	-6.0954	-13.129	-7.9873	-1.9005	-1.7915	16.212	16.382	-3.9654	-7.8869	3.0822	8.395	1517.3
13.44	1345	60	NaN	-1.6077	16.388	-3.5027	-181.57	16.18	4.6651	38.81	-744.23	1108.2	44.668	772.88	1102.9	57.133	38.115	1	0	-2.3655	-6.3916	-13.111	-7.9692	-1.8289	-1.7869	16.188	16.38	-4.1944	-8.1785	3.0768	8.4103	1517.1
13.45	1346	60	NaN	-1.5705	16.366	-3.4221	-181.56	16.168	4.6879	38.721	-744.29	1108.2	44.546	772.61	1102.9	60.986	36.007	1	0	-2.5137	-6.5377	-13.102	-7.9597	-1.7905	-1.7845	16.163	16.371	-4.3042	-8.3222	3.0614	8.4111	1516.9
13.46	1347	60	NaN	-1.5548	16.36	-3.3706	-181.55	16.15	4.7319	38.651	-744.32	1108.3	44.469	772.39	1102.8	64.377	35.636	1	0	-2.6133	-6.6358	-13.095	-7.953	-1.7746	-1.772	16.153	16.358	-4.3878	-8.4078	3.0576	8.4047	1516.7
13.47	1348	60	NaN	-1.5443	16.362	-3.3765	-181.54	16.129	4.808	38.704	-744.33	1108.4	44.517	772.26	1102.8	64.862	36.261	1	0	-2.7074	-6.7286	-13.089	-7.9469	-1.7639	-1.7563	16.15	16.341	-4.4713	-8.4849	3.0612	8.3937	1516.6
13.48	1349	60	NaN	-1.5435	16.352	-3.3704	-181.55	16.103	4.8483	38.693	-744.36	1108.5	44.522	772.14	1102.8	64.584	34.717	1	0	-2.8473	-6.8665	-13.083	-7.9409	-1.7637	-1.7656	16.137	16.317	-4.6111	-8.6321	3.0545	8.3766	1516.5
13.49	1350	60	NaN	-1.5423	16.327	-3.3807	-181.55	16.034	4.8787	38.679	-744.45	1108.5	44.43	772.04	1102.7	64.086	36.062	1	0	-3.0531	-7.0693	-13.077	-7.9348	-1.7596	-1.764	16.107	16.254	-4.8127	-8.8333	3.0306	8.319	1516.5
13.5	1351	60	NaN	-1.5268	16.322	-3.4086	-181.53	15.979	4.9952	38.715	-744.5	1108.6	44.594	771.97	1102.6	64.044	35.289	1	0	-3.1019	-7.1174	-13.067	-7.9254	-1.749	-1.754	16.097	16.204	-4.8509	-8.8714	3.0294	8.2787	1516.5
13.51	1352	60	NaN	-1.5139	16.311	-3.4546	-181.53	15.978	5.0126	38.805	-744.59	1108.7	44.52	771.82	1102.6	64.343	34.434	1	0	-3.1333	-7.1483	-13.06	-7.9175	-1.7298	-1.7475	16.083	16.205	-4.8631	-8.8958	3.0239	8.2879	1516.4
13.52	1353	60	NaN	-1.5445	16.332	-3.5076	-181.54	15.991	5.0243	38.841	-744.66	1108.8	44.417	771.63	1102.6	63.361	33.275	1	0	-3.167	-7.1815	-13.055	-7.9128	-1.7552	-1.7503	16.099	16.224	-4.9221	-8.9318	3.0445	8.3109	1516.3
13.53	1354	60	NaN	-1.6044	16.386	-3.5483	-181.54	15.998	5.0754	38.792	-744.71	1109	44.399	771.45	1102.6	57.743	37.496	1	0	-3.3226	-7.3349	-13.048	-7.9061	-1.8162	-1.7569	16.144	16.239	-5.1389	-9.0917	3.0963	8.3332	1516.2
13.54	1355	60	NaN	-1.6	16.401	-3.5524	-181.54	16.033	5.052	38.774	-744.79	1109	44.21	771.26	1102.5	60.577	36.742	1	0	-3.4994	-7.509	-13.041	-7.899	-1.8054	-1.7502	16.158	16.276	-5.3048	-9.2592	3.1167	8.3772	1516.1
13.55	1356	60	NaN	-1.606	16.415	-3.488	-181.55	16.037	5.1386	38.566	-744.92	1109	44.319	771.16	1102.5	62.539	36.538	1	0	-3.6105	-7.6186	-13.038	-7.8959	-1.8234	-1.7624	16.168	16.283	-5.434	-9.3811	3.1303	8.3875	1516.1
13.56	1357	60	NaN	-1.6113	16.421	-3.4346	-181.54	16.071	5.1325	38.381	-745.12	1109.1	44.107	770.95	1102.5	62.295	36.987	1	0	-3.7093	-7.7159	-13.033	-7.8915	-1.8276	-1.7517	16.171	16.321	-5.5369	-9.4676	3.1375	8.4299	1516.1
13.57	1358	60	NaN	-1.6034	16.416	-3.4114	-181.53	16.081	5.1578	38.307	-745.29	1109.2	44.017	770.83	1102.5	62.983	36.64	1	0	-3.7955	-7.8009	-13.027	-7.885	-1.8191	-1.7433	16.163	16.334	-5.6146	-9.5442	3.1363	8.4487	1516.1
13.58	1359	60	NaN	-1.5916	16.41	-3.4125	-181.52	16.079	5.2061	38.313	-745.39	1109.2	44.048	770.77	1102.4	61.943	37.428	1	0	-3.8339	-7.8387	-13.022	-7.8803	-1.8083	-1.7359	16.155	16.334	-5.6422	-9.5746	3.1328	8.4535	1516.2
13.59	1360	60	NaN	-1.5878	16.413	-3.4339	-181.5	16.091	5.2401	38.357	-745.49	1109.2	44.042	770.66	1102.4	62.049	36.658	1	0	-3.8558	-7.8603	-13.019	-7.8768	-1.8026	-1.7179	16.155	16.349	-5.6584	-9.5782	3.1363	8.4718	1516.2
13.6	1361	60	NaN	-1.5934	16.422	-3.4915	-181.47	16.12	5.2617	38.463	-745.78	1109.3	43.854	770.46	1102.4	61.727	36.672	1	0	-3.8595	-7.864	-13.017	-7.8748	-1.797	-1.6775	16.161	16.381	-5.6566	-9.5414	3.1442	8.5063	1516.3
13.61	1362	60	NaN	-1.5838	16.472	-3.4836	-181.46	16.115	5.3096	38.41	-745.84	1109.3	43.856	770.39	1102.3	62.699	35.889	1	0	-3.8187	-7.8237	-13.015	-7.8732	-1.7896	-1.6645	16.208	16.379	-5.6083	-9.4883	3.1924	8.5057	1516.2
13.62	1363	60	NaN	-1.6124	16.53	-3.3817	-181.45	16.146	5.3258	38.064	-745.94	1109.4	43.785	770.23	1102.3	62.683	36.881	1	0	-3.7709	-7.7767	-13.014	-7.8717	-1.8286	-1.6662	16.264	16.412	-5.5995	-9.4429	3.2505	8.5407	1516.2
13.63	1364	60	NaN	-1.6333	16.575	-3.3068	-181.43	16.168	5.3899	37.818	-746.03	1109.4	43.828	770.11	1102.3	62.901	36.212	1	0	-3.7039	-7.7107	-13.013	-7.8714	-1.8604	-1.653	16.306	16.437	-5.5643	-9.3636	3.2928	8.5653	1516.2
13.64	1365	60	NaN	-1.6314	16.606	-3.2878	-181.4	16.183	5.45	37.751	-746.12	1109.4	43.862	770.04	1102.3	63.564	38.227	1	0	-3.6616	-7.669	-13.013	-7.8711	-1.8623	-1.6267	16.335	16.454	-5.5239	-9.2957	3.3214	8.5826	1516.2
13.65	1366	60	NaN	-1.6126	16.634	-3.3239	-181.38	16.206	5.4412	37.838	-746.22	1109.5	43.735	769.94	1102.3	63.976	37.782	1	0	-3.6504	-7.6579	-13.013	-7.8708	-1.8354	-1.5991	16.361	16.479	-5.4858	-9.2571	3.3485	8.608	1516.2
13.66	1367	60	NaN	-1.5939	16.666	-3.4698	-181.36	16.226	5.4443	38.229	-746.37	1109.5	43.649	769.82	1102.2	64.523	37.648	1	0	-3.4552	-7.4656	-13.013	-7.8714	-1.7987	-1.5639	16.392	16.5	-5.254	-9.0295	3.379	8.6283	1516.2
13.67	1368	60	NaN	-1.587	16.7	-3.4938	-181.34	16.242	5.4394	38.307	-746.45	1109.5	43.544	769.72	1102.2	64.143	38.188	1	0	-3.2363	-7.2498	-13.014	-7.872	-1.785	-1.5428	16.425	16.517	-5.0213	-8.7926	3.4107	8.6453	1516.2
13.68	1369	60	NaN	-1.5892	16.766	-3.4714	-181.32	16.238	5.4551	38.258	-746.5	1109.5	43.468	769.63	1102.2	64.615	36.901	1	0	-3.0044	-7.0212	-13.015	-7.8727	-1.7861	-1.5121	16.489	16.515	-4.7904	-8.5333	3.4742	8.6423	1516.2
13.69	1370	60	NaN	-1.604	16.826	-3.3747	-181.27	16.214	5.5244	38.001	-746.55	1109.6	43.493	769.57	1102.2	63.895	37.829	1	0	-2.673	-6.6947	-13.017	-7.8751	-1.8116	-1.4768	16.547	16.494	-4.4846	-8.1715	3.5294	8.619	1516.1
13.7	1371	60	NaN	-1.6239	16.852	-3.2807	-181.23	16.185	5.588	37.759	-746.6	1109.6	43.513	769.51	1102.1	63.478	38.105	1	0	-2.3293	-6.3559	-13.02	-7.8777	-1.8413	-1.4453	16.57	16.467	-4.1706	-7.8012	3.5503	8.5897	1516.1
13.71	1372	60	NaN	-1.6358	16.834	-3.2892	-181.21	16.165	5.5701	37.822	-746.67	1109.6	43.387	769.46	1102.1	61.701	37.354	1	0	-1.8933	-5.9263	-13.036	-7.8939	-1.8461	-1.4215	16.551	16.448	-3.7394	-7.3478	3.5152	8.5543	1516.2
13.72	1373	60	NaN	-1.6357	16.795	-3.3178	-181.19	16.143	5.5635	37.948	-746.75	1109.6	43.282	769.41	1102.1	61.417	35.935	1	0	-1.6413	-5.678	-13.047	-7.905	-1.8372	-1.3887	16.512	16.426	-3.4786	-7.0667	3.4646	8.521	1516.2
13.73	1374	60	NaN	-1.6351	16.74	-3.3398	-181.13	16.09	5.6049	38.051	-746.85	1109.6	43.271	769.44	1102.1	62.448	38.547	1	0	-1.6028	-5.64	-13.052	-7.9102	-1.8323	-1.3303	16.455	16.375	-3.4351	-6.9703	3.4025	8.4648	1516.3
13.74	1375	60	NaN	-1.6386	16.675	-3.3552	-181.08	16.043	5.6256	38.149	-746.93	1109.6	43.188	769.37	1102	61.524	37.3	1	0	-1.5643	-5.6021	-13.057	-7.9154	-1.8291	-1.2749	16.389	16.329	-3.3933	-6.8769	3.3316	8.4138	1516.3
13.75	1376	60	NaN	-1.6488	16.638	-3.3231	-181.05	16.001	5.6593	38.096	-746.96	1109.6	43.163	769.29	1102	59.894	36.082	1	0	-1.5258	-5.5641	-13.063	-7.9206	-1.8403	-1.2394	16.35	16.288	-3.3661	-6.8035	3.2875	8.3676	1516.3
13.76	1377	60	NaN	-1.6636	16.626	-3.2535	-181.02	15.96	5.6958	37.925	-746.96	1109.6	43.154	769.25	1101.9	59.03	34.604	1	0	-1.4873	-5.5261	-13.068	-7.9258	-1.8612	-1.2167	16.337	16.249	-3.3484	-6.7428	3.2694	8.3229	1516.2
13.77	1378	60	NaN	-1.6772	16.61	-3.1987	-180.99	15.921	5.695	37.81	-746.96	1109.5	43.016	769.19	1101.9	58.476	32.741	1	0	-1.4488	-5.4882	-13.073	-7.931	-1.874	-1.1864	16.321	16.21	-3.3227	-6.6746	3.2476	8.2789	1516.2
13.78	1379	60	NaN	-1.6843	16.593	-3.1786	-180.97	15.893	5.7267	37.766	-746.96	1109.6	43.018	769.14	1101.9	59.106	37.194	1	0	-1.4102	-5.4502	-13.078	-7.9362	-1.8828	-1.171	16.302	16.184	-3.293	-6.6213	3.2241	8.2474	1516.1
13.79	1380	60	NaN	-1.6863	16.552	-3.21	-180.95	15.859	5.7068	37.898	-746.99	1109.6	42.83	769.05	1101.8	56.157	36.788	1	0	-1.3717	-5.4123	-13.083	-7.9414	-1.8726	-1.1363	16.26	16.151	-3.2444	-6.5485	3.1768	8.2091	1516.1
13.8	1381	60	NaN	-1.694	16.527	-3.2526	-180.93	15.833	5.7038	38.044	-746.99	1109.6	42.713	768.98	1101.8	53.793	35.215	1	0	-1.3332	-5.3743	-13.089	-7.9466	-1.8704	-1.1092	16.234	16.125	-3.2036	-6.4835	3.1456	8.1784	1516
13.81	1382	60	NaN	-1.7059	16.507	-3.2553	-180.92	15.802	5.7351	38.067	-746.98	1109.6	42.713	768.95	1101.8	49.297	35.937	1	0	-1.2947	-5.3364	-13.094	-7.9518	-1.8815	-1.0965	16.213	16.096	-3.1762	-6.4329	3.1193	8.1441	1516
13.82	1383	60	NaN	-1.7237	16.482	-3.2056	-180.91	15.764	5.7789	37.934	-746.98	1109.6	42.747	768.92	1101.8	45.653	33.431	1	0	-1.2562	-5.2984	-13.099	-7.957	-1.9056	-1.0949	16.186	16.06	-3.1618	-6.3933	3.0874	8.1026	1515.9
13.83	1384	60	NaN	-1.7524	16.453	-3.1443	-180.91	15.727	5.7921	37.754	-746.96	1109.6	42.673	768.89	1101.7	43.42	35.375	1	0	-1.2177	-5.2605	-13.104	-7.9622	-1.9383	-1.0928	16.155	16.024	-3.156	-6.3532	3.0512	8.0621	1515.9
13.84	1385	60	NaN	-1.7661	16.43	-3.1623	-180.88	15.691	5.8735	37.807	-746.96	1109.6	42.775	768.89	1101.7	42.582	34.669	1	0	-1.1792	-5.2225	-13.109	-7.9674	-1.9539	-1.0676	16.132	15.989	-3.1331	-6.2901	3.0223	8.0212	1515.9
13.85	1386	60	NaN	-1.7204	16.353	-3.1868	-180.88	15.679	5.8764	37.987	-747.08	1109.4	42.643	768.81	1101.7	41.688	33.521	1	0	-1.1406	-5.1846	-13.115	-7.9726	-1.8964	-1.0515	16.06	15.973	-3.0371	-6.2361	2.9453	8.0001	1515.9
13.86	1387	60	NaN	-1.7488	16.372	-3.2262	-180.86	15.655	5.8966	38.057	-747.01	1109.4	42.537	768.74	1101.7	42.001	34.125	1	0	-1.1021	-5.1466	-13.12	-7.9778	-1.9182	-1.0306	16.078	15.95	-3.0203	-6.1772	2.9581	7.9717	1515.8
13.87	1388	60	NaN	-1.7897	16.434	-3.2578	-180.84	15.637	5.9264	38.079	-746.87	1109.5	42.47	768.69	1101.6	38.549	35.215	1	0	-1.0636	-5.1086	-13.125	-7.983	-1.9557	-1.0031	16.138	15.933	-3.0193	-6.1117	3.0125	7.9499	1515.6
13.88	1389	60	NaN	-1.7893	16.482	-3.2532	-180.82	15.628	5.9506	38.08	-746.8	1109.5	42.422	768.62	1101.6	38.518	34.462	1	0	-1.0251	-5.0707	-13.13	-7.9882	-1.9535	-0.97948	16.186	15.924	-2.9786	-6.0502	3.0561	7.9357	1515.4
13.89	1390	60	NaN	-1.7839	16.54	-3.1949	-180.81	15.595	5.9813	37.933	-746.74	1109.5	42.416	768.61	1101.6	38.317	34.187	1	0	-0.98659	-5.0327	-13.135	-7.9934	-1.9534	-0.97985	16.244	15.892	-2.94	-6.0126	3.1081	7.8983	1515.4
13.9	1391	60	NaN	-1.7744	16.635	-3.1635	-180.79	15.594	5.96	37.863	-746.62	1109.5	42.233	768.53	1101.6	40.413	34.81	1	0	-0.94808	-4.9948	-13.141	-7.9986	-1.9397	-0.95372	16.339	15.89	-2.8877	-5.9485	3.1986	7.8916	1515.2
13.91	1392	60	NaN	-1.7699	16.75	-3.1273	-180.77	15.574	5.9778	37.81	-746.47	1109.5	42.118	768.43	1101.6	40.339	34.476	1	0	-0.90956	-4.9568	-13.146	-8.0038	-1.9329	-0.93108	16.454	15.87	-2.8424	-5.8879	3.3077	7.8662	1514.9
13.92	1393	60	NaN	-1.7597	16.843	-3.1021	-180.75	15.542	6.009	37.799	-746.38	1109.5	42.033	768.36	1101.6	47.311	35.578	1	0	-0.87105	-4.9189	-13.151	-8.009	-1.9198	-0.90606	16.547	15.838	-2.7909	-5.8249	3.3958	7.8292	1514.8
13.93	1394	60	NaN	-1.7427	16.904	-3.1016	-180.73	15.511	6.044	37.85	-746.32	1109.4	41.977	768.31	1101.6	49.636	34.375	1	0	-0.50205	-4.5552	-13.144	-8.0022	-1.8988	-0.88303	16.608	15.807	-2.4009	-5.4383	3.4634	7.8053	1514.7
13.94	1395	60	NaN	-1.7222	16.935	-3.1272	-180.72	15.489	6.0787	37.958	-746.28	1109.4	41.952	768.25	1101.6	51.187	35.289	1	0	-0.11192	-4.1708	-13.137	-7.9946	-1.8733	-0.8666	16.639	15.786	-1.9852	-5.0374	3.502	7.7912	1514.5
13.95	1396	60	NaN	-1.7019	16.946	-3.159	-180.71	15.47	6.1074	38.085	-746.28	1109.4	41.932	768.19	1101.6	55.034	34.334	1	0	0.27821	-3.7863	-13.129	-7.987	-1.8475	-0.854	16.648	15.767	-1.5692	-4.6403	3.5194	7.7804	1514.5
13.96	1397	60	NaN	-1.6764	16.978	-3.1954	-180.69	15.46	6.0893	38.232	-746.25	1109.4	41.697	768.05	1101.5	57.951	33.156	1	0	0.66835	-3.4018	-13.121	-7.9794	-1.8075	-0.82119	16.679	15.758	-1.1391	-4.223	3.5576	7.7787	1514.3
13.97	1398	60	NaN	-1.6564	17.003	-3.1742	-180.69	15.439	6.1516	38.205	-746.24	1109.5	41.74	767.98	1101.5	59.689	32.15	1	0	1.0585	-3.0173	-13.114	-7.9718	-1.7901	-0.8223	16.703	15.739	-0.73166	-3.8396	3.5892	7.7676	1514.2
13.98	1399	60	NaN	-1.6468	17.02	-3.1496	-180.69	15.425	6.1924	38.153	-746.22	1109.5	41.769	767.93	1101.5	61.019	35.678	1	0	1.1524	-2.9247	-13.117	-7.9752	-1.7837	-0.82943	16.718	15.727	-0.63123	-3.7542	3.6011	7.7514	1514.2
13.99	1400	60	NaN	-1.6381	17.042	-3.1342	-180.68	15.415	6.2187	38.146	-746.2	1109.5	41.685	767.81	1101.5	60.227	36.53	1	0	1.2156	-2.8625	-13.121	-7.9791	-1.7721	-0.8146	16.739	15.718	-0.55649	-3.6771	3.6179	7.7393	1514
14	1401	60	NaN	-1.6211	17.077	-3.125	-180.64	15.405	6.2638	38.198	-746.17	1109.5	41.518	767.6	1101.4	59.138	38.629	1	0	1.2455	-2.833	-13.125	-7.9834	-1.7468	-0.76902	16.771	15.711	-0.50128	-3.602	3.6451	7.7276	1513.8
14.01	1402	60	NaN	-1.6089	17.078	-3.1407	-180.62	15.411	6.2652	38.289	-746.17	1109.5	41.34	767.48	1101.4	59.517	37.713	1	0	1.2183	-2.8598	-13.129	-7.9873	-1.7245	-0.73432	16.772	15.718	-0.5061	-3.5941	3.6423	7.7307	1513.7
14.02	1403	60	NaN	-1.6103	17.064	-3.15	-180.58	15.413	6.2774	38.364	-746.22	1109.5	41.109	767.28	1101.4	59.502	36.91	1	0	1.1907	-2.887	-13.133	-7.9912	-1.7142	-0.68708	16.756	15.722	-0.5235	-3.5741	3.6223	7.7307	1513.5
14.03	1404	60	NaN	-1.6075	17.045	-3.14	-180.58	15.408	6.3231	38.375	-746.27	1109.6	41.121	767.2	1101.4	59.233	39.358	1	0	1.2095	-2.8685	-13.139	-7.9971	-1.7114	-0.68246	16.735	15.718	-0.50187	-3.5509	3.5961	7.721	1513.5
14.04	1405	60	NaN	-1.607	17.032	-3.1195	-180.58	15.402	6.3694	38.357	-746.32	1109.6	41.098	767.09	1101.3	59.064	35.907	1	0	1.1945	-2.8833	-13.145	-8.0026	-1.7107	-0.67939	16.72	15.714	-0.51622	-3.5627	3.5753	7.711	1513.4
14.05	1406	60	NaN	-1.6007	17.03	-3.0959	-180.56	15.4	6.4161	38.342	-746.36	1109.6	40.986	766.92	1101.3	58.896	37.83	1	0	1.1494	-2.9278	-13.15	-8.008	-1.7008	-0.65622	16.715	15.715	-0.55143	-3.584	3.5652	7.7068	1513.3
14.06	1407	60	NaN	-1.577	17.04	-3.0761	-180.51	15.396	6.503	38.357	-746.37	1109.6	40.922	766.78	1101.2	59.375	37.283	1	0	1.0366	-3.0389	-13.156	-8.0136	-1.6741	-0.6074	16.722	15.715	-0.63754	-3.6463	3.5666	7.701	1513.2
14.07	1408	60	NaN	-1.5526	17.065	-3.0756	-180.41	15.331	6.7394	38.419	-746.36	1109.6	41.105	766.69	1101.1	58.735	36.652	1	0	0.90377	-3.1698	-13.161	-8.0191	-1.6543	-0.51485	16.74	15.656	-0.75055	-3.6846	3.579	7.6371	1513.1
14.08	1409	60	NaN	-1.5044	17.095	-3.0735	-180.48	15.351	6.7922	38.477	-746.45	1109.7	40.933	766.38	1101	59.451	36.461	1	0	0.75045	-3.3209	-13.166	-8.0243	-1.5974	-0.57753	16.766	15.68	-0.84696	-3.8984	3.5996	7.6558	1512.9
14.09	1410	60	NaN	-1.466	17.135	-3.0874	-180.51	15.365	6.8788	38.577	-746.49	1109.7	40.865	766.14	1100.9	59.461	36.48	1	0	0.63077	-3.4388	-13.169	-8.0271	-1.5527	-0.592	16.801	15.699	-0.9219	-4.0308	3.6323	7.6715	1512.7
14.1	1411	60	NaN	-1.4345	17.181	-3.0903	-180.49	15.375	6.9837	38.649	-746.53	1109.7	40.824	765.9	1100.8	58.971	34.242	1	0	0.51326	-3.5546	-13.172	-8.0298	-1.5169	-0.57698	16.843	15.713	-1.0036	-4.1316	3.6713	7.6833	1512.5
14.11	1412	60	NaN	-1.3921	17.234	-3.0591	-180.49	15.397	7.1159	38.659	-746.61	1109.8	40.765	765.61	1100.7	59.184	36.776	1	0	0.41593	-3.6506	-13.174	-8.0323	-1.4719	-0.56489	16.89	15.741	-1.056	-4.2154	3.7157	7.7085	1512.2
14.12	1413	60	NaN	-1.3306	17.298	-2.9935	-180.49	15.446	7.2986	38.63	-746.76	1109.8	40.696	765.2	1100.6	58.421	37.056	1	0	0.10505	-3.9569	-13.183	-8.0405	-1.4089	-0.57327	16.947	15.797	-1.3038	-4.5302	3.7645	7.7563	1512
14.13	1414	60	NaN	-1.3631	17.399	-2.9822	-180.52	15.495	7.3646	38.571	-746.77	1109.9	40.444	764.92	1100.5	59.492	37.392	1	0	-0.37987	-4.4348	-13.195	-8.0534	-1.4341	-0.59277	17.041	15.853	-1.8139	-5.0276	3.846	7.7998	1511.7
14.14	1415	60	NaN	-1.357	17.481	-2.9881	-180.53	15.532	7.4937	38.678	-746.84	1110	40.348	764.67	1100.4	59.085	35.197	1	0	-0.39113	-4.4459	-13.201	-8.0592	-1.4203	-0.59026	17.119	15.894	-1.8114	-5.0362	3.918	7.8347	1511.5
14.15	1416	60	NaN	-1.3486	17.568	-2.9857	-180.5	15.552	7.7071	38.778	-746.94	1110	40.41	764.45	1100.3	58.857	34.546	1	0	-0.45709	-4.5109	-13.206	-8.0641	-1.4105	-0.55752	17.201	15.919	-1.8676	-5.0684	3.9945	7.8551	1511.4
14.16	1417	60	NaN	-1.3376	17.677	-2.9614	-180.45	15.578	7.96	38.85	-747.07	1110	40.403	764.13	1100.2	59.501	37.426	1	0	-0.57712	-4.6292	-13.21	-8.0684	-1.3964	-0.50788	17.304	15.951	-1.9736	-5.1371	4.0933	7.8827	1511.2
14.17	1418	60	NaN	-1.3277	17.793	-2.9097	-180.41	15.608	8.1932	38.853	-747.25	1110.1	40.253	763.72	1100.1	59.506	36.081	1	0	-0.76146	-4.8109	-13.214	-8.0723	-1.3808	-0.461	17.412	15.988	-2.1423	-5.2719	4.1979	7.9158	1511
14.18	1419	60	NaN	-1.3312	17.872	-2.8371	-180.38	15.615	8.3678	38.733	-747.43	1110.1	40.078	763.35	1099.9	60.012	37.027	1	0	-0.94467	-4.9914	-13.218	-8.0764	-1.3822	-0.43426	17.484	16.002	-2.3269	-5.4257	4.2659	7.9258	1510.8
14.19	1420	60	NaN	-1.3096	18.029	-2.7913	-180.39	15.613	8.6416	38.803	-747.78	1110.2	39.324	762.55	1099.7	59.643	36.275	1	0	-1.106	-5.1504	-13.224	-8.0818	-1.3294	-0.41084	17.629	16.013	-2.4354	-5.5612	4.405	7.9317	1510.4
14.2	1421	60	NaN	-1.2985	18.106	-2.7758	-180.36	15.593	8.8859	38.846	-747.97	1110.3	38.9	762.04	1099.5	59.83	34.24	1	0	-1.2246	-5.2673	-13.231	-8.0892	-1.3005	-0.36579	17.699	16	-2.5251	-5.633	4.4678	7.9111	1510.1
14.21	1422	60	NaN	-1.287	18.149	-2.8005	-180.32	15.528	9.1616	39.001	-748.1	1110.3	38.832	761.75	1099.4	59.815	35.504	1	0	-1.3136	-5.355	-13.24	-8.0981	-1.2806	-0.30911	17.736	15.94	-2.5942	-5.6641	4.4963	7.8422	1509.9
14.22	1423	60	NaN	-1.2759	18.175	-2.8181	-180.28	15.463	9.3828	39.128	-748.22	1110.3	38.74	761.48	1099.3	59.633	36.419	1	0	-1.4661	-5.5053	-13.246	-8.1042	-1.2612	-0.26399	17.757	15.881	-2.7273	-5.7693	4.5103	7.7764	1509.7
14.23	1424	60	NaN	-1.2682	18.194	-2.7996	-180.27	15.429	9.5132	39.129	-748.32	1110.3	38.422	761.13	1099.2	60.282	37.859	1	0	-1.6192	-5.6561	-13.255	-8.1129	-1.2413	-0.24653	17.771	15.852	-2.8605	-5.9027	4.5162	7.7391	1509.5
14.24	1425	60	NaN	-1.2618	18.223	-2.7762	-180.29	15.399	9.6526	39.116	-748.4	1110.3	38.141	760.81	1099.1	59.678	34.285	1	0	-1.7728	-5.8075	-13.266	-8.124	-1.2248	-0.25346	17.795	15.826	-2.9975	-6.061	4.5293	7.7024	1509.3
14.25	1426	60	NaN	-1.1568	18.301	-2.9074	-180.32	15.363	9.7547	39.698	-748.18	1110.3	37.819	760.53	1098.9	59.836	36.893	1	0	-1.857	-5.8905	-13.267	-8.1245	-1.0854	-0.24948	17.871	15.794	-2.9424	-6.14	4.6039	7.6693	1508.8
14.26	1427	60	NaN	-1.1147	18.335	-2.9133	-180.26	15.255	10.163	39.835	-748.19	1110.3	37.899	760.19	1098.7	59.618	35.797	1	0	-1.935	-5.9674	-13.269	-8.1266	-1.0411	-0.18439	17.896	15.695	-2.9761	-6.1517	4.6272	7.568	1508.4
14.27	1428	60	NaN	-1.0864	18.336	-2.8638	-180.22	15.195	10.455	39.785	-748.25	1110.3	37.616	759.7	1098.5	59.936	35.579	1	0	-1.9612	-5.9932	-13.284	-8.1419	-1.004	-0.13294	17.887	15.644	-2.9651	-6.1261	4.6026	7.5026	1508
14.28	1429	60	NaN	-1.0651	18.32	-2.8275	-180.21	15.175	10.612	39.748	-748.28	1110.3	37.163	759.25	1098.3	60.272	34.939	1	0	-1.9329	-5.9653	-13.294	-8.1518	-0.96689	-0.11171	17.864	15.631	-2.8997	-6.077	4.5698	7.4796	1507.6
14.29	1430	60	NaN	-1.0523	18.298	-2.8361	-180.22	15.146	10.765	39.818	-748.29	1110.3	36.945	758.96	1098.2	59.647	36.244	1	0	-1.8688	-5.9022	-13.3	-8.1578	-0.94314	-0.11516	17.837	15.607	-2.812	-6.0174	4.5375	7.449	1507.3
14.3	1431	60	NaN	-1.0318	18.253	-2.8453	-180.25	15.089	11.022	39.909	-748.31	1110.3	37.008	758.7	1098.1	59.747	35.357	1	0	-1.8538	-5.8873	-13.303	-8.1611	-0.92149	-0.14025	17.789	15.553	-2.7753	-6.0276	4.4858	7.392	1507.1
14.31	1432	60	NaN	-1.0252	18.191	-2.8527	-180.25	15.05	11.189	39.976	-748.35	1110.3	36.807	758.35	1097.9	58.893	37.317	1	0	-1.8164	-5.8505	-13.307	-8.165	-0.90468	-0.13397	17.723	15.519	-2.721	-5.9844	4.4158	7.3538	1506.8
14.32	1433	60	NaN	-1.0285	18.095	-2.8174	-180.23	15.021	11.369	39.907	-748.37	1110.2	36.371	757.87	1097.7	59.187	36.999	1	0	-1.7628	-5.7977	-13.311	-8.1694	-0.89399	-0.093356	17.62	15.496	-2.6568	-5.891	4.3084	7.3265	1506.3
14.33	1434	60	NaN	-1.0337	17.979	-2.7702	-180.2	14.989	11.585	39.803	-748.4	1110.2	35.982	757.37	1097.5	59.45	35.77	1	0	-1.8136	-5.8478	-13.316	-8.1741	-0.88833	-0.050625	17.498	15.47	-2.702	-5.8984	4.1815	7.2961	1505.8
14.34	1435	60	NaN	-1.0662	17.858	-2.706	-180.19	14.958	11.843	39.606	-748.49	1110.1	35.756	756.86	1097.3	59.826	35.769	1	0	-1.8592	-5.8927	-13.321	-8.1788	-0.91965	-0.0464	17.369	15.447	-2.7788	-5.9391	4.0484	7.2684	1505.4
14.35	1436	60	NaN	-1.1331	17.752	-2.627	-180.24	14.943	12.091	39.306	-748.62	1110.2	35.607	756.33	1097.1	59.697	35.856	1	0	-1.8666	-5.9	-13.326	-8.1836	-0.99228	-0.094557	17.255	15.44	-2.8589	-5.9946	3.9296	7.2559	1505
14.36	1437	60	NaN	-1.1346	17.711	-2.6172	-180.28	14.95	12.127	39.277	-748.57	1110.2	35.139	755.93	1097	59.957	36.412	1	0	-1.8404	-5.8741	-13.33	-8.1876	-0.97704	-0.12244	17.21	15.45	-2.8174	-5.9966	3.8806	7.2625	1504.6
14.37	1438	60	NaN	-1.1272	17.684	-2.6253	-180.27	14.929	12.195	39.308	-748.52	1110.1	34.693	755.61	1096.9	59.92	35.35	1	0	-1.796	-5.8304	-13.333	-8.1911	-0.95141	-0.095042	17.179	15.434	-2.7474	-5.9254	3.846	7.2424	1504.2
14.38	1439	60	NaN	-1.1225	17.671	-2.6248	-180.25	14.853	12.392	39.314	-748.46	1110.1	34.569	755.43	1096.7	59.745	34.783	1	0	-1.7997	-5.8341	-13.337	-8.195	-0.9417	-0.065012	17.162	15.362	-2.7414	-5.8991	3.8245	7.167	1504
14.39	1440	60	NaN	-1.124	17.668	-2.6026	-180.22	14.768	12.687	39.251	-748.38	1110.1	34.546	755.19	1096.6	59.503	33.911	1	0	-1.854	-5.8875	-13.341	-8.199	-0.94466	-0.044246	17.153	15.283	-2.7986	-5.9318	3.8123	7.0842	1503.6
14.4	1441	60	NaN	-1.1318	17.673	-2.5821	-180.22	14.713	12.982	39.183	-748.29	1110.1	34.398	754.8	1096.4	60.163	35.826	1	0	-1.9395	-5.9719	-13.345	-8.2032	-0.94943	-0.03423	17.152	15.234	-2.889	-6.0061	3.8072	7.0304	1503.2
14.41	1442	60	NaN	-1.1441	17.682	-2.5956	-180.23	14.703	13.176	39.205	-748.2	1110.1	34.004	754.33	1096.3	59.517	35.586	1	0	-1.8469	-5.8806	-13.35	-8.2082	-0.94574	-0.030111	17.156	15.229	-2.7927	-5.9107	3.8059	7.0212	1502.6
14.42	1443	60	NaN	-1.1586	17.686	-2.6081	-180.24	14.726	13.334	39.225	-748.17	1110.1	33.542	753.83	1096.1	59.586	36.613	0	0	-1.7309	-5.7663	-13.357	-8.215	-0.94178	-0.027001	17.152	15.26	-2.6727	-5.7933	3.7952	7.0452	1502.1
14.43	1444	60	NaN	-1.1707	17.693	-2.6013	-180.23	14.725	13.478	39.214	-748.12	1110.1	33.307	753.54	1096	59.652	35.114	0	0	-1.471	-5.5101	-13.374	-8.2323	-0.9453	-0.0069369	17.154	15.263	-2.4163	-5.5171	3.7795	7.0311	1501.7
14.44	1445	60	NaN	-1.1819	17.689	-2.5944	-180.2	14.727	13.661	39.201	-748.08	1110.1	33.194	753.28	1095.9	59.591	36.694	0	0	-1.2112	-5.254	-13.392	-8.2497	-0.95264	0.025246	17.148	15.269	-2.1638	-5.2288	3.7559	7.0193	1501.4
14.45	1446	60	NaN	-1.195	17.678	-2.5819	-180.18	14.73	13.843	39.161	-748.07	1110.1	33.074	753.01	1095.8	59.427	37.452	0	0	-0.9654	-5.0119	-13.407	-8.2654	-0.96264	0.053891	17.134	15.274	-1.928	-4.958	3.7267	7.0091	1501.2
14.46	1447	60	NaN	-1.208	17.663	-2.5656	-180.17	14.732	13.999	39.102	-748.06	1110.1	32.821	752.7	1095.7	58.997	35.879	0	0	-0.84945	-4.8976	-13.407	-8.2653	-0.96818	0.072872	17.114	15.28	-1.8176	-4.8247	3.7071	7.015	1500.8
14.47	1448	60	NaN	-1.2153	17.646	-2.554	-180.17	14.738	14.119	39.054	-748.02	1110.1	32.391	752.36	1095.6	58.021	34.363	0	0	-0.81565	-4.8643	-13.409	-8.2672	-0.9609	0.085319	17.091	15.293	-1.7765	-4.779	3.6816	7.0253	1500.5
14.48	1449	60	NaN	-1.218	17.632	-2.5341	-180.18	14.751	14.15	38.975	-748.04	1110.1	32.228	752.22	1095.5	56.768	34.032	0	0	-0.84048	-4.8887	-13.413	-8.2705	-0.96035	0.081714	17.075	15.308	-1.8008	-4.807	3.6626	7.0374	1500.3
14.49	1450	60	NaN	-1.2334	17.608	-2.5793	-180.17	14.699	14.353	39.042	-747.99	1110.1	31.859	751.94	1095.4	55.423	34.257	0	0	-0.84346	-4.8917	-13.412	-8.2696	-0.95899	0.10931	17.046	15.261	-1.8024	-4.7824	3.6347	6.9916	1500
14.5	1451	60	NaN	-1.2463	17.597	-2.5883	-180.15	14.671	14.494	39.023	-747.93	1110.1	31.582	751.73	1095.3	52.555	34.003	0	0	-0.84543	-4.8936	-13.411	-8.2687	-0.96204	0.13019	17.031	15.236	-1.8075	-4.7634	3.6204	6.9674	1499.8
14.51	1452	60	NaN	-1.2582	17.59	-2.5881	-180.11	14.625	14.631	38.998	-747.89	1110.1	31.415	751.63	1095.2	51.688	35.021	0	0	-0.84168	-4.8899	-13.41	-8.2675	-0.96848	0.18332	17.021	15.194	-1.8102	-4.7066	3.6117	6.9262	1499.6
14.52	1453	60	NaN	-1.2746	17.58	-2.593	-180.04	14.568	14.773	38.985	-747.85	1110.1	31.202	751.54	1095.1	49.441	32.868	0	0	-0.83082	-4.8792	-13.407	-8.2647	-0.97718	0.25343	17.007	15.142	-1.808	-4.6258	3.6001	6.8769	1499.5
14.53	1454	60	NaN	-1.3004	17.563	-2.578	-180.05	14.583	14.823	38.887	-747.8	1110.1	30.714	751.25	1095	39.034	32.279	0	0	-0.81668	-4.8653	-13.403	-8.2611	-0.98801	0.25821	16.987	15.159	-1.8047	-4.6071	3.5836	6.8979	1499.1
14.54	1455	60	NaN	-1.3188	17.55	-2.6065	-180.01	14.582	14.907	38.95	-747.77	1110	30.493	751.08	1094.9	37.18	33.765	0	0	-0.80921	-4.8579	-13.4	-8.2576	-0.99551	0.31142	16.972	15.159	-1.8047	-4.5465	3.5727	6.9017	1499
14.55	1456	60	NaN	-1.3266	17.55	-2.6347	-179.99	14.576	14.955	39.036	-747.72	1110	30.371	750.99	1094.9	35.218	32.871	0	0	-0.8819	-4.9296	-13.396	-8.2538	-0.9954	0.34289	16.971	15.155	-1.8773	-4.5867	3.5747	6.901	1498.8
14.56	1457	60	NaN	-1.3469	17.518	-2.6443	-179.94	14.554	15.093	39.07	-747.68	1110	30.125	750.76	1094.8	37.722	34.151	0	0	-1.0007	-5.0466	-13.392	-8.25	-1.0049	0.4016	16.936	15.137	-2.0056	-4.645	3.5436	6.8871	1498.5
14.57	1458	60	NaN	-1.368	17.481	-2.6348	-179.88	14.51	15.266	39.048	-747.64	1110	29.932	750.6	1094.7	37.165	34.954	0	0	-1.0156	-5.0613	-13.389	-8.2471	-1.0193	0.47279	16.894	15.097	-2.0349	-4.5885	3.505	6.8494	1498.3
14.58	1459	60	NaN	-1.381	17.453	-2.6141	-179.8	14.452	15.423	39.003	-747.6	1110	29.912	750.56	1094.6	36.586	31.332	0	0	-1.0407	-5.0861	-13.386	-8.244	-1.0333	0.5427	16.863	15.042	-2.074	-4.5434	3.4774	6.7979	1498.3
14.59	1460	60	NaN	-1.3976	17.404	-2.594	-179.72	14.419	15.611	38.993	-747.58	1110	29.902	750.43	1094.6	36.339	33.647	0	0	-1.1158	-5.16	-13.382	-8.2395	-1.0499	0.62792	16.813	15.009	-2.1656	-4.5321	3.432	6.7699	1498.1
14.6	1461	60	NaN	-1.4015	17.375	-2.582	-179.66	14.397	15.677	38.992	-747.56	1110	29.742	750.34	1094.5	36.462	32.964	0	0	-1.2052	-5.2482	-13.377	-8.2353	-1.0477	0.69019	16.783	14.989	-2.2529	-4.558	3.4055	6.7535	1498
14.61	1462	60	NaN	-1.3966	17.349	-2.5963	-179.62	14.372	15.765	39.071	-747.55	1110	29.673	750.29	1094.5	36.963	34.41	0	0	-1.3101	-5.3515	-13.373	-8.2312	-1.0371	0.73635	16.755	14.965	-2.3471	-4.6152	3.3821	6.7343	1498
14.62	1463	60	NaN	-1.3898	17.322	-2.5857	-179.58	14.356	15.807	39.07	-747.55	1109.9	29.414	750.21	1094.4	35.283	33.278	0	0	-1.4669	-5.5061	-13.369	-8.227	-1.0204	0.79351	16.726	14.952	-2.4873	-4.7126	3.3572	6.7255	1497.9
14.63	1464	60	NaN	-1.3829	17.303	-2.5742	-179.54	14.349	15.844	39.061	-747.55	1109.9	29.166	750.11	1094.3	35.293	33.04	0	0	-1.5784	-5.6159	-13.365	-8.2233	-1.0044	0.84199	16.704	14.947	-2.5827	-4.774	3.3385	6.7241	1497.8
14.64	1465	60	NaN	-1.3768	17.297	-2.5836	-179.52	14.344	15.909	39.111	-747.55	1109.9	29.103	750.05	1094.2	35.985	31.88	0	0	-1.6643	-5.7006	-13.362	-8.2199	-0.99392	0.86534	16.696	14.945	-2.6582	-4.8353	3.3343	6.7251	1497.7
14.65	1466	60	NaN	-1.3756	17.3	-2.5622	-179.49	14.345	15.922	39.07	-747.54	1109.9	28.922	749.99	1094.2	35.333	32.202	0	0	-1.7896	-5.8241	-13.357	-8.2153	-0.98736	0.89613	16.697	14.948	-2.7769	-4.9279	3.3398	6.7323	1497.6
14.66	1467	60	NaN	-1.3635	17.322	-2.5604	-179.47	14.327	15.974	39.074	-747.53	1109.9	28.777	749.94	1094.1	35.749	32.412	0	0	-1.8917	-5.9247	-13.353	-8.211	-0.96951	0.92038	16.715	14.934	-2.8612	-5.0043	3.3618	6.7227	1497.6
14.67	1468	60	NaN	-1.353	17.339	-2.585	-179.45	14.329	16.011	39.177	-747.51	1109.9	28.672	749.85	1094	35.479	33.503	0	0	-1.888	-5.921	-13.35	-8.208	-0.95111	0.95449	16.73	14.938	-2.8391	-4.9665	3.3796	6.7301	1497.5
14.68	1469	60	NaN	-1.3359	17.353	-2.5986	-179.43	14.325	16.025	39.252	-747.52	1109.9	28.499	749.78	1094	34.348	33.142	0	0	-1.9612	-5.9932	-13.348	-8.2058	-0.92442	0.98413	16.741	14.937	-2.8856	-5.0091	3.3928	6.7311	1497.4
14.69	1470	60	NaN	-1.3201	17.364	-2.5921	-179.42	14.31	16.043	39.255	-747.54	1110	28.378	749.74	1093.9	36.281	33.159	0	0	-2.069	-6.0994	-13.345	-8.2035	-0.90385	1.0002	16.749	14.925	-2.9728	-5.0992	3.4036	6.7214	1497.4
14.7	1471	60	NaN	-1.3129	17.378	-2.5765	-179.41	14.294	16.089	39.222	-747.55	1110	28.424	749.72	1093.9	35.034	33.833	0	0	-2.1475	-6.1768	-13.341	-8.199	-0.89972	1.0056	16.761	14.911	-3.0472	-5.1712	3.4199	6.7119	1497.4
14.71	1472	60	NaN	-1.2895	17.411	-2.573	-179.39	14.289	16.129	39.275	-747.53	1110	28.34	749.66	1093.8	36.121	33.633	0	0	-2.2543	-6.2821	-13.337	-8.1952	-0.87102	1.0288	16.791	14.908	-3.1254	-5.2533	3.454	6.7133	1497.3
14.72	1473	60	NaN	-1.2821	17.426	-2.5769	-179.38	14.269	16.159	39.326	-747.56	1110	28.313	749.67	1093.8	34.463	33.169	0	0	-2.3744	-6.4005	-13.334	-8.192	-0.86066	1.0406	16.805	14.891	-3.2351	-5.3599	3.4708	6.6986	1497.4
14.73	1474	60	NaN	-1.2801	17.439	-2.5566	-179.37	14.27	16.165	39.274	-747.57	1110	28.263	749.64	1093.8	35.096	33.223	0	0	-2.4665	-6.4911	-13.332	-8.1896	-0.85867	1.0493	16.816	14.892	-3.3251	-5.4419	3.4845	6.7029	1497.3
14.74	1475	60	NaN	-1.2745	17.456	-2.5499	-179.35	14.271	16.183	39.284	-747.6	1110.1	28.188	749.59	1093.7	35.509	33.936	0	0	-2.5682	-6.5915	-13.329	-8.1869	-0.84986	1.0766	16.831	14.896	-3.4181	-5.5148	3.5017	6.7095	1497.3
14.75	1476	60	NaN	-1.2673	17.471	-2.5595	-179.32	14.271	16.214	39.367	-747.65	1110.1	28.13	749.53	1093.7	34.238	31.656	0	0	-2.7108	-6.7319	-13.325	-8.1829	-0.83728	1.1066	16.843	14.9	-3.548	-5.6253	3.518	6.7166	1497.3
14.76	1477	60	NaN	-1.2674	17.474	-2.5588	-179.32	14.28	16.236	39.415	-747.7	1110.1	28.129	749.5	1093.6	34.621	32.726	0	0	-2.81	-6.8297	-13.322	-8.1801	-0.83548	1.1099	16.845	14.909	-3.6455	-5.7198	3.5228	6.7287	1497.3
14.77	1478	60	NaN	-1.2803	17.48	-2.5212	-179.31	14.284	16.25	39.337	-747.77	1110.1	28.071	749.48	1093.6	35.195	33.306	0	0	-2.8952	-6.9137	-13.32	-8.1776	-0.84914	1.1261	16.85	14.915	-3.7443	-5.7876	3.5299	6.737	1497.4
14.78	1479	60	NaN	-1.2863	17.494	-2.5205	-179.28	14.294	16.258	39.361	-747.78	1110.1	28.011	749.39	1093.6	35.25	32.656	0	0	-3.0153	-7.032	-13.316	-8.1743	-0.85197	1.1538	16.862	14.926	-3.8673	-5.8783	3.5456	6.7515	1497.3
14.79	1480	60	NaN	-1.2926	17.505	-2.5212	-179.26	14.3	16.282	39.388	-747.79	1110.1	28.018	749.36	1093.6	35.672	32.382	0	0	-2.9955	-7.0125	-13.314	-8.1715	-0.85752	1.1748	16.872	14.933	-3.853	-5.8377	3.5587	6.7618	1497.3
14.8	1481	60	NaN	-1.2986	17.508	-2.5233	-179.24	14.307	16.297	39.415	-747.82	1110.1	27.991	749.32	1093.5	35.925	33.475	0	0	-2.9261	-6.9441	-13.311	-8.1689	-0.86142	1.1964	16.874	14.941	-3.7876	-5.7477	3.5633	6.7725	1497.3
14.81	1482	60	NaN	-1.3023	17.503	-2.5136	-179.22	14.314	16.3	39.4	-747.87	1110.1	27.928	749.27	1093.5	33.977	35.64	0	0	-3.0516	-7.0678	-13.309	-8.1668	-0.86326	1.2163	16.868	14.949	-3.9149	-5.8515	3.5589	6.7826	1497.3
14.82	1483	60	NaN	-1.3014	17.495	-2.4776	-179.21	14.315	16.316	39.306	-747.94	1110.1	27.917	749.26	1093.5	36.455	34.058	0	0	-3.1749	-7.1893	-13.306	-8.1642	-0.86558	1.2262	16.859	14.951	-4.0405	-5.9632	3.5529	6.7873	1497.3
14.83	1484	60	NaN	-1.2898	17.501	-2.5152	-179.18	14.327	16.344	39.461	-747.92	1110.1	27.879	749.18	1093.5	37.199	32.58	0	0	-3.2908	-7.3035	-13.302	-8.1601	-0.84657	1.2644	16.864	14.964	-4.1374	-6.0391	3.562	6.8043	1497.2
14.84	1485	60	NaN	-1.2893	17.468	-2.5115	-179.16	14.335	16.382	39.466	-747.99	1110.1	27.881	749.11	1093.4	35.303	33.514	0	0	-3.2866	-7.2994	-13.298	-8.1564	-0.84591	1.282	16.832	14.972	-4.1325	-6.0174	3.5333	6.8158	1497.2
14.85	1486	60	NaN	-1.2975	17.442	-2.4686	-179.15	14.345	16.399	39.349	-748.05	1110.1	27.846	749.06	1093.4	34.746	33.181	0	0	-3.2529	-7.2662	-13.295	-8.1532	-0.85727	1.2882	16.805	14.982	-4.1102	-5.9781	3.51	6.8287	1497.2
14.86	1487	60	NaN	-1.2991	17.419	-2.4495	-179.14	14.347	16.416	39.306	-748.07	1110.1	27.817	749.02	1093.4	36.441	34.203	0	0	-3.3313	-7.3434	-13.294	-8.152	-0.85941	1.2975	16.782	14.984	-4.1907	-6.0459	3.4879	6.8321	1497.2
14.87	1488	60	NaN	-1.2905	17.391	-2.4695	-179.13	14.341	16.441	39.388	-748.08	1110	27.81	748.98	1093.4	35.656	31.764	0	0	-3.3178	-7.3301	-13.291	-8.1489	-0.84742	1.3118	16.754	14.978	-4.1652	-6.0183	3.4633	6.8289	1497.2
14.88	1489	60	NaN	-1.2852	17.358	-2.4711	-179.13	14.337	16.456	39.422	-748.11	1110	27.793	748.92	1093.4	34.037	34.736	0	0	-3.2438	-7.2572	-13.287	-8.1446	-0.84013	1.3164	16.72	14.975	-4.0839	-5.9407	3.4335	6.8303	1497.2
14.89	1490	60	NaN	-1.2828	17.322	-2.4687	-179.13	14.315	16.481	39.429	-748.11	1110	27.76	748.9	1093.3	35.899	34.064	0	0	-3.2289	-7.2425	-13.285	-8.1427	-0.83621	1.3161	16.682	14.955	-4.0651	-5.9265	3.3971	6.812	1497.2
14.9	1491	60	NaN	-1.2826	17.299	-2.4619	-179.12	14.294	16.488	39.404	-748.09	1110	27.665	748.85	1093.2	35.524	31.726	0	0	-3.204	-7.218	-13.283	-8.1411	-0.83336	1.3261	16.658	14.936	-4.0373	-5.8918	3.3744	6.7945	1497.1
14.91	1492	60	NaN	-1.2335	17.253	-2.432	-179.12	14.274	16.526	39.43	-748.11	1109.9	27.656	748.78	1093.2	34.884	32.114	0	0	-3.1439	-7.1587	-13.283	-8.1405	-0.78284	1.3338	16.613	14.914	-3.9267	-5.8249	3.3308	6.7739	1497
14.92	1493	60	NaN	-1.2248	17.24	-2.4322	-179.11	14.263	16.554	39.47	-748.09	1109.9	27.648	748.72	1093.2	34.564	34.435	0	0	-3.1158	-7.1311	-13.281	-8.1392	-0.77226	1.3418	16.601	14.903	-3.8881	-5.7893	3.3193	6.7639	1497
14.93	1494	60	NaN	-1.2723	17.264	-2.4671	-179.1	14.256	16.571	39.492	-748.03	1109.9	27.625	748.66	1093.2	36.536	33.075	0	0	-3.0803	-7.0961	-13.28	-8.1379	-0.818	1.3531	16.622	14.897	-3.8983	-5.7429	3.3422	6.7593	1496.8
14.94	1495	60	NaN	-1.2071	17.204	-2.4309	-179.09	14.22	16.681	39.537	-748.09	1109.8	27.792	748.62	1093.1	33.711	33.046	0	0	-2.9568	-6.9743	-13.28	-8.1375	-0.7575	1.364	16.565	14.859	-3.7143	-5.6104	3.2852	6.7218	1496.9
14.95	1496	60	NaN	-1.2085	17.207	-2.4162	-179.07	14.202	16.728	39.49	-748.06	1109.8	27.834	748.58	1093.1	36.459	33.838	0	0	-2.9609	-6.9784	-13.28	-8.138	-0.76228	1.3714	16.568	14.842	-3.7232	-5.607	3.2875	6.7037	1496.8
14.96	1497	60	NaN	-1.2682	17.244	-2.4579	-179.07	14.191	16.724	39.496	-747.95	1109.9	27.734	748.52	1093.1	38.822	29.84	0	0	-3.0011	-7.018	-13.281	-8.1391	-0.81792	1.3758	16.601	14.834	-3.819	-5.6422	3.3196	6.6947	1496.6
14.97	1498	60	NaN	-1.2894	17.247	-2.462	-179.07	14.186	16.741	39.483	-747.87	1109.9	27.658	748.39	1093.1	31.427	35.072	0	0	-2.8811	-6.8997	-13.284	-8.1419	-0.83667	1.3823	16.603	14.83	-3.7177	-5.5174	3.3192	6.688	1496.4
14.98	1499	60	NaN	-1.2763	17.231	-2.439	-179.06	14.183	16.773	39.454	-747.83	1109.8	27.625	748.27	1093	39.662	32.523	0	0	-2.7534	-6.7739	-13.287	-8.1449	-0.82332	1.3894	16.588	14.827	-3.5767	-5.3845	3.3007	6.6821	1496.2
14.99	1500	60	NaN	-1.2614	17.224	-2.4287	-179.06	14.18	16.796	39.443	-747.79	1109.8	27.599	748.2	1093	33.847	36.428	0	0	-2.6028	-6.6255	-13.291	-8.1486	-0.8078	1.3922	16.58	14.823	-3.4106	-5.2333	3.2898	6.6748	1496.1
15	1501	60	NaN	-1.2406	17.208	-2.4335	-179.07	14.174	16.824	39.468	-747.75	1109.8	27.568	748.13	1093	45.576	32.134	0	0	-2.4723	-6.4969	-13.297	-8.1545	-0.78482	1.3854	16.564	14.818	-3.2571	-5.1114	3.2671	6.6639	1496
15.01	1502	60	NaN	-1.2153	17.189	-2.4149	-179.07	14.17	16.843	39.406	-747.76	1109.8	27.548	748.08	1093	51.671	37.022	0	0	-2.3685	-6.3946	-13.303	-8.1613	-0.76113	1.3829	16.545	14.814	-3.1296	-5.0117	3.2414	6.6527	1496
15.02	1503	60	NaN	-1.1952	17.187	-2.4319	-179.07	14.161	16.866	39.469	-747.71	1109.8	27.553	748.05	1093	44.016	38.449	0	0	-2.335	-6.3616	-13.311	-8.1685	-0.73877	1.3817	16.543	14.806	-3.0738	-4.9799	3.2321	6.6372	1495.9
15.03	1504	60	NaN	-1.1824	17.188	-2.4312	-179.08	14.159	16.907	39.463	-747.67	1109.8	27.609	748.03	1093	53.206	34.473	0	0	-2.1324	-6.1619	-13.321	-8.1792	-0.72827	1.3768	16.543	14.804	-2.8607	-4.7852	3.2218	6.6244	1495.8
15.04	1505	60	NaN	-1.1685	17.187	-2.4323	-179.08	14.162	16.946	39.46	-747.64	1109.8	27.656	747.99	1093	48.533	35.979	0	0	-1.8526	-5.8862	-13.334	-8.1915	-0.71634	1.3751	16.542	14.807	-2.569	-4.5111	3.2086	6.6157	1495.8
15.05	1506	60	NaN	-1.1455	17.186	-2.4636	-179.07	14.168	16.957	39.565	-747.6	1109.8	27.621	747.93	1092.9	34.254	33.751	0	0	-1.5729	-5.6105	-13.346	-8.2037	-0.68792	1.3834	16.541	14.814	-2.2608	-4.2271	3.1949	6.6102	1495.7
15.06	1507	60	NaN	-1.1241	17.179	-2.4385	-179.07	14.188	16.954	39.467	-747.58	1109.8	27.526	747.87	1092.9	36.065	33.406	0	0	-1.359	-5.3997	-13.357	-8.2145	-0.66657	1.3847	16.532	14.835	-2.0256	-4.015	3.1753	6.6208	1495.6
15.07	1508	60	NaN	-1.1107	17.174	-2.4679	-179.07	14.215	16.963	39.596	-747.56	1109.8	27.477	747.8	1092.9	34.322	32.775	0	0	-1.3215	-5.3628	-13.364	-8.2215	-0.64634	1.3981	16.527	14.862	-1.9678	-3.9646	3.1635	6.6408	1495.5
15.08	1509	60	NaN	-1.1002	17.169	-2.4731	-179.06	14.214	16.964	39.656	-747.54	1109.8	27.43	747.79	1092.9	33.521	33.289	0	0	-1.5893	-5.6267	-13.372	-8.23	-0.63171	1.4036	16.521	14.862	-2.221	-4.2231	3.1493	6.6318	1495.5
15.09	1510	60	NaN	-1.0878	17.164	-2.466	-179.06	14.207	17.011	39.693	-747.52	1109.8	27.516	747.79	1092.9	34.693	32.453	0	0	-1.8233	-5.8574	-13.381	-8.2389	-0.62123	1.4097	16.517	14.854	-2.4446	-4.4477	3.1356	6.6148	1495.5
15.1	1511	60	NaN	-1.0683	17.158	-2.45	-179.04	14.206	17.05	39.738	-747.49	1109.8	27.574	747.78	1092.9	34.952	32.534	0	0	-1.6264	-5.6632	-13.39	-8.2478	-0.60219	1.424	16.512	14.852	-2.2286	-4.2393	3.1217	6.6045	1495.4
15.11	1512	60	NaN	-1.0415	17.149	-2.4174	-179.03	14.213	16.989	39.778	-747.44	1109.7	27.359	747.74	1092.9	34.527	32.516	0	0	-1.4294	-5.4691	-13.399	-8.2568	-0.56558	1.4473	16.502	14.86	-1.995	-4.0218	3.1034	6.603	1495.3
15.12	1513	60	NaN	-1.0335	17.125	-2.3577	-179.01	14.214	16.987	39.737	-747.41	1109.7	27.332	747.72	1092.9	34.569	32.8	0	0	-1.2325	-5.275	-13.408	-8.2657	-0.55815	1.4615	16.479	14.859	-1.7906	-3.8136	3.0716	6.5933	1495.3
15.13	1514	60	NaN	-1.0134	17.102	-2.3556	-179	14.195	16.994	39.837	-747.41	1109.7	27.341	747.73	1092.9	35.381	32.174	0	0	-1.0355	-5.0809	-13.417	-8.2746	-0.53454	1.4742	16.456	14.841	-1.57	-3.6067	3.0394	6.5664	1495.3
15.14	1515	60	NaN	-0.99796	17.073	-2.347	-178.99	14.178	17.04	39.916	-747.4	1109.7	27.455	747.76	1092.9	35.663	32.762	0	0	-0.83854	-4.8868	-13.426	-8.2835	-0.52049	1.4888	16.429	14.822	-1.359	-3.3981	3.0034	6.5388	1495.3
15.15	1516	60	NaN	-0.98297	17.043	-2.33	-178.97	14.177	17.032	39.949	-747.41	1109.7	27.431	747.77	1092.9	35.395	33.145	0	0	-0.64158	-4.6927	-13.434	-8.2924	-0.50326	1.5051	16.399	14.82	-1.1448	-3.1876	2.965	6.5279	1495.3
15.16	1517	60	NaN	-0.96725	17.02	-2.318	-178.96	14.182	16.988	39.976	-747.42	1109.7	27.312	747.76	1092.9	35.656	33.342	0	0	-0.18621	-4.244	-13.43	-8.2877	-0.48195	1.523	16.377	14.825	-0.66816	-2.721	2.947	6.537	1495.3
15.17	1518	60	NaN	-0.95476	17.015	-2.3245	-178.94	14.164	17.019	40.051	-747.38	1109.6	27.398	747.79	1092.9	34.207	34.5	0	0	0.23833	-3.8256	-13.424	-8.2818	-0.4699	1.542	16.373	14.807	-0.23157	-2.2836	2.949	6.5248	1495.3
15.18	1519	60	NaN	-0.94446	17.012	-2.3092	-178.93	14.166	17.022	40.041	-747.39	1109.6	27.398	747.79	1092.9	34.231	31.949	0	0	0.34278	-3.7227	-13.427	-8.285	-0.46001	1.5592	16.37	14.808	-0.11723	-2.1635	2.943	6.5226	1495.3
15.19	1520	60	NaN	-0.92899	17.013	-2.3187	-178.91	14.17	16.998	40.103	-747.38	1109.6	27.333	747.77	1092.9	34.978	32.74	0	0	0.3792	-3.6868	-13.429	-8.2869	-0.43965	1.5768	16.371	14.812	-0.060448	-2.1099	2.9425	6.5249	1495.3
15.2	1521	60	NaN	-0.91075	17.013	-2.3202	-178.89	14.166	17.013	40.141	-747.39	1109.6	27.364	747.79	1092.9	35.317	35.376	0	0	0.39626	-3.6699	-13.429	-8.2872	-0.42112	1.5964	16.372	14.807	-0.024861	-2.0736	2.9429	6.5195	1495.3
15.21	1522	60	NaN	-0.88635	17.018	-2.3332	-178.87	14.171	17.005	40.215	-747.41	1109.6	27.334	747.78	1092.9	36.809	32.088	0	0	0.43503	-3.6317	-13.425	-8.2834	-0.39278	1.6214	16.378	14.812	0.042248	-2.0104	2.9525	6.5284	1495.3
15.22	1523	60	NaN	-0.85821	17.031	-2.3597	-178.86	14.184	16.967	40.331	-747.42	1109.6	27.223	747.75	1092.9	36.002	29.723	0	0	0.46314	-3.604	-13.421	-8.2789	-0.35589	1.6462	16.391	14.824	0.10725	-1.9578	2.97	6.5452	1495.3
15.23	1524	60	NaN	-0.8371	17.045	-2.3658	-178.85	14.167	16.979	40.398	-747.42	1109.6	27.253	747.8	1092.9	34.846	31.247	0	0	0.46689	-3.6003	-13.415	-8.2728	-0.33342	1.6556	16.405	14.808	0.13347	-1.9448	2.9898	6.535	1495.4
15.24	1525	60	NaN	-0.82967	17.044	-2.347	-178.84	14.162	16.993	40.356	-747.45	1109.6	27.294	747.82	1092.9	37.162	32.657	0	0	0.4085	-3.6579	-13.407	-8.2653	-0.3292	1.6621	16.403	14.802	0.079305	-1.9958	2.9959	6.5372	1495.4
15.25	1526	60	NaN	-0.81325	17.057	-2.3228	-178.81	14.176	16.954	40.354	-747.48	1109.6	27.172	747.79	1092.9	36.775	31.777	0	0	0.40742	-3.6589	-13.397	-8.2549	-0.30814	1.6926	16.416	14.816	0.099278	-1.9663	3.0195	6.5614	1495.4
15.26	1527	60	NaN	-0.80499	17.065	-2.3127	-178.79	14.169	16.975	40.368	-747.5	1109.6	27.205	747.81	1092.9	33.955	33.662	0	0	0.60466	-3.4646	-13.379	-8.2374	-0.30062	1.712	16.425	14.809	0.30403	-1.7526	3.0452	6.5716	1495.5
15.27	1528	60	NaN	-0.80257	17.07	-2.3122	-178.78	14.148	17.019	40.385	-747.53	1109.6	27.313	747.86	1092.9	35.843	32.823	0	0	0.31379	-3.7512	-13.369	-8.2267	-0.30174	1.7232	16.43	14.789	0.012051	-2.028	3.061	6.5623	1495.5
15.28	1529	60	NaN	-0.80123	17.079	-2.3204	-178.76	14.139	17.029	40.423	-747.56	1109.6	27.34	747.88	1092.9	35.622	31.548	0	0	-0.050758	-4.1105	-13.36	-8.2181	-0.29997	1.7376	16.438	14.781	-0.35072	-2.3729	3.0777	6.5624	1495.6
15.29	1530	60	NaN	-0.80312	17.089	-2.3539	-178.75	14.166	16.993	40.542	-747.55	1109.6	27.229	747.82	1092.9	34.463	32.905	0	0	-0.080658	-4.1399	-13.351	-8.2086	-0.29304	1.7587	16.449	14.806	-0.3737	-2.3813	3.0984	6.5971	1495.5
15.3	1531	60	NaN	-0.82858	17.096	-2.3073	-178.74	14.15	17.018	40.392	-747.62	1109.6	27.311	747.87	1092.9	36.37	34.64	0	0	-0.2283	-4.2854	-13.337	-8.1953	-0.32744	1.7575	16.455	14.791	-0.55574	-2.5279	3.1181	6.5954	1495.6
15.31	1532	60	NaN	-0.83077	17.11	-2.3092	-178.74	14.148	16.985	40.401	-747.65	1109.6	27.256	747.88	1092.9	36.163	33.824	0	0	-0.62676	-4.6781	-13.316	-8.174	-0.32721	1.7665	16.469	14.789	-0.95397	-2.9116	3.1533	6.6152	1495.7
15.32	1533	60	NaN	-0.83159	17.12	-2.3138	-178.73	14.136	16.991	40.402	-747.69	1109.6	27.316	747.92	1092.9	36.336	33.138	0	0	-1.0252	-5.0708	-13.295	-8.1528	-0.33029	1.7691	16.479	14.777	-1.3555	-3.3017	3.1839	6.6239	1495.8
15.33	1534	60	NaN	-0.82753	17.128	-2.3316	-178.73	14.127	16.993	40.443	-747.72	1109.7	27.367	747.95	1092.9	35.268	34.643	0	0	-1.2555	-5.2978	-13.277	-8.1349	-0.32664	1.7736	16.488	14.768	-1.5822	-3.5242	3.2107	6.6332	1495.8
15.34	1535	60	NaN	-0.81537	17.14	-2.3655	-178.72	14.135	16.946	40.545	-747.73	1109.7	27.284	747.94	1092.9	36.642	32.189	0	0	-1.0523	-5.0975	-13.268	-8.1259	-0.30737	1.7848	16.499	14.777	-1.3597	-3.3127	3.2307	6.6507	1495.8
15.35	1536	60	NaN	-0.8194	17.134	-2.3428	-178.73	14.129	16.949	40.453	-747.78	1109.7	27.34	747.96	1092.9	33.535	31.91	0	0	-1.2853	-5.3271	-13.248	-8.1059	-0.31711	1.7722	16.494	14.77	-1.6024	-3.5549	3.2456	6.6639	1495.9
15.36	1537	60	NaN	-0.81882	17.145	-2.349	-178.72	14.127	16.947	40.468	-747.74	1109.7	27.38	747.99	1093	34.902	31.831	0	0	-1.5597	-5.5975	-13.226	-8.0838	-0.3175	1.7767	16.506	14.767	-1.8772	-3.8208	3.2797	6.6828	1495.9
15.37	1538	60	NaN	-0.81775	17.135	-2.3305	-178.72	14.131	16.911	40.396	-747.76	1109.7	27.342	747.99	1093	34.78	32.926	0	0	-1.5476	-5.5856	-13.207	-8.0652	-0.31772	1.7802	16.496	14.77	-1.8654	-3.8054	3.2892	6.7046	1495.9
15.38	1539	60	NaN	-0.8155	17.127	-2.3403	-178.72	14.121	16.898	40.395	-747.75	1109.6	27.371	748	1093	37.14	32.656	0	0	-1.5783	-5.6159	-13.188	-8.0461	-0.3166	1.7817	16.49	14.758	-1.8949	-3.8342	3.3014	6.7124	1495.9
15.39	1540	60	NaN	-0.8185	17.118	-2.3703	-178.71	14.103	16.899	40.452	-747.72	1109.6	27.434	748.03	1093	39.529	31.93	0	0	-1.6897	-5.7256	-13.168	-8.026	-0.31987	1.7836	16.482	14.739	-2.0096	-3.942	3.3143	6.7128	1495.9
15.4	1541	60	NaN	-0.83496	17.093	-2.3778	-178.71	14.095	16.879	40.447	-747.72	1109.6	27.433	748.04	1093	34.936	32.168	0	0	-1.9855	-6.0172	-13.144	-8.0021	-0.33647	1.7872	16.459	14.729	-2.322	-4.23	3.3148	6.7271	1495.9
15.41	1542	60	NaN	-0.86597	17.047	-2.3313	-178.71	14.098	16.855	40.27	-747.74	1109.6	27.41	748.02	1093	36.534	34.139	0	0	-2.2211	-6.2493	-13.122	-7.9796	-0.37338	1.7814	16.414	14.731	-2.5945	-4.468	3.2928	6.751	1495.9
15.42	1543	60	NaN	-0.89324	17.008	-2.3409	-178.71	14.082	16.814	40.205	-747.7	1109.5	27.389	748.02	1093.1	36.037	32.609	0	0	-2.2174	-6.2456	-13.104	-7.9623	-0.40232	1.7819	16.377	14.713	-2.6197	-4.4638	3.2726	6.7504	1495.9
15.43	1544	60	NaN	-0.90135	16.979	-2.3734	-178.71	14.072	16.809	40.227	-747.67	1109.5	27.433	748.03	1093.1	36.011	32.24	0	0	-2.2924	-6.3196	-13.086	-7.9438	-0.41128	1.7806	16.35	14.701	-2.7037	-4.539	3.2646	6.7574	1495.8
15.44	1545	60	NaN	-0.90609	16.959	-2.3862	-178.72	14.063	16.789	40.212	-747.64	1109.5	27.424	748.05	1093.1	36.281	32.454	0	0	-2.3815	-6.4075	-13.07	-7.9284	-0.41622	1.7743	16.331	14.691	-2.7978	-4.6332	3.261	6.7624	1495.8
15.45	1546	60	NaN	-0.91715	16.933	-2.3923	-178.72	14.055	16.751	40.17	-747.62	1109.5	27.379	748.06	1093.1	36.348	32.734	0	0	-2.4473	-6.4722	-13.065	-7.9229	-0.42718	1.7651	16.306	14.683	-2.8744	-4.7071	3.2409	6.7597	1495.8
15.46	1547	60	NaN	-0.93294	16.888	-2.4274	-178.73	14.058	16.728	40.174	-747.57	1109.5	27.412	748.05	1093.2	35.96	32.077	0	0	-2.5136	-6.5376	-13.06	-7.9178	-0.44406	1.7577	16.263	14.682	-2.9577	-4.7799	3.2036	6.7645	1495.8
15.47	1548	60	NaN	-0.93187	16.878	-2.4112	-178.73	14.058	16.731	40.032	-747.5	1109.5	27.498	748.04	1093.2	35.871	33.029	0	0	-2.5812	-6.6042	-13.056	-7.9135	-0.45169	1.7464	16.254	14.682	-3.0329	-4.8578	3.1985	6.7683	1495.7
15.48	1549	60	NaN	-0.92954	16.843	-2.4494	-178.75	14.055	16.706	40.003	-747.4	1109.5	27.541	748.05	1093.2	34.816	33.593	0	0	-2.5761	-6.5992	-13.054	-7.9115	-0.45208	1.7294	16.222	14.676	-3.0282	-4.8698	3.1687	6.7645	1495.6
15.49	1550	60	NaN	-0.92951	16.816	-2.4773	-178.75	14.055	16.676	40	-747.34	1109.4	27.539	748.05	1093.3	34.202	32.316	0	0	-2.5526	-6.576	-13.053	-7.9106	-0.45209	1.7231	16.196	14.675	-3.0047	-4.8529	3.1428	6.7643	1495.5
15.5	1551	60	NaN	-0.92339	16.799	-2.5267	-178.76	14.052	16.661	40.099	-747.29	1109.4	27.557	748.06	1093.3	37.373	31.797	0	0	-2.519	-6.5429	-13.053	-7.9114	-0.44287	1.7241	16.18	14.671	-2.9619	-4.8188	3.1265	6.7595	1495.5
15.51	1552	60	NaN	-0.91521	16.787	-2.585	-178.76	14.048	16.657	40.24	-747.22	1109.4	27.597	748.06	1093.3	37.292	33.16	0	0	-2.372	-6.398	-13.053	-7.9114	-0.43077	1.7239	16.169	14.665	-2.8027	-4.6741	3.1155	6.754	1495.4
15.52	1553	60	NaN	-0.92188	16.765	-2.5899	-178.77	14.053	16.639	40.232	-747.17	1109.4	27.593	748.07	1093.3	35.261	35.164	0	0	-2.2135	-6.2419	-13.054	-7.9117	-0.4376	1.7138	16.149	14.669	-2.6511	-4.5281	3.0956	6.7572	1495.4
15.53	1554	60	NaN	-0.95083	16.74	-2.5455	-178.78	14.05	16.613	40.091	-747.07	1109.4	27.572	748.09	1093.3	36.63	34.997	0	0	-2.1	-6.13	-13.055	-7.9132	-0.47112	1.6984	16.125	14.665	-2.5711	-4.4315	3.0696	6.7516	1495.3
15.54	1555	60	NaN	-0.97711	16.717	-2.5335	-178.79	14.048	16.617	40.058	-747.01	1109.3	27.603	748.11	1093.3	35.683	34.42	0	0	-1.9828	-6.0145	-13.057	-7.915	-0.49983	1.6913	16.104	14.661	-2.4826	-4.3232	3.0466	6.7465	1495.3
15.55	1556	60	NaN	-1.0069	16.686	-2.544	-178.78	14.046	16.616	40.086	-746.93	1109.3	27.613	748.13	1093.4	35.395	34.748	0	0	-1.8594	-5.8929	-13.059	-7.917	-0.52889	1.6958	16.073	14.658	-2.3883	-4.1971	3.0144	6.7411	1495.2
15.56	1557	60	NaN	-1.0332	16.651	-2.5548	-178.78	14.042	16.619	40.113	-746.87	1109.3	27.641	748.15	1093.4	37.184	32.865	0	0	-1.7871	-5.8217	-13.062	-7.9197	-0.55518	1.6958	16.039	14.654	-2.3423	-4.1258	2.9775	6.734	1495.1
15.57	1558	60	NaN	-1.0506	16.619	-2.5574	-178.79	14.036	16.627	40.114	-746.83	1109.3	27.683	748.16	1093.4	36.244	33.088	0	0	-1.7149	-5.7505	-13.065	-7.9228	-0.57419	1.6864	16.008	14.647	-2.2891	-4.0642	2.943	6.7246	1495.1
15.58	1559	60	NaN	-1.0603	16.592	-2.5665	-178.79	14.03	16.616	40.13	-746.77	1109.3	27.657	748.19	1093.4	35.445	34.137	0	0	-1.625	-5.6619	-13.069	-7.9266	-0.5823	1.6837	15.982	14.64	-2.2073	-3.9782	2.9136	6.7133	1495.1
15.59	1560	60	NaN	-1.0585	16.571	-2.5949	-178.78	14.037	16.585	40.239	-746.69	1109.2	27.569	748.16	1093.4	37.22	32.483	0	0	-1.5776	-5.6152	-13.073	-7.9305	-0.5729	1.7021	15.963	14.645	-2.1505	-3.9131	2.8904	6.7142	1495
15.6	1561	60	NaN	-1.061	16.56	-2.5564	-178.78	14.042	16.593	40.117	-746.66	1109.2	27.592	748.15	1093.4	36.449	33.039	0	0	-1.5267	-5.565	-13.076	-7.9341	-0.58092	1.7016	15.953	14.649	-2.1077	-3.8634	2.8772	6.7147	1494.9
15.61	1562	60	NaN	-1.0575	16.553	-2.5407	-178.78	14.037	16.618	40.065	-746.63	1109.2	27.661	748.16	1093.4	37.001	33.376	0	0	-1.444	-5.4835	-13.079	-7.9366	-0.58204	1.6934	15.947	14.643	-2.0261	-3.7901	2.8687	6.7066	1494.9
15.62	1563	60	NaN	-1.0404	16.544	-2.5482	-178.79	14.025	16.63	40.082	-746.56	1109.2	27.686	748.19	1093.4	36.831	32.981	0	0	-1.3893	-5.4296	-13.081	-7.9394	-0.56521	1.6891	15.94	14.63	-1.9545	-3.7405	2.8587	6.6902	1494.9
15.63	1564	60	NaN	-1.0121	16.533	-2.5592	-178.79	14.011	16.609	40.104	-746.49	1109.1	27.613	748.21	1093.4	35.957	32.895	0	0	-1.427	-5.4668	-13.085	-7.9425	-0.53336	1.6928	15.93	14.614	-1.9604	-3.774	2.8456	6.6712	1494.8
15.64	1565	60	NaN	-0.99104	16.525	-2.5713	-178.79	14	16.571	40.141	-746.47	1109.1	27.488	748.22	1093.4	36.604	32.901	0	0	-1.4285	-5.4682	-13.087	-7.9453	-0.50601	1.6941	15.922	14.603	-1.9345	-3.774	2.8348	6.6577	1494.8
15.65	1566	60	NaN	-0.97779	16.532	-2.5857	-178.8	13.984	16.604	40.181	-746.39	1109.1	27.559	748.24	1093.4	36.328	32.419	0	0	-1.43	-5.4697	-13.09	-7.9481	-0.49394	1.6859	15.93	14.585	-1.924	-3.7838	2.8399	6.6373	1494.8
15.66	1567	60	NaN	-0.96662	16.543	-2.5821	-178.79	13.975	16.582	40.19	-746.33	1109.1	27.48	748.23	1093.4	37.153	33.949	0	0	-1.4412	-5.4808	-13.093	-7.9511	-0.47939	1.6944	15.941	14.577	-1.9206	-3.7864	2.848	6.6254	1494.7
15.67	1568	60	NaN	-0.95993	16.544	-2.5422	-178.8	13.966	16.569	40.093	-746.3	1109.1	27.428	748.23	1093.4	36.106	32.899	0	0	-1.4587	-5.498	-13.096	-7.9542	-0.47438	1.6902	15.943	14.567	-1.9331	-3.8078	2.8464	6.6132	1494.7
15.68	1569	60	NaN	-0.95683	16.539	-2.5024	-178.8	13.955	16.569	40	-746.29	1109.1	27.407	748.24	1093.4	35.208	32.082	0	0	-1.4753	-5.5143	-13.099	-7.9573	-0.47406	1.6807	15.939	14.555	-1.9493	-3.8337	2.8397	6.5982	1494.7
15.69	1570	60	NaN	-0.95284	16.539	-2.4979	-178.8	13.941	16.563	40.022	-746.28	1109	27.365	748.24	1093.4	34.914	31.117	0	0	-1.4872	-5.5261	-13.102	-7.9601	-0.46762	1.6828	15.94	14.541	-1.9548	-3.8433	2.8375	6.5807	1494.7
15.7	1571	60	NaN	-0.93848	16.546	-2.4996	-178.79	13.922	16.556	40.068	-746.22	1109	27.301	748.24	1093.4	35.058	32.744	0	0	-1.5004	-5.5391	-13.105	-7.9627	-0.44903	1.6948	15.946	14.522	-1.9494	-3.8443	2.8412	6.5594	1494.6
15.71	1572	60	NaN	-0.93502	16.543	-2.4873	-178.8	13.894	16.591	40.067	-746.22	1109	27.372	748.3	1093.4	35.842	35.038	0	0	-1.5154	-5.5539	-13.107	-7.9652	-0.44836	1.6903	15.944	14.493	-1.9637	-3.8635	2.8366	6.5279	1494.7
15.72	1573	60	NaN	-0.92192	16.55	-2.4609	-178.8	13.871	16.592	40.037	-746.2	1109	27.338	748.31	1093.3	35.804	33.762	0	0	-1.5801	-5.6177	-13.111	-7.9693	-0.43508	1.6878	15.95	14.471	-2.0152	-3.9299	2.8388	6.5019	1494.6
15.73	1574	60	NaN	-0.90833	16.561	-2.4327	-178.8	13.853	16.591	40	-746.18	1109	27.298	748.32	1093.3	36.031	34.344	0	0	-1.1649	-5.2084	-13.108	-7.9658	-0.42138	1.6906	15.961	14.453	-1.5862	-3.5178	2.8535	6.4875	1494.6
15.74	1575	60	NaN	-0.89474	16.574	-2.4117	-178.79	13.84	16.59	39.978	-746.18	1109	27.261	748.32	1093.3	36.932	32.173	0	0	0.089487	-3.9723	-13.091	-7.949	-0.40721	1.6967	15.974	14.44	-0.31773	-2.2756	2.8833	6.4907	1494.6
15.75	1576	60	NaN	-0.87947	16.587	-2.4015	-178.79	13.83	16.582	39.987	-746.17	1109	27.204	748.31	1093.3	36.64	32.135	0	0	0.22646	-3.8373	-13.09	-7.9481	-0.38939	1.701	15.987	14.43	-0.16293	-2.1363	2.8968	6.4822	1494.6
15.76	1577	60	NaN	-0.87534	16.597	-2.3982	-178.79	13.815	16.598	40.021	-746.17	1108.9	27.222	748.3	1093.3	35.276	32.678	0	0	0.18007	-3.883	-13.092	-7.9498	-0.38466	1.6992	15.997	14.415	-0.20459	-2.1838	2.905	6.465	1494.6
15.77	1578	60	NaN	-0.86192	16.611	-2.3959	-178.8	13.799	16.578	40.036	-746.14	1108.9	27.163	748.32	1093.3	36.342	31.913	0	0	0.1532	-3.9095	-13.093	-7.9511	-0.36842	1.6946	16.011	14.399	-0.21522	-2.2148	2.9175	6.4478	1494.6
15.78	1579	60	NaN	-0.84874	16.621	-2.4024	-178.8	13.79	16.576	40.093	-746.13	1108.9	27.137	748.3	1093.3	35.977	33.644	0	0	0.13306	-3.9293	-13.095	-7.9532	-0.35204	1.7005	16.021	14.389	-0.21899	-2.2288	2.9261	6.4361	1494.6
15.79	1580	60	NaN	-0.83774	16.628	-2.3789	-178.8	13.78	16.574	40.079	-746.14	1108.9	27.117	748.28	1093.3	36.422	31.3	0	0	0.12189	-3.9403	-13.098	-7.9561	-0.3408	1.699	16.029	14.379	-0.21891	-2.2414	2.931	6.4231	1494.6
15.8	1581	60	NaN	-0.82931	16.637	-2.3376	-178.81	13.765	16.576	40.017	-746.16	1108.9	27.118	748.27	1093.3	36.463	35.684	0	0	0.01916	-4.0416	-13.099	-7.9566	-0.33477	1.6882	16.038	14.365	-0.31561	-2.3534	2.9389	6.4083	1494.6
15.81	1582	60	NaN	-0.82053	16.65	-2.3224	-178.81	13.748	16.596	40.024	-746.15	1108.9	27.18	748.28	1093.2	36.719	32.61	0	0	-0.078845	-4.1382	-13.1	-7.9578	-0.3281	1.6793	16.051	14.347	-0.40695	-2.4589	2.9508	6.3893	1494.6
15.82	1583	60	NaN	-0.7938	16.668	-2.3076	-178.82	13.733	16.614	40.044	-746.13	1108.9	27.239	748.26	1093.2	35.736	33.761	0	0	-0.15354	-4.2118	-13.103	-7.9606	-0.30286	1.6686	16.068	14.333	-0.4564	-2.5432	2.9656	6.3725	1494.5
15.83	1584	60	NaN	-0.78272	16.678	-2.3215	-178.83	13.725	16.613	40.152	-746.13	1108.9	27.244	748.26	1093.2	35.38	34.057	0	0	-0.32514	-4.3809	-13.105	-7.9626	-0.28782	1.6677	16.078	14.326	-0.61296	-2.7132	2.973	6.363	1494.5
15.84	1585	60	NaN	-0.76141	16.683	-2.3122	-178.84	13.717	16.628	40.207	-746.14	1108.9	27.317	748.26	1093.2	36.957	34.22	0	0	-0.48282	-4.5363	-13.107	-7.9649	-0.26722	1.653	16.083	14.317	-0.75004	-2.8833	2.9757	6.3525	1494.5
15.85	1586	60	NaN	-0.74111	16.687	-2.2963	-178.85	13.717	16.624	40.225	-746.16	1108.9	27.33	748.25	1093.2	35.808	33.339	0	0	-0.58489	-4.6369	-13.11	-7.9682	-0.24674	1.6418	16.086	14.317	-0.83162	-2.9951	2.9758	6.3493	1494.5
15.86	1587	60	NaN	-0.72739	16.687	-2.2754	-178.86	13.725	16.596	40.197	-746.18	1108.9	27.267	748.22	1093.2	36.707	31.802	0	0	-0.67635	-4.727	-13.113	-7.9713	-0.23167	1.6378	16.086	14.326	-0.90802	-3.0891	2.9725	6.355	1494.5
15.87	1588	60	NaN	-0.71257	16.681	-2.2368	-178.87	13.731	16.584	40.105	-746.23	1108.9	27.263	748.19	1093.2	36.143	32.458	0	0	-0.75472	-4.8042	-13.116	-7.9742	-0.22022	1.6272	16.078	14.333	-0.97495	-3.1771	2.962	6.3589	1494.6
15.88	1589	60	NaN	-0.6792	16.696	-2.2905	-178.87	13.735	16.612	40.326	-746.23	1108.9	27.376	748.17	1093.2	38.193	32.98	0	0	-1.0206	-5.0662	-13.118	-7.9761	-0.18269	1.6245	16.093	14.338	-1.2033	-3.4417	2.9746	6.3618	1494.5
15.89	1590	60	NaN	-0.66562	16.71	-2.3161	-178.87	13.722	16.63	40.434	-746.24	1108.9	27.446	748.18	1093.2	37.239	30.839	0	0	-1.2905	-5.3322	-13.12	-7.9779	-0.1677	1.6265	16.107	14.325	-1.4582	-3.7057	2.9872	6.3472	1494.6
15.9	1591	60	NaN	-0.65161	16.718	-2.2989	-178.88	13.721	16.637	40.404	-746.27	1108.9	27.495	748.18	1093.2	37.533	33.438	0	0	-1.5439	-5.582	-13.122	-7.98	-0.15672	1.6187	16.115	14.324	-1.7006	-3.9633	2.993	6.3443	1494.6
15.91	1592	60	NaN	-0.63562	16.74	-2.2776	-178.89	13.722	16.631	40.382	-746.29	1108.9	27.528	748.17	1093.2	38.112	32.613	0	0	-1.7788	-5.8134	-13.122	-7.9801	-0.14282	1.6071	16.136	14.326	-1.9216	-4.2064	3.0137	6.3462	1494.6
15.92	1593	60	NaN	-0.62041	16.781	-2.2709	-178.9	13.719	16.629	40.434	-746.28	1108.9	27.58	748.18	1093.2	37.301	32.223	0	0	-1.9832	-6.0149	-13.122	-7.98	-0.12761	1.596	16.177	14.323	-2.1108	-4.4189	3.0547	6.3432	1494.6
15.93	1594	60	NaN	-0.60838	16.821	-2.2523	-178.91	13.717	16.652	40.451	-746.31	1108.9	27.711	748.19	1093.2	38.028	32.517	0	0	-2.1387	-6.1682	-13.122	-7.9798	-0.11994	1.5809	16.217	14.321	-2.2587	-4.5873	3.0955	6.3414	1494.6
15.94	1595	60	NaN	-0.59351	16.835	-2.2246	-178.91	13.721	16.638	40.443	-746.35	1108.9	27.718	748.21	1093.2	36.712	34.553	0	0	-2.361	-6.3872	-13.122	-7.9797	-0.10571	1.5777	16.231	14.324	-2.4667	-4.8094	3.1094	6.3444	1494.7
15.95	1596	60	NaN	-0.57136	16.866	-2.2265	-178.91	13.734	16.647	40.555	-746.37	1108.9	27.813	748.2	1093.2	36.113	33.261	0	0	-2.6605	-6.6823	-13.122	-7.9797	-0.082888	1.5735	16.263	14.337	-2.7434	-5.1088	3.1417	6.3576	1494.7
15.96	1597	60	NaN	-0.55767	16.889	-2.2152	-178.92	13.756	16.634	40.597	-746.4	1108.9	27.827	748.17	1093.2	35.914	34.881	0	0	-2.8327	-6.852	-13.121	-7.9787	-0.06814	1.5707	16.287	14.358	-2.9008	-5.2814	3.1663	6.3797	1494.7
15.97	1598	60	NaN	-0.54656	16.905	-2.1954	-178.92	13.777	16.621	40.596	-746.43	1108.9	27.829	748.16	1093.2	37.288	33.724	0	0	-2.9925	-7.0096	-13.119	-7.977	-0.057142	1.5685	16.304	14.379	-3.0496	-5.4411	3.1845	6.4017	1494.7
15.98	1599	60	NaN	-0.53158	16.92	-2.177	-178.92	13.791	16.625	40.602	-746.46	1108.9	27.886	748.16	1093.2	36.837	32.643	0	0	-3.1458	-7.1606	-13.117	-7.9746	-0.044128	1.5656	16.318	14.393	-3.1899	-5.595	3.2016	6.4187	1494.8
15.99	1600	60	NaN	-0.5193	16.926	-2.1486	-178.92	13.806	16.611	40.566	-746.55	1108.9	27.911	748.18	1093.2	35.41	31.929	0	0	-3.607	-7.6151	-13.113	-7.9713	-0.034229	1.5622	16.324	14.408	-3.6412	-6.0529	3.2106	6.4368	1494.9
16	1601	60	NaN	-0.50365	16.927	-2.1538	-178.93	13.817	16.6	40.632	-746.6	1108.9	27.914	748.2	1093.2	37.013	32.362	0	0	-3.971	-7.9738	-13.11	-7.9683	-0.01617	1.5564	16.325	14.419	-3.9872	-6.4174	3.2148	6.4506	1494.9
16.01	1602	60	NaN	-0.49496	16.928	-2.1709	-178.93	13.844	16.597	40.691	-746.68	1109	27.946	748.19	1093.3	36.632	33.355	0	0	-4.1266	-8.1272	-13.108	-7.9659	-0.006495	1.5576	16.325	14.446	-4.1331	-6.5697	3.2176	6.4806	1495
16.02	1603	60	NaN	-0.4926	16.922	-2.1804	-178.93	13.867	16.596	40.706	-746.76	1109	27.979	748.18	1093.3	37.009	34.966	0	0	-4.2842	-8.2825	-13.104	-7.9619	-0.004833	1.5586	16.32	14.469	-4.289	-6.7238	3.216	6.5073	1495.1
16.03	1604	60	NaN	-0.49462	16.915	-2.1835	-178.92	13.879	16.606	40.699	-746.82	1109	28.026	748.17	1093.3	34.425	32.845	0	0	-4.4437	-8.4397	-13.098	-7.9562	-0.0089521	1.5607	16.313	14.481	-4.4526	-6.879	3.2143	6.5248	1495.1
16.04	1605	60	NaN	-0.49796	16.912	-2.1933	-178.92	13.886	16.624	40.716	-746.89	1109	28.089	748.17	1093.3	35.42	33.579	0	0	-4.6122	-8.6058	-13.094	-7.9518	-0.014061	1.5619	16.308	14.489	-4.6263	-7.0439	3.2144	6.5374	1495.2
16.05	1606	60	NaN	-0.49826	16.904	-2.227	-178.94	13.911	16.605	40.795	-746.96	1109	28.082	748.16	1093.3	35.761	32.044	0	0	-4.6927	-8.6851	-13.09	-7.9481	-0.011086	1.5424	16.301	14.514	-4.7038	-7.1427	3.2107	6.5662	1495.2
16.06	1607	60	NaN	-0.49084	16.905	-2.2429	-178.95	13.92	16.606	40.818	-747.03	1109	28.095	748.17	1093.3	34.9	31.206	0	0	-4.659	-8.6519	-13.087	-7.9452	-0.003282	1.5382	16.301	14.524	-4.6623	-7.1137	3.2135	6.5792	1495.3
16.07	1608	60	NaN	-0.47571	16.901	-2.251	-178.95	13.937	16.61	40.819	-747.12	1109	28.107	748.15	1093.3	36.618	34.24	0	0	-4.6287	-8.622	-13.084	-7.9421	0.011376	1.5366	16.297	14.541	-4.6173	-7.0854	3.2131	6.5991	1495.4
16.08	1609	60	NaN	-0.46609	16.906	-2.247	-178.95	13.949	16.605	40.793	-747.19	1109	28.082	748.14	1093.3	33.873	34.043	0	0	-4.5654	-8.5596	-13.082	-7.9395	0.020927	1.5405	16.301	14.553	-4.5445	-7.0191	3.2197	6.6133	1495.5
16.09	1610	60	NaN	-0.40854	16.91	-2.2493	-178.94	13.951	16.61	40.899	-747.21	1109	28.08	748.15	1093.3	41.788	33.254	0	0	-4.4526	-8.4485	-13.08	-7.9379	0.082595	1.5469	16.307	14.554	-4.37	-6.9016	3.2268	6.6159	1495.5
16.1	1611	60	NaN	-0.29222	16.907	-2.2698	-178.95	13.95	16.644	41.172	-747.19	1108.9	28.173	748.17	1093.3	46.883	33.109	0	0	-4.3417	-8.3392	-13.079	-7.9367	0.20583	1.5492	16.307	14.549	-4.1359	-6.79	3.2286	6.6123	1495.5
16.11	1612	60	NaN	-0.4301	16.942	-2.2418	-178.94	13.963	16.677	40.783	-747.29	1109	28.24	748.16	1093.3	50.172	32.329	0	0	-4.2327	-8.2317	-13.078	-7.9361	0.050461	1.5428	16.34	14.565	-4.1822	-6.689	3.2616	6.6293	1495.6
16.12	1613	60	NaN	-0.4265	16.957	-2.257	-178.94	13.97	16.644	40.837	-747.31	1109	28.148	748.15	1093.3	53.048	34.573	0	0	-3.9646	-7.9676	-13.077	-7.9353	0.059634	1.5433	16.354	14.573	-3.905	-6.4242	3.2766	6.6379	1495.6
16.13	1614	60	NaN	-0.42424	16.959	-2.2593	-178.94	13.971	16.659	40.843	-747.37	1109	28.197	748.16	1093.3	54.119	33.452	0	0	-3.7469	-7.753	-13.076	-7.9344	0.060246	1.5443	16.356	14.573	-3.6867	-6.2087	3.2797	6.6389	1495.7
16.14	1615	60	NaN	-0.42415	16.956	-2.2509	-178.94	13.967	16.672	40.815	-747.43	1109	28.242	748.19	1093.3	56.314	32.303	0	0	-3.5965	-7.6048	-13.076	-7.9336	0.057507	1.5414	16.354	14.569	-3.539	-6.0634	3.2784	6.635	1495.8
16.15	1616	60	NaN	-0.42304	16.957	-2.2553	-178.94	13.964	16.662	40.837	-747.46	1109	28.224	748.22	1093.3	56.841	34.726	0	0	-3.4292	-7.4399	-13.075	-7.933	0.060136	1.5426	16.355	14.565	-3.3691	-5.8973	3.28	6.6321	1495.8
16.16	1617	60	NaN	-0.42292	16.964	-2.2924	-178.93	13.969	16.654	40.967	-747.47	1109	28.195	748.24	1093.3	56.963	33.2	0	0	-3.2776	-7.2905	-13.074	-7.9324	0.066325	1.5595	16.363	14.57	-3.2113	-5.731	3.289	6.6373	1495.9
16.17	1618	60	NaN	-0.41637	16.972	-2.2911	-178.92	13.973	16.659	40.981	-747.48	1109	28.203	748.25	1093.3	54.966	32.97	0	0	-3.1494	-7.1642	-13.074	-7.9318	0.07306	1.5711	16.371	14.575	-3.0764	-5.5931	3.2972	6.6428	1495.9
16.18	1619	60	NaN	-0.27711	16.974	-2.3071	-178.91	13.998	16.649	41.339	-747.39	1108.9	28.174	748.23	1093.3	52.109	32.534	0	0	-3.0217	-7.0383	-13.073	-7.931	0.22723	1.592	16.377	14.595	-2.7944	-5.4463	3.3044	6.6636	1495.8
16.19	1620	60	NaN	-0.22729	16.984	-2.3161	-178.91	14.003	16.646	41.485	-747.35	1108.9	28.157	748.24	1093.3	55.553	32.956	0	0	-2.8943	-6.9128	-13.072	-7.9301	0.2833	1.6044	16.387	14.6	-2.611	-5.3083	3.315	6.6698	1495.7
16.2	1621	60	NaN	-0.28821	17.006	-2.2851	-178.89	14.008	16.641	41.326	-747.38	1108.9	28.13	748.26	1093.3	66.783	34.286	1	0	-2.5368	-6.5604	-13.071	-7.9285	0.21731	1.6107	16.407	14.606	-2.3195	-4.9497	3.3368	6.6779	1495.8
16.21	1622	60	NaN	-0.33564	17.027	-2.2508	-178.88	14.014	16.637	41.217	-747.4	1109	28.1	748.3	1093.3	69.465	39.056	1	0	-2.2487	-6.2765	-13.069	-7.9269	0.16684	1.6203	16.427	14.614	-2.0818	-4.6562	3.3583	6.6869	1495.8
16.22	1623	60	NaN	-0.18201	17.019	-2.2994	-178.88	14.007	16.643	41.721	-747.3	1108.8	28.101	748.34	1093.3	70.303	39.55	1	0	-2.0401	-6.0709	-13.067	-7.9253	0.33973	1.6432	16.424	14.602	-1.7003	-4.4277	3.3563	6.6768	1495.8
16.23	1624	60	NaN	-0.16556	17.033	-2.2614	-178.87	14.014	16.612	41.678	-747.26	1108.8	28	748.34	1093.3	71.258	40.433	1	0	-1.9084	-5.9411	-13.067	-7.9252	0.35841	1.6534	16.437	14.61	-1.55	-4.2878	3.3702	6.6852	1495.7
16.24	1625	60	NaN	-0.14686	17.039	-2.2248	-178.86	14.028	16.63	41.692	-747.24	1108.8	28.033	748.35	1093.3	71.617	41.792	1	0	-1.7894	-5.8239	-13.068	-7.9256	0.37639	1.6629	16.445	14.622	-1.413	-4.161	3.3771	6.6963	1495.7
16.25	1626	60	NaN	-0.12576	17.044	-2.2036	-178.86	14.031	16.653	41.746	-747.2	1108.8	28.088	748.38	1093.3	71.888	41.751	1	0	-1.6816	-5.7177	-13.069	-7.9265	0.39743	1.6639	16.451	14.623	-1.2842	-4.0537	3.3825	6.6967	1495.7
16.26	1627	60	NaN	-0.10227	17.037	-2.1845	-178.87	14.03	16.646	41.803	-747.18	1108.8	28.069	748.42	1093.3	71.457	42.78	1	0	-1.5441	-5.5821	-13.07	-7.9283	0.42384	1.6603	16.446	14.621	-1.1202	-3.9218	3.3753	6.6929	1495.7
16.27	1628	60	NaN	-0.07487	17.016	-2.1558	-178.87	14.034	16.62	41.85	-747.19	1108.7	27.993	748.45	1093.4	70.414	42.41	1	0	-1.3796	-5.4201	-13.073	-7.9308	0.45596	1.6607	16.428	14.622	-0.92367	-3.7593	3.3547	6.6913	1495.8
16.28	1629	60	NaN	-0.041322	17.001	-2.121	-178.86	14.04	16.643	41.919	-747.15	1108.6	28.025	748.47	1093.4	68.935	41.328	1	0	-1.1396	-5.1836	-13.076	-7.9344	0.49092	1.6744	16.416	14.625	-0.6487	-3.5092	3.3394	6.6906	1495.8
16.29	1630	60	NaN	-0.032698	17.02	-2.1427	-178.86	14.048	16.658	42.046	-747.06	1108.7	28.076	748.48	1093.4	66.925	41.003	1	0	-0.90352	-4.9509	-13.079	-7.9374	0.50252	1.6732	16.435	14.633	-0.401	-3.2777	3.3554	6.6959	1495.7
16.3	1631	60	NaN	-0.16795	17.028	-2.0896	-178.87	14.052	16.68	41.721	-747.11	1108.8	28.159	748.53	1093.4	67.462	39.356	1	0	-0.67152	-4.7222	-13.082	-7.9399	0.35159	1.6479	16.439	14.64	-0.31993	-3.0743	3.3567	6.7005	1495.8
16.31	1632	60	NaN	-0.22034	17.017	-2.0353	-178.88	14.068	16.669	41.584	-747.1	1108.8	28.156	748.55	1093.4	68.294	39.846	1	0	-0.46245	-4.5162	-13.086	-7.9444	0.29406	1.6378	16.428	14.657	-0.16839	-2.8784	3.342	6.7129	1495.8
16.32	1633	60	NaN	-0.20842	17.008	-2.0018	-178.89	14.088	16.619	41.628	-747.04	1108.8	28.061	748.55	1093.4	68.071	40.138	1	0	-0.27026	-4.3268	-13.091	-7.9487	0.3113	1.6329	16.419	14.676	0.041044	-2.6939	3.3287	6.727	1495.7
16.33	1634	60	NaN	-0.15874	17.021	-2.0008	-178.91	14.094	16.571	41.815	-746.93	1108.8	27.981	748.56	1093.4	67.921	39.787	1	0	-0.098671	-4.1577	-13.095	-7.9528	0.37124	1.6246	16.432	14.683	0.27257	-2.5331	3.3374	6.7303	1495.6
16.34	1635	60	NaN	0.054867	17.074	-2.0575	-178.91	14.084	16.622	42.497	-746.58	1108.8	28.151	748.62	1093.4	67.32	40.19	1	0	0.242	-3.822	-13.105	-7.9629	0.60461	1.6403	16.485	14.673	0.84661	-2.1817	3.3797	6.71	1495.3
16.35	1636	60	NaN	0.063548	16.973	-1.9917	-178.92	14.099	16.584	42.345	-746.79	1108.6	28.076	748.6	1093.4	67.028	39.754	1	0	0.71341	-3.3574	-13.12	-7.9778	0.61025	1.6277	16.39	14.682	1.3237	-1.7297	3.2704	6.7046	1495.5
16.36	1637	60	NaN	0.071383	16.941	-1.96	-178.92	14.102	16.598	42.316	-746.82	1108.6	28.144	748.62	1093.4	61.655	38.923	1	0	0.93763	-3.1364	-13.127	-7.9854	0.61437	1.6236	16.359	14.683	1.552	-1.5128	3.2321	6.6978	1495.6
16.37	1638	60	NaN	-0.017534	16.951	-1.9185	-178.92	14.12	16.566	42.071	-746.82	1108.7	28.091	748.6	1093.4	57.463	39.673	1	0	1.1198	-2.9569	-13.134	-7.9923	0.51806	1.6177	16.366	14.705	1.6379	-1.3392	3.2317	6.7126	1495.6
16.38	1639	60	NaN	-0.10991	16.959	-1.8782	-178.92	14.132	16.537	41.809	-746.81	1108.8	28.049	748.6	1093.4	53.318	36.637	1	0	1.2615	-2.8172	-13.141	-7.9986	0.41726	1.6111	16.371	14.72	1.6788	-1.2062	3.23	6.7217	1495.6
16.39	1640	60	NaN	-0.098229	16.935	-1.8637	-178.91	14.117	16.571	41.815	-746.78	1108.8	28.173	748.65	1093.4	47.292	33.942	1	0	1.4325	-2.6487	-13.152	-8.0099	0.42444	1.6095	16.346	14.706	1.857	-1.0392	3.1945	6.696	1495.6
16.4	1641	60	NaN	-0.091037	16.902	-1.8595	-178.91	14.136	16.555	41.867	-746.77	1108.8	28.139	748.62	1093.5	49.721	33.703	1	0	1.604	-2.4797	-13.163	-8.0212	0.43491	1.6147	16.313	14.725	2.0389	-0.86499	3.1501	6.7037	1495.5
16.41	1642	60	NaN	-0.088177	16.861	-1.8618	-178.92	14.144	16.538	41.932	-746.73	1108.9	28.126	748.61	1093.5	46.487	35.082	1	0	1.7755	-2.3107	-13.175	-8.0325	0.44083	1.6136	16.271	14.733	2.2163	-0.69708	3.0963	6.7008	1495.5
16.42	1643	60	NaN	-0.084439	16.829	-1.8752	-178.91	14.14	16.531	42.035	-746.68	1108.9	28.126	748.61	1093.5	61.307	35.408	1	0	1.8834	-2.2043	-13.182	-8.0402	0.4485	1.6216	16.238	14.731	2.3319	-0.58273	3.0558	6.6909	1495.4
16.43	1644	60	NaN	-0.088337	16.812	-1.8742	-178.91	14.129	16.562	42.071	-746.65	1108.9	28.233	748.62	1093.5	71.683	34.749	1	0	1.9417	-2.1469	-13.187	-8.0452	0.44193	1.6188	16.219	14.722	2.3836	-0.52818	3.032	6.6768	1495.4
16.44	1645	60	NaN	-0.095234	16.804	-1.8664	-178.92	14.118	16.591	42.075	-746.62	1109	28.334	748.64	1093.5	65.985	40.305	1	0	1.9679	-2.1211	-13.196	-8.0535	0.43127	1.6104	16.21	14.713	2.3992	-0.51073	3.014	6.6591	1495.4
16.45	1646	60	NaN	-0.094604	16.797	-1.8691	-178.92	14.111	16.568	42.125	-746.58	1109	28.284	748.65	1093.5	63.92	41.969	1	0	1.9941	-2.0953	-13.204	-8.0619	0.43576	1.6118	16.2	14.707	2.4299	-0.48344	2.9966	6.6453	1495.4
16.46	1647	60	NaN	-0.088049	16.792	-1.8482	-178.92	14.096	16.581	42.119	-746.52	1109.1	28.326	748.66	1093.5	62.706	39.62	1	0	2.0224	-2.0674	-13.212	-8.0703	0.44048	1.6084	16.193	14.695	2.4629	-0.45899	2.9802	6.6248	1495.3
16.47	1648	60	NaN	-0.080141	16.79	-1.8764	-178.93	14.091	16.589	42.247	-746.51	1109.1	28.362	748.66	1093.5	58.412	38.857	1	0	2.3664	-1.7283	-13.224	-8.0816	0.45192	1.6068	16.19	14.691	2.8184	-0.12155	2.9663	6.6095	1495.3
16.48	1649	60	NaN	-0.076532	16.778	-1.8673	-178.93	14.078	16.581	42.269	-746.52	1109.2	28.359	748.66	1093.4	53.979	33.374	1	0	2.7105	-1.3893	-13.235	-8.0929	0.4565	1.6022	16.175	14.681	3.167	0.21288	2.9397	6.5882	1495.3
16.49	1650	60	NaN	-0.071888	16.764	-1.8468	-178.94	14.065	16.582	42.267	-746.53	1109.2	28.375	748.65	1093.4	47.087	35.054	1	0	3.0546	-1.0502	-13.246	-8.1042	0.46044	1.5953	16.158	14.672	3.515	0.54504	2.9117	6.5674	1495.3
16.5	1651	60	NaN	-0.066647	16.756	-1.8358	-178.94	14.055	16.586	42.295	-746.56	1109.3	28.395	748.65	1093.4	38.987	32.785	1	0	3.2127	-0.89438	-13.257	-8.1152	0.46597	1.5896	16.148	14.663	3.6786	0.69526	2.8909	6.548	1495.4
16.51	1652	60	NaN	-0.066101	16.761	-1.8333	-178.95	14.042	16.568	42.333	-746.58	1109.3	28.358	748.68	1093.4	38.385	32.412	1	0	3.2296	-0.8777	-13.267	-8.1253	0.46939	1.5891	16.15	14.652	3.699	0.71144	2.8831	6.5271	1495.4
16.52	1653	60	NaN	-0.068789	16.807	-1.8014	-178.94	14.041	16.583	42.285	-746.54	1109.4	28.405	748.63	1093.4	37.171	33.511	1	0	3.1099	-0.99569	-13.269	-8.127	0.4631	1.5886	16.194	14.653	3.573	0.59293	2.9254	6.5262	1495.3
16.53	1654	60	NaN	0.088205	16.815	-1.8571	-178.94	14.043	16.598	42.844	-746.46	1109.2	28.451	748.64	1093.4	36.177	35.376	1	0	3.3491	-0.75995	-13.277	-8.1351	0.63974	1.6097	16.209	14.649	3.9888	0.84976	2.9316	6.514	1495.3
16.54	1655	60	NaN	0.01459	16.884	-1.834	-178.94	14.037	16.608	42.669	-746.45	1109.3	28.47	748.64	1093.4	34.669	34.034	1	0	3.8815	-0.23528	-13.29	-8.1484	0.55872	1.6069	16.275	14.646	4.4402	1.3716	2.9845	6.4979	1495.2
16.55	1656	60	NaN	-0.00067233	16.95	-1.7786	-178.94	14.033	16.61	42.546	-746.41	1109.4	28.478	748.63	1093.4	35.78	33.059	1	0	3.9713	-0.14676	-13.294	-8.1518	0.53846	1.6023	16.339	14.644	4.5098	1.4556	3.045	6.4926	1495.2
16.56	1657	60	NaN	0.11736	16.981	-1.7385	-178.94	14.031	16.607	42.77	-746.36	1109.3	28.482	748.63	1093.4	36.363	32.624	1	0	4.0238	-0.095067	-13.297	-8.1555	0.66495	1.6055	16.372	14.639	4.6887	1.5105	3.0742	6.484	1495.1
16.57	1658	60	NaN	0.088939	17.01	-1.7141	-178.95	14.016	16.604	42.696	-746.38	1109.3	28.474	748.65	1093.4	34.097	33.448	1	0	4.0387	-0.080312	-13.301	-8.1594	0.63397	1.5996	16.399	14.627	4.6727	1.5193	3.0979	6.4673	1495.2
16.58	1659	60	NaN	-0.10356	17.035	-1.6657	-178.94	14.01	16.62	42.164	-746.55	1109.5	28.52	748.66	1093.4	44.083	35.441	1	0	4.1121	-0.0079993	-13.307	-8.1649	0.41924	1.5841	16.42	14.625	4.5314	1.5761	3.1127	6.4603	1495.4
16.59	1660	60	NaN	-0.13696	17.06	-1.7088	-178.94	14.015	16.596	42.222	-746.64	1109.5	28.464	748.64	1093.4	57.686	32.701	1	0	4.2262	0.10445	-13.313	-8.171	0.3902	1.5915	16.444	14.632	4.6164	1.6959	3.1306	6.4608	1495.4
16.6	1661	60	NaN	-0.14166	17.078	-1.7379	-178.93	14.023	16.578	42.288	-746.68	1109.5	28.411	748.62	1093.4	61.114	35.341	1	0	4.361	0.23729	-13.314	-8.1723	0.39004	1.6013	16.461	14.64	4.751	1.8386	3.1467	6.4679	1495.4
16.61	1662	60	NaN	-0.083788	17.104	-1.7711	-178.93	14.024	16.577	42.502	-746.67	1109.5	28.407	748.62	1093.4	61.161	35.763	1	0	4.4473	0.32231	-13.316	-8.1744	0.45626	1.6122	16.488	14.639	4.9035	1.9345	3.172	6.465	1495.4
16.62	1663	60	NaN	0.011918	17.156	-1.8162	-178.93	14.021	16.586	42.823	-746.63	1109.4	28.44	748.65	1093.4	63.248	36.115	1	0	4.5145	0.38851	-13.319	-8.177	0.56304	1.6223	16.542	14.635	5.0775	2.0108	3.223	6.4576	1495.4
16.63	1664	60	NaN	-0.013542	17.241	-1.8252	-178.92	14.038	16.581	42.724	-746.66	1109.5	28.438	748.62	1093.4	64.212	35.019	1	0	5.0773	0.94316	-13.324	-8.1817	0.53383	1.6236	16.626	14.654	5.6111	2.5667	3.3022	6.472	1495.4
16.64	1665	60	NaN	-0.056925	17.327	-1.9069	-178.92	14.025	16.589	42.818	-746.68	1109.5	28.482	748.65	1093.4	57.901	32.314	1	0	5.4647	1.325	-13.328	-8.1863	0.49234	1.6279	16.71	14.642	5.9571	2.9529	3.3818	6.4556	1495.5
16.65	1666	60	NaN	-0.081857	17.387	-1.9662	-178.93	14.039	16.574	42.876	-746.7	1109.5	28.471	748.63	1093.4	52.167	34.134	1	0	5.6908	1.5478	-13.333	-8.1909	0.47005	1.6253	16.769	14.657	6.1608	3.1731	3.4363	6.4661	1495.5
16.66	1667	60	NaN	-0.10359	17.423	-1.9931	-178.93	14.038	16.567	42.856	-746.74	1109.5	28.476	748.64	1093.4	57.448	33.249	1	0	5.9168	1.7706	-13.338	-8.1955	0.44737	1.6224	16.805	14.656	6.3642	3.3929	3.4674	6.461	1495.5
16.67	1668	60	NaN	-0.1317	17.445	-1.9938	-178.93	14.03	16.575	42.762	-746.78	1109.5	28.518	748.65	1093.4	62.964	34.92	1	0	6.1286	1.9792	-13.342	-8.1996	0.41403	1.62	16.828	14.648	6.5426	3.5992	3.486	6.4479	1495.6
16.68	1669	60	NaN	-0.16475	17.458	-1.9855	-178.92	14.032	16.585	42.64	-746.81	1109.5	28.567	748.65	1093.4	62.969	39.707	1	0	6.2108	2.0602	-13.342	-8.1995	0.37444	1.6182	16.842	14.648	6.5852	3.6784	3.5006	6.4482	1495.6
16.69	1670	60	NaN	-0.18384	17.451	-1.9935	-178.92	14.041	16.565	42.582	-746.86	1109.5	28.526	748.64	1093.4	63.933	40.959	1	0	6.2563	2.1051	-13.342	-8.1996	0.35466	1.6193	16.836	14.657	6.611	3.7245	3.494	6.4571	1495.7
16.7	1671	60	NaN	-0.20598	17.466	-2.0515	-178.93	14.029	16.6	42.677	-746.86	1109.5	28.642	748.7	1093.5	64.893	38.542	1	0	6.2764	2.1248	-13.342	-8.1996	0.3317	1.6122	16.852	14.644	6.6081	3.7371	3.5101	6.4441	1495.7
16.71	1672	60	NaN	-0.24269	17.511	-2.1545	-178.92	14.04	16.561	42.84	-746.84	1109.5	28.558	748.7	1093.5	64.784	41.172	1	0	6.3175	2.1654	-13.341	-8.1993	0.30445	1.626	16.897	14.654	6.622	3.7914	3.5555	6.4551	1495.7
16.72	1673	60	NaN	-0.29019	17.553	-2.1295	-178.92	14.047	16.555	42.664	-746.93	1109.5	28.561	748.7	1093.5	65.146	38.089	1	0	6.3735	2.2206	-13.342	-8.1997	0.25006	1.6226	16.938	14.663	6.6236	3.8432	3.5959	6.4634	1495.8
16.73	1674	60	NaN	-0.39325	17.644	-2.0513	-178.92	14.052	16.562	42.232	-746.99	1109.6	28.593	748.7	1093.5	65.104	38.726	1	0	6.4423	2.2884	-13.343	-8.2008	0.12921	1.6061	17.025	14.671	6.5715	3.8945	3.6821	6.4704	1495.8
16.74	1675	60	NaN	-0.52819	17.808	-2.062	-178.92	14.062	16.533	41.939	-746.86	1109.7	28.525	748.71	1093.5	64.709	40.241	1	0	6.4149	2.2614	-13.343	-8.2009	-0.014305	1.5967	17.186	14.683	6.4006	3.8581	3.8433	6.4821	1495.7
16.75	1676	60	NaN	-0.40623	17.88	-2.1259	-178.93	14.054	16.527	42.319	-746.64	1109.6	28.538	748.76	1093.5	61.813	36.814	1	0	6.3449	2.1924	-13.342	-8.2002	0.12176	1.5977	17.262	14.671	6.4666	3.7901	3.9201	6.471	1495.6
16.76	1677	60	NaN	-0.41592	17.892	-2.1049	-178.93	14.074	16.521	42.242	-746.68	1109.6	28.528	748.71	1093.5	59.691	37.629	1	0	6.3673	2.2145	-13.34	-8.1977	0.10951	1.5972	17.274	14.692	6.4768	3.8117	3.9343	6.4944	1495.5
16.77	1678	60	NaN	-0.4252	17.894	-2.1332	-178.93	14.083	16.499	42.262	-746.73	1109.6	28.478	748.72	1093.5	55.185	34.82	1	0	6.3252	2.173	-13.338	-8.1956	0.10289	1.5968	17.275	14.702	6.4281	3.7698	3.9376	6.5062	1495.6
16.78	1679	60	NaN	-0.48921	17.84	-2.149	-178.93	14.089	16.49	42.071	-746.93	1109.7	28.455	748.74	1093.5	42.945	36.565	1	0	6.2375	2.0866	-13.336	-8.1936	0.032369	1.5905	17.218	14.711	6.2699	3.677	3.882	6.5178	1495.8
16.79	1680	60	NaN	-0.52095	17.747	-2.1604	-178.93	14.096	16.501	41.93	-747.15	1109.8	28.48	748.75	1093.5	47.487	33.81	1	0	6.1251	1.9758	-13.332	-8.1895	-0.0058059	1.5882	17.122	14.721	6.1193	3.564	3.7907	6.5311	1496.1
16.8	1681	60	NaN	-0.43497	17.669	-2.1939	-178.92	14.099	16.525	42.167	-747.16	1109.7	28.534	748.78	1093.5	41.502	33.746	1	0	6.0749	1.9263	-13.328	-8.1858	0.087187	1.5974	17.048	14.72	6.1621	3.5238	3.7199	6.5344	1496.1
16.81	1682	60	NaN	-0.5775	17.627	-2.1145	-178.93	14.082	16.55	41.66	-747.3	1109.9	28.592	748.82	1093.5	39.104	34.13	1	0	6.0749	1.9263	-13.325	-8.1826	-0.077068	1.5671	17	14.708	5.9979	3.4935	3.6751	6.5257	1496.3
16.82	1683	60	NaN	-0.59041	17.548	-2.0762	-178.93	14.076	16.539	41.468	-747.36	1109.9	28.529	748.83	1093.5	41.311	32.232	1	0	6.0725	1.924	-13.321	-8.179	-0.094908	1.5666	16.919	14.704	5.9776	3.4905	3.5984	6.525	1496.3
16.83	1684	60	NaN	-0.60176	17.484	-2.1142	-178.92	14.077	16.523	41.535	-747.37	1109.9	28.442	748.81	1093.5	51.148	34.252	1	0	6.0588	1.9104	-13.317	-8.1746	-0.10038	1.5835	16.855	14.706	5.9584	3.4939	3.5384	6.5313	1496.3
16.84	1685	60	NaN	-0.61761	17.409	-2.1773	-178.91	14.075	16.525	41.697	-747.4	1109.9	28.408	748.81	1093.5	58.328	33.371	1	0	5.9731	1.826	-13.309	-8.1674	-0.10874	1.5987	16.781	14.703	5.8644	3.4247	3.4713	6.5356	1496.4
16.85	1686	60	NaN	-0.63158	17.337	-2.2241	-178.91	14.065	16.536	41.816	-747.44	1109.9	28.409	748.82	1093.5	60.885	34.565	1	0	5.8913	1.7454	-13.303	-8.1615	-0.11817	1.6041	16.709	14.693	5.7731	3.3495	3.4053	6.5316	1496.4
16.86	1687	60	NaN	-0.64016	17.309	-2.2393	-178.91	14.056	16.532	41.826	-747.42	1109.9	28.367	748.85	1093.5	58.896	33.85	1	0	5.8025	1.6579	-13.298	-8.1564	-0.12477	1.6057	16.681	14.683	5.6777	3.2635	3.3823	6.5271	1496.4
16.87	1688	60	NaN	-0.65989	17.29	-2.2386	-178.89	14.056	16.55	41.801	-747.42	1109.9	28.384	748.85	1093.5	56.95	33.84	1	0	5.6125	1.4706	-13.292	-8.1504	-0.14616	1.6204	16.662	14.683	5.4663	3.091	3.3698	6.5329	1496.4
16.88	1689	60	NaN	-0.67738	17.275	-2.2192	-178.89	14.051	16.568	41.736	-747.4	1109.9	28.436	748.85	1093.5	54.051	33.645	1	0	5.4835	1.3435	-13.287	-8.1454	-0.1681	1.6169	16.646	14.68	5.3154	2.9605	3.3584	6.5346	1496.4
16.89	1690	60	NaN	-0.70451	17.258	-2.2234	-178.9	14.062	16.535	41.721	-747.43	1110	28.344	748.86	1093.5	52.169	34.615	1	0	5.4025	1.2636	-13.283	-8.1411	-0.19228	1.6169	16.629	14.691	5.2102	2.8806	3.3458	6.5503	1496.4
16.9	1691	60	NaN	-0.71883	17.252	-2.2421	-178.89	14.071	16.51	41.745	-747.47	1110	28.265	748.86	1093.5	49.762	31.757	1	0	5.2614	1.1246	-13.277	-8.1345	-0.2027	1.6222	16.621	14.702	5.0587	2.7468	3.3443	6.5673	1496.5
16.91	1692	60	NaN	-0.7171	17.258	-2.2565	-178.89	14.072	16.525	41.764	-747.5	1110	28.294	748.86	1093.5	65.242	35.12	1	0	5.0952	0.96082	-13.269	-8.127	-0.20134	1.6278	16.625	14.704	4.8939	2.5886	3.3564	6.5773	1496.5
16.92	1693	60	NaN	-0.72208	17.27	-2.2508	-178.89	14.075	16.547	41.723	-747.55	1110.1	28.36	748.89	1093.5	67.759	38.81	1	0	4.9596	0.82724	-13.262	-8.1199	-0.21044	1.6263	16.636	14.709	4.7492	2.4535	3.3743	6.5888	1496.6
16.93	1694	60	NaN	-0.70707	17.282	-2.2125	-178.89	14.086	16.527	41.59	-747.65	1110.2	28.317	748.9	1093.5	67.703	38.411	1	0	4.8082	0.67799	-13.256	-8.1135	-0.19892	1.6202	16.646	14.723	4.6093	2.2982	3.39	6.6093	1496.7
16.94	1695	60	NaN	-0.69753	17.319	-2.2156	-178.88	14.098	16.521	41.569	-747.69	1110.2	28.297	748.89	1093.5	66.939	39.704	1	0	4.6505	0.52262	-13.25	-8.1076	-0.18945	1.6297	16.681	14.736	4.4611	2.1523	3.4312	6.6284	1496.7
16.95	1696	60	NaN	-0.67625	17.361	-2.2288	-178.87	14.104	16.521	41.55	-747.79	1110.3	28.305	748.91	1093.5	66.859	39.079	1	0	4.5198	0.39379	-13.245	-8.1027	-0.16922	1.6342	16.722	14.744	4.3506	2.028	3.4768	6.641	1496.8
16.96	1697	60	NaN	-0.6561	17.391	-2.2297	-178.87	14.107	16.518	41.503	-747.86	1110.3	28.305	748.93	1093.5	66.583	39.211	1	0	4.3659	0.24212	-13.24	-8.0977	-0.15094	1.6354	16.751	14.748	4.215	1.8775	3.5109	6.6505	1496.9
16.97	1698	60	NaN	-0.64383	17.408	-2.2137	-178.86	14.113	16.514	41.413	-747.91	1110.3	28.298	748.94	1093.6	66.312	38.539	1	0	4.1955	0.074225	-13.235	-8.0926	-0.14183	1.6381	16.767	14.754	4.0537	1.7123	3.5322	6.6611	1497
16.98	1699	60	NaN	-0.62106	17.431	-2.2027	-178.85	14.122	16.523	41.283	-748.02	1110.3	28.344	748.95	1093.6	66.548	38.811	1	0	3.8866	-0.23026	-13.23	-8.0875	-0.12582	1.6426	16.79	14.763	3.7608	1.4123	3.5602	6.6756	1497.1
16.99	1700	60	NaN	-0.48447	17.411	-2.2719	-178.86	14.131	16.49	41.694	-747.96	1110.2	28.271	748.97	1093.6	66.752	41.083	1	0	3.4126	-0.69736	-13.225	-8.0833	0.029293	1.6549	16.776	14.766	3.4419	0.95754	3.5502	6.6825	1497.1
17	1701	60	NaN	-0.56692	17.388	-2.2624	-178.86	14.135	16.494	41.453	-748.04	1110.2	28.303	748.99	1093.6	67.222	41.825	1	0	2.4104	-1.6851	-13.226	-8.0841	-0.063659	1.6454	16.75	14.772	2.3467	-0.039658	3.5243	6.688	1497.2
17.01	1702	60	NaN	-0.62225	17.348	-2.2653	-178.86	14.133	16.502	41.315	-748.09	1110.3	28.339	749.02	1093.6	67.546	41.727	1	0	2.0033	-2.0862	-13.224	-8.0821	-0.12566	1.6389	16.71	14.771	1.8776	-0.44728	3.4859	6.6891	1497.3
17.02	1703	60	NaN	-0.63013	17.299	-2.3013	-178.86	14.136	16.507	41.373	-748.08	1110.2	28.368	749.03	1093.6	67.525	42.278	1	0	1.9241	-2.1643	-13.221	-8.0785	-0.13244	1.6386	16.662	14.772	1.7917	-0.52571	3.4418	6.6935	1497.3
17.03	1704	60	NaN	-0.63935	17.247	-2.3584	-178.86	14.144	16.512	41.489	-748.02	1110.2	28.411	749.04	1093.6	66.934	41.978	1	0	1.7817	-2.3046	-13.215	-8.0732	-0.13881	1.6393	16.612	14.779	1.6429	-0.66531	3.3972	6.7058	1497.2
17.04	1705	60	NaN	-0.65554	17.184	-2.4146	-178.86	14.139	16.529	41.602	-747.91	1110.2	28.478	749.09	1093.6	65.53	40.666	1	0	1.7119	-2.3734	-13.212	-8.0695	-0.15324	1.6377	16.55	14.772	1.5587	-0.73574	3.3389	6.7024	1497.1
17.05	1706	60	NaN	-0.67202	17.124	-2.412	-178.87	14.148	16.495	41.55	-747.88	1110.1	28.407	749.13	1093.6	64.567	39.067	1	0	1.6909	-2.3941	-13.209	-8.067	-0.16899	1.6322	16.492	14.78	1.5219	-0.76194	3.2832	6.7128	1497.2
17.06	1707	60	NaN	-0.57922	17.044	-2.4598	-178.88	14.164	16.445	41.849	-747.74	1110	28.304	749.12	1093.6	63.981	37.841	1	0	1.5978	-2.4858	-13.204	-8.0618	-0.060784	1.6384	16.417	14.791	1.537	-0.84741	3.2132	6.7289	1497
17.07	1708	60	NaN	-0.54046	16.986	-2.4861	-178.88	14.18	16.443	41.975	-747.64	1109.9	28.328	749.11	1093.6	61.284	35.969	1	0	1.4732	-2.6086	-13.198	-8.0559	-0.018026	1.6394	16.363	14.804	1.4552	-0.96919	3.1647	6.7481	1496.9
17.08	1709	60	NaN	-0.55828	16.952	-2.501	-178.88	14.191	16.471	41.96	-747.58	1109.9	28.421	749.12	1093.6	56.426	35.612	1	0	1.342	-2.7379	-13.194	-8.0516	-0.039986	1.6336	16.329	14.814	1.302	-1.1043	3.1357	6.7622	1496.8
17.09	1710	60	NaN	-0.59251	16.924	-2.5258	-178.89	14.194	16.479	41.949	-747.52	1109.9	28.457	749.15	1093.7	52.988	34.597	1	0	1.2309	-2.8474	-13.19	-8.0477	-0.076015	1.6244	16.302	14.816	1.1549	-1.223	3.1121	6.7686	1496.8
17.1	1711	60	NaN	-0.74887	16.909	-2.4767	-178.9	14.191	16.47	41.492	-747.51	1110	28.438	749.17	1093.6	51.735	36.98	1	0	1.1412	-2.9358	-13.186	-8.0443	-0.24912	1.6034	16.282	14.818	0.89207	-1.3325	3.0955	6.7742	1496.8
17.11	1712	60	NaN	-0.77929	16.901	-2.4704	-178.9	14.196	16.47	41.432	-747.44	1110	28.468	749.17	1093.6	48.042	36.513	1	0	1.1189	-2.9578	-13.185	-8.0432	-0.28297	1.5945	16.274	14.823	0.83589	-1.3634	3.0888	6.78	1496.8
17.12	1713	60	NaN	-0.80284	16.889	-2.4533	-178.9	14.19	16.467	41.391	-747.37	1110	28.468	749.18	1093.6	45.313	34.765	1	0	1.0512	-3.0245	-13.184	-8.0417	-0.30809	1.5906	16.261	14.818	0.74312	-1.4339	3.0776	6.7762	1496.7
17.13	1714	60	NaN	-0.82081	16.894	-2.4558	-178.9	14.189	16.451	41.415	-747.31	1110	28.419	749.19	1093.6	42.704	34.942	1	0	0.95546	-3.1189	-13.182	-8.0399	-0.32326	1.5943	16.266	14.817	0.6322	-1.5246	3.0841	6.7766	1496.6
17.14	1715	60	NaN	-0.83652	16.928	-2.459	-178.9	14.196	16.441	41.439	-747.23	1110	28.38	749.18	1093.6	37.369	36.914	1	0	0.90947	-3.1642	-13.182	-8.0403	-0.33651	1.6017	16.3	14.823	0.57296	-1.5625	3.1179	6.7832	1496.5
17.15	1716	60	NaN	-0.85376	16.985	-2.4258	-178.89	14.202	16.462	41.364	-747.14	1110	28.423	749.14	1093.7	44.409	36.232	1	0	0.89607	-3.1774	-13.184	-8.0415	-0.35823	1.6047	16.358	14.829	0.53784	-1.5727	3.174	6.7875	1496.4
17.16	1717	60	NaN	-0.85354	17.024	-2.4016	-178.9	14.17	16.485	41.36	-747.07	1110	28.481	749.21	1093.6	44.647	37.687	1	0	0.93338	-3.1406	-13.185	-8.043	-0.3604	1.5957	16.397	14.797	0.57298	-1.5449	3.2116	6.7544	1496.4
17.17	1718	60	NaN	-0.86291	17.062	-2.3492	-178.89	14.181	16.457	41.242	-747.01	1110.1	28.402	749.17	1093.6	38.06	36.519	1	0	0.94284	-3.1313	-13.187	-8.0453	-0.37121	1.6016	16.433	14.81	0.57162	-1.5297	3.2455	6.7648	1496.3
17.18	1719	60	NaN	-0.86008	17.089	-2.3059	-178.89	14.171	16.465	41.142	-747	1110.1	28.418	749.19	1093.6	41.368	35.85	1	0	0.94804	-3.1262	-13.19	-8.0481	-0.37281	1.5972	16.459	14.801	0.57522	-1.529	3.2686	6.7532	1496.3
17.19	1720	60	NaN	-0.83273	17.132	-2.3417	-178.89	14.149	16.482	41.258	-747.01	1110.1	28.441	749.21	1093.6	39.085	36.364	1	0	1.0002	-3.0747	-13.193	-8.0511	-0.34194	1.6016	16.5	14.781	0.65828	-1.4732	3.3069	6.73	1496.4
17.2	1721	60	NaN	-0.79635	17.185	-2.413	-178.88	14.132	16.491	41.461	-747.02	1110.2	28.433	749.2	1093.6	37.644	36.142	1	0	1.006	-3.0691	-13.196	-8.0537	-0.29745	1.6152	16.551	14.767	0.70852	-1.4539	3.3549	6.713	1496.4
17.21	1722	60	NaN	-0.78362	17.215	-2.3993	-178.88	14.132	16.492	41.405	-747.02	1110.2	28.414	749.18	1093.6	38.931	36.63	1	0	0.98495	-3.0898	-13.198	-8.0559	-0.28618	1.6193	16.58	14.767	0.69877	-1.4705	3.3819	6.711	1496.3
17.22	1723	60	NaN	-0.78219	17.26	-2.3887	-178.88	14.121	16.435	41.318	-746.97	1110.2	28.254	749.19	1093.6	39.199	36.126	1	0	0.9546	-3.1197	-13.2	-8.0583	-0.2819	1.6161	16.623	14.757	0.6727	-1.5036	3.4231	6.6986	1496.3
17.23	1724	60	NaN	-0.78115	17.273	-2.3977	-178.89	14.1	16.468	41.301	-746.97	1110.2	28.318	749.23	1093.6	38.542	35.96	1	0	0.91614	-3.1576	-13.203	-8.0606	-0.28398	1.6098	16.637	14.735	0.63216	-1.5478	3.4345	6.6749	1496.4
17.24	1725	60	NaN	-0.77546	17.284	-2.445	-178.88	14.099	16.483	41.373	-746.97	1110.1	28.342	749.22	1093.6	38.636	36.169	1	0	0.86038	-3.2126	-13.205	-8.0627	-0.27646	1.6166	16.65	14.733	0.58392	-1.596	3.4457	6.6707	1496.3
17.25	1726	60	NaN	-0.70773	17.28	-2.5107	-178.88	14.099	16.484	41.629	-746.94	1110	28.328	749.21	1093.6	37.496	36.307	1	0	0.8482	-3.2246	-13.207	-8.0651	-0.19836	1.6285	16.65	14.729	0.64984	-1.5961	3.4424	6.6638	1496.3
17.26	1727	60	NaN	-0.64345	17.266	-2.5365	-178.88	14.093	16.481	41.782	-746.91	1109.9	28.305	749.21	1093.6	40.13	34.063	1	0	0.85972	-3.2132	-13.21	-8.0679	-0.12734	1.6314	16.639	14.719	0.73238	-1.5818	3.4293	6.6513	1496.3
17.27	1728	60	NaN	-0.7658	17.279	-2.4506	-178.88	14.102	16.473	41.22	-746.92	1110	28.274	749.18	1093.6	39.13	35.876	1	0	0.88958	-3.1838	-13.213	-8.0713	-0.27001	1.6139	16.649	14.731	0.61957	-1.5699	3.4358	6.6599	1496.2
17.28	1729	60	NaN	-0.77142	17.248	-2.4153	-178.88	14.094	16.481	41.083	-746.93	1110	28.286	749.19	1093.6	37.052	36.41	1	0	0.89007	-3.1833	-13.215	-8.0733	-0.28132	1.6113	16.621	14.722	0.60875	-1.572	3.4053	6.6487	1496.3
17.29	1730	60	NaN	-0.77422	17.221	-2.4191	-178.88	14.093	16.485	41.069	-746.94	1109.9	28.294	749.19	1093.6	36.121	34.963	1	0	0.87509	-3.1981	-13.217	-8.0746	-0.28501	1.6076	16.595	14.719	0.59008	-1.5905	3.378	6.6444	1496.3
17.3	1731	60	NaN	-0.77503	17.175	-2.4621	-178.88	14.09	16.481	41.109	-746.97	1109.9	28.283	749.2	1093.6	35.925	33.907	1	0	0.76981	-3.3018	-13.219	-8.0774	-0.28385	1.6113	16.55	14.716	0.48597	-1.6905	3.3305	6.6381	1496.3
17.31	1732	60	NaN	-0.76996	17.127	-2.5412	-178.87	14.09	16.484	41.235	-746.99	1109.8	28.288	749.21	1093.6	36.524	33.432	1	0	0.69023	-3.3802	-13.223	-8.0806	-0.27417	1.6225	16.503	14.714	0.41607	-1.7577	3.2806	6.633	1496.3
17.32	1733	60	NaN	-0.76662	17.095	-2.6135	-178.87	14.092	16.498	41.354	-746.99	1109.8	28.324	749.21	1093.6	35.954	31.721	1	0	0.79137	-3.2806	-13.225	-8.0833	-0.26764	1.632	16.472	14.715	0.52373	-1.6485	3.247	6.6313	1496.3
17.33	1734	60	NaN	-0.79058	17.08	-2.5849	-178.87	14.091	16.502	41.161	-746.97	1109.8	28.343	749.22	1093.5	36.507	37.032	1	0	0.75126	-3.3201	-13.226	-8.084	-0.29973	1.6227	16.457	14.714	0.45153	-1.6973	3.2311	6.6299	1496.3
17.34	1735	60	NaN	-0.81085	17.075	-2.5635	-178.86	14.106	16.523	41.03	-746.97	1109.8	28.407	749.23	1093.6	36.305	37.394	1	0	0.68071	-3.3896	-13.226	-8.0844	-0.32746	1.6245	16.453	14.729	0.35325	-1.7651	3.2261	6.6441	1496.3
17.35	1736	60	NaN	-0.82437	17.074	-2.5712	-178.85	14.137	16.489	40.989	-746.93	1109.9	28.333	749.21	1093.5	35.467	33.323	1	0	0.7259	-3.3451	-13.229	-8.0867	-0.3397	1.638	16.45	14.762	0.3862	-1.7071	3.221	6.6751	1496.3
17.36	1737	60	NaN	-0.84031	17.058	-2.5928	-178.83	14.154	16.483	40.984	-746.92	1109.9	28.329	749.23	1093.5	35.812	33.584	1	0	0.84148	-3.2312	-13.229	-8.0873	-0.35568	1.6502	16.432	14.78	0.4858	-1.5809	3.2024	6.6928	1496.3
17.37	1738	60	NaN	-0.85431	17.025	-2.6317	-178.82	14.175	16.485	41.036	-746.96	1109.9	28.353	749.25	1093.5	36.308	33.805	1	0	0.99117	-3.0837	-13.229	-8.0872	-0.36865	1.6687	16.398	14.802	0.62252	-1.415	3.1689	6.7151	1496.4
17.38	1739	60	NaN	-0.86087	16.992	-2.6753	-178.79	14.215	16.466	41.112	-747.01	1109.9	28.335	749.25	1093.5	35.294	31.253	1	0	1.0569	-3.0189	-13.231	-8.0885	-0.37163	1.6953	16.364	14.843	0.68525	-1.3237	3.1331	6.7547	1496.4
17.39	1740	60	NaN	-0.86399	16.991	-2.6614	-178.78	14.235	16.48	41.011	-746.98	1109.9	28.374	749.24	1093.5	35.686	36.078	1	0	1.0923	-2.984	-13.232	-8.0898	-0.38008	1.7026	16.363	14.863	0.71223	-1.2814	3.131	6.7733	1496.4
17.4	1741	60	NaN	-0.88595	17.013	-2.6701	-178.77	14.337	16.412	40.918	-746.93	1109.9	28.298	749.23	1093.5	35.721	29.172	1	0	1.111	-2.9656	-13.231	-8.0893	-0.40269	1.7107	16.382	14.968	0.7083	-1.2549	3.1508	6.8788	1496.3
17.41	1742	60	NaN	-0.90895	17.03	-2.6719	-178.75	14.44	16.355	40.796	-746.88	1109.9	28.261	749.25	1093.4	34.307	40.082	1	0	1.1489	-2.9282	-13.231	-8.0887	-0.42891	1.7339	16.398	15.072	0.71997	-1.1943	3.1669	6.9828	1496.3
17.42	1743	60	NaN	-0.92255	17.038	-2.6806	-178.73	14.508	16.306	40.743	-746.86	1109.9	28.205	749.25	1093.4	34.754	24.005	1	0	1.1914	-2.8864	-13.23	-8.0883	-0.4424	1.7512	16.405	15.141	0.74896	-1.1352	3.1748	7.0525	1496.3
17.43	1744	60	NaN	-0.92592	17.043	-2.7161	-178.71	14.58	16.285	40.773	-746.86	1109.9	28.248	749.24	1093.4	35.516	51.176	1	0	1.2249	-2.8534	-13.23	-8.0882	-0.44627	1.7708	16.41	15.212	0.7786	-1.0825	3.1802	7.1242	1496.2
17.44	1745	60	NaN	-0.92372	17.05	-2.7874	-178.67	14.7	16.305	40.856	-746.82	1109.9	28.491	749.26	1093.4	33.809	67.763	1	1	1.2971	-2.7821	-13.23	-8.0876	-0.45018	1.8065	16.419	15.331	0.84695	-0.97563	3.1891	7.2437	1496.2
17.45	1746	60	NaN	-0.92041	17.048	-2.865	-178.63	14.823	16.3	40.979	-746.77	1109.9	28.683	749.32	1093.5	34.604	60.985	1	1	1.3872	-2.6934	-13.229	-8.0868	-0.44954	1.8359	16.418	15.453	0.93764	-0.85751	3.1895	7.3664	1496.2
17.46	1747	60	NaN	-0.83067	16.988	-2.8499	-178.61	14.941	16.258	41.051	-746.78	1109.8	28.808	749.39	1093.5	35.321	62.111	1	1	1.4355	-2.6458	-13.228	-8.0857	-0.36185	1.8627	16.362	15.567	1.0737	-0.7831	3.1345	7.481	1496.3
17.47	1748	60	NaN	-0.8062	16.967	-2.8366	-178.61	15.006	16.219	41.011	-746.74	1109.8	28.913	749.52	1093.5	34.08	51.968	1	1	1.4659	-2.6158	-13.226	-8.0844	-0.34295	1.8527	16.342	15.63	1.1229	-0.76313	3.116	7.5458	1496.4
17.48	1749	60	NaN	-0.85942	16.976	-2.8683	-178.63	15.076	16.129	40.948	-746.65	1109.9	28.88	749.59	1093.6	35.948	42.429	1	1	1.4771	-2.6047	-13.225	-8.0826	-0.39731	1.832	16.352	15.7	1.0798	-0.77275	3.1275	7.6173	1496.4
17.49	1750	60	NaN	-0.92761	16.982	-2.9258	-178.65	15.168	15.991	40.935	-746.54	1109.9	28.765	749.65	1093.6	34.811	52.758	1	1	1.5249	-2.5577	-13.22	-8.0782	-0.46155	1.8186	16.359	15.791	1.0633	-0.73912	3.1389	7.7125	1496.3
17.5	1751	60	NaN	-0.93377	16.951	-2.9557	-178.65	15.262	15.85	40.977	-746.44	1109.9	28.714	749.79	1093.7	39.763	65.645	1	1	1.4884	-2.5936	-13.209	-8.0665	-0.46416	1.8188	16.332	15.881	1.0243	-0.77484	3.1233	7.8147	1496.4
17.51	1752	60	NaN	-0.94589	16.911	-2.9446	-178.63	15.342	15.706	40.876	-746.33	1109.8	28.689	749.92	1093.8	43.607	67.043	1	1	1.1294	-2.9474	-13.175	-8.0332	-0.47923	1.8317	16.297	15.956	0.65021	-1.1157	3.1222	7.9228	1496.4
17.52	1753	60	NaN	-0.95225	16.886	-2.9826	-178.58	15.361	15.682	40.963	-746.24	1109.8	28.825	750.05	1093.9	44.047	67.392	1	1	1.0844	-2.9918	-13.164	-8.0216	-0.48747	1.8893	16.277	15.971	0.59692	-1.1025	3.113	7.949	1496.4
17.53	1754	60	NaN	-0.95654	16.86	-3.0088	-178.55	15.378	15.64	40.991	-746.17	1109.8	28.937	750.18	1094	43.733	67.136	1	1	1.1682	-2.9092	-13.161	-8.0188	-0.49501	1.9118	16.255	15.984	0.67316	-0.99747	3.0938	7.9647	1496.5
17.54	1755	60	NaN	-0.95217	16.822	-3.0341	-178.53	15.411	15.524	40.969	-746.08	1109.8	28.943	750.29	1094.1	44.651	66.886	1	1	1.1872	-2.8904	-13.156	-8.0143	-0.49168	1.9283	16.221	16.012	0.69556	-0.96215	3.0647	7.998	1496.5
17.55	1756	60	NaN	-0.94208	16.776	-3.0634	-178.51	15.449	15.372	40.939	-745.98	1109.8	28.898	750.39	1094.2	43.734	66.685	1	1	1.2103	-2.8677	-13.147	-8.0048	-0.48105	1.9548	16.179	16.047	0.72922	-0.91292	3.0323	8.0419	1496.5
17.56	1757	60	NaN	-0.93719	16.734	-3.0894	-178.47	15.467	15.268	40.924	-745.95	1109.7	28.94	750.47	1094.2	42.647	67.087	1	1	1.2814	-2.7976	-13.126	-7.9842	-0.47835	1.984	16.141	16.061	0.80308	-0.81363	3.0145	8.0766	1496.5
17.57	1758	60	NaN	-0.93252	16.674	-3.121	-178.42	15.479	15.079	40.857	-745.89	1109.7	28.92	750.55	1094.3	43.405	67.061	1	1	1.3152	-2.7643	-13.109	-7.967	-0.47548	2.0339	16.085	16.068	0.83971	-0.73041	2.9763	8.1008	1496.6
17.58	1759	60	NaN	-0.92763	16.631	-3.1484	-178.42	15.49	14.919	40.812	-745.88	1109.7	28.887	750.59	1094.4	42.754	66.339	1	1	1.3302	-2.7495	-13.092	-7.9504	-0.47108	2.0395	16.044	16.077	0.85916	-0.70999	2.952	8.1267	1496.6
17.59	1760	60	NaN	-0.92492	16.595	-3.1908	-178.41	15.512	14.745	40.822	-745.85	1109.7	28.803	750.59	1094.4	41.351	65.209	1	1	1.3228	-2.7569	-13.074	-7.9323	-0.46476	2.0507	16.011	16.096	0.85802	-0.70616	2.9367	8.1638	1496.6
17.6	1761	60	NaN	-0.92156	16.553	-3.2537	-178.38	15.501	14.57	40.877	-745.84	1109.6	28.824	750.65	1094.4	40.304	61.56	1	1	1.3315	-2.7483	-13.057	-7.9145	-0.46009	2.079	15.972	16.082	0.87143	-0.66925	2.9151	8.1676	1496.6
17.61	1762	60	NaN	-0.91874	16.509	-3.323	-178.34	15.446	14.388	40.939	-745.83	1109.6	28.938	750.78	1094.5	40.658	57.127	1	1	1.3465	-2.7335	-13.039	-7.8969	-0.45932	2.1231	15.932	16.023	0.88716	-0.61042	2.8933	8.1263	1496.7
17.62	1763	60	NaN	-0.92375	16.495	-3.3652	-178.29	15.384	14.174	40.946	-745.8	1109.6	28.913	750.87	1094.6	41.457	57.52	1	1	1.6779	-2.4069	-13.012	-7.8698	-0.46311	2.1736	15.921	15.958	1.2148	-0.23327	2.9096	8.0878	1496.8
17.63	1764	60	NaN	-0.94407	16.502	-3.349	-178.25	15.341	14.079	40.829	-745.75	1109.5	29.023	750.87	1094.6	39.295	53.422	1	1	1.8304	-2.2566	-12.988	-7.8464	-0.49211	2.2068	15.932	15.911	1.3383	-0.049803	2.9434	8.0644	1496.7
17.64	1765	60	NaN	-0.95372	16.504	-3.3382	-178.21	15.255	13.968	40.774	-745.73	1109.5	29.103	750.92	1094.7	38.965	51.05	1	1	1.4075	-2.6734	-12.978	-7.8362	-0.5069	2.2416	15.936	15.823	0.90058	-0.43182	2.9581	7.987	1496.8
17.65	1766	60	NaN	-0.97645	16.508	-3.3537	-178.17	15.117	13.786	40.789	-745.71	1109.5	29.145	751	1094.7	36.561	48.006	1	1	1.2162	-2.8619	-12.958	-7.8161	-0.53071	2.278	15.944	15.681	0.68546	-0.58394	2.9854	7.8654	1496.8
17.66	1767	60	NaN	-1.0075	16.515	-3.3677	-178.13	14.933	13.555	40.796	-745.71	1109.5	29.172	751.07	1094.8	35.64	45.603	1	1	1.0876	-2.9887	-12.937	-7.7953	-0.56253	2.3188	15.954	15.494	0.52503	-0.66987	3.0171	7.6987	1496.9
17.67	1768	60	NaN	-1.034	16.523	-3.3637	-178.08	14.738	13.323	40.768	-745.72	1109.5	29.176	751.12	1094.9	36.249	44.685	1	1	0.9528	-3.1215	-12.922	-7.7804	-0.59031	2.3629	15.967	15.294	0.36249	-0.75856	3.045	7.5134	1497
17.68	1769	60	NaN	-1.0461	16.532	-3.369	-178.05	14.583	13.124	40.808	-745.71	1109.4	29.1	751.13	1095	32.896	47.001	1	1	0.81804	-3.2543	-12.908	-7.7655	-0.59796	2.4016	15.98	15.136	0.22008	-0.85269	3.0721	7.3702	1497
17.69	1770	60	NaN	-1.0697	16.542	-3.3405	-178.04	14.366	12.992	40.731	-745.72	1109.5	29.239	751.23	1095.1	37.9	47.207	1	1	0.68328	-3.3871	-12.893	-7.7507	-0.62981	2.4046	15.993	14.915	0.053466	-0.98251	3.1002	7.1645	1497.1
17.7	1771	60	NaN	-1.0929	16.551	-3.3272	-178	14.144	12.823	40.669	-745.71	1109.5	29.297	751.32	1095.2	36.353	47.542	1	1	0.74858	-3.3227	-12.885	-7.7426	-0.65771	2.4373	16.006	14.689	0.090871	-0.88541	3.1219	6.946	1497.1
17.71	1772	60	NaN	-1.1081	16.548	-3.3471	-177.93	13.847	12.561	40.7	-745.73	1109.4	29.225	751.39	1095.4	33.972	49.968	1	1	0.76706	-3.3045	-12.877	-7.7351	-0.66896	2.5111	16.009	14.386	0.098103	-0.7934	3.1321	6.6506	1497.2
17.72	1773	60	NaN	-1.1186	16.536	-3.3713	-177.84	13.528	12.303	40.738	-745.77	1109.4	29.163	751.45	1095.5	36.268	53.01	1	1	0.59887	-3.4703	-12.868	-7.7262	-0.67562	2.5992	16.003	14.061	-0.076746	-0.87106	3.135	6.335	1497.3
17.73	1774	60	NaN	-1.1298	16.524	-3.384	-177.76	13.221	12.106	40.73	-745.81	1109.4	29.207	751.57	1095.6	37.309	55.622	1	1	0.47197	-3.5953	-12.863	-7.7211	-0.68888	2.6814	15.995	13.751	-0.21692	-0.91392	3.1322	6.0294	1497.5
17.74	1775	60	NaN	-1.1406	16.512	-3.4451	-177.66	12.802	11.799	40.856	-745.8	1109.4	29.175	751.75	1095.7	39.05	58.77	1	1	0.32876	-3.7365	-12.86	-7.7177	-0.6937	2.79	15.99	13.324	-0.36494	-0.94646	3.1304	5.606	1497.7
17.75	1776	60	NaN	-1.1554	16.504	-3.4301	-177.62	12.549	11.575	40.76	-745.82	1109.4	29.151	751.82	1095.9	38.809	61.482	1	1	0.1156	-3.9465	-12.858	-7.7161	-0.7113	2.8228	15.988	13.065	-0.5957	-1.1237	3.1295	5.349	1497.8
17.76	1777	60	NaN	-1.1589	16.5	-3.4404	-177.5	12.166	11.381	40.726	-745.81	1109.3	29.345	752.03	1096	39.952	63.003	1	1	-0.02225	-4.0824	-12.858	-7.7155	-0.72353	2.9334	15.989	12.678	-0.74578	-1.149	3.131	4.9623	1497.9
17.77	1778	60	NaN	-1.1597	16.497	-3.4469	-177.41	11.931	11.215	40.699	-745.8	1109.3	29.381	752.15	1096	41.742	64.103	1	1	-0.136	-4.1945	-12.857	-7.7153	-0.72682	3.0181	15.989	12.44	-0.86281	-1.1764	3.1314	4.7243	1498
17.78	1779	60	NaN	-1.1196	16.469	-3.4649	-177.34	11.776	11.015	40.778	-745.82	1109.2	29.298	752.18	1096	42.909	63.415	1	1	-0.23563	-4.2927	-12.859	-7.7174	-0.6805	3.0947	15.965	12.28	-0.91613	-1.198	3.1054	4.5631	1498.1
17.79	1780	60	NaN	-1.0392	16.417	-3.5142	-177.23	11.516	10.738	40.987	-745.9	1109.1	29.313	752.22	1096.1	41.881	60.932	1	1	-0.32912	-4.3848	-12.862	-7.7196	-0.5927	3.2213	15.919	12.014	-0.92182	-1.1635	3.0572	4.2945	1498.2
17.8	1781	60	NaN	-1.1359	16.473	-3.5426	-177.09	11.254	10.511	40.826	-745.85	1109.2	29.423	752.36	1096.1	36.641	56.15	1	1	-0.41517	-4.4696	-12.863	-7.7214	-0.69979	3.3472	15.97	11.756	-1.115	-1.1224	3.1069	4.0347	1498.3
17.81	1782	60	NaN	-1.1432	16.482	-3.5353	-177.04	11.136	10.302	40.765	-745.85	1109.2	29.37	752.44	1096.1	37.334	45.317	1	1	-0.48865	-4.542	-12.867	-7.725	-0.70744	3.3946	15.98	11.638	-1.1961	-1.1474	3.113	3.9128	1498.4
17.82	1783	60	NaN	-1.1493	16.494	-3.5254	-176.96	10.973	10.034	40.691	-745.84	1109.2	29.31	752.57	1096.1	37.915	57.064	1	1	-0.58325	-4.6352	-12.871	-7.7287	-0.7141	3.4725	15.992	11.475	-1.2974	-1.1628	3.1212	3.7467	1498.5
17.83	1784	60	NaN	-1.1542	16.506	-3.5263	-176.89	10.823	9.8537	40.651	-745.83	1109.2	29.383	752.7	1096.1	34.893	55.779	1	1	-0.73661	-4.7864	-12.874	-7.7317	-0.7234	3.5445	16.004	11.325	-1.46	-1.2419	3.1305	3.593	1498.6
17.84	1785	60	NaN	-1.1603	16.512	-3.5445	-176.83	10.699	9.7448	40.672	-745.83	1109.2	29.505	752.83	1096.1	36.204	53.895	1	1	-0.82511	-4.8736	-12.883	-7.741	-0.73339	3.6019	16.011	11.199	-1.5585	-1.2717	3.1278	3.4583	1498.8
17.85	1786	60	NaN	-1.1744	16.509	-3.5797	-176.77	10.56	9.5948	40.746	-745.85	1109.2	29.536	753.01	1096.1	35.836	51.858	1	1	-0.89412	-4.9416	-12.894	-7.7521	-0.74591	3.6602	16.009	11.059	-1.64	-1.2815	3.1152	3.3069	1499
17.86	1787	60	NaN	-1.1999	16.519	-3.6239	-176.71	10.322	9.4852	40.838	-745.82	1109.1	29.879	753.35	1096.1	38.174	52.726	1	1	-0.91595	-4.9631	-12.896	-7.7537	-0.78105	3.7128	16.021	10.821	-1.697	-1.2503	3.1249	3.0669	1499.3
17.87	1788	60	NaN	-1.1346	16.461	-3.6098	-176.67	10.201	9.3628	40.915	-745.87	1109	29.926	753.5	1096.1	37.515	53.333	1	1	-0.96962	-5.016	-12.896	-7.754	-0.7147	3.7531	15.971	10.691	-1.6843	-1.2629	3.0749	2.9371	1499.5
17.88	1789	60	NaN	-1.1255	16.443	-3.6029	-176.63	10.059	9.2427	40.932	-745.86	1108.9	29.929	753.71	1096.2	37.224	56.19	1	1	-1.0931	-5.1377	-12.897	-7.7545	-0.70513	3.7863	15.959	10.544	-1.7983	-1.3515	3.0621	2.789	1499.7
17.89	1790	60	NaN	-1.1445	16.436	-3.6026	-176.59	9.8758	9.1589	40.931	-745.81	1108.8	30.075	753.99	1096.3	38.204	57.973	1	1	-1.1133	-5.1576	-12.896	-7.7537	-0.72983	3.8236	15.955	10.356	-1.8431	-1.334	3.0596	2.6025	1499.9
17.9	1791	60	NaN	-1.158	16.416	-3.6026	-176.54	9.7027	9.102	40.93	-745.79	1108.8	30.294	754.26	1096.3	39.017	60.752	1	1	-1.1473	-5.1911	-12.895	-7.7532	-0.75176	3.8628	15.94	10.179	-1.899	-1.3283	3.0448	2.4256	1500.1
17.91	1792	60	NaN	-1.1557	16.39	-3.6061	-176.51	9.6182	9.0286	40.933	-745.8	1108.8	30.337	754.41	1096.4	40.568	61.188	1	1	-1.2555	-5.2978	-12.896	-7.7537	-0.75104	3.891	15.917	10.091	-2.0066	-1.4068	3.0216	2.3371	1500.3
17.92	1793	60	NaN	-1.1576	16.354	-3.6736	-176.49	9.5126	8.9837	41.116	-745.76	1108.7	30.508	754.63	1096.5	40.292	59.354	1	1	-1.2592	-5.3014	-12.896	-7.7539	-0.75254	3.9199	15.888	9.979	-2.0117	-1.3815	2.9917	2.2251	1500.5
17.93	1794	60	NaN	-1.2319	16.382	-3.6951	-176.46	9.4796	8.9347	41.01	-745.65	1108.8	30.547	754.75	1096.6	39.206	59.325	1	1	-1.2352	-5.2777	-12.896	-7.7541	-0.83236	3.9357	15.914	9.9471	-2.0676	-1.342	3.0181	2.193	1500.5
17.94	1795	60	NaN	-1.2592	16.381	-3.6957	-176.45	9.4698	8.8872	40.925	-745.59	1108.9	30.555	754.86	1096.7	39.328	58.081	1	1	-1.3624	-5.403	-12.898	-7.7565	-0.86324	3.9493	15.915	9.9353	-2.2256	-1.4538	3.017	2.1788	1500.5
17.95	1796	60	NaN	-1.2219	16.327	-3.7028	-176.44	9.4774	8.838	40.951	-745.59	1108.8	30.569	754.99	1096.8	38.189	57.304	1	1	-1.46	-5.4992	-12.9	-7.7578	-0.82546	3.9609	15.868	9.9365	-2.2854	-1.5383	2.9677	2.1786	1500.7
17.96	1797	60	NaN	-1.1832	16.264	-3.7263	-176.43	9.5018	8.7954	41.006	-745.6	1108.7	30.593	755.13	1096.8	37.846	57.039	1	1	-1.475	-5.5141	-12.899	-7.757	-0.78559	3.9667	15.811	9.9553	-2.2606	-1.5473	2.9115	2.1982	1500.8
17.97	1798	60	NaN	-1.2552	16.287	-3.7507	-176.43	9.5403	8.7835	40.888	-745.52	1108.8	30.62	755.2	1096.8	37.543	55.525	1	1	-1.4899	-5.5288	-12.9	-7.7584	-0.86325	3.9605	15.83	9.9978	-2.3532	-1.5683	2.9296	2.2394	1500.8
17.98	1799	60	NaN	-1.1818	16.175	-3.7545	-176.45	9.6159	8.8062	40.903	-745.65	1108.6	30.72	755.29	1096.9	37.319	56.173	1	1	-1.4502	-5.4896	-12.905	-7.7633	-0.7931	3.9371	15.726	10.065	-2.2433	-1.5525	2.8207	2.3018	1501
17.99	1800	60	NaN	-1.1752	16.146	-3.7789	-176.48	9.6789	8.814	40.907	-745.62	1108.6	30.748	755.37	1096.9	38.702	54.593	1	1	-1.2968	-5.3385	-12.917	-7.7749	-0.78746	3.9125	15.7	10.125	-2.0843	-1.426	2.7827	2.3501	1501.1
18	1801	60	NaN	-1.1837	16.127	-3.7808	-176.51	9.7707	8.8412	40.819	-745.59	1108.6	30.782	755.44	1096.9	36.927	53.411	1	1	-1.1434	-5.1873	-12.929	-7.7866	-0.80061	3.8746	15.682	10.215	-1.944	-1.3127	2.7532	2.4288	1501.1
18.01	1802	60	NaN	-1.1937	16.104	-3.7605	-176.54	9.8661	8.8907	40.671	-745.58	1108.6	30.85	755.48	1097	33.392	54.775	1	1	-0.99003	-5.0361	-12.94	-7.7982	-0.81879	3.8306	15.661	10.31	-1.8088	-1.2055	2.7206	2.5115	1501.1
18.02	1803	60	NaN	-1.2032	16.083	-3.7422	-176.58	9.9471	8.9447	40.543	-745.57	1108.6	30.916	755.51	1097	37.484	57.842	1	1	-0.91532	-4.9625	-12.942	-7.7995	-0.83573	3.7863	15.641	10.39	-1.7511	-1.1762	2.6993	2.59	1501.2
18.03	1804	60	NaN	-1.2117	16.063	-3.765	-176.63	10.043	8.9704	40.522	-745.52	1108.6	30.861	755.58	1097	39.733	57.882	1	1	-0.84374	-4.892	-12.942	-7.7998	-0.84293	3.7343	15.622	10.484	-1.6867	-1.1577	2.6801	2.6846	1501.2
18.04	1805	60	NaN	-1.214	16.058	-3.822	-176.68	10.087	9.0663	40.638	-745.44	1108.6	31.021	755.65	1097.1	41.062	56.746	1	1	-0.76547	-4.8148	-12.942	-7.8	-0.84692	3.6897	15.62	10.525	-1.6124	-1.1251	2.6778	2.7253	1501.2
18.05	1806	60	NaN	-1.2136	16.041	-3.8601	-176.73	10.163	9.0963	40.697	-745.39	1108.5	30.953	755.69	1097.1	41.371	53.219	1	1	-0.79394	-4.8429	-12.942	-7.7995	-0.84163	3.6403	15.605	10.599	-1.6356	-1.2025	2.6636	2.7991	1501.2
18.06	1807	60	NaN	-1.2654	16.061	-3.8739	-176.78	10.216	9.1287	40.587	-745.31	1108.6	30.912	755.73	1097.2	45.164	47.931	1	1	-0.77373	-4.823	-12.942	-7.7996	-0.89613	3.5893	15.624	10.653	-1.6699	-1.2337	2.6824	2.8535	1501.1
18.07	1808	60	NaN	-1.2923	16.058	-3.8654	-176.83	10.248	9.1874	40.469	-745.28	1108.6	30.94	755.78	1097.2	45.167	43.482	1	1	-0.63154	-4.6828	-12.943	-7.8009	-0.9286	3.5304	15.621	10.685	-1.5601	-1.1524	2.6777	2.8837	1501.1
18.08	1809	60	NaN	-1.2552	16.003	-3.8527	-176.9	10.278	9.2572	40.473	-745.33	1108.5	30.972	755.83	1097.2	60.814	40.446	1	1	-0.61706	-4.6686	-12.944	-7.8019	-0.89261	3.4663	15.57	10.711	-1.5097	-1.2023	2.6262	2.9087	1501.2
18.09	1810	60	NaN	-1.3427	16.063	-3.8824	-176.93	10.311	9.2802	40.355	-745.2	1108.6	30.929	755.86	1097.2	55.593	40.323	1	1	-0.62905	-4.6804	-12.945	-7.8029	-0.98288	3.4291	15.627	10.748	-1.6119	-1.2513	2.6817	2.945	1501.1
18.1	1811	60	NaN	-1.2703	15.999	-3.9036	-176.98	10.341	9.3384	40.52	-745.28	1108.5	30.942	755.85	1097.2	55.164	39.538	1	1	-0.59513	-4.647	-12.945	-7.8026	-0.90476	3.388	15.568	10.772	-1.4999	-1.2589	2.6233	2.9691	1501.2
18.11	1812	60	NaN	-1.3234	16.039	-3.9276	-177.01	10.358	9.3564	40.467	-745.2	1108.6	30.873	755.85	1097.2	54.579	33.303	1	1	-0.47226	-4.5259	-12.946	-7.8035	-0.95718	3.3517	15.605	10.791	-1.4294	-1.1742	2.6595	2.9878	1501.1
18.12	1813	60	NaN	-1.3661	16.076	-3.936	-177.05	10.351	9.4015	40.404	-745.12	1108.6	30.91	755.87	1097.2	57.686	33.856	1	1	-0.22552	-4.2827	-12.949	-7.8065	-1.0037	3.3083	15.64	10.787	-1.2292	-0.97439	2.6913	2.981	1501.1
18.13	1814	60	NaN	-1.3696	16.091	-3.9301	-177.1	10.346	9.4588	40.379	-745.07	1108.6	30.986	755.89	1097.1	62.699	35.185	1	1	-0.25734	-4.3141	-12.949	-7.8071	-1.011	3.2612	15.654	10.783	-1.2684	-1.0528	2.7048	2.9759	1501
[truncated: 59,959 more rows]
