# Supplementary material for: Speech, movement, and gaze behaviours during dyadic conversation in noise
Source: Sci Rep. 2019 Jul 18;9:10451. doi: 10.1038/s41598-019-46416-0 (PMC6639257; doi:10.1038/s41598-019-46416-0)
Supplement: Supplementary file 1 — All data [file 41598_2019_46416_MOESM1_ESM.zip › dyad15conv2.txt]

timestamps	sample	levels (dB)	level change	talker 1	talker 1	talker 1	talker 2	talker 2	talker 2	talker 1	talker 1	talker 1	talker 2	talker 2	talker 2	talker 1	talker 2	talker 1	talker 2	talker 1	talker 2	talker 1	talker 2	talker 1	talker 2	talker 1	talker 2	talker 1	talker 2	talker 1	talker 2	talker 1 and 2
timestamps	sample	levels (dB)	(dB)	yaw	pitch	roll	yaw	pitch	roll	x (mm)	y (mm)	z (mm)	x (mm)	y (mm)	z (mm)	rms (volts)	rms (volts)	talking	talking	eye phi (deg)	eye phi (deg)	eye theta (deg)	eye theta (deg)	yaw re t2	yaw re t1	pitch re t2	pitch re t1	gaze yaw re t2	gaze yaw re t1	gaze pitch re t2	gaze pitch re t1	distance
0	1	60	NaN	2.0769	12.29	-6.3071	-184.09	13.446	9.8576	86.519	-727.21	1096	26.101	751.56	1093.1	23.649	24.005	0	0	8.379	10.779	-12.715	-11.447	4.4165	-1.7491	12.18	13.555	12.796	9.0302	-0.53485	2.1077	1480
0.01	2	60	NaN	2.0789	12.302	-6.2857	-184.08	13.481	9.8904	86.47	-727.19	1096	26.122	751.57	1093.2	23.649	24.005	0	0	8.2965	10.698	-12.714	-11.446	4.4159	-1.7445	12.193	13.59	12.712	8.9535	-0.52126	2.1438	1480
0.02	3	60	NaN	2.0703	12.316	-6.2656	-184.07	13.597	9.9261	86.47	-727.19	1096	26.009	751.59	1093.3	23.649	24.005	0	0	8.2542	10.656	-12.713	-11.446	4.4116	-1.7267	12.211	13.701	12.666	8.9296	-0.50179	2.2556	1480
0.03	4	60	NaN	2.0677	12.319	-6.2538	-184.05	13.678	9.9683	86.501	-727.21	1096	25.983	751.61	1093.3	23.649	24.005	0	0	8.2685	10.67	-12.713	-11.446	4.4111	-1.7106	12.218	13.779	12.68	8.9599	-0.49556	2.3334	1480.1
0.04	5	60	NaN	2.0733	12.322	-6.246	-184.04	13.745	9.9858	86.565	-727.21	1096	25.956	751.64	1093.4	23.649	24.005	0	0	8.2591	10.661	-12.712	-11.445	4.4202	-1.6967	12.224	13.843	12.679	8.9644	-0.48846	2.398	1480.1
0.05	6	60	NaN	2.0809	12.327	-6.2327	-184.04	13.817	9.9679	86.628	-727.2	1096	25.859	751.66	1093.5	23.649	24.005	0	0	8.2447	10.647	-12.711	-11.444	4.4339	-1.684	12.232	13.911	12.679	8.963	-0.47894	2.4677	1480.1
0.06	7	60	NaN	2.0852	12.322	-6.2022	-184.04	13.878	9.935	86.613	-727.21	1096	25.768	751.65	1093.6	23.649	24.005	0	0	8.2547	10.657	-12.712	-11.444	4.4412	-1.6875	12.232	13.968	12.696	8.9693	-0.47994	2.5239	1480.1
0.07	8	60	NaN	2.0965	12.322	-6.1371	-184.11	13.941	9.8995	86.464	-727.18	1096	25.783	751.66	1093.8	23.649	24.005	0	0	8.27	10.672	-12.713	-11.445	4.4462	-1.7651	12.237	14.026	12.716	8.9068	-0.4758	2.5809	1480.1
0.08	9	60	NaN	2.1155	12.328	-6.1301	-184.11	13.989	9.8923	86.5	-727.16	1096	25.821	751.69	1093.9	23.649	24.005	0	0	8.2879	10.69	-12.713	-11.445	4.4651	-1.7626	12.246	14.071	12.753	8.927	-0.46664	2.6252	1480.1
0.09	10	60	NaN	2.1411	12.341	-6.1455	-184.12	14.033	9.8845	86.585	-727.13	1096	25.936	751.82	1094	23.649	24.005	0	0	8.3203	10.722	-12.713	-11.446	4.4894	-1.7713	12.264	14.109	12.81	8.9502	-0.44904	2.6636	1480.2
0.1	11	60	NaN	2.1605	12.353	-6.1845	-184.12	14.062	9.8643	86.727	-727.09	1096	26.028	751.95	1094.1	23.649	24.005	0	0	8.3605	10.761	-12.713	-11.446	4.5106	-1.7696	12.281	14.134	12.871	8.9915	-0.43243	2.6883	1480.3
0.11	12	60	NaN	2.1714	12.361	-6.2084	-184.11	14.087	9.8621	86.815	-727.07	1096	26.192	752.06	1094.2	23.649	24.005	0	0	8.4072	10.807	-12.713	-11.446	4.5184	-1.7674	12.292	14.156	12.926	9.0398	-0.42136	2.7103	1480.4
0.12	13	60	NaN	2.1716	12.362	-6.1977	-184.09	14.105	9.9022	86.795	-727.06	1096	26.479	752.22	1094.3	23.649	24.005	0	0	8.4579	10.857	-12.714	-11.447	4.5064	-1.7534	12.296	14.171	12.964	9.1036	-0.41853	2.7241	1480.5
0.13	14	60	NaN	2.1614	12.357	-6.168	-184.03	14.109	9.9526	86.728	-727.05	1096	26.798	752.45	1094.3	23.649	24.005	0	0	8.5124	10.911	-12.716	-11.448	4.481	-1.7126	12.293	14.173	12.993	9.1981	-0.42248	2.7246	1480.7
0.14	15	60	NaN	2.1616	12.357	-6.1255	-184.06	14.189	9.855	86.678	-727.01	1095.9	26.967	752.61	1094.4	23.649	26.979	0	0	8.5533	10.951	-12.717	-11.449	4.4726	-1.7491	12.298	14.249	13.026	9.202	-0.41916	2.7991	1480.8
0.15	16	60	NaN	2.168	12.347	-6.0984	-184.15	14.238	9.7501	86.636	-727	1095.9	27.084	752.75	1094.5	23.649	24.2	0	0	8.582	10.979	-12.718	-11.45	4.4726	-1.8483	12.29	14.295	13.055	9.1311	-0.42711	2.8447	1480.9
0.16	17	60	NaN	2.1871	12.335	-6.1143	-184.21	14.313	9.6492	86.737	-726.98	1095.9	27.162	752.84	1094.6	23.649	25.567	0	0	8.604	11.001	-12.718	-11.451	4.4925	-1.9068	12.283	14.365	13.096	9.0943	-0.43566	2.9142	1481
0.17	18	60	NaN	2.1988	12.319	-6.1156	-184.26	14.363	9.5535	86.784	-726.98	1095.9	27.252	752.97	1094.6	23.649	24.291	0	0	8.6128	11.01	-12.714	-11.447	4.5023	-1.9596	12.27	14.412	13.115	9.0501	-0.44437	2.9649	1481.2
0.18	19	60	NaN	2.209	12.303	-6.1094	-184.31	14.377	9.485	86.804	-726.98	1095.9	27.488	753.25	1094.7	23.649	24.005	0	0	8.5984	10.996	-12.702	-11.434	4.5037	-2.0138	12.257	14.422	13.102	8.9818	-0.44434	2.9881	1481.4
0.19	20	60	NaN	2.219	12.291	-6.1021	-184.34	14.368	9.4438	86.816	-726.98	1095.9	27.815	753.59	1094.8	23.649	24.005	0	0	8.5758	10.973	-12.695	-11.428	4.501	-2.0601	12.249	14.409	13.077	8.9132	-0.44617	2.9815	1481.7
0.2	21	60	NaN	2.2162	12.283	-6.0791	-184.36	14.36	9.3985	86.763	-726.96	1095.9	28.001	753.86	1094.9	23.649	24.237	0	0	8.5574	10.955	-12.692	-11.424	4.4886	-2.0888	12.246	14.398	13.046	8.8663	-0.44619	2.9738	1482
0.21	22	60	NaN	2.2027	12.284	-6.0674	-184.37	14.38	9.3317	86.735	-726.93	1095.9	28.126	754.07	1095	23.649	24.005	0	0	8.5689	10.966	-12.693	-11.425	4.469	-2.1043	12.25	14.414	13.038	8.8622	-0.44258	2.9893	1482.2
0.22	23	60	NaN	2.1809	12.281	-6.0548	-184.38	14.383	9.2671	86.687	-726.91	1095.9	28.251	754.32	1095	23.649	24.005	0	0	8.5839	10.981	-12.694	-11.426	4.4401	-2.1202	12.25	14.415	13.024	8.8611	-0.44389	2.9889	1482.4
0.23	24	60	NaN	2.1708	12.283	-6.0727	-184.39	14.421	9.1085	86.72	-726.89	1095.9	28.115	754.48	1095.1	23.649	24.005	0	0	8.6126	11.01	-12.696	-11.429	4.4363	-2.1236	12.254	14.449	13.049	8.8859	-0.4418	3.0204	1482.5
0.24	25	60	NaN	2.1646	12.287	-6.0986	-184.41	14.476	8.9775	86.762	-726.87	1095.9	28.188	754.68	1095.2	23.649	24.005	0	0	8.6258	11.023	-12.698	-11.43	4.4287	-2.1458	12.263	14.5	13.054	8.8767	-0.43502	3.0703	1482.7
0.25	26	60	NaN	2.16	12.289	-6.1061	-184.44	14.531	8.8694	86.743	-726.84	1095.9	28.319	754.87	1095.3	23.649	26.816	0	0	8.632	11.029	-12.698	-11.431	4.4179	-2.1796	12.269	14.552	13.05	8.8491	-0.42924	3.1209	1482.9
0.26	27	60	NaN	2.1602	12.292	-6.0941	-184.46	14.563	8.7953	86.671	-726.82	1095.9	28.442	755.04	1095.4	23.649	25.974	0	0	8.7433	11.138	-12.699	-11.432	4.4105	-2.207	12.274	14.581	13.154	8.9314	-0.42525	3.1488	1483
0.27	28	60	NaN	2.1704	12.299	-6.0842	-184.46	14.56	8.8066	86.61	-726.78	1095.9	28.785	755.28	1095.5	23.649	24.005	0	0	8.8198	11.214	-12.701	-11.434	4.4048	-2.2221	12.283	14.576	13.225	8.9917	-0.41885	3.1426	1483.2
0.28	29	60	NaN	2.1857	12.29	-6.058	-184.46	14.594	8.726	86.448	-726.74	1095.9	28.931	755.47	1095.6	23.649	25.541	0	0	8.8523	11.246	-12.704	-11.437	4.408	-2.2345	12.277	14.607	13.26	9.0112	-0.42741	3.1706	1483.3
0.29	30	60	NaN	2.2	12.272	-6.0929	-184.44	14.589	8.7107	86.504	-726.73	1095.9	29.114	755.62	1095.6	26.438	26.841	0	0	8.8419	11.236	-12.706	-11.438	4.4171	-2.2237	12.259	14.602	13.259	9.0118	-0.44715	3.1639	1483.5
0.3	31	60	NaN	2.2057	12.257	-6.1219	-184.43	14.585	8.6897	86.56	-726.74	1096	29.182	755.71	1095.6	27.573	28.16	0	0	8.8247	11.219	-12.707	-11.439	4.4223	-2.2179	12.244	14.597	13.247	9.0006	-0.46292	3.1578	1483.6
0.31	32	60	NaN	2.2254	12.218	-6.1829	-184.4	14.586	8.6033	86.698	-726.76	1096	29.137	755.8	1095.7	28.161	27.198	0	0	8.8069	11.201	-12.708	-11.441	4.4488	-2.1762	12.206	14.598	13.256	9.0248	-0.50237	3.1574	1483.7
0.32	33	60	NaN	2.2453	12.164	-6.2418	-184.35	14.574	8.5184	86.82	-726.8	1096.1	29.107	755.93	1095.7	33.343	28.725	0	0	8.7962	11.191	-12.709	-11.442	4.4743	-2.1162	12.151	14.586	13.271	9.0743	-0.55847	3.1448	1483.9
0.33	34	60	NaN	2.2487	12.117	-6.2632	-184.29	14.544	8.4999	86.844	-726.83	1096.1	29.17	756.09	1095.8	30.746	26.821	0	0	8.8034	11.198	-12.71	-11.442	4.4759	-2.0649	12.102	14.559	13.279	9.1327	-0.60745	3.1163	1484
0.34	35	60	NaN	2.2403	12.093	-6.2582	-184.24	14.528	8.5165	86.816	-726.82	1096.2	29.241	756.21	1095.8	44.37	28.84	0	0	8.7402	11.135	-12.712	-11.445	4.4635	-2.0203	12.077	14.544	13.204	9.1151	-0.63492	3.0992	1484.2
0.35	36	60	NaN	2.237	12.077	-6.2446	-184.19	14.569	8.4492	86.774	-726.8	1096.3	29.059	756.2	1095.8	55.43	30.469	0	0	8.6465	11.043	-12.715	-11.447	4.4657	-1.9614	12.059	14.587	13.112	9.0815	-0.6562	3.14	1484.1
0.36	37	60	NaN	2.2338	12.055	-6.2574	-184.13	14.617	8.4332	86.843	-726.78	1096.3	28.97	756.25	1095.8	59.221	33.73	1	0	8.5491	10.947	-12.716	-11.448	4.4685	-1.8978	12.033	14.639	13.018	9.0491	-0.68237	3.1911	1484.2
0.37	38	60	NaN	2.2313	12.012	-6.2626	-184.07	14.7	8.4304	86.901	-726.8	1096.4	28.87	756.31	1095.7	60.781	37.003	1	0	8.467	10.866	-12.718	-11.45	4.472	-1.8335	11.985	14.726	12.939	9.0326	-0.73238	3.276	1484.2
0.38	39	60	NaN	2.2457	11.928	-6.2633	-183.97	14.893	8.4674	86.987	-726.87	1096.6	28.713	756.3	1095.7	61.605	37.39	1	0	8.3981	10.798	-12.72	-11.452	4.4957	-1.719	11.895	14.925	12.894	9.0791	-0.8246	3.4732	1484.3
0.39	40	60	NaN	2.2698	11.796	-6.2498	-183.83	15.213	8.5182	87.107	-726.98	1096.7	28.426	756.21	1095.7	62.121	38.088	1	0	8.3877	10.788	-12.722	-11.454	4.5355	-1.5625	11.758	15.251	12.923	9.2254	-0.96347	3.7971	1484.4
0.4	41	60	NaN	2.2857	11.644	-6.2164	-183.68	15.585	8.6389	87.215	-727.11	1096.9	28.259	756.12	1095.7	63.036	38.448	1	0	8.4235	10.823	-12.723	-11.455	4.5619	-1.4079	11.601	15.628	12.985	9.4153	-1.1218	4.1726	1484.4
0.41	42	60	NaN	2.2851	11.52	-6.1797	-183.55	15.906	8.9514	87.269	-727.19	1097	28.653	756.18	1095.8	63.189	38.767	1	0	7.9882	10.394	-12.71	-11.443	4.5479	-1.2883	11.473	15.952	12.536	9.106	-1.2369	4.5098	1484.5
0.42	43	60	NaN	2.3	11.39	-6.1965	-183.41	16.335	9.0838	87.498	-727.32	1097.1	28.481	756.07	1095.8	63.042	38.856	1	0	7.7067	10.117	-12.703	-11.436	4.5783	-1.1279	11.343	16.383	12.285	8.9889	-1.3601	4.9472	1484.6
0.43	44	60	NaN	2.3134	11.242	-6.1776	-183.26	16.771	9.1954	87.636	-727.5	1097.2	28.193	756.06	1095.9	62.705	40.013	1	0	7.6888	10.099	-12.706	-11.438	4.6079	-0.96911	11.195	16.818	12.297	9.13	-1.511	5.3801	1484.7
0.44	45	60	NaN	2.3248	11.016	-6.1225	-182.91	17.362	9.4966	87.768	-727.78	1097.3	27.873	756.21	1096.1	61.459	38.246	1	0	7.6508	10.062	-12.707	-11.44	4.6361	-0.60171	10.971	17.408	12.287	9.46	-1.7366	5.9681	1485.2
0.45	46	60	NaN	2.344	10.808	-6.0508	-182.63	17.886	9.8267	87.829	-728.08	1097.4	27.755	756.39	1096.3	60.969	40.604	1	0	7.6108	10.022	-12.709	-11.441	4.6614	-0.31045	10.767	17.927	12.272	9.7118	-1.9418	6.4857	1485.7
0.46	47	60	NaN	2.3743	10.642	-5.9719	-182.42	18.32	10.097	87.86	-728.37	1097.4	27.611	756.58	1096.5	60.195	45.176	1	0	7.5821	9.994	-12.71	-11.442	4.6976	-0.0968	10.606	18.355	12.28	9.8972	-2.1035	6.9131	1486.2
0.47	48	60	NaN	2.4185	10.506	-5.8861	-182.22	18.752	10.278	87.91	-728.63	1097.4	27.195	756.81	1096.7	59.786	48.326	1	0	7.5618	9.974	-12.711	-11.443	4.759	0.12181	10.478	18.78	12.321	10.096	-2.233	7.3366	1486.7
0.48	49	60	NaN	2.4819	10.404	-5.7915	-182.04	19.217	10.405	87.956	-728.88	1097.4	26.685	757.06	1097	59.976	52.979	1	0	7.569	9.9811	-12.713	-11.445	4.8431	0.32133	10.388	19.234	12.412	10.302	-2.325	7.7887	1487.2
0.49	50	60	NaN	2.5474	10.35	-5.6978	-181.71	19.59	10.879	88.027	-729.1	1097.4	26.854	757.54	1097.2	60.534	54.723	1	0	7.5645	9.9766	-12.714	-11.446	4.9037	0.65049	10.342	19.598	12.468	10.627	-2.372	8.1524	1487.9
0.5	51	60	NaN	2.6391	10.349	-5.5611	-181.37	20.26	11.395	88.151	-729.32	1097.4	26.783	757.95	1097.6	61.977	56.571	1	0	7.5482	9.9606	-12.715	-11.447	5.0019	0.99057	10.359	20.251	12.55	10.951	-2.3562	8.8034	1488.5
0.51	52	60	NaN	2.6886	10.346	-5.417	-181.14	20.713	11.66	88.092	-729.53	1097.4	26.356	758.48	1098	62.512	55.307	1	0	7.4514	9.8652	-12.718	-11.45	5.0644	1.2334	10.369	20.69	12.516	11.099	-2.3487	9.24	1489.3
0.52	53	60	NaN	2.7093	10.361	-5.3645	-180.98	21.067	11.923	88.253	-729.73	1097.4	26.097	759.12	1098.3	62.159	54.366	1	0	7.4077	9.8221	-12.72	-11.452	5.0999	1.4127	10.394	21.034	12.508	11.235	-2.326	9.5819	1490.1
0.53	54	60	NaN	2.7167	10.393	-5.3784	-180.83	21.431	12.204	88.592	-729.93	1097.4	25.955	759.78	1098.6	61.908	54.32	1	0	7.422	9.8362	-12.721	-11.454	5.1244	1.5732	10.437	21.387	12.546	11.409	-2.2838	9.9335	1491
0.54	55	60	NaN	2.7126	10.445	-5.3912	-180.69	21.829	12.435	88.888	-730.13	1097.4	25.705	760.38	1098.9	61.706	53.071	1	0	7.3089	9.7247	-12.721	-11.454	5.1399	1.7335	10.501	21.773	12.449	11.458	-2.2197	10.319	1491.9
0.55	56	60	NaN	2.6868	10.537	-5.3828	-180.56	22.232	12.65	89.089	-730.28	1097.4	25.417	760.93	1099.2	60.301	53.64	1	0	7.1789	9.5967	-12.721	-11.453	5.1317	1.8805	10.605	22.164	12.311	11.477	-2.1157	10.71	1492.6
0.56	57	60	NaN	2.6585	10.673	-5.2902	-180.41	22.666	12.833	88.979	-730.36	1097.4	25.082	761.47	1099.5	59.034	53.668	1	0	7.1513	9.5695	-12.721	-11.454	5.111	2.0389	10.754	22.586	12.262	11.608	-1.9679	11.132	1493.2
0.57	58	60	NaN	2.598	10.933	-5.1376	-180.17	23.258	13.236	88.685	-730.45	1097.4	25.018	762.4	1099.9	56.926	55.512	1	0	7.1029	9.5218	-12.722	-11.455	5.0401	2.2732	11.029	23.162	12.143	11.795	-1.693	11.708	1494.2
0.58	59	60	NaN	2.5594	11.167	-5.0683	-180.06	23.7	13.525	88.593	-730.48	1097.5	25.003	763.16	1100.2	54.059	56.374	1	0	6.9915	9.4119	-12.723	-11.456	4.9973	2.375	11.273	23.594	11.989	11.787	-1.4501	12.138	1495
0.59	60	60	NaN	2.5474	11.395	-5.0854	-180.02	24.105	13.744	88.728	-730.46	1097.5	24.973	763.8	1100.5	47.932	59.86	1	1	6.971	9.3917	-12.723	-11.456	4.9905	2.4215	11.51	23.99	11.961	11.813	-1.2135	12.535	1495.6
0.6	61	60	NaN	2.5514	11.619	-5.1506	-179.98	24.555	14.027	88.988	-730.44	1097.6	25.127	764.33	1100.8	46.113	61.81	1	1	6.9745	9.3952	-12.723	-11.456	4.9978	2.4623	11.743	24.432	11.972	11.857	-0.98052	12.976	1496.1
0.61	62	60	NaN	2.5611	11.843	-5.2112	-179.97	25.057	14.333	89.23	-730.46	1097.7	25.333	764.96	1101.1	44.459	63.211	1	1	6.9387	9.36	-12.724	-11.456	5.0078	2.4766	11.975	24.926	11.947	11.837	-0.74871	13.469	1496.8
0.62	63	60	NaN	2.5733	12.09	-5.2175	-180.06	25.566	14.324	89.325	-730.53	1097.8	24.791	766.15	1101.5	44.614	63.983	1	1	6.9053	9.327	-12.723	-11.455	5.0423	2.4074	12.232	25.424	11.948	11.734	-0.49082	13.969	1498.1
0.63	64	60	NaN	2.5662	12.201	-5.1269	-180.15	25.9	14.024	89.144	-730.64	1097.9	23.692	766.98	1101.6	43.058	65.052	1	1	6.8735	9.2957	-12.72	-11.453	5.0687	2.3494	12.344	25.757	11.942	11.645	-0.3766	14.305	1499.1
0.64	65	60	NaN	2.5306	12.343	-5.0066	-180.21	26.384	14.112	88.934	-730.69	1098	23.577	768.18	1102.1	43.229	65.494	1	1	6.8032	9.2264	-12.718	-11.45	5.0274	2.2875	12.501	26.227	11.831	11.514	-0.21718	14.777	1500.3
0.65	66	60	NaN	2.5093	12.423	-4.9665	-180.27	26.762	14.182	88.944	-730.69	1098	23.584	769.1	1102.5	41.565	65.78	1	1	6.7066	9.1312	-12.715	-11.448	5.0046	2.2259	12.593	26.592	11.711	11.357	-0.1222	15.145	1501.2
0.66	67	60	NaN	2.485	12.443	-4.951	-180.32	27.105	14.318	89.005	-730.71	1098.1	23.828	769.89	1102.9	47.846	60.466	1	1	6.6313	9.0569	-12.716	-11.448	4.972	2.1715	12.627	26.92	11.603	11.228	-0.088549	15.472	1502
0.67	68	60	NaN	2.4381	12.405	-4.9177	-180.35	27.471	14.557	89.004	-730.77	1098.1	24.343	770.59	1103.3	52.133	48.823	1	1	6.6769	9.1019	-12.721	-11.454	4.9042	2.117	12.605	27.271	11.581	11.219	-0.11613	15.817	1502.8
0.68	69	60	NaN	2.3576	12.301	-4.8641	-180.41	27.886	14.665	88.942	-730.85	1098.1	24.536	771.23	1103.6	56.58	51.322	1	1	6.8884	9.3104	-12.735	-11.467	4.8129	2.0441	12.513	27.673	11.701	11.354	-0.22135	16.206	1503.5
0.69	70	60	NaN	2.2459	12.116	-4.8141	-180.56	28.359	14.22	88.898	-730.9	1098	23.33	772.17	1103.9	52.362	49.139	1	1	6.8365	9.2592	-12.736	-11.468	4.7437	1.9395	12.339	28.136	11.58	11.199	-0.39708	16.668	1504.5
0.7	71	60	NaN	2.1467	11.949	-4.7801	-180.6	28.671	14.369	88.822	-730.9	1098	23.708	772.85	1104.2	54.67	49.402	1	1	6.7653	9.1891	-12.735	-11.467	4.6261	1.8766	12.185	28.435	11.391	11.066	-0.54975	16.968	1505.2
0.71	72	60	NaN	2.0546	11.767	-4.8249	-180.67	28.982	14.3	88.954	-730.93	1097.9	23.564	773.45	1104.4	57.957	49.415	1	1	6.7941	9.2174	-12.734	-11.466	4.5435	1.8177	12.013	28.736	11.338	11.035	-0.72065	17.269	1505.8
0.72	73	60	NaN	1.9685	11.552	-4.8917	-180.74	29.286	14.343	89.089	-730.89	1097.8	23.744	774.5	1104.6	56.839	49.588	1	1	6.7815	9.205	-12.732	-11.465	4.454	1.7409	11.812	29.027	11.235	10.946	-0.92047	17.562	1506.8
0.73	74	60	NaN	1.9205	11.428	-4.9498	-180.79	29.487	14.33	89.195	-730.84	1097.7	23.768	775.19	1104.8	54.364	48.906	1	1	6.6558	9.0811	-12.729	-11.462	4.408	1.6926	11.696	29.218	11.064	10.774	-1.0327	17.757	1507.5
0.74	75	60	NaN	1.884	11.389	-4.9903	-180.85	29.663	14.326	89.199	-730.73	1097.6	23.87	775.78	1104.9	45.682	47.277	1	1	6.6161	9.042	-12.727	-11.459	4.367	1.6348	11.667	29.386	10.983	10.677	-1.0603	17.926	1507.9
0.75	76	60	NaN	1.8294	11.381	-5.0146	-180.93	29.906	14.414	89.069	-730.49	1097.5	24.325	776.72	1105.2	45.198	44.545	1	1	6.6104	9.0364	-12.725	-11.458	4.2891	1.5287	11.674	29.614	10.899	10.565	-1.0515	18.156	1508.6
0.76	77	60	NaN	1.7997	11.448	-5.0218	-181	30.083	14.354	88.935	-730.27	1097.4	24.39	777.25	1105.4	40.932	42.821	1	1	6.5531	8.9799	-12.723	-11.455	4.2514	1.4494	11.75	29.782	10.804	10.429	-0.97269	18.327	1508.9
0.77	78	60	NaN	1.7753	11.544	-5.0325	-181.08	30.204	14.303	88.819	-730.09	1097.4	24.546	777.84	1105.5	38.349	47.127	1	1	6.4994	8.927	-12.721	-11.453	4.216	1.3609	11.853	29.895	10.715	10.288	-0.86813	18.442	1509.3
0.78	79	60	NaN	1.7358	11.709	-5.0977	-181.2	30.321	14.244	88.799	-729.86	1097.3	24.913	778.73	1105.7	35.674	48.724	1	1	6.4491	8.8775	-12.72	-11.452	4.1607	1.2203	12.028	30.002	10.61	10.098	-0.69187	18.55	1510
0.79	80	60	NaN	1.6978	11.846	-5.1515	-181.3	30.42	14.199	88.805	-729.71	1097.3	25.24	779.32	1105.9	40.047	49.889	1	1	6.4588	8.887	-12.717	-11.449	4.1098	1.1099	12.172	30.094	10.569	9.9969	-0.54448	18.645	1510.4
0.8	81	60	NaN	1.6578	11.96	-5.1721	-181.39	30.515	14.14	88.758	-729.62	1097.3	25.499	779.74	1106	39.209	50.327	1	1	6.4732	8.9011	-12.714	-11.446	4.0578	1.0111	12.293	30.182	10.531	9.9122	-0.42031	18.736	1510.7
0.81	82	60	NaN	1.6114	12.064	-5.149	-181.48	30.614	14.061	88.594	-729.55	1097.2	25.728	780.07	1106.2	37.988	45.94	1	1	6.4943	8.922	-12.711	-11.443	3.996	0.90615	12.404	30.274	10.49	9.8281	-0.30699	18.831	1511
0.82	83	60	NaN	1.552	12.173	-5.0996	-181.59	30.711	13.953	88.355	-729.47	1097.2	25.992	780.38	1106.4	36.252	39.556	1	1	6.4938	8.9214	-12.708	-11.441	3.9172	0.77963	12.521	30.363	10.411	9.7011	-0.18728	18.923	1511.2
0.83	84	60	NaN	1.4704	12.324	-5.0855	-181.74	30.771	13.8	88.235	-729.37	1097.2	26.384	780.88	1106.6	42.729	40.842	1	1	6.4544	8.8827	-12.706	-11.438	3.8155	0.60222	12.681	30.414	10.27	9.4849	-0.024505	18.976	1511.5
0.84	85	60	NaN	1.4261	12.409	-5.0675	-181.78	30.723	14.047	88.081	-729.34	1097.1	27.55	781.4	1106.8	38.956	41.013	1	1	6.4039	8.8328	-12.703	-11.436	3.7205	0.51351	12.774	30.358	10.124	9.3464	0.07054	18.922	1512
0.85	86	60	NaN	1.3777	12.503	-5.1219	-181.91	30.719	13.614	88.126	-729.24	1097.1	26.954	781.62	1106.7	35.964	40.568	1	1	6.3466	8.7764	-12.702	-11.434	3.6962	0.40877	12.866	30.356	10.043	9.1852	0.16458	18.922	1512.1
0.86	87	60	NaN	1.3337	12.58	-5.1576	-182.01	30.723	13.382	88.091	-729.16	1097	26.881	781.79	1106.6	35.951	42.722	1	1	6.2749	8.7058	-12.699	-11.432	3.6535	0.30558	12.944	30.359	9.9284	9.0114	0.24453	18.927	1512.2
0.87	88	60	NaN	1.2765	12.651	-5.1737	-182.13	30.743	13.196	87.893	-729.04	1096.9	27.071	781.96	1106.7	33.327	42.355	1	1	6.2378	8.6692	-12.698	-11.43	3.5816	0.17158	13.02	30.373	9.8194	8.8408	0.32233	18.943	1512.2
0.88	89	60	NaN	1.2154	12.707	-5.1913	-182.32	30.766	12.973	87.659	-728.88	1096.8	27.198	782.13	1106.7	35.6	41.322	1	1	6.2234	8.655	-12.697	-11.429	3.5069	-0.028154	13.081	30.391	9.7303	8.6269	0.38452	18.962	1512.2
0.89	90	60	NaN	1.167	12.724	-5.2198	-182.54	30.771	12.812	87.525	-728.73	1096.7	27.333	782.28	1106.7	35.331	41.84	1	1	5.8052	8.2429	-12.74	-11.472	3.4482	-0.25858	13.101	30.394	9.2534	7.9843	0.36114	18.922	1512.2
0.9	91	60	NaN	1.1103	12.7	-5.2402	-182.62	30.766	12.736	87.358	-728.63	1096.7	27.645	782.41	1106.8	34.733	42.801	1	1	5.1409	7.5882	-12.81	-11.543	3.3733	-0.35947	13.082	30.384	8.5141	7.2287	0.27183	18.842	1512.2
0.91	92	60	NaN	1.0518	12.649	-5.2972	-182.71	30.808	12.53	87.262	-728.53	1096.6	27.573	782.39	1106.8	36.211	38.396	1	1	4.4765	6.9335	-12.881	-11.613	3.3141	-0.44891	13.036	30.421	7.7906	6.4845	0.15483	18.808	1512.1
0.92	93	60	NaN	0.9946	12.575	-5.3868	-182.8	30.799	12.488	87.293	-728.45	1096.6	27.936	782.51	1106.8	37.657	43.968	1	1	4.0307	6.4941	-12.918	-11.65	3.2443	-0.55355	12.965	30.409	7.275	5.9406	0.04676	18.758	1512.2
0.93	94	60	NaN	0.89979	12.474	-5.4874	-182.92	30.821	12.399	87.275	-728.32	1096.5	28.278	782.57	1106.9	35.257	48.372	1	1	3.8476	6.3137	-12.915	-11.647	3.1359	-0.67971	12.868	30.427	6.9835	5.6339	-0.046244	18.78	1512.1
0.94	95	60	NaN	0.81163	12.386	-5.5343	-183.02	30.867	12.306	87.138	-728.2	1096.4	28.543	782.56	1106.9	36.466	46.281	1	1	4.1104	6.5727	-12.911	-11.644	3.0327	-0.79592	12.785	30.468	7.1431	5.7768	-0.12609	18.824	1511.9
0.95	96	60	NaN	0.74214	12.315	-5.5238	-183.1	30.912	12.222	86.883	-728.09	1096.4	28.713	782.53	1107	35.947	42.322	1	1	4.3527	6.8114	-12.911	-11.644	2.9474	-0.8898	12.719	30.509	7.3001	5.9216	-0.19275	18.865	1511.8
0.96	97	60	NaN	0.67164	12.233	-5.5071	-183.17	30.964	12.098	86.569	-727.97	1096.3	28.783	782.49	1107	35.79	42.483	1	1	4.3728	6.8312	-12.919	-11.651	2.8626	-0.98005	12.64	30.557	7.2353	5.8512	-0.27885	18.906	1511.6
0.97	98	60	NaN	0.60716	12.125	-5.5243	-183.28	31.072	11.925	86.288	-727.8	1096.2	28.861	782.36	1107.1	35.934	43.168	1	1	4.4375	6.895	-12.923	-11.655	2.7849	-1.0998	12.537	30.659	7.2224	5.7953	-0.38565	19.004	1511.3
0.98	99	60	NaN	0.58501	12.052	-5.5982	-183.34	31.126	11.859	86.301	-727.72	1096.2	29.012	782.31	1107.2	35.103	45.891	1	1	4.6062	7.0613	-12.918	-11.65	2.7577	-1.1677	12.466	30.713	7.3639	5.8935	-0.45188	19.063	1511.1
0.99	100	60	NaN	0.57056	11.985	-5.6631	-183.39	31.191	11.745	86.32	-727.63	1096.2	28.991	782.22	1107.2	35.511	49.695	1	1	4.6593	7.1135	-12.918	-11.651	2.745	-1.22	12.399	30.776	7.4043	5.8935	-0.51863	19.126	1511
1	101	60	NaN	0.56372	11.913	-5.7135	-183.43	31.262	11.677	86.314	-727.56	1096.3	29.051	782.14	1107.2	36.828	54.702	1	1	4.7062	7.1598	-12.921	-11.653	2.7359	-1.261	12.33	30.845	7.4422	5.8988	-0.59151	19.192	1510.8
1.01	102	60	NaN	0.55323	11.846	-5.7426	-183.47	31.34	11.611	86.282	-727.5	1096.3	29.095	782.07	1107.3	38.488	57.666	1	1	5.0148	7.4639	-12.924	-11.657	2.7228	-1.3023	12.264	30.922	7.7375	6.1616	-0.66046	19.265	1510.7
1.02	103	60	NaN	0.53049	11.781	-5.7432	-183.51	31.436	11.525	86.189	-727.44	1096.3	29.076	781.97	1107.4	39.804	59.523	1	1	5.3289	7.7735	-12.928	-11.66	2.6974	-1.3445	12.2	31.017	8.0264	6.429	-0.72791	19.357	1510.5
1.03	104	60	NaN	0.49906	11.709	-5.7279	-183.54	31.549	11.45	86.053	-727.38	1096.4	29.078	781.86	1107.5	39.437	59.841	1	1	5.6478	8.0877	-12.931	-11.664	2.661	-1.3813	12.129	31.129	8.3088	6.7064	-0.80206	19.465	1510.4
1.04	105	60	NaN	0.47997	11.644	-5.7581	-183.57	31.623	11.445	86.106	-727.39	1096.5	29.204	781.85	1107.5	41.073	60.723	1	1	5.9666	8.402	-12.935	-11.667	2.6392	-1.4134	12.063	31.204	8.6058	6.9886	-0.87215	19.536	1510.4
1.05	106	60	NaN	0.46466	11.62	-5.7971	-183.43	31.686	11.453	86.221	-727.39	1096.6	29.208	781.74	1107.6	38.169	61.587	1	1	6.2855	8.7162	-12.939	-11.671	2.6282	-1.263	12.04	31.266	8.9137	7.4532	-0.8991	19.595	1510.3
1.06	107	60	NaN	0.44587	11.599	-5.808	-183.55	31.704	11.396	86.264	-727.41	1096.6	29.054	781.77	1107.6	51.587	61.154	1	1	6.3411	8.771	-12.942	-11.674	2.6168	-1.378	12.016	31.287	8.9579	7.393	-0.92573	19.613	1510.3
1.07	108	60	NaN	0.4319	11.584	-5.7845	-183.6	31.713	11.388	86.204	-727.44	1096.7	29.008	781.8	1107.6	57.649	60.036	1	1	6.3638	8.7934	-12.943	-11.676	2.6022	-1.4276	12	31.298	8.966	7.3658	-0.94293	19.622	1510.4
1.08	109	60	NaN	0.41805	11.595	-5.7508	-183.58	31.712	11.389	86.127	-727.5	1096.8	28.867	781.79	1107.7	61.778	56.977	1	1	6.3441	8.7739	-12.942	-11.674	2.5907	-1.4084	12.009	31.298	8.9348	7.3655	-0.9327	19.623	1510.4
1.09	110	60	NaN	0.40979	11.623	-5.7289	-183.56	31.696	11.405	86.095	-727.56	1096.9	28.719	781.8	1107.7	64.738	57.952	1	1	6.3243	8.7545	-12.94	-11.673	2.5868	-1.3811	12.035	31.285	8.9111	7.3733	-0.90595	19.612	1510.5
1.1	111	60	NaN	0.41781	11.653	-5.7304	-183.53	31.664	11.492	86.141	-727.6	1096.9	28.791	781.82	1107.7	66.208	58.017	1	1	6.357	8.7866	-12.94	-11.672	2.5937	-1.3498	12.063	31.255	8.9507	7.4368	-0.87728	19.583	1510.5
1.11	112	60	NaN	0.43185	11.731	-5.7645	-183.42	31.59	11.607	86.344	-727.74	1097.1	28.625	781.83	1107.8	67.471	58.678	1	1	6.572	8.9985	-12.943	-11.675	2.6215	-1.2349	12.135	31.186	9.1934	7.7636	-0.80756	19.511	1510.7
1.12	113	60	NaN	0.43492	11.758	-5.7624	-183.36	31.506	11.682	86.435	-727.9	1097.2	28.548	781.88	1107.8	67.84	60.195	1	1	6.5003	8.9279	-12.941	-11.673	2.6306	-1.162	12.159	31.105	9.1309	7.7659	-0.78193	19.432	1510.9
1.13	114	60	NaN	0.42883	11.78	-5.7393	-183.32	31.44	11.754	86.437	-727.98	1097.2	28.571	781.93	1107.7	69.151	61.17	1	1	6.2645	8.6955	-12.936	-11.668	2.6235	-1.1203	12.178	31.043	8.8881	7.5752	-0.7578	19.374	1511.1
1.14	115	60	NaN	0.39256	11.863	-5.682	-183.2	31.321	11.81	86.549	-728.17	1097.3	28.238	781.85	1107.7	69.083	60.853	1	1	6.3065	8.7369	-12.939	-11.671	2.604	-0.98593	12.258	30.926	8.9105	7.751	-0.68145	19.255	1511.2
1.15	116	60	NaN	0.35767	11.964	-5.616	-183.1	31.161	11.954	86.67	-728.33	1097.4	28.18	781.84	1107.7	69.174	60.298	1	1	6.4986	8.9262	-12.946	-11.678	2.5757	-0.87854	12.355	30.77	9.0742	8.0476	-0.59043	19.092	1511.3
1.16	117	60	NaN	0.338	12.075	-5.5555	-183.05	30.982	12.158	86.779	-728.45	1097.5	28.449	781.86	1107.7	69.048	59.881	1	1	6.764	9.1878	-12.945	-11.677	2.5498	-0.8335	12.462	30.596	9.3138	8.3543	-0.48311	18.918	1511.5
1.17	118	60	NaN	0.32027	12.218	-5.4918	-182.99	30.792	12.285	86.938	-728.64	1097.5	28.449	781.69	1107.6	68.774	60.067	1	1	7.0295	9.4494	-12.944	-11.676	2.538	-0.77128	12.6	30.41	9.5675	8.6781	-0.34403	18.734	1511.5
1.18	119	60	NaN	0.3115	12.319	-5.4157	-182.96	30.628	12.341	86.931	-728.78	1097.5	28.384	781.53	1107.5	68.422	59.056	1	1	7.2949	9.711	-12.943	-11.675	2.5314	-0.74316	12.696	30.252	9.8264	8.9678	-0.24698	18.576	1511.5
1.19	120	60	NaN	0.31736	12.44	-5.3866	-182.89	30.394	12.88	87.053	-728.93	1097.6	29.574	781.58	1107.6	68.56	59.385	1	1	7.4233	9.8375	-12.947	-11.679	2.4966	-0.71133	12.819	30.016	9.9198	9.1261	-0.12819	18.336	1511.6
1.2	121	60	NaN	0.33257	12.572	-5.3243	-182.91	30.215	12.684	87.014	-729.04	1097.6	28.893	781.27	1107.4	70.064	58.951	1	1	7.5365	9.9491	-12.951	-11.684	2.5364	-0.70786	12.944	29.843	10.073	9.2412	-0.0068793	18.159	1511.5
1.21	122	60	NaN	0.36804	12.747	-5.281	-182.94	29.924	12.723	87.052	-729.2	1097.6	28.773	780.87	1107.3	70.685	57.062	1	1	7.6498	10.061	-12.956	-11.688	2.5782	-0.72965	13.112	29.558	10.228	9.3311	0.1566	17.87	1511.2
1.22	123	60	NaN	0.39926	12.903	-5.2624	-182.95	29.631	12.871	87.137	-729.32	1097.7	28.911	780.48	1107.2	71.24	56.968	1	1	7.7521	10.162	-12.962	-11.694	2.6078	-0.74338	13.265	29.269	10.36	9.4181	0.30279	17.575	1511
1.23	124	60	NaN	0.41096	13.003	-5.2584	-182.96	29.371	13.096	87.215	-729.41	1097.7	29.309	780.19	1107.2	71.229	57.718	1	1	7.8327	10.241	-12.97	-11.703	2.6077	-0.76517	13.363	29.012	10.44	9.4758	0.3925	17.309	1510.7
1.24	125	60	NaN	0.40672	13.063	-5.2704	-182.98	29.022	13.542	87.332	-729.55	1097.7	30.317	780.01	1107.2	70.087	58.23	1	1	7.9134	10.32	-12.979	-11.712	2.5697	-0.81566	13.423	28.662	10.483	9.5048	0.44384	16.95	1510.7
1.25	126	60	NaN	0.37798	13.108	-5.3378	-182.95	28.495	13.292	87.636	-729.73	1097.7	29.07	779.32	1106.8	68.881	57.778	1	1	7.9955	10.401	-12.986	-11.719	2.6005	-0.7225	13.45	28.153	10.596	9.6789	0.46355	16.434	1510.2
1.26	127	60	NaN	0.35617	13.087	-5.3008	-182.8	28.136	13.579	87.577	-729.89	1097.7	29.496	778.87	1106.7	67.101	58.73	1	1	8.0853	10.49	-12.986	-11.718	2.5607	-0.59552	13.426	27.798	10.646	9.8944	0.43957	16.079	1509.9
1.27	128	60	NaN	0.31504	13.061	-5.3115	-182.81	27.664	13.916	87.663	-730.01	1097.8	30.02	778.65	1106.4	65.119	59.871	1	1	8.121	10.525	-12.992	-11.724	2.5031	-0.61796	13.39	27.336	10.624	9.9071	0.39775	15.612	1509.8
1.28	129	60	NaN	0.27139	13.032	-5.3041	-182.78	27.229	14.328	87.685	-730.1	1097.8	30.722	778.32	1106.3	59.604	60.795	1	1	8.1174	10.522	-13.002	-11.735	2.434	-0.6176	13.356	26.905	10.551	9.904	0.35343	15.17	1509.5
1.29	130	60	NaN	0.23731	13.001	-5.2783	-182.73	26.714	14.543	87.672	-730.19	1097.8	30.78	777.61	1106.1	53.793	61.121	1	1	7.9776	10.384	-13.001	-11.734	2.3981	-0.57383	13.316	26.399	10.376	9.8099	0.31464	14.665	1508.9
1.3	131	60	NaN	0.2196	12.978	-5.2553	-182.66	26.129	14.643	87.69	-730.27	1097.8	30.486	776.72	1105.8	53.643	62.058	1	1	7.8364	10.245	-13.001	-11.733	2.3934	-0.48559	13.282	25.826	10.23	9.759	0.28094	14.093	1508.1
1.31	132	60	NaN	0.21888	12.972	-5.2441	-182.51	25.592	15.035	87.734	-730.3	1097.8	31.09	776.18	1105.7	50.547	62.849	1	1	7.6301	10.041	-13.006	-11.738	2.3722	-0.35325	13.274	25.29	10.002	9.688	0.26827	13.552	1507.6
1.32	133	60	NaN	0.22699	12.972	-5.2218	-182.48	24.651	15.433	87.765	-730.37	1097.8	31.497	775.64	1105.1	49.606	62.977	1	1	7.4238	9.838	-13.011	-11.743	2.3667	-0.34413	13.249	24.374	9.7905	9.4938	0.238	12.631	1507.1
1.33	134	60	NaN	0.24807	12.99	-5.2187	-182.57	24.083	15.651	87.829	-730.37	1097.8	31.608	775.1	1104.8	45.706	63.096	1	1	7.2175	9.6347	-13.016	-11.748	2.3868	-0.43529	13.255	23.817	9.6043	9.1994	0.23893	12.069	1506.5
1.34	135	60	NaN	0.26405	13.005	-5.2138	-182.59	23.506	15.646	87.89	-730.36	1097.8	31.231	774.41	1104.5	46.626	63.394	1	1	6.836	9.2587	-13.019	-11.752	2.4204	-0.42928	13.257	23.253	9.2564	8.8294	0.23789	11.501	1505.9
1.35	136	60	NaN	0.27553	13.016	-5.2184	-182.57	22.88	15.682	87.994	-730.37	1097.8	30.954	773.81	1104.1	39.007	63.577	1	1	6.4214	8.8502	-13.023	-11.755	2.4472	-0.39517	13.256	22.64	8.8686	8.455	0.23336	10.885	1505.3
1.36	137	60	NaN	0.28473	13.028	-5.2203	-182.55	22.225	15.863	88.089	-730.39	1097.8	31.089	773.26	1103.8	52.491	61.387	1	1	6.0069	8.4416	-13.026	-11.758	2.4556	-0.3799	13.256	21.998	8.4625	8.0617	0.2299	10.24	1504.7
1.37	138	60	NaN	0.28904	13.042	-5.1978	-182.55	21.459	16.082	88.123	-730.39	1097.9	31.324	772.61	1103.4	59.563	54.29	1	1	5.9183	8.3543	-13.032	-11.764	2.4532	-0.38111	13.255	21.246	8.3715	7.9732	0.22297	9.4821	1504.1
1.38	139	60	NaN	0.28173	13.053	-5.1398	-182.55	20.485	16.158	88.095	-730.38	1097.9	31.071	771.77	1102.9	66.242	53.237	1	1	5.9884	8.4234	-13.039	-11.771	2.4557	-0.37626	13.246	20.292	8.4441	8.0471	0.20658	8.5211	1503.2
1.39	140	60	NaN	0.26377	13.057	-5.0783	-182.62	19.768	16.261	88.009	-730.33	1097.8	31.005	771.33	1102.6	67.778	51.709	1	1	6.0585	8.4925	-13.046	-11.779	2.4377	-0.44107	13.237	19.588	8.4962	8.0514	0.19042	7.8096	1502.7
1.4	141	60	NaN	0.25299	13.023	-4.9785	-182.64	19.13	16.327	87.809	-730.32	1097.8	31.005	770.76	1102.3	63.74	49.992	1	1	6.1105	8.5437	-13.053	-11.786	2.4201	-0.47503	13.192	18.96	8.5306	8.0687	0.13891	7.1747	1502.2
1.41	142	60	NaN	0.24413	12.968	-4.9437	-182.76	18.52	16.305	87.798	-730.34	1097.8	30.849	770.12	1101.9	59.409	47.586	1	1	6.0064	8.4412	-13.057	-11.79	2.4177	-0.58218	13.125	18.363	8.4242	7.859	0.067665	6.5736	1501.5
1.42	143	60	NaN	0.25548	12.904	-4.9481	-182.76	17.901	16.362	87.91	-730.36	1097.8	30.761	769.53	1101.6	59.938	45.54	1	1	5.9024	8.3386	-13.061	-11.794	2.4375	-0.57739	13.048	17.756	8.3399	7.7613	-0.013073	5.9624	1501
1.43	144	60	NaN	0.29389	12.842	-4.9831	-182.77	17.29	16.514	88.117	-730.39	1097.8	30.965	769	1101.2	66.621	45.339	1	1	5.7983	8.2361	-13.066	-11.798	2.4768	-0.58701	12.976	17.157	8.2751	7.6491	-0.090149	5.3589	1500.5
1.44	145	60	NaN	0.3541	12.802	-5.0183	-182.83	16.657	16.67	88.339	-730.36	1097.7	31.263	768.34	1100.9	68.328	47.386	1	1	5.6943	8.1336	-13.07	-11.802	2.5351	-0.65332	12.924	16.536	8.2294	7.4803	-0.14573	4.7333	1499.8
1.45	146	60	NaN	0.41655	12.806	-4.9927	-182.81	15.956	16.716	88.413	-730.22	1097.7	31.123	767.38	1100.4	68.436	48.304	1	1	5.6505	8.0904	-13.076	-11.808	2.6073	-0.6223	12.911	15.851	8.2578	7.4681	-0.16423	4.0429	1498.7
1.46	147	60	NaN	0.43153	12.836	-4.8763	-182.92	15.527	16.616	88.181	-730.06	1097.7	30.787	766.73	1100.1	69.283	50.247	1	1	5.7191	8.158	-13.085	-11.817	2.6274	-0.72132	12.928	15.434	8.3465	7.4367	-0.15655	3.6173	1497.9
1.47	148	60	NaN	0.41245	12.841	-4.7381	-182.88	15.04	16.758	87.849	-729.96	1097.6	30.963	766.16	1099.7	70.143	51.347	1	1	5.7876	8.2256	-13.094	-11.826	2.5899	-0.70017	12.922	14.959	8.3776	7.5254	-0.17162	3.1331	1497.2
1.48	149	60	NaN	0.38353	12.834	-4.6465	-182.88	14.599	16.76	87.627	-729.89	1097.6	30.78	765.55	1099.4	70.362	52.067	1	1	5.8562	8.2931	-13.103	-11.835	2.5605	-0.70584	12.902	14.531	8.4167	7.5873	-0.20098	2.6958	1496.5
1.49	150	60	NaN	0.36903	12.806	-4.6985	-182.9	13.975	16.796	87.829	-729.85	1097.6	30.657	764.84	1098.9	70.59	50.965	1	1	5.7785	8.2166	-13.104	-11.836	2.5596	-0.71372	12.858	13.923	8.3381	7.5029	-0.24528	2.0868	1495.8
1.5	151	60	NaN	0.35429	12.777	-4.8055	-182.93	13.357	16.816	88.177	-729.79	1097.6	30.478	764.12	1098.5	71.161	49.813	1	1	5.6947	8.134	-13.102	-11.834	2.5661	-0.72318	12.812	13.321	8.2608	7.4108	-0.2891	1.487	1495
1.51	152	60	NaN	0.31999	12.746	-4.845	-182.98	12.888	16.766	88.303	-729.74	1097.6	30.153	763.5	1098.2	72.099	49.577	1	1	5.7521	8.1905	-13.097	-11.829	2.5501	-0.74705	12.769	12.865	8.3022	7.4435	-0.3284	1.0359	1494.4
1.52	153	60	NaN	0.26795	12.69	-4.7825	-183.01	12.398	16.743	88.14	-729.76	1097.6	29.961	762.97	1097.9	73.009	49.817	1	1	6.1603	8.5929	-13.095	-11.827	2.4999	-0.78066	12.702	12.386	8.6603	7.8122	-0.39307	0.55884	1493.9
1.53	154	60	NaN	0.2152	12.64	-4.6614	-182.96	11.791	16.858	87.78	-729.79	1097.5	30.005	762.48	1097.5	73.207	53.55	1	1	6.7611	9.1849	-13.094	-11.826	2.4324	-0.73893	12.639	11.792	9.1935	8.446	-0.45443	-0.033616	1493.4
1.54	155	60	NaN	0.16999	12.655	-4.5945	-182.98	11.144	16.781	87.549	-729.64	1097.6	29.579	762.19	1097	72.211	55.329	1	1	6.218	8.6497	-13.095	-11.828	2.3953	-0.75097	12.636	11.164	8.6133	7.8987	-0.45981	-0.66416	1493
1.55	156	60	NaN	0.14178	12.625	-4.5552	-183.01	10.547	16.716	87.38	-729.64	1097.5	29.196	761.76	1096.7	71.132	58.12	1	1	5.6749	8.1145	-13.097	-11.83	2.3759	-0.77729	12.591	10.581	8.0508	7.3372	-0.506	-1.2488	1492.5
1.56	157	60	NaN	0.13592	12.586	-4.6429	-183.03	9.719	16.789	87.53	-729.64	1097.5	29.103	761.29	1096.2	72.143	63.783	1	1	5.1318	7.5792	-13.099	-11.831	2.3801	-0.7814	12.536	9.7687	7.5119	6.7978	-0.56262	-2.0628	1492.1
1.57	158	60	NaN	0.14189	12.556	-4.7816	-183.03	8.9157	16.855	87.817	-729.62	1097.6	28.968	760.85	1095.8	72.422	65.752	1	1	4.5887	7.044	-13.101	-11.833	2.4029	-0.77382	12.49	8.982	6.9916	6.2702	-0.61106	-2.8513	1491.6
1.58	159	60	NaN	0.14879	12.535	-4.8658	-183.06	8.3404	16.843	87.965	-729.61	1097.6	28.665	760.46	1095.5	71.345	65.877	1	1	4.0456	6.5088	-13.103	-11.835	2.4278	-0.78176	12.455	8.4208	6.4734	5.727	-0.64757	-3.4144	1491.2
1.59	160	60	NaN	0.15217	12.522	-4.8821	-183.09	7.7495	16.919	87.916	-729.57	1097.6	28.611	760.06	1095.1	68.453	65.675	1	1	3.5114	5.9823	-13.108	-11.84	2.432	-0.81303	12.427	7.8445	5.9434	5.1693	-0.68062	-3.9958	1490.8
1.6	161	60	NaN	0.12256	12.498	-4.8298	-183.1	7.0465	16.943	87.638	-729.51	1097.6	28.322	759.37	1094.7	62.391	65.047	1	1	2.9785	5.4571	-13.113	-11.846	2.404	-0.82122	12.385	7.1594	5.3825	4.6359	-0.72849	-4.6865	1490.1
1.61	162	60	NaN	0.10579	12.484	-4.8055	-183.11	6.6562	16.945	87.506	-729.44	1097.6	28.104	758.84	1094.4	60.845	64.609	1	1	2.4455	4.9319	-13.119	-11.852	2.3914	-0.82749	12.36	6.7808	4.837	4.1045	-0.7592	-5.0708	1489.5
1.62	163	60	NaN	0.077602	12.462	-4.8274	-183.13	6.2678	16.921	87.516	-729.39	1097.6	27.859	758.42	1094.1	60.644	63.935	1	1	1.9126	4.4067	-13.125	-11.857	2.3738	-0.83352	12.325	6.405	4.2864	3.5732	-0.79976	-5.4521	1489
1.63	164	60	NaN	0.045447	12.427	-4.8736	-183.13	5.9193	16.904	87.601	-729.34	1097.6	27.649	758	1093.8	62.03	61.591	1	1	1.3797	3.8815	-13.13	-11.863	2.3537	-0.82107	12.279	6.0679	3.7334	3.0605	-0.85169	-5.7949	1488.6
1.64	165	60	NaN	0.016525	12.381	-4.9152	-183.13	5.6036	16.913	87.689	-729.3	1097.6	27.499	757.57	1093.5	64	53.674	1	1	0.84675	3.3563	-13.136	-11.868	2.3347	-0.81079	12.223	5.7618	3.1814	2.5455	-0.91343	-6.1066	1488.1
1.65	166	60	NaN	-0.015586	12.321	-4.912	-183.14	5.2773	16.927	87.665	-729.23	1097.6	27.343	757.15	1093.3	64.609	52.261	1	1	0.31381	2.8311	-13.142	-11.874	2.3084	-0.81462	12.153	5.4458	2.6222	2.0165	-0.98915	-6.4282	1487.6
1.66	167	60	NaN	-0.067235	12.241	-4.8315	-183.13	4.9281	16.896	87.416	-729.09	1097.6	27.076	756.61	1092.9	66.499	51.666	1	1	-0.21912	2.3059	-13.147	-11.88	2.2585	-0.80428	12.059	5.1095	2.0394	1.5017	-1.0882	-6.7702	1486.9
1.67	168	60	NaN	-0.10188	12.148	-4.7798	-183.11	4.7244	16.894	87.266	-728.99	1097.6	26.971	756.19	1092.7	66.932	51.517	1	1	-0.58302	1.9473	-13.153	-11.885	2.2229	-0.78624	11.96	4.9126	1.6399	1.1611	-1.1931	-6.9724	1486.4
1.68	169	60	NaN	-0.13927	12.039	-4.7961	-183.09	4.5577	17.007	87.321	-728.87	1097.5	27.111	755.84	1092.6	65.988	55.283	1	1	-0.8092	1.7244	-13.158	-11.89	2.183	-0.77204	11.848	4.749	1.3738	0.95238	-1.3097	-7.141	1485.9
1.69	170	60	NaN	-0.17135	11.899	-4.8115	-183.1	4.415	16.873	87.349	-728.78	1097.5	26.625	755.51	1092.3	65.745	55.757	1	1	-0.97041	1.5656	-13.158	-11.89	2.1714	-0.75504	11.699	4.6149	1.201	0.81051	-1.4584	-7.2753	1485.5
1.7	171	60	NaN	-0.20732	11.737	-4.855	-183.09	4.2877	16.776	87.46	-728.69	1097.5	26.251	755.19	1092.1	65.659	55.379	1	1	-1.1294	1.4089	-13.158	-11.89	2.1547	-0.73034	11.53	4.4949	1.0253	0.67852	-1.628	-7.3953	1485.2
1.71	172	60	NaN	-0.26241	11.504	-4.9042	-183.06	4.1483	16.793	87.593	-728.55	1097.4	26.147	754.84	1091.9	65.824	55.64	1	1	-1.2884	1.2522	-13.158	-11.89	2.1096	-0.68836	11.292	4.3603	0.82115	0.56381	-1.8659	-7.5298	1484.7
1.72	173	60	NaN	-0.33651	11.214	-4.9243	-183.01	3.9919	16.863	87.644	-728.37	1097.3	26.144	754.49	1091.7	65.995	57.853	1	1	-1.4474	1.0955	-13.158	-11.89	2.0384	-0.63619	10.997	4.2084	0.59101	0.4593	-2.1603	-7.6818	1484.1
1.73	174	60	NaN	-0.40658	10.987	-4.9145	-182.98	3.8633	16.931	87.623	-728.13	1097.2	26.157	754.32	1091.5	66.692	58.918	1	1	-1.6064	0.9388	-13.158	-11.89	1.9677	-0.60631	10.767	4.0839	0.36128	0.33249	-2.3909	-7.8062	1483.7
1.74	175	60	NaN	-0.49009	10.579	-4.8541	-182.99	3.787	16.711	87.5	-727.92	1097.1	25.371	753.86	1091.2	67.358	56.248	1	1	-1.7654	0.78211	-13.158	-11.89	1.9108	-0.59261	10.35	4.016	0.14547	0.1895	-2.8073	-7.8741	1483.1
1.75	176	60	NaN	-0.55502	10.249	-4.8213	-182.97	3.6873	16.8	87.415	-727.82	1097	25.413	753.7	1091.1	67.885	53.028	1	1	-1.9244	0.62542	-13.158	-11.89	1.8414	-0.56869	10.021	3.9154	-0.082945	0.056735	-3.1365	-7.9748	1482.8
1.76	177	60	NaN	-0.6096	9.9253	-4.7993	-182.89	3.6132	16.878	87.351	-727.74	1096.9	25.375	753.49	1091	68.45	48.674	1	1	-2.0834	0.46873	-13.158	-11.89	1.7863	-0.49676	9.6979	3.8406	-0.29705	-0.028032	-3.4598	-8.0495	1482.5
1.77	178	60	NaN	-0.65339	9.6252	-4.8217	-182.81	3.5621	16.939	87.396	-727.59	1096.8	25.288	753.24	1090.9	69.307	45.549	1	1	-2.2424	0.31204	-13.158	-11.89	1.7482	-0.41257	9.3987	3.7886	-0.49412	-0.10053	-3.7591	-8.1015	1482.1
1.78	179	60	NaN	-0.69927	9.295	-4.851	-182.73	3.5373	16.979	87.438	-727.35	1096.6	25.1	752.92	1090.8	69.684	45.846	1	1	-2.4098	0.14702	-13.157	-11.89	1.7122	-0.31608	9.0696	3.7627	-0.69764	-0.16906	-4.0875	-8.1269	1481.6
1.79	180	60	NaN	-0.74395	8.9655	-4.8474	-182.64	3.5353	17.002	87.381	-727.1	1096.5	24.851	752.59	1090.7	69.436	45.991	1	1	-2.7112	-0.15001	-13.147	-11.879	1.6759	-0.22005	8.7412	3.7596	-1.0353	-0.37006	-4.4056	-8.1195	1481
1.8	181	60	NaN	-0.74966	8.823	-4.8376	-182.6	3.5365	17.059	87.331	-726.96	1096.4	24.858	752.48	1090.7	69.268	42.946	1	1	-3.0126	-0.44704	-13.136	-11.869	1.6683	-0.18386	8.601	3.7585	-1.3443	-0.6309	-4.5354	-8.1103	1480.8
1.81	182	60	NaN	-0.74218	8.3967	-4.7601	-182.48	3.5879	17.155	87.005	-726.73	1096.2	24.737	752.06	1090.6	68.423	42.466	1	1	-3.314	-0.74407	-13.126	-11.858	1.669	-0.067899	8.1794	3.8053	-1.6451	-0.81197	-4.9466	-8.0532	1480.1
1.82	183	60	NaN	-0.72683	8.0938	-4.7822	-182.4	3.6333	17.184	86.956	-726.5	1096.1	24.539	751.79	1090.5	67.916	40.57	1	1	-3.6583	-1.0834	-13.108	-11.841	1.6909	0.015826	7.8781	3.849	-1.9674	-1.0676	-5.2301	-7.9915	1479.6
1.83	184	60	NaN	-0.69732	7.7817	-4.9049	-182.35	3.6988	17.066	87.168	-726.32	1096	23.957	751.48	1090.3	65.524	41.043	1	1	-4.0467	-1.4661	-13.083	-11.815	1.7519	0.10193	7.5639	3.9167	-2.2948	-1.3642	-5.5187	-7.8984	1479.2
1.84	185	60	NaN	-0.66688	7.3431	-5.0485	-182.25	3.7928	17.166	87.372	-726.19	1095.9	23.886	751.12	1090.3	62.132	36.626	1	1	-4.4351	-1.8489	-13.057	-11.79	1.7938	0.21013	7.1265	4.0093	-2.6412	-1.6387	-5.9306	-7.7803	1478.7
1.85	186	60	NaN	-0.64645	6.8894	-5.1701	-182.15	3.8818	17.34	87.543	-726.09	1095.8	24.014	750.77	1090.3	62.648	39.616	1	1	-4.8235	-2.2316	-13.032	-11.764	1.8167	0.31569	6.6762	4.095	-3.0068	-1.9159	-6.3555	-7.6691	1478.2
1.86	187	60	NaN	-0.63722	6.5572	-5.2515	-182.09	3.9332	17.348	87.711	-725.95	1095.6	23.781	750.5	1090.2	62.328	39.84	1	1	-5.2118	-2.6144	-13.006	-11.739	1.8421	0.39074	6.3457	4.1448	-3.3697	-2.2236	-6.6606	-7.5938	1477.8
1.87	188	60	NaN	-0.63133	6.2551	-5.265	-182.03	3.9633	17.412	87.701	-725.76	1095.5	23.695	750.28	1090.1	62.037	38.839	1	1	-5.6069	-3.0037	-12.976	-11.708	1.8516	0.45342	6.0459	4.1724	-3.7553	-2.5503	-6.93	-7.5359	1477.4
1.88	189	60	NaN	-0.64582	5.8554	-5.2349	-181.97	3.9979	17.269	87.505	-725.49	1095.3	22.964	749.97	1089.8	61.449	38.388	1	1	-6.0044	-3.3954	-12.944	-11.676	1.8589	0.53671	5.6422	4.2111	-4.1455	-2.8587	-7.3017	-7.4652	1476.9
1.89	190	60	NaN	-0.61804	5.6436	-5.2662	-181.92	3.984	17.327	87.547	-725.29	1095.2	22.885	749.82	1089.7	60.796	39.754	1	1	-6.4019	-3.7872	-12.912	-11.644	1.8919	0.5948	5.4317	4.1959	-4.51	-3.1924	-7.4802	-7.4484	1476.5
1.9	191	60	NaN	-0.58337	5.511	-5.3129	-181.86	3.9611	17.374	87.644	-725	1095.1	22.767	749.65	1089.6	59.403	38.605	1	1	-6.7994	-4.1789	-12.88	-11.612	1.9357	0.6561	5.3003	4.1719	-4.8637	-3.5228	-7.5796	-7.4404	1476.1
1.91	192	60	NaN	-0.5538	5.397	-5.3097	-181.82	3.9238	17.384	87.589	-724.74	1094.9	22.547	749.51	1089.5	58.238	38.672	1	1	-7.1969	-4.5706	-12.848	-11.58	1.9724	0.70489	5.187	4.1339	-5.2245	-3.8657	-7.6609	-7.4464	1475.7
1.92	193	60	NaN	-0.53141	5.2783	-5.2632	-181.77	3.8416	17.462	87.395	-724.49	1094.8	22.466	749.42	1089.5	56.418	39.025	1	1	-7.4669	-4.8367	-12.816	-11.549	1.991	0.74997	5.071	4.0488	-5.4759	-4.0867	-7.7452	-7.4998	1475.3
1.93	194	60	NaN	-0.51315	5.1774	-5.2286	-181.71	3.7277	17.624	87.238	-724.22	1094.7	22.581	749.38	1089.5	53.484	36.261	0	1	-7.646	-5.0132	-12.785	-11.517	1.9992	0.79864	4.9751	3.93	-5.6468	-4.2146	-7.8097	-7.5872	1475
1.94	195	60	NaN	-0.49382	5.1485	-5.2516	-181.71	3.6834	17.588	87.296	-724.11	1094.6	22.362	749.33	1089.4	51.555	37.069	0	1	-7.5495	-4.9181	-12.786	-11.519	2.0296	0.81822	4.946	3.8859	-5.5199	-4.0998	-7.8402	-7.6326	1474.9
1.95	196	60	NaN	-0.44705	5.0797	-5.3639	-181.72	3.5242	17.431	87.557	-723.87	1094.6	21.693	749.26	1089.2	50.585	34.754	0	1	-7.452	-4.8221	-12.788	-11.52	2.1129	0.8445	4.8729	3.731	-5.3391	-3.9776	-7.9146	-7.7889	1474.6
1.96	197	60	NaN	-0.42641	5.0391	-5.4438	-181.7	3.3922	17.42	87.752	-723.76	1094.5	21.482	749.22	1089.2	53.024	35.111	0	1	-7.3546	-4.7261	-12.789	-11.521	2.1496	0.87344	4.8311	3.6002	-5.205	-3.8526	-7.9578	-7.9212	1474.5
1.97	198	60	NaN	-0.41496	5.0459	-5.5013	-181.68	3.2424	17.438	87.862	-723.62	1094.5	21.318	749.15	1089.1	55.049	34.589	0	1	-7.2572	-4.6301	-12.79	-11.523	2.1721	0.90995	4.8374	3.4508	-5.0851	-3.7201	-7.9529	-8.0719	1474.3
1.98	199	60	NaN	-0.40986	5.0876	-5.5032	-181.66	3.1223	17.46	87.804	-723.5	1094.4	21.207	749.07	1089	56.003	35.704	0	1	-7.1598	-4.5341	-12.792	-11.524	2.1796	0.93339	4.8783	3.3316	-4.9802	-3.6007	-7.9134	-8.1925	1474.1
1.99	200	60	NaN	-0.41312	5.16	-5.4878	-181.64	3.028	17.518	87.705	-723.42	1094.4	21.25	749.01	1089	55.001	34.047	0	1	-7.0624	-4.4381	-12.793	-11.526	2.171	0.94352	4.9503	3.2377	-4.8914	-3.4945	-7.8429	-8.2878	1473.9
2	201	60	NaN	-0.42658	5.278	-5.5057	-181.62	2.9231	17.598	87.702	-723.35	1094.4	21.352	748.95	1089	54.714	34.84	0	1	-6.965	-4.3421	-12.795	-11.527	2.1537	0.95834	5.0682	3.133	-4.8112	-3.3837	-7.7264	-8.394	1473.8
2.01	202	60	NaN	-0.44749	5.4672	-5.5158	-181.6	2.8122	17.544	87.629	-723.31	1094.4	21.039	748.86	1088.9	54.565	36.967	0	1	-6.8676	-4.2461	-12.796	-11.528	2.1423	0.99221	5.253	3.0264	-4.7252	-3.2538	-7.5429	-8.502	1473.7
2.02	203	60	NaN	-0.46805	5.6312	-5.5434	-181.58	2.7332	17.473	87.643	-723.29	1094.4	20.76	748.86	1088.8	54.94	34.856	0	1	-6.7701	-4.1501	-12.797	-11.53	2.1332	1.0196	5.4117	2.9527	-4.6369	-3.1304	-7.3856	-8.5771	1473.7
2.03	204	60	NaN	-0.48231	5.8199	-5.5665	-181.56	2.6688	17.445	87.646	-723.27	1094.5	20.575	748.83	1088.7	54.634	34.776	0	1	-6.6727	-4.0541	-12.799	-11.531	2.1263	1.0459	5.5963	2.8924	-4.5464	-3.0081	-7.2025	-8.6387	1473.6
2.04	205	60	NaN	-0.50178	6.0911	-5.5993	-181.53	2.5843	17.445	87.705	-723.32	1094.5	20.447	748.82	1088.6	54.33	34.052	0	1	-6.5753	-3.9581	-12.8	-11.533	2.1141	1.0842	5.8622	2.8132	-4.4612	-2.8739	-6.938	-8.7194	1473.7
2.05	206	60	NaN	-0.5269	6.3318	-5.6055	-181.5	2.514	17.454	87.684	-723.44	1094.6	20.352	748.8	1088.6	53.541	34.389	0	1	-6.4779	-3.8621	-12.802	-11.534	2.0917	1.119	6.098	2.7478	-4.3862	-2.7431	-6.7036	-8.7862	1473.8
2.06	207	60	NaN	-0.55655	6.517	-5.6038	-181.47	2.463	17.489	87.633	-723.6	1094.7	20.342	748.77	1088.5	55.506	32.824	0	1	-6.3805	-3.7661	-12.803	-11.535	2.0602	1.1422	6.2792	2.7008	-4.3203	-2.6238	-6.5238	-8.8345	1473.9
2.07	208	60	NaN	-0.58704	6.6955	-5.6399	-181.45	2.4177	17.547	87.705	-723.8	1094.7	20.406	748.76	1088.5	53.941	33.693	0	1	-6.3217	-3.7081	-12.805	-11.537	2.0297	1.1644	6.4537	2.6595	-4.292	-2.5437	-6.351	-8.8777	1474.1
2.08	209	60	NaN	-0.60971	6.8636	-5.7048	-181.42	2.3979	17.539	87.878	-724.03	1094.8	20.297	748.69	1088.5	52.137	32.787	0	1	-6.2998	-3.6866	-12.807	-11.539	2.0177	1.2106	6.6181	2.6435	-4.2821	-2.476	-6.1888	-8.8959	1474.3
2.09	210	60	NaN	-0.6584	7.0835	-5.7505	-181.39	2.3737	17.591	87.99	-724.16	1094.9	20.345	748.65	1088.4	50.541	34.908	0	1	-6.278	-3.665	-12.809	-11.541	1.9713	1.2374	6.8329	2.6243	-4.3066	-2.4276	-5.9762	-8.9171	1474.4
2.1	211	60	NaN	-0.70352	7.2673	-5.7538	-181.37	2.3586	17.585	88	-724.36	1095	20.239	748.6	1088.4	47.366	31.714	0	1	-6.2561	-3.6434	-12.811	-11.544	1.9304	1.2668	7.0129	2.6131	-4.3257	-2.3767	-5.7983	-8.9305	1474.5
2.11	212	60	NaN	-0.78767	7.5112	-5.7066	-181.34	2.3378	17.59	87.845	-724.63	1095	20.138	748.54	1088.4	42.425	33.979	0	1	-6.2342	-3.6219	-12.813	-11.546	1.8438	1.2913	7.2518	2.5971	-4.3904	-2.3306	-5.5615	-8.9487	1474.7
2.12	213	60	NaN	-0.86877	7.7339	-5.6495	-181.32	2.3164	17.612	87.649	-724.9	1095.1	20.09	748.51	1088.3	40.403	36.225	0	1	-6.2123	-3.6003	-12.816	-11.548	1.7565	1.3102	7.4709	2.5795	-4.4558	-2.2901	-5.3447	-8.9684	1475
2.13	214	60	NaN	-0.93707	7.9253	-5.5891	-181.29	2.2963	17.648	87.437	-725.22	1095.2	20.084	748.48	1088.3	36	32.364	0	1	-6.1904	-3.5788	-12.818	-11.55	1.6797	1.3269	7.6594	2.5621	-4.5107	-2.2518	-5.1582	-8.988	1475.3
2.14	215	60	NaN	-1.0066	8.1261	-5.533	-181.26	2.2799	17.679	87.231	-725.66	1095.2	20.057	748.44	1088.3	35.732	32.789	0	1	-6.1686	-3.5572	-12.82	-11.552	1.6025	1.3487	7.857	2.5491	-4.5661	-2.2084	-4.9629	-9.0032	1475.6
2.15	216	60	NaN	-1.0447	8.2791	-5.5752	-181.23	2.2871	17.66	87.335	-725.94	1095.3	19.909	748.4	1088.3	37.848	31.958	0	1	-6.1467	-3.5356	-12.822	-11.554	1.5738	1.3863	8.0078	2.5584	-4.5729	-2.1493	-4.8142	-8.9961	1475.9
2.16	217	60	NaN	-1.0482	8.4521	-5.6115	-181.21	2.2851	17.684	87.467	-726.16	1095.3	19.893	748.38	1088.3	44.75	32.503	0	1	-6.1248	-3.5141	-12.824	-11.557	1.5757	1.4141	8.1778	2.5593	-4.5491	-2.0999	-4.6463	-8.9973	1476.1
2.17	218	60	NaN	-1.041	8.7347	-5.6039	-181.16	2.3596	17.693	87.516	-726.64	1095.4	19.776	748.25	1088.2	46.204	32.211	0	1	-6.1029	-3.4925	-12.826	-11.559	1.5887	1.4698	8.4559	2.6384	-4.5142	-2.0227	-4.3704	-8.9204	1476.5
2.18	219	60	NaN	-1.0532	8.9355	-5.5797	-181.13	2.4475	17.725	87.483	-726.95	1095.5	19.769	748.12	1088.2	47.383	33.203	0	1	-6.081	-3.4709	-12.828	-11.561	1.5752	1.5016	8.6539	2.729	-4.5058	-1.9693	-4.1745	-8.8319	1476.6
2.19	220	60	NaN	-1.0679	9.1162	-5.5631	-181.11	2.5747	17.722	87.473	-727.24	1095.6	19.695	747.98	1088.2	47.047	33.876	0	1	-6.0591	-3.4494	-12.831	-11.563	1.5627	1.5232	8.8304	2.8605	-4.4965	-1.9261	-4.0003	-8.7025	1476.8
2.2	221	60	NaN	-1.0851	9.3108	-5.5723	-181.09	2.7516	17.689	87.561	-727.6	1095.7	19.541	747.84	1088.2	43.401	31.848	0	1	-6.0373	-3.4278	-12.833	-11.565	1.5544	1.5514	9.0192	3.0432	-4.4829	-1.8765	-3.8136	-8.522	1477
2.21	222	60	NaN	-1.1231	9.4773	-5.5972	-181.06	2.9456	17.681	87.694	-727.92	1095.8	19.455	747.74	1088.1	46.635	36.822	0	1	-6.0154	-3.4062	-12.835	-11.567	1.5246	1.5846	9.1818	3.2411	-4.4908	-1.8217	-3.6532	-8.3263	1477.3
2.22	223	60	NaN	-1.1784	9.5926	-5.5692	-181.04	3.1043	17.682	87.652	-728.13	1095.8	19.406	747.64	1088.2	44.863	32.491	0	1	-5.9935	-3.3847	-12.837	-11.57	1.4694	1.6069	9.296	3.4009	-4.5241	-1.7778	-3.5411	-8.1686	1477.4
2.23	224	60	NaN	-1.2312	9.7176	-5.5318	-181.03	3.2842	17.683	87.647	-728.29	1095.9	19.38	747.52	1088.2	40.268	33.745	0	1	-5.9716	-3.3631	-12.839	-11.572	1.4173	1.619	9.4189	3.5829	-4.5543	-1.7441	-3.4204	-7.9888	1477.4
2.24	225	60	NaN	-1.2857	9.8305	-5.477	-181.02	3.4783	17.711	87.627	-728.47	1095.9	19.435	747.35	1088.2	37.832	35.193	0	1	-6.0257	-3.4164	-12.837	-11.57	1.3598	1.628	9.5313	3.7775	-4.6658	-1.7884	-3.3059	-7.7921	1477.4
2.25	226	60	NaN	-1.3318	9.9406	-5.4233	-181	3.6721	17.702	87.638	-728.66	1096	19.404	747.16	1088.2	34.888	36.537	0	1	-6.0903	-3.48	-12.834	-11.567	1.3153	1.6424	9.6396	3.9731	-4.7749	-1.8376	-3.1948	-7.5938	1477.4
2.26	227	60	NaN	-1.3664	10.138	-5.3516	-181.02	3.9245	17.672	87.731	-728.91	1096	19.328	747	1088.2	36.437	41.201	0	1	-6.1549	-3.5437	-12.832	-11.564	1.2872	1.6368	9.8347	4.2281	-4.8676	-1.9069	-2.997	-7.3361	1477.5
2.27	228	60	NaN	-1.392	10.408	-5.2489	-181.05	4.2054	17.672	87.79	-729.15	1096.1	19.327	746.86	1088.2	36.71	48.755	0	1	-6.1788	-3.5673	-12.832	-11.564	1.2637	1.6042	10.102	4.5109	-4.915	-1.963	-2.7297	-7.0533	1477.6
2.28	229	60	NaN	-1.4112	10.638	-5.1416	-181.08	4.4135	17.722	87.698	-729.24	1096.2	19.431	746.74	1088.3	37.853	53.59	0	1	-6.1765	-3.565	-12.832	-11.565	1.2369	1.5654	10.332	4.7198	-4.9396	-1.9997	-2.5009	-6.845	1477.6
2.29	230	60	NaN	-1.4164	10.796	-5.1209	-181.11	4.5396	17.711	87.797	-729.28	1096.2	19.37	746.65	1088.3	39.557	58.787	0	1	-6.1077	-3.4973	-12.831	-11.563	1.238	1.5422	10.488	4.8474	-4.8697	-1.9551	-2.343	-6.7159	1477.5
2.3	231	60	NaN	-1.4108	10.87	-5.1299	-181.12	4.5945	17.769	87.908	-729.29	1096.3	19.523	746.63	1088.4	43.07	63.102	0	1	-6.1178	-3.5072	-12.829	-11.561	1.242	1.5329	10.563	4.9012	-4.8757	-1.9743	-2.2656	-6.6603	1477.5
2.31	232	60	NaN	-1.4241	11.059	-5.1118	-181.18	4.7441	17.685	88.037	-729.36	1096.3	19.259	746.57	1088.3	46.598	66.044	0	1	-6.6128	-3.995	-12.826	-11.559	1.244	1.492	10.748	5.0547	-5.3688	-2.503	-2.0782	-6.5039	1477.6
2.32	233	60	NaN	-1.4497	11.199	-5.0686	-181.22	4.8793	17.652	88.084	-729.44	1096.4	19.134	746.47	1088.3	50.181	68.437	0	1	-6.6523	-4.0339	-12.818	-11.551	1.2251	1.4573	10.886	5.1919	-5.4273	-2.5766	-1.932	-6.3588	1477.5
2.33	234	60	NaN	-1.4946	11.309	-4.9714	-181.27	5.01	17.663	88.007	-729.5	1096.4	19.127	746.34	1088.3	51.316	69.16	0	1	-6.3258	-3.7121	-12.806	-11.539	1.1775	1.401	10.995	5.3237	-5.1482	-2.3111	-1.8116	-6.2151	1477.5
2.34	235	60	NaN	-1.5486	11.4	-4.8635	-181.34	5.1276	17.679	87.922	-729.53	1096.4	19.13	746.24	1088.3	45.309	66.492	0	1	-5.9368	-3.3288	-12.802	-11.534	1.1202	1.3269	11.085	5.4429	-4.8165	-2.0019	-1.717	-6.0914	1477.4
2.35	236	60	NaN	-1.5916	11.441	-4.8182	-181.4	5.1969	17.688	87.975	-729.53	1096.4	19.122	746.19	1088.2	42.216	64.903	0	1	-5.413	-2.8126	-12.797	-11.529	1.0797	1.2723	11.124	5.5139	-4.3332	-1.5402	-1.6729	-6.0154	1477.3
2.36	237	60	NaN	-1.6376	11.447	-4.7517	-181.46	5.2735	17.672	87.951	-729.53	1096.4	19.041	746.08	1088.2	44.735	64.375	0	1	-4.6762	-2.0865	-12.791	-11.523	1.0361	1.2179	11.127	5.5928	-3.6401	-0.86859	-1.6631	-5.9302	1477.2
2.37	238	60	NaN	-1.7	11.424	-4.7321	-181.5	5.3458	17.681	88.089	-729.5	1096.4	19.016	745.98	1088.1	44.15	63.528	0	1	-4.1727	-1.5903	-12.779	-11.512	0.98025	1.1823	11.103	5.6666	-3.1924	-0.40793	-1.6763	-5.8451	1477.1
2.38	239	60	NaN	-1.7695	11.355	-4.6781	-181.54	5.4266	17.705	88.111	-729.52	1096.3	19.043	745.87	1088.1	44.163	63.056	0	1	-3.7268	-1.1509	-12.767	-11.499	0.91076	1.1412	11.033	5.7483	-2.816	-0.0096577	-1.7336	-5.7509	1477
2.39	240	60	NaN	-1.8752	11.237	-4.5762	-181.59	5.5474	17.695	88.019	-729.54	1096.3	18.962	745.68	1087.9	45.946	62.946	0	1	-2.9672	-0.40225	-12.756	-11.489	0.80492	1.0887	10.913	5.8711	-2.1623	0.68647	-1.8434	-5.6178	1476.9
2.4	241	60	NaN	-1.9885	11.125	-4.5022	-181.62	5.6609	17.775	87.991	-729.53	1096.2	19.098	745.49	1087.9	47.967	63.637	0	1	-2.1578	0.39541	-12.745	-11.477	0.68562	1.0567	10.803	5.9828	-1.4722	1.4521	-1.9416	-5.4945	1476.7
2.41	242	60	NaN	-2.0913	11.043	-4.4725	-181.64	5.7381	17.862	88.056	-729.49	1096.1	19.263	745.36	1087.9	48.614	63.968	0	1	-1.4233	1.1192	-12.727	-11.46	0.5793	1.0326	10.724	6.0575	-0.84398	2.1519	-2.0035	-5.4022	1476.5
2.42	243	60	NaN	-2.1895	10.976	-4.4329	-181.71	5.7995	17.745	88.092	-729.48	1096	18.937	745.22	1087.7	48.961	64.358	0	1	-1.0916	1.4461	-12.722	-11.455	0.49541	0.97364	10.651	6.1241	-0.59623	2.4197	-2.0707	-5.3305	1476.3
2.43	244	60	NaN	-2.2608	10.965	-4.4165	-181.75	5.8705	17.751	88.222	-729.36	1095.9	18.901	745.05	1087.6	48.843	65.242	0	1	-0.95806	1.5777	-12.724	-11.456	0.43102	0.94026	10.64	6.1956	-0.52704	2.518	-2.0837	-5.2608	1476.1
2.44	245	60	NaN	-2.3344	11.033	-4.3446	-181.79	5.989	17.742	88.203	-729.16	1095.8	18.784	744.71	1087.4	50.57	65.916	0	1	-0.48402	2.0449	-12.727	-11.46	0.36223	0.9043	10.706	6.3156	-0.1218	2.9492	-2.0213	-5.1443	1475.5
2.45	246	60	NaN	-2.3802	11.12	-4.2876	-181.83	6.0533	17.777	88.158	-728.97	1095.7	18.813	744.5	1087.3	51.511	66.047	0	1	0.11568	2.6359	-12.728	-11.461	0.31432	0.86227	10.792	6.381	0.43	3.4982	-1.9359	-5.0797	1475.1
2.46	247	60	NaN	-2.4075	11.218	-4.2472	-181.87	6.1145	17.794	88.125	-728.8	1095.7	18.8	744.31	1087.2	51.487	65.91	0	1	0.8526	3.3621	-12.726	-11.459	0.28683	0.82642	10.888	6.4447	1.1394	4.1885	-1.8384	-5.0141	1474.8
2.47	248	60	NaN	-2.4251	11.319	-4.238	-181.9	6.1768	17.794	88.168	-728.65	1095.6	18.743	744.12	1087.1	52.091	65.655	0	1	1.5243	4.0241	-12.726	-11.459	0.27376	0.79551	10.986	6.5096	1.7981	4.8196	-1.7405	-4.9493	1474.4
2.48	249	60	NaN	-2.4387	11.432	-4.2649	-181.94	6.2411	17.804	88.306	-728.5	1095.6	18.709	743.9	1087	50.951	64.929	0	1	2.1295	4.6204	-12.729	-11.461	0.26748	0.7621	11.097	6.5763	2.3969	5.3825	-1.6319	-4.8847	1474.1
2.49	250	60	NaN	-2.4495	11.567	-4.309	-181.99	6.3136	17.833	88.473	-728.36	1095.6	18.724	743.63	1086.8	50.111	64.161	0	1	3.2779	5.7522	-12.736	-11.469	0.26347	0.72292	11.228	6.6524	3.5413	6.4751	-1.5082	-4.8164	1473.7
2.5	251	60	NaN	-2.4504	11.656	-4.3262	-182.02	6.3529	17.829	88.537	-728.25	1095.5	18.668	743.44	1086.7	48.701	62.913	0	1	4.3362	6.7952	-12.739	-11.471	0.26764	0.69441	11.314	6.6946	4.6039	7.4896	-1.4242	-4.7764	1473.4
2.51	252	60	NaN	-2.4632	11.756	-4.3484	-182.06	6.3881	17.835	88.611	-728.09	1095.5	18.627	743.24	1086.7	46.743	60.318	0	1	5.0908	7.5389	-12.728	-11.461	0.26003	0.66649	11.412	6.7325	5.3509	8.2054	-1.3164	-4.7284	1473
2.52	253	60	NaN	-2.4967	11.876	-4.3352	-182.11	6.4234	17.882	88.592	-727.88	1095.5	18.671	743	1086.6	41.05	55.442	0	1	5.5035	7.9455	-12.731	-11.463	0.22488	0.60839	11.529	6.7707	5.7283	8.5539	-1.2018	-4.6926	1472.6
2.53	254	60	NaN	-2.5239	11.952	-4.3113	-182.16	6.4594	17.911	88.539	-727.71	1095.5	18.671	742.79	1086.5	37.701	45.852	0	0	5.8442	8.2813	-12.737	-11.469	0.19643	0.56129	11.603	6.8086	6.0406	8.8426	-1.1339	-4.6604	1472.2
2.54	255	60	NaN	-2.5491	11.987	-4.3121	-182.2	6.4778	17.952	88.562	-727.58	1095.4	18.707	742.62	1086.4	36.192	33.652	0	0	6.4404	8.8688	-12.736	-11.469	0.17123	0.52242	11.636	6.8282	6.6116	9.3912	-1.1003	-4.6406	1471.9
2.55	256	60	NaN	-2.5804	11.992	-4.3432	-182.24	6.4748	18.027	88.687	-727.45	1095.4	18.83	742.46	1086.4	37.026	37.607	0	0	6.986	9.4066	-12.736	-11.468	0.14058	0.47982	11.641	6.8257	7.1266	9.8864	-1.0951	-4.6425	1471.6
2.56	257	60	NaN	-2.6121	11.962	-4.3751	-182.29	6.4714	18.102	88.828	-727.3	1095.4	18.925	742.25	1086.4	35.075	33.694	0	0	7.287	9.7032	-12.733	-11.466	0.1113	0.43604	11.611	6.8223	7.3983	10.139	-1.1221	-4.6434	1471.2
2.57	258	60	NaN	-2.6303	11.919	-4.3894	-182.33	6.4844	18.089	88.923	-727.2	1095.3	18.812	742.06	1086.3	36.976	36.722	0	0	7.4606	9.8742	-12.732	-11.465	0.10171	0.4067	11.567	6.836	7.5623	10.281	-1.1651	-4.6285	1471
2.58	259	60	NaN	-2.6554	11.873	-4.3928	-182.36	6.4742	18.141	88.987	-727.09	1095.3	18.884	741.92	1086.3	38.245	34.184	0	0	7.5423	9.9548	-12.732	-11.464	0.076796	0.37044	11.522	6.8246	7.6191	10.325	-1.2094	-4.6397	1470.7
2.59	260	60	NaN	-2.6695	11.831	-4.3621	-182.39	6.4567	18.172	88.963	-726.99	1095.2	18.904	741.79	1086.2	36.58	33.191	0	0	7.2908	9.707	-12.738	-11.471	0.061389	0.33842	11.48	6.8078	7.3522	10.045	-1.258	-4.6628	1470.5
2.6	261	60	NaN	-2.6715	11.795	-4.3398	-182.41	6.4537	18.209	88.961	-726.89	1095.2	18.943	741.63	1086.2	37.074	33.732	0	0	7.145	9.5632	-12.742	-11.474	0.058268	0.3149	11.444	6.8044	7.2032	9.8781	-1.2976	-4.67	1470.2
2.61	262	60	NaN	-2.6683	11.766	-4.3252	-182.44	6.4794	18.211	89	-726.74	1095.1	18.896	741.41	1086.1	37.672	34.294	0	0	7.145	9.5632	-12.743	-11.475	0.065476	0.29591	11.415	6.8305	7.2104	9.8591	-1.3277	-4.6445	1469.9
2.62	263	60	NaN	-2.664	11.748	-4.3072	-182.46	6.5304	18.19	89.039	-726.56	1095	18.807	741.17	1086	37.097	35.353	0	0	7.2451	9.6619	-12.742	-11.475	0.075549	0.27895	11.395	6.8831	7.3206	9.9408	-1.347	-4.5917	1469.4
2.63	264	60	NaN	-2.6562	11.746	-4.289	-182.47	6.5889	18.229	89.044	-726.43	1094.9	18.902	741.01	1085.9	36.632	33.702	0	0	7.3655	9.7805	-12.742	-11.475	0.080414	0.2665	11.393	6.9414	7.4459	10.047	-1.349	-4.5332	1469.1
2.64	265	60	NaN	-2.6469	11.746	-4.28	-182.48	6.649	18.242	89.089	-726.35	1094.9	18.915	740.87	1085.8	36.961	32.627	0	0	7.5327	9.9453	-12.742	-11.475	0.091339	0.2548	11.392	7.0027	7.624	10.2	-1.3501	-4.4719	1468.9
2.65	266	60	NaN	-2.6187	11.742	-4.2661	-182.47	6.7423	18.24	89.134	-726.32	1094.8	18.905	740.68	1085.8	38.049	33.282	0	0	7.684	10.094	-12.743	-11.476	0.12215	0.2681	11.389	7.0956	7.8061	10.363	-1.3543	-4.3802	1468.7
2.66	267	60	NaN	-2.5952	11.77	-4.2473	-182.47	6.8481	18.262	89.165	-726.25	1094.8	18.972	740.55	1085.7	35.357	33.018	0	0	7.7665	10.176	-12.748	-11.48	0.14452	0.27428	11.417	7.2011	7.911	10.45	-1.3309	-4.2791	1468.5
2.67	268	60	NaN	-2.5628	11.836	-4.1864	-182.45	7.0175	18.229	89.135	-726.13	1094.7	18.895	740.29	1085.6	37.093	34.027	0	0	7.6063	10.018	-12.754	-11.487	0.17949	0.29397	11.481	7.372	7.7857	10.312	-1.2728	-4.1145	1468.1
2.68	269	60	NaN	-2.5238	11.924	-4.0903	-182.42	7.2053	18.193	89.064	-726	1094.7	18.827	740.04	1085.6	38.29	31.107	0	0	7.3114	9.7272	-12.761	-11.493	0.21909	0.32053	11.567	7.562	7.5305	10.048	-1.1936	-3.9314	1467.8
2.69	270	60	NaN	-2.4881	12.006	-3.9829	-182.39	7.3539	18.197	88.971	-725.92	1094.7	18.882	739.89	1085.5	37.25	33.17	0	0	6.845	9.2676	-12.765	-11.498	0.24949	0.34485	11.647	7.7124	7.0945	9.6124	-1.1178	-3.7852	1467.5
2.7	271	60	NaN	-2.4607	12.058	-3.8813	-182.36	7.4592	18.191	88.862	-725.9	1094.7	18.897	739.79	1085.5	37.29	32.474	0	0	6.7358	9.16	-12.773	-11.505	0.2723	0.37107	11.699	7.8189	7.0081	9.531	-1.0741	-3.6862	1467.4
2.71	272	60	NaN	-2.4274	12.109	-3.8054	-182.34	7.5466	18.174	88.861	-725.89	1094.7	18.899	739.72	1085.5	41.317	33.197	0	0	6.9709	9.3917	-12.784	-11.516	0.30565	0.38829	11.748	7.9079	7.2765	9.7799	-1.0357	-3.608	1467.3
2.72	273	60	NaN	-2.4203	12.168	-3.7514	-182.32	7.6392	18.143	88.927	-725.86	1094.7	18.87	739.55	1085.5	38.741	34.726	0	0	7.1578	9.5759	-12.794	-11.526	0.31675	0.42075	11.805	8.0022	7.4746	9.9966	-0.98867	-3.5242	1467.1
2.73	274	60	NaN	-2.4181	12.23	-3.6642	-182.3	7.6961	18.182	88.89	-725.86	1094.8	19.025	739.5	1085.5	34.392	33.351	0	0	7.3012	9.7172	-12.804	-11.537	0.31153	0.43262	11.867	8.0595	7.6128	10.15	-0.93777	-3.4772	1467.1
2.74	275	60	NaN	-2.4227	12.292	-3.587	-182.28	7.754	18.171	88.881	-725.89	1094.8	19.045	739.43	1085.5	36.867	33.606	0	0	6.9926	9.4131	-12.808	-11.541	0.30588	0.44554	11.927	8.1186	7.2985	9.8586	-0.88116	-3.4223	1467
2.75	276	60	NaN	-2.4315	12.382	-3.5175	-182.27	7.8239	18.14	88.933	-725.89	1094.8	19.022	739.33	1085.4	33.289	33.559	0	0	6.7881	9.2115	-12.815	-11.548	0.30024	0.46161	12.014	8.1909	7.0884	9.6731	-0.80079	-3.3568	1466.9
2.76	277	60	NaN	-2.4354	12.492	-3.4494	-182.26	7.8922	18.116	89.009	-725.85	1094.9	19.032	739.23	1085.4	38.154	31.08	0	0	6.824	9.2469	-12.827	-11.56	0.29913	0.47442	12.122	8.262	7.1232	9.7213	-0.70575	-3.2978	1466.8
2.77	278	60	NaN	-2.4255	12.561	-3.3993	-182.26	7.9393	18.044	89.071	-725.86	1094.9	18.887	739.16	1085.4	35.132	32.821	0	0	6.2755	8.7063	-12.84	-11.573	0.31722	0.48112	12.189	8.3119	6.5927	9.1875	-0.65157	-3.261	1466.7
2.78	279	60	NaN	-2.4139	12.619	-3.325	-182.27	7.9761	18.069	89.057	-725.91	1095	19.003	739.1	1085.4	48.555	32.761	0	0	5.7163	8.1553	-12.853	-11.585	0.32377	0.46761	12.244	8.351	6.0401	8.6229	-0.60859	-3.234	1466.7
2.79	280	60	NaN	-2.3911	12.672	-3.2544	-182.27	8.0045	18.059	89.049	-725.94	1095.1	19.023	739.06	1085.4	55.642	33.982	0	0	5.8627	8.2995	-12.86	-11.592	0.34548	0.46168	12.293	8.3836	6.2082	8.7612	-0.56629	-3.2085	1466.7
2.8	281	60	NaN	-2.3374	12.718	-3.1939	-182.31	8.0333	18.069	89.182	-725.99	1095.2	19.109	739.04	1085.4	55.995	34.891	0	0	6.0034	8.4382	-12.867	-11.599	0.40097	0.43097	12.333	8.4188	6.4043	8.8691	-0.53396	-3.1804	1466.7
2.81	282	60	NaN	-2.2927	12.722	-3.1256	-182.33	8.0572	18.063	89.251	-726.11	1095.4	19.129	739.03	1085.4	57.834	35.322	0	0	6.1218	8.5549	-12.874	-11.606	0.44738	0.40523	12.331	8.4486	6.5692	8.9601	-0.54309	-3.1577	1466.8
2.82	283	60	NaN	-2.2613	12.687	-3.0568	-182.36	8.0763	18.06	89.297	-726.27	1095.5	19.139	739.02	1085.4	59.264	37.051	1	0	6.8526	9.2751	-12.891	-11.624	0.47996	0.38395	12.291	8.4727	7.3326	9.6591	-0.60022	-3.151	1467
2.83	284	60	NaN	-2.2324	12.631	-2.9974	-182.39	8.089	18.07	89.449	-726.47	1095.7	19.191	739	1085.4	60.389	36.581	1	0	7.996	10.402	-12.916	-11.649	0.51244	0.35535	12.228	8.4921	8.5084	10.757	-0.68805	-3.1567	1467.2
2.84	285	60	NaN	-2.2106	12.561	-2.9345	-182.43	8.0884	18.048	89.697	-726.72	1095.9	19.183	739.01	1085.3	61.175	38.554	1	0	10.238	12.612	-12.984	-11.716	0.54369	0.32153	12.146	8.503	10.782	12.933	-0.83798	-3.2133	1467.5
2.85	286	60	NaN	-2.2282	12.49	-2.8309	-182.46	8.0824	18.04	89.7	-726.98	1096.1	19.194	739.02	1085.3	61.494	38.502	1	0	11.452	13.808	-13.025	-11.757	0.52519	0.29245	12.069	8.5037	11.977	14.1	-0.95593	-3.2535	1467.7
2.86	287	60	NaN	-2.2456	12.443	-2.7456	-182.49	8.0759	18.094	89.776	-727.22	1096.2	19.382	739.07	1085.3	63.006	39.657	1	0	11.405	13.762	-13.033	-11.765	0.50302	0.26271	12.016	8.5027	11.908	14.025	-1.0167	-3.2626	1468
2.87	288	60	NaN	-2.2639	12.423	-2.6707	-182.49	8.0823	18.189	89.868	-727.43	1096.4	19.668	739.06	1085.4	63.336	38.701	1	0	10.907	13.271	-13.045	-11.777	0.47667	0.25403	11.992	8.5138	11.384	13.525	-1.0525	-3.2632	1468.2
2.88	289	60	NaN	-2.2779	12.456	-2.5858	-182.5	8.0918	18.252	90.015	-727.67	1096.6	19.881	739.06	1085.4	65.599	40.562	1	0	10.334	12.706	-13.057	-11.789	0.45975	0.2364	12.019	8.5294	10.794	12.942	-1.0382	-3.2599	1468.4
2.89	290	60	NaN	-2.2869	12.514	-2.478	-182.53	8.0988	18.201	90.083	-727.94	1096.8	19.787	739.05	1085.3	68.516	41.895	1	0	9.9591	12.337	-13.068	-11.8	0.45652	0.21572	12.069	8.5445	10.416	12.552	-0.99883	-3.2556	1468.7
2.9	291	60	NaN	-2.282	12.574	-2.3779	-182.55	8.1032	18.076	90.077	-728.18	1096.9	19.486	739.03	1085.3	69.48	45.199	1	0	9.6804	12.062	-13.081	-11.813	0.4725	0.20947	12.12	8.5569	10.153	12.271	-0.96027	-3.2562	1469
2.91	292	60	NaN	-2.2404	12.658	-2.3523	-182.55	8.1067	18.078	90.299	-728.39	1097	19.526	739.04	1085.3	69.846	45.188	1	0	9.5619	11.945	-13.099	-11.832	0.5208	0.21321	12.2	8.5651	10.083	12.158	-0.89932	-3.2667	1469.2
2.92	293	60	NaN	-2.1836	12.745	-2.2727	-182.55	8.1043	18.06	90.328	-728.63	1097.1	19.514	739.05	1085.2	69.803	45.536	1	0	9.4179	11.803	-13.118	-11.85	0.57872	0.21069	12.281	8.5681	9.9966	12.014	-0.83681	-3.2823	1469.4
2.93	294	60	NaN	-2.1183	12.833	-2.1984	-182.55	8.0958	18.17	90.336	-728.93	1097.2	19.855	739.11	1085.3	70.299	45.961	1	0	9.2732	11.661	-13.134	-11.867	0.6304	0.19965	12.366	8.562	9.9036	11.86	-0.76779	-3.3047	1469.8
2.94	295	60	NaN	-2.0433	12.925	-2.145	-182.55	8.1123	18.106	90.394	-729.21	1097.3	19.71	739.09	1085.3	70.469	45.77	1	0	9.1946	11.583	-13.134	-11.867	0.71284	0.20916	12.454	8.5831	9.9074	11.792	-0.68014	-3.2838	1470
2.95	296	60	NaN	-1.9509	13.071	-2.0956	-182.55	8.1246	18.073	90.461	-729.48	1097.5	19.671	739.1	1085.3	69.794	44.91	1	0	9.5241	11.908	-13.15	-11.883	0.80879	0.21291	12.595	8.6007	10.333	12.121	-0.55517	-3.2821	1470.3
2.96	297	60	NaN	-1.8557	13.232	-2.0708	-182.54	8.1391	18.074	90.578	-729.71	1097.6	19.736	739.11	1085.3	68.092	43.532	1	0	10.207	12.581	-13.18	-11.913	0.90558	0.22057	12.752	8.6198	11.113	12.802	-0.42859	-3.2928	1470.6
2.97	298	60	NaN	-1.7787	13.354	-2.0795	-182.53	8.1678	18.032	90.753	-729.89	1097.7	19.662	739.06	1085.3	67.248	42.365	1	0	9.8761	12.255	-13.186	-11.919	0.99203	0.24415	12.87	8.6516	10.868	12.499	-0.31591	-3.2669	1470.7
2.98	299	60	NaN	-1.7241	13.462	-2.077	-182.52	8.1874	18.006	90.864	-730.09	1097.8	19.634	739.04	1085.3	66.044	40.903	1	0	8.7304	11.126	-13.173	-11.905	1.0517	0.25693	12.976	8.6737	9.7821	11.383	-0.19733	-3.2317	1470.9
2.99	300	60	NaN	-1.6693	13.602	-2.1109	-182.52	8.1876	18.048	91.085	-730.21	1097.9	19.806	739.1	1085.3	65.889	41.057	1	0	9.4516	11.836	-13.189	-11.922	1.1081	0.25847	13.111	8.6784	10.56	12.095	-0.078525	-3.2434	1471.1
3	301	60	NaN	-1.615	13.722	-2.1408	-182.5	8.2054	18.055	91.266	-730.38	1098	19.874	739.08	1085.3	66.075	41.613	1	0	9.4605	11.845	-13.191	-11.923	1.1665	0.27859	13.227	8.7001	10.627	12.124	0.036587	-3.2231	1471.2
3.01	302	60	NaN	-1.5641	13.89	-2.1728	-182.48	8.2162	18.154	91.494	-730.57	1098.1	20.215	739.1	1085.3	67.685	41.965	1	0	8.2646	10.667	-13.167	-11.9	1.2126	0.29353	13.392	8.7144	9.4772	10.96	0.22452	-3.1853	1471.5
3.02	303	60	NaN	-1.5446	14.044	-2.138	-182.48	8.2382	18.105	91.513	-730.82	1098.3	20.136	739.11	1085.3	69.096	42.266	1	0	8.1846	10.588	-13.163	-11.895	1.2354	0.30298	13.539	8.7429	9.42	10.891	0.37645	-3.1525	1471.7
3.03	304	60	NaN	-1.5514	14.157	-2.0948	-182.47	8.2591	18.004	91.467	-731.05	1098.4	19.899	739.09	1085.3	69.678	44.1	1	0	8.3554	10.756	-13.162	-11.894	1.2356	0.31265	13.646	8.7704	9.591	11.069	0.4838	-3.1238	1471.9
3.04	305	60	NaN	-1.5637	14.237	-2.116	-182.46	8.2633	18.034	91.579	-731.23	1098.5	20.016	739.1	1085.3	70.014	44.216	1	0	8.4302	10.83	-13.155	-11.887	1.2228	0.32474	13.723	8.7777	9.653	11.155	0.5681	-3.1094	1472.1
3.05	306	60	NaN	-1.5769	14.295	-2.1362	-182.45	8.2711	18.065	91.681	-731.44	1098.6	20.141	739.11	1085.3	70.498	44.538	1	0	8.5575	10.955	-13.153	-11.885	1.2083	0.33267	13.779	8.7872	9.7658	11.288	0.6263	-3.0983	1472.4
3.06	307	60	NaN	-1.5889	14.348	-2.133	-182.44	8.2787	18.141	91.711	-731.66	1098.6	20.389	739.1	1085.4	70.768	45.651	1	0	8.8513	11.245	-13.169	-11.901	1.1874	0.33921	13.832	8.7945	10.039	11.584	0.66299	-3.107	1472.5
3.07	308	60	NaN	-1.6056	14.474	-2.1372	-182.43	8.3099	18.02	91.877	-731.85	1098.7	20.095	739.07	1085.3	70.331	45.612	1	0	8.317	10.718	-13.149	-11.881	1.1882	0.35895	13.952	8.832	9.5053	11.077	0.80368	-3.049	1472.7
3.08	309	60	NaN	-1.625	14.577	-2.0819	-182.43	8.3246	18.07	91.821	-731.99	1098.9	20.287	739.07	1085.4	69.4	45.302	1	0	7.3787	9.7935	-13.11	-11.843	1.159	0.35789	14.053	8.8494	8.5377	10.151	0.94213	-2.9934	1472.9
3.09	310	60	NaN	-1.6439	14.663	-2.0258	-182.43	8.3394	18.052	91.75	-732.1	1098.9	20.285	739.06	1085.3	67.696	45.714	1	0	7.0149	9.435	-13.098	-11.831	1.1371	0.35356	14.135	8.8678	8.1521	9.7886	1.0364	-2.9627	1473
3.1	311	60	NaN	-1.6644	14.746	-1.9998	-182.44	8.3695	17.977	91.767	-732.25	1099	20.115	739.02	1085.3	64.111	43.328	1	0	6.4676	8.8957	-13.092	-11.824	1.1237	0.35267	14.214	8.9021	7.5913	9.2483	1.1219	-2.9221	1473.1
3.11	312	60	NaN	-1.6842	14.824	-2.0058	-182.44	8.4105	17.974	91.858	-732.46	1099.1	20.156	738.99	1085.3	56.588	39.776	1	0	5.7231	8.1619	-13.092	-11.824	1.1056	0.35221	14.29	8.9451	6.8287	8.5141	1.1982	-2.8789	1473.3
3.12	313	60	NaN	-1.6868	14.878	-2.0546	-182.44	8.4381	17.938	92.039	-732.6	1099.1	20.126	738.95	1085.3	51.387	37.662	1	0	5.4252	7.8684	-13.083	-11.815	1.111	0.35673	14.341	8.9746	6.5362	8.2251	1.2588	-2.8403	1473.4
3.13	314	60	NaN	-1.6667	14.965	-2.1036	-182.44	8.4672	17.915	92.24	-732.66	1099.2	20.062	738.9	1085.3	51.589	36.606	1	0	5.1764	7.6232	-13.073	-11.805	1.1413	0.36747	14.428	9.0045	6.3177	7.9907	1.3556	-2.8004	1473.4
3.14	315	60	NaN	-1.6526	15.058	-2.0626	-182.45	8.4749	17.941	92.158	-732.71	1099.2	20.196	738.91	1085.3	47.173	33.87	1	0	5.0663	7.5147	-13.066	-11.798	1.1469	0.34631	14.519	9.0134	6.2132	7.861	1.4535	-2.7849	1473.4
3.15	316	60	NaN	-1.6479	15.171	-1.9833	-182.46	8.501	17.938	91.975	-732.76	1099.2	20.259	738.89	1085.3	42.764	32.286	1	0	4.9461	7.3962	-13.063	-11.795	1.142	0.32642	14.632	9.0405	6.0881	7.7226	1.5689	-2.7547	1473.5
3.16	317	60	NaN	-1.643	15.25	-1.9391	-182.47	8.5239	17.916	91.883	-732.78	1099.2	20.225	738.87	1085.4	42.446	33.35	1	0	4.7771	7.2297	-13.066	-11.799	1.1447	0.31858	14.71	9.064	5.9218	7.5482	1.6432	-2.7349	1473.5
3.17	318	60	NaN	-1.6183	15.296	-1.9465	-182.48	8.5341	17.905	91.943	-732.82	1099.3	20.211	738.87	1085.4	23.649	33.294	1	0	4.9846	7.4342	-13.067	-11.8	1.1722	0.31536	14.755	9.0748	6.1568	7.7495	1.6878	-2.725	1473.5
3.18	319	60	NaN	-1.5692	15.337	-1.9918	-182.48	8.5412	17.908	92.136	-732.93	1099.3	20.274	738.87	1085.4	52.846	32.601	1	0	5.1941	7.6406	-13.068	-11.801	1.2261	0.3106	14.796	9.0826	6.4202	7.9512	1.7274	-2.718	1473.6
3.19	320	60	NaN	-1.5306	15.342	-2.0897	-182.49	8.5547	17.869	92.457	-733.04	1099.3	20.222	738.85	1085.4	56.703	36.233	1	0	4.7281	7.1814	-13.073	-11.806	1.279	0.32103	14.801	9.0959	6.0072	7.5024	1.7275	-2.7099	1473.7
3.2	321	60	NaN	-1.4934	15.334	-2.1017	-182.49	8.5484	17.867	92.559	-733.1	1099.3	20.288	738.81	1085.3	64.379	35.326	1	0	4.7374	7.1905	-13.075	-11.807	1.3175	0.3237	14.792	9.091	6.0549	7.5142	1.717	-2.7163	1473.7
3.21	322	60	NaN	-1.4907	15.324	-2.062	-182.48	8.541	17.878	92.483	-733.11	1099.3	20.345	738.8	1085.3	67.06	38.693	1	0	5.1012	7.5491	-13.073	-11.806	1.3151	0.32511	14.781	9.0842	6.4163	7.8742	1.7073	-2.7217	1473.7
3.22	323	60	NaN	-1.4982	15.28	-1.9938	-182.48	8.5253	17.847	92.311	-733.13	1099.3	20.261	738.79	1085.3	56.997	40.4	1	0	5.5359	7.9774	-13.075	-11.807	1.3042	0.32726	14.736	9.0693	6.84	8.3047	1.6614	-2.7376	1473.8
3.23	324	60	NaN	-1.5005	15.19	-1.9716	-182.47	8.5006	17.855	92.279	-733.19	1099.3	20.303	738.79	1085.3	55.753	35.248	1	0	6.02	8.4545	-13.077	-11.81	1.2989	0.33256	14.646	9.0447	7.3189	8.7871	1.5684	-2.765	1473.8
3.24	325	60	NaN	-1.496	15.077	-2.019	-182.46	8.4779	17.871	92.454	-733.26	1099.3	20.367	738.77	1085.3	57.845	34.777	1	0	6.405	8.834	-13.088	-11.821	1.3076	0.34599	14.533	9.0212	7.7126	9.18	1.4448	-2.7996	1473.9
3.25	326	60	NaN	-1.4877	14.97	-2.0915	-182.45	8.4609	17.83	92.7	-733.34	1099.2	20.252	738.75	1085.3	65.119	36.375	1	0	6.6032	9.0293	-13.097	-11.829	1.3298	0.36744	14.427	9.0033	7.933	9.3968	1.3305	-2.8261	1473.9
3.26	327	60	NaN	-1.4681	14.859	-2.1091	-182.44	8.4221	17.852	92.803	-733.38	1099.2	20.312	738.76	1085.3	66.543	37.869	1	0	6.5458	8.9727	-13.102	-11.834	1.351	0.38167	14.318	8.9627	7.8968	9.3544	1.2162	-2.8717	1474
3.27	328	60	NaN	-1.4468	14.811	-2.0475	-182.43	8.4047	17.832	92.66	-733.34	1099.1	20.279	738.76	1085.2	68.232	42.27	1	0	6.5815	9.0079	-13.11	-11.842	1.3681	0.3833	14.27	8.9456	7.9496	9.3912	1.1601	-2.8967	1473.9
3.28	329	60	NaN	-1.4201	14.776	-1.9556	-182.43	8.3921	17.825	92.414	-733.33	1099.1	20.261	738.75	1085.2	69.359	41.382	1	0	6.6311	9.0568	-13.117	-11.849	1.386	0.37584	14.235	8.933	8.0171	9.4327	1.1185	-2.9161	1473.9
3.29	330	60	NaN	-1.3622	14.77	-1.9461	-182.43	8.3869	17.817	92.425	-733.27	1099.1	20.248	738.73	1085.2	69.005	42.906	1	0	6.6685	9.0936	-13.119	-11.851	1.4449	0.3814	14.229	8.9275	8.1134	9.475	1.1108	-2.9236	1473.8
3.3	331	60	NaN	-1.2893	14.781	-1.9871	-182.42	8.3837	17.797	92.58	-733.17	1099.1	20.199	738.7	1085.2	69.466	42.117	1	0	6.6251	9.0508	-13.12	-11.852	1.526	0.3959	14.241	8.9238	8.1511	9.4467	1.1207	-2.9286	1473.7
3.31	332	60	NaN	-1.2202	14.789	-2.0303	-182.41	8.3789	17.791	92.745	-733.1	1099	20.187	738.68	1085.2	69.696	40.8	1	0	6.3637	8.7933	-13.119	-11.852	1.6022	0.40995	14.25	8.9184	7.9659	9.2032	1.1304	-2.9332	1473.6
3.32	333	60	NaN	-1.162	14.788	-2.0431	-182.41	8.3704	17.805	92.85	-733.03	1099	20.228	738.66	1085.1	70.314	42.198	1	0	6.1875	8.6197	-13.118	-11.85	1.663	0.41997	14.248	8.9099	7.8505	9.0396	1.1306	-2.9404	1473.5
3.33	334	60	NaN	-1.1085	14.799	-1.9934	-182.4	8.3531	17.726	92.793	-732.89	1099	19.999	738.64	1085.1	70.14	43.857	1	0	6.119	8.5521	-13.115	-11.848	1.7235	0.43358	14.258	8.8942	7.8425	8.9857	1.1426	-2.9537	1473.4
3.34	335	60	NaN	-1.0636	14.811	-1.8852	-182.4	8.3406	17.731	92.582	-732.76	1099	20.013	738.62	1085.1	69.358	42.578	1	0	6.6761	9.1011	-13.106	-11.839	1.7599	0.4254	14.27	8.8821	8.436	9.5265	1.1635	-2.9564	1473.2
3.35	336	60	NaN	-1.0557	14.819	-1.8615	-182.39	8.3206	17.787	92.589	-732.66	1099	20.166	738.61	1085.1	70.523	42.531	1	0	7.0439	9.4636	-13.104	-11.836	1.7623	0.42321	14.277	8.8627	8.8062	9.8868	1.1732	-2.9735	1473.1
3.36	337	60	NaN	-1.0477	14.808	-1.8794	-182.39	8.2992	17.801	92.725	-732.61	1099	20.199	738.63	1085.1	72.125	43.138	1	0	7.2338	9.6508	-13.108	-11.84	1.7745	0.42921	14.266	8.8415	9.0083	10.08	1.1583	-2.9988	1473.1
3.37	338	60	NaN	-1.039	14.799	-1.8864	-182.39	8.2842	17.779	92.844	-732.56	1099	20.131	738.62	1085.1	71.736	44.753	1	0	6.8976	9.3195	-13.11	-11.842	1.7905	0.43956	14.256	8.8271	8.6882	9.759	1.1458	-3.0153	1473
3.38	339	60	NaN	-1.0261	14.811	-1.8673	-182.39	8.2732	17.761	92.886	-732.49	1099	20.067	738.6	1085	68.975	42.283	1	0	6.5212	8.9484	-13.112	-11.844	1.8077	0.44588	14.267	8.8176	8.3289	9.3943	1.1547	-3.0268	1473
3.39	340	60	NaN	-1.0007	14.85	-1.8336	-182.39	8.2616	17.766	92.869	-732.4	1099.1	20.062	738.61	1085	67.865	41.922	1	0	6.3017	8.7321	-13.1	-11.832	1.8328	0.44459	14.304	8.8079	8.1345	9.1767	1.204	-3.0246	1472.9
3.4	341	60	NaN	-0.97233	14.895	-1.7726	-182.38	8.2645	17.759	92.767	-732.31	1099.1	20.017	738.58	1085	64.032	39.941	1	0	5.9263	8.3622	-13.089	-11.821	1.8592	0.45086	14.348	8.8118	7.7855	8.813	1.2591	-3.0094	1472.7
3.41	342	60	NaN	-0.89753	14.974	-1.7136	-182.37	8.2679	17.804	92.721	-732.25	1099.1	20.103	738.53	1085	64.216	36.952	1	0	5.2456	7.6913	-13.081	-11.813	1.9291	0.4522	14.426	8.8166	7.1746	8.1435	1.3449	-2.9965	1472.6
3.42	343	60	NaN	-0.81756	15.037	-1.696	-182.37	8.2685	17.764	92.772	-732.21	1099.2	19.978	738.51	1085	63.932	39.996	1	0	5.5067	7.9487	-13.067	-11.8	2.016	0.46385	14.486	8.8195	7.5227	8.4126	1.4186	-2.9804	1472.6
3.43	344	60	NaN	-0.74292	15.103	-1.7036	-182.37	8.2639	17.779	92.895	-732.17	1099.2	19.996	738.51	1085	64.109	38.499	1	0	5.8875	8.324	-13.055	-11.787	2.0948	0.4688	14.55	8.8163	7.9823	8.7928	1.4954	-2.9712	1472.6
3.44	345	60	NaN	-0.67515	15.163	-1.7235	-182.37	8.254	17.808	93.056	-732.15	1099.2	20.052	738.53	1085	63.678	38.483	1	0	5.6177	8.0581	-13.052	-11.785	2.1667	0.47166	14.609	8.8072	7.7844	8.5297	1.5573	-2.9773	1472.6
3.45	346	60	NaN	-0.59559	15.227	-1.7238	-182.37	8.2455	17.816	93.185	-732.17	1099.2	20.046	738.53	1085	62.894	36.139	1	0	5.35	7.7943	-13.047	-11.779	2.2514	0.47692	14.672	8.7998	7.6014	8.2712	1.6258	-2.9792	1472.6
3.46	347	60	NaN	-0.49337	15.314	-1.6762	-182.37	8.2442	17.818	93.216	-732.2	1099.3	20.018	738.5	1085	62.198	37.099	1	0	5.0837	7.5318	-13.039	-11.772	2.3559	0.48265	14.757	8.801	7.4396	8.0145	1.7178	-2.9708	1472.6
3.47	348	60	NaN	-0.42674	15.388	-1.6153	-182.36	8.2388	17.818	93.187	-732.22	1099.3	19.998	738.5	1085	63.386	38.584	1	0	4.6609	7.1152	-13.024	-11.757	2.4222	0.48611	14.829	8.7977	7.0831	7.6013	1.8047	-2.9588	1472.6
3.48	349	60	NaN	-0.33876	15.462	-1.5661	-182.36	8.2326	17.825	93.248	-732.22	1099.4	19.988	738.49	1085	63.077	38.676	1	0	4.1585	6.62	-13.005	-11.737	2.5129	0.49597	14.902	8.7928	6.6714	7.116	1.8968	-2.9444	1472.6
3.49	350	60	NaN	-0.24984	15.533	-1.5073	-182.34	8.2373	17.843	93.298	-732.26	1099.4	20.011	738.46	1085	62.531	36.227	1	0	3.9938	6.4577	-13.005	-11.737	2.6029	0.51051	14.972	8.7985	6.5967	6.9683	1.9668	-2.9386	1472.6
3.5	351	60	NaN	-0.12629	15.626	-1.4398	-182.32	8.2353	17.834	93.417	-732.29	1099.4	19.954	738.44	1085	62.583	37.478	1	0	3.8028	6.2696	-13.004	-11.736	2.7333	0.53526	15.063	8.7986	6.5361	6.8048	2.0597	-2.9373	1472.6
3.51	352	60	NaN	-0.0083169	15.714	-1.3816	-182.3	8.2407	17.809	93.548	-732.33	1099.4	19.859	738.39	1084.9	63.25	35.585	1	0	3.5799	6.0499	-13.001	-11.733	2.8601	0.56436	15.148	8.806	6.44	6.6143	2.1472	-2.9275	1472.6
3.52	353	60	NaN	0.088243	15.783	-1.3342	-182.28	8.2492	17.787	93.658	-732.36	1099.5	19.777	738.34	1084.9	64.045	36.389	1	0	3.0202	5.4983	-12.998	-11.731	2.9641	0.59169	15.217	8.8158	5.9843	6.09	2.2186	-2.9148	1472.6
3.53	354	60	NaN	0.19346	15.866	-1.2783	-182.27	8.2397	17.777	93.782	-732.4	1099.5	19.726	738.32	1084.9	64.664	37.135	1	0	2.5013	4.9869	-12.995	-11.727	3.076	0.61575	15.297	8.808	5.5773	5.6026	2.3025	-2.9195	1472.7
3.54	355	60	NaN	0.32835	16	-1.1993	-182.25	8.2269	17.795	93.957	-732.43	1099.6	19.754	738.32	1084.9	64.71	38.198	1	0	2.2219	4.7115	-12.991	-11.724	3.2166	0.63862	15.427	8.7993	5.4385	5.3502	2.4357	-2.9245	1472.7
3.55	356	60	NaN	0.43638	16.039	-1.1497	-182.23	8.219	17.811	94.112	-732.55	1099.6	19.775	738.3	1084.8	64.667	37.37	1	0	2.0625	4.5545	-12.988	-11.72	3.3297	0.66269	15.466	8.7918	5.3922	5.2172	2.4782	-2.9283	1472.8
3.56	357	60	NaN	0.54002	16.085	-1.1092	-182.22	8.2051	17.832	94.296	-732.66	1099.6	19.809	738.3	1084.8	64.385	37.981	1	0	2.1809	4.6711	-12.984	-11.716	3.4389	0.67557	15.51	8.7795	5.6198	5.3467	2.5265	-2.9368	1472.9
3.57	358	60	NaN	0.6295	16.14	-1.0843	-182.21	8.1943	17.834	94.505	-732.74	1099.6	19.798	738.28	1084.8	64.022	36.803	1	0	2.3533	4.8411	-12.982	-11.715	3.5368	0.69438	15.563	8.7708	5.8902	5.5354	2.5809	-2.9438	1473
3.58	359	60	NaN	0.73394	16.191	-1.0184	-182.2	8.1754	17.839	94.653	-732.86	1099.7	19.79	738.27	1084.8	63.408	37.439	1	0	2.6377	5.1213	-12.982	-11.715	3.6471	0.71351	15.612	8.7545	6.2848	5.8348	2.6297	-2.9602	1473.1
3.59	360	60	NaN	0.85252	16.222	-0.91496	-182.19	8.1577	17.843	94.722	-733.02	1099.8	19.779	738.28	1084.8	62.52	37.593	1	0	3.5151	5.986	-12.988	-11.721	3.7685	0.72769	15.641	8.7392	7.2836	6.7137	2.6526	-2.9814	1473.3
3.6	361	60	NaN	0.95274	16.226	-0.84311	-182.18	8.1621	17.817	94.793	-733.16	1099.8	19.706	738.26	1084.8	63.397	37.451	1	0	3.6671	6.1358	-13.003	-11.735	3.874	0.74021	15.642	8.7452	7.5411	6.876	2.6394	-2.9901	1473.4
3.61	362	60	NaN	1.0532	16.227	-0.79635	-182.17	8.1482	17.812	94.912	-733.28	1099.8	19.691	738.26	1084.8	63.164	39.011	1	0	3.2121	5.6873	-13.025	-11.758	3.9795	0.75236	15.642	8.734	7.1916	6.4397	2.6163	-3.0237	1473.5
3.62	363	60	NaN	1.2185	16.195	-0.75746	-182.16	8.1453	17.823	95.141	-733.53	1099.9	19.726	738.3	1084.8	63.04	38.977	1	0	2.7571	5.2389	-13.048	-11.78	4.1518	0.77592	15.609	8.732	6.9088	6.0149	2.5609	-3.048	1473.8
3.63	364	60	NaN	1.2915	16.188	-0.7551	-182.15	8.1431	17.84	95.277	-733.62	1099.9	19.774	738.32	1084.8	62.929	37.771	1	0	2.302	4.7905	-13.07	-11.802	4.2279	0.78988	15.601	8.7301	6.53	5.5804	2.5313	-3.0722	1473.9
3.64	365	60	NaN	1.3788	16.186	-0.74739	-182.13	8.1424	17.836	95.422	-733.72	1099.9	19.779	738.31	1084.8	62.709	38.218	1	0	1.847	4.3421	-13.092	-11.825	4.3204	0.81032	15.597	8.7313	6.1674	5.1524	2.5047	-3.0933	1474.1
3.65	366	60	NaN	1.5035	16.181	-0.72526	-182.12	8.1419	17.824	95.594	-733.92	1100	19.786	738.34	1084.7	62.252	36.401	1	0	1.392	3.8937	-13.115	-11.847	4.4511	0.82849	15.59	8.733	5.8432	4.7222	2.4758	-3.1139	1474.3
3.66	367	60	NaN	1.6281	16.183	-0.69096	-182.11	8.1483	17.808	95.732	-734.14	1100	19.786	738.37	1084.7	62.063	39.29	1	0	0.93702	3.4453	-13.137	-11.869	4.5805	0.84524	15.591	8.7411	5.5176	4.2905	2.4538	-3.1281	1474.6
3.67	368	60	NaN	1.7057	16.207	-0.65171	-182.08	8.1663	17.77	95.786	-734.29	1100	19.712	738.35	1084.7	61.897	37.099	1	0	0.48202	2.9969	-13.159	-11.892	4.6628	0.87439	15.612	8.7611	5.1449	3.8713	2.4528	-3.1304	1474.7
3.68	369	60	NaN	1.7693	16.254	-0.64344	-182.07	8.1536	17.749	95.94	-734.39	1100	19.695	738.41	1084.7	60.193	37.47	1	0	0.02701	2.5485	-13.181	-11.914	4.7328	0.89514	15.657	8.7504	4.7598	3.4436	2.4759	-3.1634	1474.9
3.69	370	60	NaN	1.8533	16.297	-0.59499	-182.05	8.15	17.779	96.077	-734.62	1100.1	19.836	738.49	1084.7	57.546	36.225	1	0	-0.428	2.1001	-13.204	-11.936	4.816	0.91111	15.699	8.7482	4.388	3.0112	2.4954	-3.188	1475.2
3.7	371	60	NaN	1.9082	16.343	-0.57179	-182.03	8.1447	17.776	96.243	-734.77	1100.1	19.877	738.55	1084.7	55.153	35.176	1	0	-0.88301	1.6517	-13.226	-11.958	4.8753	0.93351	15.743	8.7448	3.9923	2.5852	2.5166	-3.2136	1475.4
3.71	372	60	NaN	1.9531	16.367	-0.53357	-182.01	8.1513	17.743	96.337	-734.96	1100.2	19.836	738.57	1084.7	55.765	36.503	1	0	-1.338	1.2033	-13.248	-11.981	4.9251	0.96	15.765	8.7537	3.5871	2.1633	2.5162	-3.2271	1475.6
3.72	373	60	NaN	1.9994	16.377	-0.48873	-181.99	8.1571	17.723	96.422	-735.17	1100.2	19.833	738.6	1084.7	57.927	35.351	1	0	-1.793	0.75487	-13.271	-12.003	4.9743	0.98535	15.773	8.7609	3.1813	1.7402	2.5025	-3.2421	1475.8
3.73	374	60	NaN	2.0585	16.376	-0.44064	-181.97	8.1636	17.712	96.56	-735.41	1100.2	19.877	738.66	1084.7	59.103	38.826	1	0	-2.248	0.30646	-13.293	-12.025	5.0364	1.0098	15.772	8.7681	2.7884	1.3162	2.4788	-3.2572	1476.1
3.74	375	60	NaN	2.1359	16.353	-0.37704	-181.95	8.1902	17.662	96.731	-735.74	1100.3	19.847	738.72	1084.7	60.782	39.595	1	0	-2.703	-0.14194	-13.315	-12.048	5.1209	1.0385	15.747	8.7959	2.4178	0.89651	2.4319	-3.2518	1476.5
3.75	376	60	NaN	2.1897	16.317	-0.35715	-181.93	8.2042	17.608	96.898	-735.98	1100.3	19.795	738.75	1084.7	61.741	37.057	1	0	-3.158	-0.59035	-13.338	-12.07	5.1825	1.0653	15.711	8.8105	2.0245	0.47495	2.3733	-3.2595	1476.8
3.76	377	60	NaN	2.239	16.272	-0.32891	-181.91	8.2348	17.589	97.002	-736.22	1100.3	19.844	738.77	1084.7	63.938	38.35	1	0	-3.613	-1.0388	-13.36	-12.092	5.2335	1.0831	15.665	8.8416	1.6204	0.044369	2.305	-3.2507	1477.1
3.77	378	60	NaN	2.2898	16.237	-0.33527	-181.9	8.2498	17.578	97.178	-736.44	1100.3	19.925	738.84	1084.7	63.578	37.727	1	0	-4.0681	-1.4872	-13.382	-12.115	5.2874	1.0966	15.629	8.8569	1.2194	-0.39058	2.2473	-3.2577	1477.4
3.78	379	60	NaN	2.3506	16.211	-0.35103	-181.89	8.2837	17.542	97.387	-736.61	1100.4	19.942	738.87	1084.7	63.31	38.923	1	0	-4.5231	-1.9356	-13.404	-12.137	5.3552	1.1162	15.604	8.8912	0.83216	-0.81935	2.1992	-3.2457	1477.6
3.79	380	60	NaN	2.4314	16.17	-0.34715	-181.87	8.3342	17.564	97.56	-736.8	1100.4	20.159	738.94	1084.8	64.73	38.215	1	0	-4.9781	-2.384	-13.427	-12.159	5.4337	1.1335	15.564	8.9403	0.45563	-1.2505	2.1371	-3.2189	1477.9
3.8	381	60	NaN	2.5178	16.107	-0.32166	-181.84	8.3901	17.631	97.654	-737.04	1100.4	20.54	739.03	1084.9	63.347	39.368	1	0	-5.4044	-2.8042	-13.417	-12.149	5.5083	1.1484	15.504	8.9933	0.1039	-1.6558	2.0871	-3.1561	1478.2
3.81	382	60	NaN	2.5889	16.048	-0.31021	-181.81	8.4579	17.596	97.716	-737.23	1100.4	20.629	739.05	1084.9	61.462	40.699	1	0	-5.7738	-3.1682	-13.343	-12.076	5.578	1.1797	15.446	9.0599	-0.19587	-1.9884	2.103	-3.0158	1478.4
3.82	383	60	NaN	2.7437	15.987	-0.36718	-181.76	8.5788	17.526	98.029	-737.43	1100.4	20.72	739.11	1085	55.45	39.215	1	0	-6.1432	-3.5322	-13.27	-12.002	5.7408	1.2323	15.387	9.1786	-0.40239	-2.3	2.1172	-2.8234	1478.6
3.83	384	60	NaN	2.8657	15.967	-0.44626	-181.74	8.675	17.492	98.37	-737.5	1100.4	20.887	739.2	1085	52.025	38.214	1	0	-5.9916	-3.3828	-13.199	-11.931	5.8693	1.2656	15.369	9.2728	-0.12228	-2.1172	2.1703	-2.6581	1478.8
3.84	385	60	NaN	2.96	15.938	-0.455	-181.72	8.7931	17.379	98.48	-737.57	1100.4	20.836	739.23	1085	49.586	35.944	1	0	-3.1678	-0.59998	-13.141	-11.873	5.9697	1.2919	15.34	9.3905	2.8019	0.69192	2.1994	-2.4828	1478.9
3.85	386	60	NaN	3.0419	15.894	-0.39791	-181.69	8.9491	17.209	98.4	-737.63	1100.4	20.642	739.2	1085	48.277	38.447	1	0	-4.6083	-2.0195	-13.069	-11.801	6.0559	1.3211	15.297	9.5459	1.4476	-0.69845	2.2286	-2.2554	1479
3.86	387	60	NaN	3.1187	15.85	-0.34047	-181.68	9.1264	17.076	98.325	-737.67	1100.4	20.567	739.2	1085.1	47.698	37.93	1	0	-9.1594	-6.5047	-12.986	-11.719	6.1325	1.3329	15.256	9.7203	-3.0269	-5.1718	2.2696	-1.9985	1479
3.87	388	60	NaN	3.1889	15.816	-0.32896	-181.68	9.3192	17.003	98.365	-737.69	1100.4	20.686	739.26	1085.2	45.484	35.678	1	0	-9.1421	-6.4876	-12.967	-11.699	6.1995	1.3277	15.227	9.9082	-2.9426	-5.1599	2.2602	-1.7908	1479.1
3.88	389	60	NaN	3.2493	15.787	-0.35752	-181.67	9.5559	16.888	98.475	-737.73	1100.3	20.761	739.29	1085.3	42.719	37.493	1	0	-9.0008	-6.3483	-12.947	-11.679	6.2612	1.3468	15.203	10.14	-2.7396	-5.0016	2.2564	-1.5394	1479.1
3.89	390	60	NaN	3.317	15.749	-0.47839	-181.63	9.8694	16.711	98.898	-737.8	1100.3	20.836	739.31	1085.4	49.084	35.604	1	0	-0.34641	2.1805	-12.912	-11.645	6.3421	1.3958	15.174	10.445	5.9957	3.5763	2.2611	-1.2	1479.2
3.9	391	60	NaN	3.3189	15.732	-0.49368	-181.62	10.103	16.568	98.973	-737.84	1100.3	20.85	739.37	1085.5	63.136	39.253	1	0	6.1917	8.6238	-12.858	-11.59	6.3462	1.4054	15.162	10.673	12.538	10.029	2.3043	-0.91714	1479.3
3.91	392	60	NaN	3.305	15.761	-0.47583	-181.64	10.324	16.447	98.943	-737.82	1100.3	20.921	739.49	1085.7	65.15	37.901	1	0	9.8953	12.274	-12.777	-11.509	6.3282	1.3867	15.196	10.889	16.223	13.66	2.419	-0.61958	1479.4
3.92	393	60	NaN	3.3061	15.823	-0.43706	-181.63	10.527	16.353	98.867	-737.73	1100.3	21.037	739.61	1085.8	63.472	39.346	1	0	10.369	12.74	-12.775	-11.507	6.3218	1.3834	15.263	11.088	16.69	14.123	2.4885	-0.41944	1479.5
3.93	394	60	NaN	3.3245	15.897	-0.3602	-181.61	10.732	16.227	98.692	-737.64	1100.3	21.127	739.8	1086	63.376	40.928	1	0	10.146	12.52	-12.784	-11.516	6.3297	1.3944	15.342	11.288	16.475	13.915	2.5582	-0.22856	1479.5
3.94	395	60	NaN	3.3506	15.96	-0.28039	-181.59	10.941	16.062	98.502	-737.58	1100.4	21.173	740.06	1086.2	63.624	38.172	1	0	9.6527	12.035	-12.784	-11.516	6.3463	1.4025	15.41	11.492	15.999	13.437	2.6262	-0.02417	1479.7
3.95	396	60	NaN	3.3818	15.999	-0.29938	-181.59	11.12	15.96	98.571	-737.53	1100.4	21.272	740.21	1086.3	64.044	39.027	1	0	9.1575	11.547	-12.785	-11.518	6.3762	1.4049	15.453	11.665	15.534	12.951	2.6684	0.14752	1479.8
3.96	397	60	NaN	3.4361	16.032	-0.35968	-181.58	11.314	15.941	98.755	-737.52	1100.4	21.614	740.3	1086.5	64.412	40.17	1	0	8.6612	11.057	-12.788	-11.52	6.4242	1.4081	15.492	11.854	15.085	12.466	2.7048	0.33402	1479.9
3.97	398	60	NaN	3.5064	16.077	-0.45608	-181.55	11.488	15.871	99.035	-737.45	1100.5	21.801	740.37	1086.6	65.641	38.754	1	0	8.2923	10.694	-12.795	-11.527	6.4981	1.4412	15.54	12.025	14.79	12.135	2.745	0.49817	1479.9
3.98	399	60	NaN	3.5634	16.091	-0.4418	-181.56	11.766	15.593	98.931	-737.41	1100.5	21.629	740.46	1086.7	66.714	39.013	1	0	7.9905	10.396	-12.804	-11.537	6.5576	1.4361	15.556	12.301	14.548	11.833	2.7516	0.76451	1479.9
3.99	400	60	NaN	3.5992	16.085	-0.40498	-181.57	11.991	15.4	98.742	-737.38	1100.5	21.602	740.57	1086.8	67.675	39.16	1	0	7.7575	10.167	-12.815	-11.548	6.587	1.4186	15.554	12.522	14.345	11.585	2.7393	0.97475	1480
4	401	60	NaN	3.6125	16.081	-0.41617	-181.57	12.15	15.304	98.683	-737.34	1100.6	21.74	740.67	1087	68.359	39.826	1	0	7.6193	10.031	-12.821	-11.553	6.5926	1.4094	15.554	12.677	14.212	11.44	2.7334	1.1236	1480.1
4.01	402	60	NaN	3.6056	16.079	-0.49893	-181.57	12.302	15.193	98.796	-737.29	1100.6	21.892	740.77	1087.1	68.358	39.454	1	0	7.5691	9.9812	-12.821	-11.554	6.5841	1.4064	15.556	12.825	14.153	11.388	2.7346	1.2712	1480.1
4.02	403	60	NaN	3.5831	16.059	-0.62896	-181.59	12.464	15.051	98.986	-737.26	1100.6	22.102	740.94	1087.2	68.372	39.488	1	0	7.2783	9.6946	-12.83	-11.563	6.5605	1.3894	15.542	12.981	13.839	11.084	2.712	1.4182	1480.3
4.03	404	60	NaN	3.5452	16.061	-0.70707	-181.6	12.573	14.937	99.07	-737.18	1100.6	22.197	741.05	1087.3	67.473	39.066	1	0	6.9467	9.3678	-12.838	-11.571	6.5221	1.3769	15.548	13.086	13.469	10.745	2.7097	1.5154	1480.3
4.04	405	60	NaN	3.4866	16.071	-0.71426	-181.62	12.677	14.818	98.952	-737.07	1100.6	22.276	741.15	1087.4	66.908	37.964	1	0	6.5697	8.9963	-12.843	-11.576	6.4559	1.3444	15.562	13.186	13.026	10.341	2.7191	1.6102	1480.3
4.05	406	60	NaN	3.4233	16.088	-0.64665	-181.66	12.765	14.692	98.613	-736.94	1100.6	22.368	741.26	1087.5	66.968	38.631	1	0	5.8663	8.3031	-12.846	-11.578	6.376	1.2974	15.581	13.271	12.242	9.6005	2.7352	1.6929	1480.2
4.06	407	60	NaN	3.3667	16.112	-0.58138	-181.68	12.84	14.536	98.28	-736.74	1100.6	22.48	741.37	1087.6	67.173	37.41	1	0	4.6038	7.0589	-12.845	-11.578	6.3024	1.2595	15.608	13.344	10.906	8.3184	2.7628	1.7665	1480.1
4.07	408	60	NaN	3.3288	16.126	-0.56082	-181.7	12.882	14.416	98.092	-736.55	1100.6	22.662	741.49	1087.7	67.837	41.498	1	0	4.1504	6.612	-12.846	-11.578	6.2503	1.2261	15.625	13.382	10.401	7.8381	2.7791	1.804	1480
4.08	409	60	NaN	3.3127	16.115	-0.59337	-181.72	12.89	14.353	98.085	-736.44	1100.6	22.87	741.58	1087.7	68.044	41.553	1	0	3.9175	6.3826	-12.848	-11.581	6.2259	1.1899	15.618	13.387	10.143	7.5724	2.7693	1.8067	1480
4.09	410	60	NaN	3.3061	16.092	-0.66817	-181.75	12.916	14.231	98.206	-736.37	1100.5	22.915	741.6	1087.8	67.065	45.181	1	0	3.6705	6.1391	-12.856	-11.588	6.2223	1.1648	15.598	13.41	9.8928	7.3039	2.7429	1.8216	1479.9
4.1	411	60	NaN	3.2826	16.09	-0.70941	-181.78	12.925	14.073	98.145	-736.14	1100.5	23.001	741.63	1087.9	65.872	43.498	1	0	2.9401	5.4193	-12.861	-11.594	6.1936	1.1309	15.602	13.413	9.1337	6.5502	2.7409	1.8194	1479.7
4.11	412	60	NaN	3.2505	16.096	-0.69572	-181.81	12.916	13.941	97.953	-735.98	1100.4	22.981	741.67	1087.9	64.686	38.703	1	0	1.9162	4.4103	-12.867	-11.599	6.155	1.0976	15.611	13.401	8.0712	5.5079	2.744	1.8022	1479.6
4.12	413	60	NaN	3.204	16.117	-0.69146	-181.83	12.909	13.868	97.791	-735.79	1100.4	23.108	741.69	1088	63.636	41.177	1	0	1.5945	4.0932	-12.88	-11.613	6.0977	1.0616	15.635	13.391	7.6922	5.1549	2.7547	1.7783	1479.4
4.13	414	60	NaN	3.1499	16.155	-0.71004	-181.85	12.905	13.785	97.691	-735.57	1100.4	23.181	741.68	1088	58.214	45.784	1	0	1.2908	3.7939	-12.894	-11.626	6.0373	1.0387	15.675	13.384	7.3281	4.8327	2.7819	1.7585	1479.2
4.14	415	60	NaN	3.08	16.179	-0.7484	-181.87	12.898	13.688	97.597	-735.34	1100.3	23.271	741.67	1088.1	47.54	35.075	1	0	1.3625	3.8646	-12.899	-11.632	5.9608	1.0113	15.704	13.373	7.3233	4.8759	2.8042	1.7414	1478.9
4.15	416	60	NaN	2.9996	16.17	-0.78648	-181.9	12.888	13.605	97.462	-735.15	1100.2	23.461	741.67	1088.1	40.68	41.812	1	0	1.3121	3.815	-12.905	-11.638	5.8681	0.96508	15.701	13.356	7.1803	4.7801	2.796	1.7182	1478.7
4.16	417	60	NaN	2.9462	16.16	-0.79446	-181.93	12.884	13.516	97.331	-734.99	1100.1	23.534	741.63	1088.2	34.799	35.204	1	0	1.1186	3.6243	-12.911	-11.644	5.8072	0.92794	15.695	13.348	6.9258	4.5522	2.784	1.704	1478.5
4.17	418	60	NaN	2.8764	16.154	-0.81984	-181.95	12.862	13.384	97.205	-734.7	1100.1	23.651	741.59	1088.2	35.994	44.624	1	0	1.1161	3.6218	-12.914	-11.647	5.7287	0.90588	15.695	13.322	6.8448	4.5277	2.7804	1.6749	1478.2
4.18	419	60	NaN	2.8542	16.122	-0.76655	-181.96	12.845	13.255	96.926	-734.56	1100	23.616	741.53	1088.2	33.713	42.161	1	0	1.1515	3.6567	-12.917	-11.649	5.6975	0.88724	15.665	13.302	6.849	4.5439	2.7488	1.653	1478
4.19	420	60	NaN	2.837	16.092	-0.7768	-181.98	12.82	13.159	96.849	-734.43	1099.9	23.667	741.47	1088.2	36.125	48.737	1	0	1.2124	3.7167	-12.919	-11.652	5.6756	0.86355	15.638	13.274	6.888	4.5802	2.7185	1.6223	1477.8
4.2	421	60	NaN	2.8259	16.074	-0.81863	-182.01	12.786	13.073	96.856	-734.29	1099.8	23.747	741.42	1088.2	38.192	50.086	1	0	1.4379	3.9389	-12.919	-11.651	5.6621	0.82644	15.623	13.238	7.1	4.7653	2.704	1.5863	1477.6
4.21	422	60	NaN	2.8102	16.075	-0.88339	-182.06	12.742	12.969	96.885	-734.11	1099.7	23.825	741.37	1088.2	37.702	50.576	1	0	1.7338	4.2305	-12.917	-11.65	5.6449	0.77544	15.626	13.19	7.3787	5.006	2.709	1.5405	1477.3
4.22	423	60	NaN	2.7769	16.095	-0.96204	-182.11	12.699	12.846	96.911	-733.9	1099.6	23.887	741.31	1088.2	38.394	58.696	1	1	2.1323	4.6232	-12.913	-11.645	5.6107	0.72243	15.65	13.143	7.743	5.3457	2.7377	1.4982	1477.1
4.23	424	60	NaN	2.7306	16.137	-0.99204	-182.14	12.69	12.743	96.829	-733.73	1099.5	23.881	741.2	1088.2	41.498	60.62	1	1	2.5165	5.0019	-12.907	-11.64	5.5621	0.68787	15.695	13.132	8.0787	5.6898	2.7873	1.4924	1476.8
4.24	425	60	NaN	2.6729	16.189	-0.99689	-182.18	12.668	12.707	96.653	-733.55	1099.5	24.062	741.12	1088.2	42.085	60.634	1	1	2.5628	5.0475	-12.906	-11.638	5.491	0.64175	15.751	13.106	8.0538	5.6893	2.8447	1.4679	1476.5
4.25	426	60	NaN	2.6114	16.261	-1.0226	-182.21	12.658	12.631	96.526	-733.34	1099.4	24.121	741.02	1088.1	44.981	64.198	1	1	2.6916	5.1745	-12.9	-11.633	5.4229	0.60338	15.826	13.093	8.1145	5.7779	2.9258	1.4609	1476.2
4.26	427	60	NaN	2.543	16.356	-1.0838	-182.25	12.627	12.564	96.394	-733.01	1099.2	24.266	740.96	1088.1	45.067	65.111	1	1	2.8904	5.3704	-12.891	-11.623	5.3445	0.55259	15.926	13.057	8.2349	5.923	3.0353	1.4339	1475.8
4.27	428	60	NaN	2.4896	16.42	-1.1502	-182.28	12.603	12.484	96.294	-732.75	1099.1	24.335	740.9	1088.1	45.028	64.779	1	1	3.0148	5.4929	-12.885	-11.618	5.2852	0.51064	15.994	13.029	8.3	6.0036	3.1088	1.411	1475.4
4.28	429	60	NaN	2.4529	16.439	-1.2013	-182.31	12.592	12.422	96.184	-732.57	1099	24.395	740.83	1088.1	45.763	62.377	1	1	3.2594	5.734	-12.885	-11.617	5.2423	0.47803	16.017	13.014	8.5017	6.212	3.1327	1.3965	1475.2
4.29	430	60	NaN	2.4223	16.429	-1.232	-182.34	12.577	12.393	95.994	-732.41	1098.8	24.532	740.76	1088.1	42.475	54.888	1	1	3.7032	6.1714	-12.891	-11.623	5.1995	0.44089	16.012	12.994	8.9027	6.6123	3.1213	1.3701	1474.9
4.3	431	60	NaN	2.3976	16.393	-1.2441	-182.37	12.55	12.304	95.726	-732.26	1098.7	24.507	740.71	1088.1	43.027	56.324	1	1	3.7401	6.2077	-12.899	-11.631	5.1657	0.3968	15.98	12.963	8.9058	6.6045	3.0815	1.3315	1474.7
4.31	432	60	NaN	2.3498	16.322	-1.2638	-182.4	12.498	12.251	95.266	-731.98	1098.6	24.653	740.64	1088.1	42.056	54.586	1	1	3.1538	5.63	-12.908	-11.64	5.0951	0.34617	15.913	12.907	8.2489	5.9761	3.0051	1.2666	1474.4
4.32	433	60	NaN	2.3265	16.256	-1.3245	-182.41	12.467	12.21	95.09	-731.77	1098.5	24.728	740.57	1088	42.906	52.758	1	1	2.5676	5.0522	-12.917	-11.65	5.0626	0.32733	15.85	12.874	7.6301	5.3795	2.9326	1.2239	1474.1
4.33	434	60	NaN	2.3106	16.194	-1.4335	-182.43	12.435	12.165	95.084	-731.55	1098.4	24.775	740.51	1088	38.516	50.135	1	1	1.9813	4.4745	-12.927	-11.659	5.0452	0.30755	15.79	12.839	7.0265	4.782	2.8635	1.18	1473.8
4.34	435	60	NaN	2.2645	16.097	-1.6007	-182.45	12.375	12.12	95.145	-731.27	1098.3	24.856	740.45	1088	38.73	44.234	1	1	1.3951	3.8967	-12.936	-11.668	4.9989	0.28904	15.695	12.777	6.394	4.1858	2.7594	1.1089	1473.4
4.35	436	60	NaN	2.1816	15.972	-1.7486	-182.46	12.31	12.081	95.102	-731.01	1098.2	24.938	740.37	1087.9	37.629	37.413	1	1	0.80882	3.319	-12.945	-11.678	4.9117	0.26824	15.571	12.71	5.7206	3.5872	2.6262	1.0327	1473.1
4.36	437	60	NaN	2.0748	15.829	-1.8276	-182.48	12.261	12.053	94.89	-730.82	1098.1	24.993	740.3	1087.9	38.331	35.09	1	1	0.22256	2.7412	-12.955	-11.687	4.7951	0.2403	15.431	12.66	5.0176	2.9815	2.4762	0.97269	1472.8
4.37	438	60	NaN	1.945	15.618	-1.9741	-182.49	12.179	12.05	94.772	-730.55	1098	25.138	740.23	1087.9	35.089	56.978	1	1	-0.36369	2.1635	-12.964	-11.696	4.6557	0.2171	15.225	12.573	4.292	2.3806	2.2608	0.87628	1472.5
4.38	439	60	NaN	1.8949	15.468	-2.0954	-182.5	12.145	11.998	94.8	-730.34	1097.9	25.088	740.13	1087.8	43.784	64.016	1	1	-0.94995	1.5857	-12.973	-11.706	4.6091	0.21169	15.076	12.537	3.6592	1.7974	2.1028	0.8314	1472.2
4.39	440	60	NaN	1.8009	15.192	-2.1714	-182.53	12.102	11.954	94.573	-730.16	1097.8	25.078	739.95	1087.8	42.804	66.625	1	1	-1.5362	1.008	-12.982	-11.715	4.5074	0.17892	14.804	12.49	2.9712	1.1869	1.8212	0.77538	1471.8
4.4	441	60	NaN	1.7157	14.932	-2.1798	-182.54	12.069	11.927	94.274	-730.1	1097.6	25.084	739.79	1087.8	45.565	72.112	1	1	-2.1225	0.43021	-12.992	-11.724	4.4107	0.15341	14.548	12.453	2.2882	0.58363	1.5559	0.72878	1471.6
4.41	442	60	NaN	1.6563	14.701	-2.1559	-182.56	12.028	11.889	93.965	-730.06	1097.5	25.038	739.67	1087.7	46.864	72.84	1	1	-2.7087	-0.14754	-13.001	-11.734	4.3414	0.12167	14.32	12.409	1.6327	-0.02587	1.3187	0.67503	1471.4
4.42	443	60	NaN	1.6071	14.466	-2.1423	-182.6	11.946	11.852	93.69	-729.94	1097.4	24.998	739.56	1087.6	44.65	70.205	1	1	-3.295	-0.72529	-13.01	-11.743	4.2834	0.073522	14.088	12.325	0.98841	-0.65176	1.0773	0.58232	1471.1
4.43	444	60	NaN	1.5497	14.233	-2.1494	-182.65	11.822	11.849	93.451	-729.77	1097.2	25.056	739.44	1087.5	46.174	70.613	1	1	-3.8812	-1.303	-13.02	-11.752	4.215	0.012797	13.856	12.199	0.33376	-1.2902	0.83614	0.44717	1470.8
4.44	445	60	NaN	1.5061	14.113	-2.132	-182.7	11.724	11.867	93.175	-729.6	1097.1	25.137	739.35	1087.4	46.489	71.618	1	1	-4.4675	-1.8808	-13.029	-11.761	4.158	-0.051055	13.737	12.101	-0.30951	-1.9318	0.70757	0.33923	1470.6
4.45	446	60	NaN	1.44	14.016	-2.2186	-182.78	11.618	11.863	93.088	-729.32	1096.9	25.19	739.16	1087.2	44.73	66.177	1	1	-5.0537	-2.4585	-13.038	-11.771	4.0873	-0.13179	13.642	11.993	-0.96646	-2.5903	0.60319	0.222	1470.1
4.46	447	60	NaN	1.4031	13.996	-2.2988	-182.84	11.541	11.823	93.051	-729.05	1096.7	25.114	738.98	1087.1	45.382	62.247	1	1	-5.64	-3.0363	-13.048	-11.78	4.0527	-0.19477	13.622	11.915	-1.5873	-3.2311	0.57413	0.13541	1469.6
4.47	448	60	NaN	1.3582	13.98	-2.3532	-182.92	11.475	11.833	92.92	-728.85	1096.6	25.177	738.84	1087	46.285	59.365	1	1	-6.2262	-3.614	-13.057	-11.789	4.0009	-0.27245	13.606	11.849	-2.2253	-3.8865	0.54869	0.059278	1469.3
4.48	449	60	NaN	1.2979	13.954	-2.4178	-183	11.4	11.842	92.74	-728.66	1096.5	25.244	738.64	1086.9	40.69	51.626	1	1	-6.8125	-4.1918	-13.066	-11.799	3.9317	-0.36535	13.581	11.773	-2.8808	-4.5571	0.51516	-0.025629	1468.9
4.49	450	60	NaN	1.2479	13.93	-2.484	-183.07	11.329	11.847	92.61	-728.49	1096.4	25.295	738.46	1086.8	38.871	53.529	1	1	-7.3987	-4.7695	-13.076	-11.808	3.8752	-0.44526	13.558	11.7	-3.5235	-5.2148	0.4828	-0.10758	1468.5
4.5	451	60	NaN	1.2301	13.914	-2.5252	-183.12	11.269	11.87	92.576	-728.4	1096.3	25.398	738.41	1086.8	36.915	50.201	1	1	-7.985	-5.3473	-13.085	-11.817	3.8524	-0.50011	13.541	11.641	-4.1326	-5.8474	0.45655	-0.17604	1468.4
4.51	452	60	NaN	1.2022	13.883	-2.5903	-183.22	11.161	11.837	92.517	-728.24	1096.2	25.395	738.31	1086.7	37.591	48.906	1	1	-8.5713	-5.925	-13.094	-11.827	3.8227	-0.60153	13.509	11.535	-4.7486	-6.5266	0.41493	-0.29179	1468.1
4.52	453	60	NaN	1.1472	13.78	-2.6547	-183.42	10.798	11.976	92.215	-727.95	1096.1	25.878	738.31	1086.4	35.132	40.98	1	1	-9.1575	-6.5028	-13.104	-11.836	3.7377	-0.8247	13.4	11.178	-5.4198	-7.3275	0.29627	-0.65811	1467.8
4.53	454	60	NaN	1.1189	13.692	-2.6678	-183.54	10.644	11.93	91.976	-727.8	1096.1	25.851	738.17	1086.2	35.017	35.534	1	1	-9.7438	-7.0805	-13.113	-11.845	3.7016	-0.95687	13.308	11.029	-6.0422	-8.0374	0.19471	-0.81618	1467.5
4.54	455	60	NaN	1.078	13.557	-2.6869	-183.68	10.505	11.917	91.727	-727.66	1096	25.94	737.92	1086.1	34.188	32.877	1	1	-10.33	-7.6583	-13.122	-11.855	3.6482	-1.1091	13.169	10.893	-6.6819	-8.7674	0.047139	-0.96186	1467.1
4.55	456	60	NaN	1.0455	13.414	-2.7341	-183.8	10.373	11.943	91.587	-727.52	1096	26.13	737.71	1086	36.814	39.453	1	1	-10.916	-8.236	-13.132	-11.864	3.6034	-1.2425	13.025	10.763	-7.3129	-9.4785	-0.10681	-1.1014	1466.7
4.56	457	60	NaN	1.0298	13.283	-2.8056	-183.9	10.275	11.943	91.565	-727.43	1095.9	26.254	737.55	1085.9	37.268	50.913	1	1	-11.503	-8.8138	-13.141	-11.873	3.5824	-1.3482	12.893	10.665	-7.9201	-10.162	-0.24783	-1.2079	1466.5
4.57	458	60	NaN	1.0178	13.148	-2.8835	-184.01	10.203	11.889	91.562	-727.33	1095.8	26.273	737.36	1085.8	37.305	51.215	1	1	-12.089	-9.3915	-13.15	-11.883	3.57	-1.4604	12.758	10.593	-8.5187	-10.852	-0.3921	-1.2891	1466.2
4.58	459	60	NaN	1.0094	13.016	-2.9538	-184.11	10.099	11.886	91.569	-727.24	1095.8	26.408	737.23	1085.8	36.7	50.786	1	1	-12.675	-9.9693	-13.159	-11.892	3.5571	-1.5585	12.626	10.489	-9.1179	-11.528	-0.53379	-1.4027	1466
4.59	460	60	NaN	0.99186	12.835	-2.9802	-184.2	9.9416	11.912	91.337	-727.09	1095.7	26.671	736.96	1085.7	38.872	57.128	1	1	-13.261	-10.547	-13.169	-11.901	3.5209	-1.6758	12.445	10.331	-9.7404	-12.223	-0.72357	-1.5701	1465.5
4.6	461	60	NaN	0.97476	12.693	-3.0011	-184.26	9.8454	11.919	91.154	-727.04	1095.6	26.805	736.72	1085.7	47.018	65.564	1	1	-13.848	-11.125	-13.178	-11.911	3.4919	-1.744	12.304	10.234	-10.356	-12.869	-0.87359	-1.6762	1465.2
4.61	462	60	NaN	0.9641	12.533	-3.0599	-184.33	9.6889	11.92	91.023	-727.02	1095.5	26.937	736.51	1085.6	52.32	66.903	1	1	-14.434	-11.703	-13.187	-11.92	3.4714	-1.8249	12.144	10.078	-10.962	-13.527	-1.0432	-1.8417	1465
4.62	463	60	NaN	0.95459	12.413	-3.134	-184.39	9.5372	11.898	90.952	-726.98	1095.4	26.993	736.33	1085.5	51.05	65.223	1	1	-15.02	-12.28	-13.197	-11.929	3.4573	-1.8875	12.023	9.9275	-11.563	-14.168	-1.1738	-2.0017	1464.7
4.63	464	60	NaN	0.93746	12.351	-3.194	-184.43	9.4195	11.841	90.864	-726.9	1095.4	26.952	736.13	1085.4	49.842	64.546	1	1	-15.606	-12.858	-13.206	-11.938	3.4388	-1.924	11.959	9.8111	-12.168	-14.782	-1.2468	-2.1274	1464.5
4.64	465	60	NaN	0.91032	12.315	-3.2277	-184.46	9.2934	11.782	90.671	-726.8	1095.3	26.938	735.89	1085.3	48.988	64.521	1	1	-16.193	-13.436	-13.215	-11.948	3.4053	-1.9609	11.921	9.6867	-12.787	-15.397	-1.294	-2.261	1464.1
4.65	466	60	NaN	0.88933	12.34	-3.2345	-184.46	9.1663	11.835	90.507	-726.68	1095.3	27.159	735.78	1085.2	48.814	65.124	1	1	-16.779	-14.014	-13.225	-11.957	3.3696	-1.9821	11.945	9.5613	-13.409	-15.996	-1.2795	-2.3958	1463.9
4.66	467	60	NaN	0.86352	12.432	-3.2008	-184.5	8.9405	11.795	90.184	-726.5	1095.2	27.132	735.67	1085	47.566	65.489	1	1	-17.365	-14.591	-13.234	-11.966	3.3327	-2.0325	12.032	9.3409	-14.032	-16.624	-1.2022	-2.6255	1463.6
4.67	468	60	NaN	0.83984	12.523	-3.1776	-184.51	8.7892	11.815	89.941	-726.35	1095.2	27.236	735.58	1084.9	48.105	65.192	1	1	-17.951	-15.169	-13.243	-11.976	3.2959	-2.0542	12.118	9.1943	-14.655	-17.223	-1.1258	-2.7814	1463.3
4.68	469	60	NaN	0.83575	12.63	-3.206	-184.51	8.636	11.813	89.843	-726.25	1095.2	27.272	735.4	1084.8	49.035	64.612	1	1	-18.538	-15.747	-13.253	-11.985	3.287	-2.0602	12.22	9.0456	-15.251	-17.807	-1.0324	-2.9394	1463
4.69	470	60	NaN	0.84067	12.731	-3.2565	-184.52	8.508	11.778	89.831	-726.18	1095.2	27.212	735.19	1084.7	48.507	64.27	1	1	-19.124	-16.325	-13.262	-11.994	3.2943	-2.0616	12.318	8.9215	-15.83	-18.386	-0.94415	-3.0729	1462.8
4.7	471	60	NaN	0.84309	12.814	-3.2849	-184.53	8.389	11.771	89.783	-726.13	1095.2	27.213	735.08	1084.6	48.131	64.376	1	1	-19.71	-16.902	-13.271	-12.004	3.2951	-2.0733	12.397	8.806	-16.415	-18.976	-0.87389	-3.1977	1462.6
4.71	472	60	NaN	0.84161	12.89	-3.2829	-184.54	8.2116	11.834	89.631	-726.08	1095.3	27.402	735.03	1084.5	47.483	64.565	1	1	-20.296	-17.48	-13.281	-12.013	3.2804	-2.1037	12.468	8.6336	-17.016	-19.584	-0.81282	-3.3794	1462.5
4.72	473	60	NaN	0.83955	12.965	-3.3268	-184.56	7.9986	11.821	89.56	-726.05	1095.3	27.389	734.92	1084.4	48.535	64.057	1	1	-20.883	-18.058	-13.29	-12.022	3.2762	-2.1283	12.536	8.4275	-17.606	-20.186	-0.75408	-3.5948	1462.3
4.73	474	60	NaN	0.8456	12.978	-3.3851	-184.58	7.7735	11.781	89.519	-726.08	1095.4	27.288	734.83	1084.2	48.127	62.003	1	1	-21.469	-18.636	-13.299	-12.032	3.2848	-2.1401	12.54	8.2115	-18.184	-20.776	-0.75937	-3.8201	1462.3
4.74	475	60	NaN	0.83768	12.957	-3.4653	-184.58	7.6006	11.789	89.609	-726.1	1095.4	27.299	734.83	1084.1	44.238	56.884	1	1	-22.055	-19.213	-13.309	-12.041	3.2799	-2.1408	12.513	8.0448	-18.775	-21.354	-0.79581	-3.9962	1462.3
4.75	476	60	NaN	0.82491	12.901	-3.5356	-184.59	7.4833	11.782	89.707	-726.15	1095.4	27.272	734.78	1084	39.118	45.689	1	0	-22.641	-19.791	-13.318	-12.05	3.2721	-2.1403	12.451	7.9328	-19.369	-21.931	-0.86651	-4.1174	1462.3
4.76	477	60	NaN	0.80092	12.832	-3.5967	-184.59	7.4048	11.762	89.79	-726.19	1095.5	27.208	734.68	1083.9	33.864	40.695	1	0	-23.228	-20.369	-13.327	-12.06	3.2539	-2.1333	12.377	7.8593	-19.974	-22.502	-0.9501	-4.2002	1462.3
4.77	478	60	NaN	0.75771	12.737	-3.6456	-184.58	7.3355	11.743	89.843	-726.21	1095.5	27.128	734.56	1083.8	44.89	34.983	1	0	-23.814	-20.947	-13.336	-12.069	3.216	-2.1224	12.279	7.7941	-20.598	-23.069	-1.0579	-4.2748	1462.2
4.78	479	60	NaN	0.69646	12.578	-3.6686	-184.58	7.2494	11.738	89.842	-726.27	1095.5	27.047	734.45	1083.7	54.845	34.846	1	0	-24.4	-21.524	-13.346	-12.078	3.158	-2.1144	12.117	7.7103	-21.242	-23.639	-1.2284	-4.3679	1462.1
4.79	480	60	NaN	0.6352	12.376	-3.6702	-184.54	7.1537	11.797	89.857	-726.38	1095.4	27.11	734.41	1083.7	55.743	37.086	1	0	-24.986	-22.102	-13.355	-12.088	3.0948	-2.0805	11.914	7.6151	-21.892	-24.183	-1.4408	-4.4724	1462.2
4.8	481	60	NaN	0.60101	12.208	-3.6692	-184.52	7.0815	11.822	89.941	-726.44	1095.4	27.063	734.4	1083.6	57.776	35.95	1	0	-25.573	-22.68	-13.364	-12.097	3.0656	-2.0547	11.747	7.5422	-22.507	-24.735	-1.6171	-4.5546	1462.2
4.81	482	60	NaN	0.59056	12.117	-3.6429	-184.5	7.045	11.84	89.95	-726.47	1095.3	27.025	734.4	1083.6	58.852	38.318	1	0	-26.159	-23.258	-13.374	-12.106	3.057	-2.0314	11.657	7.5044	-23.102	-25.289	-1.7162	-4.6017	1462.3
4.82	483	60	NaN	0.58056	12.063	-3.5959	-184.48	7.0191	11.855	89.915	-726.46	1095.3	26.979	734.39	1083.6	59.28	36.469	1	0	-26.745	-23.835	-13.383	-12.115	3.0474	-2.0137	11.605	7.4777	-23.698	-25.849	-1.7783	-4.6377	1462.2
4.83	484	60	NaN	0.57053	12.043	-3.5588	-184.47	7.006	11.856	89.891	-726.42	1095.3	26.914	734.38	1083.6	59.338	37.587	1	0	-27.331	-24.413	-13.392	-12.125	3.0391	-1.9988	11.584	7.4642	-24.292	-26.412	-1.808	-4.6605	1462.2
4.84	485	60	NaN	0.56445	12.048	-3.5246	-184.45	7.0006	11.859	89.881	-726.35	1095.3	26.86	734.38	1083.6	58.927	37.608	1	0	-27.918	-24.991	-13.402	-12.134	3.0349	-1.9807	11.591	7.4579	-24.883	-26.972	-1.811	-4.6762	1462.1
4.85	486	60	NaN	0.56025	12.06	-3.4564	-184.42	6.9842	11.9	89.844	-726.26	1095.2	26.849	734.42	1083.6	59.033	36.427	1	0	-28.504	-25.569	-13.411	-12.143	3.0297	-1.9534	11.604	7.4394	-25.474	-27.522	-1.8065	-4.704	1462.1
4.86	487	60	NaN	0.55318	12.077	-3.4105	-184.39	6.9681	11.908	89.837	-726.22	1095.2	26.758	734.49	1083.6	59.136	35.961	1	0	-28.977	-26.035	-13.41	-12.143	3.0259	-1.9145	11.624	7.4218	-25.951	-27.95	-1.7865	-4.7209	1462.1
4.87	488	60	NaN	0.536	12.095	-3.4304	-184.35	6.9711	11.928	90.027	-726.18	1095.2	26.698	734.59	1083.7	59.345	35.359	1	0	-28.57	-25.634	-13.331	-12.063	3.0184	-1.8646	11.643	7.4229	-25.552	-27.499	-1.6881	-4.6406	1462.2
4.88	489	60	NaN	0.51314	12.133	-3.4215	-184.3	7.006	11.926	90.135	-726.11	1095.2	26.603	734.71	1083.7	60.106	37.209	1	0	-26.616	-23.708	-13.238	-11.97	3.0034	-1.8135	11.683	7.4561	-23.612	-25.521	-1.5547	-4.5142	1462.2
4.89	490	60	NaN	0.48577	12.162	-3.3716	-184.27	7.0447	11.928	90.108	-726.05	1095.2	26.549	734.8	1083.8	60.526	38.523	1	0	-15.351	-12.607	-13.06	-11.793	2.9771	-1.7825	11.713	7.4937	-12.374	-14.389	-1.3475	-4.2989	1462.3
4.9	491	60	NaN	0.45282	12.177	-3.2894	-184.25	7.0931	11.928	89.973	-726	1095.2	26.51	734.86	1083.8	60.795	40.301	1	0	-10.965	-8.2842	-12.997	-11.729	2.9403	-1.7576	11.728	7.5413	-8.0248	-10.042	-1.2681	-4.1877	1462.3
4.91	492	60	NaN	0.40991	12.175	-3.2002	-184.2	7.1599	11.924	89.825	-725.94	1095.3	26.468	734.93	1083.9	60.624	37.859	1	0	-12.042	-9.3456	-13.023	-11.756	2.8932	-1.7211	11.728	7.6065	-9.1489	-11.067	-1.2953	-4.1494	1462.3
4.92	493	60	NaN	0.35627	12.144	-3.1423	-184.15	7.2384	11.928	89.793	-725.87	1095.3	26.434	735.03	1083.9	60.976	36.733	1	0	-13.359	-10.644	-13.042	-11.774	2.8396	-1.6706	11.701	7.6817	-10.52	-12.314	-1.3406	-4.0923	1462.3
4.93	494	60	NaN	0.32068	12.103	-3.1695	-184.11	7.3185	11.875	89.948	-725.84	1095.3	26.26	735.04	1084	61.293	37.824	1	0	-14.69	-11.955	-13.076	-11.808	2.817	-1.6114	11.662	7.7593	-11.873	-13.566	-1.4139	-4.0488	1462.3
4.94	495	60	NaN	0.2997	12.056	-3.1953	-184.08	7.378	11.863	90.083	-725.79	1095.3	26.198	735.1	1084.1	61.302	39.071	1	0	-16.031	-13.276	-13.136	-11.868	2.8037	-1.5757	11.617	7.8169	-13.227	-14.852	-1.5188	-4.0515	1462.3
4.95	496	60	NaN	0.25678	11.986	-3.2212	-184.03	7.4559	11.833	90.223	-725.67	1095.3	26.058	735.19	1084.1	61.421	38.285	1	0	-17.428	-14.654	-13.164	-11.896	2.7717	-1.5152	11.55	7.8919	-14.657	-16.169	-1.6134	-4.0042	1462.3
4.96	497	60	NaN	0.21309	11.929	-3.1988	-183.99	7.5305	11.829	90.192	-725.54	1095.3	25.991	735.26	1084.2	61.115	37.937	1	0	-18.841	-16.045	-13.183	-11.915	2.7295	-1.4751	11.496	7.9631	-16.111	-17.52	-1.6867	-3.9523	1462.3
4.97	498	60	NaN	0.167	11.883	-3.1723	-183.97	7.5918	11.843	90.115	-725.42	1095.3	25.975	735.33	1084.3	61.037	36.775	1	0	-22.645	-19.795	-13.216	-11.948	2.6812	-1.451	11.453	8.0216	-19.964	-21.245	-1.7625	-3.9266	1462.2
4.98	499	60	NaN	0.11316	11.839	-3.1799	-183.94	7.6449	11.853	90.114	-725.29	1095.3	25.948	735.4	1084.4	61.04	37.512	1	0	-26.15	-23.249	-13.25	-11.983	2.6285	-1.4253	11.412	8.0727	-23.522	-24.674	-1.8385	-3.9098	1462.1
4.99	500	60	NaN	0.056262	11.797	-3.2059	-183.91	7.7006	11.864	90.152	-725.17	1095.2	25.923	735.48	1084.4	60.899	38.965	1	0	-26.968	-24.055	-13.279	-12.012	2.5741	-1.3971	11.372	8.1255	-24.394	-25.452	-1.9073	-3.8863	1462.1
5	501	60	NaN	0.00019457	11.747	-3.2815	-183.9	7.7426	11.907	90.314	-725.12	1095.2	25.979	735.61	1084.5	60.923	38.669	1	0	-27.786	-24.861	-13.301	-12.033	2.522	-1.3735	11.326	8.1636	-25.264	-26.235	-1.9754	-3.8699	1462.2
5.01	502	60	NaN	-0.10611	11.746	-3.3653	-183.85	7.8514	11.953	90.417	-724.91	1095.1	25.986	735.79	1084.6	60.723	38.355	1	0	-27.535	-24.614	-13.3	-12.032	2.4196	-1.3277	11.333	8.2643	-25.116	-25.942	-1.9666	-3.768	1462.2
5.02	503	60	NaN	-0.18738	11.791	-3.3486	-183.83	7.926	11.942	90.267	-724.74	1095	25.89	735.89	1084.6	60.626	37.367	1	0	-7.8558	-5.22	-12.963	-11.695	2.3363	-1.3106	11.383	8.3342	-5.5195	-6.5306	-1.5799	-3.3609	1462.1
5.03	504	60	NaN	-0.25794	11.857	-3.2878	-183.81	7.9859	11.947	89.994	-724.6	1095	25.842	735.97	1084.7	60.284	38.806	1	0	2.5581	5.0429	-12.786	-11.518	2.257	-1.297	11.453	8.3903	4.8152	3.7459	-1.3327	-3.1277	1462
5.04	505	60	NaN	-0.32595	11.947	-3.2458	-183.79	8.0482	11.946	89.773	-724.46	1095	25.778	736.03	1084.7	60.144	39.569	1	0	2.5754	5.06	-12.788	-11.52	2.183	-1.2773	11.545	8.4495	4.7584	3.7826	-1.2426	-3.0709	1461.9
5.05	506	60	NaN	-0.39216	12.059	-3.2619	-183.76	8.1173	11.912	89.724	-724.3	1094.9	25.634	736.09	1084.8	59.77	38.242	1	0	2.568	5.0526	-12.791	-11.523	2.1207	-1.2506	11.66	8.5165	4.6887	3.802	-1.1311	-3.0067	1461.8
5.06	507	60	NaN	-0.4569	12.174	-3.3322	-183.74	8.1852	11.881	89.833	-724.13	1094.9	25.496	736.15	1084.8	59.802	37.416	1	0	2.5357	5.0208	-12.794	-11.526	2.0658	-1.2173	11.777	8.5821	4.6015	3.8036	-1.0173	-2.9444	1461.7
5.07	508	60	NaN	-0.53151	12.271	-3.3762	-183.72	8.2304	11.891	89.841	-724.03	1094.9	25.461	736.24	1084.9	59.294	35.681	1	0	2.5002	4.9858	-12.794	-11.527	1.9929	-1.1978	11.877	8.6245	4.4931	3.7881	-0.91689	-2.9022	1461.7
5.08	509	60	NaN	-0.75178	12.498	-3.4035	-183.66	8.3512	11.881	89.615	-723.81	1094.9	25.243	736.45	1085	58.258	36.742	1	0	2.4784	4.9643	-12.794	-11.527	1.7723	-1.1312	12.109	8.7402	4.2507	3.8331	-0.68553	-2.7867	1461.7
5.09	510	60	NaN	-0.89383	12.636	-3.4297	-183.61	8.4193	11.867	89.512	-723.63	1094.9	25.083	736.59	1085.1	56.944	33.542	1	0	2.4856	4.9714	-12.795	-11.528	1.6326	-1.0882	12.25	8.8055	4.1181	3.8832	-0.54514	-2.7222	1461.7
5.1	511	60	NaN	-1.0292	12.743	-3.4721	-183.57	8.5033	11.874	89.438	-723.51	1094.9	24.984	736.74	1085.1	55.376	33.041	0	0	3.218	5.6932	-12.785	-11.517	1.4982	-1.0423	12.361	8.8858	4.7162	4.6509	-0.42431	-2.6316	1461.7
5.11	512	60	NaN	-1.1477	12.823	-3.5349	-183.51	8.6094	11.861	89.409	-723.44	1094.9	24.828	736.83	1085.2	52.194	34.061	0	0	4.0528	6.5159	-12.773	-11.505	1.3846	-0.98117	12.445	8.9878	5.4374	5.5347	-0.32808	-2.5176	1461.7
5.12	513	60	NaN	-1.2198	12.867	-3.6037	-183.46	8.6961	11.819	89.445	-723.4	1094.9	24.623	736.85	1085.3	44.213	33.647	0	0	3.9836	6.4476	-12.774	-11.506	1.3219	-0.92207	12.491	9.0717	5.3055	5.5256	-0.28222	-2.4343	1461.7
5.13	514	60	NaN	-1.2705	12.901	-3.6544	-183.44	8.7292	11.823	89.465	-723.37	1094.9	24.588	736.92	1085.3	38.582	35.176	0	0	3.9132	6.3783	-12.774	-11.506	1.2734	-0.89612	12.527	9.1036	5.1866	5.4822	-0.2471	-2.4026	1461.8
5.14	515	60	NaN	-1.3419	12.965	-3.7015	-183.4	8.7805	11.853	89.348	-723.32	1094.9	24.596	737.07	1085.4	37.304	34.669	0	0	3.8377	6.3039	-12.773	-11.505	1.1968	-0.86153	12.593	9.153	5.0345	5.4423	-0.17998	-2.352	1461.9
5.15	516	60	NaN	-1.4546	13.096	-3.8203	-183.3	8.8834	11.867	89.17	-723.17	1094.9	24.446	737.28	1085.5	36.588	31.204	0	0	3.8004	6.2672	-12.77	-11.503	1.0829	-0.75752	12.728	9.2516	4.8833	5.5096	-0.042325	-2.2513	1461.9
5.16	517	60	NaN	-1.5264	13.162	-3.8919	-183.22	8.9383	11.876	89.013	-723.1	1094.9	24.355	737.46	1085.6	34.829	31.501	0	0	3.7904	6.2573	-12.768	-11.5	1.0084	-0.68824	12.797	9.3032	4.7987	5.569	0.02907	-2.197	1462
5.17	518	60	NaN	-1.6861	13.264	-4.1198	-183.08	9.0351	11.918	88.929	-722.93	1094.9	24.202	737.84	1085.8	35.769	35.582	0	0	3.9117	6.3769	-12.766	-11.498	0.85107	-0.54009	12.905	9.3942	4.7628	5.8368	0.13938	-2.1041	1462.2
5.18	519	60	NaN	-1.8372	13.346	-4.3144	-182.95	9.1151	11.973	88.837	-722.79	1095	24.113	738.18	1085.9	35.597	34.21	0	0	4.0126	6.4763	-12.764	-11.497	0.69945	-0.41444	12.992	9.4693	4.7121	6.0619	0.22744	-2.0274	1462.4
5.19	520	60	NaN	-1.9161	13.341	-4.3232	-182.91	9.1368	12.017	88.654	-722.76	1095	24.163	738.32	1086	33.205	34.233	0	0	4.0844	6.547	-12.763	-11.496	0.61129	-0.38746	12.989	9.4892	4.6957	6.1596	0.22524	-2.0066	1462.5
5.2	521	60	NaN	-2.0848	13.313	-4.3753	-182.84	9.2084	12.061	88.413	-722.69	1095	24.14	738.54	1086.1	35.5	33.609	0	0	4.1635	6.625	-12.763	-11.496	0.43372	-0.31866	12.965	9.5562	4.5972	6.3063	0.20207	-1.9395	1462.7
5.21	522	60	NaN	-2.2381	13.189	-4.3844	-182.76	9.2829	12.085	88.15	-722.71	1095	24.119	738.81	1086.2	36.173	33.269	0	0	4.2442	6.7045	-12.763	-11.496	0.27051	-0.25609	12.845	9.6264	4.5147	6.4484	0.081713	-1.8693	1462.9
5.22	523	60	NaN	-2.385	12.979	-4.3678	-182.69	9.4018	12.068	87.868	-722.79	1094.9	23.984	739.04	1086.3	35.489	33.548	0	0	4.2989	6.7584	-12.762	-11.495	0.1174	-0.18265	12.641	9.7401	4.4163	6.5758	-0.12159	-1.7548	1463.2
5.23	524	60	NaN	-2.459	12.867	-4.3749	-182.64	9.4758	12.044	87.784	-722.83	1094.9	23.871	739.1	1086.3	35.002	33.169	0	0	4.3866	6.8448	-12.761	-11.494	0.044226	-0.13429	12.532	9.8109	4.4308	6.7105	-0.22946	-1.6829	1463.4
5.24	525	60	NaN	-2.5667	12.634	-4.378	-182.56	9.6216	12.038	87.665	-722.89	1094.9	23.793	739.29	1086.5	34.247	32.054	0	0	4.5766	7.0321	-12.76	-11.493	-0.065504	-0.060205	12.306	9.9503	4.5111	6.9719	-0.45479	-1.5425	1463.6
5.25	526	60	NaN	-2.6726	12.366	-4.3816	-182.48	9.7826	12.048	87.54	-722.95	1094.8	23.756	739.55	1086.6	36.396	33.263	0	0	4.6762	7.1303	-12.76	-11.493	-0.1753	0.01714	12.045	10.103	4.5009	7.1474	-0.71514	-1.3897	1463.9
5.26	527	60	NaN	-2.7195	12.207	-4.4022	-182.43	9.8766	12.042	87.514	-722.97	1094.8	23.704	739.74	1086.7	35.171	34.298	0	0	4.7369	7.19	-12.761	-11.493	-0.22154	0.065939	11.893	10.191	4.5153	7.256	-0.86827	-1.3024	1464.1
5.27	528	60	NaN	-2.771	12.065	-4.4395	-182.39	9.9729	11.987	87.516	-722.96	1094.7	23.538	739.97	1086.8	36.208	35.217	0	0	4.8262	7.278	-12.759	-11.491	-0.26686	0.11486	11.756	10.282	4.5593	7.3929	-1.0026	-1.2095	1464.3
5.28	529	60	NaN	-2.8576	11.931	-4.5238	-182.36	10.135	12.072	87.558	-722.87	1094.7	23.787	740.38	1087	37.207	34.719	0	0	4.9096	7.3603	-12.758	-11.49	-0.36211	0.13601	11.631	10.435	4.5475	7.4963	-1.1263	-1.0551	1464.7
5.29	530	60	NaN	-2.9354	11.854	-4.5312	-182.34	10.266	12.08	87.403	-722.86	1094.6	23.833	740.63	1087.1	35.437	33.092	0	0	4.9873	7.4368	-12.757	-11.489	-0.44823	0.14918	11.561	10.559	4.5391	7.586	-1.1956	-0.93038	1464.9
5.3	531	60	NaN	-3.0189	11.818	-4.5333	-182.31	10.411	12.07	87.239	-722.81	1094.6	23.817	740.83	1087.3	32.576	34.267	0	0	4.9971	7.4465	-12.755	-11.487	-0.53771	0.17187	11.531	10.698	4.4594	7.6184	-1.2234	-0.78915	1465
5.31	532	60	NaN	-3.1549	11.789	-4.524	-182.26	10.636	12.037	86.958	-722.76	1094.6	23.747	741.15	1087.5	34.077	33.008	0	0	4.9468	7.397	-12.751	-11.484	-0.68245	0.21116	11.511	10.914	4.2644	7.6081	-1.2401	-0.56977	1465.3
5.32	533	60	NaN	-3.2907	11.77	-4.5406	-182.23	10.856	12.003	86.755	-722.73	1094.6	23.693	741.52	1087.7	35.948	34.078	0	0	5.0119	7.4611	-12.748	-11.48	-0.82461	0.23788	11.5	11.126	4.1873	7.699	-1.2477	-0.35422	1465.6
5.33	534	60	NaN	-3.3768	11.767	-4.6001	-182.23	11.017	11.99	86.76	-722.74	1094.6	23.712	741.82	1087.9	33.743	35.307	0	0	5.063	7.5115	-12.743	-11.476	-0.91175	0.23424	11.504	11.28	4.1513	7.7457	-1.2394	-0.19574	1465.9
5.34	535	60	NaN	-3.4755	11.767	-4.6324	-182.22	11.253	11.977	86.644	-722.76	1094.6	23.754	742.11	1088.1	35.561	34.397	0	0	5.0774	7.5256	-12.739	-11.471	-1.0172	0.23846	11.513	11.507	4.0602	7.7641	-1.2258	0.036124	1466.2
5.35	536	60	NaN	-3.5378	11.791	-4.638	-182.19	11.384	11.958	86.53	-722.74	1094.6	23.742	742.28	1088.2	34.962	35.095	0	0	5.158	7.6051	-12.735	-11.467	-1.0837	0.26083	11.542	11.634	4.0743	7.8659	-1.1928	0.16663	1466.4
5.36	537	60	NaN	-3.5847	11.815	-4.6119	-182.2	11.491	11.935	86.338	-722.74	1094.6	23.754	742.58	1088.3	35.245	34.216	0	0	5.2525	7.6982	-12.731	-11.463	-1.1391	0.24488	11.57	11.736	4.1134	7.9431	-1.1605	0.27286	1466.7
5.37	538	60	NaN	-3.6269	11.847	-4.5869	-182.19	11.637	11.894	86.145	-722.71	1094.6	23.692	742.81	1088.5	34.007	33.254	0	0	5.3217	7.7664	-12.728	-11.46	-1.1868	0.25013	11.607	11.876	4.1349	8.0165	-1.1206	0.41612	1466.9
5.38	539	60	NaN	-3.6699	11.847	-4.5772	-182.18	11.859	11.891	85.927	-722.73	1094.6	23.788	743.22	1088.7	35.717	34.413	0	0	5.3974	7.841	-12.725	-11.457	-1.2427	0.24756	11.617	12.088	4.1547	8.0885	-1.1072	0.63121	1467.3
5.39	540	60	NaN	-3.696	11.811	-4.5956	-182.18	12.067	11.9	85.779	-722.79	1094.6	23.933	743.65	1089	33.568	33.334	0	0	5.4978	7.94	-12.719	-11.452	-1.2811	0.23697	11.592	12.286	4.2168	8.1769	-1.1275	0.8348	1467.8
5.4	541	60	NaN	-3.6977	11.752	-4.6525	-182.18	12.206	11.868	85.784	-722.86	1094.6	23.924	743.94	1089.1	34.329	35.182	0	0	5.5445	7.986	-12.71	-11.442	-1.2828	0.23293	11.539	12.419	4.2617	8.2189	-1.1713	0.97663	1468.1
5.41	542	60	NaN	-3.711	11.666	-4.7445	-182.19	12.41	11.806	85.823	-722.94	1094.6	23.88	744.33	1089.3	35.046	35.463	0	0	5.5588	8	-12.699	-11.431	-1.2936	0.22453	11.461	12.615	4.2652	8.2245	-1.2383	1.1839	1468.6
5.42	543	60	NaN	-3.7214	11.625	-4.753	-182.2	12.491	11.788	85.765	-722.98	1094.5	23.881	744.45	1089.4	33.675	36.202	0	0	5.5707	8.0117	-12.699	-11.431	-1.3066	0.21034	11.424	12.692	4.2641	8.2221	-1.2748	1.2611	1468.7
5.43	544	60	NaN	-3.7495	11.512	-4.8339	-182.17	12.736	11.859	85.792	-723.05	1094.5	24.167	744.73	1089.6	35.353	33.992	0	0	5.5826	8.0235	-12.698	-11.431	-1.3453	0.23831	11.321	12.927	4.2373	8.2618	-1.3767	1.4961	1469.1
5.44	545	60	NaN	-3.7753	11.449	-4.8544	-182.16	12.884	11.856	85.717	-723.07	1094.5	24.225	744.84	1089.8	35.207	33.116	0	0	5.5945	8.0352	-12.698	-11.43	-1.3765	0.23922	11.264	13.069	4.218	8.2744	-1.4333	1.6391	1469.2
5.45	546	60	NaN	-3.8012	11.346	-4.8863	-182.15	13.08	11.806	85.663	-723.16	1094.5	24.194	745	1089.9	34.63	32.455	0	0	5.6064	8.047	-12.697	-11.43	-1.4037	0.25022	11.167	13.259	4.2027	8.2972	-1.5302	1.8294	1469.5
5.46	547	60	NaN	-3.8209	11.223	-4.9568	-182.13	13.345	11.75	85.698	-723.29	1094.5	24.189	745.29	1090.1	34.447	33.194	0	0	5.6183	8.0587	-12.697	-11.429	-1.4225	0.26663	11.052	13.516	4.1958	8.3253	-1.6451	2.0871	1469.9
5.47	548	60	NaN	-3.8259	11.168	-5.0064	-182.13	13.59	11.733	85.699	-723.36	1094.5	24.278	745.64	1090.3	34.262	33.725	0	0	5.6302	8.0704	-12.696	-11.429	-1.4317	0.2644	11.004	13.754	4.1985	8.3348	-1.6924	2.3251	1470.3
5.48	549	60	NaN	-3.8229	11.183	-4.9351	-182.11	13.792	11.808	85.375	-723.43	1094.4	24.573	745.99	1090.4	37.012	33.954	0	0	5.6421	8.0822	-12.696	-11.428	-1.4535	0.26353	11.027	13.948	4.1887	8.3457	-1.669	2.5195	1470.7
5.49	550	60	NaN	-3.8352	11.241	-4.8905	-182.16	13.981	11.677	85.173	-723.42	1094.5	24.392	746.14	1090.6	36.136	34.477	0	0	5.654	8.0939	-12.695	-11.428	-1.4667	0.20733	11.091	14.131	4.1873	8.3012	-1.6046	2.7033	1470.8
5.5	551	60	NaN	-3.8541	11.304	-4.8444	-182.15	14.136	11.581	84.977	-723.45	1094.5	24.217	746.37	1090.7	33.109	32.607	0	0	5.6659	8.1056	-12.695	-11.427	-1.4869	0.22171	11.158	14.282	4.179	8.3273	-1.5367	2.8548	1471.1
5.51	552	60	NaN	-3.8678	11.383	-4.8653	-182.07	14.319	11.556	84.959	-723.52	1094.5	24.155	746.66	1090.9	35.1	34.543	0	0	5.6778	8.1174	-12.695	-11.427	-1.4995	0.29828	11.241	14.461	4.1783	8.4156	-1.4533	3.0338	1471.4
5.52	553	60	NaN	-3.8768	11.447	-4.9284	-182.02	14.483	11.567	85.078	-723.59	1094.5	24.204	746.9	1091	33.037	33.941	0	0	5.6898	8.1291	-12.694	-11.427	-1.5063	0.34803	11.309	14.62	4.1835	8.4771	-1.3848	3.1938	1471.8
5.53	554	60	NaN	-3.8882	11.49	-4.9851	-182	14.627	11.59	85.207	-723.69	1094.6	24.326	747.17	1091.1	34.68	32.088	0	0	5.7017	8.1408	-12.694	-11.426	-1.5179	0.36772	11.356	14.761	4.1837	8.5085	-1.3373	3.3347	1472.1
5.54	555	60	NaN	-3.9122	11.528	-4.9924	-181.96	14.795	11.581	85.205	-723.85	1094.6	24.368	747.51	1091.3	34.83	32.664	0	0	5.7136	8.1526	-12.693	-11.426	-1.5445	0.40277	11.398	14.925	4.169	8.5553	-1.295	3.4992	1472.6
5.55	556	60	NaN	-3.958	11.566	-4.9326	-181.94	15.002	11.423	84.997	-723.98	1094.7	24.022	747.74	1091.4	33.572	32.701	0	0	5.7255	8.1643	-12.693	-11.425	-1.5855	0.43259	11.44	15.128	4.14	8.5969	-1.2524	3.7023	1473
5.56	557	60	NaN	-3.9971	11.573	-4.8894	-181.92	15.119	11.393	84.835	-724.1	1094.7	23.987	747.93	1091.6	34.623	33.401	0	0	5.7374	8.176	-12.692	-11.425	-1.63	0.4462	11.451	15.242	4.1074	8.6222	-1.2418	3.8174	1473.3
5.57	558	60	NaN	-4.0316	11.569	-4.8697	-181.97	15.228	11.372	84.745	-724.19	1094.8	24.069	748.12	1091.7	34.045	33.772	0	0	5.7493	8.1878	-12.692	-11.424	-1.6717	0.39093	11.45	15.348	4.0776	8.5787	-1.2422	3.9237	1473.6
5.58	559	60	NaN	-4.055	11.538	-4.9128	-181.98	15.335	11.392	84.835	-724.29	1094.8	24.199	748.3	1091.8	33.159	32.426	0	0	5.7612	8.1995	-12.691	-11.424	-1.6971	0.37409	11.422	15.451	4.0641	8.5736	-1.2692	4.0269	1473.8
5.59	560	60	NaN	-4.0844	11.485	-4.9553	-181.98	15.442	11.397	84.885	-724.43	1094.8	24.246	748.48	1091.9	36.829	34.22	0	0	5.7731	8.2112	-12.691	-11.423	-1.7269	0.37913	11.373	15.554	4.0462	8.5904	-1.3181	4.1308	1474.2
5.6	561	60	NaN	-4.1341	11.405	-4.9986	-181.97	15.588	11.347	84.856	-724.61	1094.9	24.14	748.7	1092.1	34.994	32.687	0	0	5.785	8.223	-12.691	-11.423	-1.7742	0.38701	11.297	15.696	4.0108	8.61	-1.3931	4.2733	1474.6
5.61	562	60	NaN	-4.1967	11.304	-5.0707	-181.95	15.775	11.286	84.839	-724.8	1094.9	23.977	749.02	1092.3	36.095	33.614	0	0	5.7969	8.2347	-12.69	-11.423	-1.832	0.41019	11.202	15.876	3.9649	8.6449	-1.4877	4.4535	1475.1
5.62	563	60	NaN	-4.2342	11.237	-5.0979	-181.87	15.849	11.369	84.742	-724.9	1094.9	24.085	749.39	1092.4	35.259	33.533	0	0	5.8088	8.2464	-12.69	-11.422	-1.8782	0.48119	11.14	15.946	3.9307	8.7276	-1.5498	4.5238	1475.5
5.63	564	60	NaN	-4.2665	11.185	-5.0977	-181.87	15.889	11.432	84.627	-725	1094.9	24.249	749.65	1092.5	37.036	32.599	0	0	5.8207	8.2582	-12.689	-11.422	-1.9219	0.46971	11.09	15.984	3.8989	8.7279	-1.5996	4.5625	1475.9
5.64	565	60	NaN	-4.2955	11.129	-5.0919	-181.88	15.985	11.43	84.473	-725.08	1094.9	24.237	749.77	1092.5	33.772	34.088	0	0	5.8327	8.2699	-12.689	-11.421	-1.9567	0.45938	11.038	16.077	3.8759	8.7293	-1.6512	4.6553	1476.1
5.65	566	60	NaN	-4.3121	11.098	-5.109	-181.88	16.037	11.47	84.45	-725.11	1094.9	24.339	749.87	1092.6	36.329	32.685	0	0	5.8446	8.2817	-12.688	-11.421	-1.9784	0.45127	11.008	16.127	3.8662	8.7329	-1.68	4.706	1476.2
5.66	567	60	NaN	-4.3366	11.043	-5.1306	-181.88	16.114	11.488	84.399	-725.16	1094.9	24.37	750.03	1092.7	34.556	32.432	0	0	5.8565	8.2934	-12.688	-11.42	-2.0064	0.44638	10.957	16.201	3.85	8.7398	-1.7314	4.7803	1476.4
5.67	568	60	NaN	-4.373	10.959	-5.1523	-181.89	16.223	11.474	84.29	-725.26	1094.9	24.3	750.23	1092.8	36.47	33.256	0	0	5.8684	8.3051	-12.687	-11.42	-2.0448	0.43437	10.878	16.305	3.8236	8.7395	-1.8098	4.8853	1476.7
5.68	569	60	NaN	-4.4067	10.883	-5.1739	-181.92	16.314	11.463	84.197	-725.35	1094.9	24.227	750.42	1092.9	36.117	32.092	0	0	5.8803	8.3169	-12.687	-11.419	-2.0797	0.41023	10.805	16.392	3.8006	8.7271	-1.8822	4.9726	1477
5.69	570	60	NaN	-4.4297	10.812	-5.1517	-181.92	16.412	11.407	83.979	-725.43	1094.9	23.995	750.56	1093	34.224	33.67	0	0	5.8922	8.3286	-12.687	-11.419	-2.1025	0.40548	10.738	16.486	3.7897	8.7341	-1.949	5.067	1477.2
5.7	571	60	NaN	-4.4418	10.783	-5.1566	-181.92	16.425	11.507	83.846	-725.46	1094.9	24.21	750.77	1093	34.159	32.141	0	0	5.9041	8.3403	-12.686	-11.419	-2.1284	0.39614	10.709	16.498	3.7757	8.7365	-1.9768	5.0799	1477.4
5.71	572	60	NaN	-4.4257	10.759	-5.1936	-181.98	16.547	11.45	83.75	-725.49	1094.9	24.071	750.8	1093.1	38.885	33.271	0	0	5.916	8.3521	-12.686	-11.418	-2.1108	0.33452	10.69	16.616	3.8052	8.6866	-1.9955	5.1976	1477.5
5.72	573	60	NaN	-4.4042	10.741	-5.2229	-182	16.625	11.471	83.654	-725.54	1094.9	24.093	750.86	1093.2	36.322	34.212	0	0	5.9279	8.3638	-12.685	-11.418	-2.094	0.31041	10.675	16.692	3.8339	8.6742	-2.0106	5.2739	1477.6
5.73	574	60	NaN	-4.3718	10.736	-5.2737	-182	16.663	11.504	83.65	-725.55	1094.9	24.124	750.98	1093.3	35.82	33.47	0	0	5.9398	8.3755	-12.685	-11.417	-2.0632	0.30913	10.673	16.727	3.8766	8.6847	-2.0123	5.3094	1477.7
5.74	575	60	NaN	-4.3351	10.74	-5.3296	-182	16.696	11.506	83.667	-725.53	1094.9	24.072	751.09	1093.3	33.688	31.923	0	0	5.9517	8.3873	-12.684	-11.417	-2.024	0.3144	10.677	16.758	3.9277	8.7017	-2.007	5.3412	1477.8
5.75	576	60	NaN	-4.3053	10.734	-5.3574	-181.98	16.751	11.518	83.566	-725.57	1094.9	24.033	751.16	1093.4	35.459	32.079	0	0	5.9636	8.399	-12.684	-11.416	-1.9967	0.32441	10.674	16.812	3.9669	8.7234	-2.0097	5.3952	1477.9
5.76	577	60	NaN	-4.2588	10.731	-5.4357	-182	16.836	11.525	83.525	-725.57	1094.9	24.002	751.31	1093.5	34.278	33.048	0	0	5.9755	8.4107	-12.683	-11.416	-1.9508	0.30979	10.676	16.891	4.0247	8.7205	-2.0076	5.4748	1478.1
5.77	578	60	NaN	-4.2497	10.727	-5.4655	-181.99	16.876	11.507	83.561	-725.56	1094.9	23.924	751.3	1093.5	34.919	31.497	0	0	5.9875	8.4225	-12.683	-11.415	-1.9373	0.32137	10.673	16.93	4.0501	8.7438	-2.0104	5.5141	1478.1
5.78	579	60	NaN	-4.2366	10.685	-5.5287	-181.99	16.936	11.501	83.593	-725.6	1094.9	23.836	751.4	1093.6	35.786	31.096	0	0	5.9994	8.4342	-12.683	-11.415	-1.9198	0.32705	10.634	16.987	4.0796	8.7613	-2.0484	5.5719	1478.2
5.79	580	60	NaN	-4.2485	10.65	-5.5629	-181.99	16.991	11.489	83.577	-725.62	1094.9	23.747	751.48	1093.7	32.695	33.764	0	0	6.0113	8.4459	-12.682	-11.415	-1.929	0.33439	10.603	17.038	4.0823	8.7803	-2.0795	5.6235	1478.3
5.8	581	60	NaN	-4.2692	10.628	-5.555	-181.98	17.019	11.466	83.484	-725.62	1094.9	23.653	751.56	1093.7	35.964	33.525	0	0	6.0232	8.4577	-12.682	-11.414	-1.9497	0.33693	10.583	17.064	4.0734	8.7946	-2.0987	5.6502	1478.4
5.81	582	60	NaN	-4.2914	10.618	-5.5272	-181.98	17.033	11.441	83.351	-725.61	1094.9	23.554	751.64	1093.7	34.827	33.248	0	0	6.0351	8.4694	-12.681	-11.414	-1.9734	0.33702	10.574	17.077	4.0617	8.8064	-2.1071	5.6631	1478.5
5.82	583	60	NaN	-4.3221	10.615	-5.5086	-181.97	17.057	11.428	83.247	-725.59	1094.9	23.465	751.71	1093.8	34.009	32.768	0	0	6.047	8.4811	-12.681	-11.413	-2.0048	0.34379	10.574	17.098	4.0422	8.8249	-2.1067	5.6848	1478.5
5.83	584	60	NaN	-4.3447	10.602	-5.4904	-181.97	17.066	11.418	83.143	-725.61	1094.8	23.402	751.76	1093.8	36.629	32.869	0	0	6.0589	8.4929	-12.68	-11.413	-2.029	0.34896	10.564	17.104	4.0299	8.8418	-2.1165	5.6915	1478.6
5.84	585	2.5	NaN	-4.3622	10.625	-5.5237	-181.96	17.066	11.473	83.191	-725.54	1094.8	23.531	751.84	1093.9	36.184	34.174	0	0	6.0708	8.5046	-12.68	-11.412	-2.0497	0.35103	10.588	17.102	4.0211	8.8556	-2.0914	5.6898	1478.6
5.85	586	2.5	NaN	-4.3783	10.632	-5.5051	-181.96	17.059	11.472	83.096	-725.56	1094.8	23.525	751.87	1093.9	36.066	33.919	0	0	6.0827	8.5164	-12.679	-11.412	-2.0693	0.34688	10.596	17.095	4.0134	8.8632	-2.0837	5.6827	1478.6
5.86	587	2.5	NaN	-4.395	10.647	-5.506	-181.96	17.029	11.478	83.056	-725.54	1094.8	23.539	751.92	1093.9	35.567	32.439	0	0	6.0946	8.5281	-12.679	-11.411	-2.0882	0.34514	10.611	17.064	4.0064	8.8732	-2.0678	5.6528	1478.7
5.87	588	2.5	NaN	-4.4159	10.655	-5.4991	-181.96	17.001	11.459	82.987	-725.54	1094.8	23.492	751.95	1093.9	33.284	32.73	0	0	6.1065	8.5398	-12.679	-11.411	-2.11	0.34258	10.621	17.036	3.9966	8.8824	-2.0579	5.6247	1478.7
5.88	589	2.5	NaN	-4.4425	10.654	-5.4942	-181.97	16.974	11.454	82.917	-725.54	1094.8	23.489	751.98	1093.9	35.383	32.152	0	0	6.1184	8.5516	-12.678	-11.411	-2.1392	0.33354	10.621	17.007	3.9792	8.8851	-2.0576	5.5968	1478.7
5.89	590	2.5	NaN	-4.4733	10.645	-5.5047	-181.98	16.937	11.494	82.889	-725.55	1094.8	23.619	752.01	1093.9	32.216	30.513	0	0	6.1303	8.5633	-12.678	-11.41	-2.1762	0.31862	10.611	16.971	3.9541	8.8819	-2.0665	5.5609	1478.8
5.9	591	2.5	NaN	-4.5023	10.617	-5.4903	-181.97	16.911	11.479	82.795	-725.61	1094.8	23.581	752.01	1093.9	31.381	27.976	0	0	6.1423	8.575	-12.677	-11.41	-2.2074	0.32227	10.584	16.943	3.9348	8.8973	-2.0932	5.5336	1478.8
5.91	592	2.5	NaN	-4.5326	10.6	-5.5246	-181.98	16.891	11.461	82.851	-725.59	1094.7	23.554	751.99	1093.9	31.316	29.968	0	0	6.1542	8.5868	-12.677	-11.409	-2.2345	0.32009	10.569	16.923	3.9196	8.9069	-2.108	5.5137	1478.8
5.92	593	2.5	NaN	-4.5862	10.568	-5.5116	-181.98	16.811	11.475	82.74	-725.62	1094.7	23.607	752.04	1093.9	29.114	27.314	0	0	6.1661	8.5985	-12.676	-11.409	-2.2946	0.31119	10.536	16.843	3.8715	8.9097	-2.1402	5.4339	1478.8
5.93	594	2.5	NaN	-4.6285	10.551	-5.5209	-181.98	16.743	11.491	82.708	-725.59	1094.7	23.668	752.07	1093.9	28.164	25.51	0	0	6.178	8.6102	-12.676	-11.408	-2.3405	0.30346	10.519	16.775	3.8375	8.9137	-2.1565	5.3667	1478.8
5.94	595	2.5	NaN	-4.6544	10.555	-5.5454	-181.99	16.705	11.492	82.736	-725.52	1094.7	23.694	752.06	1093.9	27.071	26.602	0	0	6.1899	8.622	-12.675	-11.408	-2.3662	0.29711	10.523	16.736	3.8237	8.9191	-2.152	5.328	1478.8
5.95	596	2.5	NaN	-4.6846	10.556	-5.5252	-181.99	16.655	11.483	82.614	-725.48	1094.7	23.694	752.06	1093.9	23.649	24.061	0	0	6.2018	8.6337	-12.675	-11.407	-2.401	0.29033	10.525	16.686	3.8008	8.924	-2.1503	5.279	1478.7
5.96	597	2.5	NaN	-4.7202	10.533	-5.5335	-181.96	16.572	11.51	82.536	-725.46	1094.7	23.744	751.99	1093.8	25.287	24.005	0	0	6.2137	8.6454	-12.675	-11.407	-2.4415	0.31571	10.501	16.604	3.7722	8.9611	-2.1737	5.1972	1478.6
5.97	598	2.5	NaN	-4.7244	10.505	-5.5493	-181.97	16.529	11.518	82.557	-725.5	1094.6	23.793	752.01	1093.8	23.649	24.005	0	0	6.2256	8.6572	-12.674	-11.407	-2.4468	0.31216	10.474	16.561	3.7788	8.9693	-2.2006	5.1541	1478.7
5.98	599	2.5	NaN	-4.7273	10.504	-5.5668	-181.96	16.48	11.52	82.554	-725.47	1094.6	23.823	752	1093.8	23.649	24.005	0	0	6.2375	8.6689	-12.674	-11.406	-2.4509	0.31418	10.472	16.512	3.7866	8.9831	-2.202	5.1062	1478.6
5.99	600	2.5	NaN	-4.7245	10.486	-5.5765	-181.96	16.405	11.513	82.51	-725.47	1094.6	23.855	752	1093.8	23.649	24.005	0	0	6.2494	8.6806	-12.673	-11.406	-2.4511	0.31517	10.452	16.438	3.7983	8.9958	-2.2209	5.0325	1478.6
6	601	2.5	NaN	-4.7153	10.44	-5.5768	-181.96	16.315	11.486	82.441	-725.54	1094.6	23.854	752	1093.7	23.649	24.005	0	0	6.2658	8.6968	-12.668	-11.4	-2.4446	0.3124	10.406	16.349	3.8213	9.0092	-2.2615	4.9485	1478.7
6.01	602	2.5	NaN	-4.7103	10.415	-5.5761	-181.96	16.249	11.419	82.371	-725.55	1094.6	23.726	751.94	1093.7	23.649	24.005	0	0	6.2836	8.7143	-12.66	-11.393	-2.4373	0.31629	10.38	16.284	3.8463	9.0306	-2.2802	4.8914	1478.6
6.02	603	2.5	NaN	-4.7088	10.39	-5.5651	-181.95	16.194	11.438	82.28	-725.55	1094.6	23.809	751.94	1093.7	23.649	26.287	0	0	6.3013	8.7318	-12.653	-11.385	-2.4424	0.31761	10.356	16.228	3.8589	9.0494	-2.2974	4.8429	1478.6
6.03	604	2.5	NaN	-4.7006	10.366	-5.6042	-181.94	16.159	11.394	82.366	-725.55	1094.6	23.72	751.88	1093.7	23.649	31.218	0	0	6.3191	8.7493	-12.646	-11.378	-2.4275	0.32945	10.331	16.194	3.8916	9.0787	-2.3147	4.8156	1478.6
6.04	605	2.5	NaN	-4.6959	10.332	-5.6193	-181.93	16.105	11.401	82.355	-725.56	1094.6	23.777	751.82	1093.7	23.649	29.133	0	0	6.3368	8.7668	-12.639	-11.371	-2.4253	0.33744	10.297	16.14	3.9116	9.1042	-2.3412	4.7687	1478.5
6.05	606	2.5	NaN	-4.6888	10.301	-5.617	-181.89	16.032	11.443	82.296	-725.57	1094.5	23.886	751.81	1093.6	23.649	24.005	0	0	6.3546	8.7843	-12.631	-11.364	-2.4247	0.372	10.266	16.067	3.9299	9.1563	-2.3656	4.7032	1478.5
6.06	607	2.5	NaN	-4.6704	10.287	-5.6233	-181.83	15.952	11.467	82.298	-725.57	1094.5	23.897	751.82	1093.6	23.649	25.445	0	0	6.3684	8.7979	-12.624	-11.357	-2.4067	0.43445	10.25	15.989	3.9617	9.2323	-2.3742	4.6317	1478.5
6.07	608	2.5	NaN	-4.6366	10.293	-5.6477	-181.83	15.875	11.435	82.371	-725.51	1094.5	23.835	751.79	1093.5	23.649	24.005	0	0	6.2966	8.7272	-12.624	-11.357	-2.3675	0.43676	10.255	15.912	3.9292	9.1639	-2.3691	4.555	1478.5
6.08	609	2.5	NaN	-4.6114	10.3	-5.6173	-181.82	15.801	11.524	82.29	-725.45	1094.5	24.092	751.81	1093.5	23.649	24.005	0	0	6.2463	8.6776	-12.625	-11.357	-2.3553	0.43311	10.262	15.84	3.891	9.1107	-2.3625	4.4826	1478.4
6.09	610	2.5	NaN	-4.5604	10.303	-5.5773	-181.82	15.736	11.522	82.228	-725.41	1094.5	24.093	751.76	1093.5	23.649	34.617	0	0	6.2213	8.6529	-12.625	-11.358	-2.3066	0.43272	10.264	15.776	3.9147	9.0856	-2.3617	4.4179	1478.3
6.1	611	2.5	NaN	-4.5079	10.297	-5.5458	-181.82	15.685	11.506	82.178	-725.39	1094.5	24.063	751.71	1093.4	23.649	34.645	0	0	6.0437	8.4779	-12.627	-11.36	-2.2548	0.43068	10.256	15.726	3.7889	8.9086	-2.371	4.3666	1478.2
6.11	612	2.5	NaN	-4.4442	10.284	-5.5467	-181.82	15.648	11.487	82.219	-725.37	1094.5	24.032	751.65	1093.4	23.649	24.005	0	0	5.8622	8.2991	-12.629	-11.361	-2.1883	0.43405	10.241	15.691	3.674	8.7331	-2.3884	4.3301	1478.2
6.12	613	2.5	NaN	-4.3549	10.261	-5.5871	-181.82	15.62	11.459	82.399	-725.32	1094.5	23.974	751.51	1093.4	23.649	27.804	0	0	5.7297	8.1685	-12.629	-11.362	-2.0893	0.44908	10.216	15.666	3.6404	8.6176	-2.4134	4.304	1478
6.13	614	2.5	NaN	-4.2788	10.219	-5.6073	-181.81	15.596	11.5	82.485	-725.3	1094.6	24.098	751.38	1093.3	23.649	36.781	0	0	5.6016	8.0422	-12.63	-11.362	-2.0146	0.45442	10.171	15.643	3.587	8.4967	-2.459	4.2813	1477.8
6.14	615	2.5	NaN	-4.2309	10.176	-5.6156	-181.8	15.556	11.503	82.53	-725.32	1094.6	24.107	751.34	1093.3	23.649	28.801	0	0	5.4833	7.9256	-12.63	-11.362	-1.9652	0.46428	10.126	15.606	3.5181	8.3899	-2.5034	4.2436	1477.8
6.15	616	2.5	NaN	-4.19	10.124	-5.6452	-181.79	15.528	11.475	82.63	-725.33	1094.6	24.023	751.25	1093.2	23.649	33.602	0	0	5.1966	7.6431	-12.628	-11.361	-1.917	0.48184	10.072	15.58	3.2796	8.125	-2.5563	4.2197	1477.7
6.16	617	2.5	NaN	-4.1616	10.075	-5.6678	-181.78	15.507	11.459	82.716	-725.35	1094.6	23.958	751.14	1093.2	23.649	37.109	0	0	4.8758	7.327	-12.626	-11.359	-1.8827	0.50199	10.021	15.56	2.9931	7.8289	-2.6049	4.2017	1477.7
6.17	618	2.5	NaN	-4.1467	10.033	-5.678	-181.76	15.488	11.47	82.772	-725.38	1094.6	23.965	751.05	1093.2	23.649	24.005	0	0	4.7503	7.2033	-12.626	-11.359	-1.8658	0.51878	9.9786	15.542	2.8845	7.7221	-2.6477	4.1833	1477.6
6.18	619	2.5	NaN	-4.1397	9.9931	-5.6895	-181.75	15.471	11.495	82.83	-725.41	1094.5	24.016	750.99	1093.1	23.649	34.228	0	0	4.5913	7.0466	-12.628	-11.36	-1.8585	0.528	9.9382	15.526	2.7329	7.5746	-2.6897	4.1655	1477.6
6.19	620	2.5	NaN	-4.1316	9.9698	-5.6648	-181.75	15.455	11.494	82.777	-725.45	1094.5	23.991	750.97	1093.1	23.649	37.461	0	0	4.405	6.863	-12.631	-11.363	-1.8515	0.53381	9.9144	15.511	2.5535	7.3968	-2.7163	4.1476	1477.6
6.2	621	2.5	NaN	-4.1245	9.9508	-5.6634	-181.73	15.448	11.509	82.842	-725.47	1094.5	23.979	750.84	1093.1	23.649	27.542	0	0	4.2265	6.6871	-12.633	-11.365	-1.8412	0.55805	9.894	15.505	2.3853	7.2451	-2.7391	4.1394	1477.5
6.21	622	2.5	NaN	-4.1275	9.9422	-5.6204	-181.71	15.43	11.517	82.796	-725.49	1094.5	23.961	750.74	1093	23.649	37.492	0	0	4.0483	6.5115	-12.635	-11.368	-1.8452	0.57268	9.8845	15.488	2.2031	7.0842	-2.7509	4.1197	1477.4
6.22	623	2.5	NaN	-4.131	9.9399	-5.5882	-181.7	15.422	11.509	82.758	-725.5	1094.5	23.918	750.65	1093	23.649	36.759	0	0	3.8799	6.3455	-12.638	-11.37	-1.8484	0.58244	9.8819	15.48	2.0315	6.9279	-2.7561	4.1097	1477.3
6.23	624	2.5	NaN	-4.1364	9.9324	-5.5866	-181.69	15.427	11.494	82.795	-725.52	1094.5	23.847	750.56	1093	23.649	29.693	0	0	3.727	6.1948	-12.641	-11.373	-1.8495	0.59575	9.8741	15.485	1.8776	6.7906	-2.7667	4.1117	1477.3
6.24	625	2.5	NaN	-4.1635	9.9047	-5.5611	-181.67	15.409	11.488	82.801	-725.65	1094.5	23.772	750.44	1093	23.649	31.557	0	0	3.5976	6.0673	-12.644	-11.376	-1.8735	0.61531	9.8453	15.468	1.7241	6.6826	-2.7987	4.092	1477.3
6.25	626	2.5	NaN	-4.1932	9.8955	-5.5926	-181.67	15.406	11.516	82.923	-725.69	1094.5	23.82	750.38	1093	23.649	35.613	0	0	3.4977	5.9688	-12.646	-11.379	-1.9003	0.6266	9.8351	15.466	1.5974	6.5954	-2.8113	4.0874	1477.3
6.26	627	2.5	NaN	-4.235	9.8885	-5.6083	-181.66	15.391	11.534	82.983	-725.72	1094.5	23.836	750.36	1092.9	23.649	27.487	0	0	3.4266	5.8987	-12.649	-11.381	-1.9403	0.63446	9.8266	15.453	1.4862	6.5332	-2.8222	4.072	1477.3
6.27	628	2.5	NaN	-4.2916	9.8743	-5.6111	-181.66	15.384	11.524	83.019	-725.78	1094.5	23.765	750.31	1092.9	23.649	34.3	0	0	3.4302	5.9023	-12.651	-11.383	-1.9929	0.64189	9.8109	15.447	1.4373	6.5442	-2.8402	4.0638	1477.3
6.28	629	2.5	NaN	-4.3849	9.8618	-5.5964	-181.65	15.379	11.534	83.031	-725.84	1094.6	23.735	750.24	1092.9	23.649	27.504	0	0	3.3871	5.8599	-12.652	-11.385	-2.0845	0.6509	9.7969	15.443	1.3026	6.5108	-2.8553	4.0588	1477.3
6.29	630	2.5	NaN	-4.5228	9.8563	-5.5598	-181.64	15.366	11.578	83.007	-725.86	1094.6	23.786	750.21	1092.9	23.649	25.269	0	0	3.3182	5.792	-12.653	-11.385	-2.2253	0.66192	9.7899	15.432	1.0929	6.4539	-2.863	4.0468	1477.3
6.3	631	2.5	NaN	-4.6689	9.839	-5.5019	-181.63	15.345	11.538	82.948	-725.92	1094.6	23.606	750.17	1092.9	23.649	24.005	0	0	3.2878	5.762	-12.655	-11.387	-2.3667	0.6727	9.7715	15.413	0.92112	6.4347	-2.8833	4.0256	1477.3
6.31	632	2.5	NaN	-4.8181	9.8299	-5.4425	-181.63	15.311	11.62	82.855	-725.96	1094.6	23.762	750.19	1092.8	23.649	34.662	0	0	3.2855	5.7598	-12.657	-11.39	-2.5256	0.66311	9.7611	15.379	0.75995	6.4229	-2.896	3.9898	1477.3
6.32	633	2.5	NaN	-4.9385	9.8331	-5.4117	-181.62	15.304	11.642	82.832	-725.96	1094.6	23.766	750.18	1092.8	23.649	28.709	0	0	3.386	5.8587	-12.658	-11.39	-2.647	0.66967	9.7646	15.373	0.73893	6.5284	-2.8932	3.9824	1477.3
6.33	634	2.5	NaN	-5.0491	9.8373	-5.4024	-181.62	15.299	11.646	82.867	-725.94	1094.6	23.728	750.16	1092.9	23.649	24.005	0	0	3.49	5.9612	-12.659	-11.391	-2.7548	0.67869	9.7693	15.367	0.73517	6.6399	-2.8898	3.9753	1477.3
6.34	635	2.5	NaN	-5.1605	9.8395	-5.3918	-181.61	15.29	11.653	82.899	-725.94	1094.6	23.7	750.17	1092.8	23.649	33.86	0	0	3.5977	6.0673	-12.661	-11.393	-2.864	0.68363	9.7716	15.358	0.7337	6.751	-2.8893	3.9643	1477.3
6.35	636	2.5	NaN	-5.2813	9.8449	-5.3497	-181.61	15.287	11.668	82.845	-725.96	1094.6	23.7	750.17	1092.8	23.649	32.618	0	0	3.7605	6.2279	-12.664	-11.396	-2.9868	0.68418	9.7772	15.354	0.77374	6.912	-2.8866	3.9582	1477.3
6.36	637	2.5	NaN	-5.4401	9.8705	-5.2449	-181.6	15.295	11.731	82.65	-725.94	1094.6	23.819	750.18	1092.8	23.649	34.114	0	0	3.8876	6.3531	-12.668	-11.4	-3.1577	0.68137	9.8037	15.362	0.72982	7.0344	-2.864	3.9619	1477.3
6.37	638	2.5	NaN	-5.5047	9.8813	-5.2261	-181.6	15.323	11.653	82.627	-725.93	1094.5	23.585	750.12	1092.8	23.649	26.832	0	0	3.9267	6.3916	-12.673	-11.405	-3.214	0.68901	9.8153	15.389	0.71265	7.0806	-2.8578	3.9831	1477.2
6.38	639	2.5	NaN	-5.6626	9.9103	-5.1925	-181.6	15.338	11.665	82.621	-725.9	1094.6	23.592	750.13	1092.8	23.649	34.966	0	0	3.9658	6.4301	-12.678	-11.411	-3.3724	0.69182	9.8437	15.405	0.59334	7.122	-2.8348	3.994	1477.2
6.39	640	2.5	NaN	-5.8098	9.9352	-5.1646	-181.59	15.345	11.698	82.635	-725.87	1094.6	23.653	750.16	1092.8	23.649	35.783	0	0	4.0049	6.4687	-12.684	-11.416	-3.5215	0.69581	9.8681	15.412	0.48344	7.1645	-2.8158	3.9955	1477.2
6.4	641	2.5	NaN	-5.9076	9.9463	-5.1472	-181.59	15.357	11.696	82.661	-725.86	1094.6	23.623	750.17	1092.9	23.649	33.846	0	0	4.044	6.5072	-12.689	-11.422	-3.6171	0.70515	9.8795	15.424	0.42688	7.2124	-2.8098	4.0022	1477.2
6.41	642	2.5	NaN	-6.0109	9.9553	-5.1135	-181.58	15.391	11.661	82.651	-725.86	1094.6	23.51	750.14	1092.9	23.649	33.688	0	0	4.0831	6.5458	-12.695	-11.427	-3.7164	0.71771	9.8895	15.457	0.36674	7.2635	-2.8052	4.0296	1477.2
6.42	643	2.5	NaN	-6.1368	9.9959	-4.9951	-181.57	15.392	11.665	82.46	-725.79	1094.6	23.505	750.18	1092.9	23.649	32.934	0	0	4.1222	6.5843	-12.7	-11.433	-3.8495	0.71373	9.9296	15.459	0.27275	7.2981	-2.7706	4.0262	1477.1
6.43	644	2.5	NaN	-6.197	10.024	-4.8897	-181.56	15.397	11.709	82.266	-725.79	1094.6	23.618	750.23	1092.9	23.649	24.005	0	0	4.1614	6.6229	-12.706	-11.438	-3.9216	0.71397	9.9583	15.463	0.23975	7.3368	-2.7472	4.0248	1477.2
6.44	645	2.5	NaN	-6.2206	10.049	-4.8097	-181.55	15.416	11.711	82.129	-725.76	1094.6	23.605	750.23	1092.9	23.649	34.651	0	0	4.2005	6.6614	-12.711	-11.443	-3.95	0.71607	9.9839	15.481	0.25049	7.3775	-2.727	4.0373	1477.2
6.45	646	2.5	NaN	-6.2032	10.077	-4.7588	-181.55	15.448	11.683	82.071	-725.72	1094.6	23.51	750.23	1092.9	23.649	32.314	0	0	4.2396	6.7	-12.716	-11.449	-3.9311	0.72567	10.013	15.513	0.3085	7.4256	-2.7038	4.064	1477.1
6.46	647	2.5	NaN	-6.1349	10.105	-4.7424	-181.54	15.484	11.67	82.094	-725.67	1094.6	23.461	750.24	1092.9	23.649	27.439	0	0	4.2787	6.7385	-12.722	-11.454	-3.8599	0.73854	10.041	15.548	0.41877	7.477	-2.6805	4.0935	1477.1
6.47	648	2.5	NaN	-6.012	10.119	-4.7699	-181.54	15.499	11.718	82.18	-725.66	1094.6	23.589	750.31	1092.9	23.649	27.578	0	0	4.3178	6.777	-12.727	-11.46	-3.7388	0.73493	10.056	15.562	0.57901	7.512	-2.6715	4.1027	1477.1
6.48	649	2.5	NaN	-5.9635	10.142	-4.7995	-181.53	15.5	11.738	82.243	-725.6	1094.6	23.63	750.34	1093	23.649	24.005	0	0	4.3569	6.8156	-12.733	-11.465	-3.6894	0.74419	10.079	15.563	0.66754	7.5598	-2.654	4.0979	1477.1
6.49	650	2.5	NaN	-5.7841	10.166	-4.8642	-181.51	15.529	11.731	82.352	-725.55	1094.6	23.586	750.39	1093	23.649	31.189	0	0	4.396	6.8541	-12.738	-11.47	-3.504	0.76808	10.103	15.591	0.89204	7.6222	-2.6345	4.1205	1477.1
6.5	651	2.5	NaN	-5.6263	10.182	-4.9005	-181.5	15.555	11.714	82.387	-725.5	1094.6	23.517	750.4	1093	23.649	29.566	0	0	4.4351	6.8927	-12.743	-11.476	-3.3421	0.78303	10.12	15.617	1.093	7.6757	-2.623	4.141	1477.1
6.51	652	2.5	NaN	-5.4983	10.191	-4.8983	-181.5	15.566	11.723	82.326	-725.49	1094.6	23.532	750.42	1093	23.649	32.087	0	0	4.4743	6.9312	-12.749	-11.481	-3.2171	0.78584	10.13	15.627	1.2572	7.7171	-2.6192	4.1461	1477.1
6.52	653	2.5	NaN	-5.3444	10.2	-4.8859	-181.49	15.564	11.764	82.241	-725.49	1094.6	23.638	750.48	1093	23.649	24.005	0	0	4.5134	6.9698	-12.754	-11.487	-3.0707	0.78619	10.139	15.624	1.4427	7.756	-2.6147	4.1376	1477.1
6.53	654	2.5	NaN	-5.1022	10.226	-4.931	-181.48	15.569	11.734	82.326	-725.44	1094.6	23.535	750.51	1093	23.649	32.034	0	0	4.5525	7.0083	-12.76	-11.492	-2.8212	0.80405	10.166	15.63	1.7313	7.8124	-2.5941	4.1377	1477.1
6.54	655	2.5	NaN	-4.9208	10.239	-4.9608	-181.47	15.567	11.751	82.407	-725.45	1094.6	23.578	750.55	1093	23.649	24.005	0	0	4.5916	7.0469	-12.765	-11.497	-2.6384	0.81351	10.178	15.627	1.9532	7.8604	-2.5865	4.1298	1477.2
6.55	656	2.5	NaN	-4.7386	10.25	-5.0027	-181.47	15.555	11.781	82.517	-725.48	1094.6	23.662	750.61	1093	23.649	46.641	0	0	4.6307	7.0854	-12.77	-11.503	-2.4553	0.81348	10.19	15.615	2.1754	7.8989	-2.5805	4.1126	1477.3
6.56	657	2.5	NaN	-4.5643	10.265	-5.0407	-181.46	15.55	11.784	82.616	-725.51	1094.6	23.66	750.65	1093	26.611	47.527	0	0	4.658	7.1123	-12.773	-11.506	-2.2773	0.82389	10.205	15.611	2.3807	7.9362	-2.5685	4.1047	1477.3
6.57	658	2.5	NaN	-4.3816	10.289	-5.0716	-181.45	15.558	11.773	82.686	-725.54	1094.6	23.612	750.67	1093.1	23.649	38.746	0	0	4.5899	7.0452	-12.756	-11.489	-2.09	0.84315	10.229	15.618	2.4998	7.8883	-2.527	4.129	1477.4
6.58	659	2.5	NaN	-4.1746	10.327	-5.1012	-181.44	15.572	11.785	82.74	-725.59	1094.6	23.633	750.68	1093.1	23.649	43.797	0	0	4.5217	6.978	-12.74	-11.472	-1.8818	0.85778	10.267	15.632	2.64	7.8358	-2.4727	4.1601	1477.5
6.59	660	2.5	NaN	-4.015	10.364	-5.1305	-181.42	15.574	11.796	82.808	-725.64	1094.6	23.656	750.71	1093.1	23.649	41.03	0	0	4.4536	6.9109	-12.723	-11.455	-1.7206	0.87023	10.305	15.633	2.7331	7.7811	-2.4181	4.1784	1477.5
6.6	661	2.5	NaN	-3.9248	10.384	-5.1612	-181.41	15.579	11.799	82.914	-725.7	1094.7	23.643	750.72	1093.1	23.649	39.995	0	0	3.6887	6.1571	-12.744	-11.476	-1.6259	0.88631	10.324	15.639	2.0628	7.0434	-2.4199	4.163	1477.6
6.61	662	2.5	NaN	-3.8614	10.407	-5.1621	-181.41	15.57	11.805	82.957	-725.73	1094.7	23.66	750.76	1093.1	23.649	34.795	0	0	3.3294	5.803	-12.756	-11.488	-1.5616	0.88804	10.346	15.631	1.7678	6.691	-2.4097	4.1426	1477.7
6.62	663	2.5	NaN	-3.8178	10.424	-5.1497	-181.41	15.571	11.799	82.984	-725.77	1094.7	23.636	750.77	1093.1	23.649	30.839	0	0	3.7969	6.2637	-12.747	-11.479	-1.5161	0.89306	10.362	15.633	2.2808	7.1568	-2.3846	4.154	1477.7
6.63	664	2.5	NaN	-3.7913	10.434	-5.1465	-181.4	15.586	11.789	83.062	-725.82	1094.7	23.59	750.74	1093.1	23.649	29.862	0	0	4.2645	6.7245	-12.738	-11.47	-1.4848	0.90804	10.372	15.648	2.7797	7.6325	-2.3656	4.1783	1477.8
6.64	665	2.5	NaN	-3.7822	10.45	-5.1609	-181.39	15.59	11.809	83.222	-725.82	1094.7	23.631	750.75	1093.1	23.649	30.531	0	0	4.732	7.1852	-12.728	-11.461	-1.4711	0.92259	10.388	15.652	3.2609	8.1078	-2.3404	4.1916	1477.8
6.65	666	2.5	NaN	-3.824	10.467	-5.0668	-181.39	15.583	11.823	83.217	-725.9	1094.8	23.637	750.78	1093.1	23.649	29.498	0	0	5.6438	8.0838	-12.711	-11.443	-1.5136	0.92491	10.402	15.647	4.1302	9.0087	-2.3081	4.2042	1477.9
6.66	667	2.5	NaN	-3.8547	10.479	-5.0225	-181.38	15.588	11.829	83.299	-725.94	1094.8	23.628	750.77	1093.2	23.649	31.155	0	0	6.4747	8.9026	-12.694	-11.427	-1.5408	0.93603	10.414	15.653	4.9339	9.8387	-2.2801	4.2262	1477.9
6.67	668	2.5	NaN	-3.8874	10.486	-4.9447	-181.37	15.592	11.797	83.278	-726.02	1094.9	23.516	750.76	1093.2	23.649	30.262	0	0	6.507	8.9345	-12.693	-11.426	-1.5701	0.94561	10.42	15.658	4.937	9.8801	-2.2731	4.2322	1478
6.68	669	2.5	NaN	-3.928	10.501	-4.8348	-181.37	15.582	11.788	83.217	-726.13	1094.9	23.458	750.78	1093.2	23.649	30.549	0	0	6.4641	8.8922	-12.691	-11.423	-1.6109	0.94588	10.433	15.65	4.8532	9.8381	-2.2573	4.2265	1478.1
6.69	670	2.5	NaN	-3.9674	10.53	-4.7488	-181.37	15.566	11.816	83.247	-726.21	1095	23.497	750.81	1093.2	23.649	32.282	0	0	6.3766	8.806	-12.688	-11.42	-1.6509	0.94418	10.459	15.637	4.7258	9.7502	-2.2282	4.2168	1478.2
6.7	671	2.5	NaN	-3.9785	10.552	-4.7847	-181.36	15.587	11.786	83.482	-726.18	1095	23.383	750.75	1093.2	23.649	34.469	0	0	6.3565	8.7862	-12.686	-11.418	-1.6483	0.96935	10.482	15.657	4.7082	9.7555	-2.2036	4.2387	1478.2
6.71	672	2.5	NaN	-3.9926	10.589	-4.7298	-181.35	15.563	11.829	83.618	-726.29	1095	23.449	750.79	1093.2	23.649	37.78	0	0	6.331	8.7611	-12.684	-11.416	-1.6599	0.97792	10.518	15.634	4.6711	9.739	-2.1661	4.2182	1478.3
6.72	673	2.5	NaN	-4.0008	10.643	-4.6825	-181.34	15.565	11.799	83.72	-726.38	1095.1	23.31	750.77	1093.2	23.649	40.498	0	0	6.2057	8.6376	-12.683	-11.415	-1.6589	0.99882	10.569	15.64	4.5468	9.6364	-2.1143	4.2242	1478.4
6.73	674	2.5	NaN	-4.0016	10.667	-4.6431	-181.33	15.566	11.797	83.764	-726.49	1095.1	23.268	750.76	1093.2	23.649	43.655	0	0	6.0819	8.5156	-12.683	-11.415	-1.6566	1.0103	10.591	15.642	4.4253	9.5259	-2.0914	4.2266	1478.5
6.74	675	2.5	NaN	-3.9837	10.679	-4.6121	-181.32	15.567	11.814	83.798	-726.62	1095.2	23.283	750.75	1093.2	27.282	44.58	0	0	5.9599	8.3953	-12.683	-11.416	-1.638	1.0225	10.602	15.644	4.3219	9.4178	-2.081	4.228	1478.6
6.75	676	2.5	NaN	-3.9434	10.706	-4.594	-181.3	15.575	11.809	83.877	-726.73	1095.2	23.227	750.71	1093.2	25.903	44.852	0	0	5.8033	8.2409	-12.682	-11.415	-1.5927	1.0484	10.627	15.654	4.2105	9.2894	-2.0547	4.2395	1478.7
6.76	677	2.5	NaN	-3.9111	10.723	-4.6065	-181.29	15.578	11.799	83.974	-726.79	1095.3	23.171	750.69	1093.2	24.36	45.537	0	0	5.667	8.1067	-12.681	-11.413	-1.5546	1.0694	10.643	15.659	4.1125	9.1761	-2.0379	4.2452	1478.7
6.77	678	2.5	NaN	-3.8711	10.723	-4.6127	-181.28	15.575	11.804	84.046	-726.87	1095.3	23.165	750.7	1093.2	24.368	45.8	0	0	5.5916	8.0324	-12.68	-11.413	-1.5116	1.0823	10.64	15.657	4.08	9.1147	-2.0397	4.2446	1478.8
6.78	679	2.5	NaN	-3.8288	10.715	-4.6113	-181.27	15.566	11.821	84.101	-726.96	1095.3	23.2	750.73	1093.2	23.649	45.964	0	0	5.5249	7.9666	-12.68	-11.412	-1.4687	1.0925	10.631	15.649	4.0562	9.0592	-2.0484	4.2375	1478.9
6.79	680	2.5	NaN	-3.7753	10.705	-4.631	-181.26	15.561	11.808	84.233	-727.06	1095.4	23.156	750.75	1093.2	23.649	45.925	0	0	5.4618	7.9044	-12.679	-11.411	-1.4086	1.1069	10.62	15.646	4.0531	9.0113	-2.0592	4.2347	1479.1
6.8	681	2.5	NaN	-3.722	10.697	-4.6606	-181.25	15.559	11.795	84.388	-727.15	1095.4	23.102	750.75	1093.2	23.649	45.964	0	0	5.3976	7.8411	-12.679	-11.411	-1.3474	1.1275	10.61	15.646	4.0501	8.9687	-2.0683	4.2349	1479.2
6.81	682	2.5	NaN	-3.6888	10.694	-4.6682	-181.22	15.554	11.832	84.449	-727.23	1095.4	23.171	750.77	1093.2	23.649	46.228	0	0	5.3227	7.7674	-12.678	-11.411	-1.3146	1.1505	10.606	15.641	4.0081	8.9179	-2.0717	4.2306	1479.3
6.82	683	2.5	NaN	-3.6623	10.703	-4.6687	-181.22	15.547	11.82	84.535	-727.32	1095.5	23.121	750.79	1093.2	23.649	46.213	0	0	5.1864	7.6331	-12.676	-11.409	-1.2831	1.1604	10.614	15.636	3.9034	8.7934	-2.0622	4.2271	1479.4
6.83	684	2.5	NaN	-3.6499	10.729	-4.6771	-181.22	15.549	11.813	84.655	-727.34	1095.5	23.102	750.78	1093.2	23.649	46.398	0	0	5.1061	7.5539	-12.675	-11.408	-1.2653	1.1679	10.639	15.639	3.8408	8.7218	-2.0363	4.2315	1479.4
6.84	685	2.5	NaN	-3.6304	10.763	-4.6461	-181.2	15.548	11.82	84.696	-727.37	1095.5	23.114	750.79	1093.1	26.936	46.163	0	0	5.0703	7.5186	-12.675	-11.407	-1.2448	1.1809	10.672	15.639	3.8255	8.6995	-2.0029	4.2321	1479.4
6.85	686	2.5	NaN	-3.6152	10.793	-4.6159	-181.2	15.544	11.837	84.711	-727.38	1095.5	23.163	750.82	1093.2	23.649	45.869	0	0	5.0031	7.4524	-12.673	-11.406	-1.2309	1.1828	10.702	15.636	3.7722	8.6352	-1.9715	4.2305	1479.5
6.86	687	2.5	NaN	-3.6011	10.822	-4.5937	-181.2	15.543	11.853	84.734	-727.36	1095.5	23.211	750.84	1093.2	23.649	45.794	0	0	4.9325	7.3829	-12.672	-11.404	-1.2178	1.1802	10.731	15.634	3.7147	8.5631	-1.941	4.2298	1479.5
6.87	688	2.5	NaN	-3.5668	10.867	-4.5417	-181.18	15.548	11.851	84.748	-727.36	1095.6	23.181	750.84	1093.2	23.649	45.581	0	0	4.8578	7.3092	-12.671	-11.403	-1.1818	1.2045	10.774	15.64	3.676	8.5137	-1.8968	4.2369	1479.5
6.88	689	2.5	NaN	-3.5278	10.895	-4.5209	-181.18	15.55	11.821	84.819	-727.38	1095.6	23.112	750.85	1093.2	23.815	45.536	0	0	4.7872	7.2396	-12.67	-11.402	-1.1375	1.2138	10.8	15.646	3.6497	8.4534	-1.8701	4.2435	1479.5
6.89	690	2.5	NaN	-3.4922	10.912	-4.5356	-181.16	15.559	11.807	84.939	-727.41	1095.7	23.074	750.84	1093.2	25.239	45.495	0	0	4.7226	7.1759	-12.669	-11.402	-1.0958	1.2315	10.816	15.655	3.6268	8.4074	-1.8532	4.2533	1479.5
6.9	691	2.5	NaN	-3.4731	10.913	-4.5295	-181.16	15.561	11.828	84.959	-727.45	1095.7	23.132	750.84	1093.2	24.94	45.309	0	0	4.6286	7.0833	-12.669	-11.401	-1.0782	1.2394	10.817	15.657	3.5504	8.3227	-1.852	4.2559	1479.6
6.91	692	2.5	NaN	-3.4612	10.917	-4.5217	-181.15	15.558	11.85	84.952	-727.5	1095.7	23.196	750.86	1093.2	26.153	45.168	0	0	4.545	7.001	-12.67	-11.402	-1.0692	1.2449	10.82	15.655	3.4759	8.2459	-1.8493	4.2534	1479.6
6.92	693	2.5	NaN	-3.4454	10.937	-4.5315	-181.14	15.559	11.843	84.985	-727.53	1095.7	23.191	750.87	1093.2	26.302	44.867	0	0	4.5164	6.9727	-12.672	-11.404	-1.052	1.2552	10.838	15.657	3.4644	8.2279	-1.8332	4.2533	1479.7
6.93	694	2.5	NaN	-3.4246	10.964	-4.5392	-181.13	15.576	11.818	84.995	-727.55	1095.7	23.14	750.84	1093.2	26.942	44.622	0	0	4.4109	6.8688	-12.673	-11.405	-1.0287	1.2635	10.865	15.675	3.3822	8.1323	-1.8077	4.2698	1479.7
6.94	695	2.5	NaN	-3.4101	10.987	-4.5418	-181.14	15.573	11.838	84.999	-727.58	1095.7	23.221	750.87	1093.2	25.796	44.222	0	0	4.272	6.7319	-12.674	-11.406	-1.0174	1.2553	10.888	15.672	3.2546	7.9872	-1.7858	4.2654	1479.8
6.95	696	2.5	NaN	-3.357	11.027	-4.55	-181.13	15.583	11.821	85.014	-727.63	1095.8	23.188	750.86	1093.2	25.124	44.085	0	0	4.2548	6.7149	-12.675	-11.407	-0.96245	1.2619	10.927	15.683	3.2923	7.9768	-1.748	4.276	1479.8
6.96	697	2.5	NaN	-3.2787	11.071	-4.536	-181.13	15.605	11.795	84.984	-727.68	1095.8	23.112	750.8	1093.2	24.585	43.457	0	0	4.2322	6.6927	-12.676	-11.408	-0.88239	1.2707	10.97	15.706	3.3499	7.9634	-1.7056	4.2979	1479.8
6.97	698	2.5	NaN	-3.1836	11.123	-4.5176	-181.12	15.617	11.782	84.952	-727.73	1095.8	23.07	750.77	1093.2	24.435	43.036	0	0	4.1498	6.6115	-12.679	-11.411	-0.78686	1.2749	11.021	15.719	3.363	7.8864	-1.6582	4.3073	1479.8
6.98	699	2.5	NaN	-3.0891	11.18	-4.5245	-181.12	15.606	11.788	84.989	-727.75	1095.8	23.088	750.8	1093.1	23.649	42.9	0	0	4.1459	6.6076	-12.684	-11.416	-0.6918	1.2758	11.075	15.71	3.4541	7.8834	-1.6085	4.2942	1479.9
6.99	700	2.5	NaN	-3.0511	11.196	-4.5533	-181.11	15.63	11.776	85.089	-727.76	1095.8	23.052	750.74	1093.2	23.649	42.523	0	0	4.2222	6.6828	-12.69	-11.423	-0.64841	1.29	11.092	15.733	3.5738	7.9728	-1.5986	4.3108	1479.8
7	701	2.5	NaN	-2.9926	11.228	-4.5812	-181.11	15.631	11.804	85.157	-727.79	1095.9	23.132	750.74	1093.2	23.649	42.186	0	0	4.2984	6.758	-12.697	-11.429	-0.59048	1.2895	11.123	15.736	3.7079	8.0475	-1.5736	4.3065	1479.8
7.01	702	2.5	NaN	-2.9019	11.27	-4.6451	-181.11	15.638	11.821	85.32	-727.88	1095.9	23.171	750.71	1093.2	23.649	41.768	0	0	4.3747	6.8331	-12.703	-11.436	-0.49501	1.3011	11.164	15.744	3.8797	8.1342	-1.5388	4.3086	1479.9
7.02	703	2.5	NaN	-2.8407	11.308	-4.6811	-181.11	15.642	11.822	85.397	-727.92	1095.9	23.173	750.69	1093.2	23.649	41.725	0	0	4.451	6.9083	-12.71	-11.442	-0.43094	1.3046	11.201	15.749	4.02	8.2129	-1.5082	4.3064	1479.9
7.03	704	2.5	NaN	-2.8195	11.338	-4.6755	-181.11	15.634	11.821	85.354	-727.94	1095.9	23.179	750.7	1093.2	23.649	41.656	0	0	4.5272	6.9834	-12.716	-11.449	-0.41176	1.2997	11.23	15.741	4.1155	8.2832	-1.4858	4.2926	1479.9
7.04	705	2.5	NaN	-2.808	11.363	-4.6588	-181.1	15.619	11.833	85.286	-728	1095.9	23.202	750.72	1093.2	23.649	41.651	0	0	4.6035	7.0586	-12.723	-11.455	-0.40381	1.3026	11.254	15.727	4.1997	8.3612	-1.4682	4.2717	1480
7.05	706	2.5	NaN	-2.8089	11.375	-4.6472	-181.1	15.644	11.755	85.242	-728.03	1096	22.973	750.61	1093.1	23.649	41.466	0	0	4.6798	7.1338	-12.729	-11.461	-0.39744	1.3161	11.266	15.753	4.2823	8.4499	-1.4628	4.2912	1480
7.06	707	2.5	NaN	-2.803	11.391	-4.6816	-181.1	15.617	11.801	85.34	-728.03	1096	23.099	750.66	1093.1	23.649	41.504	0	0	4.756	7.2089	-12.735	-11.468	-0.39276	1.31	11.282	15.726	4.3633	8.5189	-1.4533	4.2579	1480
7.07	708	2.5	NaN	-2.8003	11.389	-4.6722	-181.1	15.607	11.802	85.297	-728.07	1096	23.097	750.66	1093.1	23.649	41.694	0	0	4.8323	7.2841	-12.742	-11.474	-0.39171	1.3108	11.28	15.717	4.4406	8.5949	-1.4619	4.2424	1480
7.08	709	2.5	NaN	-2.7927	11.392	-4.6582	-181.1	15.604	11.794	85.252	-728.1	1096	23.075	750.64	1093.1	23.649	41.358	0	0	4.9086	7.3593	-12.748	-11.481	-0.385	1.3099	11.283	15.714	4.5236	8.6692	-1.4656	4.2328	1480
7.09	710	2.5	NaN	-2.7723	11.411	-4.6695	-181.1	15.591	11.803	85.297	-728.09	1096	23.099	750.64	1093.1	23.649	41.45	0	0	4.9848	7.4344	-12.755	-11.487	-0.36379	1.3071	11.301	15.701	4.6211	8.7415	-1.4535	4.2135	1480
7.1	711	2.5	NaN	-2.7375	11.429	-4.6923	-181.1	15.571	11.797	85.364	-728.08	1095.9	23.06	750.66	1093.1	23.649	41.424	0	0	5.0611	7.5096	-12.761	-11.494	-0.32491	1.3166	11.321	15.679	4.7362	8.8262	-1.4405	4.185	1480.1
7.11	712	2.5	NaN	-2.7128	11.431	-4.6792	-181.1	15.575	11.737	85.313	-728.1	1095.9	22.89	750.62	1093.1	23.649	41.212	0	0	5.1374	7.5847	-12.768	-11.5	-0.29549	1.3194	11.323	15.683	4.8419	8.9042	-1.4451	4.1831	1480
7.12	713	2.5	NaN	-2.6978	11.442	-4.6912	-181.09	15.572	11.744	85.343	-728.07	1095.9	22.892	750.6	1093.1	23.649	40.635	0	0	5.2137	7.6599	-12.774	-11.507	-0.27942	1.3286	11.334	15.68	4.9342	8.9885	-1.4403	4.1738	1480
7.13	714	2.5	NaN	-2.6652	11.456	-4.7238	-181.08	15.563	11.76	85.425	-728.04	1095.9	22.911	750.61	1093.1	23.649	41.093	0	0	5.2899	7.7351	-12.781	-11.513	-0.24432	1.3409	11.349	15.67	5.0456	9.076	-1.4315	4.1565	1480
7.14	715	2.5	NaN	-2.6308	11.468	-4.7495	-181.07	15.551	11.778	85.481	-728.01	1095.9	22.934	750.63	1093.1	23.649	40.356	0	0	5.3662	7.8102	-12.787	-11.52	-0.20862	1.352	11.362	15.657	5.1576	9.1622	-1.4251	4.1377	1480
7.15	716	2.5	NaN	-2.6125	11.476	-4.7501	-181.06	15.546	11.785	85.464	-727.99	1095.8	22.927	750.64	1093.1	23.649	39.633	0	0	5.4425	7.8854	-12.794	-11.526	-0.19068	1.3657	11.371	15.652	5.2518	9.2511	-1.4228	4.1256	1480
7.16	717	2.5	NaN	-2.6039	11.488	-4.7426	-181.03	15.555	11.738	85.421	-727.95	1095.8	22.722	750.58	1093.1	23.649	39.47	0	0	5.5187	7.9606	-12.8	-11.532	-0.17566	1.4026	11.384	15.659	5.3431	9.3631	-1.4162	4.1262	1479.9
7.17	718	2.5	NaN	-2.6076	11.489	-4.759	-181.02	15.538	11.761	85.462	-727.93	1095.8	22.78	750.61	1093.1	23.649	39.125	0	0	5.595	8.0357	-12.807	-11.539	-0.18001	1.4086	11.385	15.642	5.415	9.4443	-1.4217	4.1033	1479.9
7.18	719	2.5	NaN	-2.602	11.506	-4.7689	-181	15.521	11.777	85.481	-727.86	1095.8	22.771	750.65	1093.1	23.649	38.249	0	0	5.6713	8.1109	-12.813	-11.545	-0.17329	1.4292	11.403	15.625	5.498	9.5401	-1.4104	4.0796	1479.8
7.19	720	2.5	NaN	-2.5953	11.521	-4.785	-180.98	15.519	11.77	85.522	-727.78	1095.8	22.695	750.65	1093.1	23.649	39.775	0	0	5.7414	8.18	-12.819	-11.551	-0.16199	1.4547	11.418	15.622	5.5794	9.6347	-1.4008	4.0706	1479.8
7.2	721	2.5	NaN	-2.5842	11.534	-4.7887	-180.96	15.516	11.769	85.533	-727.71	1095.8	22.645	750.66	1093.1	23.649	40.302	0	0	5.7529	8.1913	-12.818	-11.55	-0.14835	1.4736	11.432	15.619	5.6045	9.6649	-1.3862	4.0685	1479.7
7.21	722	2.5	NaN	-2.5629	11.552	-4.7616	-180.95	15.498	11.805	85.457	-727.65	1095.8	22.708	750.75	1093.1	23.649	39.549	0	0	5.8003	8.238	-12.816	-11.549	-0.13254	1.4783	11.45	15.599	5.6677	9.7163	-1.3658	4.051	1479.7
7.22	723	2.5	NaN	-2.5411	11.564	-4.7412	-180.95	15.496	11.842	85.388	-727.61	1095.7	22.79	750.8	1093.1	23.649	39.805	0	0	6.1228	8.5559	-12.811	-11.543	-0.11659	1.4752	11.464	15.597	6.0063	10.031	-1.347	4.0542	1479.7
7.23	724	2.5	NaN	-2.5092	11.579	-4.732	-180.94	15.502	11.849	85.347	-727.56	1095.7	22.783	750.81	1093.1	23.649	38.867	0	0	6.4454	8.8738	-12.805	-11.537	-0.085876	1.4844	11.478	15.603	6.3596	10.358	-1.3268	4.066	1479.7
7.24	725	2.5	NaN	-2.4653	11.594	-4.771	-180.91	15.515	11.842	85.439	-727.5	1095.7	22.698	750.82	1093.1	23.649	38.788	0	0	6.768	9.1917	-12.8	-11.532	-0.035076	1.5176	11.495	15.615	6.7329	10.709	-1.3049	4.0832	1479.7
7.25	726	2.5	NaN	-2.42	11.612	-4.8175	-180.89	15.523	11.859	85.538	-727.43	1095.7	22.673	750.87	1093.2	23.649	37.834	0	0	7.0906	9.5096	-12.794	-11.526	0.015032	1.5456	11.513	15.622	7.1056	11.055	-1.2815	4.0955	1479.6
7.26	727	2.5	NaN	-2.3882	11.626	-4.8428	-180.88	15.529	11.893	85.562	-727.37	1095.7	22.708	750.93	1093.2	23.649	37.346	0	0	7.4132	9.8275	-12.789	-11.521	0.04642	1.5574	11.527	15.628	7.4596	11.385	-1.2612	4.1067	1479.6
7.27	728	2.5	NaN	-2.3807	11.631	-4.8438	-180.87	15.546	11.906	85.508	-727.35	1095.7	22.695	750.95	1093.2	23.649	35.497	0	0	7.7358	10.145	-12.783	-11.515	0.052279	1.5632	11.534	15.644	7.7881	11.709	-1.2492	4.1286	1479.6
7.28	729	2.5	NaN	-2.3725	11.645	-4.8668	-180.85	15.556	11.921	85.506	-727.3	1095.7	22.673	751.01	1093.2	23.649	33.849	0	0	8.0584	10.463	-12.778	-11.51	0.061357	1.5843	11.548	15.653	8.1197	12.048	-1.2292	4.1427	1479.6
7.29	730	2.5	NaN	-2.373	11.647	-4.8948	-180.84	15.573	11.915	85.548	-727.27	1095.7	22.61	751.03	1093.2	23.649	32.232	0	0	8.3809	10.781	-12.772	-11.504	0.064932	1.5951	11.552	15.669	8.4459	12.376	-1.2204	4.1646	1479.6
7.3	731	2.5	NaN	-2.3747	11.644	-4.9163	-180.83	15.584	11.931	85.581	-727.24	1095.7	22.604	751.08	1093.2	23.649	29.241	0	0	8.7035	11.099	-12.766	-11.499	0.064627	1.6078	11.549	15.679	8.7682	12.707	-1.2175	4.18	1479.7
7.31	732	2.5	NaN	-2.3772	11.645	-4.9294	-180.82	15.593	11.953	85.6	-727.2	1095.7	22.612	751.13	1093.2	23.649	27.864	0	0	8.8861	11.279	-12.761	-11.493	0.062572	1.6218	11.55	15.688	8.9486	12.901	-1.2109	4.1947	1479.7
7.32	733	2.5	NaN	-2.3798	11.647	-4.9292	-180.8	15.607	11.972	85.592	-727.16	1095.6	22.608	751.16	1093.2	23.649	27.34	0	0	8.5348	10.933	-12.754	-11.486	0.059802	1.6366	11.553	15.701	8.5946	12.569	-1.2006	4.2145	1479.7
7.33	734	2.5	NaN	-2.3806	11.638	-4.9076	-180.78	15.623	12	85.528	-727.14	1095.6	22.619	751.19	1093.2	23.649	25.655	0	0	8.3683	10.769	-12.75	-11.482	0.056027	1.6548	11.546	15.715	8.4243	12.424	-1.2041	4.2328	1479.7
7.34	735	2.5	NaN	-2.3779	11.639	-4.9197	-180.78	15.635	12.007	85.578	-727.12	1095.6	22.614	751.2	1093.3	23.649	24.084	0	0	8.3113	10.713	-12.748	-11.48	0.060994	1.6607	11.548	15.726	8.3723	12.373	-1.2	4.2459	1479.7
7.35	736	2.5	NaN	-2.3688	11.633	-4.8964	-180.76	15.634	12.068	85.508	-727.11	1095.6	22.724	751.26	1093.3	23.649	26.704	0	0	8.1714	10.575	-12.746	-11.478	0.063014	1.6687	11.542	15.725	8.2344	12.243	-1.2038	4.2466	1479.7
7.36	737	2.5	NaN	-2.3552	11.634	-4.9102	-180.75	15.641	12.071	85.55	-727.08	1095.6	22.674	751.3	1093.3	23.649	27.449	0	0	8.0687	10.474	-12.745	-11.477	0.080084	1.6887	11.543	15.732	8.1488	12.162	-1.2014	4.2545	1479.7
7.37	738	2.5	NaN	-2.3423	11.634	-4.9271	-180.73	15.649	12.072	85.598	-727.08	1095.6	22.628	751.33	1093.3	23.649	25.193	0	0	8.0114	10.417	-12.744	-11.477	0.09661	1.7064	11.544	15.739	8.108	12.123	-1.2005	4.2624	1479.7
7.38	739	2.5	NaN	-2.3311	11.629	-4.9134	-180.72	15.65	12.115	85.551	-727.1	1095.6	22.714	751.37	1093.3	23.649	24.005	0	0	7.8899	10.297	-12.743	-11.476	0.10261	1.7123	11.539	15.74	7.9926	12.01	-1.2041	4.2638	1479.8
7.39	740	2.5	NaN	-2.311	11.638	-4.9198	-180.71	15.654	12.103	85.58	-727.1	1095.6	22.645	751.37	1093.3	23.649	26.267	0	0	7.6963	10.107	-12.742	-11.474	0.12652	1.7276	11.548	15.744	7.8228	11.834	-1.1936	4.2695	1479.8
7.4	741	2.5	NaN	-2.288	11.658	-4.93	-180.7	15.664	12.122	85.611	-727.08	1095.6	22.66	751.4	1093.3	23.649	24.005	0	0	7.6263	10.038	-12.743	-11.475	0.15003	1.7415	11.568	15.754	7.7763	11.779	-1.1749	4.279	1479.8
7.41	742	2.5	NaN	-2.2763	11.665	-4.9256	-180.69	15.666	12.141	85.591	-727.1	1095.6	22.701	751.42	1093.3	23.649	24.144	0	0	7.534	9.9466	-12.743	-11.476	0.15931	1.7428	11.575	15.756	7.6933	11.689	-1.1682	4.2801	1479.9
7.42	743	2.5	NaN	-2.2618	11.671	-4.9171	-180.67	15.654	12.19	85.548	-727.12	1095.6	22.81	751.46	1093.3	23.649	26.096	0	0	7.3509	9.7661	-12.743	-11.475	0.16784	1.7557	11.581	15.744	7.5187	11.522	-1.1623	4.2684	1479.9
7.43	744	2.5	NaN	-2.231	11.682	-4.9252	-180.66	15.642	12.226	85.549	-727.15	1095.6	22.886	751.52	1093.3	23.649	25.32	0	0	7.278	9.6943	-12.744	-11.476	0.19565	1.7692	11.592	15.732	7.4737	11.464	-1.1519	4.256	1480
7.44	745	2.5	NaN	-2.1777	11.703	-4.9623	-180.67	15.647	12.196	85.641	-727.18	1095.6	22.815	751.56	1093.2	23.649	24.005	0	0	7.2486	9.6653	-12.745	-11.477	0.25516	1.7647	11.612	15.737	7.5037	11.43	-1.1331	4.26	1480.1
7.45	746	2.5	NaN	-2.1165	11.73	-4.9905	-180.66	15.647	12.174	85.698	-727.21	1095.6	22.748	751.58	1093.2	23.649	24.005	0	0	7.2141	9.6313	-12.745	-11.477	0.32104	1.7782	11.638	15.739	7.5351	11.41	-1.1068	4.2614	1480.1
7.46	747	2.5	NaN	-2.0491	11.747	-4.9946	-180.65	15.645	12.187	85.697	-727.26	1095.6	22.793	751.61	1093.2	23.649	24.005	0	0	7.172	9.5898	-12.745	-11.477	0.38654	1.7806	11.655	15.737	7.5585	11.37	-1.0893	4.2599	1480.2
7.47	748	2.5	NaN	-2.017	11.757	-4.9954	-180.65	15.664	12.164	85.693	-727.28	1095.6	22.739	751.58	1093.2	23.649	24.005	0	0	7.086	9.5051	-12.744	-11.476	0.42059	1.787	11.665	15.756	7.5066	11.292	-1.0788	4.2794	1480.2
7.48	749	2.5	NaN	-1.9771	11.767	-5.002	-180.65	15.668	12.16	85.699	-727.32	1095.6	22.737	751.58	1093.2	23.649	24.005	0	0	7.0241	9.4441	-12.743	-11.476	0.46081	1.7907	11.674	15.761	7.4849	11.235	-1.0695	4.2855	1480.2
7.49	750	2.5	NaN	-1.9186	11.778	-5.0204	-180.65	15.656	12.181	85.738	-727.39	1095.7	22.808	751.62	1093.2	23.649	24.005	0	0	6.981	9.4017	-12.743	-11.475	0.51779	1.7901	11.683	15.751	7.4988	11.192	-1.0605	4.2758	1480.4
7.5	751	2.5	NaN	-1.8676	11.786	-5.0474	-180.65	15.657	12.178	85.818	-727.48	1095.7	22.83	751.64	1093.2	23.649	24.005	0	0	6.3498	8.7796	-12.751	-11.484	0.57082	1.7894	11.689	15.754	6.9207	10.569	-1.0624	4.2703	1480.5
7.51	752	2.5	NaN	-1.8263	11.811	-5.026	-180.66	15.667	12.153	85.766	-727.53	1095.7	22.786	751.64	1093.1	23.649	24.005	0	0	5.969	8.4043	-12.755	-11.488	0.61175	1.7798	11.712	15.767	6.5808	10.184	-1.0437	4.279	1480.5
7.52	753	2.5	NaN	-1.7917	11.827	-5.0147	-180.66	15.671	12.159	85.76	-727.57	1095.7	22.794	751.63	1093.1	23.649	24.005	0	0	6.0014	8.4362	-12.752	-11.484	0.64581	1.7821	11.727	15.771	6.6472	10.218	-1.0254	4.2868	1480.5
7.53	754	2.5	NaN	-1.759	11.842	-5.0016	-180.65	15.68	12.17	85.749	-727.61	1095.7	22.804	751.6	1093.1	23.649	24.005	0	0	6.0307	8.4651	-12.748	-11.48	0.67763	1.7899	11.741	15.782	6.7084	10.255	-1.0068	4.3013	1480.6
7.54	755	2.5	NaN	-1.7267	11.857	-4.9904	-180.64	15.684	12.188	85.74	-727.65	1095.7	22.837	751.58	1093.1	23.649	24.005	0	0	6.0594	8.4934	-12.744	-11.476	0.70822	1.7971	11.755	15.787	6.7676	10.29	-0.98888	4.3108	1480.6
7.55	756	2.5	NaN	-1.688	11.873	-4.9948	-180.63	15.679	12.198	85.775	-727.7	1095.8	22.852	751.57	1093.1	23.649	24.005	0	0	5.9757	8.4109	-12.74	-11.472	0.74769	1.8057	11.769	15.783	6.7234	10.217	-0.97106	4.3106	1480.6
7.56	757	2.5	NaN	-1.6314	11.895	-5.033	-180.62	15.678	12.158	85.928	-727.78	1095.8	22.714	751.54	1093	23.649	24.005	0	0	5.9007	8.337	-12.736	-11.469	0.8155	1.8279	11.789	15.784	6.7162	10.165	-0.94754	4.315	1480.7
7.57	758	2.5	NaN	-1.6204	11.904	-5.0254	-180.61	15.656	12.209	85.913	-727.81	1095.8	22.842	751.57	1093	23.649	24.005	0	0	5.9294	8.3653	-12.733	-11.465	0.8208	1.8268	11.797	15.763	6.7502	10.192	-0.93551	4.2978	1480.7
7.58	759	2.5	NaN	-1.5837	11.942	-5.0429	-180.61	15.639	12.229	86.011	-727.84	1095.8	22.883	751.57	1093	23.649	24.005	0	0	5.944	8.3797	-12.729	-11.461	0.85965	1.834	11.835	15.747	6.8037	10.214	-0.89409	4.2851	1480.8
7.59	760	2.5	NaN	-1.5568	11.982	-5.0417	-180.6	15.632	12.217	86.061	-727.87	1095.8	22.836	751.54	1093	23.649	24.005	0	0	5.9442	8.3798	-12.726	-11.458	0.89034	1.8495	11.874	15.74	6.8345	10.229	-0.85167	4.282	1480.8
7.6	761	2.5	NaN	-1.5431	12.019	-5.0311	-180.59	15.618	12.212	86.105	-727.9	1095.8	22.824	751.51	1093	23.649	24.005	0	0	5.8509	8.2879	-12.724	-11.456	0.90619	1.8615	11.909	15.727	6.7571	10.149	-0.81478	4.2713	1480.8
7.61	762	2.5	NaN	-1.5381	12.052	-5.0248	-180.59	15.589	12.229	86.191	-727.92	1095.8	22.895	751.53	1092.9	23.649	24.005	0	0	5.789	8.2269	-12.722	-11.454	0.91171	1.8632	11.94	15.701	6.7007	10.09	-0.78175	4.2469	1480.8
7.62	763	2.5	NaN	-1.5496	12.076	-4.9969	-180.58	15.587	12.186	86.187	-727.9	1095.8	22.794	751.49	1092.9	23.649	24.005	0	0	5.7603	8.1986	-12.721	-11.453	0.90407	1.8717	11.964	15.699	6.6643	10.07	-0.75712	4.2462	1480.8
7.63	764	2.5	NaN	-1.5668	12.089	-4.9786	-180.57	15.579	12.124	86.221	-727.9	1095.8	22.642	751.47	1092.8	23.649	24.005	0	0	5.7118	8.1508	-12.719	-11.452	0.8941	1.8892	11.975	15.693	6.6059	10.04	-0.74399	4.241	1480.7
7.64	765	2.5	NaN	-1.5999	12.112	-4.9285	-180.57	15.571	12.11	86.201	-727.88	1095.8	22.632	751.44	1092.8	23.649	24.005	0	0	5.6436	8.0836	-12.718	-11.45	0.86074	1.8946	11.997	15.686	6.5043	9.9782	-0.72081	4.236	1480.7
7.65	766	2.5	NaN	-1.6367	12.127	-4.8934	-180.57	15.544	12.139	86.213	-727.86	1095.8	22.757	751.47	1092.8	23.649	24.005	0	0	5.4635	7.9061	-12.715	-11.447	0.81947	1.8873	12.011	15.66	6.283	9.7935	-0.70418	4.2125	1480.7
7.66	767	2.5	NaN	-1.6792	12.135	-4.88	-180.58	15.512	12.166	86.282	-727.84	1095.8	22.887	751.51	1092.8	23.649	24.005	0	0	5.2973	7.7423	-12.713	-11.445	0.77466	1.8787	12.017	15.629	6.0719	9.621	-0.69546	4.1833	1480.7
7.67	768	2.5	NaN	-1.7324	12.144	-4.8665	-180.58	15.5	12.143	86.362	-727.81	1095.8	22.868	751.48	1092.7	23.649	24.005	0	0	5.179	7.6257	-12.712	-11.444	0.72528	1.8812	12.025	15.618	5.9043	9.507	-0.6865	4.1736	1480.7
7.68	769	2.5	NaN	-1.7759	12.147	-4.8303	-180.58	15.491	12.097	86.318	-727.81	1095.8	22.775	751.48	1092.7	23.649	24.005	0	0	5.031	7.4799	-12.71	-11.442	0.68375	1.8839	12.029	15.61	5.7148	9.3638	-0.68123	4.1676	1480.7
7.69	770	2.5	NaN	-1.8214	12.158	-4.8313	-180.58	15.463	12.154	86.4	-727.79	1095.8	22.978	751.52	1092.7	23.649	24.005	0	0	4.8945	7.3453	-12.707	-11.44	0.63356	1.8756	12.038	15.583	5.528	9.2209	-0.66889	4.1433	1480.7
7.7	771	2.5	NaN	-1.901	12.162	-4.8186	-180.59	15.444	12.157	86.468	-727.8	1095.8	23.049	751.53	1092.7	23.649	24.005	0	0	4.8686	7.3199	-12.704	-11.437	0.55379	1.865	12.041	15.565	5.4224	9.1849	-0.66302	4.1281	1480.7
7.71	772	2.5	NaN	-1.9804	12.166	-4.8053	-180.6	15.435	12.13	86.521	-727.82	1095.8	23.033	751.52	1092.6	23.649	24.005	0	0	4.8378	7.2895	-12.702	-11.434	0.47706	1.8591	12.045	15.557	5.3148	9.1486	-0.65693	4.1229	1480.7
7.72	773	2.5	NaN	-2.0537	12.179	-4.7988	-180.6	15.434	12.09	86.594	-727.82	1095.8	22.976	751.5	1092.6	23.649	24.005	0	0	4.784	7.2365	-12.698	-11.43	0.40873	1.8602	12.057	15.556	5.1927	9.0967	-0.64101	4.1252	1480.7
7.73	774	2.5	NaN	-2.145	12.207	-4.7914	-180.61	15.435	12.039	86.716	-727.83	1095.8	22.891	751.48	1092.6	23.649	24.005	0	0	4.7686	7.2213	-12.695	-11.428	0.32546	1.8637	12.085	15.557	5.094	9.085	-0.61027	4.1289	1480.7
7.74	775	2.5	NaN	-2.202	12.237	-4.7592	-180.62	15.414	12.082	86.729	-727.82	1095.8	23.073	751.52	1092.6	23.649	24.005	0	0	4.7788	7.2313	-12.693	-11.425	0.26189	1.8452	12.114	15.537	5.0407	9.0765	-0.57865	4.1114	1480.7
7.75	776	2.5	NaN	-2.2656	12.276	-4.7044	-180.62	15.412	12.098	86.712	-727.82	1095.8	23.188	751.52	1092.6	23.649	24.005	0	0	4.7321	7.1853	-12.691	-11.423	0.19321	1.834	12.154	15.535	4.9253	9.0193	-0.5369	4.1119	1480.7
7.76	777	2.5	NaN	-2.3046	12.308	-4.6729	-180.63	15.406	12.092	86.735	-727.79	1095.8	23.23	751.53	1092.6	23.649	27.699	0	0	4.6946	7.1484	-12.688	-11.42	0.15351	1.8302	12.185	15.529	4.8481	8.9786	-0.50281	4.1087	1480.7
7.77	778	2.5	NaN	-2.326	12.331	-4.6672	-180.63	15.402	12.075	86.818	-727.76	1095.8	23.244	751.55	1092.6	23.649	26.396	0	0	4.6695	7.1237	-12.685	-11.418	0.13482	1.8293	12.207	15.526	4.8043	8.953	-0.47776	4.1085	1480.7
7.78	779	2.5	NaN	-2.3377	12.347	-4.6729	-180.64	15.408	12.064	86.928	-727.75	1095.8	23.278	751.53	1092.6	23.649	24.113	0	0	4.5356	6.9917	-12.682	-11.414	0.12607	1.8269	12.223	15.533	4.6617	8.8186	-0.45875	4.1188	1480.7
7.79	780	2.5	NaN	-2.3347	12.359	-4.6665	-180.64	15.42	12.07	86.984	-727.72	1095.8	23.352	751.51	1092.6	23.649	27.866	0	0	4.3809	6.8393	-12.678	-11.41	0.12849	1.8207	12.233	15.545	4.5094	8.66	-0.44463	4.1347	1480.6
7.8	781	2.5	NaN	-2.3323	12.356	-4.6439	-180.65	15.421	12.072	86.991	-727.72	1095.8	23.453	751.52	1092.5	23.649	31.17	0	0	3.8457	6.3118	-12.667	-11.399	0.12725	1.8081	12.23	15.547	3.973	8.1199	-0.43646	4.1476	1480.6
7.81	782	2.5	NaN	-2.328	12.354	-4.6597	-180.68	15.414	12.046	87.069	-727.7	1095.8	23.476	751.54	1092.5	23.649	28.256	0	0	3.4136	5.8859	-12.658	-11.39	0.13366	1.7849	12.227	15.541	3.5472	7.6708	-0.43117	4.1509	1480.6
7.82	783	2.5	NaN	-2.3175	12.344	-4.6515	-180.69	15.419	12.014	87.068	-727.69	1095.8	23.46	751.53	1092.5	23.649	30.878	0	0	3.4315	5.9036	-12.659	-11.392	0.14475	1.768	12.216	15.547	3.5763	7.6716	-0.44343	4.1551	1480.6
7.83	784	2.5	NaN	-2.2902	12.321	-4.6373	-180.71	15.425	12.001	87.053	-727.67	1095.8	23.496	751.51	1092.5	23.649	29.631	0	0	3.4125	5.8849	-12.66	-11.393	0.17021	1.7538	12.193	15.553	3.5827	7.6387	-0.46672	4.1603	1480.6
7.84	785	2.5	NaN	-2.2321	12.287	-4.6431	-180.72	15.42	12.008	87.099	-727.66	1095.8	23.607	751.53	1092.5	23.649	27.631	0	0	3.3792	5.852	-12.661	-11.393	0.22574	1.735	12.159	15.547	3.6049	7.587	-0.50124	4.1541	1480.6
7.85	786	2.5	NaN	-2.1271	12.252	-4.6219	-180.74	15.422	11.974	87.063	-727.67	1095.8	23.599	751.5	1092.5	23.649	28.101	0	0	3.3684	5.8415	-12.663	-11.395	0.32962	1.7184	12.124	15.549	3.6981	7.5598	-0.53907	4.154	1480.5
7.86	787	2.5	NaN	-2.0246	12.233	-4.6064	-180.75	15.42	11.989	87.013	-727.66	1095.8	23.696	751.48	1092.5	24.04	28.895	0	0	3.3588	5.8319	-12.664	-11.397	0.42653	1.703	12.105	15.548	3.7853	7.535	-0.55915	4.1509	1480.5
7.87	788	2.5	NaN	-1.9058	12.223	-4.5997	-180.77	15.438	11.945	86.972	-727.63	1095.8	23.645	751.43	1092.5	23.649	32.6	0	0	3.3502	5.8235	-12.665	-11.397	0.54582	1.6771	12.096	15.566	3.896	7.5006	-0.56904	4.1688	1480.4
7.88	789	2.5	NaN	-1.7531	12.214	-4.6219	-180.82	15.452	11.923	86.981	-727.57	1095.8	23.681	751.39	1092.5	30.386	28.574	0	0	3.3653	5.8383	-12.666	-11.399	0.69765	1.6348	12.087	15.58	4.0629	7.4732	-0.57942	4.1808	1480.3
7.89	790	2.5	NaN	-1.5977	12.197	-4.6649	-180.84	15.455	11.917	87.032	-727.51	1095.8	23.733	751.38	1092.5	27.891	29.688	0	0	3.4013	5.8738	-12.669	-11.401	0.85314	1.6102	12.069	15.582	4.2544	7.484	-0.59951	4.1807	1480.2
7.9	791	2.5	NaN	-1.4876	12.165	-4.7055	-180.82	15.455	11.885	87.094	-727.5	1095.8	23.63	751.35	1092.5	45.533	29.56	0	0	3.4098	5.8822	-12.67	-11.403	0.96972	1.6332	12.038	15.582	4.3796	7.5154	-0.63222	4.1792	1480.2
7.91	792	2.5	NaN	-1.3926	12.135	-4.75	-180.87	15.463	11.932	87.18	-727.49	1095.7	23.845	751.36	1092.5	49.725	30.551	0	0	3.4354	5.9074	-12.673	-11.405	1.0597	1.5821	12.009	15.589	4.495	7.4895	-0.66382	4.1835	1480.2
7.92	793	2.5	NaN	-1.3103	12.113	-4.7572	-180.88	15.473	11.913	87.148	-727.43	1095.8	23.823	751.32	1092.5	52.422	31.724	0	0	3.4927	5.9639	-12.678	-11.41	1.1418	1.5765	11.986	15.6	4.6345	7.5404	-0.69187	4.1896	1480.1
7.93	794	2.5	NaN	-1.2272	12.07	-4.7476	-180.88	15.478	11.932	87.102	-727.41	1095.8	23.893	751.3	1092.5	52.715	31.959	0	0	3.5166	5.9874	-12.681	-11.414	1.2205	1.5631	11.942	15.606	4.737	7.5505	-0.73961	4.1922	1480.1
7.94	795	2.5	NaN	-1.1616	12.032	-4.7619	-180.89	15.476	11.949	87.169	-727.37	1095.8	23.951	751.3	1092.4	53.709	31.127	0	0	3.5404	6.0109	-12.685	-11.417	1.2865	1.5549	11.904	15.604	4.8269	7.5658	-0.78083	4.1869	1480
7.95	796	2.5	NaN	-1.1224	12.003	-4.7763	-180.9	15.475	11.941	87.263	-727.3	1095.7	23.941	751.29	1092.4	54.257	31.506	0	0	3.6035	6.0731	-12.687	-11.42	1.3298	1.5545	11.876	15.602	4.9333	7.6276	-0.81147	4.1825	1480
7.96	797	2.5	NaN	-1.1042	11.963	-4.7159	-180.9	15.489	11.933	87.131	-727.28	1095.7	23.919	751.25	1092.4	53.724	30.39	0	0	3.6784	6.1469	-12.69	-11.422	1.3439	1.5475	11.834	15.617	5.0223	7.6944	-0.85529	4.1952	1479.9
7.97	798	2.5	NaN	-1.111	11.958	-4.7407	-180.89	15.492	11.926	87.245	-727.22	1095.7	23.898	751.25	1092.4	53.897	32.696	0	0	3.7969	6.2637	-12.692	-11.424	1.3424	1.5602	11.83	15.62	5.1393	7.8239	-0.86145	4.1961	1479.8
7.98	799	2.5	NaN	-1.123	11.949	-4.7311	-180.9	15.49	11.965	87.27	-727.15	1095.7	24.005	751.26	1092.4	53.594	31.706	0	0	3.9061	6.3713	-12.694	-11.427	1.3273	1.548	11.822	15.617	5.2335	7.9194	-0.87176	4.1902	1479.8
7.99	800	2.5	NaN	-1.1498	11.945	-4.6932	-180.9	15.491	11.973	87.199	-727.13	1095.7	24.027	751.26	1092.4	53.69	33.486	0	0	4.0081	6.4718	-12.697	-11.43	1.297	1.5438	11.818	15.618	5.305	8.0156	-0.87925	4.1885	1479.7
8	801	2.5	NaN	-1.1941	11.955	-4.6704	-180.9	15.499	11.969	87.176	-727.07	1095.7	24.016	751.25	1092.4	53.61	35.051	0	0	4.0655	6.5284	-12.699	-11.431	1.2523	1.5453	11.827	15.627	5.3178	8.0737	-0.87109	4.1958	1479.7
8.01	802	2.5	NaN	-1.2519	11.979	-4.6803	-180.91	15.514	11.972	87.262	-726.96	1095.6	24.019	751.23	1092.4	53.131	30.103	0	0	4.1229	6.585	-12.7	-11.432	1.1979	1.5445	11.853	15.641	5.3208	8.1295	-0.84713	4.2083	1479.5
8.02	803	2.5	NaN	-1.3124	12.005	-4.6777	-180.91	15.525	11.95	87.304	-726.87	1095.6	23.949	751.23	1092.4	53.224	31.372	0	0	4.1804	6.6416	-12.702	-11.434	1.142	1.54	11.878	15.652	5.3223	8.1816	-0.8237	4.2182	1479.5
8.03	804	2.5	NaN	-1.3479	12.008	-4.684	-180.91	15.539	11.977	87.336	-726.81	1095.6	24.01	751.22	1092.4	53.558	31.041	0	0	4.2601	6.7202	-12.703	-11.435	1.1054	1.5464	11.881	15.666	5.3656	8.2666	-0.8213	4.2308	1479.4
8.04	805	2.5	NaN	-1.382	11.998	-4.6765	-180.91	15.546	12.016	87.324	-726.81	1095.6	24.118	751.24	1092.4	53.116	30.515	0	0	4.3432	6.8021	-12.704	-11.436	1.0666	1.5386	11.872	15.673	5.4098	8.3407	-0.83215	4.2367	1479.4
8.05	806	2.5	NaN	-1.4085	11.988	-4.6829	-180.9	15.566	12.005	87.356	-726.8	1095.6	24.062	751.21	1092.4	52.874	29.74	0	0	4.3145	6.7738	-12.703	-11.436	1.0436	1.5527	11.862	15.692	5.3581	8.3264	-0.84162	4.2565	1479.4
8.06	807	2.5	NaN	-1.4242	11.977	-4.6861	-180.89	15.583	12.01	87.385	-726.79	1095.6	24.05	751.19	1092.4	52.916	30.408	0	0	4.2899	6.7496	-12.702	-11.434	1.0295	1.5613	11.852	15.709	5.3195	8.3109	-0.85003	4.275	1479.3
8.07	808	2.5	NaN	-1.4296	11.965	-4.6681	-180.9	15.588	12.078	87.353	-726.78	1095.6	24.24	751.23	1092.4	53.007	31.286	0	0	4.3079	6.7673	-12.698	-11.431	1.0156	1.5425	11.84	15.714	5.3235	8.3097	-0.85869	4.2833	1479.4
8.08	809	2.5	NaN	-1.4285	11.959	-4.6702	-180.88	15.634	12.037	87.376	-726.71	1095.6	24.056	751.19	1092.4	53.299	32.8	0	0	4.2742	6.7341	-12.694	-11.427	1.0248	1.5781	11.835	15.758	5.2991	8.3122	-0.85968	4.3318	1479.3
8.09	810	2.5	NaN	-1.4182	11.951	-4.669	-180.88	15.655	12.021	87.357	-726.68	1095.6	24.009	751.19	1092.4	53.768	32.15	0	0	4.2314	6.6919	-12.69	-11.422	1.0362	1.5703	11.827	15.779	5.2676	8.2622	-0.86295	4.3572	1479.2
8.1	811	2.5	NaN	-1.4038	11.945	-4.6703	-180.88	15.665	12.033	87.341	-726.67	1095.6	24.022	751.22	1092.4	54.122	30.127	0	0	4.2601	6.7202	-12.684	-11.416	1.0495	1.5763	11.82	15.79	5.3096	8.2965	-0.86371	4.3744	1479.2
8.11	812	2.5	NaN	-1.3835	11.945	-4.6943	-180.87	15.683	12.05	87.372	-726.64	1095.6	24.046	751.24	1092.4	54.138	31.143	0	0	4.325	6.7841	-12.678	-11.411	1.0701	1.5856	11.82	15.808	5.3951	8.3698	-0.85832	4.3979	1479.2
8.12	813	2.5	NaN	-1.3589	11.95	-4.7079	-180.87	15.713	12.065	87.348	-726.61	1095.6	24.07	751.25	1092.4	54.785	32.83	0	0	4.4195	6.8773	-12.673	-11.405	1.0928	1.586	11.826	15.838	5.5124	8.4633	-0.8471	4.4323	1479.2
8.13	814	2.5	NaN	-1.3364	11.958	-4.6683	-180.87	15.742	12.091	87.158	-726.58	1095.6	24.121	751.29	1092.4	54.96	32.945	0	0	4.4456	6.903	-12.667	-11.399	1.106	1.573	11.834	15.867	5.5516	8.476	-0.8329	4.4683	1479.2
8.14	815	2.5	NaN	-1.3308	11.965	-4.6987	-180.87	15.726	12.152	87.24	-726.54	1095.6	24.284	751.35	1092.4	55.311	32.014	0	0	4.4186	6.8764	-12.659	-11.391	1.1084	1.574	11.842	15.85	5.5271	8.4504	-0.81746	4.4584	1479.2
8.15	816	2.5	NaN	-1.3014	11.967	-4.7235	-180.86	15.747	12.167	87.313	-726.49	1095.6	24.321	751.37	1092.4	55.28	31.713	0	0	4.3917	6.8499	-12.652	-11.384	1.1393	1.5763	11.844	15.87	5.531	8.4261	-0.80764	4.4859	1479.2
8.16	817	2.5	NaN	-1.2764	11.951	-4.7352	-180.86	15.766	12.169	87.33	-726.46	1095.6	24.321	751.38	1092.5	55.429	31.775	0	0	4.3926	6.8507	-12.645	-11.378	1.165	1.5772	11.829	15.888	5.5576	8.428	-0.81596	4.5102	1479.2
8.17	818	2.5	NaN	-1.2583	11.932	-4.7409	-180.86	15.784	12.182	87.339	-726.44	1095.6	24.353	751.39	1092.5	55.054	33.422	0	0	4.4357	6.8932	-12.64	-11.373	1.1822	1.579	11.812	15.904	5.6178	8.4722	-0.82883	4.5314	1479.2
8.18	819	2.5	NaN	-1.2448	11.918	-4.7469	-180.86	15.801	12.204	87.369	-726.42	1095.6	24.413	751.4	1092.5	55.022	31.73	0	0	4.4787	6.9356	-12.639	-11.372	1.1945	1.5812	11.799	15.921	5.6733	8.5168	-0.84086	4.5489	1479.2
8.19	820	2.5	NaN	-1.2337	11.903	-4.7536	-180.86	15.815	12.206	87.405	-726.38	1095.5	24.421	751.41	1092.5	51.744	29.85	0	0	4.5009	6.9574	-12.64	-11.372	1.2068	1.5811	11.784	15.934	5.7076	8.5386	-0.85554	4.5616	1479.1
8.2	821	2.5	NaN	-1.2413	11.88	-4.7447	-180.85	15.836	12.196	87.364	-726.36	1095.5	24.374	751.41	1092.5	53.874	31.177	0	0	4.4522	6.9095	-12.643	-11.375	1.1994	1.5892	11.763	15.953	5.6516	8.4987	-0.87975	4.5779	1479.1
8.21	822	2.5	NaN	-1.2664	11.848	-4.7591	-180.85	15.841	12.245	87.401	-726.29	1095.5	24.507	751.46	1092.5	48.149	30.294	0	0	4.3988	6.8569	-12.644	-11.376	1.1707	1.5904	11.732	15.958	5.5695	8.4473	-0.91217	4.5814	1479.1
8.22	823	2.5	NaN	-1.2836	11.823	-4.7639	-180.84	15.861	12.264	87.416	-726.27	1095.5	24.566	751.46	1092.5	23.649	29.217	0	0	4.3306	6.7896	-12.64	-11.372	1.1518	1.5907	11.708	15.976	5.4823	8.3804	-0.93178	4.6038	1479.1
8.23	824	2.5	NaN	-1.3207	11.772	-4.7567	-180.84	15.902	12.266	87.408	-726.23	1095.5	24.564	751.45	1092.5	33.949	26.058	0	0	4.3639	6.8225	-12.635	-11.368	1.1146	1.5969	11.659	16.015	5.4785	8.4193	-0.97589	4.6473	1479
8.24	825	2.5	NaN	-1.3843	11.689	-4.7406	-180.83	15.958	12.266	87.387	-726.15	1095.4	24.547	751.45	1092.6	39.976	27.717	0	0	4.4332	6.8908	-12.631	-11.363	1.0509	1.6081	11.579	16.068	5.4841	8.4989	-1.0518	4.7049	1478.9
8.25	826	2.5	NaN	-1.4136	11.645	-4.7104	-180.83	16.01	12.24	87.331	-726.07	1095.4	24.468	751.44	1092.6	44.919	27.156	0	0	4.2895	6.7491	-12.629	-11.361	1.0226	1.6109	11.536	16.119	5.3121	8.3601	-1.0927	4.7575	1478.8
8.26	827	78	NaN	-1.4341	11.605	-4.6913	-180.83	16.008	12.332	87.292	-726	1095.4	24.709	751.54	1092.6	29.032	27.462	0	0	4.1911	6.6522	-12.627	-11.359	0.99122	1.5939	11.497	16.117	5.1823	8.2461	-1.1296	4.7573	1478.9
8.27	828	78	NaN	-1.4497	11.59	-4.6944	-180.82	16.038	12.323	87.299	-725.99	1095.4	24.67	751.5	1092.6	23.649	25.699	0	0	4.1398	6.6017	-12.625	-11.358	0.97756	1.6107	11.482	16.146	5.1174	8.2124	-1.1429	4.7882	1478.8
8.28	829	78	0	-1.4738	11.533	-4.708	-180.8	16.089	12.331	87.353	-725.93	1095.3	24.648	751.52	1092.6	23.649	27.314	0	0	4.0958	6.5583	-12.623	-11.356	0.95648	1.6266	11.427	16.196	5.0523	8.1849	-1.1966	4.8396	1478.8
8.29	830	78	NaN	-1.5133	11.482	-4.7055	-180.79	16.149	12.34	87.336	-725.88	1095.3	24.62	751.54	1092.6	23.649	28.005	0	0	4.0547	6.5178	-12.622	-11.354	0.91742	1.6387	11.376	16.254	4.9721	8.1565	-1.2452	4.8996	1478.8
8.3	831	78	NaN	-1.5676	11.449	-4.6982	-180.78	16.216	12.341	87.278	-725.82	1095.3	24.564	751.52	1092.6	23.649	24.005	0	0	3.9952	6.4591	-12.619	-11.352	0.86322	1.653	11.345	16.319	4.8584	8.1122	-1.2742	4.9674	1478.7
8.31	832	78	NaN	-1.6269	11.432	-4.7047	-180.76	16.28	12.336	87.25	-725.75	1095.3	24.487	751.49	1092.7	23.649	26.845	0	0	3.9112	6.3763	-12.618	-11.35	0.80588	1.6717	11.33	16.383	4.7171	8.048	-1.2876	5.0329	1478.6
8.32	833	78	NaN	-1.67	11.427	-4.7148	-180.76	16.299	12.34	87.232	-725.69	1095.3	24.467	751.51	1092.6	23.649	29.092	0	0	3.7818	6.2489	-12.616	-11.349	0.76293	1.6771	11.324	16.402	4.5448	7.926	-1.2923	5.0532	1478.5
8.33	834	78	NaN	-1.7201	11.423	-4.7161	-180.75	16.3	12.381	87.193	-725.64	1095.3	24.533	751.58	1092.6	23.649	26.638	0	0	3.6986	6.1668	-12.616	-11.349	0.70878	1.6837	11.32	16.403	4.4074	7.8505	-1.296	5.0544	1478.5
8.34	835	78	NaN	-1.765	11.41	-4.7105	-180.73	16.329	12.398	87.128	-725.62	1095.3	24.534	751.59	1092.7	23.649	31.663	0	0	3.6353	6.1044	-12.617	-11.349	0.66132	1.6945	11.307	16.432	4.2966	7.7989	-1.3098	5.0822	1478.5
8.35	836	78	NaN	-1.8079	11.399	-4.7249	-180.71	16.354	12.412	87.13	-725.58	1095.3	24.523	751.6	1092.7	23.649	26.332	0	0	3.5958	6.0655	-12.617	-11.35	0.61902	1.713	11.297	16.455	4.2148	7.7785	-1.3199	5.1059	1478.5
8.36	837	78	NaN	-1.8532	11.388	-4.7542	-180.69	16.376	12.416	87.186	-725.53	1095.3	24.474	751.61	1092.7	23.649	30.43	0	0	3.5826	6.0525	-12.617	-11.349	0.57781	1.7373	11.287	16.477	4.1604	7.7899	-1.3299	5.1277	1478.5
8.37	838	78	NaN	-1.9019	11.369	-4.776	-180.67	16.41	12.396	87.234	-725.48	1095.3	24.348	751.61	1092.7	23.649	28.167	0	0	3.5884	6.0582	-12.617	-11.349	0.53594	1.765	11.268	16.511	4.1243	7.8231	-1.3485	5.1616	1478.4
8.38	839	78	NaN	-1.9417	11.344	-4.7723	-180.64	16.442	12.369	87.242	-725.43	1095.3	24.209	751.61	1092.7	23.649	27.205	0	0	3.5971	6.0668	-12.616	-11.348	0.502	1.8009	11.245	16.541	4.0991	7.8677	-1.3714	5.1927	1478.4
8.39	840	78	NaN	-1.9732	11.323	-4.7141	-180.62	16.475	12.342	87.077	-725.4	1095.3	24.09	751.59	1092.8	23.649	25.62	0	0	3.6102	6.0797	-12.615	-11.348	0.46879	1.8205	11.225	16.573	4.079	7.9002	-1.3905	5.2254	1478.3
8.4	841	78	NaN	-2.0119	11.3	-4.6925	-180.6	16.496	12.356	87.033	-725.38	1095.3	24.097	751.61	1092.8	23.649	24.005	0	0	3.782	6.249	-12.616	-11.348	0.42809	1.836	11.203	16.593	4.2101	8.085	-1.4125	5.2445	1478.3
8.41	842	78	NaN	-2.0715	11.283	-4.6986	-180.58	16.523	12.363	87.101	-725.32	1095.3	24.066	751.63	1092.8	23.649	24.281	0	0	3.8838	6.3493	-12.616	-11.348	0.37232	1.8648	11.187	16.618	4.2561	8.2141	-1.4285	5.2701	1478.3
8.42	843	78	NaN	-2.1435	11.269	-4.7024	-180.58	16.559	12.352	87.169	-725.26	1095.3	24.006	751.65	1092.9	23.649	24.005	0	0	3.891	6.3564	-12.616	-11.349	0.30532	1.8714	11.176	16.653	4.1963	8.2278	-1.4408	5.3038	1478.3
8.43	844	78	NaN	-2.2104	11.253	-4.679	-180.62	16.592	12.341	87.134	-725.23	1095.3	24.017	751.65	1092.9	23.649	24.005	0	0	3.9952	6.4591	-12.617	-11.349	0.23669	1.8245	11.161	16.684	4.2319	8.2836	-1.4552	5.3345	1478.2
8.44	845	78	NaN	-2.2769	11.246	-4.6597	-180.61	16.611	12.364	87.139	-725.18	1095.3	24.058	751.69	1092.9	23.649	24.005	0	0	4.1078	6.57	-12.617	-11.349	0.16883	1.8391	11.156	16.7	4.2766	8.4092	-1.4602	5.3514	1478.2
8.45	846	78	NaN	-2.3728	11.24	-4.6359	-180.58	16.647	12.332	87.161	-725.1	1095.3	23.915	751.71	1093	23.649	24.005	0	0	4.1938	6.6548	-12.616	-11.348	0.079478	1.8715	11.152	16.735	4.2733	8.5263	-1.4643	5.3867	1478.2
8.46	847	78	NaN	-2.434	11.224	-4.5976	-180.56	16.677	12.32	87.113	-725.08	1095.2	23.837	751.73	1093	23.649	24.005	0	0	4.2699	6.7298	-12.616	-11.348	0.019416	1.8956	11.139	16.763	4.2893	8.6254	-1.4769	5.4146	1478.2
8.47	848	78	NaN	-2.4732	11.21	-4.5746	-180.54	16.701	12.342	87.086	-725.05	1095.2	23.856	751.76	1093.1	23.649	24.005	0	0	4.32	6.7792	-12.615	-11.348	-0.021582	1.9113	11.127	16.785	4.2984	8.6905	-1.4886	5.4374	1478.2
8.48	849	78	NaN	-2.5022	11.193	-4.5666	-180.52	16.724	12.388	87.09	-725.03	1095.2	23.935	751.81	1093.1	23.649	24.005	0	0	4.4565	6.9137	-12.616	-11.348	-0.053565	1.9288	11.111	16.805	4.4029	8.8425	-1.5043	5.4573	1478.2
8.49	850	78	NaN	-2.5229	11.161	-4.556	-180.49	16.75	12.435	87.08	-725.02	1095.2	24.01	751.89	1093.2	23.649	24.005	0	0	4.6206	7.0755	-12.617	-11.349	-0.077661	1.9585	11.083	16.828	4.5429	9.034	-1.5334	5.4794	1478.3
8.5	851	78	NaN	-2.519	11.138	-4.5763	-180.46	16.799	12.468	87.126	-725.03	1095.2	24.069	751.91	1093.2	23.649	24.005	0	0	4.6822	7.1361	-12.617	-11.349	-0.074255	1.9853	11.063	16.874	4.6079	9.1214	-1.554	5.525	1478.3
8.51	852	78	NaN	-2.5161	11.126	-4.5946	-180.45	16.826	12.445	87.154	-725.03	1095.2	24.002	751.93	1093.3	23.649	24.005	0	0	4.7352	7.1884	-12.617	-11.349	-0.067717	2.0025	11.053	16.899	4.6675	9.1909	-1.5643	5.5499	1478.3
8.52	853	78	NaN	-2.5047	11.121	-4.6155	-180.43	16.851	12.457	87.181	-725.02	1095.2	24.025	751.97	1093.3	23.649	24.005	0	0	4.7445	7.1976	-12.619	-11.352	-0.056277	2.016	11.049	16.924	4.6883	9.2136	-1.5701	5.572	1478.3
8.53	854	78	NaN	-2.4872	11.112	-4.6407	-180.41	16.88	12.476	87.221	-725.02	1095.2	24.075	752.03	1093.4	23.649	24.005	0	0	4.7935	7.2458	-12.621	-11.354	-0.039212	2.0337	11.042	16.951	4.7543	9.2795	-1.5795	5.597	1478.4
8.54	855	78	NaN	-2.4727	11.102	-4.6554	-180.4	16.91	12.475	87.24	-725.03	1095.2	24.071	752.08	1093.4	23.649	24.005	0	0	4.845	7.2966	-12.623	-11.356	-0.02388	2.053	11.033	16.978	4.8211	9.3496	-1.5899	5.6222	1478.5
8.55	856	78	NaN	-2.4712	11.101	-4.6439	-180.38	16.932	12.455	87.194	-725.04	1095.2	24.005	752.08	1093.4	23.649	24.877	0	0	4.8645	7.3158	-12.628	-11.36	-0.021592	2.0713	11.034	16.998	4.8429	9.3872	-1.5938	5.6379	1478.5
8.56	857	78	NaN	-2.4728	11.089	-4.6759	-180.29	16.942	12.55	87.27	-725.06	1095.2	24.17	752.19	1093.5	23.649	24.005	0	0	4.8916	7.3426	-12.632	-11.365	-0.026953	2.1514	11.024	17.007	4.8647	9.494	-1.6082	5.6422	1478.6
8.57	858	78	NaN	-2.484	11.071	-4.6588	-180.27	17.006	12.487	87.224	-725.1	1095.2	23.99	752.18	1093.6	23.649	25.707	0	0	4.9347	7.385	-12.636	-11.369	-0.033066	2.1771	11.01	17.068	4.9017	9.5621	-1.6265	5.6988	1478.6
8.58	859	78	NaN	-2.4921	11.066	-4.6391	-180.25	17.053	12.481	87.173	-725.11	1095.2	23.968	752.18	1093.6	23.649	24.005	0	0	4.8513	7.3028	-12.641	-11.373	-0.042279	2.1958	11.007	17.112	4.809	9.4985	-1.6332	5.7385	1478.7
8.59	860	78	NaN	-2.5013	11.069	-4.6272	-180.24	17.087	12.509	87.14	-725.1	1095.2	24.036	752.2	1093.7	23.649	31.878	0	0	4.7324	7.1857	-12.645	-11.377	-0.055333	2.2083	11.012	17.144	4.6771	9.394	-1.6326	5.7664	1478.7
8.6	861	78	NaN	-2.5151	11.073	-4.6182	-180.22	17.127	12.53	87.121	-725.08	1095.2	24.083	752.24	1093.8	23.649	24.005	0	0	4.6136	7.0685	-12.649	-11.382	-0.071769	2.2216	11.019	17.181	4.5418	9.2902	-1.6302	5.7996	1478.7
8.61	862	78	NaN	-2.532	11.076	-4.601	-180.19	17.183	12.536	87.105	-725.1	1095.2	24.073	752.28	1093.8	24.415	44.425	0	0	4.4947	6.9514	-12.654	-11.386	-0.089016	2.2505	11.025	17.234	4.4057	9.2019	-1.6284	5.8477	1478.7
8.62	863	78	NaN	-2.5371	11.077	-4.5982	-180.18	17.205	12.531	87.092	-725.12	1095.2	24.052	752.29	1093.8	30.01	49.329	0	0	4.3759	6.8343	-12.658	-11.391	-0.093759	2.2585	11.027	17.255	4.2822	9.0928	-1.6314	5.8644	1478.8
8.63	864	78	NaN	-2.5431	11.107	-4.611	-180.15	17.3	12.547	87.125	-725.08	1095.2	24.035	752.35	1093.9	29.285	50.818	0	0	4.2571	6.7172	-12.663	-11.395	-0.097904	2.292	11.059	17.348	4.1592	9.0092	-1.6037	5.953	1478.8
8.64	865	78	NaN	-2.5445	11.138	-4.6272	-180.13	17.404	12.532	87.132	-725.05	1095.2	23.947	752.42	1093.9	30.818	53.749	0	0	4.1382	6.6001	-12.667	-11.399	-0.095698	2.3227	11.09	17.451	4.0425	8.9228	-1.5766	6.052	1478.8
8.65	866	78	NaN	-2.5489	11.158	-4.6375	-180.1	17.495	12.519	87.117	-725.05	1095.2	23.87	752.47	1093.9	34.415	53.882	0	0	4.0194	6.483	-12.671	-11.404	-0.097809	2.3519	11.11	17.542	3.9216	8.8348	-1.5611	6.1386	1478.9
8.66	867	78	NaN	-2.559	11.17	-4.6465	-180.06	17.571	12.536	87.114	-725.06	1095.1	23.871	752.5	1093.9	36.323	54.356	0	0	3.9514	6.4159	-12.675	-11.407	-0.1081	2.3867	11.123	17.618	3.8433	8.8026	-1.5522	6.2106	1478.9
8.67	868	78	NaN	-2.5685	11.191	-4.6692	-180.02	17.649	12.577	87.152	-725.01	1095.1	23.926	752.53	1093.9	37.294	54.221	0	0	3.9442	6.4088	-12.677	-11.41	-0.1182	2.4331	11.144	17.696	3.826	8.8419	-1.5336	6.2865	1478.9
8.68	869	78	NaN	-2.5813	11.209	-4.6421	-179.96	17.814	12.58	87.031	-724.98	1095.1	23.839	752.51	1093.9	37.902	54.567	0	0	3.9621	6.4265	-12.68	-11.413	-0.13229	2.491	11.161	17.861	3.8298	8.9175	-1.5192	6.4483	1478.8
8.69	870	78	NaN	-2.5849	11.217	-4.6501	-179.93	17.881	12.599	87.043	-724.95	1095.1	23.85	752.5	1093.9	42.52	54.461	0	0	3.9966	6.4605	-12.684	-11.416	-0.13576	2.5201	11.17	17.928	3.8609	8.9806	-1.5141	6.5117	1478.8
8.7	871	78	NaN	-2.5945	11.207	-4.6441	-179.9	18.02	12.589	87.006	-724.93	1095.1	23.768	752.47	1093.9	41.071	54.876	0	0	4.0626	6.5255	-12.686	-11.419	-0.14355	2.5485	11.161	18.066	3.919	9.0741	-1.5247	6.6475	1478.8
8.71	872	78	NaN	-2.6088	11.187	-4.647	-179.85	18.175	12.596	86.999	-724.9	1095.1	23.693	752.46	1093.9	39.499	54.527	0	0	4.1403	6.6021	-12.689	-11.421	-0.15516	2.6015	11.142	18.22	3.9851	9.2036	-1.5468	6.7983	1478.7
8.72	873	78	NaN	-2.622	11.163	-4.662	-179.78	18.285	12.63	87.037	-724.87	1095.1	23.659	752.5	1093.9	41.289	54.829	0	0	4.2442	6.7045	-12.693	-11.425	-0.16556	2.6752	11.119	18.329	4.0787	9.3797	-1.5733	6.9036	1478.7
8.73	874	78	NaN	-2.6292	11.14	-4.6394	-179.73	18.38	12.615	86.953	-724.84	1095.1	23.507	752.51	1094	42.233	55.17	0	0	4.3146	6.7739	-12.697	-11.429	-0.1701	2.7286	11.097	18.422	4.1445	9.5025	-1.5994	6.9932	1478.7
8.74	875	78	NaN	-2.6392	11.128	-4.6204	-179.66	18.543	12.609	86.864	-724.76	1095	23.317	752.49	1094	43.951	56.18	0	0	4.3621	6.8207	-12.701	-11.434	-0.17603	2.8042	11.088	18.582	4.1861	9.6249	-1.6131	7.1486	1478.6
8.75	876	78	NaN	-2.6361	11.123	-4.6148	-179.63	18.641	12.609	86.81	-724.7	1095	23.201	752.54	1094.1	46.165	54.584	0	0	4.3478	6.8066	-12.706	-11.438	-0.17048	2.8372	11.086	18.678	4.1773	9.6438	-1.6196	7.2393	1478.6
8.76	877	78	NaN	-2.636	11.114	-4.6233	-179.6	18.751	12.542	86.785	-724.67	1095	22.907	752.54	1094.2	47.41	46.538	0	0	4.3453	6.8042	-12.71	-11.443	-0.15995	2.8806	11.081	18.784	4.1854	9.6848	-1.6293	7.3413	1478.6
8.77	878	78	NaN	-2.6407	11.107	-4.6496	-179.54	18.863	12.501	86.798	-724.63	1095	22.646	752.56	1094.2	49.47	48.711	0	0	4.3525	6.8112	-12.714	-11.447	-0.15396	2.9438	11.077	18.894	4.1985	9.755	-1.6379	7.4467	1478.6
8.78	879	78	NaN	-2.6455	11.105	-4.6799	-179.48	18.939	12.556	86.819	-724.58	1095	22.64	752.64	1094.3	48.34	49.313	0	0	4.2999	6.7594	-12.717	-11.45	-0.15778	3.0066	11.076	18.968	4.1421	9.766	-1.6408	7.5181	1478.6
8.79	880	78	NaN	-2.6449	11.102	-4.6728	-179.45	18.942	12.637	86.76	-724.56	1095	22.838	752.71	1094.3	51.356	49.258	0	0	4.2454	6.7057	-12.72	-11.453	-0.16727	3.0283	11.074	18.97	4.0782	9.734	-1.6462	7.5175	1478.7
8.8	881	78	NaN	-2.6561	11.104	-4.6989	-179.4	19.012	12.74	86.762	-724.52	1095	22.986	752.78	1094.3	52.911	53.238	0	0	4.114	6.5762	-12.725	-11.457	-0.18414	3.0702	11.079	19.037	3.9299	9.6464	-1.6456	7.5799	1478.7
8.81	882	78	NaN	-2.6763	11.109	-4.7122	-179.31	19.07	12.732	86.752	-724.46	1094.9	22.714	752.8	1094.4	52.962	52.832	0	0	4.0214	6.4849	-12.73	-11.462	-0.19412	3.1751	11.087	19.093	3.8273	9.6601	-1.6431	7.6312	1478.6
8.82	883	78	NaN	-2.6988	11.11	-4.7148	-179.25	19.101	12.774	86.738	-724.41	1094.9	22.687	752.82	1094.4	53.939	53.015	0	0	3.989	6.4531	-12.734	-11.467	-0.21604	3.2364	11.089	19.121	3.773	9.6894	-1.645	7.6548	1478.6
8.83	884	78	NaN	-2.7246	11.102	-4.7078	-179.2	19.12	12.829	86.709	-724.38	1094.9	22.738	752.86	1094.4	54.218	53.271	0	0	3.8836	6.3492	-12.739	-11.471	-0.245	3.2756	11.084	19.138	3.6386	9.6247	-1.655	7.6667	1478.6
8.84	885	78	NaN	-2.7528	11.086	-4.6953	-179.15	19.136	12.844	86.665	-724.36	1094.9	22.622	752.88	1094.5	53.138	52.05	0	0	3.7773	6.2444	-12.745	-11.477	-0.27037	3.3312	11.071	19.152	3.5069	9.5756	-1.6743	7.6743	1478.6
8.85	886	78	NaN	-2.7714	11.069	-4.6864	-179.11	19.115	12.889	86.65	-724.38	1094.9	22.64	752.93	1094.5	54.685	53.22	0	0	3.7234	6.1913	-12.756	-11.488	-0.29043	3.3662	11.055	19.129	3.433	9.5574	-1.7013	7.6411	1478.7
8.86	887	78	NaN	-2.7889	11.072	-4.6906	-179.08	19.117	12.881	86.685	-724.31	1094.9	22.521	752.94	1094.6	52.451	51.742	0	0	3.7137	6.1817	-12.763	-11.495	-0.30185	3.4033	11.059	19.129	3.4119	9.585	-1.7031	7.6337	1478.6
8.87	888	78	NaN	-2.8159	11.058	-4.6581	-179.05	19.076	12.916	86.614	-724.28	1094.9	22.512	753.03	1094.6	53.13	50.504	0	0	3.728	6.1958	-12.767	-11.499	-0.33134	3.4307	11.049	19.085	3.3967	9.6265	-1.7181	7.5858	1478.7
8.88	889	78	NaN	-2.8353	11.051	-4.6323	-179.03	19.043	12.923	86.569	-724.25	1094.9	22.428	753.11	1094.7	53.24	52.498	0	0	3.6923	6.1607	-12.77	-11.503	-0.34931	3.4601	11.044	19.051	3.343	9.6207	-1.7269	7.5477	1478.8
8.89	890	78	NaN	-2.8447	11.048	-4.6299	-179	19.021	12.932	86.596	-724.22	1094.9	22.346	753.19	1094.7	53.226	56.258	0	0	3.6291	6.0983	-12.774	-11.506	-0.35453	3.4902	11.042	19.027	3.2746	9.5885	-1.7312	7.5208	1478.8
8.9	891	78	NaN	-2.8486	11.043	-4.6422	-178.98	19.002	12.977	86.66	-724.19	1094.8	22.363	753.3	1094.7	53.005	55.494	0	0	3.5394	6.0099	-12.777	-11.509	-0.3568	3.5156	11.039	19.005	3.1826	9.5255	-1.738	7.4961	1478.9
8.91	892	78	NaN	-2.8506	11.042	-4.6326	-178.96	19.013	12.981	86.645	-724.19	1094.8	22.297	753.35	1094.8	53.635	57.203	0	0	3.4443	5.9163	-12.781	-11.513	-0.35689	3.5357	11.039	19.016	3.0874	9.452	-1.7414	7.5028	1478.9
8.92	893	78	NaN	-2.8431	11.052	-4.6281	-178.94	19.02	12.976	86.628	-724.16	1094.8	22.193	753.43	1094.8	53.784	56.495	0	0	3.3439	5.8173	-12.785	-11.518	-0.34611	3.5574	11.05	19.022	2.9978	9.3747	-1.7355	7.5042	1479
8.93	894	78	NaN	-2.8354	11.072	-4.6092	-178.91	19.034	13.019	86.579	-724.14	1094.8	22.184	753.56	1094.8	52.44	56.939	0	0	3.1164	5.593	-12.792	-11.525	-0.34017	3.5831	11.07	19.035	2.7762	9.1762	-1.7217	7.5107	1479.1
8.94	895	78	NaN	-2.8293	11.089	-4.6028	-178.89	19.051	13.062	86.57	-724.13	1094.8	22.194	753.68	1094.8	52.097	55.575	0	0	2.9491	5.4282	-12.797	-11.529	-0.33501	3.6083	11.089	19.051	2.6141	9.0365	-1.708	7.5214	1479.2
8.95	896	78	NaN	-2.822	11.104	-4.6046	-178.86	19.079	13.103	86.578	-724.12	1094.8	22.212	753.8	1094.9	52.579	53.752	0	0	2.9348	5.4141	-12.798	-11.53	-0.32824	3.6325	11.106	19.077	2.6066	9.0466	-1.6919	7.5468	1479.3
8.96	897	78	NaN	-2.8117	11.122	-4.6008	-178.84	19.122	13.147	86.562	-724.12	1094.8	22.239	753.94	1095	55.669	53.071	0	0	2.8949	5.3748	-12.799	-11.531	-0.31981	3.6538	11.126	19.118	2.5751	9.0286	-1.6726	7.5871	1479.5
8.97	898	78	NaN	-2.8078	11.139	-4.6067	-178.84	19.146	13.132	86.581	-724.11	1094.8	22.166	754.06	1095	55.057	51.511	0	0	2.8051	5.2863	-12.799	-11.531	-0.31254	3.6563	11.144	19.141	2.4926	8.9426	-1.6552	7.6101	1479.6
8.98	899	78	NaN	-2.8024	11.157	-4.6035	-178.83	19.199	13.132	86.573	-724.1	1094.8	22.142	754.17	1095	54.51	52.158	0	0	2.683	5.1659	-12.799	-11.532	-0.3067	3.6648	11.164	19.191	2.3763	8.8307	-1.635	7.6598	1479.7
8.99	900	78	NaN	-2.7927	11.169	-4.6067	-178.82	19.234	13.156	86.604	-724.09	1094.9	22.194	754.31	1095.1	53.248	51.862	0	0	2.5576	5.0424	-12.799	-11.532	-0.2981	3.6701	11.178	19.225	2.2595	8.7125	-1.6206	7.6934	1479.8
9	901	78	NaN	-2.7976	11.181	-4.6054	-178.82	19.295	13.176	86.593	-724.1	1094.8	22.241	754.53	1095.2	52.444	51.631	0	0	2.468	4.9541	-12.797	-11.53	-0.30556	3.6729	11.193	19.283	2.1625	8.627	-1.604	7.753	1480
9.01	902	78	NaN	-2.8091	11.188	-4.6007	-178.81	19.357	13.203	86.551	-724.12	1094.8	22.306	754.74	1095.2	52.819	51.068	0	0	2.4368	4.9233	-12.795	-11.527	-0.32159	3.6725	11.204	19.342	2.1152	8.5959	-1.5911	7.8143	1480.2
9.02	903	78	NaN	-2.8117	11.186	-4.6022	-178.82	19.388	13.241	86.545	-724.14	1094.8	22.416	754.81	1095.3	52.748	50.008	0	0	2.4476	4.9339	-12.792	-11.525	-0.3288	3.6611	11.202	19.372	2.1188	8.5951	-1.5899	7.8475	1480.3
9.03	904	78	NaN	-2.831	11.178	-4.6172	-178.88	19.516	13.18	86.572	-724.16	1094.9	22.324	754.97	1095.4	52.592	50.181	0	0	2.3903	4.8775	-12.789	-11.522	-0.34386	3.6052	11.198	19.496	2.0464	8.4827	-1.5917	7.9736	1480.5
9.04	905	78	NaN	-2.8344	11.166	-4.5984	-178.88	19.563	13.154	86.518	-724.2	1094.8	22.239	755.06	1095.4	53.831	51.207	0	0	2.3355	4.8235	-12.787	-11.519	-0.34626	3.6108	11.189	19.541	1.9893	8.4343	-1.5977	8.0217	1480.7
9.05	906	78	NaN	-2.8362	11.161	-4.5916	-178.88	19.577	13.187	86.493	-724.21	1094.9	22.336	755.22	1095.4	55.051	51.301	0	0	2.4214	4.9082	-12.783	-11.515	-0.35304	3.6046	11.184	19.554	2.0684	8.5128	-1.5989	8.039	1480.8
9.06	907	78	NaN	-2.8271	11.149	-4.5878	-178.85	19.604	13.196	86.5	-724.22	1094.9	22.326	755.38	1095.5	52.341	52.995	0	0	2.4657	4.9518	-12.778	-11.511	-0.34356	3.6314	11.173	19.581	2.1222	8.5832	-1.6057	8.0701	1481
9.07	908	78	NaN	-2.8082	11.131	-4.5816	-178.81	19.649	13.184	86.521	-724.23	1094.9	22.236	755.49	1095.5	53.496	52.003	0	0	2.4549	4.9412	-12.773	-11.505	-0.32064	3.6782	11.156	19.625	2.1343	8.6194	-1.6174	8.1195	1481.1
9.08	909	78	NaN	-2.7894	11.117	-4.5763	-178.79	19.686	13.203	86.534	-724.24	1094.9	22.285	755.55	1095.5	54.73	52.005	0	0	2.5445	5.0295	-12.768	-11.501	-0.3033	3.6935	11.142	19.661	2.2412	8.7229	-1.6266	8.1605	1481.2
9.09	910	78	NaN	-2.7756	11.108	-4.5859	-178.79	19.706	13.18	86.57	-724.24	1094.9	22.222	755.56	1095.5	54.219	51.899	0	0	2.6248	5.1086	-12.763	-11.495	-0.28573	3.6977	11.133	19.681	2.3391	8.8064	-1.6296	8.1857	1481.2
9.1	911	78	NaN	-2.7381	11.062	-4.5816	-178.78	19.773	13.152	86.603	-724.31	1094.9	22.171	755.69	1095.6	53.699	50.474	0	0	2.6284	5.1122	-12.757	-11.489	-0.24529	3.7108	11.09	19.745	2.3831	8.823	-1.6669	8.2559	1481.4
9.11	912	78	NaN	-2.7173	11.038	-4.5861	-178.78	19.844	13.205	86.639	-724.33	1094.9	22.327	755.68	1095.6	53.791	50.184	0	0	2.6238	5.1076	-12.749	-11.481	-0.22914	3.7055	11.067	19.815	2.3946	8.813	-1.6822	8.3338	1481.4
9.12	913	78	NaN	-2.7096	11.033	-4.5864	-178.78	19.906	13.242	86.634	-724.32	1094.9	22.439	755.68	1095.6	53.484	50.405	0	0	2.6152	5.0991	-12.74	-11.472	-0.22592	3.7022	11.063	19.876	2.3892	8.8013	-1.6769	8.4031	1481.4
9.13	914	78	NaN	-2.708	11.039	-4.582	-178.78	19.95	13.237	86.605	-724.31	1094.9	22.454	755.74	1095.7	53.362	50.421	0	0	2.5776	5.0621	-12.736	-11.468	-0.22619	3.7044	11.07	19.919	2.3514	8.7665	-1.6662	8.4503	1481.4
9.14	915	78	NaN	-2.7089	11.047	-4.5838	-178.78	19.98	13.236	86.615	-724.31	1094.8	22.489	755.8	1095.7	53.969	52.085	0	0	2.5421	5.0271	-12.734	-11.467	-0.22808	3.7002	11.078	19.949	2.314	8.7273	-1.656	8.4825	1481.5
9.15	916	78	NaN	-2.7121	11.06	-4.579	-178.77	20.055	13.128	86.621	-724.3	1094.8	22.192	755.74	1095.7	54.541	52.748	0	0	2.6246	5.1084	-12.732	-11.464	-0.21945	3.7205	11.093	20.023	2.4052	8.8289	-1.6388	8.5586	1481.4
9.16	917	78	NaN	-2.7179	11.088	-4.5901	-178.78	20.098	13.134	86.677	-724.27	1094.8	22.26	755.83	1095.7	55.375	52.153	0	0	2.6091	5.0932	-12.73	-11.463	-0.22584	3.7135	11.119	20.067	2.3833	8.8066	-1.611	8.604	1481.5
9.17	918	78	NaN	-2.7143	11.117	-4.5823	-178.78	20.154	13.141	86.697	-724.25	1094.9	22.317	755.88	1095.7	52.181	52.407	0	0	2.5053	4.9909	-12.729	-11.462	-0.22368	3.7118	11.148	20.123	2.2817	8.7027	-1.581	8.6608	1481.5
9.18	919	78	NaN	-2.7071	11.142	-4.5633	-178.78	20.203	13.161	86.699	-724.22	1094.9	22.402	755.9	1095.7	50.989	50.529	0	0	2.4954	4.9811	-12.729	-11.461	-0.21967	3.7107	11.173	20.172	2.2758	8.6919	-1.5559	8.7104	1481.5
9.19	920	78	NaN	-2.6979	11.159	-4.5433	-178.77	20.237	13.171	86.703	-724.2	1094.9	22.438	755.9	1095.7	53.579	51.038	0	0	2.47	4.956	-12.729	-11.461	-0.21169	3.714	11.189	20.206	2.2583	8.67	-1.5401	8.7447	1481.5
9.2	921	78	NaN	-2.6805	11.166	-4.5242	-178.76	20.264	13.11	86.712	-724.2	1094.9	22.252	755.9	1095.7	52.082	50.72	0	0	2.4037	4.8907	-12.73	-11.462	-0.18676	3.7342	11.196	20.235	2.217	8.625	-1.534	8.7722	1481.5
9.21	922	78	NaN	-2.6501	11.178	-4.492	-178.76	20.246	13.184	86.706	-724.17	1094.9	22.474	756.02	1095.7	52.617	52.008	0	0	2.3408	4.8288	-12.731	-11.463	-0.16531	3.7238	11.206	20.218	2.1755	8.5525	-1.5242	8.7547	1481.6
9.22	923	78	NaN	-2.6376	11.181	-4.4916	-178.75	20.264	13.166	86.769	-724.16	1094.9	22.397	755.99	1095.7	52.823	49.208	0	0	2.2837	4.7724	-12.73	-11.463	-0.14739	3.7419	11.21	20.235	2.1363	8.5143	-1.5206	8.772	1481.5
9.23	924	78	NaN	-2.6264	11.188	-4.4937	-178.74	20.25	13.188	86.833	-724.15	1094.9	22.464	756.01	1095.7	53.843	52.208	0	0	2.2234	4.713	-12.73	-11.462	-0.13634	3.7472	11.216	20.222	2.0871	8.4602	-1.5136	8.7592	1481.6
9.24	925	78	NaN	-2.6133	11.206	-4.4801	-178.75	20.213	13.236	86.853	-724.13	1094.9	22.625	756.07	1095.6	53.478	51.868	0	0	2.1754	4.6657	-12.73	-11.462	-0.12865	3.7355	11.234	20.186	2.0467	8.4012	-1.4958	8.7238	1481.6
9.25	926	78	NaN	-2.6021	11.235	-4.4514	-178.76	20.185	13.242	86.827	-724.11	1094.9	22.667	756.09	1095.6	52.16	51.027	0	0	2.179	4.6692	-12.73	-11.462	-0.12012	3.7262	11.262	20.158	2.0588	8.3954	-1.4685	8.696	1481.6
9.26	927	78	NaN	-2.6002	11.261	-4.4272	-178.74	20.195	13.148	86.79	-724.09	1094.9	22.395	756.02	1095.6	54.658	52.287	0	0	2.1583	4.6488	-12.731	-11.463	-0.10897	3.749	11.289	20.167	2.0493	8.3978	-1.4419	8.7042	1481.5
9.27	928	78	NaN	-2.5929	11.284	-4.4011	-178.75	20.144	13.178	86.753	-724.09	1094.9	22.484	756.07	1095.6	53.915	52.042	0	0	2.1217	4.6128	-12.732	-11.464	-0.10666	3.737	11.31	20.117	2.0151	8.3499	-1.4218	8.6529	1481.6
9.28	929	78	NaN	-2.5621	11.324	-4.3709	-178.76	20.097	13.199	86.703	-724.08	1094.9	22.564	756.08	1095.6	53.166	51.975	0	0	2.0584	4.5504	-12.732	-11.465	-0.08083	3.7196	11.349	20.072	1.9776	8.27	-1.383	8.6076	1481.6
9.29	930	78	NaN	-2.5262	11.357	-4.3306	-178.77	20.03	13.202	86.619	-724.13	1094.9	22.567	756.11	1095.5	52.536	51.836	0	0	1.9993	4.4922	-12.733	-11.465	-0.048428	3.7116	11.38	20.007	1.9509	8.2037	-1.3528	8.542	1481.6
9.3	931	78	NaN	-2.4901	11.387	-4.3223	-178.77	19.951	13.228	86.622	-724.14	1094.9	22.62	756.16	1095.5	54.044	51.029	0	0	2.0172	4.5098	-12.734	-11.467	-0.0144	3.7084	11.407	19.93	2.0028	8.2183	-1.3272	8.4634	1481.7
9.31	932	78	NaN	-2.4546	11.414	-4.3468	-178.75	19.864	13.248	86.714	-724.12	1094.9	22.672	756.25	1095.4	53.553	51.427	0	0	1.9834	4.4765	-12.736	-11.468	0.02256	3.7225	11.432	19.845	2.006	8.199	-1.3038	8.3771	1481.8
9.32	933	78	NaN	-2.4193	11.419	-4.331	-178.7	19.759	13.142	86.683	-724.18	1094.9	22.397	756.42	1095.4	52.117	51.13	0	0	1.8905	4.3849	-12.737	-11.469	0.066823	3.7875	11.437	19.74	1.9573	8.1724	-1.2997	8.271	1482
9.33	934	78	NaN	-2.3924	11.426	-4.3122	-178.74	19.743	13.181	86.62	-724.22	1094.9	22.469	756.35	1095.4	53.486	51.587	0	0	1.8663	4.3611	-12.736	-11.469	0.088587	3.7375	11.441	19.727	1.9549	8.0987	-1.295	8.2588	1482
9.34	935	78	NaN	-2.3718	11.431	-4.3489	-178.76	19.697	13.138	86.733	-724.23	1095	22.344	756.34	1095.3	52.657	52.009	0	0	1.8383	4.3335	-12.736	-11.468	0.11841	3.733	11.444	19.684	1.9567	8.0666	-1.292	8.2153	1482
9.35	936	78	NaN	-2.3549	11.424	-4.3788	-178.76	19.643	13.144	86.822	-724.28	1095	22.352	756.34	1095.2	54.496	52.145	0	0	1.7774	4.2735	-12.737	-11.469	0.13839	3.731	11.435	19.631	1.9158	8.0045	-1.3015	8.162	1482
9.36	937	78	NaN	-2.3471	11.422	-4.3988	-178.76	19.593	13.185	86.883	-724.32	1095	22.456	756.34	1095.2	53.176	52.569	0	0	1.792	4.2879	-12.739	-11.471	0.14435	3.7272	11.432	19.583	1.9364	8.015	-1.3065	8.112	1482.1
9.37	938	78	NaN	-2.3511	11.436	-4.4124	-178.78	19.564	13.188	86.934	-724.31	1095	22.476	756.31	1095.2	51.935	51.788	0	0	1.838	4.3332	-12.74	-11.473	0.14165	3.7142	11.444	19.556	1.9797	8.0474	-1.296	8.0835	1482
9.38	939	78	NaN	-2.3597	11.449	-4.3996	-178.84	19.585	13.066	86.923	-724.33	1095	22.216	756.16	1095.2	54.706	53.024	0	0	1.8688	4.3636	-12.741	-11.474	0.14292	3.6613	11.456	19.578	2.0117	8.0249	-1.2851	8.1048	1481.9
9.39	940	78	NaN	-2.3613	11.452	-4.3617	-178.84	19.561	13.055	86.84	-724.37	1095	22.177	756.16	1095.2	51.564	52.976	0	0	1.8985	4.3929	-12.742	-11.474	0.13951	3.6595	11.459	19.554	2.038	8.0524	-1.2825	8.0801	1481.9
9.4	941	78	NaN	-2.3625	11.484	-4.3394	-178.84	19.524	13.096	86.811	-724.35	1095	22.273	756.15	1095.2	53.776	49.265	0	0	1.956	4.4495	-12.743	-11.475	0.13357	3.6606	11.489	19.519	2.0896	8.1102	-1.2535	8.0441	1481.9
9.41	942	78	NaN	-2.3644	11.498	-4.3195	-178.83	19.506	13.12	86.773	-724.36	1095	22.333	756.15	1095.1	53.697	51.902	0	0	2.0193	4.5119	-12.744	-11.477	0.12789	3.6584	11.503	19.501	2.1472	8.1702	-1.2412	8.0241	1481.9
9.42	943	78	NaN	-2.3601	11.504	-4.3008	-178.84	19.487	13.114	86.737	-724.4	1095	22.329	756.14	1095.1	52.256	50.477	0	0	2.0871	4.5787	-12.747	-11.479	0.13089	3.6521	11.509	19.483	2.218	8.2308	-1.2382	8.0031	1481.9
9.43	944	78	NaN	-2.3477	11.519	-4.2928	-178.83	19.442	13.112	86.742	-724.44	1095	22.321	756.16	1095.1	54.568	50.82	0	0	2.0267	4.5192	-12.75	-11.482	0.14364	3.6567	11.522	19.439	2.1703	8.1759	-1.2283	7.9572	1482
9.44	945	78	NaN	-2.3427	11.532	-4.3158	-178.78	19.372	13.177	86.827	-724.46	1095	22.422	756.25	1095	55.321	51.61	0	0	2.0281	4.5206	-12.752	-11.484	0.14792	3.7115	11.531	19.372	2.176	8.2321	-1.2209	7.8878	1482.1
9.45	946	78	NaN	-2.3297	11.547	-4.3296	-178.78	19.356	13.208	86.855	-724.47	1095.1	22.536	756.24	1095	55.093	52.835	0	0	2.1344	4.6253	-12.753	-11.485	0.1575	3.7098	11.546	19.357	2.2919	8.3351	-1.2068	7.8724	1482.1
9.46	947	78	NaN	-2.3313	11.557	-4.3347	-178.78	19.355	13.136	86.857	-724.48	1095.1	22.366	756.19	1095	54.888	52.192	0	0	2.2396	4.729	-12.754	-11.487	0.16261	3.7098	11.555	19.357	2.4022	8.4387	-1.1992	7.8708	1482.1
9.47	948	78	NaN	-2.3365	11.561	-4.3371	-178.79	19.34	13.106	86.858	-724.49	1095.1	22.309	756.18	1095	53.81	50.896	0	0	2.3431	4.831	-12.757	-11.489	0.1597	3.7034	11.558	19.343	2.5028	8.5344	-1.1987	7.8544	1482.1
9.48	949	78	NaN	-2.3406	11.562	-4.3443	-178.8	19.318	13.125	86.881	-724.49	1095.1	22.39	756.2	1095	54.686	52.443	0	0	2.3124	4.8008	-12.76	-11.493	0.15332	3.6942	11.558	19.322	2.4657	8.495	-1.202	7.8293	1482.1
9.49	950	78	NaN	-2.3437	11.562	-4.3552	-178.8	19.3	13.153	86.918	-724.48	1095.1	22.491	756.2	1095	53.772	51.604	0	0	2.2749	4.7638	-12.763	-11.496	0.14775	3.6871	11.558	19.304	2.4227	8.4509	-1.2054	7.8079	1482.1
9.5	951	78	NaN	-2.3489	11.556	-4.3474	-178.81	19.261	13.191	86.9	-724.48	1095.1	22.627	756.23	1094.9	54.001	50.597	0	0	2.3144	4.8027	-12.765	-11.497	0.13663	3.6752	11.551	19.266	2.451	8.4779	-1.2139	7.7691	1482.1
9.51	952	78	NaN	-2.3519	11.561	-4.3461	-178.81	19.276	13.165	86.902	-724.47	1095.1	22.547	756.16	1094.9	52.703	49.689	0	0	2.3515	4.8393	-12.766	-11.499	0.13691	3.6809	11.556	19.281	2.4884	8.5202	-1.2103	7.7822	1482
9.52	953	78	NaN	-2.3615	11.568	-4.3234	-178.82	19.249	13.146	86.843	-724.45	1095.1	22.536	756.16	1094.9	54.516	51.387	0	0	2.3836	4.8709	-12.768	-11.5	0.12546	3.6715	11.562	19.254	2.509	8.5424	-1.2057	7.7537	1482
9.53	954	78	NaN	-2.3638	11.578	-4.3143	-178.82	19.222	13.145	86.819	-724.43	1095.1	22.575	756.16	1094.9	53.337	50.564	0	0	2.3606	4.8483	-12.77	-11.502	0.12076	3.6625	11.572	19.228	2.4814	8.5107	-1.1982	7.7255	1482
9.54	955	78	NaN	-2.3617	11.588	-4.311	-178.82	19.209	13.142	86.801	-724.42	1095.1	22.594	756.15	1094.9	52.316	52.29	0	0	2.3326	4.8206	-12.772	-11.504	0.12146	3.6591	11.581	19.216	2.454	8.4797	-1.1907	7.7112	1482
9.55	956	78	NaN	-2.3627	11.594	-4.2998	-178.82	19.203	13.123	86.752	-724.42	1095.1	22.561	756.13	1094.9	52.478	52.04	0	0	2.2464	4.7357	-12.772	-11.505	0.11992	3.6591	11.587	19.21	2.3663	8.3948	-1.1847	7.705	1481.9
9.56	957	78	NaN	-2.3544	11.606	-4.3313	-178.82	19.194	13.136	86.833	-724.38	1095.1	22.647	756.12	1094.9	54.142	51.565	0	0	2.2495	4.7387	-12.773	-11.506	0.12805	3.6601	11.599	19.201	2.3775	8.3988	-1.1746	7.6952	1481.9
9.57	958	78	NaN	-2.3616	11.62	-4.3557	-178.84	19.192	13.081	86.852	-724.33	1095.1	22.57	756.1	1094.9	52.257	50.688	0	0	2.3428	4.8307	-12.775	-11.507	0.1247	3.6512	11.612	19.2	2.4675	8.4818	-1.1631	7.6922	1481.8
9.58	959	78	NaN	-2.3673	11.62	-4.3902	-178.83	19.191	13.035	86.907	-724.29	1095.1	22.521	756.04	1094.9	52.181	50.041	0	0	2.3281	4.8162	-12.777	-11.509	0.12317	3.6594	11.612	19.199	2.4512	8.4756	-1.1646	7.6899	1481.7
9.59	960	78	NaN	-2.3756	11.608	-4.3886	-178.82	19.187	12.998	86.863	-724.28	1095.1	22.497	756	1094.8	53.727	52.228	0	0	2.3135	4.8018	-12.778	-11.511	0.11423	3.6672	11.6	19.195	2.4277	8.469	-1.1779	7.6846	1481.7
9.6	961	78	NaN	-2.3852	11.595	-4.3795	-178.81	19.171	12.966	86.807	-724.28	1095	22.492	755.99	1094.8	52.813	51.728	0	0	2.3206	4.8088	-12.779	-11.511	0.10263	3.673	11.586	19.179	2.4233	8.4819	-1.1924	7.6678	1481.7
9.61	962	78	NaN	-2.3929	11.586	-4.4093	-178.8	19.132	12.921	86.876	-724.24	1095	22.478	755.99	1094.8	53.937	52.249	0	0	2.3458	4.8337	-12.779	-11.512	0.098168	3.6885	11.576	19.141	2.444	8.5222	-1.2031	7.6295	1481.6
9.62	963	78	NaN	-2.4037	11.551	-4.3875	-178.77	19.072	12.795	86.789	-724.25	1095	22.31	755.97	1094.7	53.452	50.332	0	0	2.3774	4.8648	-12.78	-11.512	0.090504	3.7261	11.538	19.084	2.4679	8.5909	-1.2414	7.5718	1481.6
9.63	964	78	NaN	-2.4013	11.542	-4.4086	-178.75	19.057	12.723	86.851	-724.23	1095	22.175	755.93	1094.7	51.177	52.456	0	0	2.4014	4.8885	-12.782	-11.514	0.1007	3.7549	11.53	19.069	2.5021	8.6434	-1.2517	7.5554	1481.6
9.64	965	78	NaN	-2.4024	11.532	-4.4111	-178.7	19.009	12.655	86.846	-724.2	1095	22.088	755.94	1094.6	55.455	52.479	0	0	2.4313	4.9179	-12.784	-11.516	0.10276	3.8044	11.518	19.023	2.5341	8.7224	-1.2651	7.5074	1481.6
9.65	966	78	NaN	-2.3992	11.521	-4.399	-178.62	18.947	12.58	86.795	-724.17	1095	22.071	755.92	1094.6	54.138	53.74	0	0	2.4994	4.9851	-12.785	-11.518	0.10474	3.8843	11.505	18.962	2.6042	8.8694	-1.2803	7.4442	1481.5
9.66	967	78	NaN	-2.3925	11.509	-4.3946	-178.5	18.885	12.469	86.762	-724.15	1094.9	22.028	755.86	1094.5	53.952	52.738	0	0	2.5272	5.0124	-12.787	-11.52	0.11195	4.0016	11.492	18.902	2.6392	9.014	-1.2948	7.382	1481.4
9.67	968	78	NaN	-2.3901	11.498	-4.4162	-178.36	18.834	12.312	86.79	-724.13	1094.9	21.867	755.77	1094.5	53.967	51.043	0	0	2.5275	5.0127	-12.789	-11.521	0.12183	4.1498	11.481	18.852	2.6493	9.1625	-1.3083	7.331	1481.3
9.68	969	78	NaN	-2.3902	11.487	-4.4177	-178.25	18.817	12.269	86.759	-724.14	1094.9	21.966	755.66	1094.5	51.925	52.554	0	0	2.5776	5.0621	-12.792	-11.524	0.11695	4.2599	11.468	18.835	2.6946	9.322	-1.3234	7.311	1481.2
9.69	970	78	NaN	-2.4025	11.487	-4.4467	-178.08	18.78	12.074	86.812	-724.09	1094.9	21.795	755.53	1094.4	52.846	52.645	0	0	2.6212	5.1051	-12.794	-11.526	0.11351	4.4332	11.466	18.8	2.7347	9.5383	-1.3273	7.2741	1481.1
9.7	971	78	NaN	-2.4168	11.49	-4.4679	-177.92	18.752	11.93	86.851	-724.06	1094.9	21.704	755.41	1094.4	54.284	51.4	0	0	2.6556	5.139	-12.794	-11.527	0.10451	4.6007	11.468	18.773	2.7601	9.7397	-1.3262	7.2462	1480.9
9.71	972	78	NaN	-2.4343	11.487	-4.4613	-177.75	18.721	11.804	86.811	-724.06	1094.9	21.65	755.3	1094.4	55.272	51.016	0	0	2.697	5.1798	-12.796	-11.528	0.087777	4.7684	11.464	18.744	2.7848	9.9481	-1.3315	7.216	1480.8
9.72	973	78	NaN	-2.4544	11.478	-4.4449	-177.54	18.666	11.667	86.745	-724.07	1094.9	21.632	755.19	1094.4	53.174	51.835	0	0	2.7474	5.2294	-12.797	-11.53	0.066011	4.983	11.455	18.689	2.8134	10.212	-1.3429	7.1593	1480.7
9.73	974	78	NaN	-2.4743	11.471	-4.4552	-177.24	18.568	11.519	86.767	-724.04	1094.9	21.689	755.08	1094.3	52.285	50.557	0	0	2.7973	5.2786	-12.8	-11.532	0.045008	5.2819	11.449	18.59	2.8423	10.56	-1.3509	7.0575	1480.5
9.74	975	78	NaN	-2.4939	11.468	-4.4314	-177.05	18.483	11.345	86.683	-724.05	1094.9	21.583	755.05	1094.3	52.23	50.928	0	0	2.8621	5.3425	-12.802	-11.534	0.026297	5.4656	11.445	18.507	2.8884	10.808	-1.3573	6.9724	1480.5
9.75	976	78	NaN	-2.5	11.465	-4.4319	-176.81	18.386	11.159	86.685	-724.04	1094.9	21.447	755	1094.3	54.113	52.557	0	0	2.97	5.4488	-12.803	-11.535	0.025607	5.7196	11.441	18.41	2.9956	11.168	-1.362	6.8751	1480.5
9.76	977	78	NaN	-2.5044	11.461	-4.426	-176.49	18.258	10.931	86.666	-724.04	1094.9	21.422	754.87	1094.3	54.274	51.269	0	0	3.0414	5.5191	-12.804	-11.536	0.021621	6.0367	11.437	18.283	3.063	11.556	-1.3672	6.7467	1480.3
9.77	978	78	NaN	-2.5074	11.465	-4.428	-176.19	18.128	10.725	86.658	-724.03	1094.9	21.445	754.75	1094.3	53.387	51.846	0	0	3.0924	5.5694	-12.805	-11.537	0.017658	6.3305	11.439	18.154	3.11	11.9	-1.3657	6.6166	1480.2
9.78	979	78	NaN	-2.5071	11.474	-4.4393	-175.95	18.019	10.555	86.667	-724.01	1094.9	21.459	754.67	1094.2	53.737	51.929	0	0	3.1154	5.5921	-12.806	-11.538	0.01794	6.5795	11.447	18.046	3.1334	12.172	-1.3587	6.5077	1480.1
9.79	980	78	NaN	-2.5023	11.476	-4.4424	-175.68	17.929	10.371	86.657	-724.01	1094.9	21.455	754.52	1094.2	53.4	51.852	0	0	3.1302	5.6067	-12.806	-11.539	0.022728	6.8435	11.448	17.957	3.153	12.45	-1.3581	6.4188	1480
9.8	981	78	NaN	-2.4952	11.484	-4.4499	-175.41	17.822	10.173	86.652	-724.01	1094.9	21.441	754.4	1094.1	53.389	52.078	0	0	3.0836	5.5608	-12.806	-11.539	0.030395	7.1197	11.454	17.852	3.114	12.68	-1.3518	6.3134	1479.9
9.81	982	78	NaN	-2.5049	11.503	-4.4639	-174.89	17.625	9.7544	86.627	-724	1094.9	21.322	754.22	1094.1	51.863	52.123	0	0	3.1151	5.5917	-12.806	-11.539	0.024692	7.6422	11.469	17.659	3.1397	13.234	-1.3374	6.1206	1479.7
9.82	983	78	NaN	-2.5126	11.513	-4.4735	-174.5	17.492	9.4381	86.616	-724.01	1094.9	21.21	754.05	1094	53.27	51.957	0	0	3.2154	5.6906	-12.807	-11.539	0.021185	8.0348	11.476	17.529	3.2366	13.725	-1.3304	5.9899	1479.5
9.83	984	78	NaN	-2.5238	11.522	-4.4752	-174.18	17.405	9.1907	86.586	-724	1094.9	21.119	753.87	1094	53.029	52.492	0	0	3.3226	5.7963	-12.808	-11.541	0.012663	8.3521	11.483	17.443	3.3352	14.148	-1.3249	5.9025	1479.3
9.84	985	78	NaN	-2.5398	11.532	-4.4763	-173.81	17.305	8.9144	86.546	-723.99	1095	21.045	753.65	1093.9	54.424	52.176	0	0	3.4161	5.8885	-12.81	-11.542	-0.0016278	8.7266	11.491	17.346	3.4145	14.615	-1.3187	5.8037	1479.1
9.85	986	78	NaN	-2.5516	11.535	-4.4914	-173.31	17.151	8.5535	86.56	-724	1095	20.982	753.42	1093.8	52.566	51.084	0	0	3.4846	5.9559	-12.812	-11.545	-0.010085	9.2325	11.49	17.196	3.4745	15.188	-1.3222	5.6511	1478.9
9.86	987	78	NaN	-2.5667	11.541	-4.4837	-172.98	17.036	8.2991	86.501	-724	1095	20.973	753.31	1093.7	53.529	50.937	0	0	3.5153	5.9862	-12.815	-11.547	-0.026947	9.5612	11.493	17.083	3.4883	15.547	-1.3213	5.5363	1478.8
9.87	988	78	NaN	-2.5673	11.541	-4.4818	-172.63	16.9	8.0316	86.478	-724	1095	20.922	753.25	1093.7	55.852	50.151	0	0	3.5353	6.0059	-12.817	-11.549	-0.026351	9.9125	11.491	16.95	3.509	15.918	-1.3257	5.4001	1478.7
9.88	989	78	NaN	-2.5617	11.559	-4.4983	-172.15	16.683	7.7077	86.506	-723.95	1095	20.958	753.17	1093.5	52.624	51.247	0	0	3.6391	6.1081	-12.82	-11.552	-0.02085	10.391	11.503	16.739	3.6182	16.499	-1.3169	5.1871	1478.6
9.89	990	78	NaN	-2.5574	11.573	-4.5117	-171.7	16.506	7.3451	86.527	-723.91	1095	20.908	753.02	1093.4	54.165	51.167	0	0	3.7535	6.2209	-12.823	-11.555	-0.013446	10.842	11.512	16.567	3.7401	17.062	-1.3104	5.0124	1478.4
9.9	991	78	NaN	-2.5557	11.573	-4.5154	-171.35	16.406	7.0125	86.528	-723.93	1095	20.771	752.81	1093.4	52.607	51.341	0	0	3.8252	6.2916	-12.826	-11.558	-0.0061383	11.198	11.51	16.47	3.8191	17.49	-1.3161	4.9117	1478.2
9.91	992	78	NaN	-2.5504	11.575	-4.5341	-170.92	16.236	6.8111	86.585	-723.93	1095	20.887	752.73	1093.3	53.281	51.488	0	0	3.9373	6.4021	-12.828	-11.561	-0.0029087	11.628	11.507	16.304	3.9344	18.03	-1.3211	4.7431	1478.1
9.92	993	78	NaN	-2.5477	11.547	-4.503	-170.55	16.09	6.593	86.48	-724.03	1095	21.041	752.58	1093.2	52.638	52.236	0	0	4.0711	6.5339	-12.83	-11.562	-0.010241	11.985	11.477	16.16	4.0608	18.519	-1.3531	4.5973	1478.1
9.93	994	78	NaN	-2.5454	11.575	-4.5156	-170.02	15.861	6.2519	86.515	-723.99	1095	21.197	752.41	1093	52.668	51.961	0	0	4.139	6.6009	-12.822	-11.555	-0.012207	12.516	11.499	15.938	4.1268	19.117	-1.3236	4.3834	1477.8
9.94	995	78	NaN	-2.5456	11.587	-4.5103	-169.41	15.666	5.8376	86.496	-724.01	1095	21.18	752.19	1092.9	53.887	51.715	0	0	4.161	6.6225	-12.818	-11.55	-0.012078	13.121	11.505	15.748	4.1489	19.744	-1.3132	4.1976	1477.6
9.95	996	78	NaN	-2.5508	11.601	-4.5024	-168.86	15.527	5.4764	86.461	-724.02	1095	21.125	751.97	1092.8	52.198	49.232	0	0	4.1268	6.5888	-12.819	-11.551	-0.016174	13.677	11.515	15.614	4.1106	20.266	-1.3037	4.0625	1477.4
9.96	997	78	NaN	-2.5582	11.63	-4.5084	-168.36	15.412	5.196	86.461	-723.99	1095.1	21.153	751.8	1092.8	51.004	51.573	0	0	4.1197	6.5818	-12.82	-11.552	-0.024364	14.176	11.54	15.501	4.0954	20.758	-1.2792	3.9494	1477.2
9.97	998	78	NaN	-2.5564	11.626	-4.5015	-167.72	15.246	4.8168	86.43	-724.07	1095.1	21.165	751.63	1092.7	52.019	51.15	0	0	4.145	6.6067	-12.821	-11.554	-0.024092	14.813	11.533	15.339	4.1209	21.42	-1.2885	3.7856	1477.1
9.98	999	78	NaN	-2.5531	11.646	-4.4961	-167.46	15.198	4.7205	86.399	-724.05	1095.1	21.273	751.54	1092.6	53.02	50.503	0	0	4.1953	6.6564	-12.821	-11.554	-0.025946	15.062	11.55	15.294	4.1694	21.719	-1.2708	3.7399	1477
9.99	1000	78	NaN	-2.5461	11.662	-4.504	-166.84	15.079	4.2919	86.395	-724.08	1095.1	21.031	751.4	1092.5	53.998	51.467	0	0	4.2386	6.699	-12.821	-11.553	-0.0095064	15.697	11.563	15.178	4.2291	22.396	-1.2575	3.6244	1476.9
10	1001	78	NaN	-2.5363	11.682	-4.5094	-166.26	14.977	3.9402	86.386	-724.1	1095.1	20.901	751.27	1092.5	54.949	50.518	0	0	4.2566	6.7167	-12.82	-11.552	0.0051068	16.277	11.581	15.078	4.2617	22.994	-1.2392	3.5253	1476.8
10.01	1002	78	NaN	-2.5279	11.709	-4.5157	-165.66	14.888	3.6239	86.373	-724.11	1095.1	20.875	751.12	1092.4	54.09	49.815	0	0	4.3027	6.7621	-12.818	-11.55	0.014241	16.88	11.606	14.992	4.3169	23.643	-1.2118	3.4415	1476.7
10.02	1003	78	NaN	-2.5223	11.741	-4.5294	-164.94	14.795	3.2614	86.376	-724.11	1095.1	20.874	750.94	1092.3	54.633	51.129	0	0	4.3516	6.8104	-12.815	-11.547	0.020383	17.602	11.635	14.902	4.372	24.412	-1.1805	3.3541	1476.5
10.03	1004	78	NaN	-2.5121	11.762	-4.5479	-164.42	14.724	3.0816	86.412	-724.11	1095.1	21.086	750.73	1092.2	53.514	50.584	0	0	4.343	6.8019	-12.812	-11.545	0.024057	18.112	11.652	14.834	4.3671	24.913	-1.1609	3.2894	1476.3
10.04	1005	78	NaN	-2.4998	11.781	-4.5709	-163.93	14.64	2.7979	86.479	-724.1	1095.1	21.011	750.71	1092.2	54.921	50.452	0	0	4.3331	6.7922	-12.81	-11.542	0.041903	18.617	11.668	14.753	4.375	25.409	-1.1419	3.2102	1476.3
10.05	1006	78	NaN	-2.494	11.797	-4.5811	-163.39	14.592	2.5177	86.508	-724.1	1095.1	20.936	750.62	1092.1	54.547	51.395	0	0	4.3152	6.7745	-12.807	-11.539	0.0519	19.16	11.681	14.707	4.3671	25.934	-1.1258	3.1675	1476.2
10.06	1007	78	NaN	-2.4945	11.81	-4.5785	-162.83	14.57	2.3306	86.514	-724.09	1095.1	21.08	750.44	1092.1	53.285	51.757	0	0	4.2715	6.7314	-12.803	-11.536	0.046387	19.711	11.693	14.688	4.3179	26.443	-1.1106	3.152	1476
10.07	1008	78	NaN	-2.5034	11.819	-4.5567	-162.17	14.54	2.1073	86.471	-724.08	1095.1	21.232	750.3	1092	53.932	50.187	0	0	4.2071	6.668	-12.799	-11.531	0.030132	20.368	11.699	14.66	4.2372	27.036	-1.0992	3.1291	1475.8
10.08	1009	78	NaN	-2.5192	11.821	-4.524	-161.34	14.491	1.7298	86.4	-724.08	1095.1	21.155	750.26	1092	53.441	50.821	0	0	4.1805	6.6417	-12.795	-11.527	0.014682	21.199	11.699	14.613	4.1951	27.841	-1.0955	3.0862	1475.8
10.09	1010	78	NaN	-2.5281	11.82	-4.532	-160.49	14.499	1.3803	86.476	-724.07	1095.1	21.062	750.11	1091.9	52.9	52.577	0	0	4.1313	6.5933	-12.792	-11.524	0.012672	22.052	11.696	14.623	4.144	28.646	-1.0958	3.0993	1475.6
10.1	1011	78	NaN	-2.538	11.809	-4.5238	-159.73	14.396	1.1249	86.491	-724.07	1095.1	21.272	750.08	1091.8	52.71	51.617	0	0	4.045	6.5082	-12.79	-11.522	-0.0048389	22.802	11.68	14.525	4.0402	29.311	-1.1094	3.0024	1475.6
10.11	1012	78	NaN	-2.5457	11.806	-4.4863	-159.18	14.335	0.89298	86.387	-724.05	1095.1	21.213	750.1	1091.8	53.212	51.512	0	0	3.9592	6.4237	-12.789	-11.521	-0.014281	23.347	11.677	14.464	3.9449	29.771	-1.1119	2.9428	1475.6
10.12	1013	78	NaN	-2.5479	11.803	-4.4596	-158.85	14.288	0.76701	86.309	-724.05	1095.1	21.237	750.1	1091.8	51.791	50.853	0	0	3.8735	6.3392	-12.787	-11.52	-0.020368	23.682	11.673	14.418	3.8532	30.021	-1.1149	2.8983	1475.6
10.13	1014	78	NaN	-2.5437	11.796	-4.4507	-158.47	14.219	0.60017	86.285	-724.04	1095.1	21.23	750.15	1091.7	55.629	50.983	0	0	3.7758	6.2429	-12.787	-11.519	-0.016955	24.053	11.664	14.351	3.7588	30.296	-1.1225	2.8317	1475.6
10.14	1015	78	NaN	-2.534	11.784	-4.4546	-157.87	14.114	0.26896	86.292	-724.03	1095.1	21.031	750.28	1091.7	52.031	50.3	0	0	3.6744	6.143	-12.786	-11.518	0.00060863	24.661	11.653	14.246	3.675	30.804	-1.1333	2.7274	1475.8
10.15	1016	78	NaN	-2.5188	11.772	-4.4963	-157.38	14.03	0.14322	86.393	-724.03	1095.1	21.248	750.21	1091.6	53.328	49.91	0	0	3.57	6.0401	-12.786	-11.518	0.011438	25.146	11.635	14.166	3.5814	31.186	-1.1502	2.6482	1475.7
10.16	1017	78	NaN	-2.5063	11.758	-4.5056	-157.12	14.02	-0.032918	86.382	-724.04	1095.1	21.048	750.24	1091.6	52.545	52.323	0	0	3.4165	5.8888	-12.785	-11.517	0.031181	25.419	11.624	14.155	3.4476	31.308	-1.1609	2.6375	1475.7
10.17	1018	78	NaN	-2.4911	11.745	-4.5272	-156.81	13.989	-0.00757	86.401	-724.03	1095.1	21.405	750.07	1091.5	54.32	51.858	0	0	3.2475	5.7222	-12.783	-11.516	0.033559	25.71	11.607	14.127	3.281	31.432	-1.1766	2.6112	1475.5
10.18	1019	78	NaN	-2.4771	11.739	-4.5448	-156.59	13.97	-0.070357	86.417	-724.03	1095.1	21.447	750.05	1091.5	52.956	50.402	0	0	3.2188	5.6939	-12.784	-11.516	0.046551	25.932	11.6	14.11	3.2653	31.626	-1.1844	2.5934	1475.5
10.19	1020	78	NaN	-2.4633	11.736	-4.5544	-156.46	13.955	-0.19211	86.409	-724.02	1095.1	21.256	750.13	1091.5	52.356	52.281	0	0	3.1915	5.6671	-12.784	-11.516	0.067393	26.067	11.598	14.093	3.2589	31.734	-1.186	2.5761	1475.6
10.2	1021	78	NaN	-2.4475	11.729	-4.5609	-156.38	13.918	-0.19085	86.379	-724.02	1095	21.369	750.11	1091.5	52.83	51.152	0	0	3.1657	5.6416	-12.783	-11.516	0.077639	26.15	11.59	14.057	3.2433	31.791	-1.1933	2.5407	1475.6
10.21	1022	78	NaN	-2.4396	11.723	-4.5584	-156.36	13.927	-0.24732	86.356	-724.02	1095	21.221	750.12	1091.5	52.583	50.199	0	0	3.1546	5.6307	-12.784	-11.516	0.090367	26.173	11.586	14.064	3.245	31.804	-1.1978	2.5479	1475.6
10.22	1023	78	NaN	-2.432	11.715	-4.6076	-156.39	13.883	-0.19074	86.452	-724.02	1095	21.379	750.06	1091.4	53.467	52.208	0	0	3.1582	5.6342	-12.785	-11.517	0.095615	26.135	11.575	14.022	3.2538	31.769	-1.2098	2.5051	1475.5
10.23	1024	78	NaN	-2.43	11.701	-4.6387	-156.52	13.841	-0.14054	86.519	-724.04	1095	21.502	750.01	1091.4	53.445	51.329	0	0	3.0498	5.5274	-12.785	-11.517	0.095562	26.002	11.56	13.981	3.1454	31.53	-1.2245	2.4638	1475.5
10.24	1025	78	NaN	-2.4363	11.704	-4.6528	-156.7	13.814	-0.1388	86.551	-724.04	1095	21.48	749.99	1091.4	53.013	51.307	0	0	2.9732	5.4519	-12.784	-11.517	0.091332	25.83	11.564	13.954	3.0645	31.282	-1.2208	2.4372	1475.5
10.25	1026	78	NaN	-2.4528	11.724	-4.6431	-156.93	13.794	-0.1338	86.52	-724.01	1095.1	21.432	749.96	1091.5	52.877	50.918	0	0	2.9803	5.459	-12.784	-11.517	0.075642	25.601	11.584	13.933	3.056	31.06	-1.2003	2.4166	1475.4
10.26	1027	78	NaN	-2.4767	11.743	-4.6013	-157.25	13.759	-0.041676	86.404	-724.01	1095.1	21.569	749.85	1091.4	55.334	50.557	0	0	2.9742	5.4529	-12.783	-11.516	0.042069	25.271	11.602	13.9	3.0163	30.724	-1.181	2.3837	1475.3
10.27	1028	78	NaN	-2.4888	11.755	-4.5631	-157.52	13.721	0.043903	86.317	-724.01	1095.1	21.74	749.77	1091.4	52.897	49.825	0	0	2.9395	5.4187	-12.782	-11.515	0.020159	24.992	11.613	13.863	2.9596	30.41	-1.1695	2.3479	1475.2
10.28	1029	78	NaN	-2.4982	11.786	-4.5474	-157.97	13.652	0.17211	86.301	-724.01	1095.1	21.983	749.62	1091.4	53.691	51.481	0	0	2.7786	5.2601	-12.782	-11.515	0.0009744	24.53	11.642	13.796	2.7796	29.79	-1.1403	2.2811	1475
10.29	1030	78	NaN	-2.5053	11.816	-4.5454	-158.36	13.591	0.26396	86.31	-723.99	1095.1	22.147	749.54	1091.3	54.287	51.681	0	0	2.6351	5.1187	-12.783	-11.515	-0.011969	24.13	11.671	13.736	2.6231	29.249	-1.112	2.2208	1474.9
10.3	1031	78	NaN	-2.511	11.847	-4.5377	-158.84	13.521	0.34034	86.281	-723.98	1095.1	22.246	749.48	1091.3	54.533	50.276	0	0	2.5706	5.0552	-12.783	-11.515	-0.022554	23.646	11.701	13.666	2.548	28.701	-1.082	2.1509	1474.9
10.31	1032	78	NaN	-2.5139	11.876	-4.5282	-159.38	13.455	0.42683	86.233	-723.98	1095.1	22.334	749.38	1091.3	55.611	52.019	0	0	2.4656	4.9517	-12.783	-11.516	-0.030568	23.105	11.73	13.601	2.435	28.056	-1.0531	2.0853	1474.7
10.32	1033	78	NaN	-2.5107	11.895	-4.5394	-159.79	13.421	0.54324	86.249	-723.96	1095.1	22.491	749.21	1091.3	53.934	51.061	0	0	2.3335	4.8215	-12.783	-11.516	-0.032528	22.689	11.748	13.568	2.301	27.51	-1.0352	2.0521	1474.6
10.33	1034	78	NaN	-2.4994	11.91	-4.567	-160.24	13.328	0.73903	86.321	-723.94	1095.1	22.923	749.08	1091.2	53.632	51.422	0	0	2.2941	4.7827	-12.783	-11.516	-0.034899	22.221	11.76	13.478	2.2592	27.004	-1.0237	1.9625	1474.4
10.34	1035	78	NaN	-2.4983	11.909	-4.559	-160.95	13.217	0.93604	86.247	-723.95	1095.1	23.299	748.95	1091.1	53.388	51.569	0	0	2.2196	4.7093	-12.784	-11.516	-0.051065	21.498	11.757	13.369	2.1686	26.208	-1.0268	1.8535	1474.2
10.35	1036	78	NaN	-2.4921	11.908	-4.577	-161.5	13.148	1.072	86.268	-723.94	1095	23.527	748.84	1091.1	52.546	52.887	0	0	2.0975	4.589	-12.784	-11.516	-0.052775	20.935	11.754	13.302	2.0448	25.524	-1.0292	1.7861	1474.1
10.36	1037	78	NaN	-2.4851	11.905	-4.5953	-161.98	13.108	1.1619	86.296	-723.92	1095	23.622	748.74	1091.1	52.652	51.323	0	0	2.0804	4.5721	-12.784	-11.516	-0.0481	20.453	11.751	13.262	2.0323	25.025	-1.0329	1.7462	1474
10.37	1038	78	NaN	-2.4801	11.9	-4.5964	-162.56	13.061	1.2507	86.27	-723.91	1095	23.684	748.63	1091.1	52.583	51.223	0	0	2.0832	4.5749	-12.784	-11.516	-0.046344	19.876	11.745	13.216	2.0369	24.451	-1.0388	1.6992	1473.9
10.38	1039	78	NaN	-2.4753	11.895	-4.588	-163.36	12.975	1.397	86.216	-723.88	1095	23.873	748.5	1091	51.369	51.54	0	0	2.1599	4.6504	-12.783	-11.515	-0.050751	19.068	11.739	13.131	2.1091	23.718	-1.044	1.6152	1473.7
10.39	1040	78	NaN	-2.4693	11.88	-4.5657	-164.13	12.895	1.6624	86.141	-723.88	1095	24.368	748.24	1090.9	55.52	51.892	0	0	2.2239	4.7135	-12.782	-11.515	-0.066468	18.268	11.72	13.054	2.1575	22.982	-1.0623	1.5394	1473.4
10.4	1041	78	NaN	-2.4624	11.881	-4.5959	-164.47	12.856	1.753	86.23	-723.85	1095	24.509	748.17	1090.9	53.619	51.759	0	0	2.2167	4.7065	-12.783	-11.516	-0.061398	17.934	11.721	13.016	2.1553	22.64	-1.0626	1.5007	1473.3
10.41	1042	78	NaN	-2.4549	11.876	-4.5988	-164.91	12.791	1.8645	86.231	-723.84	1095	24.697	748.11	1090.9	53.32	51.926	0	0	2.2415	4.7309	-12.782	-11.514	-0.061123	17.485	11.714	12.953	2.1804	22.216	-1.0676	1.4389	1473.2
10.42	1043	78	NaN	-2.442	11.87	-4.5976	-165.7	12.698	2.0967	86.213	-723.83	1095	25.138	747.93	1090.8	55.408	51.706	0	0	2.2887	4.7774	-12.781	-11.513	-0.065777	16.68	11.704	12.864	2.2229	21.457	-1.0766	1.3502	1473
10.43	1044	78	NaN	-2.4262	11.867	-4.6051	-166.63	12.59	2.4115	86.22	-723.82	1095	25.766	747.68	1090.6	53.503	51.171	0	0	2.4035	4.8905	-12.786	-11.519	-0.073693	15.718	11.696	12.761	2.3298	20.609	-1.0909	1.2423	1472.7
10.44	1045	78	NaN	-2.4195	11.864	-4.5948	-167.17	12.493	2.631	86.183	-723.81	1095	26.221	747.62	1090.5	51.873	50.556	0	0	2.5497	5.0345	-12.792	-11.524	-0.08597	15.16	11.689	12.668	2.4637	20.194	-1.1029	1.1433	1472.7
10.45	1046	78	NaN	-2.4134	11.869	-4.5776	-167.97	12.501	2.6633	86.127	-723.79	1095	26.098	747.41	1090.5	54.632	49.832	0	0	2.7251	5.2074	-12.798	-11.53	-0.076881	14.365	11.695	12.674	2.6482	19.573	-1.1022	1.144	1472.4
10.46	1047	78	NaN	-2.412	11.872	-4.5923	-168.3	12.503	2.7039	86.167	-723.77	1095	26.117	747.3	1090.5	53.381	52.212	0	0	2.9005	5.3803	-12.803	-11.536	-0.074416	14.041	11.699	12.677	2.8261	19.421	-1.1042	1.141	1472.3
10.47	1048	78	NaN	-2.4075	11.872	-4.605	-168.87	12.478	2.8228	86.199	-723.75	1095	26.271	747.15	1090.5	54.282	49.684	0	0	3.0759	5.5532	-12.809	-11.541	-0.074418	13.468	11.697	12.653	3.0015	19.021	-1.1119	1.1117	1472.1
10.48	1049	78	NaN	-2.4047	11.863	-4.6042	-169.5	12.425	2.9725	86.187	-723.75	1095	26.507	747.02	1090.4	54.58	51.908	0	0	3.2514	5.7261	-12.815	-11.547	-0.08108	12.823	11.686	12.603	3.1703	18.549	-1.1285	1.0555	1472
10.49	1050	78	NaN	-2.4033	11.849	-4.5998	-170.06	12.359	3.1267	86.166	-723.76	1095	26.799	746.93	1090.4	53.722	51.747	0	0	3.3593	5.8324	-12.819	-11.551	-0.091688	12.253	11.67	12.538	3.2676	18.086	-1.1489	0.98708	1471.9
10.5	1051	78	NaN	-2.3919	11.844	-4.6197	-170.78	12.3	3.3361	86.232	-723.73	1095	27.168	746.74	1090.3	53.373	50.412	0	0	3.3485	5.8218	-12.821	-11.553	-0.091779	11.516	11.661	12.482	3.2567	17.338	-1.1596	0.92934	1471.7
10.51	1052	78	NaN	-2.3872	11.821	-4.6075	-171.27	12.26	3.5127	86.178	-723.74	1094.9	27.49	746.57	1090.2	54.755	50.153	0	0	3.4021	5.8747	-12.82	-11.553	-0.10146	11.017	11.635	12.446	3.3007	16.892	-1.185	0.89297	1471.5
10.52	1053	78	NaN	-2.3737	11.808	-4.6032	-171.92	12.202	3.7177	86.143	-723.74	1095	27.787	746.35	1090.1	52.945	51.933	0	0	3.4767	5.9482	-12.819	-11.552	-0.10054	10.349	11.62	12.391	3.3762	16.298	-1.1993	0.83916	1471.3
10.53	1054	78	NaN	-2.3571	11.797	-4.615	-172.46	12.146	3.914	86.169	-723.73	1094.9	28.099	746.18	1090	53.274	52.812	0	0	3.5628	6.033	-12.818	-11.55	-0.094773	9.8059	11.606	12.337	3.468	15.839	-1.2117	0.78662	1471.1
10.54	1055	78	NaN	-2.3422	11.789	-4.6313	-172.89	12.096	4.0846	86.217	-723.72	1094.9	28.373	746.05	1090	52.772	49.652	0	0	3.6351	6.1042	-12.816	-11.549	-0.088423	9.362	11.596	12.289	3.5466	15.466	-1.2201	0.73982	1470.9
10.55	1056	78	NaN	-2.3291	11.787	-4.6365	-173.32	12.05	4.2344	86.229	-723.7	1094.9	28.581	745.91	1089.9	52.912	51.623	0	0	3.6566	6.1254	-12.814	-11.547	-0.08276	8.9296	11.592	12.245	3.5738	15.055	-1.222	0.69876	1470.8
10.56	1057	78	NaN	-2.3105	11.787	-4.6225	-173.73	12.01	4.3921	86.177	-723.7	1095	28.798	745.78	1089.9	53.118	49.622	0	0	3.6871	6.1555	-12.813	-11.545	-0.074433	8.5076	11.59	12.207	3.6127	14.663	-1.2222	0.66223	1470.6
10.57	1058	78	NaN	-2.2906	11.786	-4.6408	-174.13	11.981	4.5009	86.226	-723.71	1094.9	28.877	745.63	1089.9	53.616	50.76	0	0	3.7198	6.1877	-12.811	-11.543	-0.055483	8.1033	11.588	12.179	3.6643	14.291	-1.2225	0.63614	1470.5
10.58	1059	78	NaN	-2.2697	11.809	-4.6515	-174.86	11.896	4.819	86.246	-723.68	1094.9	29.426	745.39	1089.7	54.403	51.829	0	0	3.6803	6.1488	-12.808	-11.541	-0.054723	7.3525	11.605	12.1	3.6256	13.501	-1.2034	0.55874	1470.2
10.59	1060	78	NaN	-2.2556	11.827	-4.6493	-175.42	11.815	5.0698	86.229	-723.65	1094.9	29.875	745.23	1089.6	52.922	51.184	0	0	3.69	6.1584	-12.806	-11.539	-0.05857	6.7784	11.618	12.024	3.6315	12.937	-1.1885	0.48528	1470
10.6	1061	78	NaN	-2.2442	11.841	-4.6444	-175.81	11.756	5.2356	86.212	-723.64	1094.9	30.143	745.12	1089.5	53.78	51.566	0	0	3.758	6.2254	-12.804	-11.536	-0.057983	6.3759	11.629	11.968	3.7	12.601	-1.1745	0.43204	1469.8
10.61	1062	78	NaN	-2.2325	11.861	-4.6487	-176.19	11.714	5.3838	86.232	-723.61	1094.9	30.333	744.98	1089.4	53.009	50.877	0	0	3.8194	6.2859	-12.802	-11.534	-0.052763	5.9879	11.646	11.929	3.7666	12.274	-1.1555	0.39455	1469.7
10.62	1063	78	NaN	-2.2322	11.875	-4.6642	-176.56	11.68	5.5236	86.272	-723.59	1094.9	30.489	744.8	1089.4	54.174	50.997	0	0	3.8797	6.3453	-12.8	-11.532	-0.056672	5.6198	11.658	11.896	3.8231	11.965	-1.1414	0.36388	1469.5
10.63	1064	78	NaN	-2.2352	11.871	-4.6534	-176.93	11.641	5.6978	86.23	-723.59	1094.9	30.766	744.59	1089.3	56.669	52.492	0	0	3.813	6.2795	-12.797	-11.529	-0.071726	5.2313	11.651	11.861	3.7413	11.511	-1.1454	0.33201	1469.2
10.64	1065	78	NaN	-2.2376	11.871	-4.633	-177.43	11.598	5.8854	86.168	-723.6	1094.9	30.981	744.31	1089.2	55.023	52.076	0	0	3.7884	6.2553	-12.794	-11.526	-0.084532	4.7246	11.648	11.821	3.7038	10.98	-1.1461	0.29469	1469
10.65	1066	78	NaN	-2.2345	11.869	-4.6454	-177.86	11.54	6.0005	86.211	-723.6	1094.9	31.054	744.14	1089.1	55.028	52.268	0	0	3.896	6.3613	-12.791	-11.523	-0.082351	4.289	11.643	11.766	3.8136	10.65	-1.1477	0.24231	1468.8
10.66	1067	78	NaN	-2.2278	11.865	-4.6687	-178.29	11.476	6.1076	86.29	-723.59	1094.9	31.107	744.02	1089	53.524	52.982	0	0	3.8669	6.3327	-12.79	-11.522	-0.074479	3.8649	11.636	11.705	3.7924	10.198	-1.1535	0.18288	1468.7
10.67	1068	78	NaN	-2.2216	11.857	-4.6678	-178.81	11.414	6.2978	86.297	-723.57	1094.9	31.3	743.83	1088.9	55.02	50.825	0	0	3.8026	6.2693	-12.788	-11.521	-0.075291	3.34	11.623	11.647	3.7273	9.6093	-1.1651	0.12616	1468.4
10.68	1069	78	NaN	-2.2157	11.84	-4.6565	-179.34	11.338	6.5356	86.258	-723.59	1094.9	31.633	743.61	1088.7	53.121	51.13	0	0	3.8564	6.3223	-12.787	-11.519	-0.083513	2.797	11.601	11.578	3.7729	9.1193	-1.1863	0.058756	1468.2
10.69	1070	78	NaN	-2.2181	11.83	-4.6411	-179.7	11.318	6.7435	86.214	-723.61	1094.9	31.982	743.43	1088.7	53.3	51.297	0	0	3.9058	6.371	-12.786	-11.518	-0.10098	2.4175	11.587	11.56	3.8048	8.7885	-1.1986	0.04213	1468.1
10.7	1071	78	NaN	-2.217	11.826	-4.6497	-179.91	11.304	6.7888	86.248	-723.61	1094.9	31.972	743.35	1088.6	53.084	51.226	0	0	3.9516	6.4161	-12.785	-11.518	-0.09811	2.2092	11.582	11.548	3.8535	8.6253	-1.2035	0.030361	1468
10.71	1072	78	NaN	-2.2089	11.825	-4.672	-180.29	11.28	6.9239	86.33	-723.6	1094.9	32.109	743.2	1088.6	55.017	49.994	0	0	3.9235	6.3885	-12.785	-11.517	-0.091932	1.8306	11.577	11.528	3.8316	8.219	-1.2073	0.010332	1467.8
10.72	1073	78	NaN	-2.2004	11.82	-4.6867	-180.82	11.245	7.1485	86.385	-723.59	1094.9	32.384	742.98	1088.4	54.466	53.715	0	0	3.8375	6.3037	-12.784	-11.517	-0.091685	1.2912	11.567	11.497	3.7458	7.5949	-1.2167	-0.019381	1467.6
10.73	1074	78	NaN	-2.1985	11.809	-4.6757	-181.31	11.206	7.3443	86.355	-723.61	1094.9	32.577	742.78	1088.3	53.634	51.482	0	0	3.8527	6.3187	-12.783	-11.516	-0.098232	0.79273	11.552	11.462	3.7545	7.1114	-1.2313	-0.053331	1467.4
10.74	1075	78	NaN	-2.1929	11.81	-4.6475	-181.64	11.167	7.5294	86.287	-723.6	1094.9	32.843	742.68	1088.2	52.747	50.998	0	0	3.8454	6.3115	-12.782	-11.515	-0.10542	0.44656	11.549	11.427	3.7399	6.758	-1.2327	-0.087233	1467.3
10.75	1076	78	NaN	-2.187	11.812	-4.6631	-182.11	11.135	7.6412	86.338	-723.58	1094.9	32.767	742.49	1088.1	55.163	52.783	0	0	3.7985	6.2652	-12.78	-11.513	-0.094358	-0.018808	11.548	11.399	3.7041	6.2464	-1.2319	-0.1136	1467.1
10.76	1077	78	NaN	-2.1836	11.81	-4.6642	-182.48	11.113	7.7828	86.328	-723.55	1094.9	32.87	742.37	1088	53.073	50.799	0	0	3.7372	6.2049	-12.779	-11.512	-0.095101	-0.39059	11.544	11.379	3.6421	5.8143	-1.2358	-0.13241	1466.9
10.77	1078	78	NaN	-2.1759	11.796	-4.6608	-182.82	11.097	7.9221	86.308	-723.56	1094.8	32.994	742.28	1088	53.461	51.967	0	0	3.6834	6.1519	-12.779	-11.512	-0.092935	-0.73352	11.528	11.366	3.5905	5.4184	-1.2516	-0.14611	1466.8
10.78	1079	78	NaN	-2.1635	11.777	-4.6641	-183.15	11.087	8.0429	86.313	-723.59	1094.8	33.072	742.18	1087.9	53.188	54.396	0	0	3.6662	6.1349	-12.781	-11.513	-0.08324	-1.0713	11.507	11.358	3.583	5.0636	-1.274	-0.1556	1466.8
10.79	1080	78	NaN	-2.1496	11.769	-4.6819	-183.49	11.085	8.1547	86.357	-723.58	1094.8	33.133	742.08	1087.9	53.571	52.059	0	0	3.641	6.1101	-12.782	-11.514	-0.069812	-1.4109	11.496	11.357	3.5712	4.6992	-1.2859	-0.15701	1466.6
10.8	1081	78	NaN	-2.134	11.785	-4.7198	-183.94	11.091	8.2998	86.449	-723.49	1094.9	33.193	741.91	1087.8	54.247	50.854	0	0	3.5909	6.0607	-12.782	-11.514	-0.05262	-1.8635	11.508	11.368	3.5383	4.1973	-1.2742	-0.14613	1466.4
10.81	1082	78	NaN	-2.1222	11.778	-4.7294	-184.41	11.083	8.5001	86.457	-723.45	1094.9	33.404	741.79	1087.7	54.261	51.316	0	0	3.5713	6.0413	-12.782	-11.514	-0.048532	-2.3407	11.498	11.363	3.5227	3.7006	-1.2837	-0.15062	1466.2
10.82	1083	78	NaN	-2.1137	11.769	-4.7362	-184.75	11.072	8.6366	86.463	-723.44	1094.9	33.533	741.71	1087.6	52.893	52.247	0	0	3.5652	6.0354	-12.781	-11.514	-0.044735	-2.6813	11.486	11.355	3.5205	3.354	-1.295	-0.15913	1466.1
10.83	1084	78	NaN	-2.1108	11.758	-4.7571	-185.11	11.065	8.7568	86.492	-723.41	1094.9	33.594	741.64	1087.6	51.315	53.195	0	0	3.5293	5.9999	-12.782	-11.514	-0.042904	-3.0453	11.473	11.349	3.4864	2.9546	-1.3082	-0.16461	1466
10.84	1085	78	NaN	-2.1118	11.737	-4.7768	-185.49	11.065	8.8754	86.505	-723.41	1094.9	33.654	741.57	1087.5	53.381	52.489	0	0	3.4845	5.9559	-12.782	-11.515	-0.045666	-3.4221	11.451	11.351	3.4389	2.5338	-1.331	-0.16313	1466
10.85	1086	78	NaN	-2.1145	11.702	-4.7698	-185.75	11.074	8.9797	86.452	-723.48	1094.8	33.783	741.51	1087.5	53.106	51.652	0	0	3.4308	5.9029	-12.783	-11.515	-0.055491	-3.6866	11.416	11.361	3.3753	2.2163	-1.3673	-0.15451	1466
10.86	1087	78	NaN	-2.1283	11.702	-4.7874	-186.02	11.09	9.1234	86.474	-723.43	1094.9	34.006	741.45	1087.5	54.36	52.418	0	0	3.418	5.8903	-12.783	-11.516	-0.077012	-3.966	11.412	11.38	3.341	1.9243	-1.3709	-0.1361	1465.8
10.87	1088	78	NaN	-2.1468	11.659	-4.7741	-186.37	11.145	9.2355	86.383	-723.49	1094.8	34.092	741.31	1087.4	54.818	51.374	0	0	3.4094	5.8818	-12.784	-11.516	-0.10231	-4.3279	11.371	11.434	3.3071	1.5539	-1.4128	-0.081831	1465.7
10.88	1089	78	NaN	-2.1545	11.643	-4.7796	-186.57	11.169	9.2875	86.367	-723.5	1094.8	34.12	741.26	1087.4	55.2	50.9	0	0	3.3692	5.8422	-12.784	-11.516	-0.11168	-4.5231	11.354	11.459	3.2575	1.3191	-1.4293	-0.057501	1465.7
10.89	1090	78	NaN	-2.1588	11.635	-4.8133	-186.83	11.223	9.3541	86.396	-723.48	1094.8	34.151	741.19	1087.4	53.862	51.939	0	0	3.326	5.7997	-12.784	-11.516	-0.11588	-4.7887	11.345	11.513	3.2102	1.011	-1.4391	-0.0029115	1465.6
10.9	1091	78	NaN	-2.1594	11.627	-4.8579	-187.17	11.306	9.4464	86.441	-723.45	1094.8	34.205	741.07	1087.4	53.186	48.866	0	0	3.2829	5.7572	-12.784	-11.517	-0.11671	-5.1269	11.335	11.598	3.1662	0.63022	-1.4497	0.081587	1465.5
10.91	1092	78	NaN	-2.1496	11.628	-4.8805	-187.36	11.362	9.506	86.49	-723.43	1094.8	34.257	741.01	1087.4	52.49	51.562	0	0	3.2291	5.7041	-12.786	-11.518	-0.10688	-5.3129	11.335	11.655	3.1222	0.39117	-1.4506	0.13608	1465.4
10.92	1093	78	NaN	-2.1455	11.632	-4.8698	-187.54	11.423	9.5074	86.436	-723.42	1094.8	34.179	740.92	1087.3	54.8	50.292	0	0	3.1706	5.6464	-12.788	-11.521	-0.10174	-5.4994	11.338	11.717	3.0688	0.14707	-1.4499	0.19635	1465.3
10.93	1094	78	NaN	-2.1309	11.643	-4.8616	-187.7	11.475	9.5322	86.396	-723.4	1094.8	34.159	740.86	1087.3	54.305	49.887	0	0	3.106	5.5829	-12.791	-11.524	-0.087713	-5.6538	11.349	11.769	3.0183	-0.070914	-1.4426	0.245	1465.2
10.94	1095	78	NaN	-2.1225	11.652	-4.8398	-187.84	11.509	9.5797	86.334	-723.37	1094.8	34.194	740.84	1087.3	54.768	50.895	0	0	3.0905	5.5676	-12.794	-11.527	-0.083107	-5.8002	11.359	11.803	3.0074	-0.23263	-1.4358	0.2759	1465.2
10.95	1096	78	NaN	-2.1148	11.658	-4.8267	-188.01	11.56	9.6295	86.306	-723.32	1094.9	34.219	740.8	1087.3	54.679	53.594	0	0	3.1106	5.5874	-12.797	-11.53	-0.0773	-5.9746	11.364	11.854	3.0333	-0.38719	-1.4328	0.32455	1465.1
10.96	1097	78	NaN	-2.106	11.655	-4.8309	-188.19	11.625	9.685	86.329	-723.28	1094.9	34.255	740.75	1087.4	56.223	50.594	0	0	3.1824	5.6581	-12.802	-11.534	-0.068915	-6.1565	11.36	11.92	3.1134	-0.4984	-1.4411	0.38585	1465
10.97	1098	78	NaN	-2.103	11.633	-4.8392	-188.31	11.662	9.7714	86.354	-723.27	1094.9	34.397	740.76	1087.4	55.056	50.413	0	0	3.2883	5.7625	-12.807	-11.54	-0.070486	-6.2785	11.337	11.957	3.2178	-0.51601	-1.4696	0.41726	1465
10.98	1099	78	NaN	-2.1094	11.575	-4.8515	-188.46	11.73	9.8359	86.389	-723.31	1095	34.459	740.71	1087.4	55.847	52.363	0	0	3.3942	5.8668	-12.813	-11.545	-0.077853	-6.4248	11.278	12.027	3.3164	-0.55797	-1.5342	0.48163	1465
10.99	1100	78	NaN	-2.1168	11.535	-4.8624	-188.54	11.78	9.8585	86.423	-723.32	1095	34.456	740.67	1087.4	57.012	50.251	0	0	3.5001	5.9712	-12.818	-11.551	-0.083879	-6.5036	11.238	12.078	3.4162	-0.53236	-1.5804	0.52716	1464.9
11	1101	78	NaN	-2.1365	11.467	-4.8422	-188.63	11.83	9.8864	86.354	-723.37	1095	34.457	740.65	1087.4	56.391	51.361	0	0	3.606	6.0756	-12.824	-11.556	-0.10635	-6.6047	11.17	12.127	3.4997	-0.52905	-1.6541	0.57089	1465
11.01	1102	78	NaN	-2.161	11.384	-4.8101	-188.73	11.881	9.8997	86.224	-723.45	1095	34.418	740.64	1087.4	56.088	51.855	0	0	3.712	6.18	-12.829	-11.562	-0.13443	-6.7025	11.087	12.178	3.5775	-0.52254	-1.7425	0.6159	1465
11.02	1103	78	NaN	-2.1772	11.311	-4.7966	-188.8	11.922	9.9103	86.132	-723.51	1095	34.396	740.63	1087.5	55.463	51.359	0	0	3.8179	6.2844	-12.835	-11.567	-0.15349	-6.7738	11.014	12.218	3.6644	-0.48943	-1.8205	0.65104	1465.1
11.03	1104	78	NaN	-2.1739	11.268	-4.826	-188.85	11.931	9.9741	86.177	-723.54	1095.1	34.554	740.7	1087.4	57.715	52.19	0	0	3.9238	6.3888	-12.84	-11.573	-0.15474	-6.8304	10.97	12.229	3.7691	-0.44159	-1.8704	0.65641	1465.2
11.04	1105	78	NaN	-2.167	11.218	-4.8623	-188.88	11.957	9.9497	86.24	-723.61	1095.1	34.468	740.72	1087.5	57.672	50.957	0	0	3.9774	6.4416	-12.845	-11.578	-0.14211	-6.8586	10.92	12.254	3.8353	-0.41698	-1.9247	0.67688	1465.3
11.05	1106	78	NaN	-2.1628	11.159	-4.8891	-188.92	11.993	9.9294	86.238	-723.71	1095.1	34.395	740.74	1087.5	54.945	51.463	0	0	3.8961	6.3614	-12.848	-11.58	-0.13536	-6.8971	10.862	12.29	3.7607	-0.53565	-1.9856	0.70979	1465.4
11.06	1107	78	NaN	-2.1609	11.115	-4.8834	-188.96	12.028	9.9216	86.144	-723.8	1095.1	34.355	740.78	1087.5	55.547	51.061	0	0	3.8148	6.2813	-12.851	-11.583	-0.13566	-6.9353	10.818	12.325	3.6791	-0.65395	-2.0321	0.74159	1465.5
11.07	1108	78	NaN	-2.1594	11.093	-4.8688	-188.99	12.048	9.9336	86.034	-723.87	1095.1	34.374	740.86	1087.5	55.512	49.613	0	0	3.7335	6.2012	-12.853	-11.586	-0.13947	-6.9679	10.797	12.344	3.594	-0.76677	-2.0568	0.75867	1465.7
11.08	1109	78	NaN	-2.1576	11.086	-4.8643	-189	12.056	9.9516	85.97	-723.9	1095.1	34.419	740.93	1087.5	54.869	53.111	0	0	3.6521	6.121	-12.856	-11.589	-0.1421	-6.9889	10.79	12.352	3.51	-0.86786	-2.066	0.76378	1465.8
11.09	1110	78	NaN	-2.1563	11.076	-4.8631	-189.01	12.079	9.9393	85.945	-723.95	1095.1	34.379	740.92	1087.6	56.173	53.178	0	0	3.5384	6.009	-12.86	-11.592	-0.14025	-6.9912	10.781	12.374	3.3982	-0.98219	-2.0792	0.78187	1465.8
11.1	1111	78	NaN	-2.1544	11.065	-4.9188	-189.04	12.089	10.014	86.035	-724.03	1095.1	34.588	741.1	1087.6	54.879	50.84	0	0	3.3953	5.8679	-12.864	-11.596	-0.1434	-7.0327	10.769	12.385	3.2519	-1.1648	-2.095	0.78815	1466.1
11.11	1112	78	NaN	-2.1562	11.052	-4.943	-189.05	12.114	9.9875	86.049	-724.09	1095.1	34.498	741.17	1087.6	56.315	52.198	0	0	3.3672	5.8402	-12.866	-11.599	-0.14131	-7.0351	10.758	12.408	3.2259	-1.1949	-2.108	0.80956	1466.2
11.12	1113	78	NaN	-2.1763	11.043	-4.9426	-189.07	12.174	9.9436	85.917	-724.16	1095.2	34.372	741.27	1087.7	54.833	49.769	0	0	3.3472	5.8205	-12.868	-11.601	-0.16182	-7.0548	10.751	12.466	3.1854	-1.2343	-2.1177	0.86493	1466.4
11.13	1114	78	NaN	-2.1999	11.028	-4.9334	-189.09	12.235	9.9328	85.728	-724.22	1095.2	34.346	741.38	1087.8	52.735	51.105	0	0	3.3019	5.7759	-12.873	-11.605	-0.19203	-7.0834	10.738	12.526	3.1099	-1.3075	-2.1349	0.92061	1466.5
11.14	1115	78	NaN	-2.2118	11.007	-4.9487	-189.1	12.273	9.9634	85.636	-724.27	1095.2	34.429	741.45	1087.8	54.808	51.106	0	0	3.2369	5.7118	-12.876	-11.609	-0.21092	-7.0981	10.718	12.562	3.026	-1.3863	-2.1588	0.95361	1466.6
11.15	1116	78	NaN	-2.215	10.993	-5.042	-189.1	12.304	9.9893	85.786	-724.27	1095.2	34.487	741.53	1087.8	63.583	51.624	1	0	3.1397	5.616	-12.879	-11.611	-0.21062	-7.0928	10.704	12.593	2.9291	-1.4768	-2.1748	0.98165	1466.7
11.16	1117	78	NaN	-2.2192	10.956	-5.1063	-189.11	12.336	9.9721	85.801	-724.31	1095.3	34.447	741.61	1087.9	63.223	51.21	1	0	3.0737	5.551	-12.882	-11.614	-0.21285	-7.1063	10.668	12.624	2.8609	-1.5553	-2.2135	1.0098	1466.8
11.17	1118	78	NaN	-2.2311	10.905	-5.1842	-189.13	12.391	9.9953	85.748	-724.36	1095.3	34.53	741.73	1087.9	62.438	51.203	1	0	3.0057	5.484	-12.885	-11.618	-0.23029	-7.1277	10.618	12.677	2.7754	-1.6437	-2.2672	1.0595	1467
11.18	1119	78	NaN	-2.2576	10.856	-5.2786	-189.14	12.445	10.028	85.691	-724.4	1095.3	34.622	741.85	1088	61.866	51.642	1	0	2.8943	5.3742	-12.89	-11.622	-0.26282	-7.1449	10.571	12.73	2.6314	-1.7708	-2.3189	1.1079	1467.2
11.19	1120	78	NaN	-2.286	10.818	-5.3451	-189.15	12.481	10.054	85.624	-724.43	1095.3	34.688	741.94	1088	60.566	52.281	1	0	2.7879	5.2693	-12.891	-11.624	-0.29654	-7.157	10.534	12.765	2.4913	-1.8877	-2.3572	1.1413	1467.3
11.2	1121	78	NaN	-2.3164	10.78	-5.3841	-189.15	12.511	10.052	85.544	-724.44	1095.3	34.69	741.99	1088.1	57.378	52.867	1	0	2.6846	5.1675	-12.891	-11.624	-0.33028	-7.1675	10.497	12.794	2.3543	-1.9999	-2.3944	1.1701	1467.3
11.21	1122	78	NaN	-2.3934	10.699	-5.5302	-189.17	12.598	9.9872	85.524	-724.41	1095.4	34.518	742.07	1088.1	55.315	51.111	1	0	2.5539	5.0388	-12.893	-11.625	-0.40142	-7.1791	10.417	12.88	2.1525	-2.1403	-2.4759	1.2541	1467.4
11.22	1123	78	NaN	-2.4399	10.637	-5.6024	-189.18	12.617	10.014	85.54	-724.41	1095.3	34.591	742.17	1088.1	53.134	51.124	1	0	2.411	4.8979	-12.896	-11.628	-0.45026	-7.1906	10.357	12.897	1.9607	-2.2928	-2.539	1.2693	1467.5
11.23	1124	78	NaN	-2.4871	10.557	-5.6634	-189.19	12.645	10.021	85.551	-724.44	1095.3	34.608	742.23	1088.2	52.357	53.528	1	0	2.3501	4.8379	-12.897	-11.629	-0.49775	-7.1994	10.279	12.924	1.8524	-2.3614	-2.6184	1.2944	1467.6
11.24	1125	78	NaN	-2.5386	10.479	-5.7062	-189.2	12.673	10.021	85.523	-724.44	1095.3	34.603	742.3	1088.2	55.038	50.93	1	0	2.235	4.7245	-12.899	-11.631	-0.55028	-7.2115	10.202	12.95	1.6848	-2.487	-2.6969	1.3195	1467.6
11.25	1126	78	NaN	-2.5935	10.389	-5.7442	-189.21	12.709	10.013	85.449	-724.4	1095.3	34.571	742.36	1088.2	53.988	50.724	1	0	2.0545	4.5465	-12.9	-11.633	-0.60687	-7.2256	10.113	12.986	1.4476	-2.6791	-2.7878	1.3533	1467.7
11.26	1127	78	NaN	-2.6504	10.275	-5.7948	-189.22	12.764	9.9956	85.352	-724.35	1095.3	34.515	742.41	1088.2	52.651	49.934	1	0	1.9821	4.4752	-12.902	-11.634	-0.66532	-7.2398	9.9993	13.039	1.3167	-2.7646	-2.9025	1.4048	1467.7
11.27	1128	78	NaN	-2.7132	10.168	-5.8596	-189.24	12.821	9.9903	85.287	-724.3	1095.3	34.504	742.46	1088.3	53.388	49.535	1	0	1.9021	4.3964	-12.902	-11.634	-0.73027	-7.2605	9.8952	13.094	1.1719	-2.8641	-3.0066	1.4595	1467.7
11.28	1129	78	NaN	-2.7494	10.113	-5.9024	-189.25	12.852	9.9872	85.218	-724.26	1095.3	34.494	742.51	1088.3	53.506	51.994	1	0	1.768	4.2642	-12.898	-11.63	-0.76882	-7.2712	9.8408	13.124	0.9992	-3.007	-3.0572	1.4937	1467.7
11.29	1130	78	NaN	-2.7991	10.045	-5.9554	-189.27	12.914	9.9668	85.069	-724.2	1095.3	34.438	742.56	1088.3	55.373	51.165	1	0	1.6339	4.1321	-12.894	-11.627	-0.82214	-7.2931	9.7749	13.184	0.81176	-3.161	-3.1191	1.5576	1467.6
11.3	1131	78	NaN	-2.8435	9.9898	-6.0072	-189.28	12.966	9.935	84.93	-724.15	1095.3	34.343	742.56	1088.4	54.807	51.064	1	0	1.4998	3.9999	-12.89	-11.623	-0.86819	-7.3088	9.7206	13.235	0.63159	-3.3089	-3.1697	1.6123	1467.6
11.31	1132	78	NaN	-2.8835	9.949	-6.0752	-189.29	13.003	9.9194	84.876	-724.11	1095.2	34.288	742.57	1088.4	54.868	51.606	1	0	1.3657	3.8677	-12.886	-11.619	-0.90811	-7.3161	9.6811	13.271	0.45755	-3.4483	-3.2053	1.6525	1467.6
11.32	1133	78	NaN	-2.929	9.9108	-6.1696	-189.3	13.042	9.9421	84.9	-724.07	1095.2	34.342	742.6	1088.4	61.292	50.175	1	0	1.2315	3.7356	-12.883	-11.615	-0.95474	-7.3213	9.6447	13.308	0.2768	-3.5857	-3.2379	1.6928	1467.6
11.33	1134	78	NaN	-2.9767	9.8604	-6.2197	-189.29	13.083	9.9707	84.788	-724.08	1095.2	34.405	742.6	1088.4	61.788	51.515	1	0	1.0974	3.6034	-12.879	-11.611	-1.0093	-7.3256	9.595	13.348	0.088149	-3.7222	-3.2837	1.7369	1467.6
11.34	1135	78	NaN	-3.0358	9.8078	-6.2561	-189.31	13.102	9.9554	84.655	-724.11	1095.2	34.34	742.62	1088.5	61.132	50.858	1	0	1.0214	3.5285	-12.873	-11.606	-1.0711	-7.3427	9.5424	13.367	-0.04971	-3.8143	-3.3309	1.7616	1467.6
11.35	1136	78	NaN	-3.1168	9.7499	-6.3342	-189.32	13.141	9.9632	84.583	-724.13	1095.3	34.343	742.62	1088.5	60.533	51.144	1	0	0.99261	3.5001	-12.867	-11.599	-1.155	-7.359	9.4854	13.406	-0.16241	-3.8589	-3.3814	1.8068	1467.6
11.36	1137	78	NaN	-3.2216	9.6878	-6.4051	-189.33	13.173	9.9803	84.486	-724.16	1095.3	34.364	742.64	1088.5	59.513	52.437	1	0	0.85549	3.365	-12.866	-11.598	-1.2645	-7.3763	9.4237	13.437	-0.409	-4.0113	-3.4422	1.8385	1467.7
11.37	1138	78	NaN	-3.3355	9.6281	-6.4451	-189.35	13.188	9.9884	84.358	-724.19	1095.3	34.363	742.65	1088.5	58.582	49.262	1	0	0.71512	3.2266	-12.865	-11.598	-1.3834	-7.3941	9.364	13.452	-0.66832	-4.1675	-3.5012	1.8543	1467.7
11.38	1139	78	NaN	-3.4406	9.577	-6.4605	-189.36	13.198	9.9804	84.25	-724.22	1095.3	34.334	742.64	1088.5	55.716	51.073	1	0	0.71665	3.2281	-12.864	-11.597	-1.4916	-7.4101	9.3131	13.462	-0.77495	-4.182	-3.5511	1.865	1467.7
11.39	1140	78	NaN	-3.5467	9.5256	-6.4814	-189.37	13.214	9.988	84.171	-724.26	1095.3	34.348	742.62	1088.5	54.609	50.718	1	0	0.78887	3.2993	-12.863	-11.596	-1.6014	-7.4248	9.2613	13.479	-0.81256	-4.1255	-3.602	1.8828	1467.7
11.4	1141	78	NaN	-3.6551	9.4762	-6.5147	-189.38	13.225	10.016	84.155	-724.29	1095.3	34.411	742.64	1088.5	56.121	52.129	1	0	0.96562	3.4735	-12.863	-11.595	-1.7129	-7.4409	9.2129	13.489	-0.74729	-3.9674	-3.6497	1.8938	1467.8
11.41	1142	78	NaN	-3.7835	9.4181	-6.5135	-189.4	13.246	9.996	83.999	-724.34	1095.3	34.328	742.6	1088.5	55.132	53.872	1	0	1.0767	3.583	-12.86	-11.592	-1.8442	-7.4622	9.1549	13.51	-0.76743	-3.8792	-3.7048	1.9174	1467.8
11.42	1143	78	NaN	-3.8673	9.3797	-6.5039	-189.41	13.265	9.9879	83.866	-724.38	1095.3	34.286	742.57	1088.5	53.137	51.697	1	0	1.1593	3.6644	-12.857	-11.589	-1.9315	-7.4771	9.1164	13.528	-0.7722	-3.8128	-3.7405	1.9391	1467.8
11.43	1144	78	NaN	-3.9168	9.3609	-6.4933	-189.42	13.277	10.005	83.747	-724.42	1095.3	34.315	742.55	1088.5	53.155	51.631	1	0	1.1952	3.6997	-12.855	-11.588	-1.9869	-7.4937	9.0972	13.541	-0.79168	-3.794	-3.7582	1.9531	1467.8
11.44	1145	78	NaN	-3.9891	9.3411	-6.477	-189.45	13.287	10.014	83.528	-724.46	1095.3	34.296	742.54	1088.5	51.761	50.748	1	0	1.1242	3.6298	-12.847	-11.58	-2.067	-7.528	9.0761	13.552	-0.94281	-3.8982	-3.7711	1.9721	1467.9
11.45	1146	78	NaN	-4.0289	9.3307	-6.5	-189.47	13.298	9.9932	83.413	-724.52	1095.3	34.194	742.53	1088.5	52.377	52.239	1	0	0.9949	3.5023	-12.835	-11.568	-2.1073	-7.5514	9.0644	13.564	-1.1124	-4.049	-3.7709	1.9965	1467.9
11.46	1147	78	NaN	-4.0407	9.3216	-6.5492	-189.48	13.314	9.9903	83.344	-724.58	1095.3	34.11	742.49	1088.5	52.845	51.316	1	0	1.0693	3.5757	-12.829	-11.562	-2.1186	-7.5617	9.0548	13.58	-1.0493	-3.9861	-3.7744	2.0187	1467.9
11.47	1148	78	NaN	-4.0417	9.3192	-6.5832	-189.49	13.309	10.018	83.326	-724.6	1095.3	34.144	742.5	1088.5	53.545	54.069	1	0	1.2268	3.7309	-12.826	-11.558	-2.1217	-7.5702	9.0518	13.576	-0.89485	-3.8393	-3.7741	2.0176	1467.9
11.48	1149	78	NaN	-4.0426	9.3129	-6.6108	-189.49	13.306	10.037	83.267	-724.65	1095.3	34.136	742.51	1088.4	53.436	50.317	1	0	1.1802	3.685	-12.822	-11.554	-2.1246	-7.5764	9.0446	13.574	-0.94444	-3.8914	-3.7775	2.0193	1468
11.49	1150	78	NaN	-4.0476	9.3021	-6.64	-189.5	13.307	10.038	83.167	-724.73	1095.3	34.047	742.49	1088.4	53.849	52.811	1	0	1.2099	3.7142	-12.818	-11.551	-2.1301	-7.5822	9.0326	13.576	-0.92024	-3.868	-3.7856	2.0257	1468.1
11.5	1151	78	NaN	-4.0536	9.2963	-6.6689	-189.51	13.297	10.043	83.107	-724.79	1095.3	33.985	742.49	1088.4	54.463	50.648	1	0	1.3173	3.82	-12.814	-11.547	-2.1361	-7.5912	9.0255	13.568	-0.81884	-3.7712	-3.7887	2.0209	1468.1
11.51	1152	78	NaN	-4.0554	9.2943	-6.6841	-189.51	13.313	10.058	83.073	-724.81	1095.3	33.963	742.43	1088.4	60.853	50.371	1	0	1.2659	3.7694	-12.811	-11.544	-2.1383	-7.5949	9.0242	13.583	-0.87245	-3.8255	-3.7871	2.0396	1468.1
11.52	1153	78	NaN	-4.0639	9.2915	-6.6886	-189.52	13.307	10.065	83.008	-724.85	1095.3	33.867	742.41	1088.4	60.333	50.231	1	0	1.2256	3.7297	-12.808	-11.541	-2.1457	-7.5986	9.0208	13.578	-0.92017	-3.8689	-3.7874	2.0372	1468.1
11.53	1154	78	NaN	-4.0796	9.2842	-6.6605	-189.52	13.295	10.074	82.861	-724.89	1095.3	33.814	742.42	1088.4	60.968	51.384	1	0	1.2458	3.7496	-12.805	-11.537	-2.1651	-7.6069	9.0129	13.566	-0.91927	-3.8573	-3.792	2.0287	1468.1
11.54	1155	78	NaN	-4.0982	9.2777	-6.6344	-189.53	13.301	10.087	82.719	-724.94	1095.3	33.782	742.4	1088.4	58.04	50.21	1	0	1.217	3.7212	-12.797	-11.53	-2.188	-7.6189	9.007	13.572	-0.97099	-3.8976	-3.7902	2.0422	1468.2
11.55	1156	78	NaN	-4.113	9.2722	-6.6198	-189.54	13.328	10.086	82.616	-724.97	1095.3	33.713	742.34	1088.4	56.189	51.18	1	0	1.0953	3.6013	-12.781	-11.513	-2.2041	-7.6291	9.0031	13.597	-1.1088	-4.0278	-3.7778	2.0836	1468.1
11.56	1157	78	NaN	-4.1175	9.2633	-6.5946	-189.54	13.349	10.049	82.512	-725.01	1095.3	33.575	742.26	1088.4	56.201	50.295	1	0	0.73419	3.2454	-12.762	-11.494	-2.2073	-7.6311	8.9951	13.618	-1.4731	-4.3857	-3.7667	2.1234	1468.1
11.57	1158	78	NaN	-4.1225	9.27	-6.6203	-189.54	13.341	10.093	82.53	-725.01	1095.2	33.636	742.28	1088.4	54.075	50.586	1	0	0.38429	2.9006	-12.745	-11.477	-2.214	-7.6349	9.0019	13.609	-1.8297	-4.7343	-3.7431	2.1315	1468.1
11.58	1159	78	NaN	-4.1241	9.285	-6.6569	-189.56	13.361	10.113	82.53	-725	1095.2	33.595	742.19	1088.4	52.927	51.706	1	0	0.45579	2.9711	-12.743	-11.476	-2.2138	-7.6541	9.0175	13.629	-1.758	-4.6831	-3.7256	2.153	1468
11.59	1160	78	NaN	-4.1272	9.2962	-6.6766	-189.59	13.376	10.08	82.514	-725.01	1095.2	33.443	742.1	1088.4	55.379	50.636	1	0	0.47099	2.986	-12.742	-11.475	-2.2116	-7.6699	9.0285	13.643	-1.7406	-4.6839	-3.7138	2.1685	1467.9
11.6	1161	78	NaN	-4.1237	9.3085	-6.6768	-189.61	13.378	10.094	82.448	-725.03	1095.2	33.41	742.04	1088.3	53.744	50.388	1	0	0.44584	2.9613	-12.742	-11.475	-2.2092	-7.6914	9.04	13.646	-1.7634	-4.7301	-3.7023	2.1715	1467.9
11.61	1162	78	NaN	-4.1157	9.3265	-6.6724	-189.63	13.37	10.167	82.356	-725.05	1095.2	33.518	741.99	1088.3	52.777	50.111	1	0	0.5177	3.0321	-12.74	-11.472	-2.2091	-7.7195	9.0566	13.64	-1.6913	-4.6874	-3.6834	2.1679	1467.9
11.62	1163	78	NaN	-4.1206	9.3487	-6.6902	-189.64	13.362	10.184	82.331	-725.02	1095.3	33.486	741.94	1088.3	54.583	53.405	1	0	0.58864	3.102	-12.738	-11.47	-2.2136	-7.7371	9.0771	13.634	-1.6249	-4.6351	-3.6607	2.1639	1467.8
11.63	1164	78	NaN	-4.1232	9.3638	-6.7175	-189.65	13.376	10.152	82.376	-725	1095.3	33.365	741.86	1088.3	54.602	52.433	1	0	0.61734	3.1303	-12.734	-11.466	-2.2095	-7.7394	9.0915	13.648	-1.5922	-4.6092	-3.6421	2.182	1467.7
11.64	1165	78	NaN	-4.1348	9.3915	-6.7117	-189.67	13.354	10.202	82.27	-725.02	1095.3	33.388	741.78	1088.3	54.387	51.767	1	0	0.64753	3.16	-12.73	-11.462	-2.2261	-7.7624	9.1179	13.627	-1.5786	-4.6024	-3.6117	2.1653	1467.6
11.65	1166	78	NaN	-4.1551	9.4333	-6.7191	-189.68	13.324	10.26	82.204	-725	1095.3	33.42	741.68	1088.2	54.58	51.284	1	0	0.67965	3.1917	-12.725	-11.458	-2.2501	-7.7796	9.1585	13.599	-1.5704	-4.5879	-3.5669	2.1406	1467.5
11.66	1167	78	NaN	-4.1833	9.4709	-6.7183	-189.69	13.29	10.303	82.123	-724.98	1095.3	33.416	741.58	1088.2	54.093	51.629	1	0	0.64536	3.1579	-12.718	-11.451	-2.2811	-7.7923	9.1951	13.566	-1.6357	-4.6344	-3.5231	2.1153	1467.4
11.67	1168	78	NaN	-4.2156	9.491	-6.7014	-189.7	13.259	10.327	81.996	-724.98	1095.3	33.372	741.46	1088.2	53.255	49.846	1	0	0.58661	3.1	-12.711	-11.444	-2.3164	-7.8046	9.2143	13.536	-1.7298	-4.7046	-3.4972	2.0919	1467.3
11.68	1169	78	NaN	-4.2447	9.4983	-6.7075	-189.71	13.247	10.331	81.935	-724.99	1095.3	33.317	741.33	1088.2	56.496	51.48	1	0	0.493	3.0077	-12.708	-11.44	-2.3457	-7.8131	9.2211	13.524	-1.8527	-4.8054	-3.4868	2.0839	1467.1
11.69	1170	78	NaN	-4.26	9.4985	-6.7199	-189.72	13.214	10.4	81.917	-725.01	1095.3	33.426	741.27	1088.2	57.48	50.389	1	0	0.44341	2.9589	-12.705	-11.437	-2.3659	-7.8273	9.2211	13.492	-1.9225	-4.8684	-3.4838	2.0544	1467.1
11.7	1171	78	NaN	-4.2842	9.493	-6.716	-189.72	13.181	10.434	81.837	-725.03	1095.3	33.457	741.19	1088.1	56.742	49.785	1	0	0.4147	2.9306	-12.702	-11.435	-2.3944	-7.8319	9.2156	13.459	-1.9797	-4.9013	-3.4867	2.0239	1467
11.71	1172	78	NaN	-4.3038	9.4929	-6.7457	-189.72	13.125	10.487	81.839	-725.03	1095.2	33.528	741.1	1088.1	60.044	51.853	1	0	0.37109	2.8876	-12.701	-11.434	-2.4164	-7.8339	9.2149	13.403	-2.0453	-4.9463	-3.4865	1.969	1466.9
11.72	1173	78	NaN	-4.3136	9.4958	-6.7778	-189.72	13.067	10.535	81.83	-725.04	1095.2	33.588	741.01	1088.1	57.333	49.299	1	0	0.3191	2.8364	-12.702	-11.434	-2.4289	-7.8393	9.217	13.346	-2.1098	-5.0029	-3.4848	1.9114	1466.9
11.73	1174	78	NaN	-4.3161	9.5005	-6.7953	-189.73	13.018	10.565	81.753	-725.06	1095.2	33.608	740.91	1088.1	57.796	50.805	0	0	0.25096	2.7692	-12.705	-11.437	-2.4351	-7.847	9.2206	13.298	-2.1841	-5.0778	-3.4839	1.8611	1466.8
11.74	1175	78	NaN	-4.32	9.5154	-6.8564	-189.72	12.946	10.628	81.769	-725.07	1095.2	33.69	740.81	1088	56.67	52.369	0	0	0.23715	2.7556	-12.706	-11.439	-2.4415	-7.8442	9.2347	13.227	-2.2043	-5.0886	-3.4716	1.7886	1466.7
11.75	1176	78	NaN	-4.3075	9.5476	-6.9229	-189.71	12.893	10.603	81.874	-725.03	1095.2	33.568	740.68	1088	56.034	51.151	0	0	0.27318	2.7911	-12.707	-11.44	-2.4199	-7.8225	9.2656	13.175	-2.1467	-5.0314	-3.4416	1.7355	1466.5
11.76	1177	78	NaN	-4.2936	9.5797	-6.9936	-189.72	12.816	10.601	81.965	-725.05	1095.2	33.518	740.55	1087.9	55.67	51.798	0	0	0.39693	2.913	-12.711	-11.443	-2.4003	-7.8306	9.2954	13.101	-2.0034	-4.9175	-3.4154	1.6573	1466.4
11.77	1178	78	NaN	-4.2892	9.6182	-7.033	-189.73	12.738	10.595	81.98	-725.04	1095.2	33.468	740.46	1087.9	52.261	52.914	0	0	0.49429	3.009	-12.714	-11.447	-2.3933	-7.8381	9.3314	13.025	-1.899	-4.8291	-3.383	1.5784	1466.3
11.78	1179	78	NaN	-4.2881	9.6593	-7.042	-189.75	12.665	10.564	81.936	-725.02	1095.2	33.356	740.32	1087.8	54.043	50.038	0	0	0.53451	3.0486	-12.717	-11.45	-2.3893	-7.8526	9.3702	12.954	-1.8548	-4.804	-3.3471	1.504	1466.2
11.79	1180	78	NaN	-4.2828	9.6967	-7.0417	-189.79	12.594	10.51	81.893	-725	1095.2	33.185	740.13	1087.7	54.137	49.616	0	0	0.62804	3.1408	-12.72	-11.453	-2.3787	-7.8848	9.4053	12.885	-1.7506	-4.744	-3.3148	1.4328	1466
11.8	1181	78	NaN	-4.2789	9.7277	-7.0608	-189.83	12.53	10.48	81.939	-724.96	1095.2	33.094	740.01	1087.7	53.848	50.105	0	0	0.8098	3.3199	-12.723	-11.456	-2.3693	-7.9182	9.4336	12.824	-1.5595	-4.5982	-3.2895	1.3681	1465.8
11.81	1182	78	NaN	-4.2936	9.7474	-7.056	-189.87	12.444	10.449	81.946	-724.95	1095.2	33.025	739.81	1087.6	54.802	52.179	0	0	0.92822	3.4366	-12.727	-11.46	-2.3806	-7.9601	9.4511	12.741	-1.4524	-4.5235	-3.276	1.2812	1465.6
11.82	1183	78	NaN	-4.3113	9.7529	-7.0288	-189.89	12.391	10.492	81.865	-724.95	1095.2	33.144	739.76	1087.6	53.099	52.754	0	0	1.0395	3.5463	-12.731	-11.464	-2.4062	-7.9886	9.4553	12.688	-1.3667	-4.4423	-3.2761	1.2245	1465.5
11.83	1184	78	NaN	-4.3247	9.7513	-7.0053	-189.93	12.312	10.53	81.812	-724.93	1095.1	33.24	739.64	1087.5	54.098	50.363	0	0	1.1934	3.698	-12.736	-11.468	-2.4252	-8.0282	9.4528	12.611	-1.2317	-4.3302	-3.2832	1.1425	1465.4
11.84	1185	78	NaN	-4.3409	9.751	-7.0069	-189.98	12.205	10.565	81.826	-724.88	1095.1	33.315	739.52	1087.4	52.933	50.404	0	0	1.2556	3.7592	-12.739	-11.471	-2.4435	-8.0791	9.4511	12.504	-1.188	-4.3199	-3.2876	1.0333	1465.2
11.85	1186	78	NaN	-4.366	9.7489	-7.0331	-190.04	12.084	10.612	81.875	-724.82	1095.1	33.427	739.5	1087.4	53.938	51.303	0	0	1.2608	3.7644	-12.74	-11.473	-2.471	-8.1443	9.4466	12.387	-1.2101	-4.3799	-3.2938	0.91375	1465.1
11.86	1187	78	NaN	-4.3842	9.7097	-7.0348	-190.16	11.953	10.61	81.852	-724.83	1095	33.457	739.4	1087.3	53.337	51.55	0	0	1.3153	3.8181	-12.741	-11.473	-2.4912	-8.2699	9.4058	12.257	-1.1759	-4.4517	-3.3351	0.78352	1465.1
11.87	1188	78	NaN	-4.3994	9.6881	-7.0442	-190.28	11.811	10.588	81.793	-724.77	1095	33.439	739.26	1087.1	53.116	51.082	0	0	1.3653	3.8674	-12.742	-11.474	-2.5077	-8.3915	9.3808	12.119	-1.1424	-4.5242	-3.3607	0.64469	1464.9
11.88	1189	78	NaN	-4.401	9.6686	-7.0539	-190.37	11.706	10.603	81.755	-724.74	1095	33.505	739.2	1087.1	51.45	51.356	0	0	1.3294	3.832	-12.743	-11.476	-2.5133	-8.4835	9.3598	12.015	-1.1839	-4.6515	-3.3835	0.53905	1464.8
11.89	1190	78	NaN	-4.3962	9.6536	-7.0867	-190.47	11.616	10.63	81.773	-724.7	1094.9	33.607	739.16	1087	54.601	51.597	0	0	1.3337	3.8363	-12.745	-11.477	-2.5117	-8.5864	9.3443	11.925	-1.178	-4.7501	-3.4006	0.4478	1464.7
11.9	1191	78	NaN	-4.3904	9.6365	-7.1335	-190.61	11.517	10.634	81.807	-724.66	1094.9	33.666	739.1	1087	54.896	50.439	0	0	1.384	3.8858	-12.746	-11.479	-2.5067	-8.7226	9.3266	11.827	-1.1227	-4.8367	-3.4196	0.34862	1464.6
11.91	1192	78	NaN	-4.3859	9.6147	-7.1716	-190.76	11.413	10.601	81.809	-724.66	1094.9	33.637	739.01	1087	51.811	49.949	0	0	1.4311	3.9322	-12.747	-11.479	-2.5009	-8.8727	9.3036	11.724	-1.0698	-4.9405	-3.4432	0.24478	1464.5
11.92	1193	78	NaN	-4.3783	9.6171	-7.1969	-190.81	11.384	10.591	81.847	-724.62	1094.9	33.625	738.93	1086.9	53.955	53.053	0	0	1.4478	3.9487	-12.747	-11.48	-2.4912	-8.9261	9.3048	11.697	-1.0433	-4.9774	-3.4425	0.21715	1464.4
11.93	1194	78	NaN	-4.3544	9.5957	-7.2551	-191.06	11.227	10.642	81.858	-724.6	1094.9	33.784	738.86	1086.8	52.533	51.411	0	0	1.3943	3.896	-12.748	-11.48	-2.473	-9.1798	9.2805	11.542	-1.0786	-5.2838	-3.4675	0.061644	1464.3
11.94	1195	78	NaN	-4.3461	9.5882	-7.2912	-191.24	11.134	10.6	81.869	-724.59	1094.9	33.683	738.75	1086.8	53.763	50.357	0	0	1.3054	3.8084	-12.749	-11.481	-2.4601	-9.3496	9.271	11.451	-1.1547	-5.5412	-3.4777	-0.030045	1464.2
11.95	1196	78	NaN	-4.3525	9.5899	-7.3024	-191.38	11.05	10.563	81.839	-724.58	1094.9	33.574	738.67	1086.7	51.321	52.239	0	0	1.2016	3.7061	-12.75	-11.482	-2.4633	-9.4946	9.2707	11.37	-1.2617	-5.7885	-3.4788	-0.11237	1464.1
11.96	1197	78	NaN	-4.3633	9.5955	-7.3109	-191.54	10.958	10.57	81.809	-724.58	1094.9	33.57	738.62	1086.7	53.511	52.203	0	0	1.137	3.6424	-12.752	-11.485	-2.4751	-9.6486	9.2744	11.279	-1.3381	-6.0062	-3.4777	-0.20576	1464
11.97	1198	78	NaN	-4.3696	9.6049	-7.3424	-191.7	10.862	10.611	81.85	-724.56	1094.9	33.651	738.6	1086.6	53.989	51.5	0	0	1.0852	3.5914	-12.755	-11.487	-2.4829	-9.8181	9.2822	11.185	-1.3977	-6.2267	-3.4728	-0.30228	1464
11.98	1199	78	NaN	-4.3871	9.6298	-7.3815	-191.93	10.718	10.692	81.921	-724.53	1094.9	33.809	738.6	1086.6	54.003	49.76	0	0	1.0242	3.5312	-12.756	-11.488	-2.5037	-10.046	9.3053	11.043	-1.4795	-6.5152	-3.4508	-0.44554	1464
11.99	1200	78	NaN	-4.3998	9.6349	-7.3662	-192.02	10.688	10.694	81.848	-724.53	1094.9	33.794	738.52	1086.6	53.631	52.003	0	0	0.96133	3.4693	-12.758	-11.491	-2.5186	-10.134	9.3099	11.013	-1.5572	-6.6646	-3.4485	-0.47776	1463.9
12	1201	78	NaN	-4.4299	9.656	-7.3635	-192.21	10.589	10.745	81.796	-724.52	1094.9	33.857	738.48	1086.5	52.586	50.623	0	0	0.89695	3.4058	-12.762	-11.494	-2.5531	-10.331	9.3294	10.916	-1.6562	-6.9251	-3.4322	-0.57826	1463.8
12.01	1202	78	NaN	-4.459	9.6828	-7.3671	-192.45	10.454	10.823	81.752	-724.5	1094.8	33.943	738.51	1086.5	53.09	50.696	0	0	0.76972	3.2804	-12.763	-11.496	-2.5873	-10.583	9.3546	10.783	-1.8175	-7.3022	-3.4088	-0.71322	1463.8
12.02	1203	78	NaN	-4.4792	9.7079	-7.3711	-192.68	10.331	10.9	81.715	-724.5	1094.8	34.014	738.57	1086.4	51.81	51.472	0	0	0.70256	3.2142	-12.766	-11.498	-2.6118	-10.814	9.3786	10.66	-1.9093	-7.5999	-3.3869	-0.83814	1463.9
12.03	1204	78	NaN	-4.4951	9.7301	-7.3767	-192.85	10.247	10.959	81.7	-724.49	1094.8	34.058	738.61	1086.4	53.408	49.564	0	0	0.73419	3.2454	-12.768	-11.501	-2.6301	-10.985	9.4007	10.576	-1.8959	-7.7391	-3.3677	-0.92449	1463.9
12.04	1205	78	NaN	-4.5095	9.7495	-7.3918	-193.03	10.179	10.973	81.728	-724.51	1094.8	33.968	738.57	1086.4	53.109	50.462	0	0	0.73535	3.2466	-12.772	-11.504	-2.6398	-11.161	9.4206	10.508	-1.9045	-7.914	-3.3512	-0.99657	1463.9
12.05	1206	78	NaN	-4.5184	9.7789	-7.3925	-193.22	10.104	11.041	81.687	-724.46	1094.8	34.012	738.59	1086.4	53.227	52.071	0	0	0.69223	3.2041	-12.776	-11.508	-2.6521	-11.351	9.45	10.433	-1.9598	-8.147	-3.3259	-1.0753	1463.8
12.06	1207	78	NaN	-4.5327	9.8099	-7.4066	-193.48	10.037	11.097	81.696	-724.41	1094.8	33.959	738.54	1086.4	54.601	51.379	0	0	0.67877	3.1908	-12.78	-11.513	-2.6638	-11.61	9.4812	10.365	-1.9851	-8.419	-3.2991	-1.1472	1463.8
12.07	1208	78	NaN	-4.544	9.8271	-7.4062	-193.72	9.982	11.165	81.674	-724.4	1094.8	33.959	738.5	1086.4	55.193	51.301	0	0	0.67674	3.1888	-12.785	-11.517	-2.6759	-11.855	9.4987	10.31	-1.9992	-8.6659	-3.286	-1.2066	1463.7
12.08	1209	78	NaN	-4.5571	9.8295	-7.3876	-193.95	9.9277	11.28	81.607	-724.4	1094.8	34.088	738.52	1086.5	53.69	52.787	0	0	0.69109	3.2029	-12.789	-11.522	-2.6967	-12.086	9.5019	10.255	-2.0056	-8.8833	-3.2873	-1.2664	1463.7
12.09	1210	78	NaN	-4.5864	9.8293	-7.3756	-194.23	9.8506	11.445	81.57	-724.39	1094.8	34.263	738.59	1086.5	52.262	49.294	0	0	0.70309	3.2148	-12.792	-11.525	-2.7343	-12.382	9.5031	10.177	-2.0312	-9.1671	-3.2893	-1.348	1463.8
12.1	1211	78	NaN	-4.6105	9.8206	-7.3842	-194.54	9.761	11.514	81.605	-724.36	1094.8	34.131	738.64	1086.5	54.047	51.521	0	0	0.72157	3.233	-12.795	-11.527	-2.7519	-12.677	9.4944	10.087	-2.0304	-9.4443	-3.3003	-1.44	1463.8
12.11	1212	78	NaN	-4.6231	9.8011	-7.4022	-194.74	9.6845	11.622	81.666	-724.36	1094.8	34.182	738.73	1086.5	52.206	50.792	0	0	0.84791	3.3575	-12.798	-11.53	-2.7642	-12.881	9.4763	10.009	-1.9163	-9.5234	-3.3216	-1.521	1463.9
12.12	1213	78	NaN	-4.6351	9.7935	-7.3903	-194.87	9.6504	11.648	81.636	-724.36	1094.8	34.095	738.72	1086.5	53.614	50.068	0	0	0.9717	3.4795	-12.801	-11.534	-2.774	-13.008	9.4691	9.9748	-1.8023	-9.5287	-3.3321	-1.5588	1463.9
12.13	1214	78	NaN	-4.6595	9.7781	-7.3756	-195.12	9.5879	11.736	81.613	-724.34	1094.8	34.057	738.71	1086.5	53.377	48.674	0	0	1.0686	3.575	-12.805	-11.538	-2.7978	-13.26	9.4545	9.9115	-1.7292	-9.6855	-3.3507	-1.6261	1463.9
12.14	1215	78	NaN	-4.6875	9.7544	-7.3698	-195.45	9.5	11.877	81.622	-724.34	1094.7	34.093	738.73	1086.5	51.774	51.677	0	0	1.2104	3.7147	-12.81	-11.542	-2.8269	-13.59	9.432	9.8224	-1.6165	-9.8756	-3.3777	-1.7196	1463.9
12.15	1216	78	NaN	-4.6916	9.7466	-7.3559	-195.58	9.4657	11.877	81.577	-724.33	1094.7	33.964	738.72	1086.5	54.291	52.551	0	0	1.3968	3.8984	-12.815	-11.547	-2.8276	-13.717	9.4238	9.7885	-1.4308	-9.8188	-3.3909	-1.7587	1463.9
12.16	1217	78	NaN	-4.6991	9.7308	-7.3436	-196.02	9.2977	11.897	81.554	-724.29	1094.7	33.559	738.82	1086.4	51.544	51	0	0	1.4126	3.914	-12.817	-11.549	-2.8203	-14.136	9.4056	9.6229	-1.4077	-10.222	-3.411	-1.9261	1463.9
12.17	1218	78	NaN	-4.6996	9.7183	-7.3511	-196.26	9.2138	11.987	81.579	-724.27	1094.7	33.553	738.89	1086.4	54.351	50.1	0	0	1.4197	3.921	-12.818	-11.55	-2.8196	-14.376	9.3928	9.5392	-1.3999	-10.455	-3.425	-2.011	1464
12.18	1219	78	NaN	-4.6934	9.7033	-7.3485	-196.47	9.1569	12.049	81.568	-724.26	1094.7	33.507	738.91	1086.3	54.316	50.5	0	0	1.4413	3.9422	-12.818	-11.551	-2.812	-14.593	9.3763	9.4839	-1.3708	-10.651	-3.4419	-2.0667	1464
12.19	1220	78	NaN	-4.6816	9.679	-7.3475	-196.74	9.1135	12.102	81.551	-724.23	1094.7	33.405	738.88	1086.3	55.072	51.238	0	0	1.5153	4.0152	-12.819	-11.552	-2.7969	-14.855	9.35	9.4425	-1.2817	-10.84	-3.4694	-2.1093	1463.9
12.2	1221	78	NaN	-4.6707	9.6514	-7.352	-197	9.0802	12.16	81.542	-724.21	1094.7	33.315	738.83	1086.2	54.762	51.061	0	0	1.6071	4.1057	-12.821	-11.553	-2.7827	-15.109	9.3208	9.4108	-1.1756	-11.003	-3.5001	-2.1425	1463.9
12.21	1222	78	NaN	-4.6698	9.6376	-7.3473	-197.1	9.052	12.198	81.516	-724.21	1094.7	33.279	738.82	1086.2	54.614	51.712	0	0	1.6698	4.1675	-12.823	-11.556	-2.7814	-15.216	9.3054	9.3843	-1.1116	-11.048	-3.5178	-2.1713	1463.9
12.22	1223	78	NaN	-4.6504	9.5827	-7.3861	-197.5	8.9716	12.357	81.61	-724.18	1094.7	33.191	738.87	1086.2	54.548	51.705	0	0	1.7089	4.206	-12.825	-11.557	-2.7549	-15.604	9.2491	9.3052	-1.046	-11.398	-3.5759	-2.2522	1463.9
12.23	1224	78	NaN	-4.6408	9.5519	-7.4097	-197.72	8.9452	12.43	81.676	-724.16	1094.7	33.081	738.76	1086.1	51.171	50.236	0	0	1.6802	4.1777	-12.824	-11.556	-2.7383	-15.816	9.2158	9.2813	-1.0581	-11.638	-3.6079	-2.2748	1463.8
12.24	1225	78	NaN	-4.6445	9.5215	-7.4266	-197.98	8.9048	12.58	81.726	-724.16	1094.7	33.055	738.71	1086	52.516	52.191	0	0	1.6643	4.162	-12.823	-11.555	-2.7389	-16.075	9.1832	9.243	-1.0747	-11.913	-3.6394	-2.3121	1463.7
12.25	1226	78	NaN	-4.6557	9.5004	-7.4326	-198.23	8.8481	12.736	81.739	-724.14	1094.7	33.011	738.69	1086	54.2	51.033	0	0	1.6572	4.1551	-12.822	-11.554	-2.7478	-16.324	9.1598	9.1887	-1.0906	-12.169	-3.6621	-2.3656	1463.7
12.26	1227	78	NaN	-4.6687	9.4922	-7.4224	-198.42	8.7862	12.845	81.704	-724.12	1094.7	32.902	738.66	1085.9	54	50.807	0	0	1.6752	4.1728	-12.822	-11.554	-2.7579	-16.505	9.1485	9.13	-1.0826	-12.332	-3.6736	-2.4245	1463.6
12.27	1228	78	NaN	-4.6823	9.479	-7.3972	-198.6	8.7226	12.982	81.632	-724.13	1094.7	32.851	738.64	1085.8	54.129	51.63	0	0	1.6783	4.1758	-12.822	-11.554	-2.7723	-16.686	9.1328	9.0688	-1.0941	-12.51	-3.689	-2.4854	1463.6
12.28	1229	78	NaN	-4.699	9.4866	-7.4142	-198.69	8.6803	13.093	81.676	-724.1	1094.7	32.917	738.66	1085.8	53.123	50.155	0	0	1.6611	4.1589	-12.821	-11.553	-2.7898	-16.781	9.1372	9.0297	-1.1288	-12.622	-3.6838	-2.5237	1463.6
12.29	1230	78	NaN	-4.73	9.4825	-7.398	-198.93	8.6118	13.266	81.632	-724.11	1094.7	32.786	738.54	1085.6	52.858	51.466	0	0	1.6293	4.1275	-12.82	-11.552	-2.8173	-17.017	9.1281	8.9662	-1.188	-12.889	-3.6918	-2.586	1463.5
12.3	1231	78	NaN	-4.7572	9.4839	-7.3865	-199.18	8.5079	13.467	81.614	-724.12	1094.7	32.602	738.48	1085.5	53.272	50.092	0	0	1.579	4.0779	-12.818	-11.551	-2.8379	-17.261	9.1245	8.8673	-1.2589	-13.183	-3.6938	-2.6833	1463.5
12.31	1232	78	NaN	-4.7786	9.489	-7.3783	-199.42	8.3997	13.69	81.607	-724.13	1094.7	32.442	738.44	1085.4	52.213	51.995	0	0	1.5289	4.0286	-12.818	-11.55	-2.8533	-17.495	9.1254	8.7633	-1.3245	-13.467	-3.6924	-2.7869	1463.4
12.32	1233	78	NaN	-4.7969	9.4901	-7.3632	-199.64	8.3178	13.92	81.572	-724.16	1094.7	32.348	738.36	1085.3	52.353	50.807	0	0	1.4845	3.9849	-12.817	-11.549	-2.8692	-17.711	9.1235	8.6844	-1.3847	-13.726	-3.6935	-2.865	1463.4
12.33	1234	78	NaN	-4.8111	9.482	-7.34	-199.76	8.2636	14.105	81.509	-724.21	1094.7	32.335	738.27	1085.3	54.507	48.949	0	0	1.4558	3.9565	-12.815	-11.548	-2.8853	-17.838	9.114	8.6316	-1.4296	-13.882	-3.7011	-2.9159	1463.3
12.34	1235	78	NaN	-4.8126	9.4774	-7.3206	-199.87	8.2027	14.345	81.48	-724.25	1094.7	32.442	738.24	1085.2	51.171	53.783	0	0	1.4787	3.9791	-12.814	-11.546	-2.8922	-17.951	9.1077	8.5724	-1.4135	-13.972	-3.7064	-2.974	1463.3
12.35	1236	78	NaN	-4.8185	9.4781	-7.2935	-200.02	8.1753	14.492	81.416	-724.27	1094.7	32.359	738.15	1085.2	55.323	51.481	0	0	1.5224	4.0222	-12.814	-11.546	-2.8972	-18.094	9.1059	8.5475	-1.3748	-14.072	-3.7079	-2.9986	1463.3
12.36	1237	78	NaN	-4.8157	9.4712	-7.2881	-200.24	8.1511	14.688	81.442	-724.3	1094.7	32.247	738.06	1085.1	54.004	51.92	0	0	1.5396	4.0392	-12.817	-11.549	-2.889	-18.311	9.0963	8.526	-1.3494	-14.272	-3.7208	-3.0235	1463.2
12.37	1238	78	NaN	-4.8092	9.4647	-7.2947	-200.48	8.1203	14.927	81.507	-724.32	1094.6	32.154	737.97	1085	51.593	51.743	0	0	1.5671	4.0663	-12.82	-11.553	-2.8762	-18.546	9.0871	8.4978	-1.309	-14.48	-3.7332	-3.055	1463.2
12.38	1239	78	NaN	-4.8079	9.4667	-7.2935	-200.67	8.0828	15.161	81.524	-724.32	1094.6	32.104	737.92	1084.9	54.515	50.654	0	0	1.6712	4.1689	-12.824	-11.556	-2.8722	-18.73	9.0869	8.4626	-1.2009	-14.562	-3.7368	-3.0935	1463.1
12.39	1240	78	NaN	-4.813	9.4652	-7.28	-200.79	8.0393	15.378	81.488	-724.36	1094.6	32.168	737.99	1084.9	52.616	51.989	0	0	1.7312	4.228	-12.827	-11.559	-2.8813	-18.863	9.0846	8.42	-1.1501	-14.635	-3.7423	-3.1393	1463.2
12.4	1241	78	NaN	-4.8134	9.461	-7.2614	-200.94	8.0508	15.503	81.447	-724.39	1094.6	32.086	737.85	1084.9	53.021	51.209	0	0	1.7527	4.2492	-12.83	-11.562	-2.88	-19.008	9.0792	8.4327	-1.1273	-14.759	-3.7506	-3.1295	1463.1
12.41	1242	78	NaN	-4.8162	9.4726	-7.2787	-201.08	8.0401	15.664	81.5	-724.38	1094.6	32.066	737.74	1084.8	53.821	52.895	0	0	1.8217	4.3172	-12.828	-11.561	-2.8798	-19.142	9.089	8.4237	-1.058	-14.824	-3.7393	-3.137	1463
12.42	1243	78	NaN	-4.8247	9.4793	-7.282	-201.18	8.0273	15.754	81.505	-724.39	1094.6	31.995	737.65	1084.8	53.575	52.182	0	0	1.8714	4.3662	-12.826	-11.559	-2.8852	-19.236	9.0935	8.4131	-1.0137	-14.87	-3.7329	-3.1457	1462.9
12.43	1244	78	NaN	-4.8336	9.4876	-7.2781	-201.3	8.0203	15.851	81.482	-724.42	1094.6	31.911	737.55	1084.7	54.657	50.582	0	0	1.8822	4.3768	-12.824	-11.557	-2.8916	-19.36	9.0988	8.409	-1.0094	-14.983	-3.7254	-3.1477	1462.8
12.44	1245	78	NaN	-4.8396	9.5097	-7.2838	-201.49	8.0153	16.049	81.483	-724.42	1094.6	31.881	737.39	1084.6	53.843	53.722	0	0	1.9404	4.4342	-12.822	-11.555	-2.8961	-19.546	9.1172	8.4078	-0.95567	-15.111	-3.705	-3.1468	1462.7
12.45	1246	78	NaN	-4.8561	9.5342	-7.2618	-201.54	7.9981	16.238	81.402	-724.44	1094.6	31.819	737.26	1084.5	53.859	52.388	0	0	2.0123	4.505	-12.82	-11.553	-2.9133	-19.6	9.1384	8.3939	-0.901	-15.095	-3.6818	-3.1588	1462.6
12.46	1247	78	NaN	-4.8613	9.5544	-7.2654	-201.66	8.0214	16.253	81.402	-724.46	1094.7	31.621	736.98	1084.5	53.037	50.575	0	0	1.9581	4.4516	-12.819	-11.551	-2.9103	-19.708	9.1558	8.4199	-0.95218	-15.257	-3.663	-3.1314	1462.3
12.47	1248	78	NaN	-4.8637	9.5631	-7.2818	-201.74	8.0128	16.302	81.438	-724.46	1094.7	31.568	736.88	1084.5	53.771	52.688	0	0	1.8979	4.3922	-12.818	-11.55	-2.9092	-19.787	9.1632	8.4127	-1.0113	-15.394	-3.6546	-3.1376	1462.2
12.48	1249	78	NaN	-4.8648	9.5637	-7.2827	-201.8	7.9785	16.368	81.432	-724.46	1094.7	31.553	736.85	1084.4	54.46	51.134	0	0	1.9338	4.4276	-12.817	-11.55	-2.9099	-19.844	9.1617	8.3805	-0.9761	-15.417	-3.6557	-3.1693	1462.2
12.49	1250	78	NaN	-4.8617	9.5608	-7.2863	-201.83	7.9274	16.426	81.446	-724.46	1094.7	31.522	736.85	1084.4	55.125	52.32	0	0	1.8596	4.3545	-12.816	-11.548	-2.905	-19.877	9.1564	8.3318	-1.0454	-15.523	-3.6593	-3.2163	1462.2
12.5	1251	78	NaN	-4.8534	9.5564	-7.3139	-201.84	7.8679	16.474	81.543	-724.43	1094.7	31.498	736.91	1084.3	52.263	51.009	0	0	1.7214	4.2183	-12.813	-11.546	-2.892	-19.876	9.1508	8.2736	-1.1705	-15.658	-3.6625	-3.2721	1462.2
12.51	1252	78	NaN	-4.8519	9.5413	-7.3053	-201.8	7.8083	16.579	81.504	-724.44	1094.7	31.614	737.01	1084.3	53.786	51.228	0	0	1.6208	4.1192	-12.812	-11.544	-2.8967	-19.841	9.1359	8.2137	-1.2759	-15.722	-3.676	-3.3306	1462.3
12.52	1253	78	NaN	-4.8508	9.5306	-7.3258	-201.77	7.7824	16.561	81.55	-724.42	1094.6	31.513	736.94	1084.3	52.451	52.513	0	0	1.536	4.0356	-12.81	-11.542	-2.8898	-19.813	9.1241	8.1889	-1.3538	-15.777	-3.686	-3.3535	1462.2
12.53	1254	78	NaN	-4.856	9.499	-7.3555	-201.72	7.7351	16.613	81.592	-724.39	1094.6	31.551	736.93	1084.3	52.366	51.644	0	0	1.4699	3.9705	-12.808	-11.54	-2.8948	-19.759	9.0918	8.1423	-1.4249	-15.788	-3.716	-3.3979	1462.2
12.54	1255	78	NaN	-4.8599	9.4784	-7.3789	-201.68	7.7098	16.662	81.619	-724.37	1094.6	31.621	736.95	1084.3	53.759	51.752	0	0	1.3653	3.8674	-12.807	-11.539	-2.9003	-19.721	9.0711	8.1172	-1.535	-15.853	-3.7354	-3.4218	1462.2
12.55	1256	78	NaN	-4.8613	9.4672	-7.4032	-201.65	7.7074	16.677	81.647	-724.34	1094.7	31.669	736.95	1084.3	53.844	52.276	0	0	1.2185	3.7227	-12.806	-11.539	-2.9025	-19.693	9.0598	8.1148	-1.684	-15.97	-3.7466	-3.4241	1462.2
12.56	1257	78	NaN	-4.8642	9.4426	-7.4429	-201.61	7.7033	16.669	81.693	-724.3	1094.7	31.691	736.93	1084.2	53.149	49.783	0	0	1.0205	3.5275	-12.805	-11.537	-2.9043	-19.646	9.0344	8.1114	-1.8839	-16.119	-3.7705	-3.426	1462.1
12.57	1258	78	NaN	-4.8695	9.4053	-7.4756	-201.59	7.7173	16.612	81.702	-724.28	1094.7	31.644	736.91	1084.2	53.734	50.65	0	0	0.8498	3.3593	-12.804	-11.536	-2.9074	-19.63	8.9963	8.1263	-2.0576	-16.271	-3.8075	-3.41	1462.1
12.58	1259	78	NaN	-4.8659	9.3828	-7.4959	-201.58	7.7137	16.577	81.725	-724.27	1094.7	31.637	736.97	1084.2	53.13	52.297	0	0	0.75663	3.2675	-12.804	-11.536	-2.9027	-19.62	8.9734	8.123	-2.1461	-16.352	-3.8306	-3.4134	1462.1
12.59	1260	78	NaN	-4.8698	9.349	-7.4904	-201.57	7.7264	16.559	81.66	-724.28	1094.7	31.678	737.02	1084.2	53.785	51.92	0	0	0.67616	3.1882	-12.804	-11.536	-2.9109	-19.613	8.9397	8.1357	-2.2347	-16.425	-3.8643	-3.4007	1462.2
12.6	1261	78	NaN	-4.8719	9.3181	-7.5055	-201.56	7.7476	16.511	81.665	-724.27	1094.7	31.647	737.03	1084.2	53.468	51.042	0	0	0.58744	3.1008	-12.804	-11.536	-2.9116	-19.598	8.9083	8.1574	-2.3241	-16.497	-3.8955	-3.3789	1462.2
12.61	1262	78	NaN	-4.866	9.2919	-7.5434	-201.55	7.7668	16.44	81.765	-724.26	1094.7	31.555	737.01	1084.2	54.073	48.172	0	0	0.412	2.9279	-12.803	-11.535	-2.898	-19.578	8.8815	8.1772	-2.486	-16.65	-3.9216	-3.3583	1462.2
12.62	1263	78	NaN	-4.8538	9.2628	-7.5695	-201.54	7.7766	16.391	81.86	-724.27	1094.7	31.508	737.03	1084.2	54.109	50.167	0	0	0.24548	2.7638	-12.802	-11.535	-2.8804	-19.568	8.8521	8.1873	-2.6349	-16.804	-3.9502	-3.3474	1462.2
12.63	1264	78	NaN	-4.8531	9.243	-7.5777	-201.53	7.7804	16.357	81.914	-724.26	1094.7	31.478	737.11	1084.3	54.261	51.674	0	0	0.12741	2.6474	-12.801	-11.534	-2.8764	-19.557	8.8335	8.1899	-2.749	-16.91	-3.9679	-3.344	1462.3
12.64	1265	78	NaN	-4.8405	9.2212	-7.5272	-201.52	7.7882	16.283	81.887	-724.23	1094.7	31.407	737.24	1084.3	53.132	50.89	0	0	-0.39922	2.1285	-12.799	-11.531	-2.8623	-19.546	8.8135	8.1959	-3.2615	-17.417	-3.9853	-3.3353	1462.4
12.65	1266	78	NaN	-4.839	9.2051	-7.4892	-201.5	7.7925	16.271	81.88	-724.22	1094.7	31.444	737.38	1084.4	53.831	49.515	0	0	-1.2389	1.301	-12.795	-11.527	-2.8627	-19.528	8.7999	8.1976	-4.1015	-18.227	-3.995	-3.3297	1462.5
12.66	1267	78	NaN	-4.8385	9.2026	-7.4655	-201.48	7.8021	16.258	81.911	-724.2	1094.7	31.468	737.49	1084.4	54.687	51.232	0	0	-1.1947	1.3445	-12.798	-11.531	-2.862	-19.505	8.7995	8.2051	-4.0567	-18.161	-3.9988	-3.3257	1462.6
12.67	1268	78	NaN	-4.8347	9.2044	-7.4474	-201.45	7.8204	16.213	81.979	-724.16	1094.7	31.449	737.59	1084.5	54.844	51.318	0	0	-1.1977	1.3416	-12.801	-11.533	-2.8548	-19.469	8.8035	8.2212	-4.0525	-18.127	-3.997	-3.3117	1462.7
12.68	1269	78	NaN	-4.8322	9.1917	-7.4276	-201.39	7.8423	16.165	82.067	-724.16	1094.7	31.476	737.73	1084.6	52.982	50.53	0	0	-1.2981	1.2426	-12.801	-11.533	-2.8502	-19.404	8.7947	8.2393	-4.1483	-18.161	-4.0059	-3.2938	1462.8
12.69	1270	78	NaN	-4.8278	9.1908	-7.4125	-201.34	7.8599	16.172	82.108	-724.12	1094.7	31.584	737.88	1084.7	52.421	52.375	0	0	-1.3241	1.217	-12.803	-11.535	-2.8486	-19.36	8.7972	8.2535	-4.1727	-18.143	-4.0053	-3.2815	1462.9
12.7	1271	78	NaN	-4.8275	9.179	-7.3929	-201.28	7.876	16.105	82.123	-724.12	1094.7	31.534	737.98	1084.7	53.372	51.922	0	0	-1.3327	1.2085	-12.805	-11.537	-2.8459	-19.297	8.7878	8.2671	-4.1786	-18.089	-4.017	-3.2701	1463
12.71	1272	78	NaN	-4.8213	9.1717	-7.3844	-201.21	7.8888	16.058	82.154	-724.11	1094.7	31.543	738.09	1084.8	53.456	50.747	0	0	-1.3699	1.1718	-12.809	-11.541	-2.8389	-19.228	8.7827	8.2778	-4.2088	-18.056	-4.026	-3.2633	1463.1
12.72	1273	78	NaN	-4.8078	9.1586	-7.3821	-201.12	7.9111	15.974	82.201	-724.1	1094.7	31.51	738.23	1084.9	53.775	51.883	0	0	-1.4015	1.1407	-12.812	-11.544	-2.8224	-19.137	8.7723	8.2975	-4.2239	-17.996	-4.0397	-3.247	1463.2
12.73	1274	78	NaN	-4.7854	9.1319	-7.3791	-201.01	7.9498	15.836	82.242	-724.13	1094.7	31.397	738.38	1085	54.182	49.757	0	0	-1.3979	1.1442	-12.813	-11.545	-2.7943	-19.023	8.7491	8.3326	-4.1922	-17.879	-4.0638	-3.2128	1463.4
12.74	1275	78	NaN	-4.7526	9.0945	-7.3743	-200.9	7.9983	15.702	82.251	-724.18	1094.7	31.298	738.51	1085.1	54.508	52.464	0	0	-1.4133	1.1291	-12.815	-11.548	-2.7575	-18.906	8.7153	8.3775	-4.1708	-17.777	-4.1001	-3.1703	1463.6
12.75	1276	78	NaN	-4.7255	9.0704	-7.4023	-200.81	8.0276	15.635	82.339	-724.19	1094.7	31.281	738.58	1085.1	53.22	49.453	0	0	-1.4415	1.1013	-12.819	-11.551	-2.7264	-18.81	8.6937	8.4043	-4.1679	-17.708	-4.125	-3.1468	1463.7
12.76	1277	78	NaN	-4.7134	9.0563	-7.4084	-200.76	8.0333	15.614	82.361	-724.21	1094.7	31.301	738.65	1085.2	52.652	51.224	0	0	-1.5096	1.0342	-12.822	-11.555	-2.7143	-18.758	8.6815	8.4081	-4.2239	-17.723	-4.1408	-3.1465	1463.8
12.77	1278	78	NaN	-4.6788	9.0313	-7.4215	-200.64	8.0737	15.506	82.438	-724.23	1094.8	31.209	738.76	1085.3	53.588	52.195	0	0	-1.5334	1.0107	-12.825	-11.558	-2.6733	-18.63	8.6593	8.4456	-4.2067	-17.62	-4.1659	-3.1121	1463.9
12.78	1279	78	NaN	-4.6427	9.0098	-7.4293	-200.51	8.1178	15.406	82.512	-724.26	1094.8	31.128	738.83	1085.3	54.982	50.107	0	0	-1.5104	1.0334	-12.828	-11.56	-2.6313	-18.494	8.6403	8.4873	-4.1416	-17.461	-4.1876	-3.073	1464
12.79	1280	78	NaN	-4.6196	9	-7.429	-200.41	8.1512	15.359	82.564	-724.28	1094.8	31.105	738.85	1085.4	53.154	51.341	0	0	-1.6014	0.94368	-12.829	-11.561	-2.6053	-18.398	8.6319	8.5194	-4.2067	-17.454	-4.197	-3.0419	1464.1
12.8	1281	78	NaN	-4.5986	8.9915	-7.4394	-200.33	8.2051	15.278	82.672	-724.3	1094.8	31.015	738.91	1085.5	53.465	52.435	0	0	-1.8022	0.74583	-12.828	-11.561	-2.5767	-18.307	8.625	8.5716	-4.3789	-17.561	-4.2033	-2.9891	1464.2
12.81	1282	78	NaN	-4.5946	8.9848	-7.4282	-200.25	8.2398	15.262	82.709	-724.32	1094.8	31.017	738.95	1085.5	53.752	50.622	0	0	-1.9366	0.6134	-12.813	-11.546	-2.5714	-18.227	8.62	8.6046	-4.508	-17.614	-4.1934	-2.9412	1464.2
12.82	1283	78	NaN	-4.5909	8.9743	-7.4002	-200.2	8.2646	15.269	82.695	-724.37	1094.8	31.042	739.03	1085.6	53.001	50.911	0	0	-2.0355	0.5159	-12.802	-11.534	-2.5694	-18.182	8.6111	8.6278	-4.6049	-17.666	-4.1905	-2.9062	1464.3
12.83	1284	78	NaN	-4.5915	8.9701	-7.3828	-200.15	8.2887	15.305	82.72	-724.39	1094.8	31.114	739.12	1085.6	52.304	51.191	0	0	-2.075	0.47696	-12.798	-11.531	-2.572	-18.132	8.6084	8.6504	-4.647	-17.655	-4.1898	-2.8802	1464.5
12.84	1285	78	NaN	-4.5922	8.9712	-7.3782	-200.1	8.3123	15.345	82.793	-724.4	1094.9	31.169	739.2	1085.6	53.546	50.485	0	0	-2.0551	0.49655	-12.797	-11.53	-2.5721	-18.077	8.6108	8.6727	-4.6272	-17.581	-4.1866	-2.8571	1464.5
12.85	1286	78	NaN	-4.5886	8.9722	-7.3657	-200.05	8.3381	15.371	82.861	-724.41	1094.9	31.159	739.27	1085.7	54.264	49.487	0	0	-2.006	0.54502	-12.798	-11.53	-2.5655	-18.023	8.6132	8.6971	-4.5715	-17.478	-4.1845	-2.833	1464.6
12.86	1287	78	NaN	-4.5811	8.967	-7.3081	-199.99	8.374	15.402	82.829	-724.45	1094.9	31.104	739.33	1085.7	52.716	52.194	0	0	-1.9084	0.6412	-12.799	-11.532	-2.5573	-17.97	8.6097	8.7313	-4.4657	-17.329	-4.1895	-2.8004	1464.7
12.87	1288	78	NaN	-4.5666	8.9628	-7.2861	-199.96	8.3957	15.466	82.861	-724.48	1094.8	31.152	739.39	1085.7	54.122	53.823	0	0	-1.8029	0.74514	-12.8	-11.533	-2.5436	-17.935	8.6067	8.7518	-4.3464	-17.19	-4.1936	-2.7809	1464.8
12.88	1289	78	NaN	-4.5454	8.9699	-7.3047	-199.91	8.4051	15.551	83.035	-724.48	1094.8	31.198	739.52	1085.8	54.164	51.42	0	0	-1.663	0.88304	-12.8	-11.532	-2.5175	-17.878	8.6152	8.7599	-4.1805	-16.995	-4.1844	-2.7721	1464.9
12.89	1290	78	NaN	-4.5213	8.9739	-7.2978	-199.86	8.4197	15.628	83.113	-724.49	1094.8	31.261	739.62	1085.8	53.692	48.419	0	0	-1.5727	0.97202	-12.799	-11.531	-2.493	-17.836	8.6205	8.773	-4.0657	-16.864	-4.178	-2.7579	1465.1
12.9	1291	78	NaN	-4.4992	8.9825	-7.2713	-199.82	8.4447	15.677	83.134	-724.51	1094.8	31.261	739.67	1085.8	55.545	50.756	0	0	-1.5148	1.0291	-12.797	-11.53	-2.4701	-17.79	8.6299	8.7973	-3.9849	-16.761	-4.1674	-2.7324	1465.1
12.91	1292	78	NaN	-4.4814	9.0013	-7.2454	-199.76	8.4735	15.704	83.17	-724.51	1094.8	31.187	739.69	1085.8	52.987	51.856	0	0	-1.418	1.1245	-12.795	-11.527	-2.4481	-17.732	8.6486	8.8262	-3.8661	-16.607	-4.1462	-2.701	1465.1
12.92	1293	78	NaN	-4.4658	9.0178	-7.2182	-199.73	8.4865	15.757	83.17	-724.51	1094.8	31.213	739.75	1085.8	51.068	51.031	0	0	-1.3088	1.232	-12.792	-11.524	-2.4336	-17.702	8.6649	8.8394	-3.7424	-16.469	-4.127	-2.6849	1465.2
12.93	1294	78	NaN	-4.4453	9.0377	-7.1825	-199.69	8.5106	15.852	83.192	-724.5	1094.8	31.283	739.85	1085.8	54.205	49.691	0	0	-1.1832	1.3558	-12.788	-11.521	-2.4151	-17.661	8.6863	8.8621	-3.5984	-16.305	-4.102	-2.6587	1465.3
12.94	1295	78	NaN	-4.4298	9.0558	-7.171	-199.64	8.5217	15.901	83.263	-724.48	1094.8	31.217	739.91	1085.8	53.454	51.676	0	0	-1.0935	1.4442	-12.785	-11.517	-2.3943	-17.609	8.7031	8.8743	-3.4878	-16.164	-4.0816	-2.6428	1465.3
12.95	1296	78	NaN	-4.4191	9.0644	-7.173	-199.62	8.5375	15.924	83.33	-724.47	1094.8	31.169	739.93	1085.8	52.958	49.797	0	0	-1.0105	1.526	-12.781	-11.514	-2.3791	-17.577	8.7113	8.8905	-3.3897	-16.051	-4.0699	-2.6231	1465.4
12.96	1297	78	NaN	-4.4121	9.0726	-7.1637	-199.59	8.5667	15.985	83.349	-724.46	1094.8	31.178	739.95	1085.8	55.147	49.189	0	0	-0.96185	1.574	-12.778	-11.51	-2.3717	-17.545	8.7194	8.9198	-3.3336	-15.971	-4.0581	-2.5901	1465.4
12.97	1298	78	NaN	-4.4066	9.0869	-7.132	-199.54	8.6032	16.086	83.311	-724.45	1094.8	31.191	740.01	1085.8	52.416	48.918	0	0	-0.89969	1.6352	-12.773	-11.506	-2.3683	-17.499	8.7331	8.957	-3.268	-15.864	-4.0403	-2.5487	1465.4
12.98	1299	78	NaN	-4.401	9.0935	-7.1104	-199.52	8.6176	16.066	83.262	-724.43	1094.8	31.069	739.96	1085.7	50.869	50.394	0	0	-0.78468	1.7486	-12.768	-11.5	-2.3598	-17.484	8.7393	8.9719	-3.1445	-15.735	-4.0284	-2.5283	1465.4
12.99	1300	78	NaN	-4.3835	9.1157	-7.0979	-199.47	8.6508	16.189	83.222	-724.38	1094.8	31.145	740.03	1085.7	54.034	51.016	0	0	-0.69944	1.8326	-12.762	-11.494	-2.3469	-17.428	8.7612	9.0052	-3.0463	-15.596	-4.0005	-2.4889	1465.4
13	1301	78	NaN	-4.3737	9.134	-7.1101	-199.42	8.6761	16.228	83.246	-724.34	1094.8	31.045	740.02	1085.7	54.169	49.993	0	0	-0.61911	1.9118	-12.756	-11.488	-2.3321	-17.375	8.7785	9.0316	-2.9512	-15.463	-3.9771	-2.4565	1465.3
13.01	1302	78	NaN	-4.3624	9.1498	-7.1381	-199.37	8.6963	16.281	83.306	-724.29	1094.8	30.998	740.01	1085.6	52.558	50.683	0	0	-0.45416	2.0743	-12.75	-11.483	-2.3165	-17.321	8.7937	9.0524	-2.7707	-15.247	-3.9566	-2.4303	1465.3
13.02	1303	78	NaN	-4.3411	9.1641	-7.1663	-199.3	8.7142	16.373	83.345	-724.24	1094.7	30.976	740.02	1085.6	54.818	51.167	0	0	-0.32433	2.2023	-12.743	-11.475	-2.2928	-17.257	8.8078	9.0704	-2.6172	-15.054	-3.9349	-2.4047	1465.2
13.03	1304	78	NaN	-4.3092	9.1765	-7.1828	-199.24	8.7303	16.473	83.335	-724.2	1094.7	30.876	740.03	1085.6	53.869	52.208	0	0	-0.22847	2.2967	-12.733	-11.465	-2.2574	-17.186	8.8198	9.087	-2.4858	-14.889	-3.9133	-2.3785	1465.2
13.04	1305	78	NaN	-4.2843	9.183	-7.1923	-199.22	8.7398	16.509	83.351	-724.17	1094.7	30.759	740.01	1085.6	51.921	51.415	0	0	-0.1326	2.3912	-12.723	-11.456	-2.2271	-17.166	8.8247	9.0981	-2.3597	-14.774	-3.8987	-2.3577	1465.2
13.05	1306	78	NaN	-4.2659	9.1895	-7.1894	-199.2	8.7547	16.533	83.33	-724.14	1094.7	30.592	739.94	1085.5	52.924	49.827	0	0	-0.036735	2.4857	-12.714	-11.446	-2.2029	-17.132	8.8303	9.114	-2.2397	-14.646	-3.8835	-2.3322	1465.1
13.06	1307	78	NaN	-4.2455	9.1968	-7.1669	-199.16	8.7704	16.653	83.248	-724.11	1094.7	30.563	739.9	1085.5	54.031	49.062	0	0	-0.028472	2.4938	-12.711	-11.444	-2.1845	-17.095	8.837	9.1302	-2.213	-14.601	-3.8743	-2.3135	1465
13.07	1308	78	NaN	-4.2214	9.2042	-7.1655	-199.13	8.7818	16.768	83.239	-724.07	1094.7	30.558	739.88	1085.4	53.947	50.137	0	0	0.03404	2.5554	-12.706	-11.438	-2.1605	-17.067	8.8436	9.1423	-2.1265	-14.512	-3.862	-2.2957	1464.9
13.08	1309	78	NaN	-4.1957	9.2087	-7.1717	-199.11	8.79	16.843	83.255	-724.05	1094.7	30.448	739.8	1085.4	52.321	51.385	0	0	0.20278	2.7217	-12.693	-11.426	-2.1298	-17.041	8.8462	9.1526	-1.927	-14.32	-3.8473	-2.2733	1464.8
13.09	1310	78	NaN	-4.1725	9.2099	-7.1581	-199.08	8.7978	16.901	83.207	-724.04	1094.6	30.206	739.63	1085.3	53.233	50.271	0	0	0.20234	2.7213	-12.686	-11.418	-2.0987	-17.011	8.8434	9.1643	-1.8963	-14.289	-3.8427	-2.2541	1464.7
13.1	1311	78	NaN	-4.1532	9.2175	-7.1667	-199.1	8.8008	16.994	83.251	-724.01	1094.6	30.142	739.59	1085.2	51.52	50.57	0	0	0.11851	2.6387	-12.679	-11.412	-2.0751	-17.018	8.8486	9.1697	-1.9566	-14.379	-3.8305	-2.2419	1464.6
13.11	1312	78	NaN	-4.1463	9.2235	-7.1517	-199.09	8.7881	17.143	83.208	-724	1094.6	30.056	739.47	1085.1	54.153	49.818	0	0	-0.11276	2.4108	-12.668	-11.401	-2.0663	-17.014	8.8505	9.1611	-2.179	-14.603	-3.8178	-2.2397	1464.5
13.12	1313	78	NaN	-4.1376	9.2259	-7.1505	-199.1	8.7769	17.262	83.22	-724	1094.6	29.988	739.39	1085	54.415	53.109	0	0	-0.29658	2.2296	-12.66	-11.392	-2.0543	-17.014	8.8501	9.1527	-2.3509	-14.784	-3.8095	-2.2393	1464.4
13.13	1314	78	NaN	-4.1369	9.2269	-7.1562	-199.1	8.7616	17.338	83.246	-724.01	1094.6	29.933	739.36	1085	51.808	49.867	0	0	-0.31087	2.2155	-12.659	-11.391	-2.0504	-17.014	8.8493	9.1392	-2.3613	-14.798	-3.8093	-2.2518	1464.4
13.14	1315	78	NaN	-4.1465	9.2364	-7.1511	-199.11	8.7392	17.432	83.234	-724	1094.6	29.802	739.27	1084.9	52.576	49.311	0	0	-0.40145	2.1263	-12.655	-11.388	-2.0553	-17.02	8.8551	9.1206	-2.4567	-14.894	-3.8003	-2.2672	1464.3
13.15	1316	78	NaN	-4.1588	9.2621	-7.1219	-199.14	8.7092	17.629	83.154	-723.98	1094.6	29.56	739.03	1084.7	51.816	50.713	0	0	-0.53272	1.9969	-12.651	-11.383	-2.0608	-17.047	8.8731	9.0982	-2.5936	-15.05	-3.7777	-2.2851	1464
13.16	1317	78	NaN	-4.1521	9.2833	-7.0944	-199.2	8.664	17.904	83.088	-723.96	1094.6	29.62	738.91	1084.5	53.785	51.454	0	0	-0.54348	1.9863	-12.649	-11.381	-2.0589	-17.108	8.8889	9.0583	-2.6024	-15.122	-3.7599	-2.3229	1463.9
13.17	1318	78	NaN	-4.1493	9.2959	-7.0618	-199.22	8.6213	18.079	83.004	-723.96	1094.6	29.62	738.75	1084.4	54.682	52.513	0	0	-0.61958	1.9113	-12.646	-11.378	-2.0592	-17.125	8.8964	9.0208	-2.6787	-15.214	-3.7494	-2.3574	1463.7
13.18	1319	78	NaN	-4.1415	9.3045	-7.0589	-199.25	8.5807	18.226	83.016	-723.96	1094.6	29.563	738.61	1084.3	51.565	52.805	0	0	-0.77438	1.7587	-12.641	-11.374	-2.0484	-17.157	8.9008	8.9844	-2.8228	-15.398	-3.7407	-2.3895	1463.6
13.19	1320	78	NaN	-4.1305	9.3124	-7.0551	-199.28	8.5345	18.426	83.025	-723.98	1094.6	29.501	738.4	1084.2	54.212	50.958	0	0	-0.8239	1.7099	-12.64	-11.372	-2.0343	-17.186	8.9038	8.9431	-2.8582	-15.476	-3.7357	-2.4288	1463.4
13.2	1321	78	NaN	-4.1218	9.3205	-7.0513	-199.31	8.4864	18.63	83.023	-723.99	1094.6	29.463	738.21	1084.1	53.273	48.954	0	0	-0.85823	1.6761	-12.638	-11.37	-2.024	-17.211	8.9071	8.8998	-2.8822	-15.535	-3.7308	-2.4705	1463.2
13.21	1322	78	NaN	-4.1208	9.3277	-7.0693	-199.35	8.438	18.739	83.071	-723.97	1094.6	29.442	738.21	1084	53.906	52.378	0	0	-0.91332	1.6218	-12.635	-11.368	-2.0203	-17.245	8.9114	8.8543	-2.9336	-15.624	-3.7237	-2.5132	1463.2
13.22	1323	78	NaN	-4.1217	9.3347	-7.0711	-199.37	8.3227	18.98	83.075	-723.96	1094.6	29.35	738.05	1083.8	53.091	53.397	0	0	-0.97746	1.5586	-12.633	-11.366	-2.0172	-17.269	8.9105	8.7469	-2.9946	-15.711	-3.7226	-2.6187	1463
13.23	1324	78	NaN	-4.1213	9.341	-7.0686	-199.35	8.1995	19.177	83.072	-723.97	1094.6	29.145	737.81	1083.5	53.451	50.124	0	0	-1.0557	1.4815	-12.634	-11.366	-2.0086	-17.241	8.9074	8.6331	-3.0643	-15.76	-3.7262	-2.7328	1462.8
13.24	1325	78	NaN	-4.1259	9.3499	-7.0494	-199.34	8.1293	19.288	83.012	-723.97	1094.6	28.939	737.58	1083.4	53.768	52.724	0	0	-1.1092	1.4288	-12.634	-11.366	-2.0071	-17.218	8.9094	8.5698	-3.1163	-15.789	-3.7246	-2.7967	1462.6
13.25	1326	78	NaN	-4.1322	9.3596	-7.0435	-199.32	8.0861	19.372	82.992	-723.96	1094.6	28.765	737.35	1083.2	55.333	50.595	0	0	-1.1295	1.4088	-12.635	-11.367	-2.007	-17.195	8.9138	8.5318	-3.1365	-15.786	-3.7209	-2.8353	1462.4
13.26	1327	78	NaN	-4.1394	9.3682	-7.0495	-199.29	8.037	19.471	83.006	-723.96	1094.6	28.598	737.09	1083.1	55.996	51.384	0	0	-1.0083	1.5282	-12.636	-11.369	-2.0068	-17.16	8.9163	8.489	-3.0151	-15.632	-3.7201	-2.8799	1462.1
13.27	1328	78	NaN	-4.1499	9.3752	-7.0373	-199.25	7.9633	19.587	82.958	-723.98	1094.6	28.39	736.79	1082.8	53.683	52.593	0	0	-0.90441	1.6306	-12.639	-11.371	-2.0106	-17.109	8.9145	8.424	-2.915	-15.479	-3.7242	-2.9472	1461.8
13.28	1329	78	NaN	-4.1564	9.3851	-7.0338	-199.21	7.8862	19.68	82.944	-723.98	1094.6	28.287	736.6	1082.7	52.902	51.335	0	0	-0.8149	1.7188	-12.642	-11.374	-2.0133	-17.063	8.9183	8.353	-2.8282	-15.345	-3.7234	-3.0211	1461.7
13.29	1330	78	NaN	-4.1572	9.3973	-7.0452	-199.18	7.8115	19.728	82.976	-723.95	1094.6	28.103	736.43	1082.5	54.346	51.292	0	0	-0.76447	1.7685	-12.646	-11.378	-2.0053	-17.024	8.9259	8.2829	-2.7698	-15.255	-3.7197	-3.0951	1461.5
13.3	1331	78	NaN	-4.1521	9.4072	-7.0406	-199.15	7.7575	19.763	82.967	-723.93	1094.6	27.891	736.25	1082.4	53.971	54.759	0	0	-0.74295	1.7897	-12.65	-11.383	-1.992	-16.991	8.9307	8.234	-2.7349	-15.201	-3.7195	-3.1487	1461.3
13.31	1332	78	NaN	-4.1477	9.4199	-7.0344	-199.12	7.7053	19.799	82.943	-723.93	1094.6	27.691	736.08	1082.3	53.016	52.611	0	0	-0.72142	1.8109	-12.655	-11.387	-1.9805	-16.957	8.9382	8.1871	-2.7019	-15.146	-3.7167	-3.2002	1461.1
13.32	1333	78	NaN	-4.1387	9.4375	-7.0295	-199.08	7.6392	19.869	82.916	-723.92	1094.6	27.534	735.91	1082.2	54.761	50.591	0	0	-0.6999	1.8321	-12.659	-11.392	-1.9661	-16.905	8.951	8.1257	-2.666	-15.073	-3.7084	-3.2661	1460.9
13.33	1334	78	NaN	-4.1101	9.4572	-7.0126	-199	7.5611	20.008	82.873	-723.93	1094.5	27.439	735.67	1082	54.881	52.274	0	0	-0.67838	1.8533	-12.664	-11.396	-1.9352	-16.822	8.9665	8.0518	-2.6135	-14.969	-3.6976	-3.3446	1460.7
13.34	1335	78	NaN	-4.1001	9.4795	-7.028	-198.97	7.5346	20.066	82.921	-723.88	1094.5	27.399	735.55	1082	53.409	50.486	0	0	-0.65685	1.8746	-12.669	-11.401	-1.9214	-16.793	8.9864	8.0277	-2.5782	-14.918	-3.6823	-3.3734	1460.5
13.35	1336	78	NaN	-4.0877	9.5037	-7.0307	-198.92	7.4981	20.123	82.936	-723.86	1094.5	27.302	735.36	1081.9	55.15	51.519	0	0	-0.63533	1.8958	-12.673	-11.406	-1.9043	-16.74	9.007	7.9948	-2.5396	-14.844	-3.6663	-3.4109	1460.3
13.36	1337	78	NaN	-4.0749	9.5212	-7.0353	-198.9	7.4876	20.162	82.954	-723.86	1094.5	27.23	735.2	1081.8	54.63	51.456	0	0	-0.6138	1.917	-12.678	-11.41	-1.8877	-16.712	9.023	7.9858	-2.5015	-14.795	-3.6549	-3.4245	1460.2
13.37	1338	78	NaN	-4.0637	9.5382	-7.0426	-198.84	7.4695	20.487	82.972	-723.85	1094.5	27.884	735.29	1082.1	53.576	50.22	0	0	-0.59228	1.9382	-12.683	-11.415	-1.9016	-16.675	9.0497	7.958	-2.4939	-14.737	-3.6328	-3.457	1460.2
13.38	1339	78	NaN	-4.0536	9.5603	-7.0539	-198.75	7.4482	20.972	82.998	-723.84	1094.5	28.92	735.5	1082.4	52.371	50.418	0	0	-0.57076	1.9594	-12.687	-11.42	-1.9314	-16.63	9.0874	7.9212	-2.5021	-14.67	-3.5998	-3.4984	1460.4
13.39	1340	78	NaN	-4.0409	9.5865	-7.0743	-198.77	7.4884	20.928	83.059	-723.82	1094.5	28.658	735.26	1082.4	53.412	51.159	0	0	-0.54923	1.9806	-12.692	-11.424	-1.9057	-16.633	9.1121	7.9628	-2.4549	-14.652	-3.5796	-3.4614	1460.1
13.4	1341	78	NaN	-4.0204	9.602	-7.0811	-198.78	7.4775	20.954	83.085	-723.83	1094.5	28.59	735.23	1082.4	53.92	51.825	0	0	-0.52771	2.0018	-12.696	-11.429	-1.8814	-16.64	9.1272	7.9523	-2.4092	-14.638	-3.5692	-3.4765	1460.1
13.41	1342	78	NaN	-4.0068	9.6197	-7.0667	-198.8	7.4968	20.938	83.008	-723.82	1094.5	28.37	735.1	1082.4	52.853	51.365	0	0	-0.50619	2.023	-12.701	-11.433	-1.862	-16.658	9.1441	7.9724	-2.3682	-14.635	-3.5569	-3.461	1460
13.42	1343	78	NaN	-3.9953	9.6273	-7.0576	-198.83	7.5045	20.98	82.961	-723.84	1094.5	28.334	735.08	1082.4	54.059	52.899	0	0	-0.48466	2.0442	-12.706	-11.438	-1.851	-16.684	9.1516	7.9802	-2.3356	-14.64	-3.554	-3.4578	1460
13.43	1344	78	NaN	-3.9857	9.6352	-7.0692	-198.85	7.5104	21.031	82.998	-723.83	1094.5	28.347	735.09	1082.4	53.38	52.721	0	0	-0.46314	2.0655	-12.71	-11.443	-1.8404	-16.708	9.1597	7.9858	-2.3036	-14.643	-3.5505	-3.4568	1460
13.44	1345	78	NaN	-3.9771	9.6504	-7.1019	-198.88	7.5276	21.048	83.111	-723.78	1094.5	28.27	735.05	1082.4	55.352	52.108	0	0	-0.44162	2.0867	-12.715	-11.447	-1.8243	-16.727	9.175	8.0031	-2.2659	-14.64	-3.5399	-3.4442	1459.9
13.45	1346	78	NaN	-3.9668	9.6642	-7.1368	-198.91	7.5508	21.06	83.232	-723.73	1094.5	28.181	735	1082.4	56.548	51.088	0	0	-0.42009	2.1079	-12.719	-11.452	-1.8055	-16.745	9.1887	8.0262	-2.2256	-14.637	-3.5307	-3.4256	1459.8
13.46	1347	78	NaN	-3.9597	9.6664	-7.1124	-198.94	7.5629	21.104	83.211	-723.71	1094.5	28.114	734.98	1082.4	52.471	49.381	0	0	-0.39857	2.1291	-12.724	-11.456	-1.7966	-16.774	9.1908	8.0385	-2.1951	-14.645	-3.5332	-3.418	1459.8
13.47	1348	78	NaN	-3.967	9.6678	-7.0736	-198.99	7.5756	21.146	83.162	-723.69	1094.5	28.068	735.03	1082.4	52.95	51.687	0	0	-0.37705	2.1503	-12.729	-11.461	-1.8041	-16.826	9.1921	8.0513	-2.1812	-14.676	-3.5366	-3.4098	1459.8
13.48	1349	78	NaN	-3.9714	9.6665	-7.0518	-199.03	7.5921	21.192	83.158	-723.68	1094.5	28.06	735.07	1082.4	53.709	49.633	0	0	-0.35552	2.1715	-12.733	-11.466	-1.8083	-16.865	9.1915	8.067	-2.1638	-14.693	-3.5418	-3.3987	1459.8
13.49	1350	78	NaN	-3.9744	9.6646	-7.0482	-199.06	7.6101	21.219	83.196	-723.66	1094.5	28.015	735.08	1082.4	52.715	51.972	0	0	-0.334	2.1927	-12.738	-11.47	-1.808	-16.896	9.1897	8.085	-2.142	-14.703	-3.5483	-3.3853	1459.8
13.5	1351	78	NaN	-3.9816	9.6648	-7.0518	-199.11	7.6261	21.232	83.254	-723.64	1094.5	27.919	735.07	1082.3	53.421	51.041	0	0	-0.31931	2.2072	-12.742	-11.474	-1.8092	-16.936	9.1886	8.1023	-2.1285	-14.729	-3.5534	-3.3721	1459.8
13.51	1352	78	NaN	-3.9923	9.6677	-7.0496	-199.16	7.6388	21.306	83.315	-723.62	1094.5	27.927	735.16	1082.4	53.909	52.68	0	0	-0.33721	2.1896	-12.743	-11.476	-1.8179	-16.989	9.1919	8.1146	-2.1551	-14.8	-3.5514	-3.3611	1459.9
13.52	1353	78	NaN	-3.9847	9.6711	-7.0392	-199.2	7.6686	21.341	83.321	-723.59	1094.5	27.9	735.15	1082.4	52.3	50.008	0	0	-0.36309	2.1641	-12.746	-11.479	-1.809	-17.025	9.1959	8.1438	-2.172	-14.861	-3.5503	-3.3348	1459.8
13.53	1354	78	NaN	-3.9911	9.6784	-7.0149	-199.24	7.6913	21.387	83.271	-723.58	1094.4	27.907	735.18	1082.3	52.898	51.85	0	0	-0.39461	2.133	-12.75	-11.483	-1.8176	-17.066	9.2036	8.1661	-2.2122	-14.933	-3.5467	-3.3166	1459.9
13.54	1355	78	NaN	-3.9911	9.6879	-6.9958	-199.29	7.6946	21.595	83.232	-723.55	1094.4	28.25	735.48	1082.4	53.328	51.539	0	0	-0.43746	2.0908	-12.755	-11.488	-1.833	-17.132	9.2145	8.1679	-2.2704	-15.041	-3.5406	-3.3196	1460.1
13.55	1356	78	NaN	-3.9892	9.688	-6.9889	-199.35	7.7134	21.721	83.22	-723.54	1094.4	28.388	735.61	1082.4	54.808	51.117	0	0	-0.48732	2.0416	-12.76	-11.493	-1.8371	-17.197	9.2153	8.1861	-2.3244	-15.155	-3.5451	-3.3067	1460.2
13.56	1357	78	NaN	-3.9904	9.6746	-6.9943	-199.41	7.766	21.607	83.227	-723.57	1094.4	27.999	735.33	1082.3	52.894	51.866	0	0	-0.5124	2.0169	-12.764	-11.497	-1.8224	-17.239	9.2004	8.2402	-2.3348	-15.222	-3.564	-3.2567	1460
13.57	1358	78	NaN	-3.9767	9.6684	-7.0095	-199.46	7.7892	21.673	83.255	-723.56	1094.4	28.041	735.39	1082.3	54.137	48.685	0	0	-0.61226	1.9185	-12.773	-11.505	-1.8094	-17.296	9.1939	8.2637	-2.4217	-15.378	-3.5791	-3.2417	1460.1
13.58	1359	78	NaN	-3.9786	9.6501	-7.0433	-199.54	7.7958	21.937	83.319	-723.58	1094.4	28.481	735.79	1082.4	51.971	50.478	0	0	-0.80993	1.7237	-12.787	-11.52	-1.8266	-17.384	9.1776	8.2683	-2.6365	-15.66	-3.6098	-3.2515	1460.4
13.59	1360	78	NaN	-3.9839	9.6366	-7.0562	-199.62	7.8413	21.861	83.323	-723.62	1094.4	28.179	735.59	1082.3	55.563	50.484	0	0	-0.87601	1.6586	-12.794	-11.527	-1.8198	-17.454	9.1624	8.3155	-2.6958	-15.795	-3.632	-3.2113	1460.3
13.6	1361	78	NaN	-3.9925	9.6232	-7.0481	-199.71	7.883	21.83	83.249	-723.67	1094.4	27.972	735.47	1082.3	52.611	49.77	0	0	-0.89776	1.6371	-12.8	-11.532	-1.823	-17.542	9.1479	8.3583	-2.7207	-15.905	-3.6518	-3.1738	1460.2
13.61	1362	78	NaN	-4.0014	9.6163	-7.0456	-199.8	7.9107	21.892	83.199	-723.7	1094.4	27.993	735.52	1082.3	51.842	49.516	0	0	-0.86045	1.6739	-12.804	-11.536	-1.8348	-17.63	9.1414	8.3856	-2.6952	-15.956	-3.6622	-3.1504	1460.3
13.62	1363	78	NaN	-4.0072	9.6211	-7.0645	-199.86	7.926	21.972	83.24	-723.7	1094.4	28.105	735.63	1082.3	54.03	52.565	0	0	-0.82151	1.7123	-12.808	-11.54	-1.8436	-17.693	9.1469	8.4001	-2.6651	-15.981	-3.6607	-3.14	1460.4
13.63	1364	78	NaN	-4.0086	9.6229	-7.055	-199.9	7.9125	22.18	83.183	-723.75	1094.4	28.515	736.04	1082.4	52.769	50.76	0	0	-0.77849	1.7547	-12.812	-11.545	-1.8639	-17.758	9.1493	8.3861	-2.6424	-16.004	-3.6629	-3.1586	1460.9
13.64	1365	78	NaN	-4.0142	9.6409	-7.0684	-199.97	7.9565	22.082	83.215	-723.76	1094.4	28.256	735.78	1082.4	54.023	49.833	0	0	-0.73543	1.7971	-12.816	-11.549	-1.8578	-17.813	9.1669	8.4305	-2.5932	-16.016	-3.6493	-3.1181	1460.6
13.65	1366	78	NaN	-4.0164	9.661	-7.0682	-200.02	7.986	22.058	83.212	-723.78	1094.5	28.187	735.71	1082.4	53.084	50.303	0	0	-0.69925	1.8328	-12.821	-11.553	-1.8573	-17.858	9.1864	8.4606	-2.5565	-16.026	-3.6341	-3.0924	1460.6
13.66	1367	78	NaN	-4.0157	9.6942	-7.0477	-200.07	8.0085	22.076	83.156	-723.82	1094.5	28.256	735.77	1082.4	52.866	50.089	0	0	-0.7172	1.8151	-12.83	-11.563	-1.8616	-17.92	9.2202	8.4825	-2.5788	-16.105	-3.6102	-3.0803	1460.7
13.67	1368	78	NaN	-4.0114	9.7276	-7.0253	-200.12	8.0232	22.098	83.098	-723.86	1094.5	28.359	735.85	1082.4	54.822	51.768	0	0	-0.68208	1.8497	-12.837	-11.569	-1.8638	-17.977	9.2546	8.4962	-2.5459	-16.127	-3.582	-3.0728	1460.8
13.68	1369	78	NaN	-4.0033	9.7461	-7.0222	-200.15	8.0311	22.097	83.095	-723.87	1094.5	28.427	735.89	1082.4	53.197	50.659	0	0	-0.59961	1.931	-12.84	-11.572	-1.8585	-18.005	9.2732	8.504	-2.4581	-16.074	-3.5664	-3.0679	1460.8
13.69	1370	78	NaN	-3.9944	9.777	-7.0209	-200.2	8.0634	22.058	83.086	-723.9	1094.5	28.54	735.91	1082.5	54.626	49.985	0	0	-0.66518	1.8663	-12.843	-11.576	-1.8545	-18.065	9.3048	8.5356	-2.5197	-16.198	-3.5384	-3.0401	1460.9
13.7	1371	78	NaN	-3.9823	9.8014	-7.0586	-200.25	8.0779	22.005	83.176	-723.91	1094.5	28.638	735.96	1082.5	52.735	51.623	0	0	-0.7398	1.7928	-12.847	-11.579	-1.8428	-18.107	9.3314	8.5479	-2.5826	-16.315	-3.5155	-3.0314	1460.9
13.71	1372	78	NaN	-3.9724	9.8097	-7.0644	-200.27	8.0886	21.997	83.182	-723.93	1094.5	28.742	736	1082.6	54.394	50.949	0	0	-0.68764	1.8442	-12.848	-11.581	-1.8369	-18.139	9.3413	8.557	-2.5245	-16.294	-3.5068	-3.0235	1461
13.72	1373	78	NaN	-3.9594	9.8234	-7.054	-200.31	8.1146	21.952	83.147	-723.95	1094.5	28.846	736	1082.6	52.757	51.613	0	0	-0.69467	1.8373	-12.849	-11.582	-1.8293	-18.184	9.3565	8.5815	-2.524	-16.347	-3.4929	-3.0004	1461
13.73	1374	78	NaN	-3.9476	9.8453	-7.0464	-200.37	8.1456	21.881	83.129	-723.96	1094.5	28.956	736.01	1082.7	52.309	52.555	0	0	-0.80957	1.7241	-12.851	-11.583	-1.8226	-18.243	9.3801	8.6109	-2.6322	-16.518	-3.4709	-2.9725	1461
13.74	1375	78	NaN	-3.945	9.8673	-7.0515	-200.42	8.1601	21.839	83.154	-723.94	1094.5	29.076	736.04	1082.7	53.836	51.276	0	0	-0.83088	1.7031	-12.85	-11.583	-1.8237	-18.298	9.404	8.6234	-2.6546	-16.595	-3.4463	-2.9594	1461
13.75	1376	78	NaN	-3.9431	9.9021	-7.0549	-200.48	8.1756	21.742	83.17	-723.88	1094.5	29.158	736.03	1082.7	53.399	50.323	0	0	-0.82288	1.7109	-12.849	-11.581	-1.8243	-18.356	9.4398	8.6379	-2.6472	-16.645	-3.4088	-2.9431	1461
13.76	1377	78	NaN	-3.9418	9.9058	-7.0489	-200.51	8.1919	21.713	83.176	-723.9	1094.5	29.319	736.06	1082.8	54.334	51.288	0	0	-0.79775	1.7357	-12.845	-11.577	-1.8291	-18.401	9.4456	8.6521	-2.6269	-16.665	-3.3995	-2.9254	1461
13.77	1378	78	NaN	-3.9516	9.9159	-7.0502	-200.56	8.225	21.594	83.199	-723.88	1094.5	29.339	735.98	1082.8	54.039	49.575	0	0	-0.80593	1.7276	-12.841	-11.573	-1.8386	-18.447	9.456	8.6849	-2.6446	-16.72	-3.385	-2.8886	1460.9
13.78	1379	78	NaN	-3.9589	9.9281	-7.0496	-200.6	8.2485	21.503	83.217	-723.85	1094.5	29.409	735.93	1082.8	54.14	53.068	0	0	-0.83449	1.6995	-12.837	-11.569	-1.8479	-18.488	9.4693	8.7073	-2.6824	-16.789	-3.3674	-2.8617	1460.8
13.79	1380	78	NaN	-3.9612	9.9397	-7.0468	-200.63	8.253	21.472	83.229	-723.82	1094.5	29.57	735.97	1082.8	54.273	52.853	0	0	-0.86774	1.6667	-12.832	-11.564	-1.8561	-18.524	9.483	8.7097	-2.7238	-16.858	-3.3487	-2.8544	1460.8
13.8	1381	78	NaN	-3.966	9.9517	-7.0493	-200.66	8.25	21.433	83.251	-723.8	1094.5	29.7	736.03	1082.9	54.379	52.339	0	0	-0.90088	1.6341	-12.826	-11.559	-1.8652	-18.561	9.4961	8.7055	-2.766	-16.927	-3.3302	-2.8532	1460.9
13.81	1382	78	NaN	-3.971	9.956	-7.0493	-200.67	8.2633	21.353	83.258	-723.78	1094.5	29.631	735.95	1082.9	54.133	51.947	0	0	-0.8793	1.6553	-12.82	-11.552	-1.8671	-18.567	9.5001	8.7193	-2.7464	-16.912	-3.3194	-2.8327	1460.8
13.82	1383	78	NaN	-3.9836	9.9621	-7.0269	-200.71	8.2645	21.288	83.212	-723.77	1094.5	29.811	736.01	1082.9	55.297	51.646	0	0	-0.88966	1.6451	-12.814	-11.546	-1.8886	-18.612	9.5082	8.7184	-2.7782	-16.967	-3.3054	-2.8276	1460.8
13.83	1384	78	NaN	-3.9806	9.9754	-7.0394	-200.84	8.2608	20.808	83.275	-723.75	1094.5	29.056	735.83	1082.5	54.081	52.475	0	0	-0.93627	1.5992	-12.809	-11.541	-1.8533	-18.716	9.5082	8.7281	-2.7895	-17.116	-3.3004	-2.8129	1460.6
13.84	1385	78	NaN	-3.9698	9.9897	-7.0574	-200.95	8.2508	20.452	83.347	-723.72	1094.5	28.512	735.72	1082.3	53.862	51.003	0	0	-1.0811	1.4565	-12.803	-11.535	-1.8181	-18.802	9.5121	8.7283	-2.8991	-17.346	-3.2909	-2.8071	1460.5
13.85	1386	78	NaN	-3.9623	9.9974	-7.0589	-200.99	8.2415	20.413	83.353	-723.69	1094.5	28.597	735.76	1082.3	51.585	50.229	0	0	-1.2158	1.3237	-12.798	-11.53	-1.8137	-18.841	9.5199	8.719	-3.0295	-17.518	-3.278	-2.8113	1460.5
13.86	1387	78	NaN	-3.9635	9.997	-7.0462	-201.01	8.2424	20.419	83.299	-723.7	1094.5	28.732	735.78	1082.3	53.061	51.217	0	0	-1.2959	1.2447	-12.794	-11.526	-1.8223	-18.866	9.5207	8.7187	-3.1183	-17.621	-3.273	-2.8074	1460.5
13.87	1388	78	NaN	-3.9485	10.019	-7.0471	-201.07	8.216	20.373	83.32	-723.66	1094.5	28.907	735.83	1082.3	54.68	51.209	0	0	-1.4024	1.1398	-12.788	-11.521	-1.8133	-18.937	9.542	8.6932	-3.2157	-17.797	-3.2465	-2.8276	1460.5
13.88	1389	78	NaN	-3.9292	10.022	-7.0399	-201.15	8.1972	20.353	83.331	-723.63	1094.5	29.124	735.87	1082.3	53.806	50.929	0	0	-1.5676	0.97703	-12.781	-11.513	-1.8022	-19.023	9.5455	8.674	-3.3698	-18.046	-3.2354	-2.8392	1460.6
13.89	1390	78	NaN	-3.9215	10.029	-7.0524	-201.21	8.1866	20.348	83.389	-723.6	1094.5	29.304	735.89	1082.3	55.37	51.322	0	0	-1.9238	0.62599	-12.77	-11.503	-1.7992	-19.09	9.5522	8.6632	-3.723	-18.464	-3.218	-2.8395	1460.5
13.9	1391	78	NaN	-3.9165	10.04	-7.0691	-201.28	8.171	20.328	83.466	-723.56	1094.5	29.423	735.86	1082.3	55.474	50.345	0	0	-2.3119	0.24347	-12.759	-11.492	-1.7958	-19.163	9.5631	8.6484	-4.1078	-18.92	-3.1961	-2.8433	1460.5
13.91	1392	78	NaN	-3.9102	10.049	-7.0712	-201.36	8.1454	20.29	83.508	-723.52	1094.5	29.495	735.81	1082.2	52.523	50.229	0	0	-2.438	0.11927	-12.752	-11.485	-1.7905	-19.243	9.57	8.6244	-4.2285	-19.123	-3.1823	-2.8603	1460.4
13.92	1393	78	NaN	-3.9083	10.042	-7.0518	-201.41	8.115	20.274	83.482	-723.51	1094.4	29.574	735.79	1082.2	52.114	51.734	0	0	-2.5854	-0.026042	-12.743	-11.476	-1.7928	-19.295	9.5629	8.5946	-4.3782	-19.321	-3.1803	-2.881	1460.3
13.93	1394	78	NaN	-3.9054	10.05	-7.0479	-201.47	8.0436	20.327	83.526	-723.47	1094.4	29.833	735.84	1082.2	53.645	51.712	0	0	-2.7502	-0.18839	-12.733	-11.465	-1.7983	-19.362	9.5696	8.524	-4.5484	-19.55	-3.1629	-2.9409	1460.3
13.94	1395	78	NaN	-3.9032	10.059	-7.0489	-201.5	8.0183	20.318	83.559	-723.43	1094.4	29.871	735.83	1082.2	54.209	51.825	0	0	-3.0217	-0.45594	-12.726	-11.458	-1.7961	-19.393	9.5774	8.5001	-4.8178	-19.849	-3.1481	-2.9578	1460.3
13.95	1396	78	NaN	-3.8988	10.063	-7.041	-201.54	7.9632	20.322	83.573	-723.39	1094.4	29.983	735.83	1082.1	54.212	49.421	0	0	-3.297	-0.72727	-12.719	-11.451	-1.7956	-19.44	9.5798	8.4464	-5.0926	-20.168	-3.1389	-3.0047	1460.3
13.96	1397	78	NaN	-3.8916	10.066	-7.0385	-201.59	7.9058	20.305	83.605	-723.35	1094.4	30.081	735.78	1082.1	55.329	49.153	0	0	-3.5168	-0.94386	-12.708	-11.44	-1.7908	-19.489	9.5805	8.3909	-5.3075	-20.433	-3.1272	-3.0491	1460.2
13.97	1398	78	NaN	-3.8799	10.069	-7.044	-201.63	7.8684	20.276	83.653	-723.31	1094.4	30.143	735.69	1082	52.563	49.141	0	0	-3.7355	-1.1595	-12.697	-11.429	-1.7795	-19.528	9.5816	8.3557	-5.5151	-20.687	-3.115	-3.0733	1460
13.98	1399	78	NaN	-3.8624	10.067	-7.037	-201.66	7.8345	20.316	83.658	-723.3	1094.4	30.338	735.73	1082	52.865	51.177	0	0	-3.9543	-1.3751	-12.686	-11.418	-1.7694	-19.566	9.5796	8.3214	-5.7238	-20.941	-3.1059	-3.0965	1460.1
13.99	1400	78	NaN	-3.8491	10.061	-7.0369	-201.68	7.8155	20.288	83.682	-723.27	1094.4	30.459	735.65	1081.9	54.576	50.139	0	0	-3.9199	-1.3412	-12.68	-11.412	-1.7598	-19.59	9.5726	8.3039	-5.6797	-20.931	-3.107	-3.1082	1459.9
14	1401	78	NaN	-3.8359	10.052	-7.0257	-201.7	7.7948	20.269	83.664	-723.26	1094.4	30.555	735.62	1081.9	53.474	50.977	0	0	-3.9131	-1.3345	-12.672	-11.405	-1.751	-19.618	9.5627	8.2838	-5.6641	-20.952	-3.1094	-3.1208	1459.9
14.01	1402	78	NaN	-3.8311	10.05	-7.0284	-201.72	7.7768	20.235	83.671	-723.23	1094.4	30.612	735.6	1081.9	52.614	52.027	0	0	-4.2014	-1.6186	-12.655	-11.387	-1.7481	-19.635	9.5599	8.2667	-5.9495	-21.254	-3.0948	-3.1204	1459.8
14.02	1403	78	NaN	-3.8292	10.047	-7.0329	-201.73	7.7681	20.195	83.68	-723.19	1094.4	30.629	735.57	1081.9	53.726	49.651	0	0	-4.3798	-1.7944	-12.644	-11.376	-1.7464	-19.645	9.5564	8.2587	-6.1262	-21.439	-3.0871	-3.1172	1459.8
14.03	1404	78	NaN	-3.825	10.033	-7.0281	-201.74	7.7672	20.16	83.667	-723.19	1094.4	30.659	735.55	1081.9	53.611	54.502	0	0	-4.4753	-1.8885	-12.637	-11.37	-1.7439	-19.656	9.5431	8.2574	-6.2192	-21.544	-3.094	-3.1121	1459.8
14.04	1405	78	NaN	-3.8208	10.007	-7.0222	-201.75	7.7599	20.135	83.645	-723.19	1094.4	30.836	735.59	1081.9	53.465	52.44	0	0	-4.5671	-1.979	-12.631	-11.364	-1.7476	-19.678	9.5176	8.2488	-6.3147	-21.657	-3.1135	-3.1147	1459.8
14.05	1406	78	NaN	-3.8254	9.9913	-7.0191	-201.78	7.7564	20.109	83.625	-723.16	1094.3	31.024	735.64	1081.9	54.487	51.95	0	0	-4.6659	-2.0763	-12.625	-11.358	-1.7603	-19.71	9.5041	8.2436	-6.4262	-21.786	-3.1213	-3.1142	1459.8
14.06	1407	78	NaN	-3.8274	9.9761	-7.0135	-201.81	7.7652	20.056	83.588	-723.11	1094.3	31.136	735.67	1082	54.214	54.359	0	0	-4.8632	-2.2708	-12.619	-11.352	-1.7681	-19.746	9.491	8.2502	-6.6313	-22.017	-3.1284	-3.1017	1459.8
14.07	1408	78	NaN	-3.8251	9.9665	-7.0279	-201.83	7.7849	19.98	83.623	-723.06	1094.3	31.145	735.66	1082	52.771	50.715	0	0	-4.9767	-2.3826	-12.612	-11.344	-1.7647	-19.772	9.4827	8.2687	-6.7414	-22.154	-3.1292	-3.0756	1459.7
14.08	1409	78	NaN	-3.8198	9.9561	-7.0396	-201.85	7.8041	19.919	83.655	-723.04	1094.3	31.161	735.65	1082	53.847	51.872	0	0	-5.0054	-2.4109	-12.602	-11.335	-1.7588	-19.794	9.4733	8.2869	-6.7642	-22.205	-3.1291	-3.048	1459.7
14.09	1410	78	NaN	-3.8151	9.9431	-7.034	-201.87	7.8155	19.896	83.626	-723.04	1094.3	31.261	735.69	1082	53.555	50.861	0	0	-5.0374	-2.4424	-12.598	-11.33	-1.7592	-19.817	9.4619	8.2968	-6.7966	-22.26	-3.1356	-3.0332	1459.7
14.1	1411	78	NaN	-3.8158	9.9417	-7.0413	-201.89	7.8274	19.879	83.632	-723.02	1094.3	31.376	735.76	1082.1	54.484	49.832	0	0	-5.1147	-2.5187	-12.592	-11.325	-1.7642	-19.837	9.4622	8.3068	-6.879	-22.355	-3.1301	-3.0179	1459.8
14.11	1412	78	NaN	-3.8017	9.9499	-7.0496	-201.91	7.8769	19.79	83.653	-722.94	1094.3	31.397	735.75	1082.1	55.426	50.588	0	0	-5.2843	-2.6857	-12.586	-11.318	-1.7501	-19.859	9.4721	8.3547	-7.0343	-22.544	-3.1134	-2.9632	1459.7
14.12	1413	78	NaN	-3.793	9.9454	-7.0359	-201.93	7.9022	19.735	83.611	-722.93	1094.3	31.416	735.78	1082.1	54.726	53.173	0	0	-5.4308	-2.8301	-12.58	-11.313	-1.7437	-19.878	9.469	8.3785	-7.1745	-22.708	-3.1111	-2.934	1459.7
14.13	1414	78	NaN	-3.7763	9.9542	-7.0455	-201.94	7.9314	19.641	83.649	-722.87	1094.2	31.399	735.82	1082.1	53.148	52.078	0	0	-5.5344	-2.9323	-12.577	-11.31	-1.7249	-19.89	9.4787	8.407	-7.2593	-22.822	-3.0987	-2.9028	1459.7
14.14	1415	78	NaN	-3.7608	9.9631	-7.0568	-201.95	7.9558	19.572	83.7	-722.82	1094.2	31.406	735.88	1082.1	53.388	49.418	0	0	-5.6222	-3.0188	-12.572	-11.304	-1.7077	-19.9	9.4886	8.4302	-7.3299	-22.919	-3.0833	-2.8741	1459.7
14.15	1416	78	NaN	-3.7569	9.9568	-7.043	-201.96	7.9637	19.586	83.677	-722.82	1094.2	31.483	735.97	1082.2	54.012	50.924	0	0	-5.696	-3.0915	-12.566	-11.298	-1.7077	-19.915	9.4841	8.4363	-7.4037	-23.007	-3.082	-2.8621	1459.8
14.16	1417	78	NaN	-3.7551	9.9549	-7.0342	-201.97	7.9747	19.604	83.665	-722.8	1094.2	31.547	736.04	1082.2	53.081	50.314	0	0	-5.7283	-3.1234	-12.562	-11.294	-1.7091	-19.924	9.4834	8.4462	-7.4374	-23.047	-3.0784	-2.848	1459.8
14.17	1418	78	NaN	-3.7524	9.9605	-7.0284	-201.98	8.0102	19.6	83.662	-722.78	1094.2	31.56	736.02	1082.2	53.954	50.8	0	0	-5.7436	-3.1384	-12.559	-11.291	-1.7069	-19.938	9.4892	8.4816	-7.4505	-23.076	-3.0697	-2.8097	1459.8
14.18	1419	78	NaN	-3.7542	9.9633	-7.0291	-202	8.0298	19.6	83.66	-722.75	1094.2	31.544	736.07	1082.2	54.021	51.541	0	0	-5.7471	-3.1418	-12.557	-11.289	-1.7082	-19.956	9.4928	8.5003	-7.4553	-23.098	-3.0641	-2.7891	1459.8
14.19	1420	78	NaN	-3.7553	9.9627	-7.0385	-202.02	8.0554	19.622	83.68	-722.73	1094.2	31.55	736.12	1082.2	53.274	52.648	0	0	-5.7013	-3.0967	-12.555	-11.288	-1.7088	-19.977	9.4926	8.5255	-7.4101	-23.074	-3.0628	-2.7624	1459.8
14.2	1421	78	NaN	-3.7554	9.9644	-7.0544	-202.04	8.0882	19.657	83.711	-722.7	1094.2	31.588	736.16	1082.2	52.867	51.142	0	0	-5.6552	-3.0512	-12.554	-11.286	-1.7092	-19.991	9.4942	8.5583	-7.3643	-23.043	-3.0598	-2.7281	1459.8
14.21	1422	78	NaN	-3.7562	9.9713	-7.0674	-202.04	8.118	19.685	83.722	-722.66	1094.2	31.642	736.2	1082.2	54.294	48.534	0	0	-5.5901	-2.9872	-12.554	-11.286	-1.7117	-19.994	9.5012	8.588	-7.3018	-22.981	-3.0526	-2.6982	1459.8
14.22	1423	78	NaN	-3.7579	9.9712	-7.0543	-202.05	8.1368	19.7	83.679	-722.66	1094.2	31.685	736.24	1082.2	56.994	52.566	0	0	-5.5491	-2.9467	-12.554	-11.286	-1.7168	-20.008	9.5021	8.6058	-7.2659	-22.955	-3.0514	-2.6801	1459.9
14.23	1424	78	NaN	-3.7563	9.9732	-7.0673	-202.05	8.1426	19.691	83.715	-722.64	1094.2	31.672	736.27	1082.2	54.905	51.777	0	0	-5.5383	-2.9361	-12.553	-11.286	-1.7132	-20.01	9.5041	8.6117	-7.2516	-22.946	-3.0492	-2.674	1459.9
14.24	1425	78	NaN	-3.7428	9.9852	-7.078	-202.05	8.1535	19.663	83.758	-722.59	1094.2	31.635	736.29	1082.2	55.246	51.282	0	0	-5.3652	-2.7655	-12.554	-11.286	-1.6966	-20.005	9.5159	8.6227	-7.0618	-22.77	-3.0378	-2.6634	1459.9
14.25	1426	78	NaN	-3.7297	10.002	-7.0839	-202.04	8.1646	19.65	83.798	-722.53	1094.2	31.665	736.33	1082.2	53.952	52.485	0	0	-5.1582	-2.5615	-12.554	-11.287	-1.6831	-19.997	9.5338	8.6333	-6.8413	-22.558	-3.0206	-2.6534	1459.8
14.26	1427	78	NaN	-3.7195	10.018	-7.0821	-202.04	8.1775	19.644	83.824	-722.48	1094.2	31.72	736.38	1082.2	52.562	50.713	0	0	-4.9357	-2.3422	-12.555	-11.287	-1.674	-19.99	9.5505	8.6448	-6.6097	-22.332	-3.0045	-2.6426	1459.8
14.27	1428	78	NaN	-3.7103	10.026	-7.0699	-202.03	8.1938	19.617	83.822	-722.45	1094.1	31.716	736.39	1082.3	54.325	50.191	0	0	-4.6397	-2.0505	-12.557	-11.289	-1.6648	-19.986	9.5599	8.6598	-6.3045	-22.037	-2.9971	-2.6296	1459.8
14.28	1429	78	NaN	-3.7096	10.027	-7.0467	-202.03	8.2007	19.593	83.77	-722.42	1094.1	31.736	736.44	1082.3	54.9	51.952	0	0	-4.31	-1.7256	-12.559	-11.292	-1.6669	-19.986	9.562	8.6659	-5.9769	-21.712	-2.9974	-2.626	1459.8
14.29	1430	78	NaN	-3.7014	10.037	-7.036	-202.02	8.2211	19.575	83.757	-722.37	1094.1	31.794	736.53	1082.3	53.89	53.039	0	0	-3.9173	-1.3386	-12.571	-11.304	-1.6615	-19.979	9.5739	8.684	-5.5788	-21.317	-2.9972	-2.6196	1459.9
14.3	1431	78	NaN	-3.7002	10.038	-7.0535	-202.01	8.25	19.55	83.823	-722.34	1094.1	31.84	736.57	1082.4	55.08	50.09	0	0	-3.5421	-0.96882	-12.586	-11.318	-1.6596	-19.97	9.5768	8.711	-5.2017	-20.939	-3.0088	-2.607	1459.9
14.31	1432	78	NaN	-3.6989	10.038	-7.0817	-202.01	8.2899	19.516	83.914	-722.3	1094.1	31.868	736.58	1082.4	54.574	52.364	0	0	-3.5051	-0.93241	-12.591	-11.323	-1.6557	-19.962	9.5792	8.7492	-5.1609	-20.894	-3.0114	-2.5738	1459.9
14.32	1433	78	NaN	-3.699	10.039	-7.0973	-202.01	8.3389	19.466	83.961	-722.26	1094.1	31.869	736.62	1082.4	54.376	52.301	0	0	-3.4682	-0.89601	-12.596	-11.328	-1.654	-19.963	9.582	8.7961	-5.1222	-20.859	-3.0136	-2.5319	1459.9
14.33	1434	78	NaN	-3.7072	10.035	-7.0829	-202.02	8.3907	19.405	83.912	-722.24	1094.1	31.856	736.71	1082.5	53.795	51.643	0	0	-3.4313	-0.8596	-12.601	-11.333	-1.6637	-19.976	9.5813	8.8447	-5.095	-20.836	-3.0193	-2.4883	1459.9
14.34	1435	78	NaN	-3.7188	10.032	-7.0534	-202.02	8.434	19.399	83.805	-722.22	1094	31.95	736.76	1082.5	55.341	51.005	0	0	-3.3943	-0.8232	-12.606	-11.338	-1.6832	-19.982	9.5806	8.8855	-5.0775	-20.805	-3.025	-2.4525	1459.9
14.35	1436	78	NaN	-3.7221	10.02	-7.0491	-202.02	8.4736	19.332	83.757	-722.21	1094	31.895	736.77	1082.6	51.694	50.239	0	0	-3.3574	-0.78679	-12.611	-11.343	-1.6863	-19.979	9.5713	8.9228	-5.0437	-20.766	-3.0393	-2.4202	1459.9
14.36	1437	78	NaN	-3.7262	10.008	-7.0616	-202.02	8.5051	19.278	83.744	-722.2	1094	31.904	736.86	1082.6	53.085	49.892	0	0	-3.3204	-0.75038	-12.616	-11.348	-1.6914	-19.985	9.5603	8.9526	-5.0118	-20.736	-3.0553	-2.3953	1460
14.37	1438	78	NaN	-3.726	9.9975	-7.0929	-202.02	8.5379	19.247	83.774	-722.17	1094	31.977	736.97	1082.7	55.694	50.593	0	0	-3.2835	-0.71398	-12.621	-11.353	-1.6929	-19.986	9.5519	8.9834	-4.9764	-20.7	-3.0686	-2.3695	1460.1
14.38	1439	78	NaN	-3.7239	9.9883	-7.1241	-202.02	8.5723	19.21	83.804	-722.15	1094	32.023	737.03	1082.7	51.836	50.102	0	0	-3.2465	-0.67757	-12.626	-11.358	-1.6915	-19.985	9.5443	9.0163	-4.938	-20.663	-3.0812	-2.3416	1460.1
14.39	1440	78	NaN	-3.7279	9.9769	-7.1262	-202.03	8.6023	19.138	83.759	-722.15	1094	31.954	737.03	1082.7	54.223	48.721	0	0	-3.2096	-0.64116	-12.63	-11.363	-1.6947	-19.995	9.533	9.0462	-4.9043	-20.636	-3.0975	-2.3167	1460.2
14.4	1441	78	NaN	-3.7365	9.9683	-7.1054	-202.02	8.6356	19.109	83.622	-722.14	1094	32.014	737.1	1082.7	53.809	51.294	0	0	-3.1727	-0.60476	-12.635	-11.368	-1.711	-19.995	9.5266	9.0772	-4.8836	-20.599	-3.1089	-2.2907	1460.2
14.41	1442	78	NaN	-3.7371	9.9619	-7.0954	-202.02	8.6488	19.075	83.54	-722.15	1094	32.024	737.18	1082.8	51.444	50.863	0	0	-3.1357	-0.56835	-12.64	-11.373	-1.7153	-19.998	9.5217	9.0889	-4.851	-20.566	-3.1187	-2.284	1460.3
14.42	1443	78	NaN	-3.7392	9.9554	-7.1136	-202.02	8.6814	19.034	83.538	-722.15	1094	32.071	737.25	1082.8	53.283	52.027	0	0	-3.0988	-0.53195	-12.645	-11.378	-1.7195	-19.995	9.5179	9.1189	-4.8183	-20.527	-3.1275	-2.259	1460.3
14.43	1444	78	NaN	-3.7429	9.9537	-7.1351	-202	8.7079	19.019	83.555	-722.14	1094	32.177	737.34	1082.9	53.466	51.498	0	0	-3.0618	-0.49554	-12.65	-11.383	-1.7268	-19.985	9.519	9.1425	-4.7886	-20.48	-3.1314	-2.2403	1460.4
14.44	1445	78	NaN	-3.749	9.955	-7.1396	-201.98	8.7243	19.01	83.526	-722.14	1094	32.288	737.43	1083	53.955	52.695	0	0	-3.0249	-0.45913	-12.655	-11.388	-1.7385	-19.969	9.5228	9.1564	-4.7634	-20.428	-3.1326	-2.2314	1460.5
14.45	1446	78	NaN	-3.7587	9.9528	-7.1256	-201.96	8.7525	18.945	83.419	-722.17	1094	32.307	737.51	1083	52.894	53.16	0	0	-2.988	-0.42273	-12.66	-11.393	-1.7533	-19.954	9.5232	9.1821	-4.7412	-20.377	-3.1372	-2.2107	1460.6
14.46	1447	78	NaN	-3.7586	9.9651	-7.1337	-201.94	8.7704	18.868	83.427	-722.15	1094	32.248	737.55	1083	55.683	51.083	0	0	-2.951	-0.38632	-12.665	-11.398	-1.7506	-19.934	9.5362	9.1993	-4.7016	-20.321	-3.1292	-2.1985	1460.6
14.47	1448	78	NaN	-3.7664	9.9735	-7.1164	-201.94	8.8196	18.76	83.31	-722.17	1094	32.229	737.65	1083.1	53.641	50.389	0	0	-2.9141	-0.34992	-12.67	-11.403	-1.7624	-19.939	9.5471	9.246	-4.6764	-20.289	-3.1233	-2.1568	1460.8
14.48	1449	78	NaN	-3.766	9.9853	-7.1257	-201.94	8.8494	18.688	83.302	-722.18	1094	32.252	737.74	1083.1	53.631	48.982	0	0	-2.8771	-0.31351	-12.675	-11.408	-1.7633	-19.936	9.5605	9.2742	-4.6404	-20.25	-3.1149	-2.1336	1460.9
14.49	1450	78	NaN	-3.7619	9.9953	-7.1512	-201.93	8.8722	18.628	83.342	-722.17	1094	32.279	737.83	1083.2	52.599	51.141	0	0	-2.8402	-0.2771	-12.68	-11.413	-1.7588	-19.926	9.572	9.2956	-4.599	-20.203	-3.1084	-2.1172	1460.9
14.5	1451	78	NaN	-3.7606	10.002	-7.1773	-201.92	8.8934	18.574	83.379	-722.16	1094	32.305	737.89	1083.2	53.289	50.953	0	0	-2.8032	-0.2407	-12.685	-11.418	-1.7571	-19.912	9.5802	9.3153	-4.5604	-20.152	-3.1051	-2.1025	1461
14.51	1452	78	NaN	-3.7643	10.011	-7.1954	-201.9	8.902	18.55	83.428	-722.16	1094	32.356	737.95	1083.3	54.715	51.112	0	0	-2.7663	-0.20429	-12.69	-11.423	-1.761	-19.898	9.5908	9.3226	-4.5273	-20.102	-3.0995	-2.1002	1461
14.52	1453	78	NaN	-3.7565	10.039	-7.1814	-201.88	8.9432	18.407	83.378	-722.13	1094	32.377	738.1	1083.3	54.119	50.179	0	0	-2.4873	0.070652	-12.687	-11.419	-1.7562	-19.879	9.6207	9.3614	-4.2435	-19.809	-3.0659	-2.0575	1461.2
14.53	1454	78	NaN	-3.7573	10.042	-7.1528	-201.87	8.9721	18.321	83.297	-722.15	1094	32.378	738.17	1083.3	52.788	51.109	0	0	-2.1131	0.43944	-12.679	-11.412	-1.7603	-19.872	9.6257	9.3886	-3.8734	-19.433	-3.0535	-2.023	1461.2
14.54	1455	78	NaN	-3.7573	10.05	-7.1451	-201.84	9.0055	18.255	83.28	-722.14	1094	32.475	738.26	1083.4	52.073	52.209	0	0	-1.7389	0.80822	-12.672	-11.404	-1.7649	-19.85	9.6357	9.4193	-3.5037	-19.042	-3.0362	-1.985	1461.3
14.55	1456	78	NaN	-3.7604	10.058	-7.1568	-201.81	9.0364	18.187	83.321	-722.12	1094	32.565	738.33	1083.5	52.754	50.868	0	0	-1.3647	1.177	-12.665	-11.397	-1.77	-19.819	9.6464	9.4478	-3.1346	-18.642	-3.0183	-1.9493	1461.4
14.56	1457	78	NaN	-3.7669	10.061	-7.1695	-201.78	9.0616	18.109	83.367	-722.11	1094	32.578	738.34	1083.5	54.551	51.842	0	0	-0.99046	1.5458	-12.657	-11.39	-1.7751	-19.788	9.6504	9.4717	-2.7656	-18.242	-3.007	-1.9181	1461.4
14.57	1458	78	NaN	-3.7692	10.057	-7.1593	-201.75	9.0903	18.02	83.357	-722.12	1094	32.572	738.34	1083.5	53.737	53.446	0	0	-0.77729	1.7559	-12.656	-11.389	-1.7777	-19.761	9.6483	9.4993	-2.555	-18.005	-3.0078	-1.8892	1461.4
14.58	1459	78	NaN	-3.7814	10.057	-7.148	-201.73	9.1147	17.946	83.33	-722.13	1094	32.633	738.35	1083.6	53.278	48.982	0	0	-0.68764	1.8442	-12.659	-11.392	-1.7933	-19.743	9.649	9.5221	-2.481	-17.899	-3.0103	-1.8697	1461.4
14.59	1460	78	NaN	-3.798	10.074	-7.138	-201.69	9.1617	17.81	83.318	-722.1	1094	32.658	738.35	1083.6	54.14	52.726	0	0	-0.6577	1.8737	-12.664	-11.396	-1.8113	-19.706	9.6689	9.5666	-2.469	-17.833	-2.9947	-1.8293	1461.4
14.6	1461	78	NaN	-3.8076	10.085	-7.1262	-201.66	9.1905	17.677	83.272	-722.08	1094	32.714	738.39	1083.7	53.301	51.295	0	0	-0.65163	1.8797	-12.667	-11.4	-1.825	-19.676	9.683	9.5927	-2.4766	-17.796	-2.9845	-1.8072	1461.4
14.61	1462	78	NaN	-3.8086	10.093	-7.1373	-201.63	9.2025	17.553	83.288	-722.06	1093.9	32.795	738.46	1083.8	54.316	52.372	0	0	-0.68011	1.8516	-12.671	-11.404	-1.8285	-19.65	9.6939	9.6019	-2.5086	-17.798	-2.9773	-1.8017	1461.4
14.62	1463	78	NaN	-3.8046	10.099	-7.1669	-201.6	9.2085	17.432	83.366	-722.04	1093.9	32.854	738.49	1083.8	53.544	51.585	0	0	-0.69002	1.8419	-12.676	-11.408	-1.8238	-19.623	9.7022	9.6054	-2.5139	-17.781	-2.9734	-1.8027	1461.4
14.63	1464	78	NaN	-3.8024	10.091	-7.1568	-201.58	9.2124	17.313	83.313	-722.07	1093.9	32.832	738.45	1083.8	53.599	50.614	0	0	-0.67195	1.8597	-12.681	-11.414	-1.8228	-19.601	9.6951	9.6083	-2.4948	-17.742	-2.9861	-1.8054	1461.4
14.64	1465	78	NaN	-3.7947	10.095	-7.1668	-201.57	9.2048	17.232	83.336	-722.04	1093.9	32.913	738.52	1083.9	53.255	49.695	0	0	-0.70419	1.8279	-12.686	-11.419	-1.8175	-19.596	9.7007	9.599	-2.5217	-17.768	-2.9857	-1.8198	1461.5
14.65	1466	78	NaN	-3.7894	10.099	-7.171	-201.56	9.1932	17.172	83.336	-722.03	1093.9	32.916	738.53	1083.9	53.536	50.859	0	0	-0.76237	1.7706	-12.692	-11.424	-1.8123	-19.58	9.705	9.5867	-2.5747	-17.81	-2.9866	-1.8373	1461.5
14.66	1467	78	NaN	-3.7827	10.103	-7.1751	-201.53	9.1817	17.049	83.335	-722.01	1093.9	32.899	738.51	1083.9	54.259	50.447	0	0	-0.87054	1.664	-12.697	-11.429	-1.8049	-19.55	9.7103	9.5748	-2.6754	-17.886	-2.9867	-1.8547	1461.4
14.67	1468	78	NaN	-3.7774	10.109	-7.186	-201.5	9.1721	16.901	83.36	-721.98	1093.9	32.903	738.5	1083.9	52.871	51.29	0	0	-1.0043	1.5322	-12.702	-11.435	-1.7987	-19.52	9.7162	9.5649	-2.8029	-17.987	-2.986	-1.8698	1461.4
14.68	1469	78	NaN	-3.7751	10.112	-7.2005	-201.48	9.1598	16.787	83.403	-721.98	1093.9	32.961	738.5	1083.9	51.446	50.939	0	0	-1.149	1.3896	-12.707	-11.439	-1.797	-19.5	9.7199	9.5515	-2.946	-18.111	-2.9872	-1.8879	1461.4
14.69	1470	78	NaN	-3.7714	10.106	-7.1965	-201.46	9.1297	16.72	83.396	-722	1093.9	33.103	738.58	1084	53.992	51.407	0	0	-1.2629	1.2773	-12.71	-11.442	-1.7993	-19.488	9.7162	9.5191	-3.0621	-18.211	-2.9934	-1.923	1461.5
14.7	1471	78	NaN	-3.7717	10.11	-7.1774	-201.42	9.075	16.719	83.337	-722.01	1093.9	33.286	738.73	1084	53.876	50.819	0	0	-1.3752	1.1666	-12.712	-11.445	-1.8093	-19.459	9.7215	9.463	-3.1845	-18.292	-2.9907	-1.9816	1461.6
14.71	1472	78	NaN	-3.7778	10.12	-7.1736	-201.39	9.042	16.68	83.344	-722.01	1093.9	33.399	738.81	1084	53.661	51.49	0	0	-1.4686	1.0746	-12.715	-11.447	-1.8197	-19.433	9.7335	9.4284	-3.2883	-18.358	-2.9812	-2.0186	1461.7
14.72	1473	78	NaN	-3.7795	10.135	-7.1739	-201.37	9.0233	16.567	83.365	-722	1093.9	33.416	738.78	1084.1	52.758	52.095	0	0	-1.7487	0.79857	-12.722	-11.454	-1.8212	-19.412	9.751	9.4078	-3.5698	-18.614	-2.971	-2.0466	1461.7
14.73	1474	78	NaN	-3.7783	10.151	-7.1782	-201.35	8.9957	16.443	83.392	-721.99	1093.9	33.45	738.77	1084.2	52.67	51.383	0	0	-2.2225	0.33166	-12.735	-11.467	-1.8202	-19.393	9.768	9.3782	-4.0427	-19.062	-2.9666	-2.0887	1461.6
14.74	1475	78	NaN	-3.7789	10.159	-7.1857	-201.33	8.9519	16.379	83.42	-722	1093.9	33.575	738.83	1084.2	53.643	51.915	0	0	-2.2766	0.27832	-12.741	-11.473	-1.8247	-19.374	9.7777	9.3327	-4.1012	-19.096	-2.963	-2.1404	1461.7
14.75	1476	78	NaN	-3.7804	10.157	-7.1829	-201.32	8.9343	16.361	83.41	-722.02	1093.9	33.644	738.86	1084.2	52.208	49.186	0	0	-2.3214	0.23414	-12.746	-11.478	-1.8293	-19.365	9.7763	9.3147	-4.1507	-19.131	-2.9694	-2.1635	1461.8
14.76	1477	78	NaN	-3.768	10.175	-7.1917	-201.29	8.8716	16.193	83.451	-722.01	1093.9	33.682	738.91	1084.3	52.35	51.303	0	0	-2.4365	0.12068	-12.75	-11.482	-1.8169	-19.334	9.7956	9.2507	-4.2535	-19.214	-2.9542	-2.2315	1461.8
14.77	1478	78	NaN	-3.7594	10.18	-7.1877	-201.27	8.8356	16.072	83.436	-722.02	1093.9	33.664	738.92	1084.3	53.318	50.906	0	0	-2.5983	-0.038712	-12.754	-11.486	-1.8082	-19.322	9.8005	9.2148	-4.4065	-19.361	-2.9532	-2.2713	1461.8
14.78	1479	78	NaN	-3.7507	10.185	-7.1856	-201.27	8.815	15.995	83.423	-722.03	1093.9	33.706	738.95	1084.3	54.234	50.422	0	0	-2.7759	-0.21378	-12.757	-11.49	-1.8017	-19.325	9.8064	9.194	-4.5777	-19.539	-2.951	-2.2959	1461.9
14.79	1480	78	NaN	-3.7422	10.189	-7.1873	-201.28	8.8054	15.935	83.423	-722.04	1093.9	33.748	738.97	1084.3	53.832	50.523	0	0	-2.9361	-0.37164	-12.762	-11.495	-1.7948	-19.336	9.8107	9.184	-4.731	-19.708	-2.9515	-2.3107	1461.9
14.8	1481	78	NaN	-3.7349	10.188	-7.1895	-201.3	8.8038	15.866	83.427	-722.06	1093.9	33.725	738.96	1084.3	55.327	49.248	0	0	-3.0778	-0.51128	-12.768	-11.501	-1.7865	-19.347	9.8095	9.1821	-4.8643	-19.859	-2.9586	-2.3184	1461.9
14.81	1482	78	NaN	-3.7264	10.201	-7.1956	-201.31	8.7975	15.781	83.425	-722.06	1093.9	33.825	738.99	1084.3	52.647	50.819	0	0	-3.1603	-0.59257	-12.777	-11.509	-1.7821	-19.366	9.8242	9.1746	-4.9424	-19.959	-2.9525	-2.3345	1461.9
14.82	1483	78	NaN	-3.7137	10.227	-7.2198	-201.33	8.7984	15.694	83.508	-722.05	1093.9	33.882	739.01	1084.3	55.036	52.192	0	0	-3.2807	-0.71121	-12.784	-11.516	-1.7683	-19.385	9.8504	9.1749	-5.049	-20.096	-2.9333	-2.3412	1461.9
14.83	1484	78	NaN	-3.7137	10.244	-7.2154	-201.33	8.7938	15.618	83.499	-722.06	1093.9	33.868	738.99	1084.3	55.322	50.146	0	0	-3.427	-0.85537	-12.79	-11.522	-1.7681	-19.386	9.8673	9.1703	-5.1951	-20.241	-2.9223	-2.3517	1461.9
14.84	1485	78	NaN	-3.7215	10.263	-7.2081	-201.34	8.7977	15.543	83.477	-722.07	1094	33.861	738.99	1084.4	53.748	52.34	0	0	-3.5743	-1.0006	-12.8	-11.533	-1.7765	-19.394	9.8869	9.1739	-5.3508	-20.395	-2.9133	-2.3587	1461.9
14.85	1486	78	NaN	-3.7359	10.289	-7.2082	-201.36	8.8112	15.472	83.482	-722.07	1094	33.879	739	1084.4	52.938	50.784	0	0	-3.6938	-1.1183	-12.807	-11.539	-1.7915	-19.416	9.9133	9.1869	-5.4853	-20.534	-2.8934	-2.3522	1461.9
14.86	1487	78	NaN	-3.7553	10.316	-7.2104	-201.39	8.8279	15.414	83.503	-722.07	1094	33.894	739	1084.4	54.736	51.992	0	0	-3.7745	-1.1979	-12.807	-11.54	-1.8106	-19.441	9.9405	9.2035	-5.5851	-20.639	-2.8666	-2.3361	1461.9
14.87	1488	78	NaN	-3.7659	10.324	-7.1968	-201.4	8.8486	15.369	83.46	-722.09	1094	33.867	738.96	1084.4	53.592	49.98	0	0	-3.8305	-1.253	-12.814	-11.546	-1.8218	-19.455	9.9498	9.2232	-5.6523	-20.708	-2.8642	-2.3231	1461.9
14.88	1489	78	NaN	-3.7781	10.346	-7.2089	-201.42	8.8486	15.338	83.505	-722.06	1094	33.841	738.96	1084.4	52.235	52.78	0	0	-3.8556	-1.2778	-12.829	-11.561	-1.8312	-19.471	9.9704	9.2238	-5.6869	-20.749	-2.8582	-2.3372	1461.9
14.89	1490	78	NaN	-3.7864	10.353	-7.1955	-201.44	8.8551	15.337	83.479	-722.07	1094	33.879	738.98	1084.4	54.092	52.345	0	0	-3.8041	-1.227	-12.836	-11.568	-1.8421	-19.496	9.9788	9.2296	-5.6461	-20.723	-2.8569	-2.3385	1461.9
14.9	1491	78	NaN	-3.7937	10.36	-7.1825	-201.47	8.8642	15.323	83.446	-722.07	1094	33.867	738.99	1084.4	53.276	49.809	0	0	-3.753	-1.1767	-12.841	-11.573	-1.8502	-19.526	9.9863	9.2378	-5.6032	-20.702	-2.8545	-2.3354	1461.9
14.91	1492	78	NaN	-3.7949	10.369	-7.1861	-201.51	8.8708	15.308	83.454	-722.06	1094	33.826	739	1084.4	52.385	50.179	0	0	-3.7385	-1.1624	-12.844	-11.576	-1.8494	-19.569	9.9955	9.2442	-5.588	-20.731	-2.8486	-2.3323	1461.9
14.92	1493	78	NaN	-3.7823	10.376	-7.2023	-201.58	8.8762	15.328	83.503	-722.07	1094	33.844	739.04	1084.4	53.028	52.352	0	0	-3.697	-1.1215	-12.848	-11.58	-1.8358	-19.629	10.002	9.2498	-5.5328	-20.751	-2.8458	-2.3306	1462
14.93	1494	78	NaN	-3.7644	10.385	-7.1928	-201.61	8.9038	15.33	83.486	-722.04	1094	33.804	738.99	1084.4	54.884	51.425	0	0	-3.6538	-1.0789	-12.852	-11.585	-1.8168	-19.659	10.011	9.2771	-5.4706	-20.738	-2.8408	-2.3075	1461.9
14.94	1495	78	NaN	-3.7576	10.384	-7.1955	-201.66	8.9165	15.36	83.457	-722.07	1094	33.771	739.01	1084.4	51.077	50.439	0	0	-3.7025	-1.1269	-12.857	-11.589	-1.8099	-19.707	10.01	9.2906	-5.5125	-20.834	-2.8464	-2.2985	1462
14.95	1496	78	NaN	-3.7538	10.385	-7.195	-201.68	8.931	15.385	83.439	-722.07	1094	33.776	739.02	1084.4	54.278	51.434	0	0	-3.7463	-1.17	-12.861	-11.594	-1.8071	-19.734	10.011	9.3048	-5.5533	-20.904	-2.8501	-2.2888	1462
14.96	1497	78	NaN	-3.7496	10.39	-7.1919	-201.69	8.9355	15.428	83.421	-722.07	1094	33.813	739.06	1084.4	53.886	48.296	0	0	-3.7534	-1.1771	-12.866	-11.598	-1.805	-19.747	10.017	9.309	-5.5585	-20.924	-2.8491	-2.2892	1462
14.97	1498	78	NaN	-3.7453	10.397	-7.187	-201.7	8.9394	15.473	83.384	-722.08	1094	33.808	739.09	1084.4	53.445	52.374	0	0	-3.7318	-1.1558	-12.87	-11.602	-1.8021	-19.752	10.024	9.3128	-5.5338	-20.908	-2.8457	-2.2894	1462
14.98	1499	78	NaN	-3.7436	10.402	-7.1863	-201.69	8.9603	15.48	83.34	-722.11	1094	33.689	739.06	1084.5	53.67	51.704	0	0	-3.6852	-1.1098	-12.873	-11.605	-1.7974	-19.748	10.028	9.3337	-5.4826	-20.858	-2.8448	-2.2718	1462
14.99	1500	78	NaN	-3.7414	10.415	-7.2333	-201.67	8.9543	15.496	83.455	-722.07	1094	33.647	739.08	1084.4	53.074	51.88	0	0	-3.6862	-1.1109	-12.877	-11.609	-1.789	-19.722	10.041	9.3283	-5.4753	-20.833	-2.8358	-2.2809	1462
15	1501	78	NaN	-3.7479	10.415	-7.2385	-201.66	8.9463	15.521	83.446	-722.08	1094	33.664	739.13	1084.5	52.998	49.71	0	0	-3.7214	-1.1455	-12.881	-11.613	-1.7966	-19.708	10.042	9.3195	-5.518	-20.854	-2.839	-2.2935	1462.1
15.01	1502	78	NaN	-3.749	10.412	-7.2421	-201.64	8.9417	15.543	83.432	-722.09	1094	33.663	739.19	1084.5	55.948	51.707	0	0	-3.8112	-1.2341	-12.885	-11.617	-1.7983	-19.686	10.04	9.3138	-5.6096	-20.92	-2.8445	-2.3032	1462.2
15.02	1503	78	NaN	-3.7514	10.41	-7.2455	-201.62	8.9441	15.545	83.423	-722.09	1094	33.631	739.2	1084.5	53.078	50.317	0	0	-3.7611	-1.1847	-12.889	-11.622	-1.7998	-19.669	10.038	9.3156	-5.5609	-20.853	-2.8508	-2.306	1462.2
15.03	1504	78	NaN	-3.7554	10.408	-7.2461	-201.61	8.953	15.54	83.426	-722.1	1094	33.596	739.21	1084.5	51.142	50.51	0	0	-3.6723	-1.0971	-12.894	-11.626	-1.8024	-19.659	10.037	9.3241	-5.4746	-20.756	-2.857	-2.3023	1462.2
15.04	1505	78	NaN	-3.7541	10.407	-7.2437	-201.61	8.9651	15.556	83.452	-722.09	1094	33.602	739.25	1084.5	54.083	52.854	0	0	-3.4552	-0.88322	-12.908	-11.641	-1.8003	-19.651	10.037	9.3352	-5.2555	-20.534	-2.8717	-2.3055	1462.2
15.05	1506	78	NaN	-3.7542	10.418	-7.2422	-201.61	8.9839	15.551	83.454	-722.06	1094	33.594	739.22	1084.5	54.588	53.411	0	0	-3.2059	-0.63756	-12.925	-11.657	-1.8	-19.654	10.048	9.3541	-5.0059	-20.291	-2.8774	-2.3032	1462.2
15.06	1507	78	NaN	-3.7558	10.427	-7.2227	-201.63	8.9979	15.542	83.46	-722.02	1094	33.54	739.24	1084.6	53.575	51.508	0	0	-2.9567	-0.39191	-12.942	-11.674	-1.7992	-19.67	10.058	9.367	-4.7558	-20.062	-2.8839	-2.307	1462.1
15.07	1508	78	NaN	-3.7552	10.428	-7.2007	-201.65	9.0024	15.532	83.443	-722	1094	33.499	739.26	1084.6	55.244	50.687	0	0	-2.7941	-0.23167	-12.948	-11.68	-1.7976	-19.689	10.06	9.3712	-4.5917	-19.92	-2.8882	-2.309	1462.1
15.08	1509	78	NaN	-3.7561	10.429	-7.1925	-201.66	9.0005	15.545	83.459	-721.98	1094	33.52	739.29	1084.6	52.018	51.811	0	0	-2.6887	-0.12783	-12.948	-11.68	-1.7988	-19.705	10.06	9.3689	-4.4875	-19.832	-2.8876	-2.3113	1462.2
15.09	1510	78	NaN	-3.7588	10.428	-7.1928	-201.68	8.9998	15.557	83.498	-721.95	1094	33.545	739.32	1084.6	53.46	50.682	0	0	-2.7139	-0.15262	-12.951	-11.684	-1.8009	-19.723	10.06	9.3675	-4.5148	-19.875	-2.8909	-2.3161	1462.2
15.1	1511	78	NaN	-3.7585	10.419	-7.1768	-201.71	9.0068	15.506	83.473	-721.95	1094	33.443	739.26	1084.6	53.206	51.017	0	0	-2.7288	-0.16729	-12.953	-11.685	-1.7975	-19.751	10.051	9.3746	-4.5263	-19.919	-2.9011	-2.3103	1462.1
15.11	1512	78	NaN	-3.7572	10.419	-7.1784	-201.74	8.9883	15.523	83.485	-721.94	1094	33.506	739.33	1084.6	53.238	50.371	0	0	-2.7316	-0.1701	-12.952	-11.684	-1.7983	-19.777	10.05	9.3569	-4.5299	-19.947	-2.9013	-2.3272	1462.2
15.12	1513	78	NaN	-3.7474	10.418	-7.1718	-201.76	8.9861	15.505	83.488	-721.92	1094	33.507	739.35	1084.6	52.447	49.81	0	0	-2.7314	-0.16994	-12.951	-11.683	-1.7884	-19.804	10.049	9.3543	-4.5199	-19.974	-2.9013	-2.3289	1462.2
15.13	1514	78	NaN	-3.7367	10.411	-7.1479	-201.79	8.9871	15.459	83.409	-721.92	1094	33.488	739.35	1084.6	53.765	50.003	0	0	-2.7278	-0.1664	-12.95	-11.682	-1.78	-19.835	10.044	9.3548	-4.5079	-20.001	-2.9059	-2.3272	1462.2
15.14	1515	78	NaN	-3.7209	10.402	-7.1474	-201.84	8.9932	15.394	83.381	-721.92	1094	33.477	739.35	1084.6	54.064	51.539	0	0	-2.7147	-0.15342	-12.946	-11.679	-1.7649	-19.879	10.035	9.3604	-4.4796	-20.032	-2.9113	-2.3184	1462.1
15.15	1516	78	NaN	-3.7007	10.392	-7.1821	-201.89	9.0039	15.336	83.46	-721.91	1094	33.51	739.36	1084.6	53.293	50.6	0	0	-2.7025	-0.14141	-12.943	-11.675	-1.7429	-19.935	10.026	9.37	-4.4454	-20.077	-2.9171	-2.3054	1462.2
15.16	1517	78	NaN	-3.6865	10.381	-7.209	-201.94	9.0109	15.321	83.523	-721.9	1093.9	33.621	739.41	1084.6	53.605	50.583	0	0	-2.6953	-0.13435	-12.939	-11.672	-1.7307	-19.986	10.016	9.3754	-4.426	-20.12	-2.9233	-2.2965	1462.2
15.17	1518	78	NaN	-3.685	10.376	-7.2267	-201.99	9.0174	15.271	83.54	-721.89	1094	33.66	739.44	1084.7	53.143	52.937	0	0	-2.7813	-0.21906	-12.936	-11.668	-1.7301	-20.037	10.012	9.3816	-4.5114	-20.256	-2.9238	-2.2867	1462.2
15.18	1519	78	NaN	-3.685	10.352	-7.2234	-202.12	9.0536	15.216	83.502	-721.91	1093.9	33.841	739.48	1084.7	52.994	50.535	0	0	-2.8886	-0.32486	-12.932	-11.665	-1.7387	-20.179	9.9904	9.415	-4.6273	-20.504	-2.9419	-2.2496	1462.3
15.19	1520	78	NaN	-3.6949	10.335	-7.212	-202.2	9.0713	15.184	83.448	-721.93	1093.9	33.968	739.54	1084.8	53.512	50.629	0	0	-2.9029	-0.33895	-12.929	-11.662	-1.7558	-20.263	9.9752	9.4313	-4.6587	-20.602	-2.9543	-2.2306	1462.3
15.2	1521	78	NaN	-3.7098	10.327	-7.2142	-202.28	9.0889	15.158	83.445	-721.95	1094	34.107	739.6	1084.8	52.37	53.034	0	0	-2.9259	-0.36153	-12.926	-11.659	-1.7764	-20.343	9.9678	9.448	-4.7022	-20.704	-2.9586	-2.2109	1462.4
15.21	1522	78	NaN	-3.7208	10.322	-7.2308	-202.38	9.113	15.132	83.492	-721.97	1094	34.292	739.66	1084.8	54.646	50.812	0	0	-2.9979	-0.4325	-12.922	-11.655	-1.7929	-20.451	9.9644	9.4705	-4.7908	-20.884	-2.9578	-2.1841	1462.5
15.22	1523	78	NaN	-3.7215	10.321	-7.2273	-202.43	9.1025	15.138	83.478	-721.98	1094	34.388	739.74	1084.8	54.648	48.685	0	0	-3.0819	-0.5153	-12.918	-11.651	-1.798	-20.509	9.9643	9.4595	-4.8799	-21.024	-2.9538	-2.191	1462.6
15.23	1524	78	NaN	-3.7381	10.346	-7.2276	-202.6	9.1288	15.096	83.501	-721.97	1094	34.582	739.82	1084.9	54.147	50.252	0	0	-3.1749	-0.60701	-12.914	-11.647	-1.8214	-20.685	9.9892	9.4858	-4.9964	-21.292	-2.925	-2.1609	1462.6
15.24	1525	78	NaN	-3.7434	10.37	-7.2	-202.71	9.1451	15.061	83.441	-721.96	1094	34.679	739.82	1084.9	53.969	49.907	0	0	-3.3243	-0.75419	-12.91	-11.643	-1.8328	-20.796	10.012	9.5029	-5.1571	-21.55	-2.8978	-2.1397	1462.6
15.25	1526	78	NaN	-3.7398	10.387	-7.1559	-202.85	9.1372	15.059	83.333	-721.96	1094	34.846	739.89	1084.8	52.625	48.831	0	0	-3.4466	-0.8747	-12.906	-11.639	-1.8401	-20.948	10.029	9.4953	-5.2866	-21.823	-2.8771	-2.1436	1462.7
15.26	1527	78	NaN	-3.7307	10.38	-7.1384	-203.02	9.1142	15.087	83.303	-721.98	1094	35.076	740.01	1084.8	53.441	50.764	0	0	-3.5255	-0.95243	-12.903	-11.636	-1.8414	-21.127	10.022	9.4723	-5.3668	-22.079	-2.8811	-2.1634	1462.8
15.27	1528	78	NaN	-3.7192	10.352	-7.1718	-203.17	9.0919	15.115	83.412	-722.04	1094	35.268	740.1	1084.8	53.582	50.271	0	0	-3.6376	-1.063	-12.899	-11.632	-1.8333	-21.281	9.9935	9.4504	-5.4709	-22.344	-2.9057	-2.1812	1463
15.28	1529	78	NaN	-3.7065	10.35	-7.2212	-203.27	9.081	15.097	83.537	-722.04	1094	35.283	740.08	1084.8	53.853	49.845	0	0	-3.7578	-1.1814	-12.895	-11.627	-1.8163	-21.379	9.9901	9.4405	-5.5741	-22.561	-2.9047	-2.1866	1462.9
15.29	1530	78	NaN	-3.6963	10.343	-7.2411	-203.39	9.05	15.151	83.59	-722.08	1094	35.44	740.18	1084.8	53.126	50.808	0	0	-3.7766	-1.1999	-12.892	-11.624	-1.8103	-21.506	9.9836	9.4092	-5.5869	-22.706	-2.908	-2.2149	1463.1
15.3	1531	78	NaN	-3.7083	10.355	-7.2153	-203.56	9.0242	15.223	83.51	-722.06	1094	35.644	740.32	1084.8	54.4	52.888	0	0	-3.7993	-1.2223	-12.889	-11.621	-1.8335	-21.687	9.9956	9.3831	-5.6328	-22.909	-2.8934	-2.2383	1463.2
15.31	1532	78	NaN	-3.7196	10.376	-7.1985	-203.7	9.0145	15.279	83.469	-722.02	1094	35.801	740.39	1084.8	54.199	51.678	0	0	-3.9076	-1.329	-12.887	-11.62	-1.8527	-21.832	10.017	9.3734	-5.7603	-23.161	-2.87	-2.2462	1463.2
15.32	1533	78	NaN	-3.7284	10.394	-7.1792	-203.82	9.0196	15.37	83.421	-721.99	1094	36.065	740.47	1084.9	54.514	51.876	0	0	-3.9941	-1.4143	-12.884	-11.616	-1.8737	-21.965	10.036	9.3772	-5.8678	-23.379	-2.8474	-2.239	1463.2
15.33	1534	78	NaN	-3.738	10.398	-7.1484	-203.95	9.0284	15.484	83.331	-721.98	1094	36.421	740.59	1084.9	53.557	51.889	0	0	-4.0727	-1.4917	-12.879	-11.612	-1.9009	-22.113	10.042	9.3838	-5.9736	-23.605	-2.8371	-2.2281	1463.3
15.34	1535	78	NaN	-3.7426	10.387	-7.1707	-204.06	9.0213	15.376	83.416	-721.98	1094	36.223	740.52	1084.8	54.313	50.733	0	0	-4.1912	-1.6085	-12.876	-11.609	-1.8944	-22.209	10.029	9.3797	-6.0856	-23.817	-2.8473	-2.229	1463.3
15.35	1536	78	NaN	-3.7431	10.376	-7.2047	-204.12	9.0077	15.522	83.519	-721.98	1094	36.647	740.74	1084.9	52.002	50.99	0	0	-4.2949	-1.7107	-12.874	-11.606	-1.9078	-22.284	10.021	9.3627	-6.2026	-23.995	-2.8527	-2.2433	1463.5
15.36	1537	78	NaN	-3.7368	10.359	-7.2016	-204.23	9.0025	15.551	83.514	-722	1094	36.868	740.85	1084.9	52.363	50.903	0	0	-4.3831	-1.7977	-12.871	-11.604	-1.9104	-22.402	10.005	9.3563	-6.2935	-24.2	-2.8659	-2.2474	1463.6
15.37	1538	78	NaN	-3.738	10.348	-7.1902	-204.3	8.9822	15.585	83.478	-722.01	1094	37.046	740.98	1085	53.014	51.258	0	0	-4.4953	-1.9082	-12.868	-11.601	-1.9202	-22.48	9.9945	9.3353	-6.4154	-24.389	-2.8737	-2.2653	1463.7
15.38	1539	78	NaN	-3.7424	10.341	-7.1782	-204.34	8.9633	15.626	83.442	-722	1094	37.22	741.11	1085	52.342	50.238	0	0	-4.632	-2.0429	-12.864	-11.597	-1.9329	-22.534	9.9894	9.3154	-6.5649	-24.577	-2.875	-2.2814	1463.9
15.39	1540	78	NaN	-3.7417	10.335	-7.1642	-204.41	8.966	15.619	83.403	-721.99	1094	37.359	741.17	1085	54.372	50.165	0	0	-4.7127	-2.1225	-12.862	-11.594	-1.9393	-22.611	9.9845	9.3164	-6.652	-24.734	-2.8776	-2.2781	1463.9
15.4	1541	78	NaN	-3.7448	10.321	-7.1587	-204.51	8.9605	15.542	83.347	-721.99	1094	37.457	741.28	1085.1	52.56	48.902	0	0	-4.8013	-2.2097	-12.859	-11.592	-1.9485	-22.709	9.9726	9.309	-6.7498	-24.919	-2.8869	-2.283	1464
15.41	1542	78	NaN	-3.7485	10.311	-7.2052	-204.54	8.9566	15.505	83.452	-721.97	1094	37.521	741.33	1085.1	55.086	51.433	0	0	-4.9165	-2.3233	-12.856	-11.589	-1.9506	-22.747	9.9633	9.3046	-6.8671	-25.07	-2.893	-2.2841	1464.1
15.42	1543	78	NaN	-3.7486	10.3	-7.2262	-204.59	8.9656	15.466	83.468	-721.98	1094	37.657	741.42	1085.1	54.735	50.974	0	0	-4.8752	-2.2826	-12.854	-11.586	-1.9556	-22.797	9.9542	9.3116	-6.8308	-25.08	-2.8994	-2.2745	1464.1
15.43	1544	78	NaN	-3.7487	10.298	-7.2296	-204.61	8.9716	15.434	83.451	-721.97	1094	37.728	741.48	1085.2	54.003	50.417	0	0	-4.8177	-2.2259	-12.851	-11.584	-1.9592	-22.824	9.9535	9.3163	-6.7769	-25.05	-2.8978	-2.2674	1464.2
15.44	1545	78	NaN	-3.7518	10.299	-7.2187	-204.63	8.9808	15.398	83.394	-721.96	1094	37.775	741.53	1085.2	54.538	49.962	0	0	-4.938	-2.3445	-12.849	-11.582	-1.9664	-22.841	9.9554	9.3241	-6.9044	-25.186	-2.8938	-2.2575	1464.2
15.45	1546	78	NaN	-3.7574	10.292	-7.1997	-204.66	9.0088	15.343	83.289	-721.97	1094	37.895	741.61	1085.3	53.927	51.218	0	0	-5.0567	-2.4614	-12.847	-11.579	-1.9809	-22.884	9.9512	9.3493	-7.0376	-25.345	-2.8956	-2.23	1464.3
15.46	1547	78	NaN	-3.7551	10.29	-7.2077	-204.71	9.0539	15.276	83.292	-721.95	1093.9	37.962	741.59	1085.3	53.658	50.005	0	0	-5.1678	-2.571	-12.843	-11.575	-1.9811	-22.934	9.9527	9.3913	-7.1489	-25.505	-2.8902	-2.184	1464.3
15.47	1548	78	NaN	-3.7467	10.292	-7.2478	-204.7	9.0526	15.27	83.372	-721.9	1093.9	38.116	741.81	1085.4	53.342	51.943	0	0	-5.1808	-2.5838	-12.839	-11.572	-1.9758	-22.924	9.9562	9.3883	-7.1566	-25.508	-2.883	-2.1833	1464.4
15.48	1549	78	NaN	-3.7413	10.275	-7.2542	-204.75	9.1011	15.229	83.35	-721.93	1093.9	38.273	741.92	1085.4	52.647	51.266	0	0	-5.1276	-2.5314	-12.836	-11.568	-1.9775	-22.982	9.9427	9.4332	-7.1052	-25.513	-2.8932	-2.135	1464.6
15.49	1550	78	NaN	-3.7386	10.257	-7.2477	-204.76	9.145	15.2	83.306	-721.96	1093.9	38.366	741.99	1085.5	52.268	50.14	0	0	-5.202	-2.6047	-12.835	-11.567	-1.9803	-23.006	9.9276	9.4743	-7.1823	-25.61	-2.9071	-2.0928	1464.7
15.5	1551	78	NaN	-3.736	10.249	-7.2403	-204.75	9.1723	15.178	83.27	-721.95	1093.9	38.374	742.03	1085.5	55.24	50.24	0	0	-5.226	-2.6283	-12.832	-11.565	-1.9795	-22.994	9.9213	9.5003	-7.2054	-25.622	-2.9112	-2.0646	1464.7
15.51	1552	78	NaN	-3.7319	10.25	-7.2314	-204.77	9.2031	15.135	83.227	-721.94	1093.9	38.353	742.03	1085.6	55.08	50.801	0	0	-5.1456	-2.549	-12.828	-11.56	-1.9762	-23.01	9.9234	9.5301	-7.1217	-25.559	-2.9047	-2.0303	1464.7
15.52	1553	78	NaN	-3.734	10.239	-7.2182	-204.78	9.222	15.184	83.173	-721.96	1093.9	38.539	742.19	1085.6	52.264	52.387	0	0	-5.121	-2.5248	-12.826	-11.558	-1.9879	-23.039	9.915	9.5465	-7.1089	-25.563	-2.9108	-2.0117	1464.9
15.53	1554	78	NaN	-3.7313	10.222	-7.2301	-204.82	9.2493	15.199	83.163	-721.99	1093.9	38.636	742.29	1085.6	55.099	52.423	0	0	-5.1068	-2.5108	-12.824	-11.556	-1.9895	-23.076	9.8985	9.5731	-7.0963	-25.587	-2.9254	-1.9832	1465
15.54	1555	78	NaN	-3.7252	10.206	-7.254	-204.85	9.3004	15.185	83.209	-722.02	1093.9	38.667	742.31	1085.7	53.204	52.723	0	0	-5.0559	-2.4607	-12.823	-11.556	-1.983	-23.104	9.8834	9.6227	-7.0389	-25.564	-2.9398	-1.9328	1465
15.55	1556	78	NaN	-3.724	10.199	-7.2673	-204.88	9.342	15.179	83.219	-722.02	1093.9	38.694	742.33	1085.7	53.796	53.065	0	0	-5.0097	-2.4152	-12.822	-11.555	-1.9824	-23.136	9.8773	9.6632	-6.9922	-25.551	-2.945	-1.8915	1465.1
15.56	1557	78	NaN	-3.7295	10.197	-7.2631	-204.92	9.3713	15.17	83.17	-722.03	1093.9	38.698	742.35	1085.7	54.748	51.358	0	0	-4.9954	-2.401	-12.821	-11.553	-1.9901	-23.178	9.8762	9.6922	-6.9855	-25.579	-2.9446	-1.8611	1465.1
15.57	1558	78	NaN	-3.7364	10.19	-7.2511	-204.96	9.4092	15.121	83.108	-722.05	1093.9	38.623	742.3	1085.7	53.722	49.984	0	0	-4.9101	-2.317	-12.82	-11.553	-1.9963	-23.221	9.8696	9.7297	-6.9065	-25.538	-2.9505	-1.8229	1465
15.58	1559	78	NaN	-3.7334	10.186	-7.2499	-204.98	9.4308	15.11	83.095	-722.05	1093.9	38.628	742.26	1085.7	54.1	52.295	0	0	-4.8094	-2.2177	-12.82	-11.552	-1.994	-23.241	9.8661	9.7505	-6.8034	-25.458	-2.9538	-1.8019	1465
15.59	1560	78	NaN	-3.7336	10.183	-7.2564	-205.01	9.431	15.11	83.109	-722.06	1093.9	38.643	742.3	1085.7	55.691	50.862	0	0	-4.8737	-2.2811	-12.821	-11.553	-1.9943	-23.274	9.863	9.7506	-6.8681	-25.555	-2.9578	-1.8026	1465.1
15.6	1561	78	NaN	-3.7292	10.181	-7.2772	-205.04	9.4304	15.098	83.178	-722.06	1093.9	38.641	742.31	1085.7	54.317	50.475	0	0	-4.8473	-2.2551	-12.822	-11.555	-1.9872	-23.3	9.8613	9.7502	-6.8344	-25.555	-2.9611	-1.8047	1465.1
15.61	1562	78	NaN	-3.722	10.183	-7.2885	-205.08	9.4322	15.085	83.211	-722.06	1093.9	38.649	742.32	1085.7	54.429	51.936	0	0	-4.7321	-2.1416	-12.825	-11.558	-1.979	-23.336	9.8626	9.7521	-6.7111	-25.478	-2.9626	-1.8055	1465.1
15.62	1563	78	NaN	-3.7129	10.184	-7.2846	-205.13	9.4343	15.079	83.194	-722.06	1093.9	38.678	742.34	1085.7	55.044	50.637	0	0	-4.6014	-2.0128	-12.828	-11.561	-1.9717	-23.385	9.8644	9.7542	-6.5731	-25.398	-2.9639	-1.8065	1465.1
15.63	1564	78	NaN	-3.7013	10.184	-7.2805	-205.17	9.4333	15.079	83.194	-722.08	1093.9	38.715	742.35	1085.7	53.715	50.429	0	0	-4.4569	-1.8704	-12.832	-11.564	-1.9616	-23.431	9.8634	9.7535	-6.4185	-25.301	-2.9683	-1.8107	1465.1
15.64	1565	78	NaN	-3.6944	10.195	-7.2694	-205.2	9.4375	15.052	83.18	-722.08	1093.9	38.703	742.3	1085.7	53.514	50.756	0	0	-4.3374	-1.7526	-12.838	-11.571	-1.9547	-23.46	9.8741	9.7588	-6.2921	-25.212	-2.964	-1.8117	1465.1
15.65	1566	78	NaN	-3.687	10.203	-7.2467	-205.24	9.4461	15.04	83.122	-722.09	1093.9	38.733	742.25	1085.7	53.424	50.964	0	0	-4.251	-1.6675	-12.845	-11.577	-1.9506	-23.504	9.8813	9.7678	-6.2017	-25.172	-2.9634	-1.8093	1465
15.66	1567	78	NaN	-3.678	10.209	-7.2575	-205.28	9.4431	15.042	83.155	-722.08	1093.9	38.787	742.24	1085.7	54.708	52.477	0	0	-4.219	-1.6359	-12.852	-11.584	-1.9426	-23.542	9.8868	9.7651	-6.1615	-25.178	-2.9648	-1.819	1465
15.67	1568	78	NaN	-3.6707	10.21	-7.2723	-205.31	9.4283	15.044	83.192	-722.08	1093.9	38.838	742.22	1085.7	53.88	50.519	0	0	-4.004	-1.424	-12.862	-11.595	-1.9358	-23.578	9.8876	9.751	-5.9397	-25.002	-2.9747	-1.8437	1465
15.68	1569	78	NaN	-3.6661	10.208	-7.2713	-205.36	9.4033	15.046	83.176	-722.1	1093.9	38.888	742.19	1085.7	52.748	49.581	0	0	-3.7356	-1.1595	-12.874	-11.606	-1.9337	-23.623	9.8841	9.727	-5.6693	-24.783	-2.99	-1.8795	1465
15.69	1570	78	NaN	-3.6625	10.206	-7.265	-205.41	9.3699	15.064	83.139	-722.09	1093.9	38.967	742.19	1085.7	52.35	49.566	0	0	-3.4673	-0.89508	-12.886	-11.618	-1.9347	-23.682	9.8813	9.6942	-5.4019	-24.577	-3.0045	-1.924	1465
15.7	1571	78	NaN	-3.669	10.203	-7.27	-205.44	9.3578	15.032	83.139	-722.09	1093.9	38.908	742.12	1085.6	51.886	50.037	0	0	-3.2486	-0.67961	-12.896	-11.629	-1.9387	-23.714	9.8789	9.6818	-5.1873	-24.393	-3.0176	-1.9471	1464.9
15.71	1572	78	NaN	-3.6711	10.198	-7.2702	-205.48	9.334	15.004	83.132	-722.09	1093.9	38.835	742.03	1085.6	53.786	53.069	0	0	-3.2126	-0.64415	-12.903	-11.636	-1.9381	-23.744	9.8727	9.6593	-5.1508	-24.388	-3.0305	-1.9763	1464.8
15.72	1573	78	NaN	-3.6696	10.196	-7.2792	-205.52	9.2815	15.048	83.155	-722.08	1093.9	38.892	742.04	1085.6	52.436	51.543	0	0	-3.4221	-0.85055	-12.911	-11.643	-1.938	-23.784	9.8698	9.6076	-5.36	-24.634	-3.0413	-2.0358	1464.8
15.73	1574	78	NaN	-3.6677	10.19	-7.2877	-205.55	9.2302	15.09	83.172	-722.08	1093.9	38.935	742.06	1085.6	52.675	52.048	0	0	-3.7477	-1.1715	-12.92	-11.652	-1.9371	-23.816	9.8628	9.5574	-5.6849	-24.988	-3.0568	-2.0947	1464.8
15.74	1575	78	NaN	-3.6661	10.182	-7.291	-205.57	9.1945	15.101	83.168	-722.09	1093.9	38.904	742	1085.5	54.818	50.658	0	0	-3.5588	-0.98531	-12.928	-11.661	-1.9343	-23.837	9.8533	9.5235	-5.4932	-24.822	-3.0749	-2.1372	1464.8
15.75	1576	78	NaN	-3.6608	10.189	-7.2975	-205.6	9.153	15.155	83.186	-722.06	1093.9	38.936	741.92	1085.4	53.895	49.805	0	0	-3.3699	-0.79912	-12.937	-11.669	-1.9295	-23.865	9.8571	9.4844	-5.2994	-24.664	-3.0796	-2.1848	1464.7
15.76	1577	78	NaN	-3.6416	10.19	-7.2975	-205.61	9.1308	15.189	83.189	-722.03	1093.9	38.946	741.87	1085.4	52.939	51.587	0	0	-3.181	-0.61294	-12.945	-11.678	-1.9105	-23.88	9.8579	9.463	-5.0915	-24.493	-3.0874	-2.2147	1464.6
15.77	1578	78	NaN	-3.629	10.196	-7.2982	-205.61	9.0843	15.25	83.171	-722	1093.9	38.96	741.81	1085.4	53.315	50.444	0	0	-2.992	-0.42676	-12.954	-11.686	-1.899	-23.885	9.8628	9.4179	-4.8911	-24.312	-3.0911	-2.2683	1464.5
15.78	1579	78	NaN	-3.6227	10.198	-7.3041	-205.62	9.0667	15.259	83.18	-721.99	1093.9	38.909	741.73	1085.3	54.055	50.827	0	0	-2.8031	-0.24057	-12.962	-11.695	-1.8903	-23.892	9.863	9.4016	-4.6934	-24.133	-3.0995	-2.2933	1464.4
15.79	1580	78	NaN	-3.6181	10.191	-7.3069	-205.63	9.0327	15.294	83.172	-722	1093.9	38.892	741.73	1085.3	53.448	49.244	0	0	-2.6142	-0.054392	-12.971	-11.703	-1.8854	-23.893	9.8547	9.3686	-4.4996	-23.947	-3.1162	-2.3348	1464.4
15.8	1581	78	NaN	-3.614	10.179	-7.31	-205.61	8.969	15.378	83.15	-722.01	1093.9	38.935	741.78	1085.3	53.535	54.018	0	0	-2.3267	0.22889	-12.974	-11.707	-1.8839	-23.883	9.8419	9.3059	-4.2106	-23.654	-3.1324	-2.4009	1464.5
15.81	1582	78	NaN	-3.6168	10.174	-7.3395	-205.61	8.9579	15.387	83.228	-721.99	1093.9	38.864	741.66	1085.3	55.228	50.001	0	0	-1.8148	0.73339	-12.966	-11.698	-1.8807	-23.879	9.8364	9.296	-3.6955	-23.145	-3.1294	-2.4022	1464.3
15.82	1583	78	NaN	-3.6208	10.167	-7.35	-205.65	8.9788	15.315	83.243	-721.99	1093.9	38.645	741.47	1085.2	53.691	52.086	0	0	-1.6025	0.94265	-12.966	-11.698	-1.8753	-23.908	9.8282	9.3174	-3.4778	-22.966	-3.1375	-2.3807	1464.2
15.83	1584	78	NaN	-3.6271	10.166	-7.3558	-205.67	8.9781	15.328	83.268	-721.97	1093.9	38.571	741.39	1085.2	53.477	52.089	0	0	-1.5146	1.0292	-12.969	-11.701	-1.8776	-23.923	9.8274	9.317	-3.3923	-22.893	-3.1411	-2.3839	1464.1
15.84	1585	78	NaN	-3.6374	10.167	-7.353	-205.68	8.965	15.365	83.276	-721.94	1093.9	38.563	741.39	1085.2	54.137	51.748	0	0	-1.5039	1.0398	-12.97	-11.702	-1.8872	-23.934	9.8279	9.3038	-3.3911	-22.894	-3.1419	-2.3984	1464
15.85	1586	78	NaN	-3.6436	10.169	-7.3484	-205.7	8.9528	15.397	83.296	-721.92	1093.9	38.565	741.42	1085.2	52.934	51.398	0	0	-1.4784	1.0649	-12.968	-11.701	-1.8928	-23.946	9.8309	9.2912	-3.3712	-22.881	-3.1375	-2.4096	1464
15.86	1587	78	NaN	-3.6406	10.176	-7.3475	-205.71	8.9508	15.412	83.355	-721.89	1093.9	38.538	741.42	1085.3	54.046	49.712	0	0	-1.4412	1.1016	-12.965	-11.697	-1.8863	-23.959	9.8383	9.288	-3.3276	-22.858	-3.1264	-2.4091	1464
15.87	1588	78	NaN	-3.6348	10.186	-7.3453	-205.73	8.9551	15.402	83.424	-721.83	1093.9	38.454	741.41	1085.3	52.372	51.062	0	0	-1.4231	1.1194	-12.96	-11.692	-1.8744	-23.972	9.8494	9.2917	-3.2975	-22.852	-3.1104	-2.4006	1464
15.88	1589	78	NaN	-3.6414	10.179	-7.2976	-205.76	8.9684	15.4	83.374	-721.82	1093.9	38.393	741.39	1085.3	54.37	50.666	0	0	-1.4195	1.123	-12.954	-11.686	-1.8806	-23.995	9.8427	9.305	-3.3001	-22.872	-3.1113	-2.3814	1463.9
15.89	1590	78	NaN	-3.6385	10.178	-7.2813	-205.78	8.9777	15.4	83.41	-721.79	1093.9	38.351	741.4	1085.3	54.796	47.464	0	0	-1.4905	1.053	-12.947	-11.679	-1.8746	-24.013	9.8419	9.3141	-3.3651	-22.96	-3.1046	-2.3648	1463.9
15.9	1591	78	NaN	-3.6348	10.171	-7.2765	-205.79	8.9899	15.39	83.443	-721.77	1093.9	38.297	741.38	1085.3	54.552	51.729	0	0	-1.4566	1.0864	-12.935	-11.668	-1.8675	-24.021	9.8346	9.3262	-3.3241	-22.935	-3.1006	-2.3414	1463.9
15.91	1592	78	NaN	-3.6326	10.162	-7.2827	-205.8	9.0054	15.375	83.487	-721.76	1093.9	38.243	741.36	1085.3	54.289	50.919	0	0	-1.2674	1.2728	-12.918	-11.651	-1.8614	-24.029	9.8255	9.3415	-3.1288	-22.757	-3.093	-2.3094	1463.8
15.92	1593	78	NaN	-3.6311	10.157	-7.2978	-205.82	9.0211	15.368	83.556	-721.74	1093.9	38.215	741.37	1085.3	53.969	49.901	0	0	-1.5897	0.95525	-12.909	-11.641	-1.8561	-24.049	9.8215	9.3567	-3.4458	-23.094	-3.0874	-2.2846	1463.8
15.93	1594	78	NaN	-3.6291	10.152	-7.2954	-205.84	9.0326	15.373	83.547	-721.72	1093.9	38.219	741.4	1085.3	54.677	50.694	0	0	-1.9377	0.61225	-12.901	-11.633	-1.8546	-24.066	9.8167	9.3676	-3.7924	-23.454	-3.0839	-2.2654	1463.8
15.94	1595	78	NaN	-3.6369	10.138	-7.2921	-205.85	9.0584	15.371	83.517	-721.72	1093.9	38.202	741.4	1085.4	53.462	52.46	0	0	-1.9664	0.58399	-12.891	-11.624	-1.863	-24.078	9.8056	9.3913	-3.8294	-23.494	-3.0859	-2.2325	1463.8
15.95	1596	78	NaN	-3.6391	10.128	-7.287	-205.86	9.0698	15.358	83.472	-721.71	1093.9	38.151	741.39	1085.4	52.609	51.375	0	0	-2.0808	0.47125	-12.88	-11.612	-1.8649	-24.087	9.7962	9.4017	-3.9457	-23.615	-3.0834	-2.2103	1463.8
15.96	1597	78	NaN	-3.6428	10.121	-7.2839	-205.86	9.0831	15.359	83.435	-721.7	1093.9	38.156	741.4	1085.4	51.891	51.98	0	0	-2.463	0.094592	-12.859	-11.592	-1.8702	-24.092	9.7902	9.414	-4.3333	-23.998	-3.069	-2.1776	1463.8
15.97	1598	78	NaN	-3.6425	10.112	-7.2871	-205.87	9.0965	15.368	83.405	-721.7	1093.9	38.187	741.43	1085.4	53.89	51.907	0	0	-2.8452	-0.28206	-12.839	-11.571	-1.8723	-24.097	9.7816	9.4265	-4.7176	-24.379	-3.0572	-2.1447	1463.9
15.98	1599	78	NaN	-3.6326	10.097	-7.2995	-205.87	9.1018	15.361	83.385	-721.71	1093.9	38.173	741.45	1085.4	53.413	49.988	0	0	-3.1852	-0.6171	-12.819	-11.552	-1.8627	-24.103	9.7669	9.4314	-5.0479	-24.72	-3.0523	-2.1202	1463.9
15.99	1600	78	NaN	-3.6281	10.091	-7.3215	-205.88	9.1028	15.328	83.418	-721.7	1093.9	38.099	741.44	1085.4	52.722	49.974	0	0	-2.9903	-0.42499	-12.811	-11.543	-1.854	-24.108	9.7618	9.4323	-4.8443	-24.533	-3.0488	-2.1107	1463.9
16	1601	78	NaN	-3.6242	10.089	-7.3306	-205.88	9.1158	15.338	83.407	-721.69	1093.9	38.129	741.45	1085.4	54.605	49.774	0	0	-3.0664	-0.50001	-12.795	-11.528	-1.8517	-24.104	9.7595	9.445	-4.9181	-24.604	-3.0357	-2.0825	1463.9
16.01	1602	78	NaN	-3.6197	10.083	-7.328	-205.88	9.1321	15.34	83.366	-721.68	1093.9	38.13	741.43	1085.4	54.015	52.138	0	0	-3.416	-0.84452	-12.773	-11.505	-1.8488	-24.112	9.7533	9.4614	-5.2648	-24.957	-3.0195	-2.0438	1463.8
16.02	1603	78	NaN	-3.6188	10.076	-7.3362	-205.89	9.1391	15.357	83.344	-721.68	1093.8	38.141	741.45	1085.4	54.613	53.055	0	0	-3.4393	-0.86748	-12.755	-11.487	-1.8492	-24.12	9.7461	9.4686	-5.2885	-24.988	-3.0084	-2.0184	1463.9
16.03	1604	78	NaN	-3.6217	10.065	-7.3448	-205.89	9.1437	15.378	83.32	-721.7	1093.8	38.157	741.46	1085.4	52.398	50.101	0	0	-3.4277	-0.85612	-12.737	-11.469	-1.8537	-24.125	9.7356	9.4733	-5.2814	-24.981	-3.0011	-1.9958	1463.9
16.04	1605	78	NaN	-3.6262	10.051	-7.3392	-205.9	9.1558	15.38	83.274	-721.73	1093.8	38.149	741.42	1085.4	53.289	51.228	0	0	-3.5263	-0.95323	-12.717	-11.45	-1.8597	-24.13	9.7209	9.4857	-5.386	-25.084	-2.9966	-1.9643	1463.9
16.05	1606	78	NaN	-3.6312	10.052	-7.3693	-205.89	9.1517	15.388	83.327	-721.71	1093.8	38.113	741.42	1085.4	53.521	48.997	0	0	-3.7054	-1.1297	-12.697	-11.429	-1.8612	-24.124	9.7216	9.482	-5.5666	-25.254	-2.9751	-1.9472	1463.9
16.06	1607	78	NaN	-3.6522	10.05	-7.3547	-205.89	9.1521	15.383	83.248	-721.72	1093.9	38.057	741.37	1085.4	52.92	50.896	0	0	-4.0295	-1.4492	-12.673	-11.405	-1.8831	-24.122	9.7181	9.484	-5.9126	-25.571	-2.9549	-1.9214	1463.8
16.07	1608	78	NaN	-3.6623	10.048	-7.3486	-205.88	9.1451	15.415	83.206	-721.72	1093.8	38.078	741.39	1085.4	54.388	53.125	0	0	-4.1066	-1.5252	-12.655	-11.387	-1.8957	-24.11	9.7163	9.477	-6.0023	-25.636	-2.9384	-1.9101	1463.8
16.08	1609	78	NaN	-3.6721	10.049	-7.3444	-205.86	9.1393	15.424	83.174	-721.71	1093.8	38.033	741.38	1085.3	53.216	52.426	0	0	-4.1194	-1.5377	-12.638	-11.37	-1.9049	-24.094	9.7155	9.4723	-6.0243	-25.631	-2.9223	-1.898	1463.8
16.09	1610	78	NaN	-3.6843	10.047	-7.3427	-205.85	9.1429	15.423	83.136	-721.71	1093.9	37.953	741.35	1085.3	52.961	51.337	0	0	-4.2128	-1.6298	-12.62	-11.352	-1.9154	-24.077	9.7118	9.4782	-6.1283	-25.707	-2.9079	-1.874	1463.8
16.1	1611	78	NaN	-3.6939	10.039	-7.3519	-205.84	9.1597	15.459	83.108	-721.73	1093.9	37.966	741.37	1085.3	53.109	50.497	0	0	-4.2885	-1.7044	-12.609	-11.342	-1.9266	-24.069	9.7031	9.4959	-6.2151	-25.774	-2.906	-1.8457	1463.8
16.11	1612	78	NaN	-3.6981	10.043	-7.3778	-205.85	9.181	15.487	83.142	-721.71	1093.9	37.997	741.38	1085.3	54.11	50.706	0	0	-4.3515	-1.7665	-12.604	-11.336	-1.9308	-24.079	9.7067	9.5171	-6.2823	-25.846	-2.8972	-1.8192	1463.8
16.12	1613	78	NaN	-3.6979	10.04	-7.3789	-205.84	9.1768	15.501	83.117	-721.71	1093.9	37.95	741.4	1085.3	51.269	51.644	0	0	-4.4156	-1.8297	-12.599	-11.332	-1.9297	-24.067	9.7038	9.5131	-6.3453	-25.897	-2.8955	-1.8186	1463.8
16.13	1614	78	NaN	-3.6951	10.036	-7.3749	-205.84	9.1938	15.529	83.075	-721.7	1093.9	37.925	741.4	1085.3	53.026	50.615	0	0	-4.4786	-1.8918	-12.595	-11.328	-1.9275	-24.073	9.6996	9.5298	-6.4061	-25.965	-2.8956	-1.7978	1463.8
16.14	1615	78	NaN	-3.6965	10.033	-7.3727	-205.85	9.2106	15.542	83.041	-721.68	1093.9	37.874	741.38	1085.3	53.512	49.816	0	0	-4.4607	-1.8741	-12.594	-11.326	-1.9283	-24.079	9.6975	9.5464	-6.3889	-25.953	-2.8962	-1.7797	1463.8
16.15	1616	78	NaN	-3.6986	10.033	-7.3768	-205.85	9.2227	15.538	83.03	-721.66	1093.8	37.794	741.35	1085.3	54.766	51.163	0	0	-4.4365	-1.8502	-12.593	-11.326	-1.9276	-24.076	9.6969	9.5583	-6.3641	-25.926	-2.8962	-1.7673	1463.7
16.16	1617	78	NaN	-3.6933	10.03	-7.3872	-205.85	9.2416	15.538	83.042	-721.63	1093.8	37.731	741.32	1085.3	54.578	50.364	0	0	-4.4043	-1.8185	-12.594	-11.326	-1.9193	-24.071	9.695	9.5769	-6.3236	-25.89	-2.8989	-1.7494	1463.7
16.17	1618	78	NaN	-3.7013	10.026	-7.3882	-205.84	9.2465	15.546	83.024	-721.61	1093.9	37.709	741.34	1085.3	52.402	49.435	0	0	-4.2564	-1.6728	-12.594	-11.326	-1.9272	-24.066	9.6896	9.583	-6.1836	-25.739	-2.9042	-1.7432	1463.7
16.18	1619	78	NaN	-3.7059	10.012	-7.4005	-205.81	9.2583	15.578	83.061	-721.56	1093.9	37.743	741.39	1085.3	54.151	49.343	0	0	-4.1036	-1.5222	-12.594	-11.326	-1.9316	-24.036	9.6759	9.5947	-6.0352	-25.558	-2.9182	-1.7317	1463.7
16.19	1620	78	NaN	-3.7131	9.9981	-7.394	-205.81	9.2892	15.553	83.033	-721.52	1093.8	37.713	741.34	1085.3	55.593	50.668	0	0	-3.9946	-1.4148	-12.596	-11.328	-1.9386	-24.031	9.6622	9.6251	-5.9333	-25.446	-2.9333	-1.7029	1463.6
16.2	1621	78	NaN	-3.7159	9.9845	-7.3843	-205.8	9.3102	15.527	82.995	-721.49	1093.8	37.689	741.32	1085.3	50.568	50.216	0	0	-3.8831	-1.3049	-12.597	-11.33	-1.9419	-24.024	9.6488	9.646	-5.825	-25.329	-2.9484	-1.6836	1463.5
16.21	1622	78	NaN	-3.7182	9.9724	-7.3821	-205.78	9.3167	15.514	82.976	-721.45	1093.8	37.68	741.34	1085.3	53.472	50.327	0	0	-3.7648	-1.1883	-12.599	-11.332	-1.9446	-24.002	9.6364	9.6527	-5.7094	-25.191	-2.9628	-1.6789	1463.5
16.22	1623	78	NaN	-3.7318	9.962	-7.3857	-205.76	9.3278	15.48	82.957	-721.41	1093.8	37.632	741.33	1085.2	52.96	50.89	0	0	-3.6862	-1.1109	-12.602	-11.334	-1.9569	-23.98	9.6257	9.6641	-5.6432	-25.091	-2.9759	-1.6699	1463.5
16.23	1624	78	NaN	-3.7321	9.94	-7.3928	-205.75	9.3048	15.504	82.961	-721.41	1093.8	37.696	741.46	1085.2	54.285	50.758	0	0	-3.6227	-1.0483	-12.604	-11.337	-1.9598	-23.975	9.6034	9.6414	-5.5825	-25.023	-3.0009	-1.6953	1463.6
16.24	1625	78	NaN	-3.7355	9.9165	-7.4023	-205.68	9.2912	15.48	82.948	-721.36	1093.8	37.608	741.49	1085.2	52.171	49.557	0	0	-3.5364	-0.96325	-12.608	-11.34	-1.9603	-23.901	9.5795	9.6281	-5.4967	-24.864	-3.0285	-1.7123	1463.6
16.25	1626	78	NaN	-3.7457	9.8905	-7.4131	-205.66	9.2985	15.439	82.942	-721.31	1093.8	37.587	741.5	1085.2	53.764	50.421	0	0	-3.4764	-0.90408	-12.612	-11.344	-1.9698	-23.884	9.5544	9.6347	-5.4462	-24.788	-3.0574	-1.7095	1463.5
16.26	1627	78	NaN	-3.7549	9.867	-7.412	-205.66	9.3075	15.388	82.902	-721.29	1093.8	37.564	741.49	1085.2	54.798	52.194	0	0	-3.4404	-0.86863	-12.616	-11.348	-1.9797	-23.882	9.5318	9.6428	-5.4201	-24.751	-3.0837	-1.7051	1463.5
16.27	1628	78	NaN	-3.7594	9.8482	-7.4095	-205.61	9.2942	15.35	82.857	-721.25	1093.8	37.519	741.52	1085.2	54.699	51.875	0	0	-3.3636	-0.79296	-12.618	-11.35	-1.9841	-23.839	9.5134	9.629	-5.3477	-24.632	-3.1047	-1.7214	1463.5
16.28	1629	78	NaN	-3.7623	9.8323	-7.44	-205.51	9.2457	15.356	82.921	-721.19	1093.7	37.544	741.66	1085.2	53.887	50.43	0	0	-3.2843	-0.71478	-12.621	-11.353	-1.9856	-23.735	9.4979	9.5801	-5.2699	-24.45	-3.1226	-1.7729	1463.6
16.29	1630	78	NaN	-3.7564	9.823	-7.4748	-205.46	9.2255	15.34	83.04	-721.17	1093.7	37.578	741.73	1085.2	55.155	53.817	0	0	-3.2963	-0.72659	-12.623	-11.356	-1.9765	-23.68	9.4896	9.5589	-5.2728	-24.407	-3.1339	-1.7969	1463.6
16.3	1631	78	NaN	-3.7613	9.8129	-7.456	-205.46	9.2335	15.31	82.967	-721.18	1093.7	37.62	741.73	1085.2	54.555	49.845	0	0	-3.3175	-0.74752	-12.626	-11.359	-1.9859	-23.688	9.4804	9.566	-5.3034	-24.436	-3.1459	-1.7927	1463.6
16.31	1632	78	NaN	-3.7655	9.8028	-7.4405	-205.43	9.2367	15.249	82.907	-721.18	1093.7	37.592	741.72	1085.3	54.425	48.386	0	0	-3.3139	-0.74399	-12.629	-11.361	-1.9913	-23.656	9.4711	9.5684	-5.3052	-24.4	-3.1578	-1.7929	1463.6
16.32	1633	78	NaN	-3.7666	9.7987	-7.4323	-205.32	9.2134	15.159	82.88	-721.17	1093.7	37.598	741.78	1085.3	56.009	52.082	0	0	-3.3217	-0.75161	-12.632	-11.364	-1.9937	-23.546	9.4683	9.5438	-5.3154	-24.298	-3.1635	-1.8203	1463.7
16.33	1634	78	NaN	-3.7673	9.802	-7.4263	-205.13	9.1699	15.047	82.861	-721.14	1093.7	37.661	741.89	1085.3	54.885	51.41	0	0	-3.3339	-0.76363	-12.635	-11.367	-1.9977	-23.356	9.4732	9.4987	-5.3316	-24.119	-3.1615	-1.8683	1463.8
16.34	1635	78	NaN	-3.7731	9.8058	-7.4224	-204.89	9.1438	14.917	82.833	-721.15	1093.7	37.636	741.9	1085.4	55.26	51.931	0	0	-3.3518	-0.78133	-12.638	-11.37	-2.0037	-23.118	9.4777	9.4719	-5.3555	-23.9	-3.1599	-1.8982	1463.8
16.35	1636	78	NaN	-3.7725	9.8022	-7.4313	-204.76	9.1147	14.784	82.857	-721.17	1093.7	37.569	741.92	1085.4	54.462	50.909	0	0	-3.3658	-0.79507	-12.64	-11.373	-1.9995	-22.99	9.475	9.4419	-5.3653	-23.785	-3.1655	-1.931	1463.8
16.36	1637	78	NaN	-3.7761	9.8102	-7.4466	-204.61	9.0707	14.645	82.896	-721.15	1093.8	37.516	741.96	1085.4	54.681	50.272	0	0	-3.3772	-0.80637	-12.643	-11.376	-1.9996	-22.831	9.4828	9.3981	-5.3768	-23.637	-3.1604	-1.9775	1463.8
16.37	1638	78	NaN	-3.7813	9.8156	-7.4494	-204.44	9.0396	14.492	82.904	-721.15	1093.8	37.456	741.97	1085.4	53.816	53.102	0	0	-3.3905	-0.81947	-12.646	-11.378	-2.0021	-22.662	9.4887	9.3665	-5.3926	-23.481	-3.1569	-2.0116	1463.9
16.38	1639	78	NaN	-3.7884	9.8173	-7.4378	-204.25	9.0131	14.318	82.866	-721.17	1093.8	37.364	741.95	1085.4	52.942	49.642	0	0	-3.4075	-0.83623	-12.648	-11.381	-2.0071	-22.469	9.4912	9.3392	-5.4147	-23.305	-3.157	-2.0413	1463.9
16.39	1640	78	NaN	-3.7971	9.8189	-7.4241	-204.03	8.9769	14.116	82.816	-721.19	1093.8	37.225	741.92	1085.5	54.219	49.938	0	0	-3.4756	-0.90333	-12.652	-11.385	-2.0123	-22.248	9.4933	9.3025	-5.4879	-23.152	-3.1588	-2.0821	1463.8
16.4	1641	78	NaN	-3.8038	9.8254	-7.4315	-203.82	8.9265	13.888	82.838	-721.18	1093.8	37.032	741.91	1085.5	52.813	50.79	0	0	-2.9556	-0.39089	-12.647	-11.379	-2.0106	-22.024	9.5009	9.251	-4.9662	-22.414	-3.146	-2.1283	1463.8
16.41	1642	78	NaN	-3.8122	9.8362	-7.4527	-203.46	8.8334	13.558	82.9	-721.18	1093.8	36.789	741.91	1085.6	53.718	51.513	0	0	-1.7525	0.79482	-12.631	-11.363	-2.007	-21.651	9.5139	9.1557	-3.7595	-20.856	-3.1169	-2.2075	1463.8
16.42	1643	78	NaN	-3.8125	9.8364	-7.4545	-203.17	8.7448	13.341	82.899	-721.19	1093.8	36.681	741.99	1085.6	52.649	52.333	0	0	-1.6604	0.88556	-12.63	-11.363	-2.0032	-21.36	9.5174	9.0638	-3.6636	-20.474	-3.1131	-2.2992	1463.9
16.43	1644	78	NaN	-3.8109	9.835	-7.4501	-202.78	8.6576	13.117	82.875	-721.21	1093.8	36.723	742.09	1085.8	51.816	50.059	0	0	-1.7058	0.84078	-12.632	-11.365	-2.0043	-20.978	9.5206	8.972	-3.7102	-20.137	-3.1115	-2.3926	1464
16.44	1645	78	NaN	-3.8116	9.8357	-7.443	-202.4	8.5718	12.881	82.847	-721.23	1093.8	36.785	742.18	1085.9	52.281	52.181	0	0	-1.7316	0.81538	-12.633	-11.366	-2.0087	-20.592	9.5256	8.8818	-3.7403	-19.777	-3.1078	-2.484	1464.1
16.45	1646	78	NaN	-3.8146	9.8389	-7.4407	-202.09	8.483	12.654	82.843	-721.22	1093.8	36.76	742.28	1085.9	52.326	50.519	0	0	-1.7527	0.79464	-12.635	-11.368	-2.011	-20.288	9.5318	8.7901	-3.7636	-19.493	-3.1034	-2.5775	1464.2
16.46	1647	78	NaN	-3.8136	9.8428	-7.4649	-201.77	8.378	12.41	82.926	-721.21	1093.8	36.693	742.41	1086	53.125	49.986	0	0	-1.7634	0.78409	-12.638	-11.37	-2.0043	-19.96	9.5381	8.6826	-3.7677	-19.176	-3.0999	-2.6879	1464.4
16.47	1648	78	NaN	-3.8066	9.8391	-7.4559	-201.6	8.3397	12.291	82.894	-721.24	1093.8	36.676	742.42	1086	53.698	51.527	0	0	-1.8444	0.70422	-12.639	-11.371	-1.998	-19.796	9.5357	8.643	-3.8424	-19.092	-3.1032	-2.7284	1464.4
16.48	1649	78	NaN	-3.8025	9.8292	-7.4585	-201.17	8.2296	11.964	82.904	-721.27	1093.8	36.654	742.57	1086.1	52.672	50.295	0	0	-1.9473	0.60279	-12.64	-11.372	-1.9929	-19.365	9.5295	8.5293	-3.9402	-18.762	-3.11	-2.8427	1464.6
16.49	1650	78	NaN	-3.8	9.8216	-7.4661	-200.68	8.1705	11.601	82.924	-721.28	1093.8	36.724	742.72	1086.3	54.397	51.322	0	0	-2.019	0.53218	-12.642	-11.375	-1.9925	-18.869	9.5273	8.4647	-4.0115	-18.337	-3.1149	-2.91	1464.7
16.5	1651	78	NaN	-3.8016	9.8172	-7.4713	-200.17	8.1583	11.187	82.943	-721.27	1093.8	36.733	742.8	1086.4	53.398	50.306	0	0	-2.1505	0.40261	-12.644	-11.377	-1.9938	-18.362	9.5287	8.4467	-4.1442	-17.959	-3.1156	-2.9301	1464.8
16.51	1652	78	NaN	-3.8086	9.8168	-7.4725	-199.69	8.1459	10.709	82.96	-721.27	1093.8	36.562	742.86	1086.6	52.033	49.658	0	0	-2.3294	0.22622	-12.646	-11.379	-1.9935	-17.877	9.5329	8.4298	-4.323	-17.651	-3.1132	-2.9487	1464.9
16.52	1653	78	NaN	-3.8153	9.8282	-7.4816	-199.37	8.1274	10.365	82.984	-721.24	1093.8	36.44	742.95	1086.6	54.745	51.053	0	0	-2.4299	0.12724	-12.649	-11.382	-1.9946	-17.553	9.5474	8.4082	-4.4244	-17.426	-3.1018	-2.9734	1464.9
16.53	1654	78	NaN	-3.8195	9.8277	-7.4725	-199.05	8.1229	10.091	82.957	-721.26	1093.8	36.509	743.13	1086.8	54.911	53.618	0	0	-2.5278	0.030764	-12.652	-11.385	-2.0028	-17.238	9.5526	8.398	-4.5305	-17.207	-3.0999	-2.9868	1465.1
16.54	1655	78	NaN	-3.8237	9.8342	-7.4705	-198.75	8.106	9.7884	82.941	-721.26	1093.8	36.539	743.34	1086.9	53.876	52.516	0	0	-2.6031	-0.043464	-12.655	-11.388	-2.0091	-16.939	9.5637	8.3766	-4.6122	-16.983	-3.0915	-3.011	1465.4
16.55	1656	78	NaN	-3.8278	9.8351	-7.4666	-198.42	8.1367	9.3711	82.932	-721.26	1093.8	36.556	743.52	1087.1	54.709	51.185	0	0	-2.7571	-0.19527	-12.658	-11.39	-2.0144	-16.602	9.5712	8.4005	-4.7715	-16.797	-3.0863	-2.9895	1465.5
16.56	1657	78	NaN	-3.8304	9.8318	-7.4577	-198.08	8.1829	8.9474	82.91	-721.28	1093.8	36.584	743.7	1087.3	52.456	50.806	0	0	-3.027	-0.46116	-12.659	-11.392	-2.0192	-16.269	9.5758	8.4389	-5.0461	-16.73	-3.0834	-2.9528	1465.7
16.57	1658	78	NaN	-3.8288	9.832	-7.4476	-197.79	8.1902	8.621	82.876	-721.28	1093.8	36.637	743.94	1087.4	53.012	50.787	0	0	-3.2747	-0.70532	-12.661	-11.394	-2.0213	-15.982	9.5832	8.4389	-5.296	-16.687	-3.0779	-2.9546	1466
16.58	1659	78	NaN	-3.8163	9.8359	-7.4496	-197.42	8.1845	8.185	82.901	-721.27	1093.8	36.723	744.31	1087.7	54.731	52.687	0	0	-3.5131	-0.94023	-12.663	-11.395	-2.0116	-15.612	9.597	8.4234	-5.5247	-16.552	-3.0656	-2.9716	1466.3
16.59	1660	78	NaN	-3.8075	9.8363	-7.4445	-197.16	8.1867	7.9533	82.901	-721.28	1093.8	36.949	744.59	1087.8	54.622	50.779	0	0	-3.736	-1.1599	-12.662	-11.395	-2.0119	-15.362	9.6035	8.4194	-5.7479	-16.521	-3.059	-2.9755	1466.6
16.6	1661	78	NaN	-3.8052	9.8344	-7.4394	-196.85	8.1991	7.5465	82.884	-721.27	1093.8	37.008	744.89	1088	53.284	49.764	0	0	-3.9109	-1.3323	-12.662	-11.395	-2.013	-15.058	9.6094	8.4241	-5.9238	-16.39	-3.053	-2.9707	1466.9
16.61	1662	78	NaN	-3.8063	9.8292	-7.4325	-196.65	8.2092	7.2191	82.858	-721.28	1093.8	36.903	745.07	1088.2	54.028	51.633	0	0	-4.0601	-1.4793	-12.662	-11.395	-2.0112	-14.85	9.6103	8.4281	-6.0713	-16.329	-3.0519	-2.9665	1467.1
16.62	1663	78	NaN	-3.803	9.8224	-7.4325	-196.41	8.2131	6.9263	82.854	-721.29	1093.8	36.918	745.32	1088.4	53.731	51.638	0	0	-4.3017	-1.7174	-12.662	-11.395	-2.009	-14.613	9.6107	8.4248	-6.3107	-16.331	-3.0514	-2.9698	1467.3
16.63	1664	78	NaN	-3.7917	9.8181	-7.4457	-195.98	8.2149	6.5301	82.888	-721.28	1093.8	37.281	745.89	1088.7	51.889	50.196	0	0	-4.5779	-1.9896	-12.662	-11.394	-2.0112	-14.196	9.6185	8.4146	-6.5891	-16.186	-3.0436	-2.9799	1467.9
16.64	1665	78	NaN	-3.7926	9.8235	-7.4465	-195.77	8.2237	6.3155	82.884	-721.25	1093.8	37.454	746.24	1088.9	53.382	49.909	0	0	-4.7359	-2.1453	-12.661	-11.393	-2.0194	-13.993	9.6323	8.4149	-6.7553	-16.138	-3.0287	-2.9785	1468.2
16.65	1666	78	NaN	-3.7952	9.8318	-7.4815	-195.49	8.3041	5.9479	82.962	-721.21	1093.8	37.619	746.56	1089.1	51.738	51.697	0	0	-4.8883	-2.2955	-12.659	-11.392	-2.0258	-13.716	9.6512	8.4847	-6.9142	-16.012	-3.0081	-2.907	1468.5
16.66	1667	78	NaN	-3.7912	9.8321	-7.4859	-195.25	8.3558	5.6942	82.952	-721.21	1093.8	37.8	746.87	1089.4	54.298	51.133	0	0	-5.0353	-2.4404	-12.657	-11.389	-2.0295	-13.49	9.6602	8.5277	-7.0649	-15.931	-2.9968	-2.8618	1468.8
16.67	1668	78	NaN	-3.7834	9.8319	-7.4885	-195.03	8.3997	5.5123	82.951	-721.21	1093.8	38.052	747.16	1089.5	53.359	51.327	0	0	-5.4818	-2.8804	-12.654	-11.386	-2.032	-13.283	9.6669	8.5647	-7.5138	-16.163	-2.987	-2.8215	1469.1
16.68	1669	78	NaN	-3.7735	9.8369	-7.4994	-194.83	8.4543	5.3334	82.982	-721.21	1093.8	38.319	747.43	1089.7	52.73	52.25	0	0	-5.8479	-3.2412	-12.651	-11.383	-2.0315	-13.092	9.6777	8.6135	-7.8794	-16.333	-2.9732	-2.7698	1469.3
16.69	1670	78	NaN	-3.7604	9.8487	-7.5076	-194.66	8.5244	5.0873	83.008	-721.19	1093.8	38.486	747.74	1089.9	52.295	52.134	0	0	-5.9972	-3.3883	-12.649	-11.381	-2.0244	-12.923	9.696	8.6771	-8.0216	-16.311	-2.9526	-2.7039	1469.6
16.7	1671	78	NaN	-3.7426	9.8653	-7.5013	-194.41	8.5984	4.682	83.02	-721.15	1093.8	38.542	748.17	1090.1	54.426	49.822	0	0	-6.1478	-3.5367	-12.645	-11.378	-2.0088	-12.674	9.7235	8.7402	-8.1565	-16.211	-2.9216	-2.6373	1470
16.71	1672	78	NaN	-3.7381	9.8693	-7.466	-194.24	8.6509	4.4434	82.947	-721.16	1093.8	38.646	748.45	1090.3	54.174	52.981	0	0	-6.3008	-3.6875	-12.64	-11.372	-2.0114	-12.511	9.7349	8.7853	-8.3123	-16.198	-2.9048	-2.5868	1470.3
16.72	1673	78	NaN	-3.7309	9.8796	-7.4555	-194.05	8.7107	4.2233	82.959	-721.13	1093.7	38.794	748.74	1090.5	54.042	51.576	0	0	-6.4607	-3.8451	-12.635	-11.368	-2.0098	-12.332	9.7517	8.8387	-8.4705	-16.177	-2.8835	-2.5289	1470.5
16.73	1674	78	NaN	-3.7224	9.886	-7.4415	-193.83	8.8028	3.9242	82.978	-721.1	1093.7	38.926	749.07	1090.7	54.436	51.739	0	0	-6.5889	-3.9714	-12.631	-11.364	-2.0061	-12.117	9.7658	8.9229	-8.595	-16.088	-2.8654	-2.4407	1470.8
16.74	1675	78	NaN	-3.715	9.8874	-7.4222	-193.61	8.8955	3.6004	82.981	-721.08	1093.7	39.035	749.42	1090.9	52.637	52.66	0	0	-6.5566	-3.9396	-12.628	-11.361	-2.0032	-11.897	9.7754	9.0075	-8.5599	-15.837	-2.8531	-2.3534	1471.2
16.75	1676	78	NaN	-3.7094	9.8911	-7.4177	-193.43	8.9288	3.3907	82.998	-721.06	1093.7	39.161	749.76	1091	55.163	50.978	0	0	-6.5264	-3.9098	-12.626	-11.358	-2.0022	-11.723	9.7841	9.0359	-8.5286	-15.633	-2.8415	-2.3221	1471.5
16.76	1677	78	NaN	-3.7048	9.8838	-7.3975	-193.24	8.9534	3.1917	82.968	-721.07	1093.7	39.286	750.11	1091.1	54.866	53.595	0	0	-6.4968	-3.8806	-12.623	-11.355	-2.004	-11.54	9.7824	9.0548	-8.5008	-15.421	-2.8402	-2.3002	1471.8
16.77	1678	78	NaN	-3.7094	9.8873	-7.3972	-193.03	9.0693	2.9156	82.991	-721.04	1093.7	39.524	750.52	1091.3	55.111	51.378	0	0	-6.3886	-3.774	-12.621	-11.353	-2.0175	-11.34	9.7942	9.1623	-8.4061	-15.114	-2.8268	-2.1911	1472.2
16.78	1679	78	NaN	-3.7115	9.8886	-7.3867	-192.85	9.1512	2.7222	82.965	-721.03	1093.7	39.741	750.85	1091.5	52.803	53.937	0	0	-6.2805	-3.6675	-12.619	-11.352	-2.0294	-11.165	9.8027	9.2372	-8.3098	-14.832	-2.8168	-2.1147	1472.5
16.79	1680	78	NaN	-3.7097	9.8888	-7.3789	-192.66	9.2145	2.4932	82.937	-721.03	1093.7	39.866	751.2	1091.7	52.703	52.345	0	0	-6.1759	-3.5644	-12.619	-11.351	-2.034	-10.985	9.8092	9.2941	-8.2099	-14.549	-2.8096	-2.0572	1472.9
16.8	1681	78	NaN	-3.7053	9.8872	-7.3842	-192.49	9.2809	2.2108	82.937	-721.02	1093.7	39.876	751.53	1091.8	54.334	51.684	0	0	-6.0032	-3.3942	-12.618	-11.351	-2.0303	-10.811	9.8142	9.354	-8.0334	-14.205	-2.804	-1.9966	1473.2
16.81	1682	78	NaN	-3.6995	9.8801	-7.4024	-192.37	9.3534	1.9834	82.958	-721.01	1093.7	39.807	751.74	1092	52.855	52.616	0	0	-5.7417	-3.1365	-12.617	-11.35	-2.0212	-10.687	9.8141	9.4194	-7.7629	-13.823	-2.8032	-1.9304	1473.4
16.82	1683	78	NaN	-3.6899	9.8675	-7.4261	-192.15	9.4142	1.7566	82.984	-721.05	1093.7	39.88	752.14	1092.2	53.15	50.275	0	0	-5.5795	-2.9767	-12.617	-11.349	-2.014	-10.473	9.808	9.4737	-7.5934	-13.45	-2.8085	-1.8753	1473.8
16.83	1684	78	NaN	-3.6759	9.8651	-7.4531	-191.91	9.4638	1.5597	83.041	-721.03	1093.7	39.95	752.52	1092.3	53.917	52.187	0	0	-5.4305	-2.8299	-12.616	-11.348	-2.0009	-10.233	9.8116	9.5173	-7.4314	-13.062	-2.8041	-1.8309	1474.2
16.84	1685	78	NaN	-3.6692	9.8657	-7.4576	-191.72	9.5017	1.4517	83.026	-721.03	1093.7	40.086	752.79	1092.4	53.881	50.059	0	0	-5.2689	-2.6706	-12.615	-11.348	-2.0003	-10.053	9.8161	9.5512	-7.2692	-12.723	-2.7992	-1.7965	1474.4
16.85	1686	78	NaN	-3.668	9.8661	-7.4558	-191.56	9.538	1.3731	82.992	-721.03	1093.7	40.209	753.02	1092.5	51.168	52.048	0	0	-5.1339	-2.5375	-12.615	-11.347	-2.0055	-9.902	9.8192	9.5849	-7.1394	-12.44	-2.7955	-1.7622	1474.7
16.86	1687	78	NaN	-3.6684	9.864	-7.4662	-191.41	9.5825	1.2824	83.005	-721.05	1093.7	40.27	753.22	1092.5	53.732	51.079	0	0	-5.011	-2.4164	-12.614	-11.346	-2.008	-9.749	9.8196	9.6269	-7.019	-12.165	-2.7944	-1.7196	1474.9
16.87	1688	78	NaN	-3.6682	9.8583	-7.4949	-191.26	9.6394	1.1896	83.084	-721.08	1093.7	40.289	753.43	1092.6	53.426	50.442	0	0	-4.8886	-2.2958	-12.613	-11.346	-2.0058	-9.5933	9.8171	9.6806	-6.8943	-11.889	-2.7962	-1.6651	1475.1
16.88	1689	78	NaN	-3.675	9.8622	-7.502	-191.12	9.6971	1.0783	83.089	-721.09	1093.7	40.246	753.61	1092.7	53.73	51.354	0	0	-4.7409	-2.1502	-12.612	-11.345	-2.0109	-9.4512	9.824	9.7353	-6.7518	-11.601	-2.7884	-1.6094	1475.3
16.89	1690	78	NaN	-3.6751	9.8661	-7.4842	-190.94	9.8284	0.90053	83.03	-721.12	1093.7	40.143	753.74	1092.8	52.508	52.459	0	0	-4.3961	-1.8105	-12.611	-11.343	-2.0095	-9.2717	9.8321	9.8624	-6.4056	-11.082	-2.7788	-1.4808	1475.5
16.9	1691	78	NaN	-3.6809	9.8703	-7.4527	-190.79	9.9499	0.75502	82.919	-721.16	1093.7	40.035	753.78	1092.9	53.069	50.956	0	0	-4.1282	-1.5464	-12.609	-11.342	-2.0155	-9.1227	9.8399	9.9803	-6.1437	-10.669	-2.7694	-1.3615	1475.6
16.91	1692	78	NaN	-3.6884	9.8842	-7.4278	-190.64	10.066	0.66524	82.828	-721.18	1093.7	40.028	753.82	1093	53.792	52.057	0	0	-3.9281	-1.3492	-12.608	-11.34	-2.0264	-8.9782	9.8563	10.094	-5.9545	-10.327	-2.7514	-1.2458	1475.6
16.92	1693	78	NaN	-3.6895	9.9082	-7.4263	-190.47	10.187	0.59775	82.814	-721.18	1093.7	40.076	753.91	1093	54.259	50.676	0	0	-3.8012	-1.2242	-12.608	-11.34	-2.03	-8.8122	9.882	10.213	-5.8312	-10.036	-2.7257	-1.127	1475.7
16.93	1694	78	NaN	-3.6776	9.9282	-7.4541	-190.3	10.293	0.47979	82.884	-721.18	1093.7	39.942	753.99	1093.1	52.742	50.058	0	0	-3.6858	-1.1104	-12.608	-11.34	-2.0101	-8.6364	9.9031	10.318	-5.6959	-9.7468	-2.7048	-1.0221	1475.8
16.94	1695	78	NaN	-3.6668	9.9359	-7.4881	-190.2	10.345	0.42371	82.98	-721.19	1093.7	39.876	754.04	1093.1	53.65	53.231	0	0	-3.5824	-1.0086	-12.609	-11.341	-1.9931	-8.5234	9.9113	10.37	-5.5756	-9.5319	-2.6975	-0.97154	1475.9
16.95	1696	78	NaN	-3.6615	9.9321	-7.4767	-190.15	10.386	0.40647	82.932	-721.22	1093.7	39.882	754.04	1093.1	53.736	50.658	0	0	-3.4587	-0.88666	-12.61	-11.343	-1.99	-8.4751	9.9079	10.41	-5.4487	-9.3617	-2.7024	-0.93276	1475.9
16.96	1697	78	NaN	-3.6524	9.9479	-7.4879	-190.07	10.464	0.36794	82.94	-721.22	1093.7	39.855	754.01	1093.1	53.972	50.293	0	0	-3.3013	-0.73149	-12.613	-11.345	-1.9795	-8.4017	9.9234	10.488	-5.2808	-9.1332	-2.6893	-0.85666	1475.9
16.97	1698	78	NaN	-3.6434	9.9712	-7.5086	-190.01	10.552	0.3074	82.98	-721.19	1093.7	39.762	753.94	1093.1	54.215	52.538	0	0	-3.0866	-0.51991	-12.616	-11.348	-1.9652	-8.3277	9.9462	10.577	-5.0518	-8.8476	-2.6697	-0.7713	1475.8
16.98	1699	78	NaN	-3.6354	9.9853	-7.514	-189.96	10.631	0.24498	82.983	-721.18	1093.7	39.617	753.82	1093.1	54.321	51.417	0	0	-2.8579	-0.2946	-12.619	-11.352	-1.9513	-8.2775	9.9598	10.657	-4.8093	-8.5721	-2.6593	-0.6946	1475.6
16.99	1700	78	NaN	-3.619	9.9903	-7.5037	-189.91	10.736	0.20295	82.929	-721.2	1093.7	39.478	753.63	1093	53.06	53.224	0	0	-2.6354	-0.075289	-12.622	-11.354	-1.9315	-8.2195	9.9638	10.762	-4.5669	-8.2948	-2.6577	-0.59159	1475.5
17	1701	78	NaN	-3.6167	9.995	-7.4935	-189.89	10.779	0.21042	82.9	-721.19	1093.7	39.482	753.54	1093	53.403	52.54	0	0	-2.427	0.1301	-12.625	-11.358	-1.9303	-8.206	9.9673	10.807	-4.3573	-8.0759	-2.6578	-0.55084	1475.4
17.01	1702	78	NaN	-3.6098	9.9942	-7.4931	-189.82	10.88	0.23323	82.885	-721.2	1093.7	39.389	753.22	1092.9	54.169	52.466	0	0	-2.2282	0.32604	-12.629	-11.362	-1.9201	-8.1333	9.9639	10.91	-4.1482	-7.8073	-2.6655	-0.45175	1475.1
17.02	1703	78	NaN	-3.6048	9.9957	-7.512	-189.76	10.933	0.26999	82.944	-721.19	1093.7	39.326	752.99	1092.9	53.057	50.577	0	0	-2.0636	0.48824	-12.633	-11.366	-1.91	-8.0683	9.9627	10.966	-3.9736	-7.5801	-2.6707	-0.40009	1474.8
17.03	1704	78	NaN	-3.6045	10.001	-7.5291	-189.72	10.95	0.30134	83.004	-721.18	1093.7	39.287	752.86	1092.8	52.388	52.501	0	0	-1.8819	0.6673	-12.638	-11.37	-1.9057	-8.0254	9.9661	10.985	-3.7876	-7.3581	-2.6718	-0.38526	1474.7
17.04	1705	78	NaN	-3.609	10.012	-7.5159	-189.68	10.97	0.31731	82.978	-721.16	1093.7	39.178	752.66	1092.8	53.975	51.774	0	0	-1.4222	1.1203	-12.652	-11.385	-1.9068	-7.9801	9.9759	11.006	-3.329	-6.8598	-2.6764	-0.37881	1474.5
17.05	1706	78	NaN	-3.6153	10.036	-7.4554	-189.59	10.986	0.33946	82.855	-721.15	1093.7	38.856	752.19	1092.7	53.586	50.715	0	0	-1.0786	1.459	-12.663	-11.396	-1.9047	-7.8753	9.9966	11.026	-2.9833	-6.4163	-2.6668	-0.37005	1474
17.06	1707	78	NaN	-3.6037	10.067	-7.4586	-189.54	10.979	0.38466	82.902	-721.1	1093.7	38.749	751.94	1092.6	53.996	50.155	0	0	-0.86351	1.6709	-12.671	-11.403	-1.8868	-7.8203	10.025	11.021	-2.7503	-6.1494	-2.6456	-0.38224	1473.7
17.07	1708	78	NaN	-3.5941	10.079	-7.4195	-189.5	10.959	0.42985	82.798	-721.09	1093.7	38.624	751.71	1092.6	52.71	51.874	0	0	-0.71873	1.8136	-12.677	-11.409	-1.8761	-7.7778	10.036	11.003	-2.5949	-5.9643	-2.6414	-0.40665	1473.5
17.08	1709	78	NaN	-3.582	10.078	-7.407	-189.45	10.928	0.51649	82.78	-721.09	1093.7	38.542	751.42	1092.5	54.792	51.837	0	0	-0.57431	1.9559	-12.684	-11.417	-1.8612	-7.7316	10.031	10.974	-2.4355	-5.7757	-2.6529	-0.44246	1473.2
17.09	1710	78	NaN	-3.5663	10.071	-7.42	-189.42	10.896	0.62294	82.825	-721.11	1093.7	38.535	751.15	1092.4	53.305	51.29	0	0	-0.40983	2.118	-12.695	-11.428	-1.8431	-7.6957	10.022	10.946	-2.253	-5.5777	-2.6736	-0.4815	1472.9
17.1	1711	78	NaN	-3.5444	10.069	-7.4443	-189.4	10.876	0.70391	82.875	-721.13	1093.7	38.555	750.95	1092.3	54.878	52.599	0	0	-0.24535	2.2801	-12.706	-11.439	-1.8199	-7.6802	10.016	10.929	-2.0653	-5.4001	-2.6904	-0.50969	1472.8
17.11	1712	78	NaN	-3.5063	10.076	-7.5135	-189.39	10.871	0.72947	83.079	-721.12	1093.7	38.393	750.63	1092.2	55.418	52.509	0	0	-0.080867	2.4422	-12.717	-11.449	-1.7672	-7.6542	10.02	10.927	-1.8481	-5.212	-2.6966	-0.52272	1472.4
17.12	1713	78	NaN	-3.4974	10.071	-7.4962	-189.4	10.873	0.74148	83.017	-721.16	1093.7	38.325	750.4	1092.2	54.357	51.474	0	0	0.0045805	2.5264	-12.723	-11.456	-1.7578	-7.6564	10.013	10.931	-1.7532	-5.13	-2.7105	-0.52432	1472.2
17.13	1714	78	NaN	-3.4859	10.088	-7.4641	-189.38	10.884	0.70086	82.922	-721.15	1093.7	38.1	750.03	1092.1	53.713	51.249	0	0	0.057106	2.5782	-12.728	-11.461	-1.7409	-7.6343	10.027	10.945	-1.6838	-5.0561	-2.7016	-0.51628	1471.9
17.14	1715	78	NaN	-3.4588	10.089	-7.4459	-189.34	10.839	0.72219	82.909	-721.18	1093.7	38.06	749.63	1091.9	53.557	53.166	0	0	0.082265	2.603	-12.736	-11.469	-1.7123	-7.5982	10.021	10.907	-1.63	-4.9953	-2.7155	-0.56223	1471.5
17.15	1716	78	NaN	-3.4337	10.078	-7.4562	-189.31	10.773	0.7634	82.992	-721.24	1093.7	38.114	749.33	1091.7	55.348	51.748	0	0	0.10742	2.6277	-12.744	-11.477	-1.6857	-7.563	10.002	10.849	-1.5783	-4.9353	-2.7425	-0.62738	1471.2
17.16	1717	78	NaN	-3.4289	10.074	-7.484	-189.29	10.742	0.74938	83.101	-721.25	1093.7	38.062	749.14	1091.6	54.651	52.886	0	0	0.13258	2.6525	-12.752	-11.485	-1.6745	-7.5381	9.9938	10.822	-1.5419	-4.8855	-2.7587	-0.66289	1471.1
17.17	1718	78	NaN	-3.4182	10.073	-7.4684	-189.27	10.689	0.76464	83.079	-721.25	1093.6	38.082	748.91	1091.5	55.764	51.924	0	0	0.45683	2.9721	-12.763	-11.496	-1.6651	-7.5151	9.9877	10.774	-1.2082	-4.543	-2.7756	-0.72138	1470.8
17.18	1719	78	NaN	-3.4242	10.073	-7.4411	-189.25	10.654	0.78067	83.013	-721.26	1093.6	38.116	748.87	1091.4	55.47	50.74	0	0	0.78685	3.2973	-12.774	-11.507	-1.675	-7.504	9.9858	10.742	-0.88813	-4.2067	-2.7884	-0.76451	1470.8
17.19	1720	78	NaN	-3.4406	10.079	-7.4165	-189.21	10.586	0.8071	82.982	-721.26	1093.6	38.143	748.67	1091.2	53.983	51.579	0	0	1.1169	3.6225	-12.785	-11.517	-1.6934	-7.4646	9.986	10.68	-0.57653	-3.8421	-2.799	-0.83781	1470.6
17.2	1721	78	NaN	-3.455	10.085	-7.4018	-189.18	10.541	0.83164	82.961	-721.25	1093.6	38.17	748.54	1091.1	52.768	49.332	0	0	1.3206	3.8234	-12.796	-11.528	-1.7095	-7.4359	9.9874	10.638	-0.38887	-3.6126	-2.8082	-0.88976	1470.5
17.21	1722	78	NaN	-3.4623	10.091	-7.4187	-189.14	10.515	0.83217	83.02	-721.25	1093.6	38.119	748.42	1091.1	54.304	51.257	0	0	1.3457	3.8481	-12.806	-11.538	-1.7123	-7.3919	9.9903	10.615	-0.36658	-3.5438	-2.8156	-0.92323	1470.4
17.22	1723	78	NaN	-3.4626	10.1	-7.4703	-189.06	10.475	0.80127	83.195	-721.25	1093.6	37.938	748.16	1090.9	53.647	51.107	0	0	1.255	3.7587	-12.809	-11.541	-1.6984	-7.2954	9.9946	10.581	-0.44345	-3.5367	-2.8144	-0.9603	1470.1
17.23	1724	78	NaN	-3.4568	10.105	-7.4619	-188.99	10.445	0.79998	83.193	-721.25	1093.6	37.849	748.06	1090.9	51.562	51.19	0	0	1.2942	3.7973	-12.813	-11.546	-1.6891	-7.2262	9.9965	10.553	-0.39491	-3.4289	-2.8169	-0.9925	1470
17.24	1725	78	NaN	-3.4578	10.113	-7.4526	-188.93	10.424	0.77772	83.194	-721.25	1093.6	37.703	747.93	1090.8	52.396	52.13	0	0	1.813	4.3086	-12.826	-11.559	-1.6843	-7.152	10.003	10.534	0.12864	-2.8434	-2.8231	-1.0248	1469.9
17.25	1726	78	NaN	-3.4521	10.124	-7.4117	-188.82	10.409	0.79309	83.09	-721.23	1093.6	37.608	747.77	1090.7	52.791	50.506	0	0	2.049	4.5411	-12.833	-11.565	-1.6787	-7.0486	10.012	10.521	0.37028	-2.5075	-2.8213	-1.044	1469.7
17.26	1727	78	NaN	-3.4417	10.128	-7.3845	-188.75	10.409	0.79727	83.021	-721.22	1093.6	37.521	747.63	1090.7	52.314	49.712	0	0	2.1301	4.6211	-12.836	-11.569	-1.6674	-6.9754	10.014	10.523	0.46271	-2.3543	-2.8225	-1.0453	1469.6
17.27	1728	78	NaN	-3.4289	10.127	-7.3884	-188.7	10.411	0.79401	83.039	-721.22	1093.6	37.439	747.55	1090.6	53.991	52.683	0	0	2.1445	4.6353	-12.84	-11.572	-1.6507	-6.923	10.012	10.526	0.49382	-2.2877	-2.8282	-1.0464	1469.5
17.28	1729	78	NaN	-3.4122	10.13	-7.4138	-188.62	10.386	0.82867	83.11	-721.17	1093.6	37.398	747.49	1090.6	54.466	52.219	0	0	2.1672	4.6577	-12.844	-11.576	-1.6294	-6.8375	10.013	10.504	0.53782	-2.1799	-2.8312	-1.0724	1469.4
17.29	1730	78	NaN	-3.3765	10.131	-7.4515	-188.51	10.33	0.92842	83.206	-721.12	1093.6	37.421	747.44	1090.4	54.285	51.077	0	0	2.2749	4.7638	-12.85	-11.583	-1.5908	-6.7193	10.007	10.454	0.68417	-1.9555	-2.8435	-1.1289	1469.3
17.3	1731	78	NaN	-3.3727	10.127	-7.4595	-188.46	10.336	0.97227	83.232	-721.11	1093.6	37.459	747.39	1090.4	52.907	50.874	0	0	2.3936	4.8807	-12.854	-11.586	-1.5874	-6.6772	10.003	10.461	0.8062	-1.7965	-2.8511	-1.1256	1469.2
17.31	1732	78	NaN	-3.3461	10.124	-7.4375	-188.41	10.348	0.97047	83.169	-721.07	1093.5	37.247	747.22	1090.3	53.816	50.095	0	0	2.5229	5.0081	-12.855	-11.588	-1.5547	-6.6216	9.9999	10.472	0.9682	-1.6134	-2.8554	-1.1152	1469
17.32	1733	78	NaN	-3.3147	10.124	-7.4175	-188.38	10.355	0.97477	83.092	-721.02	1093.5	37.052	747.09	1090.3	53.877	51.297	0	0	2.5758	5.0603	-12.858	-11.59	-1.5185	-6.5874	9.999	10.48	1.0573	-1.5271	-2.8586	-1.1104	1468.8
17.33	1734	78	NaN	-3.283	10.127	-7.4164	-188.37	10.355	1.0028	83.053	-720.98	1093.5	36.961	747.04	1090.3	54.425	52.082	0	0	2.7859	5.2674	-12.861	-11.593	-1.4846	-6.5742	10.001	10.481	1.3013	-1.3068	-2.8598	-1.1117	1468.8
17.34	1735	78	NaN	-3.234	10.131	-7.4347	-188.35	10.356	1.037	83.066	-720.94	1093.5	36.85	746.99	1090.3	53.358	51.767	0	0	3.3258	5.7994	-12.865	-11.598	-1.4307	-6.5484	10.004	10.483	1.8951	-0.74904	-2.861	-1.1149	1468.7
17.35	1736	78	NaN	-3.1419	10.129	-7.4882	-188.35	10.372	1.0689	83.145	-720.87	1093.5	36.647	746.9	1090.3	53.404	50.896	0	0	3.6228	6.0922	-12.87	-11.602	-1.3274	-6.5355	10.002	10.499	2.2954	-0.44331	-2.8673	-1.1031	1468.5
17.36	1737	78	NaN	-3.0798	10.124	-7.5466	-188.36	10.378	1.0976	83.267	-720.84	1093.5	36.499	746.85	1090.3	54.314	52.547	0	0	3.8397	6.3059	-12.874	-11.606	-1.2547	-6.5342	9.997	10.505	2.5849	-0.22839	-2.877	-1.1012	1468.4
17.37	1738	78	NaN	-3.045	10.112	-7.5689	-188.37	10.382	1.1286	83.299	-720.85	1093.5	36.435	746.83	1090.2	54.291	51.296	0	0	4.0565	6.5195	-12.878	-11.611	-1.2161	-6.5398	9.985	10.509	2.8404	-0.020303	-2.8934	-1.1014	1468.4
17.38	1739	78	NaN	-3.0083	10.102	-7.5872	-188.38	10.391	1.1506	83.321	-720.84	1093.5	36.316	746.79	1090.2	53.022	51.889	0	0	4.2479	6.7081	-12.882	-11.614	-1.1739	-6.5505	9.9748	10.518	3.074	0.15763	-2.9072	-1.0962	1468.4
17.39	1740	78	NaN	-2.9558	10.089	-7.6186	-188.41	10.408	1.1803	83.389	-720.79	1093.5	36.092	746.72	1090.2	53.989	52.255	0	0	4.3267	6.7858	-12.882	-11.614	-1.1099	-6.5659	9.9616	10.535	3.2168	0.21991	-2.9203	-1.0791	1468.3
17.4	1741	78	NaN	-2.8971	10.058	-7.6503	-188.45	10.431	1.2575	83.49	-720.74	1093.5	35.844	746.62	1090.2	53.636	52.632	0	0	4.3691	6.8276	-12.882	-11.614	-1.0374	-6.5861	9.9308	10.559	3.3318	0.24149	-2.9512	-1.0559	1468.1
17.41	1742	78	NaN	-2.8617	10.036	-7.6626	-188.47	10.444	1.366	83.591	-720.7	1093.5	35.776	746.56	1090.2	52.925	53.758	0	0	4.3874	6.8456	-12.882	-11.614	-0.99516	-6.6037	9.9064	10.573	3.3922	0.24196	-2.9756	-1.0413	1468.1
17.42	1743	78	NaN	-2.8438	10.024	-7.6403	-188.48	10.453	1.4758	83.588	-720.68	1093.5	35.815	746.56	1090.1	52.738	53.151	0	0	4.4268	6.8845	-12.882	-11.614	-0.97891	-6.6193	9.8939	10.584	3.4479	0.26517	-2.9878	-1.0304	1468
17.43	1744	78	NaN	-2.8312	10.016	-7.6023	-188.5	10.466	1.5436	83.527	-720.68	1093.5	35.734	746.54	1090.1	53.45	51.196	0	0	4.4777	6.9346	-12.882	-11.614	-0.96557	-6.6319	9.8859	10.597	3.5121	0.30271	-2.9961	-1.0174	1468
17.44	1745	78	NaN	-2.813	10.026	-7.5707	-188.51	10.484	1.6083	83.486	-720.64	1093.4	35.574	746.51	1090.1	53.276	52.407	0	0	4.5437	6.9996	-12.883	-11.615	-0.94261	-6.6414	9.8964	10.614	3.6011	0.35822	-2.9867	-1.0019	1467.9
17.45	1746	78	NaN	-2.7924	10.047	-7.5443	-188.52	10.499	1.6859	83.448	-720.58	1093.4	35.452	746.48	1090.1	53.214	54.144	0	0	4.5449	7.0008	-12.883	-11.616	-0.91853	-6.6479	9.9179	10.629	3.6264	0.35299	-2.9656	-0.98677	1467.8
17.46	1747	78	NaN	-2.7855	10.05	-7.5031	-188.52	10.508	1.7477	83.313	-720.58	1093.4	35.467	746.47	1090.1	53.742	53.935	0	0	4.4659	6.923	-12.883	-11.615	-0.91749	-6.6502	9.9196	10.639	3.5484	0.27278	-2.9634	-0.97678	1467.8
17.47	1748	78	NaN	-2.7692	10.08	-7.5451	-188.52	10.546	1.8166	83.418	-720.53	1093.4	35.261	746.38	1090	52.682	52.818	0	0	4.4737	6.9306	-12.881	-11.613	-0.88897	-6.6417	9.9494	10.677	3.5847	0.28892	-2.9314	-0.93649	1467.7
17.48	1749	78	NaN	-2.7558	10.093	-7.5771	-188.52	10.527	1.9341	83.499	-720.52	1093.4	35.271	746.45	1090	53.638	51.877	0	0	4.4664	6.9235	-12.879	-11.611	-0.87283	-6.6357	9.9592	10.66	3.5936	0.28776	-2.9193	-0.95079	1467.8
17.49	1750	78	NaN	-2.7472	10.108	-7.6057	-188.53	10.566	2.0185	83.591	-720.52	1093.4	35.143	746.36	1089.9	53.612	48.825	0	0	4.3841	6.8424	-12.877	-11.609	-0.85546	-6.6352	9.9735	10.7	3.5286	0.2072	-2.9034	-0.9089	1467.7
17.5	1751	78	NaN	-2.7482	10.122	-7.5979	-188.53	10.617	2.0977	83.594	-720.51	1093.4	34.947	746.22	1089.9	54.865	51.462	0	0	4.2843	6.744	-12.874	-11.606	-0.84861	-6.6309	9.986	10.753	3.4356	0.1131	-2.8876	-0.85284	1467.5
17.51	1752	78	NaN	-2.7558	10.129	-7.5549	-188.52	10.635	2.2062	83.505	-720.5	1093.4	34.842	746.17	1089.8	55.202	52.047	0	0	4.1878	6.6489	-12.87	-11.602	-0.85547	-6.6225	9.9904	10.773	3.3323	0.026419	-2.8793	-0.82884	1467.5
17.52	1753	78	NaN	-2.7555	10.133	-7.5347	-188.52	10.633	2.3393	83.491	-720.51	1093.4	34.915	746.2	1089.8	53.451	52.013	0	0	4.1878	6.6489	-12.867	-11.599	-0.85866	-6.6249	9.9919	10.774	3.3291	0.023983	-2.8748	-0.82537	1467.5
17.53	1754	78	NaN	-2.754	10.141	-7.5413	-188.53	10.649	2.3609	83.591	-720.51	1093.4	34.687	746.14	1089.8	53.797	52.12	0	0	4.1874	6.6485	-12.863	-11.596	-0.84425	-6.6243	9.9989	10.791	3.3431	0.024189	-2.8646	-0.80472	1467.5
17.54	1755	78	NaN	-2.7681	10.138	-7.4991	-188.53	10.651	2.4469	83.563	-720.53	1093.4	34.492	746.1	1089.7	53.964	50.863	0	0	4.1838	6.645	-12.86	-11.592	-0.8518	-6.6097	9.9935	10.796	3.332	0.035307	-2.8662	-0.79642	1467.4
17.55	1756	78	NaN	-2.7807	10.144	-7.4872	-188.52	10.653	2.4975	83.591	-720.51	1093.4	34.368	746.08	1089.7	53.276	52.888	0	0	4.1387	6.6006	-12.854	-11.587	-0.85844	-6.5989	9.9977	10.799	3.2803	0.0016274	-2.8565	-0.78796	1467.4
17.56	1757	78	NaN	-2.7926	10.156	-7.4534	-188.51	10.667	2.5237	83.564	-720.49	1093.4	34.166	746.02	1089.7	53.617	52.422	0	0	4.0566	6.5196	-12.847	-11.58	-0.86338	-6.5765	10.009	10.814	3.1932	-0.056946	-2.8383	-0.76573	1467.3
17.57	1758	78	NaN	-2.8053	10.167	-7.3726	-188.47	10.701	2.5919	83.431	-720.49	1093.4	33.909	745.89	1089.7	54.003	50.336	0	0	3.9802	6.4444	-12.842	-11.575	-0.87109	-6.538	10.019	10.849	3.1091	-0.093598	-2.8229	-0.72613	1467.2
17.58	1759	78	NaN	-2.8126	10.174	-7.3318	-188.44	10.75	2.7877	83.393	-720.51	1093.5	33.972	745.83	1089.7	53.306	51.699	0	0	3.8657	6.3315	-12.837	-11.57	-0.88219	-6.5127	10.026	10.897	2.9835	-0.1812	-2.8108	-0.67235	1467.2
17.59	1760	78	NaN	-2.8002	10.186	-7.3519	-188.42	10.81	2.9516	83.484	-720.5	1093.5	33.953	745.72	1089.7	53.079	49.743	0	0	3.6834	6.1518	-12.832	-11.564	-0.86535	-6.4892	10.038	10.958	2.818	-0.33741	-2.7931	-0.60626	1467.1
17.6	1761	78	NaN	-2.7809	10.181	-7.366	-188.43	10.851	3.1006	83.54	-720.54	1093.5	34.041	745.66	1089.7	54.722	50.551	0	0	3.5818	6.0517	-12.827	-11.559	-0.84728	-6.4929	10.033	10.999	2.7345	-0.44116	-2.7939	-0.56038	1467
17.61	1762	78	NaN	-2.7681	10.177	-7.3777	-188.43	10.866	3.2038	83.58	-720.56	1093.5	34.12	745.65	1089.7	53.807	53.648	0	0	3.504	5.9751	-12.823	-11.555	-0.83603	-6.4966	10.028	11.014	2.668	-0.52146	-2.7944	-0.54089	1467
17.62	1763	78	NaN	-2.7586	10.172	-7.3775	-188.43	10.883	3.3281	83.586	-720.58	1093.5	34.193	745.63	1089.7	53.88	52.153	0	0	3.3574	5.8306	-12.816	-11.549	-0.82918	-6.5011	10.023	11.032	2.5282	-0.67051	-2.7937	-0.51618	1467
17.63	1764	78	NaN	-2.7448	10.164	-7.3682	-188.43	10.92	3.5029	83.57	-720.62	1093.5	34.246	745.55	1089.6	52.855	51.257	0	0	3.2002	5.6757	-12.809	-11.541	-0.81799	-6.5062	10.012	11.071	2.3823	-0.83045	-2.797	-0.47011	1467
17.64	1765	78	NaN	-2.7235	10.158	-7.3859	-188.42	10.949	3.6122	83.626	-720.64	1093.5	34.142	745.48	1089.6	53.49	51.597	0	0	3.0702	5.5476	-12.802	-11.535	-0.79037	-6.4885	10.005	11.101	2.2799	-0.94092	-2.7968	-0.43325	1467
17.65	1766	78	NaN	-2.7143	10.143	-7.389	-188.4	10.97	3.7263	83.631	-720.7	1093.5	34.123	745.49	1089.6	54.793	50.44	0	0	2.9249	5.4044	-12.796	-11.529	-0.78031	-6.4633	9.9885	11.124	2.1446	-1.0589	-2.8076	-0.40436	1467
17.66	1767	78	NaN	-2.7149	10.128	-7.4013	-188.4	10.997	3.8534	83.691	-720.75	1093.5	34.113	745.4	1089.5	52.451	51.157	0	0	2.7719	5.2535	-12.79	-11.523	-0.7782	-6.4607	9.9714	11.153	1.9937	-1.2071	-2.8189	-0.36944	1467
17.67	1768	78	NaN	-2.7216	10.119	-7.4003	-188.41	11.004	3.947	83.706	-720.79	1093.6	34.08	745.33	1089.5	52.887	50.509	0	0	2.6465	5.13	-12.786	-11.518	-0.78303	-6.4668	9.9598	11.163	1.8635	-1.3368	-2.8258	-0.35512	1467
17.68	1769	78	NaN	-2.7259	10.118	-7.3823	-188.42	11.005	4.0543	83.678	-720.82	1093.6	34.086	745.3	1089.5	52.033	50.853	0	0	2.5037	4.9893	-12.781	-11.513	-0.78855	-6.4849	9.9572	11.166	1.7152	-1.4956	-2.8236	-0.34703	1467
17.69	1770	78	NaN	-2.7227	10.124	-7.3564	-188.45	11.018	4.1908	83.648	-720.85	1093.6	34.119	745.29	1089.4	54.856	50.986	0	0	2.3403	4.8282	-12.776	-11.508	-0.78784	-6.5144	9.9614	11.181	1.5525	-1.6861	-2.8146	-0.32776	1467
17.7	1771	78	NaN	-2.7204	10.124	-7.3395	-188.47	11.025	4.1953	83.627	-720.89	1093.6	33.906	745.25	1089.4	54.175	51.075	0	0	2.0846	4.5763	-12.771	-11.504	-0.77804	-6.526	9.9599	11.189	1.3066	-1.9497	-2.8112	-0.31427	1467
17.71	1772	78	NaN	-2.7061	10.133	-7.3393	-188.52	11.015	4.2277	83.683	-720.92	1093.6	33.684	745.21	1089.4	53.737	51.705	0	0	1.7263	4.2232	-12.766	-11.499	-0.75292	-6.5682	9.9661	11.182	0.97342	-2.345	-2.8001	-0.3165	1467
17.72	1773	78	NaN	-2.6843	10.137	-7.3371	-188.56	11.02	4.284	83.706	-720.95	1093.7	33.621	745.15	1089.3	54.813	51.104	0	0	0.8336	3.3434	-12.766	-11.499	-0.72771	-6.6042	9.9685	11.189	0.10589	-3.2608	-2.7977	-0.30982	1467
17.73	1774	78	NaN	-2.6633	10.138	-7.3448	-188.6	11.017	4.3986	83.766	-720.99	1093.7	33.752	745.12	1089.3	53.973	50.539	0	0	0.14102	2.6609	-12.766	-11.498	-0.70948	-6.6414	9.9678	11.187	-0.56846	-3.9805	-2.798	-0.31087	1467
17.74	1775	78	NaN	-2.648	10.142	-7.3448	-188.63	11.011	4.5079	83.821	-721.03	1093.7	33.831	745.07	1089.3	53.544	53.751	0	0	0.07299	2.5938	-12.762	-11.495	-0.69513	-6.6791	9.9694	11.184	-0.62214	-4.0853	-2.7931	-0.31093	1467
17.75	1776	78	NaN	-2.6383	10.154	-7.321	-188.67	11.016	4.5514	83.814	-721.06	1093.7	33.673	745	1089.3	52.562	49.804	0	0	-0.043922	2.4786	-12.758	-11.49	-0.67947	-6.7102	9.9792	11.191	-0.72339	-4.2316	-2.7787	-0.29958	1466.9
17.76	1777	78	NaN	-2.6257	10.174	-7.3101	-188.68	11.009	4.632	83.826	-721.07	1093.8	33.7	745.02	1089.2	54.103	52.214	0	0	-0.1653	2.359	-12.753	-11.486	-0.66755	-6.7226	9.9967	11.187	-0.83285	-4.3636	-2.7565	-0.2989	1467
17.77	1778	78	NaN	-2.6144	10.193	-7.2802	-188.69	11.027	4.6364	83.771	-721.1	1093.8	33.511	744.94	1089.2	52.124	51.635	0	0	-0.18547	2.3391	-12.751	-11.483	-0.65086	-6.7219	10.013	11.207	-0.83633	-4.3828	-2.7374	-0.27648	1466.9
17.78	1779	78	NaN	-2.6044	10.222	-7.2722	-188.69	11.039	4.6717	83.828	-721.1	1093.8	33.352	744.83	1089.1	53.952	49.208	0	0	-0.22108	2.304	-12.748	-11.48	-0.63232	-6.7203	10.041	11.22	-0.8534	-4.4163	-2.707	-0.25985	1466.8
17.79	1780	78	NaN	-2.5874	10.263	-7.2672	-188.67	11.033	4.7529	83.914	-721.1	1093.8	33.273	744.78	1089.1	53.932	50.827	0	0	-0.33916	2.1876	-12.742	-11.474	-0.60881	-6.6963	10.079	11.217	-0.94797	-4.5087	-2.663	-0.25662	1466.8
17.8	1781	78	NaN	-2.5687	10.309	-7.2644	-188.64	11.02	4.8381	84	-721.09	1093.8	33.241	744.77	1089	52.014	51.467	0	0	-0.46165	2.0669	-12.737	-11.469	-0.58549	-6.6617	10.121	11.208	-1.0471	-4.5948	-2.6152	-0.26129	1466.7
17.81	1782	78	NaN	-2.5593	10.348	-7.2647	-188.63	11.019	4.8754	84.074	-721.05	1093.8	33.191	744.7	1089	53.579	50.419	0	0	-0.58751	1.9429	-12.733	-11.465	-0.57106	-6.6373	10.159	11.208	-1.1586	-4.6944	-2.5735	-0.25682	1466.6
17.82	1783	78	NaN	-2.5589	10.367	-7.2247	-188.59	11.028	4.8936	84.04	-721.06	1093.8	33.086	744.61	1089	54.65	49.929	0	0	-0.68477	1.847	-12.729	-11.461	-0.56786	-6.5954	10.177	11.218	-1.2526	-4.7484	-2.5518	-0.24364	1466.6
17.83	1784	78	NaN	-2.5578	10.392	-7.1857	-188.54	11.011	4.9318	84.031	-721.02	1093.8	33.007	744.54	1089	53.469	50.002	0	0	-0.75133	1.7814	-12.726	-11.459	-0.56384	-6.5488	10.201	11.202	-1.3152	-4.7673	-2.5254	-0.25712	1466.5
17.84	1785	78	NaN	-2.5677	10.404	-7.1607	-188.51	10.998	4.9226	84.014	-720.99	1093.8	32.859	744.48	1088.9	53.913	52.278	0	0	-0.77277	1.7603	-12.725	-11.458	-0.56851	-6.512	10.212	11.19	-1.3413	-4.7517	-2.5131	-0.26825	1466.4
17.85	1786	78	NaN	-2.5869	10.4	-7.1485	-188.48	10.985	4.9376	84.025	-720.97	1093.9	32.799	744.4	1088.9	53.614	53.414	0	0	-0.85123	1.683	-12.724	-11.456	-0.58477	-6.476	10.207	11.178	-1.436	-4.793	-2.5166	-0.27811	1466.3
17.86	1787	78	NaN	-2.6088	10.387	-7.147	-188.44	10.97	4.9717	84.066	-720.96	1093.9	32.792	744.32	1088.9	55.373	51.733	0	0	-0.94307	1.5925	-12.722	-11.455	-0.60466	-6.4321	10.193	11.164	-1.5477	-4.8396	-2.5293	-0.29062	1466.2
17.87	1788	78	NaN	-2.6281	10.374	-7.1514	-188.39	10.951	4.9755	84.104	-720.94	1093.9	32.712	744.31	1088.9	56.52	52.266	0	0	-0.97972	1.5564	-12.723	-11.455	-0.61929	-6.3814	10.179	11.146	-1.599	-4.8251	-2.5438	-0.3089	1466.2
17.88	1789	78	NaN	-2.6568	10.354	-7.1409	-188.37	10.932	5.0059	84.094	-720.94	1093.9	32.759	744.24	1088.8	59.577	50.565	1	0	-0.98967	1.5466	-12.724	-11.456	-0.6502	-6.3626	10.157	11.129	-1.6399	-4.8161	-2.567	-0.32706	1466.1
17.89	1790	78	NaN	-2.6935	10.336	-7.1378	-188.33	10.925	5.006	84.099	-720.92	1093.9	32.698	744.19	1088.8	60.326	50.867	1	0	-0.95389	1.5818	-12.725	-11.458	-0.68423	-6.3161	10.137	11.125	-1.6381	-4.7343	-2.5887	-0.33265	1466
17.9	1791	78	NaN	-2.7316	10.313	-7.1212	-188.29	10.921	5.0084	84.065	-720.93	1094	32.639	744.11	1088.8	60.761	52.022	1	0	-0.94414	1.5914	-12.728	-11.46	-0.72123	-6.2748	10.111	11.122	-1.6654	-4.6834	-2.6162	-0.33764	1466
17.91	1792	78	NaN	-2.7687	10.293	-7.11	-188.25	10.907	5.0008	84.054	-720.94	1094	32.557	744.05	1088.8	62.007	50.997	1	0	-0.94354	1.592	-12.73	-11.463	-0.75553	-6.238	10.089	11.111	-1.6991	-4.646	-2.6409	-0.35213	1465.9
17.92	1793	78	NaN	-2.8171	10.272	-7.1007	-188.22	10.88	5.0006	84.066	-720.94	1094	32.488	744.01	1088.7	63.006	52.088	1	0	-0.89348	1.6414	-12.733	-11.466	-0.80064	-6.1999	10.065	11.087	-1.6941	-4.5585	-2.6683	-0.37882	1465.9
17.93	1794	78	NaN	-2.8887	10.239	-7.074	-188.18	10.848	5.0328	84.054	-720.98	1094.1	32.493	743.94	1088.7	63.993	51.239	1	0	-0.87766	1.6569	-12.736	-11.468	-0.87286	-6.1595	10.027	11.06	-1.7505	-4.5026	-2.7087	-0.40823	1465.8
17.94	1795	78	NaN	-2.9252	10.224	-7.0611	-188.17	10.852	4.9926	84.057	-721.03	1094.2	32.369	743.85	1088.7	65.521	52.223	1	0	-0.89782	1.6371	-12.738	-11.47	-0.90438	-6.1528	10.009	11.067	-1.8022	-4.5157	-2.729	-0.40284	1465.8
17.95	1796	78	NaN	-2.9577	10.207	-7.0438	-188.18	10.824	5.0278	84.059	-721.1	1094.2	32.433	743.85	1088.6	66.352	50.758	1	0	-0.92419	1.6111	-12.74	-11.473	-0.93936	-6.1577	9.9884	11.043	-1.8636	-4.5467	-2.7517	-0.42974	1465.9
17.96	1797	78	NaN	-2.996	10.205	-7.0006	-188.18	10.797	5.0664	84.024	-721.2	1094.3	32.496	743.81	1088.6	66.556	50.96	1	0	-0.95644	1.5793	-12.742	-11.475	-0.98163	-6.1685	9.981	11.021	-1.9381	-4.5892	-2.7613	-0.45363	1465.9
17.97	1798	78	NaN	-3.0319	10.212	-6.9565	-188.19	10.785	5.0634	83.99	-721.31	1094.4	32.445	743.74	1088.6	68.633	52.075	1	0	-1.0084	1.5281	-12.744	-11.477	-1.0169	-6.176	9.9836	11.013	-2.0252	-4.6479	-2.7608	-0.4634	1466
17.98	1799	78	NaN	-3.0636	10.224	-6.912	-188.2	10.778	5.0473	83.958	-721.44	1094.5	32.352	743.67	1088.5	69.216	52.23	1	0	-1.0417	1.4953	-12.747	-11.479	-1.0462	-6.1859	9.9912	11.011	-2.0879	-4.6906	-2.7554	-0.46779	1466
17.99	1800	78	NaN	-3.0966	10.241	-6.848	-188.23	10.753	5.0993	83.905	-721.63	1094.6	32.423	743.66	1088.5	70.686	52.79	1	0	-1.0345	1.5024	-12.749	-11.482	-1.0844	-6.2135	10.002	10.993	-2.1189	-4.7111	-2.7475	-0.48825	1466.2
18	1801	78	NaN	-3.1148	10.268	-6.8553	-188.25	10.713	5.1666	84.032	-721.76	1094.7	32.54	743.68	1088.5	71.702	51.112	1	0	-1.0111	1.5255	-12.752	-11.485	-1.1024	-6.2327	10.022	10.959	-2.1134	-4.7072	-2.7299	-0.526	1466.4
18.01	1802	78	NaN	-3.1377	10.31	-6.8182	-188.27	10.708	5.2062	84.033	-721.98	1094.9	32.56	743.62	1088.4	72.54	51.63	1	0	-0.98968	1.5466	-12.755	-11.488	-1.1263	-6.2589	10.057	10.961	-2.116	-4.7123	-2.6977	-0.52689	1466.5
18.02	1803	78	NaN	-3.1521	10.348	-6.7849	-188.29	10.703	5.2265	84.036	-722.19	1095	32.537	743.55	1088.4	73.378	52.362	1	0	-1.004	1.5324	-12.756	-11.489	-1.1398	-6.2811	10.089	10.961	-2.1439	-4.7487	-2.6671	-0.52784	1466.7
18.03	1804	78	NaN	-3.1564	10.375	-6.7623	-188.31	10.702	5.2447	84.05	-722.32	1095.1	32.537	743.51	1088.4	73.42	52.309	1	0	-1.0401	1.4968	-12.758	-11.49	-1.1437	-6.2942	10.113	10.964	-2.1838	-4.7974	-2.645	-0.52676	1466.8
18.04	1805	78	NaN	-3.1561	10.408	-6.7339	-188.31	10.7	5.277	84.054	-722.43	1095.1	32.578	743.48	1088.3	73.372	52.841	1	0	-1.169	1.3699	-12.761	-11.494	-1.1449	-6.3036	10.142	10.966	-2.3139	-4.9337	-2.619	-0.5278	1466.8
18.05	1806	78	NaN	-3.1604	10.473	-6.6696	-188.33	10.678	5.3283	84.015	-722.65	1095.3	32.609	743.43	1088.3	73.246	53.074	1	0	-1.1621	1.3766	-12.764	-11.496	-1.1523	-6.3213	10.2	10.952	-2.3144	-4.9447	-2.5643	-0.54469	1467
18.06	1807	78	NaN	-3.1674	10.479	-6.5758	-188.33	10.686	5.3368	83.881	-722.94	1095.4	32.54	743.32	1088.2	72.44	52.69	1	0	-1.0685	1.4688	-12.766	-11.499	-1.162	-6.32	10.199	10.966	-2.2305	-4.8512	-2.5672	-0.53291	1467.2
18.07	1808	78	NaN	-3.1794	10.444	-6.5008	-188.33	10.672	5.343	83.766	-723.16	1095.4	32.498	743.3	1088.2	71.261	52.845	1	0	-1.1612	1.3775	-12.766	-11.499	-1.1772	-6.3228	10.161	10.955	-2.3383	-4.9453	-2.6054	-0.54426	1467.4
18.08	1809	78	NaN	-3.1966	10.392	-6.49	-188.32	10.656	5.3687	83.874	-723.46	1095.5	32.498	743.24	1088.2	69.515	50.335	1	0	-1.1964	1.3428	-12.767	-11.5	-1.1904	-6.3124	10.105	10.943	-2.3869	-4.9696	-2.6623	-0.55655	1467.6
18.09	1810	78	NaN	-3.2086	10.357	-6.5041	-188.31	10.65	5.3825	84.052	-723.72	1095.6	32.471	743.15	1088.1	59.578	51.11	1	0	-1.1531	1.3855	-12.77	-11.502	-1.1947	-6.2983	10.067	10.94	-2.3478	-4.9128	-2.7029	-0.56147	1467.8
18.1	1811	78	NaN	-3.2232	10.352	-6.4949	-188.31	10.648	5.3732	84.138	-723.9	1095.6	32.396	743.06	1088.1	57.708	50.638	1	0	-1.0248	1.512	-12.77	-11.502	-1.2031	-6.2904	10.058	10.942	-2.2279	-4.7784	-2.7116	-0.56041	1467.9
18.11	1812	78	NaN	-3.2749	10.352	-6.4392	-188.31	10.635	5.3765	84.106	-724.07	1095.7	32.347	743	1088.1	64.603	51.187	1	0	-0.88117	1.6535	-12.77	-11.502	-1.2543	-6.2892	10.056	10.931	-2.1355	-4.6357	-2.7134	-0.5708	1468
18.12	1813	78	NaN	-3.3781	10.399	-6.3383	-188.32	10.614	5.3912	83.962	-724.28	1095.8	32.329	742.91	1088.1	65.231	51.689	1	0	-0.82788	1.706	-12.771	-11.503	-1.3626	-6.3064	10.099	10.914	-2.1904	-4.6004	-2.6723	-0.58964	1468.1
[truncated: 62,588 more rows]
