# Supplementary material for: Speech, movement, and gaze behaviours during dyadic conversation in noise
Source: Sci Rep. 2019 Jul 18;9:10451. doi: 10.1038/s41598-019-46416-0 (PMC6639257; doi:10.1038/s41598-019-46416-0)
Supplement: Supplementary file 1 — All data [file 41598_2019_46416_MOESM1_ESM.zip › dyad15conv3.txt]

timestamps	sample	levels (dB)	level change	talker 1	talker 1	talker 1	talker 2	talker 2	talker 2	talker 1	talker 1	talker 1	talker 2	talker 2	talker 2	talker 1	talker 2	talker 1	talker 2	talker 1	talker 2	talker 1	talker 2	talker 1	talker 2	talker 1	talker 2	talker 1	talker 2	talker 1	talker 2	talker 1 and 2
timestamps	sample	levels (dB)	(dB)	yaw	pitch	roll	yaw	pitch	roll	x (mm)	y (mm)	z (mm)	x (mm)	y (mm)	z (mm)	rms (volts)	rms (volts)	talking	talking	eye phi (deg)	eye phi (deg)	eye theta (deg)	eye theta (deg)	yaw re t2	yaw re t1	pitch re t2	pitch re t1	gaze yaw re t2	gaze yaw re t1	gaze pitch re t2	gaze pitch re t1	distance
0	1	60	NaN	-0.34384	14.206	-4.2052	-181.49	14.514	10.057	116.52	-723.27	1091.5	25.856	751.06	1094	23.649	24.005	0	0	9.0755	8.2206	-12.303	-16.883	3.175	2.0271	14.301	14.419	12.25	10.248	1.9976	-2.4643	1477.1
0.01	2	60	NaN	-0.32968	14.207	-4.2018	-181.48	14.542	10.082	116.54	-723.26	1091.5	25.967	751.1	1094	23.649	24.005	0	0	8.9914	8.1378	-12.302	-16.882	3.1857	2.0372	14.302	14.447	12.177	10.175	2.0001	-2.435	1477.2
0.02	3	60	NaN	-0.32475	14.207	-4.2095	-181.46	14.575	10.143	116.57	-723.27	1091.5	26.153	751.1	1094	23.649	24.005	0	0	8.9511	8.098	-12.301	-16.881	3.1845	2.0482	14.303	14.479	12.136	10.146	2.0011	-2.402	1477.1
0.03	4	60	NaN	-0.32013	14.209	-4.217	-181.45	14.602	10.167	116.6	-723.26	1091.5	26.234	751.1	1094	23.649	24.005	0	0	8.9658	8.1124	-12.302	-16.882	3.187	2.0531	14.305	14.506	12.153	10.166	2.0034	-2.3759	1477.1
0.04	5	60	NaN	-0.31508	14.211	-4.2176	-181.45	14.625	10.143	116.61	-723.25	1091.5	26.183	751.09	1094	23.649	24.005	0	0	8.9544	8.1013	-12.301	-16.881	3.1946	2.057	14.308	14.529	12.149	10.158	2.0074	-2.352	1477.1
0.05	6	60	NaN	-0.31388	14.212	-4.2119	-181.44	14.653	10.1	116.59	-723.25	1091.5	26.076	751.09	1094	23.649	24.005	0	0	8.9398	8.0869	-12.3	-16.879	3.1993	2.0693	14.308	14.556	12.139	10.156	2.0088	-2.3234	1477.1
0.06	7	60	NaN	-0.3221	14.211	-4.2182	-181.43	14.679	10.102	116.61	-723.26	1091.5	26.073	751.08	1094	23.649	24.005	0	0	8.9527	8.0996	-12.3	-16.88	3.192	2.0881	14.308	14.582	12.145	10.188	2.0074	-2.2984	1477.1
0.07	8	60	NaN	-0.3314	14.21	-4.2048	-181.42	14.681	10.127	116.57	-723.27	1091.5	26.151	751.12	1094	23.649	24.005	0	0	8.9687	8.1154	-12.301	-16.881	3.178	2.089	14.307	14.585	12.147	10.204	2.0058	-2.2961	1477.2
0.08	9	60	NaN	-0.34058	14.212	-4.2089	-181.42	14.691	10.147	116.57	-723.28	1091.5	26.221	751.15	1094	23.649	24.005	0	0	8.987	8.1334	-12.301	-16.881	3.1661	2.0905	14.309	14.594	12.153	10.224	2.0079	-2.2877	1477.2
0.09	10	60	NaN	-0.34493	14.215	-4.2204	-181.41	14.695	10.171	116.61	-723.28	1091.5	26.299	751.18	1094.1	23.649	24.005	0	0	9.0233	8.1692	-12.302	-16.881	3.1599	2.0951	14.313	14.597	12.183	10.264	2.0112	-2.2841	1477.2
0.1	11	60	NaN	-0.34716	14.218	-4.2268	-181.4	14.693	10.193	116.64	-723.28	1091.5	26.358	751.2	1094.1	23.649	24.005	0	0	9.0655	8.2108	-12.302	-16.882	3.1565	2.1021	14.315	14.595	12.222	10.313	2.0136	-2.2864	1477.2
0.11	12	60	NaN	-0.35825	14.217	-4.222	-181.4	14.702	10.176	116.61	-723.29	1091.5	26.306	751.18	1094.1	23.649	24.005	0	0	9.1131	8.2577	-12.302	-16.882	3.1466	2.1092	14.316	14.603	12.26	10.367	2.0142	-2.2784	1477.2
0.12	13	60	NaN	-0.35205	14.207	-4.199	-181.4	14.698	10.167	116.54	-723.32	1091.5	26.291	751.2	1094.1	23.649	24.005	0	0	9.1664	8.3102	-12.303	-16.883	3.1504	2.1028	14.305	14.599	12.317	10.413	2.0022	-2.2836	1477.3
0.13	14	60	NaN	-0.35382	14.209	-4.2036	-181.41	14.687	10.199	116.56	-723.32	1091.5	26.391	751.23	1094.1	23.649	24.714	0	0	9.2219	8.3649	-12.305	-16.885	3.1453	2.0926	14.307	14.589	12.367	10.457	2.0026	-2.2956	1477.3
0.14	15	60	NaN	-0.35513	14.216	-4.2071	-181.41	14.69	10.19	116.57	-723.3	1091.5	26.372	751.23	1094.1	23.649	24.005	0	0	9.2572	8.3996	-12.306	-16.885	3.1453	2.0878	14.314	14.592	12.402	10.487	2.0089	-2.2935	1477.3
0.15	16	60	NaN	-0.35262	14.222	-4.2029	-181.42	14.69	10.182	116.55	-723.3	1091.5	26.348	751.24	1094.1	23.649	24.005	0	0	9.2848	8.4269	-12.306	-16.886	3.148	2.0825	14.32	14.592	12.433	10.509	2.0138	-2.2937	1477.3
0.16	17	60	NaN	-0.34715	14.221	-4.196	-181.42	14.675	10.221	116.51	-723.31	1091.5	26.451	751.27	1094.1	23.649	25.999	0	0	9.3068	8.4485	-12.307	-16.887	3.1477	2.0708	14.319	14.576	12.455	10.519	2.012	-2.3105	1477.3
0.17	18	60	NaN	-0.34599	14.213	-4.1974	-181.43	14.68	10.206	116.49	-723.35	1091.5	26.415	751.26	1094.1	23.649	24.005	0	0	9.3047	8.4465	-12.299	-16.879	3.1495	2.0657	14.312	14.58	12.454	10.512	2.0136	-2.2983	1477.4
0.18	19	60	NaN	-0.33946	14.221	-4.2003	-181.44	14.684	10.188	116.49	-723.33	1091.5	26.376	751.25	1094.1	23.649	24.005	0	0	9.289	8.431	-12.287	-16.867	3.1575	2.0534	14.319	14.585	12.447	10.484	2.0327	-2.2811	1477.3
0.19	20	60	NaN	-0.34316	14.225	-4.2029	-181.45	14.672	10.197	116.48	-723.32	1091.5	26.408	751.28	1094.1	23.649	24.005	0	0	9.2634	8.4058	-12.282	-16.862	3.1523	2.0434	14.323	14.574	12.416	10.449	2.0409	-2.2881	1477.3
0.2	21	60	NaN	-0.34845	14.227	-4.2087	-181.46	14.656	10.208	116.49	-723.31	1091.5	26.437	751.3	1094.1	23.649	24.005	0	0	9.2581	8.4005	-12.28	-16.86	3.1462	2.0375	14.325	14.558	12.404	10.438	2.0447	-2.3022	1477.4
0.21	22	60	NaN	-0.35225	14.227	-4.213	-181.46	14.649	10.209	116.5	-723.3	1091.5	26.429	751.29	1094.1	23.649	24.005	0	0	9.2698	8.4121	-12.281	-16.861	3.1431	2.038	14.326	14.551	12.413	10.45	2.0444	-2.3104	1477.3
0.22	23	60	NaN	-0.35824	14.223	-4.2062	-181.45	14.654	10.204	116.47	-723.3	1091.5	26.416	751.27	1094.1	23.649	24.005	0	0	9.292	8.4339	-12.283	-16.863	3.1367	2.0453	14.321	14.556	12.429	10.479	2.0383	-2.3073	1477.3
0.23	24	60	NaN	-0.36249	14.219	-4.2112	-181.47	14.623	10.258	116.5	-723.32	1091.5	26.592	751.36	1094	23.649	24.005	0	0	9.3201	8.4617	-12.286	-16.865	3.1263	2.023	14.316	14.526	12.446	10.485	2.0306	-2.3397	1477.4
0.24	25	60	NaN	-0.35953	14.22	-4.2052	-181.46	14.618	10.215	116.47	-723.3	1091.5	26.487	751.37	1094	23.649	24.005	0	0	9.3238	8.4653	-12.286	-16.866	3.1323	2.0288	14.318	14.52	12.456	10.494	2.0315	-2.3457	1477.4
0.25	26	60	NaN	-0.3582	14.217	-4.1975	-181.46	14.62	10.203	116.44	-723.29	1091.5	26.462	751.35	1094	23.649	24.005	0	0	9.3798	8.5205	-12.287	-16.867	3.1335	2.0354	14.315	14.522	12.513	10.556	2.0274	-2.3446	1477.4
0.26	27	60	NaN	-0.36012	14.213	-4.2022	-181.45	14.617	10.212	116.44	-723.28	1091.5	26.518	751.35	1094	23.649	24.527	0	0	9.4932	8.6322	-12.288	-16.868	3.1293	2.0367	14.311	14.519	12.622	10.669	2.023	-2.3496	1477.4
0.27	28	60	NaN	-0.36325	14.213	-4.2204	-181.45	14.603	10.208	116.46	-723.25	1091.5	26.569	751.38	1094	23.649	24.005	0	0	9.5324	8.6709	-12.291	-16.871	3.1251	2.0342	14.311	14.505	12.658	10.705	2.0199	-2.366	1477.4
0.28	29	60	NaN	-0.36235	14.203	-4.2227	-181.45	14.594	10.192	116.44	-723.28	1091.5	26.568	751.41	1094	23.649	24.005	0	0	9.5466	8.6849	-12.294	-16.873	3.125	2.0325	14.301	14.495	12.672	10.717	2.0078	-2.3786	1477.4
0.29	30	60	NaN	-0.36873	14.207	-4.2331	-181.45	14.594	10.233	116.44	-723.26	1091.5	26.691	751.41	1094	23.649	24.005	0	0	9.5291	8.6676	-12.295	-16.875	3.1142	2.0338	14.306	14.495	12.643	10.701	2.0114	-2.3797	1477.4
0.3	31	60	NaN	-0.379	14.2	-4.2458	-181.45	14.585	10.215	116.43	-723.26	1091.5	26.69	751.42	1094	23.649	24.005	0	0	9.5113	8.6501	-12.296	-16.876	3.1035	2.0319	14.298	14.487	12.615	10.682	2.0022	-2.3891	1477.4
0.31	32	60	NaN	-0.39693	14.196	-4.274	-181.46	14.586	10.188	116.47	-723.24	1091.5	26.69	751.43	1094	23.649	24.005	0	0	9.4931	8.6321	-12.297	-16.877	3.0872	2.0268	14.294	14.487	12.58	10.659	1.9971	-2.3905	1477.4
0.32	33	60	NaN	-0.42097	14.196	-4.295	-181.46	14.588	10.175	116.51	-723.21	1091.5	26.725	751.43	1094	23.649	24.005	0	0	9.4969	8.6359	-12.298	-16.878	3.0633	2.0242	14.295	14.489	12.56	10.66	1.9971	-2.3892	1477.4
0.33	34	60	NaN	-0.44625	14.192	-4.2765	-181.45	14.576	10.171	116.45	-723.19	1091.5	26.762	751.47	1094	23.649	24.005	0	0	9.4731	8.6125	-12.299	-16.879	3.0342	2.0295	14.291	14.477	12.507	10.642	1.9915	-2.4023	1477.4
0.34	35	60	NaN	-0.4715	14.192	-4.2805	-181.46	14.578	10.177	116.51	-723.14	1091.5	26.844	751.47	1094	23.649	24.005	0	0	9.3782	8.5189	-12.302	-16.882	3.0083	2.0236	14.292	14.478	12.387	10.542	1.9897	-2.4038	1477.3
0.35	36	60	NaN	-0.48924	14.184	-4.2572	-181.46	14.586	10.151	116.52	-723.13	1091.5	26.84	751.43	1094	23.649	24.005	0	0	9.28	8.4222	-12.304	-16.884	2.9909	2.0207	14.284	14.486	12.271	10.443	1.98	-2.398	1477.3
0.36	37	60	NaN	-0.4973	14.18	-4.2549	-181.46	14.584	10.128	116.58	-723.1	1091.4	26.834	751.42	1094	23.649	24.005	0	0	9.1866	8.3301	-12.305	-16.885	2.9858	2.0195	14.28	14.484	12.172	10.35	1.9745	-2.4008	1477.3
0.37	38	60	NaN	-0.5003	14.174	-4.2516	-181.47	14.571	10.129	116.65	-723.05	1091.4	26.914	751.42	1094	23.649	24.005	0	0	9.1164	8.2609	-12.307	-16.887	2.9823	2.0093	14.274	14.471	12.099	10.27	1.9664	-2.4164	1477.2
0.38	39	60	NaN	-0.5004	14.165	-4.232	-181.49	14.558	10.134	116.65	-723.01	1091.4	27.023	751.41	1094	23.649	24.005	0	0	9.0734	8.2185	-12.31	-16.889	2.9784	1.9891	14.264	14.458	12.052	10.208	1.9548	-2.4312	1477.1
0.39	40	60	NaN	-0.49353	14.158	-4.2142	-181.51	14.576	10.069	116.63	-722.97	1091.4	26.892	751.37	1094	23.649	24.005	0	0	9.1099	8.2545	-12.311	-16.891	2.9895	1.9761	14.259	14.476	12.099	10.231	1.948	-2.4152	1477.1
0.4	41	60	NaN	-0.48991	14.145	-4.2151	-181.51	14.563	10.101	116.64	-722.98	1091.4	27.011	751.37	1094	23.649	24.005	0	0	8.8021	7.9511	-12.302	-16.882	2.989	1.9643	14.245	14.463	11.791	9.9154	1.9435	-2.4187	1477.1
0.41	42	60	NaN	-0.48161	14.139	-4.2201	-181.52	14.557	10.106	116.66	-722.95	1091.4	27.042	751.36	1094	23.649	24.005	0	0	8.4075	7.5623	-12.291	-16.871	2.9971	1.9563	14.239	14.457	11.405	9.5186	1.9484	-2.4143	1477
0.42	43	60	NaN	-0.46609	14.124	-4.2248	-181.53	14.551	10.114	116.68	-722.93	1091.4	27.072	751.35	1094	23.649	24.005	0	0	8.3893	7.5443	-12.293	-16.873	3.0122	1.9469	14.225	14.45	11.401	9.4912	1.9317	-2.423	1477
0.43	44	60	NaN	-0.45421	14.108	-4.2273	-181.54	14.546	10.111	116.68	-722.93	1091.4	27.067	751.33	1094	23.733	24.137	0	0	8.3561	7.5117	-12.295	-16.875	3.0241	1.9386	14.208	14.446	11.38	9.4503	1.913	-2.4288	1477
0.44	45	60	NaN	-0.45608	14.099	-4.2295	-181.54	14.546	10.083	116.66	-722.95	1091.4	26.995	751.33	1094	23.649	24.005	0	0	8.3126	7.4688	-12.297	-16.877	3.0243	1.9356	14.199	14.447	11.337	9.4044	1.9021	-2.4297	1477
0.45	46	60	NaN	-0.45185	14.08	-4.2443	-181.55	14.54	10.11	116.71	-722.93	1091.4	27.059	751.31	1094	24.811	24.005	0	0	8.2834	7.44	-12.298	-16.878	3.028	1.9299	14.179	14.441	11.311	9.3699	1.8812	-2.4372	1477
0.46	47	60	NaN	-0.43953	14.077	-4.2461	-181.55	14.525	10.154	116.72	-722.92	1091.4	27.166	751.31	1093.9	27.189	24.005	0	0	8.2571	7.4141	-12.299	-16.879	3.0365	1.9258	14.176	14.426	11.294	9.3399	1.8765	-2.4533	1476.9
0.47	48	60	NaN	-0.43235	14.071	-4.2336	-181.55	14.519	10.147	116.68	-722.93	1091.4	27.132	751.29	1093.9	27.711	26.289	0	0	8.2645	7.4213	-12.301	-16.881	3.0435	1.9274	14.169	14.42	11.308	9.3487	1.8685	-2.4604	1476.9
0.48	49	60	NaN	-0.42698	14.069	-4.2208	-181.55	14.519	10.143	116.64	-722.94	1091.4	27.109	751.27	1093.9	27.708	25.026	0	0	8.2621	7.419	-12.302	-16.882	3.0484	1.925	14.168	14.421	11.311	9.3441	1.8659	-2.4608	1476.9
0.49	50	60	NaN	-0.42152	14.073	-4.2165	-181.56	14.52	10.146	116.63	-722.95	1091.4	27.11	751.25	1093.9	29.79	30.474	0	0	8.2512	7.4083	-12.303	-16.883	3.0535	1.9193	14.171	14.422	11.305	9.3276	1.8685	-2.4609	1476.9
0.5	51	60	NaN	-0.41764	14.071	-4.2202	-181.56	14.514	10.1	116.64	-722.98	1091.4	26.969	751.24	1093.9	30.776	29.337	0	0	8.1553	7.3138	-12.306	-16.886	3.0633	1.9238	14.168	14.417	11.219	9.2376	1.8625	-2.4692	1476.9
0.51	52	60	NaN	-0.40822	14.085	-4.2234	-181.54	14.524	10.11	116.67	-722.99	1091.4	26.971	751.16	1093.9	32.464	31.081	0	0	8.1033	7.2625	-12.308	-16.888	3.0738	1.9406	14.182	14.427	11.177	9.2031	1.8735	-2.4615	1476.9
0.52	53	60	NaN	-0.40661	14.087	-4.2116	-181.54	14.511	10.121	116.64	-723.03	1091.4	26.996	751.16	1093.9	34.398	31.177	0	0	8.1178	7.2768	-12.309	-16.889	3.0732	1.9411	14.183	14.415	11.191	9.2179	1.8736	-2.4745	1476.9
0.53	54	60	NaN	-0.40319	14.096	-4.2118	-181.54	14.486	10.158	116.66	-723.05	1091.4	27.088	751.19	1093.9	34.495	31.17	0	0	8.0081	7.1687	-12.31	-16.889	3.0738	1.9392	14.191	14.391	11.082	9.108	1.8818	-2.4986	1477
0.54	55	60	NaN	-0.39683	14.11	-4.2105	-181.53	14.472	10.188	116.69	-723.06	1091.4	27.15	751.19	1093.9	35.717	32.895	0	0	7.8758	7.0383	-12.309	-16.889	3.0787	1.9426	14.205	14.377	10.954	8.9809	1.8958	-2.5121	1477
0.55	56	60	NaN	-0.39008	14.122	-4.1928	-181.52	14.479	10.179	116.65	-723.08	1091.4	27.104	751.14	1093.9	35.3	31.105	0	0	7.8475	7.0104	-12.31	-16.89	3.0859	1.9522	14.216	14.384	10.933	8.9626	1.9065	-2.5055	1476.9
0.56	57	60	NaN	-0.3869	14.125	-4.1828	-181.52	14.468	10.167	116.65	-723.12	1091.4	27.073	751.14	1093.8	33.678	32.203	0	0	7.7956	6.9593	-12.311	-16.891	3.0901	1.9584	14.22	14.374	10.886	8.9177	1.909	-2.5163	1477
0.57	58	60	NaN	-0.37682	14.133	-4.1908	-181.51	14.471	10.138	116.69	-723.12	1091.4	26.98	751.12	1093.8	35.967	31.951	0	0	7.6821	6.8474	-12.312	-16.892	3.1055	1.9684	14.228	14.377	10.788	8.8159	1.9158	-2.5148	1477
0.58	59	60	NaN	-0.3746	14.137	-4.1887	-181.49	14.463	10.139	116.7	-723.15	1091.4	26.968	751.11	1093.8	35.076	31.509	0	0	7.6682	6.8337	-12.312	-16.892	3.1084	1.9899	14.231	14.369	10.777	8.8236	1.9191	-2.5223	1477
0.59	60	60	NaN	-0.37034	14.145	-4.1882	-181.52	14.464	10.132	116.69	-723.18	1091.4	26.99	751.08	1093.8	34.987	32.321	0	0	7.6677	6.8332	-12.312	-16.892	3.1116	1.9669	14.239	14.37	10.779	8.8002	1.9269	-2.5211	1477
0.6	61	60	NaN	-0.3645	14.155	-4.1917	-181.54	14.468	10.113	116.69	-723.19	1091.4	26.978	751.07	1093.8	35.241	31.601	0	0	7.6313	6.7974	-12.312	-16.892	3.1178	1.9451	14.249	14.374	10.749	8.7425	1.9364	-2.5179	1477
0.61	62	60	NaN	-0.36573	14.159	-4.1917	-181.46	14.451	10.115	116.69	-723.21	1091.4	26.878	751.08	1093.8	35.103	33.407	0	0	7.5977	6.7643	-12.311	-16.891	3.1204	2.0276	14.251	14.359	10.718	8.7919	1.9405	-2.5322	1477
0.62	63	60	NaN	-0.36161	14.173	-4.1861	-181.45	14.463	10.103	116.68	-723.2	1091.4	26.84	751.04	1093.8	35.365	32.077	0	0	7.5654	6.7324	-12.308	-16.888	3.1255	2.0325	14.266	14.371	10.691	8.7649	1.9573	-2.5175	1477
0.63	64	60	NaN	-0.35863	14.185	-4.1805	-181.44	14.456	10.114	116.67	-723.18	1091.4	26.869	751.07	1093.8	36.062	33.457	0	0	7.4839	6.6521	-12.306	-16.886	3.127	2.0441	14.276	14.364	10.611	8.6963	1.9704	-2.5214	1477
0.64	65	60	NaN	-0.36095	14.189	-4.1818	-181.43	14.465	10.117	116.67	-723.19	1091.4	26.879	751.05	1093.8	33.724	33.874	0	0	7.3894	6.559	-12.304	-16.884	3.1243	2.0554	14.28	14.373	10.514	8.6143	1.9765	-2.5103	1477
0.65	66	60	NaN	-0.35901	14.187	-4.1819	-181.42	14.474	10.098	116.67	-723.19	1091.4	26.83	751.03	1093.8	35.027	30.929	0	0	7.3126	6.4833	-12.304	-16.884	3.1284	2.0628	14.279	14.382	10.441	8.5461	1.9747	-2.5022	1477
0.66	67	60	NaN	-0.34944	14.184	-4.1771	-181.42	14.469	10.074	116.68	-723.19	1091.4	26.77	751.05	1093.8	35.59	33.593	0	0	7.4194	6.5885	-12.313	-16.893	3.1405	2.0673	14.275	14.377	10.56	8.6558	1.9627	-2.5159	1477
0.67	68	60	NaN	-0.34794	14.186	-4.1798	-181.41	14.468	10.119	116.69	-723.17	1091.4	26.902	751.09	1093.8	35.38	35.28	0	0	7.6121	6.7785	-12.325	-16.905	3.1372	2.0764	14.277	14.376	10.749	8.8549	1.9521	-2.5287	1477
0.68	69	60	NaN	-0.35823	14.186	-4.1708	-181.4	14.485	10.118	116.66	-723.14	1091.4	26.891	751.06	1093.8	34.298	33.9	0	0	7.5065	6.6744	-12.324	-16.904	3.1263	2.085	14.277	14.394	10.633	8.7594	1.953	-2.5094	1476.9
0.69	70	60	NaN	-0.35629	14.186	-4.1724	-181.4	14.483	10.144	116.67	-723.13	1091.4	26.954	751.09	1093.8	35.011	33.004	0	0	7.4696	6.638	-12.323	-16.903	3.1261	2.0873	14.277	14.392	10.596	8.7253	1.9538	-2.5104	1476.9
0.7	71	60	NaN	-0.358	14.182	-4.1723	-181.39	14.496	10.14	116.65	-723.13	1091.4	26.929	751.08	1093.8	36.218	31.863	0	0	7.4989	6.6669	-12.322	-16.902	3.1248	2.0945	14.273	14.405	10.624	8.7614	1.951	-2.497	1476.9
0.71	72	60	NaN	-0.36243	14.181	-4.1735	-181.38	14.518	10.129	116.63	-723.11	1091.4	26.89	751.06	1093.8	34.708	33.442	0	0	7.4389	6.6077	-12.32	-16.9	3.1211	2.0993	14.272	14.426	10.56	8.707	1.9525	-2.4732	1476.9
0.72	73	60	NaN	-0.3601	14.192	-4.1841	-181.39	14.523	10.166	116.65	-723.07	1091.4	26.994	751.07	1093.8	35.479	31.388	0	0	7.3125	6.4832	-12.317	-16.896	3.1203	2.0896	14.283	14.431	10.433	8.5728	1.9663	-2.465	1476.9
0.73	74	60	NaN	-0.35824	14.197	-4.1872	-181.38	14.524	10.176	116.63	-723.04	1091.4	27.007	751.09	1093.8	34.058	34.024	0	0	7.3125	6.4832	-12.315	-16.895	3.121	2.0959	14.288	14.433	10.434	8.5791	1.9734	-2.4614	1476.9
0.74	75	60	NaN	-0.34193	14.194	-4.185	-181.38	14.55	10.12	116.62	-723.02	1091.4	26.828	751.05	1093.8	35.37	34.081	0	0	7.2859	6.4569	-12.313	-16.892	3.1438	2.1085	14.286	14.458	10.43	8.5655	1.9738	-2.4348	1476.8
0.75	76	60	NaN	-0.32239	14.192	-4.1859	-181.39	14.542	10.144	116.61	-723	1091.4	26.9	751.1	1093.8	35.052	33.454	0	0	7.2275	6.3995	-12.31	-16.89	3.1601	2.0966	14.284	14.45	10.388	8.4961	1.9737	-2.4402	1476.8
0.76	77	60	NaN	-0.30709	14.186	-4.1888	-181.4	14.532	10.185	116.6	-722.98	1091.4	27.031	751.14	1093.8	33.837	34.667	0	0	7.1756	6.3483	-12.309	-16.889	3.1699	2.081	14.278	14.44	10.345	8.4293	1.9689	-2.4488	1476.8
0.77	78	60	NaN	-0.30032	14.178	-4.1921	-181.4	14.537	10.191	116.59	-722.98	1091.4	27.059	751.12	1093.8	35.791	32.418	0	0	7.1469	6.32	-12.307	-16.887	3.1753	2.0764	14.27	14.444	10.322	8.3964	1.9634	-2.4432	1476.8
0.78	79	60	NaN	-0.30178	14.179	-4.1961	-181.4	14.527	10.181	116.59	-722.94	1091.4	27.031	751.17	1093.8	34.624	33.298	0	0	7.1615	6.3344	-12.304	-16.884	3.175	2.0746	14.271	14.435	10.337	8.409	1.9676	-2.4492	1476.8
0.79	80	60	NaN	-0.29812	14.157	-4.1984	-181.39	14.533	10.175	116.6	-722.94	1091.4	27.015	751.16	1093.8	36.058	33.552	0	0	7.1791	6.3517	-12.301	-16.881	3.1797	2.0845	14.25	14.44	10.359	8.4362	1.9491	-2.4409	1476.8
0.8	81	60	NaN	-0.29962	14.145	-4.1861	-181.39	14.533	10.136	116.56	-722.93	1091.4	26.92	751.14	1093.8	35.609	32.397	0	0	7.201	6.3733	-12.298	-16.878	3.1805	2.0886	14.238	14.44	10.382	8.4619	1.9397	-2.438	1476.8
0.81	82	60	NaN	-0.30313	14.138	-4.1857	-181.4	14.534	10.109	116.56	-722.91	1091.4	26.855	751.12	1093.8	34.525	30.98	0	0	7.1707	6.3435	-12.295	-16.875	3.1794	2.0873	14.232	14.441	10.35	8.4308	1.9362	-2.4347	1476.8
0.82	83	60	NaN	-0.31787	14.131	-4.1898	-181.39	14.524	10.113	116.56	-722.9	1091.4	26.869	751.13	1093.8	35.207	32.867	0	0	7.1265	6.2999	-12.293	-16.873	3.1642	2.0887	14.223	14.431	10.291	8.3886	1.9306	-2.4414	1476.8
0.83	84	60	NaN	-0.34939	14.117	-4.1829	-181.38	14.496	10.145	116.52	-722.88	1091.4	26.956	751.15	1093.8	35.067	34.135	0	0	7.0716	6.2458	-12.291	-16.871	3.1277	2.0985	14.209	14.404	10.199	8.3443	1.918	-2.4663	1476.7
0.84	85	60	NaN	-0.36999	14.111	-4.1789	-181.37	14.477	10.166	116.49	-722.84	1091.4	27.014	751.17	1093.7	35.474	32.025	0	0	7.0036	6.1788	-12.289	-16.869	3.1039	2.1006	14.203	14.386	10.108	8.2793	1.9142	-2.4828	1476.7
0.85	86	60	NaN	-0.37572	14.105	-4.1734	-181.37	14.475	10.146	116.45	-722.87	1091.4	26.962	751.16	1093.7	34.716	35.436	0	0	6.9404	6.1165	-12.287	-16.867	3.0986	2.1089	14.196	14.384	10.039	8.2254	1.9089	-2.4825	1476.7
0.86	87	60	NaN	-0.38343	14.107	-4.1844	-181.36	14.478	10.12	116.46	-722.87	1091.4	26.889	751.13	1093.7	36.616	33.86	0	0	6.9258	6.1021	-12.286	-16.865	3.094	2.1148	14.197	14.388	10.02	8.2169	1.9113	-2.4774	1476.7
0.87	88	60	NaN	-0.38948	14.115	-4.1971	-181.36	14.477	10.102	116.46	-722.87	1091.4	26.843	751.11	1093.7	36.158	34.539	0	0	6.7636	5.9423	-12.301	-16.88	3.0899	2.12	14.204	14.388	9.8536	8.0623	1.9033	-2.4921	1476.7
0.88	89	60	NaN	-0.39116	14.125	-4.2022	-181.35	14.471	10.107	116.43	-722.87	1091.4	26.849	751.12	1093.7	40.434	34.685	0	0	6.087	5.2755	-12.372	-16.952	3.0868	2.1257	14.214	14.382	9.1738	7.4012	1.8415	-2.57	1476.7
0.89	90	60	NaN	-0.39041	14.135	-4.1996	-181.34	14.462	10.142	116.38	-722.84	1091.4	26.906	751.14	1093.7	42.803	31.219	0	0	5.4104	4.6087	-12.444	-17.024	3.0832	2.1309	14.224	14.373	8.4936	6.7396	1.7797	-2.6506	1476.7
0.9	91	60	NaN	-0.40938	14.12	-4.1773	-181.34	14.449	10.156	116.28	-722.86	1091.4	26.92	751.16	1093.7	48.055	32.573	0	0	4.7892	3.9965	-12.507	-17.087	3.0598	2.1299	14.209	14.36	7.849	6.1264	1.7016	-2.7271	1476.7
0.91	92	60	NaN	-0.42185	14.103	-4.19	-181.32	14.45	10.134	116.3	-722.85	1091.4	26.812	751.15	1093.7	49.738	34.378	0	0	4.6027	3.8127	-12.504	-17.084	3.0523	2.1585	14.192	14.36	7.655	5.9712	1.6883	-2.7237	1476.7
0.92	93	60	NaN	-0.42017	14.068	-4.2246	-181.29	14.455	10.144	116.37	-722.86	1091.4	26.778	751.13	1093.7	48.466	33.722	0	0	4.7074	3.9158	-12.501	-17.081	3.0581	2.1928	14.158	14.365	7.7654	6.1087	1.6576	-2.716	1476.7
0.93	94	60	NaN	-0.42662	14.035	-4.2475	-181.26	14.455	10.165	116.4	-722.86	1091.4	26.78	751.12	1093.7	46.19	35.131	0	0	5.0427	4.2463	-12.498	-17.077	3.0527	2.2149	14.127	14.363	8.0955	6.4612	1.629	-2.714	1476.7
0.94	95	60	NaN	-0.45376	14.023	-4.2399	-181.26	14.448	10.16	116.35	-722.84	1091.4	26.735	751.13	1093.7	50.398	33.289	0	0	5.0639	4.2672	-12.505	-17.085	3.0254	2.2204	14.114	14.356	8.0893	6.4876	1.6092	-2.7287	1476.7
0.95	96	60	NaN	-0.46453	14.013	-4.2374	-181.25	14.463	10.135	116.34	-722.84	1091.3	26.641	751.09	1093.7	52.506	33.732	0	0	5.0924	4.2952	-12.512	-17.092	3.0182	2.2342	14.106	14.37	8.1106	6.5295	1.5933	-2.7221	1476.7
0.96	97	60	NaN	-0.50581	14.007	-4.1977	-181.24	14.46	10.163	116.23	-722.74	1091.4	26.681	751.1	1093.8	53.774	34.482	0	0	5.2641	4.4645	-12.507	-17.087	2.9713	2.2415	14.1	14.367	8.2354	6.706	1.5932	-2.7204	1476.6
0.97	98	60	NaN	-0.53571	13.986	-4.1762	-181.23	14.46	10.156	116.16	-722.7	1091.4	26.643	751.11	1093.8	54.481	34.193	0	0	5.3542	4.5533	-12.506	-17.086	2.9402	2.2444	14.079	14.367	8.2944	6.7976	1.5732	-2.7188	1476.5
0.98	99	60	NaN	-0.56141	13.94	-4.1739	-181.23	14.452	10.16	116.14	-722.72	1091.4	26.644	751.15	1093.8	53.957	34.273	0	0	5.3615	4.5605	-12.509	-17.089	2.9136	2.2428	14.032	14.359	8.2751	6.8032	1.5236	-2.7298	1476.6
0.99	100	60	NaN	-0.58573	13.88	-4.1797	-181.23	14.443	10.169	116.15	-722.75	1091.4	26.65	751.2	1093.8	55.757	34.606	0	0	5.6578	4.8525	-12.512	-17.092	2.889	2.2415	13.972	14.352	8.5469	7.094	1.46	-2.7405	1476.7
1	101	60	NaN	-0.60725	13.83	-4.1753	-181.23	14.455	10.143	116.13	-722.76	1091.4	26.551	751.2	1093.8	54.785	33.162	0	0	5.9761	5.1662	-12.516	-17.095	2.8705	2.2453	13.922	14.363	8.8467	7.4114	1.4065	-2.7321	1476.7
1.01	102	60	NaN	-0.63514	13.784	-4.1418	-181.24	14.436	10.193	116.01	-722.76	1091.4	26.682	751.29	1093.8	53.091	35.38	0	0	6.3009	5.4862	-12.519	-17.099	2.8329	2.2283	13.875	14.345	9.1337	7.7145	1.3562	-2.7546	1476.8
1.02	103	60	NaN	-0.64797	13.761	-4.1273	-181.24	14.451	10.181	115.93	-722.75	1091.4	26.644	751.27	1093.8	54.401	35.565	0	0	6.6256	5.8062	-12.523	-17.103	2.8185	2.2283	13.852	14.36	9.4441	8.0345	1.3292	-2.7432	1476.7
1.03	104	60	NaN	-0.64776	13.744	-4.1313	-181.24	14.45	10.182	115.92	-722.73	1091.5	26.631	751.3	1093.8	55.193	32.503	0	0	6.9503	6.1263	-12.527	-17.107	2.8185	2.2228	13.834	14.36	9.7688	8.3491	1.3072	-2.7466	1476.7
1.04	105	60	NaN	-0.64903	13.719	-4.1431	-181.24	14.449	10.189	115.92	-722.72	1091.5	26.62	751.34	1093.8	52.859	33.2	0	0	7.0335	6.2082	-12.53	-17.11	2.8177	2.222	13.809	14.359	9.8512	8.4302	1.2787	-2.7509	1476.8
1.05	106	60	NaN	-0.65681	13.686	-4.1505	-181.24	14.458	10.192	115.9	-722.72	1091.5	26.6	751.35	1093.8	48.771	32.728	0	0	7.0615	6.2358	-12.532	-17.112	2.81	2.2304	13.776	14.368	9.8715	8.4662	1.244	-2.7433	1476.8
1.06	107	60	NaN	-0.65356	13.665	-4.1437	-181.23	14.458	10.225	115.87	-722.71	1091.6	26.664	751.38	1093.8	54.897	34.16	0	0	7.0414	6.216	-12.53	-17.11	2.8097	2.2309	13.752	14.371	9.8511	8.4469	1.2221	-2.7395	1476.8
1.07	108	60	NaN	-0.65683	13.665	-4.1368	-181.23	14.469	10.186	115.86	-722.67	1091.6	26.543	751.38	1093.8	65.441	37.042	1	0	7.0213	6.1962	-12.529	-17.109	2.8105	2.2335	13.752	14.382	9.8318	8.4297	1.2228	-2.7264	1476.8
1.08	109	60	NaN	-0.66506	13.634	-4.0848	-181.23	14.47	10.225	115.74	-722.68	1091.7	26.627	751.4	1093.8	68.394	39.697	1	0	7.0519	6.2264	-12.528	-17.108	2.7943	2.2268	13.719	14.385	9.8462	8.4532	1.1911	-2.7238	1476.8
1.09	110	60	NaN	-0.66864	13.601	-4.0451	-181.23	14.478	10.223	115.66	-722.68	1091.7	26.592	751.4	1093.9	68.838	42.421	1	0	7.2709	6.4422	-12.531	-17.111	2.7892	2.2298	13.684	14.395	10.06	8.6719	1.1529	-2.716	1476.8
1.1	111	60	NaN	-0.66074	13.552	-4.0269	-181.22	14.485	10.2	115.68	-722.71	1091.8	26.497	751.41	1093.9	69.216	43.555	1	0	7.1896	6.3621	-12.529	-17.109	2.8013	2.239	13.634	14.404	9.9909	8.6011	1.1047	-2.7049	1476.8
1.11	112	60	NaN	-0.64364	13.469	-4.012	-181.22	14.473	10.232	115.74	-722.8	1091.8	26.548	751.44	1093.9	69.207	42.542	1	0	6.9495	6.1255	-12.524	-17.104	2.8187	2.243	13.547	14.395	9.7682	8.3685	1.023	-2.7089	1476.9
1.12	113	60	NaN	-0.6536	13.397	-3.9996	-181.21	14.48	10.239	115.8	-722.89	1091.9	26.546	751.45	1093.9	69.742	43.479	1	0	7.0154	6.1904	-12.528	-17.108	2.8106	2.2585	13.473	14.403	9.826	8.4489	0.94495	-2.7043	1477
1.13	114	60	NaN	-0.66826	13.275	-3.972	-181.2	14.493	10.235	115.95	-723.04	1092	26.502	751.44	1093.9	69.732	41.747	1	0	7.2177	6.3897	-12.534	-17.114	2.8033	2.2734	13.347	14.422	10.021	8.6632	0.81272	-2.6922	1477.2
1.14	115	60	NaN	-0.67395	13.197	-3.9312	-181.19	14.486	10.263	115.98	-723.13	1092.1	26.569	751.48	1093.8	69.423	43.873	1	0	7.488	6.6562	-12.533	-17.113	2.796	2.2752	13.264	14.419	10.284	8.9313	0.73081	-2.6939	1477.3
1.15	116	60	NaN	-0.67551	13.12	-3.8952	-181.19	14.48	10.281	116.03	-723.24	1092.2	26.603	751.51	1093.8	65.316	41.415	1	0	7.7584	6.9226	-12.532	-17.112	2.7948	2.2791	13.183	14.418	10.553	9.2017	0.65062	-2.6943	1477.5
1.16	117	60	NaN	-0.67547	13.013	-3.8752	-181.18	14.489	10.277	116.18	-723.41	1092.3	26.556	751.49	1093.8	56.356	35.987	1	0	8.0224	7.1828	-12.531	-17.111	2.802	2.2962	13.071	14.43	10.824	9.479	0.53989	-2.6813	1477.6
1.17	118	60	NaN	-0.66929	12.885	-3.8681	-181.16	14.5	10.285	116.38	-723.61	1092.4	26.557	751.47	1093.8	51.609	37.685	1	0	8.1377	7.2965	-12.536	-17.116	2.8152	2.3241	12.941	14.444	10.953	9.6206	0.40458	-2.6716	1477.8
1.18	119	60	NaN	-0.64732	12.79	-3.8573	-181.16	14.501	10.269	116.49	-723.75	1092.5	26.5	751.44	1093.8	46.909	34.91	1	0	8.2531	7.4101	-12.541	-17.12	2.8434	2.3344	12.843	14.448	11.096	9.7445	0.30267	-2.6721	1477.9
1.19	120	60	NaN	-0.62591	12.645	-3.8257	-181.15	14.495	10.238	116.58	-724.01	1092.5	26.395	751.43	1093.8	47.598	33.258	1	0	8.3684	7.5238	-12.545	-17.125	2.8721	2.3432	12.695	14.445	11.241	9.867	0.15025	-2.6802	1478.2
1.2	121	60	NaN	-0.60346	12.53	-3.802	-181.15	14.496	10.219	116.7	-724.23	1092.5	26.332	751.4	1093.8	47.108	32.349	1	0	8.4658	7.6198	-12.552	-17.132	2.9008	2.3591	12.579	14.447	11.367	9.9789	0.027162	-2.6853	1478.4
1.21	122	60	NaN	-0.56517	12.442	-3.7722	-181.14	14.497	10.211	116.8	-724.42	1092.6	26.299	751.36	1093.8	53.473	34.198	1	0	8.548	7.7007	-12.561	-17.141	2.9442	2.3738	12.492	14.448	11.492	10.075	-0.069321	-2.6928	1478.5
1.22	123	60	NaN	-0.5072	12.359	-3.7175	-181.14	14.488	10.2	116.87	-724.62	1092.6	26.261	751.33	1093.8	61.576	36.363	1	0	8.6301	7.7817	-12.57	-17.15	3.0057	2.3778	12.407	14.44	11.636	10.159	-0.16299	-2.7097	1478.7
1.23	124	60	NaN	-0.47829	12.298	-3.6602	-181.13	14.478	10.193	116.85	-724.77	1092.6	26.239	751.3	1093.9	65.608	39.216	1	0	8.7162	7.8665	-12.575	-17.155	3.0344	2.3805	12.348	14.429	11.751	10.247	-0.22712	-2.7257	1478.8
1.24	125	60	NaN	-0.45493	12.249	-3.6206	-181.13	14.48	10.142	116.87	-724.93	1092.6	26.081	751.24	1093.9	66.432	41.851	1	0	8.8076	7.9566	-12.574	-17.154	3.0644	2.3918	12.298	14.43	11.872	10.348	-0.276	-2.7239	1479
1.25	126	60	NaN	-0.37514	12.27	-3.6262	-181.13	14.448	10.155	117.12	-725.07	1092.6	26.103	751.25	1093.8	67.328	40.412	1	0	8.8164	7.9652	-12.583	-17.163	3.1527	2.3982	12.319	14.399	11.969	10.363	-0.26443	-2.7642	1479.1
1.26	127	60	NaN	-0.31391	12.335	-3.6552	-181.13	14.417	10.179	117.4	-725.16	1092.6	26.159	751.26	1093.8	66.614	41.327	1	0	8.7688	7.9184	-12.59	-17.17	3.2224	2.402	12.383	14.368	11.991	10.32	-0.20707	-2.8019	1479.2
1.27	128	60	NaN	-0.29724	12.444	-3.6496	-181.14	14.401	10.181	117.5	-725.17	1092.6	26.153	751.24	1093.8	64.445	39.472	1	0	8.6258	7.7774	-12.59	-17.169	3.2434	2.4028	12.492	14.353	11.869	10.18	-0.09769	-2.8162	1479.2
1.28	129	60	NaN	-0.29011	12.616	-3.5452	-181.14	14.392	10.164	117.32	-725.16	1092.6	26.093	751.19	1093.8	60.803	36.284	1	0	8.4581	7.6121	-12.591	-17.171	3.2457	2.398	12.663	14.345	11.704	10.01	0.072306	-2.8255	1479.2
1.29	130	60	NaN	-0.27387	12.68	-3.5116	-181.14	14.406	10.15	117.27	-725.15	1092.6	26.046	751.13	1093.8	52.166	35.08	1	0	8.248	7.4051	-12.596	-17.176	3.2623	2.3998	12.728	14.358	11.51	9.8049	0.13188	-2.8184	1479.1
1.3	131	60	NaN	-0.26523	12.825	-3.4331	-181.13	14.402	10.134	117.14	-725.16	1092.6	25.97	751.09	1093.8	40.514	33.56	1	0	8.0379	7.198	-12.601	-17.181	3.2687	2.4001	12.873	14.355	11.307	9.5981	0.27133	-2.8264	1479.1
1.31	132	60	NaN	-0.25441	12.931	-3.4106	-181.13	14.381	10.149	117.17	-725.2	1092.6	25.985	751.09	1093.8	42.338	35.191	1	0	7.7738	6.9378	-12.606	-17.186	3.2801	2.4045	12.977	14.335	11.054	9.3423	0.37068	-2.8508	1479.1
1.32	133	60	NaN	-0.23193	13.043	-3.4395	-181.14	14.354	10.169	117.38	-725.27	1092.7	26.025	751.1	1093.8	32.748	33.712	1	0	7.3516	6.5217	-12.609	-17.189	3.3088	2.4052	13.087	14.31	10.66	8.9269	0.4779	-2.8792	1479.2
1.33	134	60	NaN	-0.2001	13.197	-3.4725	-181.15	14.334	10.167	117.62	-725.34	1092.7	26.019	751.08	1093.8	38.131	31.851	1	0	6.9294	6.1057	-12.612	-17.192	3.3501	2.4015	13.24	14.291	10.28	8.5072	0.6274	-2.9009	1479.3
1.34	135	60	NaN	-0.18731	13.29	-3.4409	-181.13	14.326	10.173	117.62	-725.29	1092.7	26.011	751.03	1093.8	31.249	33.331	1	0	6.5777	5.7591	-12.616	-17.196	3.3634	2.4185	13.332	14.285	9.9412	8.1775	0.7155	-2.9113	1479.2
1.35	136	60	NaN	-0.17933	13.359	-3.3751	-181.14	14.32	10.175	117.52	-725.27	1092.7	26.018	751.04	1093.8	39.76	31.36	1	0	6.6492	5.8295	-12.624	-17.203	3.3674	2.4082	13.4	14.279	10.017	8.2377	0.77635	-2.9245	1479.1
1.36	137	60	NaN	-0.18699	13.413	-3.3246	-181.14	14.301	10.212	117.47	-725.26	1092.8	26.105	751.05	1093.8	23.649	32.054	1	0	6.7206	5.8998	-12.631	-17.211	3.3545	2.4063	13.453	14.26	10.075	8.3062	0.82236	-2.9509	1479.1
1.37	138	60	NaN	-0.20057	13.472	-3.3404	-181.13	14.285	10.229	117.63	-725.25	1092.8	26.143	751.05	1093.8	49.445	33.576	1	0	6.792	5.9702	-12.638	-17.218	3.3457	2.4129	13.513	14.245	10.138	8.3831	0.87429	-2.9733	1479.1
1.38	139	60	NaN	-0.21562	13.533	-3.3917	-181.14	14.277	10.233	117.89	-725.22	1092.7	26.148	751.03	1093.8	62.955	34.472	1	0	6.75	5.9289	-12.644	-17.224	3.3404	2.4203	13.573	14.236	10.09	8.3492	0.92945	-2.9875	1479.1
1.39	140	60	NaN	-0.2362	13.58	-3.3979	-181.14	14.271	10.243	117.96	-725.19	1092.7	26.179	751.03	1093.8	58.995	32.607	1	0	6.6441	5.8244	-12.648	-17.228	3.3216	2.415	13.621	14.231	9.9656	8.2394	0.973	-2.9974	1479.1
1.4	141	60	NaN	-0.29241	13.667	-3.3305	-181.2	14.316	10.081	117.83	-725.06	1092.7	25.786	750.87	1093.8	59.843	35.666	1	0	6.5381	5.72	-12.652	-17.232	3.2761	2.369	13.71	14.273	9.8142	8.089	1.0577	-2.9596	1478.8
1.41	142	60	NaN	-0.33411	13.729	-3.2743	-181.21	14.301	10.092	117.69	-724.95	1092.7	25.837	750.87	1093.8	50.963	33.587	1	0	6.4321	5.6156	-12.657	-17.236	3.2271	2.3473	13.772	14.259	9.6593	7.9629	1.1152	-2.9774	1478.7
1.42	143	60	NaN	-0.4046	13.837	-3.2925	-181.21	14.285	10.122	117.67	-724.75	1092.7	25.914	750.86	1093.8	62.727	33.053	1	0	6.3262	5.5111	-12.661	-17.241	3.1537	2.3485	13.88	14.242	9.4799	7.8597	1.2187	-2.9987	1478.5
1.43	144	60	NaN	-0.45619	13.912	-3.332	-181.21	14.282	10.11	117.72	-724.6	1092.7	25.867	750.81	1093.8	62.773	36.23	1	0	6.3908	5.5748	-12.67	-17.25	3.1061	2.3572	13.955	14.239	9.4969	7.932	1.2854	-3.011	1478.3
1.44	145	60	NaN	-0.47417	13.917	-3.3554	-181.21	14.286	10.067	117.73	-724.56	1092.7	25.746	750.78	1093.8	62.467	36.936	1	0	6.4606	5.6436	-12.679	-17.259	3.0936	2.3578	13.961	14.242	9.5542	8.0014	1.2818	-3.0168	1478.2
1.45	146	60	NaN	-0.52661	13.929	-3.3924	-181.22	14.262	10.091	117.71	-724.46	1092.6	25.827	750.81	1093.8	64.252	36.691	1	0	6.5304	5.7124	-12.688	-17.268	3.0371	2.3422	13.974	14.217	9.5675	8.0546	1.2856	-3.0509	1478.1
1.46	147	60	NaN	-0.57255	13.933	-3.4228	-181.21	14.233	10.143	117.65	-724.39	1092.6	25.973	750.82	1093.8	65.105	38.244	1	0	6.5111	5.6934	-12.692	-17.272	2.9835	2.3423	13.977	14.189	9.4946	8.0357	1.2845	-3.0836	1478.1
1.47	148	60	NaN	-0.61533	13.931	-3.4376	-181.21	14.225	10.11	117.58	-724.35	1092.6	25.89	750.8	1093.7	65.032	39.117	1	0	6.3906	5.5746	-12.691	-17.271	2.9413	2.3419	13.974	14.182	9.3318	7.9165	1.283	-3.0889	1478
1.48	149	60	NaN	-0.67416	13.931	-3.4712	-181.22	14.196	10.122	117.53	-724.34	1092.7	25.932	750.81	1093.7	65.736	40.746	1	0	6.4331	5.6166	-12.687	-17.267	2.8789	2.3371	13.972	14.156	9.312	7.9537	1.2851	-3.1107	1478
1.49	150	60	NaN	-0.73899	13.941	-3.5198	-181.21	14.164	10.156	117.52	-724.31	1092.7	26.028	750.84	1093.7	65.62	40.255	1	0	6.6988	5.8784	-12.683	-17.263	2.8101	2.3353	13.979	14.126	9.5089	8.2137	1.2959	-3.1371	1478
1.5	151	60	NaN	-0.79216	13.964	-3.5585	-181.21	14.158	10.146	117.54	-724.26	1092.8	25.999	750.82	1093.7	66.079	38.763	1	0	7.342	6.5122	-12.682	-17.262	2.7588	2.3407	14.001	14.121	10.101	8.8529	1.3191	-3.1411	1477.9
1.51	152	60	NaN	-0.85149	13.987	-3.5602	-181.22	14.123	10.219	117.45	-724.28	1092.8	26.223	750.87	1093.7	66.593	40.873	1	0	7.0302	6.205	-12.683	-17.263	2.6872	2.3188	14.022	14.088	9.7174	8.5239	1.3385	-3.1751	1478
1.52	153	60	NaN	-0.91041	14.027	-3.5672	-181.22	14.112	10.178	117.39	-724.27	1092.8	26.118	750.84	1093.7	66.079	42.236	1	0	6.4771	5.6599	-12.685	-17.265	2.6304	2.3239	14.06	14.079	9.1075	7.9838	1.3752	-3.1865	1477.9
1.53	154	60	NaN	-0.97522	14.067	-3.5476	-181.21	14.095	10.193	117.25	-724.33	1092.9	26.173	750.84	1093.7	63.992	41.509	1	0	5.924	5.1148	-12.687	-17.267	2.5576	2.3194	14.098	14.064	8.4816	7.4342	1.4114	-3.2033	1478
1.54	155	60	NaN	-1.0665	14.159	-3.5636	-181.21	14.065	10.223	117.14	-724.37	1093	26.277	750.86	1093.7	60.251	38.503	1	0	5.3709	4.5697	-12.689	-17.269	2.4582	2.3105	14.186	14.037	7.829	6.8803	1.4973	-3.2315	1478
1.55	156	60	NaN	-1.1622	14.288	-3.6219	-181.22	14.034	10.236	117.14	-724.4	1093.1	26.331	750.87	1093.7	58.188	38.281	1	0	4.8178	4.0246	-12.691	-17.271	2.3602	2.3034	14.311	14.011	7.1779	6.328	1.6206	-3.2598	1478.1
1.56	157	60	NaN	-1.1965	14.365	-3.6519	-181.22	14.031	10.238	117.15	-724.46	1093.1	26.354	750.87	1093.7	56.264	37.026	1	0	4.2723	3.4871	-12.696	-17.275	2.325	2.2979	14.387	14.008	6.5973	5.785	1.6915	-3.2673	1478.1
1.57	158	60	NaN	-1.2538	14.501	-3.6711	-181.23	14.006	10.243	117.05	-724.57	1093.2	26.392	750.88	1093.7	55.761	36.228	1	0	3.7295	2.9522	-12.701	-17.281	2.2623	2.2856	14.521	13.986	5.9919	5.2378	1.8201	-3.2951	1478.2
1.58	159	60	NaN	-1.2783	14.569	-3.6723	-181.23	13.995	10.252	116.97	-724.6	1093.2	26.414	750.89	1093.7	51.153	34.692	1	0	3.1868	2.4173	-12.707	-17.287	2.2339	2.2832	14.588	13.976	5.4207	4.7006	1.8813	-3.3112	1478.3
1.59	160	60	NaN	-1.3094	14.68	-3.6985	-181.23	13.99	10.247	116.92	-724.66	1093.2	26.401	750.9	1093.7	51.797	34.249	1	0	2.644	1.8824	-12.713	-17.293	2.2012	2.2814	14.697	13.972	4.8452	4.1638	1.9844	-3.3205	1478.3
1.6	161	60	NaN	-1.346	14.795	-3.7387	-181.23	13.994	10.239	116.88	-724.77	1093.3	26.379	750.88	1093.7	52.234	34.487	1	0	2.1012	1.3475	-12.719	-17.298	2.1638	2.2824	14.811	13.978	4.265	3.6299	2.0923	-3.3206	1478.4
1.61	162	60	NaN	-1.3831	14.861	-3.7739	-181.22	14.004	10.249	116.83	-724.92	1093.3	26.398	750.84	1093.7	54.252	34.823	1	0	1.5585	0.81263	-12.724	-17.304	2.1235	2.2865	14.876	13.989	3.6819	3.0991	2.1519	-3.3152	1478.5
1.62	163	60	NaN	-1.452	14.947	-3.8221	-181.23	13.989	10.298	116.77	-725.1	1093.4	26.533	750.9	1093.7	57.94	36.22	1	0	1.0157	0.27773	-12.73	-17.31	2.0463	2.2732	14.96	13.976	3.062	2.5509	2.2295	-3.3335	1478.8
1.63	164	60	NaN	-1.5011	14.987	-3.8468	-181.23	14.009	10.245	116.69	-725.24	1093.4	26.382	750.86	1093.7	61.813	37.856	1	0	0.47294	-0.25716	-12.736	-17.316	1.9997	2.2742	14.999	13.997	2.4726	2.017	2.263	-3.3186	1478.9
1.64	165	60	NaN	-1.5819	15.033	-3.8421	-181.22	14.015	10.277	116.46	-725.41	1093.4	26.46	750.87	1093.7	63.345	39.2	1	0	0.10739	-0.61741	-12.741	-17.321	1.9066	2.2695	15.043	14.006	2.014	1.6521	2.3015	-3.3152	1479
1.65	166	60	NaN	-1.6545	15.061	-3.8423	-181.22	14.02	10.288	116.27	-725.56	1093.5	26.473	750.88	1093.7	63.089	39.238	1	0	-0.12215	-0.84362	-12.746	-17.326	1.8259	2.2648	15.069	14.012	1.7038	1.4212	2.323	-3.314	1479.2
1.66	167	60	NaN	-1.7062	15.065	-3.8517	-181.21	14.032	10.26	116.16	-725.68	1093.5	26.376	750.86	1093.7	62.762	40.658	1	0	-0.28408	-1.0032	-12.746	-17.326	1.7737	2.2653	15.072	14.025	1.4896	1.2621	2.3264	-3.3012	1479.3
1.67	168	60	NaN	-1.7548	15.056	-3.8522	-181.2	14.054	10.268	116.04	-725.78	1093.5	26.371	750.83	1093.7	61.881	38.123	1	0	-0.44601	-1.1628	-12.746	-17.326	1.7203	2.2723	15.065	14.045	1.2743	1.1095	2.3186	-3.2806	1479.3
1.68	169	60	NaN	-1.8103	15.03	-3.9086	-181.2	14.048	10.256	116.02	-725.92	1093.5	26.324	750.88	1093.7	61.211	40.401	1	0	-0.60794	-1.3224	-12.746	-17.326	1.6654	2.2762	15.039	14.04	1.0575	0.95388	2.2924	-3.2862	1479.5
1.69	170	60	NaN	-1.8413	14.997	-3.9156	-181.19	14.064	10.247	115.85	-726.02	1093.5	26.263	750.87	1093.7	59.454	39.048	1	0	-0.76987	-1.4819	-12.746	-17.326	1.6301	2.2808	15.007	14.054	0.86028	0.79884	2.2609	-3.2721	1479.6
1.7	171	60	NaN	-1.8575	14.976	-3.9088	-181.19	14.058	10.264	115.68	-726.06	1093.5	26.293	750.91	1093.8	57.98	36.44	1	0	-0.9318	-1.6415	-12.746	-17.326	1.6058	2.2746	14.986	14.048	0.67401	0.63306	2.2398	-3.2781	1479.7
1.71	172	60	NaN	-1.8695	14.954	-3.9044	-181.19	14.051	10.272	115.52	-726.08	1093.5	26.297	750.95	1093.8	55.364	35.409	1	0	-1.0937	-1.8011	-12.746	-17.326	1.5874	2.2717	14.965	14.041	0.49371	0.47061	2.219	-3.2852	1479.7
1.72	173	60	NaN	-1.8808	14.924	-3.915	-181.18	14.065	10.242	115.38	-726.1	1093.5	26.19	750.95	1093.8	53.044	34.242	1	0	-1.2557	-1.9607	-12.746	-17.326	1.5746	2.2794	14.936	14.052	0.31895	0.3187	2.1895	-3.2736	1479.7
1.73	174	60	NaN	-1.8795	14.893	-3.9535	-181.18	14.085	10.207	115.24	-726.11	1093.5	26.081	750.95	1093.8	52.761	35.742	1	0	-1.4176	-2.1203	-12.746	-17.326	1.5749	2.2764	14.906	14.071	0.15731	0.15616	2.1601	-3.2545	1479.8
1.74	175	60	NaN	-1.8828	14.881	-4.0113	-181.18	14.069	10.263	115.23	-726.08	1093.5	26.23	751.01	1093.8	52.077	36.632	1	0	-1.5795	-2.2798	-12.746	-17.326	1.5653	2.2697	14.893	14.057	-0.014204	-0.010091	2.1472	-3.2694	1479.8
1.75	176	60	NaN	-1.893	14.863	-4.0592	-181.18	14.057	10.293	115.12	-726.04	1093.5	26.283	751.07	1093.8	51.921	33.366	1	0	-1.7826	-2.48	-12.743	-17.323	1.5488	2.264	14.875	14.045	-0.23386	-0.21598	2.132	-3.278	1479.8
1.76	177	60	NaN	-1.9096	14.858	-4.095	-181.17	14.062	10.289	115	-725.99	1093.5	26.234	751.09	1093.8	51.679	32.133	1	0	-2.0896	-2.7825	-12.733	-17.312	1.5296	2.2669	14.869	14.051	-0.55996	-0.51556	2.1366	-3.2616	1479.7
1.77	178	60	NaN	-1.9272	14.868	-4.1214	-181.16	14.079	10.27	114.91	-725.95	1093.5	26.149	751.07	1093.8	53.727	35.205	1	0	-2.3965	-3.085	-12.722	-17.302	1.5121	2.275	14.878	14.068	-0.88449	-0.80997	2.1565	-3.2334	1479.7
1.78	179	60	NaN	-1.9394	14.884	-4.1429	-181.16	14.092	10.26	114.82	-725.9	1093.5	26.104	751.07	1093.8	55.026	33.484	1	0	-2.7035	-3.3875	-12.711	-17.291	1.4982	2.2796	14.894	14.081	-1.2053	-1.108	2.1828	-3.2102	1479.6
1.79	180	60	NaN	-1.9551	14.896	-4.1581	-181.15	14.09	10.24	114.69	-725.88	1093.6	25.993	751.12	1093.8	57.442	34.764	1	0	-3.0798	-3.7583	-12.689	-17.269	1.4814	2.285	14.905	14.081	-1.5984	-1.4734	2.2167	-3.1875	1479.7
1.8	181	60	NaN	-1.978	14.922	-4.1796	-181.14	14.111	10.22	114.63	-725.84	1093.6	25.902	751.11	1093.8	59.829	34.958	1	0	-3.4753	-4.1481	-12.663	-17.243	1.4599	2.2949	14.929	14.104	-2.0154	-1.8533	2.2663	-3.1391	1479.6
1.81	182	60	NaN	-1.9954	14.939	-4.1854	-181.14	14.119	10.212	114.58	-725.85	1093.7	25.843	751.12	1093.8	61.807	35.133	1	0	-3.8709	-4.5379	-12.637	-17.217	1.443	2.302	14.945	14.113	-2.4279	-2.2359	2.3084	-3.104	1479.6
1.82	183	60	NaN	-2.0132	14.976	-4.1919	-181.13	14.106	10.233	114.57	-725.87	1093.7	25.871	751.18	1093.8	62.293	35.19	1	0	-4.2664	-4.9278	-12.611	-17.191	1.4235	2.3062	14.98	14.102	-2.8429	-2.6216	2.369	-3.0888	1479.7
1.83	184	60	NaN	-2.0352	15.043	-4.207	-181.12	14.084	10.278	114.6	-725.87	1093.8	25.967	751.25	1093.8	62.903	38.574	1	0	-4.663	-5.3186	-12.584	-17.164	1.3986	2.3097	15.044	14.082	-3.2644	-3.0088	2.4597	-3.0816	1479.8
1.84	185	60	NaN	-2.0577	15.113	-4.2153	-181.12	14.081	10.296	114.62	-725.85	1093.8	26.004	751.29	1093.8	63.34	36.73	1	0	-5.0678	-5.7175	-12.552	-17.132	1.3752	2.3168	15.113	14.082	-3.6926	-3.4007	2.5609	-3.0496	1479.8
1.85	186	60	NaN	-2.0982	15.186	-4.1884	-181.1	14.101	10.274	114.51	-725.88	1093.9	25.908	751.24	1093.8	63.498	36.892	1	0	-5.4726	-6.1165	-12.519	-17.099	1.3344	2.3276	15.183	14.104	-4.1383	-3.7888	2.6644	-2.9951	1479.8
1.86	187	60	NaN	-2.1226	15.234	-4.1867	-181.1	14.114	10.225	114.5	-725.9	1093.9	25.766	751.24	1093.9	63.711	37.79	1	0	-5.8775	-6.5154	-12.486	-17.066	1.3151	2.3386	15.231	14.117	-4.5624	-4.1768	2.7447	-2.9496	1479.8
1.87	188	60	NaN	-2.1509	15.344	-4.1623	-181.09	14.114	10.222	114.5	-725.91	1094	25.745	751.26	1093.9	63.915	37.651	1	0	-6.2823	-6.9144	-12.454	-17.034	1.2877	2.3453	15.338	14.119	-4.9946	-4.5691	2.8843	-2.9142	1479.8
1.88	189	60	NaN	-2.1819	15.463	-4.1298	-181.08	14.122	10.237	114.52	-725.94	1094.1	25.769	751.27	1093.9	63.851	37.446	1	0	-6.6754	-7.3018	-12.421	-17.001	1.2565	2.3536	15.455	14.131	-5.4189	-4.9482	3.0338	-2.8706	1479.9
1.89	190	60	NaN	-2.2075	15.513	-4.12	-181.07	14.154	10.218	114.6	-726	1094.1	25.715	751.23	1093.9	62.126	36.944	1	0	-6.8579	-7.4816	-12.389	-16.969	1.236	2.3688	15.504	14.163	-5.6219	-5.1129	3.1143	-2.8064	1479.9
1.9	191	60	NaN	-2.2341	15.55	-4.1084	-181.07	14.162	10.23	114.74	-726.1	1094.2	25.738	751.23	1093.9	60.144	37.621	1	0	-6.9011	-7.5242	-12.374	-16.954	1.2137	2.3741	15.54	14.173	-5.6874	-5.1501	3.166	-2.7808	1480
1.91	192	60	NaN	-2.2631	15.567	-4.0996	-181.06	14.17	10.266	114.81	-726.17	1094.2	25.819	751.22	1093.9	59.793	36.992	1	0	-6.8019	-7.4265	-12.375	-16.955	1.1838	2.3836	15.556	14.181	-5.6181	-5.0428	3.1805	-2.7739	1480.1
1.92	193	60	NaN	-2.2841	15.582	-4.086	-181.06	14.18	10.252	114.82	-726.18	1094.2	25.784	751.22	1093.9	60.221	34.753	1	0	-6.7027	-7.3287	-12.377	-16.957	1.1646	2.385	15.57	14.193	-5.5381	-4.9437	3.1929	-2.764	1480.1
1.93	194	60	NaN	-2.3188	15.581	-4.0471	-181.07	14.193	10.231	114.8	-726.21	1094.2	25.723	751.21	1093.9	60.612	37.096	1	0	-6.6035	-7.2309	-12.378	-16.958	1.1315	2.3833	15.568	14.206	-5.4719	-4.8476	3.1901	-2.7517	1480.1
1.94	195	60	NaN	-2.3673	15.558	-3.985	-181.06	14.209	10.229	114.78	-726.29	1094.2	25.701	751.2	1093.9	61.138	36.251	1	0	-6.5043	-7.1331	-12.38	-16.959	1.0828	2.3856	15.545	14.223	-5.4215	-4.7475	3.1656	-2.7368	1480.2
1.95	196	60	NaN	-2.402	15.518	-3.9305	-181.05	14.228	10.236	114.74	-726.36	1094.2	25.709	751.15	1093.9	62.371	39.019	1	0	-6.405	-7.0354	-12.381	-16.961	1.0465	2.3975	15.505	14.241	-5.3585	-4.6379	3.1243	-2.7197	1480.2
1.96	197	60	NaN	-2.4079	15.466	-3.9568	-181.03	14.227	10.225	114.9	-726.41	1094.2	25.665	751.13	1093.9	64.218	38.026	1	0	-6.3058	-6.9376	-12.382	-16.962	1.0484	2.422	15.454	14.24	-5.2574	-4.5156	3.0713	-2.7222	1480.2
1.97	198	60	NaN	-2.4314	15.359	-3.9446	-181.03	14.219	10.248	114.99	-726.54	1094.2	25.729	751.13	1093.9	65.717	36.571	1	0	-6.2066	-6.8398	-12.384	-16.964	1.0253	2.4305	15.347	14.231	-5.1814	-4.4093	2.9631	-2.7326	1480.4
1.98	199	60	NaN	-2.4594	15.268	-3.9251	-180.99	14.187	10.334	115.03	-726.64	1094.2	25.926	751.18	1093.9	66.337	40.179	1	0	-6.1074	-6.742	-12.385	-16.965	0.99106	2.456	15.256	14.199	-5.1164	-4.286	2.8704	-2.766	1480.5
1.99	200	60	NaN	-2.4937	15.196	-3.902	-180.98	14.175	10.363	115.06	-726.7	1094.2	25.998	751.17	1093.9	63.305	37.388	1	0	-6.0082	-6.6443	-12.387	-16.967	0.9548	2.4639	15.183	14.188	-5.0534	-4.1804	2.7964	-2.7786	1480.5
2	201	60	NaN	-2.5328	15.132	-3.8738	-181.02	14.211	10.266	115.06	-726.75	1094.2	25.792	751.05	1093.9	62.294	37.78	1	0	-5.909	-6.5465	-12.388	-16.968	0.92397	2.4335	15.119	14.223	-4.985	-4.113	2.7314	-2.745	1480.5
2.01	202	60	NaN	-2.5539	15.098	-3.8492	-181.02	14.215	10.225	115.03	-726.79	1094.2	25.68	751.03	1093.9	61.361	38.406	1	0	-5.8098	-6.4487	-12.39	-16.969	0.90605	2.4426	15.085	14.228	-4.9037	-4.0061	2.696	-2.7419	1480.5
2.02	203	60	NaN	-2.6361	14.992	-3.8234	-181.03	14.181	10.259	115.22	-726.83	1094.2	25.794	751.06	1093.9	57.774	35.839	1	0	-5.7106	-6.351	-12.391	-16.971	0.82665	2.437	14.98	14.193	-4.8839	-3.914	2.5891	-2.7774	1480.6
2.03	204	60	NaN	-2.6838	14.924	-3.7868	-181.03	14.168	10.297	115.31	-726.86	1094.2	25.906	751.04	1093.9	52.958	36.858	1	0	-5.6308	-6.2724	-12.393	-16.972	0.77797	2.4282	14.912	14.181	-4.8529	-3.8442	2.5192	-2.7919	1480.6
2.04	205	60	NaN	-2.7197	14.857	-3.7369	-181.04	14.167	10.3	115.42	-726.89	1094.2	25.914	751	1093.9	49.843	35.47	1	0	-5.6086	-6.2504	-12.395	-16.975	0.74621	2.4301	14.845	14.179	-4.8623	-3.8204	2.4501	-2.7957	1480.6
2.05	206	60	NaN	-2.7491	14.795	-3.6823	-181.04	14.168	10.279	115.59	-726.89	1094.2	25.855	750.95	1093.8	43.681	33.499	1	0	-5.5863	-6.2285	-12.397	-16.977	0.72576	2.4387	14.782	14.18	-4.8605	-3.7898	2.3852	-2.7968	1480.6
2.06	207	60	NaN	-2.76	14.766	-3.6269	-181.04	14.166	10.282	115.74	-726.82	1094.2	25.864	750.92	1093.8	44.909	30.854	1	0	-5.564	-6.2065	-12.399	-16.979	0.72031	2.438	14.752	14.179	-4.8437	-3.7685	2.353	-2.7998	1480.5
2.07	208	60	NaN	-2.7651	14.689	-3.4617	-181.05	14.15	10.299	115.74	-726.79	1094.2	25.929	750.92	1093.8	42.324	32.175	1	0	-5.5417	-6.1845	-12.401	-16.981	0.71301	2.4307	14.675	14.164	-4.8287	-3.7539	2.2734	-2.8169	1480.4
2.08	209	60	NaN	-2.7565	14.628	-3.3316	-181.05	14.147	10.291	115.77	-726.74	1094.2	25.906	750.89	1093.8	43.68	33.495	1	0	-5.5194	-6.1626	-12.404	-16.983	0.72354	2.4314	14.613	14.162	-4.7959	-3.7312	2.2092	-2.8215	1480.4
2.09	210	60	NaN	-2.7437	14.576	-3.2462	-181.05	14.136	10.305	115.79	-726.71	1094.2	25.944	750.89	1093.8	42.72	35.184	1	0	-5.4971	-6.1406	-12.406	-16.986	0.73574	2.4275	14.561	14.151	-4.7614	-3.7132	2.1557	-2.8348	1480.3
2.1	211	60	NaN	-2.7378	14.483	-3.1399	-181.06	14.129	10.299	115.88	-726.63	1094.1	25.935	750.87	1093.8	42.915	31.336	1	0	-5.4748	-6.1187	-12.408	-16.988	0.74599	2.4276	14.47	14.142	-4.7289	-3.691	2.0622	-2.8462	1480.2
2.11	212	60	NaN	-2.7436	14.341	-2.9842	-181.06	14.124	10.273	116.02	-726.46	1094	25.877	750.82	1093.7	40.477	34.125	1	0	-5.4526	-6.0967	-12.41	-16.99	0.74812	2.4309	14.33	14.135	-4.7044	-3.6658	1.9196	-2.8549	1480
2.12	213	60	NaN	-2.753	14.237	-2.8542	-181.07	14.091	10.339	115.89	-726.39	1094	26.068	750.87	1093.7	39.632	35.395	1	0	-5.4303	-6.0747	-12.412	-16.992	0.72647	2.4097	14.228	14.1	-4.7038	-3.665	1.8154	-2.8919	1480
2.13	214	60	NaN	-2.7789	14.103	-2.7575	-181.07	14.085	10.346	115.9	-726.11	1093.9	26.104	750.84	1093.7	37.481	32.339	1	0	-5.408	-6.0528	-12.415	-16.994	0.70035	2.4059	14.097	14.091	-4.7076	-3.6468	1.6826	-2.9031	1479.7
2.14	215	60	NaN	-2.8079	14.004	-2.7135	-181.08	14.063	10.378	115.92	-725.88	1093.8	26.199	750.87	1093.7	40.666	33.034	1	0	-5.3857	-6.0308	-12.417	-16.997	0.66902	2.3987	14	14.067	-4.7167	-3.6321	1.5831	-2.9301	1479.5
2.15	216	60	NaN	-2.8367	13.911	-2.7137	-181.08	14.064	10.356	116.01	-725.64	1093.7	26.139	750.85	1093.7	38.637	31.753	1	0	-5.3634	-6.0089	-12.419	-16.999	0.64658	2.4023	13.91	14.064	-4.7168	-3.6065	1.4915	-2.9346	1479.2
2.16	217	60	NaN	-2.8696	13.815	-2.7406	-181.08	14.073	10.318	116.15	-725.41	1093.6	26.038	750.81	1093.7	39.422	32.652	1	0	-5.3411	-5.9869	-12.421	-17.001	0.62346	2.4117	13.817	14.071	-4.7177	-3.5752	1.3963	-2.9304	1479
2.17	218	60	NaN	-2.9152	13.706	-2.7746	-181.08	14.059	10.345	116.25	-725.19	1093.6	26.116	750.81	1093.7	36.36	32.099	1	0	-5.3188	-5.9649	-12.423	-17.003	0.5793	2.4126	13.712	14.054	-4.7396	-3.5523	1.2884	-2.9493	1478.8
2.18	219	60	NaN	-2.9843	13.532	-2.8105	-181.09	14.068	10.344	116.26	-724.91	1093.4	26.121	750.76	1093.7	47.567	32.899	1	0	-5.2966	-5.943	-12.426	-17.005	0.51111	2.4077	13.543	14.058	-4.7855	-3.5352	1.117	-2.9479	1478.4
2.19	220	60	NaN	-3.0173	13.457	-2.8365	-181.1	14.058	10.345	116.27	-724.82	1093.4	26.13	750.79	1093.7	61.61	34.089	1	0	-5.2743	-5.921	-12.428	-17.008	0.47837	2.3978	13.469	14.045	-4.7959	-3.5232	1.0417	-2.9629	1478.4
2.2	221	60	NaN	-3.1008	13.302	-2.9172	-181.1	14.05	10.357	116.27	-724.58	1093.3	26.169	750.78	1093.7	62.543	37.97	1	0	-5.3331	-5.979	-12.425	-17.005	0.39381	2.3917	13.318	14.034	-4.9393	-3.5873	0.893	-2.9715	1478.1
2.21	222	60	NaN	-3.1826	13.16	-3.0012	-181.11	14.048	10.353	116.23	-724.36	1093.2	26.161	750.77	1093.7	61.959	38.326	1	0	-5.3989	-6.0438	-12.423	-17.003	0.31157	2.3875	13.179	14.029	-5.0873	-3.6564	0.75663	-2.974	1477.9
2.22	223	60	NaN	-3.238	13.076	-3.0665	-181.11	14.045	10.339	116.16	-724.24	1093.1	26.12	750.77	1093.7	62.477	37.527	1	0	-5.4647	-6.1087	-12.42	-17	0.25532	2.3815	13.097	14.023	-5.2094	-3.7272	0.67738	-2.9764	1477.8
2.23	224	60	NaN	-3.3076	12.979	-3.1533	-181.12	14.027	10.365	116.05	-724.06	1093.1	26.198	750.8	1093.7	61.543	35.691	1	0	-5.4832	-6.1269	-12.42	-17	0.17886	2.3708	13.002	14.005	-5.3043	-3.7561	0.58203	-2.9954	1477.6
2.24	225	60	NaN	-3.3292	12.945	-3.1641	-181.12	14.025	10.379	115.97	-724.01	1093.1	26.24	750.81	1093.7	56.746	36.714	1	0	-5.4709	-6.1147	-12.421	-17.001	0.15243	2.3602	12.968	14.002	-5.3184	-3.7546	0.54696	-2.9986	1477.6
2.25	226	60	NaN	-3.3938	12.873	-3.1957	-181.13	14.039	10.352	115.76	-723.95	1093.1	26.164	750.78	1093.7	45.111	34.919	1	0	-5.4008	-6.0457	-12.419	-16.999	0.082756	2.351	12.896	14.016	-5.3181	-3.6947	0.47701	-2.9829	1477.4
2.26	227	60	NaN	-3.442	12.813	-3.2731	-181.13	14.057	10.309	115.66	-723.87	1093.1	26.036	750.74	1093.7	44.634	34.165	1	0	-5.5059	-6.1493	-12.417	-16.997	0.036222	2.3502	12.835	14.035	-5.4697	-3.7992	0.41855	-2.9622	1477.3
2.27	228	60	NaN	-3.4669	12.775	-3.3485	-181.13	14.066	10.29	115.63	-723.8	1093.2	25.979	750.73	1093.7	41.626	32.8	1	0	-6.0101	-6.6461	-12.414	-16.994	0.012248	2.3496	12.796	14.045	-5.9978	-4.2965	0.38214	-2.949	1477.3
2.28	229	60	NaN	-3.4834	12.75	-3.3759	-181.13	14.063	10.322	115.53	-723.77	1093.2	26.063	750.74	1093.7	41.517	33.358	1	0	-5.888	-6.5259	-12.404	-16.984	-0.011289	2.3424	12.771	14.042	-5.8993	-4.1835	0.36655	-2.9416	1477.2
2.29	230	60	NaN	-3.4958	12.733	-3.4251	-181.12	14.076	10.338	115.5	-723.73	1093.2	26.085	750.7	1093.7	42.876	34.201	1	0	-5.5428	-6.1857	-12.394	-16.973	-0.025256	2.3494	12.754	14.054	-5.5681	-3.8363	0.3609	-2.9192	1477.1
2.3	231	60	NaN	-3.517	12.729	-3.4211	-181.14	14.077	10.333	115.26	-723.63	1093.2	26.077	750.71	1093.8	39.82	32.26	1	0	-5.1447	-5.7933	-12.389	-16.969	-0.055336	2.3254	12.751	14.055	-5.2	-3.4678	0.3614	-2.9137	1477
2.31	232	60	NaN	-3.5401	12.714	-3.3764	-181.13	14.106	10.302	114.95	-723.59	1093.2	25.968	750.66	1093.8	38.892	31.381	1	0	-4.5226	-5.1803	-12.384	-16.964	-0.08627	2.3206	12.737	14.083	-4.6089	-2.8597	0.35351	-2.8804	1476.9
2.32	233	60	NaN	-3.5651	12.698	-3.3797	-181.13	14.14	10.269	114.79	-723.54	1093.2	25.848	750.6	1093.8	39.098	31.826	1	0	-3.7965	-4.4647	-12.377	-16.957	-0.11222	2.322	12.723	14.115	-3.9088	-2.1427	0.34623	-2.8416	1476.8
2.33	234	60	NaN	-3.5935	12.674	-3.4276	-181.14	14.155	10.266	114.77	-723.48	1093.1	25.823	750.59	1093.8	39.568	34.713	1	0	-3.3424	-4.0172	-12.364	-16.944	-0.14059	2.3178	12.701	14.128	-3.483	-1.6994	0.33715	-2.8153	1476.8
2.34	235	60	NaN	-3.6339	12.618	-3.432	-181.13	14.144	10.317	114.58	-723.51	1093.1	25.944	750.64	1093.8	37.955	33.196	1	0	-2.8379	-3.52	-12.351	-16.931	-0.19319	2.3057	12.647	14.115	-3.0311	-1.2142	0.29585	-2.8165	1476.8
2.35	236	60	NaN	-3.7708	12.516	-3.5355	-181.14	14.193	10.248	114.41	-723.54	1093	25.709	750.54	1093.9	40.602	33.07	1	0	-1.9903	-2.6847	-12.342	-16.921	-0.32702	2.3047	12.549	14.16	-2.3173	-0.37991	0.2072	-2.7612	1476.7
2.36	237	60	NaN	-3.8656	12.464	-3.577	-181.15	14.202	10.234	114.24	-723.54	1093	25.651	750.55	1093.9	33.506	33.576	1	0	-1.2003	-1.9061	-12.327	-16.907	-0.42617	2.2908	12.498	14.167	-1.6264	0.38474	0.17116	-2.74	1476.7
2.37	238	60	NaN	-3.964	12.426	-3.6038	-181.15	14.209	10.242	114.05	-723.54	1093	25.649	750.54	1093.9	51.514	32.714	1	0	-0.46486	-1.1814	-12.31	-16.889	-0.53209	2.2798	12.462	14.174	-0.99695	1.0984	0.15227	-2.7159	1476.7
2.38	239	60	NaN	-4.0701	12.392	-3.6367	-181.15	14.217	10.258	113.86	-723.55	1093	25.671	750.51	1093.9	62.892	35.778	1	0	-0.35157	-1.0697	-12.311	-16.891	-0.64616	2.2714	12.428	14.181	-0.99773	1.2017	0.11718	-2.71	1476.7
2.39	240	60	NaN	-4.1767	12.361	-3.6803	-181.15	14.221	10.277	113.71	-723.59	1093	25.702	750.5	1093.9	65.596	40.368	1	0	-0.06689	-0.78916	-12.314	-16.894	-0.76018	2.2632	12.398	14.184	-0.82707	1.4741	0.084278	-2.7094	1476.7
2.4	241	60	NaN	-4.2828	12.344	-3.7184	-181.15	14.227	10.287	113.53	-723.62	1093	25.701	750.49	1094	66.407	42.98	1	0	0.4159	-0.31338	-12.317	-16.897	-0.87313	2.2586	12.382	14.19	-0.45724	1.9452	0.064393	-2.7071	1476.7
2.41	242	60	NaN	-4.3743	12.346	-3.7549	-181.16	14.216	10.279	113.35	-723.61	1093	25.668	750.52	1094	65.896	42.08	1	0	1.142	0.40224	-12.316	-16.896	-0.97021	2.2398	12.382	14.179	0.17184	2.642	0.066633	-2.7165	1476.7
2.42	243	60	NaN	-4.4905	12.376	-3.7738	-181.16	14.217	10.289	113.06	-723.58	1093.1	25.656	750.51	1094	63.223	38.254	1	0	1.8926	1.1419	-12.314	-16.894	-1.0971	2.2345	12.412	14.181	0.79544	3.3764	0.098061	-2.7124	1476.7
2.43	244	60	NaN	-4.5963	12.41	-3.7802	-181.15	14.227	10.288	112.79	-723.55	1093.1	25.613	750.47	1094	56.835	36.548	1	0	2.514	1.7543	-12.316	-16.896	-1.2115	2.2308	12.445	14.192	1.3025	3.9851	0.12935	-2.7042	1476.6
2.44	245	60	NaN	-4.692	12.438	-3.7808	-181.15	14.223	10.3	112.53	-723.54	1093.2	25.611	750.48	1094	41.922	36.078	1	0	3.3758	2.6036	-12.321	-16.9	-1.3171	2.2224	12.472	14.189	2.0587	4.826	0.15139	-2.7118	1476.6
2.45	246	60	NaN	-4.7975	12.464	-3.7854	-181.14	14.188	10.366	112.21	-723.56	1093.2	25.746	750.56	1094	41.433	32.407	1	0	4.6025	3.8125	-12.329	-16.909	-1.4404	2.2123	12.496	14.157	3.162	6.0248	0.16681	-2.7522	1476.7
2.46	247	60	NaN	-4.8563	12.494	-3.8255	-181.13	14.218	10.335	112.11	-723.5	1093.3	25.611	750.51	1094.1	40.292	31.655	1	0	5.4401	4.638	-12.322	-16.901	-1.4978	2.2271	12.525	14.187	3.9423	6.8651	0.20397	-2.7146	1476.5
2.47	248	60	NaN	-4.9364	12.506	-3.8673	-181.11	14.213	10.382	112.02	-723.49	1093.3	25.685	750.51	1094.1	43.315	32.439	1	0	6.0701	5.2589	-12.316	-16.896	-1.5843	2.2374	12.537	14.182	4.4858	7.4963	0.22036	-2.7141	1476.5
2.48	249	60	NaN	-5.0316	12.52	-3.9092	-181.09	14.209	10.416	111.92	-723.45	1093.3	25.708	750.52	1094.1	42.546	34.837	1	0	6.3694	5.5538	-12.323	-16.903	-1.6844	2.2524	12.551	14.178	4.685	7.8061	0.22787	-2.7256	1476.5
2.49	250	60	NaN	-5.1952	12.527	-3.9221	-181.06	14.225	10.415	111.66	-723.38	1093.3	25.622	750.5	1094.1	40.18	33.172	1	0	6.8956	6.0723	-12.325	-16.905	-1.8542	2.2773	12.56	14.192	5.0413	8.3496	0.23502	-2.7129	1476.4
2.5	251	60	NaN	-5.4155	12.517	-3.9025	-181.03	14.255	10.398	111.28	-723.28	1093.2	25.486	750.48	1094.1	40.722	32.34	1	0	7.5027	6.6706	-12.325	-16.905	-2.0837	2.3067	12.553	14.22	5.419	8.9774	0.22792	-2.6844	1476.2
2.51	252	60	NaN	-5.5555	12.492	-3.8982	-181.01	14.259	10.418	111.11	-723.21	1093.2	25.49	750.49	1094.1	38.774	32.843	1	0	7.8728	7.0353	-12.323	-16.902	-2.2305	2.3185	12.528	14.224	5.6422	9.3538	0.20507	-2.6789	1476.2
2.52	253	60	NaN	-5.6349	12.476	-3.9157	-180.99	14.247	10.477	111.05	-723.14	1093.2	25.624	750.52	1094.1	38.009	34.792	1	0	8.1281	7.2869	-12.321	-16.9	-2.3171	2.3285	12.513	14.21	5.811	9.6155	0.19199	-2.6908	1476.1
2.53	254	60	NaN	-5.9159	12.39	-3.9238	-180.94	14.257	10.487	110.75	-723.08	1093.1	25.58	750.53	1094.1	39.019	32.683	1	0	8.2123	7.37	-12.32	-16.9	-2.6082	2.3632	12.431	14.216	5.6042	9.7332	0.11036	-2.6839	1476.1
2.54	255	60	NaN	-6.1602	12.317	-3.9244	-180.91	14.263	10.487	110.45	-723.04	1093	25.529	750.54	1094.1	40.066	33.091	1	0	8.0658	7.2256	-12.325	-16.904	-2.8619	2.393	12.36	14.22	5.204	9.6186	0.035243	-2.6845	1476
2.55	256	60	NaN	-6.3014	12.278	-3.919	-180.88	14.265	10.481	110.24	-723.01	1093	25.495	750.55	1094.1	37.382	33.227	1	0	7.8414	7.0044	-12.33	-16.91	-3.0097	2.4084	12.323	14.22	4.8317	9.4128	-0.007567	-2.6903	1476
2.56	257	60	NaN	-6.4076	12.256	-3.916	-180.86	14.265	10.475	110.04	-722.98	1092.9	25.466	750.56	1094.1	38.853	32.719	1	0	7.8414	7.0044	-12.331	-16.911	-3.1226	2.4206	12.303	14.218	4.7188	9.425	-0.02824	-2.6925	1476
2.57	258	60	NaN	-6.6864	12.208	-3.9552	-180.78	14.216	10.587	109.56	-722.85	1092.8	25.683	750.71	1094.1	39.199	34.428	1	0	7.9106	7.0726	-12.331	-16.911	-3.4287	2.4799	12.256	14.167	4.4818	9.5525	-0.074461	-2.7437	1475.9
2.58	259	60	NaN	-6.8072	12.187	-4.0202	-180.78	14.241	10.525	109.42	-722.8	1092.8	25.534	750.68	1094.1	56.977	29.511	1	0	8.0332	7.1934	-12.331	-16.911	-3.5487	2.48	12.237	14.191	4.4845	9.6735	-0.093375	-2.7198	1475.9
2.59	260	60	NaN	-6.9163	12.168	-4.0707	-180.77	14.261	10.496	109.24	-722.8	1092.8	25.466	750.66	1094.1	62.124	36.835	1	0	8.1905	7.3484	-12.331	-16.91	-3.6622	2.4844	12.219	14.209	4.5283	9.8328	-0.11142	-2.701	1475.8
2.6	261	60	NaN	-7.0294	12.162	-4.1271	-180.76	14.273	10.5	109.04	-722.79	1092.8	25.486	750.67	1094.1	63.029	37.886	1	0	8.3638	7.5192	-12.331	-16.911	-3.7838	2.4868	12.214	14.221	4.58	10.006	-0.11738	-2.6896	1475.8
2.61	262	60	NaN	-7.1601	12.175	-4.1963	-180.76	14.276	10.508	108.82	-722.77	1092.8	25.523	750.7	1094.1	60.285	33.508	1	0	8.4478	7.602	-12.335	-16.915	-3.9244	2.4777	12.226	14.226	4.5234	10.08	-0.10973	-2.6894	1475.8
2.62	263	60	NaN	-7.3326	12.199	-4.2562	-180.77	14.261	10.492	108.49	-722.77	1092.9	25.505	750.79	1094.1	51.495	36.323	1	0	8.3483	7.504	-12.341	-16.921	-4.1094	2.4556	12.246	14.214	4.2389	9.9596	-0.095012	-2.7068	1475.9
2.63	264	60	NaN	-7.4356	12.212	-4.2778	-180.76	14.223	10.572	108.22	-722.73	1092.9	25.717	750.91	1094	45.417	34.038	1	0	8.0662	7.226	-12.349	-16.929	-4.2312	2.4462	12.255	14.18	3.835	9.6721	-0.093406	-2.7485	1476
2.64	265	60	NaN	-7.5385	12.215	-4.3051	-180.78	14.217	10.551	107.99	-722.74	1092.9	25.685	750.97	1094	41.533	32.288	1	0	7.6011	6.7676	-12.353	-16.933	-4.342	2.4175	12.256	14.177	3.2591	9.185	-0.097048	-2.756	1476
2.65	266	60	NaN	-7.6644	12.215	-4.3655	-180.84	14.252	10.466	107.79	-722.73	1093	25.521	750.94	1094	44.435	33.769	1	0	7.4065	6.5758	-12.36	-16.94	-4.4692	2.3599	12.254	14.213	2.9373	8.9357	-0.10571	-2.7271	1476
2.66	267	60	NaN	-7.7862	12.214	-4.4264	-180.88	14.267	10.437	107.61	-722.72	1093	25.499	750.95	1094	43.831	33.091	1	0	7.646	6.8118	-12.371	-16.951	-4.5972	2.3092	12.251	14.229	3.0488	9.121	-0.11964	-2.7215	1476
2.67	268	60	NaN	-7.885	12.212	-4.4456	-180.88	14.225	10.519	107.37	-722.7	1093.1	25.72	751.08	1094	40.643	34.353	1	0	7.8438	7.0068	-12.382	-16.962	-4.714	2.2869	12.247	14.189	3.1298	9.2937	-0.1346	-2.7724	1476
2.68	269	60	NaN	-8.0305	12.207	-4.4235	-180.94	14.234	10.45	106.87	-722.64	1093.1	25.566	751.11	1094	43.374	31.458	1	0	7.9899	7.1508	-12.392	-16.972	-4.8728	2.2158	12.242	14.199	3.1171	9.3666	-0.15001	-2.7734	1476
2.69	270	60	NaN	-8.1325	12.187	-4.3918	-180.98	14.236	10.451	106.48	-722.61	1093	25.608	751.14	1094	39.231	34.188	1	0	7.7011	6.8661	-12.397	-16.977	-4.9917	2.1583	12.223	14.2	2.7094	9.0244	-0.17375	-2.777	1476
2.7	271	60	NaN	-8.261	12.134	-4.4212	-181.04	14.239	10.432	106.15	-722.56	1093	25.605	751.17	1094	41.437	31.699	1	0	7.4839	6.6521	-12.403	-16.983	-5.1328	2.0861	12.171	14.201	2.3512	8.7383	-0.23202	-2.7826	1475.9
2.71	272	60	NaN	-8.3677	12.066	-4.4987	-181.09	14.241	10.409	105.98	-722.51	1093	25.569	751.2	1094	40.924	34.313	1	0	7.5205	6.6882	-12.416	-16.996	-5.2446	2.0305	12.106	14.201	2.2759	8.7186	-0.31015	-2.7946	1475.9
2.72	273	60	NaN	-8.4448	11.994	-4.6023	-181.13	14.243	10.394	105.94	-722.44	1092.9	25.537	751.23	1094	39.434	35.641	1	0	6.9576	6.1335	-12.429	-17.009	-5.3219	1.992	12.036	14.2	1.6357	8.1255	-0.39271	-2.8085	1475.9
2.73	274	60	NaN	-8.5315	11.916	-4.7093	-181.18	14.244	10.386	105.89	-722.38	1092.9	25.551	751.27	1094	39.508	33.485	1	0	6.4184	5.602	-12.441	-17.021	-5.4111	1.9407	11.959	14.2	1.0073	7.5427	-0.48207	-2.821	1475.8
2.74	275	60	NaN	-8.6671	11.773	-4.7967	-181.25	14.257	10.391	105.63	-722.42	1092.8	25.596	751.3	1094	35.097	33.857	1	0	6.5674	5.7489	-12.448	-17.028	-5.5585	1.863	11.82	14.211	1.009	7.6119	-0.62837	-2.8176	1475.9
2.75	276	60	NaN	-8.78	11.683	-4.8157	-181.28	14.265	10.351	105.3	-722.45	1092.8	25.514	751.33	1094	47.669	33.252	1	0	6.7087	5.8881	-12.456	-17.036	-5.6811	1.8141	11.731	14.218	1.0276	7.7022	-0.72494	-2.8174	1475.9
2.76	277	60	NaN	-8.8816	11.61	-4.8478	-181.31	14.266	10.342	105.03	-722.47	1092.8	25.512	751.38	1094	56.439	31.227	1	0	6.8293	6.007	-12.463	-17.043	-5.7932	1.774	11.658	14.218	1.0361	7.7809	-0.8051	-2.8244	1476
2.77	278	60	NaN	-8.9691	11.546	-4.9054	-181.34	14.273	10.351	104.85	-722.49	1092.8	25.556	751.41	1094	59.474	33.02	1	0	7.6732	6.8386	-12.482	-17.062	-5.8897	1.744	11.595	14.224	1.7835	8.5826	-0.88758	-2.8377	1476
2.78	279	60	NaN	-9.0429	11.495	-4.9915	-181.35	14.291	10.347	104.73	-722.49	1092.8	25.579	751.42	1094.1	61.444	36.027	1	0	8.9852	8.1316	-12.514	-17.093	-5.969	1.7229	11.544	14.242	3.0162	9.8545	-0.96928	-2.8515	1476
2.79	280	60	NaN	-9.1169	11.467	-5.1316	-181.38	14.301	10.328	104.63	-722.41	1092.8	25.587	751.5	1094	62.027	36.231	1	0	11.269	10.382	-12.582	-17.162	-6.0471	1.6922	11.515	14.252	5.222	12.075	-1.067	-2.91	1476
2.8	281	60	NaN	-9.1474	11.479	-5.1775	-181.38	14.336	10.316	104.46	-722.39	1092.8	25.585	751.45	1094.1	60.021	35.259	1	0	12.14	11.241	-12.615	-17.194	-6.0841	1.6872	11.527	14.288	6.0563	12.928	-1.0877	-2.9062	1475.9
2.81	282	60	NaN	-9.1645	11.484	-5.1897	-181.37	14.355	10.309	104.24	-722.42	1092.8	25.595	751.45	1094.1	52.75	36.177	1	0	12.071	11.172	-12.623	-17.203	-6.1101	1.6892	11.531	14.308	5.9605	12.861	-1.0919	-2.8949	1476
2.82	283	60	NaN	-9.1464	11.511	-5.194	-181.33	14.377	10.29	103.97	-722.42	1092.9	25.571	751.46	1094.1	42.843	34.517	0	0	11.487	10.597	-12.635	-17.215	-6.1017	1.7108	11.557	14.331	5.385	12.308	-1.0781	-2.8841	1476
2.83	284	60	NaN	-9.0965	11.548	-5.21	-181.29	14.404	10.274	103.72	-722.41	1092.9	25.553	751.44	1094.1	41.8	32.927	0	0	10.925	10.043	-12.648	-17.228	-6.0605	1.7495	11.592	14.359	4.8641	11.792	-1.0554	-2.8683	1475.9
2.84	285	60	NaN	-9.0244	11.562	-5.2575	-181.23	14.423	10.287	103.65	-722.43	1093	25.614	751.42	1094.1	41.87	32.518	0	0	10.572	9.6954	-12.659	-17.239	-5.9935	1.7978	11.604	14.381	4.5785	11.493	-1.0545	-2.8579	1475.9
2.85	286	60	NaN	-8.8606	11.596	-5.399	-181.15	14.427	10.277	103.79	-722.39	1093.1	25.629	751.43	1094.1	41.11	35.7	0	0	10.346	9.4727	-12.674	-17.254	-5.8248	1.884	11.635	14.388	4.5212	11.357	-1.0386	-2.8659	1475.9
2.86	287	60	NaN	-8.7207	11.622	-5.4708	-181.09	14.431	10.257	103.82	-722.36	1093.1	25.604	751.42	1094.1	38.22	34.407	0	0	10.225	9.3538	-12.693	-17.273	-5.6826	1.9522	11.659	14.393	4.5428	11.306	-1.0335	-2.8797	1475.9
2.87	288	60	NaN	-8.5175	11.646	-5.4813	-181.01	14.437	10.236	103.65	-722.35	1093.1	25.583	751.41	1094.1	39.741	34.381	0	0	10.069	9.1992	-12.712	-17.292	-5.4852	2.0268	11.682	14.4	4.5833	11.226	-1.0294	-2.8916	1475.8
2.88	289	60	NaN	-8.3198	11.657	-5.4557	-180.93	14.443	10.213	103.38	-722.33	1093.1	25.544	751.39	1094.1	39.026	34.899	0	0	9.9449	9.0774	-12.723	-17.303	-5.2964	2.0924	11.694	14.406	4.6485	11.17	-1.0286	-2.897	1475.8
2.89	290	60	NaN	-8.1689	11.643	-5.4253	-180.87	14.446	10.187	103.12	-722.31	1093.1	25.479	751.37	1094.1	40.148	33.278	0	0	9.8648	8.9985	-12.723	-17.303	-5.1531	2.1416	11.681	14.408	4.7118	11.14	-1.0416	-2.8947	1475.7
2.9	291	60	NaN	-8.0166	11.592	-5.4229	-180.82	14.451	10.167	102.94	-722.3	1093.1	25.423	751.35	1094.1	38.053	34.021	0	0	10.461	9.5861	-12.749	-17.329	-5.0055	2.1905	11.632	14.412	5.4555	11.777	-1.1176	-2.9175	1475.7
2.91	292	60	NaN	-7.7985	11.473	-5.6336	-180.76	14.447	10.182	103.29	-722.2	1093	25.468	751.36	1094.1	38.755	34.477	0	0	11.157	10.272	-12.78	-17.359	-4.7754	2.2616	11.514	14.405	6.3815	12.533	-1.2651	-2.9546	1475.6
2.92	293	60	NaN	-7.6565	11.351	-5.7552	-180.73	14.451	10.176	103.41	-722.12	1092.9	25.447	751.35	1094.1	35.938	34.507	0	0	10.127	9.2568	-12.769	-17.349	-4.6277	2.2983	11.395	14.407	5.4993	11.555	-1.374	-2.9424	1475.5
2.93	294	60	NaN	-7.5099	11.169	-5.7915	-180.71	14.457	10.157	103.23	-722.06	1092.9	25.377	751.32	1094.1	35.089	34.059	0	0	9.6879	8.8241	-12.768	-17.347	-4.4853	2.3122	11.215	14.412	5.2026	11.136	-1.5529	-2.9354	1475.4
2.94	295	60	NaN	-7.3758	10.957	-5.765	-180.7	14.464	10.144	102.84	-722	1092.9	25.307	751.28	1094.1	36.069	34.536	0	0	10.479	9.6033	-12.785	-17.365	-4.3633	2.3094	11.004	14.417	6.1153	11.913	-1.7813	-2.9476	1475.3
2.95	296	60	NaN	-7.2965	10.775	-5.7194	-180.71	14.466	10.155	102.44	-721.95	1092.9	25.302	751.27	1094.1	36.169	31.595	0	0	9.6256	8.7627	-12.769	-17.349	-4.2993	2.292	10.822	14.42	5.3264	11.055	-1.947	-2.929	1475.2
2.96	297	60	NaN	-7.2195	10.6	-5.7446	-180.73	14.454	10.208	102.25	-721.8	1092.9	25.421	751.3	1094.1	36.415	34.716	0	0	8.7749	7.9244	-12.751	-17.331	-4.234	2.2551	10.647	14.407	4.5409	10.18	-2.1044	-2.9238	1475.1
2.97	298	60	NaN	-7.1136	10.326	-5.9115	-180.78	14.467	10.176	102.42	-721.56	1092.9	25.275	751.24	1094.1	36.878	32.29	0	0	8.9761	8.1226	-12.752	-17.331	-4.1153	2.2227	10.374	14.419	4.8607	10.345	-2.3776	-2.912	1474.8
2.98	299	60	NaN	-7.0408	10.017	-6.0788	-180.84	14.47	10.191	102.5	-721.42	1092.9	25.267	751.22	1094.1	51.977	33.926	0	0	9.0892	8.2341	-12.747	-17.327	-4.0386	2.1586	10.064	14.423	5.0506	10.393	-2.6827	-2.9035	1474.7
2.99	300	60	NaN	-7.0075	9.8045	-6.1828	-180.89	14.473	10.212	102.51	-721.35	1093	25.289	751.2	1094.2	55.314	35.103	0	0	9.1654	8.3092	-12.739	-17.319	-4.0057	2.107	9.851	14.427	5.1597	10.416	-2.8884	-2.8926	1474.6
3	301	60	NaN	-6.9982	9.6481	-6.2196	-180.94	14.479	10.221	102.36	-721.28	1093	25.274	751.17	1094.2	55.342	35.313	0	0	9.4116	8.5518	-12.75	-17.33	-4.0015	2.0535	9.6943	14.433	5.4101	10.605	-3.0558	-2.8967	1474.5
3.01	302	60	NaN	-6.9827	9.3282	-6.2447	-181.06	14.481	10.252	101.86	-721.16	1093	25.27	751.16	1094.2	55.385	35.058	0	0	9.4476	8.5873	-12.755	-17.335	-4.0048	1.9199	9.3743	14.435	5.4427	10.507	-3.3805	-2.9001	1474.3
3.02	303	60	NaN	-6.9594	9.1482	-6.3087	-181.12	14.489	10.266	101.7	-721.06	1093	25.234	751.14	1094.2	53.167	34.375	0	0	8.4539	7.6081	-12.714	-17.294	-3.9863	1.8519	9.1943	14.443	4.4676	9.46	-3.5198	-2.8512	1474.2
3.03	304	60	NaN	-6.9294	9.0428	-6.3461	-181.16	14.482	10.293	101.57	-721.02	1093.1	25.249	751.17	1094.2	48.207	35.731	0	0	7.8598	7.0225	-12.692	-17.271	-3.9619	1.8077	9.088	14.436	3.8979	8.8303	-3.6035	-2.835	1474.2
3.04	305	60	NaN	-6.9076	8.9861	-6.3692	-181.17	14.479	10.32	101.48	-721	1093.1	25.281	751.18	1094.2	43.701	33.734	0	0	7.4541	6.6228	-12.68	-17.26	-3.9448	1.788	9.031	14.434	3.5094	8.4107	-3.6492	-2.8265	1474.2
3.05	306	60	NaN	-6.8747	8.9343	-6.4006	-181.17	14.484	10.363	101.34	-720.98	1093.1	25.326	751.19	1094.3	35.36	33.95	0	0	6.6958	5.8755	-12.68	-17.26	-3.9188	1.79	8.9795	14.439	2.777	7.6654	-3.7006	-2.8213	1474.1
3.06	307	60	NaN	-6.816	8.8636	-6.4478	-181.13	14.496	10.428	101.11	-720.94	1093.1	25.38	751.19	1094.3	37.761	33.922	0	0	6.2094	5.396	-12.674	-17.254	-3.8712	1.8125	8.9092	14.451	2.3381	7.2085	-3.7652	-2.8036	1474.1
3.07	308	60	NaN	-6.7624	8.8249	-6.4659	-181.07	14.517	10.465	100.88	-720.95	1093.1	25.407	751.17	1094.3	34.316	31.428	0	0	5.956	5.1463	-12.664	-17.244	-3.8278	1.8648	8.8713	14.471	2.1282	7.0111	-3.7929	-2.7733	1474.1
3.08	309	60	NaN	-6.644	8.7563	-6.5747	-180.89	14.571	10.513	100.51	-721.01	1093.1	25.392	751.14	1094.3	36.624	33.624	0	0	5.7933	4.986	-12.656	-17.236	-3.7228	2.036	8.8034	14.524	2.0705	7.022	-3.8529	-2.7123	1474.1
3.09	310	60	NaN	-6.5404	8.6938	-6.7418	-180.69	14.62	10.521	100.3	-721.07	1093.2	25.319	751.11	1094.4	34.913	35.194	0	0	5.6928	4.887	-12.65	-17.23	-3.6247	2.2208	8.7403	14.574	2.0681	7.1077	-3.9098	-2.6564	1474.1
3.1	311	60	NaN	-6.4387	8.6348	-6.9215	-180.49	14.66	10.523	100.11	-721.1	1093.2	25.258	751.11	1094.4	36.609	32.944	0	0	5.5207	4.7173	-12.654	-17.234	-3.528	2.4175	8.6811	14.614	1.9926	7.1349	-3.9727	-2.6202	1474.1
3.11	312	60	NaN	-6.3555	8.5849	-7.0532	-180.32	14.683	10.528	99.914	-721.11	1093.2	25.227	751.14	1094.4	35.639	33.283	0	0	5.5932	4.7888	-12.656	-17.236	-3.4514	2.5819	8.6319	14.636	2.1418	7.3707	-4.0239	-2.6001	1474.1
3.12	313	60	NaN	-6.3238	8.5532	-7.0901	-180.24	14.683	10.526	99.775	-721.15	1093.2	25.209	751.17	1094.4	36.202	32.514	0	0	5.9368	5.1275	-12.656	-17.236	-3.4245	2.655	8.6012	14.635	2.5123	7.7825	-4.0546	-2.6007	1474.2
3.13	314	60	NaN	-6.2682	8.5092	-7.1646	-180.1	14.7	10.542	99.544	-721.15	1093.1	25.249	751.19	1094.4	34.323	33.08	0	0	5.5287	4.7253	-12.661	-17.241	-3.3795	2.7877	8.5574	14.651	2.1492	7.513	-4.1032	-2.5891	1474.2
3.14	315	60	NaN	-6.1744	8.3881	-7.3203	-179.87	14.737	10.55	99.241	-721.21	1093.2	25.284	751.22	1094.4	33.062	32.913	0	0	5.3592	4.5582	-12.664	-17.243	-3.299	3.0079	8.4367	14.688	2.0602	7.5661	-4.2268	-2.555	1474.3
3.15	316	60	NaN	-6.1187	8.2912	-7.4172	-179.73	14.767	10.543	98.989	-721.25	1093.2	25.282	751.24	1094.4	35.497	31.606	0	0	5.7297	4.9234	-12.662	-17.242	-3.2531	3.1374	8.3397	14.719	2.4767	8.0608	-4.3225	-2.5234	1474.3
3.16	317	60	NaN	-6.0915	8.2079	-7.4665	-179.65	14.791	10.531	98.718	-721.27	1093.2	25.267	751.27	1094.4	37.721	33.203	0	0	6.1509	5.3384	-12.662	-17.242	-3.236	3.2085	8.255	14.744	2.9149	8.5468	-4.4074	-2.4983	1474.4
3.17	318	60	NaN	-6.0691	8.1242	-7.5151	-179.58	14.819	10.518	98.448	-721.28	1093.3	25.256	751.31	1094.4	33.965	33.232	0	0	6.6442	5.8245	-12.665	-17.245	-3.2237	3.2704	8.1695	14.773	3.4204	9.0949	-4.4957	-2.4717	1474.4
3.18	319	60	NaN	-6.0443	8.0743	-7.6012	-179.55	14.858	10.497	98.461	-721.2	1093.3	25.221	751.34	1094.5	36.192	32.043	0	0	7.0509	6.2254	-12.675	-17.255	-3.1969	3.299	8.12	14.813	3.854	9.5244	-4.5553	-2.4425	1474.4
3.19	320	60	NaN	-6.0309	8.0316	-7.6332	-179.54	14.89	10.489	98.359	-721.16	1093.3	25.197	751.35	1094.5	37.322	37.027	0	0	7.3061	6.4769	-12.685	-17.265	-3.1865	3.3034	8.0769	14.845	4.1196	9.7803	-4.6079	-2.4198	1474.3
3.2	321	60	NaN	-6.0346	7.9968	-7.6491	-179.55	14.912	10.508	98.235	-721.12	1093.4	25.253	751.37	1094.5	35.862	34.967	0	0	7.2477	6.4193	-12.69	-17.27	-3.1971	3.2862	8.0417	14.867	4.0505	9.7054	-4.6482	-2.4027	1474.3
3.21	322	60	NaN	-6.0481	7.9772	-7.6697	-179.58	14.94	10.491	98.156	-721.06	1093.4	25.21	751.41	1094.5	35.674	35.002	0	0	7.2739	6.4451	-12.698	-17.278	-3.2119	3.2557	8.0215	14.895	4.0619	9.7008	-4.6761	-2.3823	1474.3
3.22	323	60	NaN	-6.0662	7.961	-7.6863	-179.63	14.975	10.461	98.08	-721.01	1093.4	25.126	751.45	1094.5	34.541	36.138	0	0	7.3254	6.4959	-12.705	-17.285	-3.2297	3.2039	8.0049	14.931	4.0957	9.6999	-4.7	-2.3538	1474.3
3.23	324	60	NaN	-6.0869	7.9346	-7.6858	-179.71	15.012	10.477	97.943	-721.01	1093.5	25.165	751.51	1094.6	35.471	36.092	0	0	7.3634	6.5334	-12.707	-17.287	-3.2574	3.1183	7.9784	14.968	4.106	9.6517	-4.7286	-2.3185	1474.3
3.24	325	60	NaN	-6.1161	7.9363	-7.7327	-179.81	15.053	10.509	97.952	-720.99	1093.5	25.247	751.55	1094.6	34.999	37.45	0	0	7.3268	6.4973	-12.708	-17.288	-3.2895	3.012	7.9808	15.008	4.0373	9.5093	-4.7276	-2.2802	1474.3
3.25	326	60	NaN	-6.1467	7.9488	-7.7622	-179.92	15.058	10.568	97.91	-721.03	1093.5	25.388	751.67	1094.6	34.799	37.471	0	0	7.0607	6.235	-12.708	-17.287	-3.3275	2.9029	7.9931	15.013	3.7332	9.1379	-4.7145	-2.2742	1474.5
3.26	327	60	NaN	-6.1731	7.967	-7.7817	-180	15.08	10.596	97.854	-721.06	1093.5	25.447	751.71	1094.6	34.698	37.715	0	0	6.8817	6.0587	-12.706	-17.286	-3.3585	2.8134	8.0121	15.035	3.5233	8.8721	-4.6941	-2.2507	1474.5
3.27	328	60	NaN	-6.1905	7.9846	-7.8025	-180.06	15.1	10.625	97.833	-721.08	1093.5	25.515	751.73	1094.6	33.936	39.809	0	0	6.8349	6.0125	-12.703	-17.283	-3.3794	2.7515	8.0305	15.054	3.4555	8.7639	-4.6729	-2.2293	1474.6
3.28	329	60	NaN	-6.2039	8.0104	-7.835	-180.12	15.124	10.656	97.808	-721.11	1093.4	25.589	751.76	1094.6	35.55	41.966	0	0	7.4022	6.5716	-12.694	-17.274	-3.3968	2.6823	8.0574	15.077	4.0054	9.2539	-4.6366	-2.1972	1474.6
3.29	330	60	NaN	-6.2294	8.0718	-7.8876	-180.28	15.21	10.636	97.624	-721.22	1093.4	25.501	751.75	1094.7	33.117	39.372	0	0	7.7539	6.9182	-12.692	-17.272	-3.4262	2.5261	8.1221	15.16	4.3277	9.4443	-4.5704	-2.1121	1474.7
3.3	331	60	NaN	-6.226	8.1113	-7.9849	-180.3	15.23	10.662	97.723	-721.25	1093.4	25.522	751.79	1094.7	35.871	34.88	0	0	7.9366	7.0982	-12.697	-17.276	-3.4199	2.5053	8.1622	15.179	4.5167	9.6035	-4.5343	-2.0971	1474.8
3.31	332	60	NaN	-6.2071	8.1681	-8.1239	-180.33	15.27	10.686	97.849	-721.35	1093.3	25.541	751.81	1094.7	35.245	33.082	0	0	7.5531	6.7203	-12.699	-17.278	-3.397	2.4815	8.2212	15.217	4.1561	9.2018	-4.4774	-2.0616	1474.9
3.32	333	60	NaN	-6.1961	8.2114	-8.2097	-180.33	15.295	10.694	97.901	-721.4	1093.3	25.524	751.8	1094.7	36.421	33.23	0	0	7.1802	6.3528	-12.7	-17.28	-3.3834	2.4798	8.2659	15.24	3.7967	8.8326	-4.4338	-2.0393	1475
3.33	334	60	NaN	-6.1906	8.2767	-8.285	-180.29	15.323	10.692	97.885	-721.46	1093.2	25.462	751.77	1094.7	33.497	34.133	0	0	6.9677	6.1434	-12.687	-17.266	-3.3763	2.5219	8.3338	15.266	3.5915	8.6654	-4.3527	-2.0007	1475
3.34	335	60	NaN	-6.1814	8.3946	-8.4045	-180.21	15.373	10.705	97.836	-721.59	1093.1	25.405	751.74	1094.7	35.937	35.742	0	0	6.511	5.6933	-12.676	-17.256	-3.3669	2.6065	8.4575	15.31	3.1441	8.2999	-4.2183	-1.9455	1475.1
3.35	336	60	NaN	-6.1769	8.4727	-8.4363	-180.14	15.383	10.782	97.721	-721.64	1093	25.586	751.74	1094.7	39.584	34.465	0	0	5.8178	5.0101	-12.668	-17.247	-3.374	2.6617	8.5387	15.317	2.4437	7.6718	-4.1289	-1.9303	1475.1
3.36	337	60	NaN	-6.1523	8.5612	-8.5194	-180.06	15.394	10.783	97.817	-721.62	1092.8	25.555	751.73	1094.6	35.66	34.759	0	0	6.3108	5.496	-12.653	-17.233	-3.3445	2.7521	8.632	15.323	2.9663	8.2481	-4.0209	-1.91	1475.1
3.37	338	60	NaN	-6.1323	8.6534	-8.6046	-179.97	15.42	10.747	97.938	-721.55	1092.7	25.437	751.68	1094.7	34.691	32.245	0	0	6.5247	5.7068	-12.643	-17.223	-3.3149	2.85	8.7297	15.344	3.2098	8.5569	-3.9131	-1.8786	1475
3.38	339	60	NaN	-6.1059	8.7505	-8.6654	-179.86	15.447	10.721	98.023	-721.43	1092.5	25.353	751.64	1094.7	36.428	33.499	0	0	6.2499	5.436	-12.64	-17.22	-3.2816	2.9689	8.8344	15.363	2.9683	8.4049	-3.8054	-1.857	1474.9
3.39	340	60	NaN	-6.0723	8.8353	-8.6946	-179.73	15.465	10.716	98.072	-721.3	1092.3	25.335	751.61	1094.7	35.967	33.166	0	0	5.9782	5.1682	-12.633	-17.213	-3.2452	3.0924	8.9277	15.372	2.733	8.2606	-3.7055	-1.8408	1474.7
3.4	341	60	NaN	-6.0433	8.878	-8.7053	-179.66	15.484	10.703	98.14	-721.19	1092.1	25.317	751.58	1094.7	36.444	32.498	0	0	5.707	4.9009	-12.626	-17.206	-3.2125	3.1745	8.9763	15.386	2.4945	8.0754	-3.6496	-1.8199	1474.6
3.41	342	60	NaN	-6.0026	8.9258	-8.7172	-179.63	15.56	10.609	98.277	-720.95	1091.9	25.167	751.43	1094.7	34.606	32.579	0	0	5.2059	4.4071	-12.607	-17.187	-3.16	3.2156	9.0345	15.452	2.0459	7.6227	-3.5722	-1.7349	1474.2
3.42	343	60	NaN	-5.9839	8.9366	-8.7098	-179.6	15.581	10.569	98.31	-720.86	1091.8	25.086	751.39	1094.7	36.721	34.892	0	0	4.8036	4.0107	-12.593	-17.173	-3.1366	3.249	9.0494	15.468	1.6669	7.2597	-3.5438	-1.7046	1474.1
3.43	344	60	NaN	-5.9527	8.9454	-8.699	-179.55	15.608	10.556	98.4	-720.66	1091.6	25.074	751.35	1094.7	37.198	32.237	0	0	4.6359	3.8454	-12.593	-17.173	-3.101	3.3031	9.0644	15.489	1.5349	7.1485	-3.5287	-1.6835	1473.8
3.44	345	60	NaN	-5.9216	8.9537	-8.6941	-179.5	15.648	10.535	98.562	-720.37	1091.5	25.028	751.29	1094.7	35.04	34.604	0	0	4.4216	3.6342	-12.591	-17.171	-3.0611	3.3623	9.0802	15.522	1.3605	6.9965	-3.5108	-1.6494	1473.5
3.45	346	60	NaN	-5.9067	8.9563	-8.6976	-179.47	15.685	10.493	98.748	-720.07	1091.3	24.909	751.23	1094.7	35.874	32.764	0	0	4.1029	3.3202	-12.588	-17.168	-3.0336	3.3994	9.089	15.552	1.0693	6.7195	-3.4995	-1.616	1473.2
3.46	347	60	NaN	-5.8947	8.9583	-8.7019	-179.48	15.696	10.495	98.89	-719.83	1091.2	24.927	751.25	1094.7	36.29	33.459	0	0	3.4814	2.7077	-12.585	-17.165	-3.0164	3.3933	9.0945	15.559	0.46501	6.101	-3.4909	-1.606	1472.9
3.47	348	60	NaN	-5.8778	8.97	-8.7127	-179.5	15.711	10.51	99.09	-719.56	1091.1	24.945	751.22	1094.8	37.007	34.688	0	0	3.0849	2.3169	-12.582	-17.162	-2.9918	3.3877	9.1102	15.571	0.093059	5.7046	-3.4717	-1.591	1472.7
3.48	349	60	NaN	-5.8394	8.9918	-8.7371	-179.55	15.744	10.504	99.474	-719.2	1091.1	24.891	751.18	1094.8	34.584	33.995	0	0	2.8003	2.0364	-12.578	-17.158	-2.9356	3.3524	9.1364	15.6	-0.13533	5.3888	-3.4418	-1.5585	1472.3
3.49	350	60	NaN	-5.7939	9.0205	-8.7326	-179.61	15.778	10.49	99.793	-718.87	1091	24.805	751.14	1094.8	33.094	33.782	0	0	2.8111	2.0471	-12.574	-17.154	-2.8737	3.3078	9.1693	15.629	-0.062571	5.3549	-3.4052	-1.5254	1471.9
3.5	351	60	NaN	-5.7353	9.0534	-8.6876	-179.68	15.802	10.5	100.05	-718.57	1090.9	24.77	751.13	1094.8	36.752	33.002	0	0	2.9449	2.179	-12.571	-17.151	-2.803	3.2515	9.2062	15.649	0.14196	5.4305	-3.3648	-1.5018	1471.6
3.51	352	60	NaN	-5.6474	9.089	-8.6175	-179.77	15.818	10.556	100.42	-718.22	1090.8	24.842	751.15	1094.9	35.234	33.205	0	0	3.1424	2.3736	-12.57	-17.15	-2.7028	3.1701	9.2461	15.661	0.43957	5.5436	-3.3241	-1.4891	1471.3
3.52	353	60	NaN	-5.565	9.1247	-8.5362	-179.85	15.842	10.525	100.68	-717.96	1090.8	24.693	751.12	1094.9	35.296	32.708	0	0	3.7695	2.9916	-12.574	-17.153	-2.604	3.1158	9.2847	15.682	1.1655	6.1074	-3.2889	-1.4715	1471
3.53	354	60	NaN	-5.4348	9.1743	-8.4073	-179.95	15.854	10.56	101.13	-717.59	1090.7	24.675	751.15	1094.9	35.301	33.841	0	0	4.5843	3.7946	-12.581	-17.16	-2.4548	3.0293	9.3402	15.688	2.1295	6.8239	-3.2404	-1.4723	1470.7
3.54	355	60	NaN	-5.3226	9.2076	-8.2858	-180.02	15.867	10.582	101.51	-717.33	1090.6	24.641	751.15	1095	35.475	35.718	0	0	4.1209	3.3379	-12.603	-17.183	-2.326	2.9739	9.3782	15.697	1.7949	6.3118	-3.225	-1.4865	1470.5
3.55	356	60	NaN	-5.1981	9.2308	-8.1501	-180.07	15.882	10.588	101.93	-717.08	1090.5	24.553	751.13	1095	35.317	34.649	0	0	3.6575	2.8812	-12.626	-17.206	-2.1814	2.9445	9.4063	15.707	1.4761	5.8257	-3.2197	-1.499	1470.3
3.56	357	60	NaN	-5.061	9.2537	-8.0105	-180.11	15.893	10.591	102.39	-716.81	1090.3	24.444	751.12	1095	35.257	33.698	0	0	3.1941	2.4245	-12.649	-17.229	-2.0217	2.9268	9.4345	15.713	1.1724	5.3513	-3.2141	-1.5159	1470
3.57	358	60	NaN	-4.9984	9.2772	-7.9589	-180.13	15.888	10.605	102.57	-716.67	1090.3	24.431	751.14	1095	36.162	35.2	0	0	2.7307	1.9678	-12.671	-17.251	-1.9512	2.9184	9.4607	15.705	0.77947	4.8862	-3.2108	-1.5467	1469.9
3.58	359	60	NaN	-4.8882	9.3058	-7.8317	-180.13	15.867	10.693	102.85	-716.47	1090.2	24.556	751.19	1095	35.807	34.437	0	0	2.2673	1.5112	-12.694	-17.274	-1.8344	2.9189	9.493	15.68	0.43285	4.4301	-3.2011	-1.5945	1469.8
3.59	360	60	NaN	-4.6729	9.356	-7.5956	-180.1	15.866	10.725	103.4	-716.14	1090	24.404	751.19	1095	36.1	34.92	0	0	1.8039	1.0545	-12.717	-17.297	-1.5913	2.9769	9.5513	15.671	0.21262	4.0314	-3.1655	-1.6258	1469.5
3.6	361	60	NaN	-4.5027	9.3953	-7.4289	-180.05	15.857	10.772	103.91	-715.9	1089.8	24.322	751.21	1095	35.605	34.747	0	0	1.3405	0.5978	-12.74	-17.319	-1.3975	3.0545	9.5972	15.655	-0.057035	3.6523	-3.1424	-1.6648	1469.3
3.61	362	60	NaN	-4.4139	9.4128	-7.3555	-180	15.841	10.82	104.25	-715.79	1089.7	24.317	751.23	1095	36.503	34.189	0	0	0.87708	0.14111	-12.762	-17.342	-1.2951	3.1218	9.6185	15.636	-0.418	3.2629	-3.1438	-1.7067	1469.2
3.62	363	60	NaN	-4.3458	9.4164	-7.2896	-179.95	15.836	10.83	104.5	-715.76	1089.6	24.228	751.24	1095	36.037	36.161	0	0	0.41367	-0.31557	-12.785	-17.365	-1.2138	3.1861	9.6255	15.627	-0.80008	2.8705	-3.1595	-1.7378	1469.2
3.63	364	60	NaN	-4.1122	9.438	-7.0762	-179.76	15.818	10.898	105.18	-715.65	1089.4	24.063	751.27	1095	35.854	36.356	0	0	-0.049733	-0.77225	-12.808	-17.388	-0.94714	3.4029	9.656	15.599	-0.99687	2.6307	-3.1517	-1.7881	1469.2
3.64	365	60	NaN	-3.9937	9.4444	-6.9607	-179.66	15.814	10.929	105.53	-715.63	1089.3	23.965	751.26	1095	34.118	35.799	0	0	-0.51314	-1.2289	-12.83	-17.41	-0.8112	3.5266	9.6664	15.592	-1.3243	2.2976	-3.1641	-1.8183	1469.2
3.65	366	60	NaN	-3.9224	9.4503	-6.8898	-179.59	15.806	10.937	105.72	-715.62	1089.3	23.867	751.27	1095	33.477	35.627	0	0	-0.97654	-1.6856	-12.853	-17.433	-0.72842	3.6014	9.6747	15.581	-1.705	1.9158	-3.1784	-1.8518	1469.2
3.66	367	60	NaN	-3.7961	9.4609	-6.731	-179.47	15.8	10.959	105.98	-715.62	1089.2	23.697	751.28	1095.1	34.501	34.745	0	0	-1.4399	-2.1423	-12.876	-17.456	-0.58546	3.7359	9.6887	15.572	-2.0254	1.5936	-3.1872	-1.884	1469.2
3.67	368	60	NaN	-3.6161	9.4753	-6.4979	-179.29	15.784	11.039	106.34	-715.62	1089.1	23.564	751.3	1095.1	34.09	37.453	0	0	-1.9034	-2.599	-12.899	-17.478	-0.3865	3.9426	9.707	15.552	-2.2899	1.3436	-3.1916	-1.9266	1469.3
3.68	369	60	NaN	-3.5177	9.4868	-6.392	-179.13	15.723	11.218	106.6	-715.61	1089.1	23.762	751.42	1095.1	36.319	39.63	0	0	-2.3668	-3.0557	-12.921	-17.501	-0.28569	4.1016	9.7189	15.491	-2.6524	1.0459	-3.2024	-2.0107	1469.4
3.69	370	60	NaN	-3.4537	9.4939	-6.2461	-179.04	15.729	11.236	106.71	-715.62	1089.1	23.568	751.41	1095.1	34.683	39.754	0	0	-2.8302	-3.5123	-12.944	-17.524	-0.20993	4.2029	9.7277	15.495	-3.0401	0.69052	-3.2163	-2.0286	1469.4
3.7	371	60	NaN	-3.4044	9.4935	-6.1302	-178.97	15.742	11.21	106.91	-715.67	1089	23.259	751.38	1095.1	35.822	40.349	0	0	-3.2936	-3.969	-12.967	-17.547	-0.14102	4.2919	9.7292	15.507	-3.4346	0.32283	-3.2375	-2.0399	1469.5
3.71	372	60	NaN	-3.3468	9.483	-5.9736	-178.9	15.745	11.224	107.12	-715.79	1089	22.98	751.4	1095.1	35.584	41.036	0	0	-3.757	-4.4257	-12.989	-17.569	-0.06454	4.3801	9.7211	15.507	-3.8215	-0.045629	-3.2683	-2.0626	1469.6
3.72	373	60	NaN	-3.2727	9.4611	-5.7809	-178.84	15.74	11.293	107.33	-715.96	1089	22.795	751.43	1095.2	33.646	42.86	0	0	-4.2204	-4.8824	-13.012	-17.592	0.024466	4.4569	9.7012	15.5	-4.1959	-0.42546	-3.3109	-2.092	1469.8
3.73	374	60	NaN	-3.1892	9.4328	-5.5903	-178.8	15.737	11.387	107.54	-716.2	1089	22.68	751.45	1095.2	37.558	43.072	0	0	-4.6651	-5.3206	-13.014	-17.594	0.12012	4.5087	9.6739	15.496	-4.545	-0.8119	-3.3401	-2.0976	1470.1
3.74	375	60	NaN	-3.132	9.42	-5.445	-178.79	15.73	11.435	107.79	-716.43	1089	22.436	751.56	1095.2	37.713	45.594	0	0	-5.0413	-5.6914	-12.939	-17.519	0.19556	4.5397	9.663	15.487	-4.8457	-1.1517	-3.2759	-2.0316	1470.5
3.75	376	60	NaN	-3.1051	9.4219	-5.392	-178.78	15.738	11.406	107.87	-716.52	1089	22.212	751.58	1095.2	35.81	47.92	0	0	-5.4175	-6.0622	-12.864	-17.444	0.23406	4.5557	9.6656	15.495	-5.1834	-1.5065	-3.1982	-1.949	1470.6
3.76	377	60	NaN	-3.0324	9.4298	-5.2537	-178.77	15.761	11.441	107.94	-716.72	1089	21.998	751.56	1095.3	36.773	51.869	0	0	-5.4669	-6.1108	-12.79	-17.37	0.31758	4.5827	9.6746	15.516	-5.1493	-1.5282	-3.1158	-1.8539	1470.8
3.77	378	60	NaN	-2.9465	9.4497	-5.1307	-178.77	15.792	11.486	108.11	-716.96	1089	21.757	751.54	1095.3	36.066	53.862	0	0	-2.591	-3.2767	-12.732	-17.312	0.41872	4.5991	9.6957	15.546	-2.1723	1.3224	-3.036	-1.7659	1471
3.78	379	60	NaN	-2.8764	9.4812	-5.0688	-178.78	15.816	11.498	108.33	-717.16	1089	21.481	751.55	1095.4	37.374	54.189	0	0	-3.803	-4.4711	-12.659	-17.239	0.50756	4.6039	9.7281	15.569	-3.2955	0.13284	-2.9312	-1.6696	1471.3
3.79	380	60	NaN	-2.8323	9.518	-5.0322	-178.78	15.82	11.473	108.47	-717.32	1089.1	21.195	751.56	1095.4	37.714	54.581	0	0	-8.4382	-9.039	-12.575	-17.155	0.56796	4.6171	9.7643	15.574	-7.8702	-4.4219	-2.8109	-1.5812	1471.5
3.8	381	60	NaN	-2.775	9.5656	-4.9618	-178.79	15.836	11.489	108.55	-717.6	1089.1	20.879	751.57	1095.4	38.099	53.144	0	0	-8.4451	-9.0459	-12.555	-17.135	0.63984	4.6287	9.8104	15.591	-7.8053	-4.4171	-2.7443	-1.5437	1471.8
3.81	382	60	NaN	-2.7395	9.5933	-4.9023	-178.77	15.808	11.63	108.54	-717.85	1089.2	20.973	751.66	1095.4	35.971	51.608	0	0	-8.0321	-8.6389	-12.534	-17.114	0.67067	4.638	9.8358	15.565	-7.3615	-4.0008	-2.6983	-1.5489	1472.1
3.82	383	60	NaN	-2.7033	9.6201	-4.8496	-178.69	15.779	11.771	108.5	-718.09	1089.2	21.018	751.75	1095.4	37.185	50.442	0	0	0.78196	0.047379	-12.499	-17.079	0.70303	4.7141	9.8606	15.539	1.485	4.7615	-2.6385	-1.5403	1472.4
3.83	384	60	NaN	-2.6643	9.6524	-4.8069	-178.61	15.777	11.861	108.48	-718.31	1089.3	20.942	751.78	1095.4	36.621	49.683	0	0	7.1414	6.3145	-12.441	-17.021	0.74325	4.7977	9.8912	15.538	7.8846	11.112	-2.5496	-1.4825	1472.7
3.84	385	60	NaN	-2.6275	9.6919	-4.7747	-178.58	15.804	11.898	108.46	-718.52	1089.3	20.814	751.74	1095.4	38.526	49.664	0	0	10.913	10.032	-12.358	-16.938	0.78415	4.8366	9.9288	15.567	11.697	14.868	-2.4291	-1.3711	1472.9
3.85	386	60	NaN	-2.5989	9.7376	-4.7427	-178.53	15.82	11.954	108.41	-718.7	1089.4	20.766	751.74	1095.4	38.331	49.913	0	0	11.051	10.168	-12.364	-16.944	0.81214	4.8817	9.9715	15.586	11.864	15.05	-2.3928	-1.3581	1473.1
3.86	387	60	NaN	-2.5457	9.8016	-4.7133	-178.47	15.845	12.006	108.35	-718.97	1089.5	20.647	751.76	1095.4	35.401	46.773	0	0	10.781	9.9014	-12.372	-16.952	0.86704	4.947	10.032	15.614	11.648	14.848	-2.3404	-1.3376	1473.3
3.87	388	60	NaN	-2.5136	9.8853	-4.6982	-178.37	15.897	12.022	108.28	-719.2	1089.6	20.468	751.72	1095.5	34.906	40.041	0	0	10.279	9.4067	-12.372	-16.952	0.90286	5.0426	10.112	15.67	11.182	14.449	-2.2602	-1.2817	1473.6
3.88	389	60	NaN	-2.4886	9.9611	-4.6933	-178.3	15.938	12.033	108.22	-719.38	1089.7	20.336	751.71	1095.5	34.291	38.637	0	0	9.7742	8.9092	-12.374	-16.954	0.93009	5.122	10.184	15.715	10.704	14.031	-2.1896	-1.2391	1473.7
3.89	390	60	NaN	-2.4667	10.027	-4.6919	-178.24	15.975	12.027	108.15	-719.52	1089.8	20.195	751.71	1095.5	34.509	34.598	0	0	9.2687	8.411	-12.376	-16.956	0.95477	5.1841	10.247	15.755	10.223	13.595	-2.1291	-1.2017	1473.9
3.9	391	60	NaN	-2.4493	10.097	-4.6894	-178.17	16.036	11.98	108.07	-719.65	1089.9	19.939	751.67	1095.5	33.491	35.798	0	0	8.9275	8.0748	-12.385	-16.965	0.97861	5.257	10.315	15.818	9.9061	13.332	-2.07	-1.1466	1474
3.91	392	60	NaN	-2.4201	10.169	-4.7003	-178.1	16.075	12.012	108.04	-719.79	1089.9	19.909	751.65	1095.5	33.546	35.505	0	0	8.6366	7.7881	-12.395	-16.975	1.0077	5.33	10.385	15.859	9.6443	13.118	-2.0103	-1.1159	1474.1
3.92	393	60	NaN	-2.397	10.246	-4.7077	-178.03	16.146	11.984	107.98	-719.89	1090	19.717	751.58	1095.5	36.255	35.723	0	0	8.3993	7.5543	-12.406	-16.986	1.0356	5.4064	10.46	15.931	9.4349	12.961	-1.9459	-1.0544	1474.1
3.93	394	60	NaN	-2.3652	10.333	-4.7243	-177.94	16.24	11.984	107.9	-720.05	1090.1	19.592	751.51	1095.5	37.057	37.431	0	0	8.3031	7.4594	-12.409	-16.989	1.0691	5.4951	10.544	16.029	9.3722	12.954	-1.865	-0.95978	1474.2
3.94	395	60	NaN	-2.3285	10.422	-4.7603	-177.84	16.378	11.962	107.86	-720.24	1090.1	19.403	751.38	1095.5	37.664	38.347	0	0	8.1989	7.3567	-12.412	-16.992	1.1112	5.6043	10.631	16.169	9.3101	12.961	-1.7813	-0.82256	1474.3
3.95	396	60	NaN	-2.299	10.499	-4.8036	-177.73	16.531	11.912	107.83	-720.38	1090.2	19.156	751.22	1095.5	35.669	38.368	0	0	7.8855	7.0479	-12.422	-17.002	1.1491	5.7136	10.706	16.324	9.0346	12.761	-1.7158	-0.67757	1474.3
3.96	397	60	NaN	-2.2945	10.547	-4.8105	-177.68	16.602	11.935	107.71	-720.49	1090.3	19.167	751.2	1095.5	36.088	38.626	0	0	7.5269	6.6945	-12.428	-17.008	1.1486	5.7607	10.752	16.397	8.6755	12.455	-1.6766	-0.61133	1474.4
3.97	398	60	NaN	-2.3019	10.588	-4.8181	-177.64	16.674	11.932	107.58	-720.59	1090.3	19.071	751.15	1095.5	34.404	39.349	0	0	7.143	6.3161	-12.433	-17.013	1.1397	5.7974	10.79	16.472	8.2827	12.114	-1.6429	-0.54091	1474.4
3.98	399	60	NaN	-2.3112	10.636	-4.8503	-177.63	16.785	11.812	107.54	-720.64	1090.4	18.762	751	1095.6	35.458	41.568	0	0	6.127	5.3148	-12.434	-17.014	1.1411	5.8257	10.837	16.584	7.268	11.141	-1.5969	-0.43004	1474.3
3.99	400	60	NaN	-2.3256	10.68	-4.8953	-177.59	16.832	11.801	107.53	-720.7	1090.5	18.658	750.97	1095.6	34.697	41.961	0	0	4.9927	4.1971	-12.433	-17.013	1.1302	5.8675	10.878	16.634	6.123	10.065	-1.5553	-0.37927	1474.4
4	401	60	NaN	-2.3516	10.727	-4.9611	-177.55	16.825	11.877	107.52	-720.78	1090.6	18.74	751.03	1095.6	34.379	40.703	0	0	4.7591	3.9669	-12.435	-17.015	1.1005	5.8988	10.92	16.632	5.8596	9.8657	-1.5147	-0.38295	1474.5
4.01	402	60	NaN	-2.3907	10.787	-5.0481	-177.56	16.819	11.914	107.51	-720.89	1090.7	18.792	751.09	1095.6	37.667	47.054	0	0	4.515	3.7263	-12.44	-17.019	1.0584	5.8849	10.975	16.631	5.5734	9.6112	-1.4643	-0.38814	1474.7
4.02	403	60	NaN	-2.4187	10.848	-5.0812	-177.6	16.821	11.908	107.44	-720.92	1090.8	18.776	751.12	1095.6	33.926	48.941	0	0	4.242	3.4572	-12.447	-17.027	1.0281	5.8426	11.035	16.635	5.2701	9.2998	-1.4124	-0.39227	1474.7
4.03	404	60	NaN	-2.4268	10.901	-5.1174	-177.64	16.788	11.91	107.47	-720.91	1090.8	18.79	751.2	1095.6	39.531	51.032	0	0	3.1806	2.4112	-12.452	-17.032	1.0207	5.808	11.086	16.602	4.2013	8.2192	-1.3658	-0.42963	1474.8
4.04	405	60	NaN	-2.438	10.947	-5.1462	-177.68	16.76	11.94	107.5	-720.92	1090.9	18.913	751.26	1095.6	41.155	51.235	0	0	2.466	1.7069	-12.461	-17.041	1.0057	5.761	11.132	16.576	3.4716	7.4679	-1.3296	-0.46549	1474.8
4.05	406	60	NaN	-2.4453	10.977	-5.163	-177.72	16.745	11.921	107.52	-720.93	1090.9	18.895	751.29	1095.7	32.351	51.55	0	0	2.1383	1.384	-12.475	-17.055	0.99966	5.7245	11.161	16.561	3.1379	7.1085	-1.314	-0.49375	1474.9
4.06	407	60	NaN	-2.4401	10.999	-5.1885	-177.75	16.732	11.868	107.59	-720.96	1090.9	18.771	751.31	1095.7	36.936	52.639	0	0	2.0226	1.27	-12.485	-17.065	1.0123	5.7	11.183	16.548	3.0349	6.97	-1.3014	-0.51713	1474.9
4.07	408	60	NaN	-2.4183	11.042	-5.2644	-177.8	16.697	11.896	107.84	-720.98	1090.9	18.909	751.4	1095.7	38.162	53.36	0	0	2.0956	1.342	-12.491	-17.071	1.038	5.6596	11.229	16.51	3.1336	7.0016	-1.2622	-0.56034	1475.1
4.08	409	60	NaN	-2.3933	11.12	-5.3145	-177.85	16.666	11.825	108.08	-720.94	1091	18.777	751.43	1095.8	39.676	49.34	0	0	1.9061	1.1552	-12.497	-17.077	1.0775	5.6256	11.306	16.479	2.9835	6.7808	-1.1907	-0.59793	1475.1
4.09	410	60	NaN	-2.3607	11.183	-5.3071	-177.87	16.635	11.811	108.21	-720.94	1091	18.857	751.48	1095.9	39.932	44.682	0	0	1.8012	1.0518	-12.502	-17.081	1.1118	5.5982	11.373	16.446	2.913	6.65	-1.1288	-0.63582	1475.1
4.1	411	60	NaN	-2.3396	11.205	-5.2818	-177.89	16.613	11.834	108.24	-720.99	1090.9	18.994	751.54	1095.9	34.962	45.587	0	0	1.8267	1.077	-12.504	-17.084	1.1287	5.5788	11.397	16.421	2.9555	6.6558	-1.1071	-0.66323	1475.2
4.11	412	60	NaN	-2.3141	11.228	-5.2339	-177.88	16.579	11.841	108.27	-721.04	1090.9	19.063	751.65	1095.9	36.537	39.755	0	0	1.8836	1.133	-12.506	-17.086	1.1524	5.5875	11.422	16.385	3.036	6.7205	-1.0845	-0.70125	1475.4
4.12	413	60	NaN	-2.2726	11.292	-5.1703	-177.84	16.529	11.794	108.39	-721.08	1090.9	19.003	751.81	1095.9	35.35	40.023	0	0	2.017	1.2645	-12.508	-17.088	1.2004	5.6324	11.487	16.334	3.2174	6.8969	-1.0212	-0.75422	1475.6
4.13	414	60	NaN	-2.2533	11.337	-5.1773	-177.82	16.524	11.733	108.6	-721.06	1090.9	18.886	751.85	1096	33.807	33.156	0	0	2.3184	1.5615	-12.506	-17.086	1.2322	5.6702	11.533	16.327	3.5506	7.2317	-0.97329	-0.75879	1475.7
4.14	415	60	NaN	-2.2534	11.355	-5.1761	-177.81	16.512	11.77	108.69	-721.07	1090.9	19.029	751.9	1096	34.831	36.32	0	0	2.6712	1.9092	-12.503	-17.083	1.23	5.6779	11.552	16.315	3.9011	7.5871	-0.95159	-0.76769	1475.7
4.15	416	60	NaN	-2.2607	11.428	-5.154	-177.78	16.543	11.694	108.91	-721.08	1090.9	18.926	751.93	1096	35.731	38.804	0	0	3.1175	2.349	-12.497	-17.077	1.2351	5.715	11.628	16.343	4.3525	8.064	-0.86948	-0.73349	1475.8
4.16	417	60	NaN	-2.2749	11.506	-5.1333	-177.75	16.566	11.62	109.12	-721.08	1090.9	18.806	751.96	1096	34.834	45.678	0	0	3.2443	2.474	-12.495	-17.075	1.2337	5.7553	11.707	16.365	4.4781	8.2293	-0.78803	-0.70916	1475.8
4.17	418	60	NaN	-2.294	11.562	-5.1139	-177.73	16.571	11.596	109.26	-721.09	1090.9	18.78	752.02	1096.1	35.266	48.912	0	0	3.3276	2.5561	-12.491	-17.071	1.2207	5.7843	11.763	16.37	4.5483	8.3404	-0.7284	-0.70098	1475.9
4.18	419	60	NaN	-2.314	11.607	-5.0822	-177.71	16.584	11.59	109.35	-721.12	1090.9	18.8	752.07	1096.1	35.228	50.942	0	0	3.5301	2.7556	-12.482	-17.062	1.2034	5.8074	11.809	16.382	4.7335	8.563	-0.67228	-0.6799	1476
4.19	420	60	NaN	-2.3302	11.687	-5.1061	-177.67	16.596	11.588	109.73	-721.11	1090.9	18.802	752.17	1096.1	34.933	53.763	0	0	3.6787	2.9021	-12.475	-17.055	1.2014	5.8566	11.89	16.394	4.88	8.7587	-0.58532	-0.66133	1476.1
4.2	421	60	NaN	-2.3305	11.738	-5.0986	-177.67	16.608	11.536	109.92	-721.12	1090.9	18.663	752.25	1096.1	37.856	54.387	0	0	3.8454	3.0664	-12.471	-17.051	1.2137	5.8772	11.941	16.406	5.059	8.9436	-0.53085	-0.64575	1476.2
4.21	422	60	NaN	-2.3118	11.81	-5.0808	-177.65	16.622	11.545	110.17	-721.11	1091	18.672	752.36	1096.2	37.521	56.911	0	0	4.2974	3.5118	-12.478	-17.058	1.2413	5.899	12.012	16.42	5.5387	9.4108	-0.46576	-0.6382	1476.3
4.22	423	60	NaN	-2.2866	11.887	-5.0459	-177.64	16.637	11.577	110.36	-721.07	1091	18.743	752.47	1096.2	36.696	55.905	0	0	4.5607	3.7713	-12.485	-17.065	1.2713	5.9181	12.09	16.434	5.8321	9.6894	-0.39526	-0.63137	1476.4
4.23	424	60	NaN	-2.2604	11.957	-4.9841	-177.63	16.653	11.583	110.43	-721.01	1091	18.748	752.58	1096.3	37.553	56.531	0	0	3.9637	3.1829	-12.495	-17.074	1.2999	5.9285	12.16	16.45	5.2636	9.1114	-0.33447	-0.62447	1476.4
4.24	425	60	NaN	-2.2154	12.046	-4.8944	-177.63	16.686	11.572	110.51	-720.96	1091.1	18.688	752.74	1096.3	36.865	55.755	0	0	3.3666	2.5945	-12.504	-17.084	1.3499	5.9372	12.248	16.484	4.7165	8.5317	-0.25584	-0.60001	1476.6
4.25	426	60	NaN	-2.196	12.072	-4.8663	-177.62	16.709	11.598	110.54	-720.95	1091.1	18.736	752.78	1096.3	37.183	59.77	0	1	2.7695	2.0061	-12.513	-17.093	1.3684	5.9487	12.274	16.507	4.1379	7.9548	-0.23945	-0.58674	1476.6
4.26	427	60	NaN	-2.1692	12.125	-4.8356	-177.6	16.776	11.595	110.66	-720.92	1091.1	18.713	752.86	1096.3	37.527	58.628	0	1	2.1724	1.4177	-12.523	-17.103	1.4008	5.9652	12.326	16.574	3.5733	7.3828	-0.19667	-0.52878	1476.7
4.27	428	60	NaN	-2.1473	12.176	-4.8086	-177.59	16.869	11.586	110.81	-720.9	1091.2	18.668	752.94	1096.3	35.792	48.925	0	1	1.5754	0.82928	-12.532	-17.112	1.4301	5.9903	12.376	16.669	3.0055	6.8196	-0.15645	-0.44374	1476.7
4.28	429	60	NaN	-2.1345	12.211	-4.7891	-177.56	16.948	11.594	110.92	-720.87	1091.2	18.65	752.99	1096.4	37.586	47	0	1	0.97829	0.24086	-12.542	-17.122	1.4477	6.0232	12.41	16.748	2.426	6.264	-0.13167	-0.37338	1476.8
4.29	430	60	NaN	-2.1275	12.237	-4.7728	-177.53	16.983	11.625	110.96	-720.82	1091.2	18.669	753.04	1096.3	36.953	44.288	0	1	0.38122	-0.34755	-12.551	-17.131	1.4556	6.0577	12.435	16.785	1.8369	5.7102	-0.11657	-0.34648	1476.8
4.3	431	60	NaN	-2.1188	12.29	-4.7244	-177.52	17.091	11.603	111.05	-720.77	1091.3	18.551	753.13	1096.4	36.353	39.742	0	1	-0.21585	-0.93596	-12.561	-17.141	1.4723	6.0746	12.486	16.894	1.2564	5.1387	-0.074519	-0.24634	1476.8
4.31	432	60	NaN	-2.1253	12.31	-4.7009	-177.53	17.125	11.59	111.09	-720.75	1091.3	18.494	753.24	1096.3	35.234	49.221	0	1	-0.81293	-1.5244	-12.57	-17.15	1.4694	6.0688	12.505	16.929	0.65644	4.5444	-0.065375	-0.22101	1476.9
4.32	433	60	NaN	-2.1219	12.32	-4.6949	-177.54	17.136	11.599	111.18	-720.74	1091.3	18.53	753.36	1096.3	39.145	58.414	0	1	-1.41	-2.1128	-12.58	-17.16	1.4744	6.0562	12.514	16.942	0.064429	3.9434	-0.065414	-0.21819	1477
4.33	434	60	NaN	-2.1152	12.329	-4.6953	-177.55	17.154	11.603	111.26	-720.73	1091.3	18.543	753.42	1096.3	41.856	57.541	0	1	-2.0071	-2.7012	-12.589	-17.169	1.4836	6.047	12.523	16.96	-0.5235	3.3458	-0.06629	-0.20917	1477.1
4.34	435	60	NaN	-2.1096	12.341	-4.6947	-177.57	17.192	11.594	111.34	-720.7	1091.4	18.519	753.46	1096.3	39.751	57.372	0	1	-2.6041	-3.2896	-12.599	-17.179	1.4931	6.0365	12.535	16.998	-1.111	2.7469	-0.063935	-0.18057	1477.1
4.35	436	60	NaN	-2.0982	12.358	-4.6939	-177.6	17.243	11.616	111.52	-720.65	1091.4	18.622	753.61	1096.3	39.215	56.792	0	1	-3.2012	-3.878	-12.608	-17.188	1.5075	6.0019	12.551	17.051	-1.6937	2.1239	-0.057744	-0.13765	1477.2
4.36	437	60	NaN	-2.0814	12.369	-4.6874	-177.65	17.31	11.652	111.66	-720.57	1091.4	18.792	753.75	1096.3	40.627	56.949	0	1	-3.7983	-4.4664	-12.618	-17.198	1.523	5.9532	12.561	17.118	-2.2753	1.4868	-0.057313	-0.07961	1477.2
4.37	438	60	NaN	-2.0796	12.374	-4.6891	-177.67	17.337	11.66	111.73	-720.54	1091.4	18.844	753.8	1096.4	38.179	53.773	0	1	-4.3954	-5.0548	-12.627	-17.207	1.5253	5.9313	12.566	17.145	-2.8701	0.87647	-0.06184	-0.061958	1477.3
4.38	439	60	NaN	-2.0744	12.375	-4.7163	-177.7	17.373	11.656	111.88	-720.51	1091.4	18.904	753.88	1096.4	40.512	49.558	0	1	-4.9924	-5.6433	-12.637	-17.217	1.5339	5.9039	12.567	17.18	-3.4585	0.26062	-0.0695	-0.036546	1477.3
4.39	440	60	NaN	-2.0693	12.377	-4.7458	-177.75	17.422	11.645	112.08	-720.46	1091.4	18.974	753.99	1096.4	37.003	46.698	0	1	-5.5895	-6.2317	-12.646	-17.226	1.5438	5.8635	12.57	17.229	-4.0458	-0.36822	-0.076675	0.0025111	1477.4
4.4	441	60	NaN	-2.0734	12.382	-4.7477	-177.8	17.466	11.621	112.18	-720.39	1091.4	18.994	754.06	1096.4	35.641	45.128	0	1	-6.1866	-6.8201	-12.656	-17.236	1.543	5.8207	12.575	17.274	-4.6436	-0.99938	-0.081062	0.038136	1477.4
4.41	442	60	NaN	-2.0792	12.384	-4.7381	-177.81	17.484	11.581	112.2	-720.38	1091.4	18.907	754.08	1096.4	36.346	45.817	0	1	-6.7837	-7.4085	-12.665	-17.245	1.5412	5.808	12.577	17.291	-5.2425	-1.6005	-0.088157	0.045519	1477.4
4.42	443	60	NaN	-2.0929	12.425	-4.7093	-177.89	17.557	11.559	112.31	-720.21	1091.4	18.993	754.17	1096.5	38.382	47.498	0	1	-7.3807	-7.9969	-12.675	-17.255	1.5288	5.7334	12.621	17.361	-5.8519	-2.2635	-0.053739	0.10666	1477.3
4.43	444	60	NaN	-2.1047	12.452	-4.6748	-177.94	17.605	11.533	112.35	-720.1	1091.4	19.022	754.2	1096.5	37.958	50.533	0	1	-7.9778	-8.5853	-12.684	-17.264	1.5174	5.6805	12.65	17.408	-6.4604	-2.9049	-0.034769	0.14339	1477.3
4.44	445	60	NaN	-2.1106	12.471	-4.6284	-177.99	17.623	11.515	112.32	-720.02	1091.4	19.049	754.24	1096.5	36.75	52.414	0	1	-8.5749	-9.1737	-12.694	-17.274	1.5095	5.627	12.67	17.425	-7.0653	-3.5467	-0.024103	0.15087	1477.2
4.45	446	60	NaN	-2.1084	12.49	-4.5835	-178.08	17.62	11.511	112.34	-719.9	1091.3	19.136	754.31	1096.5	38.375	54.92	0	1	-9.172	-9.7621	-12.703	-17.283	1.5091	5.5388	12.689	17.421	-7.6628	-4.2233	-0.013885	0.13753	1477.2
4.46	447	60	NaN	-2.0987	12.506	-4.5707	-178.22	17.613	11.516	112.53	-719.74	1091.3	19.292	754.39	1096.5	40.018	56.305	0	1	-9.769	-10.351	-12.713	-17.293	1.5204	5.3954	12.708	17.411	-8.2487	-4.9552	-0.0045486	0.1179	1477.1
4.47	448	60	NaN	-2.0981	12.502	-4.5477	-178.26	17.621	11.506	112.49	-719.71	1091.3	19.288	754.36	1096.5	41.02	55.505	0	1	-10.366	-10.939	-12.722	-17.302	1.52	5.3576	12.705	17.417	-8.8462	-5.5814	-0.016877	0.11475	1477
4.48	449	60	NaN	-2.0796	12.501	-4.5408	-178.39	17.607	11.478	112.6	-719.59	1091.3	19.314	754.36	1096.6	38.826	50.919	0	1	-10.963	-11.527	-12.732	-17.312	1.5418	5.2314	12.706	17.402	-9.4214	-6.296	-0.025608	0.089965	1476.9
4.49	450	60	NaN	-2.0601	12.484	-4.5176	-178.54	17.61	11.434	112.66	-719.5	1091.2	19.29	754.3	1096.6	35.364	49.687	0	1	-11.56	-12.116	-12.741	-17.321	1.5649	5.0846	12.691	17.402	-9.9953	-7.0312	-0.04972	0.080966	1476.8
4.5	451	60	NaN	-2.0474	12.463	-4.4992	-178.68	17.617	11.412	112.7	-719.43	1091.2	19.299	754.23	1096.6	36.004	50.236	0	1	-12.157	-12.704	-12.751	-17.331	1.5791	4.9473	12.673	17.407	-10.578	-7.7569	-0.078029	0.076655	1476.6
4.51	452	60	NaN	-2.0422	12.452	-4.505	-178.8	17.606	11.436	112.78	-719.36	1091.2	19.423	754.19	1096.6	36.508	55.669	0	1	-12.754	-13.293	-12.76	-17.34	1.5828	4.8267	12.663	17.395	-11.172	-8.4659	-0.097189	0.054984	1476.5
4.52	453	60	NaN	-2.0346	12.444	-4.5023	-178.92	17.569	11.478	112.84	-719.28	1091.1	19.599	754.21	1096.6	36.108	56.368	0	1	-13.351	-13.881	-12.77	-17.35	1.5863	4.7032	12.654	17.358	-11.765	-9.1779	-0.11533	0.0085518	1476.4
4.53	454	60	NaN	-2.0451	12.418	-4.4959	-179.1	17.554	11.474	112.9	-719.21	1091.1	19.653	754.12	1096.6	35.435	53.704	0	1	-13.949	-14.469	-12.779	-17.359	1.5762	4.5195	12.63	17.341	-12.372	-9.9499	-0.149	-0.017853	1476.3
4.54	455	60	NaN	-2.0588	12.406	-4.4852	-179.27	17.525	11.447	112.91	-719.14	1091	19.664	754.08	1096.5	35.158	50.721	0	1	-14.546	-15.058	-12.789	-17.369	1.5629	4.3497	12.619	17.312	-12.983	-10.708	-0.16971	-0.056809	1476.2
4.55	456	60	NaN	-2.0687	12.393	-4.4741	-179.38	17.504	11.429	112.91	-719.12	1091	19.655	754.06	1096.5	35.629	43.088	0	1	-15.143	-15.646	-12.798	-17.378	1.5533	4.2375	12.606	17.291	-13.589	-11.409	-0.19165	-0.087109	1476.1
4.56	457	60	NaN	-2.079	12.378	-4.453	-179.5	17.483	11.418	112.88	-719.1	1091	19.619	754.01	1096.5	35.806	35.557	0	1	-15.74	-16.235	-12.808	-17.388	1.5436	4.1206	12.591	17.27	-14.196	-12.114	-0.21649	-0.11708	1476.1
4.57	458	60	NaN	-2.0983	12.37	-4.4112	-179.73	17.437	11.397	112.83	-719.01	1091	19.545	753.94	1096.4	35.381	33.865	0	1	-16.337	-16.823	-12.817	-17.397	1.5256	3.8918	12.582	17.225	-14.811	-12.931	-0.23471	-0.17187	1475.9
4.58	459	60	NaN	-2.0963	12.37	-4.4149	-179.88	17.415	11.416	112.89	-718.97	1091	19.623	753.89	1096.4	34.009	33.346	0	1	-16.934	-17.412	-12.827	-17.406	1.5269	3.7392	12.582	17.203	-15.407	-13.672	-0.24459	-0.20361	1475.8
4.59	460	60	NaN	-2.0892	12.372	-4.3864	-180.07	17.38	11.475	112.81	-718.91	1091	19.724	753.83	1096.4	34.175	35.227	0	1	-17.531	-18	-12.836	-17.416	1.5275	3.5515	12.583	17.17	-16.003	-14.448	-0.25335	-0.24638	1475.7
4.6	461	60	NaN	-2.0737	12.375	-4.3705	-180.22	17.37	11.507	112.77	-718.88	1090.9	19.757	753.72	1096.3	34.758	33.575	0	1	-18.128	-18.588	-12.846	-17.425	1.5405	3.395	12.585	17.161	-16.588	-15.193	-0.2609	-0.26469	1475.5
4.61	462	60	NaN	-2.0597	12.38	-4.3695	-180.37	17.387	11.506	112.76	-718.85	1090.9	19.731	753.58	1096.3	36.8	33.413	0	1	-18.725	-19.177	-12.855	-17.435	1.5555	3.2474	12.59	17.178	-17.17	-15.929	-0.2654	-0.25743	1475.4
4.62	463	60	NaN	-2.0495	12.389	-4.3758	-180.52	17.413	11.484	112.76	-718.83	1090.9	19.666	753.42	1096.3	35.547	32.531	0	1	-19.322	-19.765	-12.865	-17.444	1.5685	3.0945	12.598	17.203	-17.754	-16.671	-0.26654	-0.241	1475.2
4.63	464	60	NaN	-2.0243	12.398	-4.3834	-180.65	17.416	11.462	112.73	-718.79	1090.9	19.549	753.3	1096.3	35.915	33.494	0	1	-19.919	-20.354	-12.874	-17.454	1.5978	2.9741	12.607	17.207	-18.322	-17.379	-0.26747	-0.24656	1475
4.64	465	60	NaN	-2.0077	12.41	-4.3971	-180.85	17.364	11.552	112.67	-718.79	1090.9	19.73	753.23	1096.2	35.494	32.654	0	1	-20.516	-20.942	-12.884	-17.463	1.6053	2.7587	12.616	17.158	-18.911	-18.183	-0.26757	-0.30495	1475
4.65	466	60	NaN	-1.9984	12.429	-4.4138	-181.01	17.32	11.594	112.63	-718.76	1090.9	19.782	753.2	1096.2	34.784	34.378	0	1	-21.113	-21.53	-12.893	-17.473	1.611	2.6018	12.634	17.114	-19.502	-18.929	-0.25896	-0.35857	1474.9
4.66	467	60	NaN	-2.0016	12.453	-4.434	-181.18	17.247	11.64	112.54	-718.73	1090.9	19.83	753.19	1096.2	33.148	33.156	0	1	-21.711	-22.119	-12.902	-17.482	1.6025	2.4271	12.658	17.042	-20.108	-19.692	-0.2449	-0.43996	1474.8
4.67	468	60	NaN	-2.0175	12.474	-4.452	-181.34	17.164	11.741	112.42	-718.71	1090.9	20.029	753.2	1096.2	35.71	34.251	0	1	-22.308	-22.707	-12.912	-17.492	1.5743	2.2498	12.678	16.961	-20.733	-20.457	-0.23438	-0.53122	1474.8
4.68	469	60	NaN	-2.0394	12.483	-4.4648	-181.45	17.116	11.88	112.33	-718.71	1090.9	20.36	753.19	1096.1	36.807	32.726	0	1	-22.905	-23.296	-12.921	-17.501	1.5361	2.1302	12.687	16.913	-21.369	-21.165	-0.23469	-0.5886	1474.8
4.69	470	60	NaN	-2.0439	12.497	-4.5036	-181.52	17.126	11.72	112.38	-718.68	1090.9	19.887	753.1	1096.2	34.845	32.256	0	1	-23.502	-23.884	-12.931	-17.511	1.552	2.071	12.701	16.922	-21.95	-21.813	-0.23023	-0.58908	1474.7
4.7	471	60	NaN	-2.0689	12.51	-4.548	-181.68	17.066	11.837	112.32	-718.66	1090.9	20.128	753.08	1096.1	35.43	34.325	0	1	-24.099	-24.472	-12.94	-17.52	1.5157	1.9025	12.713	16.863	-22.583	-22.57	-0.22746	-0.6571	1474.6
4.71	472	60	NaN	-2.0914	12.529	-4.5712	-181.83	17.049	11.903	112.22	-718.63	1090.9	20.233	753.01	1096.1	36.061	32.934	0	1	-24.696	-25.061	-12.95	-17.53	1.4853	1.7476	12.732	16.846	-23.211	-23.313	-0.21838	-0.68346	1474.5
4.72	473	60	NaN	-2.1136	12.55	-4.5928	-181.95	17.056	11.943	112.12	-718.57	1090.9	20.257	752.93	1096.1	34.949	33.69	0	1	-25.293	-25.649	-12.959	-17.539	1.4587	1.6179	12.753	16.853	-23.834	-24.031	-0.20676	-0.68611	1474.4
4.73	474	60	NaN	-2.1346	12.568	-4.6184	-182.05	17.065	12.009	112.05	-718.51	1090.9	20.342	752.87	1096.1	33.336	35.628	0	1	-25.89	-26.238	-12.969	-17.549	1.4317	1.5154	12.771	16.862	-24.458	-24.722	-0.19761	-0.68679	1474.3
4.74	475	60	NaN	-2.1456	12.58	-4.6257	-182.11	17.078	12.103	111.96	-718.47	1090.9	20.531	752.85	1096.1	35.643	38.765	0	1	-26.487	-26.826	-12.978	-17.558	1.4103	1.4494	12.784	16.874	-25.077	-25.377	-0.19475	-0.68402	1474.2
4.75	476	60	NaN	-2.1579	12.577	-4.6405	-182.16	17.124	11.957	111.89	-718.47	1090.9	20.035	752.73	1096.1	35.924	38.19	0	1	-27.084	-27.415	-12.988	-17.568	1.4146	1.4076	12.782	16.919	-25.67	-26.007	-0.20621	-0.64887	1474.1
4.76	477	60	NaN	-2.1696	12.584	-4.6808	-182.21	17.149	11.978	111.89	-718.43	1090.9	20.015	752.68	1096.2	35.069	34.186	0	1	-27.681	-28.003	-12.997	-17.577	1.4039	1.3682	12.788	16.944	-26.277	-26.635	-0.20907	-0.63312	1474
4.77	478	60	NaN	-2.1844	12.591	-4.7329	-182.24	17.165	12.013	111.92	-718.39	1090.9	20.041	752.65	1096.2	33.376	40.599	0	1	-28.278	-28.591	-13.007	-17.587	1.3894	1.3322	12.795	16.961	-26.889	-27.259	-0.21162	-0.62607	1473.9
4.78	479	60	NaN	-2.1989	12.599	-4.7777	-182.27	17.171	12.025	111.92	-718.36	1090.9	20.003	752.61	1096.1	35.546	48.474	0	1	-27.947	-28.264	-12.934	-17.513	1.3769	1.3029	12.802	16.967	-26.57	-26.962	-0.13143	-0.54622	1473.8
4.79	480	60	NaN	-2.2097	12.61	-4.8013	-182.29	17.154	12.045	111.86	-718.3	1090.9	19.965	752.59	1096.1	36.985	51.768	0	1	-27.532	-27.856	-12.853	-17.433	1.3653	1.2875	12.812	16.951	-26.167	-26.569	-0.040751	-0.48142	1473.8
4.8	481	60	NaN	-2.2256	12.629	-4.8139	-182.26	17.078	12.159	111.73	-718.24	1090.9	20.093	752.62	1096.1	37.625	51.432	0	1	-16.248	-16.736	-12.674	-17.254	1.3393	1.3046	12.829	16.878	-14.909	-15.431	0.15498	-0.37521	1473.7
4.81	482	60	NaN	-2.2175	12.629	-4.8331	-182.27	16.98	12.227	111.66	-718.21	1090.9	20.174	752.58	1096	37.935	50.425	0	1	-10.136	-10.712	-12.582	-17.162	1.3417	1.2848	12.828	16.781	-8.7946	-9.4276	0.24641	-0.38061	1473.6
4.82	483	60	NaN	-2.2034	12.627	-4.8526	-182.29	16.882	12.236	111.6	-718.19	1090.9	20.12	752.53	1096	35.944	50.084	0	1	-11.233	-11.793	-12.609	-17.189	1.3558	1.2684	12.826	16.684	-9.8773	-10.525	0.21657	-0.50469	1473.6
4.83	484	60	NaN	-2.1836	12.625	-4.8723	-182.31	16.808	12.23	111.58	-718.17	1090.9	20.048	752.48	1096	35.769	43.352	0	1	-12.549	-13.09	-12.628	-17.208	1.3778	1.256	12.823	16.61	-11.171	-11.834	0.1946	-0.59843	1473.5
4.84	485	60	NaN	-2.1633	12.622	-4.8838	-182.32	16.763	12.234	111.57	-718.16	1090.9	20.032	752.43	1096	36.195	36.45	0	1	-13.903	-14.424	-12.66	-17.24	1.3985	1.2468	12.82	16.565	-12.504	-13.177	0.1596	-0.67457	1473.4
4.85	486	60	NaN	-2.1512	12.615	-4.8753	-182.32	16.74	12.249	111.52	-718.14	1090.9	20.06	752.41	1096	36.628	33.656	0	1	-15.268	-15.77	-12.721	-17.301	1.4076	1.2397	12.813	16.542	-13.861	-14.531	0.09123	-0.75962	1473.4
4.86	487	60	NaN	-2.1162	12.604	-4.8899	-182.35	16.721	12.234	111.48	-718.12	1090.9	19.985	752.19	1095.9	36.598	33.773	0	1	-16.689	-17.17	-12.752	-17.331	1.4447	1.2071	12.802	16.523	-15.244	-15.963	0.050168	-0.80832	1473.2
4.87	488	60	NaN	-2.0997	12.584	-4.8706	-182.38	16.709	12.221	111.36	-718.14	1090.9	19.961	752.04	1095.9	35.733	32.054	0	1	-18.127	-18.587	-12.771	-17.351	1.4576	1.1725	12.781	16.512	-16.669	-17.415	0.0098453	-0.83875	1473
4.88	489	60	NaN	-2.0954	12.576	-4.8821	-182.41	16.7	12.232	111.33	-718.13	1090.8	20.009	751.93	1095.9	35.97	36.477	0	1	-21.975	-22.38	-12.804	-17.384	1.4594	1.1495	12.772	16.504	-20.516	-21.23	-0.032571	-0.88003	1472.9
4.89	490	60	NaN	-2.1014	12.568	-4.9158	-182.42	16.7	12.244	111.37	-718.12	1090.8	20.059	751.84	1095.9	35.124	24.005	0	1	-25.474	-25.827	-12.839	-17.419	1.4531	1.1324	12.764	16.504	-24.021	-24.695	-0.075137	-0.9153	1472.8
4.9	491	60	NaN	-2.1159	12.553	-4.9398	-182.44	16.709	12.236	111.36	-718.15	1090.9	20.053	751.75	1095.9	33.423	39.606	0	1	-26.307	-26.648	-12.869	-17.449	1.4387	1.1144	12.748	16.514	-24.868	-25.534	-0.12073	-0.93499	1472.7
4.91	492	60	NaN	-2.1346	12.546	-4.9218	-182.45	16.723	12.221	111.26	-718.18	1090.9	20.031	751.69	1095.9	34.947	24.005	0	1	-27.14	-27.47	-12.89	-17.47	1.417	1.1009	12.74	16.528	-25.723	-26.369	-0.15014	-0.94217	1472.7
4.92	493	60	NaN	-2.1698	12.542	-4.9551	-182.48	16.758	12.238	111.23	-718.18	1090.9	20.153	751.56	1095.8	37.043	43.894	0	1	-25.265	-25.622	-12.861	-17.441	1.3763	1.0706	12.735	16.566	-23.889	-24.551	-0.12665	-0.8756	1472.6
4.93	494	60	NaN	-2.1945	12.542	-4.9604	-182.49	16.802	12.223	111.16	-718.19	1090.9	20.156	751.48	1095.8	34.214	24.005	0	1	-5.2221	-5.8695	-12.518	-17.098	1.3489	1.0529	12.734	16.61	-3.8731	-4.8166	0.21596	-0.48784	1472.5
4.94	495	60	NaN	-2.216	12.545	-4.9768	-182.5	16.879	12.197	111.13	-718.2	1090.9	20.122	751.34	1095.8	36.261	61.932	0	1	3.2566	2.4861	-12.374	-16.954	1.3277	1.0395	12.736	16.689	4.5843	3.5256	0.36182	-0.26539	1472.4
4.95	496	60	NaN	-2.2317	12.552	-5.0122	-182.52	16.957	12.179	111.16	-718.2	1091	20.11	751.21	1095.8	34.227	65.919	0	1	3.2742	2.5035	-12.377	-16.957	1.314	1.0223	12.741	16.768	4.5882	3.5258	0.36402	-0.18834	1472.2
4.96	497	60	NaN	-2.2336	12.561	-5.0462	-182.55	16.978	12.181	111.22	-718.2	1091	20.132	751.22	1095.8	33.985	59.939	0	1	3.2595	2.4889	-12.38	-16.96	1.3136	0.99768	12.748	16.792	4.5731	3.4866	0.36835	-0.16798	1472.2
4.97	498	60	NaN	-2.2346	12.569	-5.0508	-182.57	17.037	12.16	111.19	-718.21	1091	20.097	751.14	1095.7	34.794	60.425	0	1	3.2263	2.4562	-12.383	-16.963	1.3128	0.97872	12.754	16.852	4.5391	3.435	0.3714	-0.1104	1472.2
4.98	499	60	NaN	-2.2302	12.568	-5.0572	-182.58	17.069	12.144	111.19	-718.23	1091	20.075	751.11	1095.7	35.226	53.164	0	1	3.1898	2.4203	-12.383	-16.963	1.3182	0.96359	12.753	16.885	4.508	3.3839	0.3699	-0.077236	1472.2
4.99	500	60	NaN	-2.2193	12.576	-5.079	-182.61	17.148	12.144	111.22	-718.26	1091	20.103	751	1095.7	35.313	48.336	0	1	3.1763	2.407	-12.383	-16.963	1.3296	0.93702	12.758	16.966	4.5059	3.344	0.37534	0.0026692	1472.1
5	501	60	NaN	-2.2089	12.585	-5.0981	-182.65	17.234	12.168	111.24	-718.28	1091	20.199	750.89	1095.7	36.722	51.123	0	1	3.1836	2.4142	-12.384	-16.964	1.3369	0.89542	12.766	17.053	4.5206	3.3096	0.38204	0.089291	1472
5.01	502	60	NaN	-2.2041	12.59	-5.1077	-182.7	17.297	12.2	111.22	-718.31	1091	20.31	750.83	1095.7	36.836	52.064	0	1	4.1568	3.3733	-12.37	-16.95	1.3367	0.84158	12.769	17.117	5.4935	4.2149	0.39926	0.16752	1472
5.02	503	60	NaN	-2.2039	12.592	-5.1312	-182.76	17.365	12.175	111.26	-718.35	1091.1	20.288	750.74	1095.6	41.244	53.435	0	1	4.7309	3.9391	-12.362	-16.941	1.3398	0.78406	12.77	17.186	6.0707	4.7231	0.40855	0.24502	1471.9
5.03	504	60	NaN	-2.2162	12.603	-5.15	-182.83	17.425	12.177	111.31	-718.39	1091.1	20.348	750.65	1095.6	36.697	55.519	0	1	4.6604	3.8695	-12.362	-16.942	1.327	0.71632	12.78	17.248	5.9873	4.5859	0.41759	0.3056	1471.9
5.04	505	60	NaN	-2.2347	12.603	-5.1291	-182.91	17.469	12.155	111.26	-718.43	1091.1	20.36	750.59	1095.6	38.572	56.522	0	1	4.5869	3.7971	-12.362	-16.942	1.306	0.62813	12.778	17.294	5.8929	4.4252	0.41606	0.35267	1471.8
5.05	506	60	NaN	-2.2525	12.597	-5.102	-182.97	17.5	12.152	111.19	-718.46	1091.1	20.396	750.55	1095.6	38.033	57.97	0	1	4.5099	3.7213	-12.361	-16.941	1.2842	0.57038	12.771	17.326	5.7941	4.2916	0.41032	0.3855	1471.8
5.06	507	60	NaN	-2.2741	12.587	-5.0854	-183.02	17.542	12.152	111.16	-718.48	1091.1	20.448	750.46	1095.5	40.073	58.878	0	1	4.4932	3.7048	-12.358	-16.938	1.2595	0.51234	12.76	17.369	5.7527	4.2171	0.40238	0.43122	1471.8
5.07	508	60	NaN	-2.3016	12.575	-5.0841	-183.13	17.622	12.127	111.18	-718.52	1091.1	20.479	750.31	1095.5	40.841	59.949	0	1	4.5301	3.7411	-12.355	-16.935	1.2321	0.40674	12.746	17.45	5.7622	4.1479	0.39088	0.51483	1471.6
5.08	509	60	NaN	-2.2987	12.565	-5.0996	-183.2	17.707	12.13	111.25	-718.55	1091.1	20.551	750.13	1095.5	40.351	61.184	0	1	4.6537	3.8629	-12.354	-16.933	1.2351	0.32975	12.736	17.536	5.8888	4.1927	0.38242	0.6021	1471.5
5.09	510	60	NaN	-2.3051	12.561	-5.1087	-183.32	17.784	12.156	111.32	-718.57	1091.1	20.723	749.99	1095.5	40.257	61.284	0	1	4.7373	3.9454	-12.352	-16.932	1.2251	0.21495	12.731	17.614	5.9625	4.1603	0.379	0.68223	1471.4
5.1	511	60	NaN	-2.311	12.564	-5.0815	-183.41	17.872	12.154	111.29	-718.59	1091.1	20.808	749.77	1095.5	40.913	59.773	0	1	4.8125	4.0195	-12.352	-16.932	1.2153	0.11529	12.733	17.703	6.0278	4.1348	0.38091	0.77178	1471.2
5.11	512	60	NaN	-2.3159	12.574	-5.0495	-183.48	17.959	12.121	111.24	-718.58	1091.1	20.784	749.51	1095.4	40.739	59.055	0	1	4.8947	4.1004	-12.352	-16.932	1.2098	0.047435	12.742	17.791	6.1045	4.1479	0.39035	0.85989	1470.9
5.12	513	60	NaN	-2.3235	12.591	-5.0436	-183.53	18.046	12.081	111.24	-718.57	1091.1	20.73	749.2	1095.4	39.998	58.177	0	1	4.9677	4.1724	-12.351	-16.931	1.2052	-0.0060085	12.757	17.88	6.1728	4.1663	0.40569	0.94857	1470.6
5.13	514	60	NaN	-2.3394	12.606	-5.0779	-183.62	18.147	12.078	111.34	-718.58	1091.1	20.8	748.81	1095.3	36.673	57.894	0	1	5.0188	4.2228	-12.35	-16.93	1.1914	-0.090418	12.769	17.983	6.2102	4.1323	0.41875	1.0528	1470.2
5.14	515	60	NaN	-2.3464	12.619	-5.1162	-183.65	18.176	12.097	111.46	-718.57	1091.1	20.865	748.6	1095.3	36.657	58.226	0	1	5.1754	4.3771	-12.349	-16.929	1.1871	-0.11208	12.781	18.013	6.3625	4.265	0.43147	1.0843	1470
5.15	516	60	NaN	-2.3529	12.623	-5.1124	-183.67	18.218	12.072	111.47	-718.58	1091.1	20.806	748.37	1095.3	39.673	57.249	0	1	5.3442	4.5434	-12.349	-16.928	1.1838	-0.13652	12.784	18.056	6.528	4.4069	0.43575	1.128	1469.8
5.16	517	60	NaN	-2.3687	12.641	-5.0827	-183.71	18.247	12.032	111.42	-718.53	1091.1	20.719	748.07	1095.2	37.574	56.259	0	1	5.4027	4.6011	-12.349	-16.929	1.1701	-0.17195	12.799	18.089	6.5728	4.4292	0.45025	1.1601	1469.4
5.17	518	60	NaN	-2.3883	12.661	-5.0456	-183.75	18.271	11.971	111.33	-718.48	1091.1	20.585	747.75	1095.1	37.982	53.533	0	1	5.4816	4.6789	-12.348	-16.928	1.1533	-0.20671	12.816	18.117	6.635	4.4722	0.46757	1.1889	1469
5.18	519	60	NaN	-2.4053	12.665	-5.0165	-183.78	18.301	11.899	111.27	-718.45	1091.1	20.422	747.46	1095	36.789	53.132	0	1	5.5718	4.7678	-12.346	-16.926	1.1411	-0.23216	12.817	18.149	6.7129	4.5356	0.4711	1.2231	1468.7
5.19	520	60	NaN	-2.4267	12.659	-4.9987	-183.82	18.324	11.899	111.26	-718.41	1091.1	20.471	747.08	1094.9	37.647	52.851	0	1	5.651	4.8458	-12.346	-16.925	1.1185	-0.2722	12.808	18.176	6.7694	4.5736	0.4623	1.2503	1468.3
5.2	521	60	NaN	-2.4314	12.653	-5.0039	-183.88	18.298	11.922	111.31	-718.34	1091.1	20.612	746.8	1094.7	37.825	52.264	0	1	5.7138	4.9077	-12.344	-16.924	1.1111	-0.33591	12.796	18.154	6.8249	4.5717	0.45179	1.2301	1467.9
5.21	522	60	NaN	-2.4338	12.648	-5.0041	-183.9	18.27	11.992	111.34	-718.29	1091.1	20.837	746.58	1094.6	38.422	52.707	0	1	5.6626	4.8572	-12.341	-16.921	1.1017	-0.36462	12.787	18.132	6.7643	4.4926	0.44549	1.2106	1467.7
5.22	523	60	NaN	-2.4383	12.637	-4.9964	-183.91	18.225	12.088	111.33	-718.25	1091	21.139	746.36	1094.5	38.138	53.473	0	1	5.6821	4.8765	-12.337	-16.917	1.0856	-0.38943	12.772	18.091	6.7677	4.487	0.43418	1.1735	1467.4
5.23	524	60	NaN	-2.441	12.626	-4.9883	-183.92	18.178	12.154	111.3	-718.21	1091	21.371	746.11	1094.3	38.08	55.513	0	1	5.7545	4.9478	-12.333	-16.913	1.0733	-0.41054	12.756	18.049	6.8277	4.5372	0.42205	1.1355	1467.1
5.24	525	60	NaN	-2.4344	12.624	-4.9926	-183.92	18.172	12.117	111.3	-718.16	1091	21.315	745.83	1094.2	40.643	57.401	0	1	5.7691	4.9622	-12.329	-16.909	1.0829	-0.3986	12.749	18.047	6.852	4.5636	0.42062	1.1379	1466.8
5.25	526	60	NaN	-2.4355	12.601	-4.9963	-183.9	18.155	12.033	111.24	-718.17	1091	21.156	745.35	1094	38.846	57.508	0	1	5.8233	5.0156	-12.324	-16.904	1.0869	-0.3733	12.72	18.037	6.9102	4.6423	0.39531	1.1324	1466.3
5.26	527	60	NaN	-2.4339	12.605	-4.9876	-183.9	18.157	12.073	111.19	-718.15	1091	21.34	745.15	1093.9	38.796	57.4	0	1	5.9253	5.1161	-12.32	-16.9	1.0798	-0.38281	12.719	18.044	7.0051	4.7333	0.39872	1.1438	1466.1
5.27	528	60	NaN	-2.4399	12.612	-5.0172	-183.88	18.161	12.08	111.25	-718.11	1091	21.437	744.88	1093.8	37.874	56.568	0	0	5.9991	5.1889	-12.317	-16.897	1.073	-0.36457	12.72	18.053	7.0722	4.8243	0.4034	1.1558	1465.7
5.28	529	60	NaN	-2.4495	12.618	-5.0373	-183.84	18.168	12.053	111.26	-718.08	1091	21.446	744.54	1093.6	38.003	55.47	0	0	6.0696	5.2583	-12.314	-16.894	1.0645	-0.32555	12.72	18.066	7.1341	4.9328	0.4061	1.1715	1465.4
5.29	530	60	NaN	-2.4575	12.62	-5.0135	-183.8	18.184	11.99	111.13	-718.08	1091	21.353	744.23	1093.4	37.151	53.569	0	0	6.1705	5.3577	-12.309	-16.889	1.0558	-0.28474	12.716	18.087	7.2262	5.073	0.40757	1.1985	1465.1
5.3	531	60	NaN	-2.465	12.606	-4.9969	-183.77	18.213	11.798	111.04	-718.11	1090.9	20.882	743.96	1093.3	34.994	52.545	0	0	6.2378	5.4241	-12.301	-16.881	1.0637	-0.24468	12.7	18.119	7.3015	5.1794	0.39896	1.238	1464.8
5.31	532	60	NaN	-2.468	12.605	-4.987	-183.73	18.255	11.71	110.98	-718.09	1090.9	20.717	743.67	1093.2	36.007	51.562	0	0	6.2524	5.4385	-12.289	-16.869	1.0655	-0.1994	12.695	18.165	7.3179	5.2391	0.40597	1.2955	1464.6
5.32	533	60	NaN	-2.4771	12.601	-5.008	-183.68	18.27	11.65	110.99	-718.08	1090.9	20.671	743.39	1093	37.05	45.974	0	0	6.2649	5.4508	-12.287	-16.867	1.0593	-0.1416	12.685	18.186	7.3242	5.3092	0.39775	1.3186	1464.3
5.33	534	60	NaN	-2.4818	12.59	-5.0072	-183.62	18.273	11.618	110.92	-718.07	1090.9	20.696	743.17	1092.9	34.619	40.707	0	0	6.2771	5.4628	-12.287	-16.866	1.0515	-0.086717	12.669	18.195	7.3286	5.3761	0.38241	1.328	1464
5.34	535	60	NaN	-2.4842	12.578	-4.997	-183.55	18.265	11.592	110.82	-718.06	1090.9	20.712	742.98	1092.7	35.349	37.72	0	0	6.2892	5.4747	-12.286	-16.866	1.045	-0.019384	12.651	18.193	7.3342	5.4553	0.36492	1.3266	1463.8
5.35	536	60	NaN	-2.4925	12.569	-5.0228	-183.45	18.237	11.549	110.82	-718.05	1090.9	20.66	742.79	1092.5	34.855	36.793	0	0	6.3013	5.4867	-12.286	-16.866	1.0392	0.081159	12.634	18.173	7.3405	5.5678	0.3479	1.3074	1463.6
5.36	537	60	NaN	-2.4958	12.55	-5.0525	-183.39	18.192	11.545	110.81	-718.04	1090.8	20.738	742.6	1092.3	34.938	33.939	0	0	6.3135	5.4986	-12.285	-16.865	1.033	0.14319	12.607	18.135	7.3465	5.6418	0.32168	1.2697	1463.4
5.37	538	60	NaN	-2.5018	12.544	-5.0633	-183.34	18.178	11.451	110.78	-718.04	1090.8	20.56	742.4	1092.2	33.685	31.677	0	0	6.3256	5.5106	-12.285	-16.865	1.0334	0.19197	12.595	18.127	7.359	5.7026	0.31039	1.2623	1463.2
5.38	539	60	NaN	-2.5091	12.54	-5.0869	-183.3	18.156	11.424	110.8	-718.04	1090.8	20.546	742.22	1092	35.264	33.493	0	0	6.3377	5.5225	-12.284	-16.864	1.0277	0.23538	12.586	18.11	7.3654	5.7579	0.30162	1.2456	1463
5.39	540	60	NaN	-2.5144	12.534	-5.0985	-183.25	18.11	11.437	110.78	-718.03	1090.8	20.65	742.04	1091.9	33.196	32.772	0	0	6.3498	5.5345	-12.284	-16.864	1.0181	0.2792	12.575	18.068	7.368	5.8137	0.29148	1.2047	1462.9
5.4	541	60	NaN	-2.518	12.53	-5.0913	-183.2	18.039	11.453	110.7	-718.02	1090.8	20.766	741.86	1091.8	34.244	34.171	0	0	6.362	5.5464	-12.283	-16.863	1.0074	0.32116	12.567	18.003	7.3694	5.8676	0.28323	1.1396	1462.7
5.41	542	60	NaN	-2.526	12.538	-5.0991	-183.17	17.963	11.471	110.68	-717.99	1090.8	20.848	741.77	1091.7	34.608	34.713	0	0	6.3741	5.5584	-12.283	-16.863	0.9954	0.34773	12.571	17.93	7.3695	5.9061	0.28799	1.0673	1462.5
5.42	543	60	NaN	-2.5348	12.544	-5.0858	-183.16	17.921	11.481	110.61	-717.97	1090.8	20.95	741.6	1091.6	34.067	35.376	0	0	6.3862	5.5703	-12.283	-16.862	0.98068	0.35136	12.576	17.889	7.3669	5.9217	0.29313	1.0267	1462.3
5.43	544	60	NaN	-2.5447	12.546	-5.0915	-183.16	17.845	11.369	110.61	-717.95	1090.8	20.798	741.19	1091.6	34.891	34.272	0	0	6.3984	5.5823	-12.282	-16.862	0.97748	0.36172	12.575	17.816	7.3758	5.944	0.29344	0.95414	1461.9
5.44	545	60	NaN	-2.5574	12.555	-5.1063	-183.16	17.77	11.294	110.65	-717.92	1090.8	20.714	740.91	1091.5	35.233	32.999	0	0	6.4105	5.5942	-12.282	-16.862	0.97028	0.36952	12.582	17.743	7.3808	5.9638	0.30011	0.88184	1461.6
5.45	546	60	NaN	-2.5656	12.567	-5.122	-183.15	17.719	11.275	110.7	-717.87	1090.8	20.731	740.77	1091.5	34.581	38.581	0	0	6.4226	5.6062	-12.281	-16.861	0.96392	0.37465	12.592	17.693	7.3865	5.9808	0.31114	0.83203	1461.4
5.46	547	60	NaN	-2.5656	12.574	-5.1255	-183.15	17.686	11.274	110.72	-717.82	1090.8	20.775	740.67	1091.5	34.419	41.771	0	0	6.4347	5.6181	-12.281	-16.861	0.96336	0.3788	12.599	17.661	7.3981	5.997	0.31831	0.80027	1461.3
5.47	548	60	NaN	-2.5848	12.573	-5.0799	-183.15	17.584	11.3	110.6	-717.8	1090.8	20.937	740.61	1091.4	35.624	40.236	0	0	6.4469	5.6301	-12.28	-16.86	0.93329	0.3718	12.595	17.561	7.3801	6.0019	0.3152	0.70072	1461.2
5.48	549	60	NaN	-2.6003	12.553	-5.0218	-183.19	17.497	11.292	110.47	-717.78	1090.8	21.127	740.37	1091.3	37.239	33.846	0	0	6.459	5.6421	-12.28	-16.86	0.90583	0.31621	12.573	17.477	7.3648	5.9583	0.29341	0.61741	1460.9
5.49	550	60	NaN	-2.6066	12.525	-5.0089	-183.22	17.385	11.316	110.45	-717.75	1090.8	21.382	740.19	1091.2	36.745	34.735	0	0	6.4711	5.654	-12.279	-16.859	0.8892	0.28045	12.542	17.369	7.3603	5.9345	0.26229	0.50946	1460.7
5.5	551	60	NaN	-2.6048	12.497	-5.0287	-183.23	17.283	11.312	110.49	-717.71	1090.8	21.538	740	1091.1	33.274	34.489	0	0	6.4832	5.666	-12.279	-16.859	0.8873	0.25751	12.51	17.27	7.3705	5.9235	0.2309	0.41086	1460.4
5.51	552	60	NaN	-2.5999	12.476	-5.0539	-183.26	17.203	11.271	110.53	-717.68	1090.8	21.571	739.79	1091.1	35.297	39.386	0	0	6.4954	5.6779	-12.278	-16.858	0.89298	0.23773	12.486	17.193	7.3884	5.9156	0.20767	0.33458	1460.2
5.52	553	60	NaN	-2.5986	12.468	-5.0557	-183.27	17.126	11.256	110.49	-717.63	1090.8	21.637	739.66	1091	32.978	37.043	0	0	6.5075	5.6899	-12.278	-16.858	0.89028	0.21886	12.476	17.118	7.3978	5.9087	0.19781	0.26024	1460
5.53	554	60	NaN	-2.5835	12.454	-5.0598	-183.28	17.048	11.237	110.45	-717.61	1090.8	21.695	739.57	1091	34.775	36.207	0	0	6.5196	5.7018	-12.278	-16.857	0.90203	0.20431	12.46	17.042	7.4217	5.9061	0.18257	0.18426	1459.9
5.54	555	60	NaN	-2.5778	12.45	-5.0482	-183.29	16.989	11.205	110.35	-717.56	1090.8	21.732	739.44	1090.9	34.967	33.376	0	0	6.5318	5.7138	-12.277	-16.857	0.90273	0.18614	12.456	16.983	7.4345	5.8999	0.17845	0.12649	1459.7
5.55	556	60	NaN	-2.5675	12.445	-5.0654	-183.27	16.914	11.196	110.34	-717.51	1090.8	21.772	739.36	1090.9	35.046	33.838	0	0	6.5439	5.7257	-12.277	-16.857	0.91118	0.20955	12.448	16.91	7.4551	5.9353	0.17173	0.053725	1459.6
5.56	557	60	NaN	-2.546	12.432	-5.116	-183.24	16.82	11.194	110.4	-717.47	1090.8	21.858	739.26	1090.8	33.728	32.851	0	0	6.556	5.7377	-12.276	-16.856	0.93238	0.23383	12.433	16.819	7.4884	5.9715	0.15681	-0.036879	1459.4
5.57	558	60	NaN	-2.519	12.413	-5.1781	-183.26	16.73	11.167	110.48	-717.42	1090.8	21.971	739.08	1090.7	34.347	33.635	0	0	6.5681	5.7496	-12.276	-16.856	0.95852	0.21794	12.412	16.731	7.5267	5.9676	0.13588	-0.12477	1459.2
5.58	559	60	NaN	-2.5187	12.402	-5.1998	-183.28	16.695	11.109	110.49	-717.39	1090.7	21.929	738.98	1090.7	34.192	32.194	0	0	6.5803	5.7616	-12.275	-16.855	0.96128	0.2025	12.399	16.699	7.5415	5.9641	0.12379	-0.15651	1459.1
5.59	560	60	NaN	-2.5218	12.393	-5.1762	-183.27	16.654	11.126	110.39	-717.38	1090.7	22.063	738.93	1090.6	36.792	33.973	0	0	6.5924	5.7735	-12.275	-16.855	0.94887	0.19823	12.389	16.658	7.5413	5.9718	0.11434	-0.19656	1459
5.6	561	60	NaN	-2.5356	12.383	-5.1643	-183.26	16.613	11.148	110.31	-717.36	1090.7	22.222	738.83	1090.6	37.036	32.786	0	0	6.6045	5.7855	-12.274	-16.854	0.92606	0.20586	12.377	16.619	7.5306	5.9913	0.10217	-0.23485	1458.9
5.61	562	60	NaN	-2.5454	12.375	-5.1665	-183.24	16.586	11.161	110.29	-717.35	1090.7	22.33	738.77	1090.5	35.86	33.94	0	0	6.6166	5.7974	-12.274	-16.854	0.91138	0.21282	12.367	16.593	7.528	6.0102	0.093563	-0.26051	1458.8
5.62	563	60	NaN	-2.5549	12.365	-5.1788	-183.23	16.563	11.171	110.3	-717.34	1090.7	22.406	738.74	1090.5	35.332	32.889	0	0	6.6288	5.8094	-12.273	-16.853	0.89962	0.22509	12.358	16.571	7.5284	6.0345	0.084211	-0.28259	1458.7
5.63	564	60	NaN	-2.5808	12.346	-5.1948	-183.19	16.521	11.183	110.32	-717.36	1090.7	22.521	738.67	1090.5	37.178	31.514	0	0	6.6409	5.8213	-12.273	-16.853	0.86979	0.26046	12.336	16.53	7.5107	6.0818	0.063267	-0.32246	1458.7
5.64	565	60	NaN	-2.6131	12.328	-5.2131	-183.15	16.472	11.123	110.36	-717.36	1090.8	22.479	738.63	1090.4	34.118	33.816	0	0	6.653	5.8333	-12.273	-16.852	0.84111	0.30222	12.315	16.485	7.4941	6.1355	0.042838	-0.36779	1458.6
5.65	566	60	NaN	-2.63	12.322	-5.2004	-183.13	16.445	11.126	110.31	-717.35	1090.8	22.546	738.63	1090.4	36.504	33.019	0	0	6.6652	5.8452	-12.272	-16.852	0.81935	0.31657	12.308	16.458	7.4845	6.1618	0.035963	-0.39363	1458.6
5.66	567	60	NaN	-2.6372	12.318	-5.1867	-183.12	16.433	11.127	110.25	-717.35	1090.8	22.576	738.62	1090.4	34.583	32.533	0	0	6.6773	5.8572	-12.272	-16.852	0.80897	0.33094	12.304	16.447	7.4863	6.1881	0.032277	-0.40415	1458.6
5.67	568	60	NaN	-2.643	12.316	-5.188	-183.09	16.425	11.112	110.24	-717.35	1090.8	22.573	738.61	1090.4	36.13	32.964	0	0	6.6894	5.8691	-12.271	-16.851	0.8028	0.35312	12.301	16.44	7.4922	6.2222	0.030086	-0.41101	1458.6
5.68	569	60	NaN	-2.6485	12.315	-5.2093	-183.08	16.412	11.089	110.28	-717.34	1090.8	22.598	738.62	1090.4	36.106	31.874	0	0	6.7015	5.8811	-12.271	-16.851	0.79766	0.36298	12.298	16.429	7.4992	6.2441	0.027447	-0.4215	1458.6
5.69	570	60	NaN	-2.6388	12.307	-5.24	-183.14	16.402	11.08	110.34	-717.33	1090.8	22.752	738.65	1090.3	34.14	33.793	0	0	6.7137	5.893	-12.27	-16.85	0.8039	0.29839	12.289	16.42	7.5176	6.1914	0.01843	-0.43011	1458.6
5.7	571	60	NaN	-2.6321	12.308	-5.265	-183.05	16.396	11.023	110.38	-717.34	1090.8	22.519	738.64	1090.3	34.04	32.214	0	0	6.7258	5.905	-12.27	-16.85	0.82138	0.40036	12.288	16.416	7.5472	6.3053	0.017971	-0.43403	1458.6
5.71	572	60	NaN	-2.6235	12.312	-5.2804	-183.02	16.383	11.048	110.4	-717.32	1090.8	22.592	738.68	1090.3	38.859	33.423	0	0	6.7379	5.9169	-12.269	-16.849	0.82769	0.43125	12.292	16.404	7.5656	6.3482	0.022621	-0.44554	1458.6
5.72	573	60	NaN	-2.6125	12.316	-5.3033	-183.06	16.382	11.047	110.43	-717.3	1090.8	22.705	738.73	1090.3	36.956	34.072	0	0	6.75	5.9289	-12.269	-16.849	0.83536	0.39001	12.296	16.402	7.5854	6.3189	0.026953	-0.44697	1458.7
5.73	574	60	NaN	-2.6007	12.317	-5.3237	-183.11	16.394	11.008	110.46	-717.29	1090.8	22.734	738.78	1090.3	35.74	33.161	0	0	6.7622	5.9408	-12.268	-16.848	0.8472	0.33859	12.299	16.413	7.6094	6.2794	0.030109	-0.43569	1458.7
5.74	575	60	NaN	-2.5919	12.32	-5.324	-183.09	16.408	10.978	110.45	-717.28	1090.8	22.659	738.77	1090.3	34.098	31.764	0	0	6.7743	5.9528	-12.268	-16.848	0.85836	0.35758	12.302	16.427	7.6327	6.3104	0.033625	-0.42111	1458.7
5.75	576	60	NaN	-2.5987	12.322	-5.3314	-183.01	16.406	10.955	110.46	-717.28	1090.8	22.489	738.79	1090.3	35.727	32.319	0	0	6.7864	5.9647	-12.268	-16.847	0.85871	0.44778	12.303	16.424	7.6451	6.4125	0.035593	-0.42316	1458.7
5.76	577	60	NaN	-2.6044	12.303	-5.3431	-182.99	16.431	10.927	110.5	-717.28	1090.8	22.465	738.86	1090.4	33.875	33.39	0	0	6.7986	5.9767	-12.267	-16.847	0.85548	0.46832	12.286	16.448	7.654	6.445	0.01897	-0.39925	1458.8
5.77	578	60	NaN	-2.6174	12.288	-5.344	-182.99	16.442	10.93	110.52	-717.27	1090.8	22.524	738.92	1090.4	36.596	31.07	0	0	6.8107	5.9886	-12.267	-16.847	0.84088	0.46716	12.273	16.458	7.6516	6.4558	0.0058957	-0.38887	1458.8
5.78	579	60	NaN	-2.6329	12.271	-5.3283	-182.99	16.46	10.926	110.5	-717.26	1090.8	22.53	738.97	1090.4	35.953	31.013	0	0	6.8228	6.0006	-12.266	-16.846	0.82421	0.47166	12.257	16.474	7.647	6.4723	-0.0092069	-0.37183	1458.9
5.79	580	60	NaN	-2.6461	12.252	-5.3058	-182.97	16.489	10.894	110.46	-717.25	1090.8	22.443	738.99	1090.4	42.438	33.424	0	0	6.8349	6.0125	-12.266	-16.846	0.81278	0.48588	12.239	16.502	7.6477	6.4984	-0.027221	-0.34344	1458.9
5.8	581	60	NaN	-2.6552	12.241	-5.3023	-182.98	16.5	10.861	110.47	-717.25	1090.8	22.376	738.99	1090.4	49.557	33.462	0	0	6.8471	6.0245	-12.265	-16.845	0.80655	0.48653	12.228	16.513	7.6536	6.511	-0.037478	-0.33198	1458.9
5.81	582	60	NaN	-2.6595	12.217	-5.2824	-182.96	16.523	10.809	110.46	-717.22	1090.8	22.231	739.05	1090.4	52.534	33.824	0	0	6.8592	6.0365	-12.265	-16.845	0.80758	0.50221	12.204	16.536	7.6668	6.5387	-0.061024	-0.30851	1458.9
5.82	583	60	NaN	-2.6609	12.192	-5.2734	-182.96	16.552	10.805	110.46	-717.22	1090.8	22.231	739.09	1090.5	52.913	34.179	0	0	6.8713	6.0484	-12.264	-16.844	0.80616	0.50888	12.179	16.565	7.6775	6.5573	-0.085543	-0.27963	1459
5.83	584	60	NaN	-2.652	12.177	-5.2782	-182.95	16.572	10.8	110.5	-717.2	1090.8	22.222	739.11	1090.5	53.338	35.295	0	0	6.8835	6.0604	-12.264	-16.844	0.81693	0.51712	12.164	16.584	7.7004	6.5775	-0.099659	-0.25965	1459
5.84	585	60	NaN	-2.6401	12.163	-5.2779	-182.94	16.584	10.781	110.52	-717.18	1090.8	22.166	739.14	1090.5	53.448	34.527	0	0	6.8956	6.0723	-12.264	-16.843	0.8316	0.52858	12.151	16.596	7.7272	6.6009	-0.1127	-0.24696	1459
5.85	586	60	NaN	-2.6365	12.142	-5.2639	-182.93	16.597	10.761	110.48	-717.19	1090.8	22.101	739.18	1090.5	53.184	36.515	0	0	6.9077	6.0843	-12.263	-16.843	0.83621	0.54123	12.13	16.609	7.7439	6.6255	-0.13301	-0.2343	1459
5.86	587	60	NaN	-2.6423	12.142	-5.2987	-182.92	16.61	10.79	110.6	-717.17	1090.8	22.152	739.19	1090.5	53.064	34.228	0	0	6.9198	6.0962	-12.263	-16.842	0.83312	0.5551	12.13	16.622	7.753	6.6513	-0.13234	-0.22069	1459
5.87	588	60	NaN	-2.6486	12.129	-5.3094	-182.91	16.611	10.802	110.61	-717.17	1090.8	22.163	739.21	1090.5	53.211	35.098	0	0	6.932	6.1082	-12.262	-16.842	0.82667	0.56327	12.117	16.623	7.7586	6.6714	-0.14498	-0.21899	1459.1
5.88	589	60	NaN	-2.6563	12.123	-5.3464	-182.9	16.611	10.781	110.7	-717.16	1090.8	22.078	739.23	1090.5	52.938	33.953	0	0	6.9441	6.1201	-12.262	-16.842	0.82582	0.58227	12.111	16.624	7.7699	6.7024	-0.15057	-0.21778	1459.1
5.89	590	60	NaN	-2.6674	12.119	-5.3785	-182.89	16.601	10.797	110.76	-717.16	1090.8	22.094	739.27	1090.5	52.834	34.304	0	0	6.96	6.1358	-12.257	-16.837	0.81638	0.59624	12.106	16.614	7.7764	6.732	-0.15074	-0.22295	1459.1
5.9	591	60	NaN	-2.6822	12.117	-5.3918	-182.88	16.588	10.847	110.75	-717.14	1090.8	22.201	739.33	1090.5	52.747	34.677	0	0	6.978	6.1536	-12.249	-16.829	0.79701	0.60217	12.105	16.6	7.7751	6.7558	-0.1446	-0.22916	1459.2
5.91	592	60	NaN	-2.6991	12.13	-5.3984	-182.87	16.595	10.849	110.75	-717.1	1090.8	22.177	739.33	1090.5	52.185	35.707	0	0	6.9961	6.1714	-12.242	-16.822	0.78094	0.61222	12.119	16.607	7.7771	6.7836	-0.12317	-0.21508	1459.1
5.92	593	60	NaN	-2.7162	12.138	-5.3876	-182.87	16.613	10.831	110.72	-717.06	1090.8	22.087	739.32	1090.5	52.371	35.469	0	0	7.0142	6.1892	-12.235	-16.815	0.76666	0.61775	12.127	16.623	7.7809	6.807	-0.10726	-0.19125	1459.1
5.93	594	60	NaN	-2.7171	12.139	-5.385	-182.86	16.614	10.873	110.74	-717.03	1090.8	22.18	739.35	1090.5	51.752	33.121	0	0	7.0323	6.207	-12.227	-16.807	0.76267	0.62132	12.129	16.623	7.795	6.8283	-0.098294	-0.18396	1459.1
5.94	595	60	NaN	-2.7148	12.136	-5.3726	-182.85	16.619	10.883	110.72	-717	1090.7	22.179	739.37	1090.5	51.601	35.048	0	0	7.0504	6.2248	-12.22	-16.8	0.76411	0.62517	12.128	16.628	7.8145	6.85	-0.092447	-0.1721	1459.1
5.95	596	60	NaN	-2.7101	12.139	-5.3615	-182.85	16.626	10.884	110.7	-716.95	1090.7	22.159	739.39	1090.5	51.972	36.218	0	0	7.0662	6.2404	-12.213	-16.793	0.76893	0.62745	12.13	16.635	7.8351	6.8679	-0.082393	-0.1582	1459
5.96	597	60	NaN	-2.701	12.144	-5.3626	-182.85	16.631	10.902	110.73	-716.87	1090.7	22.198	739.43	1090.5	51.806	34.095	0	0	6.9931	6.1684	-12.213	-16.793	0.7777	0.6277	12.136	16.639	7.7708	6.7961	-0.077011	-0.15367	1459
5.97	598	60	NaN	-2.688	12.123	-5.3647	-182.85	16.643	10.884	110.77	-716.85	1090.7	22.121	739.43	1090.5	51.747	33.863	0	0	6.9423	6.1184	-12.213	-16.793	0.79553	0.63194	12.116	16.65	7.7379	6.7503	-0.096721	-0.14267	1459
5.98	599	60	NaN	-2.6805	12.099	-5.3413	-182.86	16.635	10.94	110.75	-716.79	1090.7	22.269	739.51	1090.5	52.195	33.729	0	0	6.9168	6.0932	-12.214	-16.794	0.79625	0.61998	12.094	16.64	7.7131	6.7132	-0.12001	-0.15323	1459
5.99	600	60	NaN	-2.6789	12.082	-5.3261	-182.85	16.634	10.985	110.74	-716.75	1090.7	22.371	739.55	1090.5	52.405	34.087	0	0	6.7291	5.9083	-12.216	-16.796	0.79369	0.62006	12.077	16.638	7.5228	6.5283	-0.13868	-0.15718	1459
6	601	60	NaN	-2.6757	12.055	-5.3077	-182.85	16.641	10.989	110.73	-716.7	1090.6	22.363	739.59	1090.5	52.982	34.813	0	0	6.549	5.7307	-12.217	-16.797	0.79667	0.62496	12.052	16.644	7.3456	6.3557	-0.16569	-0.15298	1459
6.01	602	60	NaN	-2.6725	12.02	-5.2865	-182.85	16.65	10.971	110.71	-716.64	1090.6	22.309	739.63	1090.5	52.493	33.006	0	0	6.414	5.5978	-12.218	-16.798	0.80141	0.62892	12.019	16.651	7.2154	6.2267	-0.19928	-0.14634	1459
6.02	603	60	NaN	-2.6759	11.99	-5.2722	-182.84	16.654	10.977	110.73	-716.59	1090.5	22.336	739.68	1090.5	52.381	36.083	0	0	6.285	5.4706	-12.218	-16.798	0.79771	0.62953	11.991	16.654	7.0827	6.1001	-0.22735	-0.14429	1459
6.03	604	60	NaN	-2.674	11.97	-5.2673	-182.84	16.673	10.998	110.74	-716.57	1090.5	22.401	739.7	1090.5	51.964	34.195	0	0	6.1645	5.3519	-12.218	-16.798	0.79757	0.62833	11.971	16.671	6.9621	5.9802	-0.24668	-0.12674	1458.9
6.04	605	60	NaN	-2.6716	11.957	-5.2529	-182.84	16.664	11	110.73	-716.55	1090.5	22.413	739.75	1090.5	51.509	34.44	0	0	5.8414	5.0334	-12.216	-16.796	0.79871	0.62663	11.959	16.662	6.6401	5.66	-0.25712	-0.13367	1459
6.05	606	60	NaN	-2.6661	11.937	-5.224	-182.85	16.669	11.031	110.66	-716.56	1090.4	22.523	739.78	1090.5	51.181	34.205	0	0	5.5515	4.7477	-12.215	-16.795	0.79737	0.6149	11.94	16.666	6.3488	5.3626	-0.27514	-0.1286	1459
6.06	607	60	NaN	-2.6528	11.917	-5.1973	-182.85	16.683	11.048	110.62	-716.55	1090.4	22.614	739.83	1090.5	49.625	33.282	0	0	5.4237	4.6218	-12.215	-16.795	0.80526	0.60598	11.92	16.68	6.2289	5.2277	-0.29437	-0.11508	1459
6.07	608	60	NaN	-2.631	11.903	-5.178	-182.85	16.7	11.028	110.6	-716.53	1090.4	22.612	739.91	1090.5	48.887	32.296	0	0	5.25	4.4506	-12.217	-16.797	0.82632	0.60786	11.907	16.696	6.0764	5.0585	-0.30975	-0.10071	1459.1
6.08	609	60	NaN	-2.6078	11.889	-5.1432	-182.84	16.721	11.019	110.51	-716.58	1090.4	22.622	739.93	1090.6	45.824	32.492	0	0	5.0618	4.2651	-12.22	-16.8	0.84545	0.61136	11.893	16.716	5.9072	4.8765	-0.32647	-0.083605	1459.2
6.09	610	2.5	NaN	-2.5592	11.903	-5.1622	-182.85	16.768	11.038	110.61	-716.6	1090.5	22.789	739.98	1090.5	40.93	31.935	0	0	4.8803	4.0863	-12.222	-16.802	0.89108	0.60504	11.907	16.764	5.7714	4.6913	-0.31546	-0.037963	1459.2
6.1	611	2.5	NaN	-2.5337	11.923	-5.1473	-182.85	16.793	11.002	110.57	-716.6	1090.5	22.748	739.98	1090.5	37.673	33.202	0	0	4.7013	3.9098	-12.224	-16.804	0.91681	0.60124	11.926	16.791	5.6181	4.5111	-0.29868	-0.013327	1459.2
6.11	612	2.5	NaN	-2.5134	11.948	-5.1497	-182.86	16.809	11.004	110.61	-716.6	1090.5	22.819	740.01	1090.5	34.525	34.199	0	0	4.5299	3.7409	-12.227	-16.807	0.93567	0.59086	11.95	16.808	5.4655	4.3318	-0.27737	0.00080589	1459.3
6.12	613	2.5	NaN	-2.4964	11.98	-5.1368	-182.86	16.826	11.006	110.6	-716.62	1090.5	22.876	740.05	1090.5	35.474	34.889	0	0	4.3853	3.5985	-12.23	-16.81	0.9499	0.58684	11.98	16.825	5.3352	4.1853	-0.24985	0.015449	1459.3
6.13	614	2.5	NaN	-2.4814	12.029	-5.1039	-182.86	16.846	10.992	110.53	-716.65	1090.5	22.894	740.08	1090.5	34.06	32.125	0	0	4.2581	3.4731	-12.233	-16.813	0.96137	0.58006	12.028	16.846	5.2195	4.0532	-0.20483	0.032672	1459.4
6.14	615	2.5	NaN	-2.4694	12.102	-5.0685	-182.88	16.862	10.971	110.47	-716.67	1090.6	22.925	740.11	1090.5	34.447	30.636	0	0	4.1632	3.3795	-12.236	-16.816	0.96959	0.55466	12.1	16.864	5.1328	3.9342	-0.13567	0.04839	1459.4
6.15	616	2.5	NaN	-2.4748	12.129	-5.0723	-182.89	16.87	11.012	110.49	-716.69	1090.6	23.066	740.13	1090.5	31.576	30.158	0	0	4.1243	3.3412	-12.238	-16.818	0.95941	0.54446	12.127	16.872	5.0837	3.8857	-0.11054	0.053946	1459.4
6.16	617	2.5	NaN	-2.4807	12.228	-5.0437	-182.91	16.895	10.999	110.47	-716.75	1090.6	23.116	740.16	1090.6	29.689	27.128	0	0	4.1271	3.3439	-12.24	-16.82	0.95048	0.52078	12.226	16.897	5.0775	3.8647	-0.01378	0.076539	1459.5
6.17	618	2.5	NaN	-2.4896	12.311	-5.0366	-182.93	16.909	10.998	110.49	-716.77	1090.6	23.17	740.18	1090.6	30.629	26.893	0	0	4.0569	3.2748	-12.241	-16.821	0.94004	0.50413	12.308	16.912	4.9969	3.7789	0.066743	0.091493	1459.6
6.18	619	2.5	NaN	-2.5039	12.367	-5.0333	-182.93	16.916	11.001	110.49	-716.8	1090.7	23.21	740.19	1090.6	29.337	25.087	0	0	3.9907	3.2095	-12.242	-16.821	0.92445	0.49454	12.363	16.92	4.9151	3.7041	0.12144	0.098711	1459.6
6.19	620	2.5	NaN	-2.5239	12.409	-5.0152	-182.94	16.924	10.988	110.45	-716.86	1090.7	23.199	740.19	1090.6	29.032	24.409	0	0	3.9797	3.1987	-12.244	-16.824	0.90305	0.48822	12.403	16.93	4.8828	3.687	0.15911	0.10548	1459.7
6.2	621	2.5	NaN	-2.5465	12.443	-4.9988	-182.94	16.946	10.953	110.41	-716.93	1090.7	23.121	740.17	1090.6	25.745	24.289	0	0	4.0264	3.2447	-12.246	-16.826	0.88192	0.48371	12.437	16.951	4.9083	3.7285	0.19156	0.12534	1459.7
6.21	622	2.5	NaN	-2.5713	12.481	-5.0299	-182.96	16.935	10.993	110.53	-716.97	1090.7	23.253	740.23	1090.6	24.519	24.005	0	0	4.1287	3.3455	-12.246	-16.826	0.85614	0.46988	12.474	16.942	4.9848	3.8154	0.22731	0.1158	1459.8
6.22	623	2.5	NaN	-2.6262	12.522	-5.0408	-182.97	16.949	11	110.61	-717.04	1090.8	23.292	740.25	1090.5	23.649	24.005	0	0	4.238	3.4533	-12.248	-16.828	0.8028	0.46354	12.514	16.958	5.0408	3.9168	0.26537	0.12937	1459.9
6.23	624	2.5	NaN	-2.6918	12.546	-5.0241	-182.97	16.958	11.001	110.62	-717.15	1090.8	23.317	740.26	1090.6	23.649	24.005	0	0	4.3723	3.5856	-12.251	-16.831	0.73632	0.45879	12.537	16.968	5.1086	4.0444	0.28593	0.13731	1460
6.24	625	2.5	NaN	-2.749	12.551	-4.9898	-182.97	16.959	10.991	110.57	-717.28	1090.8	23.305	740.28	1090.6	23.649	24.005	0	0	4.544	3.7548	-12.254	-16.834	0.67732	0.4563	12.54	16.97	5.2213	4.2111	0.28644	0.13628	1460.2
6.25	626	2.5	NaN	-2.7844	12.552	-4.9628	-182.97	16.972	10.94	110.53	-717.37	1090.8	23.168	740.25	1090.6	23.649	24.005	0	0	4.6049	3.8149	-12.259	-16.839	0.64552	0.46125	12.54	16.983	5.2504	4.2761	0.28115	0.14429	1460.2
6.26	627	2.5	NaN	-2.8117	12.571	-4.9959	-182.98	16.956	10.969	110.69	-717.41	1090.9	23.262	740.31	1090.6	23.649	24.005	0	0	4.6447	3.8541	-12.264	-16.844	0.62076	0.45007	12.559	16.968	5.2655	4.3042	0.29487	0.12407	1460.3
6.27	628	2.5	NaN	-2.8417	12.595	-5.0223	-182.97	16.949	10.973	110.81	-717.46	1090.9	23.276	740.32	1090.6	23.649	24.005	0	0	4.6846	3.8934	-12.27	-16.85	0.59464	0.46141	12.581	16.963	5.2792	4.3548	0.3111	0.11275	1460.4
6.28	629	2.5	NaN	-2.8594	12.631	-5.0264	-182.97	16.947	10.964	110.86	-717.5	1090.9	23.253	740.32	1090.6	23.649	24.005	0	0	4.7244	3.9326	-12.275	-16.855	0.57962	0.46644	12.615	16.962	5.304	4.3991	0.33997	0.10642	1460.5
6.29	630	2.5	NaN	-2.8692	12.69	-5.0153	-182.97	16.943	10.966	110.87	-717.54	1091	23.255	740.35	1090.6	23.649	24.005	0	0	4.7642	3.9719	-12.281	-16.861	0.57006	0.46677	12.674	16.959	5.3343	4.4387	0.3926	0.098437	1460.5
6.3	631	2.5	NaN	-2.8784	12.772	-5.0026	-182.97	16.935	10.992	110.88	-717.6	1091	23.31	740.37	1090.6	23.649	24.005	0	0	4.8041	4.0111	-12.286	-16.866	0.55896	0.47133	12.754	16.952	5.363	4.4825	0.46761	0.086086	1460.6
6.31	632	2.5	NaN	-2.881	12.836	-4.9969	-182.96	16.935	11.003	110.88	-717.66	1091.1	23.316	740.37	1090.6	23.649	24.005	0	0	4.8439	4.0504	-12.292	-16.872	0.55599	0.47895	12.816	16.955	5.3999	4.5294	0.52416	0.08276	1460.7
6.32	633	2.5	NaN	-2.8887	12.958	-5.008	-182.94	16.92	10.983	110.92	-717.79	1091.1	23.227	740.38	1090.6	23.649	24.005	0	0	4.8837	4.0897	-12.298	-16.877	0.55295	0.4998	12.937	16.941	5.4367	4.5895	0.63914	0.064073	1460.8
6.33	634	2.5	NaN	-2.8961	13.047	-5.0173	-182.93	16.905	10.977	110.94	-717.88	1091.2	23.178	740.4	1090.6	23.649	24.005	0	0	4.9236	4.1289	-12.303	-16.883	0.54772	0.5154	13.023	16.929	5.4713	4.6443	0.72037	0.045721	1460.9
6.34	635	2.5	NaN	-2.9058	13.111	-5.024	-182.92	16.896	10.995	110.94	-717.94	1091.2	23.2	740.41	1090.6	23.649	24.005	0	0	4.9634	4.1682	-12.309	-16.888	0.53706	0.525	13.086	16.92	5.5005	4.6932	0.77777	0.031725	1461
6.35	636	2.5	NaN	-2.9199	13.167	-5.0295	-182.91	16.889	11.025	110.94	-718.02	1091.2	23.266	740.44	1090.6	23.649	24.005	0	0	5.0033	4.2074	-12.314	-16.894	0.52017	0.53073	13.143	16.913	5.5234	4.7382	0.82866	0.019537	1461.1
6.36	637	2.5	NaN	-2.9404	13.231	-5.0352	-182.9	16.874	11.04	110.95	-718.08	1091.2	23.298	740.48	1090.6	23.649	24.005	0	0	5.0431	4.2467	-12.32	-16.899	0.49849	0.53569	13.205	16.9	5.5416	4.7824	0.88552	0.00080127	1461.2
6.37	638	2.5	NaN	-2.9938	13.299	-5.0026	-182.9	16.868	11.051	110.81	-718.2	1091.3	23.294	740.48	1090.6	23.649	24.005	0	0	5.0829	4.2859	-12.325	-16.905	0.43948	0.5333	13.272	16.896	5.5224	4.8192	0.94677	-0.0094032	1461.3
6.38	639	2.5	NaN	-3.0347	13.347	-4.9963	-182.9	16.849	11.053	110.75	-718.26	1091.3	23.281	740.53	1090.6	23.649	24.005	0	0	5.1228	4.3252	-12.331	-16.91	0.39672	0.53507	13.318	16.878	5.5195	4.8603	0.98792	-0.032888	1461.4
6.39	640	2.5	NaN	-3.0885	13.383	-4.9978	-182.89	16.844	11.04	110.72	-718.34	1091.3	23.229	740.54	1090.6	23.649	24.005	0	0	5.1626	4.3645	-12.336	-16.916	0.34343	0.54505	13.354	16.873	5.506	4.9095	1.0177	-0.042493	1461.5
6.4	641	2.5	NaN	-3.1382	13.404	-5.0022	-182.88	16.845	11.041	110.7	-718.43	1091.4	23.217	740.53	1090.6	23.649	24.005	0	0	5.2024	4.4037	-12.342	-16.921	0.29338	0.55211	13.374	16.875	5.4958	4.9558	1.0324	-0.046579	1461.6
6.41	642	2.5	NaN	-3.1639	13.404	-5.008	-182.88	16.834	11.081	110.7	-718.49	1091.4	23.319	740.57	1090.6	23.649	24.005	0	0	5.2423	4.443	-12.347	-16.927	0.26345	0.54314	13.375	16.863	5.5057	4.9861	1.0275	-0.063597	1461.7
6.42	643	2.5	NaN	-3.2355	13.406	-4.9983	-182.89	16.829	11.088	110.59	-718.63	1091.4	23.341	740.62	1090.6	23.649	24.005	0	0	5.2821	4.4822	-12.353	-16.932	0.18615	0.53089	13.377	16.858	5.4682	5.0131	1.0241	-0.074364	1461.9
6.43	644	2.5	NaN	-3.2619	13.416	-5.0052	-182.89	16.827	11.07	110.57	-718.67	1091.4	23.28	740.64	1090.6	23.649	24.005	0	0	5.3219	4.5215	-12.358	-16.938	0.16107	0.5361	13.386	16.857	5.483	5.0576	1.0283	-0.081319	1461.9
6.44	645	2.5	NaN	-3.2796	13.418	-4.9983	-182.88	16.834	11.074	110.5	-718.7	1091.4	23.285	740.65	1090.6	23.649	24.005	0	0	5.3618	4.5607	-12.364	-16.943	0.14034	0.53554	13.389	16.863	5.5021	5.0963	1.0257	-0.080953	1462
6.45	646	2.5	NaN	-3.3049	13.421	-5.0204	-182.89	16.851	11.069	110.45	-718.75	1091.4	23.266	740.67	1090.7	23.649	24.005	0	0	5.2929	4.4928	-12.346	-16.926	0.11366	0.52629	13.393	16.878	5.4065	5.0191	1.0467	-0.048039	1462
6.46	647	2.5	NaN	-3.3386	13.428	-5.0851	-182.91	16.872	11.053	110.45	-718.81	1091.4	23.217	740.7	1090.7	23.649	24.005	0	0	5.2235	4.4245	-12.329	-16.909	0.081781	0.51365	13.401	16.899	5.3053	4.9381	1.0718	-0.0097621	1462.1
6.47	648	2.5	NaN	-3.3616	13.427	-5.1351	-182.91	16.884	11.1	110.46	-718.85	1091.3	23.344	740.73	1090.7	23.649	24.005	0	0	5.1541	4.3561	-12.312	-16.892	0.054182	0.51067	13.401	16.91	5.2083	4.8668	1.0893	0.017776	1462.2
6.48	649	2.5	NaN	-3.3906	13.436	-5.1609	-182.91	16.896	11.092	110.38	-718.87	1091.4	23.314	740.75	1090.7	23.649	24.005	0	0	4.4184	3.6311	-12.331	-16.911	0.022969	0.50613	13.41	16.922	4.4414	4.1372	1.0786	0.010379	1462.2
6.49	650	2.5	NaN	-3.4294	13.443	-5.194	-182.91	16.907	11.096	110.26	-718.9	1091.4	23.326	740.79	1090.7	23.649	24.005	0	0	4.0153	3.2338	-12.345	-16.925	-0.020898	0.49533	13.417	16.933	3.9944	3.7291	1.0727	0.0084146	1462.3
6.5	651	2.5	NaN	-3.4771	13.444	-5.2325	-182.92	16.919	11.089	110.14	-718.94	1091.4	23.301	740.84	1090.7	23.649	24.005	0	0	4.4914	3.703	-12.335	-16.915	-0.072725	0.48839	13.419	16.944	4.4187	4.1914	1.0836	0.029175	1462.4
6.51	652	2.5	NaN	-3.5252	13.439	-5.2757	-182.92	16.929	11.089	110.05	-718.96	1091.4	23.287	740.89	1090.8	23.649	24.005	0	0	4.9676	4.1723	-12.326	-16.906	-0.12397	0.48375	13.415	16.953	4.8437	4.6561	1.0896	0.047362	1462.4
6.52	653	2.5	NaN	-3.5608	13.435	-5.3212	-182.92	16.935	11.127	110.03	-718.96	1091.4	23.381	740.93	1090.8	23.649	24.005	0	0	5.4438	4.6416	-12.316	-16.896	-0.16424	0.47478	13.413	16.957	5.2795	5.1164	1.0963	0.061081	1462.5
6.53	654	2.5	NaN	-3.5791	13.444	-5.3435	-182.91	16.956	11.12	109.97	-718.92	1091.4	23.355	740.91	1090.8	23.649	24.005	0	0	6.3931	5.5771	-12.298	-16.878	-0.18344	0.48272	13.422	16.978	6.2096	6.0598	1.1243	0.10033	1462.4
6.54	655	2.5	NaN	-3.5968	13.432	-5.3591	-182.91	16.954	11.109	109.87	-718.95	1091.3	23.323	740.98	1090.8	23.649	24.005	0	0	7.1734	6.3461	-12.283	-16.862	-0.20437	0.47843	13.412	16.974	6.969	6.8245	1.1292	0.11177	1462.5
6.55	656	2.5	NaN	-3.6095	13.427	-5.3682	-182.91	16.951	11.107	109.8	-718.96	1091.3	23.317	741.03	1090.8	23.649	24.005	0	0	7.2063	6.3785	-12.281	-16.861	-0.21953	0.47659	13.407	16.97	6.9868	6.8551	1.1259	0.10883	1462.5
6.56	657	2.5	NaN	-3.6206	13.433	-5.3858	-182.91	16.958	11.104	109.76	-718.92	1091.3	23.312	741.04	1090.8	23.649	24.005	0	0	7.151	6.324	-12.279	-16.859	-0.23182	0.4776	13.415	16.977	6.9192	6.8016	1.1358	0.11811	1462.5
6.57	658	2.5	NaN	-3.632	13.447	-5.4199	-182.91	16.976	11.096	109.72	-718.86	1091.3	23.292	741.05	1090.8	23.649	24.005	0	0	7.0706	6.2447	-12.276	-16.856	-0.24408	0.48173	13.429	16.994	6.8265	6.7265	1.1538	0.13814	1462.5
6.58	659	2.5	NaN	-3.6376	13.453	-5.4516	-182.89	16.986	11.101	109.65	-718.81	1091.2	23.29	741.09	1090.9	23.649	24.005	0	0	7.0501	6.2246	-12.274	-16.854	-0.25203	0.49815	13.437	17.001	6.798	6.7227	1.1635	0.14714	1462.5
6.59	660	2.5	NaN	-3.6475	13.443	-5.4705	-182.88	16.991	11.096	109.55	-718.79	1091.2	23.276	741.13	1090.9	23.649	24.005	0	0	7.0072	6.1823	-12.272	-16.852	-0.26533	0.49951	13.43	17.004	6.7418	6.6818	1.1584	0.15198	1462.5
6.6	661	2.5	NaN	-3.6539	13.435	-5.488	-182.88	16.993	11.088	109.51	-718.76	1091.2	23.265	741.16	1090.9	23.649	24.005	0	0	6.8795	6.0565	-12.271	-16.851	-0.27311	0.49867	13.425	17.003	6.6064	6.5552	1.1534	0.15216	1462.5
6.61	662	2.5	NaN	-3.6622	13.429	-5.4934	-182.88	16.98	11.107	109.43	-718.73	1091.2	23.325	741.22	1090.9	23.649	24.005	0	0	6.7541	5.9329	-12.271	-16.851	-0.28697	0.49384	13.42	16.99	6.4671	6.4267	1.1484	0.13903	1462.5
6.62	663	2.5	NaN	-3.6758	13.42	-5.5007	-182.88	16.968	11.121	109.32	-718.7	1091.2	23.359	741.28	1090.9	23.649	24.005	0	0	6.6261	5.8067	-12.271	-16.851	-0.30623	0.49354	13.411	16.977	6.3198	6.3002	1.1393	0.12589	1462.5
6.63	664	2.5	NaN	-3.6945	13.4	-5.5409	-182.86	16.985	11.055	109.28	-718.66	1091.1	23.159	741.26	1090.9	23.649	24.005	0	0	6.4616	5.6446	-12.27	-16.85	-0.31856	0.51257	13.393	16.993	6.1431	6.1572	1.1225	0.14272	1462.5
6.64	665	2.5	NaN	-3.7042	13.399	-5.5276	-182.86	16.977	11.091	109.17	-718.64	1091.1	23.257	741.31	1090.9	23.649	24.005	0	0	6.3443	5.529	-12.269	-16.849	-0.33645	0.50456	13.392	16.984	6.0078	6.0336	1.1224	0.13463	1462.5
6.65	666	2.5	NaN	-3.7236	13.373	-5.5545	-182.86	16.985	11.076	109.13	-718.61	1091.1	23.209	741.33	1091	23.649	24.005	0	0	6.2675	5.4533	-12.268	-16.848	-0.35536	0.51147	13.368	16.991	5.9121	5.9648	1.0992	0.14284	1462.5
6.66	667	2.5	NaN	-3.7392	13.346	-5.5757	-182.9	17.023	10.976	109.08	-718.58	1091.1	23.025	741.29	1091	23.649	24.005	0	0	6.203	5.3897	-12.268	-16.848	-0.36563	0.4711	13.343	17.026	5.8373	5.8608	1.0755	0.17804	1462.4
6.67	668	2.5	NaN	-3.7482	13.323	-5.5841	-182.94	17.06	10.879	109.02	-718.52	1091	22.844	741.25	1091.1	23.649	24.005	0	0	6.1386	5.3263	-12.267	-16.847	-0.36956	0.43513	13.323	17.059	5.769	5.7614	1.0559	0.21228	1462.3
6.68	669	2.5	NaN	-3.7516	13.304	-5.5811	-182.92	17.066	10.875	108.98	-718.46	1091	22.802	741.28	1091.1	23.649	24.005	0	0	6.0728	5.2615	-12.267	-16.847	-0.37285	0.45924	13.306	17.064	5.7	5.7207	1.0386	0.21694	1462.3
6.69	670	2.5	NaN	-3.7489	13.29	-5.5435	-182.92	17.066	10.892	108.86	-718.46	1091	22.839	741.3	1091.1	23.649	24.005	0	0	5.9719	5.162	-12.266	-16.846	-0.37627	0.45615	13.293	17.064	5.5956	5.6182	1.0269	0.21781	1462.3
6.7	671	2.5	NaN	-3.7437	13.254	-5.5271	-182.9	17.088	10.83	108.84	-718.43	1091	22.635	741.31	1091.1	23.649	24.005	0	0	5.8331	5.0253	-12.264	-16.844	-0.36412	0.48085	13.259	17.083	5.469	5.5061	0.99516	0.2388	1462.3
6.71	672	2.5	NaN	-3.7413	13.23	-5.5293	-182.89	17.087	10.845	108.86	-718.38	1090.9	22.644	741.35	1091.1	23.649	24.005	0	0	5.7888	4.9816	-12.263	-16.843	-0.36104	0.49096	13.237	17.081	5.4278	5.4726	0.97378	0.23727	1462.3
6.72	673	2.5	NaN	-3.739	13.204	-5.5299	-182.87	17.078	10.874	108.9	-718.33	1090.9	22.683	741.41	1091.1	23.649	24.005	0	0	5.7403	4.9338	-12.263	-16.842	-0.35897	0.50635	13.213	17.069	5.3813	5.4401	0.95028	0.22665	1462.3
6.73	674	2.5	NaN	-3.7379	13.17	-5.5205	-182.85	17.071	10.876	108.91	-718.29	1090.9	22.639	741.44	1091.1	23.649	24.005	0	0	5.671	4.8655	-12.261	-16.841	-0.35557	0.53205	13.18	17.061	5.3154	5.3975	0.9192	0.21984	1462.3
6.74	675	2.5	NaN	-3.7446	13.141	-5.5126	-182.84	17.069	10.876	108.91	-718.26	1090.9	22.599	741.44	1091.1	23.649	24.005	0	0	5.5962	4.7918	-12.26	-16.84	-0.3609	0.54431	13.151	17.059	5.2353	5.3361	0.89142	0.21923	1462.3
6.75	676	2.5	NaN	-3.7472	13.096	-5.483	-182.82	17.043	10.907	108.86	-718.25	1090.8	22.608	741.52	1091.2	23.649	24.005	0	0	5.5201	4.7167	-12.259	-16.839	-0.36586	0.55747	13.108	17.03	5.1542	5.2742	0.84898	0.19159	1462.3
6.76	677	2.5	NaN	-3.7475	13.069	-5.4775	-182.8	17.027	10.931	108.86	-718.21	1090.8	22.612	741.56	1091.2	32.591	24.005	0	0	5.4529	4.6505	-12.258	-16.838	-0.36635	0.57967	13.083	17.014	5.0865	5.2302	0.82516	0.17565	1462.3
6.77	678	2.5	NaN	-3.746	13.043	-5.4713	-182.78	17.028	10.936	108.85	-718.2	1090.8	22.574	741.57	1091.2	26.914	24.005	0	0	5.3758	4.5746	-12.257	-16.837	-0.36348	0.60009	13.058	17.013	5.0123	5.1747	0.80024	0.17529	1462.3
6.78	679	2.5	NaN	-3.7413	13.015	-5.4764	-182.77	17.027	10.951	108.88	-718.21	1090.8	22.563	741.59	1091.2	23.649	24.005	0	0	5.2736	4.4739	-12.257	-16.837	-0.35737	0.61147	13.03	17.011	4.9162	5.0853	0.77296	0.17364	1462.3
6.79	680	2.5	NaN	-3.7322	12.994	-5.5109	-182.77	17.009	10.998	108.98	-718.17	1090.8	22.634	741.66	1091.2	23.649	24.005	0	0	5.2262	4.4272	-12.259	-16.839	-0.34721	0.61378	13.01	16.994	4.879	5.041	0.75078	0.15457	1462.4
6.8	681	2.5	NaN	-3.7232	12.983	-5.5171	-182.76	17.034	10.937	108.97	-718.16	1090.8	22.406	741.61	1091.2	23.649	24.005	0	0	5.1737	4.3754	-12.261	-16.841	-0.32945	0.63482	13	17.017	4.8442	5.0102	0.73899	0.17566	1462.3
6.81	682	2.5	NaN	-3.7169	12.979	-5.5551	-182.76	17.044	10.92	109.08	-718.14	1090.8	22.321	741.61	1091.2	23.649	24.005	0	0	5.0238	4.2276	-12.262	-16.842	-0.31571	0.64468	12.996	17.026	4.708	4.8723	0.73416	0.18426	1462.3
6.82	683	2.5	NaN	-3.7016	12.968	-5.5639	-182.75	17.034	10.968	109.09	-718.16	1090.8	22.368	741.68	1091.2	23.649	24.005	0	0	4.9583	4.1632	-12.263	-16.843	-0.30194	0.6539	12.985	17.017	4.6564	4.8171	0.72262	0.17407	1462.4
6.83	684	2.5	NaN	-3.6861	12.96	-5.5723	-182.74	17.034	11.005	109.1	-718.2	1090.8	22.368	741.73	1091.2	23.649	24.005	0	0	4.9408	4.1459	-12.264	-16.844	-0.28602	0.66342	12.977	17.017	4.6548	4.8093	0.71302	0.17373	1462.5
6.84	685	2.5	NaN	-3.6779	12.959	-5.603	-182.74	17.056	10.99	109.19	-718.22	1090.8	22.254	741.71	1091.3	23.649	24.005	0	0	4.8773	4.0833	-12.266	-16.846	-0.27018	0.67254	12.976	17.038	4.6071	4.7559	0.70945	0.19208	1462.5
6.85	686	2.5	NaN	-3.6757	12.957	-5.6346	-182.73	17.06	10.998	109.29	-718.24	1090.8	22.257	741.72	1091.3	23.649	24.005	0	0	4.815	4.0219	-12.27	-16.85	-0.26402	0.68065	12.974	17.042	4.551	4.7026	0.70426	0.19255	1462.6
6.86	687	2.5	NaN	-3.658	12.96	-5.6272	-182.73	17.081	10.972	109.33	-718.29	1090.8	22.095	741.69	1091.3	23.649	24.005	0	0	4.8927	4.0985	-12.276	-16.856	-0.23842	0.69361	12.978	17.064	4.6543	4.7921	0.70141	0.20719	1462.6
6.87	688	2.5	NaN	-3.6606	12.971	-5.6236	-182.73	17.08	10.975	109.39	-718.32	1090.8	22.081	741.71	1091.3	23.649	24.005	0	0	4.9704	4.175	-12.283	-16.863	-0.23848	0.68917	12.989	17.062	4.7319	4.8642	0.70641	0.19909	1462.6
6.88	689	2.5	NaN	-3.6708	12.984	-5.591	-182.73	17.094	10.965	109.41	-718.38	1090.8	22.007	741.71	1091.3	23.649	24.005	0	0	5.048	4.2516	-12.29	-16.87	-0.24501	0.69461	13.004	17.074	4.803	4.9462	0.71394	0.2045	1462.7
6.89	690	2.5	NaN	-3.6803	12.998	-5.5486	-182.72	17.112	10.947	109.43	-718.46	1090.8	21.888	741.68	1091.3	23.649	24.005	0	0	5.1257	4.3281	-12.296	-16.876	-0.24916	0.70707	13.019	17.092	4.8766	5.0352	0.72299	0.21557	1462.8
6.9	691	2.5	NaN	-3.6866	13.018	-5.5442	-182.73	17.1	10.958	109.52	-718.49	1090.8	21.888	741.72	1091.3	23.649	24.005	0	0	5.2034	4.4047	-12.303	-16.883	-0.25229	0.70497	13.039	17.08	4.9511	5.1096	0.736	0.19694	1462.8
6.91	692	2.5	NaN	-3.6959	13.042	-5.5104	-182.72	17.1	10.972	109.55	-718.53	1090.8	21.863	741.69	1091.3	23.649	24.005	0	0	5.2811	4.4812	-12.309	-16.889	-0.25927	0.72121	13.063	17.079	5.0218	5.2024	0.75397	0.1894	1462.9
6.92	693	2.5	NaN	-3.7034	13.056	-5.4966	-182.71	17.085	11	109.62	-718.57	1090.8	21.919	741.73	1091.4	23.649	24.005	0	0	5.3587	4.5578	-12.316	-16.896	-0.26644	0.72258	13.078	17.063	5.0923	5.2804	0.76245	0.16725	1462.9
6.93	694	2.5	NaN	-3.7061	13.071	-5.4666	-182.71	17.077	11.015	109.62	-718.6	1090.8	21.937	741.74	1091.4	23.649	24.005	0	0	5.4364	4.6343	-12.323	-16.902	-0.26992	0.72592	13.093	17.055	5.1665	5.3602	0.77074	0.15267	1463
6.94	695	2.5	NaN	-3.7072	13.095	-5.456	-182.7	17.081	11.008	109.67	-718.61	1090.8	21.891	741.71	1091.4	23.649	24.005	0	0	5.5141	4.7109	-12.329	-16.909	-0.2673	0.73515	13.118	17.059	5.2468	5.446	0.78852	0.1498	1463
6.95	696	2.5	NaN	-3.7081	13.128	-5.4906	-182.7	17.09	10.989	109.85	-718.61	1090.8	21.805	741.65	1091.4	23.649	24.005	0	0	5.5918	4.7874	-12.336	-16.916	-0.25782	0.74965	13.151	17.067	5.334	5.5371	0.81531	0.15171	1462.9
6.96	697	2.5	NaN	-3.6991	13.142	-5.5154	-182.69	17.081	10.997	109.98	-718.63	1090.8	21.79	741.65	1091.4	23.649	24.005	0	0	5.6695	4.864	-12.342	-16.922	-0.24326	0.76673	13.165	17.058	5.4262	5.6307	0.82249	0.13585	1462.9
6.97	698	2.5	NaN	-3.708	13.155	-5.5069	-182.68	17.089	10.965	109.99	-718.66	1090.8	21.667	741.61	1091.4	23.649	24.005	0	0	5.7471	4.9405	-12.349	-16.929	-0.24653	0.77999	13.178	17.067	5.5006	5.7205	0.82899	0.13785	1462.9
6.98	699	2.5	NaN	-3.7211	13.197	-5.4936	-182.66	17.043	11.042	110.04	-718.66	1090.8	21.816	741.65	1091.4	23.649	24.005	0	0	5.8248	5.0171	-12.355	-16.935	-0.26366	0.8004	13.218	17.022	5.5611	5.8175	0.86303	0.086231	1463
6.99	700	2.5	NaN	-3.7331	13.234	-5.4909	-182.62	17.006	11.115	110.12	-718.64	1090.8	21.922	741.67	1091.4	23.649	24.005	0	0	5.9025	5.0936	-12.362	-16.942	-0.27684	0.83381	13.255	16.985	5.6256	5.9274	0.89276	0.043516	1463
7	701	2.5	NaN	-3.7454	13.251	-5.4821	-182.59	17.003	11.133	110.16	-718.64	1090.8	21.874	741.63	1091.4	23.649	24.005	0	0	5.9802	5.1702	-12.369	-16.948	-0.28562	0.87027	13.272	16.982	5.6945	6.0404	0.90329	0.033818	1462.9
7.01	702	2.5	NaN	-3.7647	13.258	-5.4262	-182.57	17.004	11.137	110.06	-718.66	1090.8	21.833	741.59	1091.4	23.649	24.005	0	0	6.0578	5.2467	-12.375	-16.955	-0.30719	0.88677	13.28	16.983	5.7506	6.1335	0.90492	0.027514	1462.9
7.02	703	2.5	NaN	-3.7755	13.292	-5.4382	-182.55	16.968	11.166	110.22	-718.6	1090.8	21.866	741.59	1091.4	23.649	24.005	0	0	6.1355	5.3233	-12.382	-16.962	-0.31289	0.91223	13.314	16.947	5.8226	6.2355	0.93186	-0.014463	1462.9
7.03	704	2.5	NaN	-3.7855	13.31	-5.4312	-182.54	16.958	11.161	110.29	-718.59	1090.8	21.818	741.55	1091.4	23.649	24.005	0	0	6.2132	5.3998	-12.388	-16.968	-0.31817	0.92951	13.331	16.936	5.895	6.3293	0.94316	-0.032272	1462.8
7.04	705	2.5	NaN	-3.794	13.337	-5.3764	-182.52	16.935	11.181	110.24	-718.57	1090.8	21.834	741.53	1091.4	23.649	24.005	0	0	6.2909	5.4764	-12.395	-16.975	-0.32922	0.94024	13.36	16.913	5.9616	6.4166	0.96515	-0.062103	1462.8
7.05	706	2.5	NaN	-3.8034	13.366	-5.305	-182.51	16.902	11.216	110.14	-718.55	1090.8	21.889	741.53	1091.4	23.649	24.005	0	0	6.3685	5.5529	-12.401	-16.981	-0.34435	0.94614	13.389	16.878	6.0242	6.4991	0.98771	-0.10325	1462.7
7.06	707	2.5	NaN	-3.8124	13.377	-5.2537	-182.51	16.87	11.234	110.09	-718.55	1090.7	21.902	741.52	1091.4	23.649	24.005	0	0	6.4382	5.6215	-12.407	-16.987	-0.35613	0.94944	13.402	16.845	6.082	6.571	0.99469	-0.14149	1462.7
7.07	708	2.5	NaN	-3.8006	13.387	-5.1738	-182.5	16.843	11.251	110.01	-718.57	1090.7	21.894	741.45	1091.4	23.649	24.005	0	0	6.4499	5.6331	-12.406	-16.986	-0.3469	0.95359	13.415	16.815	6.103	6.5867	1.0092	-0.17138	1462.7
7.08	709	2.5	NaN	-3.7958	13.397	-5.165	-182.5	16.821	11.295	110.06	-718.56	1090.7	21.998	741.44	1091.4	23.649	24.005	0	0	6.5181	5.7003	-12.404	-16.984	-0.34417	0.95344	13.426	16.792	6.1739	6.6537	1.0223	-0.19245	1462.7
7.09	710	2.5	NaN	-3.7958	13.43	-5.144	-182.51	16.795	11.337	110.09	-718.5	1090.6	22.086	741.43	1091.5	23.649	24.005	0	0	6.8466	6.0241	-12.399	-16.978	-0.34605	0.94459	13.464	16.761	6.5006	6.9687	1.065	-0.21694	1462.6
7.1	711	2.5	NaN	-3.7939	13.459	-5.1125	-182.51	16.777	11.353	110.07	-718.46	1090.6	22.105	741.39	1091.6	24.469	34.711	0	0	7.1752	6.3478	-12.393	-16.973	-0.34544	0.93821	13.496	16.74	6.8297	7.2861	1.1026	-0.23282	1462.5
7.11	712	2.5	NaN	-3.7899	13.47	-5.0864	-182.51	16.768	11.341	110.03	-718.45	1090.6	22.066	741.34	1091.6	23.649	32.681	0	0	7.5037	6.6716	-12.387	-16.967	-0.34134	0.93807	13.509	16.729	7.1624	7.6097	1.1216	-0.23805	1462.4
7.12	713	2.5	NaN	-3.7935	13.485	-5.0837	-182.52	16.748	11.332	110.07	-718.43	1090.6	22.051	741.31	1091.7	23.649	35.584	0	0	7.8322	6.9954	-12.382	-16.962	-0.34278	0.93383	13.528	16.705	7.4895	7.9292	1.1462	-0.25624	1462.4
7.13	714	2.5	NaN	-3.7948	13.485	-5.0677	-182.51	16.758	11.338	110.02	-718.43	1090.6	22.061	741.24	1091.7	23.649	32.003	0	0	8.1608	7.3192	-12.376	-16.956	-0.34638	0.93499	13.528	16.714	7.8144	8.2542	1.1524	-0.24171	1462.3
7.14	715	2.5	NaN	-3.8043	13.484	-5.0854	-182.54	16.737	11.314	110.08	-718.41	1090.6	22.012	741.24	1091.8	23.649	33.008	0	0	8.4893	7.6429	-12.37	-16.95	-0.35146	0.90989	13.53	16.691	8.1379	8.5528	1.1598	-0.25931	1462.3
7.15	716	2.5	NaN	-3.8152	13.476	-5.0921	-182.59	16.708	11.313	110.11	-718.42	1090.6	22.036	741.25	1091.8	23.649	31.955	0	0	8.8179	7.9667	-12.365	-16.945	-0.36234	0.86777	13.525	16.659	8.4555	8.8345	1.1599	-0.28534	1462.3
7.16	717	2.5	NaN	-3.825	13.465	-5.075	-182.65	16.673	11.338	110.06	-718.42	1090.6	22.142	741.29	1091.9	23.875	46.632	0	0	9.1464	8.2905	-12.359	-16.939	-0.37839	0.80106	13.516	16.623	8.768	9.0915	1.1563	-0.31643	1462.4
7.17	718	2.5	NaN	-3.8324	13.459	-5.0425	-182.74	16.63	11.359	109.95	-718.41	1090.6	22.258	741.38	1091.9	27.533	46.775	0	0	9.4749	8.6143	-12.354	-16.934	-0.39488	0.69699	13.511	16.578	9.0801	9.3112	1.1571	-0.35525	1462.4
7.18	719	2.5	NaN	-3.8303	13.444	-4.9983	-182.86	16.622	11.347	109.78	-718.45	1090.6	22.287	741.42	1091.9	25.698	46.364	0	0	9.4944	8.6334	-12.347	-16.927	-0.40038	0.56981	13.497	16.569	9.094	9.2032	1.1497	-0.35859	1462.5
7.19	720	2.5	NaN	-3.8246	13.446	-5.032	-183.02	16.605	11.366	109.84	-718.43	1090.6	22.402	741.54	1092	28.122	47.712	0	0	9.1366	8.2808	-12.34	-16.92	-0.39719	0.4123	13.5	16.552	8.7394	8.6931	1.1599	-0.3684	1462.6
7.2	721	2.5	NaN	-3.8183	13.448	-5.0443	-183.11	16.599	11.364	109.85	-718.42	1090.6	22.429	741.59	1092	28.237	48.672	0	0	9.0493	8.1947	-12.338	-16.918	-0.39166	0.32122	13.502	16.545	8.6576	8.516	1.1642	-0.3726	1462.6
7.21	722	2.5	NaN	-3.8175	13.451	-5.0351	-183.19	16.602	11.355	109.79	-718.42	1090.6	22.434	741.62	1092	28.74	49.849	0	0	8.9649	8.1116	-12.336	-16.916	-0.39336	0.23632	13.505	16.548	8.5715	8.3479	1.1689	-0.3674	1462.6
7.22	723	2.5	NaN	-3.8242	13.46	-5.0266	-183.33	16.614	11.355	109.72	-718.4	1090.6	22.494	741.69	1092	26.151	48.568	0	0	8.8224	7.9711	-12.334	-16.914	-0.40539	0.086423	13.515	16.559	8.417	8.0576	1.1815	-0.35476	1462.7
7.23	724	2.5	NaN	-3.8302	13.486	-5.042	-183.56	16.634	11.364	109.7	-718.35	1090.6	22.588	741.79	1092.1	25.281	46.849	0	0	8.7455	7.8954	-12.333	-16.913	-0.41599	-0.14912	13.541	16.579	8.3295	7.7463	1.2085	-0.33425	1462.7
7.24	725	2.5	NaN	-3.8351	13.484	-5.0221	-183.69	16.642	11.351	109.61	-718.38	1090.6	22.571	741.85	1092.1	24.085	42.736	0	0	8.687	7.8378	-12.333	-16.912	-0.4239	-0.27662	13.54	16.586	8.2631	7.5612	1.2071	-0.32593	1462.8
7.25	726	2.5	NaN	-3.8458	13.485	-5.0269	-183.8	16.634	11.402	109.58	-718.39	1090.6	22.632	741.97	1092	23.649	44.618	0	0	8.5128	7.666	-12.331	-16.911	-0.43837	-0.3969	13.54	16.579	8.0744	7.2692	1.209	-0.3318	1462.9
7.26	727	2.5	NaN	-3.858	13.481	-5.0294	-183.92	16.641	11.432	109.56	-718.4	1090.6	22.658	742.04	1092	23.649	55.77	0	0	8.3551	7.5106	-12.33	-16.91	-0.45266	-0.51372	13.535	16.587	7.9024	6.9969	1.2049	-0.32289	1463
7.27	728	2.5	NaN	-3.87	13.47	-5.0197	-184.04	16.656	11.435	109.51	-718.43	1090.6	22.654	742.06	1092	25.673	56.172	0	0	8.3003	7.4567	-12.331	-16.911	-0.46663	-0.64128	13.524	16.602	7.8337	6.8154	1.1921	-0.30915	1463.1
7.28	729	2.5	NaN	-3.8824	13.458	-5.0064	-184.19	16.641	11.468	109.44	-718.44	1090.6	22.719	742.16	1092	38.322	60.217	0	1	8.1507	7.3092	-12.332	-16.911	-0.48441	-0.79219	13.511	16.588	7.6663	6.517	1.1792	-0.32342	1463.2
7.29	730	2.5	NaN	-3.8828	13.449	-5.0053	-184.23	16.638	11.498	109.44	-718.46	1090.6	22.789	742.21	1092	37.766	54.666	0	1	7.9901	7.151	-12.332	-16.911	-0.488	-0.83491	13.502	16.584	7.5021	6.3161	1.1704	-0.32695	1463.2
7.3	731	2.5	NaN	-3.8974	13.435	-5.0016	-184.33	16.66	11.545	109.39	-718.49	1090.6	22.853	742.26	1092	32.522	47.294	0	1	7.9609	7.1222	-12.333	-16.913	-0.50694	-0.94304	13.487	16.608	7.4539	6.1791	1.1544	-0.30513	1463.3
7.31	732	2.5	NaN	-3.9048	13.425	-5.0142	-184.41	16.693	11.555	109.41	-718.51	1090.6	22.827	742.26	1092	23.649	41.64	0	1	7.9281	7.0898	-12.333	-16.913	-0.51289	-1.0132	13.477	16.641	7.4152	6.0767	1.1438	-0.2726	1463.3
7.32	733	2.5	NaN	-3.9034	13.423	-5.0304	-184.44	16.725	11.552	109.44	-718.53	1090.7	22.765	742.26	1092	28.258	33.84	0	1	7.893	7.0552	-12.333	-16.913	-0.5079	-1.0462	13.474	16.674	7.3851	6.009	1.1406	-0.23889	1463.4
7.33	734	2.5	NaN	-3.8988	13.427	-5.0339	-184.46	16.756	11.574	109.43	-718.55	1090.7	22.748	742.29	1091.9	23.649	29.585	0	1	7.823	6.9863	-12.333	-16.912	-0.50301	-1.066	13.477	16.706	7.32	5.9203	1.144	-0.20604	1463.4
7.34	735	2.5	NaN	-3.8994	13.436	-5.0303	-184.45	16.801	11.619	109.42	-718.58	1090.7	22.789	742.32	1092	23.649	30.062	0	1	7.7401	6.9046	-12.332	-16.912	-0.50585	-1.059	13.485	16.752	7.2343	5.8456	1.1533	-0.15962	1463.5
7.35	736	2.5	NaN	-3.8895	13.456	-5.0697	-184.43	16.84	11.635	109.55	-718.56	1090.7	22.801	742.31	1092	23.649	24.005	0	1	7.6962	6.8613	-12.332	-16.911	-0.49105	-1.0278	13.505	16.791	7.2052	5.8336	1.1731	-0.12039	1463.4
7.36	737	2.5	NaN	-3.8844	13.469	-5.0578	-184.46	16.91	11.519	109.53	-718.59	1090.7	22.581	742.22	1092	23.649	36.334	0	1	7.3152	6.4859	-12.336	-16.916	-0.47804	-1.0541	13.518	16.86	6.8372	5.4317	1.1822	-0.055576	1463.4
7.37	738	2.5	NaN	-3.8776	13.482	-5.0297	-184.45	16.966	11.471	109.48	-718.65	1090.7	22.487	742.15	1092	23.649	24.005	0	1	6.6582	5.8384	-12.345	-16.925	-0.46963	-1.0414	13.532	16.916	6.1886	4.797	1.1871	-0.0083914	1463.4
7.38	739	2.5	NaN	-3.8698	13.506	-5.0153	-184.37	16.982	11.526	109.49	-718.7	1090.8	22.577	742.15	1092	23.649	55.363	0	1	6.6855	5.8653	-12.342	-16.922	-0.46493	-0.9602	13.554	16.935	6.2206	4.9051	1.2122	0.013329	1463.4
7.39	740	2.5	NaN	-3.8712	13.546	-5.022	-184.29	16.974	11.497	109.58	-718.71	1090.8	22.514	742.14	1091.9	23.649	61.359	0	1	6.7168	5.8961	-12.338	-16.918	-0.4605	-0.8794	13.592	16.928	6.2563	5.0167	1.2536	0.0099536	1463.4
7.4	741	2.5	NaN	-3.8686	13.567	-5.0312	-184.27	16.972	11.482	109.63	-718.67	1090.8	22.488	742.13	1091.9	23.649	53.475	0	1	6.746	5.9249	-12.333	-16.913	-0.45468	-0.85767	13.612	16.927	6.2913	5.0672	1.2782	0.01348	1463.4
7.41	742	2.5	NaN	-3.8753	13.594	-5.021	-184.2	16.929	11.473	109.65	-718.69	1090.8	22.506	742.16	1091.9	26.149	54.118	0	1	6.7071	5.8866	-12.329	-16.909	-0.46142	-0.78667	13.636	16.886	6.2457	5.0999	1.307	-0.023259	1463.4
7.42	743	2.5	NaN	-3.8702	13.613	-5.0151	-184.14	16.898	11.459	109.7	-718.71	1090.8	22.504	742.15	1091.9	27.152	44.731	0	1	6.5974	5.7784	-12.326	-16.906	-0.45449	-0.71948	13.655	16.857	6.1429	5.059	1.3288	-0.049175	1463.5
7.43	744	2.5	NaN	-3.861	13.628	-5.0167	-184.07	16.872	11.458	109.79	-718.71	1090.8	22.539	742.13	1091.8	28.152	51.517	0	1	6.6176	5.7983	-12.322	-16.902	-0.44311	-0.65668	13.669	16.831	6.1745	5.1417	1.3474	-0.070921	1463.4
7.44	745	2.5	NaN	-3.862	13.647	-5.0177	-184	16.829	11.487	109.9	-718.7	1090.8	22.665	742.11	1091.8	31.999	56.721	0	1	6.6385	5.819	-12.318	-16.898	-0.44458	-0.5843	13.687	16.789	6.194	5.2347	1.3687	-0.10956	1463.4
7.45	746	2.5	NaN	-3.8547	13.657	-5.0033	-183.96	16.815	11.475	109.93	-718.68	1090.8	22.665	742.06	1091.8	34.892	57.346	0	1	6.6459	5.8262	-12.315	-16.895	-0.43595	-0.53737	13.697	16.776	6.2099	5.2888	1.3817	-0.11916	1463.3
7.46	747	2.5	NaN	-3.8385	13.671	-4.9599	-183.83	16.78	11.487	109.9	-718.63	1090.8	22.648	742.03	1091.7	35.542	57.449	0	1	6.569	5.7505	-12.312	-16.892	-0.42	-0.41314	13.708	16.742	6.149	5.3373	1.3956	-0.15037	1463.3
7.47	748	2.5	NaN	-3.8226	13.669	-4.9258	-183.81	16.771	11.467	109.87	-718.58	1090.8	22.705	741.94	1091.7	35.523	57.284	0	1	6.4915	5.6741	-12.311	-16.89	-0.40704	-0.39841	13.706	16.733	6.0845	5.2757	1.3956	-0.15719	1463.1
7.48	749	2.5	NaN	-3.8073	13.659	-4.911	-183.82	16.769	11.444	109.87	-718.54	1090.8	22.758	741.85	1091.7	35.529	56.971	0	1	6.4623	5.6453	-12.309	-16.889	-0.39352	-0.40257	13.697	16.732	6.0688	5.2428	1.3875	-0.15771	1463
7.49	750	2.5	NaN	-3.7899	13.639	-4.8926	-183.78	16.761	11.437	109.83	-718.53	1090.8	22.765	741.78	1091.7	35.696	56.019	0	1	6.4203	5.6039	-12.308	-16.888	-0.37786	-0.36474	13.675	16.726	6.0424	5.2391	1.3671	-0.16232	1462.9
7.5	751	2.5	NaN	-3.7656	13.579	-4.8044	-183.75	16.765	11.429	109.55	-718.65	1090.8	22.778	741.64	1091.7	35.485	55.603	0	1	6.3508	5.5354	-12.306	-16.886	-0.36522	-0.34625	13.613	16.731	5.9856	5.1892	1.3063	-0.15489	1462.9
7.51	752	2.5	NaN	-3.7563	13.594	-4.9328	-183.65	16.711	11.557	109.95	-718.49	1090.7	23.012	741.72	1091.6	34.857	55.187	0	1	6.1866	5.3736	-12.304	-16.884	-0.34914	-0.2389	13.63	16.675	5.8374	5.1347	1.3258	-0.20899	1462.8
7.52	753	2.5	NaN	-3.7403	13.573	-4.9431	-183.65	16.714	11.502	109.93	-718.4	1090.7	22.979	741.57	1091.7	34.273	56.085	0	1	6.0081	5.1977	-12.301	-16.881	-0.33203	-0.24127	13.61	16.677	5.6761	4.9564	1.309	-0.20448	1462.6
7.53	754	2.5	NaN	-3.7305	13.552	-4.9354	-183.62	16.69	11.465	109.85	-718.36	1090.7	22.922	741.49	1091.6	34.16	56.653	0	1	5.8876	5.079	-12.3	-16.88	-0.3228	-0.20885	13.589	16.653	5.5648	4.8701	1.2889	-0.2276	1462.4
7.54	755	2.5	NaN	-3.7304	13.539	-4.9412	-183.54	16.641	11.469	109.8	-718.33	1090.7	22.891	741.49	1091.6	33.786	56.459	0	1	5.7409	4.9343	-12.298	-16.878	-0.32324	-0.13079	13.575	16.605	5.4176	4.8035	1.2764	-0.27367	1462.4
7.55	756	2.5	NaN	-3.735	13.522	-4.9445	-183.48	16.621	11.436	109.71	-718.28	1090.6	22.823	741.39	1091.6	33.891	56.278	0	1	5.5926	4.7882	-12.296	-16.876	-0.32843	-0.076488	13.557	16.585	5.2642	4.7117	1.2618	-0.29062	1462.3
7.56	757	2.5	NaN	-3.7273	13.501	-4.9585	-183.42	16.607	11.44	109.69	-718.28	1090.6	22.82	741.32	1091.6	33.971	56.431	0	1	5.5663	4.7623	-12.293	-16.873	-0.32116	-0.0095075	13.538	16.57	5.2451	4.7528	1.2447	-0.30309	1462.2
7.57	758	2.5	NaN	-3.722	13.487	-4.97	-183.38	16.574	11.449	109.6	-718.24	1090.6	22.9	741.28	1091.5	33.972	56.468	0	1	5.5358	4.7322	-12.29	-16.87	-0.32242	0.019306	13.524	16.537	5.2134	4.7515	1.2343	-0.33251	1462.1
7.58	759	2.5	NaN	-3.7156	13.475	-4.9789	-183.32	16.566	11.432	109.52	-718.21	1090.6	22.873	741.23	1091.6	34.569	56.705	0	1	5.481	4.6783	-12.286	-16.866	-0.31777	0.07627	13.513	16.528	5.1633	4.7546	1.2261	-0.33797	1462
7.59	760	2.5	NaN	-3.7087	13.464	-4.9889	-183.22	16.561	11.425	109.45	-718.19	1090.6	22.831	741.19	1091.6	35.65	56.645	0	1	5.4651	4.6626	-12.284	-16.864	-0.31199	0.17944	13.503	16.522	5.1531	4.842	1.2194	-0.34161	1461.9
7.6	761	2.5	NaN	-3.7039	13.458	-5.0073	-183.08	16.542	11.446	109.36	-718.15	1090.6	22.856	741.17	1091.6	36.2	56.609	0	1	5.474	4.6714	-12.281	-16.861	-0.31158	0.31589	13.496	16.503	5.1624	4.9873	1.2148	-0.3578	1461.9
7.61	762	2.5	NaN	-3.7066	13.452	-5.0463	-182.96	16.546	11.446	109.3	-718.12	1090.6	22.853	741.13	1091.6	36.105	56.231	0	1	5.4265	4.6245	-12.279	-16.859	-0.31618	0.43032	13.49	16.508	5.1103	5.0548	1.2111	-0.35036	1461.8
7.62	763	2.5	NaN	-3.7057	13.448	-5.1269	-182.88	16.544	11.433	109.46	-718.1	1090.6	22.799	741.1	1091.5	37.156	56.192	0	1	5.3895	4.588	-12.276	-16.856	-0.30707	0.52001	13.484	16.508	5.0824	5.108	1.2081	-0.34837	1461.8
7.63	764	2.5	NaN	-3.7119	13.427	-5.1672	-182.82	16.561	11.395	109.45	-718.11	1090.6	22.698	741.08	1091.5	37.668	56.767	0	1	5.3639	4.5629	-12.273	-16.853	-0.30941	0.58248	13.464	16.524	5.0545	5.1453	1.1909	-0.32883	1461.8
7.64	765	2.5	NaN	-3.72	13.416	-5.209	-182.77	16.573	11.375	109.45	-718.1	1090.6	22.65	741.08	1091.6	38.133	58.479	0	1	5.2166	4.4177	-12.27	-16.85	-0.31564	0.63325	13.454	16.536	4.901	5.0509	1.184	-0.31363	1461.8
7.65	766	2.5	NaN	-3.7315	13.419	-5.2497	-182.73	16.578	11.384	109.46	-718.08	1090.6	22.67	741.1	1091.6	39.567	59.764	0	1	5.0591	4.2625	-12.266	-16.846	-0.32784	0.67778	13.455	16.541	4.7312	4.9402	1.1891	-0.30471	1461.8
7.66	767	2.5	NaN	-3.7534	13.415	-5.247	-182.69	16.595	11.395	109.32	-718.09	1090.7	22.684	741.12	1091.6	40.314	59.681	0	1	4.4601	3.6721	-12.253	-16.833	-0.35568	0.71154	13.451	16.559	4.1044	4.3837	1.1979	-0.27463	1461.8
7.67	768	2.5	NaN	-3.7703	13.422	-5.2683	-182.66	16.61	11.384	109.31	-718.08	1090.7	22.631	741.13	1091.6	38.668	58.58	0	1	4.1128	3.3299	-12.247	-16.826	-0.37107	0.74131	13.458	16.574	3.7417	4.0712	1.2113	-0.25236	1461.8
7.68	769	2.5	NaN	-3.7883	13.433	-5.2615	-182.63	16.657	11.358	109.17	-718.08	1090.7	22.506	741.14	1091.6	35.857	58.232	0	1	4.1311	3.3479	-12.248	-16.828	-0.38926	0.76744	13.468	16.621	3.7418	4.1153	1.2203	-0.20737	1461.8
7.69	770	2.5	NaN	-3.7956	13.439	-5.2728	-182.63	16.693	11.336	109.14	-718.09	1090.7	22.393	741.16	1091.6	36.511	59.096	0	1	4.102	3.3193	-12.249	-16.828	-0.39352	0.77153	13.475	16.657	3.7085	4.0908	1.2269	-0.17164	1461.8
7.7	771	2.5	NaN	-3.787	13.447	-5.2956	-182.66	16.709	11.334	109.17	-718.1	1090.7	22.33	741.21	1091.6	35.387	54.419	0	1	4.0733	3.291	-12.25	-16.829	-0.38147	0.75058	13.483	16.673	3.6919	4.0416	1.2333	-0.1561	1461.9
7.71	772	2.5	NaN	-3.7654	13.459	-5.3096	-182.69	16.709	11.361	109.18	-718.11	1090.8	22.331	741.32	1091.7	30.143	53.336	0	1	4.0624	3.2802	-12.252	-16.832	-0.35986	0.71266	13.494	16.674	3.7026	3.9929	1.2423	-0.15747	1462
7.72	773	2.5	NaN	-3.7514	13.464	-5.3125	-182.72	16.704	11.4	109.18	-718.13	1090.8	22.366	741.39	1091.7	30.762	50.638	0	1	4.0531	3.2711	-12.253	-16.833	-0.34747	0.68174	13.499	16.67	3.7056	3.9528	1.2457	-0.1632	1462.1
7.73	774	2.5	NaN	-3.7425	13.468	-5.3133	-182.77	16.71	11.418	109.17	-718.16	1090.8	22.369	741.46	1091.7	30.333	47.333	0	1	4.0443	3.2624	-12.253	-16.833	-0.33929	0.63117	13.504	16.675	3.705	3.8936	1.2502	-0.15837	1462.2
7.74	775	2.5	NaN	-3.7282	13.49	-5.3245	-182.84	16.712	11.439	109.2	-718.16	1090.8	22.341	741.58	1091.7	31.759	42.364	0	1	4.072	3.2896	-12.255	-16.835	-0.32293	0.5606	13.526	16.676	3.749	3.8502	1.2701	-0.1596	1462.3
7.75	776	2.5	NaN	-3.7148	13.518	-5.3396	-182.92	16.723	11.446	109.26	-718.14	1090.8	22.26	741.68	1091.7	23.649	34.383	0	1	4.1013	3.3185	-12.258	-16.838	-0.30431	0.48892	13.554	16.687	3.797	3.8075	1.2961	-0.15097	1462.4
7.76	777	2.5	NaN	-3.7071	13.539	-5.3424	-182.99	16.741	11.45	109.28	-718.13	1090.8	22.187	741.77	1091.7	23.649	33.522	0	1	4.1086	3.3257	-12.259	-16.839	-0.29311	0.42589	13.575	16.705	3.8155	3.7516	1.3156	-0.13387	1462.5
7.77	778	2.5	NaN	-3.7059	13.541	-5.3103	-183.04	16.742	11.496	109.18	-718.15	1090.8	22.276	741.89	1091.7	23.649	32.899	0	1	4.1513	3.3678	-12.263	-16.843	-0.29952	0.3663	13.578	16.706	3.8518	3.7341	1.3147	-0.13673	1462.6
7.78	779	2.5	NaN	-3.7002	13.555	-5.3166	-183.08	16.771	11.537	109.21	-718.14	1090.8	22.335	741.94	1091.7	23.649	33.23	0	1	4.2038	3.4196	-12.267	-16.847	-0.29493	0.3244	13.591	16.735	3.9088	3.744	1.3238	-0.11287	1462.7
7.79	780	2.5	NaN	-3.7063	13.558	-5.3013	-183.13	16.814	11.515	109.18	-718.15	1090.8	22.217	742.02	1091.8	23.649	24.005	0	1	4.2184	3.434	-12.271	-16.851	-0.29787	0.27492	13.597	16.776	3.9205	3.7089	1.3256	-0.07506	1462.8
7.8	781	2.5	NaN	-3.7079	13.565	-5.2931	-183.18	16.841	11.499	109.17	-718.14	1090.8	22.14	742.12	1091.8	23.649	24.005	0	1	4.2618	3.4767	-12.274	-16.854	-0.29726	0.22794	13.604	16.802	3.9645	3.7046	1.3298	-0.051509	1462.8
7.81	782	2.5	NaN	-3.6991	13.573	-5.2949	-183.23	16.859	11.482	109.19	-718.11	1090.9	22.076	742.22	1091.9	23.649	24.005	0	1	4.3261	3.5401	-12.277	-16.857	-0.28531	0.18784	13.612	16.82	4.0407	3.7279	1.3354	-0.036659	1462.9
7.82	783	2.5	NaN	-3.6812	13.574	-5.2985	-183.27	16.885	11.438	109.23	-718.11	1090.9	21.926	742.3	1091.9	23.649	24.005	0	1	4.426	3.6386	-12.279	-16.859	-0.25991	0.1554	13.615	16.844	4.1661	3.794	1.3365	-0.015061	1463
7.83	784	2.5	NaN	-3.6633	13.573	-5.3129	-183.3	16.887	11.42	109.33	-718.09	1090.9	21.884	742.39	1091.9	23.649	24.005	0	1	4.5455	3.7564	-12.281	-16.861	-0.23681	0.13035	13.614	16.846	4.3087	3.8867	1.3327	-0.01464	1463.1
7.84	785	2.5	NaN	-3.646	13.575	-5.2929	-183.32	16.887	11.412	109.31	-718.06	1090.9	21.868	742.47	1091.9	23.649	24.005	0	1	4.6512	3.8605	-12.284	-16.864	-0.22002	0.11049	13.616	16.847	4.4312	3.971	1.3318	-0.017033	1463.1
7.85	786	2.5	NaN	-3.6235	13.574	-5.2876	-183.33	16.891	11.419	109.33	-718.03	1090.9	21.895	742.55	1092	23.649	24.005	0	1	4.7325	3.9406	-12.286	-16.866	-0.19768	0.097957	13.615	16.85	4.5348	4.0386	1.3289	-0.016193	1463.2
7.86	787	2.5	NaN	-3.6004	13.57	-5.2983	-183.34	16.883	11.413	109.41	-718.02	1090.9	21.903	742.67	1092	23.649	24.793	0	1	4.791	3.9982	-12.288	-16.868	-0.17211	0.083799	13.612	16.841	4.6189	4.082	1.3244	-0.026841	1463.3
7.87	788	2.5	NaN	-3.5816	13.567	-5.3107	-183.37	16.858	11.395	109.5	-718.03	1090.9	21.895	742.81	1092	23.649	36.241	0	1	4.8495	4.0559	-12.289	-16.869	-0.1499	0.063909	13.609	16.816	4.6996	4.1198	1.3196	-0.05284	1463.5
7.88	789	2.5	NaN	-3.5676	13.566	-5.2989	-183.38	16.841	11.425	109.5	-718.02	1091	22.003	742.91	1092	23.649	36.739	0	1	4.9186	4.124	-12.291	-16.87	-0.14038	0.046759	13.608	16.8	4.7782	4.1707	1.3171	-0.070694	1463.6
7.89	790	2.5	NaN	-3.5464	13.567	-5.2955	-183.42	16.834	11.393	109.57	-718	1091	21.976	742.99	1092	23.649	30.206	0	1	5.0032	4.2073	-12.292	-16.872	-0.11517	0.012837	13.608	16.793	4.888	4.2202	1.3161	-0.078214	1463.6
7.9	791	2.5	NaN	-3.5378	13.565	-5.2529	-183.47	16.813	11.405	109.53	-718.02	1091	22.08	743.11	1092	24.951	54.185	0	1	5.0291	4.2329	-12.292	-16.872	-0.11277	-0.040057	13.604	16.773	4.9163	4.1928	1.3124	-0.098799	1463.7
7.91	792	2.5	NaN	-3.5374	13.563	-5.2209	-183.5	16.798	11.426	109.48	-718.04	1091	22.191	743.21	1092	41.477	59.699	0	1	4.9851	4.1895	-12.291	-16.871	-0.11881	-0.082513	13.602	16.759	4.8663	4.107	1.3113	-0.11229	1463.9
7.92	793	2.5	NaN	-3.54	13.566	-5.209	-183.54	16.799	11.424	109.49	-718.05	1091.1	22.234	743.26	1092	42.012	58.974	0	1	4.9975	4.2017	-12.288	-16.868	-0.12292	-0.12196	13.605	16.76	4.8745	4.0798	1.3169	-0.10804	1463.9
7.93	794	2.5	NaN	-3.5413	13.574	-5.1964	-183.61	16.813	11.377	109.54	-718.05	1091.1	22.199	743.27	1092.1	40.619	57.106	0	1	4.9902	4.1946	-12.284	-16.864	-0.12093	-0.19313	13.612	16.774	4.8693	4.0015	1.3278	-0.089849	1463.9
7.94	795	2.5	NaN	-3.5456	13.583	-5.1794	-183.75	16.823	11.319	109.57	-718.07	1091.1	22.197	743.35	1092.1	37.129	47.163	0	0	4.9356	4.1408	-12.28	-16.86	-0.12407	-0.33275	13.621	16.785	4.8115	3.808	1.3415	-0.074789	1464
7.95	796	2.5	NaN	-3.5429	13.584	-5.1622	-183.82	16.855	11.3	109.56	-718.09	1091.1	22.194	743.3	1092.1	27.114	45.545	0	0	4.9471	4.1521	-12.274	-16.854	-0.12166	-0.39438	13.622	16.816	4.8255	3.7577	1.3482	-0.037646	1464
7.96	797	2.5	NaN	-3.5495	13.601	-5.1408	-184.02	16.897	11.321	109.54	-718.11	1091.2	22.356	743.32	1092.1	31.432	43.156	0	0	4.9921	4.1965	-12.268	-16.848	-0.13532	-0.60606	13.637	16.86	4.8568	3.5904	1.3692	0.011899	1464
7.97	798	2.5	NaN	-3.5549	13.624	-5.1178	-184.29	16.948	11.409	109.53	-718.13	1091.2	22.679	743.38	1092.1	28.734	40.976	0	0	5.0884	4.2914	-12.263	-16.843	-0.15401	-0.88596	13.658	16.914	4.9344	3.4054	1.3955	0.071397	1464.1
7.98	799	2.5	NaN	-3.5484	13.642	-5.1028	-184.5	17.013	11.53	109.53	-718.16	1091.2	23.002	743.42	1092.1	23.649	41.096	0	0	5.1494	4.3514	-12.257	-16.837	-0.16031	-1.1159	13.674	16.981	4.989	3.2355	1.4175	0.14378	1464.1
7.99	800	2.5	NaN	-3.5391	13.655	-5.1182	-184.71	17.099	11.484	109.61	-718.15	1091.3	22.898	743.33	1092.1	23.809	36.939	0	0	5.1219	4.3244	-12.249	-16.829	-0.14363	-1.3101	13.688	17.066	4.9783	3.0143	1.4387	0.23689	1464.1
8	801	2.5	NaN	-3.5333	13.667	-5.1194	-184.91	17.15	11.529	109.63	-718.16	1091.3	22.977	743.33	1092.1	23.649	42.007	0	0	5.0945	4.2973	-12.242	-16.822	-0.1401	-1.519	13.7	17.117	4.9544	2.7783	1.4578	0.29538	1464.1
8.01	802	2.5	NaN	-3.5307	13.669	-5.1193	-185.1	17.207	11.556	109.64	-718.2	1091.3	22.987	743.28	1092.1	24.579	38.585	0	0	5.0796	4.2827	-12.235	-16.814	-0.13773	-1.7057	13.702	17.174	4.9419	2.577	1.4676	0.35939	1464
8.02	803	2.5	NaN	-3.5302	13.676	-5.1042	-185.28	17.261	11.609	109.59	-718.24	1091.3	23.051	743.24	1092.2	23.649	32.413	0	0	5.1235	4.326	-12.23	-16.81	-0.14154	-1.8911	13.708	17.228	4.982	2.4349	1.4788	0.41876	1464
8.03	804	2.5	NaN	-3.5298	13.689	-5.0837	-185.48	17.31	11.695	109.52	-718.26	1091.3	23.171	743.22	1092.2	23.649	39.425	0	0	5.1674	4.3692	-12.228	-16.808	-0.14857	-2.099	13.722	17.277	5.0188	2.2702	1.4942	0.46965	1464
8.04	805	2.5	NaN	-3.5279	13.703	-5.0898	-185.72	17.358	11.774	109.52	-718.29	1091.3	23.214	743.21	1092.2	23.649	24.005	0	0	5.2052	4.4064	-12.228	-16.808	-0.14833	-2.3416	13.736	17.325	5.0568	2.0649	1.508	0.51749	1464
8.05	806	2.5	NaN	-3.5353	13.721	-5.1064	-185.85	17.387	11.841	109.56	-718.29	1091.3	23.266	743.17	1092.2	23.649	31.054	0	0	5.1556	4.3576	-12.231	-16.811	-0.15601	-2.472	13.754	17.354	4.9996	1.8856	1.5237	0.54325	1464
8.06	807	2.5	NaN	-3.5439	13.741	-5.1228	-186.08	17.416	11.939	109.56	-718.31	1091.3	23.296	743.14	1092.2	23.649	32.699	0	0	5.1038	4.3065	-12.233	-16.812	-0.16565	-2.7012	13.775	17.382	4.9382	1.6054	1.5422	0.56998	1464
8.07	808	2.5	NaN	-3.5587	13.753	-5.1091	-186.25	17.426	11.998	109.48	-718.34	1091.4	23.283	743.12	1092.2	23.649	36.595	0	0	5.0343	4.238	-12.229	-16.808	-0.1832	-2.875	13.787	17.392	4.8511	1.363	1.5587	0.58371	1464
8.08	809	2.5	NaN	-3.5729	13.763	-5.1015	-186.36	17.416	12.047	109.43	-718.35	1091.4	23.305	743.13	1092.2	23.649	34.492	0	0	5.0527	4.2562	-12.224	-16.804	-0.2004	-2.9829	13.797	17.382	4.8523	1.2733	1.573	0.57772	1464
8.09	810	2.5	NaN	-3.5794	13.774	-5.1315	-186.44	17.395	12.128	109.49	-718.33	1091.4	23.414	743.17	1092.3	23.649	34.703	0	0	5.1396	4.3418	-12.219	-16.799	-0.20865	-3.0683	13.809	17.36	4.931	1.2735	1.5894	0.56122	1464
8.1	811	2.5	NaN	-3.5863	13.761	-5.108	-186.52	17.384	12.164	109.4	-718.41	1091.4	23.43	743.2	1092.3	23.649	35.182	0	0	4.9933	4.1976	-12.217	-16.797	-0.22007	-3.1559	13.797	17.348	4.7732	1.0417	1.5799	0.551	1464.1
8.11	812	2.5	NaN	-3.5937	13.764	-5.1067	-186.57	17.373	12.188	109.38	-718.41	1091.4	23.444	743.21	1092.3	23.649	35.402	0	0	4.8892	4.095	-12.215	-16.795	-0.22888	-3.2016	13.8	17.337	4.6603	0.89341	1.5848	0.54198	1464.1
8.12	813	2.5	NaN	-3.5996	13.77	-5.1259	-186.68	17.352	12.205	109.4	-718.39	1091.4	23.366	743.22	1092.3	23.649	36.058	0	0	4.837	4.0436	-12.214	-16.794	-0.23087	-3.3152	13.807	17.316	4.6061	0.72838	1.5929	0.52229	1464.1
8.13	814	2.5	NaN	-3.6024	13.781	-5.145	-186.8	17.328	12.232	109.42	-718.36	1091.4	23.31	743.23	1092.3	23.649	36.246	0	0	4.7921	3.9993	-12.212	-16.792	-0.23057	-3.4243	13.818	17.291	4.5615	0.57508	1.6062	0.49939	1464.1
8.14	815	2.5	NaN	-3.6025	13.785	-5.1465	-186.85	17.309	12.25	109.41	-718.34	1091.4	23.275	743.23	1092.4	23.649	35.982	0	0	4.7502	3.9581	-12.21	-16.79	-0.2297	-3.4814	13.823	17.271	4.5205	0.47668	1.6125	0.48126	1464.1
8.15	816	2.5	NaN	-3.6023	13.751	-5.1237	-186.89	17.3	12.196	109.34	-718.42	1091.4	23.074	743.19	1092.4	23.649	35.468	0	0	4.6891	3.8979	-12.208	-16.788	-0.22449	-3.5096	13.79	17.261	4.4647	0.38829	1.582	0.47325	1464.2
8.16	817	2.5	NaN	-3.6014	13.777	-5.1526	-186.9	17.275	12.25	109.41	-718.34	1091.4	23.169	743.24	1092.4	23.649	34.102	0	0	4.5999	3.81	-12.206	-16.786	-0.22445	-3.5273	13.815	17.237	4.3755	0.28264	1.6087	0.45119	1464.1
8.17	818	2.5	NaN	-3.5942	13.758	-5.1522	-186.9	17.25	12.255	109.4	-718.37	1091.4	23.138	743.26	1092.4	23.649	31.525	0	0	4.4682	3.6801	-12.205	-16.784	-0.21665	-3.5247	13.797	17.211	4.2515	0.15547	1.5927	0.42616	1464.2
8.18	819	2.5	NaN	-3.5894	13.761	-5.1523	-186.89	17.234	12.244	109.38	-718.34	1091.4	23.07	743.24	1092.4	23.649	26.949	0	0	4.3885	3.6016	-12.205	-16.785	-0.20991	-3.5086	13.8	17.195	4.1786	0.093015	1.5952	0.40975	1464.1
8.19	820	2.5	NaN	-3.584	13.781	-5.1636	-186.86	17.212	12.232	109.39	-718.26	1091.4	22.99	743.21	1092.4	23.649	31.183	0	0	4.3272	3.5412	-12.205	-16.785	-0.20079	-3.4775	13.82	17.174	4.1264	0.063697	1.6144	0.38832	1464
8.2	821	2.5	NaN	-3.5711	13.784	-5.1834	-186.82	17.169	12.217	109.44	-718.24	1091.4	22.889	743.21	1092.4	23.649	43.503	0	0	4.287	3.5016	-12.206	-16.785	-0.18206	-3.4309	13.823	17.13	4.1049	0.070634	1.617	0.34446	1464
8.21	822	2.5	NaN	-3.5617	13.784	-5.1981	-186.8	17.162	12.181	109.49	-718.24	1091.4	22.772	743.16	1092.4	23.649	48.665	0	0	4.2799	3.4946	-12.205	-16.785	-0.16592	-3.4032	13.823	17.123	4.114	0.091428	1.6177	0.33804	1464
8.22	823	2.5	NaN	-3.5518	13.755	-5.2061	-186.73	17.112	12.207	109.49	-718.29	1091.3	22.796	743.2	1092.4	23.649	44.467	0	0	4.2858	3.5004	-12.205	-16.785	-0.15718	-3.3363	13.796	17.07	4.1286	0.16402	1.5913	0.28555	1464.1
8.23	824	2.5	NaN	-3.5459	13.748	-5.2153	-186.68	17.062	12.233	109.49	-718.28	1091.3	22.82	743.25	1092.4	23.649	46.413	0	0	4.2956	3.51	-12.204	-16.784	-0.15207	-3.2819	13.791	17.02	4.1435	0.22811	1.5862	0.2353	1464.1
8.24	825	2.5	NaN	-3.5412	13.752	-5.2177	-186.62	17.022	12.25	109.5	-718.24	1091.3	22.811	743.27	1092.4	23.649	46.705	0	0	4.3422	3.556	-12.204	-16.784	-0.14688	-3.2257	13.794	16.98	4.1954	0.33034	1.5901	0.19659	1464.1
8.25	826	2.5	NaN	-3.5362	13.754	-5.2153	-186.55	16.996	12.264	109.5	-718.21	1091.3	22.786	743.27	1092.3	23.649	44.304	0	0	4.5172	3.7284	-12.204	-16.784	-0.14048	-3.1551	13.795	16.956	4.3767	0.57325	1.5907	0.17165	1464.1
8.26	827	2.5	NaN	-3.5356	13.765	-5.2366	-186.49	16.991	12.297	109.61	-718.14	1091.3	22.819	743.28	1092.3	23.748	48.377	0	0	4.582	3.7922	-12.204	-16.784	-0.13705	-3.0877	13.806	16.95	4.4449	0.70459	1.602	0.16526	1464
8.27	828	2.5	NaN	-3.5388	13.76	-5.2038	-186.44	16.971	12.335	109.56	-718.11	1091.3	22.877	743.31	1092.3	27.407	49.761	0	0	4.6017	3.8117	-12.205	-16.785	-0.14457	-3.0484	13.802	16.93	4.4571	0.76332	1.5968	0.14521	1464
8.28	829	2.5	NaN	-3.5515	13.759	-5.175	-186.36	16.964	12.323	109.5	-718.05	1091.2	22.773	743.32	1092.3	28.608	49.593	0	0	4.7258	3.934	-12.205	-16.785	-0.15512	-2.9667	13.8	16.923	4.5707	0.96738	1.5945	0.13804	1463.9
8.29	830	2.5	NaN	-3.5628	13.754	-5.1578	-186.28	16.953	12.343	109.49	-718	1091.2	22.756	743.34	1092.3	27.697	47.401	0	0	4.8299	4.0366	-12.205	-16.785	-0.1662	-2.8837	13.795	16.912	4.6637	1.153	1.5902	0.12729	1463.9
8.3	831	2.5	NaN	-3.5681	13.744	-5.1443	-186.21	16.936	12.399	109.49	-717.96	1091.2	22.849	743.37	1092.3	26.592	46.213	0	0	4.9176	4.123	-12.204	-16.784	-0.17505	-2.8174	13.785	16.896	4.7425	1.3056	1.5805	0.11168	1463.9
8.31	832	2.5	NaN	-3.5698	13.727	-5.1195	-186.15	16.926	12.433	109.45	-717.93	1091.2	22.886	743.4	1092.3	23.649	43.082	0	0	4.9832	4.1876	-12.204	-16.784	-0.17977	-2.7582	13.768	16.885	4.8034	1.4294	1.5643	0.10141	1463.9
8.32	833	2.5	NaN	-3.5839	13.708	-5.1046	-186.05	16.911	12.413	109.45	-717.86	1091.2	22.749	743.38	1092.2	23.649	39.853	0	0	5.0395	4.2432	-12.204	-16.783	-0.1883	-2.6498	13.749	16.871	4.8512	1.5934	1.545	0.087559	1463.8
8.33	834	2.5	NaN	-3.5783	13.688	-5.072	-185.96	16.91	12.411	109.38	-717.82	1091.2	22.679	743.38	1092.2	23.649	39.871	0	0	5.2185	4.4196	-12.204	-16.784	-0.18279	-2.5678	13.73	16.869	5.0357	1.8518	1.5251	0.084403	1463.8
8.34	835	2.5	NaN	-3.5745	13.662	-5.0501	-185.94	16.938	12.368	109.33	-717.81	1091.2	22.591	743.3	1092.2	23.649	37.966	0	0	5.3412	4.5404	-12.205	-16.785	-0.1772	-2.5392	13.705	16.895	5.1639	2.0012	1.4996	0.11027	1463.7
8.35	836	2.5	NaN	-3.569	13.631	-5.0595	-185.89	16.956	12.34	109.37	-717.8	1091.1	22.549	743.24	1092.3	23.649	35.21	0	0	5.4038	4.6022	-12.205	-16.785	-0.1683	-2.4903	13.675	16.912	5.2355	2.112	1.4699	0.12715	1463.6
8.36	837	2.5	NaN	-3.5572	13.601	-5.0984	-185.78	16.941	12.366	109.49	-717.77	1091.1	22.586	743.26	1092.2	23.649	32.612	0	0	5.4357	4.6336	-12.206	-16.786	-0.15324	-2.3729	13.646	16.896	5.2824	2.2606	1.4399	0.10961	1463.6
8.37	838	2.5	NaN	-3.5532	13.583	-5.1107	-185.71	16.958	12.345	109.51	-717.78	1091.1	22.51	743.2	1092.2	23.649	32.645	0	0	5.4614	4.6589	-12.209	-16.788	-0.14516	-2.3039	13.628	16.913	5.3162	2.3551	1.4194	0.12477	1463.6
8.38	839	2.5	NaN	-3.5479	13.578	-5.1254	-185.69	16.967	12.31	109.57	-717.78	1091.1	22.411	743.18	1092.2	23.649	33.277	0	0	5.5139	4.7107	-12.211	-16.791	-0.13366	-2.2715	13.624	16.921	5.3802	2.4391	1.4129	0.13078	1463.6
8.39	840	2.5	NaN	-3.5411	13.576	-5.1399	-185.61	16.965	12.326	109.58	-717.77	1091.1	22.431	743.18	1092.2	23.649	30.916	0	0	5.5517	4.7479	-12.214	-16.794	-0.12721	-2.1965	13.622	16.919	5.4245	2.5515	1.4085	0.12532	1463.6
8.4	841	2.5	NaN	-3.5338	13.581	-5.1488	-185.53	16.957	12.353	109.59	-717.77	1091.1	22.499	743.21	1092.2	23.649	29.726	0	0	5.57	4.7659	-12.219	-16.799	-0.12244	-2.1209	13.627	16.911	5.4475	2.645	1.4079	0.11238	1463.6
8.41	842	2.5	NaN	-3.529	13.59	-5.1548	-185.48	16.956	12.343	109.62	-717.77	1091.1	22.488	743.2	1092.2	23.649	29.064	0	0	5.6105	4.8059	-12.223	-16.803	-0.11602	-2.0655	13.636	16.91	5.4945	2.7404	1.4136	0.10726	1463.6
8.42	843	2.5	NaN	-3.5301	13.603	-5.169	-185.44	16.979	12.259	109.66	-717.76	1091.1	22.267	743.13	1092.2	23.649	28.566	0	0	5.6024	4.7979	-12.227	-16.807	-0.1065	-2.0149	13.648	16.934	5.4959	2.783	1.4215	0.12673	1463.5
8.43	844	2.5	NaN	-3.5271	13.593	-5.1742	-185.4	16.968	12.294	109.71	-717.8	1091.1	22.377	743.17	1092.2	23.649	30.796	0	0	5.4814	4.6787	-12.231	-16.811	-0.10615	-1.9772	13.639	16.922	5.3753	2.7015	1.408	0.11023	1463.6
8.44	845	2.5	NaN	-3.5351	13.591	-5.1503	-185.35	16.966	12.292	109.68	-717.84	1091.1	22.408	743.18	1092.2	23.649	27.324	0	0	5.3604	4.5594	-12.236	-16.816	-0.11689	-1.9365	13.637	16.92	5.2435	2.6229	1.4015	0.1042	1463.6
8.45	846	2.5	NaN	-3.5431	13.599	-5.1298	-185.33	16.961	12.312	109.65	-717.86	1091.1	22.511	743.19	1092.2	23.649	24.005	0	0	5.2393	4.4401	-12.24	-16.82	-0.13009	-1.9127	13.644	16.915	5.1093	2.5274	1.4036	0.095088	1463.6
8.46	847	2.5	NaN	-3.5458	13.608	-5.1194	-185.31	16.961	12.314	109.66	-717.86	1091.1	22.557	743.2	1092.2	23.649	24.005	0	0	5.1183	4.3208	-12.245	-16.825	-0.13407	-1.8941	13.653	16.916	4.9842	2.4267	1.4077	0.091687	1463.7
8.47	848	2.5	NaN	-3.543	13.612	-5.1103	-185.29	16.976	12.25	109.7	-717.88	1091.1	22.418	743.18	1092.2	23.649	24.005	0	0	4.9973	4.2016	-12.249	-16.829	-0.12435	-1.8677	13.657	16.932	4.8729	2.3339	1.4071	0.1025	1463.7
8.48	849	2.5	NaN	-3.547	13.621	-5.0775	-185.29	16.968	12.239	109.65	-717.88	1091.1	22.483	743.25	1092.2	23.649	24.005	0	0	4.8763	4.0823	-12.254	-16.834	-0.13274	-1.8746	13.663	16.925	4.7435	2.2077	1.4093	0.091604	1463.7
8.49	850	2.5	NaN	-3.5474	13.615	-5.0592	-185.29	16.991	12.223	109.63	-717.92	1091.1	22.483	743.22	1092.2	23.649	24.005	0	0	4.7552	3.963	-12.258	-16.838	-0.1342	-1.8728	13.658	16.948	4.621	2.0902	1.3997	0.10944	1463.7
8.5	851	2.5	NaN	-3.5376	13.619	-5.0669	-185.3	17.002	12.194	109.69	-717.94	1091.1	22.456	743.25	1092.2	23.649	24.005	0	0	4.65	3.8594	-12.263	-16.842	-0.12107	-1.8833	13.663	16.958	4.529	1.9761	1.4	0.11604	1463.8
8.51	852	2.5	NaN	-3.5289	13.627	-5.0696	-185.32	17.011	12.186	109.72	-717.96	1091.1	22.475	743.27	1092.2	23.649	24.005	0	0	4.6427	3.8521	-12.265	-16.845	-0.11209	-1.8983	13.67	16.968	4.5306	1.9538	1.4051	0.12346	1463.8
8.52	853	2.5	NaN	-3.5275	13.633	-5.0568	-185.32	17.024	12.199	109.67	-717.99	1091.2	22.531	743.27	1092.3	23.649	24.005	0	0	4.6526	3.8618	-12.268	-16.848	-0.11479	-1.9088	13.676	16.981	4.5378	1.953	1.408	0.13317	1463.9
8.53	854	2.5	NaN	-3.5275	13.642	-5.0597	-185.32	17.022	12.179	109.67	-718	1091.2	22.484	743.28	1092.2	23.649	24.005	0	0	4.6761	3.885	-12.271	-16.851	-0.1131	-1.9105	13.684	16.979	4.563	1.9745	1.4131	0.12773	1463.9
8.54	855	78	NaN	-3.5245	13.688	-5.1081	-185.38	17.026	12.238	109.73	-718	1091.2	22.728	743.4	1092.3	23.649	24.005	0	0	4.7433	3.9512	-12.274	-16.854	-0.11768	-1.9761	13.731	16.983	4.6256	1.9751	1.4567	0.12955	1464
8.55	856	78	NaN	-3.5221	13.724	-5.1281	-185.41	17.047	12.219	109.75	-718.02	1091.2	22.706	743.4	1092.3	23.649	24.005	0	0	4.8138	4.0207	-12.277	-16.857	-0.11339	-2.0002	13.766	17.005	4.7004	2.0205	1.489	0.14841	1464
8.56	857	78	0	-3.5267	13.749	-5.1436	-185.43	17.056	12.218	109.76	-718.02	1091.2	22.728	743.44	1092.3	23.649	24.005	0	0	4.9196	4.125	-12.28	-16.86	-0.11858	-2.0228	13.791	17.014	4.801	2.1023	1.5109	0.15382	1464.1
8.57	858	78	NaN	-3.534	13.769	-5.147	-185.45	17.061	12.207	109.75	-718.01	1091.2	22.728	743.48	1092.3	23.649	24.005	0	0	5.0005	4.2047	-12.284	-16.864	-0.12644	-2.0448	13.811	17.019	4.874	2.1599	1.5267	0.155	1464.1
8.58	859	78	NaN	-3.5405	13.779	-5.1298	-185.47	17.066	12.207	109.69	-718.02	1091.2	22.763	743.51	1092.3	23.649	24.005	0	0	5.059	4.2624	-12.289	-16.869	-0.13672	-2.0632	13.82	17.025	4.9223	2.1992	1.5307	0.15565	1464.1
8.59	860	78	NaN	-3.5464	13.776	-5.1025	-185.47	17.072	12.23	109.62	-718.04	1091.2	22.861	743.54	1092.3	23.649	24.005	0	0	5.0463	4.2499	-12.294	-16.873	-0.14942	-2.0747	13.818	17.03	4.8969	2.1752	1.5241	0.15682	1464.1
8.6	861	78	NaN	-3.5567	13.785	-5.1126	-185.48	17.076	12.219	109.65	-718.02	1091.3	22.871	743.57	1092.3	23.649	24.005	0	0	5.0408	4.2445	-12.298	-16.878	-0.15872	-2.0803	13.826	17.035	4.8821	2.1642	1.5281	0.15741	1464.2
8.61	862	78	NaN	-3.5585	13.778	-5.1061	-185.48	17.085	12.204	109.63	-718.03	1091.3	22.862	743.55	1092.3	23.649	24.005	0	0	5.0481	4.2517	-12.302	-16.882	-0.16104	-2.0793	13.818	17.045	4.8871	2.1723	1.5153	0.16298	1464.2
8.62	863	78	NaN	-3.5642	13.774	-5.102	-185.48	17.076	12.205	109.62	-718.03	1091.3	22.903	743.6	1092.3	23.649	24.005	0	0	5.0013	4.2055	-12.305	-16.885	-0.16892	-2.0871	13.813	17.037	4.8324	2.1184	1.508	0.15135	1464.2
8.63	864	78	NaN	-3.564	13.768	-5.1085	-185.47	17.079	12.202	109.63	-718.02	1091.3	22.927	743.61	1092.3	23.649	24.005	0	0	4.9458	4.1509	-12.308	-16.888	-0.16912	-2.078	13.807	17.041	4.7767	2.0728	1.4982	0.15254	1464.2
8.64	865	78	NaN	-3.5616	13.765	-5.1076	-185.45	17.091	12.192	109.62	-718.01	1091.3	22.92	743.58	1092.3	23.649	24.005	0	0	4.8177	4.0246	-12.313	-16.893	-0.16699	-2.0574	13.802	17.053	4.6507	1.9672	1.4895	0.15982	1464.2
8.65	866	78	NaN	-3.5615	13.769	-5.0964	-185.43	17.095	12.184	109.57	-718	1091.3	22.909	743.57	1092.3	23.649	24.005	0	0	4.719	3.9273	-12.318	-16.898	-0.16844	-2.0411	13.806	17.058	4.5506	1.8862	1.4879	0.16019	1464.1
8.66	867	78	NaN	-3.5589	13.769	-5.1211	-185.43	17.092	12.194	109.64	-717.98	1091.3	22.945	743.59	1092.3	23.649	24.005	0	0	4.686	3.8948	-12.322	-16.902	-0.1643	-2.0366	13.807	17.054	4.5217	1.8582	1.4844	0.15201	1464.1
8.67	868	78	NaN	-3.5665	13.756	-5.1313	-185.38	17.093	12.173	109.61	-718.01	1091.3	22.886	743.58	1092.3	23.649	24.005	0	0	4.58	3.7903	-12.327	-16.907	-0.17078	-1.9831	13.794	17.055	4.4092	1.8072	1.4665	0.14777	1464.2
8.68	869	78	NaN	-3.5649	13.753	-5.1272	-185.36	17.093	12.188	109.58	-718.02	1091.3	22.927	743.58	1092.3	23.649	24.005	0	0	4.4727	3.6846	-12.334	-16.913	-0.17219	-1.9627	13.792	17.055	4.3005	1.7219	1.4583	0.14116	1464.2
8.69	870	78	NaN	-3.567	13.76	-5.1285	-185.32	17.092	12.223	109.55	-717.99	1091.3	23.006	743.58	1092.3	23.649	24.005	0	0	4.4178	3.6305	-12.345	-16.925	-0.17808	-1.9359	13.8	17.053	4.2397	1.6946	1.4549	0.12863	1464.1
8.7	871	78	NaN	-3.568	13.766	-5.1476	-185.29	17.1	12.208	109.58	-717.96	1091.3	22.94	743.54	1092.3	23.649	24.005	0	0	4.4109	3.6237	-12.351	-16.931	-0.17518	-1.8962	13.806	17.06	4.2358	1.7275	1.4546	0.12875	1464.1
8.71	872	78	NaN	-3.5644	13.766	-5.1724	-185.26	17.115	12.134	109.64	-717.95	1091.3	22.715	743.46	1092.3	23.649	24.005	0	0	4.4255	3.6381	-12.356	-16.935	-0.16063	-1.861	13.805	17.075	4.2649	1.7771	1.4499	0.13969	1464
8.72	873	78	NaN	-3.5681	13.773	-5.1543	-185.26	17.117	12.138	109.56	-717.94	1091.3	22.724	743.45	1092.3	23.649	24.005	0	0	4.3831	3.5963	-12.359	-16.939	-0.1674	-1.8622	13.812	17.078	4.2157	1.7341	1.4533	0.13889	1464
8.73	874	78	NaN	-3.5657	13.771	-5.1508	-185.26	17.112	12.164	109.55	-717.94	1091.3	22.766	743.47	1092.3	23.649	24.005	0	0	4.3155	3.5297	-12.362	-16.942	-0.16744	-1.8647	13.811	17.073	4.1481	1.665	1.4481	0.13026	1464
8.74	875	78	NaN	-3.5638	13.767	-5.1459	-185.26	17.121	12.135	109.54	-717.94	1091.3	22.654	743.43	1092.3	23.649	24.005	0	0	4.2241	3.4396	-12.366	-16.946	-0.16136	-1.8552	13.807	17.082	4.0628	1.5844	1.4413	0.13604	1463.9
8.75	876	78	NaN	-3.5648	13.764	-5.1426	-185.26	17.116	12.139	109.52	-717.93	1091.3	22.637	743.44	1092.3	23.649	24.005	0	0	4.1259	3.3428	-12.37	-16.95	-0.16223	-1.8567	13.804	17.077	3.9636	1.4861	1.4339	0.12716	1464
8.76	877	78	NaN	-3.5643	13.759	-5.1347	-185.26	17.116	12.163	109.5	-717.94	1091.3	22.67	743.45	1092.3	23.649	24.005	0	0	4.013	3.2316	-12.375	-16.955	-0.16405	-1.8632	13.799	17.076	3.849	1.3683	1.424	0.12181	1464
8.77	878	78	NaN	-3.5595	13.751	-5.1229	-185.27	17.13	12.182	109.48	-717.94	1091.3	22.669	743.41	1092.3	23.649	24.005	0	0	3.7683	2.9904	-12.382	-16.962	-0.15993	-1.8662	13.791	17.09	3.6084	1.1242	1.4092	0.12869	1463.9
8.78	879	78	NaN	-3.5549	13.745	-5.1242	-185.27	17.123	12.217	109.49	-717.91	1091.3	22.682	743.43	1092.3	23.649	24.005	0	0	3.6426	2.8666	-12.386	-16.966	-0.15535	-1.8732	13.785	17.083	3.4873	0.99335	1.3989	0.11751	1463.9
8.79	880	78	NaN	-3.5544	13.73	-5.1256	-185.27	17.128	12.212	109.5	-717.93	1091.3	22.628	743.39	1092.3	23.649	24.005	0	0	3.628	2.8522	-12.387	-16.966	-0.15249	-1.8724	13.77	17.089	3.4756	0.97976	1.383	0.12201	1463.9
8.8	881	78	NaN	-3.5649	13.718	-5.1363	-185.28	17.14	12.188	109.52	-717.92	1091.3	22.517	743.37	1092.3	23.649	24.005	0	0	3.5698	2.7947	-12.387	-16.967	-0.1574	-1.8729	13.758	17.1	3.4124	0.92184	1.3709	0.13264	1463.9
8.81	882	78	NaN	-3.5731	13.706	-5.1465	-185.29	17.135	12.204	109.56	-717.94	1091.3	22.525	743.37	1092.3	23.649	24.005	0	0	3.4776	2.7039	-12.387	-16.967	-0.16469	-1.8782	13.747	17.095	3.3129	0.82577	1.3595	0.12783	1463.9
8.82	883	78	NaN	-3.5793	13.698	-5.142	-185.29	17.124	12.223	109.54	-717.95	1091.3	22.561	743.4	1092.3	23.649	24.005	0	0	3.3426	2.5709	-12.388	-16.968	-0.17304	-1.8854	13.738	17.084	3.1696	0.68545	1.35	0.11633	1463.9
8.83	884	78	NaN	-3.5879	13.694	-5.1278	-185.29	17.121	12.218	109.49	-717.95	1091.3	22.539	743.4	1092.3	23.649	24.005	0	0	3.2275	2.4575	-12.387	-16.967	-0.18275	-1.8885	13.733	17.082	3.0448	0.56902	1.3463	0.11506	1463.9
8.84	885	78	NaN	-3.6004	13.693	-5.1415	-185.29	17.134	12.229	109.53	-717.92	1091.3	22.547	743.35	1092.3	23.649	24.005	0	0	3.1363	2.3676	-12.385	-16.965	-0.19379	-1.8803	13.733	17.094	2.9425	0.48725	1.3476	0.12874	1463.9
8.85	886	78	NaN	-3.6034	13.678	-5.1472	-185.27	17.151	12.164	109.55	-717.94	1091.2	22.358	743.28	1092.3	23.649	24.005	0	0	3.1368	2.3681	-12.382	-16.962	-0.18852	-1.8566	13.719	17.11	2.9483	0.51148	1.3364	0.14804	1463.8
8.86	887	78	NaN	-3.6057	13.685	-5.1435	-185.19	17.109	12.236	109.53	-717.93	1091.3	22.452	743.36	1092.2	23.649	24.005	0	0	3.1241	2.3555	-12.38	-16.96	-0.19549	-1.7768	13.723	17.071	2.9286	0.57874	1.3436	0.11113	1463.9
8.87	888	78	NaN	-3.6054	13.691	-5.1536	-185.2	17.112	12.233	109.55	-717.92	1091.3	22.481	743.36	1092.3	23.649	24.005	0	0	3.0655	2.2978	-12.377	-16.957	-0.19537	-1.7895	13.73	17.073	2.8701	0.50828	1.3531	0.1159	1463.9
8.88	889	78	NaN	-3.6022	13.695	-5.1543	-185.24	17.129	12.214	109.55	-717.91	1091.3	22.511	743.34	1092.3	23.649	24.005	0	0	3.0653	2.2976	-12.374	-16.953	-0.1932	-1.828	13.736	17.089	2.8721	0.46962	1.362	0.13535	1463.8
8.89	890	78	NaN	-3.5929	13.701	-5.1392	-185.22	17.124	12.237	109.51	-717.92	1091.3	22.596	743.36	1092.3	23.649	24.005	0	0	3.1528	2.3838	-12.369	-16.949	-0.18889	-1.8149	13.741	17.084	2.9639	0.5689	1.3711	0.13502	1463.9
8.9	891	78	NaN	-3.5714	13.705	-5.1527	-185.2	17.127	12.209	109.6	-717.91	1091.3	22.542	743.35	1092.3	24.124	24.005	0	0	3.1576	2.3885	-12.364	-16.944	-0.16208	-1.7894	13.744	17.088	2.9955	0.5991	1.3798	0.14392	1463.8
8.91	892	78	NaN	-3.5632	13.698	-5.1305	-185.2	17.126	12.221	109.54	-717.92	1091.3	22.599	743.37	1092.3	26.955	24.461	0	0	3.1812	2.4118	-12.359	-16.939	-0.15826	-1.7947	13.736	17.087	3.023	0.61717	1.377	0.14831	1463.9
8.92	893	78	NaN	-3.557	13.697	-5.1359	-185.12	17.075	12.291	109.59	-717.9	1091.3	22.711	743.52	1092.2	27.369	25.513	0	0	3.2905	2.5195	-12.354	-16.934	-0.15508	-1.7219	13.733	17.038	3.1354	0.79761	1.379	0.10417	1464
8.93	894	78	NaN	-3.5467	13.681	-5.1354	-185.09	17.076	12.267	109.63	-717.92	1091.3	22.625	743.53	1092.2	29.476	29.896	0	0	3.323	2.5516	-12.348	-16.928	-0.13969	-1.678	13.717	17.04	3.1833	0.87351	1.3688	0.11172	1464
8.94	895	78	NaN	-3.5408	13.665	-5.1361	-185.11	17.113	12.221	109.68	-717.93	1091.3	22.578	743.48	1092.2	30.261	29.197	0	0	3.3245	2.553	-12.342	-16.922	-0.12994	-1.7031	13.701	17.076	3.1946	0.84993	1.3596	0.15444	1464
8.95	896	78	NaN	-3.5417	13.655	-5.1371	-185.15	17.144	12.224	109.72	-717.93	1091.3	22.666	743.45	1092.3	31.741	31.685	0	0	3.3157	2.5444	-12.333	-16.913	-0.13262	-1.7432	13.693	17.106	3.1831	0.80119	1.3602	0.19349	1464
8.96	897	78	NaN	-3.5358	13.636	-5.1067	-185.07	17.158	12.212	109.67	-717.95	1091.3	22.525	743.43	1092.3	35.894	30.505	0	0	3.2974	2.5263	-12.325	-16.905	-0.12303	-1.6538	13.674	17.119	3.1743	0.8725	1.349	0.21382	1464
8.97	898	78	NaN	-3.5489	13.619	-5.0857	-185.07	17.161	12.232	109.61	-717.97	1091.3	22.609	743.48	1092.3	38.146	34.373	0	0	3.2462	2.4758	-12.323	-16.903	-0.14207	-1.6589	13.657	17.123	3.1041	0.81696	1.3332	0.21948	1464
8.98	899	78	NaN	-3.5519	13.61	-5.0935	-185.06	17.191	12.19	109.63	-717.96	1091.3	22.503	743.43	1092.3	37.831	33.847	0	0	3.2858	2.5149	-12.321	-16.901	-0.13979	-1.6493	13.649	17.152	3.146	0.86562	1.3281	0.25132	1464
8.99	900	78	NaN	-3.5473	13.608	-5.1134	-185.06	17.197	12.195	109.7	-717.93	1091.3	22.537	743.46	1092.3	39.232	36.428	0	0	3.348	2.5762	-12.319	-16.899	-0.1341	-1.6492	13.647	17.158	3.2139	0.92693	1.3279	0.25876	1464
9	901	78	NaN	-3.5414	13.605	-5.1327	-185.06	17.196	12.199	109.75	-717.92	1091.3	22.555	743.49	1092.3	39.289	38.443	0	0	3.2423	2.472	-12.318	-16.898	-0.12678	-1.642	13.644	17.157	3.1155	0.83003	1.3256	0.25931	1464
9.01	902	78	NaN	-3.5383	13.599	-5.141	-185.04	17.203	12.173	109.77	-717.94	1091.3	22.472	743.49	1092.3	41.456	40.933	0	0	3.1932	2.4236	-12.318	-16.897	-0.12002	-1.625	13.637	17.165	3.0732	0.79863	1.3195	0.26736	1464
9.02	903	78	NaN	-3.5367	13.591	-5.1329	-185.05	17.193	12.193	109.73	-717.95	1091.3	22.54	743.56	1092.3	42.867	40.287	0	0	3.1896	2.42	-12.317	-16.897	-0.12266	-1.6337	13.629	17.155	3.0669	0.78639	1.3123	0.25781	1464.1
9.03	904	78	NaN	-3.5301	13.59	-5.1621	-185.04	17.214	12.229	109.82	-717.92	1091.3	22.631	743.55	1092.3	43.677	41.454	0	0	3.1223	2.3538	-12.318	-16.898	-0.11605	-1.6291	13.629	17.176	3.0063	0.72469	1.3109	0.27764	1464.1
9.04	905	78	NaN	-3.5123	13.582	-5.1716	-185.04	17.213	12.239	109.87	-717.93	1091.3	22.651	743.58	1092.3	46.68	44.638	0	0	3.0554	2.2878	-12.319	-16.899	-0.096929	-1.625	13.621	17.174	2.9584	0.66278	1.302	0.27533	1464.1
9.05	906	78	NaN	-3.5106	13.585	-5.1809	-185.04	17.221	12.226	109.92	-717.91	1091.3	22.611	743.58	1092.3	49.253	45.971	0	0	2.9971	2.2304	-12.319	-16.899	-0.091812	-1.6229	13.625	17.182	2.9053	0.60749	1.3059	0.28297	1464.1
9.06	907	78	NaN	-3.5105	13.587	-5.173	-185.03	17.236	12.223	109.94	-717.88	1091.3	22.585	743.57	1092.3	49.555	49.639	0	0	2.9369	2.1711	-12.319	-16.898	-0.089898	-1.6142	13.627	17.196	2.847	0.55685	1.3085	0.29754	1464.1
9.07	908	78	NaN	-3.5051	13.578	-5.1377	-185.02	17.245	12.248	109.9	-717.87	1091.2	22.623	743.59	1092.3	52.386	51.575	0	0	2.8747	2.1098	-12.318	-16.898	-0.087303	-1.6024	13.62	17.204	2.7874	0.5074	1.3018	0.30584	1464.1
9.08	909	78	NaN	-3.5151	13.576	-5.0944	-185.02	17.237	12.278	109.81	-717.85	1091.2	22.693	743.66	1092.3	54.291	52.06	0	0	2.8745	2.1096	-12.318	-16.898	-0.10405	-1.6085	13.618	17.195	2.7705	0.50106	1.2993	0.29681	1464.1
9.09	910	78	NaN	-3.5255	13.572	-5.1026	-185.01	17.257	12.263	109.89	-717.78	1091.2	22.616	743.64	1092.3	54.721	52.282	0	0	2.8627	2.0979	-12.319	-16.899	-0.10782	-1.5882	13.615	17.214	2.7549	0.50977	1.2963	0.31495	1464
9.1	911	78	NaN	-3.5387	13.554	-5.0794	-185	17.266	12.264	109.87	-717.76	1091.2	22.606	743.64	1092.3	53.529	51.122	0	0	2.8263	2.062	-12.32	-16.9	-0.12165	-1.5831	13.598	17.222	2.7046	0.47894	1.2776	0.32227	1464
9.11	912	78	NaN	-3.5481	13.547	-5.0695	-184.99	17.277	12.256	109.85	-717.74	1091.2	22.566	743.62	1092.3	53.313	50.316	0	0	2.7667	2.0033	-12.32	-16.9	-0.13002	-1.5745	13.591	17.232	2.6367	0.42883	1.2705	0.33199	1464
9.12	913	78	NaN	-3.5584	13.535	-5.0565	-184.98	17.28	12.255	109.81	-717.7	1091.2	22.529	743.63	1092.3	53.379	50.419	0	0	2.7022	1.9397	-12.321	-16.901	-0.14048	-1.5591	13.58	17.234	2.5617	0.38062	1.2596	0.33358	1463.9
9.13	914	78	NaN	-3.5695	13.51	-5.0284	-184.98	17.282	12.24	109.71	-717.66	1091.1	22.494	743.66	1092.4	53.182	50.511	0	0	2.711	1.9484	-12.322	-16.902	-0.15377	-1.5646	13.558	17.234	2.5572	0.38378	1.2354	0.33169	1463.9
9.14	915	78	NaN	-3.5706	13.491	-5.0049	-185.05	17.312	12.15	109.62	-717.65	1091.1	22.378	743.61	1092.4	53.687	51.891	0	0	2.6921	1.9298	-12.324	-16.904	-0.15395	-1.6354	13.542	17.261	2.5381	0.2944	1.2178	0.35737	1463.9
9.15	916	78	NaN	-3.5676	13.48	-5.0136	-184.96	17.281	12.283	109.63	-717.61	1091.1	22.543	743.71	1092.4	54.428	52.524	0	0	2.5974	1.8365	-12.325	-16.905	-0.15718	-1.5486	13.53	17.231	2.4403	0.28794	1.2045	0.32582	1463.9
9.16	917	78	NaN	-3.5689	13.46	-5.0499	-185.01	17.324	12.202	109.72	-717.6	1091.1	22.409	743.63	1092.4	55.105	52.211	0	0	2.5641	1.8037	-12.325	-16.905	-0.14943	-1.5941	13.513	17.271	2.4147	0.20956	1.1882	0.36681	1463.8
9.17	918	78	NaN	-3.5684	13.429	-5.1006	-184.98	17.33	12.239	109.83	-717.57	1091	22.426	743.66	1092.4	52.507	52.061	0	0	2.5394	1.7794	-12.324	-16.904	-0.14515	-1.5582	13.482	17.277	2.3943	0.22119	1.1575	0.37276	1463.8
9.18	919	78	NaN	-3.5676	13.399	-5.1361	-184.93	17.33	12.297	109.87	-717.53	1091	22.454	743.7	1092.4	51.226	50.538	0	0	2.4774	1.7182	-12.325	-16.905	-0.14386	-1.5045	13.452	17.277	2.3335	0.21373	1.1265	0.37157	1463.9
9.19	920	78	NaN	-3.5721	13.378	-5.145	-184.91	17.358	12.283	109.82	-717.5	1091	22.359	743.67	1092.4	53.125	51.042	0	0	2.4866	1.7273	-12.327	-16.907	-0.14653	-1.4887	13.432	17.303	2.3401	0.23856	1.1054	0.39607	1463.8
9.2	921	78	NaN	-3.5877	13.359	-5.1459	-184.89	17.391	12.271	109.77	-717.49	1091	22.248	743.58	1092.4	52.667	51.074	0	0	2.5335	1.7735	-12.329	-16.909	-0.15961	-1.457	13.415	17.335	2.3739	0.31647	1.086	0.42675	1463.7
9.21	922	78	NaN	-3.5871	13.338	-5.1371	-184.88	17.371	12.322	109.72	-717.51	1090.9	22.359	743.66	1092.4	52.42	52.068	0	0	2.5652	1.8047	-12.33	-16.909	-0.16551	-1.4596	13.395	17.315	2.3996	0.34509	1.0649	0.40514	1463.8
9.22	923	78	NaN	-3.5924	13.339	-5.1401	-184.87	17.36	12.325	109.72	-717.47	1090.9	22.329	743.7	1092.4	53.091	50.145	0	0	2.5959	1.835	-12.33	-16.91	-0.16989	-1.4484	13.395	17.304	2.426	0.38657	1.0647	0.39383	1463.8
9.23	924	78	NaN	-3.5952	13.336	-5.1443	-184.85	17.369	12.327	109.7	-717.45	1090.9	22.285	743.68	1092.4	53.758	52.515	0	0	2.6544	1.8927	-12.331	-16.911	-0.17146	-1.423	13.393	17.312	2.4829	0.46967	1.0623	0.40107	1463.7
9.24	925	78	NaN	-3.5968	13.334	-5.1537	-184.82	17.373	12.34	109.7	-717.43	1090.9	22.278	743.67	1092.4	53.463	51.796	0	0	2.7193	1.9566	-12.333	-16.913	-0.1725	-1.3988	13.392	17.315	2.5468	0.55782	1.0589	0.40198	1463.7
9.25	926	78	NaN	-3.5972	13.338	-5.1636	-184.81	17.362	12.366	109.73	-717.4	1090.9	22.316	743.7	1092.4	52.575	50.928	0	0	2.7833	2.0197	-12.336	-16.916	-0.17354	-1.3822	13.396	17.304	2.6098	0.63753	1.0606	0.3886	1463.7
9.26	927	78	NaN	-3.5918	13.348	-5.1571	-184.78	17.361	12.397	109.7	-717.37	1090.9	22.353	743.72	1092.5	54.354	52.384	0	0	2.7173	1.9547	-12.339	-16.918	-0.17073	-1.3621	13.407	17.301	2.5466	0.59258	1.0686	0.38298	1463.7
9.27	928	78	NaN	-3.5795	13.348	-5.1548	-184.76	17.358	12.336	109.71	-717.36	1090.9	22.117	743.73	1092.5	53.59	51.736	0	0	2.736	1.9731	-12.34	-16.92	-0.14877	-1.3272	13.409	17.297	2.5873	0.64592	1.0684	0.3768	1463.7
9.28	929	78	NaN	-3.5735	13.347	-5.1392	-184.73	17.348	12.397	109.65	-717.35	1090.9	22.223	743.78	1092.5	53.324	51.808	0	0	2.8443	2.0798	-12.341	-16.921	-0.14943	-1.3024	13.409	17.286	2.6948	0.77736	1.0675	0.36533	1463.7
9.29	930	78	NaN	-3.5668	13.346	-5.1413	-184.69	17.339	12.406	109.64	-717.33	1090.9	22.197	743.81	1092.5	52.668	51.732	0	0	2.951	2.185	-12.343	-16.923	-0.14204	-1.2694	13.408	17.278	2.809	0.91555	1.0649	0.35486	1463.8
9.3	931	78	NaN	-3.5603	13.348	-5.1435	-184.64	17.322	12.419	109.62	-717.31	1090.9	22.178	743.87	1092.5	54.201	51.001	0	0	3.0565	2.2889	-12.345	-16.925	-0.13571	-1.2189	13.409	17.261	2.9208	1.07	1.0637	0.33562	1463.8
9.31	932	78	NaN	-3.556	13.348	-5.1363	-184.59	17.3	12.444	109.56	-717.3	1090.9	22.218	743.96	1092.5	52.889	51.542	0	0	2.9977	2.231	-12.349	-16.929	-0.13524	-1.1644	13.41	17.239	2.8625	1.0666	1.0603	0.30934	1463.9
9.32	933	78	NaN	-3.5544	13.34	-5.134	-184.56	17.291	12.386	109.55	-717.31	1090.9	22.109	744	1092.4	52.127	50.375	0	0	2.9793	2.2128	-12.352	-16.932	-0.13015	-1.1403	13.401	17.23	2.8491	1.0725	1.0494	0.29802	1463.9
9.33	934	78	NaN	-3.5607	13.341	-5.1337	-184.56	17.277	12.314	109.5	-717.29	1090.9	22.057	744.08	1092.4	53.199	51.463	0	0	3.0195	2.2524	-12.353	-16.933	-0.13629	-1.139	13.402	17.215	2.8832	1.1134	1.0491	0.2819	1464
9.34	935	78	NaN	-3.5629	13.349	-5.1459	-184.76	17.211	12.018	109.49	-717.22	1090.8	21.851	744.4	1092.5	52.953	51.56	0	0	3.0565	2.2889	-12.355	-16.935	-0.13145	-1.325	13.412	17.147	2.925	0.96393	1.0572	0.21249	1464.2
9.35	936	78	NaN	-3.5697	13.355	-5.1523	-184.95	17.161	11.747	109.48	-717.17	1090.8	21.604	744.64	1092.5	54.447	52.06	0	0	3.0741	2.3063	-12.357	-16.937	-0.12968	-1.5109	13.422	17.094	2.9444	0.79535	1.065	0.15743	1464.5
9.36	937	78	NaN	-3.5752	13.355	-5.1539	-185.18	17.119	11.46	109.46	-717.16	1090.8	21.235	744.84	1092.6	52.758	52.434	0	0	3.0508	2.2833	-12.359	-16.939	-0.12171	-1.7222	13.425	17.048	2.9291	0.56108	1.0663	0.10927	1464.7
9.37	938	78	NaN	-3.5759	13.349	-5.1514	-185.49	17.04	11.146	109.44	-717.15	1090.8	20.787	745.16	1092.8	51.548	51.416	0	0	3.0038	2.237	-12.36	-16.94	-0.10639	-2.024	13.426	16.963	2.8974	0.21295	1.0659	0.023115	1465
9.38	939	78	NaN	-3.5755	13.352	-5.142	-185.92	16.879	10.909	109.4	-717.1	1090.8	20.477	745.81	1093	54.52	52.514	0	0	2.916	2.1505	-12.361	-16.94	-0.096957	-2.4399	13.438	16.793	2.819	-0.28943	1.077	-0.14735	1465.6
9.39	940	78	NaN	-3.5739	13.348	-5.1505	-186.21	16.791	10.845	109.43	-717.09	1090.8	20.304	746.27	1093.3	51.78	51.954	0	0	2.9767	2.2102	-12.362	-16.942	-0.08852	-2.7198	13.445	16.695	2.8881	-0.50956	1.0826	-0.24722	1466.1
9.4	941	78	NaN	-3.5769	13.348	-5.1491	-186.37	16.766	10.859	109.42	-717.07	1090.8	20.317	746.5	1093.4	53.805	48.842	0	0	3.0408	2.2735	-12.364	-16.944	-0.092988	-2.8879	13.452	16.662	2.9479	-0.61445	1.0879	-0.28208	1466.3
9.41	942	78	NaN	-3.5799	13.347	-5.1427	-186.88	16.835	10.859	109.39	-717.04	1090.8	20.26	746.95	1094.2	53.701	51.54	0	0	3.0153	2.2483	-12.366	-16.946	-0.095958	-3.3952	13.481	16.7	2.9194	-1.1468	1.1154	-0.24604	1466.7
9.42	943	78	NaN	-3.587	13.346	-5.1398	-187.53	17.028	10.678	109.37	-717	1090.8	19.907	747.22	1095.2	52.046	49.349	0	0	3.0126	2.2457	-12.367	-16.947	-0.090733	-4.0364	13.52	16.854	2.9219	-1.7907	1.1532	-0.092853	1467
9.43	944	78	NaN	-3.5948	13.345	-5.1434	-188.14	17.323	10.327	109.36	-716.97	1090.8	19.33	747.06	1096.1	54.486	50.812	0	0	3.0234	2.2563	-12.367	-16.947	-0.075649	-4.618	13.551	17.118	2.9478	-2.3617	1.1836	0.17035	1466.8
9.44	945	78	NaN	-3.592	13.341	-5.1484	-188.67	17.645	10.037	109.38	-716.96	1090.8	18.937	746.64	1096.6	55.033	51.456	0	0	3.0556	2.288	-12.368	-16.948	-0.056045	-5.1307	13.567	17.418	2.9996	-2.8427	1.1994	0.47007	1466.4
9.45	946	78	NaN	-3.591	13.35	-5.1523	-188.98	17.951	9.9741	109.39	-716.91	1090.8	19.177	746.36	1097.3	55.365	52.871	0	0	3.0858	2.3178	-12.369	-16.949	-0.063219	-5.456	13.604	17.698	3.0226	-3.1383	1.2351	0.74921	1466.1
9.46	947	78	NaN	-3.5865	13.349	-5.1428	-189.39	18.47	9.6593	109.35	-716.89	1090.8	18.987	745.48	1098.3	54.852	52.188	0	0	3.1078	2.3394	-12.371	-16.951	-0.050569	-5.8583	13.642	18.176	3.0572	-3.5189	1.2716	1.2249	1465.2
9.47	948	78	NaN	-3.583	13.349	-5.147	-189.61	18.774	9.7272	109.36	-716.86	1090.8	19.595	745.05	1099	53.831	50.991	0	0	3.1602	2.3912	-12.373	-16.953	-0.069492	-6.0954	13.67	18.452	3.0908	-3.7042	1.2974	1.4995	1464.7
9.48	949	78	NaN	-3.5804	13.347	-5.1487	-189.8	18.972	9.7854	109.35	-716.86	1090.8	20.105	744.65	1099.5	55.207	52.611	0	0	3.2237	2.4537	-12.375	-16.955	-0.085897	-6.3016	13.69	18.629	3.1378	-3.8479	1.3157	1.674	1464.3
9.49	950	78	NaN	-3.5746	13.339	-5.142	-190.21	19.205	9.5108	109.32	-716.85	1090.7	19.954	743.7	1100.2	54.142	51.383	0	0	3.2237	2.4537	-12.376	-16.956	-0.073107	-6.7088	13.712	18.833	3.1506	-4.2551	1.3353	1.8767	1463.3
9.5	951	78	NaN	-3.5615	13.328	-5.1429	-190.97	19.482	8.9958	109.32	-716.82	1090.7	19.535	742.03	1101.2	53.693	50.607	0	0	3.2506	2.4802	-12.379	-16.959	-0.039674	-7.4508	13.741	19.069	3.211	-4.9706	1.362	2.1106	1461.6
9.51	952	78	NaN	-3.5574	13.329	-5.1736	-191.34	19.499	8.9886	109.43	-716.8	1090.7	19.75	741.24	1101.6	53.061	49.715	0	0	3.3017	2.5305	-12.382	-16.962	-0.037843	-7.8231	13.757	19.071	3.2638	-5.2926	1.3755	2.109	1460.8
9.52	953	78	NaN	-3.5551	13.321	-5.1691	-192.16	19.414	8.9491	109.42	-716.78	1090.7	20.178	740.05	1102.2	54.38	51.006	0	0	3.3372	2.5656	-12.383	-16.962	-0.04973	-8.6546	13.772	18.963	3.2875	-6.089	1.3892	2.0008	1459.6
9.53	954	78	NaN	-3.5589	13.315	-5.1745	-192.97	19.281	8.8963	109.44	-716.77	1090.7	20.543	739.12	1102.6	53.187	50.358	0	0	3.3727	2.6005	-12.383	-16.963	-0.064669	-9.4797	13.783	18.812	3.308	-6.8792	1.3998	1.8489	1458.7
9.54	955	78	NaN	-3.5684	13.309	-5.1747	-193.77	19.106	8.8119	109.45	-716.77	1090.7	20.743	738.36	1102.9	52.159	51.869	0	0	3.424	2.6511	-12.385	-16.965	-0.080007	-10.279	13.79	18.625	3.344	-7.6281	1.4046	1.6598	1457.9
9.55	956	78	NaN	-3.5783	13.303	-5.1618	-194.6	18.909	8.7463	109.41	-716.76	1090.7	20.962	737.62	1103.2	52.381	51.152	0	0	3.475	2.7014	-12.387	-16.967	-0.09821	-11.121	13.795	18.417	3.3768	-8.4199	1.4078	1.4493	1457.1
9.56	957	78	NaN	-3.5817	13.301	-5.1493	-195.57	18.708	8.793	109.38	-716.76	1090.7	21.545	736.86	1103.5	53.512	50.793	0	0	3.5258	2.7514	-12.39	-16.97	-0.12372	-12.11	13.806	18.204	3.4021	-9.3583	1.4162	1.2338	1456.3
9.57	958	78	NaN	-3.5869	13.299	-5.1607	-197.07	18.4	8.7869	109.43	-716.76	1090.7	22.115	735.73	1103.9	51.474	51.019	0	0	3.6299	2.854	-12.391	-16.971	-0.14686	-13.625	13.821	17.878	3.4831	-10.771	1.4303	0.90764	1455.2
9.58	959	78	NaN	-3.5866	13.31	-5.1679	-198.31	18.096	8.5432	109.46	-716.74	1090.7	21.816	734.98	1104.1	51.993	49.805	0	0	3.7206	2.9433	-12.392	-16.972	-0.13163	-14.853	13.836	17.569	3.5889	-11.91	1.4444	0.59771	1454.4
9.59	960	78	NaN	-3.5849	13.307	-5.1521	-199.48	17.87	8.3636	109.42	-716.76	1090.7	21.659	734.18	1104.2	53.77	51.147	0	0	3.7755	2.9975	-12.393	-16.973	-0.1235	-16.021	13.838	17.339	3.652	-13.023	1.4453	0.36588	1453.7
9.6	961	78	NaN	-3.5806	13.306	-5.1443	-200.88	17.687	8.2517	109.4	-716.78	1090.7	21.715	733.07	1104.3	52.978	52.08	0	0	3.8053	3.0269	-12.394	-16.974	-0.11964	-17.423	13.843	17.15	3.6857	-14.396	1.4495	0.17626	1452.6
9.61	962	78	NaN	-3.5782	13.312	-5.1548	-202.35	17.528	8.2307	109.43	-716.78	1090.7	21.938	731.87	1104.5	53.598	52.588	0	0	3.8288	3.05	-12.394	-16.974	-0.1221	-18.896	13.855	16.985	3.7067	-15.846	1.4607	0.010747	1451.4
9.62	963	78	NaN	-3.5842	13.317	-5.1632	-203.41	17.41	8.3623	109.43	-716.79	1090.7	22.295	731.07	1104.5	53.086	50.773	0	0	3.7915	3.0133	-12.395	-16.974	-0.14038	-19.966	13.862	16.865	3.6512	-16.952	1.4671	-0.10936	1450.5
9.63	964	78	NaN	-3.5784	13.307	-5.1555	-204.84	17.354	8.4864	109.38	-716.84	1090.7	22.522	729.74	1104.6	51.457	51.095	0	0	3.7887	3.0105	-12.395	-16.975	-0.14217	-21.401	13.857	16.803	3.6465	-18.391	1.4628	-0.17101	1449.2
9.64	965	78	NaN	-3.5818	13.313	-5.1661	-205.83	17.369	8.6267	109.39	-716.83	1090.7	22.728	728.77	1104.7	55.269	50.629	0	0	3.8908	3.1111	-12.395	-16.975	-0.15088	-22.395	13.868	16.814	3.74	-19.284	1.4732	-0.1612	1448.3
9.65	966	78	NaN	-3.5907	13.315	-5.1796	-206.77	17.428	8.7034	109.41	-716.83	1090.7	22.736	727.72	1104.8	54.194	53.383	0	0	3.9985	3.2172	-12.396	-16.976	-0.15714	-23.333	13.873	16.87	3.8413	-20.116	1.4771	-0.10629	1447.2
9.66	967	78	NaN	-3.6071	13.312	-5.1876	-207.93	17.534	8.8289	109.39	-716.84	1090.7	22.72	726.41	1104.9	54.076	52.287	0	0	4.1008	3.3181	-12.398	-16.978	-0.17031	-24.49	13.873	16.972	3.9305	-21.172	1.4754	-0.005638	1445.9
9.67	968	78	NaN	-3.6272	13.306	-5.1908	-209.28	17.721	9.0676	109.37	-716.86	1090.7	22.884	724.82	1105	53.328	50.353	0	0	4.1705	3.3867	-12.4	-16.98	-0.19425	-25.851	13.871	17.155	3.9762	-22.464	1.4706	0.175	1444.3
9.68	969	78	NaN	-3.642	13.298	-5.1959	-210.54	18.013	9.3744	109.35	-716.88	1090.7	23.284	723.15	1105.1	51.562	51.374	0	0	4.209	3.4247	-12.403	-16.983	-0.22164	-27.12	13.868	17.443	3.9874	-23.695	1.465	0.46027	1442.7
9.69	970	78	NaN	-3.6498	13.295	-5.198	-211.36	18.177	9.5532	109.33	-716.87	1090.7	23.333	721.94	1105.1	53.476	52.254	0	0	4.2294	3.4448	-12.405	-16.985	-0.22912	-27.935	13.866	17.607	4.0003	-24.49	1.4604	0.62213	1441.5
9.7	971	78	NaN	-3.6508	13.295	-5.1958	-212.16	18.413	9.8534	109.31	-716.87	1090.7	23.775	720.74	1105.1	54.531	50.938	0	0	4.3231	3.5372	-12.408	-16.988	-0.24572	-28.751	13.867	17.84	4.0774	-25.214	1.4596	0.85256	1440.2
9.71	972	78	NaN	-3.6525	13.297	-5.1897	-213.1	18.652	10.027	109.27	-716.87	1090.7	23.792	718.84	1105.1	55.08	49.747	0	0	4.4442	3.6565	-12.411	-16.991	-0.2453	-29.696	13.871	18.078	4.1989	-26.04	1.4607	1.0869	1438.3
9.72	973	78	NaN	-3.6508	13.298	-5.1954	-213.92	18.806	10.283	109.27	-716.86	1090.7	23.974	717.31	1105.1	53.18	50.57	0	0	4.5173	3.7285	-12.414	-16.994	-0.24728	-30.519	13.873	18.232	4.27	-26.79	1.4586	1.2381	1436.8
9.73	974	78	NaN	-3.6481	13.299	-5.2089	-214.56	18.898	10.568	109.29	-716.85	1090.7	24.315	716.23	1105.1	51.951	50.585	0	0	4.6279	3.8375	-12.416	-16.996	-0.25455	-31.166	13.871	18.325	4.3733	-27.328	1.4543	1.329	1435.7
9.74	975	78	NaN	-3.6513	13.3	-5.2097	-215.2	19.031	10.621	109.27	-716.83	1090.7	24.246	714.67	1105	51.49	51.054	0	0	4.7658	3.9735	-12.419	-16.998	-0.25231	-31.806	13.87	18.461	4.5135	-27.832	1.4514	1.4621	1434.1
9.75	976	78	NaN	-3.6472	13.291	-5.2093	-215.79	19.139	10.832	109.24	-716.84	1090.7	24.558	713.34	1104.9	53.866	52.505	0	0	4.835	4.0417	-12.411	-16.99	-0.25845	-32.397	13.859	18.57	4.5766	-28.355	1.4489	1.58	1432.7
9.76	977	78	NaN	-3.6478	13.286	-5.2283	-216.64	19.307	11.051	109.3	-716.79	1090.7	24.862	711.13	1104.8	54.035	51.148	0	0	4.857	4.0633	-12.406	-16.986	-0.26361	-33.252	13.849	18.744	4.5934	-29.188	1.4426	1.7573	1430.5
9.77	978	78	NaN	-3.6599	13.271	-5.224	-217.34	19.439	11.303	109.27	-716.78	1090.7	25.176	708.76	1104.5	53.298	52.068	0	0	4.8221	4.0289	-12.407	-16.987	-0.28392	-33.969	13.826	18.884	4.5382	-29.94	1.4193	1.8969	1428.1
9.78	979	78	NaN	-3.6724	13.259	-5.2158	-217.85	19.524	11.553	109.22	-716.77	1090.7	25.594	706.82	1104.3	53.281	51.199	0	0	4.8174	4.0243	-12.408	-16.988	-0.31043	-34.483	13.806	18.977	4.507	-30.459	1.3977	1.9893	1426.1
9.79	980	78	NaN	-3.6798	13.252	-5.2136	-218.21	19.573	11.734	109.2	-716.75	1090.7	26.033	705.26	1104.1	53.138	51.541	0	0	4.8431	4.0496	-12.41	-16.99	-0.33251	-34.865	13.791	19.033	4.5106	-30.815	1.3813	2.0437	1424.5
9.8	981	78	NaN	-3.6846	13.238	-5.2112	-218.59	19.605	11.803	109.2	-716.73	1090.7	26.338	703.44	1103.9	53.351	50.017	0	0	4.8964	4.1021	-12.41	-16.99	-0.34547	-35.248	13.772	19.071	4.5509	-31.146	1.362	2.082	1422.6
9.81	982	78	NaN	-3.6865	13.218	-5.2092	-219.03	19.636	11.952	109.2	-716.72	1090.7	26.891	700.74	1103.6	52.072	52.22	0	0	4.9369	4.1421	-12.409	-16.989	-0.36324	-35.709	13.741	19.113	4.5737	-31.567	1.3315	2.1241	1419.9
9.82	983	78	NaN	-3.6848	13.214	-5.1981	-219.16	19.556	11.971	109.16	-716.7	1090.7	26.951	699.85	1103.5	53.311	51.701	0	0	4.9552	4.1601	-12.408	-16.988	-0.36351	-35.837	13.732	19.037	4.5917	-31.677	1.3239	2.0489	1419
9.83	984	78	NaN	-3.6758	13.206	-5.2058	-219.41	19.351	12.169	109.16	-716.68	1090.7	27.423	697.37	1103.1	53.111	51.962	0	0	5.0072	4.2113	-12.406	-16.986	-0.36764	-36.098	13.71	18.846	4.6396	-31.887	1.3043	1.8607	1416.5
9.84	985	78	NaN	-3.6652	13.198	-5.2242	-219.53	19.128	12.352	109.19	-716.66	1090.6	27.805	695.05	1102.8	54.34	52.821	0	0	5.0467	4.2502	-12.403	-16.983	-0.36569	-36.233	13.69	18.636	4.681	-31.983	1.2872	1.6529	1414.1
9.85	986	78	NaN	-3.6555	13.192	-5.2389	-219.46	18.941	12.406	109.2	-716.66	1090.6	27.955	693.17	1102.6	52.651	51.309	0	0	5.0379	4.2416	-12.4	-16.98	-0.3573	-36.157	13.679	18.454	4.6806	-31.915	1.2782	1.474	1412.2
9.86	987	78	NaN	-3.6458	13.188	-5.2436	-219.3	18.771	12.378	109.15	-716.67	1090.6	28.168	690.6	1102.5	53.946	51.143	0	0	5.026	4.2299	-12.398	-16.978	-0.35226	-36.008	13.669	18.29	4.6738	-31.778	1.2711	1.3123	1409.7
9.87	988	78	NaN	-3.6374	13.197	-5.2738	-219.07	18.588	12.43	109.22	-716.64	1090.6	28.448	689.14	1102.3	55.573	51.39	0	0	5.0078	4.2119	-12.395	-16.975	-0.34906	-35.78	13.673	18.112	4.6587	-31.568	1.2784	1.137	1408.2
9.88	989	78	NaN	-3.6369	13.195	-5.2735	-218.7	18.36	12.632	109.18	-716.67	1090.7	28.932	688.09	1102.2	52.293	51.549	0	0	4.9529	4.1578	-12.391	-16.97	-0.3674	-35.432	13.665	17.89	4.5855	-31.274	1.2746	0.91951	1407.1
9.89	990	78	NaN	-3.6383	13.201	-5.2769	-218.27	18.176	12.669	109.18	-716.67	1090.7	29.172	686.72	1102.1	54.166	50.842	0	0	4.8958	4.1015	-12.386	-16.966	-0.37557	-35.006	13.667	17.71	4.5202	-30.905	1.2812	0.74388	1405.7
9.9	991	78	NaN	-3.6449	13.21	-5.2834	-217.77	17.997	12.648	109.19	-716.66	1090.7	29.327	685.33	1102.1	53.223	51.058	0	0	4.87	4.0762	-12.382	-16.962	-0.38478	-34.508	13.676	17.532	4.4853	-30.432	1.2939	0.56985	1404.3
9.91	992	78	NaN	-3.6554	13.218	-5.2719	-216.96	17.768	12.585	109.17	-716.66	1090.7	29.462	683.58	1102.1	52.776	51.102	0	0	4.8028	4.0099	-12.38	-16.959	-0.39755	-33.703	13.686	17.299	4.4053	-29.693	1.3067	0.33965	1402.6
9.92	993	78	NaN	-3.6646	13.224	-5.2293	-215.67	17.477	12.41	109.11	-716.67	1090.7	29.494	681.01	1102.2	52.708	50.402	0	0	4.715	3.9233	-12.378	-16.958	-0.40423	-32.407	13.697	17.003	4.3108	-28.483	1.3195	0.04558	1400
9.93	994	78	NaN	-3.6684	13.244	-5.242	-214.87	17.348	12.226	109.18	-716.6	1090.7	29.306	679.62	1102.4	52.751	52.411	0	0	4.6277	3.8373	-12.377	-16.957	-0.39404	-31.595	13.722	16.869	4.2337	-27.758	1.3457	-0.08713	1398.6
9.94	995	78	NaN	-3.6716	13.249	-5.2561	-213.95	17.244	12.025	109.27	-716.57	1090.7	29.044	678.17	1102.5	53.701	52.769	0	0	4.538	3.749	-12.375	-16.955	-0.37966	-30.655	13.737	16.756	4.1584	-26.906	1.3614	-0.19922	1397.1
9.95	996	78	NaN	-3.6671	13.246	-5.2387	-212.99	17.164	11.929	109.26	-716.58	1090.7	29.031	676.9	1102.8	51.852	49.748	0	0	4.4358	3.6482	-12.375	-16.955	-0.37202	-29.696	13.742	16.668	4.0638	-26.048	1.3675	-0.28695	1395.8
9.96	997	78	NaN	-3.6649	13.25	-5.2284	-211.76	17.089	11.792	109.27	-716.56	1090.7	28.98	675.33	1103	51.042	49.628	0	0	4.331	3.545	-12.374	-16.954	-0.36346	-28.461	13.758	16.581	3.9676	-24.916	1.3842	-0.37299	1394.3
9.97	998	78	NaN	-3.6679	13.261	-5.2321	-210.46	17.035	11.601	109.31	-716.51	1090.6	28.828	673.62	1103.3	52.088	51.415	0	0	4.2206	3.4362	-12.374	-16.954	-0.35439	-27.149	13.783	16.514	3.8663	-23.713	1.4088	-0.4402	1392.5
9.98	999	78	NaN	-3.6716	13.263	-5.2285	-209.51	17.035	11.445	109.31	-716.48	1090.6	28.721	672.29	1103.6	52.838	51.01	0	0	4.0378	3.256	-12.373	-16.952	-0.35071	-26.194	13.796	16.502	3.6871	-22.938	1.4236	-0.45081	1391.2
9.99	1000	78	NaN	-3.6728	13.256	-5.2227	-208.62	17.062	11.264	109.32	-716.5	1090.6	28.626	670.98	1103.9	53.738	50.637	0	0	3.9314	3.1511	-12.372	-16.952	-0.34442	-25.296	13.803	16.515	3.5869	-22.145	1.4308	-0.43704	1389.9
10	1001	78	NaN	-3.6843	13.253	-5.2242	-207.28	17.038	11.094	109.3	-716.49	1090.6	28.506	669.22	1104.3	54.931	51.554	0	0	3.9021	3.1223	-12.373	-16.953	-0.34763	-23.944	13.817	16.474	3.5545	-20.822	1.4442	-0.47866	1388.1
10.01	1002	78	NaN	-3.6949	13.248	-5.2285	-206.31	17.026	10.972	109.28	-716.48	1090.6	28.5	667.9	1104.6	53.787	50.28	0	0	3.8757	3.0962	-12.372	-16.952	-0.35538	-22.97	13.827	16.446	3.5203	-19.873	1.455	-0.5057	1386.8
10.02	1003	78	NaN	-3.7005	13.239	-5.2344	-205.5	17.013	10.821	109.27	-716.48	1090.6	28.425	666.75	1105	54.642	50.022	0	0	3.8494	3.0703	-12.372	-16.951	-0.35538	-22.157	13.833	16.419	3.494	-19.086	1.4614	-0.5324	1385.7
10.03	1004	78	NaN	-3.7057	13.226	-5.2417	-204.59	16.986	10.621	109.27	-716.48	1090.6	28.277	665.42	1105.3	53.381	50.27	0	0	3.8529	3.0737	-12.373	-16.953	-0.35142	-21.24	13.834	16.379	3.5014	-18.166	1.4611	-0.57399	1384.3
10.04	1005	78	NaN	-3.7183	13.207	-5.2475	-203.52	16.951	10.419	109.26	-716.48	1090.6	28.209	663.8	1105.6	55.109	50.439	0	0	3.8019	3.0235	-12.373	-16.953	-0.35772	-20.16	13.83	16.328	3.4441	-17.137	1.4569	-0.62559	1382.7
10.05	1006	78	NaN	-3.7324	13.191	-5.2314	-202.84	16.942	10.325	109.18	-716.48	1090.6	28.297	662.67	1105.9	54.209	51.591	0	0	3.6816	2.9049	-12.373	-16.953	-0.37615	-19.484	13.827	16.306	3.3054	-16.58	1.4539	-0.64731	1381.6
10.06	1007	78	NaN	-3.7345	13.171	-5.233	-201.93	16.897	10.225	109.15	-716.48	1090.6	28.515	661.21	1106.3	52.819	51.968	0	0	3.6736	2.8971	-12.373	-16.953	-0.38494	-18.578	13.823	16.245	3.2887	-15.681	1.4499	-0.70806	1380.1
10.07	1008	78	NaN	-3.7368	13.151	-5.246	-201.03	16.854	10.001	109.15	-716.49	1090.6	28.395	659.59	1106.6	53.808	50.48	0	0	3.6751	2.8986	-12.372	-16.952	-0.37819	-17.669	13.814	16.191	3.2969	-14.77	1.4421	-0.76142	1378.5
10.08	1009	78	NaN	-3.7388	13.138	-5.2641	-200.32	16.822	9.8298	109.18	-716.49	1090.6	28.32	658.26	1106.7	52.743	49.96	0	0	3.6641	2.8877	-12.371	-16.951	-0.37269	-16.951	13.809	16.151	3.2914	-14.064	1.4381	-0.79958	1377.2
10.09	1010	78	NaN	-3.7414	13.135	-5.2781	-199.76	16.791	9.7243	109.2	-716.49	1090.6	28.315	657.21	1106.8	52.998	51.562	0	0	3.5359	2.7614	-12.371	-16.951	-0.37149	-16.391	13.811	16.116	3.1644	-13.63	1.4398	-0.83491	1376.2
10.1	1011	78	NaN	-3.7448	13.139	-5.2786	-199.21	16.744	9.5877	109.18	-716.5	1090.6	28.174	656.15	1106.9	52.742	52.253	0	0	3.3721	2.5999	-12.371	-16.951	-0.36732	-15.828	13.817	16.066	3.0048	-13.228	1.4459	-0.88456	1375.1
10.11	1012	78	NaN	-3.7411	13.137	-5.2621	-198.68	16.677	9.5024	109.12	-716.53	1090.6	28.134	655.21	1106.9	52.851	52.506	0	0	3.289	2.5181	-12.371	-16.951	-0.36246	-15.304	13.817	15.997	2.9266	-12.786	1.4458	-0.95407	1374.2
10.12	1013	78	NaN	-3.747	13.162	-5.2685	-197.89	16.633	9.3646	109.11	-716.51	1090.6	28.147	653.6	1106.8	51.767	51.476	0	0	3.205	2.4352	-12.372	-16.952	-0.36506	-14.509	13.837	15.958	2.8399	-12.074	1.4653	-0.9933	1372.6
10.13	1014	78	NaN	-3.7493	13.174	-5.2746	-197.22	16.555	9.1987	109.12	-716.53	1090.6	28.013	652.06	1106.7	55.465	53.456	0	0	3.0696	2.3018	-12.372	-16.951	-0.35788	-13.824	13.847	15.882	2.7117	-11.522	1.4751	-1.0696	1371.1
10.14	1015	78	NaN	-3.7497	13.186	-5.2801	-196.62	16.458	9.0413	109.12	-716.55	1090.6	27.852	650.63	1106.6	51.811	53.275	0	0	3.0018	2.235	-12.372	-16.952	-0.34773	-13.22	13.856	15.787	2.6541	-10.985	1.4845	-1.1643	1369.7
10.15	1016	78	NaN	-3.7496	13.2	-5.2888	-196.14	16.373	8.8969	109.14	-716.55	1090.6	27.68	649.38	1106.6	53.332	52.801	0	0	2.9488	2.1828	-12.372	-16.952	-0.33665	-12.722	13.868	15.705	2.6121	-10.54	1.4961	-1.2468	1368.5
10.16	1017	78	NaN	-3.7497	13.212	-5.2996	-195.82	16.323	8.7593	109.16	-716.55	1090.6	27.452	648.49	1106.5	52.367	54.639	0	0	2.8244	2.0602	-12.372	-16.952	-0.32405	-12.396	13.877	15.657	2.5004	-10.336	1.5053	-1.2946	1367.6
10.17	1018	78	NaN	-3.7513	13.216	-5.288	-195.66	16.298	8.6831	109.12	-716.55	1090.6	27.293	648.01	1106.5	54.01	54.974	0	0	2.7761	2.0126	-12.372	-16.952	-0.31972	-12.226	13.881	15.633	2.4564	-10.214	1.5086	-1.3188	1367.1
10.18	1019	78	NaN	-3.7565	13.215	-5.2579	-195.18	16.2	8.6068	108.98	-716.6	1090.6	27.173	646.8	1106.4	53.358	53.416	0	0	2.7791	2.0155	-12.372	-16.952	-0.32258	-11.742	13.878	15.536	2.4565	-9.7265	1.5054	-1.4158	1365.9
10.19	1020	78	NaN	-3.7636	13.225	-5.2698	-194.69	16.126	8.4949	108.99	-716.59	1090.6	26.907	645.47	1106.4	51.936	53.409	0	0	2.839	2.0745	-12.372	-16.952	-0.31498	-11.244	13.887	15.464	2.524	-9.1697	1.5158	-1.4873	1364.6
10.2	1021	78	NaN	-3.7714	13.233	-5.2815	-194.29	16.082	8.4546	109	-716.56	1090.6	26.766	644.39	1106.3	53.067	54.289	0	0	2.9216	2.156	-12.371	-16.95	-0.31368	-10.835	13.895	15.421	2.608	-8.6788	1.5243	-1.5296	1363.5
10.21	1022	78	NaN	-3.7775	13.232	-5.2851	-193.9	16.053	8.4536	108.99	-716.54	1090.6	26.678	643.38	1106.3	52.457	54.629	0	0	2.9143	2.1488	-12.371	-16.951	-0.31365	-10.439	13.892	15.393	2.6006	-8.2903	1.5211	-1.5585	1362.5
10.22	1023	78	NaN	-3.7802	13.224	-5.2957	-193.44	16.021	8.4043	109.02	-716.52	1090.6	26.438	642.15	1106.2	53.508	55.526	0	0	2.9324	2.1667	-12.371	-16.951	-0.30176	-9.9619	13.882	15.363	2.6307	-7.7952	1.5112	-1.5876	1361.3
10.23	1024	78	NaN	-3.7844	13.214	-5.3003	-193.13	15.982	8.4064	109.03	-716.51	1090.6	26.311	641.3	1106.1	53.599	55.509	0	0	2.9727	2.2064	-12.369	-16.949	-0.29813	-9.6463	13.869	15.328	2.6746	-7.4399	1.5002	-1.621	1360.4
10.24	1025	78	NaN	-3.7915	13.208	-5.293	-192.81	15.975	8.3693	109.03	-716.48	1090.6	26.037	640.37	1106	53.347	56.014	0	0	3.0883	2.3202	-12.374	-16.954	-0.29141	-9.3133	13.859	15.325	2.7969	-6.993	1.4845	-1.6294	1359.5
10.25	1026	78	NaN	-3.7984	13.209	-5.2944	-192.55	15.863	8.3832	109.03	-716.46	1090.6	25.9	640.14	1106	52.891	54.742	0	0	3.2315	2.4613	-12.38	-16.96	-0.29181	-9.0427	13.86	15.212	2.9397	-6.5813	1.48	-1.7476	1359.2
10.26	1027	78	NaN	-3.8027	13.198	-5.2896	-192.09	15.891	8.3997	109.02	-716.43	1090.5	25.633	638.85	1105.8	55.147	55.01	0	0	3.4101	2.6374	-12.386	-16.966	-0.28192	-8.5682	13.841	15.248	3.1282	-5.9308	1.4552	-1.7178	1357.9
10.27	1028	78	NaN	-3.805	13.182	-5.2866	-191.56	16	8.4145	109.01	-716.39	1090.5	25.269	636.99	1105.5	52.479	54.803	0	0	3.5888	2.8135	-12.391	-16.971	-0.26412	-8.0149	13.813	15.37	3.3247	-5.2014	1.4211	-1.6011	1356.1
10.28	1029	78	NaN	-3.8063	13.18	-5.2974	-191.18	15.999	8.4615	109.04	-716.35	1090.5	25.004	635.97	1105.3	53.815	54.301	0	0	3.7675	2.9896	-12.397	-16.977	-0.25058	-7.6212	13.802	15.376	3.5169	-4.6316	1.4052	-1.6006	1355
10.29	1030	78	NaN	-3.8032	13.176	-5.2905	-190.62	15.998	8.5794	109	-716.3	1090.5	24.772	634.58	1105	54.379	53.584	0	0	3.9461	3.1656	-12.403	-16.983	-0.2356	-7.0544	13.788	15.386	3.7105	-3.8888	1.385	-1.5973	1353.6
10.3	1031	78	NaN	-3.7953	13.174	-5.2932	-189.94	15.772	8.6774	109	-716.25	1090.5	24.353	633.74	1104.8	54.539	52.749	0	0	4.0556	3.2736	-12.407	-16.987	-0.2075	-6.3486	13.78	15.166	3.8481	-3.0751	1.3724	-1.8208	1352.7
10.31	1032	78	NaN	-3.7911	13.173	-5.3037	-189.62	15.695	8.7085	109.03	-716.23	1090.5	24.067	633.21	1104.7	55.765	55.028	0	0	4.0447	3.2627	-12.409	-16.989	-0.18858	-6.0147	13.775	15.093	3.8561	-2.7519	1.3658	-1.8957	1352.2
10.32	1033	78	NaN	-3.7835	13.164	-5.3035	-189.19	15.64	8.7783	109.02	-716.2	1090.5	23.683	632.17	1104.5	54.132	54.863	0	0	4.1019	3.3191	-12.408	-16.988	-0.16233	-5.5708	13.761	15.044	3.9395	-2.2517	1.352	-1.9445	1351.1
10.33	1034	78	NaN	-3.7758	13.15	-5.3032	-188.51	15.546	8.9382	109	-716.16	1090.5	23.152	630.52	1104.3	54.324	54.256	0	0	4.1787	3.3948	-12.407	-16.987	-0.12824	-4.8585	13.739	14.957	4.0505	-1.4636	1.3315	-2.0308	1349.5
10.34	1035	78	NaN	-3.7752	13.135	-5.3199	-187.74	15.429	9.1545	109.04	-716.08	1090.4	22.605	628.75	1104.2	53.83	53.416	0	0	4.2663	3.4812	-12.406	-16.986	-0.097888	-4.0649	13.719	14.845	4.1684	-0.58372	1.3133	-2.1409	1347.7
10.35	1036	78	NaN	-3.7778	13.121	-5.3276	-187.33	15.345	9.2698	109.08	-716.07	1090.4	22.283	627.77	1104.1	52.669	53.694	0	0	4.3337	3.5476	-12.405	-16.984	-0.082438	-3.6347	13.702	14.765	4.2512	-0.087134	1.2973	-2.2199	1346.7
10.36	1037	78	NaN	-3.795	13.105	-5.335	-186.75	15.324	9.3823	109.11	-716.03	1090.4	21.783	626.07	1104	52.346	52.962	0	0	4.3556	3.5692	-12.402	-16.982	-0.07221	-3.025	13.683	14.747	4.2834	0.54419	1.2806	-2.2358	1345
10.37	1038	78	NaN	-3.807	13.089	-5.3212	-186.3	15.282	9.4067	109.06	-716.03	1090.4	21.228	624.74	1103.9	52.629	52.159	0	0	4.3885	3.6016	-12.401	-16.981	-0.059051	-2.5557	13.663	14.708	4.3295	1.046	1.2624	-2.2728	1343.7
10.38	1039	78	NaN	-3.8173	13.08	-5.3132	-185.91	15.227	9.4359	109.03	-716.01	1090.4	20.739	623.57	1103.8	51.742	51.295	0	0	4.4101	3.6228	-12.399	-16.979	-0.046227	-2.1366	13.651	14.656	4.3638	1.4862	1.2524	-2.3224	1342.6
10.39	1040	78	NaN	-3.8275	13.076	-5.3096	-185.53	15.165	9.5039	109.03	-715.98	1090.4	20.35	622.41	1103.7	55.387	51.945	0	0	4.3698	3.5832	-12.396	-16.976	-0.036494	-1.7409	13.644	14.596	4.3334	1.8423	1.2475	-2.3799	1341.4
10.4	1041	78	NaN	-3.8361	13.071	-5.3009	-185.16	15.088	9.5922	109.03	-715.97	1090.4	19.976	621.1	1103.6	52.566	52.694	0	0	4.3996	3.6126	-12.394	-16.974	-0.02571	-1.3481	13.635	14.524	4.3739	2.2644	1.2412	-2.4495	1340.1
10.41	1042	78	NaN	-3.8379	13.078	-5.3168	-184.64	14.988	9.6618	109.1	-715.92	1090.4	19.327	619.24	1103.4	53.259	51.151	0	0	4.4682	3.6802	-12.391	-16.971	0.0088891	-0.7886	13.637	14.429	4.4771	2.8916	1.2455	-2.5419	1338.2
10.42	1043	78	NaN	-3.8337	13.085	-5.3018	-184.15	14.903	9.6996	109.07	-715.91	1090.4	18.534	617.19	1103.3	55.005	51.854	0	0	4.5297	3.7408	-12.39	-16.97	0.051595	-0.26022	13.638	14.35	4.5813	3.4805	1.2484	-2.6194	1336.2
10.43	1044	78	NaN	-3.8317	13.09	-5.3033	-183.83	14.809	9.7417	109.09	-715.9	1090.4	18.057	615.7	1103.1	53.658	50.256	0	0	4.5714	3.7818	-12.388	-16.967	0.078922	0.084349	13.638	14.261	4.6503	3.8662	1.2502	-2.7062	1334.8
10.44	1045	78	NaN	-3.8252	13.094	-5.3076	-183.53	14.731	9.7726	109.1	-715.89	1090.4	17.578	614.3	1103	51.565	50.67	0	0	4.4874	3.699	-12.384	-16.964	0.11078	0.40564	13.636	14.189	4.5981	4.1047	1.2513	-2.7756	1333.4
10.45	1046	78	NaN	-3.8155	13.096	-5.3104	-183.19	14.633	9.8168	109.11	-715.88	1090.4	17.012	612.64	1102.7	54.439	50.248	0	0	4.5155	3.7268	-12.381	-16.961	0.15009	0.77521	13.629	14.1	4.6656	4.502	1.2477	-2.8615	1331.8
10.46	1047	78	NaN	-3.8077	13.096	-5.3126	-182.81	14.484	9.9132	109.12	-715.89	1090.3	16.473	610.71	1102.4	52.702	52.183	0	0	4.6207	3.8304	-12.379	-16.958	0.18706	1.1834	13.617	13.963	4.8078	5.0139	1.2386	-2.9952	1329.9
10.47	1048	78	NaN	-3.8025	13.096	-5.3066	-182.43	14.364	10.072	109.1	-715.9	1090.3	16.156	609.28	1102.2	53.696	51.364	0	0	4.5367	3.7477	-12.378	-16.957	0.20948	1.5832	13.607	13.853	4.7462	5.3309	1.2291	-3.104	1328.5
10.48	1049	78	NaN	-3.8057	13.099	-5.3155	-182.1	14.252	10.077	109.11	-715.89	1090.3	15.493	607.88	1101.9	54.728	52.315	0	0	4.5174	3.7286	-12.376	-16.956	0.23964	1.9449	13.597	13.753	4.757	5.6735	1.2211	-3.2028	1327.1
10.49	1050	78	NaN	-3.8084	13.096	-5.3166	-181.65	14.114	10.151	109.09	-715.88	1090.3	14.707	605.82	1101.5	53.504	52.679	0	0	4.5722	3.7826	-12.375	-16.955	0.2764	2.4341	13.577	13.633	4.8486	6.2167	1.2023	-3.3217	1325.1
10.5	1051	78	NaN	-3.8112	13.094	-5.3131	-181.26	14	10.219	109.07	-715.88	1090.3	14	604.02	1101.1	53.126	52.357	0	0	4.6195	3.8293	-12.374	-16.954	0.30848	2.8635	13.561	13.534	4.928	6.6928	1.1867	-3.4204	1323.4
10.51	1052	78	NaN	-3.8162	13.093	-5.3118	-180.98	13.921	10.292	109.06	-715.88	1090.3	13.557	602.81	1100.9	54.296	54.231	0	0	4.6662	3.8752	-12.374	-16.953	0.32588	3.1606	13.549	13.465	4.992	7.0359	1.1758	-3.4882	1322.2
10.52	1053	78	NaN	-3.8235	13.089	-5.317	-180.71	13.844	10.41	109.07	-715.88	1090.3	13.212	601.62	1100.6	53.162	55.126	0	0	4.5842	3.7945	-12.373	-16.953	0.33787	3.4549	13.535	13.398	4.9221	7.2494	1.162	-3.5547	1321
10.53	1054	78	NaN	-3.8267	13.092	-5.3233	-180.02	13.672	10.542	109.08	-715.88	1090.3	11.901	598.47	1100	53.205	56.271	0	0	4.5389	3.7499	-12.372	-16.952	0.402	4.2049	13.512	13.252	4.9409	7.9548	1.1397	-3.6999	1318
10.54	1055	78	NaN	-3.8242	13.082	-5.3033	-179.65	13.528	10.649	109	-715.9	1090.3	11.296	596.99	1099.7	53.191	55.912	0	0	4.5572	3.7679	-12.371	-16.951	0.43194	4.6074	13.49	13.121	4.9892	8.3753	1.1186	-3.8304	1316.6
10.55	1056	78	NaN	-3.8254	13.089	-5.3066	-179.33	13.394	10.766	109	-715.88	1090.3	10.702	595.44	1099.4	52.958	57.346	0	0	4.5197	3.7309	-12.37	-16.949	0.46172	4.9524	13.483	12.999	4.9815	8.6834	1.1134	-3.9501	1315
10.56	1057	78	NaN	-3.8234	13.091	-5.3046	-179.05	13.283	10.826	109.01	-715.87	1090.3	9.9556	593.84	1099.1	53.45	56.462	0	0	4.4667	3.6786	-12.368	-16.948	0.5015	5.2742	13.475	12.898	4.9681	8.9528	1.1072	-4.0496	1313.5
10.57	1058	78	NaN	-3.8176	13.09	-5.3049	-178.68	13.127	10.889	109.01	-715.88	1090.3	8.8421	591.6	1098.9	53.815	56.744	0	0	4.4009	3.6138	-12.368	-16.948	0.56334	5.6984	13.464	12.753	4.9643	9.3123	1.0961	-4.1947	1311.3
10.58	1059	78	NaN	-3.8123	13.091	-5.3195	-178.21	12.892	11.019	109.04	-715.88	1090.3	7.4358	588.62	1098.6	53.609	58.495	0	1	4.3708	3.5842	-12.369	-16.948	0.64123	6.2447	13.454	12.529	5.0121	9.8289	1.0853	-4.419	1308.5
10.59	1060	78	NaN	-3.8135	13.094	-5.3152	-177.96	12.74	11.089	109	-715.87	1090.3	6.6056	587.05	1098.5	52.946	56.101	0	1	4.3533	3.5669	-12.37	-16.95	0.68017	6.5322	13.452	12.381	5.0335	10.099	1.0823	-4.5687	1307
10.6	1061	78	NaN	-3.8116	13.091	-5.3174	-177.62	12.526	11.151	109	-715.86	1090.3	5.2035	584.64	1098.4	53.923	55.509	0	0	4.3093	3.5235	-12.37	-16.95	0.75179	6.9439	13.447	12.171	5.0611	10.467	1.0766	-4.7796	1304.7
10.61	1062	78	NaN	-3.8135	13.079	-5.2922	-177.38	12.374	11.247	108.9	-715.88	1090.3	4.2071	582.81	1098.4	53.013	50.046	0	0	4.2692	3.484	-12.37	-16.95	0.79559	7.2302	13.436	12.018	5.0648	10.714	1.0653	-4.9322	1302.9
10.62	1063	78	NaN	-3.816	13.069	-5.29	-177.15	12.217	11.387	108.88	-715.89	1090.3	3.4273	581.23	1098.4	54.145	50.111	0	0	4.2655	3.4804	-12.37	-16.95	0.83194	7.5016	13.426	11.861	5.0975	10.982	1.0558	-5.0892	1301.4
10.63	1064	78	NaN	-3.815	13.06	-5.3077	-176.87	12.07	11.5	108.93	-715.88	1090.3	2.3005	579.3	1098.4	56.506	51.462	0	0	4.2394	3.4547	-12.37	-16.95	0.89128	7.8364	13.419	11.711	5.1307	11.291	1.049	-5.2387	1299.6
10.64	1065	78	NaN	-3.8103	13.049	-5.3212	-176.56	11.972	11.546	108.95	-715.85	1090.3	0.66374	576.89	1098.6	55.385	51.981	0	0	4.2005	3.4163	-12.37	-16.95	0.9779	8.2253	13.415	11.606	5.1784	11.642	1.0448	-5.344	1297.3
10.65	1066	78	NaN	-3.8109	13.045	-5.3289	-176.33	11.906	11.68	108.95	-715.84	1090.3	-0.2641	575.2	1098.7	54.78	51.093	0	0	4.1458	3.3624	-12.371	-16.951	1.0244	8.5099	13.417	11.535	5.1702	11.872	1.0455	-5.4163	1295.7
10.66	1067	78	NaN	-3.8136	13.038	-5.3319	-176.06	11.86	11.876	108.93	-715.83	1090.3	-1.0956	573.38	1098.8	53.364	51.397	0	0	4.1172	3.3343	-12.371	-16.951	1.0643	8.8225	13.417	11.482	5.1816	12.157	1.0453	-5.4693	1293.9
10.67	1068	78	NaN	-3.8177	13.034	-5.3254	-175.83	11.817	11.981	108.89	-715.83	1090.3	-2.1109	571.62	1099	55.418	51.65	0	0	4.1085	3.3256	-12.372	-16.952	1.1101	9.1009	13.42	11.431	5.2186	12.427	1.0482	-5.5206	1292.3
10.68	1069	78	NaN	-3.8235	13.034	-5.3268	-175.54	11.73	12.142	108.88	-715.83	1090.3	-3.3485	569.37	1099.1	52.911	51.54	0	0	4.0781	3.2957	-12.372	-16.952	1.167	9.4506	13.427	11.337	5.2451	12.746	1.0549	-5.6148	1290.1
10.69	1070	78	NaN	-3.8226	13.036	-5.3344	-175.22	11.622	12.337	108.88	-715.82	1090.3	-4.7697	566.72	1099.3	52.865	52.378	0	0	4.0342	3.2524	-12.372	-16.952	1.2414	9.8401	13.437	11.221	5.2756	13.093	1.0646	-5.7306	1287.6
10.7	1071	78	NaN	-3.8143	13.039	-5.3401	-174.96	11.533	12.48	108.88	-715.81	1090.3	-6.1988	564.13	1099.4	52.251	52.616	0	0	3.9902	3.2091	-12.373	-16.953	1.3233	10.175	13.447	11.125	5.3136	13.384	1.0741	-5.8273	1285.1
10.71	1072	78	NaN	-3.8252	13.04	-5.345	-174.81	11.467	12.563	108.85	-715.82	1090.3	-7.2406	562.25	1099.5	54.373	53.457	0	0	3.939	3.1586	-12.374	-16.954	1.3649	10.385	13.452	11.056	5.3038	13.543	1.0776	-5.8983	1283.4
10.72	1073	78	NaN	-3.8249	13.041	-5.3406	-174.66	11.382	12.649	108.82	-715.83	1090.3	-8.2629	560.34	1099.5	54.059	53.667	0	0	3.8806	3.101	-12.376	-16.956	1.417	10.581	13.455	10.968	5.2976	13.682	1.0791	-5.9877	1281.6
10.73	1074	78	NaN	-3.8252	13.047	-5.3492	-174.45	11.225	12.782	108.85	-715.83	1090.3	-9.6368	557.73	1099.5	53.035	53.873	0	0	3.8152	3.0366	-12.379	-16.959	1.4899	10.862	13.463	10.809	5.3051	13.898	1.0839	-6.1496	1279.1
10.74	1075	78	NaN	-3.8245	13.053	-5.3579	-174.29	11.092	12.926	108.87	-715.82	1090.3	-10.755	555.41	1099.6	52.488	51.486	0	0	3.7833	3.0052	-12.382	-16.962	1.5514	11.085	13.473	10.673	5.3348	14.09	1.0903	-6.2893	1276.9
10.75	1076	78	NaN	-3.8261	13.059	-5.3676	-174.19	11.006	13.03	108.9	-715.8	1090.3	-11.481	553.8	1099.7	54.919	51.67	0	0	3.8038	3.0254	-12.385	-16.965	1.5904	11.227	13.482	10.584	5.3942	14.253	1.0966	-6.381	1275.3
10.76	1077	78	NaN	-3.8321	13.065	-5.3756	-174.09	10.92	13.086	108.93	-715.78	1090.3	-12.188	552.43	1099.7	52.728	51.584	0	0	3.8637	3.0845	-12.389	-16.969	1.6231	11.36	13.489	10.496	5.4869	14.445	1.1001	-6.4729	1274
10.77	1078	78	NaN	-3.8377	13.064	-5.357	-173.91	10.716	13.182	108.9	-715.79	1090.3	-13.782	549.43	1099.8	52.35	50.782	0	0	3.9716	3.1908	-12.395	-16.975	1.7007	11.625	13.493	10.287	5.6723	14.816	1.0978	-6.6874	1271.2
10.78	1079	78	NaN	-3.8485	13.059	-5.3219	-173.67	10.369	13.359	108.91	-715.76	1090.2	-15.637	545.55	1099.9	53.153	52.628	0	0	4.0795	3.2971	-12.4	-16.98	1.791	11.971	13.495	9.9336	5.8705	15.268	1.0943	-7.0467	1267.5
10.79	1080	78	NaN	-3.8655	13.054	-5.3028	-173.54	10.195	13.375	108.91	-715.73	1090.2	-16.977	543.15	1099.9	54.084	52.774	0	0	4.1874	3.4034	-12.406	-16.986	1.845	12.167	13.495	9.7543	6.0323	15.57	1.0886	-7.2317	1265.2
10.8	1081	78	NaN	-3.8792	13.05	-5.2933	-173.43	10.068	13.33	108.92	-715.71	1090.2	-18.244	541.12	1100	54.061	51.733	0	0	4.2952	3.5097	-12.412	-16.992	1.8982	12.344	13.495	9.6224	6.1935	15.854	1.0836	-7.3693	1263.3
10.81	1082	78	NaN	-3.8916	13.046	-5.2874	-173.33	9.9123	13.344	108.93	-715.68	1090.2	-19.339	539.15	1100.1	54.664	53.045	0	0	4.4031	3.616	-12.417	-16.997	1.945	12.51	13.497	9.4617	6.3481	16.126	1.0792	-7.5356	1261.4
10.82	1083	78	NaN	-3.9037	13.041	-5.2811	-173.25	9.716	13.428	108.93	-715.65	1090.2	-20.22	537.3	1100.2	52.201	51.683	0	0	4.511	3.7223	-12.423	-17.003	1.9812	12.636	13.496	9.2609	6.4922	16.359	1.0727	-7.742	1259.6
10.83	1084	78	NaN	-3.9029	13.033	-5.2749	-173.2	9.5411	13.37	108.92	-715.62	1090.2	-21.514	535.47	1100.2	51.04	52.629	0	0	4.6189	3.8286	-12.429	-17.009	2.0492	12.756	13.49	9.0841	6.6681	16.585	1.0613	-7.9244	1257.9
10.84	1085	78	NaN	-3.8973	13.028	-5.2914	-173.13	9.3665	13.418	109.01	-715.56	1090.1	-23.1	532.68	1100.3	53.487	51.841	0	0	4.6734	3.8824	-12.434	-17.013	2.1442	12.912	13.493	8.9018	6.8176	16.794	1.0595	-8.1116	1255.2
10.85	1086	78	NaN	-3.8823	13.012	-5.2784	-173.08	9.2473	13.474	108.97	-715.53	1090.1	-24.729	529.91	1100.5	53.365	52.916	0	0	4.5906	3.8007	-12.436	-17.016	2.2451	13.047	13.484	8.7749	6.8357	16.848	1.0478	-8.2413	1252.6
10.86	1087	78	NaN	-3.8636	12.984	-5.2874	-173.06	9.1295	13.564	108.97	-715.53	1090.1	-26.278	527.3	1100.6	53.558	53.067	0	0	4.5078	3.7191	-12.439	-17.019	2.3472	13.155	13.464	8.6492	6.8549	16.874	1.0248	-8.3698	1250.2
10.87	1088	78	NaN	-3.8485	12.958	-5.3107	-173.05	9.0404	13.648	109.01	-715.52	1090.1	-27.597	525.14	1100.7	53.612	51.556	0	0	4.4249	3.6375	-12.442	-17.022	2.435	13.237	13.444	8.5537	6.86	16.874	1.0025	-8.4681	1248.2
10.88	1089	78	NaN	-3.8432	12.944	-5.3248	-173.04	9.0102	13.686	109.04	-715.51	1090.1	-28.566	523.69	1100.8	54.188	52.881	0	0	4.3421	3.5559	-12.445	-17.025	2.4933	13.294	13.434	8.52	6.8354	16.85	0.9893	-8.5047	1246.9
10.89	1090	78	NaN	-3.8501	12.93	-5.3295	-173.04	9.0004	13.694	109.03	-715.53	1090.1	-29.148	522.84	1100.8	52.683	51.478	0	0	4.2209	3.4364	-12.449	-17.028	2.5167	13.325	13.423	8.5074	6.7376	16.761	0.97479	-8.521	1246.1
10.9	1091	78	NaN	-3.8526	12.916	-5.3234	-173.05	8.9764	13.67	109	-715.53	1090.1	-30.395	521.34	1100.9	53.13	52.553	0	0	4.0814	3.2989	-12.453	-17.033	2.5776	13.384	13.413	8.4792	6.6589	16.683	0.95998	-8.5536	1244.7
10.91	1092	78	NaN	-3.8634	12.907	-5.3178	-173.02	8.9478	13.745	108.96	-715.5	1090.1	-31.86	519.28	1101	52.488	53.338	0	0	4.061	3.2788	-12.455	-17.035	2.6429	13.485	13.413	8.4417	6.7039	16.764	0.95829	-8.593	1242.8
10.92	1093	78	NaN	-3.8802	12.887	-5.3021	-173	8.8988	13.763	108.91	-715.51	1090.1	-33.569	517.25	1101.2	54.205	51.959	0	0	4.0379	3.256	-12.457	-17.037	2.7125	13.595	13.402	8.3846	6.7504	16.851	0.94435	-8.6525	1241
10.93	1094	78	NaN	-3.8948	12.867	-5.2889	-172.96	8.8482	13.734	108.87	-715.52	1090	-35.357	515.35	1101.3	53.403	53.836	0	0	3.9903	3.2092	-12.462	-17.042	2.7882	13.719	13.388	8.3268	6.7785	16.928	0.92661	-8.7149	1239.3
10.94	1095	78	NaN	-3.8996	12.858	-5.291	-172.91	8.8093	13.716	108.88	-715.52	1090	-36.943	513.69	1101.4	53.206	54.531	0	0	3.9148	3.1348	-12.465	-17.045	2.8659	13.856	13.386	8.2813	6.7807	16.991	0.92123	-8.7638	1237.9
10.95	1096	78	NaN	-3.8926	12.854	-5.3006	-172.86	8.7554	13.703	108.93	-715.52	1090	-38.011	512.72	1101.5	53.986	54.764	0	0	3.8158	3.0372	-12.468	-17.048	2.9295	13.962	13.385	8.2249	6.7453	16.999	0.91716	-8.8226	1237
10.96	1097	78	NaN	-3.888	12.863	-5.2998	-172.82	8.7146	13.624	108.93	-715.5	1090	-39.288	511.76	1101.5	55.004	54.082	0	0	3.7571	2.9794	-12.471	-17.051	2.9983	14.066	13.394	8.1833	6.7554	17.046	0.92322	-8.8676	1236.2
10.97	1098	78	NaN	-3.8817	12.864	-5.2794	-172.73	8.663	13.601	108.88	-715.52	1090	-40.377	510.94	1101.5	52.536	54.751	0	0	3.6748	2.8982	-12.475	-17.055	3.0571	14.208	13.397	8.1302	6.7319	17.106	0.92211	-8.9246	1235.6
10.98	1099	78	NaN	-3.8727	12.87	-5.273	-172.64	8.6235	13.6	108.88	-715.52	1090	-41.397	510.15	1101.5	53.769	55.635	0	0	3.5613	2.7864	-12.479	-17.059	3.1172	14.353	13.404	8.0897	6.6785	17.14	0.92474	-8.9695	1234.9
10.99	1100	78	NaN	-3.8601	12.885	-5.2826	-172.54	8.5958	13.577	108.92	-715.5	1090	-42.637	509.28	1101.5	53.767	55.406	0	0	3.4551	2.6818	-12.48	-17.06	3.1937	14.512	13.417	8.0636	6.6489	17.194	0.937	-8.9961	1234.2
11	1101	78	NaN	-3.847	12.901	-5.298	-172.45	8.5679	13.514	108.97	-715.49	1090	-44.111	508.41	1101.4	53.914	56.277	0	0	3.35	2.5781	-12.48	-17.06	3.2824	14.684	13.428	8.0406	6.6324	17.262	0.94856	-9.0191	1233.5
11.01	1102	78	NaN	-3.8435	12.902	-5.3117	-172.37	8.5256	13.446	109.02	-715.52	1090	-45.245	507.98	1101.3	54.513	56.818	0	0	3.2036	2.4339	-12.482	-17.062	3.3429	14.813	13.425	8.0029	6.5465	17.246	0.94231	-9.0593	1233.2
11.02	1103	78	NaN	-3.863	12.905	-5.3045	-172.26	8.4428	13.352	108.96	-715.53	1090	-47.18	507.39	1100.9	52.406	56.745	0	0	3.0869	2.3188	-12.484	-17.064	3.4129	15.012	13.411	7.9373	6.4997	17.331	0.92611	-9.1271	1232.9
11.03	1104	78	NaN	-3.875	12.916	-5.2956	-172.22	8.3936	13.29	108.92	-715.49	1090	-48.273	507.21	1100.6	53.968	56.175	0	0	3.0249	2.2578	-12.486	-17.066	3.4507	15.103	13.408	7.9016	6.4755	17.361	0.92182	-9.1642	1232.8
11.04	1105	78	NaN	-3.8823	12.913	-5.2826	-172.21	8.358	13.26	108.87	-715.49	1090	-48.858	507.19	1100.4	55.638	54.993	0	0	2.8638	2.099	-12.488	-17.067	3.4684	15.143	13.396	7.8752	6.3322	17.242	0.90812	-9.1923	1232.9
11.05	1106	78	NaN	-3.894	12.901	-5.2757	-172.18	8.2951	13.236	108.83	-715.48	1090	-49.796	507.44	1099.9	54.363	56.624	0	0	2.7133	1.9507	-12.489	-17.069	3.4968	15.216	13.361	7.8356	6.2101	17.166	0.87147	-9.2336	1233.2
11.06	1107	78	NaN	-3.9117	12.887	-5.2798	-172.12	8.2164	13.199	108.82	-715.43	1090	-51.244	507.97	1099	52.803	54.047	0	0	2.6549	1.8931	-12.491	-17.071	3.5423	15.331	13.307	7.7971	6.1971	17.224	0.81582	-9.2737	1233.9
11.07	1108	78	NaN	-3.921	12.864	-5.2823	-172.12	8.2319	13.155	108.81	-715.44	1090	-51.858	508.36	1098.5	51.872	53.608	0	0	2.5409	1.7808	-12.489	-17.068	3.5586	15.361	13.261	7.8342	6.0995	17.142	0.77287	-9.2343	1234.3
11.08	1109	78	NaN	-3.9276	12.851	-5.2766	-172.13	8.2768	13.011	108.77	-715.37	1090	-52.876	509.2	1097.7	54.35	54.564	0	0	2.4043	1.6462	-12.485	-17.065	3.5921	15.386	13.21	7.9173	5.9964	17.032	0.72573	-9.1472	1235.2
11.09	1110	78	NaN	-3.9323	12.827	-5.2532	-172.15	8.3167	12.914	108.68	-715.37	1090	-53.56	509.92	1097.1	55.75	53.641	0	0	2.2677	1.5116	-12.481	-17.061	3.6104	15.388	13.157	7.9866	5.8782	16.9	0.67595	-9.074	1236
11.1	1111	78	NaN	-3.9297	12.808	-5.2541	-172.19	8.3588	12.775	108.68	-715.36	1089.9	-54.271	510.74	1096.4	52.774	52.597	0	0	2.1311	1.377	-12.477	-17.057	3.6406	15.378	13.11	8.0577	5.7717	16.755	0.6328	-8.9989	1236.9
11.11	1112	78	NaN	-3.9269	12.801	-5.2705	-172.23	8.391	12.672	108.73	-715.34	1089.9	-54.79	511.47	1095.9	55.413	51.911	0	0	1.9945	1.2424	-12.473	-17.053	3.6651	15.363	13.079	8.1133	5.6597	16.606	0.60611	-8.9394	1237.7
11.12	1113	78	NaN	-3.9301	12.798	-5.2812	-172.25	8.4193	12.627	108.75	-715.3	1089.9	-55.15	512.2	1095.5	54.262	52.124	0	0	1.8579	1.1077	-12.469	-17.049	3.6751	15.352	13.055	8.1629	5.533	16.46	0.58568	-8.8858	1238.4
11.13	1114	78	NaN	-3.9359	12.785	-5.2787	-172.28	8.4869	12.48	108.71	-715.27	1089.9	-56.096	513.78	1094.5	52.417	52.755	0	0	1.731	0.9827	-12.465	-17.045	3.7017	15.356	12.997	8.2753	5.4327	16.339	0.53215	-8.7693	1240.1
11.14	1115	78	NaN	-3.9332	12.791	-5.2649	-172.26	8.511	12.423	108.63	-715.21	1089.9	-56.777	515.74	1093.6	52.18	53.381	0	0	1.7017	0.95381	-12.458	-17.038	3.7199	15.394	12.96	8.3415	5.4216	16.348	0.50229	-8.6965	1242
11.15	1116	78	NaN	-3.9247	12.801	-5.2818	-172.25	8.5156	12.351	108.65	-715.16	1089.9	-57.481	517.91	1092.8	52.442	55.522	0	0	1.6112	0.8646	-12.455	-17.034	3.7485	15.428	12.933	8.3832	5.3597	16.293	0.47851	-8.6512	1244.2
11.16	1117	78	NaN	-3.9172	12.803	-5.2942	-172.22	8.5254	12.342	108.67	-715.14	1089.9	-57.898	519.71	1092.3	53.456	53.075	0	0	1.4683	0.72372	-12.454	-17.034	3.7649	15.462	12.913	8.4157	5.2332	16.186	0.4588	-8.618	1246
11.17	1118	78	NaN	-3.9078	12.803	-5.2889	-172.18	8.5645	12.321	108.63	-715.12	1089.9	-58.328	521.68	1091.9	53.736	53.746	0	0	1.4117	0.66798	-12.453	-17.033	3.7803	15.506	12.898	8.4692	5.192	16.174	0.44514	-8.5637	1248
11.18	1119	78	NaN	-3.8958	12.808	-5.2764	-172.13	8.6353	12.247	108.58	-715.1	1089.8	-58.921	524.01	1091.7	55.112	54.421	0	0	1.4204	0.67658	-12.452	-17.032	3.8027	15.564	12.892	8.5509	5.2232	16.24	0.44007	-8.481	1250.4
11.19	1120	78	NaN	-3.8876	12.818	-5.2893	-172.07	8.7073	12.218	108.62	-715.06	1089.8	-59.244	525.73	1091.6	52.884	55.286	0	0	1.6004	0.85399	-12.451	-17.031	3.8169	15.633	12.9	8.625	5.4173	16.487	0.44926	-8.4061	1252.1
11.2	1121	78	NaN	-3.8802	12.817	-5.2918	-171.99	8.7847	12.164	108.62	-715.05	1089.8	-59.505	527.67	1091.7	53.155	53.994	0	0	1.7412	0.99274	-12.449	-17.029	3.8247	15.713	12.902	8.7	5.5659	16.706	0.45287	-8.3291	1254
11.21	1122	78	NaN	-3.8864	12.815	-5.3038	-171.83	9.0922	12.021	108.67	-715.02	1089.8	-59.929	531.14	1092	54.951	52.888	0	0	1.8397	1.0898	-12.446	-17.026	3.8186	15.873	12.914	8.9936	5.6583	16.962	0.46787	-8.0322	1257.5
11.22	1123	78	NaN	-3.8955	12.815	-5.2966	-171.74	9.2793	11.909	108.63	-714.99	1089.8	-60.201	533.15	1092.2	52.466	56.191	0	0	1.8811	1.1306	-12.444	-17.024	3.808	15.962	12.923	9.1717	5.6891	17.093	0.47877	-7.8524	1259.5
11.23	1124	78	NaN	-3.9086	12.81	-5.2839	-171.68	9.5056	11.777	108.58	-714.98	1089.8	-60.351	535.52	1092.5	52.719	55.755	0	0	1.8562	1.106	-12.439	-17.019	3.7848	16.015	12.932	9.3838	5.641	17.121	0.49332	-7.635	1261.9
11.24	1125	78	NaN	-3.9235	12.799	-5.2775	-171.61	9.8571	11.606	108.55	-714.98	1089.8	-60.433	539.2	1093	54.521	53.278	0	0	1.7245	0.97623	-12.427	-17.007	3.7502	16.065	12.943	9.7123	5.4747	17.041	0.51664	-7.2943	1265.5
11.25	1126	78	NaN	-3.9288	12.795	-5.2655	-171.6	10.054	11.507	108.51	-714.97	1089.8	-60.377	541.35	1093.3	53.855	52.256	0	0	1.724	0.97572	-12.418	-16.998	3.7277	16.052	12.952	9.8976	5.4517	17.028	0.53324	-7.1007	1267.6
11.26	1127	78	NaN	-3.938	12.799	-5.2914	-171.62	10.165	11.389	108.6	-714.96	1089.8	-60.52	542.49	1093.4	52.883	52.088	0	0	1.9029	1.152	-12.415	-16.995	3.722	16.041	12.96	10.004	5.6249	17.193	0.54538	-6.9908	1268.8
11.27	1128	78	NaN	-3.9456	12.805	-5.294	-171.66	10.435	11.272	108.59	-714.93	1089.8	-60.297	545.53	1093.6	53.326	52.223	0	0	1.886	1.1354	-12.411	-16.991	3.686	15.968	12.979	10.262	5.572	17.103	0.56742	-6.7292	1271.7
11.28	1129	78	NaN	-3.9572	12.804	-5.2944	-171.78	10.718	11.103	108.57	-714.93	1089.8	-60.057	549.12	1093.9	54.044	52.386	0	0	1.8867	1.1361	-12.407	-16.987	3.6413	15.817	12.988	10.534	5.528	16.953	0.58069	-6.4532	1275.3
11.29	1130	78	NaN	-3.9641	12.809	-5.2946	-171.92	10.954	10.926	108.55	-714.93	1089.8	-59.872	552.27	1094	55.349	52.43	0	0	1.9961	1.2439	-12.403	-16.983	3.6066	15.648	12.998	10.765	5.6027	16.892	0.59448	-6.2184	1278.4
11.3	1131	78	NaN	-3.9639	12.819	-5.2951	-172.06	11.141	10.793	108.54	-714.91	1089.8	-59.673	554.76	1094.1	54.493	51.734	0	0	1.9722	1.2203	-12.4	-16.98	3.583	15.491	13.009	10.952	5.5552	16.712	0.60902	-6.0284	1280.8
11.31	1132	78	NaN	-3.9686	12.811	-5.3038	-172.23	11.322	10.711	108.56	-714.95	1089.8	-59.309	557.34	1094	52.825	51.134	0	0	1.9194	1.1683	-12.397	-16.977	3.5475	15.288	13.001	11.132	5.467	16.456	0.60367	-5.8448	1283.3
11.32	1133	78	NaN	-3.9654	12.822	-5.3247	-172.53	11.531	10.647	108.61	-714.93	1089.8	-58.507	561.4	1094	54.77	51.382	0	0	1.94	1.1887	-12.394	-16.974	3.4941	14.933	13.011	11.342	5.4341	16.122	0.61747	-5.6318	1287.2
11.33	1134	78	NaN	-3.9677	12.825	-5.3178	-172.76	11.682	10.502	108.56	-714.93	1089.8	-58.195	564.33	1093.9	54.409	52.787	0	0	1.9244	1.1733	-12.387	-16.967	3.4592	14.667	13.009	11.497	5.3837	15.84	0.62213	-5.4696	1290.1
11.34	1135	78	NaN	-3.9663	12.826	-5.3248	-172.98	11.828	10.399	108.58	-714.94	1089.8	-57.804	567.04	1093.9	53.481	51.118	0	0	1.8005	1.0511	-12.37	-16.95	3.4287	14.419	13.006	11.648	5.2292	15.47	0.63595	-5.3027	1292.7
11.35	1136	78	NaN	-3.9684	12.822	-5.3228	-173.15	11.947	10.34	108.58	-714.96	1089.8	-57.448	569.15	1093.8	52.874	51.721	0	0	1.454	0.70963	-12.351	-16.931	3.3986	14.215	13.001	11.768	4.8525	14.924	0.65005	-5.1633	1294.8
11.36	1137	78	NaN	-3.9761	12.816	-5.3092	-173.35	12.034	10.279	108.52	-714.99	1089.8	-57.124	571.29	1093.8	52.04	50.912	0	0	1.0782	0.33935	-12.333	-16.913	3.362	13.989	12.994	11.856	4.4402	14.328	0.66023	-5.0572	1296.9
11.37	1138	78	NaN	-3.9785	12.814	-5.3296	-173.75	12.146	10.164	108.59	-715	1089.8	-56.408	575.82	1093.8	52.04	50.482	0	0	1.1511	0.41112	-12.332	-16.911	3.3058	13.539	12.99	11.97	4.4568	13.95	0.65865	-4.9414	1301.3
11.38	1139	78	NaN	-3.982	12.815	-5.3132	-174.29	12.288	10.055	108.54	-715.01	1089.8	-55.41	581.83	1093.8	54.612	51.108	0	0	1.1674	0.4272	-12.331	-16.911	3.2232	12.913	12.994	12.109	4.3905	13.34	0.66327	-4.8016	1307.2
11.39	1140	78	NaN	-3.9893	12.82	-5.3094	-174.61	12.364	9.9666	108.52	-715.02	1089.8	-54.957	585.35	1094	52.734	51.094	0	0	1.1437	0.40391	-12.331	-16.91	3.1759	12.554	13.003	12.18	4.3197	12.958	0.6727	-4.7302	1310.6
11.4	1141	78	NaN	-3.9999	12.824	-5.3133	-174.88	12.405	9.9223	108.52	-715.03	1089.8	-54.482	588.53	1094.2	55.741	51.703	0	0	1.2169	0.47605	-12.328	-16.908	3.1278	12.248	13.015	12.214	4.3447	12.724	0.68712	-4.6946	1313.7
11.41	1142	78	NaN	-4.0068	12.829	-5.3177	-175.14	12.441	9.8884	108.53	-715.04	1089.8	-53.985	591.77	1094.4	54.888	51.196	0	0	1.2867	0.54481	-12.326	-16.906	3.0823	11.945	13.032	12.238	4.369	12.49	0.70564	-4.6674	1316.9
11.42	1143	78	NaN	-4.0087	12.838	-5.3225	-175.44	12.487	9.8347	108.54	-715.05	1089.8	-53.49	595.46	1094.9	52.723	52.268	0	0	1.3159	0.57362	-12.322	-16.902	3.0396	11.604	13.059	12.267	4.3555	12.178	0.73704	-4.6347	1320.5
11.43	1144	78	NaN	-4.0135	12.859	-5.3366	-175.82	12.535	9.769	108.58	-715.06	1089.8	-52.87	600.26	1095.5	53.124	49.357	0	0	1.347	0.60421	-12.318	-16.897	2.9842	11.177	13.106	12.287	4.3311	11.781	0.78841	-4.61	1325.2
11.44	1145	78	NaN	-4.0171	12.859	-5.3365	-175.92	12.564	9.808	108.56	-715.08	1089.8	-52.486	601.96	1095.8	50.938	51.018	0	0	1.3797	0.63645	-12.313	-16.893	2.9545	11.047	13.119	12.304	4.3342	11.683	0.80594	-4.5897	1326.9
11.45	1146	78	NaN	-4.028	12.905	-5.3698	-176.34	12.598	9.7468	108.6	-715.04	1089.8	-51.542	608.1	1097	52.63	50.755	0	0	1.3357	0.59306	-12.306	-16.885	2.8731	10.559	13.212	12.291	4.2088	11.152	0.90691	-4.5942	1332.8
11.46	1147	78	NaN	-4.0378	12.95	-5.3813	-176.72	12.584	9.6974	108.58	-715.05	1089.8	-50.579	614.03	1098.1	52.93	52.218	0	0	1.269	0.52738	-12.299	-16.879	2.7911	10.105	13.304	12.23	4.0601	10.632	1.0047	-4.6493	1338.6
11.47	1148	78	NaN	-4.0461	12.993	-5.3915	-177.02	12.552	9.646	108.57	-715.05	1089.8	-49.805	618.64	1099	53.209	52.968	0	0	1.1737	0.43342	-12.296	-16.876	2.7261	9.7507	13.385	12.16	3.8998	10.184	1.0892	-4.7154	1343.1
11.48	1149	78	NaN	-4.0514	13.035	-5.4113	-177.26	12.519	9.6035	108.6	-715.01	1089.8	-49.127	622.34	1099.8	53.362	50.732	0	0	1.1345	0.39479	-12.293	-16.873	2.6748	9.4648	13.457	12.097	3.8093	9.8596	1.1647	-4.7753	1346.7
11.49	1150	78	NaN	-4.0491	13.063	-5.4166	-177.46	12.461	9.6356	108.59	-715.01	1089.8	-48.256	626.01	1100.5	53.796	52.239	0	0	1.1052	0.36597	-12.29	-16.87	2.6219	9.2111	13.515	12.009	3.7271	9.5771	1.2247	-4.8607	1350.2
11.5	1151	78	NaN	-4.0529	13.085	-5.4377	-177.56	12.453	9.5409	108.63	-714.98	1089.8	-48.121	627.8	1100.8	53.939	49.94	0	0	1.0563	0.31777	-12.29	-16.87	2.6056	9.102	13.551	11.987	3.6619	9.4198	1.2612	-4.8823	1351.9
11.51	1152	78	NaN	-4.0596	13.11	-5.4337	-177.81	12.351	9.5195	108.56	-715.01	1089.9	-47.019	632.99	1101.8	53.954	52.143	0	0	0.99904	0.26131	-12.291	-16.871	2.5241	8.7715	13.613	11.847	3.5232	9.0328	1.3227	-5.0235	1357
11.52	1153	78	NaN	-4.0692	13.143	-5.448	-178.08	12.237	9.3386	108.57	-715.01	1089.9	-45.95	640.04	1102.9	53.937	51.331	0	0	0.92965	0.19292	-12.294	-16.874	2.436	8.4228	13.692	11.688	3.3657	8.6157	1.3985	-5.1857	1363.9
11.53	1154	78	NaN	-4.0796	13.172	-5.4676	-178.31	12.141	9.1703	108.6	-715	1089.9	-45.061	645.98	1103.8	54.814	51.716	0	0	0.94364	0.20671	-12.295	-16.875	2.3619	8.1319	13.755	11.558	3.3056	8.3386	1.4602	-5.3165	1369.7
11.54	1155	78	NaN	-4.0875	13.186	-5.4791	-178.46	12.046	9.1639	108.61	-714.99	1089.9	-44.178	649.9	1104.3	52.234	49.915	0	0	1.0027	0.26492	-12.297	-16.876	2.2995	7.9283	13.789	11.444	3.3022	8.1932	1.4921	-5.4327	1373.5
11.55	1156	78	NaN	-4.0907	13.191	-5.4887	-178.52	11.891	9.2706	108.62	-715	1089.9	-43.049	654.11	1104.8	51.533	51.196	0	0	1.1341	0.39442	-12.3	-16.88	2.2305	7.803	13.809	11.273	3.3646	8.1974	1.5089	-5.6074	1377.6
11.56	1157	78	NaN	-4.1043	13.191	-5.5102	-178.68	11.713	9.1489	108.66	-715.02	1089.9	-42.019	660.26	1105.3	54.396	49.9	0	0	1.2042	0.46346	-12.304	-16.884	2.1482	7.5724	13.828	11.076	3.3523	8.0359	1.5246	-5.8077	1383.6
11.57	1158	78	NaN	-4.1128	13.196	-5.5148	-178.75	11.639	9.0912	108.66	-715.02	1089.9	-41.58	662.9	1105.5	54.432	50.832	0	0	1.2451	0.50382	-12.307	-16.887	2.1097	7.4719	13.84	10.995	3.3548	7.9758	1.5333	-5.8913	1386.2
11.58	1159	78	NaN	-4.1328	13.192	-5.5204	-178.94	11.539	8.9706	108.61	-715.06	1089.9	-40.395	669.04	1105.9	52.757	50.74	0	0	1.3919	0.64851	-12.31	-16.89	2.0116	7.2021	13.85	10.881	3.4036	7.8506	1.5402	-6.009	1392.2
11.59	1160	78	NaN	-4.1557	13.189	-5.5335	-179.14	11.446	8.8331	108.58	-715.11	1089.9	-39.224	675.3	1106.3	54.853	50.355	0	0	1.5632	0.8173	-12.313	-16.893	1.9121	6.9325	13.86	10.776	3.4753	7.7498	1.5472	-6.1172	1398.3
11.6	1161	78	NaN	-4.1743	13.197	-5.5536	-179.26	11.382	8.7169	108.59	-715.12	1089.9	-38.517	679.47	1106.5	53.613	50.112	0	0	1.6657	0.91833	-12.317	-16.897	1.8472	6.7619	13.873	10.706	3.5129	7.6803	1.5561	-6.1916	1402.4
11.61	1162	78	NaN	-4.1911	13.212	-5.5754	-179.4	11.304	8.6009	108.61	-715.11	1090	-37.745	683.75	1106.7	52.475	51.18	0	0	1.8016	1.0522	-12.322	-16.902	1.7818	6.5759	13.892	10.623	3.5833	7.6281	1.5706	-6.2781	1406.6
11.62	1163	78	NaN	-4.2062	13.229	-5.6054	-179.49	11.257	8.5063	108.66	-715.1	1090	-36.999	687.95	1106.8	54.719	52.577	0	0	1.95	1.1985	-12.326	-16.906	1.721	6.4367	13.914	10.573	3.671	7.6351	1.5875	-6.3329	1410.7
11.63	1164	78	NaN	-4.2243	13.264	-5.6157	-179.61	11.177	8.3304	108.66	-715.12	1090	-35.707	695.72	1107.1	54.921	51.069	0	0	1.9537	1.2021	-12.328	-16.908	1.6182	6.2338	13.954	10.487	3.5719	7.4359	1.6257	-6.4205	1418.3
11.64	1165	78	NaN	-4.2373	13.29	-5.6274	-179.68	11.069	8.243	108.69	-715.12	1090	-34.756	701.33	1107.2	54.576	51.087	0	0	1.9835	1.2315	-12.329	-16.909	1.5453	6.1053	13.983	10.376	3.5288	7.3368	1.6543	-6.5331	1423.8
11.65	1166	78	NaN	-4.2457	13.308	-5.6265	-179.71	10.977	8.2004	108.7	-715.12	1090	-34.011	705.56	1107.3	54.6	50.858	0	0	2.0391	1.2862	-12.33	-16.909	1.4905	6.0276	14.004	10.281	3.5295	7.3138	1.6741	-6.628	1427.9
11.66	1167	78	NaN	-4.2527	13.321	-5.6157	-179.73	10.903	8.1428	108.68	-715.13	1090	-33.307	709.72	1107.5	53.521	52.528	0	0	2.0431	1.2902	-12.331	-16.911	1.4382	5.9617	14.021	10.203	3.4813	7.2519	1.6902	-6.7081	1432
11.67	1168	78	NaN	-4.262	13.334	-5.6211	-179.76	10.787	8.0597	108.72	-715.12	1090	-32.655	714.06	1107.7	54.053	50.924	0	0	2.0069	1.2545	-12.333	-16.913	1.3875	5.8912	14.04	10.081	3.3943	7.1458	1.707	-6.8312	1436.3
11.68	1169	78	NaN	-4.2674	13.342	-5.6165	-179.82	10.624	8.013	108.75	-715.13	1090	-31.44	720.3	1108	52.732	51.774	0	0	2.0581	1.305	-12.334	-16.914	1.3104	5.7595	14.058	9.908	3.3685	7.0645	1.7236	-7.0059	1442.4
11.69	1170	78	NaN	-4.2686	13.339	-5.6233	-179.83	10.529	8.0002	108.78	-715.15	1090	-30.928	722.94	1108.2	53.2	51.059	0	0	2.1076	1.3538	-12.335	-16.915	1.2804	5.7209	14.06	9.8082	3.388	7.0747	1.725	-7.1067	1445
11.7	1171	78	NaN	-4.278	13.339	-5.617	-179.86	10.331	7.9506	108.79	-715.15	1090	-29.66	729.17	1108.6	53.212	50.423	0	0	2.1551	1.4006	-12.335	-16.915	1.1975	5.6135	14.072	9.597	3.3527	7.0142	1.7371	-7.3183	1451.1
11.71	1172	78	NaN	-4.2895	13.336	-5.5987	-179.9	10.15	7.8482	108.75	-715.15	1090	-28.484	735.36	1109	54.066	51.313	0	0	2.1116	1.3577	-12.336	-16.916	1.1153	5.5023	14.082	9.403	3.2269	6.86	1.7463	-7.5129	1457.1
11.72	1173	78	NaN	-4.2939	13.329	-5.5828	-179.94	10.05	7.7208	108.72	-715.17	1090	-27.832	739.36	1109.3	52.001	50.002	0	0	2.0403	1.2875	-12.337	-16.917	1.0692	5.4266	14.085	9.2944	3.1096	6.7141	1.7478	-7.6223	1461
11.73	1174	78	NaN	-4.2859	13.325	-5.5873	-179.98	9.9629	7.6214	108.76	-715.16	1090	-27.133	743.28	1109.6	52.178	51.078	0	0	1.9346	1.1833	-12.338	-16.918	1.0374	5.3479	14.091	9.1968	2.972	6.5312	1.753	-7.7207	1464.9
11.74	1175	78	NaN	-4.2774	13.318	-5.5899	-180	9.8695	7.5299	108.76	-715.17	1090	-26.376	747.17	1109.9	53.878	53.214	0	0	1.8502	1.1001	-12.339	-16.919	1.0025	5.2821	14.094	9.0938	2.8527	6.3823	1.7545	-7.8255	1468.7
11.75	1176	78	NaN	-4.2618	13.305	-5.6082	-180.05	9.7795	7.333	108.83	-715.18	1090	-25.458	752.64	1110.3	54.036	51.797	0	0	1.799	1.0497	-12.343	-16.923	0.96557	5.181	14.094	8.9901	2.7646	6.2307	1.7517	-7.9324	1474.1
11.76	1177	78	NaN	-4.252	13.294	-5.6069	-180.07	9.7204	7.1782	108.81	-715.21	1090	-24.72	756.89	1110.6	53.857	51.281	0	0	1.7388	0.99029	-12.344	-16.924	0.93085	5.1154	14.092	8.9225	2.6696	6.1057	1.7481	-8.0016	1478.3
11.77	1178	78	NaN	-4.2461	13.287	-5.6065	-180.09	9.6643	7.1242	108.78	-715.23	1090	-23.848	760.52	1110.8	52.132	50.933	0	0	1.6757	0.92813	-12.346	-16.926	0.88942	5.0502	14.091	8.8608	2.5651	5.9784	1.7447	-8.0649	1481.9
11.78	1179	78	NaN	-4.2401	13.285	-5.6169	-180.12	9.6152	7.0403	108.79	-715.25	1090	-22.882	764.64	1111	53.628	50.868	0	0	1.6101	0.86351	-12.349	-16.929	0.84451	4.9627	14.095	8.8056	2.4546	5.8262	1.7454	-8.1235	1485.9
11.79	1180	78	NaN	-4.233	13.291	-5.6268	-180.17	9.6213	6.6983	108.81	-715.28	1090	-22.241	769.8	1111.3	53.808	49.31	0	0	1.4973	0.75234	-12.351	-16.931	0.80982	4.8697	14.109	8.803	2.3071	5.622	1.7576	-8.1283	1491
11.8	1181	78	NaN	-4.2306	13.301	-5.6508	-180.19	9.7143	6.5086	108.87	-715.28	1090	-21.195	774.66	1111.6	53.892	51.337	0	0	1.3919	0.64851	-12.353	-16.933	0.75825	4.7951	14.126	8.8895	2.1502	5.4436	1.7726	-8.0437	1495.8
11.81	1182	78	NaN	-4.2299	13.3	-5.6665	-180.22	9.7344	6.3738	108.91	-715.31	1090	-20.486	778.09	1111.7	54.456	51.999	0	0	1.4242	0.68026	-12.356	-16.936	0.7223	4.7354	14.129	8.9061	2.1465	5.4157	1.7726	-8.0301	1499.2
11.82	1183	78	NaN	-4.2308	13.304	-5.6688	-180.24	9.8058	6.274	108.92	-715.33	1090	-20.1	780.04	1111.8	52.908	52.698	0	0	1.4398	0.69568	-12.359	-16.939	0.70052	4.6925	14.135	8.9749	2.1403	5.3881	1.7756	-7.9644	1501.1
11.83	1184	78	NaN	-4.2345	13.311	-5.6552	-180.26	9.9524	6.1472	108.89	-715.36	1090	-19.507	782.84	1111.9	53.697	51.768	0	0	1.3959	0.6524	-12.364	-16.944	0.66395	4.6426	14.145	9.1179	2.0598	5.295	1.7814	-7.8256	1503.9
11.84	1185	78	NaN	-4.2398	13.322	-5.6333	-180.27	10.189	5.958	108.85	-715.41	1090	-18.662	786.98	1112.1	53.045	51.019	0	0	1.3763	0.63306	-12.368	-16.948	0.61138	4.5837	14.162	9.3496	1.9876	5.2167	1.7936	-7.5982	1507.9
11.85	1186	78	NaN	-4.2437	13.345	-5.6174	-180.28	10.529	5.716	108.83	-715.43	1090	-18.066	790.76	1112.3	53.781	52.221	0	0	1.3713	0.62817	-12.372	-16.952	0.57209	4.5362	14.19	9.684	1.9434	5.1643	1.818	-7.2683	1511.7
11.86	1187	78	NaN	-4.2406	13.366	-5.6025	-180.3	10.917	5.4607	108.81	-715.45	1090	-17.575	794.36	1112.5	53.425	52.971	0	0	1.3859	0.64257	-12.377	-16.957	0.54459	4.4873	14.217	10.066	1.9305	5.1298	1.84	-6.8911	1515.3
11.87	1188	78	NaN	-4.2335	13.38	-5.6117	-180.29	11.318	5.3488	108.85	-715.45	1090	-17.093	796.47	1112.7	52.849	51.779	0	0	1.3985	0.65499	-12.381	-16.96	0.52821	4.4737	14.237	10.461	1.9267	5.1287	1.856	-6.4993	1517.3
11.88	1189	78	NaN	-4.2289	13.386	-5.6076	-180.33	11.708	5.211	108.85	-715.47	1090	-16.705	798.41	1112.9	51.256	51.586	0	0	1.4095	0.66578	-12.383	-16.963	0.51206	4.4092	14.248	10.845	1.9215	5.075	1.8656	-6.1177	1519.2
11.89	1190	78	NaN	-4.2242	13.393	-5.6098	-180.39	12.23	5.0276	108.87	-715.5	1090	-16.307	800.61	1113.1	53.983	52.276	0	0	1.5372	0.79164	-12.386	-16.966	0.49553	4.3269	14.262	11.36	2.0327	5.1186	1.876	-5.6061	1521.4
11.9	1191	78	NaN	-4.2181	13.405	-5.6249	-180.45	12.842	4.8108	108.92	-715.51	1090	-15.999	802.77	1113.4	54.551	50.726	0	0	1.6644	0.91705	-12.389	-16.969	0.48529	4.25	14.283	11.964	2.1497	5.1671	1.8936	-5.0054	1523.6
11.91	1192	78	NaN	-4.2123	13.422	-5.6362	-180.53	13.338	4.597	108.95	-715.47	1090	-15.985	804.22	1113.6	52.33	51.885	0	0	1.7631	1.0143	-12.393	-16.973	0.48759	4.1735	14.309	12.452	2.2507	5.1878	1.9156	-4.5216	1525
11.92	1193	78	NaN	-4.2092	13.432	-5.625	-180.55	13.852	4.5458	108.93	-715.46	1090	-15.577	805.51	1113.9	53.802	53.13	0	0	1.9066	1.1557	-12.398	-16.978	0.47066	4.1248	14.328	12.956	2.3772	5.2805	1.93	-4.0218	1526.2
11.93	1194	78	NaN	-4.2089	13.436	-5.6209	-180.63	14.311	4.4526	108.92	-715.46	1090	-15.329	806.83	1114.1	52.373	54.489	0	0	2.0965	1.3428	-12.403	-16.983	0.4574	4.0408	14.339	13.408	2.5538	5.3836	1.936	-3.575	1527.5
11.94	1195	78	NaN	-4.208	13.441	-5.622	-180.81	14.994	4.1495	108.94	-715.43	1090	-15.432	808.24	1114.4	53.849	55.347	0	0	2.109	1.3552	-12.405	-16.985	0.45857	3.8567	14.356	14.079	2.5676	5.2119	1.9508	-2.9059	1528.9
11.95	1196	78	NaN	-4.2067	13.444	-5.6183	-181.02	15.606	3.8698	108.95	-715.4	1090	-15.531	809.47	1114.7	51.849	55.229	0	0	2.1173	1.3634	-12.406	-16.986	0.46011	3.6473	14.37	14.68	2.5774	5.0107	1.9639	-2.3059	1530.1
11.96	1197	78	NaN	-4.2035	13.441	-5.6089	-181.21	16.12	3.6899	108.94	-715.38	1090	-15.493	810.57	1115.1	53.229	55.358	0	0	2.1393	1.385	-12.407	-16.986	0.45829	3.4554	14.379	15.183	2.5975	4.8404	1.9724	-1.8038	1531.2
11.97	1198	78	NaN	-4.1954	13.436	-5.6018	-181.39	16.76	3.4936	108.94	-715.35	1090	-15.468	811.83	1115.4	53.212	55.806	0	0	2.2201	1.4646	-12.408	-16.988	0.46166	3.2641	14.387	15.809	2.6817	4.7287	1.9791	-1.1789	1532.4
11.98	1199	78	NaN	-4.1831	13.437	-5.596	-181.6	17.124	3.3779	108.92	-715.29	1090	-15.311	812.67	1115.6	53.993	56.084	0	0	2.3136	1.5568	-12.409	-16.989	0.46495	3.0467	14.393	16.168	2.7786	4.6035	1.9838	-0.82103	1533.2
11.99	1200	78	NaN	-4.18	13.43	-5.6048	-181.92	17.549	2.9421	108.95	-715.26	1090	-15.861	813.35	1115.9	54.059	57.3	0	0	2.3732	1.6155	-12.412	-16.992	0.48787	2.7495	14.397	16.582	2.861	4.365	1.9851	-0.40985	1533.9
12	1201	78	NaN	-4.1822	13.419	-5.6039	-182.3	18.108	2.5646	108.93	-715.23	1090	-16.077	814.14	1116.2	52.746	56.237	0	0	2.4011	1.643	-12.413	-16.993	0.49054	2.371	14.398	17.129	2.8916	4.0141	1.9843	0.1363	1534.7
12.01	1202	78	NaN	-4.1911	13.407	-5.6085	-182.79	18.754	2.1111	108.9	-715.19	1089.9	-16.313	814.86	1116.6	53.332	55.391	0	0	2.3719	1.6142	-12.412	-16.992	0.48724	1.892	14.4	17.761	2.8591	3.5062	1.9882	0.76882	1535.4
12.02	1203	78	NaN	-4.2037	13.393	-5.6229	-183.34	19.409	1.4644	108.88	-715.13	1089.9	-17.031	815.46	1117	52.782	55.461	0	0	2.3594	1.6019	-12.411	-16.991	0.49916	1.3678	14.404	18.399	2.8585	2.9697	1.993	1.4077	1536
12.03	1204	78	NaN	-4.2127	13.378	-5.6357	-183.83	19.986	0.6785	108.86	-715.07	1089.9	-18.321	816.06	1117.5	53.722	57.167	0	0	2.3573	1.5999	-12.41	-16.99	0.53548	0.91332	14.404	18.96	2.8928	2.5132	1.9936	1.9696	1536.6
12.04	1205	78	NaN	-4.2148	13.369	-5.6364	-184.17	20.344	0.25803	108.83	-715.02	1089.9	-18.864	816.47	1117.7	53.614	56.876	0	0	2.3756	1.6179	-12.41	-16.99	0.55152	0.60041	14.403	19.31	2.9271	2.2183	1.9923	2.3193	1537
12.05	1206	78	NaN	-4.2299	13.362	-5.6307	-184.43	20.689	0.19506	108.78	-714.97	1089.9	-18.501	816.99	1117.9	52.689	58.257	0	1	2.3706	1.613	-12.41	-16.99	0.51963	0.32218	14.404	19.647	2.8902	1.9352	1.9942	2.6575	1537.5
12.06	1207	78	NaN	-4.235	13.344	-5.6269	-184.76	21.005	-0.30728	108.76	-714.95	1089.9	-19.338	817.39	1118.1	55.112	57.663	0	1	2.3531	1.5957	-12.409	-16.989	0.54346	0.01737	14.396	19.954	2.8965	1.6131	1.9864	2.965	1537.9
12.07	1208	78	NaN	-4.2328	13.326	-5.6253	-185.09	21.346	-0.7861	108.75	-714.94	1089.9	-20.15	817.69	1118.4	54.804	54.088	0	1	2.3118	1.5551	-12.408	-16.988	0.57463	-0.28121	14.387	20.284	2.8865	1.2739	1.9797	3.2966	1538.3
12.08	1209	78	NaN	-4.2213	13.307	-5.6229	-185.44	21.808	-1.1161	108.75	-714.91	1089.8	-20.508	818.04	1118.7	53.161	52.853	0	1	2.2606	1.5046	-12.406	-16.986	0.59847	-0.61578	14.382	20.733	2.8591	0.88883	1.9759	3.7467	1538.7
12.09	1210	78	NaN	-4.1976	13.28	-5.6151	-185.87	22.418	-1.5247	108.74	-714.86	1089.8	-20.942	818.53	1119.2	52.362	54.164	0	1	2.2097	1.4544	-12.406	-16.986	0.63648	-1.036	14.374	21.323	2.8462	0.41844	1.9682	4.3374	1539.1
12.1	1211	78	NaN	-4.1961	13.275	-5.5993	-186.03	22.671	-1.5427	108.66	-714.82	1089.8	-20.758	818.83	1119.4	53.764	54.509	0	1	2.1715	1.4167	-12.405	-16.985	0.62742	-1.2032	14.374	21.571	2.7989	0.21347	1.9692	4.5865	1539.4
12.11	1212	78	NaN	-4.1866	13.259	-5.5873	-186.21	23.01	-1.8602	108.64	-714.82	1089.8	-21.352	818.95	1119.8	52.596	54.71	0	1	2.1448	1.3904	-12.403	-16.983	0.65787	-1.3693	14.374	21.895	2.8027	0.021127	1.9713	4.9123	1539.6
12.12	1213	78	NaN	-4.1847	13.254	-5.5952	-186.34	23.219	-2.0587	108.68	-714.81	1089.8	-21.697	819.03	1120	53.334	54.916	0	1	2.1923	1.4373	-12.402	-16.982	0.67376	-1.4807	14.379	22.094	2.8661	-0.043397	1.9765	5.112	1539.7
12.13	1214	78	NaN	-4.1857	13.246	-5.6025	-186.51	23.522	-2.2777	108.71	-714.79	1089.8	-22.064	819.1	1120.4	53.146	55.508	0	1	2.2255	1.47	-12.403	-16.983	0.68721	-1.6328	14.384	22.384	2.9127	-0.16283	1.9804	5.4012	1539.8
12.14	1215	78	NaN	-4.189	13.237	-5.5976	-186.69	23.936	-2.4848	108.69	-714.76	1089.8	-22.406	819.22	1120.8	51.706	56.068	0	1	2.243	1.4872	-12.407	-16.987	0.69558	-1.8031	14.389	22.785	2.9386	-0.3159	1.9821	5.7979	1539.9
12.15	1216	78	NaN	-4.1957	13.239	-5.5858	-186.78	24.31	-2.5204	108.63	-714.73	1089.8	-22.416	819.4	1120.9	53.913	55.639	0	1	2.3076	1.5509	-12.41	-16.99	0.68681	-1.8991	14.397	23.153	2.9944	-0.34823	1.9867	6.1627	1540
12.16	1217	78	NaN	-4.1877	13.238	-5.5963	-186.97	24.849	-2.6463	108.67	-714.72	1089.8	-22.606	819.33	1121.3	51.841	54.532	0	1	2.4136	1.6554	-12.414	-16.994	0.7033	-2.083	14.409	23.678	3.1169	-0.42763	1.9957	6.6842	1540
12.17	1218	78	NaN	-4.1702	13.242	-5.5978	-187.08	25.3	-2.853	108.67	-714.7	1089.8	-23.16	819.23	1121.5	54.172	54.501	0	1	2.4375	1.6789	-12.417	-16.997	0.74193	-2.165	14.423	24.119	3.1794	-0.4861	2.0064	7.1225	1539.9
12.18	1219	78	NaN	-4.1625	13.245	-5.5919	-187.14	25.534	-2.9285	108.63	-714.7	1089.8	-23.377	819.19	1121.6	54.432	51.761	0	1	2.4808	1.7216	-12.418	-16.997	0.75644	-2.2221	14.428	24.35	3.2373	-0.50048	2.0108	7.3522	1539.9
12.19	1220	78	NaN	-4.1505	13.243	-5.5912	-187.2	25.713	-2.9799	108.62	-714.71	1089.8	-23.502	819.09	1121.7	54.734	54.904	0	1	2.5538	1.7935	-12.416	-16.996	0.77279	-2.2772	14.429	24.526	3.3266	-0.48375	2.0134	7.5307	1539.8
12.2	1221	78	NaN	-4.1359	13.239	-5.6	-187.26	25.902	-3.0461	108.64	-714.72	1089.8	-23.632	818.93	1121.8	54.58	54.667	0	1	2.5734	1.8129	-12.414	-16.994	0.79349	-2.3343	14.43	24.712	3.3669	-0.52141	2.0161	7.718	1539.7
12.21	1222	78	NaN	-4.1321	13.241	-5.6092	-187.34	26.069	-3.1181	108.66	-714.74	1089.8	-23.714	818.74	1121.9	54.9	53.319	0	1	2.6034	1.8424	-12.412	-16.991	0.80162	-2.4035	14.434	24.876	3.405	-0.56109	2.0222	7.8849	1539.5
12.22	1223	78	NaN	-4.1288	13.246	-5.5866	-187.54	26.311	-3.4089	108.61	-714.76	1089.8	-24.084	818.31	1122.2	54.469	52.93	0	1	2.6766	1.9145	-12.41	-16.989	0.81798	-2.5905	14.45	25.107	3.4945	-0.67603	2.0405	8.1176	1539.1
12.23	1224	78	NaN	-4.1291	13.26	-5.6025	-187.62	26.423	-3.4938	108.65	-714.76	1089.8	-24.04	818.1	1122.2	50.782	53.537	0	1	2.6915	1.9292	-12.408	-16.988	0.81839	-2.6709	14.466	25.218	3.5099	-0.74167	2.0577	8.2303	1538.9
12.24	1225	78	NaN	-4.1298	13.267	-5.6029	-187.69	26.488	-3.5719	108.66	-714.78	1089.8	-23.881	817.89	1122.2	51.903	51.917	0	1	2.6039	1.8429	-12.407	-16.986	0.81276	-2.7435	14.472	25.283	3.4167	-0.90063	2.0656	8.2967	1538.7
12.25	1226	78	NaN	-4.1274	13.272	-5.5776	-187.7	26.499	-3.6263	108.61	-714.81	1089.8	-23.584	817.73	1122	54.748	54.224	0	1	2.6161	1.8549	-12.406	-16.986	0.80249	-2.7745	14.471	25.3	3.4186	-0.91955	2.0653	8.3142	1538.6
12.26	1227	78	NaN	-4.1275	13.282	-5.5524	-187.72	26.482	-3.7216	108.54	-714.82	1089.8	-23.337	817.57	1121.8	54.165	52.109	0	1	2.6082	1.8472	-12.405	-16.985	0.79127	-2.8054	14.474	25.29	3.3995	-0.95827	2.0692	8.3047	1538.4
12.27	1228	78	NaN	-4.1355	13.299	-5.5601	-187.81	26.47	-3.9216	108.55	-714.79	1089.8	-23.325	817.37	1121.8	54.385	51.41	0	1	2.466	1.707	-12.403	-16.982	0.78375	-2.8948	14.488	25.281	3.2497	-1.1879	2.0853	8.2982	1538.2
12.28	1229	78	NaN	-4.1259	13.291	-5.5583	-187.77	26.413	-3.9256	108.57	-714.83	1089.8	-22.924	817.33	1121.5	53.324	53.36	0	1	2.3512	1.5938	-12.401	-16.981	0.77923	-2.8607	14.471	25.233	3.1304	-1.2669	2.0704	8.2519	1538.1
12.29	1230	78	NaN	-4.1249	13.303	-5.5627	-187.79	26.351	-4.0166	108.57	-714.81	1089.8	-22.604	817.19	1121.3	53.01	54.419	0	1	2.2535	1.4975	-12.399	-16.979	0.76904	-2.9006	14.476	25.178	3.0225	-1.4031	2.0764	8.1989	1537.9
12.3	1231	78	NaN	-4.1215	13.303	-5.567	-187.84	26.256	-4.1555	108.56	-714.82	1089.8	-21.909	816.88	1121	53.55	52.093	0	1	2.1862	1.4312	-12.397	-16.977	0.74728	-2.9717	14.465	25.095	2.9334	-1.5405	2.0682	8.1179	1537.6
12.31	1232	78	NaN	-4.1153	13.299	-5.5825	-187.92	26.185	-4.4453	108.6	-714.82	1089.8	-21.487	816.47	1120.8	52.458	54.372	0	1	2.1031	1.3493	-12.395	-16.975	0.74026	-3.067	14.454	25.03	2.8433	-1.7177	2.059	8.0553	1537.1
12.32	1233	78	NaN	-4.1113	13.293	-5.594	-188	26.128	-4.7505	108.62	-714.8	1089.8	-21.296	816.1	1120.7	52.871	54.358	0	1	1.9535	1.202	-12.395	-16.975	0.73922	-3.1467	14.445	24.975	2.6928	-1.9447	2.0503	8.0005	1536.7
12.33	1234	78	NaN	-4.1137	13.283	-5.5798	-188	26.029	-4.865	108.56	-714.8	1089.8	-20.865	815.93	1120.7	54.377	54.222	0	1	1.7669	1.018	-12.394	-16.974	0.71908	-3.169	14.432	24.88	2.486	-2.1509	2.0385	7.906	1536.5
12.34	1235	78	NaN	-4.1111	13.27	-5.5796	-188.01	25.879	-5.0866	108.55	-714.81	1089.8	-20.567	815.66	1120.7	51.378	55.402	0	1	1.5673	0.82133	-12.392	-16.972	0.71129	-3.1897	14.42	24.729	2.2786	-2.3683	2.028	7.7565	1536.2
12.35	1236	78	NaN	-4.1022	13.265	-5.5851	-188.01	25.741	-5.2286	108.59	-714.8	1089.8	-20.326	815.54	1120.7	55.186	54.448	0	1	1.4724	0.72782	-12.392	-16.972	0.71314	-3.1986	14.416	24.59	2.1856	-2.4708	2.0238	7.6177	1536.1
12.36	1237	78	NaN	-4.097	13.252	-5.5679	-188.14	25.625	-5.4413	108.56	-714.82	1089.8	-20.096	815.3	1120.8	54.101	56.93	0	1	1.3869	0.64352	-12.392	-16.972	0.70911	-3.3318	14.408	24.47	2.096	-2.6883	2.0153	7.4972	1535.8
12.37	1238	78	NaN	-4.0886	13.247	-5.5438	-188.16	25.446	-5.4554	108.5	-714.81	1089.8	-19.201	815.05	1120.8	51.477	56.479	0	1	1.3101	0.56781	-12.392	-16.972	0.68288	-3.3915	14.406	24.287	1.9929	-2.8236	2.0135	7.3152	1535.5
12.38	1239	78	NaN	-4.0754	13.251	-5.5278	-188.14	25.268	-5.4147	108.46	-714.79	1089.8	-18.185	814.77	1120.9	54.484	54.545	0	1	1.1352	0.39546	-12.392	-16.971	0.65784	-3.4078	14.414	24.105	1.793	-3.0124	2.0228	7.1339	1535.1
12.39	1240	78	NaN	-4.0623	13.254	-5.5302	-188.26	25.206	-5.6365	108.47	-714.78	1089.8	-18.034	814.38	1121.3	52.82	54.705	0	1	0.95772	0.22059	-12.391	-16.971	0.66669	-3.5272	14.43	24.03	1.6244	-3.3067	2.0389	7.059	1534.7
12.4	1241	78	NaN	-4.0577	13.261	-5.5623	-188.3	25.095	-5.8083	108.54	-714.75	1089.8	-17.749	813.93	1121.6	53.964	56.078	0	1	0.83748	0.10209	-12.39	-16.97	0.66479	-3.5824	14.449	23.907	1.5023	-3.4803	2.0591	6.9367	1534.2
12.41	1242	78	NaN	-4.0507	13.259	-5.5673	-188.34	25.041	-5.8647	108.54	-714.75	1089.8	-17.412	813.61	1121.8	53.679	57.287	0	1	0.37868	-0.35006	-12.388	-16.967	0.66033	-3.6281	14.456	23.844	1.039	-3.9782	2.0686	6.8769	1533.9
12.42	1243	78	NaN	-4.0488	13.27	-5.5903	-188.37	24.976	-5.9289	108.58	-714.72	1089.8	-17.118	813.31	1122.1	53.406	55.987	0	1	-0.47647	-1.1928	-12.384	-16.963	0.65383	-3.6704	14.476	23.771	0.17735	-4.8632	2.0922	6.8071	1533.5
12.43	1244	78	NaN	-4.0513	13.273	-5.5983	-188.38	24.883	-5.9687	108.58	-714.71	1089.8	-16.689	812.96	1122.3	54.79	58.2	0	1	-0.50192	-1.2179	-12.387	-16.966	0.63639	-3.6905	14.489	23.666	0.13447	-4.9084	2.1029	6.7	1533.1
12.44	1245	78	NaN	-4.0556	13.267	-5.5931	-188.35	24.769	-5.9613	108.55	-714.72	1089.8	-16.148	812.62	1122.6	53.937	58.753	0	1	-0.49705	-1.2131	-12.389	-16.969	0.61203	-3.6846	14.492	23.544	0.11498	-4.8977	2.1035	6.5748	1532.8
12.45	1246	78	NaN	-4.0602	13.264	-5.5983	-188.3	24.658	-5.9031	108.58	-714.72	1089.8	-15.638	812.39	1122.7	54.092	57.269	0	1	-0.59936	-1.3139	-12.389	-16.969	0.59033	-3.649	14.493	23.428	-0.0090319	-4.9629	2.1044	6.4594	1532.5
12.46	1247	78	NaN	-4.0692	13.271	-5.6055	-188.17	24.559	-5.7962	108.62	-714.68	1089.8	-15.145	812.16	1122.7	52.92	54.958	0	1	-0.62761	-1.3417	-12.391	-16.971	0.56515	-3.5315	14.502	23.329	-0.06246	-4.8732	2.1108	6.358	1532.2
12.47	1248	78	NaN	-4.0762	13.275	-5.5987	-188.25	24.474	-5.9741	108.69	-714.64	1089.8	-14.893	811.55	1123.2	53.663	58.081	0	1	-0.63639	-1.3504	-12.393	-16.973	0.55324	-3.6173	14.524	23.225	-0.083151	-4.9677	2.1304	6.2523	1531.6
12.48	1249	78	NaN	-4.0866	13.268	-5.552	-188.37	24.341	-6.1364	108.66	-714.63	1089.8	-14.653	810.9	1123.4	53.39	57.267	0	1	-0.67488	-1.3883	-12.397	-16.977	0.53455	-3.7517	14.527	23.082	-0.14033	-5.14	2.1296	6.1051	1530.9
12.49	1250	78	NaN	-4.0957	13.263	-5.5214	-188.41	24.212	-6.1448	108.66	-714.62	1089.7	-14.145	810.46	1123.5	55.186	56.375	0	1	-0.7049	-1.4179	-12.4	-16.98	0.50785	-3.8094	14.525	22.95	-0.19705	-5.2274	2.1247	5.9693	1530.4
12.5	1251	78	NaN	-4.099	13.263	-5.5105	-188.34	24.071	-6.1026	108.7	-714.59	1089.7	-13.596	810.28	1123.5	52.693	57.211	0	1	-0.70125	-1.4143	-12.401	-16.981	0.48628	-3.7588	14.526	22.809	-0.21497	-5.1731	2.1248	5.8275	1530.1
12.51	1252	78	NaN	-4.0969	13.262	-5.4909	-188.22	23.887	-6.1265	108.71	-714.56	1089.7	-13.195	810.23	1123.5	53.338	54.988	0	1	-0.71903	-1.4318	-12.404	-16.984	0.47396	-3.6526	14.528	22.621	-0.24507	-5.0845	2.1237	5.637	1530
12.52	1253	78	NaN	-4.1044	13.256	-5.469	-188.12	23.729	-5.821	108.71	-714.52	1089.7	-11.734	809.94	1123.5	52.899	54.556	0	1	-0.7523	-1.4646	-12.407	-16.987	0.41289	-3.6014	14.522	22.464	-0.3394	-5.066	2.1144	5.4762	1529.6
12.53	1254	78	NaN	-4.1031	13.251	-5.4788	-188.14	23.696	-5.8157	108.75	-714.51	1089.7	-11.481	809.7	1123.5	51.943	53.259	0	1	-0.82164	-1.533	-12.411	-16.991	0.40731	-3.6301	14.518	22.43	-0.41433	-5.163	2.1066	5.4388	1529.3
12.54	1255	78	NaN	-4.1114	13.235	-5.4622	-188.18	23.521	-6.0076	108.7	-714.48	1089.7	-11.157	809.12	1123.5	53.733	52.736	0	1	-0.83365	-1.5448	-12.414	-16.994	0.3866	-3.6809	14.505	22.251	-0.44705	-5.2257	2.0906	5.2573	1528.7
12.55	1256	78	NaN	-4.1133	13.221	-5.4625	-188.29	23.364	-6.1594	108.69	-714.46	1089.6	-10.688	808.59	1123.6	54.146	53.14	0	1	-0.81021	-1.5217	-12.417	-16.997	0.3684	-3.8044	14.493	22.092	-0.4418	-5.3261	2.0759	5.0953	1528.1
12.56	1257	78	NaN	-4.1066	13.203	-5.4838	-188.42	23.237	-6.2299	108.73	-714.45	1089.6	-10.111	808.17	1123.5	53.146	50.374	0	1	-0.9411	-1.6507	-12.417	-16.997	0.35615	-3.9618	14.476	21.964	-0.58495	-5.6125	2.0585	4.9675	1527.6
12.57	1258	78	NaN	-4.0988	13.176	-5.5052	-188.51	23.063	-6.3236	108.74	-714.46	1089.6	-9.573	807.71	1123.5	53.914	51.126	0	1	-1.1368	-1.8436	-12.415	-16.995	0.34557	-4.0689	14.448	21.791	-0.79124	-5.9125	2.0332	4.7961	1527.1
12.58	1259	78	NaN	-4.0916	13.164	-5.528	-188.54	22.87	-6.5497	108.73	-714.44	1089.6	-9.5294	807.24	1123.6	52.902	52.443	0	1	-1.2681	-1.9729	-12.398	-16.978	0.35225	-4.101	14.44	21.595	-0.91582	-6.0739	2.0412	4.6164	1526.6
12.59	1260	78	NaN	-4.0809	13.154	-5.5299	-188.62	22.902	-6.5477	108.72	-714.45	1089.6	-9.1346	806.77	1123.6	53.75	51.049	0	1	-1.3484	-2.052	-12.389	-16.969	0.34921	-4.1914	14.431	21.625	-0.99916	-6.2434	2.042	4.6555	1526.2
12.6	1261	78	NaN	-4.078	13.144	-5.5287	-188.74	22.838	-6.5327	108.68	-714.47	1089.6	-8.4765	806.31	1123.6	53.664	51.791	0	1	-1.3882	-2.0913	-12.386	-16.966	0.32737	-4.3396	14.421	21.561	-1.0608	-6.4309	2.0354	4.5952	1525.7
12.61	1262	78	NaN	-4.0745	13.14	-5.5225	-188.84	22.604	-6.6023	108.63	-714.48	1089.6	-8.0194	805.99	1123.6	54.012	52.217	0	1	-1.348	-2.0517	-12.386	-16.966	0.31272	-4.4563	14.417	21.326	-1.0353	-6.5079	2.0315	4.3605	1525.3
12.62	1263	78	NaN	-4.0704	13.142	-5.5224	-188.94	22.294	-6.7174	108.61	-714.48	1089.6	-7.6456	805.67	1123.6	53.941	56.165	0	1	-1.2812	-1.9858	-12.387	-16.966	0.30295	-4.5674	14.42	21.015	-0.97822	-6.5532	2.034	4.049	1525
12.63	1264	78	NaN	-4.0697	13.147	-5.5338	-189.09	22.061	-6.8102	108.63	-714.48	1089.6	-7.1279	805.14	1123.7	54.036	56.485	0	1	-1.1818	-1.8879	-12.388	-16.968	0.28643	-4.729	14.426	20.781	-0.89534	-6.6169	2.0382	3.813	1524.4
12.64	1265	78	NaN	-4.0709	13.142	-5.5167	-189.2	21.932	-6.9901	108.58	-714.53	1089.6	-7.1317	804.67	1123.8	53.667	52.31	0	1	-1.0606	-1.7685	-12.388	-16.968	0.2845	-4.8469	14.428	20.645	-0.77614	-6.6154	2.0399	3.6769	1524
12.65	1266	78	NaN	-4.0575	13.162	-5.5377	-189.37	21.7	-7.0954	108.67	-714.52	1089.6	-6.8111	803.98	1123.9	53.802	51.68	0	1	-0.91813	-1.628	-12.388	-16.968	0.29154	-5.024	14.451	20.411	-0.62659	-6.6521	2.0635	3.4434	1523.3
12.66	1267	78	NaN	-4.0566	13.171	-5.5105	-189.49	21.501	-7.1008	108.6	-714.53	1089.6	-6.4404	803.45	1123.9	54.298	51.84	0	1	-0.85535	-1.5662	-12.386	-16.966	0.2772	-5.1552	14.46	20.213	-0.57815	-6.7214	2.0731	3.2468	1522.7
12.67	1268	78	NaN	-4.055	13.187	-5.4895	-189.6	21.292	-7.0444	108.54	-714.52	1089.7	-5.9617	803.03	1123.8	54.936	52.346	0	1	-0.78129	-1.4932	-12.385	-16.965	0.25985	-5.2858	14.471	20.007	-0.52144	-6.779	2.0865	3.0424	1522.3
12.68	1269	78	NaN	-4.0517	13.205	-5.5013	-189.74	21.078	-7.0196	108.58	-714.5	1089.7	-5.581	802.66	1123.7	52.82	49.936	0	1	-0.6827	-1.396	-12.382	-16.962	0.25157	-5.4321	14.488	19.795	-0.43113	-6.8281	2.106	2.8327	1521.8
12.69	1270	78	NaN	-4.0519	13.214	-5.5298	-189.92	20.832	-7.0929	108.67	-714.5	1089.7	-5.4508	802.2	1123.8	51.73	52.465	0	1	-0.55968	-1.2748	-12.379	-16.959	0.25093	-5.6202	14.499	19.547	-0.30874	-6.895	2.1198	2.5884	1521.4
12.7	1271	78	NaN	-4.0511	13.206	-5.503	-190.26	20.313	-7.1712	108.54	-714.58	1089.7	-5.0762	801.49	1123.6	53.341	51.867	0	1	-0.44373	-1.1605	-12.375	-16.955	0.23477	-5.9781	14.483	19.035	-0.20897	-7.1387	2.1083	2.0803	1520.7
12.71	1272	78	NaN	-4.0491	13.209	-5.5076	-190.35	20.188	-7.1962	108.54	-714.59	1089.7	-5.0043	801.25	1123.5	53.903	50.435	0	1	-0.35919	-1.0772	-12.372	-16.951	0.23484	-6.068	14.484	18.913	-0.12436	-7.1452	2.1124	1.9611	1520.5
12.72	1273	78	NaN	-4.0513	13.214	-5.5209	-190.56	19.978	-7.3627	108.56	-714.58	1089.7	-5.191	800.58	1123.5	54.074	52.323	0	1	-0.28795	-1.007	-12.368	-16.948	0.242	-6.2688	14.491	18.701	-0.045955	-7.2758	2.1229	1.7533	1519.8
12.73	1274	78	NaN	-4.0524	13.226	-5.5346	-190.77	19.743	-7.3903	108.58	-714.55	1089.7	-4.978	800.02	1123.4	54.023	50.854	0	1	-0.24424	-0.96393	-12.364	-16.944	0.23525	-6.4777	14.498	18.471	-0.0089851	-7.4417	2.1339	1.5273	1519.2
12.74	1275	78	NaN	-4.0536	13.235	-5.5348	-190.97	19.486	-7.3743	108.56	-714.53	1089.7	-4.6968	799.51	1123.2	54.097	51.96	0	1	-0.14437	-0.86551	-12.359	-16.939	0.22444	-6.6942	14.499	18.221	0.080074	-7.5597	2.1405	1.2822	1518.6
12.75	1276	78	NaN	-4.0571	13.23	-5.5157	-191.21	19.215	-7.488	108.49	-714.53	1089.6	-4.8512	798.86	1123.1	53.41	50.848	0	1	-0.03659	-0.7593	-12.353	-16.933	0.2259	-6.925	14.492	17.953	0.18931	-7.6843	2.1389	1.0203	1518
12.76	1277	78	NaN	-4.056	13.224	-5.5015	-191.27	19.104	-7.4574	108.45	-714.53	1089.6	-4.7342	798.66	1123	53.224	50.565	0	1	0.036249	-0.68752	-12.347	-16.927	0.22153	-6.9915	14.481	17.846	0.25778	-7.679	2.1347	0.91938	1517.8
12.77	1278	78	NaN	-4.0639	13.21	-5.5179	-191.78	18.729	-7.3782	108.5	-714.52	1089.6	-3.8719	797.67	1122.6	53.619	51.435	0	1	0.17091	-0.5548	-12.341	-16.921	0.18592	-7.5329	14.457	17.482	0.35683	-8.0877	2.1156	0.56109	1516.7
12.78	1279	78	NaN	-4.0706	13.21	-5.5356	-191.96	18.487	-7.2049	108.55	-714.49	1089.6	-3.3353	797.2	1122.4	54.854	50.229	0	1	0.3324	-0.39567	-12.335	-16.915	0.1624	-7.7234	14.447	17.249	0.4948	-8.1191	2.1122	0.33427	1516.2
12.79	1280	78	NaN	-4.0699	13.203	-5.5255	-192.19	18.277	-7.1873	108.51	-714.47	1089.6	-3.2197	796.55	1122.2	53.771	52.728	0	1	0.43003	-0.29945	-12.325	-16.905	0.1591	-7.9645	14.436	17.043	0.58913	-8.2639	2.1109	0.13832	1515.5
12.8	1281	78	NaN	-4.069	13.194	-5.5069	-192.49	18.074	-7.2384	108.44	-714.46	1089.6	-3.2085	795.8	1122.2	53.273	53.509	0	1	0.52767	-0.20323	-12.315	-16.895	0.15901	-8.2638	14.426	16.842	0.68668	-8.467	2.1105	-0.053145	1514.7
12.81	1282	78	NaN	-4.0766	13.197	-5.5022	-192.68	17.89	-7.1995	108.41	-714.44	1089.6	-3.0346	795.31	1122.1	53.199	51.785	0	1	0.6253	-0.10701	-12.306	-16.885	0.14518	-8.4615	14.425	16.663	0.77048	-8.5685	2.119	-0.22282	1514.2
12.82	1283	78	NaN	-4.085	13.197	-5.4681	-192.85	17.697	-7.2543	108.27	-714.44	1089.6	-3.1199	794.75	1122	52.34	52.155	0	1	0.66675	-0.066166	-12.3	-16.88	0.13631	-8.6316	14.421	16.473	0.80305	-8.6978	2.1211	-0.40742	1513.6
12.83	1284	78	NaN	-4.0839	13.191	-5.489	-193.18	17.468	-7.1412	108.3	-714.42	1089.6	-2.8122	794	1121.8	52.371	51.938	0	1	0.67616	-0.056891	-12.298	-16.878	0.12909	-8.9643	14.411	16.248	0.80524	-9.0212	2.1134	-0.63018	1512.8
12.84	1285	78	NaN	-4.0791	13.182	-5.5166	-193.42	17.247	-6.93	108.35	-714.41	1089.6	-2.2857	793.56	1121.6	53.845	49.647	0	1	0.84801	0.11247	-12.286	-16.865	0.11709	-9.2224	14.395	16.035	0.9651	-9.1099	2.1093	-0.8305	1512.4
12.85	1286	78	NaN	-4.08	13.171	-5.5283	-193.75	16.994	-6.8318	108.33	-714.39	1089.6	-2.0965	792.98	1121.4	54.758	50.534	0	1	0.91307	0.17658	-12.276	-16.856	0.10995	-9.5568	14.377	15.787	1.023	-9.3802	2.1006	-1.0686	1511.7
12.86	1287	78	NaN	-4.0824	13.159	-5.5348	-194.12	16.747	-6.7981	108.31	-714.37	1089.6	-2.0628	792.33	1121.2	52.849	52.55	0	1	0.86197	0.12623	-12.27	-16.85	0.10727	-9.9329	14.36	15.546	0.96925	-9.8067	2.0896	-1.3035	1511.1
12.87	1288	78	NaN	-4.0812	13.151	-5.5459	-194.44	16.561	-6.7284	108.34	-714.34	1089.6	-1.8845	791.81	1121	54.358	53.661	0	1	0.64104	-0.091495	-12.259	-16.839	0.10434	-10.253	14.345	15.367	0.74539	-10.344	2.0854	-1.4721	1510.5
12.88	1289	78	NaN	-4.0882	13.145	-5.5247	-194.72	16.404	-6.7622	108.25	-714.33	1089.6	-2.0128	791.18	1121	54.083	52.174	0	1	0.4055	-0.32362	-12.248	-16.828	0.10051	-10.533	14.335	15.214	0.50601	-10.857	2.0871	-1.6147	1509.9
12.89	1290	78	NaN	-4.0834	13.117	-5.5683	-195.23	16.158	-6.5267	108.38	-714.31	1089.5	-1.6063	790.42	1120.6	53.47	49.463	0	1	0.38858	-0.34029	-12.247	-16.827	0.097243	-11.05	14.297	14.978	0.48582	-11.391	2.0498	-1.8493	1509.1
12.9	1291	78	NaN	-4.0822	13.112	-5.5689	-195.59	15.977	-6.4489	108.38	-714.27	1089.5	-1.5612	789.85	1120.4	55.625	51.485	0	1	0.3212	-0.40669	-12.245	-16.825	0.098362	-11.411	14.284	14.805	0.41957	-11.818	2.0391	-2.0195	1508.5
12.91	1292	78	NaN	-4.0843	13.1	-5.5555	-195.93	15.832	-6.3501	108.33	-714.27	1089.5	-1.4339	789.33	1120.1	52.914	52.845	0	1	0.18261	-0.54328	-12.24	-16.82	0.090894	-11.759	14.264	14.668	0.27351	-12.302	2.0239	-2.1516	1507.9
12.92	1293	78	NaN	-4.0855	13.088	-5.5518	-196.35	15.655	-6.1589	108.32	-714.27	1089.5	-1.1429	788.75	1119.8	51.657	51.581	0	1	0.15463	-0.57086	-12.238	-16.817	0.07981	-12.183	14.239	14.504	0.23444	-12.754	2.0014	-2.3138	1507.3
12.93	1294	78	NaN	-4.0839	13.089	-5.5568	-196.88	15.412	-5.9009	108.35	-714.22	1089.5	-0.81949	788.01	1119.2	54.175	49.903	0	1	0.098114	-0.62655	-12.235	-16.815	0.072733	-12.725	14.221	14.28	0.17085	-13.352	1.9867	-2.5345	1506.5
12.94	1295	78	NaN	-4.0872	13.093	-5.5225	-197.55	15.194	-5.669	108.26	-714.18	1089.5	-0.58778	786.95	1118.7	53.461	51.257	0	1	-0.059541	-0.78192	-12.23	-16.81	0.060264	-13.402	14.204	14.082	0.0007226	-14.184	1.9736	-2.7278	1505.4
12.95	1296	78	NaN	-4.083	13.086	-5.5259	-197.86	15.094	-5.5092	108.29	-714.19	1089.5	-0.36972	786.42	1118.4	52.885	51.303	0	1	-0.12402	-0.84546	-12.228	-16.808	0.05847	-13.718	14.186	13.994	-0.065551	-14.563	1.9577	-2.8139	1504.8
12.96	1297	78	NaN	-4.0798	13.089	-5.5466	-198.2	15.014	-5.4151	108.35	-714.17	1089.5	-0.29016	785.8	1118.1	55.511	50.864	0	1	-0.15898	-0.87992	-12.226	-16.806	0.062884	-14.054	14.181	13.923	-0.096098	-14.934	1.9543	-2.8837	1504.2
12.97	1298	78	NaN	-4.081	13.095	-5.5584	-198.54	14.896	-5.3189	108.38	-714.14	1089.5	-0.22209	785.29	1117.9	51.943	50.164	0	1	-0.21322	-0.93336	-12.224	-16.804	0.061786	-14.393	14.176	13.814	-0.15143	-15.326	1.9526	-2.9891	1503.6
12.98	1299	78	NaN	-4.0812	13.095	-5.5595	-198.87	14.76	-5.1879	108.39	-714.14	1089.5	-0.059164	784.86	1117.6	50.594	50.831	0	1	-0.2775	-0.99671	-12.222	-16.801	0.056931	-14.734	14.166	13.689	-0.22056	-15.731	1.9442	-3.1124	1503.2
12.99	1300	78	NaN	-4.0762	13.093	-5.556	-199.21	14.648	-5.0355	108.4	-714.15	1089.5	0.19695	784.38	1117.2	54.023	52.751	0	1	-0.3572	-1.0753	-12.222	-16.802	0.053739	-15.085	14.151	13.589	-0.30346	-16.16	1.9295	-3.2126	1502.7
13	1301	78	NaN	-4.0753	13.101	-5.5433	-199.58	14.574	-4.9322	108.38	-714.15	1089.5	0.34131	783.82	1117	54.012	50.254	0	1	-0.41237	-1.1296	-12.222	-16.802	0.049835	-15.451	14.15	13.525	-0.36254	-16.581	1.9273	-3.2776	1502.1
13.01	1302	78	NaN	-4.0747	13.102	-5.5305	-200.06	14.505	-4.7852	108.33	-714.14	1089.5	0.49809	782.96	1116.6	52.16	51.066	0	1	-0.43182	-1.1488	-12.223	-16.803	0.045079	-15.937	14.139	13.468	-0.38674	-17.086	1.9163	-3.3351	1501.2
13.02	1303	78	NaN	-4.0719	13.103	-5.5563	-200.56	14.438	-4.6536	108.4	-714.11	1089.5	0.61061	782.1	1116.3	54.859	51.625	0	1	-0.30843	-1.0272	-12.225	-16.805	0.048736	-16.44	14.128	13.413	-0.25969	-17.468	1.9029	-3.3921	1500.3
13.03	1304	78	NaN	-4.069	13.097	-5.5665	-201.05	14.371	-4.5087	108.43	-714.12	1089.5	0.75809	781.25	1115.9	53.552	52.868	0	1	-0.20375	-0.92403	-12.227	-16.807	0.049627	-16.931	14.108	13.361	-0.15412	-17.855	1.8803	-3.4465	1499.5
13.04	1305	78	NaN	-4.0658	13.087	-5.5563	-201.51	14.329	-4.4019	108.41	-714.16	1089.5	0.84495	780.35	1115.5	51.638	50.587	0	1	-0.11259	-0.83419	-12.23	-16.81	0.051004	-17.39	14.083	13.333	-0.061584	-18.225	1.8525	-3.4774	1498.6
13.05	1306	78	NaN	-4.0622	13.081	-5.5482	-201.9	14.321	-4.3463	108.4	-714.19	1089.5	0.85838	779.47	1115.2	52.693	50.788	0	1	-0.066226	-0.7885	-12.234	-16.814	0.055981	-17.783	14.064	13.337	-0.010245	-18.571	1.8298	-3.4769	1497.7
13.06	1307	78	NaN	-4.06	13.095	-5.5677	-202.14	14.307	-4.1916	108.48	-714.14	1089.5	1.1393	778.97	1114.8	53.631	49.673	0	1	-0.044305	-0.7669	-12.239	-16.819	0.051994	-18.025	14.065	13.337	0.0076887	-18.792	1.8257	-3.4817	1497.2
13.07	1308	78	NaN	-4.0612	13.095	-5.5258	-202.37	14.24	-4.1137	108.34	-714.16	1089.5	1.1842	778.46	1114.5	54.002	50.647	0	1	-0.022384	-0.7453	-12.244	-16.824	0.045052	-18.268	14.052	13.282	0.022667	-19.014	1.8083	-3.5412	1496.7
13.08	1309	78	NaN	-4.0599	13.102	-5.5323	-202.61	14.154	-4.1009	108.37	-714.16	1089.5	1.0848	777.98	1114.1	52.562	51.963	0	1	-0.00046354	-0.7237	-12.248	-16.828	0.052645	-18.495	14.047	13.208	0.052181	-19.218	1.7984	-3.62	1496.2
13.09	1310	78	NaN	-4.0522	13.112	-5.539	-202.9	14.055	-4.1569	108.41	-714.17	1089.5	0.7957	777.26	1113.7	53.452	50.021	0	1	0.021457	-0.70209	-12.253	-16.833	0.074909	-18.769	14.043	13.125	0.096366	-19.471	1.7897	-3.7081	1495.5
13.1	1311	78	NaN	-4.0435	13.124	-5.5422	-203.23	13.942	-4.2281	108.45	-714.17	1089.5	0.40494	776.42	1113.3	51.511	50.501	0	1	0.043378	-0.68049	-12.258	-16.838	0.10211	-19.086	14.038	13.028	0.14549	-19.766	1.7798	-3.8094	1494.7
13.11	1312	78	NaN	-4.0409	13.134	-5.5475	-203.55	13.822	-4.2588	108.48	-714.16	1089.5	0.05037	775.69	1112.8	54.159	50.074	0	1	0.065299	-0.65889	-12.263	-16.842	0.1216	-19.386	14.03	12.925	0.1869	-20.045	1.7673	-3.9171	1494
13.12	1313	78	NaN	-4.0453	13.133	-5.5347	-203.75	13.741	-4.2464	108.43	-714.19	1089.5	-0.16438	775.21	1112.5	53.952	53.491	0	1	0.087219	-0.63728	-12.267	-16.847	0.12488	-19.579	14.017	12.857	0.2121	-20.216	1.7494	-3.9901	1493.5
13.13	1314	78	NaN	-4.0438	13.139	-5.5315	-204.05	13.674	-4.2497	108.42	-714.18	1089.5	-0.58265	774.31	1112	51.786	50.26	0	1	0.10914	-0.61568	-12.272	-16.852	0.14466	-19.866	14.004	12.809	0.2538	-20.482	1.7321	-4.0429	1492.6
13.14	1315	78	NaN	-4.0392	13.13	-5.529	-204.25	13.583	-4.171	108.44	-714.2	1089.5	-0.77533	773.84	1111.5	52.825	49.065	0	1	0.13106	-0.59408	-12.277	-16.857	0.1587	-20.05	13.978	12.735	0.28976	-20.645	1.7009	-4.1217	1492.2
13.15	1316	78	NaN	-4.0334	13.122	-5.543	-204.5	13.492	-4.0888	108.51	-714.2	1089.4	-1.1763	773.2	1111	52.06	50.998	0	1	0.15298	-0.57248	-12.281	-16.861	0.18414	-20.282	13.95	12.664	0.33713	-20.855	1.669	-4.197	1491.6
13.16	1317	78	NaN	-4.0333	13.12	-5.5457	-204.8	13.4	-3.9961	108.53	-714.18	1089.4	-1.7536	772.47	1110.4	53.904	50.612	0	1	0.1749	-0.55087	-12.286	-16.866	0.20925	-20.554	13.926	12.594	0.38415	-21.105	1.6399	-4.2721	1490.9
13.17	1318	78	NaN	-4.0421	13.118	-5.5186	-205.07	13.314	-3.8878	108.45	-714.17	1089.4	-2.3258	771.86	1109.9	55.427	51.55	0	1	0.19682	-0.52927	-12.291	-16.871	0.22121	-20.806	13.903	12.529	0.41804	-21.335	1.612	-4.3412	1490.3
13.18	1319	78	NaN	-4.0518	13.107	-5.4986	-205.31	13.293	-3.8371	108.4	-714.17	1089.4	-2.842	771.31	1109.5	51.582	52.856	0	1	0.21874	-0.50767	-12.295	-16.875	0.23093	-21.024	13.878	12.522	0.44967	-21.531	1.5827	-4.3534	1489.8
13.19	1320	78	NaN	-4.0524	13.1	-5.4853	-205.43	13.303	-3.7971	108.36	-714.2	1089.4	-3.0479	771	1109.3	53.872	51.24	0	1	0.24066	-0.48607	-12.3	-16.88	0.23751	-21.142	13.864	12.539	0.47817	-21.628	1.5638	-4.3413	1489.5
13.2	1321	78	NaN	-4.0544	13.092	-5.5	-205.82	13.298	-3.5914	108.41	-714.19	1089.4	-3.7656	770.11	1108.7	53.285	50.052	0	1	0.26259	-0.46446	-12.305	-16.885	0.26753	-21.499	13.832	12.557	0.53012	-21.964	1.5272	-4.3275	1488.7
13.21	1322	78	NaN	-4.0571	13.085	-5.5155	-206.2	13.265	-3.4029	108.43	-714.18	1089.4	-4.6636	769.28	1108.1	53.921	52.469	0	1	0.28451	-0.44286	-12.31	-16.889	0.30267	-21.84	13.804	12.546	0.58718	-22.282	1.4943	-4.3435	1487.9
13.22	1323	78	NaN	-4.0568	13.083	-5.5166	-206.48	13.231	-3.2727	108.4	-714.18	1089.4	-5.4927	768.64	1107.7	53.147	52.933	0	1	0.30643	-0.42126	-12.314	-16.894	0.33554	-22.084	13.787	12.527	0.64197	-22.505	1.4726	-4.3676	1487.3
13.23	1324	78	NaN	-4.0513	13.085	-5.5107	-206.68	13.2	-3.1314	108.37	-714.17	1089.4	-6.2001	768.12	1107.4	53.274	50.373	0	1	0.32835	-0.39965	-12.319	-16.899	0.36853	-22.261	13.777	12.508	0.69687	-22.661	1.458	-4.391	1486.8
13.24	1325	78	NaN	-4.043	13.09	-5.5365	-206.91	13.106	-2.8322	108.44	-714.15	1089.4	-7.0213	767.61	1106.8	53.769	52.687	0	1	0.35027	-0.37805	-12.324	-16.904	0.4125	-22.45	13.762	12.434	0.76277	-22.828	1.4379	-4.4693	1486.4
13.25	1326	78	NaN	-4.0383	13.096	-5.5635	-207.08	13.102	-2.722	108.51	-714.13	1089.4	-7.745	767.06	1106.6	54.926	51.751	0	1	0.37219	-0.35645	-12.328	-16.908	0.44973	-22.592	13.757	12.441	0.82192	-22.949	1.4285	-4.4676	1485.8
13.26	1327	78	NaN	-4.0358	13.103	-5.5853	-207.19	13.071	-2.5449	108.56	-714.1	1089.4	-8.3694	766.72	1106.3	55.819	52.236	0	1	0.36868	-0.35991	-12.331	-16.911	0.47917	-22.672	13.755	12.419	0.84785	-23.032	1.4241	-4.4916	1485.5
13.27	1328	78	NaN	-4.0333	13.104	-5.6036	-207.27	13.004	-2.3924	108.61	-714.1	1089.4	-9.1458	766.41	1106.1	53.041	52.822	0	1	0.34941	-0.37889	-12.333	-16.912	0.51435	-22.726	13.745	12.362	0.86376	-23.105	1.4129	-4.5502	1485.3
13.28	1329	78	NaN	-4.0296	13.105	-5.598	-207.36	12.932	-2.1996	108.63	-714.09	1089.4	-10.274	765.91	1105.7	53.458	51.433	0	1	0.31731	-0.41053	-12.337	-16.917	0.56351	-22.768	13.734	12.302	0.88082	-23.179	1.3977	-4.6141	1484.9
13.29	1330	78	NaN	-4.0274	13.114	-5.5617	-207.41	12.877	-1.9185	108.59	-714.07	1089.4	-11.658	765.25	1105.3	53.824	51.943	0	1	0.2828	-0.44454	-12.341	-16.921	0.61975	-22.767	13.729	12.262	0.90255	-23.211	1.388	-4.659	1484.3
13.3	1331	78	NaN	-4.0348	13.122	-5.5254	-207.33	12.815	-1.6495	108.56	-714.03	1089.4	-12.753	764.81	1105	54.329	55.218	0	1	0.2315	-0.4951	-12.346	-16.926	0.65487	-22.641	13.725	12.212	0.88637	-23.136	1.3787	-4.714	1483.9
13.31	1332	78	NaN	-4.045	13.12	-5.4787	-207.28	12.801	-1.6795	108.45	-714.04	1089.4	-13.901	764.33	1104.9	53.12	52.261	0	1	0.19497	-0.5311	-12.351	-16.931	0.68614	-22.547	13.72	12.202	0.88111	-23.078	1.3685	-4.7294	1483.5
13.32	1333	78	NaN	-4.0508	13.124	-5.4663	-207.16	12.77	-1.611	108.44	-714.01	1089.4	-14.771	764.02	1104.8	54.587	53.46	0	1	0.16672	-0.55894	-12.355	-16.935	0.71454	-22.392	13.718	12.176	0.88125	-22.951	1.3625	-4.7591	1483.2
13.33	1334	78	NaN	-4.0498	13.131	-5.4873	-206.97	12.715	-1.4903	108.54	-713.96	1089.4	-15.564	763.8	1104.6	54.482	54.023	0	1	-0.034596	-0.75733	-12.37	-16.95	0.7505	-22.169	13.717	12.129	0.7159	-22.926	1.347	-4.8207	1483
13.34	1335	78	NaN	-4.0468	13.134	-5.4979	-206.72	12.656	-1.3607	108.59	-713.93	1089.4	-16.481	763.51	1104.3	54.41	56.137	0	1	-0.16319	-0.88407	-12.381	-16.961	0.79205	-21.881	13.71	12.08	0.62886	-22.765	1.3298	-4.8805	1482.8
13.35	1336	78	NaN	-4.0477	13.131	-5.48	-206.43	12.603	-1.2431	108.55	-713.92	1089.4	-17.479	763.13	1104	55.659	55.756	0	1	-0.20701	-0.92725	-12.386	-16.966	0.82909	-21.553	13.698	12.037	0.62208	-22.48	1.3113	-4.9294	1482.5
13.36	1337	78	NaN	-4.0546	13.134	-5.4845	-206.12	12.528	-1.1246	108.55	-713.88	1089.4	-18.165	762.89	1103.8	54.174	57.812	0	1	-0.17684	-0.89752	-12.391	-16.97	0.84958	-21.22	13.692	11.97	0.67274	-22.117	1.3009	-5.0003	1482.3
13.37	1338	78	NaN	-4.0349	13.131	-5.4825	-205.48	12.31	-1.1702	108.52	-713.84	1089.4	-20.12	762.34	1103.4	53.791	56.725	0	1	-0.13884	-0.86006	-12.395	-16.974	0.94549	-20.504	13.672	11.768	0.80666	-21.364	1.2776	-5.206	1481.8
13.38	1339	78	NaN	-4.0259	13.108	-5.4864	-205.09	12.165	-1.186	108.5	-713.87	1089.3	-21.174	762.05	1103.1	52.392	56.44	0	0	-0.095257	-0.81711	-12.399	-16.979	0.9952	-20.064	13.639	11.634	0.89994	-20.882	1.2402	-5.3452	1481.7
13.39	1340	78	NaN	-4.0168	13.09	-5.512	-204.58	12.008	-1.22	108.54	-713.89	1089.3	-22.344	761.64	1102.7	52.692	54.537	0	0	-0.051421	-0.77391	-12.404	-16.983	1.0524	-19.506	13.609	11.489	1.001	-20.28	1.2056	-5.4944	1481.4
13.4	1341	78	NaN	-4.0075	13.086	-5.5386	-204.13	11.887	-1.2212	108.6	-713.87	1089.3	-23.216	761.29	1102.4	54.121	52.145	0	0	-0.0075599	-0.73069	-12.407	-16.987	1.0987	-19.026	13.594	11.379	1.0912	-19.757	1.1865	-5.6079	1481.1
13.41	1342	78	NaN	-4.0019	13.088	-5.5475	-203.8	11.815	-1.1787	108.61	-713.84	1089.3	-23.668	761.09	1102.2	53.133	52.374	0	0	-0.01625	-0.73925	-12.416	-16.996	1.1229	-18.68	13.587	11.316	1.1066	-19.419	1.1708	-5.6801	1480.9
13.42	1343	78	NaN	-4.0024	13.077	-5.5454	-203.14	11.673	-1.2001	108.56	-713.87	1089.3	-24.833	760.61	1101.8	54.259	52.811	0	0	-0.0048658	-0.72803	-12.424	-17.004	1.1668	-17.966	13.559	11.19	1.1619	-18.695	1.1351	-5.8141	1480.6
13.43	1344	78	NaN	-3.9806	13.095	-5.5465	-202.4	11.597	-1.2051	108.56	-713.85	1089.3	-25.891	760.02	1101.3	53.905	52.001	0	0	0.079129	-0.64526	-12.427	-17.007	1.2315	-17.192	13.56	11.132	1.3106	-17.837	1.1326	-5.8755	1480
13.44	1345	78	NaN	-3.9671	13.113	-5.5218	-201.61	11.519	-1.1653	108.49	-713.85	1089.3	-26.771	759.42	1100.8	55.364	53.616	0	0	0.045884	-0.67802	-12.431	-17.011	1.2784	-16.369	13.558	11.074	1.3243	-17.047	1.1273	-5.9366	1479.5
13.45	1346	78	NaN	-3.9573	13.124	-5.5334	-201.15	11.506	-1.1854	108.54	-713.86	1089.3	-27.362	758.98	1100.6	56.696	52.622	0	0	-0.030107	-0.75291	-12.435	-17.015	1.3145	-15.882	13.56	11.07	1.2844	-16.635	1.1249	-5.9442	1479.1
13.46	1347	78	NaN	-3.9499	13.132	-5.5331	-200.66	11.516	-1.1984	108.55	-713.89	1089.4	-27.935	758.48	1100.3	52.536	54.395	0	0	-0.0003306	-0.72356	-12.436	-17.016	1.3461	-15.363	13.557	11.091	1.3457	-16.087	1.121	-5.9254	1478.7
13.47	1348	78	NaN	-3.9434	13.145	-5.501	-199.93	11.513	-1.1639	108.46	-713.92	1089.4	-28.639	757.82	1099.9	52.539	57.261	0	0	0.017935	-0.70556	-12.438	-17.017	1.3785	-14.609	13.553	11.105	1.3964	-15.315	1.1153	-5.9122	1478.2
13.48	1349	78	NaN	-3.9351	13.168	-5.515	-199.41	11.526	-1.1723	108.53	-713.88	1089.4	-29.235	757.28	1099.6	54.121	54.555	0	0	-0.099086	-0.82089	-12.439	-17.019	1.4147	-14.062	13.564	11.13	1.3157	-14.883	1.1253	-5.8894	1477.6
13.49	1350	78	NaN	-3.9384	13.147	-5.4671	-198.65	11.576	-1.1385	108.46	-713.97	1089.4	-29.971	756.46	1099.3	52.883	56.648	0	0	-0.13482	-0.8561	-12.439	-17.019	1.4396	-13.269	13.529	11.194	1.3048	-14.125	1.09	-5.8248	1477
13.5	1351	78	NaN	-3.9424	13.115	-5.4583	-197.95	11.645	-1.1771	108.47	-714.06	1089.5	-30.833	755.56	1099	53.191	54.511	0	0	-0.12859	-0.84996	-12.437	-17.017	1.4723	-12.538	13.484	11.276	1.3437	-13.388	1.047	-5.7411	1476.2
13.51	1352	78	NaN	-3.9432	13.096	-5.4627	-197.43	11.705	-1.1545	108.49	-714.13	1089.5	-31.334	754.91	1098.7	53.986	53.951	0	0	-0.103	-0.82475	-12.434	-17.014	1.494	-11.993	13.454	11.347	1.391	-12.817	1.02	-5.6662	1475.7
13.52	1353	78	NaN	-3.9459	13.09	-5.4809	-196.94	11.772	-1.1221	108.55	-714.19	1089.6	-31.796	754.21	1098.5	51.936	54.745	0	0	-0.10811	-0.82979	-12.43	-17.01	1.5138	-11.475	13.436	11.427	1.4057	-12.305	1.0067	-5.583	1475.1
13.53	1354	78	NaN	-3.9511	13.093	-5.4999	-196.43	11.861	-1.1353	108.62	-714.24	1089.6	-32.422	753.34	1098.2	52.939	54.249	0	0	-0.1372	-0.85845	-12.425	-17.005	1.5385	-10.942	13.427	11.528	1.4013	-11.801	1.0014	-5.4772	1474.4
13.54	1355	78	NaN	-3.9478	13.1	-5.4803	-196.15	11.96	-1.163	108.56	-714.3	1089.7	-32.847	752.72	1098	52.829	52.29	0	0	-0.17089	-0.89165	-12.42	-17	1.558	-10.641	13.425	11.634	1.3872	-11.532	1.0047	-5.3657	1473.8
13.55	1356	78	NaN	-3.9362	13.134	-5.4712	-195.87	12.039	-1.2203	108.55	-714.31	1089.7	-33.416	752.08	1097.9	53.88	54.071	0	0	-0.2043	-0.92457	-12.415	-16.995	1.5934	-10.343	13.453	11.72	1.3891	-11.267	1.0381	-5.2743	1473.3
13.56	1357	78	NaN	-3.9168	13.23	-5.5005	-195.46	12.134	-1.1876	108.7	-714.34	1089.8	-34.1	751.09	1097.6	53.288	53.57	0	0	-0.18233	-0.90292	-12.408	-16.988	1.6487	-9.8952	13.534	11.83	1.4664	-10.798	1.1262	-5.1575	1472.4
13.57	1358	78	NaN	-3.8932	13.308	-5.4957	-195.21	12.2	-1.1344	108.76	-714.37	1089.9	-34.504	750.43	1097.4	54.047	52.271	0	0	-0.19527	-0.91567	-12.402	-16.982	1.6928	-9.6272	13.601	11.907	1.4976	-10.543	1.1988	-5.0745	1471.8
13.58	1359	78	NaN	-3.8751	13.359	-5.4426	-195.08	12.248	-1.0934	108.69	-714.41	1089.9	-34.808	749.97	1097.2	52.792	51.564	0	0	-0.24274	-0.96246	-12.397	-16.976	1.7216	-9.484	13.644	11.962	1.4789	-10.447	1.2478	-5.0148	1471.4
13.59	1360	78	NaN	-3.8687	13.389	-5.3684	-194.96	12.291	-1.0549	108.57	-714.46	1089.9	-35.163	749.49	1097.1	54.651	52.682	0	0	-0.39738	-1.1149	-12.391	-16.971	1.7389	-9.3542	13.668	12.012	1.3415	-10.469	1.2772	-4.959	1471
13.6	1361	78	NaN	-3.8702	13.394	-5.3289	-194.85	12.328	-0.96837	108.59	-714.56	1090	-35.421	749.03	1097	52.868	54.192	0	0	-0.52733	-1.2429	-12.386	-16.966	1.7493	-9.2268	13.666	12.056	1.222	-10.47	1.2802	-4.9096	1470.7
13.61	1362	78	NaN	-3.8541	13.4	-5.3285	-194.75	12.359	-0.86399	108.7	-714.66	1090	-35.688	748.56	1096.8	54.811	53.539	0	0	-0.60892	-1.3233	-12.382	-16.962	1.7817	-9.1128	13.663	12.096	1.1727	-10.436	1.2811	-4.8652	1470.3
13.62	1363	78	NaN	-3.8062	13.418	-5.3856	-194.68	12.388	-0.75016	109.03	-714.77	1090.1	-36.162	747.97	1096.6	67.871	55.107	1	0	-0.72845	-1.4411	-12.376	-16.956	1.8626	-9.009	13.669	12.137	1.1341	-10.45	1.2929	-4.8183	1469.9
13.63	1364	78	NaN	-3.7841	13.428	-5.3892	-194.62	12.431	-0.55547	109.21	-714.9	1090.2	-36.449	747.39	1096.3	63.009	54.498	1	0	-0.89668	-1.6069	-12.368	-16.948	1.9042	-8.9288	13.668	12.191	1.0075	-10.536	1.2998	-4.7567	1469.5
13.64	1365	78	NaN	-3.7807	13.439	-5.344	-194.59	12.473	-0.37693	109.21	-715.01	1090.2	-36.648	746.9	1096.1	58.538	55.285	1	0	-1.3014	-2.0058	-12.357	-16.937	1.9169	-8.8892	13.669	12.243	0.6155	-10.895	1.312	-4.693	1469.2
13.65	1366	78	NaN	-3.7771	13.457	-5.2885	-194.59	12.506	-0.27118	109.17	-715.1	1090.3	-36.885	746.52	1096	62.134	55.055	1	0	-1.6396	-2.3391	-12.346	-16.926	1.9294	-8.8826	13.679	12.284	0.28979	-11.222	1.3329	-4.6423	1468.9
13.66	1367	78	NaN	-3.7659	13.482	-5.2549	-194.59	12.535	-0.1709	109.22	-715.18	1090.3	-37.14	746.13	1095.8	61.438	55.074	1	0	-1.768	-2.4656	-12.339	-16.919	1.9536	-8.8697	13.695	12.323	0.18558	-11.335	1.3559	-4.5965	1468.6
13.67	1368	78	NaN	-3.7398	13.506	-5.2279	-194.63	12.625	-0.1243	109.35	-715.3	1090.4	-37.751	745.41	1095.6	58.978	55.316	1	0	-1.9266	-2.6219	-12.329	-16.909	2.0108	-8.8778	13.709	12.422	0.084239	-11.5	1.3802	-4.4872	1468.1
13.68	1369	78	NaN	-3.7053	13.521	-5.2073	-194.67	12.676	0.025072	109.46	-715.39	1090.5	-37.847	745.05	1095.5	54.022	54.144	1	0	-2.1179	-2.8104	-12.319	-16.899	2.0542	-8.9114	13.716	12.481	-0.063607	-11.722	1.3967	-4.4175	1467.9
13.69	1370	78	NaN	-3.6736	13.551	-5.2024	-194.71	12.707	0.16889	109.62	-715.48	1090.5	-37.926	744.78	1095.3	55.888	53.151	1	0	-2.3983	-3.0867	-12.312	-16.892	2.0962	-8.9389	13.738	12.52	-0.3021	-12.026	1.4255	-4.3723	1467.7
13.7	1371	78	NaN	-3.6413	13.594	-5.1642	-194.74	12.732	0.32258	109.71	-715.56	1090.6	-37.977	744.51	1095.2	53.396	52.732	1	0	-2.6636	-3.3482	-12.304	-16.884	2.1345	-8.9647	13.774	12.552	-0.52912	-12.313	1.47	-4.3318	1467.5
13.71	1372	78	NaN	-3.5959	13.673	-5.0631	-194.77	12.764	0.5011	109.67	-715.64	1090.6	-37.998	744.18	1095	54.921	53.493	1	0	-2.8864	-3.5678	-12.293	-16.873	2.18	-8.9968	13.843	12.593	-0.70639	-12.565	1.5507	-4.2792	1467.3
13.72	1373	78	NaN	-3.52	13.834	-4.9239	-194.81	12.811	0.67787	109.64	-715.68	1090.8	-38.15	743.7	1094.8	55.291	51.671	1	0	-3.1092	-3.7874	-12.281	-16.861	2.2627	-9.0315	13.992	12.653	-0.8465	-12.819	1.711	-4.2088	1466.9
13.73	1374	78	NaN	-3.4102	14.057	-4.8283	-194.83	12.826	0.90221	109.81	-715.67	1090.9	-38.154	743.28	1094.6	55.575	53.133	1	0	-3.2852	-3.9607	-12.271	-16.851	2.3807	-9.0416	14.2	12.684	-0.90446	-13.002	1.9285	-4.1673	1466.4
13.74	1375	78	NaN	-3.3448	14.204	-4.7451	-194.87	12.862	0.98721	109.84	-715.7	1091	-38.305	742.91	1094.4	58.402	51.75	1	0	-3.1901	-3.8671	-12.266	-16.846	2.4547	-9.069	14.338	12.729	-0.73538	-12.936	2.0711	-4.1176	1466.1
13.75	1376	78	NaN	-3.2847	14.395	-4.6484	-194.93	12.92	1.0805	109.93	-715.81	1091.2	-38.412	742.45	1094.3	60.164	50.218	1	0	-3.3251	-4.0001	-12.254	-16.834	2.5237	-9.1191	14.517	12.798	-0.80138	-13.119	2.2632	-4.0363	1465.8
13.76	1377	78	NaN	-3.2362	14.578	-4.5379	-194.98	12.975	1.1763	109.99	-715.97	1091.3	-38.449	742.03	1094.2	63.492	51.21	1	0	-3.6187	-4.2895	-12.236	-16.816	2.5769	-9.1647	14.689	12.863	-1.0418	-13.454	2.453	-3.9532	1465.5
13.77	1378	78	NaN	-3.1997	14.72	-4.4247	-195.01	13.006	1.256	110.01	-716.15	1091.4	-38.439	741.74	1094	56.762	50.2	1	0	-3.7228	-4.3921	-12.229	-16.809	2.6143	-9.1977	14.822	12.904	-1.1086	-13.59	2.5931	-3.9052	1465.4
13.78	1379	78	NaN	-3.156	14.893	-4.3129	-195.06	13.022	1.3355	110.11	-716.29	1091.5	-38.417	741.49	1093.9	64.867	52.802	1	0	-3.8195	-4.4874	-12.223	-16.803	2.6616	-9.2461	14.984	12.93	-1.1579	-13.733	2.7616	-3.8723	1465.3
13.79	1380	78	NaN	-3.1327	15.433	-4.0635	-195.15	13.112	1.409	110.1	-716.15	1092.1	-38.533	740.82	1093.6	73.006	54.112	1	0	-3.9111	-4.5776	-12.217	-16.797	2.6921	-9.3212	15.492	13.052	-1.219	-13.899	3.2754	-3.7446	1464.5
13.8	1381	78	NaN	-3.0795	15.656	-3.8547	-195.16	13.167	1.4611	109.99	-716.27	1092.3	-38.584	740.44	1093.5	74.773	51.958	1	0	-4.0618	-4.7261	-12.211	-16.791	2.7442	-9.3389	15.704	13.119	-1.3177	-14.065	3.4931	-3.672	1464.3
13.81	1382	78	NaN	-2.9259	15.754	-3.6995	-195.17	13.202	1.5065	110.23	-716.59	1092.3	-38.641	740.12	1093.4	74.731	54.411	1	0	-4.2628	-4.9242	-12.205	-16.785	2.9093	-9.3304	15.798	13.158	-1.3535	-14.255	3.5934	-3.6274	1464.3
13.82	1383	78	NaN	-2.7762	15.895	-3.5646	-195.16	13.235	1.5797	110.62	-716.94	1092.3	-38.692	739.78	1093.3	69.868	52.717	1	0	-4.2947	-4.9557	-12.195	-16.775	3.0763	-9.3112	15.933	13.197	-1.2184	-14.267	3.7379	-3.5784	1464.3
13.83	1384	78	NaN	-2.7179	16.13	-3.4421	-195.16	13.275	1.6613	110.9	-717.19	1092.6	-38.766	739.38	1093.2	73.324	53.519	1	0	-4.3255	-4.986	-12.188	-16.768	3.1488	-9.291	16.154	13.25	-1.1767	-14.277	3.9661	-3.5177	1464.2
13.84	1385	78	NaN	-2.742	16.353	-3.3599	-195.15	13.319	1.6755	110.95	-717.25	1092.9	-38.946	739.03	1093.1	76.179	53.788	1	0	-4.3584	-5.0185	-12.184	-16.763	3.1348	-9.2737	16.364	13.308	-1.2237	-14.292	4.1801	-3.455	1464
13.85	1386	78	NaN	-2.6905	16.471	-3.2236	-195.14	13.369	1.7182	110.99	-717.52	1093	-39.071	738.67	1093.1	77.673	52.445	1	0	-4.5133	-5.1711	-12.177	-16.757	3.1933	-9.2541	16.475	13.365	-1.3201	-14.425	4.2979	-3.3913	1463.9
13.86	1387	78	NaN	-2.6305	16.598	-3.1183	-195.11	13.385	1.8133	111.13	-717.72	1093.1	-39.12	738.42	1093	79.05	53.266	1	0	-4.686	-5.3412	-12.17	-16.75	3.2606	-9.2156	16.594	13.388	-1.4254	-14.557	4.4241	-3.3616	1463.9
13.87	1388	78	NaN	-2.5476	16.748	-2.9764	-195.04	13.407	1.9994	111.3	-718	1093.3	-39.069	738.09	1092.9	80.406	54.711	1	0	-4.7963	-5.4499	-12.167	-16.747	3.3485	-9.1415	16.735	13.42	-1.4477	-14.591	4.5685	-3.327	1463.8
13.88	1389	78	NaN	-2.4179	16.851	-2.8462	-194.97	13.421	2.1935	111.57	-718.3	1093.3	-38.99	737.79	1092.9	80.898	54.274	1	0	-4.894	-5.5462	-12.163	-16.743	3.4855	-9.0618	16.833	13.439	-1.4085	-14.608	4.6702	-3.3032	1463.9
13.89	1390	78	NaN	-2.269	16.905	-2.7374	-194.9	13.418	2.3473	111.91	-718.62	1093.3	-38.974	737.51	1092.8	80.954	53.533	1	0	-4.9782	-5.6293	-12.156	-16.736	3.6469	-8.9821	16.884	13.439	-1.3314	-14.611	4.7273	-3.2975	1463.9
13.9	1391	78	NaN	-2.1857	17.006	-2.5914	-194.81	13.413	2.4852	112.19	-719.05	1093.4	-39.103	737.13	1092.6	81.008	52.373	1	0	-5.0207	-5.6711	-12.152	-16.732	3.7458	-8.8743	16.976	13.443	-1.2749	-14.545	4.8239	-3.2886	1464
13.91	1392	78	NaN	-2.2125	17.173	-2.4574	-194.75	13.445	2.5354	112.27	-719.34	1093.6	-39.407	736.68	1092.5	80.078	54.52	1	0	-5.046	-5.696	-12.148	-16.728	3.7345	-8.8051	17.131	13.488	-1.3115	-14.501	4.9827	-3.2402	1463.9
13.92	1393	78	NaN	-2.1895	17.232	-2.4202	-194.73	13.459	2.6003	112.45	-719.45	1093.7	-39.414	736.53	1092.5	80.16	53.79	1	0	-5.0496	-5.6996	-12.146	-16.726	3.765	-8.7725	17.185	13.506	-1.2846	-14.472	5.0393	-3.22	1463.9
13.93	1394	78	NaN	-2.1405	17.319	-2.2548	-194.69	13.465	2.7228	112.57	-719.69	1093.7	-39.388	736.28	1092.4	79.632	54.883	1	0	-5.0182	-5.6686	-12.144	-16.724	3.8176	-8.734	17.267	13.516	-1.2006	-14.403	5.1228	-3.2077	1463.9
13.94	1395	78	NaN	-2.1074	17.435	-2.0274	-194.64	13.459	2.8773	112.71	-720	1093.8	-39.352	735.98	1092.3	78.513	53.519	1	0	-4.9716	-5.6227	-12.143	-16.723	3.8548	-8.6798	17.376	13.519	-1.1168	-14.302	5.2331	-3.2041	1463.9
13.95	1396	78	NaN	-2.1016	17.559	-1.8422	-194.59	13.452	3.0135	112.94	-720.28	1093.8	-39.323	735.7	1092.1	77.827	53.481	1	0	-4.9103	-5.5623	-12.142	-16.722	3.8686	-8.6156	17.493	13.518	-1.0417	-14.178	5.3504	-3.2041	1463.9
13.96	1397	78	NaN	-2.0823	17.68	-1.7455	-194.54	13.458	3.0835	113.25	-720.39	1093.8	-39.36	735.41	1092	77.117	53.801	1	0	-4.8552	-5.508	-12.142	-16.722	3.9021	-8.5537	17.61	13.527	-0.95305	-14.062	5.4678	-3.1944	1463.8
13.97	1398	78	NaN	-1.9096	17.782	-1.6044	-194.49	13.436	3.1158	113.77	-720.38	1093.7	-39.499	735.17	1092	77.365	54.034	1	0	-4.8442	-5.4972	-12.142	-16.722	4.1014	-8.4801	17.714	13.504	-0.74284	-13.977	5.5724	-3.2173	1463.6
13.98	1399	78	NaN	-1.8796	17.925	-1.3674	-194.43	13.436	3.1862	113.84	-720.54	1093.8	-39.591	734.79	1091.9	78.655	53.911	1	0	-4.709	-5.3639	-12.142	-16.722	4.1388	-8.4091	17.851	13.511	-0.57014	-13.773	5.7088	-3.2112	1463.4
13.99	1400	78	NaN	-1.8149	18.007	-1.2019	-194.37	13.431	3.2178	114.05	-720.8	1093.9	-39.754	734.38	1091.8	80.889	52.505	1	0	-4.502	-5.1599	-12.143	-16.722	4.2184	-8.3331	17.927	13.511	-0.28358	-13.493	5.7846	-3.2118	1463.3
14	1401	78	NaN	-1.7244	18.045	-1.1236	-194.31	13.408	3.2704	114.38	-721	1093.9	-39.805	734.06	1091.8	80.722	52.589	1	0	-4.2754	-4.9366	-12.143	-16.723	4.3244	-8.259	17.962	13.491	0.048927	-13.196	5.8183	-3.2325	1463.2
14.01	1402	78	NaN	-1.6452	18.06	-1.0759	-194.25	13.366	3.3723	114.67	-721.14	1094	-39.674	733.85	1091.7	77.515	51.788	1	0	-3.9908	-4.6561	-12.145	-16.725	4.41	-8.1953	17.972	13.453	0.41922	-12.851	5.8275	-3.2716	1463.2
14.02	1403	78	NaN	-1.5955	18.053	-0.98309	-194.2	13.317	3.4849	114.76	-721.32	1094.1	-39.492	733.61	1091.6	76.45	52.924	1	0	-3.655	-4.3252	-12.147	-16.727	4.4563	-8.1447	17.959	13.412	0.80132	-12.47	5.811	-3.3157	1463.1
14.03	1404	78	NaN	-1.5386	18.071	-0.96818	-194.14	13.269	3.5848	115.1	-721.37	1094.1	-39.322	733.35	1091.6	74.617	54.718	1	0	-3.2658	-3.9417	-12.158	-16.738	4.5208	-8.0805	17.971	13.369	1.255	-12.022	5.813	-3.3687	1462.9
14.04	1405	78	NaN	-1.5157	18.08	-0.93362	-194.12	13.237	3.6536	115.18	-721.39	1094.2	-39.181	733.2	1091.5	69.374	52.865	1	0	-2.8489	-3.5308	-12.174	-16.753	4.5419	-8.062	17.975	13.342	1.693	-11.593	5.8018	-3.4117	1462.8
14.05	1406	78	NaN	-1.5111	18.078	-0.87609	-194.11	13.199	3.6893	115.34	-721.49	1094.2	-39.106	732.76	1091.4	54.358	50.977	1	0	-2.8113	-3.4938	-12.179	-16.759	4.551	-8.0442	17.968	13.309	1.7397	-11.538	5.7893	-3.4491	1462.4
14.06	1407	78	NaN	-1.5287	18.077	-0.80338	-194.1	13.155	3.6537	115.51	-721.56	1094.2	-39.153	732.14	1091.2	55.088	54.24	1	0	-2.7737	-3.4567	-12.184	-16.764	4.5442	-8.0313	17.96	13.273	1.7705	-11.488	5.7761	-3.4909	1461.9
14.07	1408	78	NaN	-1.5674	18.078	-0.72971	-194.1	13.09	3.6184	115.68	-721.57	1094.2	-39.121	731.53	1091	52.674	51.042	1	0	-2.7361	-3.4196	-12.189	-16.769	4.5134	-8.0221	17.953	13.214	1.7774	-11.442	5.7645	-3.5543	1461.3
14.08	1409	78	NaN	-1.6141	18.075	-0.67014	-194.08	12.978	3.7256	115.93	-721.56	1094.2	-38.678	731.07	1090.8	55.125	49.862	1	0	-2.6984	-3.3825	-12.194	-16.774	4.4611	-8.0024	17.944	13.11	1.7627	-11.385	5.7498	-3.6637	1460.8
14.09	1410	78	NaN	-1.6289	18.108	-0.62411	-194.05	12.916	3.7412	116.1	-721.46	1094.1	-38.482	730.62	1090.6	53.632	50.64	1	0	-2.6608	-3.3455	-12.199	-16.779	4.4477	-7.9777	17.97	13.053	1.7869	-11.323	5.7714	-3.7256	1460.3
14.1	1411	78	NaN	-1.6037	18.113	-0.44062	-194.03	12.894	3.743	115.97	-721.44	1094.1	-38.282	730.08	1090.5	54.916	49.392	1	0	-2.6232	-3.3084	-12.204	-16.784	4.4624	-7.9631	17.968	13.038	1.8392	-11.271	5.7644	-3.7455	1459.7
14.11	1412	78	NaN	-1.6166	18.162	-0.30889	-194.02	12.848	3.7513	116.06	-721.17	1094.1	-37.966	729.36	1090.3	54.922	51.422	1	0	-2.5856	-3.2713	-12.209	-16.789	4.4446	-7.9598	18.013	12.997	1.859	-11.231	5.8037	-3.7919	1458.7
14.12	1413	78	NaN	-1.6316	18.206	-0.25086	-194.03	12.811	3.7634	116.24	-720.91	1094	-37.692	728.8	1090.1	54.677	53.198	1	0	-2.5479	-3.2342	-12.214	-16.794	4.4292	-7.9658	18.054	12.964	1.8813	-11.2	5.84	-3.8305	1457.9
14.13	1414	78	NaN	-1.6242	18.216	-0.2299	-194.03	12.76	3.805	116.47	-720.72	1093.9	-37.321	728.29	1089.9	52.055	51.713	1	0	-2.5103	-3.1971	-12.219	-16.799	4.4343	-7.9725	18.059	12.918	1.924	-11.17	5.8394	-3.8814	1457.1
14.14	1415	78	NaN	-1.6067	18.203	-0.19837	-194.02	12.624	3.9096	116.89	-720.4	1093.9	-36.529	727.33	1089.6	55.444	50.823	1	0	-2.4727	-3.1601	-12.224	-16.804	4.4425	-7.9692	18.034	12.792	1.9698	-11.129	5.8097	-4.0119	1455.8
14.15	1416	78	NaN	-1.6021	18.162	-0.23398	-194.02	12.53	3.9417	117.23	-720.28	1093.8	-36.132	726.79	1089.4	51.695	50.731	1	0	-2.4351	-3.123	-12.229	-16.809	4.4474	-7.9663	17.987	12.705	2.0123	-11.089	5.7577	-4.1039	1455.2
14.16	1417	78	NaN	-1.5926	18.126	-0.21893	-194.03	12.476	3.8471	117.4	-720.14	1093.8	-36.004	726.09	1089.2	68.967	50.8	1	0	-2.3974	-3.0859	-12.234	-16.814	4.4622	-7.978	17.946	12.656	2.0648	-11.064	5.7117	-4.1586	1454.4
14.17	1418	78	NaN	-1.5599	18.104	-0.15354	-194.04	12.379	3.8198	117.54	-719.88	1093.8	-35.587	725.16	1089	66.674	51.927	1	0	-2.3598	-3.0488	-12.24	-16.819	4.489	-7.9898	17.915	12.568	2.1291	-11.039	5.6752	-4.2517	1453.1
14.18	1419	78	NaN	-1.5207	18.084	-0.088052	-194.05	12.284	3.8604	117.61	-719.69	1093.8	-35.12	724.53	1088.8	58.2	52.916	1	0	-2.3222	-3.0118	-12.245	-16.825	4.5161	-8.0094	17.887	12.482	2.1939	-11.021	5.6423	-4.3427	1452.3
14.19	1420	78	NaN	-1.4599	18.043	-0.016231	-194.06	12.219	3.8959	117.65	-719.58	1093.8	-34.689	724	1088.6	59.681	52.88	1	0	-2.2846	-2.9747	-12.25	-16.83	4.5641	-8.0362	17.84	12.422	2.2796	-11.011	5.5899	-4.4078	1451.6
14.2	1421	78	NaN	-1.3375	17.956	0.10782	-194.07	12.161	3.8456	117.76	-719.39	1093.8	-34.135	722.78	1088.5	68.544	52.273	1	0	-2.247	-2.9376	-12.255	-16.835	4.675	-8.0533	17.745	12.372	2.428	-10.991	5.4901	-4.4629	1450.2
14.21	1422	78	NaN	-1.1894	17.85	0.15939	-194.03	12.095	3.8185	118.13	-719.21	1093.8	-33.567	721.48	1088.3	72.715	49.733	1	0	-2.2093	-2.9005	-12.26	-16.84	4.8212	-8.015	17.631	12.314	2.6119	-10.916	5.3708	-4.5258	1448.7
14.22	1423	78	NaN	-1.0247	17.741	0.24252	-193.97	12.032	3.9592	118.51	-718.99	1093.9	-32.52	720.19	1088.1	73.856	52.667	1	0	-2.1717	-2.8634	-12.265	-16.845	4.9662	-7.9745	17.513	12.26	2.7945	-10.838	5.2483	-4.5853	1447.1
14.23	1424	78	NaN	-0.90782	17.646	0.35087	-193.9	12.02	4.0018	118.7	-718.85	1093.9	-31.848	719.1	1088	75.321	52.494	1	0	-2.1341	-2.8264	-12.27	-16.85	5.0689	-7.9225	17.412	12.254	2.9348	-10.749	5.1419	-4.5963	1445.8
14.24	1425	78	NaN	-0.81508	17.571	0.48065	-193.82	12.019	4.0158	118.76	-718.7	1093.9	-31.289	718.06	1087.9	75.203	53.224	1	0	-2.0965	-2.7893	-12.275	-16.855	5.147	-7.8615	17.333	12.257	3.0505	-10.651	5.0574	-4.5976	1444.6
14.25	1426	78	NaN	-0.7295	17.508	0.61977	-193.74	12.006	4.0667	118.82	-718.52	1093.8	-30.605	717	1087.7	75.218	52.479	1	0	-2.0533	-2.7467	-12.28	-16.86	5.2129	-7.7928	17.265	12.249	3.1596	-10.54	4.9855	-4.6109	1443.3
14.26	1427	78	NaN	-0.64953	17.441	0.75498	-193.64	11.992	4.132	118.93	-718.34	1093.8	-29.841	715.96	1087.6	74.999	52.872	1	0	-1.6722	-2.3712	-12.273	-16.852	5.2723	-7.7201	17.193	12.24	3.6002	-10.091	4.9202	-4.6121	1442
14.27	1428	78	NaN	-0.538	17.371	0.90992	-193.6	12.014	4.0039	119.12	-718.13	1093.8	-29.475	714.75	1087.5	76.435	50.984	1	0	-1.2911	-1.9956	-12.265	-16.845	5.3826	-7.6826	17.119	12.266	4.0915	-9.6782	4.8541	-4.5792	1440.6
14.28	1429	78	NaN	-0.4411	17.291	1.0974	-193.51	12.009	3.9488	119.16	-717.97	1093.7	-28.956	713.55	1087.3	77.081	53.791	1	0	-0.90994	-1.62	-12.258	-16.838	5.4663	-7.6071	17.035	12.266	4.5564	-9.227	4.7768	-4.5716	1439.2
14.29	1430	78	NaN	-0.27653	17.188	1.3364	-193.41	11.985	3.8561	119.33	-717.73	1093.7	-28.212	711.88	1087.1	77.847	54.505	1	0	-0.52882	-1.2444	-12.25	-16.83	5.6157	-7.5225	16.926	12.247	5.0869	-8.7669	4.6761	-4.5834	1437.2
14.3	1431	78	NaN	-0.027837	17.067	1.6517	-193.33	11.964	3.7403	119.55	-717.47	1093.6	-27.286	709.94	1086.9	77.67	52.357	1	0	-0.1477	-0.8688	-12.243	-16.823	5.8455	-7.4551	16.8	12.231	5.6978	-8.3239	4.5566	-4.5918	1435
14.31	1432	78	NaN	0.23938	16.949	1.9884	-193.26	11.954	3.6745	119.73	-717.26	1093.6	-26.261	708.1	1086.8	77.316	53.343	1	0	-0.044144	-0.76674	-12.246	-16.826	6.0875	-7.4077	16.676	12.227	6.0434	-8.1745	4.4302	-4.5982	1432.8
14.32	1433	78	NaN	0.42869	16.859	2.2487	-193.18	11.949	3.721	119.83	-717.13	1093.6	-25.244	706.72	1086.6	76.586	53.444	1	0	0.022299	-0.70126	-12.25	-16.829	6.2465	-7.364	16.58	12.228	6.2688	-8.0652	4.3307	-4.6017	1431.2
14.33	1434	78	NaN	0.62171	16.768	2.4858	-193.12	11.935	3.6919	120.01	-716.96	1093.5	-24.353	705.39	1086.4	76.673	53.201	1	0	0.051548	-0.67244	-12.254	-16.834	6.4172	-7.3244	16.484	12.22	6.4688	-7.9969	4.2298	-4.6133	1429.7
14.34	1435	78	NaN	0.79987	16.669	2.7002	-193.05	11.925	3.5944	120.25	-716.8	1093.4	-23.592	703.82	1086.3	76.347	52.428	1	0	0.031565	-0.69213	-12.258	-16.837	6.5816	-7.269	16.381	12.213	6.6132	-7.9611	4.1231	-4.6245	1427.9
14.35	1436	78	NaN	1.0072	16.566	2.8938	-192.99	11.914	3.4543	120.83	-716.47	1093.3	-22.555	701.73	1086.1	76.788	51.963	1	0	0.0025632	-0.72071	-12.261	-16.841	6.7804	-7.2154	16.276	12.204	6.7829	-7.9361	4.0149	-4.6368	1425.4
14.36	1437	78	NaN	1.1868	16.453	3.1008	-192.88	11.89	3.3598	121.44	-716.08	1093.1	-21.242	699.38	1085.8	77.354	52.921	1	0	0.015483	-0.70798	-12.267	-16.847	6.943	-7.1249	16.16	12.183	6.9584	-7.8329	3.8933	-4.6642	1422.7
14.37	1438	78	NaN	1.299	16.337	3.292	-192.76	11.863	3.311	121.93	-715.75	1092.9	-19.931	697.23	1085.6	77.295	53.894	1	0	0.01282	-0.71061	-12.272	-16.852	7.0322	-7.0275	16.042	12.158	7.0451	-7.7381	3.7695	-4.6938	1420.1
14.38	1439	78	NaN	1.3475	16.235	3.4103	-192.71	11.855	3.2432	122.34	-715.53	1092.7	-18.938	695.58	1085.5	77.375	53.534	1	0	-0.03086	-0.75365	-12.278	-16.857	7.065	-6.9924	15.943	12.148	7.0341	-7.7461	3.665	-4.7099	1418.2
14.39	1440	78	NaN	1.3975	16.141	3.5646	-192.64	11.781	3.213	122.66	-715.28	1092.6	-17.868	693.96	1085.3	76.798	51.31	1	0	-0.1262	-0.84761	-12.283	-16.863	7.0924	-6.9488	15.848	12.075	6.9662	-7.7964	3.5648	-4.7881	1416.2
14.4	1441	78	NaN	1.4658	15.997	3.8156	-192.56	11.693	2.9978	123.06	-714.95	1092.4	-16.741	691.43	1085.2	76.062	52.946	1	0	-0.24542	-0.9651	-12.288	-16.868	7.1426	-6.8784	15.707	11.982	6.8972	-7.8435	3.4186	-4.8859	1413.3
14.41	1442	78	NaN	1.5138	15.873	4.0332	-192.48	11.618	2.9331	123.33	-714.72	1092.2	-15.601	689.48	1085.1	75.502	52.489	1	0	-0.39521	-1.1127	-12.294	-16.873	7.1642	-6.8249	15.585	11.906	6.769	-7.9376	3.2911	-4.9673	1411.1
14.42	1443	78	NaN	1.5533	15.788	4.1843	-192.43	11.569	2.9044	123.5	-714.57	1092.1	-14.784	688.2	1085.1	75.776	53.751	1	0	-0.5223	-1.238	-12.297	-16.877	7.1833	-6.7983	15.5	11.857	6.661	-8.0362	3.2031	-5.0201	1409.6
14.43	1444	78	NaN	1.606	15.653	4.3405	-192.37	11.476	2.7961	123.87	-714.4	1092	-13.823	686.45	1085	76.017	51.294	1	0	-0.6383	-1.3523	-12.3	-16.88	7.2196	-6.7604	15.366	11.763	6.5813	-8.1127	3.0665	-5.1168	1407.6
14.44	1445	78	NaN	1.6822	15.372	4.591	-192.25	11.264	2.5908	124.69	-714.11	1091.7	-12.024	683.09	1084.8	76.248	53.922	1	0	-0.73943	-1.4519	-12.302	-16.882	7.2707	-6.665	15.089	11.548	6.5313	-8.117	2.7865	-5.3344	1403.9
14.45	1446	78	NaN	1.7258	15.228	4.7302	-192.17	11.146	2.485	125.14	-713.87	1091.6	-11.028	681.3	1084.7	76.148	52.465	1	0	-0.89488	-1.6051	-12.306	-16.886	7.3002	-6.6002	14.945	11.429	6.4053	-8.2053	2.6384	-5.4568	1401.8
14.46	1447	78	NaN	1.7318	15.147	4.8137	-192.15	11.115	2.3749	125.32	-713.75	1091.6	-10.596	680.28	1084.7	76.215	51.603	1	0	-1.3774	-2.0807	-12.319	-16.899	7.3004	-6.5828	14.865	11.397	5.923	-8.6634	2.5462	-5.5018	1400.7
14.47	1448	78	NaN	1.7171	14.925	4.9826	-192.06	11.022	2.3017	125.76	-713.53	1091.4	-9.2157	678	1084.6	76.096	52.115	1	0	-1.577	-2.2773	-12.327	-16.907	7.2573	-6.5241	14.646	11.301	5.6803	-8.8014	2.3185	-5.606	1398.1
14.48	1449	78	NaN	1.7028	14.628	5.1794	-191.97	10.902	2.1964	126.31	-713.3	1091.2	-7.5398	675.2	1084.5	75.998	53.118	1	0	-1.5931	-2.2932	-12.333	-16.913	7.2092	-6.46	14.353	11.177	5.6161	-8.7533	2.0202	-5.7359	1394.9
14.49	1450	78	NaN	1.6942	14.361	5.3303	-191.89	10.806	2.047	126.87	-713.09	1090.9	-6.1474	672.67	1084.4	75.867	52.328	1	0	-1.7104	-2.4088	-12.337	-16.917	7.1771	-6.4112	14.091	11.077	5.4667	-8.82	1.7538	-5.8401	1392.1
14.5	1451	78	NaN	1.6912	14.185	5.4251	-191.84	10.761	1.8929	127.36	-712.84	1090.7	-5.1024	670.57	1084.3	75.976	52.809	1	0	-1.8592	-2.5555	-12.341	-16.921	7.1607	-6.3671	13.918	11.028	5.3015	-8.9226	1.5769	-5.8932	1389.8
14.51	1452	78	NaN	1.7394	13.957	5.7048	-191.72	10.691	1.7348	127.6	-712.49	1090.6	-3.4952	667.61	1084.1	75.588	53.252	1	0	-2.0402	-2.7338	-12.345	-16.925	7.1656	-6.2937	13.688	10.959	5.1254	-9.0275	1.3434	-5.9655	1386.3
14.52	1453	78	NaN	1.8021	13.808	5.8738	-191.65	10.636	1.615	127.83	-712.26	1090.6	-2.4048	665.59	1084.1	75.307	53.092	1	0	-2.2083	-2.8995	-12.35	-16.93	7.2015	-6.2492	13.538	10.905	4.9932	-9.1487	1.1884	-6.0241	1384
14.53	1454	78	NaN	1.8667	13.656	6.0108	-191.58	10.564	1.4977	128.08	-712.11	1090.5	-1.3477	663.73	1084	75.134	52.31	1	0	-2.3658	-3.0548	-12.355	-16.935	7.2406	-6.2086	13.385	10.835	4.8748	-9.2634	1.0302	-6.0999	1381.9
14.54	1455	78	NaN	1.9495	13.5	6.1233	-191.54	10.511	1.408	128.35	-712.01	1090.4	-0.19496	661.81	1083.9	74.203	52.781	1	0	-2.4502	-3.1379	-12.364	-16.944	7.295	-6.1954	13.227	10.784	4.8448	-9.3333	0.863	-6.1598	1379.8
14.55	1456	78	NaN	2.0627	13.344	6.2129	-191.5	10.479	1.3021	128.68	-711.93	1090.4	0.93488	659.84	1083.8	74.286	51.909	1	0	-2.5627	-3.2487	-12.371	-16.951	7.3831	-6.1845	13.069	10.754	4.8204	-9.4332	0.69794	-6.1972	1377.7
14.56	1457	78	NaN	2.2199	13.183	6.303	-191.43	10.452	1.106	129.1	-711.84	1090.3	2.0183	657.58	1083.7	74.173	51.957	1	0	-2.7116	-3.3955	-12.377	-16.957	7.5219	-6.1295	12.908	10.728	4.8103	-9.525	0.53054	-6.2291	1375.3
14.57	1458	78	NaN	2.4737	12.965	6.5163	-191.32	10.474	0.86127	129.61	-711.58	1090.2	4.2034	653.34	1083.5	74.345	53.961	1	0	-2.8616	-3.5433	-12.387	-16.967	7.7231	-6.07	12.684	10.754	4.8615	-9.6133	0.29616	-6.2128	1370.7
14.58	1459	78	NaN	2.5925	12.863	6.6877	-191.24	10.383	0.74637	129.68	-711.46	1090.3	5.3265	651.41	1083.4	74.32	51.182	1	0	-2.9899	-3.6698	-12.395	-16.975	7.8061	-6.0252	12.576	10.67	4.8162	-9.695	0.18118	-6.3053	1368.6
14.59	1460	78	NaN	2.7286	12.758	6.843	-191.19	10.319	0.60426	129.82	-711.36	1090.3	6.2925	649.55	1083.4	73.869	52.865	1	0	-3.0721	-3.7508	-12.396	-16.975	7.9149	-6.0086	12.469	10.609	4.8428	-9.7594	0.072999	-6.3663	1366.5
14.6	1461	78	NaN	2.8722	12.631	6.9911	-191.13	10.257	0.48297	129.99	-711.3	1090.3	7.3332	647.7	1083.3	74.523	52.864	1	0	-3.1327	-3.8105	-12.402	-16.981	8.0294	-5.9763	12.338	10.551	4.8967	-9.7867	-0.063971	-6.4309	1364.5
14.61	1462	78	NaN	3.0329	12.445	7.1449	-191.04	10.195	0.33085	130.24	-711.3	1090.3	8.5433	645.5	1083.2	75.148	54.776	1	0	-3.1583	-3.8357	-12.416	-16.996	8.1584	-5.9122	12.147	10.493	5.0001	-9.7479	-0.26904	-6.5037	1362.3
14.62	1463	78	NaN	3.2216	12.182	7.311	-190.93	10.151	0.079637	130.61	-711.33	1090.2	9.8689	642.67	1083.1	74.515	52.236	1	0	-3.1088	-3.787	-12.424	-17.004	8.3175	-5.8335	11.881	10.453	5.2087	-9.6205	-0.54318	-6.5511	1359.4
14.63	1464	78	NaN	3.3462	11.956	7.4552	-190.84	10.106	-0.043641	130.78	-711.43	1090.2	10.941	640.75	1083	74.077	52.015	1	0	-3.0566	-3.7355	-12.429	-17.009	8.4108	-5.7789	11.651	10.411	5.3543	-9.5144	-0.77823	-6.5983	1357.5
14.64	1465	78	NaN	3.5371	11.639	7.684	-190.73	10.057	-0.18775	130.94	-711.5	1090.2	12.663	637.93	1082.8	73.146	52.658	1	0	-3.0418	-3.7209	-12.432	-17.012	8.5462	-5.7184	11.324	10.372	5.5044	-9.4394	-1.1088	-6.6399	1354.6
14.65	1466	78	NaN	3.6851	11.333	7.8308	-190.61	10.031	-0.50021	131.22	-711.54	1090.2	14.005	634.91	1082.6	72.972	51.828	1	0	-2.9985	-3.6783	-12.436	-17.016	8.6606	-5.6374	11.011	10.353	5.662	-9.3157	-1.4253	-6.6636	1351.6
14.66	1467	78	NaN	3.768	11.141	7.8839	-190.54	10.017	-0.7077	131.48	-711.56	1090.2	14.854	632.98	1082.5	72.165	51.798	1	0	-2.96	-3.6403	-12.441	-17.021	8.7256	-5.5784	10.816	10.343	5.7656	-9.2187	-1.6252	-6.6782	1349.6
14.67	1468	78	NaN	3.8162	11.018	7.8769	-190.48	10.008	-0.81447	131.74	-711.58	1090.1	15.556	631.63	1082.4	71.883	52.037	1	0	-3.0097	-3.6893	-12.445	-17.025	8.76	-5.5363	10.69	10.336	5.7503	-9.2256	-1.7558	-6.6895	1348.3
14.68	1469	78	NaN	3.8763	10.848	7.8611	-190.41	9.9972	-0.98781	132.1	-711.62	1090	16.566	629.61	1082.2	71.672	50.118	1	0	-3.0505	-3.7295	-12.45	-17.03	8.7996	-5.4818	10.517	10.329	5.7491	-9.2112	-1.9333	-6.7014	1346.2
14.69	1470	78	NaN	3.9316	10.676	7.8707	-190.33	9.9691	-1.1123	132.35	-711.71	1089.9	17.73	627.68	1082	71.861	51.856	1	0	-3.0578	-3.7367	-12.455	-17.035	8.8227	-5.442	10.339	10.307	5.765	-9.1786	-2.1161	-6.7279	1344.3
14.7	1471	78	NaN	3.9972	10.503	8.0235	-190.25	9.9638	-1.3496	132.24	-711.66	1090	19.262	624.68	1081.8	70.848	52.936	1	0	-3.0293	-3.7086	-12.459	-17.038	8.8296	-5.4134	10.15	10.316	5.8003	-9.122	-2.3081	-6.7221	1341.1
14.71	1472	78	NaN	4.0518	10.387	8.1309	-190.17	9.9689	-1.5329	132.19	-711.63	1090.1	20.468	622.4	1081.5	69.753	52.04	1	0	-2.9867	-3.6667	-12.462	-17.042	8.8388	-5.387	10.022	10.334	5.8521	-9.0537	-2.4395	-6.7083	1338.7
14.72	1473	78	NaN	4.1328	10.3	8.1678	-190.1	9.9791	-1.8067	132.38	-711.54	1090.1	22.077	619.23	1081.2	70.25	52.444	1	0	-2.9904	-3.6703	-12.466	-17.046	8.8711	-5.3578	9.9176	10.362	5.8807	-9.0281	-2.5482	-6.6841	1335.4
14.73	1474	78	NaN	4.2264	10.245	8.1621	-190.03	10.002	-2.1701	132.7	-711.42	1090.1	23.592	615.79	1080.8	70.137	51.58	1	0	-3.0416	-3.7207	-12.47	-17.05	8.926	-5.3287	9.8435	10.403	5.8845	-9.0494	-2.6262	-6.6466	1331.7
14.74	1475	78	NaN	4.2955	10.24	8.1633	-189.99	10.043	-2.5171	132.88	-711.34	1090.2	24.144	613.62	1080.6	70.101	52.199	1	0	-3.133	-3.8108	-12.474	-17.054	8.9871	-5.3026	9.8279	10.455	5.8541	-9.1134	-2.6458	-6.5984	1329.4
14.75	1476	78	NaN	4.3628	10.259	8.1987	-189.94	10.081	-2.8049	132.97	-711.22	1090.2	24.872	611.43	1080.4	68.545	50.731	1	0	-3.045	-3.724	-12.479	-17.059	9.035	-5.2633	9.835	10.504	5.9901	-8.9874	-2.6436	-6.5542	1327.1
14.76	1477	78	NaN	4.4316	10.305	8.2727	-189.93	10.095	-2.7322	132.96	-711.07	1090.3	26.631	609.57	1080.1	66.606	51.884	1	0	-2.9482	-3.6287	-12.484	-17.064	9.0348	-5.3226	9.8645	10.536	6.0865	-8.9513	-2.6195	-6.5278	1325
14.77	1478	78	NaN	4.5106	10.372	8.3688	-189.88	10.122	-2.8235	132.95	-710.91	1090.5	28.492	606.73	1079.8	61.117	49.339	1	0	-2.6944	-3.3785	-12.501	-17.081	9.0434	-5.3463	9.9076	10.586	6.349	-8.7248	-2.5933	-6.4949	1321.8
14.78	1479	78	NaN	4.5736	10.428	8.3975	-189.83	10.126	-2.9515	133.1	-710.78	1090.5	30.004	604.2	1079.4	53.536	49.92	1	0	-2.4405	-3.1283	-12.518	-17.098	9.0566	-5.3473	9.9451	10.609	6.6161	-8.4756	-2.5729	-6.4892	1319.1
14.79	1480	78	NaN	4.6155	10.477	8.3614	-189.79	10.096	-3.0975	133.41	-710.69	1090.5	31.394	601.8	1079.1	53.721	51.516	0	0	-2.1866	-2.8781	-12.535	-17.115	9.0601	-5.3443	9.9793	10.593	6.8734	-8.2225	-2.5556	-6.5217	1316.5
14.8	1481	78	NaN	4.6454	10.541	8.3304	-189.74	10.039	-3.2907	133.74	-710.61	1090.5	33.169	598.68	1078.7	55.925	50.61	0	0	-2.0628	-2.7561	-12.536	-17.116	9.0377	-5.3495	10.025	10.556	6.975	-8.1055	-2.5109	-6.5605	1313.2
14.81	1482	78	NaN	4.6618	10.623	8.3737	-189.68	9.9692	-3.3572	133.89	-710.46	1090.5	35.277	595.55	1078.2	53.639	51.165	0	0	-2.0006	-2.6949	-12.537	-17.117	8.9801	-5.3635	10.086	10.506	6.9794	-8.0584	-2.451	-6.6115	1309.8
14.82	1483	78	NaN	4.6484	10.686	8.4714	-189.64	9.8638	-3.4782	133.8	-710.34	1090.4	36.512	593.49	1077.9	55.252	51.71	0	0	-2.0263	-2.7201	-12.541	-17.121	8.9157	-5.3704	10.135	10.415	6.8895	-8.0905	-2.4054	-6.7059	1307.5
14.83	1484	78	NaN	4.6531	10.725	8.5278	-189.63	9.8212	-3.595	133.77	-710.25	1090.4	37.16	592.16	1077.7	55.154	50.164	0	0	-2.0334	-2.7271	-12.541	-17.121	8.8954	-5.3889	10.168	10.379	6.862	-8.1161	-2.3731	-6.7419	1306
14.84	1485	78	NaN	4.6915	10.767	8.5903	-189.61	9.7453	-3.6875	133.82	-710.13	1090.4	38.572	589.94	1077.4	53.633	52.629	0	0	-2.0363	-2.73	-12.54	-17.12	8.8817	-5.4199	10.198	10.314	6.8454	-8.1499	-2.3418	-6.8055	1303.6
14.85	1486	78	NaN	4.7583	10.807	8.6605	-189.57	9.6095	-3.826	133.94	-709.98	1090.2	40.572	586.85	1076.9	53.478	51.827	0	0	-2.0335	-2.7273	-12.539	-17.119	8.8763	-5.447	10.222	10.194	6.8428	-8.1743	-2.3169	-6.9242	1300.3
14.86	1487	78	NaN	4.8406	10.826	8.7193	-189.52	9.4517	-4.0689	134.11	-709.82	1090.1	42.322	583.78	1076.5	54.726	51.973	0	0	-2.0265	-2.7204	-12.537	-17.117	8.8991	-5.4651	10.227	10.05	6.8726	-8.1855	-2.3094	-7.0661	1296.9
14.87	1488	78	NaN	4.9429	10.843	8.7997	-189.53	9.3349	-4.2597	134.24	-709.6	1089.9	44.272	580.59	1076	53.256	51.416	0	0	-2.0119	-2.7059	-12.533	-17.113	8.9317	-5.5387	10.228	9.9499	6.9198	-8.2446	-2.3048	-7.1632	1293.4
14.88	1489	78	NaN	5.0093	10.869	8.8834	-189.52	9.2461	-4.3343	134.24	-709.35	1089.8	45.781	578.51	1075.6	52.526	51.634	0	0	-2.0028	-2.6969	-12.53	-17.11	8.9385	-5.5859	10.24	9.8749	6.9357	-8.2829	-2.29	-7.2347	1291
14.89	1490	78	NaN	5.1071	10.869	9.0007	-189.52	9.1569	-4.5853	134.21	-709	1089.6	47.389	575.58	1075.2	54.108	52.506	0	0	-2.0212	-2.7152	-12.526	-17.106	8.9738	-5.6501	10.226	9.7996	6.9526	-8.3653	-2.2998	-7.3065	1287.6
14.9	1491	78	NaN	5.181	10.845	9.0682	-189.53	9.0767	-4.8279	134.25	-708.69	1089.5	48.747	572.98	1074.8	53.577	51.575	0	0	-2.1458	-2.8379	-12.522	-17.102	8.9978	-5.7151	10.19	9.7313	6.852	-8.553	-2.3321	-7.371	1284.6
14.91	1492	78	NaN	5.2233	10.799	9.0735	-189.54	9.0027	-5.0171	134.38	-708.46	1089.3	49.868	570.88	1074.4	51.971	53.103	0	0	-2.1996	-2.8909	-12.519	-17.099	9.0027	-5.7595	10.136	9.6656	6.8031	-8.6504	-2.383	-7.4335	1282.2
14.92	1493	78	NaN	5.2553	10.725	9.0565	-189.52	8.9162	-5.223	134.56	-708.24	1089	51.038	568.67	1074.1	53.765	51.005	0	0	-2.2142	-2.9053	-12.516	-17.096	8.9977	-5.7781	10.056	9.5855	6.7835	-8.6833	-2.4602	-7.5108	1279.7
14.93	1494	78	NaN	5.2797	10.582	9.0637	-189.5	8.7777	-5.536	134.66	-707.97	1088.6	52.578	565.55	1073.5	55.238	51.295	0	0	-2.2693	-2.9596	-12.512	-17.092	8.9674	-5.814	9.9013	9.458	6.6981	-8.7736	-2.6112	-7.6344	1276.3
14.94	1495	78	NaN	5.2752	10.5	9.0826	-189.5	8.7375	-5.6921	134.65	-707.72	1088.4	53.701	563.32	1073.1	51.636	50.545	0	0	-2.3456	-3.0348	-12.508	-17.088	8.9192	-5.8556	9.8111	9.4263	6.5736	-8.8905	-2.697	-7.6617	1273.7
14.95	1496	78	NaN	5.2736	10.388	9.1426	-189.5	8.627	-5.8924	134.5	-707.37	1088.1	55.175	560.47	1072.5	54.138	51.901	0	0	-2.4404	-3.1283	-12.504	-17.084	8.8539	-5.9238	9.6867	9.3287	6.4135	-9.052	-2.8175	-7.7554	1270.4
14.96	1497	78	NaN	5.272	10.294	9.1904	-189.5	8.5437	-6.1317	134.37	-707.03	1087.8	56.258	557.96	1072.1	53.357	49.948	0	0	-2.5691	-3.255	-12.5	-17.08	8.8054	-5.9706	9.5828	9.2547	6.2364	-9.2256	-2.9174	-7.8253	1267.5
14.97	1498	78	NaN	5.2751	10.22	9.1945	-189.5	8.4887	-6.3228	134.34	-706.75	1087.6	57.102	555.87	1071.8	53.539	52.841	0	0	-2.7208	-3.4045	-12.496	-17.076	8.7757	-5.9985	9.5022	9.2065	6.0549	-9.403	-2.9939	-7.8694	1265.1
14.98	1499	78	NaN	5.2901	10.149	9.1512	-189.49	8.4162	-6.401	134.43	-706.48	1087.4	58.177	553.83	1071.4	53.772	52.94	0	0	-2.8011	-3.4837	-12.493	-17.073	8.7526	-6.0279	9.4228	9.1428	5.9516	-9.5116	-3.07	-7.9299	1262.7
14.99	1500	78	NaN	5.3153	10.091	9.0828	-189.46	8.3397	-6.4848	134.58	-706.18	1087.1	59.162	551.81	1071	52.847	50.301	0	0	-2.9009	-3.582	-12.489	-17.069	8.7462	-6.0323	9.3573	9.0739	5.8453	-9.6143	-3.1317	-7.9951	1260.4
15	1501	78	NaN	5.3676	10.003	9.0314	-189.41	8.2733	-6.7673	134.62	-705.79	1086.8	60.058	548.67	1070.6	53.391	50.334	0	0	-3.0232	-3.7026	-12.485	-17.064	8.7689	-6.0088	9.2648	9.0119	5.7457	-9.7114	-3.2198	-8.0525	1256.8
15.01	1502	78	NaN	5.4104	9.9237	9.0314	-189.35	8.1978	-6.856	134.48	-705.37	1086.4	61.424	545.6	1070	55.017	51.56	0	0	-3.0812	-3.7597	-12.481	-17.061	8.7528	-6.0106	9.1746	8.9469	5.6716	-9.7703	-3.3063	-8.1138	1253.2
15.02	1503	78	NaN	5.4408	9.8496	9.0495	-189.28	8.1336	-6.9795	134.3	-705.06	1086.2	62.329	543.17	1069.7	53.058	52.155	0	0	-3.0776	-3.7561	-12.478	-17.058	8.7409	-5.9839	9.093	8.8902	5.6634	-9.74	-3.3849	-8.1676	1250.4
15.03	1504	78	NaN	5.4636	9.776	9.0443	-189.21	8.0889	-7.1239	134.2	-704.85	1086	62.91	541.17	1069.4	51.26	51.9	0	0	-3.1828	-3.8599	-12.476	-17.056	8.7381	-5.936	9.0149	8.85	5.5553	-9.7959	-3.4611	-8.2059	1248.2
15.04	1505	78	NaN	5.4902	9.6957	8.9932	-189.14	8.055	-7.1898	134.21	-704.64	1085.7	63.777	538.94	1069	54.184	52.416	0	0	-3.2794	-3.955	-12.473	-17.053	8.732	-5.9003	8.9279	8.8228	5.4526	-9.8553	-3.5452	-8.2303	1245.7
15.05	1506	78	NaN	5.5399	9.5973	8.9277	-189.07	8.0015	-7.2771	134.19	-704.28	1085.4	64.992	535.88	1068.5	55.884	52.971	0	0	-3.3561	-4.0306	-12.469	-17.049	8.7338	-5.8745	8.8182	8.7806	5.3777	-9.9052	-3.6506	-8.268	1242.2
15.06	1507	78	NaN	5.562	9.5152	8.9131	-189.01	7.9559	-7.3757	134.12	-704.06	1085.2	65.734	533.9	1068.2	53.728	51.738	0	0	-3.4703	-4.1432	-12.465	-17.045	8.7239	-5.8478	8.7324	8.7387	5.2536	-9.991	-3.733	-8.3065	1240
15.07	1508	78	NaN	5.5726	9.4088	8.9252	-188.93	7.9101	-7.4665	133.97	-703.76	1084.8	66.88	531.14	1067.7	55.246	50.526	0	0	-3.5818	-4.2531	-12.462	-17.042	8.6825	-5.8214	8.6157	8.7033	5.1007	-10.075	-3.8466	-8.339	1236.8
15.08	1509	78	NaN	5.5892	9.312	8.9644	-188.87	7.8737	-7.6049	133.8	-703.52	1084.6	67.755	528.71	1067.3	52.123	52.011	0	0	-3.6717	-4.3417	-12.46	-17.04	8.6572	-5.7992	8.5092	8.6765	4.9855	-10.141	-3.9508	-8.3634	1234.1
15.09	1510	78	NaN	5.6212	9.2075	9.0106	-188.82	7.8329	-7.776	133.66	-703.32	1084.3	68.567	526.33	1066.8	53.547	50.828	0	0	-3.7782	-4.4466	-12.457	-17.037	8.6515	-5.7884	8.3944	8.6459	4.8733	-10.235	-4.0628	-8.3912	1231.5
15.1	1511	78	NaN	5.665	9.0744	9.045	-188.77	7.7732	-7.9561	133.6	-703.12	1084	69.616	523.53	1066.3	52.822	50.437	0	0	-3.9174	-4.5838	-12.453	-17.033	8.6508	-5.7881	8.2484	8.5992	4.7334	-10.372	-4.2049	-8.434	1228.4
15.11	1512	78	NaN	5.6987	8.9595	9.0817	-188.74	7.7134	-8.2074	133.52	-703.01	1083.8	70.065	521.58	1066	53.414	51.478	0	0	-4.0077	-4.6728	-12.451	-17.031	8.6652	-5.7713	8.1279	8.545	4.6575	-10.444	-4.3227	-8.4856	1226.4
15.12	1513	78	NaN	5.7411	8.8469	9.1693	-188.69	7.6902	-8.2491	133.34	-702.92	1083.6	71.071	519.63	1065.5	53.083	50.574	0	0	-4.0938	-4.7577	-12.448	-17.028	8.6569	-5.7693	8.0018	8.5353	4.5631	-10.527	-4.4464	-8.4928	1224.3
15.13	1514	78	NaN	5.7854	8.7458	9.2515	-188.67	7.6381	-8.3762	133.17	-702.8	1083.4	71.88	517.71	1065.1	53.979	49.647	0	0	-4.2111	-4.8733	-12.445	-17.025	8.6603	-5.7978	7.888	8.4959	4.4492	-10.671	-4.5569	-8.529	1222.2
15.14	1515	78	NaN	5.825	8.6477	9.3223	-188.67	7.5803	-8.5132	133.04	-702.71	1083.2	72.689	515.79	1064.7	53.732	51.402	0	0	-4.1843	-4.8468	-12.442	-17.022	8.6607	-5.8347	7.7778	8.4502	4.4764	-10.682	-4.6644	-8.5719	1220.1
15.15	1516	78	NaN	5.8698	8.5465	9.3627	-188.68	7.5246	-8.7004	133.02	-702.6	1083	73.593	513.51	1064.2	53.465	50.901	0	0	-4.1164	-4.7799	-12.44	-17.02	8.6671	-5.8829	7.6641	8.407	4.5507	-10.663	-4.7757	-8.6126	1217.7
15.16	1517	78	NaN	5.925	8.4471	9.354	-188.71	7.4748	-8.9935	133.14	-702.43	1082.7	74.573	510.65	1063.7	53.99	50.46	0	0	-4.239	-4.9007	-12.438	-17.018	8.6891	-5.9453	7.5511	8.3708	4.4501	-10.846	-4.8866	-8.6467	1214.6
15.17	1518	78	NaN	5.9641	8.3761	9.2941	-188.73	7.4508	-9.3233	133.4	-702.26	1082.4	75.495	507.71	1063.2	53.749	51.526	0	0	-4.3599	-5.0198	-12.435	-17.015	8.704	-5.9905	7.4665	8.3604	4.3442	-11.01	-4.9687	-8.6547	1211.5
15.18	1519	78	NaN	5.959	8.3105	9.3078	-188.79	7.3945	-9.6346	133.45	-702.11	1082.2	76.495	504.82	1062.6	54.258	50.765	0	0	-4.473	-5.1314	-12.431	-17.011	8.6608	-6.0887	7.3824	8.3227	4.1878	-11.22	-5.0488	-8.6884	1208.4
15.19	1520	78	NaN	5.9566	8.2711	9.3161	-188.83	7.343	-9.8162	133.54	-702.02	1082	77.349	502.69	1062.1	53.453	50.213	0	0	-4.4826	-5.1408	-12.427	-17.007	8.6274	-6.158	7.3266	8.2875	4.1448	-11.299	-5.1009	-8.7199	1206.2
15.2	1521	78	NaN	5.966	8.238	9.3517	-188.84	7.3052	-9.9356	133.56	-701.93	1081.9	78.243	500.76	1061.7	52.579	51.659	0	0	-4.4343	-5.0932	-12.424	-17.004	8.5996	-6.2029	7.2769	8.2663	4.1653	-11.296	-5.1473	-8.7377	1204.1
15.21	1522	78	NaN	5.9864	8.2046	9.3939	-188.85	7.2781	-10.131	133.58	-701.85	1081.8	78.953	498.76	1061.3	54.355	51.213	0	0	-4.5109	-5.1687	-12.423	-17.003	8.5915	-6.2479	7.2291	8.2536	4.0807	-11.417	-5.1939	-8.7493	1202
15.22	1523	78	NaN	6.0131	8.1733	9.4135	-188.9	7.2532	-10.458	133.7	-701.8	1081.7	79.319	496.69	1061	55.04	52.251	0	0	-4.5224	-5.18	-12.42	-17	8.6111	-6.3024	7.1859	8.2405	4.0888	-11.482	-5.2345	-8.7598	1199.9
15.23	1524	78	NaN	6.044	8.1486	9.4298	-188.91	7.2259	-10.716	133.88	-701.73	1081.7	79.847	494.7	1060.6	54.363	52.008	0	0	-4.4405	-5.0993	-12.416	-16.996	8.6297	-6.3194	7.1433	8.2312	4.1892	-11.419	-5.2727	-8.7647	1197.8
15.24	1525	78	NaN	6.104	8.0867	9.476	-188.89	7.1362	-10.979	134.15	-701.71	1081.6	80.824	491.79	1060	53.56	51.486	0	0	-4.4228	-5.0818	-12.414	-16.994	8.6621	-6.3274	7.0499	8.173	4.2394	-11.409	-5.3641	-8.8208	1194.9
15.25	1526	78	NaN	6.1577	8.043	9.5544	-188.89	7.0812	-11.183	134.44	-701.68	1081.6	81.88	488.84	1059.2	52.55	50.371	0	0	-4.4083	-5.0676	-12.412	-16.992	8.6855	-6.3597	6.9688	8.1554	4.2772	-11.427	-5.4432	-8.8365	1191.9
15.26	1527	78	NaN	6.1946	8.0094	9.6349	-188.87	7.0276	-11.269	134.7	-701.65	1081.5	82.906	486.46	1058.5	53.904	50.299	0	0	-4.3501	-5.0102	-12.411	-16.991	8.6908	-6.3697	6.9029	8.1342	4.3407	-11.38	-5.5086	-8.8572	1189.5
15.27	1528	78	NaN	6.2142	7.9878	9.6996	-188.85	6.9673	-11.321	134.9	-701.63	1081.5	83.584	484.87	1058.1	53.492	51.367	0	0	-4.3107	-4.9714	-12.41	-16.99	8.6905	-6.374	6.859	8.096	4.3798	-11.345	-5.5514	-8.8943	1187.8
15.28	1529	78	NaN	6.2375	7.9687	9.7768	-188.86	6.8766	-11.456	135.12	-701.61	1081.4	83.98	483.35	1057.7	53.395	51.172	0	0	-4.2961	-4.957	-12.409	-16.989	8.7089	-6.393	6.8199	8.0254	4.4128	-11.35	-5.5891	-8.9634	1186.3
15.29	1530	78	NaN	6.3182	7.9073	9.9781	-188.84	6.6689	-11.696	135.8	-701.58	1081.3	85.208	479.59	1056.6	53.383	53.439	0	0	-4.1879	-4.8504	-12.408	-16.988	8.7707	-6.3841	6.7103	7.8659	4.5828	-11.234	-5.6982	-9.1225	1182.5
15.3	1531	78	NaN	6.3419	7.8617	10.132	-188.86	6.5737	-11.727	136.07	-701.61	1081.3	86.015	477.66	1056.1	54.87	52.344	0	0	-4.1282	-4.7915	-12.408	-16.988	8.7725	-6.4266	6.6362	7.7992	4.6444	-11.218	-5.7723	-9.1892	1180.6
15.31	1532	78	NaN	6.3515	7.8291	10.273	-188.86	6.4761	-11.936	136.41	-701.62	1081.3	86.304	475.76	1055.6	53.166	55.844	0	0	-4.1937	-4.8561	-12.409	-16.989	8.7882	-6.4238	6.5823	7.7229	4.5945	-11.28	-5.827	-9.2663	1178.7
15.32	1533	78	NaN	6.3593	7.8066	10.426	-188.86	6.3762	-12.13	136.7	-701.61	1081.2	86.58	473.86	1055.1	54.312	63.395	0	1	-4.1193	-4.7828	-12.412	-16.992	8.8009	-6.4163	6.5376	7.6452	4.6816	-11.199	-5.874	-9.3463	1176.8
15.33	1534	78	NaN	6.398	7.7922	10.636	-188.87	6.2582	-12.256	136.99	-701.57	1081.1	87.152	471.63	1054.4	54.401	66.527	0	1	-4.0021	-4.6672	-12.414	-16.994	8.8306	-6.4407	6.4918	7.5586	4.8286	-11.108	-5.9225	-9.4357	1174.6
15.34	1535	78	NaN	6.4733	7.7829	10.89	-188.91	6.1349	-12.32	137.35	-701.54	1081	88.021	469.1	1053.6	54.999	67.089	0	1	-3.8601	-4.5274	-12.418	-16.998	8.886	-6.4973	6.4426	7.4752	5.0259	-11.025	-5.9752	-9.5225	1172
15.35	1536	78	NaN	6.5179	7.7723	11.031	-188.92	6.0915	-12.312	137.72	-701.56	1080.9	88.772	467.18	1052.9	53.759	68.412	0	1	-3.7204	-4.3897	-12.422	-17.002	8.9161	-6.5199	6.4018	7.462	5.1956	-10.91	-6.0203	-9.5401	1170.1
15.36	1537	78	NaN	6.5728	7.6937	11.113	-188.99	5.9972	-12.409	138.69	-701.72	1080.7	89.544	464.46	1052	53.393	69.573	0	1	-3.5999	-4.2709	-12.429	-17.009	8.9862	-6.5793	6.2862	7.4047	5.3863	-10.85	-6.1425	-9.6039	1167.6
15.37	1538	78	NaN	6.644	7.624	11.233	-189.04	5.9261	-12.462	139.15	-701.85	1080.6	90.099	462.47	1051.3	53.617	70.294	0	1	-3.5429	-4.2147	-12.436	-17.016	9.0565	-6.6312	6.1839	7.3662	5.5136	-10.846	-6.2517	-9.6493	1165.7
15.38	1539	78	NaN	6.7471	7.5346	11.324	-189.14	5.8183	-12.633	139.8	-702.05	1080.4	90.455	460.09	1050.5	54.773	71.889	0	1	-3.4728	-4.1456	-12.443	-17.023	9.1783	-6.7052	6.0619	7.291	5.7055	-10.851	-6.3816	-9.7324	1163.6
15.39	1540	78	NaN	6.8418	7.4519	11.421	-189.24	5.6986	-12.796	140.42	-702.26	1080.3	90.792	457.73	1049.8	57.882	73.112	0	1	-3.1995	-3.8763	-12.455	-17.035	9.2918	-6.7934	5.9461	7.2044	6.0923	-10.67	-6.5094	-9.8309	1161.5
15.4	1541	78	NaN	6.8908	7.3972	11.583	-189.32	5.5863	-12.818	140.74	-702.43	1080.3	91.306	455.77	1049.1	57.412	74.483	0	1	-2.9262	-3.607	-12.467	-17.047	9.3347	-6.8772	5.8542	7.1293	6.4086	-10.484	-6.6132	-9.918	1159.7
15.41	1542	78	NaN	6.9152	7.3313	11.812	-189.38	5.414	-12.826	141.09	-702.67	1080.3	92.059	453.16	1048.1	59.221	75.865	1	1	-2.6529	-3.3376	-12.479	-17.059	9.3443	-6.9519	5.7346	7.0107	6.6914	-10.29	-6.7447	-10.049	1157.3
15.42	1543	78	NaN	6.9073	7.3072	11.88	-189.42	5.363	-12.868	141.22	-702.77	1080.3	92.191	452.25	1047.8	59.522	77.149	1	1	-2.5357	-3.2222	-12.488	-17.068	9.3379	-6.9888	5.6959	6.9743	6.8022	-10.211	-6.7921	-10.093	1156.5
15.43	1544	78	NaN	6.8545	7.2587	11.99	-189.46	5.1937	-12.896	141.74	-702.96	1080.3	92.691	449.92	1047	61.324	78.062	1	1	-2.5416	-3.228	-12.495	-17.075	9.2905	-7.0281	5.6062	6.8461	6.7488	-10.256	-6.8887	-10.229	1154.4
15.44	1545	78	NaN	6.7729	7.1988	12.015	-189.54	4.9934	-12.958	142.64	-703.17	1080.2	93.135	447.27	1046.1	61.715	79.035	1	1	-2.8996	-3.5808	-12.504	-17.084	9.2368	-7.0747	5.505	6.6872	6.3372	-10.655	-6.9987	-10.396	1152
15.45	1546	78	NaN	6.6927	7.1427	12.056	-189.61	4.8165	-12.989	143.36	-703.37	1080.1	93.54	445	1045.4	62.263	79.304	1	1	-2.9543	-3.6347	-12.512	-17.092	9.1767	-7.1228	5.4122	6.547	6.2224	-10.758	-7.1002	-10.545	1150
15.46	1547	78	NaN	6.6326	7.0976	12.198	-189.64	4.6712	-12.952	143.57	-703.54	1080.2	93.973	443.28	1044.8	61.928	79.022	1	1	-2.7619	-3.4451	-12.521	-17.101	9.1089	-7.1626	5.3332	6.4356	6.347	-10.608	-7.1879	-10.665	1148.4
15.47	1548	78	NaN	6.5764	7.0538	12.304	-189.67	4.5078	-12.954	143.89	-703.73	1080.2	94.224	441.71	1044.4	56.851	75.412	1	1	-2.5695	-3.2555	-12.53	-17.11	9.0591	-7.1866	5.2615	6.3001	6.4896	-10.442	-7.2684	-10.81	1147.1
15.48	1549	78	NaN	6.4842	7.0224	12.51	-189.71	4.3285	-12.982	143.89	-703.92	1080.4	94.398	440.03	1043.9	53.63	73.158	1	1	-2.3771	-3.0658	-12.539	-17.118	8.9614	-7.2302	5.1981	6.1527	6.5844	-10.296	-7.3405	-10.966	1145.6
15.49	1550	78	NaN	6.4043	6.9783	12.69	-189.73	4.1712	-12.915	143.91	-704.15	1080.5	94.801	438.51	1043.4	54.293	71.764	1	1	-2.1847	-2.8762	-12.547	-17.127	8.8654	-7.266	5.1225	6.027	6.6807	-10.142	-7.4248	-11.1	1144.3
15.5	1551	78	NaN	6.314	6.9135	12.817	-189.76	3.9237	-12.953	144.36	-704.55	1080.6	94.984	436.03	1042.8	53.897	69.941	1	1	-1.9923	-2.6866	-12.556	-17.136	8.7927	-7.2782	5.016	5.8213	6.8004	-9.9648	-7.54	-11.315	1142.3
15.51	1552	78	NaN	6.249	6.8696	12.815	-189.78	3.6914	-12.989	145.15	-704.9	1080.6	95.125	433.64	1042.2	55.323	68.3	1	1	-1.7999	-2.497	-12.565	-17.145	8.7646	-7.2679	4.9375	5.6236	6.9647	-9.7649	-7.6273	-11.521	1140.3
15.52	1553	78	NaN	6.2241	6.8801	12.759	-189.79	3.5538	-12.912	145.84	-705.03	1080.6	95.427	432.15	1041.8	52.973	66.05	1	1	-1.3014	-2.0057	-12.557	-17.137	8.7625	-7.2499	4.9274	5.5065	7.4612	-9.2556	-7.6298	-11.631	1139
15.53	1554	78	NaN	6.1753	6.9233	13.008	-189.78	3.3797	-12.857	145.75	-705.05	1080.8	95.661	430.18	1041.3	55.155	63.596	1	1	-0.94	-1.6496	-12.553	-17.133	8.7019	-7.2487	4.9314	5.3716	7.7619	-8.8983	-7.6216	-11.761	1137
15.54	1555	78	NaN	6.1663	6.9391	13.055	-189.79	3.3163	-12.862	145.81	-705.05	1080.8	95.638	429.56	1041.2	54.663	59.206	1	1	-0.83797	-1.5491	-12.556	-17.136	8.6981	-7.2546	4.9379	5.3176	7.8601	-8.8037	-7.6183	-11.818	1136.4
15.55	1556	78	NaN	6.1266	6.9691	13.153	-189.77	3.2522	-12.857	145.83	-705.02	1080.9	95.651	428.33	1040.9	53.707	52.801	1	1	-0.81069	-1.5222	-12.558	-17.138	8.6619	-7.2355	4.9491	5.2722	7.8512	-8.7576	-7.6088	-11.865	1135.2
15.56	1557	78	NaN	6.0831	6.9839	13.22	-189.77	3.1731	-12.839	145.93	-704.97	1081	95.652	427.11	1040.6	54.811	51.314	1	1	-0.79254	-1.5043	-12.558	-17.138	8.626	-7.2259	4.9445	5.2125	7.8335	-8.7302	-7.6133	-11.925	1133.9
15.57	1558	78	NaN	6.0208	6.9429	13.242	-189.76	3.0835	-12.826	146.09	-704.88	1081	95.566	425.47	1040.3	54.142	51.224	1	1	-0.75466	-1.467	-12.554	-17.134	8.5804	-7.2042	4.8794	5.147	7.8257	-8.6712	-7.6747	-11.987	1132.2
15.58	1559	78	NaN	5.939	6.8423	13.237	-189.75	3.0029	-12.819	146.25	-704.72	1081.1	95.403	423.42	1039.9	54.444	50.834	1	1	-0.72756	-1.4402	-12.55	-17.13	8.5196	-7.1668	4.7502	5.095	7.7921	-8.607	-7.7995	-12.035	1130
15.59	1560	78	NaN	5.8887	6.7472	13.228	-189.77	2.9621	-12.779	146.27	-704.54	1081.1	95.334	422.4	1039.6	56.361	51.043	1	1	-0.72389	-1.4366	-12.544	-17.124	8.4765	-7.178	4.6398	5.0695	7.7526	-8.6146	-7.9039	-12.054	1128.9
15.6	1561	78	NaN	5.85	6.64	13.242	-189.77	2.9432	-12.832	146.18	-704.25	1081.1	95.025	421.33	1039.4	54.266	50.644	1	1	-0.77896	-1.4909	-12.536	-17.116	8.452	-7.17	4.5209	5.0623	7.6731	-8.6609	-8.0156	-12.054	1127.5
15.61	1562	78	NaN	5.7906	6.4542	13.31	-189.78	2.9263	-12.686	145.85	-703.74	1081.1	95.102	419.95	1039	55.792	50.701	1	1	-0.79637	-1.5081	-12.527	-17.107	8.3765	-7.1956	4.3069	5.0736	7.5801	-8.7036	-8.22	-12.033	1125.6
15.62	1563	78	NaN	5.7506	6.2576	13.355	-189.79	2.9213	-12.561	145.56	-703.3	1081.1	95.163	418.82	1038.6	55.281	50.961	1	1	-0.6037	-1.3182	-12.51	-17.09	8.3223	-7.2174	4.0873	5.0916	7.7186	-8.5356	-8.4224	-11.998	1124.1
15.63	1564	78	NaN	5.7266	6.1046	13.348	-189.79	2.9216	-12.488	145.46	-703	1081.1	95.161	418.09	1038.3	53.82	51.745	1	1	-0.82516	-1.5364	-12.498	-17.078	8.2954	-7.2188	3.9216	5.1046	7.4702	-8.7552	-8.5768	-11.974	1123
15.64	1565	78	NaN	5.7151	5.94	13.268	-189.78	2.9111	-12.422	145.56	-702.69	1081	95.118	417.47	1038.1	53.211	51.421	1	1	-1.2374	-1.9427	-12.49	-17.07	8.2935	-7.2009	3.7502	5.1009	7.0561	-9.1436	-8.74	-11.969	1122.1
15.65	1566	78	NaN	5.7386	5.5523	13.09	-189.78	2.8711	-12.303	145.76	-702.03	1080.7	94.956	416.18	1037.7	52.616	50.632	1	1	-1.2666	-1.9715	-12.481	-17.061	8.3397	-7.181	3.3522	5.0713	7.0731	-9.1525	-9.1288	-11.99	1120.2
15.66	1567	78	NaN	5.776	5.1353	13.042	-189.79	2.8473	-12.139	145.55	-701.15	1080.4	94.875	415	1037.2	54.712	51.196	1	1	-1.3465	-2.0502	-12.47	-17.05	8.3753	-7.194	2.9192	5.0635	7.0288	-9.2442	-9.5508	-11.986	1118.1
15.67	1568	78	NaN	5.7937	4.6968	13.052	-189.81	2.8176	-12.055	145.18	-700.26	1080.3	94.571	413.78	1036.8	54.899	50.878	1	1	-1.7358	-2.4338	-12.449	-17.029	8.3946	-7.2044	2.466	5.0484	6.6588	-9.6382	-9.9832	-11.981	1116
15.68	1569	78	NaN	5.7777	4.2202	13.029	-189.81	2.7845	-11.908	144.96	-699.32	1080	94.402	412.67	1036.5	53.117	51.293	1	1	-2.125	-2.8174	-12.428	-17.008	8.3812	-7.2057	1.9799	5.0248	6.2561	-10.023	-10.449	-11.983	1114
15.69	1570	78	NaN	5.7729	3.7855	13.015	-189.81	2.7509	-11.763	144.77	-698.51	1079.8	94.277	411.8	1036.2	52.791	49.212	1	1	-2.4973	-3.1843	-12.408	-16.988	8.3767	-7.2035	1.5386	4.9978	5.8794	-10.388	-10.869	-11.99	1112.3
15.7	1571	78	NaN	5.8046	3.4385	13.028	-189.81	2.7177	-11.696	144.52	-697.88	1079.7	94.04	411.14	1036.1	52.191	51.566	1	1	-2.2987	-2.9886	-12.399	-16.979	8.4111	-7.1986	1.1872	4.969	6.1123	-10.187	-11.212	-12.01	1111
15.71	1572	78	NaN	5.8307	3.1134	12.977	-189.81	2.6826	-11.662	144.52	-697.18	1079.5	93.715	410.45	1035.9	54.488	51.285	1	1	-2.3676	-3.0565	-12.384	-16.964	8.457	-7.1788	0.86378	4.9322	6.0894	-10.235	-11.52	-12.031	1109.6
15.72	1573	78	NaN	5.8066	2.7798	13	-189.79	2.6676	-11.504	144.33	-696.52	1079.3	93.757	409.84	1035.8	53.946	51.975	1	1	-2.7236	-3.4073	-12.361	-16.941	8.424	-7.1723	0.53027	4.9171	5.7004	-10.58	-11.831	-12.024	1108.4
15.73	1574	78	NaN	5.7516	2.3284	13.049	-189.77	2.6417	-11.325	144.1	-695.51	1079	93.729	409.04	1035.6	52.432	52.502	1	1	-2.7425	-3.4259	-12.342	-16.922	8.3625	-7.1637	0.078619	4.8915	5.62	-10.59	-12.264	-12.031	1106.5
15.74	1575	78	NaN	5.7125	1.9592	13.045	-189.77	2.6287	-11.198	144	-694.65	1078.8	93.657	408.37	1035.5	54.886	51.55	1	1	-2.7307	-3.4144	-12.324	-16.904	8.3256	-7.1581	-0.288	4.8759	5.5948	-10.572	-12.612	-12.028	1105
15.75	1576	78	NaN	5.6341	1.5605	13.005	-189.78	2.6092	-11.14	143.96	-693.9	1078.5	93.425	407.69	1035.4	54.197	51.562	1	1	-2.837	-3.5191	-12.305	-16.884	8.2609	-7.1525	-0.67915	4.8489	5.4239	-10.672	-12.984	-12.036	1103.6
15.76	1577	78	NaN	5.5152	1.1313	12.958	-189.79	2.5758	-11.118	143.95	-693.23	1078.2	93.115	407.01	1035.3	52.845	50.83	1	1	-3.0367	-3.7158	-12.283	-16.863	8.1605	-7.1451	-1.0985	4.8056	5.1238	-10.861	-13.382	-12.057	1102.2
15.77	1578	78	NaN	5.4767	0.96508	12.905	-189.79	2.5596	-11.059	144.08	-692.94	1078	93.144	406.77	1035.3	54.153	50.416	1	1	-3.3668	-4.0412	-12.259	-16.839	8.1284	-7.1408	-1.2603	4.785	4.7616	-11.182	-13.519	-12.054	1101.7
15.78	1579	78	NaN	5.341	0.54323	12.893	-189.81	2.5353	-10.94	143.99	-692.25	1077.7	93.172	406.11	1035.1	54.786	49.108	1	1	-3.4098	-4.0835	-12.241	-16.821	7.99	-7.1591	-1.6756	4.7542	4.5802	-11.243	-13.917	-12.067	1100.4
15.79	1580	78	NaN	5.22	0.22044	12.909	-189.82	2.5125	-10.844	143.82	-691.73	1077.4	93.183	405.5	1035	52.131	50.144	1	1	-3.4361	-4.1095	-12.224	-16.804	7.8621	-7.1765	-1.9931	4.7261	4.426	-11.286	-14.217	-12.078	1099.2
15.8	1581	78	NaN	5.1469	0.053497	12.93	-189.82	2.499	-10.761	143.73	-691.27	1077.2	93.231	405.03	1034.8	54.207	52.428	1	1	-3.5313	-4.2033	-12.205	-16.785	7.7841	-7.1854	-2.1568	4.7093	4.2528	-11.389	-14.362	-12.076	1098.3
15.81	1582	78	NaN	5.1078	-0.010814	12.96	-189.82	2.4842	-10.731	143.69	-690.86	1077	93.188	404.65	1034.7	55.362	50.035	1	1	-3.6032	-4.2742	-12.197	-16.776	7.7473	-7.1779	-2.2181	4.6915	4.144	-11.452	-14.415	-12.085	1097.5
15.82	1583	78	NaN	5.0856	-0.027831	12.99	-189.8	2.4605	-10.755	143.71	-690.5	1076.8	93.036	404.29	1034.7	52.293	51.577	1	1	-3.6674	-4.3375	-12.191	-16.771	7.7356	-7.1547	-2.2311	4.6638	4.0682	-11.492	-14.422	-12.107	1096.8
15.83	1584	78	NaN	5.0816	0.0025006	12.982	-189.79	2.4337	-10.747	143.9	-690.18	1076.7	93.002	403.95	1034.6	54.269	50.053	1	1	-3.7331	-4.4022	-12.187	-16.767	7.7453	-7.128	-2.1975	4.6337	4.0122	-11.53	-14.384	-12.133	1096.1
15.84	1585	78	NaN	5.0741	0.075591	12.978	-189.77	2.4211	-10.685	144.14	-690.01	1076.5	93.141	403.65	1034.4	53.863	49.447	1	1	-3.778	-4.4464	-12.183	-16.763	7.744	-7.0955	-2.1248	4.6215	3.966	-11.542	-14.308	-12.142	1095.7
15.85	1586	78	NaN	5.1029	0.39737	12.995	-189.74	2.4082	-10.609	144.74	-689.72	1076.2	93.358	403.12	1034.1	54.852	50.299	1	1	-3.7597	-4.4284	-12.182	-16.762	7.7947	-7.0489	-1.8058	4.6114	4.035	-11.477	-13.988	-12.15	1094.9
15.86	1587	78	NaN	5.117	0.69486	13.076	-189.73	2.3984	-10.579	145.08	-689.52	1076.2	93.472	402.75	1034	55.059	49.937	1	1	-3.7313	-4.4005	-12.182	-16.762	7.8223	-7.0285	-1.5144	4.6077	4.0909	-11.429	-13.696	-12.154	1094.3
15.87	1588	78	NaN	5.1062	0.96557	13.192	-189.73	2.385	-10.585	145.26	-689.43	1076.2	93.507	402.51	1033.9	55.076	51.168	1	1	-3.6798	-4.3497	-12.182	-16.762	7.8196	-7.0183	-1.2516	4.6022	4.1398	-11.368	-13.434	-12.16	1094
15.88	1589	78	NaN	5.0809	1.2191	13.301	-189.73	2.3678	-10.6	145.42	-689.41	1076.2	93.52	402.32	1033.8	60.839	51.422	1	1	-3.5083	-4.1806	-12.182	-16.762	7.8026	-7.0038	-1.0058	4.5927	4.2943	-11.184	-13.188	-12.169	1093.8
15.89	1590	78	NaN	5.0641	1.4016	13.377	-189.72	2.3568	-10.616	145.54	-689.44	1076.3	93.518	402.16	1033.7	58.549	49.942	1	1	-3.3717	-4.046	-12.183	-16.763	7.7923	-6.9949	-0.82988	4.5883	4.4206	-11.041	-13.013	-12.174	1093.7
15.9	1591	78	NaN	5.0871	2.0401	13.519	-189.71	2.3059	-10.663	146.42	-689.63	1076.4	93.567	401.77	1033.5	55.756	49.403	1	1	-3.2608	-3.9367	-12.184	-16.764	7.8598	-6.9337	-0.21007	4.5561	4.599	-10.87	-12.395	-12.208	1093.5
15.91	1592	78	NaN	5.1289	2.4113	13.549	-189.7	2.2732	-10.692	147.13	-689.78	1076.4	93.586	401.55	1033.3	53.921	51.09	1	1	-3.1438	-3.8215	-12.186	-16.766	7.938	-6.8894	0.15325	4.5312	4.7941	-10.711	-12.033	-12.235	1093.5
15.92	1593	78	NaN	5.2374	2.8459	13.69	-189.68	2.2245	-10.698	147.74	-690.01	1076.5	93.695	401.31	1033.2	55.757	50.837	1	1	-3.0275	-3.7068	-12.188	-16.768	8.0726	-6.8484	0.57288	4.4975	5.0451	-10.555	-11.615	-12.271	1093.5
15.93	1594	78	NaN	5.3995	3.3531	13.917	-189.67	2.1742	-10.709	148.29	-690.25	1076.7	93.807	401.05	1033	55.999	51.404	1	1	-2.9655	-3.6457	-12.191	-16.771	8.2578	-6.8101	1.0608	4.4666	5.2923	-10.456	-11.13	-12.304	1093.5
15.94	1595	78	NaN	5.5742	3.8226	14.127	-189.66	2.1373	-10.736	148.82	-690.45	1076.9	93.863	400.8	1032.8	63.203	52.405	1	1	-2.8902	-3.5716	-12.194	-16.774	8.4571	-6.7774	1.5144	4.4455	5.5669	-10.349	-10.68	-12.329	1093.5
15.95	1596	78	NaN	5.7152	4.1301	14.229	-189.66	2.1085	-10.746	149.34	-690.66	1076.9	93.921	400.65	1032.7	60.414	51.181	1	1	-2.8024	-3.4849	-12.198	-16.778	8.6224	-6.7525	1.8145	4.424	5.82	-10.237	-10.383	-12.354	1093.6
15.96	1597	78	NaN	5.8454	4.3868	14.325	-189.67	2.0808	-10.773	149.92	-690.95	1077	93.925	400.5	1032.7	69.89	50.857	1	1	-2.7636	-3.4468	-12.202	-16.782	8.7823	-6.7302	2.0638	4.4038	6.0187	-10.177	-10.138	-12.378	1093.8
15.97	1598	78	NaN	6.0178	4.674	14.338	-189.67	2.05	-10.778	150.73	-691.2	1077	93.979	400.36	1032.6	78.869	53.612	1	1	-2.709	-3.393	-12.205	-16.785	8.9939	-6.6927	2.3474	4.3766	6.2849	-10.086	-9.8578	-12.408	1093.9
15.98	1599	78	NaN	6.2197	5.0258	14.411	-189.66	2.0105	-10.764	151.59	-691.55	1076.9	94.101	400.2	1032.5	79.065	52.384	1	1	-2.6282	-3.3133	-12.208	-16.788	9.2338	-6.6507	2.6951	4.3412	6.6056	-9.964	-9.5126	-12.446	1094.2
15.99	1600	78	NaN	6.3948	5.3449	14.574	-189.66	1.9723	-10.76	152.15	-691.87	1077	94.196	400.05	1032.3	79.195	54.107	1	1	-2.5821	-3.2679	-12.21	-16.79	9.433	-6.6237	3.0074	4.3098	6.8508	-9.8916	-9.2029	-12.48	1094.4
16	1601	78	NaN	6.5478	5.619	14.809	-189.66	1.9381	-10.773	152.45	-692.1	1077.1	94.241	399.94	1032.3	78.938	52.574	1	1	-2.619	-3.3042	-12.213	-16.793	9.599	-6.6109	3.2719	4.2852	6.9801	-9.9151	-8.9415	-12.508	1094.5
16.01	1602	78	NaN	6.765	5.9738	15.068	-189.66	1.8966	-10.77	153	-692.28	1077.2	94.341	399.81	1032.2	80.245	54.228	1	1	-2.6191	-3.3044	-12.216	-16.796	9.8394	-6.5835	3.6162	4.2542	7.2202	-9.8879	-8.6	-12.542	1094.6
16.02	1603	78	NaN	6.9233	6.2196	15.152	-189.65	1.8658	-10.75	153.63	-692.29	1077.2	94.445	399.76	1032.1	82.048	53.812	1	1	-2.6206	-3.3058	-12.219	-16.799	10.025	-6.5502	3.8596	4.2259	7.4047	-9.856	-8.3593	-12.573	1094.6
16.03	1604	78	NaN	7.0463	6.4079	15.253	-189.66	1.842	-10.746	154.2	-692.39	1077.2	94.509	399.69	1032.1	82.895	51.155	1	1	-2.6315	-3.3166	-12.222	-16.802	10.175	-6.5345	4.0461	4.2039	7.5433	-9.8511	-8.1757	-12.598	1094.6
16.04	1605	78	NaN	7.1725	6.568	15.382	-189.67	1.8237	-10.724	154.69	-692.47	1077.2	94.614	399.64	1032	83.256	51.788	1	1	-2.6483	-3.3331	-12.225	-16.805	10.321	-6.5237	4.2026	4.1891	7.6727	-9.8567	-8.0222	-12.616	1094.7
16.05	1606	78	NaN	7.3518	6.7561	15.537	-189.68	1.8069	-10.698	155.3	-692.46	1077.2	94.738	399.6	1031.9	83.143	53.151	1	1	-2.665	-3.3496	-12.228	-16.808	10.526	-6.504	4.3884	4.1745	7.8607	-9.8536	-7.8394	-12.633	1094.7
16.06	1607	78	NaN	7.5671	6.9577	15.691	-189.68	1.7908	-10.686	156	-692.37	1077.1	94.833	399.56	1031.9	83.055	53.69	1	1	-2.6767	-3.3611	-12.231	-16.81	10.773	-6.4756	4.5911	4.1574	8.0966	-9.8367	-7.6395	-12.653	1094.6
16.07	1608	78	NaN	7.7357	7.0737	15.805	-189.68	1.7783	-10.688	156.49	-692.25	1077	94.875	399.54	1031.9	83.206	53.189	1	1	-2.6892	-3.3734	-12.233	-16.813	10.965	-6.4534	4.7099	4.1422	8.2763	-9.8268	-7.5233	-12.671	1094.5
16.08	1609	78	NaN	8.0521	7.157	15.908	-189.68	1.7499	-10.647	157.34	-692.18	1076.9	95.062	399.59	1031.9	82.98	52.463	1	1	-2.7038	-3.3878	-12.236	-16.816	11.317	-6.4133	4.7999	4.1069	8.6134	-9.8011	-7.4357	-12.709	1094.5
16.09	1610	78	NaN	8.2531	7.1748	16.024	-189.67	1.7359	-10.641	158.07	-692.14	1076.7	95.187	399.65	1031.9	82.861	54.14	1	1	-2.7584	-3.4416	-12.239	-16.819	11.549	-6.3728	4.8282	4.0825	8.791	-9.8144	-7.4111	-12.737	1094.5
16.1	1611	78	NaN	8.3739	7.1493	16.154	-189.66	1.7354	-10.646	158.47	-692.08	1076.6	95.281	399.69	1031.9	82.947	54.251	1	1	-2.6046	-3.29	-12.24	-16.82	11.686	-6.3451	4.8097	4.075	9.0819	-9.6351	-7.4302	-12.745	1094.5
16.11	1612	78	NaN	8.468	7.1367	16.273	-189.65	1.7422	-10.662	158.75	-691.98	1076.5	95.342	399.74	1031.9	83.045	52.43	1	1	-1.3792	-2.0824	-12.224	-16.803	11.792	-6.3236	4.8043	4.0745	10.413	-8.406	-7.4192	-12.729	1094.5
16.12	1613	78	NaN	8.5658	7.1668	16.383	-189.64	1.7492	-10.685	159.04	-691.82	1076.3	95.391	399.8	1032	82.334	52.637	1	1	-0.95051	-1.66	-12.218	-16.798	11.903	-6.3021	4.8441	4.0719	10.952	-7.9621	-7.3744	-12.726	1094.4
16.13	1614	78	NaN	8.6594	7.2261	16.512	-189.63	1.7525	-10.702	159.25	-691.6	1076.2	95.475	399.88	1032	82.297	52.383	1	1	-1.0034	-1.7121	-12.22	-16.8	12.004	-6.2815	4.9121	4.0665	11	-7.9936	-7.3081	-12.734	1094.2
16.14	1615	78	NaN	8.7447	7.3326	16.638	-189.61	1.772	-10.721	159.38	-691.37	1076	95.562	399.94	1032	82.805	52.783	1	1	-1.0297	-1.738	-12.222	-16.801	12.091	-6.2615	5.0279	4.0767	11.062	-7.9995	-7.1936	-12.725	1094.1
16.15	1616	78	NaN	8.8088	7.424	16.753	-189.59	1.7779	-10.748	159.46	-691.07	1075.9	95.63	400.04	1032.1	82.88	53.058	1	1	-1.0541	-1.7621	-12.223	-16.803	12.157	-6.2458	5.1266	4.0754	11.103	-8.0079	-7.0965	-12.728	1093.9
16.16	1617	78	NaN	8.8623	7.4751	16.875	-189.57	1.7994	-10.792	159.59	-690.72	1075.8	95.719	400.16	1032.2	81.817	53.592	1	1	-1.0651	-1.7728	-12.226	-16.806	12.213	-6.2209	5.1875	4.087	11.148	-7.9938	-7.0384	-12.719	1093.6
16.17	1618	78	NaN	8.8722	7.4567	16.96	-189.55	1.8194	-10.819	159.74	-690.43	1075.7	95.837	400.29	1032.2	81.756	53.29	1	1	-1.1309	-1.8377	-12.227	-16.807	12.225	-6.1973	5.1774	4.0987	11.094	-8.035	-7.05	-12.709	1093.5
16.18	1619	78	NaN	8.8332	7.3415	16.987	-189.54	1.8328	-10.827	159.93	-690.3	1075.6	95.978	400.45	1032.3	82.296	54.268	1	1	-1.2409	-1.9462	-12.228	-16.807	12.189	-6.1809	5.0691	4.1052	10.948	-8.127	-7.1584	-12.702	1093.5
16.19	1620	78	NaN	8.7819	7.124	16.974	-189.53	1.8579	-10.855	160.16	-690.32	1075.5	96.125	400.62	1032.4	82.238	55.002	1	1	-1.3139	-2.0181	-12.23	-16.81	12.141	-6.1674	4.8634	4.1186	10.828	-8.1855	-7.3669	-12.692	1093.7
16.2	1621	78	NaN	8.7295	6.9503	16.987	-189.53	1.8735	-10.882	160.19	-690.34	1075.5	96.193	400.73	1032.4	80.94	58.705	1	1	-1.4357	-2.1381	-12.233	-16.812	12.086	-6.1767	4.6952	4.1285	10.651	-8.3148	-7.5374	-12.684	1093.8
16.21	1622	78	NaN	8.6342	6.7342	17.048	-189.53	1.895	-10.874	160.04	-690.4	1075.5	96.437	400.95	1032.5	77.066	57.359	1	1	-1.618	-2.3177	-12.234	-16.814	11.97	-6.1939	4.4831	4.1461	10.352	-8.5117	-7.7512	-12.668	1094
16.22	1623	78	NaN	8.5572	6.5953	17.052	-189.53	1.9238	-10.888	160.04	-690.31	1075.5	96.639	401.16	1032.6	65.486	49.365	1	0	-1.727	-2.4252	-12.237	-16.817	11.882	-6.2092	4.3492	4.1699	10.155	-8.6344	-7.8882	-12.647	1094.1
16.23	1624	78	NaN	8.5082	6.5411	17.034	-189.54	1.9488	-10.918	160.03	-690.18	1075.5	96.767	401.35	1032.7	59.197	51.562	1	0	-1.8267	-2.5235	-12.241	-16.821	11.825	-6.2232	4.3002	4.1896	9.9985	-8.7467	-7.9404	-12.631	1094.2
16.24	1625	78	NaN	8.4806	6.5412	17.03	-189.55	1.9642	-10.945	159.94	-690.12	1075.5	96.838	401.49	1032.8	50.934	49.778	1	0	-1.9045	-2.6001	-12.243	-16.823	11.789	-6.2374	4.3045	4.201	9.8844	-8.8375	-7.939	-12.622	1094.3
16.25	1626	78	NaN	8.4569	6.5586	17.036	-189.55	1.976	-10.963	159.84	-690.07	1075.5	96.884	401.58	1032.8	55.72	51.17	1	0	-2.058	-2.7513	-12.246	-16.826	11.758	-6.252	4.3244	4.2101	9.6995	-9.0034	-7.9215	-12.616	1094.3
16.26	1627	78	NaN	8.3763	6.6196	17.009	-189.56	2.0107	-11.022	159.69	-690.05	1075.4	96.991	401.79	1032.9	56.152	51.535	1	0	-2.3327	-3.0221	-12.248	-16.828	11.663	-6.2736	4.3921	4.2382	9.3301	-9.2958	-7.8555	-12.589	1094.5
16.27	1628	78	NaN	8.3064	6.8268	16.899	-189.56	2.0608	-11.105	159.45	-690.23	1075.4	97.185	402.19	1033.1	55.187	49.4	1	0	-2.5848	-3.2705	-12.25	-16.829	11.568	-6.2999	4.6107	4.2769	8.9836	-9.5704	-7.6389	-12.553	1095
16.28	1629	78	NaN	8.1429	7.0355	16.919	-189.56	2.0929	-11.145	158.89	-690.32	1075.5	97.373	402.52	1033.2	54.782	50.645	1	0	-2.8267	-3.5089	-12.251	-16.831	11.365	-6.3369	4.8185	4.3099	8.5379	-9.8459	-7.4324	-12.521	1095.4
16.29	1630	78	NaN	7.9971	7.1836	16.955	-189.56	2.1064	-11.153	158.39	-690.42	1075.7	97.542	402.77	1033.2	54.439	50.579	1	0	-3.0537	-3.7327	-12.251	-16.831	11.183	-6.3743	4.9619	4.3281	8.1291	-10.107	-7.289	-12.503	1095.7
16.3	1631	78	NaN	7.9142	7.2711	16.916	-189.56	2.1114	-11.139	158.15	-690.62	1075.8	97.723	402.97	1033.3	55.523	50.228	1	0	-3.2267	-3.9031	-12.251	-16.831	11.077	-6.4023	5.0471	4.3354	7.85	-10.305	-7.2036	-12.495	1096.1
16.31	1632	78	NaN	7.8155	7.3458	16.817	-189.56	2.1205	-11.108	158.04	-690.97	1075.9	97.959	403.19	1033.3	49.447	49.835	1	0	-3.3786	-4.0529	-12.251	-16.83	10.959	-6.4181	5.1198	4.3465	7.58	-10.471	-7.1308	-12.484	1096.6
16.32	1633	78	NaN	7.6348	7.4118	16.644	-189.55	2.1384	-11.103	157.94	-691.72	1076.1	98.164	403.48	1033.4	63.936	52.922	1	0	-3.6395	-4.3099	-12.251	-16.83	10.759	-6.4293	5.1837	4.3665	7.1192	-10.739	-7.0668	-12.464	1097.7
16.33	1634	78	NaN	7.4915	7.5015	16.537	-189.54	2.1483	-11.103	157.88	-692.23	1076.2	98.288	403.69	1033.4	72.885	51.809	1	0	-3.9032	-4.5698	-12.25	-16.83	10.604	-6.4325	5.2695	4.3803	6.7008	-11.002	-6.9808	-12.45	1098.4
16.34	1635	78	NaN	7.3521	7.6297	16.485	-189.53	2.1595	-11.12	157.75	-692.66	1076.5	98.359	403.88	1033.5	64.461	49.235	1	0	-4.064	-4.7283	-12.249	-16.829	10.453	-6.4324	5.3901	4.3991	6.3885	-11.161	-6.8591	-12.43	1099
16.35	1636	78	NaN	7.1986	7.8194	16.473	-189.52	2.1767	-11.147	157.57	-693.2	1076.8	98.443	404.11	1033.6	62.217	49.014	1	0	-4.2175	-4.8796	-12.247	-16.827	10.283	-6.4348	5.5664	4.4297	6.0654	-11.314	-6.6809	-12.398	1099.8
16.36	1637	78	NaN	7.0321	8.0142	16.551	-189.51	2.1979	-11.171	157.15	-693.9	1077.3	98.546	404.35	1033.7	72.166	51.924	1	0	-4.4029	-5.0622	-12.245	-16.825	10.086	-6.4533	5.7402	4.4719	5.6836	-11.516	-6.5047	-12.353	1100.7
16.37	1638	78	NaN	6.872	8.1096	16.76	-189.5	2.2161	-11.184	156.36	-694.65	1077.9	98.623	404.54	1033.7	76.331	53.524	1	0	-4.8854	-5.5378	-12.242	-16.821	9.8786	-6.4938	5.8098	4.5158	4.9931	-12.032	-6.4317	-12.306	1101.6
16.38	1639	78	NaN	6.7435	8.2406	16.503	-189.49	2.2307	-11.201	157.05	-695.29	1077.9	98.677	404.75	1033.8	78.517	54.734	1	0	-5.1857	-5.8338	-12.239	-16.819	9.7811	-6.4544	5.947	4.5243	4.5954	-12.288	-6.2917	-12.294	1102.5
16.39	1640	78	NaN	6.6785	8.3387	16.524	-189.48	2.2431	-11.221	156.92	-696.03	1078.3	98.73	404.95	1033.9	79.044	55.595	1	0	-5.3378	-5.9836	-12.236	-16.816	9.7039	-6.4594	6.0326	4.5492	4.3661	-12.443	-6.2037	-12.267	1103.4
16.4	1641	78	NaN	6.6383	8.5171	16.613	-189.48	2.261	-11.241	156.87	-697.05	1078.9	98.863	405.33	1034	78.926	55.719	1	0	-5.4921	-6.1357	-12.232	-16.812	9.6504	-6.4649	6.1912	4.5869	4.1583	-12.601	-6.0409	-12.225	1104.8
16.41	1642	78	NaN	6.6312	8.6646	16.721	-189.47	2.2814	-11.276	156.86	-697.88	1079.4	98.93	405.65	1034.2	78.933	54.44	1	0	-5.6483	-6.2896	-12.227	-16.806	9.6362	-6.4663	6.3226	4.6234	3.9879	-12.756	-5.9039	-12.183	1106
16.42	1643	78	NaN	6.6461	8.7217	16.848	-189.47	2.2971	-11.318	156.77	-698.44	1079.8	98.921	405.85	1034.3	78.879	53.867	1	0	-5.8134	-6.4523	-12.222	-16.802	9.6451	-6.4719	6.3679	4.6508	3.8317	-12.924	-5.8544	-12.151	1106.7
16.43	1644	78	NaN	6.6536	8.7239	17.008	-189.47	2.302	-11.33	156.61	-699.07	1080.2	98.978	406.08	1034.4	79.686	53.857	1	0	-5.8821	-6.52	-12.219	-16.799	9.6388	-6.4894	6.3549	4.6711	3.7567	-13.009	-5.8639	-12.128	1107.6
16.44	1645	78	NaN	6.671	8.6824	17.072	-189.46	2.3148	-11.319	156.75	-699.71	1080.4	99.081	406.33	1034.5	80.434	52.297	1	0	-5.8492	-6.4876	-12.216	-16.796	9.6559	-6.4795	6.3048	4.6923	3.8067	-12.967	-5.9111	-12.104	1108.5
16.45	1646	78	NaN	6.6809	8.5749	17.126	-189.46	2.3235	-11.331	156.92	-700.38	1080.7	99.135	406.56	1034.5	80.011	54.175	1	0	-5.8196	-6.4584	-12.213	-16.793	9.6694	-6.4732	6.1903	4.7081	3.8498	-12.932	-6.0226	-12.085	1109.4
16.46	1647	78	NaN	6.703	8.374	17.148	-189.46	2.3367	-11.31	157.32	-701.26	1080.9	99.307	406.88	1034.6	79.428	53.988	1	0	-5.7595	-6.3992	-12.21	-16.79	9.6996	-6.4636	5.9866	4.7241	3.9401	-12.863	-6.2238	-12.066	1110.6
16.47	1648	78	NaN	6.7455	8.1926	17.157	-189.46	2.3534	-11.275	157.74	-701.97	1081	99.511	407.17	1034.7	79.186	55.129	1	0	-5.6494	-6.2906	-12.209	-16.789	9.7509	-6.4584	5.8051	4.7409	4.1016	-12.749	-6.4037	-12.048	1111.6
16.48	1649	78	NaN	6.8004	8.0604	17.234	-189.47	2.3723	-11.267	157.98	-702.42	1081.1	99.64	407.42	1034.7	79.836	56.698	1	0	-5.5407	-6.1836	-12.208	-16.787	9.8097	-6.4653	5.6725	4.7602	4.269	-12.649	-6.5351	-12.027	1112.3
16.49	1650	78	NaN	6.844	7.9192	17.452	-189.49	2.3933	-11.312	157.95	-702.88	1081.3	99.646	407.72	1034.9	79.682	56.934	1	0	-5.4342	-6.0786	-12.207	-16.787	9.8492	-6.4858	5.5294	4.7831	4.4149	-12.564	-6.6776	-12.004	1113.1
16.5	1651	78	NaN	6.8377	7.848	17.546	-189.51	2.4105	-11.341	158.1	-703.1	1081.3	99.654	407.94	1035	79.605	56.577	1	0	-5.1888	-5.8367	-12.206	-16.786	9.8492	-6.4983	5.4617	4.7967	4.6604	-12.335	-6.7445	-11.989	1113.5
16.51	1652	78	NaN	6.8656	7.6952	17.709	-189.53	2.4283	-11.4	158.21	-703.38	1081.4	99.621	408.26	1035.1	79.396	56.75	1	0	-4.9596	-5.6109	-12.205	-16.785	9.8828	-6.5083	5.3154	4.8082	4.9232	-12.119	-6.89	-11.977	1114.1
16.52	1653	78	NaN	6.8883	7.5869	17.769	-189.53	2.4356	-11.439	158.36	-703.56	1081.4	99.581	408.45	1035.2	78.709	55.344	1	0	-4.8126	-5.4661	-12.205	-16.784	9.9139	-6.5052	5.2137	4.8088	5.1013	-11.971	-6.9908	-11.976	1114.5
16.53	1654	78	NaN	6.9543	7.3404	17.792	-189.53	2.4406	-11.456	158.82	-703.75	1081.2	99.592	408.79	1035.3	77.864	55.165	1	0	-4.6522	-5.308	-12.204	-16.784	10.002	-6.485	4.981	4.7999	5.3493	-11.793	-7.2229	-11.984	1115.1
16.54	1655	78	NaN	7.0399	6.9806	17.855	-189.53	2.4477	-11.464	159.31	-703.99	1081.1	99.622	409.25	1035.5	74.684	52.137	1	0	-4.4958	-5.1539	-12.203	-16.783	10.109	-6.4639	4.6361	4.7921	5.613	-11.618	-7.5673	-11.991	1115.8
16.55	1656	78	NaN	7.0702	6.6999	17.987	-189.53	2.4579	-11.475	159.25	-704.17	1081.2	99.608	409.52	1035.6	71.662	51.424	1	0	-4.3707	-5.0305	-12.203	-16.783	10.136	-6.4645	4.3585	4.7992	5.7648	-11.495	-7.8442	-11.983	1116.2
16.56	1657	78	NaN	7.1381	6.2577	18.09	-189.51	2.4974	-11.43	159.48	-704.11	1081	99.77	409.88	1035.7	72.079	51.915	1	0	-4.2457	-4.9073	-12.202	-16.782	10.206	-6.444	3.9317	4.8234	5.9607	-11.351	-8.2703	-11.958	1116.5
16.57	1658	78	NaN	7.1828	5.8634	18.217	-189.5	2.5206	-11.421	159.39	-704.13	1081	99.816	410.13	1035.8	73.034	52.503	1	0	-4.1212	-4.7847	-12.201	-16.781	10.243	-6.4434	3.5434	4.8406	6.122	-11.228	-8.6578	-11.94	1116.8
16.58	1659	78	NaN	7.1724	5.4491	18.319	-189.49	2.541	-11.421	159.25	-704.13	1081	99.845	410.37	1035.9	75.359	51.957	1	0	-3.838	-4.5056	-12.2	-16.78	10.223	-6.4414	3.1329	4.8571	6.3853	-10.947	-9.0669	-11.923	1117
16.59	1660	78	NaN	7.2178	4.9746	18.303	-189.48	2.5651	-11.419	159.31	-704.09	1080.9	99.868	410.59	1036	77.294	53.447	1	0	-3.5084	-4.1807	-12.198	-16.778	10.27	-6.4271	2.6684	4.8713	6.7621	-10.608	-9.5299	-11.907	1117.2
16.6	1661	78	NaN	7.2983	4.3762	18.172	-189.47	2.595	-11.422	159.5	-704.02	1080.7	99.866	410.85	1036.1	78.053	55.155	1	0	-3.3046	-3.9799	-12.197	-16.777	10.36	-6.4041	2.0883	4.8829	7.0553	-10.384	-10.108	-11.894	1117.4
16.61	1662	78	NaN	7.3045	3.6209	18.004	-189.45	2.6277	-11.441	159.48	-703.89	1080.4	99.824	411.18	1036.2	78.551	56.06	1	0	-3.1471	-3.8246	-12.196	-16.776	10.367	-6.3836	1.3561	4.8925	7.22	-10.208	-10.84	-11.883	1117.5
16.62	1663	78	NaN	7.4052	2.9487	17.742	-189.42	2.6523	-11.443	159.53	-703.42	1080	99.84	411.56	1036.3	78.032	55.299	1	0	-3.0232	-3.7026	-12.196	-16.776	10.469	-6.356	0.70977	4.8912	7.4463	-10.059	-11.486	-11.885	1117.4
16.63	1664	78	NaN	7.4622	2.4774	17.69	-189.4	2.6714	-11.471	159.06	-703.15	1079.9	99.776	411.82	1036.4	76.916	53.462	1	0	-2.9179	-3.5988	-12.197	-16.777	10.506	-6.3579	0.2495	4.8993	7.5878	-9.9568	-11.947	-11.877	1117.4
16.64	1665	78	NaN	7.5381	2.1034	17.561	-189.39	2.6904	-11.516	158.81	-702.75	1079.7	99.664	412.05	1036.6	76.462	52.46	1	0	-2.808	-3.4905	-12.198	-16.778	10.575	-6.3517	-0.10945	4.9033	7.7671	-9.8422	-12.307	-11.875	1117.2
16.65	1666	78	NaN	7.6607	1.7236	17.358	-189.38	2.7157	-11.542	158.69	-702.06	1079.4	99.61	412.34	1036.7	75.807	53.096	1	0	-2.6477	-3.3325	-12.2	-16.78	10.696	-6.3435	-0.46833	4.9077	8.048	-9.676	-12.669	-11.873	1116.8
16.66	1667	78	NaN	7.7838	1.3507	17.193	-189.37	2.7456	-11.536	158.51	-701.29	1079.2	99.642	412.65	1036.8	73.449	52.762	1	0	-2.4485	-3.1362	-12.203	-16.783	10.809	-6.3459	-0.8232	4.9195	8.3603	-9.4821	-13.027	-11.864	1116.3
16.67	1668	78	NaN	7.8284	1.0876	17.177	-189.37	2.7708	-11.513	158.17	-700.84	1079.1	99.718	412.85	1036.9	70.108	51.758	1	0	-2.214	-2.9052	-12.207	-16.787	10.833	-6.3626	-1.0819	4.9404	8.6188	-9.2678	-13.289	-11.846	1116
16.68	1669	78	NaN	7.843	0.97383	17.115	-189.36	2.7847	-11.486	158.18	-700.56	1079	99.8	412.96	1036.9	67.298	50.661	1	0	-1.9872	-2.6816	-12.209	-16.789	10.844	-6.3562	-1.1894	4.9479	8.8572	-9.0377	-13.399	-11.841	1115.8
16.69	1670	78	NaN	7.8727	0.52879	16.991	-189.34	2.8158	-11.472	158.2	-699.66	1078.7	99.856	413.38	1037	62.451	49.763	1	0	-1.7702	-2.4677	-12.213	-16.793	10.873	-6.3384	-1.6117	4.9563	9.1029	-8.8061	-13.824	-11.836	1115.3
16.7	1671	78	NaN	7.8989	0.24874	16.967	-189.33	2.8321	-11.487	158.21	-699	1078.5	99.821	413.67	1037.1	54.773	49.07	1	0	-1.5667	-2.2672	-12.217	-16.797	10.903	-6.3303	-1.8779	4.9587	9.3362	-8.5975	-14.095	-11.838	1115
16.71	1672	78	NaN	7.9252	0.047381	17.005	-189.34	2.8395	-11.53	158.2	-698.49	1078.4	99.713	413.89	1037.2	53.299	50.155	1	0	-1.3937	-2.0967	-12.221	-16.801	10.935	-6.3277	-2.0697	4.9566	9.5414	-8.4244	-14.291	-11.844	1114.7
16.72	1673	78	NaN	7.9609	-0.20239	17.07	-189.34	2.85	-11.591	158.21	-698	1078.3	99.573	414.14	1037.4	54.172	51.812	1	0	-1.2261	-1.9315	-12.225	-16.805	10.979	-6.3227	-2.3065	4.9541	9.7528	-8.2543	-14.532	-11.851	1114.4
16.73	1674	78	NaN	8.0104	-0.54798	17.148	-189.34	2.871	-11.649	158.29	-697.54	1078.1	99.453	414.44	1037.5	54.929	51.02	1	0	-0.78293	-1.4948	-12.239	-16.819	11.039	-6.3108	-2.6323	4.9553	10.256	-7.8057	-14.871	-11.864	1114.3
16.74	1675	78	NaN	8.0459	-0.80571	17.22	-189.34	2.8851	-11.664	158.41	-697.28	1078	99.441	414.65	1037.6	54.084	51.859	1	0	-0.40492	-1.1223	-12.251	-16.831	11.082	-6.2999	-2.8808	4.9602	10.677	-7.4222	-15.132	-11.871	1114.2
16.75	1676	78	NaN	8.0572	-1.1575	16.862	-189.32	2.9112	-11.662	160	-697.17	1077.3	99.469	414.97	1037.7	57.236	52.14	1	0	-0.18588	-0.90642	-12.258	-16.838	11.172	-6.209	-3.1939	4.9475	10.987	-7.1154	-15.452	-11.891	1114.5
16.76	1677	78	NaN	8.0561	-1.4416	16.748	-189.31	2.9301	-11.673	160.77	-697.13	1077	99.46	415.21	1037.8	62.853	49.862	1	0	-0.031669	-0.75445	-12.265	-16.845	11.211	-6.1592	-3.4566	4.9451	11.179	-6.9137	-15.721	-11.9	1114.7
16.77	1678	78	NaN	8.0311	-1.68	16.765	-189.31	2.9427	-11.669	161.15	-697.15	1076.9	99.493	415.42	1037.9	64.741	50.09	1	0	0.11381	-0.61108	-12.272	-16.852	11.203	-6.1351	-3.6834	4.946	11.317	-6.7462	-15.956	-11.906	1115
16.78	1679	78	NaN	7.981	-1.8865	16.823	-189.3	2.9523	-11.657	161.52	-697.18	1076.7	99.548	415.64	1037.9	67.411	50.897	1	0	0.28133	-0.44599	-12.283	-16.863	11.168	-6.1164	-3.8798	4.9457	11.45	-6.5624	-16.163	-11.918	1115.2
16.79	1680	78	NaN	7.9163	-2.0581	16.925	-189.3	2.9618	-11.665	161.87	-697.17	1076.6	99.549	415.84	1038	70.935	51.764	1	0	0.44884	-0.28091	-12.294	-16.874	11.121	-6.0966	-4.0415	4.9452	11.57	-6.3775	-16.336	-11.929	1115.4
16.8	1681	78	NaN	7.8537	-2.226	17.104	-189.3	2.9701	-11.655	162.11	-697.21	1076.5	99.584	416.06	1038.1	73.24	51.388	1	0	0.61636	-0.11582	-12.305	-16.885	11.068	-6.0902	-4.2025	4.9466	11.684	-6.206	-16.508	-11.939	1115.7
16.81	1682	78	NaN	7.6999	-2.4731	17.368	-189.32	2.991	-11.651	162.56	-697.5	1076.4	99.592	416.34	1038.2	74.269	53.14	1	0	0.70235	-0.031082	-12.312	-16.892	10.936	-6.0831	-4.4358	4.9538	11.638	-6.1142	-16.748	-11.938	1116.3
16.82	1683	78	NaN	7.6042	-2.6512	17.526	-189.32	3.0044	-11.645	163.15	-697.83	1076.2	99.607	416.56	1038.2	75.75	53.053	1	0	0.75459	0.020404	-12.317	-16.897	10.868	-6.0571	-4.5984	4.9516	11.622	-6.0367	-16.916	-11.945	1116.8
16.83	1684	78	NaN	7.5537	-2.7865	17.68	-189.32	3.014	-11.653	163.68	-698.1	1076	99.586	416.75	1038.3	76.808	52.699	1	0	0.78021	0.045655	-12.325	-16.905	10.844	-6.0256	-4.7188	4.9463	11.624	-5.9799	-17.044	-11.959	1117.3
16.84	1685	78	NaN	7.5406	-2.9147	17.925	-189.31	3.0244	-11.664	164.13	-698.37	1075.8	99.556	416.98	1038.4	77.161	53.411	1	0	0.80584	0.070906	-12.333	-16.913	10.854	-5.997	-4.8339	4.9436	11.66	-5.9261	-17.167	-11.97	1117.8
16.85	1686	78	NaN	7.5903	-3.0505	18.331	-189.3	3.0372	-11.658	164.38	-698.73	1075.8	99.564	417.27	1038.5	77.049	53.628	1	0	0.8553	0.11965	-12.342	-16.922	10.914	-5.9776	-4.9617	4.9483	11.77	-5.8579	-17.304	-11.973	1118.5
16.86	1687	78	NaN	7.8046	-3.1554	19.003	-189.28	3.0472	-11.672	163.68	-699.13	1076.2	99.509	417.56	1038.6	76.455	54.066	1	0	1.1914	0.45088	-12.353	-16.933	11.093	-5.9945	-5.0799	4.9717	12.285	-5.5436	-17.433	-11.961	1119.2
16.87	1688	78	NaN	7.8492	-3.1534	19.104	-189.29	3.054	-11.655	163.86	-699.27	1076.2	99.544	417.67	1038.6	75.821	52.613	1	0	1.5275	0.78211	-12.364	-16.944	11.145	-5.9916	-5.0744	4.975	12.672	-5.2094	-17.438	-11.969	1119.4
16.88	1689	78	NaN	7.92	-3.1089	19.127	-189.28	3.0552	-11.676	164.46	-699.49	1076	99.492	417.83	1038.7	74.702	52.337	1	0	1.8636	1.1133	-12.375	-16.955	11.248	-5.9546	-5.0168	4.9632	13.111	-4.8412	-17.392	-11.992	1119.8
16.89	1690	78	NaN	8.0537	-3.0096	19.153	-189.27	3.0656	-11.68	165.48	-699.89	1075.8	99.497	418.09	1038.8	73.555	51.84	1	0	2.0214	1.2688	-12.386	-16.966	11.431	-5.894	-4.9001	4.9561	13.453	-4.6252	-17.286	-12.01	1120.5
16.9	1691	78	NaN	8.1936	-2.8935	19.209	-189.26	3.0808	-11.668	166.48	-700.36	1075.6	99.555	418.38	1038.9	71.685	51.813	1	0	2.0445	1.2916	-12.396	-16.976	11.617	-5.8403	-4.7724	4.9597	13.661	-4.5486	-17.168	-12.016	1121.3
16.91	1692	78	NaN	8.2662	-2.8038	19.286	-189.27	3.0885	-11.662	167.03	-700.76	1075.7	99.592	418.57	1038.9	67.603	51.143	1	0	1.9276	1.1764	-12.398	-16.978	11.714	-5.818	-4.6832	4.9679	13.642	-4.6416	-17.081	-12.01	1122
16.92	1693	78	NaN	8.3608	-2.6412	19.302	-189.27	3.1026	-11.586	168.06	-701.28	1075.7	99.818	418.9	1039	63.965	50.134	1	0	2.108	1.3542	-12.405	-16.985	11.847	-5.7833	-4.5158	4.9773	13.955	-4.4291	-16.921	-12.007	1122.9
16.93	1694	78	NaN	8.4037	-2.5782	19.334	-189.27	3.1068	-11.554	168.35	-701.48	1075.7	99.918	419.03	1039	63.922	52.433	1	0	2.6364	1.8749	-12.418	-16.998	11.899	-5.773	-4.454	4.9826	14.535	-3.8981	-16.872	-12.015	1123.2
16.94	1695	78	NaN	8.5477	-2.4177	19.4	-189.29	3.1189	-11.57	169.07	-701.9	1075.8	99.914	419.26	1039	65.995	52.263	1	0	2.7681	2.0047	-12.422	-17.002	12.077	-5.757	-4.2936	4.9948	14.845	-3.7523	-16.716	-12.007	1123.9
16.95	1696	78	NaN	8.6828	-2.2497	19.478	-189.31	3.129	-11.601	169.75	-702.32	1075.9	99.87	419.48	1039.1	65.136	51.105	1	0	2.8306	2.0663	-12.426	-17.006	12.247	-5.7426	-4.1251	5.0044	15.078	-3.6763	-16.551	-12.001	1124.6
16.96	1697	78	NaN	8.815	-2.0425	19.566	-189.32	3.1439	-11.641	170.45	-702.82	1076	99.797	419.71	1039.2	60.494	50.817	1	0	2.8453	2.0807	-12.429	-17.009	12.417	-5.7171	-3.9164	5.0178	15.262	-3.6363	-16.346	-11.992	1125.3
16.97	1698	78	NaN	8.9996	-1.7393	19.668	-189.32	3.1722	-11.696	171.42	-703.5	1076.1	99.687	420.01	1039.4	58.292	50.335	1	0	2.898	2.1327	-12.434	-17.014	12.653	-5.6694	-3.6101	5.0431	15.551	-3.5367	-16.044	-11.971	1126.4
16.98	1699	78	NaN	9.0953	-1.5859	19.724	-189.33	3.1775	-11.72	171.8	-703.88	1076.2	99.65	420.19	1039.4	61.182	50.02	1	0	3.0077	2.2408	-12.441	-17.021	12.768	-5.6567	-3.4562	5.0478	15.776	-3.4159	-15.897	-11.973	1127
16.99	1700	78	NaN	9.1544	-1.4956	19.74	-189.33	3.1886	-11.729	172.03	-704.04	1076.2	99.646	420.27	1039.4	63.349	50.947	1	0	3.136	2.3672	-12.443	-17.023	12.838	-5.6472	-3.3655	5.0585	15.974	-3.28	-15.808	-11.964	1127.2
17	1701	78	NaN	9.2575	-1.346	19.749	-189.33	3.1922	-11.741	172.39	-704.31	1076.3	99.628	420.41	1039.5	63.273	52.481	1	0	3.2431	2.4728	-12.444	-17.024	12.959	-5.631	-3.2147	5.0609	16.202	-3.1582	-15.659	-11.963	1127.7
17.01	1702	78	NaN	9.44	-1.0518	19.744	-189.33	3.1994	-11.756	172.91	-704.71	1076.4	99.596	420.65	1039.6	61.824	51.76	1	0	3.2905	2.5195	-12.447	-17.027	13.168	-5.5976	-2.919	5.0666	16.458	-3.0781	-15.366	-11.96	1128.3
17.02	1703	78	NaN	9.6139	-0.75519	19.726	-189.31	3.2086	-11.768	173.35	-705.05	1076.4	99.565	420.87	1039.7	60.893	51.991	1	0	3.7041	2.9272	-12.451	-17.031	13.363	-5.5622	-2.621	5.0744	17.068	-2.635	-15.072	-11.956	1128.9
17.03	1704	78	NaN	9.6935	-0.61648	19.706	-189.3	3.2115	-11.777	173.48	-705.17	1076.5	99.539	420.97	1039.7	61.595	52.017	1	0	4.1955	3.4114	-12.456	-17.035	13.45	-5.546	-2.4814	5.0764	17.646	-2.1346	-14.937	-11.959	1129.2
17.04	1705	78	NaN	9.8868	-0.32301	19.697	-189.29	3.2124	-11.809	173.57	-705.43	1076.7	99.445	421.19	1039.9	62.147	51.214	1	0	4.4164	3.6291	-12.46	-17.04	13.651	-5.5296	-2.1896	5.079	18.068	-1.9006	-14.65	-11.961	1129.7
17.05	1706	78	NaN	10.148	-0.02826	19.581	-189.28	3.2247	-11.829	173.86	-705.51	1076.7	99.386	421.38	1040	61.907	50.379	1	0	4.6372	3.8467	-12.464	-17.044	13.93	-5.499	-1.8916	5.0879	18.567	-1.6523	-14.356	-11.956	1129.9
17.06	1707	78	NaN	10.416	0.20795	19.469	-189.26	3.2476	-11.824	174	-705.48	1076.8	99.418	421.59	1040.1	61.793	52.249	1	0	4.858	4.0643	-12.469	-17.049	14.202	-5.4718	-1.6512	5.1068	19.06	-1.4075	-14.12	-11.942	1130.1
17.07	1708	78	NaN	10.577	0.34089	19.398	-189.24	3.2602	-11.825	174.04	-705.43	1076.8	99.421	421.74	1040.2	61.137	51.059	1	0	4.984	4.1884	-12.47	-17.05	14.365	-5.4541	-1.5148	5.1159	19.349	-1.2657	-13.985	-11.934	1130.2
17.08	1709	78	NaN	10.688	0.42055	19.336	-189.23	3.2665	-11.832	174.04	-705.34	1076.8	99.401	421.86	1040.3	60.658	50.175	1	0	5.057	4.2604	-12.47	-17.05	14.476	-5.4439	-1.4309	5.1179	19.533	-1.1835	-13.901	-11.932	1130.3
17.09	1710	78	NaN	10.874	0.52299	19.233	-189.22	3.2825	-11.83	174.03	-705.15	1076.7	99.413	422.05	1040.4	59.755	50.896	1	0	5.0753	4.2784	-12.47	-17.05	14.661	-5.4344	-1.3209	5.1264	19.737	-1.156	-13.791	-11.924	1130.3
17.1	1711	78	NaN	11.104	0.60551	19.127	-189.2	3.3055	-11.846	173.81	-704.84	1076.6	99.374	422.28	1040.5	58.171	53.184	1	0	5.1059	4.3085	-12.47	-17.05	14.883	-5.4188	-1.2277	5.1387	19.989	-1.1103	-13.698	-11.911	1130.2
17.11	1712	78	NaN	11.308	0.61432	19.039	-189.19	3.3232	-11.861	173.45	-704.36	1076.5	99.365	422.55	1040.6	59.009	51.862	1	0	5.1462	4.3483	-12.47	-17.05	15.07	-5.4294	-1.2062	5.1436	20.216	-1.0811	-13.676	-11.906	1129.9
17.12	1713	78	NaN	11.456	0.51108	18.962	-189.18	3.3358	-11.879	172.95	-703.89	1076.4	99.347	422.84	1040.7	56.932	52.358	1	0	5.2134	4.4145	-12.471	-17.051	15.193	-5.4417	-1.2969	5.1438	20.407	-1.0272	-13.768	-11.907	1129.7
17.13	1714	78	NaN	11.543	0.3631	18.887	-189.17	3.3443	-11.9	172.48	-703.48	1076.3	99.318	423.08	1040.8	56.365	51.401	1	0	5.2718	4.4721	-12.472	-17.052	15.259	-5.4544	-1.4339	5.1413	20.531	-0.98225	-13.906	-11.911	1129.5
17.14	1715	78	NaN	11.586	0.19446	18.798	-189.17	3.3549	-11.926	172.1	-703.11	1076.1	99.272	423.27	1040.9	54.727	50.984	1	0	5.1914	4.3928	-12.472	-17.051	15.286	-5.4674	-1.5909	5.1403	20.477	-1.0746	-14.062	-11.911	1129.3
17.15	1716	78	NaN	11.612	0.013754	18.691	-189.17	3.3721	-11.962	171.79	-702.77	1075.9	99.202	423.43	1041	54.584	50.466	1	0	5.1626	4.3644	-12.47	-17.05	15.3	-5.4779	-1.7576	5.1434	20.462	-1.1134	-14.228	-11.907	1129.1
17.16	1717	78	NaN	11.637	-0.11064	18.617	-189.16	3.3843	-12.008	171.68	-702.59	1075.8	99.098	423.5	1041.1	54.553	51.161	1	0	5.1845	4.386	-12.468	-17.047	15.325	-5.4735	-1.8722	5.1458	20.509	-1.0874	-14.34	-11.902	1129
17.17	1718	78	NaN	11.632	-0.62634	18.476	-189.16	3.4143	-11.998	170.78	-701.89	1075.6	99.188	423.89	1041.3	54.894	51.342	1	0	5.1062	4.3089	-12.466	-17.046	15.271	-5.519	-2.3693	5.1572	20.377	-1.2101	-14.835	-11.888	1128.6
17.18	1719	78	NaN	11.64	-0.83473	18.379	-189.16	3.4348	-11.98	170.5	-701.53	1075.4	99.26	424.06	1041.3	54.663	51.484	1	0	5.0124	4.2164	-12.463	-17.043	15.261	-5.5359	-2.5667	5.1667	20.274	-1.3194	-15.03	-11.876	1128.4
17.19	1720	78	NaN	11.647	-1.1589	18.3	-189.16	3.447	-12.023	169.95	-700.89	1075.2	99.161	424.36	1041.5	55.24	52.294	1	0	4.9026	4.1082	-12.459	-17.039	15.246	-5.5587	-2.8725	5.1606	20.149	-1.4505	-15.332	-11.878	1128
17.2	1721	78	NaN	11.634	-1.5596	18.255	-189.16	3.4478	-12.08	169.18	-700.16	1075	99.025	424.76	1041.7	53.134	50.731	1	0	4.8842	4.0901	-12.456	-17.036	15.202	-5.5939	-3.2528	5.141	20.086	-1.5038	-15.709	-11.895	1127.6
17.21	1722	78	NaN	11.589	-1.8009	18.269	-189.17	3.4394	-12.071	168.68	-699.79	1074.9	99.057	425.05	1041.8	54.205	50.22	1	0	4.8842	4.0901	-12.453	-17.033	15.131	-5.6292	-3.4836	5.1222	20.015	-1.5391	-15.936	-11.91	1127.5
17.22	1723	78	NaN	11.531	-2.0349	18.293	-189.18	3.452	-12.048	168.2	-699.39	1074.8	99.139	425.32	1041.9	53.954	50.095	1	0	4.881	4.087	-12.449	-17.029	15.045	-5.6624	-3.7065	5.1236	19.926	-1.5754	-16.155	-11.905	1127.3
17.23	1724	78	NaN	11.49	-2.2529	18.228	-189.18	3.4417	-12.003	168.02	-699.01	1074.5	99.272	425.65	1042	53.351	51.515	1	0	4.8517	4.0581	-12.444	-17.024	14.987	-5.6851	-3.9066	5.0955	19.839	-1.627	-16.351	-11.928	1127.2
17.24	1725	78	NaN	11.402	-2.5276	18.176	-189.18	3.4369	-12.009	167.68	-698.53	1074.2	99.263	426.12	1042.1	52.388	50.592	1	0	4.768	3.9756	-12.437	-17.017	14.883	-5.7025	-4.1572	5.0664	19.651	-1.7269	-16.594	-11.95	1127.2
17.25	1726	78	NaN	11.313	-2.7572	18.177	-189.18	3.4288	-11.99	167.27	-698.11	1074	99.315	426.55	1042.3	53.333	51.059	1	0	4.6892	3.8979	-12.432	-17.011	14.771	-5.719	-4.3691	5.0407	19.46	-1.8211	-16.801	-11.971	1127.2
17.26	1727	78	NaN	11.232	-2.9613	18.231	-189.17	3.4107	-11.963	166.8	-697.71	1073.9	99.375	427.01	1042.4	52.273	50.985	1	0	4.5887	3.7989	-12.426	-17.006	14.663	-5.7376	-4.5583	5.0077	19.252	-1.9387	-16.985	-11.999	1127.2
17.27	1728	78	NaN	11.162	-3.1826	18.3	-189.16	3.3865	-11.963	166.25	-697.21	1073.7	99.342	427.61	1042.7	53.711	49.571	1	0	4.4031	3.616	-12.421	-17.001	14.566	-5.7575	-4.7604	4.9643	18.969	-2.1415	-17.181	-12.036	1127.2
17.28	1729	78	NaN	11.153	-3.3095	18.324	-189.15	3.3843	-11.919	165.91	-696.82	1073.6	99.424	428.06	1042.8	54.551	50.324	1	0	4.2867	3.5013	-12.416	-16.996	14.536	-5.7692	-4.8743	4.9492	18.822	-2.2679	-17.29	-12.047	1127.3
17.29	1730	78	NaN	11.134	-3.5004	18.279	-189.17	3.3728	-11.883	165.45	-696.35	1073.4	99.454	428.81	1043	54.237	50.709	1	0	4.2075	3.4233	-12.412	-16.992	14.491	-5.8117	-5.0424	4.9147	18.699	-2.3884	-17.454	-12.077	1127.5
17.3	1731	78	NaN	11.114	-3.6423	18.233	-189.18	3.3609	-11.868	165.08	-696.06	1073.2	99.43	429.43	1043.2	52.229	50.608	1	0	4.0657	3.2835	-12.405	-16.985	14.452	-5.8385	-5.1661	4.8847	18.518	-2.555	-17.571	-12.1	1127.8
17.31	1732	78	NaN	11.103	-3.7262	18.196	-189.18	3.3521	-11.894	164.85	-695.87	1073.1	99.309	429.84	1043.4	52.896	52.088	1	0	3.9037	3.1238	-12.398	-16.978	14.436	-5.8499	-5.237	4.8629	18.339	-2.7261	-17.635	-12.115	1128
17.32	1733	78	NaN	11.095	-3.8013	18.145	-189.18	3.3435	-11.924	164.58	-695.64	1073.1	99.147	430.38	1043.6	52.858	49.946	1	0	3.7713	2.9933	-12.391	-16.971	14.42	-5.8581	-5.2965	4.8387	18.192	-2.8647	-17.687	-12.132	1128.3
17.33	1734	78	NaN	11.066	-3.9036	18.074	-189.18	3.3362	-11.899	164.08	-695.25	1073	99.055	431.37	1044	54.113	50.782	1	0	3.624	2.8482	-12.385	-16.964	14.369	-5.8758	-5.3755	4.8081	17.993	-3.0276	-17.76	-12.156	1128.9
17.34	1735	78	NaN	10.993	-3.9521	18.074	-189.17	3.3535	-11.799	163.44	-694.88	1073	99.138	432.5	1044.3	52.131	51.13	1	0	3.4681	2.6946	-12.379	-16.959	14.257	-5.9026	-5.4056	4.807	17.725	-3.2081	-17.784	-12.152	1129.6
17.35	1736	78	NaN	10.92	-3.9633	18.084	-189.16	3.3581	-11.889	163.01	-694.68	1073	98.735	433.32	1044.7	53.222	48.886	1	0	3.3404	2.5687	-12.374	-16.954	14.181	-5.9021	-5.3997	4.7944	17.521	-3.3334	-17.774	-12.159	1130.2
17.36	1737	78	NaN	10.845	-3.9636	18.095	-189.17	3.3816	-11.961	162.61	-694.5	1073.1	98.37	434.11	1045	55.053	51.273	1	0	3.1939	2.4243	-12.369	-16.949	14.102	-5.9134	-5.3839	4.8019	17.296	-3.4891	-17.753	-12.147	1130.8
17.37	1738	78	NaN	10.753	-3.956	18.086	-189.18	3.4263	-11.947	162.22	-694.34	1073.1	98.164	435.25	1045.5	53.072	49.497	1	0	3.0275	2.2603	-12.364	-16.944	13.999	-5.9388	-5.3582	4.8285	17.026	-3.6785	-17.722	-12.116	1131.7
17.38	1739	78	NaN	10.665	-3.9402	18.055	-189.19	3.4761	-11.908	161.95	-694.25	1073.2	98.016	436.53	1045.9	53.256	51.141	1	0	2.7541	1.9909	-12.359	-16.939	13.901	-5.9502	-5.3238	4.8598	16.655	-3.9593	-17.683	-12.079	1132.9
17.39	1740	78	NaN	10.597	-3.9149	18.021	-189.18	3.5188	-11.925	161.79	-694.25	1073.3	97.754	437.68	1046.3	51.998	52.182	1	0	2.3892	1.6313	-12.354	-16.934	13.835	-5.9374	-5.2811	4.885	16.224	-4.3061	-17.635	-12.049	1134.1
17.4	1741	78	NaN	10.515	-3.8812	18.044	-189.21	3.5754	-11.964	161.43	-694.35	1073.5	97.315	439.34	1046.9	53.718	50.46	1	0	1.4222	0.67834	-12.355	-16.935	13.752	-5.9726	-5.2238	4.9179	15.174	-5.2942	-17.579	-12.017	1135.8
17.41	1742	78	NaN	10.477	-3.8248	18.069	-189.22	3.6353	-12.029	161.2	-694.41	1073.6	96.906	440.54	1047.4	52.66	50.861	1	0	0.82857	0.093311	-12.354	-16.934	13.719	-5.9803	-5.1494	4.9599	14.548	-5.887	-17.503	-11.974	1137.1
17.42	1743	78	NaN	10.447	-3.7571	18.091	-189.23	3.7102	-12.091	160.99	-694.52	1073.8	96.516	441.71	1047.8	53.851	50.652	1	0	0.75928	0.025029	-12.35	-16.93	13.694	-5.9791	-5.0641	5.0173	14.454	-5.9541	-17.415	-11.913	1138.4
17.43	1744	78	NaN	10.428	-3.6317	18.083	-189.25	3.8122	-12.076	160.85	-694.72	1073.9	96.203	443.35	1048.4	54.113	52.68	1	0	0.62962	-0.10275	-12.345	-16.925	13.679	-5.9987	-4.916	5.0965	14.309	-6.1014	-17.261	-11.829	1140.2
17.44	1745	78	NaN	10.422	-3.4746	18.055	-189.26	3.916	-11.999	160.8	-694.95	1074	96.023	445.13	1048.9	55.794	52.08	1	0	0.52738	-0.20351	-12.341	-16.921	13.674	-6.0097	-4.736	5.1774	14.201	-6.2132	-17.077	-11.744	1142.2
17.45	1746	78	NaN	10.428	-3.3063	18.035	-189.24	4.0109	-11.924	160.81	-695.17	1074.1	95.896	446.74	1049.3	54.664	50.412	1	0	0.50684	-0.22376	-12.339	-16.918	13.682	-5.989	-4.5476	5.2521	14.189	-6.2127	-16.886	-11.666	1144
17.46	1747	78	NaN	10.448	-3.0414	18.027	-189.27	4.1669	-11.914	160.85	-695.49	1074.2	95.419	448.89	1050.1	55.11	51.344	1	0	0.44904	-0.28072	-12.335	-16.915	13.72	-6.0017	-4.2502	5.3756	14.169	-6.2824	-16.585	-11.539	1146.5
17.47	1748	78	NaN	10.487	-2.8439	18.073	-189.3	4.2853	-11.843	160.84	-695.68	1074.3	95.296	450.44	1050.5	53.538	51.807	1	0	0.32878	-0.39923	-12.329	-16.908	13.759	-6.0284	-4.0332	5.4746	14.088	-6.4277	-16.362	-11.434	1148.2
17.48	1749	78	NaN	10.545	-2.6386	18.114	-189.29	4.3739	-11.768	160.91	-695.89	1074.4	95.142	452.12	1051	52.089	50.125	1	0	0.20208	-0.52409	-12.324	-16.904	13.824	-6.0102	-3.8059	5.5412	14.026	-6.5343	-16.13	-11.363	1150.1
17.49	1750	78	NaN	10.615	-2.4462	18.157	-189.3	4.4653	-11.823	161	-696.13	1074.4	94.628	453.77	1051.5	52.384	50.837	1	0	0.081585	-0.64284	-12.32	-16.9	13.918	-5.9933	-3.586	5.6051	14	-6.6361	-15.906	-11.295	1152
17.5	1751	78	NaN	10.736	-2.1859	18.199	-189.32	4.6078	-11.891	161.18	-696.45	1074.5	93.887	456.12	1052.3	53.942	52.415	1	0	-0.017085	-0.74008	-12.316	-16.896	14.077	-5.9776	-3.2865	5.7083	14.06	-6.7177	-15.603	-11.188	1154.8
17.51	1752	78	NaN	10.904	-1.858	18.223	-189.33	4.7872	-11.874	161.45	-696.82	1074.5	93.203	459.14	1053.2	55.442	51.722	1	0	-0.061656	-0.784	-12.315	-16.894	14.283	-5.9481	-2.9129	5.8421	14.221	-6.7321	-15.227	-11.052	1158.2
17.52	1753	78	NaN	10.964	-1.7584	18.181	-189.33	4.837	-12.003	161.66	-696.93	1074.5	92.642	460.05	1053.6	54.161	50.951	1	0	-0.093591	-0.81547	-12.313	-16.893	14.378	-5.9136	-2.793	5.8717	14.284	-6.7291	-15.106	-11.022	1159.2
17.53	1754	78	NaN	11.15	-1.4248	18.151	-189.33	5.0232	-11.863	161.99	-697.13	1074.5	92.337	462.91	1054.3	52.944	53.202	1	0	-0.18713	-0.90765	-12.312	-16.892	14.586	-5.8957	-2.4222	6.0206	14.399	-6.8033	-14.734	-10.871	1162.3
17.54	1755	78	NaN	11.296	-1.0603	18.119	-189.29	5.2237	-11.905	162.25	-697.25	1074.5	91.541	465.86	1055.1	53.042	52.027	1	0	-0.26741	-0.98677	-12.31	-16.89	14.775	-5.8082	-2.014	6.1773	14.507	-6.7949	-14.324	-10.713	1165.4
17.55	1756	78	NaN	11.366	-0.84571	18.101	-189.26	5.3276	-11.946	162.37	-697.35	1074.6	91	467.72	1055.7	53.516	49.179	1	0	-0.2931	-1.0121	-12.312	-16.892	14.872	-5.7547	-1.7729	6.2548	14.579	-6.7668	-14.085	-10.637	1167.4
17.56	1757	78	NaN	11.418	-0.6509	18.088	-189.25	5.4434	-11.956	162.45	-697.45	1074.6	90.546	469.64	1056.2	55.346	49.545	1	0	-0.27866	-0.99785	-12.313	-16.893	14.944	-5.7224	-1.5542	6.3467	14.665	-6.7202	-13.867	-10.546	1169.4
17.57	1758	78	NaN	11.503	-0.31848	18.057	-189.23	5.6797	-11.991	162.6	-697.56	1074.7	89.761	472.77	1057	54.667	49.09	1	0	-0.24564	-0.96532	-12.315	-16.894	15.065	-5.6639	-1.1805	6.5417	14.819	-6.6292	-13.495	-10.353	1172.7
17.58	1759	78	NaN	11.562	0.035006	17.984	-189.2	5.9138	-12.12	162.88	-697.58	1074.7	88.704	475.96	1058	53.32	49.548	1	0	-0.2493	-0.96892	-12.317	-16.897	15.178	-5.5864	-0.77883	6.7276	14.929	-6.5553	-13.096	-10.169	1176
17.59	1760	78	NaN	11.572	0.13189	17.985	-189.18	5.9859	-11.94	162.9	-697.61	1074.7	88.93	477.22	1058.1	53.106	49.415	1	0	-0.22394	-0.94393	-12.32	-16.9	15.175	-5.5799	-0.67446	6.7922	14.951	-6.5239	-12.994	-10.108	1177.3
17.6	1761	78	NaN	11.595	0.31953	17.99	-189.18	6.1192	-12.017	162.92	-697.58	1074.8	88.302	479.27	1058.7	52.892	50.445	1	0	-0.17296	-0.89369	-12.323	-16.903	15.223	-5.5494	-0.46237	6.9011	15.05	-6.4431	-12.785	-10.002	1179.3
17.61	1762	78	NaN	11.612	0.65697	17.983	-189.15	6.3791	-12.186	163	-697.49	1074.9	87.13	483.04	1059.7	54.971	51.689	1	0	-0.1913	-0.91177	-12.325	-16.905	15.289	-5.4739	-0.077898	7.114	15.098	-6.3857	-12.403	-9.7911	1183.1
17.62	1763	78	NaN	11.616	0.98964	17.972	-189.11	6.6422	-12.282	163.07	-697.37	1075	86.154	486.92	1060.7	54.038	51.904	1	0	-0.21222	-0.93238	-12.327	-16.907	15.331	-5.3949	0.30008	7.3318	15.119	-6.3273	-12.027	-9.5755	1186.9
17.63	1764	78	NaN	11.602	1.1936	17.96	-189.08	6.8103	-12.258	163.09	-697.26	1075	85.771	489.43	1061.2	51.886	50.666	1	0	-0.24507	-0.96475	-12.33	-16.91	15.329	-5.3479	0.53051	7.4734	15.084	-6.3127	-11.799	-9.4362	1189.3
17.64	1765	78	NaN	11.569	1.4128	17.923	-189.05	7.0167	-12.288	163.16	-697.11	1075	85.289	491.96	1061.9	53.361	52.108	1	0	-0.28813	-1.0072	-12.332	-16.912	15.316	-5.2981	0.78186	7.6477	15.028	-6.3053	-11.55	-9.2641	1191.7
17.65	1766	78	NaN	11.521	1.612	17.946	-189.01	7.2036	-12.217	163.02	-696.98	1075.1	85.023	494.59	1062.4	54.238	50.399	1	0	-0.34261	-1.0609	-12.334	-16.914	15.266	-5.2667	1.0023	7.8133	14.924	-6.3276	-11.332	-9.1005	1194.2
17.66	1767	78	NaN	11.461	1.8874	17.938	-188.97	7.4597	-12.175	162.9	-696.75	1075.2	84.55	498.34	1063.1	52.725	49.688	1	0	-0.34102	-1.0593	-12.336	-16.916	15.212	-5.2142	1.3111	8.0359	14.871	-6.2735	-11.025	-8.8804	1197.7
17.67	1768	78	NaN	11.413	2.144	17.908	-188.93	7.7372	-12.33	162.72	-696.55	1075.3	83.51	502.34	1064.1	52.634	50.263	1	0	-0.32578	-1.0443	-12.339	-16.919	15.193	-5.1508	1.6101	8.2712	14.867	-6.1951	-10.729	-8.6481	1201.6
17.68	1769	78	NaN	11.389	2.3094	17.882	-188.89	7.9425	-12.435	162.54	-696.44	1075.4	82.761	505.34	1064.8	51.143	50.71	1	0	-0.29662	-1.0156	-12.343	-16.923	15.186	-5.09	1.8043	8.4476	14.89	-6.1056	-10.538	-8.475	1204.5
17.69	1770	78	NaN	11.383	2.4159	17.849	-188.83	8.088	-12.354	162.32	-696.35	1075.5	82.643	507.74	1065.2	53.902	51.201	1	0	-0.30255	-1.0214	-12.344	-16.924	15.169	-5.0456	1.9248	8.579	14.866	-6.067	-10.419	-8.3452	1206.8
17.7	1771	78	NaN	11.374	2.6694	17.711	-188.83	8.4204	-12.521	161.85	-696.18	1075.8	81.477	513.42	1066.5	53.389	49.798	1	0	-0.31718	-1.0358	-12.346	-16.925	15.176	-5.0292	2.2298	8.86	14.858	-6.0651	-10.116	-8.0655	1212.3
17.71	1772	78	NaN	11.244	2.8446	17.41	-188.81	8.6092	-12.408	162.11	-696.04	1075.7	81.448	516.43	1067	53.827	51.144	1	0	-0.43186	-1.1488	-12.349	-16.928	15.05	-4.9994	2.4356	9.0182	14.618	-6.1483	-9.913	-7.9102	1215.2
17.72	1773	78	NaN	11.198	2.9942	17.228	-188.81	8.7852	-12.542	161.96	-695.92	1075.8	80.721	519.39	1067.7	54.577	50.701	1	0	-0.49455	-1.2106	-12.352	-16.931	15.022	-4.9827	2.6128	9.1667	14.528	-6.1933	-9.7388	-7.7648	1218.1
17.73	1774	78	NaN	11.153	3.1165	17.089	-188.82	8.9425	-12.655	161.6	-695.84	1076	80.052	522.38	1068.3	53.681	51.616	1	0	-0.39575	-1.1132	-12.354	-16.934	14.983	-4.9871	2.7569	9.3021	14.587	-6.1003	-9.5973	-7.632	1221
17.74	1775	78	NaN	11.082	3.2148	16.926	-188.82	9.0787	-12.711	161.25	-695.84	1076.1	79.537	525.45	1068.9	53.894	52.437	1	0	-0.44064	-1.1575	-12.355	-16.935	14.91	-4.9945	2.876	9.4175	14.469	-6.152	-9.4789	-7.5172	1224
17.75	1776	78	NaN	10.975	3.3153	16.716	-188.83	9.2161	-12.766	160.93	-695.95	1076.3	78.99	528.94	1069.5	52.922	50.211	1	0	-0.51048	-1.2263	-12.355	-16.935	14.802	-4.9998	3.001	9.5304	14.292	-6.2261	-9.3542	-7.4047	1227.6
17.76	1777	78	NaN	10.803	3.4773	16.506	-188.86	9.4147	-12.854	160.32	-696.1	1076.6	78.263	533.63	1070.4	53.052	52.711	1	0	-0.46634	-1.1828	-12.357	-16.937	14.621	-5.0401	3.1914	9.7006	14.154	-6.2229	-9.166	-7.2367	1232.5
17.77	1778	78	NaN	10.705	3.6202	16.369	-188.87	9.4945	-12.905	159.92	-696.12	1076.8	77.8	536.89	1071	51.848	50.242	1	0	-0.35775	-1.0758	-12.358	-16.938	14.515	-5.0567	3.3539	9.7607	14.158	-6.1325	-9.0042	-7.1773	1235.8
17.78	1779	78	NaN	10.568	3.8329	16.208	-188.9	9.6114	-13.039	159.22	-696.14	1077.1	76.969	541.41	1071.9	53.866	50.238	1	0	-0.21152	-0.93169	-12.358	-16.938	14.37	-5.0982	3.5906	9.8537	14.159	-6.0299	-8.7673	-7.0842	1240.3
17.79	1780	78	NaN	10.436	3.9944	16.028	-188.94	9.6651	-13.137	158.63	-696.29	1077.4	76.322	545.36	1072.6	54.651	49.968	1	0	-0.13808	-0.85932	-12.359	-16.939	14.228	-5.1471	3.7751	9.8844	14.09	-6.0065	-8.5841	-7.0546	1244.4
17.8	1781	78	NaN	10.317	4.1237	15.84	-188.98	9.6613	-13.224	158.13	-696.49	1077.5	75.793	548.76	1073.2	56.259	51.562	1	0	-0.10075	-0.82253	-12.361	-16.941	14.1	-5.1969	3.9265	9.8586	13.999	-6.0194	-8.4342	-7.082	1248
17.81	1782	78	NaN	10.218	4.2683	15.651	-189.02	9.6276	-13.334	157.63	-696.65	1077.6	75.21	552.16	1073.8	63.392	52.279	1	0	-0.082507	-0.80455	-12.36	-16.94	13.994	-5.2427	4.0925	9.8033	13.912	-6.0472	-8.2676	-7.1367	1251.5
17.82	1783	78	NaN	10.161	4.4203	15.451	-189.04	9.5511	-13.417	157.15	-696.77	1077.8	74.669	555.66	1074.4	68.863	52.41	1	0	-0.049575	-0.77209	-12.36	-16.94	13.929	-5.2766	4.262	9.7094	13.88	-6.0487	-8.0976	-7.2302	1255.1
17.83	1784	78	NaN	10.045	4.5639	15.297	-189.07	9.487	-13.522	156.34	-697.07	1078.1	74.074	559.07	1075	66.675	51.709	1	0	-0.0059038	-0.72906	-12.359	-16.939	13.792	-5.3259	4.4246	9.6264	13.786	-6.0549	-7.9346	-7.3126	1258.8
17.84	1785	78	NaN	9.8665	4.9547	14.89	-189.07	9.2201	-13.59	155.21	-697.4	1078.3	73.167	565.66	1076.1	60.858	52.081	1	0	0.026833	-0.6968	-12.359	-16.939	13.583	-5.3527	4.8524	9.3224	13.61	-6.0495	-7.5066	-7.6165	1265.7
17.85	1786	78	NaN	9.6795	5.4152	14.411	-189.03	8.9462	-13.653	154.46	-697.59	1078.4	72.215	571.86	1077.1	56.349	52.06	1	0	0.084652	-0.63981	-12.359	-16.938	13.386	-5.3254	5.354	9.0074	13.471	-5.9652	-7.0046	-7.9311	1272.1
17.86	1787	78	NaN	9.5143	5.8028	14.057	-188.98	8.7486	-13.713	153.86	-697.68	1078.5	71.355	576.6	1077.8	58.119	52.319	1	0	0.17262	-0.55312	-12.358	-16.938	13.219	-5.2753	5.7721	8.7793	13.391	-5.8284	-6.5857	-8.1584	1277
17.87	1788	78	NaN	9.3528	6.102	13.847	-188.93	8.6312	-13.762	153.09	-697.79	1078.8	70.528	580.67	1078.5	57.235	53.066	1	0	0.23407	-0.49256	-12.357	-16.937	13.048	-5.2362	6.0902	8.643	13.282	-5.7288	-6.2666	-8.2937	1281.1
17.88	1789	78	NaN	9.1189	6.4779	13.494	-188.9	8.5391	-13.799	152.33	-698.02	1079.1	69.461	586.03	1079.5	56.725	51.093	1	0	0.27053	-0.45664	-12.356	-16.936	12.811	-5.2026	6.4934	8.5236	13.082	-5.6593	-5.8622	-8.4119	1286.7
17.89	1790	78	NaN	9.0303	6.5695	13.424	-188.86	8.4955	-13.734	151.99	-698.12	1079.3	69.261	587.95	1079.8	57.344	51.284	1	0	0.28268	-0.44466	-12.354	-16.934	12.711	-5.182	6.5904	8.4745	12.994	-5.6267	-5.7636	-8.4594	1288.7
17.9	1791	78	NaN	8.7268	6.737	13.209	-188.8	8.4507	-13.704	151.1	-698.5	1079.7	68.339	592.9	1080.6	55.348	51.715	1	0	0.31279	-0.41499	-12.351	-16.931	12.394	-5.1361	6.7765	8.4113	12.706	-5.5511	-5.5744	-8.5195	1294.1
17.91	1792	78	NaN	8.411	6.8808	12.893	-188.76	8.4696	-13.715	150.75	-698.85	1079.9	67.411	597.27	1081.3	54.454	50.987	1	0	0.37122	-0.3574	-12.346	-16.926	12.09	-5.0795	6.9451	8.4053	12.461	-5.4369	-5.4006	-8.5204	1298.8
17.92	1793	78	NaN	8.1376	7.0039	12.53	-188.72	8.5141	-13.714	150.57	-699.23	1080.1	66.449	601.74	1082.2	56.053	52.458	1	0	0.083604	-0.64085	-12.317	-16.897	11.837	-5.0157	7.0955	8.4226	11.921	-5.6566	-5.222	-8.4748	1303.7
17.93	1794	78	NaN	7.9205	7.1227	12.206	-188.66	8.5507	-13.616	150.11	-699.7	1080.4	65.559	606.92	1083	54.227	51.235	1	0	-0.14206	-0.86323	-12.294	-16.873	11.623	-4.9538	7.237	8.4363	11.481	-5.817	-5.0565	-8.4371	1309.4
17.94	1795	78	NaN	7.7879	7.2165	12.029	-188.59	8.6134	-13.364	149.6	-699.98	1080.7	65.394	610.8	1083.5	59.7	52.466	1	0	-0.060216	-0.78258	-12.291	-16.871	11.464	-4.9148	7.3387	8.4912	11.403	-5.6974	-4.9522	-8.3796	1313.5
17.95	1796	78	NaN	7.604	7.3934	11.817	-188.55	8.6275	-13.629	148.7	-700.37	1081.2	63.428	616.36	1084.7	60.278	52.434	1	0	-0.005226	-0.72839	-12.287	-16.867	11.31	-4.8478	7.5449	8.476	11.304	-5.5762	-4.7426	-8.3914	1319.5
17.96	1797	78	NaN	7.5	7.5249	11.649	-188.54	8.6365	-13.625	148.21	-700.58	1081.5	62.551	620.41	1085.4	60.398	51.044	1	0	-0.0015765	-0.72479	-12.283	-16.862	11.21	-4.8318	7.692	8.4695	11.208	-5.5566	-4.5906	-8.393	1323.8
17.97	1798	78	NaN	7.4536	7.6018	11.521	-188.51	8.6292	-13.628	147.96	-700.71	1081.7	61.973	623.01	1085.9	69.159	52.377	1	0	0.053785	-0.67023	-12.266	-16.846	11.17	-4.7939	7.7798	8.4513	11.224	-5.4641	-4.486	-8.3943	1326.5
17.98	1799	78	NaN	7.4008	7.6611	11.294	-188.48	8.6042	-13.599	147.71	-700.94	1081.9	61.291	626.57	1086.4	77.965	53.92	1	0	0.11232	-0.61255	-12.247	-16.826	11.125	-4.7554	7.8542	8.411	11.238	-5.368	-4.3924	-8.4155	1330.3
17.99	1800	78	NaN	7.2934	7.7084	10.907	-188.47	8.5543	-13.527	147.33	-701.35	1082.3	60.301	632.2	1087.3	80.693	53.118	1	0	0.13425	-0.59094	-12.231	-16.811	11.027	-4.7321	7.9258	8.3368	11.161	-5.323	-4.305	-8.4739	1336.4
18	1801	78	NaN	7.1417	7.679	10.506	-188.44	8.4639	-13.588	146.95	-701.77	1082.5	58.963	637.72	1088.3	81.07	53.347	1	0	0.13646	-0.58875	-12.214	-16.794	10.9	-4.6808	7.928	8.2148	11.036	-5.2696	-4.2857	-8.5788	1342.4
18.01	1802	78	NaN	7.0743	7.6632	10.217	-188.4	8.4229	-13.547	146.71	-701.91	1082.6	58.289	641.37	1088.9	81.786	53.155	1	0	0.13167	-0.59348	-12.196	-16.776	10.84	-4.632	7.9335	8.1525	10.972	-5.2255	-4.2626	-8.6234	1346.2
18.02	1803	78	NaN	7.0131	7.6186	9.9665	-188.41	8.3202	-13.52	146.52	-701.94	1082.7	57.631	645.06	1089.6	81.693	51.496	1	0	0.14628	-0.57908	-12.179	-16.759	10.789	-4.6365	7.9106	8.0283	10.935	-5.2156	-4.2683	-8.7305	1350
18.03	1804	78	NaN	6.8773	7.5195	9.7446	-188.41	8.1287	-13.51	146.01	-701.88	1082.8	56.696	649.99	1090.3	81.676	52.139	1	0	0.22403	-0.50246	-12.16	-16.74	10.657	-4.6287	7.8394	7.8088	10.881	-5.1311	-4.3203	-8.9308	1354.8
18.04	1805	78	NaN	6.7515	7.4289	9.6051	-188.4	7.9673	-13.505	145.53	-701.78	1082.9	55.917	653.92	1090.9	81.158	53.201	1	0	0.61493	-0.11723	-12.131	-16.711	10.533	-4.6164	7.7703	7.6259	11.148	-4.7336	-4.361	-9.0853	1358.7
18.05	1806	78	NaN	6.6594	7.3395	9.5259	-188.4	7.8651	-13.478	145.23	-701.62	1082.9	55.447	656.55	1091.3	80.557	53.032	1	0	0.51445	-0.21625	-12.114	-16.694	10.442	-4.613	7.6952	7.5094	10.956	-4.8292	-4.4189	-9.1847	1361.2
18.06	1807	78	NaN	6.4602	7.1067	9.3534	-188.38	7.6534	-13.394	144.67	-701.27	1082.9	54.688	661.85	1092.1	80.164	50.948	1	0	0.11744	-0.6075	-12.104	-16.683	10.237	-4.603	7.4934	7.2666	10.355	-5.2105	-4.6102	-9.4168	1366.1
18.07	1808	78	NaN	6.2772	6.8616	9.2088	-188.37	7.4768	-13.423	144.35	-701.1	1082.9	53.904	665.41	1092.7	80.046	53.209	1	0	-0.0061573	-0.72931	-12.081	-16.661	10.064	-4.5875	7.2748	7.0635	10.058	-5.3169	-4.8064	-9.5976	1369.5
18.08	1809	78	NaN	6.0343	6.3913	9.0743	-188.38	7.2315	-13.412	143.87	-700.91	1082.8	52.969	670.45	1093.5	78.549	52.906	1	0	-0.13371	-0.85501	-12.063	-16.643	9.8268	-4.5889	6.8392	6.7835	9.6931	-5.4439	-5.2235	-9.859	1374.4
18.09	1810	78	NaN	5.8093	5.943	9.0016	-188.38	7.0436	-13.423	143.42	-700.78	1082.7	52.192	674.47	1094.2	76.662	53.154	1	0	-0.26536	-0.98475	-12.048	-16.628	9.6045	-4.5802	6.4198	6.5668	9.3392	-5.5649	-5.6284	-10.061	1378.3
18.1	1811	78	NaN	5.6195	5.5294	8.9731	-188.36	6.8677	-13.43	143.01	-700.61	1082.7	51.575	677.84	1094.8	75.09	51.06	1	0	-0.397	-1.1145	-12.034	-16.614	9.4145	-4.5636	6.0301	6.367	9.0175	-5.6781	-6.0035	-10.247	1381.5
18.11	1812	78	NaN	5.4313	5.037	8.9714	-188.35	6.6265	-13.392	142.53	-700.36	1082.7	50.994	681.71	1095.3	75.462	51.689	1	0	-0.52865	-1.2442	-12.019	-16.599	9.2207	-4.563	5.5604	6.1031	8.6921	-5.8072	-6.4587	-10.496	1385.2
18.12	1813	78	NaN	5.18	4.3116	9.0061	-188.39	6.2992	-13.304	141.83	-700.09	1082.7	50.31	686.74	1096	76.38	54.111	1	0	-0.42804	-1.1451	-12.012	-16.592	8.9556	-4.61	4.8579	5.7529	8.5275	-5.7551	-7.1545	-10.839	1389.9
18.13	1814	78	NaN	5.0341	3.7162	8.9656	-188.37	6.1884	-13.334	141.6	-700.09	1082.7	49.736	689.82	1096.6	77.348	53.359	1	0	-0.44235	-1.1592	-12.005	-16.585	8.8154	-4.5853	4.2882	5.6165	8.3731	-5.7445	-7.7167	-10.968	1393
[truncated: 61,420 more rows]
