# Supplementary material for: Speech, movement, and gaze behaviours during dyadic conversation in noise
Source: Sci Rep. 2019 Jul 18;9:10451. doi: 10.1038/s41598-019-46416-0 (PMC6639257; doi:10.1038/s41598-019-46416-0)
Supplement: Supplementary file 1 — All data [file 41598_2019_46416_MOESM1_ESM.zip › dyad1conv1.txt]

timestamps	sample	levels (dB)	level change	talker 1	talker 1	talker 1	talker 2	talker 2	talker 2	talker 1	talker 1	talker 1	talker 2	talker 2	talker 2	talker 1	talker 2	talker 1	talker 2	talker 1	talker 2	talker 1	talker 2	talker 1	talker 2	talker 1	talker 2	talker 1	talker 2	talker 1	talker 2	talker 1 and 2
timestamps	sample	levels (dB)	(dB)	yaw	pitch	roll	yaw	pitch	roll	x (mm)	y (mm)	z (mm)	x (mm)	y (mm)	z (mm)	rms (volts)	rms (volts)	talking	talking	eye phi (deg)	eye phi (deg)	eye theta (deg)	eye theta (deg)	yaw re t2	yaw re t1	pitch re t2	pitch re t1	gaze yaw re t2	gaze yaw re t1	gaze pitch re t2	gaze pitch re t1	distance
0	1	60	NaN	-0.87633	15.522	2.7686	-178.26	15.392	-3.4108	4.046	-717.55	1154	3.598	824.54	1163.2	23.649	24.005	0	0	11.844	7.741	-15.616	-14.767	-0.85968	1.7527	15.866	15.048	10.984	9.4937	0.25	0.28064	1542.1
0.01	2	60	NaN	-0.8175	15.451	2.6525	-178.29	15.417	-3.3922	4.2496	-717.68	1153.9	3.7063	824.44	1163.2	23.649	24.005	0	0	11.762	7.6581	-15.615	-14.766	-0.79731	1.7269	15.799	15.068	10.965	9.385	0.18414	0.30205	1542.1
0.02	3	60	NaN	-0.8103	15.452	2.6329	-178.3	15.396	-3.3722	4.274	-717.76	1153.8	3.7816	824.43	1163.2	23.649	24.005	0	0	11.724	7.6198	-15.614	-14.765	-0.79201	1.7229	15.8	15.048	10.932	9.3427	0.18522	0.28248	1542.2
0.03	4	60	NaN	-0.81257	15.475	2.6378	-178.3	15.381	-3.3688	4.257	-717.8	1153.8	3.8172	824.44	1163.2	23.649	24.005	0	0	11.738	7.6342	-15.615	-14.766	-0.79623	1.7201	15.823	15.033	10.942	9.3543	0.20816	0.26765	1542.3
0.04	5	60	NaN	-0.8138	15.505	2.6491	-178.3	15.374	-3.3624	4.2306	-717.81	1153.8	3.866	824.44	1163.2	23.649	24.005	0	0	11.726	7.6222	-15.614	-14.765	-0.80025	1.7147	15.852	15.028	10.926	9.3369	0.23812	0.26296	1542.3
0.05	6	60	NaN	-0.81912	15.536	2.6708	-178.31	15.362	-3.3291	4.1732	-717.83	1153.9	3.9953	824.44	1163.1	23.649	24.005	0	0	11.712	7.6077	-15.613	-14.764	-0.81251	1.7013	15.88	15.017	10.9	9.3091	0.2679	0.25351	1542.3
0.06	7	60	NaN	-0.83311	15.564	2.707	-178.32	15.343	-3.2877	4.0635	-717.87	1153.9	4.1598	824.46	1163.1	23.649	24.005	0	0	11.726	7.6219	-15.613	-14.764	-0.83668	1.6813	15.907	15	10.889	9.3032	0.29318	0.23579	1542.4
0.07	8	60	NaN	-0.83514	15.602	2.7508	-178.27	15.398	-3.4206	3.9628	-717.86	1153.9	3.7713	824.4	1163.2	23.649	24.005	0	0	11.742	7.6379	-15.614	-14.765	-0.82802	1.7378	15.949	15.051	10.914	9.3757	0.33465	0.28541	1542.3
0.08	9	60	NaN	-0.83825	15.626	2.7704	-178.28	15.391	-3.4219	3.9271	-717.85	1153.9	3.8559	824.44	1163.2	23.649	24.005	0	0	11.76	7.6559	-15.614	-14.765	-0.8356	1.7184	15.972	15.045	10.924	9.3743	0.35787	0.27928	1542.3
0.09	10	60	NaN	-0.83468	15.642	2.7638	-178.3	15.415	-3.4181	3.9747	-717.85	1153.9	3.9286	824.39	1163.2	23.649	24.005	0	0	11.797	7.6935	-15.615	-14.766	-0.83297	1.701	15.989	15.069	10.964	9.3946	0.37395	0.30366	1542.3
0.1	11	60	NaN	-0.83297	15.646	2.7623	-178.31	15.412	-3.414	3.9843	-717.86	1153.9	3.9804	824.37	1163.2	23.649	24.005	0	0	11.838	7.7359	-15.615	-14.766	-0.83283	1.6886	15.992	15.067	11.006	9.4245	0.37694	0.30091	1542.3
0.11	12	60	NaN	-0.8283	15.644	2.7514	-178.31	15.404	-3.4262	4.0188	-717.87	1153.9	3.9583	824.36	1163.2	23.649	24.005	0	0	11.885	7.7828	-15.615	-14.766	-0.82605	1.6906	15.989	15.059	11.059	9.4734	0.37419	0.2936	1542.3
0.12	13	60	NaN	-0.8204	15.642	2.7304	-178.31	15.425	-3.4576	4.092	-717.87	1153.9	3.8639	824.31	1163.2	23.649	24.005	0	0	11.937	7.8363	-15.616	-14.767	-0.81193	1.7022	15.989	15.078	11.125	9.5384	0.37264	0.31073	1542.2
0.13	14	60	NaN	-0.82769	15.64	2.7578	-178.32	15.424	-3.4676	3.987	-717.86	1153.9	3.8615	824.29	1163.2	23.649	24.005	0	0	11.991	7.891	-15.618	-14.769	-0.82303	1.6868	15.986	15.078	11.168	9.5779	0.36769	0.30916	1542.2
0.14	15	60	NaN	-0.82663	15.621	2.7258	-178.35	15.392	-3.4101	4.0559	-717.86	1153.9	4.0431	824.28	1163.2	23.649	24.005	0	0	12.022	7.9226	-15.619	-14.77	-0.82615	1.6513	15.964	15.048	11.196	9.5739	0.34549	0.27887	1542.2
0.15	16	60	NaN	-0.82578	15.621	2.7033	-178.35	15.389	-3.4341	4.112	-717.82	1153.9	3.9641	824.26	1163.2	23.649	24.005	0	0	12.048	7.9489	-15.619	-14.77	-0.82029	1.657	15.965	15.046	11.228	9.6058	0.34556	0.27567	1542.1
0.16	17	60	NaN	-0.82598	15.608	2.6796	-178.35	15.363	-3.4137	4.1814	-717.82	1153.9	4.0176	824.27	1163.2	23.649	24.005	0	0	12.07	7.9705	-15.62	-14.771	-0.81989	1.6532	15.951	15.021	11.25	9.6237	0.33059	0.24937	1542.1
0.17	18	60	NaN	-0.83288	15.596	2.6743	-178.35	15.358	-3.4199	4.1815	-717.82	1153.9	3.9836	824.25	1163.2	23.649	24.005	0	0	12.062	7.9628	-15.61	-14.761	-0.82552	1.6621	15.939	15.014	11.237	9.6249	0.32935	0.25371	1542.1
0.18	19	60	NaN	-0.84536	15.589	2.6838	-178.33	15.357	-3.4438	4.1296	-717.79	1153.9	3.8973	824.21	1163.2	23.649	24.005	0	0	12.045	7.9454	-15.599	-14.75	-0.83673	1.6775	15.934	15.012	11.208	9.623	0.33478	0.26261	1542
0.19	20	60	NaN	-0.85538	15.579	2.6889	-178.33	15.321	-3.4267	4.1062	-717.77	1153.9	3.9499	824.22	1163.2	23.649	24.005	0	0	12.02	7.9202	-15.594	-14.745	-0.84958	1.6767	15.923	14.977	11.171	9.5969	0.32867	0.23206	1542
0.2	21	60	NaN	-0.85377	15.561	2.6937	-178.32	15.321	-3.4385	4.0923	-717.79	1153.9	3.9209	824.17	1163.2	23.649	24.005	0	0	12.022	7.9218	-15.594	-14.745	-0.8474	1.6848	15.906	14.976	11.174	9.6066	0.31202	0.23187	1542
0.21	22	60	NaN	-0.85412	15.549	2.6709	-178.31	15.32	-3.4439	4.1533	-717.78	1153.9	3.9044	824.14	1163.2	23.649	24.005	0	0	12.033	7.9334	-15.594	-14.745	-0.84488	1.7025	15.895	14.975	11.188	9.6359	0.30034	0.22921	1541.9
0.22	23	60	NaN	-0.86569	15.535	2.6918	-178.29	15.31	-3.4444	4.0655	-717.78	1153.9	3.9425	824.1	1163.2	23.649	24.005	0	0	12.058	7.9588	-15.597	-14.748	-0.86112	1.7109	15.88	14.964	11.197	9.6697	0.28373	0.21678	1541.9
0.23	24	60	NaN	-0.87044	15.521	2.6812	-178.28	15.291	-3.4614	4.0912	-717.79	1153.9	3.93	824.12	1163.2	23.649	24.005	0	0	12.08	7.981	-15.599	-14.75	-0.86445	1.7278	15.867	14.945	11.216	9.7089	0.26787	0.19537	1541.9
0.24	25	60	NaN	-0.8641	15.508	2.6551	-178.26	15.274	-3.4764	4.1867	-717.8	1153.9	3.9241	824.15	1163.2	23.649	24.005	0	0	12.084	7.9846	-15.599	-14.75	-0.85434	1.7476	15.854	14.928	11.229	9.7323	0.25472	0.17757	1542
0.25	26	60	NaN	-0.85675	15.497	2.6455	-178.25	15.267	-3.485	4.2285	-717.8	1153.9	3.9392	824.15	1163.2	23.649	24.005	0	0	12.163	8.0655	-15.6	-14.752	-0.846	1.7643	15.843	14.922	11.317	9.8298	0.24227	0.17018	1542
0.26	27	60	NaN	-0.86127	15.486	2.6542	-178.23	15.269	-3.5035	4.1784	-717.82	1153.9	3.9152	824.14	1163.2	23.649	24.005	0	0	12.26	8.1637	-15.602	-14.753	-0.85149	1.7785	15.832	14.923	11.409	9.9421	0.23001	0.17005	1542
0.27	28	60	NaN	-0.85156	15.473	2.6368	-178.24	15.259	-3.4905	4.2206	-717.84	1153.8	4.0168	824.15	1163.1	23.649	24.005	0	0	12.292	8.1962	-15.605	-14.756	-0.84399	1.771	15.819	14.913	11.448	9.9673	0.21394	0.15737	1542
0.28	29	60	NaN	-0.84896	15.475	2.641	-178.23	15.268	-3.5307	4.2165	-717.84	1153.8	3.9269	824.14	1163.2	23.649	24.005	0	0	12.293	8.197	-15.607	-14.758	-0.83819	1.7813	15.822	14.921	11.455	9.9783	0.21509	0.16338	1542
0.29	30	60	NaN	-0.85243	15.488	2.6431	-178.25	15.265	-3.5179	4.2052	-717.82	1153.8	4.0046	824.14	1163.2	23.649	24.005	0	0	12.276	8.1797	-15.608	-14.759	-0.84498	1.762	15.833	14.919	11.431	9.9418	0.22512	0.15984	1542
0.3	31	60	NaN	-0.84994	15.504	2.6544	-178.26	15.259	-3.5072	4.1784	-717.8	1153.9	4.0683	824.15	1163.1	23.649	24.005	0	0	12.258	8.1619	-15.609	-14.76	-0.84585	1.74	15.848	14.915	11.413	9.902	0.23908	0.15435	1542
0.31	32	60	NaN	-0.84475	15.516	2.6673	-178.28	15.261	-3.502	4.1533	-717.79	1153.9	4.1081	824.15	1163.1	23.649	24.005	0	0	12.245	8.1481	-15.611	-14.762	-0.84308	1.7228	15.86	14.917	11.402	9.8709	0.24915	0.1553	1542
0.32	33	60	NaN	-0.84316	15.519	2.6763	-178.29	15.264	-3.4886	4.1343	-717.8	1153.9	4.1728	824.14	1163.1	23.649	24.005	0	0	12.252	8.1553	-15.611	-14.762	-0.84459	1.705	15.863	14.921	11.407	9.8602	0.25174	0.15825	1542
0.33	34	60	NaN	-0.84057	15.521	2.6946	-178.31	15.25	-3.4849	4.0923	-717.8	1153.9	4.2096	824.18	1163.1	23.649	24.005	0	0	12.197	8.1	-15.613	-14.764	-0.84492	1.6848	15.865	14.906	11.352	9.7848	0.25145	0.14181	1542
0.34	35	60	NaN	-0.82747	15.53	2.675	-178.32	15.254	-3.4833	4.1819	-717.79	1153.9	4.2273	824.18	1163.1	23.649	24.005	0	0	12.105	8.006	-15.616	-14.767	-0.82915	1.6769	15.874	14.91	11.276	9.6828	0.25823	0.14292	1542
0.35	36	60	NaN	-0.83585	15.531	2.7135	-178.33	15.256	-3.4644	4.0541	-717.81	1153.9	4.2902	824.17	1163.2	23.649	24.005	0	0	12.008	7.908	-15.617	-14.768	-0.84462	1.6599	15.876	14.911	11.164	9.5679	0.25831	0.14317	1542
0.36	37	60	NaN	-0.83015	15.532	2.6994	-178.36	15.247	-3.4277	4.0993	-717.84	1153.9	4.4663	824.2	1163.1	23.649	24.005	0	0	11.927	7.8256	-15.619	-14.77	-0.84379	1.6268	15.876	14.903	11.083	9.4525	0.25689	0.13329	1542.1
0.37	38	60	NaN	-0.82632	15.537	2.6921	-178.36	15.258	-3.4574	4.1109	-717.84	1153.9	4.4145	824.2	1163.1	23.649	24.005	0	0	11.859	7.7563	-15.621	-14.772	-0.8376	1.6314	15.882	14.913	11.021	9.3878	0.26046	0.14067	1542.1
0.38	39	60	NaN	-0.82934	15.541	2.7016	-178.34	15.28	-3.5193	4.0531	-717.83	1153.9	4.2502	824.19	1163.2	23.649	24.005	0	0	11.855	7.7522	-15.623	-14.774	-0.83666	1.6534	15.888	14.933	11.018	9.4056	0.26467	0.15925	1542
0.39	40	60	NaN	-0.82937	15.541	2.6866	-178.35	15.284	-3.5196	4.0745	-717.85	1153.9	4.3218	824.21	1163.2	23.649	24.005	0	0	11.853	7.7509	-15.623	-14.774	-0.83856	1.6387	15.887	14.938	11.015	9.3896	0.26417	0.16352	1542.1
0.4	41	60	NaN	-0.82264	15.552	2.646	-178.36	15.285	-3.4977	4.1903	-717.82	1153.9	4.4335	824.21	1163.2	24.789	24.005	0	0	11.409	7.3001	-15.61	-14.761	-0.83167	1.629	15.898	14.938	10.577	8.9291	0.28785	0.17766	1542.1
0.41	42	60	NaN	-0.83294	15.553	2.6562	-178.37	15.285	-3.4942	4.1219	-717.85	1153.9	4.514	824.25	1163.1	25.429	24.218	0	0	11.193	7.081	-15.605	-14.756	-0.84751	1.6106	15.898	14.94	10.345	8.6916	0.293	0.18409	1542.1
0.42	43	60	NaN	-0.84212	15.558	2.6614	-178.37	15.293	-3.4947	4.0658	-717.84	1153.9	4.548	824.24	1163.1	29.581	26.99	0	0	11.175	7.063	-15.607	-14.758	-0.86004	1.6125	15.902	14.948	10.315	8.6755	0.29486	0.19004	1542.1
0.43	44	60	NaN	-0.85185	15.565	2.6623	-178.37	15.305	-3.4737	4.0201	-717.83	1153.9	4.6465	824.24	1163.1	31.96	28.989	0	0	11.133	7.0199	-15.609	-14.76	-0.87512	1.6054	15.909	14.961	10.258	8.6253	0.3	0.20164	1542.1
0.44	45	60	NaN	-0.85779	15.567	2.6667	-178.36	15.321	-3.4847	3.9723	-717.82	1153.9	4.6295	824.24	1163.1	29.149	27.521	0	0	11.097	6.9831	-15.61	-14.761	-0.88221	1.6151	15.911	14.977	10.214	8.5982	0.30101	0.21614	1542.1
0.45	46	60	NaN	-0.86046	15.562	2.6665	-178.34	15.334	-3.5198	3.9533	-717.82	1153.9	4.5198	824.23	1163.2	31.629	31.419	0	0	11.068	6.9542	-15.611	-14.763	-0.88151	1.6373	15.908	14.988	10.187	8.5915	0.29632	0.22597	1542.1
0.46	47	60	NaN	-0.86548	15.559	2.6451	-178.35	15.329	-3.4965	4.0088	-717.82	1153.8	4.5996	824.22	1163.2	32.448	30.809	0	0	11.058	6.9443	-15.613	-14.764	-0.88743	1.627	15.905	14.983	10.171	8.5713	0.29201	0.21927	1542.1
0.47	48	60	NaN	-0.86457	15.566	2.6478	-178.35	15.307	-3.4641	3.9986	-717.81	1153.9	4.7111	824.27	1163.1	33.811	32.272	0	0	11.065	6.9515	-15.614	-14.765	-0.89104	1.6196	15.911	14.962	10.174	8.5711	0.29653	0.19664	1542.1
0.48	49	60	NaN	-0.86174	15.566	2.625	-178.35	15.315	-3.4679	4.0603	-717.81	1153.8	4.7105	824.22	1163.2	34.551	32.702	0	0	11.055	6.941	-15.615	-14.766	-0.8859	1.6269	15.912	14.969	10.169	8.5679	0.29646	0.20276	1542.1
0.49	50	60	NaN	-0.86739	15.575	2.6552	-178.33	15.335	-3.5172	3.952	-717.81	1153.9	4.5546	824.2	1163.2	36.486	35.2	0	0	11.007	6.892	-15.617	-14.768	-0.88978	1.6494	15.923	14.987	10.117	8.5414	0.30542	0.21837	1542
0.5	51	60	NaN	-0.86807	15.585	2.6734	-178.34	15.313	-3.494	3.896	-717.8	1153.9	4.6417	824.23	1163.2	37.734	35.488	0	0	10.911	6.7947	-15.62	-14.771	-0.89577	1.6372	15.932	14.966	10.015	8.4319	0.31138	0.19442	1542.1
0.51	52	60	NaN	-0.86511	15.599	2.6834	-178.34	15.291	-3.475	3.878	-717.77	1153.9	4.7276	824.25	1163.2	40.431	38.936	0	0	10.914	6.7977	-15.622	-14.773	-0.89668	1.6286	15.945	14.945	10.017	8.4263	0.32326	0.17222	1542.1
0.52	53	60	NaN	-0.86125	15.618	2.6967	-178.32	15.31	-3.5336	3.8527	-717.74	1153.9	4.5641	824.21	1163.2	41.377	38.602	0	0	10.878	6.7616	-15.623	-14.774	-0.88768	1.658	15.964	14.964	9.9906	8.4196	0.34155	0.19046	1542
0.53	54	60	NaN	-0.8477	15.619	2.6717	-178.31	15.331	-3.5582	3.9473	-717.74	1153.9	4.4955	824.17	1163.3	40.27	36.879	0	0	10.75	6.631	-15.622	-14.773	-0.86807	1.6731	15.967	14.983	9.8814	8.304	0.34458	0.20903	1541.9
0.54	55	60	NaN	-0.83458	15.617	2.6689	-178.3	15.335	-3.5565	3.9623	-717.74	1153.9	4.5227	824.18	1163.3	39.952	36.27	0	0	10.669	6.5491	-15.623	-14.774	-0.85541	1.6746	15.965	14.986	9.8134	8.2237	0.34282	0.21266	1541.9
0.55	56	60	NaN	-0.83736	15.605	2.6712	-178.32	15.327	-3.502	3.9285	-717.75	1153.9	4.7191	824.17	1163.2	39.259	37.469	0	0	10.651	6.5311	-15.623	-14.774	-0.86674	1.6485	15.951	14.981	9.7843	8.1796	0.32757	0.20693	1541.9
0.56	57	60	NaN	-0.82628	15.592	2.6547	-178.32	15.314	-3.5131	3.9879	-717.76	1153.9	4.6949	824.2	1163.2	38.996	38.064	0	0	10.551	6.4295	-15.624	-14.775	-0.85255	1.6499	15.938	14.969	9.6984	8.0794	0.3134	0.19353	1542
0.57	58	60	NaN	-0.82591	15.581	2.6437	-178.32	15.312	-3.525	4.0155	-717.76	1153.9	4.665	824.2	1163.2	40.096	36.537	0	0	10.483	6.3606	-15.625	-14.776	-0.85004	1.6529	15.927	14.966	9.6329	8.0134	0.30199	0.19041	1542
0.58	59	60	NaN	-0.83353	15.571	2.6435	-178.33	15.315	-3.5159	3.9925	-717.77	1153.8	4.695	824.18	1163.1	39.341	36.582	0	0	10.494	6.3714	-15.625	-14.776	-0.85964	1.6481	15.917	14.97	9.634	8.0195	0.29196	0.19417	1542
0.59	60	60	NaN	-0.83072	15.563	2.6405	-178.33	15.312	-3.5195	3.9899	-717.76	1153.8	4.6769	824.17	1163.1	39.35	36.687	0	0	10.467	6.3445	-15.625	-14.776	-0.85625	1.6462	15.908	14.966	9.6109	7.9907	0.2828	0.19036	1542
0.6	61	60	NaN	-0.83636	15.563	2.6338	-178.34	15.317	-3.5481	3.9822	-717.77	1153.8	4.6065	824.18	1163.2	39.274	37.562	0	0	10.433	6.3096	-15.625	-14.776	-0.85956	1.6414	15.91	14.97	9.5732	7.951	0.28494	0.19419	1542
0.61	62	60	NaN	-0.84055	15.564	2.6421	-178.34	15.317	-3.5559	3.9528	-717.79	1153.8	4.5863	824.15	1163.2	38.467	37.455	0	0	10.401	6.2777	-15.622	-14.773	-0.86409	1.6409	15.911	14.97	9.5372	7.9186	0.28857	0.19662	1542
0.62	63	60	NaN	-0.84403	15.576	2.6549	-178.33	15.3	-3.5408	3.9029	-717.77	1153.9	4.6174	824.15	1163.2	38.216	36.471	0	0	10.348	6.2235	-15.62	-14.771	-0.87058	1.6409	15.921	14.954	9.4773	7.8644	0.30151	0.18323	1542
0.63	64	60	NaN	-0.84501	15.579	2.6509	-178.34	15.289	-3.5343	3.9068	-717.78	1153.9	4.648	824.16	1163.2	39.669	38.127	0	0	10.252	6.1262	-15.617	-14.768	-0.87255	1.633	15.925	14.943	9.3795	7.7592	0.30758	0.17457	1542
0.64	65	60	NaN	-0.84507	15.579	2.6394	-178.34	15.292	-3.5495	3.9305	-717.79	1153.9	4.627	824.15	1163.2	38.536	38.257	0	0	10.173	6.0461	-15.617	-14.768	-0.87095	1.6311	15.926	14.945	9.3021	7.6772	0.30892	0.17689	1542
0.65	66	60	NaN	-0.84589	15.579	2.6293	-178.34	15.302	-3.5685	3.9434	-717.81	1153.8	4.5866	824.12	1163.2	39.201	36.302	0	0	10.172	6.0446	-15.621	-14.772	-0.86978	1.6405	15.927	14.954	9.3018	7.6851	0.30625	0.18262	1542
0.66	67	60	NaN	-0.84775	15.575	2.6163	-178.33	15.303	-3.5535	3.9612	-717.85	1153.8	4.6397	824.09	1163.2	39.679	37.252	0	0	10.381	6.2573	-15.634	-14.785	-0.87296	1.6454	15.924	14.954	9.5083	7.9028	0.28942	0.16904	1542
0.67	68	60	NaN	-0.85064	15.584	2.5945	-178.35	15.275	-3.5026	3.9953	-717.9	1153.9	4.8502	824.13	1163.2	40.985	37.449	0	0	10.367	6.2433	-15.637	-14.788	-0.8824	1.6174	15.93	14.929	9.485	7.8607	0.29251	0.14058	1542.1
0.68	69	60	NaN	-0.86317	15.593	2.5966	-178.33	15.27	-3.5586	3.9585	-717.93	1153.9	4.7114	824.16	1163.2	39.461	38.839	0	0	10.287	6.1615	-15.636	-14.787	-0.89114	1.6396	15.939	14.924	9.3957	7.8012	0.30282	0.13709	1542.1
0.69	70	60	NaN	-0.86607	15.608	2.6106	-178.33	15.291	-3.5681	3.8988	-717.94	1153.9	4.7169	824.11	1163.2	38.518	36.528	0	0	10.315	6.1904	-15.635	-14.786	-0.89646	1.6443	15.954	14.946	9.4188	7.8347	0.31883	0.15933	1542.1
0.7	71	60	NaN	-0.86773	15.625	2.5988	-178.33	15.302	-3.5695	3.9231	-717.95	1153.9	4.7462	824.1	1163.2	39.817	37.991	0	0	10.306	6.1811	-15.634	-14.785	-0.89832	1.6443	15.971	14.957	9.4078	7.8254	0.33714	0.1718	1542.1
0.71	72	60	NaN	-0.87434	15.639	2.5897	-178.33	15.298	-3.5548	3.9304	-717.98	1153.9	4.8145	824.11	1163.2	38.307	37.778	0	0	10.182	6.0548	-15.63	-14.781	-0.90719	1.6396	15.983	14.955	9.2744	7.6944	0.35292	0.17303	1542.1
0.72	73	60	NaN	-0.88424	15.648	2.6075	-178.33	15.299	-3.5314	3.8492	-718.03	1153.9	4.9022	824.1	1163.2	38.703	36.753	0	0	10.145	6.0176	-15.628	-14.779	-0.92335	1.6308	15.99	14.957	9.2217	7.6485	0.36217	0.17771	1542.2
0.73	74	60	NaN	-0.88678	15.655	2.6104	-178.33	15.32	-3.5679	3.8395	-718.07	1153.9	4.8183	824.1	1163.2	39.072	39.123	0	0	10.136	6.0081	-15.626	-14.777	-0.92314	1.6341	15.999	14.977	9.2125	7.6423	0.37274	0.19924	1542.2
0.74	75	60	NaN	-0.86936	15.67	2.5874	-178.33	15.326	-3.5581	3.9626	-718.09	1153.9	4.8583	824.1	1163.2	39.704	38.139	0	0	10.079	5.9505	-15.624	-14.775	-0.90264	1.6341	16.013	14.983	9.1762	7.5846	0.38959	0.20838	1542.2
0.75	76	60	NaN	-0.86463	15.681	2.5904	-178.33	15.325	-3.5583	3.9781	-718.11	1153.9	4.8523	824.09	1163.2	39.104	37.565	0	0	10.026	5.8973	-15.622	-14.773	-0.89711	1.6327	16.024	14.982	9.1293	7.53	0.40175	0.20881	1542.2
0.76	77	60	NaN	-0.87483	15.701	2.624	-178.33	15.332	-3.5866	3.8802	-718.11	1153.9	4.7622	824.09	1163.2	38.67	39.413	0	0	9.9818	5.852	-15.621	-14.772	-0.90759	1.635	16.045	14.989	9.0742	7.487	0.42375	0.21731	1542.2
0.77	78	60	NaN	-0.87577	15.722	2.6501	-178.34	15.334	-3.5948	3.8153	-718.09	1154	4.7301	824.1	1163.2	39.877	37.027	0	0	9.996	5.8665	-15.618	-14.769	-0.90976	1.63	16.065	14.991	9.0863	7.4964	0.4474	0.22254	1542.2
0.78	79	60	NaN	-0.86953	15.735	2.6682	-178.35	15.323	-3.5593	3.7826	-718.08	1154	4.8254	824.11	1163.2	37.566	37.893	0	0	10.011	5.882	-15.614	-14.765	-0.90827	1.6123	16.077	14.981	9.1031	7.4943	0.46228	0.21569	1542.2
0.79	80	60	NaN	-0.87138	15.738	2.695	-178.36	15.311	-3.5105	3.7129	-718.09	1154	4.9605	824.13	1163.1	38.672	38.455	0	0	10.033	5.9037	-15.612	-14.763	-0.91773	1.5916	16.078	14.971	9.1149	7.4952	0.46639	0.20786	1542.2
0.8	81	60	NaN	-0.8666	15.728	2.6965	-178.36	15.332	-3.5367	3.7233	-718.1	1154	4.8769	824.11	1163.2	39.878	36.814	0	0	10.017	5.8877	-15.609	-14.76	-0.90945	1.5975	16.07	14.99	9.1075	7.4852	0.46124	0.22996	1542.2
0.81	82	60	NaN	-0.8581	15.723	2.6798	-178.35	15.335	-3.589	3.7887	-718.1	1154	4.7294	824.13	1163.2	39.327	36.528	0	0	9.977	5.8472	-15.606	-14.757	-0.89304	1.6153	16.066	14.992	9.084	7.4625	0.46022	0.23489	1542.3
0.82	83	60	NaN	-0.84934	15.712	2.6559	-178.34	15.33	-3.5936	3.8531	-718.11	1154	4.7087	824.15	1163.2	39.972	37.54	0	0	9.9236	5.793	-15.604	-14.755	-0.88113	1.624	16.055	14.987	9.0425	7.417	0.45077	0.23177	1542.3
0.83	84	60	NaN	-0.84225	15.702	2.6381	-178.36	15.326	-3.5517	3.905	-718.1	1154	4.8421	824.16	1163.2	38.107	38.252	0	0	9.8609	5.7294	-15.602	-14.753	-0.87707	1.6074	16.045	14.983	8.9839	7.3368	0.44261	0.22976	1542.3
0.84	85	60	NaN	-0.83929	15.691	2.6355	-178.36	15.328	-3.5389	3.9098	-718.11	1154	4.8905	824.17	1163.2	38.903	38.753	0	0	9.7899	5.6574	-15.6	-14.751	-0.87572	1.6035	16.034	14.984	8.9142	7.2608	0.4343	0.23336	1542.3
0.85	86	60	NaN	-0.8434	15.685	2.646	-178.35	15.333	-3.5645	3.8634	-718.12	1154	4.8178	824.19	1163.2	39.403	39.921	0	0	9.7749	5.6421	-15.599	-14.75	-0.87885	1.6177	16.029	14.989	8.896	7.2598	0.43038	0.23906	1542.3
0.86	87	60	NaN	-0.85308	15.697	2.6541	-178.35	15.334	-3.5599	3.8165	-718.06	1154	4.8387	824.21	1163.2	41.032	38.149	0	0	9.7229	5.5893	-15.602	-14.753	-0.89106	1.6133	16.04	14.991	8.8318	7.2027	0.43793	0.23774	1542.3
0.87	88	60	NaN	-0.84445	15.701	2.634	-178.34	15.34	-3.5763	3.8787	-718.03	1154	4.7922	824.23	1163.2	38.671	39.047	0	0	9.0646	4.9215	-15.674	-14.825	-0.87839	1.6224	16.044	14.997	8.1862	6.5439	0.37013	0.17155	1542.3
0.88	89	60	NaN	-0.8481	15.694	2.6209	-178.34	15.352	-3.574	3.8935	-718.03	1154	4.7904	824.22	1163.2	39.706	38.84	0	0	8.4064	4.2536	-15.747	-14.898	-0.88142	1.6315	16.038	15.007	7.525	5.8851	0.29176	0.10935	1542.3
0.89	90	60	NaN	-0.85067	15.69	2.5964	-178.33	15.35	-3.5754	3.9271	-718.07	1153.9	4.776	824.26	1163.2	39.583	35.882	0	0	7.7482	3.5857	-15.819	-14.97	-0.8822	1.6416	16.035	15.005	6.866	5.2273	0.21638	0.034827	1542.4
0.9	91	60	NaN	-0.85495	15.696	2.5943	-178.32	15.36	-3.5759	3.9002	-718.09	1153.9	4.7662	824.27	1163.2	38.425	37.559	0	0	7.5566	3.3913	-15.817	-14.968	-0.88712	1.6446	16.042	15.015	6.6695	5.036	0.22428	0.046446	1542.4
0.91	92	60	NaN	-0.86477	15.711	2.6098	-178.32	15.373	-3.5736	3.8168	-718.09	1153.9	4.7594	824.27	1163.2	39.96	38.389	0	0	7.5978	3.4332	-15.814	-14.965	-0.89979	1.6431	16.056	15.028	6.698	5.0762	0.24221	0.062748	1542.4
0.92	93	60	NaN	-0.87548	15.733	2.6211	-178.32	15.376	-3.5575	3.7414	-718.07	1154	4.7896	824.29	1163.2	40.67	38.719	0	0	7.9241	3.7642	-15.811	-14.962	-0.91442	1.6387	16.077	15.032	7.0096	5.4029	0.26639	0.070459	1542.4
0.93	94	60	NaN	-0.87287	15.763	2.6191	-178.33	15.385	-3.5094	3.732	-718.03	1154	4.9297	824.28	1163.2	39.661	39.828	0	0	7.9766	3.8175	-15.818	-14.969	-0.91736	1.6257	16.105	15.042	7.0592	5.4431	0.28794	0.073612	1542.3
0.94	95	60	NaN	-0.88551	15.79	2.6369	-178.32	15.387	-3.531	3.6152	-718.04	1154	4.8341	824.32	1163.2	39.103	36.882	0	0	7.9965	3.8377	-15.825	-14.976	-0.93079	1.6359	16.132	15.044	7.0657	5.4736	0.30696	0.06747	1542.4
0.95	96	60	NaN	-0.88323	15.797	2.6256	-178.32	15.392	-3.5287	3.6307	-718.07	1154	4.8262	824.34	1163.2	39.486	35.799	0	0	8.1588	4.0024	-15.82	-14.972	-0.92764	1.6364	16.14	15.05	7.2312	5.6388	0.3193	0.078033	1542.4
0.96	97	60	NaN	-0.88211	15.798	2.6063	-178.33	15.388	-3.5197	3.6645	-718.11	1154	4.8359	824.35	1163.2	37.682	37.236	0	0	8.2577	4.1027	-15.819	-14.97	-0.92562	1.6304	16.141	15.045	7.3321	5.7331	0.32205	0.075323	1542.5
0.97	98	60	NaN	-0.87757	15.797	2.5858	-178.33	15.379	-3.5052	3.6948	-718.16	1154	4.8576	824.38	1163.2	39.777	38.793	0	0	8.2648	4.1099	-15.822	-14.973	-0.92076	1.6284	16.14	15.037	7.3441	5.7383	0.31811	0.064327	1542.6
0.98	99	60	NaN	-0.87374	15.8	2.576	-178.32	15.377	-3.5161	3.6945	-718.19	1154	4.8009	824.41	1163.2	38.92	39.006	0	0	8.5365	4.3856	-15.825	-14.976	-0.91484	1.6376	16.142	15.034	7.6217	6.0232	0.31753	0.05823	1542.6
0.99	100	60	NaN	-0.87622	15.808	2.5759	-178.31	15.385	-3.5652	3.6756	-718.2	1154	4.6326	824.43	1163.3	38.933	38.938	0	0	8.8457	4.6994	-15.828	-14.979	-0.91176	1.6539	16.152	15.041	7.934	6.3532	0.32326	0.061654	1542.7
1	101	60	NaN	-0.87068	15.814	2.5402	-178.31	15.401	-3.5582	3.7798	-718.2	1154	4.6409	824.41	1163.3	39.408	37.554	0	0	9.1617	5.0199	-15.832	-14.983	-0.90267	1.6555	16.16	15.055	8.259	6.6754	0.32743	0.071907	1542.6
1.01	102	60	NaN	-0.88682	15.827	2.579	-178.33	15.378	-3.5059	3.6233	-718.2	1154	4.7974	824.43	1163.2	38.413	40.02	0	0	9.4776	5.3404	-15.836	-14.987	-0.93043	1.6274	16.169	15.036	8.5472	6.9679	0.33328	0.04952	1542.6
1.02	103	60	NaN	-0.88538	15.822	2.5717	-178.33	15.384	-3.5155	3.6477	-718.21	1154	4.7597	824.43	1163.3	40.495	39.345	0	0	9.7935	5.661	-15.84	-14.991	-0.92668	1.6309	16.166	15.041	8.8668	7.2919	0.32593	0.049881	1542.7
1.03	104	60	NaN	-0.89131	15.811	2.582	-178.33	15.383	-3.5197	3.6005	-718.25	1154	4.7473	824.45	1163.3	38.441	35.973	0	0	9.8762	5.7449	-15.843	-14.994	-0.9339	1.6306	16.155	15.04	8.9423	7.3756	0.31157	0.045882	1542.7
1.04	105	60	NaN	-0.89416	15.797	2.5833	-178.32	15.38	-3.5152	3.58	-718.28	1154	4.7619	824.47	1163.2	39.681	37.037	0	0	9.9029	5.772	-15.845	-14.996	-0.93806	1.6319	16.14	15.037	8.9648	7.4039	0.29532	0.041466	1542.8
1.05	106	60	NaN	-0.88953	15.785	2.5639	-178.32	15.387	-3.5106	3.6332	-718.29	1154	4.7715	824.47	1163.2	39.78	37.611	0	0	9.8833	5.7521	-15.843	-14.994	-0.93181	1.6362	16.128	15.044	8.9515	7.3883	0.28503	0.049731	1542.8
1.06	107	60	NaN	-0.8887	15.782	2.555	-178.33	15.404	-3.5038	3.648	-718.29	1154	4.7877	824.45	1163.2	40.038	38.687	0	0	9.8638	5.7323	-15.842	-14.993	-0.93102	1.6314	16.125	15.061	8.9328	7.3637	0.28324	0.068197	1542.8
1.07	108	60	NaN	-0.88303	15.776	2.5556	-178.33	15.389	-3.4932	3.6479	-718.29	1154	4.8216	824.49	1163.2	39.957	38.118	0	0	9.9025	5.7716	-15.841	-14.993	-0.92662	1.6303	16.119	15.046	8.9759	7.4018	0.27707	0.053868	1542.8
1.08	109	60	NaN	-0.89084	15.784	2.5581	-178.31	15.417	-3.5391	3.6131	-718.27	1154	4.6783	824.48	1163.3	38.146	39.034	0	0	10.116	5.9877	-15.844	-14.995	-0.9304	1.6546	16.129	15.072	9.1851	7.6423	0.28479	0.076994	1542.8
1.09	110	60	NaN	-0.90233	15.791	2.5529	-178.3	15.421	-3.5448	3.5837	-718.27	1154	4.6658	824.48	1163.3	39.699	37.712	0	0	10.013	5.8834	-15.842	-14.993	-0.94252	1.6641	16.135	15.076	9.0702	7.5475	0.29384	0.08371	1542.8
1.1	111	60	NaN	-0.90529	15.802	2.5296	-178.29	15.436	-3.5417	3.6025	-718.27	1154	4.6704	824.45	1163.3	39.586	36.911	0	0	9.7791	5.6464	-15.837	-14.988	-0.94495	1.6681	16.147	15.091	8.8342	7.3145	0.31081	0.10321	1542.8
1.11	112	60	NaN	-0.90923	15.824	2.5081	-178.29	15.445	-3.5411	3.6002	-718.27	1154	4.667	824.44	1163.3	39.042	37.703	0	0	9.8733	5.742	-15.841	-14.992	-0.94885	1.6704	16.17	15.099	8.9245	7.4124	0.3281	0.10698	1542.7
1.12	113	60	NaN	-0.92045	15.856	2.4904	-178.29	15.434	-3.5509	3.5753	-718.27	1154	4.6456	824.48	1163.3	39.923	37.661	0	0	10.077	5.9485	-15.847	-14.998	-0.96021	1.6742	16.2	15.09	9.1167	7.6227	0.35311	0.091687	1542.8
1.13	114	60	NaN	-0.92567	15.891	2.4373	-178.28	15.443	-3.5914	3.6772	-718.25	1154	4.5406	824.47	1163.3	40.158	39.447	0	0	10.34	6.2153	-15.846	-14.997	-0.95773	1.6857	16.236	15.097	9.3821	7.9011	0.39032	0.1002	1542.8
1.14	115	60	NaN	-0.95781	15.956	2.4431	-178.29	15.446	-3.6167	3.5196	-718.24	1154	4.4865	824.45	1163.3	39.479	38.446	0	0	10.603	6.4822	-15.845	-14.996	-0.99372	1.6748	16.301	15.102	9.6092	8.157	0.45569	0.10554	1542.7
1.15	116	60	NaN	-0.96942	15.995	2.4364	-178.3	15.436	-3.6173	3.4656	-718.23	1154.1	4.4889	824.43	1163.3	39.514	37.358	0	0	10.842	6.7249	-15.845	-14.996	-1.0074	1.6621	16.338	15.093	9.8347	8.3871	0.49343	0.0973	1542.7
1.16	117	60	NaN	-0.981	16.028	2.4452	-178.32	15.412	-3.5847	3.3658	-718.25	1154.1	4.5891	824.44	1163.2	37.845	36.302	0	0	10.954	6.8388	-15.85	-15.001	-1.0264	1.6351	16.369	15.072	9.9279	8.4739	0.51902	0.071431	1542.7
1.17	118	60	NaN	-0.99017	16.054	2.4268	-178.33	15.393	-3.5644	3.3381	-718.28	1154.1	4.6286	824.44	1163.2	39.589	38.955	0	0	11.067	6.9527	-15.854	-15.005	-1.0381	1.6208	16.393	15.054	10.028	8.5735	0.5388	0.049308	1542.7
1.18	119	60	NaN	-0.99776	16.062	2.3946	-178.33	15.383	-3.556	3.3534	-718.31	1154.1	4.6142	824.41	1163.2	38.357	39.769	0	0	11.179	7.0665	-15.859	-15.01	-1.0446	1.6194	16.4	15.045	10.134	8.6859	0.54126	0.035075	1542.7
1.19	120	60	NaN	-1.0072	16.042	2.3848	-178.34	15.371	-3.5257	3.3112	-718.35	1154.1	4.6605	824.37	1163.2	38.416	36.479	0	0	11.269	7.1577	-15.866	-15.017	-1.0573	1.6127	16.379	15.034	10.211	8.7705	0.51282	0.016421	1542.8
1.2	121	60	NaN	-1.0147	16.006	2.3596	-178.34	15.347	-3.4674	3.3045	-718.37	1154.1	4.7547	824.34	1163.2	38.734	36.419	0	0	11.349	7.2388	-15.875	-15.026	-1.0686	1.6029	16.342	15.01	10.28	8.8417	0.46661	-0.016009	1542.7
1.21	122	60	NaN	-1.007	15.971	2.3144	-178.31	15.362	-3.554	3.4111	-718.34	1154.1	4.4351	824.31	1163.3	39.439	37.84	0	0	11.428	7.3199	-15.884	-15.035	-1.0451	1.6537	16.311	15.022	10.383	8.9736	0.42655	-0.012897	1542.7
1.22	123	60	NaN	-1.0169	15.926	2.3166	-178.32	15.326	-3.4804	3.3556	-718.3	1154.1	4.6088	824.28	1163.2	38.482	37.478	0	0	11.514	7.4065	-15.888	-15.039	-1.0634	1.6323	16.263	14.989	10.45	9.0388	0.37525	-0.050048	1542.6
1.23	124	60	NaN	-1.0207	15.864	2.3226	-178.32	15.294	-3.4584	3.304	-718.25	1154.1	4.6489	824.29	1163.2	39.306	37.826	0	0	11.597	7.4906	-15.888	-15.039	-1.0706	1.6287	16.2	14.958	10.526	9.1194	0.31257	-0.081387	1542.6
1.24	125	60	NaN	-1.019	15.782	2.3103	-178.31	15.284	-3.4807	3.3261	-718.21	1154.1	4.56	824.3	1163.2	40.376	37.863	0	0	11.593	7.487	-15.899	-15.05	-1.0649	1.6481	16.121	14.946	10.528	9.1351	0.22199	-0.10413	1542.5
1.25	126	60	NaN	-1.0138	15.67	2.2773	-178.29	15.276	-3.4848	3.4258	-718.2	1154	4.5255	824.27	1163.2	38.102	36.908	0	0	11.518	7.4111	-15.903	-15.054	-1.0547	1.6695	16.011	14.934	10.464	9.0807	0.10802	-0.12008	1542.5
1.26	127	60	NaN	-1.0035	15.531	2.24	-178.28	15.24	-3.4585	3.5509	-718.18	1154	4.5971	824.26	1163.2	39.181	38.033	0	0	11.379	7.2699	-15.902	-15.053	-1.0423	1.684	15.873	14.898	10.337	8.9539	-0.028816	-0.15542	1542.5
1.27	128	60	NaN	-1.0042	15.456	2.2365	-178.25	15.237	-3.5242	3.5662	-718.14	1153.9	4.3933	824.25	1163.2	38.985	38.366	0	0	11.201	7.0892	-15.905	-15.056	-1.035	1.7238	15.8	14.893	10.166	8.813	-0.10497	-0.1635	1542.4
1.28	129	60	NaN	-1.0172	15.404	2.2798	-178.24	15.213	-3.4977	3.4137	-718.07	1153.9	4.4903	824.27	1163.2	41.342	36.862	0	0	10.997	6.8818	-15.91	-15.061	-1.0572	1.7205	15.748	14.87	9.9396	8.6024	-0.16276	-0.19147	1542.4
1.29	130	60	NaN	-1.0253	15.376	2.2934	-178.23	15.218	-3.4986	3.3966	-717.96	1153.9	4.5156	824.25	1163.2	40.175	37.922	0	0	10.792	6.6745	-15.916	-15.067	-1.0669	1.7244	15.72	14.874	9.7255	8.3988	-0.19586	-0.19291	1542.2
1.3	131	60	NaN	-1.0414	15.348	2.3305	-178.23	15.223	-3.5159	3.3177	-717.83	1153.9	4.5093	824.21	1163.2	38.562	37.547	0	0	10.482	6.3596	-15.92	-15.071	-1.0857	1.727	15.692	14.878	9.3963	8.0865	-0.22758	-0.19243	1542.1
1.31	132	60	NaN	-1.0552	15.325	2.3655	-178.23	15.224	-3.5371	3.2387	-717.71	1153.9	4.4881	824.2	1163.2	39.106	39.533	0	0	10.071	5.9428	-15.923	-15.074	-1.1016	1.7274	15.67	14.879	8.9696	7.6702	-0.25331	-0.19519	1541.9
1.32	133	60	NaN	-1.0543	15.312	2.3684	-178.23	15.223	-3.5478	3.2559	-717.61	1153.9	4.4784	824.2	1163.1	39.426	38.055	0	0	9.6605	5.5261	-15.926	-15.077	-1.0997	1.7262	15.658	14.878	8.5608	7.2522	-0.26839	-0.19962	1541.8
1.33	134	60	NaN	-1.0448	15.294	2.3709	-178.24	15.214	-3.5303	3.2865	-717.55	1153.8	4.5491	824.18	1163.1	39.541	37.329	0	0	9.4572	5.3198	-15.931	-15.082	-1.0917	1.7158	15.639	14.87	8.3656	7.0356	-0.29266	-0.21248	1541.8
1.34	135	60	NaN	-1.0498	15.253	2.3635	-178.27	15.21	-3.5052	3.3469	-717.55	1153.8	4.6718	824.2	1163.1	39.644	37.116	0	0	9.5267	5.3903	-15.939	-15.09	-1.099	1.6784	15.598	14.864	8.4277	7.0687	-0.34046	-0.22576	1541.8
1.35	136	60	NaN	-1.0466	15.235	2.3578	-178.27	15.228	-3.5509	3.4028	-717.54	1153.8	4.5354	824.17	1163.1	40.91	36.418	0	0	9.5962	5.4608	-15.946	-15.097	-1.0887	1.6879	15.584	14.88	8.5075	7.1487	-0.36277	-0.21771	1541.7
1.36	137	60	NaN	-1.041	15.239	2.3605	-178.28	15.226	-3.5278	3.433	-717.49	1153.8	4.5947	824.16	1163.1	38.561	37.095	0	0	9.6657	5.5313	-15.954	-15.105	-1.0842	1.6749	15.587	14.877	8.5815	7.2062	-0.36637	-0.22776	1541.7
1.37	138	60	NaN	-1.0378	15.272	2.3868	-178.3	15.216	-3.5118	3.3977	-717.4	1153.8	4.6415	824.16	1163.2	38.672	39.008	0	0	9.5691	5.4333	-15.958	-15.109	-1.084	1.6537	15.62	14.868	8.4851	7.087	-0.33838	-0.24101	1541.6
1.38	139	60	NaN	-1.0325	15.309	2.4045	-178.31	15.206	-3.5208	3.396	-717.34	1153.9	4.623	824.17	1163.2	38.825	38.503	0	0	9.466	5.3287	-15.962	-15.114	-1.0781	1.6441	15.657	14.859	8.3879	6.9728	-0.30577	-0.25497	1541.5
1.39	140	60	NaN	-1.0219	15.321	2.383	-178.31	15.197	-3.5251	3.5031	-717.34	1153.9	4.6274	824.19	1163.2	40.048	35.665	0	0	9.3629	5.2241	-15.967	-15.118	-1.0637	1.6486	15.668	14.85	8.2993	6.8727	-0.29885	-0.26788	1541.6
1.4	141	60	NaN	-1.0206	15.327	2.3836	-178.31	15.21	-3.5537	3.4847	-717.35	1153.9	4.5901	824.19	1163.2	40.406	40.021	0	0	9.2599	5.1195	-15.971	-15.122	-1.0617	1.6456	15.675	14.862	8.1981	6.7652	-0.29621	-0.26	1541.6
1.41	142	60	NaN	-1.0074	15.332	2.3567	-178.32	15.196	-3.5352	3.5905	-717.38	1153.8	4.6883	824.22	1163.2	39.499	38.698	0	0	9.2146	5.0736	-15.977	-15.128	-1.0482	1.6355	15.679	14.849	8.1664	6.7091	-0.29768	-0.27869	1541.6
1.42	143	60	NaN	-0.99864	15.37	2.3283	-178.32	15.204	-3.5672	3.6974	-717.38	1153.9	4.6504	824.25	1163.2	39.752	36.436	0	0	9.2825	5.1425	-15.986	-15.137	-1.0341	1.6439	15.717	14.857	8.2485	6.7864	-0.26891	-0.28034	1541.7
1.43	144	60	NaN	-0.9942	15.417	2.3156	-178.32	15.22	-3.581	3.7565	-717.34	1153.9	4.6479	824.26	1163.2	39.104	39.977	0	0	9.3505	5.2115	-15.996	-15.147	-1.0273	1.647	15.764	14.873	8.3231	6.8585	-0.23197	-0.27357	1541.6
1.44	145	60	NaN	-0.99794	15.469	2.328	-178.32	15.236	-3.5757	3.7326	-717.28	1153.9	4.6756	824.25	1163.2	38.292	39.001	0	0	9.4184	5.2804	-16.005	-15.156	-1.033	1.6459	15.815	14.89	8.3854	6.9263	-0.1901	-0.26607	1541.6
1.45	146	60	NaN	-1.0105	15.518	2.362	-178.32	15.246	-3.5655	3.6385	-717.22	1153.9	4.7059	824.25	1163.2	38.265	37.199	0	0	9.3252	5.1859	-16.005	-15.156	-1.0501	1.645	15.863	14.901	8.2751	6.8309	-0.14202	-0.25528	1541.5
1.46	147	60	NaN	-1.0248	15.547	2.3982	-178.31	15.248	-3.5609	3.5473	-717.21	1153.9	4.7233	824.28	1163.2	39.783	36.583	0	0	9.2651	5.1248	-16.002	-15.153	-1.0685	1.6484	15.892	14.903	8.1966	6.7732	-0.11051	-0.25017	1541.5
1.47	148	60	NaN	-1.0216	15.559	2.3936	-178.28	15.264	-3.5905	3.5949	-717.23	1153.9	4.5982	824.26	1163.2	39.494	38.623	0	0	9.3219	5.1825	-15.998	-15.149	-1.0588	1.6804	15.906	14.917	8.2631	6.8629	-0.091684	-0.23128	1541.5
1.48	149	60	NaN	-0.99595	15.571	2.3315	-178.3	15.269	-3.5215	3.8426	-717.3	1153.8	4.8044	824.26	1163.2	40.457	39.938	0	0	9.8259	5.6938	-15.996	-15.147	-1.0317	1.6622	15.919	14.921	8.7942	7.3561	-0.076766	-0.2261	1541.6
1.49	150	60	NaN	-0.99457	15.604	2.3292	-178.3	15.261	-3.5005	3.8787	-717.31	1153.8	4.8704	824.27	1163.2	39.431	36.802	0	0	10.167	6.0396	-15.995	-15.146	-1.0314	1.6603	15.953	14.913	9.1353	7.6999	-0.042538	-0.23374	1541.6
1.5	151	60	NaN	-0.99789	15.661	2.3442	-178.3	15.254	-3.5072	3.8549	-717.26	1153.8	4.8506	824.27	1163.2	39.003	38.346	0	0	9.6286	5.4937	-15.997	-15.148	-1.0349	1.6658	16.009	14.906	8.5937	7.1595	0.012042	-0.24239	1541.6
1.51	152	60	NaN	-1.0119	15.73	2.3888	-178.3	15.247	-3.5021	3.7139	-717.16	1153.9	4.8686	824.27	1163.2	39.524	36.589	0	0	9.0905	4.9477	-15.999	-15.15	-1.0548	1.6611	16.076	14.901	8.0356	6.6088	0.077283	-0.24963	1541.5
1.52	153	60	NaN	-1.0385	15.792	2.4617	-178.3	15.234	-3.4778	3.4514	-717.07	1154	4.9549	824.27	1163.2	39.513	37.281	0	0	8.5524	4.4017	-16.001	-15.152	-1.0944	1.6438	16.137	14.89	7.458	6.0455	0.13561	-0.2618	1541.4
1.53	154	60	NaN	-1.052	15.832	2.4963	-178.3	15.214	-3.4781	3.3132	-717.02	1154	4.981	824.32	1163.2	38.27	39.031	0	0	8.0143	3.8557	-16.003	-15.154	-1.114	1.6373	16.174	14.872	6.9003	5.493	0.17159	-0.28217	1541.4
1.54	155	60	NaN	-1.0504	15.832	2.4965	-178.29	15.207	-3.4824	3.3094	-717.03	1154	4.9871	824.33	1163.2	39.248	37.841	0	0	7.4785	3.3122	-16.006	-15.157	-1.1127	1.6454	16.175	14.864	6.3658	4.9576	0.16937	-0.29279	1541.4
1.55	156	60	NaN	-1.0245	15.788	2.3949	-178.28	15.207	-3.5231	3.6092	-717.15	1153.9	4.9216	824.35	1163.2	40.02	37.915	0	0	6.9505	2.7764	-16.011	-15.162	-1.0732	1.6677	16.134	14.861	5.8773	4.4441	0.12245	-0.30176	1541.5
1.56	157	60	NaN	-0.99935	15.75	2.3056	-178.27	15.209	-3.565	3.8816	-717.24	1153.9	4.8367	824.37	1163.2	39.039	38.578	0	0	6.4225	2.2406	-16.017	-15.168	-1.0348	1.6911	16.099	14.86	5.3876	3.9317	0.082203	-0.30859	1541.6
1.57	158	60	NaN	-0.99204	15.737	2.2741	-178.28	15.22	-3.568	3.9698	-717.3	1153.8	4.8692	824.37	1163.3	38.503	38.914	0	0	5.8944	1.7049	-16.023	-15.174	-1.0255	1.6877	16.087	14.87	4.869	3.3926	0.064339	-0.30446	1541.7
1.58	159	60	NaN	-1.0026	15.764	2.3023	-178.3	15.238	-3.5315	3.8681	-717.3	1153.8	5.0178	824.34	1163.3	39.361	37.283	0	0	5.3664	1.1691	-16.029	-15.18	-1.0453	1.6603	16.114	14.888	4.3211	2.8294	0.084804	-0.29174	1541.7
1.59	160	60	NaN	-1.018	15.835	2.3619	-178.31	15.253	-3.4984	3.6799	-717.25	1153.9	5.1388	824.32	1163.2	40.86	36.761	0	0	4.8384	0.63337	-16.035	-15.186	-1.0722	1.636	16.182	14.905	3.7661	2.2694	0.14738	-0.28017	1541.6
1.6	161	60	NaN	-1.0239	15.914	2.4164	-178.31	15.263	-3.5353	3.5302	-717.16	1154	5.0403	824.33	1163.3	39.512	38.092	0	0	4.3103	0.097606	-16.04	-15.191	-1.08	1.6369	16.259	14.918	3.2303	1.7346	0.21881	-0.27344	1541.5
1.61	162	60	NaN	-1.0369	15.978	2.4722	-178.32	15.262	-3.5522	3.3585	-717.11	1154	4.994	824.36	1163.3	38.692	38.612	0	0	3.7823	-0.43815	-16.046	-15.197	-1.0977	1.6207	16.322	14.919	2.6846	1.1825	0.27533	-0.27836	1541.5
1.62	163	60	NaN	-1.0342	16.028	2.4793	-178.33	15.263	-3.5403	3.3551	-717.12	1154.1	5.0231	824.36	1163.3	39.574	37.479	0	0	3.2972	-0.93036	-16.052	-15.203	-1.0962	1.6063	16.37	14.921	2.201	0.67594	0.31804	-0.28193	1541.5
1.63	164	60	NaN	-1.0216	16.039	2.4627	-178.35	15.257	-3.5147	3.4247	-717.21	1154.1	5.083	824.37	1163.2	40.734	38.117	0	0	3.0731	-1.1577	-16.057	-15.208	-1.0833	1.5926	16.381	14.916	1.9898	0.43488	0.32412	-0.29256	1541.6
1.64	165	60	NaN	-1.0072	16.046	2.4469	-178.36	15.247	-3.5046	3.4873	-717.32	1154	5.106	824.39	1163.2	39.987	37.818	0	0	2.889	-1.3445	-16.059	-15.21	-1.0673	1.5816	16.388	14.905	1.8217	0.23707	0.32906	-0.30499	1541.7
1.65	166	60	NaN	-0.99236	16.085	2.4362	-178.36	15.24	-3.5152	3.5383	-717.4	1154.1	5.0771	824.42	1163.3	39.285	36.879	0	0	2.7315	-1.5044	-16.059	-15.21	-1.0495	1.5813	16.427	14.898	1.6819	0.076897	0.36804	-0.31199	1541.8
1.66	167	60	NaN	-0.97542	16.168	2.4256	-178.35	15.241	-3.5248	3.6017	-717.48	1154.1	5.0469	824.42	1163.3	38.92	39.363	0	0	2.5739	-1.6642	-16.059	-15.21	-1.0291	1.5947	16.509	14.9	1.5448	-0.069492	0.44993	-0.30976	1541.9
1.67	168	60	NaN	-0.97599	16.273	2.462	-178.36	15.238	-3.5235	3.495	-717.48	1154.2	5.0708	824.43	1163.3	39.021	36.696	0	0	2.4164	-1.824	-16.059	-15.21	-1.0345	1.5814	16.611	14.9	1.3819	-0.24262	0.55181	-0.30992	1541.9
1.68	169	60	NaN	-1.0391	16.384	2.736	-178.35	15.242	-3.5511	2.4943	-717.65	1154.5	5.0077	824.43	1163.3	40.057	41.065	0	0	2.2589	-1.9839	-16.059	-15.21	-1.1325	1.5583	16.711	14.915	1.1264	-0.42557	0.65202	-0.29538	1542.1
1.69	170	60	NaN	-1.0509	16.516	2.8123	-178.35	15.228	-3.5328	2.2232	-717.66	1154.6	5.0818	824.46	1163.3	39.812	39.024	0	0	2.1013	-2.1437	-16.059	-15.21	-1.1571	1.5469	16.837	14.907	0.94421	-0.59686	0.77803	-0.30342	1542.1
1.7	171	60	NaN	-1.0404	16.678	2.8225	-178.33	15.229	-3.5553	2.1993	-717.65	1154.7	5.043	824.48	1163.3	40.017	36.213	0	0	1.9438	-2.3036	-16.059	-15.21	-1.1461	1.5631	16.997	14.91	0.7977	-0.74043	0.93807	-0.30015	1542.2
1.71	172	60	NaN	-1.0266	16.832	2.8161	-178.31	15.247	-3.5989	2.2278	-717.68	1154.8	4.9528	824.49	1163.3	40.92	39.708	0	0	1.7863	-2.4634	-16.059	-15.21	-1.1279	1.5867	17.149	14.93	0.65839	-0.87665	1.0898	-0.28011	1542.2
1.72	173	60	NaN	-1.0057	16.975	2.7273	-178.3	15.267	-3.6133	2.5327	-717.61	1154.8	4.9491	824.49	1163.4	39.238	38.052	0	0	1.6287	-2.6232	-16.059	-15.21	-1.0955	1.6074	17.293	14.949	0.53325	-1.0159	1.2335	-0.26073	1542.1
1.73	174	60	NaN	-0.96328	17.187	2.4653	-178.29	15.268	-3.5998	3.4423	-717.22	1154.7	5.0034	824.52	1163.3	40.313	38.596	0	0	1.4712	-2.7831	-16.059	-15.21	-1.0213	1.6495	17.507	14.948	0.4499	-1.1336	1.4482	-0.26244	1541.8
1.74	175	60	NaN	-0.98024	17.319	2.5132	-178.29	15.278	-3.6239	3.2583	-717.24	1154.9	4.9497	824.52	1163.4	39.51	39.214	0	0	1.1773	-3.0813	-16.049	-15.2	-1.0431	1.6513	17.635	14.962	0.1342	-1.43	1.5862	-0.23755	1541.8
1.75	176	60	NaN	-0.99317	17.516	2.5816	-178.28	15.303	-3.6171	3.0098	-717.21	1155	4.9752	824.51	1163.4	39.299	36.568	0	0	0.87866	-3.3843	-16.038	-15.189	-1.0662	1.6441	17.826	14.993	-0.18756	-1.7402	1.7874	-0.19576	1541.7
1.76	177	60	NaN	-0.97822	17.661	2.5901	-178.29	15.301	-3.5995	2.9797	-717.18	1155.2	5.0184	824.53	1163.4	41.782	38.339	0	0	0.58003	-3.6873	-16.027	-15.178	-1.054	1.6376	17.965	14.997	-0.47396	-2.0497	1.9374	-0.18107	1541.7
1.77	178	60	NaN	-0.95878	17.779	2.5643	-178.29	15.302	-3.5883	3.0575	-717.15	1155.3	5.038	824.55	1163.3	43.283	38.813	0	0	0.23841	-4.0339	-16.009	-15.16	-1.0324	1.6361	18.078	15.002	-0.79397	-2.3978	2.0694	-0.15831	1541.7
1.78	179	60	NaN	-0.94783	17.908	2.522	-178.29	15.305	-3.5844	3.1579	-717.1	1155.4	5.0244	824.56	1163.3	40.13	37.59	0	0	-0.1464	-4.4243	-15.983	-15.134	-1.0172	1.6389	18.202	15.01	-1.1636	-2.7854	2.2196	-0.12377	1541.7
1.79	180	60	NaN	-0.9468	18.048	2.4792	-178.29	15.299	-3.5841	3.225	-716.99	1155.6	4.9853	824.58	1163.3	40.053	39.328	0	0	-0.53121	-4.8148	-15.957	-15.108	-1.0122	1.6397	18.336	15.012	-1.5434	-3.1751	2.379	-0.096043	1541.6
1.8	181	60	NaN	-0.96216	18.131	2.4902	-178.3	15.305	-3.5985	3.1225	-716.9	1155.8	4.9184	824.59	1163.4	39.045	36.906	0	0	-0.91601	-5.2052	-15.93	-15.081	-1.0289	1.6285	18.413	15.023	-1.9449	-3.5767	2.4831	-0.058643	1541.5
1.81	182	60	NaN	-0.9772	18.203	2.4675	-178.32	15.299	-3.575	3.1265	-716.78	1155.9	4.9782	824.59	1163.4	39.721	38.667	0	0	-1.3008	-5.5957	-15.904	-15.055	-1.046	1.6124	18.479	15.023	-2.3469	-3.9833	2.575	-0.032569	1541.4
1.82	183	60	NaN	-0.98994	18.255	2.4603	-178.33	15.291	-3.5311	3.0775	-716.67	1156.1	5.097	824.58	1163.3	39.829	37.425	0	0	-1.6935	-5.9941	-15.872	-15.023	-1.065	1.5906	18.526	15.021	-2.7585	-4.4035	2.6534	-0.0021799	1541.3
1.83	184	60	NaN	-1.0163	18.289	2.4448	-178.34	15.283	-3.5231	3.0287	-716.52	1156.3	5.095	824.59	1163.3	40.759	37.344	0	0	-2.0873	-6.3937	-15.839	-14.99	-1.0931	1.5865	18.552	15.02	-3.1804	-4.8072	2.713	0.030206	1541.1
1.84	185	60	NaN	-1.0468	18.294	2.4345	-178.33	15.276	-3.537	2.9573	-716.39	1156.4	5.0317	824.61	1163.4	39.508	35.804	0	0	-2.4812	-6.7933	-15.806	-14.957	-1.1239	1.5896	18.551	15.019	-3.6051	-5.2037	2.7448	0.061732	1541
1.85	186	60	NaN	-1.0712	18.268	2.4271	-178.33	15.273	-3.5438	2.8882	-716.31	1156.6	5.0017	824.62	1163.4	40.282	37.226	0	0	-2.875	-7.1929	-15.773	-14.924	-1.1497	1.5895	18.52	15.02	-4.0248	-5.6034	2.7471	0.096047	1540.9
1.86	187	60	NaN	-1.0886	18.219	2.4008	-178.33	15.279	-3.5346	2.8889	-716.25	1156.7	5.0234	824.61	1163.4	40.133	37.962	0	0	-3.2689	-7.5925	-15.74	-14.891	-1.168	1.5887	18.469	15.029	-4.4368	-6.0038	2.7282	0.13757	1540.9
1.87	188	60	NaN	-1.1067	18.164	2.3711	-178.32	15.268	-3.5484	2.8968	-716.17	1156.7	4.9824	824.64	1163.4	39.086	38.362	0	0	-3.4761	-7.8027	-15.708	-14.859	-1.1842	1.5996	18.41	15.021	-4.6603	-6.2031	2.7022	0.1624	1540.8
1.88	189	60	NaN	-1.1873	17.975	2.6662	-178.31	15.286	-3.5803	1.7491	-716.59	1157	4.8817	824.62	1163.4	38.634	36.335	0	0	-3.566	-7.894	-15.687	-14.838	-1.3037	1.5709	18.211	15.05	-4.8698	-6.3231	2.5244	0.21222	1541.2
1.89	190	60	NaN	-1.2362	17.897	2.739	-178.33	15.274	-3.5269	1.4019	-716.62	1157.2	5.0466	824.62	1163.4	37.451	36.338	0	0	-3.4695	-7.7961	-15.688	-14.839	-1.3717	1.5387	18.126	15.045	-4.8412	-6.2574	2.4385	0.20597	1541.3
1.9	191	60	NaN	-1.2638	17.867	2.7223	-178.33	15.267	-3.5271	1.4139	-716.48	1157.3	5.0534	824.65	1163.4	38.745	39.868	0	0	-3.373	-7.6982	-15.689	-14.84	-1.3991	1.5379	18.092	15.041	-4.7722	-6.1603	2.4029	0.20102	1541.1
1.91	192	60	NaN	-1.2942	17.826	2.7045	-178.32	15.273	-3.5513	1.449	-716.33	1157.4	4.9861	824.66	1163.4	38.574	38.391	0	0	-3.2765	-7.6002	-15.691	-14.842	-1.4257	1.5482	18.05	15.049	-4.7022	-6.052	2.3587	0.20721	1541
1.92	193	60	NaN	-1.3389	17.762	2.7082	-178.32	15.277	-3.5353	1.3964	-716.21	1157.4	5.0345	824.64	1163.4	39.82	37.555	0	0	-3.18	-7.5023	-15.692	-14.843	-1.4742	1.5423	17.983	15.057	-4.6542	-5.96	2.2904	0.21318	1540.9
1.93	194	60	NaN	-1.3835	17.703	2.7162	-178.33	15.268	-3.51	1.3224	-716.17	1157.5	5.1051	824.66	1163.4	40.208	38.954	0	0	-3.0835	-7.4044	-15.694	-14.845	-1.5241	1.5283	17.921	15.049	-4.6076	-5.876	2.2277	0.20467	1540.8
1.94	195	60	NaN	-1.4009	17.647	2.6938	-178.32	15.287	-3.5739	1.3817	-716.07	1157.5	4.9093	824.65	1163.4	40.251	38.588	0	0	-2.9869	-7.3064	-15.695	-14.846	-1.5321	1.5487	17.868	15.067	-4.519	-5.7577	2.1727	0.22053	1540.7
1.95	196	60	NaN	-1.4224	17.578	2.6742	-178.33	15.282	-3.5753	1.4218	-716	1157.5	4.8959	824.65	1163.4	42.21	40.378	0	0	-2.8904	-7.2085	-15.697	-14.848	-1.5516	1.5402	17.797	15.063	-4.442	-5.6683	2.1008	0.21492	1540.7
1.96	197	60	NaN	-1.4548	17.5	2.6758	-178.34	15.267	-3.5501	1.3753	-715.93	1157.5	4.9721	824.66	1163.4	43.845	38.621	0	0	-2.7939	-7.1106	-15.698	-14.849	-1.5885	1.5234	17.717	15.05	-4.3824	-5.5871	2.0189	0.20042	1540.6
1.97	198	60	NaN	-1.5011	17.344	2.691	-178.34	15.258	-3.5481	1.2501	-715.97	1157.5	4.9635	824.69	1163.4	44.642	37.299	0	0	-2.6974	-7.0126	-15.7	-14.851	-1.6392	1.5183	17.562	15.04	-4.3365	-5.4943	1.8627	0.18934	1540.7
1.98	199	60	NaN	-1.5267	17.149	2.6687	-178.34	15.249	-3.5406	1.2501	-716.08	1157.5	4.9644	824.71	1163.4	45.673	37.804	0	0	-2.6009	-6.9147	-15.701	-14.852	-1.6648	1.5172	17.37	15.027	-4.2657	-5.3975	1.6688	0.17542	1540.8
1.99	200	60	NaN	-1.4978	16.978	2.5604	-178.35	15.233	-3.5029	1.5731	-716.18	1157.4	5.0677	824.73	1163.4	46.684	37.663	0	0	-2.5043	-6.8168	-15.702	-14.853	-1.6277	1.5159	17.201	15.009	-4.132	-5.3009	1.4988	0.15603	1540.9
2	201	60	NaN	-1.4447	16.763	2.3907	-178.33	15.25	-3.5498	2.0934	-716.27	1157.3	4.9012	824.71	1163.4	45.304	38.625	0	0	-2.4078	-6.7188	-15.704	-14.855	-1.5491	1.5623	16.992	15.021	-3.9569	-5.1566	1.2877	0.16617	1541
2.01	202	60	NaN	-1.4465	16.692	2.2038	-178.34	15.226	-3.5309	2.699	-716.03	1157.1	4.9478	824.75	1163.4	44.246	38.658	0	0	-2.3267	-6.6366	-15.705	-14.856	-1.5301	1.5811	16.926	14.992	-3.8568	-5.0554	1.2202	0.13558	1540.8
2.02	203	60	NaN	-1.4557	16.546	2.3869	-178.33	15.222	-3.5238	2.072	-716.27	1157.2	4.9742	824.79	1163.4	45.665	39.208	0	0	-2.305	-6.6146	-15.708	-14.859	-1.5636	1.5652	16.776	14.992	-3.8686	-5.0494	1.068	0.13314	1541.1
2.03	204	60	NaN	-1.467	16.448	2.5076	-178.32	15.229	-3.5136	1.6583	-716.38	1157.3	5.0052	824.78	1163.4	42.773	37.887	0	0	-2.2834	-6.5926	-15.71	-14.861	-1.5915	1.554	16.675	15.002	-3.8748	-5.0386	0.96559	0.14075	1541.2
2.04	205	60	NaN	-1.4697	16.367	2.5551	-178.31	15.244	-3.5382	1.5055	-716.36	1157.3	4.9341	824.77	1163.4	41.051	37.049	0	0	-2.2617	-6.5706	-15.712	-14.863	-1.5972	1.5669	16.594	15.016	-3.8589	-5.0036	0.88221	0.1533	1541.2
2.05	206	60	NaN	-1.467	16.266	2.5895	-178.28	15.255	-3.5851	1.407	-716.37	1157.3	4.8052	824.8	1163.4	41.866	39.38	0	0	-2.24	-6.5486	-15.714	-14.865	-1.5934	1.5909	16.494	15.027	-3.8333	-4.9577	0.77985	0.16155	1541.2
2.06	207	60	NaN	-1.4717	16.151	2.6088	-178.27	15.252	-3.5988	1.3485	-716.47	1157.3	4.7812	824.82	1163.4	41.231	35.455	0	0	-2.2183	-6.5266	-15.717	-14.868	-1.5993	1.5979	16.38	15.023	-3.8176	-4.9287	0.6633	0.15497	1541.3
2.07	208	60	NaN	-1.4703	16.01	2.6017	-178.27	15.253	-3.6287	1.3759	-716.6	1157.2	4.7013	824.85	1163.4	44.23	37.029	0	0	-2.1966	-6.5046	-15.719	-14.87	-1.5939	1.6113	16.243	15.021	-3.7905	-4.8933	0.52402	0.15102	1541.5
2.08	209	60	NaN	-1.4582	15.879	2.5779	-178.25	15.275	-3.66	1.468	-716.72	1157.1	4.5974	824.81	1163.5	51.501	37.29	0	0	-2.175	-6.4826	-15.721	-14.872	-1.5745	1.633	16.116	15.039	-3.7495	-4.8496	0.39457	0.16664	1541.6
2.09	210	60	NaN	-1.4425	15.764	2.5047	-178.25	15.282	-3.6574	1.7275	-716.83	1157	4.5981	824.82	1163.5	64.756	38.454	1	0	-2.1533	-6.4606	-15.723	-14.874	-1.5491	1.6422	16.004	15.042	-3.7024	-4.8183	0.2806	0.16777	1541.7
2.1	211	60	NaN	-1.445	15.668	2.4756	-178.27	15.278	-3.6127	1.8678	-716.89	1157	4.7133	824.81	1163.5	68.527	39.622	1	0	-2.1316	-6.4386	-15.725	-14.876	-1.5508	1.6265	15.91	15.037	-3.6824	-4.8121	0.18447	0.16042	1541.7
2.11	212	60	NaN	-1.4463	15.627	2.4326	-178.28	15.273	-3.576	2.1202	-716.78	1156.9	4.7835	824.78	1163.5	67.538	41.351	1	0	-2.1099	-6.4166	-15.728	-14.879	-1.5453	1.6199	15.872	15.028	-3.6552	-4.7966	0.14476	0.14923	1541.6
2.12	213	60	NaN	-1.4434	15.645	2.36	-178.28	15.264	-3.5682	2.4967	-716.53	1156.7	4.7556	824.77	1163.5	69.424	42.623	1	0	-2.0882	-6.3946	-15.73	-14.881	-1.5273	1.6311	15.897	15.013	-3.6156	-4.7635	0.16666	0.13239	1541.3
2.13	214	60	NaN	-1.4791	15.669	2.3972	-178.3	15.238	-3.5364	2.3968	-716.39	1156.7	4.8113	824.79	1163.5	69.854	41.326	1	0	-2.0666	-6.3726	-15.732	-14.883	-1.5688	1.609	15.918	14.988	-3.6354	-4.7636	0.18639	0.105	1541.2
2.14	215	60	NaN	-1.5098	15.693	2.47	-178.29	15.233	-3.5374	2.1701	-716.24	1156.8	4.7444	824.77	1163.5	70.318	42.922	1	0	-2.0449	-6.3506	-15.734	-14.885	-1.6055	1.6119	15.942	14.984	-3.6504	-4.7387	0.20781	0.098438	1541
2.15	216	60	NaN	-1.598	15.611	2.6853	-178.28	15.23	-3.5485	1.3285	-716.43	1157	4.6163	824.72	1163.6	70.668	43.263	1	0	-2.0232	-6.3286	-15.737	-14.888	-1.7202	1.6001	15.856	14.984	-3.7434	-4.7285	0.1194	0.096851	1541.2
2.16	217	60	NaN	-1.5542	15.512	2.54	-178.28	15.192	-3.4884	1.8977	-716.44	1156.7	4.7353	824.72	1163.5	68.824	39.13	1	0	-2.0015	-6.3066	-15.739	-14.89	-1.6597	1.6142	15.764	14.94	-3.6612	-4.6924	0.025585	0.05032	1541.2
2.17	218	60	NaN	-1.4956	15.414	2.3725	-178.28	15.177	-3.4688	2.5263	-716.46	1156.5	4.762	824.71	1163.5	65.899	41.145	1	0	-1.9825	-6.2873	-15.741	-14.892	-1.5787	1.6346	15.673	14.918	-3.5612	-4.6527	-0.067655	0.025971	1541.2
2.18	219	60	NaN	-1.4649	15.321	2.3079	-178.28	15.183	-3.4924	2.7409	-716.56	1156.4	4.6673	824.68	1163.5	62.364	39.365	1	0	-2.0465	-6.3522	-15.738	-14.889	-1.5365	1.6524	15.584	14.919	-3.583	-4.6998	-0.15374	0.030287	1541.3
2.19	220	60	NaN	-1.441	15.244	2.2795	-178.27	15.172	-3.4904	2.8405	-716.59	1156.3	4.6449	824.66	1163.5	58.857	38.058	1	0	-2.1105	-6.4172	-15.735	-14.886	-1.5081	1.6657	15.51	14.907	-3.6186	-4.7515	-0.22529	0.020709	1541.3
2.2	221	60	NaN	-1.4591	15.205	2.3546	-178.26	15.156	-3.4659	2.5553	-716.52	1156.4	4.7006	824.66	1163.5	60.408	37.854	1	0	-2.1745	-6.4821	-15.732	-14.883	-1.5388	1.6571	15.469	14.893	-3.7133	-4.825	-0.2637	0.0091924	1541.2
2.21	222	60	NaN	-1.4594	15.193	2.4056	-178.25	15.15	-3.4915	2.3685	-716.42	1156.4	4.6123	824.67	1163.4	61.427	38.497	1	0	-2.1845	-6.4923	-15.733	-14.884	-1.5429	1.6669	15.454	14.888	-3.7274	-4.8253	-0.27925	0.0038901	1541.1
2.22	223	60	NaN	-1.4568	15.152	2.4154	-178.23	15.159	-3.5108	2.2854	-716.38	1156.4	4.5407	824.65	1163.4	61.905	38.971	1	0	-2.1609	-6.4683	-15.733	-14.884	-1.5407	1.6829	15.413	14.898	-3.7016	-4.7854	-0.32041	0.01326	1541.1
2.23	224	60	NaN	-1.4468	15.061	2.3875	-178.23	15.16	-3.5293	2.3036	-716.46	1156.4	4.4807	824.64	1163.4	61.215	37.959	1	0	-2.0927	-6.3992	-15.732	-14.883	-1.5277	1.6938	15.323	14.898	-3.6205	-4.7053	-0.40876	0.015272	1541.1
2.24	225	60	NaN	-1.4195	14.933	2.3054	-178.22	15.161	-3.5175	2.5091	-716.61	1156.3	4.5002	824.62	1163.4	59.653	38.616	1	0	-2.292	-6.6013	-15.729	-14.88	-1.4936	1.7047	15.198	14.895	-3.7856	-4.8967	-0.53138	0.015017	1541.2
2.25	226	60	NaN	-1.3823	14.788	2.1922	-178.22	15.169	-3.4929	2.8287	-716.82	1156.2	4.5516	824.56	1163.4	53.331	37.644	1	0	-2.7825	-7.099	-15.726	-14.877	-1.4464	1.7174	15.057	14.9	-4.2288	-5.3815	-0.66942	0.022165	1541.4
2.26	227	60	NaN	-1.3574	14.641	2.1001	-178.22	15.18	-3.5012	3.0605	-717.06	1156.1	4.5222	824.53	1163.4	61.486	37.671	1	0	-2.5102	-6.8227	-15.715	-14.866	-1.4117	1.7261	14.914	14.907	-3.9219	-5.0966	-0.80066	0.041122	1541.6
2.27	228	60	NaN	-1.3504	14.518	2.0152	-178.23	15.158	-3.4679	3.2415	-717.26	1156	4.5993	824.55	1163.4	67.516	40.446	1	0	-2.1614	-6.4688	-15.706	-14.857	-1.4008	1.7226	14.794	14.883	-3.5622	-4.7462	-0.91192	0.026004	1541.8
2.28	229	60	NaN	-1.3759	14.505	2.0325	-178.21	15.178	-3.5165	3.108	-717.3	1156	4.4208	824.48	1163.4	69.774	40.852	1	0	-1.774	-6.0757	-15.701	-14.852	-1.4246	1.7461	14.782	14.901	-3.1986	-4.3297	-0.91969	0.048732	1541.8
2.29	230	60	NaN	-1.4268	14.522	2.0781	-178.22	15.172	-3.4945	2.8712	-717.32	1156	4.4848	824.46	1163.4	71.186	43.464	1	0	-1.0939	-5.3857	-15.695	-14.846	-1.4868	1.7243	14.797	14.897	-2.5807	-3.6615	-0.89855	0.05111	1541.8
2.3	231	60	NaN	-1.4712	14.556	2.0982	-178.22	15.168	-3.4912	2.7281	-717.34	1156	4.4853	824.43	1163.4	69.551	42.833	1	0	-0.45488	-4.7373	-15.687	-14.838	-1.5365	1.7149	14.83	14.894	-1.9914	-3.0225	-0.85675	0.055903	1541.8
2.31	232	60	NaN	-1.5118	14.613	2.083	-178.22	15.168	-3.5077	2.6859	-717.37	1156	4.4264	824.38	1163.4	70.835	42.41	1	0	-0.013118	-4.2891	-15.674	-14.825	-1.5765	1.7177	14.887	14.893	-1.5896	-2.5715	-0.78649	0.068632	1541.8
2.32	233	60	NaN	-1.5524	14.679	2.0519	-178.22	15.162	-3.5113	2.6781	-717.42	1156	4.4183	824.34	1163.4	70.595	42.982	1	0	0.57437	-3.693	-15.662	-14.813	-1.617	1.717	14.955	14.887	-1.0427	-1.976	-0.70735	0.074464	1541.8
2.33	234	60	NaN	-1.5784	14.714	2.0333	-178.21	15.143	-3.4978	2.6632	-717.5	1156	4.461	824.34	1163.4	69.637	42.929	1	0	1.399	-2.8564	-15.652	-14.803	-1.6452	1.7195	14.99	14.867	-0.2462	-1.1368	-0.66201	0.06452	1541.9
2.34	235	60	NaN	-1.6262	14.753	2.0461	-178.21	15.127	-3.5124	2.5327	-717.56	1156	4.444	824.33	1163.4	68.616	40.953	1	0	2.1416	-2.1028	-15.635	-14.786	-1.6973	1.7163	15.028	14.852	0.44438	-0.38655	-0.60679	0.066104	1541.9
2.35	236	60	NaN	-1.6652	14.77	2.0633	-178.21	15.094	-3.5262	2.4165	-717.67	1156	4.4283	824.35	1163.4	67.858	38.581	1	0	2.6827	-1.5538	-15.623	-14.774	-1.7399	1.7169	15.044	14.82	0.9428	0.16306	-0.57945	0.046216	1542
2.36	237	60	NaN	-1.6897	14.779	2.0595	-178.19	15.096	-3.583	2.3648	-717.76	1156	4.293	824.32	1163.4	65.146	39.442	1	0	2.793	-1.442	-15.625	-14.776	-1.7613	1.7344	15.054	14.821	1.0316	0.29245	-0.57076	0.045676	1542.1
2.37	238	60	NaN	-1.7106	14.775	2.0282	-178.2	15.096	-3.5921	2.3875	-717.88	1156	4.3261	824.29	1163.4	62.208	38.639	1	0	3.1768	-1.0525	-15.628	-14.779	-1.7826	1.7302	15.051	14.82	1.3942	0.67764	-0.57674	0.04164	1542.2
2.38	239	60	NaN	-1.7287	14.754	1.9732	-178.2	15.089	-3.5876	2.4759	-718.07	1155.9	4.4082	824.26	1163.4	55.453	38.35	1	0	3.7041	-0.5175	-15.63	-14.781	-1.8005	1.7248	15.031	14.812	1.9036	1.2073	-0.59895	0.030708	1542.4
2.39	240	60	NaN	-1.7412	14.724	1.9145	-178.19	15.088	-3.6228	2.5847	-718.32	1155.9	4.3564	824.24	1163.4	53.918	38.6	1	0	4.4343	0.22333	-15.628	-14.779	-1.807	1.7438	15.004	14.808	2.6272	1.9671	-0.62408	0.029023	1542.6
2.4	241	60	NaN	-1.7569	14.716	1.892	-178.21	15.075	-3.5688	2.6133	-718.5	1155.8	4.5753	824.23	1163.3	60.004	37.991	1	0	5.1262	0.92539	-15.627	-14.778	-1.8297	1.719	14.996	14.795	3.2964	2.6444	-0.63179	0.016922	1542.7
2.41	242	60	NaN	-1.7749	14.749	1.8853	-178.2	15.081	-3.6031	2.5754	-718.58	1155.8	4.4988	824.23	1163.4	60.076	36.995	1	0	5.7258	1.5337	-15.63	-14.781	-1.8464	1.7279	15.029	14.801	3.8794	3.2616	-0.60081	0.020244	1542.8
2.42	243	60	NaN	-1.7992	14.838	1.9159	-178.2	15.082	-3.605	2.4419	-718.62	1155.9	4.5271	824.24	1163.4	59.503	37.116	1	0	6.7696	2.5929	-15.637	-14.788	-1.8767	1.724	15.116	14.803	4.893	4.3169	-0.52013	0.015875	1542.9
2.43	244	60	NaN	-1.8184	14.919	1.9359	-178.19	15.1	-3.588	2.3646	-718.62	1155.9	4.5956	824.18	1163.4	56.998	38.279	1	0	7.8693	3.7087	-15.641	-14.792	-1.9012	1.7233	15.197	14.822	5.9681	5.4319	-0.44389	0.02966	1542.8
2.44	245	60	NaN	-1.8434	14.975	1.9796	-178.19	15.118	-3.5736	2.211	-718.63	1155.9	4.6481	824.12	1163.4	56.888	38.469	1	0	8.6171	4.4673	-15.631	-14.782	-1.9339	1.7196	15.253	14.84	6.6832	6.1869	-0.37786	0.058459	1542.8
2.45	246	60	NaN	-1.8695	15.005	2.0345	-178.19	15.126	-3.5776	2.0175	-718.7	1155.9	4.6551	824.09	1163.4	50.477	39.027	1	0	9.0583	4.915	-15.632	-14.783	-1.9675	1.7114	15.283	14.848	7.0908	6.6264	-0.34905	0.064975	1542.8
2.46	247	60	NaN	-1.8746	15.012	2.0314	-178.2	15.127	-3.5921	2.0165	-718.79	1155.9	4.6523	824.08	1163.4	42.894	37.542	1	0	9.3878	5.2493	-15.638	-14.789	-1.9725	1.7043	15.29	14.848	7.4153	6.9536	-0.34769	0.058924	1542.9
2.47	248	60	NaN	-1.8543	14.986	1.9593	-178.21	15.111	-3.5492	2.2178	-718.92	1155.8	4.8271	824.09	1163.4	66.596	36.922	1	0	9.9784	5.8486	-15.638	-14.789	-1.9512	1.6899	15.265	14.832	8.0272	7.5386	-0.37299	0.043329	1543
2.48	249	60	NaN	-1.8374	14.961	1.9147	-178.21	15.12	-3.5786	2.3487	-719.02	1155.8	4.7733	824.06	1163.4	71.122	40.788	1	0	10.511	6.389	-15.637	-14.788	-1.9274	1.6978	15.242	14.839	8.5837	8.0869	-0.39517	0.050909	1543.1
2.49	250	60	NaN	-1.837	14.958	1.8922	-178.21	15.111	-3.5726	2.3754	-719.06	1155.8	4.8321	824.06	1163.4	71.103	41.637	1	0	10.809	6.6916	-15.634	-14.786	-1.9283	1.6949	15.238	14.831	8.881	8.3865	-0.39665	0.045774	1543.1
2.5	251	60	NaN	-1.8424	14.958	1.883	-178.21	15.117	-3.5808	2.3584	-719.09	1155.9	4.8488	824.02	1163.4	71.42	42.47	1	0	10.966	6.8504	-15.633	-14.784	-1.9348	1.6928	15.237	14.838	9.031	8.5432	-0.39624	0.053211	1543.1
2.51	252	60	NaN	-1.8533	14.964	1.8955	-178.23	15.114	-3.5787	2.2698	-719.11	1155.9	4.9112	824.01	1163.4	70.414	42.865	1	0	11.009	6.8941	-15.634	-14.785	-1.9514	1.6745	15.242	14.836	9.0574	8.5686	-0.39213	0.051466	1543.1
2.52	253	60	NaN	-1.8658	14.985	1.9167	-178.25	15.092	-3.5546	2.1369	-719.1	1155.9	5.0516	824.03	1163.3	67.791	41.979	1	0	10.76	6.6412	-15.64	-14.791	-1.974	1.6451	15.26	14.817	8.7856	8.2863	-0.38076	0.025416	1543.2
2.53	254	60	NaN	-1.8643	15.019	1.8992	-178.24	15.088	-3.5657	2.1115	-719.07	1156	5.0668	824.01	1163.3	62.373	40.383	1	0	10.655	6.5347	-15.643	-14.795	-1.9741	1.6519	15.291	14.816	8.6805	8.1866	-0.35254	0.021038	1543.1
2.54	255	60	NaN	-1.8566	15.038	1.86	-178.24	15.092	-3.6118	2.1845	-719.09	1156	4.9904	824	1163.4	57.944	37.036	1	0	10.659	6.5388	-15.644	-14.795	-1.9608	1.656	15.31	14.82	8.6978	8.1947	-0.33413	0.024788	1543.1
2.55	256	60	NaN	-1.844	15.064	1.8202	-178.26	15.077	-3.5852	2.2701	-719.11	1156	5.1274	824.02	1163.3	62.363	37.993	1	0	10.778	6.6598	-15.644	-14.795	-1.9501	1.6376	15.334	14.806	8.8278	8.2974	-0.30943	0.011489	1543.1
2.56	257	60	NaN	-1.8405	15.104	1.7896	-178.26	15.073	-3.5933	2.3237	-719.11	1156.1	5.1469	824.02	1163.3	63.313	37.625	1	0	10.903	6.7866	-15.644	-14.795	-1.9453	1.6328	15.373	14.804	8.9576	8.4194	-0.2703	0.0095631	1543.1
2.57	258	60	NaN	-1.8373	15.163	1.78	-178.27	15.073	-3.5863	2.3313	-719.07	1156.1	5.1988	824	1163.3	65.875	36.869	1	0	11.077	6.9632	-15.644	-14.795	-1.9438	1.6267	15.432	14.804	9.1331	8.5899	-0.2117	0.0091359	1543.1
2.58	259	60	NaN	-1.8393	15.26	1.8039	-178.27	15.077	-3.5759	2.2407	-718.96	1156.1	5.2707	823.98	1163.3	63.528	37.136	1	0	11.199	7.0871	-15.646	-14.797	-1.9518	1.614	15.528	14.81	9.2473	8.7011	-0.11833	0.012451	1543
2.59	260	60	NaN	-1.8512	15.387	1.8528	-178.28	15.09	-3.5946	2.0678	-718.8	1156.2	5.2724	823.95	1163.3	63.748	37.836	1	0	11.274	7.163	-15.651	-14.802	-1.9702	1.6031	15.652	14.825	9.3036	8.7661	0.0016086	0.022941	1542.8
2.6	261	60	NaN	-1.8526	15.46	1.8747	-178.27	15.083	-3.5921	2.0319	-718.72	1156.2	5.2982	823.95	1163.3	66.567	38.973	1	0	10.999	6.8845	-15.658	-14.809	-1.9739	1.6049	15.723	14.82	9.0254	8.4894	0.065231	0.010446	1542.7
2.61	262	60	NaN	-1.8341	15.485	1.8737	-178.28	15.074	-3.5999	2.0577	-718.71	1156.2	5.29	823.96	1163.3	63.506	39.056	1	0	10.634	6.5142	-15.664	-14.815	-1.9541	1.6011	15.748	14.811	8.6803	8.1153	0.083896	-0.0039369	1542.7
2.62	263	60	NaN	-1.8579	15.52	2.0353	-178.28	15.078	-3.6263	1.4416	-718.9	1156.4	5.2829	823.98	1163.3	62.226	41.252	1	0	10.172	6.0453	-15.668	-14.819	-2.0006	1.5749	15.776	14.822	8.1717	7.6202	0.10781	0.0023952	1542.9
2.63	264	60	NaN	-1.8588	15.546	2.1102	-178.28	15.079	-3.632	1.2072	-718.99	1156.5	5.3102	823.97	1163.3	56.409	37.937	1	0	10.364	6.24	-15.679	-14.83	-2.0111	1.5628	15.8	14.825	8.3531	7.8029	0.12087	-0.0051869	1543
2.64	265	60	NaN	-1.8427	15.578	2.1473	-178.29	15.077	-3.6286	1.1735	-718.98	1156.5	5.3608	823.97	1163.3	45.139	36.018	1	0	10.596	6.4753	-15.69	-14.841	-1.9982	1.5595	15.831	14.824	8.5978	8.0347	0.14131	-0.017255	1543
2.65	266	60	NaN	-1.8261	15.617	2.2022	-178.28	15.074	-3.6409	1.0921	-718.95	1156.5	5.3708	823.99	1163.3	45.825	38.369	1	0	10.738	6.6194	-15.701	-14.852	-1.9849	1.559	15.869	14.822	8.7532	8.1784	0.16852	-0.029736	1543
2.66	267	60	NaN	-1.8133	15.647	2.2529	-178.28	15.07	-3.6769	1.0028	-718.92	1156.6	5.2965	824.04	1163.4	45.753	37.271	1	0	10.656	6.5364	-15.708	-14.859	-1.9727	1.5641	15.898	14.818	8.6836	8.1005	0.18995	-0.041121	1543
2.67	268	60	NaN	-1.8045	15.677	2.2842	-178.27	15.078	-3.6844	0.95927	-718.86	1156.6	5.3203	824.04	1163.4	41.046	37.538	1	0	10.322	6.197	-15.712	-14.863	-1.9664	1.5659	15.926	14.829	8.3553	7.7629	0.21404	-0.034234	1542.9
2.68	269	60	NaN	-1.7751	15.648	2.2945	-178.28	15.09	-3.6773	1.0122	-718.93	1156.6	5.3955	824.06	1163.3	52.388	36.291	1	0	10.332	6.2069	-15.724	-14.875	-1.9379	1.5606	15.897	14.841	8.3936	7.7675	0.17279	-0.034045	1543
2.69	270	60	NaN	-1.7567	15.605	2.277	-178.27	15.103	-3.672	1.1098	-719.01	1156.6	5.4315	824.06	1163.3	57.82	39.423	1	0	10.075	5.9462	-15.737	-14.888	-1.9172	1.5706	15.853	14.855	8.1574	7.5168	0.11663	-0.033201	1543.1
2.7	271	60	NaN	-1.7375	15.56	2.2371	-178.26	15.129	-3.6741	1.2527	-719.11	1156.6	5.4408	824.04	1163.3	67.584	39.969	1	0	9.3609	5.2221	-15.751	-14.902	-1.893	1.5815	15.809	14.88	7.4679	6.8035	0.058451	-0.021924	1543.2
2.71	272	60	NaN	-1.7071	15.52	2.1992	-178.27	15.158	-3.6618	1.3973	-719.23	1156.6	5.4987	824.02	1163.3	71.952	42.355	1	0	9.3748	5.2361	-15.759	-14.91	-1.8594	1.5817	15.769	14.909	7.5154	6.8178	0.010424	-0.00091341	1543.3
2.72	273	60	NaN	-1.6777	15.5	2.186	-178.27	15.176	-3.6312	1.4712	-719.3	1156.6	5.6111	824.01	1163.3	71.307	44.09	1	0	9.5198	5.3833	-15.766	-14.917	-1.8314	1.5726	15.748	14.928	7.6884	6.9558	-0.017803	0.010848	1543.3
2.73	274	60	NaN	-1.6836	15.522	2.2073	-178.27	15.176	-3.623	1.4015	-719.29	1156.7	5.6461	824.04	1163.3	70.163	42.175	1	0	9.6393	5.5046	-15.773	-14.924	-1.8411	1.5697	15.768	14.93	7.7982	7.0742	-0.0051029	0.0055878	1543.3
2.74	275	60	NaN	-1.699	15.553	2.2916	-178.26	15.212	-3.6844	1.1555	-719.26	1156.7	5.4667	824.03	1163.4	71.883	42.737	1	0	10.128	6.0005	-15.787	-14.938	-1.8591	1.5821	15.798	14.966	8.269	7.5826	0.011264	0.028255	1543.3
2.75	276	60	NaN	-1.6963	15.577	2.3289	-178.26	15.209	-3.7063	1.0815	-719.27	1156.8	5.3974	824.11	1163.4	73.004	44.514	1	0	11.225	7.1133	-15.811	-14.963	-1.8565	1.5837	15.822	14.964	9.3684	8.697	0.01043	0.0013963	1543.4
2.76	277	60	NaN	-1.6763	15.574	2.3167	-178.26	15.223	-3.6806	1.15	-719.35	1156.8	5.4727	824.08	1163.4	72.274	44.184	1	0	13.262	9.1799	-15.874	-15.025	-1.8367	1.5794	15.818	14.979	11.425	10.759	-0.0551	-0.046068	1543.4
2.77	278	60	NaN	-1.6542	15.552	2.2745	-178.26	15.223	-3.6515	1.298	-719.47	1156.8	5.5605	824.08	1163.4	71.659	44.4	1	0	14.811	10.752	-15.925	-15.076	-1.8124	1.5771	15.797	14.977	12.998	12.329	-0.12765	-0.098658	1543.6
2.78	279	60	NaN	-1.6406	15.537	2.2344	-178.27	15.207	-3.6468	1.4234	-719.56	1156.8	5.5744	824.13	1163.4	69.566	42.079	1	0	14.765	10.705	-15.933	-15.084	-1.7947	1.5807	15.783	14.961	12.97	12.286	-0.15056	-0.12311	1543.7
2.79	280	60	NaN	-1.6402	15.548	2.2292	-178.26	15.201	-3.6577	1.4275	-719.6	1156.8	5.5395	824.16	1163.4	66.934	40.803	1	0	14.328	10.262	-15.945	-15.096	-1.7928	1.5859	15.793	14.955	12.535	11.848	-0.15201	-0.14039	1543.8
2.8	281	60	NaN	-1.6545	15.572	2.2771	-178.26	15.21	-3.6364	1.2733	-719.64	1156.8	5.5988	824.14	1163.4	64.231	39.46	1	0	13.76	9.6856	-15.958	-15.109	-1.8151	1.58	15.816	14.966	11.945	11.266	-0.14117	-0.14252	1543.8
2.81	282	60	NaN	-1.675	15.614	2.3341	-178.25	15.205	-3.6327	1.078	-719.61	1156.9	5.5986	824.17	1163.4	57.681	38.263	1	0	13.376	9.2962	-15.969	-15.12	-1.8428	1.581	15.854	14.965	11.534	10.877	-0.11432	-0.15507	1543.8
2.82	283	60	NaN	-1.6816	15.638	2.36	-178.25	15.206	-3.6452	0.98412	-719.61	1156.9	5.5766	824.2	1163.4	50.157	40.009	1	0	13.098	9.0135	-15.982	-15.133	-1.852	1.576	15.878	14.966	11.246	10.589	-0.1037	-0.16673	1543.8
2.83	284	60	NaN	-1.6756	15.633	2.3287	-178.25	15.209	-3.6668	1.0697	-719.68	1156.9	5.5297	824.24	1163.4	52.131	35.552	1	0	12.98	8.8944	-16.001	-15.152	-1.8412	1.5878	15.874	14.968	11.139	10.482	-0.12716	-0.18462	1543.9
2.84	285	60	NaN	-1.6659	15.614	2.2819	-178.24	15.218	-3.6939	1.2029	-719.79	1156.9	5.4623	824.26	1163.4	51.756	37.441	1	0	12.836	8.7485	-16.02	-15.171	-1.824	1.6048	15.858	14.974	11.012	10.353	-0.1625	-0.1971	1544.1
2.85	286	60	NaN	-1.6591	15.598	2.2549	-178.23	15.226	-3.7116	1.2767	-719.86	1156.8	5.4154	824.27	1163.4	49.968	37.897	1	0	12.699	8.6089	-16.036	-15.187	-1.8127	1.6125	15.844	14.979	10.886	10.221	-0.1912	-0.20738	1544.2
2.86	287	60	NaN	-1.6579	15.593	2.2567	-178.24	15.219	-3.7061	1.2615	-719.89	1156.8	5.4273	824.3	1163.4	50.74	38.073	1	0	12.621	8.5298	-16.036	-15.187	-1.8125	1.6096	15.84	14.972	10.809	10.139	-0.19612	-0.21502	1544.2
2.87	288	60	NaN	-1.6672	15.608	2.2991	-178.22	15.233	-3.7102	1.081	-719.92	1156.7	5.407	824.32	1163.5	54.977	38.828	1	0	13.038	8.9534	-16.056	-15.207	-1.8277	1.6152	15.857	14.983	11.211	10.569	-0.199	-0.2235	1544.3
2.88	289	60	NaN	-1.6825	15.656	2.3647	-178.22	15.21	-3.7053	0.80326	-719.82	1156.8	5.4017	824.38	1163.4	58.727	38.579	1	0	13.715	9.6402	-16.086	-15.237	-1.8531	1.6058	15.903	14.963	11.862	11.246	-0.18342	-0.27452	1544.2
2.89	290	60	NaN	-1.6934	15.671	2.4051	-178.22	15.218	-3.6986	0.59619	-719.8	1156.8	5.412	824.4	1163.4	54.321	38.106	1	0	13.07	8.9852	-16.085	-15.236	-1.8721	1.5983	15.918	14.97	11.198	10.584	-0.1665	-0.2657	1544.2
2.9	291	60	NaN	-1.6879	15.658	2.3833	-178.23	15.223	-3.6774	0.59367	-719.81	1156.7	5.4667	824.42	1163.4	54.489	39.124	1	0	12.297	8.2007	-16.077	-15.228	-1.8687	1.5905	15.907	14.974	10.428	9.7913	-0.17047	-0.25432	1544.3
2.91	292	60	NaN	-1.6702	15.623	2.3308	-178.23	15.23	-3.6732	0.69272	-719.85	1156.7	5.4612	824.44	1163.4	64.811	35.66	1	0	13.066	8.9812	-16.095	-15.246	-1.8471	1.5906	15.874	14.979	11.219	10.572	-0.22098	-0.26762	1544.3
2.92	293	60	NaN	-1.6502	15.574	2.2731	-178.23	15.245	-3.686	0.80051	-719.92	1156.6	5.3944	824.44	1163.5	69.646	41.892	1	0	12.562	8.4699	-16.086	-15.237	-1.8207	1.5983	15.829	14.99	10.741	10.068	-0.25646	-0.24615	1544.4
2.93	294	60	NaN	-1.6343	15.527	2.1955	-178.23	15.256	-3.6572	0.95325	-719.97	1156.5	5.4533	824.44	1163.5	71.576	45.518	1	0	11.525	7.4176	-16.064	-15.215	-1.8013	1.5981	15.785	14.998	9.7236	9.0157	-0.27913	-0.21735	1544.4
2.94	295	60	NaN	-1.6317	15.488	2.2028	-178.23	15.268	-3.6445	0.83043	-720.03	1156.5	5.4648	824.42	1163.4	71.551	46.476	1	0	11.72	7.6162	-16.064	-15.216	-1.8036	1.5978	15.747	15.009	9.9169	9.2139	-0.31728	-0.20675	1544.5
2.95	296	60	NaN	-1.5561	15.492	1.987	-178.22	15.283	-3.641	1.559	-719.78	1156.2	5.4346	824.42	1163.5	69.358	46.075	1	0	11.847	7.7448	-16.061	-15.212	-1.6999	1.6349	15.76	15.016	10.147	9.3797	-0.30055	-0.19598	1544.2
2.96	297	60	NaN	-1.5262	15.494	1.9103	-178.22	15.269	-3.6273	1.7643	-719.68	1156.1	5.4506	824.46	1163.4	61.448	44.222	1	0	11.921	7.8199	-16.053	-15.204	-1.663	1.6472	15.765	14.998	10.258	9.4671	-0.28847	-0.20592	1544.2
2.97	298	60	NaN	-1.5177	15.485	1.904	-178.21	15.268	-3.6264	1.7106	-719.67	1156.1	5.4402	824.47	1163.4	54.542	40.446	1	0	12.135	8.0369	-16.061	-15.212	-1.6561	1.65	15.757	14.996	10.479	9.6869	-0.30388	-0.21643	1544.2
2.98	299	60	NaN	-1.506	15.474	1.886	-178.21	15.265	-3.6265	1.6664	-719.67	1156.1	5.4372	824.45	1163.4	50.039	37.95	1	0	12.3	8.204	-16.072	-15.223	-1.6459	1.6494	15.748	14.992	10.654	9.8534	-0.32389	-0.23135	1544.1
2.99	300	60	NaN	-1.4861	15.47	1.8377	-178.21	15.237	-3.617	1.6905	-719.66	1156	5.4764	824.49	1163.4	46.406	37.861	1	0	11.333	7.2232	-16.031	-15.182	-1.6266	1.6453	15.745	14.962	9.7066	8.8684	-0.28609	-0.21945	1544.2
3	301	60	NaN	-1.4682	15.464	1.809	-178.21	15.239	-3.644	1.7123	-719.64	1156	5.4194	824.48	1163.4	48.739	38.513	1	0	10.702	6.5826	-16.006	-15.157	-1.6057	1.6519	15.741	14.962	9.0961	8.2345	-0.265	-0.19439	1544.1
3.01	302	60	NaN	-1.475	15.473	1.8127	-178.21	15.239	-3.633	1.6315	-719.64	1156	5.4633	824.45	1163.4	51.686	38.735	1	0	10.335	6.2101	-15.993	-15.144	-1.6172	1.6499	15.749	14.963	8.7175	7.86	-0.24417	-0.18126	1544.1
3.02	303	60	NaN	-1.4806	15.483	1.811	-178.2	15.242	-3.6753	1.5564	-719.63	1155.9	5.3517	824.44	1163.4	53.821	36.224	1	0	9.597	5.4616	-15.993	-15.144	-1.6214	1.6583	15.76	14.965	7.9756	7.12	-0.23287	-0.17912	1544.1
3.03	304	60	NaN	-1.476	15.504	1.8001	-178.2	15.232	-3.7056	1.5063	-719.6	1155.9	5.2661	824.44	1163.4	53.285	40.197	1	0	9.0952	4.9524	-15.988	-15.139	-1.6155	1.6635	15.781	14.955	7.4797	6.616	-0.20686	-0.18415	1544.1
3.04	305	60	NaN	-1.4715	15.523	1.7914	-178.2	15.23	-3.7042	1.4607	-719.57	1155.9	5.2556	824.42	1163.4	49.19	38.652	1	0	8.8487	4.7023	-15.978	-15.129	-1.6124	1.6605	15.801	14.952	7.2363	6.3628	-0.17694	-0.17674	1544
3.05	306	60	NaN	-1.4731	15.532	1.786	-178.2	15.237	-3.6797	1.4221	-719.56	1155.9	5.2972	824.39	1163.4	43.973	38.805	1	0	8.6845	4.5357	-15.969	-15.12	-1.6169	1.6526	15.811	14.958	7.0676	6.1883	-0.15839	-0.16238	1544
3.06	307	60	NaN	-1.4781	15.534	1.7799	-178.21	15.239	-3.6535	1.3927	-719.58	1155.8	5.3375	824.37	1163.4	44.1	37.641	1	0	8.5884	4.4383	-15.963	-15.114	-1.6245	1.6474	15.815	14.958	6.9639	6.0857	-0.14849	-0.15571	1544
3.07	308	60	NaN	-1.4897	15.538	1.8044	-178.2	15.254	-3.637	1.25	-719.6	1155.8	5.3448	824.3	1163.4	40.087	35.527	1	0	8.421	4.2684	-15.967	-15.118	-1.6417	1.6483	15.82	14.971	6.7793	5.9167	-0.14645	-0.14651	1543.9
3.08	309	60	NaN	-1.5703	15.541	1.9729	-178.2	15.251	-3.6184	0.48802	-719.81	1155.9	5.311	824.26	1163.4	39.709	36.899	1	0	8.4868	4.3352	-15.969	-15.12	-1.7493	1.6243	15.82	14.973	6.7376	5.9595	-0.14918	-0.14678	1544.1
3.09	310	60	NaN	-1.6086	15.561	2.0458	-178.2	15.239	-3.6003	0.17428	-719.83	1155.9	5.3047	824.25	1163.4	40.662	38.895	1	0	8.8212	4.6744	-15.969	-15.12	-1.799	1.6091	15.839	14.961	7.0222	6.2836	-0.12969	-0.15844	1544.1
3.1	311	60	NaN	-1.6389	15.584	2.0776	-178.2	15.236	-3.5957	0.042328	-719.81	1155.8	5.2681	824.23	1163.4	39.145	36.668	1	0	8.4196	4.267	-15.974	-15.125	-1.8329	1.6108	15.864	14.956	6.5868	5.8778	-0.10967	-0.16903	1544.1
3.11	312	60	NaN	-1.662	15.603	2.0925	-178.19	15.228	-3.5839	-0.00024418	-719.79	1155.8	5.2548	824.21	1163.4	39.257	37.975	1	0	8.2717	4.1169	-15.976	-15.127	-1.857	1.6146	15.886	14.945	6.4147	5.7315	-0.09025	-0.18229	1544
3.12	313	60	NaN	-1.6744	15.62	2.0976	-178.19	15.201	-3.5582	0.034609	-719.76	1155.7	5.2886	824.21	1163.4	39.271	37.315	1	0	8.6322	4.4827	-15.975	-15.126	-1.8693	1.6153	15.905	14.916	6.7629	6.098	-0.070483	-0.20987	1544
3.13	314	60	NaN	-1.6895	15.636	2.1041	-178.18	15.161	-3.55	0.093174	-719.73	1155.7	5.2866	824.23	1163.4	38.62	38.391	1	0	9.0466	4.9031	-15.976	-15.127	-1.8822	1.6308	15.922	14.875	7.1644	6.5339	-0.054021	-0.25125	1544
3.14	315	60	NaN	-1.7051	15.643	2.1381	-178.16	15.141	-3.561	0.030804	-719.71	1155.7	5.2321	824.24	1163.3	37.862	37.138	1	0	9.5265	5.3901	-15.978	-15.129	-1.8981	1.6482	15.927	14.856	7.6284	7.0382	-0.050866	-0.27344	1544
3.15	316	60	NaN	-1.7166	15.634	2.1385	-178.13	15.12	-3.5748	0.08309	-719.73	1155.6	5.1773	824.24	1163.3	40.908	36.405	1	0	9.9169	5.7861	-15.989	-15.14	-1.9057	1.6816	15.92	14.834	8.0112	7.4677	-0.069098	-0.30624	1544
3.16	317	60	NaN	-1.7213	15.638	2.1355	-178.11	15.115	-3.5672	0.13661	-719.7	1155.6	5.2091	824.22	1163.3	42.106	38.286	1	0	10.135	6.0072	-15.998	-15.149	-1.9096	1.6996	15.924	14.829	8.2252	7.7068	-0.073997	-0.32033	1543.9
3.17	318	60	NaN	-1.725	15.642	2.1441	-178.1	15.117	-3.5634	0.14846	-719.68	1155.6	5.2378	824.2	1163.3	39.436	37.184	1	0	10.078	5.9495	-16.003	-15.154	-1.9138	1.7142	15.928	14.83	8.164	7.6637	-0.075027	-0.32407	1543.9
3.18	319	60	NaN	-1.7321	15.649	2.1382	-178.08	15.113	-3.5758	0.20922	-719.64	1155.6	5.2318	824.2	1163.3	41.515	38.127	1	0	10.113	5.9848	-16.011	-15.162	-1.9185	1.7353	15.937	14.825	8.1942	7.7201	-0.074061	-0.33722	1543.9
3.19	320	60	NaN	-1.7436	15.669	2.1033	-178.06	15.1	-3.5971	0.36269	-719.58	1155.5	5.2205	824.23	1163.3	41.243	38.796	1	0	10.161	6.0341	-16.018	-15.169	-1.9239	1.7579	15.959	14.81	8.2373	7.792	-0.059398	-0.35871	1543.8
3.2	321	60	NaN	-1.7567	15.685	2.1034	-178.06	15.091	-3.6092	0.38725	-719.54	1155.4	5.2373	824.24	1163.3	38.991	38.322	1	0	10.198	6.0716	-16.02	-15.171	-1.9367	1.7602	15.976	14.8	8.2615	7.8318	-0.044533	-0.37121	1543.8
3.21	322	60	NaN	-1.7827	15.708	2.1229	-178.04	15.085	-3.617	0.33906	-719.49	1155.4	5.2328	824.25	1163.3	40.63	39.231	1	0	10.128	6	-16.021	-15.172	-1.9643	1.7769	16.001	14.792	8.1633	7.7769	-0.019832	-0.3807	1543.8
3.22	323	60	NaN	-1.7972	15.735	2.133	-178.02	15.074	-3.6205	0.34592	-719.41	1155.3	5.2163	824.26	1163.3	38.63	39.402	1	0	9.8687	5.7373	-16.02	-15.171	-1.978	1.7958	16.032	14.778	7.8907	7.5331	0.011123	-0.39392	1543.7
3.23	324	60	NaN	-1.8186	15.763	2.1723	-178.02	15.064	-3.6121	0.26041	-719.33	1155.3	5.2516	824.28	1163.3	39.561	37.63	1	0	9.7111	5.5773	-16.019	-15.17	-2.0039	1.7991	16.062	14.765	7.7072	7.3765	0.042698	-0.40451	1543.6
3.24	325	60	NaN	-1.8424	15.785	2.1901	-178	15.05	-3.6208	0.26355	-719.24	1155.2	5.231	824.31	1163.3	39.57	36.455	1	0	9.7672	5.6343	-16.015	-15.166	-2.0268	1.8111	16.087	14.748	7.7404	7.4454	0.071959	-0.41811	1543.6
3.25	326	60	NaN	-1.8611	15.791	2.1773	-177.99	15.033	-3.6427	0.38046	-719.16	1155.1	5.1598	824.35	1163.3	39.377	37.56	1	0	10.319	6.1943	-16.005	-15.157	-2.0386	1.8321	16.097	14.726	8.2806	8.0264	0.091935	-0.43001	1543.5
3.26	327	60	NaN	-1.8728	15.775	2.1696	-177.99	15.02	-3.6441	0.47261	-719.14	1155	5.1571	824.39	1163.3	38.557	37.416	1	0	10.602	6.4813	-16.006	-15.157	-2.0467	1.8387	16.084	14.711	8.5554	8.32	0.078166	-0.44609	1543.6
3.27	328	60	NaN	-1.8825	15.752	2.1308	-177.99	15.009	-3.6297	0.6722	-719.14	1154.9	5.194	824.41	1163.3	37.855	37.387	1	0	10.68	6.5602	-16.01	-15.161	-2.0504	1.8427	16.063	14.699	8.6294	8.4029	0.053153	-0.4623	1543.6
3.28	329	60	NaN	-1.8951	15.742	2.1078	-178	15.018	-3.6142	0.79786	-719.07	1154.9	5.261	824.42	1163.3	39.557	38.789	1	0	10.307	6.1818	-16.012	-15.163	-2.0607	1.8364	16.054	14.706	8.2461	8.0182	0.04244	-0.45709	1543.5
3.29	330	60	NaN	-1.9056	15.729	2.1195	-177.99	15.023	-3.6332	0.84344	-719.03	1154.9	5.2055	824.44	1163.3	38.252	37.844	1	0	9.9767	5.8468	-16.01	-15.161	-2.0675	1.8491	16.043	14.709	7.9091	7.6959	0.033189	-0.45171	1543.5
3.3	331	60	NaN	-1.9381	15.741	2.0051	-178	15.044	-3.6283	1.3617	-718.83	1154.8	5.2505	824.46	1163.4	40.302	37.832	1	0	9.77	5.6372	-15.997	-15.148	-2.0824	1.8592	16.059	14.725	7.6876	7.4964	0.062284	-0.42256	1543.3
3.31	332	60	NaN	-1.9608	15.741	1.9823	-178.01	15.064	-3.6253	1.5565	-718.72	1154.7	5.2992	824.46	1163.4	40.153	36.966	1	0	9.2266	5.0858	-15.987	-15.138	-2.0997	1.8512	16.06	14.745	7.1269	6.937	0.073147	-0.39331	1543.2
3.32	333	60	NaN	-1.9572	15.715	2.1255	-178.01	15.07	-3.6393	1.1507	-718.79	1154.9	5.2809	824.49	1163.4	40.497	37.773	1	0	8.7745	4.627	-15.977	-15.128	-2.1106	1.8331	16.03	14.754	6.6639	6.4601	0.052746	-0.37409	1543.3
3.33	334	60	NaN	-1.9607	15.706	2.1291	-178.01	15.069	-3.6244	1.2379	-718.73	1154.8	5.3433	824.54	1163.3	39.837	39.297	1	0	9.305	5.1654	-15.962	-15.113	-2.1131	1.8339	16.021	14.753	7.192	6.9993	0.059107	-0.36005	1543.3
3.34	335	60	NaN	-1.9546	15.688	2.1225	-178.01	15.076	-3.5978	1.408	-718.66	1154.8	5.4331	824.54	1163.3	40.674	39.138	1	0	9.3203	5.1809	-15.955	-15.106	-2.104	1.8404	16.003	14.762	7.2163	7.0213	0.047631	-0.34431	1543.2
3.35	336	60	NaN	-1.9587	15.687	2.1475	-178.01	15.092	-3.6035	1.4486	-718.61	1154.8	5.4289	824.54	1163.3	40.844	37.716	1	0	9.0533	4.91	-15.951	-15.103	-2.1065	1.841	16.002	14.777	6.9469	6.751	0.050255	-0.32561	1543.2
3.36	337	60	NaN	-1.9527	15.684	2.1677	-178.01	15.101	-3.5983	1.4926	-718.55	1154.9	5.4491	824.55	1163.3	39.622	38.103	1	0	8.7895	4.6423	-15.944	-15.095	-2.0996	1.8426	15.999	14.786	6.6899	6.4849	0.05511	-0.30925	1543.1
3.37	338	60	NaN	-1.9446	15.685	2.197	-178.01	15.109	-3.5996	1.4956	-718.48	1154.9	5.4486	824.55	1163.3	38.28	35.591	1	0	8.4816	4.3299	-15.934	-15.085	-2.0914	1.8447	16	14.795	6.3902	6.1746	0.065282	-0.29068	1543.1
3.38	339	60	NaN	-1.9354	15.687	2.234	-178	15.122	-3.6237	1.4639	-718.4	1154.9	5.3879	824.53	1163.4	39.609	38.107	1	0	7.9699	3.8107	-15.914	-15.065	-2.0811	1.8504	16	14.808	5.8888	5.6611	0.086748	-0.25681	1543
3.39	340	60	NaN	-1.9189	15.678	2.2662	-178	15.133	-3.6637	1.4412	-718.33	1155	5.2918	824.54	1163.4	39.23	36.448	1	0	7.6797	3.5163	-15.906	-15.057	-2.0619	1.8602	15.992	14.819	5.6179	5.3765	0.085468	-0.23786	1542.9
3.4	341	60	NaN	-1.8904	15.65	2.2888	-177.99	15.12	-3.678	1.4465	-718.27	1155	5.2763	824.58	1163.4	39.54	37.4	1	0	7.5113	3.3454	-15.906	-15.057	-2.0327	1.8633	15.963	14.808	5.4787	5.2088	0.057048	-0.24891	1542.9
3.41	342	60	NaN	-1.8593	15.61	2.2824	-178.01	15.097	-3.649	1.5025	-718.3	1155.1	5.3789	824.59	1163.4	39.364	37.994	1	0	7.2905	3.1213	-15.903	-15.054	-2.0032	1.851	15.919	14.788	5.2872	4.9723	0.01588	-0.26599	1542.9
3.42	343	60	NaN	-1.8347	15.579	2.2872	-178	15.081	-3.6722	1.4838	-718.28	1155.2	5.329	824.64	1163.4	40.429	37.625	1	0	6.8575	2.682	-15.9	-15.051	-1.9775	1.857	15.884	14.776	4.88	4.5391	-0.016104	-0.27583	1543
3.43	344	60	NaN	-1.8166	15.544	2.3045	-178	15.088	-3.6654	1.3781	-718.27	1155.3	5.3812	824.63	1163.4	40.383	37.078	1	0	6.2539	2.0696	-15.897	-15.048	-1.9652	1.848	15.844	14.788	4.2887	3.9176	-0.053323	-0.25997	1542.9
3.44	345	60	NaN	-1.8029	15.516	2.3051	-178	15.091	-3.6732	1.3053	-718.26	1155.5	5.3941	824.64	1163.4	40.319	38.645	1	0	5.9771	1.7887	-15.894	-15.045	-1.9547	1.8473	15.809	14.797	4.0223	3.636	-0.084525	-0.24717	1542.9
3.45	346	60	NaN	-1.7913	15.496	2.2818	-178	15.086	-3.6817	1.3069	-718.25	1155.7	5.397	824.66	1163.4	39.517	37.445	1	0	5.7331	1.5411	-15.89	-15.041	-1.9432	1.852	15.783	14.799	3.7899	3.3931	-0.10657	-0.24173	1542.9
3.46	347	60	NaN	-1.7802	15.479	2.2473	-178.01	15.095	-3.6365	1.3449	-718.25	1155.9	5.5451	824.64	1163.4	40.605	37.93	1	0	5.8503	1.6601	-15.886	-15.037	-1.9362	1.8387	15.759	14.814	3.9142	3.4988	-0.12665	-0.22286	1542.9
3.47	348	60	NaN	-1.77	15.462	2.1788	-178	15.093	-3.6516	1.4984	-718.24	1156	5.512	824.67	1163.4	40.013	37.61	1	0	6.0081	1.8202	-15.884	-15.035	-1.919	1.8529	15.737	14.818	4.0891	3.6731	-0.14693	-0.21634	1542.9
3.48	349	60	NaN	-1.7546	15.436	2.1016	-177.99	15.092	-3.6693	1.6983	-718.24	1156.1	5.47	824.69	1163.4	39.828	38.873	1	0	6.2011	2.016	-15.883	-15.034	-1.8947	1.866	15.705	14.822	4.3064	3.8821	-0.17763	-0.21157	1543
3.49	350	60	NaN	-1.6955	15.422	1.8677	-177.99	15.112	-3.6838	2.5206	-718.07	1156.1	5.4445	824.68	1163.4	38.705	38.459	1	0	7.0705	2.8982	-15.889	-15.04	-1.804	1.9044	15.692	14.842	5.2665	4.8026	-0.19658	-0.19805	1542.8
3.5	351	60	NaN	-1.6696	15.417	1.7553	-177.99	15.117	-3.684	2.9108	-717.99	1156.2	5.4534	824.69	1163.4	41.338	37.749	1	0	7.3362	3.1678	-15.903	-15.054	-1.7641	1.9125	15.686	14.848	5.5721	5.0803	-0.21626	-0.20545	1542.7
3.51	352	60	NaN	-1.6777	15.421	1.7525	-178	15.126	-3.6835	2.912	-717.97	1156.2	5.4642	824.68	1163.4	39.902	35.422	1	0	6.8854	2.7103	-15.926	-15.077	-1.7724	1.9034	15.687	14.859	5.1129	4.6138	-0.23819	-0.21736	1542.7
3.52	353	60	NaN	-1.6963	15.435	1.7619	-178	15.148	-3.6924	2.8849	-717.92	1156.3	5.4494	824.65	1163.4	39.796	37.358	1	0	6.4346	2.2529	-15.949	-15.1	-1.7915	1.9009	15.701	14.882	4.643	4.1538	-0.24806	-0.2171	1542.6
3.53	354	60	NaN	-1.7208	15.461	1.7694	-178.01	15.152	-3.7046	2.8731	-717.85	1156.3	5.4151	824.67	1163.4	39.975	36.71	1	0	5.9837	1.7955	-15.971	-15.123	-1.8152	1.9001	15.726	14.887	4.1686	3.6956	-0.24577	-0.23561	1542.5
3.54	355	60	NaN	-1.7512	15.467	1.8401	-178	15.143	-3.7341	2.6586	-717.82	1156.3	5.3331	824.73	1163.5	40.347	39.161	1	0	5.5329	1.3381	-15.994	-15.145	-1.8506	1.9042	15.733	14.877	3.6823	3.2422	-0.26165	-0.26806	1542.6
3.55	356	60	NaN	-1.7691	15.472	1.8764	-178.01	15.139	-3.6988	2.5959	-717.76	1156.3	5.45	824.73	1163.4	39.956	36.792	1	0	5.0821	0.88065	-16.017	-15.168	-1.8751	1.8825	15.739	14.872	3.207	2.7632	-0.27819	-0.2963	1542.5
3.56	357	60	NaN	-1.7736	15.47	1.8717	-178.01	15.142	-3.7054	2.6525	-717.71	1156.2	5.452	824.74	1163.5	39.902	37.742	1	0	4.6313	0.42322	-16.04	-15.191	-1.8776	1.882	15.739	14.873	2.7537	2.3053	-0.30084	-0.31848	1542.5
3.57	358	60	NaN	-1.7733	15.458	1.8669	-178.02	15.147	-3.6954	2.6995	-717.68	1156.1	5.5032	824.74	1163.5	40.16	37.772	1	0	4.1804	-0.034198	-16.063	-15.214	-1.8774	1.8775	15.73	14.875	2.303	1.8433	-0.33333	-0.3392	1542.4
3.58	359	60	NaN	-1.7772	15.443	1.8811	-178.02	15.153	-3.6718	2.6767	-717.65	1156.1	5.5961	824.74	1163.5	39.639	36.922	1	0	3.7296	-0.49162	-16.086	-15.237	-1.8857	1.8706	15.716	14.879	1.8439	1.3789	-0.36981	-0.35831	1542.4
3.59	360	60	NaN	-1.7863	15.43	1.9073	-178.01	15.161	-3.6742	2.606	-717.57	1156	5.6151	824.77	1163.5	39.808	37.373	1	0	3.2788	-0.94904	-16.109	-15.26	-1.8981	1.8765	15.706	14.885	1.3807	0.9275	-0.40352	-0.3752	1542.4
3.6	361	60	NaN	-1.7869	15.417	1.9255	-178	15.165	-3.7036	2.5561	-717.51	1156	5.5505	824.79	1163.5	39.739	37.014	1	0	2.828	-1.4065	-16.132	-15.283	-1.8981	1.8884	15.694	14.888	0.92986	0.48195	-0.43839	-0.3952	1542.3
3.61	362	60	NaN	-1.7853	15.406	1.9463	-178	15.177	-3.6963	2.4733	-717.46	1156	5.6	824.81	1163.5	40.978	36.734	1	0	2.3771	-1.8639	-16.155	-15.306	-1.9014	1.8862	15.683	14.9	0.47572	0.022273	-0.47153	-0.40637	1542.3
3.62	363	60	NaN	-1.7882	15.394	1.9563	-177.99	15.186	-3.7096	2.399	-717.39	1156	5.5968	824.83	1163.5	38.935	37.852	1	0	1.9263	-2.3213	-16.178	-15.329	-1.907	1.8885	15.672	14.909	0.019277	-0.43283	-0.50623	-0.42035	1542.2
3.63	364	60	NaN	-1.7763	15.356	1.9058	-177.99	15.195	-3.7261	2.5042	-717.34	1156	5.5812	824.87	1163.5	39.467	39.637	1	0	1.4755	-2.7787	-16.201	-15.352	-1.8906	1.8942	15.635	14.916	-0.41513	-0.88454	-0.56628	-0.4356	1542.2
3.64	365	60	NaN	-1.7701	15.317	1.8635	-177.99	15.211	-3.7361	2.5608	-717.31	1155.9	5.5731	824.89	1163.5	41.327	37.32	1	0	1.0247	-3.2361	-16.224	-15.375	-1.882	1.8984	15.597	14.931	-0.85732	-1.3377	-0.62633	-0.44361	1542.2
3.65	366	60	NaN	-1.7706	15.297	1.8304	-177.99	15.229	-3.7429	2.5792	-717.27	1155.9	5.5701	824.88	1163.5	36.382	36.867	1	0	0.57383	-3.6936	-16.247	-15.398	-1.8817	1.8996	15.577	14.949	-1.3079	-1.794	-0.66986	-0.44844	1542.2
3.66	367	60	NaN	-1.7603	15.288	1.7576	-178	15.24	-3.7521	2.7372	-717.2	1155.9	5.5685	824.9	1163.5	41.994	37.789	1	0	0.12301	-4.151	-16.27	-15.421	-1.8655	1.8978	15.568	14.959	-1.7425	-2.2532	-0.70198	-0.46134	1542.1
3.67	368	60	NaN	-1.7564	15.284	1.746	-178.01	15.251	-3.7422	2.6713	-717.13	1156	5.617	824.91	1163.5	34.179	38.455	1	0	-0.32782	-4.6084	-16.293	-15.444	-1.8658	1.8851	15.563	14.972	-2.1937	-2.7233	-0.72925	-0.47166	1542.1
3.68	369	60	NaN	-1.7569	15.283	1.7271	-178.01	15.248	-3.7449	2.6352	-717.07	1156	5.6256	824.94	1163.5	44.811	39.485	1	0	-0.77865	-5.0658	-16.316	-15.467	-1.868	1.8755	15.561	14.97	-2.6467	-3.1903	-0.75436	-0.49631	1542
3.69	370	60	NaN	-1.7576	15.294	1.7035	-178.02	15.236	-3.7735	2.6403	-716.98	1156	5.5561	825.02	1163.5	23.649	37.544	1	0	-1.2295	-5.5233	-16.339	-15.49	-1.8659	1.8723	15.572	14.959	-3.0954	-3.651	-0.76687	-0.53095	1542
3.7	371	60	NaN	-1.7741	15.306	1.7359	-178.03	15.236	-3.7742	2.4603	-716.92	1156.1	5.5613	825.04	1163.5	64.943	36.967	1	0	-1.612	-5.9114	-16.282	-15.433	-1.8893	1.8543	15.582	14.96	-3.5014	-4.0571	-0.69995	-0.47331	1542
3.71	372	60	NaN	-1.7813	15.312	1.7554	-178.04	15.243	-3.7641	2.3462	-716.88	1156.1	5.5929	825.04	1163.5	74.112	42.213	1	0	-1.978	-6.2828	-16.206	-15.357	-1.902	1.8391	15.587	14.967	-3.88	-4.4436	-0.61913	-0.38983	1541.9
3.72	373	60	NaN	-1.7662	15.31	1.7198	-178.05	15.247	-3.753	2.4442	-716.85	1156.1	5.6283	825.04	1163.5	78.504	46.532	1	0	-2.344	-6.6541	-16.13	-15.281	-1.8845	1.8327	15.586	14.971	-4.2286	-4.8214	-0.54427	-0.31041	1541.9
3.73	374	60	NaN	-1.7533	15.304	1.6933	-178.07	15.248	-3.7168	2.504	-716.84	1156.1	5.7446	825.07	1163.5	71.62	50.043	1	0	-0.42973	-4.7118	-16.067	-15.218	-1.8737	1.8109	15.581	14.971	-2.3034	-2.9009	-0.48551	-0.24642	1541.9
3.74	375	60	NaN	-1.7457	15.299	1.6814	-178.07	15.238	-3.7598	2.5146	-716.86	1156.1	5.6061	825.15	1163.5	49.988	43.991	1	0	1.0565	-3.2038	-16.003	-15.154	-1.8606	1.8153	15.577	14.96	-0.80405	-1.3885	-0.42565	-0.19334	1542
3.75	376	60	NaN	-1.7477	15.296	1.6857	-178.07	15.261	-3.7431	2.4817	-716.86	1156	5.6449	825.12	1163.6	49.31	37.117	1	0	-3.4528	-7.7791	-15.918	-15.069	-1.8652	1.812	15.575	14.982	-5.318	-5.9671	-0.34298	-0.087154	1542
3.76	377	60	NaN	-1.759	15.32	1.6916	-178.07	15.263	-3.7528	2.4395	-716.81	1156.1	5.5947	825.16	1163.6	32.196	38.096	1	0	-5.0508	-9.4005	-15.875	-15.026	-1.8762	1.8144	15.599	14.985	-6.927	-7.5861	-0.27586	-0.040681	1542
3.77	378	60	NaN	-1.78	15.342	1.7211	-178.07	15.267	-3.7515	2.3108	-716.76	1156.1	5.5849	825.2	1163.5	45.853	37.115	1	0	-5.011	-9.3602	-15.854	-15.005	-1.9017	1.8098	15.619	14.99	-6.9127	-7.5504	-0.23493	-0.015191	1542
3.78	379	60	NaN	-1.8247	15.348	1.8189	-178.07	15.287	-3.743	1.8981	-716.81	1156.2	5.6	825.2	1163.5	36.19	37.487	1	0	1.1004	-3.1593	-15.823	-14.974	-1.9623	1.7925	15.622	15.013	-0.86189	-1.3668	-0.20157	0.038321	1542
3.79	380	60	NaN	-1.8856	15.338	1.9485	-178.07	15.317	-3.741	1.3296	-716.97	1156.3	5.5851	825.21	1163.5	41.592	37.993	1	0	8.8375	4.691	-15.78	-14.931	-2.0437	1.7722	15.607	15.048	6.7938	6.4632	-0.17291	0.11742	1542.2
3.8	381	60	NaN	-1.8999	15.312	1.9086	-178.07	15.346	-3.7081	1.4376	-717.02	1156.2	5.6492	825.24	1163.5	41.715	40.585	1	0	12.507	8.4143	-15.696	-14.847	-2.0564	1.7724	15.583	15.075	10.451	10.187	-0.11323	0.22772	1542.3
3.81	382	60	NaN	-1.926	15.302	1.9129	-178.07	15.373	-3.6933	1.3897	-717.01	1156.2	5.6757	825.26	1163.5	41.397	36.538	1	0	13.785	9.7107	-15.673	-14.824	-2.0853	1.7709	15.573	15.102	11.7	11.482	-0.10047	0.27716	1542.3
3.82	383	60	NaN	-1.9464	15.297	1.9097	-178.05	15.421	-3.6871	1.4012	-717	1156.2	5.6738	825.24	1163.5	38.492	38.136	1	0	13.625	9.5483	-15.685	-14.836	-2.1051	1.788	15.569	15.149	11.52	11.336	-0.11661	0.31295	1542.3
3.83	384	60	NaN	-1.9662	15.293	1.9117	-178.04	15.463	-3.6989	1.403	-716.99	1156.2	5.6122	825.24	1163.6	40.132	37.586	1	0	13.136	9.0528	-15.685	-14.836	-2.1226	1.8013	15.566	15.19	11.014	10.854	-0.11894	0.35409	1542.3
3.84	385	60	NaN	-1.9839	15.298	1.9302	-178.03	15.505	-3.6977	1.3579	-716.95	1156.2	5.5838	825.22	1163.6	40.224	39.092	1	0	12.646	8.5555	-15.686	-14.837	-2.1409	1.8085	15.571	15.232	10.505	10.364	-0.11499	0.3945	1542.2
3.85	386	60	NaN	-1.9981	15.307	1.944	-178.03	15.542	-3.6907	1.3485	-716.87	1156.3	5.5743	825.22	1163.6	40.746	38.333	1	0	12.154	8.0565	-15.689	-14.84	-2.1551	1.8145	15.58	15.269	9.9994	9.871	-0.10901	0.42911	1542.1
3.86	387	60	NaN	-2.0111	15.307	1.9358	-178.03	15.558	-3.7064	1.4287	-716.79	1156.2	5.507	825.26	1163.6	41.254	35.662	1	0	11.776	7.6724	-15.696	-14.847	-2.1626	1.822	15.58	15.285	9.6133	9.4945	-0.11591	0.43799	1542.1
3.87	388	60	NaN	-2.0303	15.304	2.0009	-178.02	15.561	-3.6917	1.2114	-716.78	1156.3	5.5334	825.27	1163.6	41.072	38.364	1	0	11.475	7.3669	-15.705	-14.856	-2.1909	1.8198	15.575	15.29	9.2839	9.1867	-0.1301	0.43388	1542.1
3.88	389	60	NaN	-2.0286	15.285	1.9742	-178.02	15.562	-3.693	1.3412	-716.69	1156.3	5.5133	825.32	1163.6	39.298	37.561	1	0	11.244	7.1327	-15.717	-14.868	-2.1836	1.8227	15.555	15.292	9.0604	8.9554	-0.16141	0.42416	1542
3.89	390	60	NaN	-2.032	15.258	1.9824	-178.01	15.577	-3.7274	1.3312	-716.66	1156.3	5.3954	825.34	1163.6	40.09	36.102	1	0	11.11	6.9968	-15.722	-14.873	-2.1831	1.8388	15.529	15.306	8.927	8.8357	-0.19311	0.43309	1542
3.9	391	60	NaN	-2.0314	15.207	1.9506	-178.01	15.589	-3.7157	1.4352	-716.63	1156.3	5.4086	825.32	1163.6	39.102	36.839	1	0	11.06	6.9463	-15.723	-14.874	-2.179	1.8421	15.477	15.319	8.8813	8.7884	-0.24559	0.44466	1542
3.91	392	60	NaN	-2.03	15.158	1.9078	-178.02	15.587	-3.6836	1.5718	-716.61	1156.3	5.4775	825.32	1163.6	39.514	37.653	1	0	10.757	6.6384	-15.733	-14.884	-2.1751	1.8385	15.429	15.317	8.5817	8.4768	-0.30405	0.4332	1541.9
3.92	393	60	NaN	-2.0156	15.121	1.8383	-178.01	15.573	-3.6688	1.8377	-716.55	1156.2	5.4818	825.36	1163.6	42.561	38.518	1	0	10.421	6.2978	-15.74	-14.891	-2.151	1.8518	15.393	15.301	8.2701	8.1495	-0.34714	0.40963	1541.9
3.93	394	60	NaN	-1.9631	15.058	1.6538	-178	15.567	-3.6548	2.5677	-716.37	1156.1	5.45	825.4	1163.6	41.192	38.009	1	0	10.048	5.9188	-15.745	-14.896	-2.0702	1.8949	15.337	15.289	7.9774	7.8137	-0.40864	0.39221	1541.8
3.94	395	60	NaN	-1.9501	15	1.5968	-178.01	15.614	-3.5824	2.7444	-716.34	1156	5.5815	825.32	1163.6	42.535	36.238	1	0	9.2115	5.0705	-15.747	-14.898	-2.0556	1.8806	15.28	15.335	7.156	6.9511	-0.4676	0.43672	1541.7
3.95	396	60	NaN	-1.9594	14.972	1.6016	-178.01	15.692	-3.6346	2.7082	-716.32	1156	5.3706	825.21	1163.6	41.291	38.193	1	0	7.9606	3.8013	-15.746	-14.897	-2.0584	1.8868	15.255	15.409	5.9022	5.6881	-0.49178	0.5118	1541.6
3.96	397	60	NaN	-1.9673	14.951	1.6038	-178.03	15.728	-3.6063	2.6878	-716.29	1156	5.3907	825.17	1163.6	41.467	37.52	1	0	7.7184	3.5555	-15.748	-14.899	-2.0677	1.867	15.234	15.444	5.6507	5.4225	-0.51326	0.54582	1541.5
3.97	398	60	NaN	-1.983	14.941	1.6245	-178.05	15.766	-3.5829	2.6101	-716.27	1156	5.3775	825.12	1163.7	38.141	38.327	1	0	7.4834	3.3171	-15.752	-14.903	-2.0859	1.8431	15.225	15.481	5.3975	5.1602	-0.52662	0.57895	1541.4
3.98	399	60	NaN	-1.9984	14.938	1.6411	-178.07	15.811	-3.5732	2.5495	-716.23	1156	5.3065	825.06	1163.7	40.006	37.578	1	0	7.2387	3.0688	-15.759	-14.91	-2.1009	1.8247	15.224	15.525	5.1378	4.8934	-0.53503	0.61489	1541.3
3.99	400	60	NaN	-2.0052	14.936	1.6359	-178.09	15.848	-3.5401	2.5717	-716.19	1156	5.2949	825	1163.7	50.413	38.304	1	0	6.2866	2.1027	-15.764	-14.915	-2.1065	1.8052	15.224	15.56	4.1801	3.908	-0.54082	0.64472	1541.2
4	401	60	NaN	-2.0222	14.932	1.6628	-178.12	15.885	-3.5007	2.5091	-716.17	1155.9	5.2981	824.91	1163.7	65.524	37.726	1	0	5.5102	1.315	-15.773	-14.924	-2.1259	1.7751	15.221	15.596	3.3843	3.0902	-0.55134	0.67247	1541.1
4.01	402	60	NaN	-2.0421	14.943	1.6654	-178.14	15.887	-3.5066	2.5289	-716.09	1155.9	5.1218	824.9	1163.8	63.724	41.165	1	0	5.1914	0.99155	-15.787	-14.938	-2.1385	1.7597	15.235	15.595	3.0529	2.7513	-0.55148	0.65682	1541
4.02	403	60	NaN	-2.054	14.939	1.6956	-178.17	15.854	-3.4628	2.4516	-716.07	1155.9	5.1542	824.87	1163.8	53.319	40.176	1	0	5.0418	0.8398	-15.797	-14.948	-2.1544	1.7269	15.232	15.561	2.8874	2.5667	-0.56489	0.61249	1541
4.03	404	60	NaN	-2.0582	14.928	1.7045	-178.18	15.786	-3.4508	2.4638	-716.06	1155.9	5.1169	824.92	1163.8	45.605	37.292	0	0	5.1129	0.91192	-15.803	-14.954	-2.1568	1.718	15.221	15.492	2.9561	2.6299	-0.5823	0.53799	1541
4.04	405	60	NaN	-2.0636	14.905	1.7136	-178.19	15.681	-3.3848	2.4908	-716.09	1155.9	5.2407	825	1163.7	38.935	36.838	0	0	4.9495	0.7461	-15.81	-14.961	-2.1658	1.7036	15.196	15.389	2.7837	2.4497	-0.61314	0.42849	1541.1
4.05	406	60	NaN	-2.0672	14.878	1.7202	-178.2	15.584	-3.2959	2.5278	-716.13	1155.9	5.4394	825.04	1163.7	42.252	36.322	0	0	4.8334	0.62829	-15.814	-14.965	-2.1754	1.6927	15.169	15.293	2.658	2.321	-0.6456	0.32792	1541.2
4.06	407	60	NaN	-2.059	14.864	1.704	-178.17	15.554	-3.3036	2.6297	-716.14	1155.9	5.3784	825.02	1163.7	40.164	37.558	0	0	4.8583	0.65354	-15.817	-14.968	-2.1612	1.7236	15.155	15.262	2.697	2.3772	-0.66161	0.2945	1541.2
4.07	408	60	NaN	-2.0493	14.846	1.7136	-178.14	15.571	-3.3408	2.6411	-716.15	1155.9	5.2483	824.92	1163.8	41.346	39.663	0	0	4.9118	0.70783	-15.819	-14.97	-2.1462	1.7618	15.139	15.278	2.7656	2.4696	-0.68028	0.30736	1541.1
4.08	409	60	NaN	-2.0502	14.842	1.7446	-178.11	15.602	-3.3496	2.5873	-716.15	1155.9	5.2317	824.82	1163.8	41.295	43.607	0	0	5.0334	0.83129	-15.821	-14.972	-2.1485	1.7867	15.136	15.307	2.885	2.618	-0.68466	0.3353	1541
4.09	410	60	NaN	-2.0547	14.836	1.7671	-178.09	15.626	-3.3434	2.5494	-716.17	1155.9	5.2741	824.71	1163.8	40.092	44.575	0	0	5.3266	1.1288	-15.819	-14.97	-2.156	1.8073	15.13	15.332	3.1706	2.9361	-0.68897	0.36159	1540.9
4.1	411	60	NaN	-2.0589	14.838	1.7765	-178.05	15.638	-3.3843	2.538	-716.18	1155.9	5.1728	824.66	1163.8	38.658	40.071	0	0	5.6676	1.4747	-15.816	-14.967	-2.1569	1.8517	15.133	15.342	3.5107	3.3264	-0.68296	0.37508	1540.9
4.11	412	60	NaN	-2.0574	14.84	1.7649	-178.01	15.616	-3.391	2.6116	-716.18	1155.8	5.182	824.63	1163.8	40.989	50.622	0	0	6.1017	1.9152	-15.81	-14.961	-2.153	1.8898	15.136	15.32	3.9488	3.8051	-0.67438	0.35933	1540.8
4.12	413	60	NaN	-2.0539	14.84	1.7455	-178	15.577	-3.3424	2.7293	-716.2	1155.7	5.3639	824.6	1163.7	41.01	47.207	0	0	6.2257	2.041	-15.808	-14.959	-2.1518	1.9061	15.137	15.28	4.0738	3.9471	-0.67073	0.32136	1540.8
4.13	414	60	NaN	-2.0604	14.853	1.7517	-177.97	15.566	-3.3518	2.7358	-716.17	1155.7	5.3543	824.57	1163.8	38.619	60.502	0	0	6.3088	2.1253	-15.804	-14.955	-2.1578	1.93	15.153	15.266	4.151	4.0553	-0.65105	0.31109	1540.8
4.14	415	60	NaN	-2.062	14.852	1.7623	-177.96	15.527	-3.3672	2.7459	-716.21	1155.6	5.3355	824.59	1163.8	40.581	61.97	0	1	6.5057	2.3251	-15.794	-14.945	-2.1583	1.9453	15.154	15.225	4.3475	4.2704	-0.6403	0.27916	1540.8
4.15	416	60	NaN	-2.0755	14.865	1.8063	-177.95	15.486	-3.3744	2.6814	-716.23	1155.6	5.3894	824.59	1163.8	41.085	55.235	0	1	6.6481	2.4696	-15.788	-14.939	-2.1762	1.9467	15.169	15.181	4.4719	4.4163	-0.61875	0.24253	1540.8
4.16	417	60	NaN	-2.0759	14.863	1.8341	-177.96	15.442	-3.3642	2.651	-716.25	1155.6	5.4887	824.63	1163.8	39.592	55.05	0	1	6.8243	2.6483	-15.785	-14.936	-2.1814	1.9364	15.169	15.136	4.6429	4.5847	-0.61593	0.20056	1540.9
4.17	418	60	NaN	-2.0712	14.858	1.8608	-177.97	15.435	-3.351	2.6095	-716.28	1155.5	5.5899	824.6	1163.8	39.601	50.905	0	1	7.264	3.0945	-15.791	-14.942	-2.182	1.9212	15.164	15.129	5.082	5.0156	-0.62752	0.1866	1540.9
4.18	419	60	NaN	-2.051	14.841	1.8642	-177.97	15.462	-3.3602	2.6537	-716.34	1155.5	5.616	824.5	1163.8	37.388	52.16	0	1	7.4564	3.2897	-15.799	-14.95	-2.1611	1.9179	15.149	15.154	5.2953	5.2076	-0.64986	0.20459	1540.9
4.19	420	60	NaN	-2.0096	14.805	1.8327	-177.97	15.495	-3.3981	2.8208	-716.43	1155.4	5.5534	824.41	1163.8	38.638	51.825	0	1	6.8755	2.7003	-15.808	-14.959	-2.1112	1.9281	15.117	15.183	4.7643	4.6284	-0.69104	0.22403	1540.9
4.2	421	60	NaN	-1.9762	14.77	1.8233	-177.99	15.519	-3.4278	2.858	-716.56	1155.4	5.5377	824.34	1163.9	40.374	53.453	0	1	6.2947	2.111	-15.818	-14.969	-2.0758	1.9152	15.086	15.203	4.2188	4.0262	-0.732	0.23383	1540.9
4.21	422	60	NaN	-1.9511	14.75	1.779	-178	15.494	-3.4453	2.9833	-716.65	1155.3	5.5189	824.4	1163.9	40.024	53.811	0	1	5.7138	1.5216	-15.827	-14.978	-2.0453	1.9093	15.069	15.176	3.6685	3.4309	-0.75868	0.19715	1541.1
4.22	423	60	NaN	-1.9401	14.75	1.7685	-178.02	15.454	-3.4223	2.9975	-716.73	1155.3	5.6247	824.43	1163.9	39.92	51.488	0	1	5.1329	0.93222	-15.837	-14.988	-2.0377	1.8831	15.068	15.136	3.0952	2.8153	-0.76884	0.14759	1541.2
4.23	424	60	NaN	-1.9342	14.766	1.7722	-178.03	15.421	-3.4592	2.9714	-716.77	1155.3	5.5612	824.5	1163.9	41.235	61.566	0	1	4.5521	0.34286	-15.847	-14.998	-2.0305	1.8763	15.086	15.101	2.5216	2.2192	-0.76059	0.10386	1541.3
4.24	425	60	NaN	-1.9248	14.802	1.7819	-178.04	15.378	-3.4809	2.9482	-716.82	1155.3	5.5419	824.58	1163.9	42.102	67.222	0	1	3.9712	-0.24651	-15.856	-15.007	-2.0212	1.8625	15.123	15.058	1.95	1.616	-0.73347	0.050466	1541.4
4.25	426	60	NaN	-1.91	14.85	1.7941	-178.07	15.313	-3.4317	2.9456	-716.86	1155.3	5.7372	824.68	1163.8	44.748	67.73	0	1	3.3903	-0.83587	-15.866	-15.017	-2.0137	1.8219	15.169	14.994	1.3766	0.98605	-0.69668	-0.022399	1541.6
4.26	427	60	NaN	-1.8952	14.895	1.8067	-178.11	15.241	-3.3559	2.9605	-716.88	1155.3	6.0222	824.81	1163.8	43.934	67.452	0	1	2.8095	-1.4252	-15.875	-15.026	-2.009	1.7732	15.211	14.926	0.80043	0.34795	-0.66399	-0.10076	1541.7
4.27	428	60	NaN	-1.8875	14.929	1.8153	-178.1	15.218	-3.4335	2.9841	-716.94	1155.2	5.8275	824.89	1163.8	45.985	67.439	0	1	2.2286	-2.0146	-15.885	-15.036	-1.9931	1.7901	15.247	14.9	0.23545	-0.22447	-0.6375	-0.13617	1541.9
4.28	429	60	NaN	-1.8753	14.977	1.8672	-178.08	15.228	-3.5287	2.8986	-717.05	1155.2	5.647	824.91	1163.9	45.507	66.902	0	1	1.6477	-2.604	-15.894	-15.045	-1.9775	1.817	15.299	14.906	-0.32974	-0.78701	-0.59528	-0.13972	1542
4.29	430	60	NaN	-1.8624	14.998	1.91	-178.08	15.207	-3.5578	2.8103	-717.14	1155.2	5.6403	824.93	1163.9	43.046	61.099	0	1	1.0669	-3.1933	-15.904	-15.055	-1.9675	1.8112	15.322	14.883	-0.90067	-1.3821	-0.58232	-0.1724	1542.1
4.3	431	60	NaN	-1.8501	15.013	1.9193	-178.08	15.157	-3.565	2.8295	-717.22	1155.2	5.709	825.01	1163.9	40.9	57.132	0	1	0.48599	-3.7827	-15.914	-15.065	-1.9571	1.8082	15.337	14.833	-1.4711	-1.9745	-0.57649	-0.23175	1542.3
4.31	432	60	NaN	-1.8312	15.028	1.917	-178.07	15.117	-3.5891	2.8966	-717.3	1155.1	5.7187	825.08	1163.9	39.698	57.43	0	1	-0.09488	-4.3721	-15.923	-15.074	-1.936	1.8237	15.354	14.792	-2.0309	-2.5484	-0.56956	-0.28226	1542.4
4.32	433	60	NaN	-1.8049	15.046	1.9244	-178.05	15.098	-3.625	2.9319	-717.4	1155.1	5.6856	825.1	1163.9	39.338	56.027	0	1	-0.67575	-4.9614	-15.933	-15.084	-1.9072	1.8506	15.372	14.771	-2.5829	-3.1108	-0.56032	-0.31276	1542.5
4.33	434	60	NaN	-1.7841	15.064	1.9377	-178.02	15.072	-3.6354	2.9248	-717.53	1155.1	5.7571	825.16	1163.9	40.913	53.745	0	1	-1.2566	-5.5508	-15.942	-15.093	-1.8893	1.8723	15.392	14.745	-3.1459	-3.6785	-0.55031	-0.34841	1542.7
4.34	435	60	NaN	-1.7818	15.067	1.9637	-177.97	15.102	-3.7128	2.8511	-717.66	1155.1	5.5599	825.15	1163.9	41.533	50.096	0	1	-1.8375	-6.1402	-15.952	-15.103	-1.8824	1.9282	15.397	14.772	-3.7198	-4.2119	-0.55485	-0.33115	1542.8
4.35	436	60	NaN	-1.773	15.079	1.9595	-177.94	15.145	-3.7165	2.8603	-717.75	1155	5.5752	825.07	1163.9	40.899	46.763	0	1	-2.4183	-6.7295	-15.961	-15.113	-1.8738	1.9564	15.41	14.815	-4.2921	-4.7731	-0.55166	-0.29775	1542.9
4.36	437	60	NaN	-1.768	15.084	1.9622	-177.91	15.192	-3.7078	2.8391	-717.87	1155	5.6032	825.01	1164	38.679	45.344	0	1	-2.9992	-7.3189	-15.971	-15.122	-1.8706	1.9838	15.417	14.86	-4.8699	-5.3351	-0.55442	-0.26217	1542.9
4.37	438	60	NaN	-1.7648	15.097	1.9608	-177.88	15.23	-3.6974	2.83	-718.01	1155	5.6112	824.98	1164	39.728	44.719	0	1	-3.5801	-7.9083	-15.981	-15.132	-1.8681	2.0214	15.43	14.896	-5.4482	-5.8868	-0.55033	-0.23543	1543
4.38	439	60	NaN	-1.7671	15.113	1.9619	-177.83	15.254	-3.6987	2.8107	-718.14	1155	5.5588	824.98	1164	38.681	44.865	0	1	-4.1609	-8.4976	-15.99	-15.141	-1.8692	2.0637	15.446	14.92	-6.0301	-6.4339	-0.54394	-0.22145	1543.1
4.39	440	60	NaN	-1.7765	15.125	1.9797	-177.8	15.263	-3.704	2.7346	-718.25	1155	5.4683	825	1164	40.427	52.36	0	1	-4.7418	-9.087	-16	-15.151	-1.878	2.1007	15.458	14.93	-6.6198	-6.9863	-0.5413	-0.22123	1543.3
4.4	441	60	NaN	-1.7831	15.149	2.0107	-177.76	15.255	-3.6632	2.616	-718.31	1155	5.4926	825.06	1163.9	38.934	56.921	0	1	-5.3227	-9.6764	-16.009	-15.16	-1.8898	2.1325	15.48	14.924	-7.2125	-7.5439	-0.52892	-0.2366	1543.4
4.41	442	60	NaN	-1.7958	15.152	1.9943	-177.73	15.272	-3.6131	2.6223	-718.48	1155	5.5028	825.06	1163.9	40.449	59.994	0	1	-5.9036	-10.266	-16.019	-15.17	-1.9027	2.1604	15.483	14.941	-7.8063	-8.1053	-0.53568	-0.22882	1543.6
4.42	443	60	NaN	-1.8039	15.152	1.9767	-177.72	15.288	-3.5681	2.6393	-718.63	1155	5.5531	825.04	1163.9	42.324	60.226	0	1	-6.4844	-10.855	-16.029	-15.18	-1.9121	2.172	15.482	14.958	-8.3965	-8.6831	-0.54614	-0.22193	1543.7
4.43	444	60	NaN	-1.815	15.153	1.9757	-177.7	15.294	-3.5613	2.5995	-718.77	1155	5.4977	825.05	1163.9	41.014	59.725	0	1	-7.0653	-11.444	-16.038	-15.189	-1.9226	2.19	15.484	14.963	-8.9879	-9.2544	-0.55373	-0.22653	1543.8
4.44	445	60	NaN	-1.829	15.157	1.9726	-177.69	15.285	-3.5543	2.5556	-718.91	1155	5.4616	825.1	1163.9	41.987	61.102	0	1	-7.6462	-12.034	-16.048	-15.199	-1.9369	2.2038	15.488	14.953	-9.583	-9.83	-0.55948	-0.24571	1544
4.45	446	60	NaN	-1.8429	15.168	1.9584	-177.67	15.281	-3.5586	2.5443	-719.04	1154.9	5.3843	825.14	1163.9	42.462	60.247	0	1	-8.227	-12.623	-16.057	-15.208	-1.9483	2.2272	15.5	14.949	-10.175	-10.396	-0.5568	-0.2597	1544.2
4.46	447	60	NaN	-1.8553	15.195	1.9414	-177.63	15.297	-3.5857	2.5512	-719.14	1154.9	5.2074	825.13	1163.9	40.858	57.586	0	1	-8.8079	-13.213	-16.067	-15.218	-1.9538	2.2666	15.529	14.963	-10.762	-10.946	-0.53749	-0.2549	1544.3
4.47	448	60	NaN	-1.8738	15.231	1.9318	-177.67	15.263	-3.4525	2.5307	-719.24	1154.9	5.5887	825.15	1163.9	39.276	52.787	0	1	-9.3888	-13.802	-16.076	-15.227	-1.9873	2.2147	15.562	14.932	-11.376	-11.587	-0.51441	-0.29561	1544.4
4.48	449	60	NaN	-1.9027	15.281	1.9257	-177.65	15.265	-3.5083	2.485	-719.31	1154.9	5.3863	825.19	1163.9	40.146	59.847	0	1	-9.9696	-14.391	-16.086	-15.237	-2.0104	2.2426	15.615	14.931	-11.98	-12.149	-0.47145	-0.30584	1544.5
4.49	450	60	NaN	-1.9943	15.346	2.0962	-177.64	15.25	-3.5053	1.7447	-719.59	1155.1	5.3626	825.21	1164	39.643	62.835	0	1	-10.55	-14.981	-16.096	-15.247	-2.1285	2.2269	15.675	14.922	-12.679	-12.754	-0.4207	-0.32488	1544.8
4.5	451	60	NaN	-2.0487	15.402	2.186	-177.65	15.206	-3.4973	1.3695	-719.77	1155.1	5.3794	825.28	1163.9	43.94	64.228	0	1	-11.131	-15.57	-16.105	-15.256	-2.1974	2.2036	15.728	14.88	-13.329	-13.366	-0.37748	-0.37575	1545.1
4.51	452	60	NaN	-2.0767	15.45	2.2128	-177.66	15.178	-3.5014	1.2795	-719.86	1155.1	5.3608	825.32	1163.9	47.34	64.194	0	1	-11.712	-16.159	-16.115	-15.266	-2.2281	2.1906	15.777	14.852	-13.94	-13.969	-0.33815	-0.41414	1545.2
4.52	453	60	NaN	-2.097	15.495	2.225	-177.66	15.184	-3.5111	1.2618	-719.94	1155.1	5.3131	825.3	1163.9	45.353	62.259	0	1	-12.293	-16.749	-16.124	-15.275	-2.2472	2.1913	15.825	14.855	-14.54	-14.557	-0.2995	-0.42034	1545.3
4.53	454	60	NaN	-2.0888	15.535	2.184	-177.66	15.184	-3.5171	1.4668	-719.98	1155	5.2831	825.3	1164	42.551	59.545	0	1	-12.874	-17.338	-16.134	-15.285	-2.2303	2.1996	15.868	14.851	-15.104	-15.139	-0.2662	-0.43362	1545.3
4.54	455	60	NaN	-2.1003	15.583	2.2167	-177.66	15.19	-3.5457	1.4545	-720.07	1154.9	5.1786	825.31	1164	41.731	57.624	0	1	-13.455	-17.927	-16.143	-15.295	-2.2384	2.2009	15.919	14.854	-15.693	-15.727	-0.22449	-0.44052	1545.4
4.55	456	60	NaN	-2.1061	15.604	2.2405	-177.67	15.185	-3.5568	1.4409	-720.15	1154.9	5.1284	825.31	1163.9	40.82	60.938	0	1	-14.036	-18.517	-16.153	-15.304	-2.2428	2.1967	15.94	14.849	-16.278	-16.32	-0.21297	-0.45549	1545.5
4.56	457	60	NaN	-2.1018	15.629	2.2879	-177.66	15.203	-3.5417	1.4172	-720.28	1154.8	5.0843	825.34	1163.9	41.849	60.477	0	1	-14.617	-19.106	-16.163	-15.314	-2.2377	2.2028	15.968	14.864	-16.854	-16.903	-0.19503	-0.44927	1545.6
4.57	458	60	NaN	-2.0911	15.643	2.3141	-177.65	15.217	-3.5198	1.4314	-720.37	1154.7	5.0628	825.37	1163.9	41.655	60.242	0	1	-15.197	-19.696	-16.172	-15.323	-2.2257	2.2128	15.984	14.876	-17.423	-17.483	-0.18821	-0.44764	1545.8
4.58	459	60	NaN	-2.0764	15.658	2.3239	-177.64	15.236	-3.5069	1.4755	-720.39	1154.6	5.0146	825.39	1163.9	41.394	61.117	0	1	-15.778	-20.285	-16.182	-15.333	-2.2076	2.2289	16.001	14.894	-17.986	-18.056	-0.18105	-0.4388	1545.8
4.59	460	60	NaN	-2.06	15.684	2.3413	-177.63	15.273	-3.4946	1.5123	-720.36	1154.6	4.9451	825.4	1163.9	41.59	59.985	0	1	-16.359	-20.874	-16.191	-15.342	-2.1873	2.2458	16.028	14.929	-18.546	-18.629	-0.16371	-0.4133	1545.8
4.6	461	60	NaN	-2.047	15.689	2.3592	-177.64	15.284	-3.4434	1.5278	-720.35	1154.6	5.0235	825.42	1163.9	40.817	58.856	0	1	-16.94	-21.464	-16.201	-15.352	-2.1766	2.2344	16.033	14.94	-19.117	-19.229	-0.16792	-0.41182	1545.8
4.61	462	60	NaN	-2.0282	15.673	2.3772	-177.63	15.332	-3.4124	1.5608	-720.37	1154.5	5.0331	825.36	1163.9	42.575	56.404	0	1	-17.521	-22.053	-16.211	-15.362	-2.1569	2.2377	16.019	14.986	-19.678	-19.815	-0.19133	-0.3759	1545.8
4.62	463	60	NaN	-2.0116	15.645	2.371	-177.62	15.366	-3.464	1.6698	-720.41	1154.5	4.8	825.4	1164	42.729	55.768	0	1	-18.102	-22.642	-16.22	-15.371	-2.1276	2.2653	15.996	15.015	-20.229	-20.377	-0.22368	-0.35631	1545.8
4.63	464	60	NaN	-1.9865	15.609	2.371	-177.62	15.4	-3.425	1.8037	-720.41	1154.4	4.8345	825.44	1164	42.976	50.975	0	1	-18.683	-23.232	-16.23	-15.381	-2.0988	2.2644	15.963	15.047	-20.781	-20.967	-0.26694	-0.33416	1545.9
4.64	465	60	NaN	-1.9672	15.577	2.3851	-177.63	15.419	-3.3701	1.8916	-720.41	1154.4	4.931	825.49	1163.9	39.754	51.565	0	1	-19.263	-23.821	-16.239	-15.39	-2.0798	2.2557	15.931	15.065	-21.343	-21.565	-0.3086	-0.32513	1545.9
4.65	466	60	NaN	-1.9582	15.554	2.4094	-177.63	15.444	-3.3564	1.9274	-720.41	1154.4	4.9186	825.53	1163.9	42.004	49.405	0	1	-19.844	-24.41	-16.249	-15.4	-2.0691	2.2611	15.907	15.091	-21.913	-22.149	-0.34167	-0.3093	1546
4.66	467	60	NaN	-1.9526	15.537	2.4366	-177.61	15.512	-3.3713	1.9512	-720.39	1154.4	4.8238	825.48	1164	40.696	48.883	0	1	-20.425	-25	-16.258	-15.409	-2.059	2.2788	15.891	15.157	-22.484	-22.721	-0.36701	-0.25221	1545.9
4.67	468	60	NaN	-1.9503	15.528	2.4665	-177.62	15.582	-3.3975	1.9495	-720.33	1154.4	4.7141	825.43	1164	44.305	48.982	0	1	-21.006	-25.589	-16.268	-15.419	-2.0528	2.2805	15.884	15.226	-23.059	-23.309	-0.38415	-0.1933	1545.8
4.68	469	60	NaN	-1.946	15.512	2.4784	-177.63	15.614	-3.37	2.0145	-720.32	1154.4	4.7832	825.42	1164	45.164	47.458	0	1	-21.587	-26.179	-16.278	-15.429	-2.0486	2.2688	15.867	15.259	-23.636	-23.91	-0.41066	-0.1695	1545.8
4.69	470	60	NaN	-1.9321	15.492	2.5095	-177.62	15.652	-3.4134	2.0639	-720.29	1154.5	4.6156	825.41	1164.1	42.749	42.38	0	1	-22.168	-26.768	-16.287	-15.438	-2.0267	2.2835	15.848	15.296	-24.195	-24.484	-0.43932	-0.14218	1545.7
4.7	471	60	NaN	-1.9219	15.48	2.531	-177.63	15.634	-3.4101	2.1157	-720.25	1154.5	4.6058	825.46	1164	44.637	55.062	0	1	-22.749	-27.357	-16.297	-15.448	-2.0142	2.2778	15.834	15.279	-24.763	-25.08	-0.463	-0.16835	1545.7
4.71	472	60	NaN	-1.9146	15.471	2.5444	-177.64	15.585	-3.4152	2.1707	-720.21	1154.5	4.5833	825.56	1164	45.626	67.861	0	1	-23.33	-27.947	-16.306	-15.457	-2.004	2.2747	15.823	15.233	-25.334	-25.672	-0.48341	-0.2241	1545.8
4.72	473	60	NaN	-1.9068	15.464	2.561	-177.63	15.538	-3.4494	2.2102	-720.18	1154.6	4.482	825.67	1164	44.888	67.734	0	1	-23.91	-28.536	-16.316	-15.467	-1.991	2.2817	15.814	15.188	-25.901	-26.254	-0.50176	-0.27942	1545.9
4.73	474	60	NaN	-1.9005	15.465	2.5849	-177.65	15.487	-3.4231	2.2142	-720.14	1154.6	4.5816	825.76	1164	43.981	66.306	0	1	-23.986	-28.613	-16.279	-15.43	-1.9882	2.2623	15.811	15.14	-25.975	-26.351	-0.46755	-0.28942	1545.9
4.74	475	60	NaN	-1.8983	15.474	2.5991	-177.65	15.458	-3.3898	2.2445	-720.09	1154.6	4.6558	825.8	1163.9	43.389	66.003	0	1	-23.583	-28.204	-16.197	-15.348	-1.9876	2.2574	15.818	15.114	-25.571	-25.947	-0.37966	-0.23423	1545.9
4.75	476	60	NaN	-1.885	15.484	2.6414	-177.65	15.459	-3.4016	2.2439	-720.02	1154.7	4.5952	825.84	1163.9	45.377	65.733	0	1	-16.765	-21.286	-16.056	-15.207	-1.9721	2.2663	15.827	15.117	-18.737	-19.02	-0.22904	-0.089805	1545.9
4.76	477	60	NaN	-1.8735	15.499	2.6568	-177.64	15.488	-3.4249	2.2773	-719.95	1154.8	4.5057	825.78	1164	44.891	66.16	0	1	-6.2744	-10.642	-15.885	-15.036	-1.9561	2.28	15.841	15.146	-8.2306	-8.3621	-0.043643	0.11026	1545.8
4.77	478	60	NaN	-1.86	15.509	2.6672	-177.64	15.499	-3.4273	2.2978	-719.9	1154.8	4.4844	825.75	1164	43.104	64.821	0	1	-7.3415	-11.725	-15.912	-15.063	-1.941	2.2827	15.851	15.157	-9.2826	-9.4421	-0.061413	0.094105	1545.7
4.78	479	60	NaN	-1.8469	15.517	2.6831	-177.66	15.457	-3.3901	2.2746	-719.85	1154.8	4.6078	825.78	1164	43.391	64.522	0	1	-8.5344	-12.935	-15.935	-15.086	-1.9334	2.2568	15.857	15.118	-10.468	-10.678	-0.07836	0.032063	1545.7
4.79	480	60	NaN	-1.8379	15.528	2.6959	-177.69	15.38	-3.3467	2.2316	-719.8	1154.9	4.7734	825.86	1163.9	43.955	63.892	0	1	-9.8461	-14.266	-15.953	-15.104	-1.9322	2.2194	15.863	15.045	-11.778	-12.047	-0.090172	-0.059928	1545.7
4.8	481	60	NaN	-1.8303	15.532	2.6869	-177.67	15.353	-3.3964	2.2496	-719.76	1154.9	4.6233	825.9	1164	44.975	63.477	0	1	-11.174	-15.614	-16.014	-15.165	-1.9183	2.2419	15.869	15.016	-13.093	-13.372	-0.14519	-0.14904	1545.7
4.81	482	60	NaN	-1.824	15.535	2.6847	-177.66	15.299	-3.4126	2.2294	-719.71	1154.9	4.582	825.96	1163.9	44.883	62.901	0	1	-12.533	-16.992	-16.058	-15.209	-1.9112	2.2521	15.872	14.962	-14.444	-14.74	-0.18603	-0.24718	1545.7
4.82	483	60	NaN	-1.8293	15.537	2.6825	-177.65	15.265	-3.4271	2.1518	-719.66	1154.8	4.5545	825.98	1164	45.044	62.459	0	1	-13.932	-18.412	-16.078	-15.229	-1.9183	2.2637	15.876	14.927	-15.85	-16.148	-0.20213	-0.30198	1545.7
4.83	484	60	NaN	-1.8304	15.548	2.6759	-177.65	15.247	-3.3985	2.0975	-719.57	1154.9	4.6615	825.97	1163.9	42.339	60.583	0	1	-16.786	-21.308	-16.106	-15.257	-1.9254	2.2588	15.885	14.911	-18.712	-19.049	-0.22114	-0.34672	1545.6
4.84	485	60	NaN	-1.8324	15.556	2.6835	-177.63	15.27	-3.3949	1.9977	-719.51	1154.9	4.7002	825.91	1163.9	42.188	53.946	0	1	-21.075	-25.659	-16.143	-15.294	-1.9326	2.2685	15.892	14.934	-23.007	-23.39	-0.25109	-0.36006	1545.4
4.85	486	60	NaN	-1.8352	15.552	2.6818	-177.61	15.316	-3.4228	1.925	-719.48	1154.9	4.6552	825.83	1164	41.011	43.076	0	1	-22.019	-26.617	-16.174	-15.325	-1.9364	2.2926	15.888	14.979	-23.955	-24.324	-0.28518	-0.34558	1545.3
4.86	487	60	NaN	-1.834	15.536	2.635	-177.59	15.35	-3.4381	1.9954	-719.45	1154.8	4.6652	825.77	1164	39.85	37.653	0	1	-22.83	-27.44	-16.199	-15.35	-1.933	2.3065	15.875	15.012	-24.763	-25.133	-0.32395	-0.33803	1545.3
4.87	488	60	NaN	-1.8383	15.527	2.5953	-177.58	15.41	-3.4742	1.993	-719.39	1154.8	4.6296	825.7	1164	39.379	38.386	0	1	-23.641	-28.263	-16.216	-15.367	-1.9361	2.3259	15.868	15.069	-25.578	-25.937	-0.34874	-0.29795	1545.1
4.88	489	60	NaN	-1.8475	15.53	2.6069	-177.55	15.481	-3.5151	1.8568	-719.35	1154.8	4.5244	825.6	1164	40.05	37.236	0	1	-6.845	-11.221	-15.918	-15.069	-1.9464	2.3513	15.872	15.14	-8.7914	-8.8697	-0.046536	0.070518	1545
4.89	490	60	NaN	-1.8589	15.53	2.5586	-177.54	15.499	-3.5185	1.9114	-719.29	1154.8	4.5356	825.6	1164	40.931	37.679	0	1	6.233	2.0484	-15.687	-14.838	-1.9562	2.3665	15.871	15.158	4.2768	4.4149	0.18419	0.32004	1544.9
4.9	491	60	NaN	-1.8739	15.536	2.5374	-177.52	15.531	-3.5453	1.8874	-719.24	1154.8	4.4635	825.57	1164	39.409	36.34	0	1	6.2502	2.0658	-15.689	-14.84	-1.9695	2.3861	15.878	15.189	4.2807	4.4519	0.18915	0.34885	1544.8
4.91	492	60	NaN	-1.8893	15.552	2.5256	-177.5	15.573	-3.5708	1.8315	-719.15	1154.8	4.3793	825.49	1164.1	39.703	41.348	0	1	6.2471	2.0627	-15.692	-14.843	-1.9838	2.4015	15.895	15.23	4.2633	4.4642	0.20265	0.38747	1544.7
4.92	493	60	NaN	-1.9029	15.566	2.5052	-177.5	15.593	-3.566	1.8017	-719.06	1154.8	4.3761	825.43	1164.1	40.361	48.678	0	1	6.2151	2.0302	-15.695	-14.846	-1.9985	2.4042	15.909	15.25	4.2166	4.4344	0.21334	0.40412	1544.5
4.93	494	60	NaN	-1.9159	15.566	2.4997	-177.5	15.571	-3.5413	1.7423	-719.03	1154.8	4.4272	825.44	1164.1	39.505	47.299	0	1	6.1801	1.9947	-15.696	-14.847	-2.0155	2.3983	15.908	15.23	4.1645	4.3929	0.21243	0.38303	1544.5
4.94	495	60	NaN	-1.9181	15.578	2.4615	-177.51	15.555	-3.5145	1.8163	-718.95	1154.8	4.473	825.41	1164	41.524	44.247	0	1	6.1585	1.9728	-15.696	-14.847	-2.0167	2.3948	15.919	15.214	4.1418	4.3675	0.2236	0.36678	1544.4
4.95	496	60	NaN	-1.9227	15.579	2.45	-177.5	15.509	-3.4925	1.8098	-718.91	1154.8	4.4664	825.44	1164	38.991	53.075	0	1	6.1656	1.98	-15.697	-14.848	-2.0213	2.3982	15.919	15.168	4.1443	4.3782	0.22279	0.32062	1544.4
4.96	497	60	NaN	-1.9325	15.58	2.441	-177.51	15.45	-3.4674	1.7942	-718.88	1154.8	4.4894	825.46	1164	39.891	63.303	0	1	6.9338	2.7595	-15.685	-14.836	-2.0325	2.3878	15.919	15.111	4.9014	5.1472	0.23315	0.27497	1544.4
4.97	498	60	NaN	-1.9427	15.58	2.4372	-177.53	15.375	-3.4306	1.7697	-718.83	1154.9	4.5472	825.48	1163.9	42.511	65.797	0	1	7.669	3.5054	-15.674	-14.825	-2.0457	2.3683	15.916	15.038	5.6233	5.8738	0.24179	0.21281	1544.3
4.98	499	60	NaN	-1.9502	15.581	2.4365	-177.55	15.31	-3.3978	1.7543	-718.78	1154.9	4.6016	825.49	1163.9	47.167	65.373	0	1	7.6004	3.4358	-15.675	-14.826	-2.0559	2.3486	15.916	14.975	5.5445	5.7844	0.24141	0.14915	1544.3
4.99	500	60	NaN	-1.9532	15.585	2.4384	-177.55	15.282	-3.401	1.756	-718.74	1154.9	4.5699	825.48	1163.9	45.383	63.641	0	1	7.5298	3.3642	-15.675	-14.826	-2.0576	2.3436	15.919	14.947	5.4722	5.7078	0.24441	0.12074	1544.3
5	501	60	NaN	-1.9495	15.577	2.4495	-177.53	15.273	-3.4644	1.7441	-718.73	1154.9	4.3605	825.48	1164	42.953	55.836	0	1	7.4549	3.2882	-15.674	-14.825	-2.0465	2.3723	15.914	14.937	5.4084	5.6605	0.23997	0.11204	1544.2
5.01	502	60	NaN	-1.9415	15.574	2.4499	-177.54	15.262	-3.4689	1.7828	-718.7	1154.9	4.3723	825.47	1164	40.508	44.768	0	1	7.43	3.2629	-15.671	-14.822	-2.0376	2.3614	15.91	14.926	5.3924	5.6243	0.23825	0.10403	1544.2
5.02	503	60	NaN	-1.9352	15.562	2.4703	-177.53	15.287	-3.481	1.7566	-718.69	1154.9	4.336	825.4	1164	39.277	43.778	0	1	7.4501	3.2833	-15.669	-14.82	-2.0309	2.3705	15.898	14.95	5.4192	5.6538	0.22944	0.13068	1544.1
5.03	504	60	NaN	-1.9228	15.55	2.4729	-177.52	15.295	-3.4885	1.794	-718.7	1154.9	4.3085	825.35	1164	39.562	35.029	0	1	7.5703	3.4053	-15.667	-14.818	-2.0161	2.385	15.886	14.959	5.5542	5.7903	0.21955	0.1415	1544.1
5.04	505	60	NaN	-1.8978	15.535	2.4776	-177.52	15.277	-3.4755	1.8408	-718.72	1154.9	4.3734	825.33	1164	39.86	41.424	0	1	7.6569	3.4931	-15.665	-14.816	-1.9917	2.3855	15.869	14.943	5.6651	5.8786	0.20387	0.12611	1544.1
5.05	506	60	NaN	-1.8687	15.526	2.4872	-177.53	15.247	-3.4621	1.8768	-718.74	1154.9	4.4565	825.35	1163.9	39.988	35.22	0	1	7.7292	3.5665	-15.665	-14.816	-1.9644	2.3779	15.859	14.914	5.7648	5.9444	0.19404	0.098659	1544.1
5.06	507	60	NaN	-1.8504	15.538	2.4892	-177.53	15.226	-3.4785	1.9209	-718.72	1155	4.425	825.36	1163.9	39.503	49.116	0	1	7.8092	3.6476	-15.665	-14.816	-1.9433	2.3794	15.869	14.895	5.8659	6.027	0.20418	0.079426	1544.1
5.07	508	60	NaN	-1.8373	15.545	2.5024	-177.53	15.216	-3.4941	1.9158	-718.73	1155	4.3969	825.34	1163.9	40.952	44.286	0	1	7.8823	3.7219	-15.664	-14.815	-1.9294	2.373	15.876	14.885	5.9529	6.0949	0.2117	0.069363	1544.1
5.08	509	60	NaN	-1.8244	15.578	2.5364	-177.54	15.181	-3.4906	1.8243	-718.72	1155	4.4313	825.35	1163.9	39.971	58.748	0	1	7.9321	3.7723	-15.663	-14.814	-1.9211	2.3649	15.907	14.852	6.011	6.1373	0.24314	0.038014	1544.1
5.09	510	60	NaN	-1.8132	15.596	2.5427	-177.54	15.157	-3.5067	1.8212	-718.72	1155	4.4016	825.36	1163.8	42.965	65.487	0	1	8.0765	3.9189	-15.662	-14.813	-1.909	2.3685	15.923	14.829	6.1675	6.2874	0.26094	0.016085	1544.1
5.1	511	60	NaN	-1.7981	15.606	2.5337	-177.52	15.154	-3.5318	1.8692	-718.74	1155	4.3093	825.37	1163.8	44.529	64.143	0	1	8.2463	4.0911	-15.661	-14.813	-1.8886	2.387	15.934	14.826	6.3577	6.4781	0.27271	0.013714	1544.1
5.11	512	60	NaN	-1.7856	15.619	2.5224	-177.51	15.167	-3.5406	1.9166	-718.78	1155	4.2406	825.38	1163.8	42.871	64.127	0	1	8.3032	4.1489	-15.662	-14.813	-1.8718	2.4051	15.947	14.838	6.4314	6.554	0.28517	0.024777	1544.2
5.12	513	60	NaN	-1.78	15.637	2.5144	-177.5	15.187	-3.527	1.9481	-718.82	1155	4.2378	825.37	1163.8	43.473	63.787	0	1	8.3791	4.2259	-15.661	-14.812	-1.865	2.412	15.966	14.859	6.5142	6.638	0.30506	0.046386	1544.2
5.13	514	60	NaN	-1.7777	15.66	2.5119	-177.51	15.216	-3.5056	1.9758	-718.83	1155	4.2709	825.37	1163.8	43.822	60.245	0	1	8.467	4.3151	-15.659	-14.81	-1.8629	2.4097	15.989	14.888	6.6041	6.7248	0.32928	0.077404	1544.2
5.14	515	60	NaN	-1.7845	15.679	2.5466	-177.52	15.249	-3.4324	1.8668	-718.85	1155	4.4527	825.33	1163.8	40.163	56.463	0	1	8.544	4.3932	-15.658	-14.81	-1.8805	2.3865	16.007	14.921	6.6635	6.7798	0.34812	0.11176	1544.2
5.15	516	60	NaN	-1.7889	15.705	2.5673	-177.51	15.293	-3.4263	1.8129	-718.86	1155	4.4195	825.28	1163.8	41.419	52.526	0	1	8.6043	4.4543	-15.657	-14.808	-1.8856	2.3909	16.033	14.965	6.7186	6.8452	0.37562	0.15683	1544.2
5.16	517	60	NaN	-1.7898	15.725	2.5841	-177.5	15.311	-3.4326	1.7902	-718.87	1155	4.3338	825.29	1163.9	39.591	48.725	0	1	8.5545	4.4038	-15.654	-14.805	-1.8842	2.4074	16.054	14.982	6.6702	6.8112	0.40034	0.17678	1544.2
5.17	518	60	NaN	-1.7879	15.739	2.5888	-177.48	15.314	-3.4381	1.7924	-718.9	1155	4.2737	825.31	1163.9	40.741	47.987	0	1	8.5761	4.4258	-15.65	-14.801	-1.88	2.4233	16.069	14.984	6.6961	6.8491	0.41828	0.18263	1544.2
5.18	519	60	NaN	-1.7847	15.747	2.5993	-177.48	15.3	-3.4408	1.7659	-718.94	1155	4.2481	825.36	1163.9	40.935	46.926	0	1	8.6444	4.495	-15.646	-14.797	-1.8768	2.4325	16.077	14.97	6.7676	6.9275	0.43032	0.17228	1544.3
5.19	520	60	NaN	-1.782	15.753	2.621	-177.47	15.268	-3.4498	1.7041	-718.96	1155	4.2114	825.41	1163.9	37.914	47.988	0	1	8.6586	4.5095	-15.642	-14.793	-1.8751	2.4407	16.082	14.938	6.7835	6.9502	0.44062	0.1456	1544.4
5.2	521	60	NaN	-1.7809	15.761	2.6107	-177.45	15.238	-3.4763	1.7213	-718.97	1155	4.1188	825.46	1163.9	38.698	55.015	0	1	8.7158	4.5675	-15.637	-14.788	-1.8698	2.4636	16.091	14.908	6.8459	7.0311	0.45402	0.12044	1544.5
5.21	522	60	NaN	-1.7759	15.772	2.6053	-177.46	15.152	-3.409	1.6971	-718.99	1155	4.3648	825.57	1163.8	43.088	62.506	0	1	8.815	4.6681	-15.633	-14.784	-1.8749	2.4424	16.099	14.825	6.9401	7.1105	0.46691	0.041356	1544.6
5.22	523	60	NaN	-1.7776	15.799	2.6145	-177.42	15.138	-3.4582	1.6389	-718.96	1155.1	4.197	825.58	1163.9	43.16	63.519	0	1	8.8848	4.739	-15.63	-14.781	-1.8725	2.485	16.127	14.81	7.0122	7.2239	0.497	0.029248	1544.6
5.23	524	60	NaN	-1.7809	15.816	2.6273	-177.4	15.117	-3.4504	1.573	-718.95	1155.1	4.2271	825.59	1163.9	42.932	62.12	0	1	8.9546	4.8098	-15.627	-14.778	-1.8794	2.4973	16.143	14.791	7.0752	7.3071	0.51618	0.012656	1544.6
5.24	525	60	NaN	-1.7909	15.831	2.6355	-177.38	15.121	-3.4741	1.5075	-718.94	1155	4.166	825.57	1163.9	41.435	59.133	0	1	9.0541	4.9107	-15.621	-14.772	-1.8895	2.5179	16.158	14.794	7.1646	7.4287	0.53691	0.022042	1544.5
5.25	526	60	NaN	-1.7999	15.845	2.6328	-177.35	15.147	-3.5308	1.4758	-718.91	1155	4.0003	825.54	1163.9	40.549	54.988	0	1	9.111	4.9685	-15.613	-14.764	-1.8936	2.5521	16.174	14.818	7.2175	7.5206	0.5609	0.054284	1544.5
5.26	527	60	NaN	-1.7983	15.849	2.6216	-177.34	15.163	-3.5334	1.491	-718.89	1155	4.0025	825.5	1163.9	39.787	52.407	0	1	9.1252	4.9829	-15.601	-14.752	-1.8914	2.5643	16.179	14.833	7.2338	7.5472	0.5784	0.081031	1544.4
5.27	528	60	NaN	-1.8056	15.847	2.6281	-177.35	15.201	-3.4982	1.4369	-718.89	1155	4.099	825.37	1163.9	40.563	52.067	0	1	9.1371	4.995	-15.6	-14.751	-1.9043	2.5559	16.177	14.871	7.2328	7.5509	0.57669	0.12039	1544.3
5.28	529	60	NaN	-1.7989	15.846	2.6094	-177.34	15.222	-3.5036	1.5044	-718.87	1155	4.0703	825.33	1163.9	41.618	53.685	0	1	9.1489	5.007	-15.599	-14.751	-1.8941	2.5609	16.179	14.89	7.2549	7.5679	0.579	0.13912	1544.2
5.29	530	60	NaN	-1.7988	15.837	2.6193	-177.34	15.209	-3.5528	1.4761	-718.85	1154.9	3.9047	825.33	1163.9	39.07	53.528	0	1	9.1607	5.019	-15.599	-14.75	-1.889	2.569	16.171	14.875	7.2718	7.588	0.57162	0.12464	1544.2
5.3	531	60	NaN	-1.796	15.829	2.6427	-177.36	15.167	-3.5237	1.4082	-718.8	1154.9	3.9544	825.32	1163.9	38.691	53.755	0	1	9.1725	5.0309	-15.599	-14.75	-1.8904	2.5472	16.162	14.834	7.2821	7.5781	0.56317	0.084569	1544.2
5.31	532	60	NaN	-1.7902	15.823	2.6581	-177.39	15.116	-3.4486	1.3653	-718.76	1154.9	4.1472	825.33	1163.8	39.873	54.052	0	1	9.1843	5.0429	-15.598	-14.749	-1.8934	2.5117	16.152	14.786	7.2909	7.5546	0.55436	0.036725	1544.1
5.32	533	60	NaN	-1.7836	15.814	2.6688	-177.4	15.081	-3.4017	1.3379	-718.74	1154.9	4.2579	825.34	1163.7	40.422	54.958	0	1	9.1961	5.0549	-15.598	-14.749	-1.8919	2.4943	16.142	14.754	7.3042	7.5492	0.54397	0.0054212	1544.1
5.33	534	60	NaN	-1.776	15.802	2.6971	-177.38	15.087	-3.4158	1.2645	-718.72	1154.9	4.1512	825.3	1163.7	39.181	50.635	0	1	9.2079	5.0669	-15.597	-14.748	-1.8831	2.5125	16.13	14.76	7.3249	7.5793	0.53242	0.011374	1544.1
5.34	535	60	NaN	-1.7659	15.788	2.6836	-177.36	15.121	-3.4387	1.3116	-718.7	1154.9	4.0467	825.26	1163.8	40.446	42.873	0	1	9.2197	5.0788	-15.597	-14.748	-1.8674	2.5381	16.117	14.791	7.3524	7.6169	0.52062	0.043599	1544
5.35	536	60	NaN	-1.7501	15.769	2.683	-177.35	15.164	-3.416	1.3429	-718.7	1154.9	4.0319	825.11	1163.8	39.631	40.332	0	1	9.2315	5.0908	-15.596	-14.747	-1.8499	2.5475	16.099	14.834	7.3816	7.6383	0.50228	0.086974	1543.8
5.36	537	60	NaN	-1.7342	15.755	2.66	-177.35	15.155	-3.4044	1.4334	-718.7	1154.9	4.0357	825.08	1163.8	39.853	40.551	0	1	9.2433	5.1028	-15.596	-14.747	-1.8308	2.5502	16.084	14.825	7.4126	7.653	0.48861	0.078518	1543.8
5.37	538	60	NaN	-1.7195	15.754	2.6443	-177.35	15.12	-3.3946	1.4987	-718.68	1154.9	4.038	825.12	1163.8	39.099	51.827	0	1	9.2551	5.1147	-15.595	-14.746	-1.8137	2.5581	16.081	14.792	7.4414	7.6729	0.48611	0.045843	1543.8
5.38	539	60	NaN	-1.7142	15.764	2.6578	-177.33	15.071	-3.3966	1.4679	-718.66	1155	3.9843	825.17	1163.7	40.391	57.099	0	1	9.2669	5.1267	-15.595	-14.746	-1.8076	2.5775	16.089	14.747	7.4593	7.7042	0.49392	0.00082438	1543.9
5.39	540	60	NaN	-1.7188	15.781	2.6885	-177.3	15.03	-3.4146	1.3801	-718.62	1155	3.8712	825.21	1163.7	41.062	57.3	0	1	9.2787	5.1387	-15.594	-14.746	-1.8112	2.6029	16.103	14.707	7.4675	7.7416	0.50869	-0.038277	1543.9
5.4	541	60	NaN	-1.7143	15.799	2.6848	-177.3	15.045	-3.4173	1.4194	-718.58	1155	3.8238	825.15	1163.7	40.659	53.352	0	1	9.2905	5.1506	-15.594	-14.745	-1.8036	2.6157	16.123	14.721	7.487	7.7664	0.52947	-0.024048	1543.8
5.41	542	60	NaN	-1.7055	15.814	2.664	-177.31	15.056	-3.3641	1.5247	-718.55	1155	3.9764	825.1	1163.7	39.567	47.37	0	1	9.3023	5.1626	-15.594	-14.745	-1.7965	2.5998	16.138	14.731	7.5058	7.7624	0.54481	-0.013116	1543.7
5.42	543	60	NaN	-1.7009	15.828	2.6638	-177.31	15.085	-3.3903	1.5674	-718.52	1154.9	3.8742	825.04	1163.7	38.805	43.107	0	1	9.3141	5.1746	-15.593	-14.744	-1.7866	2.6078	16.156	14.757	7.5275	7.7824	0.56313	0.012645	1543.6
5.43	544	60	NaN	-1.7034	15.85	2.6742	-177.32	15.086	-3.3391	1.5773	-718.47	1154.9	4.021	825.02	1163.7	38.251	41.768	0	1	9.3259	5.1866	-15.593	-14.744	-1.7941	2.5849	16.178	14.758	7.5318	7.7714	0.58577	0.014057	1543.5
5.44	545	60	NaN	-1.7088	15.863	2.6872	-177.33	15.078	-3.3373	1.5892	-718.46	1154.8	4.0218	825.03	1163.7	38.774	41.836	0	1	9.3377	5.1985	-15.592	-14.743	-1.7991	2.582	16.192	14.749	7.5386	7.7806	0.60011	0.0059957	1543.5
5.45	546	60	NaN	-1.7168	15.873	2.7111	-177.32	15.079	-3.3794	1.5717	-718.45	1154.8	3.8931	825.02	1163.7	39.292	43.008	0	1	9.3495	5.2105	-15.592	-14.743	-1.8029	2.5957	16.205	14.748	7.5466	7.8062	0.61284	0.0049429	1543.5
5.46	547	60	NaN	-1.7299	15.897	2.757	-177.32	15.086	-3.3682	1.4843	-718.4	1154.8	3.9383	824.97	1163.7	38.294	42.065	0	1	9.3613	5.2225	-15.591	-14.742	-1.821	2.5867	16.229	14.753	7.5403	7.8092	0.63787	0.010769	1543.4
5.47	548	60	NaN	-1.7468	15.91	2.8065	-177.31	15.079	-3.4109	1.4241	-718.37	1154.7	3.8136	824.96	1163.8	38.856	42.741	0	1	9.3731	5.2344	-15.591	-14.742	-1.8355	2.6025	16.247	14.743	7.5376	7.8369	0.65576	0.0011569	1543.4
5.48	549	60	NaN	-1.7606	15.903	2.8489	-177.3	15.057	-3.4248	1.3444	-718.39	1154.6	3.7858	824.98	1163.8	39.655	41.797	0	1	9.3849	5.2464	-15.59	-14.741	-1.8512	2.6123	16.241	14.719	7.5337	7.8587	0.65079	-0.022786	1543.4
5.49	550	60	NaN	-1.7606	15.899	2.8474	-177.28	15.025	-3.4721	1.4252	-718.37	1154.6	3.6687	825.01	1163.7	40.252	41.024	0	1	9.3967	5.2584	-15.59	-14.741	-1.8439	2.637	16.24	14.684	7.5528	7.8954	0.64968	-0.056928	1543.4
5.5	551	60	NaN	-1.7628	15.894	2.8442	-177.26	15.017	-3.4787	1.4789	-718.38	1154.5	3.6484	825	1163.8	38.115	43.307	0	1	9.4085	5.2704	-15.589	-14.74	-1.8433	2.6563	16.237	14.674	7.5652	7.9267	0.64739	-0.066635	1543.4
5.51	552	60	NaN	-1.7613	15.892	2.8386	-177.25	15.015	-3.4745	1.5261	-718.38	1154.5	3.6627	824.99	1163.8	40.257	43.308	0	1	9.4203	5.2823	-15.589	-14.74	-1.8406	2.6697	16.237	14.67	7.5797	7.952	0.64822	-0.069814	1543.4
5.52	553	60	NaN	-1.7574	15.899	2.8278	-177.24	15.009	-3.4837	1.586	-718.35	1154.4	3.6461	824.99	1163.8	39.066	43.607	0	1	9.4321	5.2943	-15.589	-14.74	-1.8339	2.6828	16.244	14.663	7.5982	7.9771	0.65555	-0.076477	1543.4
5.53	554	60	NaN	-1.7641	15.909	2.8237	-177.23	15.015	-3.4804	1.5965	-718.32	1154.4	3.6451	824.96	1163.8	39.369	40.343	0	1	9.4439	5.3063	-15.588	-14.739	-1.8402	2.6949	16.256	14.669	7.6037	8.0012	0.66755	-0.070543	1543.3
5.54	555	60	NaN	-1.7595	15.927	2.8247	-177.24	15.004	-3.4679	1.5949	-718.28	1154.4	3.7008	824.97	1163.7	38.441	39.175	0	1	9.4557	5.3182	-15.588	-14.739	-1.8377	2.6808	16.272	14.659	7.618	7.999	0.6842	-0.079442	1543.3
5.55	556	60	NaN	-1.7596	15.949	2.8141	-177.24	15.014	-3.4783	1.6288	-718.21	1154.4	3.6561	824.91	1163.7	38.147	39.569	0	1	9.4675	5.3302	-15.587	-14.738	-1.8349	2.6839	16.294	14.669	7.6326	8.0141	0.70676	-0.06887	1543.1
5.56	557	60	NaN	-1.7547	15.962	2.8003	-177.25	15.02	-3.4647	1.693	-718.16	1154.4	3.703	824.87	1163.7	39.342	41.339	0	1	9.4793	5.3422	-15.587	-14.738	-1.8293	2.6732	16.308	14.675	7.65	8.0154	0.72082	-0.062728	1543.1
5.57	558	60	NaN	-1.7588	15.964	2.8069	-177.25	15.021	-3.4931	1.6757	-718.13	1154.4	3.617	824.86	1163.7	36.878	55.899	0	1	9.4911	5.3542	-15.586	-14.737	-1.8309	2.6823	16.311	14.674	7.6602	8.0365	0.72448	-0.062996	1543
5.58	559	60	NaN	-1.7621	15.955	2.8019	-177.24	15.016	-3.5158	1.694	-718.11	1154.4	3.5415	824.84	1163.8	39.849	60.388	0	1	9.5029	5.3661	-15.586	-14.737	-1.8307	2.6946	16.304	14.668	7.6722	8.0608	0.71787	-0.069179	1543
5.59	560	60	NaN	-1.7569	15.94	2.772	-177.25	14.998	-3.4848	1.8049	-718.09	1154.3	3.6408	824.82	1163.8	41.902	61.744	0	1	9.5147	5.3781	-15.585	-14.736	-1.8251	2.685	16.29	14.648	7.6896	8.0631	0.70438	-0.088132	1542.9
5.6	561	60	NaN	-1.7638	15.926	2.7843	-177.26	14.951	-3.4752	1.7559	-718.08	1154.3	3.7049	824.9	1163.7	42.122	61.537	0	1	9.5265	5.3901	-15.585	-14.736	-1.8362	2.672	16.276	14.601	7.6903	8.0621	0.69117	-0.13467	1543
5.61	562	60	NaN	-1.7506	15.905	2.7518	-177.25	14.94	-3.5031	1.8962	-718.05	1154.2	3.6356	824.9	1163.7	41.814	61.466	0	1	9.5383	5.402	-15.584	-14.735	-1.8151	2.6881	16.257	14.587	7.7231	8.0902	0.67254	-0.14798	1543
5.62	563	60	NaN	-1.7412	15.892	2.716	-177.26	14.92	-3.4752	2.0299	-718	1154.2	3.7496	824.9	1163.7	41.781	57.901	0	1	9.5501	5.414	-15.584	-14.735	-1.8051	2.6781	16.244	14.568	7.745	8.0921	0.66024	-0.16717	1542.9
5.63	564	60	NaN	-1.752	15.853	2.7062	-177.26	14.91	-3.4606	2.0606	-718	1154.1	3.8288	824.94	1163.7	41.891	56.688	0	1	9.5619	5.426	-15.583	-14.735	-1.8177	2.676	16.206	14.557	7.7442	8.102	0.62266	-0.17802	1543
5.64	565	60	NaN	-1.7602	15.813	2.703	-177.25	14.927	-3.474	2.0792	-717.99	1154.1	3.8124	824.96	1163.7	42.148	57.484	0	1	9.5737	5.438	-15.583	-14.734	-1.8245	2.6855	16.169	14.571	7.7492	8.1234	0.58633	-0.16344	1543
5.65	566	60	NaN	-1.7589	15.783	2.6868	-177.24	14.964	-3.4975	2.1495	-717.97	1154.1	3.7625	824.95	1163.7	42.765	56.838	0	1	9.5855	5.4499	-15.583	-14.734	-1.8188	2.6971	16.142	14.605	7.7667	8.147	0.55893	-0.12833	1543
5.66	567	60	NaN	-1.758	15.748	2.6573	-177.24	15	-3.5111	2.2576	-717.97	1154	3.7573	824.93	1163.8	42.219	57.101	0	1	9.5973	5.4619	-15.582	-14.733	-1.8137	2.6994	16.109	14.639	7.7835	8.1613	0.52717	-0.09457	1542.9
5.67	568	60	NaN	-1.7557	15.712	2.6426	-177.26	15.018	-3.5398	2.3351	-717.98	1154	3.7036	824.93	1163.8	41.629	56.042	0	1	9.6091	5.4739	-15.582	-14.733	-1.8065	2.6924	16.074	14.655	7.8026	8.1663	0.49279	-0.077386	1542.9
5.68	569	60	NaN	-1.7579	15.689	2.6261	-177.28	15.024	-3.4891	2.4333	-717.95	1154	3.9074	824.96	1163.7	40.508	56.103	0	1	9.6209	5.4858	-15.581	-14.732	-1.8126	2.6642	16.051	14.662	7.8082	8.1501	0.46994	-0.070478	1542.9
5.69	570	60	NaN	-1.7636	15.683	2.654	-177.29	15.025	-3.5175	2.3894	-717.92	1154	3.8392	824.98	1163.8	40.764	55.803	0	1	9.6327	5.4978	-15.581	-14.732	-1.8174	2.6609	16.046	14.662	7.8152	8.1587	0.46529	-0.069347	1542.9
5.7	571	60	NaN	-1.7669	15.682	2.6709	-177.29	15.008	-3.5246	2.3822	-717.87	1154	3.843	825.02	1163.8	40.616	55.442	0	1	9.6445	5.5098	-15.58	-14.731	-1.8212	2.654	16.045	14.646	7.8233	8.1638	0.46459	-0.085403	1542.9
5.71	572	60	NaN	-1.7608	15.678	2.6843	-177.3	14.973	-3.5178	2.4174	-717.83	1154	3.8971	825.08	1163.8	44.589	55.603	0	1	9.6563	5.5217	-15.58	-14.731	-1.8158	2.6421	16.04	14.611	7.8405	8.1638	0.45997	-0.11975	1542.9
5.72	573	60	NaN	-1.7534	15.67	2.709	-177.31	14.941	-3.5248	2.4221	-717.81	1154	3.9047	825.12	1163.7	42.473	55.047	0	1	9.6681	5.5337	-15.579	-14.73	-1.8084	2.6332	16.031	14.581	7.8596	8.167	0.45159	-0.14972	1543
5.73	574	60	NaN	-1.7596	15.662	2.7333	-177.31	14.946	-3.5455	2.3655	-717.83	1154.1	3.8603	825.11	1163.8	41.326	55.06	0	1	9.6799	5.5457	-15.579	-14.73	-1.8151	2.6354	16.022	14.585	7.8648	8.1811	0.44348	-0.14488	1543
5.74	575	60	NaN	-1.7313	15.641	2.7167	-177.29	14.938	-3.5683	2.5116	-717.8	1154	3.8246	825.15	1163.8	41.738	55.062	0	1	9.6917	5.5577	-15.578	-14.73	-1.7801	2.6618	16.003	14.576	7.9116	8.2195	0.42489	-0.15395	1543
5.75	576	60	NaN	-1.7206	15.631	2.7145	-177.27	14.947	-3.6002	2.5801	-717.79	1154	3.7402	825.13	1163.8	40.213	54.144	0	1	9.7035	5.5696	-15.578	-14.729	-1.7636	2.6909	15.993	14.585	7.9398	8.2605	0.41516	-0.14452	1542.9
5.76	577	60	NaN	-1.71	15.625	2.7149	-177.25	14.966	-3.6153	2.6232	-717.77	1154.1	3.715	825.1	1163.8	40.963	51.853	0	1	9.7153	5.5816	-15.578	-14.729	-1.7506	2.7086	15.988	14.603	7.9647	8.2902	0.41031	-0.12541	1542.9
5.77	578	60	NaN	-1.6596	15.63	2.5954	-177.25	14.965	-3.5773	3.1424	-717.62	1153.9	3.8642	825.1	1163.8	40.54	48.496	0	1	9.7271	5.5936	-15.577	-14.728	-1.6864	2.7207	15.997	14.598	8.0407	8.3142	0.41961	-0.12976	1542.8
5.78	579	60	NaN	-1.6053	15.639	2.4644	-177.25	14.952	-3.5536	3.7003	-717.47	1153.8	3.9509	825.14	1163.8	40.508	47.395	0	1	9.7389	5.6055	-15.577	-14.728	-1.6146	2.7422	16.009	14.581	8.1243	8.3478	0.43284	-0.14628	1542.6
5.79	580	60	NaN	-1.5845	15.649	2.4434	-177.23	14.944	-3.5825	3.814	-717.43	1153.9	3.8483	825.18	1163.8	38.809	51.893	0	1	9.7507	5.6175	-15.576	-14.727	-1.5858	2.7677	16.018	14.575	8.1649	8.3853	0.44144	-0.1526	1542.6
5.8	581	60	NaN	-1.562	15.666	2.44	-177.24	14.939	-3.5587	3.8777	-717.38	1153.9	3.9323	825.19	1163.8	42.075	48.157	0	1	9.7625	5.6295	-15.576	-14.727	-1.564	2.7539	16.032	14.573	8.1984	8.3834	0.45673	-0.15397	1542.6
5.81	582	60	NaN	-1.5671	15.651	2.451	-177.26	14.946	-3.5279	3.8416	-717.43	1153.9	4.0353	825.21	1163.7	42.069	38.259	0	1	9.7743	5.6415	-15.575	-14.726	-1.5743	2.7296	16.017	14.58	8.2	8.3711	0.4422	-0.14624	1542.7
5.82	583	60	NaN	-1.5574	15.659	2.4401	-177.28	14.998	-3.516	3.8978	-717.41	1153.9	4.0624	825.16	1163.8	40.064	51.885	0	1	9.7861	5.6534	-15.575	-14.726	-1.5635	2.7114	16.024	14.632	8.2225	8.3648	0.4494	-0.09349	1542.6
5.83	584	60	NaN	-1.5449	15.662	2.4404	-177.31	15.044	-3.4811	3.9283	-717.4	1153.9	4.159	825.07	1163.7	40.622	58.222	0	1	9.7996	5.6671	-15.572	-14.723	-1.5535	2.6856	16.026	14.68	8.2461	8.3528	0.45356	-0.043734	1542.5
5.84	585	60	NaN	-1.5341	15.661	2.4433	-177.32	15.08	-3.4721	3.9627	-717.41	1153.9	4.1734	825.01	1163.7	41.751	60.551	0	1	9.8172	5.685	-15.565	-14.716	-1.5419	2.6724	16.025	14.716	8.2752	8.3574	0.46035	-0.00023184	1542.5
5.85	586	60	NaN	-1.5302	15.664	2.4508	-177.32	15.099	-3.4932	3.9827	-717.41	1154	4.0922	825	1163.8	42.799	60.833	0	1	9.8347	5.7028	-15.557	-14.708	-1.5343	2.6773	16.029	14.735	8.3005	8.3801	0.47117	0.026533	1542.4
5.86	587	60	NaN	-1.5323	15.676	2.4669	-177.31	15.09	-3.5002	3.9712	-717.38	1154	4.0543	825.01	1163.8	41.478	61.908	0	1	9.8523	5.7207	-15.55	-14.701	-1.5354	2.6842	16.039	14.727	8.3169	8.4048	0.489	0.02648	1542.4
5.87	588	60	NaN	-1.5182	15.697	2.4605	-177.33	15.048	-3.4621	4.0863	-717.33	1154	4.1574	825.01	1163.7	41.39	62.72	0	1	9.8699	5.7385	-15.543	-14.694	-1.5208	2.6695	16.056	14.688	8.3491	8.4081	0.51316	-0.0051469	1542.4
5.88	589	2.5	NaN	-1.5278	15.703	2.4896	-177.29	14.996	-3.5037	4.0893	-717.3	1154.1	4.0099	825.11	1163.7	43.508	62.599	0	1	9.8875	5.7564	-15.535	-14.686	-1.5248	2.7108	16.061	14.639	8.3627	8.4671	0.52545	-0.047538	1542.4
5.89	590	2.5	NaN	-1.5321	15.706	2.5025	-177.28	14.999	-3.5098	4.1305	-717.27	1154.1	3.9791	825.13	1163.7	42.107	62.22	0	1	9.9051	5.7742	-15.528	-14.679	-1.5265	2.7291	16.062	14.643	8.3786	8.5033	0.53393	-0.035435	1542.4
5.9	591	2.5	NaN	-1.5307	15.709	2.517	-177.27	15.033	-3.5027	4.1533	-717.24	1154.2	3.9904	825.07	1163.7	41.419	60.893	0	1	9.8558	5.7241	-15.526	-14.677	-1.5246	2.7372	16.064	14.678	8.3311	8.4613	0.53786	0.0016212	1542.3
5.91	592	2.5	NaN	-1.5286	15.705	2.5128	-177.27	15.081	-3.4797	4.2255	-717.23	1154.2	4.0557	825.02	1163.7	40.665	59.251	0	0	9.7945	5.662	-15.526	-14.677	-1.5223	2.7365	16.06	14.726	8.2722	8.3986	0.53394	0.049132	1542.3
5.92	593	2.5	NaN	-1.5254	15.706	2.5169	-177.28	15.121	-3.4612	4.2626	-717.21	1154.2	4.1266	824.97	1163.7	38.565	54.706	0	0	9.7697	5.6369	-15.526	-14.678	-1.5203	2.7256	16.06	14.767	8.2494	8.3625	0.5334	0.089505	1542.2
5.93	594	2.5	NaN	-1.5228	15.715	2.5426	-177.29	15.147	-3.4643	4.238	-717.17	1154.2	4.138	824.97	1163.7	35.216	48.508	0	0	9.6289	5.494	-15.528	-14.679	-1.5191	2.7121	16.068	14.795	8.1098	8.206	0.53975	0.11532	1542.2
5.94	595	2.5	NaN	-1.5192	15.722	2.5683	-177.3	15.162	-3.4984	4.2165	-717.13	1154.3	4.0582	825.01	1163.8	34.584	42.162	0	0	9.4384	5.3007	-15.53	-14.681	-1.5134	2.7067	16.074	14.81	7.925	8.0074	0.54391	0.12885	1542.2
5.95	596	2.5	NaN	-1.5087	15.717	2.5665	-177.31	15.164	-3.5313	4.2636	-717.12	1154.3	4.0045	825.06	1163.8	33.497	30.804	0	0	9.3071	5.1675	-15.531	-14.682	-1.4991	2.7003	16.07	14.812	7.808	7.8678	0.53888	0.13051	1542.2
5.96	597	2.5	NaN	-1.4946	15.728	2.5643	-177.36	15.143	-3.4442	4.315	-717.08	1154.3	4.3133	825.1	1163.7	31.928	32.147	0	0	9.1787	5.0372	-15.531	-14.682	-1.4945	2.645	16.077	14.794	7.6842	7.6822	0.54617	0.11177	1542.2
5.97	598	2.5	NaN	-1.4766	15.74	2.5624	-177.34	15.201	-3.5401	4.3487	-717.03	1154.3	4.0208	825.07	1163.8	30.457	28.988	0	0	9.0615	4.9183	-15.531	-14.682	-1.4644	2.6704	16.092	14.849	7.5971	7.5887	0.56074	0.16701	1542.1
5.98	599	2.5	NaN	-1.4512	15.743	2.5722	-177.36	15.224	-3.5392	4.3552	-717.01	1154.3	4.0328	825.08	1163.8	27.472	27.367	0	0	8.7913	4.6442	-15.53	-14.681	-1.4392	2.649	16.095	14.873	7.3521	7.2931	0.56497	0.19197	1542.1
5.99	600	2.5	NaN	-1.429	15.743	2.5691	-177.37	15.249	-3.5524	4.3899	-717	1154.3	3.9835	825.06	1163.8	27.927	26.759	0	0	8.4698	4.3179	-15.528	-14.679	-1.4139	2.6426	16.096	14.896	7.0559	6.9605	0.56819	0.21784	1542.1
6	601	2.5	NaN	-1.4052	15.746	2.5589	-177.38	15.272	-3.5381	4.4108	-716.97	1154.3	4.0087	825.03	1163.8	28.029	25.714	0	0	8.3455	4.1918	-15.528	-14.679	-1.3902	2.6345	16.1	14.918	6.9553	6.8263	0.57222	0.23955	1542
6.01	602	2.5	NaN	-1.3856	15.753	2.562	-177.4	15.267	-3.4924	4.3709	-716.93	1154.3	4.1311	825.01	1163.8	26.897	29.604	0	0	8.1863	4.0303	-15.529	-14.68	-1.3767	2.6134	16.106	14.914	6.8096	6.6436	0.57684	0.23375	1542
6.02	603	2.5	NaN	-1.3708	15.76	2.5647	-177.41	15.245	-3.4568	4.3282	-716.91	1154.3	4.2245	825.02	1163.8	26.303	24.005	0	0	8.0019	3.8432	-15.532	-14.683	-1.367	2.5968	16.111	14.894	6.635	6.44	0.57901	0.21041	1542
6.03	604	2.5	NaN	-1.3712	15.765	2.55	-177.4	15.236	-3.4677	4.3064	-716.89	1154.3	4.1749	825.05	1163.8	25.905	34.045	0	0	7.8254	3.6641	-15.535	-14.686	-1.3663	2.6027	16.118	14.883	6.4591	6.2668	0.58383	0.19711	1542
6.04	605	2.5	NaN	-1.4097	15.783	2.5559	-177.39	15.214	-3.5015	4.1513	-716.86	1154.3	4.0611	825.08	1163.9	23.838	38.902	0	0	7.65	3.4861	-15.537	-14.688	-1.4064	2.6102	16.136	14.861	6.2436	6.0963	0.59928	0.17259	1542
6.05	606	2.5	NaN	-1.3066	15.741	2.5146	-177.39	15.166	-3.4874	4.349	-716.88	1154.2	4.092	825.14	1163.9	23.649	31.065	0	0	7.4832	3.3169	-15.54	-14.691	-1.2971	2.6237	16.099	14.809	6.1862	5.9406	0.55894	0.11838	1542
6.06	607	2.5	NaN	-1.3367	15.761	2.5119	-177.38	15.098	-3.4566	4.1196	-716.84	1154.3	4.2073	825.21	1163.8	23.649	24.595	0	0	7.3383	3.1698	-15.543	-14.694	-1.34	2.6211	16.113	14.745	5.9983	5.7909	0.57044	0.051363	1542.1
6.07	608	2.5	NaN	-1.3318	15.759	2.4861	-177.37	15.056	-3.4276	4.0447	-716.82	1154.4	4.3093	825.25	1163.8	23.649	36.699	0	0	7.211	3.0407	-15.546	-14.697	-1.3417	2.6161	16.109	14.706	5.8694	5.6569	0.56275	0.0089688	1542.1
6.08	609	2.5	NaN	-1.2535	15.73	2.4233	-177.37	15.043	-3.4165	4.2108	-716.82	1154.3	4.369	825.27	1163.7	23.649	38.839	0	0	7.1187	2.947	-15.548	-14.699	-1.2594	2.6263	16.08	14.693	5.8593	5.5733	0.53177	-0.0066229	1542.1
6.09	610	2.5	NaN	-1.1841	15.702	2.3406	-177.35	15.049	-3.44	4.382	-716.83	1154.3	4.3429	825.27	1163.8	23.649	38.437	0	0	7.0729	2.9006	-15.551	-14.702	-1.1827	2.6523	16.054	14.697	5.8902	5.5528	0.50295	-0.0046611	1542.1
6.1	611	2.5	NaN	-1.1537	15.69	2.26	-177.34	15.052	-3.4632	4.4952	-716.83	1154.3	4.3304	825.27	1163.8	23.649	38.306	0	0	7.0764	2.9042	-15.553	-14.704	-1.1476	2.6684	16.042	14.7	5.9289	5.5726	0.48879	-0.0040655	1542.1
6.11	612	2.5	NaN	-1.1392	15.69	2.2075	-177.34	15.047	-3.4603	4.5591	-716.82	1154.3	4.4056	825.28	1163.7	23.649	34.138	0	0	7.0122	2.839	-15.554	-14.705	-1.1335	2.6628	16.041	14.696	5.8787	5.5018	0.48681	-0.0089168	1542.1
6.12	613	2.5	NaN	-1.1347	15.697	2.2009	-177.34	15.048	-3.4679	4.4701	-716.8	1154.3	4.4531	825.28	1163.7	23.649	30.71	0	0	6.945	2.7708	-15.554	-14.705	-1.1341	2.663	16.046	14.699	5.8109	5.4338	0.49183	-0.0062046	1542.1
6.13	614	2.5	NaN	-1.1346	15.709	2.1914	-177.32	15.038	-3.4892	4.4071	-716.76	1154.3	4.4216	825.32	1163.7	23.649	28.148	0	0	6.9343	2.76	-15.557	-14.708	-1.1351	2.6745	16.058	14.689	5.7992	5.4345	0.50058	-0.018806	1542.1
6.14	615	2.5	NaN	-1.1119	15.732	2.135	-177.32	15.029	-3.5019	4.5338	-716.7	1154.3	4.4331	825.3	1163.7	23.649	27.049	0	0	6.976	2.8023	-15.559	-14.71	-1.1081	2.6838	16.082	14.68	5.8679	5.4861	0.52295	-0.030047	1542
6.15	616	2.5	NaN	-1.107	15.756	2.1211	-177.31	15.015	-3.5328	4.5455	-716.65	1154.3	4.3747	825.33	1163.7	25.943	24.005	0	0	7.0755	2.9032	-15.559	-14.71	-1.1006	2.695	16.106	14.665	5.9749	5.5982	0.54654	-0.045111	1542
6.16	617	2.5	NaN	-1.1072	15.769	2.1185	-177.31	14.995	-3.5154	4.5529	-716.6	1154.3	4.4458	825.34	1163.7	23.649	24.005	0	0	7.1817	3.011	-15.561	-14.712	-1.1033	2.6919	16.119	14.645	6.0785	5.7029	0.55788	-0.067587	1542
6.17	618	2.5	NaN	-1.1097	15.781	2.1133	-177.31	14.987	-3.5047	4.5865	-716.55	1154.2	4.4853	825.33	1163.7	23.649	24.005	0	0	7.3121	3.1433	-15.564	-14.715	-1.1059	2.6945	16.132	14.636	6.2062	5.8378	0.56857	-0.079053	1541.9
6.18	619	2.5	NaN	-1.112	15.805	2.1142	-177.31	14.979	-3.4775	4.6352	-716.47	1154.2	4.5731	825.34	1163.7	23.649	24.005	0	0	7.4792	3.3128	-15.567	-14.718	-1.1097	2.6907	16.157	14.628	6.3694	6.0035	0.58971	-0.090141	1541.8
6.19	620	2.5	NaN	-1.1185	15.831	2.1449	-177.31	14.978	-3.4589	4.6167	-716.36	1154.2	4.632	825.35	1163.7	23.649	24.005	0	0	7.537	3.3715	-15.572	-14.723	-1.119	2.6917	16.183	14.626	6.418	6.0632	0.61106	-0.096809	1541.7
6.2	621	2.5	NaN	-1.1309	15.84	2.2039	-177.28	15.005	-3.5164	4.5043	-716.31	1154.2	4.4528	825.34	1163.7	23.649	24.005	0	0	7.5758	3.4108	-15.578	-14.729	-1.1289	2.7245	16.194	14.651	6.4468	6.1353	0.61635	-0.077673	1541.7
6.21	622	2.5	NaN	-1.1276	15.846	2.2224	-177.28	15.017	-3.5304	4.5576	-716.23	1154.2	4.4244	825.35	1163.7	23.649	24.005	0	0	7.6145	3.4501	-15.583	-14.734	-1.1226	2.7298	16.201	14.662	6.4919	6.1799	0.61796	-0.072559	1541.6
6.22	623	2.5	NaN	-1.12	15.844	2.2446	-177.26	15.008	-3.5524	4.6683	-716.11	1154.2	4.4106	825.45	1163.7	23.649	24.005	0	0	7.6533	3.4894	-15.589	-14.74	-1.1104	2.7508	16.2	14.652	6.5428	6.2403	0.61123	-0.087433	1541.6
6.23	624	2.5	NaN	-1.1182	15.835	2.2721	-177.27	15.018	-3.5104	4.6786	-716.03	1154.2	4.5607	825.43	1163.7	23.649	24.005	0	0	7.692	3.5288	-15.594	-14.745	-1.1138	2.7342	16.19	14.663	6.5782	6.263	0.59545	-0.082508	1541.5
6.24	625	2.5	NaN	-1.1847	15.839	2.3417	-177.25	15.047	-3.5041	4.4641	-716	1154.2	4.5739	825.39	1163.7	23.649	24.005	0	0	7.7308	3.5681	-15.6	-14.751	-1.1887	2.7484	16.192	14.694	6.542	6.3164	0.592	-0.057047	1541.4
6.25	626	2.5	NaN	-1.1629	15.813	2.337	-177.25	15.04	-3.4767	4.6189	-715.95	1154.2	4.6965	825.42	1163.7	23.649	24.005	0	0	7.7695	3.6074	-15.605	-14.756	-1.1658	2.7503	16.166	14.687	6.6037	6.3577	0.56024	-0.069079	1541.4
6.26	627	2.5	NaN	-1.124	15.777	2.322	-177.23	15.045	-3.5	4.8532	-715.89	1154.1	4.6679	825.46	1163.7	23.649	24.005	0	0	7.8083	3.6467	-15.611	-14.762	-1.1172	2.7768	16.132	14.69	6.6911	6.4235	0.52097	-0.07212	1541.4
6.27	628	2.5	NaN	-1.1115	15.76	2.3448	-177.19	15.074	-3.5494	4.936	-715.8	1154.1	4.5347	825.45	1163.7	23.649	24.005	0	0	7.847	3.686	-15.617	-14.768	-1.0966	2.8205	16.117	14.717	6.7505	6.5065	0.5006	-0.050575	1541.3
6.28	629	2.5	NaN	-1.0949	15.755	2.3806	-177.18	15.091	-3.5425	4.9633	-715.71	1154.1	4.5674	825.44	1163.7	23.649	24.005	0	0	7.8858	3.7254	-15.622	-14.773	-1.0801	2.8386	16.111	14.735	6.8056	6.5639	0.4892	-0.038209	1541.2
6.29	630	2.5	NaN	-1.1034	15.725	2.4232	-177.16	15.103	-3.5329	4.9345	-715.67	1154.1	4.6071	825.47	1163.7	23.649	24.005	0	0	7.9245	3.7647	-15.628	-14.779	-1.0912	2.8507	16.083	14.744	6.8333	6.6154	0.45584	-0.034328	1541.2
6.3	631	2.5	NaN	-1.1009	15.712	2.4616	-177.15	15.122	-3.5122	4.9327	-715.62	1154.1	4.6664	825.43	1163.7	23.649	24.005	0	0	7.9633	3.804	-15.633	-14.784	-1.091	2.8553	16.071	14.763	6.8723	6.6593	0.43814	-0.021477	1541.1
6.31	632	2.5	NaN	-1.0889	15.7	2.4891	-177.13	15.144	-3.5295	4.9552	-715.58	1154.1	4.6246	825.44	1163.8	23.649	24.005	0	0	8.002	3.8433	-15.639	-14.79	-1.0766	2.8846	16.061	14.783	6.9254	6.7279	0.42249	-0.0065425	1541.1
6.32	633	2.5	NaN	-1.0794	15.697	2.5162	-177.12	15.148	-3.4944	4.953	-715.51	1154.1	4.7188	825.44	1163.8	23.649	24.005	0	0	8.0408	3.8826	-15.644	-14.795	-1.0706	2.8898	16.057	14.787	6.9701	6.7725	0.41265	-0.0078699	1541
6.33	634	2.5	NaN	-1.0671	15.675	2.5399	-177.1	15.186	-3.518	4.9576	-715.46	1154	4.6296	825.43	1163.8	23.649	24.005	0	0	8.0796	3.922	-15.65	-14.801	-1.0549	2.9095	16.037	14.823	7.0246	6.8314	0.38734	0.022425	1540.9
6.34	635	2.5	NaN	-1.0594	15.649	2.5455	-177.09	15.223	-3.5226	4.9841	-715.44	1154	4.5938	825.4	1163.8	23.649	24.005	0	0	8.1183	3.9613	-15.655	-14.806	-1.0449	2.9197	16.014	14.858	7.0735	6.881	0.35812	0.051954	1540.9
6.35	636	2.5	NaN	-1.0527	15.624	2.5411	-177.09	15.246	-3.5185	5.0223	-715.44	1154	4.5862	825.38	1163.8	23.649	24.005	0	0	8.1571	4.0006	-15.661	-14.812	-1.0365	2.9299	15.99	14.88	7.1205	6.9305	0.32885	0.067888	1540.8
6.36	637	2.5	NaN	-1.044	15.599	2.5341	-177.08	15.255	-3.5291	5.0748	-715.44	1154	4.5452	825.4	1163.8	23.795	24.005	0	0	8.1958	4.0399	-15.667	-14.818	-1.0243	2.9423	15.966	14.888	7.1715	6.9822	0.29934	0.070314	1540.9
6.37	638	2.5	NaN	-1.0429	15.583	2.5192	-177.09	15.241	-3.5029	5.1417	-715.43	1153.9	4.6225	825.44	1163.8	23.649	24.005	0	0	8.2346	4.0792	-15.672	-14.823	-1.0236	2.9261	15.95	14.875	7.211	7.0053	0.27767	0.051444	1540.9
6.38	639	2.5	NaN	-1.0555	15.576	2.5328	-177.09	15.242	-3.5197	5.0949	-715.41	1153.9	4.554	825.47	1163.8	23.649	24.005	0	0	8.2523	4.0972	-15.673	-14.824	-1.0354	2.9322	15.942	14.875	7.2169	7.0294	0.26932	0.051055	1540.9
6.39	640	2.5	NaN	-1.066	15.568	2.5731	-177.1	15.232	-3.4659	4.9876	-715.42	1153.9	4.6755	825.44	1163.8	23.649	24.005	0	0	8.1848	4.0287	-15.656	-14.807	-1.0544	2.9122	15.935	14.866	7.1304	6.941	0.27882	0.058794	1540.9
6.4	641	2.5	NaN	-1.0709	15.563	2.5755	-177.09	15.255	-3.4926	5.0053	-715.41	1153.9	4.5839	825.4	1163.8	23.649	24.005	0	0	8.1173	3.9603	-15.638	-14.789	-1.0553	2.9252	15.931	14.887	7.062	6.8855	0.29274	0.097599	1540.8
6.41	642	2.5	NaN	-1.0794	15.561	2.5956	-177.09	15.235	-3.493	4.9838	-715.42	1153.8	4.5722	825.43	1163.8	23.649	24.005	0	0	7.9668	3.8076	-15.626	-14.777	-1.0641	2.9261	15.929	14.867	6.9027	6.7337	0.30345	0.089753	1540.9
6.42	643	2.5	NaN	-1.0923	15.564	2.6272	-177.09	15.207	-3.4836	4.9137	-715.41	1153.8	4.603	825.48	1163.7	23.649	24.005	0	0	7.163	2.992	-15.65	-14.801	-1.0808	2.9178	15.933	14.839	6.0822	5.9099	0.28241	0.037812	1540.9
6.43	644	2.5	NaN	-1.0998	15.565	2.6665	-177.08	15.196	-3.4942	4.8266	-715.41	1153.8	4.5597	825.5	1163.7	23.649	24.005	0	0	7.0842	2.912	-15.655	-14.806	-1.0898	2.9256	15.934	14.827	5.9943	5.8377	0.27881	0.02069	1540.9
6.44	645	2.5	NaN	-1.0995	15.555	2.6996	-177.07	15.186	-3.5163	4.7645	-715.44	1153.8	4.4717	825.52	1163.8	23.649	24.005	0	0	7.5474	3.382	-15.646	-14.797	-1.0886	2.9449	15.926	14.815	6.4588	6.3269	0.28042	0.018404	1541
6.45	646	2.5	NaN	-1.1001	15.543	2.716	-177.06	15.163	-3.5182	4.7337	-715.48	1153.8	4.4742	825.57	1163.7	23.649	24.005	0	0	8.0107	3.8521	-15.636	-14.787	-1.0905	2.9469	15.914	14.792	6.9202	6.7989	0.27743	0.0050589	1541.1
6.46	647	2.5	NaN	-1.1018	15.54	2.7426	-177.06	15.174	-3.5047	4.6719	-715.5	1153.7	4.5381	825.56	1163.7	23.649	24.005	0	0	8.5334	4.3824	-15.626	-14.777	-1.0968	2.9423	15.911	14.802	7.4365	7.3247	0.28593	0.025442	1541.1
6.47	648	2.5	NaN	-1.0902	15.538	2.7358	-177.04	15.167	-3.502	4.7117	-715.52	1153.7	4.5293	825.57	1163.7	23.649	24.005	0	0	9.5541	5.4181	-15.605	-14.756	-1.0834	2.9657	15.911	14.795	8.4707	8.3837	0.30562	0.039179	1541.1
6.48	649	2.5	NaN	-1.0828	15.544	2.7643	-177.03	15.18	-3.4803	4.59	-715.53	1153.7	4.5887	825.57	1163.7	23.649	24.005	0	0	10.021	5.8913	-15.595	-14.746	-1.0828	2.9698	15.915	14.809	8.9378	8.8612	0.32016	0.062636	1541.1
6.49	650	2.5	NaN	-1.0838	15.549	2.7866	-177.01	15.198	-3.4929	4.4756	-715.56	1153.8	4.5624	825.59	1163.7	23.649	24.005	0	0	10.05	5.9212	-15.594	-14.745	-1.087	2.9838	15.92	14.826	8.9629	8.905	0.32626	0.081219	1541.2
6.5	651	2.5	NaN	-1.0807	15.551	2.778	-176.98	15.224	-3.5341	4.4435	-715.59	1153.8	4.411	825.59	1163.8	23.649	24.005	0	0	9.9612	5.8311	-15.591	-14.742	-1.0795	3.0191	15.925	14.851	8.8816	8.8503	0.33419	0.10901	1541.2
6.51	652	2.5	NaN	-1.0734	15.555	2.7547	-176.97	15.245	-3.5409	4.4598	-715.61	1153.7	4.3728	825.6	1163.8	23.649	24.005	0	0	9.9053	5.7745	-15.588	-14.739	-1.0701	3.0347	15.93	14.87	8.8352	8.8091	0.34233	0.1308	1541.2
6.52	653	2.5	NaN	-1.0708	15.556	2.728	-176.98	15.244	-3.5123	4.4803	-715.64	1153.7	4.4636	825.63	1163.8	23.649	24.005	0	0	9.8854	5.7542	-15.586	-14.737	-1.0702	3.021	15.931	14.869	8.8152	8.7752	0.34461	0.13215	1541.3
6.53	654	2.5	NaN	-1.0779	15.552	2.7048	-176.99	15.24	-3.504	4.4734	-715.7	1153.7	4.4891	825.66	1163.8	23.649	24.005	0	0	9.8077	5.6754	-15.585	-14.736	-1.0785	3.0101	15.926	14.866	8.7293	8.6856	0.34094	0.13002	1541.4
6.54	655	2.5	NaN	-1.0875	15.554	2.7034	-176.98	15.278	-3.5354	4.4037	-715.76	1153.7	4.3939	825.65	1163.8	23.649	24.005	0	0	9.6836	5.5495	-15.584	-14.735	-1.0871	3.0222	15.93	14.902	8.5965	8.5717	0.34564	0.16736	1541.4
6.55	656	2.5	NaN	-1.1033	15.551	2.7062	-176.98	15.297	-3.535	4.2938	-715.85	1153.7	4.3743	825.69	1163.9	23.649	24.005	0	0	9.5627	5.4268	-15.584	-14.735	-1.1063	3.0154	15.928	14.92	8.4564	8.4422	0.34349	0.18473	1541.6
6.56	657	2.5	NaN	-1.102	15.55	2.6825	-177	15.296	-3.4932	4.3367	-715.88	1153.7	4.5106	825.68	1163.8	23.649	24.005	0	0	9.4235	5.2856	-15.584	-14.735	-1.1085	2.9901	15.926	14.921	8.315	8.2757	0.34171	0.18582	1541.6
6.57	658	2.5	NaN	-1.122	15.56	2.6722	-177.02	15.313	-3.4922	4.2891	-715.95	1153.7	4.5161	825.69	1163.8	23.649	24.005	0	0	9.2635	5.1233	-15.583	-14.734	-1.1305	2.9733	15.935	14.937	8.1331	8.0966	0.35236	0.20363	1541.7
6.58	659	2.5	NaN	-1.138	15.575	2.6671	-177.02	15.314	-3.51	4.253	-716	1153.7	4.4612	825.73	1163.8	23.649	24.005	0	0	9.1826	5.0412	-15.582	-14.733	-1.1457	2.9759	15.95	14.94	8.0369	8.0171	0.36776	0.20686	1541.8
6.59	660	2.5	NaN	-1.1563	15.594	2.6525	-177.01	15.331	-3.523	4.251	-716.07	1153.7	4.4132	825.75	1163.8	23.649	24.005	0	0	9.1126	4.9701	-15.581	-14.732	-1.1624	2.9854	15.969	14.956	7.9503	7.9555	0.38749	0.22417	1541.9
6.6	661	2.5	NaN	-1.1808	15.619	2.6437	-177	15.354	-3.5347	4.2353	-716.14	1153.7	4.376	825.76	1163.8	23.649	24.005	0	0	9.05	4.9066	-15.581	-14.732	-1.186	2.9927	15.993	14.98	7.864	7.8993	0.41282	0.24796	1541.9
6.61	662	2.5	NaN	-1.2118	15.65	2.6544	-177	15.367	-3.5433	4.1749	-716.18	1153.8	4.3531	825.79	1163.8	23.649	24.005	0	0	8.9868	4.8425	-15.58	-14.731	-1.2184	2.9928	16.025	14.993	7.7684	7.8353	0.44447	0.26168	1542
6.62	663	2.5	NaN	-1.245	15.687	2.6671	-177	15.375	-3.5311	4.1237	-716.26	1153.8	4.3767	825.84	1163.8	23.649	24.005	0	0	8.9228	4.7776	-15.58	-14.731	-1.2544	2.9865	16.06	15.002	7.6684	7.7641	0.47982	0.27145	1542.1
6.63	664	2.5	NaN	-1.2538	15.72	2.6556	-177	15.372	-3.5165	4.1848	-716.29	1153.8	4.4192	825.87	1163.8	23.649	24.005	0	0	8.7935	4.6464	-15.578	-14.729	-1.2625	2.9932	16.091	15.001	7.531	7.6396	0.51315	0.2719	1542.2
6.64	665	2.5	NaN	-1.2711	15.756	2.6614	-176.99	15.402	-3.5099	4.1788	-716.32	1153.8	4.4265	825.86	1163.9	23.649	24.005	0	0	8.696	4.5475	-15.577	-14.728	-1.2803	3.0024	16.128	15.03	7.4157	7.5499	0.55156	0.30241	1542.2
6.65	666	2.5	NaN	-1.2843	15.79	2.6726	-176.99	15.395	-3.4592	4.1717	-716.35	1153.9	4.5489	825.9	1163.8	23.649	24.005	0	0	8.6605	4.5114	-15.576	-14.727	-1.2983	2.9922	16.159	15.026	7.3622	7.5036	0.58322	0.29869	1542.3
6.66	667	2.5	NaN	-1.3009	15.83	2.692	-176.98	15.404	-3.4398	4.142	-716.4	1153.9	4.5824	825.95	1163.8	23.649	24.005	0	0	8.5983	4.4483	-15.575	-14.726	-1.3172	3.0061	16.198	15.036	7.2811	7.4545	0.62348	0.30999	1542.4
6.67	668	2.5	NaN	-1.3134	15.867	2.7114	-176.95	15.434	-3.4616	4.0981	-716.44	1154	4.4821	825.96	1163.9	23.649	24.005	0	0	8.529	4.378	-15.573	-14.724	-1.3276	3.036	16.235	15.066	7.2014	7.414	0.66164	0.34188	1542.4
6.68	669	2.5	NaN	-1.3166	15.902	2.7228	-176.94	15.455	-3.4532	4.0771	-716.49	1154	4.4752	825.98	1163.9	23.649	24.005	0	0	8.455	4.3029	-15.572	-14.723	-1.3314	3.0495	16.269	15.088	7.1236	7.3523	0.6966	0.3647	1542.5
6.69	670	2.5	NaN	-1.3166	15.937	2.7184	-176.93	15.461	-3.42	4.1044	-716.55	1154.1	4.5549	826.02	1163.9	23.649	24.005	0	0	8.3846	4.2315	-15.571	-14.722	-1.3333	3.0506	16.301	15.097	7.0512	7.282	0.72953	0.3749	1542.6
6.7	671	2.5	NaN	-1.324	15.966	2.7091	-176.92	15.477	-3.4158	4.1254	-716.58	1154.1	4.5523	826.06	1163.9	25.251	24.005	0	0	8.3206	4.1665	-15.571	-14.722	-1.3398	3.0621	16.329	15.115	6.9808	7.2286	0.75841	0.39322	1542.7
6.71	672	2.5	NaN	-1.3376	15.995	2.7352	-176.92	15.494	-3.3862	4.008	-716.61	1154.2	4.6228	826.07	1163.9	24.899	24.005	0	0	8.2273	4.0719	-15.57	-14.721	-1.3605	3.0619	16.355	15.134	6.8668	7.1337	0.78432	0.41227	1542.7
6.72	673	2.5	NaN	-1.3454	16.021	2.7524	-176.88	15.519	-3.4197	3.9228	-716.66	1154.2	4.4762	826.09	1163.9	23.649	24.005	0	0	8.148	3.9914	-15.571	-14.722	-1.366	3.0949	16.381	15.16	6.782	7.0863	0.80993	0.43756	1542.8
6.73	674	2.5	NaN	-1.4256	16.063	2.9681	-176.88	15.534	-3.4442	3.0116	-716.89	1154.5	4.3866	826.11	1163.9	23.649	24.005	0	0	8.1196	3.9626	-15.573	-14.724	-1.4767	3.0724	16.41	15.187	6.6429	7.035	0.83723	0.46227	1543
6.74	675	2.5	NaN	-1.4311	16.087	2.9707	-176.86	15.557	-3.4717	2.9499	-716.95	1154.6	4.2824	826.12	1163.9	23.649	24.005	0	0	8.0042	3.8455	-15.574	-14.725	-1.4806	3.0893	16.434	15.211	6.5236	6.9348	0.85905	0.48509	1543.1
6.75	676	2.5	NaN	-1.4369	16.101	2.9694	-176.87	15.545	-3.4573	2.9181	-716.99	1154.6	4.3171	826.16	1163.9	23.649	24.005	0	0	7.8842	3.7237	-15.575	-14.726	-1.4888	3.0816	16.447	15.199	6.3954	6.8053	0.87152	0.47274	1543.2
6.76	677	2.5	NaN	-1.4373	16.112	2.9642	-176.87	15.526	-3.4301	2.9064	-717.03	1154.6	4.3853	826.21	1163.9	23.649	24.005	0	0	7.8671	3.7064	-15.576	-14.727	-1.4923	3.0736	16.457	15.182	6.3748	6.78	0.8802	0.4542	1543.3
6.77	678	2.5	NaN	-1.4314	16.127	2.9478	-176.87	15.525	-3.4205	2.9527	-717.05	1154.6	4.3871	826.22	1163.9	23.649	24.005	0	0	7.8324	3.6712	-15.578	-14.729	-1.4847	3.0775	16.472	15.18	6.3477	6.7487	0.89366	0.45123	1543.3
6.78	679	2.5	NaN	-1.4309	16.152	2.9477	-176.87	15.533	-3.4239	2.9547	-717.06	1154.7	4.3545	826.21	1163.9	23.649	24.005	0	0	7.7507	3.5883	-15.581	-14.732	-1.4829	3.0776	16.496	15.188	6.2678	6.666	0.915	0.45633	1543.3
6.79	680	2.5	NaN	-1.4292	16.182	2.9589	-176.88	15.533	-3.4141	2.9155	-717.04	1154.7	4.3867	826.23	1163.9	23.649	24.005	0	0	7.7838	3.6219	-15.587	-14.738	-1.4838	3.0701	16.525	15.19	6.3	6.692	0.93776	0.45201	1543.3
6.8	681	2.5	NaN	-1.4235	16.204	2.9561	-176.88	15.524	-3.3934	2.9536	-717.02	1154.7	4.4445	826.25	1163.9	23.649	24.005	0	0	7.8594	3.6986	-15.593	-14.745	-1.4788	3.0689	16.547	15.181	6.3806	6.7674	0.95325	0.43676	1543.3
6.81	682	2.5	NaN	-1.4351	16.213	2.9772	-176.86	15.53	-3.4295	2.9207	-717.06	1154.7	4.3025	826.26	1164	23.836	24.005	0	0	7.935	3.7752	-15.6	-14.751	-1.4864	3.0916	16.558	15.185	6.4486	6.8668	0.95805	0.43356	1543.3
6.82	683	2.5	NaN	-1.422	16.223	2.9747	-176.84	15.532	-3.4491	2.9706	-717.05	1154.7	4.237	826.27	1164	23.649	24.005	0	0	8.0105	3.8519	-15.607	-14.758	-1.469	3.1122	16.569	15.186	6.5415	6.9641	0.9621	0.42829	1543.4
6.83	684	2.5	NaN	-1.4147	16.225	2.9677	-176.86	15.498	-3.3824	3.0498	-717.06	1154.7	4.4647	826.33	1163.9	23.649	24.005	0	0	8.0861	3.9286	-15.613	-14.764	-1.4672	3.0888	16.57	15.154	6.6189	7.0174	0.95649	0.3896	1543.4
6.84	685	2.5	NaN	-1.4064	16.235	2.9499	-176.85	15.489	-3.3822	3.1666	-717.03	1154.6	4.471	826.35	1163.9	23.649	24.005	0	0	8.1617	4.0053	-15.62	-14.771	-1.4548	3.0976	16.58	15.144	6.7069	7.1029	0.95994	0.37318	1543.4
6.85	686	2.5	NaN	-1.4014	16.249	2.9715	-176.84	15.494	-3.4082	3.1822	-717	1154.6	4.3993	826.36	1164	23.649	24.005	0	0	8.2372	4.0819	-15.627	-14.778	-1.4465	3.1101	16.596	15.148	6.7907	7.192	0.96883	0.37002	1543.4
6.86	687	2.5	NaN	-1.4002	16.259	3.0271	-176.85	15.492	-3.3995	3.098	-716.98	1154.6	4.4493	826.37	1163.9	23.649	24.005	0	0	8.3128	4.1586	-15.633	-14.784	-1.4504	3.1008	16.606	15.146	6.8624	7.2594	0.97226	0.36116	1543.4
6.87	688	2.5	NaN	-1.3914	16.265	3.0409	-176.84	15.499	-3.4034	3.1097	-716.94	1154.6	4.4451	826.38	1163.9	23.649	24.005	0	0	8.3884	4.2353	-15.64	-14.791	-1.4409	3.1079	16.612	15.152	6.9474	7.3432	0.97214	0.36097	1543.3
6.88	689	2.5	NaN	-1.3781	16.276	3.0402	-176.85	15.504	-3.4	3.1825	-716.86	1154.6	4.455	826.38	1163.9	23.649	24.005	0	0	8.4639	4.312	-15.647	-14.798	-1.4253	3.1034	16.623	15.157	7.0386	7.4153	0.97626	0.35968	1543.3
6.89	690	2.5	NaN	-1.3863	16.278	3.0814	-176.84	15.546	-3.4669	3.0756	-716.83	1154.6	4.2478	826.35	1164	23.649	24.005	0	0	8.5395	4.3886	-15.653	-14.804	-1.4299	3.1193	16.627	15.196	7.1096	7.5079	0.97361	0.39221	1543.2
6.9	691	2.5	NaN	-1.3799	16.249	3.1053	-176.86	15.531	-3.4096	3.0386	-716.85	1154.6	4.4324	826.36	1163.9	23.649	24.005	0	0	8.6151	4.4653	-15.66	-14.811	-1.4316	3.0848	16.596	15.184	7.1834	7.5501	0.93653	0.37264	1543.2
6.91	692	2.5	NaN	-1.3553	16.205	3.0968	-176.86	15.555	-3.4554	3.1322	-716.85	1154.5	4.2872	826.36	1164	23.649	24.005	0	0	8.6906	4.542	-15.667	-14.818	-1.3982	3.0996	16.556	15.204	7.2925	7.6416	0.88954	0.38651	1543.2
6.92	693	2.5	NaN	-1.3406	16.167	3.0885	-176.86	15.57	-3.4685	3.1903	-716.85	1154.5	4.233	826.38	1164	23.649	24.005	0	0	8.7662	4.6187	-15.673	-14.824	-1.3794	3.103	16.521	15.216	7.3868	7.7216	0.8478	0.39194	1543.3
6.93	694	2.5	NaN	-1.331	16.142	3.0876	-176.87	15.572	-3.4403	3.1978	-716.83	1154.5	4.3138	826.38	1164	23.649	24.005	0	0	8.8418	4.6953	-15.68	-14.831	-1.3725	3.0898	16.495	15.219	7.4693	7.7851	0.81491	0.38817	1543.2
6.94	695	2.5	NaN	-1.3226	16.125	3.0871	-176.87	15.575	-3.422	3.1976	-716.8	1154.5	4.3641	826.38	1164	23.649	24.005	0	0	8.9173	4.772	-15.686	-14.837	-1.3659	3.0828	16.477	15.223	7.5515	7.8548	0.79049	0.38567	1543.2
6.95	696	2.5	NaN	-1.3201	16.111	3.089	-176.87	15.584	-3.4268	3.1778	-716.76	1154.5	4.3349	826.39	1164	23.649	24.005	0	0	8.9929	4.8487	-15.693	-14.844	-1.3631	3.0849	16.463	15.231	7.6298	7.9336	0.77032	0.38702	1543.2
6.96	697	2.5	NaN	-1.3187	16.092	3.1053	-176.88	15.597	-3.4181	3.0853	-716.7	1154.5	4.3719	826.36	1164	23.649	24.005	0	0	9.0685	4.9253	-15.7	-14.851	-1.3665	3.0724	16.443	15.246	7.702	7.9978	0.74294	0.3956	1543.1
6.97	698	2.5	NaN	-1.3201	16.058	3.0879	-176.88	15.604	-3.4187	3.1072	-716.73	1154.5	4.367	826.34	1164	23.649	24.005	0	0	9.144	5.002	-15.706	-14.857	-1.3668	3.0706	16.41	15.253	7.7772	8.0726	0.70328	0.39531	1543.1
6.98	699	2.5	NaN	-1.3112	16.034	3.0511	-176.87	15.611	-3.4466	3.1891	-716.69	1154.5	4.2975	826.34	1164	23.649	24.005	0	0	9.2196	5.0787	-15.713	-14.864	-1.3523	3.0876	16.387	15.258	7.8673	8.1663	0.67369	0.39441	1543.1
6.99	700	2.5	NaN	-1.3141	15.99	3.0247	-176.87	15.614	-3.4708	3.1912	-716.72	1154.5	4.2556	826.34	1164	23.649	24.005	0	0	9.2952	5.1554	-15.72	-14.871	-1.3536	3.0866	16.343	15.261	7.9416	8.242	0.62323	0.38991	1543.1
7	701	2.5	NaN	-1.3224	15.956	2.9994	-176.88	15.607	-3.4739	3.2001	-716.74	1154.4	4.2764	826.34	1164	23.649	24.005	0	0	9.3117	5.1721	-15.719	-14.87	-1.3624	3.083	16.31	15.254	7.9493	8.2551	0.59059	0.38365	1543.1
7.01	702	2.5	NaN	-1.2913	15.943	2.8626	-176.88	15.612	-3.5069	3.6715	-716.62	1154.3	4.1993	826.33	1164	23.649	24.005	0	0	9.3231	5.1837	-15.718	-14.869	-1.3109	3.1041	16.303	15.253	8.0122	8.2878	0.58489	0.38356	1543
7.02	703	2.5	NaN	-1.2607	15.934	2.7345	-176.88	15.626	-3.5405	4.1172	-716.5	1154.1	4.1086	826.3	1164	23.649	24.005	0	0	9.6413	5.5065	-15.712	-14.863	-1.2604	3.1246	16.3	15.26	8.3809	8.6311	0.58785	0.39694	1542.8
7.03	704	2.5	NaN	-1.2743	15.919	2.7188	-176.88	15.629	-3.528	4.0879	-716.5	1154.1	4.1455	826.27	1164	23.649	24.005	0	0	9.9609	5.8308	-15.707	-14.858	-1.2764	3.115	16.286	15.263	8.6844	8.9458	0.57879	0.40521	1542.8
7.04	705	2.5	NaN	-1.2938	15.912	2.6816	-176.9	15.617	-3.5055	4.0869	-716.48	1154.1	4.2014	826.28	1163.9	23.649	24.005	0	0	10.28	6.1551	-15.701	-14.852	-1.298	3.0988	16.277	15.253	8.9825	9.2539	0.57541	0.40036	1542.8
7.05	706	2.5	NaN	-1.3123	15.898	2.6547	-176.89	15.637	-3.5318	4.0848	-716.53	1154.1	4.073	826.24	1164	23.649	24.005	0	0	10.6	6.4794	-15.695	-14.846	-1.3118	3.1101	16.265	15.27	9.2883	9.5895	0.56909	0.4239	1542.8
7.06	707	2.5	NaN	-1.3205	15.895	2.6365	-176.9	15.653	-3.5092	4.0837	-716.56	1154.1	4.0818	826.19	1164	23.649	24.005	0	0	10.92	6.8037	-15.69	-14.841	-1.3204	3.1051	16.263	15.285	9.5993	9.9088	0.57358	0.44399	1542.8
7.07	708	2.5	NaN	-1.3305	15.898	2.5965	-176.89	15.672	-3.493	4.1661	-716.59	1154	4.0699	826.14	1164	23.649	24.005	0	0	11.239	7.128	-15.684	-14.835	-1.3269	3.1156	16.268	15.302	9.9124	10.244	0.58424	0.46679	1542.8
7.08	709	2.5	NaN	-1.3517	15.92	2.6052	-176.88	15.671	-3.49	4.0917	-716.59	1154.1	4.0169	826.15	1164	23.649	24.005	0	0	11.559	7.4523	-15.678	-14.829	-1.3489	3.1269	16.29	15.302	10.21	10.579	0.61107	0.47205	1542.8
7.09	710	2.5	NaN	-1.3648	15.971	2.6255	-176.87	15.671	-3.4519	4.0047	-716.56	1154.1	4.0407	826.15	1164	23.649	24.005	0	0	11.879	7.7766	-15.673	-14.824	-1.3661	3.1308	16.338	15.304	10.512	10.907	0.66514	0.48056	1542.7
7.1	711	2.5	NaN	-1.4065	16.013	2.7447	-176.86	15.682	-3.4244	3.5306	-716.66	1154.3	4.0461	826.11	1164	33.287	24.005	0	0	12.198	8.1009	-15.667	-14.818	-1.4257	3.1184	16.374	15.32	10.773	11.219	0.70735	0.50204	1542.8
7.11	712	2.5	NaN	-1.4593	16.042	2.9038	-176.85	15.69	-3.4307	2.9059	-716.82	1154.5	3.9886	826.09	1164	33.103	24.005	0	0	12.277	8.1806	-15.661	-14.812	-1.4995	3.1089	16.397	15.335	10.777	11.29	0.736	0.52315	1542.9
7.12	713	2.5	NaN	-1.4556	16.091	2.9263	-176.83	15.687	-3.4309	2.8571	-716.82	1154.5	3.9626	826.09	1164	23.649	24.005	0	0	11.929	7.8274	-15.654	-14.805	-1.4967	3.1315	16.444	15.333	10.432	10.959	0.79067	0.52864	1542.9
7.13	714	2.5	NaN	-1.4342	16.139	2.93	-176.8	15.685	-3.4314	2.895	-716.89	1154.5	3.9446	826.12	1164	27.005	24.005	0	0	11.822	7.719	-15.651	-14.802	-1.4731	3.1629	16.493	15.331	10.349	10.882	0.84223	0.52938	1543
7.14	715	2.5	NaN	-1.4138	16.207	2.9453	-176.78	15.674	-3.4183	2.8761	-716.89	1154.5	3.9769	826.15	1164	33.49	24.005	0	0	11.745	7.6409	-15.649	-14.8	-1.4547	3.1747	16.559	15.322	10.29	10.816	0.90988	0.52256	1543.1
7.15	716	2.5	NaN	-1.3853	16.302	2.9546	-176.78	15.663	-3.424	2.8748	-716.87	1154.6	3.9835	826.2	1164	34.335	24.005	0	0	11.606	7.5002	-15.647	-14.798	-1.4265	3.182	16.651	15.315	10.18	10.682	1.0039	0.51728	1543.1
7.16	717	2.5	NaN	-1.358	16.493	2.7378	-176.76	15.655	-3.4505	3.6674	-716.47	1154.6	3.9254	826.23	1164	37.483	24.005	0	0	11.528	7.4206	-15.646	-14.797	-1.3676	3.2255	16.843	15.305	10.16	10.646	1.1971	0.5083	1542.7
7.17	718	2.5	NaN	-1.3417	16.646	2.6701	-176.77	15.645	-3.4435	3.9282	-716.29	1154.6	3.9717	826.26	1164	37.471	24.005	0	0	11.471	7.3629	-15.645	-14.797	-1.3433	3.2264	16.994	15.298	10.128	10.589	1.3485	0.50131	1542.6
7.18	719	2.5	NaN	-1.3178	16.76	2.6895	-176.77	15.647	-3.4635	3.8904	-716.28	1154.7	3.9278	826.28	1164	40.327	24.005	0	0	11.305	7.1944	-15.644	-14.795	-1.3192	3.2271	17.104	15.303	9.9856	10.421	1.4603	0.50779	1542.6
7.19	720	2.5	NaN	-1.2901	16.855	2.713	-176.77	15.65	-3.4891	3.8288	-716.33	1154.8	3.8581	826.3	1164	41.812	24.005	0	0	11.15	7.0373	-15.643	-14.794	-1.2912	3.2314	17.196	15.31	9.8587	10.269	1.5525	0.51584	1542.7
7.2	721	2.5	NaN	-1.2656	16.932	2.7374	-176.78	15.64	-3.4686	3.7341	-716.47	1155	3.9268	826.33	1164	40.753	24.005	0	0	11.097	6.9832	-15.644	-14.795	-1.2728	3.212	17.267	15.305	9.8239	10.195	1.623	0.50979	1542.8
7.21	722	2.5	NaN	-1.2198	17.001	2.7086	-176.79	15.63	-3.4646	3.8265	-716.73	1155.1	3.9364	826.37	1164	42.001	24.005	0	0	10.951	6.835	-15.645	-14.796	-1.2239	3.202	17.332	15.299	9.7266	10.037	1.6872	0.50339	1543.1
7.22	723	2.5	NaN	-1.1859	17.055	2.7853	-176.81	15.617	-3.4512	3.5621	-716.94	1155.3	3.9611	826.4	1164	39.928	24.005	0	0	10.797	6.6794	-15.645	-14.796	-1.2007	3.1735	17.378	15.294	9.5965	9.8529	1.7339	0.49869	1543.4
7.23	724	2.5	NaN	-1.1488	17.084	2.9236	-176.82	15.618	-3.4634	3.0734	-717.27	1155.5	3.8958	826.41	1164	43.392	24.005	0	0	10.769	6.6506	-15.646	-14.797	-1.1793	3.1545	17.4	15.302	9.5895	9.805	1.7543	0.50477	1543.7
7.24	725	2.5	NaN	-1.1306	17.158	2.9586	-176.83	15.614	-3.45	2.9574	-717.38	1155.6	3.9133	826.42	1164	42.201	24.005	0	0	10.737	6.618	-15.646	-14.797	-1.1661	3.1389	17.47	15.302	9.5706	9.7569	1.8238	0.50445	1543.8
7.25	726	2.5	NaN	-1.1145	17.313	2.8155	-176.85	15.585	-3.4438	3.4418	-717.19	1155.7	3.9065	826.48	1164.1	38.13	24.005	0	0	10.703	6.5834	-15.646	-14.797	-1.1317	3.1374	17.624	15.275	9.5709	9.7207	1.9777	0.47764	1543.7
7.26	727	2.5	NaN	-1.1114	17.359	2.8873	-176.85	15.572	-3.4448	3.2082	-717.36	1155.8	3.8822	826.51	1164.1	43.83	24.005	0	0	10.632	6.5116	-15.646	-14.797	-1.1364	3.1209	17.665	15.266	9.4954	9.6325	2.019	0.46985	1543.9
7.27	728	2.5	NaN	-1.1119	17.325	3.0387	-176.86	15.567	-3.4471	2.7111	-717.69	1156	3.8701	826.54	1164.1	39.12	24.005	0	0	10.554	6.4326	-15.645	-14.796	-1.1549	3.1002	17.625	15.267	9.3992	9.5329	1.98	0.47117	1544.2
7.28	729	2.5	NaN	-1.1048	17.301	3.0332	-176.86	15.553	-3.4506	2.7384	-717.83	1156	3.8708	826.57	1164.1	38.979	24.005	0	0	10.511	6.3893	-15.645	-14.796	-1.1468	3.0938	17.599	15.255	9.3646	9.4832	1.9545	0.45951	1544.4
7.29	730	2.5	NaN	-1.0939	17.256	2.9667	-176.87	15.547	-3.4573	2.9651	-717.94	1156	3.8685	826.6	1164.1	38.597	24.005	0	0	10.091	5.963	-15.65	-14.801	-1.1274	3.0961	17.555	15.248	8.9638	9.0591	1.905	0.44669	1544.6
7.3	731	2.5	NaN	-1.0663	17.249	2.7355	-176.88	15.551	-3.4605	3.7497	-717.73	1155.9	3.8947	826.61	1164.1	41.555	24.005	0	0	9.5123	5.3757	-15.658	-14.809	-1.0716	3.1186	17.553	15.247	8.4407	8.4943	1.8959	0.438	1544.4
7.31	732	2.5	NaN	-1.1058	17.042	3.0014	-176.87	15.569	-3.4876	2.8176	-718.3	1156.1	3.8049	826.62	1164.1	36.476	24.005	0	0	9.5443	5.4082	-15.654	-14.805	-1.1424	3.0914	17.339	15.272	8.4019	8.4996	1.6849	0.46664	1544.9
7.32	733	2.5	NaN	-1.1198	16.924	2.9959	-176.87	15.577	-3.4679	2.8174	-718.43	1156	3.8627	826.62	1164	34.394	24.005	0	0	9.5744	5.4387	-15.65	-14.801	-1.1586	3.0904	17.221	15.28	8.4158	8.5291	1.5704	0.47892	1545.1
7.33	734	2.5	NaN	-1.1355	16.744	2.9674	-176.88	15.602	-3.4541	2.8862	-718.59	1155.9	3.8954	826.6	1164.1	33.647	24.005	0	0	9.6028	5.4675	-15.646	-14.797	-1.173	3.0809	17.045	15.302	8.4298	8.5484	1.3986	0.50485	1545.2
7.34	735	2.5	NaN	-1.1411	16.587	2.9107	-176.88	15.603	-3.4568	3.0575	-718.69	1155.8	3.8742	826.63	1164	31.069	24.005	0	0	9.5471	5.411	-15.642	-14.793	-1.1713	3.0893	16.891	15.299	8.3758	8.5003	1.2486	0.50576	1545.3
7.35	736	2.5	NaN	-1.1565	16.467	2.889	-176.87	15.608	-3.4629	3.1026	-718.73	1155.8	3.8248	826.64	1164	26.2	24.005	0	0	9.4515	5.314	-15.638	-14.789	-1.1832	3.1038	16.773	15.301	8.2682	8.4178	1.1352	0.51175	1545.4
7.36	737	2.5	NaN	-1.1863	16.364	2.8895	-176.87	15.621	-3.4654	3.0574	-718.72	1155.7	3.7798	826.62	1164.1	23.649	24.005	0	0	9.4799	5.3428	-15.634	-14.785	-1.2131	3.1082	16.674	15.312	8.2668	8.451	1.0395	0.52646	1545.4
7.37	738	2.5	NaN	-1.2163	16.274	2.8516	-176.87	15.616	-3.4628	3.1403	-718.69	1155.7	3.7699	826.66	1164.1	23.649	24.005	0	0	9.4968	5.36	-15.631	-14.782	-1.2396	3.1048	16.587	15.304	8.2572	8.4648	0.95593	0.52201	1545.4
7.38	739	2.5	NaN	-1.2618	16.194	2.8652	-176.87	15.628	-3.4419	3.0449	-718.66	1155.6	3.8169	826.63	1164.1	23.649	24.005	0	0	9.5039	5.3672	-15.627	-14.778	-1.2904	3.1002	16.509	15.313	8.2135	8.4674	0.8815	0.53462	1545.3
7.39	740	2.5	NaN	-1.3192	16.084	2.8628	-176.86	15.622	-3.4602	2.9793	-718.6	1155.6	3.7329	826.65	1164.1	23.649	24.005	0	0	9.4116	5.2735	-15.625	-14.776	-1.3472	3.1156	16.403	15.304	8.0644	8.3891	0.77752	0.52793	1545.3
7.4	741	2.5	NaN	-1.3693	16.002	2.8785	-176.85	15.613	-3.4304	2.8471	-718.6	1155.5	3.8008	826.67	1164.1	23.649	24.005	0	0	9.3485	5.2094	-15.623	-14.774	-1.4046	3.1127	16.32	15.295	7.9439	8.3222	0.69671	0.52048	1545.3
7.41	742	2.5	NaN	-1.3975	15.926	2.8053	-176.85	15.605	-3.4248	3.0036	-718.5	1155.5	3.8007	826.69	1164.1	23.649	24.005	0	0	9.3201	5.1806	-15.622	-14.773	-1.4271	3.1237	16.247	15.284	7.893	8.3043	0.62485	0.51047	1545.2
7.42	743	2.5	NaN	-1.4535	15.807	2.7402	-176.84	15.606	-3.429	3.0794	-718.42	1155.4	3.7639	826.7	1164.1	23.649	24.005	0	0	9.2709	5.1307	-15.621	-14.772	-1.4789	3.1394	16.132	15.281	7.792	8.2701	0.51139	0.50902	1545.1
7.43	744	2.5	NaN	-1.5093	15.701	2.71	-176.82	15.611	-3.4212	3.0408	-718.35	1155.3	3.7659	826.7	1164.1	24.961	24.005	0	0	9.2033	5.0622	-15.619	-14.77	-1.5361	3.1485	16.028	15.284	7.6672	8.2107	0.40878	0.51379	1545.1
7.44	745	2.5	NaN	-1.5526	15.621	2.6983	-176.81	15.617	-3.4335	2.9721	-718.26	1155.3	3.7093	826.69	1164.1	26.406	24.005	0	0	9.0163	4.8724	-15.616	-14.767	-1.5799	3.1587	15.949	15.289	7.4364	8.0312	0.33278	0.52156	1545
7.45	746	2.5	NaN	-1.5793	15.54	2.6228	-176.8	15.628	-3.4602	3.1626	-718.13	1155.2	3.6035	826.69	1164.1	24.252	24.005	0	0	8.8598	4.7136	-15.614	-14.765	-1.5956	3.179	15.872	15.296	7.2641	7.8926	0.25809	0.53081	1544.8
7.46	747	2.5	NaN	-1.5736	15.451	2.4106	-176.81	15.647	-3.4133	3.8638	-717.9	1154.9	3.72	826.65	1164.1	23.649	24.005	0	0	8.7426	4.5947	-15.613	-14.764	-1.5682	3.1929	15.791	15.306	7.1744	7.7876	0.17797	0.54201	1544.6
7.47	748	2.5	NaN	-1.6406	15.313	2.396	-176.83	15.649	-3.399	3.7422	-717.81	1154.8	3.7284	826.65	1164	23.649	24.005	0	0	8.5897	4.4396	-15.611	-14.762	-1.6401	3.1692	15.654	15.309	6.9496	7.6088	0.043327	0.54706	1544.5
7.48	749	2.5	NaN	-1.687	15.22	2.3696	-176.83	15.657	-3.4182	3.7129	-717.81	1154.8	3.6439	826.64	1164	23.649	24.005	0	0	8.4809	4.3292	-15.608	-14.759	-1.6845	3.1769	15.561	15.315	6.7965	7.5062	-0.04653	0.55626	1544.5
7.49	750	2.5	NaN	-1.7211	15.127	2.3466	-176.83	15.667	-3.4066	3.7051	-717.82	1154.8	3.663	826.6	1164	23.649	24.005	0	0	8.4554	4.3033	-15.605	-14.756	-1.7196	3.1718	15.47	15.324	6.7358	7.475	-0.13475	0.56817	1544.5
7.5	751	2.5	NaN	-1.7659	15.057	2.3625	-176.84	15.662	-3.3918	3.5592	-717.81	1154.8	3.6956	826.6	1164	23.649	24.005	0	0	8.4177	4.265	-15.602	-14.753	-1.771	3.1566	15.401	15.318	6.6467	7.4216	-0.20092	0.56546	1544.4
7.51	752	2.5	NaN	-1.7943	15.003	2.3485	-176.84	15.657	-3.3944	3.5393	-717.78	1154.7	3.6804	826.61	1164	23.649	24.005	0	0	8.3644	4.211	-15.598	-14.749	-1.7995	3.1546	15.347	15.312	6.5649	7.3655	-0.25101	0.56284	1544.4
7.52	753	2.5	NaN	-1.8194	14.971	2.3248	-176.84	15.658	-3.4034	3.5598	-717.71	1154.7	3.6436	826.59	1164	23.649	24.005	0	0	8.3683	4.215	-15.596	-14.747	-1.8225	3.1594	15.317	15.312	6.5458	7.3744	-0.27851	0.56531	1544.3
7.53	754	2.5	NaN	-1.8539	14.972	2.3312	-176.83	15.661	-3.4047	3.4767	-717.62	1154.7	3.6273	826.57	1164	23.649	24.005	0	0	8.3588	4.2053	-15.593	-14.745	-1.8595	3.1663	15.319	15.314	6.4993	7.3717	-0.2749	0.56949	1544.2
7.54	755	2.5	NaN	-1.8807	15	2.3428	-176.8	15.655	-3.3976	3.3854	-717.53	1154.7	3.6502	826.57	1164	23.649	24.005	0	0	8.3126	4.1584	-15.591	-14.742	-1.8906	3.1881	15.346	15.309	6.422	7.3465	-0.24525	0.5675	1544.1
7.55	756	2.5	NaN	-1.9031	15.051	2.3172	-176.77	15.635	-3.3769	3.3666	-717.49	1154.8	3.7533	826.57	1164.1	23.649	24.005	0	0	8.2837	4.1291	-15.588	-14.739	-1.9175	3.2163	15.395	15.291	6.3663	7.3454	-0.19269	0.55166	1544.1
7.56	757	2.5	NaN	-1.9042	15.073	2.2969	-176.74	15.633	-3.3924	3.3801	-717.53	1154.8	3.7126	826.59	1164.1	23.649	24.005	0	0	8.224	4.0685	-15.585	-14.736	-1.9166	3.2511	15.418	15.287	6.3074	7.3196	-0.16693	0.55129	1544.1
7.57	758	2.5	NaN	-1.9029	15.121	2.2868	-176.73	15.622	-3.3964	3.3654	-717.52	1154.8	3.7201	826.6	1164.1	23.649	24.005	0	0	8.0708	3.913	-15.581	-14.732	-1.9161	3.2598	15.465	15.278	6.1547	7.1729	-0.11664	0.54609	1544.1
7.58	759	2.5	NaN	-1.8927	15.198	2.2855	-176.71	15.603	-3.3916	3.3161	-717.5	1154.9	3.7778	826.63	1164.1	23.649	24.005	0	0	7.767	3.6049	-15.574	-14.725	-1.9098	3.2695	15.54	15.261	5.8572	6.8744	-0.034395	0.53569	1544.2
7.59	760	2.5	NaN	-1.89	15.268	2.3076	-176.7	15.586	-3.3945	3.1951	-717.49	1154.9	3.7997	826.66	1164.1	23.649	24.005	0	0	7.1724	3.0015	-15.561	-14.712	-1.9124	3.2753	15.608	15.246	5.26	6.2768	0.046277	0.53392	1544.2
7.6	761	2.5	NaN	-1.8775	15.321	2.3256	-176.7	15.577	-3.3935	3.1017	-717.49	1154.9	3.8208	826.7	1164.1	25.678	24.005	0	0	7.069	2.8966	-15.56	-14.711	-1.9042	3.2764	15.659	15.238	5.1648	6.173	0.098891	0.52695	1544.2
7.61	762	2.5	NaN	-1.8471	15.364	2.318	-176.7	15.589	-3.3793	3.0903	-717.49	1154.9	3.8968	826.7	1164	23.649	24.005	0	0	7.0729	2.9005	-15.561	-14.712	-1.877	3.2666	15.702	15.251	5.1958	6.1672	0.14027	0.53895	1544.2
7.62	763	2.5	NaN	-1.8138	15.395	2.301	-176.72	15.622	-3.3665	3.0943	-717.5	1154.9	3.994	826.65	1164	23.649	24.005	0	0	7.0373	2.8644	-15.562	-14.713	-1.8472	3.2446	15.733	15.284	5.1901	6.1091	0.17115	0.57164	1544.2
7.63	764	2.5	NaN	-1.7901	15.394	2.3068	-176.73	15.626	-3.3833	3.0361	-717.53	1154.9	3.9941	826.67	1164	23.649	24.005	0	0	7.0197	2.8466	-15.564	-14.715	-1.8256	3.2314	15.732	15.288	5.1941	6.078	0.1682	0.57315	1544.2
7.64	765	2.5	NaN	-1.766	15.386	2.2868	-176.73	15.641	-3.4142	3.0822	-717.55	1154.9	3.9494	826.66	1164.1	23.649	24.005	0	0	7.0094	2.8362	-15.566	-14.717	-1.7981	3.2362	15.726	15.301	5.2113	6.0724	0.16061	0.58432	1544.2
7.65	766	2.5	NaN	-1.7445	15.368	2.2845	-176.74	15.637	-3.4262	3.0415	-717.54	1154.9	3.9527	826.68	1164.1	23.649	24.005	0	0	7.0009	2.8275	-15.566	-14.717	-1.7783	3.2231	15.708	15.297	5.2225	6.0506	0.14168	0.58035	1544.2
7.66	767	2.5	NaN	-1.7183	15.338	2.2829	-176.76	15.638	-3.4166	3.0204	-717.53	1154.9	4.0341	826.66	1164	23.649	24.005	0	0	7.0033	2.83	-15.567	-14.718	-1.7559	3.2052	15.677	15.298	5.2474	6.0352	0.11043	0.58036	1544.2
7.67	768	2.5	NaN	-1.6972	15.287	2.2826	-176.77	15.637	-3.4321	2.9644	-717.5	1154.9	4.0391	826.67	1164	23.649	24.005	0	0	7.039	2.8661	-15.57	-14.721	-1.7371	3.1933	15.627	15.297	5.3019	6.0594	0.057085	0.57673	1544.2
7.68	769	2.5	NaN	-1.681	15.226	2.2798	-176.77	15.655	-3.4445	2.9324	-717.49	1154.9	4.0397	826.64	1164.1	23.649	31.877	0	0	7.0543	2.8817	-15.571	-14.722	-1.7221	3.1845	15.568	15.313	5.3322	6.0662	-0.0037774	0.59057	1544.2
7.69	770	2.5	NaN	-1.6772	15.157	2.2846	-176.78	15.669	-3.4477	2.8929	-717.48	1154.9	4.0669	826.59	1164.1	26.211	38.565	0	0	7.0698	2.8975	-15.573	-14.725	-1.7207	3.1735	15.5	15.327	5.3491	6.071	-0.07362	0.602	1544.1
7.7	771	2.5	NaN	-1.6858	15.08	2.2927	-176.8	15.658	-3.4427	2.8332	-717.47	1154.9	4.1307	826.59	1164.1	24.479	41.54	0	0	7.1267	2.9551	-15.578	-14.729	-1.734	3.1535	15.423	15.315	5.3927	6.1086	-0.15531	0.58623	1544.1
7.71	772	2.5	NaN	-1.6885	15.014	2.2756	-176.82	15.644	-3.4168	2.8588	-717.49	1154.8	4.2537	826.59	1164.1	23.649	40.299	0	0	7.1568	2.9857	-15.582	-14.733	-1.7403	3.1258	15.357	15.301	5.4165	6.1115	-0.22559	0.5682	1544.1
7.72	773	2.5	NaN	-1.6806	14.975	2.2534	-176.82	15.652	-3.4396	2.9254	-717.44	1154.8	4.2017	826.57	1164.1	23.649	42.035	0	0	7.1751	3.0043	-15.586	-14.737	-1.7279	3.1323	15.32	15.308	5.4472	6.1366	-0.26602	0.57106	1544
7.73	774	2.5	NaN	-1.675	14.941	2.2171	-176.81	15.66	-3.4535	3.0571	-717.41	1154.8	4.1773	826.55	1164.1	26.219	42.331	0	0	7.2377	3.0678	-15.588	-14.739	-1.7166	3.1453	15.286	15.315	5.5211	6.213	-0.30189	0.57518	1544
7.74	775	2.5	NaN	-1.6853	14.919	2.2434	-176.82	15.667	-3.4268	2.9895	-717.41	1154.8	4.2801	826.51	1164.1	29.016	32.93	0	0	7.3089	3.14	-15.591	-14.742	-1.7332	3.1285	15.264	15.321	5.5757	6.2686	-0.32674	0.57949	1543.9
7.75	776	2.5	NaN	-1.7013	14.922	2.2739	-176.82	15.687	-3.4413	2.9515	-717.36	1154.8	4.2568	826.45	1164.1	23.649	30.878	0	0	7.4263	3.2591	-15.593	-14.744	-1.7498	3.135	15.268	15.34	5.6765	6.3942	-0.32506	0.59645	1543.8
7.76	777	2.5	NaN	-1.7178	14.933	2.3132	-176.81	15.677	-3.4453	2.8798	-717.33	1154.8	4.2811	826.43	1164.1	23.787	33.817	0	0	7.5347	3.3691	-15.596	-14.747	-1.7698	3.1372	15.278	15.332	5.7648	6.5063	-0.31722	0.58527	1543.8
7.77	778	2.5	NaN	-1.7333	14.948	2.3458	-176.8	15.656	-3.4527	2.8214	-717.33	1154.8	4.2903	826.45	1164.1	23.649	44.225	0	0	7.6342	3.47	-15.599	-14.75	-1.7878	3.1457	15.292	15.312	5.8464	6.6157	-0.30662	0.56244	1543.8
7.78	779	2.5	NaN	-1.7376	14.968	2.3567	-176.78	15.641	-3.4703	2.8529	-717.36	1154.8	4.2658	826.47	1164.1	25.938	50.824	0	0	7.6911	3.5278	-15.6	-14.751	-1.79	3.1642	15.311	15.297	5.901	6.692	-0.28883	0.54608	1543.9
7.79	780	2.5	NaN	-1.7242	14.988	2.3499	-176.78	15.618	-3.4647	2.9584	-717.41	1154.8	4.3302	826.5	1164	26.589	49.725	0	0	7.748	3.5855	-15.602	-14.753	-1.7751	3.1695	15.33	15.276	5.9728	6.755	-0.27181	0.5232	1543.9
7.8	781	2.5	NaN	-1.7203	14.993	2.33	-176.78	15.606	-3.455	3.0587	-717.43	1154.8	4.3719	826.53	1164	27.934	49.255	0	0	7.8049	3.6433	-15.603	-14.754	-1.769	3.1717	15.336	15.264	6.0359	6.815	-0.26709	0.50974	1544
7.81	782	2.5	NaN	-1.7136	15.017	2.308	-176.77	15.625	-3.4639	3.1841	-717.46	1154.8	4.3569	826.48	1164	27.977	48.398	0	0	7.887	3.7265	-15.604	-14.755	-1.7571	3.1837	15.361	15.282	6.1299	6.9103	-0.24356	0.52697	1544
7.82	783	2.5	NaN	-1.6997	15.071	2.3095	-176.78	15.629	-3.4845	3.258	-717.5	1154.8	4.3396	826.47	1164.1	33.943	46.933	0	0	7.9617	3.8024	-15.605	-14.756	-1.7399	3.1793	15.413	15.286	6.2218	6.9817	-0.19179	0.53013	1544
7.83	784	2.5	NaN	-1.6962	15.124	2.3375	-176.78	15.627	-3.5069	3.2235	-717.51	1154.9	4.292	826.47	1164.1	29.015	41.612	0	0	7.9189	3.759	-15.604	-14.755	-1.7358	3.1835	15.465	15.287	6.1831	6.9425	-0.13965	0.53101	1544
7.84	785	2.5	NaN	-1.6869	15.188	2.3388	-176.78	15.629	-3.5071	3.2869	-717.53	1154.9	4.3094	826.45	1164.1	23.649	36.668	0	0	7.9078	3.7477	-15.602	-14.753	-1.7248	3.1787	15.527	15.289	6.183	6.9265	-0.074818	0.53615	1544
7.85	786	2.5	NaN	-1.6683	15.232	2.3249	-176.79	15.619	-3.4968	3.4024	-717.57	1154.9	4.3592	826.46	1164.1	26.734	36.178	0	0	7.9256	3.7658	-15.599	-14.75	-1.7038	3.17	15.571	15.28	6.2218	6.9358	-0.02786	0.53053	1544.1
7.86	787	2.5	NaN	-1.6531	15.252	2.3275	-176.8	15.622	-3.4981	3.4575	-717.61	1154.9	4.3621	826.44	1164.1	24.568	33.016	0	0	7.8736	3.713	-15.594	-14.745	-1.6867	3.1708	15.591	15.283	6.1869	6.8839	-0.003446	0.53788	1544.1
7.87	788	2.5	NaN	-1.6469	15.265	2.3451	-176.79	15.647	-3.507	3.4605	-717.66	1155	4.3365	826.38	1164.1	23.649	34.429	0	0	7.8562	3.6953	-15.589	-14.74	-1.6794	3.1755	15.605	15.308	6.1768	6.8708	0.015498	0.56818	1544.1
7.88	789	2.5	NaN	-1.6291	15.264	2.342	-176.81	15.625	-3.4852	3.5323	-717.73	1154.9	4.435	826.41	1164	23.649	34.274	0	0	7.8847	3.7242	-15.583	-14.734	-1.6626	3.1558	15.602	15.287	6.2221	6.88	0.019046	0.55352	1544.2
7.89	790	2.5	NaN	-1.5987	15.25	2.3672	-176.83	15.601	-3.4259	3.5457	-717.83	1154.9	4.6261	826.41	1164	23.649	35.795	0	0	7.9718	3.8126	-15.578	-14.729	-1.6388	3.1299	15.585	15.265	6.3329	6.9425	0.0078938	0.53674	1544.3
7.9	791	2.5	NaN	-1.5719	15.244	2.3531	-176.8	15.621	-3.4734	3.6799	-717.84	1154.9	4.4671	826.39	1164	23.649	34.631	0	0	8.0654	3.9076	-15.572	-14.723	-1.6012	3.1671	15.583	15.283	6.4643	7.0747	0.010328	0.55939	1544.3
7.91	792	2.5	NaN	-1.5602	15.233	2.3582	-176.8	15.612	-3.4722	3.7156	-717.86	1154.9	4.4719	826.42	1164	23.649	35.023	0	0	8.0425	3.8844	-15.565	-14.716	-1.5883	3.1693	15.571	15.274	6.4542	7.0537	0.0060798	0.55857	1544.3
7.92	793	2.5	NaN	-1.5493	15.222	2.3864	-176.8	15.616	-3.4659	3.6923	-717.87	1154.9	4.485	826.4	1164	23.649	34.416	0	0	8.0158	3.8573	-15.557	-14.708	-1.5787	3.173	15.56	15.278	6.4371	7.0303	0.0026623	0.5705	1544.3
7.93	794	2.5	NaN	-1.539	15.21	2.4123	-176.79	15.615	-3.4765	3.6686	-717.88	1154.9	4.4496	826.42	1164	23.649	33.934	0	0	7.9892	3.8302	-15.549	-14.7	-1.568	3.1811	15.548	15.277	6.4212	7.0113	-0.0017276	0.57722	1544.3
7.94	795	2.5	NaN	-1.5267	15.201	2.4219	-176.79	15.607	-3.4699	3.6907	-717.88	1154.9	4.4762	826.46	1164	23.649	34.681	0	0	8.0242	3.8658	-15.544	-14.695	-1.5559	3.1794	15.537	15.271	6.4683	7.0452	-0.0069488	0.57548	1544.4
7.95	796	2.5	NaN	-1.5104	15.192	2.4222	-176.79	15.608	-3.4529	3.7529	-717.85	1154.9	4.5256	826.47	1164	23.649	33.639	0	0	8.0668	3.9091	-15.541	-14.692	-1.5391	3.1802	15.528	15.273	6.5277	7.0893	-0.012643	0.58098	1544.3
7.96	797	2.5	NaN	-1.4932	15.178	2.4245	-176.77	15.625	-3.4815	3.8145	-717.85	1154.9	4.4058	826.47	1164	23.649	34.607	0	0	8.1095	3.9523	-15.541	-14.692	-1.5151	3.2112	15.516	15.288	6.5944	7.1636	-0.025204	0.59592	1544.3
7.97	798	2.5	NaN	-1.4752	15.173	2.4164	-176.77	15.64	-3.4534	3.8975	-717.84	1154.9	4.4738	826.44	1164	23.649	36.09	0	0	8.0788	3.9212	-15.543	-14.694	-1.4966	3.2136	15.51	15.302	6.5822	7.1348	-0.032462	0.60811	1544.3
7.98	799	2.5	NaN	-1.474	15.177	2.4365	-176.78	15.634	-3.4527	3.8432	-717.82	1154.9	4.4769	826.46	1164	23.649	33.352	0	0	8.0306	3.8723	-15.546	-14.697	-1.4975	3.1963	15.514	15.298	6.5331	7.0686	-0.031605	0.60082	1544.3
7.99	800	2.5	NaN	-1.4618	15.197	2.4386	-176.78	15.651	-3.4515	3.8815	-717.75	1154.9	4.4674	826.44	1164	23.649	25.625	0	0	7.9654	3.8061	-15.542	-14.693	-1.4836	3.1972	15.534	15.313	6.4818	7.0033	-0.0082819	0.61977	1544.2
8	801	2.5	NaN	-1.4571	15.209	2.4566	-176.79	15.657	-3.4482	3.8408	-717.72	1154.9	4.4951	826.44	1164	23.649	24.005	0	0	7.9491	3.7896	-15.538	-14.689	-1.4814	3.1889	15.547	15.319	6.4678	6.9785	0.0086955	0.62999	1544.2
8.01	802	2.5	NaN	-1.4548	15.217	2.4713	-176.8	15.66	-3.4508	3.8047	-717.71	1154.9	4.5093	826.44	1164	23.649	24.005	0	0	8.0344	3.8762	-15.533	-14.684	-1.481	3.1787	15.555	15.322	6.5534	7.0549	0.021734	0.6379	1544.2
8.02	803	2.5	NaN	-1.4477	15.225	2.4725	-176.81	15.654	-3.4636	3.8143	-717.69	1154.9	4.5027	826.46	1164	23.649	28.823	0	0	7.9388	3.7791	-15.531	-14.682	-1.4732	3.1687	15.563	15.315	6.4656	6.9479	0.032918	0.63389	1544.2
8.03	804	2.5	NaN	-1.4374	15.231	2.4638	-176.81	15.64	-3.4812	3.854	-717.67	1154.9	4.4789	826.49	1164.1	23.649	38.001	0	0	7.8198	3.6584	-15.529	-14.68	-1.4606	3.164	15.571	15.3	6.3592	6.8224	0.041963	0.62086	1544.2
8.04	805	2.5	NaN	-1.4289	15.234	2.4562	-176.81	15.63	-3.4882	3.8906	-717.67	1154.9	4.4546	826.51	1164.1	23.649	48.001	0	0	7.769	3.6069	-15.527	-14.678	-1.4498	3.1691	15.574	15.289	6.3192	6.776	0.047509	0.61124	1544.2
8.05	806	2.5	NaN	-1.4151	15.244	2.4602	-176.81	15.619	-3.4718	3.8972	-717.65	1154.9	4.4852	826.52	1164	23.649	45.037	0	0	7.7235	3.5607	-15.525	-14.676	-1.4369	3.1709	15.584	15.279	6.2866	6.7316	0.059345	0.60249	1544.2
8.06	807	2.5	NaN	-1.413	15.245	2.4757	-176.8	15.621	-3.5008	3.8699	-717.63	1154.9	4.36	826.53	1164	23.649	38.932	0	0	7.6828	3.5194	-15.523	-14.674	-1.4312	3.1805	15.586	15.28	6.2516	6.6999	0.062531	0.60602	1544.2
8.07	808	2.5	NaN	-1.4011	15.251	2.4846	-176.8	15.646	-3.4976	3.8779	-717.62	1154.8	4.3255	826.47	1164.1	23.649	36.346	0	0	7.6266	3.4623	-15.521	-14.672	-1.4178	3.1798	15.593	15.303	6.2088	6.6421	0.071829	0.63131	1544.1
8.08	809	2.5	NaN	-1.4026	15.264	2.5034	-176.81	15.666	-3.4612	3.8335	-717.59	1154.8	4.3762	826.43	1164.1	23.649	27.474	0	0	7.5496	3.3842	-15.519	-14.67	-1.4227	3.1695	15.606	15.324	6.1268	6.5537	0.087323	0.65357	1544
8.09	810	2.5	NaN	-1.3995	15.265	2.5304	-176.81	15.665	-3.4401	3.7621	-717.58	1154.8	4.3866	826.43	1164.1	23.649	24.005	0	0	7.4214	3.2542	-15.518	-14.669	-1.4226	3.1647	15.607	15.323	5.9988	6.4189	0.089304	0.65405	1544
8.1	811	2.5	NaN	-1.3876	15.257	2.5405	-176.81	15.659	-3.4333	3.7648	-717.58	1154.8	4.3273	826.42	1164	23.649	24.005	0	0	7.336	3.1675	-15.518	-14.669	-1.4085	3.1707	15.598	15.318	5.9275	6.3382	0.080419	0.64873	1544
8.11	812	2.5	NaN	-1.3751	15.246	2.5359	-176.8	15.663	-3.431	3.82	-717.58	1154.8	4.2412	826.39	1164	23.649	24.005	0	0	7.2731	3.1037	-15.518	-14.669	-1.3908	3.187	15.588	15.321	5.8823	6.2907	0.06969	0.65117	1544
8.12	813	2.5	NaN	-1.3674	15.235	2.5303	-176.78	15.667	-3.4242	3.8648	-717.6	1154.8	4.1917	826.35	1164.1	23.649	24.005	0	0	7.234	3.064	-15.518	-14.669	-1.3795	3.2077	15.578	15.324	5.8544	6.2717	0.059197	0.65454	1544
8.13	814	2.5	NaN	-1.3581	15.221	2.5157	-176.76	15.656	-3.4033	3.9402	-717.62	1154.8	4.1992	826.35	1164.1	23.649	24.005	0	0	7.2226	3.0525	-15.518	-14.669	-1.3677	3.2256	15.565	15.312	5.8549	6.2781	0.046391	0.64313	1544
8.14	815	2.5	NaN	-1.352	15.221	2.5144	-176.74	15.639	-3.4025	3.9952	-717.63	1154.8	4.1506	826.35	1164	23.649	26.518	0	0	7.2283	3.0583	-15.518	-14.669	-1.3577	3.2556	15.565	15.296	5.8706	6.3139	0.046873	0.6268	1544
8.15	816	60	0	-1.347	15.239	2.5193	-176.71	15.642	-3.3936	4.0266	-717.59	1154.8	4.1305	826.32	1164.1	23.649	24.005	0	0	7.2374	3.0675	-15.517	-14.668	-1.3509	3.2837	15.582	15.299	5.8866	6.3512	0.064401	0.63047	1543.9
8.16	817	60	NaN	-1.3493	15.264	2.5565	-176.69	15.633	-3.4033	3.9767	-717.58	1154.8	4.1061	826.28	1164	23.649	24.005	0	0	7.2723	3.1029	-15.517	-14.668	-1.3541	3.3091	15.606	15.291	5.9182	6.4119	0.088837	0.6231	1543.9
8.17	818	60	NaN	-1.3431	15.281	2.575	-176.69	15.603	-3.3935	3.9814	-717.59	1154.8	4.1666	826.34	1164	23.649	26.634	0	0	7.4424	3.2755	-15.517	-14.668	-1.35	3.3055	15.622	15.263	6.0925	6.581	0.1046	0.59487	1544
8.18	819	60	NaN	-1.3241	15.305	2.5683	-176.68	15.591	-3.3845	4.0846	-717.56	1154.8	4.2053	826.34	1164	23.649	41.278	0	0	7.5138	3.348	-15.517	-14.668	-1.3285	3.3191	15.645	15.251	6.1853	6.6671	0.1276	0.58233	1543.9
8.19	820	60	NaN	-1.3139	15.333	2.5722	-176.67	15.588	-3.3785	4.1512	-717.55	1154.8	4.2418	826.32	1164	23.649	47.415	0	0	7.5289	3.3633	-15.518	-14.669	-1.3172	3.329	15.674	15.248	6.2117	6.6923	0.15584	0.57902	1543.9
8.2	821	60	NaN	-1.3125	15.362	2.5984	-176.66	15.592	-3.3854	4.1378	-717.54	1154.8	4.2441	826.32	1164	23.649	41.361	0	0	7.6497	3.4858	-15.518	-14.669	-1.3165	3.3327	15.704	15.251	6.3332	6.8185	0.18548	0.58198	1543.9
8.21	822	60	NaN	-1.31	15.389	2.6346	-176.65	15.611	-3.4107	4.0845	-717.53	1154.8	4.1696	826.3	1164	23.649	47.346	0	0	7.7517	3.5893	-15.518	-14.669	-1.3132	3.3426	15.732	15.268	6.4385	6.9319	0.214	0.59932	1543.9
8.22	823	60	NaN	-1.311	15.411	2.6691	-176.65	15.642	-3.4327	4.0216	-717.52	1154.8	4.0841	826.24	1164	23.649	52.419	0	0	7.837	3.6758	-15.517	-14.668	-1.3133	3.35	15.755	15.298	6.5237	7.0258	0.23817	0.62945	1543.8
8.23	824	60	NaN	-1.3045	15.431	2.6763	-176.67	15.625	-3.4011	4.0696	-717.51	1154.8	4.1893	826.27	1164	28.923	51.367	0	0	7.9009	3.7407	-15.517	-14.668	-1.309	3.3302	15.774	15.282	6.5919	7.0709	0.25672	0.61448	1543.8
8.24	825	60	NaN	-1.2986	15.419	2.6816	-176.67	15.62	-3.406	4.0888	-717.53	1154.7	4.1716	826.3	1164	29.038	52.53	0	0	7.9572	3.7979	-15.517	-14.668	-1.3016	3.3263	15.762	15.277	6.6556	7.1242	0.24532	0.60912	1543.9
8.25	826	60	NaN	-1.2891	15.388	2.6571	-176.67	15.647	-3.4229	4.2161	-717.59	1154.7	4.0895	826.27	1164	30.541	53.235	0	0	8.1314	3.9746	-15.517	-14.668	-1.2844	3.333	15.734	15.301	6.847	7.3076	0.21614	0.63278	1543.9
8.26	827	60	NaN	-1.292	15.357	2.6497	-176.69	15.664	-3.4096	4.2587	-717.65	1154.7	4.125	826.26	1164	27.202	51.499	0	0	8.2476	4.0924	-15.518	-14.669	-1.2871	3.3199	15.704	15.317	6.9605	7.4123	0.18624	0.64799	1543.9
8.27	828	60	NaN	-1.2981	15.331	2.6422	-176.7	15.672	-3.3812	4.2965	-717.69	1154.7	4.2173	826.23	1164	27.727	52.505	0	0	8.3086	4.1543	-15.518	-14.669	-1.2952	3.302	15.679	15.324	7.0134	7.4563	0.16064	0.65542	1544
8.28	829	60	NaN	-1.3054	15.31	2.6441	-176.71	15.671	-3.3796	4.3045	-717.72	1154.6	4.2344	826.23	1164	26.557	52.158	0	0	8.3372	4.1833	-15.519	-14.67	-1.3028	3.2924	15.657	15.323	7.0343	7.4758	0.13792	0.6524	1544
8.29	830	60	NaN	-1.3228	15.285	2.6715	-176.72	15.654	-3.4162	4.2225	-717.76	1154.6	4.1553	826.28	1164	25.889	49.37	0	0	8.3646	4.2112	-15.522	-14.673	-1.3203	3.2868	15.634	15.306	7.0443	7.498	0.11216	0.63287	1544.1
8.3	831	60	NaN	-1.351	15.247	2.6817	-176.73	15.631	-3.4388	4.2167	-717.83	1154.6	4.1345	826.3	1164	24.461	48.909	0	0	8.4157	4.263	-15.524	-14.675	-1.348	3.2772	15.597	15.281	7.0677	7.5402	0.073062	0.60601	1544.2
8.31	832	60	NaN	-1.3771	15.236	2.7015	-176.73	15.607	-3.4454	4.1685	-717.84	1154.6	4.135	826.35	1164	23.649	47.284	0	0	8.4499	4.2978	-15.527	-14.678	-1.3759	3.268	15.586	15.257	7.0741	7.5657	0.058595	0.57862	1544.2
8.32	833	60	NaN	-1.3909	15.208	2.6794	-176.75	15.606	-3.4483	4.2504	-717.89	1154.5	4.1594	826.31	1164	25.63	43.486	0	0	8.4677	4.3158	-15.532	-14.683	-1.3876	3.2577	15.561	15.254	7.0801	7.5735	0.028434	0.57052	1544.2
8.33	834	60	NaN	-1.4144	15.168	2.6641	-176.76	15.588	-3.4347	4.3195	-717.98	1154.5	4.2345	826.32	1164	23.649	46.472	0	0	8.5094	4.3581	-15.536	-14.687	-1.4112	3.2424	15.522	15.235	7.0982	7.6005	-0.014594	0.54774	1544.3
8.34	835	60	NaN	-1.4366	15.128	2.6626	-176.77	15.583	-3.4317	4.3525	-718.08	1154.4	4.2685	826.33	1164	23.649	41.653	0	0	8.4845	4.3328	-15.54	-14.691	-1.4335	3.2286	15.483	15.227	7.051	7.5614	-0.05755	0.53598	1544.4
8.35	836	60	NaN	-1.4559	15.101	2.6592	-176.78	15.582	-3.4414	4.3793	-718.15	1154.4	4.2642	826.33	1164	23.649	32.172	0	0	8.3668	4.2134	-15.545	-14.696	-1.4516	3.2195	15.458	15.225	6.9152	7.4329	-0.086998	0.52938	1544.5
8.36	837	60	NaN	-1.4746	15.088	2.6505	-176.8	15.581	-3.4438	4.4125	-718.19	1154.3	4.2864	826.33	1164	23.649	27.698	0	0	8.249	4.0939	-15.549	-14.7	-1.4699	3.2092	15.446	15.222	6.7791	7.3031	-0.10316	0.52178	1544.6
8.37	838	60	NaN	-1.494	15.081	2.6439	-176.81	15.584	-3.4337	4.4514	-718.25	1154.3	4.3475	826.31	1164	23.649	24.005	0	0	8.1313	3.9744	-15.554	-14.705	-1.4902	3.1966	15.441	15.223	6.6411	7.1711	-0.11285	0.51836	1544.6
8.38	839	60	NaN	-1.5138	15.088	2.6257	-176.8	15.589	-3.4561	4.5387	-718.31	1154.2	4.3167	826.31	1164	23.649	24.005	0	0	8.0135	3.855	-15.559	-14.71	-1.5056	3.2061	15.451	15.226	6.5079	7.0611	-0.10793	0.51594	1544.6
8.39	840	60	NaN	-1.5191	15.095	2.6076	-176.81	15.573	-3.4376	4.6054	-718.35	1154.2	4.4035	826.34	1164	23.649	24.005	0	0	7.8958	3.7355	-15.563	-14.714	-1.5116	3.2018	15.459	15.21	6.3842	6.9373	-0.10439	0.49559	1544.7
8.4	841	60	NaN	-1.5321	15.101	2.6063	-176.8	15.584	-3.4467	4.612	-718.42	1154.2	4.411	826.34	1164	23.649	26.515	0	0	7.778	3.616	-15.568	-14.719	-1.5246	3.2079	15.467	15.219	6.2534	6.8239	-0.10088	0.50033	1544.8
8.41	842	60	NaN	-1.5311	15.118	2.5706	-176.79	15.605	-3.4656	4.7444	-718.49	1154.1	4.387	826.32	1164.1	23.649	24.005	0	0	7.6603	3.4966	-15.572	-14.723	-1.5178	3.2243	15.487	15.236	6.1425	6.7209	-0.085126	0.51293	1544.8
8.42	843	60	NaN	-1.5313	15.137	2.5579	-176.77	15.621	-3.4892	4.8047	-718.55	1154.1	4.3395	826.32	1164.1	23.649	24.005	0	0	7.5784	3.4135	-15.576	-14.727	-1.5141	3.2472	15.507	15.251	6.0644	6.6607	-0.068841	0.52358	1544.9
8.43	844	60	NaN	-1.5343	15.156	2.5629	-176.76	15.625	-3.492	4.804	-718.59	1154.1	4.3566	826.34	1164.1	23.649	24.005	0	0	7.5713	3.4063	-15.578	-14.729	-1.5177	3.2582	15.526	15.255	6.0536	6.6644	-0.052047	0.52556	1545
8.44	845	60	NaN	-1.5317	15.177	2.5619	-176.76	15.623	-3.4818	4.8291	-718.62	1154.1	4.412	826.36	1164.1	23.649	24.005	0	0	7.5866	3.4218	-15.582	-14.733	-1.5162	3.2586	15.547	15.253	6.0704	6.6804	-0.034435	0.52064	1545
8.45	846	60	NaN	-1.5177	15.197	2.5531	-176.75	15.625	-3.4909	4.9014	-718.66	1154.1	4.3943	826.38	1164.1	23.649	24.005	0	0	7.6189	3.4546	-15.585	-14.736	-1.4989	3.2666	15.567	15.255	6.12	6.7212	-0.018233	0.51932	1545.1
8.46	847	60	NaN	-1.4968	15.211	2.5336	-176.76	15.622	-3.4728	5.0261	-718.7	1154.1	4.4681	826.4	1164	23.649	24.005	0	0	7.6842	3.5209	-15.587	-14.739	-1.4761	3.2567	15.58	15.253	6.2082	6.7775	-0.0072798	0.51412	1545.1
8.47	848	60	NaN	-1.4756	15.235	2.5688	-176.76	15.643	-3.4888	4.9834	-718.77	1154.1	4.3918	826.38	1164	23.649	24.005	0	0	7.7616	3.5994	-15.59	-14.741	-1.4537	3.2582	15.605	15.273	6.3079	6.8576	0.014433	0.53162	1545.2
8.48	849	60	NaN	-1.4555	15.247	2.5711	-176.78	15.649	-3.466	5.0354	-718.8	1154.1	4.4407	826.36	1164.1	25.099	33.552	0	0	7.8646	3.7039	-15.594	-14.745	-1.4335	3.2463	15.618	15.279	6.4311	6.9502	0.024042	0.53363	1545.2
8.49	850	60	NaN	-1.4283	15.259	2.5857	-176.78	15.644	-3.4656	5.048	-718.81	1154.1	4.4288	826.37	1164	25.872	42.145	0	0	7.9318	3.7721	-15.599	-14.75	-1.4053	3.2393	15.629	15.273	6.5265	7.0114	0.030326	0.52388	1545.2
8.5	851	60	NaN	-1.4077	15.275	2.5955	-176.8	15.634	-3.4595	5.0663	-718.81	1154.1	4.4369	826.37	1164	23.649	39.267	0	0	7.9719	3.8127	-15.603	-14.754	-1.3844	3.2269	15.644	15.265	6.5875	7.0396	0.040817	0.51084	1545.2
8.51	852	60	NaN	-1.3906	15.29	2.6032	-176.8	15.629	-3.461	5.0803	-718.8	1154.1	4.4231	826.36	1164	24.063	39.526	0	0	7.9577	3.7983	-15.608	-14.759	-1.3662	3.2198	15.658	15.261	6.5914	7.0181	0.050693	0.50191	1545.2
8.52	853	60	NaN	-1.3707	15.297	2.6197	-176.81	15.627	-3.4668	5.0578	-718.79	1154.1	4.3983	826.36	1164	25.201	35.05	0	0	7.9583	3.7989	-15.612	-14.763	-1.3462	3.2185	15.667	15.258	6.612	7.0174	0.054296	0.4951	1545.2
8.53	854	60	NaN	-1.3517	15.303	2.6381	-176.82	15.616	-3.4332	5.0264	-718.79	1154.1	4.4979	826.35	1164	25.15	30.266	0	0	7.9559	3.7965	-15.616	-14.767	-1.3321	3.2018	15.671	15.249	6.6238	6.9983	0.054572	0.48129	1545.2
8.54	855	60	NaN	-1.3249	15.304	2.6384	-176.82	15.605	-3.4343	5.0771	-718.77	1154.1	4.507	826.37	1164	24.719	40.638	0	0	7.9019	3.7417	-15.619	-14.77	-1.3038	3.201	15.672	15.237	6.5981	6.9427	0.052593	0.46705	1545.2
8.55	856	60	NaN	-1.3088	15.29	2.6524	-176.8	15.6	-3.4676	5.0442	-718.77	1154.1	4.4084	826.4	1164	27.872	49.49	0	0	7.8304	3.6692	-15.623	-14.774	-1.2852	3.2201	15.659	15.232	6.5452	6.8893	0.036614	0.45796	1545.2
8.56	857	60	NaN	-1.2795	15.287	2.6491	-176.79	15.611	-3.4856	5.093	-718.74	1154.1	4.3705	826.36	1164.1	30.609	51.039	0	0	7.6992	3.536	-15.628	-14.779	-1.2527	3.2335	15.656	15.241	6.4464	6.7695	0.028798	0.46255	1545.1
8.57	858	60	NaN	-1.2437	15.279	2.6463	-176.78	15.606	-3.4789	5.1542	-718.69	1154.1	4.4274	826.37	1164.1	30.099	50.988	0	0	7.6356	3.4715	-15.632	-14.783	-1.2167	3.2443	15.649	15.237	6.4189	6.7157	0.016326	0.45343	1545.1
8.58	859	60	NaN	-1.2212	15.276	2.6634	-176.77	15.603	-3.4768	5.1318	-718.63	1154.1	4.4684	826.38	1164.1	34.018	51.152	0	0	7.5908	3.426	-15.637	-14.788	-1.1966	3.2542	15.645	15.234	6.3942	6.6803	0.0074695	0.44621	1545
8.59	860	60	NaN	-1.2036	15.276	2.6832	-176.76	15.601	-3.4789	5.0954	-718.56	1154.2	4.4897	826.38	1164.1	30.375	51.78	0	0	7.47	3.3034	-15.642	-14.793	-1.1811	3.2648	15.643	15.234	6.2888	6.5682	0.0011394	0.44108	1545
8.6	861	60	NaN	-1.1777	15.271	2.6885	-176.75	15.599	-3.4775	5.1244	-718.5	1154.2	4.5179	826.39	1164	36.804	52.227	0	0	7.3897	3.222	-15.651	-14.802	-1.1552	3.2762	15.637	15.233	6.2345	6.4982	-0.013418	0.43103	1544.9
8.61	862	60	NaN	-1.1553	15.261	2.6991	-176.74	15.613	-3.4868	5.134	-718.45	1154.2	4.5024	826.38	1164.1	36.746	52.505	0	0	7.3406	3.1721	-15.661	-14.812	-1.1319	3.2859	15.627	15.246	6.2086	6.458	-0.0344	0.43408	1544.9
8.62	863	60	NaN	-1.1228	15.242	2.7077	-176.74	15.624	-3.4592	5.1452	-718.37	1154.2	4.6085	826.34	1164.1	34.783	51.737	0	0	7.3548	3.1866	-15.666	-14.817	-1.1029	3.2808	15.607	15.26	6.2518	6.4673	-0.059177	0.44265	1544.7
8.63	864	60	NaN	-1.1074	15.233	2.711	-176.74	15.606	-3.4705	5.1485	-718.32	1154.3	4.5988	826.41	1164	36.285	50.245	0	0	7.3589	3.1908	-15.67	-14.821	-1.087	3.2764	15.596	15.243	6.272	6.4672	-0.074296	0.42214	1544.8
8.64	865	60	NaN	-1.0804	15.225	2.707	-176.74	15.609	-3.4621	5.2046	-718.26	1154.3	4.6437	826.4	1164	37.622	49.284	0	0	7.2985	3.1295	-15.673	-14.824	-1.0596	3.2781	15.587	15.247	6.2389	6.4076	-0.086243	0.42216	1544.7
8.65	866	60	NaN	-1.0654	15.219	2.7223	-176.74	15.617	-3.4967	5.1792	-718.19	1154.3	4.541	826.41	1164.1	36.891	49.396	0	0	7.2212	3.051	-15.677	-14.828	-1.0417	3.2854	15.581	15.255	6.1795	6.3364	-0.096123	0.42754	1544.6
8.66	867	60	NaN	-1.0579	15.223	2.7461	-176.74	15.626	-3.5022	5.1141	-718.12	1154.4	4.515	826.41	1164.1	35.867	50.524	0	0	7.1317	2.9603	-15.68	-14.831	-1.0356	3.2811	15.583	15.266	6.0961	6.2414	-0.09658	0.4352	1544.6
8.67	868	60	NaN	-1.0498	15.235	2.7608	-176.75	15.635	-3.4816	5.08	-718.04	1154.4	4.5733	826.4	1164.1	41.117	50.733	0	0	7.0322	2.8593	-15.685	-14.836	-1.031	3.2666	15.594	15.277	6.0012	6.1259	-0.091264	0.441	1544.5
8.68	869	60	NaN	-1.0434	15.244	2.7649	-176.77	15.635	-3.4858	5.0725	-717.97	1154.4	4.5728	826.41	1164.1	37.709	51.236	0	0	6.862	2.6866	-15.691	-14.842	-1.0249	3.2502	15.601	15.278	5.8371	5.9368	-0.089627	0.43667	1544.4
8.69	870	60	NaN	-1.0478	15.248	2.7746	-176.79	15.62	-3.4704	5.0195	-717.91	1154.5	4.6387	826.46	1164.1	40.031	51.004	0	0	6.6239	2.4451	-15.698	-14.849	-1.0337	3.2209	15.603	15.265	5.5903	5.666	-0.094976	0.41579	1544.4
8.7	871	60	NaN	-1.0542	15.249	2.7631	-176.81	15.636	-3.461	5.0488	-717.85	1154.5	4.649	826.45	1164.1	39.781	51.403	0	0	6.6027	2.4235	-15.699	-14.85	-1.0394	3.2083	15.604	15.281	5.5633	5.6318	-0.0948	0.43085	1544.3
8.71	872	60	NaN	-1.0551	15.253	2.757	-176.81	15.654	-3.4972	5.0556	-717.78	1154.5	4.534	826.46	1164.1	39.029	50.548	0	0	6.5856	2.4062	-15.7	-14.851	-1.0358	3.2125	15.609	15.299	5.5498	5.6187	-0.09136	0.44815	1544.3
8.72	873	60	NaN	-1.0669	15.245	2.7606	-176.83	15.677	-3.434	5.0305	-717.76	1154.6	4.7064	826.49	1164.1	38.447	50.032	0	0	6.4966	2.3159	-15.7	-14.851	-1.0549	3.186	15.599	15.324	5.4418	5.5018	-0.10115	0.4724	1544.3
8.73	874	60	NaN	-1.0817	15.249	2.7705	-176.81	15.735	-3.4175	4.9772	-717.71	1154.6	4.7243	826.48	1164.1	38.402	49.677	0	0	6.3864	2.2041	-15.7	-14.851	-1.0723	3.1949	15.603	15.381	5.3141	5.399	-0.096974	0.52983	1544.2
8.74	875	60	NaN	-1.0931	15.256	2.7773	-176.8	15.811	-3.4001	4.9337	-717.65	1154.6	4.7421	826.46	1164.2	40.17	48.446	0	0	6.2551	2.0708	-15.701	-14.852	-1.086	3.2094	15.611	15.456	5.1691	5.2802	-0.089777	0.60379	1544.1
8.75	876	60	NaN	-1.0992	15.255	2.7732	-176.79	15.879	-3.3694	4.9316	-717.62	1154.6	4.8054	826.47	1164.2	38.938	49.063	0	0	6.1644	1.9788	-15.699	-14.85	-1.0945	3.2131	15.612	15.523	5.07	5.1919	-0.087211	0.67275	1544.1
8.76	877	60	NaN	-1.1003	15.256	2.7586	-176.78	15.94	-3.3913	4.9686	-717.59	1154.6	4.7178	826.51	1164.3	39.859	48.741	0	0	6.1167	1.9304	-15.697	-14.848	-1.091	3.2329	15.614	15.582	5.0257	5.1633	-0.082836	0.73436	1544.1
8.77	878	60	NaN	-1.0949	15.264	2.7422	-176.75	16.018	-3.4229	5.0066	-717.54	1154.6	4.6112	826.54	1164.3	40.713	49.017	0	0	6.1274	1.9412	-15.694	-14.845	-1.0803	3.2634	15.623	15.659	5.0471	5.2046	-0.070512	0.81422	1544.1
8.78	879	60	NaN	-1.1002	15.257	2.735	-176.74	16.109	-3.3732	5.0145	-717.56	1154.6	4.7761	826.59	1164.3	40.14	48.955	0	0	6.0791	1.8922	-15.691	-14.842	-1.0914	3.2664	15.617	15.75	4.9877	5.1587	-0.074463	0.90775	1544.2
8.79	880	60	NaN	-1.1007	15.266	2.7498	-176.74	16.162	-3.3332	4.9577	-717.54	1154.6	4.9054	826.65	1164.3	39.046	49.279	0	0	6.0221	1.8344	-15.688	-14.839	-1.0987	3.2578	15.625	15.803	4.9234	5.0922	-0.063534	0.96377	1544.2
8.8	881	60	NaN	-1.0928	15.282	2.7496	-176.73	16.226	-3.3468	4.9683	-717.51	1154.6	4.8508	826.7	1164.4	39.572	48.039	0	0	6.0999	1.9133	-15.684	-14.835	-1.0884	3.2732	15.643	15.865	5.0115	5.1865	-0.040971	1.0301	1544.2
8.81	882	60	NaN	-1.0831	15.306	2.7525	-176.73	16.265	-3.3377	4.9749	-717.46	1154.7	4.8798	826.83	1164.4	39.904	47.073	0	0	6.1463	1.9605	-15.68	-14.831	-1.0796	3.2747	15.666	15.904	5.0667	5.2351	-0.013259	1.0731	1544.3
8.82	883	60	NaN	-1.0777	15.325	2.7597	-176.73	16.291	-3.3022	4.9623	-717.43	1154.7	5.0121	826.96	1164.4	39.08	46.685	0	0	6.1356	1.9496	-15.674	-14.825	-1.0796	3.2644	15.684	15.932	5.0561	5.2141	0.010094	1.1065	1544.4
8.83	884	60	NaN	-1.0689	15.339	2.7657	-176.74	16.327	-3.2775	4.9586	-717.41	1154.7	5.1268	827.03	1164.4	40.824	45.436	0	0	6.2263	2.0416	-15.669	-14.82	-1.0752	3.258	15.699	15.968	5.1512	5.2997	0.029365	1.1473	1544.5
8.84	885	60	NaN	-1.0482	15.357	2.7676	-176.73	16.363	-3.2787	4.9859	-717.36	1154.7	5.1671	827.13	1164.4	39.703	44.862	0	0	6.2997	2.1161	-15.664	-14.815	-1.0549	3.2617	15.717	16.004	5.2448	5.3778	0.052812	1.189	1544.5
8.85	886	60	NaN	-1.0444	15.363	2.7562	-176.7	16.406	-3.2644	5.0404	-717.35	1154.7	5.2366	827.17	1164.4	41.312	44.24	0	0	6.3033	2.1197	-15.658	-14.809	-1.0517	3.2888	15.722	16.047	5.2516	5.4086	0.064763	1.2381	1544.6
8.86	887	60	NaN	-1.0304	15.375	2.7539	-176.74	16.588	-3.1675	5.101	-717.32	1154.7	5.5683	826.79	1164.4	38.697	45.633	0	0	6.2974	2.1137	-15.649	-14.8	-1.0478	3.2395	15.736	16.228	5.2496	5.3533	0.086553	1.4276	1544.1
8.87	888	60	NaN	-1.025	15.39	2.7896	-176.75	16.615	-3.1693	5.0108	-717.28	1154.7	5.6256	826.88	1164.4	38.495	46.657	0	0	6.2889	2.1051	-15.64	-14.791	-1.0479	3.2235	15.748	16.256	5.241	5.3286	0.10772	1.4654	1544.2
8.88	889	60	NaN	-1.0129	15.404	2.8001	-176.76	16.646	-3.2057	5.0249	-717.23	1154.7	5.5853	827.04	1164.4	39.585	49.37	0	0	6.2451	2.0607	-15.637	-14.788	-1.0337	3.2226	15.762	16.288	5.2114	5.2833	0.12488	1.5001	1544.3
8.89	890	60	NaN	-1.0091	15.415	2.809	-176.74	16.685	-3.2524	5.0112	-717.18	1154.8	5.4838	827.17	1164.4	38.434	49.233	0	0	6.2366	2.052	-15.635	-14.786	-1.0267	3.2378	15.774	16.327	5.2099	5.2898	0.1388	1.5406	1544.4
8.9	891	60	NaN	-1.0106	15.417	2.8207	-176.74	16.717	-3.2795	4.978	-717.14	1154.8	5.4346	827.27	1164.4	40.716	46.25	0	0	6.3183	2.135	-15.633	-14.784	-1.0275	3.245	15.776	16.359	5.2908	5.38	0.14298	1.5752	1544.4
8.91	892	60	NaN	-1.0071	15.407	2.8253	-176.73	16.771	-3.2909	4.9885	-717.12	1154.8	5.4242	827.38	1164.4	39.633	46.907	0	0	6.2575	2.0733	-15.631	-14.782	-1.0232	3.2489	15.765	16.412	5.2343	5.3222	0.13351	1.63	1544.5
8.92	893	60	NaN	-1.0006	15.389	2.8246	-176.7	16.89	-3.3244	5.003	-717.09	1154.8	5.2856	827.45	1164.5	41.133	46.27	0	0	6.1772	1.9918	-15.631	-14.782	-1.0111	3.2885	15.75	16.529	5.1662	5.2804	0.11901	1.7476	1544.6
8.93	894	60	NaN	-1.0029	15.385	2.8307	-176.69	16.993	-3.3316	4.9636	-717.03	1154.8	5.2369	827.51	1164.6	40.054	47.686	0	0	6.1737	1.9882	-15.63	-14.781	-1.013	3.3008	15.747	16.631	5.1607	5.2891	0.1163	1.8494	1544.6
8.94	895	60	NaN	-1.0014	15.378	2.8123	-176.68	17.121	-3.3212	5.0185	-716.98	1154.8	5.214	827.51	1164.7	39.519	51.057	0	0	6.1277	1.9416	-15.631	-14.782	-1.0086	3.3136	15.743	16.757	5.1191	5.2552	0.11183	1.9751	1544.5
8.95	896	60	NaN	-1.0069	15.358	2.8338	-176.68	17.307	-3.2702	4.9339	-716.95	1154.9	5.2991	827.51	1164.7	39.365	55.197	0	0	6.0621	1.875	-15.632	-14.783	-1.0205	3.3043	15.724	16.941	5.0416	5.1793	0.092118	2.1586	1544.5
8.96	897	60	NaN	-1.0163	15.344	2.8446	-176.69	17.408	-3.1874	4.8845	-716.92	1154.9	5.5016	827.61	1164.7	41.636	55.328	0	0	6.0033	1.8153	-15.632	-14.783	-1.0392	3.2834	15.708	17.044	4.9641	5.0987	0.076234	2.2607	1544.6
8.97	898	60	NaN	-1.0187	15.331	2.8433	-176.7	17.501	-3.1144	4.8891	-716.9	1154.9	5.6655	827.7	1164.6	41.201	57.053	0	0	5.9458	1.757	-15.632	-14.783	-1.0475	3.2674	15.694	17.138	4.8983	5.0244	0.062681	2.355	1544.6
8.98	899	60	NaN	-1.0159	15.318	2.8447	-176.7	17.623	-3.0686	4.8835	-716.88	1154.8	5.7346	827.71	1164.7	42.018	57.116	0	0	5.8853	1.6956	-15.631	-14.782	-1.0474	3.2635	15.682	17.259	4.8378	4.9591	0.051415	2.4766	1544.6
8.99	900	60	NaN	-1.0195	15.311	2.8538	-176.7	17.747	-3.0481	4.8303	-716.85	1154.9	5.7368	827.73	1164.7	42.869	55.739	0	0	5.8681	1.6782	-15.631	-14.782	-1.0531	3.2691	15.677	17.381	4.815	4.9473	0.045344	2.5992	1544.6
9	901	60	NaN	-1.0358	15.31	2.8581	-176.69	17.862	-3.0578	4.7758	-716.81	1154.9	5.6617	827.8	1164.7	39.981	54.351	0	0	5.8664	1.6764	-15.632	-14.783	-1.0686	3.2787	15.676	17.496	4.7977	4.9551	0.044105	2.7135	1544.6
9.01	902	60	NaN	-1.0402	15.288	2.8616	-176.68	17.994	-3.1056	4.7176	-716.77	1154.8	5.4429	827.97	1164.8	40.373	51.777	0	0	5.8309	1.6404	-15.633	-14.784	-1.0671	3.2936	15.656	17.626	4.7638	4.934	0.023343	2.8421	1544.8
9.02	903	60	NaN	-1.0476	15.265	2.8321	-176.67	18.083	-3.1183	4.7689	-716.78	1154.8	5.3457	828.04	1164.8	39.487	49.29	0	0	5.7794	1.5881	-15.633	-14.784	-1.0689	3.3038	15.635	17.713	4.7104	4.8919	0.0013209	2.9288	1544.9
9.03	904	60	NaN	-1.0564	15.251	2.8389	-176.68	18.176	-3.1094	4.694	-716.76	1154.8	5.3271	828.06	1164.8	37.938	48.695	0	0	5.7166	1.5244	-15.634	-14.785	-1.0799	3.2941	15.622	17.805	4.6367	4.8186	-0.011915	3.0204	1544.9
9.04	905	60	NaN	-1.0686	15.224	2.8149	-176.71	18.225	-3.0945	4.7045	-716.74	1154.8	5.335	828.12	1164.9	40.817	47.436	0	0	5.7078	1.5155	-15.635	-14.786	-1.092	3.2675	15.598	17.852	4.6158	4.783	-0.037097	3.0656	1544.9
9.05	906	60	NaN	-1.0821	15.199	2.7942	-176.74	18.197	-3.0922	4.701	-716.74	1154.8	5.3375	828.23	1164.9	41.683	43.438	0	0	5.7115	1.5192	-15.637	-14.788	-1.1057	3.2324	15.575	17.822	4.6057	4.7516	-0.061996	3.034	1545
9.06	907	60	NaN	-1.0971	15.18	2.7879	-176.78	18.085	-3.1133	4.6583	-716.76	1154.8	5.3039	828.43	1164.9	39.59	41.962	0	0	5.6194	1.4258	-15.638	-14.789	-1.1211	3.2001	15.554	17.711	4.4983	4.6259	-0.083592	2.9217	1545.2
9.07	908	60	NaN	-1.1093	15.159	2.7655	-176.81	17.91	-3.1309	4.6825	-716.78	1154.8	5.292	828.72	1164.9	40.739	38.781	0	0	5.5725	1.3783	-15.638	-14.789	-1.1319	3.1703	15.531	17.538	4.4406	4.5486	-0.10645	2.7491	1545.5
9.08	909	60	NaN	-1.1069	15.151	2.7175	-176.85	17.713	-3.0839	4.8062	-716.75	1154.8	5.4615	828.98	1164.7	41.324	37.197	0	0	5.5564	1.3619	-15.637	-14.788	-1.1312	3.1259	15.519	17.345	4.4252	4.4877	-0.118	2.557	1545.8
9.09	910	60	NaN	-1.1296	15.151	2.6991	-176.88	17.562	-3.0966	4.8042	-716.75	1154.8	5.394	829.1	1164.8	39.352	38.429	0	0	5.496	1.3006	-15.638	-14.789	-1.1514	3.1026	15.519	17.194	4.3446	4.4032	-0.11899	2.4044	1545.9
9.1	911	60	NaN	-1.1396	15.146	2.697	-176.89	17.518	-3.0964	4.7827	-716.76	1154.8	5.344	829	1164.8	40.355	32.974	0	0	5.4885	1.293	-15.64	-14.791	-1.1604	3.091	15.517	17.147	4.3281	4.384	-0.12226	2.3564	1545.8
9.11	912	60	NaN	-1.1533	15.155	2.704	-176.9	17.461	-3.0732	4.7389	-716.76	1154.8	5.364	828.93	1164.9	41.746	42.448	0	0	5.5341	1.3393	-15.641	-14.792	-1.1765	3.0768	15.527	17.089	4.3577	4.4161	-0.11445	2.2967	1545.7
9.12	913	60	NaN	-1.1626	15.171	2.7147	-176.91	17.357	-3.0166	4.6986	-716.75	1154.9	5.4808	828.92	1164.8	40.419	37.931	0	0	5.5678	1.3734	-15.642	-14.794	-1.1916	3.0591	15.54	16.987	4.3762	4.4326	-0.10247	2.1938	1545.7
9.13	914	60	NaN	-1.1744	15.186	2.7392	-176.91	17.214	-2.9724	4.6179	-716.75	1154.9	5.5305	828.92	1164.7	38.172	59.961	0	0	5.5937	1.3998	-15.643	-14.794	-1.2082	3.0579	15.552	16.848	4.3855	4.4577	-0.091306	2.054	1545.7
9.14	915	60	NaN	-1.185	15.199	2.7592	-176.89	17.097	-2.9749	4.5547	-716.75	1154.9	5.427	828.89	1164.7	42.369	63.922	0	1	5.6507	1.4575	-15.644	-14.795	-1.2174	3.0808	15.562	16.733	4.4333	4.5383	-0.081628	1.9385	1545.7
9.15	916	60	NaN	-1.181	15.206	2.7503	-176.86	17.048	-3.0121	4.5985	-716.75	1154.9	5.2326	828.85	1164.8	42.014	60.86	0	1	5.7127	1.5205	-15.646	-14.797	-1.2045	3.1141	15.571	16.683	4.5082	4.6345	-0.074818	1.886	1545.6
9.16	917	60	NaN	-1.1667	15.2	2.7489	-176.84	16.965	-3.048	4.624	-716.79	1154.9	4.9938	828.67	1164.8	43.713	63.011	0	1	5.7799	1.5886	-15.648	-14.799	-1.1804	3.1443	15.569	16.596	4.5995	4.7329	-0.079368	1.7971	1545.5
9.17	918	60	NaN	-1.1654	15.202	2.7331	-176.81	16.875	-3.1298	4.6676	-716.83	1154.9	4.6553	828.62	1164.9	43.79	64.128	0	1	5.7229	1.5308	-15.651	-14.802	-1.1649	3.1919	15.573	16.503	4.5579	4.7227	-0.078038	1.7012	1545.5
9.18	919	60	NaN	-1.1591	15.208	2.7395	-176.8	16.498	-3.1741	4.6501	-716.87	1154.9	4.4301	829.07	1164.8	44.704	64.378	0	1	5.728	1.536	-15.653	-14.804	-1.151	3.2067	15.574	16.132	4.5771	4.7427	-0.07919	1.3273	1546
9.19	920	60	NaN	-1.1561	15.218	2.7457	-176.79	16.263	-3.1438	4.6205	-716.88	1154.9	4.4514	829.23	1164.7	44.459	63.182	0	1	5.8333	1.6429	-15.654	-14.805	-1.1498	3.2196	15.578	15.902	4.6835	4.8624	-0.075725	1.0973	1546.1
9.2	921	60	NaN	-1.1561	15.23	2.7598	-176.76	16.111	-3.1321	4.5416	-716.88	1154.9	4.4302	829.26	1164.6	43.33	62.664	0	1	5.9373	1.7484	-15.656	-14.807	-1.152	3.2485	15.588	15.753	4.7853	4.9969	-0.067577	0.94619	1546.2
9.21	922	60	NaN	-1.1588	15.24	2.7754	-176.72	15.998	-3.1449	4.4538	-716.91	1154.9	4.3533	829.22	1164.6	42.374	61.895	0	1	6.0399	1.8525	-15.658	-14.809	-1.155	3.2829	15.598	15.64	4.8849	5.1354	-0.060152	0.83123	1546.2
9.22	923	60	NaN	-1.1597	15.246	2.772	-176.69	15.904	-3.1717	4.4315	-716.95	1154.9	4.2579	829.12	1164.6	42.644	62.323	0	1	5.9898	1.8016	-15.662	-14.813	-1.1533	3.3158	15.606	15.545	4.8365	5.1174	-0.056217	0.73158	1546.1
9.23	924	60	NaN	-1.1536	15.251	2.7385	-176.67	15.759	-3.2153	4.4975	-716.97	1154.9	4.1374	829.06	1164.7	40.881	61.009	0	1	5.969	1.7806	-15.665	-14.816	-1.1403	3.3425	15.613	15.397	4.8288	5.1231	-0.052146	0.58123	1546.1
9.24	925	60	NaN	-1.1469	15.252	2.7041	-176.7	15.417	-3.2055	4.5594	-717.03	1154.9	4.22	829.11	1164.5	41.509	59.765	0	1	6.0081	1.8202	-15.666	-14.817	-1.1343	3.3122	15.609	15.06	4.8738	5.1324	-0.057156	0.24259	1546.2
9.25	926	60	NaN	-1.1574	15.262	2.6934	-176.71	15.103	-3.1673	4.5403	-717.06	1154.9	4.3477	829.22	1164.4	39.643	54.694	0	1	6.0442	1.8568	-15.668	-14.819	-1.1502	3.2975	15.614	14.751	4.894	5.1543	-0.053958	-0.067563	1546.3
9.26	927	60	NaN	-1.1647	15.282	2.6754	-176.72	14.807	-3.2191	4.5463	-717.06	1155	4.2369	829.3	1164.4	39.914	52.093	0	1	6.0613	1.8741	-15.67	-14.821	-1.1532	3.2921	15.632	14.457	4.908	5.1662	-0.03766	-0.36417	1546.4
9.27	928	60	NaN	-1.1724	15.3	2.6796	-176.75	14.511	-3.2112	4.492	-717.06	1155	4.344	829.32	1164.4	40.399	49.7	0	1	6.0385	1.8511	-15.672	-14.823	-1.1669	3.2507	15.646	14.164	4.8717	5.1018	-0.025814	-0.65898	1546.4
9.28	929	60	NaN	-1.1807	15.315	2.6643	-176.81	14.132	-3.2044	4.5039	-717.08	1155	4.5004	829.31	1164.2	39.624	44.285	0	1	5.9915	1.8034	-15.673	-14.824	-1.1806	3.191	15.656	13.791	4.811	4.9944	-0.017285	-1.0336	1546.4
9.29	930	60	NaN	-1.1923	15.319	2.6483	-176.85	13.807	-3.2445	4.5272	-717.12	1155	4.5166	829.26	1164.2	40.22	47.757	0	1	5.9061	1.7168	-15.674	-14.825	-1.1919	3.1511	15.657	13.469	4.7142	4.8678	-0.016523	-1.3557	1546.4
9.3	931	60	NaN	-1.2049	15.309	2.6448	-176.87	13.611	-3.3495	4.5175	-717.19	1155.1	4.3142	829.12	1164.2	41.495	49.475	0	1	5.9715	1.783	-15.675	-14.826	-1.1974	3.141	15.649	13.272	4.7741	4.924	-0.026614	-1.5545	1546.3
9.31	932	60	NaN	-1.211	15.3	2.6195	-176.89	13.405	-3.4876	4.5712	-717.27	1155	4.0219	828.9	1164.3	40.217	50.311	0	1	6.028	1.8404	-15.677	-14.828	-1.1906	3.1309	15.641	13.064	4.8374	4.9713	-0.035816	-1.7643	1546.2
9.32	933	60	NaN	-1.2184	15.302	2.6116	-176.9	13.251	-3.4298	4.5973	-717.31	1155.1	4.2428	828.76	1164.2	39.085	50.884	0	1	6.0032	1.8152	-15.679	-14.83	-1.2053	3.111	15.64	12.913	4.7978	4.9262	-0.039303	-1.9172	1546.1
9.33	934	60	NaN	-1.2352	15.316	2.6484	-176.88	13.135	-3.4301	4.4497	-717.34	1155.1	4.244	828.62	1164.1	39.666	53.985	0	1	6.0027	1.8147	-15.68	-14.831	-1.2276	3.1262	15.651	12.8	4.7751	4.9409	-0.029229	-2.0309	1546
9.34	935	60	NaN	-1.2463	15.314	2.639	-176.85	13.043	-3.4218	4.4771	-717.4	1155.1	4.2468	828.48	1164.1	39.243	53.82	0	1	6.0151	1.8273	-15.68	-14.831	-1.2378	3.1537	15.647	12.71	4.7773	4.981	-0.033247	-2.1218	1545.9
9.35	936	60	NaN	-1.2498	15.331	2.6638	-176.81	12.999	-3.4543	4.4004	-717.41	1155.1	4.098	828.3	1164	40.145	52.384	0	1	6.0464	1.8591	-15.681	-14.832	-1.2385	3.1969	15.664	12.666	4.8079	5.056	-0.017396	-2.1658	1545.7
9.36	937	60	NaN	-1.251	15.344	2.6644	-176.76	12.978	-3.4695	4.3927	-717.46	1155.1	3.9438	828.03	1164	39.801	53.186	0	1	6.0748	1.8878	-15.682	-14.833	-1.2344	3.2604	15.676	12.646	4.8404	5.1483	-0.0063675	-2.1866	1545.5
9.37	938	60	NaN	-1.2545	15.356	2.6521	-176.7	12.959	-3.4279	4.4071	-717.52	1155.1	3.9316	827.78	1164	38.951	50.416	0	1	6.0962	1.9095	-15.684	-14.835	-1.2369	3.3163	15.686	12.63	4.8593	5.2259	0.0019075	-2.2056	1545.3
9.38	939	60	NaN	-1.2546	15.372	2.6482	-176.66	12.938	-3.3655	4.3888	-717.55	1155.1	3.9807	827.61	1163.9	41.582	42.716	0	1	6.1525	1.9667	-15.686	-14.837	-1.2394	3.3572	15.699	12.612	4.9131	5.3239	0.012538	-2.2247	1545.2
9.39	940	60	NaN	-1.2405	15.362	2.6042	-176.6	12.931	-3.3516	4.5237	-717.63	1155	3.8434	827.42	1163.8	40.175	51.502	0	1	6.2055	2.0204	-15.688	-14.839	-1.2153	3.4273	15.688	12.606	4.9902	5.4477	-0.00024975	-2.2334	1545.1
9.4	941	60	NaN	-1.2444	15.386	2.6351	-176.54	12.955	-3.269	4.3663	-717.66	1155.1	3.8623	827.13	1163.7	40.533	61.848	0	1	6.2055	2.0204	-15.69	-14.841	-1.2257	3.4772	15.706	12.636	4.9797	5.4976	0.016255	-2.205	1544.8
9.41	942	60	NaN	-1.2491	15.394	2.643	-176.51	12.997	-3.27	4.3138	-717.66	1155.1	3.7819	827.02	1163.7	39.214	62.602	0	1	6.2388	2.0543	-15.692	-14.843	-1.2293	3.5091	15.714	12.678	5.0095	5.5635	0.021465	-2.1657	1544.7
9.42	943	60	NaN	-1.2503	15.397	2.6384	-176.44	13.139	-3.26	4.2873	-717.73	1155.1	3.5983	826.64	1163.8	41.789	62.859	0	1	6.2865	2.1027	-15.695	-14.846	-1.2248	3.5809	15.719	12.816	5.0617	5.6836	0.023885	-2.0296	1544.4
9.43	944	60	NaN	-1.2436	15.402	2.625	-176.41	13.263	-3.2359	4.3186	-717.76	1155.1	3.5168	826.3	1163.8	42.364	63.313	0	1	6.3206	2.1373	-15.696	-14.847	-1.2139	3.6201	15.726	12.938	5.1068	5.7574	0.03058	-1.9083	1544.1
9.44	945	60	NaN	-1.2398	15.402	2.6158	-176.38	13.34	-3.2207	4.3415	-717.8	1155.1	3.4121	826.03	1163.9	42.554	63.36	0	1	6.3579	2.1751	-15.697	-14.848	-1.2053	3.6571	15.729	13.014	5.1526	5.8323	0.032037	-1.8333	1543.9
9.45	946	60	NaN	-1.2415	15.398	2.6182	-176.35	13.36	-3.204	4.3216	-717.85	1155.1	3.3312	825.89	1163.9	41.187	63.728	0	1	6.4078	2.2258	-15.698	-14.849	-1.2047	3.689	15.725	13.033	5.2031	5.9148	0.02626	-1.8163	1543.8
9.46	947	60	NaN	-1.2442	15.391	2.6261	-176.34	13.313	-3.1634	4.2859	-717.89	1155.1	3.4014	825.92	1163.8	42.012	63.936	0	1	6.4574	2.2761	-15.701	-14.852	-1.2113	3.6917	15.716	12.988	5.2461	5.9677	0.015675	-1.8637	1543.8
9.47	948	60	NaN	-1.25	15.378	2.6233	-176.33	13.231	-3.1189	4.2727	-717.96	1155.1	3.4674	825.99	1163.7	43.567	64.235	0	1	6.5132	2.3327	-15.703	-14.854	-1.2201	3.7019	15.7	12.909	5.2931	6.0346	-0.0034182	-1.9454	1544
9.48	949	60	NaN	-1.2524	15.373	2.6095	-176.33	13.235	-3.108	4.2959	-717.99	1155.1	3.453	825.95	1163.8	42.513	65.019	0	1	6.62	2.4411	-15.704	-14.855	-1.2212	3.7049	15.696	12.912	5.3989	6.146	-0.0077917	-1.943	1544
9.49	950	60	NaN	-1.2615	15.369	2.6436	-176.32	13.274	-3.1386	4.1691	-718.04	1155.1	3.3478	825.91	1163.8	41.49	64.506	0	1	6.6963	2.5185	-15.705	-14.856	-1.2311	3.707	15.693	12.949	5.4652	6.2254	-0.011614	-1.907	1544
9.5	951	60	NaN	-1.2745	15.38	2.6349	-176.33	13.348	-3.1933	4.1571	-718.07	1155.1	3.1981	825.87	1163.9	39.313	61.386	0	1	6.7487	2.5716	-15.706	-14.857	-1.239	3.7012	15.706	13.022	5.5097	6.2728	-4.6312e-05	-1.8356	1544
9.51	952	60	NaN	-1.2833	15.391	2.64	-176.35	13.415	-3.2266	4.1006	-718.09	1155.1	3.114	825.85	1163.9	40.341	59.454	0	1	6.7715	2.5948	-15.707	-14.858	-1.2467	3.6889	15.717	13.089	5.5248	6.2836	0.0098112	-1.7688	1544
9.52	953	60	NaN	-1.287	15.392	2.6307	-176.36	13.467	-3.2444	4.0932	-718.12	1155.1	3.0784	825.88	1163.9	40.845	57.412	0	1	6.7865	2.61	-15.707	-14.859	-1.2493	3.6758	15.718	13.141	5.5372	6.2858	0.010078	-1.7176	1544
9.53	954	60	NaN	-1.2843	15.388	2.5951	-176.38	13.529	-3.2614	4.1651	-718.18	1155.1	3.0507	825.98	1163.9	39.909	53.095	0	1	6.7404	2.5632	-15.707	-14.859	-1.243	3.6634	15.714	13.203	5.4974	6.2265	0.0061329	-1.6554	1544.2
9.54	955	60	NaN	-1.2769	15.392	2.564	-176.4	13.628	-3.2718	4.2172	-718.24	1155.1	3.0344	826.07	1163.9	40.251	53.126	0	1	6.7771	2.6005	-15.708	-14.859	-1.233	3.6486	15.717	13.303	5.5441	6.249	0.0092211	-1.5557	1544.3
9.55	956	60	NaN	-1.2784	15.412	2.5443	-176.41	13.741	-3.2546	4.2494	-718.24	1155.1	3.063	826.05	1163.9	39.804	54	0	1	6.8767	2.7015	-15.708	-14.859	-1.2344	3.632	15.738	13.416	5.6423	6.3335	0.029618	-1.4434	1544.3
9.56	957	60	NaN	-1.2756	15.429	2.5518	-176.43	13.838	-3.2259	4.219	-718.26	1155.1	3.1207	826.09	1163.9	40.411	53.611	0	1	6.9833	2.8097	-15.71	-14.861	-1.2349	3.6087	15.755	13.512	5.7485	6.4184	0.044848	-1.3487	1544.4
9.57	958	60	NaN	-1.2762	15.461	2.5694	-176.46	13.942	-3.1839	4.1631	-718.24	1155.1	3.2296	826.14	1163.9	39.539	54.586	0	1	7.0711	2.8988	-15.712	-14.863	-1.2416	3.5766	15.786	13.618	5.8295	6.4754	0.073979	-1.2448	1544.4
9.58	959	60	NaN	-1.2728	15.505	2.5779	-176.46	14.116	-3.1553	4.1478	-718.21	1155.2	3.212	826.16	1163.9	39.413	53.642	0	1	7.1389	2.9676	-15.714	-14.865	-1.2381	3.5735	15.83	13.79	5.9008	6.541	0.11595	-1.0747	1544.4
9.59	960	60	NaN	-1.2632	15.53	2.5817	-176.46	14.262	-3.1846	4.153	-718.2	1155.2	3.02	826.22	1164	40.285	52.921	0	1	7.1612	2.9902	-15.717	-14.868	-1.2212	3.5851	15.859	13.934	5.9401	6.5753	0.1422	-0.93378	1544.4
9.6	961	60	NaN	-1.253	15.54	2.593	-176.46	14.36	-3.1913	4.1279	-718.21	1155.1	2.9148	826.34	1164	40.562	54.787	0	1	7.1828	3.0121	-15.719	-14.87	-1.208	3.5884	15.87	14.03	5.9748	6.6005	0.15113	-0.83989	1544.6
9.61	962	60	NaN	-1.2418	15.543	2.6009	-176.46	14.44	-3.1589	4.1095	-718.22	1155.1	2.9208	826.48	1164	41.165	52.809	0	1	7.3074	3.1385	-15.722	-14.873	-1.1977	3.5886	15.873	14.11	6.1096	6.7271	0.151	-0.76288	1544.7
9.62	963	60	NaN	-1.2256	15.538	2.5844	-176.45	14.519	-3.1412	4.1705	-718.23	1155.1	2.857	826.64	1164	40.34	52.922	0	1	7.4064	3.239	-15.725	-14.876	-1.1769	3.5985	15.869	14.188	6.2295	6.8375	0.14433	-0.68796	1544.9
9.63	964	60	NaN	-1.2186	15.532	2.5788	-176.48	14.563	-2.9921	4.1728	-718.22	1155.1	3.1541	826.83	1163.9	38.571	51.494	0	1	7.4775	3.3111	-15.728	-14.879	-1.1809	3.5601	15.859	14.236	6.2966	6.8712	0.1315	-0.64338	1545.1
9.64	965	60	NaN	-1.2009	15.524	2.559	-176.49	14.745	-2.9827	4.2506	-718.22	1155.1	3.0295	827.01	1164	40.827	53.27	0	1	7.6085	3.4441	-15.73	-14.881	-1.1556	3.5541	15.854	14.414	6.4529	6.9982	0.12382	-0.4668	1545.3
9.65	966	60	NaN	-1.1964	15.513	2.5776	-176.49	14.888	-3.0306	4.1826	-718.24	1155.1	2.8256	827.16	1164.2	39.975	55.004	0	1	7.7169	3.554	-15.728	-14.879	-1.1461	3.5605	15.847	14.553	6.5708	7.1145	0.11891	-0.32612	1545.4
9.66	967	60	NaN	-1.1958	15.511	2.5939	-176.5	15.005	-3.033	4.1288	-718.23	1155.1	2.7542	827.31	1164.2	41.711	50.078	0	1	7.7843	3.6223	-15.72	-14.871	-1.1449	3.5469	15.847	14.669	6.6394	7.1692	0.12644	-0.20247	1545.6
9.67	968	60	NaN	-1.1837	15.509	2.5894	-176.51	15.117	-3.0048	4.1704	-718.2	1155.1	2.7831	827.46	1164.2	41.044	43.77	0	1	7.7656	3.6034	-15.72	-14.871	-1.1323	3.5388	15.845	14.78	6.6333	7.1422	0.12516	-0.090228	1545.7
9.68	969	60	NaN	-1.1627	15.502	2.5623	-176.5	15.253	-3.0216	4.2993	-718.18	1155.1	2.6724	827.61	1164.2	37.192	40.278	0	1	7.7317	3.569	-15.72	-14.871	-1.1024	3.5608	15.84	14.915	6.6292	7.1298	0.11941	0.044157	1545.8
9.69	970	60	NaN	-1.148	15.49	2.5443	-176.48	15.435	-3.0725	4.3888	-718.17	1155.1	2.4414	827.77	1164.3	39.764	37.513	0	1	7.7515	3.5891	-15.722	-14.873	-1.0758	3.5945	15.83	15.095	6.6757	7.1836	0.1086	0.2223	1546
9.7	971	60	NaN	-1.1487	15.477	2.5767	-176.48	15.654	-3.0555	4.2998	-718.16	1155.1	2.4247	827.96	1164.3	39.773	37.987	0	1	7.7872	3.6253	-15.723	-14.874	-1.0792	3.5935	15.818	15.313	6.708	7.2188	0.095021	0.43974	1546.1
9.71	972	60	NaN	-1.1461	15.485	2.6062	-176.48	15.861	-3.0711	4.2154	-718.1	1155.1	2.3534	828.04	1164.4	39.603	38.175	0	1	7.8405	3.6794	-15.723	-14.874	-1.0771	3.5919	15.829	15.518	6.7634	7.2713	0.10638	0.64396	1546.2
9.72	973	60	NaN	-1.1437	15.467	2.6176	-176.46	16.07	-3.1235	4.206	-718.11	1155.1	2.1817	828.21	1164.5	39.376	38.404	0	1	7.8641	3.7034	-15.722	-14.873	-1.0687	3.614	15.816	15.721	6.7955	7.3173	0.093941	0.84816	1546.3
9.73	974	60	NaN	-1.1488	15.464	2.6339	-176.48	16.231	-3.1798	4.1773	-718.08	1155.1	2.0315	828.47	1164.5	38.511	38.18	0	1	7.8936	3.7333	-15.72	-14.871	-1.0693	3.6009	15.814	15.881	6.8243	7.3343	0.093722	1.0093	1546.6
9.74	975	60	NaN	-1.1527	15.447	2.6419	-176.49	16.52	-3.1043	4.1759	-718.07	1155.1	2.2592	828.5	1164.6	39.325	38.985	0	1	7.9504	3.7909	-15.717	-14.868	-1.0817	3.5846	15.799	16.168	6.8687	7.3755	0.081669	1.2999	1546.6
9.75	976	60	NaN	-1.1581	15.436	2.6493	-176.49	16.784	-3.0764	4.1605	-718.04	1155.1	2.3336	828.55	1164.6	38.919	38.242	0	1	7.9579	3.7985	-15.715	-14.866	-1.0904	3.576	15.79	16.43	6.8674	7.3745	0.074763	1.5647	1546.6
9.76	977	60	NaN	-1.1616	15.426	2.6315	-176.5	16.996	-3.134	4.2129	-718.02	1155	2.163	828.69	1164.7	39.838	36.807	0	1	7.9493	3.7898	-15.712	-14.863	-1.0857	3.5759	15.783	16.639	6.8637	7.3658	0.071296	1.7758	1546.7
9.77	978	60	NaN	-1.1623	15.408	2.5913	-176.52	17.208	-3.1469	4.3315	-718.01	1155	2.1431	828.83	1164.8	40.098	37.951	0	1	7.9332	3.7735	-15.709	-14.86	-1.0813	3.561	15.769	16.847	6.8519	7.3345	0.060238	1.9869	1546.9
9.78	979	60	NaN	-1.1697	15.393	2.5931	-176.57	17.381	-3.0184	4.3023	-718	1155	2.5342	828.93	1164.7	39.042	37.769	0	1	7.9024	3.7422	-15.706	-14.857	-1.1042	3.4988	15.754	17.021	6.7982	7.2411	0.048179	2.1637	1547
9.79	980	60	NaN	-1.1724	15.372	2.5791	-176.59	17.544	-2.9404	4.3226	-718.01	1155	2.7086	829.03	1164.7	39.137	37.98	0	1	7.8386	3.6775	-15.701	-14.852	-1.1127	3.4686	15.734	17.182	6.726	7.1461	0.033101	2.33	1547.1
9.8	981	60	NaN	-1.1848	15.352	2.5439	-176.6	17.7	-2.9855	4.3538	-718	1154.9	2.537	829.2	1164.8	38.829	38.79	0	1	7.8034	3.6417	-15.697	-14.848	-1.1175	3.4633	15.718	17.335	6.6859	7.1051	0.021067	2.4867	1547.2
9.81	982	60	NaN	-1.2074	15.336	2.5305	-176.6	17.885	-3.0628	4.2923	-718	1154.9	2.2034	829.49	1164.9	37.286	38.198	0	1	7.7659	3.6037	-15.693	-14.844	-1.1301	3.4817	15.706	17.515	6.6358	7.0855	0.012433	2.6707	1547.5
9.82	983	60	NaN	-1.221	15.324	2.5155	-176.59	18.033	-3.0727	4.2798	-717.99	1154.9	2.1003	829.71	1165	37.954	37.304	0	1	7.6804	3.517	-15.692	-14.843	-1.1403	3.4858	15.697	17.66	6.5401	7.0027	0.0059696	2.8175	1547.7
9.83	984	60	NaN	-1.2326	15.317	2.5018	-176.6	18.145	-2.9973	4.2709	-717.97	1154.9	2.2368	829.97	1165	39.369	39.326	0	1	7.5953	3.4306	-15.69	-14.841	-1.1573	3.4716	15.692	17.77	6.438	6.9023	0.0020946	2.9288	1548
9.84	985	60	NaN	-1.2439	15.311	2.5024	-176.61	18.233	-2.9032	4.2166	-717.96	1154.9	2.4197	830.25	1165	40.227	36.985	0	1	7.5104	3.3445	-15.689	-14.84	-1.1774	3.4526	15.686	17.858	6.333	6.797	-0.0027727	3.0178	1548.2
9.85	986	60	NaN	-1.2473	15.302	2.513	-176.62	18.308	-2.851	4.1554	-717.96	1154.9	2.5063	830.44	1165	39.348	36.817	0	1	7.4148	3.2475	-15.688	-14.839	-1.1863	3.4439	15.678	17.933	6.2285	6.6914	-0.010045	3.0937	1548.4
9.86	987	60	NaN	-1.241	15.298	2.5007	-176.61	18.388	-2.8081	4.1795	-717.93	1154.9	2.5521	830.63	1165	39.204	36.289	0	1	7.3146	3.1458	-15.687	-14.838	-1.1808	3.4549	15.675	18.011	6.1338	6.6006	-0.012297	3.173	1548.6
9.87	988	60	NaN	-1.2336	15.301	2.481	-176.58	18.492	-2.8177	4.248	-717.91	1154.8	2.4535	830.8	1165.1	41.481	37.498	0	1	7.2111	3.0408	-15.687	-14.838	-1.1672	3.4869	15.682	18.112	6.0439	6.5277	-0.0051716	3.2736	1548.7
9.88	989	60	NaN	-1.2253	15.302	2.4677	-176.55	18.653	-2.8211	4.286	-717.91	1154.8	2.3449	831.02	1165.2	38.547	37.913	0	1	7.0589	2.8864	-15.686	-14.837	-1.1535	3.5202	15.687	18.268	5.9054	6.4066	0.0011479	3.4311	1549
9.89	990	60	NaN	-1.2255	15.325	2.4756	-176.55	18.773	-2.8218	4.247	-717.9	1154.7	2.3167	831.2	1165.2	40.313	38.163	0	1	6.8981	2.7232	-15.685	-14.836	-1.1541	3.5257	15.713	18.386	5.744	6.2489	0.027796	3.5503	1549.1
9.9	991	60	NaN	-1.2176	15.373	2.4697	-176.54	18.899	-2.8172	4.2766	-717.88	1154.7	2.3057	831.33	1165.2	38.533	37.243	0	1	6.8696	2.6943	-15.685	-14.836	-1.1447	3.5286	15.763	18.509	5.7249	6.223	0.077774	3.6726	1549.2
9.91	992	60	NaN	-1.2053	15.455	2.4425	-176.55	19.005	-2.7959	4.3693	-717.85	1154.6	2.3525	831.47	1165.2	40.257	37.447	0	1	6.8429	2.6672	-15.685	-14.836	-1.1307	3.5235	15.849	18.611	5.7121	6.1907	0.1636	3.7747	1549.4
9.92	993	60	NaN	-1.2082	15.621	2.3835	-176.56	19.105	-2.7917	4.5229	-717.73	1154.5	2.363	831.63	1165.3	39.128	38.303	0	1	6.8173	2.6412	-15.685	-14.836	-1.1283	3.5206	16.018	18.708	5.689	6.1618	0.33361	3.8724	1549.4
9.93	994	60	NaN	-1.2324	15.937	2.3498	-176.56	19.239	-2.8154	4.5717	-717.47	1154.6	2.2828	831.75	1165.4	39.038	39.384	0	1	6.8105	2.6343	-15.685	-14.836	-1.1477	3.5202	16.336	18.84	5.6627	6.1545	0.65093	4.0038	1549.3
9.94	995	60	NaN	-1.2431	16.418	2.5458	-176.6	19.333	-2.7426	3.9512	-717.19	1154.8	2.4737	831.96	1165.3	40.424	38.495	0	1	6.8012	2.6249	-15.686	-14.837	-1.1885	3.45	16.807	18.945	5.6128	6.0749	1.1207	4.1073	1549.2
9.95	996	60	NaN	-1.2809	16.854	2.6702	-176.63	19.431	-2.7719	3.5916	-716.75	1155	2.4099	832.07	1165.4	40.151	35.368	0	1	6.6842	2.5062	-15.686	-14.837	-1.2372	3.4148	17.24	19.045	5.447	5.921	1.5541	4.2076	1548.8
9.96	997	60	NaN	-1.2906	17.334	2.629	-176.65	19.456	-2.7665	3.7987	-716.03	1155.1	2.4459	832.24	1165.4	38.5	38.203	0	1	6.6368	2.4581	-15.686	-14.837	-1.2405	3.3984	17.716	19.074	5.3963	5.8565	2.0304	4.2369	1548.3
9.97	998	60	NaN	-1.269	17.765	2.6981	-176.67	19.51	-2.7931	3.7004	-715.55	1155.3	2.3687	832.43	1165.5	38.76	36.992	0	1	6.6436	2.465	-15.686	-14.837	-1.2198	3.3764	18.142	19.134	5.4239	5.8415	2.4558	4.297	1548
9.98	999	60	NaN	-1.2281	17.963	2.7237	-176.7	19.535	-2.7617	3.7146	-715.42	1155.4	2.4347	832.59	1165.5	39.843	36.59	0	1	6.6329	2.4542	-15.684	-14.835	-1.1807	3.3466	18.336	19.163	5.4522	5.8008	2.6514	4.3274	1548
9.99	1000	60	NaN	-1.1756	17.963	2.6783	-176.71	19.546	-2.7891	3.9161	-715.5	1155.4	2.33	832.72	1165.5	38.551	37.397	0	1	6.5513	2.3714	-15.684	-14.835	-1.1169	3.3497	18.339	19.17	5.4344	5.7211	2.655	4.3356	1548.3
10	1001	60	NaN	-1.1171	17.859	2.6044	-176.71	19.548	-2.8608	4.1901	-715.66	1155.3	2.1273	832.85	1165.6	39.443	38.461	0	1	6.3919	2.2096	-15.684	-14.835	-1.0408	3.3675	18.242	19.166	5.3512	5.5772	2.5578	4.3308	1548.5
10.01	1002	60	NaN	-1.0727	17.668	2.5997	-176.74	19.515	-2.8097	4.2074	-715.9	1155.2	2.3156	832.99	1165.5	41.558	37.884	0	1	6.2853	2.1014	-15.684	-14.835	-1.0027	3.3298	18.053	19.131	5.2825	5.4312	2.3686	4.2954	1548.9
10.02	1003	60	NaN	-1.0955	17.37	2.937	-176.75	19.487	-2.8096	3.0005	-716.49	1155.3	2.3505	833.09	1165.5	39.427	37.258	0	1	6.2208	2.036	-15.685	-14.836	-1.0714	3.2746	17.749	19.108	5.1494	5.3107	2.064	4.2726	1549.6
10.03	1004	60	NaN	-1.0852	17.089	3.0477	-176.74	19.442	-2.8931	2.6199	-716.35	1155.4	2.1591	833.17	1165.6	39.875	36.557	0	1	6.0891	1.9024	-15.685	-14.836	-1.0682	3.2766	17.466	19.064	5.021	5.179	1.7818	4.2289	1549.6
10.04	1005	60	NaN	-1.0665	16.857	3.1134	-176.76	19.356	-2.8672	2.4023	-716.14	1155.4	2.2991	833.25	1165.5	39.52	36.418	0	1	6.0008	1.8128	-15.685	-14.836	-1.0627	3.2485	17.228	18.985	4.9381	5.0613	1.5438	4.1489	1549.4
10.05	1006	60	NaN	-0.97216	16.428	2.9123	-176.76	19.253	-2.8605	3.1815	-715.8	1155.2	2.382	833.32	1165.4	39.954	38.541	0	1	5.9618	1.7732	-15.685	-14.836	-0.94258	3.2728	16.808	18.873	5.0192	5.046	1.1229	4.0367	1549.2
10.06	1007	60	NaN	-0.89494	15.939	2.7154	-176.76	19.166	-2.8665	3.8681	-715.73	1154.8	2.4143	833.34	1165.4	40.596	37.811	0	1	5.8468	1.6565	-15.685	-14.836	-0.84117	3.2947	16.33	18.775	5.0056	4.9512	0.64527	3.9395	1549.1
10.07	1008	60	NaN	-0.84284	15.458	2.5946	-176.76	19.104	-2.8703	4.2252	-715.85	1154.6	2.417	833.3	1165.4	39.71	36.772	0	1	5.7737	1.5824	-15.685	-14.836	-0.77597	3.3093	15.859	18.704	4.9977	4.8917	0.17382	3.8676	1549.2
10.08	1009	60	NaN	-0.78494	14.934	2.4978	-176.75	19.032	-2.8859	4.5085	-715.93	1154.3	2.3722	833.26	1165.4	40.508	36.624	0	1	5.7765	1.5852	-15.685	-14.836	-0.70593	3.3321	15.346	18.62	5.0706	4.9174	-0.33913	3.7836	1549.2
10.09	1010	60	NaN	-0.73754	14.374	2.4453	-176.74	18.917	-2.9232	4.6511	-715.93	1154	2.2873	833.27	1165.4	38.891	39.073	0	1	5.8183	1.6276	-15.685	-14.836	-0.65011	3.351	14.795	18.495	5.1682	4.9786	-0.88938	3.6596	1549.2
10.1	1011	60	NaN	-0.75477	14.15	2.51	-176.71	18.859	-2.8778	4.4164	-715.6	1154	2.297	833.2	1165.4	37.913	38.322	0	1	5.9069	1.7176	-15.684	-14.835	-0.67637	3.3656	14.571	18.438	5.2306	5.0831	-1.1125	3.6034	1548.8
10.11	1012	60	NaN	-0.83229	13.992	2.7216	-176.72	18.762	-2.8336	3.7294	-714.85	1154.1	2.3732	833.16	1165.3	39.132	38.308	0	1	5.9086	1.7192	-15.684	-14.835	-0.7821	3.3321	14.406	18.348	5.1265	5.0514	-1.2781	3.5125	1548.1
10.12	1013	60	NaN	-0.89914	13.907	2.831	-176.69	18.725	-2.9223	3.3497	-714.34	1154.1	2.0543	833.12	1165.3	37.395	36.602	0	1	5.9187	1.7295	-15.684	-14.835	-0.85117	3.3548	14.322	18.31	5.0675	5.0843	-1.3624	3.475	1547.5
10.13	1014	60	NaN	-0.93816	13.786	2.848	-176.69	18.698	-2.9286	3.2792	-714.01	1154.1	1.9631	833.03	1165.3	41.398	37.125	0	1	5.9579	1.7693	-15.682	-14.833	-0.88942	3.3606	14.203	18.281	5.0685	5.1299	-1.4791	3.448	1547.1
10.14	1015	60	NaN	-0.94988	13.634	2.7856	-176.69	18.679	-2.9201	3.4838	-713.83	1154	1.8971	832.93	1165.3	38.326	36.281	0	1	6.0593	1.8722	-15.686	-14.837	-0.89111	3.3725	14.054	18.26	5.1682	5.2447	-1.6329	3.4221	1546.8
10.15	1016	60	NaN	-0.95097	13.468	2.6749	-176.68	18.665	-2.9196	3.8478	-713.74	1153.9	1.7988	832.83	1165.3	38.127	40.934	0	1	6.1907	2.0054	-15.692	-14.843	-0.87506	3.391	13.893	18.24	5.3156	5.3965	-1.7995	3.3973	1546.6
10.16	1017	60	NaN	-0.96364	13.299	2.562	-176.68	18.631	-2.9257	4.2155	-713.69	1153.8	1.6737	832.73	1165.3	36.452	39.292	0	1	6.3645	2.1818	-15.698	-14.849	-0.86946	3.4092	13.728	18.203	5.495	5.591	-1.9701	3.3539	1546.5
10.17	1018	60	NaN	-1.0018	13.156	2.5014	-176.67	18.562	-2.9844	4.43	-713.6	1153.7	1.3726	832.72	1165.3	40.022	37.606	0	1	6.5383	2.3581	-15.704	-14.855	-0.88848	3.4442	13.585	18.133	5.6498	5.8023	-2.1186	3.2778	1546.4
10.18	1019	60	NaN	-1.0596	13.177	2.5691	-176.66	18.513	-2.9587	4.2368	-713.37	1153.8	1.3622	832.7	1165.2	38.715	36.283	0	1	6.7121	2.5345	-15.71	-14.861	-0.95305	3.4434	13.601	18.089	5.759	5.9779	-2.109	3.2289	1546.1
10.19	1020	60	NaN	-1.1315	13.245	2.6696	-176.61	18.527	-3.0274	3.9268	-713.1	1153.9	1.0231	832.64	1165.3	38.564	40.842	0	1	6.8859	2.7109	-15.715	-14.866	-1.0239	3.4972	13.667	18.105	5.8621	6.2081	-2.0485	3.2386	1545.8
10.2	1021	60	NaN	-1.2072	13.343	2.7568	-176.6	18.553	-3.019	3.6731	-712.84	1154	0.91056	832.55	1165.2	39.336	45.91	0	1	7.0079	2.8346	-15.72	-14.871	-1.1048	3.5042	13.759	18.137	5.9031	6.3389	-1.961	3.2657	1545.4
10.21	1022	60	NaN	-1.2462	13.387	2.7686	-176.61	18.599	-2.9713	3.6474	-712.76	1154.1	0.96181	832.44	1165.2	37.285	41.765	0	1	6.9972	2.8238	-15.722	-14.873	-1.1466	3.4887	13.8	18.187	5.8506	6.3125	-1.9222	3.314	1545.2
10.22	1023	60	NaN	-1.2643	13.39	2.7299	-176.62	18.664	-2.9503	3.7672	-712.83	1154.1	0.9349	832.32	1165.2	39.457	41.249	0	1	7.0472	2.8745	-15.722	-14.873	-1.1593	3.4847	13.802	18.251	5.8879	6.3593	-1.9191	3.3786	1545.2
10.23	1024	60	NaN	-1.2738	13.384	2.67	-176.63	18.726	-2.9397	3.9392	-712.95	1154	0.86441	832.21	1165.2	39.471	39.979	0	1	7.1212	2.9496	-15.72	-14.871	-1.1598	3.4865	13.798	18.312	5.9614	6.4361	-1.9225	3.4403	1545.2
10.24	1025	60	NaN	-1.276	13.39	2.6105	-176.64	18.762	-2.8994	4.1002	-713.06	1154	0.88457	832.12	1165.2	37.23	41.217	0	1	7.2065	3.0361	-15.719	-14.87	-1.1567	3.4743	13.805	18.348	6.0498	6.5104	-1.9145	3.4775	1545.2
10.25	1026	60	NaN	-1.284	13.426	2.5894	-176.66	18.767	-2.8762	4.1499	-713.16	1154	0.83639	832.11	1165.2	39.085	39.696	0	1	7.2743	3.1049	-15.718	-14.869	-1.1612	3.4648	13.84	18.353	6.1131	6.5696	-1.8779	3.4844	1545.3
10.26	1027	60	NaN	-1.3044	13.525	2.6082	-176.66	18.752	-2.8748	4.0767	-713.13	1154.1	0.73119	832.16	1165.2	41.662	40.406	0	1	7.2956	3.1265	-15.715	-14.866	-1.1803	3.4614	13.936	18.341	6.1153	6.5879	-1.7791	3.4741	1545.3
10.27	1028	60	NaN	-1.3417	13.698	2.726	-176.7	18.677	-2.7975	3.6984	-713.13	1154.2	0.84789	832.36	1165.1	38.871	39.667	0	1	7.3273	3.1587	-15.714	-14.865	-1.2361	3.4048	14.101	18.274	6.0912	6.5635	-1.6129	3.4095	1545.5
10.28	1029	60	NaN	-1.3649	13.829	2.7776	-176.71	18.67	-2.7699	3.5123	-713.15	1154.3	0.80903	832.46	1165.1	39.517	40.61	0	1	7.3486	3.1804	-15.712	-14.863	-1.2647	3.3875	14.228	18.272	6.0839	6.5678	-1.4836	3.4088	1545.7
10.29	1030	60	NaN	-1.359	13.923	2.7668	-176.72	18.693	-2.7738	3.5299	-713.21	1154.3	0.69724	832.56	1165.1	39.911	40.904	0	1	7.3095	3.1407	-15.709	-14.86	-1.254	3.3814	14.32	18.295	6.0555	6.5221	-1.3891	3.4345	1545.8
10.3	1031	60	NaN	-1.3428	14	2.7311	-176.75	18.734	-2.7603	3.612	-713.31	1154.4	0.65185	832.65	1165.1	39.619	40.198	0	1	7.3396	3.1711	-15.707	-14.858	-1.2331	3.3639	14.398	18.336	6.1065	6.535	-1.3093	3.4782	1546
10.31	1032	60	NaN	-1.3263	14.069	2.6915	-176.78	18.783	-2.7124	3.6985	-713.43	1154.4	0.7121	832.74	1165.1	40.628	42.489	0	1	7.4061	3.2387	-15.704	-14.855	-1.2156	3.3354	14.466	18.386	6.1905	6.5741	-1.2381	3.5301	1546.2
10.32	1033	60	NaN	-1.3004	14.141	2.6463	-176.81	18.839	-2.6547	3.8234	-713.6	1154.3	0.79393	832.88	1165.1	40.013	39.783	0	1	7.4659	3.2994	-15.703	-14.854	-1.1882	3.3072	14.54	18.44	6.2777	6.6066	-1.1627	3.5861	1546.5
10.33	1034	60	NaN	-1.2638	14.276	2.6001	-176.84	18.94	-2.6112	3.9495	-713.7	1154.3	0.80393	833.05	1165.2	39.862	40.138	0	1	7.5003	3.3342	-15.7	-14.851	-1.1472	3.2752	14.678	18.538	6.353	6.6094	-1.0224	3.6868	1546.8
10.34	1035	60	NaN	-1.2461	14.411	2.6065	-176.88	18.99	-2.5254	3.9157	-713.7	1154.3	0.99075	833.24	1165.1	38.011	40.88	0	1	7.4185	3.2513	-15.697	-14.848	-1.1378	3.2236	14.811	18.59	6.2808	6.4749	-0.88608	3.7422	1547
10.35	1036	60	NaN	-1.2384	14.551	2.6281	-176.91	19.121	-2.4896	3.7953	-713.68	1154.3	0.98492	833.32	1165.2	39.556	41.293	0	1	7.457	3.2903	-15.694	-14.845	-1.1344	3.1988	14.954	18.718	6.3226	6.4891	-0.74022	3.8726	1547
10.36	1037	60	NaN	-1.2378	14.673	2.6228	-176.91	19.22	-2.4774	3.7517	-713.71	1154.3	0.91372	833.48	1165.3	39.746	40.389	0	1	7.5455	3.38	-15.691	-14.843	-1.1327	3.1952	15.079	18.814	6.4128	6.5752	-0.61294	3.9711	1547.2
10.37	1038	60	NaN	-1.2279	14.795	2.5985	-176.92	19.315	-2.3938	3.7416	-713.81	1154.3	1.044	833.73	1165.3	37.807	39.518	0	1	7.4637	3.2971	-15.69	-14.841	-1.128	3.1758	15.204	18.906	6.3357	6.4729	-0.48678	4.0645	1547.6
10.38	1039	60	NaN	-1.2181	14.878	2.5648	-176.93	19.401	-2.3206	3.754	-713.96	1154.2	1.1595	834	1165.3	38.567	39.177	0	1	7.4569	3.2902	-15.689	-14.84	-1.1221	3.1618	15.29	18.988	6.3348	6.4519	-0.39879	4.1483	1548
10.39	1040	60	NaN	-1.2163	14.913	2.5158	-176.93	19.471	-2.3171	3.8278	-714.13	1154.1	1.0903	834.24	1165.4	40.948	38.863	0	1	7.5101	3.3442	-15.688	-14.839	-1.115	3.1722	15.33	19.054	6.3951	6.5164	-0.35736	4.2157	1548.4
10.4	1041	60	NaN	-1.218	14.946	2.4532	-176.92	19.545	-2.3201	3.9572	-714.29	1154	1.0017	834.5	1165.4	40.453	38.087	0	1	7.5555	3.3902	-15.687	-14.838	-1.1087	3.1864	15.367	19.123	6.4468	6.5766	-0.31961	4.285	1548.8
10.41	1042	60	NaN	-1.2302	14.975	2.4357	-176.93	19.638	-2.2838	3.9604	-714.45	1154	1.0654	834.76	1165.5	40.116	38.802	0	1	7.5903	3.4256	-15.686	-14.837	-1.1232	3.1768	15.401	19.212	6.4672	6.6024	-0.2857	4.3746	1549.3
10.42	1043	60	NaN	-1.2418	15.024	2.4034	-176.94	19.786	-2.2906	4.0855	-714.6	1153.9	1.0059	835.11	1165.6	41.25	38.712	0	1	7.5051	3.3391	-15.686	-14.837	-1.1279	3.1724	15.459	19.351	6.3772	6.5115	-0.22646	4.514	1549.8
10.43	1044	60	NaN	-1.2579	15.032	2.4236	-176.95	19.863	-2.2641	4.0925	-714.74	1153.8	1.0639	835.39	1165.7	39.189	38.508	0	1	7.4752	3.3088	-15.685	-14.836	-1.146	3.1648	15.473	19.422	6.3293	6.4736	-0.21217	4.5862	1550.2
10.44	1045	60	NaN	-1.2594	15.03	2.4393	-176.94	19.934	-2.2711	4.1707	-714.89	1153.7	0.95746	835.66	1165.7	39.436	37.312	0	1	7.493	3.3268	-15.684	-14.835	-1.1406	3.1761	15.475	19.488	6.3524	6.5029	-0.20888	4.6531	1550.6
10.45	1046	60	NaN	-1.2455	15.006	2.462	-176.94	20.032	-2.3109	4.3171	-715.11	1153.5	0.79784	835.99	1165.8	40.131	37.708	0	1	7.4467	3.2799	-15.682	-14.833	-1.1155	3.193	15.459	19.579	6.3312	6.4729	-0.22276	4.7454	1551.2
10.46	1047	60	NaN	-1.2279	14.98	2.4905	-176.94	20.13	-2.3311	4.446	-715.36	1153.4	0.73718	836.3	1165.8	39.742	37.321	0	1	7.3922	3.2245	-15.681	-14.832	-1.0909	3.2014	15.44	19.67	6.3012	6.426	-0.24096	4.8375	1551.7
10.47	1048	60	NaN	-1.2121	14.973	2.5189	-176.94	20.216	-2.3086	4.5172	-715.53	1153.3	0.79525	836.5	1165.8	40.077	36.06	0	1	7.3282	3.1596	-15.681	-14.832	-1.0747	3.1997	15.437	19.752	6.2535	6.3593	-0.24311	4.92	1552.1
10.48	1049	60	NaN	-1.1929	14.993	2.5587	-176.93	20.34	-2.2985	4.5582	-715.69	1153.2	0.80138	836.67	1165.9	40.248	38.686	0	1	7.3075	3.1386	-15.682	-14.833	-1.0542	3.206	15.462	19.871	6.2533	6.3446	-0.21953	5.0378	1552.4
10.49	1050	60	NaN	-1.177	15.063	2.639	-176.89	20.538	-2.3791	4.4849	-715.83	1153.2	0.47341	836.86	1166.1	38.815	38.015	0	1	7.2905	3.1213	-15.683	-14.834	-1.029	3.2605	15.54	20.061	6.2615	6.3819	-0.14353	5.2271	1552.7
10.5	1051	60	NaN	-1.1761	15.135	2.7021	-176.91	20.633	-2.2437	4.3617	-715.9	1153.3	0.85955	836.98	1166.1	41.43	36.439	0	1	7.2411	3.0712	-15.683	-14.834	-1.0469	3.2231	15.607	20.16	6.1942	6.2943	-0.075985	5.3259	1552.9
10.51	1052	60	NaN	-1.1579	15.2	2.723	-176.9	20.756	-2.2222	4.3546	-715.99	1153.3	0.87877	837.08	1166.1	41.74	37.406	0	1	7.212	3.0417	-15.683	-14.834	-1.0297	3.2259	15.673	20.283	6.1824	6.2676	-0.010402	5.4491	1553.1
10.52	1053	60	NaN	-1.1322	15.24	2.7221	-176.92	20.868	-2.2032	4.4052	-716.12	1153.4	0.89239	837.18	1166.2	41.1	38.012	0	1	7.2085	3.0381	-15.683	-14.834	-1.0027	3.2141	15.713	20.395	6.2058	6.2522	0.029925	5.5617	1553.4
10.53	1054	60	NaN	-1.1023	15.268	2.7197	-176.94	20.957	-2.1445	4.4637	-716.29	1153.4	1.03	837.28	1166.2	41.098	46.427	0	1	7.1757	3.0048	-15.683	-14.834	-0.97566	3.1876	15.738	20.487	6.2	6.1924	0.055472	5.6527	1553.6
10.54	1055	60	NaN	-1.0668	15.295	2.7066	-176.96	21.02	-2.0731	4.5701	-716.45	1153.4	1.1976	837.42	1166.1	41.099	57.746	0	1	7.1335	2.962	-15.683	-14.834	-0.9424	3.1634	15.763	20.552	6.1911	6.1254	0.079148	5.7179	1553.9
10.55	1056	60	NaN	-1.0308	15.326	2.6876	-176.97	21.071	-2.0447	4.7047	-716.6	1153.5	1.2116	837.58	1166.1	42.798	61.949	0	1	7.0802	2.908	-15.684	-14.835	-0.90202	3.1604	15.792	20.605	6.1782	6.0684	0.10794	5.7702	1554.2
10.56	1057	60	NaN	-1.0076	15.367	2.706	-176.95	21.14	-2.0751	4.711	-716.76	1153.5	1.0283	837.72	1166.2	41.489	61.289	0	1	7.0641	2.8917	-15.685	-14.836	-0.87188	3.1818	15.833	20.673	6.1922	6.0735	0.14858	5.8378	1554.5
10.57	1058	60	NaN	-0.98642	15.429	2.7309	-176.97	21.175	-2.0426	4.6913	-716.86	1153.6	1.0837	837.88	1166.2	42.435	59.963	0	1	7.0556	2.883	-15.685	-14.836	-0.85347	3.1616	15.892	20.712	6.2021	6.0446	0.20693	5.8757	1554.8
10.58	1059	60	NaN	-0.95563	15.533	2.7812	-176.98	21.251	-2.0345	4.6436	-716.98	1153.7	1.0353	838.09	1166.2	44.049	60.412	0	1	7.0165	2.8433	-15.685	-14.836	-0.82269	3.1498	15.993	20.79	6.1938	5.9931	0.3079	5.9545	1555.1
10.59	1060	60	NaN	-0.92755	15.666	2.8302	-177.01	21.448	-2.0282	4.6016	-717.26	1153.8	1.0428	838.25	1166.3	43.47	59.657	0	1	6.9737	2.8	-15.685	-14.836	-0.79646	3.117	16.127	20.987	6.1773	5.917	0.44154	6.1509	1555.6
10.6	1061	60	NaN	-0.91305	15.737	2.8489	-177.05	21.558	-1.996	4.587	-717.45	1153.9	1.1648	838.34	1166.4	42.558	59.709	0	1	6.931	2.7566	-15.686	-14.837	-0.78702	3.0798	16.198	21.096	6.144	5.8364	0.51177	6.2596	1555.8
10.61	1062	60	NaN	-0.90516	15.775	2.8555	-177.07	21.594	-1.9873	4.5717	-717.59	1153.9	1.2244	838.43	1166.4	43.655	59.87	0	1	6.8767	2.7016	-15.688	-14.839	-0.78191	3.0579	16.235	21.134	6.0948	5.7595	0.54776	6.2951	1556.1
10.62	1063	60	NaN	-0.90925	15.828	2.8737	-177.08	21.607	-1.9917	4.4908	-717.73	1154	1.2507	838.6	1166.4	42.694	59.874	0	1	6.818	2.6419	-15.69	-14.841	-0.78997	3.0407	16.286	21.148	6.028	5.6826	0.59623	6.3072	1556.4
10.63	1064	60	NaN	-0.92612	15.899	2.8984	-177.1	21.608	-1.9703	4.3642	-717.88	1154	1.361	838.79	1166.4	43.45	60.146	0	1	6.7541	2.5771	-15.693	-14.844	-0.81559	3.0123	16.354	21.154	5.9385	5.5894	0.66053	6.3095	1556.7
10.64	1065	60	NaN	-0.92865	15.955	2.8906	-177.12	21.609	-1.9494	4.3671	-717.96	1154	1.4478	838.91	1166.3	44.632	59.676	0	1	6.7515	2.5745	-15.696	-14.847	-0.82121	2.9907	16.408	21.156	5.9303	5.5652	0.71185	6.3085	1556.9
10.65	1066	60	NaN	-0.9444	16.039	2.8502	-177.13	21.616	-1.8916	4.4278	-718.05	1154.1	1.6376	839.02	1166.3	44.353	59.283	0	1	6.7715	2.5948	-15.699	-14.85	-0.84173	2.9683	16.49	21.165	5.9298	5.563	0.79052	6.3145	1557.1
10.66	1067	60	NaN	-1.0283	16.145	2.7802	-177.14	21.596	-1.872	4.533	-717.99	1154.1	1.7026	839.15	1166.3	44.918	59.514	0	1	6.8602	2.6848	-15.704	-14.855	-0.92416	2.9595	16.594	21.148	5.9361	5.6443	0.88956	6.2926	1557.2
10.67	1068	60	NaN	-1.0626	16.201	2.7473	-177.16	21.566	-1.8278	4.5692	-718.04	1154.2	1.8452	839.25	1166.3	44.063	59.28	0	1	6.9652	2.7913	-15.71	-14.861	-0.96234	2.9407	16.648	21.12	6.0028	5.732	0.9376	6.2594	1557.3
10.68	1069	60	NaN	-1.095	16.271	2.7197	-177.15	21.533	-1.8118	4.6067	-718.13	1154.2	1.8879	839.4	1166.3	43.562	59.801	0	1	7.0701	2.8978	-15.716	-14.867	-0.99503	2.946	16.716	21.087	6.0751	5.8438	1.0005	6.2205	1557.6
10.69	1070	60	NaN	-1.1362	16.35	2.6999	-177.15	21.515	-1.8116	4.6365	-718.2	1154.2	1.9186	839.52	1166.3	44.869	59.207	0	1	7.1751	3.0043	-15.721	-14.872	-1.0363	2.9501	16.796	21.068	6.1388	5.9544	1.0751	6.1962	1557.8
10.7	1071	60	NaN	-1.1693	16.415	2.6929	-177.17	21.509	-1.7808	4.6549	-718.22	1154.2	2.0884	839.56	1166.3	42.418	56.632	0	1	7.28	3.1107	-15.727	-14.878	-1.0749	2.9261	16.861	21.063	6.2051	6.0369	1.134	6.1849	1557.8
10.71	1072	60	NaN	-1.189	16.439	2.766	-177.19	21.498	-1.7309	4.4188	-718.33	1154.3	2.3196	839.57	1166.3	43.298	56.604	0	1	7.385	3.2172	-15.733	-14.884	-1.1118	2.8833	16.882	21.055	6.2732	6.1006	1.1492	6.1716	1557.9
10.72	1073	60	NaN	-1.227	16.398	3.088	-177.18	21.493	-1.792	3.2996	-718.76	1154.5	2.2044	839.62	1166.4	43.092	57.216	0	1	7.4899	3.3237	-15.738	-14.889	-1.1867	2.8596	16.834	21.057	6.3032	6.1834	1.0953	6.1677	1558.4
10.73	1074	60	NaN	-1.2387	16.443	3.0831	-177.19	21.471	-1.8372	3.3408	-718.74	1154.6	2.1733	839.66	1166.4	43.238	56.835	0	1	7.5949	3.4302	-15.744	-14.895	-1.1957	2.8553	16.877	21.037	6.3991	6.2855	1.1327	6.1416	1558.4
10.74	1075	60	NaN	-1.2523	16.467	3.0604	-177.22	21.427	-1.8135	3.4495	-718.78	1154.6	2.3938	839.71	1166.3	43.681	56.642	0	1	7.5668	3.4017	-15.748	-14.899	-1.2135	2.8202	16.899	20.995	6.3533	6.2219	1.1515	6.096	1558.5
10.75	1076	60	NaN	-1.2575	16.499	3.0367	-177.24	21.397	-1.8304	3.5683	-718.81	1154.6	2.5447	839.74	1166.3	43.658	55.928	0	1	7.4862	3.32	-15.751	-14.902	-1.2199	2.795	16.932	20.964	6.2664	6.1149	1.1811	6.0629	1558.6
10.76	1077	60	NaN	-1.2652	16.524	3.0273	-177.29	21.365	-1.8585	3.6119	-718.81	1154.6	2.6779	839.77	1166.3	42.461	55.773	0	1	7.4057	3.2382	-15.753	-14.904	-1.2309	2.7481	16.955	20.934	6.1748	5.9863	1.2018	6.0291	1558.6
10.77	1078	60	NaN	-1.2688	16.546	3.0255	-177.34	21.329	-1.8996	3.6382	-718.8	1154.6	2.8055	839.81	1166.3	43.974	55.331	0	1	7.3251	3.1565	-15.756	-14.907	-1.2382	2.6901	16.976	20.898	6.0869	5.8466	1.2201	5.991	1558.7
10.78	1079	60	NaN	-1.2737	16.576	3.0314	-177.4	21.298	-1.9639	3.6516	-718.77	1154.6	2.9038	839.86	1166.3	42.509	55.18	0	1	7.2389	3.069	-15.759	-14.91	-1.2462	2.632	17.005	20.868	5.9927	5.701	1.2455	5.9582	1558.7
10.79	1080	60	NaN	-1.2932	16.606	3.0507	-177.45	21.283	-2.0352	3.5978	-718.72	1154.7	2.9595	839.87	1166.3	42.613	54.037	0	1	7.097	2.925	-15.764	-14.915	-1.2697	2.5699	17.033	20.855	5.8273	5.495	1.2698	5.9406	1558.6
10.8	1081	60	NaN	-1.296	16.618	3.0514	-177.5	21.279	-2.07	3.6345	-718.68	1154.7	2.9967	839.88	1166.3	42.683	53.303	0	1	7.0219	2.8489	-15.767	-14.918	-1.2726	2.5267	17.045	20.852	5.7494	5.3755	1.2779	5.934	1558.6
10.81	1082	60	NaN	-1.2951	16.625	3.0683	-177.58	21.26	-2.028	3.6071	-718.63	1154.7	3.3965	839.87	1166.2	43.241	52.621	0	1	7.0021	2.8287	-15.769	-14.92	-1.2874	2.4279	17.047	20.837	5.7147	5.2567	1.2784	5.9168	1558.5
10.82	1083	60	NaN	-1.2876	16.605	3.038	-177.63	21.274	-2.1457	3.7378	-718.62	1154.6	3.3206	839.89	1166.2	43.311	51.103	0	1	6.966	2.7921	-15.773	-14.924	-1.2722	2.3813	17.03	20.849	5.6938	5.1734	1.257	5.9258	1558.5
10.83	1084	60	NaN	-1.2878	16.589	3.0281	-177.7	21.26	-2.1994	3.777	-718.58	1154.6	3.4411	839.93	1166.1	43.138	48.59	0	1	6.9161	2.7414	-15.777	-14.928	-1.2755	2.3132	17.012	20.837	5.6406	5.0546	1.2351	5.9089	1558.6
10.84	1085	60	NaN	-1.2874	16.569	3.0222	-177.78	21.241	-2.2761	3.8351	-718.52	1154.6	3.5871	839.97	1166.1	41.677	45.414	0	1	6.8197	2.6437	-15.779	-14.93	-1.2783	2.2245	16.99	20.82	5.5415	4.8682	1.2108	5.8895	1558.5
10.85	1086	60	NaN	-1.2925	16.547	3.0474	-177.85	21.245	-2.4214	3.797	-718.44	1154.6	3.509	840	1166.1	43.147	38.199	0	1	6.7447	2.5676	-15.782	-14.934	-1.2819	2.1631	16.97	20.822	5.4628	4.7307	1.1873	5.8889	1558.5
10.86	1087	60	NaN	-1.2988	16.526	3.0975	-177.89	21.262	-2.5787	3.662	-718.38	1154.6	3.3306	840.04	1166.1	43.547	37.501	0	1	6.6879	2.5099	-15.786	-14.937	-1.2866	2.1262	16.95	20.837	5.4013	4.6361	1.1644	5.8998	1558.5
10.87	1088	60	NaN	-1.2852	16.494	3.1103	-177.96	21.26	-2.6688	3.6687	-718.29	1154.6	3.416	840.07	1166.2	43.639	36.746	0	1	6.5777	2.3981	-15.79	-14.941	-1.2759	2.0517	16.921	20.833	5.3018	4.4498	1.1311	5.8912	1558.4
10.88	1089	60	NaN	-1.2706	16.475	3.1343	-178.01	21.249	-2.7572	3.5984	-718.22	1154.6	3.4039	840.14	1166.2	43.437	37.277	0	1	6.471	2.2899	-15.793	-14.944	-1.2635	1.997	16.904	20.82	5.2075	4.2869	1.1108	5.8764	1558.4
10.89	1090	60	NaN	-1.263	16.452	3.149	-178.07	21.192	-2.7958	3.5535	-718.14	1154.6	3.5191	840.25	1166.2	43.045	36.99	0	1	6.3687	2.186	-15.793	-14.944	-1.2617	1.9289	16.88	20.765	5.107	4.1149	1.0869	5.8212	1558.4
10.9	1091	60	NaN	-1.2411	16.426	3.1347	-178.16	21.128	-2.8828	3.5918	-718.01	1154.5	3.6003	840.43	1166.2	43.718	39.493	0	1	6.2437	2.0592	-15.794	-14.945	-1.2414	1.837	16.854	20.7	5.0022	3.8962	1.0595	5.755	1558.5
10.91	1092	60	NaN	-1.2439	16.408	3.1561	-178.24	21.075	-2.9148	3.4701	-717.92	1154.5	3.7513	840.57	1166.1	42.622	40.851	0	1	6.0985	1.9119	-15.797	-14.948	-1.2542	1.7516	16.834	20.648	4.8442	3.6635	1.0376	5.6998	1558.5
10.92	1093	60	NaN	-1.2435	16.4	3.1687	-178.3	21.04	-2.9594	3.3691	-717.81	1154.5	3.792	840.71	1166.1	42.515	38.435	0	1	6.0367	1.8492	-15.798	-14.949	-1.2591	1.6893	16.826	20.613	4.7776	3.5385	1.0282	5.6635	1558.6
10.93	1094	60	NaN	-1.2373	16.39	3.1687	-178.37	20.989	-2.9927	3.2928	-717.66	1154.5	3.8794	840.88	1166.1	42.963	46.496	0	1	5.9245	1.7354	-15.8	-14.951	-1.2589	1.6133	16.817	20.562	4.6656	3.3486	1.0166	5.6115	1558.6
10.94	1095	60	NaN	-1.2362	16.375	3.1679	-178.44	20.919	-2.9999	3.1998	-717.48	1154.5	4.0477	841.08	1166	43.282	44.426	0	1	5.7456	1.5539	-15.802	-14.953	-1.2673	1.5306	16.8	20.494	4.4782	3.0845	0.99794	5.5414	1558.6
10.95	1096	60	NaN	-1.2329	16.366	3.1474	-178.45	20.895	-3.0736	3.2017	-717.33	1154.4	3.9026	841.23	1166	42.012	41.936	0	1	5.6772	1.4845	-15.803	-14.954	-1.2586	1.529	16.793	20.468	4.4186	3.0135	0.98936	5.514	1558.6
10.96	1097	60	NaN	-1.2379	16.347	3.1612	-178.47	20.867	-3.0874	3.0724	-717.23	1154.4	3.9705	841.41	1166	42.688	42.844	0	1	5.5926	1.3986	-15.803	-14.954	-1.2709	1.4958	16.772	20.442	4.3217	2.8945	0.96911	5.4881	1558.7
10.97	1098	60	NaN	-1.2343	16.322	3.1609	-178.47	20.865	-3.1532	2.9895	-717.11	1154.4	3.8274	841.6	1166	41.627	38.917	0	1	5.4597	1.2638	-15.799	-14.95	-1.2651	1.4994	16.748	20.439	4.1946	2.7632	0.94865	5.4892	1558.7
10.98	1099	60	NaN	-1.2157	16.269	3.1095	-178.5	20.914	-3.136	3.0369	-716.94	1154.4	3.9342	841.76	1166	41.731	40.789	0	1	5.3268	1.129	-15.795	-14.946	-1.2487	1.4669	16.698	20.485	4.0781	2.5959	0.9034	5.5392	1558.7
10.99	1100	60	NaN	-1.2105	16.225	3.0898	-178.52	20.943	-3.1108	2.9952	-716.81	1154.3	4.0331	841.94	1166	41.33	39.421	0	1	5.194	0.99414	-15.791	-14.942	-1.2486	1.4437	16.655	20.512	3.9453	2.4379	0.86444	5.5699	1558.8
11	1101	60	NaN	-1.213	16.191	3.0736	-178.53	20.954	-3.0755	2.9547	-716.68	1154.3	4.1357	842.14	1166	42.447	40.01	0	1	5.0611	0.85931	-15.787	-14.938	-1.2565	1.428	16.621	20.523	3.8046	2.2873	0.83408	5.5852	1558.9
11.01	1102	60	NaN	-1.2213	16.154	3.0291	-178.54	20.968	-3.0494	2.98	-716.53	1154.3	4.2004	842.38	1166	42.214	39.77	0	1	4.9282	0.72448	-15.783	-14.934	-1.2661	1.4125	16.584	20.538	3.662	2.137	0.80113	5.6044	1559
11.02	1103	60	NaN	-1.2446	16.111	2.9891	-178.57	20.989	-3.0419	2.9508	-716.35	1154.3	4.216	842.68	1165.9	40.871	39.624	0	1	4.7953	0.58965	-15.779	-14.93	-1.2911	1.3851	16.541	20.56	3.5041	1.9748	0.76147	5.6302	1559.1
11.03	1104	60	NaN	-1.2871	16.076	3.0245	-178.61	21.008	-3.0018	2.6843	-716.22	1154.3	4.3493	842.88	1165.9	44.172	40.831	0	1	4.7468	0.54048	-15.773	-14.924	-1.3482	1.3259	16.503	20.58	3.3986	1.8663	0.73056	5.6565	1559.1
11.04	1105	60	NaN	-1.3135	16.04	2.9836	-178.61	21.08	-3.0647	2.6538	-716.1	1154.2	4.1398	843.03	1166	42.052	41.402	0	1	4.6883	0.48105	-15.768	-14.919	-1.3681	1.3335	16.472	20.649	3.3201	1.8145	0.70385	5.7298	1559.2
11.05	1106	60	NaN	-1.3378	15.994	2.9598	-178.62	21.151	-3.1407	2.6006	-716	1154.2	3.8834	843.16	1166.1	41.103	37.677	0	1	4.5492	0.33993	-15.767	-14.918	-1.3849	1.336	16.43	20.715	3.1643	1.6759	0.66349	5.7966	1559.2
11.06	1107	60	NaN	-1.3846	15.949	2.9567	-178.66	21.205	-3.1199	2.4327	-715.83	1154.2	3.9477	843.44	1166.1	40.362	37.693	0	1	4.4588	0.24822	-15.766	-14.917	-1.4403	1.281	16.386	20.768	3.0185	1.5292	0.61959	5.8512	1559.3
11.07	1108	60	NaN	-1.4198	15.903	2.9301	-178.7	21.255	-3.1179	2.3813	-715.71	1154.2	3.9436	843.68	1166.1	39.649	37.515	0	1	4.4623	0.25182	-15.765	-14.916	-1.4772	1.2469	16.342	20.816	2.9851	1.4987	0.57694	5.8999	1559.4
11.08	1109	60	NaN	-1.4498	15.85	2.9021	-178.72	21.307	-3.1007	2.3602	-715.57	1154.1	3.9418	843.93	1166.2	40.185	37.508	0	1	4.6024	0.39398	-15.764	-14.915	-1.508	1.2192	16.293	20.864	3.0945	1.6132	0.52886	5.9486	1559.6
11.09	1110	60	NaN	-1.4822	15.802	2.8911	-178.75	21.359	-3.0498	2.2975	-715.42	1154.1	4.0212	844.18	1166.2	42.527	39.743	0	1	4.7567	0.55051	-15.763	-14.914	-1.5455	1.184	16.249	20.913	3.2112	1.7345	0.48599	5.9986	1559.6
11.1	1111	60	NaN	-1.5094	15.774	2.8843	-178.78	21.4	-2.9896	2.2572	-715.29	1154.1	4.1467	844.33	1166.3	40.49	36.669	0	1	4.8525	0.64769	-15.76	-14.911	-1.5788	1.1525	16.223	20.951	3.2737	1.8002	0.46326	6.0405	1559.7
11.11	1112	60	NaN	-1.5285	15.744	2.8679	-178.81	21.407	-2.8863	2.2809	-715.18	1154.1	4.3827	844.52	1166.3	42.046	37.951	0	1	4.905	0.70098	-15.757	-14.909	-1.6057	1.1147	16.194	20.957	3.2993	1.8157	0.43645	6.0483	1559.7
11.12	1113	60	NaN	-1.5633	15.689	2.8762	-178.79	21.407	-2.8761	2.2334	-715.04	1154	4.2824	844.82	1166.4	41.012	35.913	0	1	4.9116	0.70763	-15.754	-14.905	-1.6385	1.1337	16.144	20.952	3.2731	1.8413	0.39028	6.0474	1559.9
11.13	1114	60	NaN	-1.5197	15.665	2.6701	-178.74	21.409	-2.9023	3.0229	-714.74	1153.8	4.0585	845.05	1166.5	39.076	43.588	0	1	4.7834	0.5776	-15.742	-14.893	-1.5578	1.224	16.133	20.942	3.2257	1.8016	0.39071	6.0494	1559.8
11.14	1115	60	NaN	-1.5058	15.641	2.5887	-178.72	21.407	-2.8053	3.3263	-714.56	1153.7	4.2116	845.22	1166.5	39.666	48.564	0	1	4.7318	0.52519	-15.732	-14.883	-1.5384	1.2474	16.112	20.936	3.1934	1.7726	0.3804	6.0528	1559.8
11.15	1116	60	NaN	-1.5085	15.614	2.5623	-178.69	21.428	-2.7349	3.4169	-714.46	1153.6	4.2582	845.34	1166.6	40.872	56.073	0	1	4.9058	0.70176	-15.729	-14.88	-1.5394	1.2797	16.089	20.954	3.3664	1.9815	0.35994	6.074	1559.8
11.16	1117	60	NaN	-1.5151	15.594	2.564	-178.66	21.461	-2.6688	3.4315	-714.35	1153.6	4.2937	845.42	1166.6	41.568	57.578	0	1	4.9234	0.71961	-15.725	-14.876	-1.5468	1.3131	16.07	20.984	3.3766	2.0327	0.3455	6.1086	1559.8
11.17	1118	60	NaN	-1.5182	15.576	2.5879	-178.62	21.493	-2.5859	3.4073	-714.21	1153.6	4.373	845.52	1166.6	41.319	61.124	0	1	4.9028	0.69877	-15.721	-14.872	-1.5536	1.3478	16.054	21.015	3.3492	2.0465	0.33287	6.1436	1559.8
11.18	1119	60	NaN	-1.5157	15.552	2.6171	-178.55	21.532	-2.5524	3.3813	-714.05	1153.6	4.2654	845.65	1166.7	42.124	61.489	0	1	5.0092	0.80671	-15.717	-14.868	-1.5482	1.4203	16.032	21.052	3.461	2.227	0.31505	6.1843	1559.8
11.19	1120	60	NaN	-1.522	15.544	2.6639	-178.48	21.585	-2.5646	3.2581	-713.89	1153.6	4.0894	845.72	1166.7	40.072	56.413	0	1	5.0075	0.80499	-15.713	-14.864	-1.5526	1.4866	16.026	21.104	3.455	2.2916	0.31249	6.2392	1559.7
11.2	1121	60	NaN	-1.5134	15.519	2.6779	-178.43	21.661	-2.4646	3.2854	-713.7	1153.6	4.1879	845.73	1166.8	38.635	53.211	0	1	4.9467	0.74325	-15.71	-14.861	-1.5465	1.5409	16.002	21.179	3.4001	2.2842	0.29123	6.3173	1559.5
11.21	1122	60	NaN	-1.4926	15.494	2.6983	-178.38	21.724	-2.4412	3.2896	-713.57	1153.6	4.1427	845.74	1166.8	41.443	66.858	0	1	4.9667	0.7636	-15.707	-14.858	-1.5239	1.586	15.977	21.241	3.4428	2.3496	0.26952	6.3829	1559.4
11.22	1123	60	NaN	-1.4574	15.456	2.6666	-178.34	21.826	-2.4407	3.4653	-713.47	1153.6	4.0714	845.67	1166.8	48.159	73.568	0	1	4.9643	0.76111	-15.702	-14.853	-1.4797	1.6358	15.941	21.341	3.4846	2.3969	0.23923	6.4881	1559.2
11.23	1124	60	NaN	-1.4206	15.412	2.658	-178.31	21.944	-2.4057	3.5662	-713.33	1153.6	4.0997	845.52	1166.9	51.427	76.205	0	1	4.8437	0.63878	-15.685	-14.836	-1.4402	1.6724	15.9	21.456	3.4035	2.3112	0.21554	6.6205	1558.9
11.24	1125	60	NaN	-1.3908	15.38	2.6629	-178.27	22.008	-2.3883	3.6103	-713.17	1153.6	4.0855	845.43	1166.9	55.406	75.41	0	1	4.5303	0.32078	-15.666	-14.817	-1.4083	1.7119	15.869	21.518	3.122	2.0327	0.20371	6.7016	1558.7
11.25	1126	60	NaN	-1.3702	15.361	2.6592	-178.23	21.975	-2.4146	3.6692	-713.04	1153.6	3.9602	845.53	1166.9	54.68	74.584	0	1	4.1342	-0.081158	-15.647	-14.798	-1.3809	1.7615	15.85	21.486	2.7533	1.6804	0.20339	6.6886	1558.6
11.26	1127	60	NaN	-1.3547	15.345	2.6712	-178.19	21.874	-2.4057	3.6847	-712.91	1153.7	3.9206	845.75	1166.8	54.059	72.101	0	1	4.205	-0.0092768	-15.645	-14.796	-1.3633	1.7967	15.827	21.392	2.8417	1.7874	0.18233	6.5959	1558.7
11.27	1128	60	NaN	-1.3355	15.32	2.6612	-178.16	21.771	-2.3245	3.7782	-712.78	1153.6	4.0458	845.97	1166.6	49.803	59.981	0	1	4.2252	0.011258	-15.644	-14.795	-1.3454	1.8264	15.797	21.294	2.8799	1.8377	0.15378	6.4993	1558.8
11.28	1129	60	NaN	-1.3121	15.297	2.6949	-178.11	21.788	-2.2372	3.7496	-712.57	1153.7	4.069	845.95	1166.6	43.069	55.946	0	1	4.2003	-0.014028	-15.644	-14.795	-1.3238	1.8791	15.772	21.313	2.8765	1.8651	0.12889	6.518	1558.6
11.29	1130	60	NaN	-1.2737	15.264	2.6685	-178.08	21.835	-2.2232	3.9243	-712.44	1153.7	3.9589	845.92	1166.7	42.874	52.235	0	1	4.2705	0.057202	-15.641	-14.792	-1.275	1.9226	15.743	21.355	2.9955	1.9798	0.10203	6.563	1558.4
11.3	1131	60	NaN	-1.2482	15.239	2.6775	-178.06	21.856	-2.1254	3.9679	-712.31	1153.7	4.1169	845.91	1166.7	42.66	46.623	0	1	4.3389	0.12659	-15.639	-14.79	-1.2537	1.9334	15.718	21.376	3.0852	2.0599	0.079519	6.5861	1558.3
11.31	1132	60	NaN	-1.2376	15.213	2.7108	-178.04	21.876	-2.0649	3.934	-712.19	1153.7	4.1719	845.92	1166.7	39.15	40.959	0	1	4.3673	0.15545	-15.635	-14.786	-1.2464	1.954	15.693	21.397	3.121	2.1095	0.058125	6.611	1558.2
11.32	1133	60	NaN	-1.224	15.185	2.7512	-178	21.887	-2.0248	3.904	-712.05	1153.7	4.1547	845.96	1166.7	39.642	38.748	0	1	4.3976	0.1861	-15.63	-14.782	-1.2332	1.994	15.664	21.408	3.1644	2.1801	0.033548	6.6266	1558.1
11.33	1134	60	NaN	-1.2023	15.163	2.8005	-177.95	21.877	-1.9639	3.8635	-711.86	1153.7	4.2023	846.04	1166.7	41.151	54.184	0	1	4.4294	0.21839	-15.626	-14.777	-1.2148	2.0338	15.64	21.399	3.2146	2.2522	0.013855	6.622	1558
11.34	1135	60	NaN	-1.1924	15.152	2.8549	-177.92	21.876	-1.975	3.7757	-711.71	1153.7	4.1089	846.11	1166.7	38.665	53.299	0	1	4.3851	0.17349	-15.618	-14.769	-1.2046	2.0635	15.63	21.398	3.1805	2.237	0.011475	6.629	1557.9
11.35	1136	60	NaN	-1.1678	15.115	2.8416	-177.91	21.882	-1.9476	3.8937	-711.61	1153.7	4.1545	846.16	1166.7	41.459	64.654	0	1	4.3188	0.10614	-15.612	-14.763	-1.1774	2.0841	15.594	21.402	3.1413	2.1903	-0.017895	6.6392	1557.8
11.36	1137	60	NaN	-1.1473	15.085	2.866	-177.87	21.909	-1.9871	3.9144	-711.43	1153.7	4.0331	846.2	1166.8	46.678	69.082	0	1	4.226	0.012026	-15.608	-14.759	-1.1517	2.1209	15.566	21.427	3.0743	2.1329	-0.042014	6.6675	1557.7
11.37	1138	60	NaN	-1.1275	15.053	2.8741	-177.86	21.909	-2.0059	3.9501	-711.31	1153.7	3.9964	846.25	1166.8	48.836	70.32	0	1	4.191	-0.023528	-15.606	-14.757	-1.1292	2.1395	15.537	21.425	3.0618	2.1159	-0.06861	6.6684	1557.6
11.38	1139	60	NaN	-1.1183	15.034	2.8867	-177.84	21.878	-2.0399	3.9606	-711.19	1153.7	3.9306	846.37	1166.9	47.2	70.761	0	1	4.1625	-0.052396	-15.603	-14.754	-1.1172	2.1638	15.519	21.392	3.0453	2.1114	-0.083486	6.6384	1557.6
11.39	1140	60	NaN	-1.1112	15.021	2.9191	-177.82	21.828	-2.0799	3.9023	-711.06	1153.7	3.8416	846.53	1166.9	48.198	69.829	0	1	4.1135	-0.1021	-15.603	-14.754	-1.1089	2.1869	15.507	21.341	3.0046	2.0848	-0.095825	6.5876	1557.6
11.4	1141	60	NaN	-1.1001	15.005	2.9476	-177.78	21.753	-2.1038	3.8473	-710.89	1153.7	3.7493	846.75	1166.9	50.648	68.746	0	1	4.0563	-0.16014	-15.604	-14.755	-1.0965	2.2208	15.493	21.265	2.9598	2.0607	-0.1114	6.5102	1557.7
11.41	1142	60	NaN	-1.0909	14.986	2.9537	-177.74	21.656	-2.0961	3.8508	-710.71	1153.7	3.6796	847.05	1167	46.369	67.767	0	1	3.9888	-0.22864	-15.607	-14.758	-1.0846	2.2711	15.474	21.168	2.9042	2.0425	-0.13262	6.4104	1557.8
11.42	1143	60	NaN	-1.093	14.963	2.9692	-177.7	21.593	-2.0571	3.8129	-710.64	1153.7	3.6796	847.27	1167	46.189	67.198	0	1	4.0124	-0.20469	-15.608	-14.759	-1.0881	2.3004	15.452	21.104	2.9243	2.0957	-0.15623	6.345	1558
11.43	1144	60	NaN	-1.0737	14.941	2.9355	-177.67	21.576	-2.0328	3.9658	-710.55	1153.6	3.6079	847.41	1167	46.353	66.126	0	1	4.0802	-0.13594	-15.61	-14.761	-1.0605	2.3467	15.433	21.084	3.0196	2.2108	-0.17743	6.3233	1558
11.44	1145	60	NaN	-1.0719	14.908	2.9396	-177.63	21.581	-2.0014	3.9832	-710.5	1153.6	3.5182	847.53	1167	47.618	65.262	0	1	4.208	-0.0062314	-15.614	-14.765	-1.0548	2.3853	15.404	21.085	3.1532	2.379	-0.20972	6.3202	1558.1
11.45	1146	60	NaN	-1.081	14.895	2.976	-177.6	21.607	-1.9363	3.8857	-710.39	1153.5	3.4298	847.68	1167.1	47.507	64.712	0	1	4.265	0.051606	-15.617	-14.768	-1.0643	2.4194	15.395	21.107	3.2008	2.471	-0.22206	6.3388	1558.1
11.46	1147	60	NaN	-1.0822	14.896	2.9813	-177.55	21.641	-1.9394	3.8924	-710.28	1153.5	3.1423	847.83	1167.3	46.083	65.192	0	1	4.3049	0.092034	-15.62	-14.771	-1.0546	2.4792	15.401	21.136	3.2502	2.5713	-0.219	6.3647	1558.2
11.47	1148	60	NaN	-1.0845	14.898	2.9902	-177.53	21.645	-1.9143	3.8746	-710.19	1153.5	2.9887	847.97	1167.3	47.41	65.577	0	1	4.4681	0.25766	-15.623	-14.774	-1.0519	2.5046	15.406	21.137	3.4162	2.7623	-0.21712	6.3632	1558.2
11.48	1149	60	NaN	-1.0943	14.897	3.0156	-177.53	21.624	-1.8643	3.7879	-710.13	1153.5	2.9327	848.13	1167.3	45.501	66.527	0	1	4.6218	0.41363	-15.627	-14.778	-1.0629	2.4994	15.404	21.117	3.5589	2.9131	-0.2222	6.3389	1558.3
11.49	1150	60	NaN	-1.1035	14.889	3.0214	-177.52	21.611	-1.8763	3.7654	-710.09	1153.5	2.6789	848.3	1167.3	50.209	67.949	0	1	4.7215	0.51482	-15.631	-14.782	-1.0635	2.5172	15.398	21.102	3.658	3.032	-0.23252	6.3201	1558.4
11.5	1151	60	NaN	-1.1006	14.866	2.9954	-177.53	21.591	-1.8591	3.8474	-710.06	1153.4	2.526	848.49	1167.4	46.396	69.683	0	1	4.863	0.65834	-15.636	-14.787	-1.052	2.5176	15.378	21.079	3.8109	3.1759	-0.25735	6.2923	1558.6
11.51	1152	60	NaN	-1.1026	14.841	2.9747	-177.55	21.561	-1.8308	3.8869	-709.99	1153.4	2.3313	848.75	1167.4	49.251	71.671	0	1	4.979	0.77603	-15.64	-14.791	-1.0455	2.506	15.354	21.048	3.9335	3.282	-0.28541	6.2572	1558.8
11.52	1153	60	NaN	-1.1061	14.82	2.9662	-177.53	21.58	-1.9077	3.8993	-709.95	1153.4	1.8867	848.87	1167.4	51.597	73.077	0	1	4.9826	0.77965	-15.641	-14.792	-1.0321	2.5392	15.337	21.063	3.9504	3.3188	-0.30457	6.2705	1558.9
11.53	1154	60	NaN	-1.1177	14.81	2.9587	-177.55	21.59	-1.9033	3.9039	-709.9	1153.4	1.7169	848.98	1167.5	54.174	74.462	0	1	5.022	0.81964	-15.642	-14.793	-1.0373	2.5333	15.329	21.072	3.9846	3.3529	-0.31337	6.279	1558.9
11.54	1155	60	NaN	-1.1432	14.804	2.9654	-177.57	21.598	-1.9124	3.8487	-709.83	1153.4	1.4736	849.11	1167.5	56.451	75.542	0	1	5.076	0.87444	-15.643	-14.794	-1.056	2.5157	15.323	21.078	4.02	3.3902	-0.31918	6.2847	1559
11.55	1156	60	NaN	-1.1658	14.794	2.9551	-177.61	21.592	-1.9246	3.8447	-709.77	1153.3	1.2466	849.23	1167.5	56.684	76.003	0	1	5.0598	0.85805	-15.644	-14.795	-1.0703	2.49	15.315	21.071	3.9895	3.3481	-0.32956	6.2761	1559.1
11.56	1157	60	NaN	-1.1828	14.783	2.9329	-177.65	21.571	-1.9113	3.884	-709.71	1153.3	1.1395	849.32	1167.5	57.027	75.659	0	1	5.045	0.84303	-15.646	-14.797	-1.0819	2.4542	15.303	21.05	3.9631	3.2973	-0.3426	6.2532	1559.1
11.57	1158	60	NaN	-1.2106	14.773	2.9388	-177.69	21.549	-1.8957	3.8345	-709.64	1153.3	1.0227	849.43	1167.5	55.349	74.558	0	1	5.0949	0.89359	-15.647	-14.798	-1.1073	2.4168	15.294	21.029	3.9876	3.3104	-0.35372	6.2302	1559.1
11.58	1159	60	NaN	-1.2439	14.758	2.9355	-177.73	21.53	-1.9032	3.8165	-709.58	1153.3	0.84136	849.54	1167.5	52.672	73.301	0	1	5.1421	0.94155	-15.648	-14.799	-1.1345	2.3808	15.279	21.01	4.0076	3.3224	-0.36932	6.2105	1559.2
11.59	1160	60	NaN	-1.2842	14.74	2.9454	-177.76	21.574	-1.9526	3.7496	-709.56	1153.3	0.48593	849.53	1167.5	53.686	72.646	0	1	5.1723	0.97214	-15.649	-14.8	-1.1642	2.3613	15.263	21.051	4.008	3.3334	-0.3853	6.2519	1559.2
11.6	1161	60	NaN	-1.3276	14.739	2.9467	-177.87	21.599	-1.9346	3.7602	-709.41	1153.3	0.28224	849.56	1167.5	54.442	72.256	0	1	5.1192	0.91835	-15.649	-14.8	-1.1998	2.2574	15.262	21.076	3.9194	3.1757	-0.38758	6.2762	1559
11.61	1162	60	NaN	-1.3694	14.727	2.97	-177.94	21.664	-1.9882	3.708	-709.32	1153.3	-0.10758	849.52	1167.6	48.517	70.684	0	1	5.0358	0.83363	-15.65	-14.801	-1.2291	2.205	15.252	21.139	3.8066	3.0386	-0.39775	6.3379	1558.9
11.62	1163	60	NaN	-1.4121	14.721	3.0007	-178.02	21.731	-1.9924	3.6352	-709.21	1153.3	-0.31015	849.46	1167.6	47.113	67.798	0	1	4.9329	0.72926	-15.651	-14.802	-1.267	2.1226	15.246	21.205	3.6659	2.8519	-0.40441	6.4032	1558.7
11.63	1164	60	NaN	-1.4527	14.712	3.0354	-178.13	21.784	-1.9361	3.553	-709.1	1153.3	-0.32951	849.38	1167.6	47.887	65.414	0	1	4.8669	0.66228	-15.653	-14.804	-1.3099	2.0082	15.237	21.26	3.5569	2.6705	-0.41639	6.4552	1558.5
11.64	1165	60	NaN	-1.4913	14.687	3.0691	-178.25	21.829	-1.9052	3.485	-709	1153.3	-0.48825	849.29	1167.6	46.697	61.549	0	1	4.8155	0.61014	-15.656	-14.807	-1.3452	1.8953	15.212	21.305	3.4703	2.5055	-0.44397	6.4971	1558.4
11.65	1166	60	NaN	-1.5299	14.649	3.0813	-178.38	21.857	-1.9411	3.5024	-708.87	1153.3	-0.92222	849.23	1167.6	45.906	63.6	0	1	4.7551	0.54883	-15.657	-14.808	-1.3672	1.7809	15.175	21.33	3.3879	2.3297	-0.48243	6.522	1558.2
11.66	1167	60	NaN	-1.5449	14.612	3.0548	-178.5	21.821	-1.8887	3.6288	-708.77	1153.3	-0.96029	849.23	1167.5	43.237	63.331	0	1	4.6926	0.48543	-15.66	-14.811	-1.3761	1.6661	15.135	21.299	3.3165	2.1516	-0.52533	6.4875	1558.1
11.67	1168	60	NaN	-1.5466	14.558	3.0359	-178.62	21.821	-1.7857	3.7548	-708.71	1153.2	-0.86149	849.16	1167.4	46.068	66.781	0	1	4.6246	0.4165	-15.663	-14.814	-1.3768	1.5486	15.08	21.299	3.2479	1.9651	-0.58308	6.4848	1557.9
11.68	1169	60	NaN	-1.5732	14.508	3.0458	-178.77	21.871	-1.7849	3.7509	-708.57	1153.2	-1.1794	848.93	1167.4	50.955	68.26	0	1	4.4967	0.28673	-15.665	-14.816	-1.3918	1.4163	15.031	21.348	3.1049	1.703	-0.63377	6.5315	1557.6
11.69	1170	60	NaN	-1.5902	14.486	3.0611	-178.89	21.927	-1.7759	3.7429	-708.41	1153.2	-1.4087	848.73	1167.4	50.779	69.512	0	1	4.452	0.24137	-15.667	-14.818	-1.4006	1.3037	15.01	21.403	3.0514	1.5451	-0.65689	6.5845	1557.2
11.7	1171	60	NaN	-1.6053	14.477	3.0802	-178.99	21.946	-1.7665	3.7209	-708.24	1153.2	-1.6027	848.6	1167.4	50.901	66.841	0	1	4.4834	0.27317	-15.67	-14.821	-1.4094	1.2022	15	21.423	3.0739	1.4754	-0.67026	6.6016	1556.9
11.71	1172	60	NaN	-1.623	14.463	3.0948	-179.11	21.93	-1.7489	3.7021	-708.07	1153.2	-1.7617	848.53	1167.3	44.929	61.205	0	1	4.4703	0.25994	-15.674	-14.825	-1.4219	1.0917	14.982	21.41	3.0485	1.3516	-0.69158	6.5847	1556.7
11.72	1173	60	NaN	-1.6396	14.428	3.0959	-179.26	21.914	-1.7089	3.7265	-707.93	1153.2	-1.8621	848.43	1167.2	43.893	58.07	0	1	4.4298	0.21876	-15.678	-14.829	-1.4339	0.94234	14.944	21.398	2.9959	1.1611	-0.73399	6.5684	1556.4
11.73	1174	60	NaN	-1.6508	14.363	3.0824	-179.48	21.928	-1.6607	3.8107	-707.79	1153.2	-1.9784	848.25	1167.1	48.984	55.662	0	1	4.4226	0.21155	-15.683	-14.834	-1.4377	0.73684	14.878	21.414	2.985	0.94839	-0.80487	6.5801	1556.1
11.74	1175	60	NaN	-1.6401	14.305	3.0469	-179.64	21.945	-1.5855	3.9773	-707.72	1153.1	-1.941	848.09	1167.1	47.35	52.639	0	1	4.4266	0.21556	-15.687	-14.838	-1.4222	0.57378	14.819	21.431	3.0044	0.78933	-0.86859	6.5925	1555.9
11.75	1176	60	NaN	-1.6509	14.257	3.0382	-179.81	21.961	-1.5078	4.0208	-707.63	1153.1	-1.9412	847.96	1167.1	46.891	49.967	0	1	4.4408	0.22998	-15.692	-14.843	-1.4313	0.4076	14.771	21.447	3.0095	0.63758	-0.92115	6.6035	1555.7
11.76	1177	60	NaN	-1.6577	14.213	3.0465	-179.96	22.003	-1.4462	4.0333	-707.55	1153.1	-2.0237	847.74	1167.1	45	48.054	0	1	4.4515	0.24087	-15.695	-14.846	-1.4346	0.26671	14.728	21.487	3.0169	0.50759	-0.96649	6.6417	1555.4
11.77	1178	60	NaN	-1.6641	14.18	3.0734	-180.16	22.037	-1.3865	4.0191	-707.38	1153.1	-2.1884	847.5	1167.1	44.272	54.282	0	1	4.5118	0.30205	-15.697	-14.848	-1.4354	0.073109	14.696	21.521	3.0764	0.37516	-1.0017	6.6729	1555
11.78	1179	60	NaN	-1.6669	14.155	3.096	-180.33	22.054	-1.3251	4.026	-707.21	1153.1	-2.3176	847.31	1167.1	45.538	66.94	0	1	4.637	0.42906	-15.701	-14.852	-1.4331	-0.096625	14.67	21.538	3.2039	0.33243	-1.0301	6.6866	1554.6
11.79	1180	60	NaN	-1.6666	14.131	3.1215	-180.46	22.058	-1.2491	4.0119	-707.08	1153.1	-2.357	847.17	1167.1	48.266	71.424	0	1	4.7474	0.54105	-15.704	-14.855	-1.4318	-0.2221	14.647	21.542	3.3156	0.31894	-1.0576	6.6863	1554.3
11.8	1181	60	NaN	-1.662	14.103	3.1533	-180.58	22.056	-1.1652	3.9764	-706.96	1153.1	-2.4058	847.01	1167.1	48.732	71.947	0	1	4.8434	0.63846	-15.708	-14.859	-1.4267	-0.34513	14.618	21.54	3.4167	0.29332	-1.0899	6.6808	1554
11.81	1182	60	NaN	-1.644	14.065	3.1449	-180.71	22.057	-1.1172	4.0961	-706.78	1153.1	-2.6196	846.81	1167.1	46.12	70.893	0	1	5.0251	0.82286	-15.714	-14.865	-1.3963	-0.46537	14.581	21.541	3.6288	0.35748	-1.1321	6.6768	1553.7
11.82	1183	60	NaN	-1.632	14.021	3.1308	-180.8	22.067	-1.046	4.2095	-706.69	1153	-2.6161	846.59	1167.1	47.893	70.987	0	1	5.1315	0.9308	-15.717	-14.868	-1.3802	-0.54567	14.539	21.55	3.7513	0.38513	-1.1786	6.6815	1553.4
11.83	1184	60	NaN	-1.6179	13.991	3.1293	-180.87	22.03	-0.97982	4.2853	-706.58	1153	-2.5883	846.47	1167	50.133	71.657	0	1	5.1315	0.9308	-15.719	-14.87	-1.3643	-0.61346	14.508	21.513	3.7672	0.31734	-1.2107	6.6428	1553.1
11.84	1185	60	NaN	-1.5997	13.973	3.1225	-180.91	21.953	-0.99196	4.4131	-706.38	1153	-2.8031	846.34	1167	50.141	71.852	0	1	5.1504	0.94992	-15.719	-14.87	-1.3335	-0.642	14.489	21.436	3.8169	0.30792	-1.23	6.5658	1552.8
11.85	1186	60	NaN	-1.5846	13.961	3.1271	-180.95	21.859	-0.97424	4.499	-706.2	1153	-2.8151	846.28	1166.9	48.23	72.865	0	1	5.1955	0.99575	-15.72	-14.871	-1.3147	-0.68379	14.475	21.346	3.8809	0.31196	-1.2451	6.4745	1552.6
11.86	1187	60	NaN	-1.5752	13.957	3.1446	-180.97	21.775	-0.98729	4.5373	-706.04	1153	-2.8753	846.24	1166.9	50.424	71.63	0	1	5.2866	1.0881	-15.722	-14.873	-1.3016	-0.69248	14.468	21.264	3.985	0.39563	-1.2539	6.3914	1552.4
11.87	1188	60	NaN	-1.5662	13.955	3.1684	-180.95	21.707	-1.0393	4.5598	-705.87	1153	-3.0432	846.19	1166.8	46.243	69.006	0	1	5.3619	1.1645	-15.724	-14.875	-1.2856	-0.66509	14.463	21.199	4.0763	0.49945	-1.2604	6.3243	1552.1
11.88	1189	60	NaN	-1.5508	13.946	3.1912	-180.93	21.664	-1.0736	4.5952	-705.72	1153	-3.1037	846.11	1166.8	47.564	63.629	0	1	5.4152	1.2186	-15.726	-14.877	-1.2666	-0.64628	14.453	21.157	4.1486	0.5723	-1.2735	6.2797	1551.9
11.89	1190	60	NaN	-1.5305	13.932	3.2062	-180.9	21.676	-1.1376	4.6686	-705.58	1153	-3.2078	845.93	1166.8	43.696	66.055	0	1	5.3971	1.2002	-15.725	-14.876	-1.2397	-0.61241	14.439	21.169	4.1574	0.58784	-1.2865	6.2925	1551.6
11.9	1191	60	NaN	-1.5012	13.885	3.2013	-180.82	21.74	-1.2644	4.8629	-705.41	1153	-3.4797	845.58	1166.8	45.038	64.11	0	1	5.3757	1.1786	-15.724	-14.875	-1.193	-0.50758	14.396	21.229	4.1827	0.671	-1.3278	6.3539	1551.1
11.91	1192	60	NaN	-1.4851	13.857	3.205	-180.79	21.75	-1.2476	4.9549	-705.26	1153	-3.3205	845.4	1166.8	46.787	54.702	0	1	5.3686	1.1714	-15.723	-14.874	-1.1793	-0.48236	14.367	21.24	4.1893	0.68903	-1.3563	6.3653	1550.7
11.92	1193	60	NaN	-1.4752	13.819	3.2653	-180.73	21.762	-1.2869	4.8911	-705.07	1153	-3.2915	845.13	1166.8	40.541	53.961	0	1	5.3812	1.1841	-15.723	-14.874	-1.1728	-0.43174	14.329	21.252	4.2084	0.75234	-1.3947	6.3775	1550.3
11.93	1194	60	NaN	-1.464	13.787	3.3026	-180.7	21.751	-1.3011	4.8811	-704.9	1153	-3.1937	844.94	1166.7	46.752	43.571	0	1	5.3903	1.1933	-15.723	-14.874	-1.1655	-0.39823	14.296	21.242	4.2248	0.7951	-1.4274	6.3673	1549.9
11.94	1195	60	NaN	-1.4513	13.753	3.3262	-180.66	21.731	-1.3229	4.9	-704.75	1153	-3.1412	844.78	1166.7	45.42	38.929	0	1	5.3732	1.176	-15.722	-14.873	-1.154	-0.36392	14.262	21.222	4.2192	0.81211	-1.4608	6.349	1549.6
11.95	1196	60	NaN	-1.4361	13.71	3.3467	-180.62	21.716	-1.3492	4.9247	-704.63	1153	-3.1062	844.61	1166.7	44.177	36.653	0	1	5.3456	1.1481	-15.721	-14.872	-1.1391	-0.32351	14.218	21.208	4.2065	0.82455	-1.5034	6.3356	1549.3
11.96	1197	60	NaN	-1.4174	13.663	3.341	-180.59	21.705	-1.3334	5.0172	-704.52	1152.9	-2.9331	844.44	1166.7	44.106	39.932	0	1	5.2958	1.0975	-15.72	-14.871	-1.1233	-0.29707	14.17	21.197	4.1725	0.8004	-1.5495	6.3265	1549
11.97	1198	60	NaN	-1.4055	13.615	3.3319	-180.54	21.716	-1.4035	5.1088	-704.38	1152.9	-3.0383	844.2	1166.7	41.024	37.771	0	1	5.2462	1.0471	-15.719	-14.87	-1.1041	-0.2361	14.125	21.206	4.142	0.81102	-1.594	6.3363	1548.7
11.98	1199	60	NaN	-1.3796	13.541	3.2959	-180.49	21.664	-1.4176	5.3338	-704.2	1152.8	-2.9182	843.96	1166.6	43.791	36.945	0	1	5.2015	1.0018	-15.718	-14.869	-1.0743	-0.18119	14.052	21.153	4.1273	0.82065	-1.6661	6.2836	1548.2
11.99	1200	60	NaN	-1.3705	13.495	3.2945	-180.45	21.598	-1.4073	5.4085	-704.1	1152.8	-2.7793	843.83	1166.6	43.892	36.499	0	1	5.173	0.97292	-15.716	-14.868	-1.0675	-0.14851	14.004	21.089	4.1056	0.82441	-1.712	6.2211	1548
12	1201	60	NaN	-1.366	13.46	3.308	-180.4	21.552	-1.4505	5.4087	-703.98	1152.8	-2.8096	843.7	1166.5	40.622	37.444	0	1	5.1966	0.99684	-15.715	-14.866	-1.0618	-0.099963	13.969	21.043	4.1348	0.89688	-1.7466	6.1769	1547.8
12.01	1202	60	NaN	-1.357	13.425	3.3039	-180.33	21.53	-1.4581	5.4824	-703.81	1152.8	-2.7556	843.45	1166.5	41.791	36.39	0	1	5.2383	1.0391	-15.715	-14.866	-1.0519	-0.024914	13.935	21.02	4.1864	1.0142	-1.7808	6.1541	1547.3
12.02	1203	60	NaN	-1.3473	13.391	3.3026	-180.26	21.519	-1.4193	5.5487	-703.65	1152.8	-2.5874	843.19	1166.5	39.929	38.554	0	1	5.2553	1.0564	-15.719	-14.87	-1.0459	0.042787	13.901	21.009	4.2094	1.0992	-1.8179	6.1395	1546.9
12.03	1204	60	NaN	-1.3413	13.355	3.3218	-180.21	21.516	-1.3888	5.5232	-703.56	1152.7	-2.4495	843	1166.5	40.344	34.154	0	1	5.2921	1.0937	-15.722	-14.873	-1.0459	0.090328	13.865	21.006	4.2461	1.184	-1.8569	6.1326	1546.6
12.04	1205	60	NaN	-1.3346	13.311	3.3323	-180.15	21.524	-1.3927	5.5073	-703.51	1152.7	-2.3981	842.78	1166.5	42.013	48.983	0	1	5.3952	1.1983	-15.726	-14.877	-1.0417	0.14676	13.821	21.014	4.3535	1.3451	-1.9043	6.1374	1546.4
12.05	1206	60	NaN	-1.3233	13.27	3.2987	-180.1	21.522	-1.332	5.6424	-703.45	1152.7	-2.1605	842.58	1166.4	39.988	57.975	0	1	5.4421	1.2459	-15.729	-14.88	-1.0342	0.19302	13.78	21.013	4.4079	1.4389	-1.9491	6.1328	1546.1
12.06	1207	60	NaN	-1.313	13.217	3.3048	-180	21.522	-1.3505	5.6582	-703.37	1152.6	-2.1127	842.3	1166.4	43.694	58.904	0	1	5.4706	1.2748	-15.731	-14.882	-1.025	0.28515	13.726	21.012	4.4456	1.56	-2.0046	6.1298	1545.8
12.07	1208	60	NaN	-1.3108	13.188	3.3077	-179.96	21.515	-1.3227	5.6754	-703.3	1152.6	-1.9342	842.1	1166.4	45.565	66.945	0	1	5.5416	1.3469	-15.729	-14.88	-1.0286	0.32704	13.698	21.006	4.513	1.6739	-2.0313	6.1256	1545.5
12.08	1209	60	NaN	-1.314	13.175	3.3289	-179.92	21.502	-1.3317	5.6184	-703.2	1152.6	-1.8562	841.91	1166.4	43.827	65.847	0	1	5.5763	1.3821	-15.727	-14.878	-1.0368	0.35733	13.685	20.992	4.5395	1.7394	-2.0425	6.114	1545.2
12.09	1210	60	NaN	-1.3132	13.162	3.3561	-179.88	21.464	-1.3663	5.5535	-703.11	1152.6	-1.8702	841.75	1166.4	42.594	58.161	0	1	5.5907	1.3967	-15.725	-14.876	-1.0379	0.39467	13.673	20.953	4.5528	1.7914	-2.0522	6.0772	1544.9
12.1	1211	60	NaN	-1.307	13.144	3.3745	-179.85	21.348	-1.3471	5.5278	-703.03	1152.6	-1.686	841.63	1166.4	42.166	51.018	0	1	5.6619	1.4689	-15.723	-14.874	-1.0394	0.41303	13.654	20.838	4.6225	1.8819	-2.0693	5.9641	1544.7
12.11	1212	60	NaN	-1.2985	13.123	3.3801	-179.85	21.16	-1.2636	5.536	-702.92	1152.6	-1.2489	841.59	1166.3	42.414	40.192	0	1	5.7116	1.5193	-15.721	-14.872	-1.0468	0.40408	13.63	20.654	4.6648	1.9234	-2.0908	5.7816	1544.6
12.12	1213	60	NaN	-1.2888	13.108	3.3789	-179.83	21.003	-1.2269	5.5502	-702.82	1152.6	-0.96882	841.62	1166.2	40.113	38.734	0	1	5.6264	1.4329	-15.72	-14.871	-1.047	0.41283	13.612	20.499	4.5794	1.8457	-2.1082	5.6286	1544.5
12.13	1214	60	NaN	-1.2828	13.088	3.372	-179.81	20.865	-1.1981	5.5669	-702.76	1152.6	-0.6845	841.65	1166	42.395	34.775	0	1	5.6129	1.4192	-15.719	-14.87	-1.0509	0.41827	13.587	20.365	4.562	1.8375	-2.1319	5.4952	1544.5
12.14	1215	60	NaN	-1.2808	13.078	3.3761	-179.78	20.831	-1.2129	5.5427	-702.67	1152.6	-0.52565	841.52	1166	43.341	37.704	0	1	5.6391	1.4458	-15.718	-14.869	-1.0557	0.44718	13.577	20.332	4.5835	1.893	-2.1413	5.4624	1544.3
12.15	1216	60	NaN	-1.2711	13.067	3.3647	-179.71	20.924	-1.3013	5.5782	-702.54	1152.6	-0.46272	841.09	1166.2	40.445	39.653	0	1	5.5007	1.3054	-15.716	-14.867	-1.0469	0.51152	13.571	20.42	4.4539	1.8169	-2.1449	5.5531	1543.7
12.16	1217	60	NaN	-1.2735	13.062	3.3629	-179.67	20.986	-1.4046	5.5608	-702.43	1152.6	-0.47638	840.78	1166.3	40.447	34.744	0	1	5.3821	1.185	-15.714	-14.865	-1.0493	0.55631	13.57	20.478	4.3327	1.7413	-2.1441	5.6132	1543.3
12.17	1218	60	NaN	-1.2778	13.06	3.352	-179.64	20.983	-1.4809	5.5648	-702.32	1152.6	-0.43285	840.63	1166.3	41.647	39.033	0	1	5.2824	1.0839	-15.713	-14.864	-1.0551	0.5829	13.568	20.475	4.2273	1.6668	-2.1445	5.611	1543
12.18	1219	60	NaN	-1.2817	13.056	3.3376	-179.61	20.915	-1.5229	5.5877	-702.17	1152.6	-0.24568	840.55	1166.2	41.549	29.94	0	1	5.2159	1.0164	-15.71	-14.861	-1.0651	0.602	13.562	20.409	4.1508	1.6184	-2.1483	5.5474	1542.8
12.19	1220	60	NaN	-1.2926	13.046	3.3435	-179.59	20.809	-1.5577	5.5496	-702.02	1152.6	-0.014355	840.51	1166.1	43.794	43.646	0	1	5.1468	0.94628	-15.708	-14.859	-1.086	0.61901	13.548	20.307	4.0608	1.5653	-2.1597	5.4484	1542.6
12.2	1221	60	NaN	-1.3087	13.02	3.3647	-179.57	20.745	-1.6159	5.456	-701.96	1152.6	0.032729	840.48	1166.1	41.687	51.999	0	1	5.0013	0.79868	-15.708	-14.859	-1.1072	0.63645	13.522	20.243	3.8941	1.4351	-2.1858	5.3846	1542.5
12.21	1222	60	NaN	-1.3168	12.993	3.3323	-179.57	20.715	-1.617	5.539	-701.9	1152.6	0.26275	840.36	1166.1	41.706	60.678	0	1	4.8272	0.62205	-15.707	-14.858	-1.1208	0.62605	13.495	20.212	3.7065	1.2481	-2.2116	5.3544	1542.3
12.22	1223	60	NaN	-1.3322	12.978	3.3362	-179.56	20.741	-1.6755	5.5181	-701.82	1152.6	0.32472	840.17	1166.1	46.622	68.528	0	1	4.6247	0.41657	-15.705	-14.856	-1.1392	0.62895	13.482	20.237	3.4855	1.0455	-2.2236	5.3809	1542.1
12.23	1224	60	NaN	-1.3447	12.945	3.3142	-179.55	20.756	-1.7409	5.5891	-701.77	1152.5	0.32404	840.06	1166.2	46.054	68.817	0	1	4.5279	0.31836	-15.705	-14.856	-1.1491	0.64519	13.452	20.25	3.3789	0.96355	-2.2536	5.3934	1541.9
12.24	1225	60	NaN	-1.3678	12.93	3.3195	-179.56	20.773	-1.7448	5.5791	-701.65	1152.5	0.56462	839.91	1166.1	45.246	69.504	0	1	4.4429	0.23212	-15.705	-14.856	-1.1814	0.62573	13.435	20.268	3.2615	0.85785	-2.2705	5.4112	1541.6
12.25	1226	60	NaN	-1.3896	12.925	3.3399	-179.56	20.809	-1.7694	5.5317	-701.52	1152.5	0.68122	839.73	1166.1	46.41	69.221	0	1	4.3682	0.15629	-15.705	-14.856	-1.2093	0.62099	13.431	20.303	3.1589	0.77728	-2.2743	5.4464	1541.3
12.26	1227	60	NaN	-1.403	12.92	3.3506	-179.54	20.816	-1.8038	5.5285	-701.42	1152.5	0.68537	839.61	1166.2	45.504	66.91	0	1	4.2066	-0.0076674	-15.705	-14.856	-1.223	0.63621	13.427	20.308	2.9836	0.62854	-2.2771	5.4526	1541.1
12.27	1228	60	NaN	-1.4153	12.914	3.3605	-179.54	20.742	-1.7882	5.5293	-701.34	1152.5	0.84707	839.62	1166.1	43.701	62.084	0	1	4.0328	-0.18405	-15.704	-14.855	-1.2412	0.63531	13.419	20.236	2.7916	0.45127	-2.2846	5.3815	1541
12.28	1229	60	NaN	-1.4348	12.911	3.4155	-179.51	20.645	-1.8379	5.3692	-701.25	1152.5	0.78848	839.71	1166.1	43.793	55.624	0	1	3.9131	-0.30541	-15.703	-14.854	-1.2645	0.65782	13.414	20.142	2.6487	0.35241	-2.2885	5.2876	1541
12.29	1230	60	NaN	-1.461	12.879	3.4625	-179.46	20.482	-1.8322	5.2434	-701.19	1152.5	0.84057	839.89	1165.9	40.174	46.671	0	1	3.5043	-0.7202	-15.701	-14.852	-1.2973	0.70756	13.378	19.983	2.207	-0.012642	-2.3228	5.1317	1541.1
12.3	1231	60	NaN	-1.4563	12.855	3.4424	-179.43	20.435	-1.8162	5.3601	-701.12	1152.4	0.92389	839.92	1165.9	43.457	45.645	0	1	2.6724	-1.5643	-15.697	-14.848	-1.2913	0.73449	13.355	19.935	1.3811	-0.82982	-2.3417	5.0874	1541.1
12.31	1232	60	NaN	-1.4548	12.841	3.4319	-179.41	20.437	-1.7864	5.4276	-701.04	1152.4	1.0842	839.85	1165.9	42.329	39.15	0	1	2.6142	-1.6234	-15.699	-14.85	-1.2933	0.74764	13.342	19.936	1.3209	-0.87575	-2.357	5.0855	1541
12.32	1233	60	NaN	-1.4459	12.814	3.4335	-179.39	20.47	-1.7678	5.4669	-700.94	1152.4	1.2322	839.71	1166	40.453	38.244	0	1	2.6225	-1.6149	-15.702	-14.853	-1.2884	0.76981	13.318	19.966	1.3341	-0.84512	-2.3836	5.1132	1540.7
12.33	1234	60	NaN	-1.4449	12.784	3.4501	-179.36	20.498	-1.7836	5.4463	-700.86	1152.4	1.2734	839.6	1166	41.647	35.594	0	1	2.523	-1.7159	-15.702	-14.853	-1.2897	0.79787	13.291	19.991	1.2332	-0.91805	-2.4113	5.1383	1540.5
12.34	1235	60	NaN	-1.4485	12.756	3.4671	-179.34	20.495	-1.8265	5.4125	-700.81	1152.4	1.2437	839.56	1166	40.619	39.518	0	1	2.4948	-1.7445	-15.704	-14.855	-1.2934	0.81786	13.263	19.988	1.2014	-0.92664	-2.4406	5.1327	1540.4
12.35	1236	60	NaN	-1.4336	12.721	3.4632	-179.33	20.469	-1.8644	5.4653	-700.76	1152.4	1.2739	839.57	1166	43.909	38.554	0	1	2.4863	-1.7532	-15.706	-14.857	-1.2777	0.82248	13.226	19.963	1.2086	-0.93069	-2.4798	5.1054	1540.4
12.36	1237	60	NaN	-1.4201	12.682	3.4617	-179.34	20.456	-1.8821	5.5123	-700.71	1152.3	1.3731	839.54	1165.9	43.777	43.588	0	1	2.4484	-1.7915	-15.71	-14.861	-1.2661	0.81796	13.188	19.95	1.1823	-0.97358	-2.5222	5.0887	1540.3
12.37	1238	60	NaN	-1.3889	12.623	3.4502	-179.32	20.462	-1.9395	5.6085	-700.63	1152.3	1.3995	839.46	1166	43.835	44.646	0	1	2.4204	-1.82	-15.713	-14.865	-1.2323	0.83297	13.132	19.953	1.1881	-0.98699	-2.5813	5.0882	1540.2
12.38	1239	60	NaN	-1.3734	12.589	3.4613	-179.33	20.451	-1.9504	5.5976	-700.56	1152.3	1.5141	839.43	1166	39.79	50.284	0	1	2.424	-1.8163	-15.714	-14.865	-1.2215	0.8173	13.099	19.941	1.2025	-0.99904	-2.6153	5.0754	1540.1
12.39	1240	60	NaN	-1.3627	12.561	3.4737	-179.32	20.44	-1.994	5.5788	-700.49	1152.3	1.4956	839.42	1166	39.964	40.983	0	1	2.4055	-1.8351	-15.717	-14.868	-1.2108	0.82777	13.072	19.929	1.1947	-1.0073	-2.6453	5.0607	1540
12.4	1241	60	NaN	-1.3511	12.533	3.4876	-179.32	20.429	-2.0159	5.5563	-700.42	1152.3	1.5304	839.42	1166	39.131	58.436	0	1	2.3708	-1.8703	-15.721	-14.872	-1.2013	0.83116	13.043	19.919	1.1694	-1.0392	-2.6776	5.0473	1539.9
12.41	1242	60	NaN	-1.3301	12.501	3.4971	-179.32	20.44	-2.0179	5.561	-700.32	1152.2	1.6283	839.37	1166	47.881	67.954	0	1	2.3033	-1.9388	-15.724	-14.875	-1.1837	0.828	13.011	19.93	1.1196	-1.1108	-2.7129	5.0547	1539.8
12.42	1243	60	NaN	-1.3042	12.465	3.4995	-179.31	20.475	-2.0238	5.5915	-700.22	1152.2	1.7042	839.3	1165.9	45.317	68.59	0	1	2.298	-1.9441	-15.727	-14.878	-1.1595	0.83057	12.975	19.964	1.1385	-1.1136	-2.7518	5.0861	1539.6
12.43	1244	60	NaN	-1.2894	12.424	3.5031	-179.31	20.51	-2.0311	5.5939	-700.19	1152.2	1.7424	839.25	1165.9	46.272	71.711	0	1	2.3208	-1.921	-15.73	-14.881	-1.146	0.83415	12.935	19.999	1.1748	-1.0869	-2.795	5.1179	1539.5
12.44	1245	60	NaN	-1.2729	12.394	3.5138	-179.3	20.552	-2.0388	5.5768	-700.13	1152.2	1.789	839.17	1165.9	46.711	71.064	0	1	2.1736	-2.0704	-15.73	-14.881	-1.1319	0.84146	12.906	20.041	1.0417	-1.229	-2.8243	5.1596	1539.4
12.45	1246	60	NaN	-1.2593	12.37	3.4984	-179.28	20.548	-2.1015	5.6377	-700.06	1152.2	1.6685	839.2	1165.9	46.18	69.492	0	1	1.9907	-2.256	-15.726	-14.877	-1.1115	0.8654	12.881	20.038	0.87914	-1.3906	-2.8452	5.1609	1539.3
12.46	1247	60	NaN	-1.2387	12.33	3.5133	-179.25	20.558	-2.1424	5.6031	-699.99	1152.2	1.6149	839.23	1165.9	47.747	69.445	0	1	1.863	-2.3856	-15.709	-14.86	-1.0903	0.89662	12.84	20.048	0.77269	-1.489	-2.8692	5.1881	1539.3
12.47	1248	60	NaN	-1.2294	12.308	3.5264	-179.21	20.576	-2.1727	5.5653	-699.92	1152.2	1.547	839.24	1165.9	49.051	69.154	0	1	1.7955	-2.4541	-15.702	-14.853	-1.0799	0.93551	12.817	20.066	0.7156	-1.5186	-2.8843	5.2135	1539.2
12.48	1249	60	NaN	-1.2198	12.293	3.5376	-179.17	20.617	-2.1929	5.5445	-699.85	1152.2	1.4839	839.22	1165.9	48.415	68.86	0	1	1.7673	-2.4827	-15.699	-14.85	-1.0687	0.97718	12.803	20.107	0.69861	-1.5055	-2.8952	5.2568	1539.1
12.49	1250	60	NaN	-1.2106	12.275	3.5411	-179.14	20.674	-2.2008	5.5449	-699.79	1152.2	1.4613	839.18	1166	47.316	68.364	0	1	1.8064	-2.443	-15.699	-14.85	-1.0586	1.0167	12.787	20.162	0.74782	-1.4263	-2.9122	5.3123	1539
12.5	1251	60	NaN	-1.2053	12.255	3.5331	-179.1	20.735	-2.2075	5.5678	-699.75	1152.2	1.4498	839.13	1166	47.113	68.051	0	1	1.88	-2.3683	-15.7	-14.851	-1.052	1.0575	12.769	20.221	0.82802	-1.3108	-2.9305	5.37	1538.9
12.51	1252	60	NaN	-1.1957	12.246	3.5264	-179.05	20.797	-2.2304	5.6007	-699.65	1152.2	1.3773	839.06	1166	44.635	68.862	0	1	1.9767	-2.2702	-15.701	-14.852	-1.0384	1.1121	12.761	20.281	0.9383	-1.1581	-2.9405	5.4292	1538.8
12.52	1253	60	NaN	-1.1851	12.222	3.535	-178.98	20.808	-2.223	5.593	-699.59	1152.2	1.4037	839.12	1166	46.322	70.409	0	1	2.1016	-2.1434	-15.701	-14.852	-1.0291	1.1805	12.736	20.294	1.0726	-0.96287	-2.9656	5.4416	1538.8
12.53	1254	60	NaN	-1.1753	12.205	3.5204	-178.92	20.802	-2.2603	5.6704	-699.54	1152.1	1.3266	839.18	1165.9	47.308	70.968	0	1	2.2295	-2.0137	-15.7	-14.851	-1.0136	1.2391	12.72	20.288	1.2159	-0.77461	-2.9807	5.4361	1538.8
12.54	1255	60	NaN	-1.1602	12.196	3.4987	-178.85	20.831	-2.2932	5.771	-699.47	1152.1	1.23	839.18	1166	47.528	70.946	0	1	2.2863	-1.956	-15.699	-14.85	-0.9911	1.3239	12.713	20.314	1.2952	-0.63214	-2.9866	5.464	1538.7
12.55	1256	60	NaN	-1.1565	12.188	3.511	-178.77	20.862	-2.3102	5.7452	-699.4	1152.1	1.1958	839.17	1166	48.267	70.752	0	1	2.3661	-1.875	-15.697	-14.848	-0.98712	1.3989	12.706	20.345	1.379	-0.47611	-2.9915	5.4963	1538.6
12.56	1257	60	NaN	-1.1504	12.184	3.5251	-178.69	20.9	-2.3383	5.7226	-699.33	1152.1	1.1356	839.16	1166	47.429	70.029	0	1	2.4634	-1.7764	-15.695	-14.846	-0.97957	1.4772	12.704	20.38	1.4838	-0.29924	-2.9909	5.5346	1538.6
12.57	1258	60	NaN	-1.1445	12.179	3.5301	-178.61	20.926	-2.3797	5.7349	-699.28	1152.1	1.0344	839.16	1166.1	48.125	70.2	0	1	2.5878	-1.6501	-15.691	-14.842	-0.96943	1.5631	12.7	20.405	1.6184	-0.08702	-2.9905	5.5628	1538.5
12.58	1259	60	NaN	-1.1478	12.166	3.531	-178.53	20.926	-2.4067	5.7472	-699.25	1152	0.96877	839.2	1166	48.001	69.751	0	1	2.691	-1.5454	-15.687	-14.838	-0.96979	1.6468	12.688	20.404	1.7212	0.10139	-2.9996	5.5658	1538.5
12.59	1260	60	NaN	-1.146	12.151	3.5117	-178.45	20.928	-2.4003	5.8244	-699.22	1152	0.96962	839.23	1166	48.224	67.086	0	1	2.7732	-1.462	-15.684	-14.835	-0.96524	1.7328	12.674	20.405	1.808	0.27077	-3.0097	5.5707	1538.5
12.6	1261	60	NaN	-1.139	12.143	3.5247	-178.31	20.926	-2.4134	5.7991	-699.15	1152	0.84419	839.3	1166	42.174	60.447	0	1	2.8327	-1.4016	-15.68	-14.831	-0.95447	1.873	12.666	20.404	1.8782	0.47138	-3.0143	5.5728	1538.5
12.61	1262	60	NaN	-1.1483	12.143	3.5352	-178.23	20.946	-2.4173	5.7598	-699.11	1152	0.77171	839.29	1166	41.256	54.815	0	1	2.8772	-1.3565	-15.676	-14.827	-0.96252	1.9538	12.666	20.423	1.9147	0.59727	-3.0096	5.5961	1538.5
12.62	1263	60	NaN	-1.1502	12.138	3.5391	-178.16	20.961	-2.4374	5.7388	-699.08	1152	0.62932	839.3	1166.1	42.426	50.366	0	1	2.9911	-1.2409	-15.67	-14.821	-0.95987	2.0331	12.662	20.437	2.0313	0.79221	-3.008	5.6156	1538.5
12.63	1264	60	NaN	-1.1498	12.137	3.5212	-178.1	20.944	-2.419	5.7981	-699.04	1152	0.5964	839.35	1166.1	41.14	49.822	0	1	3.084	-1.1466	-15.664	-14.815	-0.9561	2.0904	12.661	20.419	2.1279	0.94377	-3.0029	5.6042	1538.5
12.64	1265	60	NaN	-1.1547	12.128	3.5066	-178.03	20.91	-2.3824	5.8398	-699.03	1152	0.55886	839.43	1166	40.794	49.292	0	1	3.1549	-1.0747	-15.658	-14.809	-0.95805	2.1627	12.652	20.386	2.1969	1.0879	-3.006	5.5773	1538.5
12.65	1266	60	NaN	-1.1623	12.114	3.4994	-177.96	20.871	-2.33	5.8468	-699.04	1152	0.54906	839.51	1166	39.645	50.555	0	1	3.313	-0.91435	-15.652	-14.803	-0.965	2.2364	12.636	20.349	2.348	1.322	-3.016	5.5455	1538.6
12.66	1267	60	NaN	-1.164	12.11	3.4791	-177.91	20.843	-2.2689	5.8997	-699.03	1152	0.61084	839.56	1166	39.845	49.167	0	1	3.449	-0.7763	-15.645	-14.796	-0.96706	2.286	12.631	20.322	2.482	1.5097	-3.0143	5.5256	1538.7
12.67	1268	60	NaN	-1.1606	12.112	3.4513	-177.82	20.874	-2.2853	5.9907	-699	1152	0.38954	839.51	1166.1	39.887	47.517	0	1	3.544	-0.67993	-15.635	-14.786	-0.95206	2.3871	12.635	20.351	2.592	1.7072	-3.0001	5.5649	1538.6
12.68	1269	60	NaN	-1.1695	12.121	3.4756	-177.78	20.872	-2.2172	5.9225	-698.99	1152	0.50962	839.5	1166	39.533	43.616	0	1	3.639	-0.58355	-15.625	-14.776	-0.96793	2.4252	12.642	20.351	2.6711	1.8416	-2.9833	5.5747	1538.6
12.69	1270	60	NaN	-1.1833	12.132	3.4719	-177.67	20.859	-2.2452	5.9251	-698.97	1152	0.30533	839.57	1166	39.251	38.202	0	1	3.734	-0.48718	-15.615	-14.766	-0.97407	2.5375	12.653	20.338	2.7599	2.0503	-2.962	5.5717	1538.6
12.7	1271	60	NaN	-1.1853	12.147	3.4755	-177.58	20.847	-2.2608	5.9253	-698.96	1152	0.16923	839.59	1166	39.5	39.49	0	1	3.7431	-0.47791	-15.613	-14.764	-0.97097	2.6375	12.668	20.326	2.7721	2.1596	-2.9448	5.5625	1538.6
12.71	1272	60	NaN	-1.1863	12.152	3.4862	-177.5	20.836	-2.3178	5.8933	-698.95	1152	-0.054002	839.65	1166	40.228	36.373	0	1	3.8106	-0.40949	-15.606	-14.757	-0.96484	2.7219	12.673	20.315	2.8457	2.3125	-2.933	5.5577	1538.7
12.72	1273	60	NaN	-1.1856	12.156	3.4852	-177.41	20.804	-2.3352	5.8963	-698.95	1152	-0.14677	839.71	1166	39.564	38.977	0	1	3.9777	-0.23986	-15.594	-14.745	-0.96054	2.8166	12.676	20.284	3.0172	2.5767	-2.9178	5.5391	1538.7
12.73	1274	60	NaN	-1.1849	12.163	3.4769	-177.3	20.756	-2.298	5.9257	-698.94	1152	-0.077708	839.75	1165.9	39.804	37.166	0	1	3.9605	-0.25731	-15.587	-14.738	-0.96135	2.9249	12.68	20.239	2.9992	2.6676	-2.9066	5.5009	1538.8
12.74	1275	60	NaN	-1.1895	12.164	3.4836	-177.19	20.724	-2.3046	5.9001	-698.95	1152	-0.13436	839.79	1165.9	40.851	38.383	0	1	3.8558	-0.36361	-15.579	-14.73	-0.96483	3.0299	12.68	20.208	2.8909	2.6663	-2.8988	5.4775	1538.8
12.75	1276	60	NaN	-1.1882	12.163	3.4896	-177.08	20.698	-2.3591	5.8822	-698.94	1152	-0.32559	839.87	1165.9	41.68	37.425	0	1	3.6266	-0.59611	-15.568	-14.719	-0.95702	3.1513	12.679	20.181	2.6696	2.5552	-2.8886	5.4624	1538.9
12.76	1277	60	NaN	-1.1765	12.154	3.4833	-176.95	20.691	-2.2784	5.9055	-698.96	1152	-0.14464	839.82	1165.8	37.861	36.059	0	1	3.4822	-0.74267	-15.561	-14.712	-0.95127	3.2792	12.668	20.176	2.5309	2.5366	-2.893	5.4646	1538.8
12.77	1278	60	NaN	-1.1771	12.139	3.4901	-176.83	20.74	-2.2958	5.8451	-698.99	1152	-0.27901	839.69	1165.9	40.554	38.783	0	1	3.468	-0.75704	-15.56	-14.711	-0.94907	3.3979	12.657	20.223	2.519	2.6409	-2.9032	5.5118	1538.8
12.78	1279	60	NaN	-1.174	12.134	3.4718	-176.74	20.748	-2.313	5.8816	-698.99	1152	-0.37987	839.63	1165.9	41.787	34.466	0	1	3.3518	-0.87494	-15.556	-14.707	-0.94081	3.4959	12.652	20.229	2.411	2.6209	-2.9032	5.5224	1538.7
12.79	1280	60	NaN	-1.1773	12.132	3.4867	-176.64	20.73	-2.2686	5.8006	-698.99	1152	-0.32591	839.56	1165.9	40.643	48.47	0	1	3.2544	-0.97377	-15.552	-14.703	-0.9491	3.5883	12.65	20.212	2.3053	2.6145	-2.9019	5.509	1538.6
12.8	1281	60	NaN	-1.1798	12.126	3.4941	-176.55	20.693	-2.2189	5.753	-698.99	1152	-0.27914	839.52	1165.9	39.8	55.658	0	1	3.2437	-0.98459	-15.55	-14.701	-0.95515	3.6715	12.643	20.176	2.2886	2.6869	-2.9068	5.4759	1538.6
12.81	1282	60	NaN	-1.1714	12.116	3.4577	-176.49	20.658	-2.2028	5.866	-699	1152	-0.33335	839.51	1165.9	40.168	50.96	0	1	3.1246	-1.1055	-15.546	-14.697	-0.9405	3.7382	12.632	20.141	2.1841	2.6327	-2.9135	5.4447	1538.6
12.82	1283	60	NaN	-1.1573	12.104	3.4233	-176.45	20.655	-2.1885	5.9589	-699.01	1152	-0.38203	839.41	1165.9	40.028	54.333	0	1	2.998	-1.234	-15.542	-14.693	-0.92117	3.7911	12.622	20.137	2.0768	2.5571	-2.9199	5.4441	1538.5
12.83	1284	60	NaN	-1.1573	12.084	3.4259	-176.41	20.64	-2.239	5.9308	-699.06	1152	-0.5183	839.37	1165.9	38.877	54.991	0	1	2.9639	-1.2685	-15.54	-14.691	-0.91713	3.8283	12.603	20.12	2.0468	2.5598	-2.9372	5.4289	1538.5
12.84	1285	60	NaN	-1.151	12.08	3.4236	-176.39	20.644	-2.1536	5.9196	-699.08	1152	-0.40516	839.25	1166	40.086	49.582	0	1	2.9232	-1.3099	-15.538	-14.689	-0.91543	3.8473	12.6	20.124	2.0077	2.5374	-2.9383	5.4351	1538.4
12.85	1286	60	NaN	-1.1503	12.074	3.4025	-176.37	20.633	-2.1115	5.9667	-699.12	1152	-0.40312	839.15	1166	41.11	46.799	0	1	2.8659	-1.3679	-15.535	-14.686	-0.91302	3.864	12.595	20.113	1.9529	2.4961	-2.9405	5.4272	1538.4
12.86	1287	60	NaN	-1.1519	12.085	3.4092	-176.38	20.585	-2.0722	5.9426	-699.13	1152	-0.34754	839.14	1165.9	39.239	46.501	0	1	2.7933	-1.4416	-15.535	-14.686	-0.91759	3.8529	12.603	20.067	1.8757	2.4112	-2.932	5.3817	1538.3
12.87	1288	60	NaN	-1.1533	12.1	3.4191	-176.39	20.547	-2.0648	5.9187	-699.13	1152.1	-0.35616	839.11	1165.9	39.393	41.372	0	1	2.7228	-1.5131	-15.535	-14.686	-0.91953	3.8401	12.616	20.031	1.8033	2.3269	-2.919	5.345	1538.3
12.88	1289	60	NaN	-1.1502	12.11	3.4108	-176.4	20.523	-2.0795	5.9593	-699.16	1152.1	-0.4062	839.07	1165.9	40.311	59.036	0	1	2.6798	-1.5568	-15.536	-14.687	-0.91314	3.8347	12.626	20.007	1.7667	2.2779	-2.9099	5.3202	1538.3
12.89	1290	60	NaN	-1.1477	12.12	3.4071	-176.41	20.506	-2.0923	5.9817	-699.2	1152.1	-0.41888	839.07	1165.9	42.158	64.559	0	1	2.747	-1.4886	-15.537	-14.688	-0.90931	3.828	12.635	19.991	1.8377	2.3394	-2.9021	5.3027	1538.3
12.9	1291	60	NaN	-1.1572	12.141	3.448	-176.42	20.529	-2.1029	5.8429	-699.2	1152.1	-0.40228	838.99	1165.9	42.935	71.267	0	1	2.8632	-1.3707	-15.539	-14.69	-0.92453	3.8136	12.655	20.015	1.9387	2.4429	-2.884	5.3254	1538.3
12.91	1292	60	NaN	-1.1515	12.155	3.4454	-176.44	20.588	-2.0806	5.8889	-699.22	1152.1	-0.23351	838.84	1165.9	47.189	74.418	0	1	2.9519	-1.2807	-15.542	-14.693	-0.92338	3.7854	12.67	20.073	2.0285	2.5047	-2.8718	5.3805	1538.1
12.92	1293	60	NaN	-1.1597	12.195	3.4733	-176.43	20.716	-2.1212	5.7984	-699.21	1152.1	-0.2849	838.58	1166	50.168	75.201	0	1	3.0265	-1.205	-15.545	-14.696	-0.93309	3.7973	12.711	20.2	2.0934	2.5923	-2.8344	5.5038	1537.9
12.93	1294	60	NaN	-1.1676	12.21	3.4858	-176.41	20.78	-2.1727	5.7437	-699.21	1152.1	-0.38225	838.49	1166	51.374	75.396	0	1	3.0478	-1.1834	-15.55	-14.701	-0.93931	3.8179	12.727	20.262	2.1085	2.6345	-2.8227	5.561	1537.8
12.94	1295	60	NaN	-1.1698	12.229	3.4866	-176.39	20.843	-2.2384	5.7304	-699.2	1152.1	-0.41225	838.41	1166	52.159	74.884	0	1	3.0691	-1.1618	-15.555	-14.706	-0.94089	3.8385	12.747	20.326	2.1282	2.6768	-2.8077	5.62	1537.7
12.95	1296	60	NaN	-1.1714	12.241	3.4837	-176.38	20.887	-2.2957	5.7211	-699.2	1152.2	-0.38052	838.36	1166	50.671	73.377	0	1	3.0905	-1.1401	-15.56	-14.711	-0.94405	3.8466	12.757	20.371	2.1464	2.7064	-2.802	5.6607	1537.6
12.96	1297	60	NaN	-1.1682	12.237	3.467	-176.38	20.906	-2.3575	5.7529	-699.22	1152.2	-0.34072	838.34	1166	48.563	71.151	0	1	3.1118	-1.1185	-15.564	-14.715	-0.94112	3.8508	12.752	20.391	2.1707	2.7324	-2.8122	5.6754	1537.6
12.97	1298	60	NaN	-1.1563	12.226	3.4305	-176.36	20.913	-2.436	5.8578	-699.26	1152.1	-0.33466	838.33	1166	44.452	70.028	0	1	3.1331	-1.0969	-15.569	-14.72	-0.92553	3.8691	12.74	20.399	2.2076	2.7722	-2.8287	5.6785	1537.7
12.98	1299	60	NaN	-1.15	12.218	3.4026	-176.33	20.912	-2.4935	5.9361	-699.28	1152.1	-0.36178	838.34	1166	42.669	69.264	0	1	3.1544	-1.0752	-15.574	-14.725	-0.91531	3.9015	12.733	20.396	2.2391	2.8263	-2.8404	5.6715	1537.7
12.99	1300	60	NaN	-1.1658	12.216	3.4113	-176.29	20.912	-2.5522	5.8621	-699.29	1152.2	-0.4069	838.34	1166	43.82	68.402	0	1	3.1758	-1.0536	-15.579	-14.73	-0.93222	3.9408	12.73	20.398	2.2435	2.8873	-2.8484	5.6686	1537.7
13	1301	60	NaN	-1.1689	12.218	3.4075	-176.26	20.893	-2.5401	5.8502	-699.3	1152.2	-0.26979	838.34	1165.9	42.955	65.015	0	1	3.1971	-1.0319	-15.583	-14.734	-0.94085	3.9726	12.73	20.381	2.2562	2.9407	-2.8529	5.6463	1537.7
13.01	1302	60	NaN	-1.1756	12.223	3.4057	-176.16	20.865	-2.6168	5.8502	-699.31	1152.2	-0.3847	838.37	1166	42.096	62.593	0	1	3.2184	-1.0103	-15.588	-14.739	-0.94331	4.0735	12.735	20.353	2.2751	3.0632	-2.8531	5.6136	1537.8
13.02	1303	60	NaN	-1.1851	12.223	3.4091	-176.08	20.837	-2.7035	5.8295	-699.31	1152.2	-0.481	838.4	1166	41.053	60.555	0	1	3.2397	-0.98866	-15.593	-14.744	-0.95001	4.1548	12.736	20.324	2.2897	3.1662	-2.8565	5.58	1537.8
13.03	1304	60	NaN	-1.1885	12.227	3.4089	-176	20.808	-2.7618	5.8309	-699.31	1152.2	-0.53117	838.44	1166	40.994	62.289	0	1	3.2611	-0.96702	-15.598	-14.749	-0.95146	4.2336	12.741	20.294	2.3096	3.2665	-2.8568	5.5457	1537.8
13.04	1305	60	NaN	-1.1891	12.234	3.411	-175.9	20.782	-2.787	5.8428	-699.3	1152.2	-0.52968	838.46	1166	42.242	62.413	0	1	3.2824	-0.94539	-15.602	-14.753	-0.95164	4.3415	12.749	20.268	2.3308	3.3961	-2.8535	5.5147	1537.8
13.05	1306	60	NaN	-1.1951	12.242	3.4253	-175.76	20.773	-2.8059	5.8218	-699.29	1152.1	-0.50964	838.41	1166	40.814	62.102	0	1	3.3037	-0.92375	-15.607	-14.758	-0.95922	4.4757	12.757	20.257	2.3445	3.552	-2.85	5.4994	1537.8
13.06	1307	60	NaN	-1.1976	12.254	3.4359	-175.63	20.789	-2.8654	5.8117	-699.27	1152.1	-0.67925	838.35	1166	40.433	60.317	0	1	3.325	-0.90211	-15.612	-14.763	-0.95574	4.6132	12.772	20.271	2.3693	3.7111	-2.84	5.5081	1537.7
13.07	1308	60	NaN	-1.198	12.257	3.4464	-175.52	20.772	-2.8397	5.8151	-699.25	1152.1	-0.5814	838.31	1166	40.673	59.023	0	1	3.3464	-0.88047	-15.616	-14.768	-0.95967	4.721	12.774	20.254	2.3867	3.8406	-2.8421	5.4868	1537.6
13.08	1309	60	NaN	-1.1977	12.253	3.4597	-175.4	20.765	-2.8316	5.7904	-699.26	1152.1	-0.53057	838.28	1165.9	39.826	52.249	0	1	3.3677	-0.85884	-15.621	-14.772	-0.96212	4.8337	12.769	20.249	2.4056	3.9749	-2.8525	5.4772	1537.6
13.09	1310	60	NaN	-1.1894	12.242	3.4517	-175.24	20.805	-2.8348	5.8417	-699.27	1152	-0.55005	838.11	1165.9	39.353	37.026	0	1	3.389	-0.8372	-15.626	-14.777	-0.95115	4.9967	12.758	20.288	2.4379	4.1595	-2.8676	5.5112	1537.5
13.1	1311	60	NaN	-1.1795	12.227	3.4466	-175.12	20.835	-2.7971	5.8672	-699.3	1152	-0.45956	837.93	1165.9	38.111	40.475	0	1	3.4103	-0.81556	-15.631	-14.782	-0.94372	5.1166	12.743	20.318	2.4666	4.301	-2.8872	5.5362	1537.3
13.11	1312	60	NaN	-1.1725	12.214	3.4423	-175.02	20.831	-2.7714	5.8776	-699.34	1152	-0.40995	837.82	1165.9	40.6	30.546	0	1	3.4317	-0.79392	-15.635	-14.787	-0.93813	5.2104	12.73	20.314	2.4935	4.4164	-2.9054	5.5278	1537.2
13.12	1313	60	NaN	-1.1605	12.207	3.4157	-174.93	20.794	-2.7905	5.9689	-699.36	1152	-0.50256	837.8	1165.9	39.66	43.146	0	1	3.453	-0.77228	-15.64	-14.791	-0.91929	5.3129	12.723	20.278	2.5337	4.5407	-2.9168	5.4864	1537.2
13.13	1314	60	NaN	-1.1386	12.21	3.3713	-174.84	20.738	-2.8223	6.1315	-699.35	1152	-0.64409	837.82	1165.8	38.176	24.801	0	1	3.4588	-0.76641	-15.644	-14.795	-0.88601	5.416	12.726	20.222	2.5728	4.6496	-2.9176	5.4269	1537.2
13.14	1315	60	NaN	-1.1353	12.23	3.3975	-174.75	20.684	-2.8608	6.0455	-699.32	1152	-0.81835	837.8	1165.8	37.774	44.281	0	1	3.441	-0.78441	-15.645	-14.796	-0.87942	5.5087	12.745	20.17	2.5616	4.7243	-2.9004	5.3737	1537.2
13.15	1316	60	NaN	-1.1314	12.254	3.4061	-174.66	20.626	-2.8855	6.0099	-699.32	1152	-0.97038	837.71	1165.8	38.016	24.005	0	1	3.4118	-0.8141	-15.649	-14.8	-0.87124	5.6052	12.769	20.11	2.5405	4.7911	-2.8798	5.3106	1537.1
13.16	1317	60	NaN	-1.1233	12.27	3.4074	-174.6	20.593	-2.9013	6.0239	-699.3	1152	-1.0524	837.66	1165.8	40.794	58.88	0	1	3.3806	-0.84579	-15.653	-14.804	-0.8595	5.6603	12.786	20.077	2.5211	4.8145	-2.8673	5.2729	1537
13.17	1318	60	NaN	-1.113	12.285	3.4152	-174.58	20.568	-2.8782	6.0197	-699.27	1152	-1.0061	837.58	1165.8	44.41	62.582	0	1	3.3321	-0.89498	-15.658	-14.809	-0.85108	5.6846	12.8	20.052	2.481	4.7896	-2.8583	5.243	1536.9
13.18	1319	60	NaN	-1.101	12.295	3.4179	-174.55	20.572	-2.8512	6.0511	-699.25	1151.9	-0.9509	837.4	1165.8	40.772	48.983	0	1	3.2918	-0.93579	-15.663	-14.814	-0.8399	5.7085	12.811	20.056	2.4519	4.7727	-2.8521	5.2416	1536.7
13.19	1320	60	NaN	-1.087	12.302	3.4142	-174.53	20.611	-2.8494	6.1165	-699.25	1151.9	-0.98103	837.2	1165.8	40.54	54.804	0	1	3.267	-0.96101	-15.667	-14.818	-0.82229	5.7388	12.82	20.093	2.4447	4.7778	-2.8474	5.2741	1536.5
13.2	1321	60	NaN	-1.0745	12.308	3.4144	-174.51	20.663	-2.8621	6.1697	-699.24	1151.8	-1.0542	837.02	1165.8	39.76	50.118	0	1	3.0979	-1.1326	-15.681	-14.832	-0.80511	5.7595	12.829	20.142	2.2928	4.6269	-2.8514	5.3104	1536.3
13.21	1322	60	NaN	-1.069	12.319	3.4293	-174.51	20.698	-2.8596	6.1755	-699.19	1151.8	-1.0661	836.86	1165.8	41.236	67.948	0	1	2.9488	-1.2839	-15.693	-14.844	-0.79888	5.7576	12.841	20.176	2.1499	4.4737	-2.8516	5.332	1536.1
13.22	1323	60	NaN	-1.0647	12.334	3.4559	-174.51	20.724	-2.8778	6.1571	-699.13	1151.8	-1.1528	836.79	1165.8	44.629	73.072	0	1	2.9061	-1.3272	-15.699	-14.85	-0.79202	5.7646	12.857	20.201	2.1141	4.4374	-2.8417	5.3514	1536
13.23	1324	60	NaN	-1.0583	12.343	3.4751	-174.52	20.773	-2.904	6.1512	-699.09	1151.8	-1.2677	836.65	1165.9	46.007	73.232	0	1	2.9242	-1.3088	-15.703	-14.854	-0.78154	5.7579	12.868	20.247	2.1427	4.4491	-2.8347	5.3934	1535.8
13.24	1325	60	NaN	-1.0494	12.349	3.5042	-174.55	20.815	-2.8562	6.1402	-699	1151.7	-1.18	836.46	1165.8	45.505	72.634	0	1	2.9612	-1.2713	-15.707	-14.858	-0.77622	5.7203	12.875	20.289	2.1849	4.4489	-2.8325	5.431	1535.5
13.25	1326	60	NaN	-1.0448	12.34	3.5264	-174.59	20.847	-2.8418	6.1355	-698.96	1151.7	-1.1854	836.32	1165.8	45.338	71.579	0	1	3.0029	-1.229	-15.712	-14.863	-0.77155	5.6863	12.866	20.321	2.2313	4.4573	-2.846	5.4584	1535.4
13.26	1327	60	NaN	-1.0267	12.319	3.5135	-174.61	20.86	-2.8421	6.2474	-698.95	1151.7	-1.2244	836.24	1165.8	47.154	71.471	0	1	3.0455	-1.1857	-15.716	-14.867	-0.74783	5.664	12.845	20.334	2.2977	4.4782	-2.8713	5.467	1535.3
13.27	1328	60	NaN	-1.0093	12.292	3.495	-174.65	20.871	-2.8273	6.3631	-698.92	1151.7	-1.2079	836.13	1165.8	45.885	71.014	0	1	3.0882	-1.1424	-15.72	-14.871	-0.72674	5.6345	12.819	20.345	2.3614	4.4921	-2.9012	5.4739	1535.1
13.28	1329	60	NaN	-1.0074	12.267	3.5002	-174.69	20.88	-2.8081	6.3746	-698.9	1151.6	-1.172	835.98	1165.7	46.16	70.626	0	1	3.0853	-1.1453	-15.728	-14.879	-0.72571	5.596	12.793	20.354	2.3596	4.4507	-2.9353	5.4744	1535
13.29	1330	60	NaN	-1.0026	12.245	3.5015	-174.71	20.845	-2.827	6.4108	-698.87	1151.7	-1.2507	835.94	1165.7	47.234	70.823	0	1	3.0887	-1.142	-15.737	-14.888	-0.71659	5.5805	12.769	20.32	2.3721	4.4386	-2.968	5.4322	1534.9
13.3	1331	60	NaN	-0.98622	12.212	3.4794	-174.72	20.761	-2.8718	6.5644	-698.82	1151.7	-1.3917	835.95	1165.6	45.485	71.617	0	1	3.1704	-1.0591	-15.74	-14.891	-0.68921	5.5727	12.733	20.24	2.4812	4.5137	-3.0073	5.3487	1534.9
13.31	1332	60	NaN	-0.99168	12.197	3.5143	-174.72	20.717	-2.9051	6.4712	-698.79	1151.7	-1.4885	835.92	1165.6	46.745	70.658	0	1	3.1478	-1.0819	-15.744	-14.895	-0.69452	5.5786	12.716	20.199	2.4533	4.4967	-3.028	5.304	1534.8
13.32	1333	60	NaN	-0.97032	12.172	3.4875	-174.72	20.691	-2.9212	6.6134	-698.78	1151.7	-1.5371	835.86	1165.5	47.033	71.129	0	1	3.0739	-1.1569	-15.747	-14.898	-0.66602	5.5882	12.69	20.173	2.4079	4.4312	-3.0578	5.2749	1534.7
13.33	1334	60	NaN	-0.95311	12.162	3.475	-174.72	20.7	-2.9362	6.7074	-698.72	1151.7	-1.5836	835.7	1165.5	47.459	71.096	0	1	3.0971	-1.1334	-15.749	-14.9	-0.64352	5.5917	12.678	20.183	2.4536	4.4583	-3.0709	5.2828	1534.5
13.34	1335	60	NaN	-0.94815	12.152	3.4854	-174.72	20.728	-2.9341	6.7058	-698.69	1151.7	-1.5739	835.54	1165.5	48.049	71.53	0	1	3.1199	-1.1103	-15.751	-14.902	-0.63895	5.5905	12.669	20.212	2.4809	4.4802	-3.0812	5.3101	1534.3
13.35	1336	60	NaN	-0.94367	12.148	3.5	-174.71	20.747	-2.9454	6.6871	-698.67	1151.7	-1.5974	835.43	1165.5	49.097	71.953	0	1	3.006	-1.2258	-15.752	-14.903	-0.63427	5.6	12.664	20.231	2.3718	4.3742	-3.088	5.3276	1534.2
13.36	1337	60	NaN	-0.93112	12.155	3.5012	-174.68	20.753	-2.9967	6.721	-698.63	1151.7	-1.7459	835.37	1165.5	49.415	71.919	0	1	2.9696	-1.2628	-15.752	-14.903	-0.61488	5.6325	12.671	20.238	2.3547	4.3697	-3.0807	5.3348	1534.1
13.37	1338	60	NaN	-0.92219	12.16	3.4892	-174.65	20.782	-3.0324	6.7763	-698.59	1151.7	-1.8804	835.26	1165.5	49.545	71.864	0	1	2.9756	-1.2566	-15.75	-14.901	-0.59883	5.6753	12.677	20.265	2.3768	4.4187	-3.0735	5.3641	1533.9
13.38	1339	60	NaN	-0.90914	12.169	3.5028	-174.63	20.796	-3.0049	6.7611	-698.54	1151.7	-1.8491	835.12	1165.4	48.696	71.886	0	1	3.0005	-1.2314	-15.747	-14.898	-0.58748	5.6942	12.683	20.282	2.4131	4.4628	-3.0632	5.3847	1533.7
13.39	1340	60	NaN	-0.90771	12.167	3.5235	-174.6	20.855	-3.014	6.7082	-698.53	1151.7	-1.93	834.99	1165.5	49.421	71.482	0	1	2.9947	-1.2372	-15.743	-14.894	-0.58497	5.7263	12.683	20.339	2.4098	4.4891	-3.0595	5.4457	1533.6
13.4	1341	60	NaN	-0.90423	12.16	3.5345	-174.58	20.871	-2.9795	6.6878	-698.55	1151.7	-1.8895	834.87	1165.4	46.096	70.059	0	1	2.9664	-1.266	-15.738	-14.889	-0.58375	5.7362	12.675	20.356	2.3827	4.4702	-3.0633	5.4674	1533.5
13.41	1342	60	NaN	-0.89391	12.146	3.5198	-174.55	20.896	-2.9585	6.7732	-698.56	1151.7	-1.9446	834.74	1165.4	42.919	68.023	0	1	2.9334	-1.2995	-15.733	-14.884	-0.56815	5.7763	12.661	20.381	2.3653	4.4768	-3.0724	5.4967	1533.4
13.42	1343	60	NaN	-0.88571	12.127	3.5008	-174.51	20.907	-2.9404	6.8647	-698.59	1151.6	-2.0073	834.64	1165.4	44.379	67.195	0	1	2.9037	-1.3296	-15.727	-14.878	-0.55417	5.8185	12.642	20.392	2.3496	4.4889	-3.0856	5.514	1533.3
13.43	1344	60	NaN	-0.87876	12.107	3.4814	-174.49	20.906	-2.9205	6.9503	-698.64	1151.6	-2.0342	834.55	1165.4	43.502	66.645	0	1	2.9251	-1.3079	-15.72	-14.871	-0.54301	5.8501	12.621	20.393	2.3821	4.5422	-3.0996	5.5216	1533.3
13.44	1345	60	NaN	-0.86667	12.09	3.4602	-174.45	20.92	-2.9227	7.062	-698.7	1151.6	-2.1243	834.45	1165.4	46.131	66.186	0	1	2.9082	-1.3251	-15.714	-14.865	-0.52337	5.892	12.604	20.406	2.3848	4.5669	-3.1105	5.5403	1533.2
13.45	1346	60	NaN	-0.85917	12.084	3.4758	-174.41	20.924	-2.9564	7.0579	-698.77	1151.6	-2.3187	834.41	1165.4	45.878	66.163	0	1	2.8592	-1.3747	-15.709	-14.86	-0.50876	5.9406	12.599	20.409	2.3505	4.5659	-3.1103	5.5492	1533.3
13.46	1347	60	NaN	-0.86046	12.093	3.5083	-174.4	20.911	-2.9216	7.0023	-698.82	1151.7	-2.2591	834.32	1165.4	44.273	65.519	0	1	2.7028	-1.5335	-15.703	-14.854	-0.51435	5.9458	12.605	20.4	2.1884	4.4123	-3.0987	5.5451	1533.2
13.47	1348	60	NaN	-0.85887	12.121	3.5532	-174.39	20.918	-2.8502	6.9249	-698.9	1151.7	-2.1337	834.15	1165.3	42.137	64.728	0	1	2.5836	-1.6544	-15.698	-14.849	-0.52031	5.9484	12.63	20.41	2.0633	4.294	-3.0689	5.5607	1533.1
13.48	1349	60	NaN	-0.84495	12.143	3.5587	-174.35	20.951	-2.9044	6.9673	-698.95	1151.7	-2.3709	834.03	1165.4	42.855	60.538	0	1	2.5043	-1.7349	-15.694	-14.845	-0.49593	5.995	12.652	20.442	2.0083	4.2601	-3.0418	5.597	1533.1
13.49	1350	60	NaN	-0.82938	12.164	3.5624	-174.35	20.964	-2.9262	7.0053	-699.02	1151.8	-2.4643	833.94	1165.4	41.996	50.399	0	0	2.3784	-1.8626	-15.688	-14.839	-0.47545	6.0086	12.672	20.456	1.903	4.146	-3.0154	5.6171	1533
13.5	1351	60	NaN	-0.81126	12.186	3.5527	-174.37	20.961	-2.925	7.0796	-699.15	1151.8	-2.452	833.83	1165.4	39.771	44.22	0	0	2.2119	-2.0315	-15.68	-14.831	-0.45501	5.9874	12.693	20.455	1.7569	3.9559	-2.9872	5.6235	1533.1
13.51	1352	60	NaN	-0.79454	12.211	3.535	-174.42	20.944	-2.9247	7.1736	-699.3	1151.8	-2.4075	833.72	1165.3	39.876	43.709	0	0	1.7876	-2.462	-15.668	-14.819	-0.43646	5.9407	12.714	20.44	1.3512	3.4787	-2.9539	5.6215	1533.1
13.52	1353	60	NaN	-0.78806	12.238	3.5372	-174.49	20.915	-2.8997	7.1949	-699.42	1151.9	-2.2587	833.65	1165.2	38.866	45.53	0	0	1.5015	-2.7524	-15.658	-14.809	-0.43475	5.8678	12.737	20.416	1.0667	3.1155	-2.9216	5.607	1533.2
13.53	1354	60	NaN	-0.78341	12.267	3.5298	-174.54	20.932	-2.8997	7.2413	-699.55	1151.9	-2.2319	833.51	1165.2	39.244	41.536	0	0	1.3766	-2.8791	-15.651	-14.802	-0.42937	5.8158	12.764	20.434	0.94722	2.9367	-2.8867	5.6317	1533.1
13.54	1355	60	NaN	-0.78437	12.308	3.5309	-174.61	20.921	-2.9133	7.2662	-699.66	1151.9	-2.2176	833.43	1165.2	39.536	42.625	0	0	1.2162	-3.0418	-15.64	-14.791	-0.42994	5.7436	12.804	20.425	0.78629	2.7018	-2.8364	5.6332	1533.2
13.55	1356	60	NaN	-0.78339	12.388	3.5408	-174.71	20.93	-2.9697	7.2583	-699.8	1151.9	-2.3413	833.3	1165.2	41.364	39.223	0	0	1.0112	-3.2498	-15.631	-14.782	-0.42463	5.6501	12.884	20.434	0.58658	2.4003	-2.7471	5.6524	1533.2
13.56	1357	60	NaN	-0.78579	12.434	3.5557	-174.75	20.937	-3.0104	7.2278	-699.87	1152	-2.4417	833.23	1165.2	38.48	39.182	0	0	0.73843	-3.5266	-15.624	-14.775	-0.42442	5.6094	12.929	20.442	0.31401	2.0829	-2.6944	5.6669	1533.2
13.57	1358	60	NaN	-0.80072	12.503	3.5664	-174.84	20.927	-3.0179	7.2068	-699.99	1152	-2.4485	833.12	1165.2	39.281	37.646	0	0	0.49102	-3.7776	-15.615	-14.766	-0.43988	5.5256	12.996	20.435	0.051136	1.748	-2.619	5.6689	1533.2
13.58	1359	60	NaN	-0.82865	12.582	3.5908	-174.94	20.905	-2.9963	7.1251	-700.13	1152.1	-2.3716	833	1165.2	38.899	38.23	0	0	0.27425	-3.9975	-15.603	-14.754	-0.47374	5.4169	13.071	20.415	-0.19949	1.4194	-2.5325	5.661	1533.2
13.59	1360	60	NaN	-0.8667	12.657	3.6193	-175.04	20.872	-2.968	7.0126	-700.31	1152.1	-2.2756	832.89	1165.2	41.252	37.807	0	0	0.057478	-4.2175	-15.592	-14.743	-0.5196	5.3071	13.143	20.386	-0.46212	1.0896	-2.4493	5.6429	1533.3
13.6	1361	60	NaN	-0.91091	12.751	3.6133	-175.18	20.826	-2.9597	7.0092	-700.59	1152.2	-2.2312	832.73	1165.1	40.229	38.597	0	0	-0.045065	-4.3215	-15.583	-14.734	-0.56562	5.1699	13.234	20.343	-0.61069	0.84842	-2.3494	5.6092	1533.4
13.61	1362	60	NaN	-0.9475	12.81	3.6172	-175.24	20.776	-2.9758	6.9712	-700.73	1152.3	-2.252	832.71	1165.1	41.305	37	0	0	0.047389	-4.2277	-15.578	-14.729	-0.60289	5.1039	13.291	20.295	-0.5555	0.87621	-2.2869	5.5657	1533.5
13.62	1363	60	NaN	-1.0035	12.905	3.6038	-175.33	20.711	-2.9675	6.9766	-700.93	1152.3	-2.1908	832.64	1165.1	41.017	37.783	0	0	-0.17344	-4.4518	-15.563	-14.714	-0.66096	5.0113	13.382	20.234	-0.8344	0.55949	-2.1809	5.5201	1533.6
13.63	1364	60	NaN	-1.0466	12.981	3.6277	-175.4	20.671	-2.9378	6.86	-701.1	1152.4	-2.0908	832.59	1165	39.254	36.536	0	0	-0.41757	-4.6995	-15.547	-14.698	-0.7122	4.9303	13.453	20.199	-1.1298	0.23086	-2.0939	5.501	1533.8
13.64	1365	60	NaN	-1.0844	13.103	3.5781	-175.48	20.654	-2.9365	6.9612	-701.26	1152.4	-2.086	832.51	1165	41.497	37.026	0	0	-0.51216	-4.7955	-15.541	-14.692	-0.74647	4.8566	13.573	20.183	-1.2586	0.061103	-1.9675	5.4916	1533.8
13.65	1366	60	NaN	-1.1151	13.216	3.5342	-175.56	20.637	-2.9187	7.0598	-701.45	1152.4	-2.023	832.44	1165	39.717	37.891	0	0	-0.60475	-4.8894	-15.534	-14.685	-0.77578	4.778	13.684	20.169	-1.3805	-0.11138	-1.8501	5.4837	1534
13.66	1367	60	NaN	-1.1511	13.321	3.5426	-175.64	20.618	-2.9007	6.9874	-701.64	1152.5	-1.9537	832.39	1164.9	41.744	36.624	0	0	-0.69383	-4.9798	-15.528	-14.679	-0.81713	4.69	13.786	20.153	-1.511	-0.28979	-1.7425	5.4734	1534.1
13.67	1368	60	NaN	-1.1913	13.431	3.5808	-175.73	20.599	-2.9002	6.8018	-701.8	1152.6	-1.9424	832.36	1164.9	41.006	37.054	0	0	-0.87085	-5.1594	-15.522	-14.673	-0.86478	4.5966	13.893	20.138	-1.7356	-0.56276	-1.6297	5.4643	1534.2
13.68	1369	60	NaN	-1.2109	13.518	3.6068	-175.81	20.579	-2.876	6.6757	-701.99	1152.6	-1.8616	832.36	1164.9	40.094	36.346	0	0	-1.0188	-5.3095	-15.515	-14.666	-0.89211	4.5039	13.977	20.12	-1.9109	-0.80561	-1.5378	5.4541	1534.4
13.69	1370	60	NaN	-1.2388	13.622	3.6326	-175.91	20.541	-2.8617	6.5392	-702.15	1152.7	-1.7844	832.39	1164.8	41.807	36.357	0	0	-1.0472	-5.3384	-15.505	-14.656	-0.92805	4.4058	14.076	20.087	-1.9753	-0.93259	-1.4291	5.4308	1534.6
13.7	1371	60	NaN	-1.2282	13.728	3.5938	-176.02	20.553	-2.9047	6.5852	-702.52	1152.7	-1.8938	832.36	1164.9	40.44	37.298	0	0	-1.0783	-5.3699	-15.5	-14.651	-0.91166	4.2927	14.182	20.098	-1.99	-1.0772	-1.3171	5.4473	1535
13.71	1372	60	NaN	-1.2404	13.805	3.5986	-176.11	20.54	-2.9175	6.479	-702.86	1152.8	-1.9157	832.39	1164.9	40.788	36.347	0	0	-1.138	-5.4304	-15.494	-14.646	-0.92708	4.2066	14.259	20.087	-2.0651	-1.2238	-1.236	5.4416	1535.3
13.72	1373	60	NaN	-1.2333	13.858	3.586	-176.2	20.522	-2.8907	6.452	-703.26	1152.8	-1.805	832.39	1164.9	40.66	37.8	0	0	-1.3059	-5.6008	-15.488	-14.639	-0.92522	4.1034	14.31	20.071	-2.2312	-1.4974	-1.1776	5.432	1535.7
13.73	1374	60	NaN	-1.2213	13.963	3.5777	-176.33	20.498	-2.8728	6.4023	-703.75	1152.8	-1.7139	832.42	1164.8	41.255	39.17	0	0	-1.4557	-5.7528	-15.482	-14.633	-0.91854	3.9728	14.412	20.049	-2.3743	-1.78	-1.0697	5.4162	1536.2
13.74	1375	60	NaN	-1.2189	14.115	3.6239	-176.44	20.485	-2.8818	6.1801	-704.22	1152.9	-1.7153	832.45	1164.9	48.155	38.546	0	0	-1.5584	-5.857	-15.479	-14.63	-0.92455	3.8531	14.56	20.04	-2.483	-2.0039	-0.91847	5.41	1536.7
13.75	1376	60	NaN	-1.2191	14.285	3.7102	-176.52	20.473	-2.8857	5.8642	-704.62	1153.1	-1.7047	832.47	1164.9	41.276	35.957	0	0	-1.6459	-5.9458	-15.473	-14.624	-0.93695	3.7588	14.727	20.032	-2.5829	-2.187	-0.74678	5.4074	1537.2
13.76	1377	60	NaN	-1.202	14.513	3.7296	-176.63	20.401	-2.8529	5.7889	-705.22	1153.1	-1.5423	832.6	1164.8	45.275	37.555	0	0	-1.7182	-6.0192	-15.467	-14.618	-0.9289	3.6386	14.949	19.965	-2.6471	-2.3805	-0.51853	5.3469	1537.9
13.77	1378	60	NaN	-1.1721	14.665	3.7284	-176.66	20.402	-2.9019	5.8108	-705.7	1153.2	-1.6712	832.63	1164.9	42.27	36.222	0	0	-1.7503	-6.0517	-15.463	-14.614	-0.89342	3.6156	15.102	19.965	-2.6437	-2.436	-0.36084	5.3508	1538.4
13.78	1379	60	NaN	-1.1409	14.803	3.7411	-176.71	20.385	-2.8789	5.8116	-706.24	1153.1	-1.5419	832.69	1164.9	45.815	38.665	0	0	-1.7637	-6.0653	-15.46	-14.611	-0.86716	3.5626	15.24	19.949	-2.6308	-2.5027	-0.22034	5.3376	1539
13.79	1380	60	NaN	-1.1127	14.953	3.7591	-176.76	20.365	-2.8115	5.8054	-706.84	1153.1	-1.2646	832.75	1164.8	43.403	37.637	0	0	-1.762	-6.0636	-15.458	-14.609	-0.84961	3.5045	15.387	19.932	-2.6116	-2.5591	-0.071614	5.3225	1539.6
13.8	1381	60	NaN	-1.025	15.147	3.8283	-176.76	20.426	-2.8438	5.7722	-707.65	1153.1	-1.2955	832.74	1164.9	39.023	38.672	0	0	-1.7166	-6.0175	-15.457	-14.608	-0.76214	3.503	15.584	19.988	-2.4787	-2.5145	0.12774	5.3806	1540.5
13.81	1382	60	NaN	-0.92302	15.325	3.9769	-176.74	20.479	-2.9082	5.5691	-708.49	1153.1	-1.4287	832.77	1165	42.12	40.089	0	0	-1.6679	-5.9681	-15.455	-14.606	-0.66288	3.5227	15.766	20.038	-2.3308	-2.4454	0.31082	5.4315	1541.3
13.82	1383	60	NaN	-0.81655	15.465	4.1873	-176.71	20.489	-2.9454	5.2089	-709.24	1153.1	-1.4788	832.85	1165	40.593	38.077	0	0	-1.6035	-5.9027	-15.455	-14.606	-0.56807	3.5359	15.908	20.046	-2.1715	-2.3669	0.45275	5.4402	1542.1
13.83	1384	60	NaN	-0.66978	15.606	4.3994	-176.68	20.505	-2.9673	4.8947	-709.98	1153	-1.4821	832.92	1165	40.316	38.497	0	0	-1.5737	-5.8725	-15.455	-14.606	-0.43297	3.5536	16.05	20.06	-2.0067	-2.3189	0.59501	5.4545	1543
13.84	1385	60	NaN	-0.49372	15.76	4.5496	-176.65	20.54	-2.9756	4.8026	-710.72	1153	-1.4439	832.95	1165	40.957	37.822	0	0	-1.5445	-5.8429	-15.455	-14.606	-0.26187	3.5846	16.206	20.094	-1.8063	-2.2582	0.7515	5.488	1543.7
13.85	1386	60	NaN	-0.29376	15.898	4.7076	-176.6	20.56	-2.9986	4.6811	-711.52	1153	-1.4575	833.01	1165	39.314	36.744	0	0	-1.345	-5.6404	-15.455	-14.606	-0.066044	3.6253	16.345	20.113	-1.411	-2.0152	0.89011	5.5071	1544.6
13.86	1387	60	NaN	-0.071189	16.028	4.784	-176.57	20.588	-3.0056	4.81	-712.32	1152.9	-1.4099	833.07	1165.1	39.192	37.093	0	0	-1.1337	-5.4261	-15.456	-14.607	0.15941	3.663	16.479	20.137	-0.97432	-1.7632	1.0232	5.5301	1545.5
13.87	1388	60	NaN	0.20627	16.207	4.847	-176.53	20.628	-3.0071	5.0236	-713.48	1152.9	-1.3021	833.14	1165.1	41.19	38.281	0	0	-0.91126	-5.2004	-15.457	-14.608	0.44061	3.7087	16.662	20.173	-0.47065	-1.4917	1.2052	5.5657	1546.7
13.88	1389	60	NaN	0.41041	16.396	4.9417	-176.49	20.638	-2.9663	5.0533	-714.39	1152.9	-1.0906	833.22	1165.1	41.843	37.824	0	0	-0.58456	-4.8689	-15.459	-14.61	0.63787	3.7346	16.849	20.185	0.053315	-1.1344	1.3899	5.5751	1547.7
13.89	1390	60	NaN	0.56735	16.584	5.04	-176.45	20.647	-2.9543	5.0262	-715.08	1152.9	-0.99181	833.3	1165.1	41.082	35.873	0	0	-0.24982	-4.5293	-15.463	-14.614	0.79003	3.7684	17.035	20.197	0.54022	-0.76088	1.5722	5.5826	1548.4
13.9	1391	60	NaN	0.74831	16.775	5.0853	-176.42	20.679	-2.9825	5.1815	-715.73	1153	-1.0003	833.39	1165.2	41.61	37.758	0	0	0.16569	-4.1077	-15.479	-14.63	0.97695	3.8107	17.227	20.228	1.1426	-0.29693	1.7476	5.5976	1549.2
13.91	1392	60	NaN	0.96321	16.987	5.0819	-176.4	20.722	-2.9873	5.518	-716.41	1153	-0.91259	833.45	1165.2	41.299	37.604	0	0	0.37369	-3.8966	-15.489	-14.64	1.2009	3.8372	17.44	20.269	1.5746	-0.059438	1.9505	5.6286	1549.9
13.92	1393	60	NaN	1.1459	17.269	5.1651	-176.35	20.771	-3.0088	5.6392	-717.21	1153	-0.91516	833.55	1165.3	41.538	37.121	0	0	0.41029	-3.8595	-15.494	-14.645	1.3881	3.8966	17.722	20.319	1.7984	0.037085	2.2272	5.6733	1550.8
13.93	1394	60	NaN	1.1983	17.357	5.1781	-176.35	20.774	-2.9787	5.7266	-717.47	1153	-0.77798	833.59	1165.2	41.338	38.69	0	0	0.44689	-3.8224	-15.499	-14.65	1.4385	3.8926	17.807	20.324	1.8854	0.070228	2.3074	5.6736	1551.1
13.94	1395	60	NaN	1.2906	17.51	5.1899	-176.35	20.787	-2.9121	5.9515	-718.3	1153	-0.47029	833.75	1165.2	41.549	37.705	0	0	0.48349	-3.7852	-15.505	-14.656	1.5277	3.8833	17.962	20.335	2.0112	0.098054	2.4571	5.6797	1552.1
13.95	1396	60	NaN	1.3672	17.704	5.0699	-176.36	20.812	-2.8703	6.5683	-718.57	1152.9	-0.26953	833.86	1165.2	41.781	36.526	0	0	0.5201	-3.7481	-15.51	-14.661	1.6196	3.8954	18.159	20.357	2.1397	0.14732	2.6496	5.6965	1552.5
13.96	1397	60	NaN	1.4101	17.83	4.9999	-176.35	20.85	-2.879	6.9689	-718.88	1152.8	-0.24237	833.96	1165.2	43.183	36.758	0	0	0.5567	-3.711	-15.515	-14.666	1.6761	3.9157	18.288	20.392	2.2328	0.20476	2.7734	5.7263	1552.9
13.97	1398	60	NaN	1.4207	17.919	4.9845	-176.34	20.908	-2.9036	7.174	-719.4	1152.8	-0.26209	834.06	1165.3	40.303	36.737	0	0	0.5933	-3.6738	-15.52	-14.671	1.695	3.9319	18.379	20.448	2.2883	0.25805	2.8587	5.7773	1553.5
13.98	1399	60	NaN	1.4136	18.009	4.9557	-176.35	20.968	-2.8969	7.4033	-719.89	1152.8	-0.17869	834.17	1165.3	40.343	39.07	0	0	0.6299	-3.6367	-15.525	-14.676	1.6931	3.9342	18.47	20.507	2.323	0.29753	2.9454	5.8306	1554.1
13.99	1400	60	NaN	1.4004	18.07	4.9161	-176.36	21.001	-2.8679	7.6025	-720.16	1152.8	-0.033594	834.29	1165.3	40.812	36.706	0	0	0.66651	-3.5995	-15.53	-14.681	1.6818	3.9262	18.531	20.54	2.3483	0.32666	3.001	5.8583	1554.5
14	1401	60	NaN	1.362	18.127	4.9029	-176.34	21.071	-2.9326	7.6779	-720.44	1152.8	-0.20795	834.37	1165.4	40.544	37.741	0	0	0.70311	-3.5624	-15.535	-14.686	1.6526	3.9551	18.59	20.608	2.3557	0.39273	3.0548	5.922	1554.9
14.01	1402	60	NaN	1.2232	18.159	4.9762	-176.33	21.102	-2.9627	7.3526	-720.79	1153	-0.25104	834.5	1165.4	40.676	37.725	0	0	0.73971	-3.5253	-15.54	-14.692	1.5033	3.9467	18.618	20.643	2.243	0.42139	3.0775	5.9519	1555.4
14.02	1403	60	NaN	1.1971	18.16	4.9695	-176.33	21.155	-2.9836	7.3022	-721.05	1153	-0.28499	834.57	1165.4	42.099	38.011	0	0	0.77631	-3.4881	-15.546	-14.697	1.4766	3.9539	18.618	20.697	2.2529	0.46576	3.0723	5.9999	1555.7
14.03	1404	60	NaN	1.1494	18.153	4.9214	-176.32	21.206	-3.0034	7.3852	-721.26	1153	-0.31009	834.66	1165.5	42.381	40.674	0	0	0.81292	-3.451	-15.551	-14.702	1.4327	3.9681	18.612	20.746	2.2457	0.51716	3.0617	6.0442	1556
14.04	1405	60	NaN	1.0821	18.141	4.8798	-176.31	21.261	-3.0099	7.4234	-721.44	1153	-0.29598	834.73	1165.5	40.066	38.098	0	0	0.84952	-3.4139	-15.556	-14.707	1.3663	3.9778	18.602	20.8	2.2159	0.56396	3.046	6.0932	1556.2
14.05	1406	60	NaN	1.0087	18.121	4.8427	-176.3	21.327	-3.0192	7.4296	-721.6	1153	-0.28202	834.8	1165.6	41.336	37.433	0	0	0.88612	-3.3767	-15.561	-14.712	1.2926	3.9868	18.583	20.864	2.1787	0.61013	3.0224	6.1523	1556.5
14.06	1407	60	NaN	0.9388	18.092	4.8009	-176.3	21.383	-3.0151	7.4563	-721.74	1153	-0.20635	834.89	1165.6	40.452	39.461	0	0	0.92272	-3.3396	-15.566	-14.717	1.2208	3.9835	18.555	20.919	2.1436	0.64395	2.9892	6.2021	1556.7
14.07	1408	60	NaN	0.88704	18.059	4.7769	-176.33	21.403	-2.9463	7.4433	-721.83	1153	0.071796	834.96	1165.5	39.558	38.432	0	0	0.95933	-3.3024	-15.571	-14.722	1.1583	3.9448	18.52	20.941	2.1177	0.64239	2.9491	6.2187	1556.9
14.08	1409	60	NaN	0.84186	18.039	4.7643	-176.31	21.457	-2.9449	7.399	-721.86	1153	0.092249	834.99	1165.6	39.966	36.482	0	0	0.99593	-3.2653	-15.576	-14.727	1.1108	3.9636	18.501	20.995	2.1067	0.69826	2.9242	6.2679	1556.9
14.09	1410	60	NaN	0.69443	18.03	4.8176	-176.31	21.488	-2.8272	6.9975	-721.79	1153.1	0.43071	835.07	1165.5	39.376	36.996	0	0	1.0325	-3.2282	-15.582	-14.733	0.9361	3.9366	18.484	21.034	1.9686	0.70849	2.9025	6.3016	1556.9
14.1	1411	60	NaN	0.73679	17.977	4.7526	-176.3	21.499	-2.7736	7.1601	-721.81	1153.1	0.60694	835.15	1165.4	40.784	36.413	0	0	1.0691	-3.191	-15.587	-14.738	0.97794	3.946	18.43	21.045	2.0471	0.75501	2.8438	6.3072	1557
14.11	1412	60	NaN	0.74689	17.94	4.707	-176.28	21.515	-2.765	7.2433	-721.76	1153.1	0.64571	835.22	1165.5	40.816	38.859	0	0	1.1057	-3.1539	-15.592	-14.743	0.98968	3.9677	18.394	21.061	2.0954	0.81381	2.802	6.3187	1557
14.12	1413	60	NaN	0.72865	17.91	4.6864	-176.24	21.545	-2.7837	7.2163	-721.69	1153.2	0.58783	835.28	1165.5	39.961	38.414	0	0	1.3896	-2.8658	-15.588	-14.739	0.97257	4.0018	18.364	21.092	2.3622	1.1359	2.7768	6.353	1557
14.13	1414	60	NaN	0.71114	17.875	4.6665	-176.21	21.58	-2.7604	7.1734	-721.56	1153.2	0.65507	835.34	1165.5	40.847	38.712	0	0	1.7604	-2.4896	-15.58	-14.731	0.95101	4.0305	18.328	21.127	2.7114	1.5408	2.7482	6.3956	1557
14.14	1415	60	NaN	0.69474	17.84	4.6487	-176.19	21.609	-2.6762	7.1165	-721.36	1153.2	0.92121	835.39	1165.5	40.849	36.363	0	0	2.1312	-2.1134	-15.573	-14.724	0.92275	4.0383	18.29	21.159	3.0539	1.9248	2.7174	6.4349	1556.8
14.15	1416	60	NaN	0.68364	17.816	4.6547	-176.17	21.636	-2.6452	7.0003	-721.18	1153.3	1.0415	835.43	1165.5	40.242	38.201	0	0	2.5019	-1.7373	-15.565	-14.716	0.90297	4.0446	18.264	21.189	3.4049	2.3073	2.699	6.4727	1556.7
14.16	1417	60	NaN	0.6822	17.805	4.6289	-176.16	21.65	-2.6361	7.0304	-720.95	1153.4	1.1128	835.5	1165.4	42.877	38.771	0	0	2.8727	-1.3611	-15.558	-14.709	0.90004	4.0576	18.249	21.206	3.7728	2.6966	2.6915	6.4972	1556.5
14.17	1418	60	NaN	0.67249	17.783	4.6137	-176.14	21.684	-2.6534	7.006	-720.73	1153.4	1.1052	835.56	1165.4	57.88	35.465	0	0	3.0376	-1.1938	-15.558	-14.709	0.88973	4.0742	18.226	21.241	3.9273	2.8804	2.6678	6.5317	1556.3
14.18	1419	60	NaN	0.59279	17.787	4.6829	-176.12	21.745	-2.6885	6.6583	-720.31	1153.6	1.0363	835.61	1165.5	63.329	38.175	1	0	3.115	-1.1152	-15.562	-14.713	0.79982	4.0849	18.226	21.306	3.9149	2.9697	2.6647	6.593	1556
14.19	1420	60	NaN	0.57039	17.791	4.6926	-176.12	21.759	-2.6761	6.579	-719.91	1153.7	1.1228	835.68	1165.5	67.536	40.583	1	0	3.1435	-1.0863	-15.566	-14.717	0.77135	4.0815	18.226	21.324	3.9149	2.9952	2.6599	6.6075	1555.6
14.2	1421	60	NaN	0.57595	17.792	4.698	-176.11	21.78	-2.6784	6.559	-719.57	1153.7	1.1417	835.73	1165.5	70.566	42.494	1	0	3.1352	-1.0947	-15.57	-14.721	0.77552	4.087	18.224	21.347	3.9108	2.9924	2.6546	6.6266	1555.3
14.21	1422	60	NaN	0.57856	17.796	4.7253	-176.09	21.83	-2.7057	6.4831	-719.21	1153.8	1.0435	835.74	1165.5	72.335	43.653	1	0	3.107	-1.1233	-15.574	-14.725	0.779	4.1059	18.227	21.399	3.886	2.9826	2.6536	6.6739	1555
14.22	1423	60	NaN	0.59227	17.805	4.7409	-176.08	21.868	-2.6881	6.4782	-718.82	1153.9	1.0616	835.75	1165.6	72.897	45.7	1	0	3.1114	-1.1189	-15.579	-14.73	0.79191	4.1151	18.234	21.439	3.9033	2.9962	2.6553	6.7093	1554.6
14.23	1424	60	NaN	0.61616	17.819	4.7752	-176.09	21.868	-2.5978	6.4524	-718.36	1154	1.3142	835.81	1165.5	72.355	45.193	1	0	3.1187	-1.1115	-15.585	-14.736	0.80558	4.0994	18.241	21.445	3.9242	2.9879	2.6569	6.7093	1554.2
14.24	1425	60	NaN	0.64471	17.808	4.7929	-176.06	21.877	-2.62	6.4909	-717.91	1154.1	1.2009	835.91	1165.5	70.702	42.893	1	0	3.0762	-1.1546	-15.59	-14.741	0.83977	4.1321	18.229	21.456	3.9159	2.9774	2.639	6.7155	1553.9
14.25	1426	60	NaN	0.70316	17.688	4.9329	-176.04	21.903	-2.6148	6.2384	-717.48	1154.2	1.1534	835.97	1165.6	71.794	43.186	1	0	2.993	-1.239	-15.595	-14.746	0.89071	4.1507	18.106	21.485	3.8837	2.9117	2.511	6.7386	1553.5
14.26	1427	60	NaN	0.76294	17.614	4.9388	-176.01	21.927	-2.615	6.3513	-717.05	1154.3	1.0963	836	1165.6	72.344	43.843	1	0	2.8822	-1.3514	-15.601	-14.752	0.95681	4.1824	18.032	21.51	3.839	2.831	2.431	6.758	1553.1
14.27	1428	60	NaN	0.83706	17.527	4.8903	-176.01	21.919	-2.55	6.6331	-716.66	1154.3	1.2728	836.03	1165.6	72.31	42.013	1	0	2.7365	-1.4993	-15.606	-14.757	1.0349	4.1883	17.943	21.503	3.7713	2.689	2.337	6.7463	1552.7
14.28	1429	60	NaN	0.88776	17.433	4.8835	-175.99	21.917	-2.5491	6.7492	-716.27	1154.3	1.2633	836.1	1165.6	70.846	44.062	1	0	2.6089	-1.6287	-15.61	-14.761	1.0902	4.2115	17.85	21.5	3.6992	2.5828	2.2406	6.739	1552.4
14.29	1430	60	NaN	0.92181	17.344	4.9148	-175.95	21.928	-2.6192	6.7404	-715.76	1154.3	1.0401	836.19	1165.6	71.786	45.218	1	0	2.4961	-1.7432	-15.612	-14.763	1.1323	4.2647	17.763	21.508	3.6283	2.5215	2.151	6.745	1552
14.3	1431	60	NaN	0.97947	17.253	4.9251	-175.91	21.918	-2.6134	6.8514	-715.11	1154.3	1.0757	836.3	1165.6	73.929	45.549	1	0	2.3957	-1.8451	-15.615	-14.766	1.1928	4.2986	17.673	21.498	3.5884	2.4535	2.0582	6.732	1551.5
14.31	1432	60	NaN	1.0069	17.213	4.9642	-175.91	21.898	-2.5745	6.7867	-714.6	1154.3	1.2264	836.39	1165.6	73.596	43.882	1	0	2.2764	-1.9661	-15.618	-14.769	1.2123	4.2986	17.631	21.48	3.4887	2.3325	2.0125	6.711	1551
14.32	1433	60	NaN	1.0183	17.182	5.0736	-175.86	21.919	-2.6554	6.4704	-714.09	1154.4	0.98543	836.48	1165.6	74.273	45.324	1	0	1.807	-2.4424	-15.631	-14.782	1.2209	4.3435	17.598	21.503	3.0279	1.9012	1.967	6.7208	1550.6
14.33	1434	60	NaN	1.0422	17.151	5.1323	-175.87	21.915	-2.5432	6.3246	-713.56	1154.4	1.3426	836.51	1165.6	74.361	46.714	1	0	1.5808	-2.6719	-15.64	-14.791	1.2263	4.3142	17.563	21.504	2.8071	1.6424	1.923	6.7124	1550.1
14.34	1435	60	NaN	1.072	17.088	5.1739	-175.85	21.939	-2.5061	6.2153	-712.93	1154.5	1.4557	836.58	1165.6	72.087	44.646	1	0	1.5701	-2.6827	-15.646	-14.797	1.248	4.3218	17.498	21.529	2.8181	1.6391	1.8523	6.7319	1549.6
14.35	1436	60	NaN	1.0942	17.019	5.1881	-175.84	21.985	-2.508	6.1591	-712.45	1154.5	1.4515	836.61	1165.6	70.668	41.993	1	0	1.4567	-2.7978	-15.65	-14.801	1.2684	4.3298	17.429	21.575	2.725	1.532	1.779	6.7744	1549.1
14.36	1437	60	NaN	1.1097	16.94	5.1678	-175.85	22.021	-2.4904	6.1884	-712.1	1154.6	1.4984	836.63	1165.7	71.494	43.534	1	0	1.3143	-2.9422	-15.654	-14.805	1.2832	4.3268	17.35	21.611	2.5976	1.3846	1.6962	6.806	1548.8
14.37	1438	60	NaN	1.1159	16.834	5.1261	-175.85	22.036	-2.458	6.2498	-711.74	1154.6	1.5818	836.71	1165.6	71.297	42.839	1	0	1.1383	-3.1208	-15.658	-14.809	1.2886	4.3181	17.244	21.626	2.427	1.1973	1.5864	6.8169	1548.5
14.38	1439	60	NaN	1.1032	16.714	5.0908	-175.87	22.054	-2.4496	6.2339	-711.34	1154.5	1.6106	836.83	1165.7	73.58	44.659	1	0	0.97429	-3.2873	-15.663	-14.814	1.2743	4.2985	17.125	21.642	2.2486	1.0112	1.4628	6.8289	1548.2
14.39	1440	60	NaN	1.084	16.66	5.0774	-175.9	22.063	-2.4087	6.184	-711.02	1154.6	1.7574	836.93	1165.7	70.524	44.707	1	0	0.82101	-3.4428	-15.668	-14.819	1.2479	4.2622	17.07	21.654	2.0689	0.81939	1.402	6.8347	1548
14.4	1441	60	NaN	1.0631	16.598	5.0805	-175.92	22.085	-2.3848	6.1029	-710.74	1154.6	1.837	836.99	1165.7	72.12	42.51	1	0	0.73852	-3.5265	-15.677	-14.828	1.221	4.238	17.008	21.675	1.9595	0.71152	1.3313	6.8472	1547.8
14.41	1442	60	NaN	1.0348	16.536	5.0569	-175.92	22.126	-2.4049	6.0712	-710.49	1154.6	1.7805	837.02	1165.7	73.953	45.071	1	0	0.62853	-3.6381	-15.684	-14.835	1.1936	4.2389	16.947	21.715	1.8222	0.60086	1.2626	6.8796	1547.6
14.42	1443	60	NaN	0.97784	16.446	5.0013	-175.96	22.139	-2.3619	6.0856	-710.24	1154.6	2.0059	837.13	1165.7	73.725	43.218	1	0	0.48359	-3.7851	-15.69	-14.841	1.1289	4.1885	16.856	21.729	1.6125	0.4034	1.1659	6.8876	1547.4
14.43	1444	60	NaN	0.93424	16.368	4.9453	-175.99	22.166	-2.3433	6.1494	-710.05	1154.6	2.1455	837.21	1165.7	73.975	43.933	1	0	0.33772	-3.9331	-15.701	-14.852	1.0825	4.1563	16.779	21.755	1.4202	0.22319	1.078	6.9033	1547.3
14.44	1445	60	NaN	0.89538	16.319	4.919	-176	22.214	-2.39	6.1497	-709.91	1154.6	2.0757	837.25	1165.8	73.558	46.984	1	0	0.2154	-4.0572	-15.708	-14.859	1.0463	4.1551	16.733	21.8	1.2617	0.097872	1.0252	6.9409	1547.2
14.45	1446	60	NaN	0.84719	16.295	4.9124	-176	22.261	-2.4646	6.0736	-709.75	1154.6	1.9398	837.29	1165.8	73.614	44.71	1	0	0.13544	-4.1384	-15.709	-14.86	1.0003	4.1579	16.71	21.845	1.1357	0.019531	1.0019	6.9859	1547.1
14.46	1447	60	NaN	0.81189	16.281	4.887	-176	22.3	-2.5129	6.0785	-709.57	1154.6	1.8762	837.33	1165.9	73.105	46.014	1	0	0.079687	-4.1949	-15.715	-14.866	0.96754	4.1587	16.699	21.883	1.0472	-0.036287	0.9839	7.0161	1546.9
14.47	1448	60	NaN	0.74925	16.279	4.8932	-176.01	22.313	-2.5518	5.9667	-709.33	1154.7	1.963	837.46	1165.9	72.461	43.237	1	0	0.054784	-4.2202	-15.73	-14.882	0.89755	4.1421	16.696	21.897	0.95233	-0.078067	0.96529	7.015	1546.8
14.48	1449	60	NaN	0.72417	16.273	4.8688	-176.02	22.329	-2.5337	5.9843	-709.19	1154.7	2.127	837.49	1165.9	72.232	43.288	1	0	0.10927	-4.1649	-15.737	-14.888	0.86707	4.122	16.688	21.914	0.97634	-0.042977	0.95073	7.0257	1546.7
14.49	1450	60	NaN	0.68687	16.244	4.8408	-176.01	22.37	-2.5531	5.9696	-709.1	1154.7	2.2232	837.53	1165.9	71.637	44.548	1	0	0.15582	-4.1177	-15.743	-14.894	0.82566	4.1316	16.66	21.954	0.98148	0.013869	0.9177	7.0605	1546.7
14.5	1451	60	NaN	0.66137	16.225	4.8129	-175.99	22.387	-2.5813	5.9686	-709.03	1154.7	2.2638	837.6	1166	71.167	41.681	1	0	0.17016	-4.1031	-15.746	-14.897	0.79862	4.1439	16.642	21.971	0.96878	0.040801	0.89603	7.0739	1546.7
14.51	1452	60	NaN	0.64362	16.207	4.7505	-175.98	22.403	-2.6269	6.0908	-708.97	1154.7	2.2377	837.64	1166	72.005	44.808	1	0	0.21627	-4.0564	-15.75	-14.901	0.78636	4.1663	16.625	21.985	1.0026	0.1099	0.87461	7.0843	1546.7
14.52	1453	60	NaN	0.61841	16.192	4.6969	-175.96	22.421	-2.6579	6.1679	-708.92	1154.8	2.2463	837.66	1166.1	72.535	46.341	1	0	0.24179	-4.0305	-15.754	-14.905	0.76369	4.1857	16.611	22.002	1.0055	0.15523	0.85617	7.0969	1546.6
14.53	1454	60	NaN	0.5889	16.187	4.691	-175.95	22.423	-2.6593	6.0723	-708.87	1154.8	2.3228	837.71	1166.1	71.715	45.509	1	0	0.19347	-4.0795	-15.759	-14.91	0.7278	4.1913	16.604	22.006	0.92127	0.11181	0.84542	7.0963	1546.6
14.54	1455	60	NaN	0.58182	16.176	4.6676	-175.93	22.414	-2.6827	6.0558	-708.83	1154.9	2.3059	837.8	1166.1	71.573	45.597	1	0	0.15941	-4.1141	-15.764	-14.915	0.72074	4.2052	16.591	21.999	0.88015	0.091101	0.82764	7.0839	1546.7
14.55	1456	60	NaN	0.55353	16.169	4.6632	-175.93	22.412	-2.5938	5.9338	-708.81	1155	2.5079	837.81	1166	71.643	46.54	1	0	0.1523	-4.1213	-15.768	-14.919	0.68044	4.1955	16.58	22.001	0.83275	0.074279	0.81156	7.082	1546.7
14.56	1457	60	NaN	0.54526	16.152	4.6197	-175.92	22.446	-2.6125	5.9701	-708.78	1155	2.4885	837.82	1166.1	70.948	45.447	1	0	0.18805	-4.085	-15.772	-14.923	0.67424	4.204	16.565	22.034	0.86228	0.119	0.79285	7.1105	1546.7
14.57	1458	60	NaN	0.52752	16.138	4.5857	-175.92	22.456	-2.6163	5.9653	-708.79	1155	2.4908	837.85	1166.1	71.558	43.621	1	0	0.22121	-4.0514	-15.776	-14.927	0.65623	4.2135	16.55	22.044	0.87744	0.16211	0.77477	7.117	1546.7
14.58	1459	60	NaN	0.50685	16.119	4.5753	-175.91	22.484	-2.6297	5.8919	-708.83	1155	2.4597	837.86	1166.1	71.184	45.71	1	0	0.21765	-4.055	-15.779	-14.93	0.634	4.2198	16.531	22.072	0.85165	0.16488	0.75143	7.1415	1546.7
14.59	1460	60	NaN	0.4874	16.101	4.5451	-175.91	22.517	-2.6131	5.88	-708.86	1155.1	2.5174	837.84	1166.2	69.336	45.146	1	0	0.15241	-4.1212	-15.783	-14.934	0.61196	4.2148	16.512	22.106	0.76438	0.09367	0.72845	7.1717	1546.7
14.6	1461	60	NaN	0.47093	16.09	4.5084	-175.91	22.54	-2.5932	5.8968	-708.87	1155.1	2.5736	837.85	1166.2	65.973	44.867	1	0	0.095767	-4.1786	-15.788	-14.939	0.59403	4.2118	16.501	22.129	0.6898	0.033202	0.71292	7.1903	1546.8
14.61	1462	60	NaN	0.45893	16.087	4.4989	-175.9	22.552	-2.6073	5.8579	-708.89	1155.1	2.5149	837.88	1166.2	65.346	44.042	1	0	0.18379	-4.0893	-15.793	-14.944	0.58276	4.2216	16.497	22.142	0.76655	0.13227	0.70451	7.1979	1546.8
14.62	1463	60	NaN	0.45188	16.085	4.4681	-175.91	22.563	-2.5644	5.9144	-708.92	1155.1	2.6396	837.88	1166.2	65.718	39.755	1	0	0.31205	-3.9592	-15.801	-14.952	0.57318	4.2117	16.494	22.153	0.88524	0.25254	0.69359	7.2016	1546.8
14.63	1464	60	NaN	0.43186	16.105	4.5035	-175.91	22.582	-2.5244	5.7294	-708.94	1155.2	2.7474	837.84	1166.2	64.193	41.821	1	0	0.55903	-3.7086	-15.818	-14.969	0.54232	4.1991	16.511	22.176	1.1014	0.49048	0.69355	7.207	1546.8
14.64	1465	60	NaN	0.4353	16.105	4.4515	-175.89	22.592	-2.554	5.8432	-708.98	1155.2	2.6534	837.89	1166.2	62.561	41.816	1	0	0.80601	-3.458	-15.835	-14.986	0.55345	4.2236	16.513	22.184	1.3595	0.76562	0.67793	7.1984	1546.9
14.65	1466	60	NaN	0.41297	16.101	4.435	-175.88	22.594	-2.5213	5.8099	-709.08	1155.2	2.7569	837.89	1166.2	61.589	41.928	1	0	1.0298	-3.2309	-15.849	-15	0.52604	4.2359	16.508	22.187	1.5559	1.005	0.659	7.1865	1547
14.66	1467	60	NaN	0.39831	16.094	4.4166	-175.86	22.596	-2.5192	5.8149	-709.2	1155.2	2.7772	837.9	1166.2	60.619	40.644	1	0	1.14	-3.1191	-15.849	-15	0.51081	4.2544	16.503	22.187	1.6508	1.1353	0.6535	7.1868	1547.1
14.67	1468	60	NaN	0.3886	16.104	4.3997	-175.83	22.594	-2.5396	5.836	-709.27	1155.2	2.7372	837.93	1166.2	56.778	39.945	1	0	1.1653	-3.0934	-15.851	-15.002	0.50336	4.2806	16.514	22.184	1.6687	1.1872	0.66273	7.1819	1547.2
14.68	1469	60	NaN	0.36889	16.135	4.3866	-175.81	22.59	-2.538	5.838	-709.34	1155.1	2.7812	837.94	1166.2	49.962	37.339	1	0	1.1424	-3.1167	-15.854	-15.005	0.48208	4.3056	16.545	22.179	1.6245	1.1889	0.69127	7.1738	1547.3
14.69	1470	60	NaN	0.33664	16.17	4.3741	-175.78	22.593	-2.5076	5.826	-709.43	1155.1	2.9339	837.92	1166.2	45.558	37.814	1	0	1.1396	-3.1196	-15.853	-15.004	0.44373	4.3236	16.582	22.181	1.5833	1.204	0.7286	7.1769	1547.4
14.7	1471	60	NaN	0.30298	16.201	4.4048	-175.76	22.622	-2.4953	5.6623	-709.49	1155.1	3.0179	837.86	1166.3	38.722	39.642	1	0	1.1377	-3.1214	-15.853	-15.004	0.40089	4.3378	16.616	22.208	1.5386	1.2163	0.76302	7.204	1547.4
14.71	1472	60	NaN	0.28882	16.241	4.4138	-175.72	22.637	-2.5753	5.6144	-709.5	1155	2.8421	837.9	1166.3	39.942	38.329	1	0	1.1413	-3.1178	-15.851	-15.002	0.39147	4.3833	16.658	22.221	1.5327	1.2654	0.80674	7.2183	1547.4
14.72	1473	60	NaN	0.30064	16.274	4.4004	-175.68	22.717	-2.627	5.6893	-709.51	1155	2.7087	837.79	1166.4	38.935	36.777	1	0	1.1514	-3.1076	-15.849	-15	0.41102	4.435	16.697	22.294	1.5624	1.3275	0.8482	7.2941	1547.3
14.73	1474	60	NaN	0.28611	16.286	4.4019	-175.66	22.735	-2.6327	5.6754	-709.57	1155	2.7876	837.77	1166.4	39.63	38.145	1	0	1.1651	-3.0936	-15.845	-14.996	0.39304	4.4475	16.709	22.312	1.5582	1.3539	0.86403	7.3158	1547.4
14.74	1475	60	NaN	0.27396	16.27	4.4259	-175.63	22.75	-2.6262	5.6077	-709.64	1154.9	2.9144	837.74	1166.4	39.791	37.869	1	0	1.1722	-3.0864	-15.842	-14.993	0.37368	4.47	16.694	22.326	1.5459	1.3836	0.8523	7.3336	1547.4
14.75	1476	60	NaN	0.2708	16.237	4.4517	-175.59	22.783	-2.6353	5.5477	-709.73	1154.9	2.9757	837.69	1166.4	38.647	37.624	1	0	1.1108	-3.1487	-15.838	-14.989	0.36603	4.5019	16.663	22.357	1.4768	1.3532	0.82521	7.368	1547.5
14.76	1477	60	NaN	0.27813	16.198	4.4509	-175.57	22.811	-2.6473	5.567	-709.81	1154.9	3.0167	837.62	1166.4	38.53	37.742	1	0	0.98962	-3.2717	-15.834	-14.985	0.37256	4.5238	16.625	22.384	1.3622	1.2521	0.79103	7.3993	1547.5
14.77	1478	60	NaN	0.30468	16.15	4.4137	-175.55	22.821	-2.6384	5.7097	-709.88	1154.9	3.1215	837.58	1166.4	39.595	38.408	1	0	0.97511	-3.2864	-15.831	-14.982	0.40051	4.5417	16.578	22.393	1.3756	1.2553	0.74674	7.4112	1547.5
14.78	1479	60	NaN	0.33247	16.091	4.3691	-175.52	22.855	-2.6746	5.8694	-709.92	1154.8	3.0993	837.51	1166.5	39.155	37.061	1	0	0.95737	-3.3044	-15.828	-14.979	0.43504	4.5829	16.523	22.424	1.3924	1.2785	0.6947	7.4443	1547.5
14.79	1480	60	NaN	0.33489	16.078	4.3977	-175.52	22.848	-2.6684	5.7905	-709.91	1154.9	3.203	837.47	1166.4	41.573	37.182	1	0	0.88602	-3.3768	-15.824	-14.975	0.4307	4.5791	16.507	22.42	1.3167	1.2022	0.68313	7.4447	1547.4
14.8	1481	60	NaN	0.34809	16.063	4.4073	-175.51	22.831	-2.6333	5.7839	-709.86	1154.9	3.3689	837.45	1166.4	36.001	37.902	1	0	0.80368	-3.4604	-15.82	-14.971	0.43751	4.5787	16.489	22.405	1.2412	1.1183	0.6691	7.4346	1547.4
14.81	1482	60	NaN	0.36916	16.047	4.4277	-175.5	22.839	-2.6722	5.7524	-709.81	1155	3.3214	837.41	1166.4	41.768	36.041	1	0	0.71147	-3.5539	-15.816	-14.967	0.45918	4.5932	16.47	22.415	1.1707	1.0393	0.65465	7.4484	1547.3
14.82	1483	60	NaN	0.39717	15.998	4.4253	-175.49	22.829	-2.6734	5.7893	-709.82	1155.1	3.4097	837.38	1166.4	30.264	38.146	1	0	0.56346	-3.7041	-15.811	-14.962	0.48529	4.5966	16.418	22.409	1.0488	0.89253	0.60628	7.4463	1547.2
14.83	1484	60	NaN	0.43359	15.936	4.4067	-175.48	22.813	-2.666	5.8883	-709.85	1155.2	3.5057	837.34	1166.4	46.36	36.106	1	0	0.44545	-3.8238	-15.808	-14.959	0.52182	4.605	16.352	22.397	0.96727	0.78115	0.54469	7.4384	1547.2
14.84	1485	60	NaN	0.46807	15.894	4.3967	-175.47	22.814	-2.6876	5.9706	-709.86	1155.3	3.4783	837.29	1166.4	23.649	36.809	1	0	0.3673	-3.9031	-15.804	-14.955	0.56037	4.6256	16.307	22.402	0.92767	0.72246	0.50217	7.4463	1547.2
14.85	1486	60	NaN	0.47999	15.867	4.4004	-175.46	22.809	-2.6552	5.9847	-709.87	1155.4	3.6221	837.21	1166.4	53.663	35.623	1	0	0.25254	-4.0196	-15.8	-14.951	0.56749	4.6234	16.273	22.403	0.82003	0.60381	0.4726	7.452	1547.1
14.86	1487	60	NaN	0.48466	15.85	4.4344	-175.45	22.79	-2.6369	5.8974	-709.83	1155.7	3.7162	837.15	1166.3	59.799	38.806	1	0	0.1335	-4.1403	-15.795	-14.946	0.56545	4.6311	16.246	22.394	0.69895	0.49074	0.45011	7.4478	1547
14.87	1488	60	NaN	0.49833	15.829	4.529	-175.41	22.793	-2.6852	5.6741	-709.81	1156.1	3.6095	837.08	1166.4	72.316	42.311	1	0	0.13241	-4.1414	-15.792	-14.944	0.5748	4.6647	16.209	22.412	0.70722	0.52321	0.4167	7.4687	1546.9
14.88	1489	60	NaN	0.55025	15.822	4.5386	-175.39	22.793	-2.6713	5.7339	-709.75	1156.4	3.6949	837	1166.4	78.887	52.681	1	0	0.089236	-4.1853	-15.79	-14.941	0.62577	4.6815	16.19	22.424	0.71501	0.49622	0.40025	7.4833	1546.8
14.89	1490	60	NaN	0.59586	15.813	4.5143	-175.37	22.794	-2.6669	5.8691	-709.71	1156.7	3.7211	836.92	1166.3	75.196	50.81	1	0	-0.018073	-4.2941	-15.788	-14.939	0.67543	4.7046	16.169	22.438	0.65736	0.41044	0.38062	7.4989	1546.7
14.9	1491	60	NaN	0.64648	15.782	4.4271	-175.35	22.795	-2.6555	6.1769	-709.74	1157.1	3.7626	836.79	1166.3	76.326	48.824	1	0	-0.096313	-4.3735	-15.784	-14.935	0.73592	4.7423	16.123	22.453	0.63961	0.3688	0.33952	7.518	1546.6
14.91	1492	60	NaN	0.69308	15.756	4.3288	-175.31	22.791	-2.651	6.4895	-709.78	1157.5	3.7916	836.68	1166.3	76.192	51.139	1	0	-0.18585	-4.4644	-15.78	-14.931	0.79303	4.7876	16.083	22.464	0.60718	0.32321	0.30338	7.5329	1546.5
14.92	1493	60	NaN	0.71599	15.779	4.2974	-175.28	22.786	-2.682	6.5546	-709.72	1157.8	3.7348	836.61	1166.3	76.126	47.931	1	0	-0.30329	-4.5835	-15.777	-14.928	0.82047	4.8223	16.094	22.472	0.51718	0.2388	0.317	7.5444	1546.4
14.93	1494	60	NaN	0.72215	15.862	4.3138	-175.27	22.792	-2.7135	6.4408	-709.51	1158.2	3.7138	836.46	1166.3	79.911	51.325	1	0	-0.39648	-4.6781	-15.774	-14.925	0.82321	4.8293	16.161	22.493	0.42673	0.15127	0.38721	7.5674	1546
14.94	1495	60	NaN	0.70919	16.006	4.3132	-175.27	22.807	-2.6151	6.2945	-709.11	1158.8	4.0016	836.23	1166.2	78.703	53.333	1	0	-0.48393	-4.7668	-15.772	-14.923	0.7942	4.819	16.281	22.532	0.31027	0.052231	0.50936	7.6093	1545.4
14.95	1496	60	NaN	0.70286	16.093	4.2957	-175.24	22.808	-2.6315	6.2242	-708.83	1159.1	3.9373	836.11	1166.1	80.84	52.632	1	0	-0.61294	-4.8977	-15.768	-14.919	0.78768	4.8409	16.352	22.548	0.17474	-0.056803	0.58418	7.6288	1545
14.96	1497	60	NaN	0.71323	16.162	4.2963	-175.22	22.841	-2.6452	6.0802	-708.56	1159.4	3.8863	835.91	1166.1	81.479	57.625	1	0	-0.72842	-5.0149	-15.765	-14.916	0.79462	4.8583	16.41	22.593	0.066208	-0.15659	0.64515	7.677	1544.5
14.97	1498	60	NaN	0.73228	16.21	4.2455	-175.22	22.847	-2.6563	6.1134	-708.26	1159.7	3.8604	835.73	1166.1	79.696	55.95	1	0	-0.80314	-5.0907	-15.762	-14.913	0.81588	4.8685	16.448	22.609	0.012741	-0.22222	0.68561	7.6959	1544
14.98	1499	60	NaN	0.74621	16.241	4.1752	-175.21	22.863	-2.6907	6.2138	-707.94	1159.8	3.7731	835.54	1166	78.948	54.128	1	0	-0.90898	-5.1981	-15.759	-14.91	0.83681	4.8826	16.472	22.632	-0.072162	-0.31549	0.71294	7.7215	1543.5
14.99	1500	60	NaN	0.7548	16.275	4.1517	-175.21	22.881	-2.7157	6.1738	-707.47	1159.9	3.7206	835.27	1166	74.954	50.343	1	0	-0.97081	-5.2608	-15.756	-14.907	0.84591	4.8825	16.502	22.655	-0.1249	-0.37834	0.74539	7.7476	1542.8
15	1501	60	NaN	0.75996	16.332	4.2099	-175.23	22.858	-2.7001	5.9036	-706.8	1160	3.8028	834.98	1165.9	77.321	46.877	1	0	-0.87818	-5.1668	-15.754	-14.905	0.83803	4.8505	16.551	22.638	-0.040157	-0.31636	0.79742	7.7332	1541.8
15.01	1502	60	NaN	0.74252	16.402	4.3295	-175.24	22.816	-2.7202	5.4763	-706.15	1160.1	3.7839	834.83	1165.9	76.448	52.211	1	0	-0.93704	-5.2265	-15.751	-14.903	0.80545	4.8248	16.615	22.603	-0.13159	-0.40176	0.86307	7.7007	1541
15.02	1503	60	NaN	0.69864	16.515	4.5197	-175.25	22.8	-2.7312	4.8194	-705.29	1160.4	3.785	834.6	1165.8	74.602	49.263	1	0	-1.0563	-5.3475	-15.749	-14.9	0.73713	4.7892	16.719	22.596	-0.31914	-0.5583	0.96968	7.6955	1539.9
15.03	1504	60	NaN	0.74905	16.556	4.5736	-175.23	22.739	-2.8387	4.6437	-704.03	1160.4	3.4669	834.37	1165.9	72.77	48.172	1	0	-1.1683	-5.4612	-15.746	-14.897	0.79288	4.8095	16.76	22.536	-0.37547	-0.65171	1.0143	7.6388	1538.4
15.04	1505	60	NaN	0.83238	16.491	4.5283	-175.26	22.653	-2.8265	4.7965	-703.19	1160.2	3.5636	834.2	1165.8	70.64	45.446	1	0	-1.239	-5.5329	-15.742	-14.893	0.87833	4.783	16.697	22.447	-0.36066	-0.74996	0.95544	7.5541	1537.4
15.05	1506	60	NaN	0.84983	16.402	4.5007	-175.28	22.586	-2.8102	4.7881	-702.39	1160.1	3.6438	834.01	1165.7	64.44	44.274	1	0	-1.1863	-5.4794	-15.738	-14.889	0.8925	4.7591	16.612	22.376	-0.29376	-0.72029	0.87393	7.4871	1536.4
15.06	1507	60	NaN	0.89407	16.305	4.4788	-175.29	22.535	-2.8383	4.739	-701.53	1159.9	3.559	833.83	1165.7	64.88	37.128	1	0	-1.2205	-5.5141	-15.736	-14.887	0.9381	4.7559	16.52	22.32	-0.28239	-0.75829	0.78379	7.4328	1535.4
15.07	1508	60	NaN	0.99743	16.197	4.4428	-175.3	22.467	-2.8746	4.7225	-700.39	1159.8	3.4576	833.63	1165.7	62.232	40.598	1	0	-1.285	-5.5796	-15.735	-14.886	1.0447	4.7511	16.419	22.245	-0.2403	-0.82845	0.68413	7.3592	1534
15.08	1509	60	NaN	1.0694	16.104	4.4226	-175.32	22.369	-2.8819	4.5667	-698.85	1159.5	3.4697	833.42	1165.7	60.031	37.852	0	0	-1.2053	-5.4988	-15.73	-14.881	1.1104	4.7254	16.333	22.141	-0.094927	-0.77338	0.60237	7.2596	1532.3
15.09	1510	60	NaN	1.0946	16.068	4.4362	-175.32	22.296	-2.9222	4.342	-697.65	1159.5	3.3723	833.31	1165.6	60.477	37.291	0	0	-1.1663	-5.4592	-15.728	-14.879	1.1309	4.7138	16.3	22.064	-0.035452	-0.74536	0.57253	7.1854	1531
15.1	1511	60	NaN	1.139	16.054	4.436	-175.34	22.207	-2.9436	4.1989	-696.27	1159.3	3.3555	833.2	1165.6	57.814	38.866	0	0	-1.1522	-5.4449	-15.726	-14.877	1.1706	4.6877	16.288	21.974	0.018378	-0.75718	0.5621	7.0971	1529.5
15.11	1512	60	NaN	1.1336	16.039	4.519	-175.33	22.14	-3.0073	3.6775	-694.93	1159.3	3.1622	833.08	1165.5	53.489	37.015	0	0	-1.1091	-5.4011	-15.725	-14.876	1.1529	4.6911	16.272	21.907	0.043883	-0.70994	0.5472	7.0313	1528
15.12	1513	60	NaN	1.1772	15.99	4.4896	-175.31	22.074	-3.0298	3.5661	-693.53	1159.2	3.0859	832.97	1165.5	49.485	36.412	0	0	-1.058	-5.3493	-15.724	-14.875	1.1952	4.705	16.226	21.838	0.13721	-0.64427	0.50235	6.9626	1526.5
15.13	1514	60	NaN	1.2653	15.909	4.3649	-175.3	22.023	-3.0417	3.8148	-692.15	1159	3.0466	832.85	1165.4	50.776	36.941	0	0	-1.0438	-5.3348	-15.722	-14.873	1.2941	4.7286	16.15	21.782	0.25036	-0.60622	0.42803	6.9082	1525
15.14	1515	60	NaN	1.3456	15.785	4.2517	-175.29	21.962	-3.0448	3.9477	-690.47	1158.8	3.0321	832.73	1165.4	48.923	36.848	0	0	-0.96767	-5.2576	-15.721	-14.873	1.3801	4.7456	16.033	21.714	0.4124	-0.51203	0.3114	6.8417	1523.2
15.15	1516	60	NaN	1.3902	15.658	4.1982	-175.28	21.893	-3.0384	3.8185	-688.59	1158.6	3.0404	832.63	1165.3	50.528	39.204	0	0	-0.86106	-5.1495	-15.721	-14.872	1.4196	4.7518	15.91	21.64	0.5585	-0.39761	0.18914	6.7676	1521.2
15.16	1517	60	NaN	1.4198	15.589	4.1619	-175.26	21.862	-3.0486	3.7368	-687.08	1158.5	2.9927	832.54	1165.3	50.554	39.46	0	0	-0.9248	-5.2141	-15.722	-14.873	1.4478	4.7675	15.846	21.606	0.52302	-0.44667	0.12357	6.733	1519.6
15.17	1518	60	NaN	1.4475	15.513	4.1579	-175.23	21.85	-3.0973	3.572	-685.54	1158.4	2.7922	832.46	1165.3	46.639	37.915	0	0	-0.89745	-5.1864	-15.724	-14.875	1.4769	4.8022	15.775	21.588	0.57949	-0.38417	0.050955	6.7132	1518
15.18	1519	60	NaN	1.4752	15.452	4.114	-175.24	21.808	-3.027	3.5042	-683.07	1158.2	2.998	832.33	1165.2	44.223	36.626	0	0	-0.78334	-5.0706	-15.727	-14.878	1.4943	4.7827	15.718	21.543	0.71099	-0.28795	-0.0087691	6.665	1515.4
15.19	1520	60	NaN	1.4738	15.372	4.0667	-175.22	21.785	-3.0433	3.4723	-681.5	1158.1	2.9232	832.28	1165.2	47.53	38.222	0	0	-0.65207	-4.9374	-15.73	-14.881	1.4946	4.7984	15.641	21.516	0.84251	-0.13896	-0.088972	6.6353	1513.8
15.2	1521	60	NaN	1.4894	15.295	4.0575	-175.21	21.759	-3.042	3.3964	-680.01	1158.1	2.8974	832.24	1165.2	42.94	39.65	0	0	-0.51049	-4.7938	-15.734	-14.885	1.5083	4.8097	15.564	21.49	0.99784	0.015901	-0.16987	6.6058	1512.3
15.21	1522	60	NaN	1.5084	15.23	4.0535	-175.21	21.737	-2.9961	3.3243	-678.5	1158.2	3.0023	832.18	1165.2	42.983	38.004	0	0	-0.39322	-4.6748	-15.74	-14.891	1.5207	4.8063	15.495	21.472	1.1274	0.13157	-0.24555	6.5803	1510.7
15.22	1523	60	NaN	1.5264	15.154	4.0271	-175.2	21.714	-2.957	3.3093	-676.7	1158.3	3.0839	832.12	1165.1	44.742	37.137	0	0	-0.32027	-4.6008	-15.747	-14.898	1.5349	4.8058	15.414	21.454	1.2147	0.20501	-0.33285	6.5563	1508.8
15.23	1524	60	NaN	1.5517	15.079	3.9824	-175.19	21.702	-2.9584	3.3526	-674.77	1158.5	3.032	832.07	1165.1	47.051	37.286	0	0	-0.2885	-4.5685	-15.754	-14.905	1.5639	4.8262	15.332	21.449	1.2754	0.25772	-0.42259	6.5439	1506.9
15.24	1525	60	NaN	1.5897	15.058	3.9563	-175.16	21.721	-2.9624	3.3761	-673.35	1158.8	2.9642	831.98	1165.2	48.17	37.537	0	0	-0.030494	-4.3067	-15.766	-14.917	1.6054	4.8561	15.3	21.479	1.5749	0.54938	-0.46602	6.5618	1505.3
15.25	1526	60	NaN	1.6345	15.067	4.0079	-175.17	21.691	-2.9726	3.2124	-671.91	1159.3	2.9786	832.02	1165.2	44.331	37.665	0	0	0.23539	-4.037	-15.778	-14.929	1.6434	4.834	15.292	21.466	1.8788	0.79702	-0.48641	6.5366	1503.9
15.26	1527	60	NaN	1.707	15.091	4.0905	-175.18	21.645	-2.9597	2.896	-669.77	1160	3.0408	832.01	1165.1	43.996	37.7	0	0	0.50127	-3.7672	-15.79	-14.941	1.7014	4.8144	15.286	21.45	2.2027	1.0472	-0.5046	6.509	1501.8
15.27	1528	60	NaN	1.7593	15.095	4.0741	-175.18	21.629	-2.9429	2.9388	-668.32	1160.5	3.0797	831.99	1165.1	42.455	37.664	0	0	0.65106	-3.6152	-15.8	-14.951	1.7539	4.8143	15.27	21.454	2.4049	1.1991	-0.52983	6.5028	1500.3
15.28	1529	60	NaN	1.7989	15.078	4.1246	-175.18	21.63	-2.9361	2.7398	-667.09	1161	3.0987	831.97	1165.1	47.779	37.884	0	0	0.68671	-3.579	-15.807	-14.958	1.7852	4.8107	15.233	21.474	2.4719	1.2316	-0.57345	6.5166	1499.1
15.29	1530	60	NaN	1.835	15.03	4.2075	-175.17	21.644	-2.9693	2.4161	-665.98	1161.5	3.0124	831.96	1165.1	44.691	38.433	0	0	0.35101	-3.9197	-15.816	-14.967	1.8122	4.8103	15.166	21.508	2.1632	0.89062	-0.64954	6.5413	1497.9
15.3	1531	60	NaN	1.89	14.966	4.2515	-175.17	21.656	-3.0021	2.2262	-664.92	1162.1	2.9351	831.95	1165.1	44.275	39.033	0	0	0.23054	-4.0419	-15.824	-14.975	1.8628	4.8078	15.083	21.538	2.0934	0.76596	-0.74142	6.563	1496.9
15.31	1532	60	NaN	1.9689	14.898	4.2402	-175.17	21.653	-3.0032	2.2161	-663.73	1162.7	2.9565	831.95	1165.1	46.797	38.933	0	0	0.41773	-3.852	-15.833	-14.984	1.9405	4.8009	14.992	21.558	2.3582	0.94891	-0.84077	6.5741	1495.7
15.32	1533	60	NaN	2.0348	14.808	4.2155	-175.16	21.647	-3.0244	2.1977	-662.32	1163.4	2.9161	832.01	1165.1	49.615	35.71	0	0	0.60492	-3.662	-15.842	-14.993	2.0073	4.808	14.875	21.58	2.6122	1.1459	-0.96732	6.5872	1494.3
15.33	1534	60	NaN	2.0722	14.736	4.1575	-175.17	21.636	-2.9665	2.2951	-661.44	1163.7	3.0844	832.03	1165.1	47.145	37.968	0	0	0.7921	-3.4721	-15.851	-15.002	2.0419	4.7955	14.788	21.584	2.834	1.3234	-1.0628	6.5824	1493.5
15.34	1535	60	NaN	2.074	14.691	4.1686	-175.17	21.659	-2.9858	2.1379	-660.6	1164.1	3.0236	832.04	1165.1	43.248	36.25	0	0	0.97929	-3.2822	-15.86	-15.011	2.04	4.7917	14.728	21.621	3.0193	1.5095	-1.1311	6.6108	1492.6
15.35	1536	60	NaN	2.1081	14.673	4.1886	-175.18	21.68	-2.9887	1.9684	-659.73	1164.5	3.0034	832.04	1165.1	43.098	36.149	0	0	1.1665	-3.0923	-15.868	-15.019	2.0683	4.7847	14.697	21.656	3.2348	1.6925	-1.1714	6.6365	1491.8
15.36	1537	60	NaN	2.1574	14.657	4.2133	-175.17	21.719	-2.9944	1.6979	-658.56	1164.9	2.9589	832.04	1165.1	45.867	35.868	0	0	1.3537	-2.9023	-15.877	-15.028	2.1089	4.7778	14.665	21.712	3.4626	1.8755	-1.212	6.6833	1490.6
15.37	1538	60	NaN	2.2016	14.639	4.2096	-175.17	21.745	-3.0044	1.5068	-657.54	1165.3	2.8893	832.07	1165.2	44.983	37.367	0	0	1.8188	-2.4303	-15.871	-15.022	2.1484	4.7745	14.634	21.749	3.9672	2.3441	-1.2363	6.7273	1489.6
15.38	1539	60	NaN	2.224	14.599	4.1649	-175.18	21.758	-2.9866	1.412	-656.69	1165.4	2.8935	832.09	1165.1	43.957	39.206	0	0	2.1895	-2.0542	-15.866	-15.017	2.167	4.7635	14.588	21.769	4.3565	2.7093	-1.2783	6.7524	1488.8
15.39	1540	60	NaN	2.2194	14.526	4.1038	-175.19	21.781	-2.9399	1.2888	-655.79	1165.5	2.9833	832.07	1165.1	44.924	37.705	0	0	2.2888	-1.9535	-15.869	-15.02	2.1541	4.7403	14.509	21.797	4.4429	2.7868	-1.3601	6.7774	1487.9
15.4	1541	60	NaN	2.2003	14.453	4.0681	-175.2	21.783	-2.9523	1.1784	-655.23	1165.5	2.9209	832.08	1165.1	42.192	37.345	0	0	2.3181	-1.9237	-15.871	-15.022	2.1331	4.7338	14.435	21.8	4.4513	2.8101	-1.4357	6.7785	1487.3
15.41	1542	60	NaN	2.1863	14.389	4.0577	-175.19	21.794	-2.9274	1.0148	-654.65	1165.5	2.941	832.06	1165	41.62	39.649	0	0	2.3354	-1.9063	-15.871	-15.022	2.1121	4.7308	14.373	21.81	4.4474	2.8246	-1.498	6.7878	1486.7
15.42	1543	60	NaN	2.1524	14.32	4.0533	-175.2	21.793	-2.8804	0.7956	-654.09	1165.3	3.0402	832.03	1165	44.141	37.576	0	0	2.3722	-1.8689	-15.867	-15.018	2.0659	4.7156	14.307	21.806	4.4381	2.8468	-1.5599	6.7877	1486.1
15.43	1544	60	NaN	2.0944	14.242	4.0318	-175.18	21.806	-2.8901	0.51512	-653.27	1165.1	2.9432	832	1165	42.002	37.892	0	0	2.3985	-1.8422	-15.863	-15.014	2.0007	4.7225	14.239	21.809	4.3992	2.8803	-1.6238	6.7954	1485.3
15.44	1545	60	NaN	2.0184	14.17	3.9958	-175.18	21.811	-2.8702	0.27403	-652.63	1164.9	2.9543	831.94	1165	38.847	37.982	0	0	2.4021	-1.8386	-15.857	-15.008	1.9149	4.7174	14.176	21.805	4.317	2.8788	-1.6804	6.7973	1484.6
15.45	1546	60	NaN	1.937	14.108	3.9281	-175.16	21.812	-2.8679	0.16681	-652.12	1164.6	2.9066	831.9	1165	43.951	38.825	0	0	2.3473	-1.8942	-15.849	-15	1.8313	4.7321	14.125	21.795	4.1785	2.8379	-1.7247	6.7946	1484
15.46	1547	60	NaN	1.8632	14.045	3.8263	-175.14	21.808	-2.8877	0.21597	-651.62	1164.2	2.7877	831.86	1165	44.047	38.399	0	0	2.3385	-1.903	-15.839	-14.99	1.7639	4.7647	14.076	21.777	4.1024	2.8617	-1.7636	6.7863	1483.5
15.47	1548	60	NaN	1.7928	13.969	3.7064	-175.13	21.789	-2.8669	0.36763	-651.13	1163.7	2.8319	831.81	1165	40.62	38.271	0	0	2.526	-1.7129	-15.822	-14.973	1.6976	4.7719	14.019	21.739	4.2236	3.059	-1.803	6.7663	1482.9
15.48	1549	60	NaN	1.6903	13.893	3.5785	-175.14	21.762	-2.8452	0.527	-650.5	1163	2.9198	831.75	1165	42.159	36.811	0	0	2.2813	-1.9612	-15.811	-14.962	1.5978	4.7698	13.97	21.685	3.8791	2.8086	-1.8409	6.723	1482.3
15.49	1550	60	NaN	1.6098	13.87	3.6021	-175.14	21.742	-2.8145	0.3272	-650.04	1162.5	3.0085	831.68	1165	44.746	35.585	0	0	1.9055	-2.3424	-15.803	-14.954	1.5061	4.7548	13.966	21.646	3.4116	2.4123	-1.8367	6.6928	1481.7
15.5	1551	60	NaN	1.5421	13.864	3.605	-175.12	21.746	-2.8498	0.26782	-649.57	1162	2.9003	831.61	1165	42.739	37.724	0	0	1.8771	-2.3713	-15.793	-14.944	1.4403	4.7743	13.982	21.629	3.3174	2.403	-1.8115	6.6846	1481.2
15.51	1552	60	NaN	1.4722	13.887	3.5959	-175.13	21.724	-2.8279	0.26171	-649.03	1161.4	2.9888	831.56	1164.9	42.507	37.711	0	0	1.7711	-2.4788	-15.781	-14.932	1.3667	4.7694	14.021	21.589	3.1378	2.2907	-1.7598	6.6568	1480.6
15.52	1553	60	NaN	1.3758	13.898	3.6058	-175.11	21.718	-2.8226	0.2255	-648.39	1160.8	3.0233	831.45	1164.9	41.904	38.984	0	0	1.3924	-2.863	-15.76	-14.911	1.2675	4.7776	14.059	21.557	2.6599	1.9146	-1.7015	6.6459	1479.9
15.53	1554	60	NaN	1.2895	13.897	3.6069	-175.09	21.73	-2.8411	0.23459	-647.8	1160.1	2.9665	831.33	1164.9	42.02	36.978	0	0	1.0137	-3.2473	-15.739	-14.89	1.1837	4.8055	14.085	21.542	2.1974	1.5582	-1.6539	6.6514	1479.1
15.54	1555	60	NaN	1.2405	13.882	3.5725	-175.07	21.73	-2.8449	0.36821	-647.36	1159.5	2.9576	831.26	1164.9	41.72	38.535	0	0	0.71483	-3.5505	-15.72	-14.871	1.1402	4.8293	14.093	21.519	1.855	1.2788	-1.6266	6.6476	1478.6
15.55	1556	60	NaN	1.2075	13.838	3.5176	-175.07	21.704	-2.8258	0.59124	-646.95	1158.8	3.0467	831.23	1164.9	43.587	39.935	0	0	0.90796	-3.3546	-15.711	-14.862	1.1123	4.8369	14.075	21.468	2.0203	1.4823	-1.6362	6.6055	1478.2
15.56	1557	60	NaN	1.1757	13.801	3.4657	-175.04	21.7	-2.8569	0.80951	-646.52	1158.1	2.9546	831.16	1164.8	41.831	38.912	0	0	0.7733	-3.4912	-15.694	-14.845	1.0925	4.8743	14.063	21.438	1.8658	1.3831	-1.6305	6.5932	1477.7
15.57	1558	60	NaN	1.1129	13.754	3.452	-175.03	21.72	-2.8585	0.85405	-646.15	1157.4	2.9649	831.04	1164.9	41.994	37.77	0	0	0.44744	-3.8218	-15.671	-14.822	1.031	4.8851	14.042	21.432	1.4784	1.0633	-1.6289	6.6103	1477.2
15.58	1559	60	NaN	1.037	13.705	3.4187	-175.03	21.708	-2.8612	0.97016	-645.66	1156.7	3.0036	830.95	1164.8	40.4	38.21	0	0	0.45886	-3.8102	-15.653	-14.804	0.95812	4.8949	14.021	21.393	1.417	1.0847	-1.6316	6.589	1476.6
15.59	1560	60	NaN	0.98352	13.667	3.3695	-175.01	21.725	-2.8985	1.1314	-645.3	1156.1	2.9205	830.85	1164.8	42.802	37.147	0	0	0.45406	-3.8151	-15.634	-14.785	0.91408	4.9188	14.004	21.388	1.3681	1.1037	-1.6302	6.6025	1476.2
15.6	1561	60	NaN	0.94449	13.623	3.2977	-175.01	21.73	-2.9088	1.358	-645.01	1155.7	2.9202	830.78	1164.8	42.555	38.135	0	0	0.34825	-3.9225	-15.614	-14.765	0.88384	4.9285	13.977	21.376	1.2321	1.0061	-1.637	6.6106	1475.8
15.61	1562	60	NaN	0.90473	13.566	3.191	-175.02	21.723	-2.901	1.7116	-644.71	1155.3	2.9825	830.69	1164.8	40.997	38.654	0	0	0.11645	-4.1576	-15.592	-14.743	0.85538	4.934	13.935	21.353	0.97183	0.77635	-1.6564	6.6106	1475.4
15.62	1563	60	NaN	0.86536	13.501	3.0742	-175.02	21.722	-2.9121	2.1326	-644.42	1154.9	2.9873	830.57	1164.7	42.206	36.483	0	0	-0.18863	-4.4672	-15.568	-14.719	0.83216	4.9499	13.884	21.339	0.64353	0.48272	-1.6837	6.6207	1475
15.63	1564	60	NaN	0.84166	13.442	3.0002	-175.02	21.726	-2.9348	2.4498	-644.27	1154.7	2.9504	830.49	1164.7	40.08	37.666	0	0	-0.18507	-4.4636	-15.551	-14.702	0.82221	4.9618	13.832	21.336	0.63713	0.49824	-1.7188	6.6346	1474.8
15.64	1565	60	NaN	0.81674	13.373	2.9116	-175.02	21.751	-2.9428	2.8542	-644.19	1154.6	2.9489	830.38	1164.7	40.133	37.124	0	0	-0.23033	-4.5095	-15.533	-14.684	0.81306	4.9747	13.769	21.355	0.58273	0.46522	-1.7634	6.6709	1474.6
15.65	1566	60	NaN	0.7884	13.297	2.8635	-175.04	21.765	-2.9175	3.2934	-644.07	1154.6	3.0572	830.17	1164.7	40.34	37.601	0	0	-0.32293	-4.6035	-15.514	-14.665	0.79758	4.9654	13.691	21.371	0.47465	0.36196	-1.8235	6.7062	1474.3
15.66	1567	60	NaN	0.78302	13.239	2.8513	-175.05	21.78	-2.9313	3.593	-644.05	1154.7	3.0246	830.04	1164.7	41.384	39.13	0	0	-0.38632	-4.6678	-15.508	-14.659	0.80512	4.976	13.629	21.391	0.41879	0.30826	-1.8798	6.7314	1474.1
15.67	1568	60	NaN	0.79398	13.189	2.8656	-175.06	21.778	-2.9111	3.8338	-644.07	1154.8	3.0969	829.92	1164.7	40.479	36.927	0	0	-0.44886	-4.7312	-15.503	-14.654	0.82262	4.9695	13.571	21.396	0.37376	0.2383	-1.9317	6.7416	1474
15.68	1569	60	NaN	0.81549	13.15	2.8935	-175.07	21.769	-2.8986	4.0724	-644.1	1155	3.1452	829.81	1164.6	40.891	36.606	0	0	-0.51305	-4.7964	-15.499	-14.65	0.85154	4.9667	13.523	21.396	0.33849	0.17037	-1.9758	6.7465	1473.9
15.69	1570	60	NaN	0.88425	13.118	2.8604	-175.07	21.762	-2.9073	4.6488	-644.13	1155.3	3.1285	829.68	1164.6	40.026	36.85	0	0	-0.53601	-4.8196	-15.496	-14.647	0.94335	4.99	13.48	21.4	0.40735	0.17031	-2.0162	6.753	1473.8
15.7	1571	60	NaN	0.99048	13.09	2.7697	-175.06	21.758	-2.9163	5.4663	-644.15	1155.5	3.1132	829.52	1164.6	39.558	37.463	0	0	-0.51823	-4.8016	-15.494	-14.645	1.082	5.0266	13.443	21.405	0.56374	0.22498	-2.0512	6.7598	1473.7
15.71	1572	60	NaN	1.0232	13.087	2.8143	-175.06	21.758	-2.9188	5.5301	-644.26	1155.7	3.1161	829.45	1164.6	40.138	38.896	0	0	-0.48683	-4.7698	-15.495	-14.646	1.117	5.0315	13.433	21.412	0.63021	0.2618	-2.0619	6.7657	1473.7
15.72	1573	60	NaN	1.0344	13.113	3.1057	-175.06	21.747	-2.8976	4.9297	-644.59	1156.3	3.1999	829.23	1164.5	37.983	37.918	0	0	-0.39853	-4.6802	-15.495	-14.646	1.1017	5.0067	13.434	21.426	0.70315	0.32659	-2.0615	6.78	1473.8
15.73	1574	60	NaN	1.1037	13.163	3.106	-175.09	21.706	-2.8571	5.2188	-644.72	1156.6	3.3901	829.12	1164.4	39.899	38.55	0	0	-0.23166	-4.5108	-15.495	-14.646	1.1748	4.9829	13.468	21.401	0.94314	0.47205	-2.0273	6.7553	1473.9
15.74	1575	60	NaN	1.1746	13.244	3.2171	-175.08	21.668	-2.8746	5.1988	-644.95	1157.1	3.3867	828.99	1164.4	42.3	35.933	0	0	-0.11633	-4.3938	-15.496	-14.647	1.245	4.9873	13.526	21.386	1.1287	0.59343	-1.9701	6.7383	1474
15.75	1576	60	NaN	1.2295	13.317	3.3109	-175.08	21.641	-2.8741	5.1407	-645.13	1157.6	3.4352	828.86	1164.4	40.378	36.799	0	0	-0.0084007	-4.2843	-15.498	-14.649	1.2958	4.9845	13.582	21.377	1.2874	0.70017	-1.9162	6.7281	1474
15.76	1577	60	NaN	1.2923	13.371	3.3393	-175.08	21.629	-2.8678	5.2338	-645.31	1157.9	3.5171	828.72	1164.3	39.122	36.953	0	0	0.1083	-4.1659	-15.5	-14.651	1.359	4.9819	13.623	21.377	1.4673	0.81595	-1.8772	6.7261	1474
15.77	1578	60	NaN	1.3751	13.409	3.321	-175.09	21.621	-2.8738	5.4646	-645.51	1158.1	3.5664	828.59	1164.3	38.885	37.185	0	0	0.20259	-4.0702	-15.502	-14.653	1.4489	4.9887	13.65	21.38	1.6515	0.91847	-1.8523	6.727	1474.1
15.78	1579	60	NaN	1.4662	13.438	3.286	-175.08	21.614	-2.8836	5.7346	-645.71	1158.3	3.5948	828.46	1164.3	41.58	37.633	0	0	0.26291	-4.009	-15.505	-14.656	1.5494	5.0001	13.67	21.382	1.8123	0.99103	-1.8347	6.7264	1474.2
15.79	1580	60	NaN	1.5553	13.471	3.2449	-175.08	21.618	-2.8845	6.0081	-645.93	1158.6	3.6704	828.31	1164.3	37.958	37.124	0	0	0.34485	-3.9259	-15.509	-14.66	1.6461	5.0061	13.694	21.395	1.991	1.0802	-1.8142	6.7356	1474.3
15.8	1581	60	NaN	1.6636	13.542	3.3137	-175.09	21.627	-2.8831	5.9185	-646.19	1158.9	3.785	828.1	1164.3	48.19	39.65	0	0	0.41437	-3.8554	-15.512	-14.663	1.7465	4.9961	13.751	21.418	2.1609	1.1407	-1.7612	6.7547	1474.3
15.81	1582	60	NaN	1.73	13.6	3.3518	-175.08	21.652	-2.9457	5.84	-646.35	1159.1	3.6818	827.96	1164.3	43.778	36.742	0	0	0.45002	-3.8192	-15.516	-14.667	1.8139	5.0066	13.803	21.449	2.2639	1.1874	-1.7128	6.7812	1474.3
15.82	1583	60	NaN	1.7863	13.659	3.3833	-175.07	21.661	-2.9694	5.7432	-646.49	1159.2	3.6832	827.84	1164.3	43.036	36.761	0	0	0.51931	-3.7489	-15.519	-14.67	1.8664	5.0069	13.858	21.462	2.3857	1.258	-1.6611	6.7917	1474.3
15.83	1584	60	NaN	1.8349	13.718	3.4154	-175.08	21.653	-2.9725	5.6015	-646.6	1159.2	3.7455	827.72	1164.3	48.404	38.19	0	0	0.59792	-3.6691	-15.522	-14.673	1.9071	4.995	13.915	21.456	2.505	1.3258	-1.6068	6.7838	1474.3
15.84	1585	60	NaN	1.8889	13.786	3.4097	-175.08	21.653	-2.9694	5.5243	-646.73	1159.1	3.8286	827.53	1164.2	48.665	38.785	0	0	0.59732	-3.6697	-15.525	-14.676	1.9548	4.9834	13.985	21.453	2.5522	1.3136	-1.5393	6.7779	1474.3
15.85	1586	60	NaN	1.9356	13.86	3.3836	-175.08	21.667	-2.9795	5.4819	-646.84	1158.9	3.8573	827.31	1164.3	48.915	38.272	0	0	0.57393	-3.6935	-15.528	-14.679	1.9987	4.9797	14.067	21.46	2.5726	1.2863	-1.4604	6.7812	1474.2
15.86	1587	60	NaN	1.9467	13.933	3.399	-175.08	21.677	-3.0103	5.3143	-646.84	1158.7	3.7966	827.16	1164.3	46.122	37.099	0	0	0.57749	-3.6899	-15.53	-14.681	2.0057	4.9788	14.149	21.461	2.5831	1.2889	-1.3808	6.7801	1474
15.87	1588	60	NaN	1.9375	14.021	3.4346	-175.08	21.675	-3.0156	5.054	-646.79	1158.5	3.8232	827.02	1164.3	42.506	35.633	0	0	0.57005	-3.6974	-15.533	-14.684	1.9853	4.9698	14.245	21.451	2.5553	1.2724	-1.2879	6.7669	1473.8
15.88	1589	60	NaN	1.9492	14.104	3.4248	-175.08	21.661	-2.9962	4.9958	-646.71	1158.2	3.8993	826.83	1164.2	44.732	37.593	0	0	0.55776	-3.7099	-15.536	-14.687	1.9919	4.9623	14.338	21.427	2.5496	1.2524	-1.1985	6.74	1473.6
15.89	1590	60	NaN	1.948	14.213	3.4214	-175.09	21.61	-2.9747	4.8697	-646.55	1157.7	4.0165	826.67	1164.2	42.654	36.779	0	0	0.53996	-3.7279	-15.539	-14.69	1.9812	4.9473	14.465	21.359	2.5212	1.2193	-1.0745	6.6685	1473.2
15.9	1591	60	NaN	1.9185	14.275	3.4529	-175.09	21.582	-2.9741	4.5969	-646.43	1157.3	4.0464	826.51	1164.1	44.601	37.802	0	0	0.52661	-3.7415	-15.542	-14.693	1.9399	4.9363	14.54	21.317	2.4665	1.1948	-1.0018	6.6238	1473
15.91	1592	60	NaN	1.8772	14.306	3.5315	-175.09	21.543	-2.9783	4.1633	-646.32	1157	4.0711	826.41	1164.1	44.463	36.306	0	0	0.51525	-3.753	-15.545	-14.696	1.8808	4.9161	14.583	21.266	2.396	1.1631	-0.96159	6.5701	1472.7
15.92	1593	60	NaN	1.8343	14.305	3.613	-175.09	21.499	-2.9874	3.7039	-646.25	1156.6	4.0861	826.33	1164.1	45.427	38.212	0	0	0.50172	-3.7667	-15.547	-14.698	1.8194	4.8964	14.594	21.209	2.3211	1.1297	-0.95304	6.511	1472.6
15.93	1594	60	NaN	1.8048	14.272	3.6409	-175.09	21.463	-2.9866	3.3969	-646.21	1156.3	4.1256	826.23	1164	45.69	36.556	0	0	0.47581	-3.793	-15.55	-14.701	1.7764	4.8842	14.575	21.16	2.2523	1.0912	-0.97472	6.459	1472.5
15.94	1595	60	NaN	1.8006	14.222	3.5973	-175.09	21.423	-2.9624	3.2805	-646.15	1155.9	4.2436	826.12	1164	46.086	38.883	0	0	0.40834	-3.8615	-15.554	-14.705	1.7631	4.8736	14.538	21.106	2.1714	1.0121	-1.0163	6.4011	1472.3
15.95	1596	60	NaN	1.7844	14.123	3.5268	-175.08	21.363	-2.9964	3.0793	-646.07	1155.4	4.2025	826.03	1163.9	45.894	37.178	0	0	1.1929	-3.0654	-15.545	-14.696	1.7407	4.8769	14.457	21.029	2.9337	1.8115	-1.0874	6.3337	1472.1
15.96	1597	60	NaN	1.7744	14.041	3.4949	-175.07	21.322	-3.0545	2.8893	-646.09	1155.1	4.1043	826.03	1163.9	45.75	38.93	0	0	2.209	-2.0344	-15.531	-14.682	1.7271	4.8811	14.385	20.978	3.9361	2.8467	-1.1456	6.2966	1472.1
15.97	1598	60	NaN	1.7653	13.914	3.4204	-175.08	21.288	-3.0668	2.6291	-646.16	1154.8	4.1644	825.93	1163.9	48.932	39.748	0	0	2.1557	-2.0886	-15.532	-14.683	1.7056	4.8616	14.266	20.936	3.8612	2.773	-1.2662	6.2522	1472.1
15.98	1599	60	NaN	1.7614	13.8	3.3557	-175.08	21.283	-3.0704	2.4106	-646.28	1154.7	4.2324	825.82	1163.9	48.045	36.667	0	0	2.119	-2.1258	-15.534	-14.685	1.6905	4.8441	14.157	20.926	3.8096	2.7183	-1.3768	6.241	1472.1
15.99	1600	60	NaN	1.7526	13.691	3.304	-175.09	21.267	-3.1015	2.1778	-646.5	1154.7	4.2203	825.79	1163.9	44.882	36.763	0	0	2.0935	-2.1517	-15.535	-14.686	1.6731	4.8338	14.049	20.909	3.7666	2.6822	-1.4866	6.2224	1472.3
16	1601	60	NaN	1.7749	13.582	3.1803	-175.09	21.257	-3.1365	2.2199	-646.78	1154.7	4.1887	825.75	1163.9	47.343	36.392	0	0	2.078	-2.1674	-15.538	-14.689	1.6983	4.8364	13.94	20.899	3.7762	2.669	-1.5974	6.2108	1472.6
16.01	1602	60	NaN	1.8246	13.492	2.9893	-175.09	21.257	-3.1429	2.5364	-647.08	1154.7	4.2251	825.66	1163.9	45.609	39.206	0	0	2.0556	-2.1901	-15.54	-14.691	1.7589	4.8455	13.848	20.901	3.8145	2.6554	-1.6922	6.2093	1472.8
16.02	1603	60	NaN	1.8252	13.44	2.879	-175.09	21.212	-3.138	2.5709	-647.37	1154.9	4.3059	825.66	1163.8	48.511	39.117	0	0	1.9484	-2.2989	-15.54	-14.691	1.7577	4.8414	13.787	20.866	3.7062	2.5425	-1.7536	6.1741	1473.1
16.03	1604	60	NaN	1.805	13.414	2.789	-175.1	21.204	-3.1778	2.503	-647.8	1155.3	4.2937	825.61	1163.9	47.519	38.437	0	0	1.8625	-2.386	-15.542	-14.693	1.7353	4.8351	13.745	20.873	3.5979	2.4491	-1.7967	6.1797	1473.4
16.04	1605	60	NaN	1.7893	13.435	2.7853	-175.09	21.189	-3.1839	2.3329	-648.09	1155.7	4.3194	825.58	1163.8	46.242	37.9	0	0	1.7868	-2.4629	-15.545	-14.696	1.7121	4.8292	13.752	20.872	3.4989	2.3663	-1.7932	6.176	1473.7
16.05	1606	60	NaN	1.8409	13.481	2.5519	-175.09	21.178	-3.2017	3.0183	-648.44	1156.1	4.3292	825.53	1163.9	47.059	36.844	0	0	1.6095	-2.6428	-15.547	-14.698	1.79	4.8611	13.782	20.877	3.3994	2.2183	-1.7648	6.179	1474
16.06	1607	60	NaN	1.8595	13.519	2.4767	-175.08	21.175	-3.2137	3.1974	-648.78	1156.5	4.3168	825.5	1163.9	45.682	35.675	0	0	1.4723	-2.782	-15.549	-14.7	1.816	4.8766	13.804	20.889	3.2882	2.0946	-1.7451	6.1888	1474.3
16.07	1608	60	NaN	1.8621	13.559	2.4717	-175.08	21.16	-3.2247	3.1606	-649.05	1157	4.3055	825.51	1163.9	46.109	38.496	0	0	1.3753	-2.8804	-15.552	-14.703	1.8176	4.8801	13.828	20.891	3.1929	1.9997	-1.724	6.1872	1474.6
16.08	1609	60	NaN	1.845	13.61	2.5292	-175.08	21.143	-3.22	2.9263	-649.3	1157.4	4.3551	825.51	1163.9	46.411	39.145	0	0	1.2913	-2.9656	-15.555	-14.706	1.7895	4.8669	13.86	20.893	3.0808	1.9013	-1.6958	6.1863	1474.8
16.09	1610	60	NaN	1.8136	13.659	2.6518	-175.09	21.13	-3.1717	2.4981	-649.54	1157.9	4.5351	825.49	1163.8	46.858	37.859	0	0	1.2102	-3.0479	-15.558	-14.709	1.7345	4.8302	13.887	20.902	2.9447	1.7823	-1.6708	6.1932	1475
16.1	1611	60	NaN	1.8329	13.693	2.6629	-175.11	21.107	-3.0933	2.5255	-649.74	1158.3	4.7956	825.49	1163.7	47.667	38.71	0	0	0.94286	-3.3191	-15.56	-14.711	1.7447	4.7987	13.903	20.897	2.6876	1.4796	-1.6574	6.1855	1475.2
16.11	1612	60	NaN	1.856	13.732	2.706	-175.07	21.157	-3.1821	2.5165	-650.03	1158.8	4.5227	825.46	1163.8	46.755	36.744	0	0	0.68871	-3.577	-15.562	-14.713	1.7781	4.8492	13.925	20.963	2.4668	1.2721	-1.6368	6.2504	1475.5
16.12	1613	60	NaN	1.8952	13.731	2.6981	-175.07	21.192	-3.1808	2.6985	-650.26	1159.1	4.5361	825.42	1163.8	46.676	38.88	0	0	0.44788	-3.8214	-15.564	-14.715	1.8239	4.8612	13.916	21.008	2.2718	1.0398	-1.6479	6.2927	1475.7
16.13	1614	60	NaN	1.9216	13.739	2.707	-175.06	21.217	-3.1841	2.8702	-650.49	1159.3	4.5233	825.39	1163.9	48.169	37.768	0	0	0.22601	-4.0465	-15.564	-14.715	1.8574	4.8713	13.916	21.04	2.0834	0.8248	-1.6479	6.325	1475.9
16.14	1615	60	NaN	1.9357	13.763	2.7467	-175.05	21.243	-3.1882	2.9701	-650.7	1159.5	4.5039	825.37	1163.9	43.654	37.802	0	0	0.035224	-4.2401	-15.564	-14.715	1.8762	4.8904	13.933	21.073	1.9114	0.65038	-1.6311	6.3587	1476.1
16.15	1616	60	NaN	1.9394	13.847	2.8205	-175.03	21.262	-3.1881	3.058	-650.84	1159.7	4.4947	825.37	1163.9	47.603	38.554	0	0	-0.1126	-4.39	-15.564	-14.715	1.8836	4.9107	14.007	21.102	1.771	0.52067	-1.5568	6.3869	1476.2
16.16	1617	60	NaN	1.9366	13.976	2.9137	-175.02	21.269	-3.1732	3.115	-650.87	1160	4.531	825.36	1163.8	44.888	37.24	0	0	-0.32671	-4.6073	-15.563	-14.715	1.8817	4.9202	14.125	21.121	1.5549	0.3129	-1.4389	6.4062	1476.2
16.17	1618	60	NaN	1.9311	14.098	2.9988	-175.02	21.274	-3.1413	3.1232	-650.79	1160.2	4.6237	825.33	1163.8	39.497	36.192	0	0	-0.61137	-4.8961	-15.563	-14.715	1.8729	4.9179	14.238	21.135	1.2615	0.021787	-1.3255	6.4204	1476.1
16.18	1619	60	NaN	1.9228	14.207	3.0532	-175.02	21.28	-3.1188	3.2411	-650.74	1160.4	4.6862	825.31	1163.8	40.458	37.676	0	0	-0.77498	-5.0621	-15.562	-14.713	1.8667	4.9209	14.34	21.147	1.0917	-0.14123	-1.222	6.4331	1476
16.19	1620	60	NaN	1.9245	14.278	3.1029	-175.01	21.304	-3.1565	3.3873	-650.74	1160.5	4.5664	825.26	1163.9	42.408	37.536	0	0	-0.92711	-5.2165	-15.561	-14.712	1.8788	4.9471	14.409	21.174	0.95165	-0.26932	-1.1521	6.4617	1476
16.2	1621	60	NaN	1.9659	14.296	3.0975	-175.02	21.29	-3.1493	3.8401	-650.83	1160.5	4.6277	825.26	1163.9	39.428	36.638	0	0	-1.0728	-5.3643	-15.559	-14.71	1.9353	4.9497	14.426	21.161	0.86252	-0.4146	-1.1328	6.4513	1476.1
16.21	1622	60	NaN	1.9893	14.303	3.0871	-175.01	21.29	-3.1447	4.1642	-650.86	1160.5	4.639	825.22	1163.9	51.193	37.895	0	0	-1.4976	-5.7953	-15.555	-14.706	1.9709	4.9695	14.432	21.16	0.47329	-0.8258	-1.1228	6.4537	1476.1
16.22	1623	60	NaN	2.0087	14.315	3.0824	-175.01	21.282	-3.1354	4.4254	-650.81	1160.5	4.6848	825.19	1163.9	58.022	38.55	0	0	-1.8637	-6.1667	-15.552	-14.703	1.9986	4.9757	14.445	21.153	0.13493	-1.1911	-1.1076	6.4497	1476
16.23	1624	60	NaN	2.0175	14.338	3.1084	-175.01	21.269	-3.1302	4.5813	-650.7	1160.5	4.708	825.16	1163.9	58.003	38.015	0	0	-2.0116	-6.3168	-15.55	-14.701	2.0126	4.9832	14.467	21.141	0.0009559	-1.3336	-1.0827	6.4397	1475.9
16.24	1625	60	NaN	2.0125	14.374	3.1704	-175	21.269	-3.136	4.6579	-650.49	1160.5	4.6766	825.11	1163.9	68.799	39.856	1	0	-2.161	-6.4684	-15.546	-14.697	2.0118	5.0032	14.504	21.14	-0.14918	-1.4652	-1.0421	6.4423	1475.6
16.25	1626	60	NaN	2.0039	14.418	3.2393	-174.99	21.283	-3.1298	4.7549	-650.19	1160.5	4.7014	825.02	1163.9	73.317	40.265	1	0	-2.3126	-6.6222	-15.541	-14.692	2.006	5.0138	14.549	21.153	-0.30658	-1.6084	-0.99168	6.461	1475.2
16.26	1627	60	NaN	1.9986	14.438	3.2712	-175.01	21.269	-3.0602	4.843	-649.95	1160.5	4.9465	824.98	1163.8	74.772	42.781	1	0	-2.4718	-6.7837	-15.536	-14.687	1.9946	4.9859	14.567	21.14	-0.47718	-1.7979	-0.96882	6.4532	1474.9
16.27	1628	60	NaN	2.0058	14.433	3.2456	-174.99	21.266	-3.1126	5.1129	-649.74	1160.4	4.7619	824.99	1163.8	75.58	44.782	1	0	-2.5734	-6.8869	-15.532	-14.683	2.0195	5.019	14.566	21.133	-0.55395	-1.8679	-0.9659	6.4494	1474.7
16.28	1629	60	NaN	2.0115	14.416	3.216	-175	21.261	-3.063	5.37	-649.55	1160.3	4.8669	824.93	1163.8	72.103	45.521	1	0	-2.5415	-6.8544	-15.529	-14.68	2.0311	5.0237	14.553	21.124	-0.51037	-1.8308	-0.97618	6.444	1474.5
16.29	1630	60	NaN	2.0005	14.408	3.2183	-175	21.254	-3.0474	5.4961	-649.32	1160.2	4.8872	824.88	1163.7	68.274	42.289	1	0	-2.5121	-6.8246	-15.526	-14.677	2.0242	5.0219	14.547	21.116	-0.48789	-1.8028	-0.97959	6.4382	1474.2
16.3	1631	60	NaN	1.9793	14.412	3.2495	-175.01	21.244	-3.0402	5.5193	-649.06	1160.1	4.8753	824.84	1163.7	67.73	39.018	1	0	-2.4655	-6.7774	-15.524	-14.675	2.0044	5.0183	14.552	21.104	-0.46117	-1.7591	-0.97171	6.4293	1473.9
16.31	1632	60	NaN	1.9523	14.438	3.3092	-175.02	21.225	-3.0049	5.4799	-648.67	1160.1	4.9238	824.78	1163.7	68.492	38.853	1	0	-2.3584	-6.6687	-15.522	-14.673	1.974	5.0063	14.579	21.083	-0.38439	-1.6623	-0.94272	6.4105	1473.4
16.32	1633	60	NaN	1.9316	14.473	3.3757	-175.03	21.194	-2.9553	5.4272	-648.2	1160	5.0043	824.71	1163.6	70.182	39.752	1	0	-2.2522	-6.561	-15.521	-14.672	1.9481	4.9883	14.615	21.053	-0.30414	-1.5727	-0.90578	6.3812	1472.9
16.33	1634	60	NaN	1.9287	14.484	3.4138	-175.04	21.165	-2.9423	5.3977	-647.88	1160	4.9901	824.7	1163.6	67.821	41.751	1	0	-2.1486	-6.4558	-15.52	-14.671	1.9445	4.9799	14.626	21.024	-0.20409	-1.4759	-0.89423	6.3526	1472.6
16.34	1635	60	NaN	1.9181	14.48	3.4375	-175.03	21.166	-2.963	5.3547	-647.59	1159.9	4.872	824.65	1163.6	68.465	40.216	1	0	-1.9281	-6.2321	-15.519	-14.67	1.9369	4.987	14.624	21.022	0.008878	-1.245	-0.89541	6.3514	1472.2
16.35	1636	60	NaN	1.9232	14.419	3.375	-175.04	21.17	-2.9579	5.6111	-647.28	1159.8	4.806	824.54	1163.7	68.652	41.727	1	0	-1.6932	-5.9938	-15.518	-14.669	1.9546	4.991	14.569	21.02	0.26139	-1.0027	-0.94905	6.3504	1471.8
16.36	1637	60	NaN	1.9109	14.355	3.3312	-175.07	21.182	-2.9269	5.7424	-647.05	1159.8	4.8853	824.41	1163.7	68.721	41.48	1	0	-1.5502	-5.8487	-15.518	-14.669	1.9443	4.9682	14.508	21.029	0.39401	-0.88049	-1.0091	6.3601	1471.5
16.37	1638	60	NaN	1.8756	14.268	3.2908	-175.09	21.175	-2.9151	5.8609	-646.9	1159.7	4.933	824.33	1163.7	70.121	42.322	1	0	-1.3957	-5.6919	-15.517	-14.668	1.9118	4.9464	14.423	21.02	0.51608	-0.74549	-1.0944	6.3521	1471.2
16.38	1639	60	NaN	1.7973	14.137	3.2792	-175.11	21.148	-2.9381	5.892	-646.76	1159.7	4.8918	824.28	1163.7	71.655	41.805	1	0	-1.2408	-5.5347	-15.516	-14.667	1.8362	4.9331	14.293	20.991	0.59545	-0.60166	-1.2229	6.3238	1471
16.39	1640	60	NaN	1.714	14.014	3.2549	-175.13	21.107	-2.95	5.9683	-646.62	1159.7	4.909	824.24	1163.7	69.833	41.588	1	0	-1.119	-5.4112	-15.516	-14.667	1.7553	4.9102	14.17	20.951	0.63631	-0.50092	-1.3454	6.284	1470.9
16.4	1641	60	NaN	1.6577	13.942	3.2085	-175.16	21.068	-2.9481	6.1444	-646.48	1159.7	4.9838	824.2	1163.6	68.435	40.656	1	0	-0.99735	-5.2877	-15.515	-14.666	1.7029	4.8816	14.098	20.913	0.70557	-0.40616	-1.4173	6.2467	1470.7
16.41	1642	60	NaN	1.6045	13.905	3.2082	-175.18	21.036	-2.993	6.2455	-646.29	1159.7	4.9099	824.17	1163.6	70.343	42.424	1	0	-0.87629	-5.1649	-15.514	-14.665	1.6565	4.8753	14.058	20.883	0.78026	-0.28959	-1.4563	6.2177	1470.5
16.42	1643	60	NaN	1.5559	13.892	3.1973	-175.23	20.968	-2.9645	6.4427	-646.07	1159.8	5.1023	824.17	1163.6	68.669	42.72	1	0	-0.60928	-4.894	-15.513	-14.664	1.6081	4.8253	14.039	20.822	0.9988	-0.068681	-1.4743	6.1576	1470.2
16.43	1644	60	NaN	1.443	13.952	3.3144	-175.24	20.913	-2.9904	6.3741	-645.64	1160.1	5.0943	824.12	1163.5	63.26	39.562	1	0	-0.28518	-4.5652	-15.511	-14.662	1.4929	4.8051	14.088	20.777	1.2077	0.23993	-1.4233	6.1145	1469.8
16.44	1645	60	NaN	1.3791	14.05	3.3873	-175.26	20.876	-3.002	6.3739	-645.17	1160.3	5.0756	824.11	1163.6	59.463	38.441	1	0	-0.086928	-4.364	-15.51	-14.661	1.4298	4.7947	14.177	20.748	1.3428	0.43071	-1.3323	6.0877	1469.3
16.45	1646	60	NaN	1.2854	14.135	3.4917	-175.27	20.841	-3.0114	6.2312	-644.73	1160.6	5.0619	824.08	1163.5	59.628	41.681	1	0	0.06698	-4.2078	-15.509	-14.66	1.331	4.7763	14.251	20.725	1.398	0.56846	-1.2582	6.0646	1468.8
16.46	1647	60	NaN	1.1845	14.168	3.5859	-175.29	20.807	-3.014	6.1152	-644.4	1160.8	5.0674	824.06	1163.5	66.419	40.724	1	0	0.18735	-4.0857	-15.509	-14.66	1.2254	4.7532	14.273	20.702	1.4128	0.66747	-1.236	6.0418	1468.5
16.47	1648	60	NaN	1.1045	14.128	3.6043	-175.31	20.78	-3.014	6.2345	-644.23	1161	5.0692	824.04	1163.5	70.033	40.967	1	0	0.28978	-3.9818	-15.51	-14.661	1.1499	4.7384	14.226	20.682	1.4397	0.75665	-1.2838	6.0214	1468.3
16.48	1649	60	NaN	1.0422	14.011	3.4976	-175.32	20.76	-3.0176	6.7468	-644.2	1161	5.0414	824	1163.5	73.386	42.903	1	0	0.39804	-3.8719	-15.511	-14.662	1.1088	4.7426	14.107	20.664	1.5068	0.87068	-1.4038	6.0022	1468.2
16.49	1650	60	NaN	0.97527	13.851	3.2784	-175.34	20.731	-3.0264	7.6435	-644.19	1161.1	4.976	823.95	1163.5	74.34	42.943	1	0	0.55405	-3.7136	-15.513	-14.665	1.0794	4.7659	13.946	20.637	1.6334	1.0522	-1.5675	5.9723	1468.1
16.5	1651	60	NaN	0.9147	13.803	3.1943	-175.33	20.698	-3.0813	8.0689	-644.05	1161.2	4.7485	823.97	1163.5	75.013	42.457	1	0	0.75068	-3.5141	-15.517	-14.668	1.0443	4.8027	13.895	20.606	1.795	1.2886	-1.6219	5.9387	1468
16.51	1652	60	NaN	0.79946	13.83	3.2755	-175.35	20.628	-3.0361	7.9757	-643.75	1161.4	4.8619	823.99	1163.4	75.895	44.567	1	0	0.97857	-3.2829	-15.52	-14.671	0.92102	4.7684	13.91	20.549	1.8996	1.4854	-1.6104	5.8778	1467.7
16.52	1653	60	NaN	0.69985	13.91	3.3343	-175.35	20.614	-3.0377	7.9916	-643.26	1161.6	4.7959	823.93	1163.5	76.24	46.49	1	0	1.1991	-3.0592	-15.523	-14.674	0.82465	4.7722	13.983	20.541	2.0237	1.713	-1.5396	5.8672	1467.2
16.53	1654	60	NaN	0.56473	14.008	3.486	-175.36	20.568	-3.0338	7.8221	-642.63	1161.9	4.757	823.9	1163.5	76.699	47.832	1	0	1.4086	-2.8466	-15.526	-14.677	0.68448	4.7616	14.07	20.505	2.0931	1.915	-1.4555	5.8284	1466.5
16.54	1655	60	NaN	0.47075	14.039	3.6256	-175.36	20.522	-3.0283	7.7105	-642.17	1162.1	4.7331	823.89	1163.4	76.849	47.509	1	0	1.6066	-2.6457	-15.53	-14.681	0.58711	4.7579	14.093	20.468	2.1937	2.1122	-1.4375	5.7864	1466.1
16.55	1656	60	NaN	0.44312	13.981	3.6747	-175.35	20.491	-3.0302	7.8504	-641.97	1162.1	4.6858	823.88	1163.4	75.614	46.174	1	0	1.7719	-2.478	-15.534	-14.685	0.56681	4.777	14.031	20.44	2.3387	2.299	-1.503	5.7545	1465.9
16.56	1657	60	NaN	0.44179	13.852	3.6454	-175.33	20.458	-3.0237	8.2403	-641.89	1162.1	4.6542	823.86	1163.4	74.456	46.036	1	0	1.9409	-2.3065	-15.539	-14.69	0.58198	4.8083	13.904	20.407	2.5229	2.5019	-1.6348	5.717	1465.7
16.57	1658	60	NaN	0.45737	13.651	3.5637	-175.32	20.442	-2.983	8.8388	-641.89	1161.9	4.7118	823.77	1163.4	73.382	45.219	1	0	2.3964	-1.8444	-15.554	-14.705	0.6187	4.843	13.709	20.384	3.0151	2.9986	-1.8442	5.6792	1465.7
16.58	1659	60	NaN	0.45462	13.634	3.5632	-175.31	20.45	-2.9533	9.0642	-641.68	1161.8	4.7585	823.7	1163.4	71.314	44.426	1	0	2.7354	-1.5004	-15.565	-14.716	0.62297	4.8573	13.693	20.39	3.3584	3.3569	-1.8714	5.6741	1465.4
16.59	1660	60	NaN	0.43773	13.711	3.6554	-175.3	20.439	-2.9564	8.9981	-641.27	1161.9	4.7046	823.67	1163.3	69.156	42.713	1	0	2.9485	-1.2842	-15.572	-14.723	0.60565	4.87	13.769	20.381	3.5541	3.5858	-1.8032	5.6579	1464.9
16.6	1661	60	NaN	0.40124	13.844	3.7988	-175.28	20.439	-2.9438	8.74	-640.72	1162	4.6826	823.63	1163.3	66.342	40.391	1	0	3.088	-1.1426	-15.579	-14.73	0.56	4.8775	13.898	20.385	3.648	3.7349	-1.6811	5.6555	1464.4
16.61	1662	60	NaN	0.34292	13.985	3.972	-175.27	20.427	-2.9268	8.3346	-640.16	1162.1	4.6789	823.61	1163.3	67.093	41.12	1	0	3.2338	-0.99473	-15.587	-14.738	0.48601	4.8755	14.032	20.381	3.7198	3.8807	-1.555	5.6427	1463.8
16.62	1663	60	NaN	0.30396	14.07	4.0774	-175.25	20.429	-2.9146	8.1261	-639.74	1162.2	4.6595	823.59	1163.3	68.11	41.171	1	0	3.3967	-0.82937	-15.598	-14.749	0.43969	4.8818	14.113	20.386	3.8364	4.0524	-1.485	5.6372	1463.3
16.63	1664	60	NaN	0.31517	14.067	4.054	-175.24	20.448	-2.9007	8.3265	-639.55	1162.2	4.6422	823.54	1163.3	67.693	39.543	1	0	3.5597	-0.66402	-15.609	-14.76	0.45945	4.9047	14.11	20.404	4.0192	4.2407	-1.4988	5.6435	1463.1
16.64	1665	60	NaN	0.37546	13.972	3.9428	-175.22	20.456	-2.8788	8.8199	-639.51	1162.1	4.6394	823.48	1163.3	67.96	40.137	1	0	3.7227	-0.49866	-15.62	-14.771	0.53918	4.939	14.016	20.411	4.2618	4.4404	-1.604	5.6393	1463
16.65	1666	60	NaN	0.46758	13.783	3.8734	-175.2	20.455	-2.869	9.2835	-639.46	1162.2	4.5396	823.37	1163.3	67.944	41.06	1	0	3.7869	-0.43346	-15.626	-14.777	0.65339	4.9876	13.824	20.413	4.4403	4.5542	-1.8013	5.6366	1462.8
16.66	1667	60	NaN	0.46482	13.86	4.091	-175.2	20.438	-2.8545	8.7538	-639.14	1162.6	4.5514	823.3	1163.2	66.875	40.702	1	0	3.8315	-0.38825	-15.632	-14.783	0.62946	4.9668	13.887	20.412	4.461	4.5786	-1.7451	5.6291	1462.4
16.67	1668	60	NaN	0.48534	13.877	4.2072	-175.19	20.426	-2.8114	8.4857	-639.07	1162.8	4.6435	823.25	1163.2	67.493	40.161	1	0	3.8564	-0.36295	-15.64	-14.791	0.63588	4.9568	13.894	20.409	4.4923	4.5938	-1.7462	5.6183	1462.3
16.68	1669	60	NaN	0.5242	13.848	4.2235	-175.2	20.428	-2.7812	8.505	-639.12	1162.9	4.716	823.17	1163.2	65.727	39.682	1	0	3.8814	-0.33766	-15.648	-14.799	0.67266	4.95	13.86	20.416	4.554	4.6124	-1.7879	5.6163	1462.3
16.69	1670	60	NaN	0.58559	13.735	4.1849	-175.2	20.435	-2.7687	8.6937	-639.44	1162.9	4.7244	823.08	1163.2	68.02	41.878	1	0	3.9981	-0.21917	-15.657	-14.808	0.74109	4.9585	13.745	20.425	4.7392	4.7394	-1.9124	5.6163	1462.5
16.7	1671	60	NaN	0.64481	13.618	4.1388	-175.19	20.457	-2.7488	8.8931	-639.84	1163	4.7441	822.97	1163.2	72.402	42.724	1	0	4.3251	0.1126	-15.669	-14.82	0.80731	4.9689	13.627	20.448	5.1324	5.0815	-2.0411	5.628	1462.8
16.71	1672	60	NaN	0.68582	13.564	4.1148	-175.19	20.489	-2.7213	9.0038	-640.15	1163	4.782	822.85	1163.2	75.484	41.05	1	0	4.6521	0.44437	-15.68	-14.831	0.85116	4.9778	13.574	20.479	5.5033	5.4222	-2.1056	5.6484	1463
16.72	1673	60	NaN	0.71641	13.557	4.1258	-175.17	20.508	-2.7105	8.9998	-640.41	1163	4.7624	822.77	1163.2	77.105	47.101	1	0	4.9791	0.77613	-15.691	-14.842	0.88234	4.9971	13.567	20.498	5.8614	5.7733	-2.1242	5.6565	1463.2
16.73	1674	60	NaN	0.73245	13.604	4.1879	-175.16	20.535	-2.6814	8.8372	-640.61	1163	4.7984	822.68	1163.2	79.942	47.594	1	0	5.0537	0.85181	-15.702	-14.853	0.89058	4.9985	13.613	20.526	5.9443	5.8503	-2.0887	5.6736	1463.3
16.74	1675	60	NaN	0.76495	13.721	4.2616	-175.15	20.566	-2.6684	8.7114	-640.9	1163	4.7876	822.59	1163.3	80.575	48.893	1	0	5.0379	0.83584	-15.709	-14.861	0.91857	5.0021	13.731	20.557	5.9565	5.8379	-1.9789	5.6964	1463.5
16.75	1676	60	NaN	0.77314	13.786	4.3223	-175.15	20.581	-2.654	8.583	-641.22	1163	4.8009	822.52	1163.2	77.804	46.87	1	0	4.9241	0.72038	-15.711	-14.862	0.92119	4.9969	13.797	20.57	5.8453	5.7173	-1.9145	5.7082	1463.8
16.76	1677	60	NaN	0.77921	13.823	4.3348	-175.16	20.588	-2.6382	8.587	-641.62	1162.9	4.837	822.49	1163.2	77.266	47.388	1	0	5.2824	1.0839	-15.722	-14.873	0.92596	4.9893	13.838	20.574	6.2084	6.0732	-1.8841	5.7012	1464.1
16.77	1678	60	NaN	0.79444	13.845	4.2972	-175.15	20.592	-2.6529	8.7569	-642.08	1162.7	4.7738	822.49	1163.2	76.694	48.461	1	0	5.708	1.5157	-15.733	-14.884	0.95026	5.0036	13.865	20.572	6.6583	6.5193	-1.8676	5.6884	1464.6
16.78	1679	60	NaN	0.81533	13.862	4.2438	-175.15	20.593	-2.6412	8.9821	-642.55	1162.5	4.7879	822.47	1163.2	74.865	47.991	1	0	5.7934	1.6023	-15.736	-14.887	0.97936	5.0136	13.888	20.567	6.7727	6.6159	-1.8479	5.6793	1465
16.79	1680	60	NaN	0.834	13.885	4.2034	-175.15	20.596	-2.5982	9.1594	-643.02	1162.3	4.9	822.41	1163.2	73.191	46.764	1	0	5.8314	1.6409	-15.74	-14.891	1.0005	5.012	13.918	20.563	6.8319	6.6529	-1.8221	5.6723	1465.4
16.8	1681	60	NaN	0.8471	13.926	4.1721	-175.14	20.611	-2.6178	9.3033	-643.45	1162.1	4.8149	822.39	1163.2	73.621	47.36	1	0	5.8456	1.6553	-15.744	-14.895	1.0225	5.0381	13.966	20.57	6.8681	6.6934	-1.7776	5.6754	1465.9
16.81	1682	60	NaN	0.85041	13.985	4.1488	-175.14	20.605	-2.5846	9.4367	-643.87	1161.9	4.9106	822.38	1163.1	72.892	44.751	1	0	5.9283	1.7393	-15.75	-14.901	1.0273	5.0342	14.031	20.559	6.9556	6.7734	-1.7188	5.6583	1466.3
16.82	1683	60	NaN	0.84796	14.076	4.1525	-175.12	20.626	-2.6464	9.5325	-644.52	1161.7	4.7316	822.38	1163.1	73.692	51.235	1	0	6.0393	1.8519	-15.755	-14.906	1.0355	5.0677	14.133	20.569	7.0748	6.9196	-1.6221	5.6629	1466.9
16.83	1684	60	NaN	0.86512	14.121	4.1215	-175.11	20.618	-2.6615	9.7413	-644.97	1161.5	4.7053	822.39	1163.1	76.792	52.715	1	0	6.1674	1.9819	-15.756	-14.907	1.0618	5.0836	14.186	20.554	7.2292	7.0655	-1.5706	5.6466	1467.4
16.84	1685	60	NaN	0.88888	14.126	4.0642	-175.1	20.626	-2.6639	10.028	-645.44	1161.2	4.7248	822.37	1163.1	76.92	45.49	1	0	6.2413	2.0569	-15.758	-14.909	1.0959	5.1029	14.2	20.552	7.3372	7.1598	-1.5579	5.6422	1467.8
16.85	1686	60	NaN	0.92055	14.075	3.987	-175.09	20.632	-2.6539	10.407	-646.14	1160.8	4.7969	822.35	1163.1	68.333	47.584	1	0	6.3431	2.1601	-15.761	-14.912	1.1395	5.1297	14.164	20.544	7.4825	7.2898	-1.5973	5.6318	1468.5
16.86	1687	60	NaN	0.9448	13.998	3.934	-175.07	20.638	-2.6643	10.709	-646.91	1160.5	4.822	822.34	1163.1	59.461	41.038	1	0	6.8779	2.7028	-15.766	-14.917	1.1744	5.1595	14.102	20.535	8.0523	7.8623	-1.664	5.6183	1469.3
16.87	1688	60	NaN	0.96538	13.934	3.9205	-175.05	20.652	-2.7044	10.874	-647.51	1160.2	4.7631	822.32	1163.2	53.811	41.597	1	0	7.2281	3.058	-15.77	-14.921	1.2036	5.1866	14.051	20.536	8.4317	8.2446	-1.7197	5.6143	1469.8
16.88	1689	60	NaN	1.0225	13.882	3.8954	-175.04	20.657	-2.7164	11.149	-648.06	1159.8	4.7882	822.31	1163.2	53.755	39.693	1	0	7.4429	3.276	-15.775	-14.926	1.2703	5.2089	14.012	20.528	8.7132	8.4849	-1.7629	5.6018	1470.4
16.89	1690	60	NaN	1.053	13.861	3.9491	-175.02	20.648	-2.752	11.172	-648.52	1159.6	4.7516	822.36	1163.2	53.468	40.457	1	0	7.6578	3.494	-15.779	-14.93	1.3031	5.2314	14.002	20.508	8.9608	8.7254	-1.7777	5.5773	1470.9
16.9	1691	60	NaN	1.1187	13.851	4.0502	-174.99	20.641	-2.8005	11.167	-649.1	1159.2	4.7142	822.41	1163.2	57.381	37.587	1	0	7.8577	3.6969	-15.783	-14.934	1.37	5.2639	14.008	20.484	9.2277	8.9607	-1.7755	5.5492	1471.5
16.91	1692	60	NaN	1.1754	13.85	4.1317	-174.97	20.635	-2.7832	11.125	-649.48	1159	4.8218	822.41	1163.2	61.147	40.036	1	0	7.9358	3.7761	-15.783	-14.934	1.4207	5.2748	14.016	20.469	9.3566	9.051	-1.7672	5.5346	1471.9
16.92	1693	60	NaN	1.237	13.822	4.1662	-174.95	20.63	-2.8043	11.189	-649.86	1158.8	4.8188	822.43	1163.2	65.452	39.173	1	0	7.9798	3.8208	-15.783	-14.934	1.4849	5.2963	13.997	20.455	9.4648	9.1171	-1.7865	5.5208	1472.3
16.93	1694	60	NaN	1.2918	13.754	4.1692	-174.93	20.633	-2.8368	11.286	-650.3	1158.5	4.7636	822.45	1163.3	66.137	40.338	1	0	7.9981	3.8394	-15.783	-14.934	1.5455	5.3238	13.939	20.448	9.5437	9.1632	-1.8442	5.5136	1472.8
16.94	1695	60	NaN	1.3417	13.627	4.1421	-174.91	20.641	-2.8405	11.402	-650.9	1158.2	4.7816	822.46	1163.3	66.474	40.287	1	0	8.0373	3.879	-15.783	-14.934	1.5991	5.3437	13.823	20.445	9.6364	9.2228	-1.9603	5.511	1473.4
16.95	1696	60	NaN	1.3907	13.452	4.0831	-174.9	20.646	-2.8332	11.57	-651.63	1157.9	4.8371	822.45	1163.3	70.293	42.385	1	0	8.0891	3.9316	-15.783	-14.934	1.6524	5.359	13.66	20.439	9.7415	9.2906	-2.1238	5.5046	1474.1
16.96	1697	60	NaN	1.4135	13.326	4.0284	-174.88	20.651	-2.8719	11.71	-652.14	1157.8	4.7168	822.5	1163.3	76.952	44.052	1	0	8.1545	3.998	-15.785	-14.936	1.6852	5.3921	13.54	20.438	9.8397	9.3901	-2.2448	5.502	1474.7
16.97	1698	60	NaN	1.4324	13.222	3.9838	-174.87	20.682	-2.8586	11.867	-652.63	1157.7	4.7444	822.46	1163.3	80.322	45.101	1	0	8.1399	3.9832	-15.785	-14.936	1.709	5.4065	13.44	20.465	9.8489	9.3897	-2.3451	5.5293	1475.1
16.98	1699	60	NaN	1.4115	13.128	3.9776	-174.86	20.715	-2.8356	11.911	-653.12	1157.6	4.7801	822.43	1163.2	81.01	48.271	1	0	8.0633	3.9054	-15.784	-14.935	1.6884	5.4137	13.348	20.495	9.7517	9.3192	-2.4363	5.5598	1475.6
16.99	1700	60	NaN	1.3923	13.052	3.9552	-174.86	20.743	-2.8078	12.056	-653.56	1157.5	4.8181	822.41	1163.2	81.355	47.847	1	0	8.0846	3.9271	-15.782	-14.933	1.6733	5.4197	13.275	20.52	9.7579	9.3468	-2.507	5.5875	1476
17	1701	60	NaN	1.3931	12.974	3.8677	-174.85	20.774	-2.7738	12.545	-654.03	1157.4	4.8574	822.39	1163.2	81.628	46.976	1	0	8.0571	3.8992	-15.78	-14.931	1.6914	5.4457	13.202	20.546	9.7485	9.3449	-2.578	5.6155	1476.5
17.01	1702	60	NaN	1.3572	12.911	3.8883	-174.84	20.81	-2.7714	12.649	-654.54	1157.3	4.8097	822.37	1163.2	81.421	43.273	1	0	7.9756	3.8165	-15.778	-14.929	1.6613	5.4657	13.139	20.582	9.6369	9.2821	-2.6388	5.6527	1476.9
17.02	1703	60	NaN	1.2918	12.869	4.0007	-174.83	20.838	-2.7833	12.39	-655.04	1157.5	4.733	822.36	1163.2	76.838	45.452	1	0	7.8705	3.7099	-15.774	-14.925	1.5887	5.4707	13.092	20.615	9.4592	9.1806	-2.6821	5.69	1477.4
17.03	1704	60	NaN	1.2574	12.827	4.0347	-174.82	20.849	-2.7606	12.468	-655.55	1157.6	4.7494	822.37	1163.2	71.909	47.994	1	0	7.8054	3.6438	-15.77	-14.921	1.5566	5.4791	13.047	20.629	9.362	9.1229	-2.7236	5.708	1478
17.04	1705	60	NaN	1.2213	12.781	4.1142	-174.81	20.86	-2.749	12.495	-656.27	1157.6	4.7107	822.4	1163.2	69.303	41.13	1	0	7.8054	3.6438	-15.767	-14.918	1.5229	5.4868	12.997	20.644	9.3283	9.1306	-2.7704	5.7263	1478.7
17.05	1706	60	NaN	1.1961	12.791	4.1743	-174.8	20.901	-2.7671	12.5	-656.74	1157.7	4.6157	822.36	1163.3	68.58	39.793	1	0	7.8038	3.6421	-15.764	-14.915	1.5015	5.506	13.005	20.687	9.3052	9.1481	-2.7584	5.7729	1479.1
17.06	1707	60	NaN	1.1604	12.83	4.3103	-174.8	20.924	-2.7212	12.235	-657.11	1157.9	4.7169	822.34	1163.3	67.897	40.028	1	0	7.8002	3.6385	-15.76	-14.911	1.4515	5.489	13.038	20.716	9.2518	9.1276	-2.7216	5.8049	1479.5
17.07	1708	60	NaN	1.1103	12.868	4.5422	-174.78	20.957	-2.7198	11.729	-657.61	1158.1	4.6687	822.31	1163.3	68.65	41.883	1	0	7.7257	3.5629	-15.753	-14.904	1.3837	5.4887	13.068	20.757	9.1094	9.0517	-2.6848	5.8529	1480
17.08	1709	60	NaN	1.0875	12.867	4.6828	-174.77	20.984	-2.7362	11.477	-658.09	1158.3	4.5643	822.29	1163.3	70.526	41.547	1	0	7.6465	3.4826	-15.746	-14.897	1.355	5.5016	13.063	20.789	9.0016	8.9842	-2.6834	5.8913	1480.4
17.09	1710	60	NaN	1.0968	12.832	4.7401	-174.76	20.996	-2.7503	11.411	-658.54	1158.4	4.4849	822.28	1163.4	68.599	41.849	1	0	7.5713	3.4063	-15.742	-14.893	1.3647	5.5128	13.025	20.803	8.9361	8.9191	-2.7166	5.9104	1480.8
17.1	1711	60	NaN	1.1416	12.759	4.759	-174.75	20.983	-2.7371	11.408	-659.07	1158.5	4.513	822.29	1163.3	63.699	40.414	1	0	7.4082	3.2408	-15.736	-14.887	1.4083	5.5137	12.948	20.794	8.8165	8.7545	-2.7881	5.9074	1481.4
17.11	1712	60	NaN	1.2307	12.639	4.7191	-174.76	20.944	-2.6832	11.563	-659.75	1158.5	4.6796	822.31	1163.3	50.324	39.559	1	0	7.2573	3.0876	-15.73	-14.881	1.4969	5.5088	12.823	20.761	8.7541	8.5964	-2.9077	5.8794	1482.1
17.12	1713	60	NaN	1.321	12.536	4.6655	-174.76	20.918	-2.6686	11.71	-660.23	1158.5	4.7435	822.32	1163.2	51.539	38.051	1	0	7.1802	3.0095	-15.726	-14.877	1.5903	5.5096	12.718	20.736	8.7705	8.5191	-3.0076	5.8584	1482.6
17.13	1714	60	NaN	1.41	12.5	4.6711	-174.73	20.925	-2.7152	11.653	-660.5	1158.6	4.5868	822.31	1163.3	53.735	39.413	1	0	7.0718	2.8995	-15.721	-14.872	1.6831	5.5447	12.682	20.743	8.7549	8.4442	-3.0389	5.8718	1482.8
17.14	1715	60	NaN	1.5025	12.495	4.7488	-174.7	20.924	-2.7112	11.23	-660.71	1158.7	4.5834	822.24	1163.2	58.118	42.681	1	0	6.9092	2.7345	-15.713	-14.864	1.7593	5.5546	12.672	20.747	8.6685	8.2891	-3.0409	5.8827	1483
17.15	1716	60	NaN	1.5729	12.489	4.7873	-174.69	20.918	-2.6929	10.934	-660.84	1158.7	4.6459	822.2	1163.2	61.724	41.096	1	0	6.7742	2.5975	-15.706	-14.857	1.8158	5.5501	12.662	20.745	8.59	8.1476	-3.0443	5.8878	1483.1
17.16	1717	60	NaN	1.6285	12.46	4.7844	-174.68	20.918	-2.6714	10.769	-660.96	1158.7	4.7079	822.15	1163.2	68.859	42.737	1	0	6.6385	2.4598	-15.699	-14.85	1.8627	5.5497	12.632	20.746	8.5012	8.0095	-3.0671	5.8955	1483.1
17.17	1718	60	NaN	1.6807	12.41	4.7341	-174.67	20.928	-2.6651	10.74	-661.09	1158.7	4.7121	822.09	1163.2	66.481	43.812	1	0	6.4856	2.3047	-15.693	-14.844	1.9135	5.5666	12.584	20.753	8.3991	7.8713	-3.109	5.9086	1483.2
17.18	1719	60	NaN	1.731	12.349	4.6558	-174.64	20.942	-2.6727	10.792	-661.21	1158.5	4.6772	822.03	1163.2	61.734	38.195	1	0	6.354	2.1712	-15.688	-14.839	1.9672	5.5926	12.528	20.762	8.3212	7.7638	-3.16	5.9231	1483.3
17.19	1720	60	NaN	1.7714	12.294	4.6101	-174.63	20.95	-2.6681	10.739	-661.25	1158.4	4.6811	821.96	1163.2	66.369	40.149	1	0	6.2222	2.0375	-15.683	-14.834	2.0054	5.6034	12.477	20.766	8.2277	7.6409	-3.2059	5.9315	1483.2
17.2	1721	60	NaN	1.802	12.276	4.6076	-174.62	20.941	-2.6713	10.517	-661.07	1158.4	4.6503	821.92	1163.2	73.863	40.953	1	0	6.0603	1.8732	-15.678	-14.829	2.0286	5.6056	12.463	20.754	8.0889	7.4787	-3.215	5.9249	1483
17.21	1722	60	NaN	1.802	12.285	4.6778	-174.62	20.936	-2.61	10.198	-660.81	1158.3	4.8388	821.84	1163.2	79.83	46.661	1	0	5.8459	1.6556	-15.673	-14.824	2.0091	5.5825	12.472	20.749	7.855	7.2381	-3.2016	5.9249	1482.7
17.22	1723	60	NaN	1.8054	12.273	4.7419	-174.59	20.942	-2.6706	9.9464	-660.54	1158.3	4.6257	821.84	1163.2	81.893	48.879	1	0	5.4909	1.2954	-15.668	-14.819	2.0111	5.6133	12.464	20.75	7.502	6.9087	-3.204	5.9309	1482.4
17.23	1724	60	NaN	1.8153	12.224	4.782	-174.58	20.941	-2.6695	9.8023	-660.33	1158.2	4.624	821.78	1163.2	82.609	50.847	1	0	4.7005	0.49349	-15.668	-14.819	2.0155	5.6163	12.42	20.746	6.716	6.1098	-3.2478	5.9273	1482.1
17.24	1725	60	NaN	1.838	12.148	4.7738	-174.59	20.933	-2.6428	9.8184	-660.23	1158	4.716	821.72	1163.2	82.943	51.696	1	0	3.9135	-0.30505	-15.667	-14.818	2.0352	5.6074	12.348	20.734	5.9487	5.3024	-3.3198	5.9152	1482
17.25	1726	60	NaN	1.8771	12.062	4.7407	-174.59	20.93	-2.6357	9.9004	-660.12	1157.9	4.7444	821.66	1163.2	82.589	51.442	1	0	3.8461	-0.37345	-15.664	-14.815	2.0765	5.6076	12.268	20.724	5.9226	5.2341	-3.3966	5.9088	1481.8
17.26	1727	60	NaN	1.918	12.006	4.7188	-174.59	20.938	-2.6489	9.9352	-659.93	1157.7	4.7032	821.58	1163.2	81.905	51.756	1	0	3.735	-0.48614	-15.66	-14.811	2.1204	5.6168	12.219	20.725	5.8554	5.1307	-3.4402	5.9143	1481.5
17.27	1728	60	NaN	1.9291	12.041	4.7166	-174.58	20.944	-2.665	9.9157	-659.64	1157.6	4.6626	821.52	1163.2	81.095	50.728	1	0	3.6117	-0.61127	-15.655	-14.806	2.1323	5.6226	12.257	20.728	5.744	5.0113	-3.3976	5.9221	1481.2
17.28	1729	60	NaN	1.9229	12.127	4.7974	-174.59	20.927	-2.6521	9.6367	-659.27	1157.5	4.7156	821.48	1163.1	80.864	50.484	1	0	3.5917	-0.63155	-15.652	-14.803	2.1133	5.5981	12.343	20.711	5.705	4.9665	-3.3095	5.9077	1480.8
17.29	1730	60	NaN	1.9179	12.249	4.913	-174.61	20.933	-2.6289	9.2249	-658.82	1157.6	4.7963	821.37	1163.1	79.413	49.716	1	0	3.5537	-0.67009	-15.649	-14.8	2.0894	5.5653	12.464	20.718	5.6431	4.8952	-3.1846	5.9182	1480.2
17.3	1731	60	NaN	1.9237	12.41	5.0291	-174.62	20.925	-2.6386	8.7605	-658.22	1157.6	4.8027	821.27	1163.1	76.787	49.376	1	0	3.4367	-0.7888	-15.643	-14.794	2.077	5.53	12.623	20.712	5.5137	4.7412	-3.0192	5.9184	1479.5
17.31	1732	60	NaN	1.9445	12.497	5.0445	-174.64	20.918	-2.6568	8.5831	-657.83	1157.5	4.7808	821.19	1163.1	76.443	47.674	1	0	3.3148	-0.9125	-15.638	-14.789	2.0918	5.5113	12.711	20.704	5.4066	4.5987	-2.9268	5.9156	1479
17.32	1733	60	NaN	1.9611	12.53	5.0335	-174.64	20.916	-2.6754	8.5021	-657.63	1157.5	4.7487	821.14	1163	77.561	48.535	1	0	3.193	-1.036	-15.634	-14.785	2.1065	5.5033	12.744	20.701	5.2996	4.4672	-2.8894	5.9164	1478.8
17.33	1734	60	NaN	1.9768	12.536	4.9865	-174.65	20.905	-2.7038	8.4328	-657.49	1157.5	4.6941	821.09	1163	76.485	48.828	1	0	3.097	-1.1334	-15.63	-14.781	2.1217	5.4952	12.751	20.689	5.2187	4.3618	-2.8784	5.9086	1478.6
17.34	1735	60	NaN	2.0006	12.535	4.8561	-174.67	20.88	-2.7425	8.4135	-657.33	1157.4	4.6281	820.99	1163	76.64	48.025	1	0	3.043	-1.1883	-15.628	-14.779	2.1473	5.4802	12.752	20.662	5.1903	4.2919	-2.8754	5.8836	1478.3
17.35	1736	60	NaN	2.004	12.58	4.7509	-174.69	20.86	-2.7627	8.2678	-657.14	1157.4	4.6183	820.86	1163	76.862	49.637	1	0	3.0208	-1.2108	-15.627	-14.778	2.1454	5.4552	12.796	20.644	5.1663	4.2444	-2.8309	5.8662	1478
17.36	1737	60	NaN	1.9672	12.675	4.7448	-174.69	20.834	-2.7917	7.927	-656.9	1157.5	4.5595	820.81	1162.9	75.963	49.199	1	0	2.9298	-1.3031	-15.625	-14.776	2.0978	5.4366	12.886	20.623	5.0276	4.1335	-2.7393	5.8472	1477.7
17.37	1738	60	NaN	1.9348	12.817	4.7383	-174.71	20.788	-2.7747	7.6204	-656.57	1157.6	4.6395	820.76	1162.9	77.392	51.191	1	0	2.8445	-1.3896	-15.623	-14.774	2.0504	5.4056	13.021	20.585	4.895	4.016	-2.6024	5.8104	1477.3
17.38	1739	60	NaN	1.8893	12.965	4.7373	-174.69	20.803	-2.814	7.3112	-656.27	1157.7	4.4941	820.62	1162.9	78.639	51.305	1	0	2.8195	-1.415	-15.624	-14.775	1.9986	5.4173	13.167	20.602	4.8181	4.0023	-2.4576	5.8261	1476.9
17.39	1740	60	NaN	1.837	13.11	4.7221	-174.7	20.786	-2.8159	7.0484	-655.99	1157.8	4.4947	820.52	1162.9	79.92	53.075	1	0	2.8279	-1.4065	-15.626	-14.777	1.9361	5.3995	13.306	20.59	4.764	3.993	-2.3197	5.8132	1476.5
17.4	1741	60	NaN	1.7891	13.242	4.6792	-174.72	20.756	-2.7834	6.8898	-655.76	1157.9	4.6205	820.43	1162.8	76.704	54.255	1	0	2.8631	-1.3708	-15.627	-14.778	1.8772	5.367	13.432	20.566	4.7403	3.9961	-2.1958	5.7878	1476.2
17.41	1742	60	NaN	1.7358	13.368	4.6011	-174.73	20.743	-2.7725	6.8395	-655.53	1158.1	4.6723	820.32	1162.8	66.521	47.581	1	0	2.8595	-1.3744	-15.63	-14.781	1.8199	5.3548	13.552	20.558	4.6794	3.9804	-2.0778	5.7773	1475.9
17.42	1743	60	NaN	1.6678	13.494	4.5005	-174.72	20.739	-2.8204	6.8644	-655.31	1158.2	4.535	820.19	1162.8	63.222	40.439	1	0	2.8808	-1.3529	-15.633	-14.784	1.7583	5.3735	13.673	20.561	4.6391	4.0206	-1.9603	5.7769	1475.5
17.43	1744	60	NaN	1.6249	13.591	4.4283	-174.69	20.738	-2.8927	6.9636	-655.1	1158.4	4.3092	820.11	1162.8	63.941	42.119	1	0	2.9304	-1.3025	-15.636	-14.787	1.728	5.4146	13.764	20.564	4.6584	4.1121	-1.8715	5.7775	1475.2
17.44	1745	60	NaN	1.5859	13.712	4.3871	-174.69	20.723	-2.8359	7.0402	-654.85	1158.5	4.4812	820.01	1162.8	63.405	40.959	1	0	2.916	-1.3172	-15.638	-14.789	1.6853	5.4117	13.877	20.557	4.6013	4.0945	-1.7606	5.7681	1474.9
17.45	1746	60	NaN	1.5375	13.874	4.4039	-174.68	20.72	-2.8533	6.9866	-654.46	1158.7	4.4453	819.91	1162.8	62.521	41.338	1	0	2.896	-1.3374	-15.64	-14.791	1.6362	5.4178	14.031	20.563	4.5322	4.0804	-1.6092	5.772	1474.4
17.46	1747	60	NaN	1.4997	14.038	4.4034	-174.66	20.738	-2.8663	7.0564	-654.09	1158.9	4.4075	819.78	1162.8	63.256	40.999	1	0	2.864	-1.3699	-15.643	-14.794	1.6026	5.4406	14.189	20.587	4.4667	4.0708	-1.4532	5.7932	1473.9
17.47	1748	60	NaN	1.4574	14.206	4.4544	-174.64	20.744	-2.8859	7.0028	-653.7	1159.1	4.3397	819.67	1162.8	62.487	40.611	1	0	2.8225	-1.412	-15.645	-14.796	1.561	5.4646	14.351	20.599	4.3835	4.0526	-1.2938	5.8032	1473.4
17.48	1749	60	NaN	1.4143	14.395	4.545	-174.63	20.733	-2.8939	6.8921	-653.23	1159.2	4.3436	819.54	1162.8	61.994	38.609	1	0	2.7695	-1.4658	-15.647	-14.798	1.5135	5.4731	14.535	20.593	4.2829	4.0072	-1.1116	5.7951	1472.8
17.49	1750	60	NaN	1.388	14.574	4.6172	-174.63	20.712	-2.8859	6.8843	-652.76	1159.2	4.4269	819.4	1162.7	65.542	38.971	1	0	2.771	-1.4643	-15.649	-14.8	1.4837	5.4688	14.712	20.574	4.2546	4.0045	-0.93736	5.7738	1472.2
17.5	1751	60	NaN	1.3858	14.696	4.6561	-174.63	20.692	-2.8866	6.9604	-652.43	1159.1	4.4603	819.3	1162.7	70.334	43.02	1	0	2.7861	-1.4489	-15.652	-14.803	1.4831	5.4679	14.838	20.55	4.2692	4.019	-0.81458	5.7464	1471.7
17.51	1752	60	NaN	1.3746	14.87	4.7601	-174.63	20.682	-2.8891	6.9056	-651.96	1158.9	4.503	819.13	1162.7	74.154	47.194	1	0	2.8145	-1.4201	-15.656	-14.807	1.4681	5.4613	15.02	20.532	4.2826	4.0411	-0.63619	5.7256	1471.1
17.52	1753	60	NaN	1.3406	15.016	4.9303	-174.64	20.641	-2.8883	6.5803	-651.56	1158.8	4.5372	819.09	1162.7	75.217	50.688	1	0	2.8075	-1.4273	-15.657	-14.808	1.4202	5.4397	15.166	20.491	4.2276	4.0124	-0.49157	5.6822	1470.7
17.53	1754	60	NaN	1.3182	15.153	5.0361	-174.64	20.624	-2.8853	6.4705	-651.15	1158.8	4.5523	818.97	1162.7	75.865	50.389	1	0	2.7932	-1.4417	-15.659	-14.81	1.393	5.4317	15.306	20.472	4.1862	3.99	-0.35301	5.6622	1470.1
17.54	1755	60	NaN	1.298	15.283	5.1725	-174.64	20.606	-2.9091	6.2358	-650.67	1158.8	4.4867	818.9	1162.7	76.455	50.702	1	0	2.6762	-1.5604	-15.662	-14.813	1.3662	5.4329	15.436	20.454	4.0424	3.8724	-0.22602	5.6413	1469.6
17.55	1756	60	NaN	1.2975	15.39	5.3074	-174.64	20.565	-2.8735	5.9797	-650.11	1158.8	4.6076	818.79	1162.6	77.037	50.807	1	0	2.6293	-1.608	-15.665	-14.816	1.351	5.4104	15.539	20.416	3.9804	3.8024	-0.126	5.6002	1468.9
17.56	1757	60	NaN	1.3178	15.431	5.3675	-174.65	20.53	-2.8407	5.8905	-649.64	1158.8	4.7156	818.68	1162.6	77.647	51.361	1	0	2.7255	-1.5105	-15.667	-14.818	1.3637	5.3931	15.578	20.382	4.0892	3.8826	-0.089095	5.5638	1468.3
17.57	1758	60	NaN	1.3528	15.395	5.3331	-174.65	20.521	-2.864	6.0181	-649.35	1158.8	4.6425	818.6	1162.6	77.873	50.218	1	0	2.6671	-1.5697	-15.668	-14.819	1.4064	5.4064	15.546	20.371	4.0736	3.8368	-0.12179	5.5518	1468
17.58	1759	60	NaN	1.3947	15.329	5.2797	-174.64	20.51	-2.8689	6.1771	-649.08	1158.7	4.6216	818.5	1162.6	78.004	49.048	1	0	2.6117	-1.6259	-15.668	-14.819	1.4554	5.4204	15.481	20.358	4.0671	3.7945	-0.18736	5.5386	1467.6
17.59	1760	60	NaN	1.4038	15.251	5.3007	-174.63	20.493	-2.8763	6.0303	-648.85	1158.7	4.6009	818.42	1162.6	76.291	46.657	1	0	2.6547	-1.5823	-15.671	-14.822	1.4596	5.4229	15.402	20.342	4.1142	3.8406	-0.26899	5.5205	1467.3
17.6	1761	60	NaN	1.4259	15.147	5.3329	-174.63	20.476	-2.8495	5.7823	-648.39	1158.8	4.6786	818.26	1162.6	74.154	45.29	1	0	2.771	-1.4642	-15.671	-14.822	1.469	5.4116	15.296	20.327	4.2401	3.9474	-0.3749	5.505	1466.7
17.61	1762	60	NaN	1.4376	15.08	5.3716	-174.62	20.442	-2.8425	5.5165	-648.03	1158.8	4.7082	818.24	1162.5	76.935	46.881	1	0	2.9133	-1.3199	-15.671	-14.822	1.4692	5.4075	15.226	20.296	4.3825	4.0876	-0.44496	5.4744	1466.3
17.62	1763	60	NaN	1.4659	15.01	5.4001	-174.6	20.436	-2.8833	5.2663	-647.73	1158.8	4.5729	818.19	1162.6	76.71	47.425	1	0	2.9717	-1.2606	-15.672	-14.823	1.493	5.4279	15.157	20.29	4.4647	4.1673	-0.51548	5.4664	1465.9
17.63	1764	60	NaN	1.5136	14.936	5.3926	-174.59	20.42	-2.8932	5.1203	-647.46	1158.8	4.5567	818.14	1162.6	74.327	46.273	1	0	3.005	-1.2269	-15.674	-14.825	1.5357	5.4289	15.084	20.273	4.5406	4.202	-0.5898	5.4482	1465.6
17.64	1765	60	NaN	1.5839	14.859	5.3268	-174.6	20.385	-2.8708	5.1005	-647.15	1158.8	4.6689	818.1	1162.5	73.339	45.848	1	0	3.0227	-1.2089	-15.673	-14.824	1.6008	5.4152	15.007	20.238	4.6235	4.2063	-0.666	5.4135	1465.3
17.65	1766	60	NaN	1.6644	14.79	5.2228	-174.6	20.351	-2.8756	5.1411	-646.8	1158.7	4.696	818.06	1162.5	62.669	43.534	1	0	3.0587	-1.1724	-15.673	-14.824	1.6818	5.4205	14.939	20.202	4.7404	4.2481	-0.73329	5.3786	1464.9
17.66	1767	60	NaN	1.7205	14.754	5.1408	-174.58	20.323	-2.9183	5.1614	-646.55	1158.7	4.5872	818.08	1162.5	61.482	40.479	1	0	3.0993	-1.1312	-15.672	-14.823	1.743	5.4428	14.904	20.173	4.8423	4.3116	-0.76825	5.3495	1464.6
17.67	1768	60	NaN	1.7663	14.721	5.0289	-174.58	20.304	-2.8717	5.2595	-646.35	1158.7	4.7469	818.01	1162.5	59.476	41.248	1	0	3.1311	-1.0989	-15.672	-14.823	1.7864	5.4391	14.871	20.154	4.9175	4.3403	-0.80141	5.3309	1464.4
17.68	1769	60	NaN	1.8297	14.726	4.9471	-174.57	20.283	-2.9396	5.2793	-646.1	1158.6	4.5849	818.04	1162.5	57.944	41.112	1	0	3.1974	-1.0316	-15.671	-14.822	1.8569	5.4552	14.878	20.132	5.0543	4.4236	-0.79346	5.3095	1464.1
17.69	1770	60	NaN	1.8834	14.74	4.8671	-174.56	20.269	-2.9772	5.3009	-645.85	1158.6	4.4924	818.04	1162.5	56.646	39.967	1	0	3.283	-0.94477	-15.671	-14.822	1.9151	5.4742	14.893	20.115	5.1981	4.5295	-0.77721	5.2933	1463.9
17.7	1771	60	NaN	1.9429	14.761	4.8317	-174.57	20.245	-2.9464	5.1512	-645.51	1158.6	4.6371	818.02	1162.5	53.743	40.024	1	0	3.3325	-0.89456	-15.67	-14.821	1.9631	5.4523	14.916	20.09	5.2955	4.5578	-0.75328	5.2695	1463.5
17.71	1772	60	NaN	1.9756	14.761	4.8169	-174.59	20.214	-2.9244	4.9608	-645.26	1158.5	4.7659	818.03	1162.5	50.844	40.158	1	0	3.3636	-0.86298	-15.668	-14.819	1.9833	5.4225	14.917	20.059	5.3469	4.5595	-0.7515	5.2392	1463.3
17.72	1773	60	NaN	1.9966	14.734	4.7756	-174.59	20.198	-2.9549	4.905	-645.14	1158.4	4.7196	818.07	1162.5	46.673	37.273	1	0	3.3743	-0.85213	-15.667	-14.818	2.0038	5.4201	14.893	20.039	5.3781	4.568	-0.77398	5.2215	1463.2
17.73	1774	60	NaN	2.0434	14.693	4.6861	-174.58	20.201	-2.9966	5.0288	-645.02	1158.4	4.6261	818.1	1162.5	52.513	41.286	1	0	3.4145	-0.81138	-15.663	-14.814	2.0592	5.4358	14.857	20.037	5.4736	4.6244	-0.80576	5.2231	1463.1
17.74	1775	60	NaN	2.0925	14.623	4.5729	-174.6	20.183	-2.9765	5.2271	-644.95	1158.2	4.7359	818.11	1162.5	55.775	42.54	1	0	3.433	-0.79258	-15.655	-14.806	2.1117	5.4211	14.79	20.015	5.5447	4.6285	-0.86436	5.2097	1463.1
17.75	1776	60	NaN	2.1052	14.484	4.4171	-174.62	20.165	-2.9667	5.4562	-644.94	1158.1	4.8461	818.17	1162.5	53.972	37.861	1	0	3.0918	-1.1387	-15.622	-14.773	2.1291	5.4013	14.656	19.993	5.221	4.2626	-0.96639	5.2203	1463.1
17.76	1777	60	NaN	2.1059	14.382	4.3015	-174.61	20.18	-3.0463	5.6468	-644.92	1158	4.6454	818.23	1162.6	55.921	39.305	1	0	2.984	-1.2482	-15.606	-14.757	2.1451	5.4258	14.562	20	5.129	4.1776	-1.0442	5.2429	1463.2
17.77	1778	60	NaN	2.1041	14.303	4.1951	-174.62	20.207	-3.0511	5.8337	-644.86	1157.9	4.6535	818.18	1162.6	55.33	39.217	1	0	3.0636	-1.1674	-15.603	-14.754	2.1503	5.4213	14.488	20.022	5.2139	4.2539	-1.1148	5.2675	1463.1
17.78	1779	60	NaN	2.0988	14.228	4.0878	-174.65	20.219	-3.0614	6.0332	-644.8	1157.8	4.6768	818.2	1162.6	57.385	36.73	1	0	3.0955	-1.135	-15.599	-14.75	2.152	5.4026	14.417	20.03	5.2474	4.2675	-1.182	5.28	1463
17.79	1780	60	NaN	2.0567	14.122	3.9853	-174.69	20.22	-3.076	6.1833	-644.74	1157.7	4.6983	818.24	1162.6	59.676	38.749	1	0	3.1044	-1.1259	-15.593	-14.744	2.1148	5.3729	14.316	20.026	5.2193	4.247	-1.2768	5.2826	1463
17.8	1781	60	NaN	1.986	13.996	3.8961	-174.71	20.226	-3.075	6.3029	-644.71	1157.5	4.7368	818.26	1162.6	63.926	40.455	1	0	3.1721	-1.0573	-15.572	-14.723	2.0474	5.3466	14.196	20.027	5.2194	4.2893	-1.3768	5.3033	1463
17.81	1782	60	NaN	1.9247	13.884	3.8256	-174.73	20.241	-3.0642	6.4528	-644.75	1157.3	4.7681	818.25	1162.6	67.575	42.135	1	0	3.2145	-1.0143	-15.555	-14.706	1.9907	5.3374	14.09	20.036	5.2052	4.3231	-1.4648	5.3301	1463
17.82	1783	60	NaN	1.8589	13.765	3.7691	-174.75	20.243	-3.0602	6.5686	-644.82	1157.2	4.7906	818.27	1162.6	71.519	43.195	1	0	3.2357	-0.99277	-15.539	-14.69	1.9286	5.3212	13.978	20.031	5.1643	4.3285	-1.5611	5.3409	1463.1
17.83	1784	60	NaN	1.839	13.623	3.6148	-174.75	20.248	-3.1004	7.0436	-644.97	1156.9	4.6627	818.31	1162.6	71.544	44.792	1	0	3.2286	-0.99997	-15.521	-14.672	1.9323	5.3426	13.845	20.025	5.1609	4.3426	-1.6752	5.3536	1463.3
17.84	1785	60	NaN	1.6856	13.433	3.4994	-174.76	20.261	-3.1096	7.3504	-645.22	1156.6	4.6165	818.31	1162.6	73.198	45.326	1	0	3.2313	-0.99726	-15.503	-14.654	1.7926	5.3443	13.671	20.023	5.0239	4.347	-1.8325	5.3691	1463.5
17.85	1786	60	NaN	1.576	13.302	3.4173	-174.79	20.252	-3.0375	7.6501	-645.41	1156.3	4.8446	818.31	1162.6	75.487	47.099	1	0	3.2455	-0.98284	-15.486	-14.637	1.6858	5.3177	13.549	20.006	4.9313	4.3348	-1.937	5.3691	1463.7
17.86	1787	60	NaN	1.4804	13.176	3.2671	-174.8	20.263	-2.9969	8.3425	-645.58	1155.8	4.9588	818.3	1162.6	75.786	45.723	1	0	3.454	-0.7713	-15.462	-14.613	1.6129	5.329	13.439	20	5.0668	4.5577	-2.0228	5.3865	1463.9
17.87	1788	60	NaN	1.358	13.069	3.2371	-174.81	20.283	-2.9875	8.6313	-645.79	1155.5	4.9737	818.3	1162.6	76.134	45.282	1	0	3.8343	-0.38545	-15.434	-14.585	1.5011	5.3373	13.347	20.005	5.3354	4.9518	-2.0868	5.4209	1464.1
17.88	1789	60	NaN	1.2118	13.001	3.3562	-174.81	20.297	-2.9757	8.3487	-646.02	1155.4	4.9945	818.28	1162.6	76.204	47.167	1	0	3.4409	-0.78453	-15.423	-14.574	1.343	5.3214	13.284	20.015	4.784	4.5369	-2.1397	5.4402	1464.3
17.89	1790	60	NaN	1.0747	12.945	3.3907	-174.8	20.319	-2.9754	8.3924	-646.18	1155.2	4.9495	818.25	1162.6	76.083	47.256	1	0	3.1653	-1.0641	-15.408	-14.559	1.2094	5.3342	13.236	20.028	4.3747	4.27	-2.1714	5.4691	1464.5
17.9	1791	60	NaN	0.94075	12.88	3.3835	-174.77	20.349	-3.0215	8.5991	-646.43	1155	4.7589	818.24	1162.7	75.524	48.924	1	0	3.0451	-1.1861	-15.385	-14.536	1.091	5.3764	13.182	20.047	4.1361	4.1903	-2.2027	5.5107	1464.7
17.91	1792	60	NaN	0.83475	12.809	3.3084	-174.78	20.362	-3.0148	9.0506	-646.7	1154.7	4.7819	818.22	1162.7	74.868	47.738	1	0	2.9178	-1.3153	-15.37	-14.521	1.0017	5.3834	13.12	20.051	3.9195	4.0681	-2.2493	5.5303	1464.9
17.92	1793	60	NaN	0.69745	12.704	3.1665	-174.79	20.362	-2.9669	9.8953	-647.18	1154.3	4.9049	818.19	1162.6	73.508	46.882	1	0	2.7897	-1.4452	-15.355	-14.506	0.89257	5.4062	13.031	20.036	3.6823	3.961	-2.3239	5.5297	1465.4
17.93	1794	60	NaN	0.58066	12.667	3.0978	-174.77	20.37	-2.9727	10.473	-647.52	1154	4.8311	818.15	1162.7	72.144	44.031	1	0	2.6617	-1.5752	-15.34	-14.491	0.8012	5.447	13.005	20.032	3.4629	3.8719	-2.3353	5.5408	1465.7
17.94	1795	60	NaN	0.52758	12.672	2.9522	-174.78	20.369	-2.9522	11.406	-647.69	1153.7	4.8656	818.1	1162.6	68.235	42.203	1	0	2.6324	-1.6049	-15.329	-14.48	0.78323	5.477	13.022	20.02	3.4156	3.8721	-2.3072	5.5395	1465.8
17.95	1796	60	NaN	0.46574	12.698	2.8672	-174.79	20.357	-2.9236	12.173	-647.85	1153.4	4.9477	818.08	1162.6	64.226	41.638	1	0	2.732	-1.5038	-15.322	-14.473	0.74814	5.4892	13.057	19.998	3.4802	3.9855	-2.2659	5.5246	1466
17.96	1797	60	NaN	0.3184	12.735	3.0022	-174.79	20.334	-2.9308	12.192	-648.22	1153.3	4.9097	818.07	1162.6	62.252	37.683	1	0	2.5996	-1.6381	-15.314	-14.465	0.60296	5.49	13.096	19.973	3.2026	3.8519	-2.2175	5.5085	1466.3
17.97	1798	60	NaN	0.12291	12.767	3.2322	-174.8	20.304	-2.9387	11.967	-648.81	1153.3	4.8611	818.03	1162.6	61.902	38.834	1	0	2.4572	-1.7827	-15.307	-14.458	0.40046	5.4798	13.128	19.943	2.8576	3.6971	-2.1791	5.4854	1466.9
17.98	1799	60	NaN	0.016502	12.751	3.2922	-174.82	20.3	-2.8837	12.202	-649.26	1153.2	5.048	817.92	1162.6	64.23	39.219	1	0	2.3467	-1.8948	-15.303	-14.454	0.29586	5.4546	13.115	19.937	2.6425	3.5598	-2.1873	5.4829	1467.2
17.99	1800	60	NaN	-0.075596	12.713	3.3262	-174.8	20.278	-2.9703	12.59	-649.78	1153.1	4.775	817.93	1162.6	66.711	40.432	1	0	2.1612	-2.083	-15.301	-14.452	0.22946	5.5025	13.083	19.908	2.3907	3.4196	-2.2177	5.4563	1467.8
18	1801	60	NaN	-0.16776	12.687	3.337	-174.84	20.234	-2.9259	13.328	-650.41	1153	4.9467	817.87	1162.5	67.75	39.049	1	0	1.9844	-2.2624	-15.299	-14.45	0.15929	5.4909	13.06	19.861	2.1437	3.2285	-2.2397	5.4109	1468.3
18.01	1802	60	NaN	-0.22494	12.687	3.3717	-174.84	20.218	-2.958	13.882	-650.88	1152.9	4.8815	817.85	1162.6	65.446	38.834	1	0	1.8763	-2.3721	-15.299	-14.45	0.12617	5.5083	13.063	19.843	2.0024	3.1363	-2.2365	5.3924	1468.8
18.02	1803	60	NaN	-0.28056	12.716	3.4771	-174.86	20.207	-2.9644	14.126	-651.28	1153	4.9057	817.82	1162.6	64.617	40.446	1	0	1.7736	-2.4763	-15.3	-14.451	0.079035	5.5034	13.091	19.833	1.8526	3.0271	-2.2091	5.3823	1469.2
18.03	1804	60	NaN	-0.34334	12.76	3.6119	-174.87	20.202	-2.9743	14.246	-651.65	1153	4.9172	817.78	1162.6	60.994	38.132	1	0	1.6811	-2.5701	-15.302	-14.453	0.0204	5.4963	13.133	19.829	1.7015	2.9263	-2.169	5.3757	1469.5
18.04	1805	60	NaN	-0.40176	12.803	3.7182	-174.86	20.207	-3.0431	14.433	-652.01	1153	4.7437	817.78	1162.6	63.068	38.857	1	0	1.5973	-2.6552	-15.304	-14.455	-0.024078	5.5168	13.177	19.833	1.5732	2.8617	-2.1272	5.3778	1469.9
18.05	1806	60	NaN	-0.45822	12.835	3.8092	-174.88	20.203	-3.0582	14.652	-652.38	1153	4.7687	817.77	1162.6	65.838	40.762	1	0	1.5194	-2.7342	-15.307	-14.458	-0.073042	5.506	13.209	19.83	1.4463	2.7718	-2.0979	5.3722	1470.2
18.06	1807	60	NaN	-0.50898	12.841	3.8856	-174.89	20.206	-3.049	14.883	-652.82	1153	4.8369	817.77	1162.6	71.491	42.042	1	0	1.4522	-2.8024	-15.31	-14.462	-0.1176	5.4991	13.215	19.832	1.3346	2.6968	-2.0954	5.3705	1470.7
18.07	1808	60	NaN	-0.54553	12.824	4.0042	-174.93	20.177	-3.0013	15.222	-653.5	1153	5.0658	817.8	1162.5	71.419	43.123	1	0	1.3288	-2.9275	-15.314	-14.465	-0.15002	5.4682	13.194	19.807	1.1788	2.5407	-2.1196	5.3419	1471.4
18.08	1809	60	NaN	-0.57636	12.802	4.1109	-174.94	20.179	-3.0297	15.368	-654.03	1153	5.0346	817.82	1162.5	70.377	41.055	1	0	1.197	-3.0613	-15.318	-14.469	-0.1741	5.4632	13.172	19.809	1.0229	2.4019	-2.1466	5.3397	1471.9
18.09	1810	60	NaN	-0.59944	12.778	4.1651	-174.95	20.206	-3.0491	15.603	-654.5	1153	5.0158	817.79	1162.6	69.461	42.259	1	0	1.1314	-3.1278	-15.329	-14.48	-0.18744	5.4598	13.149	19.835	0.94399	2.332	-2.1799	5.3545	1472.4
18.1	1811	60	NaN	-0.62124	12.758	4.1972	-174.97	20.228	-3.0723	15.873	-654.96	1153	4.9833	817.78	1162.6	69.116	38.177	1	0	1.0788	-3.1812	-15.337	-14.488	-0.19761	5.4586	13.131	19.855	0.88117	2.2774	-2.2064	5.3667	1472.8
18.11	1812	60	NaN	-0.64992	12.75	4.2488	-174.98	20.226	-3.0933	16.039	-655.42	1153	4.9594	817.82	1162.6	69.351	40.2	1	0	1.0645	-3.1957	-15.338	-14.489	-0.21904	5.4524	13.123	19.852	0.84549	2.2567	-2.2141	5.3638	1473.3
18.12	1813	60	NaN	-0.6899	12.761	4.3235	-174.99	20.212	-3.0971	16.084	-655.86	1153	4.9849	817.87	1162.6	67.645	40.858	1	0	0.97662	-3.2849	-15.338	-14.489	-0.25841	5.4367	13.134	19.84	0.71821	2.1518	-2.2044	5.351	1473.8
18.13	1814	60	NaN	-0.74083	12.793	4.385	-175	20.227	-3.1245	16.137	-656.3	1153	4.9289	817.87	1162.6	67.275	43.443	1	0	0.87965	-3.3833	-15.338	-14.489	-0.30521	5.4312	13.166	19.853	0.57443	2.0479	-2.172	5.364	1474.2
18.14	1815	60	NaN	-0.80798	12.862	4.5107	-175.03	20.236	-3.1368	16.077	-656.87	1153	4.9402	817.87	1162.6	67.222	45.84	1	0	0.87965	-3.3833	-15.337	-14.488	-0.37531	5.4055	13.234	19.863	0.50433	2.0222	-2.1028	5.3752	1474.8
18.15	1816	60	NaN	-0.83961	12.91	4.5821	-175.05	20.224	-3.1052	16.079	-657.24	1153.1	5.0676	817.88	1162.6	68.069	40.378	1	0	0.81482	-3.4491	-15.337	-14.488	-0.4119	5.3782	13.281	19.853	0.40291	1.9292	-2.0563	5.3645	1475.2
18.16	1817	60	NaN	-0.9022	12.989	4.6877	-175.06	20.227	-3.131	15.972	-657.71	1153.1	5.0029	817.9	1162.6	68.952	41.141	1	0	0.7227	-3.5425	-15.338	-14.489	-0.47627	5.3684	13.359	19.857	0.24643	1.8259	-1.9784	5.3688	1475.7
18.17	1818	60	NaN	-0.95931	13.072	4.7675	-175.08	20.223	-3.1398	15.863	-658.06	1153.2	5.0205	817.93	1162.6	69.954	40.3	1	0	0.74552	-3.5194	-15.338	-14.489	-0.53844	5.3447	13.439	19.857	0.20707	1.8253	-1.8991	5.3678	1476.1
18.18	1819	60	NaN	-1.0221	13.155	4.8336	-175.09	20.231	-3.1517	15.715	-658.32	1153.3	5.0188	817.94	1162.6	71.444	41.874	1	0	0.74196	-3.523	-15.338	-14.489	-0.60694	5.3244	13.519	19.867	0.13503	1.8015	-1.8189	5.3775	1476.3
18.19	1820	60	NaN	-1.1002	13.246	4.9059	-175.1	20.252	-3.1642	15.509	-658.55	1153.3	4.9991	817.93	1162.7	72.633	43.797	1	0	0.60439	-3.6626	-15.341	-14.492	-0.69232	5.3076	13.609	19.889	-0.087928	1.645	-1.7314	5.3967	1476.5
18.2	1821	60	NaN	-1.1853	13.345	4.9881	-175.12	20.264	-3.1546	15.259	-658.74	1153.4	5.0627	817.94	1162.7	72.118	43.823	1	0	0.54214	-3.7257	-15.341	-14.492	-0.78969	5.278	13.705	19.904	-0.24755	1.5523	-1.636	5.4114	1476.7
[truncated: 60,804 more rows]
