# Supplementary material for: Speech, movement, and gaze behaviours during dyadic conversation in noise
Source: Sci Rep. 2019 Jul 18;9:10451. doi: 10.1038/s41598-019-46416-0 (PMC6639257; doi:10.1038/s41598-019-46416-0)
Supplement: Supplementary file 1 — All data [file 41598_2019_46416_MOESM1_ESM.zip › dyad1conv2.txt]

timestamps	sample	levels (dB)	level change	talker 1	talker 1	talker 1	talker 2	talker 2	talker 2	talker 1	talker 1	talker 1	talker 2	talker 2	talker 2	talker 1	talker 2	talker 1	talker 2	talker 1	talker 2	talker 1	talker 2	talker 1	talker 2	talker 1	talker 2	talker 1	talker 2	talker 1	talker 2	talker 1 and 2
timestamps	sample	levels (dB)	(dB)	yaw	pitch	roll	yaw	pitch	roll	x (mm)	y (mm)	z (mm)	x (mm)	y (mm)	z (mm)	rms (volts)	rms (volts)	talking	talking	eye phi (deg)	eye phi (deg)	eye theta (deg)	eye theta (deg)	yaw re t2	yaw re t1	pitch re t2	pitch re t1	gaze yaw re t2	gaze yaw re t1	gaze pitch re t2	gaze pitch re t1	distance
0	1	60	NaN	-1.3129	14.567	4.8225	-178.08	16.312	-3.4831	11.347	-671.76	1152	-0.17751	828.2	1165.3	23.649	24.005	0	0	11.934	8.474	-15.536	-16.204	-0.87275	2.3632	15.073	15.807	11.061	10.837	-0.46305	-0.39748	1500.1
0.01	2	60	NaN	-1.3268	14.567	4.8094	-178.07	16.351	-3.4723	11.324	-671.76	1152	-0.16219	828.12	1165.3	23.649	24.005	0	0	11.856	8.395	-15.535	-16.203	-0.88801	2.3651	15.075	15.843	10.968	10.76	-0.45956	-0.35961	1500
0.02	3	60	NaN	-1.359	14.555	4.7739	-178.1	16.339	-3.4565	11.26	-671.77	1152	-0.1062	828.16	1165.3	23.649	24.005	0	0	11.813	8.3514	-15.534	-16.202	-0.92481	2.3391	15.062	15.832	10.888	10.69	-0.47186	-0.36998	1500
0.03	4	60	NaN	-1.3789	14.547	4.7429	-178.12	16.322	-3.426	11.233	-671.76	1152	0.015887	828.19	1165.3	23.649	24.005	0	0	11.827	8.3651	-15.534	-16.202	-0.95045	2.3122	15.052	15.816	10.876	10.677	-0.48187	-0.38597	1500.1
0.04	5	60	NaN	-1.3907	14.546	4.7015	-178.12	16.328	-3.4318	11.252	-671.74	1152	0.017901	828.2	1165.3	23.649	24.005	0	0	11.82	8.3579	-15.533	-16.201	-0.96158	2.311	15.051	15.822	10.858	10.669	-0.4819	-0.37961	1500
0.05	6	60	NaN	-1.3969	14.552	4.6533	-178.1	16.354	-3.4729	11.309	-671.69	1152	-0.1058	828.17	1165.3	23.649	24.005	0	0	11.806	8.3441	-15.532	-16.2	-0.96086	2.3342	15.06	15.846	10.845	10.678	-0.47216	-0.35486	1500
0.06	7	60	NaN	-1.3948	14.566	4.635	-178.09	16.375	-3.4888	11.359	-671.63	1152	-0.1527	828.14	1165.3	23.649	24.005	0	0	11.813	8.3508	-15.533	-16.201	-0.95499	2.3522	15.075	15.865	10.858	10.703	-0.45744	-0.33565	1499.9
0.07	8	60	NaN	-1.4038	14.581	4.6842	-178.1	16.381	-3.456	11.216	-671.61	1152	-0.042778	828.13	1165.3	23.649	24.005	0	0	11.827	8.3649	-15.534	-16.202	-0.97365	2.3336	15.088	15.873	10.853	10.698	-0.4457	-0.32839	1499.8
0.08	9	60	NaN	-1.3961	14.594	4.696	-178.09	16.376	-3.4202	11.22	-671.57	1152	0.056048	828.14	1165.3	23.649	24.005	0	0	11.844	8.382	-15.534	-16.202	-0.96961	2.3326	15.101	15.869	10.874	10.715	-0.43306	-0.33317	1499.8
0.09	10	60	NaN	-1.3876	14.598	4.7257	-178.09	16.354	-3.4183	11.174	-671.54	1152	0.060728	828.17	1165.3	23.649	24.005	0	0	11.871	8.4095	-15.534	-16.202	-0.96302	2.3314	15.103	15.849	10.908	10.741	-0.4308	-0.35367	1499.8
0.1	11	60	NaN	-1.3673	14.6	4.7664	-178.08	16.364	-3.437	11.126	-671.51	1152.1	-0.004633	828.14	1165.3	23.649	24.005	0	0	11.908	8.4473	-15.534	-16.202	-0.9421	2.3465	15.105	15.859	10.966	10.794	-0.42881	-0.34369	1499.7
0.11	12	60	NaN	-1.3436	14.596	4.7841	-178.06	16.38	-3.4623	11.151	-671.49	1152.1	-0.089744	828.1	1165.3	23.649	24.005	0	0	11.951	8.4912	-15.534	-16.202	-0.91414	2.3677	15.102	15.874	11.037	10.859	-0.43259	-0.32834	1499.7
0.12	13	60	NaN	-1.3239	14.586	4.7874	-178.05	16.386	-3.4779	11.205	-671.49	1152.1	-0.13285	828.09	1165.3	23.649	24.005	0	0	11.997	8.5379	-15.535	-16.203	-0.89069	2.3791	15.093	15.879	11.106	10.917	-0.44174	-0.32399	1499.7
0.13	14	60	NaN	-1.3078	14.58	4.8125	-178.05	16.385	-3.4758	11.185	-671.49	1152.1	-0.11077	828.06	1165.3	23.649	24.005	0	0	12.049	8.59	-15.536	-16.205	-0.87621	2.3771	15.086	15.879	11.172	10.967	-0.45008	-0.32537	1499.6
0.14	15	60	NaN	-1.292	14.571	4.8298	-178.05	16.358	-3.4782	11.177	-671.5	1152.1	-0.1202	828.07	1165.3	23.649	24.005	0	0	12.094	8.6363	-15.538	-16.206	-0.86034	2.382	15.075	15.854	11.234	11.018	-0.46283	-0.35224	1499.7
0.15	16	60	NaN	-1.2807	14.57	4.8155	-178.04	16.349	-3.4862	11.236	-671.48	1152.1	-0.13189	828.07	1165.3	23.649	24.005	0	0	12.121	8.6638	-15.538	-16.206	-0.8464	2.3913	15.075	15.845	11.275	11.055	-0.46355	-0.36135	1499.6
0.16	17	60	NaN	-1.279	14.567	4.8162	-178.06	16.335	-3.4496	11.231	-671.5	1152.1	-0.016781	828.06	1165.3	23.649	24.005	0	0	12.144	8.687	-15.539	-16.207	-0.8493	2.3746	15.069	15.832	11.295	11.062	-0.46963	-0.37503	1499.7
0.17	18	60	NaN	-1.2666	14.571	4.8173	-178.05	16.334	-3.4636	11.251	-671.48	1152.1	-0.057892	828.04	1165.3	23.649	24.005	0	0	12.164	8.7074	-15.54	-16.208	-0.83452	2.3779	15.074	15.831	11.33	11.085	-0.46612	-0.37679	1499.6
0.18	19	60	NaN	-1.26	14.577	4.8329	-178.05	16.323	-3.4869	11.221	-671.48	1152.2	-0.12873	828.03	1165.3	23.649	24.005	0	0	12.151	8.6937	-15.527	-16.195	-0.82628	2.3861	15.079	15.821	11.324	11.08	-0.44835	-0.37478	1499.6
0.19	20	60	NaN	-1.2608	14.581	4.8566	-178.05	16.302	-3.486	11.153	-671.5	1152.2	-0.12773	828.04	1165.3	23.649	24.005	0	0	12.133	8.676	-15.518	-16.186	-0.82981	2.3855	15.082	15.802	11.303	11.061	-0.43634	-0.38447	1499.6
0.2	21	60	NaN	-1.2556	14.587	4.8638	-178.05	16.298	-3.4763	11.147	-671.5	1152.2	-0.10483	828.02	1165.3	23.649	24.005	0	0	12.11	8.652	-15.514	-16.182	-0.82574	2.3821	15.087	15.798	11.284	11.034	-0.42636	-0.38419	1499.6
0.21	22	60	NaN	-1.2595	14.592	4.8596	-178.05	16.301	-3.4707	11.146	-671.51	1152.2	-0.10979	827.99	1165.3	23.649	24.005	0	0	12.112	8.6548	-15.513	-16.181	-0.82945	2.3809	15.093	15.8	11.283	11.036	-0.4205	-0.381	1499.6
0.22	23	60	NaN	-1.2665	14.602	4.8765	-178.07	16.296	-3.4488	11.101	-671.53	1152.2	-0.037483	827.97	1165.2	23.649	24.005	0	0	12.123	8.6658	-15.514	-16.182	-0.84086	2.3525	15.101	15.797	11.282	11.018	-0.41249	-0.38497	1499.6
0.23	24	60	NaN	-1.2673	14.608	4.8913	-178.06	16.286	-3.4502	11.071	-671.55	1152.2	-0.068602	827.98	1165.2	24.9	24.005	0	0	12.146	8.689	-15.516	-16.184	-0.84164	2.3611	15.107	15.788	11.304	11.05	-0.409	-0.39641	1499.6
0.24	25	60	NaN	-1.2666	14.608	4.9072	-178.06	16.291	-3.4649	11.034	-671.56	1152.2	-0.137	827.97	1165.2	23.649	24.005	0	0	12.17	8.7135	-15.518	-16.186	-0.83974	2.3679	15.107	15.792	11.33	11.081	-0.4111	-0.39439	1499.6
0.25	26	60	NaN	-1.2603	14.598	4.9095	-178.06	16.297	-3.4757	11.044	-671.6	1152.2	-0.18685	827.96	1165.3	23.649	24.005	0	0	12.174	8.7169	-15.519	-16.187	-0.83117	2.3731	15.098	15.797	11.342	11.09	-0.4206	-0.38978	1499.7
0.26	27	60	NaN	-1.2547	14.587	4.906	-178.06	16.291	-3.4599	11.07	-671.63	1152.2	-0.14327	827.96	1165.2	24.183	24.005	0	0	12.228	8.7716	-15.52	-16.188	-0.82625	2.3704	15.087	15.791	11.401	11.142	-0.43306	-0.39649	1499.7
0.27	28	60	NaN	-1.2563	14.583	4.914	-178.07	16.277	-3.4189	11.047	-671.67	1152.2	-0.011576	827.97	1165.2	24.304	24.005	0	0	12.333	8.8782	-15.521	-16.189	-0.83377	2.3543	15.081	15.779	11.499	11.232	-0.44017	-0.40995	1499.7
0.28	29	60	NaN	-1.2373	14.567	4.902	-178.06	16.282	-3.4327	11.107	-671.74	1152.1	-0.078145	827.96	1165.2	23.649	24.005	0	0	12.372	8.9183	-15.523	-16.192	-0.80998	2.3713	15.067	15.782	11.562	11.29	-0.45651	-0.40936	1499.8
0.29	30	60	NaN	-1.2223	14.567	4.8771	-178.04	16.283	-3.4656	11.203	-671.77	1152.1	-0.18521	827.98	1165.2	23.649	24.005	0	0	12.39	8.9366	-15.526	-16.194	-0.78721	2.3981	15.069	15.781	11.603	11.335	-0.45646	-0.41311	1499.9
0.3	31	60	NaN	-1.218	14.572	4.901	-178.03	16.294	-3.4794	11.139	-671.8	1152.1	-0.22734	827.98	1165.3	25.306	24.005	0	0	12.374	8.9201	-15.527	-16.195	-0.78382	2.409	15.075	15.791	11.59	11.329	-0.45212	-0.40453	1499.9
0.31	32	60	NaN	-1.2042	14.6	4.925	-178.03	16.287	-3.4657	11.088	-671.82	1152.1	-0.17168	827.98	1165.2	30.759	24.005	0	0	12.357	8.9035	-15.528	-16.196	-0.77404	2.3992	15.102	15.785	11.583	11.303	-0.42649	-0.41118	1499.9
0.32	33	60	NaN	-1.1837	14.634	4.9445	-178.03	16.288	-3.4613	11.052	-671.83	1152.1	-0.15404	827.97	1165.2	26.996	24.005	0	0	12.341	8.8864	-15.529	-16.198	-0.75562	2.3955	15.135	15.787	11.585	11.282	-0.39457	-0.41062	1499.9
0.33	34	60	NaN	-1.1647	14.657	4.9649	-178.03	16.293	-3.4634	11.008	-671.85	1152.1	-0.15886	827.96	1165.3	25.867	24.005	0	0	12.338	8.8841	-15.53	-16.198	-0.73813	2.3962	15.158	15.792	11.6	11.28	-0.37189	-0.4064	1499.9
0.34	35	60	NaN	-1.1489	14.669	4.9809	-178.04	16.28	-3.4517	10.982	-671.9	1152.1	-0.1033	827.98	1165.2	29.116	24.005	0	0	12.345	8.8909	-15.531	-16.199	-0.72542	2.3839	15.169	15.78	11.62	11.275	-0.36223	-0.41868	1500
0.35	36	60	NaN	-1.1256	14.669	4.9673	-178.03	16.297	-3.4959	11.049	-671.94	1152.1	-0.24629	827.97	1165.3	25.174	24.005	0	0	12.257	8.802	-15.534	-16.202	-0.69412	2.399	15.171	15.795	11.563	11.201	-0.36296	-0.40704	1500
0.36	37	60	NaN	-1.1214	14.665	4.957	-178.04	16.288	-3.4764	11.064	-672	1152.1	-0.17413	827.99	1165.3	26.184	24.005	0	0	12.168	8.7112	-15.536	-16.204	-0.6921	2.3874	15.166	15.787	11.476	11.099	-0.36961	-0.4172	1500.1
0.37	38	60	NaN	-1.1242	14.671	4.9482	-178.05	16.302	-3.463	11.058	-672.05	1152.1	-0.13348	827.94	1165.3	26.879	24.005	0	0	12.076	8.6179	-15.537	-16.205	-0.69673	2.3736	15.173	15.8	11.379	10.991	-0.36369	-0.40548	1500.1
0.38	39	60	NaN	-1.1266	14.681	4.9518	-178.07	16.296	-3.4521	11.029	-672.08	1152.1	-0.095601	827.93	1165.2	32.388	24.005	0	0	12.005	8.5456	-15.539	-16.207	-0.70163	2.3567	15.182	15.795	11.303	10.902	-0.35671	-0.41256	1500.1
0.39	40	60	NaN	-1.129	14.691	4.9519	-178.07	16.288	-3.4661	11.013	-672.09	1152.1	-0.1409	827.94	1165.2	35.805	24.005	0	0	11.94	8.4796	-15.541	-16.209	-0.70293	2.3573	15.191	15.788	11.237	10.837	-0.34981	-0.42148	1500.1
0.4	41	60	NaN	-1.1316	14.701	4.9424	-178.06	16.292	-3.4782	11.021	-672.09	1152.1	-0.1929	827.94	1165.2	31.761	24.005	0	0	11.948	8.4885	-15.543	-16.211	-0.7033	2.3655	15.202	15.791	11.245	10.854	-0.3406	-0.41962	1500.1
0.41	42	60	NaN	-1.1358	14.712	4.9371	-178.07	16.299	-3.4517	11.017	-672.12	1152.1	-0.13119	827.9	1165.2	34.909	24.005	0	0	11.924	8.4637	-15.542	-16.21	-0.70995	2.3596	15.212	15.799	11.214	10.823	-0.32977	-0.41164	1500.1
0.42	43	60	NaN	-1.1519	14.707	4.9558	-178.05	16.312	-3.4639	10.925	-672.18	1152.1	-0.19389	827.9	1165.3	33.142	24.005	0	0	11.501	8.0344	-15.529	-16.197	-0.72719	2.3778	15.209	15.81	10.774	10.412	-0.32071	-0.38762	1500.2
0.43	44	60	NaN	-1.1526	14.702	4.9304	-178.07	16.294	-3.4204	11	-672.21	1152.1	-0.054468	827.92	1165.2	34.619	24.005	0	0	11.285	7.8148	-15.524	-16.192	-0.73045	2.3544	15.203	15.793	10.554	10.169	-0.32151	-0.39941	1500.2
0.44	45	60	NaN	-1.152	14.712	4.9347	-178.06	16.304	-3.4282	10.998	-672.21	1152.1	-0.084921	827.9	1165.2	35.289	24.005	0	0	11.268	7.7977	-15.527	-16.195	-0.72871	2.3653	15.213	15.803	10.539	10.163	-0.31359	-0.39144	1500.2
0.45	46	60	NaN	-1.1532	14.725	4.9372	-178.05	16.312	-3.4468	11.005	-672.2	1152.1	-0.16806	827.89	1165.2	39.329	26.683	0	0	11.23	7.7592	-15.528	-16.196	-0.7265	2.3779	15.227	15.81	10.503	10.137	-0.3012	-0.38598	1500.2
0.46	47	60	NaN	-1.1553	14.736	4.9377	-178.04	16.325	-3.4487	11.019	-672.19	1152.1	-0.19877	827.86	1165.2	39.598	26.373	0	0	11.193	7.7216	-15.529	-16.198	-0.72688	2.385	15.239	15.822	10.466	10.107	-0.29035	-0.37571	1500.2
0.47	48	60	NaN	-1.1551	14.743	4.9488	-178.04	16.331	-3.4408	11.002	-672.19	1152.1	-0.18978	827.83	1165.2	41.474	27.747	0	0	11.166	7.6941	-15.531	-16.199	-0.72764	2.3872	15.246	15.828	10.438	10.081	-0.28479	-0.3708	1500.1
0.48	49	60	NaN	-1.1502	14.747	4.9717	-178.04	16.313	-3.4438	10.952	-672.19	1152.1	-0.21555	827.84	1165.2	40.47	28.532	0	0	11.147	7.6752	-15.532	-16.2	-0.72368	2.3889	15.248	15.812	10.423	10.064	-0.2838	-0.38814	1500.1
0.49	50	60	NaN	-1.1426	14.758	4.9716	-178.03	16.313	-3.4364	10.979	-672.16	1152.1	-0.22905	827.83	1165.2	32.525	30.404	0	0	11.154	7.682	-15.533	-16.202	-0.7145	2.401	15.26	15.812	10.439	10.083	-0.27355	-0.38982	1500.1
0.5	51	60	NaN	-1.1404	14.751	4.9492	-178.04	16.292	-3.4168	11.066	-672.16	1152	-0.16842	827.86	1165.2	38.304	30.76	0	0	11.15	7.6781	-15.534	-16.203	-0.71126	2.3898	15.253	15.79	10.438	10.068	-0.28101	-0.4129	1500.1
0.51	52	60	NaN	-1.1347	14.751	4.9445	-178.04	16.291	-3.4117	11.102	-672.14	1152	-0.16502	827.85	1165.2	38.837	32.283	0	0	11.139	7.667	-15.535	-16.204	-0.70439	2.3935	15.253	15.789	10.434	10.06	-0.2822	-0.41462	1500.1
0.52	53	60	NaN	-1.1319	14.747	4.9575	-178.03	16.292	-3.4284	11.075	-672.13	1152	-0.24053	827.84	1165.2	37.434	33.378	0	0	11.047	7.5743	-15.538	-16.206	-0.69969	2.4054	15.25	15.789	10.348	9.9797	-0.28832	-0.41753	1500.1
0.53	54	60	NaN	-1.1249	14.747	4.9662	-178.02	16.305	-3.4453	11.062	-672.11	1152	-0.31588	827.8	1165.2	40.764	32.455	0	0	10.997	7.5231	-15.541	-16.209	-0.69024	2.4165	15.251	15.801	10.307	9.9396	-0.28999	-0.40767	1500
0.54	55	60	NaN	-1.1152	14.751	4.9658	-178.02	16.315	-3.4382	11.08	-672.08	1152	-0.30631	827.77	1165.2	40.503	33.886	0	0	11.01	7.5368	-15.542	-16.21	-0.68029	2.4154	15.255	15.811	10.33	9.9522	-0.28714	-0.39942	1499.9
0.55	56	60	NaN	-1.1085	14.751	4.964	-178.03	16.295	-3.4012	11.102	-672.04	1152	-0.19397	827.79	1165.2	40.047	35.523	0	0	10.92	7.4453	-15.542	-16.21	-0.67704	2.3968	15.254	15.791	10.243	9.8421	-0.28792	-0.41876	1499.9
0.56	57	60	NaN	-1.0912	14.746	4.9458	-178.05	16.276	-3.3656	11.19	-672.02	1152	-0.083971	827.79	1165.1	40.076	36.8	0	0	10.798	7.3209	-15.542	-16.21	-0.66055	2.3766	15.248	15.773	10.137	9.6975	-0.29346	-0.43682	1499.9
0.57	58	60	NaN	-1.1018	14.739	4.9569	-178.02	16.295	-3.447	11.124	-672.02	1152	-0.36244	827.77	1165.2	41.783	36.268	0	0	10.754	7.277	-15.542	-16.21	-0.66304	2.4218	15.244	15.79	10.091	9.6988	-0.2979	-0.42037	1499.9
0.58	59	60	NaN	-1.0909	14.733	4.9483	-178.02	16.293	-3.4296	11.159	-671.99	1152	-0.31755	827.76	1165.2	41.915	36.081	0	0	10.726	7.2483	-15.543	-16.211	-0.65241	2.4201	15.238	15.788	10.074	9.6684	-0.30434	-0.4233	1499.9
0.59	60	60	NaN	-1.0786	14.725	4.951	-178.03	16.284	-3.4205	11.171	-671.97	1152	-0.29522	827.76	1165.2	42.316	36.779	0	0	10.621	7.1416	-15.544	-16.212	-0.64055	2.4114	15.231	15.779	9.9804	9.553	-0.3133	-0.43324	1499.8
0.6	61	60	NaN	-1.0737	14.717	4.9577	-178.03	16.278	-3.4242	11.158	-671.96	1151.9	-0.30523	827.76	1165.2	40.637	37.801	0	0	10.575	7.095	-15.544	-16.212	-0.63574	2.4084	15.223	15.772	9.9393	9.5034	-0.32166	-0.44047	1499.8
0.61	62	60	NaN	-1.0723	14.71	4.9635	-178.03	16.27	-3.4259	11.141	-671.95	1151.9	-0.3059	827.78	1165.2	40.101	37.344	0	0	10.585	7.1053	-15.544	-16.212	-0.63502	2.4098	15.215	15.765	9.9502	9.5151	-0.32857	-0.44728	1499.8
0.62	63	60	NaN	-1.0664	14.703	4.9698	-178.03	16.258	-3.424	11.136	-671.92	1151.9	-0.30102	827.79	1165.2	40.703	36.223	0	0	10.556	7.0759	-15.545	-16.213	-0.62945	2.4116	15.208	15.754	9.9268	9.4875	-0.33694	-0.45889	1499.8
0.63	64	60	NaN	-1.0574	14.691	4.9658	-178.02	16.258	-3.429	11.167	-671.93	1151.9	-0.31175	827.8	1165.1	42.139	38.201	0	0	10.524	7.0427	-15.544	-16.213	-0.61893	2.418	15.196	15.754	9.9046	9.4607	-0.34883	-0.45902	1499.8
0.64	65	60	NaN	-1.0413	14.674	4.9385	-178.02	16.265	-3.4186	11.252	-671.9	1151.9	-0.27239	827.79	1165.1	38.609	38.043	0	0	10.494	7.0123	-15.542	-16.21	-0.60106	2.4207	15.178	15.76	9.8925	9.433	-0.36355	-0.44969	1499.8
0.65	66	60	NaN	-1.0344	14.651	4.9197	-178.01	16.279	-3.4255	11.309	-671.91	1151.9	-0.28031	827.76	1165.2	40.567	36.082	0	0	10.448	6.9661	-15.54	-16.208	-0.59168	2.4319	15.157	15.773	9.8563	9.3981	-0.38235	-0.4351	1499.8
0.66	67	60	NaN	-1.0343	14.628	4.9251	-178	16.301	-3.4832	11.284	-671.93	1151.9	-0.42021	827.73	1165.2	39.676	37.01	0	0	10.357	6.8735	-15.537	-16.205	-0.58714	2.4487	15.135	15.793	9.7696	9.3222	-0.40185	-0.41246	1499.8
0.67	68	60	NaN	-1.0285	14.612	4.9181	-178.01	16.303	-3.481	11.314	-671.94	1151.9	-0.35864	827.71	1165.2	40.706	37.61	0	0	10.278	6.7938	-15.536	-16.205	-0.5825	2.4332	15.119	15.795	9.6957	9.227	-0.41727	-0.4093	1499.7
0.68	69	60	NaN	-1.0213	14.609	4.9045	-178.04	16.282	-3.4419	11.359	-671.92	1151.9	-0.18697	827.72	1165.1	39.965	38.912	0	0	10.211	6.726	-15.537	-16.205	-0.58013	2.3962	15.115	15.776	9.6312	9.1222	-0.42152	-0.42884	1499.7
0.69	70	60	NaN	-1.0241	14.62	4.9141	-178.06	16.264	-3.4604	11.302	-671.9	1151.9	-0.21854	827.74	1165.1	41.016	36.831	0	0	10.411	6.9285	-15.55	-16.218	-0.58396	2.3764	15.126	15.758	9.827	9.3049	-0.42399	-0.46028	1499.7
0.7	71	60	NaN	-1.0213	14.635	4.9104	-178.09	16.264	-3.4203	11.324	-671.9	1151.9	-0.10838	827.7	1165.1	41.088	37.993	0	0	10.493	7.0115	-15.557	-16.225	-0.58451	2.3514	15.142	15.758	9.9082	9.3629	-0.41528	-0.46767	1499.7
0.71	72	60	NaN	-1.0326	14.648	4.9252	-178.07	16.292	-3.469	11.271	-671.89	1151.9	-0.30637	827.65	1165.2	38.19	37.68	0	0	10.395	6.9122	-15.556	-16.224	-0.59028	2.3772	15.156	15.783	9.8046	9.2894	-0.3996	-0.44097	1499.6
0.72	73	60	NaN	-1.0271	14.661	4.916	-178.08	16.279	-3.4474	11.33	-671.88	1151.8	-0.28981	827.65	1165.1	39.935	36.932	0	0	10.394	6.9108	-15.555	-16.223	-0.58316	2.3677	15.169	15.771	9.8104	9.2785	-0.38605	-0.45268	1499.6
0.73	74	60	NaN	-1.0274	14.677	4.9341	-178.09	16.271	-3.4007	11.299	-671.88	1151.8	-0.18769	827.65	1165.1	41.309	39.049	0	0	10.421	6.9384	-15.554	-16.222	-0.58852	2.3444	15.184	15.764	9.8322	9.2828	-0.37031	-0.4585	1499.6
0.74	75	60	NaN	-1.0271	14.694	4.956	-178.1	16.276	-3.3747	11.261	-671.86	1151.9	-0.16249	827.62	1165.1	40.569	38.088	0	0	10.338	6.8546	-15.552	-16.22	-0.59059	2.3374	15.201	15.77	9.7475	9.1919	-0.35098	-0.45034	1499.6
0.75	76	60	NaN	-1.0242	14.708	4.9738	-178.09	16.281	-3.3724	11.252	-671.83	1151.9	-0.22445	827.6	1165.1	41.263	37.763	0	0	10.236	6.7506	-15.549	-16.217	-0.58561	2.3502	15.215	15.773	9.65	9.1008	-0.3333	-0.44349	1499.5
0.76	77	60	NaN	-1.023	14.714	5.0006	-178.07	16.275	-3.3683	11.227	-671.82	1151.9	-0.27018	827.6	1165.2	39.871	39.452	0	0	10.236	6.7506	-15.547	-16.215	-0.58368	2.3657	15.222	15.766	9.6519	9.1163	-0.32507	-0.44895	1499.5
0.77	78	60	NaN	-1.0166	14.705	5.0203	-178.06	16.28	-3.3637	11.196	-671.83	1151.8	-0.27495	827.59	1165.2	40.015	36.639	0	0	10.208	6.7222	-15.545	-16.213	-0.57832	2.3781	15.214	15.771	9.6293	9.1003	-0.33103	-0.44199	1499.5
0.78	79	60	NaN	-1.0153	14.699	5.0221	-178.06	16.245	-3.3326	11.202	-671.84	1151.9	-0.18272	827.65	1165.1	37.927	37.692	0	0	10.154	6.6674	-15.542	-16.211	-0.58033	2.3708	15.205	15.739	9.5732	9.0382	-0.33752	-0.47185	1499.6
0.79	80	60	NaN	-1.0051	14.657	4.9963	-178.02	16.262	-3.3747	11.298	-671.88	1151.9	-0.30832	827.64	1165.1	39.374	38.205	0	0	10.105	6.6185	-15.541	-16.209	-0.56166	2.4191	15.164	15.754	9.5438	9.0376	-0.37712	-0.45544	1499.6
0.8	81	60	NaN	-0.99914	14.631	4.9828	-178.01	16.261	-3.3613	11.347	-671.91	1151.9	-0.23958	827.64	1165.1	41.012	36.733	0	0	10.075	6.5876	-15.54	-16.208	-0.55646	2.4295	15.139	15.754	9.5185	9.0172	-0.40115	-0.45439	1499.7
0.81	82	60	NaN	-0.9939	14.616	4.9698	-178	16.258	-3.3788	11.389	-671.93	1151.9	-0.25914	827.66	1165.1	40.509	36.487	0	0	10.089	6.6014	-15.537	-16.205	-0.54884	2.4499	15.124	15.751	9.5397	9.0513	-0.41289	-0.45383	1499.7
0.82	83	60	NaN	-0.99043	14.607	4.9617	-177.97	16.254	-3.4226	11.408	-671.95	1151.9	-0.36469	827.7	1165.2	39.345	37.55	0	0	10.104	6.6169	-15.534	-16.202	-0.54067	2.4836	15.114	15.747	9.5632	9.1005	-0.41932	-0.45478	1499.8
0.83	84	60	NaN	-0.99139	14.606	4.9685	-177.96	16.231	-3.4192	11.367	-671.96	1151.9	-0.32547	827.75	1165.1	39.809	37.699	0	0	10.124	6.6375	-15.531	-16.199	-0.5447	2.4901	15.111	15.726	9.5795	9.1276	-0.41986	-0.47324	1499.8
0.84	85	60	NaN	-0.98451	14.599	4.9514	-177.95	16.208	-3.4407	11.415	-671.97	1151.9	-0.35071	827.8	1165.1	40.305	38.795	0	0	10.108	6.6209	-15.528	-16.197	-0.53505	2.495	15.104	15.704	9.5727	9.1159	-0.4246	-0.49276	1499.9
0.85	86	60	NaN	-0.97829	14.6	4.9732	-177.98	16.197	-3.3861	11.341	-672	1151.9	-0.13693	827.84	1165.1	40.45	39.837	0	0	10.07	6.5831	-15.526	-16.194	-0.53984	2.4611	15.103	15.695	9.5307	9.0441	-0.42306	-0.4991	1499.9
0.86	87	60	NaN	-0.97485	14.597	4.9789	-177.99	16.2	-3.3971	11.325	-672.03	1151.9	-0.13799	827.86	1165.1	40.612	37.948	0	0	10.02	6.5315	-15.524	-16.192	-0.53695	2.4463	15.099	15.698	9.4827	8.9778	-0.42491	-0.49447	1500
0.87	88	60	NaN	-0.97679	14.597	4.9913	-177.99	16.215	-3.4127	11.277	-672.06	1151.9	-0.17578	827.85	1165.1	39.371	38.866	0	0	9.9621	6.4731	-15.522	-16.19	-0.53932	2.4442	15.1	15.713	9.4228	8.9172	-0.42173	-0.47748	1500
0.88	89	60	NaN	-0.96625	14.598	4.9892	-177.99	16.241	-3.4389	11.277	-672.08	1151.9	-0.25761	827.84	1165.1	40.146	38.299	0	0	9.8945	6.4045	-15.52	-16.188	-0.52564	2.4457	15.102	15.737	9.3688	8.8502	-0.41762	-0.45138	1500
0.89	90	60	NaN	-0.9503	14.592	4.9703	-178	16.264	-3.4721	11.332	-672.11	1151.9	-0.36747	827.84	1165.2	39.672	36.108	0	0	9.8689	6.3785	-15.519	-16.187	-0.5034	2.4494	15.099	15.757	9.3655	8.8279	-0.41946	-0.42941	1500.1
0.9	91	60	NaN	-0.94679	14.583	4.9538	-178	16.269	-3.4787	11.368	-672.17	1151.9	-0.39705	827.88	1165.2	40.874	37.434	0	0	9.8554	6.3648	-15.517	-16.186	-0.49743	2.4475	15.092	15.761	9.358	8.8123	-0.42581	-0.42501	1500.1
0.91	92	60	NaN	-0.93723	14.587	4.9479	-178.04	16.254	-3.4124	11.372	-672.21	1151.9	-0.17858	827.93	1165.1	41.077	38.275	0	0	9.3788	5.8812	-15.569	-16.237	-0.49609	2.4038	15.094	15.747	8.8827	8.285	-0.47488	-0.49062	1500.2
0.92	93	60	NaN	-0.95144	14.597	4.9766	-178.05	16.266	-3.3857	11.255	-672.23	1151.9	-0.099517	827.91	1165.2	40.141	38.403	0	0	8.7519	5.2452	-15.638	-16.306	-0.51778	2.3837	15.103	15.76	8.2341	7.6289	-0.53538	-0.54598	1500.2
0.93	94	60	NaN	-0.9408	14.597	4.9484	-178.06	16.27	-3.409	11.309	-672.26	1151.9	-0.16391	827.96	1165.2	40.711	40.059	0	0	8.1251	4.6092	-15.707	-16.375	-0.50264	2.3791	15.105	15.762	7.6224	6.9883	-0.60232	-0.61315	1500.3
0.94	95	60	NaN	-0.94369	14.602	4.9148	-178.07	16.275	-3.4067	11.359	-672.32	1151.9	-0.14286	827.98	1165.2	40.364	36.83	0	0	7.7348	4.2131	-15.738	-16.407	-0.50446	2.3644	15.11	15.767	7.2303	6.5775	-0.62843	-0.63973	1500.4
0.95	96	60	NaN	-0.95179	14.61	4.886	-178.08	16.28	-3.4254	11.404	-672.36	1151.9	-0.1859	827.99	1165.2	39.558	36.105	0	0	7.562	4.0378	-15.735	-16.404	-0.50919	2.3636	15.118	15.771	7.0528	6.4015	-0.61716	-0.63248	1500.5
0.96	97	60	NaN	-0.95833	14.62	4.8704	-178.07	16.288	-3.4564	11.424	-672.37	1151.9	-0.27481	828.01	1165.2	38.496	37.662	0	0	7.8261	4.3058	-15.732	-16.4	-0.51158	2.375	15.129	15.779	7.3145	6.6808	-0.60317	-0.62174	1500.5
0.97	98	60	NaN	-0.96642	14.632	4.8748	-178.07	16.302	-3.4458	11.383	-672.38	1151.9	-0.24864	828	1165.2	40.287	38.734	0	0	8.0547	4.5378	-15.732	-16.4	-0.52226	2.3752	15.142	15.793	7.5325	6.913	-0.59053	-0.60771	1500.5
0.98	99	60	NaN	-0.97492	14.642	4.8855	-178.07	16.297	-3.4108	11.342	-672.42	1151.9	-0.15253	828.01	1165.2	40.261	39.151	0	0	8.0737	4.5571	-15.74	-16.408	-0.536	2.3696	15.149	15.79	7.5377	6.9267	-0.59072	-0.61758	1500.5
0.99	100	60	NaN	-0.96957	14.66	4.8616	-178.06	16.314	-3.4283	11.412	-672.39	1151.9	-0.20405	828	1165.2	39.952	38.824	0	0	8.1289	4.6131	-15.744	-16.412	-0.526	2.3845	15.168	15.807	7.6029	6.9975	-0.57624	-0.60519	1500.5
1	101	60	NaN	-0.99393	14.667	4.9137	-178.04	16.319	-3.424	11.216	-672.46	1152	-0.20671	828	1165.2	39.791	37.684	0	0	8.288	4.7745	-15.739	-16.407	-0.55778	2.3983	15.172	15.814	7.7303	7.1728	-0.56649	-0.59335	1500.6
1.01	102	60	NaN	-0.99241	14.664	4.9027	-178.03	16.335	-3.4401	11.241	-672.51	1152	-0.26017	827.98	1165.2	38.836	40.181	0	0	8.3496	4.837	-15.739	-16.407	-0.55324	2.4124	15.171	15.828	7.7964	7.2494	-0.56806	-0.57856	1500.6
1.02	103	60	NaN	-0.98775	14.673	4.8941	-178.01	16.354	-3.4666	11.259	-672.52	1152	-0.34481	827.96	1165.3	40.722	39.533	0	0	8.3629	4.8505	-15.742	-16.41	-0.54466	2.4312	15.181	15.846	7.8183	7.2818	-0.56106	-0.5637	1500.6
1.03	104	60	NaN	-0.98958	14.693	4.9081	-178	16.355	-3.479	11.197	-672.52	1152	-0.38511	827.97	1165.3	39.136	36.331	0	0	8.6541	5.1459	-15.745	-16.413	-0.54735	2.4415	15.2	15.848	8.1067	7.5874	-0.54477	-0.56465	1500.6
1.04	105	60	NaN	-0.98827	14.71	4.9075	-178.01	16.334	-3.4643	11.176	-672.54	1152	-0.33074	827.99	1165.2	39.666	36.893	0	0	8.9491	5.4453	-15.748	-16.416	-0.54891	2.4296	15.215	15.829	8.4002	7.8749	-0.53298	-0.58759	1500.6
1.05	106	60	NaN	-0.99321	14.724	4.9109	-178.02	16.326	-3.4399	11.119	-672.55	1152	-0.24703	827.97	1165.2	40.699	37.387	0	0	9.25	5.7505	-15.752	-16.42	-0.55924	2.4189	15.228	15.823	8.6907	8.1695	-0.52368	-0.59706	1500.6
1.06	107	60	NaN	-0.99125	14.735	4.8772	-178.01	16.312	-3.456	11.162	-672.61	1152	-0.29406	827.95	1165.2	39.911	38.685	0	0	9.5508	6.0558	-15.755	-16.423	-0.55385	2.4288	15.24	15.807	8.997	8.4846	-0.51504	-0.61677	1500.7
1.07	108	60	NaN	-0.99099	14.736	4.8691	-178.02	16.299	-3.4475	11.158	-672.64	1152	-0.25941	827.95	1165.2	40.672	37.942	0	0	9.8517	6.3611	-15.759	-16.427	-0.55505	2.4202	15.241	15.794	9.2966	8.7813	-0.51814	-0.63307	1500.7
1.08	109	60	NaN	-0.99886	14.744	4.8651	-178.02	16.288	-3.4435	11.126	-672.67	1152	-0.24417	827.94	1165.2	39.276	39.124	0	0	9.9594	6.4703	-15.762	-16.43	-0.56474	2.4135	15.248	15.783	9.3946	8.8838	-0.51405	-0.64672	1500.7
1.09	110	60	NaN	-1.0049	14.75	4.8671	-178.02	16.28	-3.4508	11.086	-672.69	1152	-0.26449	827.93	1165.2	40.973	37.949	0	0	9.9974	6.5089	-15.764	-16.433	-0.57157	2.4129	15.254	15.777	9.4258	8.9218	-0.51083	-0.65584	1500.7
1.1	111	60	NaN	-1.0028	14.754	4.8646	-178.02	16.276	-3.4596	11.085	-672.7	1152	-0.29794	827.92	1165.2	41.181	37.114	0	0	9.9787	6.49	-15.763	-16.431	-0.56824	2.4168	15.258	15.773	9.4105	8.9068	-0.50545	-0.65846	1500.7
1.11	112	60	NaN	-0.9965	14.763	4.848	-178.02	16.27	-3.4538	11.135	-672.7	1152	-0.3002	827.91	1165.2	38.278	37.322	0	0	9.9601	6.4711	-15.762	-16.43	-0.55991	2.4162	15.266	15.766	9.4002	8.8873	-0.49559	-0.66359	1500.7
1.12	113	60	NaN	-0.99829	14.769	4.8437	-178.04	16.252	-3.427	11.127	-672.7	1152	-0.22309	827.93	1165.2	40.755	37.427	0	0	9.9415	6.4522	-15.76	-16.429	-0.56492	2.392	15.271	15.75	9.3766	8.8441	-0.48981	-0.67819	1500.7
1.13	114	60	NaN	-1.0076	14.767	4.8445	-178.03	16.261	-3.4445	11.089	-672.72	1152.1	-0.30195	827.91	1165.2	40.819	39.624	0	0	10.123	6.6366	-15.763	-16.431	-0.57272	2.4072	15.269	15.759	9.5506	9.0438	-0.49358	-0.67198	1500.7
1.14	115	60	NaN	-1.0123	14.769	4.8395	-178.01	16.283	-3.4908	11.083	-672.73	1152.1	-0.47745	827.88	1165.2	40.633	38.553	0	0	10.205	6.7198	-15.763	-16.431	-0.57095	2.4335	15.271	15.78	9.6343	9.1533	-0.49207	-0.65107	1500.7
1.15	116	60	NaN	-1.0109	14.769	4.8212	-178.02	16.286	-3.4511	11.133	-672.73	1152.1	-0.37249	827.85	1165.2	40.351	37.705	0	0	9.9828	6.4941	-15.759	-16.427	-0.57166	2.4201	15.271	15.784	9.4112	8.9142	-0.48783	-0.64271	1500.7
1.16	117	60	NaN	-1.015	14.768	4.824	-178.03	16.28	-3.4246	11.118	-672.74	1152.1	-0.29844	827.85	1165.2	37.831	35.934	0	0	9.8657	6.3753	-15.757	-16.425	-0.57912	2.4071	15.268	15.779	9.2866	8.7824	-0.48871	-0.64574	1500.7
1.17	118	60	NaN	-1.0215	14.765	4.8391	-178.03	16.272	-3.4301	11.061	-672.75	1152.1	-0.32206	827.86	1165.2	39.481	39.173	0	0	10.042	6.5537	-15.764	-16.432	-0.58684	2.4091	15.265	15.772	9.4547	8.9628	-0.4995	-0.65984	1500.7
1.18	119	60	NaN	-1.0199	14.762	4.8316	-178.02	16.264	-3.417	11.077	-672.74	1152.1	-0.2885	827.87	1165.2	39.129	39.592	0	0	10.266	6.7809	-15.766	-16.434	-0.58592	2.4098	15.261	15.765	9.6796	9.1907	-0.50516	-0.6695	1500.7
1.19	120	60	NaN	-1.0165	14.762	4.8101	-178.02	16.272	-3.4242	11.135	-672.73	1152.1	-0.30943	827.87	1165.2	39.117	36.039	0	0	10.516	7.0351	-15.765	-16.433	-0.57956	2.4138	15.261	15.773	9.9364	9.4489	-0.5037	-0.66051	1500.7
1.2	121	60	NaN	-1.0173	14.757	4.8122	-178	16.3	-3.4499	11.084	-672.71	1152.1	-0.41294	827.82	1165.3	39.391	36.423	0	0	10.766	7.2892	-15.764	-16.432	-0.57833	2.442	15.259	15.799	10.188	9.7312	-0.50563	-0.6332	1500.6
1.21	122	60	NaN	-1.0102	14.751	4.8109	-178	16.275	-3.4257	11.075	-672.7	1152.1	-0.34072	827.86	1165.2	39.888	37.871	0	0	10.959	7.4841	-15.765	-16.434	-0.57434	2.4355	15.25	15.776	10.384	9.9196	-0.51537	-0.65761	1500.7
1.22	123	60	NaN	-1.0065	14.733	4.7979	-178	16.273	-3.4052	11.095	-672.71	1152.1	-0.28256	827.86	1165.2	39.845	37.595	0	0	11.065	7.5925	-15.77	-16.438	-0.57208	2.4342	15.233	15.774	10.493	10.027	-0.53722	-0.66397	1500.7
1.23	124	60	NaN	-1.0082	14.721	4.8063	-177.99	16.271	-3.4195	11.045	-672.7	1152.1	-0.32741	827.89	1165.2	40.235	37.319	0	0	11.172	7.7009	-15.774	-16.442	-0.57403	2.4411	15.221	15.772	10.598	10.142	-0.55367	-0.67062	1500.7
1.24	125	60	NaN	-1.0109	14.717	4.8169	-177.99	16.266	-3.4288	10.991	-672.67	1152.1	-0.34796	827.92	1165.2	41.135	37.736	0	0	11.279	7.8094	-15.779	-16.447	-0.57792	2.4412	15.215	15.768	10.701	10.251	-0.56321	-0.67922	1500.7
1.25	126	60	NaN	-1.0099	14.707	4.8021	-178	16.276	-3.3997	11.021	-672.64	1152.1	-0.24527	827.9	1165.2	38.084	36.834	0	0	11.362	7.8939	-15.786	-16.454	-0.57976	2.4272	15.205	15.778	10.783	10.321	-0.5812	-0.67636	1500.6
1.26	127	60	NaN	-1.0091	14.68	4.8253	-178.01	16.285	-3.4288	10.93	-672.66	1152.1	-0.32306	827.92	1165.2	39.457	38.069	0	0	11.438	7.9711	-15.795	-16.463	-0.57946	2.4244	15.178	15.786	10.859	10.395	-0.61626	-0.67687	1500.7
1.27	128	60	NaN	-1.0032	14.642	4.8058	-178	16.297	-3.4521	10.97	-672.67	1152.1	-0.40681	827.93	1165.2	38.802	38.338	0	0	11.515	8.0483	-15.803	-16.471	-0.56884	2.4357	15.142	15.797	10.946	10.484	-0.66096	-0.67459	1500.7
1.28	129	60	NaN	-0.99776	14.626	4.7962	-178.01	16.309	-3.4185	10.987	-672.64	1152.1	-0.30781	827.92	1165.2	41.465	36.665	0	0	11.595	8.1301	-15.807	-16.475	-0.56651	2.4214	15.126	15.809	11.029	10.552	-0.681	-0.66637	1500.7
1.29	130	60	NaN	-1.0037	14.611	4.7976	-178	16.315	-3.431	10.95	-672.62	1152.1	-0.35289	827.95	1165.2	40.7	37.863	0	0	11.68	8.216	-15.807	-16.475	-0.57216	2.4276	15.111	15.815	11.108	10.644	-0.6959	-0.65945	1500.7
1.3	131	60	NaN	-1.0041	14.588	4.7969	-178.01	16.325	-3.4321	10.92	-672.63	1152.1	-0.35374	827.96	1165.2	38.659	37.391	0	0	11.685	8.2207	-15.816	-16.484	-0.57365	2.4184	15.089	15.825	11.111	10.639	-0.72741	-0.65911	1500.7
1.31	132	60	NaN	-1.0009	14.565	4.7949	-178.03	16.337	-3.4188	10.885	-672.63	1152.1	-0.31536	827.94	1165.2	39.25	39.665	0	0	11.643	8.179	-15.823	-16.491	-0.57324	2.3982	15.066	15.837	11.07	10.577	-0.75742	-0.65443	1500.7
1.32	133	60	NaN	-1.006	14.552	4.7968	-178.03	16.343	-3.4319	10.82	-672.61	1152.2	-0.37605	827.97	1165.2	40.49	37.88	0	0	11.511	8.0445	-15.822	-16.49	-0.57855	2.3976	15.052	15.843	10.932	10.442	-0.77036	-0.64729	1500.7
1.33	134	60	NaN	-1.0082	14.543	4.7883	-178.03	16.347	-3.4431	10.828	-672.63	1152.1	-0.41286	827.99	1165.3	39.68	37.574	0	0	11.362	7.8932	-15.823	-16.491	-0.57899	2.4011	15.044	15.846	10.783	10.294	-0.77891	-0.64517	1500.7
1.34	135	60	NaN	-1.0066	14.531	4.7767	-178.04	16.351	-3.4033	10.805	-672.61	1152.1	-0.3244	827.98	1165.3	39.814	36.85	0	0	11.167	7.6957	-15.828	-16.496	-0.58168	2.385	15.032	15.85	10.585	10.081	-0.79553	-0.64564	1500.7
1.35	136	60	NaN	-1.0107	14.519	4.7495	-178.04	16.332	-3.4153	10.824	-672.62	1152.1	-0.37368	828.04	1165.3	40.617	36.162	0	0	10.972	7.4982	-15.833	-16.501	-0.58314	2.3864	15.02	15.832	10.389	9.8846	-0.81253	-0.66948	1500.8
1.36	137	60	NaN	-1.0204	14.515	4.73	-178.04	16.32	-3.411	10.798	-672.62	1152.1	-0.37539	828.08	1165.2	38.878	37.616	0	0	10.772	7.2949	-15.838	-16.506	-0.59385	2.3862	15.015	15.82	10.178	9.681	-0.82322	-0.68615	1500.8
1.37	138	60	NaN	-1.0311	14.515	4.7185	-178.03	16.329	-3.4069	10.752	-672.63	1152.2	-0.38704	828.07	1165.3	38.578	38.85	0	0	10.381	6.898	-15.841	-16.509	-0.60585	2.3936	15.016	15.829	9.775	9.2916	-0.82512	-0.68046	1500.8
1.38	139	60	NaN	-1.0391	14.525	4.6913	-178.02	16.339	-3.4114	10.775	-672.63	1152.1	-0.42166	828.08	1165.3	40.538	38.39	0	0	9.9897	6.5011	-15.844	-16.512	-0.61161	2.4074	15.027	15.838	9.3781	8.9085	-0.81715	-0.67447	1500.8
1.39	140	60	NaN	-1.047	14.547	4.6475	-178.01	16.332	-3.4162	10.866	-672.61	1152.1	-0.44139	828.13	1165.3	41.299	35.543	0	0	9.5986	6.1043	-15.847	-16.515	-0.61532	2.4181	15.049	15.829	8.9833	8.5224	-0.79787	-0.68593	1500.8
1.4	141	60	NaN	-1.0657	14.571	4.6635	-178	16.343	-3.4219	10.783	-672.61	1152.1	-0.46493	828.15	1165.3	40.387	40.179	0	0	9.5703	6.0756	-15.853	-16.521	-0.63632	2.4281	15.074	15.84	8.934	8.5037	-0.779	-0.6816	1500.9
1.41	142	60	NaN	-1.0707	14.589	4.6671	-177.99	16.337	-3.4125	10.761	-672.61	1152.1	-0.44003	828.2	1165.3	39.77	38.768	0	0	9.6365	6.1427	-15.86	-16.529	-0.64312	2.4383	15.091	15.834	8.9934	8.581	-0.76926	-0.69439	1500.9
1.42	143	60	NaN	-1.0891	14.626	4.6854	-177.98	16.353	-3.4172	10.692	-672.58	1152.1	-0.4573	828.2	1165.3	40.09	36.45	0	0	9.7027	6.2099	-15.868	-16.536	-0.66349	2.448	15.128	15.851	9.0392	8.6579	-0.73943	-0.68461	1500.9
1.43	144	60	NaN	-1.1023	14.647	4.707	-177.98	16.356	-3.4027	10.607	-672.57	1152.2	-0.41181	828.21	1165.3	39.779	39.801	0	0	9.7442	6.252	-15.874	-16.542	-0.68165	2.4386	15.148	15.856	9.0625	8.6906	-0.72637	-0.68686	1500.9
1.44	145	60	NaN	-1.1151	14.659	4.7213	-177.98	16.363	-3.4161	10.536	-672.59	1152.2	-0.45734	828.24	1165.3	39.053	38.93	0	0	9.646	6.1524	-15.878	-16.546	-0.69546	2.444	15.16	15.863	8.9506	8.5964	-0.71875	-0.68326	1500.9
1.45	146	60	NaN	-1.1211	14.669	4.7144	-177.97	16.371	-3.4144	10.541	-672.63	1152.2	-0.46273	828.27	1165.3	38.773	37.088	0	0	9.5478	6.0528	-15.882	-16.551	-0.70104	2.4491	15.169	15.871	8.8468	8.5019	-0.71372	-0.67917	1501
1.46	147	60	NaN	-1.1153	14.676	4.6891	-177.99	16.369	-3.3598	10.622	-672.65	1152.2	-0.30801	828.28	1165.2	40.635	36.248	0	0	9.4497	5.9532	-15.886	-16.555	-0.69807	2.4311	15.173	15.872	8.7516	8.3842	-0.71295	-0.68311	1501
1.47	148	60	NaN	-1.1227	14.681	4.6834	-177.97	16.39	-3.3987	10.612	-672.69	1152.2	-0.44635	828.27	1165.3	40.348	38.624	0	0	9.3515	5.8535	-15.891	-16.559	-0.7006	2.4499	15.18	15.891	8.6509	8.3035	-0.71027	-0.66778	1501.1
1.48	149	60	NaN	-1.1318	14.687	4.6802	-177.95	16.42	-3.469	10.598	-672.74	1152.2	-0.68913	828.28	1165.4	40.897	39.925	0	0	9.3013	5.8026	-15.896	-16.564	-0.70092	2.4832	15.188	15.918	8.6003	8.2858	-0.70826	-0.64569	1501.1
1.49	150	60	NaN	-1.13	14.708	4.6806	-177.96	16.408	-3.4093	10.591	-672.77	1152.3	-0.52367	828.3	1165.3	39.759	36.805	0	0	9.366	5.8682	-15.905	-16.573	-0.70576	2.4611	15.206	15.91	8.6602	8.3293	-0.69887	-0.66294	1501.2
1.5	151	60	NaN	-1.1316	14.723	4.6761	-177.97	16.401	-3.3858	10.591	-672.8	1152.3	-0.47413	828.32	1165.3	39.234	38.393	0	0	9.4307	5.9339	-15.914	-16.582	-0.70921	2.451	15.22	15.905	8.7214	8.3849	-0.69365	-0.67713	1501.2
1.51	152	60	NaN	-1.1303	14.735	4.6836	-177.97	16.399	-3.3796	10.56	-672.83	1152.3	-0.47565	828.33	1165.3	40.12	36.769	0	0	9.4953	5.9995	-15.923	-16.591	-0.70911	2.4485	15.23	15.903	8.7862	8.448	-0.69223	-0.68779	1501.3
1.52	153	60	NaN	-1.1271	14.743	4.6943	-177.97	16.395	-3.369	10.522	-672.89	1152.3	-0.45321	828.34	1165.3	39.769	37.293	0	0	9.445	5.9484	-15.925	-16.593	-0.70821	2.4446	15.238	15.9	8.7368	8.393	-0.68712	-0.69246	1501.3
1.53	154	60	NaN	-1.1244	14.746	4.6865	-177.98	16.387	-3.3628	10.536	-672.98	1152.4	-0.43512	828.37	1165.3	38.918	38.453	0	0	9.3388	5.8407	-15.923	-16.591	-0.70565	2.4431	15.24	15.894	8.6332	8.2838	-0.68296	-0.69759	1501.4
1.54	155	60	NaN	-1.1112	14.742	4.6656	-177.97	16.372	-3.3731	10.618	-673.05	1152.3	-0.47599	828.41	1165.3	40.415	38.093	0	0	9.393	5.8956	-15.919	-16.587	-0.68784	2.4562	15.236	15.878	8.7051	8.3519	-0.68234	-0.70875	1501.6
1.55	156	60	NaN	-1.1048	14.736	4.6471	-177.96	16.384	-3.3762	10.674	-673.13	1152.3	-0.49729	828.38	1165.3	39.2	37.972	0	0	9.6714	6.1782	-15.916	-16.584	-0.67854	2.4665	15.231	15.889	8.9929	8.6447	-0.68492	-0.69472	1501.6
1.56	157	60	NaN	-1.1107	14.745	4.6842	-177.95	16.392	-3.3815	10.553	-673.21	1152.4	-0.52218	828.38	1165.3	39.065	38.411	0	0	10.267	6.7828	-15.915	-16.583	-0.68814	2.4756	15.238	15.899	9.5792	9.2584	-0.67652	-0.68414	1501.7
1.57	158	60	NaN	-1.1205	14.755	4.708	-177.93	16.405	-3.4008	10.471	-673.27	1152.4	-0.58368	828.37	1165.3	39.719	38.946	0	0	9.9812	6.4925	-15.916	-16.584	-0.6987	2.4927	15.248	15.912	9.2825	8.9852	-0.66829	-0.67166	1501.7
1.58	159	60	NaN	-1.1299	14.754	4.7217	-177.94	16.401	-3.3715	10.414	-673.34	1152.4	-0.46755	828.39	1165.3	38.517	37.202	0	0	9.4688	5.9726	-15.918	-16.586	-0.71479	2.4787	15.244	15.91	8.754	8.4513	-0.6732	-0.67535	1501.8
1.59	160	60	NaN	-1.1378	14.74	4.7193	-177.95	16.398	-3.3437	10.405	-673.44	1152.4	-0.35187	828.38	1165.3	40.416	36.564	0	0	8.9564	5.4526	-15.919	-16.588	-0.72745	2.4649	15.23	15.908	8.2289	7.9175	-0.6894	-0.67969	1501.9
1.6	161	60	NaN	-1.1474	14.725	4.695	-177.93	16.413	-3.3858	10.465	-673.55	1152.4	-0.47061	828.36	1165.3	39.817	38.277	0	0	8.4439	4.9327	-15.921	-16.589	-0.73026	2.4889	15.217	15.921	7.7137	7.4216	-0.7045	-0.66793	1502
1.61	162	60	NaN	-1.167	14.722	4.6822	-177.94	16.402	-3.4049	10.477	-673.68	1152.4	-0.48256	828.38	1165.3	39.252	38.698	0	0	7.9315	4.4128	-15.923	-16.591	-0.749	2.4783	15.212	15.912	7.1825	6.8911	-0.71063	-0.67933	1502.2
1.62	163	60	NaN	-1.1885	14.728	4.6931	-177.94	16.421	-3.4365	10.41	-673.78	1152.5	-0.55302	828.32	1165.3	39.351	37.266	0	0	7.4242	3.898	-15.927	-16.595	-0.77031	2.4814	15.218	15.931	6.6539	6.3794	-0.7085	-0.66394	1502.2
1.63	164	60	NaN	-1.1977	14.739	4.6788	-177.97	16.398	-3.4122	10.445	-673.85	1152.5	-0.45363	828.34	1165.3	40.538	38.453	0	0	6.9213	3.3878	-15.932	-16.6	-0.78196	2.45	15.228	15.909	6.1394	5.8378	-0.70444	-0.69192	1502.3
1.64	165	60	NaN	-1.2166	14.762	4.6754	-177.98	16.378	-3.412	10.444	-673.9	1152.5	-0.44771	828.36	1165.3	39.992	38.085	0	0	6.4185	2.8776	-15.938	-16.606	-0.80116	2.438	15.25	15.89	5.6173	5.3156	-0.68767	-0.71579	1502.4
1.65	166	60	NaN	-1.2417	14.788	4.6859	-177.98	16.376	-3.4241	10.405	-674	1152.5	-0.50592	828.34	1165.3	39.286	36.897	0	0	5.9156	2.3674	-15.943	-16.611	-0.82556	2.4342	15.276	15.889	5.09	4.8016	-0.66773	-0.72249	1502.4
1.66	167	60	NaN	-1.2594	14.811	4.6971	-177.99	16.378	-3.4095	10.377	-674.1	1152.5	-0.5017	828.29	1165.3	39.717	39.281	0	0	5.4128	1.8572	-15.949	-16.617	-0.84453	2.4226	15.297	15.892	4.5682	4.2798	-0.65199	-0.72516	1502.5
1.67	168	60	NaN	-1.2638	14.825	4.6958	-178.01	16.369	-3.3587	10.397	-674.17	1152.5	-0.39664	828.25	1165.2	39.799	36.595	0	0	4.9099	1.347	-15.954	-16.623	-0.8522	2.4039	15.31	15.885	4.0577	3.7509	-0.64425	-0.73768	1502.5
1.68	169	60	NaN	-1.2709	14.826	4.6851	-178.01	16.369	-3.3342	10.44	-674.29	1152.5	-0.38227	828.22	1165.2	40.387	39.317	0	0	4.407	0.83676	-15.96	-16.628	-0.85826	2.3996	15.311	15.883	3.5488	3.2363	-0.64854	-0.7446	1502.6
1.69	170	60	NaN	-1.2683	14.845	4.6583	-178	16.376	-3.324	10.576	-674.41	1152.5	-0.43056	828.15	1165.3	39.512	38.532	0	0	3.9042	0.32655	-15.965	-16.634	-0.84854	2.4182	15.332	15.89	3.0557	2.7447	-0.63382	-0.744	1502.6
1.7	171	60	NaN	-1.2699	14.851	4.6739	-178	16.38	-3.3285	10.548	-674.46	1152.5	-0.46831	828.13	1165.3	39.557	36.059	0	0	3.4118	-0.17308	-15.971	-16.639	-0.84982	2.4196	15.337	15.894	2.5619	2.2465	-0.63354	-0.74545	1502.7
1.71	172	60	NaN	-1.2796	14.875	4.6907	-177.98	16.355	-3.3464	10.52	-674.54	1152.5	-0.5886	828.13	1165.3	41.263	39.893	0	0	3.1983	-0.38962	-15.976	-16.644	-0.85607	2.4389	15.36	15.869	2.3423	2.0492	-0.61534	-0.77482	1502.8
1.72	173	60	NaN	-1.2836	14.899	4.7038	-177.98	16.334	-3.3313	10.503	-674.61	1152.6	-0.58349	828.13	1165.3	39.695	37.908	0	0	3.0115	-0.57924	-15.979	-16.647	-0.86092	2.4431	15.384	15.849	2.1505	1.8639	-0.59465	-0.79821	1502.8
1.73	174	60	NaN	-1.2785	14.913	4.7107	-177.97	16.32	-3.3091	10.498	-674.67	1152.6	-0.53442	828.11	1165.3	40.647	38.596	0	0	2.8614	-0.73145	-15.979	-16.647	-0.85789	2.4472	15.398	15.835	2.0036	1.7158	-0.58039	-0.81182	1502.9
1.74	175	60	NaN	-1.2726	14.926	4.7103	-177.95	16.299	-3.3177	10.51	-674.74	1152.6	-0.58746	828.1	1165.3	38.855	39.231	0	0	2.7114	-0.88367	-15.979	-16.647	-0.84946	2.476	15.411	15.815	1.862	1.5923	-0.56754	-0.83221	1502.9
1.75	176	60	NaN	-1.2746	14.954	4.7077	-177.94	16.284	-3.3031	10.525	-674.8	1152.6	-0.51155	828.07	1165.2	40.695	35.926	0	0	2.5614	-1.0359	-15.979	-16.647	-0.85386	2.4846	15.438	15.801	1.7075	1.4487	-0.54078	-0.84602	1503
1.76	177	60	NaN	-1.2753	14.968	4.6937	-177.92	16.25	-3.3203	10.55	-674.82	1152.6	-0.54779	828.11	1165.2	41.352	38.253	0	0	2.4114	-1.1881	-15.979	-16.647	-0.85224	2.5042	15.451	15.767	1.5591	1.3161	-0.52768	-0.87937	1503
1.77	178	60	NaN	-1.2705	14.98	4.6768	-177.9	16.25	-3.3489	10.588	-674.84	1152.6	-0.60228	828.1	1165.2	41.179	38.83	0	0	2.2614	-1.3403	-15.979	-16.647	-0.84392	2.53	15.463	15.767	1.4174	1.1896	-0.51523	-0.88027	1503
1.78	179	60	NaN	-1.266	14.999	4.6658	-177.88	16.241	-3.3709	10.609	-674.85	1152.6	-0.61693	828.09	1165.2	40.589	37.503	0	0	2.1113	-1.4925	-15.979	-16.647	-0.83805	2.5464	15.482	15.758	1.2733	1.0539	-0.49618	-0.88888	1503
1.79	180	60	NaN	-1.2655	15.017	4.6682	-177.88	16.226	-3.3641	10.586	-674.85	1152.6	-0.54635	828.1	1165.2	39.472	39.128	0	0	1.9613	-1.6447	-15.979	-16.647	-0.84118	2.5412	15.499	15.745	1.1201	0.89649	-0.47975	-0.90191	1503
1.8	181	60	NaN	-1.2632	15.025	4.6678	-177.89	16.219	-3.3491	10.572	-674.85	1152.6	-0.4604	828.11	1165.2	39.314	36.726	0	0	1.8113	-1.797	-15.979	-16.647	-0.84261	2.5293	15.505	15.739	0.96869	0.73232	-0.4736	-0.90815	1503.1
1.81	182	60	NaN	-1.2552	15.022	4.6552	-177.89	16.226	-3.3592	10.606	-674.86	1152.6	-0.45611	828.1	1165.2	39.717	38.955	0	0	1.6613	-1.9492	-15.979	-16.647	-0.83348	2.5282	15.503	15.744	0.82779	0.57907	-0.47536	-0.90231	1503.1
1.82	183	60	NaN	-1.2545	15.026	4.6634	-177.9	16.237	-3.3853	10.579	-674.85	1152.6	-0.51003	828.08	1165.2	40.185	37.587	0	0	1.4707	-2.1425	-15.976	-16.644	-0.83173	2.5225	15.507	15.756	0.63899	0.37995	-0.46895	-0.88734	1503
1.83	184	60	NaN	-1.2487	15.009	4.641	-177.92	16.256	-3.4035	10.634	-674.88	1152.5	-0.52441	828.05	1165.2	40.29	37.63	0	0	1.1863	-2.4311	-15.965	-16.634	-0.82335	2.5038	15.492	15.774	0.36298	0.07269	-0.47379	-0.86001	1503
1.84	185	60	NaN	-1.2387	15.002	4.6091	-177.94	16.241	-3.4162	10.757	-674.88	1152.5	-0.55498	828.08	1165.2	38.765	35.998	0	0	0.90193	-2.7196	-15.955	-16.623	-0.80744	2.4945	15.485	15.758	0.094493	-0.22511	-0.47032	-0.86562	1503.1
1.85	186	60	NaN	-1.2417	15.001	4.6184	-177.95	16.236	-3.385	10.732	-674.87	1152.5	-0.4607	828.08	1165.2	40.525	37.035	0	0	0.61754	-3.0082	-15.945	-16.613	-0.81505	2.4732	15.484	15.753	-0.19751	-0.53503	-0.46127	-0.85982	1503
1.86	187	60	NaN	-1.2456	14.998	4.6203	-177.97	16.234	-3.3749	10.73	-674.87	1152.5	-0.43983	828.09	1165.2	39.692	37.602	0	0	0.27896	-3.3517	-15.925	-16.593	-0.81978	2.4585	15.481	15.751	-0.54083	-0.89322	-0.44397	-0.84204	1503.1
1.87	188	60	NaN	-1.2494	14.999	4.6229	-177.99	16.23	-3.3691	10.733	-674.86	1152.5	-0.43445	828.1	1165.2	39.178	38.258	0	0	-0.087499	-3.7235	-15.9	-16.568	-0.82366	2.4404	15.482	15.746	-0.91116	-1.2831	-0.41804	-0.82195	1503.1
1.88	189	60	NaN	-1.2557	15.009	4.6455	-178	16.229	-3.346	10.675	-674.84	1152.5	-0.37568	828.11	1165.2	38.65	36.161	0	0	-0.45396	-4.0954	-15.875	-16.543	-0.8344	2.417	15.492	15.746	-1.2884	-1.6784	-0.38311	-0.797	1503
1.89	190	60	NaN	-1.2507	15.013	4.6272	-177.99	16.246	-3.4061	10.746	-674.83	1152.5	-0.58304	828.11	1165.3	37.48	36.222	0	0	-0.82041	-4.4672	-15.85	-16.518	-0.81878	2.4453	15.499	15.76	-1.6392	-2.0219	-0.35109	-0.75886	1503
1.9	191	60	NaN	-1.2486	15.027	4.6344	-178	16.234	-3.3924	10.749	-674.8	1152.5	-0.52799	828.13	1165.2	38.519	39.803	0	0	-1.1869	-4.839	-15.825	-16.493	-0.81868	2.4334	15.512	15.749	-2.0056	-2.4056	-0.31291	-0.74405	1503
1.91	192	60	NaN	-1.2538	15.042	4.6525	-177.99	16.254	-3.3845	10.681	-674.75	1152.5	-0.51131	828.1	1165.3	39.213	37.851	0	0	-1.5602	-5.2178	-15.795	-16.463	-0.82708	2.437	15.528	15.768	-2.3873	-2.7808	-0.26759	-0.69513	1502.9
1.92	193	60	NaN	-1.2549	15.051	4.652	-177.99	16.259	-3.4036	10.687	-674.71	1152.5	-0.54878	828.11	1165.3	39.687	37.423	0	0	-1.9353	-5.5984	-15.764	-16.432	-0.82648	2.442	15.537	15.773	-2.7618	-3.1563	-0.22664	-0.65939	1502.9
1.93	194	60	NaN	-1.2499	15.06	4.6551	-177.98	16.261	-3.3937	10.699	-674.67	1152.5	-0.51356	828.12	1165.3	38.873	39.056	0	0	-2.3103	-5.9789	-15.732	-16.401	-0.82238	2.4456	15.546	15.775	-3.1327	-3.5333	-0.1869	-0.62574	1502.9
1.94	195	60	NaN	-1.2405	15.064	4.6609	-177.97	16.265	-3.3675	10.705	-674.62	1152.5	-0.43955	828.12	1165.3	38.789	38.457	0	0	-2.6854	-6.3595	-15.701	-16.369	-0.81554	2.4517	15.55	15.779	-3.5009	-3.9078	-0.1515	-0.58988	1502.8
1.95	196	60	NaN	-1.2318	15.061	4.6635	-177.96	16.27	-3.3701	10.714	-674.6	1152.5	-0.44102	828.14	1165.2	39.413	39.325	0	0	-3.0605	-6.74	-15.67	-16.338	-0.80653	2.464	15.547	15.784	-3.867	-4.276	-0.12294	-0.55394	1502.8
1.96	197	60	NaN	-1.232	15.062	4.6864	-177.95	16.283	-3.3901	10.651	-674.55	1152.5	-0.50708	828.13	1165.3	39.827	38.655	0	0	-3.3239	-7.0073	-15.639	-16.307	-0.8066	2.4794	15.547	15.798	-4.1305	-4.5279	-0.09148	-0.5093	1502.8
1.97	198	60	NaN	-1.231	15.039	4.6666	-177.93	16.286	-3.3646	10.709	-674.52	1152.5	-0.43024	828.16	1165.2	39.525	37.128	0	0	-3.493	-7.1788	-15.608	-16.276	-0.80631	2.4904	15.524	15.8	-4.2993	-4.6885	-0.083545	-0.47606	1502.8
1.98	199	60	NaN	-1.2365	15.023	4.6831	-177.91	16.31	-3.3951	10.64	-674.49	1152.5	-0.55165	828.17	1165.3	38.804	37.275	0	0	-3.4216	-7.1064	-15.607	-16.275	-0.80974	2.5132	15.511	15.822	-4.2313	-4.5932	-0.095722	-0.45281	1502.7
1.99	200	60	NaN	-1.2363	14.998	4.6637	-177.9	16.308	-3.3967	10.689	-674.47	1152.5	-0.57529	828.19	1165.3	40.458	37.2	0	0	-3.3297	-7.0132	-15.608	-16.276	-0.80678	2.5269	15.487	15.819	-4.1365	-4.4863	-0.12168	-0.45776	1502.8
2	201	60	NaN	-1.243	14.977	4.6553	-177.9	16.307	-3.3758	10.681	-674.42	1152.4	-0.51412	828.22	1165.3	39.853	38.648	0	0	-3.2378	-6.9199	-15.61	-16.278	-0.81618	2.5305	15.466	15.818	-4.054	-4.3895	-0.14336	-0.45958	1502.7
2.01	202	60	NaN	-1.2473	14.962	4.6494	-177.89	16.324	-3.3801	10.674	-674.37	1152.4	-0.52872	828.22	1165.3	39.813	38.802	0	0	-3.1459	-6.8266	-15.611	-16.279	-0.8201	2.5419	15.452	15.834	-3.966	-4.2848	-0.15901	-0.44556	1502.7
2.02	203	60	NaN	-1.2428	14.946	4.6195	-177.87	16.346	-3.4149	10.765	-674.33	1152.4	-0.64236	828.2	1165.3	41.648	38.705	0	0	-3.0539	-6.7334	-15.612	-16.281	-0.80786	2.5616	15.439	15.853	-3.8618	-4.1718	-0.17354	-0.42722	1502.6
2.03	204	60	NaN	-1.2626	14.943	4.6078	-177.89	16.353	-3.3822	10.722	-674.22	1152.4	-0.5315	828.22	1165.3	40.327	38.228	0	0	-2.962	-6.6401	-15.614	-16.282	-0.83341	2.5432	15.435	15.861	-3.7954	-4.0969	-0.1786	-0.42094	1502.5
2.04	205	60	NaN	-1.2815	14.933	4.6401	-177.89	16.342	-3.3707	10.559	-674.2	1152.5	-0.49097	828.26	1165.3	39.992	37.06	0	0	-2.8701	-6.5469	-15.615	-16.283	-0.86017	2.5317	15.423	15.852	-3.7303	-4.0152	-0.19175	-0.43151	1502.6
2.05	206	60	NaN	-1.2856	14.919	4.5976	-177.88	16.369	-3.3855	10.653	-674.14	1152.4	-0.54741	828.23	1165.4	39.871	39.211	0	0	-2.7782	-6.4536	-15.616	-16.285	-0.8584	2.551	15.412	15.876	-3.6366	-3.9026	-0.2044	-0.40886	1502.5
2.06	207	60	NaN	-1.291	14.902	4.5782	-177.87	16.378	-3.3855	10.662	-674.11	1152.4	-0.54875	828.24	1165.4	40.319	35.797	0	0	-2.6863	-6.3603	-15.618	-16.286	-0.86348	2.5546	15.396	15.885	-3.5498	-3.8058	-0.22228	-0.40147	1502.4
2.07	208	60	NaN	-1.3017	14.879	4.5659	-177.87	16.368	-3.3869	10.627	-674.08	1152.4	-0.55041	828.29	1165.3	39.888	36.628	0	0	-2.5944	-6.2671	-15.619	-16.287	-0.87544	2.5529	15.373	15.874	-3.4698	-3.7142	-0.24633	-0.41316	1502.5
2.08	209	60	NaN	-1.3099	14.861	4.5483	-177.87	16.366	-3.3906	10.624	-674.05	1152.4	-0.56707	828.33	1165.3	40.967	37.422	0	0	-2.5024	-6.1738	-15.621	-16.289	-0.88311	2.554	15.355	15.871	-3.3856	-3.6198	-0.2651	-0.41748	1502.5
2.09	210	60	NaN	-1.3118	14.854	4.5259	-177.88	16.378	-3.3769	10.671	-674.02	1152.3	-0.53818	828.33	1165.3	41.75	38.128	0	0	-2.4105	-6.0806	-15.622	-16.29	-0.88426	2.5512	15.349	15.882	-3.2948	-3.5293	-0.2727	-0.40796	1502.4
2.1	211	60	NaN	-1.3211	14.844	4.499	-177.89	16.35	-3.3297	10.711	-674.01	1152.3	-0.39921	828.41	1165.3	41.821	36.758	0	0	-2.3186	-5.9873	-15.623	-16.292	-0.8974	2.5328	15.339	15.856	-3.216	-3.4545	-0.28467	-0.43589	1502.5
2.11	212	60	NaN	-1.3233	14.874	4.5279	-177.87	16.376	-3.3621	10.622	-673.89	1152.3	-0.54234	828.42	1165.3	38.277	37.864	0	0	-2.2375	-5.905	-15.625	-16.293	-0.89756	2.5525	15.37	15.88	-3.135	-3.3524	-0.25491	-0.41332	1502.4
2.12	213	60	NaN	-1.3292	14.888	4.5146	-177.86	16.39	-3.382	10.661	-673.83	1152.3	-0.62997	828.45	1165.4	38.77	39.608	0	0	-2.2168	-5.884	-15.627	-16.295	-0.89855	2.5723	15.386	15.892	-3.1154	-3.3117	-0.241	-0.40302	1502.4
2.13	214	60	NaN	-1.3415	14.897	4.5532	-177.86	16.395	-3.3626	10.539	-673.81	1152.3	-0.58442	828.47	1165.4	39.294	37.457	0	0	-2.1962	-5.8631	-15.629	-16.297	-0.91727	2.5607	15.394	15.898	-3.1134	-3.3023	-0.23475	-0.39924	1502.4
2.14	215	60	NaN	-1.3441	14.901	4.5674	-177.86	16.408	-3.3503	10.497	-673.78	1152.3	-0.58347	828.49	1165.4	41.461	37.614	0	0	-2.1755	-5.8421	-15.631	-16.299	-0.92152	2.5627	15.399	15.911	-3.097	-3.2794	-0.23258	-0.38837	1502.4
2.15	216	60	NaN	-1.3398	14.895	4.5571	-177.85	16.425	-3.3687	10.528	-673.77	1152.3	-0.67184	828.53	1165.4	39.539	36.641	0	0	-2.1549	-5.8212	-15.633	-16.301	-0.91268	2.5816	15.394	15.926	-3.0676	-3.2396	-0.23899	-0.37504	1502.4
2.16	217	60	NaN	-1.3388	14.882	4.5577	-177.84	16.431	-3.3817	10.514	-673.79	1152.3	-0.70472	828.57	1165.4	39.566	36.53	0	0	-2.1342	-5.8002	-15.635	-16.304	-0.91098	2.5863	15.381	15.933	-3.0452	-3.2139	-0.25452	-0.37097	1502.5
2.17	218	60	NaN	-1.3371	14.876	4.5373	-177.86	16.43	-3.3091	10.555	-673.79	1152.3	-0.47519	828.59	1165.3	39.623	37.253	0	0	-2.1136	-5.7793	-15.638	-16.306	-0.91648	2.5602	15.373	15.934	-3.0301	-3.2191	-0.26444	-0.37215	1502.5
2.18	219	60	NaN	-1.3501	14.864	4.5372	-177.85	16.465	-3.3059	10.517	-673.84	1152.3	-0.46916	828.6	1165.3	37.454	38.461	0	0	-2.0929	-5.7583	-15.64	-16.308	-0.93111	2.5663	15.361	15.968	-3.024	-3.1921	-0.27878	-0.33994	1502.5
2.19	220	60	NaN	-1.3591	14.864	4.5467	-177.85	16.462	-3.3158	10.448	-673.86	1152.3	-0.5128	828.66	1165.4	41.5	37.348	0	0	-2.0723	-5.7374	-15.642	-16.31	-0.94113	2.5701	15.361	15.965	-3.0134	-3.1673	-0.28078	-0.34467	1502.6
2.2	221	60	NaN	-1.3554	14.864	4.5351	-177.85	16.461	-3.319	10.467	-673.87	1152.3	-0.51684	828.72	1165.3	38.66	36.483	0	0	-2.0516	-5.7164	-15.644	-16.312	-0.93654	2.5716	15.361	15.965	-2.9882	-3.1448	-0.28326	-0.3473	1502.7
2.21	222	60	NaN	-1.3569	14.87	4.5287	-177.84	16.48	-3.3543	10.464	-673.89	1152.3	-0.62342	828.74	1165.4	40.301	37.959	0	0	-2.031	-5.6955	-15.646	-16.314	-0.93418	2.5804	15.367	15.982	-2.9652	-3.115	-0.27872	-0.33182	1502.7
2.22	223	60	NaN	-1.3634	14.877	4.535	-177.85	16.492	-3.3651	10.413	-673.92	1152.3	-0.66262	828.77	1165.4	40.227	38.023	0	0	-2.0104	-5.6745	-15.648	-16.316	-0.94113	2.5771	15.375	15.994	-2.9515	-3.0974	-0.27304	-0.32211	1502.8
2.23	224	60	NaN	-1.3663	14.881	4.5399	-177.86	16.483	-3.3195	10.369	-673.98	1152.4	-0.52594	828.81	1165.4	39.734	37.22	0	0	-1.9897	-5.6536	-15.65	-16.318	-0.95089	2.5554	15.377	15.988	-2.9406	-3.0981	-0.27356	-0.3307	1502.9
2.24	225	60	NaN	-1.3696	14.885	4.5281	-177.85	16.507	-3.3468	10.369	-674.03	1152.4	-0.61196	828.81	1165.4	39.661	37.68	0	0	-1.9691	-5.6326	-15.652	-16.32	-0.95096	2.5649	15.382	16.01	-2.92	-3.0677	-0.27054	-0.31047	1502.9
2.25	226	60	NaN	-1.3575	14.883	4.5152	-177.86	16.513	-3.3608	10.407	-674.08	1152.3	-0.66752	828.82	1165.4	38.887	37.415	0	0	-1.9484	-5.6117	-15.654	-16.323	-0.93531	2.5604	15.381	16.015	-2.8837	-3.0513	-0.27351	-0.30758	1503
2.26	227	60	NaN	-1.3647	14.905	4.5395	-177.87	16.518	-3.3587	10.293	-674.13	1152.4	-0.67111	828.84	1165.4	39.302	37.315	0	0	-1.9278	-5.5907	-15.657	-16.325	-0.94674	2.5453	15.402	16.02	-2.8745	-3.0454	-0.25483	-0.3042	1503.1
2.27	228	60	NaN	-1.3743	14.919	4.5632	-177.89	16.504	-3.3539	10.187	-674.18	1152.4	-0.64774	828.88	1165.4	40.46	37.213	0	0	-1.9071	-5.5698	-15.659	-16.327	-0.96133	2.5253	15.414	16.008	-2.8685	-3.0445	-0.24424	-0.31846	1503.2
2.28	229	60	NaN	-1.3777	14.931	4.5716	-177.89	16.51	-3.3618	10.141	-674.22	1152.4	-0.67845	828.88	1165.4	39.475	35.983	0	0	-1.9	-5.5626	-15.66	-16.328	-0.96531	2.5259	15.427	16.014	-2.8653	-3.0367	-0.23345	-0.31373	1503.2
2.29	230	60	NaN	-1.377	14.942	4.5611	-177.88	16.521	-3.3635	10.165	-674.25	1152.4	-0.69651	828.87	1165.4	41.296	38.894	0	0	-1.961	-5.6244	-15.657	-16.325	-0.96304	2.5304	15.438	16.024	-2.924	-3.094	-0.21893	-0.30138	1503.2
2.3	231	60	NaN	-1.3764	14.95	4.5443	-177.9	16.507	-3.3444	10.212	-674.3	1152.3	-0.63389	828.9	1165.4	40.129	37.884	0	0	-2.0219	-5.6863	-15.655	-16.323	-0.963	2.5161	15.446	16.011	-2.9849	-3.1702	-0.20824	-0.31221	1503.3
2.31	232	60	NaN	-1.3725	14.961	4.5488	-177.9	16.494	-3.3392	10.18	-674.36	1152.4	-0.6141	828.93	1165.3	39.436	36.292	0	0	-2.0829	-5.7481	-15.652	-16.32	-0.96111	2.507	15.455	16	-3.044	-3.2412	-0.19667	-0.3205	1503.4
2.32	233	60	NaN	-1.3767	14.965	4.567	-177.89	16.521	-3.3775	10.096	-674.39	1152.4	-0.72868	828.88	1165.4	39.75	35.748	0	0	-2.0935	-5.7589	-15.653	-16.321	-0.96415	2.5198	15.461	16.025	-3.0576	-3.239	-0.19198	-0.29617	1503.4
2.33	234	60	NaN	-1.3772	14.97	4.5503	-177.89	16.52	-3.3785	10.135	-674.41	1152.3	-0.73481	828.89	1165.4	39.294	37.379	0	0	-2.0779	-5.743	-15.653	-16.321	-0.96296	2.5277	15.467	16.023	-3.0408	-3.2154	-0.18625	-0.29821	1503.4
2.34	235	60	NaN	-1.3815	14.977	4.5487	-177.87	16.529	-3.3957	10.115	-674.43	1152.3	-0.80202	828.87	1165.4	37.639	37.359	0	0	-2.013	-5.6772	-15.651	-16.32	-0.96544	2.5421	15.475	16.031	-2.9784	-3.1351	-0.17634	-0.28832	1503.4
2.35	236	60	NaN	-1.3836	14.986	4.5463	-177.87	16.534	-3.3962	10.095	-674.43	1152.3	-0.82162	828.86	1165.4	39.284	37.349	0	0	-2.1001	-5.7656	-15.649	-16.318	-0.96751	2.5508	15.484	16.035	-3.0676	-3.2148	-0.16507	-0.28258	1503.4
2.36	237	60	NaN	-1.3854	14.997	4.5504	-177.87	16.523	-3.3676	10.058	-674.42	1152.3	-0.74332	828.86	1165.4	40.001	38.754	0	0	-2.5671	-6.2394	-15.647	-16.315	-0.97377	2.5435	15.495	16.025	-3.5409	-3.696	-0.15167	-0.28991	1503.4
2.37	238	60	NaN	-1.389	15.009	4.5702	-177.88	16.507	-3.3284	9.9779	-674.41	1152.3	-0.62602	828.85	1165.4	39.998	37.571	0	0	-2.5173	-6.1889	-15.638	-16.306	-0.98482	2.528	15.505	16.011	-3.5021	-3.6609	-0.13334	-0.29466	1503.4
2.38	239	60	NaN	-1.3861	15.009	4.5794	-177.87	16.516	-3.3117	9.9436	-674.39	1152.3	-0.59613	828.81	1165.4	41.378	37.755	0	0	-2.2062	-5.8733	-15.627	-16.295	-0.98442	2.5333	15.506	16.019	-3.1906	-3.34	-0.12081	-0.27562	1503.3
2.39	240	60	NaN	-1.3974	15.011	4.5799	-177.85	16.501	-3.3505	9.9211	-674.38	1152.3	-0.74926	828.85	1165.4	39.225	38.401	0	0	-1.8373	-5.499	-15.623	-16.291	-0.99068	2.5568	15.508	16.004	-2.828	-2.9421	-0.11427	-0.28667	1503.3
2.4	241	60	NaN	-1.3969	15	4.5676	-177.85	16.503	-3.3643	9.9628	-674.39	1152.3	-0.78528	828.83	1165.4	40.448	37.817	0	0	-1.3283	-4.9825	-15.618	-16.286	-0.98729	2.5606	15.498	16.005	-2.3155	-2.4218	-0.11955	-0.28053	1503.3
2.41	242	60	NaN	-1.409	14.991	4.586	-177.85	16.493	-3.3365	9.8823	-674.38	1152.3	-0.73088	828.83	1165.4	40.177	36.095	0	0	-0.63307	-4.2771	-15.611	-16.28	-1.0044	2.5567	15.489	15.996	-1.6375	-1.7204	-0.12252	-0.28391	1503.3
2.42	243	60	NaN	-1.4184	14.983	4.5872	-177.85	16.493	-3.3218	9.8574	-674.35	1152.3	-0.71304	828.8	1165.4	41.249	36.988	0	0	-0.16128	-3.7984	-15.6	-16.268	-1.0155	2.5525	15.48	15.996	-1.1768	-1.2459	-0.11978	-0.27248	1503.2
2.43	244	60	NaN	-1.4274	14.979	4.5862	-177.85	16.507	-3.3269	9.8364	-674.32	1152.4	-0.74204	828.75	1165.4	40.312	37.928	0	0	0.25942	-3.3715	-15.588	-16.256	-1.0242	2.5534	15.476	16.01	-0.76474	-0.81819	-0.11218	-0.24584	1503.2
2.44	245	60	NaN	-1.4408	14.978	4.6029	-177.84	16.515	-3.3259	9.7467	-674.31	1152.4	-0.74556	828.72	1165.4	41.15	38.122	0	0	0.96525	-2.6554	-15.578	-16.246	-1.0409	2.5552	15.473	16.02	-0.075614	-0.10017	-0.10459	-0.22602	1503.1
2.45	246	60	NaN	-1.4438	14.966	4.5842	-177.86	16.494	-3.3108	9.7849	-674.31	1152.4	-0.68895	828.75	1165.4	40.903	38.509	0	0	1.7348	-1.8746	-15.567	-16.235	-1.0445	2.5435	15.46	16	0.6903	0.66889	-0.10695	-0.23503	1503.1
2.46	247	60	NaN	-1.4459	14.962	4.5722	-177.85	16.486	-3.3407	9.8038	-674.28	1152.4	-0.80085	828.77	1165.4	40.295	36.008	0	0	2.4279	-1.1714	-15.55	-16.218	-1.0416	2.5585	15.456	15.991	1.3862	1.3871	-0.093397	-0.22649	1503.1
2.47	248	60	NaN	-1.4592	14.955	4.581	-177.85	16.487	-3.3431	9.7248	-674.26	1152.4	-0.80683	828.76	1165.4	39.063	35.916	0	0	2.7977	-0.79612	-15.543	-16.211	-1.0577	2.5515	15.449	15.993	1.74	1.7554	-0.093555	-0.21777	1503.1
2.48	249	60	NaN	-1.4608	14.96	4.5676	-177.85	16.493	-3.3423	9.7489	-674.22	1152.4	-0.81011	828.74	1165.4	41.994	38.343	0	0	2.9027	-0.68962	-15.544	-16.213	-1.0582	2.5515	15.454	15.999	1.8444	1.8619	-0.090335	-0.21392	1503.1
2.49	250	60	NaN	-1.46	14.968	4.5498	-177.86	16.491	-3.3128	9.7898	-674.17	1152.4	-0.71843	828.73	1165.4	39.95	36.445	0	0	3.3264	-0.25966	-15.548	-16.216	-1.0594	2.5386	15.461	15.998	2.2671	2.2789	-0.087073	-0.21804	1503
2.5	251	60	NaN	-1.4642	14.97	4.5539	-177.87	16.486	-3.2978	9.757	-674.15	1152.4	-0.66805	828.73	1165.3	39.695	36.708	0	0	3.8517	0.27327	-15.55	-16.218	-1.0667	2.5286	15.462	15.994	2.785	2.8019	-0.08784	-0.2238	1503
2.51	252	60	NaN	-1.4702	14.967	4.5756	-177.86	16.489	-3.3243	9.6761	-674.13	1152.5	-0.7491	828.75	1165.4	39.106	36.7	0	0	4.547	0.97877	-15.548	-16.216	-1.0727	2.5344	15.46	15.997	3.4743	3.5131	-0.088031	-0.21873	1503
2.52	253	60	NaN	-1.466	14.971	4.5659	-177.88	16.504	-3.3145	9.7024	-674.07	1152.5	-0.71275	828.73	1165.4	39.547	38.813	0	0	5.2064	1.6478	-15.547	-16.215	-1.0689	2.5207	15.464	16.012	4.1375	4.1685	-0.083005	-0.20328	1502.9
2.53	254	60	NaN	-1.46	14.965	4.5679	-177.87	16.506	-3.3087	9.6987	-674.04	1152.4	-0.70731	828.72	1165.4	39.123	38.155	0	0	5.7774	2.2271	-15.549	-16.217	-1.0633	2.5226	15.458	16.013	4.7141	4.7497	-0.090583	-0.20382	1502.9
2.54	255	60	NaN	-1.4622	14.967	4.5723	-177.86	16.498	-3.3474	9.6832	-673.98	1152.5	-0.82591	828.76	1165.4	39.874	37.645	0	0	6.7257	3.1894	-15.555	-16.223	-1.0615	2.5365	15.46	16.005	5.6642	5.7258	-0.094742	-0.21843	1502.8
2.55	256	60	NaN	-1.4517	14.961	4.5508	-177.87	16.494	-3.3453	9.7739	-673.95	1152.5	-0.81064	828.77	1165.4	41.4	37.698	0	0	7.84	4.32	-15.562	-16.23	-1.0482	2.534	15.454	16.001	6.7919	6.854	-0.1081	-0.22947	1502.8
2.56	257	60	NaN	-1.4496	14.955	4.5392	-177.87	16.488	-3.3401	9.8264	-673.9	1152.4	-0.7977	828.79	1165.4	40.161	36.478	0	0	8.5521	5.0424	-15.552	-16.22	-1.0446	2.5343	15.449	15.994	7.5075	7.5767	-0.10379	-0.22633	1502.8
2.57	258	60	NaN	-1.4538	14.95	4.5397	-177.87	16.473	-3.3191	9.8318	-673.85	1152.4	-0.73325	828.82	1165.3	40.66	36.034	0	0	9.0744	5.5724	-15.55	-16.218	-1.0509	2.5296	15.442	15.981	8.0235	8.102	-0.10767	-0.23659	1502.8
2.58	259	60	NaN	-1.453	14.939	4.5402	-177.88	16.468	-3.2935	9.848	-673.81	1152.4	-0.64143	828.85	1165.3	40.812	35.85	0	0	9.3517	5.8537	-15.556	-16.224	-1.0531	2.5249	15.43	15.977	8.2986	8.3786	-0.12652	-0.24768	1502.8
2.59	260	60	NaN	-1.4535	14.923	4.5493	-177.84	16.504	-3.3638	9.8521	-673.77	1152.4	-0.86401	828.85	1165.4	39.487	37.182	0	0	9.8616	6.3711	-15.557	-16.226	-1.0449	2.5706	15.417	16.009	8.8167	8.9417	-0.14008	-0.21628	1502.7
2.6	261	60	NaN	-1.4562	14.918	4.5559	-177.84	16.521	-3.3529	9.8372	-673.72	1152.4	-0.81553	828.84	1165.4	38.949	37.363	0	0	10.424	6.9419	-15.557	-16.225	-1.05	2.5658	15.412	16.027	9.3741	9.5076	-0.14519	-0.19859	1502.6
2.61	262	60	NaN	-1.4593	14.912	4.5531	-177.83	16.534	-3.3701	9.8668	-673.63	1152.4	-0.84054	828.85	1165.4	39.74	37.9	0	0	10.767	7.2895	-15.555	-16.223	-1.051	2.5757	15.406	16.04	9.7157	9.8652	-0.1494	-0.18352	1502.6
2.62	263	60	NaN	-1.4649	14.906	4.556	-177.83	16.536	-3.3875	9.8804	-673.57	1152.4	-0.859	828.9	1165.4	38.752	40.163	0	0	11.016	7.5423	-15.553	-16.221	-1.0554	2.5774	15.4	16.042	9.9605	10.12	-0.15331	-0.17927	1502.6
2.63	264	60	NaN	-1.4756	14.898	4.5647	-177.85	16.534	-3.3697	9.8525	-673.54	1152.4	-0.76604	828.93	1165.4	39.182	36.693	0	0	11.094	7.6215	-15.553	-16.221	-1.0707	2.5578	15.391	16.041	10.023	10.179	-0.16177	-0.17968	1502.6
2.64	265	60	NaN	-1.4823	14.891	4.5621	-177.85	16.535	-3.3793	9.857	-673.49	1152.4	-0.76794	828.96	1165.4	38.935	35.535	0	0	10.997	7.5233	-15.556	-16.224	-1.0771	2.5502	15.384	16.042	9.9201	10.073	-0.17219	-0.18233	1502.5
2.65	266	60	NaN	-1.4793	14.888	4.5455	-177.85	16.541	-3.4397	9.9263	-673.43	1152.4	-0.94547	828.98	1165.4	40.25	38.245	0	0	10.76	7.2825	-15.562	-16.23	-1.0647	2.5694	15.382	16.048	9.6951	9.8519	-0.18072	-0.18291	1502.5
2.66	267	60	NaN	-1.4787	14.883	4.5479	-177.86	16.558	-3.42	9.9358	-673.38	1152.4	-0.88672	828.95	1165.4	38.49	36.954	0	0	10.745	7.2676	-15.563	-16.231	-1.066	2.5558	15.377	16.064	9.6792	9.8234	-0.186	-0.16772	1502.4
2.67	268	60	NaN	-1.475	14.872	4.5574	-177.88	16.553	-3.3939	9.9302	-673.32	1152.4	-0.81736	828.98	1165.4	40.036	37.46	0	0	10.781	7.3041	-15.563	-16.232	-1.0651	2.5257	15.367	16.059	9.716	9.8297	-0.19687	-0.17261	1502.4
2.68	269	60	NaN	-1.4749	14.862	4.5519	-177.88	16.55	-3.4065	9.9576	-673.29	1152.4	-0.90735	829	1165.4	39.343	36.376	0	0	10.895	7.4193	-15.563	-16.231	-1.0605	2.5326	15.357	16.056	9.8342	9.9519	-0.20656	-0.17577	1502.4
2.69	270	60	NaN	-1.4704	14.854	4.5436	-177.88	16.547	-3.4047	10.003	-673.26	1152.4	-0.94883	829.01	1165.4	40.906	38.938	0	0	11.023	7.55	-15.563	-16.231	-1.0527	2.5328	15.349	16.052	9.9708	10.083	-0.21367	-0.17939	1502.4
2.7	271	60	NaN	-1.4658	14.849	4.5379	-177.89	16.549	-3.3683	10.024	-673.21	1152.4	-0.9092	829	1165.4	39.895	38.198	0	0	11.189	7.7181	-15.563	-16.231	-1.0487	2.528	15.344	16.054	10.14	10.246	-0.21942	-0.17689	1502.3
2.71	272	60	NaN	-1.4616	14.846	4.5279	-177.89	16.553	-3.3238	10.047	-673.17	1152.4	-0.84932	828.99	1165.4	41.094	37.584	0	0	11.296	7.8265	-15.566	-16.234	-1.046	2.5224	15.341	16.058	10.25	10.349	-0.22451	-0.17648	1502.3
2.72	273	60	NaN	-1.4585	14.847	4.5162	-177.9	16.553	-3.2998	10.08	-673.13	1152.4	-0.82721	828.98	1165.4	39.32	37.417	0	0	11.356	7.8879	-15.57	-16.239	-1.0425	2.5186	15.342	16.058	10.314	10.406	-0.22869	-0.18062	1502.2
2.73	274	60	NaN	-1.4621	14.842	4.526	-177.89	16.561	-3.2819	10.044	-673.12	1152.4	-0.81994	828.95	1165.4	38.685	37.178	0	0	11.095	7.6227	-15.578	-16.246	-1.0477	2.5215	15.337	16.065	10.047	10.144	-0.24019	-0.18027	1502.2
2.74	275	60	NaN	-1.4674	14.849	4.5183	-177.88	16.554	-3.2655	10.062	-673.05	1152.4	-0.81002	828.96	1165.4	40.304	36.859	0	0	10.756	7.2783	-15.583	-16.251	-1.0527	2.5368	15.345	16.058	9.7031	9.8152	-0.23812	-0.19376	1502.1
2.75	276	60	NaN	-1.462	14.859	4.4836	-177.84	16.555	-3.2951	10.169	-673.01	1152.4	-0.92767	828.97	1165.4	40.117	35.998	0	0	10.316	6.8318	-15.587	-16.256	-1.0387	2.5784	15.356	16.058	9.277	9.4102	-0.23144	-0.19761	1502.1
2.76	277	60	NaN	-1.4627	14.868	4.4782	-177.82	16.555	-3.2823	10.192	-672.98	1152.4	-0.89038	828.96	1165.4	38.988	37.602	0	0	10.417	6.9347	-15.597	-16.265	-1.0399	2.6035	15.365	16.058	9.3772	9.5382	-0.2322	-0.2069	1502
2.77	278	60	NaN	-1.4629	14.877	4.4656	-177.79	16.558	-3.2808	10.252	-672.93	1152.4	-0.87973	828.95	1165.4	40.264	37.602	0	0	10.639	7.1598	-15.607	-16.275	-1.0383	2.6311	15.375	16.06	9.6007	9.7909	-0.23249	-0.21531	1502
2.78	279	60	NaN	-1.4604	14.885	4.4585	-177.78	16.55	-3.2891	10.315	-672.9	1152.4	-0.8809	828.97	1165.4	37.998	37.311	0	0	10.792	7.3153	-15.617	-16.286	-1.0333	2.651	15.383	16.052	9.7589	9.9664	-0.2345	-0.2335	1502
2.79	280	60	NaN	-1.4578	14.893	4.4757	-177.77	16.529	-3.2912	10.316	-672.88	1152.4	-0.84606	829.01	1165.4	40.756	38.26	0	0	10.849	7.3729	-15.626	-16.295	-1.032	2.6581	15.389	16.033	9.8169	10.031	-0.23698	-0.26205	1502
2.8	281	60	NaN	-1.4571	14.912	4.4884	-177.74	16.526	-3.3181	10.339	-672.84	1152.4	-0.91345	829.02	1165.4	39.655	37.094	0	0	10.53	7.0496	-15.63	-16.298	-1.0279	2.6875	15.409	16.03	9.5024	9.7371	-0.22156	-0.26833	1502
2.81	282	60	NaN	-1.4439	14.941	4.5181	-177.72	16.53	-3.3508	10.388	-672.75	1152.4	-0.97135	829	1165.4	41.279	38.272	0	0	10.408	6.9254	-15.638	-16.307	-1.0105	2.7087	15.437	16.034	9.3974	9.6341	-0.20164	-0.27255	1501.8
2.82	283	60	NaN	-1.4371	14.954	4.5456	-177.73	16.511	-3.3481	10.39	-672.71	1152.4	-0.9178	829.04	1165.4	40.676	39.408	0	0	10.442	6.9598	-15.65	-16.318	-1.0057	2.7012	15.449	16.017	9.4361	9.6609	-0.20168	-0.30156	1501.8
2.83	284	60	NaN	-1.4274	14.964	4.5654	-177.74	16.506	-3.3342	10.433	-672.67	1152.4	-0.84631	829.04	1165.4	40.511	35.574	0	0	9.8052	6.3139	-15.663	-16.331	-0.99708	2.689	15.457	16.013	8.8082	9.003	-0.20587	-0.31854	1501.8
2.84	285	60	NaN	-1.41	14.969	4.5894	-177.75	16.51	-3.3489	10.492	-672.63	1152.5	-0.88148	829.05	1165.4	40.264	36.813	0	0	9.3866	5.8891	-15.674	-16.342	-0.9761	2.6872	15.462	16.017	8.4105	8.5763	-0.21239	-0.32543	1501.8
2.85	286	60	NaN	-1.3926	14.97	4.6055	-177.76	16.513	-3.3637	10.565	-672.62	1152.5	-0.92421	829.05	1165.4	39.965	37.818	0	0	9.5247	6.0293	-15.681	-16.349	-0.95426	2.6828	15.462	16.02	8.5704	8.712	-0.21881	-0.32898	1501.8
2.86	287	60	NaN	-1.3833	14.97	4.6074	-177.77	16.516	-3.3544	10.647	-672.61	1152.5	-0.89164	829.03	1165.4	40.74	38.116	0	0	9.655	6.1615	-15.688	-16.356	-0.94302	2.6665	15.461	16.025	8.712	8.828	-0.2274	-0.33169	1501.7
2.87	288	60	NaN	-1.3756	14.968	4.6183	-177.79	16.533	-3.364	10.703	-672.6	1152.5	-0.9257	828.99	1165.4	40.966	38.813	0	0	9.7667	6.2748	-15.695	-16.363	-0.93187	2.6577	15.459	16.043	8.8348	8.9325	-0.23656	-0.32077	1501.7
2.88	289	60	NaN	-1.3417	14.969	4.6085	-177.81	16.528	-3.3384	10.904	-672.58	1152.6	-0.85962	829.01	1165.4	40.742	38.319	0	0	10.51	7.0293	-15.713	-16.381	-0.89282	2.6368	15.458	16.039	9.6175	9.6661	-0.25498	-0.34228	1501.7
2.89	290	60	NaN	-1.3333	14.97	4.6255	-177.82	16.529	-3.3464	10.922	-672.58	1152.6	-0.88856	829.02	1165.4	40.162	38.172	0	0	11.615	8.1504	-15.739	-16.407	-0.88269	2.6264	15.458	16.041	10.733	10.777	-0.28057	-0.366	1501.7
2.9	291	60	NaN	-1.3301	14.971	4.6448	-177.84	16.528	-3.3414	10.93	-672.59	1152.6	-0.88422	829.01	1165.4	39.342	38.638	0	0	13.731	10.297	-15.805	-16.473	-0.87926	2.6139	15.458	16.041	12.852	12.911	-0.3472	-0.43219	1501.7
2.91	292	60	NaN	-1.3214	14.983	4.6785	-177.85	16.522	-3.3375	10.931	-672.59	1152.7	-0.87234	829.01	1165.4	41.053	37.707	0	0	14.896	11.479	-15.845	-16.514	-0.871	2.6047	15.468	16.037	14.025	14.083	-0.3778	-0.4763	1501.7
2.92	293	60	NaN	-1.3047	15.005	4.7154	-177.85	16.517	-3.3513	10.947	-672.56	1152.7	-0.89125	829.01	1165.4	39.848	37.52	0	0	14.852	11.434	-15.853	-16.522	-0.85297	2.6024	15.488	16.034	13.999	14.037	-0.36504	-0.48798	1501.7
2.93	294	60	NaN	-1.2865	15.023	4.734	-177.86	16.514	-3.3572	11.004	-672.55	1152.8	-0.8727	829.01	1165.4	38.776	37.143	0	0	14.403	10.979	-15.865	-16.533	-0.83337	2.5975	15.505	16.032	13.57	13.577	-0.35959	-0.50095	1501.7
2.94	295	60	NaN	-1.2788	15.018	4.7324	-177.88	16.51	-3.2963	11.065	-672.58	1152.8	-0.66684	828.99	1165.4	39.719	40.392	0	0	13.862	10.43	-15.877	-16.545	-0.83115	2.5726	15.499	16.03	13.031	13.003	-0.37796	-0.51505	1501.7
2.95	296	60	NaN	-1.2756	15.039	4.7844	-177.86	16.522	-3.3544	10.97	-672.55	1152.8	-0.8341	828.98	1165.4	39.435	36.709	0	0	13.49	10.053	-15.887	-16.556	-0.82522	2.5931	15.519	16.042	12.665	12.646	-0.36818	-0.51404	1501.6
2.96	297	60	NaN	-1.2576	15.05	4.7835	-177.85	16.516	-3.334	11.098	-672.57	1152.8	-0.74399	829	1165.4	39.577	39.244	0	0	13.202	9.7602	-15.899	-16.567	-0.80577	2.5978	15.527	16.039	12.396	12.358	-0.37191	-0.52863	1501.7
2.97	298	60	NaN	-1.2504	15.051	4.772	-177.83	16.535	-3.3458	11.198	-672.59	1152.8	-0.77646	828.97	1165.4	39.146	37.89	0	0	13.09	9.6468	-15.918	-16.586	-0.79355	2.6238	15.529	16.057	12.297	12.271	-0.3887	-0.52885	1501.7
2.98	299	60	NaN	-1.2464	15.048	4.7609	-177.83	16.533	-3.3426	11.261	-672.6	1152.9	-0.76203	828.97	1165.4	38.141	38.11	0	0	12.959	9.5142	-15.936	-16.604	-0.78767	2.6316	15.525	16.056	12.172	12.146	-0.41068	-0.54847	1501.7
2.99	300	60	NaN	-1.2496	15.039	4.7652	-177.82	16.525	-3.3316	11.252	-672.64	1152.9	-0.7335	828.98	1165.3	40.693	37.566	0	0	12.814	9.3664	-15.954	-16.622	-0.79226	2.6332	15.515	16.05	12.021	12	-0.43939	-0.57257	1501.7
3	301	60	NaN	-1.2578	15.023	4.7648	-177.81	16.54	-3.3401	11.24	-672.68	1152.9	-0.78131	828.96	1165.4	39.976	38.633	0	0	12.735	9.287	-15.955	-16.623	-0.79916	2.6512	15.501	16.063	11.936	11.938	-0.45475	-0.5602	1501.7
3.01	302	60	NaN	-1.2497	15.015	4.6959	-177.8	16.553	-3.3553	11.445	-672.69	1152.8	-0.8314	828.94	1165.4	40.909	38.836	0	0	12.889	9.4432	-15.965	-16.633	-0.78128	2.6674	15.494	16.074	12.108	12.111	-0.47086	-0.55889	1501.7
3.02	303	60	NaN	-1.2478	15.012	4.6538	-177.79	16.554	-3.3507	11.564	-672.71	1152.8	-0.82871	828.93	1165.4	38.071	36.102	0	0	13.534	10.097	-15.994	-16.662	-0.77496	2.6781	15.492	16.073	12.759	12.775	-0.50128	-0.58846	1501.7
3.03	304	60	NaN	-1.2709	15.035	4.701	-177.8	16.55	-3.3215	11.39	-672.68	1152.8	-0.73242	828.92	1165.4	40.112	40.044	0	0	13.671	10.236	-16.01	-16.679	-0.8084	2.6588	15.513	16.072	12.862	12.895	-0.4976	-0.60675	1501.7
3.04	305	60	NaN	-1.2774	15.056	4.6967	-177.79	16.544	-3.3554	11.395	-672.64	1152.8	-0.84368	828.95	1165.4	41.213	38.366	0	0	12.59	9.139	-15.998	-16.666	-0.81042	2.6748	15.535	16.066	11.779	11.814	-0.46285	-0.60008	1501.7
3.05	306	60	NaN	-1.2866	15.078	4.716	-177.8	16.537	-3.3605	11.318	-672.6	1152.9	-0.85484	828.96	1165.4	38.933	38.727	0	0	12.737	9.289	-16.005	-16.673	-0.8221	2.6677	15.556	16.06	11.915	11.957	-0.44918	-0.61312	1501.7
3.06	307	60	NaN	-1.3024	15.1	4.7446	-177.81	16.535	-3.3411	11.202	-672.56	1152.9	-0.79135	828.94	1165.4	41.316	37.278	0	0	13.355	9.9152	-16.019	-16.688	-0.84478	2.6501	15.576	16.059	12.51	12.565	-0.44363	-0.62861	1501.6
3.07	308	60	NaN	-1.3157	15.114	4.7495	-177.81	16.537	-3.327	11.164	-672.52	1152.9	-0.75399	828.92	1165.4	40.14	35.645	0	0	12.226	8.7702	-15.996	-16.665	-0.86091	2.6442	15.59	16.061	11.365	11.414	-0.40682	-0.60332	1501.5
3.08	309	60	NaN	-1.3183	15.112	4.7612	-177.83	16.534	-3.2945	11.12	-672.5	1152.9	-0.64211	828.9	1165.4	37.98	36.979	0	0	11.676	8.2126	-15.984	-16.652	-0.8694	2.6203	15.586	16.06	10.807	10.833	-0.39777	-0.59183	1501.5
3.09	310	60	NaN	-1.3059	15.094	4.6802	-177.8	16.535	-3.3637	11.393	-672.48	1152.9	-0.85798	828.92	1165.4	38.436	38.621	0	0	11.863	8.4016	-15.984	-16.652	-0.83844	2.6636	15.571	16.058	11.024	11.065	-0.41327	-0.59411	1501.5
3.1	311	60	NaN	-1.3161	15.085	4.7021	-177.82	16.532	-3.3464	11.284	-672.47	1152.9	-0.77907	828.93	1165.4	40.006	36.714	0	0	11.954	8.494	-15.978	-16.647	-0.85574	2.6366	15.56	16.057	11.098	11.131	-0.41802	-0.59005	1501.5
3.11	312	60	NaN	-1.3254	15.087	4.7123	-177.83	16.542	-3.3678	11.204	-672.43	1153	-0.8405	828.92	1165.4	41.897	38.154	0	0	12.024	8.5656	-15.971	-16.64	-0.86575	2.633	15.561	16.068	11.159	11.199	-0.41026	-0.57164	1501.5
3.12	313	60	NaN	-1.3399	15.088	4.7195	-177.83	16.552	-3.3556	11.117	-672.39	1153	-0.8061	828.93	1165.4	43.126	37.547	0	0	12.261	8.8057	-15.983	-16.651	-0.88485	2.621	15.561	16.078	11.376	11.427	-0.4215	-0.57255	1501.4
3.13	314	60	NaN	-1.3536	15.085	4.7225	-177.85	16.55	-3.3284	11.048	-672.38	1153	-0.72073	828.96	1165.4	43.886	38.26	0	0	12.319	8.8647	-15.988	-16.657	-0.90452	2.6023	15.557	16.078	11.415	11.467	-0.43113	-0.57883	1501.4
3.14	315	60	NaN	-1.36	15.08	4.7174	-177.85	16.542	-3.3298	11.024	-672.36	1153	-0.72069	829	1165.3	42.162	37.163	0	0	11.399	7.9306	-15.949	-16.617	-0.91183	2.5935	15.551	16.07	10.487	10.524	-0.39781	-0.54721	1501.5
3.15	316	60	NaN	-1.3642	15.07	4.7139	-177.86	16.545	-3.3419	10.993	-672.36	1153	-0.76782	829.03	1165.3	47.169	36.545	0	0	10.8	7.3235	-15.925	-16.593	-0.91538	2.5938	15.543	16.072	9.8848	9.9172	-0.38254	-0.52122	1501.5
3.16	317	60	NaN	-1.3658	15.043	4.7026	-177.84	16.556	-3.3826	10.997	-672.41	1152.9	-0.91779	829.06	1165.4	45.725	38.146	0	0	10.457	6.9752	-15.913	-16.582	-0.91114	2.6179	15.518	16.081	9.5458	9.5931	-0.395	-0.50094	1501.6
3.17	318	60	NaN	-1.3744	15.038	4.7053	-177.85	16.557	-3.3234	10.9	-672.4	1152.9	-0.72867	829.06	1165.3	43.52	37.176	0	0	9.7739	6.2822	-15.913	-16.581	-0.9306	2.5889	15.512	16.083	8.8433	8.8711	-0.40044	-0.49749	1501.6
3.18	319	60	NaN	-1.3864	15.033	4.7249	-177.85	16.564	-3.3321	10.764	-672.42	1152.9	-0.76446	829.08	1165.4	46.788	38.495	0	0	9.2264	5.7266	-15.909	-16.577	-0.94647	2.5923	15.508	16.089	8.2799	8.3189	-0.40152	-0.48808	1501.6
3.19	320	60	NaN	-1.3871	15.032	4.723	-177.84	16.559	-3.3439	10.688	-672.41	1152.9	-0.80482	829.12	1165.4	49.399	38.974	0	0	8.9916	5.4884	-15.899	-16.568	-0.94859	2.5978	15.507	16.084	8.0431	8.0862	-0.39223	-0.48368	1501.6
3.2	321	60	NaN	-1.382	15.03	4.7115	-177.84	16.55	-3.3453	10.622	-672.4	1152.9	-0.81207	829.18	1165.4	49.373	38.074	0	0	8.8	5.294	-15.891	-16.559	-0.94571	2.6008	15.506	16.075	7.8543	7.8948	-0.38494	-0.48395	1501.7
3.21	322	60	NaN	-1.3813	15.025	4.71	-177.83	16.545	-3.344	10.511	-672.41	1152.9	-0.81373	829.22	1165.4	40.827	38.893	0	0	8.7087	5.2014	-15.884	-16.553	-0.94925	2.604	15.501	16.07	7.7595	7.8054	-0.38342	-0.48282	1501.7
3.22	323	60	NaN	-1.3838	15.026	4.7042	-177.83	16.533	-3.3215	10.424	-672.42	1152.9	-0.73176	829.25	1165.3	48.299	38.861	0	0	8.5711	5.0617	-15.885	-16.553	-0.95819	2.5921	15.501	16.059	7.6129	7.6538	-0.38436	-0.49432	1501.8
3.23	324	60	NaN	-1.3882	15.021	4.7024	-177.83	16.551	-3.3234	10.365	-672.45	1152.9	-0.73794	829.22	1165.4	42.443	37.458	0	0	8.4426	4.9314	-15.888	-16.556	-0.96454	2.5896	15.496	16.076	7.4781	7.521	-0.3925	-0.48027	1501.8
3.24	325	60	NaN	-1.3916	15.028	4.6713	-177.83	16.553	-3.3415	10.225	-672.45	1152.9	-0.78739	829.26	1165.4	43.488	36.542	0	0	8.761	5.2544	-15.888	-16.556	-0.97149	2.5929	15.504	16.077	7.7895	7.8473	-0.38398	-0.4792	1501.8
3.25	326	60	NaN	-1.3952	15.033	4.6465	-177.83	16.547	-3.354	10.13	-672.46	1152.9	-0.80869	829.32	1165.4	42.458	37.732	0	0	8.7404	5.2335	-15.89	-16.559	-0.97787	2.59	15.509	16.071	7.7626	7.8235	-0.38173	-0.48741	1501.9
3.26	327	60	NaN	-1.3968	15.038	4.6333	-177.84	16.545	-3.352	10.019	-672.46	1152.9	-0.78501	829.36	1165.4	45.845	37.349	0	0	8.3007	4.7874	-15.896	-16.564	-0.98468	2.5757	15.512	16.071	7.3161	7.3632	-0.38345	-0.49281	1501.9
3.27	328	60	NaN	-1.398	15.045	4.611	-177.85	16.546	-3.3504	9.9344	-672.46	1153	-0.76968	829.37	1165.4	45.935	37.461	0	0	8.5087	4.9984	-15.895	-16.564	-0.98968	2.5614	15.518	16.073	7.519	7.5598	-0.3769	-0.49079	1501.9
3.28	329	60	NaN	-1.404	15.054	4.5731	-177.85	16.546	-3.3588	9.8731	-672.46	1153	-0.78903	829.39	1165.4	42.854	38.59	0	0	8.852	5.3467	-15.894	-16.562	-0.99728	2.5526	15.527	16.073	7.8547	7.8993	-0.36749	-0.48956	1501.9
3.29	330	60	NaN	-1.4194	15.059	4.5494	-177.87	16.55	-3.3595	9.7056	-672.48	1153	-0.77409	829.42	1165.3	44.645	37.636	0	0	9.2863	5.7874	-15.896	-16.564	-1.0196	2.5342	15.53	16.078	8.2667	8.3216	-0.36624	-0.48564	1502
3.3	331	60	NaN	-1.4247	15.061	4.5307	-177.89	16.552	-3.3322	9.6748	-672.48	1153	-0.66768	829.43	1165.4	47.276	37.856	0	0	9.7263	6.2338	-15.9	-16.568	-1.0301	2.507	15.532	16.081	8.6961	8.7408	-0.36769	-0.4873	1502
3.31	332	60	NaN	-1.4439	15.067	4.4844	-177.9	16.544	-3.3426	9.5731	-672.5	1153	-0.70393	829.5	1165.4	42.591	36.766	0	0	10.09	6.6024	-15.911	-16.579	-1.0518	2.4942	15.537	16.074	9.0378	9.0966	-0.37369	-0.50538	1502.1
3.32	333	60	NaN	-1.4698	15.074	4.4726	-177.92	16.539	-3.3289	9.4121	-672.51	1153.1	-0.64267	829.52	1165.3	46.396	37.944	0	0	10.216	6.7305	-15.919	-16.587	-1.0863	2.4664	15.542	16.07	9.1295	9.1968	-0.3764	-0.51626	1502.1
3.33	334	60	NaN	-1.4893	15.084	4.4544	-177.92	16.544	-3.335	9.3128	-672.5	1153.1	-0.66115	829.54	1165.3	49.213	39.533	0	0	10.162	6.6755	-15.923	-16.592	-1.1089	2.4575	15.552	16.077	9.0527	9.133	-0.3715	-0.51469	1502.1
3.34	335	60	NaN	-1.5122	15.092	4.4274	-177.92	16.556	-3.3695	9.2208	-672.5	1153.1	-0.76928	829.57	1165.4	42.104	38.946	0	0	10.207	6.7216	-15.931	-16.6	-1.1312	2.4596	15.561	16.087	9.0759	9.1812	-0.37073	-0.5127	1502.2
3.35	336	60	NaN	-1.5439	15.097	4.4021	-177.93	16.598	-3.3743	9.0881	-672.52	1153.1	-0.77745	829.53	1165.4	47.302	37.728	0	0	10.253	6.7679	-15.938	-16.606	-1.1676	2.4491	15.567	16.129	9.0851	9.2171	-0.37099	-0.47733	1502.1
3.36	337	60	NaN	-1.5662	15.11	4.3703	-177.94	16.723	-3.2709	9.0176	-672.49	1153.1	-0.48143	829.2	1165.4	40.745	38.116	0	0	10.288	6.8037	-15.94	-16.608	-1.2037	2.4238	15.58	16.253	9.0842	9.2274	-0.35949	-0.35515	1501.8
3.37	338	60	NaN	-1.5785	15.114	4.3576	-177.95	16.714	-3.2532	8.9827	-672.49	1153.1	-0.39785	829.26	1165.4	44.367	35.945	0	0	10.237	6.7516	-15.941	-16.609	-1.2206	2.4039	15.583	16.245	9.0159	9.1555	-0.35781	-0.36411	1501.8
3.38	339	60	NaN	-1.5915	15.123	4.3702	-177.95	16.738	-3.243	8.8703	-672.47	1153.1	-0.36038	829.24	1165.4	43.702	38.296	0	0	9.99	6.5014	-15.94	-16.608	-1.2393	2.3976	15.592	16.268	8.7506	8.899	-0.34788	-0.34009	1501.8
3.39	340	60	NaN	-1.6038	15.129	4.364	-177.93	16.752	-3.3014	8.8308	-672.46	1153.1	-0.549	829.27	1165.5	44.267	36.206	0	0	9.8241	6.3331	-15.939	-16.607	-1.246	2.4256	15.601	16.28	8.5782	8.7587	-0.33803	-0.32681	1501.8
3.4	341	60	NaN	-1.6185	15.136	4.3769	-177.93	16.752	-3.2986	8.7485	-672.43	1153.1	-0.53848	829.32	1165.5	45.631	37.338	0	0	9.7398	6.2475	-15.937	-16.605	-1.2641	2.4265	15.609	16.28	8.4756	8.674	-0.32783	-0.32525	1501.8
3.41	342	60	NaN	-1.6325	15.144	4.3911	-177.93	16.748	-3.2717	8.6747	-672.41	1153.1	-0.45291	829.36	1165.5	47.146	38.351	0	0	10.265	6.7808	-15.927	-16.596	-1.2842	2.4198	15.615	16.277	8.9812	9.2006	-0.31233	-0.31879	1501.8
3.42	343	60	NaN	-1.6442	15.145	4.387	-177.92	16.749	-3.2758	8.663	-672.41	1153.1	-0.46895	829.37	1165.5	48.761	37.397	0	0	10.634	7.1553	-15.924	-16.592	-1.2958	2.4276	15.616	16.277	9.3386	9.5828	-0.30791	-0.31533	1501.9
3.43	344	60	NaN	-1.6573	15.139	4.3893	-177.93	16.746	-3.2595	8.6306	-672.44	1153.1	-0.40829	829.38	1165.4	38.359	37.217	0	0	10.814	7.3371	-15.928	-16.596	-1.3125	2.4167	15.61	16.275	9.5012	9.7538	-0.31801	-0.32196	1501.9
3.44	345	60	NaN	-1.6594	15.139	4.3794	-177.9	16.763	-3.3202	8.6533	-672.42	1153.1	-0.6159	829.4	1165.5	46.843	38.49	0	0	10.548	7.0679	-15.931	-16.599	-1.3058	2.4578	15.613	16.289	9.2425	9.5257	-0.31783	-0.30994	1501.9
3.45	346	60	NaN	-1.6657	15.138	4.3663	-177.89	16.758	-3.3163	8.717	-672.41	1153.1	-0.60302	829.43	1165.5	46.26	37.673	0	0	10.193	6.7075	-15.933	-16.601	-1.3101	2.466	15.612	16.284	8.8829	9.1735	-0.32089	-0.31703	1501.9
3.46	347	60	NaN	-1.6741	15.144	4.377	-177.9	16.759	-3.2919	8.7089	-672.41	1153.1	-0.50977	829.43	1165.5	43.527	38.176	0	0	9.9639	6.475	-15.923	-16.591	-1.3224	2.4515	15.617	16.286	8.6415	8.9265	-0.30635	-0.30466	1501.9
3.47	348	60	NaN	-1.6759	15.156	4.4006	-177.9	16.768	-3.3205	8.6817	-672.39	1153.1	-0.58566	829.46	1165.5	42.875	37.275	0	0	9.6866	6.1935	-15.911	-16.579	-1.3223	2.4581	15.629	16.295	8.3642	8.6517	-0.28254	-0.28396	1501.9
3.48	349	60	NaN	-1.6689	15.169	4.4111	-177.89	16.77	-3.3453	8.7231	-672.35	1153.1	-0.65064	829.5	1165.5	41.909	38.807	0	0	9.0443	5.5419	-15.903	-16.571	-1.3113	2.4669	15.642	16.297	7.733	8.0088	-0.26131	-0.27466	1501.9
3.49	350	60	NaN	-1.6626	15.18	4.4255	-177.91	16.761	-3.3051	8.771	-672.32	1153.1	-0.50424	829.52	1165.5	44.325	38.551	0	0	9.0544	5.5521	-15.892	-16.56	-1.3087	2.4464	15.651	16.29	7.7457	7.9986	-0.24015	-0.26978	1501.9
3.5	351	60	NaN	-1.669	15.19	4.4976	-177.93	16.77	-3.256	8.6407	-672.3	1153.1	-0.3265	829.51	1165.4	42.946	38.446	0	0	9.5597	6.0648	-15.877	-16.545	-1.3269	2.4135	15.659	16.301	8.2328	8.4783	-0.21825	-0.24413	1501.9
3.51	352	60	NaN	-1.6428	15.194	4.4545	-177.89	16.833	-3.3592	8.8855	-672.25	1153.1	-0.64878	829.48	1165.6	41.084	35.606	0	0	9.341	5.8429	-15.874	-16.542	-1.279	2.4728	15.669	16.358	8.062	8.3157	-0.20447	-0.18393	1501.8
3.52	353	60	NaN	-1.635	15.185	4.5026	-177.91	16.809	-3.2906	8.835	-672.29	1153.1	-0.42473	829.52	1165.5	44.517	37.142	0	0	9.0875	5.5857	-15.869	-16.538	-1.2818	2.442	15.656	16.338	7.8057	8.0277	-0.21329	-0.19976	1501.9
3.53	354	60	NaN	-1.6177	15.178	4.5201	-177.91	16.827	-3.32	8.9123	-672.27	1153.2	-0.49081	829.51	1165.5	44.192	36.804	0	0	8.8362	5.3308	-15.862	-16.531	-1.2589	2.4485	15.65	16.355	7.5773	7.7792	-0.21194	-0.17561	1501.9
3.54	355	60	NaN	-1.5986	15.171	4.5266	-177.92	16.832	-3.3348	9.0077	-672.26	1153.2	-0.50818	829.53	1165.6	41.077	38.962	0	0	8.5116	5.0014	-15.851	-16.52	-1.2356	2.4463	15.643	16.359	7.276	7.4476	-0.20833	-0.16054	1501.9
3.55	356	60	NaN	-1.5757	15.16	4.5294	-177.92	16.828	-3.3354	9.1048	-672.25	1153.2	-0.48768	829.56	1165.6	45.163	36.571	0	0	8.0242	4.5069	-15.832	-16.5	-1.2097	2.441	15.632	16.356	6.8145	6.9479	-0.19989	-0.14384	1501.9
3.56	357	60	NaN	-1.5474	15.149	4.5398	-177.92	16.836	-3.3553	9.1971	-672.26	1153.2	-0.53745	829.56	1165.6	44.723	37.968	0	0	7.7666	4.2454	-15.826	-16.494	-1.176	2.4496	15.622	16.363	6.5906	6.695	-0.20386	-0.13041	1501.9
3.57	358	60	NaN	-1.5233	15.145	4.58	-177.92	16.831	-3.3579	9.2151	-672.26	1153.2	-0.53823	829.58	1165.6	41.307	37.544	0	0	7.6074	4.0839	-15.825	-16.494	-1.1512	2.4513	15.617	16.358	6.4561	6.5352	-0.20816	-0.13547	1501.9
3.58	359	60	NaN	-1.5089	15.135	4.5787	-177.95	16.779	-3.2895	9.303	-672.29	1153.2	-0.30888	829.65	1165.5	41.558	37.027	0	0	7.397	3.8705	-15.823	-16.491	-1.1423	2.4213	15.604	16.309	6.2548	6.2918	-0.21885	-0.18174	1502
3.59	360	60	NaN	-1.4817	15.139	4.6047	-177.92	16.818	-3.3514	9.3413	-672.32	1153.2	-0.49553	829.6	1165.6	40.941	37.661	0	0	7.0206	3.4886	-15.82	-16.488	-1.1064	2.4557	15.612	16.346	5.9142	5.9443	-0.20852	-0.1426	1502
3.6	361	60	NaN	-1.4589	15.141	4.6011	-177.92	16.826	-3.3588	9.4601	-672.32	1153.2	-0.48455	829.6	1165.6	39.797	36.974	0	0	6.4448	2.9044	-15.817	-16.486	-1.0795	2.4565	15.614	16.353	5.3653	5.3608	-0.20317	-0.13243	1502
3.61	362	60	NaN	-1.439	15.145	4.6116	-177.92	16.836	-3.3832	9.5387	-672.35	1153.2	-0.5255	829.59	1165.6	42.414	36.826	0	0	6.1273	2.5821	-15.814	-16.482	-1.0551	2.4623	15.618	16.363	5.0722	5.0445	-0.19565	-0.11928	1502
3.62	363	60	NaN	-1.4222	15.149	4.6243	-177.92	16.855	-3.4196	9.5981	-672.39	1153.2	-0.60474	829.57	1165.6	41.371	37.751	0	0	5.8636	2.3146	-15.81	-16.479	-1.033	2.4722	15.624	16.38	4.8306	4.7868	-0.18672	-0.098164	1502
3.63	364	60	NaN	-1.4098	15.154	4.6241	-177.93	16.866	-3.4346	9.6762	-672.41	1153.2	-0.60655	829.55	1165.6	43.22	39.527	0	0	5.9045	2.3561	-15.807	-16.475	-1.0175	2.4666	15.63	16.391	4.887	4.8227	-0.17705	-0.084279	1502.1
3.64	365	60	NaN	-1.4016	15.166	4.6359	-177.95	16.857	-3.4262	9.7211	-672.43	1153.2	-0.52625	829.57	1165.6	41.423	37.305	0	0	6.0299	2.4834	-15.804	-16.472	-1.0107	2.4422	15.64	16.383	5.0192	4.9256	-0.1632	-0.088956	1502.1
3.65	366	60	NaN	-1.3964	15.173	4.6527	-177.97	16.842	-3.3721	9.7491	-672.47	1153.2	-0.3275	829.56	1165.5	39.193	36.514	0	0	6.2128	2.669	-15.803	-16.471	-1.012	2.4095	15.644	16.371	5.2008	5.0785	-0.15848	-0.10015	1502.1
3.66	367	60	NaN	-1.3932	15.184	4.6457	-177.97	16.881	-3.42	9.8931	-672.53	1153.2	-0.49753	829.5	1165.6	41.399	37.953	0	0	6.7666	3.2309	-15.806	-16.474	-0.99682	2.4261	15.659	16.406	5.7698	5.657	-0.1466	-0.067837	1502.1
3.67	368	60	NaN	-1.3881	15.199	4.6455	-177.97	16.892	-3.4422	9.9844	-672.56	1153.2	-0.58253	829.48	1165.6	41.115	38.684	0	0	7.5946	4.0709	-15.811	-16.48	-0.98498	2.4299	15.674	16.417	6.6096	6.5009	-0.13714	-0.062649	1502.1
3.68	369	60	NaN	-1.3905	15.217	4.6617	-177.99	16.884	-3.4092	10.086	-672.64	1153.1	-0.56155	829.45	1165.6	43.251	39.218	0	0	7.2236	3.6945	-15.833	-16.501	-0.98433	2.4117	15.693	16.408	6.2392	6.1062	-0.1399	-0.092269	1502.2
3.69	370	60	NaN	-1.3885	15.235	4.6657	-178.02	16.864	-3.3489	10.234	-672.72	1153.1	-0.47125	829.43	1165.6	41.8	37.095	0	0	6.7942	3.2589	-15.854	-16.523	-0.98023	2.3892	15.711	16.387	5.814	5.648	-0.14323	-0.13512	1502.2
3.7	371	60	NaN	-1.3811	15.258	4.6595	-178.03	16.803	-3.3242	10.372	-672.73	1153.1	-0.46172	829.52	1165.6	41.581	36.436	0	0	6.3649	2.8233	-15.876	-16.544	-0.96788	2.3859	15.733	16.327	5.397	5.2092	-0.14311	-0.21695	1502.3
3.71	372	60	NaN	-1.3912	15.294	4.6957	-178.01	16.67	-3.3833	10.394	-672.74	1153.2	-0.73269	829.81	1165.6	41.161	38.312	0	0	5.9356	2.3876	-15.898	-16.566	-0.96688	2.4128	15.768	16.196	4.9687	4.8004	-0.13051	-0.37022	1502.6
3.72	373	60	NaN	-1.3967	15.297	4.7069	-177.98	16.671	-3.4173	10.454	-672.79	1153.1	-0.93663	829.75	1165.6	40.554	37.717	0	0	5.5062	1.952	-15.92	-16.588	-0.9623	2.4536	15.774	16.194	4.5439	4.4056	-0.14604	-0.39404	1502.6
3.73	374	60	NaN	-1.3867	15.304	4.7115	-178	16.63	-3.3894	10.582	-672.81	1153.1	-0.85026	829.8	1165.6	42.559	39.125	0	0	5.0769	1.5164	-15.942	-16.61	-0.95077	2.4388	15.779	16.155	4.1262	3.9552	-0.16323	-0.45525	1502.7
3.74	375	60	NaN	-1.3846	15.304	4.7223	-177.96	16.612	-3.4173	10.679	-672.85	1153.1	-0.99048	829.79	1165.6	41.391	37.56	0	0	4.6476	1.0808	-15.964	-16.632	-0.93963	2.4809	15.78	16.136	3.708	3.5617	-0.18362	-0.49616	1502.7
3.75	376	60	NaN	-1.3739	15.306	4.7385	-177.96	16.585	-3.3965	10.772	-672.88	1153.1	-0.93944	829.8	1165.6	40.806	36.643	0	0	4.2183	0.64521	-15.985	-16.654	-0.92735	2.4833	15.78	16.11	3.2909	3.1285	-0.20501	-0.54321	1502.8
3.76	377	60	NaN	-1.3555	15.307	4.7508	-177.96	16.558	-3.3779	10.92	-672.9	1153.2	-0.88453	829.82	1165.6	43.759	37.621	0	0	3.7889	0.20961	-16.007	-16.675	-0.9054	2.4934	15.779	16.086	2.8835	2.703	-0.22797	-0.58984	1502.8
3.77	378	60	NaN	-1.3392	15.303	4.7539	-177.92	16.544	-3.4029	11.116	-672.95	1153.1	-0.98692	829.82	1165.6	39.727	36.981	0	0	3.3596	-0.226	-16.029	-16.697	-0.87772	2.5444	15.775	16.071	2.4819	2.3184	-0.25371	-0.62653	1502.9
3.78	379	60	NaN	-1.3299	15.299	4.7558	-177.91	16.525	-3.3912	11.25	-672.98	1153.1	-0.94397	829.83	1165.5	40.953	37.464	0	0	2.9303	-0.66161	-16.051	-16.719	-0.86498	2.5518	15.771	16.053	2.0653	1.8902	-0.28032	-0.66598	1502.9
3.79	380	60	NaN	-1.3216	15.308	4.7783	-177.91	16.506	-3.3673	11.306	-672.98	1153.2	-0.8702	829.86	1165.5	39.954	38.071	0	0	2.501	-1.0972	-16.073	-16.741	-0.85734	2.5521	15.777	16.036	1.6436	1.4549	-0.29563	-0.70482	1502.9
3.8	381	60	NaN	-1.3133	15.314	4.7799	-177.89	16.522	-3.3923	11.408	-672.99	1153.1	-0.96495	829.82	1165.5	42.57	40.08	0	0	2.0716	-1.5328	-16.095	-16.763	-0.84161	2.5815	15.784	16.052	1.23	1.0487	-0.31055	-0.71101	1502.9
3.81	382	60	NaN	-1.3082	15.318	4.7806	-177.88	16.523	-3.4133	11.54	-673.01	1153.1	-1.0233	829.83	1165.5	40.262	36.661	0	0	1.6423	-1.9684	-16.117	-16.785	-0.82924	2.5969	15.789	16.052	0.81306	0.62842	-0.32793	-0.73234	1502.9
3.82	383	60	NaN	-1.302	15.317	4.7827	-177.88	16.585	-3.369	11.645	-673.04	1153.1	-0.8958	829.64	1165.5	40.398	38.131	0	0	1.213	-2.404	-16.138	-16.807	-0.82391	2.594	15.787	16.115	0.38907	0.18998	-0.35151	-0.69199	1502.8
3.83	384	60	NaN	-1.3017	15.315	4.7938	-177.88	16.655	-3.3191	11.701	-673.07	1153.1	-0.78827	829.43	1165.5	40.117	37.324	0	0	0.78365	-2.8397	-16.16	-16.828	-0.82549	2.5931	15.786	16.185	-0.041844	-0.2465	-0.37468	-0.64361	1502.6
3.84	385	60	NaN	-1.3082	15.316	4.8085	-177.88	16.643	-3.3316	11.74	-673.11	1153.1	-0.88214	829.47	1165.5	40.557	38.919	0	0	0.35432	-3.2753	-16.182	-16.85	-0.82693	2.6017	15.787	16.172	-0.47261	-0.67352	-0.39476	-0.6786	1502.7
3.85	386	60	NaN	-1.3088	15.315	4.803	-177.89	16.537	-3.3784	11.823	-673.13	1153.1	-1.0335	829.76	1165.5	40.7	38.334	0	0	-0.075007	-3.7109	-16.204	-16.872	-0.81866	2.5982	15.785	16.067	-0.89367	-1.1126	-0.41883	-0.80541	1503
3.86	387	60	NaN	-1.3064	15.321	4.7776	-177.91	16.528	-3.3113	11.955	-673.13	1153.1	-0.8645	829.75	1165.4	42.309	35.369	0	0	-0.50433	-4.1465	-16.226	-16.894	-0.81764	2.5799	15.79	16.059	-1.322	-1.5665	-0.43607	-0.83531	1503
3.87	388	60	NaN	-1.3166	15.329	4.7969	-177.9	16.545	-3.3222	11.953	-673.15	1153.1	-0.97596	829.7	1165.5	39.686	38.058	0	0	-0.93366	-4.5821	-16.248	-16.916	-0.82369	2.5961	15.799	16.075	-1.7573	-1.986	-0.44823	-0.8406	1503
3.88	389	60	NaN	-1.3241	15.337	4.804	-177.89	16.54	-3.3663	11.962	-673.16	1153.1	-1.1405	829.74	1165.5	39.586	37.54	0	0	-1.3374	-4.9917	-16.24	-16.908	-0.82465	2.611	15.808	16.07	-2.162	-2.3807	-0.43178	-0.83824	1503
3.89	390	60	NaN	-1.3298	15.346	4.7972	-177.88	16.526	-3.3698	11.992	-673.17	1153.1	-1.1761	829.76	1165.5	40.422	36.026	0	0	-1.6859	-5.3454	-16.167	-16.836	-0.82784	2.6185	15.816	16.056	-2.5138	-2.7269	-0.35121	-0.77994	1503
3.9	391	60	NaN	-1.3421	15.354	4.7956	-177.88	16.512	-3.3524	11.987	-673.19	1153.1	-1.1494	829.75	1165.5	39.398	36.529	0	0	-2.0345	-5.699	-16.095	-16.763	-0.84132	2.6202	15.823	16.042	-2.8758	-3.0788	-0.27185	-0.72118	1503
3.91	392	60	NaN	-1.3604	15.364	4.8041	-177.88	16.504	-3.3593	11.932	-673.2	1153.1	-1.1917	829.74	1165.5	39.272	37.262	0	0	-2.1463	-5.8125	-16.024	-16.693	-0.86007	2.6236	15.834	16.034	-3.0064	-3.189	-0.19073	-0.65804	1503.1
3.92	393	60	NaN	-1.3723	15.386	4.8021	-177.87	16.508	-3.3878	11.896	-673.18	1153.2	-1.3004	829.74	1165.5	41.595	38.471	0	0	0.51802	-3.1092	-15.968	-16.636	-0.86922	2.6344	15.856	16.038	-0.3512	-0.47476	-0.11229	-0.59834	1503
3.93	394	60	NaN	-1.3923	15.405	4.8052	-177.86	16.518	-3.3464	11.824	-673.18	1153.2	-1.198	829.69	1165.5	40.707	38.212	0	0	-0.019328	-3.6544	-15.9	-16.568	-0.89582	2.6317	15.874	16.049	-0.91515	-1.0227	-0.026152	-0.51893	1503
3.94	395	60	NaN	-1.3947	15.409	4.8133	-177.85	16.519	-3.3667	11.781	-673.18	1153.2	-1.2633	829.71	1165.5	41.041	36.845	0	0	-4.3136	-8.0115	-15.82	-16.488	-0.89739	2.6445	15.877	16.05	-5.211	-5.367	0.05769	-0.43739	1503
3.95	396	60	NaN	-1.401	15.419	4.7987	-177.84	16.618	-3.2575	11.754	-673.17	1153.2	-0.9739	829.38	1165.5	41.308	38.004	0	0	-4.9537	-8.661	-15.791	-16.459	-0.91567	2.6451	15.886	16.151	-5.8694	-6.0158	0.095729	-0.30798	1502.7
3.96	397	60	NaN	-1.4103	15.43	4.7905	-177.84	16.659	-3.2077	11.699	-673.16	1153.2	-0.83083	829.25	1165.4	40.873	37.56	0	0	-4.9158	-8.6225	-15.772	-16.44	-0.93247	2.6414	15.895	16.194	-5.8483	-5.9811	0.12386	-0.24621	1502.5
3.97	398	60	NaN	-1.4181	15.432	4.7778	-177.83	16.66	-3.2186	11.656	-673.17	1153.2	-0.85761	829.27	1165.4	39.419	37.817	0	0	1.7735	-1.8354	-15.741	-16.409	-0.94086	2.6457	15.897	16.194	0.8326	0.8103	0.15665	-0.21458	1502.5
3.98	399	60	NaN	-1.4219	15.426	4.7541	-177.81	16.645	-3.2663	11.63	-673.17	1153.2	-1.0195	829.34	1165.4	41.699	37.34	0	0	9.0024	5.4993	-15.698	-16.366	-0.93958	2.6719	15.893	16.178	8.0628	8.1712	0.1956	-0.1881	1502.6
3.99	400	60	NaN	-1.4247	15.424	4.7439	-177.78	16.571	-3.3804	11.548	-673.17	1153.2	-1.3962	829.61	1165.5	41.894	37.923	0	0	12.497	9.045	-15.618	-16.286	-0.93121	2.7184	15.893	16.102	11.566	11.763	0.27542	-0.18422	1502.9
4	401	60	NaN	-1.4332	15.429	4.7449	-177.79	16.679	-3.2663	11.449	-673.15	1153.2	-1.0631	829.25	1165.4	39.483	38.088	0	0	13.885	10.453	-15.592	-16.26	-0.95604	2.6905	15.896	16.211	12.929	13.144	0.30389	-0.048851	1502.5
4.01	402	60	NaN	-1.4438	15.435	4.7119	-177.79	16.694	-3.2545	11.451	-673.12	1153.2	-1.039	829.22	1165.5	41.652	38.638	0	0	13.763	10.33	-15.604	-16.273	-0.96749	2.6913	15.903	16.226	12.796	13.021	0.29889	-0.046431	1502.4
4.02	403	60	NaN	-1.4613	15.427	4.7199	-177.79	16.701	-3.2173	11.282	-673.12	1153.2	-0.93989	829.18	1165.5	39.394	38.564	0	0	13.31	9.8703	-15.605	-16.273	-0.99518	2.6747	15.896	16.233	12.315	12.545	0.29139	-0.040149	1502.4
4.03	404	60	NaN	-1.4802	15.421	4.722	-177.79	16.699	-3.2302	11.14	-673.12	1153.2	-0.99532	829.17	1165.5	40.077	37.277	0	0	12.844	9.3973	-15.605	-16.273	-1.0173	2.6764	15.89	16.23	11.827	12.074	0.28506	-0.043561	1502.4
4.04	405	60	NaN	-1.4925	15.413	4.7124	-177.78	16.637	-3.2813	11.052	-673.12	1153.2	-1.1491	829.34	1165.5	40.695	36.673	0	0	12.376	8.9221	-15.608	-16.276	-1.0273	2.6823	15.882	16.168	11.349	11.604	0.27413	-0.10812	1502.6
4.05	406	60	NaN	-1.4972	15.4	4.6882	-177.79	16.542	-3.3226	11.011	-673.13	1153.2	-1.2611	829.62	1165.5	40.557	35.915	0	0	11.963	8.5031	-15.612	-16.28	-1.0293	2.6801	15.869	16.073	10.934	11.183	0.25639	-0.20713	1502.9
4.06	407	60	NaN	-1.5037	15.392	4.6344	-177.78	16.549	-3.3229	11.048	-673.13	1153.1	-1.2805	829.59	1165.5	39.797	37.125	0	0	11.67	8.2064	-15.621	-16.289	-1.0337	2.6875	15.862	16.078	10.637	10.894	0.24088	-0.21096	1502.8
4.07	408	60	NaN	-1.5303	15.376	4.6284	-177.78	16.655	-3.2406	10.876	-673.16	1153.1	-1.057	829.24	1165.5	39.459	36.806	0	0	11.429	7.9615	-15.631	-16.3	-1.0753	2.6733	15.846	16.184	10.354	10.635	0.21502	-0.11532	1502.5
4.08	409	60	NaN	-1.5331	15.387	4.6122	-177.79	16.555	-3.3215	10.81	-673.1	1153.2	-1.2972	829.54	1165.5	40.736	38.575	0	0	11.223	7.7529	-15.641	-16.309	-1.0715	2.6759	15.856	16.085	10.152	10.429	0.21512	-0.22405	1502.7
4.09	410	60	NaN	-1.5592	15.392	4.6242	-177.78	16.617	-3.2516	10.633	-673.1	1153.2	-1.1066	829.33	1165.5	39.979	39.008	0	0	11.176	7.7048	-15.642	-16.31	-1.1115	2.6668	15.86	16.149	10.065	10.372	0.21778	-0.16165	1502.5
4.1	411	60	NaN	-1.5742	15.388	4.6146	-177.78	16.657	-3.2227	10.508	-673.12	1153.2	-1.0343	829.21	1165.4	37.63	36.121	0	0	11.016	7.5421	-15.647	-16.315	-1.134	2.659	15.856	16.19	9.8817	10.201	0.2094	-0.12516	1502.4
4.11	412	60	NaN	-1.5755	15.39	4.5848	-177.78	16.606	-3.2504	10.47	-673.13	1153.2	-1.163	829.38	1165.4	39.76	39.113	0	0	10.725	7.2475	-15.656	-16.324	-1.1319	2.6651	15.857	16.139	9.5934	9.9125	0.20093	-0.18537	1502.6
4.12	413	60	NaN	-1.5763	15.4	4.5576	-177.77	16.562	-3.2508	10.462	-673.11	1153.2	-1.235	829.51	1165.4	40.748	37.802	0	0	10.38	6.8971	-15.662	-16.33	-1.1303	2.6784	15.866	16.095	9.2497	9.5755	0.20426	-0.23438	1502.7
4.13	414	60	NaN	-1.5827	15.405	4.545	-177.76	16.672	-3.1779	10.42	-673.12	1153.2	-1.0289	829.2	1165.4	39.583	37.568	0	0	10.024	6.5362	-15.666	-16.335	-1.1461	2.6763	15.872	16.205	8.8782	9.2125	0.20576	-0.12943	1502.4
4.14	415	60	NaN	-1.5819	15.417	4.5464	-177.77	16.67	-3.1558	10.357	-673.1	1153.2	-0.95246	829.2	1165.4	40.033	37.015	0	0	8.9803	5.477	-15.666	-16.335	-1.1506	2.6648	15.884	16.204	7.8297	8.1418	0.21703	-0.13103	1502.4
4.15	416	60	NaN	-1.5766	15.455	4.5813	-177.75	16.578	-3.3248	10.199	-673.08	1153.2	-1.3647	829.54	1165.5	40.987	37.745	0	0	7.9887	4.4708	-15.666	-16.334	-1.1357	2.6908	15.923	16.109	6.8529	7.1616	0.25737	-0.2249	1502.7
4.16	417	60	NaN	-1.5662	15.496	4.6124	-177.75	16.647	-3.2658	10.091	-673.03	1153.2	-1.1771	829.33	1165.5	38.97	37.096	0	0	7.7722	4.2512	-15.667	-16.335	-1.1365	2.6817	15.964	16.18	6.6358	6.9328	0.29659	-0.15558	1502.5
4.17	418	60	NaN	-1.5406	15.534	4.6344	-177.75	16.609	-3.2566	10.032	-672.98	1153.2	-1.1285	829.44	1165.4	39.179	36.017	0	0	7.5461	4.0217	-15.672	-16.34	-1.115	2.6762	16	16.143	6.4311	6.6979	0.32785	-0.19673	1502.5
4.18	419	60	NaN	-1.5033	15.575	4.6734	-177.75	16.595	-3.261	9.9309	-672.93	1153.2	-1.1173	829.52	1165.4	38.343	37.053	0	0	7.313	3.7852	-15.679	-16.347	-1.082	2.6761	16.039	16.13	6.231	6.4613	0.36046	-0.21695	1502.5
4.19	420	60	NaN	-1.4607	15.619	4.7233	-177.73	16.699	-3.2366	9.7966	-672.89	1153.3	-1.0409	829.27	1165.5	37.754	37.657	0	0	6.3578	2.816	-15.684	-16.352	-1.0473	2.6824	16.084	16.233	5.3104	5.4984	0.40017	-0.1188	1502.3
4.2	421	60	NaN	-1.4157	15.654	4.7353	-177.71	16.732	-3.2969	9.7705	-672.83	1153.3	-1.2116	829.22	1165.5	40.197	37.858	0	0	5.61	2.0573	-15.692	-16.36	-0.99683	2.7078	16.12	16.266	4.6132	4.7651	0.42822	-0.093783	1502.1
4.21	422	60	NaN	-1.3792	15.68	4.7431	-177.72	16.723	-3.2463	9.7457	-672.79	1153.3	-1.0167	829.25	1165.5	40.06	38.156	0	0	5.3064	1.7493	-15.705	-16.373	-0.96863	2.6887	16.144	16.258	4.3378	4.438	0.43915	-0.11504	1502.1
4.22	423	60	NaN	-1.3311	15.697	4.7355	-177.73	16.73	-3.2588	9.7674	-672.75	1153.3	-1.0204	829.28	1165.5	40.449	37.342	0	0	5.1236	1.5638	-15.716	-16.384	-0.91965	2.6862	16.161	16.266	4.204	4.25	0.44531	-0.11847	1502.1
4.23	424	60	NaN	-1.2954	15.709	4.7357	-177.75	16.718	-3.2247	9.7438	-672.73	1153.3	-0.85801	829.32	1165.5	39.953	37.712	0	0	5.1913	1.6325	-15.722	-16.39	-0.89105	2.6587	16.171	16.256	4.3002	4.2912	0.44929	-0.13397	1502.1
4.24	425	60	NaN	-1.258	15.718	4.7336	-177.74	16.74	-3.2563	9.7161	-672.72	1153.4	-0.91271	829.34	1165.5	38.36	39.159	0	0	5.0822	1.5218	-15.728	-16.396	-0.85257	2.6677	16.18	16.277	4.2296	4.1894	0.45279	-0.11881	1502.1
4.25	426	60	NaN	-1.2217	15.719	4.725	-177.72	16.777	-3.2935	9.7095	-672.71	1153.4	-1.0072	829.32	1165.5	40.524	38.609	0	0	4.9173	1.3545	-15.733	-16.401	-0.81287	2.685	16.184	16.312	4.1045	4.0395	0.45032	-0.089059	1502.1
4.26	427	60	NaN	-1.194	15.712	4.7236	-177.73	16.8	-3.2868	9.6839	-672.72	1153.4	-0.96477	829.29	1165.6	39.236	39.078	0	0	4.941	1.3785	-15.736	-16.404	-0.78778	2.6748	16.177	16.335	4.1532	4.0534	0.44151	-0.068784	1502.1
4.27	428	60	NaN	-1.1734	15.704	4.7457	-177.75	16.81	-3.2929	9.5811	-672.74	1153.4	-0.93106	829.31	1165.6	40.753	39.3	0	0	4.9805	1.4186	-15.738	-16.406	-0.7724	2.6517	16.169	16.346	4.2081	4.0703	0.43102	-0.060446	1502.1
4.28	429	60	NaN	-1.1414	15.707	4.7292	-177.76	16.805	-3.2628	9.6009	-672.71	1153.4	-0.81042	829.35	1165.5	40.65	37.954	0	0	5.0379	1.4769	-15.74	-16.409	-0.74426	2.6354	16.17	16.342	4.2937	4.1122	0.42952	-0.066143	1502.1
4.29	430	60	NaN	-1.13	15.695	4.7228	-177.77	16.807	-3.2883	9.5919	-672.73	1153.4	-0.85619	829.38	1165.5	40.282	38.527	0	0	5.2829	1.7255	-15.74	-16.408	-0.73147	2.6271	16.159	16.343	4.5515	4.3526	0.41941	-0.065195	1502.2
4.3	431	60	NaN	-1.1174	15.686	4.7077	-177.79	16.802	-3.2731	9.62	-672.74	1153.3	-0.78999	829.4	1165.5	40.414	36.46	0	0	5.5621	2.0087	-15.738	-16.406	-0.72032	2.6118	16.15	16.338	4.8418	4.6205	0.4117	-0.068224	1502.2
4.31	432	60	NaN	-1.115	15.673	4.7157	-177.8	16.792	-3.2614	9.5529	-672.75	1153.3	-0.73294	829.42	1165.5	38.218	38.127	0	0	5.952	2.4044	-15.733	-16.401	-0.72269	2.5911	16.137	16.329	5.2293	4.9954	0.40375	-0.072204	1502.3
4.32	433	60	NaN	-1.1196	15.655	4.7203	-177.8	16.808	-3.2833	9.4904	-672.76	1153.3	-0.78706	829.4	1165.5	38.897	37.025	0	0	6.2887	2.7459	-15.728	-16.396	-0.72756	2.5882	16.12	16.343	5.5611	5.3342	0.39205	-0.053512	1502.3
4.33	434	60	NaN	-1.1283	15.631	4.7082	-177.8	16.834	-3.3106	9.4829	-672.79	1153.3	-0.86585	829.36	1165.6	39.947	36.601	0	0	6.3324	2.7903	-15.727	-16.395	-0.73358	2.5967	16.099	16.366	5.5988	5.387	0.3728	-0.02916	1502.2
4.34	435	60	NaN	-1.1451	15.605	4.7055	-177.81	16.812	-3.2833	9.4294	-672.84	1153.3	-0.77062	829.41	1165.5	40.484	38.458	0	0	6.4591	2.9189	-15.721	-16.389	-0.75611	2.5799	16.072	16.344	5.703	5.4988	0.35165	-0.04468	1502.3
4.35	436	60	NaN	-1.1547	15.58	4.6704	-177.8	16.829	-3.2801	9.5041	-672.86	1153.2	-0.79095	829.37	1165.6	39.062	38.25	0	0	6.6467	3.1092	-15.711	-16.38	-0.76201	2.5976	16.05	16.359	5.8847	5.7068	0.33853	-0.020982	1502.3
4.36	437	60	NaN	-1.1747	15.546	4.6443	-177.78	16.831	-3.2992	9.5291	-672.89	1153.2	-0.85701	829.4	1165.6	39.479	38.351	0	0	6.7638	3.228	-15.706	-16.375	-0.77858	2.6146	16.018	16.359	5.9852	5.8426	0.31191	-0.015584	1502.4
4.37	438	60	NaN	-1.1884	15.526	4.6369	-177.79	16.804	-3.2812	9.5188	-672.92	1153.2	-0.78949	829.44	1165.5	38.737	36.104	0	0	6.9854	3.4528	-15.705	-16.373	-0.79532	2.6008	15.998	16.332	6.1901	6.0536	0.29234	-0.041336	1502.4
4.38	439	60	NaN	-1.2155	15.513	4.6431	-177.77	16.804	-3.3199	9.4459	-672.94	1153.1	-0.92764	829.44	1165.5	38.347	38.697	0	0	7.4042	3.8777	-15.712	-16.38	-0.81991	2.6285	15.985	16.332	6.5843	6.5062	0.27377	-0.048026	1502.5
4.39	440	60	NaN	-1.246	15.499	4.6451	-177.76	16.811	-3.3229	9.3838	-672.94	1153.1	-0.9447	829.43	1165.6	40.007	37.478	0	0	7.5092	3.9843	-15.719	-16.387	-0.85215	2.6384	15.972	16.338	6.6571	6.6228	0.25352	-0.049379	1502.5
4.4	441	60	NaN	-1.274	15.484	4.636	-177.77	16.807	-3.2712	9.3743	-672.95	1153.1	-0.76878	829.43	1165.5	38.18	37.702	0	0	6.956	3.423	-15.728	-16.396	-0.88716	2.6128	15.958	16.333	6.0689	6.0359	0.22965	-0.062747	1502.5
4.41	442	60	NaN	-1.3103	15.474	4.6269	-177.76	16.817	-3.2929	9.3713	-672.95	1153.1	-0.85259	829.43	1165.5	39.189	39.597	0	0	6.4029	2.8618	-15.737	-16.405	-0.92036	2.6321	15.949	16.343	5.4825	5.4938	0.21153	-0.06232	1502.5
4.42	443	60	NaN	-1.3372	15.456	4.6175	-177.77	16.82	-3.2499	9.3847	-672.94	1153	-0.72026	829.42	1165.5	40.995	37.49	0	0	5.8497	2.3005	-15.746	-16.414	-0.95179	2.6196	15.93	16.346	4.8979	4.9201	0.18422	-0.068489	1502.4
4.43	444	60	NaN	-1.3362	15.431	4.5885	-177.75	16.83	-3.2899	9.5268	-672.94	1153	-0.85347	829.44	1165.5	39.39	38.442	0	0	5.2965	1.7393	-15.755	-16.423	-0.94031	2.6476	15.909	16.352	4.3562	4.3869	0.15374	-0.071326	1502.5
4.44	445	60	NaN	-1.3465	15.408	4.583	-177.72	16.846	-3.3234	9.5728	-672.96	1153	-1.0081	829.42	1165.6	39.944	37.625	0	0	4.7434	1.178	-15.764	-16.433	-0.94296	2.687	15.889	16.365	3.8004	3.865	0.12438	-0.067728	1502.5
4.45	446	60	NaN	-1.3563	15.391	4.6042	-177.72	16.856	-3.3055	9.5483	-672.97	1152.9	-0.96396	829.39	1165.6	41.06	36.844	0	0	4.1902	0.61675	-15.773	-16.442	-0.95545	2.6795	15.872	16.375	3.2348	3.2963	0.098983	-0.066632	1502.5
4.46	447	60	NaN	-1.3609	15.377	4.6297	-177.73	16.854	-3.2809	9.5262	-672.99	1152.9	-0.89206	829.39	1165.5	39.021	36.604	0	0	3.637	0.055491	-15.783	-16.451	-0.96358	2.6666	15.858	16.373	2.6735	2.7221	0.075191	-0.078187	1502.5
4.47	448	60	NaN	-1.3594	15.367	4.6493	-177.72	16.85	-3.2944	9.5359	-672.98	1152.9	-0.95425	829.4	1165.5	39.47	36.381	0	0	3.0839	-0.50577	-15.792	-16.46	-0.95934	2.6807	15.849	16.368	2.1245	2.1749	0.057446	-0.092035	1502.5
4.48	449	60	NaN	-1.3514	15.371	4.6747	-177.71	16.872	-3.3331	9.5484	-672.93	1152.9	-1.072	829.41	1165.6	39.903	37.786	0	0	2.5307	-1.067	-15.801	-16.469	-0.94638	2.6933	15.856	16.388	1.5843	1.6263	0.054813	-0.081487	1502.4
4.49	450	60	NaN	-1.3378	15.369	4.6861	-177.7	16.903	-3.3466	9.6042	-672.91	1152.8	-1.1343	829.33	1165.6	38.028	37.711	0	0	1.9775	-1.6283	-15.81	-16.478	-0.92826	2.7095	15.856	16.416	1.0493	1.0812	0.045649	-0.061838	1502.3
4.5	451	60	NaN	-1.3325	15.372	4.7192	-177.72	16.857	-3.2805	9.5782	-672.9	1152.8	-0.92965	829.41	1165.5	41.37	36.88	0	0	1.4244	-2.1895	-15.819	-16.487	-0.93174	2.677	15.856	16.373	0.49263	0.48745	0.036848	-0.11399	1502.4
4.51	452	60	NaN	-1.308	15.374	4.7207	-177.72	16.87	-3.3072	9.7064	-672.87	1152.8	-1.0297	829.4	1165.5	39.781	36.964	0	0	0.87121	-2.7508	-15.828	-16.496	-0.89852	2.6926	15.861	16.384	-0.027314	-0.058199	0.032766	-0.11283	1502.4
4.52	453	60	NaN	-1.29	15.378	4.7404	-177.71	16.887	-3.3069	9.7599	-672.85	1152.8	-1.0578	829.35	1165.6	38.464	37.054	0	0	0.31804	-3.3121	-15.837	-16.506	-0.87738	2.7047	15.867	16.398	-0.55934	-0.60738	0.029433	-0.1072	1502.3
4.53	454	60	NaN	-1.2791	15.386	4.7722	-177.71	16.888	-3.2838	9.7531	-672.83	1152.8	-0.98828	829.35	1165.6	39.347	37.31	0	0	-0.23512	-3.8733	-15.846	-16.515	-0.86942	2.6953	15.875	16.399	-1.1045	-1.1781	0.028296	-0.11532	1502.3
4.54	455	60	NaN	-1.267	15.397	4.7997	-177.72	16.884	-3.2906	9.7755	-672.8	1152.7	-0.98755	829.38	1165.6	39.773	38.136	0	0	-0.78829	-4.4346	-15.856	-16.524	-0.8565	2.6884	15.886	16.394	-1.6448	-1.7462	0.030719	-0.12948	1502.3
4.55	456	60	NaN	-1.2506	15.407	4.8234	-177.71	16.888	-3.3348	9.8501	-672.8	1152.7	-1.1266	829.38	1165.6	39.436	39.213	0	0	-1.3415	-4.9958	-15.865	-16.533	-0.8319	2.7136	15.898	16.396	-2.1734	-2.2822	0.033654	-0.13703	1502.3
4.56	457	60	NaN	-1.2311	15.412	4.8222	-177.72	16.883	-3.2889	9.952	-672.78	1152.7	-0.96645	829.37	1165.6	39.525	37.264	0	0	-1.8946	-5.5571	-15.874	-16.542	-0.8146	2.6948	15.903	16.392	-2.7092	-2.8623	0.028908	-0.14994	1502.2
4.57	458	60	NaN	-1.2273	15.417	4.824	-177.73	16.864	-3.2649	10.02	-672.77	1152.7	-0.88003	829.36	1165.5	39.445	38.693	0	0	-2.4478	-6.1184	-15.883	-16.551	-0.81158	2.6867	15.906	16.374	-3.2594	-3.4317	0.023381	-0.17668	1502.2
4.58	459	60	NaN	-1.2247	15.422	4.8501	-177.71	16.875	-3.3008	10.042	-672.79	1152.7	-0.98369	829.36	1165.5	39.424	38.917	0	0	-3.001	-6.6796	-15.892	-16.56	-0.80415	2.7111	15.913	16.384	-3.8051	-3.9685	0.021049	-0.1763	1502.2
4.59	460	60	NaN	-1.2189	15.428	4.8527	-177.71	16.873	-3.2896	10.123	-672.8	1152.6	-0.93323	829.37	1165.5	39.886	38.766	0	0	-3.5541	-7.2409	-15.901	-16.569	-0.7972	2.7121	15.919	16.382	-4.3513	-4.5288	0.017921	-0.18767	1502.3
4.6	461	60	NaN	-1.222	15.435	4.8611	-177.72	16.874	-3.2651	10.155	-672.81	1152.6	-0.83101	829.36	1165.5	38.846	37.285	0	0	-4.1073	-7.8021	-15.91	-16.578	-0.80298	2.6997	15.926	16.384	-4.9103	-5.1024	0.015565	-0.19495	1502.3
4.61	462	60	NaN	-1.2338	15.446	4.8826	-177.72	16.884	-3.2706	10.136	-672.83	1152.6	-0.81722	829.34	1165.5	41.384	36.615	0	0	-4.6605	-8.3634	-15.919	-16.588	-0.81602	2.6972	15.936	16.394	-5.4765	-5.6662	0.016902	-0.19388	1502.3
4.62	463	60	NaN	-1.2374	15.46	4.8729	-177.72	16.876	-3.2807	10.234	-672.85	1152.6	-0.8247	829.36	1165.5	40.487	36.183	0	0	-5.2136	-8.9247	-15.929	-16.597	-0.8156	2.7016	15.95	16.386	-6.0292	-6.2231	0.021429	-0.21095	1502.3
4.63	464	60	NaN	-1.2443	15.468	4.8708	-177.73	16.887	-3.2693	10.271	-672.86	1152.6	-0.77953	829.33	1165.5	40.289	37.549	0	0	-5.7668	-9.4859	-15.938	-16.606	-0.82283	2.6906	15.958	16.397	-6.5896	-6.7953	0.020424	-0.20923	1502.3
4.64	465	60	NaN	-1.2548	15.474	4.869	-177.73	16.892	-3.3116	10.323	-672.88	1152.6	-0.85749	829.35	1165.5	38.285	38.674	0	0	-6.32	-10.047	-15.947	-16.615	-0.82833	2.6951	15.965	16.402	-7.1483	-7.3521	0.017733	-0.21346	1502.3
4.65	466	60	NaN	-1.2617	15.487	4.8812	-177.74	16.91	-3.3299	10.34	-672.91	1152.6	-0.88904	829.31	1165.5	40.38	37.542	0	0	-6.8731	-10.608	-15.956	-16.624	-0.83339	2.6908	15.978	16.42	-7.7065	-7.9176	0.021631	-0.20433	1502.3
4.66	467	60	NaN	-1.2678	15.496	4.8833	-177.75	16.922	-3.3244	10.369	-672.93	1152.6	-0.8597	829.29	1165.5	39.255	37.965	0	0	-7.4263	-11.17	-15.965	-16.633	-0.83958	2.6787	15.986	16.432	-8.2659	-8.491	0.021241	-0.20162	1502.3
4.67	468	60	NaN	-1.2786	15.51	4.8849	-177.77	16.93	-3.3214	10.399	-672.94	1152.6	-0.8561	829.27	1165.5	40.436	38.711	0	0	-7.9795	-11.731	-15.974	-16.642	-0.84932	2.6629	16.001	16.439	-8.8288	-9.0681	0.027023	-0.20333	1502.3
4.68	469	60	NaN	-1.292	15.531	4.8957	-177.78	16.93	-3.3329	10.414	-672.95	1152.6	-0.91661	829.26	1165.5	41.575	37.36	0	0	-8.5326	-12.292	-15.983	-16.651	-0.85984	2.651	16.023	16.438	-9.3925	-9.6413	0.039288	-0.21346	1502.3
4.69	470	60	NaN	-1.3001	15.542	4.906	-177.78	16.908	-3.3406	10.426	-672.96	1152.6	-0.981	829.31	1165.5	39.025	37.242	0	0	-9.0858	-12.853	-15.992	-16.661	-0.86505	2.6515	16.033	16.417	-9.9508	-10.202	0.040144	-0.24383	1502.4
4.7	471	60	NaN	-1.3111	15.544	4.9056	-177.77	16.905	-3.3229	10.467	-672.98	1152.6	-1.0275	829.32	1165.5	40.747	37.107	0	0	-9.639	-13.415	-16.002	-16.67	-0.87277	2.6637	16.036	16.413	-10.512	-10.751	0.034893	-0.25665	1502.4
4.71	472	60	NaN	-1.3053	15.547	4.9002	-177.77	16.93	-3.2884	10.516	-672.96	1152.6	-0.97118	829.25	1165.5	41.872	36.057	0	0	-10.192	-13.976	-16.011	-16.679	-0.86721	2.6636	16.04	16.437	-11.059	-11.312	0.029622	-0.24165	1502.3
4.72	473	60	NaN	-1.311	15.539	4.9036	-177.76	16.92	-3.2913	10.557	-673.01	1152.6	-1.0916	829.26	1165.5	39.42	37.231	0	0	-10.745	-14.537	-16.02	-16.688	-0.86671	2.6887	16.032	16.427	-11.612	-11.849	0.01249	-0.26086	1502.4
4.73	474	60	NaN	-1.3124	15.531	4.9046	-177.74	16.925	-3.3054	10.606	-673.03	1152.6	-1.2127	829.27	1165.6	38.888	35.022	0	0	-11.298	-15.099	-16.029	-16.697	-0.86168	2.7113	16.025	16.431	-12.16	-12.387	-0.0034752	-0.26625	1502.4
4.74	475	60	NaN	-1.3149	15.527	4.9138	-177.73	16.918	-3.2957	10.606	-673.05	1152.6	-1.2191	829.29	1165.6	41.021	37.615	0	0	-11.852	-15.66	-16.038	-16.706	-0.8639	2.7191	16.022	16.423	-12.716	-12.941	-0.016335	-0.28296	1502.4
4.75	476	60	NaN	-1.3173	15.525	4.9272	-177.73	16.894	-3.2641	10.578	-673.06	1152.6	-1.1475	829.33	1165.5	40.815	38.246	0	0	-12.405	-16.221	-16.047	-16.715	-0.8701	2.7218	16.018	16.401	-13.275	-13.499	-0.029168	-0.31477	1502.5
4.76	477	60	NaN	-1.3071	15.52	4.9224	-177.71	16.899	-3.2468	10.631	-673.07	1152.6	-1.1255	829.32	1165.5	37.213	37.91	0	0	-12.958	-16.782	-16.056	-16.724	-0.85878	2.7372	16.014	16.405	-13.817	-14.045	-0.042673	-0.31962	1502.5
4.77	478	60	NaN	-1.3019	15.525	4.92	-177.7	16.892	-3.2288	10.662	-673.05	1152.6	-1.079	829.32	1165.5	38.428	36.864	0	0	-13.511	-17.344	-16.065	-16.734	-0.85412	2.7438	16.017	16.399	-14.365	-14.6	-0.048426	-0.33446	1502.5
4.78	479	60	NaN	-1.3048	15.528	4.9093	-177.67	16.898	-3.2518	10.708	-673.06	1152.6	-1.1265	829.36	1165.5	38.656	36.914	0	0	-14.064	-17.905	-16.075	-16.743	-0.85349	2.777	16.022	16.404	-14.918	-15.128	-0.052952	-0.33835	1502.5
4.79	480	60	NaN	-1.3017	15.526	4.9118	-177.66	16.908	-3.2724	10.711	-673.07	1152.6	-1.1325	829.37	1165.5	39.768	39.654	0	0	-14.617	-18.466	-16.084	-16.752	-0.85007	2.7894	16.02	16.414	-15.468	-15.677	-0.064002	-0.33744	1502.5
4.8	481	60	NaN	-1.2949	15.525	4.907	-177.66	16.903	-3.2663	10.744	-673.07	1152.6	-1.051	829.4	1165.5	41.086	36.789	0	0	-15.171	-19.027	-16.093	-16.761	-0.84514	2.7863	16.018	16.41	-16.016	-16.241	-0.074645	-0.35097	1502.6
4.81	482	60	NaN	-1.291	15.528	4.9088	-177.66	16.901	-3.276	10.765	-673.07	1152.6	-1.0343	829.43	1165.5	40.281	37.982	0	0	-15.724	-19.589	-16.102	-16.77	-0.84109	2.7917	16.021	16.408	-16.565	-16.797	-0.081313	-0.36219	1502.6
4.82	483	60	NaN	-1.2917	15.532	4.9185	-177.65	16.909	-3.3071	10.76	-673.06	1152.6	-1.0961	829.44	1165.5	39.868	38.007	0	0	-16.277	-20.15	-16.111	-16.779	-0.83957	2.8058	16.025	16.416	-17.117	-17.344	-0.085843	-0.36301	1502.6
4.83	484	60	NaN	-1.2906	15.534	4.9153	-177.65	16.914	-3.311	10.78	-673.03	1152.6	-1.0603	829.47	1165.5	40.551	37.7	0	0	-16.83	-20.711	-16.12	-16.788	-0.8391	2.8013	16.029	16.419	-17.669	-17.91	-0.09164	-0.3692	1502.6
4.84	485	60	NaN	-1.2823	15.545	4.9218	-177.67	16.913	-3.3255	10.802	-672.99	1152.6	-1.0324	829.52	1165.5	39.914	37.088	0	0	-17.383	-21.272	-16.129	-16.797	-0.83096	2.7863	16.039	16.419	-18.214	-18.486	-0.090524	-0.37891	1502.6
4.85	486	60	NaN	-1.2795	15.548	4.9458	-177.68	16.905	-3.321	10.754	-672.96	1152.6	-0.96799	829.56	1165.5	39.965	37.929	0	0	-17.936	-21.834	-16.138	-16.807	-0.83252	2.7644	16.04	16.413	-18.769	-19.069	-0.098256	-0.39398	1502.6
4.86	487	60	NaN	-1.2811	15.543	4.9707	-177.69	16.908	-3.348	10.704	-672.94	1152.6	-1.0117	829.6	1165.5	40.127	37.63	0	0	-18.49	-22.395	-16.148	-16.816	-0.83436	2.7572	16.035	16.416	-19.324	-19.638	-0.11283	-0.40016	1502.6
4.87	488	60	NaN	-1.2713	15.535	4.9789	-177.71	16.912	-3.3464	10.71	-672.9	1152.6	-0.97615	829.62	1165.5	38.468	37.909	0	0	-19.043	-22.956	-16.157	-16.825	-0.82563	2.737	16.027	16.42	-19.868	-20.219	-0.12988	-0.40447	1502.6
4.88	489	60	NaN	-1.2599	15.518	4.9934	-177.74	16.926	-3.3221	10.692	-672.86	1152.6	-0.87581	829.62	1165.5	40.044	37.329	0	0	-19.596	-23.517	-16.166	-16.834	-0.81876	2.7047	16.009	16.434	-20.415	-20.813	-0.15634	-0.40006	1502.6
4.89	490	60	NaN	-1.2533	15.489	5.01	-177.76	16.951	-3.3084	10.657	-672.85	1152.6	-0.81586	829.6	1165.6	40.399	37.555	0	0	-20.149	-24.079	-16.175	-16.843	-0.81584	2.6796	15.982	16.458	-20.965	-21.399	-0.19286	-0.38471	1502.6
4.9	491	60	NaN	-1.2444	15.457	4.9966	-177.76	16.978	-3.3256	10.702	-672.85	1152.6	-0.86624	829.61	1165.6	39.437	37.345	0	0	-20.702	-24.64	-16.184	-16.852	-0.8033	2.6768	15.952	16.483	-21.506	-21.963	-0.23161	-0.36954	1502.6
4.91	492	60	NaN	-1.2396	15.416	5.0115	-177.77	16.986	-3.3545	10.632	-672.85	1152.7	-0.95252	829.65	1165.6	39.809	38.241	0	0	-21.255	-25.201	-16.193	-16.861	-0.79782	2.6692	15.911	16.492	-22.053	-22.532	-0.28203	-0.36977	1502.6
4.92	493	60	NaN	-1.2298	15.401	5.0226	-177.81	16.954	-3.2835	10.569	-672.82	1152.7	-0.70082	829.71	1165.6	40.518	37.075	0	0	-21.809	-25.762	-16.202	-16.87	-0.80008	2.6215	15.891	16.464	-22.609	-23.141	-0.31131	-0.4067	1502.6
4.93	494	60	NaN	-1.2268	15.376	5.0271	-177.8	16.97	-3.3201	10.515	-672.81	1152.7	-0.80627	829.73	1165.6	39.206	38.208	0	0	-22.362	-26.324	-16.211	-16.88	-0.79507	2.6301	15.868	16.478	-23.157	-23.694	-0.34362	-0.40113	1502.6
4.94	495	60	NaN	-1.2287	15.355	5.0092	-177.79	16.983	-3.352	10.45	-672.78	1152.7	-0.88453	829.77	1165.6	40.669	36.841	0	0	-22.915	-26.885	-16.221	-16.889	-0.79648	2.6374	15.846	16.491	-23.711	-24.248	-0.37435	-0.3976	1502.7
4.95	496	60	NaN	-1.2341	15.336	5.0009	-177.8	16.981	-3.3601	10.34	-672.77	1152.8	-0.88174	829.82	1165.6	38.611	37.727	0	0	-23.468	-27.446	-16.23	-16.898	-0.80626	2.6287	15.826	16.491	-24.274	-24.818	-0.40334	-0.40713	1502.7
4.96	497	60	NaN	-1.2429	15.316	5.0018	-177.8	16.981	-3.3544	10.217	-672.78	1152.8	-0.85065	829.84	1165.6	39.044	35.707	0	0	-24.021	-28.007	-16.239	-16.907	-0.82088	2.6183	15.806	16.491	-24.842	-25.389	-0.43248	-0.41612	1502.7
4.97	498	60	NaN	-1.2539	15.294	4.9716	-177.79	17	-3.3383	10.147	-672.79	1152.8	-0.81179	829.81	1165.6	38.792	36.263	0	0	-23.775	-27.758	-16.174	-16.842	-0.83607	2.6246	15.785	16.509	-24.611	-25.133	-0.38912	-0.33306	1502.7
4.98	499	60	NaN	-1.2611	15.269	4.9489	-177.78	17.032	-3.3511	10.039	-672.81	1152.7	-0.85395	829.77	1165.7	39.876	36.15	0	0	-23.391	-27.368	-16.096	-16.765	-0.84571	2.6362	15.763	16.538	-24.237	-24.732	-0.33363	-0.22675	1502.7
4.99	500	60	NaN	-1.2712	15.264	4.9248	-177.79	16.996	-3.3177	9.9807	-672.8	1152.7	-0.75534	829.82	1165.6	38.9	38.181	0	0	-14.4	-18.246	-15.938	-16.606	-0.86186	2.6239	15.756	16.505	-15.262	-15.622	-0.18196	-0.10121	1502.7
5	501	60	NaN	-1.2857	15.257	4.9191	-177.77	17.011	-3.3074	9.8571	-672.8	1152.7	-0.74464	829.78	1165.6	39.41	39.027	0	0	-6.3504	-10.078	-15.808	-16.476	-0.8814	2.6298	15.75	16.519	-7.2318	-7.4482	-0.058705	0.042282	1502.7
5.01	502	60	NaN	-1.3052	15.246	4.9202	-177.75	17.028	-3.341	9.709	-672.82	1152.7	-0.86187	829.77	1165.7	39.427	37.05	0	0	-7.3666	-11.109	-15.835	-16.503	-0.90211	2.6523	15.741	16.534	-8.2687	-8.4568	-0.093718	0.030952	1502.7
5.02	503	60	NaN	-1.3208	15.242	4.9123	-177.75	17.017	-3.3469	9.5958	-672.82	1152.7	-0.87047	829.79	1165.7	39.136	38.669	0	0	-8.5234	-12.283	-15.856	-16.524	-0.92176	2.6511	15.736	16.523	-9.4452	-9.6318	-0.11971	-0.0003659	1502.7
5.03	504	60	NaN	-1.3277	15.238	4.8845	-177.76	16.996	-3.3218	9.5365	-672.8	1152.7	-0.77166	829.82	1165.6	39.896	38.195	0	0	-9.7726	-13.55	-15.873	-16.541	-0.93468	2.6308	15.731	16.503	-10.707	-10.92	-0.14244	-0.038167	1502.7
5.04	505	60	NaN	-1.3308	15.219	4.8428	-177.75	17.004	-3.3378	9.492	-672.81	1152.7	-0.81329	829.8	1165.7	39.492	37.648	0	0	-11.038	-14.834	-15.931	-16.599	-0.93781	2.639	15.714	16.509	-11.975	-12.195	-0.21773	-0.090154	1502.7
5.05	506	60	NaN	-1.3372	15.208	4.8303	-177.76	17.015	-3.2973	9.4006	-672.81	1152.7	-0.68142	829.72	1165.6	40.449	38.138	0	0	-12.327	-16.142	-15.976	-16.644	-0.95273	2.6283	15.701	16.521	-13.28	-13.514	-0.27457	-0.12322	1502.6
5.06	507	60	NaN	-1.3437	15.186	4.7784	-177.74	17.003	-3.3343	9.3815	-672.83	1152.7	-0.78269	829.75	1165.7	40.141	37.334	0	0	-13.659	-17.494	-15.995	-16.663	-0.95611	2.6503	15.682	16.507	-14.616	-14.844	-0.31323	-0.15583	1502.7
5.07	508	60	NaN	-1.36	15.179	4.7559	-177.74	16.994	-3.3261	9.2571	-672.83	1152.6	-0.72934	829.75	1165.6	40.285	38.443	0	0	-15.933	-19.801	-16.019	-16.687	-0.97923	2.6384	15.674	16.499	-16.913	-17.163	-0.3451	-0.18895	1502.7
5.08	509	60	NaN	-1.3759	15.178	4.7576	-177.73	17.006	-3.3484	9.1065	-672.81	1152.7	-0.78939	829.72	1165.7	40.307	39.62	0	0	-20.017	-23.945	-16.054	-16.723	-0.99855	2.6452	15.675	16.509	-21.016	-21.3	-0.37978	-0.21311	1502.6
5.09	510	60	NaN	-1.3861	15.177	4.7666	-177.72	17.01	-3.3645	8.9754	-672.79	1152.6	-0.83822	829.71	1165.7	39.456	37.456	0	0	-21.707	-25.659	-16.085	-16.753	-1.0119	2.6509	15.674	16.513	-22.719	-23.009	-0.4104	-0.23995	1502.6
5.1	511	60	NaN	-1.3927	15.176	4.7719	-177.73	17.002	-3.3483	8.8649	-672.77	1152.6	-0.78149	829.71	1165.7	39.609	35.723	0	0	-22.479	-26.442	-16.112	-16.781	-1.0248	2.6382	15.673	16.505	-23.504	-23.804	-0.43944	-0.27545	1502.6
5.11	512	60	NaN	-1.3999	15.178	4.7705	-177.74	17.008	-3.3373	8.758	-672.75	1152.6	-0.74176	829.69	1165.7	39.178	37.639	0	0	-23.252	-27.227	-16.129	-16.798	-1.0377	2.6259	15.674	16.512	-24.289	-24.601	-0.45505	-0.28553	1502.5
5.12	513	60	NaN	-1.4	15.168	4.7503	-177.73	17.011	-3.3702	8.6868	-672.73	1152.6	-0.84382	829.7	1165.7	40.81	37.616	0	0	-14.869	-18.722	-15.982	-16.65	-1.0366	2.6306	15.665	16.513	-15.906	-16.091	-0.31679	-0.13691	1502.5
5.13	514	60	NaN	-1.4084	15.168	4.7509	-177.74	17.008	-3.3418	8.5816	-672.71	1152.7	-0.77185	829.69	1165.6	40.318	37.278	0	0	3.6997	0.11904	-15.652	-16.32	-1.0517	2.6176	15.663	16.514	2.6479	2.7367	0.011091	0.19371	1502.5
5.14	515	60	NaN	-1.4063	15.16	4.7328	-177.74	17.008	-3.3239	8.5596	-672.71	1152.7	-0.73654	829.7	1165.6	39.087	38.185	0	0	6.332	2.7899	-15.607	-16.275	-1.0518	2.6132	15.655	16.513	5.2802	5.403	0.047978	0.23797	1502.5
5.15	516	60	NaN	-1.4135	15.16	4.7249	-177.75	17.002	-3.3033	8.449	-672.69	1152.7	-0.68925	829.71	1165.6	39.287	35.318	0	0	6.3483	2.8064	-15.61	-16.278	-1.065	2.5957	15.654	16.508	5.2833	5.4022	0.044007	0.23028	1502.5
5.16	517	60	NaN	-1.4221	15.159	4.7098	-177.76	16.999	-3.3009	8.3628	-672.66	1152.7	-0.69537	829.71	1165.6	39.365	36.127	0	0	6.3251	2.7829	-15.613	-16.281	-1.0766	2.5857	15.652	16.505	5.2485	5.3686	0.039692	0.22457	1502.5
5.17	518	60	NaN	-1.4268	15.154	4.6863	-177.76	16.995	-3.3174	8.3387	-672.65	1152.7	-0.75847	829.73	1165.6	40.984	37.656	0	0	6.2939	2.7512	-15.615	-16.283	-1.0799	2.5917	15.648	16.501	5.214	5.3429	0.0326	0.21772	1502.5
5.18	519	60	NaN	-1.4363	15.151	4.6793	-177.75	16.976	-3.3279	8.2492	-672.64	1152.7	-0.7997	829.79	1165.6	40.858	39.111	0	0	6.2601	2.7169	-15.615	-16.283	-1.0912	2.597	15.644	16.483	5.1689	5.314	0.028643	0.20019	1502.5
5.19	520	60	NaN	-1.4535	15.144	4.669	-177.73	16.978	-3.3484	8.1286	-672.62	1152.7	-0.87954	829.8	1165.6	37.522	37.434	0	0	6.2508	2.7075	-15.616	-16.284	-1.1099	2.6087	15.637	16.484	5.1409	5.3162	0.021711	0.20072	1502.5
5.2	521	60	NaN	-1.4626	15.145	4.6833	-177.73	16.982	-3.3297	8.0066	-672.6	1152.7	-0.81397	829.78	1165.6	39.658	35.581	0	0	6.2576	2.7144	-15.616	-16.284	-1.1262	2.6022	15.637	16.49	5.1314	5.3166	0.020435	0.20591	1502.5
5.21	522	60	NaN	-1.4689	15.139	4.6661	-177.73	16.981	-3.3254	7.977	-672.58	1152.8	-0.7935	829.77	1165.6	41.698	38.174	0	0	7.1754	3.6456	-15.603	-16.271	-1.1345	2.6036	15.63	16.49	6.0409	6.2492	0.026848	0.21933	1502.4
5.22	523	60	NaN	-1.4765	15.137	4.6536	-177.72	16.981	-3.347	7.9423	-672.54	1152.8	-0.85377	829.8	1165.7	39.596	39.505	0	0	7.7523	4.2309	-15.594	-16.262	-1.141	2.6172	15.628	16.49	6.6113	6.8482	0.033925	0.22793	1502.4
5.23	524	60	NaN	-1.4879	15.126	4.6427	-177.71	16.979	-3.3516	7.895	-672.5	1152.8	-0.84984	829.84	1165.7	38.957	37.423	0	0	7.6869	4.1646	-15.595	-16.263	-1.1544	2.6238	15.616	16.489	6.5326	6.7885	0.021813	0.22594	1502.4
5.24	525	60	NaN	-1.5009	15.107	4.6309	-177.71	16.981	-3.3335	7.8518	-672.48	1152.8	-0.76538	829.85	1165.6	38.203	35.572	0	0	7.6195	4.0963	-15.594	-16.263	-1.1723	2.6168	15.596	16.492	6.4473	6.713	0.0018163	0.22903	1502.4
5.25	526	60	NaN	-1.5087	15.099	4.6225	-177.72	16.998	-3.3376	7.8375	-672.43	1152.8	-0.7545	829.84	1165.7	40.279	37.082	0	0	7.5482	4.0239	-15.593	-16.261	-1.181	2.6124	15.589	16.509	6.3673	6.6363	-0.0046668	0.24713	1502.4
5.26	527	60	NaN	-1.5046	15.084	4.5778	-177.71	17.011	-3.3643	7.9583	-672.39	1152.8	-0.81008	829.86	1165.7	40.669	39.172	0	0	7.5215	3.9968	-15.591	-16.259	-1.1702	2.626	15.575	16.521	6.3513	6.6227	-0.016407	0.26188	1502.3
5.27	528	60	NaN	-1.5148	15.053	4.5735	-177.71	17.025	-3.3747	7.9348	-672.37	1152.8	-0.83155	829.87	1165.7	40.181	39.636	0	0	7.5249	4.0002	-15.588	-16.257	-1.1805	2.628	15.544	16.535	6.3444	6.6282	-0.044866	0.27836	1502.3
5.28	529	60	NaN	-1.5202	15.038	4.5644	-177.7	17.04	-3.3692	7.9474	-672.32	1152.8	-0.82173	829.87	1165.7	41.461	35.814	0	0	7.6394	4.1164	-15.587	-16.255	-1.1858	2.6311	15.529	16.549	6.4536	6.7475	-0.057481	0.29416	1502.3
5.29	530	60	NaN	-1.5267	15.027	4.5582	-177.71	17.055	-3.3537	7.9759	-672.28	1152.8	-0.78048	829.86	1165.7	39.155	35.881	0	0	7.7313	4.2097	-15.585	-16.253	-1.1927	2.6234	15.517	16.565	6.5387	6.8331	-0.068269	0.31155	1502.2
5.3	531	60	NaN	-1.5334	15.012	4.556	-177.72	17.058	-3.3427	8.006	-672.26	1152.9	-0.74554	829.88	1165.7	37.622	36.091	0	0	7.799	4.2784	-15.584	-16.252	-1.1996	2.6108	15.501	16.569	6.5994	6.8892	-0.082923	0.31636	1502.2
5.31	532	60	NaN	-1.5397	14.997	4.5586	-177.73	17.051	-3.3368	8.027	-672.24	1152.9	-0.72021	829.92	1165.7	39.153	36.409	0	0	7.874	4.3545	-15.584	-16.252	-1.2061	2.5991	15.484	16.563	6.668	6.9535	-0.099692	0.31104	1502.2
5.32	533	60	NaN	-1.5458	14.981	4.5646	-177.74	17.059	-3.3336	8.0493	-672.19	1152.9	-0.70756	829.95	1165.7	40.013	37.878	0	0	7.9501	4.4317	-15.584	-16.252	-1.2118	2.5922	15.468	16.571	6.7384	7.0239	-0.11594	0.31879	1502.2
5.33	534	60	NaN	-1.5454	14.948	4.5584	-177.73	17.086	-3.3829	8.1552	-672.16	1152.9	-0.89731	829.95	1165.7	39.051	37.224	0	0	8.0019	4.4842	-15.583	-16.252	-1.2001	2.6152	15.438	16.596	6.8018	7.0994	-0.14516	0.34463	1502.2
5.34	535	60	NaN	-1.542	14.939	4.563	-177.76	17.079	-3.3226	8.2246	-672.11	1152.9	-0.70159	829.94	1165.7	39.519	37.47	0	0	8.0795	4.563	-15.582	-16.251	-1.2015	2.5821	15.426	16.592	6.878	7.1451	-0.15603	0.34121	1502.1
5.35	536	60	NaN	-1.5382	14.92	4.559	-177.76	17.086	-3.3341	8.3383	-672.09	1152.9	-0.75516	829.97	1165.7	39.354	38.751	0	0	8.2588	4.7449	-15.581	-16.249	-1.1914	2.5869	15.41	16.596	7.0675	7.3318	-0.17162	0.34699	1502.1
5.36	537	60	NaN	-1.5429	14.905	4.5627	-177.76	17.09	-3.3393	8.4168	-672.06	1152.8	-0.78256	830	1165.7	39.216	38.384	0	0	8.3619	4.8495	-15.581	-16.249	-1.192	2.5889	15.396	16.599	7.1699	7.4383	-0.18528	0.34948	1502.1
5.37	538	60	NaN	-1.5442	14.892	4.5727	-177.77	17.08	-3.3234	8.4941	-672.03	1152.8	-0.7334	830.02	1165.7	38.361	38.348	0	0	8.4161	4.9045	-15.582	-16.25	-1.1923	2.5824	15.382	16.59	7.2239	7.4869	-0.20017	0.33989	1502.1
5.38	539	60	NaN	-1.5354	14.873	4.582	-177.77	17.074	-3.3029	8.6079	-672.01	1152.8	-0.67021	830.03	1165.7	38.329	35.467	0	0	8.5002	4.9898	-15.58	-16.248	-1.1815	2.5805	15.362	16.584	7.3187	7.5703	-0.21756	0.33621	1502.1
5.39	540	60	NaN	-1.526	14.849	4.5902	-177.76	17.094	-3.2985	8.7249	-672.01	1152.8	-0.66805	830.02	1165.7	39.069	36.199	0	0	8.5804	5.0712	-15.579	-16.247	-1.1677	2.5943	15.34	16.602	7.4127	7.6655	-0.23808	0.35564	1502.1
5.4	541	60	NaN	-1.5367	14.837	4.619	-177.75	17.09	-3.3256	8.7132	-671.99	1152.8	-0.76038	830.06	1165.7	39.492	38.345	0	0	8.6537	5.1456	-15.578	-16.246	-1.1754	2.6113	15.328	16.599	7.4784	7.7569	-0.2498	0.35258	1502.1
5.41	542	60	NaN	-1.5359	14.803	4.6449	-177.74	17.079	-3.3181	8.8201	-672.01	1152.8	-0.73166	830.11	1165.7	39.441	39.372	0	0	8.6848	5.1771	-15.576	-16.244	-1.1716	2.6224	15.294	16.588	7.5133	7.7995	-0.28192	0.34361	1502.2
5.42	543	60	NaN	-1.5323	14.792	4.6402	-177.75	17.072	-3.2786	8.9192	-672.02	1152.8	-0.61419	830.13	1165.7	39.368	40.325	0	0	8.6374	5.129	-15.573	-16.241	-1.1687	2.6134	15.282	16.582	7.4687	7.7424	-0.29074	0.34059	1502.2
5.43	544	60	NaN	-1.5251	14.782	4.6335	-177.73	17.089	-3.293	9.0878	-672.01	1152.8	-0.66587	830.13	1165.7	38.258	37.178	0	0	8.6742	5.1663	-15.569	-16.238	-1.1531	2.6393	15.274	16.597	7.5211	7.8057	-0.29536	0.35957	1502.2
5.44	545	60	NaN	-1.5191	14.776	4.6387	-177.71	17.11	-3.3331	9.223	-672.01	1152.8	-0.78507	830.14	1165.7	38.52	38.105	0	0	8.7358	5.2288	-15.566	-16.234	-1.1374	2.6697	15.268	16.618	7.5984	7.8986	-0.29706	0.38386	1502.2
5.45	546	60	NaN	-1.5183	14.77	4.6451	-177.71	17.119	-3.3427	9.3345	-672.03	1152.8	-0.80409	830.16	1165.7	38.781	37.722	0	0	8.7493	5.2426	-15.561	-16.229	-1.1316	2.6792	15.262	16.627	7.6177	7.9218	-0.29871	0.39749	1502.3
5.46	547	60	NaN	-1.5217	14.758	4.6334	-177.71	17.12	-3.3171	9.5414	-672.06	1152.8	-0.72897	830.19	1165.7	40.452	38.096	0	0	8.8026	5.2967	-15.557	-16.225	-1.13	2.6851	15.251	16.627	7.6726	7.9818	-0.30538	0.40216	1502.3
5.47	548	60	NaN	-1.5231	14.764	4.6215	-177.69	17.135	-3.3732	9.689	-672.07	1152.8	-0.90893	830.21	1165.7	41.618	38.692	0	0	8.8971	5.3925	-15.552	-16.221	-1.1189	2.7168	15.259	16.64	7.7782	8.1093	-0.29375	0.41939	1502.4
5.48	549	60	NaN	-1.5284	14.776	4.643	-177.69	17.129	-3.3277	9.7373	-672.08	1152.8	-0.78198	830.21	1165.7	41.311	37.364	0	0	8.9662	5.4627	-15.55	-16.218	-1.1272	2.7068	15.268	16.636	7.839	8.1695	-0.28128	0.41838	1502.4
5.49	550	60	NaN	-1.5244	14.781	4.6457	-177.69	17.152	-3.3304	9.8448	-672.12	1152.8	-0.79173	830.2	1165.7	41.987	38.24	0	0	9.0315	5.5289	-15.547	-16.215	-1.1188	2.714	15.275	16.658	7.9128	8.2429	-0.272	0.44269	1502.4
5.5	551	60	NaN	-1.5231	14.795	4.6437	-177.7	17.147	-3.3079	9.9795	-672.13	1152.8	-0.72095	830.23	1165.7	39.072	37.468	0	0	9.1219	5.6206	-15.542	-16.21	-1.115	2.71	15.289	16.653	8.007	8.3306	-0.25331	0.44298	1502.5
5.51	552	60	NaN	-1.5163	14.815	4.636	-177.7	17.151	-3.2976	10.15	-672.14	1152.8	-0.69293	830.24	1165.7	40.965	38.792	0	0	9.1977	5.6975	-15.535	-16.204	-1.1028	2.713	15.31	16.657	8.0949	8.4105	-0.22567	0.45286	1502.5
5.52	553	60	NaN	-1.4995	14.847	4.6412	-177.7	17.171	-3.3142	10.338	-672.14	1152.7	-0.75216	830.24	1165.7	40.17	37.14	0	0	9.2112	5.7112	-15.524	-16.192	-1.0766	2.7275	15.343	16.674	8.1347	8.4387	-0.18082	0.48177	1502.5
5.53	554	60	NaN	-1.4802	14.897	4.6827	-177.7	17.169	-3.3171	10.483	-672.16	1152.7	-0.76334	830.3	1165.7	39.558	36.012	0	0	9.2234	5.7235	-15.52	-16.188	-1.0513	2.7324	15.394	16.673	8.172	8.4559	-0.12608	0.48509	1502.6
5.54	555	60	NaN	-1.4703	14.931	4.712	-177.7	17.186	-3.3001	10.53	-672.15	1152.7	-0.70464	830.28	1165.8	39.672	37.517	0	0	9.2346	5.7349	-15.519	-16.187	-1.0419	2.7289	15.427	16.69	8.1927	8.4638	-0.091742	0.5028	1502.5
5.55	556	60	NaN	-1.4644	14.954	4.7486	-177.71	17.184	-3.2777	10.549	-672.17	1152.8	-0.62194	830.31	1165.7	40.021	37.867	0	0	9.2458	5.7463	-15.519	-16.187	-1.0384	2.7175	15.449	16.689	8.2074	8.4638	-0.069837	0.50213	1502.6
5.56	557	60	NaN	-1.4575	14.979	4.7766	-177.7	17.202	-3.3012	10.578	-672.18	1152.8	-0.69291	830.3	1165.7	40.262	37.348	0	0	9.2571	5.7577	-15.518	-16.186	-1.0277	2.7265	15.473	16.708	8.2294	8.4842	-0.045335	0.52135	1502.6
5.57	558	60	NaN	-1.4364	14.991	4.7757	-177.7	17.207	-3.3365	10.691	-672.2	1152.8	-0.80593	830.34	1165.8	38.832	37.861	0	0	9.2683	5.7691	-15.518	-16.186	-0.99797	2.7415	15.487	16.712	8.2703	8.5106	-0.031073	0.52568	1502.6
5.58	559	60	NaN	-1.4189	14.997	4.7776	-177.7	17.211	-3.3319	10.776	-672.24	1152.8	-0.78929	830.36	1165.8	39.382	37.465	0	0	9.2795	5.7805	-15.517	-16.186	-0.97789	2.7403	15.493	16.715	8.3016	8.5208	-0.024154	0.5297	1502.7
5.59	560	60	NaN	-1.4079	15.005	4.7922	-177.71	17.213	-3.2862	10.807	-672.3	1152.8	-0.63366	830.35	1165.8	42.111	39.452	0	0	9.2908	5.7919	-15.517	-16.185	-0.97173	2.722	15.5	16.719	8.319	8.5139	-0.017151	0.53377	1502.8
5.6	561	60	NaN	-1.3898	15.016	4.7966	-177.72	17.199	-3.2601	10.866	-672.36	1152.8	-0.53481	830.4	1165.7	42.166	36.719	0	0	9.302	5.8033	-15.517	-16.185	-0.95518	2.7114	15.509	16.707	8.3468	8.5147	-0.0080586	0.52212	1502.9
5.61	562	60	NaN	-1.3841	15.014	4.7969	-177.71	17.212	-3.3271	10.869	-672.42	1152.8	-0.73944	830.42	1165.8	43.244	37.191	0	0	9.3132	5.8147	-15.516	-16.184	-0.94154	2.7373	15.508	16.718	8.3717	8.552	-0.0083997	0.53394	1502.9
5.62	563	60	NaN	-1.3629	15.033	4.782	-177.71	17.218	-3.302	10.934	-672.42	1152.9	-0.65252	830.41	1165.8	41.223	37.552	0	0	9.3245	5.8261	-15.516	-16.184	-0.92121	2.7314	15.525	16.727	8.4033	8.5575	0.0096344	0.5427	1502.9
5.63	564	60	NaN	-1.3515	15.037	4.7788	-177.71	17.223	-3.3158	10.939	-672.46	1152.9	-0.67948	830.42	1165.8	42.225	35.586	0	0	9.3357	5.8375	-15.515	-16.183	-0.90852	2.73	15.528	16.731	8.4272	8.5676	0.01268	0.54775	1503
5.64	565	60	NaN	-1.3395	15.036	4.7698	-177.71	17.234	-3.3035	10.95	-672.54	1152.9	-0.63224	830.42	1165.8	40.711	35.969	0	0	9.347	5.8489	-15.515	-16.183	-0.89795	2.7332	15.527	16.743	8.449	8.5821	0.012144	0.56019	1503.1
5.65	566	60	NaN	-1.3317	15.035	4.7535	-177.71	17.245	-3.2654	10.974	-672.62	1152.9	-0.50573	830.41	1165.7	42.004	37.459	0	0	9.3582	5.8603	-15.514	-16.183	-0.89412	2.7271	15.525	16.755	8.4641	8.5874	0.011066	0.57212	1503.1
5.66	567	60	NaN	-1.3278	15.035	4.7385	-177.71	17.251	-3.2499	10.986	-672.67	1152.9	-0.44813	830.42	1165.7	40.905	36.421	0	0	9.3694	5.8717	-15.514	-16.182	-0.89192	2.7239	15.526	16.761	8.4775	8.5956	0.011649	0.57851	1503.2
5.67	568	60	NaN	-1.3211	15.039	4.731	-177.7	17.257	-3.2843	10.972	-672.71	1152.9	-0.54881	830.44	1165.7	45.194	35.766	0	0	9.3807	5.8831	-15.514	-16.182	-0.88197	2.7437	15.53	16.766	8.4987	8.6268	0.016626	0.58458	1503.3
5.68	569	60	NaN	-1.3198	15.046	4.7146	-177.7	17.269	-3.2495	10.99	-672.77	1152.9	-0.42844	830.41	1165.7	42.52	36.912	0	0	9.3919	5.8945	-15.513	-16.181	-0.88455	2.7319	15.536	16.778	8.5073	8.6264	0.02338	0.59715	1503.3
5.69	570	60	NaN	-1.3224	15.056	4.7322	-177.69	17.273	-3.3038	10.881	-672.83	1152.9	-0.58439	830.43	1165.7	41.83	38.616	0	0	9.4031	5.9059	-15.513	-16.181	-0.88538	2.7475	15.546	16.783	8.5178	8.6534	0.033718	0.60191	1503.4
5.7	571	60	NaN	-1.3294	15.061	4.7521	-177.7	17.266	-3.2973	10.773	-672.89	1152.9	-0.52442	830.45	1165.7	43.122	37.485	0	0	9.4144	5.9173	-15.512	-16.18	-0.89885	2.729	15.551	16.776	8.5155	8.6463	0.038536	0.59597	1503.4
5.71	572	60	NaN	-1.3314	15.062	4.7392	-177.71	17.271	-3.2949	10.791	-672.94	1152.9	-0.49341	830.43	1165.7	42.919	38.63	0	0	9.4256	5.9287	-15.512	-16.18	-0.90137	2.7214	15.552	16.782	8.5242	8.6502	0.03994	0.60175	1503.5
5.72	573	60	NaN	-1.3353	15.066	4.71	-177.71	17.276	-3.3095	10.807	-672.99	1152.8	-0.52703	830.41	1165.7	44.806	38.785	0	0	9.4368	5.9401	-15.511	-16.18	-0.90331	2.7185	15.556	16.785	8.5335	8.6586	0.044586	0.60568	1503.5
5.73	574	60	NaN	-1.3474	15.074	4.6981	-177.72	17.272	-3.3268	10.714	-673.08	1152.8	-0.57585	830.41	1165.7	45.432	37.052	0	0	9.4481	5.9515	-15.511	-16.179	-0.91717	2.7076	15.565	16.78	8.5309	8.6592	0.054223	0.6014	1503.6
5.74	575	60	NaN	-1.363	15.084	4.7156	-177.73	17.272	-3.3284	10.557	-673.16	1152.8	-0.59064	830.41	1165.7	42.6	36.382	0	0	9.4593	5.9629	-15.51	-16.179	-0.93818	2.6923	15.575	16.78	8.5211	8.6553	0.064924	0.60144	1503.7
5.75	576	60	NaN	-1.3611	15.094	4.7094	-177.74	17.285	-3.3107	10.525	-673.2	1152.8	-0.56023	830.36	1165.7	43.085	37.097	0	0	9.4705	5.9743	-15.51	-16.178	-0.93874	2.687	15.586	16.794	8.5318	8.6614	0.075483	0.61539	1503.7
5.76	577	60	NaN	-1.3714	15.107	4.7	-177.74	17.289	-3.2977	10.476	-673.22	1152.8	-0.56	830.35	1165.7	44.913	36.931	0	0	9.4818	5.9857	-15.51	-16.178	-0.95086	2.6829	15.599	16.796	8.5309	8.6687	0.089856	0.61853	1503.7
5.77	578	60	NaN	-1.3774	15.124	4.7048	-177.74	17.292	-3.2889	10.391	-673.24	1152.8	-0.58098	830.33	1165.7	46.762	36.272	0	0	9.493	5.9971	-15.509	-16.177	-0.95926	2.6761	15.617	16.8	8.5338	8.6733	0.10737	0.62255	1503.7
5.78	579	60	NaN	-1.3849	15.141	4.7291	-177.74	17.292	-3.286	10.247	-673.26	1152.8	-0.62007	830.33	1165.7	44.041	36.54	0	0	9.5043	6.0085	-15.509	-16.177	-0.97079	2.6749	15.633	16.8	8.5335	8.6835	0.12384	0.62339	1503.7
5.79	580	60	NaN	-1.3928	15.147	4.7529	-177.73	17.301	-3.2688	10.101	-673.3	1152.8	-0.62053	830.29	1165.7	41.729	38.454	0	0	9.5155	6.0199	-15.508	-16.176	-0.98429	2.675	15.639	16.809	8.5312	8.695	0.13057	0.63224	1503.7
5.8	581	60	NaN	-1.3955	15.144	4.7549	-177.72	17.311	-3.2565	10.018	-673.35	1152.8	-0.64021	830.23	1165.8	43.317	37.633	0	0	9.5267	6.0313	-15.508	-16.176	-0.98943	2.6844	15.638	16.817	8.5373	8.7158	0.13	0.64134	1503.7
5.81	582	60	NaN	-1.3897	15.144	4.736	-177.7	17.303	-3.2778	9.9968	-673.42	1152.8	-0.75495	830.23	1165.8	43.793	38.156	0	0	9.538	6.0427	-15.507	-16.176	-0.98001	2.7103	15.639	16.808	8.558	8.753	0.13168	0.63236	1503.7
5.82	583	60	NaN	-1.3853	15.14	4.7444	-177.7	17.299	-3.2508	9.8956	-673.45	1152.8	-0.69244	830.21	1165.8	40.904	37.08	0	0	9.5492	6.0541	-15.507	-16.175	-0.98182	2.7063	15.635	16.803	8.5674	8.7605	0.12836	0.6283	1503.8
5.83	584	2.5	NaN	-1.3905	15.151	4.7506	-177.67	17.268	-3.2378	9.7402	-673.46	1152.8	-0.69127	830.21	1165.8	43.324	37.508	0	0	9.5604	6.0655	-15.507	-16.175	-0.99301	2.7276	15.645	16.774	8.5674	8.7932	0.13844	0.5997	1503.8
5.84	585	2.5	NaN	-1.384	15.154	4.7346	-177.65	17.247	-3.2343	9.7204	-673.47	1152.8	-0.67527	830.22	1165.8	43.546	37.761	0	0	9.5717	6.0769	-15.506	-16.174	-0.98789	2.7428	15.647	16.754	8.5838	8.8197	0.14109	0.57953	1503.8
5.85	586	2.5	NaN	-1.3917	15.157	4.7168	-177.62	17.217	-3.233	9.6554	-673.48	1152.8	-0.65701	830.24	1165.7	42.197	37.757	0	0	9.5829	6.0883	-15.506	-16.174	-0.99877	2.7696	15.649	16.724	8.5841	8.8579	0.14378	0.55053	1503.8
5.86	587	2.5	NaN	-1.3993	15.155	4.7123	-177.61	17.207	-3.2304	9.5889	-673.5	1152.8	-0.6462	830.22	1165.7	43.354	37.391	0	0	9.5941	6.0997	-15.505	-16.173	-1.0093	2.7847	15.646	16.715	8.5848	8.8844	0.14122	0.54154	1503.8
5.87	588	2.5	NaN	-1.4022	15.149	4.6988	-177.59	17.202	-3.2357	9.5712	-673.51	1152.8	-0.65198	830.21	1165.7	43.15	37.956	0	0	9.6054	6.1111	-15.505	-16.173	-1.0126	2.7985	15.64	16.71	8.5927	8.9096	0.13562	0.53748	1503.8
5.88	589	2.5	NaN	-1.4055	15.143	4.6699	-177.58	17.191	-3.2512	9.5755	-673.52	1152.8	-0.66465	830.23	1165.7	41.843	36.92	0	0	9.6166	6.1225	-15.504	-16.173	-1.0154	2.815	15.634	16.7	8.6013	8.9375	0.12984	0.52721	1503.8
5.89	590	2.5	NaN	-1.4174	15.138	4.6521	-177.57	17.186	-3.2697	9.5135	-673.52	1152.8	-0.66945	830.22	1165.7	44.908	37.754	0	0	9.6278	6.1339	-15.504	-16.172	-1.0295	2.8212	15.628	16.695	8.5984	8.9552	0.12404	0.52336	1503.8
5.9	591	2.5	NaN	-1.4264	15.131	4.6631	-177.56	17.201	-3.3024	9.4457	-673.54	1152.8	-0.73484	830.19	1165.7	41.434	34.062	0	0	9.6391	6.1453	-15.504	-16.172	-1.0385	2.8254	15.622	16.711	8.6006	8.9707	0.1182	0.53932	1503.8
5.91	592	2.5	NaN	-1.4364	15.14	4.6452	-177.56	17.209	-3.3228	9.4569	-673.5	1152.8	-0.80265	830.18	1165.7	39.807	36.916	0	0	9.6503	6.1567	-15.503	-16.171	-1.0455	2.8295	15.631	16.719	8.6049	8.9862	0.1275	0.54738	1503.8
5.92	593	2.5	NaN	-1.4448	15.147	4.6469	-177.59	17.207	-3.2984	9.4356	-673.48	1152.8	-0.70417	830.18	1165.7	39.383	35.439	0	0	9.6616	6.1681	-15.503	-16.171	-1.0584	2.8003	15.636	16.717	8.6031	8.9684	0.13314	0.54659	1503.8
5.93	594	2.5	NaN	-1.4522	15.146	4.6502	-177.61	17.21	-3.3062	9.4194	-673.47	1152.9	-0.73272	830.19	1165.7	37.996	32.481	0	0	9.6728	6.1795	-15.502	-16.17	-1.0653	2.7778	15.635	16.721	8.6075	8.9574	0.13258	0.55034	1503.7
5.94	595	2.5	NaN	-1.4578	15.142	4.6491	-177.63	17.205	-3.3042	9.4278	-673.45	1152.9	-0.74814	830.2	1165.7	41.896	32.263	0	0	9.684	6.1909	-15.502	-16.17	-1.0701	2.7545	15.631	16.716	8.6139	8.9455	0.12952	0.54635	1503.7
5.95	596	2.5	NaN	-1.4619	15.141	4.6499	-177.67	17.186	-3.2544	9.4467	-673.45	1152.9	-0.60454	830.22	1165.7	40.813	30.318	0	0	9.6953	6.2023	-15.501	-16.17	-1.079	2.7179	15.629	16.698	8.6163	8.9202	0.12725	0.52892	1503.8
5.96	597	2.5	NaN	-1.4672	15.137	4.6616	-177.69	17.182	-3.2365	9.4396	-673.45	1152.9	-0.56413	830.22	1165.7	41.176	29.928	0	0	9.7065	6.2137	-15.501	-16.169	-1.086	2.6955	15.625	16.694	8.6205	8.9092	0.12412	0.52504	1503.8
5.97	598	2.5	NaN	-1.4688	15.135	4.6777	-177.68	17.187	-3.2627	9.4342	-673.45	1152.9	-0.68558	830.22	1165.7	40.298	27.43	0	0	9.7177	6.2251	-15.5	-16.169	-1.0832	2.7023	15.624	16.698	8.6345	8.9275	0.12353	0.52894	1503.8
5.98	599	2.5	NaN	-1.4699	15.145	4.7087	-177.71	17.19	-3.2233	9.4047	-673.37	1152.9	-0.57555	830.19	1165.7	38.843	25.101	0	0	9.729	6.2365	-15.5	-16.168	-1.0896	2.6693	15.632	16.703	8.6394	8.9059	0.13172	0.53439	1503.7
5.99	600	2.5	NaN	-1.4621	15.144	4.7192	-177.7	17.193	-3.2625	9.4501	-673.36	1152.9	-0.72069	830.21	1165.7	32.515	25.177	0	0	9.7402	6.2479	-15.5	-16.168	-1.0745	2.6853	15.633	16.704	8.6657	8.9333	0.13296	0.53621	1503.7
6	601	2.5	NaN	-1.4493	15.135	4.7234	-177.7	17.188	-3.2876	9.5205	-673.36	1152.9	-0.80241	830.23	1165.7	33.899	24.534	0	0	9.7514	6.2593	-15.499	-16.167	-1.056	2.6956	15.625	16.698	8.6955	8.9549	0.12556	0.53076	1503.7
6.01	602	2.5	NaN	-1.4383	15.126	4.7228	-177.7	17.181	-3.2783	9.5971	-673.35	1152.9	-0.76026	830.24	1165.7	30.856	24.342	0	0	9.7627	6.2707	-15.499	-16.167	-1.0436	2.6919	15.615	16.692	8.7191	8.9627	0.11594	0.52527	1503.7
6.02	603	2.5	NaN	-1.4293	15.12	4.7151	-177.69	17.187	-3.2779	9.6887	-673.33	1152.9	-0.75676	830.25	1165.7	36.353	24.005	0	0	9.7739	6.2821	-15.498	-16.166	-1.0313	2.706	15.609	16.697	8.7426	8.9881	0.11085	0.5309	1503.7
6.03	604	2.5	NaN	-1.4069	15.115	4.7309	-177.68	17.203	-3.2569	9.7557	-673.3	1152.9	-0.70242	830.24	1165.7	37.372	24.005	0	0	9.7851	6.2935	-15.498	-16.166	-1.0083	2.7224	15.605	16.714	8.7768	9.0159	0.10672	0.54747	1503.6
6.04	605	2.5	NaN	-1.4052	15.119	4.7734	-177.65	17.238	-3.27	9.698	-673.27	1152.9	-0.765	830.18	1165.7	36.424	24.005	0	0	9.7964	6.3049	-15.497	-16.166	-1.0065	2.7457	15.608	16.749	8.7899	9.0506	0.11036	0.58338	1503.5
6.05	606	2.5	NaN	-1.3888	15.119	4.7638	-177.65	17.242	-3.2577	9.7935	-673.24	1152.9	-0.73562	830.17	1165.7	26.134	24.005	0	0	9.8076	6.3163	-15.497	-16.165	-0.98754	2.7562	15.608	16.754	8.8201	9.0725	0.11107	0.58871	1503.5
6.06	607	2.5	NaN	-1.3743	15.112	4.7638	-177.63	17.257	-3.2684	9.8625	-673.23	1152.9	-0.79293	830.18	1165.7	34.532	24.005	0	0	9.8189	6.3277	-15.497	-16.165	-0.96821	2.7808	15.602	16.767	8.8506	9.1086	0.1054	0.60275	1503.5
6.07	608	2.5	NaN	-1.3593	15.103	4.7602	-177.6	17.269	-3.2775	9.9363	-673.24	1152.9	-0.85189	830.18	1165.7	37.786	24.005	0	0	9.8301	6.3391	-15.496	-16.164	-0.94817	2.8066	15.594	16.779	8.8819	9.1458	0.097394	0.61424	1503.5
6.08	609	2.5	NaN	-1.3433	15.092	4.747	-177.6	17.268	-3.2522	10.027	-673.26	1152.8	-0.79839	830.16	1165.7	28.629	24.005	0	0	9.8413	6.3505	-15.496	-16.164	-0.9307	2.8135	15.583	16.778	8.9106	9.1641	0.087128	0.61392	1503.5
6.09	610	2.5	NaN	-1.3321	15.078	4.7464	-177.61	17.267	-3.2013	10.069	-673.28	1152.8	-0.65753	830.14	1165.7	27.907	24.005	0	0	9.8526	6.3619	-15.495	-16.163	-0.92329	2.8005	15.569	16.776	8.9293	9.1624	0.073248	0.61255	1503.5
6.1	611	2.5	NaN	-1.3218	15.083	4.748	-177.6	17.272	-3.2365	10.095	-673.26	1152.8	-0.77487	830.16	1165.7	30.223	24.005	0	0	9.8638	6.3733	-15.495	-16.163	-0.90754	2.8158	15.575	16.78	8.9563	9.1891	0.080048	0.61683	1503.5
6.11	612	2.5	NaN	-1.3148	15.085	4.7437	-177.6	17.262	-3.23	10.143	-673.27	1152.8	-0.74984	830.18	1165.7	27.151	24.005	0	0	9.875	6.3847	-15.494	-16.163	-0.89966	2.8106	15.577	16.771	8.9754	9.1953	0.082152	0.60833	1503.5
6.12	613	2.5	NaN	-1.3059	15.098	4.7543	-177.6	17.259	-3.229	10.151	-673.26	1152.8	-0.76404	830.14	1165.7	29.683	24.005	0	0	9.8869	6.3968	-15.493	-16.161	-0.8899	2.8121	15.589	16.768	8.997	9.2089	0.096099	0.60641	1503.5
6.13	614	2.5	NaN	-1.2986	15.106	4.7661	-177.6	17.244	-3.237	10.156	-673.27	1152.8	-0.79298	830.15	1165.7	34.155	24.005	0	0	9.9037	6.4138	-15.486	-16.154	-0.88139	2.8154	15.597	16.754	9.0223	9.2292	0.11105	0.59929	1503.5
6.14	615	2.5	NaN	-1.2966	15.111	4.7763	-177.59	17.236	-3.2594	10.159	-673.3	1152.8	-0.86338	830.17	1165.7	35.265	24.005	0	0	9.9204	6.4308	-15.479	-16.147	-0.87654	2.8264	15.602	16.744	9.0439	9.2572	0.12302	0.59693	1503.6
6.15	616	2.5	NaN	-1.2965	15.118	4.7807	-177.59	17.239	-3.2667	10.17	-673.33	1152.9	-0.89548	830.15	1165.8	35.218	24.005	0	0	9.9372	6.4478	-15.472	-16.14	-0.87485	2.8344	15.609	16.747	9.0623	9.2822	0.13755	0.60704	1503.6
6.16	617	2.5	NaN	-1.288	15.125	4.7666	-177.61	17.227	-3.2	10.241	-673.35	1152.9	-0.68422	830.15	1165.7	27.707	24.005	0	0	9.9539	6.4648	-15.465	-16.133	-0.87165	2.8067	15.615	16.736	9.0823	9.2714	0.15039	0.6033	1503.6
6.17	618	2.5	NaN	-1.2811	15.129	4.7498	-177.6	17.242	-3.2593	10.331	-673.39	1152.8	-0.86535	830.13	1165.8	30.685	24.005	0	0	9.9707	6.4818	-15.458	-16.126	-0.85445	2.8315	15.621	16.75	9.1162	9.3133	0.16358	0.62365	1503.6
6.18	619	2.5	NaN	-1.272	15.142	4.7337	-177.6	17.227	-3.2392	10.418	-673.39	1152.8	-0.80749	830.14	1165.7	31.685	24.005	0	0	9.9874	6.4988	-15.451	-16.119	-0.84422	2.8232	15.634	16.736	9.1432	9.3219	0.18292	0.61726	1503.6
6.19	620	2.5	NaN	-1.2741	15.17	4.7452	-177.61	17.234	-3.2273	10.426	-673.39	1152.8	-0.78881	830.12	1165.7	35.603	24.005	0	0	9.9832	6.4945	-15.445	-16.113	-0.84672	2.822	15.66	16.743	9.1365	9.3165	0.21508	0.6296	1503.6
6.2	621	2.5	NaN	-1.2778	15.195	4.7667	-177.6	17.243	-3.2222	10.403	-673.39	1152.8	-0.79365	830.11	1165.7	25.185	24.005	0	0	9.9155	6.4258	-15.445	-16.113	-0.8511	2.8226	15.685	16.753	9.0644	9.2484	0.23991	0.63946	1503.6
6.21	622	2.5	NaN	-1.2769	15.217	4.7829	-177.61	17.246	-3.2147	10.409	-673.4	1152.9	-0.78359	830.11	1165.7	26.97	24.005	0	0	9.8756	6.3853	-15.446	-16.114	-0.85035	2.8192	15.706	16.757	9.0252	9.2045	0.26023	0.64331	1503.6
6.22	623	2.5	NaN	-1.2715	15.241	4.7974	-177.61	17.249	-3.2076	10.45	-673.41	1152.9	-0.77448	830.12	1165.7	23.649	24.005	0	0	9.8511	6.3605	-15.446	-16.114	-0.84372	2.8177	15.73	16.761	9.0074	9.1781	0.28342	0.64624	1503.6
6.23	624	2.5	NaN	-1.2639	15.264	4.8382	-177.59	17.254	-3.2207	10.432	-673.4	1152.9	-0.86121	830.13	1165.7	30.368	24.005	0	0	9.6617	6.1683	-15.448	-16.116	-0.83352	2.8367	15.753	16.766	8.8282	9.005	0.30438	0.64915	1503.6
6.24	625	2.5	NaN	-1.264	15.269	4.8742	-177.6	17.263	-3.2139	10.377	-673.43	1152.9	-0.8604	830.14	1165.7	31.323	24.005	0	0	9.4971	6.0013	-15.45	-16.118	-0.83582	2.8316	15.758	16.775	8.6613	8.8329	0.3078	0.65689	1503.7
6.25	626	2.5	NaN	-1.252	15.275	4.8798	-177.58	17.269	-3.2353	10.441	-673.44	1152.9	-0.94894	830.14	1165.7	29.392	24.005	0	0	9.3721	5.8745	-15.45	-16.118	-0.81797	2.8508	15.764	16.78	8.5542	8.7253	0.3138	0.66191	1503.7
6.26	627	2.5	NaN	-1.2364	15.277	4.8709	-177.58	17.258	-3.2193	10.551	-673.46	1152.9	-0.91775	830.15	1165.7	32.083	24.005	0	0	9.2521	5.7526	-15.451	-16.119	-0.79941	2.8569	15.766	16.769	8.4526	8.6095	0.31531	0.65072	1503.7
6.27	628	2.5	NaN	-1.2287	15.276	4.8655	-177.58	17.251	-3.1982	10.636	-673.48	1152.9	-0.86367	830.17	1165.7	23.649	24.005	0	0	9.1404	5.6394	-15.451	-16.119	-0.79053	2.8588	15.764	16.763	8.3499	8.4982	0.31321	0.64407	1503.7
6.28	629	2.5	NaN	-1.2284	15.272	4.863	-177.57	17.254	-3.2016	10.686	-673.5	1152.9	-0.87494	830.17	1165.7	31.488	24.005	0	0	8.8638	5.3587	-15.449	-16.117	-0.78791	2.8671	15.761	16.766	8.0759	8.2258	0.3116	0.64861	1503.8
6.29	630	2.5	NaN	-1.2251	15.269	4.8512	-177.56	17.25	-3.2252	10.741	-673.52	1152.9	-0.93976	830.2	1165.8	32.705	24.005	0	0	8.5599	5.0503	-15.447	-16.115	-0.78005	2.8805	15.758	16.761	7.7798	7.9309	0.31112	0.64586	1503.8
6.3	631	2.5	NaN	-1.2201	15.267	4.8524	-177.55	17.237	-3.2704	10.764	-673.54	1152.9	-1.0779	830.26	1165.8	23.649	24.005	0	0	8.4415	4.9302	-15.447	-16.115	-0.76894	2.9057	15.757	16.748	7.6725	7.8359	0.30947	0.63227	1503.9
6.31	632	2.5	NaN	-1.2293	15.269	4.8808	-177.56	17.228	-3.1927	10.651	-673.56	1153	-0.84173	830.25	1165.7	26.687	24.005	0	0	8.2937	4.7803	-15.449	-16.117	-0.7914	2.88	15.756	16.741	7.5023	7.6603	0.30691	0.62463	1503.9
6.32	633	2.5	NaN	-1.2267	15.262	4.886	-177.55	17.253	-3.208	10.633	-673.59	1153	-0.87125	830.22	1165.8	23.649	24.005	0	0	8.1179	4.6019	-15.451	-16.12	-0.78842	2.8844	15.749	16.766	7.3294	7.4863	0.2981	0.6461	1503.9
6.33	634	2.5	NaN	-1.2558	15.27	4.8737	-177.55	17.265	-3.2472	10.61	-673.61	1153	-0.97335	830.25	1165.8	30.251	24.005	0	0	7.9489	4.4304	-15.454	-16.122	-0.81444	2.8956	15.758	16.777	7.1345	7.3261	0.30451	0.65534	1504
6.34	635	2.5	NaN	-1.2604	15.266	4.8669	-177.55	17.264	-3.2575	10.6	-673.64	1153	-0.99312	830.29	1165.8	29.664	24.005	0	0	7.7808	4.2599	-15.456	-16.124	-0.81869	2.894	15.754	16.777	6.9621	7.1539	0.2978	0.65237	1504
6.35	636	2.5	NaN	-1.2196	15.241	4.871	-177.56	17.267	-3.2365	10.625	-673.7	1152.9	-0.92318	830.31	1165.8	23.649	24.005	0	0	7.6208	4.0975	-15.459	-16.127	-0.77966	2.8813	15.729	16.778	6.8411	6.9788	0.27067	0.65174	1504.1
6.36	637	2.5	NaN	-1.2202	15.244	4.8625	-177.56	17.272	-3.2266	10.623	-673.7	1152.9	-0.89301	830.32	1165.7	23.649	24.005	0	0	7.4711	3.9457	-15.461	-16.129	-0.78155	2.8779	15.731	16.785	6.6896	6.8236	0.26999	0.65535	1504.1
6.37	638	2.5	NaN	-1.2281	15.234	4.872	-177.57	17.281	-3.2111	10.537	-673.74	1152.9	-0.84786	830.34	1165.7	23.649	24.005	0	0	7.349	3.8218	-15.464	-16.133	-0.79436	2.8605	15.721	16.793	6.5546	6.6822	0.25712	0.66039	1504.2
6.38	639	2.5	NaN	-1.2271	15.227	4.871	-177.59	17.301	-3.1941	10.505	-673.78	1152.9	-0.80294	830.33	1165.8	23.649	24.005	0	0	7.2485	3.7198	-15.467	-16.135	-0.79636	2.8414	15.715	16.813	6.4521	6.5612	0.24818	0.67784	1504.2
6.39	640	2.5	NaN	-1.2216	15.222	4.8512	-177.6	17.308	-3.1841	10.539	-673.79	1152.9	-0.77885	830.33	1165.7	23.815	24.005	0	0	7.1618	3.6318	-15.469	-16.137	-0.79045	2.8275	15.711	16.819	6.3714	6.4594	0.24142	0.68204	1504.2
6.4	641	2.5	NaN	-1.2219	15.22	4.8281	-177.6	17.308	-3.2037	10.578	-673.8	1152.9	-0.86003	830.34	1165.7	23.649	24.005	0	0	7.1652	3.6353	-15.471	-16.14	-0.78618	2.8337	15.709	16.819	6.379	6.469	0.23769	0.67943	1504.2
6.41	642	2.5	NaN	-1.2315	15.217	4.8129	-177.6	17.305	-3.2047	10.563	-673.83	1152.9	-0.89652	830.37	1165.7	23.649	24.005	0	0	7.1416	3.6113	-15.473	-16.141	-0.795	2.8334	15.706	16.816	6.3466	6.4447	0.23353	0.67516	1504.3
6.42	643	2.5	NaN	-1.248	15.213	4.8095	-177.62	17.303	-3.1626	10.477	-673.86	1152.9	-0.80215	830.38	1165.7	23.649	24.005	0	0	7.0766	3.5453	-15.474	-16.142	-0.81843	2.81	15.702	16.814	6.2581	6.3553	0.22828	0.67259	1504.3
6.43	644	2.5	NaN	-1.268	15.217	4.8156	-177.61	17.313	-3.2017	10.378	-673.87	1152.9	-0.9602	830.38	1165.8	23.649	24.005	0	0	7.032	3.5001	-15.475	-16.143	-0.83612	2.8265	15.708	16.822	6.1958	6.3266	0.233	0.6788	1504.3
6.44	645	2.5	NaN	-1.2676	15.219	4.7666	-177.61	17.304	-3.193	10.482	-673.87	1152.9	-0.95473	830.4	1165.8	23.649	24.005	0	0	7.0218	3.4898	-15.477	-16.146	-0.83198	2.8274	15.71	16.813	6.1898	6.3172	0.23273	0.66706	1504.4
6.45	646	2.5	NaN	-1.293	15.234	4.7473	-177.6	17.298	-3.193	10.463	-673.85	1152.9	-0.98395	830.41	1165.8	23.649	24.005	0	0	7.0906	3.5596	-15.478	-16.147	-0.85705	2.8335	15.726	16.806	6.2336	6.3931	0.24744	0.65975	1504.4
6.46	647	2.5	NaN	-1.3137	15.246	4.7354	-177.6	17.291	-3.173	10.454	-673.84	1152.9	-0.93135	830.42	1165.8	23.649	24.005	0	0	7.1863	3.6567	-15.479	-16.147	-0.88004	2.8313	15.737	16.8	6.3063	6.488	0.25767	0.65304	1504.4
6.47	648	2.5	NaN	-1.3275	15.244	4.7311	-177.59	17.286	-3.1849	10.44	-673.85	1152.9	-0.97441	830.44	1165.8	23.649	24.005	0	0	7.2879	3.7598	-15.481	-16.149	-0.89277	2.8414	15.735	16.794	6.3951	6.6012	0.25439	0.64513	1504.4
6.48	649	2.5	NaN	-1.3426	15.238	4.7337	-177.58	17.285	-3.2129	10.411	-673.87	1152.9	-1.0674	830.46	1165.8	23.649	24.005	0	0	7.4191	3.8929	-15.483	-16.152	-0.90543	2.8579	15.73	16.792	6.5137	6.7508	0.24629	0.64068	1504.4
6.49	650	2.5	NaN	-1.3612	15.24	4.7386	-177.58	17.286	-3.1887	10.387	-673.87	1152.9	-0.9806	830.45	1165.8	23.649	24.005	0	0	7.5782	4.0543	-15.486	-16.155	-0.92828	2.8534	15.732	16.794	6.6499	6.9077	0.24516	0.63973	1504.4
6.5	651	2.5	NaN	-1.3581	15.23	4.7521	-177.58	17.261	-3.1653	10.368	-673.9	1152.9	-0.87911	830.52	1165.7	23.649	24.005	0	0	7.6277	4.1046	-15.492	-16.16	-0.92975	2.8481	15.72	16.771	6.698	6.9526	0.22849	0.6115	1504.5
6.51	652	2.5	NaN	-1.3585	15.232	4.7226	-177.57	17.277	-3.1892	10.488	-673.88	1152.8	-0.96013	830.49	1165.8	23.649	24.005	0	0	7.6646	4.142	-15.497	-16.165	-0.92254	2.8627	15.725	16.784	6.7421	7.0047	0.22799	0.61921	1504.5
6.52	653	2.5	NaN	-1.3618	15.241	4.7378	-177.58	17.276	-3.1451	10.47	-673.86	1152.9	-0.83868	830.48	1165.8	23.649	24.005	0	0	7.7015	4.1794	-15.502	-16.17	-0.9311	2.8509	15.732	16.784	6.7704	7.0303	0.23003	0.61366	1504.4
6.53	654	2.5	NaN	-1.3616	15.25	4.7594	-177.57	17.274	-3.1515	10.423	-673.84	1152.9	-0.86583	830.5	1165.8	23.649	24.005	0	0	7.7384	4.2169	-15.507	-16.176	-0.93167	2.8586	15.741	16.783	6.8068	7.0754	0.23357	0.60717	1504.4
6.54	655	2.5	NaN	-1.3552	15.259	4.7695	-177.56	17.278	-3.1845	10.417	-673.82	1152.9	-0.98222	830.52	1165.8	23.649	24.005	0	0	7.7753	4.2543	-15.513	-16.181	-0.92105	2.8755	15.75	16.787	6.8543	7.1298	0.23743	0.60577	1504.4
6.55	656	2.5	NaN	-1.3476	15.262	4.7676	-177.56	17.284	-3.1902	10.455	-673.82	1152.9	-1.019	830.51	1165.8	23.649	29.475	0	0	7.8122	4.2918	-15.518	-16.186	-0.91063	2.8768	15.754	16.792	6.9016	7.1686	0.23625	0.60543	1504.4
6.56	657	2.5	NaN	-1.3484	15.255	4.7626	-177.57	17.282	-3.1731	10.482	-673.84	1152.9	-0.96054	830.52	1165.8	23.649	24.005	0	0	7.8491	4.3292	-15.523	-16.191	-0.9126	2.8609	15.747	16.789	6.9366	7.1901	0.22391	0.59798	1504.5
6.57	658	2.5	NaN	-1.3395	15.262	4.7744	-177.57	17.295	-3.1809	10.437	-673.82	1152.9	-1.0129	830.5	1165.8	23.649	24.005	0	0	7.8861	4.3667	-15.529	-16.197	-0.90338	2.8692	15.755	16.803	6.9827	7.2358	0.22603	0.60579	1504.4
6.58	659	2.5	NaN	-1.322	15.259	4.7578	-177.58	17.292	-3.1534	10.525	-673.82	1152.9	-0.92332	830.5	1165.8	23.649	24.005	0	0	7.923	4.4041	-15.534	-16.202	-0.886	2.858	15.751	16.8	7.037	7.2621	0.21755	0.59778	1504.4
6.59	660	2.5	NaN	-1.3167	15.267	4.7627	-177.59	17.296	-3.1461	10.512	-673.81	1152.9	-0.90001	830.49	1165.8	23.649	24.005	0	0	7.9599	4.4416	-15.539	-16.207	-0.88206	2.8458	15.759	16.804	7.0778	7.2874	0.21929	0.59649	1504.4
6.6	661	2.5	NaN	-1.3096	15.274	4.773	-177.59	17.297	-3.1628	10.492	-673.81	1152.9	-0.95506	830.5	1165.8	23.649	24.005	0	0	7.9968	4.479	-15.545	-16.213	-0.87366	2.8468	15.766	16.805	7.1231	7.3258	0.2218	0.59274	1504.4
6.61	662	2.5	NaN	-1.2991	15.281	4.7836	-177.59	17.293	-3.1719	10.485	-673.8	1152.9	-0.98384	830.52	1165.8	23.649	24.005	0	0	8.0337	4.5164	-15.55	-16.218	-0.86232	2.8508	15.772	16.802	7.1714	7.3672	0.22248	0.58384	1504.4
6.62	663	2.5	NaN	-1.2909	15.287	4.7962	-177.59	17.289	-3.1608	10.467	-673.8	1152.9	-0.94514	830.53	1165.8	23.649	24.005	0	0	8.0706	4.5539	-15.555	-16.223	-0.85626	2.8468	15.777	16.798	7.2143	7.4007	0.22237	0.57519	1504.4
6.63	664	2.5	NaN	-1.2832	15.286	4.8002	-177.59	17.294	-3.187	10.463	-673.8	1152.9	-1.021	830.54	1165.8	23.649	24.005	0	0	8.1075	4.5913	-15.56	-16.229	-0.84581	2.852	15.777	16.802	7.2617	7.4433	0.21686	0.57383	1504.4
6.64	665	2.5	NaN	-1.2705	15.29	4.7814	-177.6	17.292	-3.1641	10.531	-673.78	1152.9	-0.91231	830.54	1165.8	23.649	24.005	0	0	8.1444	4.6288	-15.566	-16.234	-0.83461	2.84	15.781	16.801	7.3098	7.4688	0.2155	0.56713	1504.4
6.65	666	2.5	NaN	-1.2716	15.287	4.7808	-177.59	17.298	-3.1901	10.55	-673.79	1152.9	-0.9918	830.54	1165.8	23.649	24.005	0	0	8.1813	4.6662	-15.571	-16.239	-0.83199	2.8493	15.779	16.806	7.3493	7.5155	0.20763	0.56687	1504.4
6.66	667	2.5	NaN	-1.2661	15.283	4.7791	-177.59	17.307	-3.1851	10.577	-673.8	1152.9	-0.97356	830.52	1165.8	23.649	24.005	0	0	8.2182	4.7037	-15.576	-16.244	-0.82622	2.8519	15.776	16.815	7.392	7.5556	0.19934	0.57032	1504.4
6.67	668	2.5	NaN	-1.2697	15.288	4.7838	-177.59	17.307	-3.168	10.57	-673.78	1152.9	-0.90637	830.53	1165.8	23.649	24.005	0	0	8.2551	4.7411	-15.582	-16.25	-0.83262	2.8441	15.78	16.815	7.4225	7.5852	0.19849	0.56509	1504.4
6.68	669	2.5	NaN	-1.2836	15.3	4.7991	-177.6	17.297	-3.1616	10.518	-673.76	1152.9	-0.8636	830.57	1165.8	23.649	24.005	0	0	8.292	4.7786	-15.587	-16.255	-0.85013	2.8342	15.79	16.806	7.4419	7.6128	0.20346	0.55066	1504.4
6.69	670	2.5	NaN	-1.2927	15.309	4.8175	-177.6	17.29	-3.1646	10.456	-673.75	1152.9	-0.85544	830.58	1165.8	23.649	24.005	0	0	8.3289	4.816	-15.592	-16.26	-0.8619	2.8325	15.798	16.801	7.467	7.6485	0.20558	0.54089	1504.4
6.7	671	2.5	NaN	-1.2984	15.31	4.8226	-177.59	17.309	-3.1622	10.432	-673.74	1152.9	-0.86135	830.55	1165.8	23.649	24.005	0	0	8.3396	4.8268	-15.592	-16.26	-0.86829	2.836	15.801	16.819	7.4713	7.6628	0.20878	0.55871	1504.4
6.71	672	2.5	NaN	-1.3024	15.315	4.7932	-177.58	17.313	-3.1812	10.514	-673.72	1152.9	-0.93416	830.56	1165.8	23.649	24.005	0	0	8.2753	4.7616	-15.575	-16.243	-0.86635	2.8587	15.806	16.821	7.4089	7.6203	0.23067	0.57803	1504.4
6.72	673	2.5	NaN	-1.3136	15.302	4.792	-177.59	17.323	-3.1576	10.485	-673.73	1152.9	-0.85081	830.55	1165.8	23.649	24.005	0	0	8.211	4.6964	-15.559	-16.227	-0.88188	2.8447	15.793	16.831	7.3291	7.5411	0.23442	0.60419	1504.4
6.73	674	2.5	NaN	-1.3167	15.29	4.7881	-177.58	17.324	-3.1664	10.481	-673.75	1152.9	-0.87501	830.57	1165.8	23.649	24.005	0	0	8.1329	4.6171	-15.543	-16.211	-0.88419	2.8491	15.782	16.831	7.2487	7.4662	0.23886	0.62034	1504.4
6.74	675	2.5	NaN	-1.3163	15.283	4.7888	-177.58	17.322	-3.1662	10.465	-673.74	1152.9	-0.87183	830.59	1165.8	23.649	24.005	0	0	7.3674	3.8405	-15.566	-16.234	-0.88456	2.854	15.775	16.829	6.4829	6.6945	0.2087	0.59505	1504.4
6.75	676	2.5	NaN	-1.3208	15.278	4.8021	-177.58	17.325	-3.1449	10.394	-673.72	1152.9	-0.79585	830.59	1165.8	23.649	24.005	0	0	7.0871	3.556	-15.577	-16.245	-0.89457	2.8467	15.769	16.834	6.1925	6.4027	0.19239	0.58943	1504.4
6.76	677	2.5	NaN	-1.3298	15.27	4.8128	-177.57	17.335	-3.1699	10.322	-673.73	1152.9	-0.86261	830.57	1165.8	23.649	24.005	0	0	7.5282	4.0036	-15.567	-16.236	-0.90386	2.8533	15.761	16.844	6.6244	6.857	0.19375	0.60834	1504.4
6.77	678	2.5	NaN	-1.3328	15.258	4.7957	-177.57	17.347	-3.1793	10.33	-673.76	1152.9	-0.85883	830.54	1165.8	23.649	28.741	0	0	7.9694	4.4512	-15.558	-16.227	-0.90667	2.8516	15.75	16.855	7.0627	7.3028	0.19171	0.62859	1504.4
6.78	679	2.5	NaN	-1.3217	15.244	4.7359	-177.59	17.335	-3.1387	10.503	-673.77	1152.8	-0.69266	830.57	1165.7	23.649	28.48	0	0	8.4106	4.8988	-15.549	-16.218	-0.89525	2.8337	15.736	16.843	7.5153	7.7326	0.18659	0.6259	1504.4
6.79	680	2.5	NaN	-1.3279	15.235	4.7328	-177.59	17.338	-3.176	10.456	-673.78	1152.8	-0.76242	830.57	1165.7	23.649	24.005	0	0	9.2568	5.7574	-15.532	-16.2	-0.90062	2.8339	15.727	16.846	8.3562	8.5913	0.19475	0.64541	1504.4
6.8	681	2.5	NaN	-1.337	15.234	4.7487	-177.61	17.331	-3.1868	10.347	-673.79	1152.8	-0.74644	830.59	1165.7	23.649	24.005	0	0	10.097	6.6104	-15.515	-16.183	-0.91445	2.8129	15.724	16.84	9.183	9.4233	0.20883	0.65705	1504.5
6.81	682	2.5	NaN	-1.3487	15.242	4.7607	-177.63	17.322	-3.1766	10.244	-673.78	1152.9	-0.68199	830.6	1165.7	23.649	24.005	0	0	10.128	6.6413	-15.514	-16.182	-0.93252	2.7855	15.731	16.834	9.1954	9.4268	0.21663	0.65166	1504.5
6.82	683	2.5	NaN	-1.3664	15.254	4.7654	-177.63	17.33	-3.1913	10.149	-673.77	1152.9	-0.73151	830.58	1165.7	23.649	24.005	0	0	10.098	6.6112	-15.512	-16.18	-0.95197	2.7824	15.742	16.842	9.1462	9.3935	0.23016	0.66244	1504.5
6.83	684	2.5	NaN	-1.3788	15.246	4.7619	-177.62	17.35	-3.2016	10.109	-673.8	1152.9	-0.79818	830.54	1165.8	23.649	24.005	0	0	10.014	6.5254	-15.509	-16.177	-0.9634	2.7924	15.736	16.86	9.0503	9.3179	0.22756	0.68279	1504.4
6.84	685	2.5	NaN	-1.3764	15.235	4.7385	-177.62	17.35	-3.2146	10.152	-673.84	1152.9	-0.87635	830.55	1165.8	23.649	24.005	0	0	9.9883	6.4997	-15.507	-16.175	-0.95635	2.7997	15.726	16.859	9.032	9.2994	0.21907	0.68392	1504.5
6.85	686	2.5	NaN	-1.3793	15.234	4.7067	-177.64	17.337	-3.1698	10.201	-673.84	1152.9	-0.74936	830.56	1165.7	23.649	24.005	0	0	9.9694	6.4805	-15.505	-16.173	-0.96226	2.7779	15.724	16.846	9.0071	9.2584	0.21936	0.67314	1504.5
6.86	687	2.5	NaN	-1.3884	15.232	4.6881	-177.64	17.34	-3.135	10.215	-673.87	1152.9	-0.70511	830.54	1165.8	23.649	24.005	0	0	9.8628	6.3723	-15.504	-16.172	-0.97253	2.7761	15.724	16.848	8.8903	9.1484	0.2196	0.67575	1504.5
6.87	688	2.5	NaN	-1.4018	15.243	4.6846	-177.63	17.341	-3.1305	10.197	-673.87	1152.8	-0.75025	830.53	1165.8	23.649	24.005	0	0	9.7454	6.2532	-15.504	-16.172	-0.98482	2.7872	15.737	16.848	8.7605	9.0404	0.2333	0.6761	1504.5
6.88	689	2.5	NaN	-1.4175	15.272	4.6963	-177.62	17.325	-3.1299	10.153	-673.84	1152.9	-0.78033	830.56	1165.8	23.649	24.005	0	0	9.6303	6.1364	-15.504	-16.172	-1.0011	2.7928	15.765	16.832	8.6292	8.9292	0.26152	0.65977	1504.5
6.89	690	2.5	NaN	-1.4336	15.302	4.724	-177.63	17.3	-3.1084	10.075	-673.81	1152.9	-0.7421	830.6	1165.8	23.649	24.005	0	0	9.4912	5.9953	-15.503	-16.171	-1.0217	2.7865	15.794	16.808	8.4696	8.7819	0.29087	0.6362	1504.5
6.9	691	2.5	NaN	-1.4452	15.308	4.7668	-177.61	17.309	-3.1374	9.9229	-673.81	1152.9	-0.85209	830.59	1165.8	23.649	24.005	0	0	9.3408	5.8427	-15.502	-16.17	-1.0348	2.7955	15.801	16.816	8.306	8.6382	0.29895	0.64528	1504.5
6.91	692	2.5	NaN	-1.4447	15.312	4.7472	-177.6	17.289	-3.1459	10.001	-673.8	1152.9	-0.88136	830.63	1165.8	23.649	30.067	0	0	9.2697	5.7705	-15.501	-16.169	-1.0303	2.8185	15.805	16.795	8.2394	8.589	0.30413	0.62593	1504.5
6.92	693	2.5	NaN	-1.4469	15.314	4.765	-177.58	17.292	-3.1613	9.949	-673.8	1152.9	-0.93601	830.61	1165.8	23.649	24.005	0	0	9.2032	5.7031	-15.501	-16.169	-1.0324	2.8315	15.808	16.799	8.1709	8.5346	0.30744	0.62984	1504.5
6.93	694	2.5	NaN	-1.4452	15.303	4.7676	-177.57	17.28	-3.1584	9.9615	-673.83	1152.9	-0.90846	830.64	1165.8	23.649	24.005	0	0	9.1436	5.6426	-15.5	-16.168	-1.0312	2.8404	15.797	16.786	8.1124	8.483	0.29674	0.61786	1504.6
6.94	695	2.5	NaN	-1.4428	15.29	4.7581	-177.56	17.269	-3.1582	9.9971	-673.86	1152.9	-0.89242	830.66	1165.8	23.649	26.151	0	0	9.0835	5.5816	-15.5	-16.168	-1.0281	2.8574	15.783	16.776	8.0554	8.439	0.28351	0.60767	1504.6
6.95	696	2.5	NaN	-1.4414	15.285	4.7455	-177.54	17.273	-3.1725	10.019	-673.87	1152.9	-0.93025	830.67	1165.8	23.649	24.005	0	0	9.0226	5.5198	-15.499	-16.168	-1.0244	2.8791	15.779	16.78	7.9982	8.3989	0.27916	0.61224	1504.6
6.96	697	2.5	NaN	-1.438	15.289	4.729	-177.53	17.275	-3.1886	10.065	-673.84	1152.9	-0.94779	830.68	1165.8	23.649	24.005	0	0	8.9099	5.4055	-15.498	-16.166	-1.0186	2.8887	15.783	16.781	7.8913	8.2942	0.28486	0.61491	1504.6
6.97	698	2.5	NaN	-1.4409	15.301	4.7621	-177.51	17.259	-3.2377	9.9253	-673.8	1152.9	-1.0859	830.75	1165.8	23.649	24.005	0	0	8.7951	5.289	-15.496	-16.164	-1.0216	2.9133	15.793	16.767	7.7736	8.2023	0.29682	0.60293	1504.6
6.98	699	2.5	NaN	-1.4316	15.296	4.7502	-177.53	17.256	-3.2036	9.9519	-673.82	1152.9	-0.9552	830.75	1165.8	23.649	24.005	0	0	8.7613	5.2547	-15.496	-16.164	-1.0163	2.8876	15.786	16.766	7.745	8.1423	0.29044	0.60182	1504.7
6.99	700	2.5	NaN	-1.4177	15.284	4.7342	-177.54	17.263	-3.171	9.9874	-673.84	1152.9	-0.85725	830.75	1165.8	23.649	24.005	0	0	8.7114	5.2041	-15.495	-16.163	-1.0047	2.8724	15.775	16.772	7.7067	8.0765	0.2799	0.60939	1504.7
7	701	2.5	NaN	-1.4105	15.273	4.7223	-177.55	17.269	-3.1525	10.001	-673.86	1152.9	-0.80742	830.75	1165.8	23.649	24.005	0	0	8.6473	5.139	-15.493	-16.161	-0.99889	2.8573	15.764	16.778	7.6484	7.9963	0.2711	0.61634	1504.7
7.01	702	2.5	NaN	-1.4049	15.266	4.7227	-177.57	17.272	-3.1495	9.9755	-673.87	1152.9	-0.80517	830.77	1165.8	23.649	24.005	0	0	8.5773	5.0681	-15.492	-16.16	-0.99441	2.8447	15.758	16.78	7.5829	7.9128	0.26527	0.61959	1504.7
7.02	703	2.5	NaN	-1.3959	15.262	4.737	-177.57	17.27	-3.1487	9.9148	-673.87	1152.9	-0.81411	830.8	1165.8	23.649	24.005	0	0	8.5068	4.9965	-15.491	-16.16	-0.98739	2.8348	15.754	16.778	7.5194	7.8313	0.26212	0.61882	1504.8
7.03	704	2.5	NaN	-1.3938	15.259	4.7522	-177.59	17.258	-3.123	9.8566	-673.9	1152.9	-0.74869	830.85	1165.8	23.649	24.005	0	0	8.4448	4.9335	-15.491	-16.159	-0.99002	2.8098	15.75	16.768	7.4547	7.7433	0.25931	0.60893	1504.8
7.04	705	2.5	NaN	-1.3951	15.269	4.7402	-177.61	17.261	-3.1192	9.8759	-673.89	1152.9	-0.73729	830.89	1165.8	23.649	24.005	0	0	8.3748	4.8625	-15.49	-16.158	-0.99097	2.7931	15.76	16.77	7.3838	7.6556	0.26986	0.61186	1504.9
7.05	706	2.5	NaN	-1.3989	15.269	4.7485	-177.61	17.271	-3.121	9.8216	-673.9	1152.9	-0.76273	830.9	1165.8	23.649	24.005	0	0	8.2801	4.7665	-15.49	-16.158	-0.9959	2.7903	15.76	16.779	7.2842	7.5568	0.27002	0.62106	1504.9
7.06	707	2.5	NaN	-1.4003	15.262	4.7461	-177.62	17.272	-3.1162	9.8035	-673.93	1152.9	-0.74665	830.93	1165.8	23.649	24.005	0	0	8.2292	4.7148	-15.491	-16.159	-0.99859	2.7809	15.753	16.781	7.2306	7.4957	0.26151	0.62139	1504.9
7.07	708	2.5	NaN	-1.4026	15.251	4.7324	-177.62	17.289	-3.1418	9.8075	-673.95	1152.9	-0.81313	830.94	1165.8	23.649	24.005	0	0	8.1991	4.6843	-15.493	-16.161	-0.99826	2.782	15.744	16.796	7.2008	7.4662	0.25063	0.63479	1505
7.08	709	2.5	NaN	-1.4052	15.244	4.7193	-177.62	17.312	-3.1621	9.807	-673.98	1152.9	-0.86291	830.92	1165.9	23.649	24.005	0	0	8.0602	4.5434	-15.494	-16.162	-0.99893	2.7826	15.738	16.818	7.0613	7.326	0.2437	0.65591	1505
7.09	710	2.5	NaN	-1.4058	15.245	4.7135	-177.63	17.319	-3.1417	9.7999	-673.99	1152.9	-0.79111	830.91	1165.9	23.649	24.005	0	0	7.9715	4.4534	-15.495	-16.163	-1.0026	2.7726	15.739	16.825	6.9689	7.226	0.24383	0.66193	1505
7.1	711	2.5	NaN	-1.4113	15.26	4.6951	-177.6	17.329	-3.2205	9.8223	-673.97	1152.9	-1.0317	830.99	1165.9	23.649	24.005	0	0	7.9553	4.4369	-15.496	-16.164	-0.99807	2.817	15.756	16.834	6.9572	7.2539	0.25964	0.6698	1505.1
7.11	712	2.5	NaN	-1.4219	15.28	4.7074	-177.58	17.345	-3.2176	9.7463	-673.94	1152.9	-1.0415	831	1165.9	23.649	24.005	0	0	7.9153	4.3964	-15.498	-16.166	-1.0112	2.828	15.775	16.851	6.9041	7.2243	0.2772	0.68482	1505
7.12	713	2.5	NaN	-1.4264	15.283	4.7165	-177.56	17.366	-3.2553	9.6859	-673.95	1152.9	-1.1896	830.98	1165.9	23.649	24.005	0	0	7.8376	4.3175	-15.501	-16.169	-1.0123	2.8507	15.78	16.87	6.8252	7.1682	0.27885	0.70105	1505
7.13	714	2.5	NaN	-1.4349	15.285	4.7125	-177.55	17.388	-3.269	9.6616	-673.95	1152.9	-1.2628	830.95	1166	23.649	24.005	0	0	7.8743	4.3547	-15.506	-16.175	-1.019	2.8692	15.783	16.89	6.8553	7.224	0.27632	0.71555	1505
7.14	715	2.5	NaN	-1.4384	15.285	4.7075	-177.55	17.392	-3.2275	9.6579	-673.95	1152.9	-1.1501	830.93	1166	23.649	24.005	0	0	7.9463	4.4278	-15.513	-16.181	-1.0269	2.8663	15.782	16.895	6.9194	7.294	0.26949	0.71453	1505
7.15	716	2.5	NaN	-1.437	15.279	4.7112	-177.55	17.382	-3.1712	9.6443	-673.96	1152.9	-0.98265	830.93	1165.9	23.649	24.005	0	0	8.0182	4.5008	-15.519	-16.187	-1.0324	2.8531	15.773	16.887	6.9858	7.3539	0.25442	0.70014	1505
7.16	717	2.5	NaN	-1.442	15.262	4.7163	-177.54	17.384	-3.1761	9.617	-673.99	1152.9	-1.0187	830.93	1165.9	23.649	24.005	0	0	8.0902	4.5738	-15.525	-16.193	-1.0371	2.8622	15.758	16.888	7.0531	7.436	0.2322	0.6949	1505
7.17	718	2.5	NaN	-1.4315	15.253	4.6909	-177.54	17.402	-3.1752	9.7085	-674	1152.9	-1.0367	830.88	1165.9	23.649	24.005	0	0	8.1622	4.6468	-15.532	-16.2	-1.0224	2.8738	15.75	16.906	7.1398	7.5206	0.21838	0.70576	1505
7.18	719	2.5	NaN	-1.4433	15.24	4.6956	-177.54	17.381	-3.1583	9.6614	-674.01	1152.9	-0.98555	830.9	1165.9	23.649	24.005	0	0	8.2341	4.7198	-15.538	-16.206	-1.038	2.8664	15.736	16.885	7.1961	7.5862	0.19776	0.67912	1505
7.19	720	2.5	NaN	-1.4486	15.243	4.6943	-177.52	17.388	-3.192	9.6689	-674.01	1152.9	-1.1052	830.87	1165.9	23.649	24.005	0	0	8.3061	4.7928	-15.544	-16.212	-1.0384	2.8938	15.74	16.891	7.2677	7.6866	0.1957	0.67851	1505
7.2	721	2.5	NaN	-1.4496	15.25	4.6946	-177.51	17.389	-3.2052	9.6768	-674	1152.9	-1.1435	830.84	1166	23.649	24.005	0	0	8.3781	4.8659	-15.551	-16.219	-1.0376	2.9052	15.747	16.891	7.3404	7.771	0.1966	0.67252	1504.9
7.21	722	2.5	NaN	-1.4484	15.258	4.6947	-177.52	17.372	-3.1704	9.6703	-673.98	1152.9	-1.0295	830.82	1165.9	23.649	24.005	0	0	8.45	4.9389	-15.557	-16.225	-1.041	2.8914	15.753	16.877	7.409	7.8302	0.19643	0.65159	1504.9
7.22	723	2.5	NaN	-1.4474	15.264	4.6907	-177.53	17.348	-3.1189	9.6637	-673.97	1152.9	-0.87623	830.83	1165.9	23.649	24.005	0	0	8.522	5.0119	-15.563	-16.231	-1.0461	2.872	15.758	16.854	7.4759	7.8839	0.19474	0.62263	1504.9
7.23	724	2.5	NaN	-1.4496	15.262	4.6862	-177.53	17.326	-3.1189	9.6687	-673.96	1152.9	-0.87064	830.85	1165.9	23.649	24.005	0	0	8.594	5.0849	-15.57	-16.238	-1.0483	2.8673	15.757	16.832	7.5457	7.9522	0.18701	0.59438	1504.9
7.24	725	2.5	NaN	-1.451	15.28	4.6756	-177.54	17.314	-3.1384	9.6864	-673.92	1152.9	-0.91735	830.84	1165.9	23.649	24.005	0	0	8.6659	5.1579	-15.576	-16.244	-1.0473	2.8684	15.773	16.821	7.6187	8.0264	0.19691	0.57723	1504.9
7.25	726	2.5	NaN	-1.4436	15.273	4.6729	-177.53	17.306	-3.159	9.7104	-673.94	1152.9	-0.98498	830.84	1165.9	23.649	24.005	0	0	8.7379	5.231	-15.582	-16.25	-1.0364	2.8814	15.767	16.813	7.7015	8.1124	0.18433	0.56235	1504.9
7.26	727	2.5	NaN	-1.44	15.276	4.6708	-177.52	17.301	-3.1653	9.7274	-673.94	1152.9	-1.0113	830.84	1165.8	23.649	24.005	0	0	8.8098	5.304	-15.589	-16.257	-1.0311	2.8896	15.769	16.808	7.7788	8.1936	0.18037	0.55138	1504.9
7.27	728	2.5	NaN	-1.4395	15.274	4.6815	-177.52	17.295	-3.1537	9.6946	-673.93	1152.9	-0.98699	830.83	1165.8	23.649	24.005	0	0	8.8818	5.377	-15.595	-16.263	-1.0328	2.8824	15.766	16.803	7.849	8.2594	0.17114	0.5404	1504.9
7.28	729	2.5	NaN	-1.4381	15.267	4.6974	-177.53	17.293	-3.1414	9.6488	-673.93	1152.9	-0.96496	830.82	1165.8	23.649	24.005	0	0	8.9538	5.45	-15.601	-16.269	-1.0339	2.8718	15.759	16.801	7.9198	8.3218	0.15758	0.53192	1504.8
7.29	730	2.5	NaN	-1.435	15.265	4.7012	-177.53	17.296	-3.1392	9.6538	-673.93	1152.9	-0.97702	830.8	1165.8	23.649	24.005	0	0	9.0257	5.523	-15.608	-16.276	-1.0302	2.8738	15.757	16.804	7.9956	8.3968	0.14945	0.52878	1504.8
7.3	731	2.5	NaN	-1.4405	15.258	4.6943	-177.53	17.295	-3.1102	9.6808	-673.94	1152.9	-0.91248	830.79	1165.8	23.649	24.005	0	0	9.0977	5.596	-15.614	-16.282	-1.0371	2.8752	15.75	16.803	8.0606	8.4712	0.1365	0.52123	1504.8
7.31	732	2.5	NaN	-1.4302	15.26	4.7022	-177.52	17.299	-3.1188	9.6861	-673.93	1152.9	-0.94756	830.79	1165.8	23.649	24.005	0	0	9.1697	5.6691	-15.62	-16.288	-1.0253	2.8858	15.752	16.806	8.1444	8.5549	0.13172	0.51815	1504.8
7.32	733	2.5	NaN	-1.4308	15.265	4.7083	-177.52	17.308	-3.0823	9.6741	-673.9	1152.9	-0.84592	830.77	1165.8	23.649	24.005	0	0	9.2416	5.7421	-15.627	-16.295	-1.0302	2.8788	15.757	16.816	8.2114	8.6209	0.13036	0.52127	1504.8
7.33	734	2.5	NaN	-1.4337	15.273	4.7133	-177.51	17.311	-3.0846	9.6559	-673.88	1152.9	-0.87117	830.77	1165.8	23.649	24.005	0	0	9.3136	5.8151	-15.633	-16.301	-1.0328	2.8916	15.764	16.82	8.2808	8.7067	0.13154	0.51855	1504.7
7.34	735	2.5	NaN	-1.4347	15.276	4.7167	-177.5	17.309	-3.0956	9.6487	-673.86	1152.9	-0.9134	830.78	1165.8	23.649	24.005	0	0	9.3856	5.8881	-15.639	-16.307	-1.0326	2.9035	15.768	16.817	8.353	8.7916	0.12865	0.50987	1504.7
7.35	736	2.5	NaN	-1.4309	15.278	4.7088	-177.49	17.306	-3.0914	9.6873	-673.85	1152.9	-0.89905	830.78	1165.8	23.649	24.005	0	0	9.4017	5.9045	-15.639	-16.307	-1.0278	2.9098	15.77	16.814	8.3739	8.8143	0.13077	0.50738	1504.7
7.36	737	2.5	NaN	-1.4238	15.284	4.6874	-177.48	17.307	-3.0904	9.7665	-673.83	1152.9	-0.90236	830.79	1165.8	23.649	24.005	0	0	9.4126	5.9155	-15.638	-16.306	-1.0175	2.9304	15.777	16.815	8.395	8.8459	0.13914	0.5087	1504.7
7.37	738	2.5	NaN	-1.4349	15.278	4.7239	-177.47	17.299	-3.0989	9.6418	-673.85	1152.9	-0.91619	830.84	1165.8	23.649	24.005	0	0	9.6852	6.1921	-15.633	-16.301	-1.0328	2.9319	15.769	16.807	8.6524	9.1241	0.13669	0.50594	1504.8
7.38	739	2.5	NaN	-1.4369	15.281	4.7254	-177.48	17.305	-3.0647	9.6405	-673.82	1152.9	-0.78848	830.81	1165.8	23.649	24.005	0	0	9.9896	6.501	-15.627	-16.296	-1.0398	2.9179	15.771	16.815	8.9498	9.4188	0.14408	0.51906	1504.7
7.39	740	2.5	NaN	-1.4339	15.28	4.7141	-177.46	17.326	-3.0965	9.6839	-673.78	1152.9	-0.87705	830.79	1165.8	23.649	24.005	0	0	10.294	6.8098	-15.622	-16.29	-1.0318	2.9373	15.772	16.834	9.2622	9.7471	0.14965	0.54373	1504.7
7.4	741	2.5	NaN	-1.4287	15.275	4.6939	-177.45	17.337	-3.119	9.7546	-673.77	1152.9	-0.93947	830.79	1165.9	23.649	24.005	0	0	10.598	7.1186	-15.617	-16.285	-1.0215	2.9588	15.768	16.844	9.5769	10.077	0.15159	0.55926	1504.6
7.41	742	2.5	NaN	-1.4322	15.27	4.6933	-177.44	17.341	-3.1315	9.7577	-673.76	1152.9	-0.95697	830.79	1165.9	23.649	24.005	0	0	10.903	7.4275	-15.611	-16.279	-1.0241	2.9663	15.763	16.848	9.8786	10.394	0.152	0.56835	1504.7
7.42	743	2.5	NaN	-1.4471	15.266	4.7181	-177.44	17.348	-3.1462	9.6722	-673.76	1152.9	-0.9691	830.8	1165.9	23.649	24.005	0	0	11.207	7.7363	-15.606	-16.274	-1.0418	2.9618	15.759	16.856	10.165	10.698	0.15283	0.58162	1504.6
7.43	744	2.5	NaN	-1.459	15.26	4.7259	-177.45	17.361	-3.1338	9.6331	-673.75	1152.9	-0.91193	830.8	1165.9	23.649	24.005	0	0	11.511	8.0451	-15.6	-16.269	-1.0575	2.9558	15.753	16.868	10.454	11.001	0.15234	0.59945	1504.6
7.44	745	2.5	NaN	-1.4611	15.244	4.7184	-177.46	17.346	-3.089	9.6607	-673.74	1152.9	-0.73855	830.83	1165.8	23.649	24.005	0	0	11.816	8.354	-15.595	-16.263	-1.0651	2.9312	15.735	16.855	10.751	11.285	0.14039	0.59139	1504.7
7.45	746	2.5	NaN	-1.4649	15.23	4.6946	-177.46	17.376	-3.1328	9.7298	-673.75	1152.9	-0.86859	830.8	1165.8	23.649	24.005	0	0	12.12	8.6628	-15.59	-16.258	-1.0613	2.9478	15.724	16.882	11.059	11.611	0.13428	0.62417	1504.7
7.46	747	2.5	NaN	-1.4677	15.22	4.6979	-177.46	17.383	-3.1424	9.7229	-673.75	1152.9	-0.88312	830.82	1165.9	23.649	24.005	0	0	12.425	8.9716	-15.584	-16.252	-1.0639	2.9475	15.714	16.888	11.361	11.919	0.12982	0.63571	1504.7
7.47	748	2.5	NaN	-1.4655	15.216	4.717	-177.46	17.381	-3.1397	9.6531	-673.74	1152.9	-0.86501	830.87	1165.9	23.649	24.005	0	0	12.236	8.7803	-15.578	-16.246	-1.065	2.9359	15.709	16.887	11.171	11.716	0.13173	0.64126	1504.7
7.48	749	2.5	NaN	-1.4558	15.214	4.7248	-177.47	17.383	-3.1418	9.6149	-673.72	1152.9	-0.87361	830.91	1165.9	23.649	24.005	0	0	11.948	8.4882	-15.572	-16.24	-1.0564	2.9286	15.708	16.89	10.892	11.417	0.13595	0.65038	1504.7
7.49	750	2.5	NaN	-1.4412	15.211	4.7078	-177.47	17.393	-3.1579	9.6637	-673.72	1152.9	-0.92797	830.92	1165.9	23.649	24.005	0	0	11.897	8.4367	-15.57	-16.238	-1.0379	2.9355	15.705	16.899	10.86	11.372	0.13531	0.66124	1504.7
7.5	751	2.5	NaN	-1.4309	15.211	4.6945	-177.46	17.414	-3.2155	9.6772	-673.73	1152.9	-1.0992	830.95	1165.9	23.649	24.005	0	0	11.803	8.3409	-15.568	-16.236	-1.0206	2.9528	15.707	16.917	10.782	11.294	0.13959	0.68139	1504.8
7.51	752	2.5	NaN	-1.4223	15.208	4.6681	-177.47	17.405	-3.1682	9.744	-673.76	1152.9	-0.95747	830.96	1165.9	23.649	24.005	0	0	11.671	8.2069	-15.566	-16.234	-1.0148	2.9342	15.702	16.911	10.656	11.141	0.13638	0.67651	1504.8
7.52	753	2.5	NaN	-1.4233	15.212	4.6627	-177.47	17.418	-3.1846	9.7284	-673.75	1152.9	-1.0124	830.97	1165.9	23.649	24.005	0	0	11.61	8.1456	-15.565	-16.234	-1.0143	2.9385	15.707	16.923	10.596	11.084	0.14176	0.68928	1504.8
7.53	754	2.5	NaN	-1.4298	15.212	4.6625	-177.46	17.427	-3.1917	9.6924	-673.77	1152.9	-1.0333	831.01	1165.9	23.649	24.005	0	0	11.556	8.0906	-15.565	-16.233	-1.0214	2.9434	15.707	16.932	10.535	11.034	0.14237	0.69892	1504.9
7.54	755	2.5	NaN	-1.4289	15.221	4.6423	-177.45	17.446	-3.2133	9.7404	-673.78	1152.9	-1.1178	831.03	1165.9	23.649	24.005	0	0	11.387	7.9189	-15.564	-16.232	-1.0154	2.9638	15.718	16.949	10.372	10.883	0.15436	0.71739	1504.9
7.55	756	2.5	NaN	-1.4272	15.242	4.6297	-177.45	17.454	-3.2068	9.7817	-673.75	1152.9	-1.1161	831.05	1165.9	23.649	24.005	0	0	11.241	7.7705	-15.563	-16.231	-1.0123	2.9695	15.739	16.957	10.228	10.74	0.17616	0.72639	1504.9
7.56	757	2.5	NaN	-1.4415	15.261	4.673	-177.48	17.424	-3.1138	9.6424	-673.75	1152.9	-0.8091	831.12	1165.8	23.649	24.005	0	0	11.19	7.719	-15.564	-16.232	-1.0436	2.9198	15.753	16.932	10.146	10.639	0.18919	0.70033	1505
7.57	758	2.5	NaN	-1.4422	15.273	4.691	-177.46	17.453	-3.168	9.6116	-673.76	1152.9	-0.98871	831.13	1165.9	23.649	24.005	0	0	11.059	7.5863	-15.564	-16.232	-1.0387	2.9424	15.767	16.96	10.021	10.529	0.2026	0.72754	1505
7.58	759	2.5	NaN	-1.4452	15.287	4.7055	-177.44	17.48	-3.1999	9.5898	-673.74	1152.9	-1.132	831.12	1165.9	23.649	24.005	0	0	10.892	7.4167	-15.564	-16.232	-1.0369	2.9663	15.783	16.985	9.8551	10.383	0.2193	0.75257	1505
7.59	760	2.5	NaN	-1.4523	15.305	4.7266	-177.43	17.503	-3.2064	9.5432	-673.72	1152.9	-1.1713	831.13	1165.9	23.649	24.005	0	0	10.865	7.3892	-15.565	-16.233	-1.0444	2.9738	15.8	17.007	9.8206	10.363	0.23522	0.77418	1504.9
7.6	761	2.5	NaN	-1.4487	15.308	4.7342	-177.44	17.502	-3.1823	9.5511	-673.72	1152.9	-1.1131	831.17	1165.9	23.649	24.005	0	0	10.836	7.3594	-15.566	-16.234	-1.0427	2.9707	15.803	17.008	9.7929	10.33	0.23686	0.77361	1505
7.61	762	2.5	NaN	-1.4415	15.299	4.7389	-177.43	17.499	-3.1854	9.5699	-673.74	1152.9	-1.1404	831.23	1165.9	23.649	24.005	0	0	10.803	7.3264	-15.566	-16.234	-1.0337	2.9785	15.794	17.004	9.7693	10.305	0.22795	0.77056	1505.1
7.62	763	2.5	NaN	-1.4365	15.287	4.7455	-177.41	17.519	-3.2407	9.571	-673.77	1152.9	-1.3391	831.28	1166	23.649	24.005	0	0	10.751	7.2737	-15.565	-16.233	-1.0211	3.008	15.783	17.022	9.7301	10.282	0.21807	0.78861	1505.1
7.63	764	2.5	NaN	-1.4264	15.279	4.7368	-177.39	17.556	-3.2802	9.6087	-673.79	1152.9	-1.5164	831.28	1166	23.649	24.005	0	0	10.67	7.1915	-15.565	-16.233	-1.0029	3.0383	15.778	17.057	9.6672	10.23	0.21311	0.82393	1505.2
7.64	765	2.5	NaN	-1.4292	15.283	4.7471	-177.41	17.542	-3.1883	9.5685	-673.79	1153	-1.243	831.3	1166	23.649	24.005	0	0	10.62	7.1411	-15.564	-16.232	-1.0176	2.9995	15.777	17.047	9.6028	10.141	0.21294	0.81497	1505.2
7.65	766	2.5	NaN	-1.4174	15.282	4.7359	-177.4	17.577	-3.1894	9.5987	-673.79	1153	-1.2726	831.29	1166	23.649	24.005	0	0	10.489	7.008	-15.565	-16.233	-1.0035	3.0184	15.777	17.081	9.4858	10.026	0.21214	0.84748	1505.2
7.66	767	2.5	NaN	-1.4139	15.283	4.7423	-177.4	17.578	-3.1667	9.5572	-673.8	1153	-1.2182	831.34	1166	23.649	24.005	0	0	9.8806	6.3904	-15.573	-16.242	-1.0038	3.0104	15.777	17.084	8.8769	9.4008	0.20382	0.84232	1505.2
7.67	768	2.5	NaN	-1.4106	15.278	4.7545	-177.41	17.588	-3.1342	9.4947	-673.84	1153	-1.1343	831.36	1166	23.649	24.005	0	0	9.6165	6.1224	-15.576	-16.244	-1.006	2.9965	15.771	17.095	8.6104	9.1189	0.1956	0.85109	1505.3
7.68	769	2.5	NaN	-1.4051	15.272	4.7496	-177.4	17.622	-3.1295	9.4825	-673.87	1153	-1.1468	831.37	1166	23.649	24.005	0	0	9.647	6.1534	-15.573	-16.241	-1.0005	3.0021	15.766	17.127	8.6465	9.1554	0.19382	0.8865	1505.3
7.69	770	2.5	NaN	-1.4005	15.273	4.7244	-177.39	17.654	-3.1549	9.5274	-673.87	1153	-1.2566	831.38	1166	23.649	24.005	0	0	9.6743	6.1811	-15.568	-16.237	-0.99005	3.0228	15.77	17.157	8.6843	9.2039	0.20189	0.91998	1505.3
7.7	771	2.5	NaN	-1.3978	15.277	4.7197	-177.4	17.636	-3.1362	9.5169	-673.88	1153	-1.2086	831.44	1166	23.649	24.005	0	0	9.7014	6.2085	-15.564	-16.232	-0.9896	3.012	15.772	17.141	8.7118	9.2205	0.20836	0.90848	1505.4
7.71	772	2.5	NaN	-1.4089	15.276	4.7213	-177.39	17.65	-3.1325	9.4781	-673.9	1153	-1.2189	831.44	1166	23.649	24.005	0	0	9.6129	6.1188	-15.561	-16.229	-1.0017	3.0143	15.772	17.154	8.6112	9.1331	0.21133	0.92552	1505.4
7.72	773	2.5	NaN	-1.4125	15.268	4.7233	-177.4	17.657	-3.117	9.4291	-673.94	1153	-1.1884	831.46	1166	23.649	24.005	0	0	9.5473	6.0522	-15.557	-16.225	-1.0084	3.009	15.763	17.162	8.5389	9.0613	0.2055	0.93685	1505.5
7.73	774	2.5	NaN	-1.4174	15.258	4.7156	-177.38	17.683	-3.1449	9.4213	-673.98	1153	-1.3109	831.46	1166	23.649	24.005	0	0	9.5744	6.0797	-15.553	-16.222	-1.009	3.0326	15.755	17.186	8.5654	9.1123	0.20192	0.96477	1505.5
7.74	775	2.5	NaN	-1.4231	15.246	4.7031	-177.37	17.695	-3.1599	9.4312	-674.03	1153	-1.3841	831.48	1166.1	23.649	24.005	0	0	9.5881	6.0936	-15.55	-16.218	-1.0116	3.0462	15.744	17.196	8.5765	9.1397	0.19453	0.97823	1505.6
7.75	776	2.5	NaN	-1.4285	15.233	4.6912	-177.37	17.686	-3.1477	9.4364	-674.07	1152.9	-1.3616	831.51	1166	23.649	24.005	0	0	9.5907	6.0963	-15.547	-16.215	-1.0176	3.0423	15.732	17.187	8.5731	9.1385	0.18482	0.97213	1505.7
7.76	777	2.5	NaN	-1.4348	15.228	4.6778	-177.36	17.683	-3.142	9.4408	-674.1	1152.9	-1.3704	831.52	1166	23.649	24.005	0	0	9.5027	6.007	-15.545	-16.213	-1.0234	3.0489	15.727	17.184	8.4793	9.0559	0.18261	0.97131	1505.7
7.77	778	2.5	NaN	-1.4473	15.239	4.6479	-177.36	17.69	-3.1101	9.4684	-674.11	1152.9	-1.2892	831.5	1166	23.649	24.005	0	0	9.4406	5.9439	-15.543	-16.211	-1.0379	3.0484	15.738	17.192	8.4027	8.9924	0.19504	0.98063	1505.7
7.78	779	2.5	NaN	-1.4641	15.251	4.6354	-177.35	17.705	-3.149	9.4492	-674.11	1152.9	-1.4106	831.49	1166	23.649	24.005	0	0	9.4135	5.9165	-15.542	-16.21	-1.0509	3.0648	15.751	17.205	8.3626	8.9813	0.20962	0.9955	1505.7
7.79	780	2.5	NaN	-1.4862	15.268	4.6284	-177.35	17.693	-3.1682	9.3986	-674.09	1152.9	-1.4711	831.53	1166	23.649	24.005	0	0	9.3716	5.8739	-15.54	-16.209	-1.0725	3.067	15.768	17.193	8.299	8.9409	0.22786	0.98456	1505.7
7.8	781	2.5	NaN	-1.5099	15.284	4.6111	-177.36	17.68	-3.155	9.3816	-674.08	1152.9	-1.4113	831.55	1166	23.649	24.005	0	0	9.3072	5.8086	-15.539	-16.207	-1.0992	3.0474	15.783	17.181	8.208	8.856	0.24446	0.97431	1505.7
7.81	782	2.5	NaN	-1.5333	15.292	4.6026	-177.39	17.675	-3.1208	9.3518	-674.09	1152.9	-1.2864	831.52	1166	23.649	24.005	0	0	9.1529	5.6521	-15.536	-16.204	-1.1285	3.0197	15.79	17.177	8.0245	8.6718	0.25383	0.97287	1505.7
7.82	783	2.5	NaN	-1.5496	15.291	4.6018	-177.39	17.681	-3.1185	9.3221	-674.09	1152.9	-1.2819	831.48	1166	23.649	24.005	0	0	8.9846	5.4813	-15.534	-16.202	-1.1461	3.0148	15.79	17.183	7.8385	8.4961	0.25606	0.98046	1505.7
7.83	784	2.5	NaN	-1.5499	15.288	4.5768	-177.36	17.697	-3.2032	9.3995	-674.09	1152.9	-1.5693	831.48	1166.1	23.649	24.005	0	0	8.873	5.3681	-15.533	-16.201	-1.1325	3.0541	15.79	17.195	7.7405	8.4222	0.25654	0.9941	1505.7
7.84	785	2.5	NaN	-1.5542	15.27	4.5864	-177.38	17.679	-3.183	9.3814	-674.13	1152.8	-1.549	831.51	1166	23.649	24.005	0	0	8.741	5.2341	-15.531	-16.199	-1.1383	3.038	15.772	17.177	7.6027	8.2721	0.24099	0.97808	1505.7
7.85	786	2.5	NaN	-1.559	15.26	4.5765	-177.36	17.702	-3.2038	9.4178	-674.14	1152.8	-1.6812	831.45	1166.1	23.649	24.005	0	0	8.5918	5.0828	-15.529	-16.197	-1.1367	3.0622	15.764	17.198	7.4551	8.1449	0.23582	1.0014	1505.7
7.86	787	2.5	NaN	-1.5586	15.255	4.5921	-177.38	17.691	-3.1225	9.3886	-674.15	1152.8	-1.5008	831.42	1166	23.649	24.005	0	0	8.5583	5.0488	-15.526	-16.194	-1.1442	3.032	15.758	17.188	7.4141	8.0807	0.23184	0.99432	1505.7
7.87	788	2.5	NaN	-1.5548	15.255	4.6004	-177.39	17.681	-3.0918	9.3691	-674.15	1152.8	-1.4826	831.42	1166	23.649	24.005	0	0	8.5339	5.024	-15.523	-16.191	-1.1419	3.0255	15.757	17.179	7.3921	8.0495	0.23404	0.98761	1505.7
7.88	789	2.5	NaN	-1.5507	15.26	4.6044	-177.37	17.674	-3.117	9.3557	-674.15	1152.8	-1.6324	831.42	1166	23.649	24.005	0	0	8.4858	4.9752	-15.52	-16.188	-1.1325	3.0442	15.763	17.17	7.3533	8.0193	0.24322	0.98207	1505.7
7.89	790	2.5	NaN	-1.5469	15.269	4.6163	-177.37	17.656	-3.1215	9.3228	-674.15	1152.8	-1.7115	831.42	1166	23.649	24.005	0	0	8.4523	4.9411	-15.517	-16.185	-1.1269	3.0532	15.773	17.153	7.3253	7.9943	0.25574	0.96805	1505.7
7.9	791	2.5	NaN	-1.5402	15.281	4.6139	-177.35	17.654	-3.1001	9.3209	-674.13	1152.8	-1.7274	831.37	1166.1	23.649	24.005	0	0	8.4624	4.9515	-15.515	-16.183	-1.1197	3.0661	15.785	17.15	7.3427	8.0176	0.27034	0.96688	1505.6
7.91	792	2.5	NaN	-1.5281	15.291	4.6082	-177.34	17.625	-3.1168	9.3186	-674.13	1152.8	-1.8186	831.39	1166	23.649	24.005	0	0	8.4365	4.9252	-15.512	-16.18	-1.1043	3.0822	15.795	17.121	7.3322	8.0074	0.28305	0.94021	1505.6
7.92	793	2.5	NaN	-1.5188	15.294	4.5905	-177.33	17.607	-3.0441	9.3494	-674.14	1152.8	-1.6942	831.35	1166	23.649	24.005	0	0	8.3935	4.8815	-15.51	-16.178	-1.0985	3.088	15.797	17.104	7.2949	7.9695	0.28666	0.92595	1505.6
7.93	794	2.5	NaN	-1.5121	15.302	4.5714	-177.33	17.57	-2.9742	9.3828	-674.14	1152.8	-1.5049	831.34	1165.9	23.649	24.005	0	0	8.3698	4.8575	-15.507	-16.175	-1.0978	3.0817	15.803	17.07	7.272	7.9392	0.29545	0.89425	1505.6
7.94	795	2.5	NaN	-1.5059	15.315	4.5587	-177.32	17.538	-2.9934	9.3956	-674.12	1152.8	-1.5143	831.36	1165.9	23.649	24.005	0	0	8.2938	4.7803	-15.504	-16.172	-1.0907	3.0972	15.815	17.037	7.203	7.8775	0.31116	0.86507	1505.6
7.95	796	2.5	NaN	-1.5036	15.326	4.5569	-177.29	17.53	-3.0683	9.3766	-674.12	1152.8	-1.6751	831.36	1166	23.649	24.005	0	0	8.1478	4.6323	-15.5	-16.169	-1.083	3.1328	15.829	17.027	7.0648	7.7651	0.32826	0.85827	1505.6
7.96	797	2.5	NaN	-1.5098	15.336	4.5662	-177.27	17.534	-3.0882	9.3264	-674.13	1152.8	-1.6921	831.33	1166	23.649	24.005	0	0	7.8336	4.3134	-15.493	-16.162	-1.0904	3.1504	15.838	17.031	6.7431	7.4638	0.34494	0.86941	1505.5
7.97	798	2.5	NaN	-1.5162	15.356	4.5833	-177.29	17.491	-3.0322	9.2511	-674.08	1152.8	-1.4432	831.36	1165.9	23.649	24.005	0	0	7.2673	3.7388	-15.481	-16.149	-1.1092	3.1202	15.854	16.993	6.1581	6.859	0.37276	0.84385	1505.5
7.98	799	2.5	NaN	-1.508	15.356	4.5685	-177.26	17.52	-3.1035	9.2982	-674.09	1152.8	-1.5974	831.33	1166	23.649	24.005	0	0	7.1586	3.6286	-15.48	-16.148	-1.0933	3.1591	15.857	17.019	6.0653	6.7877	0.37754	0.87114	1505.5
7.99	800	2.5	NaN	-1.5085	15.352	4.5762	-177.25	17.511	-3.1482	9.2642	-674.11	1152.8	-1.6843	831.35	1166	23.649	24.005	0	0	7.1671	3.6372	-15.481	-16.149	-1.0919	3.1676	15.853	17.011	6.0752	6.8048	0.37227	0.86153	1505.5
8	801	2.5	NaN	-1.5098	15.349	4.5704	-177.26	17.509	-3.1504	9.2701	-674.11	1152.8	-1.6398	831.34	1166	23.649	24.005	0	0	7.1332	3.6028	-15.481	-16.149	-1.0946	3.1527	15.85	17.008	6.0386	6.7555	0.36845	0.85913	1505.6
8.01	802	2.5	NaN	-1.5138	15.352	4.5599	-177.29	17.512	-3.1398	9.2824	-674.11	1152.8	-1.5537	831.34	1165.9	23.649	24.005	0	0	7.1124	3.5817	-15.483	-16.151	-1.1014	3.1273	15.852	17.012	6.011	6.709	0.36919	0.86116	1505.5
8.02	803	2.5	NaN	-1.5207	15.359	4.5651	-177.31	17.515	-3.1425	9.2388	-674.08	1152.8	-1.5162	831.33	1165.9	23.649	24.005	0	0	7.1023	3.5714	-15.485	-16.153	-1.1114	3.1035	15.858	17.016	5.9909	6.6749	0.3728	0.86346	1505.5
8.03	804	2.5	NaN	-1.5247	15.36	4.5879	-177.32	17.527	-3.1505	9.1492	-674.07	1152.9	-1.514	831.32	1166	23.649	24.005	0	0	7.094	3.563	-15.485	-16.154	-1.1189	3.0844	15.858	17.028	5.9751	6.6474	0.37303	0.87459	1505.5
8.04	805	2.5	NaN	-1.5222	15.35	4.5708	-177.35	17.512	-3.1107	9.1813	-674.06	1152.9	-1.3768	831.34	1165.9	23.649	24.005	0	0	7.0858	3.5548	-15.486	-16.154	-1.1204	3.0497	15.847	17.015	5.9654	6.6045	0.36155	0.86094	1505.5
8.05	806	2.5	NaN	-1.5212	15.34	4.5586	-177.35	17.538	-3.1675	9.1985	-674.06	1152.8	-1.5607	831.32	1166	23.649	24.005	0	0	7.1157	3.585	-15.488	-16.156	-1.1117	3.0616	15.841	17.037	6.004	6.6467	0.35303	0.88115	1505.5
8.06	807	2.5	NaN	-1.5264	15.337	4.5599	-177.36	17.542	-3.1929	9.1584	-674.05	1152.8	-1.6276	831.33	1166	23.649	24.005	0	0	7.1418	3.6115	-15.49	-16.158	-1.1159	3.0458	15.838	17.04	6.0259	6.6573	0.34808	0.88168	1505.5
8.07	808	2.5	NaN	-1.5172	15.331	4.5296	-177.4	17.532	-3.1589	9.2364	-674.02	1152.8	-1.4901	831.34	1166	23.649	24.005	0	0	7.1486	3.6184	-15.492	-16.16	-1.1089	3.0108	15.833	17.031	6.0397	6.6292	0.3409	0.87072	1505.5
8.08	809	2.5	NaN	-1.5086	15.324	4.5041	-177.42	17.52	-3.1302	9.3058	-674.01	1152.8	-1.3688	831.35	1166	23.649	24.005	0	0	7.187	3.6574	-15.495	-16.163	-1.1023	2.9849	15.825	17.018	6.0847	6.6423	0.33008	0.8551	1505.5
8.09	810	2.5	NaN	-1.5166	15.318	4.5158	-177.42	17.514	-3.1521	9.2422	-673.99	1152.8	-1.4127	831.37	1166	23.649	24.005	0	0	7.2391	3.7103	-15.5	-16.168	-1.1111	2.9806	15.82	17.011	6.1281	6.6909	0.32072	0.84359	1505.5
8.1	811	2.5	NaN	-1.519	15.315	4.503	-177.43	17.519	-3.1564	9.2525	-673.93	1152.8	-1.3794	831.35	1166	23.649	24.005	0	0	7.2527	3.724	-15.503	-16.171	-1.1143	2.9734	15.818	17.016	6.1384	6.6974	0.3147	0.8449	1505.4
8.11	812	2.5	NaN	-1.5152	15.308	4.4729	-177.43	17.52	-3.2019	9.3283	-673.9	1152.7	-1.4804	831.38	1166	23.649	24.005	0	0	7.2861	3.7579	-15.506	-16.174	-1.1038	2.9857	15.813	17.015	6.1823	6.7436	0.30696	0.84105	1505.4
8.12	813	2.5	NaN	-1.5297	15.293	4.5009	-177.42	17.532	-3.1695	9.2252	-673.88	1152.7	-1.3361	831.36	1166	23.649	24.005	0	0	7.3456	3.8183	-15.509	-16.177	-1.1277	2.9789	15.797	17.027	6.2179	6.7972	0.28829	0.85074	1505.3
8.13	814	2.5	NaN	-1.5403	15.281	4.5205	-177.42	17.545	-3.1737	9.1582	-673.85	1152.7	-1.3093	831.35	1166	23.649	24.005	0	0	7.4265	3.9003	-15.511	-16.179	-1.1418	2.9832	15.784	17.042	6.2847	6.8835	0.27321	0.86281	1505.3
8.14	815	2.5	NaN	-1.5417	15.263	4.5172	-177.4	17.566	-3.1854	9.1655	-673.82	1152.7	-1.322	831.34	1166	23.649	24.005	0	0	7.5383	4.0138	-15.513	-16.181	-1.1424	2.9973	15.767	17.063	6.3958	7.0111	0.25398	0.88164	1505.3
8.15	816	2.5	NaN	-1.5408	15.233	4.5086	-177.39	17.585	-3.172	9.1923	-673.81	1152.7	-1.269	831.32	1166	23.649	24.005	0	0	7.6391	4.1161	-15.515	-16.184	-1.1425	3.0082	15.738	17.08	6.4966	7.1242	0.22267	0.89623	1505.2
8.16	817	2.5	NaN	-1.5452	15.197	4.5143	-177.38	17.588	-3.1444	9.1837	-673.79	1152.7	-1.1672	831.32	1165.9	23.649	24.005	0	0	7.7297	4.208	-15.518	-16.186	-1.1512	3.0096	15.701	17.084	6.5785	7.2177	0.18308	0.89767	1505.2
8.17	818	2.5	NaN	-1.5457	15.165	4.5097	-177.37	17.61	-3.1688	9.2168	-673.8	1152.7	-1.2158	831.32	1166	23.649	24.005	0	0	7.7839	4.263	-15.52	-16.188	-1.1485	3.0253	15.671	17.104	6.6354	7.2883	0.15133	0.91617	1505.2
8.18	819	78	NaN	-1.5391	15.142	4.4964	-177.37	17.632	-3.1722	9.2908	-673.73	1152.7	-1.1865	831.28	1166	23.649	24.005	0	0	7.8381	4.318	-15.521	-16.189	-1.1402	3.0301	15.648	17.125	6.6978	7.3481	0.12653	0.93621	1505.1
8.19	820	78	NaN	-1.5362	15.123	4.5037	-177.36	17.628	-3.1673	9.2825	-673.74	1152.7	-1.163	831.27	1166	23.649	24.005	0	0	7.8923	4.373	-15.523	-16.191	-1.1385	3.0347	15.629	17.122	6.7538	7.4077	0.10642	0.93133	1505.1
8.2	821	78	NaN	-1.5444	15.114	4.5134	-177.37	17.621	-3.1793	9.2562	-673.72	1152.7	-1.1538	831.27	1166	23.649	24.005	0	0	7.969	4.4508	-15.524	-16.192	-1.1481	3.0269	15.619	17.116	6.8209	7.4777	0.09556	0.92454	1505.1
8.21	822	78	NaN	-1.5453	15.115	4.5108	-177.37	17.628	-3.2115	9.2794	-673.68	1152.7	-1.222	831.27	1166	23.649	24.005	0	0	8.0474	4.5303	-15.525	-16.193	-1.1455	3.0327	15.62	17.123	6.9019	7.563	0.095706	0.92964	1505
8.22	823	78	NaN	-1.5439	15.114	4.5064	-177.37	17.63	-3.2215	9.3069	-673.66	1152.7	-1.2166	831.25	1166	23.649	24.005	0	0	8.018	4.5006	-15.524	-16.192	-1.1433	3.0295	15.621	17.123	6.8747	7.5301	0.096866	0.93062	1505
8.23	824	78	0	-1.5443	15.114	4.5006	-177.39	17.619	-3.1992	9.3388	-673.65	1152.7	-1.0936	831.22	1166	23.649	24.005	0	0	7.9941	4.4762	-15.523	-16.191	-1.1471	3.0093	15.621	17.112	6.847	7.4855	0.098675	0.92106	1505
8.24	825	78	NaN	-1.5414	15.129	4.4819	-177.4	17.607	-3.1839	9.4316	-673.61	1152.7	-0.99618	831.21	1166	23.649	24.005	0	0	8.011	4.4934	-15.519	-16.187	-1.1443	2.9949	15.634	17.101	6.8667	7.4883	0.11513	0.91386	1504.9
8.25	826	78	NaN	-1.5429	15.137	4.4895	-177.41	17.561	-3.1849	9.4376	-673.6	1152.7	-0.94622	831.27	1166	23.649	24.005	0	0	7.9824	4.4645	-15.515	-16.184	-1.1475	2.9814	15.641	17.057	6.8349	7.4459	0.12616	0.87356	1505
8.26	827	78	NaN	-1.5442	15.149	4.5038	-177.41	17.561	-3.2268	9.4424	-673.58	1152.7	-1.0655	831.26	1166	23.649	24.005	0	0	7.9357	4.417	-15.511	-16.179	-1.1442	2.9923	15.655	17.056	6.7915	7.4093	0.14376	0.87646	1504.9
8.27	828	78	NaN	-1.5455	15.168	4.5099	-177.42	17.564	-3.2408	9.4751	-673.54	1152.7	-1.0591	831.25	1166	23.649	24.005	0	0	7.9628	4.4445	-15.505	-16.173	-1.1444	2.9849	15.673	17.058	6.8184	7.4294	0.16803	0.88511	1504.9
8.28	829	78	NaN	-1.5458	15.187	4.5207	-177.43	17.548	-3.2448	9.5078	-673.51	1152.7	-1.0233	831.28	1166	23.649	24.005	0	0	8.0169	4.4994	-15.5	-16.168	-1.1449	2.9746	15.691	17.044	6.872	7.474	0.19171	0.87596	1504.9
8.29	830	78	NaN	-1.5421	15.209	4.5457	-177.44	17.537	-3.2415	9.5221	-673.47	1152.7	-0.97569	831.29	1165.9	23.649	24.005	0	0	8.1061	4.5899	-15.495	-16.163	-1.1424	2.9645	15.712	17.033	6.9637	7.5544	0.21752	0.87034	1504.9
8.3	831	78	NaN	-1.5351	15.229	4.5762	-177.44	17.547	-3.2361	9.5252	-673.41	1152.7	-0.92541	831.27	1165.9	23.649	24.005	0	0	8.1486	4.6331	-15.489	-16.157	-1.1372	2.9549	15.733	17.043	7.0115	7.588	0.24402	0.88652	1504.8
8.31	832	78	NaN	-1.531	15.233	4.585	-177.45	17.554	-3.2484	9.5496	-673.41	1152.7	-0.93257	831.28	1166	23.649	24.005	0	0	8.1232	4.6073	-15.481	-16.149	-1.1319	2.953	15.737	17.05	6.9913	7.5603	0.25601	0.90066	1504.8
8.32	833	78	NaN	-1.5122	15.239	4.5993	-177.46	17.549	-3.2237	9.6006	-673.39	1152.8	-0.80953	831.27	1165.9	23.649	24.005	0	0	8.0978	4.5815	-15.474	-16.142	-1.1158	2.9375	15.741	17.047	6.982	7.5191	0.26675	0.90526	1504.8
8.33	834	78	NaN	-1.5019	15.235	4.5929	-177.44	17.573	-3.2663	9.6681	-673.37	1152.8	-0.9278	831.24	1166	23.649	24.005	0	0	8.0838	4.5673	-15.467	-16.135	-1.0984	2.9592	15.738	17.07	6.9854	7.5266	0.27068	0.93494	1504.7
8.34	835	78	NaN	-1.4913	15.222	4.6026	-177.45	17.563	-3.2508	9.6837	-673.38	1152.8	-0.84636	831.24	1166	23.649	25.829	0	0	8.1245	4.6086	-15.462	-16.131	-1.0903	2.9466	15.724	17.061	7.0342	7.5552	0.26202	0.93089	1504.7
8.35	836	78	NaN	-1.479	15.201	4.6073	-177.47	17.542	-3.2269	9.7209	-673.4	1152.8	-0.72349	831.27	1165.9	23.649	24.005	0	0	8.1651	4.6498	-15.46	-16.128	-1.0813	2.9316	15.701	17.042	7.0839	7.5815	0.24104	0.91376	1504.8
8.36	837	78	NaN	-1.4657	15.185	4.5996	-177.46	17.536	-3.231	9.7932	-673.39	1152.8	-0.70704	831.29	1165.9	23.649	24.005	0	0	8.2058	4.691	-15.46	-16.128	-1.0658	2.9407	15.684	17.037	7.1399	7.6317	0.22394	0.90819	1504.8
8.37	838	78	NaN	-1.4537	15.182	4.5916	-177.44	17.544	-3.2518	9.8556	-673.34	1152.8	-0.77263	831.28	1165.9	23.649	24.005	0	0	8.1653	4.65	-15.463	-16.131	-1.0489	2.9638	15.682	17.045	7.1163	7.6138	0.21891	0.91387	1504.7
8.38	839	78	NaN	-1.4461	15.165	4.5997	-177.45	17.53	-3.2436	9.8777	-673.33	1152.8	-0.70452	831.3	1165.9	23.649	24.005	0	0	8.1194	4.6034	-15.465	-16.133	-1.0432	2.951	15.664	17.031	7.0762	7.5544	0.19854	0.89805	1504.7
8.39	840	78	NaN	-1.4278	15.131	4.6075	-177.44	17.547	-3.2859	9.9438	-673.33	1152.8	-0.81624	831.29	1166	23.649	24.005	0	0	8.0566	4.5398	-15.462	-16.13	-1.0181	2.9742	15.632	17.046	7.0386	7.514	0.17003	0.91553	1504.7
8.4	841	78	NaN	-1.4172	15.108	4.6224	-177.43	17.554	-3.3047	9.9571	-673.3	1152.8	-0.85567	831.29	1166	23.649	24.005	0	0	8.0348	4.5176	-15.458	-16.126	-1.0054	2.9809	15.61	17.052	7.0294	7.4985	0.15218	0.92564	1504.7
8.41	842	78	NaN	-1.4087	15.09	4.647	-177.43	17.554	-3.3175	9.9607	-673.21	1152.8	-0.86845	831.31	1166	23.649	24.005	0	0	8.116	4.6	-15.453	-16.121	-0.99633	2.9843	15.591	17.053	7.1197	7.5843	0.13784	0.93113	1504.6
8.42	843	78	NaN	-1.4021	15.061	4.6649	-177.43	17.554	-3.3072	9.9838	-673.14	1152.8	-0.81163	831.31	1166	23.649	24.005	0	0	8.0512	4.5342	-15.45	-16.119	-0.99095	2.9778	15.562	17.053	7.0602	7.5121	0.11194	0.93444	1504.6
8.43	844	78	NaN	-1.399	15.023	4.6771	-177.44	17.557	-3.2802	10.002	-673.11	1152.8	-0.71107	831.31	1166	23.649	24.005	0	0	7.9206	4.4017	-15.448	-16.117	-0.99101	2.9633	15.525	17.055	6.9296	7.365	0.07694	0.93833	1504.5
8.44	845	78	NaN	-1.4	14.988	4.6963	-177.45	17.56	-3.2647	9.9828	-673.07	1152.8	-0.65018	831.32	1166	23.649	24.005	0	0	7.8722	4.3526	-15.447	-16.115	-0.99505	2.9521	15.49	17.058	6.8772	7.3047	0.043534	0.94268	1504.5
8.45	846	78	NaN	-1.3979	14.937	4.6911	-177.47	17.569	-3.2482	10.039	-673.06	1152.7	-0.58121	831.3	1166	23.649	24.005	0	0	7.8262	4.3059	-15.445	-16.113	-0.99346	2.939	15.44	17.065	6.8327	7.2449	-0.0048585	0.95209	1504.5
8.46	847	78	NaN	-1.3899	14.87	4.67	-177.46	17.606	-3.3077	10.156	-673.04	1152.7	-0.7513	831.29	1166	23.649	24.005	0	0	7.7874	4.2666	-15.443	-16.112	-0.97443	2.9578	15.379	17.098	6.813	7.2244	-0.064897	0.98608	1504.4
8.47	848	78	NaN	-1.3885	14.827	4.6618	-177.46	17.601	-3.2941	10.215	-673.03	1152.6	-0.70455	831.31	1166	23.649	24.005	0	0	7.7409	4.2194	-15.441	-16.11	-0.97263	2.9509	15.336	17.092	6.7682	7.1703	-0.10528	0.9826	1504.4
8.48	849	78	NaN	-1.4007	14.807	4.664	-177.48	17.612	-3.2831	10.221	-672.96	1152.6	-0.66419	831.3	1166	23.649	24.005	0	0	7.6832	4.1608	-15.439	-16.107	-0.98607	2.9383	15.316	17.103	6.6971	7.0991	-0.12351	0.99551	1504.4
8.49	850	78	NaN	-1.4144	14.797	4.6625	-177.48	17.634	-3.3025	10.233	-672.89	1152.6	-0.72043	831.3	1166	23.649	24.005	0	0	7.5744	4.0505	-15.438	-16.106	-0.99718	2.9418	15.307	17.123	6.5772	6.9923	-0.13043	1.0173	1504.3
8.5	851	78	NaN	-1.4247	14.794	4.6577	-177.47	17.639	-3.3166	10.252	-672.83	1152.6	-0.76155	831.31	1166	23.649	24.005	0	0	7.4626	3.9371	-15.437	-16.105	-1.0052	2.9482	15.305	17.128	6.4574	6.8853	-0.13187	1.0225	1504.2
8.51	852	78	NaN	-1.4411	14.803	4.6617	-177.5	17.619	-3.2657	10.231	-672.77	1152.6	-0.59373	831.33	1165.9	23.649	24.005	0	0	7.3984	3.8719	-15.438	-16.106	-1.0288	2.9165	15.311	17.111	6.3696	6.7883	-0.12692	1.0051	1504.2
8.52	853	78	NaN	-1.4289	14.788	4.5817	-177.49	17.623	-3.2729	10.526	-672.71	1152.5	-0.6452	831.35	1165.9	24.18	24.005	0	0	7.3492	3.822	-15.438	-16.106	-1.0033	2.935	15.299	17.112	6.3459	6.7569	-0.13911	1.0062	1504.2
8.53	854	78	NaN	-1.4516	14.785	4.6418	-177.5	17.614	-3.2585	10.342	-672.69	1152.6	-0.59634	831.37	1165.9	23.649	24.005	0	0	7.312	3.7842	-15.438	-16.106	-1.0349	2.9193	15.294	17.105	6.277	6.7035	-0.14436	0.99891	1504.2
8.54	855	78	NaN	-1.4563	14.775	4.6471	-177.48	17.623	-3.2766	10.354	-672.67	1152.6	-0.67727	831.37	1166	25.507	25.781	0	0	7.3148	3.787	-15.438	-16.106	-1.0361	2.9371	15.285	17.113	6.2787	6.7242	-0.15309	1.0074	1504.1
8.55	856	78	NaN	-1.4588	14.768	4.6407	-177.48	17.615	-3.2669	10.397	-672.65	1152.6	-0.66541	831.39	1166	28.874	24.58	0	0	7.3202	3.7925	-15.437	-16.105	-1.0374	2.9407	15.277	17.105	6.2828	6.7332	-0.16018	0.99992	1504.1
8.56	857	78	NaN	-1.4628	14.766	4.6483	-177.48	17.615	-3.2588	10.392	-672.64	1152.6	-0.65434	831.39	1166	29.704	27.062	0	0	7.3299	3.8024	-15.437	-16.105	-1.042	2.9418	15.275	17.106	6.2879	6.7442	-0.16136	1.0008	1504.1
8.57	858	78	NaN	-1.4643	14.768	4.6665	-177.47	17.643	-3.2744	10.363	-672.62	1152.6	-0.72156	831.36	1166	31.75	28.831	0	0	7.3852	3.8585	-15.436	-16.105	-1.042	2.9567	15.278	17.132	6.3432	6.8152	-0.158	1.0278	1504.1
8.58	859	78	NaN	-1.4689	14.771	4.6894	-177.48	17.633	-3.2143	10.316	-672.6	1152.7	-0.52392	831.37	1166	31.464	30.504	0	0	7.5473	4.023	-15.437	-16.105	-1.0559	2.9306	15.281	17.124	6.4914	6.9535	-0.15587	1.0189	1504.1
8.59	860	78	NaN	-1.4661	14.778	4.7017	-177.46	17.644	-3.2786	10.29	-672.58	1152.7	-0.71757	831.37	1166.1	31.126	31.975	0	0	7.6047	4.0812	-15.437	-16.105	-1.0467	2.9629	15.288	17.134	6.558	7.0441	-0.14897	1.0292	1504.1
8.6	861	78	NaN	-1.4498	14.779	4.6633	-177.48	17.616	-3.2412	10.432	-672.56	1152.7	-0.57667	831.41	1166	36.812	32.325	0	0	7.6181	4.0948	-15.437	-16.105	-1.0304	2.9433	15.287	17.108	6.5878	7.0382	-0.15055	1.0028	1504.1
8.61	862	78	NaN	-1.4295	14.772	4.6109	-177.49	17.603	-3.2255	10.607	-672.58	1152.7	-0.50951	831.45	1166	38.975	35.203	0	0	7.7331	4.2115	-15.438	-16.106	-1.006	2.9383	15.28	17.095	6.7271	7.1498	-0.15762	0.98906	1504.1
8.62	863	78	NaN	-1.4209	14.772	4.6067	-177.47	17.608	-3.2674	10.615	-672.59	1152.7	-0.64047	831.48	1166	38.178	37.282	0	0	7.8332	4.313	-15.437	-16.106	-0.9922	2.9584	15.281	17.099	6.841	7.2715	-0.1568	0.99374	1504.2
8.63	864	78	NaN	-1.4189	14.779	4.6222	-177.45	17.618	-3.3131	10.558	-672.59	1152.7	-0.78616	831.49	1166.1	40.718	38.366	0	0	7.9144	4.3954	-15.437	-16.105	-0.98673	2.9777	15.288	17.108	6.9276	7.3731	-0.14855	1.0029	1504.2
8.64	865	78	NaN	-1.4085	14.786	4.5936	-177.46	17.615	-3.2954	10.649	-672.59	1152.7	-0.71859	831.49	1166	42.028	38.401	0	0	7.9814	4.4634	-15.436	-16.105	-0.97545	2.9686	15.294	17.106	7.006	7.432	-0.14188	1.0015	1504.2
8.65	866	78	NaN	-1.4043	14.8	4.5984	-177.47	17.613	-3.2853	10.627	-672.58	1152.7	-0.69361	831.51	1166.1	43.867	42.136	0	0	8.0287	4.5114	-15.436	-16.104	-0.97311	2.9611	15.309	17.104	7.0556	7.4725	-0.12681	1	1504.2
8.66	867	78	NaN	-1.4208	14.825	4.6661	-177.47	17.627	-3.28	10.392	-672.54	1152.8	-0.69117	831.51	1166.1	42.055	44.32	0	0	8.1702	4.6549	-15.437	-16.105	-0.99857	2.9504	15.333	17.119	7.1716	7.6054	-0.10389	1.0145	1504.1
8.67	868	78	NaN	-1.4193	14.835	4.6763	-177.48	17.615	-3.2524	10.369	-672.52	1152.8	-0.6239	831.53	1166	48.228	44.58	0	0	8.3171	4.804	-15.437	-16.106	-1.0005	2.9357	15.341	17.109	7.3166	7.7397	-0.096317	1.0034	1504.1
8.68	869	78	NaN	-1.4072	14.836	4.6518	-177.48	17.62	-3.2667	10.479	-672.5	1152.7	-0.69168	831.55	1166.1	46.566	43.669	0	0	8.3752	4.863	-15.438	-16.106	-0.98165	2.9466	15.343	17.113	7.3936	7.8095	-0.094556	1.0074	1504.2
8.69	870	78	NaN	-1.3925	14.827	4.6191	-177.48	17.627	-3.2621	10.617	-672.5	1152.7	-0.6888	831.56	1166.1	51.227	48.235	0	0	8.4237	4.9122	-15.438	-16.106	-0.96182	2.9494	15.335	17.119	7.4619	7.8616	-0.10251	1.0124	1504.2
8.7	871	78	NaN	-1.3879	14.819	4.6194	-177.49	17.624	-3.2294	10.639	-672.49	1152.7	-0.59472	831.57	1166.1	51.035	47.299	0	0	8.4325	4.9211	-15.44	-16.108	-0.96	2.9382	15.327	17.115	7.4725	7.8593	-0.11283	1.0067	1504.2
8.71	872	78	NaN	-1.4019	14.829	4.6804	-177.47	17.619	-3.2419	10.457	-672.44	1152.8	-0.66454	831.6	1166.1	51.985	50.691	0	0	8.4789	4.9682	-15.442	-16.11	-0.97827	2.9497	15.336	17.112	7.5006	7.9179	-0.10608	1.0022	1504.1
8.72	873	78	NaN	-1.3981	14.829	4.6832	-177.49	17.599	-3.2078	10.46	-672.4	1152.8	-0.54938	831.64	1166	53.212	52.091	0	0	8.5275	5.0175	-15.444	-16.112	-0.97873	2.9334	15.334	17.093	7.5488	7.9509	-0.1099	0.9811	1504.1
8.73	874	78	NaN	-1.3912	14.831	4.6809	-177.47	17.614	-3.2396	10.5	-672.37	1152.8	-0.66702	831.63	1166.1	56.28	54.531	0	0	8.5471	5.0373	-15.449	-16.117	-0.96583	2.9572	15.338	17.107	7.5812	7.9945	-0.11052	0.99037	1504.1
8.74	875	78	NaN	-1.3863	14.824	4.7001	-177.45	17.602	-3.2371	10.464	-672.35	1152.8	-0.67975	831.66	1166.1	58.178	56.2	0	0	8.571	5.0616	-15.453	-16.121	-0.96174	2.9734	15.331	17.096	7.6093	8.035	-0.12191	0.97465	1504.1
8.75	876	78	NaN	-1.3808	14.812	4.7067	-177.44	17.6	-3.2211	10.459	-672.33	1152.8	-0.64725	831.66	1166.1	56.962	54.813	0	0	8.6117	5.1029	-15.457	-16.125	-0.95772	2.9861	15.318	17.094	7.654	8.089	-0.13837	0.96873	1504.1
8.76	877	78	NaN	-1.3699	14.792	4.6886	-177.43	17.605	-3.2071	10.527	-672.32	1152.8	-0.60572	831.66	1166.1	57.978	56.101	0	0	8.5486	5.0389	-15.461	-16.129	-0.94584	2.9945	15.299	17.097	7.6027	8.0333	-0.16187	0.96823	1504.1
8.77	878	78	NaN	-1.3598	14.769	4.6779	-177.43	17.604	-3.1991	10.569	-672.3	1152.8	-0.57079	831.69	1166.1	59.232	55.467	0	0	8.4364	4.9251	-15.465	-16.133	-0.93539	2.9983	15.277	17.097	7.501	7.9234	-0.18849	0.96312	1504.1
8.78	879	78	NaN	-1.3697	14.759	4.7335	-177.41	17.613	-3.1964	10.393	-672.29	1152.8	-0.57013	831.68	1166.1	57.469	57.396	0	0	8.3243	4.8113	-15.47	-16.138	-0.95201	3.0051	15.266	17.106	7.3723	7.8164	-0.20384	0.96863	1504.1
8.79	880	78	NaN	-1.3567	14.733	4.7078	-177.4	17.615	-3.2179	10.472	-672.28	1152.8	-0.63118	831.69	1166.1	56.866	55.133	0	0	8.2122	4.6976	-15.474	-16.142	-0.93377	3.0233	15.241	17.108	7.2784	7.7208	-0.23308	0.96581	1504.1
8.8	881	78	NaN	-1.3419	14.703	4.6779	-177.4	17.61	-3.2239	10.573	-672.25	1152.8	-0.60613	831.7	1166.1	57.838	55.94	0	0	8.1	4.5838	-15.478	-16.146	-0.91595	3.0249	15.21	17.103	7.1841	7.6087	-0.26814	0.95649	1504
8.81	882	78	NaN	-1.3387	14.67	4.6865	-177.41	17.617	-3.2084	10.53	-672.27	1152.8	-0.54397	831.68	1166.1	57.991	56.623	0	0	7.9879	4.47	-15.483	-16.151	-0.91679	3.0148	15.177	17.11	7.0711	7.4848	-0.30544	0.95931	1504
8.82	883	78	NaN	-1.3469	14.65	4.7188	-177.41	17.622	-3.222	10.387	-672.29	1152.8	-0.57474	831.66	1166.1	57.598	55.169	0	0	7.8758	4.3562	-15.487	-16.155	-0.92932	3.0054	15.156	17.116	6.9465	7.3617	-0.33075	0.96089	1504
8.83	884	78	NaN	-1.3511	14.639	4.7351	-177.42	17.626	-3.2515	10.28	-672.28	1152.8	-0.65125	831.65	1166.1	58.602	56.815	0	0	7.7636	4.2425	-15.491	-16.159	-0.93461	2.9965	15.145	17.12	6.829	7.239	-0.34573	0.96076	1504
8.84	885	78	NaN	-1.3413	14.63	4.717	-177.43	17.637	-3.2682	10.286	-672.27	1152.8	-0.69885	831.61	1166.1	58.369	54.835	0	0	7.6701	4.1476	-15.495	-16.163	-0.92276	2.9873	15.136	17.13	6.7474	7.1349	-0.35861	0.96663	1504
8.85	886	78	NaN	-1.3416	14.627	4.7183	-177.43	17.646	-3.334	10.239	-672.26	1152.8	-0.9041	831.61	1166.1	59.265	55.861	0	0	7.6633	4.1407	-15.497	-16.166	-0.917	2.9992	15.136	17.138	6.7463	7.1399	-0.36154	0.97222	1504
8.86	887	78	NaN	-1.3291	14.617	4.695	-177.44	17.629	-3.2811	10.279	-672.21	1152.8	-0.75513	831.59	1166.1	57.068	55.35	0	0	7.6718	4.1493	-15.5	-16.168	-0.90869	2.9774	15.124	17.122	6.7631	7.1267	-0.37587	0.9532	1503.9
8.87	888	78	NaN	-1.3471	14.561	4.7037	-177.46	17.618	-3.2387	10.099	-672.19	1152.8	-0.66345	831.55	1166.1	56.584	56.33	0	0	7.6922	4.1699	-15.504	-16.172	-0.93702	2.9509	15.068	17.111	6.7551	7.1208	-0.43533	0.9391	1503.8
8.88	889	78	NaN	-1.3455	14.465	4.6609	-177.46	17.635	-3.232	10.102	-672.27	1152.7	-0.67901	831.48	1166.1	57.273	57.257	0	0	7.7522	4.2308	-15.506	-16.174	-0.93476	2.9514	14.977	17.123	6.8174	7.1822	-0.52958	0.94909	1503.9
8.89	890	78	NaN	-1.32	14.352	4.5727	-177.46	17.637	-3.2345	10.274	-672.41	1152.5	-0.71241	831.45	1166.1	56.375	57.449	0	0	7.8144	4.294	-15.509	-16.177	-0.90143	2.9631	14.87	17.119	6.913	7.2571	-0.63862	0.94239	1504
8.9	891	78	NaN	-1.2769	14.261	4.4549	-177.45	17.61	-3.2238	10.513	-672.52	1152.4	-0.69351	831.46	1166.1	57.542	57.03	0	0	7.9097	4.3906	-15.512	-16.18	-0.84997	2.9727	14.783	17.088	7.0597	7.3634	-0.72919	0.90825	1504.1
8.91	892	78	NaN	-1.2246	14.23	4.3279	-177.45	17.589	-3.2082	10.726	-672.53	1152.3	-0.64893	831.43	1166.1	58.184	56.182	0	0	7.9945	4.4767	-15.516	-16.184	-0.79124	2.9828	14.755	17.064	7.2033	7.4595	-0.76091	0.88007	1504.1
8.92	893	78	NaN	-1.1895	14.29	4.298	-177.44	17.581	-3.237	10.69	-672.42	1152.3	-0.72701	831.42	1166.1	57.041	56.51	0	0	8.0487	4.5317	-15.52	-16.188	-0.75455	2.9919	14.816	17.055	7.2942	7.5237	-0.70435	0.86653	1503.9
8.93	894	78	NaN	-1.1809	14.466	4.3815	-177.43	17.554	-3.2233	10.271	-672.04	1152.5	-0.67135	831.4	1166.1	57.67	56.028	0	0	8.0566	4.5397	-15.525	-16.193	-0.76389	2.9836	14.986	17.033	7.2927	7.5233	-0.53853	0.84059	1503.5
8.94	895	78	NaN	-1.1846	14.577	4.4733	-177.42	17.543	-3.2366	9.9143	-671.75	1152.6	-0.69228	831.38	1166.1	56.525	57.056	0	0	8.0444	4.5273	-15.529	-16.197	-0.78034	2.9853	15.094	17.026	7.264	7.5126	-0.43482	0.82914	1503.2
8.95	896	78	NaN	-1.1795	14.571	4.5102	-177.41	17.517	-3.2439	9.7736	-671.63	1152.6	-0.66426	831.38	1166.1	57.065	56.517	0	0	8.0511	4.5342	-15.533	-16.201	-0.78157	2.9879	15.088	17	7.2696	7.5221	-0.44484	0.7987	1503.1
8.96	897	78	NaN	-1.1653	14.46	4.4806	-177.41	17.481	-3.2358	9.8598	-671.69	1152.4	-0.57508	831.4	1166.1	59.703	55.003	0	0	8.0318	4.5146	-15.537	-16.205	-0.76753	2.9896	14.981	16.961	7.2643	7.5042	-0.55569	0.75584	1503.2
8.97	898	78	NaN	-1.1406	14.287	4.3941	-177.41	17.454	-3.2309	10.138	-671.9	1152.2	-0.49798	831.43	1166	57.8	55.465	0	0	7.9804	4.4624	-15.539	-16.208	-0.73528	2.9982	14.814	16.927	7.2451	7.4606	-0.725	0.71895	1503.4
8.98	899	78	NaN	-1.0968	14.109	4.2736	-177.4	17.44	-3.2597	10.538	-672.11	1152	-0.52311	831.45	1166	58.511	55.913	0	0	7.8979	4.3787	-15.543	-16.211	-0.67535	3.0237	14.646	16.903	7.2225	7.4024	-0.89719	0.69207	1503.7
8.99	900	78	NaN	-1.0864	14.098	4.2719	-177.39	17.422	-3.2987	10.552	-672.05	1151.9	-0.62081	831.47	1166	57.32	55.126	0	0	7.7729	4.2518	-15.548	-16.216	-0.66059	3.0403	14.636	16.884	7.1123	7.2922	-0.91174	0.66834	1503.6
9	901	78	NaN	-1.1114	14.203	4.3309	-177.4	17.424	-3.2789	10.363	-671.75	1152	-0.51239	831.44	1166	57.725	55.738	0	0	7.7236	4.2018	-15.552	-16.22	-0.69691	3.0134	14.736	16.891	7.0267	7.2152	-0.81591	0.67013	1503.3
9.01	902	78	NaN	-1.1817	14.382	4.5286	-177.4	17.426	-3.3032	9.749	-671.33	1152.2	-0.54114	831.45	1166	57.672	53.985	0	0	7.6774	4.1549	-15.557	-16.225	-0.78935	2.9895	14.908	16.9	6.888	7.1444	-0.64838	0.67491	1502.9
9.02	903	78	NaN	-1.2194	14.508	4.6541	-177.41	17.437	-3.318	9.3473	-671.01	1152.4	-0.56999	831.45	1166.1	56.577	55.269	0	0	7.5623	4.0382	-15.561	-16.229	-0.8412	2.9684	15.029	16.916	6.7211	7.0066	-0.53213	0.68643	1502.5
9.03	904	78	NaN	-1.2023	14.508	4.6297	-177.42	17.443	-3.3117	9.4113	-670.96	1152.4	-0.55337	831.44	1166.1	56.246	55.245	0	0	7.4836	3.9583	-15.569	-16.238	-0.82228	2.9571	15.029	16.923	6.6613	6.9154	-0.54011	0.68503	1502.5
9.04	905	78	NaN	-1.1565	14.385	4.5094	-177.44	17.432	-3.2983	9.7777	-671.17	1152.3	-0.51186	831.46	1166.1	58.383	57.304	0	0	7.4327	3.9067	-15.58	-16.248	-0.76415	2.9564	14.91	16.907	6.6686	6.8631	-0.67041	0.65872	1502.7
9.05	906	78	NaN	-1.116	14.199	4.3843	-177.46	17.423	-3.2667	10.115	-671.49	1152.2	-0.41381	831.49	1166.1	58.21	56.336	0	0	7.4431	3.9172	-15.585	-16.253	-0.71464	2.9432	14.73	16.892	6.7285	6.8605	-0.85473	0.63901	1503.1
9.06	907	78	NaN	-1.1248	14.143	4.3758	-177.45	17.427	-3.2673	10.071	-671.55	1152.2	-0.42483	831.49	1166.1	57.127	57.004	0	0	7.4566	3.931	-15.589	-16.257	-0.72466	2.946	14.674	16.896	6.732	6.877	-0.91521	0.6392	1503.1
9.07	908	78	NaN	-1.1559	14.178	4.46	-177.48	17.409	-3.2292	9.7009	-671.41	1152.3	-0.29162	831.54	1166.1	59.629	56.15	0	0	7.4044	3.8779	-15.592	-16.26	-0.77495	2.9049	14.702	16.885	6.6294	6.7828	-0.89034	0.62464	1503
9.08	909	78	NaN	-1.2047	14.245	4.5489	-177.47	17.437	-3.2816	9.2963	-671.21	1152.5	-0.44314	831.53	1166.1	58.422	56.076	0	0	7.3385	3.8111	-15.595	-16.263	-0.83332	2.9037	14.765	16.917	6.5052	6.7148	-0.83021	0.65315	1502.8
9.09	910	78	NaN	-1.2339	14.274	4.5826	-177.46	17.462	-3.3205	9.074	-671.11	1152.6	-0.54345	831.51	1166.2	57.558	55.42	0	0	7.2538	3.7252	-15.598	-16.267	-0.86719	2.9065	14.793	16.943	6.3866	6.6317	-0.80514	0.67691	1502.7
9.1	911	78	NaN	-1.2412	14.23	4.5488	-177.46	17.464	-3.311	9.043	-671.18	1152.6	-0.48623	831.52	1166.2	58.972	54.498	0	0	7.1622	3.6322	-15.602	-16.271	-0.87782	2.9027	14.748	16.946	6.2844	6.535	-0.85453	0.6751	1502.8
9.11	912	78	NaN	-1.2508	14.128	4.4771	-177.45	17.465	-3.3073	9.076	-671.38	1152.5	-0.45528	831.55	1166.2	59.495	54.668	0	0	7.0582	3.5267	-15.607	-16.275	-0.8875	2.9124	14.648	16.945	6.1707	6.4391	-0.95918	0.67015	1503
9.12	913	78	NaN	-1.2534	14.055	4.4085	-177.46	17.468	-3.2965	9.1599	-671.51	1152.5	-0.40188	831.55	1166.2	58.893	54.907	0	0	6.8315	3.2967	-15.614	-16.282	-0.88892	2.9041	14.577	16.946	5.9426	6.2008	-1.0365	0.66417	1503.2
9.13	914	78	NaN	-1.2929	14.028	4.395	-177.43	17.492	-3.3004	8.97	-671.58	1152.5	-0.44682	831.57	1166.2	55.485	55.482	0	0	6.7009	3.1642	-15.618	-16.286	-0.93393	2.9252	14.551	16.969	5.767	6.0893	-1.0673	0.68293	1503.2
9.14	915	78	NaN	-1.3328	14.048	4.4453	-177.43	17.502	-3.2979	8.659	-671.57	1152.6	-0.44637	831.56	1166.2	58.337	56.172	0	0	6.6874	3.1505	-15.619	-16.287	-0.9857	2.9172	14.568	16.981	5.7017	6.0676	-1.0505	0.69414	1503.2
9.15	916	78	NaN	-1.3629	14.093	4.4774	-177.43	17.515	-3.2819	8.4299	-671.49	1152.6	-0.41835	831.53	1166.2	59.293	57.131	0	0	6.6437	3.1061	-15.62	-16.288	-1.0256	2.9087	14.611	16.997	5.6181	6.0148	-1.0083	0.70888	1503.1
9.16	917	78	NaN	-1.3894	14.137	4.4603	-177.43	17.517	-3.2628	8.332	-671.43	1152.6	-0.38594	831.53	1166.2	58.991	55.133	0	0	6.5589	3.0201	-15.62	-16.288	-1.057	2.9046	14.654	16.999	5.5019	5.9247	-0.96538	0.71164	1503
9.17	918	78	NaN	-1.4118	14.155	4.4078	-177.43	17.505	-3.2548	8.3344	-671.45	1152.6	-0.37658	831.56	1166.2	56.085	56.071	0	0	6.4415	2.901	-15.62	-16.288	-1.0797	2.9036	14.673	16.986	5.3619	5.8046	-0.94659	0.69819	1503.1
9.18	919	78	NaN	-1.4198	14.137	4.3529	-177.43	17.498	-3.2596	8.3879	-671.53	1152.6	-0.39693	831.57	1166.2	56.34	54.668	0	0	6.324	2.7818	-15.62	-16.288	-1.0849	2.9048	14.658	16.977	5.2391	5.6866	-0.96202	0.68902	1503.2
9.19	920	78	NaN	-1.4296	14.124	4.2836	-177.44	17.489	-3.2332	8.4673	-671.62	1152.5	-0.33039	831.57	1166.2	57.044	54.609	0	0	6.2395	2.696	-15.618	-16.286	-1.0943	2.8908	14.647	16.966	5.1453	5.5868	-0.97114	0.67984	1503.3
9.2	921	78	NaN	-1.4465	14.141	4.2851	-177.44	17.476	-3.2542	8.3755	-671.63	1152.5	-0.40593	831.6	1166.3	56.365	55.022	0	0	6.2087	2.6647	-15.616	-16.284	-1.1118	2.897	14.665	16.952	5.0968	5.5617	-0.95131	0.6685	1503.3
9.21	922	78	NaN	-1.4753	14.194	4.3264	-177.43	17.48	-3.2923	8.1323	-671.57	1152.6	-0.52343	831.59	1166.3	57.165	56.549	0	0	6.2188	2.675	-15.613	-16.281	-1.1454	2.9028	14.717	16.957	5.0734	5.5778	-0.89657	0.67576	1503.2
9.22	923	78	NaN	-1.4938	14.232	4.3528	-177.43	17.464	-3.2878	7.9759	-671.53	1152.6	-0.50589	831.61	1166.3	57.992	55.292	0	0	6.1679	2.6234	-15.611	-16.279	-1.1705	2.8917	14.753	16.943	4.9974	5.515	-0.85704	0.66432	1503.2
9.23	924	78	NaN	-1.5012	14.245	4.3502	-177.44	17.44	-3.27	7.935	-671.53	1152.6	-0.45091	831.65	1166.3	59.087	57.551	0	0	6.1136	2.5683	-15.608	-16.276	-1.1816	2.8793	14.765	16.919	4.932	5.4476	-0.84252	0.64351	1503.3
9.24	925	78	NaN	-1.5064	14.241	4.3305	-177.43	17.433	-3.2905	7.9341	-671.58	1152.6	-0.52259	831.66	1166.3	58.146	56.636	0	0	6.1851	2.6408	-15.604	-16.272	-1.1841	2.888	14.763	16.912	5.001	5.5288	-0.84122	0.63941	1503.3
9.25	926	78	NaN	-1.5109	14.224	4.305	-177.41	17.442	-3.3405	7.9437	-671.65	1152.6	-0.69266	831.68	1166.4	56.742	55.839	0	0	6.2381	2.6946	-15.6	-16.268	-1.1817	2.9149	14.749	16.917	5.0564	5.6096	-0.85114	0.6493	1503.4
9.26	927	78	NaN	-1.5169	14.208	4.2652	-177.44	17.408	-3.2833	7.9614	-671.76	1152.6	-0.51675	831.72	1166.3	57.698	55.507	0	0	6.2279	2.6843	-15.595	-16.263	-1.1938	2.8871	14.731	16.885	5.0341	5.5714	-0.86344	0.62208	1503.6
9.27	928	78	NaN	-1.5232	14.216	4.2639	-177.42	17.402	-3.3153	7.9087	-671.8	1152.6	-0.65139	831.74	1166.3	58.084	56.979	0	0	6.295	2.7523	-15.59	-16.258	-1.197	2.9057	14.739	16.879	5.098	5.658	-0.85066	0.62075	1503.6
9.28	929	78	NaN	-1.535	14.24	4.2681	-177.42	17.407	-3.3294	7.8348	-671.79	1152.6	-0.73876	831.78	1166.4	58.176	56.306	0	0	6.3894	2.8481	-15.585	-16.253	-1.2083	2.9105	14.764	16.883	5.1811	5.7587	-0.82102	0.62973	1503.7
9.29	930	78	NaN	-1.5502	14.275	4.2805	-177.42	17.417	-3.3082	7.7376	-671.76	1152.6	-0.7268	831.79	1166.4	57.958	54.913	0	0	6.3928	2.8516	-15.579	-16.247	-1.2277	2.9007	14.798	16.893	5.1652	5.7523	-0.78062	0.64613	1503.6
9.3	931	78	NaN	-1.5675	14.311	4.2893	-177.42	17.433	-3.2862	7.6448	-671.76	1152.7	-0.73693	831.8	1166.4	59.124	55.487	0	0	6.391	2.8497	-15.572	-16.24	-1.2481	2.8965	14.833	16.91	5.1429	5.7462	-0.73832	0.66998	1503.6
9.31	932	78	NaN	-1.5839	14.335	4.2776	-177.41	17.451	-3.2901	7.6038	-671.79	1152.7	-0.848	831.85	1166.4	59.023	55.657	0	0	6.3829	2.8415	-15.563	-16.231	-1.2619	2.9078	14.858	16.928	5.121	5.7493	-0.70489	0.69622	1503.7
9.32	933	78	NaN	-1.5892	14.337	4.2536	-177.42	17.448	-3.2612	7.638	-671.85	1152.7	-0.8182	831.91	1166.4	57.485	55.765	0	0	6.3579	2.8161	-15.557	-16.226	-1.267	2.8996	14.859	16.925	5.0909	5.7157	-0.69791	0.69922	1503.9
9.33	934	78	NaN	-1.5823	14.323	4.2189	-177.43	17.469	-3.2273	7.7384	-671.92	1152.7	-0.79378	831.94	1166.4	57.59	55.882	0	0	6.3104	2.768	-15.556	-16.224	-1.2573	2.8939	14.847	16.944	5.0532	5.6619	-0.70813	0.72027	1503.9
9.34	935	78	NaN	-1.593	14.323	4.2113	-177.41	17.518	-3.2674	7.723	-671.97	1152.7	-1.0141	831.98	1166.5	57.188	56.053	0	0	6.3648	2.8231	-15.553	-16.222	-1.2602	2.9206	14.852	16.99	5.1046	5.7437	-0.70191	0.76845	1504
9.35	936	78	NaN	-1.6122	14.339	4.2173	-177.46	17.567	-3.2081	7.6598	-672.02	1152.7	-0.90726	832.07	1166.6	57.861	56.376	0	0	6.4086	2.8676	-15.552	-16.22	-1.2858	2.8702	14.868	17.038	5.1228	5.7378	-0.68373	0.81839	1504.2
9.36	937	78	NaN	-1.6297	14.363	4.2331	-177.53	17.621	-3.1323	7.576	-672.04	1152.7	-0.70463	832.17	1166.6	58.395	56.777	0	0	6.3107	2.7683	-15.551	-16.219	-1.3143	2.7856	14.891	17.093	4.9964	5.5538	-0.65931	0.87465	1504.3
9.37	938	78	NaN	-1.6411	14.39	4.2407	-177.6	17.692	-3.1066	7.5347	-672.04	1152.8	-0.62735	832.26	1166.6	57.514	57.041	0	0	6.2667	2.7236	-15.55	-16.218	-1.3302	2.7121	14.918	17.164	4.9365	5.4358	-0.63208	0.94606	1504.4
9.38	939	78	NaN	-1.6483	14.413	4.2208	-177.67	17.789	-3.0948	7.5948	-672.04	1152.8	-0.59982	832.35	1166.7	58.617	58.144	0	0	6.2633	2.7202	-15.55	-16.218	-1.3362	2.6408	14.944	17.258	4.9271	5.361	-0.60591	1.0403	1504.5
9.39	940	78	NaN	-1.6532	14.425	4.2155	-177.77	17.945	-3.0536	7.6112	-672.1	1152.8	-0.46798	832.46	1166.9	56.354	56.176	0	0	6.2038	2.6598	-15.55	-16.219	-1.3455	2.5335	14.96	17.41	4.8583	5.1933	-0.59043	1.1915	1504.6
9.4	941	78	NaN	-1.6601	14.434	4.2134	-177.85	18.031	-3.126	7.6208	-672.13	1152.8	-0.61822	832.66	1166.9	57.221	54.188	0	0	6.1413	2.5964	-15.551	-16.22	-1.3464	2.4669	14.971	17.494	4.7949	5.0632	-0.58036	1.2749	1504.9
9.41	942	78	NaN	-1.6548	14.447	4.203	-177.9	18.114	-3.1545	7.6833	-672.15	1152.8	-0.74491	832.89	1166.9	56.785	56.38	0	0	6.0868	2.5411	-15.551	-16.22	-1.3339	2.4251	14.984	17.577	4.7528	4.9661	-0.56691	1.3573	1505.1
9.42	943	78	NaN	-1.6502	14.473	4.2056	-177.99	18.248	-3.1634	7.7128	-672.15	1152.8	-0.78225	833.16	1167	57.432	55.426	0	0	6.0317	2.4852	-15.551	-16.219	-1.3269	2.3382	15.011	17.71	4.7048	4.8234	-0.54001	1.4909	1505.4
9.43	944	78	NaN	-1.6446	14.502	4.212	-178.08	18.383	-3.1703	7.7277	-672.14	1152.8	-0.79869	833.42	1167	59.412	54.143	0	0	5.974	2.4267	-15.551	-16.219	-1.3201	2.2477	15.041	17.844	4.6539	4.6743	-0.50925	1.6256	1505.6
9.44	945	78	NaN	-1.6363	14.522	4.2128	-178.13	18.484	-3.1691	7.7597	-672.13	1152.8	-0.83365	833.69	1167	58.552	55.697	0	0	5.9587	2.4111	-15.551	-16.219	-1.3093	2.1958	15.062	17.944	4.6494	4.6069	-0.48834	1.7247	1505.9
9.45	946	78	NaN	-1.6331	14.532	4.2171	-178.17	18.593	-3.1405	7.7869	-672.16	1152.8	-0.82828	834.08	1167.1	59.681	54.984	0	0	5.9593	2.4117	-15.551	-16.219	-1.3054	2.1561	15.074	18.051	4.6539	4.5678	-0.47701	1.8319	1506.3
9.46	947	78	NaN	-1.6253	14.555	4.2114	-178.17	18.666	-3.1384	7.817	-672.16	1152.8	-0.93588	834.34	1167.1	57.246	59.568	0	0	5.9255	2.3774	-15.552	-16.22	-1.2924	2.1665	15.096	18.125	4.6331	4.544	-0.45564	1.9043	1506.6
9.47	948	78	NaN	-1.6201	14.562	4.2005	-178.15	18.74	-3.1209	7.8704	-672.18	1152.8	-1.0141	834.56	1167.1	57.81	60.335	0	0	5.88	2.3313	-15.553	-16.221	-1.2823	2.191	15.105	18.197	4.5977	4.5223	-0.44735	1.9756	1506.8
9.48	949	78	NaN	-1.609	14.567	4.2082	-178.1	18.832	-3.1556	7.8756	-672.2	1152.8	-1.2426	834.74	1167.2	58.204	61.928	0	1	5.8203	2.2706	-15.553	-16.221	-1.2623	2.2426	15.113	18.286	4.558	4.5132	-0.43981	2.0643	1507
9.49	950	78	NaN	-1.6032	14.584	4.2178	-178.07	18.932	-3.126	7.8743	-672.2	1152.8	-1.2666	834.94	1167.2	57.116	59.503	0	1	5.7938	2.2438	-15.554	-16.222	-1.2557	2.2812	15.132	18.383	4.5381	4.5251	-0.42188	2.161	1507.2
9.5	951	78	NaN	-1.6013	14.602	4.2213	-178.03	19.026	-3.0823	7.8951	-672.19	1152.8	-1.2244	835.13	1167.3	59.289	58.229	0	1	5.8108	2.261	-15.556	-16.224	-1.2547	2.3167	15.153	18.476	4.5561	4.5778	-0.40287	2.2518	1507.4
9.51	952	78	NaN	-1.596	14.609	4.2194	-177.99	19.094	-3.0845	7.9402	-672.2	1152.8	-1.2816	835.27	1167.4	57.281	57.101	0	1	5.7423	2.1916	-15.557	-16.225	-1.2455	2.3598	15.162	18.541	4.4968	4.5514	-0.39459	2.3154	1507.6
9.52	953	78	NaN	-1.5886	14.616	4.2124	-177.99	19.095	-2.9758	7.9968	-672.19	1152.8	-0.96223	835.48	1167.3	58.081	53.645	0	1	5.6688	2.117	-15.558	-16.226	-1.2482	2.3532	15.167	18.543	4.4206	4.4702	-0.39039	2.3174	1507.8
9.53	954	78	NaN	-1.5887	14.61	4.2095	-177.96	19.089	-2.9874	8.0336	-672.24	1152.8	-0.99714	835.73	1167.4	57.923	56.253	0	1	5.6553	2.1032	-15.557	-16.225	-1.2456	2.3824	15.162	18.537	4.4097	4.4856	-0.39487	2.3115	1508.1
9.54	955	78	NaN	-1.5842	14.599	4.2219	-177.93	19.049	-2.9948	8.0571	-672.31	1152.8	-0.9997	836.05	1167.4	57.24	57.133	0	1	5.6164	2.0638	-15.557	-16.225	-1.2402	2.4149	15.153	18.495	4.3762	4.4788	-0.40466	2.2697	1508.5
9.55	956	78	NaN	-1.5746	14.604	4.2159	-177.91	18.978	-3.0088	8.1353	-672.32	1152.8	-1.0055	836.35	1167.4	57.531	56.309	0	1	5.5589	2.0055	-15.558	-16.226	-1.2275	2.4356	15.158	18.425	4.3314	4.4411	-0.40065	2.1984	1508.8
9.56	957	78	NaN	-1.5691	14.614	4.2187	-177.9	18.889	-3.0439	8.1746	-672.32	1152.9	-1.0714	836.62	1167.4	58.343	55.949	0	1	5.5978	2.045	-15.56	-16.228	-1.218	2.449	15.167	18.336	4.3798	4.494	-0.3927	2.1076	1509
9.57	958	78	NaN	-1.5737	14.619	4.2357	-177.89	18.762	-3.1086	8.1669	-672.36	1152.9	-1.2267	836.9	1167.4	57.529	55.735	0	1	5.6412	2.089	-15.562	-16.23	-1.2171	2.4641	15.171	18.209	4.4241	4.5531	-0.3901	1.9797	1509.4
9.58	959	78	NaN	-1.5836	14.618	4.2457	-177.89	18.585	-3.1786	8.1924	-672.44	1152.9	-1.3966	837.2	1167.4	57.62	54.898	0	1	5.6662	2.1143	-15.562	-16.23	-1.2196	2.4784	15.169	18.033	4.4465	4.5928	-0.39286	1.8031	1509.7
9.59	960	78	NaN	-1.5767	14.618	4.2451	-177.91	18.44	-3.1508	8.2516	-672.5	1152.9	-1.2821	837.33	1167.3	58.362	56.244	0	1	5.6996	2.1482	-15.563	-16.231	-1.2149	2.455	15.166	17.891	4.4846	4.6032	-0.3967	1.6603	1509.9
9.6	961	78	NaN	-1.5787	14.624	4.2273	-177.9	18.283	-3.1986	8.3465	-672.57	1152.9	-1.4371	837.48	1167.3	58.485	55.992	0	1	5.7538	2.2032	-15.564	-16.232	-1.2075	2.4694	15.172	17.736	4.5463	4.6726	-0.39196	1.5041	1510.2
9.61	962	78	NaN	-1.5696	14.639	4.2044	-177.9	18.114	-3.2166	8.4899	-672.61	1152.9	-1.5031	837.6	1167.3	58.449	57.137	0	1	5.8148	2.2651	-15.566	-16.234	-1.1905	2.4777	15.185	17.568	4.6244	4.7429	-0.38045	1.334	1510.3
9.62	963	78	NaN	-1.5732	14.678	4.2022	-177.91	17.884	-3.1635	8.6051	-672.64	1152.9	-1.386	837.68	1167.3	57.817	56.061	0	1	5.8697	2.3208	-15.568	-16.236	-1.1942	2.4698	15.222	17.34	4.6755	4.7906	-0.346	1.1032	1510.4
9.63	964	78	NaN	-1.5807	14.719	4.2164	-177.93	17.635	-3.074	8.6831	-672.68	1152.9	-1.1676	837.75	1167.2	56.552	53.673	0	1	5.8085	2.2588	-15.571	-16.239	-1.207	2.4426	15.259	17.095	4.6015	4.7014	-0.31165	0.85577	1510.5
9.64	965	78	NaN	-1.5837	14.756	4.2444	-177.95	17.407	-3.0245	8.7332	-672.72	1152.9	-1.0699	837.83	1167.1	58.795	56.035	0	1	5.8217	2.2721	-15.573	-16.241	-1.2119	2.4209	15.293	16.87	4.6098	4.693	-0.27987	0.62873	1510.6
9.65	966	78	NaN	-1.5889	14.81	4.2903	-177.94	17.183	-3.0736	8.7678	-672.73	1153	-1.28	837.87	1167.1	58.401	57.155	0	1	5.9219	2.3738	-15.574	-16.242	-1.2078	2.4397	15.347	16.646	4.7141	4.8136	-0.22656	0.40384	1510.7
9.66	967	78	NaN	-1.5891	14.826	4.3062	-177.96	16.944	-3.1246	8.8874	-672.77	1153	-1.3631	838.07	1167.1	59.08	57.353	0	1	6.0211	2.4744	-15.575	-16.243	-1.2004	2.4268	15.36	16.41	4.8207	4.9012	-0.21476	0.16649	1510.9
9.67	968	78	NaN	-1.581	14.823	4.303	-177.94	16.793	-3.2147	9.0655	-672.85	1153	-1.7087	838.03	1167.1	58.704	55.134	0	1	6.1188	2.5736	-15.577	-16.246	-1.1724	2.4712	15.359	16.257	4.9464	5.0448	-0.21825	0.011404	1511
9.68	969	78	NaN	-1.5571	14.795	4.3441	-177.9	16.437	-3.2564	9.3348	-673.01	1153	-1.8878	837.94	1167.1	56.437	56.001	0	1	6.0902	2.5445	-15.581	-16.249	-1.1316	2.5247	15.328	15.905	4.9586	5.0693	-0.25351	-0.34467	1511.1
9.69	970	78	NaN	-1.5396	14.772	4.3755	-177.87	16.181	-3.275	9.5362	-673.13	1153	-1.9556	837.89	1167	58.694	55.535	0	1	6.0515	2.5052	-15.584	-16.252	-1.1039	2.5611	15.301	15.652	4.9476	5.0664	-0.28374	-0.60008	1511.1
9.7	971	78	NaN	-1.5288	14.758	4.3956	-177.84	16.06	-3.3033	9.6935	-673.19	1153.1	-2.0241	837.8	1167	58.178	54.794	0	1	6.0887	2.543	-15.585	-16.254	-1.0845	2.6088	15.285	15.533	5.0042	5.1518	-0.30057	-0.7206	1511.1
9.71	972	78	NaN	-1.5166	14.745	4.4217	-177.78	15.989	-3.3337	9.8669	-673.25	1153.1	-2.084	837.62	1167	58.605	56.537	0	1	6.1239	2.5788	-15.587	-16.255	-1.0634	2.6745	15.27	15.463	5.0605	5.2533	-0.31634	-0.79168	1511
9.72	973	78	NaN	-1.5048	14.732	4.4435	-177.76	15.999	-3.3083	9.9898	-673.31	1153.1	-1.9574	837.37	1166.9	58.377	56.536	0	1	6.1578	2.6131	-15.589	-16.257	-1.0517	2.691	15.254	15.476	5.1061	5.3041	-0.33416	-0.78046	1510.8
9.73	974	78	NaN	-1.4876	14.716	4.4746	-177.71	16.103	-3.3684	10.085	-673.36	1153.1	-2.0837	837.06	1167	56.295	55.149	0	1	6.1382	2.5933	-15.591	-16.259	-1.026	2.7487	15.24	15.578	5.1122	5.342	-0.35015	-0.68082	1510.5
9.74	975	78	NaN	-1.4771	14.697	4.521	-177.67	16.308	-3.4098	10.201	-673.46	1153.2	-2.0854	836.55	1167	57.874	56.952	0	1	6.1166	2.5713	-15.593	-16.261	-1.0109	2.7938	15.221	15.784	5.1057	5.3651	-0.37163	-0.47695	1510.1
9.75	976	78	NaN	-1.457	14.679	4.5365	-177.65	16.476	-3.4273	10.377	-673.55	1153.2	-2.0552	836.12	1167	57.942	56.849	0	1	6.0391	2.4927	-15.593	-16.261	-0.98512	2.8212	15.203	15.952	5.0539	5.3139	-0.38959	-0.3093	1509.8
9.76	977	78	NaN	-1.4364	14.663	4.5597	-177.65	16.596	-3.439	10.52	-673.63	1153.2	-2.0124	835.8	1167	58.302	56.592	0	1	6.0119	2.4651	-15.594	-16.262	-0.96067	2.8232	15.187	16.073	5.0512	5.2883	-0.40708	-0.18909	1509.5
9.77	978	78	NaN	-1.4102	14.648	4.5932	-177.67	16.691	-3.464	10.678	-673.7	1153.2	-1.9988	835.52	1167	58.339	58.854	0	1	6.0999	2.5543	-15.595	-16.264	-0.929	2.8092	15.171	16.168	5.1709	5.3635	-0.42421	-0.09593	1509.3
9.78	979	78	NaN	-1.3726	14.64	4.616	-177.69	16.763	-3.5053	10.92	-673.75	1153.2	-2.0448	835.23	1167	58.256	57.021	0	1	6.1096	2.5642	-15.597	-16.266	-0.88038	2.7976	15.163	16.241	5.2292	5.3619	-0.43462	-0.024323	1509.1
9.79	980	78	NaN	-1.3515	14.654	4.651	-177.7	16.763	-3.5363	11.048	-673.77	1153.3	-2.0845	835.11	1166.9	57.368	58.201	0	1	6.0884	2.5427	-15.599	-16.267	-0.85287	2.7938	15.171	16.245	5.2355	5.3365	-0.42801	-0.021868	1509
9.8	981	78	NaN	-1.3282	14.637	4.6562	-177.72	16.725	-3.5318	11.259	-673.85	1153.3	-2.0238	835.03	1166.8	56.999	57.945	0	1	6.0951	2.5496	-15.6	-16.268	-0.82384	2.7877	15.15	16.212	5.2713	5.3372	-0.44943	-0.055805	1509
9.81	982	78	NaN	-1.3004	14.626	4.6507	-177.71	16.734	-3.5504	11.516	-673.92	1153.3	-2.0749	834.88	1166.8	56.679	65.696	0	1	6.1125	2.5672	-15.6	-16.268	-0.78436	2.8102	15.139	16.22	5.3282	5.3774	-0.46056	-0.048326	1508.9
9.82	983	78	NaN	-1.2825	14.622	4.6595	-177.7	16.72	-3.5619	11.766	-673.98	1153.3	-2.1161	834.66	1166.9	56.656	60.34	0	1	6.1423	2.5974	-15.601	-16.269	-0.75535	2.8284	15.135	16.206	5.387	5.4259	-0.46514	-0.062412	1508.8
9.83	984	78	NaN	-1.2661	14.63	4.6659	-177.69	16.686	-3.5752	12.009	-674.02	1153.4	-2.1771	834.47	1166.9	56.647	65.22	0	1	6.168	2.6235	-15.602	-16.27	-0.72724	2.8461	15.143	16.172	5.4408	5.4696	-0.4588	-0.097618	1508.6
9.84	985	78	NaN	-1.2461	14.649	4.663	-177.68	16.605	-3.5774	12.276	-674.03	1153.4	-2.224	834.37	1166.8	58.253	66.185	0	1	6.1884	2.6441	-15.604	-16.272	-0.69535	2.8711	15.16	16.094	5.493	5.5152	-0.44356	-0.17797	1508.5
9.85	986	78	NaN	-1.2295	14.673	4.6679	-177.66	16.452	-3.5384	12.561	-674.03	1153.4	-2.1557	834.32	1166.7	58.373	63.781	0	1	6.2449	2.7015	-15.606	-16.274	-0.67053	2.8982	15.178	15.947	5.5744	5.5997	-0.42802	-0.32652	1508.5
9.86	987	78	NaN	-1.2237	14.694	4.6976	-177.66	16.406	-3.5044	12.677	-674.02	1153.4	-2.0761	834.19	1166.6	57.88	66.494	0	1	6.296	2.7534	-15.607	-16.276	-0.66323	2.9019	15.196	15.904	5.6328	5.6553	-0.41136	-0.37126	1508.3
9.87	988	78	NaN	-1.2232	14.709	4.7153	-177.65	16.403	-3.4848	12.824	-674.01	1153.4	-2.0508	834.04	1166.6	59.456	65.644	0	1	6.296	2.7534	-15.609	-16.277	-0.6581	2.9125	15.211	15.902	5.6379	5.6659	-0.39799	-0.3756	1508.2
9.88	989	78	NaN	-1.2235	14.712	4.7488	-177.65	16.461	-3.4892	12.994	-674.02	1153.4	-2.1135	833.71	1166.7	56.776	66.442	0	1	6.3237	2.7815	-15.611	-16.28	-0.64942	2.9204	15.216	15.958	5.6743	5.7019	-0.39515	-0.32198	1507.9
9.89	990	78	NaN	-1.212	14.709	4.7594	-177.65	16.498	-3.4831	13.218	-674.03	1153.4	-2.1369	833.48	1166.7	58.387	64.887	0	1	6.371	2.8294	-15.614	-16.282	-0.62845	2.9323	15.213	15.993	5.7425	5.7617	-0.40102	-0.2894	1507.7
9.9	991	78	NaN	-1.1959	14.704	4.7603	-177.64	16.509	-3.4675	13.436	-674.01	1153.4	-2.1273	833.37	1166.7	57.648	62.962	0	1	6.404	2.863	-15.615	-16.283	-0.60434	2.9511	15.207	16.006	5.7997	5.8141	-0.40791	-0.27727	1507.5
9.91	992	78	NaN	-1.1834	14.696	4.7729	-177.62	16.528	-3.4579	13.636	-673.98	1153.4	-2.1401	833.28	1166.6	59.108	60.385	0	1	6.4365	2.8959	-15.616	-16.284	-0.58374	2.9837	15.197	16.026	5.8528	5.8796	-0.41888	-0.25745	1507.4
9.92	993	78	NaN	-1.1718	14.674	4.7927	-177.57	16.57	-3.4598	13.9	-673.95	1153.4	-2.1932	833.2	1166.6	57.636	56.673	0	1	6.4831	2.9432	-15.617	-16.286	-0.56005	3.041	15.173	16.071	5.9231	5.9843	-0.4442	-0.21505	1507.3
9.93	994	78	NaN	-1.1694	14.647	4.8343	-177.51	16.643	-3.4536	13.971	-673.96	1153.4	-2.2606	833.12	1166.6	56.996	57.98	0	1	6.5305	2.9913	-15.619	-16.288	-0.55236	3.1056	15.146	16.144	5.9782	6.0969	-0.47365	-0.14394	1507.2
9.94	995	78	NaN	-1.1511	14.625	4.8544	-177.44	16.745	-3.4502	14.124	-673.91	1153.4	-2.3416	833.04	1166.6	58.499	56.733	0	1	6.5776	3.039	-15.622	-16.29	-0.52506	3.184	15.125	16.246	6.0525	6.2231	-0.4971	-0.044463	1507.1
9.95	996	78	NaN	-1.1296	14.594	4.8735	-177.38	16.961	-3.3508	14.353	-673.85	1153.4	-2.1995	832.69	1166.6	58.047	54.017	0	1	6.6626	3.1253	-15.623	-16.291	-0.50016	3.253	15.095	16.46	6.1625	6.3783	-0.52843	0.1689	1506.7
9.96	997	78	NaN	-1.112	14.564	4.8881	-177.3	17.147	-3.3077	14.548	-673.82	1153.4	-2.2269	832.46	1166.6	57.334	57.017	0	1	6.7603	3.2245	-15.624	-16.292	-0.47397	3.3343	15.068	16.644	6.2864	6.5588	-0.55619	0.35207	1506.4
9.97	998	78	NaN	-1.0982	14.537	4.9032	-177.24	17.258	-3.293	14.684	-673.78	1153.4	-2.3161	832.42	1166.7	57.01	55.81	0	1	6.8112	3.2761	-15.625	-16.293	-0.45153	3.4072	15.044	16.752	6.3597	6.6833	-0.58128	0.45845	1506.4
9.98	999	78	NaN	-1.0846	14.511	4.9303	-177.2	17.332	-3.2038	14.795	-673.73	1153.3	-2.172	832.45	1166.7	58.041	54.983	0	1	6.8486	3.314	-15.626	-16.294	-0.43916	3.4467	15.018	16.826	6.4094	6.7607	-0.60852	0.53157	1506.3
9.99	1000	78	NaN	-1.0698	14.489	4.9749	-177.16	17.41	-3.0915	14.903	-673.64	1153.3	-1.9537	832.57	1166.6	57.453	56.014	0	1	6.8703	3.336	-15.627	-16.295	-0.42863	3.4855	14.994	16.905	6.4417	6.8215	-0.63314	0.60993	1506.4
10	1001	78	NaN	-1.0529	14.469	4.9941	-177.15	17.54	-3.0928	15.011	-673.58	1153.3	-1.9349	832.57	1166.7	58.62	55.846	0	1	6.8627	3.3284	-15.627	-16.295	-0.40832	3.4961	14.977	17.032	6.4544	6.8245	-0.65012	0.73713	1506.3
10.01	1002	78	NaN	-1.0365	14.445	5.012	-177.13	17.792	-3.1018	15.166	-673.48	1153.3	-1.9097	832.35	1166.9	59.746	56.347	0	1	6.8188	3.2838	-15.627	-16.295	-0.38677	3.5175	14.964	17.273	6.432	6.8013	-0.66314	0.9783	1506
10.02	1003	78	NaN	-1.0152	14.416	5.0133	-177.15	17.907	-3.1139	15.339	-673.4	1153.2	-1.8383	832.33	1167	58.186	58.075	0	1	6.8893	3.3553	-15.627	-16.295	-0.36157	3.5071	14.942	17.381	6.5277	6.8624	-0.68559	1.0855	1505.9
10.03	1004	78	NaN	-1.002	14.385	5.0106	-177.17	17.912	-3.0684	15.486	-673.32	1153.2	-1.6062	832.5	1167	57.652	58.18	0	1	6.9853	3.4528	-15.628	-16.296	-0.3517	3.4765	14.912	17.384	6.6336	6.9293	-0.7155	1.0883	1506
10.04	1005	78	NaN	-0.99765	14.344	5.0188	-177.18	17.878	-3.0138	15.592	-673.25	1153.1	-1.3769	832.83	1167	57.939	56.5	0	1	7.0869	3.5558	-15.629	-16.298	-0.35214	3.465	14.872	17.35	6.7347	7.0208	-0.75783	1.0527	1506.2
10.05	1006	78	NaN	-0.99122	14.288	5.0385	-177.16	17.853	-3.0403	15.676	-673.18	1153.1	-1.3805	833.27	1167	58.325	56.897	0	1	7.1667	3.6368	-15.631	-16.3	-0.34253	3.489	14.818	17.323	6.8242	7.1258	-0.81329	1.0236	1506.6
10.06	1007	78	NaN	-0.9855	14.255	5.0433	-177.19	17.91	-3.0055	15.767	-673.13	1153	-1.1892	833.4	1167.1	59.076	62.96	0	1	7.2313	3.7023	-15.634	-16.302	-0.34065	3.4551	14.79	17.375	6.8906	7.1574	-0.84417	1.0729	1506.7
10.07	1008	78	NaN	-0.98529	14.219	5.0642	-177.2	18.039	-3.1384	15.795	-673.06	1153	-1.4994	833.47	1167.3	57.905	68.837	0	1	7.2514	3.7227	-15.636	-16.304	-0.32757	3.4625	14.765	17.493	6.9238	7.1853	-0.87059	1.1892	1506.7
10.08	1009	78	NaN	-0.98464	14.167	5.0803	-177.28	18.148	-3.1397	15.868	-672.95	1152.9	-1.3848	833.67	1167.5	58.703	69.048	0	1	7.2703	3.7419	-15.638	-16.306	-0.32854	3.3735	14.722	17.593	6.9418	7.1154	-0.91651	1.2869	1506.8
10.09	1010	78	NaN	-0.97892	14.123	5.0876	-177.37	18.188	-3.1062	15.931	-672.87	1152.8	-1.1392	833.93	1167.5	57.031	69.189	0	1	7.3834	3.8566	-15.641	-16.309	-0.32987	3.2759	14.682	17.629	7.0535	7.1325	-0.95886	1.3202	1507
10.1	1011	78	NaN	-0.96936	14.084	5.0875	-177.45	18.182	-3.0841	15.996	-672.8	1152.8	-0.90938	834.24	1167.5	56.481	68.575	0	1	7.4853	3.9601	-15.644	-16.312	-0.32666	3.1933	14.644	17.622	7.1587	7.1534	-0.99931	1.3102	1507.2
10.11	1012	78	NaN	-0.96297	14.034	5.0954	-177.52	18.182	-3.0872	16.043	-672.71	1152.7	-0.72534	834.59	1167.5	58.086	69.074	0	1	7.553	4.0287	-15.647	-16.315	-0.3256	3.1176	14.596	17.62	7.2274	7.1463	-1.0507	1.3048	1507.5
10.12	1013	78	NaN	-0.96668	13.965	5.1294	-177.58	18.235	-3.1261	16.001	-672.65	1152.6	-0.59824	834.97	1167.5	57.067	69.496	0	1	7.664	4.1413	-15.649	-16.317	-0.33586	3.0466	14.533	17.668	7.3281	7.1879	-1.1163	1.3502	1507.8
10.13	1014	78	NaN	-0.96483	13.92	5.1404	-177.6	18.385	-3.2614	15.995	-672.6	1152.5	-0.78483	835.07	1167.7	59.456	68.361	0	1	7.7868	4.266	-15.65	-16.319	-0.32719	3.0394	14.499	17.806	7.4596	7.3053	-1.1511	1.4873	1507.8
10.14	1015	78	NaN	-0.95081	13.894	5.1387	-177.59	18.534	-3.3288	16.044	-672.51	1152.4	-0.85318	835.23	1167.8	56.015	68.715	0	1	7.8509	4.331	-15.643	-16.311	-0.3087	3.0482	14.479	17.949	7.5422	7.3792	-1.1637	1.6377	1507.9
10.15	1016	78	NaN	-0.94614	13.85	5.156	-177.57	18.71	-3.3781	15.997	-672.42	1152.3	-0.88406	835.56	1167.9	56.992	68.815	0	1	7.8699	4.3503	-15.639	-16.307	-0.30478	3.0735	14.44	18.12	7.5651	7.4238	-1.1989	1.8129	1508.2
10.16	1017	78	NaN	-0.94511	13.809	5.1665	-177.57	18.84	-3.3145	15.956	-672.36	1152.3	-0.57926	835.9	1167.8	55.678	69.379	0	1	7.8376	4.3175	-15.639	-16.308	-0.317	3.0569	14.401	18.249	7.5206	7.3744	-1.2387	1.9409	1508.4
10.17	1018	78	NaN	-0.93925	13.773	5.158	-177.58	18.968	-3.2503	15.97	-672.32	1152.2	-0.2698	836.19	1167.8	58.555	70.091	0	1	7.8296	4.3094	-15.64	-16.309	-0.32244	3.0328	14.367	18.373	7.5072	7.3422	-1.2729	2.0649	1508.7
10.18	1019	78	NaN	-0.9271	13.736	5.1404	-177.59	19.139	-3.2726	16.004	-672.3	1152.1	-0.20795	836.44	1167.9	57.361	67.284	0	1	7.8534	4.3336	-15.642	-16.31	-0.31147	3.0304	14.336	18.538	7.5419	7.364	-1.3057	2.2283	1508.9
10.19	1020	78	NaN	-0.91842	13.702	5.1385	-177.62	19.288	-3.2277	15.966	-672.27	1152.1	0.076422	836.7	1168	56.51	62.418	0	1	7.8994	4.3802	-15.642	-16.31	-0.31509	2.9839	14.304	18.685	7.5843	7.3642	-1.3382	2.3751	1509.1
10.2	1021	78	NaN	-0.90792	13.65	5.1364	-177.59	19.549	-3.3321	15.878	-672.26	1152	-0.14082	837.16	1168.1	58.225	61.041	0	1	7.9433	4.4247	-15.642	-16.31	-0.29989	3.0159	14.261	18.939	7.6434	7.4406	-1.3811	2.6288	1509.6
10.21	1022	78	NaN	-0.91071	13.608	5.1424	-177.66	19.711	-3.3003	15.762	-672.27	1152	0.18476	837.52	1168.1	56.613	60.255	0	1	7.9603	4.442	-15.641	-16.309	-0.31959	2.9335	14.219	19.1	7.6407	7.3755	-1.4224	2.7911	1510
10.22	1023	78	NaN	-0.91638	13.577	5.1466	-177.71	19.9	-3.3328	15.638	-672.26	1152	0.2723	837.82	1168.2	57.663	61.655	0	1	7.9992	4.4814	-15.639	-16.307	-0.33341	2.8774	14.19	19.286	7.6657	7.3589	-1.4494	2.9793	1510.2
10.23	1024	78	NaN	-0.91926	13.526	5.1432	-177.76	20.149	-3.3472	15.503	-672.26	1152	0.38439	838.22	1168.2	57.902	61.782	0	1	8.0532	4.5363	-15.636	-16.304	-0.34579	2.8089	14.142	19.533	7.7074	7.3452	-1.4944	3.2287	1510.6
10.24	1025	78	NaN	-0.92071	13.46	5.1349	-177.83	20.403	-3.3499	15.377	-672.26	1152	0.50861	838.68	1168.3	56.459	62.341	0	1	8.047	4.53	-15.634	-16.302	-0.35692	2.7364	14.079	19.783	7.6901	7.2664	-1.555	3.4814	1511.1
10.25	1026	78	NaN	-0.92564	13.4	5.13	-177.86	20.595	-3.4085	15.269	-672.27	1152	0.43265	839.04	1168.4	57.646	62.545	0	1	8.0389	4.5218	-15.631	-16.3	-0.36321	2.6994	14.024	19.971	7.6757	7.2212	-1.6073	3.6711	1511.5
10.26	1027	78	NaN	-0.9351	13.329	5.135	-177.91	20.79	-3.4513	15.125	-672.28	1152	0.41366	839.4	1168.6	60.024	62.356	0	1	8.0225	4.5051	-15.629	-16.297	-0.37753	2.6495	13.958	20.161	7.645	7.1546	-1.6701	3.8644	1511.8
10.27	1028	78	NaN	-0.95172	13.229	5.1741	-178.01	20.936	-3.3056	14.858	-672.33	1152	0.96774	839.71	1168.6	57.298	61.461	0	1	7.9915	4.4736	-15.625	-16.293	-0.42539	2.5213	13.857	20.307	7.5661	6.9949	-1.768	4.0136	1512.2
10.28	1029	78	NaN	-0.98899	13.059	5.2356	-178.06	21.18	-3.2953	14.44	-672.43	1151.9	1.1049	840.13	1168.7	57.879	60.241	0	1	7.9307	4.412	-15.621	-16.289	-0.48387	2.443	13.693	20.546	7.4469	6.855	-1.9279	4.2571	1512.7
10.29	1030	78	NaN	-1.0162	12.917	5.2734	-178.12	21.408	-3.2545	14.145	-672.47	1151.9	1.3191	840.43	1168.8	58.215	60.929	0	1	7.8958	4.3765	-15.617	-16.285	-0.53042	2.3669	13.556	20.768	7.3653	6.7434	-2.0603	4.4833	1513
10.3	1031	78	NaN	-1.0306	12.789	5.3016	-178.19	21.552	-3.1809	13.919	-672.45	1151.9	1.6386	840.73	1168.8	58.077	59.692	0	1	7.8667	4.347	-15.613	-16.281	-0.56561	2.2736	13.431	20.91	7.3011	6.6205	-2.1824	4.6289	1513.3
10.31	1032	78	NaN	-1.041	12.618	5.3366	-178.27	21.658	-3.1454	13.653	-672.4	1151.8	1.862	841.12	1168.8	59.236	60.934	0	1	7.7852	4.2643	-15.611	-16.28	-0.59468	2.1766	13.261	21.015	7.1905	6.4409	-2.3499	4.7353	1513.7
10.32	1033	78	NaN	-1.0519	12.378	5.3719	-178.33	21.812	-3.1893	13.354	-672.33	1151.8	1.8615	841.56	1168.9	58.36	60.893	0	1	7.704	4.182	-15.61	-16.278	-0.61701	2.1003	13.027	21.163	7.087	6.2823	-2.5828	4.885	1514
10.33	1034	78	NaN	-1.0401	12.194	5.3822	-178.41	21.828	-3.1452	13.24	-672.22	1151.7	2.1537	841.95	1168.8	58.763	60.355	0	1	7.6232	4.1	-15.609	-16.277	-0.62062	2.0095	12.839	21.182	7.0026	6.1095	-2.7694	4.9054	1514.3
10.34	1035	78	NaN	-1.0523	11.853	5.4364	-178.48	21.867	-3.2383	12.926	-672.11	1151.7	2.0365	842.44	1168.9	56.919	60.482	0	1	7.5362	4.0117	-15.608	-16.276	-0.64033	1.9355	12.503	21.217	6.8958	5.9472	-3.1049	4.941	1514.7
10.35	1036	78	NaN	-1.051	11.552	5.3931	-178.55	21.852	-3.1983	12.934	-672.01	1151.6	2.3109	842.78	1168.8	57.256	60.769	0	1	7.4414	3.9155	-15.607	-16.275	-0.64922	1.85	12.205	21.199	6.7922	5.7656	-3.4015	4.9238	1514.9
10.36	1037	78	NaN	-1.0408	11.227	5.3302	-178.6	21.817	-3.1953	13.017	-671.94	1151.4	2.4418	843.07	1168.8	58.152	60.156	0	1	7.3435	3.8162	-15.607	-16.275	-0.64088	1.7954	11.886	21.158	6.7027	5.6116	-3.7205	4.8829	1515.1
10.37	1038	78	NaN	-1.0265	10.871	5.3039	-178.64	21.764	-3.2023	12.998	-671.85	1151.3	2.516	843.35	1168.9	57.091	58.707	0	1	7.23	3.701	-15.606	-16.274	-0.6301	1.752	11.536	21.1	6.5999	5.453	-4.0703	4.8257	1515.3
10.38	1039	78	NaN	-1.029	10.454	5.3498	-178.69	21.68	-3.1888	12.744	-671.69	1151.2	2.6588	843.61	1168.9	57.514	57.95	0	1	7.0606	3.5291	-15.605	-16.273	-0.64768	1.695	11.121	21.013	6.4129	5.2241	-4.4843	4.7404	1515.4
10.39	1040	78	NaN	-1.0806	9.894	5.4701	-178.72	21.554	-3.2542	12.205	-671.46	1151.2	2.606	843.93	1168.9	58.866	58.424	0	1	6.9758	3.4431	-15.605	-16.273	-0.71768	1.6412	10.563	20.886	6.2581	5.0843	-5.042	4.6128	1515.5
10.4	1041	78	NaN	-1.1018	9.4551	5.4298	-178.75	21.448	-3.26	12.184	-671.32	1151.1	2.6841	844.1	1168.9	58.102	57.054	0	1	6.9487	3.4156	-15.605	-16.273	-0.74268	1.6091	10.129	20.773	6.2061	5.0248	-5.4759	4.4999	1515.6
10.41	1042	78	NaN	-1.2414	8.9337	5.4988	-178.79	21.307	-3.2634	11.846	-671.53	1151.1	2.7828	844.27	1168.9	58.837	57.095	0	1	6.9243	3.3909	-15.605	-16.273	-0.89888	1.5527	9.6102	20.63	6.0254	4.9436	-5.9944	4.3577	1515.9
10.42	1043	78	NaN	-1.2543	8.3056	5.3239	-178.84	21.112	-3.345	12.319	-671.5	1150.6	2.6856	844.41	1169	60.238	56.589	0	1	6.9	3.3662	-15.604	-16.272	-0.89021	1.5198	9.0013	20.417	6.0098	4.886	-6.6027	4.1443	1516.1
10.43	1044	78	NaN	-1.2484	7.8656	5.1438	-178.88	20.908	-3.4638	12.751	-671.44	1150.2	2.4614	844.55	1169.1	57.988	56.606	0	1	6.902	3.3682	-15.605	-16.273	-0.85952	1.5112	8.5786	20.195	6.0425	4.8795	-7.0265	3.9214	1516.1
10.44	1045	78	NaN	-1.2602	7.7031	5.03	-178.9	20.68	-3.5406	12.916	-671.37	1150	2.3414	844.71	1169.1	57.816	54.109	0	1	6.8668	3.3325	-15.606	-16.274	-0.86054	1.5002	8.4242	19.959	6.0063	4.8327	-7.1816	3.6853	1516.2
10.45	1046	78	NaN	-1.2712	7.8149	4.9495	-178.94	20.395	-3.5683	12.968	-671.08	1149.8	2.3942	844.87	1169	58.198	55.654	0	1	6.7553	3.2194	-15.605	-16.274	-0.87157	1.4565	8.5399	19.67	5.8838	4.6759	-7.0656	3.3961	1516.1
10.46	1047	78	NaN	-1.3223	8.3615	5.0141	-179.01	20.072	-3.7064	12.544	-670.34	1149.8	2.1984	844.95	1169.1	57.847	56.014	0	1	6.7282	3.1919	-15.605	-16.273	-0.93115	1.3762	9.091	19.342	5.7971	4.5682	-6.5143	3.0685	1515.4
10.47	1048	78	NaN	-1.3061	9.0688	5.0926	-179.07	19.856	-3.8124	12.151	-669.2	1149.9	2.0192	844.98	1169.1	58.162	54.055	0	1	6.7335	3.1972	-15.605	-16.273	-0.92269	1.3164	9.7959	19.129	5.8108	4.5136	-5.8092	2.8557	1514.3
10.48	1049	78	NaN	-1.4495	9.7063	5.4521	-179.17	19.56	-3.7777	10.8	-668.79	1150.4	2.2922	845.06	1169	57.372	56.784	0	1	6.7233	3.1869	-15.604	-16.272	-1.1275	1.1538	10.412	18.854	5.5958	4.3407	-5.1917	2.5818	1514
10.49	1050	78	NaN	-1.5493	10.267	5.6842	-179.24	19.252	-3.7575	9.9235	-668.57	1150.8	2.4718	845.1	1168.9	57.617	56.198	0	1	6.6458	3.1083	-15.603	-16.271	-1.2673	1.0387	10.955	18.564	5.3786	4.147	-4.6482	2.2929	1513.8
10.5	1051	78	NaN	-1.595	10.71	5.7108	-179.28	18.963	-3.815	9.7249	-668.6	1151	2.3807	845.11	1168.9	58.762	55.062	0	1	6.494	2.9543	-15.603	-16.272	-1.317	0.99631	11.387	18.285	5.1771	3.9506	-4.2162	2.0135	1513.8
10.51	1052	78	NaN	-1.6255	11.014	5.5524	-179.32	18.619	-3.9213	10.076	-669.06	1151.1	2.1478	845.15	1168.9	59.473	54.837	0	1	6.3835	2.8421	-15.604	-16.272	-1.3255	0.97591	11.687	17.946	5.058	3.818	-3.9163	1.6739	1514.3
10.52	1053	78	NaN	-1.6657	11.199	5.2849	-179.41	18.158	-3.9826	10.742	-669.96	1151.1	2.0698	845.23	1168.9	57.738	56.094	0	1	6.3227	2.7804	-15.604	-16.272	-1.3378	0.91566	11.869	17.488	4.9849	3.6961	-3.735	1.2155	1515.3
10.53	1054	78	NaN	-1.6945	11.301	5.1219	-179.49	17.831	-3.9078	11.185	-670.57	1151.2	2.338	845.15	1168.8	57.555	57.32	0	1	6.2081	2.6642	-15.604	-16.272	-1.3601	0.84864	11.964	17.167	4.848	3.5128	-3.6397	0.89508	1515.9
10.54	1055	78	NaN	-1.7811	11.616	5.0719	-179.57	17.317	-4.0714	11.228	-670.9	1151.6	1.8977	845.3	1168.8	57.141	54.951	0	1	6.1017	2.5562	-15.604	-16.272	-1.4285	0.78127	12.264	16.67	4.6732	3.3375	-3.3404	0.39747	1516.3
10.55	1056	78	NaN	-1.8919	11.887	5.1908	-179.63	16.946	-4.086	10.777	-670.97	1152.1	1.8621	845.3	1168.7	57.405	55.996	0	1	6.0645	2.5185	-15.604	-16.272	-1.555	0.7087	12.514	16.319	4.5095	3.2272	-3.0907	0.046672	1516.4
10.56	1057	78	NaN	-2.0178	12.097	5.36	-179.66	16.679	-4.0784	10.195	-670.98	1152.6	1.8888	845.18	1168.6	57.06	54.928	0	1	5.9808	2.4335	-15.604	-16.273	-1.704	0.64893	12.705	16.071	4.2768	3.0824	-2.8993	-0.20128	1516.3
10.57	1058	78	NaN	-2.1545	12.208	5.4704	-179.68	16.416	-4.0881	9.8439	-671.08	1153	1.8336	844.95	1168.6	57.312	55.029	0	1	5.8656	2.3166	-15.604	-16.273	-1.8517	0.61944	12.798	15.826	4.0138	2.9361	-2.8066	-0.44621	1516.1
10.58	1059	78	NaN	-2.2751	12.183	5.4645	-179.68	16.146	-4.0955	9.8997	-671.29	1153.3	1.7343	844.65	1168.5	58.305	56.571	0	1	5.8658	2.3169	-15.605	-16.273	-1.9665	0.62481	12.758	15.571	3.8994	2.9417	-2.8465	-0.70138	1516
10.59	1060	78	NaN	-2.3383	12.022	5.3484	-179.67	15.974	-4.0824	10.299	-671.52	1153.4	1.6684	844.39	1168.5	57.367	55.649	0	1	5.8685	2.3196	-15.605	-16.273	-2.0121	0.65844	12.591	15.405	3.8564	2.9781	-3.014	-0.86795	1516
10.6	1061	78	NaN	-2.3909	11.789	5.1431	-179.62	15.854	-4.1665	11.003	-671.71	1153.4	1.3023	844.16	1168.4	58.784	55.288	0	1	5.9489	2.4011	-15.604	-16.272	-2.0243	0.74571	12.358	15.285	3.9246	3.1468	-3.2457	-0.98733	1516
10.61	1062	78	NaN	-2.5598	11.466	5.0911	-179.59	15.786	-4.1439	11.267	-671.74	1153.4	1.1806	843.58	1168.4	57.896	55.004	0	1	6.0034	2.4565	-15.603	-16.271	-2.1784	0.79415	12.034	15.218	3.825	3.2506	-3.5694	-1.0531	1515.4
10.62	1063	78	NaN	-2.7146	11.294	5.1338	-179.56	15.749	-4.034	11.206	-671.46	1153.5	1.3319	843.07	1168.4	57.843	55.417	0	1	5.9966	2.4496	-15.604	-16.272	-2.3411	0.81047	11.856	15.186	3.6556	3.2601	-3.7475	-1.0858	1514.6
10.63	1064	78	NaN	-2.9221	11.165	5.2682	-179.51	15.741	-3.9205	10.854	-670.77	1153.6	1.4613	842.4	1168.3	58.498	57.667	0	1	6.0214	2.4747	-15.603	-16.271	-2.5664	0.84706	11.72	15.186	3.4549	3.3218	-3.8824	-1.0847	1513.3
10.64	1065	78	NaN	-3.1253	11.028	5.403	-179.44	15.686	-3.8822	10.517	-669.97	1153.6	1.3762	841.9	1168.1	59.499	57.468	0	1	6.0658	2.5197	-15.602	-16.27	-2.7789	0.90243	11.578	15.136	3.2868	3.4222	-4.0241	-1.1343	1512
10.65	1066	78	NaN	-3.2598	10.859	5.4636	-179.39	15.562	-3.9359	10.431	-669.36	1153.6	1.0562	841.79	1168.1	59.653	56.991	0	1	6.1741	2.6296	-15.607	-16.275	-2.9044	0.97022	11.41	15.011	3.2697	3.5999	-4.1974	-1.2641	1511.2
10.66	1067	78	NaN	-3.3977	10.592	5.4937	-179.28	15.52	-3.9987	10.439	-668.8	1153.3	0.6601	841.53	1168	56.674	56.547	0	1	6.3099	2.7674	-15.613	-16.281	-3.0267	1.0891	11.15	14.963	3.2832	3.8565	-4.4625	-1.3181	1510.4
10.67	1068	78	NaN	-3.5904	10.096	5.3648	-179.22	15.452	-3.9258	10.958	-668.12	1152.8	0.67909	841.24	1167.8	58.584	55.224	0	1	6.4754	2.9354	-15.618	-16.286	-3.2003	1.1694	10.668	14.88	3.2752	4.1048	-4.9499	-1.4063	1509.5
10.68	1069	78	NaN	-3.7385	9.7404	5.3623	-179.18	15.536	-3.8833	11.012	-667.62	1152.4	0.66048	840.79	1167.8	57.413	54.813	0	1	6.6409	3.1033	-15.624	-16.292	-3.3453	1.2149	10.327	14.95	3.2957	4.3183	-5.2968	-1.3422	1508.5
10.69	1070	78	NaN	-3.9514	9.429	5.4406	-179.16	15.647	-3.8552	10.89	-667.22	1152.1	0.65315	840.35	1167.8	59.252	55.672	0	1	6.8065	3.2713	-15.629	-16.297	-3.5623	1.2305	10.027	15.05	3.2441	4.5018	-5.6024	-1.2478	1507.7
10.7	1071	78	NaN	-4.1565	9.1922	5.5618	-179.14	15.758	-3.8923	10.636	-666.64	1151.8	0.48153	839.95	1167.8	57.588	55.508	0	1	6.972	3.4392	-15.635	-16.303	-3.7703	1.2441	9.8011	15.149	3.2017	4.6834	-5.8337	-1.1537	1506.7
10.71	1072	78	NaN	-4.311	9.0138	5.6797	-179.14	15.841	-3.9249	10.383	-665.9	1151.5	0.33905	839.6	1167.8	59.064	59.671	0	1	7.0993	3.5684	-15.639	-16.308	-3.9288	1.2437	9.6347	15.22	3.1705	4.8121	-6.0048	-1.0875	1505.6
10.72	1073	78	NaN	-4.4387	8.8392	5.7584	-179.16	15.879	-3.8903	10.304	-665.17	1151	0.40284	839.28	1167.7	59.088	61.785	0	1	7.0891	3.5581	-15.641	-16.309	-4.0617	1.2183	9.474	15.245	3.0275	4.7764	-6.1671	-1.0648	1504.6
10.73	1074	78	NaN	-4.5888	8.6639	5.8057	-179.14	15.923	-4.0268	10.393	-664.23	1150.4	-0.069317	838.91	1167.7	58.068	62.939	0	1	7.1258	3.5953	-15.641	-16.309	-4.1899	1.2563	9.3226	15.264	2.9359	4.8516	-6.3186	-1.0449	1503.3
10.74	1075	78	NaN	-4.6306	8.6018	5.7962	-179.17	15.949	-3.9817	10.638	-663.76	1150	-0.029223	838.61	1167.6	57.256	62.291	0	1	7.1936	3.6641	-15.64	-16.308	-4.2238	1.239	9.2739	15.277	2.9697	4.903	-6.3663	-1.0311	1502.5
10.75	1076	78	NaN	-4.6567	8.699	5.7609	-179.19	16.044	-3.942	10.963	-662.96	1149.4	-0.10314	838.08	1167.6	58.672	60.962	0	1	7.2745	3.7462	-15.639	-16.307	-4.2343	1.2354	9.3934	15.35	3.0403	4.9816	-6.2456	-0.95717	1501.2
10.76	1077	78	NaN	-4.691	8.877	5.8906	-179.2	16.099	-3.8935	10.863	-662.37	1149.2	-0.13876	837.7	1167.7	57.623	61.86	0	1	7.3557	3.8286	-15.638	-16.306	-4.2708	1.2208	9.5804	15.396	3.0849	5.0494	-6.0573	-0.91006	1500.2
10.77	1078	78	NaN	-4.6607	9.1541	6.0328	-179.21	16.113	-3.8428	10.704	-661.68	1149.2	-0.15352	837.44	1167.6	58.477	60.668	0	1	7.3785	3.8517	-15.636	-16.304	-4.2458	1.2079	9.8595	15.407	3.1327	5.0596	-5.7762	-0.89681	1499.3
10.78	1079	78	NaN	-4.6002	9.5231	6.1616	-179.19	16.115	-3.8355	10.559	-660.82	1149.1	-0.34832	837.15	1167.6	57.04	60.081	0	1	7.4034	3.877	-15.634	-16.302	-4.183	1.2229	10.229	15.409	3.2204	5.0999	-5.4046	-0.89341	1498.1
10.79	1080	78	NaN	-4.6347	9.8821	6.4091	-179.14	16.122	-3.9013	10.129	-660.3	1149.3	-0.86064	836.79	1167.7	57.085	55.799	0	1	7.4373	3.9113	-15.632	-16.3	-4.2141	1.2772	10.584	15.421	3.2232	5.1885	-5.0485	-0.87968	1497.2
10.8	1081	78	NaN	-4.6038	9.9843	6.3933	-179.12	16.117	-3.844	10.423	-660.29	1149.4	-0.95013	836.54	1167.6	57.117	55.733	0	1	7.4198	3.8936	-15.63	-16.298	-4.1685	1.315	10.682	15.419	3.2513	5.2086	-4.948	-0.87954	1497
10.81	1082	78	NaN	-4.6524	9.9148	6.3538	-179.14	16.099	-3.7605	10.748	-660.87	1149.4	-0.85062	836.3	1167.5	58.744	55.072	0	1	7.3931	3.8665	-15.628	-16.296	-4.2085	1.3039	10.608	15.406	3.1845	5.1704	-5.0201	-0.89008	1497.3
10.82	1083	78	NaN	-4.4924	9.8443	6.0828	-179.14	16.131	-3.6847	11.966	-661.3	1149.5	-0.8403	835.85	1167.5	57.18	55.202	0	1	7.4572	3.9316	-15.625	-16.294	-4.0023	1.3493	10.533	15.443	3.4549	5.2808	-5.0924	-0.85081	1497.3
10.83	1084	78	NaN	-4.3901	9.8327	5.965	-179.11	16.214	-3.6776	12.661	-661.69	1149.7	-1.063	835.3	1167.4	56.889	57.18	0	1	7.5179	3.9931	-15.623	-16.291	-3.8649	1.4127	10.51	15.537	3.653	5.4058	-5.1137	-0.75419	1497.2
10.84	1085	78	NaN	-4.375	9.8836	6.0243	-179.09	16.292	-3.6698	12.706	-661.96	1150.2	-1.2468	834.82	1167.4	56.257	56.782	0	1	7.5749	4.0509	-15.621	-16.29	-3.841	1.4483	10.542	15.634	3.7339	5.4992	-5.0794	-0.65571	1496.9
10.85	1086	78	NaN	-4.3688	9.9524	6.117	-179.08	16.316	-3.614	12.614	-662.05	1150.6	-1.2341	834.47	1167.3	58.203	56.788	0	1	7.5697	4.0457	-15.619	-16.287	-3.8386	1.4527	10.592	15.677	3.7311	5.4984	-5.0275	-0.60998	1496.7
10.86	1087	78	NaN	-4.3463	9.9611	6.1629	-179.06	16.275	-3.5923	12.724	-662.21	1151	-1.3267	834.2	1167.2	58.042	56.31	0	1	7.4919	3.9667	-15.616	-16.284	-3.8084	1.4817	10.582	15.654	3.6835	5.4484	-5.0341	-0.62966	1496.6
10.87	1088	78	NaN	-4.3125	9.7951	6.0923	-179.01	16.096	-3.6137	13.302	-662.79	1151.4	-1.5461	834.13	1167	56.786	55.857	0	1	7.565	4.0409	-15.613	-16.281	-3.7442	1.5619	10.393	15.499	3.8208	5.6029	-5.2205	-0.78279	1497.1
10.88	1089	78	NaN	-4.2888	9.6087	5.9867	-178.94	15.991	-3.7545	13.896	-663.34	1151.5	-1.9902	834.08	1166.9	58.076	55.188	0	1	7.6266	4.1034	-15.611	-16.279	-3.681	1.6637	10.198	15.401	3.9456	5.7671	-5.4126	-0.87759	1497.6
10.89	1090	78	NaN	-4.359	9.4044	5.9018	-178.91	15.918	-3.7484	14.533	-664.15	1151.6	-2.0893	833.89	1166.7	57.626	54.618	0	1	7.5488	4.0245	-15.61	-16.278	-3.7233	1.7282	9.9815	15.341	3.8255	5.7527	-5.6284	-0.93695	1498.2
10.9	1091	78	NaN	-4.3467	9.3803	5.7925	-178.88	15.918	-3.7204	15.194	-664.39	1151.8	-2.1387	833.62	1166.7	58.126	56.474	0	1	7.5486	4.0242	-15.609	-16.277	-3.6838	1.7851	9.9494	15.348	3.8648	5.8093	-5.6592	-0.92832	1498.2
10.91	1092	78	NaN	-4.2986	9.5276	5.7494	-178.85	15.952	-3.7123	15.592	-664.17	1151.9	-2.2297	833.36	1166.7	57.754	61.577	0	1	7.5994	4.0758	-15.607	-16.275	-3.6167	1.8336	10.091	15.389	3.9826	5.9094	-5.5164	-0.88599	1497.7
10.92	1093	78	NaN	-4.351	9.7306	5.8601	-178.81	15.955	-3.6928	15.585	-664.02	1152.2	-2.309	833.17	1166.6	58.353	64.572	0	1	7.6427	4.1197	-15.607	-16.275	-3.6663	1.8715	10.282	15.403	3.9764	5.9912	-5.3243	-0.8719	1497.4
10.93	1094	78	NaN	-4.4279	10.004	5.9795	-178.74	15.923	-3.6874	15.708	-663.86	1152.5	-2.5062	833.01	1166.6	57.035	65.22	0	1	7.6858	4.1635	-15.606	-16.274	-3.7308	1.9542	10.543	15.383	3.955	6.1177	-5.0626	-0.89073	1497.1
10.94	1095	78	NaN	-4.5803	10.054	6.0733	-178.73	15.858	-3.5174	15.708	-664.23	1152.6	-2.173	832.94	1166.4	57.627	65.3	0	1	7.6102	4.0868	-15.605	-16.274	-3.896	1.9501	10.584	15.328	3.7142	6.0369	-5.0215	-0.94575	1497.3
10.95	1096	78	NaN	-4.513	10.064	5.8533	-178.68	15.835	-3.4887	16.965	-664.4	1152.3	-2.2727	832.79	1166.4	58.884	65.843	0	1	7.5619	4.0378	-15.605	-16.273	-3.7769	2.0595	10.604	15.296	3.785	6.0973	-5.0009	-0.97736	1497.4
10.96	1097	78	NaN	-4.4956	10.011	5.7006	-178.62	15.841	-3.5394	17.937	-664.7	1152.1	-2.533	832.68	1166.5	57.637	65.711	0	1	7.5789	4.055	-15.604	-16.272	-3.7124	2.1659	10.564	15.288	3.8665	6.2209	-5.0403	-0.98383	1497.6
10.97	1098	78	NaN	-4.5305	9.9549	5.6421	-178.58	15.848	-3.5883	18.559	-664.99	1151.9	-2.7583	832.61	1166.6	58.721	64.587	0	1	7.5519	4.0276	-15.602	-16.271	-3.715	2.2371	10.518	15.285	3.8369	6.2647	-5.0845	-0.98582	1497.8
10.98	1099	78	NaN	-4.5848	9.9626	5.6865	-178.56	15.831	-3.5662	18.964	-665.16	1151.8	-2.8168	832.53	1166.6	58.373	64.461	0	1	7.5059	3.9809	-15.601	-16.269	-3.7516	2.2726	10.531	15.263	3.7542	6.2535	-5.07	-1.0062	1497.9
10.99	1100	78	NaN	-4.6515	10.055	5.8611	-178.55	15.793	-3.4631	19.128	-665.14	1151.7	-2.7005	832.45	1166.6	58.375	65.645	0	1	7.445	3.9191	-15.6	-16.268	-3.8164	2.2825	10.623	15.224	3.6285	6.2017	-4.9772	-1.044	1497.8
11	1101	78	NaN	-4.6915	10.164	6.0064	-178.55	15.806	-3.4033	19.166	-664.98	1151.7	-2.6521	832.36	1166.6	59.798	63.908	0	1	7.4059	3.8795	-15.601	-16.269	-3.8566	2.2819	10.733	15.237	3.5492	6.1613	-4.8678	-1.0322	1497.6
11.01	1102	78	NaN	-4.7264	10.237	6.1674	-178.53	15.846	-3.4134	19.182	-664.9	1151.7	-2.8244	832.24	1166.7	59.718	61.175	0	1	7.3896	3.863	-15.602	-16.27	-3.8843	2.3147	10.811	15.272	3.5054	6.1777	-4.7913	-0.99826	1497.4
11.02	1103	78	NaN	-4.7139	10.255	6.2786	-178.54	15.873	-3.3432	19.549	-664.84	1151.5	-2.7457	832.14	1166.7	55.775	58.168	0	0	7.3591	3.832	-15.603	-16.271	-3.8607	2.3087	10.834	15.295	3.4984	6.1406	-4.7688	-0.97606	1497.2
11.03	1104	78	NaN	-4.6327	10.186	6.32	-178.55	15.958	-3.3483	20.222	-664.77	1151.3	-2.9335	832.02	1166.7	58.318	57.988	0	0	7.3118	3.784	-15.603	-16.271	-3.7463	2.3395	10.773	15.371	3.5655	6.1235	-4.8302	-0.89977	1497
11.04	1105	78	NaN	-4.5359	10.098	6.3394	-178.55	16.085	-3.4056	20.778	-664.64	1151.3	-3.2786	831.87	1166.7	59.642	56.525	0	0	7.3014	3.7734	-15.602	-16.271	-3.615	2.3751	10.69	15.494	3.6864	6.1485	-4.9124	-0.77705	1496.8
11.05	1106	78	NaN	-4.4724	10.045	6.3797	-178.56	16.199	-3.4308	20.951	-664.47	1151.3	-3.4883	831.74	1166.7	57.723	55.474	0	0	7.291	3.7629	-15.602	-16.27	-3.5366	2.3772	10.636	15.609	3.7544	6.1401	-4.9666	-0.66173	1496.5
11.06	1107	78	NaN	-4.433	9.9983	6.4292	-178.57	16.252	-3.3874	20.924	-664.35	1151.3	-3.4774	831.67	1166.7	58.011	55.886	0	0	7.2571	3.7285	-15.603	-16.271	-3.4986	2.3661	10.585	15.666	3.7585	6.0946	-5.0177	-0.60468	1496.3
11.07	1108	78	NaN	-4.3529	9.9202	6.416	-178.56	16.313	-3.3596	21.034	-664.18	1151.4	-3.5956	831.65	1166.6	56.431	55.853	0	0	7.2129	3.6837	-15.603	-16.271	-3.4096	2.381	10.503	15.73	3.8033	6.0647	-5.1	-0.54118	1496.1
11.08	1109	78	NaN	-4.284	9.8622	6.3533	-178.57	16.324	-3.2933	21.171	-664.09	1151.4	-3.5593	831.66	1166.5	57.84	56.643	0	0	7.1622	3.6322	-15.604	-16.272	-3.3368	2.3815	10.441	15.745	3.8254	6.0137	-5.1627	-0.52728	1496
11.09	1110	78	NaN	-4.2043	9.7938	6.2715	-178.59	16.367	-3.2222	21.204	-663.96	1151.4	-3.5484	831.63	1166.4	58.978	58.772	0	0	7.1537	3.6236	-15.604	-16.272	-3.2561	2.3588	10.369	15.792	3.8976	5.9825	-5.2354	-0.48045	1495.9
11.1	1111	78	NaN	-4.2385	9.7226	6.2542	-178.6	16.418	-3.169	20.947	-664.02	1151.5	-3.5767	831.58	1166.4	57.426	56.388	0	0	7.1457	3.6154	-15.604	-16.273	-3.2991	2.336	10.294	15.847	3.8466	5.9515	-5.3107	-0.42518	1495.9
11.11	1112	78	NaN	-4.3039	9.6725	6.236	-178.61	16.463	-3.1116	20.644	-664.11	1151.6	-3.5558	831.53	1166.4	58.392	56.482	0	0	7.1063	3.5755	-15.604	-16.273	-3.377	2.3129	10.24	15.895	3.7293	5.8884	-5.3643	-0.37755	1495.9
11.12	1113	78	NaN	-4.2463	9.657	6.0953	-178.63	16.497	-3.0306	20.62	-663.93	1151.6	-3.461	831.49	1166.3	57.253	57.596	0	0	7.0656	3.5342	-15.605	-16.273	-3.3237	2.2883	10.222	15.931	3.7419	5.8225	-5.3824	-0.34159	1495.7
11.13	1114	78	NaN	-4.0555	9.6548	5.8066	-178.65	16.519	-2.9629	20.828	-663.49	1151.5	-3.4682	831.48	1166.3	56.157	57.189	0	0	7.0249	3.4929	-15.605	-16.274	-3.1244	2.2858	10.22	15.954	3.9005	5.7787	-5.3856	-0.31913	1495.2
11.14	1115	78	NaN	-4.0571	9.6246	5.6669	-178.65	16.523	-2.9623	20.673	-663.42	1151.5	-3.5898	831.52	1166.2	58.305	56.757	0	0	6.9744	3.4417	-15.607	-16.275	-3.1273	2.2833	10.188	15.96	3.8471	5.7249	-5.4192	-0.31502	1495.2
11.15	1116	78	NaN	-4.0616	9.5453	5.539	-178.63	16.569	-2.933	20.439	-663.46	1151.5	-3.6615	831.47	1166.2	58.475	55.83	0	0	6.9196	3.386	-15.609	-16.277	-3.138	2.2954	10.112	16.003	3.7816	5.6814	-5.4969	-0.27422	1495.2
11.16	1117	78	NaN	-4.0775	9.4548	5.3625	-178.62	16.628	-2.8716	20.139	-663.47	1151.4	-3.6733	831.41	1166.2	58.159	55.664	0	0	6.8587	3.3243	-15.612	-16.28	-3.1649	2.2974	10.025	16.057	3.6937	5.6217	-5.5869	-0.22292	1495.1
11.17	1118	78	NaN	-4.2067	9.3641	5.2908	-178.6	16.682	-2.8178	19.537	-663.62	1151.3	-3.6927	831.36	1166.3	56.835	53.618	0	0	6.8368	3.3021	-15.615	-16.283	-3.3165	2.2893	9.9354	16.11	3.5203	5.5914	-5.6795	-0.1726	1495.2
11.18	1119	78	NaN	-4.3103	9.2997	5.2244	-178.58	16.729	-2.7509	18.947	-663.61	1151.3	-3.6745	831.34	1166.2	58.466	56.037	0	0	6.8558	3.3213	-15.618	-16.286	-3.4434	2.2847	9.8715	16.157	3.4124	5.606	-5.7462	-0.12894	1495.2
11.19	1120	78	NaN	-4.2493	9.2555	5.004	-178.55	16.786	-2.654	18.699	-663.2	1151.2	-3.6176	831.33	1166.2	57.956	58.166	0	0	6.9128	3.3791	-15.622	-16.29	-3.3938	2.3034	9.8306	16.21	3.519	5.6825	-5.791	-0.079409	1494.8
11.2	1121	78	NaN	-4.4689	9.0964	4.9845	-178.47	16.904	-2.6746	17.819	-663.42	1151.2	-3.9252	831.26	1166.3	57.095	57.067	0	0	7.0127	3.4805	-15.627	-16.295	-3.6355	2.362	9.6747	16.325	3.3773	5.8426	-5.9524	0.030049	1494.9
11.21	1122	78	NaN	-4.4951	9.034	4.7812	-178.46	16.959	-2.5565	17.796	-663.24	1151.1	-3.6851	831.22	1166.2	57.662	55.082	0	0	7.1127	3.582	-15.632	-16.301	-3.6716	2.3667	9.6125	16.38	3.441	5.9486	-6.02	0.079315	1494.7
11.22	1123	78	NaN	-4.5503	8.9971	4.6487	-178.39	17.033	-2.5685	17.516	-663.02	1151.2	-3.843	831.2	1166.2	58.159	56.991	0	0	7.2126	3.6834	-15.638	-16.306	-3.7313	2.428	9.5745	16.456	3.4813	6.1113	-6.0634	0.14994	1494.5
11.23	1124	78	NaN	-4.675	8.9198	4.5467	-178.32	17.133	-2.5369	16.875	-662.82	1151.3	-3.8992	831.16	1166.2	58.069	59.223	0	0	7.3125	3.7848	-15.643	-16.312	-3.8783	2.477	9.4917	16.561	3.4342	6.2617	-6.1517	0.24991	1494.2
11.24	1125	78	NaN	-4.8189	8.8516	4.465	-178.24	17.247	-2.5043	16.209	-662.63	1151.4	-3.9413	831.09	1166.2	60.275	55.289	0	0	7.4125	3.8862	-15.649	-16.317	-4.0461	2.5295	9.4165	16.682	3.3664	6.4156	-6.2322	0.36538	1493.9
11.25	1126	78	NaN	-4.9474	8.8233	4.3928	-178.17	17.397	-2.4764	15.718	-662.42	1151.6	-3.9614	830.89	1166.2	58.922	55.021	0	0	7.5124	3.9876	-15.654	-16.322	-4.1924	2.5897	9.381	16.839	3.3201	6.5773	-6.2732	0.51706	1493.5
11.26	1127	78	NaN	-5.0886	8.8027	4.315	-178.1	17.615	-2.3788	15.23	-662.22	1151.9	-3.7599	830.48	1166.1	57.112	54.516	0	0	7.6124	4.089	-15.66	-16.328	-4.3598	2.6298	9.3503	17.067	3.2526	6.7188	-6.3093	0.73915	1492.9
11.27	1128	78	NaN	-5.3084	8.7866	4.2537	-178.01	17.776	-2.3664	14.372	-662	1152.3	-3.8522	830.38	1166.1	57.768	54.693	0	0	7.7123	4.1904	-15.665	-16.333	-4.6088	2.6924	9.3195	17.243	3.1035	6.8827	-6.3455	0.90942	1492.5
11.28	1129	78	NaN	-5.4822	8.7761	4.0785	-177.96	17.859	-2.3325	14.07	-661.83	1152.4	-3.8364	830.35	1166.1	58.077	55.049	0	0	7.6406	4.1177	-15.668	-16.336	-4.7947	2.7253	9.3035	17.332	2.846	6.843	-6.3643	0.99566	1492.4
11.29	1130	78	NaN	-5.6639	8.7744	4.0271	-177.9	17.937	-2.3339	13.483	-661.7	1152.6	-3.9319	830.32	1166.1	58.417	56.429	0	0	7.5639	4.0398	-15.671	-16.339	-4.9951	2.7646	9.2926	17.419	2.5688	6.8044	-6.378	1.0803	1492.2
11.3	1131	78	NaN	-5.9041	8.7884	3.9608	-177.83	18.02	-2.3627	12.762	-661.53	1153	-4.1028	830.34	1166.2	59.895	54.208	0	0	7.4872	3.962	-15.673	-16.341	-5.2564	2.8139	9.2949	17.514	2.2308	6.7759	-6.3783	1.1723	1492
11.31	1132	78	NaN	-6.1407	8.7896	3.883	-177.79	18.082	-2.3501	12.089	-661.46	1153.3	-4.1183	830.39	1166.2	57.153	54.82	0	0	7.4104	3.8841	-15.676	-16.344	-5.5182	2.8368	9.2846	17.587	1.8922	6.7209	-6.3913	1.243	1492
11.32	1133	78	NaN	-6.3284	8.7643	3.8045	-177.77	18.12	-2.3041	11.612	-661.56	1153.5	-4.0021	830.41	1166.1	58.117	56.366	0	0	7.327	3.7994	-15.679	-16.347	-5.7288	2.834	9.2509	17.634	1.5981	6.6335	-6.4279	1.2869	1492.1
11.33	1134	78	NaN	-6.542	8.7469	3.6312	-177.72	18.19	-2.3701	11.389	-661.7	1153.6	-4.2316	830.46	1166.2	59.105	55.055	0	0	7.1919	3.6624	-15.683	-16.351	-5.9422	2.8816	9.2301	17.707	1.2497	6.5439	-6.453	1.356	1492.3
11.34	1135	78	NaN	-6.8754	8.7335	3.4342	-177.67	18.302	-2.456	10.94	-661.94	1153.8	-4.5351	830.49	1166.3	59.484	55.069	0	0	7.1141	3.5834	-15.686	-16.354	-6.2814	2.9279	9.2134	17.822	0.83273	6.5113	-6.4728	1.4678	1492.6
11.35	1136	78	NaN	-7.1181	8.7241	3.3274	-177.65	18.378	-2.4473	10.571	-662.19	1153.9	-4.5467	830.48	1166.3	56.481	56.679	0	0	7.0952	3.5642	-15.688	-16.356	-6.5378	2.9333	9.2008	17.902	0.55736	6.4975	-6.4873	1.5452	1492.8
11.36	1137	78	NaN	-7.3463	8.7255	3.2622	-177.65	18.414	-2.4257	10.117	-662.5	1154	-4.4662	830.56	1166.3	58.337	55.717	0	0	7.0646	3.5332	-15.691	-16.359	-6.7867	2.9051	9.1977	17.942	0.27794	6.4384	-6.4935	1.5821	1493.2
11.37	1138	78	NaN	-7.64	8.7777	3.1527	-177.66	18.494	-2.4603	9.6156	-662.86	1154.1	-4.5747	830.63	1166.3	57.075	54.296	0	0	7.0206	3.4886	-15.696	-16.364	-7.0956	2.8857	9.247	18.024	-0.075009	6.3743	-6.4486	1.6604	1493.6
11.38	1139	78	NaN	-7.957	8.8562	3.0404	-177.67	18.61	-2.4933	9.1	-663.24	1154.1	-4.6946	830.63	1166.4	63.2	56.351	0	0	6.9362	3.4029	-15.698	-16.366	-7.4279	2.8587	9.3247	18.142	-0.49169	6.2616	-6.3736	1.7752	1494
11.39	1140	78	NaN	-8.2272	8.9053	3.0085	-177.7	18.707	-2.4646	8.5688	-663.65	1154.2	-4.6064	830.59	1166.4	64.715	54.2	1	0	6.8533	3.3188	-15.701	-16.369	-7.7221	2.8014	9.3742	18.238	-0.86879	6.1202	-6.3267	1.8689	1494.4
11.4	1141	78	NaN	-8.5224	8.9181	3.0085	-177.71	18.791	-2.504	8.0078	-664.25	1154.2	-4.7444	830.64	1166.5	69.413	56.563	1	0	6.7992	3.2639	-15.704	-16.372	-8.0336	2.7779	9.3897	18.32	-1.2345	6.0418	-6.3145	1.9472	1495
11.41	1142	78	NaN	-8.9626	8.9889	2.8372	-177.77	18.778	-2.4315	7.7582	-664.76	1154.1	-4.567	830.9	1166.5	73.735	56.866	1	0	6.7138	3.1772	-15.708	-16.376	-8.4904	2.7043	9.4634	18.304	-1.7767	5.8815	-6.2447	1.9273	1495.8
11.42	1143	78	NaN	-9.236	9.0139	2.7478	-177.81	18.743	-2.3639	7.4508	-665.18	1154	-4.3937	831.17	1166.4	74.397	56.898	1	0	6.6086	3.0705	-15.712	-16.38	-8.7825	2.6408	9.487	18.27	-2.1739	5.7113	-6.2253	1.8896	1496.4
11.43	1144	78	NaN	-9.4921	9.0134	2.6682	-177.82	18.759	-2.3618	7.1612	-665.61	1154	-4.47	831.36	1166.4	76.316	55.803	1	0	6.5112	2.9717	-15.712	-16.38	-9.047	2.6219	9.4894	18.283	-2.5358	5.5936	-6.2229	1.9026	1497.1
11.44	1145	78	NaN	-9.7463	8.9924	2.5532	-177.84	18.809	-2.3551	7.0095	-666.02	1153.9	-4.5158	831.48	1166.5	73.206	55.998	1	0	6.4137	2.8728	-15.712	-16.38	-9.3053	2.5978	9.4732	18.329	-2.8916	5.4706	-6.2391	1.9482	1497.6
11.45	1146	78	NaN	-10.046	8.9427	2.3811	-177.9	18.867	-2.2965	6.9856	-666.45	1153.8	-4.3535	831.59	1166.5	66.158	57.431	1	0	6.2766	2.7336	-15.715	-16.383	-9.6119	2.5294	9.4282	18.381	-3.3353	5.2631	-6.2865	1.9983	1498.1
11.46	1147	78	NaN	-10.434	8.8612	2.173	-177.98	18.927	-2.2296	6.9716	-666.99	1153.7	-4.1672	831.76	1166.5	60.658	56.67	1	0	6.1665	2.6219	-15.717	-16.385	-10.008	2.4431	9.3524	18.435	-3.8416	5.065	-6.3645	2.0504	1498.8
11.47	1148	78	NaN	-10.708	8.7894	2.0412	-177.97	19.024	-2.3074	6.9699	-667.36	1153.6	-4.5333	831.81	1166.7	57.47	58.91	0	0	6.109	2.5637	-15.718	-16.386	-10.269	2.4737	9.2912	18.522	-4.1595	5.0373	-6.427	2.1357	1499.3
11.48	1149	78	NaN	-11.002	8.7068	1.9696	-178.04	19.029	-2.3511	6.8218	-667.76	1153.5	-4.4895	832.04	1166.7	59.454	55.817	0	0	5.9696	2.4222	-15.72	-16.388	-10.57	2.3893	9.2118	18.524	-4.6003	4.8114	-6.5081	2.1359	1499.9
11.49	1150	78	NaN	-11.581	8.5493	2.0452	-178.11	19.029	-2.3525	6.1789	-668.7	1153.5	-4.4839	832.34	1166.7	59.099	57.813	0	0	5.813	2.2632	-15.722	-16.39	-11.174	2.2985	9.0518	18.526	-5.3611	4.5617	-6.6698	2.1364	1501.1
11.5	1151	78	NaN	-12.034	8.4422	2.063	-178.15	19.057	-2.3817	5.8502	-669.33	1153.5	-4.5823	832.54	1166.7	58.091	54.844	0	0	5.7588	2.2083	-15.723	-16.391	-11.636	2.2518	8.9462	18.553	-5.877	4.4601	-6.7768	2.1618	1502
11.51	1152	78	NaN	-12.388	8.392	2.0172	-178.18	19.094	-2.4035	5.8182	-669.69	1153.5	-4.6303	832.7	1166.8	58.692	56.387	0	0	5.6684	2.1166	-15.722	-16.39	-11.989	2.2167	8.8988	18.587	-6.3209	4.3333	-6.8231	2.1968	1502.5
11.52	1153	78	NaN	-12.801	8.3506	1.9556	-178.23	19.142	-2.3935	5.7879	-670.06	1153.5	-4.5672	832.88	1166.8	58.575	56.372	0	0	5.5419	1.9882	-15.718	-16.386	-12.406	2.1668	8.8583	18.634	-6.8646	4.155	-6.8598	2.2482	1503
11.53	1154	78	NaN	-13.287	8.284	1.8732	-178.26	19.25	-2.391	5.6773	-670.51	1153.4	-4.5355	833.04	1166.8	60.142	55.49	0	0	5.4153	1.8598	-15.714	-16.383	-12.897	2.1266	8.7944	18.74	-7.4821	3.9863	-6.92	2.3576	1503.6
11.54	1155	78	NaN	-13.578	8.2332	1.7655	-178.31	19.345	-2.3386	5.8203	-670.7	1153.3	-4.357	833.15	1166.8	57.832	55.173	0	0	5.2888	1.7314	-15.711	-16.379	-13.19	2.077	8.7481	18.83	-7.9011	3.8084	-6.9624	2.4509	1503.9
11.55	1156	78	NaN	-14.072	8.1019	1.8189	-178.34	19.489	-2.3506	5.4922	-671.48	1153.4	-4.3805	833.31	1166.9	57.42	56.527	0	0	5.1622	1.603	-15.707	-16.375	-13.696	2.0394	8.6137	18.977	-8.5341	3.6424	-7.0931	2.602	1504.9
11.56	1157	78	NaN	-14.361	8.02	1.6531	-178.37	19.601	-2.3163	5.8099	-671.71	1153.4	-4.256	833.42	1166.9	58.021	55.475	0	0	5.0357	1.4746	-15.703	-16.371	-13.978	2.0141	8.5367	19.084	-8.942	3.4887	-7.1663	2.713	1505.2
11.57	1158	78	NaN	-14.612	7.9208	1.5421	-178.38	19.678	-2.3278	6.1494	-671.99	1153.3	-4.265	833.57	1167	56.981	55.27	0	0	4.9091	1.3462	-15.699	-16.367	-14.215	2.0117	8.4422	19.157	-9.3062	3.3579	-7.257	2.7893	1505.7
11.58	1159	78	NaN	-14.861	7.8008	1.5263	-178.39	19.737	-2.3825	6.3258	-672.39	1153.2	-4.401	833.77	1167	58.962	57.314	0	0	4.8438	1.2799	-15.694	-16.362	-14.453	2.0226	8.325	19.213	-9.6095	3.3024	-7.3688	2.8508	1506.3
11.59	1160	78	NaN	-15.073	7.6889	1.5085	-178.39	19.793	-2.4246	6.4696	-672.71	1153.2	-4.4949	833.96	1167	58.72	56.842	0	0	4.8164	1.2521	-15.687	-16.356	-14.656	2.0262	8.2163	19.265	-9.8396	3.2784	-7.4711	2.9096	1506.8
11.6	1161	78	NaN	-15.306	7.5752	1.499	-178.41	19.845	-2.4435	6.5478	-673.04	1153.1	-4.512	834.13	1167.1	58.754	55.556	0	0	4.684	1.1177	-15.687	-16.355	-14.886	2.0085	8.1047	19.316	-10.202	3.1262	-7.5821	2.961	1507.3
11.61	1162	78	NaN	-15.671	7.4576	1.5132	-178.45	19.938	-2.5071	6.4518	-673.39	1153.1	-4.5918	834.42	1167.2	56.477	57.04	0	0	4.5515	0.98336	-15.686	-16.354	-15.252	1.9725	7.9918	19.404	-10.7	2.9559	-7.6942	3.0493	1507.9
11.62	1163	78	NaN	-16.031	7.3377	1.5007	-178.49	20.03	-2.5343	6.4137	-673.7	1153.1	-4.5634	834.65	1167.3	59.163	57.912	0	0	4.5515	0.98329	-15.685	-16.353	-15.614	1.9269	7.8768	19.491	-11.063	2.9102	-7.8084	3.1378	1508.5
11.63	1164	78	NaN	-16.333	7.2383	1.4907	-178.53	20.099	-2.55	6.3527	-673.92	1153.1	-4.5378	834.86	1167.4	60.279	56.18	0	0	4.6123	1.045	-15.684	-16.352	-15.919	1.8865	7.7808	19.557	-11.307	2.9315	-7.9034	3.2042	1508.9
11.64	1165	78	NaN	-16.615	7.1392	1.4784	-178.56	20.172	-2.5462	6.2705	-674.08	1153.1	-4.4889	835.02	1167.5	59.209	55.661	0	0	4.7791	1.2142	-15.683	-16.352	-16.206	1.8494	7.685	19.626	-11.427	3.0636	-7.9985	3.2746	1509.2
11.65	1166	78	NaN	-16.956	6.9986	1.452	-178.59	20.28	-2.5135	6.1653	-674.24	1153.1	-4.3988	835.18	1167.6	58.978	56.28	0	0	4.8898	1.3266	-15.681	-16.349	-16.555	1.8114	7.5485	19.73	-11.665	3.138	-8.1324	3.3805	1509.5
11.66	1167	78	NaN	-17.373	6.8026	1.4073	-178.61	20.422	-2.4665	6.037	-674.45	1153.1	-4.3263	835.34	1167.7	57.401	54.587	0	0	4.9741	1.4121	-15.678	-16.346	-16.98	1.7804	7.3575	19.867	-12.006	3.1925	-8.3205	3.5212	1509.9
11.67	1168	78	NaN	-17.665	6.6434	1.3635	-178.6	20.535	-2.4733	5.9392	-674.61	1153.1	-4.4501	835.43	1167.8	58.933	54.688	0	0	5.008	1.4465	-15.676	-16.345	-17.271	1.7936	7.2021	19.976	-12.263	3.2401	-8.4744	3.6313	1510.1
11.68	1169	78	NaN	-17.959	6.4529	1.5271	-178.6	20.623	-2.4084	5.3435	-675.2	1153.3	-4.3521	835.53	1167.8	59.328	56.397	0	0	4.9636	1.4015	-15.67	-16.338	-17.591	1.765	7.0033	20.073	-12.627	3.1665	-8.6666	3.735	1510.8
11.69	1170	78	NaN	-18.269	6.2624	1.5228	-178.56	20.803	-2.4638	5.1069	-675.47	1153.4	-4.7258	835.63	1168	57.915	56.242	0	0	4.8416	1.2777	-15.658	-16.326	-17.896	1.8148	6.8145	20.251	-13.055	3.0925	-8.8438	3.9244	1511.2
11.7	1171	78	NaN	-18.529	6.147	1.507	-178.56	20.897	-2.431	4.8828	-675.62	1153.5	-4.7575	835.79	1168	59.484	55.891	0	0	4.8581	1.2944	-15.651	-16.319	-18.164	1.809	6.6957	20.349	-13.306	3.1034	-8.9551	4.0298	1511.5
11.71	1172	78	NaN	-18.784	6.0659	1.4926	-178.57	20.972	-2.3283	4.599	-675.76	1153.7	-4.5771	835.97	1168	57.45	54.878	0	0	5.0238	1.4625	-15.648	-16.316	-18.437	1.7802	6.6084	20.429	-13.413	3.2427	-9.0391	4.1135	1511.8
11.72	1173	78	NaN	-19.029	5.9998	1.4633	-178.56	21.074	-2.2321	4.3262	-675.88	1153.8	-4.4503	836.09	1168	59.246	54.984	0	0	5.0089	1.4474	-15.644	-16.312	-18.697	1.7702	6.5381	20.536	-13.688	3.2177	-9.1058	4.2238	1512.1
11.73	1174	78	NaN	-19.183	5.9854	1.4239	-178.56	21.138	-2.1738	4.1673	-675.91	1153.9	-4.3829	836.21	1168	58.348	55.301	0	0	5.0001	1.4384	-15.64	-16.308	-18.859	1.7643	6.5196	20.604	-13.859	3.2028	-9.1204	4.2955	1512.2
11.74	1175	78	NaN	-19.305	5.9666	1.3382	-178.55	21.149	-2.1271	4.1702	-675.91	1154	-4.3572	836.43	1168	59.279	56.253	0	0	5.1014	1.5412	-15.636	-16.304	-18.982	1.774	6.496	20.619	-13.881	3.3152	-9.1402	4.3149	1512.4
11.75	1176	78	NaN	-19.409	5.9515	1.2767	-178.55	21.204	-2.0789	4.1324	-675.93	1154.1	-4.2927	836.55	1168	60.056	55.221	0	0	5.1003	1.5402	-15.633	-16.301	-19.09	1.7722	6.4789	20.677	-13.989	3.3124	-9.1541	4.3754	1512.6
11.76	1177	78	NaN	-19.511	5.9421	1.2275	-178.51	21.266	-2.1301	4.0708	-675.97	1154.2	-4.5429	836.73	1168.1	58.468	55.248	0	0	5.0364	1.4753	-15.63	-16.298	-19.185	1.8181	6.4694	20.739	-14.149	3.2935	-9.1607	4.4405	1512.8
11.77	1178	78	NaN	-19.628	5.9345	1.1719	-178.49	21.342	-2.1384	3.9956	-676.01	1154.3	-4.6554	836.95	1168.1	58.522	54.186	0	0	5.0548	1.4939	-15.627	-16.295	-19.3	1.8422	6.4596	20.817	-14.246	3.3361	-9.1674	4.5219	1513
11.78	1179	78	NaN	-19.721	5.9307	1.1187	-178.49	21.422	-2.0994	3.9469	-676.03	1154.4	-4.5889	837.14	1168.2	58.656	55.828	0	0	5.0739	1.5133	-15.624	-16.292	-19.397	1.831	6.4535	20.899	-14.323	3.3443	-9.1702	4.6075	1513.3
11.79	1180	78	NaN	-19.783	5.9195	1.0836	-178.5	21.501	-2.0896	3.8972	-676.07	1154.4	-4.593	837.32	1168.2	59.94	54.54	0	0	4.9613	1.3991	-15.608	-16.276	-19.462	1.8186	6.4429	20.978	-14.5	3.2177	-9.1651	4.7018	1513.5
11.8	1181	78	NaN	-19.885	5.8745	1.0648	-178.48	21.594	-2.1635	3.73	-676.25	1154.4	-4.9069	837.6	1168.3	58.185	55.381	0	0	4.7388	1.1734	-15.591	-16.259	-19.559	1.8481	6.4007	21.068	-14.82	3.0215	-9.19	4.809	1513.9
11.81	1182	78	NaN	-19.882	5.8874	1.0273	-178.46	21.669	-2.2277	3.7576	-676.22	1154.5	-5.1617	837.81	1168.4	59.208	56.628	0	0	4.3254	0.75391	-15.571	-16.239	-19.545	1.8767	6.415	21.141	-15.219	2.6306	-9.1562	4.902	1514.1
11.82	1183	78	NaN	-19.847	5.9058	0.96565	-178.46	21.727	-2.196	3.8939	-676.13	1154.5	-5.1376	838.02	1168.4	58.618	54.779	0	0	4.2696	0.6973	-15.565	-16.233	-19.505	1.8789	6.4325	21.2	-15.236	2.5762	-9.1323	4.9674	1514.2
11.83	1184	78	NaN	-19.737	5.971	0.93316	-178.47	21.848	-2.1521	4.0707	-675.94	1154.7	-5.1207	838.25	1168.6	59.176	55.06	0	0	4.3262	0.7547	-15.563	-16.231	-19.389	1.8769	6.4963	21.323	-15.063	2.6316	-9.0669	5.0912	1514.3
11.84	1185	78	NaN	-19.635	6.015	0.93097	-178.48	21.961	-2.1114	4.2262	-675.83	1154.8	-5.1183	838.46	1168.7	58.893	55.3	0	0	4.3024	0.73062	-15.563	-16.231	-19.281	1.87	6.5403	21.436	-14.979	2.6007	-9.0228	5.2043	1514.4
11.85	1186	78	NaN	-19.565	6.0311	0.95512	-178.5	22.038	-2.0584	4.3426	-675.83	1154.9	-5.0722	838.66	1168.8	57.867	56.355	0	0	4.3248	0.7533	-15.562	-16.23	-19.209	1.8561	6.5566	21.513	-14.884	2.6094	-9.0054	5.2824	1514.6
11.86	1187	78	NaN	-19.486	6.0532	0.9996	-178.52	22.104	-1.995	4.4588	-675.85	1155	-4.9995	838.87	1168.9	58.253	56.466	0	0	4.3926	0.82211	-15.56	-16.228	-19.128	1.8396	6.5778	21.58	-14.735	2.6617	-8.9821	5.3515	1514.8
11.87	1188	78	NaN	-19.356	6.0724	1.0493	-178.54	22.185	-1.9898	4.6631	-675.92	1155	-5.1108	839.04	1168.9	58.698	55.429	0	0	4.4407	0.87094	-15.557	-16.225	-18.986	1.8343	6.598	21.66	-14.546	2.7052	-8.9587	5.4348	1515.1
11.88	1189	78	NaN	-19.13	6.1366	1.1311	-178.59	22.261	-1.8918	5.0759	-676.07	1155.2	-4.9771	839.38	1168.9	56.682	55.767	0	0	4.4678	0.89841	-15.553	-16.221	-18.75	1.7896	6.6569	21.74	-14.282	2.688	-8.8958	5.5196	1515.5
11.89	1190	78	NaN	-18.943	6.2268	1.2175	-178.61	22.323	-1.8775	5.3555	-676.1	1155.3	-5.0908	839.61	1168.9	59.652	56.935	0	0	4.4977	0.92872	-15.549	-16.217	-18.549	1.7877	6.7422	21.808	-14.051	2.7164	-8.8065	5.5911	1515.8
11.9	1191	78	NaN	-18.757	6.33	1.3478	-178.62	22.383	-1.876	5.5384	-676.17	1155.4	-5.2302	839.84	1168.9	59.095	56.454	0	0	4.5103	0.94154	-15.544	-16.212	-18.35	1.7871	6.8404	21.872	-13.839	2.7286	-8.7035	5.6603	1516.1
11.91	1192	78	NaN	-18.456	6.4651	1.3821	-178.63	22.471	-1.8834	6.1862	-676.03	1155.5	-5.4339	840.11	1169	58.182	56.171	0	0	4.4663	0.8969	-15.536	-16.204	-18.017	1.8044	6.9758	21.96	-13.551	2.7013	-8.5603	5.7561	1516.3
11.92	1193	78	NaN	-18.094	6.604	1.3618	-178.64	22.588	-1.8953	7.0874	-675.8	1155.4	-5.6853	840.36	1169	58.028	57.714	0	0	4.3949	0.82441	-15.531	-16.199	-17.611	1.8419	7.1183	22.073	-13.216	2.6663	-8.4128	5.8743	1516.3
11.93	1194	78	NaN	-17.834	6.693	1.4704	-178.63	22.691	-1.8836	7.4652	-675.86	1155.5	-5.8335	840.47	1169.1	57.857	54.385	0	0	4.3069	0.73517	-15.528	-16.196	-17.331	1.8709	7.2046	22.179	-13.025	2.6061	-8.323	5.9836	1516.5
11.94	1195	78	NaN	-17.567	6.7866	1.5515	-178.65	22.743	-1.8001	7.8894	-675.88	1155.7	-5.7099	840.68	1169.1	58.714	54.447	0	0	4.2798	0.70768	-15.525	-16.193	-17.053	1.8625	7.2924	22.237	-12.773	2.5702	-8.2326	6.0443	1516.7
11.95	1196	78	NaN	-17.289	6.8685	1.6346	-178.65	22.798	-1.7743	8.3	-675.96	1155.8	-5.7674	840.89	1169	56.569	55.074	0	0	4.2527	0.68019	-15.522	-16.191	-16.758	1.8807	7.37	22.297	-12.505	2.5609	-8.1523	6.106	1517
11.96	1197	78	NaN	-16.839	6.9965	1.6826	-178.65	22.854	-1.7153	9.1664	-675.91	1155.9	-5.7725	841.21	1169	59.445	56.234	0	0	4.2058	0.6326	-15.522	-16.19	-16.274	1.9166	7.4931	22.357	-12.069	2.5492	-8.0292	6.1668	1517.2
11.97	1198	78	NaN	-16.457	7.1205	1.7572	-178.62	22.905	-1.7115	9.8022	-675.85	1156	-5.96	841.49	1169	59.35	55.514	0	0	4.1525	0.57846	-15.523	-16.191	-15.862	1.9757	7.6134	22.412	-11.709	2.5541	-7.9098	6.2202	1517.5
11.98	1199	78	NaN	-16.145	7.2214	1.8691	-178.59	22.952	-1.7259	10.216	-675.84	1156.1	-6.1874	841.73	1169.1	58.083	54.763	0	0	4.0882	0.51322	-15.526	-16.194	-15.526	2.0323	7.7113	22.462	-11.438	2.5455	-7.8147	6.2682	1517.7
11.99	1200	78	NaN	-15.788	7.3133	2.0082	-178.57	23.015	-1.7264	10.695	-675.87	1156.2	-6.3787	841.97	1169.1	57.969	55.483	0	0	4.0967	0.52183	-15.527	-16.196	-15.144	2.0786	7.801	22.528	-11.047	2.6004	-7.7263	6.332	1518
12	1201	78	NaN	-15.322	7.4228	2.164	-178.54	23.115	-1.7589	11.361	-675.87	1156.2	-6.7347	842.23	1169.2	57.464	55.194	0	0	4.142	0.56779	-15.529	-16.197	-14.639	2.1435	7.9115	22.626	-10.497	2.7113	-7.6171	6.4291	1518.3
12.01	1202	78	NaN	-14.998	7.5041	2.2773	-178.51	23.173	-1.7909	11.785	-675.84	1156.3	-7.0514	842.43	1169.3	56.823	55.108	0	0	4.2637	0.6913	-15.532	-16.201	-14.287	2.204	7.9925	22.684	-10.024	2.8953	-7.5398	6.484	1518.4
12.02	1203	78	NaN	-14.727	7.5527	2.5391	-178.49	23.193	-1.7466	11.573	-676.05	1156.5	-7.1433	842.67	1169.3	58.416	55.573	0	0	4.3428	0.7716	-15.536	-16.204	-14.021	2.2129	8.0331	22.713	-9.6785	2.9845	-7.5026	6.5091	1518.9
12.03	1204	78	NaN	-14.295	7.5854	2.6378	-178.47	23.232	-1.7273	12.273	-675.93	1156.5	-7.3408	842.89	1169.3	58.08	55.789	0	0	4.3808	0.8101	-15.538	-16.207	-13.555	2.274	8.0669	22.751	-9.1746	3.0841	-7.4716	6.5443	1519
12.04	1205	78	NaN	-13.756	7.6599	2.792	-178.44	23.3	-1.6549	13.131	-675.69	1156.6	-7.4643	843.12	1169.3	57.702	54.994	0	0	4.4837	0.91458	-15.541	-16.21	-12.979	2.3369	8.1397	22.82	-8.4953	3.2514	-7.4016	6.6107	1519
12.05	1206	78	NaN	-13.266	7.7395	3.0331	-178.4	23.387	-1.5761	13.677	-675.51	1156.7	-7.617	843.33	1169.4	57.34	56.541	0	0	4.6552	1.0886	-15.544	-16.212	-12.463	2.4012	8.216	22.91	-7.8074	3.4897	-7.3283	6.6978	1519
12.06	1207	78	NaN	-12.837	7.7746	3.2901	-178.34	23.49	-1.5432	14.022	-675.39	1156.9	-7.9228	843.44	1169.5	59.26	56.474	0	0	4.7611	1.196	-15.548	-16.216	-12.009	2.4861	8.2521	23.013	-7.2477	3.6821	-7.2961	6.7964	1519
12.07	1208	78	NaN	-12.164	7.8079	3.5956	-178.3	23.633	-1.4498	14.649	-675.09	1157	-8.137	843.55	1169.7	60.218	56.2	0	0	4.8683	1.3047	-15.552	-16.221	-11.305	2.564	8.2866	23.155	-6.4365	3.8687	-7.2658	6.934	1518.9
12.08	1209	78	NaN	-11.747	7.774	3.8042	-178.25	23.713	-1.3906	15.043	-675	1157	-8.2623	843.63	1169.8	58.771	56.106	0	0	5.0136	1.4521	-15.557	-16.225	-10.868	2.6246	8.2558	23.232	-5.8544	4.0767	-7.3011	7.0064	1518.9
12.09	1210	78	NaN	-11.302	7.7475	3.9739	-178.19	23.751	-1.3677	15.56	-674.77	1157.1	-8.5197	843.78	1169.9	57.336	53.836	0	0	5.0708	1.5102	-15.56	-16.228	-10.394	2.7182	8.2305	23.268	-5.3232	4.2284	-7.3291	7.0405	1518.8
12.1	1211	78	NaN	-10.842	7.723	4.1608	-178.12	23.774	-1.3535	16.055	-674.51	1157.1	-8.8145	843.96	1169.9	58.635	54.687	0	0	5.0746	1.5141	-15.561	-16.229	-9.9041	2.8151	8.2053	23.292	-4.8295	4.3292	-7.3559	7.0624	1518.7
12.11	1212	78	NaN	-10.284	7.6647	4.4178	-178.06	23.807	-1.2815	16.607	-674.28	1157.2	-8.9828	844.09	1170	56.742	55.768	0	0	5.1261	1.5663	-15.562	-16.23	-9.3189	2.9024	8.1474	23.324	-4.1928	4.4687	-7.4143	7.0941	1518.6
12.12	1213	78	NaN	-9.703	7.6058	4.6796	-178.01	23.849	-1.1986	17.185	-674.03	1157.2	-9.1169	844.18	1170.1	58.773	55.118	0	0	5.1775	1.6185	-15.562	-16.23	-8.7105	2.9833	8.0904	23.364	-3.533	4.6018	-7.4719	7.1337	1518.5
12.13	1214	78	NaN	-9.209	7.613	4.8736	-177.96	23.879	-1.1928	17.685	-673.68	1157.2	-9.4195	844.25	1170.1	57.825	53.701	0	0	5.1449	1.5854	-15.564	-16.232	-8.1861	3.0662	8.0987	23.393	-3.0411	4.6516	-7.4653	7.161	1518.2
12.14	1215	78	NaN	-8.5682	7.6574	5.2052	-177.91	23.88	-1.1622	18.213	-673.16	1157.3	-9.7185	844.39	1170.1	57.107	56.172	0	0	5.1409	1.5814	-15.566	-16.234	-7.5137	3.1437	8.1413	23.396	-2.3728	4.7251	-7.4243	7.1625	1517.9
12.15	1216	78	NaN	-8.1493	7.7118	5.4425	-177.88	23.894	-1.1191	18.49	-672.72	1157.4	-9.8644	844.43	1170.1	58.262	57.554	0	0	5.1884	1.6295	-15.567	-16.235	-7.0787	3.1902	8.1925	23.413	-1.8903	4.8197	-7.3744	7.1782	1517.5
12.16	1217	78	NaN	-7.7383	7.7619	5.6568	-177.87	23.893	-1.0576	18.77	-672.3	1157.5	-9.9453	844.47	1170.1	56.95	55.239	0	0	5.2333	1.6751	-15.568	-16.236	-6.6537	3.2192	8.238	23.416	-1.4204	4.8943	-7.3295	7.1808	1517.1
12.17	1218	78	NaN	-7.195	7.789	6.0284	-177.86	23.867	-0.95237	19.004	-671.91	1157.6	-9.9836	844.54	1170	59.869	54.898	0	0	5.2648	1.707	-15.568	-16.236	-6.0999	3.2372	8.2568	23.399	-0.83515	4.9442	-7.3112	7.1628	1516.8
12.18	1219	78	NaN	-6.6658	7.8259	6.355	-177.84	23.851	-0.88679	19.274	-671.48	1157.7	-10.15	844.6	1170	59.152	54.828	0	0	5.2143	1.6558	-15.569	-16.237	-5.5539	3.2719	8.2889	23.388	-0.33962	4.9278	-7.2798	7.151	1516.4
12.19	1220	78	NaN	-6.2375	7.9032	6.5295	-177.82	23.84	-0.86081	19.603	-670.93	1157.7	-10.364	844.63	1170	60.472	56.285	0	0	5.1399	1.5803	-15.569	-16.238	-5.1047	3.3142	8.3659	23.378	0.035135	4.8945	-7.2035	7.1399	1515.9
12.2	1221	78	NaN	-5.795	8.0287	6.723	-177.82	23.789	-0.77023	19.876	-670.26	1157.8	-10.334	844.74	1169.9	59.873	56.441	0	0	5.0419	1.4809	-15.57	-16.238	-4.6526	3.3227	8.4873	23.33	0.38931	4.8036	-7.0829	7.0921	1515.3
12.21	1222	78	NaN	-5.206	8.2267	7.0741	-177.79	23.779	-0.72581	19.919	-669.28	1157.9	-10.542	844.79	1170	58.938	55.152	0	0	4.9688	1.4067	-15.572	-16.24	-4.0534	3.3614	8.6864	23.32	0.91535	4.768	-6.8858	7.0795	1514.4
12.22	1223	78	NaN	-4.7941	8.3732	7.1723	-177.75	23.783	-0.71464	20.252	-668.53	1157.7	-10.737	844.82	1170.1	58.558	56.12	0	0	4.9214	1.3586	-15.575	-16.243	-3.621	3.4194	8.8421	23.314	1.3004	4.778	-6.7332	7.0709	1513.7
12.23	1224	78	NaN	-4.2415	8.6105	7.3656	-177.71	23.768	-0.65975	20.6	-667.52	1157.7	-10.82	844.9	1170.2	56.972	54.095	0	0	4.8651	1.3015	-15.577	-16.245	-3.0514	3.4848	9.0842	23.294	1.8137	4.7864	-6.4924	7.0491	1512.8
12.24	1225	78	NaN	-3.7826	8.8429	7.5609	-177.65	23.766	-0.61331	20.726	-666.56	1157.7	-10.864	844.94	1170.3	57.741	56.342	0	0	4.8068	1.2423	-15.578	-16.246	-2.5852	3.5432	9.3217	23.287	2.2215	4.7856	-6.2565	7.0406	1511.9
12.25	1226	78	NaN	-3.3937	9.0834	7.7021	-177.59	23.766	-0.6159	20.732	-665.53	1157.6	-11.004	844.99	1170.4	57.814	56.58	0	0	4.746	1.1807	-15.581	-16.25	-2.1901	3.6092	9.5694	23.28	2.556	4.7899	-6.012	7.0309	1510.9
12.26	1227	78	NaN	-2.9603	9.3759	7.8418	-177.52	23.737	-0.64668	20.672	-664.28	1157.6	-11.211	845.11	1170.6	58.099	56.751	0	0	4.6468	1.0801	-15.584	-16.252	-1.7502	3.6907	9.8693	23.243	2.8966	4.7707	-5.7143	6.9915	1509.8
12.27	1228	78	NaN	-2.5034	9.6885	8.1016	-177.44	23.661	-0.61948	20.322	-662.97	1157.6	-11.21	845.33	1170.6	59.194	55.653	0	0	4.5266	0.95802	-15.585	-16.253	-1.3058	3.7617	10.185	23.164	3.2208	4.7198	-5.4003	6.9105	1508.7
12.28	1229	78	NaN	-2.1674	9.8621	8.1487	-177.37	23.614	-0.59181	20.476	-662.05	1157.4	-11.196	845.47	1170.7	56.75	57.044	0	0	4.5564	0.9883	-15.588	-16.256	-0.96387	3.8351	10.365	23.111	3.5925	4.8234	-5.2231	6.855	1507.9
12.29	1230	78	NaN	-1.8511	10.019	8.2172	-177.31	23.601	-0.56374	20.508	-661.11	1157.4	-11.142	845.57	1170.8	57.671	56.143	0	0	4.5862	1.0186	-15.591	-16.259	-0.64773	3.8943	10.528	23.092	3.9385	4.9129	-5.0625	6.8328	1507.1
12.3	1231	78	NaN	-1.4735	10.19	8.2635	-177.19	23.625	-0.60568	20.591	-659.88	1157.3	-11.35	845.68	1170.9	57.576	56.955	0	0	4.5462	0.97798	-15.595	-16.263	-0.25816	4.0271	10.71	23.105	4.2881	5.0051	-4.8845	6.8417	1506
12.31	1232	78	NaN	-1.1724	10.345	8.3451	-177.09	23.661	-0.61484	20.441	-658.72	1157.2	-11.43	845.75	1171	56.861	49.834	0	0	4.5182	0.94959	-15.599	-16.267	0.04125	4.1258	10.869	23.137	4.5595	5.0754	-4.7302	6.8701	1504.9
12.32	1233	78	NaN	-0.96869	10.464	8.4521	-177.03	23.702	-0.56363	20.08	-657.77	1157.3	-11.283	845.78	1171	57.765	64.34	0	1	4.5115	0.94272	-15.603	-16.272	0.22629	4.1667	10.984	23.182	4.7378	5.1094	-4.619	6.9106	1503.9
12.33	1234	78	NaN	-0.7717	10.556	8.5393	-176.97	23.752	-0.4982	19.689	-656.78	1157.4	-11.091	845.79	1170.8	60.005	68.534	0	1	4.52	0.95141	-15.608	-16.276	0.40184	4.2011	11.07	23.238	4.9219	5.1525	-4.5378	6.9618	1502.9
12.34	1235	78	NaN	-0.51339	10.643	8.6315	-176.91	23.806	-0.44625	19.163	-655.35	1157.4	-10.932	845.85	1170.6	57.805	67.964	0	1	4.5331	0.96468	-15.612	-16.28	0.63508	4.2396	11.148	23.3	5.1682	5.2043	-4.4636	7.0203	1501.6
12.35	1236	78	NaN	-0.33938	10.658	8.6765	-176.86	23.851	-0.46953	18.807	-654.43	1157.4	-11.037	845.9	1170.5	60.263	68.034	0	1	4.5433	0.97497	-15.614	-16.282	0.80018	4.2823	11.159	23.35	5.3434	5.2573	-4.4551	7.0676	1500.7
12.36	1237	78	NaN	-0.081476	10.67	8.7571	-176.8	23.876	-0.38028	18.137	-653.12	1157.5	-10.867	845.98	1170.3	59.147	67.127	0	1	4.6097	1.0424	-15.617	-16.285	1.0269	4.3106	11.161	23.386	5.6366	5.353	-4.4564	7.1009	1499.4
12.37	1238	78	NaN	0.15488	10.691	8.7603	-176.74	23.911	-0.35459	17.77	-651.97	1157.6	-10.896	846.04	1170.3	57.839	70.234	0	1	4.7289	1.1633	-15.62	-16.288	1.2512	4.3575	11.175	23.426	5.98	5.5208	-4.4447	7.1379	1498.3
12.38	1239	78	NaN	0.3632	10.724	8.7564	-176.71	23.918	-0.31975	17.46	-650.94	1157.7	-10.865	846.1	1170.2	59.426	69.303	0	1	4.8344	1.2703	-15.624	-16.292	1.4472	4.3721	11.203	23.439	6.2815	5.6425	-4.421	7.1477	1497.4
12.39	1240	78	NaN	0.5833	10.758	8.8064	-176.7	23.904	-0.27766	16.916	-649.76	1157.9	-10.811	846.17	1170.1	57.83	71.507	0	1	4.9258	1.3631	-15.628	-16.296	1.6452	4.3646	11.228	23.434	6.571	5.7278	-4.399	7.138	1496.2
12.4	1241	78	NaN	0.83298	10.776	8.8946	-176.65	23.903	-0.30627	16.157	-648.38	1158.1	-11.01	846.2	1170.2	57.671	71.751	0	1	5.0912	1.5309	-15.632	-16.3	1.8743	4.3864	11.238	23.441	6.9655	5.9173	-4.3944	7.1404	1494.9
12.41	1242	78	NaN	0.98214	10.78	8.9732	-176.7	23.819	-0.18294	15.506	-647.46	1158.4	-10.614	846.31	1170	57.818	72.062	0	1	5.2221	1.6638	-15.636	-16.305	1.9839	4.3032	11.227	23.372	7.2061	5.967	-4.4095	7.0674	1494
12.42	1243	78	NaN	1.2102	10.751	8.8019	-176.7	23.826	-0.19648	15.718	-646.51	1158.4	-10.666	846.26	1170.1	57.667	71.832	0	1	5.2221	1.6638	-15.638	-16.306	2.2227	4.3132	11.2	23.376	7.4448	5.977	-4.4376	7.0701	1493
12.43	1244	78	NaN	1.4514	10.686	8.693	-176.74	23.782	-0.16588	15.567	-645.39	1158.6	-10.461	846.24	1170.1	59.739	71.459	0	1	5.2351	1.6769	-15.639	-16.307	2.4511	4.2619	11.13	23.339	7.6862	5.9388	-4.5091	7.0316	1491.9
12.44	1245	78	NaN	1.6254	10.617	8.6446	-176.76	23.77	-0.19888	15.29	-644.56	1158.7	-10.423	846.21	1170.1	59.071	69.407	0	1	5.2567	1.6988	-15.639	-16.307	2.6135	4.23	11.055	23.331	7.8702	5.9288	-4.584	7.0241	1491
12.45	1246	78	NaN	1.751	10.553	8.6474	-176.77	23.773	-0.24631	14.92	-643.93	1158.9	-10.404	846.15	1170.2	58.597	70.521	0	1	5.3434	1.7868	-15.641	-16.309	2.7247	4.2023	10.987	23.339	8.0681	5.989	-4.6532	7.0302	1490.3
12.46	1247	78	NaN	1.8744	10.508	8.6739	-176.8	23.771	-0.26942	14.435	-643.2	1159.1	-10.225	846.07	1170.2	59.03	67.234	0	1	5.43	1.8747	-15.642	-16.31	2.8231	4.1493	10.935	23.344	8.2531	6.024	-4.7072	7.034	1489.5
12.47	1248	78	NaN	2.0044	10.501	8.6794	-176.83	23.799	-0.3391	13.91	-642.23	1159.3	-10.067	845.93	1170.1	58.131	64.147	0	1	5.4809	1.9263	-15.645	-16.313	2.9275	4.0959	10.918	23.382	8.4084	6.0222	-4.7268	7.0696	1488.4
12.48	1249	78	NaN	2.0901	10.511	8.6888	-176.81	23.841	-0.41877	13.539	-641.56	1159.5	-10.097	845.81	1170.2	58.752	64.484	0	1	5.5023	1.9481	-15.646	-16.314	3.0005	4.0975	10.922	23.43	8.5028	6.0456	-4.7239	7.1162	1487.6
12.49	1250	78	NaN	2.0663	10.445	8.8141	-176.83	23.88	-0.4587	12.796	-641.12	1159.8	-9.9533	845.67	1170.1	59.954	59.987	0	1	5.4752	1.9206	-15.644	-16.312	2.9429	4.046	10.844	23.481	8.4182	5.9665	-4.8003	7.1686	1487
12.5	1251	78	NaN	2.2499	10.394	8.6079	-176.85	23.922	-0.54603	13.053	-640.42	1159.7	-9.8579	845.48	1170.1	58.805	60.357	0	0	5.4636	1.9087	-15.643	-16.312	3.1332	4.0335	10.794	23.522	8.5968	5.9422	-4.8492	7.2106	1486.1
12.51	1252	78	NaN	2.4071	10.346	8.4306	-176.86	23.957	-0.66602	13.293	-639.87	1159.6	-9.9114	845.34	1170.1	56.534	58.027	0	0	5.46	1.9052	-15.643	-16.311	3.3022	4.031	10.749	23.553	8.7622	5.9361	-4.8933	7.2424	1485.4
12.52	1253	78	NaN	2.4893	10.303	8.3732	-176.88	23.964	-0.80251	13.208	-639.45	1159.6	-10.038	845.23	1170	58.363	56.803	0	0	5.477	1.9224	-15.643	-16.311	3.3863	4.0156	10.705	23.561	8.8633	5.9379	-4.9377	7.2502	1484.9
12.53	1254	78	NaN	2.5674	10.282	8.3365	-176.92	23.938	-0.93408	13.058	-638.98	1159.6	-10.086	845.12	1169.9	57.567	55.255	0	0	5.4766	1.922	-15.643	-16.311	3.4608	3.9777	10.681	23.539	8.9374	5.8997	-4.9619	7.2283	1484.3
12.54	1255	78	NaN	2.6139	10.298	8.339	-176.97	23.907	-1.0212	12.883	-638.6	1159.6	-9.9917	845.03	1169.8	56.888	57.574	0	0	5.4604	1.9055	-15.642	-16.31	3.4972	3.9107	10.692	23.513	8.9576	5.8162	-4.9493	7.2027	1483.8
12.55	1256	78	NaN	2.5667	10.283	8.5159	-176.97	23.913	-1.1394	12.135	-638.39	1159.8	-10.284	844.93	1169.9	58.713	56.732	0	0	5.4287	1.8733	-15.641	-16.309	3.4326	3.8998	10.671	23.526	8.8613	5.7732	-4.9697	7.2172	1483.5
12.56	1257	78	NaN	2.6139	10.316	8.5593	-177.02	23.873	-1.133	11.7	-638.03	1160	-10.032	844.76	1169.7	56.638	54.653	0	0	5.3812	1.8252	-15.639	-16.307	3.4536	3.8214	10.693	23.497	8.8348	5.6465	-4.9465	7.1898	1483
12.57	1258	78	NaN	2.6585	10.306	8.4951	-177.02	23.902	-1.2044	11.652	-637.91	1160	-10.117	844.53	1169.7	59.081	54.822	0	0	5.334	1.7772	-15.639	-16.307	3.4998	3.8167	10.681	23.526	8.8338	5.5939	-4.9572	7.219	1482.6
12.58	1259	78	NaN	2.693	10.268	8.4245	-177.04	23.925	-1.2266	11.665	-637.94	1160	-10.074	844.31	1169.7	57.574	56.323	0	0	5.2919	1.7345	-15.638	-16.306	3.5333	3.8044	10.643	23.55	8.8252	5.539	-4.9946	7.2439	1482.4
12.59	1260	78	NaN	2.7535	10.253	8.3276	-177.06	23.926	-1.1902	11.763	-637.98	1160	-9.8204	844.06	1169.6	58.953	56.029	0	0	5.2647	1.707	-15.636	-16.304	3.5879	3.773	10.624	23.555	8.8526	5.48	-5.012	7.251	1482.2
12.6	1261	78	NaN	2.8475	10.288	8.1639	-177.06	23.951	-1.2065	12.076	-638.01	1160	-9.7476	843.72	1169.5	58.916	56.081	0	0	5.2832	1.7257	-15.635	-16.303	3.6913	3.7845	10.656	23.583	8.9745	5.5103	-4.9788	7.2795	1481.9
12.61	1262	78	NaN	2.8359	10.32	8.2054	-177.04	23.968	-1.2215	11.855	-638.07	1160.1	-9.7518	843.5	1169.5	57.44	55.124	0	0	5.3266	1.7698	-15.634	-16.303	3.6714	3.7912	10.68	23.608	8.998	5.5609	-4.9546	7.3057	1481.8
12.62	1263	78	NaN	2.8298	10.345	8.2147	-177.03	23.98	-1.1971	11.785	-638.25	1160.3	-9.6234	843.22	1169.4	58.651	55.275	0	0	5.3428	1.7862	-15.638	-16.306	3.6577	3.8017	10.696	23.629	9.0005	5.588	-4.9416	7.323	1481.7
12.63	1264	78	NaN	2.8423	10.352	8.1754	-176.96	24	-1.2077	11.905	-638.68	1160.5	-9.6576	842.8	1169.4	58.747	55.961	0	0	5.3591	1.8027	-15.641	-16.309	3.6762	3.8744	10.697	23.655	9.0352	5.6771	-4.9441	7.3462	1481.7
12.64	1265	78	NaN	2.8034	10.29	8.2128	-176.92	23.985	-1.1494	11.82	-639.3	1160.7	-9.4599	842.43	1169.3	57.736	55.127	0	0	5.4572	1.9023	-15.644	-16.312	3.6262	3.9028	10.624	23.651	9.0834	5.8051	-5.0198	7.3389	1481.9
12.65	1266	78	NaN	2.8261	10.251	8.2044	-176.86	23.944	-1.0826	11.938	-639.94	1160.8	-9.2587	842.03	1169.2	58.335	55.237	0	0	5.5257	1.9718	-15.647	-16.315	3.6456	3.9592	10.576	23.619	9.1713	5.9311	-5.071	7.3036	1482.1
12.66	1267	78	NaN	2.9351	10.281	8.1476	-176.73	23.899	-1.0865	12.262	-640.65	1160.9	-9.3492	841.42	1169.1	57.423	55.235	0	0	5.546	1.9924	-15.65	-16.318	3.7705	4.1093	10.6	23.58	9.3165	6.1017	-5.0505	7.2622	1482.2
12.67	1268	78	NaN	2.9949	10.312	8.2212	-176.54	23.86	-1.1529	12.181	-641.63	1161.1	-9.6907	840.64	1169.1	59.79	56.138	0	0	5.6023	2.0495	-15.649	-16.318	3.8403	4.3057	10.619	23.553	9.4427	6.3552	-5.0305	7.2356	1482.4
12.68	1269	78	NaN	3.0472	10.329	8.1858	-176.45	23.804	-1.111	12.374	-642.2	1161.2	-9.6481	840.23	1169	56.91	54.972	0	0	5.6619	2.11	-15.648	-16.316	3.8983	4.3988	10.629	23.505	9.5602	6.5087	-5.019	7.1887	1482.6
12.69	1270	78	NaN	3.0541	10.323	8.2169	-176.34	23.754	-0.97228	12.273	-643.23	1161.4	-9.329	839.44	1168.9	56.816	57.193	0	0	5.672	2.1203	-15.646	-16.314	3.8888	4.4901	10.612	23.464	9.5608	6.6103	-5.0333	7.1505	1482.8
12.7	1271	78	NaN	3.0639	10.317	8.235	-176.24	23.677	-0.98745	12.199	-644.08	1161.5	-9.4712	838.95	1168.8	56.624	55.897	0	0	5.7124	2.1612	-15.644	-16.312	3.901	4.5926	10.6	23.394	9.6134	6.7538	-5.0436	7.0818	1483.2
12.71	1272	78	NaN	3.1056	10.325	8.2027	-176.14	23.591	-1.0459	12.324	-644.85	1161.6	-9.7543	838.5	1168.8	58.336	55.809	0	0	5.7801	2.2299	-15.642	-16.31	3.9583	4.7091	10.603	23.313	9.7385	6.939	-5.0388	7.0029	1483.5
12.72	1273	78	NaN	3.1225	10.318	8.1706	-176.04	23.467	-1.0376	12.459	-645.88	1161.7	-9.8199	837.89	1168.7	58.24	56.553	0	0	5.7731	2.2228	-15.64	-16.308	3.9827	4.8184	10.588	23.197	9.7558	7.0412	-5.0523	6.8884	1484
12.73	1274	78	NaN	3.1171	10.317	8.1485	-175.95	23.316	-0.95144	12.538	-647.1	1161.8	-9.6311	837.12	1168.5	57.305	55.729	0	0	5.692	2.1405	-15.639	-16.307	3.9728	4.9106	10.576	23.057	9.6648	7.0511	-5.0626	6.7499	1484.4
12.74	1275	78	NaN	3.2323	10.429	8.0323	-175.85	23.248	-0.90349	12.929	-647.76	1161.8	-9.602	836.42	1168.5	58.497	56.567	0	0	5.7122	2.1611	-15.638	-16.307	4.102	5.0158	10.687	22.989	9.8142	7.1769	-4.9517	6.6829	1484.4
12.75	1276	78	NaN	3.1764	10.432	8.0903	-175.7	23.073	-0.92213	12.877	-649.15	1162	-9.808	835.55	1168.3	57.741	55.545	0	0	5.7023	2.151	-15.637	-16.306	4.0518	5.1756	10.673	22.832	9.7541	7.3266	-4.9642	6.5261	1484.9
12.76	1277	78	NaN	3.269	10.551	8.0628	-175.59	22.968	-0.96354	13.074	-649.83	1162.1	-10.034	834.92	1168.2	57.298	55.209	0	0	5.5705	2.0173	-15.635	-16.303	4.1607	5.3011	10.787	22.732	9.7312	7.3183	-4.8481	6.4285	1484.9
12.77	1278	78	NaN	3.318	10.605	8.0279	-175.51	22.888	-0.93786	13.285	-650.61	1162.2	-10.02	834.23	1168.2	58.423	55.73	0	0	5.4624	1.9076	-15.633	-16.301	4.2172	5.3919	10.836	22.656	9.6797	7.2995	-4.7974	6.3547	1485
12.78	1279	78	NaN	3.2933	10.583	8.0607	-175.39	22.759	-0.96879	13.372	-651.85	1162.4	-10.198	833.36	1168.1	59.589	55.949	0	0	5.3684	1.8122	-15.632	-16.3	4.2025	5.5162	10.803	22.539	9.5709	7.3284	-4.8294	6.2393	1485.4
12.79	1280	78	NaN	3.2892	10.575	8.0753	-175.28	22.601	-1.0054	13.583	-653.08	1162.6	-10.389	832.47	1167.9	58.311	57.056	0	0	5.306	1.7489	-15.63	-16.298	4.2137	5.6413	10.781	22.394	9.5198	7.3902	-4.8487	6.0965	1485.7
12.8	1281	78	NaN	3.372	10.632	7.9899	-175.24	22.468	-0.93814	14.095	-653.75	1162.6	-10.203	831.77	1167.8	57.447	57.157	0	0	5.2433	1.6852	-15.627	-16.296	4.3091	5.6974	10.832	22.268	9.5524	7.3826	-4.795	5.972	1485.7
12.81	1282	78	NaN	3.3628	10.598	8.0295	-175.2	22.316	-0.91906	14.225	-654.58	1162.8	-10.143	831.1	1167.7	57.228	57.512	0	0	5.1047	1.5446	-15.627	-16.296	4.3025	5.7423	10.789	22.125	9.4072	7.2869	-4.8382	5.8298	1485.9
12.82	1283	78	NaN	3.3109	10.515	8.0884	-175.08	22.083	-1.1541	14.394	-655.93	1163.1	-10.859	830.22	1167.7	57.931	57.03	0	0	4.9453	1.3829	-15.627	-16.295	4.2843	5.8974	10.69	21.907	9.2297	7.2804	-4.9366	5.6123	1486.4
12.83	1284	78	NaN	3.2796	10.446	8.1077	-175.07	21.902	-1.1557	14.593	-656.88	1163.4	-10.811	829.5	1167.6	56.79	55.788	0	0	4.7525	1.1872	-15.625	-16.293	4.2588	5.9135	10.608	21.74	9.0113	7.1008	-5.0167	5.4466	1486.6
12.84	1285	78	NaN	3.2749	10.385	8.0787	-175.03	21.747	-1.1723	14.975	-657.7	1163.6	-10.853	828.8	1167.5	57.379	53.951	0	0	4.6399	1.073	-15.625	-16.293	4.2703	5.9648	10.536	21.596	8.9102	7.0377	-5.0891	5.3032	1486.7
12.85	1286	78	NaN	3.2094	10.27	8.1305	-174.95	21.556	-1.24	15.22	-658.87	1163.9	-11.075	828.01	1167.4	59.373	55.156	0	0	4.5544	0.98623	-15.625	-16.293	4.2225	6.0587	10.404	21.422	8.7769	7.0449	-5.2206	5.1288	1487.1
12.86	1287	78	NaN	3.1523	10.167	8.1602	-174.89	21.339	-1.2694	15.593	-660.09	1164.3	-11.165	827.2	1167.3	56.678	56.478	0	0	4.4832	0.91401	-15.625	-16.293	4.183	6.1388	10.284	21.222	8.6662	7.0528	-5.3412	4.9293	1487.5
12.87	1288	78	NaN	3.2585	10.209	7.955	-174.89	21.173	-1.2004	16.621	-660.61	1164.3	-10.93	826.58	1167.2	57.747	57.291	0	0	4.3622	0.7913	-15.624	-16.293	4.3198	6.1679	10.32	21.062	8.682	6.9592	-5.3043	4.7693	1487.5
12.88	1289	78	NaN	3.254	10.229	8.0048	-174.85	21.055	-1.33	16.8	-661.25	1164.7	-11.307	826	1167.2	58.521	56.819	0	0	4.1967	0.62333	-15.624	-16.292	4.3367	6.2304	10.327	20.958	8.5334	6.8537	-5.2963	4.6657	1487.5
12.89	1290	78	NaN	3.2925	10.274	8.0997	-174.86	20.863	-1.3402	17.027	-662.07	1165.2	-11.299	825.12	1167.1	57.936	52.685	0	0	4.0587	0.48329	-15.623	-16.291	4.3836	6.2358	10.348	20.789	8.4423	6.7191	-5.2744	4.4975	1487.5
12.9	1291	78	NaN	3.2391	10.248	8.2209	-174.87	20.68	-1.3115	16.97	-662.8	1165.6	-11.199	824.58	1167	58.168	54.973	0	0	3.9473	0.37026	-15.622	-16.29	4.324	6.2186	10.302	20.625	8.2713	6.5888	-5.3196	4.335	1487.7
12.91	1292	78	NaN	3.3065	10.267	8.1923	-174.85	20.46	-1.381	17.465	-663.44	1165.8	-11.413	824.06	1166.9	58.148	57.396	0	0	3.233	-0.35443	-15.619	-16.287	4.4187	6.2612	10.307	20.42	7.6517	5.9068	-5.3114	4.1332	1487.8
12.92	1293	78	NaN	3.4124	10.29	8.1121	-174.84	20.251	-1.4329	18.108	-663.99	1166	-11.597	823.55	1166.7	55.526	57.148	0	0	2.6677	-0.928	-15.617	-16.285	4.5563	6.3063	10.32	20.221	7.2241	5.3783	-5.2964	3.936	1487.8
12.93	1294	78	NaN	3.4577	10.278	8.0879	-174.86	20.07	-1.3868	18.47	-664.46	1166.1	-11.524	823.09	1166.6	58.903	54.9	0	0	2.7253	-0.86961	-15.62	-16.288	4.6128	6.2997	10.3	20.048	7.3381	5.4301	-5.3201	3.7595	1487.9
12.94	1295	78	NaN	3.5206	10.296	8.0528	-174.89	19.846	-1.3781	18.924	-664.89	1166.1	-11.604	822.53	1166.5	57.285	55.518	0	0	2.684	-0.91145	-15.621	-16.29	4.6964	6.2874	10.311	19.831	7.3804	5.3759	-5.3104	3.5415	1487.7
12.95	1296	78	NaN	3.5707	10.326	7.9926	-174.91	19.665	-1.4572	19.334	-665.03	1166.2	-11.889	822.3	1166.5	56.391	56.345	0	0	2.5919	-1.005	-15.622	-16.29	4.7733	6.292	10.338	19.653	7.3651	5.287	-5.2833	3.3628	1487.7
12.96	1297	78	NaN	3.6145	10.371	7.9863	-174.93	19.48	-1.4613	19.571	-665.07	1166.2	-12.004	822.06	1166.4	59.193	54.816	0	0	2.5837	-1.0132	-15.624	-16.292	4.8308	6.2894	10.379	19.472	7.4145	5.2762	-5.2448	3.1799	1487.5
12.97	1298	78	NaN	3.6589	10.422	7.9996	-174.92	19.292	-1.5086	19.835	-665.02	1166.2	-12.325	821.72	1166.3	55.827	54.533	0	0	2.5753	-1.0218	-15.626	-16.294	4.8981	6.3217	10.429	19.285	7.4734	5.3	-5.1973	2.9909	1487.1
12.98	1299	78	NaN	3.7015	10.443	8.0052	-174.92	19.147	-1.5187	20.087	-664.96	1166.1	-12.505	821.4	1166.3	56.101	54.084	0	0	2.5347	-1.063	-15.63	-16.298	4.9577	6.3345	10.45	19.141	7.4924	5.2715	-5.1801	2.8422	1486.7
12.99	1300	78	NaN	3.7419	10.422	7.9778	-174.93	19.039	-1.495	20.372	-664.91	1166	-12.559	821.16	1166.2	57.157	57.707	0	0	2.5112	-1.0868	-15.633	-16.301	5.0114	6.3395	10.431	19.03	7.5226	5.2527	-5.2023	2.729	1486.4
13	1301	78	NaN	3.777	10.373	7.9399	-174.93	18.918	-1.4654	20.663	-664.88	1165.8	-12.621	820.97	1166.1	59.131	55.064	0	0	2.5146	-1.0834	-15.634	-16.302	5.0603	6.3567	10.384	18.907	7.5749	5.2733	-5.2495	2.6053	1486.2
13.01	1302	78	NaN	3.7979	10.326	7.9936	-174.95	18.748	-1.3761	20.672	-664.79	1165.7	-12.489	820.91	1165.9	54.512	55.075	0	0	2.4972	-1.1011	-15.637	-16.305	5.0766	6.3256	10.333	18.741	7.5737	5.2245	-5.3039	2.4364	1486.1
13.02	1303	78	NaN	3.8593	10.248	7.9175	-174.9	18.677	-1.5389	21.189	-664.52	1165.3	-13.241	820.72	1165.9	61.431	56.306	0	0	2.4674	-1.1313	-15.64	-16.308	5.1872	6.4275	10.271	18.655	7.6546	5.2962	-5.3688	2.3467	1485.6
13.03	1304	78	NaN	3.8762	10.237	7.8986	-174.91	18.601	-1.5791	21.5	-664	1164.9	-13.586	820.58	1165.9	63.268	57.006	0	0	2.4032	-1.1964	-15.643	-16.311	5.2301	6.4408	10.276	18.562	7.6333	5.2443	-5.3669	2.2505	1485
13.04	1305	78	NaN	3.8909	10.27	7.8571	-174.95	18.524	-1.5525	21.919	-663.32	1164.4	-13.733	820.49	1165.8	63.505	55.809	0	0	2.3844	-1.2155	-15.646	-16.314	5.2673	6.4261	10.327	18.468	7.6517	5.2107	-5.3196	2.1534	1484.2
13.05	1306	78	NaN	3.908	10.312	7.8771	-174.99	18.462	-1.4998	22.107	-662.73	1164	-13.769	820.45	1165.8	64.224	55.166	1	0	2.4061	-1.1934	-15.649	-16.317	5.2936	6.3915	10.38	18.394	7.6998	5.1981	-5.2685	2.0771	1483.6
13.06	1307	78	NaN	3.8884	10.34	7.9156	-175.03	18.427	-1.4432	22.176	-662.28	1163.8	-13.776	820.43	1165.8	66.516	53.371	1	0	2.3199	-1.2809	-15.65	-16.318	5.2774	6.36	10.419	18.348	7.5973	5.0791	-5.2312	2.0306	1483.1
13.07	1308	78	NaN	3.7972	10.357	7.8712	-175.05	18.416	-1.3828	22.52	-661.81	1163.4	-13.815	820.41	1165.8	68.206	54.894	1	0	2.1305	-1.4731	-15.649	-16.317	5.2015	6.3538	10.449	18.323	7.332	4.8807	-5.2004	2.006	1482.7
13.08	1309	78	NaN	3.7086	10.372	7.933	-175.1	18.42	-1.2997	22.675	-661.11	1163	-13.845	820.41	1165.8	68.547	56.476	1	0	2.0015	-1.604	-15.635	-16.303	5.1206	6.316	10.478	18.313	7.1222	4.7121	-5.1567	2.0101	1482
13.09	1310	78	NaN	3.5737	10.323	8.05	-175.09	18.473	-1.3645	22.59	-660.86	1162.9	-14.275	820.42	1165.9	69.648	55.172	1	0	1.9026	-1.7043	-15.623	-16.291	4.9994	6.3332	10.439	18.357	6.902	4.6289	-5.1839	2.0666	1481.7
13.1	1311	78	NaN	3.5816	10.391	7.9864	-175.1	18.503	-1.3838	23.15	-660.25	1162.5	-14.566	820.45	1166	69.461	55.33	1	0	1.8653	-1.7421	-15.619	-16.288	5.0407	6.3575	10.524	18.37	6.906	4.6154	-5.0954	2.0826	1481.2
13.11	1312	78	NaN	3.5107	10.486	8.0162	-175.12	18.526	-1.3711	23.539	-659.44	1162.1	-14.817	820.53	1166	70.627	55.13	1	0	1.8767	-1.7306	-15.618	-16.286	4.9953	6.3642	10.637	18.374	6.872	4.6336	-4.981	2.088	1480.5
13.12	1313	78	NaN	3.3509	10.556	8.2071	-175.13	18.547	-1.3211	23.41	-658.7	1161.8	-14.987	820.62	1166	71.296	57.951	1	0	1.9158	-1.6909	-15.618	-16.287	4.8377	6.3577	10.717	18.386	6.7536	4.6668	-4.9015	2.0998	1479.8
13.13	1314	78	NaN	3.1573	10.599	8.4853	-175.12	18.581	-1.2667	22.933	-658.04	1161.8	-15.136	820.68	1166	71.36	55.323	1	0	2.0079	-1.5975	-15.62	-16.288	4.6321	6.3538	10.763	18.417	6.64	4.7564	-4.8565	2.1288	1479.2
13.14	1315	78	NaN	2.9774	10.64	8.6902	-175.11	18.64	-1.2672	22.677	-657.26	1161.5	-15.437	820.76	1166.1	71.318	54.977	1	0	2.1005	-1.5036	-15.621	-16.289	4.4546	6.3667	10.817	18.463	6.5551	4.8631	-4.8043	2.1739	1478.5
13.15	1316	78	NaN	2.9814	10.627	8.5225	-175.1	18.65	-1.2142	23.379	-656.82	1161.1	-15.535	820.88	1166.1	70.708	57.015	1	0	2.2325	-1.3696	-15.621	-16.289	4.4899	6.4085	10.821	18.456	6.7224	5.0389	-4.7995	2.1668	1478.2
13.16	1317	78	NaN	2.8544	10.527	8.3939	-175.05	18.714	-1.2025	23.915	-656.53	1160.6	-15.876	821.01	1166.1	71.032	55.58	1	0	2.3339	-1.2667	-15.62	-16.288	4.3971	6.496	10.741	18.501	6.731	5.2293	-4.8789	2.2134	1478.1
13.17	1318	78	NaN	2.7416	10.527	8.368	-175.02	18.762	-1.1284	24.05	-656.15	1160.4	-15.924	821.07	1166.1	70.892	55.257	1	0	2.388	-1.2118	-15.618	-16.287	4.2916	6.5326	10.749	18.54	6.6796	5.3208	-4.8692	2.2533	1477.8
13.18	1319	78	NaN	2.5729	10.673	8.4781	-174.98	18.81	-1.0497	23.709	-655.4	1160.3	-15.971	821.15	1166.1	70.516	55.629	1	0	2.4709	-1.1277	-15.616	-16.285	4.1123	6.5561	10.897	18.586	6.5832	5.4284	-4.7189	2.3012	1477.1
13.19	1320	78	NaN	2.3923	10.88	8.6506	-174.94	18.856	-1.0155	23.147	-654.53	1160.3	-16.138	821.24	1166.1	75.668	56.313	1	0	2.5664	-1.0308	-15.614	-16.282	3.9172	6.5826	11.105	18.631	6.4836	5.5517	-4.5091	2.3494	1476.3
13.2	1321	78	NaN	2.2634	11.049	8.7862	-174.91	18.893	-1.0191	22.681	-653.9	1160.3	-16.349	821.32	1166.1	77.247	56.763	1	0	2.6849	-0.91057	-15.61	-16.278	3.7789	6.6105	11.274	18.668	6.4638	5.6999	-4.3365	2.3897	1475.7
13.21	1322	78	NaN	2.1498	11.171	8.8483	-174.87	18.935	-0.99022	22.403	-653.37	1160.3	-16.467	821.37	1166.2	78.48	56.769	1	0	2.7819	-0.81213	-15.607	-16.275	3.6596	6.6422	11.398	18.708	6.4416	5.83	-4.2089	2.4334	1475.3
13.22	1323	78	NaN	1.9983	11.204	8.8305	-174.82	18.945	-0.95239	22.289	-652.86	1160.2	-16.619	821.54	1166.1	81.4	56.863	1	0	2.8603	-0.73265	-15.603	-16.271	3.5099	6.6877	11.434	18.714	6.3702	5.9551	-4.1688	2.4429	1474.9
13.23	1324	78	NaN	1.8927	11.144	8.7775	-174.79	18.969	-0.91674	22.321	-652.65	1160.1	-16.716	821.62	1166.1	82.342	57.75	1	0	2.9194	-0.67261	-15.6	-16.268	3.4095	6.7304	11.38	18.733	6.3289	6.0578	-4.2199	2.4651	1474.8
13.24	1325	78	NaN	1.7323	11.025	8.8094	-174.74	18.992	-0.90757	22.101	-652.53	1160.1	-16.888	821.68	1166.2	82.759	59.483	1	0	2.9599	-0.63152	-15.596	-16.264	3.2473	6.7725	11.262	18.755	6.2072	6.1409	-4.3338	2.4905	1474.7
13.25	1326	78	NaN	1.6025	10.956	8.8714	-174.68	18.998	-0.87333	21.722	-652.19	1160.1	-17.058	821.79	1166.1	81.948	59.759	1	0	3.0605	-0.52949	-15.591	-16.259	3.1096	6.8243	11.191	18.764	6.1701	6.2948	-4.4002	2.5046	1474.5
13.26	1327	78	NaN	1.5113	10.934	8.9197	-174.62	18.988	-0.82219	21.347	-651.75	1160.2	-17.183	821.94	1166.1	82.094	58.401	1	0	3.158	-0.43051	-15.585	-16.253	3.009	6.8754	11.164	18.758	6.1671	6.4449	-4.4209	2.5046	1474.2
13.27	1328	78	NaN	1.3861	10.885	8.9701	-174.57	18.97	-0.79764	20.953	-651.47	1160.3	-17.311	822.1	1166.1	82.417	58.469	1	0	3.2255	-0.36204	-15.579	-16.247	2.8735	6.9157	11.11	18.745	6.0991	6.5536	-4.4694	2.4978	1474.1
13.28	1329	78	NaN	1.1807	10.81	9.0965	-174.49	18.938	-0.78279	20.134	-651.13	1160.4	-17.565	822.31	1166	82.396	57.222	1	0	3.3497	-0.23602	-15.574	-16.242	2.6464	6.979	11.025	18.723	5.9961	6.7429	-4.5482	2.4812	1473.9
13.29	1330	78	NaN	1.0823	10.719	9.1106	-174.44	18.95	-0.73385	19.769	-650.94	1160.5	-17.616	822.35	1166	82.766	59.994	1	0	3.5038	-0.07969	-15.568	-16.236	2.5359	7.0142	10.934	18.735	6.0397	6.9346	-4.6346	2.499	1473.8
13.3	1331	78	NaN	1.029	10.617	9.0624	-174.41	18.924	-0.67376	19.585	-650.72	1160.4	-17.6	822.47	1165.9	82.702	61.058	1	0	3.5943	0.012088	-15.559	-16.227	2.4749	7.0404	10.831	18.71	6.0692	7.0525	-4.728	2.4828	1473.7
13.31	1332	78	NaN	0.93041	10.497	9.0399	-174.35	18.941	-0.683	19.28	-650.55	1160.4	-17.82	822.52	1166	83.38	58.937	1	0	3.6847	0.10387	-15.549	-16.218	2.3731	7.097	10.713	18.726	6.0578	7.2009	-4.8362	2.508	1473.6
13.32	1333	78	NaN	0.82321	10.331	9.0261	-174.28	18.958	-0.70066	18.866	-650.38	1160.4	-18.089	822.59	1166	84.116	60.743	1	0	3.7752	0.19565	-15.54	-16.208	2.2604	7.1612	10.549	18.739	6.0355	7.3569	-4.9905	2.5309	1473.4
13.33	1334	78	NaN	0.74153	10.141	9.0108	-174.22	18.95	-0.67658	18.439	-650.23	1160.3	-18.22	822.7	1166	84.663	61.006	1	0	3.8317	0.25301	-15.533	-16.201	2.1673	7.2104	10.362	18.729	5.999	7.4634	-5.1709	2.5274	1473.4
13.34	1335	78	NaN	0.65971	9.9802	9.0293	-174.16	18.958	-0.62564	17.978	-650.16	1160.2	-18.242	822.76	1166	85.351	59.046	1	0	3.8351	0.25643	-15.531	-16.199	2.0684	7.2496	10.204	18.735	5.9035	7.506	-5.3278	2.5352	1473.4
13.35	1336	78	NaN	0.50195	9.7345	9.1287	-174.07	18.994	-0.57412	17.045	-650.16	1160.2	-18.331	822.78	1166	85.755	60.397	1	0	3.9574	0.38058	-15.522	-16.19	1.8777	7.3042	9.961	18.768	5.8352	7.6848	-5.5608	2.578	1473.4
13.36	1337	78	NaN	0.4105	9.5666	9.1895	-173.99	19.022	-0.56638	16.487	-650.16	1160.1	-18.489	822.79	1166	85.627	60.038	1	0	4.0865	0.51151	-15.511	-16.179	1.7708	7.3684	9.798	18.791	5.8572	7.8799	-5.7128	2.6121	1473.4
13.37	1338	78	NaN	0.29405	9.3765	9.2567	-173.93	19.029	-0.53712	15.984	-650.21	1160	-18.546	822.85	1166	84.525	58.075	1	0	4.0391	0.46348	-15.505	-16.173	1.6369	7.4116	9.611	18.794	5.676	7.8751	-5.8938	2.6212	1473.5
13.38	1339	78	NaN	0.25916	9.2366	9.2335	-173.84	19.036	-0.54232	15.697	-650.02	1159.7	-18.736	822.93	1166.1	84.011	57.285	1	0	3.902	0.32432	-15.496	-16.165	1.5983	7.4997	9.4822	18.791	5.5003	7.824	-6.0142	2.6262	1473.4
13.39	1340	78	NaN	0.24148	9.1487	9.215	-173.76	19.023	-0.51111	15.413	-649.73	1159.5	-18.793	823.01	1166	82.679	57.986	1	0	3.6838	0.1029	-15.486	-16.154	1.572	7.5709	9.4046	18.767	5.2558	7.6738	-6.0813	2.6132	1473.2
13.4	1341	78	NaN	0.1517	9.0766	9.2974	-173.71	18.983	-0.42722	14.851	-649.5	1159.3	-18.645	823.12	1166	80.936	59.225	1	0	3.5714	-0.011127	-15.48	-16.148	1.4547	7.5919	9.3354	18.725	5.0261	7.5808	-6.1448	2.5762	1473
13.41	1342	78	NaN	0.0052113	8.9953	9.4242	-173.63	18.965	-0.42326	14.007	-649.23	1159.2	-18.771	823.22	1166	80.115	58.755	1	0	3.5579	-0.024805	-15.479	-16.147	1.2805	7.6489	9.2597	18.701	4.8384	7.6241	-6.2195	2.5537	1472.8
13.42	1343	78	NaN	-0.10704	8.9464	9.4552	-173.57	18.977	-0.43043	13.578	-649.06	1159	-18.89	823.25	1166	75.618	56.586	1	0	3.442	-0.14238	-15.475	-16.143	1.1563	7.6952	9.2183	18.705	4.5983	7.5528	-6.2568	2.5616	1472.7
13.43	1344	78	NaN	-0.18041	8.9033	9.4424	-173.56	18.984	-0.36548	13.314	-648.93	1158.9	-18.716	823.24	1166	74.345	56.481	1	0	3.3455	-0.24033	-15.471	-16.139	1.066	7.6891	9.1811	18.706	4.4115	7.4488	-6.2902	2.5668	1472.5
13.44	1345	78	NaN	-0.24989	8.8985	9.4059	-173.5	19.024	-0.40318	13.02	-648.52	1158.7	-18.888	823.24	1166.1	73.19	57.587	1	0	3.3353	-0.25063	-15.469	-16.137	0.99208	7.7391	9.1863	18.736	4.3274	7.4884	-6.283	2.5989	1472.1
13.45	1346	78	NaN	-0.33028	8.8866	9.4142	-173.46	19.062	-0.43969	12.653	-648.15	1158.6	-19.038	823.24	1166.2	71.754	56.418	1	0	3.2367	-0.35073	-15.466	-16.134	0.9036	7.776	9.1823	18.767	4.1403	7.4252	-6.2836	2.6325	1471.7
13.46	1347	78	NaN	-0.42348	8.8218	9.4463	-173.43	19.1	-0.45435	12.25	-647.88	1158.4	-19.096	823.23	1166.2	69.873	55.548	1	0	3.0949	-0.49454	-15.462	-16.13	0.79716	7.7872	9.1252	18.797	3.8921	7.2926	-6.3365	2.6667	1471.5
13.47	1348	78	NaN	-0.51504	8.7009	9.4404	-173.41	19.154	-0.47198	11.911	-647.64	1158.2	-19.159	823.2	1166.2	66.14	56.72	1	0	3.0626	-0.5274	-15.46	-16.128	0.69508	7.7981	9.0147	18.84	3.7576	7.2707	-6.4454	2.7116	1471.2
13.48	1349	78	NaN	-0.57581	8.5859	9.3908	-173.4	19.205	-0.44318	11.777	-647.51	1158	-19.078	823.15	1166.2	69.701	54.68	1	0	3.03	-0.56045	-15.459	-16.127	0.62611	7.7985	8.9065	18.884	3.6561	7.238	-6.5521	2.7575	1471
13.49	1350	78	NaN	-0.65572	8.4288	9.3016	-173.4	19.264	-0.46263	11.8	-647.41	1157.8	-19.131	823.11	1166.3	67.344	56.418	1	0	2.9755	-0.61575	-15.456	-16.124	0.54925	7.8089	8.7592	18.933	3.5247	7.1932	-6.6964	2.8096	1470.9
13.5	1351	78	NaN	-0.76529	8.2747	9.2916	-173.38	19.33	-0.48178	11.598	-647.3	1157.7	-19.191	823.02	1166.3	68.759	57.249	1	0	2.9132	-0.6789	-15.454	-16.122	0.43433	7.8165	8.6114	18.993	3.3476	7.1376	-6.8427	2.871	1470.7
13.51	1352	78	NaN	-0.90441	8.1231	9.3305	-173.37	19.396	-0.48768	11.194	-646.95	1157.6	-19.214	822.95	1166.3	64.215	56.714	1	0	2.8394	-0.75382	-15.454	-16.123	0.28069	7.8113	8.4622	19.057	3.1201	7.0575	-6.9922	2.9343	1470.2
13.52	1353	78	NaN	-1.0854	7.9606	9.4919	-173.36	19.429	-0.5034	10.412	-646.76	1157.8	-19.277	822.94	1166.3	66.897	55.765	1	0	2.7908	-0.80315	-15.455	-16.123	0.071853	7.7968	8.2938	19.096	2.8626	6.9937	-7.1611	2.9726	1470
13.53	1354	78	NaN	-1.2645	7.7899	9.6822	-173.35	19.432	-0.5092	9.5704	-646.71	1158	-19.315	822.97	1166.3	67.947	57.241	1	0	2.775	-0.81915	-15.456	-16.124	-0.1385	7.7749	8.1135	19.109	2.6365	6.9557	-7.3422	2.9849	1470
13.54	1355	78	NaN	-1.3841	7.5895	9.7112	-173.35	19.446	-0.47447	9.2266	-646.46	1158	-19.235	822.93	1166.2	65.623	57.475	1	0	2.8893	-0.70315	-15.457	-16.125	-0.27441	7.7569	7.9106	19.125	2.6149	7.0537	-7.5466	2.9992	1469.7
13.55	1356	78	NaN	-1.5167	7.2028	9.6526	-173.31	19.492	-0.48879	9.1	-646.24	1157.9	-19.384	822.86	1166.3	66.367	55.5	1	0	2.9878	-0.6033	-15.46	-16.128	-0.40598	7.7999	7.5291	19.166	2.5818	7.1966	-7.9304	3.0381	1469.4
13.56	1357	78	NaN	-1.5942	6.869	9.5329	-173.3	19.479	-0.47063	9.3361	-646.05	1157.9	-19.394	822.83	1166.3	63.638	56.161	1	0	3.0722	-0.5176	-15.462	-16.131	-0.47368	7.8189	7.1971	19.151	2.5985	7.3013	-8.2654	3.0208	1469.2
13.57	1358	78	NaN	-1.6693	6.3769	9.3507	-173.27	19.436	-0.44878	9.7374	-645.57	1157.6	-19.4	822.85	1166.2	65.24	55.122	1	0	3.1232	-0.46586	-15.466	-16.134	-0.53261	7.8664	6.7125	19.1	2.5906	7.4005	-8.7537	2.9661	1468.7
13.58	1359	78	NaN	-1.6936	5.9315	9.2235	-173.25	19.387	-0.4193	10.102	-645.05	1157.4	-19.36	822.86	1166.2	64.159	56.349	1	0	3.1435	-0.44525	-15.471	-16.139	-0.5438	7.9044	6.2745	19.044	2.5997	7.4591	-9.1962	2.9052	1468.2
13.59	1360	78	NaN	-1.7305	5.5064	9.1886	-173.22	19.35	-0.40113	10.232	-644.6	1157.2	-19.345	822.84	1166.2	62.81	55.982	1	0	3.1638	-0.42465	-15.475	-16.143	-0.57579	7.935	5.8556	19.001	2.588	7.5104	-9.6196	2.8578	1467.8
13.6	1361	78	NaN	-1.7762	5.0195	9.1912	-173.19	19.318	-0.39495	10.251	-644.26	1157.1	-19.368	822.8	1166.2	64.57	56.384	1	0	3.1841	-0.40404	-15.48	-16.148	-0.61959	7.9687	5.3746	18.962	2.5646	7.5647	-10.105	2.8146	1467.4
13.61	1362	78	NaN	-1.7363	4.4266	9.1371	-173.16	19.26	-0.38033	10.569	-643.98	1156.9	-19.355	822.79	1166.2	63.125	55.005	1	0	3.2044	-0.38343	-15.484	-16.152	-0.56755	8.0079	4.7887	18.898	2.6369	7.6245	-10.696	2.7457	1467.1
13.62	1363	78	NaN	-1.8172	3.5568	9.1091	-173.11	19.193	-0.41835	10.933	-643.43	1156.6	-19.477	822.76	1166.2	61.767	56.286	0	0	3.2248	-0.36283	-15.489	-16.157	-0.62903	8.0753	3.9316	18.818	2.5957	7.7124	-11.557	2.6614	1466.5
13.63	1364	78	NaN	-1.935	2.9319	9.2226	-173.1	19.111	-0.39342	10.868	-643.13	1156.5	-19.357	822.78	1166.2	63.653	54.891	0	0	3.2451	-0.34222	-15.493	-16.161	-0.75383	8.0797	3.3092	18.734	2.4912	7.7375	-12.184	2.5726	1466.3
13.64	1365	78	NaN	-2.0781	2.1569	9.1985	-173.07	19.025	-0.42021	11.34	-642.47	1156.2	-19.347	822.81	1166.2	62.829	55.498	0	0	3.2654	-0.32162	-15.498	-16.166	-0.87838	8.1344	2.5473	18.634	2.387	7.8127	-12.95	2.4685	1465.6
13.65	1366	78	NaN	-2.217	1.5065	9.25	-173.03	18.972	-0.45968	11.575	-641.9	1155.9	-19.386	822.79	1166.2	63.491	56.117	0	0	3.2857	-0.30101	-15.502	-16.17	-1.0061	8.1827	1.9079	18.571	2.2796	7.8817	-13.594	2.4002	1465.1
13.66	1367	78	NaN	-2.3548	1.0155	9.3963	-173	18.953	-0.49893	11.498	-641.42	1155.7	-19.438	822.74	1166.2	63.084	55.674	0	0	3.306	-0.2804	-15.507	-16.175	-1.1443	8.214	1.4232	18.545	2.1616	7.9336	-14.084	2.3701	1464.5
13.67	1368	78	NaN	-2.5235	0.53002	9.567	-172.97	18.944	-0.54033	11.424	-640.77	1155.6	-19.474	822.66	1166.2	61.843	55.585	0	0	3.3263	-0.2598	-15.511	-16.18	-1.3139	8.2433	0.94463	18.53	2.0124	7.9835	-14.567	2.3502	1463.8
13.68	1369	78	NaN	-2.7562	-0.080685	9.7771	-172.94	18.931	-0.57332	11.424	-639.91	1155.3	-19.445	822.59	1166.1	60.599	55.178	0	0	3.3466	-0.23919	-15.516	-16.184	-1.547	8.2678	0.34448	18.506	1.7996	8.0286	-15.171	2.3216	1462.9
13.69	1370	78	NaN	-2.9103	-0.48258	9.94	-172.91	18.952	-0.61732	11.344	-639.29	1155.1	-19.539	822.47	1166.2	61.094	55.237	0	0	3.3669	-0.21859	-15.52	-16.189	-1.7	8.2963	-0.047326	18.517	1.667	8.0777	-15.568	2.3281	1462.1
13.7	1371	78	NaN	-3.108	-1.0517	10.086	-172.88	18.954	-0.64956	11.482	-638.45	1154.6	-19.579	822.37	1166.2	62.875	55.654	0	0	3.3872	-0.19798	-15.525	-16.193	-1.89	8.3375	-0.59977	18.502	1.4973	8.1395	-16.125	2.309	1461.2
13.71	1372	78	NaN	-3.264	-1.5044	10.145	-172.85	18.953	-0.66003	11.81	-637.92	1154.3	-19.601	822.3	1166.2	61.38	55.11	0	0	3.4075	-0.17738	-15.529	-16.198	-2.0317	8.3783	-1.0361	18.485	1.3759	8.2009	-16.566	2.2871	1460.6
13.72	1373	78	NaN	-3.4321	-1.863	10.071	-172.84	18.942	-0.63566	12.573	-637.39	1153.8	-19.532	822.21	1166.2	61.412	56.375	0	0	3.4278	-0.15677	-15.534	-16.202	-2.172	8.4188	-1.3774	18.456	1.2558	8.2621	-16.911	2.2541	1460
13.73	1374	78	NaN	-3.6364	-2.2101	10.072	-172.82	18.945	-0.62354	13.266	-636.62	1153.3	-19.526	822.09	1166.2	60.541	57.26	0	0	3.4482	-0.13616	-15.538	-16.207	-2.3486	8.4708	-1.706	18.441	1.0996	8.3346	-17.244	2.2341	1459.1
13.74	1375	78	NaN	-3.8396	-2.5654	10.32	-172.76	18.976	-0.66134	13.338	-635.7	1152.9	-19.721	821.93	1166.2	61.845	57.088	0	0	3.4685	-0.11556	-15.543	-16.211	-2.5404	8.5346	-2.0438	18.454	0.92806	8.419	-17.587	2.243	1458.1
13.75	1376	78	NaN	-3.9712	-2.7912	10.399	-172.75	18.949	-0.6387	13.774	-635.05	1152.5	-19.678	821.88	1166.2	58.553	54.454	0	0	3.4888	-0.094952	-15.548	-16.216	-2.6559	8.5642	-2.2554	18.413	0.83292	8.4693	-17.803	2.1977	1457.4
13.76	1377	78	NaN	-4.1712	-3.0741	10.678	-172.74	18.893	-0.55473	14.036	-634.02	1152.1	-19.503	821.73	1166.1	59.784	55.33	0	0	3.5091	-0.074346	-15.552	-16.22	-2.8514	8.5802	-2.5214	18.34	0.65772	8.5059	-18.074	2.1199	1456.2
13.77	1378	78	NaN	-4.2939	-3.2662	10.819	-172.71	18.874	-0.57664	14.504	-633.23	1151.6	-19.628	821.64	1166.1	59.733	54.138	0	0	3.5294	-0.05374	-15.557	-16.225	-2.9499	8.6382	-2.6969	18.305	0.57947	8.5844	-18.253	2.0803	1455.3
13.78	1379	78	NaN	-4.3926	-3.4382	10.917	-172.68	18.821	-0.57454	15.082	-632.53	1151.2	-19.65	821.61	1166	58.05	56.395	0	0	3.5497	-0.033135	-15.561	-16.229	-3.0244	8.685	-2.8552	18.238	0.52533	8.6518	-18.416	2.0085	1454.6
13.79	1380	78	NaN	-4.4763	-3.6237	11.069	-172.66	18.758	-0.53161	15.76	-631.65	1150.7	-19.557	821.53	1166	60.237	56.135	0	0	3.5451	-0.037748	-15.563	-16.232	-3.0841	8.7339	-3.0242	18.159	0.46104	8.6961	-18.588	1.9273	1453.7
13.8	1381	78	NaN	-4.5655	-3.8212	11.333	-172.62	18.723	-0.50047	16.279	-630.73	1150.3	-19.517	821.39	1165.9	59.625	57.29	0	0	3.5277	-0.055498	-15.565	-16.233	-3.1534	8.7905	-3.2049	18.107	0.37426	8.735	-18.77	1.874	1452.6
13.81	1382	78	NaN	-4.6626	-3.9846	11.653	-172.58	18.712	-0.53238	16.393	-630.19	1150.1	-19.648	821.3	1165.9	61.672	58.433	0	0	3.4979	-0.085676	-15.569	-16.237	-3.2403	8.8398	-3.3582	18.086	0.25765	8.7541	-18.927	1.8491	1452
13.82	1383	78	NaN	-4.5685	-3.9764	11.681	-172.54	18.67	-0.53054	17.242	-629.13	1149.4	-19.686	821.25	1165.9	58.343	56.558	0	0	3.4678	-0.11622	-15.573	-16.241	-3.11	8.9214	-3.3253	18.019	0.35778	8.8052	-18.898	1.7777	1450.9
13.83	1384	78	NaN	-4.6419	-4.1111	12.167	-172.49	18.641	-0.51226	17.388	-628.29	1149.1	-19.683	821.08	1165.9	59.206	56.509	0	0	3.4203	-0.16444	-15.578	-16.246	-3.1768	8.9782	-3.4475	17.977	0.24352	8.8138	-19.026	1.7309	1449.9
13.84	1385	78	NaN	-4.6456	-4.1627	12.436	-172.45	18.594	-0.54533	17.676	-627.58	1148.9	-19.8	821.04	1165.9	60.59	56.15	0	0	3.3824	-0.20283	-15.583	-16.251	-3.1637	9.0313	-3.4874	17.919	0.21873	8.8285	-19.07	1.6678	1449.2
13.85	1386	78	NaN	-4.5865	-4.2034	12.578	-172.43	18.552	-0.53211	18.201	-626.95	1148.5	-19.773	820.96	1166	58.882	55.135	0	0	3.3588	-0.22685	-15.587	-16.255	-3.0841	9.0735	-3.5139	17.862	0.27464	8.8467	-19.101	1.6074	1448.5
13.86	1387	78	NaN	-4.5125	-4.2508	12.677	-172.41	18.505	-0.50274	18.802	-626.41	1148.2	-19.695	820.88	1165.9	59.083	55.888	0	0	3.2072	-0.38068	-15.599	-16.267	-2.9888	9.1119	-3.5476	17.802	0.21835	8.7312	-19.146	1.5349	1447.9
13.87	1388	78	NaN	-4.4442	-4.2747	12.871	-172.39	18.433	-0.49388	19.097	-625.86	1147.9	-19.667	820.85	1165.9	58.877	56.839	0	0	3.0455	-0.54476	-15.611	-16.28	-2.9094	9.1408	-3.5636	17.722	0.13606	8.5961	-19.175	1.4423	1447.3
13.88	1389	78	NaN	-4.3498	-4.2401	13.325	-172.38	18.332	-0.45974	18.74	-625.11	1147.9	-19.561	820.82	1165.8	60.076	56.062	0	0	3.0049	-0.58595	-15.617	-16.285	-2.8325	9.1365	-3.5314	17.623	0.1724	8.5506	-19.148	1.338	1446.5
13.89	1390	78	NaN	-4.2806	-4.2252	13.45	-172.35	18.294	-0.45467	19.04	-624.69	1147.8	-19.557	820.75	1165.8	59.619	54.101	0	0	3.006	-0.58481	-15.622	-16.29	-2.751	9.175	-3.5123	17.581	0.25495	8.5902	-19.134	1.2908	1446.1
13.9	1391	78	NaN	-4.2087	-4.2105	13.556	-172.35	18.229	-0.45539	19.316	-624.35	1147.7	-19.551	820.74	1165.7	60.266	56.215	0	0	3.0412	-0.54909	-15.625	-16.294	-2.668	9.1896	-3.4956	17.514	0.37319	8.6405	-19.121	1.2209	1445.7
13.91	1392	78	NaN	-4.1207	-4.1545	13.61	-172.33	18.153	-0.47678	19.825	-623.92	1147.5	-19.614	820.72	1165.6	58.453	56.07	0	0	3.0792	-0.51048	-15.63	-16.298	-2.5569	9.2338	-3.4369	17.436	0.52234	8.7233	-19.067	1.138	1445.3
13.92	1393	78	NaN	-4.0506	-4.096	13.651	-172.31	18.099	-0.51976	20.22	-623.61	1147.4	-19.748	820.71	1165.5	58.309	54.879	0	0	3.1198	-0.46929	-15.634	-16.302	-2.4655	9.2752	-3.3769	17.38	0.6543	8.8059	-19.011	1.0775	1445
13.93	1394	78	NaN	-3.9977	-4.0428	13.682	-172.3	18.064	-0.54836	20.47	-623.44	1147.4	-19.841	820.7	1165.5	57.893	56.805	0	0	3.1605	-0.42807	-15.638	-16.306	-2.3988	9.2942	-3.3234	17.345	0.76165	8.8661	-18.961	1.0392	1444.8
13.94	1395	78	NaN	-3.9376	-3.9695	13.69	-172.32	18.032	-0.53832	20.738	-623.28	1147.3	-19.822	820.66	1165.5	59.046	55.673	0	0	3.1844	-0.40375	-15.643	-16.311	-2.3286	9.2939	-3.2505	17.313	0.85586	8.8901	-18.894	1.002	1444.6
13.95	1396	78	NaN	-3.8606	-3.8499	13.7	-172.33	18.006	-0.53817	20.989	-623.13	1147.3	-19.859	820.56	1165.4	58.042	54.726	0	0	3.1675	-0.42093	-15.653	-16.321	-2.2399	9.2872	-3.1328	17.289	0.92756	8.8663	-18.786	0.96796	1444.4
13.96	1397	78	NaN	-3.7926	-3.7619	13.69	-172.35	17.967	-0.5017	21.116	-623.07	1147.3	-19.778	820.55	1165.3	59.154	55.175	0	0	3.2142	-0.37354	-15.658	-16.326	-2.1699	9.2726	-3.048	17.253	1.0443	8.899	-18.706	0.92728	1444.3
13.97	1398	78	NaN	-3.7217	-3.6795	13.684	-172.37	17.921	-0.46272	21.188	-623.07	1147.4	-19.675	820.56	1165.3	57.073	54.841	0	0	3.2843	-0.30244	-15.661	-16.329	-2.1003	9.25	-2.9702	17.212	1.184	8.9475	-18.631	0.88281	1444.3
13.98	1399	78	NaN	-3.6137	-3.5677	13.65	-172.37	17.91	-0.46935	21.276	-623.09	1147.5	-19.747	820.54	1165.2	57.791	57.057	0	0	3.2139	-0.37387	-15.664	-16.333	-1.986	9.2553	-2.8626	17.205	1.2278	8.8815	-18.527	0.87227	1444.3
13.99	1400	78	NaN	-3.4967	-3.471	13.588	-172.37	17.917	-0.46604	21.414	-623.15	1147.5	-19.802	820.48	1165.2	57.813	54.888	0	0	3.1471	-0.44167	-15.668	-16.336	-1.8613	9.2672	-2.7689	17.215	1.2857	8.8256	-18.437	0.87902	1444.3
14	1401	78	NaN	-3.3939	-3.4053	13.522	-172.36	17.933	-0.44253	21.559	-623.24	1147.6	-19.794	820.41	1165.2	59.163	55.918	0	0	3.2011	-0.38678	-15.669	-16.337	-1.7531	9.2781	-2.7053	17.233	1.4481	8.8913	-18.374	0.89542	1444.3
14.01	1402	78	NaN	-3.2941	-3.3384	13.468	-172.34	17.961	-0.43519	21.654	-623.38	1147.7	-19.843	820.32	1165.2	58.506	56.117	0	0	3.1889	-0.3992	-15.67	-16.339	-1.6477	9.3055	-2.6415	17.264	1.5412	8.9063	-18.312	0.92584	1444.4
14.02	1403	78	NaN	-3.1421	-3.2383	13.378	-172.3	17.993	-0.40236	21.828	-623.61	1147.8	-19.833	820.21	1165.2	59.177	55.882	0	0	3.0805	-0.5092	-15.672	-16.34	-1.4893	9.3569	-2.5462	17.301	1.5912	8.8477	-18.218	0.96067	1444.5
14.03	1404	78	NaN	-3.0375	-3.1736	13.339	-172.26	18.018	-0.36185	21.877	-623.79	1147.8	-19.772	820.13	1165.2	59.498	58.922	0	0	3.0605	-0.52948	-15.671	-16.339	-1.3853	9.3953	-2.4856	17.33	1.6752	8.8658	-18.157	0.99051	1444.6
14.04	1405	78	NaN	-2.9078	-3.0874	13.336	-172.19	18.059	-0.34638	21.757	-624.1	1148	-19.792	820	1165.2	57.042	56.224	0	0	3.0674	-0.52249	-15.67	-16.338	-1.2597	9.4542	-2.4068	17.379	1.8077	8.9317	-18.076	1.0408	1444.8
14.05	1406	78	NaN	-2.8119	-3.024	13.336	-172.13	18.077	-0.35001	21.598	-624.41	1148.2	-19.857	819.92	1165.1	58.679	56.067	0	0	3.0911	-0.49844	-15.666	-16.334	-1.1678	9.5159	-2.351	17.404	1.9233	9.0174	-18.017	1.0696	1445
14.06	1407	78	NaN	-2.7221	-2.988	13.305	-172.07	18.083	-0.3547	21.525	-624.76	1148.3	-19.903	819.87	1165.1	57.399	58.4	0	0	3.0867	-0.50288	-15.662	-16.33	-1.0795	9.5739	-2.3215	17.416	2.0072	9.071	-17.984	1.0861	1445.3
14.07	1408	78	NaN	-2.6007	-2.9618	13.251	-172.02	18.089	-0.34134	21.465	-625.25	1148.4	-19.867	819.78	1165	55.265	56.911	0	0	3.0598	-0.53023	-15.658	-16.326	-0.9623	9.6234	-2.3047	17.432	2.0975	9.0931	-17.963	1.1056	1445.7
14.08	1409	78	NaN	-2.4544	-2.9279	13.227	-171.96	18.085	-0.30961	21.199	-625.93	1148.7	-19.755	819.66	1164.9	57.648	54.905	0	0	3.0292	-0.56128	-15.653	-16.321	-0.83163	9.6593	-2.2882	17.445	2.1975	9.098	-17.941	1.1238	1446.3
14.09	1410	78	NaN	-2.3406	-2.8946	13.183	-171.91	18.111	-0.3441	21.05	-626.42	1149	-19.879	819.51	1164.9	58.893	55.311	0	0	2.9952	-0.59575	-15.648	-16.316	-0.71916	9.7094	-2.266	17.483	2.276	9.1137	-17.914	1.1667	1446.6
14.1	1411	78	NaN	-2.2252	-2.8429	13.106	-171.88	18.132	-0.32038	20.959	-626.94	1149.2	-19.799	819.35	1164.8	59.086	54.798	0	0	3.0106	-0.58015	-15.641	-16.31	-0.61102	9.7319	-2.2235	17.512	2.3996	9.1517	-17.865	1.2027	1447
14.11	1412	78	NaN	-2.0855	-2.7694	13.041	-171.84	18.129	-0.35347	20.816	-627.43	1149.4	-19.88	819.25	1164.8	59.09	57.17	0	0	3.012	-0.57865	-15.635	-16.304	-0.47411	9.7685	-2.1596	17.52	2.5379	9.1898	-17.795	1.216	1447.3
14.12	1413	78	NaN	-1.9194	-2.6401	12.975	-171.81	18.121	-0.33461	20.541	-628.01	1149.7	-19.795	819.04	1164.7	58.546	56.391	0	0	2.9681	-0.62328	-15.63	-16.299	-0.32272	9.7909	-2.0444	17.525	2.6453	9.1677	-17.675	1.2268	1447.7
14.13	1414	78	NaN	-1.7526	-2.4697	12.869	-171.76	18.105	-0.30219	20.256	-628.69	1150	-19.66	818.78	1164.6	58.821	56.601	0	0	2.8533	-0.73972	-15.625	-16.293	-0.17297	9.8179	-1.8884	17.524	2.6803	9.0781	-17.514	1.2304	1448.1
14.14	1415	78	NaN	-1.6172	-2.3102	12.721	-171.71	18.076	-0.31691	20.086	-629.35	1150.2	-19.672	818.6	1164.6	58.173	54.738	0	0	2.7084	-0.88673	-15.62	-16.288	-0.044409	9.8667	-1.7396	17.506	2.664	8.98	-17.359	1.2177	1448.6
14.15	1416	78	NaN	-1.528	-2.2171	12.626	-171.67	18.05	-0.30209	19.932	-629.86	1150.4	-19.621	818.44	1164.6	57.129	55.977	0	0	2.6328	-0.96342	-15.616	-16.284	0.036294	9.898	-1.6561	17.489	2.6691	8.9346	-17.272	1.2052	1448.9
14.16	1417	78	NaN	-1.4895	-2.1403	12.569	-171.63	18.015	-0.28347	19.674	-630.49	1150.7	-19.536	818.26	1164.6	56.636	56.86	0	0	2.5551	-1.0423	-15.612	-16.28	0.060808	9.9212	-1.5919	17.466	2.6159	8.879	-17.203	1.1867	1449.3
14.17	1418	78	NaN	-1.4751	-2.0798	12.513	-171.57	17.979	-0.31954	19.393	-631.15	1150.9	-19.633	818.16	1164.5	59.809	53.914	0	0	2.3993	-1.2004	-15.604	-16.272	0.067358	9.9751	-1.5409	17.44	2.4666	8.7747	-17.145	1.1677	1449.9
14.18	1419	78	NaN	-1.4725	-1.9639	12.433	-171.48	17.946	-0.36904	19.1	-631.98	1151.1	-19.765	817.97	1164.5	59.033	56.408	0	0	2.1419	-1.4616	-15.595	-16.263	0.062923	10.052	-1.4367	17.419	2.2048	8.5908	-17.032	1.1562	1450.5
14.19	1420	78	NaN	-1.4704	-1.8349	12.387	-171.4	17.937	-0.42448	18.81	-632.67	1151.4	-19.92	817.76	1164.5	57.075	57.475	0	0	1.7378	-1.8715	-15.583	-16.252	0.05919	10.129	-1.3185	17.421	1.797	8.2571	-16.902	1.1692	1451
14.2	1421	78	NaN	-1.4683	-1.6941	12.363	-171.33	17.951	-0.45925	18.547	-633.26	1151.6	-20.017	817.51	1164.4	57.569	55.851	0	0	1.5567	-2.0553	-15.576	-16.244	0.05441	10.195	-1.1883	17.445	1.6111	8.1402	-16.764	1.2012	1451.3
14.21	1422	78	NaN	-1.4692	-1.5237	12.305	-171.25	17.973	-0.46081	18.39	-633.96	1151.9	-20.009	817.16	1164.4	58.946	54.775	0	0	1.4316	-2.1822	-15.568	-16.236	0.046553	10.262	-1.0301	17.48	1.4782	8.0794	-16.598	1.2432	1451.7
14.22	1423	78	NaN	-1.4619	-1.3964	12.21	-171.19	18.008	-0.50662	18.544	-634.39	1152	-20.128	816.9	1164.4	61.311	56.434	0	0	1.2762	-2.3399	-15.558	-16.226	0.064425	10.335	-0.90788	17.52	1.3406	7.9953	-16.466	1.2937	1451.9
14.23	1424	78	NaN	-1.4764	-1.2958	12.166	-171.14	18.058	-0.48178	18.621	-634.92	1152.1	-20.041	816.56	1164.3	59.089	55.691	0	0	1.0636	-2.5556	-15.549	-16.217	0.049349	10.383	-0.81315	17.576	1.1129	7.8272	-16.362	1.3581	1452.1
14.24	1425	78	NaN	-1.4469	-1.1339	12.153	-171.08	18.085	-0.44179	18.762	-635.53	1152.2	-19.901	816.14	1164.3	58.048	57.416	0	0	0.80379	-2.8192	-15.543	-16.211	0.078766	10.445	-0.65917	17.611	0.88255	7.6259	-16.202	1.3998	1452.2
14.25	1426	78	NaN	-1.4152	-0.97151	12.19	-171.03	18.08	-0.42746	18.825	-635.93	1152.4	-19.823	815.83	1164.2	58.218	56.885	0	0	0.5719	-3.0545	-15.534	-16.202	0.1097	10.492	-0.5054	17.614	0.6816	7.4372	-16.039	1.4117	1452.3
14.26	1427	78	NaN	-1.3821	-0.79648	12.267	-171	18.052	-0.42796	18.868	-636.29	1152.5	-19.754	815.53	1164.1	57.004	55.391	0	0	0.36547	-3.2639	-15.523	-16.191	0.14178	10.521	-0.34039	17.595	0.50724	7.2573	-15.863	1.4044	1452.4
14.27	1428	78	NaN	-1.3446	-0.62823	12.354	-170.98	18.023	-0.44923	18.94	-636.68	1152.6	-19.747	815.22	1164	57.886	55.691	0	0	0.15903	-3.4734	-15.512	-16.18	0.18172	10.551	-0.181	17.576	0.34075	7.0775	-15.693	1.3959	1452.5
14.28	1429	78	NaN	-1.3076	-0.52869	12.419	-170.94	18.015	-0.51486	19.022	-636.95	1152.7	-19.933	814.99	1164	58.713	56.482	0	0	0.03645	-3.5978	-15.503	-16.171	0.22925	10.599	-0.084725	17.571	0.2657	7.0008	-15.588	1.3994	1452.5
14.29	1430	78	NaN	-1.2555	-0.47189	12.46	-170.9	18.008	-0.55417	19.217	-637.27	1152.8	-20.029	814.72	1164	58.301	57.324	0	0	0.1245	-3.5084	-15.498	-16.167	0.29271	10.645	-0.031073	17.567	0.4172	7.1369	-15.529	1.4003	1452.6
14.3	1431	78	NaN	-1.1788	-0.42694	12.492	-170.85	17.953	-0.61418	19.625	-637.82	1152.9	-20.184	814.36	1163.9	58.226	54.594	0	0	-0.027535	-3.6627	-15.486	-16.154	0.3914	10.722	0.0082088	17.518	0.36386	7.0592	-15.477	1.364	1452.8
14.31	1432	78	NaN	-1.1243	-0.40082	12.572	-170.82	17.906	-0.59975	19.799	-638.22	1153	-20.127	814.05	1163.8	58.437	57.381	0	0	-0.29958	-3.9387	-15.469	-16.137	0.45046	10.751	0.026478	17.478	0.15089	6.8125	-15.442	1.3418	1452.9
14.32	1433	78	NaN	-1.0779	-0.37863	12.656	-170.8	17.863	-0.6104	19.942	-638.56	1153.1	-20.151	813.78	1163.8	58.736	58.064	0	0	-0.39423	-4.0348	-15.462	-16.13	0.50335	10.782	0.041512	17.442	0.10912	6.7468	-15.42	1.3123	1452.9
14.33	1434	78	NaN	-1.0303	-0.33632	12.747	-170.78	17.804	-0.59837	20.167	-638.9	1153.2	-20.094	813.44	1163.7	58.128	56.25	0	0	-0.48416	-4.126	-15.456	-16.124	0.55768	10.805	0.075291	17.392	0.073523	6.6794	-15.38	1.2684	1452.9
14.34	1435	78	NaN	-0.97678	-0.27348	12.841	-170.78	17.73	-0.53092	20.456	-639.19	1153.4	-19.847	813.03	1163.5	59.145	56.762	0	0	-0.569	-4.2121	-15.45	-16.118	0.61296	10.806	0.12777	17.329	0.043959	6.5939	-15.322	1.2109	1452.8
14.35	1436	78	NaN	-0.91214	-0.22658	12.9	-170.79	17.676	-0.51163	20.741	-639.36	1153.5	-19.727	812.73	1163.5	56.386	55.045	0	0	-0.69577	-4.3407	-15.444	-16.112	0.68419	10.807	0.16766	17.281	-0.011583	6.4661	-15.277	1.1688	1452.7
14.36	1437	78	NaN	-0.80803	-0.19019	12.937	-170.76	17.61	-0.53598	21.305	-639.65	1153.5	-19.744	812.33	1163.4	56.99	56.129	0	0	-0.88198	-4.5296	-15.439	-16.107	0.81136	10.862	0.19873	17.221	-0.070621	6.3324	-15.24	1.1139	1452.6
14.37	1438	78	NaN	-0.75401	-0.18386	12.982	-170.73	17.56	-0.56714	21.62	-639.9	1153.6	-19.776	812.06	1163.4	57.447	54.225	0	0	-0.94163	-4.5902	-15.43	-16.098	0.87907	10.9	0.19994	17.176	-0.062562	6.31	-15.23	1.078	1452.6
14.38	1439	78	NaN	-0.70309	-0.18091	13.012	-170.69	17.509	-0.60839	21.956	-640.13	1153.7	-19.859	811.81	1163.3	56.606	54.431	0	0	-0.96933	-4.6183	-15.422	-16.09	0.94656	10.959	0.19924	17.129	-0.022767	6.3402	-15.222	1.0392	1452.6
14.39	1440	78	NaN	-0.64646	-0.16705	13.082	-170.64	17.445	-0.65412	22.232	-640.4	1153.8	-19.93	811.53	1163.3	57.843	53.966	0	0	-0.99981	-4.6492	-15.417	-16.086	1.0169	11.026	0.20736	17.07	0.017058	6.3772	-15.21	0.98492	1452.6
14.4	1441	78	NaN	-0.58028	-0.13487	13.175	-170.59	17.376	-0.66929	22.409	-640.62	1153.9	-19.897	811.24	1163.2	56.556	54.631	0	0	-1.1027	-4.7536	-15.412	-16.08	1.0888	11.078	0.2322	17.009	-0.013928	6.3244	-15.179	0.92879	1452.5
14.41	1442	78	NaN	-0.49715	-0.085021	13.236	-170.57	17.315	-0.63096	22.546	-640.71	1154	-19.709	810.93	1163.1	57.149	55.192	0	0	-1.2627	-4.9159	-15.405	-16.073	1.1702	11.097	0.27538	16.955	-0.092526	6.1813	-15.13	0.88162	1452.3
14.42	1443	78	NaN	-0.38448	-0.027814	13.278	-170.56	17.256	-0.588	22.744	-640.85	1154.1	-19.445	810.46	1163	58.295	56.746	0	0	-1.3892	-5.0443	-15.401	-16.069	1.2806	11.104	0.3256	16.902	-0.10858	6.0596	-15.075	0.83358	1452
14.43	1444	78	NaN	-0.29554	0.0014009	13.245	-170.52	17.241	-0.65707	22.98	-640.96	1154.1	-19.548	810.24	1163	58.172	56.522	0	0	-1.487	-5.1435	-15.398	-16.066	1.3831	11.155	0.35455	16.888	-0.10389	6.0117	-15.043	0.82188	1451.8
14.44	1445	78	NaN	-0.16961	0.058866	13.216	-170.52	17.205	-0.67428	23.131	-641.03	1154.1	-19.425	809.91	1163	58.328	58.349	0	0	-1.5667	-5.2244	-15.392	-16.06	1.5104	11.162	0.40806	16.856	-0.056331	5.938	-14.984	0.79539	1451.6
14.45	1446	78	NaN	-0.054863	0.1191	13.179	-170.51	17.208	-0.72028	23.223	-641.02	1154.2	-19.415	809.64	1163	56.493	56.09	0	0	-1.6305	-5.2892	-15.386	-16.055	1.6287	11.172	0.46676	16.86	-0.0018229	5.8831	-14.92	0.80584	1451.3
14.46	1447	78	NaN	0.053895	0.18549	13.136	-170.49	17.226	-0.78631	23.286	-640.95	1154.2	-19.497	809.4	1163	60.401	55.394	0	0	-1.661	-5.3201	-15.382	-16.05	1.7436	11.197	0.53278	16.879	0.082512	5.8769	-14.849	0.82852	1451
14.47	1448	78	NaN	0.18207	0.26944	13.089	-170.47	17.229	-0.84044	23.302	-640.83	1154.2	-19.524	809.13	1163	57.777	54.266	0	0	-1.673	-5.3323	-15.38	-16.048	1.8739	11.217	0.61526	16.883	0.20081	5.8852	-14.764	0.83549	1450.6
14.48	1449	78	NaN	0.33711	0.36741	13.037	-170.48	17.209	-0.86103	23.25	-640.68	1154.3	-19.393	808.83	1162.9	58.383	55.995	0	0	-1.6738	-5.333	-15.378	-16.046	2.0222	11.207	0.71008	16.866	0.34842	5.8737	-14.668	0.82054	1450.2
14.49	1450	78	NaN	0.44679	0.42398	12.981	-170.49	17.17	-0.85473	23.247	-640.57	1154.3	-19.237	808.65	1162.9	57.486	57.498	0	0	-1.6305	-5.2891	-15.376	-16.044	2.126	11.185	0.76342	16.83	0.49542	5.8958	-14.613	0.78573	1449.9
14.5	1451	78	NaN	0.58258	0.49518	12.885	-170.49	17.14	-0.91613	23.22	-640.41	1154.3	-19.257	808.41	1162.8	57.393	56.425	0	0	-1.5868	-5.2448	-15.375	-16.043	2.2619	11.192	0.83231	16.803	0.67513	5.9469	-14.543	0.76008	1449.5
14.51	1452	78	NaN	0.66291	0.53705	12.822	-170.53	17.113	-0.90463	23.169	-640.31	1154.3	-19.066	808.19	1162.7	59.198	56.191	0	0	-1.5254	-5.1825	-15.375	-16.043	2.3331	11.144	0.87152	16.778	0.80761	5.9619	-14.503	0.73536	1449.1
14.52	1453	78	NaN	0.72723	0.57652	12.741	-170.55	17.099	-0.93879	23.196	-640.23	1154.3	-19.033	808.03	1162.7	59.078	55.313	0	0	-1.4857	-5.1422	-15.374	-16.043	2.3974	11.119	0.91052	16.765	0.91175	5.9771	-14.464	0.72265	1448.9
14.53	1454	78	NaN	0.81035	0.65991	12.618	-170.57	17.082	-1.0176	23.315	-640.06	1154.2	-19.106	807.88	1162.7	57.052	55.424	0	0	-1.4755	-5.1319	-15.374	-16.042	2.4885	11.105	0.99422	16.747	1.013	5.9732	-14.38	0.70517	1448.6
14.54	1455	78	NaN	0.90253	0.7905	12.5	-170.61	17.054	-1.0753	23.418	-639.78	1154.2	-19.087	807.71	1162.6	56.814	57.057	0	0	-1.3218	-4.9759	-15.375	-16.043	2.5845	11.068	1.1236	16.721	1.2627	6.0916	-14.251	0.67814	1448.1
14.55	1456	78	NaN	0.95565	0.92671	12.473	-170.67	17.037	-1.0653	23.33	-639.49	1154.3	-18.901	807.55	1162.6	56.975	56.962	0	0	-1.1282	-4.7794	-15.375	-16.043	2.6273	11.002	1.2561	16.707	1.4992	6.2228	-14.119	0.66415	1447.7
14.56	1457	78	NaN	1.0142	1.1671	12.482	-170.72	17.016	-1.13	23.097	-638.98	1154.4	-18.906	807.38	1162.6	57.455	56.109	0	0	-0.91826	-4.5665	-15.376	-16.044	2.6776	10.948	1.4909	16.692	1.7594	6.3819	-13.885	0.64841	1447
14.57	1458	78	NaN	1.0542	1.3398	12.431	-170.74	17.007	-1.1395	23.149	-638.58	1154.4	-18.815	807.27	1162.5	57.211	56.806	0	0	-0.65116	-4.2955	-15.377	-16.046	2.7167	10.918	1.6618	16.685	2.0655	6.6225	-13.716	0.63942	1446.5
14.58	1459	78	NaN	1.0822	1.5019	12.372	-170.79	16.993	-1.1149	23.2	-638.19	1154.5	-18.583	807.1	1162.5	57.637	54.692	0	0	-0.34004	-3.9798	-15.38	-16.048	2.7382	10.862	1.82	16.675	2.3981	6.8821	-13.56	0.62659	1445.9
14.59	1460	78	NaN	1.1032	1.6098	12.293	-170.81	17.001	-1.1647	23.359	-637.9	1154.5	-18.611	806.98	1162.5	57.702	53.997	0	0	0.016727	-3.6178	-15.389	-16.057	2.767	10.857	1.9279	16.682	2.7837	7.2392	-13.461	0.62503	1445.5
14.6	1461	78	NaN	1.1161	1.6721	12.205	-170.82	17.012	-1.2046	23.606	-637.73	1154.4	-18.635	806.88	1162.5	58.463	55.588	0	0	0.41242	-3.2163	-15.405	-16.073	2.791	10.859	1.9914	16.693	3.2034	7.6432	-13.413	0.61995	1445.3
14.61	1462	78	NaN	1.1236	1.7367	12.129	-170.85	17.012	-1.1671	23.861	-637.58	1154.4	-18.413	806.74	1162.4	59.121	57.666	0	0	0.47629	-3.1515	-15.41	-16.079	2.8001	10.825	2.0548	16.694	3.2764	7.6736	-13.356	0.61505	1445
14.62	1463	78	NaN	1.1398	1.8558	12.06	-170.84	17.042	-1.226	24.121	-637.32	1154.4	-18.5	806.62	1162.4	58.582	57.572	0	0	0.51115	-3.1161	-15.415	-16.083	2.8305	10.851	2.1746	16.724	3.3417	7.7345	-13.241	0.64015	1444.6
14.63	1464	78	NaN	1.1414	2.1472	12.008	-170.83	17.102	-1.2479	24.485	-636.73	1154.3	-18.442	806.38	1162.4	56.946	56.154	0	0	0.54601	-3.0808	-15.42	-16.088	2.8452	10.869	2.4672	16.782	3.3912	7.7885	-12.953	0.69405	1443.8
14.64	1465	78	NaN	1.12	2.4031	12.067	-170.83	17.133	-1.2798	24.503	-636.17	1154.3	-18.425	806.25	1162.4	58.584	55.505	0	0	0.58086	-3.0454	-15.425	-16.093	2.8247	10.875	2.7218	16.814	3.4056	7.8297	-12.703	0.72128	1443.1
14.65	1466	78	NaN	1.054	2.6985	12.198	-170.85	17.137	-1.2965	24.361	-635.48	1154.4	-18.312	806.12	1162.3	56.923	55.899	0	0	0.61572	-3.01	-15.43	-16.098	2.7495	10.85	3.0134	16.822	3.3652	7.8404	-12.417	0.72352	1442.3
14.66	1467	78	NaN	0.9355	2.9049	12.432	-170.86	17.135	-1.2868	23.823	-635.1	1154.6	-18.146	805.99	1162.3	57.369	56.107	0	0	0.65058	-2.9747	-15.435	-16.103	2.6037	10.804	3.2083	16.832	3.2542	7.8288	-12.226	0.72871	1441.7
14.67	1468	78	NaN	0.83044	2.9994	12.599	-170.87	17.133	-1.2838	23.399	-635	1154.9	-18.049	805.89	1162.2	57.603	55.927	0	0	0.68543	-2.9393	-15.44	-16.108	2.4781	10.775	3.2929	16.84	3.1636	7.8355	-12.147	0.73202	1441.5
14.68	1469	78	NaN	0.78837	3.0799	12.585	-170.87	17.124	-1.3082	23.527	-634.79	1154.8	-18.047	805.82	1162.2	58.179	55.176	0	0	0.72029	-2.9039	-15.445	-16.113	2.4414	10.78	3.3742	16.83	3.1617	7.8761	-12.07	0.71704	1441.2
14.69	1470	78	NaN	0.65566	3.2243	12.907	-170.9	17.122	-1.253	22.539	-634.47	1155.2	-17.81	805.69	1162.2	58.335	56.425	0	0	0.75515	-2.8686	-15.449	-16.118	2.2605	10.708	3.5036	16.843	3.0157	7.8394	-11.946	0.72553	1440.7
14.7	1471	78	NaN	0.60515	3.4552	12.679	-170.9	17.13	-1.262	23.389	-633.7	1154.7	-17.779	805.51	1162.2	57.375	57.456	0	0	0.79001	-2.8332	-15.454	-16.123	2.2437	10.742	3.7519	16.833	3.0337	7.9085	-11.702	0.71059	1439.8
14.71	1472	78	NaN	0.52784	3.6736	12.725	-170.91	17.114	-1.2722	23.308	-633.08	1154.8	-17.76	805.45	1162.2	59.568	56.497	0	0	0.82486	-2.7978	-15.459	-16.127	2.1631	10.729	3.9697	16.817	2.988	7.9312	-11.489	0.69007	1439.1
14.72	1473	78	NaN	0.44872	3.8813	12.82	-170.92	17.094	-1.2745	23.037	-632.52	1154.9	-17.704	805.4	1162.2	56.739	54.805	0	0	0.85972	-2.7625	-15.464	-16.132	2.0717	10.707	4.1716	16.804	2.9314	7.9449	-11.292	0.67143	1438.5
14.73	1474	78	NaN	0.34471	4.0777	12.931	-170.95	17.073	-1.2498	22.676	-632.02	1155.2	-17.524	805.3	1162.2	57.806	55.222	0	0	0.89458	-2.7271	-15.469	-16.137	1.9468	10.657	4.3572	16.793	2.8414	7.9297	-11.112	0.65588	1437.9
14.74	1475	78	NaN	0.24008	4.213	12.998	-170.99	17.051	-1.2105	22.419	-631.65	1155.5	-17.271	805.18	1162.2	57.757	56.415	0	0	0.92943	-2.6917	-15.474	-16.142	1.8224	10.591	4.4816	16.782	2.7518	7.8991	-10.992	0.64034	1437.4
14.75	1476	78	NaN	0.20344	4.2215	12.904	-171.02	17.038	-1.1947	22.667	-631.51	1155.5	-17.111	805.1	1162.2	56.578	56.197	0	0	0.96429	-2.6564	-15.479	-16.147	1.7895	10.566	4.4903	16.769	2.7538	7.9096	-10.989	0.62248	1437.2
14.76	1477	78	NaN	0.17132	4.2098	12.759	-171.04	17.037	-1.1789	23.078	-631.43	1155.4	-16.981	805.03	1162.2	56.645	55.689	0	0	0.99915	-2.621	-15.484	-16.152	1.7687	10.556	4.4809	16.765	2.7679	7.9353	-11.003	0.61359	1437
14.77	1478	78	NaN	0.13807	4.2605	12.689	-171.04	17.058	-1.2537	23.254	-631.23	1155.5	-17.128	804.96	1162.3	57.455	56.337	0	0	1.034	-2.5856	-15.489	-16.157	1.7487	10.567	4.5307	16.788	2.7827	7.9812	-10.958	0.63142	1436.8
14.78	1479	78	NaN	0.091094	4.455	12.682	-171.08	17.038	-1.24	23.218	-630.68	1155.7	-16.942	804.91	1162.2	57.894	55.253	0	0	1.0689	-2.5503	-15.493	-16.162	1.6935	10.518	4.7149	16.778	2.7624	7.9677	-10.778	0.61659	1436.2
14.79	1480	78	NaN	0.055924	4.6742	12.73	-171.11	17.033	-1.2135	23.046	-630.1	1155.9	-16.754	804.85	1162.2	58.806	55.479	0	0	1.1037	-2.5149	-15.498	-16.166	1.6447	10.475	4.9226	16.785	2.7484	7.9605	-10.576	0.61856	1435.5
14.8	1481	78	NaN	0.044477	4.8702	12.76	-171.13	17.054	-1.2061	22.934	-629.57	1156.1	-16.628	804.76	1162.1	57.593	56.156	0	0	1.1386	-2.4795	-15.503	-16.171	1.6244	10.446	5.1107	16.814	2.763	7.9669	-10.392	0.6424	1434.9
14.81	1482	78	NaN	0.052121	5.0175	12.72	-171.15	17.082	-1.2169	23.011	-629.15	1156.2	-16.535	804.67	1162.1	57.245	53.962	0	0	1.1734	-2.4442	-15.508	-16.176	1.632	10.426	5.2542	16.845	2.8054	7.982	-10.254	0.66926	1434.4
14.82	1483	78	NaN	0.064749	5.0664	12.646	-171.15	17.107	-1.2445	23.203	-628.99	1156.2	-16.561	804.6	1162.1	58.801	55.921	0	0	1.2305	-2.3862	-15.512	-16.18	1.6536	10.442	5.3017	16.872	2.8841	8.0562	-10.21	0.69127	1434.2
14.83	1484	78	NaN	0.093893	5.076	12.534	-171.13	17.16	-1.3005	23.484	-628.82	1156.2	-16.644	804.51	1162.1	59.492	54.673	0	0	1.5836	-2.028	-15.505	-16.173	1.6975	10.469	5.3123	16.923	3.2812	8.4414	-10.193	0.75021	1433.9
14.84	1485	78	NaN	0.049334	5.0969	12.611	-171.15	17.177	-1.2778	23.243	-628.7	1156.4	-16.494	804.41	1162.1	56.291	55.167	0	0	1.9367	-1.6697	-15.498	-16.166	1.6376	10.442	5.3239	16.95	3.5743	8.7724	-10.174	0.78409	1433.7
14.85	1486	78	NaN	0.038092	5.0882	12.622	-171.13	17.228	-1.2772	23.216	-628.58	1156.5	-16.449	804.23	1162.1	69.451	54.309	1	0	2.2898	-1.3114	-15.491	-16.159	1.6238	10.457	5.3129	17.003	3.9137	9.1461	-10.178	0.84421	1433.4
14.86	1487	78	NaN	0.037116	5.0964	12.616	-171.12	17.259	-1.2553	23.246	-628.46	1156.5	-16.343	804.09	1162.1	72.316	56.578	1	0	2.6429	-0.95318	-15.484	-16.152	1.6201	10.463	5.3198	17.036	4.2631	9.5103	-10.164	0.88425	1433.1
14.87	1488	78	NaN	0.026308	5.1689	12.599	-171.13	17.258	-1.1946	23.259	-628.28	1156.6	-16.1	803.96	1162	76.006	56.559	1	0	2.996	-0.59492	-15.476	-16.145	1.6004	10.444	5.3878	17.039	4.5964	9.8493	-10.089	0.89434	1432.8
14.88	1489	78	NaN	0.010848	5.3236	12.523	-171.13	17.255	-1.1421	23.371	-627.95	1156.6	-15.87	803.8	1162	79.504	56.833	1	0	3.1318	-0.45717	-15.478	-16.146	1.5808	10.435	5.5381	17.04	4.7126	9.978	-9.9396	0.89417	1432.3
14.89	1490	78	NaN	0.011396	5.5359	12.366	-171.11	17.281	-1.1975	23.738	-627.46	1156.5	-16.003	803.7	1162	80.948	56.273	1	0	3.2054	-0.38243	-15.481	-16.149	1.602	10.48	5.7539	17.063	4.8074	10.098	-9.7272	0.91354	1431.7
14.9	1491	78	NaN	-0.037304	5.8126	12.311	-171.15	17.249	-1.089	23.656	-627.04	1156.7	-15.542	803.55	1161.9	81.934	56.824	1	0	3.2325	-0.35493	-15.485	-16.153	1.5322	10.418	6.022	17.04	4.7647	10.063	-9.4632	0.88654	1431.1
14.91	1492	78	NaN	-0.07265	6.0145	12.274	-171.17	17.227	-1.0864	23.578	-626.72	1156.7	-15.452	803.48	1161.9	82.82	58.746	1	0	3.2287	-0.35879	-15.489	-16.157	1.4905	10.395	6.221	17.021	4.7193	10.036	-9.268	0.86388	1430.7
14.92	1493	78	NaN	-0.079507	6.2593	12.137	-171.17	17.221	-1.1364	23.773	-626.33	1156.6	-15.501	803.39	1161.9	84.091	60.186	1	0	3.2019	-0.38605	-15.493	-16.161	1.494	10.4	6.4681	17.013	4.6959	10.014	-9.0245	0.85196	1430.3
14.93	1494	78	NaN	-0.065734	6.4754	11.982	-171.19	17.215	-1.1454	24.069	-626.01	1156.6	-15.434	803.29	1161.8	84.115	60.359	1	0	3.1984	-0.38955	-15.497	-16.165	1.5174	10.393	6.6869	17.004	4.7158	10.004	-8.8103	0.83821	1429.9
14.94	1495	78	NaN	-0.042906	6.6333	11.857	-171.21	17.204	-1.1206	24.348	-625.78	1156.5	-15.298	803.21	1161.8	75.62	56.43	1	0	3.2155	-0.37225	-15.503	-16.171	1.5463	10.376	6.8465	16.991	4.7618	10.004	-8.6561	0.81999	1429.6
14.95	1496	78	NaN	-0.023114	6.7965	11.739	-171.22	17.198	-1.1383	24.624	-625.54	1156.5	-15.317	803.17	1161.8	68.47	56.434	1	0	3.1792	-0.40902	-15.508	-16.176	1.5782	10.382	7.0123	16.983	4.7575	9.9728	-8.4954	0.80661	1429.3
14.96	1497	78	NaN	-0.032495	7.0192	11.67	-171.24	17.191	-1.1165	24.727	-625.17	1156.5	-15.204	803.05	1161.8	62.936	55.383	1	0	3.1202	-0.46894	-15.513	-16.181	1.569	10.363	7.2339	16.976	4.6891	9.8937	-8.2789	0.79484	1428.8
14.97	1498	78	NaN	-0.077263	7.1656	11.664	-171.24	17.178	-1.1268	24.646	-624.97	1156.6	-15.21	803.03	1161.8	58.835	56.928	1	0	3.0181	-0.5725	-15.518	-16.186	1.5215	10.358	7.3762	16.967	4.5396	9.7859	-8.142	0.78099	1428.6
14.98	1499	78	NaN	-0.16926	7.3018	11.793	-171.27	17.137	-1.0571	24.091	-624.83	1156.9	-14.951	802.99	1161.8	59.458	57.32	1	0	2.8907	-0.70181	-15.523	-16.191	1.397	10.295	7.497	16.942	4.2877	9.593	-8.0262	0.75052	1428.4
14.99	1500	78	NaN	-0.24034	7.3621	11.754	-171.27	17.111	-1.0551	24.001	-624.88	1157.1	-14.909	802.97	1161.8	57.769	55.987	1	0	2.7542	-0.84031	-15.528	-16.196	1.3206	10.29	7.5488	16.925	4.0748	9.4499	-7.9791	0.72869	1428.4
15	1501	78	NaN	-0.29772	7.3474	11.588	-171.26	17.091	-1.0602	24.261	-625.15	1157.2	-14.885	802.95	1161.8	57.73	54.498	1	0	2.6467	-0.94935	-15.53	-16.199	1.2724	10.31	7.5308	16.907	3.9191	9.3606	-7.9997	0.70859	1428.6
15.01	1502	78	NaN	-0.36762	7.3227	11.438	-171.26	17.064	-1.0259	24.44	-625.55	1157.4	-14.715	802.92	1161.8	58.893	55.904	1	0	2.5399	-1.0577	-15.533	-16.201	1.2025	10.309	7.5012	16.885	3.7424	9.2508	-8.0318	0.68419	1429
15.02	1503	78	NaN	-0.44997	7.3752	11.364	-171.25	17.047	-1.0311	24.375	-625.84	1157.6	-14.647	802.88	1161.8	57.399	55.341	1	0	2.4518	-1.1471	-15.535	-16.203	1.1145	10.312	7.5459	16.876	3.5663	9.165	-7.9894	0.6725	1429.3
15.03	1504	78	NaN	-0.51639	7.4678	11.422	-171.26	17.008	-0.99548	23.997	-626.02	1157.8	-14.472	802.92	1161.8	65.308	56.796	1	0	2.2144	-1.388	-15.542	-16.21	1.0257	10.283	7.6273	16.849	3.2401	8.8955	-7.9145	0.63865	1429.5
15.04	1505	78	NaN	-0.52159	7.6978	11.335	-171.24	17.011	-1.0237	23.969	-625.97	1157.9	-14.473	802.92	1161.8	65.525	56.784	1	0	1.7673	-1.8416	-15.554	-16.222	1.0195	10.301	7.8564	16.852	2.7868	8.4599	-7.6977	0.62966	1429.4
15.05	1506	78	NaN	-0.55941	7.8134	11.269	-171.24	17.009	-0.99756	23.883	-626.25	1157.9	-14.327	802.88	1161.8	66.1	55.307	1	0	1.6689	-1.9414	-15.561	-16.229	0.9721	10.296	7.9677	16.855	2.641	8.3551	-7.5932	0.62596	1429.7
15.06	1507	78	NaN	-0.69082	7.7952	11.223	-171.23	17.013	-0.95741	23.612	-627.18	1158.1	-14.142	802.86	1161.7	70.352	56.159	1	0	1.6406	-1.9702	-15.566	-16.234	0.82149	10.286	7.9431	16.865	2.4621	8.316	-7.6229	0.63037	1430.5
15.07	1508	78	NaN	-0.84004	7.7295	11.139	-171.22	17.021	-0.93598	23.437	-628.24	1158.1	-14.015	802.85	1161.7	74.224	57.126	1	0	1.532	-2.0804	-15.57	-16.238	0.65909	10.284	7.8746	16.876	2.191	8.2033	-7.6954	0.63756	1431.6
15.08	1509	78	NaN	-0.94171	7.6894	10.983	-171.21	17.033	-0.93453	23.583	-628.98	1158	-13.952	802.85	1161.7	78.516	58.018	1	0	1.3897	-2.2248	-15.574	-16.242	0.55992	10.291	7.8393	16.883	1.9496	8.0658	-7.7345	0.64085	1432.3
15.09	1510	78	NaN	-1.0932	7.6344	10.814	-171.2	17.054	-0.92586	23.742	-629.93	1157.8	-13.872	802.85	1161.7	81.356	57.65	1	0	1.2221	-2.3948	-15.578	-16.246	0.4106	10.302	7.7929	16.895	1.6327	7.9076	-7.7847	0.6494	1433.3
15.1	1511	78	NaN	-1.1126	7.6446	10.613	-171.21	17.058	-0.88883	24.216	-630.4	1157.5	-13.717	802.79	1161.7	82.59	57.905	1	0	1.0662	-2.553	-15.582	-16.25	0.40355	10.307	7.8132	16.889	1.4698	7.7536	-7.7688	0.63892	1433.7
15.11	1512	78	NaN	-1.214	7.5456	10.601	-171.19	17.068	-0.91065	24.328	-631.4	1157.2	-13.743	802.81	1161.7	83.148	58.058	1	0	0.92024	-2.7011	-15.587	-16.255	0.30653	10.332	7.7274	16.886	1.2268	7.631	-7.8596	0.631	1434.7
15.12	1513	78	NaN	-1.2985	7.4557	10.718	-171.18	17.065	-0.92912	24.188	-632.21	1157	-13.742	802.84	1161.7	83.061	55.729	1	0	0.83762	-2.7849	-15.595	-16.263	0.21552	10.33	7.6456	16.876	1.0531	7.5452	-7.9497	0.61207	1435.6
15.13	1514	78	NaN	-1.4118	7.3662	11.038	-171.19	17.062	-0.91446	23.656	-632.91	1157	-13.615	802.84	1161.7	82.179	56.011	1	0	0.74111	-2.8828	-15.603	-16.271	0.075188	10.298	7.5552	16.873	0.8163	7.4149	-8.0476	0.60197	1436.2
15.14	1515	78	NaN	-1.5402	7.2753	11.458	-171.19	17.064	-0.89084	22.898	-633.5	1157.2	-13.449	802.83	1161.7	80.949	56.396	1	0	0.60309	-3.0228	-15.609	-16.277	-0.090631	10.257	7.4559	16.883	0.51246	7.2341	-8.1527	0.60654	1436.8
15.15	1516	78	NaN	-1.6394	7.1268	11.78	-171.19	17.065	-0.89627	22.291	-633.97	1157.5	-13.37	802.84	1161.8	80.395	57.511	1	0	0.46439	-3.1636	-15.618	-16.286	-0.21759	10.23	7.2955	16.896	0.2468	7.0664	-8.3221	0.61009	1437.3
15.16	1517	78	NaN	-1.8008	6.631	12.051	-171.2	17.057	-0.89231	21.948	-635.04	1157.8	-13.217	802.86	1161.8	80.639	58.354	1	0	0.32957	-3.3004	-15.627	-16.296	-0.39987	10.206	6.7876	16.901	-0.070301	6.9052	-8.8397	0.60514	1438.3
15.17	1518	78	NaN	-1.9324	6.019	11.869	-171.18	17.082	-0.92835	22.798	-636.15	1157.6	-13.252	802.86	1161.8	80.926	58.283	1	0	0.25342	-3.3776	-15.628	-16.296	-0.49735	10.255	6.1838	16.917	-0.24394	6.8776	-9.444	0.62107	1439.5
15.18	1519	78	NaN	-2.0482	5.3406	11.667	-171.16	17.104	-0.99026	23.634	-637.38	1157.4	-13.35	802.92	1161.8	80.528	56.962	1	0	0.18	-3.4521	-15.629	-16.297	-0.57726	10.314	5.5176	16.927	-0.39726	6.8619	-10.111	0.62993	1440.8
15.19	1520	78	NaN	-2.2632	4.544	11.411	-171.15	17.126	-0.99245	24.725	-638.66	1157.2	-13.241	802.97	1161.8	77.527	57.697	1	0	0.15629	-3.4762	-15.643	-16.312	-0.75461	10.362	4.7302	16.939	-0.59833	6.8854	-10.913	0.62791	1442.1
15.2	1521	78	NaN	-2.5357	3.898	11.324	-171.14	17.139	-0.99499	25.354	-639.6	1157.2	-13.145	803.03	1161.9	74.179	58.152	1	0	0.16911	-3.4632	-15.654	-16.322	-1.007	10.39	4.0836	16.954	-0.83794	6.927	-11.57	0.63143	1443.1
15.21	1522	78	NaN	-2.8469	3.5363	11.598	-171.13	17.142	-1.0161	24.881	-640.1	1157.6	-13.133	803.1	1161.9	70.887	57.707	1	0	0.22944	-3.402	-15.66	-16.328	-1.338	10.38	3.7066	16.972	-1.1086	6.9783	-11.953	0.64398	1443.7
15.22	1523	78	NaN	-3.2422	3.2976	12.146	-171.13	17.148	-1.0003	23.61	-640.5	1158.2	-13.005	803.14	1161.9	69.261	55.069	1	0	0.25243	-3.3786	-15.663	-16.332	-1.7894	10.324	3.4436	17.002	-1.5369	6.9455	-12.22	0.67035	1444.1
15.23	1524	78	NaN	-3.6206	3.0382	12.249	-171.11	17.201	-1.0819	23.853	-640.49	1158	-13.128	803.2	1162	68.687	55.478	1	0	0.27333	-3.3574	-15.667	-16.335	-2.1532	10.361	3.1972	17.042	-1.8799	7.0034	-12.47	0.70734	1444.2
15.24	1525	78	NaN	-3.8506	2.8299	12.319	-171.09	17.209	-1.1391	23.996	-640.73	1157.9	-13.22	803.31	1162	66.69	55.766	1	0	0.32414	-3.3059	-15.671	-16.339	-2.3743	10.382	2.9931	17.046	-2.0502	7.0758	-12.678	0.70682	1444.5
15.25	1526	78	NaN	-4.1007	2.5371	12.269	-171.1	17.201	-1.1548	24.507	-641.27	1157.6	-13.156	803.45	1162	64.239	55.739	1	0	0.31905	-3.311	-15.675	-16.343	-2.6074	10.395	2.7125	17.026	-2.2883	7.0841	-12.963	0.68246	1445.2
15.26	1527	78	NaN	-4.3702	2.2586	12.271	-171.09	17.221	-1.2041	24.854	-641.88	1157.4	-13.221	803.52	1162.1	63.209	55.819	1	0	0.27304	-3.3577	-15.68	-16.348	-2.8612	10.414	2.4451	17.034	-2.5882	7.0567	-13.234	0.68653	1445.9
15.27	1528	78	NaN	-4.6129	2.1021	12.355	-171.09	17.25	-1.2553	24.943	-642.36	1157.2	-13.292	803.57	1162.2	61.086	55.444	0	0	0.24872	-3.3824	-15.684	-16.352	-3.0982	10.423	2.2984	17.053	-2.8495	7.0401	-13.386	0.70128	1446.4
15.28	1529	78	NaN	-4.7969	2.1033	12.497	-171.1	17.265	-1.2759	24.821	-642.63	1157	-13.251	803.63	1162.2	55.768	55.394	0	0	0.24196	-3.3893	-15.689	-16.357	-3.289	10.413	2.3089	17.06	-3.0471	7.0235	-13.38	0.70317	1446.8
15.29	1530	78	NaN	-4.9457	2.1949	12.712	-171.08	17.284	-1.3154	24.367	-642.73	1157	-13.317	803.69	1162.3	57.046	55.943	0	0	0.28258	-3.348	-15.692	-16.36	-3.4533	10.412	2.4032	17.076	-3.1707	7.064	-13.289	0.7159	1446.9
15.3	1531	78	NaN	-5.108	2.362	12.934	-171.12	17.242	-1.2596	23.887	-642.82	1156.9	-12.985	803.85	1162.2	58.731	56.834	0	0	0.31167	-3.3185	-15.695	-16.363	-3.648	10.339	2.5718	17.032	-3.3363	7.0208	-13.123	0.66896	1447.2
15.31	1532	78	NaN	-5.1527	2.4289	12.888	-171.1	17.274	-1.32	24.093	-642.96	1156.6	-13.105	803.94	1162.2	57.903	56.66	0	0	0.30828	-3.322	-15.699	-16.367	-3.68	10.371	2.6514	17.051	-3.3717	7.0495	-13.047	0.68442	1447.4
15.32	1533	78	NaN	-5.1876	2.444	12.807	-171.1	17.31	-1.3379	24.346	-643.2	1156.4	-13.119	803.96	1162.3	58.389	53.847	0	0	0.24815	-3.383	-15.703	-16.371	-3.7046	10.388	2.6788	17.076	-3.4564	7.0046	-13.024	0.70462	1447.7
15.33	1534	78	NaN	-5.2553	2.3991	12.685	-171.09	17.323	-1.3581	24.743	-643.57	1156	-13.1	804.06	1162.3	58.433	56.125	0	0	0.17708	-3.4551	-15.707	-16.375	-3.7579	10.406	2.647	17.076	-3.5808	6.9508	-13.06	0.70071	1448.1
15.34	1535	78	NaN	-5.3169	2.3621	12.603	-171.08	17.336	-1.3942	24.988	-643.9	1155.7	-13.127	804.18	1162.3	58.325	54.598	0	0	0.26091	-3.37	-15.711	-16.38	-3.8091	10.426	2.6222	17.076	-3.5482	7.0557	-13.089	0.69648	1448.6
15.35	1536	78	NaN	-5.3368	2.3892	12.628	-171.07	17.374	-1.4224	24.823	-644.04	1155.6	-13.192	804.23	1162.4	57.209	54.024	0	0	0.35305	-3.2765	-15.717	-16.385	-3.8332	10.432	2.657	17.106	-3.4802	7.1555	-13.06	0.72108	1448.8
15.36	1537	78	NaN	-5.407	2.3711	12.601	-171.06	17.396	-1.4464	24.928	-644.13	1155.5	-13.242	804.29	1162.4	57.15	55.202	0	0	0.58825	-3.0379	-15.733	-16.401	-3.8974	10.445	2.6449	17.122	-3.3092	7.4068	-13.088	0.7206	1448.9
15.37	1538	78	NaN	-5.3669	2.4421	12.584	-171.06	17.439	-1.4465	24.777	-644.23	1155.2	-13.178	804.33	1162.5	58.554	55.142	0	0	0.82345	-2.7993	-15.749	-16.418	-3.8659	10.437	2.7276	17.153	-3.0425	7.6381	-13.022	0.73553	1449.1
15.38	1539	78	NaN	-5.3337	2.4629	12.548	-171.06	17.463	-1.4609	24.783	-644.31	1155.1	-13.19	804.4	1162.5	56.803	57.373	0	0	1.0587	-2.5606	-15.766	-16.434	-3.8322	10.442	2.7572	17.168	-2.7736	7.8817	-13.009	0.73429	1449.2
15.39	1540	78	NaN	-5.2973	2.4915	12.491	-171.06	17.473	-1.4433	24.827	-644.34	1154.9	-13.105	804.45	1162.5	57.765	55.484	0	0	1.1875	-2.4299	-15.769	-16.437	-3.7976	10.437	2.7925	17.172	-2.6101	8.0072	-12.976	0.73498	1449.3
15.4	1541	78	NaN	-5.2765	2.5355	12.462	-171.07	17.468	-1.4202	24.732	-644.36	1154.9	-12.998	804.52	1162.5	57.434	55.55	0	0	1.2669	-2.3493	-15.769	-16.437	-3.7848	10.419	2.839	17.164	-2.5179	8.0699	-12.93	0.72699	1449.4
15.41	1542	78	NaN	-5.268	2.5985	12.419	-171.08	17.462	-1.3999	24.571	-644.36	1154.9	-12.889	804.6	1162.5	60.238	57.412	0	0	1.2432	-2.3734	-15.772	-16.441	-3.787	10.396	2.9022	17.159	-2.5439	8.0226	-12.87	0.71816	1449.5
15.42	1543	78	NaN	-5.2609	2.6835	12.313	-171.1	17.482	-1.3707	24.467	-644.33	1154.8	-12.748	804.65	1162.6	59.516	55.351	0	0	1.2317	-2.3851	-15.773	-16.442	-3.7897	10.376	2.9887	17.176	-2.558	7.9909	-12.785	0.73487	1449.5
15.43	1544	78	NaN	-5.3307	2.754	12.441	-171.09	17.516	-1.3965	23.674	-644.52	1155.1	-12.813	804.68	1162.6	57.977	56.019	0	0	1.229	-2.3878	-15.773	-16.441	-3.8885	10.356	3.0496	17.22	-2.6595	7.9685	-12.723	0.77957	1449.7
15.44	1545	78	NaN	-5.3443	2.7978	12.342	-171.08	17.533	-1.419	23.673	-644.66	1155.3	-12.847	804.75	1162.6	58.956	55.634	0	0	1.2296	-2.3871	-15.772	-16.44	-3.9009	10.366	3.0892	17.242	-2.6713	7.979	-12.682	0.80181	1449.9
15.45	1546	78	NaN	-5.3514	2.8945	11.949	-171.07	17.561	-1.4232	24.56	-644.65	1155.2	-12.835	804.8	1162.7	59.056	56.104	0	0	1.233	-2.3837	-15.77	-16.439	-3.8735	10.407	3.1895	17.266	-2.6405	8.0232	-12.581	0.8279	1450
15.46	1547	78	NaN	-5.3755	3.0327	11.72	-171.08	17.578	-1.3956	25.008	-644.63	1155.2	-12.716	804.84	1162.6	58.763	55.79	0	0	1.2459	-2.3706	-15.767	-16.435	-3.8846	10.408	3.3254	17.285	-2.6387	8.0375	-12.442	0.84969	1450
15.47	1548	78	NaN	-5.4232	3.2263	11.749	-171.1	17.593	-1.3673	24.675	-644.65	1155.5	-12.61	804.86	1162.6	59.325	56.223	0	0	1.2573	-2.359	-15.764	-16.432	-3.9498	10.377	3.5068	17.313	-2.6924	8.0177	-12.257	0.88082	1450
15.48	1549	78	NaN	-5.4857	3.4681	11.884	-171.1	17.621	-1.3485	24.023	-644.64	1155.9	-12.554	804.86	1162.6	58.696	54.516	0	0	1.2641	-2.3522	-15.76	-16.429	-4.0402	10.344	3.7322	17.356	-2.7761	7.9915	-12.028	0.92792	1450
15.49	1550	78	NaN	-5.5476	3.7201	11.925	-171.11	17.65	-1.3026	23.781	-644.53	1156.2	-12.404	804.83	1162.6	57.155	53.717	0	0	1.1855	-2.432	-15.757	-16.425	-4.1175	10.317	3.9731	17.397	-2.932	7.8851	-11.784	0.97246	1449.8
15.5	1551	78	NaN	-5.6285	4.0615	11.92	-171.14	17.68	-1.2634	23.636	-644.45	1156.6	-12.27	804.81	1162.6	59.945	55.427	0	0	1.0787	-2.5403	-15.753	-16.421	-4.2093	10.284	4.3006	17.441	-3.1306	7.7439	-11.453	1.0196	1449.7
15.51	1552	78	NaN	-5.6716	4.2663	11.82	-171.12	17.719	-1.2817	23.824	-644.44	1156.7	-12.363	804.77	1162.6	60.271	55.05	0	0	1.0652	-2.554	-15.751	-16.419	-4.2412	10.314	4.5007	17.485	-3.176	7.7604	-11.25	1.0663	1449.7
15.52	1553	78	NaN	-5.7366	4.465	11.69	-171.13	17.739	-1.2539	24.058	-644.42	1156.8	-12.272	804.73	1162.6	57.046	57.594	0	0	1.0488	-2.5706	-15.748	-16.416	-4.3005	10.31	4.6927	17.511	-3.2517	7.7393	-11.055	1.0951	1449.6
15.53	1554	78	NaN	-5.8185	4.6775	11.561	-171.13	17.756	-1.2375	24.245	-644.34	1157	-12.215	804.69	1162.6	57.84	55.3	0	0	0.98084	-2.6396	-15.744	-16.412	-4.3771	10.309	4.8983	17.535	-3.3963	7.6692	-10.845	1.1237	1449.5
15.54	1555	78	NaN	-5.93	4.9695	11.432	-171.13	17.782	-1.2346	24.381	-644.09	1157.2	-12.211	804.62	1162.6	56.743	56.173	0	0	0.90413	-2.7174	-15.74	-16.408	-4.4831	10.316	5.1813	17.57	-3.579	7.5982	-10.558	1.1624	1449.2
15.55	1556	78	NaN	-6.0657	5.342	11.308	-171.13	17.811	-1.2252	24.481	-643.67	1157.5	-12.187	804.54	1162.6	59.266	57.264	0	0	0.81633	-2.8065	-15.736	-16.404	-4.6153	10.318	5.5425	17.611	-3.7989	7.5114	-10.193	1.2072	1448.7
15.56	1557	78	NaN	-6.1646	5.6224	11.23	-171.12	17.832	-1.2367	24.5	-643.24	1157.7	-12.232	804.49	1162.6	59.133	56.098	0	0	0.68421	-2.9405	-15.732	-16.4	-4.7112	10.33	5.8153	17.639	-4.027	7.3892	-9.9164	1.2389	1448.2
15.57	1558	78	NaN	-6.3513	6.0084	11.268	-171.12	17.865	-1.2294	24.141	-642.53	1158.2	-12.211	804.36	1162.5	59.8	55.306	0	0	0.55558	-3.0711	-15.728	-16.396	-4.9121	10.315	6.1806	17.693	-4.3565	7.2439	-9.5474	1.2967	1447.4
15.58	1559	78	NaN	-6.4573	6.1785	11.178	-171.11	17.878	-1.2461	24.239	-641.96	1158.3	-12.267	804.3	1162.5	58.101	56.351	0	0	0.48116	-3.1466	-15.725	-16.393	-5.0113	10.336	6.3453	17.711	-4.5302	7.1893	-9.3796	1.3183	1446.7
15.59	1560	78	NaN	-6.5596	6.2202	10.966	-171.1	17.886	-1.2682	24.653	-641.46	1158.1	-12.352	804.26	1162.5	60.764	55.553	0	0	0.38425	-3.2449	-15.721	-16.389	-5.0933	10.37	6.3938	17.712	-4.7091	7.1253	-9.3273	1.323	1446.2
15.6	1561	78	NaN	-6.6338	6.1716	10.74	-171.08	17.89	-1.2832	25.177	-641.09	1157.9	-12.417	804.21	1162.5	58.303	56.282	0	0	0.27089	-3.3599	-15.717	-16.385	-5.1438	10.406	6.3531	17.709	-4.8729	7.046	-9.3637	1.3241	1445.8
15.61	1562	78	NaN	-6.6516	6.039	10.488	-171.06	17.891	-1.2874	25.918	-640.55	1157.7	-12.477	804.12	1162.5	59.294	56.565	0	0	0.22144	-3.4101	-15.713	-16.381	-5.1292	10.464	6.2281	17.702	-4.9078	7.0542	-9.4852	1.3207	1445.2
15.62	1563	78	NaN	-6.6292	5.8696	10.221	-171.01	17.888	-1.2803	26.801	-639.6	1157.4	-12.547	803.98	1162.4	67.19	54.765	1	0	0.22483	-3.4066	-15.71	-16.379	-5.0678	10.551	6.0687	17.689	-4.843	7.144	-9.6418	1.3103	1444.1
15.63	1564	78	NaN	-6.6624	5.8879	10.393	-171	17.886	-1.2493	26.388	-639.01	1157.5	-12.487	803.89	1162.4	70.832	55.994	1	0	0.13005	-3.5028	-15.709	-16.377	-5.1191	10.543	6.0844	17.689	-4.989	7.0399	-9.6242	1.3126	1443.4
15.64	1565	78	NaN	-6.6942	5.9149	10.708	-170.99	17.886	-1.2431	25.601	-638.12	1157.6	-12.486	803.75	1162.4	73.154	55.371	1	0	0.037857	-3.5964	-15.706	-16.374	-5.1811	10.525	6.1065	17.694	-5.1433	6.9286	-9.5996	1.32	1442.4
15.65	1566	78	NaN	-6.6974	5.8473	10.854	-170.96	17.874	-1.2949	25.229	-637.7	1157.6	-12.635	803.71	1162.4	80.339	56.24	1	0	-0.033221	-3.6685	-15.702	-16.37	-5.1927	10.544	6.0378	17.684	-5.2259	6.8753	-9.6641	1.314	1441.9
15.66	1567	78	NaN	-6.6882	5.6758	10.905	-170.96	17.861	-1.3005	25.096	-637.52	1157.5	-12.617	803.63	1162.4	82.23	59.493	1	0	-0.13293	-3.7696	-15.698	-16.367	-5.1891	10.543	5.8684	17.669	-5.3221	6.7731	-9.8299	1.3021	1441.7
15.67	1568	78	NaN	-6.6685	5.3447	10.844	-170.95	17.847	-1.3082	25.268	-637.55	1157.3	-12.582	803.55	1162.3	81.1	59.724	1	0	-0.24232	-3.8806	-15.695	-16.363	-5.1639	10.553	5.5457	17.646	-5.4063	6.6721	-10.15	1.2826	1441.6
15.68	1569	78	NaN	-6.6459	4.9482	10.712	-170.93	17.834	-1.3576	25.597	-637.69	1156.9	-12.657	803.48	1162.3	81.633	60.336	1	0	-0.3256	-3.9651	-15.693	-16.361	-5.1254	10.586	5.1602	17.622	-5.451	6.6208	-10.533	1.2611	1441.7
15.69	1570	78	NaN	-6.6353	4.7048	10.638	-170.93	17.83	-1.4014	25.654	-637.73	1156.8	-12.703	803.42	1162.3	81.554	61.027	1	0	-0.41099	-4.0518	-15.691	-16.359	-5.1107	10.597	4.921	17.614	-5.5217	6.5451	-10.77	1.2552	1441.7
15.7	1571	78	NaN	-6.6244	4.4729	10.587	-170.94	17.832	-1.3605	25.418	-637.52	1156.7	-12.457	803.22	1162.2	82.415	61.236	1	0	-0.53996	-4.1826	-15.687	-16.355	-5.1185	10.562	4.6899	17.615	-5.6584	6.3789	-10.997	1.2595	1441.3
15.71	1572	78	NaN	-6.6569	4.3456	10.611	-170.96	17.828	-1.3341	25.025	-637.35	1156.7	-12.292	803.12	1162.2	82.569	62.162	1	1	-0.64397	-4.2882	-15.684	-16.352	-5.1729	10.527	4.5608	17.613	-5.8169	6.2386	-11.123	1.2609	1441
15.72	1573	78	NaN	-6.7076	4.1107	10.681	-170.96	17.838	-1.3909	24.39	-637.29	1156.8	-12.319	803.03	1162.2	83.723	64.969	1	1	-0.71514	-4.3604	-15.682	-16.35	-5.2476	10.497	4.3219	17.626	-5.9628	6.1371	-11.36	1.2763	1440.8
15.73	1574	78	NaN	-6.7381	3.7855	10.642	-170.99	17.849	-1.4206	24.031	-637.34	1156.9	-12.234	802.9	1162.1	81.001	65.825	1	1	-0.8169	-4.4636	-15.679	-16.347	-5.2957	10.451	3.9949	17.639	-6.1126	5.9877	-11.684	1.2923	1440.7
15.74	1575	78	NaN	-6.7389	3.4662	10.498	-171.02	17.872	-1.4594	24.031	-637.43	1156.8	-12.212	802.76	1162.1	76.947	57.503	1	1	-0.88583	-4.5336	-15.676	-16.344	-5.2973	10.424	3.6777	17.661	-6.1832	5.8908	-11.998	1.3169	1440.7
15.75	1576	78	NaN	-6.7221	3.1956	10.305	-171.03	17.911	-1.5354	24.189	-637.49	1156.8	-12.341	802.63	1162.2	78.491	55.648	1	1	-0.79762	-4.4441	-15.673	-16.342	-5.2691	10.421	3.4107	17.696	-6.0667	5.9765	-12.263	1.3541	1440.6
15.76	1577	78	NaN	-6.7085	2.8993	10.068	-171.1	17.933	-1.5319	24.287	-637.48	1156.7	-12.177	802.42	1162.1	79.261	57.724	1	1	-0.82784	-4.4747	-15.671	-16.339	-5.2579	10.351	3.1137	17.719	-6.0857	5.8766	-12.558	1.3793	1440.4
15.77	1578	78	NaN	-6.7246	2.7912	9.9958	-171.15	17.918	-1.493	24.047	-637.34	1156.8	-11.971	802.33	1162	79.57	58.252	1	1	-0.94138	-4.5899	-15.669	-16.337	-5.2915	10.279	2.9988	17.71	-6.2329	5.6886	-12.671	1.3728	1440.1
15.78	1579	78	NaN	-6.7412	2.6901	9.9267	-171.18	17.949	-1.5187	23.783	-637.27	1156.9	-12.003	802.18	1162	78.746	59.272	1	1	-1.0501	-4.7002	-15.666	-16.334	-5.317	10.24	2.8931	17.746	-6.3671	5.5402	-12.773	1.4116	1439.9
15.79	1580	78	NaN	-6.7428	2.5705	9.7275	-171.21	17.954	-1.5373	23.688	-637.27	1157	-12.015	802.03	1161.9	77.541	56.695	1	1	-1.1549	-4.8066	-15.662	-16.331	-5.3219	10.206	2.7681	17.757	-6.4768	5.3995	-12.894	1.4262	1439.7
15.8	1581	78	NaN	-6.7282	2.4738	9.4872	-171.25	17.94	-1.5191	23.768	-637.34	1157	-11.908	801.9	1161.9	74.808	58.495	1	1	-1.1139	-4.765	-15.659	-16.327	-5.3082	10.167	2.6672	17.747	-6.4222	5.4017	-12.992	1.4199	1439.7
15.81	1582	78	NaN	-6.7018	2.4175	9.2637	-171.28	17.931	-1.4869	23.935	-637.46	1157	-11.775	801.76	1161.8	73.293	56.064	1	1	-1.1005	-4.7514	-15.656	-16.325	-5.2804	10.138	2.6088	17.74	-6.3809	5.3867	-13.048	1.4156	1439.7
15.82	1583	78	NaN	-6.6799	2.4028	9.0746	-171.3	17.928	-1.4753	24.048	-637.56	1157.1	-11.727	801.6	1161.8	73.847	56.36	1	1	-1.1714	-4.8233	-15.655	-16.323	-5.256	10.127	2.5919	17.739	-6.4274	5.3039	-13.063	1.4154	1439.6
15.83	1584	78	NaN	-6.6999	2.4565	8.9702	-171.33	17.873	-1.4638	23.955	-637.6	1157.2	-11.615	801.51	1161.8	73.74	56.077	1	1	-1.1537	-4.8054	-15.652	-16.32	-5.2841	10.086	2.6385	17.691	-6.4378	5.2802	-13.014	1.3709	1439.6
15.84	1585	78	NaN	-6.7663	2.5926	9.0077	-171.29	17.846	-1.5162	23.352	-637.61	1157.5	-11.73	801.36	1161.8	76.16	57.496	1	1	-1.0833	-4.7339	-15.648	-16.316	-5.3697	10.103	2.7628	17.675	-6.453	5.3689	-12.885	1.3591	1439.4
15.85	1586	78	NaN	-6.8315	2.6484	9.0414	-171.29	17.796	-1.5026	22.964	-637.71	1157.7	-11.613	801.23	1161.7	78.098	56.056	1	1	-1.0699	-4.7203	-15.646	-16.314	-5.455	10.083	2.8085	17.636	-6.5249	5.3623	-12.838	1.3216	1439.4
15.86	1587	78	NaN	-6.8645	2.5687	8.9137	-171.29	17.728	-1.49	23.105	-638.09	1157.8	-11.455	801.12	1161.7	83.216	57.521	1	1	-1.0546	-4.7048	-15.644	-16.313	-5.489	10.083	2.7224	17.574	-6.5436	5.3787	-12.922	1.2617	1439.6
15.87	1588	78	NaN	-6.8731	2.398	8.6912	-171.28	17.676	-1.4856	23.633	-638.63	1157.9	-11.33	801	1161.7	85.922	62.103	1	1	-1.0002	-4.6496	-15.644	-16.312	-5.4819	10.112	2.551	17.523	-6.4821	5.4622	-13.093	1.2111	1440.1
15.88	1589	78	NaN	-6.8847	2.1995	8.481	-171.26	17.642	-1.488	24.239	-639.2	1157.8	-11.243	800.9	1161.7	85.238	62.61	1	1	-0.96353	-4.6124	-15.643	-16.311	-5.4732	10.148	2.3549	17.487	-6.4368	5.5361	-13.288	1.1759	1440.5
15.89	1590	78	NaN	-6.9382	2.0207	8.3537	-171.25	17.595	-1.503	24.629	-639.78	1157.8	-11.158	800.85	1161.7	84.976	61.201	1	1	-0.94999	-4.5987	-15.641	-16.31	-5.5152	10.17	2.176	17.44	-6.4652	5.5717	-13.465	1.1306	1441.1
15.9	1591	78	NaN	-7.0912	1.9069	8.3658	-171.24	17.543	-1.524	24.608	-640.34	1157.9	-11.015	800.75	1161.7	85.134	62.967	1	1	-0.85637	-4.5037	-15.641	-16.309	-5.6752	10.175	2.0567	17.393	-6.5315	5.6716	-13.584	1.0843	1441.5
15.91	1592	78	NaN	-7.2004	1.9502	8.4422	-171.24	17.497	-1.5214	24.385	-640.46	1158	-10.865	800.7	1161.6	85.111	61.313	1	1	-0.77866	-4.4248	-15.641	-16.309	-5.7992	10.157	2.0937	17.353	-6.5779	5.7324	-13.547	1.0444	1441.6
15.92	1593	78	NaN	-7.3455	2.0379	8.5437	-171.24	17.472	-1.5905	24.047	-640.55	1158.2	-10.871	800.64	1161.6	85.612	62.073	1	1	-0.83936	-4.4864	-15.642	-16.31	-5.9576	10.145	2.1745	17.336	-6.7969	5.6582	-13.467	1.0259	1441.6
15.93	1594	78	NaN	-7.4606	2.0701	8.54	-171.26	17.468	-1.5916	24.009	-640.71	1158.2	-10.693	800.54	1161.6	79.329	58.203	1	1	-0.80305	-4.4496	-15.644	-16.312	-6.0813	10.117	2.203	17.336	-6.8843	5.6679	-13.441	1.0239	1441.7
15.94	1595	78	NaN	-7.5444	2.0359	8.4464	-171.29	17.471	-1.5983	24.209	-640.99	1158.2	-10.553	800.45	1161.5	73.541	57.393	1	1	-0.69439	-4.3393	-15.646	-16.314	-6.1629	10.094	2.1689	17.338	-6.8573	5.7552	-13.477	1.0233	1441.9
15.95	1596	78	NaN	-7.6195	1.9757	8.2837	-171.32	17.469	-1.661	24.536	-641.42	1158.1	-10.553	800.41	1161.5	77.775	55.904	1	1	-0.57036	-4.2135	-15.649	-16.317	-6.2253	10.077	2.1115	17.333	-6.7957	5.8633	-13.538	1.016	1442.3
15.96	1597	78	NaN	-7.6908	1.9481	8.0195	-171.38	17.466	-1.6699	25.036	-641.94	1158	-10.322	800.31	1161.5	77.628	57.863	1	1	-0.43405	-4.0752	-15.653	-16.321	-6.2865	10.024	2.0862	17.328	-6.7205	5.9486	-13.566	1.0072	1442.7
15.97	1598	78	NaN	-7.745	2.0661	7.9026	-171.43	17.447	-1.6591	25.017	-642.09	1158	-10.141	800.28	1161.4	78.413	57.761	1	1	-0.32109	-3.9606	-15.659	-16.327	-6.3487	9.9617	2.2003	17.313	-6.6698	6.0011	-13.458	0.98623	1442.8
15.98	1599	78	NaN	-7.824	2.2401	7.8868	-171.48	17.459	-1.6675	24.606	-642.19	1158.1	-10.018	800.2	1161.4	79.344	57.099	1	1	-0.23619	-3.8744	-15.665	-16.333	-6.4489	9.8912	2.3689	17.33	-6.6851	6.0168	-13.296	0.99691	1442.8
15.99	1600	78	NaN	-7.9126	2.4621	7.8614	-171.54	17.463	-1.6916	24.124	-642.19	1158.3	-9.9188	800.16	1161.3	80.142	59.029	1	1	-0.20593	-3.8437	-15.672	-16.34	-6.5605	9.8165	2.5843	17.34	-6.7664	5.9728	-13.088	1.0002	1442.7
16	1601	78	NaN	-8.0176	2.7242	7.6464	-171.59	17.467	-1.751	23.867	-642.22	1158.4	-9.8996	800.1	1161.3	79.633	58.786	1	1	-0.019805	-3.6549	-15.682	-16.35	-6.6765	9.748	2.8409	17.35	-6.6963	6.0932	-12.841	0.99958	1442.7
16.01	1602	78	NaN	-8.0853	2.9146	7.2563	-171.65	17.468	-1.7892	23.996	-642.42	1158.4	-9.8329	800.04	1161.3	79.749	59.479	1	1	0.2334	-3.398	-15.694	-16.362	-6.7418	9.6905	3.0294	17.353	-6.5084	6.2925	-12.664	0.99091	1442.9
16.02	1603	78	NaN	-8.0806	2.9496	6.8048	-171.7	17.465	-1.7797	24.44	-642.8	1158.3	-9.6772	799.98	1161.3	79.444	59.458	1	1	0.4866	-3.141	-15.705	-16.373	-6.726	9.6506	3.0674	17.348	-6.2394	6.5096	-12.638	0.97425	1443.2
16.03	1604	78	NaN	-8.0868	2.9355	6.3235	-171.73	17.487	-1.8474	24.853	-643.29	1158.2	-9.7732	799.93	1161.3	77.205	58.014	1	1	0.72584	-2.8983	-15.716	-16.384	-6.7124	9.6437	3.0591	17.363	-5.9865	6.7454	-12.657	0.97879	1443.6
16.04	1605	78	NaN	-8.1515	2.9757	5.719	-171.77	17.509	-1.8834	24.909	-643.97	1158.3	-9.7197	799.83	1161.4	74.211	56.65	1	1	0.75979	-2.8639	-15.723	-16.391	-6.7775	9.6068	3.0989	17.386	-6.0177	6.7429	-12.624	0.99495	1444.2
16.05	1606	78	NaN	-8.1424	3.0712	5.2836	-171.78	17.519	-1.9188	24.781	-644.27	1158.3	-9.7298	799.77	1161.4	73.651	57.191	1	1	0.62931	-2.9962	-15.73	-16.398	-6.7733	9.5915	3.1922	17.398	-6.144	6.5952	-12.538	0.9995	1444.5
16.06	1607	78	NaN	-8.0636	3.2524	4.5408	-171.8	17.509	-1.9244	24.825	-644.37	1158.3	-9.6172	799.71	1161.4	72.988	54.705	1	1	0.29766	-3.3327	-15.739	-16.407	-6.6973	9.5634	3.3717	17.389	-6.3997	6.2307	-12.367	0.98242	1444.5
16.07	1608	78	NaN	-7.9448	3.407	3.7136	-171.82	17.506	-1.9176	25.013	-644.38	1158.3	-9.4901	799.63	1161.3	73.773	57	1	1	0.38958	-3.2395	-15.747	-16.415	-6.5761	9.5501	3.5273	17.385	-6.1865	6.3106	-12.22	0.96998	1444.4
16.08	1609	78	NaN	-7.7756	3.4836	2.924	-171.82	17.511	-1.911	25.293	-644.36	1158.2	-9.3931	799.54	1161.3	74.066	58.531	1	1	0.56784	-3.0586	-15.755	-16.424	-6.3995	9.5546	3.6065	17.388	-5.8316	6.496	-12.149	0.96424	1444.3
16.09	1610	78	NaN	-7.5229	3.5	2.0671	-171.83	17.507	-1.9085	25.707	-644.35	1158.2	-9.2905	799.46	1161.3	75.308	58.35	1	1	0.7461	-2.8777	-15.764	-16.432	-6.1343	9.5587	3.6253	17.382	-5.3882	6.6809	-12.138	0.94961	1444.2
16.1	1611	78	NaN	-7.2128	3.4177	1.0923	-171.83	17.516	-1.9316	26.383	-644.43	1158	-9.2747	799.36	1161.3	75.092	58.446	1	1	0.92437	-2.6969	-15.772	-16.44	-5.798	9.5865	3.5494	17.385	-4.8736	6.8896	-12.223	0.9442	1444.2
16.11	1612	78	NaN	-6.5808	3.1688	-0.14154	-171.83	17.511	-1.9482	26.979	-644.76	1157.8	-9.1757	799.27	1161.3	82.56	57.45	1	1	1.1026	-2.516	-15.781	-16.449	-5.1466	9.6044	3.307	17.373	-4.044	7.0884	-12.474	0.92382	1444.5
16.12	1613	78	NaN	-6.0948	2.9996	-0.98801	-171.82	17.527	-2.0338	27.385	-644.94	1157.7	-9.3244	799.2	1161.4	83.17	59.064	1	1	1.2809	-2.3351	-15.789	-16.457	-4.6387	9.6396	3.1448	17.382	-3.3578	7.3045	-12.644	0.92502	1444.6
16.13	1614	78	NaN	-5.5175	2.8545	-1.8055	-171.84	17.516	-2.029	27.709	-645.07	1157.5	-9.1699	799.1	1161.4	82.893	57.928	1	1	1.4591	-2.1543	-15.797	-16.466	-4.0547	9.6241	3.0063	17.364	-2.5956	7.4698	-12.791	0.89847	1444.6
16.14	1615	78	NaN	-5.0367	2.7722	-2.4166	-171.86	17.509	-2.0234	27.789	-645.11	1157.4	-9.027	798.99	1161.3	85.081	62.237	1	1	1.9256	-1.681	-15.79	-16.458	-3.5764	9.5989	2.9306	17.351	-1.6508	7.9179	-12.859	0.89262	1444.6
16.15	1616	78	NaN	-4.7773	2.7779	-2.6802	-171.87	17.511	-2.0636	27.457	-645.05	1157.2	-9.0656	798.91	1161.4	82.077	64.183	1	1	2.2786	-1.3229	-15.785	-16.453	-3.3284	9.5837	2.9418	17.347	-1.0499	8.2608	-12.844	0.89342	1444.4
16.16	1617	78	NaN	-4.6021	2.8335	-2.7624	-171.88	17.471	-2.0524	26.765	-644.93	1157.1	-8.9547	798.87	1161.3	80.649	60.261	1	1	2.3731	-1.227	-15.788	-16.456	-3.1849	9.5347	2.9996	17.305	-0.81179	8.3078	-12.789	0.84803	1444.2
16.17	1618	78	NaN	-4.5018	2.9082	-2.8136	-171.9	17.453	-2.0498	26.196	-644.76	1157	-8.8754	798.81	1161.2	80.116	60.183	1	1	2.4076	-1.192	-15.79	-16.458	-3.1101	9.4964	3.0769	17.285	-0.70251	8.3044	-12.713	0.82644	1444
16.18	1619	78	NaN	-4.4197	2.9273	-2.9279	-171.9	17.441	-2.0982	25.875	-644.81	1156.8	-8.9468	798.73	1161.2	80.338	59.57	1	1	2.4201	-1.1792	-15.791	-16.459	-3.0379	9.485	3.101	17.268	-0.61777	8.3058	-12.69	0.8086	1444
16.19	1620	78	NaN	-4.3394	2.881	-3.0694	-171.89	17.447	-2.126	26.017	-645.02	1156.7	-8.9877	798.66	1161.2	80.322	57.907	1	1	2.4552	-1.1436	-15.787	-16.456	-2.9504	9.4967	3.0602	17.267	-0.49523	8.353	-12.727	0.81195	1444.1
16.2	1621	78	NaN	-4.3122	2.8164	-3.1593	-171.91	17.425	-2.1183	26.201	-645.34	1156.6	-8.8995	798.6	1161.2	80.707	56.166	1	1	2.4882	-1.1101	-15.784	-16.452	-2.9197	9.4858	2.9985	17.243	-0.43152	8.3756	-12.785	0.79098	1444.4
16.21	1622	78	NaN	-4.3624	2.7905	-3.1344	-171.92	17.4	-2.112	26.134	-645.6	1156.5	-8.8183	798.54	1161.1	80.143	57.413	1	1	2.4916	-1.1067	-15.778	-16.446	-2.976	9.4665	2.9732	17.217	-0.4844	8.3598	-12.805	0.77121	1444.6
16.22	1623	78	NaN	-4.4775	2.8329	-2.9868	-171.92	17.392	-2.1267	25.772	-645.69	1156.5	-8.8318	798.5	1161.1	80.763	56.914	1	1	2.4627	-1.136	-15.771	-16.44	-3.105	9.455	3.0142	17.211	-0.64223	8.319	-12.757	0.77089	1444.6
16.23	1624	78	NaN	-4.6163	2.922	-2.7824	-171.93	17.355	-2.1176	25.301	-645.69	1156.6	-8.7626	798.51	1161.1	80.65	58.395	1	1	2.395	-1.2047	-15.764	-16.432	-3.2652	9.4173	3.0988	17.179	-0.8702	8.2125	-12.665	0.74646	1444.6
16.24	1625	78	NaN	-4.7489	3.0325	-2.5939	-171.93	17.373	-2.1571	24.94	-645.64	1156.7	-8.8471	798.47	1161.1	70.942	59.057	1	1	2.5332	-1.0645	-15.749	-16.417	-3.4087	9.4081	3.2043	17.202	-0.87551	8.3436	-12.545	0.78418	1444.5
16.25	1626	78	NaN	-4.9528	3.1278	-2.4197	-171.95	17.363	-2.1288	24.827	-645.8	1157	-8.7333	798.41	1161	71.183	55.02	1	1	2.5871	-1.0098	-15.735	-16.403	-3.6216	9.3823	3.2899	17.201	-1.0345	8.3725	-12.445	0.79837	1444.6
16.26	1627	78	NaN	-5.094	3.145	-2.3245	-171.97	17.375	-2.1111	24.9	-646.11	1157.1	-8.6411	798.34	1161	70.542	56.529	1	1	2.1711	-1.4319	-15.727	-16.395	-3.7638	9.3629	3.2998	17.22	-1.5927	7.931	-12.427	0.82533	1444.8
16.27	1628	78	NaN	-5.2471	3.146	-2.2429	-171.99	17.371	-2.0907	25.071	-646.57	1157.4	-8.5431	798.29	1161	71.009	56.826	1	1	1.9844	-1.6213	-15.718	-16.386	-3.9143	9.3437	3.2901	17.227	-1.93	7.7223	-12.428	0.84023	1445.3
16.28	1629	78	NaN	-5.41	3.1758	-2.1444	-172	17.361	-2.0872	25.219	-647.05	1157.6	-8.501	798.26	1161	73.778	58.066	1	1	1.9573	-1.6488	-15.709	-16.377	-4.0735	9.3327	3.3078	17.229	-2.1162	7.6839	-12.401	0.85141	1445.7
16.29	1630	78	NaN	-5.5314	3.2446	-2.03	-172	17.375	-2.1266	25.226	-647.4	1157.8	-8.5922	798.24	1161	80.082	58.697	1	1	1.7418	-1.8674	-15.694	-16.362	-4.1913	9.3393	3.3681	17.251	-2.4494	7.4719	-12.326	0.88908	1446
16.3	1631	78	NaN	-5.6592	3.3562	-1.8614	-172	17.367	-2.1597	25.024	-647.68	1158.1	-8.6798	798.23	1160.9	83.072	56.734	1	1	1.3812	-2.2334	-15.674	-16.342	-4.3239	9.3371	3.4691	17.254	-2.9427	7.1037	-12.205	0.91219	1446.3
16.31	1632	78	NaN	-5.9076	3.6078	-1.5964	-172	17.384	-2.1379	24.614	-648.12	1158.4	-8.5752	798.15	1160.9	82.409	54.798	1	1	1.0206	-2.5993	-15.654	-16.322	-4.593	9.3177	3.7062	17.286	-3.5724	6.7184	-11.948	0.96341	1446.6
16.32	1633	78	NaN	-6.1074	3.9302	-1.3457	-171.98	17.39	-2.1385	24.169	-648.36	1158.8	-8.5504	798.1	1160.9	83.302	58.363	1	1	0.83892	-2.7836	-15.638	-16.306	-4.8116	9.3162	4.0115	17.309	-3.9727	6.5327	-11.626	1.0026	1446.8
16.33	1634	78	NaN	-6.2476	4.1525	-1.1891	-171.97	17.394	-2.1201	23.811	-648.57	1159.1	-8.4679	798.06	1160.8	84.283	56.68	1	1	1.0229	-2.5969	-15.629	-16.298	-4.9693	9.3074	4.2214	17.325	-3.9465	6.7104	-11.408	1.0272	1447
16.34	1635	78	NaN	-6.3396	4.2825	-1.1478	-171.96	17.419	-2.1111	23.634	-648.85	1159.2	-8.4164	797.99	1160.8	85.117	57.356	1	1	0.83685	-2.7857	-15.611	-16.28	-5.0706	9.3101	4.3441	17.357	-4.2337	6.5244	-11.267	1.0779	1447.2
16.35	1636	78	NaN	-6.3833	4.3612	-1.2665	-171.93	17.462	-2.1163	23.682	-649.27	1159.3	-8.414	797.89	1160.8	85.937	58.892	1	1	0.53839	-3.0885	-15.59	-16.258	-5.1128	9.3355	4.4183	17.405	-4.5744	6.247	-11.172	1.1468	1447.5
16.36	1637	78	NaN	-6.3677	4.4112	-1.5771	-171.9	17.495	-2.1142	23.894	-649.79	1159.4	-8.3963	797.76	1160.7	86.663	59.247	1	1	0.54926	-3.0775	-15.572	-16.241	-5.0898	9.3745	4.4639	17.442	-4.5405	6.297	-11.109	1.2015	1447.9
16.37	1638	78	NaN	-6.3165	4.4826	-1.8881	-171.86	17.538	-2.1721	23.928	-649.96	1159.4	-8.5785	797.68	1160.8	86.842	58.584	1	1	0.55154	-3.0752	-15.555	-16.223	-5.0302	9.4303	4.5352	17.486	-4.4787	6.3552	-11.02	1.2628	1448
16.38	1639	78	NaN	-6.2575	4.5693	-2.2621	-171.84	17.549	-2.1356	23.826	-650.09	1159.5	-8.4609	797.57	1160.7	86.877	60.848	1	1	0.45077	-3.1774	-15.536	-16.204	-4.9799	9.4335	4.6173	17.501	-4.5291	6.2561	-10.919	1.2968	1448
16.39	1640	78	NaN	-6.0595	4.6821	-2.8304	-171.8	17.554	-2.179	23.684	-650.22	1159.5	-8.5824	797.48	1160.7	86.793	62.262	1	1	0.25856	-3.3724	-15.515	-16.183	-4.7827	9.4728	4.7284	17.507	-4.5242	6.1004	-10.787	1.3241	1448.1
16.4	1641	78	NaN	-5.8365	4.7789	-3.3591	-171.79	17.542	-2.1764	23.579	-650.33	1159.5	-8.5557	797.37	1160.6	86.684	62.788	1	1	-0.047317	-3.6828	-15.492	-16.16	-4.5649	9.4829	4.8233	17.497	-4.6122	5.8001	-10.669	1.3372	1448.1
16.41	1642	78	NaN	-5.6062	4.8587	-3.7878	-171.78	17.52	-2.1752	23.311	-650.45	1159.5	-8.5358	797.26	1160.6	86.315	62.832	1	1	-0.095383	-3.7315	-15.475	-16.143	-4.346	9.4848	4.9019	17.477	-4.4414	5.7532	-10.573	1.3339	1448.1
16.42	1643	78	NaN	-5.3376	4.93	-4.1893	-171.74	17.497	-2.2176	22.883	-650.6	1159.5	-8.6635	797.19	1160.6	86.119	61.414	1	1	-0.11164	-3.748	-15.458	-16.126	-4.0893	9.5078	4.974	17.453	-4.201	5.7598	-10.484	1.3271	1448.1
16.43	1644	78	NaN	-5.0059	4.9944	-4.6943	-171.71	17.47	-2.2223	22.722	-650.8	1159.4	-8.6853	797.08	1160.6	82.2	61.213	1	1	-0.19982	-3.8375	-15.44	-16.108	-3.7633	9.5297	5.0391	17.425	-3.9631	5.6922	-10.401	1.3165	1448.2
16.44	1645	78	NaN	-4.5781	5.1331	-5.4729	-171.7	17.413	-2.2142	22.807	-650.94	1159.4	-8.6036	796.95	1160.5	77.748	59.205	1	1	-0.27081	-3.9095	-15.43	-16.098	-3.3353	9.544	5.1752	17.371	-3.6061	5.6345	-10.255	1.2731	1448.2
16.45	1646	78	NaN	-4.3879	5.2061	-5.8186	-171.69	17.386	-2.2068	22.37	-651.18	1159.3	-8.534	796.83	1160.4	79.542	57.455	1	1	-0.3303	-3.9699	-15.425	-16.093	-3.1653	9.5308	5.2487	17.343	-3.4956	5.5609	-10.176	1.2503	1448.3
16.46	1647	78	NaN	-4.2742	5.2789	-6.0619	-171.66	17.369	-2.2121	21.857	-651.46	1159.2	-8.5213	796.72	1160.4	79.652	57.152	1	1	-0.39073	-4.0312	-15.42	-16.088	-3.0725	9.5368	5.3242	17.323	-3.4632	5.5056	-10.096	1.235	1448.5
16.47	1648	78	NaN	-4.2461	5.4397	-6.3007	-171.62	17.368	-2.2496	21.308	-651.69	1159.1	-8.6096	796.56	1160.4	80.608	57.219	1	1	-0.45186	-4.0932	-15.416	-16.084	-3.0626	9.5605	5.4894	17.318	-3.5145	5.4673	-9.9269	1.234	1448.6
16.48	1649	78	NaN	-4.3071	5.663	-6.4516	-171.59	17.375	-2.2818	20.73	-651.78	1159	-8.6774	796.37	1160.4	80.713	56.864	1	1	-0.43811	-4.0793	-15.415	-16.083	-3.1438	9.5744	5.7157	17.323	-3.5819	5.4951	-9.6989	1.2398	1448.4
16.49	1650	78	NaN	-4.4352	5.8759	-6.4127	-171.57	17.381	-2.2779	20.11	-651.7	1159	-8.6386	796.22	1160.3	81.582	57.665	1	1	-0.41658	-4.0574	-15.414	-16.082	-3.2978	9.5649	5.928	17.329	-3.7144	5.5074	-9.4859	1.2466	1448.2
16.5	1651	78	NaN	-4.5981	6.0747	-6.2493	-171.54	17.396	-2.2964	19.372	-651.59	1159	-8.6876	796.05	1160.3	82.26	58.28	1	1	-0.38618	-4.0266	-15.415	-16.083	-3.4877	9.5696	6.1257	17.345	-3.8739	5.543	-9.2889	1.262	1447.9
16.51	1652	78	NaN	-4.9256	6.2885	-5.792	-171.53	17.389	-2.2869	18.038	-651.45	1159.1	-8.6159	795.86	1160.3	75.945	55.704	1	1	-0.26331	-3.9019	-15.415	-16.083	-3.8705	9.5286	6.3367	17.341	-4.1338	5.6267	-9.078	1.2577	1447.5
16.52	1653	78	NaN	-5.2033	6.3177	-5.4136	-171.51	17.375	-2.2924	17.07	-651.53	1159	-8.6239	795.73	1160.2	72.973	55.377	1	1	-0.10995	-3.7463	-15.415	-16.083	-4.1862	9.5032	6.3643	17.329	-4.2962	5.7569	-9.0503	1.2458	1447.5
16.53	1654	78	NaN	-5.4782	6.2349	-5.0678	-171.52	17.37	-2.2739	16.463	-651.75	1159	-8.5503	795.52	1160.1	72.785	56.776	1	1	-0.0071686	-3.642	-15.416	-16.084	-4.4881	9.4719	6.2793	17.326	-4.4953	5.8299	-9.1368	1.2416	1447.5
16.54	1655	78	NaN	-5.706	6.1265	-4.8445	-171.52	17.382	-2.2783	16.248	-651.96	1159	-8.5621	795.32	1160.1	73.337	56.855	1	1	0.096261	-3.5371	-15.418	-16.086	-4.724	9.4655	6.1704	17.338	-4.6277	5.9284	-9.2472	1.2526	1447.5
16.55	1656	78	NaN	-5.8955	6.0497	-4.7179	-171.51	17.392	-2.2902	16.186	-652.08	1159	-8.6094	795.15	1160.1	73.933	56.497	1	1	0.20787	-3.4238	-15.42	-16.088	-4.9139	9.4681	6.0942	17.347	-4.706	6.0443	-9.3253	1.2595	1447.4
16.56	1657	78	NaN	-6.1294	6.0514	-4.5532	-171.53	17.375	-2.263	15.875	-652.06	1158.9	-8.5266	794.99	1160	73.507	55.982	1	1	0.29494	-3.3355	-15.422	-16.09	-5.1633	9.4392	6.094	17.332	-4.8684	6.1037	-9.3278	1.2423	1447.3
16.57	1658	78	NaN	-6.5061	6.2521	-4.3046	-171.51	17.369	-2.2951	15.15	-651.68	1159	-8.6453	794.8	1160	72.455	56.995	1	1	0.35238	-3.2772	-15.424	-16.093	-5.5636	9.4309	6.2893	17.332	-5.2112	6.1537	-9.1351	1.2398	1446.7
16.58	1659	78	NaN	-6.8308	6.5082	-4.1407	-171.51	17.357	-2.3034	14.523	-651.18	1159.1	-8.6773	794.63	1159.9	72.868	57.669	1	1	0.42976	-3.1987	-15.428	-16.096	-5.9115	9.4064	6.5391	17.327	-5.4817	6.2077	-8.8887	1.2307	1446
16.59	1660	78	NaN	-7.1625	6.7473	-3.9933	-171.5	17.363	-2.331	13.885	-650.79	1159.2	-8.7829	794.45	1159.9	72.953	54.231	1	1	0.5009	-3.1265	-15.431	-16.1	-6.264	9.4004	6.7742	17.336	-5.7631	6.2738	-8.6572	1.2364	1445.4
16.6	1661	78	NaN	-7.5361	7.0114	-3.9535	-171.48	17.368	-2.3441	13.487	-650.42	1159.3	-8.8501	794.2	1159.9	72.931	56.449	1	1	0.53485	-3.0921	-15.435	-16.103	-6.6502	9.4088	7.0336	17.346	-6.1153	6.3167	-8.4015	1.2424	1444.8
16.61	1662	78	NaN	-7.8503	7.307	-4.1379	-171.47	17.358	-2.3362	13.817	-649.86	1159.4	-8.8362	793.9	1159.8	75.771	57.827	1	1	0.59344	-3.0326	-15.438	-16.106	-6.9513	9.4319	7.3241	17.341	-6.3579	6.3993	-8.114	1.2343	1443.9
16.62	1663	78	NaN	-8.047	7.5604	-4.4075	-171.47	17.32	-2.3138	14.53	-649.28	1159.5	-8.7445	793.65	1159.7	77.813	59.11	1	1	0.6683	-2.9567	-15.44	-16.109	-7.1229	9.4512	7.5717	17.309	-6.4546	6.4945	-7.8688	1.2	1443.1
16.63	1664	78	NaN	-8.185	7.665	-4.4034	-171.48	17.259	-2.2895	14.481	-649.17	1159.5	-8.6208	793.52	1159.6	79.389	56.52	1	1	0.69884	-2.9257	-15.443	-16.111	-7.2676	9.439	7.6687	17.255	-6.5688	6.5133	-7.7744	1.1441	1442.9
16.64	1665	78	NaN	-8.2915	7.7639	-4.3346	-171.46	17.259	-2.2973	14.316	-649.05	1159.6	-8.64	793.31	1159.6	79.63	55.687	1	1	0.66472	-2.9603	-15.446	-16.114	-7.3796	9.4541	7.7643	17.259	-6.7149	6.4938	-7.6818	1.1447	1442.5
16.65	1666	78	NaN	-8.344	7.9313	-4.2957	-171.44	17.21	-2.301	14.385	-648.74	1159.8	-8.6089	793.09	1159.6	78.441	58.104	1	1	0.66666	-2.9583	-15.449	-16.117	-7.4303	9.471	7.9214	17.22	-6.7637	6.5127	-7.5272	1.1032	1442
16.66	1667	78	NaN	-8.3204	8.0204	-4.2889	-171.43	17.183	-2.3076	14.572	-648.53	1160	-8.5952	792.92	1159.6	74.391	55.714	1	1	0.66541	-2.9596	-15.451	-16.119	-7.3997	9.4956	8.0048	17.198	-6.7343	6.5359	-7.4465	1.0789	1441.6
16.67	1668	78	NaN	-8.2385	8.0457	-4.2793	-171.4	17.144	-2.3477	14.858	-648.38	1160.1	-8.6756	792.78	1159.6	66.211	57.062	1	1	0.65528	-2.9699	-15.454	-16.122	-7.3029	9.5394	8.0267	17.163	-6.6477	6.5695	-7.4274	1.0407	1441.4
16.68	1669	78	NaN	-8.1392	8.0395	-4.2594	-171.38	17.095	-2.3595	15.151	-648.24	1160.1	-8.6538	792.65	1159.5	59.916	56.856	1	1	0.64023	-2.9852	-15.457	-16.125	-7.1928	9.5615	8.0169	17.118	-6.5525	6.5763	-7.4402	0.99253	1441.1
16.69	1670	78	NaN	-8.0495	8.0279	-4.222	-171.4	17.063	-2.3193	15.34	-648.07	1160.1	-8.4731	792.53	1159.4	60.187	57.068	0	1	0.62392	-3.0017	-15.46	-16.128	-7.1025	9.5475	8.0012	17.089	-6.4786	6.5458	-7.4587	0.96114	1440.8
16.7	1671	78	NaN	-7.9531	8.0191	-4.1281	-171.38	17.068	-2.3479	15.376	-647.87	1160.1	-8.5333	792.4	1159.4	63.317	54.813	0	1	0.61311	-3.0127	-15.463	-16.131	-7.002	9.5702	7.9907	17.097	-6.3889	6.5575	-7.4719	0.96594	1440.5
16.71	1672	78	NaN	-7.8413	7.9817	-3.9116	-171.38	17.091	-2.3734	15.193	-647.48	1160.2	-8.5432	792.2	1159.4	65.596	56.675	1	1	0.60208	-3.0239	-15.465	-16.133	-6.8968	9.5655	7.9487	17.124	-6.2947	6.5417	-7.5165	0.99063	1439.9
16.72	1673	78	NaN	-7.787	7.8969	-3.7266	-171.39	17.108	-2.3799	14.947	-647.24	1160.2	-8.5189	792.08	1159.3	69.043	56.813	1	1	0.58854	-3.0376	-15.468	-16.136	-6.8529	9.5442	7.8624	17.142	-6.2644	6.5066	-7.6051	1.0066	1439.5
16.73	1674	78	NaN	-7.7142	7.6266	-3.4347	-171.4	17.148	-2.3975	14.452	-647.4	1160.1	-8.5479	791.94	1159.3	74.478	57.696	1	1	0.55168	-3.075	-15.471	-16.139	-6.7987	9.5125	7.5943	17.18	-6.247	6.4375	-7.8763	1.0413	1439.5
16.74	1675	78	NaN	-7.6568	7.3747	-3.2797	-171.43	17.185	-2.3864	14.342	-647.55	1160	-8.4971	791.8	1159.3	77.691	57.379	1	1	0.48743	-3.1402	-15.475	-16.143	-6.7477	9.4826	7.3452	17.215	-6.2603	6.3424	-8.1293	1.072	1439.5
16.75	1676	78	NaN	-7.6276	7.2287	-3.2713	-171.46	17.209	-2.3565	14.607	-647.56	1160	-8.3958	791.69	1159.3	81.71	60.337	1	1	1.43	-2.1838	-15.462	-16.13	-6.7119	9.4604	7.2007	17.237	-5.2819	7.2766	-8.2613	1.1069	1439.4
16.76	1677	78	NaN	-7.622	7.1502	-3.2093	-171.48	17.232	-2.3494	14.733	-647.56	1159.9	-8.3908	791.6	1159.2	82.66	63.701	1	1	2.2956	-1.3056	-15.45	-16.118	-6.7015	9.4449	7.122	17.26	-4.4059	8.1394	-8.3282	1.1415	1439.4
16.77	1678	78	NaN	-7.6755	7.1588	-2.994	-171.49	17.274	-2.3575	14.55	-647.6	1159.9	-8.5035	791.5	1159.2	82.567	63.921	1	1	2.2448	-1.3571	-15.452	-16.12	-6.7577	9.4328	7.1302	17.302	-4.5129	8.0757	-8.3217	1.1821	1439.3
16.78	1679	78	NaN	-7.7945	7.2953	-2.6662	-171.53	17.259	-2.3043	13.867	-647.65	1160.1	-8.3278	791.46	1159.1	83.029	63.725	1	1	2.2102	-1.3923	-15.453	-16.122	-6.9109	9.3494	7.2586	17.296	-4.7007	7.9572	-8.1948	1.1742	1439.3
16.79	1680	78	NaN	-7.8891	7.5176	-2.3549	-171.55	17.263	-2.2993	13.34	-647.69	1160.3	-8.3453	791.4	1159.1	83.285	63.534	1	1	2.1858	-1.417	-15.455	-16.123	-7.0258	9.3153	7.4717	17.309	-4.84	7.8984	-7.983	1.1862	1439.3
16.8	1681	78	NaN	-8.0265	7.9005	-2.0674	-171.56	17.259	-2.2986	13.156	-647.7	1160.5	-8.3834	791.33	1159.1	83.406	62.783	1	1	2.1698	-1.4332	-15.457	-16.125	-7.1689	9.2955	7.8433	17.316	-4.9992	7.8622	-7.6135	1.1911	1439.2
16.81	1682	78	NaN	-8.1498	8.2595	-1.8421	-171.58	17.253	-2.2701	13.192	-647.91	1160.7	-8.334	791.26	1159	82.759	62.103	1	1	2.1597	-1.4435	-15.46	-16.128	-7.2929	9.2787	8.1917	17.321	-5.1332	7.8352	-7.2679	1.1928	1439.3
16.82	1683	78	NaN	-8.2342	8.5145	-1.6695	-171.59	17.253	-2.2323	13.327	-648.39	1160.9	-8.2472	791.17	1159	81.442	61.231	1	1	2.0616	-1.543	-15.46	-16.128	-7.3756	9.2706	8.4381	17.329	-5.314	7.7276	-7.0217	1.2009	1439.7
16.83	1684	78	NaN	-8.3482	8.8011	-1.4523	-171.59	17.254	-2.2309	13.425	-649	1161.2	-8.247	791.1	1159	79.535	60.353	1	1	1.9715	-1.6344	-15.461	-16.129	-7.486	9.2736	8.7155	17.339	-5.5145	7.6392	-6.7454	1.2104	1440.3
16.84	1685	78	NaN	-8.6239	9.2947	-0.97745	-171.6	17.24	-2.2121	12.78	-649.93	1161.6	-8.1547	791.03	1159	79.752	60.732	1	1	1.9039	-1.703	-15.464	-16.132	-7.7915	9.2366	9.1915	17.343	-5.8877	7.5336	-6.2721	1.2117	1441.1
16.85	1686	78	NaN	-8.9134	9.8911	-0.61156	-171.58	17.218	-2.2109	12.511	-650.72	1162	-8.0814	790.97	1158.9	78.648	59.705	1	1	1.7628	-1.8461	-15.466	-16.134	-8.0951	9.2371	9.7685	17.341	-6.3322	7.3909	-5.697	1.2074	1441.8
16.86	1687	78	NaN	-9.1453	10.328	-0.34973	-171.56	17.236	-2.2269	12.212	-651.31	1162.4	-8.0732	790.88	1159	78.812	57.839	1	1	1.6018	-2.0095	-15.467	-16.135	-8.3394	9.2419	10.193	17.371	-6.7376	7.2324	-5.2745	1.2354	1442.3
16.87	1688	78	NaN	-9.3625	10.865	-0.32715	-171.54	17.235	-2.2607	12.762	-651.65	1162.6	-8.0989	790.82	1159	80.509	58.667	1	1	1.5094	-2.1032	-15.47	-16.139	-8.534	9.2859	10.719	17.381	-7.0245	7.1827	-4.751	1.2427	1442.6
16.88	1689	78	NaN	-9.5519	11.36	-0.40693	-171.54	17.211	-2.2749	13.623	-651.95	1162.8	-8.0411	790.78	1158.9	77.95	56.981	1	1	1.4189	-2.1951	-15.474	-16.142	-8.6916	9.3215	11.204	17.367	-7.2727	7.1265	-4.2695	1.2255	1442.9
16.89	1690	78	NaN	-9.7091	11.726	-0.44985	-171.55	17.179	-2.2525	14.24	-652.41	1163	-7.8546	790.72	1158.9	77.177	57.828	1	1	1.348	-2.2671	-15.476	-16.144	-8.832	9.3233	11.562	17.343	-7.484	7.0563	-3.9146	1.1991	1443.3
16.9	1691	78	NaN	-9.8814	12.213	-0.50882	-171.55	17.145	-2.235	15.029	-652.88	1163.1	-7.6712	790.66	1158.8	79.096	55.785	1	1	1.1918	-2.4255	-15.478	-16.147	-8.9805	9.3507	12.041	17.317	-7.7887	6.9252	-3.4377	1.1702	1443.7
16.91	1692	78	NaN	-10.055	12.534	-0.55696	-171.54	17.123	-2.2773	15.577	-653.13	1163.2	-7.7221	790.64	1158.8	81.568	59.05	1	1	0.93726	-2.6838	-15.48	-16.148	-9.1299	9.3853	12.361	17.297	-8.1927	6.7015	-3.1194	1.1486	1444
16.92	1693	78	NaN	-10.196	12.838	-0.39458	-171.55	17.093	-2.2533	15.469	-653.41	1163.2	-7.5481	790.6	1158.7	84.377	58.803	1	1	0.70412	-2.9203	-15.482	-16.15	-9.2829	9.3647	12.659	17.271	-8.5788	6.4444	-2.8229	1.1212	1444.2
16.93	1694	78	NaN	-10.272	13.192	-0.18747	-171.55	17.081	-2.2332	15.397	-653.76	1163.3	-7.3927	790.51	1158.7	80.664	58.009	1	1	0.47906	-3.1487	-15.483	-16.152	-9.3682	9.3512	13.009	17.264	-8.8892	6.2025	-2.4747	1.1124	1444.5
16.94	1695	78	NaN	-10.304	13.452	-0.020077	-171.55	17.086	-2.2529	15.353	-654.08	1163.3	-7.3776	790.45	1158.7	70.944	58.305	1	1	0.26872	-3.3621	-15.483	-16.152	-9.4021	9.3549	13.268	17.271	-9.1334	5.9928	-2.2157	1.1196	1444.7
16.95	1696	78	NaN	-10.29	13.591	0.075026	-171.54	17.112	-2.2572	15.447	-654.43	1163.3	-7.3209	790.36	1158.7	66.108	56.871	1	1	0.10082	-3.5325	-15.483	-16.151	-9.3872	9.3596	13.408	17.296	-9.2863	5.8272	-2.0757	1.1445	1445
16.96	1697	78	NaN	-10.227	13.653	0.11972	-171.55	17.162	-2.2081	15.739	-654.85	1163.3	-7.097	790.18	1158.7	58.18	54.429	1	1	-0.039949	-3.6753	-15.483	-16.151	-9.3218	9.3598	13.472	17.344	-9.3618	5.6845	-2.0115	1.1926	1445.2
16.97	1698	78	NaN	-10.146	13.623	0.18061	-171.51	17.23	-2.2225	15.893	-655.14	1163.2	-7.0895	790.04	1158.7	61.501	56.192	1	1	-0.25711	-3.8956	-15.483	-16.151	-9.2352	9.3962	13.444	17.408	-9.4923	5.5006	-2.0389	1.257	1445.4
16.98	1699	78	NaN	-10.124	13.559	0.22966	-171.49	17.283	-2.2304	15.814	-655.25	1163.2	-7.082	789.97	1158.6	62.241	56.267	1	1	-0.52819	-4.1707	-15.483	-16.151	-9.2165	9.4178	13.379	17.463	-9.7447	5.2471	-2.1039	1.3115	1445.4
16.99	1700	78	NaN	-10.08	13.395	0.14353	-171.48	17.351	-2.1914	16.016	-655.26	1163.2	-6.888	789.84	1158.6	64.729	56.637	1	1	-0.68099	-4.3257	-15.482	-16.15	-9.1716	9.4305	13.212	17.534	-9.8526	5.1047	-2.2702	1.3843	1445.3
17	1701	78	NaN	-10.04	13.207	-0.013195	-171.45	17.427	-2.1939	16.365	-655.21	1163.2	-6.8327	789.74	1158.5	65.54	55.783	1	1	-0.82641	-4.4733	-15.481	-16.149	-9.1199	9.4678	13.023	17.61	-9.9463	4.9946	-2.4571	1.4617	1445.1
17.01	1702	78	NaN	-10.006	12.982	-0.20737	-171.41	17.521	-2.2073	16.787	-655.13	1163.1	-6.8404	789.6	1158.5	67.968	56.851	1	1	-0.96514	-4.614	-15.478	-16.146	-9.0691	9.5236	12.801	17.703	-10.034	4.9096	-2.6777	1.5561	1444.9
17.02	1703	78	NaN	-9.9703	12.645	-0.41788	-171.38	17.635	-2.1717	17.177	-655.11	1163	-6.7154	789.4	1158.5	66.758	54.576	1	1	-1.3297	-4.9839	-15.475	-16.144	-9.0227	9.5711	12.465	17.815	-10.352	4.5872	-3.0107	1.6717	1444.7
17.03	1704	78	NaN	-9.9332	12.14	-0.63021	-171.34	17.773	-2.0767	17.461	-655.19	1162.9	-6.4092	789.14	1158.4	70.24	56.532	1	1	-1.7417	-5.4019	-15.472	-16.14	-8.9863	9.6019	11.962	17.951	-10.728	4.2	-3.5099	1.8109	1444.5
17.04	1705	78	NaN	-9.9416	11.608	-0.83333	-171.26	17.985	-2.0648	17.793	-655.25	1162.5	-6.3896	788.82	1158.4	71.982	56.396	1	1	-1.8825	-5.5448	-15.47	-16.138	-8.9822	9.6948	11.442	18.151	-10.865	4.15	-4.0281	2.013	1444.3
17.05	1706	78	NaN	-9.9006	11.321	-0.98046	-171.24	18.164	-1.978	18.061	-655.09	1162.4	-6.1216	788.46	1158.3	76.216	54.155	1	1	-2.0237	-5.6881	-15.467	-16.136	-8.9409	9.7241	11.161	18.324	-10.965	4.036	-4.3061	2.1887	1443.8
17.06	1707	78	NaN	-9.9115	10.971	-0.88902	-171.17	18.355	-1.9734	17.59	-655.35	1162.2	-6.1389	788.13	1158.4	79.638	56.887	1	1	-2.1681	-5.8346	-15.462	-16.13	-8.9697	9.7698	10.819	18.507	-11.138	3.9352	-4.6427	2.3765	1443.7
17.07	1708	78	NaN	-9.8799	10.706	-0.94096	-171.13	18.528	-1.9279	17.594	-655.3	1162	-6.0025	787.78	1158.4	79.742	59.151	1	1	-2.3164	-5.9851	-15.457	-16.125	-8.9431	9.8046	10.563	18.671	-11.26	3.8195	-4.8938	2.5452	1443.3
17.08	1709	78	NaN	-9.8196	10.488	-1.0682	-171.11	18.71	-1.8696	17.835	-654.99	1161.7	-5.7855	787.35	1158.4	81.548	58.606	1	1	-2.4694	-6.1403	-15.453	-16.121	-8.8814	9.8249	10.358	18.84	-11.351	3.6847	-5.0951	2.719	1442.5
17.09	1710	78	NaN	-9.7656	10.291	-1.132	-171.11	18.872	-1.8445	17.894	-654.72	1161.3	-5.6366	786.93	1158.4	81.729	58.46	1	1	-2.4668	-6.1377	-15.45	-16.118	-8.8305	9.8288	10.176	18.987	-11.297	3.6912	-5.2744	2.8687	1441.8
17.1	1711	78	NaN	-9.7134	10.186	-1.1533	-171.13	18.914	-1.8477	17.913	-654.56	1161.1	-5.5372	786.68	1158.5	81.437	59.249	1	1	-2.4371	-6.1075	-15.448	-16.116	-8.7812	9.8061	10.081	19.02	-11.218	3.6986	-5.3663	2.9039	1441.4
17.11	1712	78	NaN	-9.6237	10.118	-1.1666	-171.17	18.937	-1.9355	17.932	-654.42	1160.8	-5.5953	786.38	1158.5	81.169	59.554	1	1	-2.4099	-6.0799	-15.445	-16.113	-8.6882	9.766	10.027	19.028	-11.098	3.6861	-5.4177	2.9154	1441
17.12	1713	78	NaN	-9.5579	10.15	-1.1569	-171.24	18.897	-1.9478	17.857	-654.37	1160.6	-5.4495	786.15	1158.5	80.604	59.074	1	1	-2.3365	-6.0055	-15.443	-16.111	-8.631	9.6836	10.065	18.981	-10.967	3.6782	-5.3779	2.8708	1440.7
17.13	1714	78	NaN	-9.4807	10.274	-1.1292	-171.34	18.796	-2.0034	17.669	-654.39	1160.4	-5.377	785.88	1158.5	79.551	57.498	1	1	-2.2345	-5.9019	-15.441	-16.109	-8.5639	9.5775	10.196	18.874	-10.798	3.6756	-5.2445	2.765	1440.5
17.14	1715	78	NaN	-9.4333	10.444	-1.1013	-171.43	18.656	-2.0436	17.442	-654.4	1160.4	-5.2567	785.69	1158.5	79.145	60.263	1	1	-2.1344	-5.8004	-15.44	-16.108	-8.5302	9.4696	10.367	18.732	-10.665	3.6693	-5.0729	2.6242	1440.3
17.15	1716	78	NaN	-9.3782	10.676	-1.1856	-171.52	18.479	-2.0536	17.559	-654.15	1160.4	-5.0816	785.59	1158.4	79.685	59.369	1	1	-2.0357	-5.7003	-15.439	-16.108	-8.4773	9.3798	10.597	18.558	-10.513	3.6795	-4.8429	2.4504	1439.9
17.16	1717	78	NaN	-9.2992	10.981	-1.3737	-171.61	18.249	-2.0679	17.996	-653.67	1160.4	-4.9295	785.53	1158.3	79.218	58.769	1	1	-1.794	-5.455	-15.439	-16.107	-8.3866	9.3	10.897	18.332	-10.181	3.845	-4.5413	2.2257	1439.4
17.17	1718	78	NaN	-9.2934	11.274	-1.385	-171.72	17.952	-2.1309	17.828	-653.59	1160.6	-4.8487	785.48	1158.3	80.155	57.306	1	1	-1.5854	-5.2434	-15.438	-16.106	-8.3906	9.1875	11.181	18.044	-9.976	3.9441	-4.2565	1.9384	1439.3
17.18	1719	78	NaN	-9.2946	11.438	-1.3789	-171.77	17.766	-2.129	17.678	-653.63	1160.8	-4.6746	785.39	1158.3	78.72	56.769	1	1	-1.4493	-5.1053	-15.437	-16.105	-8.4047	9.1216	11.337	17.867	-9.854	4.0163	-4.1004	1.7622	1439.2
17.19	1720	78	NaN	-9.2524	11.54	-1.4443	-171.79	17.579	-2.1423	17.872	-653.68	1161	-4.565	785.34	1158.2	74.32	57.474	1	1	-1.3012	-4.955	-15.436	-16.105	-8.3591	9.1055	11.43	17.689	-9.6603	4.1505	-4.0068	1.5846	1439.2
17.2	1721	78	NaN	-9.2226	11.576	-1.5129	-171.78	17.368	-2.2222	18.176	-653.87	1161.2	-4.604	785.3	1158.2	72.186	55.797	1	1	-1.153	-4.8046	-15.436	-16.104	-8.3157	9.1242	11.455	17.489	-9.4687	4.3196	-3.9812	1.3849	1439.3
17.21	1722	78	NaN	-9.2104	11.557	-1.5453	-171.8	17.189	-2.2523	18.412	-654.07	1161.4	-4.482	785.25	1158.1	67.183	54.464	1	1	-1.037	-4.6869	-15.435	-16.103	-8.2991	9.1156	11.426	17.32	-9.3362	4.4286	-4.0089	1.2168	1439.5
17.22	1723	78	NaN	-9.2034	11.516	-1.5562	-171.81	17.072	-2.2606	18.594	-654.2	1161.5	-4.3193	785.17	1158	68.642	56.708	1	1	-0.9211	-4.5693	-15.435	-16.103	-8.2914	9.1012	11.378	17.211	-9.2125	4.5319	-4.0568	1.1081	1439.6
17.23	1724	78	NaN	-9.1968	11.478	-1.5774	-171.78	17.001	-2.3527	18.824	-654.28	1161.6	-4.412	785.07	1158	67.127	57.515	1	1	-0.8058	-4.4524	-15.434	-16.102	-8.272	9.1403	11.335	17.144	-9.0778	4.6879	-4.0988	1.042	1439.5
17.24	1725	78	NaN	-9.2234	11.425	-1.5809	-171.74	16.926	-2.4564	19.028	-654.33	1161.8	-4.4301	784.93	1158	71.182	56.136	1	1	-0.59172	-4.2351	-15.433	-16.101	-8.2897	9.1889	11.277	17.074	-8.8814	4.9537	-4.1557	0.9733	1439.5
17.25	1726	78	NaN	-9.2479	11.331	-1.5473	-171.71	16.86	-2.4633	19.128	-654.45	1161.7	-4.294	784.86	1158	78.642	54.551	1	1	-0.26645	-3.9051	-15.431	-16.099	-8.3156	9.2193	11.184	17.007	-8.582	5.3142	-4.2477	0.90781	1439.5
17.26	1727	78	NaN	-9.2798	11.226	-1.4966	-171.68	16.818	-2.4744	19.212	-654.58	1161.7	-4.1609	784.76	1158	82.323	58.29	1	1	-0.057633	-3.6932	-15.43	-16.098	-8.3494	9.2538	11.08	16.965	-8.4071	5.5606	-4.3498	0.86688	1439.5
17.27	1728	78	NaN	-9.3113	11.111	-1.4698	-171.65	16.771	-2.5061	19.396	-654.68	1161.6	-4.0946	784.69	1158	83.17	57.706	1	1	0.11439	-3.5187	-15.429	-16.097	-8.3763	9.2885	10.969	16.913	-8.2619	5.7698	-4.4599	0.81654	1439.6
17.28	1729	78	NaN	-9.3717	10.911	-1.3096	-171.61	16.673	-2.5858	19.235	-655.09	1161.5	-4.1505	784.73	1158	82.087	57.581	1	1	0.22964	-3.4018	-15.429	-16.097	-8.4412	9.3182	10.772	16.811	-8.2116	5.9164	-4.6561	0.7147	1440
17.29	1730	78	NaN	-9.4363	10.67	-1.0789	-171.57	16.547	-2.6748	18.893	-655.66	1161.4	-4.2271	784.84	1158	81.917	59.123	1	1	0.33405	-3.2958	-15.429	-16.097	-8.5167	9.3448	10.536	16.681	-8.1827	6.0489	-4.8928	0.58362	1440.7
17.3	1731	78	NaN	-9.4389	10.543	-1.0494	-171.55	16.464	-2.6937	19.11	-655.79	1161.2	-4.1465	784.87	1158	81.684	59.5	1	1	0.43159	-3.1969	-15.43	-16.098	-8.514	9.3761	10.413	16.594	-8.0824	6.1793	-5.0164	0.49617	1440.8
17.31	1732	78	NaN	-9.4486	10.446	-1.038	-171.52	16.413	-2.7168	19.339	-655.86	1161.1	-4.1247	784.82	1157.9	82.25	59.171	1	1	0.55921	-3.0674	-15.432	-16.1	-8.5156	9.4108	10.321	16.538	-7.9564	6.3434	-5.1105	0.43796	1440.9
17.32	1733	78	NaN	-9.4442	10.375	-1.0462	-171.51	16.343	-2.7143	19.615	-655.93	1161	-4.0157	784.8	1157.9	82.627	60.416	1	1	0.70777	-2.9166	-15.434	-16.102	-8.5045	9.4329	10.253	16.464	-7.7967	6.5162	-5.1806	0.36218	1440.9
17.33	1734	78	NaN	-9.4506	10.334	-1.0307	-171.49	16.276	-2.7312	19.905	-656.02	1160.8	-3.9232	784.77	1157.9	82.332	61.856	1	1	0.9227	-2.6986	-15.437	-16.106	-8.5031	9.4616	10.219	16.391	-7.5804	6.7631	-5.2184	0.28572	1441
17.34	1735	78	NaN	-9.4773	10.342	-0.99607	-171.48	16.229	-2.7569	20.056	-656.09	1160.7	-3.8763	784.76	1157.9	82.256	61.454	1	1	1.1374	-2.4808	-15.44	-16.108	-8.5258	9.4765	10.233	16.338	-7.3884	6.9958	-5.2069	0.2299	1441
17.35	1736	78	NaN	-9.5205	10.407	-0.91501	-171.47	16.192	-2.7907	20.041	-656.16	1160.6	-3.8633	784.74	1158	81.828	60.013	1	0	1.3473	-2.2677	-15.443	-16.111	-8.5701	9.4778	10.303	16.296	-7.2228	7.2101	-5.1393	0.18488	1441.1
17.36	1737	78	NaN	-9.5734	10.504	-0.79227	-171.47	16.15	-2.8307	19.916	-656.25	1160.4	-3.86	784.71	1158	79.941	60.826	1	0	1.5416	-2.0706	-15.446	-16.115	-8.628	9.4728	10.405	16.249	-7.0865	7.4021	-5.0417	0.13427	1441.2
17.37	1738	78	NaN	-9.6323	10.579	-0.69901	-171.48	16.107	-2.8659	19.779	-656.35	1160.4	-3.8523	784.75	1158	77.008	59.272	1	0	1.7265	-1.883	-15.451	-16.119	-8.6928	9.4622	10.483	16.203	-6.9663	7.5792	-4.9673	0.083833	1441.3
17.38	1739	78	NaN	-9.6781	10.644	-0.64667	-171.49	16.092	-2.8902	19.868	-656.61	1160.2	-3.8138	784.72	1158	73.033	56.883	1	0	1.8818	-1.7254	-15.454	-16.123	-8.7368	9.4507	10.557	16.178	-6.855	7.7253	-4.8971	0.055711	1441.5
17.39	1740	78	NaN	-9.681	10.678	-0.6671	-171.51	16.072	-2.893	20.109	-656.82	1160	-3.7542	784.7	1158	69.96	57.224	1	0	2.0638	-1.5408	-15.459	-16.127	-8.7326	9.4429	10.597	16.153	-6.6688	7.9022	-4.862	0.025174	1441.7
17.4	1741	78	NaN	-9.671	10.711	-0.69846	-171.54	16.03	-2.8564	20.399	-657.02	1159.9	-3.5503	784.72	1157.9	66.394	56.457	1	0	2.4975	-1.1007	-15.473	-16.142	-8.7193	9.408	10.635	16.107	-6.2218	8.3073	-4.8388	-0.034497	1441.9
17.41	1742	78	NaN	-9.6486	10.84	-0.80329	-171.56	15.991	-2.8829	20.95	-656.96	1159.7	-3.5584	784.78	1157.9	62.061	57.537	1	0	2.8208	-0.77274	-15.484	-16.152	-8.6747	9.4126	10.77	16.061	-5.854	8.6398	-4.7139	-0.091366	1441.9
17.42	1743	78	NaN	-9.6402	11.002	-0.88164	-171.58	15.959	-2.9155	21.385	-656.85	1159.5	-3.6044	784.83	1157.9	59.117	55.783	0	0	3.0237	-0.56684	-15.491	-16.16	-8.6472	9.4157	10.939	16.022	-5.6235	8.8489	-4.5525	-0.13767	1441.9
17.43	1744	78	NaN	-9.6624	11.1	-0.8414	-171.63	15.922	-2.8694	21.378	-657.02	1159.4	-3.4056	784.85	1157.9	60.112	55.612	0	0	3.1625	-0.42602	-15.497	-16.166	-8.6776	9.3563	11.04	15.982	-5.5152	8.9302	-4.4576	-0.18358	1442.1
17.44	1745	78	NaN	-9.668	11.214	-0.87091	-171.68	15.877	-2.8655	21.636	-657.21	1159.2	-3.3434	784.92	1157.9	59.649	55.78	0	0	3.297	-0.28948	-15.505	-16.173	-8.6756	9.3129	11.161	15.93	-5.3786	9.0234	-4.3437	-0.24266	1442.3
17.45	1746	78	NaN	-9.652	11.249	-0.93162	-171.73	15.845	-2.8403	21.93	-657.39	1159.1	-3.2294	784.93	1157.9	59.162	57.877	0	0	3.4522	-0.13201	-15.515	-16.183	-8.6526	9.2707	11.201	15.893	-5.2004	9.1387	-4.3145	-0.29031	1442.5
17.46	1747	78	NaN	-9.6239	11.263	-1.0384	-171.76	15.818	-2.8315	22.399	-657.58	1158.9	-3.1652	784.95	1157.9	58.575	56.633	0	0	3.6074	0.025456	-15.526	-16.194	-8.6086	9.2547	11.222	15.859	-5.0012	9.2802	-4.3038	-0.3348	1442.8
17.47	1748	78	NaN	-9.5926	11.259	-1.1155	-171.79	15.722	-2.8788	22.764	-657.82	1158.8	-3.2397	785.22	1157.9	58.77	56.112	0	0	3.7626	0.18293	-15.536	-16.205	-8.5602	9.2432	11.224	15.757	-4.7976	9.4261	-4.3126	-0.4478	1443.3
17.48	1749	78	NaN	-9.5475	11.262	-1.1944	-171.82	15.646	-2.9555	23.184	-658.07	1158.6	-3.4034	785.49	1157.9	58.662	54.427	0	0	3.8572	0.2789	-15.543	-16.212	-8.4923	9.2391	11.234	15.674	-4.6351	9.518	-4.3097	-0.5374	1443.8
17.49	1750	78	NaN	-9.4951	11.281	-1.2725	-171.84	15.633	-2.9977	23.64	-658.3	1158.5	-3.4825	785.62	1157.9	58.636	54.43	0	0	3.9112	0.33365	-15.548	-16.216	-8.4189	9.235	11.259	15.655	-4.5077	9.5687	-4.2893	-0.56107	1444.2
17.5	1751	78	NaN	-9.4325	11.316	-1.3176	-171.87	15.668	-2.9529	23.969	-658.42	1158.4	-3.3144	785.62	1157.9	59.031	56.438	0	0	3.9357	0.35853	-15.556	-16.224	-8.3501	9.2141	11.296	15.688	-4.4144	9.5727	-4.2596	-0.53605	1444.3
17.51	1752	78	NaN	-9.2523	11.425	-1.3983	-171.91	15.846	-2.8621	24.464	-658.26	1158.4	-3.0356	785.27	1157.9	58.729	56.174	0	0	3.9595	0.38261	-15.564	-16.232	-8.161	9.1796	11.406	15.865	-4.2015	9.5623	-4.1574	-0.36684	1443.8
17.52	1753	78	NaN	-9.1431	11.457	-1.4	-171.92	16.019	-2.8844	24.951	-658.63	1158.3	-3.0883	785.32	1158	57.831	55.514	0	0	3.9832	0.4067	-15.571	-16.24	-8.0306	9.1888	11.446	16.029	-4.0474	9.5955	-4.1251	-0.21091	1444.2
17.53	1754	78	NaN	-9.0739	11.541	-1.3891	-171.94	16.144	-2.888	25.418	-658.75	1158.4	-3.0541	785.41	1158.1	58.533	54.794	0	0	4.2206	0.64756	-15.581	-16.25	-7.9444	9.1927	11.529	16.156	-3.7238	9.8403	-4.052	-0.093632	1444.4
17.54	1755	78	NaN	-9.0056	11.531	-1.3467	-171.94	16.273	-2.906	25.725	-659.06	1158.3	-3.0895	785.5	1158.1	59.45	56.448	0	0	4.532	0.96351	-15.592	-16.26	-7.8629	9.2075	11.526	16.278	-3.3309	10.171	-4.0664	0.018044	1444.9
17.55	1756	78	NaN	-8.8995	11.514	-1.341	-171.92	16.405	-2.9277	26.134	-659.34	1158.1	-3.151	785.63	1158.2	57.509	56.392	0	0	4.8434	1.2795	-15.603	-16.271	-7.7385	9.2377	11.518	16.401	-2.8951	10.517	-4.0847	0.13063	1445.3
17.56	1757	78	NaN	-8.7357	11.56	-1.3793	-171.94	16.572	-2.907	26.813	-659.47	1158	-3.0884	785.71	1158.2	58.517	55.841	0	0	5.1259	1.5661	-15.613	-16.281	-7.5504	9.2427	11.569	16.564	-2.4245	10.809	-4.0444	0.28261	1445.5
17.57	1758	78	NaN	-8.5351	11.592	-1.3555	-172.04	16.836	-2.8156	27.531	-659.76	1157.9	-2.8301	785.66	1158.3	58.74	54.226	0	0	5.1495	1.5901	-15.623	-16.291	-7.3317	9.1654	11.607	16.821	-2.1822	10.756	-4.016	0.52964	1445.7
17.58	1759	78	NaN	-8.4225	11.641	-1.2398	-172.06	17.005	-2.8434	27.71	-659.95	1157.9	-2.888	785.78	1158.4	57.311	55.753	0	0	5.1098	1.5498	-15.629	-16.297	-7.2101	9.1508	11.66	16.986	-2.1003	10.701	-3.9692	0.68846	1446.1
17.59	1760	78	NaN	-8.2895	11.723	-1.0996	-172.08	17.155	-2.8448	27.901	-660.09	1157.9	-2.8962	785.95	1158.5	57.581	54.164	0	0	5.0014	1.4398	-15.631	-16.299	-7.0695	9.1423	11.743	17.134	-2.0681	10.582	-3.8876	0.83528	1446.4
17.6	1761	78	NaN	-8.215	11.805	-0.95587	-172.09	17.254	-2.837	27.977	-660.24	1158	-2.8765	786.18	1158.5	57.824	54.278	0	0	5.4087	1.8531	-15.642	-16.31	-6.993	9.1297	11.823	17.237	-1.5843	10.983	-3.8192	0.92653	1446.7
17.61	1762	78	NaN	-8.1008	11.885	-0.7489	-172.11	17.381	-2.8262	27.973	-660.48	1158.2	-2.8612	786.46	1158.5	57.812	56.405	0	0	5.8005	2.2506	-15.652	-16.321	-6.8801	9.1106	11.898	17.368	-1.0796	11.361	-3.7543	1.0472	1447.3
17.62	1763	78	NaN	-7.964	11.934	-0.55072	-172.12	17.525	-2.8377	27.965	-660.77	1158.3	-2.9178	786.72	1158.5	58.243	55.273	0	0	5.8818	2.3331	-15.656	-16.324	-6.7417	9.1017	11.944	17.515	-0.85996	11.435	-3.7112	1.1909	1447.8
17.63	1764	78	NaN	-7.8515	11.934	-0.45746	-172.13	17.647	-2.8592	28.066	-661.03	1158.4	-2.9907	786.9	1158.6	56.229	55.758	0	0	5.9209	2.3728	-15.659	-16.327	-6.6228	9.1013	11.944	17.637	-0.70183	11.474	-3.7149	1.31	1448.3
17.64	1765	78	NaN	-7.7203	11.912	-0.45205	-172.18	17.765	-2.803	28.405	-661.29	1158.4	-2.8083	787	1158.7	58.119	57.024	0	0	5.9345	2.3865	-15.663	-16.331	-6.4857	9.0579	11.922	17.755	-0.55118	11.444	-3.7411	1.424	1448.6
17.65	1766	78	NaN	-7.562	11.868	-0.50796	-172.27	17.878	-2.7579	28.927	-661.71	1158.5	-2.6386	787.19	1158.7	59.396	54.996	0	0	6.0009	2.4539	-15.668	-16.336	-6.3139	8.9776	11.876	17.87	-0.31303	11.432	-3.792	1.5338	1449.2
17.66	1767	78	NaN	-7.5117	11.892	-0.53062	-172.32	17.943	-2.7649	29.08	-661.9	1158.6	-2.6644	787.36	1158.8	57.05	55.022	0	0	6.1025	2.557	-15.674	-16.342	-6.257	8.9372	11.898	17.937	-0.15443	11.494	-3.7759	1.5943	1449.6
17.67	1768	78	NaN	-7.5052	11.991	-0.52794	-172.38	17.982	-2.7659	29.102	-662.01	1158.8	-2.6886	787.61	1158.9	56.846	54.55	0	0	6.2242	2.6805	-15.675	-16.344	-6.2488	8.877	11.994	17.979	-0.024669	11.557	-3.6818	1.6359	1450
17.68	1769	78	NaN	-7.5316	12.121	-0.48972	-172.43	18.002	-2.7575	28.979	-662.01	1159	-2.7002	787.83	1158.9	56.378	54.489	0	0	6.3176	2.7752	-15.677	-16.345	-6.2798	8.8171	12.12	18.003	0.037752	11.592	-3.557	1.6578	1450.2
17.69	1770	78	NaN	-7.5763	12.252	-0.43449	-172.48	17.995	-2.7336	28.789	-661.92	1159.1	-2.6685	788.01	1159	57.806	56.068	0	0	6.3614	2.8197	-15.679	-16.348	-6.3334	8.7628	12.246	18.001	0.028033	11.583	-3.4339	1.6536	1450.3
17.7	1771	78	NaN	-7.6197	12.363	-0.39486	-172.53	17.959	-2.7022	28.679	-661.83	1159.3	-2.6058	788.23	1159	57.646	55.483	0	0	6.7506	3.2146	-15.683	-16.352	-6.3837	8.71	12.352	17.971	0.36685	11.925	-3.3318	1.6193	1450.4
17.71	1772	78	NaN	-7.6592	12.421	-0.36985	-172.54	17.92	-2.7378	28.67	-661.82	1159.4	-2.7575	788.47	1159.1	58.341	56.406	0	0	7.2209	3.6918	-15.688	-16.356	-6.4178	8.6992	12.408	17.932	0.80309	12.391	-3.2799	1.5764	1450.6
17.72	1773	78	NaN	-7.7066	12.43	-0.40241	-172.56	17.868	-2.7112	28.928	-661.87	1159.4	-2.7825	788.76	1159.1	58.765	54.826	0	0	7.4255	3.8993	-15.692	-16.36	-6.4544	8.6902	12.418	17.88	0.97111	12.59	-3.2737	1.5196	1451
17.73	1774	78	NaN	-7.7317	12.418	-0.43915	-172.57	17.824	-2.715	29.214	-661.9	1159.4	-2.8468	789.01	1159.2	57.423	56.278	0	0	7.6301	4.1069	-15.696	-16.365	-6.4658	8.6913	12.411	17.831	1.1643	12.798	-3.2853	1.4667	1451.3
17.74	1775	78	NaN	-7.7784	12.457	-0.38771	-172.56	17.82	-2.7521	29.3	-661.75	1159.3	-3.0629	789.27	1159.3	58.375	59.079	0	0	7.8347	4.3145	-15.701	-16.369	-6.5007	8.7196	12.455	17.821	1.3339	13.034	-3.2453	1.4525	1451.4
17.75	1776	78	NaN	-7.8442	12.534	-0.2622	-172.55	17.83	-2.7774	29.165	-661.49	1159.3	-3.2263	789.49	1159.4	57.6	54.262	0	0	7.976	4.4579	-15.703	-16.371	-6.5654	8.7333	12.535	17.829	1.4106	13.191	-3.1679	1.4583	1451.4
17.76	1777	78	NaN	-7.9179	12.616	-0.10176	-172.54	17.838	-2.7892	28.884	-661.24	1159.4	-3.3195	789.67	1159.4	57.821	55.844	0	0	8.0504	4.5334	-15.703	-16.371	-6.6464	8.7345	12.616	17.838	1.4039	13.268	-3.0871	1.4667	1451.3
17.77	1778	78	NaN	-7.9978	12.677	0.067314	-172.49	17.854	-2.8276	28.575	-660.98	1159.4	-3.5479	789.86	1159.5	56.691	56.375	0	0	8.075	4.5584	-15.703	-16.371	-6.7294	8.7742	12.679	17.853	1.3456	13.333	-3.0242	1.4817	1451.2
17.78	1779	78	NaN	-8.0821	12.7	0.20762	-172.47	17.878	-2.8131	28.411	-660.65	1159.4	-3.6028	790.13	1159.5	58.329	54.43	0	0	8.097	4.5807	-15.703	-16.371	-6.8179	8.7988	12.703	17.875	1.279	13.379	-3	1.5036	1451.1
17.79	1780	78	NaN	-8.0996	12.658	0.20074	-172.47	17.875	-2.7514	28.566	-660.47	1159.3	-3.4871	790.31	1159.4	58.968	55.449	0	0	8.1342	4.6185	-15.703	-16.371	-6.8339	8.7963	12.663	17.871	1.3003	13.415	-3.0397	1.5001	1451.1
17.8	1781	78	NaN	-8.0853	12.571	0.12595	-172.41	17.926	-2.7593	28.831	-660.22	1159.2	-3.7109	790.5	1159.5	56.691	55.696	0	0	8.1872	4.6723	-15.703	-16.371	-6.8003	8.8784	12.583	17.914	1.3869	13.551	-3.1196	1.5426	1451.1
17.81	1782	78	NaN	-8.0702	12.488	0.071829	-172.37	17.962	-2.7255	28.885	-660.03	1159.1	-3.7963	790.67	1159.6	56.966	56.344	0	0	8.2495	4.7354	-15.704	-16.372	-6.7797	8.9255	12.506	17.944	1.4698	13.661	-3.1977	1.5719	1451.1
17.82	1783	78	NaN	-8.0436	12.437	0.038402	-172.34	17.978	-2.6752	28.724	-659.86	1159.1	-3.7901	790.81	1159.6	58.019	55.516	0	0	8.2289	4.7145	-15.704	-16.372	-6.7596	8.9416	12.458	17.956	1.4692	13.656	-3.2459	1.5839	1451
17.83	1784	78	NaN	-7.9551	12.423	-0.050487	-172.31	17.995	-2.6512	28.49	-659.56	1159	-3.8676	790.96	1159.6	57.4	54.609	0	0	8.1543	4.6388	-15.704	-16.372	-6.6772	8.9718	12.448	17.971	1.4771	13.611	-3.256	1.5989	1450.9
17.84	1785	78	NaN	-7.7481	12.438	-0.28787	-172.26	18.022	-2.6112	28.296	-659.02	1159	-3.945	791.15	1159.7	58.555	55.446	0	0	8.1736	4.6584	-15.701	-16.37	-6.4745	9.0121	12.465	17.995	1.6991	13.67	-3.2361	1.6253	1450.5
17.85	1786	78	NaN	-7.5414	12.44	-0.54443	-172.23	18.034	-2.6062	28.347	-658.65	1159.1	-4.0876	791.29	1159.7	58.909	56.486	0	0	8.1577	4.6423	-15.699	-16.367	-6.2599	9.0545	12.466	18.008	1.8978	13.697	-3.2337	1.6408	1450.3
17.86	1787	78	NaN	-7.2156	12.386	-0.85077	-172.19	18.076	-2.5876	28.602	-658.37	1159.1	-4.2081	791.36	1159.8	59.882	54.466	0	0	8.0801	4.5635	-15.698	-16.366	-5.9191	9.1096	12.413	18.049	2.161	13.673	-3.285	1.6832	1450.1
17.87	1788	78	NaN	-6.754	12.227	-1.1869	-172.16	18.126	-2.5612	28.678	-658.33	1159.1	-4.3179	791.44	1159.8	58.33	56.914	0	0	7.9844	4.4665	-15.694	-16.362	-5.4502	9.1467	12.254	18.1	2.5342	13.613	-3.4408	1.7371	1450.1
17.88	1789	78	NaN	-6.3242	12.066	-1.5293	-172.15	18.169	-2.4936	28.888	-658.38	1159.2	-4.2947	791.47	1159.8	57.697	55.763	0	0	7.896	4.3767	-15.691	-16.359	-5.0131	9.1647	12.091	18.144	2.8829	13.541	-3.5999	1.7849	1450.2
17.89	1790	78	NaN	-5.9754	11.938	-1.8471	-172.15	18.197	-2.4227	29.214	-658.49	1159.3	-4.2161	791.49	1159.8	57.502	55.529	0	0	7.896	4.3767	-15.688	-16.356	-4.6546	9.1743	11.96	18.175	3.2414	13.551	-3.7271	1.819	1450.4
17.9	1791	78	NaN	-5.675	11.829	-2.0959	-172.14	18.218	-2.408	29.353	-658.66	1159.4	-4.2594	791.55	1159.8	58.824	56.268	0	0	7.8956	4.3764	-15.684	-16.353	-4.3473	9.1867	11.846	18.2	3.5483	13.563	-3.838	1.8475	1450.6
17.91	1792	78	NaN	-5.4488	11.753	-2.2152	-172.12	18.252	-2.4302	29.089	-658.87	1159.6	-4.4539	791.56	1159.8	58.168	55.746	0	0	7.8923	4.373	-15.681	-16.349	-4.124	9.2008	11.764	18.241	3.7683	13.574	-3.9171	1.892	1450.8
17.92	1793	78	NaN	-5.2381	11.756	-2.2734	-172.13	18.297	-2.3867	28.519	-659.09	1159.8	-4.4715	791.54	1159.8	59.598	56.339	0	0	7.8535	4.3336	-15.676	-16.344	-3.9353	9.1777	11.756	18.297	3.9181	13.511	-3.9193	1.9533	1451
17.93	1794	78	NaN	-5.0196	11.799	-2.2661	-172.12	18.324	-2.391	28.08	-659.24	1160.1	-4.588	791.55	1159.9	59.214	54.125	0	0	7.776	4.255	-15.669	-16.337	-3.7296	9.1705	11.791	18.333	4.0463	13.425	-3.8778	1.9958	1451.1
17.94	1795	78	NaN	-4.8736	11.862	-2.2667	-172.13	18.334	-2.3784	27.845	-659.4	1160.2	-4.6245	791.55	1159.8	59.503	55.263	0	0	7.7034	4.1814	-15.664	-16.332	-3.5917	9.1532	11.846	18.35	4.1118	13.335	-3.8181	2.0181	1451.3
17.95	1796	78	NaN	-4.7626	11.959	-2.249	-172.13	18.358	-2.362	27.585	-659.64	1160.4	-4.6935	791.5	1159.8	58.279	55.918	0	0	7.6071	4.0836	-15.659	-16.327	-3.4883	9.1464	11.936	18.381	4.1188	13.23	-3.7233	2.054	1451.5
17.96	1797	78	NaN	-4.6452	12.093	-2.2246	-172.12	18.386	-2.3514	27.357	-659.91	1160.6	-4.8195	791.42	1159.8	57.813	54.264	0	0	7.4351	3.9091	-15.653	-16.321	-3.3752	9.154	12.063	18.416	4.0599	13.063	-3.5897	2.0942	1451.7
17.97	1798	78	NaN	-4.5229	12.239	-2.2373	-172.12	18.383	-2.3339	27.371	-660.11	1160.7	-4.8878	791.38	1159.8	57.946	56.387	0	0	7.3244	3.7968	-15.649	-16.317	-3.2497	9.1559	12.206	18.416	4.0746	12.953	-3.4424	2.099	1451.8
17.98	1799	78	NaN	-4.4419	12.361	-2.2173	-172.11	18.383	-2.3051	27.135	-660.25	1160.8	-4.8746	791.31	1159.8	57.848	56.639	0	0	7.251	3.7223	-15.645	-16.313	-3.1786	9.15	12.324	18.419	4.0724	12.872	-3.32	2.1067	1451.9
17.99	1800	78	NaN	-4.4887	12.492	-2.2644	-172.1	18.357	-2.3054	26.914	-660.42	1160.8	-4.9488	791.3	1159.8	59.905	56.6	0	0	7.1283	3.5979	-15.639	-16.307	-3.2313	9.1597	12.453	18.397	3.897	12.758	-3.1859	2.0902	1452.1
18	1801	78	NaN	-4.3382	12.668	-2.3042	-172.07	18.352	-2.3334	26.774	-660.52	1160.9	-5.1211	791.21	1159.9	57.206	55.39	0	0	6.9735	3.4408	-15.631	-16.3	-3.0796	9.1862	12.627	18.394	3.8939	12.627	-3.0047	2.0942	1452.1
18.01	1802	78	NaN	-4.237	12.802	-2.3084	-172.05	18.36	-2.364	26.51	-660.6	1160.9	-5.2779	791.11	1159.9	55.379	55.275	0	0	6.8501	3.3155	-15.625	-16.293	-2.9827	9.2023	12.759	18.403	3.8674	12.518	-2.8657	2.1096	1452.1
[truncated: 63,959 more rows]
