# Supplementary material for: Speech, movement, and gaze behaviours during dyadic conversation in noise
Source: Sci Rep. 2019 Jul 18;9:10451. doi: 10.1038/s41598-019-46416-0 (PMC6639257; doi:10.1038/s41598-019-46416-0)
Supplement: Supplementary file 1 — All data [file 41598_2019_46416_MOESM1_ESM.zip › dyad1conv3.txt]

timestamps	sample	levels (dB)	level change	talker 1	talker 1	talker 1	talker 2	talker 2	talker 2	talker 1	talker 1	talker 1	talker 2	talker 2	talker 2	talker 1	talker 2	talker 1	talker 2	talker 1	talker 2	talker 1	talker 2	talker 1	talker 2	talker 1	talker 2	talker 1	talker 2	talker 1	talker 2	talker 1 and 2
timestamps	sample	levels (dB)	(dB)	yaw	pitch	roll	yaw	pitch	roll	x (mm)	y (mm)	z (mm)	x (mm)	y (mm)	z (mm)	rms (volts)	rms (volts)	talking	talking	eye phi (deg)	eye phi (deg)	eye theta (deg)	eye theta (deg)	yaw re t2	yaw re t1	pitch re t2	pitch re t1	gaze yaw re t2	gaze yaw re t1	gaze pitch re t2	gaze pitch re t1	distance
0	1	60	NaN	-2.7638	16.064	7.1713	-178.46	21.105	-3.0165	6.1092	-653.37	1150.7	-8.8241	815.41	1159.4	28.269	39.378	0	0	12.01	5.8848	-17.561	-19.59	-2.1813	2.121	16.401	20.768	9.8285	8.0058	-1.1602	1.1781	1468.9
0.01	2	60	NaN	-2.7729	16.059	7.1647	-178.47	21.101	-3.0077	6.1905	-653.37	1150.7	-8.8433	815.49	1159.4	33.916	45.666	0	0	11.933	5.8071	-17.56	-19.588	-2.1865	2.1143	16.397	20.763	9.7467	7.9214	-1.1632	1.1748	1469
0.02	3	60	NaN	-2.7864	16.053	7.1688	-178.49	21.089	-2.9894	6.2087	-653.4	1150.7	-8.819	815.56	1159.4	29.412	46.113	0	0	11.889	5.7617	-17.559	-19.588	-2.2003	2.0998	16.39	20.753	9.6883	7.8615	-1.1694	1.1651	1469.1
0.03	4	60	NaN	-2.7923	16.049	7.1544	-178.5	21.071	-2.9636	6.2759	-653.42	1150.7	-8.7637	815.61	1159.3	28.043	46.702	0	0	11.902	5.7752	-17.559	-19.588	-2.2058	2.0883	16.384	20.736	9.6961	7.8635	-1.175	1.1483	1469.1
0.04	5	60	NaN	-2.7925	16.047	7.1233	-178.5	21.049	-2.9357	6.4015	-653.43	1150.7	-8.7121	815.68	1159.3	23.649	45.933	0	0	11.896	5.7695	-17.559	-19.587	-2.2031	2.0876	16.382	20.714	9.6931	7.8571	-1.1772	1.1269	1469.2
0.05	6	60	NaN	-2.8281	16.041	7.1636	-178.49	21.023	-2.923	6.3182	-653.51	1150.7	-8.7813	815.82	1159.3	23.649	44.439	0	0	11.883	5.756	-17.558	-19.586	-2.2394	2.1026	16.375	20.689	9.6436	7.8586	-1.1832	1.1033	1469.4
0.06	7	60	NaN	-2.8356	16.041	7.1643	-178.45	21.05	-2.971	6.376	-653.54	1150.7	-8.9983	815.83	1159.4	23.649	44.652	0	0	11.887	5.7602	-17.558	-19.586	-2.2362	2.1491	16.378	20.713	9.6509	7.9093	-1.18	1.127	1469.5
0.07	8	60	NaN	-2.8479	16.053	7.1748	-178.41	21.059	-3.0115	6.4199	-653.56	1150.8	-9.1668	815.88	1159.5	23.649	43.321	0	0	11.9	5.7737	-17.559	-19.587	-2.2401	2.194	16.394	20.719	9.6603	7.9677	-1.1647	1.1313	1469.5
0.08	9	60	NaN	-2.8632	16.065	7.1838	-178.38	21.028	-3.0383	6.4628	-653.59	1150.8	-9.2803	816.01	1159.7	23.649	41.273	0	0	11.917	5.7906	-17.559	-19.588	-2.2494	2.235	16.409	20.685	9.6676	8.0255	-1.1505	1.0971	1469.7
0.09	10	60	NaN	-2.871	16.056	7.1645	-178.34	20.949	-3.0595	6.5592	-653.67	1150.9	-9.3774	816.21	1159.7	23.649	39.204	0	0	11.941	5.8147	-17.559	-19.588	-2.2498	2.2765	16.401	20.604	9.691	8.0912	-1.1581	1.0164	1470
0.1	11	60	NaN	-2.8697	16.059	7.1549	-178.34	20.918	-3.026	6.6419	-653.69	1150.9	-9.2954	816.31	1159.8	23.649	38.274	0	0	11.977	5.8519	-17.559	-19.588	-2.2486	2.2815	16.407	20.571	9.7289	8.1334	-1.1528	0.98317	1470.1
0.11	12	60	NaN	-2.8711	16.063	7.1383	-178.34	20.893	-3.0114	6.7205	-653.7	1150.9	-9.2533	816.39	1159.8	23.649	41.07	0	0	12.019	5.894	-17.56	-19.588	-2.2486	2.2845	16.411	20.545	9.7704	8.1785	-1.149	0.95674	1470.2
0.12	13	60	NaN	-2.87	16.073	7.1295	-178.33	20.882	-3.0301	6.794	-653.71	1150.9	-9.3275	816.46	1159.9	23.649	40.983	0	0	12.063	5.9385	-17.56	-19.588	-2.2418	2.3032	16.422	20.533	9.821	8.2417	-1.138	0.9447	1470.3
0.13	14	60	NaN	-2.8655	16.091	7.138	-178.3	20.89	-3.0727	6.847	-653.71	1151	-9.4975	816.54	1160	23.649	39.715	0	0	12.113	5.9898	-17.561	-19.59	-2.2285	2.3322	16.441	20.539	9.8849	8.322	-1.1203	0.94953	1470.4
0.14	15	60	NaN	-2.8633	16.108	7.1709	-178.32	20.911	-3.0784	6.8254	-653.74	1151.2	-9.546	816.63	1160.1	23.649	42.135	0	0	12.164	6.0408	-17.563	-19.591	-2.2253	2.3187	16.455	20.564	9.9383	8.3596	-1.1081	0.9722	1470.5
0.15	16	60	NaN	-2.8346	16.103	7.1643	-178.36	20.961	-3.0932	7.0038	-653.79	1151.3	-9.6322	816.68	1160	23.649	40.598	0	0	12.19	6.0678	-17.563	-19.592	-2.1864	2.2853	16.442	20.621	10.004	8.3531	-1.1211	1.0296	1470.6
0.16	17	60	NaN	-2.8136	16.1	7.1604	-178.39	21.014	-3.1012	7.1359	-653.83	1151.4	-9.7153	816.68	1160	23.649	42.095	0	0	12.214	6.0924	-17.564	-19.592	-2.1571	2.2653	16.434	20.679	10.057	8.3577	-1.1296	1.0869	1470.6
0.17	18	60	NaN	-2.8023	16.107	7.1724	-178.41	21.056	-3.0967	7.1862	-653.85	1151.5	-9.7643	816.67	1160	23.649	43.542	0	0	12.234	6.1127	-17.565	-19.593	-2.1419	2.2498	16.437	20.726	10.093	8.3625	-1.1277	1.1327	1470.6
0.18	19	60	NaN	-2.7966	16.13	7.2075	-178.44	21.076	-3.0764	7.1623	-653.86	1151.7	-9.7551	816.68	1159.9	23.649	43.4	0	0	12.23	6.1085	-17.556	-19.585	-2.1375	2.223	16.452	20.753	10.093	8.3314	-1.1039	1.1688	1470.7
0.19	20	60	NaN	-2.7942	16.167	7.2356	-178.46	21.069	-3.0531	7.1502	-653.85	1151.8	-9.7817	816.7	1159.9	23.649	45.137	0	0	12.216	6.0942	-17.545	-19.573	-2.1345	2.2038	16.48	20.756	10.082	8.298	-1.0644	1.1827	1470.7
0.2	21	60	NaN	-2.8038	16.245	7.283	-178.45	21.087	-3.0633	7.0599	-653.82	1152.1	-10.02	816.67	1159.8	23.649	47.663	0	0	12.193	6.0705	-17.54	-19.569	-2.1383	2.212	16.544	20.789	10.055	8.2825	-0.99654	1.22	1470.6
0.21	22	60	NaN	-2.8126	16.303	7.3165	-178.45	21.096	-3.0722	6.9871	-653.79	1152.4	-10.195	816.66	1159.8	23.943	48.262	0	0	12.184	6.0618	-17.538	-19.567	-2.1431	2.218	16.592	20.808	10.041	8.2798	-0.94652	1.2416	1470.6
0.22	23	60	NaN	-2.8208	16.334	7.2807	-178.46	21.08	-3.0574	7.1134	-653.75	1152.4	-10.222	816.67	1159.7	26.615	50.117	0	0	12.195	6.0726	-17.539	-19.567	-2.1454	2.2173	16.617	20.796	10.05	8.2899	-0.92148	1.2287	1470.5
0.23	24	60	NaN	-2.8474	16.392	7.0505	-178.47	21.037	-2.9982	7.8679	-653.62	1152.5	-10.23	816.67	1159.7	27.388	48.029	0	0	12.212	6.0895	-17.54	-19.569	-2.1422	2.2368	16.672	20.756	10.069	8.3263	-0.86782	1.1875	1470.4
0.24	25	60	NaN	-2.8551	16.374	7.1406	-178.47	21.027	-2.9931	7.5335	-653.82	1152.7	-10.297	816.66	1159.7	25.436	44.513	0	0	12.238	6.1166	-17.543	-19.571	-2.1604	2.2226	16.648	20.753	10.078	8.3391	-0.89484	1.1823	1470.6
0.25	26	60	NaN	-2.8749	16.379	7.1724	-178.45	21.013	-3.0128	7.3991	-653.92	1152.9	-10.459	816.65	1159.8	23.687	44.208	0	0	12.248	6.1263	-17.544	-19.572	-2.1791	2.2438	16.649	20.744	10.069	8.3701	-0.89477	1.1713	1470.7
0.26	27	60	NaN	-2.8987	16.402	7.1669	-178.43	20.997	-3.0345	7.412	-653.95	1153	-10.619	816.66	1159.9	23.649	40.545	0	0	12.259	6.1376	-17.545	-19.573	-2.1963	2.2773	16.67	20.729	10.063	8.4149	-0.87483	1.1559	1470.7
0.27	28	60	NaN	-2.9151	16.425	7.1868	-178.41	20.982	-3.0381	7.3759	-653.97	1153.1	-10.678	816.66	1159.9	23.649	38.877	0	0	12.362	6.2425	-17.546	-19.574	-2.2118	2.2914	16.691	20.716	10.151	8.5339	-0.85502	1.1423	1470.8
0.28	29	60	NaN	-2.9335	16.454	7.1825	-178.4	20.961	-3.0442	7.4244	-654.02	1153.2	-10.758	816.68	1159.9	23.649	36.496	0	0	12.434	6.315	-17.548	-19.576	-2.2252	2.305	16.717	20.699	10.209	8.62	-0.83073	1.1228	1470.8
0.29	30	60	NaN	-2.9384	16.47	7.1846	-178.4	20.947	-3.0275	7.4441	-654.04	1153.2	-10.744	816.69	1159.9	23.649	43.257	0	0	12.464	6.3455	-17.55	-19.579	-2.2299	2.3087	16.731	20.686	10.234	8.6542	-0.81976	1.1074	1470.9
0.3	31	60	NaN	-2.9437	16.489	7.1884	-178.4	20.929	-3.012	7.4871	-654.08	1153.2	-10.755	816.69	1159.9	27.081	54.222	0	0	12.457	6.3389	-17.552	-19.58	-2.2331	2.3137	16.747	20.67	10.224	8.6525	-0.80437	1.0901	1470.9
0.31	32	60	NaN	-2.9521	16.515	7.1955	-178.39	20.91	-3.007	7.542	-654.13	1153.2	-10.828	816.7	1159.8	30.029	53.622	0	0	12.441	6.3227	-17.553	-19.581	-2.2366	2.3253	16.771	20.654	10.205	8.648	-0.78197	1.0726	1471
0.32	33	60	NaN	-2.9566	16.539	7.2144	-178.37	20.908	-3.0123	7.5276	-654.15	1153.2	-10.931	816.69	1159.8	28.127	48.257	0	0	12.425	6.306	-17.554	-19.583	-2.2376	2.3463	16.795	20.653	10.187	8.6523	-0.75924	1.07	1471
0.33	34	60	NaN	-2.9554	16.603	7.2677	-178.38	20.895	-2.9829	7.4417	-654.14	1153.2	-10.972	816.68	1159.7	24.598	41.484	0	0	12.41	6.2912	-17.555	-19.584	-2.2381	2.3331	16.856	20.643	10.172	8.6243	-0.69957	1.0588	1471
0.34	35	60	NaN	-2.9534	16.653	7.3037	-178.39	20.891	-2.9629	7.374	-654.12	1153.2	-11.018	816.66	1159.6	28.155	43.926	0	0	12.417	6.2979	-17.556	-19.584	-2.237	2.327	16.904	20.64	10.18	8.625	-0.65194	1.0555	1470.9
0.35	36	60	NaN	-2.9543	16.694	7.3316	-178.39	20.889	-2.9426	7.2969	-654.08	1153.2	-11.046	816.65	1159.6	24.526	43.417	0	0	12.383	6.2632	-17.558	-19.586	-2.2397	2.3255	16.943	20.64	10.143	8.5887	-0.61412	1.0536	1470.9
0.36	37	60	NaN	-2.9556	16.741	7.3365	-178.38	20.888	-2.9106	7.2726	-654	1153.1	-11.042	816.64	1159.5	27.012	43.614	0	0	12.296	6.1754	-17.56	-19.589	-2.2422	2.3298	16.99	20.638	10.054	8.5052	-0.57014	1.0497	1470.8
0.37	38	60	NaN	-2.9084	16.869	7.0656	-178.35	20.925	-2.8746	8.1778	-653.43	1152.8	-11.112	816.51	1159.5	24.495	41.364	0	0	12.207	6.0844	-17.562	-19.59	-2.1566	2.4018	17.129	20.665	10.05	8.4862	-0.43254	1.0745	1470.1
0.38	39	60	NaN	-2.8965	16.883	7.0276	-178.32	20.936	-2.8595	8.2332	-653.27	1152.7	-11.18	816.43	1159.4	27.995	41.037	0	0	12.12	5.9969	-17.563	-19.591	-2.1397	2.4384	17.146	20.673	9.9806	8.4353	-0.41726	1.082	1469.8
0.39	40	60	NaN	-2.8879	16.862	7.0285	-178.29	20.932	-2.8429	8.1544	-653.21	1152.7	-11.205	816.38	1159.4	23.649	40.347	0	0	12.056	5.9319	-17.565	-19.593	-2.1332	2.4638	17.127	20.668	9.9232	8.3958	-0.438	1.0744	1469.7
0.4	41	60	NaN	-2.8778	16.819	7.038	-178.27	20.915	-2.8186	8.0288	-653.2	1152.6	-11.174	816.35	1159.5	31.578	39.517	0	0	12.002	5.8771	-17.567	-19.596	-2.1291	2.4802	17.086	20.649	9.8732	8.3573	-0.48164	1.0534	1469.7
0.41	42	60	NaN	-2.8783	16.722	7.1251	-178.25	20.882	-2.7883	7.5513	-653.34	1152.7	-11.096	816.32	1159.5	23.649	36.737	0	0	12.036	5.9109	-17.568	-19.597	-2.1513	2.4759	16.987	20.616	9.8843	8.3868	-0.58136	1.0194	1469.8
0.42	43	60	NaN	-2.8555	16.692	7.0588	-178.24	20.864	-2.7798	7.7331	-653.27	1152.6	-11.081	816.32	1159.5	36.586	35.089	0	0	11.864	5.7365	-17.563	-19.592	-2.122	2.4905	16.962	20.595	9.7416	8.227	-0.60157	1.0029	1469.7
0.43	44	60	NaN	-2.834	16.617	7.1042	-178.24	20.83	-2.7568	7.4423	-653.31	1152.7	-10.997	816.31	1159.6	33.995	35.165	0	0	11.447	5.3141	-17.551	-19.579	-2.1151	2.4804	16.885	20.561	9.3323	7.7945	-0.66526	0.98229	1469.8
0.44	45	60	NaN	-2.8207	16.53	7.1529	-178.23	20.799	-2.7525	7.0805	-653.32	1152.8	-10.96	816.27	1159.7	58.076	36.794	0	0	11.355	5.2206	-17.55	-19.579	-2.1174	2.4725	16.799	20.531	9.2379	7.6931	-0.75175	0.95211	1469.7
0.45	46	60	NaN	-2.8169	16.465	7.1163	-178.22	20.787	-2.7816	7.0005	-653.2	1152.8	-11.021	816.21	1159.8	61.558	38.962	0	0	11.335	5.1999	-17.552	-19.581	-2.1142	2.4833	16.737	20.515	9.2207	7.6832	-0.81504	0.93374	1469.5
0.46	47	60	NaN	-2.8	16.419	7.0637	-178.24	20.784	-2.7549	7.0721	-653.09	1152.8	-10.895	816.15	1159.8	68.994	44.939	1	0	11.295	5.1593	-17.554	-19.582	-2.0994	2.4644	16.692	20.511	9.1955	7.6237	-0.86151	0.92861	1469.4
0.47	48	60	NaN	-2.7957	16.367	7.0284	-178.24	20.776	-2.7864	7.0913	-653.01	1152.8	-10.943	816.12	1159.8	65.947	47.633	1	0	11.262	5.1258	-17.555	-19.583	-2.0924	2.4621	16.641	20.503	9.1694	7.5878	-0.91452	0.91943	1469.3
0.48	49	60	NaN	-2.7915	16.288	6.9929	-178.27	20.765	-2.7962	7.1125	-652.95	1152.8	-10.897	816.08	1159.8	41.423	41.901	1	0	11.235	5.0987	-17.556	-19.585	-2.0891	2.436	16.561	20.492	9.1461	7.5348	-0.99563	0.90772	1469.2
0.49	50	60	NaN	-2.7824	16.192	6.9653	-178.31	20.751	-2.7839	7.1266	-652.89	1152.8	-10.767	816	1159.7	44.499	39.35	1	0	11.224	5.0873	-17.558	-19.586	-2.0845	2.3879	16.462	20.481	9.1395	7.4752	-1.0954	0.89506	1469
0.5	51	60	NaN	-2.7661	16.108	6.9685	-178.35	20.738	-2.7883	7.0898	-652.8	1152.8	-10.706	815.92	1159.7	27.89	39.564	1	0	11.231	5.0941	-17.559	-19.587	-2.0719	2.3413	16.374	20.471	9.1587	7.4354	-1.1845	0.88394	1468.8
0.51	52	60	NaN	-2.7582	16.067	6.9766	-178.37	20.715	-2.8028	7.0572	-652.73	1152.8	-10.723	815.85	1159.6	40.502	39.925	1	0	11.224	5.087	-17.56	-19.588	-2.0645	2.3199	16.332	20.451	9.1591	7.4069	-1.228	0.86213	1468.7
0.52	53	60	NaN	-2.7523	16.037	7.0134	-178.41	20.668	-2.7849	6.9365	-652.59	1152.9	-10.611	815.81	1159.5	31.609	40.553	1	0	11.2	5.0629	-17.561	-19.59	-2.0676	2.2701	16.298	20.407	9.1323	7.3331	-1.2635	0.81736	1468.5
0.53	54	60	NaN	-2.7419	16.018	7.0563	-178.45	20.611	-2.7568	6.8136	-652.42	1152.9	-10.469	815.77	1159.4	37.872	41.626	1	0	11.11	4.9717	-17.564	-19.592	-2.0675	2.2244	16.273	20.356	9.0425	7.1962	-1.2911	0.76338	1468.3
0.54	55	60	NaN	-2.7236	16.008	7.0843	-178.46	20.563	-2.7302	6.7597	-652.25	1153	-10.358	815.72	1159.4	34.14	41.928	1	0	11.074	4.9356	-17.566	-19.594	-2.0556	2.2032	16.258	20.313	9.0188	7.1388	-1.3085	0.71841	1468.1
0.55	56	60	NaN	-2.7026	15.997	7.0728	-178.47	20.551	-2.6771	6.8267	-652.12	1152.9	-10.189	815.62	1159.3	37.858	41.968	1	0	11.088	4.949	-17.567	-19.596	-2.0384	2.1896	16.245	20.303	9.0493	7.1387	-1.3221	0.70781	1467.9
0.56	57	60	NaN	-2.6859	15.962	7.0738	-178.47	20.529	-2.6867	6.8436	-652.08	1152.9	-10.184	815.56	1159.3	38.957	41.799	1	0	10.984	4.8442	-17.567	-19.596	-2.0212	2.1961	16.21	20.281	8.9631	7.0403	-1.3573	0.68515	1467.8
0.57	58	60	NaN	-2.6672	15.917	7.0686	-178.45	20.491	-2.6704	6.8715	-652.05	1152.8	-10.088	815.48	1159.2	37.313	40.029	1	0	10.864	4.7218	-17.567	-19.596	-2.0051	2.2076	16.167	20.24	8.8586	6.9294	-1.3998	0.64469	1467.6
0.58	59	60	NaN	-2.6465	15.879	7.0599	-178.43	20.439	-2.6458	6.9079	-652	1152.7	-9.9667	815.39	1159.2	39.147	38.478	1	0	10.829	4.6867	-17.568	-19.596	-1.9877	2.2255	16.131	20.186	8.8414	6.9121	-1.4363	0.59024	1467.5
0.59	60	60	NaN	-2.6258	15.863	7.0583	-178.4	20.383	-2.6714	6.9278	-651.96	1152.7	-10.01	815.38	1159.2	38.019	35.628	1	0	10.797	4.654	-17.568	-19.597	-1.9645	2.2569	16.118	20.128	8.8324	6.9109	-1.4504	0.53165	1467.5
0.6	61	60	NaN	-2.6067	15.869	7.0573	-178.38	20.352	-2.6883	6.9396	-651.89	1152.6	-10.023	815.32	1159.2	37.909	38.35	1	0	10.693	4.5491	-17.569	-19.598	-1.9444	2.2849	16.128	20.094	8.749	6.8339	-1.4417	0.49599	1467.3
0.61	62	60	NaN	-2.5825	15.876	7.0672	-178.34	20.215	-2.6502	6.9233	-651.8	1152.5	-9.8174	815.34	1159.1	37.753	41.195	1	0	10.651	4.5059	-17.57	-19.598	-1.9287	2.3125	16.135	19.956	8.7221	6.8184	-1.4343	0.35772	1467.3
0.62	63	60	NaN	-2.5671	15.88	7.0745	-178.31	20.117	-2.6238	6.9091	-651.75	1152.4	-9.6763	815.33	1159.1	39.605	59.702	1	0	10.661	4.516	-17.569	-19.598	-1.9194	2.3414	16.14	19.857	8.7415	6.8575	-1.4289	0.25893	1467.2
0.63	64	60	NaN	-2.5644	15.878	7.0738	-178.28	20.115	-2.6362	6.9098	-651.74	1152.4	-9.7094	815.26	1159.1	41.119	64.018	1	1	10.632	4.4872	-17.57	-19.598	-1.9153	2.3712	16.142	19.852	8.7172	6.8584	-1.4282	0.25326	1467.1
0.64	65	60	NaN	-2.5546	15.871	7.0784	-178.25	20.065	-2.6257	6.9003	-651.74	1152.3	-9.6342	815.22	1159.1	42.638	64.136	1	1	10.6	4.4545	-17.57	-19.598	-1.9088	2.3943	16.134	19.801	8.6914	6.8488	-1.4357	0.20323	1467.1
0.65	66	60	NaN	-2.5307	15.851	7.0478	-178.2	20.04	-2.6391	7.0526	-651.76	1152.2	-9.6283	815.15	1159.1	43.968	62.56	1	1	10.571	4.4246	-17.567	-19.596	-1.8792	2.4516	16.119	19.772	8.6915	6.8762	-1.4488	0.17664	1467
0.66	67	60	NaN	-2.5229	15.835	7.0446	-178.18	20.013	-2.6218	7.1094	-651.8	1152.2	-9.5132	815.1	1159.1	43.6	56.396	1	1	10.53	4.383	-17.565	-19.593	-1.8736	2.4735	16.103	19.744	8.6561	6.8566	-1.4618	0.15042	1467
0.67	68	60	NaN	-2.5261	15.822	7.0493	-178.16	19.99	-2.6057	7.1568	-651.85	1152.1	-9.3868	815.05	1159	42.826	45.92	1	0	10.44	4.2919	-17.563	-19.591	-1.88	2.4841	16.09	19.722	8.56	6.776	-1.4731	0.13111	1467
0.68	69	60	NaN	-2.5263	15.81	7.0211	-178.12	19.989	-2.6463	7.3691	-651.91	1152.1	-9.4246	814.98	1158.9	42.201	43.47	1	0	10.361	4.2117	-17.562	-19.59	-1.8703	2.5316	16.078	19.72	8.4906	6.7433	-1.4835	0.13021	1467
0.69	70	60	NaN	-2.5362	15.809	7.0123	-178.12	19.986	-2.7026	7.5077	-651.98	1152	-9.5279	814.95	1158.9	40.295	46.375	1	0	10.291	4.1407	-17.562	-19.591	-1.8709	2.5486	16.076	19.718	8.4201	6.6894	-1.4856	0.12784	1467
0.7	71	60	NaN	-2.5511	15.812	7.0203	-178.12	19.973	-2.7073	7.5634	-652.05	1152	-9.488	814.93	1158.8	39.892	41.662	1	0	10.46	4.3127	-17.573	-19.602	-1.8851	2.5429	16.076	19.709	8.5753	6.8557	-1.4974	0.10757	1467.1
0.71	72	60	NaN	-2.5642	15.851	6.9122	-178.13	19.967	-2.7122	8.002	-651.95	1151.9	-9.4681	814.92	1158.7	39.804	39.307	1	0	10.583	4.4368	-17.583	-19.611	-1.8819	2.5567	16.117	19.702	8.7009	6.9936	-1.466	0.091006	1467
0.72	73	60	NaN	-2.5727	15.915	6.7131	-178.12	19.97	-2.7363	8.7512	-651.74	1151.7	-9.5259	814.9	1158.7	40.254	36.953	1	0	10.487	4.3392	-17.582	-19.61	-1.8587	2.5963	16.187	19.698	8.6279	6.9355	-1.3941	0.087904	1466.8
0.73	74	60	NaN	-2.5782	15.908	6.7609	-178.11	19.957	-2.7505	8.6831	-651.92	1151.8	-9.5608	814.9	1158.7	40.05	39.378	1	0	10.464	4.3167	-17.581	-19.609	-1.8656	2.6048	16.177	19.687	8.5987	6.9215	-1.4032	0.078363	1466.9
0.74	75	60	NaN	-2.5911	15.905	6.9443	-178.11	19.938	-2.7312	8.2006	-652.2	1152	-9.4929	814.91	1158.6	40.087	39.469	1	0	10.491	4.3437	-17.58	-19.608	-1.9001	2.5831	16.166	19.677	8.5909	6.9268	-1.414	0.06895	1467.2
0.75	76	60	NaN	-2.5996	15.955	7.0262	-178.1	19.929	-2.721	8.0877	-652.31	1152	-9.467	814.9	1158.6	40.347	39.601	1	0	10.439	4.2908	-17.578	-19.606	-1.9141	2.5877	16.212	19.672	8.5247	6.8785	-1.3657	0.065688	1467.3
0.76	77	60	NaN	-2.5996	16.039	7.0473	-178.08	19.921	-2.6984	8.2081	-652.31	1152	-9.4186	814.89	1158.6	39.285	39.521	1	0	10.322	4.1724	-17.575	-19.603	-1.9113	2.6072	16.296	19.663	8.4109	6.7796	-1.2784	0.060396	1467.3
0.77	78	60	NaN	-2.589	16.123	7.0974	-178.07	19.901	-2.6353	8.2575	-652.3	1152	-9.2581	814.89	1158.6	39.605	38.843	1	0	10.311	4.1613	-17.573	-19.601	-1.905	2.6175	16.381	19.643	8.4063	6.7789	-1.1919	0.042304	1467.3
0.78	79	60	NaN	-2.5818	16.171	7.1525	-178.06	19.903	-2.6062	8.2309	-652.32	1151.9	-9.1773	814.89	1158.6	39.143	36.227	1	0	10.297	4.1472	-17.571	-19.599	-1.902	2.6226	16.43	19.644	8.3953	6.7698	-1.1406	0.044321	1467.3
0.79	80	60	NaN	-2.5691	16.225	7.1998	-178.03	19.907	-2.587	8.2743	-652.35	1151.9	-9.1415	814.89	1158.6	39.243	38.448	1	0	10.244	4.0933	-17.568	-19.597	-1.889	2.6515	16.49	19.642	8.3552	6.7448	-1.0788	0.045396	1467.4
0.8	81	60	NaN	-2.5432	16.265	7.2179	-178	19.909	-2.5764	8.3905	-652.37	1151.7	-9.1223	814.89	1158.7	40.423	37.323	1	0	10.195	4.0434	-17.567	-19.595	-1.8594	2.6804	16.535	19.638	8.3356	6.7237	-1.0315	0.042761	1467.4
0.81	82	60	NaN	-2.5125	16.289	7.2149	-177.99	19.907	-2.5734	8.5241	-652.37	1151.7	-9.1082	814.9	1158.7	40.442	36.95	1	0	10.148	3.996	-17.566	-19.594	-1.824	2.6994	16.564	19.632	8.3243	6.6954	-1.002	0.037693	1467.4
0.82	83	60	NaN	-2.5121	16.317	7.2424	-177.98	19.908	-2.5766	8.5049	-652.36	1151.6	-9.1039	814.92	1158.7	39.994	36.816	1	0	10.16	4.0077	-17.563	-19.591	-1.8245	2.7119	16.596	19.629	8.3353	6.7196	-0.96699	0.037348	1467.4
0.83	84	60	NaN	-2.4924	16.319	7.2348	-177.96	19.881	-2.5701	8.6942	-652.35	1151.4	-8.9992	814.97	1158.8	39.491	38.244	1	0	10.173	4.0212	-17.56	-19.588	-1.8015	2.7301	16.606	19.595	8.3716	6.7513	-0.95424	0.0063746	1467.4
0.84	85	60	NaN	-2.4936	16.3	7.2559	-177.93	19.861	-2.612	8.7396	-652.34	1151.3	-9.0515	815.04	1158.8	40.423	37.253	1	0	10.193	4.0409	-17.557	-19.586	-1.799	2.7611	16.592	19.569	8.3936	6.802	-0.96577	-0.016739	1467.5
0.85	86	60	NaN	-2.5041	16.272	7.2882	-177.92	19.843	-2.6429	8.6991	-652.33	1151.3	-9.0884	815.11	1158.8	40.086	39.634	1	0	10.197	4.0457	-17.555	-19.583	-1.8097	2.7789	16.566	19.548	8.3877	6.8246	-0.98827	-0.034712	1467.6
0.86	87	60	NaN	-2.5078	16.246	7.3085	-177.93	19.822	-2.6059	8.681	-652.34	1151.3	-8.9297	815.16	1158.8	40.237	39.031	1	0	10.161	4.0087	-17.552	-19.581	-1.8203	2.7624	16.54	19.529	8.3405	6.7711	-1.0121	-0.051945	1467.6
0.87	88	60	NaN	-2.5168	16.157	7.3476	-177.9	19.844	-2.6397	8.7486	-652.27	1151.3	-8.9187	815.19	1158.9	39.791	37.961	1	0	10.116	3.9631	-17.55	-19.578	-1.8271	2.7913	16.451	19.55	8.2889	6.7544	-1.0987	-0.028551	1467.6
0.88	89	60	NaN	-2.5202	16.094	7.3574	-177.9	19.863	-2.6145	8.8344	-652.24	1151.4	-8.7802	815.17	1158.9	39.7	39.41	1	0	10.066	3.9124	-17.548	-19.577	-1.8324	2.7832	16.387	19.57	8.2335	6.6956	-1.1607	-0.0062074	1467.5
0.89	90	60	NaN	-2.5153	16.022	7.3434	-177.92	19.874	-2.6093	9.0051	-652.22	1151.5	-8.6578	815.16	1158.9	40.195	37.291	1	0	9.9998	3.8453	-17.546	-19.575	-1.8257	2.7737	16.312	19.585	8.1741	6.619	-1.2345	0.010317	1467.5
0.9	91	60	NaN	-2.5044	15.94	7.3235	-177.93	19.879	-2.6317	9.2069	-652.19	1151.6	-8.5921	815.18	1158.9	39.153	36.01	1	0	9.9507	3.7955	-17.544	-19.573	-1.8094	2.7698	16.224	19.595	8.1413	6.5654	-1.3201	0.02203	1467.5
0.91	92	60	NaN	-2.4954	15.884	7.3379	-177.94	19.886	-2.6263	9.24	-652.17	1151.7	-8.5493	815.15	1158.8	40.2	38.241	1	0	9.9374	3.782	-17.543	-19.572	-1.8008	2.7554	16.161	19.609	8.1366	6.5374	-1.3818	0.0376	1467.4
0.92	93	60	NaN	-2.496	15.855	7.3606	-177.93	19.89	-2.6448	9.2124	-652.17	1151.8	-8.6166	815.15	1158.8	40.152	38.16	1	0	9.7594	3.6014	-17.561	-19.589	-1.7998	2.7646	16.129	19.616	7.9596	6.366	-1.4318	0.026574	1467.4
0.93	94	60	NaN	-2.501	15.775	7.4021	-177.93	19.888	-2.6428	9.1772	-652.22	1152.1	-8.7189	815.16	1158.8	39.72	39.599	1	0	9.1427	2.9757	-17.629	-19.657	-1.8022	2.7702	16.038	19.625	7.3405	5.7459	-1.5906	-0.032082	1467.5
0.94	95	60	NaN	-2.4772	15.683	7.3584	-177.93	19.887	-2.6374	9.4647	-652.21	1152.3	-8.8386	815.15	1158.8	40.548	39.058	1	0	8.526	2.3499	-17.697	-19.725	-1.7625	2.7851	15.937	19.632	6.7635	5.135	-1.7595	-0.092682	1467.5
0.95	96	60	NaN	-2.4089	15.621	7.174	-177.93	19.889	-2.6458	10.22	-652.09	1152.3	-8.9601	815.09	1158.8	39.382	36.394	1	0	7.9093	1.7242	-17.764	-19.793	-1.6599	2.8176	15.876	19.634	6.2493	4.5418	-1.8887	-0.15885	1467.3
0.96	97	60	NaN	-2.4137	15.594	7.1814	-177.93	19.888	-2.6521	10.179	-652.18	1152.4	-9.0528	815.06	1158.8	38.59	37.06	1	0	7.7329	1.5452	-17.762	-19.791	-1.6628	2.8245	15.842	19.639	6.0701	4.3697	-1.9203	-0.15174	1467.4
0.97	98	60	NaN	-2.4065	15.587	7.2196	-177.92	19.857	-2.6327	10.032	-652.29	1152.6	-9.1248	815.04	1158.7	39.099	38.274	1	0	7.7255	1.5377	-17.759	-19.788	-1.6585	2.8296	15.826	19.618	6.067	4.3673	-1.9336	-0.16966	1467.5
0.98	99	60	NaN	-2.4007	15.608	7.2685	-177.91	19.837	-2.5787	9.8102	-652.41	1152.7	-9.1143	814.98	1158.6	40.107	39.37	1	0	8.0312	1.8479	-17.756	-19.785	-1.6618	2.827	15.838	19.607	6.3693	4.6748	-1.918	-0.17724	1467.5
0.99	100	60	NaN	-2.3986	15.656	7.3084	-177.9	19.836	-2.5175	9.5724	-652.51	1152.8	-9.0832	814.87	1158.5	38.51	39.069	1	0	8.138	1.9563	-17.76	-19.789	-1.6702	2.8254	15.88	19.612	6.4678	4.7817	-1.8805	-0.1769	1467.5
1	101	60	NaN	-2.3953	15.72	7.311	-177.88	19.84	-2.5142	9.4221	-652.52	1152.8	-9.2061	814.8	1158.5	40.883	39.553	1	0	8.1567	1.9752	-17.768	-19.796	-1.668	2.848	15.943	19.618	6.4887	4.8232	-1.8251	-0.17863	1467.5
1.01	102	60	NaN	-2.4095	15.773	7.295	-177.86	19.849	-2.4867	9.2588	-652.61	1152.8	-9.2484	814.68	1158.5	38.419	37.511	1	0	8.2631	2.0832	-17.767	-19.796	-1.6868	2.8596	15.996	19.626	6.5763	4.9428	-1.7712	-0.16994	1467.4
1.02	103	60	NaN	-2.4731	15.805	7.384	-177.85	19.841	-2.4702	8.6291	-652.89	1152.8	-9.3112	814.6	1158.4	39.903	40.562	1	0	8.4197	2.2421	-17.762	-19.791	-1.7727	2.8543	16.023	19.623	6.647	5.0964	-1.7391	-0.16799	1467.6
1.03	104	60	NaN	-2.5424	15.84	7.3458	-177.83	19.802	-2.4355	8.3311	-653.12	1152.7	-9.339	814.55	1158.4	40.331	37.751	1	0	8.4276	2.2501	-17.765	-19.793	-1.8526	2.8638	16.062	19.58	6.5749	5.1139	-1.7027	-0.21345	1467.8
1.04	105	60	NaN	-2.5883	15.902	7.0742	-177.8	19.723	-2.3716	8.7237	-653.21	1152.2	-9.3145	814.5	1158.3	38.178	36.648	1	0	8.5317	2.3557	-17.768	-19.796	-1.8841	2.9046	16.143	19.482	6.6475	5.2602	-1.625	-0.31472	1467.8
1.05	106	60	NaN	-2.6625	15.999	7.109	-177.76	19.616	-2.3641	7.8667	-653.62	1151.8	-9.4387	814.47	1158.4	40.402	37.6	1	0	8.8181	2.6463	-17.771	-19.799	-1.9872	2.9176	16.256	19.358	6.8309	5.5638	-1.5145	-0.44157	1468.2
1.06	107	60	NaN	-2.7223	16.142	7.1055	-177.71	19.546	-2.4031	7.4209	-653.7	1151.3	-9.6963	814.46	1158.5	40.531	39.23	1	0	9.1112	2.9437	-17.774	-19.803	-2.0543	2.9627	16.423	19.265	7.0569	5.9065	-1.3518	-0.5376	1468.3
1.07	108	60	NaN	-2.7637	16.267	7.099	-177.69	19.47	-2.386	7.1323	-653.69	1150.9	-9.722	814.49	1158.6	40.108	37.69	1	0	9.4072	3.2441	-17.778	-19.806	-2.106	2.9694	16.567	19.17	7.3013	6.2135	-1.2107	-0.63605	1468.3
1.08	109	60	NaN	-2.7916	16.383	7.0864	-177.69	19.387	-2.3311	6.9198	-653.63	1150.4	-9.595	814.57	1158.6	40.069	39.526	1	0	9.7032	3.5444	-17.781	-19.81	-2.1471	2.9544	16.702	19.068	7.5561	6.4987	-1.0794	-0.74186	1468.3
1.09	110	60	NaN	-2.8178	16.535	7.0452	-177.66	19.314	-2.322	6.7508	-653.48	1149.7	-9.6408	814.67	1158.7	39.104	36.742	1	0	9.999	3.8445	-17.785	-19.813	-2.1781	2.9826	16.884	18.965	7.8209	6.8271	-0.90102	-0.84813	1468.3
1.1	111	60	NaN	-2.8137	16.577	7.0357	-177.63	19.308	-2.3588	6.7227	-653.42	1149.4	-9.7933	814.69	1158.7	40.51	45.398	1	0	10.046	3.8918	-17.788	-19.816	-2.1691	3.0101	16.94	18.946	7.8764	6.9019	-0.84844	-0.8707	1468.2
1.11	112	60	NaN	-2.8563	16.664	7.0523	-177.6	19.333	-2.3636	6.4751	-653.24	1148.7	-9.885	814.7	1158.9	39.991	44.709	1	0	10.069	3.9157	-17.789	-19.818	-2.2178	3.0361	17.06	18.936	7.8514	6.9518	-0.72923	-0.88145	1468.1
1.12	113	60	NaN	-2.906	16.737	7.0796	-177.58	19.355	-2.348	6.2027	-653.04	1148	-9.91	814.74	1158.9	38.546	46.23	1	0	10.051	3.8971	-17.788	-19.817	-2.2771	3.0511	17.165	18.927	7.7738	6.9482	-0.62321	-0.88978	1467.9
1.13	114	60	NaN	-2.9363	16.756	7.1072	-177.57	19.358	-2.3285	6.0284	-652.89	1147.6	-9.8992	814.81	1158.9	41.27	46.559	1	0	10.033	3.8785	-17.787	-19.815	-2.3145	3.0552	17.2	18.915	7.718	6.9338	-0.5872	-0.90057	1467.8
1.14	115	60	NaN	-2.9612	16.727	7.1406	-177.54	19.385	-2.3391	5.8495	-652.69	1147.1	-10.016	814.89	1158.9	40.908	42.7	1	0	10.028	3.8741	-17.786	-19.814	-2.3418	3.0822	17.189	18.924	7.6864	6.9563	-0.59704	-0.89012	1467.7
1.15	116	60	NaN	-2.9782	16.663	7.1587	-177.51	19.427	-2.3423	5.7378	-652.56	1146.8	-10.099	814.93	1158.9	40.768	39.843	1	0	10.228	4.0766	-17.788	-19.817	-2.3599	3.1059	17.136	18.954	7.8678	7.1825	-0.65189	-0.86306	1467.6
1.16	117	60	NaN	-2.9997	16.547	7.1757	-177.49	19.473	-2.3358	5.623	-652.36	1146.5	-10.175	814.97	1158.9	38.993	36.949	1	0	10.253	4.1022	-17.788	-19.816	-2.3828	3.1253	17.031	18.989	7.8702	7.2275	-0.75663	-0.82683	1467.5
1.17	118	60	NaN	-3.0205	16.391	7.1908	-177.47	19.524	-2.3167	5.4919	-652.1	1146.3	-10.238	815.03	1158.9	37.708	37.28	1	0	10.034	3.8801	-17.783	-19.812	-2.4063	3.1398	16.881	19.033	7.6279	7.0199	-0.90192	-0.7789	1467.3
1.18	119	60	NaN	-3.0289	16.215	7.1983	-177.46	19.581	-2.2814	5.3476	-651.81	1146.3	-10.267	815.06	1158.8	40.36	40.652	1	0	9.9578	3.8027	-17.783	-19.811	-2.4191	3.1488	16.706	19.09	7.5387	6.9515	-1.0766	-0.72155	1467
1.19	120	60	NaN	-3.0365	16.069	7.2147	-177.45	19.623	-2.2408	5.1975	-651.65	1146.3	-10.243	815.08	1158.8	38.256	38.05	1	0	10.131	3.9783	-17.79	-19.818	-2.4334	3.1486	16.557	19.135	7.6975	7.1269	-1.2332	-0.68309	1466.9
1.2	121	60	NaN	-3.0368	15.913	7.1784	-177.44	19.657	-2.2227	5.1916	-651.48	1146.3	-10.306	815.13	1158.7	40.838	36.767	1	0	10.356	4.2072	-17.791	-19.82	-2.4314	3.1643	16.397	19.172	7.9251	7.3715	-1.3941	-0.6473	1466.7
1.21	122	60	NaN	-3.0442	15.719	7.132	-177.42	19.707	-2.1975	5.1509	-651.29	1146.4	-10.388	815.17	1158.7	47.254	37.956	1	0	10.603	4.4572	-17.79	-19.819	-2.4371	3.1869	16.199	19.227	8.1659	7.6441	-1.5915	-0.59183	1466.6
1.22	123	60	NaN	-3.051	15.484	7.0654	-177.39	19.776	-2.1493	5.1241	-651.07	1146.5	-10.45	815.21	1158.6	52.108	38.25	1	0	10.849	4.7073	-17.79	-19.818	-2.4425	3.215	15.958	19.302	8.4068	7.9223	-1.8319	-0.51599	1466.4
1.23	124	60	NaN	-2.9879	15.25	6.8168	-177.37	19.821	-2.0859	5.7966	-650.76	1146.4	-10.494	815.28	1158.6	48.674	38.136	1	0	11.036	4.8962	-17.791	-19.819	-2.3513	3.2664	15.726	19.344	8.6843	8.1625	-2.0647	-0.47496	1466.2
1.24	125	60	NaN	-2.9806	15.049	6.6702	-177.34	19.843	-2.0015	6.0116	-650.71	1146.5	-10.498	815.38	1158.6	57.435	37.626	1	0	11.141	5.0029	-17.795	-19.824	-2.3354	3.3043	15.518	19.373	8.8052	8.3072	-2.2768	-0.45072	1466.2
1.25	126	60	NaN	-2.9896	14.933	6.597	-177.32	19.865	-1.9455	6.0403	-650.69	1146.7	-10.519	815.47	1158.6	62.67	40.615	1	0	11.246	5.1095	-17.8	-19.828	-2.3425	3.3244	15.395	19.403	8.9033	8.4339	-2.4045	-0.42527	1466.3
1.26	127	60	NaN	-3.0089	14.89	6.5678	-177.31	19.871	-1.9106	5.9618	-650.62	1147	-10.564	815.58	1158.6	70.392	40.854	1	0	11.351	5.2162	-17.804	-19.832	-2.3632	3.3332	15.342	19.42	8.9878	8.5495	-2.4618	-0.41272	1466.3
1.27	128	60	NaN	-3.0387	14.889	6.5456	-177.3	19.837	-1.8745	5.832	-650.5	1147.5	-10.631	815.8	1158.6	76.351	49.371	1	0	11.434	5.3006	-17.811	-19.84	-2.3955	3.3425	15.323	19.403	9.0386	8.6431	-2.4885	-0.43624	1466.4
1.28	129	60	NaN	-3.0756	14.919	6.5058	-177.27	19.83	-1.8661	5.7884	-650.48	1148.2	-10.787	816	1158.7	75.948	49.361	1	0	11.509	5.3765	-17.82	-19.848	-2.428	3.3799	15.332	19.417	9.081	8.7564	-2.4871	-0.43109	1466.6
1.29	130	60	NaN	-3.1003	14.901	6.4694	-177.25	19.798	-1.8575	5.7875	-650.62	1148.6	-10.852	816.19	1158.8	76.422	49.817	1	0	11.584	5.4525	-17.828	-19.856	-2.4504	3.3996	15.298	19.401	9.1334	8.8521	-2.5301	-0.45486	1466.9
1.3	131	60	NaN	-3.1144	14.857	6.4047	-177.23	19.763	-1.8633	5.9144	-650.93	1149.2	-10.93	816.44	1158.9	74.963	48.083	1	0	11.662	5.5322	-17.832	-19.861	-2.4567	3.4266	15.237	19.384	9.2056	8.9588	-2.5957	-0.47735	1467.5
1.31	132	60	NaN	-3.1179	14.817	6.3101	-177.21	19.733	-1.8772	6.1713	-651.33	1149.8	-11.025	816.74	1159	70.511	42.868	1	0	11.746	5.6167	-17.832	-19.861	-2.4468	3.4631	15.178	19.373	9.2989	9.0799	-2.6544	-0.48784	1468.2
1.32	133	60	NaN	-3.1078	14.843	6.2369	-177.21	19.697	-1.8503	6.4172	-651.56	1150.3	-10.953	816.98	1159.1	62.95	45.493	1	0	11.761	5.6319	-17.84	-19.868	-2.4301	3.4714	15.187	19.354	9.3305	9.1034	-2.6533	-0.51426	1468.7
1.33	134	60	NaN	-3.1153	14.921	6.1979	-177.16	19.72	-1.9042	6.5523	-651.73	1150.8	-11.166	817.17	1159.2	57.241	47.649	1	0	11.739	5.6098	-17.848	-19.877	-2.4242	3.5264	15.251	19.391	9.3146	9.1362	-2.5978	-0.48588	1469
1.34	135	60	NaN	-3.136	15.065	6.1787	-177.14	19.748	-1.9181	6.6765	-651.95	1151.4	-11.224	817.41	1159.4	49.947	46.566	1	0	11.608	5.4775	-17.848	-19.876	-2.438	3.5536	15.374	19.439	9.1704	9.031	-2.4732	-0.43723	1469.5
1.35	136	60	NaN	-3.1816	15.225	6.2474	-177.14	19.785	-1.9023	6.5085	-652.27	1152.1	-11.165	817.65	1159.4	47.24	43.949	1	0	11.473	5.3398	-17.847	-19.876	-2.4927	3.5479	15.511	19.499	8.98	8.8876	-2.3359	-0.37663	1470
1.36	137	60	NaN	-3.2613	15.348	6.4639	-177.14	19.843	-1.8884	5.7891	-652.73	1152.7	-11.107	817.8	1159.5	46.349	44.742	1	0	11.281	5.1455	-17.852	-19.881	-2.603	3.5198	15.612	19.579	8.6782	8.6653	-2.2402	-0.30157	1470.6
1.37	138	60	NaN	-3.2949	15.57	6.4904	-177.14	19.916	-1.8478	5.9208	-653.33	1153.1	-11.05	818.15	1159.5	42.515	45.654	1	0	11.09	4.9512	-17.857	-19.885	-2.6341	3.5256	15.821	19.665	8.4556	8.4768	-2.0359	-0.2204	1471.6
1.38	139	60	NaN	-3.2948	15.777	6.4803	-177.13	19.975	-1.8574	6.1109	-653.73	1153.2	-11.1	818.39	1159.5	41.489	42.172	1	0	10.898	4.7569	-17.862	-19.89	-2.625	3.5361	16.023	19.728	8.2732	8.293	-1.8388	-0.16205	1472.2
1.39	140	60	NaN	-3.2986	16.031	6.4611	-177.15	20.032	-1.8653	6.2926	-654.03	1153.1	-11.119	818.59	1159.5	41.937	36.823	1	0	10.553	4.4063	-17.865	-19.894	-2.6211	3.5304	16.282	19.782	7.9316	7.9368	-1.5834	-0.11215	1472.7
1.4	141	60	NaN	-3.3147	16.295	6.4503	-177.17	20.081	-1.8543	6.409	-654.24	1152.8	-11.074	818.74	1159.5	40.742	38.382	1	0	10.168	4.0159	-17.868	-19.897	-2.6346	3.5095	16.555	19.821	7.5333	7.5254	-1.3132	-0.075835	1473.1
1.41	142	60	NaN	-3.3194	16.372	6.4634	-177.17	20.081	-1.8409	6.376	-654.28	1152.7	-11.039	818.8	1159.5	40.539	40.793	1	0	9.7831	3.6254	-17.871	-19.9	-2.6421	3.5038	16.635	19.817	7.141	7.1292	-1.2368	-0.082436	1473.2
1.42	143	60	NaN	-3.3707	16.588	6.5339	-177.19	20.12	-1.8645	6.104	-654.43	1152.3	-11.099	818.84	1159.4	39.82	39.128	1	0	9.6265	3.4666	-17.876	-19.905	-2.7017	3.4796	16.864	19.843	6.9248	6.9462	-1.0124	-0.061515	1473.4
1.43	144	60	NaN	-3.4238	16.814	6.5617	-177.21	20.139	-1.8766	5.9486	-654.55	1151.7	-11.14	818.92	1159.3	44.381	39.856	1	0	9.6916	3.5326	-17.884	-19.912	-2.7594	3.4576	17.11	19.843	6.9323	6.9902	-0.77306	-0.069087	1473.6
1.44	145	60	NaN	-3.467	16.99	6.5561	-177.22	20.144	-1.881	5.9017	-654.61	1151.1	-11.173	818.98	1159.3	47.061	40.029	1	0	9.7567	3.5987	-17.891	-19.919	-2.8032	3.4432	17.306	19.828	6.9536	7.0419	-0.58412	-0.090652	1473.7
1.45	146	60	NaN	-3.4944	17.076	6.5391	-177.23	20.147	-1.8823	5.9108	-654.59	1150.8	-11.207	819	1159.2	43.79	38.675	1	0	9.8218	3.6647	-17.898	-19.926	-2.8289	3.4368	17.406	19.817	6.9929	7.1015	-0.49195	-0.10864	1473.7
1.46	147	60	NaN	-3.5212	17.151	6.5194	-177.26	20.131	-1.8235	5.9541	-654.52	1150.3	-11.064	818.99	1159.1	45.088	38.226	1	0	9.7569	3.5989	-17.902	-19.931	-2.8595	3.4067	17.495	19.787	6.8974	7.0056	-0.40685	-0.14365	1473.6
1.47	148	60	NaN	-3.5343	17.191	6.5221	-177.25	20.147	-1.848	5.9614	-654.42	1150	-11.191	818.93	1159.2	43.326	37.695	1	0	9.6604	3.5009	-17.906	-19.935	-2.8673	3.4197	17.546	19.793	6.7931	6.9206	-0.36024	-0.14205	1473.5
1.48	149	60	NaN	-3.5361	17.211	6.5269	-177.25	20.14	-1.8466	5.9973	-654.3	1149.9	-11.227	818.9	1159.2	44.676	41.015	1	0	9.5638	3.4029	-17.91	-19.939	-2.8663	3.4245	17.572	19.779	6.6975	6.8274	-0.33824	-0.15979	1473.3
1.49	150	60	NaN	-3.5317	17.207	6.5385	-177.25	20.092	-1.8035	6.0622	-654.11	1149.8	-11.119	818.92	1159.1	42.383	39.568	1	0	9.4672	3.3049	-17.914	-19.943	-2.8634	3.4146	17.57	19.729	6.6037	6.7194	-0.34411	-0.21317	1473.2
1.5	151	60	NaN	-3.5311	17.159	6.587	-177.25	20.015	-1.7803	6.0981	-653.78	1149.9	-11.063	818.94	1159.2	42.932	37.89	1	0	9.3706	3.2069	-17.918	-19.947	-2.8634	3.4205	17.519	19.655	6.5072	6.6274	-0.39912	-0.29166	1472.9
1.51	152	60	NaN	-3.5157	17.024	6.5719	-177.22	19.964	-1.7816	6.2872	-653.57	1150.2	-11.044	818.91	1159.2	40.015	38.599	1	0	9.4132	3.2501	-17.926	-19.955	-2.8414	3.4526	17.377	19.611	6.5718	6.7027	-0.54968	-0.34379	1472.6
1.52	153	60	NaN	-3.4991	16.885	6.5335	-177.21	19.893	-1.7652	6.5273	-653.46	1150.4	-10.939	818.94	1159.2	41.906	36.538	1	0	9.4768	3.3147	-17.935	-19.963	-2.8195	3.4676	17.229	19.549	6.6574	6.7823	-0.7058	-0.41485	1472.5
1.53	154	60	NaN	-3.4827	16.694	6.4723	-177.2	19.807	-1.7813	6.8708	-653.36	1150.7	-10.836	818.99	1159.2	39.861	38.648	1	0	9.5405	3.3793	-17.944	-19.972	-2.7937	3.4895	17.027	19.474	6.7468	6.8687	-0.91707	-0.49768	1472.5
1.54	155	60	NaN	-3.4676	16.429	6.3925	-177.17	19.717	-1.8601	7.3372	-653.23	1151.1	-10.805	819.03	1159.3	40.239	38.695	1	0	9.5752	3.4145	-17.951	-19.979	-2.7616	3.5358	16.745	19.401	6.8136	6.9503	-1.2054	-0.57846	1472.4
1.55	156	60	NaN	-3.4561	16.293	6.3354	-177.16	19.659	-1.8572	7.6652	-653.19	1151.3	-10.685	819.09	1159.3	40.55	38.258	1	0	9.4653	3.303	-17.949	-19.978	-2.742	3.5519	16.602	19.35	6.7233	6.8549	-1.3471	-0.62777	1472.4
1.56	157	60	NaN	-3.4413	16.196	6.3873	-177.14	19.661	-1.8998	7.6742	-653.13	1151.6	-10.71	819.06	1159.3	38.823	37.265	1	0	9.4404	3.2778	-17.946	-19.975	-2.7258	3.5759	16.497	19.36	6.7146	6.8536	-1.4489	-0.61459	1472.3
1.57	158	60	NaN	-3.4071	16.093	6.4632	-177.11	19.677	-1.9483	7.667	-653.08	1151.8	-10.719	819.02	1159.4	39.695	41.867	1	0	9.4937	3.3318	-17.942	-19.97	-2.6916	3.6009	16.387	19.382	6.8022	6.9327	-1.5546	-0.58817	1472.2
1.58	159	60	NaN	-3.3529	15.983	6.5221	-177.1	19.697	-1.9782	7.7417	-653.04	1152	-10.637	818.99	1159.4	38.98	44.273	1	0	10.014	3.8592	-17.941	-19.969	-2.6376	3.6199	16.272	19.407	7.3759	7.4791	-1.6683	-0.56146	1472.2
1.59	160	60	NaN	-3.2887	15.892	6.5321	-177.09	19.738	-1.9635	7.9061	-653.07	1152	-10.42	818.92	1159.4	38.283	44.235	1	0	10.349	4.1992	-17.94	-19.969	-2.5754	3.6219	16.181	19.45	7.7732	7.8211	-1.7596	-0.51895	1472.1
1.6	161	60	NaN	-3.2501	15.842	6.5281	-177.1	19.779	-1.9641	8.0212	-653.14	1151.9	-10.313	818.86	1159.4	41.341	47.826	1	0	9.8444	3.6876	-17.942	-19.97	-2.5365	3.6174	16.134	19.487	7.3079	7.305	-1.8083	-0.48318	1472.1
1.61	162	60	NaN	-3.2106	15.815	6.5162	-177.1	19.823	-2.0005	8.1499	-653.22	1151.8	-10.284	818.81	1159.4	40.343	43.768	1	0	9.3402	3.1761	-17.944	-19.972	-2.4932	3.6168	16.113	19.524	6.8471	6.7929	-1.8308	-0.44769	1472.2
1.62	163	60	NaN	-3.1789	15.809	6.5027	-177.1	19.863	-2.0409	8.2571	-653.3	1151.6	-10.283	818.76	1159.4	39.68	46.378	1	0	8.8361	2.6645	-17.945	-19.974	-2.4573	3.6203	16.115	19.557	6.3788	6.2849	-1.83	-0.41693	1472.2
1.63	164	60	NaN	-3.161	15.825	6.4912	-177.1	19.893	-2.0605	8.3229	-653.36	1151.4	-10.269	818.72	1159.5	39.764	41.239	1	0	8.3319	2.153	-17.947	-19.976	-2.4374	3.625	16.139	19.579	5.8945	5.778	-1.8084	-0.39634	1472.2
1.64	165	60	NaN	-3.149	15.864	6.4733	-177.11	19.899	-2.0677	8.4072	-653.38	1151.2	-10.217	818.69	1159.4	40.78	43.924	1	0	7.8277	1.6415	-17.949	-19.977	-2.4241	3.6144	16.185	19.578	5.4036	5.2558	-1.7639	-0.39952	1472.2
1.65	166	60	NaN	-3.1368	15.909	6.4823	-177.13	19.911	-2.0237	8.4187	-653.42	1151	-10.071	818.61	1159.4	39.841	37.358	1	0	7.3319	1.1384	-17.954	-19.982	-2.4172	3.5887	16.237	19.582	4.9147	4.7271	-1.7165	-0.39983	1472.2
1.66	167	60	NaN	-3.1289	15.979	6.4938	-177.16	19.898	-2.0036	8.497	-653.52	1150.6	-9.9472	818.55	1159.4	40.461	40.729	1	0	6.8372	0.63641	-17.959	-19.988	-2.411	3.5603	16.321	19.557	4.4262	4.1967	-1.6387	-0.43105	1472.2
1.67	168	60	NaN	-3.1255	16.057	6.5106	-177.18	19.866	-2.0166	8.6062	-653.64	1150.2	-9.8903	818.52	1159.4	40.489	41.739	1	0	6.3424	0.13444	-17.965	-19.993	-2.4057	3.5389	16.413	19.51	3.9368	3.6733	-1.5515	-0.48284	1472.3
1.68	169	60	NaN	-3.1251	16.103	6.5479	-177.19	19.841	-2.043	8.6163	-653.74	1150	-9.9287	818.49	1159.3	40.824	43.412	1	0	5.8477	-0.36752	-17.97	-19.999	-2.4034	3.5358	16.465	19.479	3.4443	3.1682	-1.5053	-0.51959	1472.4
1.69	170	60	NaN	-3.1278	16.205	6.5883	-177.21	19.783	-2.006	8.7257	-653.76	1149.9	-9.7517	818.47	1159.3	40.861	41.879	1	0	5.353	-0.86949	-17.976	-20.004	-2.4088	3.5067	16.57	19.417	2.9442	2.6372	-1.4054	-0.5867	1472.4
1.7	171	60	NaN	-3.1495	16.328	6.6621	-177.21	19.741	-2.039	8.7657	-653.72	1149.9	-9.7982	818.46	1159.2	39.724	37.374	1	0	4.8583	-1.3715	-17.981	-20.009	-2.4271	3.508	16.693	19.376	2.4312	2.1366	-1.288	-0.63298	1472.3
1.71	172	60	NaN	-3.1718	16.439	6.7255	-177.21	19.725	-2.0749	8.8206	-653.65	1150	-9.8879	818.42	1159.3	41.244	38.285	1	0	4.3635	-1.8734	-17.987	-20.015	-2.4437	3.5226	16.801	19.363	1.9198	1.6492	-1.1859	-0.65217	1472.2
1.72	173	60	NaN	-3.1857	16.515	6.7536	-177.19	19.725	-2.0723	8.9578	-653.57	1150.1	-9.9068	818.35	1159.3	40.975	39.746	1	0	3.8688	-2.3754	-17.992	-20.02	-2.4514	3.5402	16.872	19.368	1.4174	1.1648	-1.1196	-0.65192	1472.1
1.73	174	60	NaN	-3.2111	16.57	6.7747	-177.17	19.683	-2.0663	9.2192	-653.55	1150.4	-9.9461	818.35	1159.2	40.518	37.508	1	0	3.4438	-2.8067	-17.997	-20.026	-2.4651	3.5745	16.914	19.339	0.97867	0.76785	-1.0832	-0.6868	1472.1
1.74	175	60	NaN	-3.2161	16.556	6.7261	-177.17	19.653	-2.0245	9.6087	-653.61	1150.5	-9.8609	818.36	1159.2	40.504	39.536	1	0	3.2338	-3.0197	-18.002	-20.03	-2.4583	3.5924	16.893	19.316	0.77544	0.57275	-1.1088	-0.71432	1472.1
1.75	176	60	NaN	-3.2204	16.531	6.682	-177.15	19.623	-1.9839	9.9764	-653.68	1150.7	-9.7861	818.37	1159.1	39.728	38.166	1	0	3.0613	-3.1947	-18.004	-20.032	-2.4513	3.6173	16.861	19.293	0.61002	0.42258	-1.1432	-0.73924	1472.2
1.76	177	60	NaN	-3.23	16.516	6.6646	-177.13	19.594	-1.9513	10.304	-653.73	1150.9	-9.7466	818.39	1159.1	41.464	35.628	1	0	2.9137	-3.3445	-18.004	-20.032	-2.4496	3.6532	16.834	19.276	0.46404	0.30877	-1.1698	-0.75647	1472.3
1.77	178	60	NaN	-3.2477	16.522	6.683	-177.09	19.578	-1.9249	10.613	-653.74	1151.3	-9.736	818.39	1159.1	40.831	39.102	1	0	2.7661	-3.4942	-18.004	-20.032	-2.4557	3.6986	16.825	19.276	0.31038	0.20435	-1.1794	-0.75665	1472.3
1.78	179	60	NaN	-3.2652	16.536	6.7624	-177.05	19.589	-1.9277	10.755	-653.76	1151.7	-9.7935	818.35	1159.1	41.561	37.801	1	0	2.6185	-3.644	-18.004	-20.032	-2.4655	3.7484	16.824	19.3	0.15299	0.10442	-1.1799	-0.73204	1472.3
1.79	180	60	NaN	-3.2425	16.528	6.8664	-177.02	19.581	-1.8918	10.869	-653.83	1151.9	-9.7023	818.34	1159.1	40.311	38.485	1	0	2.4709	-3.7938	-18.004	-20.032	-2.442	3.7783	16.805	19.304	0.028919	-0.015473	-1.1985	-0.72815	1472.3
1.8	181	60	NaN	-3.2019	16.514	6.9554	-177	19.569	-1.8609	10.963	-653.92	1152.1	-9.6028	818.34	1159	39.898	38.056	1	0	2.3233	-3.9435	-18.004	-20.032	-2.4016	3.7965	16.784	19.3	-0.078335	-0.14701	-1.2202	-0.73239	1472.4
1.81	182	60	NaN	-3.1584	16.509	6.9776	-176.99	19.566	-1.8674	11.159	-653.97	1152.2	-9.6008	818.33	1159	39.172	36.913	1	0	2.1757	-4.0933	-18.004	-20.032	-2.3505	3.8192	16.777	19.298	-0.17483	-0.27404	-1.2272	-0.73415	1472.5
1.82	183	60	NaN	-3.1157	16.547	6.8089	-176.95	19.587	-1.9397	11.947	-653.8	1152	-9.7889	818.32	1159.1	40.826	38.592	1	0	2.0281	-4.243	-18.004	-20.032	-2.2698	3.8929	16.824	19.311	-0.2417	-0.35014	-1.1802	-0.7214	1472.3
1.83	184	60	NaN	-3.054	16.572	6.7427	-176.97	19.567	-1.9023	12.383	-653.83	1151.9	-9.5813	818.31	1159	39.241	37.099	1	0	1.8805	-4.3928	-18.004	-20.032	-2.1993	3.8852	16.851	19.288	-0.31875	-0.50758	-1.1531	-0.74426	1472.3
1.84	185	60	NaN	-3.0095	16.596	6.734	-176.99	19.562	-1.8877	12.563	-653.96	1151.7	-9.449	818.28	1159	53.267	37.935	1	0	1.7329	-4.5425	-18.004	-20.032	-2.153	3.8707	16.881	19.278	-0.42006	-0.67181	-1.1234	-0.75473	1472.4
1.85	186	60	NaN	-2.9817	16.619	6.739	-177	19.564	-1.8965	12.626	-654.09	1151.6	-9.4087	818.25	1159	58.934	36.705	1	0	1.5433	-4.7349	-18.001	-20.029	-2.1242	3.8601	16.91	19.273	-0.58093	-0.87483	-1.091	-0.756	1472.5
1.86	187	60	NaN	-2.9611	16.635	6.7194	-177.01	19.551	-1.9003	12.713	-654.13	1151.4	-9.3742	818.27	1159	67.225	39.958	1	0	1.2635	-5.0188	-17.991	-20.019	-2.1017	3.8492	16.93	19.256	-0.83817	-1.1696	-1.0604	-0.76353	1472.6
1.87	188	60	NaN	-2.9604	16.671	7.0575	-177.03	19.543	-1.9447	11.577	-654.73	1151.3	-9.4013	818.23	1159	67.399	44.461	1	0	0.98372	-5.3027	-17.981	-20.009	-2.1444	3.7872	16.972	19.242	-1.1607	-1.5155	-1.009	-0.76713	1473.1
1.88	189	60	NaN	-2.9394	16.745	7.1657	-177.06	19.522	-1.9142	11.225	-654.97	1151	-9.2125	818.17	1159	62.339	40.642	1	0	0.70392	-5.5866	-17.971	-19.999	-2.1446	3.7299	17.056	19.211	-1.4406	-1.8567	-0.91507	-0.78825	1473.3
1.89	190	60	NaN	-2.9168	16.814	7.1775	-177.08	19.517	-1.9187	11.167	-655.06	1150.7	-9.1627	818.1	1159	47.26	36.628	0	0	0.37435	-5.921	-17.952	-19.98	-2.1262	3.7134	17.135	19.196	-1.7519	-2.2076	-0.81645	-0.78437	1473.3
1.9	191	60	NaN	-2.9006	16.859	7.1714	-177.06	19.531	-1.9837	11.121	-655.14	1150.5	-9.3229	818.05	1159	41.471	37.26	0	0	0.013816	-6.2868	-17.927	-19.956	-2.1056	3.7337	17.19	19.201	-2.0917	-2.5531	-0.73772	-0.75441	1473.4
1.91	192	60	NaN	-2.8854	16.893	7.1793	-177.07	19.518	-2.0036	10.995	-655.25	1150.4	-9.3149	818.04	1159	42.118	40.161	0	0	-0.34672	-6.6526	-17.903	-19.931	-2.0957	3.715	17.227	19.184	-2.4424	-2.9376	-0.67527	-0.74726	1473.5
1.92	193	60	NaN	-2.8674	16.911	7.1374	-177.08	19.51	-2.0194	10.889	-655.45	1150.3	-9.2873	817.94	1159	40.258	38.242	0	0	-0.70726	-7.0184	-17.878	-19.907	-2.0829	3.705	17.251	19.17	-2.7902	-3.3134	-0.62667	-0.73685	1473.6
1.93	194	60	NaN	-2.8597	16.931	7.1062	-177.08	19.475	-2.02	10.623	-655.62	1150.3	-9.2184	817.89	1159	40.194	37.386	0	0	-1.0678	-7.3842	-17.854	-19.882	-2.0882	3.6908	17.27	19.135	-3.156	-3.6934	-0.58367	-0.7465	1473.7
1.94	195	60	NaN	-2.8622	16.949	7.0882	-177.08	19.433	-2.0208	10.255	-655.75	1150.4	-9.1448	817.87	1159	39.285	39.105	0	0	-1.4341	-7.7558	-17.825	-19.853	-2.108	3.67	17.283	19.099	-3.5421	-4.0858	-0.54166	-0.75435	1473.8
1.95	196	60	NaN	-2.8736	16.964	7.0753	-177.1	19.409	-2.0416	9.864	-655.84	1150.5	-9.1139	817.87	1158.9	39.359	38.182	0	0	-1.8031	-8.1302	-17.794	-19.822	-2.1358	3.6426	17.29	19.083	-3.9389	-4.4876	-0.50369	-0.73969	1473.8
1.96	197	60	NaN	-2.9123	16.974	7.0414	-177.09	19.375	-2.0769	9.1616	-655.98	1150.9	-9.1368	817.84	1158.9	40.146	39.924	0	0	-2.1721	-8.5046	-17.763	-19.791	-2.201	3.6214	17.286	19.063	-4.3731	-4.8832	-0.47672	-0.72864	1474
1.97	198	60	NaN	-2.9295	17.021	6.7104	-177.09	19.35	-2.0858	9.5732	-655.76	1150.9	-9.1049	817.81	1158.9	39.99	36.398	0	0	-2.5411	-8.879	-17.732	-19.761	-2.2033	3.6351	17.331	19.04	-4.7444	-5.2439	-0.40169	-0.72064	1473.7
1.98	199	60	NaN	-2.9669	16.966	6.5286	-177.09	19.341	-2.105	9.2836	-655.94	1151.1	-9.1081	817.76	1158.9	39.141	44.128	0	0	-2.9101	-9.2534	-17.701	-19.73	-2.2519	3.6299	17.268	19.039	-5.1619	-5.6236	-0.4329	-0.6908	1473.8
1.99	200	60	NaN	-3.027	16.812	6.5528	-177.07	19.343	-2.1328	8.1198	-656.55	1151.5	-9.1394	817.7	1158.9	39.449	39.765	0	0	-3.2118	-9.5596	-17.671	-19.699	-2.3562	3.5978	17.1	19.056	-5.568	-5.9618	-0.57105	-0.64333	1474.4
2	201	60	NaN	-3.0648	16.733	6.3875	-177.07	19.33	-2.1176	7.8585	-656.75	1151.6	-9.0637	817.68	1158.9	40.627	36.978	0	0	-3.3781	-9.7284	-17.64	-19.669	-2.4072	3.5836	17.016	19.048	-5.7854	-6.1448	-0.62473	-0.62114	1474.5
2.01	202	60	NaN	-3.1639	16.7	6.2254	-177.1	19.31	-2.0946	6.7287	-656.95	1151.9	-8.8636	817.61	1158.9	39.666	39.293	0	0	-3.3687	-9.7188	-17.632	-19.66	-2.558	3.508	16.971	19.039	-5.9267	-6.2108	-0.66128	-0.62131	1474.7
2.02	203	60	NaN	-3.2347	16.739	5.978	-177.09	19.298	-2.1134	6.3611	-656.86	1151.9	-8.8555	817.57	1158.9	40.933	38.237	0	0	-3.2783	-9.627	-17.633	-19.662	-2.6434	3.4971	17.008	19.028	-5.9217	-6.1299	-0.62486	-0.63353	1474.5
2.03	204	60	NaN	-3.306	16.761	5.7731	-177.08	19.29	-2.1428	5.9518	-656.91	1151.9	-8.911	817.53	1158.9	41.242	39.181	0	0	-3.1878	-9.5353	-17.635	-19.663	-2.7285	3.4952	17.033	19.018	-5.9163	-6.04	-0.60108	-0.64532	1474.5
2.04	205	60	NaN	-3.41	16.687	5.7272	-177.09	19.281	-2.1477	4.657	-657.49	1151.9	-8.8748	817.46	1158.9	40.601	36.292	0	0	-3.0974	-9.4435	-17.636	-19.664	-2.8843	3.4397	16.958	19.009	-5.9817	-6.0038	-0.67825	-0.6549	1475
2.05	206	60	NaN	-3.4765	16.661	5.5915	-177.09	19.27	-2.1572	4.1098	-657.7	1151.8	-8.8716	817.44	1158.9	40.355	38.569	0	0	-3.007	-9.3518	-17.637	-19.666	-2.9723	3.4174	16.939	18.992	-5.9793	-5.9344	-0.69858	-0.67326	1475.2
2.06	207	60	NaN	-3.5464	16.652	5.4403	-177.08	19.251	-2.1728	3.6134	-657.86	1151.6	-8.8729	817.44	1158.9	40.203	38.28	0	0	-2.9165	-9.26	-17.639	-19.667	-3.0614	3.4037	16.936	18.967	-5.978	-5.8563	-0.70248	-0.69975	1475.4
2.07	208	60	NaN	-3.6172	16.666	5.2701	-177.08	19.236	-2.2091	3.0113	-658	1151.4	-8.9411	817.41	1159	40.033	36.028	0	0	-2.8261	-9.1683	-17.64	-19.668	-3.153	3.3887	16.961	18.941	-5.9792	-5.7795	-0.67935	-0.72732	1475.5
2.08	209	60	NaN	-3.6977	16.708	5.0997	-177.08	19.216	-2.2622	2.2736	-658.11	1151	-9.0566	817.37	1159	40.653	37.173	0	0	-2.7357	-9.0765	-17.641	-19.67	-3.2578	3.3623	17.018	18.907	-5.9934	-5.7142	-0.62374	-0.76321	1475.5
2.09	210	60	NaN	-3.8115	16.784	4.978	-177.1	19.166	-2.3099	1.4677	-658.17	1150.6	-9.1137	817.38	1159.1	40.909	37.382	0	0	-2.6453	-8.9847	-17.643	-19.671	-3.4007	3.3086	17.111	18.84	-6.0459	-5.6761	-0.53201	-0.83143	1475.6
2.1	211	60	NaN	-3.8827	16.82	4.9105	-177.12	19.14	-2.3218	0.98971	-658.24	1150.3	-9.1196	817.4	1159.1	42.449	37.771	0	0	-2.5548	-8.893	-17.644	-19.672	-3.4901	3.2721	17.16	18.8	-6.045	-5.6209	-0.48419	-0.87218	1475.7
2.11	212	60	NaN	-3.9822	16.862	4.8593	-177.14	19.104	-2.2997	0.3435	-658.32	1150	-9.0756	817.4	1159	40.678	36.213	0	0	-2.4644	-8.8012	-17.645	-19.674	-3.6165	3.2284	17.214	18.753	-6.0809	-5.5729	-0.43174	-0.92112	1475.8
2.12	213	60	NaN	-4.0834	16.885	4.8059	-177.16	19.069	-2.2519	-0.23541	-658.42	1149.7	-8.9617	817.39	1159	37.796	39.106	0	0	-2.374	-8.7095	-17.647	-19.675	-3.7446	3.1796	17.247	18.707	-6.1186	-5.5299	-0.40012	-0.96785	1475.9
2.13	214	60	NaN	-4.1631	16.866	4.7358	-177.19	19.047	-2.1926	-0.54656	-658.54	1149.4	-8.7846	817.38	1159	38.494	38.879	0	0	-2.2835	-8.6177	-17.648	-19.676	-3.8433	3.1301	17.237	18.677	-6.1268	-5.4877	-0.41125	-0.99952	1476
2.14	215	60	NaN	-4.2648	16.827	4.6427	-177.22	19.056	-2.1701	-0.90227	-658.7	1149.1	-8.7265	817.32	1158.9	40.483	37.864	0	0	-2.1931	-8.526	-17.649	-19.678	-3.9611	3.0849	17.208	18.675	-6.1542	-5.4411	-0.44157	-1.0032	1476.1
2.15	216	60	NaN	-4.3082	16.811	4.6232	-177.23	19.068	-2.1631	-1.0986	-658.74	1149	-8.7013	817.29	1159	41.097	36.909	0	0	-2.1509	-8.4832	-17.651	-19.68	-4.0131	3.0613	17.197	18.683	-6.164	-5.4219	-0.45476	-0.99682	1476.1
2.16	217	60	NaN	-4.3939	16.84	4.4635	-177.25	19.088	-2.1596	-0.91505	-658.53	1148.9	-8.6789	817.26	1159	38.434	36.932	0	0	-2.1306	-8.4626	-17.653	-19.682	-4.0925	3.0518	17.232	18.696	-6.2231	-5.4108	-0.42116	-0.98541	1475.8
2.17	218	60	NaN	-4.5049	16.887	4.2386	-177.26	19.116	-2.1677	-0.57232	-658.2	1148.7	-8.6902	817.2	1159	40.063	35.81	0	0	-2.1103	-8.442	-17.655	-19.684	-4.1896	3.0519	17.287	18.716	-6.2999	-5.3901	-0.36809	-0.96793	1475.5
2.18	219	60	NaN	-4.5404	16.884	4.2424	-177.26	19.148	-2.2119	-0.67621	-658.21	1148.7	-8.8177	817.15	1159	38.105	40.705	0	0	-2.09	-8.4214	-17.658	-19.686	-4.2242	3.0566	17.285	18.746	-6.3142	-5.3648	-0.37229	-0.93954	1475.4
2.19	220	60	NaN	-4.664	16.845	4.2503	-177.29	19.14	-2.2253	-0.89628	-658.25	1148.8	-8.7756	817.15	1159	39.484	42.287	0	0	-2.0697	-8.4007	-17.66	-19.688	-4.358	3.0135	17.241	18.744	-6.4277	-5.3872	-0.41822	-0.94386	1475.5
2.2	221	60	NaN	-4.7338	16.804	4.245	-177.31	19.136	-2.2968	-0.96043	-658.32	1148.9	-8.8968	817.19	1159	41.027	43.958	0	0	-2.0494	-8.3801	-17.662	-19.69	-4.4256	2.9982	17.199	18.741	-6.475	-5.382	-0.46221	-0.94903	1475.6
2.21	222	60	NaN	-4.7769	16.768	4.2496	-177.32	19.132	-2.3478	-0.96934	-658.39	1148.9	-8.9859	817.22	1159.1	39.174	49.848	0	0	-2.0291	-8.3595	-17.664	-19.692	-4.4656	2.9907	17.161	18.738	-6.4946	-5.3688	-0.50233	-0.9543	1475.7
2.22	223	60	NaN	-4.8162	16.733	4.305	-177.33	19.121	-2.3324	-1.1001	-658.49	1149	-8.9216	817.2	1159	40.586	43.983	0	0	-2.0087	-8.3389	-17.666	-19.694	-4.5125	2.9709	17.121	18.733	-6.5213	-5.368	-0.54456	-0.96134	1475.7
2.23	224	60	NaN	-4.8282	16.661	4.5634	-177.35	19.096	-2.3637	-1.9313	-658.9	1149.3	-8.9687	817.22	1159	39.618	38.75	0	0	-1.9884	-8.3183	-17.668	-19.696	-4.555	2.9244	17.039	18.717	-6.5434	-5.394	-0.62848	-0.97896	1476.2
2.24	225	60	NaN	-4.8386	16.669	4.672	-177.37	19.064	-2.3592	-2.1823	-658.98	1149.4	-8.9492	817.26	1159	40.201	42.773	0	0	-1.9681	-8.2977	-17.67	-19.698	-4.5759	2.8942	17.042	18.691	-6.5441	-5.4035	-0.62813	-1.007	1476.3
2.25	226	60	NaN	-4.8322	16.695	4.7183	-177.37	19.061	-2.3936	-2.2201	-658.99	1149.5	-9.0769	817.25	1159.1	39.306	44.448	0	0	-1.9478	-8.2771	-17.672	-19.7	-4.566	2.8971	17.067	18.689	-6.5139	-5.38	-0.6051	-1.0114	1476.3
2.26	227	60	NaN	-4.7966	16.73	4.7335	-177.36	19.062	-2.4161	-2.1321	-659.01	1149.5	-9.2037	817.22	1159.1	38.791	43.917	0	0	-1.9275	-8.2565	-17.674	-19.703	-4.5222	2.9097	17.103	18.689	-6.4497	-5.3468	-0.57076	-1.0139	1476.3
2.27	228	60	NaN	-4.7184	16.785	4.7355	-177.39	19.009	-2.3045	-1.9178	-659.06	1149.4	-8.9722	817.27	1159.1	39.953	43.215	0	0	-1.9072	-8.2359	-17.676	-19.705	-4.4446	2.8828	17.158	18.636	-6.3518	-5.3531	-0.51866	-1.0685	1476.4
2.28	229	60	NaN	-4.6776	16.818	4.7457	-177.39	19.002	-2.2741	-1.8488	-659.09	1149.4	-8.9485	817.26	1159.1	40.014	42.219	0	0	-1.8869	-8.2153	-17.678	-19.707	-4.402	2.8899	17.193	18.627	-6.2889	-5.3254	-0.48535	-1.0796	1476.4
2.29	230	60	NaN	-4.641	16.858	4.7769	-177.37	19.012	-2.2745	-1.8436	-659.13	1149.3	-9.0102	817.24	1159.1	40.563	44.486	0	0	-1.8666	-8.1947	-17.68	-19.709	-4.3629	2.9078	17.237	18.634	-6.2295	-5.2868	-0.44337	-1.0751	1476.4
2.3	231	60	NaN	-4.6002	16.906	4.8071	-177.35	19.028	-2.2994	-1.8202	-659.16	1149.3	-9.1511	817.24	1159.2	41.771	44.209	0	0	-1.8462	-8.174	-17.682	-19.711	-4.3157	2.9393	17.29	18.644	-6.1619	-5.2347	-0.39289	-1.0666	1476.5
2.31	232	60	NaN	-4.5465	16.974	4.7833	-177.31	19.04	-2.3302	-1.5924	-659.11	1149.1	-9.3213	817.24	1159.2	39.317	45.239	0	0	-1.8259	-8.1534	-17.685	-19.713	-4.2466	2.9871	17.365	18.649	-6.0725	-5.1663	-0.31988	-1.0643	1476.4
2.32	233	60	NaN	-4.4639	17.133	4.5071	-177.29	19.042	-2.294	-0.46792	-658.71	1148.7	-9.2935	817.24	1159.2	39.963	45.196	0	0	-1.8397	-8.1674	-17.685	-19.713	-4.1213	3.057	17.54	18.635	-5.961	-5.1104	-0.145	-1.0782	1476
2.33	234	60	NaN	-4.4056	17.217	4.5176	-177.26	19.016	-2.2432	-0.25579	-658.74	1148.5	-9.2172	817.27	1159.2	39.576	46.605	0	0	-1.8996	-8.2282	-17.682	-19.71	-4.0577	3.0925	17.632	18.601	-5.9574	-5.1357	-0.050441	-1.1091	1476.1
2.34	235	60	NaN	-4.3744	17.286	4.662	-177.21	18.988	-2.2744	-0.42733	-658.91	1148.4	-9.3672	817.33	1159.2	38.477	46.141	0	0	-1.9596	-8.2891	-17.679	-19.708	-4.0274	3.1394	17.706	18.568	-5.987	-5.1497	0.02619	-1.1397	1476.3
2.35	236	60	NaN	-4.3385	17.339	4.8644	-177.16	18.966	-2.3399	-0.7873	-659.13	1148.3	-9.6069	817.39	1159.2	38.573	46.603	0	0	-2.0124	-8.3426	-17.677	-19.706	-3.9963	3.1867	17.763	18.542	-6.0087	-5.1559	0.085268	-1.1632	1476.6
2.36	237	60	NaN	-4.2498	17.362	5.052	-177.12	18.952	-2.3349	-1.1856	-659.3	1148.3	-9.6393	817.41	1159.2	40.402	44.523	0	0	-2.0191	-8.3494	-17.678	-19.707	-3.9219	3.2041	17.785	18.528	-5.9409	-5.1453	0.10686	-1.1784	1476.8
2.37	238	60	NaN	-4.2108	17.404	5.1094	-177.09	18.945	-2.3252	-1.1179	-659.32	1148.2	-9.662	817.41	1159.2	39.441	46.323	0	0	-1.9911	-8.3211	-17.678	-19.706	-3.8793	3.238	17.83	18.518	-5.8704	-5.083	0.15187	-1.1882	1476.8
2.38	239	60	NaN	-4.1422	17.494	4.9817	-177.06	18.952	-2.2733	-0.28484	-659.06	1148	-9.5709	817.38	1159.2	40.566	47.271	0	0	-1.9273	-8.2563	-17.677	-19.705	-3.7818	3.2971	17.931	18.515	-5.7091	-4.9592	0.25402	-1.1895	1476.5
2.39	240	60	NaN	-4.0804	17.53	4.9778	-177.03	18.973	-2.2496	0.083305	-659.05	1147.8	-9.5603	817.35	1159.2	40.777	46.261	0	0	-2.089	-8.4203	-17.674	-19.703	-3.7061	3.3405	17.972	18.531	-5.7951	-5.0799	0.29763	-1.1722	1476.5
2.4	241	60	NaN	-4.0439	17.494	5.1488	-177.01	19.001	-2.273	-0.25514	-659.34	1147.8	-9.6777	817.35	1159.2	39.446	45.351	0	0	-2.5485	-8.8866	-17.672	-19.7	-3.6784	3.3594	17.936	18.559	-6.2269	-5.5272	0.26446	-1.1409	1476.8
2.41	242	60	NaN	-4.0222	17.572	4.959	-176.98	19.005	-2.2525	0.67674	-659.03	1147.6	-9.6525	817.38	1159.2	40.588	46.53	0	0	-2.409	-8.745	-17.662	-19.69	-3.6214	3.416	18.023	18.555	-6.0303	-5.329	0.36051	-1.1352	1476.5
2.42	243	60	NaN	-3.9913	17.555	5.1797	-176.96	19.019	-2.2406	0.28565	-659.31	1147.7	-9.6705	817.42	1159.2	40.672	45.453	0	0	-2.0974	-8.4289	-17.652	-19.68	-3.605	3.4273	18	18.574	-5.7025	-5.0016	0.34821	-1.1063	1476.8
2.43	244	60	NaN	-3.9573	17.563	5.3407	-176.94	19.037	-2.2327	0.11058	-659.47	1147.9	-9.6942	817.45	1159.2	41.405	44.743	0	0	-1.7345	-8.0606	-17.648	-19.676	-3.5769	3.443	18.004	18.596	-5.3114	-4.6177	0.35608	-1.0799	1477
2.44	245	60	NaN	-3.9287	17.591	5.4012	-176.93	19.053	-2.2171	0.20403	-659.48	1147.9	-9.6784	817.47	1159.2	40.449	46.248	0	0	-1.2126	-7.5311	-17.643	-19.671	-3.5453	3.4564	18.03	18.614	-4.7579	-4.0747	0.38736	-1.0574	1477
2.45	246	60	NaN	-3.914	17.608	5.4085	-176.93	19.058	-2.1834	0.31944	-659.46	1147.9	-9.5864	817.46	1159.2	41.976	46.403	0	0	-0.52865	-6.8372	-17.636	-19.665	-3.5297	3.4512	18.046	18.62	-4.0584	-3.386	0.40931	-1.0445	1477
2.46	247	60	NaN	-3.8649	17.704	5.1883	-176.91	19.099	-2.2489	1.407	-659.08	1147.8	-9.8119	817.52	1159.3	40.778	45.744	0	0	-0.075003	-6.3769	-17.625	-19.654	-3.4296	3.5241	18.149	18.654	-3.5046	-2.8528	0.52392	-0.9994	1476.7
2.47	248	60	NaN	-3.8309	17.678	5.2907	-176.91	19.115	-2.2534	1.3044	-659.3	1147.9	-9.8352	817.56	1159.3	39.362	44.398	0	0	0.3389	-5.9569	-17.613	-19.642	-3.3987	3.5235	18.119	18.674	-3.0598	-2.4334	0.50576	-0.96725	1477
2.48	249	60	NaN	-3.791	17.636	5.3981	-176.91	19.137	-2.2524	1.2183	-659.6	1148.1	-9.8389	817.59	1159.3	39.836	43.394	0	0	1.0353	-5.2503	-17.603	-19.632	-3.3622	3.5161	18.072	18.7	-2.3268	-1.7342	0.4689	-0.93124	1477.3
2.49	250	60	NaN	-3.7433	17.626	5.3882	-176.91	19.169	-2.2719	1.5754	-659.72	1148.1	-9.9069	817.59	1159.3	42.117	43.934	0	0	1.7944	-4.4802	-17.593	-19.621	-3.298	3.5306	18.062	18.733	-1.5037	-0.94955	0.46971	-0.88768	1477.4
2.5	251	60	NaN	-3.7163	17.636	5.3883	-176.91	19.178	-2.3049	1.7597	-659.76	1148.1	-10.013	817.61	1159.3	40.048	41.451	0	0	2.4762	-3.7884	-17.576	-19.604	-3.2597	3.5515	18.071	18.743	-0.78352	-0.23691	0.49572	-0.86153	1477.5
2.51	252	60	NaN	-3.6838	17.651	5.3762	-176.91	19.186	-2.3137	2.0761	-659.8	1148.1	-10.047	817.61	1159.4	39.837	41.512	0	0	2.8676	-3.3913	-17.568	-19.597	-3.2136	3.5601	18.088	18.749	-0.34609	0.1688	0.51972	-0.84719	1477.5
2.52	253	60	NaN	-3.6656	17.661	5.3958	-176.92	19.184	-2.3242	2.2388	-659.86	1148.1	-10.084	817.62	1159.4	40.732	43.218	0	0	2.9708	-3.2865	-17.57	-19.598	-3.1877	3.5607	18.099	18.746	-0.2169	0.27424	0.52958	-0.85236	1477.6
2.53	254	60	NaN	-3.6583	17.667	5.4297	-176.93	19.168	-2.3133	2.3276	-659.93	1148.1	-10.058	817.63	1159.4	39.836	42.072	0	0	3.3628	-2.8888	-17.573	-19.601	-3.1781	3.5512	18.105	18.73	0.18472	0.66239	0.53207	-0.87148	1477.7
2.54	255	60	NaN	-3.6541	17.673	5.437	-176.95	19.139	-2.2575	2.5229	-660.01	1148	-9.9059	817.65	1159.3	40.344	42.775	0	0	3.855	-2.3894	-17.575	-19.603	-3.1722	3.5323	18.11	18.702	0.68284	1.1429	0.53527	-0.90161	1477.8
2.55	256	60	NaN	-3.6399	17.749	5.1749	-176.96	19.13	-2.2589	3.5505	-659.65	1147.8	-9.9205	817.68	1159.3	41.126	41.87	0	0	4.5391	-1.6953	-17.573	-19.602	-3.1174	3.5653	18.196	18.684	1.4216	1.87	0.62259	-0.91799	1477.4
2.56	257	60	NaN	-3.649	17.766	5.131	-176.96	19.135	-2.2733	3.8314	-659.64	1147.7	-9.9817	817.67	1159.3	41.401	40.539	0	0	5.2042	-1.0205	-17.572	-19.6	-3.1132	3.5765	18.215	18.685	2.0909	2.556	0.64325	-0.91493	1477.4
2.57	258	60	NaN	-3.6637	17.763	5.1422	-176.97	19.135	-2.272	3.965	-659.74	1147.7	-9.9963	817.65	1159.3	42.265	40.807	0	0	5.7659	-0.45049	-17.574	-19.602	-3.1223	3.572	18.214	18.684	2.6436	3.1215	0.6396	-0.91826	1477.5
2.58	259	60	NaN	-3.6781	17.761	5.144	-176.99	19.13	-2.2573	4.1527	-659.85	1147.7	-9.9668	817.64	1159.3	41.997	38.386	0	0	6.6097	0.40559	-17.579	-19.607	-3.1306	3.5594	18.213	18.678	3.4791	3.965	0.63436	-0.92906	1477.6
2.59	260	60	NaN	-3.6962	17.771	5.1518	-177	19.146	-2.2708	4.2384	-659.91	1147.6	-10.014	817.59	1159.3	42.257	39.881	0	0	7.7278	1.54	-17.587	-19.615	-3.1435	3.5534	18.224	18.693	4.5843	5.0934	0.63699	-0.92249	1477.6
2.6	261	60	NaN	-3.7122	17.707	5.4024	-177	19.139	-2.3068	3.4967	-660.37	1147.8	-10.128	817.62	1159.3	41.975	39.138	0	0	8.4846	2.3079	-17.58	-19.608	-3.1841	3.5256	18.154	18.692	5.3005	5.8336	0.57415	-0.91557	1478.1
2.61	262	60	NaN	-3.7232	17.744	5.3573	-177.02	19.129	-2.3131	3.8405	-660.34	1147.7	-10.158	817.6	1159.3	42.072	39.084	0	0	9.0899	2.9221	-17.573	-19.602	-3.1805	3.5232	18.193	18.68	5.9094	6.4453	0.61913	-0.92166	1478.1
2.62	263	60	NaN	-3.7312	17.808	5.2171	-177.04	19.119	-2.3023	4.4914	-660.13	1147.6	-10.14	817.56	1159.3	40.698	40.624	0	0	9.3627	3.1988	-17.58	-19.608	-3.1639	3.5295	18.262	18.666	6.1987	6.7283	0.68184	-0.94252	1477.8
2.63	264	60	NaN	-3.7382	17.816	5.2273	-177.04	19.113	-2.2935	4.5311	-660.15	1147.6	-10.126	817.55	1159.3	41.066	40.865	0	0	9.7969	3.6395	-17.583	-19.611	-3.1699	3.5239	18.269	18.66	6.6271	7.1634	0.68581	-0.95142	1477.8
2.64	265	60	NaN	-3.7371	17.827	5.2411	-177.06	19.121	-2.2897	4.7035	-660.22	1147.6	-10.138	817.47	1159.3	42.196	38.097	0	0	10.35	4.201	-17.583	-19.611	-3.1617	3.5201	18.281	18.667	7.1887	7.7211	0.69812	-0.94394	1477.8
2.65	266	60	NaN	-3.7523	17.83	5.2472	-177.06	19.105	-2.2933	4.9258	-660.34	1147.6	-10.197	817.41	1159.4	42.325	38.43	0	0	10.762	4.619	-17.581	-19.61	-3.166	3.5279	18.283	18.651	7.5964	8.1469	0.70218	-0.95838	1477.9
2.66	267	60	NaN	-3.7691	17.827	5.2599	-177.06	19.086	-2.2774	5.0681	-660.45	1147.7	-10.187	817.35	1159.4	41.88	38.341	0	0	11.042	4.9025	-17.579	-19.607	-3.1777	3.5307	18.28	18.633	7.8641	8.4332	0.70104	-0.97386	1477.9
2.67	268	60	NaN	-3.7806	17.824	5.2763	-177.06	19.068	-2.2457	5.1427	-660.52	1147.7	-10.112	817.31	1159.4	41.934	37.422	0	0	11.145	5.0074	-17.578	-19.607	-3.1892	3.5289	18.275	18.618	7.9559	8.5362	0.69658	-0.9885	1478
2.68	269	60	NaN	-3.7829	17.83	5.2769	-177.06	19.047	-2.231	5.2935	-660.56	1147.8	-10.088	817.29	1159.3	42.34	36.706	0	0	11.151	5.0135	-17.579	-19.608	-3.1866	3.5372	18.277	18.599	7.9646	8.5508	0.69808	-1.0086	1478
2.69	270	60	NaN	-3.8217	17.819	5.3697	-177.06	19.027	-2.2222	5.0599	-660.72	1147.9	-10.071	817.3	1159.3	42.129	38.601	0	0	10.918	4.7767	-17.586	-19.614	-3.2351	3.5309	18.261	18.586	7.6826	8.3076	0.67543	-1.0283	1478.1
2.7	271	60	NaN	-3.8294	17.779	5.5131	-177.04	19.006	-2.2285	4.7997	-660.98	1148.1	-10.117	817.27	1159.3	43.186	39.168	0	0	10.821	4.6784	-17.588	-19.617	-3.2512	3.5413	18.213	18.572	7.5696	8.2197	0.62502	-1.0449	1478.4
2.71	272	60	NaN	-3.8285	17.744	5.6234	-177.01	18.999	-2.2283	4.7125	-661.21	1148.2	-10.152	817.2	1159.3	41.404	37.762	0	0	10.821	4.6784	-17.589	-19.617	-3.2524	3.5616	18.172	18.57	7.5684	8.24	0.58365	-1.0469	1478.5
2.72	273	60	NaN	-3.8397	17.742	5.6395	-177	19.012	-2.2052	4.9255	-661.28	1148.3	-10.119	817.09	1159.3	41.478	38.422	0	0	10.926	4.7846	-17.589	-19.617	-3.2566	3.5833	18.168	18.586	7.6689	8.3679	0.57979	-1.0314	1478.5
2.73	274	60	NaN	-3.8342	17.749	5.635	-176.99	18.988	-2.1842	5.2602	-661.31	1148.3	-10.096	817.07	1159.2	42.254	37.565	0	0	11.037	4.898	-17.588	-19.617	-3.2391	3.6041	18.171	18.566	7.7982	8.5021	0.58265	-1.0509	1478.5
2.74	275	60	NaN	-3.8437	17.803	5.5037	-176.98	18.976	-2.1707	5.9741	-661.1	1148.3	-10.087	817.04	1159.2	42.364	37.897	0	0	11.194	5.057	-17.588	-19.617	-3.2212	3.6427	18.227	18.552	7.9728	8.6997	0.63869	-1.0646	1478.3
2.75	276	60	NaN	-3.8418	17.85	5.4494	-176.97	18.972	-2.1756	6.4669	-660.98	1148.2	-10.142	817	1159.2	43.158	36.499	0	0	11.337	5.2022	-17.589	-19.618	-3.1979	3.6776	18.274	18.548	8.1392	8.8798	0.68443	-1.0701	1478.1
2.76	277	60	NaN	-3.8136	17.865	5.5271	-176.96	18.973	-2.1722	6.5617	-661.04	1148.3	-10.184	816.94	1159.2	42.155	36.584	0	0	11.414	5.2799	-17.594	-19.622	-3.1644	3.6917	18.286	18.552	8.2493	8.9716	0.69234	-1.0701	1478.1
2.77	278	60	NaN	-3.7455	17.836	5.7211	-176.97	18.977	-2.0998	6.2754	-661.26	1148.4	-10.02	816.84	1159.1	40.934	38.284	0	0	11.295	5.1596	-17.599	-19.628	-3.1139	3.663	18.251	18.562	8.1813	8.8226	0.65156	-1.0655	1478.2
2.78	279	60	NaN	-3.6744	17.936	5.498	-176.96	18.986	-2.1085	7.4501	-660.79	1148.2	-10.095	816.8	1159.1	41.556	37.186	0	0	11.038	4.8987	-17.606	-19.635	-2.9941	3.7212	18.357	18.564	8.0439	8.6199	0.75089	-1.0705	1477.7
2.79	280	60	NaN	-3.616	17.978	5.4485	-176.96	18.988	-2.097	7.9541	-660.62	1148.2	-10.099	816.77	1159.1	40.707	37.776	0	0	10.615	4.4694	-17.611	-19.639	-2.9159	3.7444	18.401	18.565	7.699	8.2138	0.7906	-1.0743	1477.5
2.8	281	60	NaN	-3.562	17.997	5.4935	-176.95	18.99	-2.0848	8.1195	-660.58	1148.2	-10.098	816.73	1159.1	42.86	37.586	0	0	10.376	4.2275	-17.617	-19.645	-2.8555	3.7543	18.417	18.569	7.521	7.9818	0.80087	-1.0755	1477.5
2.81	282	60	NaN	-3.5041	18.02	5.5474	-176.94	19.001	-2.0934	8.2849	-660.51	1148.3	-10.162	816.69	1159.1	41.462	37.077	0	0	10.595	4.449	-17.627	-19.655	-2.7887	3.7724	18.439	18.582	7.8061	8.2214	0.81166	-1.0731	1477.3
2.82	283	60	NaN	-3.4333	18.039	5.5862	-176.93	19.02	-2.1461	8.4953	-660.41	1148.3	-10.35	816.65	1159.1	42.972	38.739	0	0	10.793	4.6497	-17.637	-19.666	-2.7023	3.8048	18.458	18.602	8.0902	8.4544	0.82073	-1.0637	1477.2
2.83	284	60	NaN	-3.391	18.054	5.6145	-176.93	19.025	-2.1119	8.6199	-660.33	1148.4	-10.256	816.61	1159.1	41.56	38.189	0	0	10.926	4.7847	-17.647	-19.676	-2.6588	3.8008	18.471	18.608	8.2669	8.5856	0.82346	-1.0678	1477.1
2.84	285	60	NaN	-3.3469	18.06	5.6315	-176.93	19.029	-2.1095	8.7536	-660.26	1148.4	-10.255	816.58	1159.1	42.2	34.723	0	0	10.794	4.6507	-17.653	-19.682	-2.6095	3.8109	18.476	18.612	8.184	8.4615	0.82306	-1.0695	1477
2.85	286	60	NaN	-3.2901	18.063	5.6552	-176.92	19.023	-2.1292	8.8895	-660.18	1148.4	-10.315	816.57	1159.1	40.885	37.891	0	0	10.48	4.3327	-17.657	-19.685	-2.5451	3.8258	18.478	18.608	7.9351	8.1584	0.82151	-1.0776	1476.9
2.86	287	60	NaN	-3.2149	18.071	5.7173	-176.94	18.988	-2.1022	8.9748	-660.06	1148.5	-10.209	816.61	1159.1	41.139	37.8	0	0	10.496	4.3492	-17.668	-19.697	-2.4706	3.808	18.483	18.576	8.0258	8.1571	0.81448	-1.1206	1476.8
2.87	288	60	NaN	-3.1704	18.08	5.748	-176.94	18.986	-2.1189	8.9888	-659.95	1148.5	-10.244	816.6	1159.1	42.959	38.648	0	0	10.314	4.1641	-17.68	-19.709	-2.4241	3.802	18.491	18.575	7.8899	7.9661	0.81028	-1.1333	1476.7
2.88	289	60	NaN	-3.1011	18.082	5.7405	-176.96	19.01	-2.1348	9.1666	-659.82	1148.5	-10.269	816.54	1159.1	41.96	38.097	0	0	9.6454	3.4857	-17.693	-19.721	-2.3469	3.7942	18.494	18.599	7.2985	7.2799	0.80079	-1.1227	1476.5
2.89	290	60	NaN	-3.0446	18.054	5.8443	-176.98	19.032	-2.1518	8.953	-659.88	1148.6	-10.295	816.49	1159.1	42.568	37.422	0	0	9.5079	3.3462	-17.702	-19.73	-2.2977	3.7689	18.462	18.623	7.2102	7.1151	0.76044	-1.1071	1476.5
2.9	291	60	NaN	-3.0164	17.998	6.0837	-176.99	19.035	-2.1678	8.2372	-660.13	1148.8	-10.32	816.48	1159.1	41.1	38.4	0	0	9.6438	3.4841	-17.709	-19.737	-2.2964	3.7254	18.4	18.634	7.3474	7.2095	0.69071	-1.1032	1476.8
2.91	292	60	NaN	-2.9669	18.02	6.0911	-177.01	19.035	-2.1645	8.2914	-660	1148.8	-10.296	816.47	1159.1	40.608	38.264	0	0	9.764	3.606	-17.716	-19.744	-2.2456	3.7103	18.419	18.635	7.5183	7.3163	0.70353	-1.1088	1476.6
2.92	293	60	NaN	-2.8752	18.103	5.9085	-177.02	19.03	-2.1826	9.0263	-659.49	1148.6	-10.344	816.48	1159.1	41.267	37.902	0	0	9.8739	3.7176	-17.723	-19.751	-2.1233	3.7286	18.508	18.625	7.7506	7.4462	0.78531	-1.1261	1476.1
2.93	294	60	NaN	-2.791	18.157	5.8244	-177.03	19.043	-2.1902	9.4052	-659.14	1148.6	-10.362	816.45	1159.1	38.487	36.633	0	0	10.864	4.7217	-17.745	-19.773	-2.0235	3.7349	18.565	18.635	8.8401	8.4567	0.82	-1.1379	1475.8
2.94	295	60	NaN	-2.7287	18.155	5.9049	-177.04	19.069	-2.1968	9.1997	-659.08	1148.7	-10.375	816.41	1159.1	40.108	38.805	0	0	12.219	6.0971	-17.781	-19.809	-1.9687	3.7214	18.561	18.663	10.25	9.8185	0.78038	-1.1462	1475.7
2.95	296	60	NaN	-2.6934	18.089	6.1486	-177.04	19.091	-2.2264	8.4266	-659.36	1148.9	-10.454	816.38	1159.2	40.715	39.21	0	0	14.301	8.2093	-17.846	-19.874	-1.9604	3.6913	18.489	18.691	12.34	11.901	0.64352	-1.1828	1475.9
2.96	297	60	NaN	-2.6287	18.098	6.1335	-177.04	19.096	-2.2611	8.4821	-659.15	1148.9	-10.521	816.38	1159.2	39.615	37.053	0	0	14.962	8.8798	-17.873	-19.901	-1.8908	3.6945	18.498	18.696	13.071	12.574	0.62572	-1.2053	1475.7
2.97	298	60	NaN	-2.5854	18.099	6.1253	-177.05	19.095	-2.2519	8.498	-658.99	1148.9	-10.467	816.38	1159.2	39.769	39.418	0	0	14.911	8.8283	-17.88	-19.909	-1.8489	3.6882	18.499	18.696	13.062	12.516	0.61816	-1.213	1475.5
2.98	299	60	NaN	-2.5462	18.131	6.0149	-177.06	19.095	-2.2358	8.8619	-658.67	1148.8	-10.393	816.39	1159.2	38.721	36.883	0	0	14.379	8.2883	-17.892	-19.921	-1.7983	3.691	18.533	18.693	12.58	11.979	0.64086	-1.2281	1475.2
2.99	300	60	NaN	-2.5046	18.176	5.8462	-177.07	19.101	-2.237	9.43	-658.23	1148.7	-10.364	816.39	1159.1	39.576	38.544	0	0	13.847	7.7483	-17.904	-19.933	-1.7356	3.7032	18.583	18.694	12.111	11.452	0.67867	-1.2387	1474.8
3	301	60	NaN	-2.4765	18.068	6.0505	-177.06	19.132	-2.2661	8.7142	-658.31	1148.8	-10.4	816.36	1159.2	41.117	36.896	0	0	13.516	7.413	-17.914	-19.943	-1.7339	3.6806	18.469	18.732	11.782	11.094	0.55454	-1.2112	1474.8
3.01	302	60	NaN	-2.4656	18.041	6.0769	-177.06	19.152	-2.2808	8.6349	-658.18	1148.9	-10.431	816.34	1159.2	39.967	39.818	0	0	13.262	7.1555	-17.927	-19.955	-1.7248	3.6851	18.44	18.753	11.538	10.841	0.51296	-1.2024	1474.7
3.02	303	60	NaN	-2.4581	18.025	6.0893	-177.05	19.173	-2.3008	8.6146	-658.07	1148.9	-10.488	816.32	1159.2	40.573	36.705	0	0	13.152	7.0439	-17.945	-19.973	-1.7158	3.6939	18.425	18.773	11.436	10.738	0.47979	-1.2001	1474.6
3.03	304	60	NaN	-2.4526	18.001	6.1113	-177.04	19.199	-2.3233	8.5973	-657.91	1148.9	-10.557	816.31	1159.2	38.226	37.921	0	0	13.02	6.9095	-17.963	-19.991	-1.7082	3.7033	18.402	18.799	11.312	10.613	0.43861	-1.1927	1474.4
3.04	305	60	NaN	-2.45	17.959	6.1386	-177.03	19.232	-2.3402	8.6287	-657.58	1148.9	-10.61	816.33	1159.2	41.755	39.74	0	0	12.879	6.7664	-17.98	-20.009	-1.7021	3.7129	18.358	18.833	11.177	10.479	0.37785	-1.1761	1474.1
3.05	306	60	NaN	-2.4508	17.93	6.148	-177.03	19.247	-2.3323	8.6873	-657.41	1148.9	-10.612	816.31	1159.2	40.083	38.193	0	0	12.806	6.6924	-17.981	-20.009	-1.7005	3.7202	18.328	18.848	11.105	10.413	0.34784	-1.1608	1473.9
3.06	307	60	NaN	-2.4516	17.905	6.1535	-177.03	19.264	-2.3069	8.7619	-657.25	1148.9	-10.562	816.29	1159.2	41.216	38.895	0	0	13.001	6.8904	-17.992	-20.02	-1.7002	3.7191	18.303	18.866	11.301	10.609	0.31162	-1.1544	1473.7
3.07	308	60	NaN	-2.4513	17.868	6.1566	-177.03	19.273	-2.2763	8.8746	-657.06	1148.9	-10.505	816.28	1159.2	42.395	36.247	0	0	13.635	7.5339	-18.02	-20.049	-1.6977	3.7214	18.267	18.875	11.937	11.255	0.24685	-1.1738	1473.5
3.08	309	60	NaN	-2.4517	17.821	6.1637	-177.03	19.275	-2.2425	9.0057	-656.86	1148.9	-10.446	816.3	1159.1	44.517	35.848	0	0	13.721	7.6209	-18.035	-20.064	-1.6952	3.7263	18.22	18.876	12.026	11.347	0.18406	-1.1883	1473.3
3.09	310	60	NaN	-2.4595	17.785	6.1939	-177.04	19.282	-2.1918	9.0516	-656.67	1148.9	-10.322	816.3	1159.1	43.321	38.23	0	0	12.657	6.5417	-18.023	-20.051	-1.706	3.7114	18.185	18.883	10.951	10.253	0.16172	-1.1688	1473.1
3.1	311	60	NaN	-2.4519	17.751	6.216	-177.02	19.289	-2.2216	9.167	-656.46	1148.8	-10.436	816.32	1159.2	42.865	37.758	0	0	12.807	6.6931	-18.03	-20.059	-1.6893	3.7391	18.155	18.886	11.117	10.432	0.12443	-1.173	1472.9
3.11	312	60	NaN	-2.4511	17.738	6.2539	-177.01	19.298	-2.2238	9.1952	-656.3	1148.8	-10.459	816.33	1159.2	42.418	36.754	0	0	13.459	7.3546	-18.045	-20.074	-1.6864	3.7518	18.143	18.893	11.772	11.106	0.097722	-1.1806	1472.8
3.12	313	60	NaN	-2.4552	17.735	6.2973	-177.01	19.304	-2.2093	9.1867	-656.17	1148.8	-10.419	816.34	1159.2	41.491	38.113	0	0	12.348	6.2282	-18.023	-20.051	-1.6924	3.7539	18.141	18.898	10.656	9.9821	0.11852	-1.1528	1472.7
3.13	314	60	NaN	-2.4572	17.729	6.3332	-177	19.3	-2.206	9.2213	-656.04	1148.8	-10.392	816.38	1159.2	46.458	36.854	0	0	11.741	5.6125	-18.009	-20.037	-1.694	3.759	18.136	18.894	10.047	9.3715	0.12687	-1.1438	1472.6
3.14	315	60	NaN	-2.4285	17.705	6.4061	-177	19.31	-2.1997	9.2556	-655.88	1148.7	-10.344	816.4	1159.2	49.264	38.49	0	0	11.925	5.7985	-18.009	-20.038	-1.6658	3.7648	18.114	18.901	10.259	9.5633	0.10438	-1.1364	1472.4
3.15	316	60	NaN	-2.4233	17.682	6.4414	-176.98	19.32	-2.2204	9.3208	-655.79	1148.7	-10.395	816.45	1159.3	46.906	35.838	0	0	12.023	5.8983	-18.004	-20.033	-1.6561	3.7889	18.094	18.908	10.367	9.6873	0.089654	-1.1245	1472.4
3.16	317	60	NaN	-2.4217	17.654	6.4832	-176.96	19.343	-2.2466	9.375	-655.71	1148.6	-10.444	816.49	1159.3	47.477	37.299	0	0	12.093	5.9688	-17.998	-20.026	-1.6504	3.8106	18.07	18.927	10.442	9.7794	0.072019	-1.0988	1472.4
3.17	318	60	NaN	-2.4167	17.62	6.5422	-176.95	19.372	-2.2659	9.3997	-655.63	1148.5	-10.453	816.52	1159.3	43.466	37.335	0	0	12.303	6.1822	-18.006	-20.035	-1.644	3.822	18.04	18.952	10.659	10.004	0.033988	-1.0822	1472.3
3.18	319	60	NaN	-2.4122	17.591	6.5961	-176.95	19.375	-2.268	9.3923	-655.6	1148.4	-10.43	816.57	1159.3	44.044	37.213	0	0	12.522	6.4045	-18.019	-20.047	-1.6408	3.8246	18.014	18.952	10.881	10.229	-0.0055656	-1.0957	1472.3
3.19	320	60	NaN	-2.421	17.574	6.7007	-176.92	19.409	-2.2858	9.2737	-655.54	1148.4	-10.448	816.61	1159.3	48.024	39.078	0	0	11.616	5.4855	-17.981	-20.009	-1.6534	3.8427	18	18.982	9.9629	9.3282	0.019572	-1.0268	1472.3
3.2	321	60	NaN	-2.4303	17.564	6.7905	-176.91	19.428	-2.2876	9.1502	-655.5	1148.3	-10.428	816.66	1159.3	43.218	38.903	0	0	10.934	4.7936	-17.953	-19.981	-1.6684	3.848	17.992	19	9.266	8.6415	0.039605	-0.98122	1472.3
3.21	322	60	NaN	-2.4362	17.557	6.8636	-176.91	19.45	-2.3001	9.0461	-655.47	1148.3	-10.446	816.7	1159.3	44.872	37.995	0	0	10.597	4.451	-17.941	-19.969	-1.6776	3.8529	17.987	19.02	8.9191	8.3038	0.046475	-0.94966	1472.3
3.22	323	60	NaN	-2.4371	17.549	6.9261	-176.89	19.493	-2.342	8.9728	-655.44	1148.2	-10.555	816.73	1159.4	49.426	39.41	0	0	9.9921	3.8375	-17.938	-19.966	-1.6771	3.8692	17.984	19.058	8.3149	7.7067	0.045977	-0.90849	1472.3
3.23	324	60	NaN	-2.4453	17.547	6.9899	-176.89	19.523	-2.2995	8.9012	-655.4	1148.1	-10.41	816.78	1159.4	42.187	38.367	0	0	9.3534	3.1895	-17.937	-19.965	-1.6938	3.8601	17.984	19.086	7.6597	7.0496	0.04766	-0.87876	1472.3
3.24	325	60	NaN	-2.447	17.538	7.0343	-176.87	19.592	-2.3436	8.8459	-655.39	1148	-10.562	816.81	1159.4	45.155	37.091	0	0	9.1225	2.9552	-17.927	-19.955	-1.6917	3.8898	17.981	19.148	7.4308	6.845	0.054333	-0.80701	1472.4
3.25	326	60	NaN	-2.4443	17.569	6.9184	-176.85	19.643	-2.3724	9.2972	-655.18	1147.8	-10.664	816.85	1159.5	46.648	36.526	0	0	8.8986	2.728	-17.918	-19.946	-1.6674	3.9261	18.023	19.189	7.2313	6.6541	0.1058	-0.75645	1472.2
3.26	327	60	NaN	-2.4417	17.626	6.7204	-176.86	19.666	-2.3543	9.9936	-654.84	1147.5	-10.605	816.89	1159.5	43.512	37.581	0	0	8.8088	2.6369	-17.911	-19.94	-1.6398	3.9445	18.09	19.202	7.169	6.5814	0.17856	-0.73746	1471.9
3.27	328	60	NaN	-2.4483	17.629	6.7476	-176.88	19.679	-2.2996	9.8953	-654.83	1147.5	-10.42	816.94	1159.4	43.549	36.865	0	0	8.692	2.5184	-17.909	-19.938	-1.6575	3.9144	18.092	19.216	7.0345	6.4328	0.1827	-0.72129	1472
3.28	329	60	NaN	-2.4661	17.641	6.7615	-176.88	19.692	-2.2814	9.8115	-654.81	1147.5	-10.367	816.99	1159.4	41.487	38.043	0	0	8.5351	2.3592	-17.913	-19.941	-1.6806	3.9044	18.104	19.229	6.8545	6.2636	0.19135	-0.71204	1472
3.29	330	60	NaN	-2.483	17.648	6.7934	-176.88	19.722	-2.2866	9.6455	-654.82	1147.5	-10.382	817.02	1159.4	46.084	37.913	0	0	8.7361	2.5631	-17.914	-19.942	-1.7034	3.9022	18.112	19.258	7.0327	6.4653	0.19838	-0.68409	1472
3.3	331	60	NaN	-2.5009	17.651	6.8248	-176.87	19.746	-2.2896	9.4441	-654.84	1147.5	-10.403	817.07	1159.5	42.543	37.979	0	0	8.9621	2.7924	-17.914	-19.943	-1.7284	3.9003	18.115	19.282	7.2337	6.6927	0.20099	-0.6609	1472.1
3.31	332	60	NaN	-2.5226	17.642	6.8611	-176.87	19.749	-2.2718	9.1759	-654.88	1147.6	-10.381	817.15	1159.5	40.448	37.348	0	0	8.5295	2.3535	-17.919	-19.948	-1.7615	3.8911	18.105	19.286	6.768	6.2446	0.18581	-0.66163	1472.2
3.32	333	60	NaN	-2.5509	17.551	7.0929	-176.86	19.762	-2.257	8.1972	-655.33	1147.8	-10.359	817.23	1159.5	44.747	37.207	0	0	8.4593	2.2822	-17.921	-19.95	-1.8289	3.8585	18.005	19.308	6.6304	6.1408	0.083665	-0.64129	1472.7
3.33	334	60	NaN	-2.583	17.532	7.1411	-176.85	19.782	-2.2784	7.8626	-655.44	1147.8	-10.436	817.28	1159.5	42.232	38.623	0	0	8.797	2.6249	-17.92	-19.948	-1.8712	3.858	17.985	19.329	6.9259	6.4829	0.065254	-0.61922	1472.9
3.34	335	60	NaN	-2.6206	17.528	7.1288	-176.85	19.793	-2.2617	7.6847	-655.48	1147.9	-10.391	817.32	1159.5	39.876	39.81	0	0	9.1807	3.0142	-17.92	-19.949	-1.9174	3.8507	17.98	19.341	7.2632	6.8649	0.060208	-0.60773	1473
3.35	336	60	NaN	-2.6598	17.525	7.0971	-176.86	19.8	-2.2225	7.5462	-655.52	1147.9	-10.272	817.35	1159.5	42.123	37.742	0	0	9.6303	3.4704	-17.923	-19.951	-1.9667	3.8374	17.975	19.349	7.6636	7.3078	0.05253	-0.60181	1473
3.36	337	60	NaN	-2.6922	17.526	7.0566	-176.85	19.822	-2.2368	7.4971	-655.55	1147.9	-10.311	817.37	1159.5	42.389	38.444	0	0	10.009	3.8551	-17.932	-19.96	-1.9995	3.8425	17.978	19.371	8.0099	7.6975	0.046063	-0.58933	1473.1
3.37	338	60	NaN	-2.7512	17.539	7.0141	-176.85	19.859	-2.2491	7.3153	-655.59	1147.9	-10.335	817.38	1159.5	40.934	36.472	0	0	10.316	4.1657	-17.942	-19.97	-2.0647	3.8326	17.989	19.409	8.2509	7.9983	0.047364	-0.56141	1473.1
3.38	339	60	NaN	-2.7963	17.545	6.9625	-176.86	19.885	-2.2576	7.2402	-655.63	1147.9	-10.346	817.39	1159.5	41.672	37.178	0	0	10.262	4.1116	-17.947	-19.975	-2.1123	3.8235	17.996	19.435	8.15	7.9352	0.049284	-0.54027	1473.2
3.39	340	60	NaN	-2.8409	17.56	6.9071	-176.87	19.919	-2.2696	7.1762	-655.66	1147.9	-10.373	817.39	1159.5	41.43	37.481	0	0	10.259	4.1078	-17.953	-19.981	-2.1584	3.8146	18.011	19.468	8.1002	7.9225	0.058232	-0.51296	1473.2
3.4	341	60	NaN	-2.8927	17.589	6.8568	-176.88	19.967	-2.2859	7.0545	-655.68	1147.9	-10.42	817.36	1159.5	40.059	36.193	0	0	10.308	4.1585	-17.961	-19.989	-2.2131	3.8046	18.039	19.517	8.0954	7.9631	0.078291	-0.47279	1473.2
3.41	342	60	NaN	-2.9276	17.594	6.8413	-176.88	19.976	-2.2736	6.9422	-655.76	1147.9	-10.4	817.39	1159.5	41.043	37.896	0	0	10.346	4.1962	-17.964	-19.992	-2.2532	3.7914	18.044	19.525	8.0925	7.9876	0.079994	-0.46704	1473.3
3.42	343	60	NaN	-2.9558	17.608	6.8357	-176.89	20.002	-2.2438	6.8023	-655.81	1147.9	-10.335	817.36	1159.5	41.283	37.875	0	0	10.38	4.2314	-17.966	-19.994	-2.2894	3.7742	18.058	19.552	8.0909	8.0056	0.09171	-0.44231	1473.3
3.43	344	60	NaN	-2.982	17.638	6.8276	-176.89	20.018	-2.2221	6.6543	-655.86	1147.9	-10.328	817.36	1159.5	41.192	36.804	0	0	10.199	4.0478	-17.966	-19.994	-2.3215	3.7658	18.088	19.568	7.8778	7.8136	0.12221	-0.42597	1473.4
3.44	345	60	NaN	-3.0015	17.676	6.8127	-176.89	20.025	-2.2234	6.5373	-655.9	1147.9	-10.405	817.38	1159.5	40.177	37.911	0	0	9.9717	3.8168	-17.965	-19.993	-2.3427	3.7708	18.125	19.575	7.629	7.5876	0.16047	-0.41821	1473.4
3.45	346	60	NaN	-3.0054	17.698	6.7889	-176.87	20.039	-2.2621	6.5092	-655.94	1147.9	-10.568	817.39	1159.5	41.153	37.631	0	0	9.845	3.6883	-17.963	-19.992	-2.3414	3.791	18.15	19.587	7.5037	7.4793	0.18636	-0.40457	1473.5
3.46	347	60	NaN	-3.01	17.726	6.792	-176.88	20.052	-2.1968	6.3781	-655.99	1147.9	-10.429	817.33	1159.5	40.903	37.594	0	0	10.031	3.8766	-17.958	-19.987	-2.3564	3.7713	18.176	19.602	7.6742	7.648	0.21786	-0.38426	1473.5
3.47	348	60	NaN	-3.0044	17.756	6.7824	-176.87	20.058	-2.1849	6.2989	-656.02	1147.9	-10.464	817.29	1159.5	40.471	37.802	0	0	10.548	4.4013	-17.949	-19.978	-2.3525	3.7816	18.205	19.608	8.1953	8.1829	0.25558	-0.36921	1473.5
3.48	349	60	NaN	-2.9922	17.794	6.7747	-176.86	20.058	-2.1649	6.1898	-656.04	1147.9	-10.473	817.27	1159.5	41.353	38.234	0	0	10.778	4.6346	-17.951	-19.98	-2.3443	3.79	18.242	19.609	8.4334	8.4246	0.29113	-0.37027	1473.4
3.49	350	60	NaN	-2.9691	17.855	6.7277	-176.85	20.054	-2.1149	6.1798	-655.99	1147.9	-10.38	817.26	1159.5	39.523	38.599	0	0	10.851	4.709	-17.955	-19.983	-2.3251	3.7902	18.303	19.605	8.5259	8.4992	0.34849	-0.37775	1473.4
3.5	351	60	NaN	-2.8981	17.985	6.3852	-176.83	20.043	-2.1348	7.1918	-655.51	1147.7	-10.48	817.27	1159.4	40.086	38.729	0	0	10.502	4.3544	-17.957	-19.985	-2.2106	3.8571	18.443	19.585	8.2909	8.2114	0.486	-0.40033	1472.9
3.51	352	60	NaN	-2.8724	18.023	6.3312	-176.82	20.04	-2.1464	7.2526	-655.47	1147.7	-10.533	817.27	1159.4	40.864	36.177	0	0	10.172	4.0198	-17.957	-19.985	-2.1804	3.8769	18.481	19.581	7.9913	7.8966	0.52465	-0.40402	1472.9
3.52	353	60	NaN	-2.8556	18.036	6.3112	-176.8	20.022	-2.1609	7.156	-655.55	1147.7	-10.585	817.29	1159.4	38.564	36.31	0	0	9.9781	3.8233	-17.944	-19.973	-2.1655	3.8902	18.492	19.565	7.8127	7.7135	0.54776	-0.40762	1473
3.53	354	60	NaN	-2.8401	18.04	6.2791	-176.79	20	-2.1737	7.0885	-655.66	1147.7	-10.624	817.31	1159.4	39.478	36.439	0	0	9.5719	3.4112	-17.934	-19.962	-2.1511	3.9015	18.494	19.546	7.4208	7.3127	0.56037	-0.41635	1473.1
3.54	355	60	NaN	-2.8253	18.044	6.2405	-176.78	20	-2.1755	7.0941	-655.72	1147.7	-10.62	817.28	1159.4	38.908	37.945	0	0	8.94	2.77	-17.926	-19.955	-2.1363	3.906	18.498	19.547	6.8037	6.6761	0.5714	-0.40782	1473.2
3.55	356	60	NaN	-2.8375	18.049	6.1866	-176.77	19.974	-2.213	7.08	-655.87	1147.8	-10.735	817.32	1159.4	40.297	38.366	0	0	9.2635	3.0982	-17.913	-19.941	-2.1447	3.9256	18.501	19.521	7.1188	7.0238	0.58784	-0.42006	1473.3
3.56	357	60	NaN	-2.8617	18.013	6.3571	-176.77	19.966	-2.1949	6.3507	-656.25	1148	-10.675	817.31	1159.4	39.658	36.367	0	0	9.6082	3.448	-17.901	-19.93	-2.1997	3.8895	18.457	19.522	7.4084	7.3374	0.55564	-0.40739	1473.7
3.57	358	60	NaN	-2.8807	18.033	6.3841	-176.78	19.961	-2.1852	6.1498	-656.35	1148	-10.634	817.28	1159.4	40.384	38.132	0	0	9.3577	3.1938	-17.898	-19.927	-2.2281	3.8714	18.474	19.52	7.1295	7.0652	0.5757	-0.40687	1473.8
3.58	359	60	NaN	-2.8937	18.117	6.2142	-176.78	19.953	-2.2084	6.6525	-656.13	1147.9	-10.689	817.26	1159.4	41.335	36.662	0	0	9.109	2.9415	-17.893	-19.922	-2.2194	3.8904	18.562	19.508	6.8896	6.8319	0.66914	-0.41337	1473.5
3.59	360	60	NaN	-2.9376	18.08	6.4697	-176.79	19.968	-2.2157	5.7401	-656.56	1148.1	-10.708	817.22	1159.4	39.919	37.409	0	0	8.8618	2.6907	-17.886	-19.915	-2.2982	3.8543	18.517	19.531	6.5636	6.545	0.63027	-0.38399	1473.9
3.6	361	60	NaN	-2.958	18.113	6.5005	-176.8	19.969	-2.2173	5.6569	-656.62	1148.2	-10.701	817.2	1159.4	39.578	37.305	0	0	8.498	2.3215	-17.873	-19.902	-2.3221	3.8357	18.549	19.533	6.1759	6.1572	0.67585	-0.36838	1474
3.61	362	60	NaN	-2.9683	18.197	6.3622	-176.81	19.961	-2.2079	6.1848	-656.37	1148	-10.673	817.2	1159.4	40.06	36.856	0	0	8.0185	1.835	-17.854	-19.882	-2.3129	3.8464	18.637	19.521	5.7056	5.6814	0.78348	-0.36124	1473.7
3.62	363	60	NaN	-2.9717	18.272	6.2039	-176.82	19.958	-2.1987	6.7998	-656.1	1147.9	-10.646	817.2	1159.4	40.633	36.584	0	0	7.8188	1.6324	-17.851	-19.879	-2.2933	3.8616	18.718	19.511	5.5255	5.494	0.86703	-0.36789	1473.4
3.63	364	60	NaN	-2.9713	18.269	6.2052	-176.83	19.973	-2.205	6.8734	-656.15	1147.9	-10.65	817.18	1159.4	39.764	38.542	0	0	7.6547	1.4659	-17.85	-19.879	-2.2899	3.8479	18.718	19.525	5.3648	5.3138	0.86729	-0.35381	1473.5
3.64	365	60	NaN	-2.9996	18.295	6.2693	-176.84	19.982	-2.2215	6.7399	-656.16	1147.9	-10.684	817.15	1159.4	40.347	38.619	0	0	7.4478	1.2559	-17.848	-19.876	-2.3221	3.8382	18.742	19.535	5.1257	5.0942	0.89359	-0.34161	1473.5
3.65	366	60	NaN	-3.0036	18.299	6.2648	-176.84	19.974	-2.2262	6.8024	-656.17	1147.9	-10.69	817.15	1159.4	37.695	36.469	0	0	7.0373	0.83949	-17.845	-19.874	-2.3233	3.8353	18.746	19.528	4.714	4.6748	0.90045	-0.34584	1473.5
3.66	367	60	NaN	-3.0079	18.288	6.2374	-176.85	19.962	-2.238	6.9158	-656.19	1147.9	-10.719	817.18	1159.4	39.335	36.693	0	0	6.4708	0.26472	-17.842	-19.871	-2.3222	3.8376	18.735	19.516	4.1487	4.1023	0.89218	-0.35513	1473.5
3.67	368	60	NaN	-3.0272	18.251	6.2739	-176.85	19.954	-2.2591	6.7874	-656.32	1148	-10.775	817.21	1159.4	39.467	37.746	0	0	6.1845	-0.025854	-17.839	-19.867	-2.3443	3.8337	18.696	19.509	3.8401	3.8079	0.85707	-0.35861	1473.7
3.68	369	60	NaN	-3.0695	18.147	6.5907	-176.85	19.957	-2.2678	5.6708	-656.86	1148.2	-10.792	817.18	1159.4	39.724	38.781	0	0	5.9251	-0.28903	-17.836	-19.864	-2.4296	3.7873	18.581	19.523	3.4955	3.4982	0.7458	-0.34055	1474.2
3.69	370	60	NaN	-3.0655	18.196	6.3239	-176.85	19.962	-2.2828	6.5579	-656.49	1148.1	-10.828	817.18	1159.4	40.627	38.777	0	0	5.9844	-0.22885	-17.832	-19.86	-2.3896	3.8221	18.638	19.521	3.5948	3.5932	0.80608	-0.33951	1473.8
3.7	371	60	NaN	-3.0857	18.154	6.3742	-176.86	19.964	-2.257	6.3381	-656.64	1148.2	-10.744	817.15	1159.4	39.228	36.243	0	0	6.1095	-0.10188	-17.829	-19.857	-2.4217	3.8014	18.591	19.528	3.6878	3.6995	0.76196	-0.32968	1473.9
3.71	372	60	NaN	-3.1095	18.076	6.5519	-176.87	19.968	-2.2256	5.6855	-656.98	1148.4	-10.648	817.11	1159.4	40.712	36.799	0	0	6.2895	0.080726	-17.828	-19.856	-2.4747	3.7642	18.503	19.54	3.8148	3.845	0.67535	-0.31629	1474.2
3.72	373	60	NaN	-3.1061	18.054	6.5272	-176.87	19.978	-2.2328	5.7602	-656.99	1148.4	-10.673	817.09	1159.4	37.046	37.888	0	0	6.8335	0.63265	-17.831	-19.859	-2.4674	3.7717	18.481	19.551	4.366	4.4043	0.65013	-0.30825	1474.2
3.73	374	60	NaN	-3.1109	18.007	6.5021	-176.86	19.999	-2.2407	5.8442	-657.07	1148.4	-10.707	817.05	1159.4	38.329	37.717	0	0	7.6481	1.4592	-17.837	-19.865	-2.4676	3.7843	18.434	19.571	5.1805	5.2434	0.5978	-0.29418	1474.3
3.74	375	60	NaN	-3.1011	17.98	6.5006	-176.84	20.034	-2.2529	5.8614	-657.11	1148.3	-10.755	816.99	1159.4	42.31	39.307	0	0	7.3177	1.124	-17.857	-19.885	-2.4553	3.8022	18.409	19.606	4.8624	4.9261	0.55203	-0.27976	1474.2
3.75	376	60	NaN	-3.0877	17.963	6.5001	-176.83	20.056	-2.256	5.8758	-657.13	1148.4	-10.768	816.95	1159.4	39.651	36.537	0	0	6.8953	0.69539	-17.878	-19.907	-2.4408	3.8149	18.392	19.628	4.4545	4.5102	0.51373	-0.27927	1474.2
3.76	377	60	NaN	-3.0733	17.951	6.4991	-176.83	20.06	-2.2457	5.8914	-657.16	1148.4	-10.733	816.93	1159.4	39.572	37.575	0	0	6.4729	0.26682	-17.9	-19.928	-2.4272	3.8203	18.378	19.633	4.0457	4.0871	0.478	-0.2952	1474.2
3.77	378	60	NaN	-3.0526	17.94	6.5186	-176.82	20.068	-2.2251	5.8466	-657.21	1148.5	-10.67	816.9	1159.4	40.089	37.19	0	0	6.0505	-0.16175	-17.921	-19.95	-2.4106	3.8246	18.364	19.644	3.6399	3.6628	0.4424	-0.30594	1474.2
3.78	379	60	NaN	-3.0207	17.924	6.4791	-176.82	20.07	-2.2288	6.0012	-657.24	1148.4	-10.684	816.89	1159.4	39.869	37.654	0	0	5.6281	-0.59032	-17.943	-19.971	-2.3722	3.8323	18.349	19.645	3.2559	3.242	0.40594	-0.32616	1474.3
3.79	380	60	NaN	-2.9951	17.917	6.4549	-176.81	20.069	-2.2386	6.0983	-657.29	1148.4	-10.725	816.89	1159.4	40.159	36.83	0	0	5.2057	-1.0189	-17.964	-19.993	-2.3413	3.8471	18.343	19.643	2.8645	2.8282	0.37842	-0.34995	1474.3
3.8	381	60	NaN	-2.9658	17.921	6.4397	-176.8	20.068	-2.2512	6.1639	-657.32	1148.4	-10.771	816.88	1159.4	40.574	39.307	0	0	4.7833	-1.4475	-17.986	-20.014	-2.3077	3.8599	18.346	19.642	2.4757	2.4124	0.36037	-0.37187	1474.3
3.81	382	60	NaN	-2.9234	17.935	6.4243	-176.8	20.072	-2.2615	6.2329	-657.34	1148.5	-10.795	816.84	1159.4	41.073	38.756	0	0	4.361	-1.876	-18.007	-20.036	-2.2616	3.8611	18.361	19.647	2.0993	1.9851	0.35373	-0.38895	1474.3
3.82	383	60	NaN	-2.8875	17.995	6.4521	-176.81	20.059	-2.2344	6.1503	-657.4	1148.5	-10.712	816.82	1159.4	38.38	36.097	0	0	3.9386	-2.3046	-18.029	-20.057	-2.2322	3.8477	18.417	19.636	1.7064	1.5431	0.38827	-0.42106	1474.4
3.83	384	60	NaN	-2.8685	18.031	6.4902	-176.8	20.054	-2.2406	6.022	-657.44	1148.6	-10.73	816.82	1159.4	39.158	38.34	0	0	3.5162	-2.7332	-18.05	-20.079	-2.2175	3.8468	18.452	19.633	1.2987	1.1137	0.40172	-0.44604	1474.4
3.84	385	60	NaN	-2.8481	18.066	6.5019	-176.8	20.053	-2.2615	5.9914	-657.46	1148.6	-10.791	816.8	1159.4	39.93	37.655	0	0	3.0938	-3.1617	-18.072	-20.1	-2.1959	3.8501	18.487	19.633	0.89791	0.68836	0.41467	-0.46719	1474.4
3.85	386	60	NaN	-2.8215	18.119	6.4368	-176.8	20.054	-2.2794	6.2353	-657.36	1148.5	-10.844	816.78	1159.4	40.54	39.388	0	0	2.6714	-3.5903	-18.093	-20.122	-2.1577	3.8607	18.541	19.632	0.51366	0.27034	0.44776	-0.48988	1474.3
3.86	387	60	NaN	-2.7929	18.218	6.2076	-176.8	20.049	-2.2679	7.0493	-657	1148.3	-10.811	816.78	1159.4	39.886	36.453	0	0	2.249	-4.0189	-18.115	-20.143	-2.0986	3.8927	18.647	19.619	0.15042	-0.12622	0.53258	-0.52404	1473.9
3.87	388	60	NaN	-2.7902	18.263	6.1893	-176.81	20.055	-2.2685	7.1386	-657.05	1148.3	-10.819	816.71	1159.4	40.45	36.474	0	0	1.8266	-4.4475	-18.136	-20.165	-2.0921	3.8926	18.691	19.627	-0.26547	-0.55482	0.55515	-0.53815	1473.9
3.88	389	60	NaN	-2.7993	18.288	6.1777	-176.82	20.051	-2.2515	7.1971	-657.08	1148.3	-10.777	816.69	1159.3	39.259	38.284	0	0	1.4042	-4.876	-18.158	-20.186	-2.1006	3.8833	18.716	19.623	-0.69635	-0.99275	0.55811	-0.56312	1473.9
3.89	390	60	NaN	-2.8122	18.3	6.1726	-176.82	20.04	-2.2348	7.2435	-657.11	1148.3	-10.74	816.68	1159.3	39.834	36.112	0	0	0.98183	-5.3046	-18.179	-20.208	-2.1131	3.876	18.727	19.613	-1.1312	-1.4286	0.54815	-0.59482	1473.9
3.9	391	60	NaN	-2.8291	18.299	6.212	-176.82	20.028	-2.2298	7.1636	-657.19	1148.3	-10.743	816.69	1159.3	39.154	36.275	0	0	0.55944	-5.7332	-18.201	-20.229	-2.1331	3.8729	18.725	19.602	-1.5736	-1.8602	0.52414	-0.62707	1474
3.91	392	60	NaN	-2.9052	18.252	6.5187	-176.83	20.01	-2.1916	6.1878	-657.63	1148.6	-10.643	816.67	1159.2	38.942	37.189	0	0	0.13705	-6.1617	-18.222	-20.251	-2.2512	3.8223	18.665	19.597	-2.1141	-2.3395	0.44306	-0.65409	1474.4
3.92	393	60	NaN	-2.9496	18.25	6.6062	-176.82	20.011	-2.2155	5.9645	-657.74	1148.7	-10.737	816.67	1159.3	40.715	37.457	0	0	-0.28534	-6.5903	-18.244	-20.272	-2.3006	3.8313	18.662	19.6	-2.5859	-2.759	0.41785	-0.67266	1474.5
3.93	394	60	NaN	-2.9937	18.257	6.6321	-176.81	20.01	-2.2376	5.996	-657.76	1148.7	-10.823	816.66	1159.3	42.325	38.247	0	0	-0.70773	-7.0189	-18.265	-20.294	-2.3402	3.8468	18.669	19.598	-3.0479	-3.172	0.40415	-0.69563	1474.6
3.94	395	60	NaN	-3.0371	18.262	6.6478	-176.81	19.995	-2.2337	6.0943	-657.77	1148.7	-10.825	816.65	1159.3	40.762	37.067	0	0	-1.1301	-7.4474	-18.287	-20.315	-2.3797	3.852	18.674	19.583	-3.5098	-3.5954	0.38767	-0.73259	1474.6
3.95	396	60	NaN	-3.0606	18.263	6.6661	-176.81	19.953	-2.1927	6.1661	-657.75	1148.7	-10.71	816.69	1159.2	41.04	37.29	0	0	-1.477	-7.7994	-18.22	-20.249	-2.4048	3.8438	18.674	19.542	-3.8818	-3.9556	0.45327	-0.70696	1474.6
3.96	397	60	NaN	-3.0816	18.257	6.7148	-176.79	19.96	-2.2354	6.2381	-657.74	1148.6	-10.837	816.67	1159.3	41.003	37.494	0	0	-1.8199	-8.1473	-18.149	-20.178	-2.418	3.8736	18.67	19.547	-4.238	-4.2737	0.52018	-0.63059	1474.6
3.97	398	60	NaN	-3.098	18.258	6.7657	-176.78	19.978	-2.2482	6.2362	-657.73	1148.6	-10.871	816.64	1159.3	40.501	37.799	0	0	-2.1628	-8.4953	-18.078	-20.107	-2.4332	3.8875	18.673	19.563	-4.596	-4.6078	0.59432	-0.54381	1474.5
3.98	399	60	NaN	-3.1127	18.266	6.829	-176.77	19.986	-2.252	6.1949	-657.69	1148.6	-10.872	816.61	1159.3	42.456	37.286	0	0	-0.55407	-6.863	-18.018	-20.046	-2.4494	3.8962	18.681	19.571	-3.0035	-2.9668	0.66358	-0.47468	1474.4
3.99	400	60	NaN	-3.1244	18.278	6.9056	-176.75	19.977	-2.2634	6.1514	-657.62	1148.6	-10.888	816.61	1159.3	42.763	37.746	0	0	1.9756	-4.2962	-17.962	-19.99	-2.4622	3.9082	18.692	19.563	-0.48657	-0.38802	0.73018	-0.42705	1474.4
4	401	60	NaN	-3.1116	18.284	6.9523	-176.75	19.972	-2.2668	6.153	-657.56	1148.6	-10.876	816.63	1159.3	39.696	37.753	0	0	-2.2493	-8.583	-17.882	-19.911	-2.4497	3.9157	18.699	19.558	-4.699	-4.6672	0.81644	-0.35272	1474.3
4.01	402	60	NaN	-3.1097	18.298	7.0625	-176.75	19.983	-2.253	5.8881	-657.52	1148.7	-10.81	816.6	1159.3	41.009	38.218	0	0	-4.8962	-11.269	-17.825	-19.854	-2.4607	3.8969	18.711	19.571	-7.3569	-7.3717	0.88537	-0.28291	1474.3
4.02	403	60	NaN	-3.0859	18.3	7.1339	-176.76	19.998	-2.2417	5.7525	-657.47	1148.7	-10.747	816.58	1159.3	40.449	38.404	0	0	-4.8589	-11.231	-17.806	-19.835	-2.4446	3.8846	18.712	19.586	-7.3035	-7.3462	0.90585	-0.24904	1474.2
4.03	404	60	NaN	-3.0466	18.292	7.1621	-176.76	20.015	-2.2455	5.7471	-657.41	1148.6	-10.73	816.57	1159.3	39.736	37.586	0	0	-2.3283	-8.6632	-17.783	-19.811	-2.4062	3.8842	18.706	19.601	-4.7345	-4.779	0.92315	-0.21065	1474.1
4.04	405	60	NaN	-3.0172	18.288	7.1827	-176.75	20.035	-2.2772	5.7074	-657.34	1148.6	-10.805	816.58	1159.3	40.678	37.576	0	0	5.7057	-0.51165	-17.75	-19.778	-2.3754	3.8908	18.704	19.619	3.3303	3.3791	0.95386	-0.15972	1474.1
4.05	406	60	NaN	-2.9291	18.24	7.0632	-176.76	20.059	-2.2945	6.1333	-657.27	1148.5	-10.838	816.54	1159.3	40.629	36.024	0	0	10.672	4.5273	-17.687	-19.715	-2.2693	3.8994	18.662	19.637	8.4027	8.4268	0.97516	-0.077653	1473.9
4.06	407	60	NaN	-2.8842	18.213	7.0281	-176.77	20.06	-2.3074	6.2151	-657.21	1148.4	-10.866	816.56	1159.3	40.312	36.151	0	0	14.029	7.9334	-17.61	-19.639	-2.2201	3.8975	18.637	19.636	11.809	11.831	1.0267	-0.0028182	1473.9
4.07	408	60	NaN	-2.8609	18.192	7.0222	-176.77	20.067	-2.3119	6.1219	-657.15	1148.4	-10.871	816.57	1159.3	39.08	37.143	0	0	13.909	7.8117	-17.623	-19.651	-2.2003	3.886	18.616	19.643	11.709	11.698	0.99355	-0.0074538	1473.9
4.08	409	60	NaN	-2.8434	18.167	7.0053	-176.79	20.094	-2.3083	6	-657.08	1148.4	-10.849	816.52	1159.3	40.363	36.921	0	0	13.661	7.5606	-17.63	-19.658	-2.1883	3.8686	18.59	19.671	11.473	11.429	0.96008	0.012486	1473.7
4.09	410	60	NaN	-2.8299	18.138	6.969	-176.79	20.101	-2.3081	5.9668	-657.05	1148.4	-10.837	816.51	1159.3	40.863	39.014	0	0	13.204	7.0963	-17.63	-19.658	-2.1765	3.8593	18.561	19.678	11.027	10.956	0.93165	0.01982	1473.7
4.1	411	60	NaN	-2.8226	18.106	6.9173	-176.78	20.109	-2.3625	5.9637	-657.02	1148.4	-11.002	816.54	1159.4	38.572	37.22	0	0	12.744	6.6297	-17.631	-19.66	-2.1629	3.8764	18.531	19.684	10.581	10.506	0.89957	0.024053	1473.7
4.11	412	60	NaN	-2.8061	18.075	6.8299	-176.8	20.115	-2.3515	6.0492	-656.96	1148.4	-10.954	816.52	1159.3	38.504	37.329	0	0	12.283	6.1622	-17.634	-19.662	-2.1449	3.8657	18.5	19.69	10.138	10.028	0.86648	0.028	1473.6
4.12	413	60	NaN	-2.7916	18.052	6.7388	-176.82	20.121	-2.3058	6.1487	-656.88	1148.4	-10.796	816.49	1159.3	40.928	39.133	0	0	11.938	5.8121	-17.641	-19.669	-2.1326	3.8417	18.476	19.697	9.8055	9.6538	0.83564	0.02779	1473.5
4.13	414	60	NaN	-2.7998	18.045	6.6966	-176.82	20.126	-2.3062	6.1355	-656.81	1148.5	-10.794	816.5	1159.3	40.282	37.183	0	0	11.653	5.5224	-17.65	-19.678	-2.1414	3.8415	18.468	19.703	9.5113	9.3639	0.81839	0.024985	1473.4
4.14	415	60	NaN	-2.8228	18.051	6.6934	-176.82	20.144	-2.3365	5.9906	-656.69	1148.6	-10.876	816.47	1159.4	39.826	37.754	0	0	11.436	5.3029	-17.66	-19.688	-2.1668	3.8407	18.471	19.725	9.2696	9.1436	0.81046	0.036129	1473.3
4.15	416	60	NaN	-2.8378	18.055	6.6755	-176.82	20.141	-2.3234	5.9664	-656.61	1148.7	-10.83	816.47	1159.3	40.619	36.64	0	0	11.285	5.1495	-17.667	-19.695	-2.1846	3.838	18.47	19.726	9.1006	8.9874	0.80314	0.030756	1473.2
4.16	417	60	NaN	-2.8501	18.046	6.6476	-176.81	20.141	-2.3159	6.0238	-656.56	1148.7	-10.815	816.49	1159.3	40.187	37.893	0	0	11.238	5.1021	-17.668	-19.696	-2.1952	3.8496	18.458	19.729	9.0433	8.9517	0.79025	0.033013	1473.2
4.17	418	60	NaN	-2.864	18.024	6.623	-176.78	20.15	-2.3293	6.103	-656.53	1148.8	-10.878	816.51	1159.3	38.331	36.124	0	0	11.015	4.8756	-17.675	-19.703	-2.2035	3.8758	18.432	19.741	8.8117	8.7513	0.75789	0.038249	1473.2
4.18	419	60	NaN	-2.8847	18	6.643	-176.78	20.149	-2.3143	6.062	-656.58	1148.9	-10.848	816.51	1159.3	39.365	36.295	0	0	10.724	4.5799	-17.683	-19.712	-2.227	3.8822	18.405	19.744	8.4968	8.4621	0.72165	0.032226	1473.2
4.19	420	60	NaN	-2.911	17.998	6.6633	-176.77	20.15	-2.298	6.0094	-656.59	1149	-10.798	816.53	1159.3	38.467	37.607	0	0	10.374	4.2249	-17.688	-19.716	-2.2573	3.8809	18.399	19.749	8.1166	8.1058	0.71106	0.032938	1473.3
4.2	421	60	NaN	-2.9289	18.019	6.6818	-176.77	20.166	-2.2985	5.9796	-656.59	1149.2	-10.794	816.52	1159.3	39.661	38.179	0	0	9.9927	3.8381	-17.693	-19.721	-2.2765	3.8863	18.413	19.772	7.7161	7.7244	0.72079	0.05082	1473.2
4.21	422	60	NaN	-2.9405	18.054	6.6977	-176.76	20.175	-2.299	5.9576	-656.59	1149.4	-10.79	816.52	1159.3	41.353	37.798	0	0	8.8206	2.6489	-17.692	-19.72	-2.2891	3.895	18.44	19.789	6.5315	6.5439	0.74878	0.069099	1473.2
4.22	423	60	NaN	-2.951	18.093	6.7106	-176.75	20.152	-2.2792	5.9205	-656.59	1149.6	-10.729	816.56	1159.3	39.211	38.18	0	0	8.0251	1.8417	-17.692	-19.72	-2.3035	3.9014	18.47	19.774	5.7216	5.7431	0.77887	0.054097	1473.3
4.23	424	60	NaN	-2.9518	18.122	6.7125	-176.72	20.173	-2.3658	5.9575	-656.53	1149.7	-10.983	816.58	1159.3	41.689	37.08	0	0	7.8121	1.6256	-17.693	-19.721	-2.2929	3.943	18.494	19.802	5.5192	5.5686	0.80108	0.080622	1473.2
4.24	425	60	NaN	-3.0096	18.087	6.8085	-176.72	20.192	-2.3437	5.6486	-656.67	1150	-10.903	816.55	1159.3	38.15	38.443	0	0	7.587	1.3972	-17.698	-19.727	-2.3659	3.9254	18.45	19.83	5.2211	5.3226	0.75168	0.10299	1473.3
4.25	426	60	NaN	-3.0317	18.06	6.7427	-176.72	20.203	-2.3183	5.8906	-656.66	1150	-10.827	816.52	1159.3	41.069	39.17	0	0	7.2861	1.0919	-17.705	-19.733	-2.3816	3.9256	18.42	19.843	4.9045	5.0175	0.71466	0.10959	1473.3
4.26	427	60	NaN	-2.9951	18.048	6.4931	-176.72	20.206	-2.3321	6.76	-656.5	1149.9	-10.887	816.52	1159.3	38.179	37.942	0	0	6.3186	0.11022	-17.71	-19.738	-2.3087	3.9644	18.413	19.841	4.0098	4.0746	0.70318	0.10301	1473.2
4.27	428	60	NaN	-2.968	17.971	6.3837	-176.71	20.208	-2.3574	7.1194	-656.72	1149.9	-10.987	816.53	1159.3	42.821	39.502	0	0	5.6551	-0.56293	-17.718	-19.747	-2.2639	3.9892	18.335	19.844	3.3912	3.4263	0.61656	0.097453	1473.4
4.28	429	60	NaN	-2.9862	17.905	6.3225	-176.71	20.229	-2.3566	7.3108	-657.01	1150	-11.026	816.49	1159.3	33.868	39.053	0	0	5.3564	-0.866	-17.732	-19.76	-2.2733	4.0021	18.267	19.867	3.0832	3.1361	0.53562	0.10732	1473.6
4.29	430	60	NaN	-3.0296	17.888	6.3383	-176.71	20.227	-2.3352	7.2485	-657.24	1150.1	-11.006	816.5	1159.3	51	38.076	0	0	5.2039	-1.0208	-17.742	-19.77	-2.3199	3.9977	18.247	19.869	2.884	2.9769	0.50503	0.098452	1473.9
4.3	431	60	NaN	-3.0777	17.921	6.3863	-176.72	20.219	-2.3069	7.0788	-657.37	1150.2	-10.967	816.51	1159.3	67.743	38.067	1	0	5.2705	-0.95319	-17.747	-19.776	-2.3762	3.9865	18.276	19.864	2.8943	3.0333	0.52845	0.088323	1474
4.31	432	60	NaN	-3.1132	17.999	6.4137	-176.72	20.227	-2.2843	6.9698	-657.41	1150.2	-10.946	816.46	1159.3	61.84	35.79	1	0	5.1513	-1.0741	-17.753	-19.782	-2.4168	3.9805	18.351	19.875	2.7345	2.9064	0.59812	0.093107	1474
4.32	433	60	NaN	-3.1853	18.156	6.4698	-176.72	20.202	-2.2319	6.7311	-657.47	1150.4	-10.843	816.48	1159.3	63.223	37.875	1	0	4.9935	-1.2343	-17.759	-19.787	-2.5022	3.9645	18.501	19.857	2.4913	2.7302	0.74239	0.069573	1474.1
4.33	434	60	NaN	-3.1632	18.208	6.4157	-176.7	20.197	-2.2366	6.944	-657.69	1150.3	-10.916	816.49	1159.3	67.346	39.872	1	0	5.0168	-1.2106	-17.761	-19.789	-2.4691	3.9945	18.558	19.848	2.5477	2.7839	0.79678	0.058668	1474.3
4.34	435	60	NaN	-3.1873	18.212	6.3995	-176.69	20.181	-2.2318	7.0125	-658.06	1150.2	-10.944	816.51	1159.3	70.862	42.731	1	0	5.0555	-1.1714	-17.763	-19.792	-2.4896	4.0125	18.566	19.827	2.5658	2.8411	0.80238	0.035779	1474.7
4.35	436	60	NaN	-3.2562	18.209	6.4298	-176.68	20.155	-2.2162	6.9006	-658.44	1150.1	-10.917	816.54	1159.3	68.1	42.686	1	0	5.112	-1.114	-17.766	-19.794	-2.5641	4.0164	18.566	19.799	2.5478	2.9024	0.8001	0.0046945	1475.1
4.36	437	60	NaN	-3.2096	18.256	6.3651	-176.64	20.161	-2.26	7.1736	-658.53	1150	-11.056	816.56	1159.4	56.281	41.848	1	0	5.3461	-0.87648	-17.765	-19.793	-2.5015	4.0658	18.621	19.796	2.8446	3.1893	0.8558	0.0028259	1475.2
4.37	438	60	NaN	-3.1744	18.279	6.3691	-176.63	20.15	-2.2557	7.241	-658.64	1149.9	-11.021	816.57	1159.3	50.555	38.068	1	0	5.6208	-0.59777	-17.764	-19.792	-2.4652	4.0747	18.645	19.784	3.1556	3.4769	0.88149	-0.0076666	1475.4
4.38	439	60	NaN	-3.1675	18.297	6.4129	-176.63	20.134	-2.2597	7.1581	-658.81	1149.9	-10.991	816.61	1159.3	44.893	37.034	1	0	5.9958	-0.21724	-17.759	-19.787	-2.4628	4.0704	18.663	19.768	3.5331	3.8532	0.90469	-0.019412	1475.6
4.39	440	60	NaN	-3.1514	18.322	6.4493	-176.63	20.129	-2.2677	7.1299	-658.98	1149.8	-10.967	816.64	1159.3	41.3	38.8	1	0	6.3603	0.15255	-17.753	-19.782	-2.4488	4.0702	18.69	19.762	3.9115	4.2228	0.9362	-0.020359	1475.8
4.4	441	60	NaN	-3.0963	18.362	6.4432	-176.62	20.148	-2.2731	7.3072	-659.09	1149.8	-10.941	816.63	1159.3	52.367	36.658	1	0	6.4033	0.19616	-17.752	-19.781	-2.3878	4.0858	18.732	19.778	4.0154	4.282	0.97941	-0.0022841	1475.9
4.41	442	60	NaN	-3.0825	18.386	6.483	-176.62	20.182	-2.2972	7.2567	-659.23	1149.7	-10.978	816.62	1159.3	53.606	38.604	1	0	6.5113	0.30574	-17.747	-19.776	-2.3746	4.0896	18.759	19.809	4.1366	4.3953	1.0113	0.033445	1476
4.42	443	60	NaN	-3.1022	18.391	6.5958	-176.62	20.187	-2.3103	6.9809	-659.41	1149.8	-10.986	816.65	1159.3	67.656	39.116	1	0	6.6958	0.49296	-17.738	-19.767	-2.4048	4.0786	18.762	19.817	4.291	4.5715	1.0237	0.050556	1476.2
4.43	444	60	NaN	-3.1053	18.401	6.6857	-176.62	20.197	-2.3158	6.7998	-659.54	1149.8	-10.969	816.66	1159.3	71.271	44.493	1	0	6.8213	0.62035	-17.732	-19.761	-2.4157	4.0658	18.77	19.828	4.4057	4.6861	1.0374	0.066833	1476.3
4.44	445	60	NaN	-3.0846	18.413	6.7307	-176.63	20.217	-2.321	6.7845	-659.6	1149.8	-10.956	816.66	1159.3	71.193	45.336	1	0	6.9882	0.78963	-17.73	-19.758	-2.3961	4.0564	18.784	19.846	4.5921	4.846	1.0549	0.087914	1476.4
4.45	446	60	NaN	-3.0625	18.414	6.7564	-176.64	20.236	-2.3403	6.8446	-659.63	1149.7	-11.003	816.66	1159.3	69.078	43.92	1	0	7.4002	1.2077	-17.736	-19.764	-2.3699	4.0525	18.787	19.863	5.0303	5.2601	1.0516	0.098528	1476.4
4.46	447	60	NaN	-3.0281	18.394	6.7534	-176.66	20.234	-2.3145	6.9412	-659.64	1149.7	-10.921	816.69	1159.4	63.247	43.599	1	0	7.699	1.5109	-17.742	-19.771	-2.335	4.0348	18.77	19.859	5.3641	5.5456	1.0275	0.088224	1476.5
4.47	448	60	NaN	-2.984	18.318	6.8328	-176.67	20.233	-2.3042	6.7206	-659.88	1149.7	-10.876	816.71	1159.4	59.676	37.554	1	0	7.1548	0.95869	-17.751	-19.78	-2.3013	4.0112	18.693	19.859	4.8535	4.9699	0.94151	0.079146	1476.7
4.48	449	60	NaN	-2.9291	18.248	6.8924	-176.68	20.234	-2.2939	6.5732	-660.09	1149.7	-10.821	816.73	1159.4	57.603	37.808	1	0	6.6106	0.4065	-17.76	-19.789	-2.2543	3.9929	18.621	19.861	4.3563	4.3994	0.86108	0.072234	1476.9
4.49	450	60	NaN	-2.8686	18.233	6.8607	-176.69	20.238	-2.2751	6.7685	-660.06	1149.7	-10.734	816.76	1159.4	58.932	38.632	1	0	6.0663	-0.14569	-17.769	-19.798	-2.1896	3.9884	18.608	19.863	3.8767	3.8427	0.83843	0.065627	1477
4.5	451	60	NaN	-2.8471	18.243	6.8942	-176.68	20.244	-2.3067	6.7094	-660.04	1149.8	-10.825	816.78	1159.4	59.836	38.142	1	0	5.5221	-0.69788	-17.778	-19.806	-2.1669	3.9957	18.616	19.871	3.3552	3.2979	0.83773	0.06481	1477
4.51	452	60	NaN	-2.7949	18.244	6.8835	-176.69	20.25	-2.312	6.8163	-660	1149.8	-10.807	816.81	1159.4	64.199	37.83	1	0	4.9779	-1.2501	-17.787	-19.815	-2.1112	3.9956	18.617	19.876	2.8667	2.7455	0.83041	0.060654	1476.9
4.52	453	60	NaN	-2.7395	18.244	6.8918	-176.69	20.26	-2.3197	6.8603	-659.98	1149.8	-10.802	816.82	1159.4	69.173	42.99	1	0	4.4337	-1.8023	-17.796	-19.824	-2.0543	3.9972	18.617	19.887	2.3794	2.195	0.8208	0.062666	1476.9
4.53	454	60	NaN	-2.6627	18.237	6.9126	-176.68	20.278	-2.342	6.8839	-659.98	1149.8	-10.844	816.84	1159.4	69.713	44.193	1	0	3.8894	-2.3545	-17.805	-19.833	-1.9749	4.0054	18.609	19.907	1.9145	1.651	0.80357	0.07333	1477
4.54	455	60	NaN	-2.5141	18.209	6.8968	-176.68	20.305	-2.3867	7.0989	-659.98	1149.8	-10.932	816.85	1159.4	67.49	42.092	1	0	3.3452	-2.9066	-17.814	-19.842	-1.8146	4.0243	18.58	19.934	1.5306	1.1177	0.76615	0.091913	1477
4.55	456	60	NaN	-2.4804	18.201	6.9134	-176.67	20.309	-2.3702	7.0691	-659.98	1149.9	-10.888	816.86	1159.4	63.058	41.695	1	0	2.801	-3.4588	-17.823	-19.851	-1.7838	4.0239	18.571	19.939	1.0172	0.56507	0.74808	0.087712	1477
4.56	457	60	NaN	-2.3852	18.218	6.7175	-176.67	20.321	-2.3585	7.7887	-659.73	1149.7	-10.86	816.87	1159.4	63.764	42.264	1	0	2.2567	-4.011	-17.832	-19.86	-1.6617	4.0538	18.594	19.945	0.59508	0.042804	0.76222	0.084963	1476.7
4.57	458	60	NaN	-2.2573	18.228	6.495	-176.66	20.341	-2.3458	8.596	-659.53	1149.6	-10.831	816.85	1159.4	64.467	42.268	1	0	1.7125	-4.5632	-17.841	-19.869	-1.5034	4.0918	18.61	19.96	0.20914	-0.47143	0.76879	0.09026	1476.5
4.58	459	60	NaN	-2.1392	18.218	6.3883	-176.65	20.363	-2.3275	8.9805	-659.56	1149.6	-10.786	816.81	1159.4	66.496	43.036	1	0	1.1683	-5.1154	-17.85	-19.878	-1.3721	4.1166	18.599	19.982	-0.20386	-0.9988	0.74892	0.1035	1476.5
4.59	460	60	NaN	-2.1275	18.247	6.3796	-176.66	20.366	-2.3113	8.9882	-659.54	1149.6	-10.728	816.79	1159.4	67.94	44.035	1	0	0.62406	-5.6676	-17.859	-19.887	-1.3624	4.1095	18.626	19.987	-0.73836	-1.5581	0.7671	0.099782	1476.5
4.6	461	60	NaN	-2.1326	18.299	6.4117	-176.65	20.359	-2.324	8.8734	-659.46	1149.8	-10.771	816.82	1159.4	70.829	44.997	1	0	0.079829	-6.2198	-17.868	-19.896	-1.3702	4.1137	18.674	19.984	-1.2904	-2.1061	0.80606	0.087857	1476.4
4.61	462	60	NaN	-2.1603	18.38	6.4611	-176.64	20.355	-2.3166	8.7299	-659.32	1149.9	-10.751	816.81	1159.4	74.237	44.381	1	0	-0.4644	-6.772	-17.877	-19.905	-1.4042	4.1131	18.749	19.986	-1.8686	-2.6589	0.8724	0.080495	1476.3
4.62	463	60	NaN	-2.185	18.448	6.4933	-176.64	20.36	-2.3077	8.6848	-659.19	1150	-10.716	816.79	1159.4	75.438	45.121	1	0	-1.0086	-7.3242	-17.886	-19.914	-1.4319	4.1159	18.813	19.995	-2.4405	-3.2083	0.92755	0.081069	1476.1
4.63	464	60	NaN	-2.161	18.433	6.4604	-176.62	20.38	-2.3476	8.909	-659.21	1150	-10.807	816.77	1159.5	73.506	46.207	1	0	-1.5529	-7.8764	-17.895	-19.923	-1.3957	4.1419	18.8	20.013	-2.9485	-3.7345	0.90499	0.089807	1476.1
4.64	465	60	NaN	-2.1715	18.302	6.7044	-176.63	20.374	-2.3402	8.1973	-659.73	1150.2	-10.753	816.77	1159.5	71.257	44.285	1	0	-2.0971	-8.4286	-17.904	-19.932	-1.4361	4.104	18.662	20.014	-3.5332	-4.3245	0.75787	0.081802	1476.7
4.65	466	60	NaN	-2.1694	18.246	6.7807	-176.63	20.367	-2.3528	8.0736	-659.92	1150.2	-10.768	816.79	1159.5	70.921	43.479	1	0	-2.6413	-8.9807	-17.913	-19.941	-1.4384	4.1003	18.604	20.009	-4.0797	-4.8805	0.6912	0.067855	1476.9
4.66	467	60	NaN	-2.1383	18.279	6.6925	-176.63	20.354	-2.3641	8.5422	-659.71	1150.1	-10.784	816.81	1159.5	67.492	42.284	1	0	-3.1855	-9.5329	-17.922	-19.95	-1.3884	4.1181	18.64	19.993	-4.5739	-5.4148	0.71871	0.042507	1476.7
4.67	468	60	NaN	-2.0916	18.369	6.5625	-176.64	20.336	-2.3689	9.1767	-659.3	1150	-10.784	816.83	1159.5	70.026	43.625	1	0	-3.7298	-10.085	-17.931	-19.959	-1.3169	4.1376	18.735	19.97	-5.0467	-5.9476	0.80428	0.010448	1476.3
4.68	469	60	NaN	-2.1399	18.34	6.9329	-176.63	20.33	-2.4081	8.0476	-659.66	1150.4	-10.897	816.84	1159.5	71.778	47.172	1	0	-4.274	-10.637	-17.94	-19.968	-1.4048	4.106	18.693	19.977	-5.6788	-6.5313	0.75287	0.009433	1476.6
4.69	470	60	NaN	-2.1303	18.379	7.0098	-176.64	20.323	-2.3908	7.9002	-659.62	1150.4	-10.823	816.84	1159.4	69.948	46.952	1	0	-4.8182	-11.19	-17.949	-19.977	-1.4038	4.0826	18.729	19.974	-6.222	-7.1069	0.78025	-0.0031563	1476.6
4.7	471	60	NaN	-2.1004	18.417	7.0332	-176.65	20.321	-2.3971	7.9331	-659.53	1150.4	-10.83	816.85	1159.4	68.764	44.831	1	0	-5.3625	-11.742	-17.958	-19.986	-1.3722	4.0786	18.767	19.971	-6.7347	-7.6631	0.80972	-0.015372	1476.5
4.71	472	60	NaN	-2.0665	18.437	7.0425	-176.65	20.319	-2.4189	7.9905	-659.46	1150.3	-10.891	816.87	1159.4	68.59	43.765	1	0	-5.9067	-12.294	-17.967	-19.995	-1.3337	4.0853	18.791	19.966	-7.2404	-8.2086	0.82422	-0.029146	1476.5
4.72	473	60	NaN	-2.0429	18.44	7.0306	-176.65	20.311	-2.422	8.0606	-659.43	1150.2	-10.896	816.88	1159.4	68.617	42.789	1	0	-6.4509	-12.846	-17.976	-20.004	-1.3072	4.0862	18.797	19.954	-7.7581	-8.7599	0.82193	-0.050253	1476.5
4.73	474	60	NaN	-2.0314	18.496	7.0142	-176.64	20.31	-2.4207	8.029	-659.23	1150	-10.87	816.9	1159.4	68.024	42.07	1	0	-6.9951	-13.398	-17.985	-20.013	-1.2979	4.0903	18.861	19.944	-8.293	-9.3079	0.87636	-0.068523	1476.3
4.74	475	60	NaN	-2.0434	18.54	7.0185	-176.64	20.322	-2.4413	7.9214	-659.07	1149.9	-10.917	816.91	1159.5	68.299	39.751	1	0	-7.5394	-13.95	-17.994	-20.022	-1.3121	4.095	18.91	19.952	-8.8515	-9.8555	0.91612	-0.069591	1476.1
4.75	476	60	NaN	-2.0658	18.575	7.03	-176.64	20.332	-2.4294	7.7907	-658.91	1149.9	-10.869	816.89	1159.5	68.643	40.892	1	0	-8.0836	-14.503	-18.002	-20.031	-1.3414	4.0892	18.948	19.959	-9.425	-10.413	0.94513	-0.071568	1475.9
4.76	477	60	NaN	-2.0902	18.6	7.0314	-176.64	20.336	-2.3897	7.6879	-658.71	1149.8	-10.737	816.87	1159.4	67.613	39.571	1	0	-8.6278	-15.055	-18.011	-20.04	-1.3749	4.0802	18.976	19.961	-10.003	-10.975	0.96405	-0.079101	1475.7
4.77	478	60	NaN	-2.1127	18.604	6.9863	-176.6	20.36	-2.4578	7.6969	-658.44	1149.7	-10.929	816.88	1159.5	66.144	38.549	1	0	-9.1721	-15.607	-18.02	-20.049	-1.3894	4.1199	18.986	19.978	-10.561	-11.487	0.96574	-0.071009	1475.5
4.78	479	60	NaN	-2.1578	18.566	6.9095	-176.59	20.363	-2.4707	7.7989	-658.2	1149.5	-10.935	816.91	1159.5	60.749	38.653	1	0	-9.7163	-16.159	-18.029	-20.058	-1.4302	4.1382	18.954	19.975	-11.146	-12.021	0.9245	-0.082836	1475.3
4.79	480	60	NaN	-2.1854	18.49	6.7792	-176.58	20.369	-2.4628	8.1084	-657.97	1149.4	-10.875	816.92	1159.5	56.529	37.955	1	0	-10.261	-16.711	-18.038	-20.067	-1.448	4.1582	18.884	19.975	-11.709	-12.553	0.8458	-0.092252	1475
4.8	481	60	NaN	-2.2219	18.399	6.6686	-176.57	20.381	-2.4612	8.3741	-657.72	1149.2	-10.837	816.93	1159.5	51.627	38.87	1	0	-10.805	-17.264	-18.047	-20.076	-1.4755	4.1781	18.798	19.982	-12.28	-13.085	0.75065	-0.093289	1474.8
4.81	482	60	NaN	-2.3043	18.324	6.6694	-176.55	20.398	-2.4898	8.2747	-657.45	1149.3	-10.897	816.92	1159.5	45.842	37.107	1	0	-11.349	-17.816	-18.056	-20.085	-1.5593	4.1909	18.722	20	-12.908	-13.625	0.66553	-0.084541	1474.5
4.82	483	60	NaN	-2.3544	18.265	6.6885	-176.55	20.384	-2.4729	8.1772	-657.24	1149.4	-10.869	816.97	1159.5	42.218	37.538	1	0	-11.893	-18.368	-18.065	-20.094	-1.6142	4.1882	18.657	19.992	-13.507	-14.18	0.59173	-0.10173	1474.4
4.83	484	60	NaN	-2.3973	18.183	6.6661	-176.55	20.399	-2.5002	8.2089	-657.05	1149.4	-10.91	816.97	1159.5	40.596	37.634	1	0	-12.437	-18.92	-18.074	-20.103	-1.6542	4.1945	18.574	20.009	-14.092	-14.726	0.49989	-0.094179	1474.2
4.84	485	60	NaN	-2.4519	18.062	6.6304	-176.55	20.406	-2.5134	8.2613	-656.88	1149.5	-10.908	816.97	1159.5	41.043	37.509	1	0	-12.982	-19.472	-18.083	-20.112	-1.7067	4.1945	18.45	20.019	-14.688	-15.278	0.36648	-0.092466	1474
4.85	486	60	NaN	-2.514	17.911	6.6019	-176.56	20.402	-2.5066	8.2774	-656.74	1149.7	-10.871	816.99	1159.5	39.301	37.754	1	0	-13.526	-20.025	-18.092	-20.121	-1.7696	4.1887	18.293	20.02	-15.295	-15.836	0.20031	-0.10031	1473.9
4.86	487	60	NaN	-2.5417	17.787	6.6042	-176.55	20.425	-2.5492	8.2384	-656.69	1149.8	-10.992	816.97	1159.5	40.972	37.624	1	0	-14.07	-20.577	-18.101	-20.13	-1.794	4.2023	18.165	20.046	-15.864	-16.374	0.064223	-0.083238	1473.8
4.87	488	60	NaN	-2.6065	17.612	6.6808	-176.55	20.435	-2.4751	7.8927	-656.62	1150.1	-10.811	816.94	1159.5	39.212	37.998	1	0	-14.614	-21.129	-18.11	-20.139	-1.8793	4.1761	17.976	20.071	-16.494	-16.953	-0.13399	-0.067532	1473.7
4.88	489	60	NaN	-2.6381	17.523	6.7346	-176.55	20.443	-2.438	7.6546	-656.6	1150.3	-10.725	816.91	1159.5	39.091	37.293	1	0	-15.159	-21.681	-18.119	-20.148	-1.9235	4.1613	17.879	20.088	-17.082	-17.52	-0.24059	-0.059988	1473.7
4.89	490	60	NaN	-2.6443	17.478	6.7582	-176.55	20.453	-2.4377	7.467	-656.57	1150.5	-10.735	816.9	1159.5	39.946	37.274	1	0	-15.703	-22.233	-18.128	-20.157	-1.9366	4.1558	17.826	20.105	-17.639	-18.078	-0.30259	-0.051447	1473.6
4.9	491	60	NaN	-2.6443	17.418	6.7573	-176.55	20.464	-2.451	7.2267	-656.46	1151	-10.785	816.9	1159.5	40.102	36.75	1	0	-16.247	-22.786	-18.137	-20.166	-1.9439	4.1506	17.75	20.133	-18.191	-18.635	-0.38737	-0.032799	1473.5
4.91	492	60	NaN	-2.6418	17.415	6.73	-176.55	20.469	-2.4589	7.149	-656.42	1151.1	-10.8	816.91	1159.5	38.878	38.101	1	0	-16.791	-23.338	-18.146	-20.174	-1.9438	4.1462	17.74	20.144	-18.735	-19.192	-0.40613	-0.030307	1473.5
4.92	493	60	NaN	-2.6538	17.411	6.6685	-176.55	20.472	-2.4769	7.1258	-656.43	1151.3	-10.855	816.93	1159.5	40.137	37.48	1	0	-17.335	-23.89	-18.155	-20.183	-1.9546	4.1529	17.73	20.153	-19.29	-19.737	-0.42493	-0.030481	1473.5
4.93	494	60	NaN	-2.6588	17.457	6.4519	-176.54	20.473	-2.4976	7.6061	-656.2	1151.3	-10.91	816.94	1159.5	40.041	37.516	1	0	-17.88	-24.442	-18.164	-20.192	-1.9386	4.1793	17.776	20.154	-19.818	-20.263	-0.38811	-0.038598	1473.3
4.94	495	60	NaN	-2.6565	17.534	6.1468	-176.54	20.469	-2.5001	8.387	-655.81	1151.3	-10.914	816.93	1159.6	41.191	37.696	1	0	-18.424	-24.994	-18.173	-20.201	-1.9057	4.2122	17.856	20.147	-20.33	-20.782	-0.3169	-0.054001	1472.9
4.95	496	60	NaN	-2.6704	17.539	6.0636	-176.54	20.455	-2.4355	8.4374	-655.82	1151.4	-10.771	816.94	1159.5	40.7	36.89	1	0	-18.968	-25.546	-18.182	-20.21	-1.9232	4.206	17.853	20.141	-20.891	-21.341	-0.3287	-0.069255	1472.9
4.96	497	60	NaN	-2.727	17.556	5.9477	-176.53	20.452	-2.475	8.4486	-655.9	1151.6	-10.863	816.98	1159.5	39.913	37.392	1	0	-19.512	-26.099	-18.191	-20.219	-1.9758	4.2198	17.862	20.146	-21.488	-21.879	-0.32866	-0.07362	1473
4.97	498	60	NaN	-2.8382	17.548	6.0551	-176.52	20.456	-2.5002	7.6651	-656.3	1152.1	-10.937	816.99	1159.5	39.143	34.984	1	0	-20.057	-26.651	-18.2	-20.228	-2.1148	4.2002	17.838	20.166	-22.171	-22.451	-0.36213	-0.06229	1473.4
4.98	499	60	NaN	-2.944	17.55	6.193	-176.52	20.462	-2.4855	6.8784	-656.68	1152.5	-10.914	816.97	1159.5	40.008	36.573	1	0	-20.601	-27.203	-18.209	-20.237	-2.2522	4.1705	17.823	20.189	-22.853	-23.033	-0.38585	-0.048764	1473.8
4.99	500	60	NaN	-2.9939	17.594	6.1712	-176.53	20.465	-2.4313	6.836	-656.72	1152.6	-10.778	816.95	1159.5	39.712	35.709	1	0	-21.145	-27.755	-18.218	-20.246	-2.3091	4.159	17.86	20.199	-23.454	-23.596	-0.35802	-0.047315	1473.8
5	501	60	NaN	-3.0711	17.659	6.1632	-176.51	20.449	-2.4748	6.7736	-656.78	1152.8	-10.872	817.03	1159.5	39.747	39.109	1	0	-21.689	-28.307	-18.227	-20.255	-2.3852	4.1726	17.918	20.189	-24.074	-24.135	-0.30864	-0.066014	1473.9
5.01	502	60	NaN	-3.1305	17.698	6.1663	-176.49	20.449	-2.5196	6.7156	-656.85	1152.9	-11.015	817.04	1159.5	40.211	37.114	1	0	-22.234	-28.86	-18.236	-20.264	-2.4413	4.195	17.955	20.193	-24.675	-24.665	-0.2811	-0.071367	1474
5.02	503	60	NaN	-3.1898	17.737	6.168	-176.49	20.445	-2.5107	6.687	-656.92	1153	-10.993	817.03	1159.5	40.172	38.251	1	0	-22.778	-29.412	-18.245	-20.273	-2.5025	4.1975	17.99	20.193	-25.28	-25.214	-0.25505	-0.08055	1474.1
5.03	504	60	NaN	-3.2506	17.779	6.171	-176.49	20.434	-2.4783	6.6722	-656.98	1153.1	-10.889	817.02	1159.5	39.786	38.789	1	0	-23.322	-29.964	-18.254	-20.282	-2.568	4.1888	18.026	20.186	-25.89	-25.775	-0.22747	-0.09613	1474.1
5.04	505	60	NaN	-3.3034	17.81	6.191	-176.48	20.427	-2.5339	6.6153	-657.03	1153.2	-11.06	817.07	1159.5	40.85	38.023	1	0	-23.866	-30.516	-18.263	-20.291	-2.6164	4.2106	18.056	20.18	-26.483	-26.306	-0.20706	-0.11072	1474.2
5.05	506	60	NaN	-3.3781	17.853	6.2421	-176.46	20.422	-2.5426	6.4687	-657.07	1153.3	-11.085	817.07	1159.5	39.799	37.589	1	0	-23.761	-30.409	-18.212	-20.24	-2.6958	4.2211	18.096	20.18	-26.457	-26.188	-0.116	-0.059998	1474.3
5.06	507	60	NaN	-3.4427	17.883	6.2868	-176.46	20.406	-2.4763	6.3569	-657.12	1153.4	-10.901	817.07	1159.5	40.841	38.031	1	0	-23.383	-30.026	-18.135	-20.164	-2.772	4.2073	18.119	20.17	-26.155	-25.819	-0.016704	0.0061609	1474.3
5.07	508	60	NaN	-3.489	17.898	6.3152	-176.47	20.385	-2.4409	6.2974	-657.16	1153.5	-10.786	817.09	1159.5	39.943	36.923	1	0	-16.365	-22.905	-17.997	-20.025	-2.8251	4.1967	18.129	20.154	-19.19	-18.709	0.13197	0.12932	1474.4
5.08	509	60	NaN	-3.5156	17.9	6.3219	-176.46	20.369	-2.4957	6.2948	-657.18	1153.6	-10.899	817.15	1159.5	40.312	39.547	1	0	-6.0632	-12.453	-17.828	-19.857	-2.8475	4.2056	18.128	20.141	-8.9107	-8.2471	0.29963	0.28455	1474.4
5.09	510	60	NaN	-3.5492	17.873	6.3102	-176.48	20.378	-2.4167	6.3343	-657.23	1153.7	-10.686	817.1	1159.4	40.39	38.594	1	0	-7.063	-13.467	-17.854	-19.882	-2.8877	4.1781	18.096	20.155	-9.9507	-9.289	0.24147	0.27301	1474.4
5.1	511	60	NaN	-3.5723	17.85	6.3181	-176.47	20.396	-2.4863	6.3144	-657.25	1153.8	-10.864	817.13	1159.5	39.842	36.284	1	0	-8.1474	-14.567	-17.877	-19.905	-2.9047	4.1956	18.071	20.175	-11.052	-10.372	0.19453	0.26967	1474.5
5.11	512	60	NaN	-3.5879	17.822	6.3328	-176.47	20.406	-2.4985	6.283	-657.29	1153.9	-10.889	817.13	1159.5	40.01	36.348	1	0	-9.3764	-15.814	-17.894	-19.922	-2.9206	4.1932	18.04	20.188	-12.297	-11.621	0.14567	0.26561	1474.5
5.12	513	60	NaN	-3.5973	17.784	6.3454	-176.48	20.414	-2.4709	6.2686	-657.34	1154	-10.813	817.12	1159.5	40.155	38.731	1	0	-10.617	-17.073	-17.941	-19.969	-2.9336	4.1801	17.996	20.202	-13.55	-12.893	0.055352	0.23276	1474.6
5.13	514	60	NaN	-3.6017	17.729	6.3449	-176.46	20.444	-2.5508	6.3	-657.4	1154.1	-11.039	817.12	1159.5	41.262	36.283	1	0	-11.866	-18.341	-17.996	-20.024	-2.928	4.2089	17.939	20.234	-14.794	-14.132	-0.05684	0.21009	1474.6
5.14	515	60	NaN	-3.5734	17.674	6.3171	-176.47	20.451	-2.4926	6.4668	-657.42	1154.2	-10.897	817.11	1159.5	40.909	38.46	1	0	-13.177	-19.671	-18.014	-20.043	-2.8987	4.2063	17.878	20.247	-16.076	-15.465	-0.13696	0.2043	1474.6
5.15	516	60	NaN	-3.5572	17.645	6.3164	-176.47	20.448	-2.4781	6.5264	-657.44	1154.3	-10.865	817.13	1159.5	46.189	37.301	1	0	-14.546	-21.059	-18.033	-20.062	-2.8815	4.2076	17.844	20.249	-17.427	-16.852	-0.18948	0.18767	1474.7
5.16	517	60	NaN	-3.5459	17.631	6.3254	-176.46	20.451	-2.4937	6.5476	-657.45	1154.4	-10.914	817.14	1159.5	52.082	35.63	1	0	-18.564	-25.136	-18.068	-20.096	-2.8674	4.2163	17.827	20.255	-21.431	-20.92	-0.2413	0.15922	1474.7
5.17	518	60	NaN	-3.5317	17.624	6.3333	-176.45	20.463	-2.5191	6.5815	-657.45	1154.5	-10.995	817.13	1159.5	42.522	36.92	1	0	-21.359	-27.972	-18.1	-20.128	-2.8488	4.2326	17.818	20.269	-24.207	-23.739	-0.28188	0.14061	1474.7
5.18	519	60	NaN	-3.5088	17.645	6.3602	-176.43	20.441	-2.5239	6.595	-657.4	1154.6	-10.998	817.14	1159.5	42.283	37.997	1	0	-22.118	-28.742	-18.128	-20.157	-2.8252	4.2499	17.833	20.252	-24.943	-24.492	-0.29485	0.095304	1474.7
5.19	520	60	NaN	-3.4899	17.662	6.3702	-176.42	20.426	-2.5356	6.6643	-657.36	1154.7	-11.031	817.17	1159.5	41.141	38.642	1	0	-22.878	-29.513	-18.148	-20.177	-2.8024	4.269	17.846	20.241	-25.68	-25.244	-0.30173	0.064569	1474.6
5.2	521	60	NaN	-3.475	17.67	6.3709	-176.42	20.409	-2.5076	6.7328	-657.34	1154.8	-10.949	817.18	1159.5	39.528	36.453	1	0	-22.259	-28.885	-18.14	-20.168	-2.7879	4.2681	17.852	20.226	-25.047	-24.617	-0.28774	0.057898	1474.6
5.21	522	60	NaN	-3.4612	17.674	6.3758	-176.42	20.394	-2.4791	6.7945	-657.34	1154.8	-10.864	817.18	1159.4	41.278	36.334	1	0	-3.9899	-10.349	-17.815	-19.844	-2.775	4.2625	17.854	20.213	-6.7649	-6.0866	0.039048	0.36943	1474.6
5.22	523	60	NaN	-3.4439	17.68	6.4042	-176.41	20.392	-2.5321	6.861	-657.33	1154.8	-11.013	817.17	1159.4	41.917	38.992	1	0	6.4006	0.19342	-17.632	-19.66	-2.7494	4.2867	17.859	20.213	3.6512	4.4801	0.22765	0.55347	1474.6
5.23	524	60	NaN	-3.4081	17.68	6.4197	-176.4	20.405	-2.5856	7.0522	-657.33	1154.8	-11.168	817.15	1159.5	40.179	38.681	1	0	6.4166	0.20972	-17.634	-19.662	-2.7001	4.3085	17.862	20.224	3.7166	4.5182	0.22774	0.56138	1474.6
5.24	525	60	NaN	-3.3786	17.685	6.4648	-176.41	20.392	-2.5684	7.1637	-657.3	1154.8	-11.105	817.13	1159.5	40.059	35.871	1	0	6.415	0.20805	-17.637	-19.665	-2.6687	4.3	17.865	20.212	3.7463	4.508	0.22837	0.54712	1474.5
5.25	526	60	NaN	-3.3576	17.688	6.5103	-176.42	20.373	-2.5413	7.2071	-657.27	1154.9	-11.016	817.12	1159.4	39.761	35.766	1	0	6.385	0.17765	-17.64	-19.668	-2.6495	4.2851	17.866	20.196	3.7355	4.4628	0.22639	0.52746	1474.5
5.26	527	60	NaN	-3.3365	17.685	6.5472	-176.43	20.36	-2.5371	7.2277	-657.26	1154.9	-11.015	817.11	1159.4	41.594	38.192	1	0	6.3526	0.14478	-17.64	-19.669	-2.6276	4.2807	17.861	20.184	3.725	4.4254	0.22059	0.51501	1474.5
5.27	528	60	NaN	-3.2689	17.663	6.6208	-176.42	20.347	-2.5244	7.3902	-657.24	1154.8	-11.054	817.06	1159.4	41.368	39.178	1	0	6.323	0.11474	-17.641	-19.669	-2.5522	4.2919	17.839	20.17	3.7709	4.4067	0.19854	0.50129	1474.4
5.28	529	60	NaN	-3.2214	17.636	6.6522	-176.41	20.343	-2.5131	7.5319	-657.25	1154.8	-11.076	817.06	1159.4	41.932	38.677	1	0	6.3297	0.1215	-17.641	-19.67	-2.4983	4.3089	17.813	20.166	3.8314	4.4304	0.17224	0.49604	1474.4
5.29	530	60	NaN	-3.1748	17.613	6.675	-176.4	20.352	-2.5098	7.6737	-657.25	1154.8	-11.133	817.03	1159.4	41.936	34.909	1	0	6.7422	0.54007	-17.636	-19.664	-2.4439	4.3323	17.793	20.172	4.2983	4.8724	0.15704	0.50839	1474.4
5.3	531	60	NaN	-3.1173	17.619	6.6192	-176.38	20.359	-2.4856	8.0967	-657.09	1154.6	-11.143	816.98	1159.4	39.277	36.616	1	0	7.6566	1.4678	-17.622	-19.65	-2.3695	4.3632	17.804	20.175	5.2871	5.8311	0.18162	0.5241	1474.2
5.31	532	60	NaN	-3.0388	17.686	6.3887	-176.38	20.343	-2.4016	9.153	-656.6	1154.4	-10.98	816.94	1159.3	40.648	35.616	1	0	7.8005	1.6138	-17.62	-19.648	-2.256	4.4023	17.878	20.15	5.5444	6.0161	0.25885	0.50192	1473.7
5.32	533	60	NaN	-2.9818	17.669	6.4027	-176.36	20.318	-2.3907	9.3439	-656.55	1154.4	-11.039	816.95	1159.3	39.397	37.616	1	0	7.7362	1.5486	-17.62	-19.648	-2.1893	4.4347	17.862	20.125	5.5469	5.9833	0.24168	0.4762	1473.7
5.33	534	60	NaN	-2.9422	17.638	6.4128	-176.33	20.309	-2.3731	9.5264	-656.52	1154.4	-11.05	816.94	1159.3	42.535	37.491	1	0	7.6676	1.4789	-17.619	-19.648	-2.1422	4.4705	17.831	20.115	5.5254	5.9495	0.21189	0.4677	1473.6
5.34	535	60	NaN	-2.9156	17.589	6.4224	-176.3	20.297	-2.3501	9.7045	-656.53	1154.4	-11.024	816.92	1159.3	35.646	36.798	1	0	7.6035	1.414	-17.618	-19.646	-2.1096	4.5067	17.78	20.106	5.4939	5.9207	0.16212	0.45906	1473.6
5.35	536	60	NaN	-2.8972	17.52	6.4265	-176.27	20.277	-2.3339	9.8917	-656.56	1154.4	-11.001	816.92	1159.3	44.861	37.958	1	0	7.5935	1.4039	-17.615	-19.644	-2.0849	4.5428	17.709	20.088	5.5087	5.9466	0.093992	0.44388	1473.6
5.36	537	60	NaN	-2.8792	17.445	6.3988	-176.24	20.259	-2.3689	10.131	-656.62	1154.4	-11.096	816.96	1159.3	23.649	38.869	1	0	7.6394	1.4504	-17.613	-19.642	-2.0539	4.583	17.634	20.069	5.5855	6.0334	0.021082	0.42786	1473.7
5.37	538	60	NaN	-2.86	17.351	6.3986	-176.22	20.25	-2.3799	10.365	-656.7	1154.4	-11.108	816.93	1159.3	54.256	38.481	1	0	7.7521	1.5647	-17.611	-19.64	-2.0251	4.6192	17.539	20.062	5.7269	6.1839	-0.072107	0.42257	1473.8
5.38	539	60	NaN	-2.8325	17.279	6.3969	-176.21	20.227	-2.362	10.578	-656.75	1154.4	-11.021	816.93	1159.2	60.409	37.285	1	0	7.8278	1.6415	-17.61	-19.639	-1.9928	4.6308	17.466	20.04	5.835	6.2723	-0.14445	0.40176	1473.8
5.39	540	60	NaN	-2.7956	17.235	6.4113	-176.21	20.201	-2.3607	10.732	-656.77	1154.4	-10.967	816.94	1159.2	70.396	38.719	1	0	7.8957	1.7104	-17.609	-19.638	-1.9521	4.6365	17.421	20.016	5.9436	6.347	-0.18845	0.37778	1473.9
5.4	541	60	NaN	-2.751	17.221	6.4658	-176.19	20.191	-2.4273	10.789	-656.74	1154.5	-11.097	816.94	1159.2	69.8	42.141	1	0	7.9706	1.7864	-17.609	-19.638	-1.9001	4.6619	17.405	20.008	6.0705	6.4483	-0.20477	0.36968	1473.9
5.41	542	60	NaN	-2.7256	17.237	6.5064	-176.19	20.194	-2.4432	10.782	-656.7	1154.5	-11.109	816.9	1159.2	49.486	39.419	1	0	8.0424	1.8593	-17.609	-19.638	-1.8745	4.6623	17.42	20.011	6.1679	6.5216	-0.18978	0.37305	1473.8
5.42	543	60	NaN	-2.6852	17.268	6.5484	-176.19	20.185	-2.4647	10.786	-656.63	1154.6	-11.12	816.89	1159.2	49.912	40.424	0	0	8.0891	1.9066	-17.608	-19.637	-1.8334	4.6596	17.449	20.004	6.2556	6.5662	-0.15964	0.3667	1473.7
5.43	544	60	NaN	-2.6552	17.291	6.5726	-176.2	20.183	-2.4766	10.799	-656.57	1154.6	-11.109	816.87	1159.2	30.584	39.753	0	0	8.1958	2.0149	-17.607	-19.636	-1.8033	4.6501	17.472	20.003	6.3925	6.665	-0.13535	0.36683	1473.6
5.44	545	60	NaN	-2.638	17.304	6.5797	-176.22	20.189	-2.4837	10.808	-656.53	1154.6	-11.095	816.84	1159.3	43.787	36.769	0	0	8.3722	2.1939	-17.606	-19.635	-1.7864	4.6358	17.486	20.008	6.5858	6.8297	-0.12059	0.37294	1473.5
5.45	546	60	NaN	-2.6039	17.326	6.5999	-176.22	20.174	-2.5239	10.783	-656.49	1154.6	-11.159	816.86	1159.3	36.939	38.09	0	0	8.4481	2.2709	-17.607	-19.635	-1.7507	4.629	17.508	19.992	6.6974	6.8999	-0.09884	0.35695	1473.5
5.46	547	60	NaN	-2.5637	17.338	6.5645	-176.25	20.135	-2.5184	10.907	-656.45	1154.6	-11.078	816.87	1159.2	41.741	37.523	0	0	8.5066	2.3302	-17.607	-19.635	-1.7088	4.6049	17.52	19.954	6.7977	6.9351	-0.087314	0.3185	1473.5
5.47	548	60	NaN	-2.5273	17.351	6.5389	-176.27	20.121	-2.5196	10.978	-656.38	1154.6	-11.041	816.86	1159.3	39.619	38.924	0	0	8.5895	2.4143	-17.605	-19.633	-1.6711	4.586	17.533	19.939	6.9184	7.0004	-0.071782	0.30515	1473.4
5.48	549	60	NaN	-2.5013	17.361	6.5242	-176.28	20.111	-2.5179	10.99	-656.31	1154.6	-11.009	816.85	1159.3	41.293	37.869	0	0	8.6668	2.4928	-17.604	-19.632	-1.6458	4.5712	17.545	19.927	7.021	7.0639	-0.058981	0.29509	1473.3
5.49	550	60	NaN	-2.4902	17.366	6.5128	-176.29	20.079	-2.5032	10.963	-656.24	1154.6	-10.937	816.89	1159.3	42.672	37.619	0	0	8.7389	2.566	-17.603	-19.631	-1.6385	4.5575	17.548	19.897	7.1004	7.1235	-0.054667	0.26558	1473.3
5.5	551	60	NaN	-2.4826	17.36	6.4974	-176.29	20.085	-2.5655	10.935	-656.19	1154.6	-11.072	816.9	1159.3	40.121	37.983	0	0	8.7552	2.5825	-17.601	-19.63	-1.6267	4.5663	17.544	19.901	7.1285	7.1487	-0.056924	0.2718	1473.3
5.51	552	60	NaN	-2.4727	17.347	6.4898	-176.29	20.085	-2.556	10.932	-656.17	1154.6	-11.019	816.89	1159.3	40.201	37.593	0	0	8.7085	2.5351	-17.598	-19.626	-1.619	4.5591	17.532	19.901	7.0895	7.0942	-0.066267	0.27413	1473.2
5.52	553	60	NaN	-2.4618	17.328	6.4614	-176.29	20.081	-2.5684	10.96	-656.12	1154.5	-11.006	816.9	1159.3	41.465	38.489	0	0	8.7553	2.5826	-17.594	-19.623	-1.6075	4.5631	17.514	19.895	7.1478	7.1457	-0.080145	0.27231	1473.2
5.53	554	60	NaN	-2.4508	17.311	6.4235	-176.28	20.08	-2.6089	10.966	-656.01	1154.5	-11.051	816.94	1159.3	40.405	35.528	0	0	8.8123	2.6405	-17.591	-19.619	-1.5945	4.5774	17.499	19.891	7.2179	7.2179	-0.091627	0.27226	1473.1
5.54	555	60	NaN	-2.441	17.313	6.4361	-176.28	20.093	-2.5956	10.809	-655.85	1154.5	-10.957	816.9	1159.3	40.798	36.742	0	0	8.8257	2.654	-17.586	-19.615	-1.5943	4.5712	17.501	19.905	7.2314	7.2252	-0.084858	0.29015	1472.9
5.55	556	60	NaN	-2.4461	17.309	6.4489	-176.26	20.109	-2.6216	10.665	-655.75	1154.5	-11.012	816.89	1159.3	40.291	37.906	0	0	8.8814	2.7105	-17.582	-19.61	-1.6028	4.5877	17.498	19.92	7.2785	7.2982	-0.084087	0.3101	1472.8
5.56	557	60	NaN	-2.4393	17.285	6.442	-176.23	20.117	-2.6619	10.526	-655.62	1154.4	-11.11	816.89	1159.3	41.584	37.365	0	0	8.9743	2.8048	-17.578	-19.606	-1.5975	4.6128	17.476	19.926	7.3768	7.4176	-0.10174	0.32013	1472.7
5.57	558	60	NaN	-2.4264	17.248	6.4177	-176.22	20.109	-2.6651	10.432	-655.49	1154.4	-11.098	816.9	1159.3	41.513	38.175	0	0	9.0419	2.8734	-17.575	-19.603	-1.5887	4.6213	17.441	19.916	7.4532	7.4947	-0.13347	0.31233	1472.6
5.58	559	60	NaN	-2.4154	17.208	6.3813	-176.23	20.082	-2.6015	10.411	-655.41	1154.3	-10.889	816.89	1159.3	39.707	37.338	0	0	9.1062	2.9386	-17.572	-19.601	-1.5866	4.5981	17.402	19.888	7.5196	7.5367	-0.1707	0.28727	1472.5
5.59	560	60	NaN	-2.4058	17.165	6.3408	-176.22	20.08	-2.6239	10.383	-655.32	1154.2	-10.959	816.88	1159.3	41.656	38.598	0	0	9.1946	3.0283	-17.568	-19.596	-1.5753	4.6138	17.362	19.883	7.6193	7.6421	-0.2057	0.28728	1472.4
5.6	561	60	NaN	-2.3829	17.109	6.2885	-176.21	20.049	-2.6285	10.241	-655.1	1154.1	-10.979	816.85	1159.3	41.587	38.551	0	0	9.2727	3.1076	-17.561	-19.59	-1.5569	4.6154	17.311	19.846	7.7158	7.723	-0.25039	0.25643	1472.1
5.61	562	60	NaN	-2.3956	17.021	6.4058	-176.22	20.016	-2.6209	9.5698	-655.1	1154	-10.942	816.8	1159.3	41.925	36.123	0	0	9.286	3.1211	-17.55	-19.579	-1.5972	4.5823	17.225	19.812	7.6889	7.7034	-0.32506	0.23337	1472.1
5.62	563	60	NaN	-2.4341	16.931	6.62	-176.22	19.991	-2.6211	8.6559	-655.25	1154	-10.917	816.75	1159.3	40.769	37.55	0	0	9.2981	3.1334	-17.545	-19.573	-1.6723	4.5383	17.134	19.788	7.6259	7.6717	-0.41095	0.21427	1472.1
5.63	564	60	NaN	-2.4393	16.912	6.6311	-176.21	19.97	-2.6692	8.4619	-655.1	1153.9	-11.062	816.73	1159.3	41.408	36.47	0	0	9.3092	3.1446	-17.545	-19.573	-1.6793	4.5528	17.121	19.762	7.6299	7.6973	-0.42376	0.1886	1472
5.64	565	60	NaN	-2.4341	16.877	6.6155	-176.22	19.932	-2.6199	8.3597	-654.96	1153.7	-10.89	816.69	1159.2	42.397	35.64	0	0	9.3202	3.1558	-17.544	-19.573	-1.6847	4.5271	17.092	19.717	7.6356	7.6829	-0.45249	0.14463	1471.8
5.65	566	60	NaN	-2.4288	16.777	6.558	-176.22	19.876	-2.5981	8.2767	-654.83	1153.2	-10.802	816.67	1159.2	42.206	37.182	0	0	9.3313	3.167	-17.544	-19.572	-1.686	4.5248	17.007	19.646	7.6453	7.6918	-0.53626	0.073471	1471.6
5.66	567	60	NaN	-2.4306	16.672	6.5005	-176.2	19.834	-2.6178	8.1844	-654.75	1152.7	-10.842	816.66	1159.1	41.551	37.292	0	0	9.3423	3.1782	-17.543	-19.572	-1.6898	4.5393	16.921	19.585	7.6525	7.7175	-0.62222	0.013349	1471.5
5.67	568	60	NaN	-2.4442	16.612	6.4693	-176.19	19.827	-2.6663	8.0688	-654.71	1152.3	-10.973	816.63	1159.1	40.417	35.857	0	0	9.3534	3.1895	-17.543	-19.571	-1.7027	4.5555	16.877	19.562	7.6507	7.7449	-0.66634	-0.0093694	1471.5
5.68	569	60	NaN	-2.4642	16.575	6.3959	-176.2	19.824	-2.617	7.9765	-654.56	1151.7	-10.787	816.53	1159.1	40.666	35.735	0	0	9.3645	3.2007	-17.542	-19.571	-1.7334	4.527	16.862	19.537	7.631	7.7277	-0.68076	-0.033627	1471.2
5.69	570	60	NaN	-2.4787	16.578	6.3856	-176.19	19.823	-2.6473	7.8478	-654.46	1151.5	-10.883	816.51	1159.1	39.61	37.55	0	0	9.3755	3.2119	-17.542	-19.57	-1.7491	4.5424	16.876	19.526	7.6264	7.7543	-0.66648	-0.044808	1471.1
5.7	571	60	NaN	-2.4942	16.636	6.3848	-176.18	19.82	-2.6736	7.6016	-654.17	1151	-10.95	816.47	1159.1	40.186	37.896	0	0	9.3866	3.2231	-17.542	-19.57	-1.7714	4.547	16.953	19.503	7.6151	7.7701	-0.58883	-0.066676	1470.8
5.71	572	60	NaN	-2.5062	16.716	6.373	-176.18	19.809	-2.6752	7.3332	-653.78	1150.3	-10.923	816.42	1159.1	41.663	37.25	0	0	9.3976	3.2343	-17.541	-19.57	-1.7947	4.5337	17.06	19.465	7.6029	7.768	-0.48165	-0.10453	1470.3
5.72	573	60	NaN	-2.503	16.751	6.3387	-176.19	19.774	-2.6567	7.2676	-653.57	1149.8	-10.847	816.43	1159.1	42.575	39	0	0	9.4087	3.2455	-17.541	-19.569	-1.7969	4.5181	17.112	19.414	7.6117	7.7637	-0.42905	-0.1554	1470.1
5.73	574	60	NaN	-2.5074	16.768	6.3431	-176.18	19.778	-2.6422	7.169	-653.48	1149.6	-10.839	816.41	1159.1	40.635	37.67	0	0	9.4197	3.2567	-17.54	-19.569	-1.8054	4.5234	17.137	19.409	7.6143	7.7801	-0.40284	-0.16008	1470
5.74	575	60	NaN	-2.4892	16.776	6.3497	-176.19	19.755	-2.6228	6.9422	-653.26	1149	-10.73	816.39	1159	40.769	36.493	0	0	9.4308	3.268	-17.54	-19.568	-1.8002	4.4972	17.167	19.365	7.6305	7.7652	-0.37289	-0.20364	1469.8
5.75	576	60	NaN	-2.4664	16.776	6.3795	-176.21	19.73	-2.5885	6.6458	-653.03	1148.5	-10.581	816.36	1159	39.384	36.836	0	0	9.4418	3.2792	-17.539	-19.568	-1.7947	4.464	17.186	19.32	7.6472	7.7431	-0.35341	-0.24765	1469.5
5.76	577	60	NaN	-2.4459	16.77	6.4346	-176.21	19.722	-2.546	6.3677	-652.85	1148.2	-10.466	816.31	1159	39.495	37.045	0	0	9.4529	3.2904	-17.539	-19.567	-1.7894	4.445	17.188	19.303	7.6635	7.7354	-0.35063	-0.26451	1469.3
5.77	578	60	NaN	-2.3873	16.776	6.4431	-176.2	19.724	-2.5705	6.343	-652.62	1148.2	-10.505	816.28	1159	39.34	36.005	0	0	9.4639	3.3016	-17.539	-19.567	-1.7302	4.4552	17.198	19.302	7.7338	7.7568	-0.34014	-0.26517	1469
5.78	579	60	NaN	-2.3363	16.782	6.5482	-176.19	19.711	-2.5815	6.053	-652.4	1148.3	-10.491	816.3	1159	40.338	35.938	0	0	9.475	3.3128	-17.538	-19.567	-1.6909	4.4511	17.197	19.296	7.7841	7.7639	-0.34153	-0.27066	1468.8
5.79	580	60	NaN	-2.3001	16.785	6.6453	-176.19	19.709	-2.5873	5.7649	-652.22	1148.6	-10.484	816.3	1159	39.375	37.21	0	0	9.486	3.324	-17.538	-19.566	-1.6661	4.4471	17.19	19.303	7.8199	7.7712	-0.34756	-0.263	1468.6
5.8	581	60	NaN	-2.2673	16.779	6.7056	-176.18	19.718	-2.5866	5.5523	-652.05	1148.9	-10.46	816.27	1159	38.487	38.286	0	0	9.4971	3.3353	-17.537	-19.566	-1.6425	4.4421	17.172	19.325	7.8546	7.7773	-0.36506	-0.24041	1468.4
5.81	582	60	NaN	-2.2164	16.756	6.7225	-176.19	19.731	-2.5748	5.4335	-651.87	1149.4	-10.365	816.24	1159	41.696	37.62	0	0	9.5082	3.3465	-17.537	-19.565	-1.5998	4.4289	17.13	19.358	7.9083	7.7754	-0.40703	-0.20742	1468.2
5.82	583	60	NaN	-2.1827	16.715	6.6543	-176.17	19.744	-2.6178	5.5682	-651.78	1149.7	-10.474	816.25	1159	39.97	37.809	0	0	9.5192	3.3577	-17.536	-19.565	-1.5566	4.4537	17.076	19.384	7.9626	7.8114	-0.46056	-0.18103	1468.1
5.83	584	60	NaN	-2.1576	16.631	6.5856	-176.18	19.744	-2.6125	5.6821	-651.76	1150.2	-10.413	816.26	1159	40.515	37.452	0	0	9.5303	3.3689	-17.536	-19.564	-1.5294	4.4481	16.971	19.404	8.0008	7.817	-0.56495	-0.16041	1468.1
5.84	585	60	NaN	-2.1485	16.56	6.5471	-176.18	19.756	-2.6175	5.7141	-651.77	1150.6	-10.401	816.25	1158.9	39.423	37.546	0	0	9.5413	3.3801	-17.536	-19.564	-1.5196	4.4484	16.884	19.432	8.0217	7.8285	-0.65119	-0.1324	1468.1
5.85	586	60	NaN	-2.1587	16.522	6.5395	-176.17	19.784	-2.6541	5.6587	-651.78	1150.9	-10.513	816.22	1159	40.242	37.849	0	0	9.5524	3.3913	-17.535	-19.564	-1.5275	4.4655	16.837	19.469	8.0249	7.8568	-0.69768	-0.094501	1468.1
5.86	587	60	NaN	-2.1831	16.447	6.4802	-176.19	19.774	-2.6512	5.6529	-651.77	1151.7	-10.455	816.27	1159	38.955	37.401	0	0	9.5634	3.4026	-17.535	-19.563	-1.5545	4.4428	16.731	19.491	8.009	7.8453	-0.80371	-0.072549	1468.1
5.87	588	60	NaN	-2.2035	16.395	6.4736	-176.19	19.781	-2.6379	5.5923	-651.83	1152	-10.41	816.26	1159	40.415	37.578	0	0	9.5745	3.4138	-17.534	-19.563	-1.579	4.4311	16.665	19.511	7.9955	7.8448	-0.869	-0.051852	1468.2
5.88	589	60	NaN	-2.224	16.33	6.4661	-176.2	19.784	-2.6349	5.5688	-651.97	1152.3	-10.387	816.26	1159	39.322	37.455	0	0	9.5855	3.425	-17.534	-19.562	-1.6014	4.4211	16.589	19.524	7.9841	7.8461	-0.94471	-0.03788	1468.3
5.89	590	60	NaN	-2.2458	16.253	6.4518	-176.21	19.787	-2.6323	5.5817	-652.18	1152.5	-10.369	816.27	1159	41.329	37.327	0	0	9.5966	3.4362	-17.533	-19.562	-1.6235	4.4137	16.506	19.534	7.9731	7.8499	-1.0272	-0.027578	1468.6
5.9	591	60	NaN	-2.2696	16.183	6.4363	-176.21	19.8	-2.6116	5.6039	-652.46	1152.5	-10.335	816.23	1159.1	38.876	36.671	0	0	9.6076	3.4474	-17.533	-19.561	-1.6478	4.4122	16.437	19.546	7.9599	7.8596	-1.0962	-0.015802	1468.8
5.91	592	60	NaN	-2.2977	16.191	6.4305	-176.21	19.782	-2.6301	5.6038	-652.67	1152.4	-10.378	816.32	1159.1	38.22	36.91	0	0	9.6187	3.4586	-17.533	-19.561	-1.6743	4.4171	16.452	19.52	7.9444	7.8757	-1.0802	-0.04061	1469.1
5.92	593	60	NaN	-2.3354	16.272	6.4733	-176.2	19.77	-2.6198	5.4685	-652.81	1152.2	-10.339	816.35	1159.1	40.783	40.793	0	0	9.6298	3.4698	-17.532	-19.561	-1.719	4.412	16.543	19.498	7.9108	7.8818	-0.98913	-0.062132	1469.3
5.93	594	60	NaN	-2.3721	16.369	6.5089	-176.2	19.769	-2.6299	5.3609	-652.92	1151.9	-10.357	816.36	1159.2	39.921	37.862	0	0	9.6408	3.4811	-17.532	-19.56	-1.7592	4.4125	16.652	19.486	7.8816	7.8936	-0.8798	-0.074456	1469.4
5.94	595	60	NaN	-2.4055	16.463	6.5148	-176.2	19.772	-2.6776	5.3375	-653	1151.6	-10.463	816.38	1159.2	38.652	38.742	0	0	9.6519	3.4923	-17.531	-19.56	-1.7895	4.4184	16.761	19.475	7.8624	7.9107	-0.77061	-0.085018	1469.5
5.95	596	60	NaN	-2.4496	16.599	6.5182	-176.22	19.744	-2.7277	5.2824	-653.1	1151.1	-10.48	816.45	1159.3	39.836	38.426	0	0	9.6629	3.5035	-17.531	-19.559	-1.8351	4.396	16.917	19.426	7.8278	7.8995	-0.6138	-0.1333	1469.7
5.96	597	60	NaN	-2.5183	16.731	6.4944	-176.22	19.71	-2.7164	5.3218	-653.22	1150.5	-10.457	816.48	1159.2	39.064	37.402	0	0	9.674	3.5147	-17.53	-19.559	-1.9032	4.3905	17.072	19.369	7.7707	7.9052	-0.45846	-0.19005	1469.8
5.97	598	60	NaN	-2.5737	16.84	6.5022	-176.25	19.681	-2.702	5.2947	-653.31	1150	-10.347	816.49	1159.2	39.085	38.257	0	0	9.685	3.5259	-17.53	-19.558	-1.964	4.3642	17.2	19.321	7.721	7.8901	-0.3301	-0.237	1469.9
5.98	599	60	NaN	-2.6026	16.945	6.4353	-176.26	19.666	-2.7109	5.5464	-653.22	1149.6	-10.287	816.48	1159.2	39.125	37.735	0	0	9.6961	3.5371	-17.53	-19.558	-1.9854	4.3527	17.321	19.29	7.7107	7.8899	-0.2085	-0.26824	1469.8
5.99	600	60	NaN	-2.6015	17.067	6.1891	-176.26	19.67	-2.7608	6.41	-652.84	1149.1	-10.431	816.48	1159.3	38.472	36.262	0	0	9.7071	3.5484	-17.529	-19.558	-1.9449	4.3985	17.463	19.274	7.7623	7.9469	-0.066005	-0.28401	1469.5
6	601	60	NaN	-2.6793	17.164	6.4721	-176.28	19.614	-2.7807	5.5953	-653.25	1148.6	-10.414	816.54	1159.2	41.459	40.225	0	0	9.7182	3.5596	-17.529	-19.557	-2.0552	4.3427	17.579	19.199	7.663	7.9023	0.050481	-0.35821	1469.9
6.01	602	60	NaN	-2.732	17.258	6.6067	-176.29	19.573	-2.7843	5.3026	-653.36	1148.2	-10.404	816.58	1159.2	40.588	39.908	0	0	9.7292	3.5708	-17.528	-19.557	-2.1198	4.3201	17.688	19.143	7.6094	7.8909	0.15987	-0.41355	1470.1
6.02	603	60	NaN	-2.7607	17.358	6.5244	-176.3	19.548	-2.7651	5.7113	-653.17	1147.8	-10.335	816.58	1159.2	39.902	39.341	0	0	9.7403	3.582	-17.528	-19.556	-2.1352	4.3223	17.802	19.104	7.6051	7.9043	0.2739	-0.45202	1469.9
6.03	604	60	NaN	-2.7747	17.427	6.3624	-176.31	19.547	-2.7467	6.3462	-652.94	1147.5	-10.28	816.55	1159.2	39.333	40.25	0	0	9.7513	3.5932	-17.527	-19.556	-2.1264	4.3377	17.883	19.091	7.6249	7.931	0.35548	-0.4652	1469.6
6.04	605	60	NaN	-2.8004	17.346	6.6422	-176.28	19.585	-2.8119	5.4815	-653.44	1147.6	-10.551	816.46	1159.2	38.958	39.131	0	0	9.7624	3.6044	-17.527	-19.555	-2.1755	4.3434	17.798	19.132	7.5869	7.9479	0.27129	-0.42318	1470
6.05	606	60	NaN	-2.8092	17.309	6.6445	-176.29	19.586	-2.7216	5.5616	-653.53	1147.7	-10.381	816.41	1159.1	40.981	39.602	0	0	9.7735	3.6157	-17.527	-19.555	-2.1878	4.3277	17.755	19.139	7.5857	7.9433	0.22883	-0.41607	1470.1
6.06	607	60	NaN	-2.7922	17.331	6.4231	-176.3	19.593	-2.6903	6.4098	-653.21	1147.6	-10.371	816.37	1159.1	39.404	38.718	0	0	9.7845	3.6269	-17.526	-19.555	-2.1379	4.358	17.777	19.148	7.6466	7.9848	0.25081	-0.40702	1469.7
6.07	608	60	NaN	-2.7685	17.354	6.1997	-176.29	19.609	-2.6952	7.2628	-652.86	1147.7	-10.462	816.32	1159.1	38.969	38.585	0	0	9.7956	3.6381	-17.526	-19.554	-2.0773	4.3997	17.8	19.163	7.7183	8.0378	0.27396	-0.39079	1469.3
6.08	609	60	NaN	-2.7605	17.309	6.2094	-176.29	19.626	-2.6842	7.3112	-652.88	1147.8	-10.511	816.25	1159.1	37.665	38.869	0	0	9.8066	3.6493	-17.525	-19.554	-2.0655	4.4061	17.748	19.187	7.7411	8.0554	0.22263	-0.36707	1469.3
6.09	610	60	NaN	-2.7755	17.137	6.4886	-176.3	19.627	-2.6488	6.4571	-653.41	1148.3	-10.489	816.19	1159.1	38.961	38.329	0	0	9.8177	3.6605	-17.525	-19.553	-2.1148	4.3597	17.557	19.208	7.7029	8.0202	0.031709	-0.34566	1469.7
6.1	611	60	NaN	-2.7604	17.042	6.5492	-176.3	19.628	-2.6422	6.3541	-653.58	1148.5	-10.55	816.16	1159.1	41.252	38.555	0	0	9.8287	3.6717	-17.524	-19.553	-2.1015	4.3623	17.454	19.216	7.7273	8.0341	-0.070044	-0.33713	1469.9
6.11	612	60	NaN	-2.736	16.967	6.5365	-176.3	19.615	-2.6161	6.5114	-653.66	1148.6	-10.53	816.14	1159.1	40.794	38.186	0	0	9.8398	3.683	-17.524	-19.552	-2.0717	4.3621	17.376	19.206	7.7681	8.045	-0.14799	-0.34653	1469.9
6.12	613	60	NaN	-2.7127	16.894	6.5248	-176.31	19.589	-2.5774	6.7018	-653.78	1148.7	-10.467	816.1	1159.1	40.902	39.181	0	0	9.8508	3.6942	-17.524	-19.552	-2.0435	4.3574	17.299	19.184	7.8073	8.0515	-0.22428	-0.36818	1470
6.13	614	60	NaN	-2.6969	16.829	6.5607	-176.28	19.573	-2.5925	6.8288	-653.93	1148.8	-10.624	816	1159.1	39.692	37.867	0	0	9.8619	3.7054	-17.523	-19.552	-2.0166	4.397	17.233	19.169	7.8453	8.1024	-0.29051	-0.38213	1470.1
6.14	615	60	NaN	-2.687	16.822	6.5938	-176.27	19.566	-2.603	6.8571	-653.99	1148.8	-10.69	815.99	1159.1	41.944	36.56	0	0	9.8729	3.7166	-17.523	-19.551	-2.0031	4.4144	17.225	19.163	7.8698	8.131	-0.29793	-0.38815	1470.1
6.15	616	60	NaN	-2.6805	16.828	6.6283	-176.26	19.555	-2.561	6.8831	-654.02	1148.8	-10.609	815.97	1159.1	39.263	37.905	0	0	9.884	3.7278	-17.522	-19.551	-1.9988	4.4172	17.23	19.153	7.8852	8.145	-0.29227	-0.39802	1470.1
6.16	617	60	NaN	-2.6689	16.831	6.6425	-176.26	19.545	-2.5188	6.9918	-654.06	1148.8	-10.532	815.95	1159.1	40.492	37.58	0	0	9.8951	3.739	-17.522	-19.55	-1.9859	4.4269	17.234	19.142	7.9091	8.1659	-0.28761	-0.40783	1470.1
6.17	618	60	NaN	-2.6453	16.823	6.6244	-176.23	19.546	-2.527	7.2373	-654.13	1148.7	-10.601	815.94	1159.1	38.679	38.258	0	0	9.9061	3.7502	-17.521	-19.55	-1.95	4.4619	17.23	19.138	7.9561	8.2121	-0.29144	-0.41176	1470.2
6.18	619	60	NaN	-2.6157	16.826	6.65	-176.2	19.567	-2.5655	7.4773	-654.25	1148.5	-10.778	815.93	1159.2	41.11	38.489	0	0	9.9172	3.7615	-17.521	-19.549	-1.9043	4.5162	17.241	19.152	8.0128	8.2777	-0.28052	-0.39753	1470.3
6.19	620	60	NaN	-2.5902	16.831	6.7109	-176.17	19.569	-2.5351	7.6504	-654.37	1148.4	-10.743	815.92	1159.1	41.024	37.148	0	0	9.9282	3.7727	-17.521	-19.549	-1.8735	4.546	17.249	19.151	8.0547	8.3186	-0.27156	-0.39767	1470.4
6.2	621	60	NaN	-2.5682	16.839	6.7682	-176.15	19.583	-2.5304	7.8039	-654.47	1148.3	-10.775	815.9	1159.1	40.521	38.245	0	0	9.9393	3.7839	-17.52	-19.549	-1.8443	4.5739	17.26	19.162	8.095	8.3578	-0.26026	-0.3863	1470.5
6.21	622	60	NaN	-2.5455	16.848	6.8227	-176.13	19.606	-2.5431	7.9729	-654.57	1148.3	-10.85	815.88	1159.1	40.402	37.874	0	0	9.9503	3.7951	-17.52	-19.548	-1.8121	4.6013	17.271	19.183	8.1382	8.3964	-0.24854	-0.36553	1470.6
6.22	623	60	NaN	-2.5133	16.853	6.9046	-176.12	19.612	-2.4869	8.2006	-654.72	1148.2	-10.717	815.86	1159.1	39.823	36.402	0	0	9.9618	3.8067	-17.519	-19.547	-1.7763	4.6147	17.276	19.189	8.1854	8.4214	-0.24323	-0.35843	1470.7
6.23	624	60	NaN	-2.4888	16.852	6.9684	-176.12	19.606	-2.4457	8.342	-654.81	1148.3	-10.628	815.86	1159.1	40.484	37.273	0	0	9.9782	3.8234	-17.512	-19.54	-1.7499	4.6142	17.272	19.185	8.2284	8.4377	-0.23954	-0.35503	1470.8
6.24	625	60	NaN	-2.4548	16.844	7.0678	-176.11	19.616	-2.446	8.5038	-654.96	1148.4	-10.666	815.85	1159.1	40.308	37.236	0	0	9.9947	3.8401	-17.505	-19.533	-1.708	4.6325	17.26	19.201	8.2867	8.4727	-0.24502	-0.33251	1471
6.25	626	60	NaN	-2.4261	16.839	7.155	-176.1	19.624	-2.4501	8.6277	-655.08	1148.5	-10.704	815.84	1159.1	40.262	39.607	0	0	10.011	3.8569	-17.498	-19.526	-1.6731	4.6483	17.249	19.213	8.3381	8.5051	-0.24863	-0.31313	1471.1
6.26	627	60	NaN	-2.4092	16.841	7.2051	-176.11	19.612	-2.4325	8.6839	-655.13	1148.7	-10.658	815.86	1159	41.773	36.931	0	0	10.028	3.8736	-17.491	-19.519	-1.6559	4.6466	17.245	19.208	8.3718	8.5202	-0.24572	-0.31144	1471.1
6.27	628	60	NaN	-2.3592	16.825	7.3351	-176.1	19.61	-2.4414	8.8215	-655.27	1149	-10.709	815.87	1159	37.045	38.177	0	0	10.044	3.8903	-17.484	-19.512	-1.5986	4.6556	17.216	19.219	8.4455	8.5459	-0.26799	-0.29305	1471.3
6.28	629	60	NaN	-2.32	16.777	7.5467	-176.1	19.616	-2.4267	8.7824	-655.59	1149.6	-10.711	815.82	1159	40.069	37.767	0	0	10.061	3.907	-17.477	-19.505	-1.561	4.6569	17.143	19.25	8.4996	8.5639	-0.33419	-0.25508	1471.6
6.29	630	60	NaN	-2.2949	16.719	7.7259	-176.1	19.615	-2.4036	8.694	-655.94	1150.2	-10.69	815.79	1159	39.871	39.015	0	0	10.07	3.9165	-17.471	-19.499	-1.5403	4.6569	17.062	19.272	8.5297	8.5734	-0.40835	-0.22687	1471.9
6.3	631	60	NaN	-2.281	16.672	7.835	-176.09	19.605	-2.3871	8.6376	-656.24	1150.6	-10.687	815.78	1159	38.164	37.114	0	0	10.003	3.8489	-17.471	-19.499	-1.5289	4.662	16.997	19.28	8.4744	8.511	-0.47372	-0.21883	1472.2
6.31	632	60	NaN	-2.2713	16.658	7.8637	-176.08	19.593	-2.3975	8.701	-656.4	1151	-10.765	815.8	1159	39.786	37.249	0	0	9.9559	3.8007	-17.471	-19.499	-1.5137	4.6803	16.97	19.281	8.4421	8.481	-0.50084	-0.21847	1472.3
6.32	633	60	NaN	-2.2472	16.645	7.888	-176.06	19.593	-2.4062	8.811	-656.61	1151.3	-10.836	815.78	1159	38.395	37.284	0	0	9.9326	3.7771	-17.471	-19.5	-1.4827	4.7064	16.943	19.295	8.4499	8.4835	-0.52808	-0.20506	1472.5
6.33	634	60	NaN	-2.226	16.67	7.9361	-176.05	19.566	-2.3613	8.7752	-656.77	1151.7	-10.744	815.77	1159	39.876	37.582	0	0	9.7805	3.6228	-17.473	-19.502	-1.4665	4.7091	16.954	19.282	8.314	8.332	-0.5189	-0.21981	1472.7
6.34	635	60	NaN	-2.2122	16.706	7.9957	-176.04	19.54	-2.325	8.6265	-656.89	1151.9	-10.67	815.77	1159	39.798	36.18	0	0	9.6033	3.443	-17.475	-19.503	-1.4614	4.7096	16.98	19.266	8.1419	8.1526	-0.49487	-0.23709	1472.8
6.35	636	60	NaN	-2.202	16.735	8.0505	-176.02	19.532	-2.3354	8.4183	-657	1152	-10.725	815.76	1159	39.349	36.559	0	0	9.4803	3.3182	-17.475	-19.504	-1.4573	4.7206	17.005	19.262	8.023	8.0388	-0.47022	-0.24211	1472.9
6.36	637	60	NaN	-2.1588	16.771	8.0654	-176.01	19.509	-2.3516	8.274	-657.12	1152.1	-10.787	815.78	1159	40.761	37.511	0	0	9.3586	3.1947	-17.476	-19.504	-1.4173	4.7265	17.04	19.24	7.9412	7.9212	-0.43564	-0.26448	1473
6.37	638	60	NaN	-2.1351	16.785	8.0573	-176.01	19.485	-2.3289	8.1405	-657.23	1152.1	-10.716	815.81	1159	40.554	37.811	0	0	9.2487	3.0833	-17.476	-19.504	-1.4017	4.7241	17.056	19.214	7.8471	7.8073	-0.41988	-0.29017	1473.2
6.38	639	60	NaN	-2.1237	16.789	8.0167	-176	19.468	-2.2957	7.9869	-657.36	1151.9	-10.615	815.79	1159.1	40.021	37.971	0	0	9.0419	2.8734	-17.475	-19.503	-1.4003	4.7246	17.066	19.191	7.6417	7.598	-0.40878	-0.31269	1473.3
6.39	640	60	NaN	-2.1265	16.786	7.9559	-175.99	19.454	-2.2675	7.8161	-657.5	1151.7	-10.523	815.77	1159.1	39.366	39.957	0	0	8.7153	2.5421	-17.473	-19.501	-1.4134	4.7266	17.072	19.169	7.302	7.2687	-0.40108	-0.33273	1473.4
6.4	641	60	NaN	-2.1483	16.777	7.8988	-175.98	19.437	-2.2587	7.6447	-657.63	1151.5	-10.468	815.8	1159.1	40.674	37.436	0	0	8.5575	2.3819	-17.472	-19.501	-1.444	4.7238	17.07	19.144	7.1135	7.1057	-0.40255	-0.35686	1473.6
6.41	642	2.5	NaN	-2.2011	16.807	7.758	-175.93	19.434	-2.3462	7.36	-657.74	1151.2	-10.7	815.88	1159.2	39.484	36.89	0	0	8.4321	2.2547	-17.473	-19.501	-1.4989	4.7754	17.117	19.123	6.9332	7.0301	-0.35605	-0.37802	1473.7
6.42	643	2.5	NaN	-2.2094	16.9	7.5125	-175.93	19.404	-2.3048	7.8064	-657.38	1150.8	-10.514	815.92	1159.1	39.084	36.502	0	0	8.2592	2.0792	-17.476	-19.504	-1.497	4.7793	17.223	19.081	6.7622	6.8585	-0.25258	-0.4228	1473.4
6.43	644	2.5	NaN	-2.2757	16.957	7.5968	-175.93	19.4	-2.3191	7.0415	-657.42	1150.7	-10.494	815.94	1159.1	39.964	37.192	0	0	8.0901	1.9076	-17.478	-19.507	-1.5938	4.7538	17.282	19.075	6.4962	6.6614	-0.19616	-0.43136	1473.5
6.44	645	2.5	NaN	-2.359	17.014	7.7521	-175.92	19.401	-2.3616	5.9757	-657.52	1150.8	-10.561	815.99	1159.1	39.853	36.968	0	0	7.9247	1.7398	-17.48	-19.509	-1.716	4.7259	17.338	19.077	6.2086	6.4657	-0.14218	-0.43206	1473.6
6.45	646	2.5	NaN	-2.4227	17.102	7.7533	-175.91	19.388	-2.4054	5.4097	-657.36	1150.7	-10.637	816.1	1159.1	39.06	39.684	0	0	7.7634	1.5762	-17.483	-19.511	-1.7987	4.7177	17.428	19.062	5.9647	6.294	-0.054565	-0.44939	1473.6
6.46	647	2.5	NaN	-2.4648	17.143	7.7432	-175.92	19.385	-2.4029	5.0343	-657.26	1150.8	-10.586	816.11	1159.1	40.543	36.714	0	0	7.6072	1.4177	-17.485	-19.514	-1.8573	4.6842	17.467	19.061	5.7499	6.1019	-0.018191	-0.45304	1473.5
6.47	648	2.5	NaN	-2.5125	17.142	7.6588	-175.94	19.356	-2.4047	4.7181	-657.18	1150.8	-10.558	816.21	1159.1	38.648	36.908	0	0	7.4801	1.2888	-17.488	-19.517	-1.9184	4.653	17.464	19.034	5.5617	5.9418	-0.02423	-0.48304	1473.5
6.48	649	2.5	NaN	-2.5469	17.123	7.5645	-175.95	19.331	-2.406	4.5337	-657.14	1150.8	-10.541	816.3	1159.1	39.576	36.909	0	0	7.3655	1.1725	-17.491	-19.52	-1.9607	4.6314	17.444	19.011	5.4048	5.804	-0.047267	-0.50894	1473.5
6.49	650	2.5	NaN	-2.5625	17.098	7.4889	-175.96	19.331	-2.4037	4.4999	-657.13	1150.8	-10.526	816.32	1159.1	38.43	37.313	0	0	7.279	1.0847	-17.493	-19.522	-1.9783	4.6216	17.419	19.01	5.3007	5.7063	-0.073969	-0.51161	1473.5
6.5	651	2.5	NaN	-2.6489	17.021	7.251	-175.98	19.33	-2.3987	4.2419	-657.07	1150.9	-10.521	816.42	1159.1	40.218	37.083	0	0	7.2392	1.0443	-17.496	-19.524	-2.0749	4.5899	17.341	19.01	5.1643	5.6342	-0.15501	-0.51347	1473.6
6.51	652	2.5	NaN	-2.7554	16.974	7.1115	-176	19.33	-2.3871	3.8155	-657.01	1151	-10.505	816.52	1159.1	37.282	36.096	0	0	7.2425	1.0477	-17.498	-19.526	-2.1986	4.5597	17.289	19.015	5.0439	5.6073	-0.20871	-0.51138	1473.6
6.52	653	2.5	NaN	-2.8575	16.939	6.9837	-176.01	19.351	-2.3818	3.3953	-656.93	1151.2	-10.508	816.6	1159.2	40.345	38.664	0	0	7.187	0.99135	-17.499	-19.527	-2.3169	4.5347	17.25	19.04	4.8701	5.526	-0.24859	-0.4867	1473.6
6.53	654	2.5	NaN	-2.9377	16.908	6.8369	-176.01	19.397	-2.3898	3.0865	-656.84	1151.3	-10.544	816.64	1159.3	39.121	39.414	0	0	7.123	0.92647	-17.499	-19.528	-2.4077	4.5185	17.217	19.087	4.7153	5.445	-0.28185	-0.44007	1473.6
6.54	655	2.5	NaN	-2.9601	16.894	6.7701	-176.01	19.402	-2.4141	3.0104	-656.84	1151.3	-10.624	816.69	1159.3	38.749	39.147	0	0	7.1032	0.90638	-17.501	-19.53	-2.4299	4.5218	17.202	19.093	4.6733	5.4282	-0.29892	-0.43648	1473.6
6.55	656	2.5	NaN	-3.0273	16.829	6.6042	-176.01	19.42	-2.4113	2.7673	-656.9	1151.4	-10.657	816.77	1159.3	40.398	40.042	0	0	7.111	0.91426	-17.503	-19.532	-2.5054	4.515	17.138	19.111	4.6056	5.4293	-0.36542	-0.42065	1473.8
6.56	657	2.5	NaN	-3.1121	16.753	6.433	-175.99	19.452	-2.4157	2.4039	-657.01	1151.4	-10.735	816.85	1159.4	38.856	40.738	0	0	7.2042	1.0089	-17.504	-19.532	-2.6014	4.5167	17.064	19.141	4.6028	5.5255	-0.44035	-0.39125	1473.9
6.57	658	2.5	NaN	-3.1969	16.688	6.296	-175.97	19.494	-2.4311	1.9768	-657.13	1151.3	-10.858	816.92	1159.5	37.742	38.741	0	0	7.301	1.107	-17.505	-19.534	-2.6981	4.5284	17.004	19.178	4.603	5.6355	-0.5013	-0.35587	1474.1
6.58	659	2.5	NaN	-3.2438	16.689	6.2102	-175.96	19.512	-2.4101	1.6863	-657.14	1151.3	-10.849	816.96	1159.5	36.203	39.09	0	0	7.401	1.2085	-17.507	-19.535	-2.7566	4.5226	17.008	19.193	4.6444	5.7311	-0.49941	-0.34221	1474.2
6.59	660	2.5	NaN	-3.3191	16.757	6.0927	-175.92	19.56	-2.4408	1.2177	-657.09	1151.1	-11.059	817	1159.6	35.879	39.92	0	0	7.5508	1.3605	-17.51	-19.538	-2.8419	4.5558	17.085	19.232	4.7089	5.9163	-0.42496	-0.30587	1474.2
6.6	661	2.5	NaN	-3.377	16.822	6.0122	-175.9	19.58	-2.4399	0.83938	-657.03	1151	-11.123	817.05	1159.6	32.74	37.982	0	0	7.6789	1.4904	-17.513	-19.542	-2.912	4.5618	17.156	19.246	4.7669	6.0522	-0.35749	-0.29611	1474.2
6.61	662	2.5	NaN	-3.4093	16.864	5.9745	-175.91	19.572	-2.4122	0.61267	-657	1150.9	-11.057	817.1	1159.6	33.085	36.531	0	0	7.7152	1.5273	-17.519	-19.547	-2.9557	4.5465	17.202	19.235	4.7595	6.0737	-0.31694	-0.31208	1474.2
6.62	663	2.5	NaN	-3.4339	16.89	5.9292	-175.86	19.605	-2.463	0.4832	-657.02	1150.8	-11.305	817.06	1159.6	32.058	37.603	0	0	7.7515	1.5641	-17.524	-19.552	-2.9758	4.6003	17.236	19.259	4.7758	6.1644	-0.28776	-0.29329	1474.2
6.63	664	2.5	NaN	-3.4504	16.96	5.6012	-175.85	19.586	-2.4483	1.2522	-656.73	1150.3	-11.289	817.13	1159.6	30.144	36.796	0	0	7.7878	1.601	-17.529	-19.557	-2.9629	4.6423	17.322	19.224	4.8249	6.2432	-0.2068	-0.33331	1473.9
6.64	665	2.5	NaN	-3.4761	16.997	5.4118	-175.83	19.577	-2.4282	1.6529	-656.62	1150	-11.262	817.15	1159.6	29.725	35.454	0	0	7.8241	1.6378	-17.534	-19.563	-2.9741	4.671	17.371	19.203	4.8501	6.3088	-0.1634	-0.35932	1473.9
6.65	666	2.5	NaN	-3.5168	16.989	5.4453	-175.81	19.582	-2.419	1.4073	-656.79	1149.8	-11.287	817.13	1159.6	27.153	35.014	0	0	7.8604	1.6746	-17.539	-19.568	-3.0233	4.6858	17.367	19.204	4.8371	6.3604	-0.17195	-0.36399	1474
6.66	667	2.5	NaN	-3.5787	16.945	5.6994	-175.78	19.583	-2.4312	0.45637	-657.27	1149.8	-11.397	817.14	1159.5	25.867	31.935	0	0	7.8967	1.7115	-17.545	-19.573	-3.1181	4.6849	17.322	19.205	4.7786	6.3964	-0.2225	-0.36773	1474.5
6.67	668	2.5	NaN	-3.6449	17.001	5.8125	-175.76	19.574	-2.4208	0.037304	-657.32	1149.8	-11.431	817.17	1159.5	27.661	33.207	0	0	7.933	1.7483	-17.55	-19.578	-3.1993	4.6832	17.38	19.195	4.7337	6.4316	-0.16992	-0.38294	1474.6
6.68	669	2.5	NaN	-3.6863	17.056	5.8746	-175.76	19.571	-2.3925	-0.15673	-657.32	1149.7	-11.403	817.17	1159.5	26.379	30.612	0	0	7.9694	1.7852	-17.555	-19.583	-3.2494	4.676	17.436	19.192	4.72	6.4612	-0.11951	-0.39174	1474.6
6.69	670	2.5	NaN	-3.7057	17.094	5.9051	-175.76	19.577	-2.3686	-0.21742	-657.32	1149.7	-11.377	817.15	1159.5	23.649	29.973	0	0	8.0057	1.822	-17.56	-19.589	-3.2721	4.6705	17.474	19.197	4.7336	6.4925	-0.08636	-0.39189	1474.6
6.7	671	2.5	NaN	-3.7166	17.113	5.9173	-175.75	19.591	-2.3926	-0.2402	-657.32	1149.7	-11.484	817.16	1159.5	23.649	27.428	0	0	8.042	1.8588	-17.565	-19.594	-3.2797	4.6831	17.494	19.21	4.7623	6.5419	-0.071121	-0.38384	1474.6
6.71	672	2.5	NaN	-3.7318	17.148	5.9189	-175.76	19.628	-2.391	-0.06815	-657.47	1149.6	-11.658	817.1	1159.5	23.649	26.747	0	0	8.0783	1.8957	-17.571	-19.599	-3.2815	4.6935	17.535	19.241	4.7968	6.5892	-0.035681	-0.35823	1474.6
6.72	673	2.5	NaN	-3.7393	17.172	5.9353	-175.77	19.634	-2.3393	0.0012987	-657.58	1149.5	-11.619	817.07	1159.5	23.649	27.623	0	0	8.1146	1.9325	-17.576	-19.604	-3.2878	4.6788	17.56	19.246	4.8268	6.6113	-0.016044	-0.3586	1474.7
6.73	674	2.5	NaN	-3.7399	17.189	5.9631	-175.78	19.635	-2.2941	-0.010919	-657.65	1149.5	-11.565	817.06	1159.5	23.649	29.06	0	0	8.1509	1.9694	-17.581	-19.61	-3.291	4.6659	17.578	19.246	4.8599	6.6353	-0.0035254	-0.36305	1474.8
6.74	675	2.5	NaN	-3.7363	17.215	5.9938	-175.76	19.674	-2.3461	-0.032497	-657.72	1149.5	-11.839	817	1159.6	23.649	28.719	0	0	8.1872	2.0062	-17.586	-19.615	-3.2776	4.6996	17.606	19.283	4.9096	6.7058	0.020153	-0.33179	1474.8
6.75	676	2.5	NaN	-3.7252	17.254	6.0496	-175.79	19.633	-2.2378	-0.10735	-657.83	1149.6	-11.572	817.03	1159.5	23.649	24.005	0	0	8.2235	2.043	-17.592	-19.62	-3.2798	4.6586	17.64	19.246	4.9437	6.7016	0.048908	-0.3739	1474.9
6.76	677	2.5	NaN	-3.6969	17.284	6.0663	-175.79	19.608	-2.1967	-0.061751	-657.94	1149.6	-11.508	817.03	1159.5	23.649	24.005	0	0	8.2598	2.0799	-17.597	-19.625	-3.2522	4.6594	17.668	19.224	5.0076	6.7392	0.07152	-0.40148	1475.1
6.77	678	2.5	NaN	-3.663	17.307	6.0509	-175.76	19.602	-2.2016	0.067242	-658.06	1149.6	-11.571	817.02	1159.5	23.649	24.005	0	0	8.2961	2.1167	-17.602	-19.63	-3.211	4.6884	17.692	19.216	5.0851	6.8051	0.090299	-0.41408	1475.2
6.78	679	2.5	NaN	-3.6381	17.328	6.0151	-175.74	19.607	-2.2152	0.22611	-658.17	1149.5	-11.631	816.99	1159.5	23.649	24.005	0	0	8.3324	2.1536	-17.607	-19.636	-3.1776	4.7235	17.716	19.22	5.1548	6.8771	0.10858	-0.41589	1475.3
6.79	680	2.5	NaN	-3.6308	17.328	6.0187	-175.72	19.607	-2.2569	0.24185	-658.24	1149.5	-11.752	817.01	1159.5	23.649	24.005	0	0	8.3687	2.1904	-17.612	-19.641	-3.165	4.7445	17.716	19.218	5.2037	6.9349	0.10396	-0.42235	1475.3
6.8	681	2.5	NaN	-3.6198	17.37	6.0254	-175.72	19.587	-2.2457	0.33325	-658.37	1149.5	-11.658	817	1159.5	23.649	24.005	0	0	8.4051	2.2272	-17.618	-19.646	-3.1541	4.7495	17.758	19.199	5.2509	6.9768	0.14055	-0.44697	1475.5
6.81	682	2.5	NaN	-3.6133	17.418	6.0349	-175.71	19.566	-2.2244	0.41694	-658.48	1149.5	-11.53	817	1159.5	23.649	24.005	0	0	8.4154	2.2378	-17.617	-19.646	-3.1493	4.7503	17.804	19.18	5.2661	6.9881	0.18718	-0.46566	1475.6
6.82	683	2.5	NaN	-3.6189	17.437	6.0466	-175.71	19.563	-2.2317	0.42256	-658.5	1149.5	-11.533	817	1159.5	23.649	24.005	0	0	8.3522	2.1736	-17.601	-19.629	-3.1547	4.7579	17.822	19.177	5.1975	6.9315	0.22139	-0.45205	1475.6
6.83	684	2.5	NaN	-3.6409	17.465	6.0487	-175.68	19.55	-2.2415	0.57087	-658.63	1149.4	-11.516	817	1159.4	23.649	24.005	0	0	8.289	2.1095	-17.585	-19.613	-3.1716	4.7849	17.854	19.162	5.1173	6.8944	0.26954	-0.45125	1475.7
6.84	685	2.5	NaN	-3.6765	17.553	5.8611	-175.66	19.558	-2.2898	1.4518	-658.46	1149.2	-11.602	817.03	1159.5	23.649	24.005	0	0	8.2258	2.0453	-17.568	-19.597	-3.1696	4.8452	17.953	19.157	5.0562	6.8905	0.38472	-0.43928	1475.6
6.85	686	2.5	NaN	-3.7084	17.606	5.7894	-175.65	19.57	-2.3183	1.9499	-658.45	1149	-11.63	817.06	1159.5	23.649	24.005	0	0	7.4952	1.3041	-17.59	-19.618	-3.1811	4.8764	18.014	19.162	4.3141	6.1804	0.42414	-0.45621	1475.6
6.86	687	2.5	NaN	-3.7257	17.578	5.995	-175.66	19.579	-2.2927	1.4661	-658.82	1149.1	-11.502	817.1	1159.5	23.649	24.005	0	0	7.1256	0.92906	-17.603	-19.631	-3.2223	4.8446	17.983	19.174	3.9033	5.7736	0.38053	-0.45749	1476
6.87	688	2.5	NaN	-3.7411	17.702	5.7702	-175.66	19.595	-2.2979	2.4472	-658.41	1148.8	-11.485	817.11	1159.5	23.649	24.005	0	0	7.5596	1.3694	-17.594	-19.622	-3.2001	4.8805	18.118	19.179	4.3595	6.25	0.52461	-0.44263	1475.6
6.88	689	2.5	NaN	-3.7552	17.76	5.7243	-175.66	19.615	-2.3208	2.7615	-658.3	1148.7	-11.52	817.12	1159.5	23.649	24.005	0	0	7.9937	1.8098	-17.585	-19.613	-3.2006	4.8967	18.18	19.195	4.793	6.7065	0.59531	-0.41822	1475.5
6.89	690	2.5	NaN	-3.7645	17.793	5.7399	-175.66	19.63	-2.3324	2.8781	-658.3	1148.7	-11.516	817.15	1159.5	23.649	24.005	0	0	8.4277	2.2502	-17.576	-19.604	-3.2055	4.8952	18.215	19.208	5.2222	7.1454	0.63953	-0.39655	1475.6
6.9	691	2.5	NaN	-3.7651	17.816	5.7755	-175.68	19.637	-2.3251	2.9683	-658.34	1148.6	-11.451	817.18	1159.5	23.649	24.005	0	0	9.1878	3.0214	-17.561	-19.589	-3.2053	4.8789	18.239	19.214	5.9825	7.9002	0.67888	-0.37494	1475.6
6.91	692	2.5	NaN	-3.7451	17.757	5.9915	-175.68	19.655	-2.3627	2.4289	-658.74	1148.8	-11.536	817.22	1159.6	23.649	24.005	0	0	10.144	3.9918	-17.541	-19.57	-3.203	4.8633	18.177	19.236	6.9411	8.8551	0.63543	-0.33391	1476.1
6.92	693	2.5	NaN	-3.7295	17.751	6.0561	-175.69	19.661	-2.3664	2.3572	-658.84	1148.8	-11.511	817.26	1159.6	23.649	24.005	0	0	10.198	4.0465	-17.54	-19.568	-3.1912	4.8527	18.169	19.243	7.0069	8.8992	0.62934	-0.3254	1476.2
6.93	694	2.5	NaN	-3.7073	17.757	6.0887	-175.7	19.676	-2.3539	2.4145	-658.86	1148.8	-11.438	817.27	1159.6	23.649	24.005	0	0	10.191	4.0389	-17.538	-19.566	-3.1696	4.8411	18.176	19.258	7.021	8.88	0.63771	-0.30802	1476.2
6.94	695	2.5	NaN	-3.6751	17.772	6.099	-175.71	19.703	-2.3406	2.5768	-658.83	1148.8	-11.364	817.26	1159.6	23.649	24.005	0	0	10.107	3.9545	-17.535	-19.563	-3.134	4.8331	18.191	19.284	6.9734	8.7876	0.65661	-0.27873	1476.2
6.95	696	2.5	NaN	-3.6384	17.852	5.8842	-175.71	19.705	-2.3712	3.4372	-658.43	1148.6	-11.414	817.3	1159.6	23.649	24.005	0	0	10.068	3.9149	-17.533	-19.561	-3.0618	4.866	18.276	19.281	7.0066	8.7809	0.74382	-0.28037	1475.8
6.96	697	2.5	NaN	-3.5904	17.864	5.8544	-175.71	19.723	-2.358	3.6848	-658.34	1148.6	-11.354	817.31	1159.6	23.649	24.005	0	0	10.05	3.8959	-17.531	-19.559	-3.0065	4.8723	18.289	19.298	7.0432	8.7683	0.75837	-0.26113	1475.8
6.97	698	2.5	NaN	-3.557	17.818	5.9986	-175.71	19.74	-2.3424	3.3129	-658.54	1148.7	-11.28	817.33	1159.6	23.649	24.005	0	0	9.9695	3.8145	-17.53	-19.558	-2.9905	4.8525	18.238	19.319	6.979	8.6671	0.70823	-0.23858	1476
6.98	699	2.5	NaN	-3.5317	17.746	6.1813	-175.72	19.754	-2.3392	2.7855	-658.83	1148.9	-11.236	817.36	1159.6	23.649	24.005	0	0	9.8531	3.6965	-17.529	-19.557	-2.9875	4.8286	18.16	19.34	6.8656	8.5251	0.63148	-0.21769	1476.3
6.99	700	2.5	NaN	-3.46	17.768	5.8925	-175.7	19.783	-2.3581	3.9027	-658.48	1148.6	-11.286	817.35	1159.6	23.649	24.005	0	0	9.7398	3.5815	-17.529	-19.558	-2.8704	4.8848	18.193	19.358	6.8694	8.4663	0.66405	-0.19976	1476
7	701	2.5	NaN	-3.4081	17.759	5.8653	-175.7	19.786	-2.3584	4.1195	-658.44	1148.6	-11.272	817.39	1159.6	23.649	24.005	0	0	9.6142	3.4541	-17.529	-19.557	-2.8106	4.9022	18.185	19.36	6.8036	8.3563	0.65583	-0.19712	1475.9
7.01	702	2.5	NaN	-3.3779	17.716	6.0158	-175.69	19.794	-2.3644	3.7302	-658.64	1148.7	-11.272	817.4	1159.6	23.649	24.005	0	0	9.4643	3.302	-17.528	-19.556	-2.7956	4.8916	18.137	19.373	6.6687	8.1936	0.60912	-0.18298	1476.2
7.02	703	2.5	NaN	-3.3616	17.665	6.2318	-175.69	19.803	-2.3723	3.1177	-658.93	1148.9	-11.275	817.39	1159.6	23.649	24.005	0	0	9.3697	3.206	-17.527	-19.555	-2.803	4.8648	18.081	19.388	6.5667	8.0708	0.55401	-0.16774	1476.4
7.03	704	2.5	NaN	-3.3362	17.69	6.2474	-175.71	19.775	-2.3566	3.1845	-658.86	1148.9	-11.203	817.45	1159.6	23.649	24.005	0	0	9.3003	3.1355	-17.526	-19.555	-2.7779	4.8481	18.104	19.361	6.5224	7.9836	0.57818	-0.19345	1476.4
7.04	705	2.5	NaN	-3.3245	17.704	6.259	-175.71	19.761	-2.3702	3.241	-658.83	1148.9	-11.231	817.48	1159.6	23.649	24.005	0	0	9.2416	3.0761	-17.526	-19.554	-2.7629	4.8478	18.117	19.347	6.4788	7.9239	0.59166	-0.20708	1476.4
7.05	706	2.5	NaN	-3.3159	17.716	6.2739	-175.71	19.764	-2.3853	3.2914	-658.81	1148.9	-11.271	817.49	1159.6	24.102	24.005	0	0	9.183	3.0166	-17.525	-19.554	-2.7507	4.851	18.131	19.349	6.4323	7.8675	0.60603	-0.20476	1476.4
7.06	707	2.5	NaN	-3.3071	17.733	6.2911	-175.72	19.767	-2.386	3.3549	-658.78	1148.9	-11.271	817.49	1159.6	23.649	24.005	0	0	9.1231	2.9558	-17.525	-19.553	-2.7395	4.8508	18.149	19.351	6.3835	7.8066	0.62371	-0.20186	1476.4
7.07	708	2.5	NaN	-3.2949	17.758	6.3067	-175.73	19.735	-2.3467	3.4714	-658.72	1148.9	-11.145	817.54	1159.5	24.668	24.005	0	0	9.04	2.8715	-17.524	-19.552	-2.7277	4.8374	18.171	19.321	6.3123	7.7089	0.64746	-0.23105	1476.4
7.08	709	2.5	NaN	-3.2878	17.782	6.335	-175.73	19.761	-2.3367	3.5454	-658.65	1148.9	-11.127	817.52	1159.6	23.649	24.005	0	0	8.9135	2.7431	-17.522	-19.55	-2.7184	4.836	18.197	19.347	6.1952	7.5792	0.67458	-0.20368	1476.3
7.09	710	2.5	NaN	-3.2809	17.797	6.362	-175.74	19.786	-2.3292	3.5992	-658.59	1148.9	-11.108	817.49	1159.6	23.649	24.005	0	0	8.8524	2.6811	-17.521	-19.55	-2.7101	4.8332	18.213	19.371	6.1423	7.5143	0.69139	-0.17871	1476.2
7.1	711	2.5	NaN	-3.2695	17.802	6.3915	-175.74	19.807	-2.3251	3.6667	-658.54	1148.9	-11.102	817.48	1159.6	23.649	24.005	0	0	8.8174	2.6456	-17.521	-19.549	-2.6962	4.8353	18.217	19.392	6.1212	7.4809	0.69585	-0.15728	1476.1
7.11	712	2.5	NaN	-3.2464	17.792	6.4321	-175.73	19.83	-2.3301	3.7993	-658.47	1148.9	-11.146	817.5	1159.6	23.649	24.005	0	0	8.7543	2.5815	-17.519	-19.548	-2.6662	4.8549	18.206	19.416	6.088	7.4365	0.68676	-0.13207	1476.1
7.12	713	2.5	NaN	-3.2429	17.77	6.4565	-175.72	19.847	-2.3402	3.8288	-658.46	1148.9	-11.196	817.51	1159.6	23.649	24.005	0	0	8.6886	2.5149	-17.518	-19.546	-2.6597	4.8664	18.185	19.432	6.0289	7.3813	0.6671	-0.11465	1476.1
7.13	714	2.5	NaN	-3.2351	17.755	6.4744	-175.71	19.849	-2.327	3.8785	-658.43	1148.9	-11.17	817.54	1159.6	23.649	24.005	0	0	8.6192	2.4445	-17.517	-19.546	-2.651	4.8719	18.169	19.434	5.9682	7.3164	0.65215	-0.11131	1476.1
7.14	715	2.5	NaN	-3.2223	17.742	6.4882	-175.7	19.861	-2.3188	3.955	-658.38	1148.9	-11.171	817.55	1159.6	23.649	24.005	0	0	8.5531	2.3775	-17.516	-19.545	-2.6351	4.8855	18.156	19.447	5.918	7.263	0.63982	-0.098166	1476.1
7.15	716	2.5	NaN	-3.2052	17.725	6.5001	-175.67	19.914	-2.352	4.0589	-658.31	1148.9	-11.331	817.5	1159.7	23.649	24.005	0	0	8.4932	2.3166	-17.515	-19.544	-2.6077	4.9242	18.142	19.498	5.8855	7.2408	0.62607	-0.046369	1475.9
7.16	717	2.5	NaN	-3.2018	17.719	6.512	-175.69	19.91	-2.3312	4.0923	-658.26	1149	-11.261	817.52	1159.6	23.649	24.005	0	0	8.4096	2.2319	-17.515	-19.544	-2.6058	4.9105	18.134	19.496	5.8039	7.1424	0.61839	-0.048111	1475.9
7.17	718	2.5	NaN	-3.1851	17.768	6.3513	-175.68	19.932	-2.3332	4.7164	-657.89	1148.8	-11.274	817.51	1159.6	23.649	24.005	0	0	8.3207	2.1416	-17.515	-19.544	-2.5641	4.9395	18.187	19.513	5.7565	7.0811	0.67145	-0.030924	1475.5
7.18	719	2.5	NaN	-3.1663	17.813	6.1891	-175.68	19.956	-2.3351	5.3465	-657.54	1148.7	-11.283	817.48	1159.6	23.649	24.005	0	0	8.294	2.1146	-17.517	-19.546	-2.5204	4.9672	18.236	19.532	5.7736	7.0818	0.71904	-0.013807	1475.2
7.19	720	2.5	NaN	-3.1565	17.8	6.1852	-175.69	19.959	-2.3155	5.4354	-657.49	1148.7	-11.206	817.47	1159.6	23.649	24.005	0	0	8.2216	2.0411	-17.519	-19.547	-2.5101	4.9527	18.223	19.536	5.7115	6.9938	0.70361	-0.011079	1475.1
7.2	721	2.5	NaN	-3.1465	17.792	6.1647	-175.7	19.971	-2.3237	5.5496	-657.44	1148.7	-11.245	817.48	1159.6	23.649	24.005	0	0	8.085	1.9025	-17.52	-19.548	-2.4941	4.957	18.216	19.546	5.5909	6.8595	0.69658	-0.002161	1475.1
7.21	722	2.5	NaN	-3.146	17.786	6.174	-175.68	20.001	-2.3469	5.5704	-657.4	1148.6	-11.343	817.46	1159.6	23.649	24.005	0	0	8.0415	1.8584	-17.521	-19.549	-2.489	4.9729	18.212	19.575	5.5525	6.8313	0.69145	0.025897	1475
7.22	723	2.5	NaN	-3.1461	17.788	6.1805	-175.68	20.026	-2.3544	5.6075	-657.34	1148.6	-11.405	817.43	1159.6	23.649	24.005	0	0	8.0255	1.8421	-17.522	-19.55	-2.4852	4.9844	18.215	19.599	5.5403	6.8265	0.6929	0.049177	1474.9
7.23	724	2.5	NaN	-3.1405	17.798	6.1635	-175.68	20.03	-2.3287	5.7281	-657.24	1148.6	-11.377	817.43	1159.6	23.649	24.005	0	0	7.9663	1.782	-17.524	-19.552	-2.476	4.9818	18.225	19.603	5.4903	6.7638	0.70126	0.050263	1474.8
7.24	725	2.5	NaN	-3.1354	17.794	6.173	-175.67	20.035	-2.3396	5.7478	-657.23	1148.6	-11.464	817.44	1159.6	23.649	24.005	0	0	7.8997	1.7145	-17.527	-19.556	-2.4667	4.9949	18.221	19.607	5.433	6.7094	0.69418	0.051672	1474.8
7.25	726	2.5	NaN	-3.1348	17.794	6.177	-175.68	20.024	-2.2903	5.7976	-657.2	1148.6	-11.386	817.44	1159.6	23.649	24.005	0	0	7.9705	1.7864	-17.533	-19.562	-2.4672	4.9896	18.22	19.597	5.5033	6.776	0.68701	0.035363	1474.8
7.26	727	2.5	NaN	-3.1336	17.798	6.1713	-175.68	20.014	-2.2495	5.8936	-657.15	1148.6	-11.347	817.45	1159.6	23.649	24.005	0	0	8.0413	1.8582	-17.54	-19.568	-2.4637	4.994	18.224	19.588	5.5776	6.8522	0.68418	0.019908	1474.7
7.27	728	2.5	NaN	-3.1298	17.805	6.1572	-175.66	20.014	-2.2487	6.027	-657.1	1148.6	-11.437	817.46	1159.6	23.649	24.005	0	0	8.1121	1.93	-17.546	-19.574	-2.4512	5.0194	18.232	19.587	5.6609	6.9494	0.68614	0.012621	1474.7
7.28	729	2.5	NaN	-3.133	17.815	6.165	-175.65	20.01	-2.2316	6.0411	-657.06	1148.6	-11.449	817.46	1159.6	23.649	24.005	0	0	8.1829	2.0019	-17.552	-19.581	-2.4534	5.0297	18.242	19.583	5.7295	7.0316	0.68958	0.0025964	1474.7
7.29	730	2.5	NaN	-3.1269	17.824	6.1526	-175.64	20.001	-2.2378	6.1523	-657.02	1148.6	-11.506	817.5	1159.6	23.649	24.005	0	0	8.2537	2.0737	-17.558	-19.587	-2.4408	5.0474	18.251	19.573	5.813	7.1211	0.69256	-0.013498	1474.7
7.3	731	2.5	NaN	-3.1241	17.838	6.1324	-175.63	19.999	-2.2522	6.2937	-656.94	1148.6	-11.589	817.53	1159.6	23.649	24.005	0	0	8.3245	2.1455	-17.565	-19.593	-2.4293	5.0693	18.265	19.571	5.8952	7.2148	0.70088	-0.021858	1474.6
7.31	732	2.5	NaN	-3.1336	17.846	6.1464	-175.61	20.008	-2.2641	6.3141	-656.9	1148.7	-11.672	817.53	1159.7	23.649	24.005	0	0	8.3953	2.2174	-17.571	-19.599	-2.4347	5.089	18.273	19.581	5.9606	7.3064	0.70208	-0.01841	1474.6
7.32	733	2.5	NaN	-3.175	17.771	6.4026	-175.59	20.01	-2.2454	5.5148	-657.28	1148.9	-11.648	817.54	1159.6	23.649	24.005	0	0	8.4661	2.2892	-17.577	-19.605	-2.5083	5.0796	18.189	19.592	5.9579	7.3688	0.61177	-0.013018	1475
7.33	734	2.5	NaN	-3.2037	17.76	6.4483	-175.58	19.982	-2.2335	5.4395	-657.31	1149	-11.598	817.6	1159.6	23.649	24.005	0	0	8.5369	2.3611	-17.583	-19.612	-2.5419	5.0817	18.172	19.57	5.995	7.4427	0.58838	-0.041388	1475
7.34	735	2.5	NaN	-3.2258	17.755	6.4449	-175.56	19.978	-2.2599	5.5421	-657.25	1149	-11.671	817.64	1159.6	23.649	24.005	0	0	8.6077	2.4329	-17.589	-19.618	-2.5572	5.1063	18.164	19.569	6.0506	7.5392	0.57466	-0.049331	1475
7.35	736	2.5	NaN	-3.2444	17.741	6.4431	-175.53	20.001	-2.3123	5.6424	-657.19	1149.1	-11.841	817.65	1159.6	23.649	24.005	0	0	8.6786	2.5047	-17.596	-19.624	-2.5653	5.1444	18.15	19.592	6.1133	7.6491	0.55449	-0.032102	1475
7.36	737	2.5	NaN	-3.2651	17.729	6.4467	-175.53	19.999	-2.3016	5.6932	-657.16	1149.1	-11.808	817.67	1159.6	23.649	24.005	0	0	8.7494	2.5766	-17.602	-19.63	-2.5853	5.1461	18.136	19.592	6.1641	7.7227	0.53419	-0.038441	1475
7.37	738	2.5	NaN	-3.2825	17.706	6.4587	-175.55	19.994	-2.2642	5.7206	-657.15	1149.2	-11.687	817.68	1159.6	23.649	24.005	0	0	8.8202	2.6484	-17.608	-19.637	-2.6063	5.1312	18.11	19.589	6.2138	7.7796	0.50226	-0.047173	1475
7.38	739	2.5	NaN	-3.3006	17.678	6.4524	-175.56	19.994	-2.2306	5.8299	-657.11	1149.2	-11.57	817.71	1159.6	23.649	24.005	0	0	8.891	2.7202	-17.614	-19.643	-2.6247	5.1194	18.081	19.592	6.2663	7.8397	0.46629	-0.050893	1475
7.39	740	2.5	NaN	-3.323	17.664	6.3924	-175.56	20.008	-2.2152	6.1559	-656.96	1149.2	-11.513	817.75	1159.6	23.649	24.005	0	0	8.9618	2.7921	-17.621	-19.649	-2.6365	5.1232	18.066	19.606	6.3252	7.9153	0.44497	-0.042913	1474.8
7.4	741	2.5	NaN	-3.3578	17.708	6.1913	-175.56	20.054	-2.2419	7.0309	-656.44	1149.2	-11.621	817.8	1159.6	23.649	24.005	0	0	9.0326	2.8639	-17.627	-19.655	-2.6329	5.1663	18.116	19.647	6.3996	8.0302	0.48879	-0.0082354	1474.4
7.41	742	2.5	NaN	-3.3766	17.642	6.3647	-175.55	20.079	-2.2577	6.5472	-656.62	1149.3	-11.69	817.85	1159.7	24.341	24.005	0	0	9.1034	2.9358	-17.633	-19.661	-2.668	5.1567	18.044	19.676	6.4354	8.0925	0.41122	0.014923	1474.6
7.42	743	2.5	NaN	-3.3869	17.604	6.4664	-175.56	20.096	-2.2316	6.2707	-656.71	1149.5	-11.618	817.87	1159.7	23.649	24.005	0	0	9.1742	3.0076	-17.639	-19.668	-2.6919	5.136	18.003	19.697	6.4823	8.1436	0.3634	0.02924	1474.7
7.43	744	2.5	NaN	-3.3918	17.598	6.4702	-175.57	20.107	-2.1855	6.3031	-656.65	1149.5	-11.472	817.89	1159.7	23.649	24.005	0	0	9.245	3.0794	-17.645	-19.674	-2.7011	5.1184	17.995	19.71	6.5439	8.1978	0.34975	0.036028	1474.7
7.44	745	2.5	NaN	-3.3949	17.582	6.4733	-175.57	20.114	-2.1783	6.3253	-656.6	1149.5	-11.438	817.95	1159.7	23.649	24.005	0	0	9.3158	3.1513	-17.652	-19.68	-2.7047	5.1204	17.979	19.717	6.611	8.2717	0.32766	0.037078	1474.7
7.45	746	2.5	NaN	-3.3967	17.552	6.4877	-175.58	20.152	-2.152	6.3256	-656.56	1149.5	-11.349	817.95	1159.7	23.649	24.005	0	0	9.3866	3.2231	-17.658	-19.686	-2.7099	5.1086	17.95	19.754	6.6767	8.3317	0.29227	0.067907	1474.6
7.46	747	2.5	NaN	-3.3925	17.529	6.4988	-175.58	20.181	-2.1765	6.3346	-656.51	1149.5	-11.414	817.98	1159.7	23.649	24.005	0	0	9.4574	3.2949	-17.664	-19.693	-2.7029	5.1145	17.928	19.781	6.7545	8.4095	0.26405	0.088838	1474.6
7.47	748	2.5	NaN	-3.3826	17.511	6.5079	-175.57	20.206	-2.2198	6.3492	-656.47	1149.5	-11.535	818.04	1159.8	23.649	24.005	0	0	9.4766	3.3145	-17.664	-19.693	-2.6877	5.1281	17.912	19.805	6.789	8.4426	0.24749	0.11267	1474.7
7.48	749	2.5	NaN	-3.3676	17.493	6.5195	-175.57	20.245	-2.2165	6.3597	-656.4	1149.4	-11.514	818.08	1159.8	23.649	24.005	0	0	9.4873	3.3253	-17.663	-19.692	-2.6731	5.1273	17.894	19.844	6.8142	8.4526	0.23107	0.15204	1474.6
7.49	750	2.5	NaN	-3.3513	17.477	6.5524	-175.57	20.274	-2.173	6.2713	-656.34	1149.5	-11.379	818.1	1159.8	23.649	24.005	0	0	9.7298	3.5713	-17.659	-19.687	-2.6655	5.1153	17.877	19.874	7.0643	8.6866	0.21818	0.18706	1474.6
7.5	751	2.5	NaN	-3.3219	17.465	6.5817	-175.57	20.308	-2.1556	6.1935	-656.28	1149.5	-11.331	818.13	1159.7	23.649	24.005	0	0	10.029	3.8752	-17.653	-19.682	-2.6409	5.1112	17.863	19.91	7.3883	8.9864	0.20975	0.22806	1474.5
7.51	752	2.5	NaN	-3.2845	17.453	6.603	-175.57	20.341	-2.1537	6.1399	-656.23	1149.5	-11.338	818.15	1159.7	23.649	24.005	0	0	10.329	4.179	-17.648	-19.676	-2.6054	5.1141	17.85	19.944	7.7233	9.2931	0.20163	0.26801	1474.5
7.52	753	2.5	NaN	-3.2468	17.435	6.6123	-175.56	20.366	-2.1489	6.1197	-656.22	1149.5	-11.347	818.16	1159.8	23.649	24.005	0	0	10.628	4.4829	-17.643	-19.671	-2.5681	5.1215	17.832	19.969	8.0601	9.6044	0.18935	0.29816	1474.5
7.53	754	2.5	NaN	-3.212	17.413	6.6328	-175.55	20.389	-2.1209	6.0087	-656.23	1149.6	-11.284	818.19	1159.7	23.649	24.005	0	0	10.928	4.7867	-17.637	-19.666	-2.54	5.1212	17.808	19.994	8.3876	9.9079	0.17066	0.32788	1474.6
7.54	755	2.5	NaN	-3.178	17.404	6.6395	-175.54	20.413	-2.0995	5.9209	-656.21	1149.6	-11.248	818.21	1159.8	23.649	24.005	0	0	11.227	5.0906	-17.632	-19.661	-2.5109	5.1246	17.798	20.019	8.7162	10.215	0.1659	0.35851	1474.6
7.55	756	2.5	NaN	-3.1466	17.399	6.6325	-175.53	20.434	-2.0795	5.8613	-656.2	1149.6	-11.212	818.24	1159.8	23.649	24.005	0	0	11.527	5.3944	-17.627	-19.655	-2.4832	5.1318	17.793	20.039	9.0433	10.526	0.16606	0.38424	1474.6
7.56	757	2.5	NaN	-3.1198	17.39	6.6133	-175.52	20.443	-2.057	5.8307	-656.21	1149.6	-11.155	818.28	1159.8	23.649	24.005	0	0	11.826	5.6982	-17.622	-19.65	-2.4598	5.143	17.784	20.05	9.3662	10.841	0.16232	0.39963	1474.6
7.57	758	2.5	NaN	-3.1145	17.398	6.6227	-175.49	20.452	-2.0834	5.7298	-656.22	1149.7	-11.255	818.3	1159.8	23.649	24.005	0	0	12.125	6.0021	-17.616	-19.645	-2.4546	5.1666	17.791	20.059	9.6709	11.169	0.17507	0.41397	1474.7
7.58	759	2.5	NaN	-3.1133	17.403	6.6144	-175.47	20.461	-2.1	5.673	-656.24	1149.7	-11.321	818.34	1159.8	23.649	24.005	0	0	12.425	6.3059	-17.611	-19.639	-2.453	5.1929	17.796	20.067	9.9719	11.499	0.18535	0.42811	1474.7
7.59	760	2.5	NaN	-3.1103	17.408	6.5938	-175.43	20.484	-2.1347	5.6738	-656.26	1149.7	-11.45	818.35	1159.8	23.649	24.005	0	0	12.399	6.2798	-17.605	-19.633	-2.445	5.2314	17.803	20.089	9.9541	11.511	0.19818	0.4554	1474.7
7.6	761	2.5	NaN	-3.1028	17.415	6.5676	-175.39	20.528	-2.2014	5.7315	-656.25	1149.7	-11.686	818.33	1159.9	23.649	24.005	0	0	12.073	5.9489	-17.598	-19.626	-2.426	5.285	17.814	20.129	9.647	11.234	0.21631	0.5022	1474.7
7.61	762	2.5	NaN	-3.1126	17.425	6.5788	-175.39	20.536	-2.1765	5.6707	-656.25	1149.7	-11.612	818.32	1159.9	23.649	24.005	0	0	11.988	5.8627	-17.596	-19.624	-2.4411	5.2803	17.823	20.137	9.547	11.143	0.22768	0.5135	1474.7
7.62	763	2.5	NaN	-3.1224	17.439	6.5817	-175.39	20.537	-2.148	5.6934	-656.27	1149.7	-11.485	818.37	1159.9	23.649	24.005	0	0	11.92	5.7935	-17.594	-19.622	-2.4549	5.2725	17.835	20.141	9.465	11.066	0.24126	0.5189	1474.8
7.63	764	2.5	NaN	-3.1259	17.457	6.593	-175.4	20.543	-2.1122	5.7374	-656.3	1149.6	-11.341	818.42	1159.8	23.649	24.005	0	0	11.79	5.6617	-17.592	-19.62	-2.4624	5.2599	17.851	20.149	9.3276	10.922	0.25913	0.52907	1474.8
7.64	765	2.5	NaN	-3.1207	17.479	6.6182	-175.41	20.562	-2.0754	5.7777	-656.3	1149.7	-11.223	818.43	1159.8	23.649	24.005	0	0	11.705	5.5752	-17.591	-19.619	-2.4602	5.2455	17.872	20.169	9.2446	10.821	0.2811	0.54966	1474.9
7.65	766	2.5	NaN	-3.1166	17.501	6.623	-175.4	20.599	-2.116	5.9083	-656.27	1149.7	-11.351	818.43	1159.8	23.649	24.005	0	0	11.652	5.5212	-17.59	-19.619	-2.4461	5.2664	17.895	20.205	9.2054	10.788	0.3048	0.58613	1474.8
7.66	767	2.5	NaN	-3.1078	17.505	6.6401	-175.41	20.602	-2.1109	6.0398	-656.27	1149.7	-11.346	818.46	1159.8	23.649	24.005	0	0	11.532	5.3995	-17.589	-19.618	-2.4324	5.2692	17.897	20.21	9.0992	10.669	0.3079	0.59181	1474.9
7.67	768	2.5	NaN	-3.0979	17.504	6.6604	-175.41	20.608	-2.1165	6.1501	-656.28	1149.7	-11.379	818.49	1159.8	23.649	24.005	0	0	11.352	5.2171	-17.588	-19.616	-2.4169	5.2758	17.895	20.217	8.935	10.493	0.30714	0.60046	1474.9
7.68	769	2.5	NaN	-3.0889	17.503	6.6795	-175.4	20.629	-2.15	6.2353	-656.28	1149.8	-11.5	818.49	1159.8	23.649	24.005	0	0	11.286	5.1508	-17.589	-19.617	-2.3999	5.2931	17.894	20.238	8.8865	10.444	0.30546	0.6208	1474.9
7.69	770	2.5	NaN	-3.0847	17.495	6.6966	-175.39	20.645	-2.1695	6.3301	-656.29	1149.8	-11.559	818.51	1159.8	23.649	24.005	0	0	11.208	5.0716	-17.589	-19.618	-2.3897	5.3061	17.886	20.254	8.8187	10.378	0.2962	0.63615	1474.9
7.7	771	2.5	NaN	-3.056	17.479	6.7137	-175.39	20.655	-2.1219	6.5427	-656.28	1149.8	-11.425	818.49	1159.8	23.649	24.005	0	0	11.038	4.8991	-17.589	-19.618	-2.358	5.3095	17.868	20.265	8.6804	10.209	0.2788	0.64767	1474.9
7.71	772	2.5	NaN	-3.0234	17.468	6.7497	-175.38	20.667	-2.0977	6.7251	-656.26	1149.8	-11.36	818.49	1159.8	23.649	24.005	0	0	10.953	4.8125	-17.59	-19.618	-2.3208	5.3223	17.856	20.279	8.6323	10.135	0.26585	0.66099	1474.9
7.72	773	2.5	NaN	-2.9925	17.465	6.8028	-175.36	20.686	-2.1206	6.8399	-656.25	1149.9	-11.434	818.51	1159.9	23.649	24.005	0	0	10.926	4.7855	-17.591	-19.62	-2.2825	5.3497	17.852	20.298	8.6439	10.135	0.26101	0.67838	1474.9
7.73	774	2.5	NaN	-2.9589	17.463	6.8387	-175.33	20.708	-2.1661	6.9313	-656.24	1149.9	-11.585	818.52	1159.9	23.649	24.005	0	0	10.895	4.7533	-17.591	-19.619	-2.2395	5.3874	17.852	20.319	8.6551	10.141	0.26061	0.70001	1474.9
7.74	775	2.5	NaN	-2.9053	17.533	6.7116	-175.31	20.722	-2.1711	7.625	-655.9	1149.7	-11.61	818.53	1159.9	23.649	24.005	0	0	10.863	4.7208	-17.591	-19.619	-2.1579	5.4359	17.927	20.328	8.7048	10.157	0.33608	0.70851	1474.6
7.75	776	2.5	NaN	-2.8579	17.577	6.6331	-175.3	20.737	-2.166	8.1029	-655.67	1149.7	-11.6	818.54	1159.9	23.649	24.005	0	0	10.788	4.6452	-17.59	-19.619	-2.0922	5.4683	17.975	20.34	8.696	10.113	0.38437	0.72147	1474.4
7.76	777	2.5	NaN	-2.8235	17.582	6.6369	-175.29	20.756	-2.1612	8.2368	-655.64	1149.7	-11.589	818.54	1159.9	23.649	24.005	0	0	10.718	4.574	-17.59	-19.618	-2.0529	5.4828	17.98	20.358	8.6651	10.057	0.3899	0.73958	1474.3
7.77	778	2.5	NaN	-2.8036	17.572	6.6732	-175.28	20.769	-2.1669	8.2256	-655.67	1149.7	-11.623	818.54	1159.9	23.649	24.005	0	0	10.678	4.5335	-17.589	-19.618	-2.0322	5.4942	17.97	20.371	8.6458	10.028	0.38068	0.75342	1474.4
7.78	779	2.5	NaN	-2.7537	17.562	6.6789	-175.26	20.781	-2.1797	8.3712	-655.68	1149.7	-11.681	818.58	1159.9	23.649	24.005	0	0	10.304	4.1536	-17.594	-19.622	-1.9745	5.5169	17.96	20.383	8.3292	9.6706	0.36593	0.76052	1474.4
7.79	780	2.5	NaN	-2.7151	17.555	6.6889	-175.25	20.784	-2.1997	8.454	-655.69	1149.7	-11.758	818.61	1159.9	23.649	24.005	0	0	9.7049	3.546	-17.602	-19.631	-1.9297	5.5336	17.953	20.387	7.7752	9.0797	0.35029	0.75654	1474.5
7.8	781	2.5	NaN	-2.6882	17.552	6.7049	-175.25	20.784	-2.2108	8.4652	-655.7	1149.7	-11.807	818.64	1159.9	23.649	24.005	0	0	9.7043	3.5454	-17.6	-19.628	-1.9004	5.5412	17.949	20.388	7.8039	9.0867	0.34906	0.7595	1474.5
7.81	782	2.5	NaN	-2.6581	17.556	6.7178	-175.25	20.79	-2.1755	8.4677	-655.71	1149.7	-11.726	818.65	1159.9	23.649	24.005	0	0	9.7332	3.5748	-17.596	-19.625	-1.8734	5.5393	17.951	20.396	7.8598	9.1141	0.35425	0.77106	1474.5
7.82	783	2.5	NaN	-2.642	17.558	6.7464	-175.24	20.8	-2.1845	8.3796	-655.74	1149.8	-11.783	818.64	1159.9	23.649	24.005	0	0	9.7598	3.6018	-17.592	-19.621	-1.8585	5.5483	17.952	20.406	7.9014	9.1501	0.3594	0.78593	1474.6
7.83	784	2.5	NaN	-2.6235	17.553	6.7533	-175.23	20.812	-2.1919	8.345	-655.77	1149.8	-11.827	818.63	1159.9	23.649	24.005	0	0	9.7548	3.5967	-17.588	-19.617	-1.8396	5.555	17.945	20.419	7.9152	9.1517	0.35717	0.80265	1474.6
7.84	785	2.5	NaN	-2.6152	17.518	6.8103	-175.23	20.82	-2.1812	8.1214	-655.94	1149.9	-11.805	818.61	1159.9	23.649	24.005	0	0	9.6548	3.4952	-17.585	-19.613	-1.841	5.5451	17.908	20.43	7.8138	9.0404	0.32306	0.817	1474.7
7.85	786	2.5	NaN	-2.6426	17.418	7.0504	-175.24	20.813	-2.1321	7.2564	-656.45	1150.1	-11.656	818.58	1159.9	29.15	24.005	0	0	9.6315	3.4717	-17.581	-19.61	-1.908	5.496	17.798	20.433	7.7236	8.9677	0.21663	0.8231	1475.2
7.86	787	2.5	NaN	-2.6532	17.407	7.0397	-175.23	20.798	-2.1469	7.1785	-656.54	1150.1	-11.704	818.63	1159.9	31.574	24.005	0	0	9.6581	3.4987	-17.578	-19.606	-1.9198	5.4998	17.787	20.419	7.7383	8.9984	0.20954	0.81256	1475.3
7.87	788	2.5	NaN	-2.6645	17.411	7.0187	-175.23	20.772	-2.1483	7.1343	-656.59	1150.1	-11.707	818.67	1159.9	31.62	24.005	0	0	9.6657	3.5063	-17.574	-19.603	-1.9328	5.5031	17.79	20.393	7.7328	9.0094	0.2161	0.78981	1475.4
7.88	789	2.5	NaN	-2.6744	17.422	6.9995	-175.23	20.751	-2.1352	7.106	-656.62	1150.1	-11.661	818.69	1159.9	23.649	24.005	0	0	9.6428	3.4831	-17.571	-19.6	-1.9456	5.5014	17.802	20.371	7.6973	8.9845	0.23014	0.77119	1475.5
7.89	790	2.5	NaN	-2.6783	17.439	6.9783	-175.23	20.755	-2.1123	7.132	-656.63	1150.1	-11.583	818.63	1159.9	29.662	24.005	0	0	9.5563	3.3953	-17.569	-19.598	-1.9515	5.4927	17.819	20.375	7.6048	8.888	0.25006	0.77738	1475.4
7.9	791	2.5	NaN	-2.6968	17.47	6.9501	-175.22	20.741	-2.1732	7.1237	-656.65	1150	-11.744	818.68	1159.9	32.77	24.005	0	0	9.5099	3.3482	-17.568	-19.596	-1.9641	5.5131	17.853	20.359	7.5458	8.8614	0.28479	0.76268	1475.5
7.91	792	2.5	NaN	-2.6987	17.492	6.9356	-175.22	20.724	-2.1812	7.1256	-656.68	1150	-11.748	818.71	1159.9	23.649	24.005	0	0	9.4833	3.3212	-17.567	-19.595	-1.9658	5.5159	17.875	20.34	7.5174	8.8371	0.30808	0.74519	1475.5
7.92	793	2.5	NaN	-2.6987	17.513	6.9267	-175.22	20.707	-2.1594	7.1209	-656.71	1150	-11.658	818.73	1159.8	30.231	24.005	0	0	9.4342	3.2714	-17.565	-19.594	-1.9695	5.5073	17.896	20.324	7.4646	8.7787	0.33089	0.72978	1475.6
7.93	794	2.5	NaN	-2.7122	17.543	6.9144	-175.23	20.697	-2.1361	7.0925	-656.74	1149.9	-11.552	818.71	1159.8	31.34	31.766	0	0	9.3709	3.2072	-17.564	-19.592	-1.9883	5.4956	17.928	20.313	7.3826	8.7027	0.36391	0.72049	1475.6
7.94	795	2.5	NaN	-2.7221	17.568	6.9053	-175.21	20.711	-2.1865	7.0879	-656.75	1149.9	-11.694	818.72	1159.9	31.579	39.57	0	0	9.198	3.0318	-17.561	-19.59	-1.9928	5.5155	17.954	20.326	7.2051	8.5473	0.39285	0.73639	1475.6
7.95	796	2.5	NaN	-2.7265	17.587	6.9008	-175.21	20.714	-2.2103	7.083	-656.79	1149.9	-11.751	818.74	1159.9	35.437	35.492	0	0	9.043	2.8745	-17.559	-19.588	-1.9952	5.5246	17.973	20.328	7.0478	8.3991	0.41356	0.74082	1475.7
7.96	797	2.5	NaN	-2.7293	17.603	6.894	-175.2	20.718	-2.2085	7.0906	-656.85	1149.9	-11.732	818.75	1159.8	32.413	40.324	0	0	8.9332	2.7631	-17.558	-19.587	-1.9985	5.5263	17.988	20.332	6.9348	8.2894	0.43006	0.74575	1475.8
7.97	798	2.5	NaN	-2.7334	17.618	6.8807	-175.2	20.733	-2.184	7.1179	-656.9	1149.9	-11.648	818.74	1159.8	23.649	42.328	0	0	8.7984	2.6264	-17.556	-19.585	-2.0048	5.5239	18.004	20.347	6.7936	8.1503	0.44742	0.76264	1475.8
7.98	799	2.5	NaN	-2.7359	17.619	6.8783	-175.2	20.746	-2.1729	7.118	-656.97	1149.9	-11.618	818.72	1159.8	34.887	43.931	0	0	8.6558	2.4816	-17.554	-19.582	-2.0085	5.5233	18.005	20.361	6.6472	8.0049	0.45097	0.77871	1475.8
7.99	800	2.5	NaN	-2.7326	17.627	6.8769	-175.2	20.782	-2.1985	7.1297	-657.02	1149.9	-11.699	818.7	1159.9	36.586	44.422	0	0	8.6318	2.4573	-17.551	-19.579	-2.0017	5.5337	18.014	20.395	6.6301	7.991	0.4626	0.81515	1475.9
8	801	2.5	NaN	-2.7217	17.64	6.8792	-175.18	20.811	-2.2386	7.1419	-657.06	1149.9	-11.834	818.71	1159.9	24.384	44.544	0	0	8.6078	2.433	-17.548	-19.577	-1.985	5.5523	18.028	20.423	6.6228	7.9853	0.48002	0.84616	1475.9
8.01	802	2.5	NaN	-2.7035	17.661	6.8845	-175.17	20.821	-2.2767	7.1522	-657.11	1149.9	-11.978	818.76	1159.9	23.649	44.233	0	0	8.5585	2.383	-17.545	-19.573	-1.9609	5.575	18.048	20.434	6.5976	7.9579	0.50265	0.86053	1476
8.02	803	2.5	NaN	-2.6927	17.684	6.8723	-175.17	20.85	-2.2799	7.2034	-657.17	1149.9	-12.001	818.74	1159.9	28.933	43.316	0	0	8.5283	2.3523	-17.542	-19.571	-1.9471	5.576	18.072	20.462	6.5812	7.9284	0.52946	0.89139	1476.1
8.03	804	2.5	NaN	-2.6916	17.701	6.8797	-175.17	20.864	-2.2811	7.1603	-657.25	1150	-12.012	818.75	1159.9	25.726	42.824	0	0	8.5383	2.3625	-17.54	-19.568	-1.9474	5.5709	18.089	20.476	6.591	7.9334	0.54906	0.90815	1476.2
8.04	805	2.5	NaN	-2.683	17.718	6.8923	-175.18	20.861	-2.2631	7.112	-657.33	1150	-11.957	818.79	1159.9	31.084	43.814	0	0	8.5118	2.3356	-17.538	-19.566	-1.9429	5.5573	18.105	20.475	6.5689	7.8928	0.56728	0.90888	1476.3
8.05	806	2.5	NaN	-2.6629	17.737	6.9	-175.2	20.844	-2.2253	7.1017	-657.4	1150	-11.834	818.83	1159.9	31.749	44.166	0	0	8.4693	2.2924	-17.535	-19.564	-1.928	5.5371	18.121	20.46	6.5413	7.8295	0.58603	0.89606	1476.4
8.06	807	2.5	NaN	-2.6561	17.752	6.8818	-175.2	20.84	-2.2152	7.1482	-657.44	1150	-11.801	818.86	1159.9	25.076	44.353	0	0	8.446	2.2688	-17.533	-19.561	-1.9207	5.5312	18.136	20.456	6.5253	7.8	0.60386	0.89486	1476.5
8.07	808	2.5	NaN	-2.644	17.777	6.8709	-175.21	20.841	-2.242	7.1636	-657.49	1150	-11.853	818.9	1159.8	26.628	45.356	0	0	8.3752	2.1969	-17.53	-19.558	-1.906	5.5322	18.161	20.457	6.4691	7.7291	0.63098	0.89916	1476.5
8.08	809	2.5	NaN	-2.6387	17.794	6.8703	-175.2	20.849	-2.259	7.1383	-657.55	1150	-11.884	818.92	1159.8	32.316	46.567	0	0	8.2316	2.0513	-17.526	-19.554	-1.9006	5.5343	18.178	20.466	6.3311	7.5856	0.65163	0.91111	1476.6
8.09	810	2.5	NaN	-2.6421	17.803	6.8747	-175.2	20.867	-2.2601	7.0865	-657.63	1149.9	-11.88	818.92	1159.9	33.383	47.236	0	0	7.9498	1.7653	-17.52	-19.548	-1.9062	5.5372	18.187	20.483	6.0436	7.3025	0.66778	0.93506	1476.7
8.1	811	2.5	NaN	-2.6445	17.826	6.8563	-175.19	20.901	-2.2877	7.0869	-657.75	1149.9	-11.943	818.92	1159.9	26.715	48.303	0	0	7.3926	1.2	-17.507	-19.536	-1.9062	5.5481	18.212	20.515	5.4865	6.7481	0.70457	0.97946	1476.8
8.11	812	2.5	NaN	-2.6433	17.855	6.8255	-175.18	20.942	-2.305	7.1409	-657.79	1149.9	-11.975	818.9	1159.9	28.398	48.43	0	0	7.2325	1.0375	-17.505	-19.533	-1.9016	5.5569	18.242	20.555	5.3309	6.5944	0.73754	1.0217	1476.8
8.12	813	2.5	NaN	-2.6509	17.879	6.8215	-175.19	20.964	-2.2994	7.1185	-657.84	1149.9	-11.944	818.88	1159.9	32.742	48.507	0	0	7.2468	1.0521	-17.506	-19.535	-1.9113	5.5545	18.266	20.577	5.3355	6.6066	0.76013	1.0421	1476.9
8.13	814	2.5	NaN	-2.666	17.899	6.8387	-175.19	20.97	-2.2868	7.0364	-657.9	1149.9	-11.897	818.89	1159.9	33.302	48.25	0	0	7.2135	1.0183	-17.506	-19.535	-1.9315	5.548	18.285	20.584	5.282	6.5663	0.77869	1.0487	1476.9
8.14	815	2.5	NaN	-2.6745	17.923	6.828	-175.17	20.994	-2.329	7.0534	-657.95	1149.9	-12.016	818.91	1159.9	26.731	48.26	0	0	7.1896	0.994	-17.508	-19.536	-1.9347	5.567	18.312	20.605	5.2549	6.561	0.80441	1.069	1477
8.15	816	2.5	NaN	-2.6812	17.941	6.8311	-175.17	20.975	-2.3547	7.0287	-657.98	1149.9	-12.087	818.97	1159.9	31.921	48.407	0	0	7.1796	0.9839	-17.51	-19.538	-1.9396	5.5765	18.328	20.588	5.24	6.5604	0.81858	1.0494	1477.1
8.16	817	2.5	NaN	-2.6931	17.954	6.8394	-175.17	20.955	-2.3336	6.9752	-658.03	1149.9	-12.019	819.01	1159.9	29.133	48.294	0	0	7.1712	0.97528	-17.511	-19.539	-1.9563	5.5712	18.34	20.569	5.2148	6.5465	0.82953	1.0296	1477.2
8.17	818	2.5	NaN	-2.7047	17.963	6.8496	-175.17	20.938	-2.2842	6.9169	-658.11	1149.9	-11.868	819.01	1159.9	23.649	48.268	0	0	7.1632	0.96716	-17.511	-19.539	-1.9761	5.56	18.348	20.553	5.1871	6.5271	0.8371	1.014	1477.3
8.18	819	2.5	NaN	-2.6991	17.967	6.8574	-175.16	20.924	-2.2633	6.9052	-658.2	1149.9	-11.802	819.01	1159.9	27.881	48.382	0	0	7.184	0.98832	-17.513	-19.541	-1.9735	5.5666	18.352	20.539	5.2105	6.5549	0.83879	0.99776	1477.4
8.19	820	2.5	NaN	-2.7038	17.968	6.8408	-175.14	20.905	-2.2808	6.949	-658.27	1149.9	-11.861	819.04	1159.9	23.649	48.653	0	0	7.2159	1.0207	-17.515	-19.544	-1.9743	5.5865	18.354	20.519	5.2416	6.6071	0.8391	0.97515	1477.5
8.2	821	2.5	NaN	-2.7097	17.977	6.8548	-175.13	20.885	-2.3153	6.8813	-658.34	1149.9	-11.953	819.11	1159.9	29.246	48.029	0	0	7.2226	1.0274	-17.517	-19.545	-1.9793	5.6047	18.363	20.499	5.2432	6.6322	0.84619	0.95368	1477.6
8.21	822	2.5	NaN	-2.7124	17.992	6.8762	-175.11	20.87	-2.3398	6.7775	-658.4	1150	-12.003	819.16	1159.9	23.649	47.373	0	0	7.2483	1.0536	-17.519	-19.548	-1.9842	5.617	18.376	20.486	5.2641	6.6706	0.85669	0.93775	1477.7
8.22	823	2.5	NaN	-2.7063	18.005	6.8509	-175.11	20.875	-2.3102	6.809	-658.44	1150	-11.895	819.12	1159.9	26.549	47.273	0	0	7.3016	1.1076	-17.524	-19.552	-1.9811	5.6181	18.39	20.49	5.3205	6.7257	0.86636	0.93744	1477.7
8.23	824	2.5	NaN	-2.7017	18.026	6.8293	-175.1	20.89	-2.3258	6.852	-658.49	1150	-11.904	819.11	1159.9	25.676	46.818	0	0	7.3243	1.1307	-17.527	-19.556	-1.9745	5.6235	18.411	20.505	5.3499	6.7542	0.88364	0.94959	1477.8
8.24	825	2.5	NaN	-2.6999	18.045	6.8159	-175.11	20.9	-2.3313	6.8551	-658.53	1150	-11.9	819.11	1159.9	23.649	47.142	0	0	7.343	1.1497	-17.531	-19.559	-1.9727	5.6206	18.43	20.515	5.3703	6.7703	0.8992	0.95628	1477.8
8.25	826	2.5	NaN	-2.7001	18.06	6.8071	-175.11	20.911	-2.3405	6.836	-658.57	1150	-11.912	819.12	1159.9	23.649	46.954	0	0	7.4016	1.2091	-17.533	-19.561	-1.9732	5.6128	18.445	20.526	5.4285	6.8219	0.91152	0.965	1477.8
8.26	827	2.5	NaN	-2.7008	18.068	6.7982	-175.12	20.936	-2.3772	6.8238	-658.63	1150	-11.992	819.08	1159.9	29.305	46.382	0	0	7.4634	1.2718	-17.536	-19.564	-1.9713	5.6054	18.454	20.551	5.4921	6.8772	0.91826	0.98657	1477.9
8.27	828	2.5	NaN	-2.6824	18.102	6.7661	-175.14	20.937	-2.4161	6.9254	-658.66	1150	-12.073	819.1	1159.9	28.908	46.138	0	0	7.5734	1.3834	-17.537	-19.566	-1.9459	5.5929	18.487	20.552	5.6276	6.9763	0.9494	0.98583	1477.9
8.28	829	2.5	NaN	-2.6992	18.135	6.7663	-175.16	20.934	-2.4125	6.9005	-658.67	1150	-12.042	819.1	1159.9	24.289	46.05	0	0	7.6777	1.4892	-17.54	-19.568	-1.9648	5.5721	18.519	20.551	5.7129	7.0613	0.97888	0.98267	1477.9
8.29	830	2.5	NaN	-2.7192	18.165	6.7853	-175.18	20.933	-2.3929	6.8222	-658.69	1150.1	-11.984	819.09	1159.9	23.649	45.863	0	0	7.774	1.587	-17.543	-19.571	-1.9901	5.5521	18.546	20.552	5.7839	7.139	1.0036	0.98111	1477.9
8.3	831	2.5	NaN	-2.7074	18.187	6.8062	-175.19	20.94	-2.387	6.7762	-658.75	1150.1	-11.996	819.08	1159.9	24.539	46.281	0	0	7.8373	1.6512	-17.544	-19.573	-1.9797	5.5427	18.567	20.56	5.8576	7.1939	1.0231	0.98678	1478
8.31	832	2.5	NaN	-2.692	18.205	6.7895	-175.18	20.962	-2.3844	6.8676	-658.82	1150	-12.036	819.01	1159.9	26.664	46.73	0	0	7.8906	1.7053	-17.546	-19.574	-1.9591	5.554	18.587	20.581	5.9315	7.2592	1.0416	1.0064	1478
8.32	833	2.5	NaN	-2.6841	18.233	6.8052	-175.18	20.965	-2.3462	6.8521	-658.86	1150.1	-11.971	818.97	1159.9	30.107	46.697	0	0	7.9439	1.7594	-17.547	-19.576	-1.9544	5.5534	18.614	20.584	5.9895	7.3127	1.0666	1.0084	1478
8.33	834	2.5	NaN	-2.6808	18.263	6.8331	-175.17	20.961	-2.3144	6.7994	-658.9	1150.1	-11.92	818.93	1159.9	26.564	47.632	0	0	8.0087	1.825	-17.548	-19.577	-1.9551	5.5568	18.642	20.581	6.0536	7.3818	1.0937	1.0045	1478
8.34	835	2.5	NaN	-2.6791	18.289	6.8558	-175.15	20.96	-2.3215	6.7687	-658.94	1150.1	-11.974	818.91	1159.9	23.649	47.962	0	0	8.0858	1.9033	-17.55	-19.578	-1.9525	5.5765	18.668	20.581	6.1333	7.4798	1.1186	1.0029	1478
8.35	836	2.5	NaN	-2.6738	18.299	6.8585	-175.13	20.943	-2.3313	6.7907	-658.96	1150.1	-12.025	818.91	1159.9	24.117	47.46	0	0	8.1137	1.9317	-17.55	-19.578	-1.9443	5.5947	18.678	20.563	6.1694	7.5264	1.1278	0.98521	1478
8.36	837	2.5	NaN	-2.6705	18.31	6.8514	-175.14	20.915	-2.2735	6.844	-658.99	1150.1	-11.85	818.91	1159.8	25.153	45.95	0	0	8.0737	1.891	-17.549	-19.577	-1.9458	5.588	18.688	20.537	6.1278	7.479	1.139	0.95958	1478
8.37	838	2.5	NaN	-2.6711	18.322	6.8582	-175.12	20.893	-2.2458	6.8599	-659.03	1150.1	-11.76	818.91	1159.8	24.827	45.549	0	0	8.0778	1.8952	-17.546	-19.575	-1.9493	5.6004	18.7	20.515	6.1285	7.4956	1.1537	0.94046	1478.1
8.38	839	2.5	NaN	-2.676	18.335	6.89	-175.07	20.883	-2.294	6.8046	-659.09	1150.1	-11.9	818.91	1159.9	23.649	45.243	0	0	8.0855	1.903	-17.543	-19.571	-1.951	5.6507	18.712	20.505	6.1345	7.5536	1.1695	0.93351	1478.2
8.39	840	2.5	NaN	-2.6814	18.334	6.9082	-175.07	20.867	-2.2587	6.7751	-659.12	1150.1	-11.768	818.91	1159.8	24.722	44.442	0	0	8.0357	1.8524	-17.539	-19.567	-1.9626	5.6486	18.71	20.491	6.0731	7.501	1.1714	0.92337	1478.2
8.4	841	2.5	NaN	-2.6778	18.328	6.9195	-175.04	20.88	-2.2996	6.7815	-659.17	1150.1	-11.863	818.92	1159.9	27.825	43.364	0	0	8.0229	1.8395	-17.534	-19.562	-1.9551	5.6808	18.707	20.501	6.0679	7.5204	1.1732	0.93906	1478.2
8.41	842	2.5	NaN	-2.672	18.327	6.9248	-175.02	20.897	-2.3423	6.808	-659.2	1150.1	-11.948	818.92	1159.9	26.542	42.769	0	0	8.0496	1.8666	-17.528	-19.556	-1.945	5.7075	18.707	20.516	6.1046	7.5741	1.1788	0.95972	1478.3
8.42	843	2.5	NaN	-2.667	18.331	6.9261	-175.02	20.904	-2.3524	6.8395	-659.21	1150.1	-11.92	818.92	1159.9	30.385	42.34	0	0	8.1278	1.9459	-17.523	-19.551	-1.9399	5.7113	18.711	20.524	6.1879	7.6572	1.1876	0.97287	1478.3
8.43	844	2.5	NaN	-2.661	18.334	6.9338	-175.02	20.896	-2.3353	6.8235	-659.22	1150.1	-11.827	818.93	1159.9	24.997	41.661	0	0	8.2156	2.035	-17.518	-19.546	-1.9381	5.7026	18.712	20.518	6.2774	7.7376	1.1943	0.97149	1478.3
8.44	845	2.5	NaN	-2.6535	18.331	6.9274	-175.02	20.903	-2.3452	6.8434	-659.23	1150.1	-11.816	818.94	1159.9	27.913	40.863	0	0	8.2151	2.0345	-17.511	-19.54	-1.9303	5.7004	18.709	20.525	6.2848	7.7349	1.1978	0.98575	1478.3
8.45	846	2.5	NaN	-2.6451	18.329	6.9153	-175.02	20.912	-2.3655	6.8834	-659.25	1150.1	-11.85	818.96	1159.9	23.649	41.082	0	0	8.1901	2.0091	-17.504	-19.532	-1.919	5.7044	18.707	20.535	6.271	7.7135	1.2029	1.0022	1478.4
8.46	847	2.5	NaN	-2.6386	18.33	6.9031	-175.02	20.92	-2.3804	6.9227	-659.25	1150.1	-11.883	818.98	1159.9	24.31	40.904	0	0	8.1651	1.9837	-17.497	-19.525	-1.9097	5.7088	18.707	20.543	6.2554	7.6926	1.2104	1.0175	1478.4
8.47	848	2.5	NaN	-2.6451	18.328	6.9054	-175.04	20.932	-2.3432	6.8901	-659.27	1150.1	-11.764	818.95	1159.8	26.876	40.479	0	0	8.1723	1.9911	-17.491	-19.519	-1.9221	5.6868	18.704	20.556	6.2502	7.6779	1.2132	1.0362	1478.4
8.48	849	2.5	NaN	-2.6521	18.322	6.8961	-175.04	20.954	-2.3502	6.882	-659.29	1150.1	-11.788	818.93	1159.9	23.649	39.893	0	0	8.2123	2.0317	-17.486	-19.515	-1.9284	5.6796	18.699	20.577	6.2839	7.7113	1.2126	1.0624	1478.4
8.49	850	2.5	NaN	-2.6504	18.314	6.869	-175.05	20.974	-2.3472	6.9416	-659.3	1150.1	-11.79	818.93	1159.9	23.649	40.158	0	0	8.2523	2.0722	-17.486	-19.514	-1.9244	5.6713	18.692	20.596	6.3278	7.7435	1.2066	1.0817	1478.4
8.5	851	2.5	NaN	-2.6439	18.305	6.8347	-175.07	20.988	-2.333	7.036	-659.3	1150.1	-11.763	818.93	1159.9	26.075	39.649	0	0	8.2746	2.0949	-17.486	-19.514	-1.9153	5.6618	18.685	20.607	6.3594	7.7567	1.1987	1.093	1478.4
8.51	852	2.5	NaN	-2.653	18.298	6.8353	-175.07	20.99	-2.35	7.0169	-659.32	1150.1	-11.833	818.97	1159.9	23.649	37.936	0	0	8.2295	2.0491	-17.489	-19.517	-1.9225	5.6655	18.679	20.609	6.307	7.7146	1.1903	1.092	1478.4
8.52	853	2.5	NaN	-2.6641	18.3	6.8316	-175.06	20.995	-2.3649	7.0008	-659.32	1150.1	-11.89	819	1159.9	23.649	35.735	0	0	8.1817	2.0006	-17.49	-19.519	-1.932	5.6711	18.681	20.614	6.2497	7.6717	1.1907	1.095	1478.5
8.53	854	2.5	NaN	-2.6716	18.302	6.8142	-175.06	21.01	-2.3612	7.0318	-659.32	1150.1	-11.871	819.01	1159.9	23.649	26.342	0	0	8.1183	1.9363	-17.487	-19.515	-1.939	5.6727	18.684	20.628	6.1793	7.609	1.1976	1.1135	1478.5
8.54	855	2.5	NaN	-2.6793	18.305	6.7935	-175.06	21.029	-2.3425	7.0756	-659.31	1150.1	-11.792	819	1159.9	25.725	24.005	0	0	8.1268	1.9449	-17.482	-19.511	-1.948	5.6702	18.688	20.646	6.1788	7.6151	1.2055	1.1355	1478.5
8.55	856	2.5	NaN	-2.6996	18.312	6.7996	-175.06	21.027	-2.3256	7.0257	-659.31	1150.1	-11.724	819	1159.9	23.649	24.005	0	0	8.2067	2.026	-17.478	-19.506	-1.973	5.6662	18.694	20.646	6.2338	7.6922	1.2163	1.1394	1478.5
8.56	857	2.5	NaN	-2.7239	18.316	6.7848	-175.04	21.034	-2.3499	7.0217	-659.31	1150.1	-11.781	819.03	1159.9	23.649	24.005	0	0	8.104	1.9217	-17.475	-19.504	-1.9952	5.6917	18.698	20.652	6.1087	7.6134	1.2225	1.1482	1478.5
8.57	858	2.5	NaN	-2.7476	18.324	6.7706	-175.02	21.04	-2.3652	7.0177	-659.31	1150.1	-11.808	819.05	1159.9	23.649	24.005	0	0	7.9889	1.805	-17.474	-19.502	-2.018	5.7094	18.705	20.659	5.9709	7.5144	1.2316	1.157	1478.5
8.58	859	2.5	NaN	-2.7762	18.329	6.7536	-175.01	21.048	-2.3674	7.0086	-659.31	1150.1	-11.799	819.05	1159.9	23.649	24.005	0	0	7.9413	1.7567	-17.472	-19.5	-2.0473	5.7219	18.71	20.667	5.894	7.4786	1.238	1.1669	1478.5
8.59	860	2.5	NaN	-2.821	18.319	6.7228	-174.98	21.061	-2.3605	6.9951	-659.34	1150.1	-11.774	819.02	1159.9	23.649	24.005	0	0	7.8972	1.7119	-17.47	-19.499	-2.0936	5.743	18.7	20.68	5.8036	7.455	1.2296	1.1817	1478.5
8.6	861	2.5	NaN	-2.8558	18.309	6.6784	-174.97	21.075	-2.3632	7.0471	-659.37	1150	-11.784	819.01	1159.9	23.649	24.005	0	0	7.859	1.6732	-17.469	-19.497	-2.1261	5.7635	18.692	20.693	5.733	7.4367	1.2232	1.196	1478.5
8.61	862	2.5	NaN	-2.8888	18.353	6.4595	-174.94	21.09	-2.3864	7.6458	-659.11	1149.9	-11.873	819.02	1159.9	23.649	30.142	0	0	7.8115	1.6249	-17.467	-19.495	-2.1322	5.8132	18.742	20.701	5.6792	7.4381	1.2756	1.2057	1478.3
8.62	863	2.5	NaN	-2.925	18.407	6.2155	-174.93	21.1	-2.3914	8.307	-658.81	1149.7	-11.913	819.01	1160	23.649	39.883	0	0	7.7547	1.5674	-17.464	-19.493	-2.1411	5.8528	18.803	20.704	5.6136	7.4202	1.3391	1.2114	1478
8.63	864	2.5	NaN	-2.9711	18.406	6.1771	-174.95	21.101	-2.3214	8.2888	-658.85	1149.7	-11.718	818.96	1159.9	23.649	30.837	0	0	7.6433	1.4543	-17.463	-19.491	-2.1955	5.8228	18.802	20.705	5.4478	7.2771	1.3387	1.2137	1478
8.64	865	2.5	NaN	-2.993	18.41	6.1517	-174.95	21.082	-2.3285	8.304	-658.85	1149.7	-11.759	819	1159.9	23.649	29.581	0	0	7.5358	1.3452	-17.462	-19.491	-2.2152	5.829	18.806	20.687	5.3205	7.1743	1.3437	1.1958	1478
8.65	866	2.5	NaN	-3.0254	18.426	6.1341	-174.96	21.072	-2.3361	8.268	-658.85	1149.7	-11.794	819.01	1159.9	23.649	24.005	0	0	7.4725	1.2811	-17.463	-19.491	-2.2477	5.8227	18.822	20.676	5.2249	7.1037	1.3592	1.1851	1478
8.66	867	2.5	NaN	-3.0563	18.444	6.1284	-174.97	21.062	-2.3317	8.1972	-658.85	1149.7	-11.786	819.01	1159.9	23.649	24.234	0	0	7.4246	1.2324	-17.463	-19.492	-2.2816	5.8068	18.839	20.667	5.143	7.0392	1.3758	1.175	1478
8.67	868	2.5	NaN	-3.0716	18.451	6.1386	-174.98	21.041	-2.3046	8.1139	-658.87	1149.7	-11.708	819	1159.9	23.649	27.301	0	0	7.388	1.1953	-17.463	-19.492	-2.3032	5.7869	18.844	20.647	5.0848	6.9822	1.3808	1.1553	1478
8.68	869	2.5	NaN	-3.0728	18.461	6.103	-174.99	21.05	-2.3293	8.1927	-658.88	1149.7	-11.79	819	1159.9	23.649	26.932	0	0	7.3903	1.1977	-17.463	-19.491	-2.2981	5.7891	18.858	20.654	5.0922	6.9867	1.3946	1.1623	1478
8.69	870	2.5	NaN	-3.0844	18.469	6.0993	-174.99	21.036	-2.3314	8.1608	-658.9	1149.7	-11.789	819.03	1159.9	23.649	24.005	0	0	7.3956	1.203	-17.463	-19.491	-2.311	5.7834	18.866	20.639	5.0846	6.9864	1.4031	1.148	1478.1
8.7	871	2.5	NaN	-3.0965	18.479	6.1083	-174.99	21.023	-2.3417	8.0857	-658.92	1149.7	-11.812	819.05	1159.9	23.649	24.005	0	0	7.405	1.2126	-17.462	-19.491	-2.3252	5.7825	18.874	20.627	5.0798	6.9951	1.4123	1.1369	1478.1
8.71	872	2.5	NaN	-3.1007	18.493	6.1128	-174.98	21.032	-2.3822	8.0297	-658.93	1149.7	-11.933	819.04	1159.9	23.649	24.005	0	0	7.449	1.2572	-17.462	-19.49	-2.3269	5.7955	18.888	20.638	5.1221	7.0528	1.426	1.1474	1478.1
8.72	873	2.5	NaN	-3.0915	18.491	6.0977	-174.99	21.026	-2.3561	8.0918	-658.97	1149.7	-11.847	819.01	1159.9	23.649	24.005	0	0	7.6085	1.419	-17.462	-19.49	-2.3186	5.7851	18.885	20.632	5.2899	7.2041	1.4232	1.1415	1478.2
8.73	874	2.5	NaN	-3.09	18.493	6.1014	-174.99	21.025	-2.3538	8.0826	-659	1149.7	-11.831	819.01	1159.9	23.649	24.005	0	0	7.6796	1.4912	-17.462	-19.491	-2.3181	5.7803	18.887	20.631	5.3615	7.2715	1.4247	1.1406	1478.2
8.74	875	2.5	NaN	-3.0861	18.496	6.1039	-174.99	21.018	-2.3581	8.0755	-659.01	1149.7	-11.836	819.03	1159.9	23.649	24.005	0	0	7.6863	1.498	-17.463	-19.491	-2.3143	5.7777	18.89	20.624	5.372	7.2757	1.4276	1.1331	1478.2
8.75	876	2.5	NaN	-3.0741	18.5	6.0941	-175	20.999	-2.3579	8.1136	-659.04	1149.7	-11.832	819.06	1159.9	23.649	24.005	0	0	7.7929	1.6062	-17.463	-19.491	-2.301	5.7748	18.892	20.606	5.4919	7.381	1.4296	1.1151	1478.3
8.76	877	2.5	NaN	-3.065	18.492	6.0893	-175.01	21.013	-2.3554	8.1495	-659.09	1149.7	-11.821	819.02	1159.9	23.649	24.005	0	0	7.8964	1.7111	-17.463	-19.491	-2.291	5.765	18.887	20.618	5.6054	7.4761	1.4241	1.1266	1478.3
8.77	878	2.5	NaN	-3.0607	18.497	6.0964	-175.01	21.005	-2.3655	8.1377	-659.13	1149.7	-11.85	819.04	1159.9	23.649	24.005	0	0	7.9762	1.7921	-17.462	-19.491	-2.286	5.7697	18.892	20.61	5.6902	7.5618	1.4294	1.1191	1478.3
8.78	879	2.5	NaN	-3.0553	18.515	6.1044	-175	20.993	-2.3718	8.1311	-659.14	1149.7	-11.871	819.07	1159.9	23.649	24.005	0	0	8.0483	1.8652	-17.462	-19.49	-2.2801	5.7785	18.909	20.599	5.7682	7.6437	1.4477	1.1083	1478.4
8.79	880	2.5	NaN	-3.0476	18.544	6.1096	-174.99	20.985	-2.3645	8.1481	-659.1	1149.7	-11.853	819.09	1159.9	23.649	24.005	0	0	8.0948	1.9124	-17.461	-19.49	-2.2724	5.7846	18.938	20.592	5.8224	7.697	1.4761	1.1017	1478.4
8.8	881	2.5	NaN	-3.0493	18.554	6.1247	-174.99	20.978	-2.3337	8.1328	-659.11	1149.8	-11.748	819.09	1159.9	23.649	24.005	0	0	8.2095	2.0289	-17.462	-19.49	-2.2788	5.7766	18.946	20.585	5.9308	7.8054	1.4843	1.0952	1478.4
8.81	882	2.5	NaN	-3.0457	18.549	6.1455	-174.97	20.99	-2.3473	8.1051	-659.16	1149.7	-11.792	819.08	1159.9	23.649	24.005	0	0	8.3727	2.1944	-17.463	-19.491	-2.2745	5.7962	18.943	20.596	6.0982	7.9906	1.4806	1.1047	1478.4
8.82	883	2.5	NaN	-3.0403	18.548	6.155	-174.96	20.997	-2.358	8.1048	-659.18	1149.7	-11.821	819.1	1159.9	23.649	24.005	0	0	8.4363	2.2589	-17.463	-19.491	-2.2681	5.814	18.943	20.601	6.1682	8.0729	1.4805	1.11	1478.4
8.83	884	2.5	NaN	-3.0348	18.551	6.1466	-174.95	20.991	-2.3526	8.1497	-659.18	1149.8	-11.787	819.13	1159.9	23.649	24.005	0	0	8.4934	2.3169	-17.463	-19.491	-2.2621	5.821	18.946	20.596	6.2313	8.1379	1.4834	1.1046	1478.5
8.84	885	2.5	NaN	-3.0305	18.531	6.1199	-174.95	20.987	-2.353	8.2546	-659.23	1149.7	-11.757	819.13	1160	23.649	24.005	0	0	8.5056	2.3293	-17.465	-19.493	-2.2549	5.8261	18.928	20.59	6.2507	8.1554	1.4628	1.0969	1478.5
8.85	886	2.5	NaN	-3.0424	18.522	6.1155	-174.92	20.982	-2.3819	8.2875	-659.26	1149.7	-11.829	819.17	1160	23.649	24.005	0	0	8.54	2.3641	-17.467	-19.495	-2.2629	5.8548	18.918	20.586	6.2771	8.2189	1.4515	1.0904	1478.6
8.86	887	2.5	NaN	-3.0566	18.52	6.115	-174.91	20.975	-2.3934	8.3013	-659.27	1149.7	-11.848	819.21	1160	23.649	24.005	0	0	8.5878	2.4127	-17.469	-19.497	-2.2758	5.8731	18.917	20.579	6.3121	8.2858	1.4479	1.0815	1478.6
8.87	888	2.5	NaN	-3.0718	18.525	6.1154	-174.9	20.971	-2.3848	8.3019	-659.26	1149.7	-11.801	819.23	1159.9	23.649	24.005	0	0	8.6171	2.4424	-17.472	-19.501	-2.2927	5.8777	18.921	20.575	6.3244	8.3201	1.4482	1.0739	1478.7
8.88	889	2.5	NaN	-3.0971	18.527	6.124	-174.89	20.992	-2.3904	8.2601	-659.26	1149.7	-11.797	819.22	1160	23.649	24.005	0	0	8.6338	2.4593	-17.477	-19.505	-2.3199	5.8887	18.924	20.595	6.3139	8.348	1.4468	1.0898	1478.6
8.89	890	2.5	NaN	-3.1263	18.524	6.1279	-174.88	21.003	-2.394	8.2204	-659.28	1149.7	-11.803	819.19	1160	23.649	24.005	0	0	8.6725	2.4986	-17.481	-19.509	-2.3503	5.8955	18.921	20.607	6.3222	8.3942	1.4403	1.0978	1478.6
8.9	891	2.5	NaN	-3.1444	18.515	6.1095	-174.88	20.997	-2.375	8.2637	-659.29	1149.7	-11.73	819.2	1159.9	23.649	24.005	0	0	8.6669	2.4929	-17.485	-19.513	-2.3696	5.8911	18.911	20.6	6.2973	8.384	1.4264	1.0873	1478.7
8.91	892	2.5	NaN	-3.1594	18.501	6.0811	-174.89	20.984	-2.3535	8.3418	-659.29	1149.7	-11.639	819.23	1159.9	23.649	24.005	0	0	8.5566	2.381	-17.489	-19.517	-2.3851	5.8827	18.897	20.587	6.1714	8.2637	1.4083	1.07	1478.7
8.92	893	2.5	NaN	-3.1999	18.491	6.0835	-174.88	21.001	-2.3918	8.2874	-659.31	1149.7	-11.746	819.23	1160	23.649	24.005	0	0	8.4463	2.269	-17.493	-19.522	-2.4236	5.8938	18.889	20.604	6.0227	8.1629	1.3954	1.0822	1478.7
8.93	894	2.5	NaN	-3.2257	18.477	6.0906	-174.87	21.008	-2.421	8.2377	-659.34	1149.7	-11.83	819.26	1160	23.649	24.005	0	0	8.3359	2.1571	-17.497	-19.526	-2.4481	5.906	18.876	20.609	5.8878	8.0631	1.3789	1.083	1478.8
8.94	895	2.5	NaN	-3.2421	18.466	6.0966	-174.87	21.015	-2.4103	8.2089	-659.35	1149.7	-11.805	819.25	1160	23.649	24.005	0	0	8.2256	2.0452	-17.502	-19.53	-2.4666	5.9044	18.866	20.616	5.759	7.9496	1.3639	1.0858	1478.8
8.95	896	2.5	NaN	-3.2519	18.459	6.1027	-174.88	21.026	-2.3772	8.1997	-659.35	1149.6	-11.72	819.23	1160	23.649	24.005	0	0	8.1153	1.9332	-17.506	-19.534	-2.48	5.896	18.86	20.626	5.6352	7.8293	1.354	1.0915	1478.7
8.96	897	2.5	NaN	-3.2592	18.462	6.113	-174.87	21.039	-2.364	8.2039	-659.32	1149.6	-11.692	819.24	1160	23.649	24.005	0	0	8.005	1.8213	-17.51	-19.539	-2.4882	5.8983	18.865	20.637	5.5168	7.7196	1.3544	1.0987	1478.7
8.97	898	2.5	NaN	-3.2613	18.466	6.1257	-174.86	21.043	-2.3792	8.1746	-659.3	1149.6	-11.755	819.25	1160	23.649	24.005	0	0	7.8947	1.7094	-17.514	-19.543	-2.489	5.9078	18.869	20.641	5.4056	7.6171	1.3543	1.0978	1478.7
8.98	899	2.5	NaN	-3.2865	18.47	6.1997	-174.87	21.036	-2.3639	7.9537	-659.34	1149.7	-11.712	819.28	1160	23.649	24.005	0	0	7.7843	1.5974	-17.519	-19.547	-2.5245	5.8948	18.87	20.637	5.2599	7.4922	1.3511	1.0901	1478.8
8.99	900	2.5	NaN	-3.3137	18.472	6.2842	-174.87	21.036	-2.3475	7.701	-659.39	1149.7	-11.659	819.3	1160	23.649	24.005	0	0	7.7426	1.5551	-17.522	-19.55	-2.5636	5.878	18.868	20.64	5.179	7.4331	1.3466	1.0897	1478.9
9	901	2.5	NaN	-3.3084	18.466	6.2966	-174.86	21.065	-2.3807	7.6722	-659.39	1149.7	-11.761	819.3	1160	23.649	24.005	0	0	7.7365	1.5488	-17.524	-19.552	-2.5555	5.8887	18.865	20.667	5.181	7.4376	1.3411	1.1148	1478.9
9.01	902	2.5	NaN	-3.2975	18.464	6.3015	-174.88	21.063	-2.3575	7.6826	-659.36	1149.7	-11.674	819.3	1160	23.649	24.005	0	0	7.7565	1.5692	-17.527	-19.555	-2.5475	5.8731	18.862	20.665	5.209	7.4423	1.3347	1.1096	1478.8
9.02	903	2.5	NaN	-3.2871	18.457	6.2926	-174.86	21.081	-2.3775	7.7306	-659.34	1149.7	-11.748	819.29	1160	23.649	24.005	0	0	7.7921	1.6053	-17.53	-19.558	-2.5324	5.8909	18.857	20.681	5.2597	7.4962	1.327	1.1227	1478.8
9.03	904	2.5	NaN	-3.2795	18.448	6.2844	-174.86	21.097	-2.3866	7.7689	-659.32	1149.7	-11.774	819.28	1160	23.649	24.005	0	0	7.8533	1.6674	-17.532	-19.561	-2.5223	5.9	18.849	20.696	5.3311	7.5675	1.3164	1.1353	1478.8
9.04	905	2.5	NaN	-3.2768	18.437	6.2937	-174.9	21.085	-2.3196	7.7447	-659.3	1149.7	-11.504	819.27	1160	23.649	24.005	0	0	7.9259	1.741	-17.535	-19.564	-2.5309	5.8508	18.835	20.687	5.395	7.5919	1.3	1.1236	1478.7
9.05	906	72	NaN	-3.2499	18.408	6.2893	-174.88	21.083	-2.3584	7.8048	-659.32	1149.7	-11.618	819.34	1160	23.649	24.005	0	0	8.0223	1.8389	-17.539	-19.567	-2.4974	5.8689	18.807	20.683	5.525	7.7078	1.2681	1.1162	1478.8
9.06	907	72	NaN	-3.2465	18.402	6.2931	-174.86	21.118	-2.417	7.8022	-659.3	1149.7	-11.808	819.31	1160.1	23.649	24.005	0	0	8.0898	1.9073	-17.543	-19.571	-2.4866	5.9027	18.804	20.716	5.6032	7.81	1.2613	1.145	1478.8
9.07	908	72	NaN	-3.2309	18.393	6.2971	-174.85	21.112	-2.4288	7.8176	-659.28	1149.7	-11.821	819.35	1160	23.649	24.005	0	0	8.1411	1.9594	-17.547	-19.576	-2.47	5.9092	18.796	20.709	5.6711	7.8687	1.2485	1.1338	1478.8
9.08	909	72	NaN	-3.2179	18.387	6.3064	-174.86	21.101	-2.4047	7.809	-659.25	1149.7	-11.721	819.38	1160	23.649	24.005	0	0	8.1278	1.9459	-17.551	-19.58	-2.4612	5.9005	18.788	20.7	5.6666	7.8464	1.2365	1.1205	1478.8
9.09	910	72	NaN	-3.2149	18.384	6.322	-174.86	21.113	-2.3641	7.7577	-659.23	1149.7	-11.593	819.34	1160	23.649	24.005	0	0	8.1221	1.9402	-17.556	-19.584	-2.4651	5.8906	18.783	20.714	5.6571	7.8308	1.2279	1.1298	1478.7
9.1	911	72	NaN	-3.1932	18.363	6.3254	-174.83	21.125	-2.3994	7.7666	-659.26	1149.7	-11.708	819.35	1160.1	23.649	24.005	0	0	8.1288	1.947	-17.56	-19.588	-2.4386	5.9207	18.764	20.724	5.6902	7.8677	1.2043	1.1356	1478.8
9.11	912	72	NaN	-3.1814	18.35	6.3265	-174.82	21.132	-2.4234	7.772	-659.28	1149.7	-11.779	819.35	1160.1	23.649	24.005	0	0	8.0931	1.9107	-17.563	-19.591	-2.4238	5.9392	18.752	20.73	5.6693	7.8499	1.1896	1.1384	1478.8
9.12	913	72	NaN	-3.1779	18.348	6.3219	-174.82	21.121	-2.4064	7.7687	-659.29	1149.7	-11.701	819.38	1160.1	23.649	24.005	0	0	8.0425	1.8594	-17.565	-19.594	-2.4236	5.9342	18.749	20.721	5.6189	7.7936	1.1838	1.1267	1478.8
9.13	914	72	NaN	-3.1732	18.356	6.2933	-174.83	21.1	-2.3604	7.819	-659.26	1149.7	-11.518	819.41	1160	23.649	24.005	0	0	7.9425	1.758	-17.569	-19.598	-2.424	5.9149	18.755	20.701	5.5185	7.6729	1.1854	1.1027	1478.8
9.14	915	72	NaN	-3.1362	18.366	6.1813	-174.83	21.099	-2.362	8.1411	-659.13	1149.6	-11.517	819.4	1160	23.649	24.005	0	0	7.8227	1.6364	-17.574	-19.602	-2.3744	5.9269	18.769	20.697	5.4483	7.5632	1.1947	1.0942	1478.7
9.15	916	72	NaN	-3.1424	18.373	6.159	-174.81	21.134	-2.4159	8.1367	-659.12	1149.6	-11.687	819.4	1160	23.649	24.005	0	0	7.7927	1.6059	-17.579	-19.607	-2.3743	5.9595	18.777	20.729	5.4184	7.5654	1.199	1.1224	1478.7
9.16	917	72	NaN	-3.1519	18.372	6.1464	-174.81	21.155	-2.4333	8.1156	-659.15	1149.6	-11.729	819.38	1160.1	23.649	24.005	0	0	7.7301	1.5424	-17.583	-19.611	-2.3829	5.9631	18.777	20.75	5.3472	7.5055	1.1941	1.1389	1478.7
9.17	918	72	NaN	-3.1623	18.366	6.1315	-174.82	21.161	-2.4287	8.1053	-659.18	1149.6	-11.693	819.38	1160.1	23.649	24.005	0	0	7.6169	1.4275	-17.587	-19.616	-2.3951	5.9491	18.77	20.757	5.2217	7.3766	1.1828	1.1409	1478.7
9.18	919	72	0	-3.18	18.359	6.1146	-174.82	21.161	-2.4482	8.0739	-659.22	1149.6	-11.735	819.41	1160.1	23.649	24.005	0	0	7.5508	1.3604	-17.596	-19.625	-2.4125	5.9486	18.763	20.757	5.1383	7.3091	1.1664	1.1322	1478.8
9.19	920	72	NaN	-3.1949	18.34	6.0812	-174.82	21.178	-2.4727	8.1078	-659.28	1149.6	-11.815	819.39	1160.1	23.649	24.005	0	0	7.5073	1.3164	-17.606	-19.635	-2.4229	5.9519	18.747	20.771	5.0844	7.2682	1.1405	1.1366	1478.8
9.2	921	72	NaN	-3.2158	18.334	6.0484	-174.83	21.184	-2.4705	8.1332	-659.31	1149.6	-11.809	819.37	1160.1	23.649	24.005	0	0	7.5206	1.3298	-17.611	-19.639	-2.4432	5.9445	18.741	20.776	5.0774	7.2743	1.1309	1.1372	1478.9
9.21	922	72	NaN	-3.2421	18.336	6.0312	-174.84	21.183	-2.4541	8.1096	-659.32	1149.6	-11.76	819.37	1160.1	23.649	24.005	0	0	7.5308	1.3402	-17.615	-19.643	-2.4722	5.9323	18.744	20.776	5.0585	7.2724	1.1292	1.1325	1478.9
9.22	923	72	NaN	-3.2726	18.342	6.0384	-174.84	21.18	-2.4351	8.0122	-659.34	1149.6	-11.703	819.39	1160.1	23.649	24.005	0	0	7.4742	1.2827	-17.618	-19.646	-2.5088	5.9198	18.75	20.772	4.9654	7.2025	1.132	1.126	1478.9
9.23	924	72	NaN	-3.3089	18.336	6.0306	-174.86	21.147	-2.4033	7.9254	-659.4	1149.5	-11.59	819.42	1160	23.649	24.005	0	0	7.4069	1.2144	-17.621	-19.649	-2.5528	5.8933	18.743	20.741	4.854	7.1078	1.1222	1.0915	1479
9.24	925	72	NaN	-3.3354	18.336	6.0215	-174.85	21.146	-2.432	7.8737	-659.44	1149.5	-11.71	819.43	1160	23.649	24.005	0	0	7.3236	1.1299	-17.624	-19.652	-2.5768	5.9117	18.745	20.737	4.7468	7.0416	1.1209	1.0848	1479
9.25	926	72	NaN	-3.3533	18.338	6.013	-174.83	21.154	-2.4472	7.8385	-659.47	1149.5	-11.787	819.4	1160.1	23.649	24.005	0	0	7.2328	1.0378	-17.628	-19.656	-2.593	5.9281	18.749	20.743	4.6398	6.9659	1.1212	1.0865	1479
9.26	927	72	NaN	-3.364	18.342	6.0043	-174.83	21.158	-2.4301	7.813	-659.48	1149.5	-11.745	819.38	1160.1	23.649	24.005	0	0	7.1253	0.92876	-17.633	-19.661	-2.6063	5.9297	18.754	20.746	4.519	6.8585	1.1208	1.085	1479
9.27	928	72	NaN	-3.3724	18.345	5.9896	-174.81	21.139	-2.4356	7.8036	-659.52	1149.4	-11.773	819.44	1160.1	23.649	24.005	0	0	6.9022	0.70244	-17.639	-19.668	-2.614	5.9481	18.756	20.728	4.2883	6.6506	1.1163	1.0603	1479.1
9.28	929	72	NaN	-3.3806	18.342	5.9797	-174.81	21.149	-2.4373	7.7778	-659.56	1149.4	-11.774	819.42	1160.1	23.649	24.005	0	0	6.7765	0.57485	-17.643	-19.672	-2.6232	5.952	18.754	20.738	4.1533	6.5269	1.1105	1.0658	1479.1
9.29	930	72	NaN	-3.3828	18.349	5.9752	-174.81	21.151	-2.4178	7.7487	-659.57	1149.5	-11.695	819.4	1160	23.649	24.005	0	0	6.7632	0.56136	-17.644	-19.673	-2.6296	5.9445	18.759	20.741	4.1336	6.5059	1.1146	1.0679	1479.1
9.3	931	72	NaN	-3.3766	18.359	5.968	-174.81	21.154	-2.4037	7.7388	-659.58	1149.5	-11.629	819.38	1160	23.649	24.005	0	0	6.7216	0.51916	-17.645	-19.673	-2.6263	5.942	18.767	20.746	4.0953	6.4612	1.1224	1.073	1479.1
9.31	932	72	NaN	-3.3606	18.358	5.9431	-174.78	21.195	-2.4532	7.7866	-659.65	1149.5	-11.781	819.33	1160.1	23.649	24.005	0	0	6.6382	0.43454	-17.645	-19.673	-2.6026	5.9749	18.768	20.785	4.0356	6.4095	1.1233	1.1115	1479.2
9.32	933	72	NaN	-3.3477	18.362	5.9535	-174.78	21.2	-2.4832	7.7391	-659.68	1149.5	-11.848	819.33	1160.1	23.649	24.005	0	0	6.5246	0.31927	-17.645	-19.674	-2.5889	5.9741	18.772	20.79	3.9357	6.2934	1.1263	1.1165	1479.2
9.33	934	72	NaN	-3.3401	18.366	5.9677	-174.79	21.203	-2.5069	7.676	-659.74	1149.5	-11.901	819.33	1160.1	23.649	24.005	0	0	6.4061	0.199	-17.645	-19.674	-2.5817	5.9645	18.775	20.794	3.8243	6.1635	1.1292	1.1203	1479.2
9.34	935	72	NaN	-3.3164	18.367	5.9725	-174.8	21.207	-2.5192	7.6584	-659.8	1149.5	-11.938	819.32	1160.1	23.649	24.005	0	0	6.3229	0.11463	-17.644	-19.672	-2.5574	5.957	18.775	20.798	3.7655	6.0716	1.1318	1.1258	1479.3
9.35	936	72	NaN	-3.2616	18.364	5.9594	-174.8	21.21	-2.5126	7.7284	-659.84	1149.5	-11.946	819.3	1160.1	23.649	24.005	0	0	6.2832	0.074373	-17.641	-19.67	-2.4995	5.9585	18.774	20.801	3.7837	6.0329	1.1321	1.1309	1479.3
9.36	937	72	NaN	-3.2992	18.382	5.9811	-174.84	21.213	-2.459	7.603	-659.88	1149.5	-11.808	819.25	1160	23.649	24.005	0	0	6.2932	0.084508	-17.639	-19.667	-2.5473	5.9156	18.79	20.805	3.7459	6.0001	1.1513	1.1382	1479.3
9.37	938	72	NaN	-3.2726	18.386	5.9804	-174.86	21.201	-2.414	7.6125	-659.94	1149.5	-11.682	819.24	1160	23.649	24.005	0	0	6.2512	0.041816	-17.636	-19.665	-2.5252	5.8856	18.792	20.794	3.7259	5.9275	1.1561	1.1297	1479.3
9.38	939	72	NaN	-3.2442	18.39	5.9785	-174.87	21.199	-2.3989	7.622	-660	1149.5	-11.695	819.21	1160	23.649	24.005	0	0	6.1977	-0.012374	-17.634	-19.662	-2.496	5.8829	18.796	20.793	3.7017	5.8706	1.1627	1.1307	1479.4
9.39	940	72	NaN	-3.2453	18.4	5.9817	-174.85	21.208	-2.4055	7.5808	-660.07	1149.5	-11.828	819.18	1160	23.649	24.005	0	0	6.2468	0.037387	-17.63	-19.658	-2.4936	5.9013	18.808	20.8	3.7532	5.9387	1.1778	1.1413	1479.4
9.4	941	72	NaN	-3.2674	18.409	5.9655	-174.88	21.145	-2.333	7.5976	-660.13	1149.5	-11.649	819.23	1159.9	23.649	24.005	0	0	6.3157	0.10733	-17.626	-19.654	-2.522	5.87	18.813	20.741	3.7937	5.9774	1.187	1.0864	1479.5
9.41	942	72	NaN	-3.2374	18.407	5.9377	-174.87	21.14	-2.3269	7.6925	-660.19	1149.5	-11.672	819.21	1159.9	23.649	24.005	0	0	6.3057	0.097166	-17.621	-19.649	-2.4875	5.8812	18.813	20.735	3.8182	5.9784	1.1917	1.0854	1479.6
9.42	943	72	NaN	-3.2429	18.421	5.9446	-174.86	21.149	-2.3182	7.6421	-660.25	1149.5	-11.674	819.17	1159.9	23.649	24.005	0	0	6.3483	0.1404	-17.616	-19.645	-2.4948	5.8874	18.827	20.742	3.8535	6.0278	1.2105	1.0978	1479.6
9.43	944	72	NaN	-3.2755	18.446	5.9696	-174.85	21.157	-2.3147	7.5112	-660.31	1149.5	-11.68	819.13	1160	23.649	24.005	0	0	6.4479	0.24147	-17.612	-19.64	-2.5323	5.8926	18.852	20.751	3.9156	6.1341	1.2403	1.111	1479.6
9.44	945	72	NaN	-3.2651	18.461	5.9466	-174.82	21.162	-2.3747	7.5829	-660.34	1149.4	-11.883	819.15	1160	23.649	24.005	0	0	6.4676	0.26147	-17.606	-19.634	-2.5113	5.9333	18.869	20.753	3.9563	6.1947	1.2636	1.1189	1479.6
9.45	946	72	NaN	-3.2721	18.491	5.9542	-174.81	21.145	-2.3824	7.5355	-660.38	1149.4	-11.891	819.16	1160	23.649	24.005	0	0	6.4689	0.2627	-17.599	-19.628	-2.5199	5.9465	18.899	20.737	3.949	6.2092	1.2991	1.1097	1479.7
9.46	947	72	NaN	-3.2832	18.516	5.9655	-174.8	21.139	-2.353	7.4773	-660.44	1149.4	-11.774	819.12	1160	23.649	24.005	0	0	6.4609	0.2546	-17.591	-19.619	-2.5377	5.9481	18.922	20.732	3.9231	6.2027	1.3315	1.1131	1479.7
9.47	948	72	NaN	-3.2918	18.534	5.9737	-174.79	21.132	-2.3268	7.4388	-660.5	1149.4	-11.668	819.1	1159.9	23.649	24.005	0	0	6.4479	0.24141	-17.583	-19.612	-2.5519	5.9496	18.94	20.726	3.8959	6.191	1.3566	1.1148	1479.8
9.48	949	72	NaN	-3.2913	18.546	5.9729	-174.78	21.109	-2.3488	7.4461	-660.52	1149.4	-11.718	819.15	1159.9	23.649	24.005	0	0	6.4012	0.19404	-17.581	-19.61	-2.5493	5.9626	18.951	20.704	3.8519	6.1566	1.3698	1.094	1479.8
9.49	950	72	NaN	-3.2774	18.554	5.9395	-174.77	21.109	-2.3638	7.5677	-660.57	1149.4	-11.733	819.14	1159.9	23.649	24.005	0	0	6.4144	0.2075	-17.58	-19.608	-2.53	5.9725	18.961	20.701	3.8844	6.18	1.3814	1.0935	1479.9
9.5	951	72	NaN	-3.2757	18.564	5.9487	-174.77	21.116	-2.3989	7.544	-660.62	1149.4	-11.824	819.15	1159.9	23.649	24.005	0	0	6.491	0.28521	-17.577	-19.606	-2.5258	5.9844	18.971	20.708	3.9652	6.2696	1.3941	1.1027	1479.9
9.51	952	72	NaN	-3.2762	18.571	5.971	-174.76	21.118	-2.4174	7.4799	-660.67	1149.4	-11.874	819.16	1159.9	23.922	24.005	0	0	6.4222	0.21538	-17.576	-19.605	-2.5269	5.9856	18.977	20.712	3.8953	6.201	1.4012	1.1071	1480
9.52	953	72	NaN	-3.2718	18.573	5.9864	-174.78	21.113	-2.4029	7.4471	-660.72	1149.4	-11.832	819.17	1159.9	23.965	24.005	0	0	6.3437	0.13571	-17.575	-19.604	-2.5255	5.9714	18.979	20.707	3.8182	6.1071	1.4032	1.103	1480
9.53	954	72	NaN	-3.2589	18.589	5.9874	-174.79	21.125	-2.401	7.474	-660.73	1149.4	-11.847	819.16	1159.9	27.868	24.24	0	0	6.3404	0.13234	-17.575	-19.603	-2.5109	5.9628	18.995	20.719	3.8295	6.0952	1.42	1.1154	1480.1
9.54	955	72	NaN	-3.2531	18.598	5.9774	-174.79	21.14	-2.4258	7.5127	-660.74	1149.4	-11.932	819.15	1160	26.801	27.076	0	0	6.3054	0.096878	-17.575	-19.604	-2.5003	5.96	19.006	20.733	3.8051	6.0569	1.4304	1.1289	1480.1
9.55	956	72	NaN	-3.2495	18.604	5.9722	-174.79	21.162	-2.4373	7.5289	-660.76	1149.4	-12.006	819.13	1160	28.523	28.346	0	0	6.2439	0.034451	-17.576	-19.605	-2.4932	5.9638	19.013	20.753	3.7507	5.9983	1.4371	1.1484	1480
9.56	957	72	NaN	-3.2465	18.607	5.9739	-174.79	21.177	-2.4272	7.5188	-660.79	1149.4	-12.035	819.11	1160	30.929	29.536	0	0	6.1865	-0.023734	-17.577	-19.605	-2.4895	5.9659	19.018	20.766	3.697	5.9422	1.4409	1.1614	1480.1
9.57	958	72	NaN	-3.2444	18.608	5.9745	-174.81	21.137	-2.4065	7.5011	-660.84	1149.4	-11.994	819.22	1160	33.275	31.64	0	0	6.1335	-0.077594	-17.577	-19.605	-2.4898	5.9419	19.017	20.729	3.6437	5.8643	1.44	1.1242	1480.2
9.58	959	72	NaN	-3.2351	18.617	5.9728	-174.82	21.142	-2.3869	7.5062	-660.84	1149.4	-11.958	819.23	1160	33.621	31.825	0	0	6.0773	-0.13456	-17.576	-19.605	-2.4817	5.9294	19.025	20.733	3.5957	5.7948	1.4492	1.1289	1480.2
9.59	960	72	NaN	-3.2249	18.626	5.9706	-174.83	21.146	-2.3578	7.5071	-660.85	1149.4	-11.914	819.24	1160	35.292	32.635	0	0	6.0327	-0.17985	-17.576	-19.604	-2.4732	5.9196	19.034	20.738	3.5595	5.7397	1.4582	1.1341	1480.3
9.6	961	72	NaN	-3.2175	18.632	5.9728	-174.83	21.157	-2.3499	7.4898	-660.86	1149.4	-11.945	819.27	1160	36.908	34.762	0	0	6.036	-0.17647	-17.576	-19.605	-2.4652	5.9242	19.04	20.749	3.5708	5.7477	1.4642	1.1439	1480.3
9.61	962	72	NaN	-3.2164	18.633	5.986	-174.8	21.188	-2.4066	7.4394	-660.88	1149.4	-12.162	819.28	1160	38.517	35.66	0	0	6.019	-0.19373	-17.577	-19.605	-2.4577	5.9603	19.043	20.777	3.5613	5.7666	1.4664	1.1722	1480.3
9.62	963	72	NaN	-3.2061	18.634	5.9759	-174.8	21.213	-2.3954	7.476	-660.87	1149.4	-12.141	819.25	1160	39.862	39.621	0	0	5.9858	-0.22742	-17.578	-19.606	-2.4468	5.9615	19.045	20.802	3.539	5.7341	1.467	1.1952	1480.3
9.63	964	72	NaN	-3.2037	18.625	5.9597	-174.81	21.204	-2.3578	7.5209	-660.89	1149.4	-12.016	819.3	1160	41.278	37.953	0	0	5.9294	-0.28465	-17.578	-19.607	-2.4475	5.9445	19.034	20.794	3.4819	5.6599	1.4555	1.1876	1480.4
9.64	965	72	NaN	-3.2037	18.613	5.9546	-174.81	21.215	-2.3385	7.5308	-660.92	1149.4	-11.969	819.32	1159.9	42.396	40.007	0	0	5.8706	-0.3443	-17.579	-19.607	-2.449	5.943	19.022	20.806	3.4216	5.5987	1.4432	1.1989	1480.4
9.65	966	72	NaN	-3.2015	18.604	5.9675	-174.78	21.273	-2.3604	7.4949	-660.92	1149.4	-12.09	819.25	1160	45.277	41.65	0	0	5.8764	-0.3384	-17.58	-19.609	-2.4434	5.9745	19.016	20.861	3.433	5.6361	1.4358	1.2528	1480.3
9.66	967	72	NaN	-3.1904	18.587	5.9446	-174.79	21.255	-2.3332	7.6038	-660.93	1149.3	-12.002	819.34	1159.9	45.946	45.464	0	0	5.8713	-0.34356	-17.582	-19.61	-2.4316	5.9697	18.997	20.845	3.4398	5.6262	1.4157	1.235	1480.4
9.67	968	72	NaN	-3.1982	18.588	5.9789	-174.76	21.297	-2.3501	7.517	-660.93	1149.4	-12.109	819.34	1160	49.11	45.585	0	0	5.7851	-0.43109	-17.583	-19.611	-2.4386	5.9971	18.999	20.886	3.3465	5.566	1.4162	1.2745	1480.4
9.68	969	72	NaN	-3.2004	18.592	6.0021	-174.74	21.331	-2.3684	7.4606	-660.91	1149.4	-12.215	819.34	1160	48.196	46.6	0	0	5.7396	-0.4772	-17.583	-19.611	-2.4388	6.0238	19.004	20.919	3.3008	5.5466	1.421	1.3077	1480.4
9.69	970	72	NaN	-3.192	18.59	5.9938	-174.73	21.338	-2.3595	7.5044	-660.89	1149.4	-12.207	819.35	1160	48.757	48.37	0	0	5.7263	-0.49073	-17.582	-19.61	-2.4291	6.0317	19.003	20.925	3.2972	5.5409	1.4208	1.315	1480.4
9.7	971	72	NaN	-3.1877	18.573	5.9704	-174.76	21.333	-2.2784	7.5992	-660.87	1149.3	-11.954	819.37	1160	53.043	49.04	0	0	5.6733	-0.54448	-17.583	-19.611	-2.4309	6.0005	18.985	20.921	3.2424	5.4561	1.4025	1.3096	1480.4
9.71	972	72	NaN	-3.1877	18.562	5.9793	-174.73	21.379	-2.3189	7.5909	-660.87	1149.3	-12.131	819.32	1160.1	51.724	49.261	0	0	5.6436	-0.57465	-17.584	-19.612	-2.4244	6.0328	18.978	20.963	3.2192	5.4582	1.3938	1.3508	1480.4
9.72	973	72	NaN	-3.1806	18.551	5.9891	-174.73	21.379	-2.3155	7.603	-660.87	1149.3	-12.132	819.34	1160.1	53.314	51.296	0	0	5.6863	-0.53131	-17.586	-19.614	-2.4167	6.0357	18.967	20.963	3.2696	5.5044	1.3814	1.349	1480.4
9.73	974	72	NaN	-3.1732	18.545	6.0035	-174.75	21.354	-2.2697	7.6034	-660.85	1149.3	-11.973	819.39	1160	50.709	49.807	0	0	5.7248	-0.49226	-17.587	-19.616	-2.4155	6.0097	18.959	20.94	3.3093	5.5174	1.3714	1.3244	1480.4
9.74	975	72	NaN	-3.1804	18.552	6.0371	-174.77	21.364	-2.2295	7.5067	-660.79	1149.3	-11.844	819.35	1160	50.879	49.148	0	0	5.7481	-0.46862	-17.588	-19.616	-2.4314	5.9808	18.965	20.95	3.3167	5.5121	1.3772	1.3343	1480.3
9.75	976	72	NaN	-3.1701	18.539	6.0353	-174.77	21.337	-2.2437	7.5466	-660.75	1149.3	-11.881	819.42	1160	51.984	51.173	0	0	5.7886	-0.42752	-17.588	-19.617	-2.4181	5.9785	18.953	20.924	3.3704	5.5509	1.3642	1.3071	1480.3
9.76	977	72	NaN	-3.1613	18.523	6.0253	-174.77	21.331	-2.2809	7.6084	-660.74	1149.3	-11.987	819.44	1160	52.308	49.844	0	0	5.8419	-0.37339	-17.589	-19.618	-2.4028	5.9878	18.937	20.916	3.4391	5.6144	1.3477	1.2989	1480.3
9.77	978	72	NaN	-3.1589	18.506	6.0258	-174.77	21.332	-2.3153	7.6197	-660.73	1149.3	-12.087	819.45	1160	52.493	48.989	0	0	5.9042	-0.31022	-17.592	-19.62	-2.3961	5.9943	18.921	20.917	3.5081	5.6841	1.3295	1.2971	1480.3
9.78	979	72	NaN	-3.1653	18.494	6.0487	-174.77	21.328	-2.3228	7.5369	-660.71	1149.3	-12.109	819.45	1160	52.574	49.951	0	0	5.9333	-0.28072	-17.594	-19.622	-2.4049	5.9857	18.907	20.914	3.5284	5.705	1.313	1.2917	1480.3
9.79	980	72	NaN	-3.1638	18.477	6.039	-174.79	21.325	-2.2772	7.571	-660.7	1149.3	-11.967	819.44	1160	51.656	49.728	0	0	5.8731	-0.34176	-17.597	-19.625	-2.4075	5.9655	18.891	20.911	3.4656	5.6237	1.2939	1.2863	1480.3
9.8	981	72	NaN	-3.1644	18.46	6.0359	-174.79	21.326	-2.2834	7.5731	-660.68	1149.3	-12.001	819.45	1160	51.219	50.344	0	0	5.9139	-0.30034	-17.598	-19.627	-2.4067	5.9725	18.874	20.912	3.5072	5.6721	1.2755	1.2855	1480.3
9.81	982	72	NaN	-3.1631	18.45	6.0377	-174.77	21.333	-2.3191	7.5619	-660.64	1149.3	-12.134	819.46	1160	50.932	50.84	0	0	6.0126	-0.20024	-17.599	-19.627	-2.4008	5.9897	18.864	20.919	3.6118	5.7894	1.2654	1.2914	1480.3
9.82	983	72	NaN	-3.1608	18.447	6.0423	-174.77	21.34	-2.3511	7.5431	-660.59	1149.3	-12.251	819.46	1160.1	50.97	48.942	0	0	6.1098	-0.10162	-17.601	-19.629	-2.3946	5.9995	18.862	20.924	3.7152	5.8978	1.2612	1.2954	1480.2
9.83	984	72	NaN	-3.1684	18.438	6.0424	-174.8	21.306	-2.2809	7.5045	-660.56	1149.3	-12.012	819.49	1160	49.96	51.211	0	0	6.2059	-0.0040723	-17.603	-19.631	-2.413	5.9592	18.849	20.895	3.793	5.9551	1.2457	1.2635	1480.2
9.84	985	72	NaN	-3.1464	18.422	6.0073	-174.8	21.298	-2.2672	7.626	-660.55	1149.3	-11.972	819.51	1159.9	50.977	50.699	0	0	6.1601	-0.050605	-17.607	-19.635	-2.3878	5.9565	18.833	20.887	3.7723	5.9058	1.2264	1.2518	1480.2
9.85	986	72	NaN	-3.1391	18.41	5.9869	-174.79	21.3	-2.2831	7.6609	-660.53	1149.3	-12.029	819.54	1159.9	52.391	48.926	0	0	6.1303	-0.080823	-17.61	-19.638	-2.3769	5.9683	18.822	20.888	3.7534	5.8875	1.2121	1.2498	1480.2
9.86	987	72	NaN	-3.1534	18.405	5.9786	-174.78	21.304	-2.3017	7.6219	-660.49	1149.3	-12.093	819.55	1160	50.607	48.28	0	0	6.1669	-0.043667	-17.611	-19.639	-2.3902	5.9807	18.817	20.892	3.7767	5.937	1.2066	1.253	1480.2
9.87	988	72	NaN	-3.1845	18.41	5.9567	-174.79	21.306	-2.2806	7.6371	-660.44	1149.3	-12.019	819.55	1160	52.373	48.882	0	0	6.2014	-0.0086722	-17.612	-19.641	-2.4236	5.9745	18.822	20.894	3.7778	5.9659	1.2096	1.2531	1480.2
9.88	989	72	NaN	-3.1697	18.395	5.932	-174.77	21.323	-2.3042	7.6955	-660.44	1149.3	-12.091	819.55	1160	52.552	49.199	0	0	6.2347	0.025127	-17.614	-19.642	-2.4038	5.9947	18.809	20.91	3.8309	6.0198	1.1945	1.2672	1480.2
9.89	990	72	NaN	-3.1663	18.392	5.9293	-174.77	21.331	-2.3004	7.6821	-660.4	1149.3	-12.074	819.55	1160	50.823	50.313	0	0	6.2135	0.0035962	-17.616	-19.644	-2.4015	5.9987	18.806	20.917	3.812	6.0023	1.1902	1.2722	1480.1
9.9	991	72	NaN	-3.1761	18.396	5.9337	-174.76	21.331	-2.2948	7.6393	-660.34	1149.3	-12.044	819.56	1160	52.562	50.397	0	0	6.1922	-0.018	-17.618	-19.646	-2.4141	5.9989	18.81	20.917	3.7781	5.9809	1.1923	1.2701	1480.1
9.91	992	72	NaN	-3.1958	18.4	5.9296	-174.75	21.327	-2.316	7.6162	-660.28	1149.3	-12.081	819.59	1160	52.001	49.14	0	0	6.1157	-0.095573	-17.618	-19.647	-2.4332	6.0094	18.814	20.914	3.6825	5.9138	1.1953	1.2674	1480
9.92	993	72	NaN	-3.1962	18.398	5.9526	-174.76	21.348	-2.2992	7.5491	-660.22	1149.3	-12.004	819.56	1160	53.211	50.088	0	0	6.085	-0.12674	-17.619	-19.647	-2.4392	5.9996	18.811	20.935	3.6458	5.8728	1.1922	1.288	1480
9.93	994	72	NaN	-3.2164	18.405	5.9729	-174.77	21.363	-2.2845	7.4668	-660.14	1149.4	-11.941	819.54	1160	50.604	50.53	0	0	6.1716	-0.03889	-17.621	-19.649	-2.4649	5.9855	18.816	20.951	3.7067	5.9466	1.1957	1.3022	1479.8
9.94	995	72	NaN	-3.2329	18.407	5.9871	-174.77	21.375	-2.2919	7.4073	-660.05	1149.4	-11.943	819.53	1160	52.004	51.995	0	0	6.1867	-0.023549	-17.623	-19.651	-2.4836	5.9786	18.818	20.964	3.7031	5.9551	1.1953	1.3133	1479.7
9.95	996	72	NaN	-3.2323	18.398	5.9964	-174.77	21.385	-2.3219	7.3783	-659.95	1149.4	-12.009	819.57	1160	52.593	48.853	0	0	6.1635	-0.04709	-17.624	-19.653	-2.4816	5.9801	18.808	20.975	3.6819	5.933	1.1836	1.3219	1479.7
9.96	997	72	NaN	-3.2101	18.372	6.0162	-174.78	21.389	-2.3194	7.3097	-659.93	1149.4	-11.985	819.56	1160	51.854	48.525	0	0	6.1702	-0.040333	-17.625	-19.653	-2.463	5.9627	18.78	20.981	3.7072	5.9224	1.1556	1.3274	1479.7
9.97	998	72	NaN	-3.2185	18.321	5.9997	-174.79	21.422	-2.3324	7.3282	-659.92	1149.4	-12.008	819.52	1160	50.72	50.606	0	0	6.1849	-0.025368	-17.625	-19.654	-2.4698	5.9549	18.732	21.011	3.7152	5.9296	1.1065	1.3571	1479.6
9.98	999	72	NaN	-3.2218	18.276	5.9635	-174.81	21.438	-2.3335	7.4145	-659.89	1149.4	-11.999	819.51	1160	51.286	48.626	0	0	6.2143	0.004389	-17.626	-19.654	-2.47	5.9447	18.688	21.025	3.7443	5.949	1.0622	1.3707	1479.6
9.99	1000	72	NaN	-3.2191	18.239	5.9258	-174.82	21.434	-2.3224	7.514	-659.86	1149.4	-11.957	819.52	1160	52.033	49.639	0	0	6.2408	0.031302	-17.627	-19.655	-2.465	5.9319	18.652	21.021	3.7758	5.9632	1.0253	1.3657	1479.6
10	1001	72	NaN	-3.2307	18.202	5.9196	-174.83	21.431	-2.3156	7.5052	-659.84	1149.4	-11.929	819.54	1160	51.249	49.513	0	0	6.2608	0.051632	-17.629	-19.657	-2.4781	5.9242	18.614	21.018	3.7828	5.9759	0.98535	1.3611	1479.6
10.01	1002	72	NaN	-3.2379	18.188	5.9411	-174.83	21.426	-2.3054	7.4266	-659.78	1149.4	-11.888	819.55	1160	53.187	48.751	0	0	6.3094	0.10095	-17.631	-19.659	-2.4899	5.9154	18.598	21.016	3.8195	6.0164	0.96744	1.3565	1479.5
10.02	1003	72	NaN	-3.2363	18.178	5.9614	-174.83	21.428	-2.2965	7.3686	-659.74	1149.4	-11.853	819.55	1160	52.904	49.516	0	0	6.3717	0.16415	-17.632	-19.661	-2.4918	5.9122	18.588	21.018	3.8799	6.0763	0.9559	1.3575	1479.5
10.03	1004	72	NaN	-3.2321	18.174	5.9798	-174.82	21.44	-2.3014	7.326	-659.71	1149.4	-11.862	819.55	1160	51.747	49.676	0	0	6.3717	0.16415	-17.634	-19.662	-2.4889	5.9206	18.584	21.03	3.8828	6.0848	0.95031	1.3675	1479.4
10.04	1005	72	NaN	-3.2333	18.176	5.998	-174.8	21.463	-2.3332	7.2838	-659.69	1149.5	-11.954	819.53	1160.1	51.525	48.235	0	0	6.3889	0.18155	-17.636	-19.664	-2.4882	5.9462	18.586	21.053	3.9007	6.1277	0.95022	1.3884	1479.4
10.05	1006	72	NaN	-3.2159	18.157	5.9881	-174.79	21.484	-2.302	7.3485	-659.69	1149.4	-11.841	819.52	1160.1	51.853	49.575	0	0	6.4354	0.22875	-17.639	-19.667	-2.4727	5.9507	18.57	21.072	3.9627	6.1795	0.93113	1.4042	1479.4
10.06	1007	72	NaN	-3.2066	18.137	5.9896	-174.77	21.483	-2.3046	7.3698	-659.73	1149.4	-11.82	819.55	1160.1	52.515	50.859	0	0	6.4714	0.26532	-17.64	-19.669	-2.4633	5.9719	18.551	21.07	4.0081	6.2372	0.91064	1.4012	1479.4
10.07	1008	72	NaN	-3.1953	18.128	5.997	-174.75	21.48	-2.3178	7.3716	-659.76	1149.4	-11.823	819.58	1160.1	52.784	49.208	0	0	6.5034	0.29775	-17.641	-19.669	-2.4519	5.9947	18.541	21.066	4.0515	6.2924	0.90005	1.3971	1479.5
10.08	1009	72	NaN	-3.1777	18.133	6.0055	-174.73	21.486	-2.324	7.372	-659.76	1149.4	-11.8	819.61	1160.1	51.081	48.141	0	0	6.5452	0.34014	-17.642	-19.671	-2.4353	6.0092	18.546	21.073	4.1099	6.3494	0.90407	1.4024	1479.5
10.09	1010	72	NaN	-3.17	18.14	6.0062	-174.72	21.503	-2.3059	7.3831	-659.8	1149.4	-11.708	819.61	1160.1	52.474	50.085	0	0	6.5919	0.38758	-17.644	-19.672	-2.4307	6.0153	18.555	21.088	4.1612	6.4029	0.91085	1.416	1479.6
10.1	1011	72	NaN	-3.1684	18.156	6.0144	-174.71	21.519	-2.3373	7.356	-659.83	1149.4	-11.788	819.62	1160.1	49.527	50.9	0	0	6.6382	0.43455	-17.646	-19.675	-2.4271	6.0327	18.571	21.104	4.2111	6.4673	0.92466	1.4287	1479.6
10.11	1012	72	NaN	-3.1681	18.169	6.0176	-174.71	21.531	-2.3387	7.3275	-659.85	1149.4	-11.774	819.63	1160.1	52.102	50.013	0	0	6.7042	0.50146	-17.648	-19.677	-2.4284	6.0335	18.585	21.115	4.2758	6.5349	0.93648	1.4387	1479.6
10.12	1013	72	NaN	-3.1649	18.181	6.0066	-174.71	21.541	-2.3135	7.3346	-659.89	1149.4	-11.679	819.63	1160.1	50.587	50.065	0	0	6.8043	0.60302	-17.649	-19.677	-2.4286	6.0218	18.596	21.125	4.3757	6.6248	0.94761	1.4476	1479.7
10.13	1014	72	NaN	-3.1504	18.2	5.9659	-174.71	21.557	-2.3461	7.4522	-659.94	1149.4	-11.778	819.66	1160.2	51.545	48.54	0	0	6.8682	0.66786	-17.65	-19.678	-2.4058	6.0363	18.618	21.139	4.4623	6.7041	0.96846	1.4603	1479.8
10.14	1015	72	NaN	-3.1404	18.223	5.9329	-174.72	21.552	-2.3403	7.5494	-659.95	1149.4	-11.756	819.69	1160.1	52.007	48.985	0	0	6.9159	0.71629	-17.651	-19.68	-2.3929	6.0324	18.641	21.135	4.523	6.7487	0.98977	1.4552	1479.8
10.15	1016	72	NaN	-3.1445	18.251	5.9256	-174.73	21.547	-2.3286	7.5579	-659.96	1149.4	-11.705	819.72	1160.1	50.685	48.627	0	0	6.9373	0.73798	-17.652	-19.68	-2.3987	6.0123	18.668	21.13	4.5386	6.7503	1.016	1.4496	1479.9
10.16	1017	72	NaN	-3.1595	18.289	5.948	-174.76	21.54	-2.3225	7.471	-660	1149.4	-11.667	819.76	1160.1	50.728	49.466	0	0	6.9567	0.75767	-17.652	-19.681	-2.4185	5.9812	18.705	21.124	4.5382	6.7388	1.0524	1.443	1479.9
10.17	1018	72	NaN	-3.1784	18.345	6.0012	-174.79	21.529	-2.3321	7.2953	-660.06	1149.4	-11.689	819.81	1160.1	50.92	50.19	0	0	6.9134	0.71379	-17.652	-19.681	-2.4435	5.9465	18.759	21.114	4.47	6.6603	1.1071	1.433	1480
10.18	1019	72	NaN	-3.2111	18.37	6.0086	-174.81	21.516	-2.3137	7.2491	-660.08	1149.5	-11.623	819.83	1160.1	52.994	49.238	0	0	6.9225	0.72295	-17.652	-19.681	-2.4805	5.9229	18.783	21.103	4.4419	6.6458	1.131	1.4219	1480.1
10.19	1020	72	NaN	-3.1951	18.385	5.9876	-174.82	21.513	-2.3058	7.34	-660.1	1149.5	-11.601	819.84	1160.1	50.381	48.312	0	0	7.0156	0.81744	-17.653	-19.681	-2.4619	5.9089	18.799	21.1	4.5537	6.7264	1.1461	1.4186	1480.1
10.2	1021	72	NaN	-3.1751	18.393	5.9698	-174.84	21.516	-2.2971	7.4298	-660.15	1149.4	-11.587	819.86	1160.2	51.914	48.239	0	0	7.1137	0.91698	-17.654	-19.682	-2.4389	5.8941	18.808	21.101	4.6748	6.8111	1.1539	1.4189	1480.2
10.21	1022	72	NaN	-3.1854	18.397	5.9776	-174.86	21.521	-2.284	7.4164	-660.23	1149.4	-11.567	819.87	1160.2	51.749	48.943	0	0	7.2103	1.015	-17.656	-19.684	-2.4506	5.8725	18.813	21.105	4.7597	6.8875	1.1577	1.4213	1480.3
10.22	1023	72	NaN	-3.2187	18.407	5.9934	-174.87	21.539	-2.318	7.3456	-660.27	1149.5	-11.685	819.85	1160.2	50.259	49.476	0	0	7.2738	1.0795	-17.658	-19.686	-2.482	5.8651	18.824	21.122	4.7918	6.9446	1.1666	1.4357	1480.3
10.23	1024	72	NaN	-3.2208	18.428	5.9817	-174.91	21.525	-2.2907	7.3869	-660.27	1149.5	-11.62	819.86	1160.3	51.845	50.08	0	0	7.3171	1.1233	-17.66	-19.689	-2.4851	5.8301	18.845	21.108	4.832	6.9534	1.1851	1.4196	1480.3
10.24	1025	72	NaN	-3.2259	18.45	5.9685	-174.94	21.512	-2.2817	7.4271	-660.29	1149.5	-11.612	819.87	1160.3	51.351	48.718	0	0	7.3357	1.1422	-17.662	-19.691	-2.4889	5.7977	18.867	21.095	4.8467	6.9398	1.2047	1.4043	1480.3
10.25	1026	72	NaN	-3.2406	18.469	5.9635	-174.97	21.509	-2.3001	7.4308	-660.32	1149.5	-11.687	819.86	1160.3	50.261	49.352	0	0	7.3924	1.1998	-17.665	-19.693	-2.5006	5.7723	18.887	21.092	4.8918	6.9721	1.2217	1.3991	1480.3
10.26	1027	72	NaN	-3.2416	18.486	5.9662	-175.01	21.507	-2.2679	7.4273	-660.32	1149.5	-11.605	819.83	1160.3	53.032	49.233	0	0	7.5091	1.3182	-17.667	-19.696	-2.5049	5.7287	18.903	21.09	5.0043	7.0469	1.2354	1.3942	1480.3
10.27	1028	72	NaN	-3.2501	18.494	5.9597	-175.04	21.507	-2.2197	7.4364	-660.35	1149.5	-11.483	819.76	1160.3	53.003	49.613	0	0	7.5885	1.3987	-17.67	-19.699	-2.5178	5.691	18.913	21.089	5.0707	7.0897	1.2422	1.3905	1480.3
10.28	1029	72	NaN	-3.2536	18.501	5.9583	-175.08	21.462	-2.2201	7.4387	-660.37	1149.5	-11.476	819.78	1160.3	50.656	48.168	0	0	7.6611	1.4724	-17.673	-19.702	-2.5215	5.6522	18.92	21.043	5.1396	7.1246	1.247	1.3417	1480.3
10.29	1030	72	NaN	-3.2507	18.51	5.9553	-175.11	21.368	-2.2555	7.4636	-660.39	1149.5	-11.558	819.9	1160.3	52.809	51.081	0	0	7.7878	1.6009	-17.675	-19.704	-2.5145	5.6213	18.929	20.95	5.2733	7.2222	1.2535	1.2461	1480.4
10.3	1031	72	NaN	-3.2425	18.526	5.9353	-175.13	21.235	-2.2836	7.5666	-660.37	1149.5	-11.639	820.09	1160.3	51.816	49.266	0	0	7.8854	1.7	-17.673	-19.701	-2.4993	5.6154	18.942	20.818	5.3861	7.3153	1.2688	1.1169	1480.6
10.31	1032	72	NaN	-3.2357	18.534	5.9334	-175.15	21.201	-2.2622	7.6163	-660.36	1149.5	-11.545	820.11	1160.2	53.158	49.51	0	0	7.9485	1.764	-17.665	-19.694	-2.4942	5.5953	18.95	20.785	5.4543	7.3593	1.2845	1.0908	1480.6
10.32	1033	72	NaN	-3.2315	18.535	5.9415	-175.17	21.182	-2.2599	7.6517	-660.35	1149.5	-11.483	820.13	1160.3	52.978	50.632	0	0	7.9351	1.7504	-17.664	-19.693	-2.491	5.5725	18.953	20.764	5.444	7.3228	1.2884	1.0712	1480.6
10.33	1034	72	NaN	-3.228	18.537	5.9542	-175.19	21.162	-2.2732	7.6738	-660.35	1149.5	-11.455	820.16	1160.3	52.251	49.201	0	0	7.9032	1.7181	-17.665	-19.693	-2.4877	5.5538	18.956	20.743	5.4155	7.2719	1.2915	1.0495	1480.7
10.34	1035	72	NaN	-3.2233	18.546	5.9666	-175.2	21.129	-2.2935	7.6855	-660.32	1149.5	-11.45	820.23	1160.3	52.323	49.975	0	0	7.9123	1.7272	-17.666	-19.695	-2.4829	5.5426	18.965	20.711	5.4294	7.2699	1.2987	1.0161	1480.7
10.35	1036	72	NaN	-3.2162	18.543	5.9753	-175.24	21.073	-2.2789	7.7224	-660.3	1149.5	-11.311	820.3	1160.3	50.866	50.413	0	0	7.9384	1.7537	-17.668	-19.696	-2.4797	5.4998	18.961	20.655	5.4587	7.2535	1.2933	0.95921	1480.8
10.36	1037	72	NaN	-3.2153	18.54	5.9927	-175.29	21.01	-2.3056	7.7358	-660.3	1149.5	-11.232	820.4	1160.3	51.987	51.349	0	0	7.9883	1.8044	-17.667	-19.696	-2.4814	5.4488	18.957	20.593	5.5069	7.2532	1.2896	0.8969	1480.9
10.37	1038	72	NaN	-3.2111	18.535	6.0035	-175.34	20.949	-2.3801	7.7837	-660.29	1149.5	-11.279	820.48	1160.4	51.772	50.508	0	0	8.0231	1.8397	-17.667	-19.695	-2.4735	5.4023	18.954	20.529	5.5496	7.242	1.2874	0.83361	1480.9
10.38	1039	72	NaN	-3.2011	18.53	6.0048	-175.4	20.87	-2.4863	7.8738	-660.27	1149.5	-11.394	820.55	1160.5	50.824	48.931	0	0	8.0398	1.8566	-17.666	-19.695	-2.4556	5.3463	18.954	20.446	5.5842	7.203	1.2881	0.75109	1481
10.39	1040	72	NaN	-3.1949	18.534	6.0154	-175.55	20.675	-2.5408	7.9221	-660.22	1149.6	-11.195	820.64	1160.6	52.05	49.962	0	0	8.0863	1.9038	-17.664	-19.692	-2.4553	5.1918	18.961	20.249	5.631	7.0956	1.2968	0.55652	1481
10.4	1041	72	NaN	-3.188	18.53	6.0259	-175.71	20.434	-2.5777	7.9569	-660.21	1149.5	-10.915	820.77	1160.5	52.546	50.365	0	0	8.1292	1.9474	-17.661	-19.69	-2.4579	5.0176	18.955	20.009	5.6713	6.9649	1.294	0.31936	1481.1
10.41	1042	72	NaN	-3.1839	18.531	6.0297	-175.86	20.2	-2.6559	7.9929	-660.2	1149.6	-10.779	820.88	1160.5	52.318	56.205	0	0	8.1212	1.9393	-17.659	-19.687	-2.4578	4.8648	18.956	19.774	5.6635	6.8041	1.2972	0.087101	1481.2
10.42	1043	72	NaN	-3.1823	18.536	6.0275	-175.98	20.002	-2.7655	8.0343	-660.18	1149.6	-10.782	820.94	1160.6	54.199	59.804	0	0	8.1123	1.9302	-17.656	-19.685	-2.4545	4.7469	18.964	19.574	5.6579	6.6771	1.3075	-0.11035	1481.3
10.43	1044	72	NaN	-3.1806	18.542	6.0242	-176.06	19.879	-2.8593	8.0827	-660.14	1149.6	-10.808	820.94	1160.7	53.685	60.798	0	1	8.0957	1.9133	-17.653	-19.682	-2.4498	4.6729	18.972	19.449	5.6459	6.5862	1.3187	-0.23305	1481.2
10.44	1045	72	NaN	-3.1719	18.545	6.0304	-176.18	19.688	-2.9408	8.1267	-660.11	1149.6	-10.665	820.9	1160.7	51.872	60.989	0	1	8.0592	1.8763	-17.65	-19.678	-2.4449	4.5451	18.975	19.258	5.6142	6.4214	1.3248	-0.42035	1481.2
10.45	1046	72	NaN	-3.1652	18.537	6.0355	-176.28	19.572	-3.0064	8.1636	-660.11	1149.6	-10.573	820.8	1160.7	52.074	56.298	0	1	7.9994	1.8156	-17.645	-19.674	-2.4404	4.4451	18.969	19.14	5.559	6.2608	1.3233	-0.53347	1481.1
10.46	1047	72	NaN	-3.1572	18.526	6.0317	-176.37	19.47	-3.0652	8.2315	-660.11	1149.5	-10.494	820.66	1160.8	51.862	55.597	0	1	7.9691	1.7849	-17.642	-19.67	-2.4326	4.351	18.961	19.035	5.5364	6.1359	1.3192	-0.6355	1480.9
10.47	1048	72	NaN	-3.1442	18.518	6.0134	-176.49	19.307	-3.1259	8.3615	-660.09	1149.5	-10.374	820.52	1160.8	52.69	56.153	0	1	7.9356	1.7509	-17.638	-19.667	-2.4192	4.2364	18.957	18.869	5.5164	5.9873	1.3191	-0.79819	1480.8
10.48	1049	72	NaN	-3.1473	18.51	6.0321	-176.56	19.159	-3.1574	8.3461	-660.1	1149.5	-10.3	820.52	1160.8	51.748	57.353	0	1	7.8555	1.6696	-17.637	-19.665	-2.4258	4.165	18.949	18.72	5.4296	5.8346	1.3128	-0.94513	1480.8
10.49	1050	72	NaN	-3.142	18.504	6.0538	-176.65	18.946	-3.1337	8.334	-660.09	1149.5	-10.007	820.52	1160.8	51.28	57.355	0	1	7.7756	1.5886	-17.635	-19.664	-2.4323	4.0569	18.94	18.51	5.3433	5.6455	1.3047	-1.1537	1480.8
10.5	1051	72	NaN	-3.1312	18.496	6.0577	-176.76	18.757	-3.096	8.3843	-660.06	1149.5	-9.6573	820.46	1160.7	51.811	56.968	0	1	7.6961	1.5079	-17.634	-19.662	-2.4331	3.9424	18.93	18.324	5.263	5.4503	1.2956	-1.3381	1480.7
10.51	1052	72	NaN	-3.1241	18.485	6.0545	-176.85	18.645	-3.0692	8.4547	-660.06	1149.5	-9.3567	820.32	1160.7	53.738	56.899	0	1	7.6101	1.4207	-17.633	-19.661	-2.4347	3.8418	18.916	18.214	5.1754	5.2625	1.2834	-1.4475	1480.5
10.52	1053	72	NaN	-3.1622	18.46	6.1679	-176.9	18.622	-3.062	8.1202	-660.23	1149.6	-9.196	820.12	1160.7	53.507	56.407	0	1	7.5169	1.3261	-17.632	-19.661	-2.492	3.7745	18.886	18.196	5.0249	5.1006	1.2535	-1.4644	1480.5
10.53	1054	72	NaN	-3.1594	18.441	6.1827	-176.96	18.571	-3.0724	8.1112	-660.28	1149.7	-9.0512	819.92	1160.6	51.597	54.337	0	1	7.4206	1.2284	-17.632	-19.66	-2.4951	3.7068	18.866	18.146	4.9255	4.9352	1.2339	-1.5145	1480.3
10.54	1055	72	NaN	-3.1267	18.426	6.182	-177.02	18.499	-3.061	8.1563	-660.3	1149.7	-8.8599	819.8	1160.6	51.088	57.024	0	1	7.3108	1.117	-17.632	-19.66	-2.468	3.6435	18.849	18.076	4.8427	4.7605	1.2171	-1.5834	1480.2
10.55	1056	72	NaN	-3.0856	18.414	6.1808	-177.07	18.407	-3.0406	8.2023	-660.31	1149.7	-8.6519	819.75	1160.5	51.758	60.216	0	1	7.1441	0.94784	-17.63	-19.659	-2.4332	3.586	18.833	17.988	4.711	4.5339	1.2031	-1.6708	1480.2
10.56	1057	72	NaN	-3.0825	18.409	6.1614	-177.12	18.284	-3.0689	8.2948	-660.3	1149.7	-8.5425	819.72	1160.4	51.92	62.769	0	1	7.0532	0.85558	-17.63	-19.658	-2.4307	3.5341	18.823	17.87	4.6225	4.3897	1.1935	-1.7879	1480.2
10.57	1058	72	NaN	-3.0837	18.403	6.1735	-177.14	18.251	-3.0855	8.2682	-660.29	1149.7	-8.4929	819.59	1160.4	51.315	64.415	0	1	7.0265	0.82855	-17.63	-19.659	-2.4348	3.5093	18.817	17.838	4.5917	4.3378	1.1861	-1.821	1480
10.58	1059	72	NaN	-3.0757	18.384	6.1817	-177.15	18.229	-3.1362	8.2908	-660.28	1149.7	-8.5428	819.38	1160.4	51.531	65.05	0	1	7.0023	0.80396	-17.63	-19.658	-2.4239	3.499	18.799	17.814	4.5784	4.3029	1.1692	-1.8446	1479.8
10.59	1060	72	NaN	-3.0588	18.352	6.1832	-177.18	18.182	-3.1546	8.3623	-660.26	1149.7	-8.4693	819.15	1160.4	52.567	64.517	0	1	6.9784	0.77966	-17.629	-19.658	-2.407	3.4696	18.769	17.766	4.5714	4.2492	1.1396	-1.8922	1479.6
10.6	1061	72	NaN	-3.0359	18.313	6.182	-177.25	18.077	-3.0576	8.4509	-660.21	1149.7	-8.0059	819	1160.3	51.79	62.363	0	1	6.9772	0.77852	-17.63	-19.659	-2.3985	3.3825	18.725	17.665	4.5787	4.1611	1.0945	-1.994	1479.3
10.61	1062	72	NaN	-3.0153	18.212	6.3864	-177.29	18.028	-3.0575	7.8109	-660.49	1149.8	-7.8711	818.89	1160.3	53.838	62.165	0	1	6.9585	0.75947	-17.631	-19.66	-2.408	3.3137	18.618	17.622	4.5505	4.0731	0.98682	-2.0373	1479.5
10.62	1063	72	NaN	-2.9904	18.138	6.4182	-177.34	17.984	-3.0658	7.7947	-660.49	1149.8	-7.7335	818.68	1160.3	51.41	60.057	0	1	6.8488	0.6482	-17.631	-19.659	-2.3889	3.263	18.543	17.578	4.4598	3.9112	0.91211	-2.0809	1479.3
10.63	1064	72	NaN	-2.9684	18.075	6.3943	-177.39	17.945	-3.0683	7.9561	-660.4	1149.8	-7.5741	818.45	1160.3	52.382	52.525	0	0	6.8027	0.60146	-17.631	-19.659	-2.3667	3.2129	18.481	17.538	4.436	3.8143	0.85078	-2.1206	1479
10.64	1065	72	NaN	-2.9585	18.015	6.3986	-177.44	17.909	-3.0614	7.9788	-660.35	1149.8	-7.3963	818.26	1160.2	52.639	51.942	0	0	6.8094	0.60819	-17.631	-19.659	-2.3628	3.1539	18.421	17.503	4.4466	3.7621	0.7907	-2.1556	1478.7
10.65	1066	72	NaN	-2.9965	17.963	6.4608	-177.48	17.857	-3.0878	7.7639	-660.28	1149.8	-7.319	818.12	1160.2	54.594	50.643	0	0	6.8011	0.5998	-17.629	-19.658	-2.412	3.1056	18.366	17.454	4.3891	3.7054	0.73607	-2.2042	1478.5
10.66	1067	72	NaN	-2.9863	17.804	6.5057	-177.58	17.727	-3.112	7.6759	-660.21	1149.8	-7.0743	817.83	1160.2	51.781	51.798	0	0	6.7555	0.55359	-17.629	-19.657	-2.4145	2.9961	18.204	17.326	4.341	3.5497	0.5759	-2.3309	1478.1
10.67	1068	72	NaN	-2.9691	17.666	6.5252	-177.66	17.605	-3.1526	7.6618	-660.14	1149.8	-6.9086	817.59	1160.1	51.911	49.207	0	0	6.6062	0.40206	-17.629	-19.657	-2.4041	2.9068	18.066	17.206	4.2021	3.3089	0.43702	-2.4515	1477.8
10.68	1069	72	NaN	-2.9594	17.564	6.5309	-177.72	17.475	-3.2286	7.6607	-660.06	1149.8	-6.8906	817.48	1160	51.712	49.118	0	0	6.4748	0.26873	-17.629	-19.657	-2.3952	2.8481	17.961	17.078	4.0796	3.1168	0.33247	-2.5792	1477.6
10.69	1070	72	NaN	-2.9616	17.409	6.5653	-177.79	17.212	-3.3795	7.5403	-659.98	1149.8	-6.9876	817.52	1159.9	52.31	48.67	0	0	6.4149	0.208	-17.629	-19.658	-2.3982	2.7715	17.803	16.818	4.0167	2.9795	0.17348	-2.8394	1477.6
10.7	1071	72	NaN	-2.9455	17.247	6.5614	-177.88	17.018	-3.3803	7.5339	-659.85	1149.8	-6.6694	817.22	1159.8	52.801	49.478	0	0	6.32	0.11165	-17.629	-19.658	-2.3946	2.6706	17.633	16.631	3.9254	2.7823	0.0037819	-3.0265	1477.2
10.71	1072	72	NaN	-2.9233	17.073	6.5446	-177.98	16.853	-3.3771	7.5852	-659.71	1149.8	-6.3008	816.82	1159.6	52.038	49.417	0	0	6.1966	-0.01353	-17.629	-19.658	-2.3845	2.5621	17.455	16.472	3.8121	2.5486	-0.17402	-3.1862	1476.6
10.72	1073	72	NaN	-2.8986	16.914	6.5208	-178.06	16.73	-3.3912	7.6704	-659.57	1149.7	-5.994	816.41	1159.5	53.152	50.491	0	0	6.1521	-0.058661	-17.63	-19.658	-2.3682	2.4686	17.294	16.35	3.7839	2.4099	-0.33527	-3.3082	1476.1
10.73	1074	72	NaN	-2.8744	16.806	6.4936	-178.11	16.67	-3.425	7.7636	-659.41	1149.7	-5.8418	816.09	1159.5	52.878	51.808	0	0	6.0953	-0.11634	-17.63	-19.658	-2.3461	2.4194	17.186	16.289	3.7492	2.303	-0.44384	-3.3688	1475.6
10.74	1075	72	NaN	-2.8504	16.638	6.4876	-178.16	16.56	-3.4714	7.7399	-659.24	1149.7	-5.6642	815.69	1159.4	51.61	48.996	0	0	5.9819	-0.23133	-17.63	-19.658	-2.3297	2.3632	17.017	16.181	3.6522	2.1319	-0.61316	-3.4769	1475
10.75	1076	72	NaN	-2.8472	16.488	6.5227	-178.2	16.457	-3.4936	7.5616	-659.08	1149.7	-5.425	815.26	1159.4	51.895	49.207	0	0	5.9405	-0.27337	-17.63	-19.658	-2.3425	2.3094	16.864	16.081	3.598	2.0361	-0.76588	-3.5776	1474.4
10.76	1077	72	NaN	-2.8421	16.347	6.5527	-178.23	16.35	-3.5139	7.3964	-658.9	1149.7	-5.1956	814.85	1159.3	51.785	49.688	0	0	5.9432	-0.27067	-17.63	-19.659	-2.3526	2.258	16.722	15.976	3.5906	1.9873	-0.90862	-3.6823	1473.8
10.77	1078	72	NaN	-2.8192	16.21	6.5441	-178.27	16.236	-3.5496	7.3632	-658.73	1149.6	-5.0318	814.5	1159.2	51.463	50.233	0	0	5.9906	-0.22253	-17.63	-19.658	-2.3371	2.2103	16.584	15.862	3.6535	1.9878	-1.0455	-3.7959	1473.3
10.78	1079	72	NaN	-2.7994	16.09	6.5303	-178.29	16.15	-3.5959	7.3187	-658.57	1149.5	-4.9208	814.19	1159.2	52.24	51.39	0	0	6.0737	-0.13827	-17.628	-19.657	-2.3233	2.1855	16.465	15.775	3.7504	2.0473	-1.1639	-3.8817	1472.8
10.79	1080	72	NaN	-2.7921	16.029	6.5176	-178.31	16.107	-3.6183	7.2765	-658.42	1149.5	-4.8063	813.97	1159.1	50.784	50.903	0	0	6.0753	-0.13665	-17.629	-19.657	-2.322	2.1609	16.403	15.732	3.7533	2.0242	-1.2256	-3.9252	1472.5
10.8	1081	72	NaN	-2.785	15.972	6.519	-178.34	16.095	-3.6559	7.1799	-658.26	1149.5	-4.6832	813.72	1159.1	50.992	48.71	0	0	6.0802	-0.1316	-17.629	-19.657	-2.3232	2.1222	16.347	15.72	3.757	1.9906	-1.282	-3.9372	1472.1
10.81	1082	72	NaN	-2.7761	15.909	6.5286	-178.39	16.107	-3.7143	7.0413	-658.1	1149.5	-4.5444	813.42	1159.1	51.653	50.108	0	0	6.1169	-0.094353	-17.627	-19.656	-2.325	2.0646	16.284	15.731	3.7919	1.9702	-1.3436	-3.9241	1471.6
10.82	1083	72	NaN	-2.7771	15.874	6.505	-178.45	16.132	-3.7573	6.99	-657.94	1149.5	-4.3704	813.23	1159.1	52.535	48.849	0	0	6.1975	-0.01266	-17.63	-19.658	-2.3347	1.991	16.248	15.757	3.8628	1.9783	-1.3816	-3.9013	1471.2
10.83	1084	72	NaN	-2.7879	15.841	6.5199	-178.54	16.176	-3.7988	6.8286	-657.8	1149.5	-4.1308	813.12	1159	51.102	50.522	0	0	6.304	0.095465	-17.635	-19.664	-2.361	1.8894	16.214	15.803	3.943	1.9849	-1.4213	-3.8602	1471
10.84	1085	72	NaN	-2.795	15.815	6.5286	-178.6	16.251	-3.861	6.7191	-657.68	1149.4	-4.0322	813.02	1159	50.882	50.407	0	0	6.4658	0.25966	-17.641	-19.669	-2.3762	1.8184	16.188	15.878	4.0896	2.078	-1.453	-3.7909	1470.8
10.85	1086	72	NaN	-2.7966	15.784	6.5313	-178.65	16.372	-3.9424	6.6604	-657.59	1149.4	-4.0237	812.92	1159.1	50.207	49.644	0	0	6.6287	0.42489	-17.646	-19.674	-2.3803	1.7621	16.16	15.996	4.2484	2.187	-1.4858	-3.6785	1470.6
10.86	1087	72	NaN	-2.7931	15.731	6.5423	-178.74	16.561	-4.0337	6.6	-657.49	1149.4	-3.9506	812.82	1159.2	53.164	48.699	0	0	6.7915	0.59012	-17.652	-19.68	-2.3819	1.6746	16.113	16.179	4.4096	2.2648	-1.5384	-3.5006	1470.4
10.87	1088	72	NaN	-2.8006	15.697	6.5631	-178.83	16.669	-4.0025	6.5212	-657.43	1149.4	-3.6345	812.85	1159.2	50.936	49.154	0	0	6.9544	0.75535	-17.657	-19.685	-2.4048	1.5679	16.078	16.288	4.5496	2.3233	-1.5792	-3.3969	1470.3
10.88	1089	72	NaN	-2.8075	15.66	6.5908	-178.9	16.8	-4.0066	6.4313	-657.37	1149.4	-3.4767	812.87	1159.2	51.77	48.364	0	0	7.1172	0.92059	-17.662	-19.691	-2.4214	1.4906	16.041	16.42	4.6959	2.4112	-1.6218	-3.2709	1470.3
10.89	1090	72	NaN	-2.8104	15.612	6.6068	-178.97	16.966	-4.0054	6.3735	-657.29	1149.4	-3.3125	812.92	1159.2	51.464	49.039	0	0	7.1708	0.97496	-17.665	-19.694	-2.4329	1.4109	15.993	16.586	4.738	2.3858	-1.6723	-3.1084	1470.3
10.9	1091	72	NaN	-2.8033	15.55	6.5872	-179.06	17.185	-3.9551	6.4178	-657.15	1149.4	-2.9786	813.02	1159.2	51.705	48.781	0	0	7.1608	0.96481	-17.667	-19.696	-2.4371	1.3042	15.93	16.805	4.7237	2.269	-1.7376	-2.8906	1470.2
10.91	1092	72	NaN	-2.7383	15.475	6.4286	-179.1	17.67	-3.8467	7.0425	-656.79	1149.2	-2.5261	812.72	1159.3	51.887	48.999	0	0	7.2267	1.0316	-17.666	-19.695	-2.3653	1.2725	15.867	17.279	4.8614	2.3042	-1.7994	-2.416	1469.6
10.92	1093	72	NaN	-2.7404	15.375	6.402	-179.14	18.147	-3.7592	7.1198	-656.61	1149.2	-2.1839	812.64	1159.3	52.062	49.982	0	0	7.2979	1.1039	-17.665	-19.694	-2.3776	1.2197	15.77	17.752	4.9204	2.3236	-1.8952	-1.9414	1469.3
10.93	1094	72	NaN	-2.7512	15.244	6.405	-179.18	18.655	-3.7367	7.0733	-656.48	1149.2	-2.0599	812.68	1159.4	51.934	47.841	0	0	7.3778	1.1849	-17.664	-19.692	-2.395	1.1782	15.644	18.255	4.9828	2.3631	-2.0204	-1.4368	1469.2
10.94	1095	72	NaN	-2.7466	15.092	6.3932	-179.2	19.171	-3.7831	7.0849	-656.35	1149.2	-2.1478	812.79	1159.6	50.581	49.658	0	0	7.4404	1.2485	-17.662	-19.691	-2.3865	1.157	15.5	18.763	5.0539	2.4055	-2.1621	-0.92778	1469.2
10.95	1096	72	NaN	-2.7434	14.975	6.3898	-179.23	19.504	-3.8202	7.0603	-656.23	1149.2	-2.1871	813.04	1159.7	52.288	50.786	0	0	7.4604	1.2688	-17.66	-19.689	-2.3828	1.1261	15.387	19.092	5.0776	2.3949	-2.2731	-0.59714	1469.3
10.96	1097	72	NaN	-2.7319	14.785	6.3612	-179.28	19.956	-3.7146	7.1316	-655.99	1149.1	-1.8114	813.36	1159.8	52.222	52.03	0	0	7.489	1.2977	-17.659	-19.687	-2.3832	1.0673	15.2	19.541	5.1058	2.3651	-2.4583	-0.14615	1469.4
10.97	1098	72	NaN	-2.7251	14.604	6.3579	-179.33	20.33	-3.6606	7.1228	-655.77	1149.1	-1.5719	813.75	1159.9	51.78	49.5	0	0	7.5223	1.3315	-17.657	-19.686	-2.3861	1.0113	15.023	19.911	5.1362	2.3428	-2.6337	0.22535	1469.6
10.98	1099	72	NaN	-2.7216	14.44	6.3784	-179.36	20.634	-3.6925	7.0429	-655.57	1149.1	-1.5785	814.14	1160	52.295	48.907	0	0	7.4858	1.2946	-17.655	-19.683	-2.3855	0.9735	14.864	20.21	5.1004	2.2681	-2.7911	0.52638	1469.8
10.99	1100	72	NaN	-2.7119	14.268	6.396	-179.37	20.978	-3.7914	6.9941	-655.34	1149.1	-1.8048	814.41	1160.2	51.631	50.22	0	0	7.4843	1.293	-17.653	-19.681	-2.3689	0.97273	14.698	20.549	5.1154	2.2658	-2.955	0.86757	1469.8
11	1101	72	NaN	-2.6832	13.839	6.419	-179.48	21.517	-3.7095	6.9704	-654.84	1149.1	-1.3452	815.19	1160.2	53.323	48.635	0	0	7.5474	1.3571	-17.65	-19.679	-2.3591	0.84704	14.272	21.084	5.1883	2.2041	-3.3784	1.4057	1470.1
11.01	1102	72	NaN	-2.6692	13.5	6.4235	-179.52	21.878	-3.7176	7.0003	-654.5	1149.1	-1.2595	815.78	1160.4	53.622	49.246	0	0	7.6056	1.416	-17.648	-19.677	-2.3473	0.80529	13.939	21.44	5.2582	2.2213	-3.7093	1.7632	1470.3
11.02	1103	72	NaN	-2.6594	13.159	6.4415	-179.53	22.154	-3.7259	7.0092	-654.16	1149	-1.2252	816.37	1160.5	51.652	48.983	0	0	7.6616	1.4729	-17.646	-19.675	-2.3386	0.7918	13.604	21.709	5.323	2.2647	-4.0424	2.0338	1470.6
11.03	1104	72	NaN	-2.6395	12.699	6.504	-179.57	22.468	-3.6255	6.929	-653.63	1149	-0.83914	817.2	1160.5	50.1	50.131	0	0	7.6316	1.4424	-17.644	-19.672	-2.3369	0.73335	13.147	22.02	5.2946	2.1758	-4.497	2.3481	1470.9
11.04	1105	72	NaN	-2.601	12.341	6.4665	-179.58	22.742	-3.65	7.1509	-653.23	1148.9	-0.83102	817.58	1160.6	53.87	50.85	0	0	7.5556	1.3653	-17.641	-19.669	-2.2901	0.72872	12.797	22.286	5.2655	2.0941	-4.8436	2.617	1470.9
11.05	1106	72	NaN	-2.563	11.825	6.5245	-179.61	23.047	-3.6158	7.0965	-652.58	1148.9	-0.6439	818.25	1160.7	52.766	49.087	0	0	7.6555	1.4667	-17.638	-19.667	-2.2615	0.68788	12.288	22.584	5.394	2.1546	-5.3502	2.9177	1470.9
11.06	1107	72	NaN	-2.5119	11.207	6.594	-179.64	23.349	-3.571	7.063	-651.8	1148.8	-0.42729	819.03	1160.8	51.968	48.516	0	0	7.6922	1.5039	-17.636	-19.664	-2.2201	0.65479	11.676	22.881	5.4721	2.1587	-5.9604	3.2163	1470.9
11.07	1108	72	NaN	-2.4425	10.519	6.6285	-179.64	23.639	-3.5481	7.2012	-650.95	1148.7	-0.27473	819.82	1160.9	51.334	49.247	0	0	7.6156	1.4263	-17.635	-19.664	-2.1513	0.64833	10.996	23.162	5.4644	2.0746	-6.639	3.4985	1470.8
11.08	1109	72	NaN	-2.3695	9.7654	6.639	-179.67	23.949	-3.5735	7.3984	-649.9	1148.4	-0.23094	820.6	1161	51.083	48.468	0	0	7.6292	1.44	-17.634	-19.662	-2.0722	0.63216	10.257	23.458	5.5569	2.0722	-7.3767	3.7954	1470.6
11.09	1110	72	NaN	-2.4108	9.1299	6.8264	-179.7	24.135	-3.4916	7.024	-649.43	1148.4	0.072917	821.13	1161.1	52.71	51.135	0	0	7.6786	1.4902	-17.632	-19.661	-2.14	0.57061	9.6232	23.642	5.5386	2.0608	-8.0092	3.9811	1470.6
11.1	1111	72	NaN	-2.4251	8.5031	6.9702	-179.71	24.298	-3.4543	6.7631	-648.95	1148.4	0.2111	821.64	1161.2	52.646	51.01	0	0	7.7211	1.5333	-17.632	-19.66	-2.1699	0.54504	8.9999	23.801	5.5513	2.0783	-8.632	4.1405	1470.7
11.11	1112	72	NaN	-2.3627	7.792	6.9913	-179.7	24.472	-3.4465	6.9223	-648.14	1148.2	0.23958	822.25	1161.3	51.72	48.599	0	0	7.7631	1.5759	-17.631	-19.66	-2.1023	0.56142	8.3009	23.963	5.6608	2.1373	-9.3305	4.3033	1470.5
11.12	1113	72	NaN	-2.195	6.8354	6.8411	-179.7	24.678	-3.3242	7.8078	-646.62	1147.6	0.60006	823.1	1161.4	52.388	49.449	0	0	7.6833	1.4949	-17.631	-19.659	-1.914	0.57809	7.3712	24.142	5.7692	2.073	-10.26	4.4834	1469.8
11.13	1114	72	NaN	-2.1786	5.802	7.1689	-179.68	24.911	-3.3514	7.0785	-645.34	1147.6	0.46562	823.84	1161.5	49.879	49.464	0	0	7.6379	1.4488	-17.63	-19.658	-1.9207	0.57852	6.3467	24.366	5.7172	2.0274	-11.283	4.7078	1469.3
11.14	1115	72	NaN	-2.0611	4.9357	7.3314	-179.66	25.093	-3.3904	6.8501	-644.27	1147.4	0.29445	824.43	1161.7	51.427	50.8	0	0	7.6546	1.4658	-17.629	-19.658	-1.8054	0.59413	5.4908	24.538	5.8492	2.0599	-12.138	4.8803	1468.8
11.15	1116	72	NaN	-1.8849	3.9268	7.3628	-179.67	25.284	-3.372	7.0363	-642.86	1147	0.31245	825.06	1161.8	52.463	49.582	0	0	7.6283	1.4391	-17.628	-19.656	-1.6225	0.5902	4.5012	24.709	6.0058	2.0293	-13.127	5.0532	1468
11.16	1117	72	NaN	-1.739	2.3691	7.3947	-179.73	25.565	-3.2318	7.237	-640.47	1146.3	0.73091	825.95	1161.9	52.584	49.903	0	0	7.5835	1.3937	-17.626	-19.654	-1.4848	0.52085	2.9786	24.956	6.0987	1.9145	-14.647	5.3015	1466.5
11.17	1118	72	NaN	-1.6672	1.5464	7.5105	-179.72	25.668	-3.2656	7.0554	-639.27	1146	0.58653	826.48	1161.9	51.336	48.945	0	0	7.5236	1.3329	-17.626	-19.654	-1.4143	0.52839	2.1677	25.047	6.1092	1.8612	-15.458	5.3925	1465.8
11.18	1119	72	NaN	-1.623	0.6972	7.6158	-179.74	25.819	-3.2848	6.8726	-638.03	1145.6	0.50412	826.92	1161.9	51.317	47.098	0	0	7.4826	1.2913	-17.626	-19.654	-1.374	0.51098	1.3358	25.18	6.1086	1.8023	-16.29	5.5257	1465.1
11.19	1120	72	NaN	-1.5795	-0.36201	7.6477	-179.77	26.019	-3.2418	6.9644	-636.49	1145.1	0.60099	827.4	1162	52.724	51.307	0	0	7.4666	1.2751	-17.627	-19.656	-1.3304	0.48108	0.3011	25.355	6.1362	1.7562	-17.326	5.6999	1464
11.2	1121	72	NaN	-1.5191	-1.7176	7.5977	-179.8	26.26	-3.128	7.391	-634.5	1144.4	0.88392	828	1162.1	51.001	51.421	0	0	7.4393	1.2473	-17.628	-19.656	-1.2641	0.45186	-1.0231	25.566	6.1751	1.6992	-18.651	5.9095	1462.6
11.21	1122	72	NaN	-1.451	-3.1056	7.7214	-179.79	26.492	-3.1173	7.2054	-632.46	1143.7	0.81681	828.55	1162.1	51.029	50.151	0	0	7.3928	1.2002	-17.628	-19.657	-1.2005	0.4562	-2.3835	25.77	6.1923	1.6564	-20.012	6.113	1461.1
11.22	1123	72	NaN	-1.3906	-4.1527	7.7384	-179.8	26.684	-3.0927	7.2611	-630.97	1143.1	0.82765	828.93	1162.2	52.051	48.141	0	0	7.3775	1.1846	-17.628	-19.656	-1.1381	0.44909	-3.4038	25.935	6.2394	1.6337	-21.032	6.279	1460
11.23	1124	72	NaN	-1.3232	-5.3452	7.7145	-179.82	26.911	-3.0137	7.3988	-629.24	1142.3	0.98753	829.33	1162.3	52.021	52.548	0	0	7.3716	1.1787	-17.628	-19.656	-1.0713	0.42906	-4.5585	26.124	6.3003	1.6077	-22.186	6.4681	1458.7
11.24	1125	72	NaN	-1.2533	-6.754	7.6856	-179.84	27.165	-2.9012	7.5497	-627.15	1141.2	1.2177	829.83	1162.5	52.85	51.908	0	0	7.3382	1.1448	-17.628	-19.656	-1.0043	0.4073	-5.9191	26.331	6.334	1.5521	-23.547	6.6743	1457.1
11.25	1126	72	NaN	-1.21	-8.0935	7.6952	-179.83	27.353	-2.8635	7.6633	-625.02	1140.2	1.1978	830.46	1162.5	54.369	48.602	0	0	7.2976	1.1036	-17.628	-19.657	-0.95553	0.42039	-7.2146	26.474	6.3421	1.5239	-24.843	6.8178	1455.7
11.26	1127	72	NaN	-1.1893	-8.9781	7.7324	-179.8	27.519	-2.846	7.6963	-623.47	1139.4	1.1081	830.86	1162.6	51.816	48.987	0	0	7.2477	1.0529	-17.629	-19.657	-0.92975	0.46089	-8.0666	26.608	6.3179	1.5138	-25.696	6.9505	1454.5
11.27	1128	72	NaN	-1.1799	-9.9933	7.8241	-179.76	27.735	-2.7668	7.6045	-621.5	1138.5	1.1929	831.34	1162.6	51.463	47.644	0	0	7.2311	1.0361	-17.629	-19.658	-0.92707	0.4906	-9.0424	26.785	6.304	1.5267	-26.672	7.1268	1453.1
11.28	1129	72	NaN	-1.1759	-11.013	7.9335	-179.74	27.959	-2.6465	7.471	-619.42	1137.6	1.4213	831.82	1162.7	52.188	49.127	0	0	7.2232	1.028	-17.63	-19.658	-0.93706	0.50034	-10.022	26.968	6.2861	1.5284	-27.652	7.3103	1451.5
11.29	1130	72	NaN	-1.1702	-11.725	7.9984	-179.74	28.109	-2.5348	7.432	-617.87	1136.9	1.6909	832.14	1162.6	51.245	49.279	0	0	7.1918	0.99622	-17.63	-19.658	-0.94339	0.4849	-10.709	27.093	6.2484	1.4811	-28.339	7.435	1450.3
11.3	1131	72	NaN	-1.1682	-12.812	8.0681	-179.69	28.397	-2.5935	7.4082	-615.73	1135.8	1.3688	832.59	1162.7	53.558	50.229	0	0	7.1518	0.9556	-17.63	-19.658	-0.92928	0.54884	-11.748	27.332	6.2225	1.5044	-29.377	7.6741	1448.6
11.31	1132	72	NaN	-1.1789	-13.882	8.1112	-179.54	28.617	-3.0019	7.4738	-613.76	1134.7	-0.069168	833.18	1162.7	52.896	47.386	0	0	7.1117	0.91497	-17.63	-19.659	-0.88026	0.7593	-12.773	27.508	6.2315	1.6743	-30.403	7.8496	1447.2
11.32	1133	72	NaN	-1.1878	-14.779	8.1457	-179.43	28.791	-3.3161	7.5336	-612.08	1133.8	-1.1663	833.68	1162.7	51.105	50.156	0	0	7.0658	0.86838	-17.632	-19.66	-0.84304	0.91426	-13.634	27.646	6.2228	1.7826	-31.266	7.9862	1446.1
11.33	1134	72	NaN	-1.1863	-15.407	8.1892	-179.46	28.945	-3.2291	7.5107	-610.74	1133.1	-0.91641	833.95	1162.6	52.625	49.325	0	0	7.0126	0.81438	-17.633	-19.662	-0.85214	0.87331	-14.237	27.775	6.1604	1.6877	-31.87	8.1128	1445
11.34	1135	72	NaN	-1.2125	-15.979	8.2648	-179.46	29.15	-3.3099	7.4133	-609.53	1132.5	-1.1815	834.2	1162.8	52.211	49.495	0	0	6.954	0.75498	-17.636	-19.665	-0.87136	0.88342	-14.778	27.949	6.0827	1.6384	-32.414	8.2839	1444.1
11.35	1136	72	NaN	-1.2216	-16.672	8.329	-179.43	29.342	-3.3884	7.4034	-607.8	1131.6	-1.5742	834.63	1162.8	51.286	48.994	0	0	6.906	0.70628	-17.639	-19.668	-0.86499	0.92545	-15.432	28.103	6.041	1.6317	-33.072	8.4348	1442.8
11.36	1137	72	NaN	-1.2279	-17.318	8.3989	-179.41	29.501	-3.4083	7.4035	-605.97	1130.7	-1.8107	835.12	1162.9	51.275	50.914	0	0	6.9247	0.72525	-17.642	-19.67	-0.86155	0.95278	-16.041	28.225	6.0632	1.678	-33.683	8.5544	1441.5
11.37	1138	72	NaN	-1.2379	-17.85	8.475	-179.43	29.649	-3.3613	7.3881	-604.2	1130	-1.8147	835.54	1162.9	52.005	48.225	0	0	6.9513	0.75224	-17.645	-19.673	-0.87164	0.94046	-16.541	28.34	6.0797	1.6927	-34.186	8.6662	1440.1
11.38	1139	72	NaN	-1.2547	-18.28	8.5317	-179.5	29.9	-3.303	7.3809	-602.55	1129.3	-1.7311	835.63	1163	51.837	49.924	0	0	7.0497	0.85201	-17.65	-19.679	-0.89166	0.86516	-16.937	28.557	6.158	1.7172	-34.587	8.8785	1438.6
11.39	1140	72	NaN	-1.2721	-18.523	8.5953	-179.52	30.011	-3.2829	7.3148	-601.49	1128.9	-1.7668	835.84	1163	51.548	49.511	0	0	7.148	0.95177	-17.656	-19.684	-0.91004	0.8428	-17.162	28.65	6.2379	1.7946	-34.817	8.966	1437.8
11.4	1141	72	NaN	-1.2693	-18.743	8.6363	-179.53	30.102	-3.2279	7.3378	-600.34	1128.5	-1.7605	836.12	1163	51.597	48.523	0	0	7.2463	1.0515	-17.661	-19.689	-0.90644	0.83616	-17.365	28.724	6.3399	1.8877	-35.026	9.0346	1436.9
11.41	1142	72	NaN	-1.2552	-18.922	8.6563	-179.51	30.167	-3.1718	7.433	-599.17	1128.1	-1.797	836.46	1163	53.894	51.08	0	0	7.3446	1.1513	-17.666	-19.695	-0.88687	0.85831	-17.529	28.773	6.4578	2.0096	-35.195	9.0788	1436.1
11.42	1143	72	NaN	-1.2525	-18.979	8.6683	-179.44	30.157	-3.2	7.5204	-598.34	1127.9	-2.0809	836.88	1163	51.032	50.605	0	0	7.443	1.2511	-17.672	-19.7	-0.8692	0.94429	-17.576	28.755	6.5738	2.1954	-35.248	9.0546	1435.7
11.43	1144	72	NaN	-1.2414	-18.982	8.7302	-179.4	30.224	-3.2217	7.5224	-597.31	1127.7	-2.3596	837.14	1163.1	51.997	50.62	0	0	7.5413	1.3508	-17.677	-19.705	-0.84669	0.99864	-17.569	28.811	6.6946	2.3495	-35.246	9.1057	1434.9
11.44	1145	72	NaN	-1.233	-18.906	8.802	-179.37	30.251	-3.1675	7.5001	-596.33	1127.7	-2.3853	837.38	1163.1	51.13	48.424	0	0	7.6396	1.4506	-17.682	-19.711	-0.83797	1.0234	-17.489	28.834	6.8017	2.474	-35.171	9.1231	1434.2
11.45	1146	72	NaN	-1.2298	-18.793	8.8719	-179.35	30.247	-3.1011	7.4681	-595.55	1127.7	-2.3358	837.59	1163.1	50.895	50.313	0	0	7.738	1.5504	-17.688	-19.716	-0.83788	1.0382	-17.377	28.831	6.9001	2.5886	-35.065	9.1145	1433.6
11.46	1147	72	NaN	-1.2325	-18.687	8.9311	-179.33	30.226	-3.0869	7.4422	-595.06	1127.8	-2.3954	837.76	1163.1	52.291	50.431	0	0	7.756	1.5686	-17.692	-19.72	-0.83913	1.0626	-17.274	28.813	6.9168	2.6313	-34.966	9.0926	1433.3
11.47	1148	72	NaN	-1.2244	-18.519	8.9851	-179.3	30.168	-3.1316	7.4834	-594.54	1128	-2.6128	838.02	1163.1	52.321	51.854	0	0	7.6805	1.492	-17.694	-19.723	-0.82059	1.1059	-17.112	28.761	6.8599	2.5979	-34.806	9.0383	1433
11.48	1149	72	NaN	-1.2121	-18.392	9.0132	-179.28	30.113	-3.1219	7.5633	-594.27	1128.1	-2.647	838.19	1163.2	52.249	51.224	0	0	7.605	1.4155	-17.697	-19.725	-0.80368	1.1285	-16.991	28.712	6.8013	2.5439	-34.688	8.9866	1432.9
11.49	1150	72	NaN	-1.2069	-18.238	9.04	-179.26	30.049	-3.1384	7.6653	-594.06	1128.3	-2.7421	838.36	1163.2	53.434	50.31	0	0	7.5295	1.3389	-17.7	-19.728	-0.79061	1.1546	-16.844	28.656	6.7389	2.4935	-34.544	8.9275	1432.9
11.5	1151	72	NaN	-1.2134	-18.042	9.0752	-179.24	29.972	-3.1909	7.7688	-593.89	1128.6	-2.925	838.54	1163.2	52.267	50.859	0	0	7.454	1.2623	-17.702	-19.731	-0.7857	1.1854	-16.658	28.589	6.6683	2.4477	-34.361	8.858	1432.9
11.51	1152	72	NaN	-1.2276	-17.903	9.1077	-179.25	29.894	-3.1382	7.8153	-593.86	1128.9	-2.7559	838.64	1163.2	52.698	48.832	0	0	7.3483	1.155	-17.706	-19.734	-0.80481	1.1682	-16.531	28.522	6.5435	2.3232	-34.236	8.7873	1432.9
11.52	1153	72	NaN	-1.2544	-17.754	9.1477	-179.25	29.833	-3.1823	7.8309	-593.87	1129.1	-2.8952	838.72	1163.2	51.456	50.747	0	0	7.2154	1.0202	-17.71	-19.738	-0.82541	1.1825	-16.39	28.469	6.39	2.2026	-34.1	8.731	1433
11.53	1154	72	NaN	-1.2792	-17.551	9.1835	-179.24	29.752	-3.2158	7.9033	-593.95	1129.4	-3.0003	838.82	1163.2	52.978	50.027	0	0	7.1828	0.98707	-17.712	-19.741	-0.84317	1.1915	-16.199	28.4	6.3396	2.1786	-33.911	8.6597	1433.2
11.54	1155	72	NaN	-1.3054	-17.304	9.2208	-179.25	29.663	-3.2211	8.02	-594.12	1129.8	-3.0226	838.9	1163.3	53.274	48.639	0	0	7.1642	0.9682	-17.714	-19.743	-0.8639	1.1925	-15.965	28.324	6.3003	2.1607	-33.679	8.5815	1433.5
11.55	1156	72	NaN	-1.3476	-17.055	9.2776	-179.25	29.605	-3.2126	8.1098	-594.43	1130.2	-3.0261	838.87	1163.4	49.462	49.605	0	0	7.1254	0.92889	-17.718	-19.746	-0.90245	1.1971	-15.729	28.279	6.223	2.126	-33.447	8.5324	1433.7
11.56	1157	72	NaN	-1.3542	-16.894	9.2439	-179.23	29.551	-3.1983	8.4335	-594.77	1130.4	-3.065	838.87	1163.4	50.777	50.659	0	0	7.0741	0.87683	-17.722	-19.75	-0.89469	1.2246	-15.572	28.23	6.1794	2.1015	-33.294	8.4799	1434.1
11.57	1158	72	NaN	-1.39	-16.732	9.2717	-179.22	29.495	-3.1717	8.5781	-595.19	1130.7	-3.067	838.86	1163.5	51.435	48.852	0	0	6.9839	0.78527	-17.724	-19.753	-0.92476	1.2421	-15.42	28.184	6.0591	2.0274	-33.145	8.4309	1434.5
11.58	1159	72	NaN	-1.4485	-16.517	9.3317	-179.2	29.424	-3.1614	8.6936	-595.75	1131.1	-3.1529	838.84	1163.6	51.482	50.411	0	0	6.9133	0.71364	-17.727	-19.756	-0.97541	1.2761	-15.219	28.125	5.9379	1.9897	-32.946	8.3698	1435
11.59	1160	72	NaN	-1.5168	-16.199	9.379	-179.14	29.321	-3.1946	8.9784	-596.47	1131.6	-3.4425	838.8	1163.7	53.167	51.437	0	0	6.86	0.65962	-17.73	-19.759	-1.0209	1.3545	-14.917	28.038	5.8391	2.0141	-32.647	8.2795	1435.7
11.6	1161	72	NaN	-1.6008	-15.794	9.4455	-179.14	29.112	-3.1365	9.349	-597.33	1132.1	-3.401	838.85	1163.7	52.896	49.826	0	0	6.7624	0.56056	-17.734	-19.763	-1.0921	1.3642	-14.533	27.851	5.6703	1.9247	-32.267	8.0881	1436.6
11.61	1162	72	NaN	-1.6996	-15.297	9.5332	-179.14	28.93	-3.1747	9.6847	-598.29	1132.6	-3.6473	838.85	1163.8	51.474	49.809	0	0	6.6608	0.45747	-17.738	-19.766	-1.1681	1.3954	-14.053	27.686	5.4927	1.8529	-31.791	7.92	1437.5
11.62	1163	72	NaN	-1.7782	-14.803	9.6085	-179.12	28.759	-3.2237	9.9965	-599.19	1133	-3.9072	838.86	1163.8	51.213	51.457	0	0	6.5649	0.3602	-17.738	-19.766	-1.2243	1.4292	-13.576	27.533	5.3406	1.7894	-31.314	7.7667	1438.5
11.63	1164	72	NaN	-1.8205	-14.351	9.6647	-179.11	28.594	-3.2456	10.274	-599.97	1133.4	-4.062	838.9	1163.8	53.82	51.126	0	0	6.4617	0.25541	-17.738	-19.766	-1.2497	1.4577	-13.141	27.385	5.212	1.7131	-30.88	7.618	1439.3
11.64	1165	72	NaN	-1.8512	-13.842	9.7821	-179.09	28.433	-3.317	10.413	-600.75	1133.9	-4.376	838.92	1163.8	53.153	49.596	0	0	6.3256	0.11739	-17.741	-19.769	-1.2626	1.5015	-12.649	27.24	5.063	1.6189	-30.39	7.4709	1440.1
11.65	1166	72	NaN	-1.8841	-12.969	9.9053	-179.1	28.25	-3.3069	10.774	-601.86	1134.4	-4.4283	838.85	1163.9	52.913	49.574	0	0	6.232	0.022403	-17.742	-19.771	-1.2795	1.5041	-11.798	27.079	4.9525	1.5265	-29.54	7.3081	1441.1
11.66	1167	72	NaN	-1.8887	-12.125	10.029	-179.12	28.122	-3.2999	11.058	-602.75	1134.9	-4.4571	838.74	1163.9	51.536	49.756	0	0	6.1755	-0.034915	-17.744	-19.772	-1.2721	1.4934	-10.972	26.969	4.9035	1.4585	-28.716	7.1964	1441.9
11.67	1168	72	NaN	-1.8877	-11.31	10.192	-179.2	28.041	-3.1444	11.157	-603.54	1135.4	-3.9674	838.56	1164	51.033	48.315	0	0	6.0207	-0.19196	-17.745	-19.774	-1.2868	1.3981	-10.173	26.905	4.734	1.2061	-27.919	7.1307	1442.5
11.68	1169	72	NaN	-1.9634	-10.225	10.499	-179.49	27.93	-2.3779	11.008	-604.95	1136.2	-1.4762	838.15	1164.1	53.065	49.792	0	0	5.8817	-0.33304	-17.747	-19.775	-1.4677	1.0092	-9.1203	26.825	4.414	0.67613	-26.867	7.0495	1443.4
11.69	1170	72	NaN	-1.9425	-9.1147	10.577	-179.54	27.743	-2.4058	11.436	-606.68	1137	-1.5566	838.02	1164.1	51.819	50.199	0	0	5.8284	-0.38711	-17.749	-19.777	-1.4272	0.9797	-8.0403	26.669	4.4012	0.59258	-25.789	6.8918	1445
11.7	1171	72	NaN	-1.8858	-8.2141	10.612	-179.55	27.577	-2.5001	11.821	-608.08	1137.5	-1.8631	837.97	1164.1	51.85	50.186	0	0	5.732	-0.48491	-17.747	-19.775	-1.3436	0.98927	-7.162	26.525	4.3884	0.50436	-24.909	6.75	1446.4
11.71	1172	72	NaN	-1.8082	-7.3093	10.608	-179.57	27.413	-2.5894	12.275	-609.42	1138	-2.1813	837.92	1164.1	51.14	49.322	0	0	5.6075	-0.61124	-17.743	-19.772	-1.2359	1.0006	-6.2747	26.379	4.3716	0.38941	-24.018	6.6071	1447.7
11.72	1173	72	NaN	-1.7217	-6.0907	10.546	-179.61	27.213	-2.6798	13.016	-611.14	1138.4	-2.551	837.84	1164.1	51.09	48.893	0	0	5.483	-0.73756	-17.739	-19.768	-1.1062	1.0087	-5.0749	26.197	4.3768	0.27113	-22.814	6.4292	1449.3
11.73	1174	72	NaN	-1.6424	-4.7726	10.662	-179.67	27.042	-2.6892	13.125	-612.81	1139.1	-2.66	837.66	1164.1	51.321	49.037	0	0	5.3585	-0.86389	-17.736	-19.764	-1.0189	0.9544	-3.7851	26.055	4.3396	0.090505	-21.521	6.2907	1450.8
11.74	1175	72	NaN	-1.5687	-3.7178	10.9	-179.7	26.931	-2.7473	12.671	-614.03	1139.7	-2.9317	837.53	1164.1	51.982	50.146	0	0	5.234	-0.99022	-17.732	-19.76	-0.95289	0.91946	-2.7554	25.969	4.2811	-0.07076	-20.487	6.2083	1451.8
11.75	1176	72	NaN	-1.4684	-2.6241	10.99	-179.71	26.832	-2.7854	12.606	-615.51	1140.2	-3.1953	837.38	1164.1	53.943	49.671	0	0	5.1095	-1.1165	-17.728	-19.757	-0.84526	0.9091	-1.6823	25.89	4.2642	-0.20744	-19.411	6.1333	1453.2
11.76	1177	72	NaN	-1.3249	-1.2997	10.786	-179.74	26.713	-2.7638	13.461	-617.67	1140.6	-3.3511	837.17	1164.1	53.02	49.78	0	0	4.985	-1.2429	-17.725	-19.753	-0.66282	0.92302	-0.37463	25.788	4.3222	-0.31985	-18.099	6.035	1455.1
11.77	1178	72	NaN	-1.1832	0.0857	10.613	-179.76	26.594	-2.7484	14.187	-619.95	1141.2	-3.5663	836.97	1164.2	51.223	48.009	0	0	4.9199	-1.3089	-17.719	-19.748	-0.48506	0.9355	0.98659	25.694	4.4349	-0.37339	-16.733	5.9459	1457.2
11.78	1179	72	NaN	-1.1012	1.473	10.53	-179.77	26.466	-2.8182	14.595	-622.42	1142	-4.0764	836.85	1164.2	50.393	50.342	0	0	4.8932	-1.336	-17.713	-19.741	-0.36816	0.96324	2.3448	25.595	4.525	-0.37276	-15.368	5.8532	1459.6
11.79	1180	72	NaN	-1.0186	2.6829	10.469	-179.79	26.336	-2.8446	14.836	-624.38	1142.6	-4.4008	836.79	1164.2	52.16	54.477	0	0	4.7663	-1.4648	-17.712	-19.74	-0.26427	0.96839	3.5288	25.49	4.502	-0.49639	-14.183	5.7498	1461.5
11.8	1181	72	NaN	-0.94941	3.8005	10.447	-179.81	26.211	-2.8131	14.855	-625.96	1143.1	-4.5119	836.74	1164.1	52.393	47.228	0	0	4.636	-1.597	-17.711	-19.74	-0.1908	0.94804	4.621	25.39	4.4452	-0.64895	-13.09	5.6503	1463
11.81	1182	72	NaN	-1.0062	5.2982	10.598	-179.81	26.101	-2.8183	14.304	-628.28	1144.2	-4.8522	836.59	1164.1	52.173	50.411	0	0	4.6269	-1.6062	-17.711	-19.739	-0.257	0.93454	6.0754	25.324	4.3699	-0.67169	-11.635	5.585	1465.1
11.82	1183	72	NaN	-0.99116	6.2586	10.633	-179.81	26.039	-2.8021	14.124	-630.18	1144.9	-5.0399	836.48	1164.1	52.567	49.855	0	0	4.6716	-1.5609	-17.71	-19.738	-0.24254	0.9395	7.0083	25.289	4.429	-0.62138	-10.701	5.5512	1466.9
11.83	1184	72	NaN	-0.93451	7.368	10.503	-179.79	25.958	-2.7643	14.387	-632.5	1145.5	-5.2332	836.39	1164.1	51.783	48.237	0	0	4.8356	-1.3944	-17.709	-19.737	-0.16924	0.97221	8.0925	25.234	4.6664	-0.42219	-9.6164	5.4965	1469.1
11.84	1185	72	NaN	-0.83112	8.5078	10.22	-179.78	25.869	-2.7127	15.117	-634.8	1146	-5.4019	836.33	1164.1	53.779	50.26	0	0	4.9536	-1.2748	-17.707	-19.735	-0.032028	1.0208	9.2125	25.164	4.9215	-0.254	-8.4942	5.4288	1471.4
11.85	1186	72	NaN	-0.66795	9.3399	9.8174	-179.78	25.8	-2.6598	16.321	-636.23	1146.1	-5.4644	836.29	1164.1	53.075	51.611	0	0	5.0433	-1.1837	-17.704	-19.732	0.17964	1.0641	10.039	25.101	5.2229	-0.11957	-7.6645	5.3691	1472.8
11.86	1187	72	NaN	-0.68897	10.478	9.7588	-179.79	25.667	-2.5582	16.297	-638.93	1146.8	-5.5141	836.27	1163.9	52.584	51.342	0	0	5.0781	-1.1483	-17.702	-19.73	0.15811	1.0584	11.145	25	5.2363	-0.089905	-6.5572	5.2692	1475.5
11.87	1188	72	NaN	-0.69216	11.612	9.751	-179.79	25.568	-2.523	16.192	-641.53	1147.4	-5.7312	836.21	1163.9	52.918	50.092	0	0	5.0612	-1.1655	-17.697	-19.726	0.15781	1.0596	12.251	24.93	5.219	-0.1059	-5.4465	5.2041	1478
11.88	1189	72	NaN	-0.69351	12.586	9.7237	-179.78	25.501	-2.5252	16.172	-643.72	1147.9	-6.0256	836.13	1163.9	51.828	49.421	0	0	4.9411	-1.2874	-17.686	-19.714	0.16584	1.0758	13.204	24.884	5.107	-0.21159	-4.4823	5.1696	1480.1
11.89	1190	72	NaN	-0.70711	13.322	9.6293	-179.77	25.451	-2.5347	16.334	-645.4	1148.3	-6.3138	836.08	1163.9	51.423	50.338	0	0	4.8987	-1.3304	-17.677	-19.705	0.16873	1.1085	13.926	24.847	5.0674	-0.2219	-3.7504	5.1415	1481.7
11.9	1191	72	NaN	-0.70495	14.304	9.5323	-179.77	25.326	-2.5155	16.48	-647.77	1148.7	-6.5619	836.12	1163.8	52.864	51.262	0	0	5.0617	-1.165	-17.674	-19.702	0.18465	1.117	14.888	24.742	5.2464	-0.04796	-2.7857	5.0402	1484.2
11.91	1192	72	NaN	-0.70109	15.218	9.3634	-179.76	25.237	-2.4882	16.794	-650.01	1149	-6.8209	836.1	1163.8	50.516	49.555	0	0	5.0953	-1.1309	-17.67	-19.699	0.20928	1.1469	15.787	24.668	5.3046	0.015967	-1.8828	4.9691	1486.4
11.92	1193	72	NaN	-0.7055	15.943	9.2476	-179.76	25.186	-2.4934	16.958	-651.88	1149.3	-7.1268	836.07	1163.8	52.65	51.582	0	0	5.052	-1.1748	-17.666	-19.695	0.22183	1.1721	16.502	24.626	5.2739	-0.0027377	-1.1642	4.9313	1488.2
11.93	1194	72	NaN	-0.71922	16.515	9.1918	-179.76	25.159	-2.5281	16.946	-653.44	1149.5	-7.4714	836.04	1163.9	51.332	50.421	0	0	5.1491	-1.0764	-17.663	-19.691	0.21995	1.184	17.067	24.607	5.369	0.10761	-0.59591	4.9163	1489.7
11.94	1195	72	NaN	-0.72991	17.275	9.0177	-179.77	25.105	-2.5128	17.183	-655.36	1149.8	-7.7631	836.02	1163.9	54.286	47.478	0	0	5.1947	-1.0301	-17.659	-19.688	0.22837	1.1913	17.815	24.565	5.4231	0.16121	0.15611	4.8775	1491.6
11.95	1196	72	NaN	-0.74061	17.824	8.8815	-179.77	25.091	-2.513	17.393	-656.5	1150.1	-8.025	835.98	1163.9	52.914	48.767	0	0	5.1318	-1.0939	-17.656	-19.685	0.23508	1.2035	18.353	24.562	5.3669	0.10958	0.69685	4.8774	1492.8
11.96	1197	72	NaN	-0.76093	18.351	8.7085	-179.79	25.087	-2.4725	17.637	-657.94	1150.4	-8.2516	835.92	1163.9	52.731	49.774	0	0	5.1242	-1.1016	-17.653	-19.682	0.23191	1.207	18.87	24.568	5.3561	0.10542	1.2164	4.8859	1494.1
11.97	1198	72	NaN	-0.78357	18.831	8.4957	-179.8	25.09	-2.4189	17.972	-659.49	1150.5	-8.4854	835.86	1163.9	54.052	49.918	0	0	5.143	-1.0825	-17.65	-19.679	0.23005	1.2131	19.343	24.579	5.3731	0.13053	1.6925	4.8999	1495.6
11.98	1199	72	NaN	-0.7915	19.157	8.2642	-179.8	25.11	-2.4227	18.477	-660.44	1150.6	-8.8079	835.83	1164	52.279	49.306	0	0	5.078	-1.1485	-17.639	-19.667	0.2532	1.247	19.667	24.6	5.3312	0.098445	2.0275	4.9324	1496.6
11.99	1200	72	NaN	-0.84236	19.519	8.1219	-179.8	25.096	-2.3604	18.601	-661.97	1150.9	-9.0866	835.83	1163.9	53.312	49.047	0	0	4.965	-1.2631	-17.623	-19.652	0.21668	1.2566	20.014	24.601	5.1817	-0.0065341	2.3907	4.949	1498.1
12	1201	72	NaN	-0.87841	19.789	7.9925	-179.8	25.094	-2.2925	18.739	-663.07	1151.2	-9.2683	835.82	1163.9	52.239	49.393	0	0	4.562	-1.672	-17.604	-19.633	0.19208	1.2655	20.274	24.609	4.7541	-0.40653	2.6694	4.9762	1499.2
12.01	1202	72	NaN	-0.91824	20.025	7.8788	-179.8	25.094	-2.1982	18.797	-664.03	1151.4	-9.402	835.8	1163.8	52.14	49.409	0	0	4.3179	-1.9197	-17.591	-19.619	0.15887	1.2723	20.498	24.621	4.4768	-0.64739	2.9073	5.0021	1500.1
12.02	1203	72	NaN	-0.98048	20.285	7.7793	-179.8	25.09	-2.0585	18.695	-665.13	1151.8	-9.5389	835.8	1163.8	52.961	49.28	0	0	4.3843	-1.8524	-17.589	-19.617	0.097202	1.2755	20.741	24.635	4.4815	-0.57685	3.152	5.0173	1501.2
12.03	1204	72	NaN	-1.0299	20.472	7.5716	-179.8	25.098	-1.927	18.934	-666.04	1152.2	-9.6682	835.77	1163.7	53.52	49.83	0	0	4.3885	-1.8481	-17.588	-19.617	0.061154	1.2891	20.914	24.656	4.4497	-0.55898	3.3256	5.039	1502.1
12.04	1205	72	NaN	-1.0835	20.594	7.4413	-179.78	25.108	-1.8901	19.017	-666.66	1152.5	-9.9618	835.77	1163.8	53.422	49.422	0	0	4.3697	-1.8672	-17.588	-19.617	0.021518	1.326	21.026	24.677	4.3912	-0.54115	3.4373	5.06	1502.8
12.05	1206	72	NaN	-1.1291	20.672	7.3157	-179.76	25.125	-1.8657	19.131	-667.17	1152.7	-10.234	835.76	1163.8	52.266	49.84	0	0	4.4364	-1.7995	-17.586	-19.615	-0.0097409	1.3623	21.096	24.701	4.4267	-0.43718	3.5095	5.0867	1503.3
12.06	1207	72	NaN	-1.1697	20.716	7.1595	-179.75	25.142	-1.8132	19.343	-667.7	1152.9	-10.416	835.73	1163.9	53.375	51.155	0	0	4.5031	-1.7318	-17.584	-19.612	-0.035755	1.3883	21.133	24.724	4.4674	-0.34351	3.5493	5.112	1503.8
12.07	1208	72	NaN	-1.2501	20.725	6.9785	-179.73	25.119	-1.7364	19.519	-668.47	1153.2	-10.635	835.79	1163.8	54.177	50.521	0	0	4.5299	-1.7046	-17.58	-19.608	-0.10171	1.4161	21.132	24.712	4.4282	-0.28853	3.5519	5.1032	1504.6
12.08	1209	72	NaN	-1.3631	20.743	6.8614	-179.7	25.112	-1.748	19.521	-669.12	1153.5	-11.071	835.84	1163.9	54.928	50.209	0	0	4.5576	-1.6765	-17.576	-19.605	-0.19855	1.4658	21.14	24.716	4.3591	-0.21067	3.5636	5.111	1505.3
12.09	1210	72	NaN	-1.4533	20.781	6.7733	-179.68	25.11	-1.7409	19.515	-669.49	1153.8	-11.344	835.88	1163.9	53.768	49.683	0	0	4.5875	-1.6462	-17.572	-19.601	-0.2789	1.4991	21.167	24.723	4.3086	-0.14712	3.595	5.1226	1505.7
12.1	1211	72	NaN	-1.5308	20.82	6.6853	-179.66	25.117	-1.703	19.558	-669.69	1154	-11.471	835.91	1163.9	54.037	48.067	0	0	4.5662	-1.6678	-17.566	-19.594	-0.35019	1.5253	21.197	24.74	4.216	-0.1425	3.6311	5.1462	1506
12.11	1212	72	NaN	-1.6482	20.814	6.5507	-179.61	25.156	-1.6635	19.69	-670.01	1154.3	-11.696	835.92	1164	54.293	49.527	0	0	4.5206	-1.714	-17.558	-19.587	-0.45421	1.5853	21.184	24.786	4.0664	-0.12874	3.6254	5.1991	1506.3
12.12	1213	72	NaN	-1.727	20.771	6.3864	-179.52	25.261	-1.7417	20.015	-670.21	1154.4	-12.304	835.88	1164.2	55.271	49.992	0	0	4.4337	-1.8022	-17.555	-19.583	-0.49772	1.7075	21.143	24.889	3.936	-0.094672	3.588	5.3059	1506.5
12.13	1214	72	NaN	-1.8139	20.721	6.2741	-179.45	25.308	-1.6979	20.201	-670.32	1154.5	-12.56	835.92	1164.2	54.997	49.283	0	0	4.3717	-1.8651	-17.552	-19.58	-0.56787	1.7987	21.088	24.941	3.8039	-0.066373	3.5365	5.3604	1506.6
12.14	1215	72	NaN	-1.8901	20.673	6.1991	-179.38	25.325	-1.623	20.321	-670.33	1154.6	-12.688	836	1164.1	53.688	48.16	0	0	4.3451	-1.8921	-17.549	-19.578	-0.63473	1.8735	21.036	24.962	3.7104	-0.018677	3.4864	5.3848	1506.7
12.15	1216	72	NaN	-1.932	20.64	6.1376	-179.32	25.353	-1.6392	20.482	-670.23	1154.6	-13.007	836.06	1164.1	53.84	51.653	0	0	4.3113	-1.9264	-17.548	-19.576	-0.65839	1.9566	21.002	24.992	3.6529	0.030206	3.4539	5.4157	1506.7
12.16	1217	72	NaN	-1.9787	20.62	6.1392	-179.25	25.404	-1.6233	20.462	-670.04	1154.7	-13.23	836.09	1164.2	55.083	50.707	0	0	4.2649	-1.9735	-17.548	-19.576	-0.69721	2.0272	20.981	25.044	3.5677	0.053723	3.4332	5.4678	1506.5
12.17	1218	72	NaN	-2.0275	20.599	6.1151	-179.18	25.454	-1.5466	20.539	-669.61	1154.7	-13.395	836.14	1164.1	54.031	49.623	0	0	4.2065	-2.0327	-17.55	-19.578	-0.73642	2.1153	20.957	25.096	3.4701	0.082586	3.4075	5.5184	1506.2
12.18	1219	72	NaN	-2.0786	20.541	6.0956	-179.09	25.513	-1.4631	20.613	-669.06	1154.7	-13.596	836.2	1164.1	55.823	48.854	0	0	4.1492	-2.0909	-17.552	-19.58	-0.77671	2.2117	20.899	25.154	3.3725	0.12086	3.3471	5.5739	1505.7
12.19	1220	72	NaN	-2.1349	20.43	6.0881	-179	25.579	-1.4004	20.654	-668.48	1154.6	-13.875	836.25	1164.1	55.39	49.426	0	0	4.1827	-2.0569	-17.553	-19.581	-0.82041	2.3114	20.794	25.216	3.3622	0.25442	3.2406	5.6346	1505.2
12.2	1221	72	NaN	-2.2132	20.298	6.0247	-178.92	25.619	-1.3229	20.862	-667.74	1154.4	-14.139	836.35	1164.1	56.134	50.727	0	0	4.2526	-1.9859	-17.555	-19.583	-0.88012	2.4167	20.669	25.249	3.3725	0.4308	3.1141	5.6652	1504.5
12.21	1222	72	NaN	-2.2506	20.167	5.9291	-178.81	25.668	-1.2437	21.213	-666.7	1154	-14.452	836.43	1164.1	54.592	49.493	0	0	4.3724	-1.8644	-17.559	-19.587	-0.89139	2.547	20.552	25.283	3.481	0.6826	2.9933	5.6964	1503.6
12.22	1223	72	NaN	-2.2997	20.063	5.8575	-178.73	25.701	-1.1575	21.457	-665.76	1153.7	-14.661	836.49	1164.1	53.822	50.017	0	0	4.4282	-1.8078	-17.562	-19.59	-0.92243	2.6488	20.46	25.305	3.5058	0.84094	2.8981	5.7144	1502.7
12.23	1224	72	NaN	-2.3637	19.986	5.8239	-178.66	25.716	-1.0716	21.569	-664.91	1153.5	-14.785	836.55	1164.1	53.34	49.614	0	0	4.4655	-1.7699	-17.564	-19.593	-0.97673	2.7233	20.391	25.311	3.4888	0.9534	2.8269	5.7183	1501.9
12.24	1225	72	NaN	-2.4103	19.916	5.8212	-178.58	25.729	-1.0092	21.68	-663.94	1153.2	-15.002	836.65	1164.1	52.795	48.515	0	0	4.5976	-1.6359	-17.567	-19.596	-1.0099	2.8167	20.33	25.315	3.5877	1.1809	2.7631	5.719	1501.1
12.25	1226	72	NaN	-2.4717	19.814	5.8724	-178.46	25.779	-0.92335	21.794	-662.31	1153	-15.373	836.73	1164.2	52.829	50.979	0	0	4.7615	-1.4697	-17.57	-19.599	-1.0514	2.9591	20.242	25.351	3.7101	1.4895	2.6718	5.7519	1499.5
12.26	1227	72	NaN	-2.4969	19.658	5.9058	-178.33	25.826	-0.80314	22.121	-660.46	1152.5	-15.692	836.81	1164.2	51.979	50.595	0	0	4.8549	-1.3749	-17.574	-19.603	-1.0503	3.1152	20.106	25.378	3.8046	1.7403	2.5316	5.7754	1497.8
12.27	1228	72	NaN	-2.5036	19.432	5.9373	-178.2	25.865	-0.65947	22.513	-658.58	1151.9	-15.975	836.91	1164.2	53.236	50.665	0	0	4.9693	-1.2588	-17.579	-19.607	-1.0294	3.2748	19.902	25.395	3.9399	2.016	2.3238	5.7877	1496
12.28	1229	72	NaN	-2.5234	19.124	5.9986	-178.07	25.892	-0.50968	22.742	-656.83	1151.4	-16.273	837.06	1164.2	52.883	49.982	0	0	5.1122	-1.1138	-17.583	-19.611	-1.0274	3.4296	19.612	25.403	4.0848	2.3158	2.0293	5.7917	1494.5
12.29	1230	72	NaN	-2.4721	18.911	5.9846	-177.96	25.929	-0.41078	23.104	-655.58	1151.2	-16.542	837.14	1164.2	51.16	50.747	0	0	5.147	-1.0785	-17.585	-19.614	-0.95071	3.5613	19.41	25.43	4.1963	2.4828	1.8249	5.8169	1493.3
12.3	1231	72	NaN	-2.4871	18.646	6.1069	-177.84	25.973	-0.35521	23.005	-654.47	1150.9	-16.941	837.21	1164.2	52.582	50.63	0	0	5.1568	-1.0686	-17.587	-19.615	-0.95317	3.6916	19.158	25.461	4.2036	2.623	1.5714	5.8459	1492.3
12.31	1232	72	NaN	-2.5124	18.261	6.3619	-177.71	25.999	-0.30392	22.572	-653.33	1150.6	-17.447	837.36	1164.2	50.998	48.326	0	0	5.2074	-1.0172	-17.587	-19.616	-0.97458	3.8301	18.786	25.474	4.2328	2.8129	1.1986	5.8584	1491.3
12.32	1233	72	NaN	-2.5068	17.737	6.7125	-177.56	25.995	-0.22941	21.998	-652.01	1150.2	-18.024	837.62	1164.2	50.884	50.087	0	0	5.2513	-0.97266	-17.588	-19.616	-0.96786	3.982	18.275	25.457	4.2834	3.0093	0.68719	5.8404	1490.2
12.33	1234	72	NaN	-2.4705	17.313	6.9045	-177.43	25.975	-0.14048	22.045	-650.31	1149.8	-18.511	837.9	1164.2	53.03	50.147	0	0	5.218	-1.0065	-17.589	-19.618	-0.9095	4.1309	17.867	25.421	4.3085	3.1244	0.27721	5.8028	1488.8
12.34	1235	72	NaN	-2.4473	17.101	6.9949	-177.39	25.973	-0.073751	22.061	-649.58	1149.5	-18.639	838	1164.1	52.853	49.829	0	0	5.2195	-1.0049	-17.591	-19.619	-0.88009	4.182	17.663	25.411	4.3394	3.1771	0.071614	5.7921	1488.2
12.35	1236	72	NaN	-2.3708	16.699	7.0773	-177.31	26.001	0.016362	22.356	-648.52	1149	-18.911	838.15	1164.1	52.365	50.706	0	0	5.2662	-0.95752	-17.592	-19.621	-0.78085	4.2816	17.28	25.42	4.4854	3.3241	-0.31256	5.7998	1487.3
12.36	1237	72	NaN	-2.2488	16.089	7.2025	-177.18	26.064	0.12576	22.782	-647.07	1148.3	-19.431	838.41	1164.1	55.197	49.668	0	0	5.3102	-0.9129	-17.593	-19.621	-0.62111	4.4473	16.697	25.455	4.6891	3.5344	-0.89541	5.8341	1486.2
12.37	1238	72	NaN	-2.185	15.686	7.4289	-177.07	26.164	0.18729	22.485	-646.51	1148.3	-19.955	838.57	1164.1	52.157	51.018	0	0	5.3398	-0.88287	-17.593	-19.622	-0.54805	4.5644	16.297	25.552	4.7918	3.6816	-1.296	5.9305	1485.8
12.38	1239	72	NaN	-2.1274	15.476	7.4682	-176.99	26.231	0.27107	22.554	-646.32	1148.3	-20.22	838.68	1164.1	58.458	50.435	0	0	5.2901	-0.93327	-17.594	-19.622	-0.47749	4.6556	16.084	25.622	4.8126	3.7223	-1.5096	6.0001	1485.7
12.39	1240	72	NaN	-2.0664	15.35	7.4815	-176.91	26.323	0.38661	22.564	-646.24	1148.7	-20.495	838.81	1164.1	59.574	50.791	0	0	5.2175	-1.007	-17.595	-19.623	-0.40561	4.7521	15.947	25.727	4.8118	3.7451	-1.6482	6.1041	1485.8
12.4	1241	72	NaN	-2.0221	15.294	7.4987	-176.83	26.415	0.49652	22.472	-646.23	1149.1	-20.748	838.92	1164.1	61.225	49.891	0	0	5.1211	-1.1048	-17.596	-19.624	-0.35517	4.8351	15.875	25.835	4.7659	3.7303	-1.7208	6.2111	1485.9
12.41	1242	72	NaN	-2.0279	15.307	7.5289	-176.8	26.452	0.53903	22.311	-646.3	1149.3	-20.865	838.96	1164.1	63.119	49.461	0	0	5.0469	-1.1801	-17.597	-19.626	-0.36274	4.8672	15.879	25.881	4.6841	3.6872	-1.7183	6.2549	1486
12.42	1243	72	NaN	-2.0802	15.523	7.5631	-176.66	26.587	0.65946	21.761	-646.83	1150.5	-21.487	839.2	1164.2	63.855	50.402	0	0	5.0003	-1.2274	-17.6	-19.629	-0.41321	5.0029	16.052	26.058	4.5871	3.7755	-1.5485	6.4296	1486.7
12.43	1244	72	NaN	-2.1296	15.787	7.4874	-176.58	26.673	0.77861	21.492	-647.44	1151.5	-21.905	839.43	1164.2	63.336	51.173	0	0	4.9456	-1.2828	-17.602	-19.63	-0.45777	5.0913	16.274	26.186	4.4879	3.8085	-1.3276	6.5557	1487.6
12.44	1245	72	NaN	-2.1688	16.018	7.3744	-176.53	26.74	0.87328	21.38	-648.12	1152.4	-22.215	839.6	1164.1	66.015	50.937	1	0	4.8885	-1.3407	-17.603	-19.632	-0.49028	5.149	16.471	26.287	4.3983	3.8082	-1.1321	6.6555	1488.4
12.45	1246	72	NaN	-2.1998	16.165	7.2957	-176.49	26.819	0.92821	21.251	-648.91	1153	-22.537	839.7	1164.2	65.221	51.909	1	0	4.8288	-1.4014	-17.606	-19.635	-0.51489	5.1955	16.594	26.389	4.3139	3.7941	-1.0119	6.7545	1489.3
12.46	1247	72	NaN	-2.3053	16.413	7.3251	-176.42	26.906	0.96931	20.483	-650.21	1154.1	-23.128	839.9	1164.1	67.586	49.991	1	0	4.7387	-1.4928	-17.609	-19.637	-0.62888	5.2515	16.8	26.519	4.1098	3.7587	-0.80913	6.8822	1490.8
12.47	1248	72	NaN	-2.3572	16.634	7.282	-176.38	26.982	1.0054	20.188	-651.05	1154.7	-23.557	840.02	1164.1	63.411	48.471	1	0	4.6188	-1.6144	-17.61	-19.639	-0.67673	5.3044	16.996	26.62	3.9421	3.69	-0.61437	6.981	1491.7
12.48	1249	72	NaN	-2.3744	16.902	7.1132	-176.33	27.048	1.0518	20.424	-651.51	1155.1	-23.893	840.12	1164.1	67.149	50.155	1	0	4.6272	-1.6059	-17.613	-19.641	-0.67256	5.3723	17.249	26.701	3.9546	3.7664	-0.3645	7.0594	1492.3
12.49	1250	72	NaN	-2.373	17.241	6.8649	-176.27	27.112	1.1178	20.962	-651.75	1155.4	-24.194	840.22	1164.1	72.987	49.692	1	0	4.6565	-1.5761	-17.616	-19.644	-0.63943	5.459	17.576	26.777	4.0171	3.8828	-0.039946	7.1329	1492.7
12.5	1251	72	NaN	-2.3851	17.626	6.8171	-176.19	27.205	1.2139	20.754	-652.45	1155.9	-24.568	840.35	1164.1	79.64	53.054	1	0	4.6299	-1.6031	-17.62	-19.648	-0.64613	5.5472	17.942	26.889	3.9838	3.9441	0.32237	7.2412	1493.5
12.51	1252	72	NaN	-2.4669	17.879	7.1315	-176.14	27.284	1.3464	19.343	-653.72	1156.5	-24.737	840.45	1164.1	82.392	55.518	1	0	4.5954	-1.6382	-17.624	-19.652	-0.77703	5.5464	18.168	26.995	3.8183	3.9082	0.54488	7.3436	1494.8
12.52	1253	72	NaN	-2.4931	18.095	7.184	-176.1	27.362	1.4327	18.848	-654.71	1156.8	-25.03	840.54	1164	81.344	56.676	1	0	4.5887	-1.645	-17.628	-19.656	-0.81222	5.5828	18.371	27.085	3.7765	3.9379	0.7436	7.4289	1495.9
12.53	1254	72	NaN	-2.4627	18.275	7.0012	-176.06	27.435	1.4793	19.209	-655.35	1156.7	-25.392	840.62	1163.9	81.202	53.85	1	0	4.5924	-1.6412	-17.632	-19.66	-0.75494	5.6505	18.553	27.156	3.8375	4.0093	0.92131	7.4959	1496.7
12.54	1255	72	NaN	-2.4207	18.393	6.8685	-176.04	27.496	1.5304	19.513	-655.78	1156.5	-25.595	840.65	1163.9	81.37	54.185	1	0	4.6057	-1.6277	-17.636	-19.665	-0.69414	5.6912	18.678	27.211	3.9116	4.0635	1.041	7.5464	1497.1
12.55	1256	72	NaN	-2.4313	18.643	6.6548	-176	27.564	1.5394	20.064	-655.62	1156.2	-25.949	840.69	1163.9	82.372	53.629	1	0	4.6161	-1.6171	-17.639	-19.667	-0.66998	5.7605	18.939	27.268	3.9461	4.1433	1.3	7.6003	1497
12.56	1257	72	NaN	-2.5071	18.889	6.616	-175.95	27.633	1.5208	19.997	-655.8	1155.9	-26.464	840.76	1163.9	82.842	54.221	1	0	4.6503	-1.5825	-17.641	-19.67	-0.72887	5.8279	19.193	27.329	3.9214	4.2455	1.5515	7.6588	1497.3
12.57	1258	72	NaN	-2.5785	19.119	6.5724	-175.9	27.692	1.5194	19.992	-655.94	1155.6	-26.937	840.83	1163.8	83.872	57.113	1	0	4.7676	-1.4635	-17.644	-19.673	-0.78262	5.8986	19.434	27.377	3.9849	4.4351	1.7898	7.7041	1497.5
12.58	1259	72	NaN	-2.5858	19.331	6.3563	-175.85	27.734	1.5735	20.678	-655.66	1155	-27.193	840.85	1163.8	84.479	57.08	1	0	4.8802	-1.3492	-17.648	-19.676	-0.75363	5.9791	19.666	27.399	4.1266	4.6299	2.0186	7.7229	1497.3
12.59	1260	72	NaN	-2.7219	19.542	6.4353	-175.76	27.798	1.5908	20.263	-655.73	1154.5	-27.786	840.88	1163.8	83.164	57.919	1	0	4.9702	-1.2579	-17.652	-19.68	-0.88299	6.0761	19.895	27.445	4.0872	4.8181	2.2433	7.7649	1497.4
12.6	1261	72	NaN	-2.8488	19.707	6.4619	-175.69	27.847	1.6445	20.09	-655.73	1153.9	-28.251	840.91	1163.7	82.481	57.832	1	0	5.1037	-1.1224	-17.656	-19.684	-0.99881	6.1633	20.081	27.473	4.1049	5.0409	2.4254	7.7884	1497.5
12.61	1262	72	NaN	-2.9479	19.822	6.4653	-175.63	27.884	1.7097	20.07	-655.67	1153.4	-28.577	840.92	1163.7	81.473	57.655	1	0	5.2768	-0.94678	-17.661	-19.689	-1.0862	6.2298	20.216	27.49	4.1906	5.283	2.5549	7.8011	1497.4
12.62	1263	72	NaN	-3.0329	19.894	6.5	-175.59	27.918	1.7796	20.017	-655.58	1152.9	-28.798	840.9	1163.7	80.84	56.98	1	0	5.2978	-0.92549	-17.663	-19.691	-1.1645	6.2751	20.304	27.508	4.1333	5.3497	2.6415	7.8166	1497.3
12.63	1264	72	NaN	-3.2219	19.975	6.7679	-175.52	27.984	1.8863	19.204	-655.53	1152.5	-29.105	840.82	1163.7	80.286	56.357	1	0	5.3025	-0.92073	-17.664	-19.692	-1.3728	6.3248	20.403	27.556	3.9297	5.4041	2.7388	7.8632	1497.2
12.64	1265	72	NaN	-3.349	20.028	6.9543	-175.5	28.013	1.9752	18.709	-655.41	1152.2	-29.217	840.79	1163.6	79.65	54.791	1	0	5.3225	-0.90046	-17.664	-19.693	-1.5143	6.3344	20.466	27.576	3.8081	5.434	2.8014	7.8828	1497
12.65	1266	72	NaN	-3.5053	20.073	7.0105	-175.46	28.053	2.0522	18.719	-655.04	1151.7	-29.442	840.71	1163.6	78.882	53.648	1	0	5.3809	-0.84114	-17.665	-19.694	-1.6611	6.3874	20.527	27.599	3.7199	5.5463	2.8615	7.9055	1496.6
12.66	1267	72	NaN	-3.7098	20.079	7.0065	-175.38	28.096	2.1071	18.98	-654.58	1151.2	-29.848	840.61	1163.6	78.576	53.316	1	0	5.4662	-0.7546	-17.667	-19.695	-1.8394	6.4863	20.553	27.621	3.6269	5.7317	2.8865	7.9263	1496
12.67	1268	72	NaN	-3.9553	19.964	7.1314	-175.3	28.1	2.1133	18.797	-654.43	1150.8	-30.418	840.56	1163.5	78.548	55.065	1	0	5.5326	-0.68722	-17.669	-19.697	-2.0698	6.5899	20.45	27.613	3.4628	5.9027	2.7817	7.9162	1495.9
12.68	1269	72	NaN	-4.2526	19.739	7.3398	-175.23	28.104	2.1267	18.467	-654.39	1150.7	-30.836	840.4	1163.5	77.293	53.331	1	0	5.5825	-0.63658	-17.671	-19.7	-2.3635	6.6597	20.231	27.613	3.219	6.0232	2.5597	7.913	1495.7
12.69	1270	72	NaN	-4.5508	19.472	7.3828	-175.15	28.063	2.1853	18.731	-654.18	1150.4	-31.207	840.3	1163.4	76.316	50.405	1	0	5.5646	-0.65482	-17.67	-19.699	-2.6369	6.7594	19.97	27.565	2.9276	6.1046	2.2997	7.8665	1495.4
12.7	1271	72	NaN	-4.8363	19.194	7.4072	-175.1	28.001	2.28	19.003	-654.04	1150.3	-31.402	840.22	1163.3	73.643	52.971	1	0	5.5427	-0.67695	-17.669	-19.698	-2.9042	6.8359	19.693	27.502	2.6385	6.159	2.0239	7.8047	1495.2
12.71	1272	72	NaN	-5.1013	18.933	7.5982	-175.08	27.953	2.3932	18.57	-654.24	1150.5	-31.291	840.09	1163.2	72.705	50.321	1	0	5.5361	-0.68369	-17.668	-19.697	-3.1902	6.828	19.42	27.466	2.3459	6.1443	1.7519	7.7688	1495.2
12.72	1273	72	NaN	-5.4501	18.57	7.5289	-174.99	27.947	2.4391	19.261	-654.01	1150.4	-31.684	839.89	1163.2	75.81	52.202	1	0	5.5433	-0.67639	-17.668	-19.697	-3.4969	6.9604	19.061	27.457	2.0464	6.284	1.3927	7.7603	1494.8
12.73	1274	72	NaN	-5.8567	18.161	7.6339	-174.93	27.929	2.4778	19.288	-654.16	1150.6	-31.943	839.65	1163.2	76.481	53.946	1	0	5.56	-0.65944	-17.668	-19.697	-3.8925	7.0331	18.645	27.445	1.6675	6.3736	0.97673	7.748	1494.7
12.74	1275	72	NaN	-6.2126	17.797	7.7692	-174.87	27.907	2.4819	19.184	-654.4	1150.8	-32.223	839.45	1163.2	76.417	51.558	1	0	5.5456	-0.67407	-17.668	-19.696	-4.2417	7.0997	18.274	27.43	1.3039	6.4256	0.60666	7.7335	1494.8
12.75	1276	72	NaN	-6.4816	17.518	7.8629	-174.8	27.877	2.4516	19.243	-654.56	1150.9	-32.577	839.32	1163.2	76.504	51.503	1	0	5.5296	-0.69027	-17.667	-19.695	-4.4949	7.1864	17.991	27.405	1.0348	6.4961	0.324	7.7093	1494.8
12.76	1277	72	NaN	-6.8665	17.201	8.0383	-174.75	27.783	2.4967	19.206	-654.71	1151.1	-32.717	839.15	1163.1	76.178	51.722	1	0	5.4862	-0.73434	-17.665	-19.694	-4.8759	7.2433	17.662	27.322	0.61031	6.509	-0.0034493	7.6285	1494.8
12.77	1278	72	NaN	-7.3695	16.923	8.3031	-174.65	27.67	2.4939	19.161	-654.81	1151.3	-33.069	838.89	1163.1	76.496	54.652	1	0	5.4395	-0.78166	-17.664	-19.693	-5.3669	7.3512	17.374	27.219	0.07268	6.5695	-0.29035	7.5264	1494.7
12.78	1279	72	NaN	-7.8493	16.737	8.5189	-174.57	27.572	2.4704	19.284	-654.83	1151.3	-33.416	838.64	1163	78.057	51.733	1	0	5.3931	-0.82879	-17.664	-19.692	-5.8284	7.4555	17.185	27.125	-0.43525	6.6268	-0.47863	7.4323	1494.4
12.79	1280	72	NaN	-8.247	16.649	8.6729	-174.51	27.492	2.4476	19.513	-654.8	1151.2	-33.657	838.44	1163	78.492	52.847	1	0	5.3585	-0.8639	-17.663	-19.691	-6.2077	7.5297	17.099	27.043	-0.84921	6.6658	-0.56413	7.3515	1494.2
12.8	1281	72	NaN	-8.5157	16.623	8.8462	-174.5	27.404	2.4637	19.528	-654.77	1151.2	-33.691	838.32	1162.8	77.512	54.873	1	0	5.3318	-0.891	-17.661	-19.689	-6.4743	7.5446	17.071	26.957	-1.1425	6.6536	-0.59025	7.268	1494.1
12.81	1282	72	NaN	-8.8001	16.627	9.0226	-174.49	27.346	2.5391	19.546	-654.78	1151.1	-33.538	838.11	1162.8	76.154	54.202	1	0	5.3722	-0.85002	-17.66	-19.688	-6.7636	7.5503	17.074	26.899	-1.3914	6.7003	-0.58622	7.2103	1493.9
12.82	1283	72	NaN	-9.1562	16.697	9.2748	-174.46	27.266	2.5524	19.441	-654.66	1151.1	-33.608	837.87	1162.7	73.904	52.828	1	0	5.4069	-0.81477	-17.661	-19.689	-7.1206	7.5744	17.143	26.819	-1.7137	6.7596	-0.51765	7.1305	1493.5
12.83	1284	72	NaN	-9.5668	16.818	9.5624	-174.44	27.182	2.511	19.276	-654.46	1151.1	-33.805	837.6	1162.7	73.678	53.757	1	0	5.4229	-0.79856	-17.664	-19.692	-7.5294	7.6007	17.263	26.736	-2.1065	6.8021	-0.40032	7.044	1493.1
12.84	1285	72	NaN	-9.9971	16.961	9.817	-174.44	27.127	2.4465	19.16	-654.27	1151	-33.924	837.25	1162.7	72.037	51.522	1	0	5.4595	-0.76137	-17.667	-19.695	-7.9588	7.6028	17.408	26.68	-2.4993	6.8415	-0.25911	6.9845	1492.5
12.85	1286	72	NaN	-10.434	17.104	9.9421	-174.46	27.015	2.4119	19.483	-653.96	1150.8	-34.003	837.07	1162.6	70.879	48.349	1	0	5.5562	-0.66335	-17.67	-19.699	-8.3798	7.5919	17.556	26.563	-2.8236	6.9285	-0.1144	6.8642	1492
12.86	1287	72	NaN	-10.766	17.229	10.169	-174.5	26.955	2.3865	19.26	-653.81	1150.8	-33.997	836.86	1162.6	70.201	50.888	1	0	5.6059	-0.61289	-17.673	-19.702	-8.7203	7.5453	17.682	26.502	-3.1144	6.9324	0.0088981	6.8001	1491.7
12.87	1288	72	NaN	-11.129	17.353	10.339	-174.56	26.886	2.3282	19.286	-653.55	1150.7	-34.012	836.6	1162.6	68.19	50.186	1	0	5.6259	-0.59262	-17.676	-19.704	-9.0808	7.4904	17.812	26.427	-3.4549	6.8978	0.13553	6.7222	1491.1
12.88	1289	72	NaN	-11.584	17.482	10.372	-174.64	26.769	2.2203	19.972	-653.04	1150.2	-34.102	836.3	1162.6	66.658	51.953	1	0	5.6908	-0.52677	-17.674	-19.703	-9.5045	7.4442	17.955	26.296	-3.8137	6.9174	0.28067	6.593	1490.4
12.89	1290	72	NaN	-11.781	17.576	10.559	-174.7	26.671	2.1828	19.729	-652.82	1150.2	-34.04	836.2	1162.5	67.403	49.544	1	0	5.7393	-0.47751	-17.673	-19.701	-9.7132	7.3714	18.046	26.201	-3.9739	6.8938	0.37374	6.4996	1490
12.9	1291	72	NaN	-12.082	17.626	10.622	-174.76	26.57	2.1135	19.95	-652.52	1150	-34.034	836.02	1162.4	67.124	48.099	1	0	5.7493	-0.46736	-17.671	-19.699	-10.005	7.3127	18.102	26.094	-4.2561	6.8453	0.43122	6.3951	1489.6
12.91	1292	72	NaN	-12.344	17.631	10.665	-174.83	26.476	2.0718	20.165	-652.3	1149.9	-33.966	835.86	1162.4	69.068	50.978	1	0	5.7976	-0.41842	-17.669	-19.697	-10.261	7.2553	18.113	25.995	-4.4633	6.8369	0.44426	6.2976	1489.2
12.92	1293	72	NaN	-12.543	17.595	10.722	-174.89	26.395	2.0624	20.275	-652.18	1149.7	-33.824	835.73	1162.3	68.457	51.314	1	0	5.8642	-0.35076	-17.667	-19.695	-10.461	7.1968	18.081	25.908	-4.5964	6.846	0.41446	6.2132	1488.9
12.93	1294	72	NaN	-12.778	17.529	10.764	-174.94	26.327	2.0267	20.529	-651.99	1149.5	-33.722	835.48	1162.3	69.463	50.744	1	0	5.84	-0.37533	-17.665	-19.694	-10.689	7.1441	18.022	25.833	-4.8489	6.7687	0.35713	6.139	1488.5
12.94	1295	72	NaN	-12.981	17.471	10.819	-174.94	26.284	1.9491	20.695	-651.76	1149.3	-33.805	835.22	1162.2	68.143	49.306	1	0	5.7602	-0.45634	-17.664	-19.693	-10.882	7.1562	17.969	25.786	-5.1216	6.6999	0.30434	6.0939	1488
12.95	1296	72	NaN	-13.163	17.41	10.922	-174.94	26.269	1.8873	20.7	-651.55	1149.2	-33.831	834.94	1162.2	68.298	50.724	1	0	5.7905	-0.42559	-17.664	-19.692	-11.062	7.1614	17.912	25.768	-5.2711	6.7358	0.24789	6.0758	1487.5
12.96	1297	72	NaN	-13.31	17.351	11.029	-174.94	26.272	1.8489	20.655	-651.35	1149.1	-33.778	834.69	1162.2	69.908	50.535	1	0	5.7702	-0.44622	-17.663	-19.691	-11.212	7.1536	17.856	25.767	-5.4422	6.7074	0.19293	6.0763	1487.1
12.97	1298	72	NaN	-13.401	17.301	11.059	-174.96	26.276	1.8317	20.765	-651.16	1149	-33.668	834.53	1162.2	69.109	49.259	1	0	5.6405	-0.57778	-17.66	-19.689	-11.302	7.1413	17.809	25.769	-5.6619	6.5636	0.14836	6.08	1486.7
12.98	1299	72	NaN	-13.503	17.188	11.101	-175.01	26.294	1.8753	20.977	-650.98	1148.8	-33.247	834.24	1162.1	69.287	47.987	1	0	5.5355	-0.68428	-17.659	-19.687	-11.412	7.0783	17.701	25.781	-5.8763	6.394	0.04218	6.094	1486.3
12.99	1300	72	NaN	-13.58	17.099	11.137	-175.04	26.321	1.8468	21.127	-650.86	1148.6	-33.123	834.04	1162.1	67.847	50.63	1	0	5.4434	-0.77779	-17.657	-19.686	-11.487	7.0552	17.618	25.802	-6.044	6.2774	-0.039394	6.1165	1486
13	1301	72	NaN	-13.646	17.019	11.196	-175.06	26.359	1.8189	21.193	-650.76	1148.5	-32.991	833.85	1162.1	69.118	51.855	1	0	5.382	-0.84003	-17.655	-19.683	-11.556	7.0292	17.543	25.834	-6.1739	6.1892	-0.11179	6.151	1485.7
13.01	1302	72	NaN	-13.715	16.934	11.306	-175.11	26.409	1.8529	21.152	-650.62	1148.4	-32.593	833.6	1162.1	68.747	49.435	1	0	5.3207	-0.90226	-17.653	-19.681	-11.641	6.965	17.462	25.881	-6.3203	6.0627	-0.19041	6.1997	1485.3
13.02	1303	72	NaN	-13.77	16.873	11.478	-175.14	26.49	1.8785	20.902	-650.52	1148.3	-32.245	833.36	1162.1	69.377	49.776	1	0	5.1856	-1.0393	-17.653	-19.681	-11.719	6.9158	17.404	25.958	-6.533	5.8765	-0.24874	6.2771	1484.9
13.03	1304	72	NaN	-13.784	16.83	11.586	-175.15	26.593	1.7817	20.824	-650.37	1148.2	-32.178	833.11	1162.2	67.919	51.206	1	0	5.0313	-1.1959	-17.652	-19.681	-11.738	6.8993	17.369	26.054	-6.7064	5.7034	-0.2834	6.3734	1484.5
13.04	1305	72	NaN	-13.781	16.798	11.665	-175.17	26.651	1.7331	20.782	-650.24	1148.1	-31.989	832.94	1162.2	66.783	51.249	1	0	4.8416	-1.3884	-17.651	-19.679	-11.743	6.8631	17.342	26.106	-6.9018	5.4747	-0.30813	6.4273	1484.2
13.05	1306	72	NaN	-13.769	16.773	11.724	-175.22	26.653	1.7649	20.743	-650.16	1148	-31.626	832.86	1162.2	68.623	49.53	1	0	4.7231	-1.5086	-17.65	-19.679	-11.747	6.8032	17.319	26.107	-7.0236	5.2946	-0.33161	6.4287	1484
13.06	1307	72	NaN	-13.734	16.744	11.743	-175.23	26.69	1.695	20.821	-650.06	1147.9	-31.612	832.77	1162.2	67.356	49.189	1	0	4.6373	-1.5957	-17.65	-19.679	-11.709	6.7997	17.296	26.138	-7.0715	5.204	-0.35377	6.4591	1483.8
13.07	1308	72	NaN	-13.719	16.724	11.827	-175.29	26.704	1.6393	20.65	-650	1147.8	-31.347	832.69	1162.2	67.89	47.702	1	0	4.5673	-1.6667	-17.65	-19.679	-11.711	6.7233	17.28	26.148	-7.1433	5.0566	-0.37025	6.4698	1483.7
13.08	1309	72	NaN	-13.708	16.719	11.889	-175.34	26.717	1.5868	20.498	-649.94	1147.7	-31.123	832.63	1162.2	67.791	50.319	1	0	4.4602	-1.7754	-17.65	-19.678	-11.714	6.6557	17.277	26.159	-7.2542	4.8803	-0.37309	6.4803	1483.5
13.09	1310	72	NaN	-13.693	16.724	11.928	-175.39	26.748	1.5239	20.372	-649.86	1147.7	-30.921	832.53	1162.2	67.754	49.858	1	0	4.2973	-1.9406	-17.649	-19.678	-11.711	6.5906	17.285	26.187	-7.4139	4.65	-0.36408	6.5094	1483.4
13.1	1311	72	NaN	-13.66	16.73	11.976	-175.48	26.83	1.4288	20.181	-649.73	1147.6	-30.59	832.34	1162.3	65.904	49.602	1	0	4.1529	-2.0871	-17.648	-19.677	-11.698	6.4834	17.298	26.262	-7.5456	4.3963	-0.35075	6.585	1483
13.11	1312	72	NaN	-13.652	16.713	11.953	-175.53	26.842	1.3679	20.17	-649.68	1147.5	-30.412	832.29	1162.2	65.754	48.107	1	0	4.0433	-2.1983	-17.647	-19.676	-11.697	6.4293	17.284	26.271	-7.654	4.231	-0.36367	6.5955	1482.9
13.12	1313	72	NaN	-13.646	16.674	11.923	-175.59	26.87	1.3195	20.152	-649.68	1147.3	-30.091	832.23	1162.2	65.414	50.807	1	0	3.4663	-2.7837	-17.645	-19.673	-11.704	6.3478	17.248	26.296	-8.2374	3.564	-0.39649	6.6227	1482.8
13.13	1314	72	NaN	-13.644	16.625	11.884	-175.68	26.916	1.2635	20.117	-649.69	1147.2	-29.714	832.18	1162.2	65.491	51.527	1	0	2.731	-3.5298	-17.641	-19.67	-11.718	6.2503	17.204	26.336	-8.9872	2.7205	-0.4368	6.6666	1482.8
13.14	1315	72	NaN	-13.652	16.583	11.837	-175.76	26.973	1.184	20.063	-649.71	1147.1	-29.388	832.15	1162.3	64.817	48.429	1	0	2.7876	-3.4724	-17.645	-19.673	-11.741	6.1543	17.168	26.388	-8.9532	2.6819	-0.47694	6.7148	1482.8
13.15	1316	72	NaN	-13.653	16.569	11.831	-175.83	27.003	1.1492	19.935	-649.71	1147.1	-29.082	832.15	1162.2	63.869	49.887	1	0	2.7832	-3.4769	-17.647	-19.675	-11.759	6.0646	17.154	26.418	-8.9755	2.5877	-0.49318	6.7432	1482.8
13.16	1317	72	NaN	-13.664	16.553	11.808	-175.91	27.067	1.0139	19.769	-649.72	1147.1	-28.916	832.18	1162.2	65.204	50.655	1	0	2.6899	-3.5715	-17.647	-19.675	-11.783	5.9704	17.139	26.481	-9.0929	2.3988	-0.50788	6.8059	1482.8
13.17	1318	72	NaN	-13.677	16.536	11.767	-176.02	27.136	0.91828	19.62	-649.72	1147	-28.531	832.21	1162.2	63.659	49.117	1	0	2.6617	-3.6002	-17.649	-19.677	-11.816	5.837	17.122	26.55	-9.1544	2.2368	-0.52628	6.8729	1482.8
13.18	1319	72	NaN	-13.688	16.516	11.705	-176.17	27.203	0.92	19.523	-649.74	1147	-27.798	832.2	1162.2	63.189	49.463	0	0	2.6537	-3.6083	-17.651	-19.679	-11.859	5.6547	17.102	26.616	-9.2054	2.0464	-0.54858	6.9372	1482.8
13.19	1320	72	NaN	-13.706	16.485	11.616	-176.33	27.303	0.9307	19.506	-649.81	1146.9	-27.02	832.15	1162.2	63.047	49.02	0	0	2.6231	-3.6394	-17.654	-19.683	-11.908	5.4674	17.076	26.712	-9.2845	1.828	-0.57829	7.0297	1482.8
13.2	1321	72	NaN	-13.727	16.469	11.557	-176.44	27.389	0.88207	19.46	-649.87	1146.8	-26.591	832.15	1162.3	62.05	49.947	0	0	2.5858	-3.6772	-17.658	-19.686	-11.947	5.3405	17.065	26.793	-9.3611	1.6633	-0.59338	7.1063	1482.8
13.21	1322	72	NaN	-13.767	16.47	11.524	-176.56	27.498	0.78151	19.285	-649.95	1146.8	-26.181	832.14	1162.3	57.186	50.265	0	0	2.5891	-3.6738	-17.659	-19.687	-12.01	5.1986	17.07	26.898	-9.4204	1.5248	-0.58891	7.2111	1482.9
13.22	1323	72	NaN	-13.818	16.487	11.502	-176.7	27.61	0.65305	19.051	-650.03	1146.8	-25.74	832.12	1162.4	59.877	51.949	0	0	2.5814	-3.6817	-17.661	-19.689	-12.087	5.0351	17.088	27.008	-9.5052	1.3535	-0.57285	7.3194	1482.9
13.23	1324	72	NaN	-13.849	16.508	11.457	-176.83	27.649	0.54974	18.978	-650.04	1146.8	-25.347	832.17	1162.4	60.401	48.66	0	0	2.5581	-3.7053	-17.664	-19.692	-12.136	4.8799	17.108	27.049	-9.5781	1.1746	-0.55634	7.3569	1483
13.24	1325	72	NaN	-13.889	16.517	11.437	-177.05	27.79	0.24515	18.763	-650.16	1146.8	-25.05	832.16	1162.4	56.01	49.576	0	0	2.5041	-3.7601	-17.667	-19.696	-12.196	4.6438	17.119	27.188	-9.6915	0.88377	-0.54831	7.4919	1483
13.25	1326	72	NaN	-13.916	16.525	11.4	-177.23	27.923	0.018478	18.674	-650.23	1146.8	-24.72	832.12	1162.5	60.599	48.799	0	0	2.4512	-3.8137	-17.671	-19.699	-12.239	4.4466	17.13	27.317	-9.7882	0.63284	-0.54048	7.6183	1483.1
13.26	1327	72	NaN	-13.938	16.534	11.351	-177.46	28.053	-0.16378	18.642	-650.3	1146.7	-24.083	832.09	1162.5	59.928	49.427	0	0	2.4726	-3.792	-17.673	-19.701	-12.287	4.1943	17.142	27.445	-9.8144	0.40224	-0.53098	7.7437	1483.1
13.27	1328	72	NaN	-13.963	16.546	11.298	-177.83	28.199	-0.37287	18.556	-650.42	1146.7	-22.869	832.09	1162.4	56.577	49.999	0	0	2.4792	-3.7853	-17.675	-19.704	-12.362	3.7729	17.155	27.589	-9.8829	-0.012442	-0.51996	7.8857	1483.2
13.28	1329	72	NaN	-13.969	16.556	11.29	-178.02	28.302	-0.63534	18.493	-650.47	1146.6	-22.656	832.09	1162.5	56.198	50.364	0	0	2.2928	-3.9744	-17.675	-19.703	-12.379	3.5733	17.169	27.689	-10.086	-0.40113	-0.50602	7.9854	1483.2
13.29	1330	72	NaN	-13.987	16.577	11.306	-178.21	28.39	-0.89406	18.332	-650.52	1146.6	-22.419	832.1	1162.5	55.588	48.666	0	0	2.1348	-4.1348	-17.668	-19.696	-12.413	3.3653	17.19	27.776	-10.278	-0.76948	-0.47751	8.0802	1483.3
13.3	1331	72	NaN	-14.009	16.6	11.328	-178.47	28.495	-1.0994	18.16	-650.56	1146.6	-21.783	832.07	1162.5	55.362	51.733	0	0	2.0152	-4.2562	-17.652	-19.681	-12.466	3.0769	17.213	27.882	-10.45	-1.1792	-0.4394	8.2011	1483.3
13.31	1332	72	NaN	-14.026	16.619	11.343	-178.79	28.628	-1.2364	18.04	-650.62	1146.6	-20.686	832	1162.4	54.036	50.937	0	0	1.9599	-4.3122	-17.646	-19.675	-12.53	2.7019	17.23	28.016	-10.57	-1.6104	-0.41602	8.3412	1483.2
13.32	1333	72	NaN	-14.029	16.616	11.334	-178.98	28.744	-1.4144	18.024	-650.66	1146.6	-20.282	831.9	1162.5	54.687	49.993	0	0	1.9329	-4.3396	-17.644	-19.672	-12.549	2.5031	17.231	28.129	-10.616	-1.8364	-0.41247	8.4568	1483.1
13.33	1334	72	NaN	-14.037	16.6	11.314	-179.22	28.848	-1.6736	18.041	-650.72	1146.6	-19.805	831.89	1162.5	54.31	52.074	0	0	1.9696	-4.3024	-17.644	-19.672	-12.574	2.2437	17.217	28.231	-10.605	-2.0587	-0.42665	8.5591	1483.2
13.34	1335	72	NaN	-14.039	16.577	11.281	-179.49	28.937	-1.8975	18.135	-650.76	1146.5	-19.156	831.89	1162.5	54.124	50.028	0	0	2.0325	-4.2385	-17.644	-19.673	-12.598	1.9522	17.196	28.318	-10.566	-2.2864	-0.44867	8.6455	1483.2
13.35	1336	72	NaN	-14.039	16.557	11.256	-179.75	29.002	-2.0616	18.239	-650.79	1146.4	-18.425	831.87	1162.4	52.75	49.697	0	0	2.1231	-4.1466	-17.646	-19.674	-12.623	1.6657	17.175	28.384	-10.499	-2.4809	-0.47085	8.7096	1483.2
13.36	1337	72	NaN	-14.052	16.558	11.3	-179.93	29.025	-2.1992	18.118	-650.84	1146.5	-17.966	831.91	1162.3	55.259	51.317	0	0	2.2307	-4.0374	-17.646	-19.675	-12.658	1.4669	17.17	28.413	-10.427	-2.5705	-0.47621	8.7384	1483.3
13.37	1338	72	NaN	-14.068	16.569	11.344	-180.21	29.115	-2.4386	18.045	-650.85	1146.5	-17.115	831.83	1162.2	56.43	50.295	0	0	2.3606	-3.9056	-17.646	-19.674	-12.709	1.1514	17.176	28.507	-10.349	-2.7542	-0.46961	8.8335	1483.2
13.38	1339	72	NaN	-14.078	16.573	11.367	-180.42	29.214	-2.6111	18.025	-650.85	1146.5	-16.444	831.71	1162.2	54.178	49.162	0	0	2.4302	-3.835	-17.645	-19.673	-12.746	0.91648	17.179	28.608	-10.316	-2.9186	-0.46518	8.9346	1483
13.39	1340	72	NaN	-14.084	16.567	11.376	-180.6	29.309	-2.721	18.033	-650.85	1146.5	-15.757	831.56	1162.2	53.747	50.355	0	0	2.4885	-3.7759	-17.643	-19.672	-12.779	0.70517	17.174	28.703	-10.29	-3.0707	-0.46966	9.031	1482.9
13.4	1341	72	NaN	-14.09	16.549	11.387	-180.86	29.391	-2.8061	18.036	-650.86	1146.5	-14.676	831.38	1162.1	55.128	49.672	0	0	2.5784	-3.6847	-17.641	-19.669	-12.826	0.40273	17.152	28.788	-10.247	-3.2819	-0.48899	9.1188	1482.7
13.41	1342	72	NaN	-14.099	16.511	11.37	-181.07	29.464	-3.1721	18.126	-650.92	1146.5	-14.374	831.26	1162.1	53.635	50.237	0	0	2.6815	-3.5801	-17.638	-19.666	-12.843	0.18592	17.116	28.859	-10.161	-3.3942	-0.52237	9.1924	1482.6
13.42	1343	72	NaN	-14.106	16.485	11.336	-181.24	29.51	-3.4177	18.252	-650.92	1146.4	-13.998	831.15	1162.1	55.691	51.028	0	0	2.7981	-3.4618	-17.634	-19.663	-12.86	0.0049389	17.092	28.903	-10.062	-3.4568	-0.54266	9.2402	1482.5
13.43	1344	72	NaN	-14.116	16.465	11.313	-181.33	29.505	-3.9084	18.34	-650.93	1146.4	-14.422	831.11	1162.1	54.549	49.629	0	0	2.8811	-3.3775	-17.631	-19.659	-12.85	-0.06516	17.074	28.896	-9.9684	-3.4427	-0.55725	9.2368	1482.5
13.44	1345	72	NaN	-14.129	16.448	11.32	-181.34	29.441	-4.8027	18.346	-650.97	1146.4	-15.94	831.17	1162.1	53.225	50.838	0	0	2.9582	-3.2993	-17.628	-19.656	-12.804	-0.011132	17.058	28.831	-9.8459	-3.3105	-0.56956	9.175	1482.6
13.45	1346	72	NaN	-14.137	16.455	11.308	-181.52	29.41	-5.0344	18.388	-650.94	1146.4	-15.317	831.08	1162.1	56.331	50.611	0	0	3.006	-3.2509	-17.624	-19.653	-12.834	-0.21298	17.064	28.8	-9.8278	-3.4638	-0.56033	9.1479	1482.5
13.46	1347	72	NaN	-14.138	16.452	11.276	-181.66	29.359	-5.3128	18.489	-650.94	1146.3	-14.91	831	1162.1	54.895	49.502	0	0	3.055	-3.2011	-17.62	-19.649	-12.847	-0.37376	17.062	28.749	-9.7922	-3.5749	-0.55833	9.1	1482.4
13.47	1348	72	NaN	-14.147	16.452	11.257	-181.79	29.306	-5.5058	18.53	-650.94	1146.3	-14.466	830.92	1162.1	54.652	50.289	0	0	3.1617	-3.0928	-17.615	-19.643	-12.871	-0.51749	17.063	28.695	-9.7093	-3.6103	-0.55178	9.052	1482.3
13.48	1349	72	NaN	-14.163	16.459	11.248	-181.9	29.259	-5.6154	18.525	-650.95	1146.3	-13.935	830.83	1162.1	53.53	49.684	0	0	3.2485	-3.0047	-17.609	-19.638	-12.908	-0.64965	17.069	28.648	-9.6594	-3.6544	-0.54019	9.0108	1482.2
13.49	1350	72	NaN	-14.174	16.457	11.189	-182	29.227	-5.8232	18.681	-650.95	1146.3	-13.48	830.68	1162.2	55.868	49.061	0	0	3.3149	-2.9374	-17.603	-19.632	-12.931	-0.75764	17.072	28.611	-9.616	-3.695	-0.53094	8.9797	1482.1
13.5	1351	72	NaN	-14.194	16.46	11.158	-182.08	29.22	-5.9602	18.729	-650.95	1146.2	-13.115	830.55	1162.2	51.907	51.08	0	0	3.4545	-2.7957	-17.598	-19.626	-12.963	-0.85058	17.079	28.601	-9.5085	-3.6463	-0.51869	8.975	1481.9
13.51	1352	72	NaN	-14.236	16.463	11.136	-182.21	29.175	-6.0562	18.717	-650.99	1146.2	-12.436	830.44	1162.2	54.605	49.623	0	0	3.5949	-2.6533	-17.592	-19.62	-13.032	-1.0025	17.08	28.558	-9.4369	-3.6557	-0.51188	8.9379	1481.8
13.52	1353	72	NaN	-14.299	16.463	11.107	-182.33	29.116	-6.1851	18.67	-651.04	1146.2	-11.742	830.36	1162.1	54.116	50.959	0	0	3.6839	-2.563	-17.583	-19.611	-13.123	-1.1544	17.077	28.502	-9.4389	-3.7173	-0.5057	8.8908	1481.8
13.53	1354	72	NaN	-14.374	16.46	11.054	-182.36	29.099	-6.4626	18.62	-651.07	1146.2	-11.645	830.25	1162.1	52.994	49.881	0	0	3.7729	-2.4727	-17.573	-19.602	-13.204	-1.1867	17.076	28.482	-9.4308	-3.6594	-0.497	8.8806	1481.7
13.54	1355	72	NaN	-14.437	16.433	10.964	-182.41	29.095	-6.6445	18.683	-651.1	1146.1	-11.495	830.15	1162.1	53.429	51.939	0	0	3.8619	-2.3824	-17.564	-19.592	-13.27	-1.2468	17.053	28.476	-9.4084	-3.6292	-0.51145	8.8834	1481.6
13.55	1356	72	NaN	-14.563	16.404	10.844	-182.5	29.142	-6.8356	18.619	-651.17	1146.1	-11.152	829.96	1162.2	52.819	50.154	0	0	3.9077	-2.3359	-17.558	-19.587	-13.412	-1.3489	17.029	28.518	-9.504	-3.6848	-0.52992	8.9313	1481.5
13.56	1357	72	NaN	-14.724	16.379	10.694	-182.6	29.182	-6.973	18.514	-651.24	1146.1	-10.646	829.78	1162.3	53.855	49.849	0	0	3.9111	-2.3325	-17.556	-19.585	-13.596	-1.4741	17.006	28.555	-9.6849	-3.8066	-0.55063	8.9703	1481.4
13.57	1358	72	NaN	-14.9	16.358	10.504	-182.71	29.169	-7.0138	18.445	-651.3	1146.1	-10.02	829.69	1162.2	52.848	49.079	0	0	4.0449	-2.1967	-17.546	-19.575	-13.799	-1.6054	16.983	28.544	-9.7537	-3.8022	-0.5629	8.9696	1481.4
13.58	1359	72	NaN	-15.208	16.303	10.144	-182.83	29.209	-7.1549	18.331	-651.42	1145.9	-9.3769	829.51	1162.2	52.881	49.862	0	0	4.1594	-2.0805	-17.536	-19.564	-14.137	-1.7605	16.932	28.58	-9.9772	-3.8411	-0.60336	9.0157	1481.3
13.59	1360	72	NaN	-15.51	16.277	9.8407	-182.91	29.257	-7.2955	18.083	-651.57	1145.9	-9.0161	829.38	1162.2	54.154	50.081	0	0	4.1129	-2.1278	-17.53	-19.558	-14.462	-1.8647	16.911	28.623	-10.349	-3.9925	-0.61908	9.0651	1481.3
13.6	1361	72	NaN	-15.842	16.268	9.4297	-182.99	29.286	-7.4369	17.841	-651.63	1145.8	-8.6141	829.3	1162.2	56.503	50.078	0	0	3.9721	-2.2706	-17.521	-19.55	-14.819	-1.9654	16.905	28.65	-10.847	-4.236	-0.6169	9.0996	1481.3
13.61	1362	72	NaN	-16.215	16.271	8.8769	-183.08	29.299	-7.5842	17.61	-651.6	1145.6	-8.0728	829.25	1162.1	54.685	49.567	0	0	3.7574	-2.4884	-17.511	-19.539	-15.222	-2.0857	16.91	28.659	-11.464	-4.5741	-0.60098	9.1198	1481.2
13.62	1363	72	NaN	-16.604	16.297	8.3609	-183.19	29.351	-7.7567	17.136	-651.61	1145.5	-7.6052	829.1	1162.1	54.177	48.742	0	0	3.6472	-2.6003	-17.506	-19.534	-15.647	-2.2329	16.94	28.708	-11.999	-4.8332	-0.56549	9.174	1481
13.63	1364	72	NaN	-16.86	16.316	8.0214	-183.27	29.422	-7.9992	16.736	-651.58	1145.4	-7.5864	829.01	1162.2	54.688	49.857	0	0	3.6339	-2.6137	-17.505	-19.533	-15.919	-2.3245	16.967	28.772	-12.285	-4.9383	-0.53768	9.239	1480.9
13.64	1365	72	NaN	-17.163	16.339	7.6686	-183.35	29.485	-8.2399	16.14	-651.52	1145.3	-7.4628	828.95	1162.2	52.344	48.678	0	0	3.5227	-2.7265	-17.501	-19.529	-16.25	-2.4345	16.991	28.832	-12.727	-5.161	-0.50916	9.3028	1480.7
13.65	1366	72	NaN	-17.479	16.354	7.2896	-183.43	29.531	-8.4339	15.509	-651.39	1145.3	-7.1864	828.9	1162.1	53.838	49.868	0	0	3.4217	-2.829	-17.497	-19.525	-16.6	-2.5535	17.006	28.879	-13.179	-5.3825	-0.49118	9.354	1480.6
13.66	1367	72	NaN	-17.661	16.339	6.9391	-183.49	29.558	-8.5212	15.277	-651.12	1145.2	-6.8943	828.86	1162.1	51.952	49.554	0	0	3.4117	-2.8391	-17.495	-19.523	-16.803	-2.6319	16.992	28.905	-13.391	-5.471	-0.50241	9.382	1480.2
13.67	1368	72	NaN	-17.888	16.257	6.7291	-183.53	29.611	-8.6391	14.77	-651.17	1145.1	-6.7025	828.82	1162.1	53.69	48.652	0	0	3.3252	-2.927	-17.492	-19.52	-17.056	-2.6992	16.914	28.954	-13.731	-5.6262	-0.57787	9.4343	1480.2
13.68	1369	72	NaN	-18.198	16.111	6.358	-183.63	29.653	-8.7332	14.262	-651.09	1145	-6.1538	828.79	1162.1	51.145	49.638	0	0	3.1815	-3.0728	-17.487	-19.516	-17.407	-2.8352	16.772	28.992	-14.226	-5.908	-0.71502	9.4761	1480.1
13.69	1370	72	NaN	-18.485	15.949	5.9788	-183.72	29.677	-8.7959	13.938	-650.95	1144.8	-5.5488	828.77	1162.1	53.267	48.063	0	0	3.1421	-3.1127	-17.486	-19.514	-17.731	-2.9662	16.617	29.01	-14.589	-6.0789	-0.86884	9.4957	1480
13.7	1371	72	NaN	-18.645	15.823	5.7669	-183.76	29.679	-8.827	13.923	-650.82	1144.6	-5.2181	828.79	1162.1	54.045	49.613	0	0	3.1102	-3.145	-17.484	-19.513	-17.904	-3.0159	16.498	29.004	-14.794	-6.1609	-0.98602	9.4912	1479.8
13.71	1372	72	NaN	-18.853	15.746	5.6294	-183.81	29.693	-8.8931	13.216	-650.55	1144.7	-4.8239	828.77	1162	53.292	48.855	0	0	3.0595	-3.1966	-17.481	-19.51	-18.155	-3.1131	16.418	29.021	-15.095	-6.3096	-1.0632	9.5111	1479.5
13.72	1373	72	NaN	-18.987	15.684	5.4915	-183.84	29.723	-8.9968	12.921	-650.22	1144.6	-4.7183	828.76	1162.1	53.494	49.711	0	0	3.0014	-3.2555	-17.479	-19.508	-18.304	-3.1583	16.36	29.047	-15.303	-6.4138	-1.119	9.5395	1479.2
13.73	1374	72	NaN	-19.119	15.601	5.3728	-183.87	29.753	-9.1074	12.666	-649.89	1144.6	-4.6417	828.77	1162.2	51.76	50.484	0	0	2.9287	-3.3292	-17.48	-19.508	-18.449	-3.1986	16.281	29.073	-15.52	-6.5278	-1.1991	9.5646	1478.9
13.74	1375	72	NaN	-19.276	15.484	5.2869	-183.91	29.776	-9.1997	12.292	-649.61	1144.6	-4.462	828.78	1162.2	53.606	51.67	0	0	2.8747	-3.384	-17.48	-19.509	-18.627	-3.2558	16.165	29.095	-15.752	-6.6399	-1.3155	9.5861	1478.6
13.75	1376	72	NaN	-19.388	15.38	5.2518	-183.94	29.813	-9.2267	12.06	-649.48	1144.5	-4.2365	828.74	1162.2	52.166	49.332	0	0	2.8344	-3.4249	-17.481	-19.509	-18.757	-3.3072	16.065	29.128	-15.922	-6.7322	-1.416	9.6189	1478.4
13.76	1377	72	NaN	-19.529	15.236	5.2305	-183.97	29.868	-9.3158	11.747	-649.32	1144.5	-4.0972	828.7	1162.3	52.557	49.038	0	0	2.9384	-3.3194	-17.482	-19.511	-18.915	-3.3584	15.925	29.179	-15.976	-6.6779	-1.5568	9.6679	1478.2
13.77	1378	72	NaN	-19.649	15.097	5.2159	-184	29.92	-9.4083	11.517	-649.03	1144.4	-3.9789	828.67	1162.3	52.486	48.752	0	0	3.0424	-3.2139	-17.484	-19.513	-19.049	-3.3983	15.791	29.226	-16.006	-6.6122	-1.6936	9.7133	1477.9
13.78	1379	72	NaN	-19.74	14.972	5.198	-184.02	29.958	-9.47	11.432	-648.61	1144.4	-3.8197	828.64	1162.4	50.156	49.153	0	0	3.1255	-3.1296	-17.487	-19.515	-19.149	-3.4275	15.669	29.261	-16.023	-6.5571	-1.8177	9.7455	1477.4
13.79	1380	72	NaN	-19.81	14.856	5.1572	-184.04	29.975	-9.4543	11.538	-648.1	1144.3	-3.5094	828.62	1162.3	52.697	50.873	0	0	3.1932	-3.0609	-17.49	-19.519	-19.226	-3.4549	15.556	29.275	-16.033	-6.5158	-1.9344	9.7566	1476.9
13.8	1381	72	NaN	-19.88	14.759	5.1911	-184.05	29.986	-9.4602	11.369	-647.88	1144.3	-3.3544	828.6	1162.3	53.363	49.249	0	0	3.2131	-3.0406	-17.495	-19.523	-19.309	-3.4748	15.458	29.286	-16.096	-6.5154	-2.0362	9.7632	1476.7
13.81	1382	72	NaN	-19.955	14.661	5.2368	-184.06	29.975	-9.4681	11.112	-647.73	1144.3	-3.1956	828.63	1162.3	52.526	51.903	0	0	3.2331	-3.0204	-17.499	-19.528	-19.4	-3.5066	15.358	29.279	-16.167	-6.527	-2.1413	9.751	1476.5
13.82	1383	72	NaN	-20.032	14.543	5.2686	-184.08	29.956	-9.5034	10.894	-647.55	1144.3	-3.0957	828.68	1162.2	53.649	51.597	0	0	3.2531	-3.0001	-17.504	-19.532	-19.489	-3.5332	15.238	29.261	-16.236	-6.5333	-2.2657	9.7293	1476.4
13.83	1384	72	NaN	-20.11	14.384	5.2645	-184.08	29.946	-9.5974	10.843	-647.27	1144.3	-3.1421	828.72	1162.3	52.159	50.067	0	0	3.2731	-2.9798	-17.508	-19.536	-19.567	-3.5329	15.082	29.248	-16.294	-6.5127	-2.4258	9.7112	1476.2
13.84	1385	72	NaN	-20.241	14.212	5.3101	-184.13	29.916	-9.6819	10.553	-647.18	1144.2	-3.0566	828.78	1162.3	54.178	50.878	0	0	3.2931	-2.9595	-17.512	-19.541	-19.713	-3.5973	14.914	29.215	-16.42	-6.5568	-2.5989	9.674	1476.1
13.85	1386	72	NaN	-20.405	14.143	5.4362	-184.18	29.894	-9.7477	9.8766	-647.15	1144.4	-2.9091	828.8	1162.2	52.06	49.16	0	0	3.3131	-2.9393	-17.517	-19.545	-19.909	-3.687	14.836	29.201	-16.596	-6.6262	-2.6814	9.6561	1476.1
13.86	1387	72	NaN	-20.552	14.09	5.4184	-184.23	29.876	-9.8164	9.5295	-646.93	1144.4	-2.7882	828.82	1162.2	51.626	48.959	0	0	3.333	-2.919	-17.521	-19.55	-20.074	-3.7531	14.782	29.183	-16.741	-6.6721	-2.7391	9.6335	1475.9
13.87	1388	72	NaN	-20.664	14.015	5.1923	-184.26	29.862	-9.9004	9.7367	-646.49	1144	-2.7572	828.85	1162.2	51.799	49.612	0	0	3.353	-2.8987	-17.526	-19.554	-20.178	-3.7726	14.722	29.155	-16.825	-6.6713	-2.8036	9.6007	1475.5
13.88	1389	72	NaN	-20.839	14.051	5.3348	-184.26	29.883	-9.9881	8.7873	-646.76	1144.4	-2.8551	828.86	1162.3	53.552	50.747	0	0	3.373	-2.8784	-17.53	-19.559	-20.387	-3.8072	14.744	29.19	-17.014	-6.6856	-2.786	9.6315	1475.8
13.89	1390	72	NaN	-20.986	14.039	5.1857	-184.27	29.889	-10.047	8.5362	-646.69	1144.5	-2.8327	828.88	1162.3	53.134	48.926	0	0	3.393	-2.8582	-17.535	-19.563	-20.544	-3.8262	14.732	29.196	-17.151	-6.6844	-2.8029	9.6329	1475.7
13.9	1391	72	NaN	-21.101	14.019	5.002	-184.27	29.886	-10.086	8.4478	-646.58	1144.5	-2.7936	828.91	1162.4	54.723	48.783	0	0	3.413	-2.8379	-17.539	-19.568	-20.665	-3.8336	14.713	29.192	-17.252	-6.6715	-2.8261	9.6244	1475.6
13.91	1392	72	NaN	-21.195	13.985	4.8049	-184.27	29.877	-10.104	8.458	-646.51	1144.4	-2.733	828.94	1162.3	52.922	50.477	0	0	3.4329	-2.8176	-17.544	-19.572	-20.76	-3.8326	14.683	29.179	-17.327	-6.6502	-2.8606	9.607	1475.6
13.92	1393	72	NaN	-21.294	13.884	4.4148	-184.27	29.857	-10.089	8.8822	-646.34	1143.9	-2.5384	829.01	1162.3	51.711	49.246	0	0	3.4529	-2.7974	-17.548	-19.576	-20.851	-3.8284	14.599	29.142	-17.398	-6.6258	-2.9487	9.5657	1475.5
13.93	1394	72	NaN	-21.424	13.934	4.3802	-184.27	29.855	-10.132	8.159	-646.59	1144.2	-2.5002	829.07	1162.4	52.02	49.604	0	0	3.4729	-2.7771	-17.552	-19.581	-21.01	-3.8611	14.639	29.15	-17.537	-6.6382	-2.9137	9.5693	1475.8
13.94	1395	72	NaN	-21.532	13.994	4.318	-184.28	29.831	-10.167	7.5702	-646.79	1144.4	-2.4533	829.14	1162.4	52.604	50.62	0	0	3.4929	-2.7568	-17.557	-19.585	-21.143	-3.8914	14.692	29.133	-17.65	-6.6482	-2.8653	9.5479	1476.1
13.95	1396	72	NaN	-21.619	14.055	4.2234	-184.29	29.798	-10.191	7.1537	-646.91	1144.5	-2.3689	829.21	1162.4	52.647	49.675	0	0	3.5129	-2.7365	-17.561	-19.59	-21.249	-3.9241	14.75	29.103	-17.736	-6.6606	-2.8117	9.5136	1476.3
13.96	1397	72	NaN	-21.693	14.128	4.1615	-184.32	29.784	-10.208	6.7217	-647.05	1144.5	-2.2374	829.25	1162.4	52.568	48.992	0	0	3.5328	-2.7163	-17.566	-19.594	-21.345	-3.9725	14.821	29.092	-17.812	-6.6888	-2.7448	9.4973	1476.4
13.97	1398	72	NaN	-21.718	14.161	4.0995	-184.35	29.783	-10.275	6.5695	-647.14	1144.5	-2.2706	829.27	1162.4	51.752	48.213	0	0	3.5528	-2.696	-17.57	-19.599	-21.375	-4.0047	14.856	29.089	-17.822	-6.7007	-2.7145	9.49	1476.6
13.98	1399	72	NaN	-21.712	14.146	3.9344	-184.4	29.752	-10.343	6.7755	-647.2	1144.3	-2.2402	829.34	1162.4	50.905	50.28	0	0	3.5728	-2.6757	-17.575	-19.603	-21.362	-4.0522	14.85	29.048	-17.79	-6.728	-2.725	9.445	1476.7
13.99	1400	72	NaN	-21.69	14.131	3.7924	-184.47	29.711	-10.391	6.9718	-647.26	1144.1	-2.1425	829.41	1162.4	52.673	50.458	0	0	3.5928	-2.6554	-17.579	-19.608	-21.336	-4.1139	14.842	29	-17.743	-6.7693	-2.7376	9.3927	1476.8
14	1401	72	NaN	-21.661	14.154	3.7598	-184.54	29.676	-10.407	6.9002	-647.35	1144.1	-1.9816	829.46	1162.3	52.102	48.678	0	0	3.6128	-2.6352	-17.584	-19.612	-21.317	-4.1917	14.861	28.969	-17.704	-6.8269	-2.7222	9.3567	1476.9
14.01	1402	72	NaN	-21.619	14.2	3.7171	-184.66	29.65	-10.454	6.8532	-647.41	1144.1	-1.7849	829.48	1162.3	52.732	50.65	0	0	3.6316	-2.6161	-17.588	-19.616	-21.284	-4.3227	14.906	28.943	-17.652	-6.9388	-2.6817	9.3271	1477
14.02	1403	72	NaN	-21.561	14.241	3.7116	-184.81	29.633	-10.553	6.8045	-647.49	1144.1	-1.6838	829.49	1162.3	53.833	48.772	0	0	3.615	-2.6329	-17.589	-19.618	-21.231	-4.4789	14.948	28.926	-17.617	-7.1118	-2.6412	9.3082	1477.1
14.03	1404	72	NaN	-21.513	14.273	3.7168	-184.94	29.602	-10.653	6.761	-647.54	1144.1	-1.6373	829.52	1162.3	53.319	51.693	0	0	3.5935	-2.6547	-17.592	-19.62	-21.187	-4.6158	14.98	28.895	-17.594	-7.2705	-2.6112	9.2748	1477.2
14.04	1405	72	NaN	-21.481	14.292	3.7236	-185.05	29.557	-10.742	6.7317	-647.59	1144.1	-1.6302	829.57	1162.3	52.14	52.613	0	0	3.5642	-2.6844	-17.595	-19.624	-21.156	-4.7252	14.998	28.851	-17.592	-7.4096	-2.5974	9.2276	1477.3
14.05	1406	72	NaN	-21.444	14.283	3.7365	-185.16	29.538	-10.849	6.7399	-647.7	1144.1	-1.6666	829.55	1162.3	51.054	49.231	0	0	3.5293	-2.7199	-17.6	-19.628	-21.118	-4.8389	14.991	28.83	-17.589	-7.5588	-2.6089	9.2019	1477.4
14.06	1407	72	NaN	-21.401	14.28	3.7105	-185.37	29.481	-10.934	6.876	-647.75	1144	-1.4811	829.57	1162.3	52.772	50.817	0	0	3.4825	-2.7673	-17.605	-19.633	-21.077	-5.0437	14.989	28.772	-17.594	-7.811	-2.6162	9.1387	1477.5
14.07	1408	72	NaN	-21.383	14.287	3.6904	-185.58	29.424	-11.026	6.9786	-647.79	1143.9	-1.3071	829.57	1162.2	50.144	52.057	0	0	3.4518	-2.7985	-17.609	-19.638	-21.062	-5.2614	14.998	28.714	-17.61	-8.0598	-2.6116	9.0762	1477.5
14.08	1409	72	NaN	-21.39	14.306	3.6911	-185.81	29.413	-11.125	7.0152	-647.83	1143.9	-1.1481	829.46	1162.3	51.162	49.691	0	0	3.4227	-2.828	-17.613	-19.642	-21.073	-5.4958	15.019	28.7	-17.65	-8.3237	-2.594	9.058	1477.4
14.09	1410	72	NaN	-21.406	14.335	3.7248	-186.08	29.516	-11.222	6.978	-647.87	1143.8	-0.94202	829.05	1162.4	51.287	49.281	0	0	3.2392	-3.0142	-17.627	-19.656	-21.098	-5.7757	15.056	28.796	-17.859	-8.7898	-2.5715	9.1399	1477
14.1	1411	72	NaN	-21.417	14.354	3.7512	-186.17	29.305	-11.392	7.0203	-647.89	1143.7	-1.2631	829.46	1162.3	51.626	49.407	0	0	3.1123	-3.143	-17.638	-19.666	-21.096	-5.8526	15.073	28.585	-17.984	-8.9955	-2.5647	8.9189	1477.5
14.11	1412	72	NaN	-21.442	14.416	3.9059	-186.28	29.194	-11.444	6.623	-648.08	1143.9	-1.2606	829.61	1162.2	52.849	49.116	0	0	3.0724	-3.1835	-17.643	-19.672	-21.136	-5.9704	15.123	28.487	-18.064	-9.1539	-2.52	8.8151	1477.8
14.12	1413	72	NaN	-21.426	14.467	3.9972	-186.38	29.151	-11.487	6.4931	-648.16	1144	-1.2456	829.58	1162.1	51.759	50.957	0	0	3.0882	-3.1674	-17.648	-19.676	-21.126	-6.0834	15.17	28.448	-18.038	-9.2509	-2.4772	8.7715	1477.9
14.13	1414	72	NaN	-21.329	14.459	3.8761	-186.48	29.129	-11.616	7.1867	-647.92	1143.5	-1.4916	829.51	1162.2	52.72	50.556	0	0	3.1228	-3.1323	-17.651	-19.68	-20.992	-6.1464	15.185	28.403	-17.869	-9.2787	-2.4664	8.7237	1477.6
14.14	1415	72	NaN	-21.201	14.513	3.9558	-186.56	29.089	-11.624	7.2603	-647.92	1143.4	-1.4304	829.49	1162.2	51.993	50.352	0	0	3.1611	-3.0934	-17.656	-19.684	-20.864	-6.2237	15.241	28.362	-17.703	-9.3171	-2.4151	8.6779	1477.6
14.15	1416	72	NaN	-20.853	14.684	4.1601	-186.63	29.04	-11.658	7.1891	-647.86	1143.4	-1.4821	829.48	1162.2	52.222	47.62	0	0	3.2011	-3.0529	-17.66	-19.688	-20.516	-6.2926	15.413	28.312	-17.315	-9.3455	-2.2473	8.6235	1477.5
14.16	1417	72	NaN	-20.22	15.023	4.4135	-186.72	29.052	-11.66	7.0685	-647.57	1143.4	-1.4196	829.28	1162.2	50.613	51.374	0	0	3.241	-3.0123	-17.664	-19.692	-19.891	-6.3868	15.75	28.325	-16.65	-9.3992	-1.9133	8.6328	1477
14.17	1418	72	NaN	-19.337	15.517	4.683	-186.8	29.106	-11.635	6.8827	-647.07	1143.7	-1.2722	828.97	1162.2	52.359	48.356	0	0	3.2583	-2.9948	-17.669	-19.698	-19.021	-6.4871	16.237	28.385	-15.762	-9.4819	-1.4322	8.6875	1476.2
14.18	1419	72	NaN	-18.485	15.999	4.981	-186.75	28.979	-11.721	6.3559	-646.7	1144.1	-1.6512	829.26	1162.2	53.801	48.668	0	0	3.2417	-3.0117	-17.679	-19.707	-18.175	-6.436	16.702	28.277	-14.933	-9.4477	-0.97736	8.5694	1476.1
14.19	1420	72	NaN	-16.932	16.78	5.2004	-186.81	29.039	-11.695	6.1392	-645.7	1144.6	-1.5533	828.93	1162.2	51.151	50.796	0	0	3.2955	-2.9571	-17.683	-19.712	-16.633	-6.5069	17.463	28.356	-13.337	-9.464	-0.22006	8.6442	1474.8
14.2	1421	72	NaN	-15.475	17.426	5.4147	-186.85	29.074	-11.666	5.958	-644.85	1145.1	-1.4547	828.7	1162.2	51.686	50.876	0	0	3.356	-2.8957	-17.686	-19.715	-15.187	-6.558	18.09	28.41	-11.831	-9.4537	0.40383	8.6954	1473.7
14.21	1422	72	NaN	-13.989	17.906	5.5928	-186.83	29.035	-11.668	6.0123	-644.17	1145.6	-1.5064	828.71	1162.2	51.757	47.695	0	0	3.2867	-2.966	-17.69	-19.718	-13.697	-6.5409	18.553	28.389	-10.41	-9.5069	0.86267	8.6709	1473
14.22	1423	72	NaN	-11.858	18.355	5.637	-186.75	28.914	-11.729	6.8383	-643.31	1146	-1.8091	828.93	1162.1	52.955	49.945	0	0	3.224	-3.0296	-17.693	-19.722	-11.521	-6.4183	18.984	28.285	-8.2973	-9.4479	1.291	8.5632	1472.4
14.23	1424	72	NaN	-10.369	18.467	5.8434	-186.76	28.899	-11.726	6.8429	-643.22	1146.3	-1.7866	828.87	1162.1	54.702	49.734	0	0	3.2772	-2.9756	-17.694	-19.723	-10.033	-6.4243	19.085	28.281	-6.7555	-9.4	1.3902	8.5586	1472.2
14.24	1425	72	NaN	-7.9483	18.467	5.8058	-186.76	28.887	-11.77	7.9056	-642.95	1146.4	-1.8875	828.74	1162.2	52.163	50.182	0	0	3.2655	-2.9875	-17.696	-19.724	-7.567	-6.3788	19.079	28.274	-4.3015	-9.3663	1.3838	8.5502	1471.8
14.25	1426	72	NaN	-5.5532	18.423	5.6487	-186.76	28.869	-11.819	9.2614	-642.66	1146.5	-2.0039	828.6	1162.2	51.443	51.741	0	0	3.1589	-3.0957	-17.697	-19.726	-5.1144	-6.321	19.032	28.26	-1.9556	-9.4167	1.3345	8.5346	1471.4
14.26	1427	72	NaN	-4.2748	18.388	5.5442	-186.77	28.847	-11.822	9.947	-642.58	1146.6	-1.9932	828.52	1162.1	50.6	49.715	0	0	3.136	-3.1189	-17.697	-19.725	-3.8098	-6.3055	18.992	28.243	-0.67377	-9.4244	1.2951	8.5184	1471.2
14.27	1428	72	NaN	-3.1111	18.291	5.6577	-186.78	28.826	-11.811	9.8469	-642.81	1146.9	-1.9592	828.45	1162.1	50.805	49.02	0	0	3.1417	-3.1131	-17.695	-19.724	-2.6513	-6.3178	18.884	28.234	0.49036	-9.4309	1.1884	8.51	1471.4
14.28	1429	72	NaN	-1.8101	18.41	5.5203	-186.79	28.821	-11.836	10.701	-642.18	1147	-2.0124	828.32	1162.1	52.293	49.998	0	0	3.165	-3.0895	-17.692	-19.72	-1.3148	-6.2913	18.998	28.233	1.8502	-9.3808	1.3063	8.5126	1470.6
14.29	1430	72	NaN	-0.60388	18.601	5.4437	-186.8	28.805	-11.818	11.437	-641.34	1147.2	-1.9676	828.19	1162.1	52.415	51.092	0	0	3.1648	-3.0897	-17.688	-19.716	-0.081274	-6.2766	19.18	28.226	3.0835	-9.3663	1.4921	8.5095	1469.7
14.3	1431	72	NaN	0.34962	18.769	5.5661	-186.81	28.775	-11.735	11.554	-640.67	1147.6	-1.7863	828.09	1162	52.113	50.395	0	0	3.1383	-3.1166	-17.684	-19.712	0.87001	-6.2921	19.331	28.213	4.0083	-9.4087	1.6469	8.5008	1468.9
14.31	1432	72	NaN	0.88392	18.831	5.6795	-186.81	28.8	-11.736	11.636	-640.22	1147.7	-1.838	827.93	1162	51.121	49.273	0	0	3.109	-3.1463	-17.679	-19.708	1.4097	-6.2808	19.388	28.243	4.5187	-9.4271	1.709	8.5355	1468.3
14.32	1433	72	NaN	1.3726	18.803	5.7366	-186.79	28.78	-11.635	12.264	-639.7	1147.7	-1.6863	827.83	1161.9	52.024	52.633	0	0	3.0755	-3.1802	-17.674	-19.702	1.9172	-6.2503	19.356	28.228	4.9928	-9.4306	1.6819	8.5251	1467.7
14.33	1434	72	NaN	1.6749	18.721	5.8141	-186.76	28.777	-11.595	12.76	-639.31	1147.7	-1.7273	827.74	1161.8	53.97	50.974	0	0	3.0831	-3.1726	-17.668	-19.696	2.2407	-6.1977	19.275	28.223	5.3238	-9.3703	1.6076	8.5269	1467.2
14.34	1435	72	NaN	1.765	18.594	5.9762	-186.72	28.787	-11.598	12.903	-639.02	1147.6	-1.9041	827.63	1161.9	60.169	50.743	0	0	3.0952	-3.1603	-17.662	-19.69	2.3434	-6.142	19.152	28.229	5.4386	-9.3023	1.4906	8.5392	1466.8
14.35	1436	72	NaN	1.6732	18.42	6.3339	-186.7	28.756	-11.487	12.607	-638.58	1147.7	-1.8062	827.54	1161.8	67.345	49.895	1	0	3.0519	-3.2042	-17.657	-19.685	2.2365	-6.1335	18.972	28.205	5.2884	-9.3377	1.315	8.5198	1466.3
14.36	1437	72	NaN	1.3979	18.306	6.6017	-186.64	28.756	-11.451	12.655	-637.76	1147.7	-1.9445	827.41	1161.8	74.46	50.975	1	0	2.9591	-3.2984	-17.652	-19.68	1.9688	-6.0705	18.858	28.204	4.9279	-9.3689	1.2066	8.5242	1465.3
14.37	1438	72	NaN	0.93659	18.152	6.9833	-186.59	28.749	-11.442	12.19	-637.1	1147.9	-2.1431	827.3	1161.9	76.676	51.526	1	0	2.8126	-3.4471	-17.646	-19.675	1.4974	-6.0287	18.699	28.202	4.3099	-9.4758	1.0532	8.5271	1464.5
14.38	1439	72	NaN	0.40881	18.034	7.3394	-186.55	28.735	-11.434	11.585	-636.47	1148.1	-2.3185	827.23	1161.9	78.674	49.765	1	0	2.7262	-3.5347	-17.642	-19.67	0.95304	-6.0034	18.573	28.196	3.6793	-9.5381	0.93105	8.5254	1463.8
14.39	1440	72	NaN	-0.037894	18.055	7.4773	-186.52	28.718	-11.407	11.404	-635.62	1148.4	-2.3924	827.19	1161.9	80.687	54.506	1	0	2.6519	-3.6101	-17.638	-19.666	0.50247	-5.9788	18.585	28.188	3.1544	-9.5889	0.94663	8.5217	1462.9
14.4	1441	72	NaN	-0.81897	17.905	7.8276	-186.45	28.721	-11.431	10.407	-635.02	1148.6	-2.7114	827.06	1161.9	82.459	59.14	1	0	2.5166	-3.7474	-17.631	-19.66	-0.30489	-5.9338	18.427	28.199	2.2117	-9.6812	0.79525	8.5396	1462.2
14.41	1442	72	NaN	-1.5202	17.891	7.739	-186.4	28.719	-11.346	10.784	-633.66	1148.6	-2.6872	826.93	1161.9	82.241	58.67	1	0	2.332	-3.9347	-17.623	-19.652	-0.99175	-5.8679	18.413	28.196	1.3403	-9.8025	0.78963	8.5444	1460.7
14.42	1443	72	NaN	-2.0914	17.871	7.7352	-186.35	28.723	-11.254	10.738	-632.57	1148.6	-2.6069	826.83	1161.8	80.831	54.722	1	0	1.9345	-4.338	-17.612	-19.641	-1.5675	-5.8281	18.39	28.204	0.36697	-10.166	0.77773	8.5629	1459.5
14.43	1444	72	NaN	-2.514	17.775	8.0803	-186.3	28.738	-11.222	9.3657	-632.2	1149	-2.675	826.75	1161.9	75.381	53.075	1	0	1.6699	-4.6065	-17.603	-19.632	-2.0411	-5.8288	18.279	28.234	-0.37123	-10.435	0.67596	8.6022	1459.1
14.44	1445	72	NaN	-2.8755	17.778	8.1134	-186.21	28.756	-11.226	8.9102	-630.96	1149.2	-2.9602	826.65	1161.9	67.539	51.415	1	0	1.5529	-4.7252	-17.596	-19.625	-2.4089	-5.7408	18.276	28.257	-0.85599	-10.466	0.67969	8.6326	1457.7
14.45	1446	72	NaN	-2.9665	17.823	7.8732	-186.14	28.751	-11.181	9.1004	-629.46	1149.2	-3.0667	826.57	1161.9	70.323	52.472	1	0	1.4059	-4.8743	-17.587	-19.615	-2.4877	-5.6585	18.323	28.252	-1.0818	-10.533	0.73591	8.6366	1456.1
14.46	1447	72	NaN	-2.8755	17.846	7.5973	-186.09	28.745	-11.135	9.3673	-628.25	1149.1	-3.1009	826.49	1161.8	70.439	49.981	1	0	1.2338	-5.0489	-17.577	-19.605	-2.3845	-5.6002	18.348	28.243	-1.1506	-10.649	0.77108	8.6372	1454.8
14.47	1448	72	NaN	-2.6452	17.826	7.434	-186.06	28.743	-11.115	9.1696	-627.41	1149.1	-3.163	826.41	1161.8	73.025	48.316	1	0	0.97825	-5.3082	-17.57	-19.599	-2.1591	-5.5704	18.328	28.242	-1.1809	-10.879	0.75708	8.6429	1453.9
14.48	1449	72	NaN	-2.3167	17.77	7.5988	-185.99	28.742	-11.157	7.4186	-626.71	1149.6	-3.4535	826.34	1161.9	73.285	50.747	1	0	0.72941	-5.5607	-17.563	-19.592	-1.888	-5.5636	18.254	28.257	-1.1586	-11.124	0.69088	8.6654	1453.1
14.49	1450	72	NaN	-1.8534	17.755	7.1934	-185.96	28.72	-11.184	7.3445	-625.53	1149.6	-3.646	826.27	1161.9	73.899	50.873	1	0	0.52631	-5.7668	-17.553	-19.581	-1.4196	-5.5285	18.241	28.234	-0.89334	-11.295	0.68824	8.6531	1451.9
14.5	1451	72	NaN	-1.4501	17.781	6.6755	-185.96	28.692	-11.157	7.8759	-624.34	1149.4	-3.6441	826.21	1161.8	76.281	54.626	1	0	0.32321	-5.9728	-17.542	-19.57	-0.99512	-5.5038	18.274	28.2	-0.67191	-11.477	0.73168	8.6297	1450.6
14.51	1452	72	NaN	-1.0886	17.757	6.2454	-185.96	28.677	-11.127	8.128	-623.38	1149.2	-3.6257	826.14	1161.8	76.232	54.753	1	0	0.12011	-6.1789	-17.531	-19.56	-0.62406	-5.4969	18.256	28.177	-0.50395	-11.676	0.72473	8.6175	1449.6
14.52	1453	72	NaN	-0.70156	17.548	6.1074	-185.94	28.694	-11.176	7.009	-622.92	1149.2	-3.8741	826.02	1161.9	80.388	52.763	1	0	0.15958	-6.1389	-17.526	-19.554	-0.27122	-5.5106	18.05	28.193	-0.11164	-11.649	0.52365	8.6384	1449
14.53	1454	72	NaN	-0.43026	17.455	5.4757	-185.93	28.655	-11.096	7.7852	-621.82	1148.7	-3.7983	825.97	1161.8	76.138	52.168	1	0	0.17796	-6.1202	-17.519	-19.547	0.028144	-5.4673	17.974	28.137	0.2061	-11.588	0.45511	8.5892	1447.9
14.54	1455	72	NaN	-0.35386	17.411	5.1109	-185.91	28.635	-11.01	7.8255	-620.76	1148.3	-3.7392	825.9	1161.7	65.116	50.563	1	0	-0.089688	-6.3918	-17.502	-19.531	0.10416	-5.4499	17.941	28.105	0.014474	-11.842	0.43884	8.574	1446.8
14.55	1456	72	NaN	-0.4236	17.407	4.961	-185.89	28.629	-10.948	7.4246	-619.84	1148.2	-3.7501	825.83	1161.7	70.248	51.359	1	0	-0.27266	-6.5774	-17.49	-19.519	0.019272	-5.444	17.943	28.093	-0.25339	-12.021	0.45274	8.5737	1445.8
14.56	1457	72	NaN	-0.60605	17.428	4.9812	-185.86	28.63	-10.924	6.7784	-619.13	1148.1	-3.8489	825.77	1161.7	68.031	51.895	1	0	-0.36128	-6.6674	-17.484	-19.513	-0.18464	-5.4387	17.968	28.09	-0.54593	-12.106	0.48369	8.5777	1445
14.57	1458	72	NaN	-1.0208	17.415	5.2965	-185.8	28.582	-10.819	5.0317	-618.37	1148.2	-3.8399	825.75	1161.6	74.256	51.953	1	0	-0.44736	-6.7547	-17.478	-19.507	-0.66878	-5.4515	17.948	28.049	-1.1161	-12.206	0.46984	8.5419	1444.2
14.58	1459	72	NaN	-1.4245	17.426	5.3666	-185.76	28.542	-10.725	4.2627	-617.43	1148	-3.8707	825.72	1161.6	76.608	49.77	1	0	-0.53082	-6.8394	-17.473	-19.501	-1.1016	-5.4333	17.965	28.003	-1.6324	-12.273	0.49229	8.5015	1443.2
14.59	1460	72	NaN	-1.7574	17.458	5.3999	-185.71	28.526	-10.682	3.7224	-616.59	1147.8	-4.0063	825.68	1161.6	78.581	52.366	1	0	-0.6994	-7.0104	-17.467	-19.496	-1.4504	-5.4017	18.006	27.979	-2.1498	-12.412	0.53838	8.4835	1442.3
14.6	1461	72	NaN	-2.0299	17.518	5.4759	-185.66	28.529	-10.684	3.0542	-615.8	1147.7	-4.2392	825.62	1161.6	78.928	51.546	1	0	-0.84997	-7.1632	-17.461	-19.489	-1.74	-5.3691	18.072	27.975	-2.5899	-12.532	0.61109	8.4862	1441.5
14.61	1462	72	NaN	-2.3693	17.636	5.5812	-185.61	28.5	-10.653	2.0409	-614.64	1147.6	-4.4443	825.56	1161.6	79.443	53.167	1	0	-0.87662	-7.1902	-17.452	-19.48	-2.1113	-5.3564	18.193	27.943	-2.9879	-12.547	0.74121	8.4632	1440.3
14.62	1463	72	NaN	-2.5547	17.711	5.6453	-185.57	28.475	-10.621	1.3067	-613.8	1147.6	-4.5785	825.55	1161.6	79.55	55.352	1	0	-0.90516	-7.2192	-17.445	-19.474	-2.3204	-5.3317	18.268	27.917	-3.2256	-12.551	0.82263	8.4437	1439.4
14.63	1464	72	NaN	-2.6971	17.757	5.671	-185.51	28.462	-10.609	0.6517	-613.04	1147.6	-4.7713	825.53	1161.7	78.778	53.928	1	0	-0.93514	-7.2496	-17.441	-19.469	-2.4811	-5.2952	18.315	27.904	-3.4162	-12.545	0.87429	8.4343	1438.6
14.64	1465	72	NaN	-2.8242	17.765	5.5428	-185.44	28.453	-10.599	0.16476	-612.08	1147.5	-5.0267	825.49	1161.7	78.188	52.596	1	0	-1.0822	-7.3989	-17.435	-19.463	-2.6173	-5.2366	18.328	27.889	-3.6995	-12.635	0.89364	8.4263	1437.7
14.65	1466	72	NaN	-2.9514	17.712	5.0575	-185.35	28.428	-10.548	0.062525	-610.54	1147.2	-5.3097	825.46	1161.7	77.357	51.92	1	0	-1.2396	-7.5585	-17.428	-19.457	-2.7371	-5.1378	18.29	27.85	-3.9767	-12.696	0.86217	8.3934	1436.1
14.66	1467	72	NaN	-2.9559	17.491	5.1018	-185.31	28.434	-10.514	-1.1729	-610.64	1147.2	-5.4328	825.4	1161.7	76.947	52.141	1	0	-1.3441	-7.6645	-17.425	-19.453	-2.786	-5.1389	18.067	27.858	-4.13	-12.803	0.64206	8.4046	1436.1
14.67	1468	72	NaN	-2.8753	17.326	4.6589	-185.26	28.44	-10.447	-1.0609	-610.11	1146.9	-5.4945	825.34	1161.7	77.095	53.319	1	0	-1.4361	-7.7579	-17.422	-19.45	-2.6984	-5.0853	17.915	27.852	-4.1345	-12.843	0.49324	8.4017	1435.5
14.68	1469	72	NaN	-2.8243	17.17	4.2656	-185.2	28.443	-10.388	-1.367	-609.54	1146.6	-5.6193	825.3	1161.7	75.819	52.034	1	0	-1.5129	-7.8359	-17.416	-19.444	-2.6545	-5.0298	17.769	27.844	-4.1675	-12.866	0.35314	8.3995	1434.9
14.69	1470	72	NaN	-2.8989	16.974	4.4035	-185.11	28.44	-10.374	-3.6144	-609.51	1146.8	-5.9065	825.27	1161.7	73.206	50.289	1	0	-1.5629	-7.8866	-17.411	-19.439	-2.8074	-5.0223	17.567	27.847	-4.3703	-12.909	0.15618	8.4081	1434.9
14.7	1471	72	NaN	-2.9581	16.84	4.1826	-185.04	28.457	-10.359	-4.5402	-609.27	1146.6	-6.1737	825.21	1161.7	71.7	51.668	1	0	-1.5929	-7.917	-17.407	-19.435	-2.8928	-4.9746	17.444	27.853	-4.4858	-12.892	0.037719	8.4178	1434.6
14.71	1472	72	NaN	-3.0405	16.737	3.9678	-185.01	28.456	-10.294	-5.0734	-609.2	1146.3	-6.1624	825.17	1161.7	71.223	52.051	1	0	-1.5982	-7.9223	-17.404	-19.433	-2.997	-4.9638	17.35	27.844	-4.5952	-12.886	-0.054945	8.4108	1434.4
14.72	1473	72	NaN	-3.1664	16.62	3.7136	-184.97	28.455	-10.252	-5.5696	-609.24	1146	-6.2258	825.12	1161.7	71.203	50.873	1	0	-1.5888	-7.9128	-17.403	-19.431	-3.1402	-4.9441	17.245	27.83	-4.729	-12.857	-0.1578	8.3991	1434.4
14.73	1474	72	NaN	-3.3491	16.497	3.4293	-184.91	28.456	-10.252	-6.2266	-609.34	1145.7	-6.4569	825.06	1161.7	72.092	51.771	1	0	-1.5462	-7.8696	-17.401	-19.43	-3.3399	-4.9054	17.138	27.815	-4.8861	-12.775	-0.26335	8.3853	1434.5
14.74	1475	72	NaN	-3.6071	16.5	3.2599	-184.88	28.438	-10.204	-7.1689	-609.27	1145.4	-6.4999	825.03	1161.7	73.759	51.42	1	0	-1.4999	-7.8226	-17.4	-19.429	-3.6338	-4.9052	17.149	27.788	-5.1337	-12.728	-0.25088	8.3598	1434.4
14.75	1476	72	NaN	-3.928	16.586	3.2007	-184.85	28.424	-10.166	-8.4063	-609.08	1145.2	-6.5522	824.98	1161.6	75.994	50.688	1	0	-1.4395	-7.7614	-17.4	-19.428	-4.0021	-4.9217	17.242	27.768	-5.4416	-12.683	-0.1576	8.3393	1434.2
14.76	1477	72	NaN	-4.1881	16.685	3.0505	-184.82	28.407	-10.121	-8.9842	-608.75	1145	-6.5553	824.95	1161.6	80.851	52.013	1	0	-1.4085	-7.7299	-17.4	-19.428	-4.2852	-4.9192	17.349	27.742	-5.6937	-12.649	-0.050389	8.3139	1433.8
14.77	1478	72	NaN	-4.3826	16.736	2.831	-184.8	28.386	-10.07	-9.103	-608.44	1144.6	-6.5247	824.92	1161.6	82.672	52.648	1	0	-1.3985	-7.7197	-17.399	-19.428	-4.4856	-4.9013	17.412	27.71	-5.8841	-12.621	0.012446	8.2818	1433.5
14.78	1479	72	NaN	-4.5604	16.649	2.6853	-184.77	28.361	-10.023	-9.6537	-608.47	1144.3	-6.5219	824.87	1161.5	81.043	53.143	1	0	-1.2236	-7.5423	-17.4	-19.428	-4.6856	-4.8925	17.338	27.673	-5.9091	-12.435	-0.062238	8.2442	1433.4
14.79	1480	72	NaN	-4.6875	16.333	2.7084	-184.74	28.338	-9.9506	-10.841	-609.06	1143.9	-6.4685	824.84	1161.5	81.347	52.362	1	0	-1.0309	-7.3468	-17.401	-19.429	-4.8622	-4.9108	17.034	27.637	-5.8932	-12.258	-0.36678	8.2083	1434
14.8	1481	72	NaN	-4.7695	16.079	2.6499	-184.71	28.329	-9.8826	-11.478	-609.41	1143.6	-6.4112	824.78	1161.4	82.55	52.71	1	0	-0.82442	-7.1373	-17.401	-19.43	-4.972	-4.9126	16.791	27.617	-5.7964	-12.05	-0.61039	8.1877	1434.3
14.81	1482	72	NaN	-4.8259	15.858	2.4386	-184.67	28.324	-9.8258	-11.525	-609.5	1143.3	-6.4115	824.71	1161.4	82.538	55.075	1	0	-0.55359	-6.8625	-17.403	-19.431	-5.0302	-4.8791	16.583	27.598	-5.5837	-11.742	-0.81966	8.1671	1434.3
14.82	1483	72	NaN	-4.8782	15.614	2.0401	-184.61	28.31	-9.7846	-11.111	-609.38	1142.8	-6.5258	824.66	1161.5	76.184	56.051	1	0	-0.2475	-6.5519	-17.405	-19.434	-5.0614	-4.7978	16.36	27.564	-5.3089	-11.35	-1.0456	8.1304	1434.2
14.83	1484	72	NaN	-4.9243	15.364	1.994	-184.54	28.267	-9.7218	-11.99	-609.56	1142.6	-6.5988	824.67	1161.4	71.068	51.675	1	0	0.10746	-6.1918	-17.415	-19.444	-5.1396	-4.7528	16.114	27.517	-5.0322	-10.945	-1.3007	8.0734	1434.4
14.84	1485	72	NaN	-4.9094	15.145	2.105	-184.53	28.303	-9.6338	-13.167	-609.94	1142.7	-6.4785	824.45	1161.4	64.778	48.475	1	0	0.49676	-5.7968	-17.43	-19.459	-5.1766	-4.7987	15.893	27.555	-4.6798	-10.595	-1.5368	8.096	1434.5
14.85	1486	72	NaN	-4.8389	14.95	2.1083	-184.48	28.296	-9.5928	-14.011	-610.31	1142.7	-6.562	824.39	1161.4	62.026	48.341	1	0	0.55217	-5.7405	-17.436	-19.464	-5.1364	-4.7806	15.698	27.548	-4.5842	-10.521	-1.738	8.0836	1434.8
14.86	1487	72	NaN	-4.7235	14.779	1.8813	-184.35	28.207	-9.6244	-14.238	-610.58	1142.5	-7.0008	824.6	1161.4	46.141	48.503	1	0	0.58646	-5.7057	-17.441	-19.469	-5.0124	-4.6365	15.531	27.454	-4.4259	-10.342	-1.9092	7.9855	1435.3
14.87	1488	72	NaN	-4.6047	14.657	1.5959	-184.25	28.232	-9.6373	-14.308	-610.96	1142.4	-7.3437	824.46	1161.5	43.632	50.381	1	0	0.62075	-5.671	-17.445	-19.474	-4.8827	-4.5267	15.418	27.471	-4.2619	-10.198	-2.0271	7.997	1435.6
14.88	1489	72	NaN	-4.5635	14.666	1.4329	-184.2	28.225	-9.6093	-14.535	-611.16	1142.4	-7.4454	824.4	1161.5	48.412	49.7	1	0	0.65505	-5.6362	-17.45	-19.479	-4.8465	-4.4787	15.428	27.463	-4.1914	-10.115	-2.0225	7.9848	1435.7
14.89	1490	72	NaN	-4.5901	14.859	1.3061	-184.13	28.213	-9.5643	-15.062	-611.26	1142.6	-7.5497	824.34	1161.5	46.867	50.874	1	0	0.68934	-5.6014	-17.455	-19.483	-4.89	-4.4328	15.613	27.459	-4.2006	-10.034	-1.8417	7.9759	1435.7
14.9	1491	72	NaN	-4.6759	15.255	1.1393	-184.06	28.197	-9.516	-15.643	-611.19	1142.9	-7.7043	824.26	1161.5	45.843	48.532	1	0	0.72363	-5.5666	-17.46	-19.488	-4.9928	-4.3741	15.995	27.457	-4.2692	-9.9407	-1.4653	7.969	1435.6
14.91	1492	72	NaN	-4.8051	15.861	0.79584	-184	28.156	-9.483	-15.53	-610.75	1143.3	-7.8597	824.22	1161.4	44.393	49.002	1	0	0.75793	-5.5318	-17.465	-19.493	-5.1113	-4.3067	16.582	27.435	-4.3534	-9.8384	-0.8823	7.9419	1435.1
14.92	1493	72	NaN	-4.9112	16.289	0.64627	-183.94	28.168	-9.5031	-15.691	-610.49	1143.7	-8.0949	824.14	1161.5	40.091	51.551	1	0	0.79222	-5.497	-17.469	-19.498	-5.2145	-4.2456	16.998	27.459	-4.4223	-9.7426	-0.471	7.961	1434.8
14.93	1494	72	NaN	-5.0688	16.648	0.60916	-183.9	28.17	-9.5408	-16.122	-610.42	1144.1	-8.3552	824.08	1161.5	52.292	52.399	1	0	0.82652	-5.4622	-17.474	-19.503	-5.379	-4.2097	17.345	27.473	-4.5524	-9.6719	-0.12903	7.9702	1434.6
14.94	1495	72	NaN	-5.2916	16.993	0.62852	-183.87	28.152	-9.5531	-16.717	-610.5	1144.5	-8.5276	824.03	1161.5	57.6	49.17	1	0	0.86081	-5.4274	-17.479	-19.507	-5.6187	-4.1989	17.675	27.47	-4.7578	-9.6262	0.19555	7.9627	1434.7
14.95	1496	72	NaN	-5.5824	17.382	0.63949	-183.86	28.108	-9.4916	-17.325	-610.7	1144.9	-8.4824	823.98	1161.4	56.696	50.098	1	0	0.8951	-5.3926	-17.484	-19.512	-5.9356	-4.2089	18.04	27.45	-5.0405	-9.6015	0.55617	7.9378	1434.8
14.96	1497	72	NaN	-5.6712	17.729	0.50041	-183.83	28.075	-9.5131	-17.163	-610.77	1145.5	-8.7056	823.91	1161.4	57.259	50.077	1	0	0.9294	-5.3578	-17.489	-19.517	-6.009	-4.1672	18.365	27.439	-5.0796	-9.525	0.87597	7.9215	1434.8
14.97	1498	72	NaN	-5.7241	17.958	0.46813	-183.81	28.059	-9.4922	-17.171	-610.81	1145.9	-8.7496	823.84	1161.4	56.39	50.004	1	0	0.96369	-5.323	-17.493	-19.522	-6.0604	-4.1504	18.578	27.439	-5.0967	-9.4734	1.0844	7.9174	1434.8
14.98	1499	72	NaN	-5.7576	18.158	0.53128	-183.79	28.045	-9.4518	-17.307	-610.79	1146.3	-8.7428	823.77	1161.4	57.093	51.459	1	0	0.99798	-5.2882	-17.498	-19.527	-6.0996	-4.1355	18.762	27.441	-5.1016	-9.4237	1.2643	7.9146	1434.7
14.99	1500	72	NaN	-5.7678	18.38	0.67491	-183.76	28.025	-9.4087	-17.549	-610.71	1146.7	-8.7655	823.7	1161.4	60.971	51.634	1	0	1.0323	-5.2534	-17.503	-19.531	-6.1186	-4.1118	18.966	27.438	-5.0863	-9.3652	1.4632	7.9065	1434.5
15	1501	72	NaN	-5.6279	18.537	0.86473	-183.75	28.006	-9.3638	-17.986	-610.59	1147.1	-8.7365	823.65	1161.4	62.327	49.492	1	0	1.0666	-5.2186	-17.508	-19.536	-5.9974	-4.1192	19.106	27.437	-4.9309	-9.3378	1.5978	7.9008	1434.3
15.01	1502	72	NaN	-5.3327	18.757	0.95254	-183.73	27.98	-9.2578	-17.838	-610.24	1147.6	-8.5769	823.58	1161.3	65.276	49.413	1	0	1.1009	-5.1838	-17.513	-19.541	-5.7027	-4.1037	19.305	27.431	-4.6018	-9.2875	1.7928	7.8901	1433.9
15.02	1503	72	NaN	-5.0039	18.901	1.052	-183.7	27.961	-9.1926	-17.813	-610.02	1147.9	-8.5553	823.52	1161.3	68.128	49.839	1	0	1.1352	-5.149	-17.517	-19.546	-5.3739	-4.0702	19.435	27.427	-4.2387	-9.2192	1.9171	7.8815	1433.6
15.03	1504	72	NaN	-4.6591	18.933	1.1563	-183.65	27.955	-9.1835	-17.925	-609.97	1148.2	-8.7099	823.47	1161.3	68.765	49.889	1	0	1.1695	-5.1142	-17.522	-19.551	-5.0274	-4.0172	19.46	27.428	-3.858	-9.1315	1.9375	7.8775	1433.5
15.04	1505	72	NaN	-4.2235	18.888	1.1221	-183.59	27.963	-9.1706	-17.456	-609.91	1148.2	-8.874	823.37	1161.4	69.483	51.576	1	0	1.2037	-5.0794	-17.527	-19.555	-4.5666	-3.9351	19.416	27.435	-3.3628	-9.0145	1.8886	7.8796	1433.4
15.05	1506	72	NaN	-3.7819	18.724	1.1421	-183.56	27.934	-9.0921	-17.434	-610.16	1148.2	-8.801	823.31	1161.3	68.769	49.851	1	0	1.238	-5.0446	-17.532	-19.56	-4.1269	-3.9089	19.248	27.41	-2.8889	-8.9536	1.7163	7.8501	1433.6
15.06	1507	72	NaN	-3.4785	18.563	1.1769	-183.53	27.932	-9.044	-17.512	-610.45	1148.2	-8.8077	823.25	1161.3	67.365	50.559	1	0	1.2723	-5.0098	-17.537	-19.565	-3.8264	-3.8807	19.086	27.408	-2.554	-8.8905	1.5497	7.843	1433.8
15.07	1508	72	NaN	-3.2404	18.398	1.1873	-183.5	27.942	-9.0186	-17.514	-610.73	1148.2	-8.8903	823.18	1161.3	77.493	50.824	1	0	1.5358	-4.7425	-17.533	-19.561	-3.5849	-3.8407	18.923	27.417	-2.0491	-8.5832	1.3903	7.8558	1434
15.08	1509	72	NaN	-2.9229	18.192	1.1221	-183.46	27.936	-8.9831	-17.244	-610.98	1148	-8.9729	823.1	1161.3	82.842	54.989	1	0	1.8832	-4.39	-17.526	-19.554	-3.2533	-3.7871	18.72	27.408	-1.3701	-8.1772	1.1944	7.8539	1434.2
15.09	1510	72	NaN	-2.712	18.016	1.1913	-183.43	27.923	-8.9294	-17.433	-611.36	1148	-8.9472	823.05	1161.2	82.797	56.841	1	0	2.2306	-4.0376	-17.519	-19.547	-3.051	-3.7664	18.542	27.397	-0.82038	-7.8039	1.0234	7.8497	1434.5
15.1	1511	72	NaN	-2.5282	17.825	1.1601	-183.38	27.927	-8.907	-17.18	-611.74	1147.8	-9.0586	822.97	1161.1	82.003	55.73	1	0	2.578	-3.6851	-17.512	-19.54	-2.8525	-3.7062	18.355	27.397	-0.27453	-7.3913	0.8429	7.8571	1434.8
15.11	1512	72	NaN	-2.408	17.652	1.1121	-183.33	27.941	-8.8999	-16.833	-612.08	1147.7	-9.2179	822.88	1161.1	81.267	55.705	1	0	2.9254	-3.3326	-17.505	-19.533	-2.7121	-3.6382	18.188	27.405	0.2133	-6.9708	0.6835	7.8715	1435
15.12	1513	72	NaN	-2.3829	17.521	1.1247	-183.3	27.955	-8.8906	-16.697	-612.36	1147.5	-9.3423	822.8	1161.1	79.246	55.454	1	0	3.171	-3.0834	-17.502	-19.53	-2.6765	-3.5897	18.063	27.413	0.49451	-6.673	0.56109	7.8831	1435.2
15.13	1514	72	NaN	-2.4792	17.377	1.2538	-183.27	27.949	-8.8472	-16.828	-612.77	1147.3	-9.3833	822.71	1161	76.585	52.139	1	0	3.2543	-2.9989	-17.505	-19.533	-2.7763	-3.5638	17.922	27.404	0.47791	-6.5627	0.41761	7.8705	1435.6
15.14	1515	72	NaN	-2.5941	17.358	1.2444	-183.24	27.967	-8.8199	-16.379	-612.81	1147.1	-9.4522	822.57	1160.9	74.477	51.546	1	0	3.2957	-2.9569	-17.509	-19.537	-2.8706	-3.5116	17.91	27.416	0.42512	-6.4685	0.40141	7.8789	1435.5
15.15	1516	72	NaN	-2.716	17.347	1.3044	-183.21	27.971	-8.7973	-16.23	-612.88	1147	-9.5121	822.46	1160.9	75.677	52.625	1	0	3.3173	-2.935	-17.513	-19.541	-2.9842	-3.4746	17.901	27.417	0.33313	-6.4096	0.38826	7.8762	1435.4
15.16	1517	72	NaN	-2.8433	17.273	1.5182	-183.19	27.951	-8.7673	-16.683	-613.22	1147	-9.5245	822.4	1160.8	75.226	53.498	1	0	3.2908	-2.9618	-17.516	-19.544	-3.1289	-3.4725	17.823	27.402	0.1619	-6.4343	0.30696	7.8572	1435.7
15.17	1518	72	NaN	-2.9872	17.05	1.8839	-183.19	27.945	-8.7014	-17.522	-614.01	1147.1	-9.3995	822.24	1160.7	76.77	51.778	1	0	3.2654	-2.9876	-17.52	-19.548	-3.3112	-3.5163	17.596	27.399	-0.045824	-6.504	0.076145	7.8507	1436.3
15.18	1519	72	NaN	-3.0632	16.864	1.941	-183.15	27.926	-8.7362	-17.478	-614.51	1146.9	-9.6472	822.18	1160.7	76.89	52.511	1	0	3.2822	-2.9706	-17.525	-19.554	-3.3755	-3.4605	17.415	27.375	-0.093355	-6.4311	-0.11049	7.8218	1436.8
15.19	1520	72	NaN	-3.1307	16.629	1.9433	-183.12	27.913	-8.7296	-17.31	-615.16	1146.8	-9.7634	822.08	1160.7	76.864	52.994	1	0	3.2769	-2.9759	-17.53	-19.559	-3.4315	-3.4165	17.186	27.356	-0.15464	-6.3925	-0.34458	7.7972	1437.3
15.2	1521	72	NaN	-3.1784	16.395	1.9271	-183.1	27.91	-8.6942	-17.145	-615.87	1146.6	-9.7671	821.94	1160.8	77.5	53.523	1	0	3.2371	-3.0163	-17.535	-19.564	-3.4724	-3.3934	16.958	27.347	-0.23533	-6.4098	-0.57766	7.7836	1437.9
15.21	1522	72	NaN	-3.1667	16.281	1.8758	-183.09	27.921	-8.7012	-16.96	-616.31	1146.6	-9.8636	821.81	1160.8	78.365	54.021	1	0	3.1526	-3.1021	-17.54	-19.569	-3.4495	-3.3703	16.85	27.353	-0.29689	-6.4724	-0.69061	7.784	1438.2
15.22	1523	72	NaN	-3.114	16.256	1.7854	-183.06	27.903	-8.7	-16.762	-616.66	1146.5	-9.9637	821.72	1160.8	79.577	53.241	1	0	3.0485	-3.2077	-17.546	-19.574	-3.3848	-3.3347	16.825	27.333	-0.33629	-6.5424	-0.72035	7.7592	1438.5
15.23	1524	72	NaN	-3.0248	16.401	1.7395	-183.04	27.892	-8.6702	-16.925	-616.87	1146.7	-10.015	821.56	1160.8	80.748	56.187	1	0	2.912	-3.3462	-17.55	-19.579	-3.3	-3.3141	16.964	27.33	-0.38807	-6.6603	-0.58656	7.751	1438.5
15.24	1525	72	NaN	-2.8895	16.665	1.7166	-183.02	27.881	-8.6135	-17.309	-616.98	1147	-10.002	821.37	1160.9	81.294	56.064	1	0	2.7895	-3.4705	-17.554	-19.583	-3.1806	-3.3086	17.215	27.331	-0.39112	-6.7791	-0.33881	7.7483	1438.4
15.25	1526	72	NaN	-2.696	16.983	1.6706	-183	27.857	-8.5343	-17.68	-617.05	1147.4	-9.9164	821.19	1160.8	81.96	59.644	1	0	2.6837	-3.5778	-17.557	-19.585	-3.0053	-3.3115	17.519	27.322	-0.32154	-6.8893	-0.037884	7.7365	1438.3
15.26	1527	72	NaN	-2.3722	17.248	1.2503	-182.97	27.815	-8.4432	-16.717	-617.07	1147.4	-9.835	821.05	1160.8	80.968	59.857	1	0	2.5853	-3.6777	-17.559	-19.588	-2.6464	-3.2415	17.784	27.279	-0.061089	-6.9192	0.2244	7.6916	1438.2
15.27	1528	72	NaN	-1.9621	17.272	1.0143	-182.91	27.766	-8.3796	-16.362	-618.07	1147.5	-9.8675	820.92	1160.8	74.418	52.441	1	0	2.4986	-3.7656	-17.561	-19.59	-2.2207	-3.1722	17.802	27.235	0.27792	-6.9378	0.24095	7.645	1439.1
15.28	1529	72	NaN	-1.5493	17.292	0.77822	-182.85	27.714	-8.3329	-15.902	-619.17	1147.6	-9.972	820.81	1160.8	67.554	50.94	1	0	2.151	-4.1183	-17.571	-19.599	-1.7852	-3.0826	17.819	27.187	0.36582	-7.2009	0.24807	7.5876	1440
15.29	1530	72	NaN	-1.2065	17.427	0.50595	-182.77	27.664	-8.3047	-15.165	-619.89	1147.6	-10.13	820.71	1160.8	62.308	50.06	1	0	1.7518	-4.5234	-17.582	-19.611	-1.4067	-2.9746	17.95	27.14	0.34506	-7.498	0.36797	7.5295	1440.7
15.3	1531	72	NaN	-1.0872	17.665	0.46601	-182.72	27.637	-8.3292	-15.032	-620.08	1147.9	-10.351	820.66	1160.8	49.222	50.694	1	0	1.7418	-4.5335	-17.588	-19.616	-1.2733	-2.9058	18.179	27.123	0.46844	-7.4393	0.59155	7.507	1440.8
15.31	1532	72	NaN	-1.0975	17.97	0.59016	-182.69	27.613	-8.256	-15.371	-620.12	1148.3	-10.27	820.54	1160.8	42.38	51.455	1	0	1.6877	-4.5884	-17.592	-19.621	-1.3004	-2.891	18.469	27.115	0.38735	-7.4794	0.87662	7.4938	1440.7
15.32	1533	72	NaN	-1.1581	18.306	0.75676	-182.65	27.58	-8.2181	-15.734	-620.12	1148.7	-10.285	820.47	1160.8	52.148	49.655	1	0	1.5809	-4.6968	-17.596	-19.625	-1.3748	-2.8684	18.787	27.098	0.20606	-7.5652	1.1909	7.4737	1440.7
15.33	1534	72	NaN	-1.2516	18.682	0.87991	-182.6	27.533	-8.2186	-15.747	-620.08	1149.2	-10.432	820.41	1160.8	48.92	48.559	1	0	1.4268	-4.8532	-17.6	-19.628	-1.463	-2.8126	19.145	27.07	-0.03623	-7.6658	1.5445	7.4415	1440.5
15.34	1535	72	NaN	-1.3799	19.136	0.83182	-182.53	27.472	-8.1966	-14.812	-619.95	1149.7	-10.592	820.32	1160.8	59.528	49.787	1	0	1.2619	-5.0205	-17.604	-19.632	-1.5478	-2.6994	19.58	27.027	-0.28597	-7.7198	1.9768	7.3953	1440.3
15.35	1536	72	NaN	-1.584	19.299	0.94445	-182.48	27.39	-8.1679	-14.159	-620.37	1150	-10.692	820.22	1160.8	69.361	48.484	1	0	1.113	-5.1715	-17.608	-19.637	-1.7219	-2.6143	19.73	26.959	-0.60889	-7.7858	2.1216	7.3222	1440.6
15.36	1537	72	NaN	-1.7908	19.388	0.98462	-182.43	27.295	-8.1948	-12.913	-620.7	1150.1	-10.921	820.16	1160.8	76.072	50.381	1	0	0.97698	-5.3095	-17.614	-19.642	-1.8701	-2.507	19.813	26.869	-0.89307	-7.8165	2.1997	7.2271	1440.9
15.37	1538	72	NaN	-2.0108	19.44	1.1318	-182.39	27.209	-8.2355	-12.069	-620.98	1150.2	-11.144	820.12	1160.8	74.304	51.805	1	0	0.90041	-5.3872	-17.622	-19.65	-2.0476	-2.4295	19.86	26.789	-1.1472	-7.8167	2.2383	7.1387	1441.1
15.38	1539	72	NaN	-2.2619	19.483	1.5928	-182.38	27.156	-8.236	-12.735	-621.33	1150.6	-11.193	820.05	1160.8	60.937	51.93	1	0	0.79617	-5.493	-17.629	-19.657	-2.3231	-2.4406	19.889	26.749	-1.527	-7.9336	2.2604	7.0914	1441.4
15.39	1540	72	NaN	-2.5739	19.591	2.0577	-182.38	27.02	-8.1498	-12.676	-621.43	1150.9	-11.017	820.02	1160.7	57.822	51.475	1	0	0.66038	-5.6308	-17.635	-19.663	-2.6398	-2.4489	19.982	26.63	-1.9795	-8.0797	2.3471	6.9665	1441.5
15.4	1541	72	NaN	-2.7647	19.656	2.3295	-182.38	26.938	-8.1016	-12.47	-621.44	1151.1	-10.955	819.96	1160.7	48.915	48.84	1	0	0.52379	-5.7693	-17.644	-19.672	-2.8249	-2.436	20.038	26.556	-2.3011	-8.2053	2.3943	6.8832	1441.4
15.41	1542	72	NaN	-2.9437	19.669	2.5536	-182.36	26.853	-8.0157	-12.193	-621.46	1151.2	-10.814	819.9	1160.7	55.138	50.956	1	0	0.39756	-5.8974	-17.653	-19.681	-2.9986	-2.4176	20.046	26.477	-2.601	-8.315	2.3934	6.7954	1441.4
15.42	1543	72	NaN	-3.1484	19.631	2.7789	-182.34	26.75	-7.8762	-11.86	-621.57	1151.2	-10.555	819.84	1160.6	53.868	50.726	1	0	0.32264	-5.9734	-17.653	-19.682	-3.2003	-2.3963	20.003	26.378	-2.8777	-8.3698	2.35	6.6961	1441.4
15.43	1544	72	NaN	-3.2048	19.565	2.7665	-182.3	26.734	-7.8589	-11.266	-621.67	1151.1	-10.652	819.73	1160.6	62.052	49.835	1	0	0.25405	-6.043	-17.655	-19.684	-3.2292	-2.3291	19.943	26.356	-2.9752	-8.3722	2.2875	6.6721	1441.4
15.44	1545	72	NaN	-3.2626	19.397	2.6697	-182.23	26.676	-7.7901	-10.086	-621.85	1150.7	-10.73	819.64	1160.6	70.514	50.291	1	0	0.23071	-6.0667	-17.669	-19.698	-3.237	-2.2056	19.79	26.284	-3.0063	-8.2723	2.1206	6.5858	1441.5
15.45	1546	72	NaN	-3.3188	19.259	2.7058	-182.17	26.627	-7.7493	-9.6305	-622.05	1150.5	-10.834	819.58	1160.6	72.239	50.899	1	0	0.24697	-6.0502	-17.68	-19.708	-3.271	-2.1213	19.661	26.225	-3.024	-8.1715	1.9817	6.5172	1441.7
15.46	1547	72	NaN	-3.3549	19.177	2.8447	-182.13	26.599	-7.7362	-9.7922	-622.19	1150.4	-10.939	819.55	1160.6	68.121	51.161	1	0	0.30632	-5.99	-17.685	-19.714	-3.3094	-2.0799	19.582	26.193	-3.003	-8.0699	1.8972	6.4794	1441.8
15.47	1548	72	NaN	-3.3236	19.118	2.8413	-182.08	26.589	-7.689	-9.2929	-622.07	1150.2	-10.944	819.49	1160.7	66.163	50.179	1	0	0.32816	-5.9678	-17.689	-19.717	-3.258	-2.0184	19.535	26.172	-2.9298	-7.9863	1.8459	6.4552	1441.6
15.48	1549	72	NaN	-3.3074	19.062	2.9113	-182.05	26.549	-7.6669	-9.1558	-622.02	1150	-11.011	819.5	1160.6	72.969	50.155	1	0	0.34838	-5.9473	-17.692	-19.72	-3.2337	-1.9719	19.483	26.128	-2.8853	-7.9192	1.7912	6.4072	1441.6
15.49	1550	72	NaN	-3.2941	18.957	3.1021	-181.99	26.504	-7.628	-9.4147	-622.08	1149.9	-11.07	819.49	1160.6	79.979	51.083	1	0	0.39837	-5.8966	-17.696	-19.724	-3.2283	-1.9258	19.382	26.079	-2.8299	-7.8224	1.6855	6.3549	1441.6
15.5	1551	72	NaN	-3.2592	18.803	3.3042	-181.92	26.468	-7.5815	-9.6674	-622.17	1149.8	-11.137	819.46	1160.6	83.496	56.626	1	0	0.39677	-5.8982	-17.7	-19.729	-3.2008	-1.8657	19.233	26.038	-2.804	-7.7639	1.5331	6.3095	1441.7
15.51	1552	72	NaN	-3.174	18.61	3.3676	-181.85	26.457	-7.5462	-9.385	-622.15	1149.5	-11.24	819.4	1160.7	85.347	58.249	1	0	0.3515	-5.9441	-17.705	-19.733	-3.1003	-1.7753	19.052	26.014	-2.7488	-7.7194	1.3479	6.2811	1441.6
15.52	1553	72	NaN	-3.1488	18.395	3.4983	-181.79	26.392	-7.5075	-9.4089	-622.22	1149.4	-11.27	819.47	1160.6	86.006	56.765	1	0	0.32492	-5.9711	-17.709	-19.737	-3.0748	-1.7209	18.841	25.945	-2.7499	-7.692	1.1324	6.2081	1441.7
15.53	1554	72	NaN	-3.1015	18.206	3.6657	-181.9	26.417	-7.0125	-9.6755	-622.36	1149.3	-9.7578	819.3	1160.5	85.254	54.672	1	0	0.31826	-5.9779	-17.713	-19.742	-3.0982	-1.8965	18.652	25.971	-2.78	-7.8744	0.93868	6.2291	1441.7
15.54	1555	72	NaN	-3.068	18.058	3.7948	-181.91	26.423	-6.8243	-9.868	-622.41	1149.2	-9.2322	819.2	1160.5	83.237	53.141	1	0	0.35346	-5.9422	-17.717	-19.745	-3.0933	-1.9376	18.506	25.975	-2.7398	-7.8797	0.78962	6.2294	1441.7
15.55	1556	72	NaN	-3.0724	17.956	3.8431	-181.7	26.349	-7.3363	-9.7903	-622.27	1149.1	-11.006	819.36	1160.5	72.048	54.394	1	0	0.38777	-5.9073	-17.72	-19.749	-3.0241	-1.6518	18.41	25.895	-2.6363	-7.5591	0.68988	6.1463	1441.7
15.56	1557	72	NaN	-3.1065	17.831	3.89	-181.63	26.359	-7.3729	-9.6726	-621.99	1149	-11.246	819.31	1160.6	72.296	52.912	1	0	0.38444	-5.9107	-17.724	-19.752	-3.044	-1.5681	18.291	25.899	-2.6596	-7.4788	0.5677	6.147	1441.3
15.57	1558	72	NaN	-3.1266	17.779	3.6751	-181.59	26.357	-7.3529	-8.7498	-621.47	1148.7	-11.272	819.3	1160.6	75.192	53.659	1	0	0.33719	-5.9587	-17.727	-19.756	-3.0263	-1.4877	18.251	25.885	-2.6891	-7.4464	0.52398	6.1287	1440.8
15.58	1559	72	NaN	-3.1493	17.704	3.5215	-181.56	26.358	-7.3125	-8.0384	-621.08	1148.4	-11.211	819.27	1160.5	75.127	53.054	1	0	0.2538	-6.0433	-17.731	-19.76	-3.0231	-1.4324	18.185	25.877	-2.7693	-7.4757	0.45416	6.1173	1440.4
15.59	1560	72	NaN	-3.1894	17.559	3.5494	-181.53	26.373	-7.2837	-7.9038	-620.97	1148.3	-11.18	819.22	1160.6	75.014	52.588	1	0	0.32066	-5.9754	-17.736	-19.764	-3.0591	-1.3958	18.045	25.887	-2.7384	-7.3713	0.30871	6.1229	1440.2
15.6	1561	72	NaN	-3.2754	17.296	3.7847	-181.45	26.411	-7.3287	-8.3861	-621.14	1148.3	-11.416	819.19	1160.7	74.169	51.058	1	0	0.40313	-5.8918	-17.74	-19.769	-3.1548	-1.3329	17.787	25.92	-2.7517	-7.2247	0.046982	6.1512	1440.4
15.61	1562	72	NaN	-3.3571	17.112	3.82	-181.43	26.404	-7.2654	-8.0967	-620.91	1148.2	-11.299	819.2	1160.7	72.857	52.235	1	0	0.61165	-5.6802	-17.755	-19.783	-3.2297	-1.2977	17.61	25.906	-2.6181	-6.9779	-0.14503	6.1226	1440.2
15.62	1563	72	NaN	-3.4271	16.968	3.8397	-181.37	26.421	-7.2438	-7.6345	-620.48	1148	-11.338	819.21	1160.7	73.286	51.501	1	0	0.84306	-5.4454	-17.771	-19.799	-3.2797	-1.225	17.473	25.917	-2.4366	-6.6704	-0.29818	6.1175	1439.8
15.63	1564	72	NaN	-3.4776	16.854	3.8677	-181.31	26.464	-7.2497	-7.141	-619.97	1148	-11.477	819.2	1160.8	72.998	51.95	1	0	1.0745	-5.2106	-17.787	-19.815	-3.305	-1.1359	17.365	25.953	-2.2305	-6.3465	-0.42159	6.1376	1439.2
15.64	1565	72	NaN	-3.4992	16.762	3.8993	-181.27	26.514	-7.2265	-6.7029	-619.53	1147.9	-11.509	819.16	1160.9	72.2	50.712	1	0	1.2347	-5.048	-17.794	-19.822	-3.3078	-1.0789	17.278	25.998	-2.0731	-6.1269	-0.51554	6.1752	1438.8
15.65	1566	72	NaN	-3.5627	16.552	3.9927	-181.23	26.556	-7.082	-6.0755	-618.92	1147.8	-11.249	819.15	1160.8	73.343	49.875	1	0	1.338	-4.9432	-17.794	-19.822	-3.3566	-1.0222	17.069	26.039	-2.0186	-5.9654	-0.72512	6.2163	1438.1
15.66	1567	72	NaN	-3.615	16.384	3.8631	-181.17	26.607	-7.0458	-4.7963	-618.22	1147.6	-11.297	819.16	1160.8	75.07	52.917	1	0	1.326	-4.9554	-17.797	-19.825	-3.3559	-0.90707	16.912	26.079	-2.0299	-5.8624	-0.88518	6.2537	1437.5
15.67	1568	72	NaN	-3.6874	16.138	3.8156	-181.1	26.662	-7.0076	-3.6487	-617.68	1147.4	-11.343	819.18	1160.8	76.22	51.564	1	0	1.3082	-4.9734	-17.799	-19.827	-3.3805	-0.79284	16.672	26.128	-2.0723	-5.7663	-1.1271	6.3009	1436.9
15.68	1569	72	NaN	-3.8024	15.737	4.0569	-181.04	26.723	-6.8771	-3.1225	-617.44	1147.5	-11.135	819.21	1160.7	77.402	51.57	1	0	1.3056	-4.9761	-17.798	-19.827	-3.4828	-0.72131	16.262	26.198	-2.1773	-5.6974	-1.5364	6.3719	1436.7
15.69	1570	72	NaN	-3.9162	15.468	3.9879	-180.97	26.853	-6.7318	-1.2222	-616.53	1147.7	-10.875	819.19	1160.7	78.222	53.042	1	0	1.3041	-4.9776	-17.797	-19.826	-3.5309	-0.5883	15.987	26.335	-2.2268	-5.5659	-1.8105	6.5092	1435.8
15.7	1571	72	NaN	-3.9871	15.35	3.9961	-180.94	26.931	-6.6529	-0.35714	-616.08	1147.8	-10.716	819.15	1160.6	78.441	53.512	1	0	1.3074	-4.9742	-17.796	-19.825	-3.5735	-0.52937	15.863	26.418	-2.2661	-5.5036	-1.9334	6.593	1435.3
15.71	1572	72	NaN	-4.1058	15.181	4.1252	-180.91	27.153	-6.5545	1.1285	-615.29	1148.2	-10.48	818.97	1160.8	78.666	52.689	1	0	1.3164	-4.9652	-17.794	-19.822	-3.6421	-0.44147	15.681	26.653	-2.3257	-5.4066	-2.1126	6.8311	1434.4
15.72	1573	72	NaN	-4.2647	14.925	4.3471	-180.86	27.529	-6.4328	3.5357	-614.09	1149	-10.16	818.63	1161	79.001	52.424	1	0	1.3297	-4.9516	-17.79	-19.819	-3.7171	-0.30762	15.405	27.049	-2.3873	-5.2592	-2.3854	7.2302	1432.8
15.73	1574	72	NaN	-4.2802	14.772	4.4754	-180.85	27.751	-6.4177	5.2782	-613.45	1149.5	-10.031	818.4	1161.1	78.959	52.676	1	0	1.3369	-4.9443	-17.787	-19.816	-3.6677	-0.23447	15.239	27.284	-2.3307	-5.1788	-2.5481	7.4686	1432
15.74	1575	72	NaN	-4.2722	14.622	4.6076	-180.85	27.938	-6.4549	7.2258	-612.91	1149.9	-10.027	818.22	1161.3	78.863	53.24	1	0	1.311	-4.9706	-17.784	-19.812	-3.5815	-0.15965	15.077	27.483	-2.2705	-5.1302	-2.7063	7.6707	1431.3
15.75	1576	72	NaN	-4.1955	14.406	4.7998	-180.86	28.123	-6.5103	10.077	-612.31	1150.4	-10.04	818.05	1161.5	78.46	53.8	1	0	1.1975	-5.0858	-17.78	-19.809	-3.3897	-0.051364	14.851	27.679	-2.1922	-5.1372	-2.9295	7.8702	1430.5
15.76	1577	72	NaN	-4.0802	14.177	5.1319	-180.86	28.279	-6.5469	13.367	-611.7	1151	-9.9805	817.89	1161.7	78.075	54.52	1	0	1.1471	-5.1369	-17.777	-19.806	-3.1445	0.071121	14.606	27.851	-1.9974	-5.0657	-3.1712	8.0452	1429.8
15.77	1578	72	NaN	-3.9996	14.059	5.7315	-180.87	28.346	-6.5076	15.965	-611.24	1151.8	-9.7136	817.78	1161.8	76.687	52.52	1	0	1.1339	-5.1503	-17.774	-19.803	-2.9701	0.15971	14.458	27.947	-1.8362	-4.9906	-3.3166	8.1442	1429.3
15.78	1579	72	NaN	-3.8466	14.07	6.4028	-180.83	28.41	-6.4936	18.712	-610.76	1152.7	-9.5701	817.6	1162	76.598	51.712	1	0	1.0903	-5.1946	-17.771	-19.799	-2.7122	0.30155	14.442	28.037	-1.622	-4.893	-3.3285	8.2378	1428.7
15.79	1580	72	NaN	-3.7299	14.116	6.9302	-180.8	28.442	-6.4833	20.893	-610.42	1153.4	-9.4401	817.45	1162.2	78.079	51.783	1	0	1.0234	-5.2624	-17.767	-19.795	-2.5129	0.41706	14.467	28.091	-1.4895	-4.8453	-3.3003	8.2958	1428.2
15.8	1581	72	NaN	-3.6143	14.181	7.454	-180.78	28.464	-6.4756	23.162	-610.2	1154	-9.2726	817.29	1162.2	79.893	59.263	1	0	0.93847	-5.3486	-17.763	-19.791	-2.3127	0.52573	14.509	28.137	-1.3742	-4.8229	-3.2544	8.3454	1427.9
15.81	1582	72	NaN	-3.4638	14.251	8.1009	-180.76	28.502	-6.4702	26.111	-610.07	1154.8	-9.0295	817.06	1162.2	82.672	64.183	1	1	0.8373	-5.4512	-17.759	-19.788	-2.0533	0.6475	14.55	28.204	-1.216	-4.8037	-3.2097	8.4161	1427.6
15.82	1583	72	NaN	-3.3444	14.273	8.4872	-180.76	28.56	-6.4628	28.261	-610.2	1155.2	-8.8092	816.78	1162.2	84.878	66.345	1	1	0.69765	-5.5929	-17.755	-19.784	-1.8563	0.72333	14.553	28.279	-1.1587	-4.8696	-3.2022	8.4954	1427.5
15.83	1584	72	NaN	-3.2151	14.291	8.8491	-180.76	28.653	-6.5428	30.498	-610.48	1155.5	-8.8264	816.48	1162.1	84.977	68.656	1	1	0.59983	-5.6922	-17.752	-19.78	-1.6365	0.81773	14.558	28.385	-1.0367	-4.8745	-3.1937	8.6048	1427.5
15.84	1585	72	NaN	-3.0397	14.391	9.2672	-180.77	28.783	-6.634	33.283	-610.77	1155.8	-8.7925	816.03	1162	83.311	72.14	1	1	0.52661	-5.7665	-17.749	-19.777	-1.3506	0.91579	14.642	28.533	-0.82398	-4.8507	-3.107	8.7552	1427.4
15.85	1586	72	NaN	-2.8189	14.622	9.7966	-180.82	28.939	-6.6965	36.608	-610.98	1156.3	-8.5719	815.41	1161.9	79.757	76.778	1	1	0.41572	-5.879	-17.745	-19.773	-1.0047	0.9969	14.848	28.713	-0.58901	-4.8821	-2.8967	8.9396	1427.1
15.86	1587	72	NaN	-2.6464	15.011	10.511	-180.91	29.049	-6.7236	39.274	-611.13	1156.8	-8.2194	814.8	1161.6	75.405	76.225	1	1	0.30418	-5.9922	-17.74	-19.769	-0.73875	0.99518	15.205	28.856	-0.43457	-4.997	-2.5358	9.0867	1426.7
15.87	1588	72	NaN	-2.4095	15.414	11.401	-181	29.094	-6.7626	41.382	-611.34	1157.4	-7.965	814.27	1161.4	74.116	74.739	1	1	0.29833	-5.9981	-17.738	-19.766	-0.427	0.98455	15.574	28.933	-0.12867	-5.0135	-2.1632	9.1671	1426.5
15.88	1589	72	NaN	-2.1788	15.7	12.081	-181.06	29.102	-6.826	43.276	-611.6	1157.8	-7.8576	813.87	1161.3	71.421	73.251	1	1	0.27302	-6.0238	-17.735	-19.764	-0.1244	0.99128	15.842	28.959	0.14862	-5.0325	-1.893	9.1957	1426.4
15.89	1590	72	NaN	-1.9591	15.866	12.532	-181.11	29.084	-6.9097	45.119	-611.93	1157.9	-7.8708	813.56	1161.3	69.747	70.693	1	1	0.17248	-6.1258	-17.733	-19.762	0.16978	1.018	16.003	28.946	0.34225	-5.1078	-1.7299	9.1841	1426.5
15.9	1591	72	NaN	-1.7233	15.974	12.924	-181.15	29.05	-6.9976	47.103	-612.35	1158	-7.9162	813.26	1161.4	68.237	68.262	1	1	0.091554	-6.2079	-17.73	-19.758	0.4868	1.0562	16.111	28.913	0.57835	-5.1517	-1.6186	9.1541	1426.7
15.91	1592	72	NaN	-1.3765	16.019	13.574	-181.28	28.947	-7.0049	49.698	-613.31	1158	-7.5669	812.83	1161.4	66.082	68.935	1	1	0.021624	-6.2788	-17.726	-19.754	0.92295	1.022	16.156	28.809	0.94458	-5.2569	-1.5695	9.0543	1427.3
15.92	1593	72	NaN	-0.96945	16.059	14.176	-181.41	28.838	-7.0255	52.528	-614.26	1157.8	-7.1949	812.38	1161.5	66.69	68.538	1	1	-0.088223	-6.3903	-17.723	-19.751	1.4277	0.99176	16.205	28.692	1.3395	-5.3985	-1.5178	8.9411	1427.9
15.93	1594	72	NaN	-0.46651	16.245	14.824	-181.55	28.744	-7.0966	55.647	-614.96	1157.7	-6.8358	811.81	1161.6	66.637	68.771	1	1	-0.18836	-6.4919	-17.72	-19.748	2.0411	0.95605	16.4	28.589	1.8527	-5.5359	-1.3197	8.8401	1428.1
15.94	1595	72	NaN	0.16192	16.721	15.639	-181.74	28.678	-7.245	59.076	-615.19	1157.8	-6.4937	811.04	1161.7	66.614	70.177	1	1	-0.27029	-6.575	-17.718	-19.746	2.7942	0.89716	16.879	28.52	2.5239	-5.6779	-0.83929	8.7741	1427.7
15.95	1596	72	NaN	0.44797	16.884	16.15	-181.86	28.647	-7.2643	60.404	-615.71	1157.9	-6.0637	810.58	1161.7	65.605	69.826	1	1	-0.36477	-6.6709	-17.715	-19.744	3.1161	0.8065	17.034	28.497	2.7513	-5.8644	-0.68128	8.7528	1427.8
15.96	1597	72	NaN	0.75629	17.041	16.47	-181.97	28.637	-7.3877	62.31	-616.08	1157.9	-5.9389	810.11	1161.7	64.785	66.82	1	1	-0.49166	-6.7996	-17.712	-19.74	3.496	0.77188	17.191	28.487	3.0044	-6.0278	-0.52079	8.7472	1427.8
15.97	1598	72	NaN	1.0851	17.155	16.901	-182.09	28.621	-7.5219	64.329	-616.96	1158	-5.7325	809.54	1161.6	61.639	61.889	1	1	-0.58226	-6.8916	-17.709	-19.737	3.8969	0.72014	17.298	28.479	3.3146	-6.1714	-0.41118	8.7415	1428.2
15.98	1599	72	NaN	1.4544	17.209	17.517	-182.24	28.586	-7.6378	66.416	-618.54	1158.2	-5.3303	808.83	1161.4	58.25	61.724	1	1	-0.65227	-6.9626	-17.707	-19.735	4.332	0.6365	17.335	28.46	3.6797	-6.3261	-0.37165	8.7245	1429.2
15.99	1600	72	NaN	2.0039	17.233	17.644	-182.32	28.546	-7.9192	70.127	-619.51	1157.7	-5.5163	808.16	1161.2	61.019	59.396	1	1	-0.75903	-7.0709	-17.704	-19.732	5.0368	0.71376	17.373	28.407	4.2778	-6.3572	-0.33104	8.6748	1429.7
16	1601	72	NaN	2.2809	17.269	17.917	-182.39	28.48	-8.0076	72.201	-620.52	1157.6	-5.3155	807.68	1161	62.133	60.304	1	1	-0.79714	-7.1096	-17.701	-19.729	5.3876	0.71297	17.403	28.345	4.5905	-6.3966	-0.29741	8.616	1430.3
16.01	1602	72	NaN	2.6339	17.335	18.376	-182.49	28.395	-8.0574	74.197	-621.7	1157.7	-4.955	807.08	1160.7	71.94	60.084	1	1	-0.71035	-7.0215	-17.699	-19.727	5.8047	0.68402	17.458	28.272	5.0943	-6.3375	-0.24059	8.545	1431
16.02	1603	72	NaN	3.0756	17.425	18.928	-182.59	28.302	-8.1012	76.335	-622.96	1157.8	-4.5425	806.37	1160.5	74.991	59.524	1	1	-0.76526	-7.0772	-17.696	-19.725	6.3142	0.64869	17.534	28.193	5.5489	-6.4286	-0.16224	8.4677	1431.6
16.03	1604	72	NaN	3.3599	17.5	19.287	-182.66	28.228	-8.1041	77.971	-623.85	1157.9	-4.1917	805.83	1160.4	77.537	61.28	1	1	-0.87696	-7.1906	-17.694	-19.723	6.6491	0.62682	17.603	28.126	5.7721	-6.5638	-0.091768	8.403	1432
16.04	1605	72	NaN	3.7823	17.499	19.729	-182.72	28.05	-8.1287	80.471	-625.48	1157.9	-3.9024	805.16	1160.3	81.251	65.82	1	1	-0.98309	-7.2983	-17.691	-19.72	7.1574	0.65604	17.595	27.954	6.1743	-6.6422	-0.096031	8.234	1433.1
16.05	1606	72	NaN	4.2529	17.437	20.064	-182.75	27.855	-8.2334	83.358	-627.32	1157.7	-3.9198	804.53	1160.1	81.322	64.324	1	1	-1.0851	-7.4018	-17.687	-19.716	7.7411	0.74098	17.534	27.759	6.6559	-6.6608	-0.15381	8.0427	1434.5
16.06	1607	72	NaN	4.676	17.348	20.296	-182.76	27.663	-8.3482	86.073	-629.09	1157.5	-4.0422	804	1160	82.048	64.238	1	1	-1.0357	-7.3517	-17.684	-19.713	8.2741	0.84076	17.448	27.563	7.2384	-6.5109	-0.23619	7.8506	1435.9
16.07	1608	72	NaN	4.9386	17.277	20.468	-182.77	27.484	-8.3697	87.943	-630.51	1157.4	-3.9566	803.63	1159.9	83.389	68.605	1	1	-1.0273	-7.3431	-17.682	-19.71	8.6051	0.89923	17.377	27.385	7.5778	-6.4439	-0.30494	7.6749	1437.1
16.08	1609	72	NaN	5.3325	17.289	20.859	-182.82	27.19	-8.2824	90.218	-632.47	1157.7	-3.4715	803.04	1159.7	82.722	66.931	1	1	-1.0971	-7.4139	-17.681	-19.709	9.0667	0.91611	17.368	27.11	7.9697	-6.4978	-0.31226	7.4014	1438.6
16.09	1610	72	NaN	5.7032	17.395	21.175	-182.84	26.966	-8.3484	92.463	-634.35	1158	-3.4841	802.4	1159.7	81.043	68.413	1	1	-1.0779	-7.3945	-17.678	-19.706	9.5238	0.98273	17.462	26.899	8.4459	-6.4117	-0.21507	7.1931	1439.9
16.1	1611	72	NaN	6.0238	17.534	21.384	-182.86	26.785	-8.4185	94.462	-635.93	1158.2	-3.5468	801.84	1159.7	76.035	70.875	1	1	-1.0078	-7.3234	-17.673	-19.702	9.9234	1.0433	17.594	26.724	8.9156	-6.28	-0.079049	7.0222	1441.1
16.11	1612	72	NaN	6.2842	17.666	21.497	-182.91	26.617	-8.3369	96.086	-637.2	1158.4	-3.1605	801.4	1159.7	68.324	68.266	1	1	-0.99461	-7.31	-17.672	-19.7	10.231	1.0326	17.72	26.563	9.2361	-6.2773	0.048508	6.8635	1442
16.12	1613	72	NaN	6.5524	17.852	21.776	-183.17	26.439	-7.7048	97.549	-639.21	1158.8	-0.85828	800.69	1159.6	59.691	68.444	1	1	-0.98141	-7.2966	-17.67	-19.698	10.462	0.73659	17.881	26.41	9.4806	-6.56	0.21165	6.7118	1443.3
16.13	1614	72	NaN	6.8665	18.038	21.605	-183.21	26.3	-7.6496	99.71	-640.23	1158.7	-0.52863	800.28	1159.6	53.335	65.2	1	1	-0.92794	-7.2423	-17.669	-19.698	10.847	0.76826	18.074	26.265	9.9191	-6.474	0.40447	6.567	1444
16.14	1615	72	NaN	7.1566	18.213	21.429	-183.19	26.172	-7.737	101.57	-641.11	1158.6	-0.68267	799.95	1159.6	53.83	62.701	1	1	-0.88892	-7.2027	-17.668	-19.697	11.215	0.8666	18.254	26.131	10.327	-6.3361	0.58539	6.4343	1444.7
16.15	1616	72	NaN	7.4515	18.373	21.336	-183.17	26.026	-7.8052	103.24	-642.36	1158.7	-0.74206	799.56	1159.6	54.692	58.217	1	1	-0.8756	-7.1892	-17.667	-19.695	11.576	0.95225	18.408	25.99	10.701	-6.2369	0.74146	6.2948	1445.7
16.16	1617	72	NaN	7.9322	18.514	21.083	-183.16	25.804	-7.8325	106.27	-644.67	1158.7	-0.55559	798.89	1159.5	52.73	66.159	1	1	-0.7931	-7.1055	-17.666	-19.695	12.165	1.0726	18.545	25.772	11.371	-6.0329	0.87875	6.0777	1447.5
16.17	1618	72	NaN	8.192	18.516	21.047	-183.17	25.702	-7.8652	107.73	-646.09	1158.7	-0.49399	798.52	1159.4	55.696	75.69	1	1	-0.69527	-7.0062	-17.666	-19.694	12.476	1.1155	18.543	25.676	11.781	-5.8907	0.87702	5.9812	1448.7
16.18	1619	72	NaN	8.4536	18.489	20.95	-183.17	25.574	-7.9279	109.59	-647.8	1158.6	-0.51527	798.13	1159.2	57.341	79.098	1	1	-0.755	-7.0668	-17.667	-19.695	12.808	1.183	18.514	25.548	12.053	-5.8838	0.84702	5.8532	1450.1
16.19	1620	72	NaN	8.6915	18.468	20.843	-183.16	25.415	-8.0064	111.57	-649.61	1158.5	-0.60304	797.78	1159	59.784	80.35	1	1	-0.7447	-7.0564	-17.668	-19.697	13.123	1.2711	18.49	25.393	12.378	-5.7853	0.82121	5.6963	1451.7
16.2	1621	72	NaN	8.8106	18.486	20.872	-183.13	25.26	-8.0716	112.68	-650.94	1158.6	-0.73898	797.61	1158.8	59.497	78.044	1	1	-0.63779	-6.9479	-17.671	-19.699	13.287	1.3481	18.495	25.251	12.65	-5.5998	0.82398	5.5518	1453
16.21	1622	72	NaN	9.0306	18.585	20.808	-183.13	25.123	-8.1173	114.95	-652.66	1158.5	-0.72437	797.18	1158.5	56.683	75.451	1	1	-0.52082	-6.8292	-17.674	-19.702	13.592	1.4289	18.582	25.125	13.071	-5.4003	0.90855	5.423	1454.4
16.22	1623	72	NaN	9.2061	18.713	20.812	-183.15	25.023	-8.132	117.11	-654.34	1158.5	-0.62905	796.73	1158.2	55.129	70.085	1	1	-0.38671	-6.6932	-17.677	-19.706	13.845	1.4903	18.698	25.038	13.458	-5.2029	1.0212	5.3321	1455.8
16.23	1624	72	NaN	9.3313	18.837	20.869	-183.16	24.927	-8.1499	119.18	-656.05	1158.6	-0.56849	796.3	1157.9	56.105	60.873	1	1	-0.27044	-6.5752	-17.683	-19.711	14.045	1.5507	18.809	24.955	13.774	-5.0245	1.1268	5.2435	1457.3
16.24	1625	72	NaN	9.4083	18.928	20.956	-183.16	24.808	-8.1972	121.19	-657.86	1158.5	-0.63237	795.94	1157.5	55.962	60.088	1	1	-0.16779	-6.471	-17.689	-19.717	14.198	1.6271	18.888	24.847	14.03	-4.8439	1.1994	5.1301	1458.9
16.25	1626	72	NaN	9.4654	18.988	21.01	-183.15	24.694	-8.2302	123.31	-659.67	1158.4	-0.73437	795.56	1157.3	55.095	59.59	1	1	-0.13802	-6.4408	-17.696	-19.724	14.337	1.7248	18.943	24.738	14.199	-4.716	1.2476	5.0142	1460.5
16.26	1627	72	NaN	9.4966	19.013	20.992	-183.15	24.629	-8.2263	125.08	-661.02	1158.1	-0.70568	795.23	1157.1	56.984	60.641	1	1	-0.013129	-6.3141	-17.704	-19.733	14.433	1.7906	18.972	24.669	14.42	-4.5235	1.2677	4.9367	1461.7
16.27	1628	72	NaN	9.5213	19.048	21.027	-183.12	24.602	-8.2475	126.91	-662.45	1157.9	-0.78164	794.78	1157	56.671	61.816	1	1	0.23598	-6.0614	-17.716	-19.744	14.529	1.8843	19.014	24.636	14.765	-4.1771	1.2983	4.8916	1462.8
16.28	1629	72	NaN	9.5456	19.108	21.145	-183.08	24.599	-8.2807	128.79	-664.03	1157.7	-0.92755	794.19	1157	56.332	61.111	1	1	0.4851	-5.8086	-17.727	-19.755	14.629	2.0046	19.08	24.627	15.114	-3.804	1.3526	4.8712	1464
16.29	1630	72	NaN	9.5592	19.173	21.242	-183.08	24.58	-8.1611	130.1	-665.06	1157.6	-0.57677	793.73	1156.9	57.093	62.573	1	1	0.73421	-5.5558	-17.738	-19.767	14.678	2.0386	19.143	24.61	15.412	-3.5173	1.405	4.8432	1464.6
16.3	1631	72	NaN	9.541	19.219	21.352	-183	24.565	-8.1628	131.79	-666.57	1157.4	-0.68415	793.11	1156.9	56.346	62.817	1	1	0.82402	-5.4647	-17.746	-19.774	14.727	2.1858	19.197	24.588	15.551	-3.2789	1.4507	4.8134	1465.7
16.31	1632	72	NaN	9.5488	19.222	21.464	-182.9	24.54	-8.2097	133.56	-668.15	1157.2	-0.9494	792.49	1156.9	56.256	61.582	1	1	0.82215	-5.4666	-17.753	-19.781	14.81	2.357	19.208	24.553	15.633	-3.1096	1.4556	4.7723	1466.8
16.32	1633	72	NaN	9.5566	19.172	21.545	-182.81	24.498	-8.2897	135.36	-669.71	1157	-1.331	791.87	1156.9	56.267	59.132	1	1	0.49586	-5.7977	-17.761	-19.789	14.899	2.533	19.171	24.499	15.395	-3.2647	1.4098	4.7102	1468
16.33	1634	72	NaN	9.4923	19.064	21.536	-182.72	24.435	-8.4077	137.19	-671.29	1156.5	-1.8593	791.26	1157	55.504	56.783	1	1	0.39652	-5.8985	-17.769	-19.798	14.923	2.7101	19.083	24.416	15.32	-3.1883	1.3138	4.6185	1469.1
16.34	1635	72	NaN	9.4755	18.852	21.623	-182.71	24.315	-8.2753	139.36	-673.2	1156.2	-1.7374	790.35	1156.8	55.571	53.814	1	1	0.5719	-5.7205	-17.777	-19.806	14.982	2.7995	18.874	24.292	15.554	-2.921	1.097	4.4866	1470.3
16.35	1636	72	NaN	9.4454	18.703	21.792	-182.68	24.219	-8.2322	140.49	-674.44	1156.2	-1.8635	789.74	1156.6	54.328	66.26	1	1	0.74728	-5.5426	-17.786	-19.814	14.998	2.8768	18.72	24.202	15.746	-2.6658	0.93454	4.3882	1471.1
16.36	1637	72	NaN	9.4004	18.519	21.934	-182.62	24.127	-8.2142	141.4	-675.47	1156.2	-2.1488	789.22	1156.6	56.272	72.254	1	1	0.92266	-5.3646	-17.794	-19.822	14.998	2.9751	18.531	24.114	15.92	-2.3896	0.73757	4.2921	1471.7
16.37	1638	72	NaN	9.3408	18.2	21.943	-182.55	24.018	-8.1403	142.94	-676.79	1156	-2.4443	788.59	1156.5	55.42	72.052	1	1	1.098	-5.1867	-17.802	-19.831	15.007	3.1179	18.22	23.997	16.105	-2.0688	0.41789	4.1667	1472.6
16.38	1639	72	NaN	9.2342	17.947	21.949	-182.49	23.95	-8.0613	143.79	-677.7	1155.8	-2.6204	788.22	1156.5	54.913	68.483	1	1	1.2734	-5.0087	-17.81	-19.839	14.938	3.2104	17.971	23.925	16.211	-1.7983	0.16088	4.0865	1473.2
16.39	1640	72	NaN	9.0995	17.576	21.932	-182.4	23.792	-7.9205	144.95	-678.89	1155.7	-2.8929	787.83	1156.4	55.623	62.886	1	1	1.4488	-4.8308	-17.819	-19.847	14.856	3.3559	17.603	23.765	16.304	-1.4749	-0.21594	3.9179	1474.2
16.4	1641	72	NaN	8.9538	17.161	21.883	-182.28	23.595	-7.7562	146.25	-680.18	1155.5	-3.241	787.44	1156.2	54.351	60.629	1	1	1.7604	-4.5147	-17.819	-19.848	14.77	3.5316	17.188	23.569	16.53	-0.98303	-0.63144	3.7209	1475.2
16.41	1642	72	NaN	8.8126	16.771	21.825	-182.16	23.402	-7.5873	147.44	-681.37	1155.4	-3.5912	787.08	1156	54.198	60.456	1	1	2.2356	-4.0325	-17.811	-19.84	14.685	3.7083	16.795	23.378	16.92	-0.3242	-1.0166	3.5387	1476.2
16.42	1643	72	NaN	8.7087	16.556	21.884	-182.09	23.284	-7.4074	147.89	-682.06	1155.4	-3.6211	786.83	1155.8	53.922	59.47	1	1	2.3986	-3.8671	-17.812	-19.84	14.598	3.7952	16.572	23.269	16.996	-0.071984	-1.2402	3.4281	1476.7
16.43	1644	72	NaN	8.6293	16.293	21.788	-181.94	23.098	-7.3029	149.07	-683.06	1155.3	-4.2075	786.57	1155.8	55.187	61.422	1	1	2.4777	-3.7869	-17.815	-19.843	14.583	4.0137	16.309	23.082	17.061	0.22682	-1.5059	3.2385	1477.6
16.44	1645	72	NaN	8.5504	16.098	21.702	-181.81	22.921	-7.1968	149.93	-683.97	1155.2	-4.6869	786.38	1155.7	54.819	63.464	1	1	2.4877	-3.7767	-17.816	-19.844	14.553	4.1894	16.116	22.902	17.041	0.41271	-1.7	3.0579	1478.5
16.45	1646	72	NaN	8.4804	15.982	21.638	-181.72	22.742	-7.0539	150.43	-684.81	1155.2	-4.9871	786.27	1155.7	53.749	63.909	1	1	2.5105	-3.7535	-17.815	-19.843	14.511	4.3148	16.003	22.722	17.022	0.5613	-1.8122	2.8787	1479.3
16.46	1647	72	NaN	8.4528	15.902	21.525	-181.59	22.496	-6.8364	151.02	-685.94	1155.1	-5.3203	786.21	1155.7	55.278	64.799	1	1	2.5451	-3.7185	-17.811	-19.84	14.515	4.4723	15.926	22.472	17.06	0.75377	-1.8855	2.6321	1480.4
16.47	1648	72	NaN	8.5529	16.041	21.355	-181.4	22.31	-6.6909	151.71	-686.73	1155	-5.9429	786.15	1155.8	55.307	63.308	1	1	2.5652	-3.6981	-17.807	-19.835	14.662	4.7093	16.072	22.28	17.228	1.0112	-1.735	2.4445	1481.3
16.48	1649	72	NaN	8.6348	16.23	21.29	-181.27	22.164	-6.5281	151.92	-687.25	1155	-6.3353	786.13	1155.8	56.717	63.908	1	1	2.5685	-3.6947	-17.801	-19.83	14.766	4.8638	16.261	22.133	17.334	1.1691	-1.5405	2.3035	1481.8
16.49	1650	72	NaN	8.7094	16.452	21.286	-181.15	22.055	-6.3678	151.81	-687.58	1155.1	-6.6478	786.13	1155.9	57.15	56.269	1	1	2.5143	-3.7497	-17.794	-19.823	14.846	4.9825	16.48	22.027	17.361	1.2328	-1.3146	2.2049	1482.2
16.5	1651	72	NaN	8.806	16.704	21.27	-181.01	21.982	-6.2386	151.6	-687.83	1155.3	-7.1089	786.13	1155.9	56.84	56.14	1	1	2.491	-3.7734	-17.785	-19.814	14.952	5.1383	16.731	21.955	17.443	1.3649	-1.0546	2.1416	1482.5
16.51	1652	72	NaN	9.0145	17.023	21.059	-180.79	21.88	-5.9631	151.46	-688.33	1155.2	-7.6112	786.26	1156	57.358	54.533	1	1	2.6666	-3.5952	-17.769	-19.798	15.171	5.3667	17.054	21.849	17.838	1.7715	-0.71478	2.0514	1483.2
16.52	1653	72	NaN	9.2678	17.274	20.615	-180.57	21.859	-5.6974	151.57	-688.94	1154.8	-8.2373	786.35	1156.1	56.572	57.865	1	1	2.5349	-3.7288	-17.757	-19.786	15.45	5.6097	17.325	21.809	17.985	1.881	-0.43275	2.0233	1483.9
16.53	1654	72	NaN	9.5025	17.481	20.109	-180.4	21.854	-5.4402	151.72	-689.42	1154.4	-8.7274	786.48	1156.2	57.442	64.899	1	1	2.1256	-4.1441	-17.75	-19.778	15.707	5.8033	17.549	21.785	17.832	1.6592	-0.20069	2.0071	1484.6
16.54	1655	72	NaN	9.7154	17.679	19.628	-180.29	21.831	-5.1917	151.71	-689.63	1154.1	-9.0339	786.69	1156.1	55.495	71.239	1	1	2.0526	-4.2181	-17.741	-19.77	15.929	5.9288	17.757	21.754	17.982	1.7106	0.015801	1.9845	1485
16.55	1656	72	NaN	10.149	18.029	19.015	-180.11	21.857	-4.9597	151.33	-689.47	1154.1	-9.9208	787.02	1156.2	56.29	75.721	1	1	2.026	-4.2452	-17.732	-19.761	16.382	6.1261	18.109	21.776	18.408	1.881	0.37687	2.0158	1485.3
16.56	1657	72	NaN	10.691	18.297	18.068	-179.96	21.864	-4.6044	151.62	-689.23	1153.9	-10.484	787.45	1156.3	58.155	78.25	1	1	1.73	-4.5455	-17.715	-19.743	16.956	6.3084	18.387	21.774	18.686	1.7628	0.67196	2.0309	1485.5
16.57	1658	72	NaN	11.142	18.454	17.308	-179.82	21.887	-4.3191	151.57	-688.98	1153.9	-11.023	787.81	1156.3	58.107	76.754	1	1	1.3752	-4.9055	-17.695	-19.723	17.425	6.458	18.547	21.794	18.8	1.5525	0.85225	2.0703	1485.7
16.58	1659	72	NaN	11.464	18.493	16.828	-179.7	21.921	-4.1189	150.9	-688.78	1154.1	-11.585	788.12	1156.3	57.512	71.528	1	1	1.0203	-5.2655	-17.675	-19.704	17.742	6.5786	18.58	21.834	18.763	1.3131	0.90496	2.13	1485.8
16.59	1660	72	NaN	11.728	18.419	16.439	-179.55	21.919	-3.8803	149.65	-688.67	1154.4	-12.055	788.51	1156.3	55.499	66.296	1	1	0.95033	-5.3366	-17.662	-19.69	17.976	6.6952	18.491	21.847	18.926	1.3586	0.82967	2.1565	1486
16.6	1661	72	NaN	12.211	17.881	15.313	-179.29	21.927	-3.3721	148.05	-688.96	1154.4	-12.791	789.29	1156.3	68.826	59.753	1	1	1.1313	-5.153	-17.653	-19.682	18.42	6.9163	17.954	21.855	19.552	1.7633	0.30069	2.1733	1487
16.61	1662	72	NaN	12.52	17.451	14.575	-179.12	21.886	-3.0052	146.52	-689.14	1154.5	-13.266	789.98	1156.2	69.073	54.637	1	1	0.8591	-5.4291	-17.633	-19.662	18.686	7.0415	17.518	21.819	19.545	1.6123	-0.1151	2.1573	1487.7
16.62	1663	72	NaN	12.676	17.109	14.143	-178.99	21.833	-2.7357	144.68	-689.1	1154.7	-13.669	790.6	1156.1	75.579	54.576	1	1	0.61565	-5.6761	-17.613	-19.641	18.784	7.116	17.165	21.777	19.4	1.4399	-0.44732	2.1357	1488.2
16.63	1664	72	NaN	12.774	16.735	13.708	-178.79	21.831	-2.4311	141.93	-688.81	1155.1	-14.348	791.3	1156.2	77.991	56.68	1	1	0.62635	-5.6653	-17.595	-19.624	18.801	7.2375	16.778	21.789	19.428	1.5722	-0.81791	2.165	1488.3
16.64	1665	72	NaN	12.749	16.385	13.019	-178.51	21.78	-2.0082	138.86	-688.22	1155.2	-15.074	792.27	1156.3	74.262	56.525	1	1	0.61577	-5.676	-17.578	-19.606	18.685	7.427	16.43	21.735	19.3	1.751	-1.148	2.1285	1488.5
16.65	1666	72	NaN	12.803	16.135	12.119	-178.29	21.703	-1.7213	137.59	-687.91	1154.8	-15.703	793.15	1156.4	75.412	56.321	1	1	0.51663	-5.7766	-17.559	-19.588	18.712	7.6175	16.199	21.639	19.229	1.8409	-1.3605	2.0514	1489
16.66	1667	72	NaN	12.836	15.985	11.312	-178.14	21.608	-1.5263	136.95	-687.67	1154.3	-16.164	793.93	1156.5	71.28	54.863	1	1	0.3094	-5.9869	-17.539	-19.567	18.736	7.7612	16.071	21.522	19.046	1.7744	-1.468	1.9551	1489.5
16.67	1668	72	NaN	12.775	15.928	10.786	-178.04	21.499	-1.3818	135.95	-687.32	1153.9	-16.457	794.67	1156.5	58.389	55.129	1	1	0.0084634	-6.2922	-17.516	-19.544	18.646	7.8322	16.031	21.396	18.655	1.54	-1.4851	1.8522	1489.8
16.68	1669	72	NaN	12.633	15.946	10.203	-177.92	21.361	-1.2446	134.25	-686.46	1153.3	-17.01	795.81	1156.7	50.14	55.475	1	1	-0.019545	-6.3206	-17.499	-19.527	18.46	7.9061	16.076	21.231	18.44	1.5855	-1.4235	1.7039	1490
16.69	1670	72	NaN	12.502	16.024	9.9911	-177.83	21.334	-1.1429	132.58	-685.5	1153.1	-17.376	796.53	1156.9	23.649	56.458	1	1	-0.03885	-6.3402	-17.483	-19.511	18.28	7.9472	16.17	21.187	18.241	1.607	-1.313	1.6763	1489.6
16.7	1671	72	NaN	12.372	16.118	9.8866	-177.75	21.376	-1.0501	131.05	-684.51	1153	-17.692	797.09	1157.2	64.342	55.881	1	1	-0.12561	-6.4282	-17.465	-19.494	18.104	7.9804	16.28	21.213	17.979	1.5521	-1.1848	1.7197	1489.1
16.71	1672	72	NaN	12.248	16.203	9.7937	-177.67	21.468	-0.94597	129.55	-683.45	1152.8	-18.026	797.66	1157.6	76.982	54.14	1	1	-0.19517	-6.4988	-17.455	-19.484	17.938	8.0167	16.386	21.285	17.743	1.5179	-1.0697	1.8015	1488.4
16.72	1673	72	NaN	12.172	16.241	9.7205	-177.57	21.594	-0.79383	127.53	-682.06	1152.6	-18.448	798.47	1158	77.348	56.293	1	1	-0.25369	-6.5582	-17.45	-19.479	17.803	8.0631	16.45	21.385	17.55	1.5049	-1.0003	1.9068	1487.7
16.73	1674	72	NaN	12.229	16.158	9.4438	-177.47	21.657	-0.70611	127.09	-681.45	1152.2	-18.806	799.14	1158.3	79.765	56.145	1	1	-0.3131	-6.6185	-17.446	-19.474	17.857	8.1594	16.393	21.422	17.544	1.5409	-1.0528	1.9481	1487.8
16.74	1675	72	NaN	12.354	16.058	9.2953	-177.36	21.745	-0.63394	126.15	-680.58	1151.8	-19.271	799.93	1158.5	83.363	58.224	1	1	-0.37325	-6.6795	-17.442	-19.47	17.964	8.2544	16.316	21.487	17.59	1.5749	-1.1262	2.0171	1487.7
16.75	1676	72	NaN	12.528	15.978	9.2741	-177.25	21.863	-0.54818	124.73	-679.42	1151.6	-19.721	800.82	1158.8	79.902	56.656	1	1	-0.36353	-6.6696	-17.44	-19.469	18.102	8.3189	16.255	21.586	17.738	1.6493	-1.1849	2.1173	1487.3
16.76	1677	72	NaN	12.738	15.955	9.2885	-177.21	21.994	-0.41372	123.42	-678.14	1151.4	-19.909	801.67	1159	82.562	56.784	1	1	-0.34335	-6.6492	-17.439	-19.468	18.27	8.3188	16.247	21.702	17.927	1.6696	-1.1925	2.2341	1486.8
16.77	1678	72	NaN	13.001	16.167	9.5689	-177.12	22.135	-0.30988	120.95	-675.78	1151.8	-20.439	802.71	1159.2	81.436	58.038	1	1	-0.31344	-6.6188	-17.44	-19.468	18.463	8.3403	16.451	21.851	18.15	1.7215	-0.9886	2.3823	1485.2
16.78	1679	72	NaN	13.252	16.248	9.6593	-177.05	22.232	-0.25249	119.19	-674.07	1152	-20.967	803.63	1159.3	80.173	54.839	1	1	-0.20555	-6.5093	-17.44	-19.468	18.67	8.3718	16.533	21.947	18.465	1.8625	-0.90674	2.4789	1484.3
16.79	1680	72	NaN	13.442	16.259	9.7029	-177	22.274	-0.19241	117.76	-672.84	1152	-21.33	804.42	1159.4	79.793	59.287	1	1	-0.049202	-6.3507	-17.44	-19.468	18.821	8.3836	16.545	21.988	18.772	2.0329	-0.89488	2.5199	1483.8
16.8	1681	72	NaN	13.542	16.262	9.8188	-176.97	22.261	-0.088998	116.26	-671.85	1152.2	-21.437	805.09	1159.5	77.685	61.25	1	1	0.053599	-6.2464	-17.441	-19.47	18.868	8.3576	16.541	21.982	18.922	2.1112	-0.89982	2.512	1483.4
16.81	1682	72	NaN	13.688	16.216	9.7428	-176.89	22.312	0.019261	114.67	-670.71	1152.2	-21.796	805.83	1159.5	75.976	66.093	1	1	0.15472	-6.1438	-17.443	-19.471	18.969	8.3912	16.499	22.03	19.123	2.2474	-0.94391	2.5584	1482.9
16.82	1683	72	NaN	13.737	16.257	9.6885	-176.87	22.309	0.076298	113.46	-669.69	1152.3	-22.07	806.5	1159.5	72.033	67.165	1	1	0.26376	-6.0332	-17.445	-19.473	18.983	8.3802	16.537	22.029	19.247	2.3471	-0.90785	2.5561	1482.4
16.83	1684	72	NaN	13.689	16.399	9.6818	-176.86	22.276	0.16885	111.9	-668.33	1152.5	-22.304	807.27	1159.5	71.999	64.22	1	1	0.3595	-5.936	-17.447	-19.475	18.885	8.3356	16.669	22.006	19.245	2.3995	-0.77792	2.5312	1481.7
16.84	1685	72	NaN	13.545	16.636	9.7458	-176.85	22.234	0.31528	109.73	-666.47	1152.8	-22.548	808.19	1159.4	70.897	60.448	1	1	0.41601	-5.8787	-17.449	-19.478	18.671	8.2714	16.89	21.98	19.087	2.3927	-0.55921	2.5024	1480.6
16.85	1686	72	NaN	13.315	16.917	9.9312	-176.82	22.222	0.42898	107.19	-664.41	1153.2	-22.925	809.12	1159.4	70.021	49.109	1	1	0.48705	-5.8066	-17.452	-19.481	18.361	8.227	17.156	21.982	18.848	2.4204	-0.29622	2.5014	1479.3
16.86	1687	72	NaN	13.03	17.104	9.9427	-176.81	22.161	0.64297	105.17	-662.68	1153.4	-23.08	810.24	1159.4	70.457	50.289	1	1	0.56716	-5.7253	-17.456	-19.484	18.006	8.1696	17.337	21.928	18.573	2.4442	-0.11899	2.4439	1478.5
16.87	1688	72	NaN	12.764	17.216	9.9084	-176.78	22.134	0.79022	103.55	-661.37	1153.4	-23.24	811.18	1159.5	69.286	50.263	1	1	0.60176	-5.6902	-17.459	-19.488	17.685	8.1435	17.45	21.9	18.286	2.4533	-0.0091897	2.4121	1478
16.88	1689	72	NaN	12.457	17.287	9.8685	-176.73	22.155	0.91021	101.99	-660.2	1153.4	-23.424	812.03	1159.6	70.003	51.5	1	1	0.64858	-5.6427	-17.463	-19.491	17.326	8.1412	17.528	21.914	17.974	2.4985	0.065067	2.4234	1477.6
16.89	1690	72	NaN	11.964	17.378	9.8518	-176.66	22.219	1.1495	99.832	-658.6	1153.4	-23.574	813.1	1159.8	66.518	52.923	1	1	0.72223	-5.568	-17.465	-19.493	16.757	8.1292	17.625	21.972	17.479	2.5612	0.16013	2.478	1476.9
16.9	1691	72	NaN	11.562	17.487	9.996	-176.59	22.306	1.2493	97.92	-657.19	1153.5	-23.777	813.85	1159.9	66.829	52.586	1	1	0.78498	-5.5043	-17.468	-19.496	16.291	8.137	17.736	22.057	17.076	2.6327	0.2686	2.5613	1476.1
16.91	1692	72	NaN	10.946	17.638	10.184	-176.48	22.44	1.4285	95.326	-655.39	1153.7	-23.925	814.9	1160.1	67.271	52.111	1	1	0.7514	-5.5384	-17.47	-19.499	15.583	8.1546	17.885	22.193	16.335	2.6162	0.41471	2.6944	1475.1
16.92	1693	72	NaN	10.214	17.774	10.304	-176.33	22.623	1.6239	92.547	-653.52	1153.9	-24.162	816.08	1160.3	68.354	53.671	1	1	0.74119	-5.5488	-17.473	-19.502	14.754	8.2123	18.022	22.375	15.495	2.6635	0.54864	2.8738	1474.2
16.93	1694	72	NaN	9.4872	17.834	10.253	-176.13	22.853	1.7633	90.152	-651.89	1154	-24.612	817.18	1160.5	64.299	51.998	1	1	0.74452	-5.5454	-17.476	-19.504	13.954	8.3353	18.09	22.596	14.699	2.7899	0.61458	3.0924	1473.6
16.94	1695	72	NaN	8.7565	17.758	10.075	-175.97	23.136	1.9879	88.036	-650.61	1153.7	-24.716	818.24	1160.7	59.146	51.887	1	1	0.73471	-5.5553	-17.478	-19.507	13.146	8.4158	18.032	22.863	13.881	2.8605	0.55349	3.356	1473.2
16.95	1696	72	NaN	8.1604	17.679	9.9893	-175.85	23.327	2.1333	86.218	-649.65	1153.5	-24.892	819.1	1160.8	63.004	51.723	1	1	0.72247	-5.5678	-17.481	-19.51	12.487	8.4776	17.964	23.042	13.209	2.9099	0.48246	3.532	1473
16.96	1697	72	NaN	7.443	17.607	9.9743	-175.7	23.565	2.2952	83.969	-648.65	1153.3	-25.1	819.95	1160.9	63.955	48.446	1	1	0.70579	-5.5847	-17.484	-19.513	11.69	8.5427	17.903	23.269	12.396	2.958	0.41929	3.7567	1472.7
16.97	1698	72	NaN	6.5516	17.559	10.023	-175.53	23.89	2.5059	81.127	-647.49	1153	-25.297	820.84	1161	62.111	49.895	1	1	0.69332	-5.5973	-17.487	-19.515	10.697	8.6127	17.867	23.582	11.39	3.0154	0.38033	4.0669	1472.2
16.98	1699	72	NaN	5.94	17.577	10.162	-175.43	24.097	2.6621	78.921	-646.52	1153	-25.365	821.44	1161	60.746	50.427	1	1	0.68268	-5.6081	-17.489	-19.518	10.004	8.6323	17.89	23.784	10.686	3.0242	0.40083	4.2659	1471.7
16.99	1700	72	NaN	5.1366	17.557	10.163	-175.25	24.32	2.8417	76.506	-645.23	1152.6	-25.598	822.46	1160.9	56.834	59.53	1	1	0.67033	-5.6207	-17.492	-19.52	9.1161	8.7304	17.883	23.995	9.7864	3.1098	0.39091	4.4745	1471.3
17	1701	72	NaN	4.2281	17.427	10.188	-175.02	24.575	3.0485	73.837	-644.18	1152	-25.831	823.47	1160.9	56.273	61.212	1	1	0.65701	-5.6342	-17.494	-19.523	8.1131	8.8629	17.771	24.232	8.7701	3.2287	0.27682	4.7092	1471.1
17.01	1702	72	NaN	3.3407	17.208	10.252	-174.79	24.83	3.2577	71.203	-643.46	1151.5	-26.016	824.32	1160.9	56.278	57.437	1	1	0.59422	-5.6979	-17.498	-19.526	7.1302	9.0013	17.572	24.465	7.7244	3.3035	0.074417	4.9388	1471
17.02	1703	72	NaN	2.725	16.993	10.293	-174.62	24.996	3.4075	69.332	-642.99	1151.1	-26.147	824.92	1160.9	53.193	58.591	1	1	0.9375	-5.3496	-17.495	-19.524	6.4465	9.104	17.375	24.614	7.384	3.7544	-0.12024	5.0907	1471
17.03	1704	72	NaN	1.7815	16.639	10.513	-174.37	25.252	3.5672	65.819	-642.63	1150.6	-26.479	825.79	1160.9	55.229	59.541	1	1	2.0544	-4.2163	-17.48	-19.508	5.3781	9.2299	17.041	24.849	7.4325	5.0136	-0.4386	5.3412	1471.4
17.04	1705	72	NaN	0.8722	16.338	10.535	-174.09	25.546	3.6944	62.815	-642.04	1150.1	-26.892	826.64	1161.1	56.993	58.675	1	1	2.3476	-3.9189	-17.476	-19.505	4.3675	9.404	16.769	25.115	6.715	5.4851	-0.70773	5.6102	1471.5
17.05	1706	72	NaN	0.11623	16.14	10.407	-173.85	25.797	3.8194	60.548	-641.29	1149.6	-27.153	827.37	1161.3	58.615	60.394	1	1	2.2992	-3.968	-17.478	-19.506	3.5336	9.566	16.596	25.341	5.8328	5.598	-0.88239	5.835	1471.3
17.06	1707	72	NaN	-0.39735	16.076	10.234	-173.71	25.922	3.9808	58.998	-640.47	1149.3	-27.016	827.92	1161.3	65.059	61.859	1	1	2.2753	-3.9923	-17.479	-19.508	2.9551	9.6439	16.541	25.456	5.2303	5.6517	-0.93822	5.9486	1471
17.07	1708	72	NaN	-1.1911	16.021	9.9903	-173.48	26.188	4.0435	56.418	-639.32	1148.9	-27.328	828.6	1161.4	67.525	56.818	1	1	2.2513	-4.0165	-17.481	-19.509	2.0741	9.7891	16.509	25.7	4.3255	5.7726	-0.97193	6.191	1470.4
17.08	1709	72	NaN	-1.7896	16.024	9.8483	-173.37	26.371	4.1878	54.176	-638.3	1148.8	-27.029	829.06	1161.6	69.501	52.954	1	0	2.2414	-4.0266	-17.483	-19.512	1.378	9.7942	16.522	25.873	3.6194	5.7676	-0.96125	6.3614	1469.7
17.09	1710	72	NaN	-2.3958	15.999	9.5904	-173.26	26.528	4.2995	51.958	-637.25	1148.7	-26.867	829.6	1161.7	72.653	51.438	1	0	2.2	-4.0686	-17.485	-19.513	0.68017	9.8148	16.508	26.019	2.8801	5.7461	-0.97706	6.5058	1469
17.1	1711	72	NaN	-3.091	15.9	9.1277	-173.07	26.685	4.3181	49.65	-636.12	1148.4	-27.215	830.33	1161.9	76.557	51.575	1	0	2.0995	-4.1706	-17.485	-19.514	-0.090593	9.9284	16.425	26.16	2.0089	5.7579	-1.0603	6.646	1468.5
17.11	1712	72	NaN	-3.5236	15.779	8.8054	-172.96	26.766	4.3317	47.879	-635.44	1148.4	-27.297	830.82	1161.9	75.659	53.283	1	0	2.0232	-4.248	-17.487	-19.516	-0.58855	9.9767	16.307	26.238	1.4347	5.7287	-1.18	6.7227	1468.2
17.12	1713	72	NaN	-4.0989	15.427	8.2797	-172.88	26.906	4.4025	45.512	-634.93	1148.1	-27.065	831.36	1162	75.931	51.528	1	0	1.9503	-4.3219	-17.49	-19.518	-1.2652	9.9501	15.969	26.364	0.68509	5.6281	-1.5209	6.8462	1468.2
17.13	1714	72	NaN	-4.6735	15.015	7.6782	-172.8	27.08	4.4506	43.063	-634.45	1147.8	-26.946	831.83	1162.2	78.586	52.848	1	0	1.7842	-4.4905	-17.491	-19.52	-1.94	9.9328	15.574	26.52	-0.15579	5.4423	-1.9172	7.0003	1468
17.14	1715	72	NaN	-5.1882	14.635	7.1389	-172.71	27.248	4.4692	40.646	-634.04	1147.6	-26.976	832.2	1162.3	72.609	53.867	1	0	1.6493	-4.6274	-17.494	-19.522	-2.5476	9.9272	15.209	26.674	-0.89836	5.2998	-2.2844	7.1517	1467.9
17.15	1716	72	NaN	-5.6	14.404	6.9492	-172.67	27.32	4.5117	38.119	-633.87	1147.7	-26.869	832.51	1162.3	69.949	54.006	1	0	1.5584	-4.7196	-17.497	-19.525	-3.0624	9.8632	14.975	26.749	-1.504	5.1435	-2.5216	7.2237	1467.9
17.16	1717	72	NaN	-6.0984	14.207	6.4874	-172.58	27.435	4.4852	35.257	-633.11	1147.6	-27.047	832.88	1162.3	70.672	51.954	1	0	1.4752	-4.804	-17.5	-19.528	-3.6648	9.8517	14.782	26.86	-2.1896	5.0477	-2.7175	7.3319	1467.4
17.17	1718	72	NaN	-6.4602	14.06	6.0959	-172.51	27.529	4.4516	32.98	-632.44	1147.5	-27.205	833.14	1162.3	67.717	49.736	1	0	1.4054	-4.8748	-17.502	-19.531	-4.1087	9.839	14.639	26.95	-2.7033	4.9642	-2.8635	7.4194	1466.9
17.18	1719	72	NaN	-6.7724	13.929	5.6322	-172.47	27.61	4.4293	31.17	-631.84	1147.4	-27.277	833.34	1162.3	65.683	50.039	1	0	1.2062	-5.077	-17.504	-19.533	-4.4881	9.8177	14.513	27.025	-3.282	4.7407	-2.991	7.4923	1466.4
17.19	1720	72	NaN	-7.1997	13.757	4.8367	-172.43	27.703	4.4327	29.481	-631.11	1146.9	-27.225	833.57	1162.3	63.945	50.636	1	0	0.95758	-5.3292	-17.506	-19.534	-4.9825	9.7873	14.358	27.103	-4.025	4.4581	-3.1484	7.5685	1465.9
17.2	1721	72	NaN	-7.3716	13.584	4.5766	-172.38	27.723	4.3813	27.568	-631.17	1146.8	-27.399	833.77	1162.2	61.66	51.22	1	0	0.73194	-5.5581	-17.508	-19.536	-5.2228	9.7663	14.185	27.122	-4.4908	4.2081	-3.3229	7.5861	1466.1
17.21	1722	72	NaN	-7.6669	13.535	3.9915	-172.34	27.739	4.3529	25.899	-630.86	1146.5	-27.536	833.99	1162.1	60.075	47.989	1	0	0.51424	-5.779	-17.509	-19.537	-5.5778	9.7503	14.145	27.128	-5.0635	3.9713	-3.3636	7.5911	1465.9
17.22	1723	72	NaN	-7.9815	13.688	3.3645	-172.29	27.747	4.3503	24.112	-630.26	1146.2	-27.651	834.18	1162.1	56.585	49.674	1	0	0.3073	-5.989	-17.509	-19.537	-5.9572	9.737	14.308	27.127	-5.6499	3.748	-3.2006	7.5899	1465.4
17.23	1724	72	NaN	-8.2299	14.078	2.9302	-172.22	27.739	4.3705	21.991	-629.52	1146.2	-27.762	834.32	1162	56.897	51.653	1	0	0.15394	-6.1446	-17.509	-19.537	-6.2833	9.7244	14.697	27.12	-6.1294	3.5798	-2.8115	7.5828	1464.8
17.24	1725	72	NaN	-8.3869	14.488	2.7894	-172.17	27.683	4.3744	20.154	-628.96	1146.4	-27.908	834.47	1162	55.868	51.373	1	0	0.015446	-6.2851	-17.508	-19.537	-6.5058	9.7146	15.099	27.072	-6.4904	3.4294	-2.4095	7.5349	1464.3
17.25	1726	72	NaN	-8.5648	14.916	2.6863	-172.11	27.61	4.4037	18.433	-628.47	1146.6	-27.983	834.61	1161.9	56.286	48.555	1	0	-0.2161	-6.5201	-17.508	-19.537	-6.7477	9.7046	15.517	27.009	-6.9638	3.1846	-1.9908	7.4718	1463.9
17.26	1727	72	NaN	-8.7551	15.454	2.6554	-172.03	27.51	4.4622	16.12	-628.01	1146.9	-28.111	834.76	1161.9	59.573	49.392	1	0	-0.47293	-6.7806	-17.508	-19.537	-7.0231	9.7018	16.041	26.923	-7.496	2.9212	-1.4668	7.3859	1463.5
17.27	1728	72	NaN	-8.9248	16.079	2.6172	-171.92	27.382	4.5334	13.44	-627.57	1147.3	-28.331	834.93	1161.9	64.14	49.898	1	0	-0.61957	-6.9294	-17.507	-19.536	-7.2888	9.7185	16.649	26.811	-7.9084	2.7891	-0.85821	7.2758	1463.2
17.28	1729	72	NaN	-8.9679	16.587	2.2411	-171.81	27.234	4.553	12.149	-627.17	1147.6	-28.619	835.11	1161.8	68.615	51.096	1	0	-0.76175	-7.0737	-17.506	-19.534	-7.3709	9.7894	17.143	26.678	-8.1327	2.7158	-0.36288	7.1437	1462.9
17.29	1730	72	NaN	-9.0555	16.847	1.955	-171.74	27.156	4.614	11.407	-627.06	1147.8	-28.71	835.18	1161.8	73.959	49.829	1	0	-0.89824	-7.2122	-17.503	-19.532	-7.484	9.8362	17.394	26.609	-8.3822	2.624	-0.10963	7.0771	1462.9
17.3	1731	72	NaN	-9.1064	17.103	1.7303	-171.65	27.096	4.6555	10.307	-627	1148.1	-28.909	835.26	1161.7	74.858	51.236	1	0	-1.275	-7.5945	-17.501	-19.529	-7.5701	9.8899	17.636	26.563	-8.8452	2.2954	0.13557	7.0343	1462.8
17.31	1732	72	NaN	-9.1234	17.358	1.5582	-171.56	27.058	4.6994	9.0499	-626.89	1148.4	-29.116	835.31	1161.6	76.246	53.114	1	0	-1.6704	-7.9956	-17.498	-19.526	-7.6283	9.9377	17.874	26.542	-9.2986	1.9421	0.37684	7.0161	1462.8
17.32	1733	72	NaN	-9.1353	17.548	1.4293	-171.51	27.063	4.8004	8.2381	-626.63	1148.7	-29.069	835.25	1161.5	77.79	52.858	1	0	-1.8089	-8.1362	-17.495	-19.524	-7.6734	9.9489	18.052	26.559	-9.4824	1.8127	0.55642	7.0355	1462.4
17.33	1734	72	NaN	-9.1673	17.72	1.4428	-171.44	27.116	4.838	7.09	-626.37	1148.9	-29.231	835.19	1161.5	75.199	51.27	1	0	-1.9478	-8.2771	-17.493	-19.521	-7.7437	9.9866	18.211	26.625	-9.6915	1.7095	0.71822	7.1035	1462.1
17.34	1735	72	NaN	-9.2349	17.86	1.5295	-171.34	27.222	4.9664	5.4485	-626.12	1149.3	-29.227	835.05	1161.4	77.186	51.011	1	0	-2.0899	-8.4213	-17.488	-19.516	-7.8755	10.015	18.335	26.747	-9.9654	1.594	0.84773	7.2311	1461.6
17.35	1736	72	NaN	-9.2936	17.887	1.6055	-171.24	27.373	5.1223	3.7732	-625.9	1149.6	-29.184	834.83	1161.3	78.356	54.496	1	0	-2.2356	-8.5691	-17.483	-19.511	-8.0011	10.056	18.348	26.912	-10.237	1.4873	0.86498	7.401	1461.2
17.36	1737	72	NaN	-9.3073	17.725	1.5954	-171.12	27.555	5.2438	2.4941	-625.78	1149.7	-29.226	834.55	1161.3	78.358	53.834	1	0	-2.3861	-8.7218	-17.479	-19.507	-8.0629	10.129	18.18	27.1	-10.449	1.4069	0.70128	7.5927	1460.7
17.37	1738	72	NaN	-9.3374	17.323	1.4741	-171	27.684	5.3384	1.7555	-625.93	1149.5	-29.276	834.37	1161.1	78.303	53.138	1	0	-2.3931	-8.7289	-17.476	-19.504	-8.12	10.217	17.778	27.229	-10.513	1.4879	0.30189	7.7252	1460.7
17.38	1739	72	NaN	-9.3451	16.972	1.425	-170.93	27.777	5.4303	1.1353	-626.15	1149.4	-29.213	834.22	1161	79.629	52.169	1	0	-2.3637	-8.699	-17.473	-19.502	-8.1546	10.264	17.429	27.321	-10.518	1.5653	-0.044281	7.8192	1460.7
17.39	1740	72	NaN	-9.3602	16.583	1.3855	-170.83	27.879	5.5131	0.42062	-626.35	1149.2	-29.194	834.04	1160.9	81.399	52.682	1	0	-2.3369	-8.6719	-17.47	-19.499	-8.1985	10.331	17.045	27.417	-10.535	1.6591	-0.42554	7.9187	1460.7
17.4	1741	72	NaN	-9.3788	16.165	1.3335	-170.71	27.998	5.5848	-0.39117	-626.47	1148.9	-29.252	833.81	1160.9	82.202	56.564	1	0	-2.2725	-8.6066	-17.468	-19.496	-8.2465	10.427	16.634	27.529	-10.519	1.8201	-0.83409	8.0324	1460.6
17.41	1742	72	NaN	-9.3219	15.943	1.2993	-170.64	28.081	5.6487	-0.88067	-626.47	1148.8	-29.219	833.58	1160.9	83.042	55.993	1	0	-2.1721	-8.5047	-17.467	-19.495	-8.2099	10.474	16.415	27.609	-10.382	1.9691	-1.0513	8.1145	1460.4
17.42	1743	72	NaN	-9.3951	15.764	1.3444	-170.56	28.173	5.7142	-1.6604	-626.52	1148.7	-29.179	833.29	1160.9	83.2	57.582	1	0	-2.0732	-8.4043	-17.465	-19.494	-8.3152	10.52	16.24	27.696	-10.388	2.1157	-1.225	8.2023	1460.1
17.43	1744	72	NaN	-9.5021	15.584	1.3461	-170.47	28.272	5.7901	-2.4278	-626.66	1148.5	-29.117	832.93	1160.8	83.405	55.918	1	0	-1.9761	-8.3058	-17.465	-19.493	-8.4546	10.577	16.068	27.788	-10.431	2.2709	-1.397	8.2952	1459.9
17.44	1745	72	NaN	-9.5657	15.439	1.2932	-170.39	28.37	5.8654	-3.1081	-626.81	1148.2	-29.044	832.51	1160.8	83.464	54.751	1	0	-1.7625	-8.0891	-17.464	-19.492	-8.5475	10.633	15.933	27.876	-10.31	2.5436	-1.5313	8.3838	1459.6
17.45	1746	72	NaN	-9.4696	15.423	1.2159	-170.33	28.441	5.9138	-3.6789	-626.82	1148	-28.993	832.09	1160.8	83.657	54.642	1	0	-1.5364	-7.8596	-17.463	-19.492	-8.4756	10.661	15.925	27.939	-10.012	2.801	-1.5385	8.4477	1459.2
17.46	1747	72	NaN	-9.4728	15.493	1.196	-170.32	28.433	5.9094	-4.1098	-626.93	1147.9	-29.007	831.87	1160.7	83.11	56.2	1	0	-1.4024	-7.7237	-17.463	-19.491	-8.495	10.654	15.996	27.93	-9.8974	2.9303	-1.4666	8.4391	1459.1
17.47	1748	72	NaN	-9.5392	15.688	1.2108	-170.17	28.382	5.6187	-4.7526	-627.06	1147.9	-30.039	831.74	1160.5	80.999	56.522	1	0	-1.2602	-7.5794	-17.462	-19.49	-8.5461	10.827	16.185	27.885	-9.8063	3.2474	-1.2771	8.3947	1459.1
17.48	1749	72	NaN	-9.5959	15.963	1.2666	-170.01	28.327	5.3429	-5.5494	-627.26	1147.9	-31.06	831.49	1160.3	80.637	56.759	1	0	-1.1102	-7.4272	-17.461	-19.49	-8.594	10.994	16.452	27.838	-9.7042	3.5668	-1.0093	8.3485	1459
17.49	1750	72	NaN	-9.5714	16.261	1.3656	-170.01	28.305	5.3971	-6.3864	-627.58	1147.9	-30.963	830.99	1160.3	80.519	55.628	1	0	-0.99148	-7.3068	-17.461	-19.489	-8.6061	10.952	16.746	27.82	-9.5976	3.6456	-0.71469	8.3312	1458.8
17.5	1751	72	NaN	-9.5311	16.47	1.4003	-170.12	28.242	5.3632	-6.6825	-627.9	1148	-30.802	830.62	1160.2	80.038	56.423	1	0	-0.87738	-7.191	-17.46	-19.489	-8.5837	10.83	16.952	27.761	-9.461	3.6387	-0.50856	8.2721	1458.8
17.51	1752	72	NaN	-9.4215	16.754	1.3893	-170.28	28.276	5.732	-6.7727	-628.31	1148	-29.455	829.82	1160.4	80.607	56.593	1	0	-0.76382	-7.0758	-17.459	-19.488	-8.5303	10.61	17.241	27.789	-9.2941	3.5342	-0.21833	8.3009	1458.4
17.52	1753	72	NaN	-9.2888	17.044	1.4252	-170.39	28.303	6.0119	-6.9449	-628.81	1148	-28.392	828.95	1160.5	77.807	52.782	1	0	-0.61636	-6.9262	-17.458	-19.487	-8.4459	10.453	17.535	27.812	-9.0623	3.5264	0.076861	8.3252	1458
17.53	1754	72	NaN	-9.1461	17.306	1.5427	-170.37	28.265	5.9336	-7.2872	-629.37	1148.1	-28.435	828.27	1160.5	72.149	52.452	1	0	-0.29634	-6.6015	-17.457	-19.485	-8.3149	10.46	17.795	27.776	-8.6112	3.859	0.3379	8.2906	1457.9
17.54	1755	72	NaN	-8.922	17.57	1.6543	-170.15	28.133	5.504	-7.4058	-629.85	1148.2	-29.674	827.9	1160.3	69.515	52.043	1	0	-0.046282	-6.3477	-17.456	-19.484	-8.0469	10.722	18.044	27.658	-8.0932	4.3746	0.58858	8.1742	1458
17.55	1756	72	NaN	-8.7396	17.742	1.7868	-170.13	28.058	5.364	-7.613	-630.26	1148.4	-29.87	827.5	1160.3	72.145	51.26	1	0	0.13947	-6.1593	-17.454	-19.482	-7.8649	10.741	18.207	27.593	-7.7254	4.582	0.75344	8.1101	1458
17.56	1757	72	NaN	-8.4979	17.917	1.934	-170.31	27.958	5.4586	-7.7839	-630.81	1148.6	-29.065	826.84	1160.2	71.544	51.701	1	0	0.26232	-6.0346	-17.454	-19.482	-7.6615	10.531	18.373	27.503	-7.3991	4.4964	0.91877	8.0205	1457.8
17.57	1758	72	NaN	-8.2181	18.09	2.0653	-170.5	27.825	5.5494	-7.8514	-631.43	1148.8	-28.205	826.11	1160.1	72.785	50.804	1	0	0.37177	-5.9236	-17.454	-19.482	-7.4181	10.302	18.534	27.381	-7.0463	4.3788	1.0799	7.899	1457.7
17.58	1759	72	NaN	-8.0184	18.192	2.1091	-170.29	27.689	5.0815	-7.7309	-631.83	1148.9	-29.604	825.95	1159.9	75.157	50.636	1	0	0.46773	-5.8262	-17.455	-19.483	-7.1588	10.569	18.621	27.26	-6.6911	4.7429	1.1662	7.7768	1458
17.59	1760	72	NaN	-7.8691	18.376	2.2093	-170.42	27.538	5.0065	-7.7595	-632.38	1149.2	-29.291	825.3	1159.7	78.613	53.445	1	0	0.57227	-5.7202	-17.456	-19.484	-7.0229	10.431	18.788	27.126	-6.4506	4.7105	1.3321	7.6416	1457.9
17.6	1761	72	NaN	-7.7269	18.529	2.2842	-170.72	27.446	5.206	-7.7291	-632.79	1149.5	-28.012	824.6	1159.7	78.788	54.551	1	0	0.71843	-5.5718	-17.458	-19.487	-6.9295	10.082	18.932	27.044	-6.2111	4.51	1.4734	7.5569	1457.6
17.61	1762	72	NaN	-7.5694	18.679	2.3459	-171.01	27.358	5.3673	-7.6271	-633.17	1149.7	-26.889	823.95	1159.7	79.034	53.469	1	0	0.8998	-5.3878	-17.461	-19.49	-6.8121	9.7449	19.071	26.966	-5.9123	4.3571	1.6097	7.4763	1457.3
17.62	1763	72	NaN	-7.3769	18.867	2.4193	-171.11	27.201	5.1275	-7.4682	-633.68	1149.9	-27.191	823.46	1159.4	78.939	54.672	1	0	1.1135	-5.171	-17.464	-19.493	-6.6015	9.6679	19.239	26.829	-5.4879	4.4969	1.7746	7.3363	1457.3
17.63	1764	72	NaN	-7.279	18.949	2.5077	-171.16	27.13	5.009	-7.4777	-634.14	1150.1	-27.308	823.16	1159.3	78.686	55.431	1	0	1.3209	-4.9605	-17.467	-19.495	-6.4994	9.617	19.314	26.765	-5.1784	4.6565	1.8473	7.2702	1457.5
17.64	1765	72	NaN	-7.147	19.076	2.6135	-171.3	27.05	4.9791	-7.4216	-634.7	1150.2	-27.027	822.7	1159.3	79.094	55.263	1	0	1.5225	-4.756	-17.47	-19.498	-6.3762	9.4739	19.432	26.693	-4.8537	4.7179	1.9626	7.1954	1457.6
17.65	1766	72	NaN	-7.029	19.207	2.7206	-171.42	26.976	4.9531	-7.3892	-635.21	1150.4	-26.789	822.29	1159.2	79.118	53.252	1	0	1.708	-4.5678	-17.474	-19.502	-6.2664	9.3452	19.556	26.627	-4.5584	4.7775	2.0818	7.1252	1457.7
17.66	1767	72	NaN	-6.9504	19.321	2.8142	-171.47	26.918	4.8856	-7.4169	-635.6	1150.5	-26.834	822.02	1159.2	77.983	50.505	1	0	1.8745	-4.3989	-17.478	-19.506	-6.1872	9.2916	19.663	26.575	-4.3127	4.8927	2.1856	7.0691	1457.8
17.67	1768	72	NaN	-6.8635	19.451	2.865	-171.52	26.861	4.8575	-7.3387	-635.85	1150.6	-26.767	821.69	1159.2	77.04	53.018	1	0	2.0273	-4.2439	-17.481	-19.51	-6.0999	9.2395	19.786	26.526	-4.0726	4.9956	2.3047	7.0157	1457.7
17.68	1769	72	NaN	-6.7934	19.578	2.9233	-171.54	26.828	4.8104	-7.303	-636.11	1150.7	-26.826	821.37	1159.2	76.709	51.062	1	0	2.3273	-3.9394	-17.491	-19.519	-6.0259	9.2286	19.91	26.496	-3.6986	5.2892	2.4192	6.9772	1457.6
17.69	1770	72	NaN	-6.6749	19.736	2.994	-171.59	26.74	4.8022	-7.1688	-636.47	1150.8	-26.727	820.99	1159.1	77.791	50.825	1	0	2.754	-3.5065	-17.505	-19.533	-5.906	9.1786	20.063	26.414	-3.152	5.6722	2.558	6.881	1457.6
17.7	1771	72	NaN	-6.5192	19.901	3.0758	-171.66	26.591	4.7936	-6.9717	-636.94	1150.9	-26.583	820.6	1159	79.154	52.905	1	0	2.9778	-3.2795	-17.512	-19.541	-5.7483	9.1155	20.219	26.272	-2.7706	5.8361	2.7068	6.7316	1457.7
17.71	1772	72	NaN	-6.4232	19.963	3.159	-171.59	26.436	4.6105	-6.9541	-637.4	1150.9	-27.008	820.39	1158.9	80.049	54.26	1	0	3.1592	-3.0953	-17.519	-19.548	-5.6351	9.1955	20.277	26.123	-2.4758	6.1001	2.7577	6.575	1458
17.72	1773	72	NaN	-6.3332	19.983	3.1479	-171.58	26.387	4.5569	-6.7492	-637.68	1150.8	-27.184	820.24	1158.9	80.42	54.299	1	0	3.2854	-2.9673	-17.525	-19.553	-5.5302	9.2242	20.301	26.069	-2.2448	6.2569	2.7764	6.5157	1458.1
17.73	1774	72	NaN	-6.2166	20.004	3.1451	-171.65	26.368	4.6662	-6.5691	-638	1150.7	-26.895	820.07	1159	81.212	52.269	1	0	3.4274	-2.8232	-17.534	-19.562	-5.418	9.1522	20.333	26.039	-1.9906	6.329	2.7993	6.4775	1458.2
17.74	1775	72	NaN	-6.0938	20.031	3.1595	-171.73	26.356	4.8248	-6.465	-638.29	1150.4	-26.456	819.91	1159.1	80.025	55.34	1	0	3.5801	-2.6683	-17.544	-19.572	-5.3084	9.0573	20.371	26.015	-1.7283	6.389	2.8272	6.4426	1458.4
17.75	1776	72	NaN	-6.0012	20.061	3.1842	-171.72	26.33	4.858	-6.4687	-638.46	1150.3	-26.372	819.8	1159.2	74.276	55.453	1	0	3.7328	-2.5134	-17.555	-19.583	-5.2192	9.0628	20.409	25.982	-1.4864	6.5494	2.8541	6.3994	1458.4
17.76	1777	72	NaN	-5.8554	20.122	3.199	-171.7	26.333	4.85	-6.4643	-638.57	1150.1	-26.372	819.66	1159.2	75.429	51.388	1	0	3.8855	-2.3585	-17.565	-19.593	-5.0733	9.0844	20.479	25.976	-1.1878	6.726	2.9145	6.3824	1458.4
17.77	1778	72	NaN	-5.6867	20.167	3.215	-171.69	26.316	4.864	-6.4784	-638.66	1150	-26.222	819.53	1159.2	75.861	52.92	1	0	3.9484	-2.2946	-17.57	-19.598	-4.911	9.0897	20.53	25.953	-0.96255	6.7951	2.96	6.3546	1458.4
17.78	1779	72	NaN	-5.5154	20.181	3.1914	-171.67	26.303	4.8657	-6.3766	-638.75	1149.8	-26.105	819.45	1159.2	76.724	52.269	1	0	3.9941	-2.2483	-17.575	-19.604	-4.7403	9.1078	20.548	25.935	-0.7462	6.8595	2.973	6.3316	1458.4
17.79	1780	72	NaN	-5.3486	20.153	3.0963	-171.63	26.313	4.8312	-6.0558	-638.84	1149.6	-26.135	819.39	1159.1	77.787	52.9	1	0	4.0174	-2.2246	-17.583	-19.611	-4.5597	9.1573	20.526	25.94	-0.54227	6.9327	2.9431	6.3285	1458.4
17.8	1781	72	NaN	-5.0957	20.079	2.9162	-171.61	26.355	4.7952	-5.5088	-638.98	1149.4	-26.01	819.28	1159.1	79.899	52.884	1	0	4.0408	-2.2009	-17.591	-19.619	-4.2903	9.1947	20.462	25.972	-0.24947	6.9938	2.8713	6.3526	1458.4
17.81	1782	72	NaN	-4.8909	20.012	2.8722	-171.6	26.394	4.7685	-5.4246	-639.16	1149.3	-25.875	819.16	1159	82.35	53.034	1	0	4.0642	-2.1772	-17.599	-19.627	-4.0875	9.2022	20.396	26.01	-0.023351	7.0251	2.7978	6.3828	1458.5
17.82	1783	72	NaN	-4.7208	19.967	2.819	-171.58	26.432	4.7292	-5.2835	-639.22	1149.2	-25.834	819.06	1159	82.892	54.469	1	0	4.3607	-1.8763	-17.609	-19.637	-3.9134	9.2227	20.352	26.047	0.44723	7.3464	2.7434	6.4095	1458.5
17.83	1784	72	NaN	-4.5613	19.936	2.7106	-171.56	26.471	4.6726	-4.911	-639.15	1149.1	-25.888	818.97	1158.9	82.442	53.098	1	0	4.667	-1.5655	-17.619	-19.648	-3.7371	9.2652	20.324	26.083	0.92995	7.6998	2.7044	6.4353	1458.3
17.84	1785	72	NaN	-4.3432	19.864	2.5863	-171.54	26.52	4.6131	-4.4121	-639.12	1149	-25.893	818.82	1158.9	81.851	52.425	1	0	4.9734	-1.2546	-17.63	-19.658	-3.4991	9.3018	20.255	26.129	1.4743	8.0471	2.6255	6.4704	1458.1
17.85	1786	72	NaN	-4.1512	19.774	2.5039	-171.56	26.522	4.5737	-4.0858	-639.22	1148.9	-25.745	818.71	1158.9	80.03	54.218	1	0	5.2053	-1.0193	-17.64	-19.669	-3.3001	9.2906	20.166	26.13	1.9052	8.2712	2.5261	6.461	1458.1
17.86	1787	72	NaN	-4.0025	19.705	2.4404	-171.58	26.505	4.5348	-3.8461	-639.33	1148.8	-25.622	818.63	1158.8	78.288	54.649	1	0	5.2286	-0.9957	-17.65	-19.678	-3.1468	9.2716	20.098	26.112	2.0818	8.2759	2.4482	6.4336	1458.2
17.87	1788	72	NaN	-3.8875	19.673	2.3814	-171.61	26.489	4.4791	-3.6454	-639.39	1148.8	-25.58	818.55	1158.8	76.411	52.878	1	0	5.1718	-1.0533	-17.655	-19.683	-3.0256	9.2538	20.068	26.095	2.1462	8.2004	2.4133	6.4113	1458.1
17.88	1789	72	NaN	-3.783	19.694	2.3086	-171.63	26.499	4.3825	-3.4249	-639.34	1148.8	-25.656	818.44	1158.9	74.903	52.798	1	0	5.0652	-1.1615	-17.656	-19.685	-2.9094	9.2402	20.092	26.102	2.1558	8.0787	2.4355	6.4171	1458
17.89	1790	72	NaN	-3.7418	19.805	2.3536	-171.71	26.48	4.3252	-3.7215	-639.24	1148.9	-25.456	818.25	1158.9	72.621	51.428	1	0	5.5303	-0.68958	-17.669	-19.697	-2.8874	9.1425	20.199	26.086	2.6429	8.4529	2.5306	6.3887	1457.7
17.9	1791	72	NaN	-3.7028	19.954	2.3616	-171.79	26.438	4.2164	-3.8192	-639.01	1149	-25.412	818.09	1159	72.084	52.172	1	0	5.8825	-0.33228	-17.678	-19.706	-2.8538	9.056	20.345	26.047	3.0287	8.7238	2.6669	6.3408	1457.3
17.91	1792	72	NaN	-3.6773	20.101	2.3033	-171.88	26.378	4.0855	-3.6369	-638.75	1149.1	-25.463	817.96	1159	73.41	51.798	1	0	5.9624	-0.25112	-17.681	-19.71	-2.8188	8.9821	20.489	25.99	3.1436	8.731	2.8082	6.2802	1456.9
17.92	1793	72	NaN	-3.6783	20.206	2.1715	-171.96	26.307	3.9606	-3.1762	-638.52	1149.1	-25.548	817.83	1159	75.42	51.789	1	0	5.9972	-0.21583	-17.685	-19.713	-2.7982	8.9208	20.594	25.919	3.199	8.7049	2.9093	6.2058	1456.6
17.93	1794	72	NaN	-3.7251	20.215	2.1442	-171.99	26.246	3.7995	-3.0724	-638.55	1149.2	-25.873	817.79	1159	77.665	50.912	1	0	6.0105	-0.20231	-17.688	-19.717	-2.8281	8.9095	20.601	25.86	3.1824	8.7072	2.913	6.1439	1456.6
17.94	1795	72	NaN	-3.7755	20.2	2.0519	-172.05	26.181	3.7065	-2.5502	-638.53	1149.2	-25.96	817.61	1159	76.22	50.175	1	0	6.0779	-0.13398	-17.693	-19.722	-2.8544	8.874	20.584	25.796	3.2234	8.74	2.891	6.0746	1456.4
17.95	1796	72	NaN	-3.8285	20.183	1.9727	-172.11	26.128	3.6453	-2.0199	-638.48	1149.2	-25.986	817.43	1159	77.178	51.871	1	0	6.1779	-0.032534	-17.699	-19.728	-2.8855	8.8366	20.566	25.744	3.2924	8.8041	2.867	6.0162	1456.1
17.96	1797	72	NaN	-3.8894	20.177	1.9514	-172.15	26.088	3.5927	-1.697	-638.43	1149.3	-26.031	817.29	1159	76.534	52.306	1	0	6.2975	0.088824	-17.701	-19.729	-2.9318	8.8027	20.558	25.707	3.3657	8.8915	2.8572	5.9777	1456
17.97	1798	72	NaN	-3.9847	20.183	2.0254	-172.21	26.038	3.5234	-1.6823	-638.39	1149.4	-26.078	817.15	1158.9	68.16	50.982	1	0	6.3917	0.18441	-17.702	-19.731	-3.0245	8.7478	20.557	25.663	3.3672	8.9322	2.8549	5.9325	1455.8
17.98	1799	72	NaN	-4.134	20.204	2.1473	-172.29	25.942	3.4592	-1.5759	-638.24	1149.6	-26.169	817.02	1158.9	66.485	50.424	1	0	6.4348	0.22819	-17.705	-19.733	-3.1658	8.68	20.568	25.578	3.269	8.9082	2.8633	5.8449	1455.5
17.99	1800	72	NaN	-4.2605	20.19	2.1638	-172.37	25.849	3.4326	-0.98505	-638.11	1149.7	-26.207	816.86	1158.8	69.809	51.739	1	0	6.7917	0.59031	-17.708	-19.737	-3.2673	8.6279	20.547	25.492	3.5244	9.2182	2.8387	5.7557	1455.2
18	1801	72	NaN	-4.3886	20.142	2.1105	-172.43	25.783	3.4241	-0.092161	-638.07	1149.8	-26.259	816.67	1158.8	70.099	51.597	1	0	7.2794	1.0851	-17.713	-19.741	-3.3581	8.6015	20.495	25.43	3.9212	9.6866	2.7823	5.689	1455
18.01	1802	72	NaN	-4.6052	20.081	2.1332	-172.46	25.773	3.3772	0.53349	-638.15	1149.8	-26.504	816.4	1158.8	70.68	50.412	1	0	7.4807	1.2893	-17.717	-19.745	-3.5403	8.608	20.433	25.421	3.9404	9.8973	2.7156	5.6761	1454.8
18.02	1803	72	NaN	-4.7735	20.048	2.1596	-172.49	25.751	3.4185	0.96646	-638.13	1149.9	-26.443	816.22	1158.8	68.989	50.852	1	0	7.682	1.4936	-17.721	-19.75	-3.6938	8.5914	20.397	25.402	3.9882	10.085	2.6757	5.6528	1454.6
18.03	1804	72	NaN	-4.9449	20.021	2.2088	-172.5	25.747	3.4523	1.3327	-638.09	1149.9	-26.454	816.01	1158.8	68.783	52.462	1	0	7.8832	1.6978	-17.725	-19.754	-3.8502	8.5997	20.369	25.4	4.0331	10.298	2.6433	5.6462	1454.4
18.04	1805	72	NaN	-5.1786	19.987	2.3088	-172.49	25.736	3.5026	1.649	-638.04	1150	-26.451	815.77	1158.8	69.33	49.84	1	0	8.0406	1.8574	-17.728	-19.757	-4.0713	8.616	20.331	25.391	3.9693	10.473	2.6032	5.6348	1454.1
18.05	1806	72	NaN	-5.5281	19.932	2.4814	-172.49	25.688	3.5949	1.9404	-637.99	1150.1	-26.331	815.54	1158.7	69.083	52.473	1	0	8.1138	1.9317	-17.728	-19.757	-4.4138	8.6204	20.269	25.351	3.7	10.552	2.5406	5.5947	1453.8
18.06	1807	72	NaN	-5.8849	19.862	2.5867	-172.47	25.652	3.5606	2.5908	-637.95	1150.2	-26.645	815.33	1158.6	64.242	51.156	1	0	8.1476	1.966	-17.728	-19.757	-4.7325	8.6841	20.193	25.321	3.4152	10.65	2.4647	5.564	1453.6
18.07	1808	72	NaN	-6.1269	19.755	2.5411	-172.45	25.621	3.5713	3.5464	-637.91	1150.2	-26.792	815.17	1158.6	76.158	52.099	1	0	8.1653	1.984	-17.728	-19.757	-4.9308	8.7505	20.084	25.292	3.2346	10.734	2.3562	5.5352	1453.4
18.08	1809	72	NaN	-6.2974	19.662	2.5459	-172.42	25.593	3.5664	4.0954	-637.93	1150.2	-26.949	815.07	1158.5	79.655	53.054	1	0	8.202	2.0212	-17.728	-19.756	-5.0734	8.8	19.989	25.266	3.1286	10.821	2.2613	5.5093	1453.4
[truncated: 65,032 more rows]
