# Supplementary material for: Speech, movement, and gaze behaviours during dyadic conversation in noise
Source: Sci Rep. 2019 Jul 18;9:10451. doi: 10.1038/s41598-019-46416-0 (PMC6639257; doi:10.1038/s41598-019-46416-0)
Supplement: Supplementary file 1 — All data [file 41598_2019_46416_MOESM1_ESM.zip › dyad2conv1.txt]

timestamps	sample	levels (dB)	level change	talker 1	talker 1	talker 1	talker 2	talker 2	talker 2	talker 1	talker 1	talker 1	talker 2	talker 2	talker 2	talker 1	talker 2	talker 1	talker 2	talker 1	talker 2	talker 1	talker 2	talker 1	talker 2	talker 1	talker 2	talker 1	talker 2	talker 1	talker 2	talker 1 and 2
timestamps	sample	levels (dB)	(dB)	yaw	pitch	roll	yaw	pitch	roll	x (mm)	y (mm)	z (mm)	x (mm)	y (mm)	z (mm)	rms (volts)	rms (volts)	talking	talking	eye phi (deg)	eye phi (deg)	eye theta (deg)	eye theta (deg)	yaw re t2	yaw re t1	pitch re t2	pitch re t1	gaze yaw re t2	gaze yaw re t1	gaze pitch re t2	gaze pitch re t1	distance
0	1	60	NaN	1.3988	15.029	-1.4135	-179.59	22.615	-0.30623	9.6763	-735.82	1130.4	25.088	860.44	1072.1	23.649	24.005	0	0	7.7299	10.554	-13.184	-27.05	0.84562	-0.14226	12.938	24.706	8.5756	10.412	-0.24574	-2.3435	1597.4
0.01	2	60	NaN	1.3563	15.006	-1.4242	-179.36	23.006	0.054937	9.6504	-735.7	1130.3	24.456	860.73	1071.5	23.649	24.005	0	0	7.6441	10.468	-13.182	-27.048	0.82494	0.11057	12.897	25.115	8.469	10.579	-0.28544	-1.9337	1597.6
0.02	3	60	NaN	1.343	14.991	-1.4188	-179.28	23.154	0.17734	9.619	-735.66	1130.3	24.172	860.8	1071.3	23.649	47.122	0	0	7.6085	10.432	-13.182	-27.048	0.82072	0.19754	12.876	25.269	8.4292	10.63	-0.30604	-1.7783	1597.6
0.03	4	60	NaN	1.3419	14.98	-1.4141	-179.23	23.183	0.10221	9.618	-735.65	1130.3	23.704	860.84	1071.2	23.649	62.198	0	1	7.6234	10.447	-13.182	-27.048	0.83643	0.26908	12.862	25.301	8.4598	10.716	-0.32033	-1.7465	1597.6
0.04	5	60	NaN	1.3434	14.97	-1.4117	-179.16	23.18	0.017517	9.6375	-735.64	1130.2	23.216	860.91	1071.1	24.84	61.617	0	1	7.6085	10.432	-13.181	-27.047	0.8561	0.35328	12.847	25.302	8.4646	10.785	-0.33341	-1.7444	1597.7
0.05	6	60	NaN	1.3465	14.958	-1.3913	-179.18	23.197	0.35864	9.6013	-735.59	1130.2	23.915	860.93	1071	23.649	60.745	0	1	7.5973	10.421	-13.18	-27.046	0.83279	0.30565	12.833	25.322	8.4301	10.727	-0.34685	-1.7241	1597.7
0.06	7	60	NaN	1.3467	14.944	-1.3902	-179.14	23.229	0.44747	9.6166	-735.57	1130.2	23.946	860.92	1071	23.649	61.144	0	1	7.6122	10.436	-13.181	-27.047	0.83243	0.34402	12.819	25.355	8.4446	10.78	-0.36206	-1.6923	1597.7
0.07	8	60	NaN	1.3507	14.931	-1.3803	-179.11	23.227	0.48816	9.5972	-735.55	1130.2	23.902	860.95	1070.9	23.649	61.432	0	1	7.6294	10.453	-13.182	-27.048	0.83733	0.37782	12.805	25.353	8.4667	10.831	-0.37616	-1.6948	1597.7
0.08	9	60	NaN	1.356	14.92	-1.379	-179.09	23.216	0.5052	9.6021	-735.53	1130.2	23.833	860.98	1070.9	23.649	61.191	0	1	7.6506	10.475	-13.182	-27.048	0.84534	0.4017	12.793	25.343	8.496	10.876	-0.38906	-1.7049	1597.7
0.09	10	60	NaN	1.3612	14.905	-1.39	-179.07	23.212	0.517	9.6409	-735.52	1130.2	23.754	861.01	1070.9	23.649	60.533	0	0	7.6917	10.516	-13.182	-27.048	0.8547	0.42256	12.777	25.339	8.5464	10.939	-0.40461	-1.7085	1597.7
0.1	11	60	NaN	1.3682	14.873	-1.3714	-179.03	23.181	0.55628	9.5672	-735.56	1130.2	23.671	861.08	1070.8	23.649	59.715	0	0	7.7374	10.562	-13.182	-27.048	0.86205	0.46802	12.743	25.31	8.5995	11.03	-0.43929	-1.7378	1597.8
0.11	12	60	NaN	1.3726	14.873	-1.3891	-179.01	23.179	0.57968	9.6133	-735.51	1130.2	23.649	861.11	1070.8	23.649	59.358	0	0	7.787	10.612	-13.182	-27.048	0.86895	0.48448	12.743	25.309	8.6559	11.096	-0.43937	-1.7398	1597.8
0.12	13	60	NaN	1.3739	14.868	-1.4053	-178.98	23.184	0.60744	9.6414	-735.49	1130.2	23.595	861.11	1070.8	23.649	59.099	0	0	7.8437	10.669	-13.184	-27.05	0.87313	0.52341	12.738	25.314	8.7168	11.192	-0.44646	-1.7358	1597.8
0.13	14	60	NaN	1.3731	14.857	-1.4106	-178.93	23.195	0.64183	9.6255	-735.5	1130.2	23.534	861.12	1070.8	23.649	59.329	0	0	7.894	10.72	-13.186	-27.052	0.87403	0.57006	12.728	25.325	8.768	11.29	-0.45798	-1.7264	1597.8
0.14	15	60	NaN	1.372	14.848	-1.4041	-178.9	23.213	0.67568	9.5718	-735.52	1130.2	23.49	861.14	1070.8	23.649	58.944	0	0	7.9239	10.75	-13.186	-27.052	0.87258	0.6036	12.72	25.342	8.7965	11.353	-0.46656	-1.7105	1597.8
0.15	16	60	NaN	1.3721	14.846	-1.4057	-178.88	23.239	0.66367	9.5666	-735.54	1130.2	23.399	861.1	1070.8	23.649	58.551	0	0	7.9482	10.774	-13.187	-27.053	0.87572	0.62484	12.718	25.366	8.824	11.399	-0.46855	-1.6865	1597.8
0.16	17	60	NaN	1.378	14.861	-1.4779	-178.85	23.256	0.68179	9.8251	-735.44	1130.1	23.317	861.1	1070.8	23.649	58.365	0	0	7.9618	10.788	-13.184	-27.05	0.89385	0.67043	12.737	25.38	8.8556	11.458	-0.4472	-1.6704	1597.7
0.17	18	60	NaN	1.3753	14.865	-1.4714	-178.82	23.25	0.72329	9.7658	-735.45	1130.1	23.337	861.15	1070.8	23.649	57.738	0	0	7.9469	10.773	-13.171	-27.037	0.88824	0.69155	12.739	25.375	8.8351	11.464	-0.43206	-1.6618	1597.8
0.18	19	60	NaN	1.3668	14.858	-1.4264	-178.8	23.237	0.761	9.5541	-735.54	1130.1	23.364	861.22	1070.8	23.649	57.15	0	0	7.9237	10.75	-13.164	-27.03	0.87124	0.70006	12.729	25.366	8.7949	11.45	-0.43456	-1.6642	1597.9
0.19	20	60	NaN	1.3609	14.854	-1.4332	-178.78	23.245	0.76792	9.5552	-735.58	1130.1	23.269	861.25	1070.8	23.649	56.667	0	0	7.9065	10.732	-13.161	-27.026	0.86888	0.72328	12.727	25.372	8.7753	11.455	-0.43335	-1.6541	1598
0.2	21	60	NaN	1.3599	14.858	-1.4169	-178.77	23.27	0.82775	9.504	-735.6	1130.1	23.362	861.18	1070.8	23.649	55.899	0	0	7.9184	10.744	-13.161	-27.027	0.86271	0.72908	12.731	25.397	8.7811	11.473	-0.43071	-1.6299	1597.9
0.21	22	60	NaN	1.3567	14.869	-1.4272	-178.76	23.279	0.86353	9.5282	-735.59	1130.1	23.377	861.19	1070.8	23.649	55.051	0	0	7.9368	10.763	-13.163	-27.029	0.8598	0.73984	12.741	25.406	8.7966	11.503	-0.42148	-1.6226	1597.9
0.22	23	60	NaN	1.3509	14.877	-1.4345	-178.76	23.314	0.84316	9.5388	-735.59	1130.1	23.256	861.18	1070.9	23.649	53.439	0	0	7.9667	10.793	-13.166	-27.031	0.85872	0.74928	12.751	25.44	8.8254	11.542	-0.41438	-1.5914	1597.9
0.23	24	60	NaN	1.3464	14.882	-1.4357	-178.75	23.348	0.81733	9.5313	-735.61	1130.1	23.119	861.16	1070.9	23.649	52.422	0	0	7.9741	10.8	-13.167	-27.032	0.8588	0.7595	12.757	25.472	8.8329	11.56	-0.40956	-1.56	1597.9
0.24	25	60	NaN	1.3496	14.886	-1.4429	-178.73	23.308	0.891	9.5497	-735.63	1130.1	23.209	861.24	1070.8	23.649	45.451	0	0	8.0169	10.843	-13.167	-27.033	0.85955	0.77723	12.759	25.435	8.8764	11.621	-0.40874	-1.5988	1598
0.25	26	60	NaN	1.3471	14.891	-1.438	-178.74	23.307	0.94596	9.5291	-735.65	1130.2	23.322	861.26	1070.8	23.649	24.633	0	0	8.1327	10.96	-13.169	-27.035	0.85224	0.76292	12.763	25.435	8.985	11.723	-0.40543	-1.6001	1598.1
0.26	27	60	NaN	1.3498	14.896	-1.4335	-178.74	23.322	0.9634	9.5171	-735.66	1130.2	23.311	861.27	1070.9	23.649	25.335	0	0	8.1789	11.006	-13.171	-27.037	0.85492	0.76332	12.769	25.449	9.0338	11.77	-0.40266	-1.5888	1598.1
0.27	28	60	NaN	1.3509	14.902	-1.4264	-178.75	23.329	0.99993	9.4858	-735.67	1130.2	23.352	861.3	1070.9	23.649	24.005	0	0	8.1944	11.022	-13.174	-27.04	0.85345	0.75637	12.775	25.456	9.0478	11.778	-0.39866	-1.5839	1598.1
0.28	29	60	NaN	1.3505	14.909	-1.4187	-178.75	23.326	1.0626	9.4424	-735.68	1130.2	23.476	861.34	1070.8	23.649	25.699	0	0	8.1765	11.004	-13.175	-27.041	0.84703	0.74319	12.781	25.454	9.0235	11.747	-0.39426	-1.587	1598.2
0.29	30	60	NaN	1.3569	14.911	-1.4189	-178.74	23.334	1.1004	9.437	-735.68	1130.2	23.545	861.32	1070.8	23.649	25.617	0	0	8.1583	10.986	-13.176	-27.042	0.85079	0.75311	12.782	25.463	9.009	11.739	-0.39443	-1.5798	1598.2
0.3	31	60	NaN	1.354	14.911	-1.4335	-178.76	23.39	0.99025	9.4663	-735.71	1130.2	23.24	861.31	1070.9	23.649	24.005	0	0	8.1396	10.967	-13.178	-27.044	0.85988	0.7504	12.784	25.517	8.9995	11.717	-0.39376	-1.5271	1598.2
0.31	32	60	NaN	1.3511	14.916	-1.4569	-178.76	23.389	1.0634	9.5218	-735.73	1130.2	23.387	861.39	1070.8	23.649	24.005	0	0	8.1463	10.974	-13.178	-27.044	0.85372	0.74234	12.788	25.517	9	11.716	-0.39092	-1.5272	1598.3
0.32	33	60	NaN	1.3489	14.924	-1.4752	-178.76	23.388	1.1514	9.5675	-735.75	1130.2	23.57	861.44	1070.8	23.649	25.281	0	0	8.1051	10.932	-13.18	-27.046	0.84656	0.73723	12.793	25.518	8.9517	11.669	-0.38697	-1.5279	1598.4
0.33	34	60	NaN	1.3467	14.93	-1.4745	-178.76	23.412	1.1595	9.5617	-735.75	1130.2	23.564	861.44	1070.8	23.649	24.005	0	0	8.0081	10.835	-13.183	-27.049	0.84445	0.73414	12.799	25.543	8.8526	11.569	-0.38466	-1.5063	1598.4
0.34	35	60	NaN	1.3418	14.926	-1.4382	-178.78	23.398	1.1947	9.4354	-735.77	1130.2	23.653	861.51	1070.7	23.649	24.005	0	0	7.9069	10.733	-13.185	-27.05	0.83178	0.71007	12.793	25.531	8.7387	11.443	-0.39148	-1.519	1598.4
0.35	36	60	NaN	1.3477	14.932	-1.4388	-178.79	23.4	1.1819	9.4562	-735.76	1130.2	23.605	861.58	1070.7	23.649	24.005	0	0	7.8195	10.645	-13.186	-27.052	0.84019	0.69928	12.799	25.534	8.6597	11.344	-0.38747	-1.5184	1598.5
0.36	37	60	NaN	1.3509	14.941	-1.4446	-178.82	23.396	1.2147	9.4843	-735.74	1130.2	23.677	861.64	1070.7	23.649	24.005	0	0	7.7477	10.572	-13.189	-27.055	0.84187	0.67277	12.807	25.531	8.5896	11.245	-0.38182	-1.5236	1598.5
0.37	38	60	NaN	1.3529	14.944	-1.4487	-178.85	23.38	1.257	9.4991	-735.72	1130.2	23.764	861.72	1070.6	23.649	24.005	0	0	7.741	10.566	-13.19	-27.056	0.84128	0.64125	12.808	25.516	8.5823	11.207	-0.38213	-1.5404	1598.6
0.38	39	60	NaN	1.3556	14.936	-1.4503	-178.87	23.358	1.2688	9.5044	-735.73	1130.2	23.755	861.82	1070.6	23.649	24.005	0	0	7.7308	10.555	-13.19	-27.056	0.84455	0.61816	12.8	25.494	8.5754	11.173	-0.39042	-1.5623	1598.7
0.39	40	60	NaN	1.3554	14.938	-1.4658	-178.88	23.383	1.2637	9.5488	-735.71	1130.2	23.715	861.77	1070.6	23.649	24.005	0	0	7.2642	10.085	-13.177	-27.042	0.84732	0.60778	12.803	25.519	8.1115	10.693	-0.37341	-1.5236	1598.7
0.4	41	60	NaN	1.3524	14.935	-1.4453	-178.91	23.34	1.3539	9.4793	-735.72	1130.2	23.933	861.9	1070.6	23.649	24.005	0	0	7.0632	9.8831	-13.172	-27.038	0.83409	0.56891	12.798	25.476	7.8973	10.452	-0.37436	-1.562	1598.8
0.41	42	60	NaN	1.3529	14.931	-1.4285	-178.94	23.33	1.3663	9.4274	-735.72	1130.2	23.931	861.94	1070.6	23.649	25.394	0	0	7.0422	9.862	-13.175	-27.041	0.83278	0.54318	12.794	25.467	7.875	10.405	-0.38078	-1.5738	1598.8
0.42	43	60	NaN	1.3544	14.928	-1.4229	-178.96	23.32	1.3762	9.4128	-735.71	1130.2	23.923	861.99	1070.6	23.649	32.111	0	0	6.9974	9.8169	-13.176	-27.042	0.83407	0.51823	12.791	25.457	7.8315	10.335	-0.3857	-1.585	1598.9
0.43	44	60	NaN	1.3531	14.925	-1.4273	-179	23.255	1.495	9.4253	-735.69	1130.2	24.227	862.17	1070.5	23.649	29.522	0	0	6.9614	9.7806	-13.178	-27.044	0.82241	0.47347	12.785	25.395	7.7838	10.254	-0.39236	-1.6485	1599
0.44	45	60	NaN	1.3534	14.924	-1.4372	-179.02	23.276	1.5002	9.4471	-735.67	1130.2	24.234	862.17	1070.5	23.649	28.99	0	0	6.9315	9.7505	-13.179	-27.045	0.82322	0.45336	12.786	25.414	7.7547	10.204	-0.39338	-1.631	1599
0.45	46	60	NaN	1.3527	14.916	-1.4591	-179.03	23.28	1.4872	9.4804	-735.66	1130.2	24.14	862.2	1070.5	23.649	30.325	0	0	6.9282	9.7473	-13.181	-27.046	0.82699	0.44116	12.778	25.419	7.7552	10.188	-0.40304	-1.628	1599
0.46	47	60	NaN	1.3497	14.904	-1.4816	-179.05	23.288	1.5077	9.5263	-735.66	1130.2	24.154	862.23	1070.5	23.649	31.102	0	0	6.9317	9.7508	-13.182	-27.048	0.82516	0.42671	12.766	25.425	7.7569	10.178	-0.4156	-1.6228	1599.1
0.47	48	60	NaN	1.346	14.893	-1.4941	-179.06	23.296	1.5476	9.5552	-735.65	1130.1	24.235	862.26	1070.5	23.649	33.182	0	0	6.9205	9.7395	-13.183	-27.049	0.81962	0.40873	12.757	25.433	7.7402	10.148	-0.42645	-1.6161	1599.1
0.48	49	60	NaN	1.3444	14.888	-1.4866	-179.08	23.296	1.5588	9.5217	-735.63	1130.2	24.217	862.34	1070.5	23.649	33.523	0	0	6.8457	9.6642	-13.186	-27.051	0.81754	0.39064	12.752	25.432	7.6633	10.055	-0.43347	-1.619	1599.1
0.49	50	60	NaN	1.3362	14.886	-1.4825	-179.09	23.301	1.5786	9.4837	-735.61	1130.1	24.22	862.35	1070.5	23.649	34.643	0	0	6.7691	9.587	-13.188	-27.054	0.80779	0.38613	12.75	25.437	7.5769	9.9732	-0.43786	-1.6175	1599.1
0.5	51	60	NaN	1.3401	14.899	-1.5217	-179.09	23.299	1.5803	9.643	-735.5	1130.1	24.182	862.38	1070.6	23.649	36.26	0	0	6.7839	9.602	-13.19	-27.055	0.81882	0.38539	12.765	25.433	7.6027	9.9874	-0.42415	-1.6229	1599.1
0.51	52	60	NaN	1.338	14.898	-1.5175	-179.1	23.293	1.6011	9.6211	-735.48	1130.1	24.193	862.42	1070.6	25.766	38.233	0	0	6.694	9.5115	-13.19	-27.056	0.81553	0.38081	12.765	25.426	7.5095	9.8923	-0.42539	-1.6296	1599.1
0.52	53	60	NaN	1.3298	14.886	-1.4922	-179.1	23.285	1.6528	9.5008	-735.53	1130.1	24.278	862.45	1070.6	24.849	36.401	0	0	6.5588	9.3753	-13.19	-27.056	0.79997	0.37322	12.752	25.42	7.3588	9.7485	-0.43826	-1.6361	1599.2
0.53	54	60	NaN	1.3341	14.899	-1.5831	-179.11	23.281	1.7241	9.8506	-735.42	1130	24.403	862.48	1070.6	23.649	36.005	0	0	6.5207	9.3369	-13.19	-27.056	0.81232	0.37219	12.768	25.412	7.333	9.7091	-0.42191	-1.6444	1599.1
0.54	55	60	NaN	1.327	14.876	-1.5341	-179.11	23.263	1.7376	9.6258	-735.53	1130.1	24.35	862.51	1070.6	23.649	36.487	0	0	6.4699	9.2859	-13.191	-27.057	0.79909	0.35817	12.742	25.396	7.269	9.644	-0.44872	-1.6609	1599.2
0.55	56	60	NaN	1.3238	14.88	-1.5536	-179.13	23.243	1.7833	9.7078	-735.5	1130.1	24.412	862.52	1070.6	23.649	38.076	0	0	6.354	9.1691	-13.192	-27.058	0.7966	0.34462	12.747	25.376	7.1506	9.5137	-0.44463	-1.6825	1599.2
0.56	57	60	NaN	1.3202	14.883	-1.5452	-179.14	23.252	1.7783	9.6774	-735.49	1130.1	24.343	862.51	1070.6	24.767	36.839	0	0	6.3438	9.1588	-13.192	-27.058	0.79439	0.33452	12.752	25.383	7.1381	9.4933	-0.44056	-1.6751	1599.2
0.57	58	60	NaN	1.3172	14.877	-1.4921	-179.15	23.282	1.7139	9.4564	-735.55	1130.1	24.11	862.48	1070.7	23.649	36.108	0	0	6.3391	9.1541	-13.192	-27.058	0.79181	0.32846	12.745	25.414	7.1309	9.4826	-0.44695	-1.6438	1599.2
0.58	59	60	NaN	1.3275	14.9	-1.5513	-179.16	23.262	1.7352	9.7061	-735.43	1130.1	24.116	862.48	1070.6	24.185	36.918	0	0	6.3019	9.1167	-13.193	-27.059	0.81086	0.32339	12.77	25.392	7.1128	9.4401	-0.42249	-1.6662	1599.1
0.59	60	60	NaN	1.3256	14.897	-1.5732	-179.17	23.171	1.8349	9.7747	-735.45	1130	24.308	862.58	1070.5	23.649	36.995	0	0	6.2681	9.0827	-13.191	-27.057	0.80449	0.31042	12.763	25.305	7.0726	9.3931	-0.42731	-1.7516	1599.2
0.6	61	60	NaN	1.323	14.893	-1.5804	-179.18	23.122	1.8165	9.7864	-735.47	1130	24.194	862.64	1070.5	23.649	38.006	0	0	6.2351	9.0494	-13.188	-27.054	0.8064	0.30382	12.758	25.257	7.0415	9.3533	-0.43051	-1.7972	1599.3
0.61	62	60	NaN	1.3228	14.891	-1.5811	-179.2	23.091	1.7794	9.7779	-735.48	1130	24.053	862.68	1070.4	23.649	36.921	0	0	6.1376	8.9512	-13.186	-27.052	0.81104	0.29145	12.755	25.227	6.9486	9.2427	-0.43088	-1.8249	1599.3
0.62	63	60	NaN	1.3255	14.892	-1.5802	-179.22	23.053	1.804	9.7671	-735.48	1130	24.097	862.73	1070.4	23.649	37.115	0	0	6.0469	8.86	-13.184	-27.05	0.8118	0.26466	12.754	25.19	6.8587	9.1246	-0.43008	-1.8598	1599.4
0.63	64	60	NaN	1.3247	14.9	-1.5742	-179.25	23.025	1.791	9.7294	-735.48	1130.1	24.01	862.74	1070.4	23.649	38.846	0	0	5.9685	8.781	-13.185	-27.051	0.81278	0.2361	12.761	25.165	6.7813	9.0171	-0.42408	-1.8859	1599.4
0.64	65	60	NaN	1.3313	14.902	-1.5755	-179.26	23.015	1.7639	9.7336	-735.5	1130.1	23.874	862.72	1070.4	24.262	35.802	0	0	6.1737	8.9876	-13.198	-27.064	0.82443	0.23293	12.762	25.155	6.9981	9.2205	-0.43565	-1.9093	1599.4
0.65	66	60	NaN	1.3293	14.894	-1.5397	-179.28	23	1.708	9.5813	-735.58	1130.1	23.655	862.75	1070.4	23.883	36.99	0	0	6.2469	9.0613	-13.205	-27.071	0.82486	0.21084	12.752	25.142	7.0717	9.2721	-0.45269	-1.9284	1599.5
0.66	67	60	NaN	1.3254	14.895	-1.5267	-179.32	22.976	1.6651	9.513	-735.63	1130.2	23.456	862.79	1070.3	24.064	37.832	0	0	6.139	8.9526	-13.204	-27.07	0.82563	0.18405	12.75	25.12	6.9646	9.1367	-0.45363	-1.9493	1599.6
0.67	68	60	NaN	1.33	14.917	-1.5951	-179.34	22.946	1.6783	9.77	-735.55	1130.1	23.389	862.84	1070.3	25.074	38.18	0	0	6.1609	8.9747	-13.203	-27.069	0.84183	0.17323	12.773	25.089	7.0027	9.1479	-0.42939	-1.9793	1599.6
0.68	69	60	NaN	1.3418	14.918	-1.5933	-179.37	22.967	1.6919	9.7644	-735.57	1130.1	23.373	862.84	1070.3	23.649	38.676	0	0	6.1797	8.9936	-13.202	-27.068	0.85402	0.14028	12.775	25.11	7.0337	9.1339	-0.4271	-1.9578	1599.6
0.69	70	60	NaN	1.3416	14.92	-1.5844	-179.38	22.978	1.6927	9.7383	-735.57	1130.1	23.323	862.85	1070.3	23.649	35.754	0	0	6.0489	8.8619	-13.198	-27.064	0.85468	0.13315	12.778	25.12	6.9035	8.9951	-0.42056	-1.944	1599.6
0.7	71	60	NaN	1.334	14.915	-1.5404	-179.39	22.992	1.6729	9.5597	-735.64	1130.2	23.189	862.83	1070.3	24.205	38.457	0	0	5.9926	8.8053	-13.196	-27.062	0.84548	0.12158	12.771	25.136	6.8381	8.9268	-0.42482	-1.9254	1599.7
0.71	72	60	NaN	1.3287	14.917	-1.51	-179.4	23.006	1.6694	9.4339	-735.7	1130.2	23.052	862.82	1070.3	23.649	36.097	0	0	5.9885	8.8011	-13.194	-27.06	0.84061	0.11312	12.771	25.152	6.8291	8.9142	-0.42339	-1.9079	1599.7
0.72	73	60	NaN	1.3377	14.947	-1.5697	-179.39	23.009	1.7332	9.6867	-735.61	1130.1	23.046	862.84	1070.3	23.649	38.206	0	0	5.9289	8.7411	-13.191	-27.057	0.85889	0.1285	12.802	25.153	6.7878	8.8696	-0.38935	-1.9039	1599.6
0.73	74	60	NaN	1.3421	14.93	-1.5163	-179.42	23.039	1.7043	9.4625	-735.75	1130.2	22.88	862.84	1070.3	23.649	39.298	0	0	5.8734	8.6852	-13.189	-27.055	0.86121	0.094277	12.783	25.187	6.7346	8.7795	-0.40688	-1.8687	1599.8
0.74	75	60	NaN	1.3416	14.927	-1.4877	-179.42	23.058	1.7254	9.3576	-735.81	1130.3	22.796	862.83	1070.3	23.882	36.52	0	0	5.8254	8.637	-13.188	-27.054	0.85996	0.097932	12.778	25.207	6.6854	8.7349	-0.41051	-1.847	1599.8
0.75	76	60	NaN	1.3453	14.93	-1.4861	-179.42	23.072	1.7865	9.3562	-735.83	1130.3	22.785	862.84	1070.2	23.649	39.035	0	0	5.8404	8.652	-13.185	-27.051	0.86406	0.10226	12.78	25.222	6.7044	8.7543	-0.40536	-1.8286	1599.9
0.76	77	60	NaN	1.3545	14.94	-1.5133	-179.42	23.091	1.8386	9.4646	-735.82	1130.2	22.73	862.87	1070.2	23.649	37.921	0	0	5.8567	8.6685	-13.182	-27.048	0.87904	0.10509	12.789	25.242	6.7358	8.7736	-0.39256	-1.8058	1599.9
0.77	78	60	NaN	1.3636	14.962	-1.5706	-179.41	23.132	1.7902	9.7063	-735.71	1130.2	22.406	862.84	1070.2	23.649	37.472	0	0	5.8791	8.691	-13.179	-27.045	0.90843	0.13357	12.815	25.279	6.7876	8.8246	-0.3639	-1.7654	1599.7
0.78	79	60	NaN	1.3582	14.946	-1.4962	-179.42	23.168	1.8525	9.418	-735.84	1130.3	22.376	862.85	1070.2	23.649	38.283	0	0	5.8579	8.6696	-13.176	-27.042	0.89379	0.11465	12.795	25.32	6.7517	8.7843	-0.38084	-1.7224	1599.9
0.79	80	60	NaN	1.3543	14.94	-1.4841	-179.42	23.165	1.891	9.3633	-735.88	1130.3	22.368	862.91	1070.2	23.983	36.87	0	0	5.8142	8.6256	-13.173	-27.039	0.88828	0.11289	12.787	25.318	6.7025	8.7385	-0.38626	-1.7215	1600
0.8	81	60	NaN	1.353	14.938	-1.497	-179.42	23.19	1.9128	9.402	-735.9	1130.3	22.279	862.93	1070.2	23.649	36.201	0	0	5.7581	8.5692	-13.171	-27.037	0.89157	0.11406	12.785	25.343	6.6497	8.6832	-0.38665	-1.6941	1600
0.81	82	60	NaN	1.3548	14.936	-1.5051	-179.43	23.261	1.9305	9.4244	-735.91	1130.3	22.101	862.9	1070.2	23.667	36.219	0	0	5.6894	8.5	-13.169	-27.035	0.90048	0.11189	12.783	25.413	6.5898	8.6119	-0.3859	-1.6221	1600
0.82	83	60	NaN	1.3598	14.934	-1.492	-179.43	23.306	1.9657	9.3747	-735.91	1130.3	21.976	862.94	1070.2	23.649	37.634	0	0	5.6256	8.4358	-13.167	-27.033	0.90821	0.11459	12.781	25.458	6.5338	8.5504	-0.38598	-1.5748	1600
0.83	84	60	NaN	1.3592	14.925	-1.4965	-179.43	23.342	2.0228	9.3784	-735.92	1130.3	21.992	862.97	1070.2	23.649	37.907	0	0	5.6107	8.4207	-13.166	-27.032	0.90724	0.11511	12.772	25.495	6.5179	8.5358	-0.39345	-1.5363	1600.1
0.84	85	60	NaN	1.3564	14.923	-1.4866	-179.44	23.378	2.0774	9.338	-735.93	1130.3	22.017	862.98	1070.2	23.649	39.154	0	0	5.3893	8.1979	-13.188	-27.054	0.90204	0.11034	12.769	25.532	6.2914	8.3082	-0.4184	-1.522	1600.1
0.85	86	60	NaN	1.3612	14.927	-1.5097	-179.43	23.427	2.1218	9.423	-735.88	1130.3	21.991	862.99	1070.2	23.78	37.791	0	0	4.698	7.5019	-13.262	-27.128	0.91081	0.12061	12.774	25.58	5.6088	7.6225	-0.48767	-1.5484	1600
0.86	87	60	NaN	1.374	14.931	-1.5679	-179.41	23.49	2.157	9.6326	-735.8	1130.2	21.907	862.99	1070.2	23.649	38.483	0	0	4.0067	6.8058	-13.336	-27.202	0.9341	0.15033	12.781	25.64	4.9408	6.9561	-0.5552	-1.5625	1600
0.87	88	60	NaN	1.3625	14.908	-1.4954	-179.4	23.518	2.2062	9.3361	-735.92	1130.3	21.929	863.03	1070.2	23.649	39.765	0	0	3.4684	6.2639	-13.387	-27.253	0.91129	0.14751	12.755	25.671	4.3797	6.4114	-0.63222	-1.5817	1600.1
0.88	89	60	NaN	1.3583	14.906	-1.4848	-179.4	23.529	2.2357	9.3003	-735.93	1130.3	21.927	863.11	1070.1	23.772	36.861	0	0	3.2778	6.072	-13.384	-27.25	0.90588	0.14344	12.751	25.684	4.1837	6.2155	-0.63281	-1.5653	1600.2
0.89	90	60	NaN	1.3616	14.909	-1.5315	-179.4	23.558	2.2659	9.4924	-735.87	1130.2	21.9	863.18	1070.1	23.649	36.019	0	0	3.517	6.3128	-13.38	-27.246	0.91708	0.15325	12.755	25.712	4.434	6.466	-0.62529	-1.534	1600.2
0.9	91	60	NaN	1.3694	14.913	-1.5815	-179.4	23.598	2.2772	9.6936	-735.8	1130.2	21.818	863.22	1070	23.762	38.57	0	0	3.7627	6.5602	-13.38	-27.246	0.93494	0.16904	12.76	25.751	4.6977	6.7293	-0.61996	-1.4957	1600.2
0.91	92	60	NaN	1.3766	14.914	-1.5803	-179.39	23.636	2.2567	9.6904	-735.79	1130.2	21.681	863.22	1070	25.272	38.171	0	0	3.7837	6.5813	-13.388	-27.254	0.94699	0.17815	12.761	25.789	4.7306	6.7594	-0.62723	-1.4652	1600.2
0.92	93	60	NaN	1.3724	14.902	-1.5461	-179.4	23.676	2.2809	9.5719	-735.81	1130.2	21.689	863.23	1070.1	24.293	38.981	0	0	3.8703	6.6685	-13.391	-27.257	0.93822	0.16709	12.749	25.828	4.8085	6.8356	-0.64137	-1.4282	1600.2
0.93	94	60	NaN	1.3696	14.893	-1.5546	-179.4	23.69	2.306	9.5966	-735.82	1130.2	21.697	863.26	1070	23.649	38.397	0	0	4.0458	6.8452	-13.385	-27.251	0.93602	0.1687	12.74	25.843	4.9819	7.0139	-0.64558	-1.4083	1600.3
0.94	95	60	NaN	1.3661	14.891	-1.5779	-179.4	23.715	2.3142	9.6743	-735.82	1130.2	21.662	863.29	1070	23.649	35.838	0	0	4.066	6.8655	-13.388	-27.254	0.93657	0.17036	12.738	25.868	5.0026	7.0359	-0.64972	-1.3851	1600.3
0.95	96	60	NaN	1.3608	14.888	-1.5721	-179.41	23.744	2.3196	9.6384	-735.84	1130.2	21.621	863.33	1070	23.649	37.469	0	0	4.2066	7.0071	-13.391	-27.257	0.93145	0.16465	12.733	25.899	5.1381	7.1718	-0.65811	-1.3576	1600.3
0.96	97	60	NaN	1.3543	14.87	-1.4987	-179.41	23.753	2.3458	9.3407	-735.94	1130.3	21.642	863.4	1070	23.649	38.184	0	0	4.5277	7.3304	-13.394	-27.26	0.9136	0.14801	12.71	25.913	5.4413	7.4784	-0.68457	-1.3467	1600.5
0.97	98	60	NaN	1.3684	14.89	-1.5814	-179.41	23.752	2.3515	9.6639	-735.8	1130.2	21.617	863.47	1069.9	23.649	39.013	0	0	4.8587	7.6636	-13.398	-27.264	0.94021	0.15895	12.732	25.909	5.7989	7.8226	-0.6656	-1.3545	1600.5
0.98	99	60	NaN	1.3592	14.886	-1.5647	-179.41	23.776	2.3429	9.5998	-735.86	1130.2	21.562	863.47	1069.9	23.649	38.371	0	0	5.1905	7.9977	-13.402	-27.268	0.93062	0.16163	12.726	25.935	6.1211	8.1593	-0.67572	-1.3327	1600.5
0.99	100	60	NaN	1.3522	14.876	-1.5242	-179.42	23.797	2.3378	9.4471	-735.91	1130.3	21.539	863.48	1069.9	23.649	36.803	0	0	5.5223	8.3318	-13.406	-27.272	0.91902	0.15101	12.715	25.958	6.4413	8.4828	-0.6911	-1.3135	1600.6
1	101	60	NaN	1.3529	14.87	-1.4957	-179.43	23.827	2.3144	9.3424	-735.91	1130.3	21.478	863.49	1069.9	23.649	38.442	0	0	5.7016	8.5123	-13.409	-27.275	0.91817	0.13706	12.707	25.989	6.6198	8.6494	-0.70192	-1.2864	1600.6
1.01	102	60	NaN	1.3532	14.866	-1.4927	-179.43	23.907	2.2203	9.3301	-735.91	1130.3	21.214	863.42	1070	24.79	39.959	0	0	5.7507	8.5617	-13.412	-27.278	0.92748	0.14224	12.705	26.068	6.6782	8.704	-0.70704	-1.2104	1600.5
1.02	103	60	NaN	1.3669	14.885	-1.5642	-179.43	23.912	2.2091	9.62	-735.77	1130.2	21.181	863.42	1069.9	23.649	36.113	0	0	5.7302	8.5411	-13.411	-27.277	0.95273	0.15592	12.725	26.071	6.6829	8.697	-0.68621	-1.2054	1600.4
1.03	104	60	NaN	1.3725	14.886	-1.5767	-179.43	23.917	2.2298	9.6823	-735.73	1130.2	21.24	863.43	1069.9	23.649	36.207	0	0	5.7096	8.5204	-13.41	-27.275	0.95841	0.15707	12.726	26.078	6.6681	8.6775	-0.68355	-1.198	1600.3
1.04	105	60	NaN	1.3736	14.881	-1.5748	-179.43	23.882	2.3185	9.6825	-735.72	1130.2	21.486	863.49	1069.8	24.848	36.013	0	0	5.6991	8.5098	-13.408	-27.274	0.95072	0.15061	12.718	26.045	6.6498	8.6604	-0.68993	-1.2288	1600.4
1.05	106	60	NaN	1.3742	14.875	-1.578	-179.42	23.818	2.4391	9.697	-735.7	1130.2	21.823	863.59	1069.6	23.985	38.035	0	0	5.9228	8.735	-13.411	-27.277	0.93978	0.14275	12.708	25.985	6.8626	8.8778	-0.70332	-1.2916	1600.5
1.06	107	60	NaN	1.3788	14.864	-1.5707	-179.42	23.816	2.4422	9.6828	-735.7	1130.2	21.848	863.6	1069.6	24.883	37.826	0	0	5.8943	8.7063	-13.41	-27.276	0.94305	0.14258	12.696	25.984	6.8373	8.8488	-0.71395	-1.2916	1600.5
1.07	108	60	NaN	1.3785	14.864	-1.5861	-179.41	23.845	2.3685	9.7347	-735.66	1130.2	21.643	863.52	1069.6	23.649	37.721	0	0	5.6489	8.4593	-13.405	-27.271	0.95185	0.16489	12.696	26.013	6.6008	8.6241	-0.70862	-1.2577	1600.4
1.08	109	60	NaN	1.3808	14.85	-1.5772	-179.4	23.859	2.3133	9.7163	-735.66	1130.2	21.501	863.47	1069.6	23.649	38.31	0	0	5.6956	8.5062	-13.408	-27.274	0.95855	0.18139	12.682	26.027	6.6541	8.6876	-0.72559	-1.2473	1600.3
1.09	110	60	NaN	1.3838	14.837	-1.5751	-179.39	23.864	2.2848	9.7167	-735.66	1130.2	21.442	863.43	1069.6	23.649	36.632	0	0	5.9029	8.715	-13.414	-27.28	0.96363	0.18855	12.669	26.032	6.8665	8.9035	-0.74541	-1.2487	1600.3
1.1	111	60	NaN	1.3869	14.831	-1.5946	-179.4	23.857	2.295	9.7751	-735.64	1130.1	21.499	863.42	1069.6	23.649	37.07	0	0	6.1791	8.9931	-13.413	-27.279	0.96684	0.18316	12.663	26.026	7.146	9.1762	-0.75072	-1.2537	1600.2
1.11	112	60	NaN	1.3959	14.819	-1.5933	-179.41	23.8	2.3914	9.7613	-735.65	1130.1	21.818	863.48	1069.5	23.649	36.378	0	0	6.4554	9.2712	-13.412	-27.278	0.96393	0.15553	12.647	25.972	7.4193	9.4267	-0.76551	-1.3062	1600.3
1.12	113	60	NaN	1.397	14.816	-1.6021	-179.42	23.79	2.3734	9.7974	-735.66	1130.1	21.796	863.46	1069.5	25.421	38.935	0	0	6.7063	9.5239	-13.412	-27.278	0.96716	0.14859	12.644	25.962	7.6735	9.6724	-0.76853	-1.3164	1600.3
1.13	114	60	NaN	1.3999	14.815	-1.5913	-179.43	23.782	2.3698	9.7595	-735.65	1130.1	21.807	863.44	1069.5	23.684	39.167	0	0	6.8242	9.6425	-13.417	-27.283	0.96822	0.13814	12.643	25.954	7.7924	9.7807	-0.77401	-1.3286	1600.3
1.14	115	60	NaN	1.4024	14.816	-1.5869	-179.44	23.782	2.3625	9.7345	-735.65	1130.1	21.798	863.41	1069.5	24.193	37.44	0	0	6.9421	9.7612	-13.422	-27.288	0.97015	0.13056	12.645	25.953	7.9122	9.8917	-0.77732	-1.3347	1600.3
1.15	116	60	NaN	1.4027	14.818	-1.6101	-179.44	23.791	2.3295	9.7972	-735.68	1130.1	21.706	863.36	1069.6	23.649	36.464	0	0	7.0599	9.8799	-13.427	-27.292	0.97603	0.13213	12.649	25.96	8.0359	10.012	-0.77784	-1.332	1600.2
1.16	117	60	NaN	1.4105	14.823	-1.6092	-179.45	23.77	2.353	9.7685	-735.67	1130.1	21.792	863.36	1069.5	23.649	37.284	0	0	7.1512	9.9717	-13.435	-27.301	0.97969	0.12269	12.653	25.94	8.1309	10.094	-0.78189	-1.3611	1600.2
1.17	118	60	NaN	1.4107	14.819	-1.5953	-179.45	23.747	2.351	9.7204	-735.7	1130.1	21.792	863.37	1069.5	23.649	39.59	0	0	7.2351	10.056	-13.444	-27.31	0.97814	0.1204	12.649	25.917	8.2133	10.177	-0.79541	-1.3926	1600.3
1.18	119	60	NaN	1.4152	14.819	-1.5868	-179.45	23.713	2.3749	9.6959	-735.73	1130.2	21.864	863.39	1069.5	23.649	37.521	0	0	7.319	10.141	-13.453	-27.319	0.97919	0.11293	12.648	25.884	8.2982	10.254	-0.80525	-1.4355	1600.3
1.19	120	60	NaN	1.4205	14.825	-1.5862	-179.46	23.678	2.4058	9.6924	-735.76	1130.2	21.968	863.41	1069.5	23.649	35.836	0	0	7.4104	10.233	-13.455	-27.321	0.98073	0.099551	12.654	25.85	8.3911	10.332	-0.80132	-1.4711	1600.4
1.2	121	60	NaN	1.4196	14.837	-1.5898	-179.48	23.661	2.4017	9.6903	-735.77	1130.2	21.995	863.41	1069.5	23.649	37.366	0	0	7.4767	10.299	-13.458	-27.324	0.97878	0.083239	12.665	25.834	8.4555	10.383	-0.79279	-1.49	1600.4
1.21	122	60	NaN	1.4253	14.85	-1.5808	-179.5	23.667	2.3378	9.6526	-735.79	1130.2	21.859	863.37	1069.5	23.86	37.481	0	0	7.473	10.296	-13.469	-27.335	0.98799	0.064382	12.678	25.838	8.461	10.36	-0.79018	-1.4967	1600.4
1.22	123	60	NaN	1.4167	14.865	-1.5702	-179.5	23.655	2.3266	9.6074	-735.81	1130.2	21.847	863.37	1069.6	23.649	37.662	0	0	7.3583	10.18	-13.47	-27.336	0.97816	0.057545	12.693	25.827	8.3364	10.238	-0.77702	-1.5095	1600.4
1.23	124	60	NaN	1.4163	14.875	-1.5847	-179.51	23.644	2.3112	9.663	-735.84	1130.2	21.828	863.37	1069.5	24.97	37.43	0	0	7.2121	10.033	-13.469	-27.335	0.98042	0.053665	12.703	25.816	8.1925	10.087	-0.76642	-1.5192	1600.4
1.24	125	60	NaN	1.4231	14.882	-1.6113	-179.52	23.635	2.3004	9.7636	-735.88	1130.2	21.833	863.36	1069.5	23.649	36.492	0	0	7.0042	9.8238	-13.474	-27.34	0.99066	0.045843	12.71	25.807	7.9949	9.8696	-0.76419	-1.533	1600.4
1.25	126	60	NaN	1.4217	14.896	-1.6104	-179.53	23.619	2.342	9.7454	-735.92	1130.2	21.989	863.35	1069.5	23.649	36.563	0	0	6.7895	9.6076	-13.48	-27.346	0.98305	0.027823	12.723	25.792	7.7726	9.6355	-0.75686	-1.5532	1600.5
1.26	127	60	NaN	1.4296	14.9	-1.5883	-179.54	23.625	2.3183	9.6492	-735.92	1130.2	21.933	863.33	1069.5	23.649	38.759	0	0	6.5749	9.3915	-13.485	-27.351	0.98951	0.020558	12.726	25.799	7.5644	9.412	-0.75884	-1.5523	1600.4
1.27	128	60	NaN	1.4231	14.894	-1.5377	-179.54	23.624	2.3117	9.4399	-736.05	1130.3	21.941	863.32	1069.5	23.649	38.433	0	0	6.1655	8.9794	-13.489	-27.354	0.97528	0.010348	12.718	25.8	7.1408	8.9897	-0.7701	-1.5544	1600.6
1.28	129	60	NaN	1.4192	14.904	-1.4946	-179.55	23.622	2.2955	9.2599	-736.13	1130.4	21.948	863.32	1069.6	24.744	37.221	0	0	5.7341	8.545	-13.492	-27.358	0.9647	-0.0043658	12.726	25.8	6.6988	8.5407	-0.76557	-1.5574	1600.7
1.29	130	60	NaN	1.4283	14.954	-1.5335	-179.56	23.618	2.2766	9.3779	-736.02	1130.4	21.954	863.32	1069.6	23.649	37.279	0	0	5.3027	8.1107	-13.495	-27.361	0.97772	-0.0091881	12.776	25.795	6.2804	8.1015	-0.719	-1.5656	1600.5
1.3	131	60	NaN	1.4549	15.072	-1.7946	-179.55	23.601	2.3056	10.287	-735.59	1130.2	22.041	863.33	1069.6	23.649	38.465	0	0	5.3239	8.132	-13.502	-27.368	1.0337	0.033601	12.901	25.771	6.3576	8.1656	-0.60132	-1.597	1600.1
1.31	132	60	NaN	1.428	14.976	-1.5831	-179.55	23.616	2.304	9.5305	-736.04	1130.4	22.052	863.3	1069.6	23.649	38.646	0	0	5.3969	8.2055	-13.51	-27.376	0.97945	0.001033	12.8	25.792	6.3763	8.2065	-0.71029	-1.584	1600.6
1.32	133	60	NaN	1.422	14.969	-1.561	-179.56	23.625	2.293	9.457	-736.13	1130.4	22.092	863.3	1069.6	24.319	36.808	0	0	5.4698	8.279	-13.518	-27.384	0.9694	-0.012208	12.794	25.801	6.4392	8.2667	-0.72427	-1.5831	1600.6
1.33	134	60	NaN	1.4219	14.997	-1.603	-179.56	23.634	2.2777	9.5951	-736.09	1130.3	22.125	863.29	1069.6	23.649	37.649	0	0	5.4489	8.2579	-13.524	-27.39	0.97305	-0.011853	12.823	25.809	6.4219	8.246	-0.70088	-1.5808	1600.6
1.34	135	60	NaN	1.416	15.011	-1.5993	-179.56	23.646	2.268	9.5434	-736.12	1130.4	22.15	863.28	1069.6	24.895	36.004	0	0	5.3406	8.1489	-13.528	-27.394	0.96438	-0.0099019	12.836	25.82	6.305	8.139	-0.69192	-1.5738	1600.6
1.35	136	60	NaN	1.4081	15.012	-1.5428	-179.56	23.632	2.2915	9.2978	-736.2	1130.5	22.272	863.31	1069.6	23.77	37.399	0	0	5.2323	8.0398	-13.533	-27.398	0.94333	-0.024301	12.833	25.812	6.1757	8.0155	-0.69954	-1.5868	1600.7
1.36	137	60	NaN	1.4166	15.023	-1.4922	-179.57	23.637	2.2259	9.1172	-736.19	1130.5	22.184	863.32	1069.6	23.649	37.107	0	0	5.1241	7.9308	-13.537	-27.403	0.94859	-0.034936	12.841	25.818	6.0727	7.8959	-0.69564	-1.5845	1600.7
1.37	138	60	NaN	1.4197	15.034	-1.498	-179.58	23.63	2.1972	9.1353	-736.18	1130.5	22.219	863.35	1069.6	23.649	38.967	0	0	5.0185	7.8245	-13.541	-27.407	0.95099	-0.052334	12.851	25.813	5.9695	7.7722	-0.69039	-1.5944	1600.7
1.38	139	60	NaN	1.4305	15.083	-1.5985	-179.6	23.62	2.1823	9.477	-735.98	1130.5	22.288	863.39	1069.6	23.649	36.785	0	0	5.0898	7.8964	-13.551	-27.417	0.97153	-0.058972	12.902	25.801	6.0614	7.8374	-0.64907	-1.6156	1600.6
1.39	140	60	NaN	1.4564	15.181	-1.783	-179.61	23.614	2.1489	10.104	-735.54	1130.3	22.286	863.43	1069.5	24.135	38.212	0	0	5.1612	7.9682	-13.561	-27.426	1.0199	-0.046147	13.005	25.79	6.181	7.9221	-0.55588	-1.6365	1600.2
1.4	141	60	NaN	1.4557	15.185	-1.8329	-179.63	23.592	2.1097	10.264	-735.53	1130.3	22.282	863.49	1069.5	23.851	38.989	0	0	5.2325	8.04	-13.57	-27.436	1.0251	-0.061806	13.009	25.768	6.2576	7.9782	-0.56075	-1.6681	1600.2
1.41	142	60	NaN	1.4283	15.085	-1.6141	-179.64	23.578	2.1075	9.4902	-735.96	1130.5	22.357	863.52	1069.5	23.649	36.071	0	0	5.1799	7.9871	-13.573	-27.438	0.96741	-0.10408	12.902	25.761	6.1473	7.883	-0.67037	-1.6775	1600.7
1.42	143	60	NaN	1.4206	15.052	-1.5458	-179.66	23.578	2.0825	9.2519	-736.06	1130.5	22.375	863.53	1069.5	23.649	38.533	0	0	5.0816	7.888	-13.571	-27.436	0.95057	-0.13357	12.868	25.763	6.0321	7.7545	-0.70275	-1.6737	1600.8
1.43	144	60	NaN	1.4338	15.098	-1.6472	-179.69	23.579	2.0471	9.6052	-735.84	1130.4	22.37	863.55	1069.5	23.649	39.985	0	0	5.1413	7.9482	-13.566	-27.432	0.97649	-0.14849	12.917	25.76	6.1178	7.7997	-0.64861	-1.6717	1600.6
1.44	145	60	NaN	1.4552	15.182	-1.8133	-179.72	23.563	2.0307	10.17	-735.5	1130.3	22.415	863.61	1069.5	23.649	36.653	0	0	5.5799	8.3897	-13.563	-27.429	1.0165	-0.1581	13.004	25.741	6.5964	8.2316	-0.55939	-1.6878	1600.3
1.45	146	60	NaN	1.4663	15.179	-1.8247	-179.74	23.565	2.0234	10.21	-735.47	1130.3	22.499	863.63	1069.5	23.649	36.194	0	0	6.0742	8.8874	-13.563	-27.428	1.026	-0.17733	13.001	25.744	7.1002	8.7101	-0.5616	-1.6849	1600.3
1.46	147	60	NaN	1.4687	15.173	-1.8184	-179.74	23.577	2.0077	10.177	-735.47	1130.3	22.529	863.66	1069.5	23.649	35.926	0	0	5.509	8.3184	-13.564	-27.43	1.0261	-0.18658	12.996	25.754	6.5352	8.1318	-0.56893	-1.6759	1600.3
1.47	148	60	NaN	1.4723	15.169	-1.8188	-179.75	23.591	2.0066	10.171	-735.47	1130.3	22.601	863.67	1069.5	24.161	39.021	0	0	4.9439	7.7494	-13.566	-27.432	1.0269	-0.2002	12.992	25.768	5.9708	7.5492	-0.57453	-1.6639	1600.3
1.48	149	60	NaN	1.4777	15.167	-1.8263	-179.77	23.615	2.0011	10.195	-735.45	1130.3	22.672	863.66	1069.6	24.525	36.915	0	0	4.3787	7.1804	-13.568	-27.434	1.0307	-0.21843	12.991	25.791	5.4094	6.962	-0.57774	-1.6432	1600.3
1.49	150	60	NaN	1.481	15.164	-1.8286	-179.79	23.659	1.9518	10.205	-735.42	1130.3	22.63	863.62	1069.6	23.649	37.43	0	0	3.8135	6.6114	-13.57	-27.436	1.0358	-0.23457	12.99	25.833	4.8493	6.3768	-0.5799	-1.6032	1600.2
1.5	151	60	NaN	1.4899	15.155	-1.827	-179.81	23.652	1.9667	10.197	-735.43	1130.3	22.763	863.68	1069.6	23.649	37.866	0	0	3.2511	6.0451	-13.573	-27.439	1.0397	-0.26314	12.981	25.826	4.2907	5.7819	-0.59185	-1.6128	1600.3
1.51	152	60	NaN	1.4938	15.155	-1.8278	-179.84	23.673	1.8869	10.202	-735.42	1130.3	22.666	863.69	1069.7	24.628	36.817	0	0	2.6965	5.4867	-13.579	-27.445	1.0473	-0.28674	12.983	25.845	3.7437	5.2	-0.59636	-1.5997	1600.3
1.52	153	60	NaN	1.4978	15.156	-1.829	-179.86	23.69	1.8407	10.212	-735.41	1130.3	22.65	863.7	1069.7	24.241	37.814	0	0	2.1419	4.9283	-13.585	-27.451	1.0522	-0.30683	12.984	25.862	3.1941	4.6215	-0.60138	-1.5892	1600.3
1.53	154	60	NaN	1.502	15.151	-1.8252	-179.88	23.698	1.8463	10.206	-735.42	1130.3	22.754	863.71	1069.7	23.649	38.282	0	0	1.5873	4.37	-13.591	-27.457	1.0524	-0.32535	12.98	25.87	2.6397	4.0446	-0.61152	-1.587	1600.3
1.54	155	60	NaN	1.502	15.142	-1.8069	-179.89	23.715	1.8111	10.143	-735.44	1130.4	22.748	863.7	1069.7	24.668	37.994	0	0	1.0327	3.8116	-13.597	-27.463	1.0503	-0.3451	12.971	25.886	2.083	3.4665	-0.62573	-1.5767	1600.3
1.55	156	60	NaN	1.4981	15.143	-1.8223	-179.91	23.746	1.7407	10.204	-735.44	1130.4	22.632	863.66	1069.8	23.882	37.554	0	0	0.47811	3.2532	-13.603	-27.469	1.0528	-0.35381	12.974	25.914	1.5309	2.8994	-0.62852	-1.5544	1600.3
1.56	157	60	NaN	1.5015	15.152	-1.817	-179.93	23.74	1.7356	10.199	-735.42	1130.4	22.736	863.69	1069.8	23.989	38.114	0	0	-0.076485	2.6949	-13.609	-27.475	1.0523	-0.38123	12.982	25.909	0.97583	2.3136	-0.62657	-1.5655	1600.3
1.57	158	60	NaN	1.5047	15.159	-1.8147	-179.95	23.745	1.7127	10.194	-735.4	1130.4	22.777	863.69	1069.8	23.649	37.935	0	0	-0.63108	2.1365	-13.615	-27.481	1.0538	-0.40057	12.99	25.914	0.42276	1.7359	-0.62471	-1.5666	1600.3
1.58	159	60	NaN	1.5044	15.16	-1.8217	-179.96	23.766	1.655	10.208	-735.41	1130.4	22.688	863.65	1069.8	23.929	36.032	0	0	-1.0669	1.6977	-13.621	-27.486	1.0573	-0.40396	12.992	25.934	-0.0095981	1.2938	-0.62812	-1.5529	1600.3
1.59	160	60	NaN	1.5072	15.151	-1.8034	-179.97	23.718	1.6894	10.15	-735.45	1130.4	22.864	863.75	1069.8	25.45	37.038	0	0	-1.3022	1.4608	-13.626	-27.492	1.0516	-0.42382	12.981	25.888	-0.2506	1.0369	-0.64513	-1.6035	1600.4
1.6	161	60	NaN	1.5115	15.174	-1.8289	-179.99	23.704	1.6131	10.229	-735.41	1130.4	22.757	863.76	1069.8	23.649	37.638	0	0	-1.4766	1.2852	-13.626	-27.492	1.0626	-0.43732	13.004	25.874	-0.41399	0.84786	-0.62216	-1.6189	1600.4
1.61	162	60	NaN	1.5132	15.179	-1.8288	-180.02	23.69	1.5834	10.23	-735.43	1130.4	22.789	863.78	1069.8	24.295	37.272	0	0	-1.6421	1.1186	-13.626	-27.492	1.0633	-0.46732	13.009	25.861	-0.5788	0.65128	-0.61758	-1.6315	1600.4
1.62	163	60	NaN	1.5166	15.181	-1.8198	-180.04	23.676	1.5897	10.195	-735.46	1130.4	22.906	863.8	1069.8	24.037	37.717	0	0	-1.8075	0.95201	-13.626	-27.492	1.0612	-0.49518	13.01	25.847	-0.74632	0.45683	-0.61685	-1.645	1600.5
1.63	164	60	NaN	1.5237	15.193	-1.8214	-180.04	23.654	1.6105	10.183	-735.44	1130.4	23.032	863.83	1069.7	25.874	38.085	0	0	-1.973	0.78543	-13.626	-27.492	1.0634	-0.50521	13.021	25.826	-0.90962	0.28022	-0.6056	-1.6661	1600.5
1.64	165	60	NaN	1.5254	15.201	-1.8276	-180.04	23.586	1.6538	10.205	-735.46	1130.4	23.204	863.92	1069.7	24.128	35.244	0	0	-2.1385	0.61885	-13.626	-27.492	1.0598	-0.50742	13.026	25.762	-1.0787	0.11143	-0.60071	-1.7308	1600.6
1.65	166	60	NaN	1.5248	15.213	-1.8321	-180.05	23.598	1.5648	10.209	-735.47	1130.4	23.035	863.89	1069.7	23.649	38.652	0	0	-2.3039	0.45226	-13.626	-27.492	1.0653	-0.51094	13.038	25.773	-1.2386	-0.05868	-0.58819	-1.7197	1600.6
1.66	167	60	NaN	1.5262	15.222	-1.8279	-180.05	23.579	1.5808	10.192	-735.48	1130.5	23.139	863.89	1069.7	23.649	38.117	0	0	-2.4694	0.28568	-13.626	-27.492	1.0624	-0.51592	13.046	25.755	-1.407	-0.23024	-0.5803	-1.7376	1600.6
1.67	168	60	NaN	1.5278	15.232	-1.8227	-180.04	23.537	1.6214	10.176	-735.52	1130.5	23.316	863.92	1069.6	23.649	37.323	0	0	-2.6348	0.1191	-13.626	-27.492	1.0571	-0.51463	13.054	25.715	-1.5778	-0.39553	-0.57264	-1.7778	1600.7
1.68	169	60	NaN	1.5279	15.246	-1.8256	-180.03	23.506	1.556	10.179	-735.59	1130.5	23.234	863.91	1069.6	24.421	40.325	0	0	-2.8003	-0.047486	-13.626	-27.492	1.0603	-0.50167	13.068	25.685	-1.74	-0.54916	-0.55853	-1.8077	1600.7
1.69	170	60	NaN	1.5385	15.258	-1.8243	-180.04	23.522	1.4718	10.172	-735.6	1130.5	23.1	863.88	1069.7	23.649	36.942	0	0	-3.0383	-0.28711	-13.621	-27.487	1.0754	-0.50685	13.081	25.699	-1.9629	-0.79397	-0.54027	-1.7876	1600.7
1.7	171	60	NaN	1.5412	15.273	-1.8231	-180.04	23.508	1.4711	10.161	-735.63	1130.5	23.175	863.88	1069.7	24.954	38.085	0	0	-3.3519	-0.6029	-13.61	-27.476	1.075	-0.50427	13.095	25.685	-2.2769	-1.1072	-0.51482	-1.7909	1600.7
1.71	172	60	NaN	1.5445	15.289	-1.8312	-180.04	23.486	1.4719	10.183	-735.64	1130.5	23.249	863.9	1069.7	23.649	39.16	0	0	-3.6656	-0.91869	-13.599	-27.465	1.0765	-0.50881	13.111	25.664	-2.5891	-1.4275	-0.48775	-1.8013	1600.7
1.72	173	60	NaN	1.5485	15.305	-1.8417	-180.05	23.459	1.4702	10.215	-735.64	1130.5	23.299	863.93	1069.7	23.649	37.303	0	0	-3.9894	-1.2447	-13.586	-27.452	1.0799	-0.51364	13.127	25.637	-2.9095	-1.7584	-0.45898	-1.8153	1600.8
1.73	174	60	NaN	1.5495	15.32	-1.8407	-180.03	23.42	1.4947	10.204	-735.64	1130.6	23.385	863.96	1069.7	24.65	39.418	0	0	-4.3936	-1.6516	-13.56	-27.425	1.0774	-0.5036	13.14	25.6	-3.3162	-2.1552	-0.41931	-1.8258	1600.8
1.74	175	60	NaN	1.5451	15.316	-1.8306	-180.04	23.404	1.5534	10.183	-735.73	1130.6	23.611	863.96	1069.7	23.649	37.409	0	0	-4.7978	-2.0586	-13.533	-27.399	1.0642	-0.51944	13.135	25.585	-3.7336	-2.578	-0.39736	-1.8138	1600.9
1.75	176	60	NaN	1.5498	15.32	-1.8033	-180.05	23.425	1.4548	10.092	-735.79	1130.6	23.405	863.92	1069.7	23.649	36.543	0	0	-5.2019	-2.4655	-13.506	-27.372	1.073	-0.52349	13.14	25.604	-4.1289	-2.989	-0.36537	-1.7679	1600.9
1.76	177	60	NaN	1.5566	15.334	-1.8098	-180.05	23.429	1.4233	10.109	-735.8	1130.6	23.361	863.89	1069.8	23.649	38.55	0	0	-5.6061	-2.8724	-13.479	-27.345	1.0819	-0.52353	13.157	25.607	-4.5242	-3.3959	-0.32228	-1.7375	1600.9
1.77	178	60	NaN	1.5599	15.356	-1.8431	-180.05	23.412	1.4844	10.212	-735.76	1130.6	23.551	863.88	1069.8	23.649	36.961	0	0	-6.016	-3.2851	-13.448	-27.314	1.0821	-0.52405	13.179	25.59	-4.9339	-3.8091	-0.26906	-1.7241	1600.9
1.78	179	60	NaN	1.5548	15.372	-1.8429	-180.05	23.405	1.4937	10.199	-735.75	1130.6	23.606	863.88	1069.8	23.649	38.424	0	0	-6.4296	-3.7016	-13.414	-27.28	1.0746	-0.52764	13.195	25.582	-5.3551	-4.2292	-0.2189	-1.6977	1600.8
1.79	180	60	NaN	1.5509	15.369	-1.8046	-180.04	23.411	1.4614	10.045	-735.82	1130.6	23.541	863.83	1069.8	23.649	36.869	0	0	-6.8433	-4.118	-13.38	-27.246	1.0675	-0.52616	13.193	25.587	-5.7758	-4.6442	-0.18758	-1.6585	1600.9
1.8	181	60	NaN	1.5491	15.374	-1.7841	-180.01	23.406	1.2707	9.9641	-735.85	1130.6	23.024	863.81	1069.8	23.649	38.404	0	0	-7.2569	-4.5345	-13.346	-27.212	1.0813	-0.48193	13.197	25.582	-6.1756	-5.0164	-0.149	-1.6299	1600.9
1.81	182	60	NaN	1.5459	15.386	-1.8003	-180.01	23.416	1.227	10.019	-735.85	1130.6	22.921	863.77	1069.9	23.649	37.413	0	0	-7.6706	-4.9509	-13.312	-27.178	1.0838	-0.47465	13.21	25.591	-6.5868	-5.4256	-0.10198	-1.587	1600.8
1.82	183	60	NaN	1.5407	15.398	-1.8395	-180.05	23.432	1.4031	10.156	-735.86	1130.6	23.437	863.72	1069.9	25.985	37.291	0	0	-7.9188	-5.2008	-13.279	-27.145	1.065	-0.52167	13.225	25.605	-6.8538	-5.7225	-0.054214	-1.5398	1600.8
1.83	184	60	NaN	1.5377	15.393	-1.8292	-180.05	23.374	1.4765	10.104	-735.9	1130.6	23.651	863.79	1069.9	23.649	36.031	0	0	-8.0403	-5.3232	-13.254	-27.12	1.0525	-0.5331	13.218	25.549	-6.9878	-5.8563	-0.035885	-1.5704	1600.9
1.84	185	60	NaN	1.542	15.403	-1.8099	-180	23.401	1.2425	10.002	-735.87	1130.7	22.988	863.67	1069.9	23.994	35.904	0	0	-7.939	-5.2212	-13.255	-27.121	1.0769	-0.46637	13.229	25.575	-6.8621	-5.6875	-0.026054	-1.5458	1600.7
1.85	186	60	NaN	1.5435	15.409	-1.7979	-179.99	23.371	1.2153	9.9374	-735.87	1130.7	22.929	863.69	1069.9	24.902	37.572	0	0	-7.8376	-5.1191	-13.257	-27.123	1.0782	-0.45395	13.233	25.547	-6.7594	-5.573	-0.023649	-1.5757	1600.8
1.86	187	60	NaN	1.5457	15.416	-1.8068	-179.99	23.342	1.2471	9.9516	-735.85	1130.7	23.039	863.71	1069.9	23.649	38.717	0	0	-7.7362	-5.017	-13.258	-27.124	1.077	-0.46176	13.24	25.519	-6.6593	-5.4788	-0.01863	-1.6053	1600.8
1.87	188	60	NaN	1.5495	15.426	-1.8358	-180	23.354	1.2505	10.041	-735.83	1130.7	23.057	863.64	1069.9	23.649	37.58	0	0	-7.6348	-4.915	-13.26	-27.126	1.0833	-0.46859	13.252	25.529	-6.5515	-5.3836	-0.0079199	-1.5969	1600.7
1.88	189	60	NaN	1.5431	15.413	-1.8396	-180.05	23.336	1.5348	10.075	-735.92	1130.7	23.858	863.67	1069.9	23.649	36.745	0	0	-7.5335	-4.8129	-13.261	-27.127	1.0494	-0.54627	13.239	25.51	-6.484	-5.3592	-0.022095	-1.6169	1600.8
1.89	190	60	NaN	1.5549	15.422	-1.8597	-180.02	23.321	1.3289	10.133	-735.87	1130.7	23.257	863.66	1069.9	23.649	38.678	0	0	-7.4321	-4.7108	-13.263	-27.129	1.0849	-0.48615	13.248	25.496	-6.3472	-5.197	-0.014502	-1.633	1600.7
1.9	191	60	NaN	1.5578	15.418	-1.8284	-180	23.339	1.2192	10.002	-735.88	1130.7	22.928	863.6	1069.9	23.649	39.512	0	0	-7.3307	-4.6088	-13.264	-27.13	1.0948	-0.46152	13.244	25.513	-6.2359	-5.0703	-0.020567	-1.6171	1600.7
1.91	192	60	NaN	1.5546	15.415	-1.808	-180.01	23.351	1.3107	9.9262	-735.91	1130.7	23.155	863.55	1070	23.649	36.596	0	0	-7.2293	-4.5067	-13.266	-27.132	1.0808	-0.48691	13.241	25.525	-6.1486	-4.9936	-0.024357	-1.6064	1600.7
1.92	193	60	NaN	1.5531	15.431	-1.8589	-180.04	23.323	1.5462	10.132	-735.88	1130.6	23.762	863.61	1069.9	24.562	38.966	0	0	-7.128	-4.4046	-13.267	-27.133	1.0649	-0.53249	13.257	25.497	-6.0631	-4.9371	-0.0097524	-1.6366	1600.7
1.93	194	60	NaN	1.5526	15.416	-1.8448	-180	23.316	1.4015	10.071	-735.94	1130.7	23.313	863.58	1069.9	23.649	38.666	0	0	-7.0266	-4.3026	-13.269	-27.135	1.0783	-0.47668	13.239	25.493	-5.9483	-4.7793	-0.02973	-1.6419	1600.7
1.94	195	60	NaN	1.5548	15.432	-1.8558	-180.03	23.33	1.5547	10.1	-735.88	1130.7	23.704	863.56	1069.9	24.586	38.488	0	0	-6.9252	-4.2005	-13.27	-27.136	1.0674	-0.51276	13.256	25.506	-5.8578	-4.7133	-0.013874	-1.6303	1600.7
1.95	196	60	NaN	1.5623	15.451	-1.8761	-180.04	23.333	1.6576	10.167	-735.8	1130.6	23.916	863.57	1069.9	24.292	38.992	0	0	-6.8239	-4.0984	-13.272	-27.137	1.0697	-0.53054	13.275	25.509	-5.7541	-4.629	0.0037864	-1.6289	1600.6
1.96	197	60	NaN	1.569	15.455	-1.8795	-180.03	23.319	1.7025	10.179	-735.78	1130.6	23.947	863.6	1069.8	23.649	37.876	0	0	-6.7582	-4.0324	-13.273	-27.139	1.0758	-0.52804	13.278	25.495	-5.6825	-4.5604	0.0050363	-1.6439	1600.6
1.97	198	60	NaN	1.5661	15.436	-1.8411	-180.04	23.293	1.7985	10.041	-735.85	1130.7	24.143	863.65	1069.8	23.649	36.821	0	0	-6.7354	-4.0094	-13.276	-27.142	1.061	-0.54067	13.256	25.472	-5.6745	-4.5501	-0.019616	-1.6693	1600.7
1.98	199	60	NaN	1.5645	15.443	-1.868	-180.03	23.334	1.816	10.131	-735.81	1130.6	24.055	863.56	1069.8	23.76	38.406	0	0	-6.7127	-3.9865	-13.278	-27.144	1.0657	-0.53119	13.265	25.513	-5.647	-4.5177	-0.013483	-1.6311	1600.6
1.99	200	60	NaN	1.5636	15.446	-1.8455	-180.03	23.339	1.8498	10.027	-735.79	1130.7	24.034	863.56	1069.8	25.851	37.589	0	0	-6.6899	-3.9636	-13.28	-27.146	1.0618	-0.53659	13.266	25.518	-5.6281	-4.5002	-0.01377	-1.6279	1600.6
2	201	60	NaN	1.5618	15.447	-1.8519	-180.05	23.344	1.8759	10.038	-735.77	1130.7	23.991	863.57	1069.8	23.649	40.08	0	0	-6.6671	-3.9407	-13.283	-27.148	1.0619	-0.54562	13.267	25.524	-5.6052	-4.4863	-0.015438	-1.6245	1600.6
2.01	202	60	NaN	1.5581	15.444	-1.8799	-180.06	23.348	1.913	10.144	-735.78	1130.6	23.982	863.58	1069.8	25.84	38.362	0	0	-6.6444	-3.9177	-13.285	-27.151	1.0623	-0.55327	13.265	25.527	-5.582	-4.471	-0.020138	-1.6234	1600.6
2.02	203	60	NaN	1.5521	15.433	-1.8578	-180.05	23.317	2.0138	10.071	-735.82	1130.7	24.176	863.64	1069.7	24.557	38.321	0	0	-6.6216	-3.8948	-13.287	-27.153	1.0469	-0.5582	13.253	25.498	-5.5747	-4.453	-0.034567	-1.655	1600.7
2.03	204	60	NaN	1.5139	15.347	-1.6627	-180.06	23.338	2.086	9.432	-736.14	1130.8	24.161	863.64	1069.8	23.887	37.441	0	0	-6.5988	-3.8719	-13.289	-27.155	0.98641	-0.58611	13.163	25.522	-5.6124	-4.458	-0.12644	-1.6331	1601
2.04	205	60	NaN	1.5346	15.392	-1.7742	-180.06	23.362	2.159	9.8093	-735.93	1130.7	24.097	863.66	1069.8	23.649	37.291	0	0	-6.5761	-3.849	-13.292	-27.158	1.0229	-0.56727	13.211	25.543	-5.5532	-4.4162	-0.080856	-1.6144	1600.8
2.05	206	60	NaN	1.5538	15.448	-1.8951	-180.05	23.39	2.2264	10.227	-735.68	1130.6	24.022	863.67	1069.8	23.807	37.018	0	0	-6.5533	-3.826	-13.294	-27.16	1.0597	-0.53992	13.271	25.568	-5.4936	-4.366	-0.023391	-1.5918	1600.6
2.06	207	60	NaN	1.5475	15.457	-1.8932	-180.03	23.421	2.3032	10.25	-735.61	1130.6	23.97	863.67	1069.8	23.649	36.01	0	0	-6.5305	-3.8031	-13.296	-27.162	1.056	-0.52477	13.28	25.598	-5.4745	-4.3279	-0.0162	-1.5644	1600.5
2.07	208	60	NaN	1.5426	15.439	-1.8626	-180.02	23.445	2.4404	10.172	-735.63	1130.6	23.981	863.72	1069.8	24.699	37.212	0	0	-6.5077	-3.7802	-13.298	-27.164	1.0479	-0.51961	13.261	25.623	-5.4598	-4.2998	-0.037032	-1.5413	1600.6
2.08	209	60	NaN	1.5337	15.421	-1.8374	-180.03	23.467	2.5291	10.105	-735.66	1130.6	23.983	863.73	1069.8	26.187	37.113	0	0	-6.485	-3.7573	-13.301	-27.167	1.0366	-0.52888	13.243	25.645	-5.4484	-4.2861	-0.05776	-1.5221	1600.6
2.09	210	60	NaN	1.5332	15.414	-1.8288	-180.04	23.511	2.5636	10.089	-735.65	1130.6	23.838	863.71	1069.8	25.509	37.644	0	0	-6.4622	-3.7343	-13.303	-27.169	1.0406	-0.52804	13.238	25.687	-5.4216	-4.2624	-0.065287	-1.4822	1600.6
2.1	211	60	NaN	1.5432	15.411	-1.8382	-180.04	23.545	2.6082	10.125	-735.6	1130.6	23.733	863.71	1069.8	23.79	35.332	0	0	-6.4394	-3.7114	-13.305	-27.171	1.0557	-0.53062	13.236	25.719	-5.3837	-4.242	-0.06889	-1.4521	1600.5
2.11	212	60	NaN	1.5593	15.404	-1.8544	-180.06	23.552	2.6942	10.178	-735.55	1130.5	23.766	863.76	1069.8	23.649	40.276	0	0	-6.4167	-3.6885	-13.308	-27.174	1.0725	-0.54438	13.23	25.727	-5.3442	-4.2329	-0.077966	-1.4467	1600.5
2.12	213	60	NaN	1.5583	15.385	-1.8312	-180.07	23.569	2.7536	10.108	-735.58	1130.6	23.737	863.77	1069.8	24.098	37.87	0	0	-6.4571	-3.7292	-13.306	-27.172	1.0701	-0.55566	13.21	25.744	-5.387	-4.2849	-0.096482	-1.4283	1600.6
2.13	214	60	NaN	1.5504	15.369	-1.8258	-180.08	23.582	2.812	10.085	-735.6	1130.6	23.727	863.79	1069.8	23.649	36.899	0	0	-6.5243	-3.7969	-13.303	-27.169	1.0617	-0.56711	13.195	25.756	-5.4626	-4.364	-0.10881	-1.413	1600.6
2.14	215	60	NaN	1.554	15.365	-1.843	-180.09	23.584	2.8546	10.134	-735.59	1130.5	23.723	863.8	1069.8	24.38	37.142	0	0	-6.5916	-3.8646	-13.301	-27.166	1.0672	-0.572	13.192	25.758	-5.5244	-4.4366	-0.10901	-1.4089	1600.6
2.15	216	60	NaN	1.5584	15.363	-1.8592	-180.09	23.583	2.8963	10.169	-735.57	1130.5	23.702	863.83	1069.8	23.785	35.73	0	0	-6.6169	-3.8901	-13.3	-27.166	1.0736	-0.57597	13.19	25.756	-5.5433	-4.466	-0.11072	-1.4099	1600.6
2.16	217	60	NaN	1.5532	15.353	-1.8549	-180.1	23.59	2.9512	10.122	-735.56	1130.5	23.657	863.85	1069.8	23.649	37.06	0	0	-6.6085	-3.8816	-13.301	-27.167	1.0683	-0.58385	13.18	25.763	-5.5402	-4.4655	-0.12073	-1.4039	1600.6
2.17	218	60	NaN	1.5557	15.355	-1.8624	-180.1	23.609	3.002	10.131	-735.53	1130.5	23.673	863.8	1069.9	23.649	37.996	0	0	-6.5369	-3.8096	-13.299	-27.165	1.0706	-0.58331	13.183	25.78	-5.4664	-4.3929	-0.11589	-1.385	1600.5
2.18	219	60	NaN	1.5555	15.347	-1.8567	-180.08	23.6	3.0571	10.094	-735.55	1130.5	23.696	863.8	1069.9	25.285	37.255	0	0	-6.654	-3.9274	-13.297	-27.163	1.0683	-0.57125	13.176	25.77	-5.5857	-4.4987	-0.1215	-1.3927	1600.6
2.19	220	60	NaN	1.5548	15.346	-1.8656	-180.07	23.57	3.1026	10.099	-735.55	1130.5	23.729	863.84	1069.9	23.797	36.17	0	0	-7.1691	-4.446	-13.294	-27.16	1.0665	-0.558	13.176	25.741	-6.1025	-5.004	-0.11835	-1.4192	1600.6
2.2	221	60	NaN	1.5546	15.353	-1.8826	-180.05	23.534	3.1227	10.136	-735.54	1130.5	23.732	863.89	1069.9	23.649	37.563	0	0	-6.9831	-4.2587	-13.283	-27.149	1.0676	-0.54103	13.182	25.705	-5.9155	-4.7998	-0.10107	-1.4442	1600.6
2.21	222	60	NaN	1.555	15.357	-1.889	-180.03	23.508	3.1055	10.156	-735.54	1130.5	23.659	863.9	1069.9	24.096	38.1	0	0	-6.6218	-3.8951	-13.273	-27.139	1.0713	-0.51562	13.186	25.679	-5.5505	-4.4107	-0.087251	-1.4605	1600.7
2.22	223	60	NaN	1.5472	15.342	-1.8624	-180.02	23.498	3.1004	10.053	-735.62	1130.5	23.655	863.86	1069.9	23.649	36.805	0	0	-6.215	-3.4854	-13.269	-27.135	1.0599	-0.50317	13.171	25.669	-5.1551	-3.9886	-0.098011	-1.4657	1600.7
2.23	224	60	NaN	1.5483	15.354	-1.8694	-180	23.477	3.087	10.065	-735.6	1130.5	23.635	863.88	1069.9	23.649	37.318	0	0	-5.5138	-2.7795	-13.263	-27.129	1.0622	-0.48319	13.183	25.649	-4.4516	-3.2627	-0.080089	-1.4796	1600.7
2.24	225	60	NaN	1.5472	15.359	-1.8709	-179.98	23.446	3.0734	10.053	-735.6	1130.5	23.624	863.91	1069.8	23.649	38.437	0	0	-4.8438	-2.1049	-13.254	-27.12	1.0611	-0.46723	13.186	25.618	-3.7827	-2.5721	-0.067868	-1.5015	1600.7
2.25	226	60	NaN	1.5428	15.356	-1.8624	-179.96	23.407	3.0507	10.004	-735.64	1130.5	23.606	863.94	1069.8	23.649	37.951	0	0	-4.3798	-1.6378	-13.241	-27.106	1.0556	-0.45153	13.182	25.581	-3.3242	-2.0893	-0.058593	-1.5254	1600.8
2.26	227	60	NaN	1.5406	15.368	-1.8598	-179.94	23.37	2.999	9.9807	-735.64	1130.5	23.532	863.96	1069.8	23.649	37.509	0	0	-3.7409	-0.99448	-13.229	-27.095	1.0552	-0.42259	13.194	25.545	-2.6857	-1.4171	-0.035115	-1.5499	1600.8
2.27	228	60	NaN	1.534	15.364	-1.8628	-179.93	23.339	2.9545	9.9956	-735.69	1130.5	23.522	863.94	1069.8	23.993	37.031	0	0	-2.8748	-0.12252	-13.218	-27.084	1.0496	-0.41398	13.189	25.513	-1.8252	-0.53649	-0.029303	-1.5712	1600.8
2.28	229	60	NaN	1.5331	15.363	-1.8594	-179.92	23.32	2.9347	9.9855	-735.7	1130.5	23.516	863.95	1069.8	24.201	38.201	0	0	-2.1044	0.65315	-13.2	-27.066	1.0484	-0.40383	13.188	25.494	-1.056	0.24931	-0.011948	-1.5719	1600.9
2.29	230	60	NaN	1.5319	15.369	-1.8622	-179.92	23.3	2.9053	9.9909	-735.71	1130.5	23.513	863.94	1069.8	25.061	38.039	0	0	-1.6236	1.1372	-13.191	-27.057	1.0476	-0.40186	13.194	25.475	-0.57604	0.73536	0.0032243	-1.5818	1600.9
2.3	231	60	NaN	1.5321	15.38	-1.8753	-179.93	23.272	2.8631	10.025	-735.7	1130.5	23.529	863.92	1069.8	23.649	37.263	0	0	-1.5078	1.2538	-13.192	-27.058	1.0484	-0.41122	13.205	25.448	-0.45939	0.84255	0.012621	-1.6106	1600.8
2.31	232	60	NaN	1.5454	15.393	-1.8923	-179.94	23.238	2.8438	10.07	-735.68	1130.5	23.61	863.94	1069.8	23.932	35.642	0	0	-1.0385	1.7262	-13.196	-27.062	1.0604	-0.42777	13.217	25.413	0.02187	1.2985	0.021527	-1.6485	1600.8
2.32	233	60	NaN	1.5463	15.388	-1.8757	-179.96	23.226	2.8028	10.004	-735.72	1130.6	23.584	863.92	1069.8	24.37	38.852	0	0	-0.42577	2.3432	-13.197	-27.063	1.0599	-0.44834	13.212	25.402	0.63411	1.8949	0.014933	-1.6608	1600.9
2.33	234	60	NaN	1.5474	15.383	-1.8635	-179.98	23.243	2.7301	9.9541	-735.75	1130.6	23.467	863.88	1069.8	23.649	37.609	0	0	0.34111	3.1153	-13.195	-27.061	1.0634	-0.46285	13.207	25.419	1.4045	2.6524	0.012324	-1.6421	1600.8
2.34	235	60	NaN	1.5461	15.376	-1.8545	-180	23.247	2.7105	9.9054	-735.8	1130.6	23.486	863.85	1069.8	23.649	36.539	0	0	1.0314	3.8103	-13.195	-27.061	1.0597	-0.48156	13.2	25.423	2.0911	3.3287	0.0043124	-1.6383	1600.9
2.35	236	60	NaN	1.5435	15.372	-1.8555	-180.01	23.228	2.7704	9.8831	-735.83	1130.6	23.697	863.84	1069.7	24.853	38.083	0	0	1.6951	4.4785	-13.198	-27.064	1.0487	-0.50328	13.194	25.406	2.7438	3.9752	-0.0043468	-1.6577	1600.9
2.36	237	60	NaN	1.5508	15.396	-1.9018	-180.01	23.264	2.7924	10.047	-735.74	1130.6	23.734	863.77	1069.7	23.649	38.178	0	0	2.9485	5.7404	-13.207	-27.073	1.0606	-0.49549	13.219	25.441	4.009	5.2449	0.012233	-1.6321	1600.7
2.37	238	60	NaN	1.5419	15.397	-1.896	-180	23.338	2.8971	10.02	-735.75	1130.5	23.881	863.65	1069.8	24.912	36.963	0	0	3.9413	6.74	-13.205	-27.071	1.0454	-0.4938	13.222	25.512	4.9867	6.2462	0.017512	-1.5583	1600.6
2.38	239	60	NaN	1.5451	15.401	-1.8931	-179.99	23.386	3.0292	10.018	-735.74	1130.5	24.081	863.6	1069.9	24.646	38.537	0	0	4.6989	7.5027	-13.195	-27.061	1.0413	-0.49527	13.228	25.559	5.7402	7.0075	0.033121	-1.5019	1600.6
2.39	240	60	NaN	1.5523	15.408	-1.8963	-179.99	23.424	3.1577	10.042	-735.71	1130.5	24.237	863.56	1069.9	23.649	37.849	0	0	5.0046	7.8106	-13.202	-27.068	1.0438	-0.49576	13.237	25.595	6.0485	7.3148	0.034924	-1.4728	1600.5
2.4	241	60	NaN	1.5532	15.414	-1.8997	-179.98	23.466	3.2762	10.061	-735.68	1130.5	24.31	863.5	1070	23.649	36.379	0	0	5.485	8.2942	-13.205	-27.071	1.0427	-0.49364	13.245	25.635	6.5277	7.8006	0.039631	-1.4361	1600.4
2.41	242	60	NaN	1.5508	15.409	-1.887	-179.98	23.469	3.4861	10.021	-735.66	1130.5	24.6	863.56	1070	24.775	35.951	0	0	6.1054	8.9188	-13.205	-27.071	1.0285	-0.50046	13.24	25.639	7.1339	8.4184	0.034567	-1.4324	1600.4
2.42	243	60	NaN	1.5499	15.399	-1.8763	-179.97	23.518	3.6735	9.9874	-735.67	1130.5	24.735	863.56	1070	23.841	38.299	0	0	6.5182	9.3344	-13.203	-27.069	1.0215	-0.50001	13.231	25.687	7.5397	8.8344	0.027592	-1.3826	1600.4
2.43	244	60	NaN	1.5427	15.39	-1.869	-179.95	23.565	3.8886	9.9786	-735.67	1130.5	24.86	863.59	1070	23.863	38.717	0	0	6.7921	9.6102	-13.201	-27.067	1.0095	-0.48267	13.222	25.734	7.8016	9.1275	0.021082	-1.3333	1600.5
2.44	245	60	NaN	1.5384	15.385	-1.8677	-179.91	23.645	4.1962	9.9964	-735.64	1130.5	25.045	863.63	1070	25.061	37.856	0	0	6.8782	9.6969	-13.201	-27.067	0.99926	-0.44642	13.218	25.812	7.8774	9.2505	0.017065	-1.2544	1600.5
2.45	246	60	NaN	1.548	15.383	-1.8729	-179.85	23.805	4.6482	10.028	-735.58	1130.5	25.327	863.63	1070.1	24.13	36.478	0	0	6.7293	9.547	-13.205	-27.071	0.99989	-0.39524	13.22	25.968	7.7292	9.1517	0.015148	-1.1028	1600.4
2.46	247	60	NaN	1.5465	15.363	-1.8578	-179.81	24	5.1211	9.9849	-735.57	1130.5	25.573	863.6	1070.3	23.649	35.846	0	0	6.5138	9.33	-13.211	-27.077	0.98803	-0.36499	13.206	26.158	7.5018	8.965	-0.0047498	-0.91901	1600.4
2.47	248	60	NaN	1.5474	15.359	-1.8523	-179.78	24.134	5.4747	9.9659	-735.53	1130.5	25.747	863.62	1070.4	25.007	39.287	0	0	6.5138	9.33	-13.211	-27.077	0.98194	-0.34653	13.207	26.286	7.4957	8.9835	-0.0044113	-0.79063	1600.4
2.48	249	60	NaN	1.5461	15.35	-1.8519	-179.76	24.22	5.7811	9.9568	-735.51	1130.5	25.846	863.75	1070.5	24.339	38.403	0	0	6.598	9.4148	-13.211	-27.077	0.9769	-0.33382	13.201	26.369	7.5749	9.081	-0.010374	-0.70772	1600.5
2.49	250	60	NaN	1.5435	15.335	-1.8592	-179.75	24.284	6.0555	9.9687	-735.51	1130.5	25.854	863.93	1070.5	23.649	36.202	0	0	6.7233	9.541	-13.211	-27.077	0.97448	-0.32288	13.189	26.43	7.6978	9.2181	-0.02179	-0.64703	1600.6
2.5	251	60	NaN	1.5432	15.328	-1.8798	-179.75	24.357	6.2917	10.022	-735.47	1130.4	25.762	864.08	1070.6	24.874	36.534	0	0	6.8942	9.713	-13.211	-27.077	0.9794	-0.31075	13.185	26.5	7.8736	9.4023	-0.026187	-0.57646	1600.7
2.51	252	60	NaN	1.5531	15.303	-1.8665	-179.76	24.445	6.711	9.943	-735.48	1130.5	25.808	864.38	1070.7	23.649	39.006	0	0	7.0488	9.8686	-13.212	-27.078	0.98492	-0.3271	13.163	26.585	8.0337	9.5415	-0.049752	-0.49325	1601
2.52	253	60	NaN	1.5484	15.292	-1.855	-179.78	24.503	6.9029	9.8914	-735.48	1130.5	25.814	864.49	1070.7	23.649	39.238	0	0	7.1346	9.9551	-13.217	-27.083	0.97817	-0.34893	13.154	26.642	8.1128	9.6061	-0.063104	-0.44128	1601.2
2.53	254	60	NaN	1.5473	15.288	-1.8602	-179.83	24.61	7.2429	9.892	-735.44	1130.4	25.986	864.67	1070.8	23.649	36.182	0	0	6.9252	9.7442	-13.224	-27.09	0.97101	-0.41101	13.154	26.743	7.8962	9.3332	-0.069553	-0.34712	1601.3
2.54	255	60	NaN	1.5529	15.282	-1.8783	-179.93	24.752	7.7084	9.9288	-735.38	1130.4	26.24	864.94	1071	26.06	38.368	0	0	6.5793	9.396	-13.231	-27.097	0.96894	-0.5104	13.157	26.878	7.5483	8.8856	-0.073876	-0.2188	1601.5
2.55	256	60	NaN	1.5529	15.27	-1.8844	-180.02	24.823	7.8453	9.9386	-735.37	1130.4	26.168	865.07	1071.1	24.767	36.509	0	0	6.094	8.9073	-13.235	-27.101	0.97186	-0.60333	13.149	26.944	7.0658	8.304	-0.086522	-0.15662	1601.6
2.56	257	60	NaN	1.5537	15.272	-1.8902	-180.11	24.818	7.9349	9.9408	-735.33	1130.4	26.087	865.35	1071.1	23.649	36.862	0	0	6.1861	9.0001	-13.245	-27.111	0.97575	-0.68704	13.151	26.939	7.1619	8.3131	-0.094209	-0.17155	1601.9
2.57	258	60	NaN	1.5478	15.259	-1.8792	-180.2	24.808	8.0375	9.899	-735.35	1130.4	26.116	865.62	1071.1	24.382	35.677	0	0	6.4308	9.2465	-13.256	-27.122	0.9674	-0.77905	13.137	26.93	7.3982	8.4674	-0.11937	-0.19277	1602.1
2.58	259	60	NaN	1.543	15.251	-1.8747	-180.32	24.795	8.1389	9.8759	-735.34	1130.4	26.189	865.92	1071	23.649	37.169	0	0	6.5884	9.4051	-13.267	-27.133	0.95933	-0.89939	13.129	26.917	7.5477	8.5057	-0.13849	-0.21632	1602.4
2.59	260	60	NaN	1.5416	15.256	-1.8809	-180.45	24.788	8.2208	9.8856	-735.29	1130.4	26.259	866.23	1071	23.649	37.955	0	0	6.532	9.3483	-13.275	-27.141	0.95588	-1.0394	13.133	26.911	7.4879	8.309	-0.14237	-0.23038	1602.7
2.6	261	60	NaN	1.5329	15.245	-1.8605	-180.54	24.823	8.2541	9.8372	-735.33	1130.4	26.322	866.37	1071	23.649	36.991	0	0	6.1806	8.9946	-13.279	-27.145	0.94325	-1.1287	13.124	26.944	7.1239	7.8659	-0.15555	-0.20093	1602.9
2.61	262	60	NaN	1.5383	15.24	-1.8678	-180.62	24.87	8.2639	9.8681	-735.33	1130.4	26.406	866.48	1071.1	23.649	39.466	0	0	6.1836	8.9975	-13.291	-27.157	0.94677	-1.2165	13.121	26.989	7.1303	7.781	-0.16986	-0.16856	1603
2.62	263	60	NaN	1.5364	15.241	-1.8703	-180.73	24.914	8.2551	9.8756	-735.31	1130.4	26.555	866.63	1071.2	24.307	38.503	0	0	5.8969	8.7089	-13.305	-27.171	0.93986	-1.3295	13.125	27.03	6.8367	7.3794	-0.17996	-0.14054	1603.1
2.63	264	60	NaN	1.5374	15.243	-1.8782	-180.83	24.944	8.2291	9.9006	-735.29	1130.4	26.7	866.77	1071.2	23.649	36.426	0	0	5.1473	7.9542	-13.319	-27.185	0.93665	-1.4298	13.129	27.057	6.084	6.5245	-0.18924	-0.12766	1603.2
2.64	265	60	NaN	1.5479	15.242	-1.8946	-180.89	24.949	8.187	9.9561	-735.27	1130.3	26.782	866.87	1071.3	25.227	40.123	0	0	5.2175	8.0249	-13.327	-27.193	0.94619	-1.4891	13.131	27.06	6.1637	6.5358	-0.19593	-0.13289	1603.3
2.65	266	60	NaN	1.5456	15.23	-1.8745	-180.94	24.919	8.1257	9.8761	-735.31	1130.3	26.815	866.98	1071.3	23.649	39.234	0	0	5.3689	8.1773	-13.334	-27.2	0.93989	-1.5414	13.121	27.029	6.3088	6.6359	-0.21376	-0.17138	1603.5
2.66	267	60	NaN	1.5451	15.235	-1.874	-180.99	24.87	8.0593	9.8726	-735.3	1130.3	26.885	867.14	1071.3	23.649	40.22	0	0	5.4921	8.3014	-13.342	-27.208	0.93687	-1.5989	13.124	26.98	6.429	6.7025	-0.21765	-0.22762	1603.6
2.67	268	60	NaN	1.5466	15.24	-1.8814	-181.04	24.835	7.9795	9.8869	-735.29	1130.3	26.927	867.25	1071.3	24.705	35.007	0	0	6.1622	8.976	-13.359	-27.225	0.9374	-1.647	13.13	26.945	7.0996	7.329	-0.22902	-0.27907	1603.7
2.68	269	60	NaN	1.5502	15.243	-1.8874	-181.08	24.818	7.9108	9.9012	-735.28	1130.3	27.063	867.33	1071.3	23.927	38.383	0	0	7.3476	10.169	-13.385	-27.251	0.93671	-1.6955	13.135	26.926	8.2843	8.474	-0.25034	-0.32437	1603.8
2.69	270	60	NaN	1.5552	15.244	-1.8838	-181.13	24.811	7.8816	9.9039	-735.28	1130.3	27.403	867.39	1071.4	24.854	36.38	0	0	9.6812	12.519	-13.456	-27.322	0.92965	-1.7537	13.139	26.917	10.611	10.765	-0.31747	-0.40564	1603.8
2.7	271	60	NaN	1.5523	15.247	-1.8705	-181.15	24.802	7.8835	9.8638	-735.28	1130.4	27.56	867.41	1071.4	24.786	40.715	0	0	10.753	13.598	-13.494	-27.36	0.91974	-1.7788	13.142	26.907	11.673	11.819	-0.35259	-0.45302	1603.9
2.71	272	60	NaN	1.5474	15.247	-1.8721	-181.16	24.845	7.7936	9.8666	-735.3	1130.4	27.716	867.29	1071.5	23.819	24.005	0	0	10.693	13.538	-13.503	-27.369	0.90933	-1.7963	13.146	26.946	11.602	11.741	-0.35731	-0.4227	1603.8
2.72	273	60	NaN	1.5427	15.248	-1.8721	-181.18	24.868	7.6786	9.8662	-735.32	1130.4	27.889	867.17	1071.6	23.649	53.385	0	0	10.096	12.937	-13.516	-27.382	0.89837	-1.8268	13.149	26.966	10.995	11.11	-0.36659	-0.41564	1603.7
2.73	274	60	NaN	1.5399	15.249	-1.8709	-181.22	24.854	7.5526	9.8655	-735.32	1130.4	28.025	867.1	1071.7	28.766	66.959	0	1	9.5336	12.37	-13.529	-27.395	0.89065	-1.8666	13.153	26.951	10.424	10.504	-0.37604	-0.44358	1603.6
2.74	275	60	NaN	1.5407	15.253	-1.8745	-181.25	24.809	7.4142	9.8854	-735.32	1130.4	28.053	867.11	1071.7	29.584	66.826	0	1	9.1733	12.008	-13.54	-27.406	0.89117	-1.9012	13.155	26.907	10.064	10.106	-0.38451	-0.49901	1603.6
2.75	276	60	NaN	1.5445	15.246	-1.8494	-181.27	24.739	7.4132	9.819	-735.35	1130.4	28.434	867.16	1071.6	28.129	66.352	0	1	8.9669	11.8	-13.557	-27.423	0.879	-1.9381	13.148	26.837	9.8459	9.8618	-0.40867	-0.58516	1603.7
2.76	277	60	NaN	1.5441	15.248	-1.8542	-181.28	24.68	7.3227	9.8324	-735.35	1130.4	28.565	867.18	1071.6	29.401	68.188	0	1	8.8381	11.67	-13.576	-27.442	0.87436	-1.9533	13.149	26.778	9.7124	9.7168	-0.42721	-0.66442	1603.7
2.77	278	60	NaN	1.5443	15.253	-1.8587	-181.31	24.619	7.2243	9.85	-735.34	1130.4	28.689	867.2	1071.6	28.145	67.29	0	1	8.6775	11.508	-13.596	-27.462	0.87082	-1.979	13.154	26.718	9.5483	9.5295	-0.44176	-0.74358	1603.7
2.78	279	60	NaN	1.5438	15.259	-1.8554	-181.34	24.542	7.1268	9.8516	-735.34	1130.4	28.88	867.26	1071.6	29.917	66.862	0	1	8.568	11.398	-13.603	-27.469	0.86355	-2.0218	13.159	26.642	9.4315	9.3764	-0.44438	-0.82687	1603.8
2.79	280	60	NaN	1.535	15.259	-1.8554	-181.38	24.421	6.9754	9.8627	-735.36	1130.4	29.073	867.38	1071.5	29.297	64.652	0	1	8.5981	11.429	-13.608	-27.474	0.84826	-2.0669	13.157	26.523	9.4464	9.3616	-0.45079	-0.95069	1603.9
2.8	281	60	NaN	1.5302	15.26	-1.8376	-181.39	24.344	6.8937	9.8095	-735.38	1130.4	29.276	867.43	1071.5	25.881	61.898	0	1	9.3091	12.144	-13.639	-27.505	0.83433	-2.0907	13.156	26.447	10.143	10.054	-0.48296	-1.0576	1604
2.81	282	60	NaN	1.5404	15.271	-1.8596	-181.41	24.254	6.7799	9.8951	-735.35	1130.4	29.506	867.47	1071.4	28.138	57.782	0	1	9.5155	12.352	-13.658	-27.524	0.83939	-2.1098	13.165	26.36	10.355	10.242	-0.49384	-1.164	1604
2.82	283	60	NaN	1.553	15.276	-1.8716	-181.43	24.178	6.6622	9.9448	-735.33	1130.4	29.675	867.51	1071.3	24.276	55.912	0	1	8.3232	11.152	-13.645	-27.511	0.84774	-2.1318	13.167	26.286	9.171	9.02	-0.4777	-1.2241	1604.1
2.83	284	60	NaN	1.5592	15.271	-1.8587	-181.46	24.125	6.5411	9.9053	-735.35	1130.4	29.715	867.57	1071.3	24.742	56.953	0	1	8.6624	11.493	-13.655	-27.521	0.85111	-2.1703	13.16	26.236	9.5135	9.3229	-0.49523	-1.2852	1604.1
2.84	285	60	NaN	1.5558	15.276	-1.8689	-181.55	24.082	6.3608	9.9404	-735.34	1130.4	29.577	867.66	1071.2	25.027	56.402	0	1	8.9217	11.754	-13.662	-27.528	0.85402	-2.2556	13.164	26.195	9.7757	9.4987	-0.49846	-1.3329	1604.2
2.85	286	60	NaN	1.5569	15.275	-1.8704	-181.46	24.146	6.2881	9.951	-735.36	1130.4	29.913	867.4	1071.2	23.649	57.93	0	1	7.6771	10.501	-13.637	-27.503	0.8433	-2.1688	13.162	26.259	8.5204	8.3325	-0.47532	-1.2443	1604
2.86	287	60	NaN	1.5606	15.275	-1.8726	-181.42	24.175	6.2008	9.9508	-735.37	1130.4	30.091	867.28	1071.2	25.648	57.14	0	1	7.5393	10.363	-13.632	-27.498	0.84067	-2.1353	13.161	26.289	8.38	8.2272	-0.47038	-1.2086	1603.9
2.87	288	60	NaN	1.5654	15.275	-1.8698	-181.41	24.195	6.0438	9.9398	-735.37	1130.4	30.081	867.19	1071.2	25.754	57.438	0	1	7.7112	10.536	-13.63	-27.496	0.8453	-2.128	13.16	26.31	8.5565	8.4075	-0.46973	-1.1863	1603.8
2.88	289	60	NaN	1.5687	15.273	-1.859	-181.4	24.218	5.8434	9.9183	-735.38	1130.4	30.031	867.09	1071.1	25.321	56.453	0	1	7.789	10.614	-13.623	-27.488	0.84962	-2.1152	13.158	26.333	8.6386	8.4987	-0.46493	-1.1553	1603.7
2.89	290	60	NaN	1.5661	15.274	-1.8501	-181.39	24.159	5.8909	9.8893	-735.37	1130.4	30.541	867.22	1071	24.12	64.117	0	1	7.9559	10.782	-13.625	-27.491	0.82785	-2.1258	13.154	26.278	8.7838	8.6562	-0.47028	-1.2127	1603.8
2.9	291	60	NaN	1.5663	15.273	-1.8553	-181.35	24.172	5.7319	9.9017	-735.37	1130.4	30.57	867.19	1071	32.265	69.711	0	1	8.2616	11.09	-13.641	-27.507	0.82743	-2.0929	13.153	26.292	9.089	8.9968	-0.48819	-1.2152	1603.8
2.91	292	60	NaN	1.5683	15.273	-1.8623	-181.33	24.192	5.6669	9.9191	-735.36	1130.3	30.679	867.16	1071	34.067	66.51	0	1	7.3949	10.217	-13.606	-27.472	0.82614	-2.0766	13.153	26.312	8.2211	8.1405	-0.45293	-1.1597	1603.8
2.92	293	60	NaN	1.5701	15.271	-1.8653	-181.3	24.222	5.6132	9.9232	-735.35	1130.3	30.792	867.09	1071	28.047	56.893	0	1	6.6219	9.4389	-13.575	-27.441	0.82395	-2.0511	13.152	26.341	7.4459	7.3878	-0.42328	-1.0995	1603.7
2.93	294	60	NaN	1.5702	15.265	-1.8613	-181.24	24.269	5.4557	9.9033	-735.34	1130.3	30.77	866.97	1071.1	28.583	57.903	0	1	6.2434	9.0578	-13.562	-27.428	0.82404	-1.987	13.148	26.386	7.0674	7.0708	-0.41422	-1.0416	1603.5
2.94	295	60	NaN	1.5735	15.262	-1.857	-181.2	24.27	5.4034	9.8822	-735.32	1130.3	30.903	866.99	1071.1	26.512	55.159	0	1	5.514	8.3234	-13.56	-27.426	0.82191	-1.9527	13.145	26.388	6.3359	6.3707	-0.41575	-1.0385	1603.5
2.95	296	60	NaN	1.5681	15.259	-1.8725	-181.16	24.224	5.2649	9.934	-735.31	1130.3	30.884	867.1	1071	24.253	54.747	0	1	4.9394	7.7449	-13.556	-27.422	0.81905	-1.9041	13.14	26.343	5.7584	5.8408	-0.41658	-1.0788	1603.6
2.96	297	60	NaN	1.5649	15.252	-1.8736	-181.1	24.179	5.1361	9.9415	-735.32	1130.3	30.799	867.21	1071	25.973	56.268	0	1	4.6805	7.4842	-13.546	-27.412	0.81919	-1.848	13.131	26.301	5.4997	5.6362	-0.41469	-1.1109	1603.8
2.97	298	60	NaN	1.5664	15.242	-1.8653	-181.05	24.174	5.0137	9.9156	-735.32	1130.3	30.642	867.25	1070.9	26.203	58.385	0	1	4.5015	7.304	-13.537	-27.403	0.82539	-1.7911	13.121	26.295	5.3269	5.5129	-0.41628	-1.1079	1603.8
2.98	299	60	NaN	1.5713	15.233	-1.867	-181.01	24.232	4.8658	9.9152	-735.33	1130.3	30.403	867.19	1071	28.344	58.979	0	1	4.4007	7.2025	-13.53	-27.396	0.83886	-1.7403	13.113	26.352	5.2395	5.4622	-0.4174	-1.0443	1603.8
2.99	300	60	NaN	1.5689	15.231	-1.8646	-180.96	24.24	4.8701	9.9054	-735.32	1130.3	30.581	867.25	1071	23.743	59.153	0	1	4.2248	7.0254	-13.534	-27.4	0.82973	-1.7004	13.111	26.36	5.0545	5.325	-0.42287	-1.0404	1603.8
3	301	60	NaN	1.571	15.234	-1.8705	-180.89	24.247	4.9621	9.9274	-735.29	1130.3	31.02	867.3	1070.9	27.601	64.98	0	1	4.3145	7.1157	-13.536	-27.402	0.8169	-1.6444	13.112	26.368	5.1314	5.4713	-0.4238	-1.0338	1603.8
3.01	302	60	NaN	1.5703	15.232	-1.8593	-180.84	24.269	5.0063	9.8866	-735.3	1130.3	31.287	867.31	1070.9	30.95	68.734	0	1	4.6626	7.4662	-13.536	-27.402	0.80523	-1.6002	13.108	26.392	5.4679	5.866	-0.42774	-1.0102	1603.8
3.02	303	60	NaN	1.5692	15.228	-1.8413	-180.81	24.298	4.9883	9.8214	-735.3	1130.3	31.34	867.31	1070.9	31.723	67.988	0	1	4.1777	6.978	-13.542	-27.408	0.79997	-1.5759	13.104	26.422	4.9777	5.4022	-0.43732	-0.98559	1603.9
3.03	304	60	NaN	1.5782	15.24	-1.8564	-180.79	24.306	4.9848	9.878	-735.24	1130.3	31.435	867.37	1070.8	32.472	68.904	0	1	4.1255	6.9255	-13.544	-27.41	0.80751	-1.5651	13.115	26.431	4.933	5.3604	-0.42835	-0.9785	1603.9
3.04	305	60	NaN	1.5745	15.234	-1.8554	-180.76	24.325	4.9813	9.8814	-735.26	1130.3	31.481	867.37	1070.8	32.624	68.591	0	1	4.5041	7.3067	-13.542	-27.408	0.80234	-1.5329	13.109	26.45	5.3065	5.7737	-0.4329	-0.95779	1603.9
3.05	306	60	NaN	1.5772	15.233	-1.8528	-180.73	24.338	4.9632	9.875	-735.25	1130.3	31.478	867.36	1070.8	33.105	66.683	0	1	4.9607	7.7663	-13.543	-27.409	0.80489	-1.5024	13.107	26.464	5.7656	6.2639	-0.43638	-0.94534	1603.9
3.06	307	60	NaN	1.5773	15.23	-1.855	-180.69	24.369	4.9299	9.8822	-735.25	1130.3	31.416	867.33	1070.8	29.882	66.449	0	1	5.4523	8.2613	-13.547	-27.413	0.80743	-1.4612	13.105	26.494	6.2597	6.8	-0.44206	-0.91902	1603.8
3.07	308	60	NaN	1.5734	15.225	-1.8614	-180.65	24.415	4.9029	9.9033	-735.24	1130.3	31.358	867.28	1070.9	29.114	65.399	0	1	5.853	8.6647	-13.559	-27.425	0.80642	-1.4147	13.103	26.537	6.6594	7.25	-0.45612	-0.88772	1603.8
3.08	309	60	NaN	1.5763	15.225	-1.8611	-180.62	24.427	4.9436	9.9034	-735.23	1130.3	31.496	867.26	1070.9	28.91	60.016	0	1	5.9665	8.779	-13.567	-27.433	0.80432	-1.3964	13.103	26.549	6.7709	7.3826	-0.4644	-0.88423	1603.7
3.09	310	60	NaN	1.5739	15.224	-1.8631	-180.59	24.427	4.9398	9.9173	-735.2	1130.3	31.484	867.28	1070.9	25.905	53.302	0	1	5.921	8.7332	-13.573	-27.439	0.8028	-1.3609	13.103	26.549	6.7238	7.3722	-0.46999	-0.89007	1603.7
3.1	311	60	NaN	1.5724	15.22	-1.8601	-180.56	24.434	4.9447	9.9178	-735.19	1130.3	31.475	867.28	1070.9	23.649	44.845	0	1	5.9769	8.7895	-13.582	-27.447	0.80169	-1.3317	13.1	26.555	6.7786	7.4578	-0.48172	-0.89285	1603.7
3.11	312	60	NaN	1.5718	15.216	-1.8546	-180.54	24.444	4.9507	9.9127	-735.18	1130.3	31.469	867.27	1070.9	23.649	36.55	0	1	6.0223	8.8352	-13.586	-27.452	0.80113	-1.3061	13.096	26.564	6.8234	7.529	-0.49055	-0.88796	1603.7
3.12	313	60	NaN	1.5715	15.21	-1.8472	-180.51	24.453	4.9466	9.9067	-735.17	1130.3	31.451	867.26	1071	23.649	39.188	0	1	6.0611	8.8743	-13.588	-27.454	0.80125	-1.2829	13.091	26.572	6.8624	7.5914	-0.49745	-0.88203	1603.7
3.13	314	60	NaN	1.5708	15.201	-1.8283	-180.5	24.45	4.9202	9.8896	-735.17	1130.3	31.384	867.25	1070.9	23.649	35.963	0	1	5.8685	8.6803	-13.588	-27.454	0.80231	-1.27	13.081	26.57	6.6708	7.4103	-0.50695	-0.88441	1603.7
3.14	315	60	NaN	1.5771	15.199	-1.8403	-180.49	24.475	4.8906	9.963	-735.14	1130.2	31.285	867.16	1071	23.649	44.319	0	1	5.6278	8.438	-13.587	-27.453	0.81472	-1.2533	13.081	26.593	6.4425	7.1847	-0.50654	-0.86025	1603.5
3.15	316	60	NaN	1.5841	15.191	-1.8314	-180.48	24.483	4.8741	9.9604	-735.14	1130.2	31.222	867.11	1071	27.821	54.488	0	1	5.4858	8.295	-13.586	-27.451	0.82383	-1.2374	13.073	26.601	6.3096	7.0577	-0.51211	-0.85045	1603.5
3.16	317	60	NaN	1.5931	15.182	-1.8244	-180.46	24.479	4.8556	9.9579	-735.13	1130.2	31.159	867.08	1071	24.524	53.444	0	1	5.8782	8.6901	-13.578	-27.444	0.83499	-1.2207	13.063	26.598	6.7132	7.4694	-0.51454	-0.84582	1603.4
3.17	318	60	NaN	1.6042	15.174	-1.8403	-180.45	24.474	4.8226	10.026	-735.09	1130.2	31.064	867.05	1070.9	24.293	54.467	0	1	6.3655	9.1807	-13.571	-27.437	0.8519	-1.2012	13.054	26.593	7.2174	7.9795	-0.51694	-0.84445	1603.4
3.18	319	60	NaN	1.6017	15.153	-1.8144	-180.43	24.46	4.8118	9.955	-735.13	1130.2	31.02	867.01	1070.9	25.714	44.729	0	1	6.5631	9.3797	-13.576	-27.442	0.84842	-1.1806	13.033	26.58	7.4116	8.1991	-0.54247	-0.86155	1603.4
3.19	320	60	NaN	1.6092	15.147	-1.8225	-180.42	24.448	4.8315	9.9825	-735.12	1130.2	31.072	866.98	1070.9	24.718	62.141	0	1	6.325	9.14	-13.578	-27.444	0.85498	-1.1722	13.027	26.569	7.18	7.9677	-0.55195	-0.87578	1603.3
3.2	321	60	NaN	1.6155	15.138	-1.8196	-180.41	24.448	4.7795	9.9708	-735.13	1130.2	30.924	866.91	1070.9	30.016	68.982	0	1	5.9333	8.7455	-13.581	-27.446	0.86618	-1.1565	13.017	26.569	6.7994	7.589	-0.56366	-0.8774	1603.3
3.21	322	60	NaN	1.6217	15.132	-1.8185	-180.39	24.444	4.7033	9.9653	-735.14	1130.2	30.696	866.84	1070.9	31.195	68.945	0	1	5.6902	8.5008	-13.569	-27.435	0.88032	-1.1341	13.01	26.565	6.5705	7.3667	-0.55888	-0.87004	1603.2
3.22	323	60	NaN	1.6321	15.139	-1.8452	-180.38	24.413	4.695	10.053	-735.11	1130.2	30.634	866.79	1070.9	32.471	66.821	0	1	5.2995	8.1075	-13.557	-27.423	0.89599	-1.1126	13.018	26.534	6.1955	6.9949	-0.53968	-0.88938	1603.1
3.23	324	60	NaN	1.6404	15.128	-1.8302	-180.36	24.391	4.691	10.005	-735.14	1130.2	30.6	866.75	1070.9	31.845	65.988	0	1	4.5912	7.3943	-13.549	-27.415	0.90384	-1.099	13.006	26.512	5.495	6.2953	-0.54284	-0.90243	1603.1
3.24	325	60	NaN	1.6421	15.134	-1.8334	-180.36	24.366	4.6949	10.003	-735.12	1130.2	30.594	866.74	1070.8	31.735	66.272	0	1	4.9688	7.7745	-13.534	-27.4	0.90564	-1.0935	13.011	26.488	5.8744	6.681	-0.52304	-0.91199	1603.1
3.25	326	60	NaN	1.6405	15.138	-1.8415	-180.35	24.31	4.6959	10.017	-735.13	1130.2	30.563	866.73	1070.8	33.551	64.794	0	1	5.2247	8.0321	-13.523	-27.389	0.90568	-1.0818	13.015	26.434	6.1304	6.9504	-0.50876	-0.95532	1603.1
3.26	327	60	NaN	1.6383	15.138	-1.8451	-180.33	24.248	4.6917	10.018	-735.16	1130.2	30.504	866.72	1070.8	31.814	62.276	0	1	4.9439	7.7494	-13.52	-27.386	0.90565	-1.0638	13.014	26.372	5.8495	6.6856	-0.50655	-1.0139	1603.1
3.27	328	60	NaN	1.6379	15.14	-1.8361	-180.32	24.238	4.6855	9.9758	-735.17	1130.2	30.444	866.66	1070.8	29.804	62.099	0	1	4.6663	7.4699	-13.513	-27.379	0.90585	-1.0489	13.017	26.362	5.5721	6.421	-0.49631	-1.0171	1603.1
3.28	329	60	NaN	1.6322	15.135	-1.8226	-180.32	24.287	4.5474	9.9253	-735.21	1130.2	30.061	866.5	1070.9	28.707	63.233	0	1	4.3891	7.1909	-13.506	-27.372	0.91198	-1.0405	13.014	26.408	5.3011	6.1504	-0.49164	-0.96346	1602.9
3.29	330	60	NaN	1.6315	15.143	-1.831	-180.32	24.235	4.5947	9.9588	-735.22	1130.2	30.178	866.5	1070.9	28.307	63.938	0	1	3.8563	6.6545	-13.485	-27.351	0.9083	-1.0393	13.021	26.357	4.7646	5.6152	-0.46355	-0.99363	1602.9
3.3	331	60	NaN	1.632	15.151	-1.8409	-180.32	24.181	4.669	9.9928	-735.21	1130.2	30.373	866.53	1070.8	29.445	63.138	0	1	3.4948	6.2904	-13.474	-27.339	0.90296	-1.0459	13.028	26.304	4.3977	5.2445	-0.44555	-1.0353	1603
3.31	332	60	NaN	1.6312	15.154	-1.8446	-180.33	24.16	4.6854	9.9988	-735.21	1130.2	30.42	866.53	1070.8	26.664	62.784	0	1	3.3234	6.1179	-13.473	-27.339	0.90074	-1.0569	13.031	26.284	4.2241	5.0609	-0.44254	-1.0557	1603
3.32	333	60	NaN	1.6285	15.157	-1.8498	-180.34	24.132	4.6373	10.015	-735.24	1130.2	30.298	866.5	1070.8	29.824	60.569	0	1	3.0929	5.8858	-13.471	-27.337	0.90297	-1.0634	13.033	26.255	3.9959	4.8224	-0.43756	-1.0818	1603
3.33	334	60	NaN	1.6247	15.149	-1.8381	-180.34	24.122	4.6275	9.9628	-735.29	1130.2	30.283	866.46	1070.8	26.479	47.32	0	1	2.6682	5.4583	-13.468	-27.334	0.89784	-1.0673	13.025	26.245	3.5661	4.3909	-0.44282	-1.089	1603
3.34	335	60	NaN	1.6257	15.152	-1.8385	-180.34	24.108	4.6112	9.967	-735.29	1130.2	30.255	866.44	1070.8	23.649	41.931	0	1	2.0332	4.8189	-13.465	-27.331	0.90005	-1.0629	13.028	26.232	2.9333	3.756	-0.43652	-1.0989	1603
3.35	336	60	NaN	1.6282	15.16	-1.8451	-180.33	24.096	4.5917	9.9933	-735.29	1130.2	30.225	866.43	1070.8	24.277	40.872	0	1	1.7317	4.5154	-13.461	-27.327	0.90457	-1.056	13.036	26.22	2.6363	3.4594	-0.42497	-1.107	1602.9
3.36	337	60	NaN	1.6302	15.167	-1.8513	-180.33	24.085	4.5806	10.01	-735.3	1130.2	30.218	866.42	1070.8	23.649	39.978	0	1	1.4821	4.2641	-13.457	-27.323	0.90735	-1.0485	13.043	26.209	2.3894	3.2156	-0.41372	-1.1145	1602.9
3.37	338	60	NaN	1.6342	15.178	-1.8523	-180.31	24.058	4.6093	10.006	-735.3	1130.2	30.288	866.44	1070.8	23.649	36.561	0	1	1.6053	4.3881	-13.453	-27.319	0.9087	-1.0316	13.054	26.182	2.514	3.3565	-0.3996	-1.1372	1603
3.38	339	60	NaN	1.6385	15.177	-1.8554	-180.3	24.05	4.5732	10.012	-735.31	1130.2	30.197	866.44	1070.8	24.855	49.702	0	1	1.7754	4.5594	-13.451	-27.317	0.91652	-1.0233	13.053	26.174	2.692	3.5361	-0.39818	-1.1426	1603
3.39	340	60	NaN	1.6412	15.183	-1.8575	-180.29	24.043	4.597	10.013	-735.31	1130.3	30.281	866.44	1070.8	23.649	50.032	0	1	2.0468	4.8326	-13.451	-27.317	0.91625	-1.0182	13.058	26.168	2.9631	3.8144	-0.39267	-1.1491	1603
3.4	341	60	NaN	1.6451	15.187	-1.861	-180.28	24.038	4.6275	10.015	-735.32	1130.3	30.377	866.43	1070.8	23.97	51.806	0	1	2.96	5.752	-13.457	-27.323	0.91673	-1.0109	13.063	26.162	3.8767	4.7411	-0.39377	-1.1608	1603
3.41	342	60	NaN	1.6507	15.185	-1.868	-180.27	24.038	4.6072	10.027	-735.34	1130.3	30.322	866.44	1070.9	23.787	49.62	0	1	3.0491	5.8418	-13.474	-27.339	0.92483	-0.99867	13.062	26.161	3.974	4.8431	-0.41117	-1.1788	1603
3.42	343	60	NaN	1.6449	15.187	-1.874	-180.27	24.044	4.5767	10.045	-735.36	1130.3	30.27	866.44	1070.9	25.925	58.58	0	1	2.5756	5.365	-13.497	-27.363	0.92155	-0.99105	13.066	26.166	3.4972	4.374	-0.4308	-1.1975	1603
3.43	344	60	NaN	1.6511	15.193	-1.8849	-180.26	24.049	4.58	10.089	-735.36	1130.3	30.305	866.43	1071	27.886	63.287	0	1	2.1021	4.8883	-13.521	-27.387	0.92804	-0.98457	13.073	26.169	3.0302	3.9037	-0.44763	-1.2177	1603
3.44	345	60	NaN	1.6522	15.193	-1.8667	-180.26	24.067	4.5667	10.03	-735.37	1130.3	30.295	866.41	1071	27.252	63.288	0	1	1.6286	4.4116	-13.544	-27.41	0.92737	-0.98421	13.075	26.185	2.556	3.4274	-0.46918	-1.2248	1603
3.45	346	60	NaN	1.6532	15.196	-1.8488	-180.26	24.08	4.5448	9.9721	-735.37	1130.3	30.269	866.42	1071.1	29.494	63.429	0	1	1.1551	3.9349	-13.568	-27.434	0.92726	-0.99018	13.08	26.196	2.0824	2.9447	-0.48796	-1.2377	1603
3.46	347	60	NaN	1.6629	15.211	-1.8704	-180.28	24.063	4.5418	10.054	-735.31	1130.3	30.307	866.49	1071.1	28.688	62.644	0	1	0.68163	3.4581	-13.591	-27.457	0.93851	-1.0009	13.095	26.179	1.6201	2.4572	-0.49621	-1.2779	1603
3.47	348	60	NaN	1.6575	15.194	-1.8557	-180.28	24.094	4.6144	10.022	-735.37	1130.3	30.564	866.47	1071.1	24.208	61.066	0	1	0.20813	2.9814	-13.615	-27.481	0.92276	-1.0146	13.079	26.209	1.1309	1.9668	-0.53573	-1.2722	1603.1
3.48	349	60	NaN	1.6583	15.194	-1.8571	-180.28	24.126	4.5741	10.036	-735.37	1130.3	30.505	866.49	1071.1	24.198	53.718	0	1	-0.26537	2.5047	-13.638	-27.504	0.92622	-1.0107	13.08	26.24	0.66085	1.494	-0.55859	-1.2647	1603.1
3.49	350	60	NaN	1.6615	15.195	-1.8656	-180.28	24.173	4.5246	10.07	-735.36	1130.3	30.421	866.48	1071.2	25.369	55.767	0	1	-0.73887	2.028	-13.662	-27.528	0.93366	-1.0079	13.083	26.285	0.19479	1.0201	-0.5792	-1.2428	1603.1
3.5	351	60	NaN	1.6639	15.191	-1.8708	-180.28	24.235	4.5053	10.092	-735.36	1130.3	30.428	866.45	1071.2	24.832	56.016	0	1	-1.2124	1.5512	-13.686	-27.551	0.93656	-1.012	13.082	26.345	-0.27581	0.53923	-0.60379	-1.2066	1603
3.51	352	60	NaN	1.6622	15.183	-1.8607	-180.29	24.303	4.5249	10.066	-735.38	1130.3	30.557	866.41	1071.3	23.899	53.591	0	1	-1.6859	1.0745	-13.709	-27.575	0.9293	-1.023	13.075	26.411	-0.75657	0.051508	-0.63459	-1.1643	1603
3.52	353	60	NaN	1.6642	15.185	-1.8409	-180.33	24.366	4.5319	10.015	-735.37	1130.3	30.709	866.45	1071.3	24.791	51.829	0	1	-2.1594	0.59779	-13.733	-27.599	0.924	-1.0653	13.078	26.473	-1.2354	-0.46747	-0.65494	-1.1253	1603
3.53	354	60	NaN	1.6683	15.192	-1.8426	-180.35	24.462	4.5227	10.036	-735.35	1130.3	30.799	866.47	1071.4	24.281	53.692	0	1	-2.6329	0.12107	-13.756	-27.622	0.92563	-1.0892	13.088	26.567	-1.7072	-0.9681	-0.6687	-1.0554	1603
3.54	355	60	NaN	1.6685	15.197	-1.8473	-180.36	24.551	4.5401	10.061	-735.33	1130.3	30.934	866.49	1071.5	25.467	53.806	0	1	-3.1064	-0.35565	-13.78	-27.646	0.92193	-1.1043	13.095	26.653	-2.1844	-1.4599	-0.68502	-0.99239	1603
3.55	356	60	NaN	1.667	15.2	-1.8481	-180.37	24.628	4.5879	10.067	-735.32	1130.3	31.14	866.5	1071.5	25.431	55.473	0	1	-3.5799	-0.83238	-13.803	-27.669	0.9133	-1.1199	13.098	26.73	-2.6666	-1.9522	-0.70548	-0.93941	1603
3.56	357	60	NaN	1.6755	15.203	-1.8495	-180.39	24.732	4.6272	10.07	-735.31	1130.3	31.356	866.53	1071.5	23.649	54.083	0	1	-4.0534	-1.3091	-13.827	-27.693	0.91421	-1.147	13.103	26.831	-3.1392	-2.4561	-0.72368	-0.8618	1603.1
3.57	358	60	NaN	1.6782	15.2	-1.8615	-180.37	24.784	4.5903	10.1	-735.33	1130.3	31.269	866.55	1071.6	26.216	59.398	0	1	-4.5269	-1.7858	-13.85	-27.716	0.92108	-1.1311	13.101	26.882	-3.6058	-2.9169	-0.74968	-0.83398	1603.1
3.58	359	60	NaN	1.6763	15.201	-1.8648	-180.37	24.82	4.5756	10.102	-735.32	1130.3	31.265	866.63	1071.5	28.02	62.438	0	1	-5.0004	-2.2626	-13.874	-27.74	0.91944	-1.1255	13.1	26.92	-4.0809	-3.3881	-0.77351	-0.82005	1603.2
3.59	360	60	NaN	1.6777	15.199	-1.8627	-180.36	24.871	4.5611	10.088	-735.32	1130.3	31.281	866.72	1071.5	26.273	62.682	0	1	-5.4739	-2.7393	-13.898	-27.763	0.91981	-1.1173	13.098	26.972	-4.5541	-3.8566	-0.79966	-0.79113	1603.3
3.6	361	60	NaN	1.6835	15.194	-1.8574	-180.34	24.95	4.5308	10.066	-735.34	1130.3	31.26	866.79	1071.5	25.453	62.802	0	1	-5.9068	-3.1752	-13.875	-27.741	0.92562	-1.0976	13.092	27.052	-4.9812	-4.2728	-0.78308	-0.68934	1603.3
3.61	362	60	NaN	1.6797	15.19	-1.8477	-180.31	25.036	4.4853	10.031	-735.36	1130.3	31.166	866.76	1071.5	24.878	62.268	0	1	-6.2912	-3.5622	-13.797	-27.663	0.92393	-1.0686	13.089	27.137	-5.3673	-4.6308	-0.70782	-0.52594	1603.3
3.62	363	60	NaN	1.6836	15.194	-1.8616	-180.3	25.185	4.2742	10.069	-735.37	1130.3	30.628	866.65	1071.7	26.216	61.648	0	1	-6.6756	-3.9492	-13.719	-27.585	0.94832	-1.0332	13.098	27.281	-5.7273	-4.9824	-0.62149	-0.30427	1603.2
3.63	364	60	NaN	1.6866	15.197	-1.8679	-180.27	25.29	4.1883	10.093	-735.38	1130.3	30.432	866.6	1071.8	27.758	60.084	0	1	-5.558	-2.824	-13.649	-27.515	0.95924	-1.001	13.104	27.383	-4.5987	-3.8249	-0.54467	-0.13223	1603.2
3.64	365	60	NaN	1.6886	15.2	-1.8659	-180.25	25.332	4.2217	10.089	-735.39	1130.3	30.589	866.7	1071.8	27.069	58.245	0	1	-2.6195	0.13456	-13.588	-27.454	0.95546	-0.98353	13.108	27.425	-1.664	-0.84897	-0.48076	-0.029524	1603.3
3.65	366	60	NaN	1.6899	15.202	-1.8585	-180.24	25.318	4.3105	10.06	-735.4	1130.3	30.933	866.93	1071.7	26.721	57.062	0	1	-6.9799	-4.2556	-13.503	-27.368	0.94356	-0.98568	13.107	27.413	-6.0364	-5.2413	-0.39585	0.044218	1603.5
3.66	367	60	NaN	1.6904	15.197	-1.8503	-180.24	25.31	4.2985	10.04	-735.42	1130.3	30.938	867.04	1071.7	25.509	54.706	0	1	-9.5575	-6.8507	-13.445	-27.311	0.94318	-0.98691	13.102	27.405	-8.6143	-7.8376	-0.34357	0.093649	1603.7
3.67	368	60	NaN	1.6937	15.202	-1.8676	-180.23	25.318	4.2993	10.094	-735.43	1130.3	31.047	867.23	1071.7	25.319	54.648	0	1	-9.5157	-6.8086	-13.425	-27.291	0.94469	-0.97772	13.108	27.412	-8.571	-7.7864	-0.3172	0.12166	1603.9
3.68	369	60	NaN	1.6935	15.204	-1.868	-180.2	25.343	4.1131	10.091	-735.46	1130.3	30.651	867.38	1071.7	25.573	51.944	0	1	-4.332	-1.5897	-13.395	-27.261	0.95857	-0.93716	13.109	27.438	-3.3735	-2.5268	-0.28593	0.17706	1604
3.69	370	60	NaN	1.6921	15.208	-1.862	-180.19	25.372	4.0168	10.065	-735.5	1130.3	30.488	867.51	1071.7	25.952	51.379	0	1	4.2966	7.0978	-13.355	-27.221	0.96218	-0.91748	13.113	27.466	5.2588	6.1803	-0.24205	0.24536	1604.2
3.7	371	60	NaN	1.6935	15.22	-1.8685	-180.21	25.39	4.3029	10.081	-735.5	1130.3	31.348	867.67	1071.8	23.791	51.977	0	1	8.1508	10.978	-13.269	-27.135	0.93341	-0.97176	13.127	27.483	9.0842	10.006	-0.1419	0.34738	1604.4
3.71	372	60	NaN	1.6937	15.219	-1.8598	-180.23	25.442	4.2815	10.067	-735.53	1130.4	31.372	867.73	1071.8	23.649	54.107	0	1	9.721	12.559	-13.24	-27.106	0.93239	-0.98736	13.128	27.533	10.653	11.572	-0.11235	0.42642	1604.5
3.72	373	60	NaN	1.6926	15.232	-1.8646	-180.24	25.504	4.219	10.063	-735.55	1130.4	31.306	867.84	1071.9	23.649	57.35	0	1	9.5594	12.396	-13.253	-27.119	0.93355	-1.0009	13.143	27.593	10.493	11.395	-0.10977	0.4747	1604.6
3.73	374	60	NaN	1.6912	15.24	-1.867	-180.25	25.54	4.1728	10.059	-735.56	1130.4	31.26	867.93	1071.9	25.969	62.181	0	1	9.0464	11.88	-13.252	-27.118	0.93372	-1.012	13.151	27.629	9.9802	10.868	-0.10115	0.51049	1604.7
3.74	375	60	NaN	1.6926	15.248	-1.8723	-180.27	25.572	4.1425	10.074	-735.57	1130.4	31.254	867.99	1071.9	28.53	65.069	0	1	8.5315	11.361	-13.254	-27.12	0.9359	-1.0299	13.158	27.661	9.4674	10.332	-0.09527	0.54159	1604.8
3.75	376	60	NaN	1.7006	15.271	-1.8943	-180.31	25.652	4.1017	10.135	-735.56	1130.4	31.266	868.07	1071.9	28.439	66.531	0	1	8.015	10.841	-13.256	-27.122	0.9456	-1.068	13.182	27.74	8.9606	9.7735	-0.074188	0.61797	1604.8
3.76	377	60	NaN	1.7051	15.287	-1.9162	-180.35	25.745	4.0724	10.192	-735.55	1130.4	31.303	868.16	1071.9	28.455	67.547	0	1	7.6318	10.456	-13.264	-27.13	0.95088	-1.0996	13.2	27.832	8.5826	9.356	-0.063873	0.70213	1604.9
3.77	378	60	NaN	1.7039	15.294	-1.9072	-180.37	25.816	4.019	10.152	-735.61	1130.4	31.261	868.22	1072	28.613	67.759	0	1	7.3247	10.146	-13.274	-27.14	0.94984	-1.1268	13.208	27.903	8.2745	9.0197	-0.066511	0.76255	1605
3.78	379	60	NaN	1.7069	15.305	-1.9019	-180.4	25.866	4.0696	10.137	-735.66	1130.4	31.519	868.33	1071.9	29.939	68.035	0	1	7.0822	9.9023	-13.286	-27.151	0.94316	-1.1644	13.216	27.955	8.0254	8.7379	-0.069379	0.80367	1605.2
3.79	380	60	NaN	1.7148	15.32	-1.902	-180.42	25.915	4.1754	10.15	-735.7	1130.4	31.92	868.44	1071.9	30.786	68.221	0	1	6.9709	9.7902	-13.29	-27.156	0.93725	-1.2022	13.228	28.007	7.9082	8.588	-0.061303	0.85095	1605.4
3.8	381	60	NaN	1.7203	15.329	-1.8799	-180.43	26	4.1122	10.079	-735.73	1130.5	31.782	868.42	1071.9	29.876	68.264	0	1	6.8679	9.6865	-13.292	-27.158	0.94516	-1.2049	13.239	28.09	7.8131	8.4816	-0.05337	0.93155	1605.4
3.81	382	60	NaN	1.7215	15.336	-1.8703	-180.43	26.033	3.706	10.042	-735.78	1130.5	30.782	868.43	1071.9	29.628	65.428	0	1	6.5477	9.3641	-13.302	-27.168	0.98083	-1.1753	13.242	28.126	7.5285	8.1888	-0.060248	0.95819	1605.4
3.82	383	60	NaN	1.7229	15.356	-1.8892	-180.44	26.112	3.5541	10.099	-735.79	1130.5	30.455	868.44	1071.9	26.226	65.456	0	1	6.1782	8.9921	-13.309	-27.175	0.99589	-1.1635	13.264	28.204	7.1741	7.8286	-0.045425	1.0292	1605.4
3.83	384	60	NaN	1.7265	15.382	-1.9057	-180.44	26.172	3.5227	10.152	-735.77	1130.5	30.451	868.49	1071.9	27.797	65.392	0	1	5.7859	8.5972	-13.314	-27.18	1.0016	-1.1658	13.291	28.263	6.7875	7.4314	-0.023017	1.0833	1605.5
3.84	385	60	NaN	1.732	15.4	-1.9007	-180.45	26.194	3.5068	10.14	-735.77	1130.5	30.493	868.58	1071.9	28.83	65.263	0	1	4.6449	7.4484	-13.314	-27.18	1.0052	-1.1774	13.308	28.286	5.6501	6.271	-0.0059705	1.1055	1605.5
3.85	386	60	NaN	1.7338	15.379	-1.8741	-180.47	26.239	3.467	10.06	-735.89	1130.6	30.462	868.66	1072	29.297	65.782	0	1	3.6654	6.4622	-13.314	-27.18	1.0053	-1.1936	13.289	28.329	4.6707	5.2686	-0.025347	1.1488	1605.8
3.86	387	60	NaN	1.7444	15.409	-1.8991	-180.48	26.315	3.4821	10.152	-735.85	1130.6	30.643	868.71	1072	29.199	65.282	0	1	3.4267	6.2219	-13.315	-27.181	1.0127	-1.2067	13.32	28.404	4.4394	5.0152	0.0048342	1.2223	1605.8
3.87	388	60	NaN	1.7505	15.421	-1.9059	-180.48	26.359	3.4791	10.182	-735.87	1130.6	30.75	868.78	1072.1	27.991	64.046	0	1	3.1732	5.9666	-13.322	-27.188	1.0161	-1.217	13.333	28.448	4.1893	4.7496	0.011448	1.2598	1605.8
3.88	389	60	NaN	1.7562	15.425	-1.9053	-180.49	26.414	3.4617	10.182	-735.91	1130.6	30.828	868.85	1072.1	26.754	62.222	0	1	2.6645	5.4545	-13.329	-27.195	1.0191	-1.2252	13.338	28.502	3.6836	4.2293	0.0088315	1.3072	1606
3.89	390	60	NaN	1.7634	15.434	-1.9108	-180.49	26.508	3.4392	10.199	-735.93	1130.6	30.925	868.87	1072.1	24.611	59.637	0	1	1.5799	4.3625	-13.334	-27.2	1.0234	-1.2313	13.348	28.594	2.6033	3.1312	0.013765	1.3937	1606
3.9	391	60	NaN	1.7612	15.456	-1.9208	-180.49	26.589	3.415	10.232	-735.89	1130.6	30.978	868.87	1072.2	24.405	56.883	0	1	1.0993	3.8786	-13.347	-27.213	1.0205	-1.2315	13.372	28.673	2.1198	2.6471	0.025762	1.4603	1606
3.91	392	60	NaN	1.768	15.469	-1.9131	-180.48	26.651	3.443	10.217	-735.89	1130.6	31.158	868.88	1072.2	24.097	53.019	0	1	0.76442	3.5415	-13.361	-27.227	1.0203	-1.2293	13.385	28.735	1.7848	2.3122	0.024384	1.5078	1606
3.92	393	60	NaN	1.7736	15.472	-1.8925	-180.47	26.72	3.3916	10.157	-735.93	1130.6	31.115	868.9	1072.3	26.096	53.396	0	1	0.81078	3.5882	-13.368	-27.234	1.0253	-1.2225	13.389	28.803	1.8361	2.3657	0.021595	1.5691	1606
3.93	394	60	NaN	1.776	15.476	-1.8747	-180.47	26.802	3.2899	10.093	-735.97	1130.6	30.936	868.9	1072.3	25.283	48.461	0	1	0.7669	3.544	-13.374	-27.24	1.032	-1.2104	13.395	28.882	1.7989	2.3336	0.021025	1.6419	1606.1
3.94	395	60	NaN	1.7755	15.49	-1.8713	-180.45	26.894	3.1983	10.058	-735.95	1130.6	30.787	868.85	1072.4	25.733	47.886	0	1	0.56553	3.3412	-13.381	-27.246	1.0354	-1.1944	13.412	28.972	1.601	2.1468	0.031947	1.7252	1606
3.95	396	60	NaN	1.7749	15.505	-1.8421	-180.44	26.991	3.1458	9.9347	-735.91	1130.6	30.728	868.78	1072.5	24.385	42.447	0	1	0.57496	3.3507	-13.383	-27.249	1.0325	-1.184	13.431	29.065	1.6074	2.1668	0.047522	1.8162	1605.9
3.96	397	60	NaN	1.769	15.507	-1.8562	-180.45	27.085	2.9916	9.9513	-735.93	1130.6	30.462	868.75	1072.6	23.649	36.156	0	1	0.61694	3.393	-13.386	-27.252	1.0367	-1.1789	13.438	29.155	1.6536	2.2141	0.051994	1.903	1605.9
3.97	398	60	NaN	1.766	15.51	-1.8843	-180.45	27.144	2.8978	10.015	-735.92	1130.6	30.343	868.75	1072.7	23.649	39.078	0	1	0.68028	3.4568	-13.388	-27.254	1.0402	-1.1793	13.446	29.208	1.7205	2.2774	0.057278	1.9539	1605.8
3.98	399	60	NaN	1.7638	15.506	-1.9006	-180.46	27.167	2.8538	10.035	-735.92	1130.5	30.331	868.78	1072.8	24.496	36.058	0	1	0.96904	3.7475	-13.387	-27.253	1.0392	-1.1815	13.445	29.228	2.0083	2.566	0.057993	1.9753	1605.9
3.99	400	60	NaN	1.7559	15.475	-1.8764	-180.45	27.173	2.7811	9.9122	-736.02	1130.5	30.23	868.82	1072.9	23.649	39.299	0	1	1.2839	4.0645	-13.385	-27.251	1.0305	-1.18	13.417	29.232	2.3145	2.8846	0.03124	1.9804	1606
4	401	60	NaN	1.7265	15.382	-1.7462	-180.45	27.161	2.6876	9.4466	-736.35	1130.6	30.106	868.9	1072.9	25.615	36.182	0	1	1.74	4.5237	-13.379	-27.245	0.98916	-1.1857	13.323	29.22	2.7291	3.338	-0.055641	1.9746	1606.4
4.01	402	60	NaN	1.7418	15.407	-1.82	-180.43	27.156	2.6565	9.642	-736.21	1130.6	30.091	868.93	1072.9	24.969	39.08	0	1	1.9726	4.7579	-13.375	-27.241	1.0119	-1.1553	13.351	29.212	2.9845	3.6026	-0.02422	1.9705	1606.3
4.02	403	60	NaN	1.7584	15.437	-1.8778	-180.4	27.146	2.6433	9.7858	-736.06	1130.5	30.099	868.97	1072.9	23.649	36.686	0	1	2.0265	4.8121	-13.374	-27.24	1.0333	-1.1251	13.383	29.2	3.0598	3.6871	0.0090964	1.96	1606.2
4.03	404	60	NaN	1.7564	15.417	-1.8474	-180.37	27.139	2.6152	9.6454	-736.12	1130.5	30.056	868.98	1072.9	25.102	39.642	0	1	2.2333	5.0204	-13.364	-27.23	1.0278	-1.0994	13.362	29.193	3.2612	3.921	-0.0014261	1.9637	1606.3
4.04	405	60	NaN	1.7301	15.328	-1.7605	-180.33	27.164	2.5429	9.3243	-736.46	1130.6	29.883	868.89	1072.9	25.007	41.519	0	1	2.3965	5.1847	-13.356	-27.222	0.99641	-1.0589	13.272	29.22	3.3929	4.1258	-0.083851	1.9978	1606.5
4.05	406	60	NaN	1.7611	15.386	-1.8693	-180.3	27.15	2.5764	9.6649	-736.2	1130.5	30.014	868.93	1072.9	23.649	49.626	0	1	2.5378	5.327	-13.351	-27.217	1.0347	-1.0277	13.331	29.204	3.5726	4.2993	-0.020444	1.987	1606.3
4.06	407	60	NaN	1.7504	15.346	-1.8217	-180.26	27.165	2.495	9.4509	-736.36	1130.5	29.812	868.86	1072.9	24.586	48.86	0	1	2.9997	5.792	-13.358	-27.224	1.0237	-0.9891	13.289	29.222	4.0234	4.8029	-0.068637	1.9977	1606.4
4.07	408	60	NaN	1.7371	15.302	-1.7459	-180.23	27.177	2.4261	9.1505	-736.53	1130.6	29.629	868.81	1072.9	23.649	50.919	0	1	3.2875	6.0817	-13.365	-27.231	1.0062	-0.95874	13.243	29.236	4.2937	5.123	-0.1226	2.0047	1606.5
4.08	409	60	NaN	1.7388	15.295	-1.7147	-180.2	27.172	2.4287	9.0198	-736.55	1130.6	29.63	868.81	1072.8	29.331	58.271	0	1	2.6774	5.4675	-13.375	-27.241	1.0032	-0.94009	13.235	29.232	3.6806	4.5274	-0.13993	1.9906	1606.5
4.09	410	60	NaN	1.7419	15.299	-1.722	-180.18	27.163	2.4636	9.0122	-736.54	1130.6	29.715	868.75	1072.8	26.439	58.211	0	1	2.0673	4.8532	-13.385	-27.251	1.003	-0.91836	13.237	29.225	3.0703	3.9349	-0.14793	1.9738	1606.5
4.1	411	60	NaN	1.7534	15.303	-1.7681	-180.15	27.188	2.4236	9.1531	-736.57	1130.6	29.568	868.61	1072.8	24.816	57.566	0	1	1.4572	4.239	-13.395	-27.261	1.0248	-0.87725	13.241	29.25	2.482	3.3618	-0.15386	1.989	1606.3
4.11	412	60	NaN	1.7562	15.312	-1.7683	-180.13	27.199	2.4407	9.1129	-736.58	1130.6	29.566	868.47	1072.7	26.457	49.983	0	1	0.84713	3.6248	-13.405	-27.271	1.0261	-0.85518	13.248	29.262	1.8732	2.7696	-0.15623	1.9917	1606.2
4.12	413	60	NaN	1.7523	15.315	-1.7233	-180.11	27.207	2.4616	8.8993	-736.62	1130.6	29.579	868.34	1072.7	23.649	47.655	0	1	0.23705	3.0105	-13.414	-27.28	1.0141	-0.85146	13.248	29.274	1.2511	2.1591	-0.16675	1.9935	1606.1
4.13	414	60	NaN	1.748	15.308	-1.6665	-180.11	27.217	2.4618	8.6597	-736.71	1130.7	29.542	868.22	1072.7	23.649	48.994	0	1	-0.37304	2.3963	-13.424	-27.29	1.0026	-0.85864	13.238	29.287	0.62955	1.5376	-0.1863	1.9969	1606.1
4.14	415	60	NaN	1.7585	15.322	-1.718	-180.12	27.195	2.544	8.9168	-736.64	1130.6	29.701	868.15	1072.7	25.762	47.563	0	1	-0.98312	1.7821	-13.434	-27.3	1.0165	-0.8582	13.254	29.264	0.033402	0.92385	-0.18044	1.9638	1606
4.15	416	60	NaN	1.7658	15.344	-1.7518	-180.11	27.212	2.5243	9.025	-736.59	1130.6	29.55	867.99	1072.7	23.649	48.269	0	1	-1.5932	1.1678	-13.444	-27.31	1.033	-0.84695	13.277	29.279	-0.56025	0.32087	-0.16695	1.9692	1605.8
4.16	417	60	NaN	1.7644	15.362	-1.7844	-180.12	27.207	2.5648	9.1453	-736.57	1130.6	29.573	867.87	1072.7	26.749	45.055	0	1	-2.2033	0.55358	-13.454	-27.32	1.035	-0.8462	13.295	29.274	-1.1683	-0.29261	-0.15909	1.9546	1605.6
4.17	418	60	NaN	1.7652	15.377	-1.7896	-180.12	27.186	2.6313	9.1971	-736.57	1130.6	29.642	867.73	1072.6	32.821	46.525	0	1	-2.8134	-0.060653	-13.464	-27.33	1.0351	-0.84994	13.309	29.255	-1.7783	-0.9106	-0.15494	1.9256	1605.5
4.18	419	60	NaN	1.7773	15.394	-1.7531	-180.12	27.168	2.6621	9.1173	-736.53	1130.6	29.57	867.52	1072.6	23.649	44.457	0	1	-3.4234	-0.67489	-13.473	-27.339	1.0468	-0.84877	13.323	29.238	-2.3767	-1.5237	-0.15052	1.899	1605.2
4.19	420	60	NaN	1.7805	15.407	-1.7726	-180.12	27.172	2.6348	9.1844	-736.48	1130.6	29.424	867.39	1072.6	24.429	46.685	0	1	-4.0335	-1.2891	-13.483	-27.349	1.0575	-0.8418	13.337	29.242	-2.976	-2.1309	-0.14624	1.8923	1605
4.2	421	60	NaN	1.7854	15.409	-1.7749	-180.13	27.151	2.6492	9.2043	-736.45	1130.6	29.412	867.31	1072.6	24.32	40.184	0	1	-4.6436	-1.9034	-13.493	-27.359	1.0635	-0.85385	13.339	29.221	-3.5802	-2.7572	-0.15372	1.8619	1604.9
4.21	422	60	NaN	1.789	15.409	-1.7595	-180.15	27.139	2.6512	9.1489	-736.43	1130.6	29.372	867.2	1072.6	23.649	58.109	0	1	-5.2537	-2.5176	-13.503	-27.369	1.0665	-0.8715	13.339	29.209	-4.1872	-3.3891	-0.16434	1.8405	1604.8
4.22	423	60	NaN	1.7936	15.409	-1.7415	-180.17	27.131	2.617	9.0778	-736.4	1130.6	29.238	867.07	1072.6	35.659	69.714	0	1	-5.8638	-3.1318	-13.513	-27.379	1.0733	-0.88863	13.337	29.202	-4.7905	-4.0205	-0.17535	1.8235	1604.6
4.23	424	60	NaN	1.8027	15.408	-1.743	-180.19	27.11	2.5414	9.0843	-736.39	1130.6	28.997	866.91	1072.6	37.981	73.034	0	1	-6.4739	-3.7461	-13.523	-27.389	1.0911	-0.90191	13.337	29.182	-5.3827	-4.648	-0.18611	1.793	1604.5
4.24	425	60	NaN	1.8114	15.403	-1.7789	-180.22	27.054	2.5476	9.2215	-736.4	1130.6	29.023	866.9	1072.6	41.684	74.804	0	1	-7.0839	-4.3603	-13.533	-27.398	1.1038	-0.92371	13.33	29.127	-5.9802	-5.284	-0.20256	1.7285	1604.5
4.25	426	60	NaN	1.8158	15.413	-1.7997	-180.24	27.072	2.4666	9.2896	-736.37	1130.6	28.793	866.77	1072.6	44.268	75.277	0	1	-7.694	-4.9745	-13.542	-27.408	1.1187	-0.93693	13.342	29.143	-6.5753	-5.9115	-0.20076	1.7345	1604.3
4.26	427	60	NaN	1.8226	15.421	-1.7879	-180.26	27.046	2.4487	9.2372	-736.34	1130.6	28.729	866.7	1072.6	43.916	73.381	0	1	-8.3041	-5.5888	-13.552	-27.418	1.126	-0.95204	13.348	29.118	-7.1781	-6.5408	-0.20376	1.7001	1604.2
4.27	428	60	NaN	1.8314	15.425	-1.7598	-180.27	26.981	2.4923	9.129	-736.32	1130.6	28.833	866.69	1072.5	41.383	67.035	0	1	-8.9142	-6.203	-13.562	-27.428	1.1272	-0.97005	13.349	29.057	-7.787	-7.1731	-0.21324	1.6289	1604.2
4.28	429	60	NaN	1.8371	15.43	-1.7577	-180.28	26.962	2.4944	9.1177	-736.31	1130.6	28.834	866.63	1072.5	31.838	54.557	0	1	-9.5243	-6.8172	-13.572	-27.438	1.1324	-0.98588	13.355	29.038	-8.3918	-7.8031	-0.21701	1.6	1604.1
4.29	430	60	NaN	1.8434	15.433	-1.7869	-180.3	26.913	2.5109	9.219	-736.33	1130.6	28.874	866.55	1072.5	28.203	43.812	0	1	-10.134	-7.4315	-13.582	-27.448	1.1408	-1.0024	13.355	28.991	-8.9935	-8.4339	-0.22627	1.5435	1604.1
4.3	431	60	NaN	1.8531	15.436	-1.8006	-180.31	26.889	2.5063	9.2618	-736.33	1130.6	28.856	866.48	1072.4	25.493	44.473	0	1	-10.744	-8.0457	-13.592	-27.457	1.1527	-1.0133	13.358	28.967	-9.5917	-9.0591	-0.23355	1.5099	1604
4.31	432	60	NaN	1.857	15.429	-1.7591	-180.33	26.878	2.4805	9.0814	-736.38	1130.7	28.791	866.41	1072.4	28.032	44.511	0	1	-11.355	-8.66	-13.601	-27.467	1.1525	-1.0322	13.35	28.958	-10.202	-9.6921	-0.25148	1.4906	1604
4.32	433	60	NaN	1.8551	15.417	-1.6835	-180.34	26.866	2.4446	8.7648	-736.46	1130.7	28.704	866.35	1072.4	28.591	41.683	0	1	-11.965	-9.2742	-13.611	-27.477	1.1423	-1.0559	13.334	28.949	-10.822	-10.33	-0.27706	1.4718	1604
4.33	434	60	NaN	1.8602	15.419	-1.6805	-180.35	26.834	2.4262	8.7538	-736.45	1130.7	28.643	866.34	1072.4	27.081	44.429	0	1	-12.575	-9.8884	-13.621	-27.487	1.1492	-1.0583	13.335	28.917	-11.425	-10.947	-0.28566	1.4299	1604
4.34	435	60	NaN	1.8623	15.414	-1.6834	-180.36	26.82	2.417	8.7679	-736.47	1130.7	28.635	866.27	1072.4	27.269	42.105	0	1	-13.185	-10.503	-13.631	-27.497	1.1521	-1.073	13.331	28.903	-12.033	-11.576	-0.29983	1.4063	1603.9
4.35	436	60	NaN	1.8641	15.414	-1.6801	-180.37	26.769	2.429	8.7478	-736.47	1130.7	28.696	866.28	1072.4	25.819	45.363	0	1	-13.795	-11.117	-13.641	-27.507	1.151	-1.0858	13.33	28.853	-12.644	-12.203	-0.31071	1.3462	1603.9
4.36	437	60	NaN	1.8626	15.416	-1.6754	-180.38	26.722	2.4361	8.721	-736.47	1130.8	28.754	866.3	1072.4	26.935	36.219	0	1	-14.405	-11.731	-13.651	-27.516	1.1465	-1.0981	13.33	28.807	-13.258	-12.829	-0.32033	1.2909	1604
4.37	438	60	NaN	1.8578	15.415	-1.6759	-180.39	26.705	2.4221	8.7187	-736.5	1130.8	28.76	866.3	1072.4	25.193	47.975	0	1	-15.015	-12.345	-13.66	-27.526	1.1414	-1.1095	13.329	28.791	-13.874	-13.455	-0.33146	1.2651	1604
4.38	439	60	NaN	1.8581	15.408	-1.6935	-180.4	26.694	2.3969	8.7786	-736.53	1130.8	28.714	866.27	1072.4	26.649	24.005	0	1	-15.625	-12.96	-13.67	-27.536	1.1455	-1.1118	13.322	28.78	-14.48	-14.071	-0.34801	1.2436	1604
4.39	440	60	NaN	1.852	15.399	-1.673	-180.41	26.688	2.4321	8.7062	-736.58	1130.8	28.878	866.26	1072.4	23.649	64.526	0	1	-16.235	-13.574	-13.68	-27.546	1.131	-1.1345	13.312	28.775	-15.104	-14.708	-0.36786	1.2289	1604
4.4	441	60	NaN	1.8508	15.402	-1.6734	-180.42	26.706	2.4273	8.7132	-736.59	1130.8	28.91	866.22	1072.4	40.375	76.852	0	1	-16.845	-14.188	-13.69	-27.556	1.1289	-1.1438	13.315	28.792	-15.716	-15.332	-0.37456	1.2362	1604
4.41	442	60	NaN	1.849	15.41	-1.6858	-180.43	26.723	2.395	8.757	-736.58	1130.8	28.855	866.19	1072.4	43.798	78.248	0	1	-17.455	-14.802	-13.7	-27.566	1.1306	-1.1463	13.324	28.81	-16.325	-15.949	-0.37619	1.2438	1604
4.42	443	60	NaN	1.842	15.417	-1.6944	-180.44	26.725	2.3641	8.7743	-736.6	1130.9	28.81	866.2	1072.4	40.558	78.516	0	1	-18.065	-15.417	-13.71	-27.575	1.1258	-1.1538	13.329	28.813	-16.94	-16.57	-0.38035	1.2376	1604
4.43	444	60	NaN	1.8428	15.435	-1.6963	-180.46	26.764	2.361	8.7822	-736.61	1130.9	28.856	866.15	1072.4	41.776	77.616	0	1	-18.675	-16.031	-13.719	-27.585	1.1253	-1.1755	13.347	28.853	-17.55	-17.206	-0.37286	1.2673	1604
4.44	445	60	NaN	1.8479	15.444	-1.7062	-180.48	26.788	2.3645	8.8141	-736.63	1130.9	28.908	866.14	1072.4	42.136	78.891	0	1	-19.286	-16.645	-13.729	-27.595	1.1296	-1.1971	13.355	28.877	-18.156	-17.842	-0.37394	1.2816	1604
4.45	446	60	NaN	1.8459	15.452	-1.7105	-180.5	26.811	2.3633	8.816	-736.66	1130.9	28.938	866.13	1072.4	42.731	72.869	0	1	-19.896	-17.259	-13.739	-27.605	1.1266	-1.2178	13.364	28.9	-18.769	-18.477	-0.37558	1.2949	1604
4.46	447	60	NaN	1.8423	15.468	-1.7072	-180.52	26.83	2.3787	8.7857	-736.68	1130.9	29.015	866.12	1072.4	35.194	28.177	0	1	-20.506	-17.873	-13.749	-27.615	1.1192	-1.2441	13.378	28.92	-19.387	-19.118	-0.37126	1.3048	1604
4.47	448	60	NaN	1.8463	15.494	-1.6983	-180.55	26.838	2.4331	8.7386	-736.68	1131	29.213	866.16	1072.4	24.101	49.171	0	1	-21.116	-18.488	-13.759	-27.625	1.1145	-1.2823	13.402	28.93	-20.001	-19.77	-0.35718	1.3057	1604
4.48	449	60	NaN	1.8486	15.503	-1.69	-180.57	26.852	2.4407	8.7035	-736.7	1131	29.281	866.17	1072.4	24.12	24.005	0	1	-21.726	-19.102	-13.769	-27.635	1.1131	-1.3062	13.409	28.946	-20.613	-20.408	-0.35959	1.3111	1604.1
4.49	450	60	NaN	1.8477	15.516	-1.6853	-180.59	26.877	2.4403	8.6835	-736.71	1131	29.312	866.15	1072.4	23.971	43.958	0	1	-22.336	-19.716	-13.778	-27.644	1.1103	-1.327	13.422	28.971	-21.226	-21.043	-0.35683	1.3265	1604.1
4.5	451	60	NaN	1.851	15.525	-1.6751	-180.62	26.89	2.449	8.6566	-736.72	1131	29.373	866.14	1072.3	26.151	33.624	0	1	-22.946	-20.33	-13.788	-27.654	1.1105	-1.3559	13.429	28.986	-21.836	-21.686	-0.35913	1.3316	1604.1
4.51	452	60	NaN	1.8582	15.53	-1.6709	-180.64	26.891	2.4596	8.6542	-736.75	1131	29.443	866.16	1072.3	23.683	40.734	0	1	-23.556	-20.945	-13.798	-27.664	1.1151	-1.386	13.432	28.989	-22.441	-22.331	-0.36611	1.3249	1604.1
4.52	453	60	NaN	1.8645	15.536	-1.6954	-180.66	26.89	2.4514	8.7373	-736.75	1131	29.448	866.19	1072.3	23.649	37.071	0	1	-24.166	-21.559	-13.808	-27.674	1.1243	-1.3999	13.436	28.99	-23.042	-22.959	-0.37149	1.3156	1604.2
4.53	454	60	NaN	1.8703	15.532	-1.6821	-180.67	26.896	2.4872	8.7153	-736.77	1131.1	29.594	866.19	1072.2	23.649	39.134	0	1	-24.776	-22.173	-13.818	-27.684	1.1241	-1.4208	13.431	28.997	-23.652	-23.594	-0.38695	1.3137	1604.2
4.54	455	60	NaN	1.8745	15.528	-1.6835	-180.69	26.89	2.5314	8.7301	-736.79	1131.1	29.753	866.17	1072.2	23.786	39.438	0	1	-25.386	-22.787	-13.828	-27.694	1.1231	-1.4375	13.424	28.993	-24.263	-24.225	-0.40339	1.2999	1604.2
4.55	456	60	NaN	1.8771	15.525	-1.68	-180.7	26.891	2.5256	8.7247	-736.82	1131.1	29.782	866.16	1072.2	23.649	39.219	0	1	-25.996	-23.402	-13.837	-27.703	1.1244	-1.4535	13.42	28.996	-24.872	-24.855	-0.4178	1.2929	1604.2
4.56	457	60	NaN	1.8781	15.526	-1.6708	-180.72	26.893	2.4906	8.7022	-736.85	1131.1	29.745	866.16	1072.2	23.817	39.108	0	1	-26.607	-24.016	-13.847	-27.713	1.126	-1.4725	13.421	28.999	-25.481	-25.488	-0.42649	1.2853	1604.2
4.57	458	60	NaN	1.8783	15.542	-1.6762	-180.74	26.852	2.5412	8.7355	-736.83	1131.2	29.957	866.21	1072.1	23.649	38.125	0	1	-27.217	-24.63	-13.857	-27.723	1.1199	-1.4995	13.433	28.961	-26.097	-26.13	-0.42408	1.2379	1604.3
4.58	459	60	NaN	1.8809	15.552	-1.6685	-180.76	26.866	2.4615	8.7107	-736.83	1131.2	29.808	866.14	1072.2	23.649	39.84	0	1	-27.827	-25.244	-13.867	-27.733	1.1269	-1.5157	13.443	28.975	-26.7	-26.76	-0.42387	1.2421	1604.2
4.59	460	60	NaN	1.8805	15.567	-1.6637	-180.81	26.843	2.4315	8.7006	-736.87	1131.2	29.889	866.08	1072.2	23.834	35.147	0	1	-28.437	-25.859	-13.877	-27.743	1.1232	-1.5627	13.457	28.952	-27.314	-27.421	-0.41959	1.2097	1604.2
4.6	461	60	NaN	1.8822	15.579	-1.6658	-180.85	26.789	2.4253	8.7128	-736.92	1131.3	30.046	866.07	1072.2	23.649	40.791	0	1	-29.047	-26.473	-13.887	-27.753	1.1198	-1.6122	13.468	28.901	-27.927	-28.085	-0.41897	1.1481	1604.2
4.61	462	60	NaN	1.8877	15.586	-1.6739	-180.88	26.727	2.4094	8.7421	-736.98	1131.3	30.135	866.09	1072.1	25.069	24.005	0	1	-28.764	-26.188	-13.816	-27.682	1.1232	-1.6471	13.473	28.841	-27.641	-27.835	-0.34317	1.159	1604.3
4.62	463	60	NaN	1.8905	15.596	-1.6777	-180.91	26.706	2.3432	8.7608	-737.04	1131.3	30.077	866.03	1072.2	24.599	55.899	0	1	-28.341	-25.762	-13.732	-27.598	1.1287	-1.6768	13.484	28.819	-27.212	-27.439	-0.2485	1.221	1604.3
4.63	464	60	NaN	1.9041	15.604	-1.6908	-180.96	26.654	2.3241	8.8209	-737.09	1131.3	30.186	866.05	1072.2	31.551	65.767	0	1	-16.652	-13.993	-13.545	-27.411	1.1405	-1.7227	13.49	28.768	-15.511	-15.716	-0.054538	1.3568	1604.4
4.64	465	60	NaN	1.9108	15.612	-1.6884	-180.99	26.607	2.3224	8.8223	-737.13	1131.3	30.288	866.07	1072.1	31.687	59.163	0	1	-11.298	-8.6029	-13.464	-27.33	1.1437	-1.7561	13.497	28.721	-10.154	-10.359	0.03267	1.391	1604.4
4.65	466	60	NaN	1.9205	15.628	-1.6952	-181.02	26.544	2.3149	8.8794	-737.15	1131.3	30.392	866.09	1072.1	23.649	37.675	0	1	-12.419	-9.7313	-13.493	-27.359	1.1517	-1.7924	13.512	28.659	-11.267	-11.524	0.019597	1.3007	1604.5
4.66	467	60	NaN	1.9404	15.652	-1.7242	-181.08	26.456	2.2876	9.0496	-737.18	1131.3	30.51	866.1	1072.1	25.372	39.536	0	1	-13.795	-11.117	-13.512	-27.378	1.1735	-1.842	13.538	28.571	-12.622	-12.959	0.0258	1.193	1604.5
4.67	468	60	NaN	1.955	15.658	-1.7159	-181.11	26.394	2.2608	9.0456	-737.27	1131.3	30.561	866.1	1072.1	23.649	36.589	0	1	-15.182	-12.513	-13.552	-27.418	1.1862	-1.8742	13.542	28.51	-13.995	-14.387	-0.01052	1.0913	1604.6
4.68	469	60	NaN	1.9707	15.661	-1.6951	-181.15	26.281	2.1988	8.9395	-737.48	1131.4	30.577	866.08	1072	28.177	37.076	0	1	-16.577	-13.918	-13.616	-27.482	1.1976	-1.9205	13.542	28.399	-15.38	-15.839	-0.073749	0.91697	1604.8
4.69	470	60	NaN	1.9841	15.666	-1.7151	-181.18	26.185	2.1732	9.0454	-737.61	1131.4	30.644	866.06	1072	23.649	38.144	0	1	-18.046	-15.397	-13.637	-27.503	1.2124	-1.9525	13.547	28.305	-16.833	-17.349	-0.090316	0.80147	1604.9
4.7	471	60	NaN	1.9932	15.669	-1.7436	-181.21	26.118	2.1379	9.2101	-737.69	1131.3	30.638	866.03	1072	51.002	38.222	0	1	-19.867	-17.23	-13.66	-27.525	1.2277	-1.9705	13.551	28.236	-18.639	-19.201	-0.10882	0.71036	1605
4.71	472	60	NaN	1.9968	15.664	-1.735	-181.23	26.067	2.0404	9.2021	-737.8	1131.3	30.445	865.98	1072.1	56.277	43.989	1	1	-24.371	-21.765	-13.697	-27.563	1.238	-1.9845	13.548	28.184	-23.133	-23.75	-0.14964	0.6204	1605
4.72	473	60	NaN	1.9969	15.663	-1.7368	-181.26	25.98	2.0554	9.239	-737.91	1131.3	30.615	865.99	1072	58.398	43.97	1	1	-26.632	-24.041	-13.731	-27.597	1.2333	-2.0222	13.545	28.098	-25.398	-26.063	-0.18583	0.501	1605.1
4.73	474	60	NaN	1.9922	15.651	-1.7083	-181.28	25.926	1.9098	9.1601	-738.05	1131.3	30.291	865.91	1072.1	60.794	44.986	1	1	-27.483	-24.898	-13.761	-27.626	1.2374	-2.0354	13.536	28.041	-26.246	-26.934	-0.2246	0.41472	1605.2
4.74	475	60	NaN	1.9841	15.644	-1.6942	-181.31	25.86	1.8371	9.1328	-738.2	1131.4	30.19	865.79	1072.2	61.114	47.337	1	1	-28.335	-25.757	-13.779	-27.645	1.2319	-2.0582	13.531	27.973	-27.104	-27.815	-0.2479	0.32847	1605.2
4.75	476	60	NaN	1.9758	15.645	-1.6947	-181.33	25.779	1.8518	9.1565	-738.33	1131.4	30.329	865.69	1072.2	61.998	46.169	1	1	-16.379	-13.718	-13.572	-27.438	1.2196	-2.0865	13.531	27.892	-15.159	-15.805	-0.041415	0.45402	1605.2
4.76	477	60	NaN	1.9714	15.648	-1.6888	-181.34	25.699	1.8645	9.1495	-738.43	1131.4	30.395	865.64	1072.1	62.491	47.471	1	1	1.9873	4.7727	-13.253	-27.119	1.2125	-2.0989	13.533	27.814	3.1998	2.6738	0.27906	0.69492	1605.3
4.77	478	60	NaN	1.9613	15.67	-1.6663	-181.35	25.598	1.8953	9.078	-738.47	1131.4	30.52	865.64	1072.1	63.165	48.509	1	1	2.0053	4.7908	-13.256	-27.122	1.1955	-2.1116	13.552	27.716	3.2008	2.6792	0.29558	0.59447	1605.4
4.78	479	60	NaN	1.9524	15.705	-1.6602	-181.36	25.487	2.2425	9.0602	-738.54	1131.4	31.498	865.65	1072.1	63.741	49.711	1	1	2.0112	4.7967	-13.259	-27.125	1.151	-2.1581	13.585	27.607	3.1622	2.6386	0.32584	0.48282	1605.4
4.79	480	60	NaN	1.9446	15.734	-1.6589	-181.36	25.39	2.4759	9.0593	-738.6	1131.5	32.14	865.63	1072	64.168	49.621	1	1	1.9776	4.7629	-13.262	-27.128	1.1203	-2.1809	13.613	27.511	3.0979	2.582	0.35101	0.38308	1605.5
4.8	481	60	NaN	1.9384	15.756	-1.6536	-181.34	25.315	2.4812	9.0402	-738.63	1131.5	32.131	865.57	1072	64.265	50.772	1	1	1.9413	4.7264	-13.263	-27.129	1.1137	-2.1691	13.633	27.438	3.055	2.5573	0.37034	0.3088	1605.5
4.81	482	60	NaN	1.9353	15.778	-1.6356	-181.33	25.262	2.4235	8.9624	-738.65	1131.5	31.931	865.47	1072	64.203	50.739	1	1	1.9143	4.6992	-13.263	-27.129	1.1149	-2.1547	13.654	27.387	3.0292	2.5445	0.39075	0.25753	1605.4
4.82	483	60	NaN	1.923	15.795	-1.642	-181.31	25.191	2.4684	8.9663	-738.66	1131.5	31.997	865.41	1072	64.107	51.274	1	1	1.9218	4.7067	-13.264	-27.13	1.1004	-2.1309	13.669	27.317	3.0222	2.5759	0.40478	0.18693	1605.3
4.83	484	60	NaN	1.9334	15.859	-1.7632	-181.27	25.114	2.4655	9.3409	-738.46	1131.5	31.873	865.32	1072	64.161	57.37	1	1	2.6725	5.4626	-13.253	-27.119	1.1285	-2.0701	13.735	27.238	3.801	3.3925	0.48136	0.11895	1605
4.84	485	60	NaN	1.9437	15.902	-1.8597	-181.23	25.029	2.4718	9.629	-738.32	1131.4	31.78	865.27	1071.9	64.4	60.862	1	1	3.4607	6.2561	-13.242	-27.108	1.1524	-2.0201	13.777	27.153	4.613	4.236	0.53552	0.045477	1604.8
4.85	486	60	NaN	1.9403	15.895	-1.8691	-181.21	24.948	2.4996	9.6257	-738.34	1131.4	31.77	865.28	1071.9	63.536	66.152	1	1	3.3886	6.1835	-13.242	-27.108	1.1491	-1.9969	13.768	27.075	4.5377	4.1867	0.52604	-0.033353	1604.9
4.86	487	60	NaN	1.9259	15.892	-1.8689	-181.17	24.913	2.4683	9.5813	-738.37	1131.5	31.564	865.14	1071.9	59.366	70.127	1	1	3.3142	6.1086	-13.242	-27.108	1.1405	-1.9565	13.765	27.041	4.4547	4.1522	0.52247	-0.067286	1604.8
4.87	488	60	NaN	1.9189	15.894	-1.8547	-181.14	24.861	2.4635	9.5127	-738.35	1131.5	31.454	865.15	1071.8	55.436	64.741	1	1	3.2356	6.0295	-13.241	-27.107	1.1349	-1.9202	13.765	26.989	4.3705	4.1092	0.52387	-0.11756	1604.8
4.88	489	60	NaN	1.9118	15.9	-1.8707	-181.11	24.809	2.4699	9.538	-738.31	1131.4	31.365	865.16	1071.8	55.301	46.876	1	1	3.2145	6.0082	-13.238	-27.104	1.1319	-1.8919	13.77	26.939	4.3464	4.1164	0.53175	-0.16554	1604.7
4.89	490	60	NaN	1.9049	15.901	-1.8798	-181.09	24.771	2.4981	9.5405	-738.29	1131.4	31.342	865.14	1071.8	55.84	47.892	1	0	3.2515	6.0456	-13.236	-27.102	1.1259	-1.8717	13.77	26.902	4.3775	4.1739	0.53437	-0.19982	1604.7
4.9	491	60	NaN	1.8955	15.879	-1.833	-181.07	24.751	2.5433	9.3548	-738.36	1131.5	31.385	865.11	1071.7	58.102	48.575	1	0	3.3778	6.1727	-13.234	-27.1	1.1084	-1.8597	13.746	26.884	4.4862	4.313	0.51184	-0.21609	1604.7
4.91	492	60	NaN	1.8668	15.779	-1.6496	-181.05	24.725	2.5372	8.6622	-738.78	1131.6	31.293	865.1	1071.7	59.9	50.08	1	0	3.4606	6.2561	-13.233	-27.099	1.0584	-1.858	13.64	26.864	4.519	4.3981	0.407	-0.2342	1605.2
4.92	493	60	NaN	1.8599	15.774	-1.6513	-181.04	24.707	2.5303	8.6392	-738.81	1131.6	31.185	865.11	1071.7	61.755	49.174	1	0	3.5385	6.3344	-13.232	-27.098	1.0545	-1.8432	13.635	26.846	4.593	4.4913	0.40264	-0.25152	1605.2
4.93	494	60	NaN	1.864	15.796	-1.6835	-181.03	24.684	2.534	8.7732	-738.72	1131.6	31.098	865.12	1071.7	62.904	49.763	1	0	3.6224	6.419	-13.232	-27.098	1.0665	-1.826	13.657	26.823	4.6889	4.593	0.42496	-0.27459	1605.1
4.94	495	60	NaN	1.87	15.824	-1.7001	-181.02	24.661	2.5482	8.8652	-738.61	1131.6	31.054	865.13	1071.6	63.303	49.601	1	0	3.6914	6.4884	-13.232	-27.097	1.0774	-1.8159	13.685	26.8	4.7688	4.6725	0.45296	-0.29734	1605
4.95	496	60	NaN	1.8712	15.846	-1.6856	-181.02	24.642	2.5679	8.8178	-738.54	1131.6	31.055	865.17	1071.6	63.433	49.209	1	0	3.7437	6.5411	-13.231	-27.096	1.0768	-1.8192	13.706	26.783	4.8205	4.7219	0.47519	-0.31389	1605
4.96	497	60	NaN	1.8793	15.863	-1.698	-181.03	24.623	2.57	8.8791	-738.47	1131.5	31.011	865.2	1071.6	63.112	49.456	1	0	3.9372	6.7359	-13.229	-27.095	1.0886	-1.8168	13.721	26.764	5.0258	4.9191	0.49201	-0.33082	1604.9
4.97	498	60	NaN	1.8741	15.875	-1.684	-181.03	24.634	2.5998	8.8398	-738.39	1131.5	31.02	865.19	1071.6	62.409	48.837	1	0	4.0703	6.8699	-13.229	-27.095	1.0817	-1.827	13.733	26.776	5.152	5.0429	0.50404	-0.31872	1604.9
4.98	499	60	NaN	1.8729	15.877	-1.6881	-181.04	24.651	2.5715	8.8585	-738.32	1131.5	30.881	865.18	1071.6	61.763	48.812	1	0	4.1301	6.9301	-13.23	-27.096	1.086	-1.8316	13.735	26.793	5.2161	5.0985	0.50555	-0.303	1604.8
4.99	500	60	NaN	1.8756	15.872	-1.7098	-181.06	24.66	2.5425	8.9377	-738.26	1131.5	30.756	865.21	1071.6	60.296	49.204	1	0	4.222	7.0226	-13.228	-27.094	1.096	-1.8357	13.732	26.8	5.318	5.187	0.50415	-0.29332	1604.7
5	501	60	NaN	1.8759	15.871	-1.7292	-181.07	24.651	2.6207	9.0132	-738.18	1131.5	30.933	865.28	1071.6	57.893	47.218	1	0	4.3094	7.1106	-13.226	-27.092	1.0927	-1.8525	13.73	26.792	5.4021	5.2581	0.50408	-0.30063	1604.7
5.01	502	60	NaN	1.8846	15.848	-1.7245	-181.08	24.658	2.5947	9.0137	-738.16	1131.5	30.813	865.29	1071.6	52.314	46.5	1	0	4.3903	7.192	-13.226	-27.091	1.1057	-1.8578	13.708	26.798	5.496	5.3342	0.4825	-0.29313	1604.7
5.02	503	60	NaN	1.8773	15.807	-1.6814	-181.1	24.674	2.5993	8.8619	-738.13	1131.5	30.764	865.34	1071.6	52.571	42.311	1	0	4.3925	7.1943	-13.223	-27.089	1.0947	-1.8813	13.667	26.815	5.4872	5.313	0.44341	-0.27442	1604.7
5.03	504	60	NaN	1.8694	15.764	-1.661	-181.11	24.685	2.6381	8.837	-738.09	1131.5	30.809	865.39	1071.6	54.823	46.727	1	0	4.3516	7.1531	-13.22	-27.086	1.0843	-1.8962	13.624	26.825	5.436	5.2569	0.40443	-0.26072	1604.7
5.04	505	60	NaN	1.8622	15.717	-1.6738	-181.12	24.7	2.6859	8.9545	-738.04	1131.4	30.878	865.41	1071.6	54.698	47.691	1	0	4.4262	7.2282	-13.216	-27.081	1.0788	-1.8992	13.579	26.837	5.505	5.329	0.36349	-0.24424	1604.7
5.05	506	60	NaN	1.8455	15.649	-1.6907	-181.13	24.747	2.6893	9.0186	-738.05	1131.4	30.813	865.39	1071.6	55.675	48.716	1	0	4.4657	7.268	-13.211	-27.077	1.0668	-1.9047	13.514	26.881	5.5325	5.3633	0.30333	-0.1958	1604.7
5.06	507	60	NaN	1.8445	15.601	-1.6519	-181.13	24.792	2.662	8.8219	-738.14	1131.4	30.693	865.35	1071.6	55.817	50.799	1	0	4.4882	7.2907	-13.206	-27.072	1.0631	-1.9131	13.466	26.926	5.5513	5.3776	0.26014	-0.14591	1604.7
5.07	508	60	NaN	1.8529	15.591	-1.6935	-181.13	24.813	2.6694	8.9814	-738.08	1131.4	30.683	865.33	1071.7	56.68	53.132	1	0	4.5924	7.3956	-13.202	-27.068	1.0774	-1.9056	13.458	26.946	5.6699	5.4899	0.25598	-0.1219	1604.7
5.08	509	60	NaN	1.8729	15.589	-1.7494	-181.13	24.818	2.6889	9.1969	-738.01	1131.3	30.688	865.35	1071.6	56.648	60.131	1	0	4.678	7.4817	-13.198	-27.064	1.1049	-1.8972	13.457	26.95	5.7829	5.5845	0.25878	-0.11437	1604.6
5.09	510	60	NaN	1.9012	15.578	-1.7575	-181.13	24.816	2.7058	9.2202	-737.99	1131.3	30.659	865.4	1071.6	57.988	54.811	1	0	4.75	7.5542	-13.195	-27.061	1.1351	-1.8953	13.446	26.948	5.8851	5.6589	0.25021	-0.11327	1604.6
5.1	511	60	NaN	1.9249	15.558	-1.6505	-181.12	24.816	2.7166	8.8424	-738.08	1131.4	30.614	865.43	1071.6	61.45	51.927	1	0	4.8451	7.6499	-13.19	-27.056	1.147	-1.8973	13.423	26.951	5.9921	5.7526	0.23223	-0.10583	1604.8
5.11	512	60	NaN	1.9313	15.58	-1.6845	-181.12	24.818	2.6788	9.0296	-737.99	1131.4	30.497	865.44	1071.6	61.492	52.849	1	0	4.9309	7.7363	-13.183	-27.049	1.1643	-1.8902	13.448	26.951	6.0951	5.8461	0.2642	-0.098205	1604.7
5.12	513	60	NaN	1.9533	15.598	-1.6787	-181.12	24.819	2.6719	9.0153	-737.98	1131.4	30.449	865.45	1071.6	60.995	52.444	1	0	4.9458	7.7513	-13.171	-27.037	1.1874	-1.8841	13.464	26.953	6.1332	5.8672	0.29301	-0.083833	1604.7
5.13	514	60	NaN	1.9741	15.609	-1.6579	-181.1	24.809	2.7007	8.9487	-738.01	1131.4	30.49	865.48	1071.6	59.894	52.819	1	0	4.9589	7.7646	-13.167	-27.033	1.2044	-1.8739	13.473	26.945	6.1633	5.8906	0.3057	-0.088115	1604.8
5.14	515	60	NaN	1.981	15.615	-1.6534	-181.08	24.784	2.7486	8.9886	-738.02	1131.4	30.587	865.53	1071.6	58.423	52.61	1	0	4.9713	7.777	-13.167	-27.033	1.2093	-1.8551	13.478	26.921	6.1806	5.9219	0.31134	-0.11235	1604.8
5.15	516	60	NaN	1.982	15.619	-1.6749	-181.06	24.757	2.7499	9.1434	-738	1131.3	30.561	865.58	1071.5	57.847	52.731	1	0	4.9837	7.7895	-13.167	-27.032	1.2167	-1.8265	13.483	26.892	6.2004	5.963	0.31647	-0.13998	1604.8
5.16	517	60	NaN	1.9633	15.622	-1.6584	-181.05	24.75	2.7441	9.1076	-738	1131.3	30.539	865.58	1071.6	57.217	52.985	1	0	4.9961	7.802	-13.166	-27.032	1.1977	-1.8173	13.487	26.885	6.1938	5.9847	0.32075	-0.14704	1604.8
5.17	518	60	NaN	1.9406	15.609	-1.6146	-181.03	24.742	2.7094	8.9269	-738.07	1131.4	30.44	865.56	1071.6	55.812	53.021	1	0	5.0085	7.8145	-13.166	-27.031	1.172	-1.7994	13.473	26.878	6.1805	6.0151	0.3079	-0.15319	1604.9
5.18	519	60	NaN	1.9251	15.6	-1.6036	-181.01	24.717	2.7047	8.8741	-738.1	1131.4	30.431	865.57	1071.6	54.238	51.268	1	0	5.0209	7.8269	-13.165	-27.031	1.155	-1.7761	13.464	26.853	6.1758	6.0508	0.29886	-0.17796	1604.9
5.19	520	60	NaN	1.9225	15.609	-1.6614	-180.99	24.664	2.7728	9.1161	-738.01	1131.3	30.633	865.62	1071.5	52.421	49.428	1	0	5.0333	7.8394	-13.165	-27.031	1.1538	-1.7574	13.475	26.798	6.187	6.082	0.31023	-0.23256	1604.9
5.2	521	60	NaN	1.9062	15.59	-1.6151	-180.98	24.613	2.7664	8.8852	-738.04	1131.4	30.627	865.67	1071.5	49.845	47.809	1	0	5.0457	7.8519	-13.164	-27.03	1.1294	-1.7582	13.452	26.751	6.1751	6.0937	0.28814	-0.27921	1605
5.21	522	60	NaN	1.8956	15.559	-1.6208	-180.96	24.605	2.7553	8.94	-738.04	1131.3	30.586	865.63	1071.5	47.882	44.676	1	0	5.0581	7.8644	-13.164	-27.03	1.1223	-1.7321	13.423	26.741	6.1804	6.1323	0.2597	-0.28889	1604.9
5.22	523	60	NaN	1.8918	15.516	-1.6294	-180.94	24.57	2.785	8.9817	-738.07	1131.2	30.664	865.64	1071.5	48.96	42.4	1	0	5.0704	7.8768	-13.163	-27.029	1.1172	-1.7139	13.381	26.705	6.1876	6.163	0.21812	-0.32463	1605
5.23	524	60	NaN	1.8943	15.474	-1.652	-180.92	24.531	2.8112	9.0324	-738.13	1131.2	30.736	865.67	1071.5	49.576	43.049	1	0	5.0828	7.8893	-13.163	-27.029	1.119	-1.6971	13.34	26.665	6.2019	6.1922	0.17737	-0.36387	1605.1
5.24	525	60	NaN	1.9018	15.452	-1.7146	-180.9	24.54	2.7638	9.204	-738.17	1131.2	30.597	865.6	1071.5	50.305	43.642	1	0	5.0952	7.9018	-13.162	-27.028	1.1376	-1.6637	13.321	26.671	6.2328	6.2381	0.15857	-0.35767	1605
5.25	526	60	NaN	1.9051	15.452	-1.7434	-180.89	24.55	2.7274	9.2518	-738.16	1131.2	30.511	865.52	1071.5	52.34	45.244	1	0	5.1076	7.9143	-13.162	-27.028	1.1456	-1.6483	13.322	26.68	6.2532	6.266	0.16024	-0.34789	1604.9
5.26	527	60	NaN	1.9133	15.463	-1.7278	-180.88	24.541	2.752	9.1653	-738.16	1131.2	30.58	865.49	1071.5	54.214	47.231	1	0	5.12	7.9267	-13.161	-27.027	1.1482	-1.6407	13.332	26.672	6.2682	6.2861	0.17049	-0.35504	1604.9
5.27	528	60	NaN	1.9292	15.497	-1.6977	-180.86	24.548	2.7883	9.0368	-738.1	1131.2	30.682	865.44	1071.5	54.963	49.083	1	0	5.1324	7.9392	-13.161	-27.027	1.1559	-1.6339	13.366	26.68	6.2883	6.3053	0.20489	-0.34706	1604.8
5.28	529	60	NaN	1.9478	15.546	-1.6756	-180.85	24.597	2.7816	8.9432	-738.01	1131.2	30.676	865.31	1071.5	55.844	48.783	1	0	5.1448	7.9517	-13.16	-27.026	1.1712	-1.6271	13.415	26.728	6.316	6.3246	0.25507	-0.29863	1604.6
5.29	530	60	NaN	1.9578	15.581	-1.6824	-180.86	24.712	2.6674	8.9616	-737.93	1131.2	30.391	865.08	1071.7	55.54	48.315	1	0	5.1572	7.9642	-13.16	-27.026	1.1919	-1.6231	13.454	26.839	6.3491	6.341	0.29442	-0.18708	1604.3
5.3	531	60	NaN	1.9546	15.583	-1.658	-180.86	24.669	2.8088	8.7646	-737.97	1131.2	30.781	865.15	1071.5	53.926	45.574	1	0	5.1696	7.9766	-13.159	-27.025	1.1678	-1.6484	13.451	26.801	6.3373	6.3282	0.29138	-0.22402	1604.4
5.31	532	60	NaN	1.9471	15.561	-1.6436	-180.87	24.736	2.8564	8.6458	-738.03	1131.3	30.909	865.01	1071.6	51.89	42.792	1	0	5.182	7.9891	-13.159	-27.025	1.1514	-1.661	13.429	26.868	6.3334	6.3282	0.26955	-0.15681	1604.3
5.32	533	60	NaN	1.9413	15.538	-1.6597	-180.88	24.811	2.8415	8.6531	-738.07	1131.2	30.871	864.86	1071.6	50.163	40.278	1	0	5.1944	8.0016	-13.159	-27.024	1.1472	-1.6724	13.407	26.942	6.3416	6.3292	0.24895	-0.082796	1604.2
5.33	534	60	NaN	1.9399	15.535	-1.7041	-180.9	24.865	2.8077	8.7576	-738.06	1131.2	30.787	864.77	1071.6	54.522	41.6	1	0	5.2068	8.0141	-13.158	-27.024	1.1525	-1.6901	13.405	26.995	6.3593	6.324	0.24668	-0.028701	1604.1
5.34	535	60	NaN	1.9424	15.567	-1.7435	-180.93	24.967	2.8224	8.822	-737.94	1131.2	30.835	864.6	1071.6	56.423	44.84	1	0	5.2191	8.0265	-13.158	-27.024	1.1554	-1.717	13.438	27.096	6.3745	6.3095	0.28008	0.072467	1603.8
5.35	536	60	NaN	1.9469	15.577	-1.7093	-180.95	24.984	2.9159	8.7018	-737.87	1131.2	31.093	864.56	1071.6	54.657	44.238	1	0	5.2315	8.039	-13.157	-27.023	1.1464	-1.7511	13.446	27.115	6.3779	6.2879	0.28855	0.091978	1603.7
5.36	537	60	NaN	1.9357	15.567	-1.659	-180.96	25.028	2.9466	8.5294	-737.83	1131.2	31.164	864.46	1071.6	52.715	42.301	1	0	5.2439	8.0515	-13.157	-27.023	1.1264	-1.7719	13.435	27.16	6.3703	6.2797	0.27835	0.13744	1603.6
5.37	538	60	NaN	1.9189	15.535	-1.63	-180.98	25.075	2.9502	8.4167	-737.81	1131.2	31.145	864.32	1071.6	39.409	39.796	1	0	5.2563	8.064	-13.156	-27.022	1.1061	-1.7909	13.404	27.207	6.3624	6.2731	0.2475	0.18451	1603.4
5.38	539	60	NaN	1.9054	15.489	-1.6453	-181	25.102	2.9553	8.4346	-737.81	1131.2	31.123	864.18	1071.5	35.074	36.474	1	0	5.2687	8.0765	-13.156	-27.022	1.094	-1.8159	13.357	27.234	6.3627	6.2606	0.20118	0.21198	1603.3
5.39	540	60	NaN	1.8982	15.448	-1.7026	-181.03	25.113	2.9479	8.5766	-737.84	1131.1	31.098	864.09	1071.5	35.932	37.034	1	0	5.2811	8.0889	-13.155	-27.021	1.0928	-1.8396	13.319	27.243	6.3739	6.2494	0.16346	0.22144	1603.2
5.4	541	60	NaN	1.895	15.44	-1.737	-181.04	25.098	2.9555	8.6571	-737.82	1131.1	31.085	864.06	1071.5	36.717	38.597	1	0	5.2935	8.1014	-13.155	-27.021	1.0929	-1.8408	13.311	27.227	6.3864	6.2607	0.15597	0.20596	1603.1
5.41	542	60	NaN	1.8976	15.413	-1.7494	-181.02	24.972	2.9618	8.6708	-737.8	1131.1	30.964	864.04	1071.5	38.119	40.668	1	0	5.3059	8.1139	-13.154	-27.02	1.1003	-1.8212	13.284	27.102	6.4062	6.2927	0.12981	0.081485	1603.1
5.42	543	60	NaN	1.9053	15.39	-1.7345	-181.01	24.805	2.9628	8.6124	-737.76	1131	30.81	864.04	1071.5	40.872	39.385	1	0	5.3183	8.1264	-13.154	-27.02	1.1113	-1.8009	13.26	26.935	6.4296	6.3255	0.10585	-0.084482	1603.1
5.43	544	60	NaN	1.9161	15.392	-1.7026	-181	24.674	2.9565	8.5316	-737.69	1131	30.703	864.04	1071.4	41.94	37.749	1	0	5.3307	8.1388	-13.153	-27.019	1.1231	-1.7944	13.262	26.804	6.4537	6.3444	0.10841	-0.21488	1603
5.44	545	60	NaN	1.9266	15.412	-1.7486	-180.99	24.583	2.9391	8.7662	-737.58	1130.9	30.608	864.07	1071.4	38.465	38.19	1	0	5.3431	8.1513	-13.153	-27.019	1.1453	-1.7728	13.283	26.712	6.4883	6.3785	0.12964	-0.3064	1602.9
5.45	546	60	NaN	1.9556	15.43	-1.7786	-180.97	24.28	2.9519	8.8745	-737.5	1130.9	30.53	864.07	1071.3	48.11	35.084	1	0	5.3555	8.1638	-13.152	-27.018	1.1809	-1.7493	13.3	26.411	6.5364	6.4145	0.14769	-0.60779	1602.8
5.46	547	60	NaN	1.9686	15.433	-1.7953	-180.95	24.035	2.9794	8.9343	-737.47	1130.9	30.517	864.1	1071.3	57.717	44.21	1	0	5.3678	8.1763	-13.152	-27.018	1.1965	-1.7265	13.301	26.167	6.5644	6.4497	0.14934	-0.8509	1602.8
5.47	548	60	NaN	1.9681	15.422	-1.7935	-180.93	23.859	3.0552	8.9366	-737.46	1130.9	30.658	864.15	1071.2	57.566	49.109	1	0	5.3802	8.1887	-13.151	-27.017	1.191	-1.7049	13.288	25.993	6.5713	6.4838	0.13674	-1.0242	1602.9
5.48	549	60	NaN	1.9673	15.408	-1.7695	-180.89	23.696	3.207	8.8596	-737.44	1130.8	30.999	864.17	1071	52.355	47.166	1	0	5.3926	8.2012	-13.151	-27.017	1.1753	-1.6824	13.27	25.833	6.5679	6.5189	0.11942	-1.1836	1602.9
5.49	550	60	NaN	1.966	15.422	-1.755	-180.84	23.625	3.2082	8.7968	-737.34	1130.9	30.932	864	1070.9	53.138	45.315	1	0	5.405	8.2137	-13.151	-27.016	1.174	-1.6341	13.28	25.767	6.5791	6.5796	0.12958	-1.2497	1602.6
5.5	551	60	NaN	1.9702	15.426	-1.7559	-180.8	23.629	3.1989	8.7955	-737.27	1130.9	30.849	863.85	1070.9	53.218	46.607	1	0	5.4174	8.2262	-13.15	-27.016	1.1811	-1.5846	13.28	25.774	6.5985	6.6415	0.13018	-1.2417	1602.4
5.51	552	60	NaN	1.9711	15.403	-1.7509	-180.73	23.719	3.2075	8.7725	-737.26	1130.9	30.796	863.59	1070.8	51.757	42.259	1	0	5.4298	8.2386	-13.15	-27.016	1.1829	-1.5222	13.255	25.867	6.6127	6.7165	0.10536	-1.1486	1602.1
5.52	553	60	NaN	1.9695	15.367	-1.7494	-180.67	23.872	3.2303	8.7527	-737.26	1130.8	30.77	863.27	1070.8	51.85	42.539	1	0	5.4422	8.2511	-13.149	-27.015	1.1814	-1.4579	13.217	26.021	6.6236	6.7932	0.068298	-0.9944	1601.8
5.53	554	60	NaN	1.9716	15.347	-1.7788	-180.63	24.038	3.2442	8.8238	-737.23	1130.8	30.733	862.99	1070.8	56.033	43.619	1	0	5.4546	8.2636	-13.149	-27.015	1.1872	-1.4176	13.2	26.185	6.6418	6.846	0.050819	-0.82933	1601.5
5.54	555	60	NaN	1.9758	15.329	-1.8083	-180.62	24.227	3.2524	8.9013	-737.2	1130.8	30.697	862.72	1070.9	57.947	45.523	1	0	5.467	8.2761	-13.148	-27.014	1.1953	-1.3982	13.184	26.372	6.6623	6.8778	0.036027	-0.64227	1601.2
5.55	556	60	NaN	1.9821	15.307	-1.8097	-180.61	24.491	3.2422	8.8918	-737.18	1130.8	30.607	862.35	1070.9	57.636	46.43	1	0	5.4794	8.2885	-13.148	-27.014	1.2043	-1.3841	13.165	26.634	6.6836	6.9045	0.016945	-0.38015	1600.8
5.56	557	60	NaN	1.9859	15.29	-1.8012	-180.61	24.705	3.2529	8.8498	-737.16	1130.7	30.61	862.07	1071	56.29	45.535	1	0	5.4918	8.301	-13.147	-27.013	1.2064	-1.3933	13.149	26.846	6.6981	6.9077	0.0021884	-0.16722	1600.5
5.57	558	60	NaN	1.989	15.286	-1.7916	-180.64	24.837	3.2788	8.8057	-737.14	1130.7	30.686	861.91	1071	56.551	44.928	1	0	5.5042	8.3135	-13.147	-27.013	1.205	-1.4226	13.145	26.977	6.7092	6.8909	-0.0014661	-0.035552	1600.3
5.58	559	60	NaN	2.0003	15.298	-1.78	-180.66	24.956	3.2604	8.7671	-737.07	1130.7	30.616	861.76	1071	54.25	44.368	1	0	5.5165	8.326	-13.146	-27.012	1.2173	-1.4431	13.159	27.095	6.7339	6.8829	0.012295	0.082781	1600.1
5.59	560	60	NaN	1.9977	15.288	-1.7233	-180.67	24.983	3.2614	8.5049	-737.15	1130.8	30.596	861.73	1071	52.272	44.253	1	0	5.5289	8.3385	-13.146	-27.012	1.2061	-1.4651	13.145	27.126	6.735	6.8733	-0.0011131	0.11415	1600.2
5.6	561	60	NaN	2.0074	15.293	-1.7087	-180.71	25.036	3.2568	8.4193	-737.12	1130.8	30.551	861.66	1071	51.703	41.6	1	0	5.5413	8.3509	-13.145	-27.011	1.2143	-1.5033	13.15	27.179	6.7556	6.8476	0.0047238	0.16754	1600.1
5.61	562	60	NaN	2.015	15.294	-1.7041	-180.75	25.074	3.2568	8.3843	-737.07	1130.8	30.511	861.59	1071	50.447	40.198	1	0	5.5537	8.3634	-13.145	-27.011	1.222	-1.5444	13.152	27.216	6.7757	6.819	0.007458	0.20495	1599.9
5.62	563	60	NaN	2.0148	15.275	-1.6941	-180.79	25.069	3.2674	8.3286	-737.08	1130.8	30.502	861.56	1071	52.61	40.131	1	0	5.5661	8.3759	-13.144	-27.01	1.2201	-1.5855	13.134	27.21	6.7863	6.7904	-0.010021	0.19934	1599.9
5.63	564	60	NaN	2.0241	15.231	-1.7105	-180.86	25.024	3.2855	8.3453	-737.13	1130.7	30.529	861.53	1071	54.795	39.801	1	0	5.5785	8.3884	-13.144	-27.01	1.2291	-1.651	13.092	27.162	6.8076	6.7374	-0.051868	0.15234	1599.9
5.64	565	60	NaN	2.0275	15.201	-1.7607	-180.93	24.922	3.3089	8.4594	-737.18	1130.7	30.574	861.54	1071	57.305	42.941	1	0	5.5909	8.4008	-13.144	-27.009	1.235	-1.7189	13.063	27.06	6.8259	6.682	-0.080971	0.050775	1600
5.65	566	60	NaN	2.0287	15.185	-1.7784	-180.96	24.865	3.3051	8.4805	-737.21	1130.7	30.546	861.52	1071	58.928	44.533	1	0	5.6033	8.4133	-13.143	-27.009	1.238	-1.7499	13.047	27.002	6.8412	6.6635	-0.095874	-0.0065202	1600
5.66	567	60	NaN	2.0319	15.184	-1.7775	-180.98	24.793	3.3099	8.4498	-737.21	1130.7	30.55	861.52	1071	59.111	45.694	1	0	5.6157	8.4258	-13.143	-27.008	1.24	-1.7745	13.046	26.932	6.8556	6.6513	-0.09695	-0.076983	1600
5.67	568	60	NaN	2.0394	15.201	-1.7694	-181.02	24.647	3.3356	8.3997	-737.16	1130.7	30.624	861.57	1070.9	58.011	46.801	1	0	5.6281	8.4383	-13.142	-27.008	1.2429	-1.8206	13.058	26.79	6.871	6.6177	-0.083646	-0.21815	1600
5.68	569	60	NaN	2.0441	15.243	-1.7071	-181.07	24.443	3.2526	8.1846	-737.03	1130.7	30.413	861.57	1070.8	58.817	46.461	1	0	5.6437	8.454	-13.138	-27.004	1.2475	-1.868	13.096	26.59	6.8911	6.586	-0.041774	-0.41368	1599.9
5.69	570	60	NaN	2.046	15.242	-1.697	-181.08	24.337	3.2068	8.1551	-737	1130.7	30.296	861.54	1070.7	58.248	47.303	1	0	5.6622	8.4726	-13.13	-26.996	1.2525	-1.8746	13.092	26.486	6.9146	6.598	-0.038267	-0.50969	1599.8
5.7	571	60	NaN	2.04	15.217	-1.7291	-181.08	24.246	3.1371	8.2428	-737.02	1130.7	30.123	861.46	1070.6	56.6	46.941	1	0	5.6806	8.4912	-13.123	-26.988	1.2558	-1.8631	13.065	26.398	6.9364	6.6281	-0.057551	-0.59025	1599.8
5.71	572	60	NaN	2.0304	15.188	-1.7829	-181.07	24.173	3.0747	8.3829	-737.06	1130.7	29.972	861.37	1070.6	57.466	49.067	1	0	5.6991	8.5098	-13.115	-26.981	1.2566	-1.8426	13.033	26.328	6.9557	6.6672	-0.081919	-0.6526	1599.7
5.72	573	60	NaN	2.0245	15.17	-1.8331	-181.05	24.14	3.0627	8.5066	-737.1	1130.7	29.951	861.32	1070.5	57.745	49.31	1	0	5.7176	8.5284	-13.107	-26.973	1.2559	-1.8198	13.014	26.296	6.9735	6.7086	-0.093276	-0.67711	1599.7
5.73	574	60	NaN	2.0263	15.175	-1.8576	-181.04	24.14	3.0231	8.5788	-737.1	1130.6	29.872	861.28	1070.5	56.359	49.637	1	0	5.736	8.547	-13.1	-26.966	1.2631	-1.8008	13.019	26.296	6.9991	6.7462	-0.08097	-0.6695	1599.7
5.74	575	60	NaN	2.0257	15.213	-1.8212	-181.01	24.167	3.0334	8.4719	-737.02	1130.6	29.91	861.19	1070.4	46.246	45.387	1	0	5.7398	8.5508	-13.093	-26.959	1.2572	-1.7816	13.055	26.325	6.997	6.7692	-0.038452	-0.63388	1599.5
5.75	576	60	NaN	2.0245	15.26	-1.7595	-180.99	24.239	3.0235	8.3036	-736.9	1130.7	29.891	861.05	1070.4	33.709	37.806	1	0	5.6652	8.4756	-13.093	-26.959	1.2505	-1.7635	13.101	26.398	6.9157	6.7122	0.0077355	-0.56131	1599.2
5.76	577	60	NaN	2.0243	15.298	-1.691	-180.96	24.354	3.0107	8.1189	-736.79	1130.7	29.865	860.88	1070.5	25.636	37.557	1	0	5.6224	8.4326	-13.094	-26.959	1.2445	-1.7442	13.14	26.513	6.8669	6.6883	0.04593	-0.44675	1599
5.77	578	60	NaN	2.0268	15.311	-1.6324	-180.93	24.499	3.0543	7.9463	-736.74	1130.7	29.989	860.73	1070.5	27.449	35.909	1	0	5.5689	8.3787	-13.094	-26.96	1.2362	-1.7203	13.153	26.657	6.8051	6.6584	0.058326	-0.30313	1598.7
5.78	579	60	NaN	2.0352	15.294	-1.7104	-180.92	24.598	3.0879	8.1979	-736.77	1130.7	30.092	860.63	1070.5	23.649	38.748	1	0	5.3601	8.1684	-13.097	-26.963	1.25	-1.7034	13.138	26.754	6.6101	6.465	0.040846	-0.20818	1598.7
5.79	580	60	NaN	2.049	15.27	-1.7866	-180.91	24.69	3.1136	8.4346	-736.8	1130.6	30.178	860.53	1070.5	29.715	38.406	1	0	5.1972	8.0044	-13.098	-26.964	1.2691	-1.6849	13.115	26.845	6.4663	6.3195	0.017232	-0.11904	1598.6
5.8	581	60	NaN	2.0597	15.238	-1.8217	-180.91	24.777	3.1597	8.5533	-736.82	1130.6	30.326	860.49	1070.5	30.792	37.791	1	0	5.0593	7.8656	-13.098	-26.964	1.2787	-1.6883	13.085	26.93	6.338	6.1774	-0.01304	-0.034426	1598.6
5.81	582	60	NaN	2.0648	15.205	-1.7921	-180.92	24.857	3.204	8.4933	-736.82	1130.5	30.455	860.48	1070.5	51.555	38.754	1	0	4.9329	7.7384	-13.098	-26.964	1.2771	-1.7073	13.054	27.008	6.21	6.0311	-0.044372	0.043908	1598.6
5.82	583	60	NaN	2.0671	15.183	-1.6852	-180.91	24.926	3.1692	8.2233	-736.77	1130.5	30.305	860.43	1070.6	53.829	37.682	1	0	4.7429	7.547	-13.098	-26.964	1.275	-1.7053	13.034	27.075	6.0179	5.8418	-0.063683	0.11109	1598.5
5.83	584	60	NaN	2.0691	15.175	-1.6501	-180.92	24.902	3.247	8.1285	-736.73	1130.5	30.485	860.5	1070.6	48.096	38.079	1	0	4.3768	7.1785	-13.096	-26.961	1.2672	-1.7231	13.026	27.052	5.644	5.4554	-0.069628	0.090618	1598.5
5.84	585	60	NaN	2.0669	15.151	-1.6645	-180.92	24.878	3.2975	8.1904	-736.74	1130.5	30.56	860.54	1070.6	53.463	37.823	1	0	4.1932	6.9937	-13.095	-26.961	1.2646	-1.7198	13.003	27.026	5.4578	5.2738	-0.092256	0.065149	1598.6
5.85	586	60	NaN	2.0624	15.11	-1.6953	-180.91	24.837	3.312	8.2938	-736.78	1130.5	30.527	860.57	1070.6	59.771	45.154	1	0	4.0454	6.8448	-13.096	-26.962	1.2649	-1.7119	12.964	26.982	5.3103	5.1329	-0.13168	0.020476	1598.6
5.86	587	60	NaN	2.0557	15.063	-1.7193	-180.92	24.78	3.2961	8.3634	-736.84	1130.4	30.421	860.62	1070.6	60.286	45.043	1	0	3.8514	6.6495	-13.099	-26.965	1.2646	-1.7083	12.919	26.924	5.116	4.9412	-0.17969	-0.041205	1598.7
5.87	588	60	NaN	2.0436	15.038	-1.7297	-180.92	24.75	3.2735	8.3912	-736.88	1130.4	30.326	860.62	1070.6	59.247	46.783	1	0	3.6641	6.4609	-13.101	-26.967	1.2569	-1.7022	12.896	26.893	4.921	4.7587	-0.20581	-0.074805	1598.8
5.88	589	60	NaN	2.0203	14.986	-1.7222	-180.91	24.574	3.3233	8.3397	-736.96	1130.4	30.348	860.72	1070.6	60.063	48.207	1	0	3.4787	6.2742	-13.104	-26.97	1.2311	-1.6976	12.844	26.716	4.7097	4.5767	-0.26009	-0.25401	1598.9
5.89	590	60	NaN	2.0156	14.988	-1.7312	-180.9	24.43	3.3199	8.3602	-736.93	1130.3	30.251	860.8	1070.6	57.676	47.184	1	0	3.3025	6.0968	-13.107	-26.973	1.2306	-1.6846	12.845	26.573	4.5331	4.4122	-0.26116	-0.39915	1599
5.9	591	60	NaN	2.0191	15.023	-1.7237	-180.88	24.302	3.3209	8.3468	-736.85	1130.4	30.185	860.85	1070.5	57.667	46.47	1	0	3.1432	5.9365	-13.11	-26.976	1.236	-1.6652	12.878	26.447	4.3792	4.2713	-0.23162	-0.52804	1599
5.91	592	60	NaN	2.0192	15.057	-1.6823	-180.85	24.176	3.3638	8.2355	-736.78	1130.4	30.244	860.84	1070.5	51.643	43.2	1	0	3.0085	5.8009	-13.113	-26.979	1.2299	-1.6426	12.909	26.324	4.2384	4.1582	-0.2043	-0.65491	1598.9
5.92	593	60	NaN	2.0131	15.053	-1.6694	-180.83	24.13	3.3483	8.2017	-736.81	1130.4	30.181	860.85	1070.4	48.084	39.767	0	0	2.9075	5.6992	-13.116	-26.981	1.225	-1.6215	12.904	26.279	4.1325	4.0776	-0.21176	-0.70236	1598.9
5.93	594	60	NaN	2.0169	15.062	-1.6841	-180.79	24.023	3.4209	8.2405	-736.79	1130.4	30.353	860.87	1070.4	44.961	41.846	0	0	2.85	5.6413	-13.118	-26.984	1.2239	-1.5852	12.909	26.176	4.0739	4.056	-0.20868	-0.80779	1598.9
5.94	595	60	NaN	2.0205	15.07	-1.7185	-180.74	23.954	3.4876	8.324	-736.78	1130.4	30.512	860.82	1070.3	29.752	37.691	0	0	2.8537	5.645	-13.12	-26.986	1.2248	-1.5356	12.913	26.111	4.0786	4.1095	-0.20698	-0.87511	1598.9
5.95	596	60	NaN	2.0246	15.074	-1.7602	-180.69	23.946	3.5107	8.4354	-736.78	1130.5	30.555	860.72	1070.2	38.508	37.775	0	0	2.7903	5.5811	-13.121	-26.987	1.2313	-1.4796	12.913	26.106	4.0216	4.1015	-0.20786	-0.88094	1598.8
5.96	597	60	NaN	2.0305	15.07	-1.7928	-180.64	23.998	3.479	8.5444	-736.78	1130.5	30.454	860.58	1070.2	35.859	38.595	0	0	2.7195	5.5099	-13.122	-26.988	1.2447	-1.4276	12.909	26.16	3.9642	4.0822	-0.21303	-0.8279	1598.6
5.97	598	60	NaN	2.0292	15.065	-1.7774	-180.61	24.071	3.4986	8.5112	-736.81	1130.5	30.521	860.45	1070.2	37.4	38.092	0	0	2.7083	5.4986	-13.125	-26.99	1.2397	-1.4022	12.903	26.233	3.948	4.0964	-0.22174	-0.75706	1598.6
5.98	599	60	NaN	2.0216	15.073	-1.7494	-180.58	24.216	3.4542	8.4358	-736.8	1130.5	30.411	860.24	1070.2	42.302	38.702	0	0	2.7564	5.547	-13.126	-26.992	1.2333	-1.3645	12.91	26.379	3.9897	4.1826	-0.21665	-0.61283	1598.3
5.99	600	60	NaN	2.0147	15.083	-1.7354	-180.55	24.335	3.4345	8.4116	-736.8	1130.5	30.37	860.1	1070.2	42.004	39.929	0	0	2.861	5.6523	-13.127	-26.993	1.2269	-1.3389	12.919	26.499	4.0879	4.3135	-0.20839	-0.49401	1598.2
6	601	60	NaN	2.011	15.093	-1.7441	-180.54	24.436	3.4249	8.4636	-736.81	1130.5	30.36	860	1070.2	43.138	38.114	0	0	2.9731	5.7652	-13.129	-26.995	1.2254	-1.3223	12.929	26.601	4.1985	4.4428	-0.19969	-0.39416	1598.1
6.01	602	60	NaN	2.011	15.108	-1.7731	-180.52	24.573	3.3728	8.578	-736.81	1130.5	30.238	859.84	1070.2	46.985	40.126	0	0	3.1175	5.9106	-13.131	-26.997	1.2337	-1.3011	12.945	26.735	4.3512	4.6095	-0.1868	-0.26193	1597.9
6.02	603	60	NaN	2.0073	15.124	-1.7506	-180.52	24.683	3.4044	8.5266	-736.8	1130.5	30.37	859.69	1070.2	50.154	40.669	0	0	3.2917	6.0859	-13.135	-27.001	1.2234	-1.3027	12.96	26.846	4.5151	4.7833	-0.17482	-0.15423	1597.8
6.03	604	60	NaN	1.994	15.14	-1.7308	-180.53	24.781	3.4052	8.4784	-736.78	1130.5	30.419	859.57	1070.2	50.223	39.169	0	0	3.3324	6.1269	-13.14	-27.006	1.2065	-1.3147	12.976	26.945	4.5389	4.8122	-0.16398	-0.060908	1597.6
6.04	605	60	NaN	1.9879	15.153	-1.7002	-180.54	24.871	3.4101	8.4064	-736.76	1130.5	30.47	859.46	1070.2	49.296	40.687	0	0	3.3731	6.1679	-13.146	-27.012	1.196	-1.3271	12.99	27.034	4.569	4.8408	-0.15658	0.022151	1597.5
6.05	606	60	NaN	1.9919	15.162	-1.67	-180.54	24.949	3.421	8.3399	-736.75	1130.5	30.524	859.36	1070.2	48.592	40.319	0	0	3.4138	6.2089	-13.152	-27.018	1.1956	-1.3384	12.999	27.111	4.6094	4.8704	-0.15294	0.093566	1597.4
6.06	607	60	NaN	1.9977	15.169	-1.674	-180.56	25.012	3.4119	8.36	-736.74	1130.5	30.512	859.25	1070.2	48.911	38.409	0	0	3.4545	6.2499	-13.158	-27.023	1.2025	-1.354	13.008	27.173	4.6569	4.8959	-0.14974	0.14947	1597.3
6.07	608	60	NaN	1.9945	15.163	-1.6933	-180.57	24.993	3.423	8.409	-736.75	1130.5	30.534	859.27	1070.2	47.416	39.049	0	0	3.4952	6.2908	-13.163	-27.029	1.2003	-1.3603	13.003	27.154	4.6954	4.9305	-0.16073	0.12465	1597.3
6.08	609	60	NaN	1.986	15.146	-1.6918	-180.57	24.958	3.4363	8.4072	-736.78	1130.4	30.534	859.26	1070.3	38.936	37.241	0	0	3.5359	6.3318	-13.169	-27.035	1.1918	-1.3664	12.987	27.118	4.7276	4.9654	-0.18195	0.082708	1597.3
6.09	610	60	NaN	1.9785	15.131	-1.6861	-180.58	24.852	3.4116	8.3898	-736.8	1130.4	30.417	859.33	1070.3	29.607	37.461	0	0	3.5766	6.3728	-13.175	-27.041	1.1878	-1.3735	12.972	27.01	4.7644	4.9993	-0.20301	-0.030274	1597.4
6.1	611	60	NaN	1.9761	15.125	-1.6916	-180.6	24.675	3.3597	8.4012	-736.78	1130.4	30.222	859.46	1070.2	26.049	37.042	0	0	3.6173	6.4138	-13.18	-27.046	1.1929	-1.3805	12.965	26.835	4.8102	5.0333	-0.21557	-0.21129	1597.5
6.11	612	60	NaN	1.9814	15.135	-1.7243	-180.6	24.527	3.3776	8.5098	-736.74	1130.4	30.229	859.55	1070.1	26.551	40.054	0	0	3.658	6.4548	-13.186	-27.052	1.2019	-1.3826	12.974	26.689	4.8599	5.0721	-0.21261	-0.36312	1597.6
6.12	613	60	NaN	1.9905	15.155	-1.7716	-180.59	24.341	3.5243	8.7269	-736.6	1130.3	30.576	859.66	1070	27.866	37.953	0	0	3.6987	6.4957	-13.192	-27.058	1.2063	-1.3744	12.994	26.502	4.905	5.1213	-0.19797	-0.55533	1597.5
6.13	614	60	NaN	1.9878	15.14	-1.7402	-180.57	24.147	3.6243	8.5944	-736.65	1130.3	30.778	859.68	1070	39.518	37.088	0	0	3.7394	6.5367	-13.198	-27.063	1.1916	-1.3664	12.975	26.313	4.931	5.1703	-0.22258	-0.75077	1597.6
6.14	615	60	NaN	1.9811	15.123	-1.7035	-180.55	23.979	3.6616	8.4315	-736.74	1130.4	30.813	859.65	1070	42.66	38.491	0	0	3.7801	6.5777	-13.203	-27.069	1.1779	-1.3542	12.954	26.148	4.958	5.2235	-0.24974	-0.92071	1597.7
6.15	616	60	NaN	1.9773	15.125	-1.7101	-180.54	23.851	3.6459	8.4542	-736.74	1130.4	30.722	859.61	1069.9	45.783	38.532	0	0	3.8208	6.6187	-13.209	-27.075	1.1781	-1.3357	12.955	26.021	4.9989	5.283	-0.25384	-1.0541	1597.6
6.16	617	60	NaN	1.9753	15.125	-1.6957	-180.52	23.721	3.6216	8.3921	-736.73	1130.4	30.62	859.55	1069.9	45.946	39.421	0	0	3.8615	6.6596	-13.215	-27.081	1.1775	-1.3189	12.953	25.892	5.039	5.3407	-0.2616	-1.1882	1597.6
6.17	618	60	NaN	1.9709	15.132	-1.6912	-180.48	23.507	3.5386	8.3687	-736.71	1130.4	30.327	859.6	1069.7	45.923	40.091	0	0	3.9022	6.7006	-13.22	-27.086	1.1828	-1.2691	12.954	25.684	5.085	5.4315	-0.26613	-1.4019	1597.6
6.18	619	60	NaN	1.9634	15.136	-1.6787	-180.44	23.364	3.5013	8.3174	-736.69	1130.4	30.16	859.62	1069.6	43.324	37.543	0	0	3.9429	6.7416	-13.226	-27.092	1.1795	-1.2205	12.953	25.547	5.1223	5.5211	-0.27359	-1.545	1597.6
6.19	620	60	NaN	1.9561	15.138	-1.666	-180.37	23.29	3.5136	8.2689	-736.66	1130.4	30.106	859.56	1069.5	40.717	39.441	0	0	3.9836	6.7826	-13.232	-27.098	1.1723	-1.1557	12.95	25.478	5.1559	5.6268	-0.28189	-1.6197	1597.5
6.2	621	60	NaN	1.9517	15.14	-1.6651	-180.28	23.264	3.5569	8.2671	-736.63	1130.4	30.098	859.42	1069.4	39.233	38.256	0	0	4.0243	6.8236	-13.238	-27.103	1.1681	-1.0597	12.949	25.455	5.1924	5.7639	-0.28901	-1.6481	1597.4
6.21	622	60	NaN	1.9444	15.129	-1.6837	-180.21	23.341	3.5991	8.3255	-736.66	1130.4	30.127	859.19	1069.4	35.438	36.957	0	0	4.065	6.8645	-13.243	-27.109	1.1617	-0.98855	12.939	25.531	5.2267	5.876	-0.30391	-1.5786	1597.2
6.22	623	60	NaN	1.9448	15.124	-1.695	-180.16	23.386	3.5988	8.3741	-736.66	1130.4	30.077	859.07	1069.4	33.678	37.206	0	0	4.0086	6.8078	-13.228	-27.094	1.1655	-0.94042	12.934	25.575	5.1742	5.8674	-0.29418	-1.5192	1597
6.23	624	60	NaN	1.9371	15.119	-1.6871	-180.09	23.506	3.611	8.3399	-736.66	1130.4	30.044	858.85	1069.4	30.749	38.688	0	0	3.9377	6.7364	-13.211	-27.077	1.1578	-0.86517	12.93	25.695	5.0955	5.8712	-0.28086	-1.3818	1596.8
6.24	625	60	NaN	1.9249	15.116	-1.6679	-180	23.667	3.6189	8.2528	-736.63	1130.4	30.003	858.6	1069.4	27.928	39.456	0	0	3.8669	6.6651	-13.193	-27.059	1.1438	-0.77859	12.927	25.855	5.0106	5.8865	-0.26555	-1.2033	1596.5
6.25	626	60	NaN	1.919	15.12	-1.6575	-179.94	23.784	3.5852	8.2024	-736.58	1130.4	29.897	858.47	1069.4	28.196	36.694	0	0	3.1268	5.9199	-13.212	-27.078	1.1397	-0.719	12.931	25.973	4.2665	5.2009	-0.28114	-1.105	1596.4
6.26	627	60	NaN	1.9291	15.146	-1.7376	-179.91	23.868	3.5734	8.5624	-736.4	1130.3	29.854	858.39	1069.4	24.718	38.048	0	0	2.7683	5.5591	-13.225	-27.09	1.1642	-0.67168	12.961	26.053	3.9326	4.8874	-0.26321	-1.0372	1596.1
6.27	628	60	NaN	1.928	15.151	-1.757	-179.89	23.957	3.533	8.6481	-736.36	1130.2	29.778	858.32	1069.4	25.115	38.334	0	0	3.2549	6.0489	-13.215	-27.081	1.1688	-0.65174	12.967	26.14	4.4237	5.3972	-0.24725	-0.94081	1596
6.28	629	60	NaN	1.9255	15.153	-1.7525	-179.88	24.06	3.5169	8.6257	-736.33	1130.2	29.781	858.23	1069.4	24.148	39.027	0	0	3.7414	6.5388	-13.205	-27.071	1.1654	-0.64136	12.971	26.243	4.9068	5.8974	-0.2344	-0.82794	1595.9
6.29	630	60	NaN	1.9258	15.174	-1.7754	-179.86	24.173	3.5352	8.6925	-736.22	1130.2	29.875	858.11	1069.5	23.649	38.423	0	0	4.228	7.0286	-13.195	-27.061	1.1646	-0.62521	12.992	26.355	5.3926	6.4034	-0.2027	-0.70608	1595.6
6.3	631	60	NaN	1.9295	15.237	-1.8952	-179.84	24.277	3.5693	9.0967	-735.96	1130.1	29.998	858.01	1069.5	24.639	37.813	0	0	5.2943	8.1022	-13.174	-27.04	1.1783	-0.58727	13.059	26.455	6.4725	7.5149	-0.11553	-0.58509	1595.3
6.31	632	2.5	NaN	1.9087	15.134	-1.6418	-179.8	24.487	3.6167	8.0756	-736.29	1130.4	30.27	857.79	1069.5	23.649	38.487	0	0	5.8632	8.675	-13.163	-27.029	1.111	-0.60018	12.947	26.674	6.9741	8.0748	-0.21549	-0.35419	1595.4
6.32	633	2.5	NaN	1.906	15.124	-1.6534	-179.77	24.56	3.5975	8.0644	-736.26	1130.4	30.292	857.73	1069.4	24.269	38.44	0	0	5.8968	8.7089	-13.161	-27.027	1.1071	-0.56968	12.935	26.75	7.0039	8.1392	-0.22675	-0.27782	1595.3
6.33	634	2.5	NaN	1.9123	15.2	-1.8368	-179.72	24.59	3.5543	8.6737	-735.82	1130.2	30.236	857.7	1069.4	23.649	36.757	0	0	5.8054	8.6168	-13.158	-27.024	1.1371	-0.49744	13.015	26.776	6.9425	8.1194	-0.14347	-0.24849	1594.8
6.34	635	2.5	NaN	1.91	15.182	-1.8421	-179.68	24.6	3.5214	8.6633	-735.77	1130.2	30.199	857.67	1069.3	23.649	36.338	0	0	5.7471	8.5581	-13.155	-27.021	1.1356	-0.45568	12.996	26.786	6.8827	8.1024	-0.15914	-0.23532	1594.7
6.35	636	2.5	NaN	1.9069	15.173	-1.8406	-179.65	24.591	3.5044	8.6279	-735.74	1130.2	30.195	857.66	1069.3	23.649	37.851	0	0	5.7262	8.537	-13.153	-27.019	1.1314	-0.42799	12.987	26.778	6.8576	8.109	-0.16671	-0.24171	1594.7
6.36	637	2.5	NaN	1.8981	15.172	-1.8348	-179.6	24.541	3.4692	8.5344	-735.66	1130.2	30.163	857.68	1069.3	23.649	38.969	0	0	5.6386	8.4489	-13.152	-27.018	1.1204	-0.38019	12.984	26.73	6.7589	8.0687	-0.1681	-0.28834	1594.7
6.37	638	2.5	NaN	1.8726	15.078	-1.6676	-179.5	24.44	3.3935	7.8078	-735.89	1130.3	30.075	857.67	1069.2	23.649	42.206	0	0	5.5085	8.3179	-13.151	-27.017	1.0721	-0.30302	12.884	26.634	6.5806	8.0149	-0.26779	-0.38315	1594.9
6.38	639	2.5	NaN	1.8628	15.069	-1.6903	-179.42	24.339	3.3731	7.8182	-735.84	1130.3	30.113	857.72	1069.2	23.649	32.149	0	0	5.3816	8.1901	-13.152	-27.018	1.0612	-0.22649	12.874	26.534	6.4428	7.9636	-0.27772	-0.48396	1594.9
6.39	640	2.5	NaN	1.8526	15.053	-1.6959	-179.23	24.171	3.2759	7.7688	-735.73	1130.2	30.065	857.79	1069.2	23.649	35.915	0	0	5.2298	8.0373	-13.151	-27.017	1.051	-0.035929	12.858	26.366	6.2808	8.0013	-0.29324	-0.65116	1594.9
6.4	641	2.5	NaN	1.8494	15.04	-1.7016	-179.02	24.071	3.1846	7.7344	-735.67	1130.2	29.987	857.81	1069.2	23.649	24.005	0	0	5.071	7.8774	-13.15	-27.016	1.0493	0.18162	12.848	26.263	6.1203	8.059	-0.30168	-0.75256	1594.8
6.41	642	2.5	NaN	1.843	15.036	-1.6943	-178.75	23.943	3.1613	7.6795	-735.59	1130.2	30.119	857.9	1069.2	23.649	45.845	0	0	4.9925	7.7984	-13.149	-27.015	1.0362	0.43901	12.845	26.133	6.0287	8.2374	-0.30406	-0.8818	1594.8
6.42	643	2.5	NaN	1.8356	15.029	-1.6889	-178.44	23.818	3.1047	7.6281	-735.52	1130.2	30.178	858.01	1069.3	23.649	36.963	0	0	4.9217	7.7271	-13.148	-27.014	1.0249	0.75195	12.84	26.006	5.9467	8.4791	-0.3079	-1.0087	1594.8
6.43	644	2.5	NaN	1.8308	15.015	-1.6884	-178.07	23.715	2.9973	7.5876	-735.47	1130.1	30.116	858.07	1069.4	23.649	51.649	0	0	4.856	7.661	-13.148	-27.014	1.0208	1.1241	12.831	25.899	5.8768	8.7851	-0.31673	-1.1144	1594.9
6.44	645	2.5	NaN	1.8289	15.001	-1.6877	-177.63	23.607	2.9203	7.5571	-735.41	1130.1	30.181	858.15	1069.4	23.649	63.906	0	1	4.7892	7.5937	-13.147	-27.013	1.0155	1.5534	12.82	25.788	5.8048	9.1471	-0.32711	-1.2252	1594.9
6.45	646	2.5	NaN	1.8304	14.992	-1.7112	-177.12	23.477	2.8677	7.6053	-735.31	1130.1	30.366	858.3	1069.5	24.336	63.364	0	1	4.7052	7.5091	-13.147	-27.013	1.0121	2.0575	12.813	25.655	5.7173	9.5666	-0.33326	-1.3576	1594.9
6.46	647	2.5	NaN	1.835	14.975	-1.7133	-176.42	23.393	2.535	7.5876	-735.24	1130.1	29.641	858.44	1069.6	24.349	63.592	0	1	4.5634	7.3663	-13.145	-27.011	1.0422	2.7877	12.801	25.567	5.6055	10.154	-0.34344	-1.4437	1595
6.47	648	2.5	NaN	1.8295	14.959	-1.716	-175.81	23.27	2.392	7.572	-735.18	1130	29.6	858.68	1069.7	24.124	60.759	0	1	4.4972	7.2997	-13.144	-27.01	1.0377	3.3957	12.79	25.439	5.5349	10.695	-0.35369	-1.5705	1595.2
6.48	649	2.5	NaN	1.8316	14.942	-1.7268	-175	23.17	2.1481	7.5873	-735.08	1130	29.445	858.92	1069.8	23.649	58.493	0	1	4.4524	7.2546	-13.143	-27.009	1.046	4.2158	12.781	25.332	5.4985	11.47	-0.3626	-1.6773	1595.3
6.49	650	2.5	NaN	1.8336	14.928	-1.7264	-174.4	23.136	1.9515	7.5702	-735	1130	29.376	859.03	1069.9	23.649	59.47	0	1	4.3816	7.1833	-13.141	-27.007	1.0499	4.8167	12.771	25.292	5.4315	12	-0.37026	-1.7149	1595.3
6.5	651	2.5	NaN	1.8317	14.915	-1.7146	-174	23.117	1.8459	7.5132	-734.95	1130	29.438	859.14	1070	23.649	61.934	0	1	4.3058	7.107	-13.14	-27.006	1.0437	5.2165	12.759	25.273	5.3496	12.324	-0.38075	-1.7336	1595.4
6.51	652	2.5	NaN	1.8317	14.897	-1.7136	-173.3	23.055	1.6939	7.4804	-734.87	1129.9	29.397	859.46	1070	25.892	65.237	0	1	4.228	7.0287	-13.139	-27.005	1.0441	5.9135	12.743	25.209	5.2721	12.942	-0.39603	-1.7966	1595.6
6.52	653	2.5	NaN	1.8355	14.872	-1.7389	-172.23	23.077	1.4638	7.5167	-734.7	1129.9	29.398	859.78	1070	25.508	64.66	0	1	4.1592	6.9594	-13.138	-27.004	1.0493	6.9845	12.722	25.227	5.2085	13.944	-0.41602	-1.7774	1595.8
6.53	654	2.5	NaN	1.8432	14.857	-1.757	-171.64	23.138	1.3927	7.5618	-734.56	1129.8	29.522	859.98	1070	25.421	63.744	0	1	4.0791	6.8788	-13.138	-27.004	1.0542	7.5719	12.709	25.286	5.1333	14.451	-0.42882	-1.7172	1595.8
6.54	655	2.5	NaN	1.851	14.849	-1.7607	-171.42	23.165	1.4138	7.5621	-734.48	1129.8	29.701	860.05	1070	25.144	64.013	0	1	3.9747	6.7736	-13.138	-27.004	1.0556	7.7831	12.701	25.312	5.0303	14.557	-0.43659	-1.6913	1595.8
6.55	656	2.5	NaN	1.854	14.84	-1.7701	-171.22	23.202	1.3525	7.5881	-734.41	1129.8	29.659	860.21	1070	26.023	63.57	0	1	3.9331	6.7317	-13.14	-27.006	1.0611	7.9899	12.693	25.349	4.9941	14.722	-0.44663	-1.6562	1595.9
6.56	657	2.5	NaN	1.8519	14.822	-1.7703	-171.08	23.293	1.2881	7.5858	-734.28	1129.7	29.622	860.4	1070	24.879	62.07	0	1	3.8613	6.6595	-13.142	-27.007	1.0602	8.126	12.676	25.439	4.9215	14.785	-0.46515	-1.5682	1596
6.57	658	2.5	NaN	1.8509	14.799	-1.7643	-171.1	23.404	1.2688	7.5678	-734.15	1129.7	29.656	860.56	1070	23.649	53.042	0	1	3.7082	6.5053	-13.142	-27.008	1.0573	8.102	12.655	25.549	4.7655	14.607	-0.48762	-1.4598	1596
6.58	659	2.5	NaN	1.8563	14.78	-1.7664	-171.28	23.474	1.269	7.5857	-734.07	1129.7	29.645	860.66	1070	23.649	54.12	0	1	3.6685	6.4654	-13.143	-27.009	1.0638	7.9316	12.638	25.616	4.7323	14.397	-0.50557	-1.3933	1596
6.59	660	2.5	NaN	1.8581	14.762	-1.7555	-171.55	23.541	1.3153	7.5584	-734	1129.6	29.71	860.73	1070	23.649	52.765	0	1	3.6506	6.4474	-13.144	-27.01	1.0623	7.657	12.62	25.683	4.7129	14.104	-0.52418	-1.3278	1596
6.6	661	2.5	NaN	1.8526	14.741	-1.7644	-172.04	23.735	1.458	7.5758	-733.87	1129.6	29.925	860.62	1070.2	23.649	50.918	0	1	3.5674	6.3636	-13.148	-27.014	1.0495	7.1523	12.607	25.87	4.6169	13.516	-0.54082	-1.1439	1595.8
6.61	662	2.5	NaN	1.8491	14.728	-1.7733	-172.48	23.83	1.5143	7.6117	-733.79	1129.6	29.946	860.59	1070.3	23.649	50.337	0	1	3.5575	6.3536	-13.153	-27.018	1.0466	6.7197	12.598	25.96	4.6041	13.073	-0.55407	-1.0583	1595.6
6.62	663	2.5	NaN	1.8542	14.716	-1.764	-173	23.884	1.66	7.5962	-733.69	1129.5	30.241	860.58	1070.3	23.649	47.786	0	1	3.6369	6.4335	-13.159	-27.025	1.0404	6.1897	12.587	26.013	4.6773	12.623	-0.57233	-1.0123	1595.5
6.63	664	2.5	NaN	1.8612	14.696	-1.7511	-173.61	23.868	1.8493	7.5582	-733.62	1129.5	30.637	860.76	1070.2	23.649	46.893	0	1	3.7163	6.5134	-13.166	-27.032	1.0319	5.5581	12.566	25.998	4.7482	12.072	-0.60054	-1.0338	1595.6
6.64	665	2.5	NaN	1.8639	14.678	-1.7465	-174.12	23.83	1.9662	7.5333	-733.58	1129.5	30.84	860.99	1070.2	23.649	47.657	0	1	3.7956	6.5933	-13.173	-27.039	1.0265	5.0414	12.547	25.961	4.8222	11.635	-0.62591	-1.0782	1595.8
6.65	666	2.5	NaN	1.863	14.675	-1.7513	-174.41	23.864	1.9735	7.5376	-733.52	1129.5	30.752	861.04	1070.2	23.649	46.352	0	1	3.875	6.6733	-13.18	-27.046	1.0289	4.7535	12.547	25.993	4.9039	11.427	-0.63308	-1.0528	1595.8
6.66	667	2.5	NaN	1.8678	14.665	-1.7647	-174.97	23.972	2.0496	7.5781	-733.44	1129.5	30.66	861.05	1070.4	23.649	44.118	0	1	3.9544	6.7532	-13.187	-27.053	1.0384	4.1984	12.544	26.092	4.9928	10.952	-0.64219	-0.96022	1595.8
6.67	668	2.5	NaN	1.8711	14.653	-1.7312	-175.37	24.066	2.3045	7.4522	-733.42	1129.5	31.436	860.92	1070.4	23.649	35.043	0	1	4.0337	6.8331	-13.193	-27.059	1.0092	3.7665	12.533	26.186	5.043	10.6	-0.66087	-0.87373	1595.6
6.68	669	2.5	NaN	1.8669	14.635	-1.7882	-175.93	24.192	2.4345	7.6461	-733.4	1129.4	31.873	860.87	1070.6	23.649	30.902	0	1	4.1131	6.913	-13.2	-27.066	0.99633	3.1962	12.521	26.306	5.1094	10.109	-0.67888	-0.76014	1595.5
6.69	670	2.5	NaN	1.8691	14.629	-1.7836	-176.33	24.304	2.3734	7.626	-733.34	1129.4	31.725	860.86	1070.8	23.649	34.481	0	1	4.1925	6.9929	-13.207	-27.073	1.003	2.8077	12.521	26.411	5.1955	9.8005	-0.68564	-0.66156	1595.5
6.7	671	2.5	NaN	1.8684	14.622	-1.7576	-176.7	24.342	2.4198	7.5313	-733.29	1129.4	32.032	860.97	1070.8	23.649	44.786	0	1	4.2718	7.0728	-13.214	-27.08	0.98791	2.4208	12.518	26.447	5.2598	9.4936	-0.6958	-0.63324	1595.5
6.71	672	2.5	NaN	1.863	14.611	-1.7623	-177.07	24.366	2.4163	7.5579	-733.27	1129.4	32.331	861.1	1070.9	23.649	49.855	0	1	4.3512	7.1527	-13.221	-27.087	0.97279	2.0371	12.509	26.468	5.324	9.1898	-0.71162	-0.61821	1595.6
6.72	673	2.5	NaN	1.8582	14.601	-1.7864	-177.34	24.457	2.0845	7.6685	-733.27	1129.4	31.672	861.15	1071	23.649	52.268	0	1	4.4306	7.2326	-13.228	-27.093	0.99574	1.796	12.504	26.555	5.4263	9.0286	-0.72373	-0.53845	1595.7
6.73	674	2.5	NaN	1.8494	14.596	-1.7475	-177.59	24.508	1.9536	7.5311	-733.24	1129.4	31.587	861.18	1071.1	23.649	50.396	0	1	4.51	7.3125	-13.234	-27.1	0.98503	1.5454	12.501	26.603	5.495	8.8579	-0.73359	-0.49757	1595.7
6.74	675	2.5	NaN	1.8476	14.589	-1.7417	-177.79	24.524	1.8628	7.5269	-733.25	1129.4	31.633	861.27	1071.1	23.649	50.258	0	1	4.5893	7.3924	-13.241	-27.107	0.98147	1.3402	12.495	26.618	5.5708	8.7326	-0.7458	-0.48959	1595.8
6.75	676	2.5	NaN	1.8447	14.589	-1.7386	-177.98	24.534	1.8077	7.5378	-733.23	1129.4	31.78	861.36	1071.1	23.649	47.064	0	1	4.6687	7.4723	-13.248	-27.114	0.97368	1.1466	12.496	26.627	5.6424	8.6189	-0.75238	-0.48645	1595.8
6.76	677	2.5	NaN	1.8603	14.675	-1.9127	-178.21	24.522	1.7146	8.2117	-732.86	1129.3	31.915	861.51	1071.1	23.649	45.841	0	1	4.7481	7.5523	-13.255	-27.121	1.0086	0.94225	12.587	26.61	5.7566	8.4945	-0.66811	-0.51047	1595.6
6.77	678	2.5	NaN	1.8701	14.734	-2.021	-178.39	24.512	1.8332	8.6438	-732.62	1129.1	32.541	861.61	1071.1	23.649	45.882	0	1	4.8274	7.6322	-13.262	-27.128	1.0114	0.75557	12.649	26.597	5.8388	8.3877	-0.61246	-0.53057	1595.5
6.78	679	2.5	NaN	1.8585	14.697	-1.9175	-178.56	24.491	2.0235	8.2934	-732.81	1129.2	33.386	861.73	1071.1	23.649	58.236	0	1	4.9068	7.7121	-13.268	-27.134	0.95696	0.54117	12.61	26.578	5.8638	8.2532	-0.65804	-0.55646	1595.8
6.79	680	2.5	NaN	1.8375	14.615	-1.7179	-178.78	24.437	1.9943	7.5882	-733.23	1129.4	33.806	861.98	1071.1	24.022	59.306	0	1	4.9862	7.792	-13.275	-27.141	0.89587	0.28176	12.523	26.529	5.882	8.0737	-0.75255	-0.61178	1596.5
6.8	681	2.5	NaN	1.8425	14.621	-1.7314	-178.88	24.403	1.9869	7.6681	-733.23	1129.4	34.054	862.13	1071.1	24.871	60.008	0	1	5.0655	7.8719	-13.282	-27.148	0.89494	0.17229	12.529	26.495	5.9605	8.0442	-0.75315	-0.65265	1596.6
6.81	682	2.5	NaN	1.8508	14.631	-1.7426	-178.98	24.356	1.9715	7.7153	-733.22	1129.4	34.289	862.32	1071.1	26.247	59.571	0	1	5.1318	7.9386	-13.287	-27.153	0.89667	0.066923	12.538	26.449	6.0285	8.0056	-0.74941	-0.70456	1596.8
6.82	683	2.5	NaN	1.8551	14.631	-1.7264	-179.06	24.335	1.9919	7.6924	-733.25	1129.4	34.594	862.48	1071.1	26.097	60.423	0	1	5.1438	7.9507	-13.286	-27.152	0.88924	-0.027627	12.538	26.428	6.033	7.9231	-0.74783	-0.72371	1597
6.83	684	2.5	NaN	1.8628	14.639	-1.7226	-179.17	24.382	1.8989	7.7169	-733.26	1129.4	34.67	862.6	1071.2	28.702	61.894	0	1	5.2591	8.0668	-13.284	-27.15	0.89522	-0.13446	12.549	26.471	6.1544	7.9324	-0.73414	-0.67812	1597.2
6.84	685	2.5	NaN	1.8729	14.642	-1.72	-179.25	24.449	1.8216	7.7349	-733.3	1129.4	34.731	862.66	1071.3	30.281	62.494	0	1	5.5948	8.4048	-13.278	-27.144	0.90387	-0.21663	12.556	26.535	6.4987	8.1882	-0.72162	-0.60904	1597.2
6.85	686	2.5	NaN	1.8837	14.645	-1.723	-179.3	24.527	1.8028	7.7606	-733.33	1129.4	34.904	862.71	1071.4	31.436	63.035	0	1	5.9305	8.7428	-13.272	-27.138	0.90935	-0.27618	12.563	26.61	6.8399	8.4666	-0.70944	-0.52823	1597.3
6.86	687	2.5	NaN	1.8914	14.658	-1.737	-179.35	24.62	1.6969	7.8228	-733.34	1129.4	34.881	862.79	1071.5	32.286	63.28	0	1	6.2662	9.0808	-13.266	-27.132	0.92017	-0.32416	12.58	26.699	7.1864	8.7566	-0.68661	-0.43346	1597.4
6.87	688	2.5	NaN	1.8886	14.67	-1.736	-179.37	24.662	1.26	7.8419	-733.34	1129.4	33.893	862.89	1071.5	32.89	63.669	0	1	6.6019	9.4188	-13.26	-27.126	0.95362	-0.30336	12.592	26.74	7.5556	9.1154	-0.66826	-0.3865	1597.5
6.88	689	2.5	NaN	1.9237	14.787	-1.9916	-179.37	24.733	1.2299	8.819	-732.87	1129.2	33.945	862.93	1071.6	33.007	62.871	0	1	6.9376	9.7567	-13.255	-27.12	1.0217	-0.27055	12.719	26.801	7.9593	9.4862	-0.53563	-0.31932	1597
6.89	690	2.5	NaN	1.9065	14.71	-1.8089	-179.36	24.789	1.1388	8.1571	-733.28	1129.4	33.823	863.03	1071.6	31.691	60.701	0	1	7.2733	10.095	-13.249	-27.115	0.98533	-0.2778	12.639	26.861	8.2587	9.8169	-0.60971	-0.254	1597.6
6.9	691	2.5	NaN	1.904	14.686	-1.741	-179.34	24.841	1.1172	7.9185	-733.46	1129.4	33.895	863.12	1071.7	28.093	53.333	0	1	7.609	10.433	-13.243	-27.109	0.97185	-0.26771	12.614	26.913	8.5809	10.165	-0.62849	-0.19611	1597.8
6.91	692	2.5	NaN	1.9063	14.702	-1.733	-179.3	24.902	1.108	7.9063	-733.48	1129.4	34.016	863.26	1071.7	23.649	38.167	0	1	7.9447	10.771	-13.237	-27.103	0.96953	-0.2368	12.63	26.973	8.9142	10.534	-0.60671	-0.1301	1598
6.92	693	2.5	NaN	1.9171	14.759	-1.815	-179.26	25.01	1.0105	8.2336	-733.31	1129.4	33.883	863.35	1071.8	23.649	25.044	0	1	8.2804	11.109	-13.231	-27.097	0.99679	-0.18107	12.694	27.075	9.2772	10.928	-0.53745	-0.021713	1597.9
6.93	694	2.5	NaN	1.9418	14.855	-2.01	-179.23	25.151	0.86853	8.9818	-732.94	1129.2	33.586	863.35	1071.9	23.649	24.005	0	1	7.959	10.785	-13.224	-27.09	1.0588	-0.11103	12.8	27.206	9.0178	10.674	-0.424	0.11577	1597.5
6.94	695	2.5	NaN	1.9437	14.859	-2.0038	-179.18	25.182	0.99331	8.9747	-732.99	1129.2	33.996	863.47	1071.9	23.649	24.005	0	1	7.728	10.552	-13.219	-27.085	1.0458	-0.080527	12.802	27.239	8.7738	10.472	-0.4166	0.15415	1597.7
6.95	696	2.5	NaN	1.9491	14.875	-2.0129	-179.13	25.304	0.94786	9.03	-733.01	1129.2	33.962	863.6	1071.9	23.649	36.682	0	1	7.672	10.496	-13.217	-27.083	1.0545	-0.019981	12.821	27.358	8.7265	10.476	-0.39598	0.27572	1597.8
6.96	697	2.5	NaN	1.9537	14.884	-2.011	-179.08	25.341	0.96099	9.0189	-733.02	1129.2	34.035	863.78	1071.9	23.649	41.198	0	1	7.5323	10.355	-13.215	-27.081	1.0562	0.021463	12.829	27.396	8.5885	10.377	-0.38572	0.31518	1598
6.97	698	2.5	NaN	1.9545	14.89	-2.0076	-179.03	25.414	0.95928	9.0049	-733.05	1129.2	34.027	863.94	1071.9	23.649	51.908	0	1	7.4239	10.246	-13.213	-27.079	1.0568	0.072817	12.836	27.468	8.4807	10.319	-0.37787	0.38897	1598.2
6.98	699	2.5	NaN	1.9419	14.835	-1.8713	-178.98	25.495	0.952	8.4977	-733.35	1129.4	33.926	864.05	1072	23.649	58.889	0	1	7.3641	10.186	-13.213	-27.079	1.0299	0.11239	12.777	27.553	8.3941	10.299	-0.43564	0.47362	1598.6
6.99	700	2.5	NaN	1.9265	14.774	-1.7235	-178.94	25.547	0.99384	7.9487	-733.66	1129.5	33.908	864.18	1072	23.649	57.514	0	1	7.2256	10.047	-13.212	-27.078	0.99575	0.13137	12.713	27.608	8.2213	10.178	-0.49869	0.52991	1599.1
7	701	2.5	NaN	1.9233	14.785	-1.7305	-178.93	25.573	1.1051	7.9758	-733.66	1129.5	34.077	864.35	1072	23.649	56.335	0	1	7.032	9.8517	-13.21	-27.076	0.98753	0.13234	12.725	27.633	8.0195	9.984	-0.48529	0.55691	1599.3
7.01	702	2.5	NaN	1.9224	14.793	-1.7242	-178.95	25.632	1.1997	7.9362	-733.67	1129.5	34.165	864.42	1072.1	23.649	51.934	0	1	6.976	9.7954	-13.212	-27.077	0.98214	0.10722	12.735	27.69	7.9581	9.9026	-0.47653	0.61262	1599.3
7.02	703	2.5	NaN	1.916	14.809	-1.7319	-178.98	25.725	1.343	7.9217	-733.63	1129.5	34.142	864.49	1072.2	23.649	55.196	0	1	6.8457	9.6642	-13.212	-27.078	0.97605	0.077486	12.754	27.78	7.8218	9.7417	-0.45774	0.70193	1599.4
7.03	704	2.5	NaN	1.9112	14.811	-1.7256	-179.08	25.774	1.664	7.882	-733.65	1129.6	34.564	864.6	1072.2	23.649	58.677	0	1	6.6635	9.4808	-13.212	-27.078	0.95475	-0.035317	12.755	27.829	7.6183	9.4455	-0.45666	0.75133	1599.5
7.04	705	2.5	NaN	1.9028	14.805	-1.7197	-179.16	25.794	1.907	7.8333	-733.68	1129.6	34.817	864.72	1072.2	23.649	60.946	0	1	6.6337	9.4507	-13.213	-27.079	0.93563	-0.13148	12.751	27.848	7.5693	9.3192	-0.46218	0.76924	1599.7
7.05	706	2.5	NaN	1.8969	14.804	-1.7223	-179.25	25.8	2.091	7.8143	-733.69	1129.5	34.888	864.84	1072.3	23.649	59.925	0	1	6.6005	9.4173	-13.214	-27.08	0.92663	-0.22056	12.752	27.852	7.5271	9.1967	-0.46143	0.77236	1599.8
7.06	707	2.5	NaN	1.8963	14.808	-1.7333	-179.36	25.793	2.1959	7.8297	-733.67	1129.5	34.693	864.99	1072.4	23.649	56.658	0	1	6.5646	9.3812	-13.213	-27.079	0.93365	-0.32081	12.76	27.841	7.4983	9.0604	-0.4533	0.76168	1599.9
7.07	708	2.5	NaN	1.8986	14.81	-1.7447	-179.49	25.768	2.216	7.8498	-733.65	1129.5	34.25	865.19	1072.5	23.649	58.166	0	1	6.4925	9.3086	-13.213	-27.079	0.9526	-0.43221	12.768	27.811	7.4451	8.8764	-0.4451	0.73174	1600.1
7.08	709	2.5	NaN	1.8995	14.807	-1.7444	-179.6	25.726	2.2951	7.8374	-733.64	1129.5	34.007	865.39	1072.5	23.649	55.135	0	1	6.4108	9.2263	-13.212	-27.078	0.96187	-0.53832	12.767	27.766	7.3727	8.688	-0.44506	0.68781	1600.3
7.09	710	2.5	NaN	1.8943	14.817	-1.7433	-179.73	25.7	2.4322	7.8041	-733.61	1129.5	33.933	865.56	1072.6	23.649	50.883	0	1	6.366	9.1812	-13.212	-27.078	0.95825	-0.66562	12.779	27.738	7.3242	8.5156	-0.43331	0.66039	1600.4
7.1	711	2.5	NaN	1.8964	14.822	-1.7485	-179.89	25.648	3.1485	7.7874	-733.57	1129.5	35.211	865.85	1072.7	23.649	44.421	0	1	5.9	8.712	-13.218	-27.084	0.91415	-0.87566	12.788	27.682	6.8141	7.8364	-0.42943	0.59804	1600.7
7.11	712	2.5	NaN	1.8978	14.812	-1.7451	-180.01	25.623	3.467	7.7471	-733.59	1129.5	35.585	866.04	1072.8	23.649	34.386	0	1	5.3482	8.1565	-13.225	-27.091	0.90079	-1.0082	12.782	27.653	6.249	7.1482	-0.44301	0.56292	1600.9
7.12	713	2.5	NaN	1.8965	14.805	-1.747	-180.11	25.587	3.6164	7.7198	-733.59	1129.5	35.439	866.24	1072.8	23.649	27.47	0	1	5.3818	8.1903	-13.221	-27.087	0.90382	-1.1026	12.776	27.616	6.2857	7.0878	-0.44564	0.52908	1601.1
7.13	714	2.5	NaN	1.896	14.801	-1.7556	-180.2	25.54	3.7616	7.7148	-733.56	1129.5	35.283	866.48	1072.9	23.649	43.496	0	1	5.4129	8.2217	-13.217	-27.083	0.90892	-1.1878	12.774	27.568	6.3218	7.0339	-0.44352	0.48509	1601.3
7.14	715	2.5	NaN	1.8987	14.797	-1.7637	-180.27	25.493	3.8842	7.7176	-733.55	1129.5	35.229	866.69	1072.9	23.649	47.372	0	1	5.4428	8.2517	-13.213	-27.078	0.91375	-1.253	12.77	27.521	6.3565	6.9986	-0.44254	0.44212	1601.5
7.15	716	2.5	NaN	1.8992	14.799	-1.7701	-180.3	25.419	3.9953	7.7211	-733.54	1129.5	35.134	866.96	1072.8	23.649	49.141	0	1	5.3601	8.1685	-13.209	-27.075	0.91801	-1.2781	12.77	27.448	6.2781	6.8904	-0.43852	0.37312	1601.7
7.16	717	2.5	NaN	1.8996	14.803	-1.7557	-180.31	25.388	4.1301	7.6777	-733.52	1129.5	35.087	867.14	1072.8	23.649	58.227	0	1	5.2896	8.0974	-13.205	-27.071	0.91857	-1.2895	12.774	27.417	6.2081	6.8079	-0.43098	0.34635	1601.9
7.17	718	2.5	NaN	1.9037	14.801	-1.7554	-180.35	25.367	4.3193	7.6597	-733.5	1129.5	35.067	867.37	1072.8	23.649	58.27	0	1	5.3194	8.1275	-13.201	-27.067	0.9229	-1.3324	12.771	27.397	6.2423	6.795	-0.42971	0.32988	1602.1
7.18	719	2.5	NaN	1.8986	14.799	-1.763	-180.37	25.386	4.4469	7.6677	-733.51	1129.5	35.02	867.48	1072.8	23.649	58.878	0	1	5.3316	8.1397	-13.197	-27.063	0.91986	-1.3488	12.77	27.415	6.2514	6.7909	-0.42685	0.35194	1602.2
7.19	720	2.5	NaN	1.893	14.797	-1.7628	-180.37	25.426	4.5859	7.6512	-733.51	1129.5	34.933	867.54	1072.8	23.649	58.5	0	1	5.3087	8.1167	-13.194	-27.06	0.91681	-1.3432	12.769	27.454	6.2255	6.7735	-0.42488	0.39387	1602.3
7.2	721	2.5	NaN	1.8893	14.798	-1.7618	-180.37	25.464	4.7427	7.6444	-733.51	1129.5	34.854	867.62	1072.8	23.649	58.186	0	1	5.2116	8.019	-13.192	-27.058	0.91567	-1.3419	12.77	27.492	6.1273	6.6771	-0.42123	0.43412	1602.4
7.21	722	2.5	NaN	1.8854	14.804	-1.77	-180.38	25.498	4.8856	7.686	-733.5	1129.5	34.822	867.69	1072.8	23.649	58.031	0	1	5.1676	7.9747	-13.19	-27.056	0.91452	-1.3542	12.777	27.526	6.0821	6.6204	-0.41309	0.46955	1602.4
7.22	723	2.5	NaN	1.8839	14.81	-1.7728	-180.38	25.551	5.0347	7.7064	-733.49	1129.5	34.796	867.74	1072.8	23.649	58.015	0	1	5.1378	7.9446	-13.189	-27.055	0.91464	-1.3482	12.783	27.577	6.0524	6.5964	-0.40557	0.52218	1602.5
7.23	724	2.5	NaN	1.8797	14.819	-1.764	-180.38	25.629	5.1702	7.6885	-733.46	1129.5	34.77	867.73	1072.9	23.649	57.99	0	1	5.0704	7.8768	-13.187	-27.053	0.91072	-1.3523	12.795	27.653	5.9812	6.5246	-0.39231	0.6	1602.4
7.24	725	2.5	NaN	1.8781	14.818	-1.7495	-180.38	25.719	5.3038	7.6573	-733.47	1129.5	34.73	867.7	1073	23.649	58.499	0	1	4.9473	7.7529	-13.185	-27.051	0.90938	-1.3469	12.796	27.741	5.8567	6.406	-0.38896	0.69006	1602.4
7.25	726	2.5	NaN	1.879	14.82	-1.7398	-180.41	25.848	5.5763	7.6527	-733.46	1129.5	34.989	867.62	1073	23.649	59.277	0	1	4.7495	7.5537	-13.182	-27.048	0.90087	-1.3856	12.797	27.87	5.6504	6.1681	-0.38487	0.82206	1602.3
7.26	727	2.5	NaN	1.8832	14.816	-1.7212	-180.44	25.982	5.7978	7.6257	-733.46	1129.5	35.112	867.54	1073	23.649	59.414	0	1	4.6197	7.423	-13.181	-27.047	0.89965	-1.4274	12.794	28.004	5.5193	5.9956	-0.38685	0.95681	1602.2
7.27	728	2.5	NaN	1.8867	14.81	-1.7133	-180.46	26.086	5.8838	7.6327	-733.47	1129.5	35.009	867.47	1073.1	23.834	60.097	0	1	4.4797	7.2821	-13.179	-27.045	0.90704	-1.4427	12.79	28.105	5.3868	5.8394	-0.38888	1.0599	1602.2
7.28	729	2.5	NaN	1.8896	14.807	-1.7278	-180.47	26.164	5.8912	7.7029	-733.47	1129.5	34.844	867.37	1073.1	23.649	61.077	0	1	4.3152	7.1164	-13.177	-27.042	0.91826	-1.4367	12.79	28.181	5.2334	5.6798	-0.38637	1.1385	1602.1
7.29	730	2.5	NaN	1.9022	14.801	-1.723	-180.48	26.28	5.9318	7.6959	-733.46	1129.5	34.686	867.2	1073.2	23.649	61.807	0	1	4.2757	7.0766	-13.174	-27.04	0.93613	-1.4417	12.786	28.295	5.2118	5.635	-0.38807	1.2552	1601.9
7.3	731	2.5	NaN	1.9078	14.785	-1.7257	-180.51	26.442	6.0652	7.7091	-733.51	1129.5	34.664	866.97	1073.3	23.649	55.714	0	1	4.2479	7.0487	-13.171	-27.037	0.94295	-1.4766	12.773	28.453	5.1908	5.5721	-0.3974	1.4161	1601.7
7.31	732	2.5	NaN	1.9187	14.779	-1.7274	-180.52	26.528	6.0964	7.7231	-733.54	1129.5	34.571	866.81	1073.4	23.649	42.058	0	1	4.192	6.9924	-13.167	-27.033	0.95757	-1.4796	12.771	28.536	5.1495	5.5127	-0.39657	1.5031	1601.6
7.32	733	2.5	NaN	1.9208	14.783	-1.7301	-180.5	26.585	6.1049	7.733	-733.55	1129.5	34.431	866.67	1073.4	23.649	36.828	0	1	4.1715	6.9717	-13.164	-27.03	0.96497	-1.4574	12.777	28.591	5.1364	5.5144	-0.38751	1.5614	1601.4
7.33	734	2.5	NaN	1.9237	14.785	-1.7295	-180.47	26.619	6.1424	7.719	-733.57	1129.5	34.376	866.54	1073.5	23.649	24.005	0	1	4.181	6.9814	-13.162	-27.028	0.96926	-1.423	12.78	28.624	5.1503	5.5583	-0.38138	1.5964	1601.3
7.34	735	2.5	NaN	1.9289	14.787	-1.7289	-180.43	26.633	6.1952	7.698	-733.6	1129.5	34.385	866.42	1073.5	23.649	38.996	0	1	4.1324	6.9324	-13.159	-27.025	0.97339	-1.3847	12.783	28.637	5.1058	5.5478	-0.37575	1.6121	1601.2
7.35	736	2.5	NaN	1.9324	14.796	-1.7333	-180.39	26.638	6.2341	7.6971	-733.61	1129.5	34.373	866.31	1073.5	23.649	24.005	0	1	4.0957	6.8955	-13.156	-27.022	0.97716	-1.341	12.793	28.641	5.0729	5.5545	-0.36299	1.6183	1601.1
7.36	737	2.5	NaN	1.9324	14.811	-1.7401	-180.33	26.645	6.2727	7.7155	-733.63	1129.5	34.329	866.15	1073.6	23.649	58.191	0	1	4.0661	6.8656	-13.153	-27.019	0.97932	-1.2836	12.81	28.645	5.0454	5.582	-0.34315	1.6261	1601
7.37	738	2.5	NaN	1.9294	14.819	-1.7491	-180.28	26.588	6.3235	7.7336	-733.69	1129.5	34.291	866.01	1073.6	23.649	63.147	0	1	3.9051	6.7036	-13.15	-27.015	0.9783	-1.2264	12.819	28.588	4.8834	5.4772	-0.33086	1.5724	1600.9
7.38	739	2.5	NaN	1.9241	14.823	-1.7371	-180.24	26.506	6.3728	7.6773	-733.73	1129.5	34.28	865.95	1073.6	24.037	63.592	0	1	3.6765	6.4734	-13.144	-27.01	0.9714	-1.1883	12.821	28.508	4.6479	5.2851	-0.32281	1.4979	1600.9
7.39	740	2.5	NaN	1.9192	14.835	-1.7457	-180.2	26.384	6.4413	7.6918	-733.77	1129.5	34.296	865.89	1073.5	28.716	63.855	0	1	3.052	5.8446	-13.131	-26.997	0.96635	-1.1534	12.831	28.389	4.0183	4.6912	-0.30008	1.3918	1600.9
7.4	741	2.5	NaN	1.9104	14.851	-1.7451	-180.19	26.28	6.4926	7.6783	-733.8	1129.5	34.312	865.84	1073.5	25.956	62.495	0	1	2.8438	5.635	-13.127	-26.993	0.95647	-1.14	12.844	28.287	3.8003	4.495	-0.28291	1.2938	1600.8
7.41	742	2.5	NaN	1.9034	14.863	-1.7447	-180.19	26.212	6.4947	7.6739	-733.82	1129.6	34.231	865.78	1073.5	24.778	59.931	0	1	2.8543	5.6456	-13.129	-26.995	0.95225	-1.1401	12.856	28.22	3.8065	4.5054	-0.27283	1.2253	1600.8
7.42	743	2.5	NaN	1.904	14.874	-1.757	-180.2	26.149	6.4695	7.718	-733.85	1129.6	34.059	865.68	1073.5	23.649	57.522	0	1	2.8169	5.608	-13.129	-26.995	0.96055	-1.1443	12.867	28.156	3.7775	4.4637	-0.26246	1.1607	1600.7
7.43	744	2.5	NaN	1.9063	14.895	-1.7536	-180.22	26.046	6.4963	7.6963	-733.85	1129.6	34.008	865.64	1073.5	23.649	57.075	0	1	2.7965	5.5874	-13.131	-26.997	0.96389	-1.1666	12.887	28.054	3.7604	4.4208	-0.24401	1.0574	1600.7
7.44	745	2.5	NaN	1.8997	14.887	-1.7515	-180.22	26.037	6.4784	7.681	-733.89	1129.6	33.893	865.56	1073.6	23.649	41.487	0	1	2.7856	5.5765	-13.133	-26.999	0.96075	-1.1604	12.882	28.043	3.7464	4.416	-0.25133	1.0439	1600.6
7.45	746	2.5	NaN	1.9005	14.898	-1.7521	-180.28	25.951	6.5757	7.6628	-733.93	1129.6	34.088	865.57	1073.6	23.649	41.297	0	1	2.7767	5.5674	-13.133	-26.999	0.954	-1.225	12.894	27.955	3.7307	4.3424	-0.23932	0.95515	1600.7
7.46	747	2.5	NaN	1.9013	14.904	-1.744	-180.33	25.894	6.5963	7.6194	-733.97	1129.6	34.095	865.58	1073.7	23.649	24.005	0	1	2.78	5.5708	-13.134	-27	0.95299	-1.2771	12.9	27.898	3.733	4.2937	-0.23414	0.89732	1600.7
7.47	748	2.5	NaN	1.9049	14.908	-1.7413	-180.38	25.86	6.4801	7.5959	-733.99	1129.6	33.729	865.59	1073.7	23.649	24.489	0	1	2.8174	5.6085	-13.137	-27.003	0.96891	-1.3147	12.907	27.861	3.7863	4.2938	-0.23042	0.85809	1600.8
7.48	749	2.5	NaN	1.9091	14.913	-1.7502	-180.44	25.849	6.3578	7.6017	-734.03	1129.6	33.376	865.6	1073.8	23.649	24.005	0	1	2.8318	5.623	-13.139	-27.005	0.98597	-1.3646	12.914	27.847	3.8178	4.2584	-0.22485	0.84264	1600.8
7.49	750	2.5	NaN	1.9106	14.918	-1.767	-180.52	25.868	6.386	7.6217	-734.08	1129.6	33.507	865.6	1073.8	23.649	24.005	0	1	2.8532	5.6445	-13.141	-27.007	0.98356	-1.4436	12.92	27.866	3.8368	4.2009	-0.22117	0.85894	1600.9
7.5	751	2.5	NaN	1.911	14.926	-1.7812	-180.58	25.909	6.5468	7.6405	-734.13	1129.6	34.067	865.59	1073.8	23.649	35.507	0	1	2.9129	5.7046	-13.146	-27.012	0.96459	-1.5297	12.927	27.908	3.8775	4.1749	-0.21913	0.89613	1600.9
7.51	752	2.5	NaN	1.9119	14.941	-1.7705	-180.62	25.964	6.4745	7.5897	-734.12	1129.7	33.975	865.57	1073.8	23.649	24.005	0	1	2.9384	5.7303	-13.15	-27.016	0.96698	-1.5627	12.943	27.962	3.9054	4.1675	-0.20704	0.94613	1600.9
7.52	753	2.5	NaN	1.9222	14.956	-1.771	-180.64	25.994	6.485	7.6065	-734.11	1129.7	34.155	865.65	1073.9	23.649	39.119	0	1	2.9667	5.7587	-13.154	-27.019	0.97143	-1.5916	12.959	27.992	3.9381	4.1671	-0.19417	0.97215	1601
7.53	754	2.5	NaN	1.9258	14.967	-1.7636	-180.64	26.033	6.4276	7.5943	-734.11	1129.7	34.16	865.7	1073.9	23.649	24.005	0	1	3.0324	5.8249	-13.156	-27.022	0.97444	-1.5892	12.97	28.029	4.0068	4.2357	-0.18589	1.0073	1601
7.54	755	2.5	NaN	1.928	14.97	-1.7477	-180.61	26.081	6.3521	7.5592	-734.14	1129.7	34.202	865.77	1073.9	23.649	57.536	0	1	3.1203	5.9134	-13.159	-27.025	0.97395	-1.5612	12.973	28.078	4.0943	4.3522	-0.18528	1.0532	1601.1
7.55	756	2.5	NaN	1.9336	14.973	-1.7435	-180.55	26.137	6.2819	7.5705	-734.17	1129.7	34.362	865.87	1073.9	23.649	59.322	0	1	3.2436	6.0376	-13.161	-27.027	0.97431	-1.5052	12.976	28.134	4.2179	4.5324	-0.18455	1.1077	1601.2
7.56	757	2.5	NaN	1.9411	14.982	-1.7576	-180.47	26.186	6.2179	7.6396	-734.17	1129.7	34.525	865.95	1073.9	23.649	57.351	0	1	3.3533	6.148	-13.164	-27.03	0.97856	-1.4314	12.984	28.184	4.3319	4.7166	-0.17965	1.1542	1601.3
7.57	758	2.5	NaN	1.9438	14.989	-1.7621	-180.4	26.208	6.1618	7.658	-734.14	1129.7	34.523	866	1073.8	23.649	62.858	0	1	3.4429	6.2383	-13.166	-27.032	0.98193	-1.366	12.991	28.206	4.4249	4.8723	-0.17501	1.1734	1601.3
7.58	759	2.5	NaN	1.9447	14.997	-1.7542	-180.24	26.28	6.0374	7.6592	-734.13	1129.7	34.594	866.07	1073.9	23.649	59.672	0	1	3.5027	6.2984	-13.168	-27.034	0.98037	-1.2068	13	28.277	4.4831	5.0916	-0.16842	1.2433	1601.4
7.59	760	2.5	NaN	1.9518	15	-1.7257	-180.09	26.275	5.9159	7.5934	-734.15	1129.7	34.651	866.27	1073.8	23.649	52.606	0	1	3.5625	6.3586	-13.17	-27.035	0.98319	-1.0618	13	28.274	4.5457	5.2969	-0.16928	1.2387	1601.6
7.6	761	2.5	NaN	1.9574	15.001	-1.7212	-179.98	26.223	5.8375	7.5897	-734.15	1129.7	34.717	866.52	1073.7	23.649	44.014	0	1	3.6324	6.429	-13.171	-27.037	0.98646	-0.95354	12.999	28.225	4.6189	5.4755	-0.17153	1.1883	1601.9
7.61	762	2.5	NaN	1.9592	15.002	-1.727	-179.9	26.168	5.7976	7.6067	-734.15	1129.7	34.847	866.76	1073.7	23.649	45.527	0	1	3.7188	6.516	-13.172	-27.038	0.98434	-0.87828	12.998	28.172	4.7032	5.6378	-0.17444	1.1338	1602.1
7.62	763	2.5	NaN	1.9598	15.004	-1.7371	-179.84	26.13	5.7469	7.6323	-734.14	1129.7	34.942	866.97	1073.6	23.649	24.005	0	1	3.7396	6.5369	-13.172	-27.038	0.98263	-0.81823	12.999	28.135	4.7222	5.7187	-0.17338	1.0965	1602.3
7.63	764	2.5	NaN	1.9638	15.005	-1.7472	-179.79	26.108	5.6654	7.6562	-734.11	1129.7	34.953	867.16	1073.6	23.649	34.937	0	1	3.6949	6.4919	-13.171	-27.037	0.98719	-0.7686	13	28.113	4.6821	5.7233	-0.17145	1.0757	1602.5
7.64	765	2.5	NaN	1.9723	14.994	-1.7471	-179.77	26.088	5.6031	7.6416	-734.12	1129.7	35.043	867.34	1073.6	23.649	24.005	0	1	3.7135	6.5107	-13.168	-27.034	0.9921	-0.7477	12.988	28.094	4.7057	5.763	-0.17942	1.0602	1602.7
7.65	766	2.5	NaN	1.9702	14.988	-1.7532	-179.75	26.057	5.5495	7.6368	-734.13	1129.7	35.289	867.68	1073.6	23.649	47.213	0	1	3.6947	6.4917	-13.164	-27.03	0.98117	-0.73436	12.983	28.062	4.6759	5.7574	-0.18125	1.0321	1603
7.66	767	2.5	NaN	1.9728	14.979	-1.7453	-179.75	26.041	5.5386	7.5837	-734.14	1129.7	35.657	868.02	1073.6	23.649	52.377	0	1	3.6389	6.4355	-13.159	-27.025	0.96894	-0.75524	12.974	28.046	4.6078	5.6803	-0.18532	1.0205	1603.4
7.67	768	2.5	NaN	1.9688	14.975	-1.7454	-179.77	26.048	5.5216	7.5653	-734.13	1129.7	35.904	868.21	1073.6	23.649	47.931	0	1	3.6686	6.4654	-13.153	-27.019	0.95558	-0.78067	12.972	28.05	4.6242	5.6848	-0.18056	1.0316	1603.6
7.68	769	2.5	NaN	1.9649	14.971	-1.7553	-179.77	26.053	5.2741	7.5749	-734.13	1129.7	35.495	868.35	1073.6	23.649	47.013	0	1	3.7327	6.53	-13.147	-27.013	0.96678	-0.76515	12.969	28.055	4.6995	5.7649	-0.17767	1.0419	1603.7
7.69	770	2.5	NaN	1.963	14.968	-1.7632	-179.78	26.067	4.9472	7.5841	-734.13	1129.7	34.866	868.45	1073.7	23.649	45.823	0	1	3.8311	6.6291	-13.142	-27.007	0.98772	-0.75243	12.969	28.066	4.8188	5.8766	-0.17247	1.0587	1603.8
7.7	771	2.5	NaN	1.9611	14.966	-1.7657	-179.83	26.085	4.8405	7.5875	-734.13	1129.7	34.89	868.56	1074	23.649	57.956	0	1	3.8512	6.6492	-13.135	-27.001	0.98516	-0.80757	12.976	28.075	4.8363	5.8417	-0.1588	1.0746	1603.9
7.71	772	2.5	NaN	1.9574	14.963	-1.7751	-179.92	26.053	5.0417	7.608	-734.12	1129.6	35.895	868.82	1074.2	23.649	59.013	0	1	3.8231	6.621	-13.127	-26.993	0.94642	-0.9277	12.982	28.033	4.7695	5.6933	-0.14451	1.0404	1604.1
7.72	773	2.5	NaN	1.95	14.961	-1.7638	-179.94	25.984	4.9504	7.5603	-734.14	1129.7	35.915	869.01	1074.3	23.649	53.348	0	1	3.7951	6.5928	-13.119	-26.985	0.93674	-0.95198	12.984	27.961	4.7318	5.6408	-0.13448	0.97645	1604.4
7.73	774	2.5	NaN	1.954	14.966	-1.7604	-179.95	25.926	4.8558	7.5552	-734.12	1129.7	35.879	869.1	1074.4	23.649	49.542	0	1	3.8123	6.6101	-13.113	-26.979	0.94188	-0.96069	12.991	27.901	4.7542	5.6494	-0.12207	0.92273	1604.4
7.74	775	2.5	NaN	1.9549	14.966	-1.7468	-179.95	25.862	4.7599	7.5209	-734.13	1129.7	35.808	869.21	1074.4	23.649	45.327	0	1	3.8571	6.6553	-13.108	-26.974	0.94418	-0.9614	12.993	27.836	4.8013	5.6939	-0.11544	0.86145	1604.5
7.75	776	2.5	NaN	1.956	14.965	-1.7469	-179.93	25.765	4.7342	7.5307	-734.14	1129.7	35.924	869.36	1074.4	23.649	44.024	0	1	3.9019	6.7004	-13.108	-26.974	0.94156	-0.94899	12.992	27.737	4.8435	5.7514	-0.11641	0.76344	1604.7
7.76	777	2.5	NaN	1.9594	14.966	-1.7522	-179.91	25.677	4.7461	7.5521	-734.13	1129.7	36.086	869.48	1074.4	23.649	44.487	0	1	3.8876	6.6859	-13.11	-26.976	0.93996	-0.92469	12.993	27.65	4.8276	5.7612	-0.11695	0.674	1604.8
7.77	778	2.5	NaN	1.9641	14.97	-1.7546	-179.87	25.628	4.7556	7.5575	-734.12	1129.7	36.164	869.53	1074.4	23.649	47.128	0	1	3.837	6.635	-13.113	-26.979	0.94214	-0.89692	12.996	27.602	4.7791	5.738	-0.11688	0.6231	1604.9
7.78	779	2.5	NaN	1.967	14.967	-1.7684	-179.85	25.586	4.7774	7.5941	-734.14	1129.7	36.265	869.57	1074.3	23.649	50.969	0	1	3.7713	6.5688	-13.11	-26.976	0.94275	-0.87295	12.991	27.561	4.714	5.6959	-0.11904	0.58494	1604.9
7.79	780	2.5	NaN	1.9655	14.964	-1.7625	-179.81	25.595	4.6924	7.5516	-734.16	1129.7	36.072	869.49	1074.3	23.649	54.2	0	1	3.7386	6.536	-13.106	-26.972	0.94666	-0.82467	12.987	27.571	4.6853	5.7113	-0.11852	0.59959	1604.9
7.8	781	2.5	NaN	1.9731	14.97	-1.7576	-179.78	25.568	4.7261	7.5279	-734.17	1129.7	36.207	869.5	1074.2	23.649	52.279	0	1	3.8282	6.6262	-13.101	-26.967	0.94855	-0.80816	12.99	27.547	4.7768	5.818	-0.11076	0.58064	1604.9
7.81	782	2.5	NaN	1.979	14.975	-1.766	-179.76	25.566	4.702	7.5476	-734.18	1129.7	36.159	869.44	1074.2	23.649	51.525	0	1	3.7413	6.5387	-13.098	-26.964	0.95679	-0.77725	12.994	27.548	4.6981	5.7614	-0.10444	0.58371	1604.8
7.82	783	2.5	NaN	1.981	14.977	-1.7687	-179.73	25.552	4.6819	7.5329	-734.21	1129.7	36.124	869.38	1074.1	23.649	52.558	0	1	3.6148	6.4113	-13.096	-26.962	0.95955	-0.7523	12.993	27.536	4.5743	5.659	-0.10324	0.57384	1604.8
7.83	784	2.5	NaN	1.9811	14.98	-1.7649	-179.71	25.523	4.679	7.4987	-734.24	1129.7	36.138	869.33	1074	23.649	52.676	0	1	3.5614	6.3576	-13.094	-26.96	0.9579	-0.7356	12.994	27.51	4.5193	5.622	-0.10071	0.55008	1604.8
7.84	785	2.5	NaN	1.9825	14.989	-1.7648	-179.69	25.483	4.6923	7.489	-734.25	1129.7	36.184	869.3	1074	23.649	49.224	0	1	3.514	6.3098	-13.092	-26.958	0.95733	-0.71394	13	27.472	4.4713	5.5958	-0.092099	0.51353	1604.8
7.85	786	2.5	NaN	1.9864	14.998	-1.7738	-179.65	25.415	4.7306	7.5078	-734.27	1129.7	36.281	869.26	1074	23.649	48.217	0	1	3.4712	6.2667	-13.091	-26.956	0.95837	-0.67645	13.008	27.405	4.4295	5.5902	-0.082154	0.44899	1604.8
7.86	787	2.5	NaN	1.9827	15.009	-1.7733	-179.63	25.372	4.6936	7.5207	-734.3	1129.7	36.187	869.22	1074	23.649	45.406	0	1	3.4106	6.2057	-13.088	-26.954	0.95852	-0.65139	13.019	27.363	4.3691	5.5543	-0.069601	0.40862	1604.7
7.87	788	2.5	NaN	1.9878	15.016	-1.7647	-179.6	25.315	4.6974	7.4857	-734.3	1129.7	36.178	869.18	1074	23.649	49.897	0	1	3.3216	6.1161	-13.086	-26.952	0.96268	-0.62016	13.026	27.306	4.2843	5.4959	-0.060615	0.35338	1604.7
7.88	789	2.5	NaN	1.9875	15.022	-1.76	-179.56	25.279	4.661	7.4711	-734.32	1129.7	36.055	869.1	1074	23.649	50.564	0	1	3.187	5.9805	-13.085	-26.951	0.96617	-0.58364	13.033	27.269	4.1531	5.3969	-0.052253	0.31788	1604.6
7.89	790	2.5	NaN	1.9858	15.027	-1.7571	-179.53	25.244	4.633	7.4644	-734.34	1129.7	35.936	869.01	1074.1	23.649	51.307	0	1	3.1071	5.9001	-13.085	-26.951	0.9685	-0.54258	13.038	27.232	4.0756	5.3576	-0.046931	0.2808	1604.6
7.9	791	2.5	NaN	1.9851	15.033	-1.7599	-179.49	25.201	4.6215	7.4768	-734.36	1129.7	35.849	868.92	1074.1	23.649	52.19	0	1	3.0469	5.8395	-13.086	-26.952	0.9713	-0.50282	13.046	27.187	4.0182	5.3366	-0.039678	0.23574	1604.5
7.91	792	2.5	NaN	1.9846	15.039	-1.7632	-179.46	25.157	4.604	7.4931	-734.38	1129.7	35.75	868.83	1074.1	23.649	51.964	0	1	3.0058	5.7981	-13.086	-26.952	0.97488	-0.47092	13.053	27.143	3.9807	5.3272	-0.032844	0.19149	1604.4
7.92	793	2.5	NaN	1.9828	15.035	-1.7506	-179.44	25.128	4.5744	7.4613	-734.41	1129.7	35.615	868.78	1074.1	23.649	53.834	0	1	3.0049	5.7973	-13.086	-26.951	0.97679	-0.44973	13.05	27.114	3.9817	5.3475	-0.036055	0.16285	1604.4
7.93	794	2.5	NaN	1.9864	15.038	-1.7401	-179.43	25.105	4.6485	7.4237	-734.44	1129.8	35.695	868.66	1074.1	23.649	53.356	0	1	3.0109	5.8033	-13.085	-26.951	0.97603	-0.43669	13.051	27.092	3.9869	5.3666	-0.03402	0.14115	1604.3
7.94	795	2.5	NaN	1.9825	15.041	-1.7464	-179.41	25.146	4.6398	7.4472	-734.46	1129.8	35.591	868.52	1074.2	23.649	56.462	0	1	3.022	5.8144	-13.085	-26.95	0.97659	-0.41475	13.055	27.131	3.9986	5.3997	-0.029177	0.18068	1604.2
7.95	796	2.5	NaN	1.9874	15.05	-1.7598	-179.4	25.162	4.6852	7.5012	-734.45	1129.8	35.541	868.37	1074.2	23.649	55.393	0	1	3.1132	5.9063	-13.084	-26.95	0.98518	-0.40259	13.065	27.147	4.0984	5.5037	-0.019664	0.19685	1604
7.96	797	2.5	NaN	1.9873	15.054	-1.7646	-179.39	25.16	4.7252	7.5157	-734.47	1129.8	35.487	868.28	1074.2	23.649	55.493	0	1	3.2919	6.0862	-13.084	-26.95	0.98747	-0.39224	13.068	27.145	4.2794	5.694	-0.016324	0.19458	1604
7.97	798	2.5	NaN	1.9871	15.055	-1.7691	-179.39	25.12	4.792	7.5292	-734.5	1129.8	35.505	868.24	1074.2	23.649	55.053	0	1	3.3042	6.0985	-13.085	-26.951	0.98712	-0.38689	13.068	27.107	4.2913	5.7116	-0.017077	0.15648	1604
7.98	799	2.5	NaN	1.9903	15.062	-1.7737	-179.39	25.049	4.8834	7.5498	-734.5	1129.8	35.581	868.25	1074.1	23.649	53.865	0	1	3.3685	6.1634	-13.085	-26.951	0.9883	-0.39066	13.071	27.039	4.3569	5.7727	-0.014119	0.088122	1604
7.99	800	2.5	NaN	1.9886	15.074	-1.7606	-179.4	24.986	4.9163	7.505	-734.48	1129.8	35.534	868.27	1074	23.649	53.488	0	1	3.4954	6.2911	-13.086	-26.951	0.9867	-0.39872	13.08	26.98	4.4821	5.8923	-0.0058531	0.028023	1604
8	801	2.5	NaN	1.9938	15.07	-1.75	-179.4	24.897	4.9606	7.4723	-734.52	1129.8	35.443	868.34	1073.9	23.649	53.232	0	1	3.5859	6.3822	-13.085	-26.951	0.99412	-0.39573	13.072	26.895	4.58	5.9864	-0.012608	-0.056073	1604.1
8.01	802	2.5	NaN	1.9921	15.069	-1.7463	-179.4	24.856	5.0009	7.439	-734.52	1129.8	35.422	868.34	1073.9	23.649	51.69	0	1	3.6718	6.4687	-13.084	-26.95	0.99188	-0.39816	13.07	26.855	4.6637	6.0705	-0.014755	-0.095587	1604.1
8.02	803	2.5	NaN	1.9926	15.062	-1.7463	-179.4	24.84	5.003	7.4403	-734.55	1129.8	35.362	868.33	1073.8	23.649	52.266	0	1	3.7239	6.5212	-13.084	-26.95	0.9946	-0.39789	13.062	26.84	4.7185	6.1233	-0.022128	-0.11002	1604.1
8.03	804	2.5	NaN	1.9912	15.058	-1.7526	-179.41	24.783	5.0415	7.4559	-734.57	1129.8	35.317	868.36	1073.8	23.649	50.922	0	1	3.8535	6.6516	-13.084	-26.95	0.99542	-0.4046	13.056	26.785	4.8489	6.247	-0.02842	-0.16539	1604.1
8.04	805	2.5	NaN	1.9916	15.057	-1.7608	-179.42	24.722	5.0676	7.4758	-734.56	1129.8	35.243	868.4	1073.7	23.649	51.226	0	1	4.0256	6.8249	-13.085	-26.951	0.99922	-0.41741	13.054	26.725	5.0249	6.4075	-0.031383	-0.22579	1604.2
8.05	806	2.5	NaN	1.9939	15.056	-1.7661	-179.45	24.681	5.0494	7.4921	-734.56	1129.8	35.134	868.46	1073.7	23.649	50.572	0	1	4.0897	6.8894	-13.085	-26.951	1.006	-0.43871	13.052	26.685	5.0957	6.4507	-0.033467	-0.26631	1604.2
8.06	807	2.5	NaN	1.9915	15.051	-1.7685	-179.49	24.625	5.0367	7.4988	-734.57	1129.8	35.049	868.57	1073.7	23.649	50.96	0	1	4.14	6.94	-13.086	-26.952	1.007	-0.4757	13.046	26.63	5.147	6.4643	-0.040053	-0.32182	1604.4
8.07	808	2.5	NaN	1.9947	15.051	-1.7757	-179.53	24.619	4.9998	7.5218	-734.55	1129.8	34.842	868.59	1073.7	23.649	51.153	0	1	4.1538	6.954	-13.088	-26.954	1.0184	-0.50611	13.047	26.623	5.1722	6.4478	-0.041283	-0.33121	1604.4
8.08	809	2.5	NaN	1.9914	15.042	-1.765	-179.57	24.618	4.9988	7.4745	-734.59	1129.8	34.759	868.63	1073.7	23.649	50.627	0	1	4.2074	7.008	-13.091	-26.956	1.0164	-0.54084	13.037	26.622	5.2238	6.4671	-0.053125	-0.33448	1604.4
8.09	810	2.5	NaN	1.988	15.039	-1.7618	-179.6	24.684	5.0465	7.4632	-734.59	1129.8	34.738	868.55	1073.8	23.649	49.003	0	1	4.2536	7.0544	-13.093	-26.959	1.0133	-0.57014	13.037	26.686	5.267	6.4843	-0.056192	-0.27354	1604.4
8.1	811	2.5	NaN	1.9904	15.039	-1.7616	-179.62	24.742	5.0605	7.4671	-734.59	1129.8	34.639	868.49	1073.8	23.649	48.478	0	1	4.2722	7.0732	-13.098	-26.964	1.0194	-0.5924	13.04	26.742	5.2916	6.4808	-0.05862	-0.2221	1604.3
8.11	812	2.5	NaN	1.9892	15.04	-1.7575	-179.63	24.793	5.0459	7.4519	-734.6	1129.8	34.467	868.45	1073.9	23.649	45.368	0	1	4.3095	7.1107	-13.103	-26.969	1.0237	-0.59841	13.042	26.791	5.3332	6.5123	-0.060659	-0.17766	1604.3
8.12	813	2.5	NaN	1.9847	15.045	-1.756	-179.64	24.841	5.065	7.4418	-734.62	1129.8	34.361	868.43	1073.9	23.649	44.241	0	1	4.3188	7.1201	-13.107	-26.973	1.0227	-0.59942	13.048	26.838	5.3415	6.5207	-0.059098	-0.13503	1604.2
8.13	814	2.5	NaN	1.9907	15.059	-1.7704	-179.66	24.865	5.1617	7.4938	-734.6	1129.8	34.456	868.5	1073.9	23.649	42.923	0	1	4.1952	6.9956	-13.112	-26.977	1.0272	-0.61978	13.062	26.861	5.2223	6.3758	-0.049245	-0.11614	1604.3
8.14	815	2.5	NaN	1.9899	15.07	-1.7685	-179.65	24.885	5.2225	7.474	-734.58	1129.8	34.485	868.54	1073.9	23.649	42.37	0	1	4.0715	6.8711	-13.116	-26.982	1.0246	-0.61038	13.073	26.882	5.0961	6.2607	-0.043437	-0.10015	1604.3
8.15	816	2.5	NaN	1.9856	15.072	-1.7677	-179.59	24.964	5.2871	7.4609	-734.61	1129.8	34.399	868.42	1074	23.649	38.663	0	1	3.9478	6.7466	-13.121	-26.987	1.0229	-0.55617	13.077	26.959	4.9707	6.1904	-0.044262	-0.027613	1604.2
8.16	817	2.5	NaN	1.9805	15.075	-1.7656	-179.56	25.007	5.3066	7.4392	-734.62	1129.8	34.295	868.38	1074	23.649	34.387	0	1	3.8242	6.6221	-13.125	-26.991	1.0206	-0.5199	13.08	27.003	4.8448	6.1022	-0.045972	0.011147	1604.2
8.17	818	2.5	NaN	1.9782	15.078	-1.7619	-179.52	25.053	5.3253	7.4182	-734.61	1129.9	34.188	868.32	1074	23.649	32.344	0	1	3.7005	6.4975	-13.13	-26.996	1.0214	-0.47296	13.083	27.048	4.7219	6.0246	-0.047321	0.05154	1604.1
8.18	819	2.5	NaN	1.9793	15.083	-1.7687	-179.47	25.082	5.3817	7.4397	-734.59	1129.9	34.196	868.27	1074	23.649	24.005	0	1	3.5768	6.373	-13.135	-27.001	1.023	-0.42658	13.088	27.077	4.5998	5.9465	-0.0466	0.076323	1604.1
8.19	820	2.5	NaN	1.9802	15.089	-1.7769	-179.43	25.082	5.4321	7.4661	-734.57	1129.9	34.217	868.28	1074	23.649	24.005	0	1	3.4532	6.2485	-13.139	-27.005	1.024	-0.38438	13.093	27.078	4.4772	5.8642	-0.046548	0.072737	1604
8.2	821	2.5	NaN	1.9767	15.088	-1.7622	-179.37	25.072	5.3608	7.411	-734.58	1129.9	33.885	868.26	1074	23.649	24.005	0	1	3.3673	6.1621	-13.143	-27.009	1.0305	-0.31682	13.091	27.069	4.3978	5.8453	-0.052489	0.059686	1604
8.21	822	2.5	NaN	1.9756	15.085	-1.7737	-179.27	25.048	5.1306	7.4511	-734.58	1129.8	33.076	868.2	1073.9	23.649	24.287	0	1	3.3598	6.1546	-13.146	-27.012	1.0597	-0.18728	13.086	27.047	4.4195	5.9673	-0.060033	0.035585	1604
8.22	823	2.5	NaN	1.9725	15.083	-1.7685	-179.22	24.991	5.1491	7.424	-734.57	1129.8	33.014	868.23	1073.8	23.649	26.363	0	1	3.3771	6.172	-13.149	-27.015	1.0578	-0.1352	13.082	26.992	4.4349	6.0368	-0.067334	-0.023051	1604
8.23	824	2.5	NaN	1.9778	15.087	-1.7749	-179.23	24.921	5.3499	7.4602	-734.53	1129.8	33.493	868.27	1073.8	23.649	24.005	0	1	3.4148	6.2099	-13.152	-27.018	1.0472	-0.16143	13.086	26.922	4.4621	6.0485	-0.066453	-0.096418	1604
8.24	825	2.5	NaN	1.9796	15.076	-1.768	-179.19	24.797	5.4274	7.4512	-734.53	1129.8	33.49	868.28	1073.8	23.649	24.005	0	1	3.4835	6.279	-13.155	-27.021	1.0489	-0.12281	13.074	26.8	4.5323	6.1562	-0.081575	-0.2211	1604
8.25	826	2.5	NaN	1.9803	15.064	-1.7733	-179.14	24.687	5.4487	7.4675	-734.54	1129.8	33.309	868.27	1073.7	23.649	24.005	0	1	3.57	6.3661	-13.158	-27.024	1.0566	-0.059842	13.06	26.691	4.6266	6.3063	-0.098795	-0.33302	1604
8.26	827	2.5	NaN	1.9811	15.061	-1.7901	-179.11	24.626	5.4966	7.5115	-734.53	1129.8	33.283	868.23	1073.7	23.649	24.005	0	1	3.6781	6.475	-13.162	-27.028	1.0599	-0.02984	13.056	26.631	4.7381	6.4452	-0.10653	-0.39664	1604
8.27	828	2.5	NaN	1.9791	15.059	-1.7786	-179.1	24.573	5.519	7.47	-734.53	1129.8	33.219	868.21	1073.6	23.649	24.005	0	1	3.7404	6.5377	-13.167	-27.033	1.0587	-0.020233	13.05	26.581	4.7991	6.5175	-0.11655	-0.45181	1603.9
8.28	829	2.5	NaN	1.9892	15.046	-1.7704	-179.11	24.533	5.5989	7.4495	-734.57	1129.8	33.392	868.25	1073.6	23.649	24.005	0	1	3.7665	6.5641	-13.172	-27.038	1.0619	-0.033252	13.036	26.543	4.8284	6.5308	-0.1358	-0.49497	1604
8.29	830	2.5	NaN	1.9868	15.04	-1.7749	-179.11	24.568	5.704	7.4324	-734.62	1129.9	33.464	868.01	1073.5	23.649	24.005	0	1	3.7516	6.549	-13.176	-27.042	1.0562	-0.044708	13.028	26.58	4.8078	6.5043	-0.14864	-0.46193	1603.8
8.3	831	2.5	NaN	1.9895	15.041	-1.7742	-179.12	24.626	5.668	7.4129	-734.64	1129.9	33.233	867.85	1073.5	23.649	24.005	0	1	3.7579	6.5554	-13.181	-27.047	1.0664	-0.042861	13.028	26.638	4.8243	6.5125	-0.15317	-0.40832	1603.7
8.31	832	2.5	NaN	1.9918	15.043	-1.7757	-179.13	24.691	5.6723	7.4122	-734.65	1129.8	33.159	867.74	1073.5	23.649	24.005	0	1	3.7366	6.5339	-13.185	-27.051	1.0713	-0.055526	13.031	26.704	4.8079	6.4784	-0.15387	-0.34694	1603.6
8.32	833	2.5	NaN	1.9947	15.051	-1.7775	-179.15	24.775	5.6842	7.4077	-734.67	1129.8	33.101	867.61	1073.6	23.649	24.005	0	1	3.6799	6.4768	-13.188	-27.054	1.0761	-0.066555	13.039	26.786	4.756	6.4103	-0.14842	-0.26722	1603.5
8.33	834	2.5	NaN	1.9954	15.062	-1.7757	-179.15	24.856	5.6515	7.3838	-734.7	1129.9	32.924	867.48	1073.6	23.649	24.005	0	1	3.5769	6.3732	-13.192	-27.058	1.0822	-0.06827	13.051	26.867	4.6591	6.3049	-0.14099	-0.19034	1603.4
8.34	835	2.5	NaN	1.9886	15.07	-1.7717	-179.17	24.891	5.6175	7.3567	-734.74	1129.9	32.794	867.44	1073.6	23.649	24.005	0	1	3.446	6.2413	-13.197	-27.063	1.079	-0.077867	13.058	26.903	4.525	6.1634	-0.13861	-0.15984	1603.4
8.35	836	2.5	NaN	1.9893	15.078	-1.7747	-179.18	24.908	5.6799	7.3607	-734.75	1129.9	32.942	867.43	1073.6	23.649	24.005	0	1	3.4123	6.2074	-13.202	-27.068	1.0745	-0.092289	13.066	26.92	4.4868	6.1151	-0.13544	-0.14768	1603.4
8.36	837	2.5	NaN	1.989	15.095	-1.7889	-179.18	24.927	5.6535	7.4195	-734.75	1129.9	32.83	867.4	1073.6	23.649	24.005	0	1	3.3257	6.1202	-13.207	-27.072	1.0804	-0.087511	13.084	26.938	4.4061	6.0327	-0.12289	-0.13413	1603.3
8.37	838	2.5	NaN	1.9798	15.099	-1.7816	-179.17	24.912	5.6477	7.3901	-734.81	1129.9	32.78	867.45	1073.6	23.649	24.005	0	1	3.2035	5.9972	-13.212	-27.078	1.072	-0.082705	13.086	26.925	4.2755	5.9145	-0.12618	-0.15291	1603.4
8.38	839	2.5	NaN	1.9747	15.108	-1.782	-179.16	24.909	5.6299	7.3846	-734.86	1129.9	32.689	867.43	1073.6	23.649	24.005	0	1	3.1474	5.9407	-13.224	-27.089	1.07	-0.069349	13.095	26.922	4.2173	5.8713	-0.12811	-0.16712	1603.5
8.39	840	2.5	NaN	1.9717	15.118	-1.7837	-179.16	24.883	5.6409	7.3885	-734.89	1129.9	32.689	867.44	1073.6	23.649	24.005	0	1	3.1316	5.9248	-13.231	-27.097	1.0671	-0.0622	13.106	26.896	4.1988	5.8626	-0.12528	-0.20103	1603.5
8.4	841	2.5	NaN	1.9699	15.129	-1.8039	-179.16	24.828	5.6798	7.4849	-734.9	1129.9	32.779	867.51	1073.6	23.649	25.992	0	1	3.1465	5.9398	-13.236	-27.102	1.0656	-0.059689	13.117	26.84	4.2121	5.8801	-0.1188	-0.26183	1603.6
8.41	842	2.5	NaN	1.9731	15.149	-1.8661	-179.15	24.781	5.6945	7.763	-734.86	1129.8	32.791	867.53	1073.6	23.649	24.005	0	1	3.1074	5.9004	-13.239	-27.105	1.0783	-0.045751	13.139	26.791	4.1857	5.8547	-0.099962	-0.31481	1603.6
8.42	843	2.5	NaN	1.9738	15.163	-1.8629	-179.16	24.696	5.7273	7.7498	-734.88	1129.8	32.861	867.62	1073.5	23.649	33.534	0	1	3.0383	5.8309	-13.243	-27.109	1.0761	-0.053119	13.152	26.708	4.1144	5.7778	-0.091213	-0.40088	1603.7
8.43	844	2.5	NaN	1.9702	15.189	-1.872	-179.15	24.588	5.7291	7.779	-734.89	1129.9	32.806	867.65	1073.4	23.649	40.468	0	1	2.9449	5.7369	-13.246	-27.112	1.0755	-0.044495	13.173	26.604	4.0204	5.6924	-0.073418	-0.50804	1603.7
8.44	845	2.5	NaN	1.9726	15.2	-1.8679	-179.14	24.504	5.7726	7.7503	-734.93	1129.9	32.862	867.71	1073.4	23.649	31.484	0	1	2.8439	5.6351	-13.251	-27.116	1.0749	-0.032938	13.181	26.523	3.9188	5.6022	-0.069817	-0.59357	1603.8
8.45	846	2.5	NaN	1.9708	15.203	-1.8659	-179.12	24.449	5.8364	7.7246	-734.98	1129.9	32.974	867.73	1073.3	23.649	24.005	0	1	2.7123	5.5026	-13.256	-27.122	1.0682	-0.025766	13.182	26.47	3.7805	5.4769	-0.073991	-0.65204	1603.9
8.46	847	2.5	NaN	1.967	15.213	-1.8768	-179.11	24.422	5.8708	7.7387	-735.01	1129.9	33.005	867.69	1073.3	23.649	50.742	0	1	2.4623	5.2509	-13.263	-27.129	1.0639	-0.016961	13.191	26.443	3.5261	5.2339	-0.07187	-0.68561	1603.9
8.47	848	2.5	NaN	1.9653	15.23	-1.8988	-179.11	24.411	5.8703	7.7934	-735.01	1129.9	32.933	867.61	1073.3	23.649	60.456	0	1	2.3732	5.1612	-13.266	-27.132	1.0666	-0.0038092	13.207	26.434	3.4398	5.1574	-0.058729	-0.6983	1603.8
8.48	849	2.5	NaN	1.9653	15.239	-1.9146	-179.09	24.402	5.8759	7.8422	-735.04	1129.9	32.864	867.52	1073.3	23.649	59.636	0	1	2.3583	5.1462	-13.267	-27.133	1.0708	0.010808	13.216	26.424	3.429	5.157	-0.050768	-0.70903	1603.8
8.49	850	2.5	NaN	1.9648	15.256	-1.8932	-179.07	24.377	5.8908	7.7711	-735.06	1129.9	32.784	867.38	1073.3	23.649	59.414	0	1	2.2801	5.0675	-13.267	-27.133	1.0705	0.035098	13.233	26.4	3.3506	5.1026	-0.034465	-0.73292	1603.6
8.5	851	2.5	NaN	1.9741	15.274	-1.8906	-179.05	24.319	5.9	7.7861	-735.05	1129.9	32.752	867.41	1073.3	23.649	60.168	0	1	2.173	4.9597	-13.268	-27.134	1.0815	0.059612	13.25	26.343	3.2545	5.0193	-0.017745	-0.79035	1603.7
8.51	852	2.5	NaN	1.9688	15.277	-1.8818	-179.03	24.294	5.8862	7.7545	-735.07	1129.9	32.658	867.38	1073.3	23.649	60.904	0	1	2.035	4.8208	-13.268	-27.134	1.0785	0.083286	13.252	26.318	3.1135	4.904	-0.015669	-0.81552	1603.6
8.52	853	2.5	NaN	1.9701	15.283	-1.8864	-178.98	24.201	5.8679	7.7807	-735.08	1129.9	32.468	867.38	1073.2	23.936	61.666	0	1	1.933	4.718	-13.267	-27.132	1.0875	0.14003	13.257	26.227	3.0205	4.8581	-0.01002	-0.90504	1603.7
8.53	854	2.5	NaN	1.9721	15.277	-1.8565	-178.92	24.104	5.8765	7.6467	-735.14	1130	32.345	867.39	1073.2	25.562	62.284	0	1	1.8711	4.6557	-13.264	-27.13	1.0891	0.19286	13.248	26.133	2.9602	4.8486	-0.016506	-0.99746	1603.7
8.54	855	2.5	NaN	1.9717	15.262	-1.8095	-178.89	24.043	5.9017	7.4299	-735.2	1130.1	32.307	867.4	1073.2	26.455	62.689	0	1	1.8823	4.667	-13.262	-27.127	1.0823	0.22207	13.231	26.075	2.9647	4.8891	-0.03078	-1.0527	1603.8
8.55	856	2.5	NaN	1.9757	15.264	-1.8265	-178.87	23.991	5.8949	7.5001	-735.19	1130	32.178	867.43	1073.2	25.298	60.106	0	1	1.8368	4.6211	-13.259	-27.125	1.0935	0.25239	13.233	26.022	2.9303	4.8735	-0.025153	-1.1022	1603.8
8.56	857	2.5	NaN	1.9831	15.286	-1.8942	-178.83	23.962	5.8379	7.7919	-735.07	1129.9	31.902	867.4	1073.2	23.649	47.746	0	1	1.7769	4.5609	-13.256	-27.122	1.1211	0.30803	13.26	25.988	2.898	4.8689	0.0038939	-1.1333	1603.7
8.57	858	2.5	NaN	1.9855	15.275	-1.8817	-178.81	23.886	5.8925	7.7509	-735.09	1129.9	31.924	867.45	1073.2	23.649	51.322	0	1	1.8553	4.6398	-13.252	-27.118	1.1213	0.32938	13.247	25.913	2.9766	4.9692	-0.0050332	-1.2041	1603.7
8.58	859	2.5	NaN	1.9898	15.28	-1.8885	-178.79	23.873	5.8921	7.7794	-735.05	1129.9	31.831	867.42	1073.2	23.649	57.055	0	1	1.9023	4.6871	-13.247	-27.113	1.1299	0.35196	13.253	25.9	3.0321	5.039	0.0061332	-1.2128	1603.7
8.59	860	2.5	NaN	1.9915	15.275	-1.9111	-178.77	23.87	5.8929	7.8257	-735.05	1129.9	31.723	867.36	1073.3	23.649	55.224	0	1	1.891	4.6758	-13.241	-27.107	1.1371	0.37386	13.249	25.895	3.0281	5.0496	0.0078235	-1.212	1603.6
8.6	861	2.5	NaN	1.9937	15.267	-1.9171	-178.76	23.844	5.9391	7.8183	-735.05	1129.9	31.749	867.34	1073.3	23.649	51.323	0	1	1.9935	4.7789	-13.236	-27.102	1.1381	0.38161	13.242	25.87	3.1316	5.1606	0.0054731	-1.2325	1603.6
8.61	862	2.5	NaN	1.9942	15.266	-1.9072	-178.76	23.812	6.0017	7.779	-735.03	1129.9	31.842	867.34	1073.3	23.649	51.267	0	1	2.0599	4.8458	-13.231	-27.096	1.1339	0.38285	13.241	25.838	3.1938	5.2286	0.010153	-1.2589	1603.6
8.62	863	2.5	NaN	1.9893	15.269	-1.9092	-178.74	23.797	6.0156	7.7814	-735.01	1129.9	31.808	867.32	1073.3	23.649	50.688	0	1	2.0636	4.8495	-13.224	-27.09	1.1302	0.39797	13.245	25.821	3.1938	5.2475	0.02064	-1.2694	1603.5
8.63	864	2.5	NaN	1.9918	15.269	-1.9017	-178.73	23.729	6.0175	7.7494	-734.98	1129.9	31.761	867.36	1073.3	23.649	52.271	0	1	2.0557	4.8415	-13.215	-27.081	1.1332	0.40923	13.245	25.753	3.1889	5.2508	0.029491	-1.3275	1603.5
8.64	865	78	0	1.9841	15.266	-1.8857	-178.72	23.599	6.0633	7.6974	-734.99	1129.9	31.832	867.51	1073.3	23.649	52.483	0	1	2.0448	4.8306	-13.206	-27.072	1.1213	0.41776	13.24	25.624	3.1661	5.2484	0.033936	-1.4476	1603.7
8.65	866	78	NaN	1.9817	15.257	-1.8882	-178.69	23.477	6.1518	7.6921	-734.98	1129.9	32.016	867.64	1073.2	23.649	56.407	0	1	1.9925	4.7779	-13.204	-27.07	1.1122	0.44452	13.231	25.503	3.1047	5.2225	0.026916	-1.5667	1603.8
8.66	867	78	NaN	1.9811	15.245	-1.8961	-178.64	23.405	6.1467	7.7343	-734.99	1129.9	31.926	867.66	1073.2	23.649	55.222	0	1	2.0153	4.8009	-13.202	-27.068	1.1163	0.49275	13.221	25.43	3.1316	5.2937	0.018954	-1.6382	1603.8
8.67	868	78	NaN	1.9813	15.244	-1.8966	-178.61	23.334	6.1479	7.7411	-734.97	1129.9	31.871	867.7	1073.3	23.649	49.353	0	1	2.093	4.8791	-13.2	-27.065	1.1188	0.52868	13.22	25.358	3.2117	5.4078	0.020819	-1.7075	1603.9
8.68	869	78	NaN	1.9842	15.246	-1.8923	-178.59	23.214	6.1915	7.7202	-734.94	1129.9	31.936	867.82	1073.3	23.649	51.582	0	1	1.985	4.7703	-13.199	-27.064	1.1186	0.54694	13.222	25.238	3.1035	5.3173	0.023535	-1.826	1603.9
8.69	870	78	NaN	1.9897	15.241	-1.8888	-178.57	23.047	6.2302	7.7043	-734.94	1129.9	31.972	868	1073.2	23.649	59.856	0	1	1.933	4.718	-13.198	-27.064	1.1224	0.55974	13.215	25.072	3.0554	5.2778	0.017173	-1.9915	1604.1
8.7	871	78	NaN	1.9894	15.233	-1.8769	-178.56	22.979	6.0781	7.6625	-734.96	1129.9	31.501	868.11	1073.2	23.649	62.199	0	1	1.9271	4.7121	-13.198	-27.063	1.1375	0.58565	13.206	25.006	3.0646	5.2977	0.0080115	-2.0575	1604.2
8.71	872	78	NaN	1.9928	15.228	-1.8827	-178.56	22.935	6.0551	7.6931	-734.96	1129.9	31.409	868.17	1073.1	23.649	61.416	0	1	1.8581	4.6426	-13.198	-27.064	1.1453	0.59139	13.199	24.964	3.0034	5.234	0.00078017	-2.1006	1604.3
8.72	873	78	NaN	1.9995	15.231	-1.8874	-178.55	22.862	6.2331	7.7109	-734.95	1129.9	31.758	868.32	1073	23.649	61.501	0	1	1.7907	4.5748	-13.199	-27.065	1.1402	0.59048	13.198	24.895	2.9309	5.1652	-0.0016168	-2.1703	1604.5
8.73	874	78	NaN	2.0019	15.236	-1.8897	-178.54	22.873	6.3767	7.7049	-734.93	1129.9	32.017	868.34	1072.9	23.649	60.486	0	1	1.7312	4.5149	-13.199	-27.065	1.1331	0.5911	13.202	24.907	2.8643	5.106	0.0023977	-2.1577	1604.5
8.74	875	78	NaN	2.0012	15.238	-1.8871	-178.53	22.979	6.3883	7.6802	-734.94	1129.9	31.948	868.23	1073	23.649	59.622	0	0	1.669	4.4522	-13.199	-27.065	1.134	0.5984	13.205	25.013	2.803	5.0506	0.006285	-2.052	1604.4
8.75	876	78	NaN	2.0034	15.233	-1.8808	-178.53	23.113	6.3214	7.6581	-734.96	1129.9	31.668	868.1	1073.1	23.649	59.243	0	0	1.6162	4.399	-13.198	-27.064	1.1453	0.61128	13.202	25.144	2.7615	5.0103	0.0040827	-1.9206	1604.2
8.76	877	78	NaN	2.0051	15.239	-1.8914	-178.53	23.185	6.3888	7.6931	-734.96	1129.9	31.768	868.1	1073.1	23.649	58.886	0	0	1.6199	4.4028	-13.199	-27.065	1.1447	0.61184	13.209	25.216	2.7646	5.0146	0.010356	-1.8489	1604.2
8.77	878	78	NaN	2.0052	15.247	-1.8808	-178.52	23.277	6.4219	7.6539	-734.97	1129.9	31.728	868.13	1073.1	23.649	57.81	0	0	1.5966	4.3794	-13.2	-27.066	1.1449	0.62408	13.216	25.308	2.7415	5.0035	0.01607	-1.7577	1604.3
8.78	879	78	NaN	2.005	15.254	-1.8761	-178.5	23.338	6.4715	7.6343	-734.98	1130	31.742	868.24	1073	23.649	56.929	0	0	1.555	4.3375	-13.201	-27.067	1.1435	0.63354	13.221	25.371	2.6985	4.971	0.020142	-1.6958	1604.4
8.79	880	78	NaN	2.0062	15.259	-1.8872	-178.49	23.406	6.5116	7.6663	-734.98	1130	31.747	868.31	1073	23.649	57.503	0	0	1.4891	4.2711	-13.201	-27.067	1.1457	0.64697	13.226	25.439	2.6348	4.9181	0.024918	-1.6278	1604.5
8.8	881	78	NaN	2.0074	15.262	-1.9041	-178.48	23.504	6.5205	7.7183	-734.98	1129.9	31.683	868.26	1073.1	23.649	58.421	0	0	1.4471	4.2288	-13.202	-27.068	1.1511	0.66271	13.232	25.535	2.5982	4.8915	0.030207	-1.5331	1604.4
8.81	882	78	NaN	2.0056	15.265	-1.9042	-178.48	23.626	6.4982	7.7188	-735	1129.9	31.547	868.17	1073.2	23.649	58.985	0	0	1.4658	4.2476	-13.204	-27.07	1.1541	0.67051	13.238	25.653	2.6198	4.9181	0.034317	-1.4166	1604.3
8.82	883	78	NaN	2.0059	15.259	-1.8909	-178.48	23.733	6.5036	7.6702	-735.04	1129.9	31.502	868.12	1073.3	23.649	59.182	0	0	1.3943	4.1756	-13.205	-27.071	1.1542	0.6684	13.235	25.756	2.5485	4.844	0.030516	-1.3144	1604.3
8.83	884	78	NaN	2.0095	15.27	-1.9084	-178.48	23.82	6.4842	7.74	-735.04	1129.9	31.406	868.11	1073.3	23.649	59.678	0	0	1.32	4.1009	-13.205	-27.071	1.1637	0.6697	13.248	25.842	2.4838	4.7706	0.042713	-1.2293	1604.3
8.84	885	78	NaN	2.0109	15.281	-1.9077	-178.49	23.904	6.4807	7.7355	-735.05	1130	31.352	868.15	1073.4	23.649	59.04	0	0	1.3051	4.0858	-13.205	-27.071	1.167	0.66277	13.26	25.925	2.4721	4.7486	0.05531	-1.1458	1604.4
8.85	886	78	NaN	2.0117	15.294	-1.9036	-178.51	23.963	6.502	7.7194	-735.05	1130	31.385	868.23	1073.4	23.649	58.677	0	0	1.2525	4.0329	-13.205	-27.071	1.166	0.64688	13.274	25.983	2.4186	4.6798	0.068442	-1.088	1604.5
8.86	887	78	NaN	2.0142	15.308	-1.9023	-178.53	24.016	6.5126	7.7189	-735.04	1130	31.405	868.29	1073.5	24.743	59.655	0	0	1.2195	3.9997	-13.207	-27.073	1.1678	0.62799	13.289	26.035	2.3873	4.6277	0.082667	-1.038	1604.5
8.87	888	78	NaN	2.0195	15.314	-1.8879	-178.54	24.123	6.449	7.6705	-735.08	1130	31.206	868.28	1073.6	25.426	59.294	0	0	1.2674	4.0479	-13.208	-27.074	1.1785	0.61488	13.299	26.138	2.4459	4.6628	0.090974	-0.93635	1604.5
8.88	889	78	NaN	2.0184	15.331	-1.905	-178.58	24.16	6.478	7.728	-735.07	1130	31.284	868.32	1073.6	24.466	58.899	0	0	1.3066	4.0874	-13.21	-27.076	1.1767	0.58265	13.318	26.174	2.4833	4.67	0.10787	-0.90184	1604.6
8.89	890	78	NaN	2.0279	15.339	-1.9057	-178.6	24.211	6.4942	7.7339	-735.08	1130	31.335	868.34	1073.7	23.855	58.167	0	0	1.3327	4.1137	-13.21	-27.076	1.1846	0.55539	13.327	26.223	2.5174	4.669	0.1165	-0.85298	1604.6
8.9	891	78	NaN	2.0308	15.342	-1.9001	-178.63	24.238	6.5032	7.7156	-735.1	1130	31.378	868.4	1073.7	23.649	57.478	0	0	1.3891	4.1704	-13.211	-27.077	1.1854	0.52296	13.331	26.249	2.5745	4.6934	0.12013	-0.82846	1604.7
8.91	892	78	NaN	2.031	15.348	-1.8978	-178.68	24.251	6.5167	7.7047	-735.12	1130	31.458	868.51	1073.7	23.649	56.439	0	0	1.4532	4.235	-13.213	-27.079	1.1824	0.4742	13.337	26.262	2.6356	4.7092	0.1238	-0.81649	1604.8
8.92	893	78	NaN	2.0341	15.357	-1.8996	-178.74	24.267	6.5393	7.7032	-735.13	1130	31.588	868.64	1073.7	23.649	57.301	0	0	1.5238	4.306	-13.216	-27.082	1.1809	0.40963	13.345	26.279	2.7047	4.7157	0.12956	-0.80208	1604.9
8.93	894	78	NaN	2.0378	15.365	-1.8925	-178.79	24.282	6.5599	7.6638	-735.12	1130	31.712	868.74	1073.7	24.012	56.067	0	0	1.4714	4.2533	-13.219	-27.084	1.1788	0.34938	13.353	26.294	2.6502	4.6027	0.13458	-0.79005	1605
8.94	895	78	NaN	2.0328	15.367	-1.907	-178.84	24.28	6.5214	7.6854	-735.15	1130	31.679	868.87	1073.7	23.649	51.016	0	0	1.4743	4.2562	-13.221	-27.087	1.1758	0.30783	13.355	26.292	2.6501	4.564	0.1342	-0.79426	1605.2
8.95	896	78	NaN	2.0308	15.369	-1.9006	-178.91	24.28	6.5355	7.6341	-735.18	1130	31.824	869.04	1073.7	23.649	40.206	0	0	1.5849	4.3676	-13.222	-27.087	1.1669	0.22814	13.356	26.293	2.7518	4.5957	0.13457	-0.79471	1605.4
8.96	897	78	NaN	2.0322	15.371	-1.9025	-178.95	24.283	6.5567	7.6226	-735.18	1130	31.952	869.15	1073.7	23.649	24.557	0	0	1.694	4.4774	-13.223	-27.089	1.1634	0.18213	13.359	26.296	2.8574	4.6596	0.13527	-0.79363	1605.5
8.97	898	78	NaN	2.0317	15.376	-1.912	-179	24.303	6.5317	7.6263	-735.18	1130	31.993	869.24	1073.7	23.649	32.231	0	0	1.7998	4.5839	-13.226	-27.092	1.1616	0.12864	13.364	26.315	2.9613	4.7125	0.13858	-0.77711	1605.6
8.98	899	78	NaN	2.027	15.384	-1.919	-179.1	24.338	6.456	7.6039	-735.2	1130	31.989	869.4	1073.7	23.649	28.568	0	0	1.736	4.5197	-13.23	-27.096	1.1564	0.02767	13.372	26.349	2.8924	4.5474	0.14243	-0.7465	1605.8
8.99	900	78	NaN	2.0301	15.384	-1.9239	-179.17	24.34	6.4445	7.618	-735.19	1130	32.107	869.53	1073.7	23.649	30.294	0	0	1.7265	4.5101	-13.233	-27.098	1.1558	-0.040611	13.372	26.351	2.8823	4.4695	0.13956	-0.74709	1605.9
9	901	78	NaN	2.024	15.388	-1.9335	-179.25	24.367	6.3422	7.6285	-735.2	1130	32.052	869.66	1073.6	23.649	31.703	0	0	1.7674	4.5513	-13.234	-27.1	1.1521	-0.12522	13.376	26.379	2.9195	4.4261	0.14259	-0.72031	1606
9.01	902	78	NaN	2.0217	15.387	-1.9356	-179.31	24.397	6.3252	7.6307	-735.21	1130	32.18	869.74	1073.6	23.649	32.783	0	0	1.8048	4.5889	-13.236	-27.102	1.1454	-0.18925	13.375	26.409	2.9502	4.3997	0.13928	-0.69242	1606.1
9.02	903	78	NaN	2.0189	15.384	-1.9286	-179.36	24.411	6.296	7.5969	-735.22	1130	32.263	869.87	1073.6	23.649	34.255	0	0	1.8107	4.5949	-13.238	-27.104	1.1385	-0.24349	13.37	26.424	2.9491	4.3514	0.13229	-0.67928	1606.3
9.03	904	78	NaN	2.0184	15.382	-1.9254	-179.41	24.438	6.2191	7.5726	-735.22	1130	32.241	870.01	1073.6	23.649	36.051	0	0	1.7868	4.5708	-13.24	-27.106	1.138	-0.29496	13.368	26.452	2.9248	4.2759	0.12825	-0.65389	1606.4
9.04	905	78	NaN	2.023	15.386	-1.9379	-179.47	24.501	6.1377	7.6094	-735.2	1130	32.238	870.12	1073.6	25.752	45.238	0	0	1.7211	4.5047	-13.241	-27.107	1.1441	-0.34446	13.372	26.515	2.8652	4.1603	0.13146	-0.59215	1606.5
9.05	906	78	NaN	2.0196	15.378	-1.9467	-179.49	24.515	6.2212	7.6269	-735.24	1130	32.63	870.25	1073.6	25.399	44.487	0	0	1.6567	4.4399	-13.241	-27.107	1.1274	-0.38257	13.364	26.529	2.7842	4.0573	0.12267	-0.57807	1606.7
9.06	907	78	NaN	2.0162	15.38	-1.9394	-179.53	24.59	6.1948	7.605	-735.23	1130	32.79	870.36	1073.6	27.778	43.022	0	0	1.7538	4.5376	-13.243	-27.109	1.1175	-0.43194	13.367	26.603	2.8713	4.1057	0.1237	-0.5058	1606.8
9.07	908	78	NaN	2.0147	15.382	-1.9372	-179.56	24.613	6.1919	7.5873	-735.22	1130.1	32.962	870.52	1073.6	29.88	42.577	0	0	1.7728	4.5567	-13.245	-27.111	1.1094	-0.46359	13.368	26.627	2.8822	4.0931	0.12296	-0.48396	1606.9
9.08	909	78	NaN	2.0152	15.38	-1.9298	-179.57	24.631	6.1907	7.5566	-735.23	1130.1	33.105	870.65	1073.5	30.527	44.703	0	0	1.751	4.5348	-13.247	-27.113	1.1037	-0.48447	13.364	26.647	2.8548	4.0504	0.11723	-0.46644	1607.1
9.09	910	78	NaN	2.0155	15.376	-1.9248	-179.58	24.664	6.1714	7.542	-735.24	1130.1	33.19	870.74	1073.5	31.73	45.438	0	0	1.7585	4.5424	-13.248	-27.113	1.1005	-0.4996	13.36	26.68	2.859	4.0428	0.11298	-0.43375	1607.2
9.1	911	78	NaN	2.0139	15.38	-1.9375	-179.6	24.695	6.1386	7.5846	-735.23	1130.1	33.249	870.84	1073.5	34.481	47.061	0	0	1.782	4.566	-13.248	-27.114	1.0984	-0.51272	13.364	26.71	2.8804	4.0532	0.11586	-0.4036	1607.3
9.11	912	78	NaN	2.0192	15.373	-1.9348	-179.62	24.704	6.1629	7.5648	-735.24	1130.1	33.543	871.05	1073.5	37.216	45.896	0	0	1.8148	4.5991	-13.249	-27.115	1.0926	-0.54541	13.357	26.721	2.9075	4.0536	0.10786	-0.39392	1607.5
9.12	913	78	NaN	2.0261	15.377	-1.9253	-179.62	24.72	6.1515	7.5456	-735.23	1130.1	33.581	871.09	1073.5	34.174	49.748	0	0	1.8399	4.6243	-13.25	-27.116	1.0975	-0.54911	13.36	26.737	2.9373	4.0751	0.10951	-0.37905	1607.5
9.13	914	78	NaN	2.0311	15.386	-1.9289	-179.62	24.734	6.1452	7.559	-735.2	1130.1	33.751	871.21	1073.5	38.143	51.865	0	0	1.8748	4.6594	-13.253	-27.118	1.097	-0.55446	13.369	26.751	2.9718	4.1049	0.11645	-0.3671	1607.6
9.14	915	78	NaN	2.0358	15.395	-1.9313	-179.6	24.764	6.077	7.5762	-735.18	1130.1	33.785	871.32	1073.4	41.306	54.01	0	0	1.9457	4.7308	-13.255	-27.12	1.1011	-0.53958	13.376	26.782	3.0468	4.1912	0.1219	-0.3387	1607.7
9.15	916	78	NaN	2.0399	15.398	-1.9256	-179.58	24.799	5.9631	7.572	-735.15	1130.1	33.654	871.38	1073.4	44.784	56.205	0	0	1.963	4.7483	-13.256	-27.122	1.1098	-0.50812	13.379	26.818	3.0728	4.2402	0.12318	-0.30458	1607.7
9.16	917	78	NaN	2.0417	15.4	-1.919	-179.56	24.801	5.9097	7.544	-735.13	1130.1	33.645	871.48	1073.4	43.343	56.072	0	0	1.9762	4.7615	-13.258	-27.124	1.1109	-0.49395	13.381	26.821	3.0872	4.2676	0.12218	-0.30362	1607.8
9.17	918	78	NaN	2.0489	15.397	-1.9187	-179.54	24.817	5.854	7.5562	-735.12	1130	33.631	871.52	1073.4	39.166	55.584	0	0	2.0284	4.814	-13.262	-27.127	1.1191	-0.47235	13.377	26.837	3.1475	4.3417	0.1153	-0.29005	1607.9
9.18	919	78	NaN	2.0508	15.385	-1.9165	-179.49	24.841	5.7817	7.549	-735.12	1130	33.571	871.57	1073.4	42.632	53.722	0	0	2.0683	4.8543	-13.263	-27.129	1.123	-0.42123	13.365	26.861	3.1913	4.433	0.10176	-0.26787	1607.9
9.19	920	78	NaN	2.0524	15.376	-1.9151	-179.45	24.846	5.7495	7.5511	-735.11	1130.1	33.579	871.62	1073.3	42.064	54.927	0	0	2.1041	4.8903	-13.264	-27.129	1.1243	-0.38178	13.355	26.868	3.2284	4.5085	0.091022	-0.26189	1607.9
9.2	921	78	NaN	2.0517	15.363	-1.9097	-179.4	24.846	5.7398	7.5346	-735.1	1130.1	33.623	871.65	1073.3	41.578	57.36	0	0	2.1544	4.941	-13.265	-27.131	1.1215	-0.33505	13.341	26.868	3.2759	4.6059	0.075484	-0.26269	1608
9.21	922	78	NaN	2.0494	15.343	-1.904	-179.34	24.852	5.7245	7.5058	-735.1	1130.1	33.633	871.66	1073.3	41.613	55.714	0	0	2.2067	4.9935	-13.267	-27.133	1.1178	-0.26955	13.321	26.875	3.3245	4.724	0.053249	-0.25826	1608
9.22	923	78	NaN	2.0515	15.325	-1.9149	-179.28	24.862	5.6921	7.5351	-735.12	1130.1	33.562	871.63	1073.3	41.355	55.727	0	0	2.2585	5.0458	-13.27	-27.136	1.1235	-0.20667	13.303	26.884	3.382	4.8391	0.032786	-0.25206	1608
9.23	924	78	NaN	2.0465	15.322	-1.9329	-179.23	24.829	5.7138	7.577	-735.09	1130	33.624	871.67	1073.3	43.676	56.773	0	0	2.3625	5.1504	-13.271	-27.137	1.1177	-0.16283	13.3	26.851	3.4802	4.9876	0.0285	-0.28584	1608
9.24	925	78	NaN	2.0459	15.314	-1.9195	-179.18	24.794	5.7482	7.5216	-735.1	1130.1	33.726	871.7	1073.3	40.825	54.879	0	0	2.4542	5.2428	-13.272	-27.138	1.1115	-0.11631	13.291	26.817	3.5658	5.1265	0.018491	-0.3207	1608
9.25	926	78	NaN	2.0454	15.307	-1.9171	-179.13	24.77	5.7555	7.4962	-735.1	1130	33.742	871.7	1073.3	41.472	57.601	0	0	2.5103	5.2993	-13.274	-27.139	1.1096	-0.068312	13.284	26.793	3.62	5.231	0.010505	-0.34639	1608
9.26	927	78	NaN	2.0451	15.306	-1.9307	-179.08	24.734	5.7574	7.528	-735.08	1130	33.733	871.7	1073.3	42.75	56.002	0	0	2.5386	5.3278	-13.274	-27.14	1.1107	-0.01383	13.284	26.757	3.6493	5.3139	0.0093232	-0.38343	1608
9.27	928	78	NaN	2.0456	15.31	-1.9441	-179.02	24.669	5.7767	7.5691	-735.06	1130	33.771	871.74	1073.2	42.247	56.33	0	0	2.5626	5.3519	-13.275	-27.141	1.1114	0.044717	13.287	26.692	3.674	5.3966	0.012196	-0.44924	1608
9.28	929	78	NaN	2.0461	15.307	-1.9269	-178.98	24.592	5.7916	7.4998	-735.07	1130	33.797	871.77	1073.2	41.818	55.485	0	0	2.5145	5.3035	-13.275	-27.141	1.1085	0.085954	13.284	26.615	3.623	5.3894	0.0093326	-0.52603	1608.1
9.29	930	78	NaN	2.0419	15.309	-1.9321	-178.94	24.543	5.8088	7.5094	-735.07	1130	33.817	871.76	1073.2	41.8	54.695	0	0	2.5412	5.3304	-13.275	-27.141	1.1039	0.12011	13.285	26.567	3.6451	5.4505	0.01028	-0.57396	1608
9.3	931	78	NaN	2.0402	15.306	-1.9277	-178.92	24.497	5.7934	7.4907	-735.09	1130	33.751	871.76	1073.2	43.594	55.613	0	0	2.6456	5.4355	-13.275	-27.141	1.1039	0.14317	13.281	26.521	3.7495	5.5786	0.0060239	-0.61987	1608.1
9.31	932	78	NaN	2.0398	15.307	-1.9287	-178.89	24.441	5.7972	7.4912	-735.09	1130	33.732	871.74	1073.2	40.661	56.336	0	0	2.7575	5.5481	-13.277	-27.143	1.1042	0.17027	13.282	26.466	3.8617	5.7184	0.004965	-0.67744	1608.1
9.32	933	78	NaN	2.0391	15.309	-1.9366	-178.87	24.393	5.7991	7.5146	-735.09	1130	33.706	871.72	1073.2	40.997	55.664	0	0	2.8496	5.6409	-13.279	-27.145	1.1053	0.19998	13.284	26.418	3.9549	5.8409	0.0049913	-0.72667	1608
9.33	934	78	NaN	2.0383	15.307	-1.9413	-178.85	24.374	5.7668	7.5288	-735.1	1130	33.593	871.7	1073.2	41.969	55.99	0	0	2.9208	5.7126	-13.282	-27.148	1.109	0.22521	13.282	26.4	4.0298	5.9378	0.00026942	-0.74801	1608
9.34	935	78	NaN	2.0434	15.306	-1.9209	-178.82	24.358	5.7523	7.4642	-735.11	1130	33.534	871.64	1073.2	42.664	56.133	0	0	2.9421	5.734	-13.284	-27.15	1.1138	0.24904	13.281	26.383	4.0559	5.983	-0.0029459	-0.76751	1608
9.35	936	78	NaN	2.0417	15.306	-1.9377	-178.78	24.301	5.7352	7.5292	-735.12	1130	33.481	871.58	1073.2	43.576	56.664	0	0	2.975	5.7671	-13.287	-27.153	1.1164	0.29323	13.28	26.326	4.0914	6.0604	-0.0061896	-0.82621	1607.9
9.36	937	78	NaN	2.043	15.305	-1.9363	-178.75	24.265	5.6826	7.52	-735.13	1130	33.323	871.54	1073.1	40.778	55.882	0	0	3.1059	5.8989	-13.29	-27.155	1.1229	0.33138	13.279	26.291	4.2288	6.2303	-0.010863	-0.86413	1607.9
9.37	938	78	NaN	2.0418	15.307	-1.928	-178.72	24.244	5.6533	7.4886	-735.13	1130	33.235	871.51	1073.1	42.187	57.175	0	0	3.2024	5.996	-13.293	-27.159	1.1237	0.35795	13.28	26.271	4.3261	6.354	-0.013021	-0.8871	1607.8
9.38	939	78	NaN	2.0405	15.309	-1.9228	-178.71	24.231	5.6535	7.4804	-735.14	1130	33.24	871.48	1073.1	42.958	56.637	0	0	3.2844	6.0786	-13.296	-27.162	1.1219	0.37365	13.28	26.26	4.4063	6.4523	-0.015738	-0.90174	1607.8
9.39	940	78	NaN	2.049	15.32	-1.9496	-178.7	24.227	5.6404	7.5879	-735.11	1130	33.213	871.45	1073.1	40.489	54.818	0	0	3.4264	6.2216	-13.298	-27.164	1.1352	0.39046	13.292	26.254	4.5616	6.6121	-0.0063482	-0.90959	1607.8
9.4	941	78	NaN	2.087	15.447	-2.1502	-178.66	24.238	5.5386	8.2277	-734.63	1129.9	32.924	871.39	1073.1	42.907	55.927	0	0	3.5249	6.3208	-13.294	-27.16	1.206	0.45695	13.423	26.262	4.731	6.7778	0.12922	-0.89809	1607.2
9.41	942	78	NaN	2.0557	15.357	-1.9919	-178.65	24.217	5.5561	7.6755	-735.01	1130	32.996	871.39	1073.1	41.057	56.056	0	0	3.5846	6.3809	-13.287	-27.153	1.1527	0.45076	13.328	26.246	4.7373	6.8316	0.041724	-0.90678	1607.6
9.42	943	78	NaN	2.0679	15.395	-2.0648	-178.62	24.214	5.5631	7.9033	-734.88	1130	33.02	871.37	1073.1	43.16	53.753	0	0	3.549	6.345	-13.287	-27.153	1.172	0.48323	13.368	26.241	4.721	6.8282	0.08123	-0.91254	1607.4
9.43	944	78	NaN	2.0687	15.399	-2.07	-178.6	24.217	5.5597	7.9031	-734.87	1130	33.01	871.34	1073.1	44.176	55.798	0	0	3.5268	6.3227	-13.288	-27.154	1.1732	0.50877	13.373	26.243	4.6999	6.8314	0.085302	-0.91129	1607.4
9.44	945	78	NaN	2.058	15.371	-2.0088	-178.57	24.219	5.54	7.6791	-734.99	1130	32.97	871.32	1073.1	43.946	54.113	0	0	3.553	6.3491	-13.29	-27.156	1.156	0.52332	13.344	26.245	4.709	6.8724	0.054511	-0.91032	1607.5
9.45	946	78	NaN	2.0874	15.465	-2.1613	-178.55	24.22	5.4928	8.1788	-734.63	1129.9	32.873	871.31	1073.1	43.256	56.717	0	0	3.6008	6.3972	-13.29	-27.156	1.2064	0.56472	13.442	26.243	4.8072	6.9619	0.15206	-0.91293	1607.1
9.46	947	78	NaN	2.0568	15.352	-1.9535	-178.55	24.194	5.5141	7.5005	-735.07	1130	32.966	871.34	1073.1	42.485	55.047	0	0	3.6485	6.4452	-13.29	-27.156	1.1486	0.54584	13.324	26.223	4.7971	6.9911	0.034387	-0.93304	1607.6
9.47	948	78	NaN	2.0841	15.442	-2.1152	-178.54	24.23	5.464	8.0304	-734.7	1129.9	32.836	871.27	1073.2	42.578	55.805	0	0	3.6672	6.4641	-13.289	-27.155	1.1992	0.57807	13.419	26.253	4.8664	7.0421	0.12986	-0.90153	1607.2
9.48	949	78	NaN	2.0745	15.397	-2.055	-178.51	24.238	5.4185	7.8178	-734.83	1129.9	32.753	871.24	1073.2	41.948	56.48	0	0	3.7156	6.5128	-13.286	-27.152	1.185	0.59568	13.373	26.262	4.9007	7.1085	0.086232	-0.8899	1607.3
9.49	950	78	NaN	2.0728	15.38	-2.0426	-178.49	24.223	5.4129	7.7649	-734.84	1129.9	32.786	871.26	1073.2	43.159	55.206	0	0	3.7601	6.5575	-13.284	-27.149	1.1803	0.6132	13.356	26.248	4.9404	7.1707	0.072284	-0.9018	1607.3
9.5	951	78	NaN	2.0959	15.457	-2.1831	-178.48	24.204	5.4375	8.2244	-734.49	1129.8	32.884	871.3	1073.1	42.784	54.452	0	0	3.7511	6.5485	-13.281	-27.147	1.2161	0.63737	13.435	26.226	4.9672	7.1859	0.15416	-0.92062	1607
9.51	952	78	NaN	2.0912	15.441	-2.1622	-178.47	24.197	5.4392	8.1526	-734.5	1129.9	32.905	871.29	1073.1	42.671	54.464	0	0	3.7389	6.5362	-13.278	-27.144	1.2081	0.64612	13.418	26.22	4.947	7.1823	0.14027	-0.92373	1607
9.52	953	78	NaN	2.0611	15.322	-1.9599	-178.45	24.202	5.4178	7.4725	-734.9	1130	32.872	871.27	1073.2	42.463	54.627	0	0	3.7202	6.5174	-13.275	-27.141	1.1551	0.64413	13.296	26.228	4.8753	7.1615	0.021159	-0.91265	1607.4
9.53	954	78	NaN	2.0842	15.381	-2.087	-178.43	24.203	5.3851	7.8729	-734.57	1129.9	32.805	871.24	1073.2	42.281	55.742	0	0	3.661	6.4578	-13.27	-27.136	1.1947	0.68474	13.358	26.226	4.8556	7.1425	0.087707	-0.91041	1607
9.54	955	78	NaN	2.094	15.408	-2.1632	-178.4	24.2	5.3894	8.0934	-734.37	1129.8	32.831	871.21	1073.2	41.575	56.637	0	0	3.6075	6.404	-13.266	-27.132	1.2113	0.71757	13.387	26.22	4.8188	7.1215	0.1212	-0.91163	1606.8
9.55	956	78	NaN	2.0893	15.394	-2.1783	-178.37	24.199	5.3964	8.1124	-734.34	1129.8	32.88	871.17	1073.2	42.909	55.904	0	0	3.5812	6.3775	-13.262	-27.128	1.2055	0.74419	13.374	26.219	4.7867	7.1217	0.11256	-0.90884	1606.7
9.56	957	78	NaN	2.0795	15.353	-2.1533	-178.35	24.201	5.3816	8.0113	-734.41	1129.8	32.896	871.14	1073.2	42.809	55.873	0	0	3.5014	6.2971	-13.26	-27.125	1.1916	0.76545	13.334	26.22	4.693	7.0625	0.074458	-0.90538	1606.7
9.57	958	78	NaN	2.0579	15.235	-1.9766	-178.33	24.182	5.3831	7.4178	-734.81	1129.9	32.938	871.14	1073.2	42.022	54.224	0	0	3.4118	6.2069	-13.258	-27.124	1.1475	0.75497	13.212	26.204	4.5593	6.9619	-0.045603	-0.91933	1607.2
9.58	959	78	NaN	2.0889	15.337	-2.1533	-178.32	24.188	5.3312	7.9922	-734.35	1129.8	32.842	871.09	1073.2	42.105	55.066	0	0	3.3226	6.1171	-13.257	-27.123	1.2021	0.78839	13.319	26.206	4.5247	6.9055	0.062354	-0.91669	1606.6
9.59	960	78	NaN	2.0945	15.351	-2.1739	-178.33	24.185	5.3413	8.0627	-734.26	1129.8	32.916	871.07	1073.2	43.089	56.944	0	0	3.2264	6.0202	-13.256	-27.122	1.2076	0.7781	13.334	26.202	4.434	6.7983	0.078427	-0.91987	1606.5
9.6	961	78	NaN	2.0757	15.276	-2.0644	-178.33	24.167	5.318	7.6913	-734.49	1129.9	32.912	871.05	1073.2	43.017	56.092	0	0	3.1219	5.915	-13.255	-27.121	1.1757	0.77253	13.257	26.186	4.2976	6.6876	0.0026009	-0.93429	1606.7
9.61	962	78	NaN	2.0669	15.239	-2.0349	-178.32	24.145	5.2894	7.5766	-734.56	1129.9	32.921	871.01	1073.2	43.718	57.327	0	0	3.0134	5.8058	-13.254	-27.12	1.1626	0.77281	13.22	26.163	4.1759	6.5786	-0.034275	-0.95697	1606.8
9.62	963	78	NaN	2.0888	15.316	-2.1937	-178.34	24.12	5.2971	8.0898	-734.18	1129.7	33.058	870.96	1073.2	40.657	53.258	0	0	2.8685	5.6599	-13.254	-27.12	1.1976	0.76439	13.301	26.136	4.0661	6.4243	0.047314	-0.98394	1606.3
9.63	964	78	NaN	2.0896	15.32	-2.1964	-178.36	24.078	5.2745	8.0985	-734.13	1129.7	33.097	870.98	1073.2	42.47	54.886	0	0	2.6817	5.4718	-13.252	-27.118	1.1973	0.74849	13.304	26.095	3.879	6.2203	0.051559	-1.0236	1606.3
9.64	965	78	NaN	2.0789	15.304	-2.1999	-178.38	24.041	5.1975	8.0987	-734.16	1129.7	32.968	870.93	1073.2	43.635	55.834	0	0	2.646	5.4359	-13.253	-27.119	1.1913	0.73294	13.288	26.056	3.8373	6.1689	0.035262	-1.0622	1606.3
9.65	966	78	NaN	2.0813	15.3	-2.1948	-178.4	24.01	5.1371	8.0781	-734.14	1129.7	32.863	870.88	1073.2	41.665	58.495	0	0	2.6176	5.4073	-13.253	-27.119	1.1966	0.71215	13.284	26.026	3.8141	6.1194	0.031037	-1.0927	1606.2
9.66	967	78	NaN	2.0824	15.298	-2.1855	-178.43	23.981	5.1348	8.0437	-734.13	1129.7	32.929	870.84	1073.2	44.903	55.864	0	0	2.5907	5.3802	-13.252	-27.118	1.1941	0.68095	13.282	25.997	3.7848	6.0612	0.030041	-1.1208	1606.2
9.67	968	78	NaN	2.0718	15.263	-2.1115	-178.45	23.952	5.1546	7.7977	-734.26	1129.8	33.056	870.78	1073.2	42.069	56.325	0	0	2.5817	5.3712	-13.253	-27.119	1.1702	0.64446	13.245	25.97	3.7519	6.0156	-0.0075714	-1.1487	1606.2
9.68	969	78	NaN	2.0542	15.193	-1.9756	-178.47	23.922	5.1346	7.3521	-734.53	1129.9	33.054	870.7	1073.2	40.68	56.001	0	0	2.5745	5.3639	-13.254	-27.12	1.1369	0.61355	13.173	25.942	3.7114	5.9775	-0.080557	-1.1773	1606.4
9.69	970	78	NaN	2.0792	15.291	-2.1674	-178.51	23.881	5.0916	7.978	-734.14	1129.7	33.024	870.61	1073.2	43.023	55.561	0	0	2.4516	5.2402	-13.253	-27.119	1.185	0.5975	13.275	25.897	3.6366	5.8377	0.021623	-1.2227	1605.9
9.7	971	78	NaN	2.0876	15.295	-2.1766	-178.54	23.846	5.0954	8.0132	-734.11	1129.7	33.09	870.55	1073.2	43.045	55.403	0	0	2.4045	5.1927	-13.253	-27.119	1.1923	0.5667	13.279	25.862	3.5968	5.7594	0.026242	-1.2571	1605.9
9.71	972	78	NaN	2.0908	15.305	-2.197	-178.56	23.802	5.1124	8.0744	-734.07	1129.7	33.182	870.49	1073.2	43.193	56.177	0	0	2.4106	5.1988	-13.253	-27.119	1.1943	0.54254	13.289	25.818	3.6049	5.7414	0.035585	-1.3006	1605.8
9.72	973	78	NaN	2.0929	15.305	-2.2009	-178.58	23.772	5.1255	8.08	-734.07	1129.7	33.247	870.41	1073.2	41.554	55.909	0	0	2.3993	5.1875	-13.252	-27.118	1.1943	0.52167	13.288	25.789	3.5936	5.7092	0.036689	-1.3288	1605.7
9.73	974	78	NaN	2.0954	15.295	-2.1846	-178.6	23.744	5.1601	8.0253	-734.12	1129.7	33.362	870.32	1073.2	41.863	56.169	0	0	2.2978	5.0853	-13.251	-27.117	1.1907	0.49848	13.278	25.761	3.4885	5.5838	0.026421	-1.3559	1605.6
9.74	975	78	NaN	2.0983	15.291	-2.1759	-178.62	23.679	5.2498	8.0009	-734.13	1129.7	33.637	870.28	1073.2	42.221	57.23	0	0	2.1304	4.9168	-13.251	-27.117	1.1829	0.46771	13.272	25.699	3.3133	5.3845	0.020286	-1.4185	1605.6
9.75	976	78	NaN	2.1013	15.292	-2.1726	-178.66	23.59	5.2737	7.9832	-734.15	1129.7	33.737	870.25	1073.1	43.149	54.823	0	0	2.0335	4.8193	-13.252	-27.118	1.1817	0.42341	13.269	25.612	3.2152	5.2427	0.017737	-1.5051	1605.6
9.76	977	78	NaN	2.1081	15.294	-2.1926	-178.68	23.521	5.3387	8.0456	-734.14	1129.7	33.935	870.15	1073	42.386	54.884	0	0	1.9522	4.7374	-13.252	-27.118	1.1836	0.39828	13.271	25.544	3.1358	5.1357	0.018877	-1.5735	1605.5
9.77	978	78	NaN	2.1124	15.3	-2.2014	-178.7	23.447	5.3637	8.0743	-734.15	1129.7	34.018	870.06	1073	42.937	57.134	0	0	1.8139	4.5981	-13.252	-27.118	1.1859	0.37174	13.275	25.472	2.9998	4.9699	0.022903	-1.6459	1605.4
9.78	979	78	NaN	2.1129	15.3	-2.1936	-178.72	23.395	5.3572	8.05	-734.16	1129.7	33.997	870.01	1073	43.224	56.453	0	0	1.7437	4.5275	-13.252	-27.118	1.1862	0.3571	13.274	25.421	2.9299	4.8846	0.021753	-1.6974	1605.4
9.79	980	78	NaN	2.1134	15.295	-2.184	-178.72	23.368	5.3396	8.0214	-734.18	1129.7	33.926	869.95	1073	42.426	56.111	0	0	1.6856	4.4689	-13.252	-27.118	1.1882	0.35337	13.269	25.394	2.8738	4.8223	0.017028	-1.7243	1605.3
9.8	981	78	NaN	2.1208	15.299	-2.1999	-178.74	23.335	5.3234	8.0798	-734.18	1129.7	33.853	869.82	1073	41.783	57.887	0	0	1.5585	4.341	-13.252	-27.118	1.2003	0.3392	13.273	25.361	2.7588	4.6802	0.020838	-1.7574	1605.2
9.81	982	78	NaN	2.1231	15.318	-2.2327	-178.78	23.254	5.2811	8.1832	-734.14	1129.7	33.691	869.72	1073	41.414	55.055	0	0	1.5224	4.3046	-13.252	-27.118	1.212	0.31044	13.292	25.28	2.7344	4.6151	0.039457	-1.8382	1605.1
9.82	983	78	NaN	2.1198	15.31	-2.2034	-178.8	23.221	5.2706	8.0835	-734.18	1129.7	33.662	869.69	1072.9	41.606	57.563	0	0	1.5254	4.3076	-13.253	-27.119	1.2062	0.28414	13.283	25.248	2.7315	4.5918	0.029982	-1.8704	1605.1
9.83	984	78	NaN	2.1196	15.31	-2.1835	-178.87	23.133	5.2089	8.0176	-734.21	1129.7	33.483	869.64	1072.9	42.846	56.121	0	0	1.602	4.3847	-13.252	-27.118	1.2099	0.22247	13.281	25.162	2.8119	4.6072	0.02897	-1.9558	1605.1
9.84	985	78	NaN	2.1227	15.313	-2.1915	-178.94	23.044	5.1687	8.0418	-734.21	1129.7	33.353	869.58	1072.9	43.267	54.456	0	0	1.6637	4.4469	-13.251	-27.117	1.2186	0.16071	13.283	25.075	2.8822	4.6076	0.03167	-2.0424	1605
9.85	986	78	NaN	2.1262	15.314	-2.2114	-178.98	22.992	5.1776	8.1016	-734.2	1129.7	33.362	869.52	1072.8	40.611	55.298	0	0	1.6562	4.4393	-13.252	-27.118	1.2238	0.11557	13.283	25.024	2.88	4.5549	0.031117	-2.0943	1604.9
9.86	987	78	NaN	2.1253	15.319	-2.1998	-179.05	22.927	5.1378	8.0588	-734.2	1129.7	33.254	869.46	1072.8	44.043	55.1	0	0	1.6884	4.4718	-13.25	-27.116	1.2252	0.049308	13.286	24.96	2.9136	4.5211	0.035616	-2.1562	1604.9
9.87	988	78	NaN	2.1185	15.316	-2.2072	-179.06	22.929	5.1393	8.067	-734.22	1129.7	33.243	869.41	1072.8	43.395	55.401	0	0	1.7545	4.5383	-13.251	-27.117	1.219	0.039741	13.283	24.962	2.9735	4.5781	0.032025	-2.1544	1604.8
9.88	989	78	NaN	2.1164	15.315	-2.1849	-179.1	22.913	5.1619	8.0049	-734.24	1129.7	33.304	869.36	1072.8	41.556	55.397	0	0	1.874	4.6586	-13.257	-27.123	1.2126	-0.0023475	13.281	24.947	3.0865	4.6562	0.024281	-2.1759	1604.8
9.89	990	78	NaN	2.1161	15.312	-2.1845	-179.14	22.879	5.1595	8.0012	-734.25	1129.7	33.314	869.33	1072.8	42.074	55.181	0	0	2.045	4.8308	-13.263	-27.129	1.2118	-0.045672	13.277	24.913	3.2568	4.7851	0.014499	-2.2152	1604.8
9.9	991	78	NaN	2.1198	15.314	-2.2028	-179.17	22.863	5.122	8.0551	-734.23	1129.7	33.219	869.26	1072.8	42.215	56.456	0	0	2.2276	5.0146	-13.269	-27.135	1.2207	-0.069191	13.279	24.897	3.4483	4.9454	0.010384	-2.2371	1604.7
9.91	992	78	NaN	2.1244	15.322	-2.2158	-179.18	22.873	5.0692	8.1012	-734.2	1129.7	33.06	869.16	1072.8	42.337	55.758	0	0	2.4101	5.1984	-13.275	-27.141	1.2325	-0.073082	13.288	24.907	3.6426	5.1253	0.013165	-2.2331	1604.6
9.92	993	78	NaN	2.1124	15.318	-2.2032	-179.2	22.833	5.0515	8.0486	-734.21	1129.7	33.023	869.15	1072.7	41.187	55.841	0	0	2.5927	5.3822	-13.281	-27.147	1.22	-0.092905	13.283	24.868	3.8126	5.2893	0.0023025	-2.2784	1604.6
9.93	994	78	NaN	2.12	15.319	-2.2017	-179.2	22.853	5.0299	8.0392	-734.21	1129.7	32.957	869.05	1072.8	42.656	57.717	0	0	2.7752	5.566	-13.287	-27.153	1.2295	-0.088323	13.284	24.887	4.0048	5.4777	-0.0021565	-2.2653	1604.5
9.94	995	78	NaN	2.1175	15.314	-2.1918	-179.2	22.865	5.0166	7.9953	-734.21	1129.7	32.958	868.98	1072.8	43.199	54.956	0	0	2.7764	5.5672	-13.289	-27.155	1.2255	-0.087377	13.281	24.898	4.0018	5.4798	-0.007496	-2.2566	1604.4
9.95	996	78	NaN	2.119	15.313	-2.1995	-179.2	22.852	5.0282	8.0148	-734.19	1129.7	33.051	868.97	1072.8	41.348	54.507	0	0	2.8027	5.5937	-13.289	-27.155	1.2243	-0.092349	13.28	24.884	4.0271	5.5013	-0.0087967	-2.2708	1604.4
9.96	997	78	NaN	2.1215	15.312	-2.2136	-179.2	22.828	5.0348	8.0571	-734.17	1129.7	33.133	868.97	1072.8	41.207	55.485	0	0	2.8775	5.6689	-13.288	-27.154	1.2254	-0.093119	13.279	24.861	4.1029	5.5758	-0.0087514	-2.2931	1604.4
9.97	998	78	NaN	2.1187	15.306	-2.2152	-179.18	22.815	4.9995	8.0534	-734.17	1129.7	33.102	868.97	1072.8	41.798	54.833	0	0	2.9661	5.7582	-13.287	-27.153	1.2236	-0.079711	13.274	24.847	4.1897	5.6784	-0.012786	-2.3057	1604.3
9.98	999	78	NaN	2.1233	15.306	-2.2255	-179.17	22.792	4.9384	8.0878	-734.13	1129.7	33.05	868.96	1072.8	43.043	55.503	0	0	3.0516	5.8443	-13.285	-27.151	1.2312	-0.061889	13.274	24.824	4.2829	5.7824	-0.011526	-2.3277	1604.3
9.99	1000	78	NaN	2.1235	15.294	-2.2151	-179.15	22.79	4.8918	8.0512	-734.13	1129.7	33.003	868.92	1072.8	43.307	56.25	0	0	3.074	5.8668	-13.283	-27.149	1.2318	-0.037248	13.262	24.822	4.3058	5.8296	-0.020771	-2.3273	1604.3
10	1001	78	NaN	2.1252	15.283	-2.2133	-179.13	22.781	4.8552	8.0435	-734.14	1129.7	32.989	868.9	1072.8	43.715	55.474	0	0	3.1048	5.8978	-13.281	-27.147	1.2337	-0.021382	13.252	24.812	4.3384	5.8764	-0.028997	-2.3354	1604.2
10.01	1002	78	NaN	2.1301	15.277	-2.2256	-179.11	22.768	4.8311	8.0947	-734.13	1129.7	33.038	868.87	1072.8	43.361	55.212	0	0	3.1376	5.9308	-13.28	-27.145	1.2387	-0.0038339	13.246	24.799	4.3763	5.927	-0.03319	-2.3467	1604.2
10.02	1003	78	NaN	2.1354	15.274	-2.2333	-179.09	22.747	4.8007	8.1323	-734.11	1129.7	33.093	868.86	1072.8	43.407	54.075	0	0	3.0965	5.8895	-13.277	-27.143	1.2432	0.018585	13.242	24.779	4.3398	5.9081	-0.034905	-2.364	1604.2
10.03	1004	78	NaN	2.136	15.27	-2.2164	-179.07	22.713	4.7462	8.072	-734.09	1129.7	33.077	868.87	1072.7	41.42	54.976	0	0	3.1177	5.9108	-13.275	-27.14	1.2422	0.040357	13.235	24.748	4.3599	5.9511	-0.039261	-2.3923	1604.2
10.04	1005	78	NaN	2.1338	15.262	-2.2258	-179.06	22.703	4.724	8.1036	-734.09	1129.7	33.116	868.86	1072.7	43.11	56.932	0	0	3.188	5.9816	-13.272	-27.138	1.2399	0.046589	13.227	24.737	4.4279	6.0282	-0.04464	-2.4004	1604.2
10.05	1006	78	NaN	2.1317	15.259	-2.203	-179.05	22.707	4.6348	8.0321	-734.09	1129.7	32.961	868.83	1072.7	43.026	55.743	0	0	3.2508	6.0448	-13.27	-27.136	1.2407	0.058228	13.223	24.742	4.4915	6.1031	-0.046858	-2.3935	1604.1
10.06	1007	78	NaN	2.1363	15.263	-2.1924	-179.05	22.707	4.6026	7.9962	-734.07	1129.7	32.957	868.79	1072.7	42.471	55.863	0	0	3.2873	6.0815	-13.268	-27.134	1.2442	0.059838	13.227	24.743	4.5314	6.1413	-0.040934	-2.3906	1604.1
10.07	1008	78	NaN	2.1405	15.268	-2.2059	-179.05	22.702	4.5787	8.0457	-734.04	1129.7	32.977	868.78	1072.7	42.715	53.664	0	0	3.2014	5.9951	-13.264	-27.13	1.2493	0.056851	13.232	24.739	4.4507	6.0519	-0.032821	-2.3916	1604
10.08	1009	78	NaN	2.1401	15.27	-2.2224	-179.07	22.7	4.53	8.1066	-734.03	1129.7	32.94	868.77	1072.7	43.362	55.825	0	0	3.2493	6.0433	-13.261	-27.127	1.2524	0.047076	13.233	24.737	4.5017	6.0904	-0.028429	-2.3902	1604
10.09	1010	78	NaN	2.137	15.268	-2.2051	-179.09	22.712	4.4702	8.0435	-734.01	1129.7	32.889	868.72	1072.7	40.856	55.027	0	0	3.3267	6.1212	-13.259	-27.125	1.2489	0.020281	13.231	24.749	4.5756	6.1415	-0.027521	-2.3758	1603.9
10.1	1011	78	NaN	2.1379	15.266	-2.2136	-179.13	22.727	4.4782	8.0867	-734	1129.7	33.006	868.65	1072.7	42.88	55.414	0	0	3.2409	6.0348	-13.258	-27.124	1.247	-0.018933	13.229	24.763	4.4879	6.0159	-0.028455	-2.3602	1603.9
10.11	1012	78	NaN	2.1445	15.275	-2.2223	-179.15	22.706	4.4531	8.1101	-733.96	1129.7	32.983	868.67	1072.6	40.418	56.279	0	0	3.2505	6.0445	-13.256	-27.122	1.2554	-0.037868	13.237	24.744	4.5059	6.0066	-0.01951	-2.3785	1603.8
10.12	1013	78	NaN	2.1472	15.277	-2.2314	-179.17	22.728	4.3979	8.1434	-733.94	1129.7	32.861	868.62	1072.7	44.682	56.172	0	0	3.3051	6.0995	-13.255	-27.121	1.2635	-0.049707	13.239	24.765	4.5686	6.0498	-0.015455	-2.3554	1603.8
10.13	1014	78	NaN	2.1484	15.28	-2.2259	-179.19	22.759	4.3453	8.1333	-733.91	1129.7	32.739	868.54	1072.7	43.207	55.011	0	0	3.3527	6.1474	-13.254	-27.12	1.2687	-0.065195	13.243	24.796	4.6214	6.0822	-0.010944	-2.3246	1603.7
10.14	1015	78	NaN	2.1501	15.284	-2.2061	-179.21	22.765	4.3351	8.0782	-733.88	1129.7	32.73	868.51	1072.7	41.49	54.079	0	0	3.3606	6.1554	-13.254	-27.12	1.2687	-0.087951	13.248	24.801	4.6294	6.0674	-0.0061117	-2.3181	1603.6
10.15	1016	78	NaN	2.1504	15.276	-2.195	-179.22	22.747	4.3929	8.0618	-733.88	1129.7	32.918	868.51	1072.6	40.825	55.48	0	0	3.2711	6.0653	-13.253	-27.119	1.2617	-0.11195	13.238	24.785	4.5328	5.9533	-0.015152	-2.3335	1603.6
10.16	1017	78	NaN	2.1564	15.27	-2.1859	-179.24	22.77	4.3738	8.0586	-733.85	1129.7	32.879	868.43	1072.6	42.227	55.589	0	0	3.2667	6.0609	-13.252	-27.118	1.269	-0.12742	13.232	24.808	4.5357	5.9334	-0.020096	-2.3103	1603.5
10.17	1018	78	NaN	2.159	15.257	-2.1928	-179.24	22.805	4.3129	8.0837	-733.85	1129.7	32.705	868.34	1072.7	42.846	55.41	0	0	3.2661	6.0602	-13.251	-27.117	1.2786	-0.11791	13.221	24.841	4.5447	5.9423	-0.030191	-2.2754	1603.4
10.18	1019	78	NaN	2.1619	15.247	-2.2046	-179.25	22.81	4.3039	8.1177	-733.84	1129.6	32.693	868.31	1072.7	40.249	55.116	0	0	3.2173	6.011	-13.249	-27.115	1.2831	-0.12461	13.211	24.847	4.5003	5.8864	-0.03796	-2.2684	1603.4
10.19	1020	78	NaN	2.1649	15.233	-2.2085	-179.25	22.794	4.3408	8.1303	-733.83	1129.6	32.818	868.31	1072.6	41.691	54.28	0	0	3.1539	5.9472	-13.248	-27.114	1.2821	-0.13382	13.196	24.831	4.436	5.8134	-0.051855	-2.2827	1603.3
10.2	1021	78	NaN	2.1679	15.216	-2.2024	-179.24	22.782	4.3759	8.1134	-733.84	1129.6	32.928	868.27	1072.6	39.842	54.937	0	0	3.1011	5.8941	-13.248	-27.114	1.2806	-0.12746	13.177	24.821	4.3817	5.7666	-0.071213	-2.2931	1603.3
10.21	1022	78	NaN	2.1728	15.212	-2.2035	-179.23	22.799	4.351	8.1048	-733.82	1129.6	32.862	868.18	1072.6	41.483	55.057	0	0	3.0832	5.8761	-13.25	-27.116	1.2875	-0.11306	13.173	24.838	4.3707	5.763	-0.076942	-2.2772	1603.2
10.22	1023	78	NaN	2.1652	15.202	-2.1929	-179.22	22.782	4.3532	8.0566	-733.86	1129.6	32.891	868.18	1072.6	42.808	56.027	0	0	3.0511	5.8438	-13.251	-27.117	1.2771	-0.10905	13.162	24.823	4.3283	5.7347	-0.089068	-2.294	1603.2
10.23	1024	78	NaN	2.1716	15.205	-2.2255	-179.2	22.77	4.3274	8.1485	-733.84	1129.6	32.84	868.15	1072.6	41.438	55.109	0	0	2.999	5.7913	-13.251	-27.117	1.2886	-0.084749	13.164	24.811	4.2877	5.7066	-0.08651	-2.306	1603.2
10.24	1025	78	NaN	2.1741	15.202	-2.2206	-179.17	22.742	4.3054	8.1213	-733.86	1129.6	32.813	868.14	1072.5	40.566	55.525	0	0	2.9908	5.7831	-13.25	-27.116	1.2911	-0.053924	13.159	24.784	4.2819	5.7291	-0.090905	-2.3319	1603.2
10.25	1026	78	NaN	2.1718	15.202	-2.2091	-179.14	22.715	4.2978	8.0761	-733.88	1129.6	32.839	868.12	1072.5	43.647	55.309	0	0	2.9732	5.7653	-13.25	-27.116	1.2863	-0.029503	13.158	24.759	4.2594	5.7358	-0.092375	-2.3571	1603.2
10.26	1027	78	NaN	2.1711	15.213	-2.2336	-179.13	22.701	4.3076	8.1501	-733.86	1129.6	32.915	868.1	1072.4	43.476	55.578	0	0	2.9358	5.7276	-13.25	-27.116	1.2855	-0.014815	13.169	24.745	4.2212	5.7128	-0.081587	-2.371	1603.2
10.27	1028	78	NaN	2.1747	15.207	-2.2292	-179.1	22.654	4.3454	8.1273	-733.92	1129.6	33.054	868.13	1072.4	41.278	54.686	0	0	2.8814	5.6729	-13.251	-27.117	1.2833	0.0095245	13.16	24.702	4.1647	5.6824	-0.091032	-2.4155	1603.3
10.28	1029	78	NaN	2.1722	15.221	-2.2279	-179.06	22.655	4.3042	8.1206	-733.93	1129.7	33.012	868.09	1072.4	42.903	57.468	0	0	2.8449	5.6361	-13.252	-27.118	1.2821	0.051651	13.173	24.703	4.127	5.6877	-0.079111	-2.4151	1603.2
10.29	1030	78	NaN	2.1741	15.234	-2.2363	-179.03	22.658	4.2814	8.1428	-733.91	1129.7	33.005	868.04	1072.4	42.263	56.144	0	0	2.8359	5.6271	-13.252	-27.118	1.285	0.084089	13.186	24.706	4.1209	5.7112	-0.065821	-2.4119	1603.2
10.3	1031	78	NaN	2.175	15.239	-2.2431	-179.01	22.651	4.2903	8.1698	-733.91	1129.7	33.073	868.02	1072.3	43.235	55.513	0	0	2.808	5.599	-13.252	-27.118	1.2843	0.099292	13.19	24.7	4.0924	5.6983	-0.062365	-2.4179	1603.2
10.31	1032	78	NaN	2.1729	15.24	-2.2346	-178.99	22.635	4.313	8.1489	-733.95	1129.7	33.201	868.01	1072.3	42.907	55.914	0	0	2.7632	5.5538	-13.252	-27.118	1.2769	0.11229	13.189	24.686	4.0401	5.6661	-0.063077	-2.4326	1603.2
10.32	1033	78	NaN	2.1688	15.247	-2.2115	-178.95	22.62	4.3126	8.0646	-733.99	1129.7	33.31	867.98	1072.3	43.056	55.773	0	0	2.7183	5.5086	-13.253	-27.119	1.266	0.14248	13.195	24.672	3.9842	5.6511	-0.058084	-2.4467	1603.2
10.33	1034	78	NaN	2.1646	15.246	-2.2304	-178.93	22.625	4.244	8.107	-734.01	1129.7	33.182	867.96	1072.3	41.766	54.776	0	0	2.6655	5.4555	-13.254	-27.12	1.2679	0.17353	13.195	24.676	3.9334	5.6291	-0.059558	-2.4439	1603.2
10.34	1035	78	NaN	2.1671	15.246	-2.2207	-178.92	22.595	4.2684	8.0857	-734.03	1129.7	33.3	868.02	1072.2	42.077	56.297	0	0	2.6057	5.3953	-13.256	-27.122	1.2654	0.17519	13.193	24.648	3.871	5.5704	-0.063669	-2.4747	1603.3
10.35	1036	78	NaN	2.1716	15.254	-2.2256	-178.9	22.583	4.2536	8.1032	-734.03	1129.7	33.359	868.02	1072.2	42.63	57.356	0	0	2.5385	5.3277	-13.26	-27.126	1.2684	0.193	13.2	24.637	3.8069	5.5207	-0.059783	-2.489	1603.3
10.36	1037	78	NaN	2.1755	15.261	-2.229	-178.88	22.588	4.2147	8.12	-734.03	1129.7	33.376	867.98	1072.2	42.371	55.416	0	0	2.5177	5.3067	-13.263	-27.129	1.2723	0.21302	13.207	24.642	3.79	5.5197	-0.055567	-2.4874	1603.2
10.37	1038	78	NaN	2.1778	15.263	-2.2272	-178.88	22.597	4.1718	8.1263	-734.04	1129.7	33.376	867.95	1072.2	40.664	55.31	0	0	2.5386	5.3278	-13.266	-27.132	1.2748	0.22186	13.209	24.65	3.8135	5.5496	-0.057071	-2.4814	1603.2
10.38	1039	78	NaN	2.1794	15.26	-2.2284	-178.88	22.597	4.1377	8.1377	-734.08	1129.7	33.373	867.93	1072.2	42.605	56.379	0	0	2.6179	5.4076	-13.271	-27.137	1.2769	0.21632	13.205	24.652	3.8948	5.6239	-0.065912	-2.4852	1603.2
10.39	1040	78	NaN	2.1814	15.261	-2.2112	-178.88	22.597	4.1344	8.0853	-734.08	1129.7	33.443	867.92	1072.2	45.203	56.625	0	0	2.7281	5.5186	-13.277	-27.143	1.2745	0.2166	13.205	24.654	4.0027	5.7352	-0.071726	-2.4885	1603.2
10.4	1041	78	NaN	2.1807	15.267	-2.2114	-178.88	22.607	4.0758	8.0739	-734.07	1129.7	33.339	867.89	1072.2	42.718	55.842	0	0	2.8383	5.6295	-13.283	-27.148	1.2771	0.21755	13.21	24.663	4.1155	5.8471	-0.07209	-2.4853	1603.2
10.41	1042	78	NaN	2.1809	15.264	-2.2229	-178.89	22.596	4.055	8.1023	-734.09	1129.7	33.338	867.91	1072.2	43.497	56.399	0	0	2.9486	5.7405	-13.288	-27.154	1.2785	0.20651	13.207	24.654	4.227	5.947	-0.081404	-2.5005	1603.2
10.42	1043	78	NaN	2.1859	15.264	-2.232	-178.9	22.603	4.0309	8.1342	-734.09	1129.7	33.32	867.89	1072.2	44.241	55.652	0	0	3.0588	5.8515	-13.294	-27.16	1.2852	0.19589	13.207	24.66	4.344	6.0474	-0.087336	-2.4999	1603.2
10.43	1044	78	NaN	2.1922	15.271	-2.2375	-178.91	22.627	3.9934	8.163	-734.07	1129.7	33.256	867.85	1072.2	40.879	54.987	0	0	3.169	5.9625	-13.3	-27.166	1.2948	0.18834	13.214	24.684	4.4638	6.1508	-0.086364	-2.482	1603.1
10.44	1045	78	NaN	2.1896	15.274	-2.249	-178.93	22.626	3.9874	8.2073	-734.06	1129.7	33.272	867.84	1072.1	43.091	53.743	0	0	3.2793	6.0734	-13.306	-27.172	1.2932	0.17015	13.216	24.683	4.5725	6.2436	-0.089789	-2.4883	1603.1
10.45	1046	78	NaN	2.1886	15.274	-2.1954	-178.97	22.657	3.956	8.0607	-734.06	1129.7	33.215	867.77	1072.2	42.573	56.032	0	0	3.3895	6.1844	-13.312	-27.178	1.2889	0.13012	13.216	24.715	4.6784	6.3145	-0.095566	-2.4624	1603.1
10.46	1047	78	NaN	2.1926	15.281	-2.2161	-178.99	22.669	3.9645	8.1362	-734.01	1129.7	33.237	867.73	1072.1	42.999	55.83	0	0	3.3492	6.1439	-13.315	-27.181	1.2948	0.11516	13.223	24.726	4.644	6.2591	-0.092283	-2.4549	1603
10.47	1048	78	NaN	2.1986	15.277	-2.2184	-179.02	22.661	3.9543	8.1638	-733.97	1129.7	33.222	867.74	1072.1	43.324	54.978	0	0	3.2646	6.0587	-13.318	-27.184	1.3023	0.085955	13.219	24.719	4.5669	6.1446	-0.099391	-2.4649	1602.9
10.48	1049	78	NaN	2.1968	15.261	-2.2046	-179.05	22.645	3.9672	8.1415	-733.97	1129.7	33.27	867.77	1072.1	40.926	56.573	0	0	3.18	5.9735	-13.321	-27.187	1.298	0.05523	13.202	24.704	4.4779	6.0287	-0.11908	-2.4832	1603
10.49	1050	78	NaN	2.1894	15.242	-2.1964	-179.06	22.634	4.0046	8.1295	-733.98	1129.7	33.371	867.77	1072.1	42.297	55.115	0	0	3.0954	5.8883	-13.324	-27.19	1.2866	0.036541	13.181	24.694	4.382	5.9248	-0.14278	-2.4961	1603
10.5	1051	78	NaN	2.1992	15.231	-2.2032	-179.08	22.645	3.9681	8.1651	-733.95	1129.7	33.261	867.74	1072.1	44.078	55.222	0	0	2.9934	5.7857	-13.327	-27.193	1.3015	0.021824	13.172	24.704	4.2949	5.8075	-0.1552	-2.4891	1602.9
10.51	1052	78	NaN	2.2032	15.221	-2.2046	-179.1	22.668	3.9578	8.1806	-733.91	1129.7	33.206	867.67	1072.1	43.829	55.359	0	0	2.8445	5.6357	-13.332	-27.198	1.308	0.0087311	13.163	24.726	4.1525	5.6444	-0.16935	-2.4719	1602.8
10.52	1053	78	NaN	2.2053	15.209	-2.1947	-179.11	22.654	3.9769	8.1594	-733.89	1129.7	33.243	867.69	1072.1	42.884	57.778	0	0	2.7934	5.5843	-13.335	-27.201	1.308	-0.0032681	13.15	24.713	4.1014	5.581	-0.18434	-2.4876	1602.8
10.53	1054	78	NaN	2.2074	15.197	-2.185	-179.11	22.65	3.9846	8.141	-733.86	1129.6	33.244	867.67	1072.1	41.477	55.265	0	0	2.7725	5.5633	-13.337	-27.203	1.3094	-0.010485	13.138	24.709	4.082	5.5528	-0.19931	-2.4934	1602.8
10.54	1055	78	NaN	2.2058	15.188	-2.1779	-179.11	22.661	3.9619	8.1254	-733.83	1129.6	33.152	867.63	1072.1	41.957	55.971	0	0	2.7272	5.5177	-13.341	-27.207	1.3105	-0.0073397	13.129	24.72	4.0377	5.5103	-0.21236	-2.4876	1602.7
10.55	1056	78	NaN	2.2013	15.181	-2.1737	-179.11	22.67	3.9293	8.1093	-733.81	1129.6	33.028	867.6	1072.1	42.442	55.71	0	0	2.6586	5.4486	-13.345	-27.211	1.3099	0.0030577	13.123	24.728	3.9685	5.4516	-0.22249	-2.4831	1602.6
10.56	1057	78	NaN	2.2106	15.159	-2.1756	-179.11	22.652	3.9713	8.1159	-733.79	1129.6	33.116	867.62	1072.1	41.676	52.742	0	0	2.5574	5.3467	-13.348	-27.214	1.3162	-0.0024264	13.101	24.711	3.8737	5.3443	-0.24718	-2.5029	1602.6
10.57	1058	78	NaN	2.2138	15.145	-2.1757	-179.08	22.681	3.9862	8.1179	-733.75	1129.6	33.098	867.51	1072.1	44.62	55.08	0	0	2.493	5.2819	-13.351	-27.217	1.32	0.022193	13.086	24.74	3.8131	5.3041	-0.26471	-2.4776	1602.5
10.58	1059	78	NaN	2.2221	15.126	-2.1991	-179.07	22.661	3.9967	8.197	-733.72	1129.6	33.089	867.53	1072	42.709	56.124	0	0	2.4118	5.2	-13.355	-27.221	1.3315	0.037413	13.068	24.72	3.7433	5.2375	-0.28751	-2.5011	1602.5
10.59	1060	78	NaN	2.2229	15.098	-2.1961	-179.04	22.643	4.0368	8.1795	-733.68	1129.6	33.124	867.52	1072	42.022	55.615	0	0	2.2958	5.0833	-13.36	-27.226	1.3304	0.071437	13.039	24.701	3.6262	5.1547	-0.32031	-2.5246	1602.4
10.6	1061	78	NaN	2.224	15.07	-2.1825	-178.99	22.63	4.0824	8.1233	-733.62	1129.6	33.161	867.49	1072	42.441	55.684	0	0	2.1874	4.9741	-13.36	-27.226	1.3281	0.11837	13.012	24.688	3.5155	5.0925	-0.34838	-2.5382	1602.3
10.61	1062	78	NaN	2.2357	15.055	-2.1954	-178.95	22.612	4.0934	8.1621	-733.57	1129.5	33.138	867.5	1072	41.081	54.911	0	0	2.0795	4.8656	-13.36	-27.226	1.342	0.15942	12.998	24.67	3.4215	5.025	-0.36264	-2.5565	1602.3
10.62	1063	78	NaN	2.2382	15.049	-2.2185	-178.91	22.614	4.0828	8.2406	-733.49	1129.5	33.066	867.46	1072	44.588	55.933	0	0	1.9271	4.712	-13.363	-27.229	1.3498	0.19944	12.992	24.67	3.2768	4.9115	-0.37102	-2.5584	1602.2
10.63	1064	78	NaN	2.232	15.02	-2.2133	-178.87	22.591	4.0824	8.2156	-733.47	1129.5	33.007	867.45	1072	42.043	57.058	0	0	1.8192	4.6035	-13.365	-27.231	1.3448	0.24643	12.964	24.647	3.164	4.8499	-0.40141	-2.584	1602.1
10.64	1065	78	NaN	2.2306	15	-2.2143	-178.84	22.581	4.0598	8.2172	-733.45	1129.5	32.932	867.45	1072	44.395	56.771	0	0	1.7559	4.5397	-13.366	-27.232	1.3462	0.2791	12.944	24.637	3.1021	4.8188	-0.42266	-2.5958	1602.1
10.65	1066	78	NaN	2.2321	14.989	-2.2304	-178.82	22.562	4.0802	8.2806	-733.41	1129.5	33.009	867.47	1072	42.15	57.828	0	0	1.5684	4.351	-13.368	-27.234	1.3472	0.2935	12.934	24.618	2.9156	4.6445	-0.43486	-2.6167	1602.1
10.66	1067	78	NaN	2.2312	14.98	-2.243	-178.8	22.541	4.1072	8.3361	-733.36	1129.4	33.102	867.49	1072	43.352	55.318	0	0	1.4453	4.227	-13.37	-27.236	1.3448	0.3102	12.926	24.596	2.7901	4.5372	-0.44445	-2.6404	1602.1
10.67	1068	78	NaN	2.2192	14.954	-2.2009	-178.76	22.539	4.0595	8.2008	-733.4	1129.4	32.959	867.45	1072	42.182	55.948	0	0	1.3852	4.1665	-13.372	-27.238	1.3331	0.34907	12.9	24.593	2.7183	4.5155	-0.47189	-2.6443	1602.1
10.68	1069	78	NaN	2.1769	14.843	-1.9712	-178.75	22.533	4.0431	7.4457	-733.82	1129.6	32.931	867.41	1072	42.608	55.159	0	0	1.2456	4.026	-13.368	-27.234	1.265	0.34032	12.783	24.593	2.5106	4.3663	-0.5848	-2.6401	1602.5
10.69	1070	78	NaN	2.1997	14.94	-2.1329	-178.74	22.517	4.086	7.9858	-733.41	1129.5	33.09	867.41	1072	43.014	55.269	0	0	1.106	3.8854	-13.364	-27.229	1.3012	0.36149	12.883	24.574	2.4073	4.2469	-0.48024	-2.6554	1602.1
10.7	1071	78	NaN	2.1854	14.886	-2.0464	-178.73	22.52	4.0362	7.7017	-733.61	1129.5	32.969	867.39	1072	41.608	54.451	0	0	0.96647	3.7449	-13.359	-27.225	1.2812	0.37065	12.828	24.578	2.2476	4.1156	-0.53169	-2.6473	1602.2
10.71	1072	78	NaN	2.1868	14.88	-2.0551	-178.72	22.525	3.9753	7.7333	-733.62	1129.5	32.832	867.35	1072	43.527	55.755	0	0	0.8269	3.6044	-13.355	-27.221	1.2886	0.38423	12.822	24.582	2.1155	3.9886	-0.53315	-2.6389	1602.2
10.72	1073	78	NaN	2.2036	14.931	-2.1568	-178.72	22.521	3.9377	8.0735	-733.43	1129.4	32.774	867.33	1072	42.954	57.521	0	0	0.68733	3.4639	-13.351	-27.217	1.3196	0.39749	12.875	24.577	2.0069	3.8614	-0.47669	-2.6398	1602
10.73	1074	78	NaN	2.1749	14.827	-1.9596	-178.71	22.515	3.8851	7.4205	-733.85	1129.6	32.653	867.32	1072	41.825	54.76	0	0	0.54776	3.3234	-13.347	-27.213	1.2721	0.38365	12.766	24.576	1.8198	3.707	-0.58119	-2.6369	1602.4
10.74	1075	78	NaN	2.1747	14.844	-1.9485	-178.72	22.526	3.8835	7.3798	-733.82	1129.6	32.7	867.29	1072	43.181	55.548	0	0	0.47613	3.2512	-13.341	-27.207	1.2686	0.37872	12.783	24.587	1.7448	3.63	-0.55884	-2.6202	1602.3
10.75	1076	78	NaN	2.2096	14.954	-2.1295	-178.71	22.518	3.9099	7.9799	-733.44	1129.5	32.845	867.3	1072	42.707	55.873	0	0	0.4319	3.2067	-13.335	-27.201	1.3197	0.39792	12.896	24.576	1.7516	3.6046	-0.4392	-2.625	1602
10.76	1077	78	NaN	2.2226	15.009	-2.1935	-178.71	22.517	3.8941	8.1918	-733.29	1129.4	32.849	867.28	1071.9	42.447	56.436	0	0	0.28582	3.0596	-13.334	-27.2	1.34	0.4078	12.952	24.574	1.6259	3.4674	-0.38278	-2.6259	1601.8
10.77	1078	78	NaN	2.2094	14.971	-2.094	-178.71	22.515	3.8798	7.8631	-733.5	1129.5	32.852	867.27	1071.9	43.109	57.853	0	0	0.17615	2.9492	-13.334	-27.2	1.315	0.40016	12.911	24.575	1.4912	3.3494	-0.42239	-2.6246	1602
10.78	1079	78	NaN	2.1978	14.929	-1.9987	-178.7	22.511	3.8845	7.5469	-733.73	1129.6	32.916	867.28	1071.9	41.097	56.944	0	0	0.17987	2.953	-13.333	-27.199	1.29	0.39318	12.867	24.573	1.4699	3.3462	-0.46534	-2.6256	1602.3
10.79	1080	78	NaN	2.2343	15.077	-2.2266	-178.69	22.522	3.8583	8.2923	-733.23	1129.5	32.884	867.27	1072	43.27	54.549	0	0	0.31658	3.0906	-13.332	-27.198	1.354	0.42641	13.02	24.579	1.6706	3.517	-0.31217	-2.6188	1601.7
10.8	1081	78	NaN	2.2238	15.078	-2.1792	-178.68	22.526	3.841	8.1459	-733.35	1129.5	32.905	867.22	1071.9	42.973	55.179	0	0	0.4801	3.2552	-13.33	-27.196	1.3375	0.43113	13.019	24.585	1.8176	3.6864	-0.31127	-2.611	1601.8
10.81	1082	78	NaN	2.2229	15.109	-2.205	-178.67	22.539	3.8068	8.2436	-733.35	1129.5	32.86	867.17	1071.9	42.274	54.554	0	0	0.5807	3.3565	-13.327	-27.193	1.3417	0.45016	13.05	24.598	1.9224	3.8067	-0.27667	-2.5949	1601.7
10.82	1083	78	NaN	2.2207	15.134	-2.2094	-178.65	22.542	3.7912	8.2608	-733.39	1129.5	32.863	867.13	1071.9	40.765	57.082	0	0	0.63444	3.4106	-13.325	-27.191	1.3401	0.4669	13.075	24.601	1.9745	3.8775	-0.24975	-2.5897	1601.7
10.83	1084	78	NaN	2.201	15.103	-2.1091	-178.64	22.537	3.7722	7.9248	-733.63	1129.6	32.846	867.12	1071.9	41.724	56.526	0	0	0.63054	3.4067	-13.321	-27.187	1.3091	0.47073	13.041	24.598	1.9396	3.8774	-0.2797	-2.5882	1602
10.84	1085	78	NaN	2.1745	15.053	-1.9806	-178.62	22.528	3.7369	7.4954	-733.9	1129.7	32.778	867.13	1071.9	41.903	56.033	0	0	0.49594	3.2712	-13.308	-27.174	1.2698	0.47238	12.988	24.593	1.7658	3.7436	-0.32009	-2.5811	1602.3
10.85	1086	78	NaN	2.2038	15.193	-2.1771	-178.6	22.513	3.7269	8.1435	-733.48	1129.6	32.815	867.11	1071.9	43.659	55.891	0	0	0.47756	3.2527	-13.299	-27.165	1.3207	0.51669	13.131	24.575	1.7982	3.7694	-0.16772	-2.5895	1601.8
10.86	1087	78	NaN	2.2024	15.221	-2.1828	-178.56	22.452	3.7278	8.168	-733.54	1129.6	32.919	867.18	1071.9	42.52	55.575	0	0	0.66034	3.4367	-13.295	-27.161	1.3166	0.55249	13.156	24.516	1.9769	3.9892	-0.13917	-2.6449	1602
10.87	1088	78	NaN	2.2006	15.231	-2.1738	-178.54	22.42	3.6953	8.1391	-733.6	1129.6	32.875	867.21	1071.8	42.326	53.823	0	0	0.64335	3.4196	-13.291	-27.157	1.3153	0.57771	13.165	24.486	1.9586	3.9973	-0.12634	-2.6719	1602
10.88	1089	78	NaN	2.2032	15.241	-2.1771	-178.52	22.423	3.6751	8.1501	-733.63	1129.6	32.844	867.18	1071.9	42.187	55.969	0	0	0.65281	3.4291	-13.287	-27.153	1.3194	0.5996	13.176	24.488	1.9722	4.0287	-0.11126	-2.6655	1602
10.89	1090	78	NaN	2.2068	15.252	-2.1794	-178.49	22.438	3.6692	8.1531	-733.65	1129.6	32.845	867.12	1071.9	42.793	54.094	0	0	0.76454	3.5416	-13.283	-27.149	1.3231	0.62141	13.188	24.502	2.0876	4.163	-0.095468	-2.6472	1602
10.9	1091	78	NaN	2.2052	15.258	-2.1661	-178.47	22.445	3.6514	8.0968	-733.68	1129.6	32.809	867.08	1071.9	41.458	55.151	0	0	0.7201	3.4969	-13.28	-27.146	1.3208	0.64586	13.193	24.509	2.0409	4.1427	-0.086928	-2.6367	1602
10.91	1092	78	NaN	2.1962	15.26	-2.1723	-178.44	22.47	3.5801	8.1098	-733.72	1129.6	32.603	867	1071.9	43.054	55.39	0	0	0.68134	3.4578	-13.277	-27.143	1.3196	0.68017	13.197	24.533	2.0009	4.138	-0.079958	-2.6098	1601.9
10.92	1093	78	NaN	2.2004	15.275	-2.1834	-178.43	22.424	3.664	8.128	-733.7	1129.6	32.856	867.07	1071.9	41.272	54.826	0	0	0.70241	3.4791	-13.273	-27.139	1.3154	0.68311	13.211	24.489	2.0178	4.1622	-0.062776	-2.6502	1602
10.93	1094	78	NaN	2.1667	15.195	-2.037	-178.42	22.425	3.6356	7.6298	-734.05	1129.7	32.779	867.04	1071.9	44.282	55.04	0	0	0.65189	3.4282	-13.263	-27.129	1.2668	0.67799	13.127	24.493	1.9187	4.1062	-0.13589	-2.6366	1602.3
10.94	1095	78	NaN	2.168	15.215	-2.0756	-178.41	22.421	3.5882	7.7424	-734	1129.7	32.645	867.01	1071.9	43.113	56.624	0	0	0.52526	3.3007	-13.246	-27.112	1.2768	0.69755	13.148	24.488	1.8021	3.9982	-0.09781	-2.6236	1602.2
10.95	1096	78	NaN	2.1937	15.294	-2.2213	-178.4	22.404	3.5823	8.2055	-733.68	1129.6	32.626	866.99	1071.9	43	57.271	0	0	0.075876	2.8483	-13.225	-27.091	1.3196	0.72646	13.23	24.468	1.3955	3.5747	0.0047537	-2.6233	1601.9
10.96	1097	78	NaN	2.1906	15.279	-2.2053	-178.39	22.385	3.6279	8.1335	-733.72	1129.6	32.746	866.97	1071.9	43.237	53.664	0	0	-0.12526	2.6457	-13.213	-27.079	1.3096	0.72846	13.215	24.449	1.1844	3.3742	0.0018098	-2.6303	1601.9
10.97	1098	78	NaN	2.1796	15.259	-2.2023	-178.4	22.342	3.6805	8.114	-733.78	1129.6	32.914	866.99	1071.9	42.919	54.207	0	0	-0.050857	2.7207	-13.211	-27.077	1.292	0.71354	13.193	24.408	1.2412	3.4342	-0.017685	-2.6691	1602
10.98	1099	78	NaN	2.18	15.244	-2.197	-178.39	22.331	3.6477	8.0804	-733.78	1129.6	32.831	866.96	1071.9	42.161	55.139	0	0	-0.074425	2.6969	-13.211	-27.077	1.2941	0.71995	13.179	24.397	1.2197	3.4169	-0.03233	-2.6803	1602
10.99	1100	78	NaN	2.1766	15.226	-2.1867	-178.4	22.317	3.6307	8.0411	-733.78	1129.6	32.802	866.96	1071.8	42.478	55.722	0	0	-0.052605	2.7189	-13.21	-27.076	1.2903	0.71675	13.16	24.383	1.2377	3.4357	-0.049759	-2.6932	1602
11	1101	78	NaN	2.1755	15.21	-2.1891	-178.4	22.299	3.6312	8.0447	-733.78	1129.6	32.829	866.95	1071.8	44.013	55.766	0	0	0.022195	2.7942	-13.208	-27.073	1.2885	0.71263	13.144	24.365	1.3107	3.5068	-0.063252	-2.7084	1602
11.01	1102	78	NaN	2.1778	15.193	-2.1968	-178.4	22.282	3.6275	8.0611	-733.75	1129.6	32.852	866.91	1071.8	41.663	55.072	0	0	0.069935	2.8423	-13.204	-27.07	1.2905	0.7088	13.128	24.347	1.3604	3.5511	-0.076434	-2.7227	1601.9
11.02	1103	78	NaN	2.1781	15.166	-2.1864	-178.41	22.269	3.5981	8.0166	-733.74	1129.6	32.811	866.86	1071.8	41.145	56.639	0	0	0.10016	2.8727	-13.2	-27.066	1.2906	0.69982	13.101	24.334	1.3907	3.5725	-0.098978	-2.7318	1601.8
11.03	1104	78	NaN	2.1754	15.152	-2.1958	-178.4	22.271	3.5999	8.0348	-733.69	1129.5	32.843	866.77	1071.8	43.58	57.059	0	0	0.13358	2.9064	-13.195	-27.061	1.2874	0.70699	13.088	24.336	1.421	3.6134	-0.10759	-2.7256	1601.7
11.04	1105	78	NaN	2.1798	15.134	-2.2185	-178.39	22.256	3.5862	8.0982	-733.63	1129.5	32.859	866.72	1071.9	42.463	54.479	0	0	0.1185	2.8912	-13.189	-27.055	1.2934	0.71981	13.071	24.319	1.4119	3.611	-0.11803	-2.7353	1601.6
11.05	1106	78	NaN	2.1841	15.122	-2.2398	-178.38	22.24	3.5612	8.1532	-733.55	1129.5	32.835	866.68	1071.9	42.581	54.036	0	0	0.065539	2.8379	-13.181	-27.047	1.3004	0.73576	13.06	24.303	1.366	3.5736	-0.12097	-2.7441	1601.5
11.06	1107	78	NaN	2.1849	15.1	-2.2349	-178.36	22.213	3.5498	8.1293	-733.54	1129.5	32.842	866.67	1071.8	42.899	54.887	0	0	-0.031884	2.7398	-13.177	-27.043	1.3001	0.75237	13.037	24.275	1.2683	3.4921	-0.13953	-2.7674	1601.4
11.07	1108	78	NaN	2.1832	15.065	-2.2046	-178.34	22.174	3.5585	8.0305	-733.57	1129.5	32.91	866.65	1071.8	41.723	55.867	0	0	-0.089125	2.6821	-13.174	-27.04	1.2924	0.77204	13.001	24.237	1.2033	3.4542	-0.17268	-2.8027	1601.4
11.08	1109	78	NaN	2.183	15.036	-2.1831	-178.3	22.138	3.5645	7.9555	-733.54	1129.5	32.982	866.59	1071.8	43.088	57.743	0	0	-0.11901	2.652	-13.171	-27.037	1.2869	0.8022	12.972	24.202	1.1679	3.4542	-0.19849	-2.8349	1601.4
11.09	1110	78	NaN	2.1795	15.035	-2.2033	-178.27	22.107	3.5153	8.0217	-733.47	1129.4	32.909	866.56	1071.7	42.548	56.479	0	0	-0.16486	2.6059	-13.17	-27.036	1.2884	0.84174	12.97	24.172	1.1235	3.4476	-0.19984	-2.8644	1601.3
11.1	1111	78	NaN	2.1743	15.019	-2.1971	-178.23	22.111	3.4091	7.9982	-733.45	1129.4	32.678	866.48	1071.8	42.6	56.036	0	0	-0.22095	2.5494	-13.171	-27.037	1.2906	0.89071	12.955	24.175	1.0696	3.4401	-0.21551	-2.8621	1601.2
11.11	1112	78	NaN	2.1709	15.005	-2.2045	-178.18	22.093	3.3604	8.0134	-733.44	1129.4	32.61	866.44	1071.8	42.911	56.288	0	0	-0.29186	2.478	-13.174	-27.04	1.2901	0.93687	12.942	24.156	0.99824	3.4149	-0.23218	-2.8836	1601.1
11.12	1113	78	NaN	2.1696	15.002	-2.212	-178.14	22.056	3.348	8.0285	-733.38	1129.4	32.649	866.41	1071.7	41.202	54.571	0	0	-0.28566	2.4843	-13.175	-27.041	1.2879	0.98189	12.938	24.121	1.0023	3.4661	-0.23742	-2.9204	1601
11.13	1114	78	NaN	2.1697	15.008	-2.2115	-178.08	22.009	3.3083	8.0313	-733.28	1129.4	32.636	866.37	1071.7	41.66	56.176	0	0	-0.2272	2.5431	-13.177	-27.043	1.2885	1.0424	12.942	24.075	1.0613	3.5855	-0.23474	-2.9679	1600.9
11.14	1115	78	NaN	2.1702	15.006	-2.2265	-177.98	21.933	3.1827	8.1213	-733.2	1129.4	32.452	866.32	1071.6	41.53	55.97	0	0	-0.092941	2.6783	-13.181	-27.047	1.2987	1.1483	12.938	24.001	1.2058	3.8266	-0.24247	-3.0458	1600.7
11.15	1116	78	NaN	2.1709	15.003	-2.2205	-177.93	21.913	3.1491	8.1055	-733.18	1129.4	32.422	866.26	1071.6	43.298	54.22	0	0	-0.024655	2.747	-13.184	-27.05	1.2998	1.2006	12.936	23.98	1.2752	3.9477	-0.24847	-3.0698	1600.7
11.16	1117	78	NaN	2.1712	15.009	-2.2244	-177.87	21.87	3.1262	8.1361	-733.12	1129.3	32.42	866.23	1071.6	42.081	54.284	0	0	0.017194	2.7892	-13.187	-27.053	1.3013	1.26	12.941	23.938	1.3185	4.0492	-0.24649	-3.1153	1600.6
11.17	1118	78	NaN	2.1725	15.015	-2.2145	-177.81	21.841	3.0715	8.1315	-733.07	1129.3	32.327	866.19	1071.6	42.636	53.628	0	0	0.18264	2.9558	-13.19	-27.056	1.3058	1.3225	12.946	23.909	1.4884	4.2783	-0.24453	-3.1469	1600.5
11.18	1119	78	NaN	2.1727	15.014	-2.1943	-177.77	21.806	3.0743	8.0885	-733.06	1129.3	32.388	866.19	1071.5	42.071	57.486	0	0	0.34411	3.1183	-13.194	-27.06	1.3022	1.3643	12.944	23.876	1.6463	4.4826	-0.24981	-3.1836	1600.5
11.19	1120	78	NaN	2.1647	14.985	-2.1396	-177.72	21.747	3.1718	7.9216	-733.16	1129.4	32.71	866.23	1071.5	40.572	57.539	0	0	0.44886	3.2238	-13.198	-27.064	1.2768	1.3906	12.912	23.82	1.7257	4.6144	-0.2868	-3.2447	1600.6
11.2	1121	78	NaN	2.135	14.864	-1.9368	-177.6	21.693	3.1571	7.2812	-733.6	1129.5	32.741	866.19	1071.4	41.32	56.093	0	0	0.59964	3.3756	-13.203	-27.069	1.2232	1.4901	12.784	23.773	1.8229	4.8657	-0.41886	-3.2962	1601
11.21	1122	78	NaN	2.1359	14.869	-1.9357	-177.52	21.683	3.1125	7.2912	-733.6	1129.5	32.676	866.15	1071.4	42.856	54.023	0	0	0.70888	3.4856	-13.207	-27.073	1.2268	1.5748	12.789	23.763	1.9357	5.0604	-0.4179	-3.3098	1601
11.22	1123	78	NaN	2.1411	14.877	-1.9479	-177.39	21.67	3.1299	7.3356	-733.58	1129.5	32.784	866.08	1071.4	43.294	58.577	0	0	0.71263	3.4894	-13.209	-27.075	1.2297	1.6967	12.796	23.751	1.9423	5.186	-0.41311	-3.3237	1600.9
11.23	1124	78	NaN	2.1439	14.888	-1.9546	-177.28	21.673	3.1007	7.3595	-733.57	1129.5	32.746	866	1071.4	43.132	57.004	0	0	0.76041	3.5375	-13.21	-27.075	1.2347	1.8129	12.806	23.754	1.9951	5.3504	-0.40324	-3.3213	1600.8
11.24	1125	78	NaN	2.1604	14.953	-2.0329	-177.17	21.685	3.077	7.6191	-733.39	1129.5	32.725	865.92	1071.4	44.081	54.744	0	0	0.81715	3.5946	-13.21	-27.076	1.2611	1.9311	12.873	23.765	2.0782	5.5256	-0.33729	-3.311	1600.6
11.25	1126	78	NaN	2.1972	15.085	-2.2118	-177.05	21.691	3.1293	8.2082	-732.98	1129.4	32.928	865.84	1071.4	41.947	54.967	0	0	0.78409	3.5613	-13.212	-27.078	1.3114	2.064	13.008	23.768	2.0955	5.6253	-0.20407	-3.3101	1600.1
11.26	1127	78	NaN	2.1836	15.08	-2.1781	-176.98	21.695	3.0601	8.0863	-733.05	1129.4	32.731	865.82	1071.4	42.492	54.973	0	0	0.78749	3.5647	-13.214	-27.08	1.3006	2.1358	13.002	23.772	2.0881	5.7005	-0.2113	-3.307	1600.1
11.27	1128	78	NaN	2.2043	15.117	-2.2161	-176.72	21.701	3.0805	8.2126	-733.07	1129.4	32.665	865.78	1071.4	42.949	55.868	0	0	0.83983	3.6174	-13.215	-27.081	1.3281	2.4027	13.037	23.781	2.1679	6.0201	-0.17793	-3.3003	1600.1
11.28	1129	78	NaN	2.1989	15.146	-2.2303	-176.57	21.707	3.068	8.249	-733.11	1129.4	32.609	865.74	1071.3	42.469	54.94	0	0	0.88851	3.6664	-13.216	-27.081	1.326	2.5574	13.066	23.787	2.2145	6.2238	-0.14983	-3.2941	1600.1
11.29	1130	78	NaN	2.1899	15.167	-2.215	-176.47	21.705	3.0491	8.1877	-733.16	1129.5	32.585	865.7	1071.3	44.204	56.263	0	0	0.88978	3.6677	-13.216	-27.082	1.3157	2.6592	13.085	23.787	2.2055	6.3269	-0.13114	-3.2953	1600.1
11.3	1131	78	NaN	2.1886	15.193	-2.1969	-176.36	21.708	3.0476	8.1227	-733.22	1129.5	32.613	865.64	1071.3	43.21	54.486	0	0	0.8341	3.6116	-13.217	-27.083	1.311	2.7662	13.11	23.792	2.1451	6.3778	-0.10728	-3.291	1600.1
11.31	1132	78	NaN	2.2013	15.242	-2.2142	-176.22	21.736	3.0552	8.1803	-733.22	1129.5	32.658	865.5	1071.3	41.605	55.999	0	0	0.72901	3.5058	-13.218	-27.084	1.3241	2.9033	13.158	23.82	2.0531	6.4092	-0.059221	-3.2637	1600
11.32	1133	78	NaN	2.293	15.303	-2.2663	-176.08	21.757	2.9535	8.3719	-732.9	1129.5	32.417	865.37	1071.3	43.953	54.451	0	0	0.62522	3.4013	-13.219	-27.085	1.4311	3.0617	13.218	23.842	2.0563	6.4631	-0.0011502	-3.2425	1599.5
11.33	1134	78	NaN	2.2996	15.323	-2.2632	-175.99	21.749	2.9368	8.3776	-732.94	1129.5	32.361	865.33	1071.3	42.327	55.616	0	0	0.57296	3.3487	-13.222	-27.088	1.4399	3.1521	13.237	23.836	2.0128	6.5008	0.014765	-3.2526	1599.5
11.34	1135	78	NaN	2.2722	15.252	-2.0986	-175.91	21.743	2.9124	7.8171	-733.36	1129.7	32.277	865.3	1071.3	42.129	55.008	0	0	0.51426	3.2896	-13.224	-27.09	1.3956	3.2104	13.161	23.834	1.9099	6.5	-0.062846	-3.256	1599.9
11.35	1136	78	NaN	2.2653	15.267	-2.092	-175.86	21.742	2.8982	7.7868	-733.41	1129.7	32.22	865.26	1071.3	41.972	56.623	0	0	0.45053	3.2255	-13.226	-27.091	1.3897	3.2659	13.175	23.834	1.8402	6.4913	-0.050113	-3.2575	1599.9
11.36	1137	78	NaN	2.2833	15.374	-2.2526	-175.81	21.739	2.8999	8.3306	-733.07	1129.6	32.207	865.22	1071.3	41.201	53.03	0	0	0.38353	3.158	-13.229	-27.095	1.4274	3.3331	13.285	23.827	1.811	6.4911	0.05577	-3.2674	1599.5
11.37	1138	78	NaN	2.2819	15.388	-2.2457	-175.74	21.721	2.8928	8.3169	-733.18	1129.6	32.171	865.16	1071.3	42.49	55.012	0	0	0.27828	3.052	-13.232	-27.097	1.4268	3.4096	13.298	23.811	1.7051	6.4616	0.066192	-3.286	1599.6
11.38	1139	78	NaN	2.2794	15.403	-2.2404	-175.66	21.703	2.852	8.3007	-733.26	1129.6	32.035	865.11	1071.3	42.473	55.558	0	0	0.15501	2.9279	-13.233	-27.099	1.4287	3.4903	13.312	23.794	1.5837	6.4183	0.07845	-3.3053	1599.6
11.39	1140	78	NaN	2.2774	15.412	-2.2256	-175.61	21.699	2.8257	8.2513	-733.33	1129.6	31.916	865.05	1071.3	42.921	54.129	0	0	0.18792	2.9611	-13.236	-27.102	1.4292	3.5454	13.321	23.79	1.6171	6.5064	0.084778	-3.3126	1599.6
11.4	1141	78	NaN	2.2789	15.427	-2.237	-175.56	21.691	2.7827	8.2967	-733.34	1129.6	31.755	865.01	1071.3	43.733	56.942	0	0	0.20581	2.9791	-13.24	-27.106	1.4381	3.6017	13.337	23.782	1.6439	6.5807	0.096993	-3.3238	1599.6
11.41	1142	78	NaN	2.2845	15.431	-2.2367	-175.52	21.671	2.7721	8.3035	-733.39	1129.6	31.701	864.99	1071.3	40.928	56.174	0	0	0.16093	2.9339	-13.244	-27.11	1.4458	3.6457	13.34	23.762	1.6068	6.5796	0.096062	-3.3481	1599.6
11.42	1143	78	NaN	2.2936	15.424	-2.2232	-175.49	21.646	2.7875	8.2586	-733.46	1129.7	31.731	864.95	1071.3	42.445	55.771	0	0	0.14204	2.9149	-13.249	-27.114	1.4523	3.6732	13.331	23.738	1.5943	6.5881	0.082726	-3.376	1599.7
11.43	1144	78	NaN	2.305	15.433	-2.2618	-175.47	21.646	2.7296	8.3808	-733.43	1129.6	31.541	864.9	1071.3	42.588	54.05	0	0	0.1389	2.9117	-13.253	-27.119	1.4748	3.704	13.342	23.738	1.6137	6.6157	0.088553	-3.3811	1599.6
11.44	1145	78	NaN	2.3061	15.414	-2.2271	-175.46	21.619	2.7649	8.2798	-733.52	1129.7	31.609	864.91	1071.2	41.516	56.606	0	0	0.15383	2.9267	-13.258	-27.124	1.4699	3.7084	13.321	23.712	1.6238	6.6351	0.062627	-3.4124	1599.7
11.45	1146	78	NaN	2.3097	15.395	-2.2159	-175.45	21.597	2.777	8.2488	-733.56	1129.7	31.634	864.91	1071.2	42.021	55.83	0	0	0.16617	2.9392	-13.261	-27.127	1.4715	3.7069	13.301	23.691	1.6377	6.6461	0.03985	-3.4365	1599.7
11.46	1147	78	NaN	2.3156	15.383	-2.2269	-175.48	21.608	2.7522	8.2973	-733.55	1129.6	31.631	864.85	1071.2	43.437	57.186	0	0	0.20004	2.9733	-13.264	-27.13	1.4793	3.6798	13.29	23.7	1.6793	6.6531	0.025997	-3.4295	1599.6
11.47	1148	78	NaN	2.3221	15.373	-2.2425	-175.51	21.633	2.722	8.3551	-733.53	1129.6	31.595	864.76	1071.2	42.814	55.321	0	0	0.33151	3.1056	-13.267	-27.133	1.4891	3.6561	13.282	23.723	1.8206	6.7618	0.014678	-3.4098	1599.5
11.48	1149	78	NaN	2.328	15.36	-2.2429	-175.52	21.641	2.7333	8.3565	-733.51	1129.6	31.574	864.72	1071.2	44.065	56.358	0	0	0.4534	3.2284	-13.271	-27.137	1.4957	3.652	13.27	23.732	1.9491	6.8804	-0.001231	-3.4047	1599.5
11.49	1150	78	NaN	2.3344	15.342	-2.2171	-175.54	21.618	2.828	8.3054	-733.48	1129.6	31.719	864.76	1071.2	42.673	55.311	0	0	0.55423	3.3299	-13.275	-27.141	1.4951	3.6245	13.25	23.71	2.0493	6.9544	-0.025508	-3.4313	1599.5
11.5	1151	78	NaN	2.3375	15.329	-2.2301	-175.53	21.636	2.8036	8.366	-733.43	1129.5	31.578	864.72	1071.2	41.949	54.803	0	0	0.73074	3.5076	-13.28	-27.146	1.5054	3.6337	13.238	23.726	2.2361	7.1413	-0.041936	-3.42	1599.4
11.51	1152	78	NaN	2.3323	15.288	-2.2114	-175.51	21.61	2.8704	8.3134	-733.45	1129.5	31.551	864.77	1071.1	42.535	55.944	0	0	0.86458	3.6423	-13.284	-27.15	1.4993	3.6544	13.196	23.701	2.3638	7.2967	-0.08861	-3.4489	1599.5
11.52	1153	78	NaN	2.3378	15.267	-2.2297	-175.52	21.614	2.8922	8.3815	-733.38	1129.5	31.513	864.76	1071.1	43.544	55.172	0	0	0.86458	3.6423	-13.286	-27.152	1.5086	3.6511	13.175	23.706	2.3732	7.2935	-0.11076	-3.4464	1599.4
11.53	1154	78	NaN	2.3457	15.263	-2.2533	-175.54	21.641	2.8613	8.4639	-733.29	1129.5	31.411	864.71	1071.1	43.175	54.654	0	0	0.88273	3.6606	-13.287	-27.153	1.523	3.6382	13.174	23.73	2.4057	7.2988	-0.11305	-3.4225	1599.2
11.54	1155	78	NaN	2.3421	15.252	-2.2345	-175.54	21.65	2.8504	8.4	-733.26	1129.5	31.32	864.71	1071.2	41.114	53.991	0	0	0.92773	3.7059	-13.287	-27.153	1.5203	3.6358	13.163	23.739	2.4481	7.3417	-0.12415	-3.4148	1599.2
11.55	1156	78	NaN	2.3378	15.222	-2.2262	-175.56	21.645	2.9662	8.374	-733.2	1129.4	31.558	864.7	1071.1	41.629	55.315	0	0	1.0233	3.8022	-13.289	-27.155	1.5065	3.6087	13.133	23.734	2.5298	7.4109	-0.15592	-3.4208	1599.1
11.56	1157	78	NaN	2.3076	15.067	-1.9957	-175.56	21.661	2.9609	7.5987	-733.7	1129.6	31.483	864.66	1071.1	41.605	54.694	0	0	1.1018	3.8811	-13.291	-27.157	1.4515	3.58	12.973	23.755	2.5533	7.4612	-0.31821	-3.402	1599.6
11.57	1158	78	NaN	2.3275	15.124	-2.1213	-175.58	21.67	3.0161	8.0184	-733.35	1129.5	31.581	864.64	1071.1	40.738	55.901	0	0	1.1577	3.9375	-13.294	-27.16	1.4827	3.5728	13.034	23.76	2.6404	7.5103	-0.25949	-3.3997	1599.2
11.58	1159	78	NaN	2.2682	15.091	-2.084	-175.6	21.704	3.0011	7.8858	-733.49	1129.5	31.471	864.6	1071.2	42.606	55.557	0	0	1.1338	3.9134	-13.293	-27.159	1.4227	3.5554	13.003	23.791	2.5565	7.4688	-0.28939	-3.3671	1599.3
11.59	1160	78	NaN	2.2256	15.03	-2.001	-175.61	21.73	2.9576	7.5946	-733.67	1129.5	31.282	864.57	1071.2	42.676	56.093	0	0	1.1136	3.893	-13.292	-27.157	1.3765	3.5409	12.943	23.818	2.4901	7.4339	-0.34886	-3.3398	1599.5
11.6	1161	78	NaN	2.3468	15.138	-2.2258	-175.62	21.706	2.9962	8.3359	-732.87	1129.4	31.345	864.61	1071.2	41.969	55.857	0	0	1.1061	3.8855	-13.291	-27.157	1.5216	3.5544	13.053	23.792	2.6277	7.4399	-0.23824	-3.3651	1598.7
11.61	1162	78	NaN	2.3031	14.966	-2.0385	-175.63	21.746	2.9599	7.7014	-733.45	1129.5	31.187	864.57	1071.2	41.904	57.309	0	0	1.1229	3.9024	-13.291	-27.157	1.4611	3.5264	12.879	23.834	2.584	7.4288	-0.412	-3.323	1599.2
11.62	1163	78	NaN	2.339	15.08	-2.2041	-175.65	21.716	2.9832	8.2488	-732.92	1129.3	31.253	864.63	1071.2	44.214	57.16	0	0	1.1259	3.9055	-13.291	-27.156	1.514	3.5289	12.995	23.802	2.64	7.4344	-0.29594	-3.3549	1598.8
11.63	1164	78	NaN	2.2766	15.095	-2.2158	-175.65	21.741	3.0178	8.2691	-732.98	1129.3	31.314	864.58	1071.2	42.878	55.733	0	0	1.108	3.8874	-13.29	-27.156	1.4501	3.519	13.012	23.824	2.5582	7.4064	-0.27767	-3.3318	1598.8
11.64	1165	78	NaN	2.2037	15.015	-2.1051	-175.66	21.764	3.0347	7.8949	-733.39	1129.3	31.328	864.52	1071.2	43.587	56.083	0	0	1.0712	3.8504	-13.288	-27.154	1.3635	3.5018	12.932	23.848	2.4347	7.3521	-0.35679	-3.3066	1599.1
11.65	1166	78	NaN	2.1732	14.934	-1.9933	-175.66	21.759	3.0533	7.5313	-733.69	1129.4	31.365	864.52	1071.2	42.365	54.864	0	0	1.0188	3.7977	-13.287	-27.153	1.3188	3.4862	12.847	23.846	2.3377	7.2838	-0.43977	-3.3067	1599.5
11.66	1167	78	NaN	2.1707	14.951	-1.9874	-175.66	21.75	3.1091	7.5056	-733.62	1129.4	31.505	864.54	1071.1	41.586	53.546	0	0	0.96679	3.7452	-13.286	-27.152	1.3104	3.4795	12.863	23.838	2.2772	7.2248	-0.42317	-3.3145	1599.4
11.67	1168	78	NaN	2.1689	14.962	-1.9415	-175.65	21.769	3.0474	7.3217	-733.57	1129.4	31.295	864.52	1071.2	42.238	54.874	0	0	0.92676	3.7049	-13.285	-27.151	1.3095	3.4945	12.875	23.856	2.2363	7.1994	-0.41036	-3.2948	1599.3
11.68	1169	78	NaN	2.16	14.966	-1.9804	-175.64	21.768	3.0414	7.4589	-733.6	1129.4	31.279	864.53	1071.2	42.047	56.311	0	0	0.90046	3.6785	-13.283	-27.149	1.3061	3.5024	12.88	23.854	2.2065	7.1809	-0.40296	-3.2956	1599.4
11.69	1170	78	NaN	2.1807	15.069	-2.1558	-175.64	21.764	3.0618	8.0236	-733.25	1129.3	31.343	864.53	1071.2	42.13	54.659	0	0	0.94902	3.7273	-13.283	-27.148	1.3446	3.5218	12.987	23.846	2.2936	7.2491	-0.29557	-3.302	1599
11.7	1171	78	NaN	2.1805	15.094	-2.1774	-175.63	21.754	3.0999	8.0806	-733.21	1129.3	31.442	864.53	1071.2	42.529	55.225	0	0	0.98085	3.7594	-13.284	-27.15	1.3428	3.5333	13.011	23.837	2.3236	7.2927	-0.27306	-3.3131	1599
11.71	1172	78	NaN	2.1464	15.008	-2.0122	-175.6	21.74	3.1319	7.5315	-733.6	1129.4	31.515	864.51	1071.2	42.616	54.949	0	0	0.99876	3.7774	-13.288	-27.153	1.2867	3.5372	12.921	23.828	2.2854	7.3146	-0.36617	-3.3259	1599.4
11.72	1173	78	NaN	2.1316	15.017	-2.002	-175.58	21.738	3.1214	7.4797	-733.67	1129.4	31.485	864.52	1071.2	40.836	53.794	0	0	1.0771	3.8563	-13.291	-27.157	1.2711	3.5637	12.931	23.825	2.3482	7.42	-0.36044	-3.3322	1599.4
11.73	1174	78	NaN	2.1314	15.062	-2.0118	-175.54	21.75	3.1297	7.5165	-733.64	1129.5	31.504	864.49	1071.2	42.426	56.375	0	0	1.171	3.9508	-13.295	-27.161	1.2715	3.597	12.975	23.837	2.4425	7.5478	-0.32	-3.323	1599.4
11.74	1175	78	NaN	2.2541	15.211	-2.242	-175.5	21.743	3.0909	8.2819	-732.93	1129.3	31.404	864.49	1071.2	42.809	55.952	0	0	1.1934	3.9734	-13.298	-27.164	1.4249	3.6684	13.126	23.827	2.6182	7.6418	-0.17168	-3.3362	1598.6
11.75	1176	78	NaN	2.3102	15.275	-2.3041	-175.48	21.731	3.101	8.4754	-732.62	1129.3	31.444	864.5	1071.2	43.672	55.297	0	0	1.2505	4.0309	-13.297	-27.163	1.4863	3.6927	13.191	23.816	2.7368	7.7236	-0.10693	-3.3478	1598.3
11.76	1177	78	NaN	2.2961	15.221	-2.1513	-175.46	21.726	3.1281	7.9564	-732.91	1129.4	31.529	864.49	1071.2	42.329	55.522	0	0	1.3148	4.0956	-13.296	-27.161	1.4507	3.6917	13.134	23.813	2.7654	7.7873	-0.16174	-3.3481	1598.6
11.77	1178	78	NaN	2.2523	15.149	-1.9819	-175.43	21.729	3.1263	7.3955	-733.4	1129.5	31.54	864.47	1071.2	42.206	56.311	0	0	1.326	4.1069	-13.293	-27.159	1.3867	3.7034	13.059	23.82	2.7126	7.8102	-0.2345	-3.3396	1599.1
11.78	1179	78	NaN	2.1995	15.282	-2.1976	-175.43	21.734	3.0956	8.1186	-733.27	1129.3	31.508	864.48	1071.2	43.244	55.022	0	0	1.3793	4.1606	-13.291	-27.157	1.3608	3.7355	13.198	23.818	2.7401	7.8961	-0.09293	-3.339	1599
11.79	1180	78	NaN	2.2977	15.309	-2.2245	-175.39	21.737	3.1166	8.2214	-733	1129.4	31.577	864.46	1071.2	40.545	54.304	0	0	1.4541	4.2358	-13.289	-27.155	1.4601	3.7759	13.225	23.821	2.9141	8.0118	-0.063938	-3.3337	1598.7
11.8	1181	78	NaN	2.3234	15.326	-2.2476	-175.39	21.735	3.1251	8.3027	-732.94	1129.4	31.641	864.45	1071.2	42.872	56.99	0	0	1.3992	4.1806	-13.288	-27.154	1.4863	3.7777	13.242	23.819	2.8856	7.9583	-0.045965	-3.3343	1598.6
11.81	1182	78	NaN	2.3221	15.328	-2.2519	-175.36	21.723	3.0957	8.3164	-733.03	1129.4	31.627	864.45	1071.2	42.284	54.818	0	0	1.346	4.1271	-13.287	-27.152	1.4861	3.8051	13.244	23.807	2.8321	7.9321	-0.042773	-3.3454	1598.7
11.82	1183	78	NaN	2.3199	15.326	-2.2406	-175.33	21.71	3.0707	8.2791	-733.12	1129.4	31.593	864.47	1071.2	43.442	55.098	0	0	1.3834	4.1647	-13.286	-27.152	1.4839	3.8364	13.242	23.794	2.8673	8.0011	-0.044227	-3.358	1598.8
11.83	1184	78	NaN	2.3245	15.332	-2.2293	-175.32	21.703	3.0831	8.2445	-733.14	1129.4	31.611	864.52	1071.2	42.499	55.212	0	0	1.2772	4.0577	-13.284	-27.15	1.4866	3.8414	13.248	23.788	2.7637	7.8992	-0.036404	-3.3617	1598.9
11.84	1185	78	NaN	2.3207	15.347	-2.2415	-175.3	21.695	3.0729	8.2854	-733.22	1129.4	31.657	864.55	1071.2	42.118	55.698	0	0	1.1433	3.9229	-13.282	-27.148	1.4827	3.8597	13.261	23.782	2.6259	7.7827	-0.021072	-3.3657	1599
11.85	1186	78	NaN	2.3152	15.367	-2.2401	-175.29	21.715	3.061	8.3022	-733.29	1129.4	31.68	864.54	1071.1	42.546	56.061	0	0	1.0386	3.8175	-13.28	-27.146	1.477	3.8761	13.279	23.803	2.5156	7.6937	-0.0014015	-3.343	1599.1
11.86	1187	78	NaN	2.3157	15.382	-2.2351	-175.26	21.725	3.0786	8.3109	-733.34	1129.4	31.774	864.53	1071.1	42.842	54.837	0	0	0.96203	3.7404	-13.278	-27.144	1.4744	3.8942	13.291	23.815	2.4365	7.6347	0.013368	-3.3285	1599.1
11.87	1188	78	NaN	2.3126	15.381	-2.2197	-175.25	21.738	3.0636	8.2833	-733.41	1129.4	31.823	864.51	1071	41.23	55.033	0	0	0.89327	3.6712	-13.276	-27.141	1.4686	3.9043	13.288	23.831	2.3619	7.5755	0.012932	-3.3102	1599.2
11.88	1189	78	NaN	2.3076	15.379	-2.2086	-175.24	21.766	3.0158	8.2635	-733.49	1129.4	31.772	864.47	1071	41.49	56.714	0	0	0.74813	3.5251	-13.275	-27.141	1.4648	3.9207	13.284	23.861	2.2129	7.4458	0.0089502	-3.2801	1599.2
11.89	1190	78	NaN	2.3067	15.389	-2.2147	-175.21	21.802	2.9811	8.2934	-733.51	1129.4	31.671	864.42	1070.9	45.197	55.67	0	0	0.57107	3.3468	-13.274	-27.14	1.4686	3.9553	13.293	23.898	2.0396	7.3021	0.018279	-3.2422	1599.2
11.9	1191	78	NaN	2.3044	15.378	-2.1975	-175.2	21.786	3.0278	8.2519	-733.59	1129.4	31.788	864.51	1070.8	40.401	54.864	0	0	0.35838	3.1327	-13.273	-27.139	1.4606	3.958	13.279	23.885	1.819	7.0907	0.00575	-3.2533	1599.3
11.91	1192	78	NaN	2.3053	15.393	-2.219	-175.18	21.794	3.0413	8.3442	-733.58	1129.4	31.851	864.5	1070.8	41.765	58.474	0	0	0.25021	3.0238	-13.273	-27.139	1.4626	3.9743	13.291	23.896	1.7128	6.9981	0.018101	-3.243	1599.3
11.92	1193	78	NaN	2.3077	15.402	-2.2196	-175.14	21.829	3.0128	8.3644	-733.58	1129.4	31.782	864.45	1070.7	41.469	55.904	0	0	0.16064	2.9336	-13.273	-27.139	1.4681	4.0178	13.299	23.932	1.6287	6.9514	0.026318	-3.207	1599.3
11.93	1194	78	NaN	2.3065	15.4	-2.2202	-175.11	21.842	2.9996	8.3768	-733.6	1129.4	31.795	864.42	1070.7	41.879	54.701	0	0	0.082149	2.8546	-13.273	-27.139	1.4669	4.0518	13.297	23.946	1.5491	6.9063	0.024224	-3.193	1599.3
11.94	1195	78	NaN	2.3051	15.395	-2.2224	-175.08	21.846	2.9867	8.3872	-733.63	1129.4	31.792	864.4	1070.7	40.855	55.079	0	0	-0.090113	2.6811	-13.272	-27.138	1.466	4.0777	13.291	23.95	1.3759	6.7588	0.019266	-3.1879	1599.3
11.95	1196	78	NaN	2.3113	15.397	-2.2146	-175.05	21.888	2.9095	8.3602	-733.63	1129.4	31.523	864.35	1070.8	43.014	56.54	0	0	-0.27099	2.499	-13.271	-27.137	1.4809	4.1174	13.295	23.99	1.2099	6.6164	0.023581	-3.1467	1599.2
11.96	1197	78	NaN	2.3185	15.402	-2.2287	-175.07	21.896	2.7815	8.4097	-733.61	1129.4	31.371	864.3	1070.8	42.818	55.511	0	0	-0.39386	2.3753	-13.27	-27.136	1.4953	4.1062	13.303	23.996	1.1014	6.4815	0.032279	-3.1405	1599.1
11.97	1198	78	NaN	2.3155	15.398	-2.2123	-175.05	21.858	2.7895	8.3623	-733.65	1129.4	31.433	864.33	1070.8	43.685	55.235	0	0	-0.90963	1.856	-13.268	-27.134	1.4884	4.1239	13.298	23.959	0.57873	5.98	0.029989	-3.1749	1599.2
11.98	1199	78	NaN	2.3235	15.416	-2.2307	-175.04	21.818	2.87	8.435	-733.6	1129.4	31.641	864.38	1070.8	41.942	55.039	0	0	-1.7624	0.99742	-13.264	-27.13	1.4916	4.1245	13.315	23.919	-0.27088	5.1219	0.050875	-3.2106	1599.2
11.99	1200	78	NaN	2.3265	15.429	-2.2393	-175.04	21.79	2.8771	8.4697	-733.57	1129.4	31.637	864.43	1070.8	41.937	55.884	0	0	-1.699	1.0613	-13.267	-27.133	1.4959	4.1335	13.328	23.892	-0.2031	5.1948	0.060381	-3.2419	1599.2
12	1201	78	NaN	2.3142	15.392	-2.1588	-175.02	21.772	2.8138	8.2035	-733.74	1129.5	31.453	864.46	1070.8	41.247	54.969	0	0	-1.7231	1.0371	-13.269	-27.135	1.4808	4.1432	13.29	23.874	-0.24229	5.1802	0.020296	-3.2612	1599.5
12.01	1202	78	NaN	2.2955	15.282	-1.9543	-175.02	21.744	2.8407	7.5344	-734.19	1129.6	31.517	864.5	1070.8	41.602	55.343	0	0	-1.8257	0.93374	-13.269	-27.135	1.436	4.1162	13.175	23.851	-0.38967	5.0499	-0.094177	-3.2846	1600
12.02	1203	78	NaN	2.3324	15.416	-2.1948	-174.97	21.71	2.9045	8.3487	-733.68	1129.4	31.502	864.59	1070.7	41.506	55.209	0	0	-1.8347	0.92471	-13.272	-27.138	1.5024	4.2041	13.313	23.813	-0.33226	5.1288	0.040612	-3.3246	1599.5
12.03	1204	78	NaN	2.3405	15.455	-2.2242	-175.01	21.722	2.8984	8.4767	-733.58	1129.4	31.608	864.56	1070.7	41.282	55.022	0	0	-1.8488	0.91044	-13.275	-27.141	1.5112	4.1582	13.351	23.826	-0.3376	5.0686	0.07621	-3.315	1599.4
12.04	1205	78	NaN	2.3462	15.469	-2.2271	-175.03	21.712	2.9141	8.5069	-733.56	1129.4	31.706	864.61	1070.7	42.184	56.212	0	0	-1.8936	0.86537	-13.279	-27.145	1.5145	4.1335	13.364	23.817	-0.37908	4.9989	0.084657	-3.328	1599.4
12.05	1206	78	NaN	2.3499	15.481	-2.2228	-175.03	21.711	2.9343	8.5013	-733.55	1129.4	31.738	864.66	1070.6	43.413	55.538	0	0	-1.9072	0.8517	-13.281	-27.147	1.517	4.1379	13.374	23.818	-0.3902	4.9896	0.092419	-3.3292	1599.5
12.06	1207	78	NaN	2.3505	15.496	-2.2129	-175	21.741	2.935	8.475	-733.53	1129.5	31.639	864.65	1070.6	43.902	55.306	0	0	-1.9077	0.85119	-13.282	-27.148	1.5201	4.1714	13.389	23.849	-0.3876	5.0226	0.10606	-3.2993	1599.4
12.07	1208	78	NaN	2.3523	15.517	-2.2269	-174.92	21.773	2.9255	8.5423	-733.51	1129.4	31.338	864.69	1070.6	44.937	55.596	0	0	-1.9338	0.82491	-13.286	-27.152	1.5351	4.2674	13.41	23.88	-0.39873	5.0923	0.12408	-3.2716	1599.4
12.08	1209	78	NaN	2.3497	15.526	-2.2246	-174.91	21.792	2.9554	8.5448	-733.52	1129.5	31.386	864.71	1070.6	42.691	55.007	0	0	-1.9885	0.76981	-13.29	-27.155	1.5309	4.2736	13.418	23.9	-0.45759	5.0434	0.12863	-3.2558	1599.5
12.09	1210	78	NaN	2.3132	15.41	-1.9755	-174.9	21.788	2.9808	7.6621	-734.04	1129.7	31.42	864.77	1070.6	41.512	53.925	0	0	-2.0464	0.71151	-13.293	-27.159	1.4619	4.2504	13.294	23.904	-0.58454	4.9619	0.00099932	-3.2551	1600.1
12.1	1211	78	NaN	2.326	15.464	-2.0602	-174.87	21.811	2.9721	7.9602	-733.85	1129.6	31.337	864.77	1070.6	41.169	54.563	0	0	-2.0225	0.73563	-13.296	-27.162	1.4883	4.2892	13.35	23.925	-0.53421	5.0248	0.054312	-3.2367	1599.9
12.11	1212	78	NaN	2.3547	15.563	-2.2376	-174.84	21.843	2.966	8.5969	-733.47	1129.5	31.28	864.74	1070.6	42.072	55.017	0	0	-2.0602	0.69766	-13.298	-27.164	1.5415	4.3433	13.454	23.952	-0.51864	5.041	0.15668	-3.2116	1599.4
12.12	1213	78	NaN	2.3557	15.557	-2.212	-174.83	21.855	2.9969	8.5269	-733.53	1129.5	31.38	864.73	1070.6	42.244	55.066	0	0	-2.2691	0.48731	-13.297	-27.163	1.5365	4.3514	13.447	23.965	-0.73264	4.8387	0.14944	-3.1982	1599.5
12.13	1214	78	NaN	2.3557	15.564	-2.2132	-174.84	21.849	3.0421	8.5473	-733.52	1129.5	31.541	864.76	1070.6	41.694	53.323	0	0	-2.421	0.3344	-13.284	-27.15	1.5315	4.3309	13.453	23.96	-0.88949	4.6653	0.16894	-3.1903	1599.5
12.14	1215	78	NaN	2.3659	15.579	-2.2396	-174.81	21.886	2.9779	8.6515	-733.46	1129.5	31.296	864.73	1070.7	42.625	57.306	0	0	-2.5311	0.22355	-13.271	-27.136	1.5542	4.3755	13.471	23.994	-0.97691	4.599	0.20067	-3.1425	1599.4
12.15	1216	78	NaN	2.3464	15.485	-2.0685	-174.79	21.888	3.0108	8.1056	-733.84	1129.6	31.34	864.75	1070.7	40.95	56.134	0	0	-2.5722	0.18216	-13.267	-27.133	1.5137	4.3795	13.373	23.999	-1.0585	4.5617	0.10645	-3.1334	1599.8
12.16	1217	78	NaN	2.3596	15.517	-2.1175	-174.76	21.892	3.0522	8.2919	-733.71	1129.6	31.42	864.74	1070.7	42.443	54.212	0	0	-2.5509	0.20357	-13.266	-27.132	1.5306	4.4065	13.406	24.003	-1.0203	4.6101	0.13956	-3.1293	1599.7
12.17	1218	78	NaN	2.3747	15.547	-2.1728	-174.74	21.888	3.0799	8.497	-733.57	1129.5	31.466	864.73	1070.6	43.067	53.133	0	0	-2.4942	0.26065	-13.267	-27.133	1.5513	4.4352	13.437	23.998	-0.9429	4.6959	0.17006	-3.1343	1599.5
12.18	1219	78	NaN	2.3486	15.405	-1.9347	-174.72	21.865	3.097	7.7188	-734.09	1129.7	31.482	864.76	1070.6	43.772	55.763	0	0	-2.3927	0.3629	-13.268	-27.134	1.4971	4.4331	13.29	23.981	-0.89555	4.796	0.021434	-3.1532	1600.1
12.19	1220	78	NaN	2.3513	15.371	-1.8507	-174.67	21.884	3.0668	7.4247	-734.18	1129.8	31.359	864.71	1070.6	43.894	55.933	0	0	-2.2743	0.48211	-13.269	-27.135	1.4937	4.4717	13.253	24.001	-0.7806	4.9538	-0.015598	-3.1334	1600.2
12.2	1221	78	NaN	2.3681	15.369	-1.9072	-174.61	21.891	3.0229	7.702	-734.08	1129.7	31.131	864.69	1070.6	42.417	55.664	0	0	-2.1287	0.62871	-13.268	-27.134	1.5286	4.5522	13.256	24.005	-0.60007	5.181	-0.012564	-3.129	1600
12.21	1222	78	NaN	2.3839	15.349	-1.9208	-174.57	21.874	3.0309	7.8003	-734.08	1129.6	31.123	864.7	1070.6	43.447	56.023	0	0	-2.0588	0.69908	-13.267	-27.133	1.5482	4.5912	13.235	23.988	-0.5106	5.2902	-0.03147	-3.1452	1600
12.22	1223	78	NaN	2.3981	15.322	-1.918	-174.54	21.861	3.0254	7.8174	-734.1	1129.6	31.101	864.7	1070.6	41.422	54.852	0	0	-1.9836	0.77479	-13.265	-27.131	1.5638	4.6233	13.208	23.975	-0.4198	5.3981	-0.056658	-3.1563	1600.1
12.23	1224	78	NaN	2.4086	15.3	-1.9176	-174.51	21.854	3.0027	7.8297	-734.11	1129.6	31.031	864.7	1070.6	41.234	54.857	0	0	-1.8828	0.87621	-13.263	-27.128	1.5773	4.6542	13.186	23.968	-0.30558	5.5304	-0.076775	-3.1602	1600.1
12.24	1225	78	NaN	2.4179	15.301	-1.9518	-174.51	21.829	2.9823	7.9548	-734.08	1129.6	30.976	864.74	1070.6	41.998	56.672	0	0	-1.7558	1.0041	-13.259	-27.125	1.5929	4.6695	13.187	23.943	-0.16288	5.6736	-0.071678	-3.1819	1600.1
12.25	1226	78	NaN	2.4558	15.419	-2.1962	-174.53	21.723	2.8515	8.7774	-733.56	1129.4	30.608	865.06	1070.6	41.859	56.386	0	0	-1.6417	1.1189	-13.255	-27.121	1.6734	4.6863	13.312	23.831	0.031668	5.8053	0.056407	-3.2903	1599.8
12.26	1227	78	NaN	2.4243	15.298	-1.9898	-174.51	21.715	2.7908	8.0771	-734.06	1129.6	30.437	865.07	1070.6	42.675	56.62	0	0	-1.5554	1.2059	-13.251	-27.117	1.6232	4.6846	13.185	23.828	0.067856	5.8905	-0.066134	-3.2896	1600.4
12.27	1228	78	NaN	2.4412	15.364	-2.0947	-174.5	21.702	2.7813	8.4219	-733.84	1129.5	30.411	865.08	1070.6	41.655	54.948	0	0	-1.4896	1.2721	-13.248	-27.113	1.6533	4.7165	13.253	23.813	0.1637	5.9887	0.0055641	-3.3003	1600.1
12.28	1229	78	NaN	2.4604	15.442	-2.2134	-174.47	21.701	2.7645	8.8136	-733.61	1129.4	30.369	865.06	1070.6	40.409	56.645	0	0	-1.4449	1.3171	-13.244	-27.11	1.688	4.7539	13.332	23.81	0.24304	6.071	0.088612	-3.2994	1599.9
12.29	1230	78	NaN	2.4496	15.415	-2.1443	-174.46	21.701	2.7527	8.5714	-733.83	1129.5	30.347	865.04	1070.5	42.418	56.074	0	0	-1.3261	1.4368	-13.238	-27.104	1.6693	4.7607	13.304	23.813	0.34322	6.1975	0.065865	-3.291	1600.1
12.3	1231	78	NaN	2.4199	15.338	-1.968	-174.47	21.668	2.8057	7.9624	-734.26	1129.6	30.514	865.09	1070.5	41.1	55.274	0	0	-1.2286	1.5349	-13.232	-27.097	1.6121	4.7241	13.221	23.785	0.38347	6.259	-0.010387	-3.3124	1600.6
12.31	1232	78	NaN	2.4557	15.488	-2.1759	-174.44	21.685	2.7848	8.6674	-733.82	1129.5	30.49	865.04	1070.5	40.042	56.701	0	0	-1.1542	1.6098	-13.225	-27.091	1.6737	4.7742	13.375	23.798	0.51954	6.384	0.14971	-3.2928	1600.1
12.32	1233	78	NaN	2.4571	15.51	-2.2153	-174.43	21.697	2.7849	8.7991	-733.82	1129.5	30.486	865.01	1070.5	42.979	54.654	0	0	-0.98404	1.7811	-13.219	-27.085	1.68	4.7905	13.398	23.809	0.69594	6.5716	0.17855	-3.2766	1600.1
12.33	1234	78	NaN	2.4487	15.533	-2.225	-174.39	21.808	2.825	8.8206	-733.87	1129.5	30.575	864.7	1070.6	41.504	56.631	0	0	-0.84707	1.919	-13.211	-27.077	1.6691	4.8347	13.421	23.919	0.822	6.7537	0.20964	-3.1583	1599.8
12.34	1235	78	NaN	2.4438	15.558	-2.2265	-174.36	21.891	2.8898	8.8248	-733.92	1129.5	30.749	864.45	1070.6	42.705	56.188	0	0	-0.7473	2.0195	-13.201	-27.067	1.658	4.8587	13.446	24.003	0.9107	6.8782	0.24475	-3.0644	1599.6
12.35	1236	78	NaN	2.4444	15.579	-2.2247	-174.36	21.888	2.9381	8.829	-733.98	1129.5	30.893	864.44	1070.6	45.257	56.417	0	0	-0.64754	2.1199	-13.191	-27.057	1.6536	4.8468	13.466	24.002	1.006	6.9667	0.27483	-3.0554	1599.7
12.36	1237	78	NaN	2.4412	15.607	-2.2287	-174.36	21.891	2.9191	8.8366	-734.03	1129.6	30.822	864.42	1070.6	41.52	57.158	0	0	-0.55851	2.2096	-13.182	-27.048	1.6532	4.8502	13.493	24.005	1.0947	7.0597	0.31148	-3.0428	1599.7
12.37	1238	78	NaN	2.4423	15.614	-2.2241	-174.35	21.893	2.9354	8.8127	-734.11	1129.6	30.853	864.38	1070.6	42.144	56.199	0	0	-0.55479	2.2133	-13.18	-27.045	1.6524	4.8568	13.499	24.008	1.0976	7.0701	0.31906	-3.037	1599.7
12.38	1239	78	NaN	2.3691	15.61	-2.1995	-174.35	21.901	2.9121	8.7066	-734.5	1129.6	30.761	864.34	1070.6	42.122	57.16	0	0	-0.4473	2.3215	-13.171	-27.037	1.5788	4.8592	13.495	24.017	1.1315	7.1808	0.32392	-3.0203	1600.1
12.39	1240	78	NaN	2.3387	15.606	-2.1813	-174.39	21.828	2.7771	8.6383	-734.71	1129.6	30.373	864.56	1070.6	40.323	54.973	0	0	-0.29533	2.4745	-13.159	-27.025	1.5601	4.8314	13.491	23.943	1.2648	7.3059	0.33201	-3.0814	1600.5
12.4	1241	78	NaN	2.3395	15.606	-2.1686	-174.39	21.812	2.7377	8.5939	-734.77	1129.7	30.248	864.6	1070.6	43.203	55.931	0	0	-0.34754	2.422	-13.152	-27.018	1.5638	4.8315	13.491	23.927	1.2162	7.2535	0.33811	-3.0909	1600.6
12.41	1242	78	NaN	2.3397	15.612	-2.1608	-174.35	21.872	2.8431	8.5604	-734.81	1129.7	30.51	864.36	1070.6	41.76	57.326	0	0	-0.51299	2.2554	-13.143	-27.009	1.5533	4.8677	13.495	23.989	1.0403	7.1231	0.35196	-3.02	1600.4
12.42	1243	78	NaN	2.346	15.62	-2.1718	-174.41	21.711	2.7229	8.5985	-734.91	1129.7	30.153	864.75	1070.5	44.136	56.656	0	0	-0.75366	2.0131	-13.132	-26.997	1.574	4.8178	13.502	23.829	0.82032	6.8309	0.37057	-3.1681	1600.9
12.43	1244	78	NaN	2.3615	15.632	-2.1806	-174.42	21.699	2.7792	8.6337	-734.93	1129.7	30.318	864.75	1070.5	42.777	56.545	0	0	-0.8277	1.9385	-13.128	-26.994	1.5849	4.8057	13.513	23.818	0.75716	6.7442	0.38566	-3.1756	1600.9
12.44	1245	78	NaN	2.3611	15.644	-2.1773	-174.4	21.678	2.8161	8.6057	-734.94	1129.7	30.379	864.71	1070.5	42.594	56.995	0	0	-0.87173	1.8942	-13.126	-26.992	1.5813	4.8214	13.524	23.798	0.70954	6.7156	0.3981	-3.1942	1600.9
12.45	1246	78	NaN	2.3597	15.653	-2.1838	-174.39	21.659	2.8247	8.6159	-734.96	1129.7	30.39	864.71	1070.5	42.799	56.017	0	0	-1.0133	1.7516	-13.121	-26.987	1.5798	4.8322	13.533	23.779	0.56647	6.5838	0.41234	-3.2081	1600.9
12.46	1247	78	NaN	2.3623	15.664	-2.1977	-174.38	21.636	2.838	8.6592	-734.97	1129.7	30.415	864.72	1070.5	43.068	54.646	0	0	-1.0602	1.7044	-13.118	-26.984	1.5831	4.8445	13.544	23.756	0.52289	6.5489	0.42605	-3.2283	1600.9
12.47	1248	78	NaN	2.3671	15.677	-2.2042	-174.35	21.61	2.8752	8.6788	-734.94	1129.7	30.476	864.71	1070.5	43.769	56.658	0	0	-1.1052	1.6591	-13.115	-26.981	1.5864	4.8662	13.557	23.73	0.48122	6.5253	0.44117	-3.2516	1600.9
12.48	1249	78	NaN	2.3664	15.682	-2.1871	-174.35	21.619	2.8725	8.6158	-734.94	1129.8	30.486	864.72	1070.5	43.89	55.381	0	0	-1.2663	1.4969	-13.111	-26.977	1.5831	4.8628	13.562	23.739	0.31674	6.3597	0.45087	-3.2378	1600.9
12.49	1250	78	NaN	2.3559	15.668	-2.1611	-174.33	21.613	2.8951	8.5074	-734.96	1129.8	30.484	864.66	1070.6	42.33	57.486	0	0	-1.336	1.4268	-13.108	-26.974	1.5688	4.8859	13.55	23.731	0.23281	6.3127	0.44108	-3.2432	1600.9
12.5	1251	78	NaN	2.3562	15.663	-2.1617	-174.34	21.608	2.8961	8.5076	-734.95	1129.8	30.497	864.67	1070.6	41.268	56.426	0	0	-1.3717	1.3908	-13.107	-26.973	1.5686	4.8762	13.545	23.726	0.19689	6.2671	0.4382	-3.2464	1600.9
12.51	1252	78	NaN	2.3584	15.654	-2.1723	-174.34	21.592	2.9265	8.5269	-734.93	1129.7	30.583	864.69	1070.6	40.334	56.369	0	0	-1.4281	1.3341	-13.104	-26.97	1.5684	4.8731	13.536	23.71	0.14035	6.2072	0.43214	-3.2598	1600.9
12.52	1253	78	NaN	2.3579	15.641	-2.1932	-174.32	21.568	2.9743	8.5709	-734.88	1129.7	30.691	864.68	1070.6	42.486	55.709	0	0	-1.4958	1.2659	-13.102	-26.968	1.5657	4.8873	13.524	23.686	0.069919	6.1532	0.42234	-3.2823	1600.8
12.53	1254	78	NaN	2.3547	15.633	-2.2246	-174.3	21.555	2.9912	8.6587	-734.81	1129.7	30.711	864.66	1070.6	42.266	56.078	0	0	-1.5772	1.1839	-13.102	-26.968	1.5648	4.9059	13.517	23.671	-0.012406	6.0899	0.41459	-3.2974	1600.7
12.54	1255	78	NaN	2.352	15.619	-2.2218	-174.31	21.582	2.9472	8.6107	-734.77	1129.7	30.567	864.61	1070.6	42.621	56.653	0	0	-1.6281	1.1326	-13.103	-26.969	1.5655	4.904	13.505	23.695	-0.062649	6.0366	0.40214	-3.2735	1600.6
12.55	1256	78	NaN	2.3474	15.6	-2.1985	-174.3	21.601	2.9689	8.5115	-734.77	1129.7	30.638	864.59	1070.7	41.16	55.511	0	0	-1.6129	1.148	-13.104	-26.97	1.5548	4.9037	13.487	23.713	-0.05817	6.0517	0.38325	-3.2568	1600.6
12.56	1257	78	NaN	2.3462	15.59	-2.1936	-174.31	21.621	2.9601	8.4761	-734.73	1129.7	30.64	864.57	1070.7	42.739	53.756	0	0	-1.4868	1.2749	-13.106	-26.972	1.5523	4.8925	13.479	23.733	0.065405	6.1674	0.37299	-3.2385	1600.5
12.57	1258	78	NaN	2.3491	15.582	-2.1983	-174.31	21.632	2.9536	8.4763	-734.69	1129.7	30.623	864.54	1070.7	41.759	57.158	0	0	-1.3885	1.3739	-13.109	-26.974	1.5557	4.8965	13.471	23.743	0.16722	6.2705	0.36263	-3.2318	1600.5
12.58	1259	78	NaN	2.3509	15.573	-2.2057	-174.3	21.636	2.9669	8.488	-734.66	1129.7	30.654	864.49	1070.7	42.699	56.579	0	0	-1.2953	1.4677	-13.112	-26.978	1.5568	4.9081	13.463	23.746	0.26148	6.3758	0.35123	-3.2316	1600.4
12.59	1260	78	NaN	2.3459	15.566	-2.2145	-174.31	21.65	2.9848	8.5033	-734.64	1129.7	30.746	864.46	1070.8	42.666	56.397	0	0	-1.2712	1.492	-13.116	-26.982	1.549	4.8957	13.458	23.759	0.27778	6.3877	0.34134	-3.2237	1600.3
12.6	1261	78	NaN	2.3473	15.558	-2.2262	-174.33	21.665	2.9373	8.5144	-734.6	1129.6	30.664	864.45	1070.8	43.635	54.155	0	0	-1.2488	1.5145	-13.121	-26.987	1.5538	4.8771	13.451	23.772	0.30492	6.3916	0.32952	-3.215	1600.3
12.61	1262	78	NaN	2.3409	15.543	-2.202	-174.32	21.669	2.9558	8.4229	-734.64	1129.7	30.719	864.4	1070.8	44.197	54.309	0	0	-1.2264	1.5371	-13.126	-26.992	1.5421	4.8815	13.436	23.777	0.31563	6.4186	0.30992	-3.2154	1600.3
12.62	1263	78	NaN	2.3391	15.55	-2.2105	-174.32	21.668	2.9597	8.4406	-734.6	1129.7	30.755	864.37	1070.8	43.652	56.928	0	0	-1.204	1.5596	-13.131	-26.997	1.5396	4.8784	13.443	23.775	0.33554	6.438	0.31188	-3.2217	1600.2
12.63	1264	78	NaN	2.3397	15.562	-2.2212	-174.32	21.668	2.962	8.4664	-734.56	1129.7	30.794	864.34	1070.8	40.483	55.925	0	0	-1.1816	1.5822	-13.136	-27.002	1.5396	4.8764	13.455	23.776	0.35797	6.4586	0.31855	-3.2258	1600.1
12.64	1265	78	NaN	2.339	15.565	-2.2115	-174.31	21.673	2.9551	8.4276	-734.55	1129.7	30.808	864.3	1070.8	41.702	54.17	0	0	-1.1592	1.6047	-13.141	-27.007	1.537	4.8886	13.457	23.781	0.37775	6.4933	0.31663	-3.2254	1600.1
12.65	1266	78	NaN	2.3356	15.561	-2.1914	-174.28	21.675	2.908	8.3571	-734.58	1129.7	30.718	864.3	1070.8	43.299	55.012	0	0	-1.1368	1.6273	-13.146	-27.012	1.5344	4.9182	13.453	23.783	0.39751	6.5455	0.30723	-3.2282	1600.1
12.66	1267	78	NaN	2.3382	15.558	-2.2036	-174.3	21.636	2.9616	8.3984	-734.6	1129.7	30.896	864.31	1070.8	43.259	55.969	0	0	-1.1144	1.6498	-13.151	-27.016	1.5321	4.8949	13.448	23.745	0.41762	6.5448	0.29792	-3.2712	1600.2
12.67	1268	78	NaN	2.3358	15.571	-2.2061	-174.28	21.724	2.9988	8.3962	-734.59	1129.7	31.048	864.03	1070.8	42.925	54.649	0	0	-1.092	1.6724	-13.155	-27.021	1.524	4.9095	13.461	23.834	0.43193	6.5819	0.30549	-3.1876	1599.9
12.68	1269	78	NaN	2.3354	15.584	-2.2127	-174.28	21.644	2.9891	8.422	-734.59	1129.7	31.088	864.18	1070.8	42.342	55.24	0	0	-1.0697	1.6949	-13.16	-27.026	1.5232	4.9071	13.473	23.755	0.45353	6.602	0.31297	-3.2711	1600
12.69	1270	78	NaN	2.3337	15.594	-2.2101	-174.29	21.541	2.9679	8.419	-734.6	1129.7	31.08	864.38	1070.7	41.819	57.274	0	0	-1.0473	1.7175	-13.165	-27.031	1.5218	4.8971	13.482	23.653	0.47452	6.6146	0.3168	-3.3776	1600.2
12.7	1271	78	NaN	2.3319	15.604	-2.1997	-174.29	21.556	2.9876	8.3798	-734.62	1129.7	31.15	864.27	1070.7	42.32	53.644	0	0	-1.0249	1.74	-13.17	-27.036	1.516	4.8967	13.491	23.668	0.49115	6.6368	0.32095	-3.3676	1600.1
12.71	1272	78	NaN	2.3411	15.624	-2.2134	-174.27	21.626	3.0842	8.4156	-734.63	1129.7	31.417	863.95	1070.7	42.505	57.291	0	0	-1.0025	1.7626	-13.175	-27.041	1.5168	4.9071	13.51	23.74	0.5143	6.6697	0.33472	-3.3005	1599.8
12.72	1273	78	NaN	2.3382	15.642	-2.2216	-174.28	21.5	2.9717	8.4582	-734.62	1129.7	31.12	864.3	1070.7	42.828	56.316	0	0	-0.98006	1.7851	-13.18	-27.046	1.5262	4.9068	13.529	23.613	0.54612	6.692	0.34875	-3.4324	1600.2
12.73	1274	78	NaN	2.3398	15.652	-2.214	-174.28	21.472	2.9422	8.4368	-734.68	1129.8	31.051	864.36	1070.7	43.043	55.882	0	0	-0.95766	1.8077	-13.185	-27.051	1.5296	4.9071	13.538	23.585	0.5719	6.7148	0.35318	-3.4653	1600.3
12.74	1275	78	NaN	2.3441	15.661	-2.2139	-174.27	21.537	2.9966	8.4391	-734.72	1129.8	31.181	864.14	1070.7	43.09	55.352	0	0	-0.93526	1.8302	-13.19	-27.055	1.5292	4.9124	13.547	23.652	0.59389	6.7427	0.3573	-3.4039	1600.1
12.75	1276	78	NaN	2.3476	15.672	-2.2195	-174.27	21.56	3.0103	8.4521	-734.74	1129.8	31.201	864.06	1070.7	41.578	54.847	0	0	-0.91286	1.8528	-13.194	-27.06	1.5325	4.9108	13.558	23.674	0.61959	6.7636	0.36315	-3.3864	1600
12.76	1277	78	NaN	2.3497	15.68	-2.2184	-174.3	21.468	2.9317	8.4348	-734.76	1129.8	30.993	864.33	1070.7	40.972	55.697	0	0	-0.89046	1.8753	-13.199	-27.065	1.5415	4.8936	13.565	23.583	0.65104	6.769	0.36521	-3.4818	1600.3
12.77	1278	78	NaN	2.3562	15.67	-2.1987	-174.31	21.449	2.9664	8.3729	-734.87	1129.8	31.08	864.39	1070.7	43.035	56.19	0	0	-0.86807	1.8979	-13.204	-27.07	1.5427	4.8735	13.553	23.567	0.67465	6.7714	0.34843	-3.5035	1600.5
12.78	1279	78	NaN	2.3631	15.68	-2.2141	-174.33	21.469	2.961	8.4177	-734.87	1129.8	31.042	864.35	1070.7	42.859	55.344	0	0	-0.84567	1.9204	-13.209	-27.075	1.5526	4.8569	13.563	23.586	0.70696	6.7774	0.35376	-3.4888	1600.5
12.79	1280	78	NaN	2.3651	15.677	-2.2103	-174.32	21.49	2.9714	8.4027	-734.9	1129.8	31.071	864.32	1070.7	41.215	57.397	0	0	-0.85235	1.9137	-13.211	-27.077	1.553	4.8692	13.561	23.607	0.70065	6.783	0.34931	-3.4706	1600.5
12.8	1281	78	NaN	2.3643	15.675	-2.2131	-174.33	21.52	2.9658	8.3894	-734.95	1129.8	31.022	864.28	1070.7	42.171	56.324	0	0	-0.87389	1.892	-13.213	-27.079	1.5534	4.8566	13.559	23.636	0.67956	6.7486	0.34541	-3.4434	1600.5
12.81	1282	78	NaN	2.3675	15.68	-2.2244	-174.36	21.567	2.9212	8.3986	-734.97	1129.8	30.833	864.22	1070.7	42.143	56.38	0	0	-0.90669	1.859	-13.218	-27.084	1.5637	4.841	13.565	23.682	0.65703	6.7	0.34695	-3.4015	1600.4
12.82	1283	78	NaN	2.3769	15.689	-2.2332	-174.35	21.618	2.8653	8.4184	-734.94	1129.8	30.624	864.14	1070.8	41.886	56.368	0	0	-0.94589	1.8195	-13.223	-27.088	1.5813	4.8532	13.575	23.731	0.63546	6.6727	0.35286	-3.3572	1600.3
12.83	1284	78	NaN	2.3734	15.681	-2.2334	-174.37	21.582	2.9664	8.4168	-734.99	1129.8	30.922	864.19	1070.7	40.435	54.211	0	0	-0.9983	1.7668	-13.228	-27.094	1.5671	4.8195	13.565	23.698	0.56884	6.5862	0.33676	-3.396	1600.4
12.84	1285	78	NaN	2.3704	15.671	-2.2326	-174.35	21.606	2.9532	8.3839	-735.03	1129.8	30.833	864.14	1070.8	42.448	53.488	0	0	-1.0289	1.7359	-13.233	-27.099	1.5661	4.8482	13.556	23.721	0.53718	6.5842	0.32383	-3.3777	1600.4
12.85	1286	78	NaN	2.3721	15.673	-2.2316	-174.35	21.604	2.985	8.3734	-735.02	1129.8	30.896	864.12	1070.8	43.269	56.765	0	0	-1.1136	1.6507	-13.24	-27.106	1.5651	4.8452	13.558	23.719	0.45159	6.4959	0.31783	-3.3878	1600.4
12.86	1287	78	NaN	2.3669	15.666	-2.2331	-174.35	21.608	2.9886	8.3637	-735.04	1129.8	30.863	864.09	1070.8	42.095	57.246	0	0	-1.3193	1.4436	-13.256	-27.122	1.5608	4.8475	13.551	23.722	0.24154	6.2911	0.29558	-3.3994	1600.4
12.87	1288	78	NaN	2.3605	15.65	-2.2286	-174.34	21.618	2.9717	8.3294	-735.09	1129.8	30.763	864.05	1070.8	42.785	57.557	0	0	-1.3918	1.3706	-13.263	-27.129	1.5568	4.8601	13.537	23.732	0.16502	6.2307	0.27388	-3.3977	1600.4
12.88	1289	78	NaN	2.3652	15.642	-2.211	-174.33	21.609	2.9946	8.2675	-735.09	1129.8	30.798	864.04	1070.8	41.498	54.471	0	0	-1.4094	1.3529	-13.269	-27.135	1.558	4.8667	13.529	23.722	0.14866	6.2196	0.2607	-3.4127	1600.4
12.89	1290	78	NaN	2.36	15.628	-2.2187	-174.29	21.572	3.0285	8.2725	-735.11	1129.8	30.859	864.05	1070.8	42.656	54.23	0	0	-1.3705	1.392	-13.273	-27.139	1.5508	4.8985	13.514	23.686	0.18024	6.2905	0.2416	-3.4532	1600.4
12.9	1291	78	NaN	2.3553	15.63	-2.2324	-174.26	21.551	3.0347	8.3099	-735.06	1129.8	30.827	864.02	1070.8	42.787	56.351	0	0	-1.329	1.4338	-13.277	-27.143	1.5485	4.9311	13.516	23.665	0.21948	6.3649	0.23919	-3.4785	1600.3
12.91	1292	78	NaN	2.3534	15.619	-2.2202	-174.25	21.541	3.0333	8.2565	-735.07	1129.8	30.789	863.99	1070.8	40.699	57.169	0	0	-1.2843	1.4789	-13.282	-27.148	1.5461	4.9461	13.506	23.654	0.26185	6.4249	0.22341	-3.4943	1600.3
12.92	1293	78	NaN	2.3524	15.614	-2.2209	-174.23	21.536	3.0407	8.2415	-735.05	1129.8	30.781	863.96	1070.8	41.769	55.557	0	0	-1.2394	1.524	-13.286	-27.152	1.5448	4.9669	13.501	23.649	0.30536	6.4909	0.21513	-3.5033	1600.3
12.93	1294	78	NaN	2.3503	15.617	-2.2425	-174.2	21.521	3.0526	8.2898	-735	1129.8	30.787	863.93	1070.8	43.87	53.643	0	0	-1.223	1.5406	-13.293	-27.159	1.5442	4.995	13.504	23.634	0.32121	6.5355	0.21083	-3.5248	1600.2
12.94	1295	78	NaN	2.3469	15.607	-2.2557	-174.19	21.478	3.0544	8.3014	-735	1129.8	30.765	863.94	1070.7	41.012	55.124	0	0	-1.2417	1.5218	-13.303	-27.169	1.542	5.0087	13.493	23.592	0.30034	6.5304	0.18958	-3.5771	1600.2
12.95	1296	78	NaN	2.3494	15.604	-2.2622	-174.16	21.458	3.1103	8.3008	-734.98	1129.7	30.868	863.9	1070.7	43.371	54.893	0	0	-1.1615	1.6025	-13.307	-27.173	1.5407	5.0305	13.49	23.572	0.37928	6.6329	0.18338	-3.601	1600.1
12.96	1297	78	NaN	2.3481	15.603	-2.2568	-174.14	21.448	3.0854	8.2733	-734.97	1129.8	30.77	863.87	1070.7	41.882	55.065	0	0	-1.1482	1.6158	-13.31	-27.176	1.542	5.0524	13.488	23.562	0.39376	6.6682	0.17821	-3.614	1600.1
12.97	1298	78	NaN	2.3554	15.597	-2.2445	-174.13	21.424	3.0833	8.2237	-734.97	1129.8	30.738	863.87	1070.7	40.71	54.661	0	0	-1.2259	1.5376	-13.314	-27.18	1.5487	5.0645	13.481	23.54	0.32278	6.6022	0.16726	-3.6404	1600.1
12.98	1299	78	NaN	2.3602	15.602	-2.2441	-174.13	21.403	3.0947	8.2146	-734.94	1129.8	30.745	863.86	1070.7	42.344	56.235	0	0	-1.2256	1.5379	-13.316	-27.182	1.5529	5.0662	13.485	23.52	0.32726	6.6041	0.16863	-3.6626	1600
12.99	1300	78	NaN	2.3593	15.615	-2.2567	-174.13	21.39	3.1038	8.2515	-734.89	1129.8	30.749	863.83	1070.6	42.85	56.203	0	0	-1.1775	1.5863	-13.318	-27.184	1.5531	5.0627	13.497	23.508	0.37557	6.649	0.17958	-3.676	1600
13	1301	78	NaN	2.3653	15.606	-2.2578	-174.13	21.367	3.1175	8.2531	-734.92	1129.8	30.77	863.85	1070.6	41.776	54.557	0	0	-1.2971	1.4659	-13.319	-27.185	1.5584	5.0633	13.488	23.485	0.26133	6.5293	0.16901	-3.7006	1600
13.01	1302	78	NaN	2.364	15.609	-2.2546	-174.13	21.372	3.1168	8.2532	-734.92	1129.8	30.743	863.82	1070.6	42.208	56.676	0	0	-1.347	1.4157	-13.319	-27.185	1.5581	5.067	13.491	23.489	0.21108	6.4826	0.17147	-3.696	1600
13.02	1303	78	NaN	2.365	15.617	-2.2614	-174.14	21.359	3.1357	8.2799	-734.9	1129.8	30.773	863.81	1070.6	42.506	56.798	0	0	-1.3419	1.4209	-13.318	-27.184	1.559	5.0515	13.499	23.478	0.21708	6.4724	0.18074	-3.7059	1600
13.03	1304	78	NaN	2.369	15.623	-2.2479	-174.16	21.36	3.1425	8.2431	-734.88	1129.8	30.759	863.77	1070.6	42.181	56.951	0	0	-1.3157	1.4472	-13.314	-27.18	1.5621	5.0341	13.504	23.48	0.24636	6.4813	0.18977	-3.7001	1599.9
13.04	1305	78	NaN	2.3752	15.634	-2.2396	-174.17	21.372	3.1215	8.2225	-734.85	1129.8	30.66	863.73	1070.6	41.603	54.902	0	0	-1.321	1.4418	-13.31	-27.176	1.571	5.0253	13.514	23.492	0.24996	6.4672	0.20425	-3.6843	1599.8
13.05	1306	78	NaN	2.3804	15.647	-2.2488	-174.18	21.379	3.0924	8.2548	-734.8	1129.8	30.538	863.7	1070.6	41.397	54.165	0	0	-1.3508	1.4119	-13.305	-27.171	1.5817	5.0242	13.528	23.498	0.23098	6.4361	0.22277	-3.6728	1599.7
13.06	1307	78	NaN	2.3794	15.641	-2.2319	-174.18	21.369	3.1253	8.199	-734.83	1129.8	30.601	863.68	1070.6	41.707	54.552	0	0	-1.3857	1.3767	-13.3	-27.166	1.5765	5.013	13.52	23.49	0.19076	6.3897	0.22037	-3.6762	1599.8
13.07	1308	78	NaN	2.3836	15.644	-2.2375	-174.2	21.419	3.0363	8.2234	-734.81	1129.8	30.363	863.62	1070.6	42.108	55.829	0	0	-1.4123	1.3499	-13.294	-27.16	1.59	5.002	13.526	23.538	0.17771	6.3519	0.23148	-3.622	1599.7
13.08	1309	78	NaN	2.3941	15.649	-2.255	-174.22	21.391	3.134	8.292	-734.77	1129.8	30.612	863.61	1070.6	41.172	54.832	0	0	-1.3899	1.3725	-13.287	-27.153	1.594	4.9837	13.529	23.511	0.20416	6.3562	0.24222	-3.642	1599.6
13.09	1310	78	NaN	2.4012	15.649	-2.2414	-174.22	21.379	3.1619	8.2416	-734.74	1129.8	30.655	863.58	1070.6	40.296	55.241	0	0	-1.4159	1.3463	-13.281	-27.147	1.5979	4.9768	13.527	23.5	0.1819	6.323	0.24631	-3.6468	1599.6
13.1	1311	78	NaN	2.4033	15.645	-2.2295	-174.22	21.388	3.1324	8.1885	-734.73	1129.8	30.543	863.55	1070.6	41.807	55.138	0	0	-1.4855	1.2762	-13.276	-27.142	1.6019	4.9774	13.523	23.51	0.11639	6.2536	0.24743	-3.6317	1599.5
13.11	1312	78	NaN	2.4033	15.641	-2.2495	-174.23	21.393	3.1319	8.2514	-734.72	1129.8	30.548	863.51	1070.6	44.018	56.869	0	0	-1.6499	1.1108	-13.27	-27.136	1.604	4.9711	13.52	23.514	-0.045813	6.0819	0.25061	-3.6215	1599.5
13.12	1313	78	NaN	2.4078	15.638	-2.2302	-174.26	21.402	3.0964	8.206	-734.69	1129.8	30.556	863.46	1070.6	41.953	56.626	0	0	-1.759	1.0009	-13.265	-27.131	1.6066	4.9429	13.518	23.522	-0.15245	5.9437	0.25335	-3.6088	1599.4
13.13	1314	78	NaN	2.4121	15.628	-2.2311	-174.23	21.386	3.1423	8.209	-734.69	1129.8	30.586	863.46	1070.6	41.453	52.632	0	0	-1.8424	0.91693	-13.26	-27.126	1.6099	4.9693	13.507	23.507	-0.23247	5.8863	0.24602	-3.6197	1599.4
13.14	1315	78	NaN	2.4092	15.622	-2.2463	-174.23	21.403	3.1174	8.2518	-734.64	1129.8	30.54	863.38	1070.6	40.26	55.987	0	0	-1.9965	0.76178	-13.253	-27.119	1.6101	4.973	13.502	23.523	-0.38638	5.7348	0.24931	-3.5965	1599.3
13.15	1316	78	NaN	2.4076	15.61	-2.2449	-174.21	21.41	3.1071	8.2406	-734.6	1129.8	30.503	863.36	1070.6	41.577	55.915	0	0	-2.2503	0.50623	-13.244	-27.11	1.6094	4.9934	13.491	23.529	-0.64091	5.4996	0.2474	-3.5805	1599.2
13.16	1317	78	NaN	2.4098	15.592	-2.2286	-174.18	21.412	3.0891	8.1913	-734.6	1129.8	30.393	863.36	1070.6	43.725	55.688	0	0	-2.6959	0.05758	-13.231	-27.097	1.6138	5.0195	13.473	23.532	-1.0822	5.0771	0.24108	-3.5657	1599.2
13.17	1318	78	NaN	2.4133	15.572	-2.2188	-174.19	21.427	3.0327	8.1753	-734.6	1129.7	30.19	863.29	1070.7	41.765	57.027	0	0	-2.8931	-0.14092	-13.223	-27.089	1.6239	5.0232	13.455	23.545	-1.2692	4.8823	0.23154	-3.5444	1599.1
13.18	1319	78	NaN	2.4151	15.556	-2.225	-174.15	21.37	3.1793	8.1936	-734.61	1129.7	30.599	863.31	1070.6	42.895	55.831	0	0	-3.0361	-0.28492	-13.215	-27.08	1.6118	5.0514	13.436	23.49	-1.4243	4.7665	0.22164	-3.5905	1599.2
13.19	1320	78	NaN	2.4199	15.535	-2.241	-174.14	21.38	3.097	8.2351	-734.59	1129.7	30.377	863.28	1070.6	43.427	54.42	0	0	-3.2075	-0.45752	-13.203	-27.069	1.626	5.0636	13.416	23.499	-1.5816	4.6061	0.21263	-3.5701	1599.1
13.2	1321	78	NaN	2.4211	15.52	-2.2283	-174.17	21.406	3.0137	8.1865	-734.59	1129.7	30.2	863.21	1070.6	42.676	56.108	0	0	-3.47	-0.72173	-13.195	-27.061	1.6318	5.0439	13.402	23.524	-1.8382	4.3222	0.20713	-3.5375	1599
13.21	1322	78	NaN	2.424	15.508	-2.2172	-174.16	21.388	3.0344	8.1406	-734.6	1129.7	30.267	863.2	1070.6	42.993	58.259	0	0	-3.7565	-1.0102	-13.188	-27.054	1.6307	5.0467	13.39	23.506	-2.1258	4.0365	0.20194	-3.5474	1599.1
13.22	1323	78	NaN	2.4275	15.499	-2.2198	-174.14	21.356	3.0776	8.1383	-734.61	1129.7	30.372	863.21	1070.6	42.36	54.505	0	0	-3.9893	-1.2446	-13.177	-27.043	1.6303	5.0609	13.38	23.475	-2.359	3.8163	0.20367	-3.5677	1599.1
13.23	1324	78	NaN	2.4262	15.497	-2.2264	-174.18	21.384	2.9771	8.1541	-734.63	1129.7	30.151	863.11	1070.6	41.693	56.382	0	0	-4.217	-1.4738	-13.165	-27.031	1.6375	5.0332	13.38	23.5	-2.5795	3.5594	0.21551	-3.5305	1599
13.24	1325	78	NaN	2.4283	15.499	-2.2372	-174.17	21.355	2.9851	8.1731	-734.63	1129.7	30.17	863.09	1070.6	42.473	56.11	0	0	-4.4446	-1.703	-13.153	-27.019	1.6395	5.0415	13.383	23.472	-2.8051	3.3385	0.2293	-3.5471	1599
13.25	1326	78	NaN	2.4271	15.503	-2.234	-174.17	21.358	2.9549	8.1554	-734.64	1129.7	30.105	863.08	1070.6	44.562	55.518	0	0	-4.3768	-1.6348	-13.148	-27.014	1.64	5.04	13.387	23.475	-2.7368	3.4053	0.23903	-3.5391	1599
13.26	1327	78	NaN	2.4253	15.499	-2.2256	-174.18	21.362	2.9569	8.1187	-734.67	1129.7	30.119	863.06	1070.6	42.573	56.767	0	0	-4.4422	-1.7006	-13.137	-27.003	1.6364	5.0349	13.383	23.478	-2.8059	3.3343	0.24539	-3.5254	1599
13.27	1328	78	NaN	2.4242	15.503	-2.2267	-174.19	21.357	2.9784	8.1124	-734.69	1129.7	30.187	863.05	1070.7	40.577	56.023	0	0	-4.7423	-2.0027	-13.119	-26.985	1.6326	5.0231	13.387	23.473	-3.1096	3.0204	0.26826	-3.5121	1599
13.28	1329	78	NaN	2.4236	15.519	-2.2358	-174.19	21.347	2.9873	8.1388	-734.7	1129.7	30.214	863.04	1070.6	42.468	56.002	0	0	-4.8737	-2.135	-13.11	-26.976	1.632	5.0158	13.402	23.463	-3.2417	2.8808	0.29208	-3.5131	1599
13.29	1330	78	NaN	2.4223	15.527	-2.2346	-174.18	21.346	2.9549	8.1456	-734.7	1129.7	30.103	863.04	1070.6	43.036	58.289	0	0	-4.9728	-2.2348	-13.103	-26.969	1.635	5.034	13.41	23.463	-3.3379	2.7991	0.307	-3.5068	1599
13.3	1331	78	NaN	2.4223	15.55	-2.2445	-174.21	21.367	2.9317	8.1792	-734.71	1129.7	30.065	863.02	1070.7	42.22	57.137	0	0	-5.0664	-2.329	-13.097	-26.963	1.6375	5.0072	13.434	23.483	-3.4289	2.6782	0.33702	-3.4806	1599
13.31	1332	78	NaN	2.4252	15.565	-2.2483	-174.23	21.359	2.9764	8.1856	-734.74	1129.7	30.203	863.04	1070.7	43.088	55.282	0	0	-5.2201	-2.4837	-13.091	-26.957	1.6358	4.9807	13.449	23.476	-3.5843	2.497	0.35748	-3.4811	1599
13.32	1333	78	NaN	2.4236	15.58	-2.2514	-174.24	21.359	2.9991	8.1985	-734.77	1129.7	30.264	863.05	1070.6	44.114	57.893	0	0	-5.419	-2.684	-13.085	-26.951	1.6324	4.9699	13.463	23.476	-3.7866	2.2858	0.37777	-3.4747	1599.1
13.33	1334	78	NaN	2.4254	15.591	-2.2535	-174.24	21.366	3.0068	8.2129	-734.8	1129.7	30.244	863.07	1070.6	41.948	55.771	0	0	-5.4489	-2.7141	-13.075	-26.941	1.6354	4.9735	13.473	23.485	-3.8134	2.2594	0.39809	-3.4561	1599.1
13.34	1335	78	NaN	2.4314	15.596	-2.2506	-174.23	21.372	3.0115	8.2062	-734.81	1129.8	30.194	863.12	1070.6	41.898	55.989	0	0	-5.4808	-2.7462	-13.068	-26.934	1.6431	4.9825	13.476	23.492	-3.8377	2.2363	0.40854	-3.4418	1599.2
13.35	1336	78	NaN	2.4261	15.595	-2.2367	-174.23	21.364	2.9937	8.1505	-734.84	1129.8	30.142	863.18	1070.6	43.682	56.738	0	0	-5.5195	-2.7852	-13.063	-26.929	1.6377	4.9835	13.474	23.484	-3.8818	2.1983	0.41139	-3.445	1599.3
13.36	1337	78	NaN	2.4313	15.603	-2.2396	-174.25	21.386	3.0366	8.1626	-734.85	1129.8	30.365	863.13	1070.6	42.865	55.856	0	0	-5.6959	-2.9628	-13.056	-26.922	1.6353	4.9544	13.482	23.507	-4.0606	1.9916	0.42605	-3.4149	1599.2
13.37	1338	78	NaN	2.4359	15.604	-2.2404	-174.22	21.394	3.0547	8.1451	-734.87	1129.8	30.345	863.17	1070.5	42.46	55.612	0	0	-5.8612	-3.1293	-13.049	-26.915	1.6399	4.9839	13.482	23.516	-4.2213	1.8546	0.43252	-3.3993	1599.3
13.38	1339	78	NaN	2.4427	15.61	-2.2602	-174.19	21.403	3.0749	8.1883	-734.87	1129.8	30.377	863.21	1070.5	40.526	56.024	0	0	-5.9691	-3.2379	-13.046	-26.912	1.6472	5.0107	13.487	23.527	-4.3219	1.7728	0.4404	-3.3858	1599.3
13.39	1340	78	NaN	2.4491	15.611	-2.2775	-174.19	21.412	3.0825	8.2239	-734.89	1129.8	30.472	863.22	1070.5	43.566	55.017	0	0	-6.0627	-3.3321	-13.041	-26.907	1.6515	5.0084	13.487	23.536	-4.4112	1.6762	0.44571	-3.3709	1599.4
13.4	1341	78	NaN	2.4527	15.601	-2.2725	-174.21	21.414	3.0641	8.1846	-734.93	1129.8	30.535	863.24	1070.5	42.034	56.197	0	0	-6.1406	-3.4105	-13.035	-26.901	1.6514	4.9874	13.476	23.539	-4.4891	1.5769	0.44138	-3.3618	1599.4
13.41	1342	78	NaN	2.4578	15.603	-2.2691	-174.19	21.413	3.0474	8.1476	-734.92	1129.8	30.501	863.3	1070.5	42.158	57.06	0	0	-6.1742	-3.4444	-13.03	-26.896	1.6565	5.0058	13.478	23.537	-4.5177	1.5615	0.4481	-3.3589	1599.5
13.42	1343	78	NaN	2.4563	15.606	-2.2731	-174.17	21.399	3.0818	8.154	-734.92	1129.8	30.52	863.34	1070.5	42.06	57.011	0	0	-6.1882	-3.4584	-13.027	-26.893	1.6546	5.028	13.481	23.523	-4.5336	1.5695	0.45334	-3.3699	1599.5
13.43	1344	78	NaN	2.4334	15.513	-2.0585	-174.17	21.391	3.0883	7.3783	-735.31	1130	30.535	863.36	1070.5	42.367	57.466	0	0	-6.1842	-3.4544	-13.025	-26.891	1.6035	5.0006	13.382	23.522	-4.5806	1.5462	0.35642	-3.3696	1599.9
13.44	1345	78	NaN	2.4413	15.53	-2.0724	-174.18	21.374	3.1086	7.4387	-735.19	1129.9	30.623	863.41	1070.5	45.339	56.046	0	0	-6.1365	-3.4064	-13.024	-26.89	1.6104	4.9858	13.4	23.504	-4.5261	1.5794	0.37606	-3.3859	1599.9
13.45	1346	78	NaN	2.4625	15.603	-2.2278	-174.2	21.356	3.1222	8.0029	-734.82	1129.8	30.693	863.47	1070.5	42.601	54.763	0	0	-6.0834	-3.353	-13.023	-26.889	1.6492	4.9888	13.478	23.481	-4.4342	1.6358	0.45536	-3.4072	1599.6
13.46	1347	78	NaN	2.4595	15.593	-2.2479	-174.21	21.351	3.1018	8.056	-734.81	1129.8	30.651	863.51	1070.5	41.26	55.956	0	0	-6.0158	-3.2849	-13.022	-26.888	1.6496	4.9848	13.468	23.475	-4.3662	1.6999	0.44589	-3.4129	1599.6
13.47	1348	78	NaN	2.4611	15.578	-2.2646	-174.22	21.338	3.1169	8.1066	-734.81	1129.8	30.712	863.55	1070.4	41.73	55.133	0	0	-5.9921	-3.261	-13.022	-26.888	1.6509	4.9659	13.453	23.463	-4.3412	1.7049	0.4307	-3.4253	1599.6
13.48	1349	78	NaN	2.4556	15.571	-2.259	-174.24	21.341	3.111	8.0698	-734.76	1129.8	30.703	863.58	1070.4	42.932	55.134	0	0	-5.9267	-3.1952	-13.022	-26.888	1.6443	4.9476	13.446	23.466	-4.2824	1.7524	0.42388	-3.4224	1599.6
13.49	1350	78	NaN	2.4515	15.554	-2.2388	-174.26	21.346	3.1277	7.9921	-734.73	1129.8	30.751	863.62	1070.4	40.361	56.047	0	0	-5.7172	-2.9843	-13.023	-26.889	1.6358	4.9196	13.429	23.471	-4.0814	1.9354	0.40607	-3.4174	1599.6
13.5	1351	78	NaN	2.4516	15.541	-2.2251	-174.28	21.364	3.1291	7.938	-734.68	1129.8	30.752	863.65	1070.5	42.337	55.826	0	0	-5.4906	-2.7561	-13.023	-26.889	1.6338	4.8976	13.417	23.489	-3.8568	2.1414	0.39318	-3.4005	1599.6
13.51	1352	78	NaN	2.453	15.531	-2.2246	-174.3	21.389	3.1146	7.9227	-734.64	1129.7	30.71	863.66	1070.5	41.872	56.073	0	0	-5.2285	-2.4922	-13.025	-26.891	1.6362	4.882	13.407	23.513	-3.5923	2.3898	0.38243	-3.3777	1599.6
13.52	1353	78	NaN	2.451	15.511	-2.2326	-174.32	21.405	3.1207	7.928	-734.65	1129.7	30.731	863.69	1070.5	42.536	54.618	0	0	-4.8853	-2.1467	-13.027	-26.893	1.6336	4.8638	13.388	23.528	-3.2517	2.7171	0.36039	-3.3649	1599.6
13.53	1354	78	NaN	2.4508	15.496	-2.2533	-174.33	21.41	3.2056	7.9796	-734.63	1129.7	30.971	863.69	1070.4	40.888	58.085	0	0	-4.5052	-1.764	-13.035	-26.901	1.6267	4.8507	13.372	23.534	-2.8785	3.0867	0.33702	-3.3673	1599.6
13.54	1355	78	NaN	2.4495	15.487	-2.2542	-174.34	21.431	3.2031	7.9522	-734.61	1129.7	30.971	863.7	1070.4	43.347	55.342	0	0	-4.0688	-1.3247	-13.052	-26.918	1.6244	4.8389	13.363	23.556	-2.4444	3.5142	0.31085	-3.3623	1599.6
13.55	1356	78	NaN	2.4491	15.486	-2.2668	-174.35	21.493	3.1253	7.9704	-734.56	1129.7	30.748	863.69	1070.5	42.27	55.7	0	0	-3.9881	-1.2434	-13.058	-26.924	1.6326	4.8378	13.363	23.616	-2.3554	3.5945	0.30408	-3.308	1599.5
13.56	1357	78	NaN	2.4483	15.485	-2.2642	-174.36	21.532	3.0828	7.9517	-734.52	1129.7	30.631	863.7	1070.5	42.077	54.827	0	0	-3.9496	-1.2047	-13.064	-26.93	1.6353	4.8312	13.362	23.655	-2.3144	3.6266	0.29844	-3.2745	1599.5
13.57	1358	78	NaN	2.4451	15.483	-2.2485	-174.36	21.545	3.0809	7.894	-734.5	1129.7	30.635	863.73	1070.4	40.806	54.988	0	0	-3.9112	-1.1659	-13.069	-26.935	1.6299	4.8249	13.359	23.669	-2.2813	3.6589	0.29032	-3.266	1599.5
13.58	1359	78	NaN	2.4391	15.482	-2.2541	-174.35	21.589	3.0272	7.894	-734.47	1129.7	30.486	863.71	1070.4	41.85	55.71	0	0	-3.8727	-1.1272	-13.074	-26.94	1.6292	4.8423	13.359	23.712	-2.2435	3.715	0.2849	-3.2285	1599.4
13.59	1360	78	NaN	2.441	15.475	-2.2656	-174.35	21.576	3.069	7.9272	-734.49	1129.7	30.631	863.75	1070.4	43.344	55.316	0	0	-3.8343	-1.0885	-13.08	-26.945	1.6271	4.8337	13.351	23.701	-2.2072	3.7452	0.27095	-3.2448	1599.5
13.6	1361	78	NaN	2.4361	15.468	-2.2556	-174.35	21.561	3.1172	7.8868	-734.5	1129.7	30.803	863.8	1070.4	40.73	53.508	0	0	-3.7959	-1.0498	-13.085	-26.951	1.6147	4.8251	13.342	23.687	-2.1811	3.7753	0.25735	-3.264	1599.6
13.61	1362	78	NaN	2.4315	15.466	-2.26	-174.34	21.565	3.1295	7.8951	-734.49	1129.7	30.848	863.8	1070.4	42.695	56.069	0	0	-3.7574	-1.0111	-13.09	-26.956	1.6087	4.8376	13.34	23.691	-2.1487	3.8264	0.2504	-3.2652	1599.6
13.62	1363	78	NaN	2.4255	15.468	-2.2604	-174.32	21.572	3.0977	7.8979	-734.49	1129.7	30.772	863.8	1070.4	41.185	55.48	0	0	-3.719	-0.97242	-13.095	-26.961	1.6055	4.8589	13.342	23.698	-2.1134	3.8864	0.24671	-3.2636	1599.6
13.63	1364	78	NaN	2.4187	15.468	-2.2462	-174.31	21.569	3.0596	7.8612	-734.49	1129.7	30.695	863.82	1070.4	41.564	54.476	0	0	-3.6805	-0.93372	-13.101	-26.967	1.6003	4.8722	13.342	23.695	-2.0803	3.9385	0.24156	-3.272	1599.6
13.64	1365	78	NaN	2.4173	15.466	-2.2351	-174.31	21.557	3.0895	7.8344	-734.5	1129.7	30.805	863.82	1070.3	43.342	54.806	0	0	-3.6421	-0.89501	-13.106	-26.972	1.5939	4.8691	13.339	23.684	-2.0482	3.9741	0.23266	-3.2875	1599.6
13.65	1366	78	NaN	2.4186	15.474	-2.2426	-174.29	21.55	3.0259	7.8512	-734.47	1129.7	30.651	863.84	1070.3	41.331	54.515	0	0	-3.6036	-0.85631	-13.111	-26.977	1.6013	4.893	13.346	23.678	-2.0023	4.0367	0.23515	-3.2991	1599.6
13.66	1367	78	NaN	2.4226	15.472	-2.2551	-174.28	21.532	3.0495	7.8903	-734.47	1129.7	30.749	863.85	1070.3	43.376	54.607	0	0	-3.5652	-0.8176	-13.116	-26.982	1.6033	4.9009	13.344	23.66	-1.9619	4.0833	0.22751	-3.3222	1599.6
13.67	1368	78	NaN	2.4268	15.466	-2.2619	-174.27	21.513	3.0723	7.9071	-734.49	1129.7	30.833	863.85	1070.3	41.839	55.251	0	0	-3.5268	-0.7789	-13.122	-26.988	1.6051	4.9096	13.337	23.642	-1.9217	4.1307	0.21561	-3.3454	1599.6
13.68	1369	78	NaN	2.429	15.464	-2.2642	-174.26	21.492	3.0836	7.9112	-734.5	1129.7	30.891	863.87	1070.3	43.091	53.387	0	0	-3.4883	-0.74019	-13.127	-26.993	1.6053	4.9127	13.335	23.621	-1.883	4.1725	0.20775	-3.3718	1599.6
13.69	1370	78	NaN	2.4296	15.467	-2.2629	-174.27	21.468	3.0878	7.9088	-734.5	1129.7	30.942	863.91	1070.2	42.505	55.944	0	0	-3.4499	-0.70149	-13.132	-26.998	1.604	4.9067	13.337	23.598	-1.8459	4.2052	0.20518	-3.4001	1599.7
13.7	1371	78	NaN	2.4334	15.463	-2.2518	-174.27	21.459	3.0686	7.8641	-734.52	1129.7	30.902	863.89	1070.2	41.25	55.139	0	0	-3.4114	-0.66278	-13.137	-27.003	1.6076	4.9088	13.332	23.59	-1.8038	4.246	0.19443	-3.4133	1599.7
13.71	1372	78	NaN	2.443	15.47	-2.2489	-174.26	21.453	3.0661	7.8484	-734.5	1129.7	30.914	863.89	1070.2	43.25	55.746	0	0	-3.373	-0.62408	-13.143	-27.009	1.6162	4.9083	13.34	23.583	-1.7567	4.2842	0.19737	-3.4255	1599.7
13.72	1373	78	NaN	2.4458	15.469	-2.2561	-174.28	21.424	3.0571	7.8819	-734.53	1129.7	30.912	863.94	1070.2	40.49	56.372	0	0	-3.3345	-0.58537	-13.148	-27.014	1.6204	4.8943	13.338	23.556	-1.7141	4.3089	0.1896	-3.4582	1599.8
13.73	1374	78	NaN	2.447	15.467	-2.2716	-174.3	21.419	3.0424	7.9319	-734.55	1129.7	30.875	863.96	1070.2	44.083	57.244	0	0	-3.2961	-0.54667	-13.153	-27.019	1.6246	4.8758	13.336	23.55	-1.6715	4.3292	0.18299	-3.4693	1599.8
13.74	1375	78	NaN	2.4481	15.466	-2.2846	-174.33	21.425	3.0376	7.9673	-734.57	1129.7	30.87	863.95	1070.2	41.83	54.587	0	0	-3.2576	-0.50796	-13.159	-27.024	1.6273	4.8493	13.336	23.555	-1.6303	4.3413	0.177	-3.4696	1599.8
13.75	1376	78	NaN	2.4492	15.464	-2.2865	-174.36	21.42	3.0415	7.9756	-734.6	1129.7	30.909	863.96	1070.2	41.846	54.512	0	0	-2.9981	-0.24666	-13.156	-27.022	1.6272	4.8147	13.334	23.551	-1.3709	4.568	0.17816	-3.471	1599.8
13.76	1377	78	NaN	2.4495	15.474	-2.2859	-174.38	21.435	2.9882	7.9894	-734.57	1129.7	30.76	863.96	1070.2	42.599	53.967	0	0	-2.6087	0.14542	-13.148	-27.014	1.6334	4.7992	13.344	23.565	-0.9753	4.9446	0.19596	-3.4492	1599.8
13.77	1378	78	NaN	2.4517	15.486	-2.281	-174.43	21.434	3.0216	7.9811	-734.55	1129.7	30.858	863.97	1070.2	41.898	55.982	0	0	-2.2193	0.53749	-13.14	-27.006	1.6318	4.7474	13.356	23.564	-0.58749	5.2849	0.21618	-3.4424	1599.8
13.78	1379	78	NaN	2.4485	15.481	-2.2687	-174.47	21.466	2.9712	7.9425	-734.59	1129.7	30.71	863.95	1070.3	42.142	57.448	0	0	-1.8298	0.92956	-13.133	-26.998	1.6325	4.7113	13.352	23.594	-0.19733	5.6409	0.21967	-3.4043	1599.8
13.79	1380	78	NaN	2.4472	15.478	-2.2692	-174.51	21.491	2.9678	7.9518	-734.61	1129.7	30.691	863.92	1070.3	43.075	57.343	0	0	-1.4404	1.3216	-13.125	-26.991	1.6322	4.6776	13.351	23.618	0.19182	5.9993	0.226	-3.3725	1599.8
13.8	1381	78	NaN	2.4476	15.483	-2.2719	-174.53	21.502	2.9972	7.9708	-734.61	1129.7	30.755	863.89	1070.3	42.45	57.349	0	0	-1.2735	1.4897	-13.126	-26.992	1.631	4.6511	13.355	23.629	0.35754	6.1409	0.22978	-3.3628	1599.8
13.81	1382	78	NaN	2.4455	15.485	-2.2593	-174.54	21.51	2.9784	7.9315	-734.61	1129.7	30.671	863.88	1070.3	44.035	57.181	0	0	-1.196	1.5677	-13.129	-26.995	1.6305	4.6403	13.358	23.637	0.43448	6.2081	0.22861	-3.3578	1599.8
13.82	1383	78	NaN	2.4433	15.486	-2.2732	-174.57	21.511	3.001	7.9766	-734.61	1129.7	30.732	863.89	1070.3	41.605	55.781	0	0	-1.1661	1.5978	-13.134	-27	1.6277	4.6101	13.359	23.638	0.46163	6.2079	0.22552	-3.3618	1599.8
13.83	1384	78	NaN	2.4423	15.489	-2.2724	-174.58	21.528	2.9916	7.9761	-734.6	1129.7	30.67	863.87	1070.4	42.883	57.077	0	0	-1.1808	1.583	-13.138	-27.004	1.6289	4.6039	13.363	23.653	0.44813	6.1869	0.22578	-3.3502	1599.7
13.84	1385	78	NaN	2.4423	15.491	-2.2672	-174.59	21.531	2.9916	7.9664	-734.61	1129.7	30.646	863.88	1070.4	41.007	55.373	0	0	-1.2104	1.5532	-13.142	-27.007	1.6294	4.5938	13.366	23.656	0.419	6.147	0.22403	-3.3512	1599.7
13.85	1386	78	NaN	2.4433	15.492	-2.2592	-174.6	21.534	3.0179	7.9397	-734.61	1129.7	30.693	863.86	1070.4	41.333	55.369	0	0	-1.1985	1.5652	-13.147	-27.013	1.6278	4.58	13.367	23.658	0.42931	6.1452	0.21995	-3.3548	1599.7
13.86	1387	78	NaN	2.4442	15.493	-2.2585	-174.61	21.536	3.0468	7.9285	-734.61	1129.7	30.747	863.83	1070.4	43.263	56.143	0	0	-1.203	1.5606	-13.153	-27.019	1.6263	4.569	13.369	23.66	0.42329	6.1296	0.21617	-3.3588	1599.7
13.87	1388	78	NaN	2.4435	15.495	-2.2742	-174.62	21.527	3.0384	7.9737	-734.62	1129.7	30.716	863.84	1070.4	43.2	56.867	0	0	-1.2477	1.5157	-13.158	-27.024	1.6284	4.5678	13.371	23.651	0.38073	6.0835	0.21289	-3.373	1599.7
13.88	1389	78	NaN	2.4462	15.499	-2.2606	-174.62	21.523	3.0723	7.9156	-734.6	1129.7	30.799	863.82	1070.4	43.06	54.631	0	0	-1.3508	1.4119	-13.164	-27.03	1.6261	4.5639	13.375	23.647	0.27525	5.9758	0.21052	-3.383	1599.7
13.89	1390	78	NaN	2.446	15.493	-2.2666	-174.6	21.525	3.0376	7.9362	-734.61	1129.7	30.662	863.8	1070.4	44.516	54.654	0	0	-1.4782	1.2836	-13.17	-27.036	1.6314	4.5852	13.37	23.648	0.15319	5.8688	0.20005	-3.3873	1599.7
13.9	1391	78	NaN	2.4451	15.487	-2.264	-174.59	21.523	3.0167	7.9267	-734.64	1129.7	30.57	863.78	1070.5	42.666	55.072	0	0	-1.6313	1.1295	-13.175	-27.041	1.6334	4.5953	13.364	23.645	0.0021475	5.7248	0.1895	-3.3957	1599.7
13.91	1392	78	NaN	2.4465	15.487	-2.2686	-174.59	21.487	3.0532	7.9419	-734.64	1129.7	30.659	863.81	1070.4	41.968	53.526	0	0	-1.7544	1.0055	-13.178	-27.044	1.6323	4.5934	13.364	23.61	-0.12217	5.5988	0.18619	-3.4339	1599.7
13.92	1393	78	NaN	2.4501	15.491	-2.2839	-174.59	21.434	3.1267	7.9945	-734.62	1129.7	30.865	863.88	1070.4	41.916	55.628	0	0	-1.873	0.88614	-13.181	-27.047	1.6304	4.5899	13.367	23.559	-0.2426	5.4761	0.18582	-3.4881	1599.8
13.93	1394	78	NaN	2.4515	15.486	-2.289	-174.58	21.429	3.1549	8.0141	-734.62	1129.7	30.935	863.86	1070.4	42.815	56.503	0	0	-1.9707	0.78778	-13.183	-27.049	1.63	4.5993	13.362	23.553	-0.34066	5.387	0.17896	-3.4966	1599.7
13.94	1395	78	NaN	2.4505	15.495	-2.2814	-174.57	21.428	3.1393	7.9917	-734.6	1129.7	30.885	863.82	1070.4	41.364	54.958	0	0	-2.2559	0.50063	-13.191	-27.057	1.6299	4.6087	13.371	23.552	-0.62595	5.1094	0.17979	-3.5044	1599.7
13.95	1396	78	NaN	2.452	15.494	-2.278	-174.57	21.414	3.1132	7.9793	-734.6	1129.7	30.817	863.86	1070.4	44.304	54.318	0	0	-2.7489	0.0042358	-13.204	-27.07	1.6334	4.6139	13.37	23.537	-1.1155	4.6181	0.16603	-3.5327	1599.7
13.96	1397	78	NaN	2.452	15.496	-2.2693	-174.56	21.404	3.1042	7.9556	-734.59	1129.7	30.796	863.87	1070.4	41.972	54.519	0	0	-2.7724	-0.019404	-13.21	-27.076	1.6333	4.6175	13.373	23.527	-1.1391	4.5981	0.16264	-3.5489	1599.7
13.97	1398	78	NaN	2.4515	15.499	-2.2624	-174.56	21.393	3.1174	7.9417	-734.58	1129.7	30.845	863.86	1070.4	40.587	55.789	0	0	-2.8355	-0.082977	-13.215	-27.081	1.6306	4.6164	13.376	23.516	-1.205	4.5335	0.16039	-3.5648	1599.7
13.98	1399	78	NaN	2.4514	15.498	-2.2584	-174.57	21.377	3.1438	7.9321	-734.58	1129.7	30.945	863.86	1070.4	43.066	55.519	0	0	-2.9554	-0.20361	-13.22	-27.085	1.6266	4.6097	13.375	23.5	-1.3288	4.406	0.1552	-3.585	1599.7
13.99	1400	78	NaN	2.4496	15.495	-2.2428	-174.57	21.366	3.1607	7.8662	-734.58	1129.7	31.017	863.87	1070.4	42.566	54.812	0	0	-3.139	-0.3885	-13.224	-27.089	1.6199	4.603	13.372	23.489	-1.5191	4.2145	0.14818	-3.6001	1599.7
14	1401	78	NaN	2.4523	15.502	-2.2808	-174.55	21.394	3.1032	8.0066	-734.55	1129.7	30.845	863.84	1070.5	42.042	56.405	0	0	-3.3214	-0.57218	-13.228	-27.094	1.6337	4.6272	13.381	23.515	-1.6877	4.055	0.15313	-3.5781	1599.6
14.01	1402	78	NaN	2.4514	15.5	-2.2733	-174.55	21.414	3.0826	7.9937	-734.56	1129.7	30.786	863.8	1070.5	42.143	55.366	0	0	-3.4824	-0.73426	-13.233	-27.099	1.6344	4.63	13.379	23.534	-1.848	3.8957	0.14612	-3.5645	1599.6
14.02	1403	78	NaN	2.4497	15.502	-2.2727	-174.56	21.424	3.0904	7.9966	-734.54	1129.7	30.831	863.78	1070.5	43.479	58.419	0	0	-3.598	-0.85059	-13.241	-27.107	1.6312	4.6222	13.381	23.545	-1.9668	3.7716	0.14017	-3.562	1599.6
14.03	1404	78	NaN	2.4459	15.499	-2.2745	-174.57	21.427	3.0898	7.9948	-734.51	1129.7	30.861	863.77	1070.5	43.067	57.645	0	0	-3.6906	-0.94389	-13.25	-27.116	1.6263	4.6112	13.378	23.548	-2.0643	3.6673	0.1286	-3.5677	1599.5
14.04	1405	78	NaN	2.4406	15.487	-2.2633	-174.58	21.423	3.0679	7.9418	-734.51	1129.7	30.824	863.79	1070.5	42.378	55.108	0	0	-3.8428	-1.0971	-13.256	-27.122	1.6204	4.5994	13.365	23.544	-2.2225	3.5022	0.10956	-3.5775	1599.6
14.05	1406	78	NaN	2.4419	15.484	-2.2559	-174.6	21.406	3.0944	7.9169	-734.48	1129.7	30.925	863.83	1070.5	44.009	57.636	0	0	-3.9957	-1.2511	-13.265	-27.131	1.6171	4.58	13.363	23.527	-2.3786	3.3289	0.097616	-3.6035	1599.6
14.06	1407	78	NaN	2.4477	15.483	-2.3	-174.6	21.417	3.0469	8.0663	-734.47	1129.7	30.81	863.83	1070.5	42.087	57.539	0	0	-4.1425	-1.3988	-13.275	-27.141	1.6324	4.5845	13.363	23.538	-2.5101	3.1856	0.087339	-3.6036	1599.6
14.07	1408	78	NaN	2.4392	15.488	-2.2975	-174.61	21.424	3.0402	8.0494	-734.45	1129.7	30.809	863.82	1070.5	43.014	54.538	0	0	-4.2265	-1.4834	-13.276	-27.142	1.6234	4.5759	13.368	23.545	-2.6031	3.0926	0.091767	-3.5972	1599.5
14.08	1409	78	NaN	2.4422	15.481	-2.2703	-174.63	21.423	3.0382	7.9674	-734.41	1129.7	30.853	863.83	1070.5	40.624	54.393	0	0	-4.2974	-1.5548	-13.28	-27.146	1.6219	4.5484	13.361	23.544	-2.6755	2.9936	0.080843	-3.6021	1599.5
14.09	1410	78	NaN	2.4509	15.467	-2.2458	-174.66	21.415	3.0533	7.897	-734.38	1129.7	30.952	863.86	1070.5	42.462	54.404	0	0	-4.3235	-1.5811	-13.295	-27.161	1.6245	4.5139	13.346	23.535	-2.699	2.9328	0.051106	-3.6256	1599.5
14.1	1411	78	NaN	2.45	15.459	-2.2456	-174.68	21.408	3.0963	7.8867	-734.38	1129.7	31.091	863.87	1070.5	44.019	55.297	0	0	-4.2823	-1.5396	-13.304	-27.17	1.6182	4.4913	13.338	23.528	-2.6641	2.9517	0.034604	-3.6414	1599.5
14.11	1412	78	NaN	2.4581	15.457	-2.2736	-174.69	21.424	3.065	7.9784	-734.36	1129.6	30.992	863.85	1070.5	43.858	57.054	0	0	-4.2266	-1.4835	-13.309	-27.175	1.6331	4.4899	13.337	23.544	-2.5935	3.0064	0.027663	-3.6312	1599.5
14.12	1413	78	NaN	2.4559	15.44	-2.2654	-174.7	21.43	3.0687	7.9498	-734.37	1129.6	31.031	863.87	1070.5	43.614	56.877	0	0	-4.2116	-1.4684	-13.313	-27.179	1.6285	4.4695	13.321	23.549	-2.583	3.0011	0.0079065	-3.6294	1599.5
14.13	1414	78	NaN	2.4583	15.417	-2.2687	-174.73	21.423	3.0747	7.9544	-734.39	1129.6	31.078	863.9	1070.5	42.443	55.853	0	0	-4.1669	-1.4234	-13.317	-27.183	1.6294	4.4401	13.297	23.543	-2.5375	3.0166	-0.019929	-3.64	1599.6
14.14	1415	78	NaN	2.4627	15.403	-2.2799	-174.75	21.441	3.06	7.9824	-734.4	1129.6	31.048	863.87	1070.5	42.833	54.204	0	0	-4.1345	-1.3908	-13.322	-27.187	1.6358	4.4263	13.284	23.56	-2.4987	3.0355	-0.037421	-3.6273	1599.5
14.15	1416	78	NaN	2.4638	15.4	-2.2867	-174.75	21.47	3.0268	7.992	-734.4	1129.6	30.948	863.82	1070.5	42.231	56.021	0	0	-4.1853	-1.4419	-13.326	-27.192	1.6409	4.4272	13.283	23.588	-2.5444	2.9853	-0.043686	-3.6041	1599.5
14.16	1417	78	NaN	2.4588	15.4	-2.281	-174.76	21.468	2.9992	7.9529	-734.41	1129.6	30.866	863.83	1070.5	43.515	54.778	0	0	-4.2211	-1.478	-13.331	-27.197	1.6374	4.423	13.282	23.586	-2.5838	2.945	-0.0492	-3.6108	1599.5
14.17	1418	78	NaN	2.4578	15.408	-2.2919	-174.77	21.464	3.0113	7.9664	-734.39	1129.6	30.919	863.82	1070.5	43.412	55.637	0	0	-4.2286	-1.4855	-13.336	-27.202	1.635	4.4077	13.29	23.582	-2.5936	2.9222	-0.045929	-3.62	1599.5
14.18	1419	78	NaN	2.457	15.415	-2.2962	-174.78	21.453	3.0123	7.9717	-734.4	1129.6	30.941	863.83	1070.5	43.022	56.881	0	0	-4.1889	-1.4456	-13.34	-27.206	1.6337	4.3981	13.297	23.571	-2.5553	2.9525	-0.042758	-3.6347	1599.5
14.19	1420	78	NaN	2.4613	15.412	-2.3079	-174.78	21.451	3.0142	7.9934	-734.43	1129.6	30.959	863.83	1070.5	43.118	56.459	0	0	-4.1582	-1.4147	-13.343	-27.209	1.6381	4.3955	13.294	23.568	-2.5201	2.9808	-0.048932	-3.6409	1599.5
14.2	1421	78	NaN	2.4599	15.412	-2.3069	-174.78	21.445	3.0249	7.9714	-734.47	1129.6	30.996	863.82	1070.5	41.684	52.325	0	0	-4.1619	-1.4184	-13.347	-27.213	1.6345	4.3974	13.294	23.563	-2.5274	2.979	-0.052829	-3.6507	1599.5
14.21	1422	78	NaN	2.4549	15.422	-2.2953	-174.77	21.434	3.0451	7.9237	-734.49	1129.6	31.053	863.81	1070.5	44.813	56.251	0	0	-4.2411	-1.4981	-13.351	-27.217	1.6259	4.4023	13.304	23.552	-2.6153	2.9042	-0.04791	-3.6653	1599.6
14.22	1423	78	NaN	2.4613	15.435	-2.2984	-174.76	21.432	3.0631	7.9419	-734.51	1129.6	31.093	863.77	1070.5	43.937	55.923	0	0	-4.271	-1.5282	-13.356	-27.222	1.6314	4.4112	13.318	23.55	-2.6396	2.883	-0.038384	-3.6718	1599.5
14.23	1424	78	NaN	2.4602	15.439	-2.2922	-174.75	21.455	3.0077	7.9119	-734.53	1129.7	30.91	863.71	1070.6	42.972	56.429	0	0	-4.1786	-1.4352	-13.361	-27.227	1.6357	4.428	13.323	23.571	-2.5428	2.9929	-0.038002	-3.656	1599.5
14.24	1425	78	NaN	2.4587	15.46	-2.295	-174.75	21.431	3.0234	7.9219	-734.55	1129.6	30.936	863.71	1070.6	43.878	57.207	0	0	-4.0089	-1.2643	-13.372	-27.238	1.6337	4.4202	13.344	23.547	-2.3752	3.1559	-0.028319	-3.6905	1599.5
14.25	1426	78	NaN	2.4562	15.478	-2.2923	-174.76	21.392	3.0707	7.9215	-734.56	1129.7	31.065	863.73	1070.5	40.909	55.402	0	0	-3.7495	-1.0031	-13.389	-27.255	1.6266	4.4106	13.36	23.51	-2.1228	3.4075	-0.029907	-3.7456	1599.5
14.26	1427	78	NaN	2.4564	15.492	-2.2922	-174.76	21.367	3.0873	7.9267	-734.57	1129.7	31.088	863.72	1070.5	42.468	56.212	0	0	-3.4901	-0.74196	-13.407	-27.273	1.6261	4.4139	13.373	23.486	-1.8639	3.672	-0.033802	-3.7874	1599.6
14.27	1428	78	NaN	2.4586	15.502	-2.2941	-174.75	21.355	3.083	7.9296	-734.6	1129.7	31.035	863.7	1070.5	44.079	55.722	0	0	-3.2967	-0.54728	-13.417	-27.282	1.6303	4.4211	13.383	23.473	-1.6664	3.8738	-0.033254	-3.8092	1599.6
14.28	1429	78	NaN	2.4556	15.498	-2.2795	-174.76	21.314	3.1646	7.8781	-734.65	1129.7	31.265	863.7	1070.5	43.073	57.386	0	0	-3.1809	-0.43074	-13.416	-27.282	1.6173	4.398	13.378	23.435	-1.5636	3.9672	-0.038494	-3.8477	1599.6
14.29	1430	78	NaN	2.4585	15.509	-2.3027	-174.75	21.31	3.1271	7.9615	-734.66	1129.7	31.113	863.68	1070.5	42.74	55.947	0	0	-3.2013	-0.4512	-13.42	-27.286	1.6286	4.418	13.39	23.43	-1.5726	3.9668	-0.030088	-3.856	1599.6
14.3	1431	78	NaN	2.4642	15.511	-2.3046	-174.76	21.302	3.1216	7.9715	-734.68	1129.7	31.071	863.66	1070.5	44.209	55.341	0	0	-3.2168	-0.4668	-13.421	-27.287	1.6362	4.4133	13.391	23.422	-1.5806	3.9465	-0.030089	-3.8656	1599.6
14.31	1432	78	NaN	2.4698	15.51	-2.2901	-174.75	21.312	3.0747	7.9203	-734.71	1129.7	30.87	863.59	1070.6	42.523	57.884	0	0	-3.2197	-0.46979	-13.42	-27.286	1.6472	4.4276	13.392	23.43	-1.5725	3.9578	-0.028936	-3.8559	1599.6
14.32	1433	78	NaN	2.4748	15.511	-2.2818	-174.74	21.319	3.0324	7.8809	-734.74	1129.7	30.683	863.52	1070.6	54.54	56.275	0	0	-3.2189	-0.46891	-13.419	-27.285	1.6575	4.44	13.393	23.437	-1.5614	3.9711	-0.026488	-3.8485	1599.5
14.33	1434	78	NaN	2.479	15.513	-2.2955	-174.76	21.303	3.0411	7.9089	-734.75	1129.7	30.683	863.51	1070.6	58.129	56.99	1	0	-3.2143	-0.46429	-13.418	-27.284	1.6626	4.4259	13.395	23.421	-1.5516	3.9616	-0.022657	-3.8631	1599.5
14.34	1435	78	NaN	2.4813	15.516	-2.3205	-174.79	21.272	3.0628	7.9788	-734.77	1129.7	30.725	863.53	1070.6	59.396	55.285	1	0	-3.1993	-0.4492	-13.414	-27.28	1.6659	4.3992	13.399	23.389	-1.5334	3.95	-0.015422	-3.8909	1599.6
14.35	1436	78	NaN	2.4832	15.519	-2.3133	-174.8	21.265	3.0415	7.9465	-734.78	1129.7	30.649	863.5	1070.6	61.507	55.81	1	0	-3.1887	-0.43851	-13.411	-27.277	1.6694	4.3821	13.401	23.383	-1.5193	3.9436	-0.0092412	-3.8933	1599.5
14.36	1437	78	NaN	2.4856	15.519	-2.3062	-174.83	21.258	3.0371	7.9034	-734.82	1129.7	30.602	863.47	1070.6	63.02	56.653	1	0	-3.1915	-0.44133	-13.407	-27.273	1.672	4.355	13.402	23.375	-1.5195	3.9136	-0.0053826	-3.8979	1599.5
14.37	1438	78	NaN	2.4911	15.521	-2.303	-174.85	21.26	3.0105	7.8848	-734.83	1129.7	30.51	863.43	1070.6	64.132	56.213	1	0	-3.3187	-0.56948	-13.403	-27.269	1.68	4.3358	13.404	23.376	-1.6387	3.7663	0.0012256	-3.8925	1599.5
14.38	1439	78	NaN	2.4957	15.532	-2.2995	-174.88	21.264	2.974	7.8791	-734.8	1129.7	30.405	863.39	1070.6	64.251	56.886	1	0	-3.3809	-0.63209	-13.4	-27.266	1.6882	4.3088	13.416	23.38	-1.6927	3.6767	0.01624	-3.8852	1599.4
14.39	1440	78	NaN	2.4961	15.55	-2.2904	-174.94	21.258	2.965	7.8582	-734.75	1129.7	30.379	863.35	1070.7	64.528	56.681	1	0	-3.3958	-0.64707	-13.397	-27.263	1.6887	4.2565	13.434	23.374	-1.7071	3.6095	0.036888	-3.8888	1599.4
14.4	1441	78	NaN	2.4986	15.542	-2.2783	-174.98	21.239	3.0163	7.8159	-734.78	1129.7	30.533	863.35	1070.6	63.967	57.175	1	0	-3.4525	-0.7041	-13.393	-27.259	1.6842	4.2064	13.425	23.355	-1.7683	3.5023	0.032569	-3.9039	1599.4
14.41	1442	78	NaN	2.4982	15.555	-2.2775	-175.03	21.221	3.0431	7.8135	-734.72	1129.7	30.576	863.38	1070.6	63.685	56.793	1	0	-3.5318	-0.78396	-13.388	-27.254	1.6821	4.1509	13.439	23.337	-1.8496	3.3669	0.050423	-3.9169	1599.3
14.42	1443	78	NaN	2.4982	15.546	-2.2993	-175.08	21.238	2.975	7.8775	-734.71	1129.7	30.393	863.28	1070.7	63.711	58.655	1	0	-3.6286	-0.88146	-13.384	-27.25	1.691	4.1167	13.431	23.353	-1.9376	3.2352	0.046953	-3.8974	1599.2
14.43	1444	78	NaN	2.501	15.538	-2.3103	-175.12	21.276	3.053	7.8982	-734.66	1129.7	30.607	863.09	1070.7	62.54	58.273	1	0	-3.767	-1.0207	-13.38	-27.246	1.6867	4.0678	13.423	23.392	-2.0802	3.047	0.043123	-3.8541	1599
14.44	1445	78	NaN	2.5029	15.53	-2.305	-175.18	21.266	3.1736	7.8691	-734.6	1129.7	30.944	863.04	1070.6	62.226	58.709	1	0	-3.9092	-1.164	-13.376	-27.242	1.6754	3.9906	13.413	23.383	-2.2338	2.8266	0.037218	-3.8586	1598.9
14.45	1446	78	NaN	2.4987	15.508	-2.2961	-175.27	21.159	3.0898	7.8425	-734.57	1129.7	30.758	863.3	1070.6	62.351	57.903	1	0	-3.9913	-1.2466	-13.373	-27.238	1.677	3.9037	13.391	23.277	-2.3143	2.657	0.018147	-3.9618	1599.1
14.46	1447	78	NaN	2.4936	15.502	-2.2791	-175.3	21.162	3.0117	7.7768	-734.53	1129.7	30.607	863.29	1070.6	61.895	56.604	1	0	-4.103	-1.3591	-13.368	-27.234	1.675	3.8834	13.384	23.28	-2.428	2.5243	0.015876	-3.9542	1599.1
14.47	1448	78	NaN	2.4882	15.463	-2.2849	-175.35	21.162	2.9722	7.7693	-734.47	1129.7	30.488	863.22	1070.6	61.159	55.684	1	0	-4.228	-1.485	-13.364	-27.23	1.6735	3.8362	13.346	23.279	-2.5546	2.3512	-0.017531	-3.9503	1598.9
14.48	1449	78	NaN	2.4876	15.425	-2.3171	-175.38	21.203	3.0719	7.844	-734.41	1129.7	30.766	863	1070.6	60.876	57.508	1	0	-4.2492	-1.5063	-13.36	-27.226	1.6655	3.7992	13.307	23.321	-2.5837	2.293	-0.053318	-3.9055	1598.7
14.49	1450	78	NaN	2.4858	15.378	-2.3332	-175.42	21.173	3.1091	7.8646	-734.37	1129.6	30.882	863	1070.6	60.446	56.918	1	0	-4.2811	-1.5384	-13.358	-27.224	1.6602	3.7533	13.26	23.291	-2.6209	2.2149	-0.097594	-3.932	1598.6
14.5	1451	78	NaN	2.4796	15.323	-2.3278	-175.48	21.092	3.045	7.8155	-734.34	1129.6	30.721	863.2	1070.6	60.108	55.613	1	0	-4.3938	-1.6519	-13.356	-27.222	1.6582	3.7017	13.205	23.21	-2.7357	2.0498	-0.15054	-4.0119	1598.8
14.51	1452	78	NaN	2.4699	15.264	-2.3318	-175.52	21.083	3.0139	7.797	-734.29	1129.6	30.647	863.18	1070.6	59.534	55.888	1	0	-4.4786	-1.7372	-13.352	-27.218	1.6504	3.6648	13.146	23.201	-2.8282	1.9276	-0.20571	-4.0167	1598.7
14.52	1453	78	NaN	2.4533	15.155	-2.3477	-175.59	21.043	3.0282	7.7851	-734.22	1129.6	30.717	863.21	1070.5	57.976	55.597	1	0	-4.5711	-1.8303	-13.347	-27.213	1.6309	3.59	13.037	23.161	-2.9402	1.7597	-0.3108	-4.0519	1598.7
14.53	1454	78	NaN	2.4484	15.023	-2.3852	-175.64	21.007	3.0331	7.8098	-734.19	1129.6	30.714	863.18	1070.5	58.329	57.074	1	0	-4.6944	-1.9545	-13.344	-27.21	1.627	3.5429	12.903	23.126	-3.0675	1.5884	-0.44104	-4.0836	1598.6
14.54	1455	78	NaN	2.4469	14.91	-2.4533	-175.67	20.976	3.0515	7.9478	-734.19	1129.6	30.74	863.15	1070.5	60.17	57.399	1	0	-4.7921	-2.0529	-13.341	-27.207	1.6294	3.5113	12.79	23.096	-3.1627	1.4584	-0.55173	-4.1111	1598.6
14.55	1456	78	NaN	2.452	14.805	-2.5267	-175.7	20.984	3.1209	8.1254	-734.2	1129.6	30.92	863.01	1070.5	62.581	56.282	1	0	-4.884	-2.1454	-13.339	-27.205	1.6343	3.4783	12.686	23.104	-3.2496	1.3329	-0.65345	-4.1013	1598.5
14.56	1457	78	NaN	2.4617	14.703	-2.5791	-175.74	20.999	3.1781	8.2543	-734.22	1129.5	31.075	862.88	1070.5	64.428	58.14	1	0	-5.0223	-2.2846	-13.335	-27.201	1.6431	3.443	12.585	23.118	-3.3792	1.1583	-0.75053	-4.0833	1598.4
14.57	1458	78	NaN	2.4672	14.616	-2.5961	-175.77	20.923	3.0717	8.2811	-734.22	1129.5	30.763	863.07	1070.5	65.66	56.5	1	0	-5.1374	-2.4006	-13.332	-27.198	1.6609	3.4224	12.501	23.038	-3.4766	1.0218	-0.83127	-4.16	1598.5
14.58	1459	78	NaN	2.4819	14.558	-2.5802	-175.81	20.863	3.161	8.2439	-734.21	1129.4	31.015	863.1	1070.4	65.652	56.088	1	0	-5.2159	-2.4796	-13.329	-27.195	1.6651	3.376	12.442	22.978	-3.5508	0.89641	-0.88712	-4.217	1598.6
14.59	1460	78	NaN	2.5101	14.54	-2.5464	-175.84	20.837	3.1513	8.1631	-734.13	1129.4	30.973	863.1	1070.4	65.603	56.898	1	0	-5.3327	-2.5972	-13.326	-27.192	1.692	3.3454	12.425	22.952	-3.6408	0.74822	-0.90135	-4.24	1598.5
14.6	1461	78	NaN	2.568	14.536	-2.5307	-175.9	20.88	3.2243	8.1845	-734.14	1129.4	31.143	862.84	1070.5	64.831	56.662	1	0	-5.3593	-2.6239	-13.323	-27.189	1.7444	3.2715	12.423	22.993	-3.6149	0.64757	-0.9004	-4.1956	1598.2
14.61	1462	78	NaN	2.6282	14.56	-2.5494	-175.98	20.912	3.294	8.3212	-734.21	1129.3	31.317	862.62	1070.5	63.07	58.289	1	0	-5.262	-2.526	-13.321	-27.186	1.8031	3.1937	12.449	23.023	-3.4589	0.66778	-0.87132	-4.1637	1598.1
14.62	1463	78	NaN	2.6678	14.615	-2.5915	-176.03	20.879	3.3067	8.5084	-734.27	1129.3	31.361	862.66	1070.4	60.01	59.166	1	0	-5.3721	-2.6368	-13.318	-27.184	1.848	3.1498	12.505	22.989	-3.5241	0.51302	-0.81357	-4.1949	1598.2
14.63	1464	78	NaN	2.6971	14.665	-2.613	-176.05	20.844	3.396	8.6266	-734.29	1129.3	31.62	862.69	1070.4	55.243	55.362	1	0	-5.4968	-2.7624	-13.316	-27.182	1.8722	3.1205	12.554	22.955	-3.6246	0.35809	-0.76247	-4.2273	1598.2
14.64	1465	78	NaN	2.7639	14.868	-2.5936	-176.12	20.859	3.3385	8.7058	-734.32	1129.4	31.455	862.58	1070.5	54.219	55.796	1	0	-5.6125	-2.8788	-13.312	-27.178	1.9477	3.0631	12.756	22.971	-3.6648	0.18426	-0.55619	-4.207	1598.1
14.65	1466	78	NaN	2.8181	15.078	-2.483	-176.21	20.812	3.3735	8.5175	-734.42	1129.4	31.593	862.61	1070.4	56.293	56.481	1	0	-5.634	-2.9005	-13.308	-27.174	1.9903	2.9578	12.962	22.928	-3.6437	0.057301	-0.34584	-4.2464	1598.3
14.66	1467	78	NaN	2.8629	15.249	-2.4079	-176.28	20.796	3.3978	8.405	-734.55	1129.5	31.674	862.59	1070.4	59.253	55.139	1	0	-5.583	-2.8491	-13.305	-27.17	2.0282	2.8814	13.132	22.914	-3.5548	0.032312	-0.17296	-4.2567	1598.4
14.67	1468	78	NaN	2.9102	15.417	-2.4077	-176.36	20.789	3.4264	8.5353	-734.75	1129.5	31.789	862.54	1070.4	60.758	55.109	1	0	-5.6612	-2.9278	-13.303	-27.169	2.0762	2.8041	13.298	22.908	-3.585	-0.12375	-0.0054737	-4.2612	1598.6
14.68	1469	78	NaN	2.9621	15.583	-2.4076	-176.47	20.75	3.4817	8.6816	-735.12	1129.6	32.031	862.54	1070.4	61.435	57.079	1	0	-5.6656	-2.9323	-13.301	-27.166	2.1248	2.6882	13.461	22.873	-3.5408	-0.24415	0.16023	-4.2936	1598.9
14.69	1470	78	NaN	2.987	15.59	-2.156	-176.54	20.716	3.4768	7.8759	-735.83	1129.9	32.038	862.58	1070.4	61.799	58.719	1	0	-5.5853	-2.8515	-13.296	-27.162	2.121	2.5911	13.457	22.849	-3.4644	-0.26042	0.16116	-4.3133	1599.7
14.7	1471	78	NaN	3.0147	15.704	-2.0956	-176.59	20.723	3.4289	7.8208	-736.03	1130	31.911	862.55	1070.4	62.168	58.414	1	0	-5.5705	-2.8366	-13.294	-27.16	2.1514	2.5434	13.571	22.856	-3.4191	-0.29315	0.27688	-4.3038	1599.9
14.71	1472	78	NaN	3.0381	15.909	-2.2294	-176.66	20.713	3.423	8.4908	-735.82	1129.9	31.913	862.55	1070.4	61.727	55.338	1	0	-5.5487	-2.8146	-13.292	-27.158	2.1985	2.4968	13.779	22.844	-3.3502	-0.31783	0.48679	-4.3146	1599.6
14.72	1473	78	NaN	3.0602	16.07	-2.2941	-176.74	20.704	3.4364	8.8987	-735.76	1129.8	31.931	862.55	1070.4	57.33	56.116	1	0	-5.4887	-2.7542	-13.292	-27.158	2.2346	2.4382	13.94	22.833	-3.2541	-0.31605	0.64851	-4.3244	1599.6
14.73	1474	78	NaN	3.0646	16.123	-2.1791	-176.82	20.686	3.4609	8.6186	-736.16	1130	32.013	862.57	1070.4	55.361	56.437	1	0	-5.4585	-2.7238	-13.29	-27.156	2.2262	2.3382	13.989	22.82	-3.2323	-0.38559	0.6987	-4.336	1600
14.74	1475	78	NaN	3.0402	16.091	-1.9577	-176.95	20.655	3.4778	7.9024	-736.9	1130.2	32.192	862.56	1070.4	53.22	55.049	1	0	-5.4263	-2.6913	-13.289	-27.155	2.1702	2.1784	13.948	22.798	-3.2561	-0.51296	0.65937	-4.3574	1600.8
14.75	1476	78	NaN	3.0386	16.101	-1.983	-177.13	20.672	3.3866	8.0284	-737.17	1130.2	32.07	862.51	1070.4	55.488	55.098	1	0	-5.303	-2.5672	-13.289	-27.155	2.1775	2.0091	13.96	22.813	-3.1254	-0.5581	0.67121	-4.3412	1601
14.76	1477	78	NaN	3.0441	16.106	-2.0108	-177.22	20.658	3.3834	8.1637	-737.38	1130.3	32.116	862.51	1070.4	56.536	56.006	1	0	-5.3052	-2.5694	-13.289	-27.155	2.1864	1.9251	13.964	22.8	-3.1188	-0.64427	0.67468	-4.3547	1601.2
14.77	1478	78	NaN	3.0429	16.114	-1.9906	-177.33	20.624	3.4039	8.1458	-737.61	1130.4	32.24	862.54	1070.4	54.364	55.643	1	0	-5.3436	-2.6081	-13.29	-27.156	2.1802	1.8117	13.969	22.77	-3.1633	-0.79641	0.67823	-4.3865	1601.5
14.78	1479	78	NaN	3.0409	16.123	-1.9595	-177.42	20.599	3.4109	8.0968	-737.77	1130.4	32.325	862.57	1070.4	52.114	54.164	1	0	-5.2237	-2.4874	-13.293	-27.159	2.1735	1.7156	13.976	22.746	-3.0502	-0.77182	0.6826	-4.4129	1601.7
14.79	1480	78	NaN	3.0421	16.13	-1.9279	-177.5	20.583	3.397	8.0434	-737.89	1130.4	32.348	862.6	1070.4	47.511	54.975	1	0	-5.0953	-2.3581	-13.296	-27.162	2.1721	1.6323	13.982	22.731	-2.9232	-0.72577	0.68545	-4.4311	1601.8
14.8	1481	78	NaN	3.0453	16.131	-1.8918	-177.6	20.56	3.3871	7.9553	-738.04	1130.5	32.386	862.64	1070.4	42.898	54.018	1	0	-4.9449	-2.2067	-13.3	-27.166	2.1709	1.5219	13.981	22.71	-2.7741	-0.68482	0.68081	-4.4562	1602
14.81	1482	78	NaN	3.0375	16.13	-1.9332	-177.67	20.538	3.4569	8.0672	-738.13	1130.5	32.631	862.66	1070.4	44.602	56.024	1	0	-4.8161	-2.077	-13.306	-27.172	2.1584	1.4491	13.979	22.69	-2.6577	-0.62788	0.67269	-4.4824	1602.1
14.82	1483	78	NaN	3.0344	16.129	-1.9688	-177.73	20.546	3.4565	8.1638	-738.21	1130.5	32.648	862.63	1070.4	44.159	56.571	1	0	-4.7189	-1.9792	-13.313	-27.179	2.1582	1.3976	13.979	22.696	-2.5608	-0.58162	0.66594	-4.4831	1602.2
14.83	1484	78	NaN	3.0335	16.13	-1.9841	-177.77	20.542	3.4333	8.1954	-738.26	1130.5	32.602	862.64	1070.4	45.97	55.448	1	0	-4.6855	-1.9456	-13.32	-27.186	2.1601	1.3568	13.98	22.692	-2.5255	-0.58881	0.6595	-4.4938	1602.2
14.84	1485	78	NaN	3.0262	16.153	-1.9981	-177.84	20.53	3.4186	8.2292	-738.29	1130.5	32.605	862.7	1070.4	42.843	54.251	1	0	-4.4609	-1.7194	-13.332	-27.198	2.1539	1.2876	14.003	22.68	-2.307	-0.43182	0.67135	-4.5178	1602.3
14.85	1486	78	NaN	3.0112	16.214	-2.0075	-177.94	20.519	3.4334	8.2598	-738.29	1130.5	32.714	862.76	1070.3	53.568	56.364	1	0	-4.1816	-1.4382	-13.344	-27.21	2.1361	1.184	14.063	22.669	-2.0455	-0.25425	0.71946	-4.5406	1602.4
14.86	1487	78	NaN	2.9968	16.312	-1.9863	-178.03	20.523	3.4788	8.2037	-738.24	1130.5	32.907	862.78	1070.3	61.967	56.202	1	0	-3.9024	-1.1571	-13.356	-27.222	2.1128	1.083	14.159	22.676	-1.7896	-0.074026	0.80271	-4.5467	1602.3
14.87	1488	78	NaN	2.995	16.39	-1.9844	-178.09	20.524	3.4697	8.2055	-738.22	1130.5	32.896	862.82	1070.3	63.915	58.015	1	0	-3.7214	-0.97486	-13.367	-27.233	2.1114	1.0288	14.236	22.678	-1.61	0.053928	0.86978	-4.5545	1602.4
14.88	1489	78	NaN	3.0302	16.647	-2.2545	-178.18	20.555	3.4906	9.211	-737.71	1130.4	33.014	862.82	1070.3	65.672	59.583	1	0	-3.6839	-0.93716	-13.374	-27.24	2.1781	0.97201	14.498	22.704	-1.5058	0.034852	1.1245	-4.5358	1601.8
14.89	1490	78	NaN	3.0471	16.753	-2.2445	-178.25	20.575	3.4673	9.2316	-737.77	1130.4	33.007	862.86	1070.3	65.268	55.989	1	0	-4.0133	-1.2687	-13.383	-27.249	2.1961	0.89893	14.603	22.726	-1.8172	-0.36981	1.22	-4.5228	1601.9
14.9	1491	78	NaN	3.06	16.822	-2.1248	-178.31	20.59	3.4553	8.8864	-737.94	1130.5	33.015	862.9	1070.3	62.527	58.949	1	0	-4.1496	-1.406	-13.392	-27.258	2.1965	0.82462	14.668	22.744	-1.9531	-0.58133	1.2761	-4.5134	1602.2
14.91	1492	78	NaN	3.0841	16.964	-2.0798	-178.37	20.614	3.4767	8.8417	-737.83	1130.6	33.105	862.92	1070.3	56.775	58.079	1	0	-3.953	-1.208	-13.401	-27.267	2.2157	0.75875	14.809	22.769	-1.7372	-0.44926	1.4079	-4.4973	1602.1
14.92	1493	78	NaN	3.1091	17.116	-2.0366	-178.44	20.656	3.4587	8.8316	-737.7	1130.6	33.094	862.93	1070.3	53.543	57.247	1	0	-3.7564	-1.0101	-13.41	-27.276	2.2407	0.69126	14.959	22.813	-1.5157	-0.31881	1.5496	-4.4624	1601.9
14.93	1494	78	NaN	3.1278	17.295	-2.0094	-178.53	20.704	3.4119	8.9256	-737.56	1130.7	33.007	863	1070.3	54.48	55.111	1	0	-3.5598	-0.81213	-13.419	-27.285	2.2658	0.61052	15.135	22.864	-1.294	-0.20161	1.7165	-4.4211	1601.9
14.94	1495	78	NaN	3.139	17.377	-2.0032	-178.59	20.748	3.4532	9.0192	-737.53	1130.7	33.135	863.02	1070.3	54.576	55.331	1	0	-3.3632	-0.61419	-13.428	-27.294	2.2757	0.54194	15.216	22.91	-1.0874	-0.072252	1.7882	-4.3839	1601.9
14.95	1496	78	NaN	3.145	17.406	-1.999	-178.66	20.815	3.463	9.0992	-737.57	1130.8	33.171	863.03	1070.4	54.867	54.548	1	0	-3.1666	-0.41625	-13.437	-27.303	2.2834	0.47832	15.245	22.976	-0.88313	0.062068	1.808	-4.3269	1601.9
14.96	1497	78	NaN	3.1416	17.397	-1.9874	-178.74	20.921	3.4357	9.1431	-737.66	1130.8	33.08	863	1070.4	56.318	55.837	1	0	-2.9623	-0.21063	-13.445	-27.311	2.2849	0.40743	15.237	23.081	-0.67747	0.1968	1.7913	-4.23	1602
14.97	1498	78	NaN	3.1375	17.389	-2.0135	-178.83	21.067	3.3923	9.3095	-737.66	1130.8	32.916	862.95	1070.5	51.982	56.7	1	0	-2.4296	0.32573	-13.436	-27.302	2.2926	0.32663	15.231	23.225	-0.13704	0.65236	1.7946	-4.0774	1601.9
14.98	1499	78	NaN	3.1725	17.486	-2.2224	-178.93	21.215	3.3194	10.118	-737.16	1130.7	32.699	862.9	1070.5	57.261	56.526	1	0	-2.1235	0.63395	-13.434	-27.3	2.364	0.25648	15.333	23.368	0.2405	0.89043	1.8993	-3.932	1601.3
14.99	1500	78	NaN	3.177	17.44	-2.214	-179	21.268	3.4132	10.137	-737.15	1130.7	32.948	862.91	1070.5	62.614	55.957	1	0	-2.0214	0.7367	-13.437	-27.303	2.3603	0.1808	15.286	23.422	0.33886	0.9175	1.8494	-3.8814	1601.4
15	1501	78	NaN	3.1847	17.372	-2.2035	-179.07	21.336	3.4133	10.133	-737.2	1130.7	32.917	862.93	1070.5	63.822	58.625	1	0	-2.0102	0.74799	-13.439	-27.304	2.3689	0.11887	15.22	23.488	0.35868	0.86687	1.7815	-3.816	1601.4
15.01	1502	78	NaN	3.202	17.272	-2.183	-179.16	21.396	3.4582	10.102	-737.24	1130.6	33.033	862.99	1070.5	62.751	59.478	1	0	-1.9846	0.7738	-13.437	-27.303	2.381	0.023667	15.121	23.547	0.39642	0.79747	1.6836	-3.7558	1601.5
15.02	1503	78	NaN	3.2024	17.134	-2.0671	-179.23	21.436	3.5064	9.7088	-737.44	1130.7	33.169	863.06	1070.5	59.68	56.317	1	0	-1.9459	0.81277	-13.433	-27.299	2.3627	-0.072026	14.982	23.589	0.41681	0.74074	1.5484	-3.7102	1601.8
15.03	1504	78	NaN	3.1708	16.956	-1.8334	-179.27	21.465	3.4926	8.8481	-737.85	1130.8	33.117	863.1	1070.5	51.617	57.118	1	0	-1.9296	0.82914	-13.428	-27.294	2.3023	-0.13762	14.799	23.622	0.37271	0.69152	1.3714	-3.672	1602.3
15.04	1505	78	NaN	3.1757	16.717	-1.7612	-179.39	21.531	3.5761	8.5996	-737.83	1130.7	33.349	863.2	1070.6	43.333	56.47	1	0	-1.9374	0.82129	-13.422	-27.287	2.2901	-0.27774	14.565	23.682	0.35271	0.54355	1.1437	-3.6051	1602.4
15.05	1506	78	NaN	3.168	16.578	-1.7424	-179.44	21.564	3.5863	8.5179	-737.85	1130.7	33.372	863.23	1070.6	42.639	55.855	1	0	-2.0121	0.74605	-13.414	-27.279	2.2786	-0.33404	14.43	23.712	0.26651	0.41202	1.0162	-3.5677	1602.4
15.06	1507	78	NaN	3.1587	16.46	-1.7582	-179.49	21.576	3.595	8.5411	-737.85	1130.6	33.382	863.28	1070.6	42.217	54.229	1	0	-1.9111	0.84778	-13.399	-27.265	2.2698	-0.37605	14.315	23.721	0.35876	0.47172	0.91593	-3.5447	1602.4
15.07	1508	78	NaN	3.1495	16.336	-1.7878	-179.53	21.572	3.5873	8.611	-737.9	1130.5	33.355	863.35	1070.6	42.362	56.398	1	0	-1.805	0.95462	-13.383	-27.249	2.2641	-0.41551	14.194	23.714	0.45917	0.53911	0.81145	-3.5352	1602.6
15.08	1509	78	NaN	3.1363	16.223	-1.8053	-179.57	21.57	3.5756	8.647	-737.95	1130.4	33.32	863.4	1070.6	45.304	55.841	1	0	-2.2638	0.49264	-13.374	-27.24	2.2535	-0.4509	14.085	23.707	-0.010271	0.04174	0.71056	-3.533	1602.7
15.09	1510	78	NaN	3.1154	16.158	-1.7921	-179.59	21.581	3.585	8.5926	-737.9	1130.3	33.326	863.41	1070.6	54.449	55.96	1	0	-2.4498	0.30541	-13.365	-27.231	2.2305	-0.47611	14.024	23.715	-0.21924	-0.1707	0.65852	-3.5164	1602.6
15.1	1511	78	NaN	3.1018	16.127	-1.7705	-179.61	21.568	3.5958	8.544	-737.82	1130.2	33.337	863.46	1070.6	56.014	55.835	1	0	-2.4796	0.27536	-13.356	-27.222	2.2147	-0.49848	13.996	23.699	-0.26489	-0.22311	0.64013	-3.5221	1602.6
15.11	1512	78	NaN	3.0933	16.151	-1.772	-179.64	21.536	3.6305	8.6045	-737.68	1130.2	33.447	863.55	1070.6	51.741	54.497	1	0	-2.7885	-0.035574	-13.337	-27.203	2.2044	-0.53015	14.02	23.667	-0.58403	-0.56572	0.68298	-3.5357	1602.5
15.12	1513	78	NaN	3.0793	16.186	-1.7382	-179.66	21.511	3.6307	8.5502	-737.54	1130.2	33.438	863.6	1070.6	60.685	54.513	1	0	-3.1862	-0.43602	-13.315	-27.181	2.1887	-0.54778	14.056	23.641	-0.99744	-0.9838	0.74103	-3.5398	1602.4
15.13	1514	78	NaN	3.0603	16.21	-1.7099	-179.66	21.484	3.6267	8.5176	-737.48	1130.1	33.413	863.64	1070.6	69.651	55.931	1	0	-3.5839	-0.83646	-13.294	-27.16	2.1695	-0.55291	14.081	23.614	-1.4144	-1.3894	0.78687	-3.5462	1602.4
15.14	1515	78	NaN	3.0399	16.214	-1.7115	-179.66	21.452	3.6423	8.5734	-737.53	1130.1	33.455	863.68	1070.6	70.56	60.514	1	0	-3.527	-0.77915	-13.282	-27.148	2.1497	-0.55418	14.085	23.581	-1.3773	-1.3333	0.80281	-3.5666	1602.5
15.15	1516	78	NaN	3.023	16.206	-1.7339	-179.67	21.422	3.6781	8.6625	-737.67	1130.1	33.567	863.74	1070.5	70.445	59.451	1	0	-3.4744	-0.72617	-13.269	-27.135	2.132	-0.56033	14.077	23.551	-1.3424	-1.2865	0.80812	-3.5834	1602.7
15.16	1517	78	NaN	3.0159	16.212	-1.7367	-179.66	21.399	3.7027	8.6801	-737.76	1130.1	33.627	863.79	1070.5	69.825	56.618	1	0	-3.8382	-1.0924	-13.245	-27.111	2.1235	-0.55479	14.082	23.529	-1.7147	-1.6472	0.83661	-3.5823	1602.9
15.17	1518	78	NaN	2.9901	16.391	-1.7574	-179.65	21.397	3.667	8.804	-737.79	1130.2	33.542	863.8	1070.6	69.504	58.62	1	0	-3.9181	-1.1729	-13.225	-27.091	2.1052	-0.53648	14.258	23.529	-1.8129	-1.7094	1.0333	-3.5617	1602.9
15.18	1519	78	NaN	2.9658	16.57	-1.7538	-179.64	21.395	3.6445	8.8469	-737.74	1130.3	33.484	863.81	1070.6	69.109	56.715	1	0	-3.9061	-1.1608	-13.206	-27.072	2.0845	-0.52494	14.433	23.531	-1.8216	-1.6858	1.227	-3.5414	1602.9
15.19	1520	78	NaN	2.9474	16.75	-1.7375	-179.64	21.391	3.6576	8.8424	-737.64	1130.4	33.517	863.82	1070.5	69.018	59.227	1	0	-4.0033	-1.2587	-13.186	-27.052	2.0647	-0.51846	14.61	23.532	-1.9386	-1.7771	1.4236	-3.5201	1602.8
15.2	1521	78	NaN	2.9525	16.993	-1.7933	-179.63	21.397	3.6744	9.0886	-737.39	1130.5	33.556	863.82	1070.5	68.847	59.778	1	0	-4.1989	-1.4557	-13.164	-27.03	2.077	-0.50101	14.849	23.541	-2.1219	-1.9567	1.685	-3.4893	1602.5
15.21	1522	78	NaN	3.0095	17.352	-2.0446	-179.61	21.426	3.6218	10.016	-736.82	1130.4	33.399	863.81	1070.5	68.617	59.058	1	0	-4.5363	-1.7953	-13.139	-27.005	2.1725	-0.45093	15.209	23.569	-2.3638	-2.2462	2.0704	-3.4356	1601.9
15.22	1523	78	NaN	3.0025	17.438	-2.0695	-179.61	21.459	3.6333	10.066	-736.94	1130.5	33.403	863.78	1070.5	67.466	58.19	1	0	-4.574	-1.8333	-13.121	-26.986	2.1672	-0.44292	15.294	23.603	-2.4068	-2.2762	2.173	-3.3831	1602
15.23	1524	78	NaN	2.9687	17.369	-1.8778	-179.61	21.513	3.6344	9.3921	-737.53	1130.6	33.383	863.72	1070.5	64.493	57.475	1	0	-4.6083	-1.8678	-13.102	-26.968	2.1103	-0.47182	15.22	23.662	-2.498	-2.3396	2.1176	-3.3067	1602.6
15.24	1525	78	NaN	2.9632	17.343	-1.8022	-179.61	21.558	3.6166	9.0949	-737.86	1130.7	33.292	863.67	1070.6	61.035	56.993	1	0	-4.7056	-1.9657	-13.083	-26.949	2.0976	-0.47847	15.193	23.708	-2.6079	-2.4442	2.1092	-3.2411	1602.8
15.25	1526	78	NaN	2.9815	17.358	-1.8178	-179.61	21.591	3.6209	9.0975	-737.96	1130.7	33.257	863.65	1070.6	59.391	55.362	1	0	-4.775	-2.0357	-13.076	-26.942	2.1173	-0.47257	15.207	23.743	-2.6577	-2.5082	2.1304	-3.1993	1602.9
15.26	1527	78	NaN	3.0045	17.354	-1.8189	-179.6	21.627	3.6585	9.0566	-738.01	1130.8	33.306	863.64	1070.6	59.836	54.263	1	0	-4.8406	-2.1017	-13.07	-26.936	2.1371	-0.47213	15.201	23.78	-2.7035	-2.5738	2.1306	-3.1565	1603
15.27	1528	78	NaN	3.0229	17.291	-1.7681	-179.6	21.685	3.6615	8.849	-738.03	1130.8	33.203	863.59	1070.6	60.855	55.821	1	0	-4.908	-2.1696	-13.066	-26.932	2.1517	-0.47035	15.138	23.839	-2.7563	-2.6399	2.0715	-3.0928	1602.9
15.28	1529	78	NaN	3.0589	17.281	-1.9391	-179.59	21.726	3.6693	9.4056	-737.66	1130.7	33.161	863.56	1070.6	60.65	56.073	1	0	-4.9322	-2.1939	-13.063	-26.929	2.209	-0.44251	15.132	23.874	-2.7232	-2.6364	2.0693	-3.0554	1602.5
15.29	1530	78	NaN	3.0564	17.126	-1.9937	-179.61	21.734	3.7498	9.5192	-737.79	1130.5	33.328	863.6	1070.5	57.547	56.469	1	0	-4.9134	-2.175	-13.062	-26.928	2.2046	-0.45834	14.981	23.879	-2.7089	-2.6334	1.9191	-3.0481	1602.7
15.3	1531	78	NaN	3.0245	16.85	-1.9202	-179.6	21.816	3.7558	9.074	-738.33	1130.6	33.241	863.52	1070.5	57.255	58.698	1	0	-4.8799	-2.1413	-13.062	-26.928	2.1601	-0.46913	14.705	23.962	-2.7198	-2.6104	1.6425	-2.9666	1603.2
15.31	1532	78	NaN	2.9981	16.625	-1.861	-179.6	21.945	3.6924	8.6672	-738.77	1130.6	32.949	863.37	1070.6	59.488	54.368	1	0	-4.7757	-2.0364	-13.063	-26.929	2.1298	-0.4646	14.481	24.089	-2.646	-2.501	1.4183	-2.8391	1603.4
15.32	1533	78	NaN	2.999	16.585	-1.9023	-179.6	22.066	3.6519	8.7247	-738.68	1130.5	32.738	863.26	1070.6	60.884	56.383	1	0	-4.6005	-1.8599	-13.062	-26.928	2.1402	-0.45721	14.445	24.207	-2.4603	-2.3171	1.3822	-2.7213	1603.2
15.33	1534	78	NaN	2.9889	16.598	-1.8135	-179.6	22.222	3.7638	8.4325	-738.42	1130.4	32.879	863.14	1070.6	61.511	55.899	1	0	-4.4868	-1.7455	-13.064	-26.93	2.1144	-0.47018	14.46	24.36	-2.3724	-2.2157	1.3962	-2.5699	1602.9
15.34	1535	78	NaN	2.9817	16.641	-1.7464	-179.61	22.354	3.8369	8.2457	-738.17	1130.4	32.99	863.02	1070.6	61.999	54.444	1	0	-4.3723	-1.6302	-13.066	-26.932	2.0963	-0.49622	14.503	24.492	-2.276	-2.1264	1.4373	-2.4391	1602.5
15.35	1536	78	NaN	2.9762	16.655	-1.6843	-179.62	22.491	3.9058	8.0517	-738.03	1130.4	33.076	862.91	1070.6	62.593	56.339	1	0	-4.2492	-1.5063	-13.068	-26.934	2.0807	-0.51235	14.516	24.63	-2.1686	-2.0186	1.4479	-2.3041	1602.3
15.36	1537	78	NaN	2.9752	16.649	-1.6784	-179.63	22.603	3.9518	8.0239	-737.96	1130.4	33.138	862.81	1070.6	63.021	57.914	1	0	-4.1628	-1.4193	-13.07	-26.936	2.0764	-0.52657	14.511	24.741	-2.0864	-1.9459	1.4411	-2.195	1602.1
15.37	1538	78	NaN	2.9854	16.646	-1.8228	-179.65	22.725	3.9927	8.4857	-737.82	1130.3	33.183	862.74	1070.6	63.391	57.875	1	0	-4.0966	-1.3526	-13.073	-26.939	2.1014	-0.53287	14.514	24.858	-1.9952	-1.8855	1.4404	-2.0813	1601.9
15.38	1539	78	NaN	3.004	16.663	-2.1336	-179.68	22.897	4.0557	9.4975	-737.56	1130	33.223	862.68	1070.7	63.383	57.458	1	0	-4.0068	-1.2622	-13.077	-26.943	2.1546	-0.52935	14.54	25.021	-1.8522	-1.7915	1.4631	-1.9224	1601.5
15.39	1540	78	NaN	2.985	16.693	-2.2522	-179.73	23.045	4.1154	9.8533	-737.51	1129.9	33.301	862.64	1070.6	62.883	57.258	1	0	-3.949	-1.2041	-13.081	-26.947	2.1455	-0.56612	14.572	25.166	-1.8036	-1.7702	1.4908	-1.781	1601.4
15.4	1541	78	NaN	2.9371	16.737	-1.944	-179.77	23.258	3.9706	8.8769	-737.63	1130.1	32.829	862.49	1070.8	63.449	57.249	1	0	-3.9064	-1.1611	-13.085	-26.951	2.0796	-0.62946	14.612	25.382	-1.8268	-1.7906	1.5277	-1.5682	1601.4
15.41	1542	78	NaN	2.902	16.821	-1.7252	-179.8	23.32	4.001	8.2355	-737.58	1130.3	32.825	862.51	1070.7	64.264	58.314	1	0	-3.8238	-1.078	-13.087	-26.953	2.0216	-0.67994	14.69	25.45	-1.8023	-1.7579	1.603	-1.5032	1601.4
15.42	1543	78	NaN	2.8854	16.889	-1.632	-179.81	23.341	4.0518	7.9902	-737.51	1130.3	32.904	862.54	1070.7	65.859	58.976	1	0	-3.7508	-1.0045	-13.09	-26.956	1.9934	-0.7058	14.756	25.475	-1.7574	-1.7103	1.6661	-1.4814	1601.4
15.43	1544	78	NaN	2.8922	16.956	-1.6743	-179.83	23.382	4.058	8.1704	-737.49	1130.3	32.873	862.53	1070.7	67.662	55.901	1	0	-3.7884	-1.0424	-13.093	-26.959	2.0077	-0.71616	14.823	25.515	-1.7808	-1.7585	1.7302	-1.4445	1601.3
15.44	1545	78	NaN	2.9209	17.07	-1.8419	-179.87	23.418	4.0741	8.7757	-737.5	1130.3	32.835	862.55	1070.8	69.192	57.274	1	0	-3.7955	-1.0495	-13.096	-26.962	2.0595	-0.73029	14.937	25.55	-1.736	-1.7798	1.8413	-1.4118	1601.3
15.45	1546	78	NaN	2.925	17.097	-1.9373	-179.88	23.377	4.1352	9.1036	-737.65	1130.3	32.937	862.66	1070.7	69.724	57.429	1	0	-3.7953	-1.0493	-13.099	-26.965	2.0718	-0.73581	14.965	25.509	-1.7235	-1.7851	1.8661	-1.4554	1601.6
15.46	1547	78	NaN	2.9497	17.251	-2.1317	-179.89	23.281	4.1756	9.8993	-737.4	1130.2	32.927	862.8	1070.7	69.938	57.148	1	0	-3.8065	-1.0605	-13.102	-26.968	2.1253	-0.71833	15.122	25.409	-1.6812	-1.7789	2.0205	-1.5586	1601.5
15.47	1548	78	NaN	2.9229	17.304	-1.9429	-179.91	23.126	4.2964	9.3677	-737.69	1130.4	33.152	863	1070.7	70.325	57.505	1	0	-3.8232	-1.0773	-13.105	-26.971	2.0716	-0.76202	15.168	25.262	-1.7515	-1.8394	2.0627	-1.7094	1602
15.48	1549	78	NaN	2.8968	17.346	-1.7367	-179.92	22.997	4.3413	8.7926	-737.94	1130.5	33.194	863.12	1070.6	70.728	58.501	1	0	-3.8403	-1.0946	-13.108	-26.974	2.0237	-0.78922	15.203	25.139	-1.8166	-1.8838	2.0952	-1.835	1602.4
15.49	1550	78	NaN	2.8935	17.413	-1.7004	-179.91	22.909	4.2846	8.8029	-737.92	1130.6	32.975	863.18	1070.7	71.223	58.533	1	0	-3.8522	-1.1066	-13.111	-26.977	2.0286	-0.7748	15.27	25.052	-1.8237	-1.8814	2.1592	-1.9246	1602.4
15.5	1551	78	NaN	2.8792	17.424	-1.6584	-179.91	22.793	4.2817	8.7161	-738.02	1130.6	32.91	863.3	1070.6	71.617	59.295	1	0	-3.8652	-1.1197	-13.114	-26.98	2.0136	-0.77765	15.279	24.938	-1.8516	-1.8973	2.1652	-2.042	1602.6
15.51	1552	78	NaN	2.8594	17.364	-1.6487	-179.9	22.691	4.283	8.6948	-738.23	1130.6	32.851	863.34	1070.6	72.114	60.172	1	0	-3.8801	-1.1347	-13.116	-26.982	1.9953	-0.75986	15.219	24.836	-1.8849	-1.8946	2.1025	-2.1458	1602.9
15.52	1553	78	NaN	2.8549	17.278	-1.6881	-179.88	22.583	4.2745	8.7955	-738.46	1130.7	32.762	863.4	1070.6	72.538	60.014	1	0	-3.9429	-1.1978	-13.12	-26.986	1.9977	-0.73503	15.132	24.729	-1.9451	-1.9329	2.0114	-2.2573	1603.2
15.53	1554	78	NaN	2.8587	17.189	-1.7552	-179.86	22.468	4.2916	8.9638	-738.62	1130.7	32.746	863.45	1070.6	72.751	60.725	1	0	-3.5485	-0.80082	-13.117	-26.983	2.0082	-0.70567	15.042	24.615	-1.5403	-1.5065	1.9249	-2.3678	1603.4
15.54	1555	78	NaN	2.8651	17.053	-1.7842	-179.8	22.303	4.3125	9.0021	-738.78	1130.6	32.698	863.48	1070.5	72.608	61.938	1	1	-2.2965	0.45976	-13.1	-26.966	2.0178	-0.64366	14.905	24.451	-0.27865	-0.18389	1.8047	-2.5152	1603.6
15.55	1556	78	NaN	2.8692	16.879	-1.7436	-179.71	22.103	4.3213	8.8084	-738.95	1130.6	32.585	863.51	1070.5	71.219	61.046	1	1	-2.1649	0.59218	-13.099	-26.965	2.0191	-0.55745	14.731	24.251	-0.14585	0.034725	1.6318	-2.7138	1603.8
15.56	1557	78	NaN	2.869	16.791	-1.6848	-179.66	21.982	4.3366	8.5343	-739.03	1130.6	32.56	863.56	1070.5	68.719	59.583	1	1	-2.2106	0.54624	-13.101	-26.967	2.0101	-0.51767	14.642	24.132	-0.20043	0.02857	1.5408	-2.8354	1603.9
15.57	1558	78	NaN	2.9376	16.889	-1.9738	-179.63	21.837	4.4303	9.5688	-738.37	1130.3	32.786	863.67	1070.4	68.24	57.312	1	1	-2.2374	0.51924	-13.102	-26.968	2.1073	-0.45632	14.745	23.981	-0.13008	0.06292	1.6431	-2.9872	1603.3
15.58	1559	78	NaN	2.9183	16.761	-1.8239	-179.59	21.769	4.4133	8.9956	-738.69	1130.4	32.688	863.66	1070.3	67.158	59.852	1	1	-2.2568	0.49975	-13.105	-26.97	2.0712	-0.43326	14.615	23.914	-0.1856	0.066483	1.5104	-3.056	1603.6
15.59	1560	78	NaN	2.9157	16.675	-1.7442	-179.54	21.723	4.3591	8.6888	-738.83	1130.4	32.462	863.6	1070.3	65.633	56.154	1	1	-2.2679	0.48852	-13.107	-26.973	2.0657	-0.38513	14.53	23.868	-0.20217	0.1034	1.4224	-3.1056	1603.7
15.6	1561	78	NaN	2.9321	16.657	-1.7606	-179.5	21.696	4.3394	8.7509	-738.75	1130.3	32.353	863.55	1070.3	65.327	58.748	1	1	-2.3772	0.37845	-13.108	-26.974	2.0882	-0.34283	14.514	23.838	-0.28907	0.035618	1.4063	-3.1354	1603.6
15.61	1562	78	NaN	2.9417	16.651	-1.7564	-179.48	21.708	4.3704	8.7671	-738.7	1130.2	32.414	863.48	1070.3	65.129	58.986	1	1	-2.4718	0.28326	-13.109	-26.975	2.0961	-0.33037	14.509	23.85	-0.37565	-0.047113	1.3998	-3.1253	1603.5
15.62	1563	78	NaN	2.9467	16.64	-1.7216	-179.44	21.792	4.3521	8.7246	-738.62	1130.1	32.264	863.28	1070.3	63.225	57.351	1	1	-2.5463	0.20818	-13.112	-26.978	2.1049	-0.27833	14.501	23.931	-0.44147	-0.07015	1.3887	-3.0465	1603.2
15.63	1564	78	NaN	2.947	16.645	-1.7079	-179.42	21.864	4.3941	8.7244	-738.63	1130.1	32.327	863.17	1070.3	60.862	56.765	1	1	-2.7294	0.023878	-13.114	-26.98	2.1028	-0.26064	14.507	24.001	-0.6266	-0.23677	1.393	-2.9784	1603.1
15.64	1565	78	NaN	2.9467	16.686	-1.731	-179.4	21.959	4.382	8.8366	-738.58	1130	32.243	863.02	1070.3	58.256	55.786	1	1	-2.8763	-0.12398	-13.116	-26.982	2.1094	-0.24181	14.549	24.096	-0.76684	-0.36579	1.4321	-2.8867	1602.9
15.65	1566	78	NaN	2.951	16.772	-1.7506	-179.41	22.113	4.3609	8.9331	-738.49	1130	32.148	862.84	1070.3	53.385	56.911	1	1	-2.9781	-0.22656	-13.12	-26.986	2.1205	-0.24364	14.635	24.249	-0.85769	-0.47019	1.5156	-2.7367	1602.6
15.66	1567	78	NaN	2.9528	16.882	-1.7475	-179.43	22.277	4.3494	8.9602	-738.39	1130	32.094	862.68	1070.3	49.171	56.351	0	1	-3.0659	-0.31493	-13.123	-26.989	2.125	-0.26161	14.746	24.413	-0.94089	-0.57654	1.6234	-2.5754	1602.3
15.67	1568	78	NaN	2.9438	16.992	-1.7151	-179.45	22.396	4.3455	8.8992	-738.29	1130.1	32.074	862.59	1070.3	49.765	55.176	0	1	-3.1628	-0.4125	-13.126	-26.992	2.1144	-0.28177	14.854	24.534	-1.0484	-0.69427	1.7282	-2.4577	1602.2
15.68	1569	78	NaN	2.9314	17.106	-1.6403	-179.47	22.533	4.3369	8.688	-738.2	1130.1	32.042	862.45	1070.3	43.849	54.927	0	1	-3.4436	-0.69518	-13.128	-26.993	2.0955	-0.30836	14.966	24.673	-1.3481	-1.0035	1.8383	-2.3201	1601.9
15.69	1570	78	NaN	2.9346	17.267	-1.6566	-179.49	22.716	4.3781	8.7695	-738.1	1130.2	32.145	862.32	1070.3	42.469	54.534	0	1	-3.7078	-0.96119	-13.13	-26.995	2.0978	-0.33073	15.126	24.857	-1.61	-1.2919	1.9966	-2.1382	1601.7
15.7	1571	78	NaN	2.9383	17.369	-1.6791	-179.51	22.867	4.3746	8.8417	-738.06	1130.2	32.133	862.21	1070.4	41.289	56.242	0	1	-3.9589	-1.214	-13.131	-26.997	2.1045	-0.34167	15.228	25.008	-1.8544	-1.5557	2.097	-1.9894	1601.6
15.71	1572	78	NaN	2.9401	17.451	-1.6819	-179.53	22.99	4.4026	8.8193	-738.04	1130.2	32.223	862.18	1070.4	42.329	57.469	0	1	-4.1909	-1.4475	-13.131	-26.997	2.1022	-0.36896	15.311	25.131	-2.0886	-1.8165	2.1793	-1.8662	1601.5
15.72	1573	78	NaN	2.9421	17.516	-1.675	-179.55	23.078	4.4398	8.7578	-738.02	1130.3	32.334	862.19	1070.4	41.689	55.908	0	1	-4.3775	-1.6355	-13.131	-26.997	2.098	-0.39856	15.375	25.22	-2.2795	-2.034	2.244	-1.7773	1601.5
15.73	1574	78	NaN	2.9482	17.547	-1.6892	-179.56	23.127	4.424	8.7877	-737.98	1130.3	32.268	862.17	1070.5	41.733	55.602	0	1	-4.5328	-1.7918	-13.131	-26.997	2.1075	-0.39783	15.407	25.267	-2.4253	-2.1896	2.2764	-1.7294	1601.4
15.74	1575	78	NaN	2.9582	17.615	-1.7431	-179.56	23.19	4.494	8.9557	-737.86	1130.3	32.444	862.22	1070.5	44.62	54.476	0	1	-4.7906	-2.0514	-13.131	-26.997	2.1172	-0.40099	15.476	25.329	-2.6734	-2.4524	2.3451	-1.6678	1601.4
15.75	1576	78	NaN	2.9661	17.633	-1.7333	-179.56	23.223	4.5126	8.8405	-737.77	1130.3	32.477	862.28	1070.5	41.904	54.992	0	1	-5.0608	-2.3234	-13.131	-26.997	2.1198	-0.40347	15.493	25.363	-2.941	-2.7268	2.3627	-1.6337	1601.3
15.76	1577	78	NaN	2.9697	17.625	-1.7738	-179.54	23.232	4.5225	8.8778	-737.73	1130.3	32.492	862.33	1070.5	41.614	54.649	0	1	-5.2252	-2.4889	-13.13	-26.995	2.1241	-0.38614	15.487	25.371	-3.101	-2.875	2.3571	-1.6248	1601.3
15.77	1578	78	NaN	2.971	17.604	-1.8186	-179.52	23.209	4.5414	8.9378	-737.69	1130.2	32.537	862.42	1070.5	42.453	55.344	0	1	-5.3814	-2.6462	-13.127	-26.993	2.126	-0.36578	15.466	25.347	-3.2554	-3.012	2.3389	-1.6466	1601.4
15.78	1579	78	NaN	2.9723	17.575	-1.833	-179.5	23.166	4.5573	8.9005	-737.68	1130.2	32.577	862.55	1070.5	42.252	54.538	0	1	-5.6065	-2.8728	-13.125	-26.991	2.1246	-0.34729	15.439	25.302	-3.4819	-3.2201	2.3138	-1.6883	1601.5
15.79	1580	78	NaN	2.9755	17.547	-1.8285	-179.47	23.124	4.5425	8.7895	-737.7	1130.2	32.531	862.67	1070.5	43.577	56.631	0	1	-6.0996	-3.3693	-13.121	-26.987	2.1256	-0.31759	15.411	25.259	-3.974	-3.6869	2.2898	-1.7278	1601.7
15.8	1581	78	NaN	2.9825	17.562	-1.9097	-179.41	23.068	4.5507	9.081	-737.57	1130.1	32.551	862.79	1070.5	44.398	56.711	0	1	-6.3523	-3.6237	-13.119	-26.985	2.1423	-0.25509	15.43	25.2	-4.21	-3.8788	2.3111	-1.7841	1601.6
15.81	1582	78	NaN	2.9851	17.592	-1.8545	-179.32	22.977	4.557	8.8386	-737.48	1130.1	32.577	862.97	1070.4	43.515	55.072	0	1	-6.5077	-3.7801	-13.116	-26.982	2.1353	-0.16659	15.458	25.111	-4.3724	-3.9467	2.3418	-1.8709	1601.7
15.82	1583	78	NaN	2.9935	17.635	-1.8148	-179.22	22.918	4.542	8.6828	-737.37	1130	32.545	863.1	1070.4	41.398	55.994	0	1	-6.6663	-3.9398	-13.111	-26.977	2.1393	-0.075117	15.501	25.052	-4.527	-4.0149	2.3901	-1.9248	1601.8
15.83	1584	78	NaN	3.0048	17.707	-1.7991	-179.1	22.874	4.5374	8.6673	-737.24	1130	32.554	863.22	1070.4	44.321	55.971	0	1	-6.8286	-4.1032	-13.106	-26.972	2.1497	0.046385	15.574	25.007	-4.6789	-4.0568	2.4688	-1.965	1601.7
15.84	1585	78	NaN	3.0145	17.788	-1.7815	-178.97	22.833	4.5494	8.6617	-737.13	1129.9	32.618	863.35	1070.4	42.566	56.494	0	1	-6.9973	-4.273	-13.101	-26.967	2.157	0.17741	15.657	24.964	-4.8403	-4.0956	2.5561	-2.0033	1601.8
15.85	1586	78	NaN	3.0217	17.823	-1.7398	-178.9	22.809	4.5384	8.4918	-737.13	1129.9	32.599	863.43	1070.3	43.199	55.472	0	1	-6.9986	-4.2744	-13.098	-26.964	2.1587	0.23674	15.691	24.942	-4.8398	-4.0376	2.5928	-2.0222	1601.8
15.86	1587	78	NaN	3.0449	17.937	-1.7734	-178.73	22.809	4.5152	8.6054	-737.04	1129.9	32.552	863.49	1070.3	43.017	54.187	0	1	-6.9662	-4.2417	-13.095	-26.961	2.1877	0.41418	15.807	24.939	-4.7785	-3.8276	2.7119	-2.0221	1601.8
15.87	1588	78	NaN	3.0661	18.013	-1.7627	-178.6	22.788	4.4965	8.5821	-737.02	1129.9	32.514	863.61	1070.3	42.046	55.624	0	1	-6.9362	-4.2115	-13.092	-26.958	2.2095	0.54017	15.881	24.92	-4.7267	-3.6714	2.7895	-2.0381	1601.9
15.88	1589	78	NaN	3.0955	18.083	-1.755	-178.48	22.788	4.4939	8.5624	-737	1129.9	32.509	863.7	1070.3	44.043	54.919	0	1	-6.8376	-4.1123	-13.09	-26.956	2.2384	0.66399	15.95	24.921	-4.5992	-3.4483	2.8601	-2.0351	1602
15.89	1590	78	NaN	3.1341	18.166	-1.7652	-178.33	22.81	4.5297	8.5987	-736.99	1129.9	32.606	863.77	1070.3	43.037	56.023	0	1	-6.725	-3.999	-13.088	-26.954	2.2749	0.80863	16.031	24.945	-4.4502	-3.1903	2.9431	-2.0095	1602
15.9	1591	78	NaN	3.1755	18.251	-1.7815	-178.18	22.851	4.5972	8.6543	-736.99	1130	32.786	863.84	1070.2	43.575	59.301	0	1	-6.616	-3.8892	-13.088	-26.954	2.3119	0.95991	16.115	24.987	-4.3041	-2.9293	3.0273	-1.966	1602.1
15.91	1592	78	NaN	3.2061	18.288	-1.7637	-178.08	22.918	4.6321	8.589	-737.04	1130	32.844	863.86	1070.2	44.153	55.106	0	1	-6.4345	-3.7065	-13.087	-26.953	2.3381	1.0546	16.151	25.055	-4.0964	-2.6519	3.064	-1.8979	1602.2
15.92	1593	78	NaN	3.2309	18.319	-1.7327	-177.93	23.116	4.5693	8.4554	-737.11	1130	32.571	863.7	1070.3	43.003	61.175	0	1	-6.1624	-3.4325	-13.086	-26.952	2.3678	1.2084	16.181	25.253	-3.7946	-2.2242	3.0953	-1.6987	1602.1
15.93	1594	78	NaN	3.2521	18.317	-1.7446	-177.85	23.269	4.6034	8.4532	-737.18	1130	32.6	863.58	1070.3	42.787	63.778	0	1	-6.0051	-3.2742	-13.085	-26.951	2.3879	1.286	16.18	25.406	-3.6173	-1.9881	3.0944	-1.545	1602.1
15.94	1595	78	NaN	3.2594	18.299	-1.7512	-177.8	23.43	4.6344	8.4052	-737.25	1130.1	32.632	863.45	1070.3	43.125	64.049	0	1	-5.8469	-3.1149	-13.084	-26.95	2.3923	1.333	16.162	25.568	-3.4547	-1.7819	3.0774	-1.3829	1602
15.95	1596	78	NaN	3.2585	18.256	-1.7631	-177.77	23.656	4.5832	8.3326	-737.32	1130	32.433	863.3	1070.3	41.644	64.702	0	1	-5.6788	-2.9456	-13.084	-26.95	2.3959	1.3644	16.12	25.792	-3.2829	-1.5811	3.0361	-1.1575	1601.9
15.96	1597	78	NaN	3.2584	18.181	-1.7955	-177.77	23.935	4.4815	8.3	-737.42	1130	32.098	863.14	1070.4	41.839	64.907	0	1	-5.5488	-2.8147	-13.083	-26.949	2.4065	1.3745	16.048	26.068	-3.1423	-1.4402	2.9644	-0.88124	1601.8
15.97	1598	78	NaN	3.2555	18.104	-1.8004	-177.79	24.077	4.6188	8.233	-737.48	1130	32.47	863.07	1070.4	44.156	59.411	0	1	-5.4209	-2.686	-13.083	-26.948	2.3879	1.3411	15.971	26.21	-3.033	-1.3449	2.8889	-0.73875	1601.8
15.98	1599	78	NaN	3.2484	18.011	-1.7929	-177.8	24.229	4.7068	8.096	-737.54	1130	32.718	862.97	1070.3	40.388	56.099	0	1	-5.2938	-2.5579	-13.082	-26.948	2.367	1.3187	15.878	26.362	-2.9267	-1.2392	2.7961	-0.58545	1601.8
15.99	1600	78	NaN	3.2485	17.914	-1.8135	-177.82	24.434	4.6856	8.0578	-737.58	1129.9	32.655	862.79	1070.4	42.434	54.786	0	1	-5.0355	-2.298	-13.08	-26.946	2.368	1.3021	15.784	26.564	-2.6675	-0.99584	2.7039	-0.38213	1601.7
16	1601	78	NaN	3.2386	17.804	-1.8404	-177.79	24.671	4.5762	8.0074	-737.63	1129.8	32.25	862.61	1070.4	42.237	56.416	0	1	-4.6868	-1.9468	-13.079	-26.945	2.3707	1.345	15.676	26.798	-2.3161	-0.60181	2.5972	-0.1462	1601.5
16.01	1602	78	NaN	3.2203	17.703	-1.855	-177.76	24.916	4.4583	7.9013	-737.64	1129.8	31.8	862.42	1070.3	44.028	57.642	0	1	-4.4785	-1.7372	-13.077	-26.943	2.3646	1.3808	15.575	27.043	-2.1139	-0.3564	2.4984	0.10032	1601.3
16.02	1603	78	NaN	3.2064	17.646	-1.8487	-177.82	25.142	4.4059	7.7633	-737.57	1129.8	31.638	862.19	1070.4	42.539	55.731	0	1	-4.3157	-1.5732	-13.076	-26.942	2.3514	1.3226	15.52	27.268	-1.9642	-0.25053	2.4431	0.32616	1601
16.03	1604	78	NaN	3.1994	17.626	-1.833	-177.83	25.285	4.3426	7.666	-737.55	1129.8	31.454	862.03	1070.5	42.153	55.518	0	1	-4.1897	-1.4464	-13.076	-26.942	2.3474	1.3131	15.505	27.406	-1.8423	-0.13329	2.4282	0.46387	1600.8
16.04	1605	78	NaN	3.1671	17.608	-1.7703	-178.02	25.367	4.7398	7.3399	-737.4	1129.8	32.699	861.9	1070.4	43.153	55.575	0	1	-4.0821	-1.3381	-13.077	-26.943	2.2587	1.0763	15.483	27.492	-1.8235	-0.26172	2.4055	0.54883	1600.6
16.05	1606	78	NaN	3.1324	17.598	-1.7576	-178.1	25.422	4.8697	7.1974	-737.28	1129.7	33.039	861.79	1070.4	42.291	54.117	0	1	-3.9642	-1.2193	-13.079	-26.944	2.2066	0.97545	15.472	27.548	-1.7576	-0.24387	2.3931	0.60381	1600.4
16.06	1607	78	NaN	3.0933	17.584	-1.7827	-178.13	25.408	4.9183	7.1559	-737.18	1129.7	33.001	861.71	1070.4	42.949	55.989	0	1	-3.8003	-1.0543	-13.081	-26.947	2.1673	0.94126	15.457	27.534	-1.6331	-0.11309	2.3762	0.58685	1600.2
16.07	1608	78	NaN	3.0556	17.563	-1.8222	-178.16	25.333	4.9754	7.1422	-737.09	1129.7	32.954	861.65	1070.4	40.858	58.08	0	1	-3.585	-0.83759	-13.084	-26.95	2.1306	0.91402	15.437	27.459	-1.4545	0.076424	2.3524	0.50897	1600
16.08	1609	78	NaN	3.029	17.544	-1.8563	-178.19	25.23	4.9849	7.1303	-737.01	1129.7	32.872	861.6	1070.3	42.978	56.539	0	1	-3.3469	-0.59786	-13.088	-26.954	2.1065	0.88418	15.417	27.357	-1.2405	0.28632	2.3289	0.403	1599.9
16.09	1610	78	NaN	2.9978	17.522	-1.8777	-178.23	24.935	5.0482	7.0319	-736.92	1129.7	32.84	861.68	1070.2	41.344	56.017	0	1	-3.1154	-0.3647	-13.09	-26.956	2.0728	0.84592	15.39	27.066	-1.0425	0.48121	2.2997	0.11012	1599.9
16.1	1611	78	NaN	2.9827	17.528	-1.8877	-178.26	24.759	4.9592	6.9515	-736.77	1129.7	32.417	861.6	1070.2	41.773	55.322	0	1	-2.8999	-0.14779	-13.094	-26.96	2.07	0.82954	15.397	26.891	-0.82993	0.68175	2.3028	-0.069496	1599.7
16.11	1612	78	NaN	2.963	17.549	-1.8845	-178.28	24.579	4.8978	6.8268	-736.6	1129.7	32.086	861.47	1070.2	41.005	54.618	0	1	-2.6983	0.055192	-13.099	-26.965	2.0574	0.81789	15.418	26.711	-0.6409	0.87308	2.3188	-0.25406	1599.4
16.12	1613	78	NaN	2.9386	17.561	-1.8763	-178.31	24.326	5.0115	6.6855	-736.45	1129.7	32.273	861.41	1070.2	41.541	56.695	0	1	-2.527	0.22763	-13.103	-26.969	2.0212	0.775	15.428	26.46	-0.50581	1.0026	2.3246	-0.50868	1599.2
16.13	1614	78	NaN	2.9168	17.554	-1.8803	-178.36	24.009	5.2142	6.5863	-736.35	1129.7	32.734	861.41	1070	42.564	55.138	0	1	-2.2614	0.49505	-13.11	-26.976	1.9792	0.70521	15.417	26.147	-0.28223	1.2003	2.3065	-0.82971	1599.1
16.14	1615	78	NaN	2.9059	17.534	-1.9172	-178.41	23.708	5.197	6.5917	-736.25	1129.6	32.582	861.4	1070	41.434	56.425	0	1	-1.7831	0.97667	-13.126	-26.992	1.9739	0.66103	15.396	25.846	0.19087	1.6377	2.2698	-1.1457	1599
16.15	1616	78	NaN	2.898	17.519	-1.9816	-178.42	23.395	5.1231	6.6657	-736.11	1129.6	32.224	861.38	1069.9	43.267	55.708	0	1	-1.5103	1.2513	-13.135	-27.001	1.9814	0.66034	15.38	25.534	0.47112	1.9117	2.2453	-1.4669	1598.8
16.16	1617	78	NaN	2.8968	17.503	-2.0394	-178.43	23.07	5.1834	6.7242	-735.99	1129.5	32.22	861.31	1069.8	41.604	54.581	0	1	-1.3116	1.4513	-13.142	-27.008	1.9823	0.65465	15.363	25.209	0.67072	2.106	2.2213	-1.7993	1598.6
16.17	1618	78	NaN	2.8918	17.472	-2.0614	-178.45	22.497	5.2698	6.6132	-735.78	1129.4	32.203	861.24	1069.8	41.833	53.903	0	1	-1.1702	1.5937	-13.149	-27.015	1.9738	0.63262	15.335	24.634	0.80364	2.2264	2.1867	-2.3806	1598.3
16.18	1619	78	NaN	2.887	17.448	-2.0677	-178.46	21.927	5.3774	6.4703	-735.55	1129.4	32.28	861.15	1069.8	43.784	56.191	0	1	-1.005	1.7601	-13.159	-27.025	1.9609	0.60998	15.312	24.063	0.95594	2.37	2.1527	-2.9616	1598
16.19	1620	78	NaN	2.8867	17.434	-2.0748	-178.47	21.536	5.4912	6.397	-735.37	1129.3	32.484	861.08	1069.8	42.503	54.591	0	1	-0.8338	1.9324	-13.171	-27.036	1.9505	0.59244	15.298	23.672	1.1167	2.5248	2.1274	-3.364	1597.8
16.2	1621	78	NaN	2.8893	17.402	-2.0712	-178.5	21.152	5.5384	6.3055	-735.24	1129.3	32.532	861.07	1069.8	42.118	57.168	0	1	-0.66263	2.1047	-13.182	-27.048	1.948	0.55983	15.269	23.285	1.2854	2.6646	2.0875	-3.7632	1597.6
16.21	1622	78	NaN	2.8882	17.366	-2.097	-178.49	20.726	5.4245	6.3031	-735.09	1129.2	32.128	861.18	1069.7	42.604	60.192	0	1	-0.53913	2.2291	-13.191	-27.057	1.9614	0.57958	15.233	22.86	1.4222	2.8087	2.0424	-4.1969	1597.6
16.22	1623	78	NaN	2.879	17.292	-2.078	-178.51	20.142	5.2381	6.1273	-734.96	1129.1	31.49	861.42	1069.7	42.287	62.014	0	1	-0.47961	2.289	-13.196	-27.062	1.9687	0.58093	15.162	22.272	1.4891	2.8699	1.9661	-4.7895	1597.7
16.23	1624	78	NaN	2.8655	17.228	-2.0926	-178.47	19.685	5.3362	6.0898	-734.85	1129	31.639	861.6	1069.7	41.953	63.31	0	1	-0.45077	2.318	-13.204	-27.07	1.9486	0.61808	15.1	21.813	1.4979	2.9361	1.8963	-5.2566	1597.8
16.24	1625	78	NaN	2.8455	17.18	-2.0986	-178.37	19.368	5.4861	6.0305	-734.7	1129	31.949	861.54	1069.7	41.886	61.912	0	1	-0.42459	2.3444	-13.212	-27.078	1.9153	0.7033	15.056	21.492	1.4907	3.0477	1.8433	-5.5861	1597.5
16.25	1626	78	NaN	2.8208	17.142	-2.0548	-178.25	19.113	5.446	5.7916	-734.49	1128.9	31.77	861.25	1069.9	43.765	57.931	0	1	-0.39841	2.3707	-13.221	-27.087	1.8881	0.81237	15.024	21.231	1.4897	3.1831	1.8033	-5.8557	1597
16.26	1627	78	NaN	2.8073	17.13	-2.0322	-178.18	18.905	5.4963	5.6513	-734.29	1128.9	31.904	861.18	1069.9	44.07	57.565	0	1	-0.079294	2.692	-13.232	-27.098	1.8647	0.88147	15.013	21.022	1.7854	3.5735	1.7811	-6.0756	1596.8
16.27	1628	78	NaN	2.791	17.107	-2.0009	-178.1	18.712	5.662	5.5033	-734.14	1128.9	32.429	861.23	1069.9	43.849	57.743	0	1	0.26414	3.0378	-13.243	-27.109	1.8241	0.93481	14.991	20.828	2.0883	3.9726	1.7476	-6.2816	1596.7
16.28	1629	78	NaN	2.7771	17.064	-2.0076	-177.97	18.565	5.7311	5.4452	-733.94	1128.8	32.682	861.34	1069.9	42.192	59.465	0	1	0.60756	3.3836	-13.255	-27.121	1.7989	1.0527	14.948	20.681	2.4065	4.4363	1.6931	-6.4393	1596.6
16.29	1630	78	NaN	2.7691	17.032	-2.0262	-177.88	18.521	5.7186	5.4406	-733.82	1128.8	32.677	861.38	1069.8	44.577	57.542	0	1	0.77795	3.5551	-13.266	-27.132	1.791	1.1433	14.916	20.637	2.5689	4.6984	1.6503	-6.4946	1596.5
16.3	1631	78	NaN	2.7813	17.046	-2.1489	-177.8	18.609	5.6374	5.8098	-733.53	1128.6	32.472	861.38	1069.8	43.887	54.287	0	1	0.79779	3.5751	-13.276	-27.142	1.8236	1.2466	14.934	20.72	2.6214	4.8217	1.6576	-6.4221	1596.2
16.31	1632	78	NaN	2.8156	17.102	-2.4041	-177.65	18.83	5.5148	6.6375	-732.92	1128.4	32.176	861.37	1069.9	44.806	57.327	0	1	0.67827	3.4548	-13.278	-27.144	1.8979	1.4359	15	20.932	2.5761	4.8907	1.7219	-6.2118	1595.6
16.32	1633	78	NaN	2.8159	17.082	-2.3933	-177.45	19.169	5.4368	6.585	-732.78	1128.4	32.009	861.18	1069.9	45.881	59.507	0	1	0.91647	3.6946	-13.286	-27.152	1.9021	1.6403	14.983	21.268	2.8186	5.3349	1.6962	-5.884	1595.2
16.33	1634	78	NaN	2.8175	17.056	-2.3728	-177.39	19.543	5.4932	6.5067	-732.67	1128.3	32.216	861	1070	42.174	68.995	0	1	1.4396	4.2212	-13.3	-27.166	1.8933	1.6898	14.962	21.638	3.3329	5.911	1.6621	-5.5279	1594.9
16.34	1635	78	NaN	2.8219	17.04	-2.3592	-177.33	20.087	5.3277	6.4619	-732.49	1128.2	31.87	860.92	1070.2	44.295	72.839	0	1	1.5292	4.3115	-13.303	-27.169	1.9083	1.7605	14.952	22.175	3.4375	6.072	1.649	-4.9944	1594.7
16.35	1636	78	NaN	2.8268	17.018	-2.3658	-177.29	20.722	5.2945	6.4796	-732.32	1128.2	32.053	860.86	1070.3	43.452	72.548	0	1	1.5788	4.3614	-13.307	-27.173	1.9072	1.7943	14.939	22.801	3.486	6.1557	1.6318	-4.3714	1594.4
16.36	1637	78	NaN	2.8316	16.992	-2.3783	-177.3	21.303	5.3002	6.5083	-732.21	1128.1	32.441	860.87	1070.4	43.562	72.682	0	1	1.5937	4.3764	-13.311	-27.177	1.8991	1.7723	14.919	23.376	3.4928	6.1487	1.608	-3.8006	1594.3
16.37	1638	78	NaN	2.8355	16.97	-2.3699	-177.36	21.722	5.0303	6.4637	-732.16	1128.1	32.005	861.01	1070.5	43.806	73.226	0	1	1.673	4.4562	-13.317	-27.182	1.917	1.7254	14.901	23.791	3.59	6.1816	1.5847	-3.391	1594.4
16.38	1639	78	NaN	2.8315	16.956	-2.3555	-177.36	22.189	5.0062	6.3858	-732.12	1128.1	32.201	861.07	1070.6	43.882	73.555	0	1	1.7887	4.5727	-13.322	-27.188	1.9032	1.7154	14.891	24.254	3.6919	6.2881	1.5688	-2.9345	1594.4
16.39	1640	78	NaN	2.8298	16.934	-2.3451	-177.37	22.575	4.9147	6.3411	-732.1	1128	32.248	861.31	1070.6	42.87	72.151	0	1	1.9232	4.7082	-13.324	-27.19	1.8983	1.6954	14.871	24.637	3.8216	6.4036	1.5473	-2.5521	1594.7
16.4	1641	78	NaN	2.8264	16.934	-2.3519	-177.39	23.142	4.9294	6.3687	-732	1128	32.671	861.56	1070.7	43.555	72.662	0	1	2.0007	4.7862	-13.326	-27.192	1.8808	1.665	14.876	25.2	3.8815	6.4511	1.5505	-1.9917	1594.8
16.41	1642	78	NaN	2.8221	16.946	-2.3663	-177.38	23.712	4.8351	6.4183	-731.89	1127.9	32.72	861.7	1070.9	43.401	72.361	0	1	2.1293	4.9157	-13.329	-27.195	1.8765	1.6716	14.896	25.763	4.0059	6.5873	1.5668	-1.4316	1594.8
16.42	1643	78	NaN	2.8164	16.957	-2.3818	-177.37	24.216	4.6609	6.4669	-731.82	1127.9	32.501	861.83	1071.1	44.096	71.716	0	1	2.6911	5.4813	-13.333	-27.199	1.8805	1.6951	14.915	26.259	4.5716	7.1764	1.5811	-0.94018	1594.9
16.43	1644	78	NaN	2.8078	16.964	-2.3979	-177.39	24.735	4.6681	6.5303	-731.78	1127.9	32.923	862.24	1071.1	42.436	70.504	0	1	3.0311	5.8236	-13.338	-27.204	1.8592	1.6596	14.927	26.773	4.8903	7.4832	1.5883	-0.43152	1595.3
16.44	1645	78	NaN	2.8056	16.973	-2.4058	-177.39	25.045	4.4411	6.5738	-731.74	1127.8	32.511	862.6	1071.2	43.521	69.333	0	1	3.2567	6.0508	-13.343	-27.209	1.8736	1.676	14.939	27.079	5.1303	7.7268	1.596	-0.12937	1595.6
16.45	1646	78	NaN	2.8005	16.982	-2.4123	-177.35	25.251	4.3546	6.6076	-731.74	1127.8	32.493	862.98	1071.1	41.761	67.708	0	1	3.4824	6.2779	-13.347	-27.213	1.8706	1.7165	14.943	27.29	5.3529	7.9944	1.5957	0.07623	1595.9
16.46	1647	78	NaN	2.803	16.996	-2.4125	-177.39	25.468	4.5387	6.6341	-731.72	1127.8	33.231	863.27	1071.1	42.229	63.91	0	1	3.6675	6.4643	-13.351	-27.217	1.8477	1.6532	14.959	27.505	5.5152	8.1176	1.6082	0.28803	1596.2
16.47	1648	78	NaN	2.8081	17.01	-2.4054	-177.43	25.682	4.7395	6.6409	-731.7	1127.8	33.945	863.51	1071.2	43.202	63.916	0	1	3.7496	6.547	-13.351	-27.217	1.8275	1.5932	14.978	27.713	5.5771	8.1402	1.6276	0.4966	1596.4
16.48	1649	78	NaN	2.8129	17.024	-2.3969	-177.4	25.846	4.8097	6.6507	-731.69	1127.8	34.174	863.82	1071.3	43.45	61.82	0	1	3.7822	6.5798	-13.351	-27.217	1.8246	1.6113	14.996	27.873	5.6068	8.1911	1.6457	0.65623	1596.8
16.49	1650	78	NaN	2.822	17.046	-2.4011	-177.35	25.915	4.8813	6.7325	-731.67	1127.8	34.303	864.34	1071.4	44.639	60.049	0	1	3.8071	6.6049	-13.351	-27.217	1.8324	1.6564	15.021	27.94	5.6395	8.2613	1.6705	0.72307	1597.3
16.5	1651	78	NaN	2.836	17.07	-2.4288	-177.34	25.891	4.954	6.88	-731.64	1127.8	34.457	864.7	1071.4	41.613	62.936	0	1	3.8482	6.6463	-13.35	-27.216	1.8463	1.672	15.047	27.914	5.6945	8.3183	1.6969	0.69723	1597.6
16.51	1652	78	NaN	2.8133	16.973	-2.2358	-177.32	25.749	4.9639	6.2914	-732.12	1127.9	34.344	865.17	1071.5	40.287	62.814	0	1	3.9108	6.7093	-13.351	-27.217	1.8071	1.6724	14.95	27.771	5.7179	8.3817	1.5993	0.55387	1598.5
16.52	1653	78	NaN	2.8398	17.023	-2.3026	-177.32	25.537	4.9905	6.5769	-732.01	1127.9	34.282	865.66	1071.6	43.234	67.071	0	1	3.9794	6.7784	-13.352	-27.218	1.8464	1.6847	15.005	27.555	5.8258	8.4631	1.6523	0.33706	1598.9
16.53	1654	78	NaN	2.8777	17.116	-2.4392	-177.32	25.301	4.9499	7.0962	-731.73	1127.8	34.005	866.09	1071.6	41.864	70.458	0	1	3.9121	6.7106	-13.352	-27.218	1.9129	1.7109	15.104	27.314	5.825	8.4216	1.7517	0.096268	1599
16.54	1655	78	NaN	2.8841	17.127	-2.4236	-177.32	25.072	4.8741	7.0994	-731.76	1127.8	33.6	866.45	1071.7	41.92	72.732	0	1	3.8719	6.6702	-13.351	-27.217	1.9342	1.7333	15.118	27.081	5.8061	8.4035	1.7669	-0.13558	1599.4
16.55	1656	78	NaN	2.8901	17.139	-2.4236	-177.32	24.84	5.1115	7.1417	-731.74	1127.8	34.161	866.71	1071.6	44.044	72.597	0	1	3.8943	6.6927	-13.348	-27.214	1.9216	1.7147	15.127	26.853	5.816	8.4074	1.7786	-0.36078	1599.7
16.56	1657	78	NaN	2.8531	17.033	-2.119	-177.34	24.115	5.1882	6.2115	-732.42	1128	33.926	867.37	1071.7	42.235	69.572	0	1	3.8195	6.6174	-13.346	-27.212	1.8606	1.6645	15.016	26.132	5.6801	8.2819	1.6695	-1.0798	1601
16.57	1658	78	NaN	2.8492	17.043	-2.0358	-177.34	23.503	5.2735	6.0461	-732.57	1128.1	33.707	867.75	1071.7	44.431	63.834	0	1	3.7234	6.5206	-13.343	-27.209	1.859	1.6745	15.025	25.521	5.5824	8.1952	1.6817	-1.6884	1601.6
16.58	1659	78	NaN	2.8539	17.069	-2.0156	-177.35	23.009	5.4049	6.0698	-732.6	1128.1	33.715	868.03	1071.7	44.306	65.297	0	1	3.6112	6.4076	-13.339	-27.205	1.8644	1.6648	15.051	25.027	5.4756	8.0725	1.7122	-2.1785	1601.9
16.59	1660	78	NaN	2.8575	17.093	-2.0012	-177.36	22.584	5.535	6.1259	-732.61	1128.1	33.779	868.23	1071.7	42.334	64.984	0	1	3.5995	6.3959	-13.336	-27.202	1.8679	1.6492	15.075	24.602	5.4674	8.0451	1.7387	-2.5998	1602.1
16.6	1661	78	NaN	2.8586	17.125	-1.9868	-177.36	22.161	5.6145	6.2057	-732.61	1128.1	33.689	868.37	1071.6	43.217	64.381	0	1	3.5995	6.3958	-13.333	-27.199	1.8751	1.6569	15.105	24.181	5.4746	8.0527	1.7723	-3.018	1602.2
16.61	1662	78	NaN	2.855	17.141	-1.9583	-177.39	21.694	5.7019	6.0993	-732.68	1128.1	33.637	868.59	1071.5	42.185	64.382	0	1	3.5957	6.3921	-13.329	-27.195	1.8698	1.6288	15.118	23.717	5.4655	8.0209	1.7892	-3.4777	1602.5
16.62	1663	78	NaN	2.8591	17.187	-1.9753	-177.34	21.155	5.9365	6.3493	-732.68	1128.1	33.809	868.7	1071.5	42.006	66.601	0	1	3.5505	6.3465	-13.323	-27.189	1.8767	1.6746	15.162	23.18	5.4272	8.0211	1.8395	-4.0091	1602.6
16.63	1664	78	NaN	2.8593	17.221	-1.9638	-177.36	20.784	5.9807	6.3871	-732.72	1128.1	33.692	868.75	1071.3	42.424	64.406	0	1	3.465	6.2604	-13.316	-27.181	1.8826	1.6682	15.191	22.814	5.3475	7.9286	1.8759	-4.3677	1602.7
16.64	1665	78	NaN	2.8616	17.274	-1.9308	-177.4	20.587	5.8866	6.3428	-732.76	1128.1	33.291	868.59	1071.2	41.994	66.117	0	1	3.386	6.1809	-13.311	-27.176	1.8975	1.6378	15.238	22.624	5.2835	7.8187	1.9276	-4.5529	1602.6
16.65	1666	78	NaN	2.864	17.333	-1.8983	-177.44	20.566	5.7887	6.3124	-732.78	1128.2	32.929	868.24	1071.1	43.177	71.833	0	1	3.2504	6.0444	-13.305	-27.171	1.9116	1.6078	15.293	22.606	5.1619	7.6522	1.9881	-4.5652	1602.3
16.66	1667	78	NaN	2.863	17.37	-1.8822	-177.47	20.708	5.7893	6.3146	-732.83	1128.2	32.93	867.79	1071.1	43.917	71.727	0	1	3.0611	5.8538	-13.299	-27.165	1.9104	1.5811	15.329	22.749	4.9715	7.4349	2.0297	-4.416	1601.9
16.67	1668	78	NaN	2.8723	17.411	-1.8451	-177.54	20.97	5.7027	6.2587	-732.87	1128.2	32.848	867.13	1071.3	42.068	67.503	0	1	2.9802	5.7724	-13.295	-27.16	1.9202	1.5063	15.373	23.008	4.9004	7.2787	2.0787	-4.1524	1601.2
16.68	1669	78	NaN	2.8833	17.44	-1.8521	-177.51	21.25	5.6901	6.331	-732.92	1128.2	32.82	866.55	1071.4	41.624	60.644	0	1	2.8872	5.6787	-13.29	-27.156	1.9345	1.5397	15.406	23.283	4.8217	7.2185	2.1163	-3.8725	1600.7
16.69	1670	78	NaN	2.8991	17.461	-1.8547	-177.52	21.498	5.739	6.3799	-732.97	1128.3	33.049	866.13	1071.5	43.678	62.122	0	1	2.7164	5.5068	-13.282	-27.148	1.9436	1.5265	15.43	23.53	4.6601	7.0333	2.1483	-3.6183	1600.3
16.7	1671	78	NaN	2.9201	17.478	-1.8406	-177.54	21.75	5.7483	6.3805	-733.04	1128.3	33.263	865.83	1071.6	44.051	60.092	0	1	2.5678	5.3572	-13.275	-27.141	1.9569	1.4926	15.446	23.782	4.5247	6.8498	2.1709	-3.3582	1600.1
16.71	1672	78	NaN	2.9404	17.489	-1.8195	-177.57	22.008	5.6733	6.3569	-733.11	1128.3	33.27	865.61	1071.5	42.128	62.118	0	1	2.4292	5.2176	-13.268	-27.134	1.976	1.4704	15.454	24.042	4.4052	6.6879	2.1866	-3.0911	1599.9
16.72	1673	78	NaN	2.9522	17.494	-1.8134	-177.57	22.256	5.5532	6.3583	-733.15	1128.4	33.1	865.38	1071.6	42.885	61.176	0	1	2.2686	5.0559	-13.262	-27.127	1.9938	1.4698	15.46	24.29	4.2624	6.5257	2.1982	-2.8373	1599.8
16.73	1674	78	NaN	2.9679	17.488	-1.8199	-177.59	22.607	5.5638	6.3914	-733.2	1128.4	33.391	865.09	1071.6	41.94	68.904	0	1	2.127	4.9134	-13.256	-27.122	2.0001	1.445	15.453	24.642	4.1271	6.3584	2.1972	-2.48	1599.5
16.74	1675	78	NaN	2.9734	17.473	-1.8464	-177.62	22.955	5.4104	6.474	-733.27	1128.3	33.168	864.8	1071.7	44.578	73.281	0	1	1.9914	4.7768	-13.251	-27.117	2.0164	1.4266	15.444	24.984	4.0078	6.2034	2.1925	-2.1328	1599.3
16.75	1676	78	NaN	2.9836	17.47	-1.8811	-177.64	23.408	5.3232	6.5779	-733.32	1128.3	33.176	864.38	1071.9	44.429	72.169	0	1	1.8213	4.6056	-13.246	-27.112	2.0298	1.4025	15.449	25.43	3.8511	6.0081	2.2027	-1.682	1598.9
16.76	1677	78	NaN	2.9923	17.48	-1.9006	-177.67	23.821	5.3061	6.6338	-733.36	1128.3	33.379	863.99	1072.1	44.983	73.186	0	1	1.6003	4.3831	-13.241	-27.107	2.033	1.3698	15.464	25.836	3.6333	5.7528	2.2236	-1.2703	1598.6
16.77	1678	78	NaN	2.994	17.5	-1.8936	-177.71	24.101	5.2992	6.6103	-733.37	1128.3	33.596	863.78	1072.1	41.9	72.887	0	1	1.2274	4.0077	-13.236	-27.102	2.0261	1.3213	15.486	26.115	3.2535	5.329	2.2501	-0.98674	1598.4
16.78	1679	78	NaN	2.99	17.526	-1.8692	-177.78	24.296	5.2226	6.537	-733.36	1128.3	33.649	863.77	1072.2	42.181	73.222	0	1	0.38498	3.1595	-13.235	-27.101	2.0175	1.2494	15.512	26.311	2.4025	4.4089	2.2767	-0.79013	1598.3
16.79	1680	78	NaN	2.9917	17.549	-1.8502	-177.82	24.476	5.0347	6.4617	-733.35	1128.4	33.354	863.75	1072.2	43.005	72.829	0	1	-0.38586	2.3834	-13.235	-27.101	2.0271	1.2199	15.535	26.49	1.6412	3.6033	2.3006	-0.6109	1598.3
16.8	1681	78	NaN	2.9946	17.565	-1.8616	-177.85	24.566	4.9671	6.5017	-733.38	1128.4	33.385	863.85	1072.1	42.617	72.64	0	1	-0.45666	2.3121	-13.231	-27.097	2.0303	1.1868	15.549	26.582	1.5737	3.4989	2.3178	-0.51545	1598.4
16.81	1682	78	NaN	2.995	17.576	-1.8626	-177.87	24.626	4.9287	6.5055	-733.4	1128.4	33.429	863.92	1072.1	44.442	68.225	0	1	-0.58048	2.1874	-13.226	-27.092	2.0293	1.1666	15.559	26.643	1.4488	3.354	2.333	-0.44873	1598.5
16.82	1683	78	NaN	2.9935	17.587	-1.881	-177.9	24.726	4.878	6.5584	-733.44	1128.4	33.525	863.95	1072.1	43.111	67.864	0	1	-0.69297	2.0742	-13.222	-27.087	2.0263	1.133	15.57	26.743	1.3334	3.2072	2.3489	-0.34426	1598.6
16.83	1684	78	NaN	2.9903	17.6	-1.9215	-177.95	24.849	4.8164	6.6771	-733.52	1128.4	33.708	863.99	1072.2	43.3	65.451	0	1	-0.71396	2.053	-13.219	-27.085	2.0209	1.0777	15.583	26.866	1.3069	3.1307	2.3641	-0.21932	1598.7
16.84	1685	78	NaN	2.9827	17.61	-1.9202	-177.98	24.841	4.7934	6.66	-733.54	1128.4	33.845	864.1	1072.1	38.95	58.204	0	1	-0.77329	1.9933	-13.215	-27.081	2.0078	1.0414	15.592	26.86	1.2345	3.0347	2.3766	-0.22121	1598.9
16.85	1686	78	NaN	2.9765	17.615	-1.8914	-178.01	24.802	4.8037	6.5624	-733.58	1128.5	34.056	864.21	1072.1	41.373	58.24	0	1	-0.89617	1.8696	-13.209	-27.075	1.9907	1.0029	15.594	26.823	1.0945	2.8725	2.3858	-0.25145	1599
16.86	1687	78	NaN	2.9794	17.632	-1.9042	-178.02	24.681	4.7064	6.5973	-733.59	1128.5	33.987	864.37	1072.1	42.962	54.232	0	1	-1.0261	1.7388	-13.204	-27.07	1.9974	0.9964	15.611	26.702	0.97132	2.7352	2.4068	-0.36835	1599.2
16.87	1688	78	NaN	2.979	17.647	-1.9229	-178.01	24.534	4.5696	6.6353	-733.6	1128.5	33.75	864.52	1072.1	43.084	56.524	0	1	-1.1458	1.6183	-13.2	-27.066	2.007	1.0144	15.628	26.554	0.86115	2.6327	2.4278	-0.51216	1599.3
16.88	1689	78	NaN	2.9747	17.655	-1.9264	-178	24.393	4.4913	6.6232	-733.62	1128.5	33.607	864.64	1072.1	43.868	59.751	0	1	-1.2466	1.5168	-13.196	-27.062	2.0074	1.0333	15.635	26.412	0.76079	2.5501	2.4394	-0.64996	1599.5
16.89	1690	78	NaN	2.9726	17.655	-1.9169	-177.98	24.217	4.5161	6.5774	-733.65	1128.5	33.71	864.78	1072.1	41.365	66.183	0	1	-1.2789	1.4842	-13.195	-27.061	2.0001	1.0439	15.635	26.238	0.72117	2.5281	2.4403	-0.82307	1599.7
16.9	1691	78	NaN	2.9823	17.671	-1.9331	-177.94	23.83	4.5379	6.5976	-733.71	1128.5	33.819	865.07	1072.1	41.893	68.962	0	1	-1.328	1.4348	-13.193	-27.059	2.0069	1.0854	15.649	25.852	0.67887	2.5203	2.4556	-1.2077	1600
16.91	1692	78	NaN	2.9878	17.712	-1.9384	-177.93	23.348	4.5761	6.5681	-733.71	1128.5	33.926	865.48	1071.9	44.838	74.268	0	1	-1.4236	1.3386	-13.192	-27.057	2.0077	1.0921	15.686	25.375	0.58412	2.4307	2.494	-1.6823	1600.4
16.92	1693	78	NaN	2.9948	17.74	-1.9461	-177.92	23.006	4.5523	6.5698	-733.72	1128.6	33.852	865.71	1071.9	44.365	74.666	0	1	-1.4853	1.2765	-13.191	-27.057	2.0175	1.1035	15.711	25.035	0.53227	2.38	2.5195	-2.022	1600.7
16.93	1694	78	NaN	3.0066	17.769	-1.9487	-177.9	22.667	4.5254	6.5499	-733.75	1128.6	33.749	865.83	1071.8	44.181	73.152	0	1	-1.5115	1.2501	-13.192	-27.058	2.0325	1.1242	15.735	24.701	0.52096	2.3743	2.5425	-2.3572	1600.8
16.94	1695	78	NaN	3.0205	17.799	-1.9479	-177.89	22.348	4.56	6.5142	-733.78	1128.6	33.819	865.92	1071.6	42.697	71.624	0	1	-1.4747	1.2872	-13.194	-27.06	2.0427	1.1355	15.759	24.389	0.56804	2.4227	2.565	-2.6713	1601
16.95	1696	78	NaN	3.0324	17.825	-1.9475	-177.89	22.138	4.6636	6.4893	-733.78	1128.6	34.108	866.04	1071.4	44.729	71.073	0	1	-1.4575	1.3045	-13.196	-27.062	2.0433	1.1221	15.777	24.186	0.58589	2.4266	2.581	-2.876	1601.1
16.96	1697	78	NaN	3.0455	17.836	-1.9391	-177.89	22.066	4.652	6.4465	-733.81	1128.7	34.061	866.01	1071.3	41.842	65.057	0	1	-1.4612	1.3007	-13.199	-27.065	2.0566	1.1236	15.783	24.118	0.59545	2.4243	2.5847	-2.9464	1601.1
16.97	1698	78	NaN	3.0542	17.847	-1.9538	-177.93	22.162	4.6996	6.4569	-733.82	1128.7	34.194	865.8	1071.2	45.259	55.919	0	1	-1.4097	1.3526	-13.202	-27.068	2.0608	1.0762	15.79	24.219	0.65112	2.4288	2.5884	-2.8483	1600.9
16.98	1699	78	NaN	3.0538	17.842	-1.9434	-177.97	22.405	4.6592	6.3368	-733.88	1128.7	34.074	865.47	1071.3	42.351	58.14	0	1	-1.3929	1.3695	-13.205	-27.07	2.0603	1.0414	15.785	24.462	0.66736	2.4109	2.5809	-2.6081	1600.6
16.99	1700	78	NaN	3.0563	17.84	-1.9472	-177.95	22.752	4.6116	6.3286	-733.9	1128.7	33.936	865.07	1071.3	43.079	56.005	0	1	-1.4139	1.3483	-13.207	-27.073	2.0671	1.056	15.786	24.806	0.6532	2.4043	2.5793	-2.2671	1600.2
17	1701	78	NaN	3.0609	17.839	-1.9602	-177.92	23.181	4.5784	6.3792	-733.9	1128.7	33.88	864.62	1071.5	43.357	57.673	0	1	-1.4426	1.3194	-13.209	-27.075	2.0753	1.0901	15.79	25.23	0.63267	2.4095	2.5808	-1.8446	1599.8
17.01	1702	78	NaN	3.0603	17.827	-1.9509	-177.94	23.706	4.5196	6.2749	-733.96	1128.7	33.85	864.1	1071.7	42.786	55.767	0	1	-1.4786	1.2832	-13.212	-27.077	2.0717	1.0677	15.784	25.749	0.59311	2.3509	2.5728	-1.3285	1599.3
17.02	1703	78	NaN	3.0686	17.829	-1.9616	-178.09	24.401	4.4008	6.3641	-733.95	1128.7	33.803	863.67	1071.9	42.091	61.73	0	1	-1.5343	1.2271	-13.214	-27.08	2.0846	0.92865	15.793	26.437	0.55035	2.1558	2.5796	-0.64273	1598.9
17.03	1704	78	NaN	3.0622	17.822	-1.9561	-178.11	24.879	4.398	6.2405	-733.99	1128.7	34.013	863.4	1071.9	43.084	59.401	0	1	-1.552	1.2093	-13.216	-27.082	2.0661	0.89768	15.787	26.914	0.51415	2.107	2.5709	-0.16812	1598.6
17.04	1705	78	NaN	3.063	17.819	-1.9484	-178.13	25.325	4.3855	6.157	-734.02	1128.7	34.184	863.21	1072	42.857	68.34	0	1	-1.542	1.2194	-13.219	-27.085	2.0577	0.86003	15.786	27.358	0.51569	2.0794	2.5674	0.273	1598.5
17.05	1706	78	NaN	3.0603	17.814	-1.9484	-178.17	25.873	4.2025	6.1157	-734.05	1128.8	33.99	862.97	1072.1	42.54	73.97	0	1	-1.5122	1.2494	-13.222	-27.088	2.0603	0.82667	15.783	27.904	0.5481	2.076	2.5602	0.81594	1598.3
17.06	1707	78	NaN	3.0501	17.806	-1.9619	-178.22	26.46	3.949	6.1106	-734.1	1128.8	33.651	862.71	1072.1	44.329	75.374	0	1	-1.5095	1.2521	-13.224	-27.09	2.062	0.79496	15.775	28.492	0.55252	2.047	2.5502	1.4012	1598
17.07	1708	78	NaN	3.041	17.801	-1.9877	-178.27	26.859	3.9284	6.1537	-734.13	1128.8	33.78	862.61	1072.2	42.354	78.378	0	1	-1.5245	1.237	-13.226	-27.092	2.0498	0.74033	15.773	28.888	0.52537	1.9773	2.5471	1.7959	1598
17.08	1709	78	NaN	3.0381	17.804	-1.9946	-178.28	27.125	3.7187	6.1532	-734.12	1128.8	33.268	862.45	1072.4	44.173	80.814	0	1	-1.6266	1.1342	-13.229	-27.094	2.0651	0.7491	15.782	29.147	0.43852	1.8833	2.5539	2.0523	1597.8
17.09	1710	78	NaN	3.0188	17.788	-1.9957	-178.28	27.512	3.65	6.0779	-734.18	1128.8	33.155	862.39	1072.5	44.472	80.418	0	1	-1.7073	1.0529	-13.232	-27.098	2.0472	0.75206	15.769	29.531	0.33988	1.805	2.5375	2.4332	1597.8
17.1	1711	78	NaN	3.0061	17.77	-1.9971	-178.3	27.75	3.612	6.0283	-734.24	1128.8	33.141	862.46	1072.5	44.82	79.907	0	1	-1.6064	1.1545	-13.234	-27.1	2.0333	0.72895	15.753	29.767	0.42687	1.8835	2.5186	2.6663	1597.9
17.11	1712	78	NaN	2.9939	17.762	-2.0134	-178.34	27.855	3.5873	6.0257	-734.28	1128.8	33.182	862.63	1072.6	44.345	80.552	0	1	-1.6491	1.1115	-13.235	-27.101	2.0196	0.68648	15.746	29.87	0.37051	1.798	2.5107	2.7691	1598.1
17.12	1713	78	NaN	2.9797	17.764	-2.0393	-178.38	27.87	3.5831	6.0397	-734.3	1128.8	33.273	862.86	1072.5	45.168	81.591	0	1	-1.7149	1.0453	-13.236	-27.102	2.0028	0.6431	15.749	29.886	0.28795	1.6884	2.5133	2.7841	1598.4
17.13	1714	78	NaN	2.9749	17.766	-2.041	-178.4	27.777	3.6099	6.0007	-734.35	1128.8	33.387	863.06	1072.5	44.849	81.688	0	1	-1.6698	1.0907	-13.238	-27.104	1.9928	0.62111	15.75	29.793	0.32301	1.7119	2.5125	2.6894	1598.6
17.14	1715	78	NaN	2.9773	17.79	-2.038	-178.41	27.529	3.6473	5.9666	-734.36	1128.8	33.461	863.29	1072.5	46.069	79.15	0	1	-1.5489	1.2124	-13.238	-27.104	1.9914	0.60855	15.775	29.544	0.44246	1.8209	2.5365	2.4398	1598.9
17.15	1716	78	NaN	2.981	17.812	-2.0337	-178.41	27.251	3.7646	5.9434	-734.37	1128.8	33.741	863.49	1072.6	44.416	76.391	0	1	-1.3995	1.3628	-13.238	-27.104	1.9843	0.59419	15.796	29.267	0.5848	1.957	2.5581	2.1627	1599.1
17.16	1717	78	NaN	2.9806	17.827	-2.0283	-178.41	26.903	3.9249	5.9038	-734.39	1128.8	34.145	863.76	1072.5	43.716	70.442	0	1	-1.3422	1.4205	-13.24	-27.106	1.9682	0.5766	15.809	28.922	0.62597	1.9971	2.5687	1.8158	1599.4
17.17	1718	78	NaN	2.9868	17.844	-2.0429	-178.41	26.44	4.0344	5.9317	-734.43	1128.8	34.375	864.05	1072.4	44.524	60.014	0	1	-1.309	1.454	-13.241	-27.107	1.9674	0.57281	15.821	28.463	0.65839	2.0268	2.5803	1.3561	1599.7
17.18	1719	78	NaN	3.0015	17.862	-2.0782	-178.4	25.904	4.0949	6.0406	-734.45	1128.8	34.404	864.28	1072.3	43.486	56.441	0	1	-1.2903	1.4727	-13.24	-27.106	1.9851	0.58428	15.837	27.929	0.6948	2.057	2.5964	0.82269	1600
17.19	1720	78	NaN	2.9977	17.859	-2.0828	-178.4	25.492	4.3331	6.0299	-734.5	1128.9	34.872	864.46	1072.3	41.093	55.073	0	1	-1.2495	1.5139	-13.24	-27.106	1.9643	0.56967	15.834	27.517	0.71479	2.0835	2.5943	0.41118	1600.2
17.2	1721	78	NaN	3.0019	17.845	-2.0642	-178.37	25.077	4.3577	5.9627	-734.57	1128.9	34.862	864.51	1072.3	40.337	54.607	0	1	-1.2086	1.555	-13.239	-27.105	1.9665	0.59829	15.819	27.104	0.7579	2.1533	2.5792	-0.0016047	1600.3
17.21	1722	78	NaN	3.0022	17.838	-2.0632	-178.36	24.606	4.3153	5.9455	-734.61	1128.9	34.675	864.65	1072.2	42.992	56.168	0	1	-1.1752	1.5887	-13.239	-27.105	1.973	0.61345	15.808	26.636	0.79786	2.2021	2.5686	-0.46962	1600.5
17.22	1723	78	NaN	2.9999	17.829	-2.0617	-178.35	24.034	4.224	5.9214	-734.65	1128.9	34.415	864.82	1072	42.403	56.229	0	1	-1.0944	1.67	-13.239	-27.105	1.9793	0.63227	15.791	26.072	0.88495	2.3023	2.5529	-1.0327	1600.7
17.23	1724	78	NaN	2.9948	17.815	-2.0705	-178.35	23.473	4.164	5.9213	-734.71	1128.9	34.29	864.99	1071.6	41.44	58.119	0	1	-1.0045	1.7605	-13.238	-27.104	1.9789	0.63616	15.766	25.522	0.97437	2.3967	2.5284	-1.5819	1601
17.24	1725	78	NaN	2.9865	17.8	-2.0993	-178.37	23.108	4.1889	5.977	-734.78	1128.9	34.408	865.1	1071.3	41.84	59.261	0	1	-0.96559	1.7997	-13.237	-27.103	1.9684	0.61016	15.74	25.168	1.0028	2.4099	2.5037	-1.935	1601.2
17.25	1726	78	NaN	2.9748	17.808	-2.1114	-178.38	23.126	4.1937	5.9912	-734.82	1128.9	34.44	864.77	1071.2	41.292	56.795	0	1	-0.94041	1.825	-13.235	-27.101	1.9559	0.60183	15.742	25.191	1.0155	2.4269	2.5071	-1.9103	1600.9
17.26	1727	78	NaN	2.9676	17.842	-2.0966	-178.31	23.482	4.1761	5.9674	-734.83	1128.9	34.46	864.12	1071.2	42.239	57.68	0	1	-0.92918	1.8364	-13.233	-27.099	1.9467	0.66615	15.774	25.55	1.0175	2.5025	2.5407	-1.5491	1600.2
17.27	1728	78	NaN	2.9686	17.871	-2.0839	-178.28	23.911	4.0549	5.9644	-734.83	1128.9	34.2	863.5	1071.4	42.13	69.039	0	1	-0.87105	1.8949	-13.228	-27.094	1.9566	0.70616	15.808	25.974	1.0855	2.601	2.5796	-1.1204	1599.6
17.28	1729	78	NaN	2.9718	17.898	-2.0734	-178.27	24.349	3.9906	5.9581	-734.84	1129	34.115	862.95	1071.6	42.872	74.099	0	1	-1.006	1.759	-13.21	-27.076	1.9622	0.72532	15.841	26.406	0.95623	2.4844	2.6311	-0.66938	1599.1
17.29	1730	78	NaN	2.9749	17.929	-2.0585	-178.25	24.803	4.008	5.9357	-734.85	1129	34.275	862.49	1071.7	43.001	75.575	0	1	-1.3643	1.3983	-13.176	-27.042	1.9585	0.73598	15.875	26.857	0.59419	2.1343	2.6991	-0.18494	1598.6
17.3	1731	78	NaN	2.9776	17.963	-2.0397	-178.23	25.271	4.0261	5.9182	-734.87	1129.1	34.453	862.21	1071.8	43.652	74.59	0	1	-1.2965	1.4665	-13.172	-27.038	1.9541	0.74225	15.91	27.323	0.65752	2.2087	2.7378	0.28535	1598.4
17.31	1732	78	NaN	2.9729	17.977	-2.0639	-178.28	25.518	3.9709	6.03	-734.91	1129.1	34.47	862.24	1071.8	43.485	74.015	0	1	-1.2199	1.5436	-13.169	-27.035	1.9528	0.70048	15.923	27.571	0.73289	2.2441	2.7542	0.53618	1598.4
17.32	1733	78	NaN	2.9749	17.978	-2.0494	-178.29	25.785	3.5617	5.9975	-734.96	1129.1	33.498	862.14	1071.7	44.163	75.104	0	1	-1.2162	1.5474	-13.164	-27.03	1.9884	0.72021	15.923	27.84	0.77224	2.2676	2.7586	0.81044	1598.4
17.33	1734	78	NaN	2.9756	17.982	-2.0479	-178.26	26.043	3.5845	6.0138	-734.99	1129.1	33.627	862.01	1071.7	42.793	75.266	0	1	-1.1731	1.5908	-13.15	-27.016	1.9851	0.74621	15.924	28.101	0.81194	2.337	2.7748	1.0852	1598.3
17.34	1735	78	NaN	2.983	17.985	-2.0503	-178.24	26.317	3.5969	6.0526	-735.01	1129.1	33.687	861.83	1071.8	43.165	76.116	0	1	-1.1062	1.6581	-13.129	-26.995	1.9916	0.76486	15.93	28.372	0.88531	2.423	2.8005	1.3768	1598.1
17.35	1736	78	NaN	2.9931	17.984	-2.0454	-178.29	26.638	3.4542	6.0706	-735.02	1129.1	33.371	861.59	1072	43.364	76.71	0	1	-1.0838	1.6807	-13.113	-26.979	2.0135	0.72881	15.937	28.685	0.92969	2.4095	2.8238	1.7065	1597.9
17.36	1737	78	NaN	2.9938	17.979	-2.0302	-178.43	26.993	3.4047	6.0465	-735.01	1129.1	33.432	861.36	1072.3	44.812	76.119	0	1	-1.0789	1.6856	-13.095	-26.961	2.011	0.58839	15.941	29.031	0.93209	2.274	2.8457	2.07	1597.6
17.37	1738	78	NaN	3.0029	17.958	-2.0286	-178.5	27.02	3.4619	6.049	-735.04	1129.1	33.695	861.48	1072.2	42.7	75.184	0	1	-1.0846	1.6799	-13.077	-26.943	2.0108	0.51009	15.918	29.06	0.92628	2.19	2.8409	2.1172	1597.8
17.38	1739	78	NaN	3.0047	17.939	-2.0575	-178.56	27.054	3.4168	6.1539	-735.07	1129.1	33.687	861.54	1072.1	42.275	74.875	0	1	-1.0696	1.695	-13.059	-26.925	2.0167	0.4504	15.897	29.096	0.94712	2.1454	2.8376	2.1712	1597.9
17.39	1740	78	NaN	3.0048	17.919	-2.0625	-178.63	27.097	3.3562	6.1877	-735.1	1129.1	33.642	861.54	1072.1	43.248	75.396	0	1	-0.97689	1.7883	-13.039	-26.905	2.0197	0.38172	15.876	29.141	1.0428	2.17	2.8369	2.236	1597.9
17.4	1741	78	NaN	3.0042	17.906	-2.0518	-178.7	27.137	3.3359	6.1727	-735.12	1129.1	33.699	861.53	1072.1	43.076	74.181	0	1	-0.57748	2.1905	-13.009	-26.875	2.0166	0.31041	15.861	29.182	1.4391	2.5009	2.8517	2.3062	1597.9
17.41	1742	78	NaN	3.0024	17.904	-2.033	-178.77	27.19	3.3493	6.137	-735.11	1129.1	33.839	861.47	1072	41.328	72.472	0	1	-0.75396	2.0128	-12.993	-26.859	2.0084	0.23274	15.858	29.235	1.2545	2.2455	2.8651	2.3761	1597.8
17.42	1743	78	NaN	2.998	17.916	-2.0004	-178.87	27.303	3.3269	6.0719	-735.08	1129.1	33.886	861.29	1072	42.045	72.652	0	1	-1.1167	1.6476	-12.981	-26.846	1.9998	0.12932	15.87	29.349	0.8831	1.7769	2.8895	2.5028	1597.6
17.43	1744	78	NaN	2.9932	17.923	-1.9851	-178.95	27.377	3.3241	6.0677	-735.07	1129.1	33.963	861.16	1072	41.487	72.664	0	1	-1.243	1.5204	-12.957	-26.823	1.992	0.051408	15.876	29.424	0.74898	1.5718	2.919	2.6003	1597.5
17.44	1745	78	NaN	2.9859	17.927	-1.9818	-179.03	27.401	3.3617	6.1032	-735.1	1129.1	34.159	861.14	1071.9	41.899	72.368	0	1	-1.375	1.3875	-12.94	-26.806	1.979	-0.039093	15.878	29.45	0.60402	1.3484	2.938	2.6447	1597.5
17.45	1746	78	NaN	2.9753	17.937	-1.9848	-179.16	27.462	3.332	6.1581	-735.1	1129.1	34.211	861.08	1071.9	43.265	71.543	0	1	-1.5095	1.2521	-12.925	-26.791	1.9684	-0.16694	15.886	29.513	0.45896	1.0852	2.9611	2.7221	1597.4
17.46	1747	78	NaN	2.9607	17.946	-1.9809	-179.29	27.519	3.3155	6.1736	-735.11	1129.1	34.301	861.03	1071.8	43.003	70.626	0	1	-1.644	1.1167	-12.91	-26.776	1.9511	-0.30425	15.893	29.573	0.30712	0.81243	2.9834	2.7971	1597.4
17.47	1748	78	NaN	2.9438	17.954	-1.9697	-179.41	27.549	3.3544	6.144	-735.12	1129.1	34.517	861.03	1071.8	43.17	71.76	0	1	-1.7026	1.0576	-12.897	-26.763	1.9254	-0.42344	15.898	29.605	0.22274	0.63419	3.0004	2.8416	1597.4
17.48	1749	78	NaN	2.9297	17.972	-1.9757	-179.51	27.611	3.3306	6.1713	-735.09	1129.1	34.564	860.99	1071.8	42.799	71.288	0	1	-1.598	1.163	-12.89	-26.756	1.9106	-0.52748	15.916	29.667	0.31259	0.63552	3.0252	2.9106	1597.4
17.49	1750	78	NaN	2.9256	17.988	-1.9776	-179.6	27.696	3.3246	6.2185	-735.09	1129.1	34.647	860.88	1071.8	41.812	65.454	0	1	-1.7162	1.044	-12.882	-26.748	1.9052	-0.62294	15.934	29.75	0.18893	0.42101	3.0524	3.0027	1597.3
17.5	1751	78	NaN	2.9138	18.006	-1.9674	-179.7	27.722	3.2514	6.1972	-735.1	1129.1	34.526	860.87	1071.9	43.029	63.438	0	1	-1.8677	0.89141	-12.874	-26.74	1.8968	-0.71421	15.955	29.773	0.029097	0.1772	3.0808	3.0325	1597.2
17.51	1752	78	NaN	2.9118	18.026	-1.9876	-179.77	27.68	3.2432	6.3051	-735.07	1129.1	34.546	860.96	1072	39.755	63.174	0	1	-1.9838	0.77458	-12.87	-26.736	1.8981	-0.77888	15.978	29.729	-0.085655	-0.0042944	3.1079	2.9926	1597.3
17.52	1753	78	NaN	2.9111	18.041	-2.0048	-179.8	27.548	3.2978	6.3623	-735.08	1129.1	34.68	861.15	1072	44.399	58.426	0	1	-2.179	0.57806	-12.868	-26.734	1.8947	-0.81562	15.994	29.595	-0.28424	-0.23756	3.1257	2.8611	1597.5
17.53	1754	78	NaN	2.9008	18.047	-1.9881	-179.81	27.333	3.37	6.2192	-735.17	1129.1	34.801	861.41	1072	47.908	59.595	0	1	-2.3603	0.3955	-12.867	-26.733	1.8752	-0.83066	16	29.381	-0.48511	-0.43515	3.1329	2.648	1597.9
17.54	1755	78	NaN	2.8941	18.065	-1.9923	-179.79	27.139	3.4592	6.2031	-735.2	1129.1	34.935	861.63	1072	48.332	57.906	0	1	-2.4738	0.28119	-12.867	-26.732	1.8633	-0.82401	16.019	29.185	-0.61053	-0.54282	3.152	2.4527	1598.1
17.55	1756	78	NaN	2.8813	18.088	-1.9943	-179.75	26.833	3.5792	6.1854	-735.27	1129.1	35.011	861.92	1072.1	53.034	59.105	0	1	-2.5801	0.17418	-12.868	-26.733	1.8473	-0.77966	16.045	28.876	-0.73283	-0.60549	3.1777	2.143	1598.5
17.56	1757	78	NaN	2.8795	18.123	-2.0046	-179.7	26.566	3.687	6.213	-735.29	1129.1	35.091	862.18	1072.1	53.31	58.207	0	1	-2.6772	0.076401	-12.87	-26.736	1.8438	-0.73352	16.08	28.609	-0.8334	-0.65712	3.2102	1.8729	1598.7
17.57	1758	78	NaN	2.8794	18.154	-2.0178	-179.64	26.296	3.8778	6.2429	-735.32	1129.1	35.385	862.41	1072.1	56.503	65.359	1	1	-2.7638	-0.010744	-12.872	-26.738	1.8345	-0.68608	16.111	28.338	-0.92927	-0.69682	3.2391	1.6006	1599
17.58	1759	78	NaN	2.8729	18.193	-2.0384	-179.56	25.983	4.0365	6.2874	-735.38	1129.1	35.502	862.63	1072.2	57.199	67.269	1	1	-2.8429	-0.090425	-12.875	-26.741	1.8255	-0.60453	16.152	28.024	-1.0174	-0.69495	3.2774	1.2834	1599.3
17.59	1760	78	NaN	2.8568	18.258	-2.0675	-179.46	25.625	4.0687	6.3635	-735.43	1129.1	35.188	862.9	1072.3	59.966	65.663	1	1	-2.9135	-0.16146	-12.879	-26.745	1.8237	-0.48863	16.221	27.662	-1.0898	-0.65009	3.3425	0.91736	1599.6
17.6	1761	78	NaN	2.8411	18.324	-2.0709	-179.47	25.317	4.4267	6.3737	-735.47	1129.1	35.983	863.27	1072.3	60.669	65.496	1	1	-3.0609	-0.30984	-12.882	-26.748	1.7801	-0.52699	16.288	27.354	-1.2808	-0.83683	3.4057	0.60587	1600
17.61	1762	78	NaN	2.8303	18.425	-2.0901	-179.45	25.034	4.5182	6.4278	-735.45	1129.2	36.045	863.67	1072.1	62.329	60.588	1	1	-3.1778	-0.42752	-12.888	-26.754	1.7693	-0.51155	16.38	27.079	-1.4085	-0.93908	3.4919	0.32426	1600.4
17.62	1763	78	NaN	2.818	18.537	-2.1079	-179.43	24.846	4.6343	6.5259	-735.42	1129.2	36.154	863.97	1071.8	62.479	58.621	1	1	-3.2466	-0.49687	-12.9	-26.766	1.7567	-0.49005	16.483	26.9	-1.4899	-0.98692	3.5835	0.13409	1600.7
17.63	1764	78	NaN	2.7985	18.686	-2.0781	-179.39	24.911	4.7374	6.4694	-735.43	1129.2	36.173	863.94	1071.7	65.037	58.503	1	1	-3.2854	-0.53591	-12.905	-26.771	1.7346	-0.45482	16.625	26.972	-1.5508	-0.99073	3.7203	0.20142	1600.7
17.64	1765	78	NaN	2.7713	18.855	-2.0231	-179.35	25.217	4.8046	6.2963	-735.5	1129.3	36.084	863.61	1071.7	66.156	61.338	1	1	-3.3069	-0.5576	-12.905	-26.771	1.7042	-0.41272	16.792	27.28	-1.6028	-0.97032	3.8871	0.50859	1600.4
17.65	1766	78	NaN	2.7379	19.015	-2.013	-179.31	25.622	4.8294	6.23	-735.57	1129.4	35.955	863.14	1071.9	66.027	61.624	1	1	-3.4302	-0.68174	-12.906	-26.771	1.6727	-0.37522	16.956	27.681	-1.7576	-1.057	4.0506	0.90944	1600
17.66	1767	78	NaN	2.6862	19.286	-2.0597	-179.25	26.127	4.6825	6.3679	-735.61	1129.4	35.386	862.67	1071.9	66.645	58.202	1	1	-3.4844	-0.73627	-12.905	-26.771	1.6461	-0.29042	17.228	28.185	-1.8384	-1.0267	4.3225	1.414	1599.6
17.67	1768	78	NaN	2.6531	19.494	-2.0029	-179.21	26.475	4.6103	6.1554	-735.66	1129.6	35.038	862.44	1072.1	67.21	58.539	1	1	-3.4906	-0.74249	-12.904	-26.77	1.6177	-0.24542	17.434	28.535	-1.8729	-0.98791	4.5296	1.7652	1599.4
17.68	1769	78	NaN	2.6069	19.773	-1.9974	-179.16	26.791	4.6597	6.091	-735.71	1129.7	35.031	862.46	1072.1	68.265	57.061	1	1	-3.5987	-0.85129	-12.905	-26.771	1.5695	-0.20227	17.706	28.858	-2.0292	-1.0536	4.8017	2.0872	1599.5
17.69	1770	78	NaN	2.561	20.026	-2.0499	-179.13	27.018	4.7194	6.1945	-735.73	1129.8	35.079	862.63	1072	68.785	58.715	1	1	-3.6337	-0.88655	-12.905	-26.771	1.5257	-0.16313	17.953	29.091	-2.108	-1.0497	5.0482	2.3196	1599.7
17.7	1771	78	NaN	2.524	20.203	-2.1106	-179.1	27.158	4.7504	6.3215	-735.8	1129.9	35.057	862.82	1071.9	69.086	58.834	1	1	-3.6097	-0.86243	-12.905	-26.771	1.4942	-0.12885	18.126	29.235	-2.1155	-0.99128	5.221	2.464	1599.9
17.71	1772	78	NaN	2.4929	20.349	-2.1155	-179.06	27.31	4.8116	6.2986	-736.01	1130	35.067	862.98	1071.9	69.577	59.748	1	1	-3.7007	-0.954	-12.907	-26.773	1.4622	-0.090613	18.27	29.389	-2.2385	-1.0446	5.3632	2.6156	1600.3
17.72	1773	78	NaN	2.4936	20.506	-2.1994	-179.01	27.517	4.7966	6.5931	-736.06	1130	34.813	862.95	1072.1	69.98	59.328	1	1	-3.8232	-1.0774	-12.909	-26.775	1.4825	-0.019952	18.433	29.59	-2.3407	-1.0973	5.5241	2.8151	1600.3
17.73	1774	78	NaN	2.4704	20.697	-2.1783	-178.95	27.719	4.8419	6.4956	-736.22	1130.1	34.664	863.04	1072.3	70.164	60.283	1	1	-3.8383	-1.0925	-12.908	-26.774	1.4613	0.037645	18.628	29.788	-2.3769	-1.0549	5.7195	3.0137	1600.6
17.74	1775	78	NaN	2.4487	20.832	-2.1326	-178.92	27.808	4.8971	6.3351	-736.36	1130.2	34.6	863.17	1072.4	70.529	58.532	1	1	-3.8532	-1.1075	-12.909	-26.775	1.4364	0.070164	18.763	29.877	-2.4168	-1.0374	5.8541	3.1018	1600.8
17.75	1776	78	NaN	2.4322	20.911	-2.1024	-178.9	27.788	4.954	6.2285	-736.51	1130.3	34.586	863.38	1072.5	70.705	58.805	1	1	-3.8396	-1.0939	-12.913	-26.779	1.4167	0.08738	18.841	29.859	-2.4229	-1.0065	5.9279	3.0801	1601.2
17.76	1777	78	NaN	2.4223	20.952	-2.1034	-178.88	27.671	5.0051	6.2213	-736.72	1130.4	34.542	863.75	1072.4	70.637	60.825	1	1	-3.6865	-0.93975	-12.924	-26.79	1.4086	0.10748	18.877	29.746	-2.2779	-0.83227	5.9527	2.9554	1601.8
17.77	1778	78	NaN	2.425	20.957	-2.1249	-178.85	27.445	5.0342	6.3085	-736.99	1130.5	34.355	864.27	1072.3	70.089	58.717	1	1	-3.5334	-0.78559	-12.936	-26.802	1.4215	0.14768	18.876	29.526	-2.1119	-0.63792	5.9397	2.7237	1602.6
17.78	1779	78	NaN	2.417	20.803	-2.086	-178.85	27.118	5.131	6.1154	-737.36	1130.6	34.263	864.82	1072.3	69.144	56.969	1	1	-3.3803	-0.63144	-12.948	-26.814	1.4105	0.14118	18.721	29.2	-1.9697	-0.49025	5.7728	2.3863	1603.5
17.79	1780	78	NaN	2.4229	20.667	-2.0448	-178.84	26.951	5.1565	5.98	-737.52	1130.6	34.1	865.01	1072.4	68.441	58.071	1	1	-3.2961	-0.54666	-12.951	-26.817	1.4176	0.15957	18.587	29.031	-1.8785	-0.38709	5.6363	2.2144	1603.8
17.8	1781	78	NaN	2.4312	20.36	-1.9674	-178.8	26.647	5.2304	5.7049	-737.73	1130.7	34.061	865.26	1072.5	67.535	56.878	1	1	-3.2256	-0.47574	-12.951	-26.817	1.4177	0.18333	18.28	28.727	-1.8079	-0.29241	5.3294	1.9096	1604.3
17.81	1782	78	NaN	2.4378	19.946	-1.906	-178.76	26.235	5.305	5.4516	-737.92	1130.7	34.02	865.63	1072.4	64.239	57.162	1	1	-3.1475	-0.39708	-12.951	-26.817	1.4172	0.2182	17.863	28.317	-1.7304	-0.17889	4.9121	1.5001	1604.9
17.82	1783	78	NaN	2.44	19.583	-1.9072	-178.74	25.87	5.3837	5.3918	-737.98	1130.7	34.061	866.02	1072.2	59.16	54.198	1	1	-3.1669	-0.41661	-12.951	-26.817	1.416	0.24014	17.496	27.956	-1.7509	-0.17646	4.5457	1.1394	1605.3
17.83	1784	78	NaN	2.4325	19.416	-1.938	-178.8	25.7	5.701	5.4342	-738.01	1130.6	34.941	866.29	1072.2	56.561	55.091	1	1	-3.1568	-0.40647	-12.951	-26.817	1.3788	0.14759	17.331	27.786	-1.778	-0.25888	4.3798	0.9691	1605.6
17.84	1785	78	NaN	2.4415	18.842	-2.0382	-178.77	25.523	5.4836	5.6585	-738.12	1130.3	34.008	866.48	1072.1	54.739	57.275	1	1	-3.0149	-0.26358	-12.952	-26.818	1.4293	0.21955	16.763	27.602	-1.5856	-0.044028	3.811	0.78418	1605.9
17.85	1786	78	NaN	2.3892	18.183	-2.103	-178.74	25.728	5.7147	5.727	-738.25	1130	34.253	866.31	1071.8	53.285	56.692	1	1	-2.9951	-0.24364	-12.953	-26.819	1.3707	0.23736	16.106	27.804	-1.6244	-0.0062807	3.153	0.9854	1605.9
17.86	1787	78	NaN	2.3507	17.775	-2.1485	-178.73	26.105	5.9735	5.8284	-738.21	1129.8	34.648	865.95	1071.8	52.307	55.717	1	1	-3.0071	-0.25568	-12.954	-26.82	1.3214	0.24239	15.704	28.175	-1.6857	-0.013292	2.7504	1.3554	1605.5
17.87	1788	78	NaN	2.3244	17.588	-2.1541	-178.7	26.669	5.9358	5.8869	-737.96	1129.7	34.265	865.38	1072	50.264	55.252	1	1	-2.9737	-0.22212	-12.954	-26.82	1.3104	0.28162	15.528	28.73	-1.6633	0.059499	2.5739	1.9098	1604.6
17.88	1789	78	NaN	2.2784	17.456	-2.0926	-178.67	27.454	5.5559	5.7471	-737.56	1129.6	32.914	864.63	1072.2	49.095	54.444	1	1	-2.8493	-0.096816	-12.955	-26.821	1.307	0.35769	15.405	29.505	-1.5423	0.26087	2.4504	2.6842	1603.4
17.89	1790	78	NaN	2.2157	17.419	-1.9726	-178.7	28.181	5.3975	5.4458	-737.2	1129.6	32.278	864.13	1072.4	49.465	56.367	1	1	-2.603	0.15115	-12.958	-26.824	1.2557	0.33903	15.374	30.225	-1.3473	0.49018	2.4163	3.4016	1602.6
17.9	1791	78	NaN	2.1795	17.463	-1.976	-178.7	28.61	5.4081	5.5706	-736.97	1129.6	32.045	864.23	1072.4	46.642	56.402	1	1	-2.6435	0.11034	-12.958	-26.824	1.2322	0.34917	15.417	30.657	-1.4113	0.45951	2.4584	3.8325	1602.4
17.91	1792	78	NaN	2.165	17.595	-2.0084	-178.69	28.986	5.4663	5.7783	-736.78	1129.6	31.899	864.33	1072.4	48.166	55.833	1	1	-2.6215	0.13252	-12.959	-26.825	1.2304	0.37696	15.549	31.033	-1.3911	0.50948	2.5903	4.2081	1602.3
17.92	1793	78	NaN	2.1678	17.878	-1.9877	-178.62	29.322	5.5987	5.9147	-736.53	1129.8	31.772	864.39	1072.6	47.442	55.48	1	1	-2.4723	0.28273	-12.96	-26.825	1.2425	0.45678	15.832	31.368	-1.2298	0.73951	2.8725	4.5426	1602.1
17.93	1794	78	NaN	2.1837	18.298	-1.8803	-178.5	29.542	5.7822	5.8705	-736.2	1130	31.605	864.51	1072.7	45.89	55.034	1	1	-2.4425	0.31276	-12.96	-26.826	1.2626	0.5757	16.25	31.59	-1.1799	0.88846	3.2896	4.7633	1601.9
17.94	1795	78	NaN	2.2026	18.745	-1.7193	-178.39	29.557	5.9569	5.6487	-735.91	1130.2	31.399	864.76	1072.9	44.893	55.533	1	1	-2.4227	0.33268	-12.961	-26.827	1.281	0.68404	16.693	31.608	-1.1417	1.0167	3.7319	4.7806	1601.9
17.95	1796	78	NaN	2.1843	18.92	-1.6746	-178.35	29.427	6.0788	5.6095	-735.94	1130.3	31.393	864.99	1073	44.846	55.034	1	1	-2.3555	0.40036	-12.963	-26.829	1.2616	0.72509	16.869	31.479	-1.0939	1.1254	3.9051	4.6493	1602.2
17.96	1797	78	NaN	2.1556	19.063	-1.6664	-178.3	29.231	6.195	5.6469	-736.01	1130.4	31.367	865.22	1073	43.698	55.408	1	1	-2.2603	0.4962	-12.965	-26.831	1.2353	0.77568	17.009	31.285	-1.025	1.2719	4.0446	4.4542	1602.5
17.97	1798	78	NaN	2.1196	19.206	-1.693	-178.24	28.864	6.445	5.7919	-736.21	1130.4	31.512	865.55	1072.9	42.842	55.807	1	1	-2.1412	0.61612	-12.966	-26.832	1.1996	0.84209	17.148	30.921	-0.94152	1.4582	4.1819	4.0895	1603
17.98	1799	78	NaN	2.0807	19.394	-1.7125	-178.16	28.26	6.7792	5.9185	-736.4	1130.5	31.653	866.01	1072.7	42.997	57.787	1	1	-2.0293	0.7288	-12.969	-26.835	1.1606	0.9174	17.329	30.325	-0.86869	1.6462	4.3601	3.4899	1603.7
17.99	1800	78	NaN	2.0394	19.614	-1.7132	-178.1	27.386	7.2085	5.9705	-736.59	1130.6	31.712	866.52	1072.6	43.868	56.276	1	1	-1.9351	0.82356	-12.971	-26.837	1.1195	0.97968	17.54	29.459	-0.81567	1.8032	4.5692	2.6218	1604.4
18	1801	78	NaN	1.9966	19.783	-1.7213	-178.08	26.321	7.7802	5.9978	-736.9	1130.7	31.774	866.88	1072.5	40.564	54.205	1	1	-1.8573	0.90195	-12.973	-26.839	1.0758	0.99488	17.707	28.398	-0.78144	1.8968	4.7339	1.559	1605
18.01	1802	78	NaN	1.9862	19.787	-1.7861	-178.16	25.827	8.1894	6.1518	-737.18	1130.7	32.065	867.12	1072.1	41.288	56.583	1	1	-1.7975	0.96215	-12.975	-26.841	1.0608	0.91315	17.696	27.918	-0.7367	1.8753	4.7213	1.0772	1605.6
18.02	1803	78	NaN	1.9753	19.776	-1.786	-178.17	25.805	8.313	6.1345	-737.32	1130.7	31.89	866.95	1072	44.004	56.173	1	1	-1.7003	1.06	-12.977	-26.843	1.0555	0.91501	17.68	27.901	-0.64475	1.975	4.7027	1.0583	1605.6
18.03	1804	78	NaN	1.9704	19.765	-1.7791	-178.15	25.975	8.4273	6.107	-737.41	1130.7	31.798	866.6	1071.9	42.668	55.779	1	1	-1.4015	1.3608	-12.98	-26.846	1.0528	0.93281	17.669	28.071	-0.34877	2.2936	4.6892	1.2252	1605.3
18.04	1805	78	NaN	1.9753	19.756	-1.7701	-178.12	26.276	8.5242	6.0887	-737.47	1130.7	31.717	866.09	1072.1	39.792	57.451	1	1	-0.89747	1.8683	-12.987	-26.853	1.0597	0.96344	17.664	28.368	0.1622	2.8317	4.6769	1.5156	1604.8
18.05	1806	78	NaN	1.9887	19.747	-1.762	-178.09	26.644	8.5933	6.0877	-737.5	1130.6	31.613	865.53	1072.3	42.161	54.408	1	1	-0.33033	2.4393	-12.995	-26.861	1.0764	1.0006	17.662	28.729	0.74608	3.4399	4.6664	1.8684	1604.3
18.06	1807	78	NaN	2.0025	19.739	-1.7671	-178.07	26.969	8.6824	6.1256	-737.51	1130.6	31.626	865.11	1072.4	42.958	57.137	1	1	-0.0094737	2.7623	-13	-26.866	1.0909	1.0206	17.66	29.048	1.0815	3.7829	4.6602	2.1822	1603.9
18.07	1808	78	NaN	2.0037	19.697	-1.7611	-178.07	27.269	8.6583	6.1304	-737.61	1130.6	31.374	864.91	1072.5	42.123	55.225	1	1	0.24592	3.0195	-13.002	-26.868	1.1012	1.0296	17.622	29.345	1.3471	4.049	4.6195	2.4766	1603.8
18.08	1809	78	NaN	2.0108	19.665	-1.7731	-178.05	27.394	8.622	6.2219	-737.71	1130.5	31.209	865.05	1072.4	41.591	55.638	1	1	0.43334	3.2082	-13.004	-26.87	1.1176	1.0573	17.588	29.471	1.551	4.2654	4.5842	2.6013	1604
18.09	1810	78	NaN	2.0131	19.658	-1.7852	-178.03	27.466	8.5624	6.3126	-737.76	1130.5	31.027	865.16	1072.3	49.276	55.934	1	1	0.43531	3.2101	-13.005	-26.871	1.1297	1.0876	17.58	29.544	1.565	4.2977	4.575	2.6727	1604.2
18.1	1811	78	NaN	2.0111	19.673	-1.774	-178.01	27.513	8.5391	6.3257	-737.78	1130.4	30.98	865.23	1072.3	40.517	54.241	1	1	0.43727	3.2121	-13.007	-26.873	1.13	1.1045	17.596	29.59	1.5673	4.3166	4.5892	2.7173	1604.3
18.11	1812	78	NaN	2.0058	19.7	-1.7385	-178	27.552	8.5555	6.2607	-737.78	1130.5	31.064	865.29	1072.3	49.352	55.547	1	1	0.43924	3.2141	-13.008	-26.874	1.1194	1.1091	17.623	29.628	1.5586	4.3232	4.615	2.7541	1604.3
18.12	1813	78	NaN	1.9912	19.724	-1.7202	-177.99	27.636	8.4814	6.2426	-737.84	1130.5	30.888	865.24	1072.4	56.892	54.588	1	1	0.4412	3.2161	-13.01	-26.876	1.1104	1.1315	17.651	29.708	1.5516	4.3475	4.6413	2.8325	1604.3
18.13	1814	78	NaN	1.9838	19.759	-1.7064	-177.97	27.675	8.484	6.2331	-737.87	1130.5	30.947	865.25	1072.5	57.404	56.003	1	1	0.44317	3.2181	-13.012	-26.877	1.1006	1.1455	17.689	29.745	1.5437	4.3636	4.6772	2.8679	1604.4
18.14	1815	78	NaN	1.9818	19.811	-1.7392	-177.97	27.659	8.4383	6.3784	-737.89	1130.5	30.974	865.4	1072.5	62.118	54.496	1	1	0.44513	3.22	-13.013	-26.879	1.1029	1.1503	17.742	29.728	1.5481	4.3703	4.7289	2.8487	1604.5
18.15	1816	78	NaN	1.9787	19.851	-1.7788	-177.98	27.604	8.3704	6.5339	-737.97	1130.5	30.977	865.56	1072.5	64.434	57.128	1	1	0.4471	3.222	-13.015	-26.881	1.1054	1.1506	17.782	29.673	1.5525	4.3726	4.7669	2.7923	1604.8
18.16	1817	78	NaN	1.9757	19.878	-1.7922	-177.98	27.533	8.3112	6.591	-738.06	1130.5	30.994	865.71	1072.5	66.577	56.006	1	1	0.44906	3.224	-13.016	-26.882	1.1039	1.1467	17.807	29.603	1.553	4.3707	4.791	2.721	1605
18.17	1818	78	NaN	1.9759	19.902	-1.7731	-177.99	27.461	8.2831	6.5338	-738.13	1130.5	31.074	865.85	1072.4	68.152	58.504	1	1	0.45103	3.226	-13.018	-26.884	1.0994	1.1364	17.83	29.533	1.5504	4.3624	4.8116	2.6492	1605.2
18.18	1819	78	NaN	1.9792	19.924	-1.772	-178	27.377	8.283	6.527	-738.18	1130.5	31.253	865.99	1072.4	68.971	59.101	1	1	0.45299	3.2279	-13.02	-26.885	1.0961	1.1172	17.85	29.451	1.5491	4.3451	4.83	2.5658	1605.4
[truncated: 59,169 more rows]
