# Supplementary material for: Speech, movement, and gaze behaviours during dyadic conversation in noise
Source: Sci Rep. 2019 Jul 18;9:10451. doi: 10.1038/s41598-019-46416-0 (PMC6639257; doi:10.1038/s41598-019-46416-0)
Supplement: Supplementary file 1 — All data [file 41598_2019_46416_MOESM1_ESM.zip › dyad2conv2.txt]

timestamps	sample	levels (dB)	level change	talker 1	talker 1	talker 1	talker 2	talker 2	talker 2	talker 1	talker 1	talker 1	talker 2	talker 2	talker 2	talker 1	talker 2	talker 1	talker 2	talker 1	talker 2	talker 1	talker 2	talker 1	talker 2	talker 1	talker 2	talker 1	talker 2	talker 1	talker 2	talker 1 and 2
timestamps	sample	levels (dB)	(dB)	yaw	pitch	roll	yaw	pitch	roll	x (mm)	y (mm)	z (mm)	x (mm)	y (mm)	z (mm)	rms (volts)	rms (volts)	talking	talking	eye phi (deg)	eye phi (deg)	eye theta (deg)	eye theta (deg)	yaw re t2	yaw re t1	pitch re t2	pitch re t1	gaze yaw re t2	gaze yaw re t1	gaze pitch re t2	gaze pitch re t1	distance
0	1	60	NaN	4.3696	15.778	3.0216	-190.7	20.441	-0.50792	-0.13165	-706.74	1126.1	34.764	873.41	1052.5	42.837	34.436	0	0	8.371	10.67	-11.301	-22.27	3.1045	-11.969	13.111	23.108	11.476	-1.299	1.8104	0.83806	1582.2
0.01	2	60	NaN	4.3456	15.653	3.1279	-190.7	20.45	-0.50213	0.071499	-706.49	1126	34.747	873.45	1052.5	49.937	40.92	0	0	8.2923	10.59	-11.3	-22.269	3.0883	-11.958	12.99	23.113	11.381	-1.3675	1.6905	0.84396	1582
0.02	3	60	NaN	4.3014	15.568	3.1848	-190.71	20.455	-0.50662	0.2626	-706.3	1125.9	34.726	873.48	1052.5	47.785	39.385	0	0	8.247	10.545	-11.299	-22.268	3.0517	-11.96	12.908	23.115	11.299	-1.4153	1.609	0.84732	1581.9
0.03	4	60	NaN	4.249	15.505	3.2256	-190.72	20.46	-0.48078	0.41352	-706.15	1125.8	34.827	873.52	1052.5	48.593	39.358	0	0	8.2607	10.559	-11.299	-22.268	3.001	-11.973	12.846	23.118	11.262	-1.414	1.5471	0.84998	1581.8
0.04	5	60	NaN	4.192	15.45	3.264	-190.74	20.463	-0.42584	0.55713	-706.02	1125.8	35.002	873.58	1052.4	47.636	38.52	0	0	8.2546	10.552	-11.299	-22.268	2.9428	-11.984	12.793	23.121	11.197	-1.4318	1.4942	0.85318	1581.7
0.05	6	60	NaN	4.1267	15.396	3.2926	-190.73	20.466	-0.3798	0.79572	-705.84	1125.7	35.06	873.67	1052.4	47.852	37.59	0	0	8.2409	10.539	-11.298	-22.267	2.8839	-11.977	12.742	23.12	11.125	-1.4386	1.4441	0.85364	1581.6
0.06	7	60	NaN	4.0482	15.36	3.1808	-190.75	20.474	-0.34963	1.8998	-705.18	1125.3	35.15	873.72	1052.4	47.471	36.589	0	0	8.2457	10.543	-11.298	-22.267	2.8417	-11.952	12.719	23.114	11.087	-1.4082	1.4213	0.84736	1580.9
0.07	8	60	NaN	3.9638	15.243	3.2785	-190.75	20.486	-0.35405	2.067	-704.98	1125.1	35.147	873.72	1052.4	46.853	36.193	0	0	8.2595	10.557	-11.299	-22.268	2.7634	-11.949	12.607	23.121	11.023	-1.3921	1.3086	0.85343	1580.7
0.08	9	60	NaN	3.8582	15.035	3.5455	-190.75	20.484	-0.35405	1.5618	-705.16	1125.2	35.12	873.77	1052.4	47.855	35.295	0	0	8.2766	10.574	-11.299	-22.268	2.6406	-11.963	12.398	23.121	10.917	-1.3883	1.0985	0.85293	1581
0.09	10	60	NaN	3.7325	14.809	3.7842	-190.74	20.481	-0.34783	1.2862	-705.24	1125.1	35.098	873.84	1052.4	48.08	36.177	0	0	8.3017	10.6	-11.299	-22.268	2.5059	-11.967	12.174	23.115	10.808	-1.3671	0.87453	0.84728	1581.1
0.1	11	60	NaN	3.6013	14.683	3.7292	-190.74	20.507	-0.35959	2.3933	-704.57	1124.5	35.079	873.82	1052.4	46.216	34.81	0	0	8.3394	10.638	-11.299	-22.268	2.4149	-11.93	12.07	23.12	10.754	-1.2927	0.77075	0.85206	1580.4
0.11	12	60	NaN	3.5057	14.525	3.9447	-190.74	20.512	-0.42427	2.289	-704.4	1124.4	34.952	873.79	1052.5	44.419	33.64	0	0	8.3822	10.681	-11.299	-22.268	2.3201	-11.922	11.917	23.12	10.702	-1.2412	0.61777	0.85181	1580.2
0.12	13	60	NaN	3.4172	14.32	4.1676	-190.76	20.509	-0.3749	2.3787	-704.09	1124.1	35.081	873.89	1052.4	42.657	32.197	0	0	8.4277	10.727	-11.3	-22.269	2.23	-11.943	11.721	23.108	10.658	-1.2169	0.42091	0.83921	1580
0.13	14	60	NaN	3.3943	14.161	4.3078	-190.77	20.532	-0.38251	2.5922	-703.58	1123.8	35.059	873.89	1052.5	42.351	31.713	0	0	8.4796	10.779	-11.301	-22.27	2.2153	-11.945	11.572	23.121	10.695	-1.1666	0.2703	0.85102	1579.4
0.14	15	60	NaN	3.3879	14.041	4.4035	-190.77	20.558	-0.42731	2.7789	-703.09	1123.6	34.952	873.84	1052.5	41.386	30.552	0	0	8.5298	10.829	-11.303	-22.272	2.2191	-11.937	11.461	23.139	10.749	-1.1073	0.15769	0.8673	1578.9
0.15	16	60	NaN	3.3026	13.905	4.5507	-190.78	20.542	-0.40413	2.7772	-702.92	1123.4	35.035	873.93	1052.5	38.188	28.584	0	0	8.5572	10.857	-11.303	-22.272	2.1307	-11.951	11.329	23.119	10.688	-1.0943	0.025273	0.84622	1578.8
0.16	17	60	NaN	3.1933	13.751	4.7011	-190.79	20.569	-0.40436	2.85	-702.67	1123.3	35.016	873.91	1052.5	37.915	27.042	0	0	8.5816	10.882	-11.304	-22.273	2.0245	-11.954	11.181	23.139	10.606	-1.0724	-0.12258	0.86594	1578.5
0.17	18	60	NaN	3.0954	13.66	4.7721	-190.8	20.58	-0.40343	3.0579	-702.35	1123.1	35.051	873.93	1052.5	39.322	27.995	0	0	8.6021	10.902	-11.305	-22.274	1.9326	-11.958	11.096	23.143	10.535	-1.0561	-0.20836	0.86967	1578.2
0.18	19	60	NaN	3.0139	13.589	4.8403	-190.81	20.579	-0.3848	3.1306	-702.15	1122.9	35.128	873.97	1052.5	37.258	26.408	0	0	8.5955	10.896	-11.295	-22.264	1.8508	-11.969	11.03	23.138	10.446	-1.0737	-0.26562	0.87399	1578
0.19	20	60	NaN	2.9546	13.543	4.9079	-190.82	20.58	-0.38364	3.0716	-702.05	1122.9	35.152	873.99	1052.5	36.688	28.159	0	0	8.5802	10.88	-11.284	-22.253	1.7885	-11.985	10.985	23.138	10.369	-1.1047	-0.29889	0.88506	1577.9
0.2	21	60	NaN	2.9167	13.534	4.9522	-190.84	20.598	-0.43803	3.0013	-701.94	1122.9	35.036	873.94	1052.5	37.104	28.728	0	0	8.5563	10.856	-11.28	-22.249	1.7521	-12	10.977	23.155	10.308	-1.144	-0.30282	0.90632	1577.8
0.21	22	60	NaN	2.8512	13.499	4.9907	-190.84	20.585	-0.43943	3.0435	-701.72	1122.8	35.042	873.99	1052.5	34.587	28.946	0	0	8.5504	10.85	-11.278	-22.247	1.6878	-12.004	10.943	23.14	10.238	-1.1541	-0.33465	0.89328	1577.6
0.22	23	60	NaN	2.8227	13.481	4.9895	-190.84	20.585	-0.42808	3.0779	-701.57	1122.8	35.083	874.01	1052.5	35.001	25.683	0	0	8.5613	10.861	-11.279	-22.248	1.659	-12.007	10.926	23.14	10.22	-1.1463	-0.35268	0.89261	1577.5
0.23	24	60	NaN	2.811	13.457	4.9699	-190.85	20.596	-0.43989	3.1136	-701.48	1122.8	35.07	873.99	1052.5	34.325	26.914	0	0	8.58	10.88	-11.28	-22.249	1.649	-12.009	10.903	23.15	10.229	-1.1289	-0.37768	0.90068	1577.4
0.24	25	60	NaN	2.8113	13.428	4.9364	-190.85	20.601	-0.45094	3.1528	-701.43	1122.7	35.06	874	1052.5	31.189	26.09	0	0	8.6073	10.907	-11.283	-22.252	1.6511	-12.014	10.875	23.154	10.258	-1.1061	-0.40789	0.90244	1577.3
0.25	26	60	NaN	2.8261	13.403	4.8835	-190.87	20.589	-0.43013	3.1956	-701.39	1122.7	35.128	874.05	1052.4	30.55	25.2	0	0	8.6148	10.915	-11.284	-22.253	1.6649	-12.026	10.849	23.143	10.28	-1.1113	-0.43485	0.89007	1577.3
0.26	27	60	NaN	2.878	13.366	4.7696	-190.87	20.596	-0.41393	3.2419	-701.32	1122.7	35.2	874.03	1052.4	30.453	24.77	0	0	8.637	10.937	-11.285	-22.253	1.7159	-12.036	10.81	23.152	10.353	-1.0987	-0.47419	0.89817	1577.2
0.27	28	60	NaN	2.915	13.366	4.6781	-190.88	20.609	-0.44288	3.3389	-701.25	1122.7	35.142	874.01	1052.5	25.182	24.005	0	0	8.7431	11.044	-11.286	-22.255	1.7584	-12.038	10.811	23.164	10.502	-0.99346	-0.4743	0.90888	1577.2
0.28	29	60	NaN	2.9566	13.373	4.6005	-190.88	20.623	-0.47854	3.3977	-701.18	1122.7	35.052	873.97	1052.5	28.574	24.005	0	0	8.8082	11.11	-11.288	-22.257	1.8054	-12.028	10.82	23.176	10.614	-0.9182	-0.468	0.91945	1577
0.29	30	60	NaN	3.0027	13.378	4.5232	-190.87	20.625	-0.49876	3.4109	-701.13	1122.7	35.007	873.94	1052.5	27.506	24.005	0	0	8.8391	11.141	-11.29	-22.259	1.8535	-12.024	10.825	23.178	10.693	-0.88277	-0.46558	0.91847	1577
0.3	31	60	NaN	3.0451	13.377	4.444	-190.89	20.61	-0.49016	3.3939	-701.12	1122.8	35.055	873.97	1052.5	32.645	24.005	0	0	8.8268	11.128	-11.292	-22.261	1.8935	-12.038	10.823	23.164	10.72	-0.90908	-0.46918	0.9031	1577
0.31	32	60	NaN	3.0618	13.368	4.4195	-190.89	20.611	-0.45801	3.3674	-701.15	1122.8	35.154	873.97	1052.5	34.222	24.005	0	0	8.8104	11.112	-11.293	-22.262	1.9057	-12.045	10.813	23.165	10.716	-0.93259	-0.47971	0.90341	1577
0.32	33	60	NaN	3.1608	13.382	4.299	-190.89	20.567	-0.45686	3.3859	-701.12	1122.8	35.176	874.05	1052.4	30.476	24.163	0	0	8.7934	11.095	-11.294	-22.263	2.0046	-12.049	10.826	23.124	10.798	-0.95369	-0.46867	0.86105	1577.1
0.33	34	60	NaN	3.2281	13.392	4.2378	-190.9	20.565	-0.48423	3.3581	-701.11	1122.8	35.123	874.01	1052.4	27.796	24.005	0	0	8.7816	11.083	-11.295	-22.264	2.0728	-12.056	10.835	23.122	10.854	-0.97342	-0.46052	0.85814	1577
0.34	35	60	NaN	3.2805	13.397	4.218	-190.91	20.574	-0.51137	3.3092	-701.12	1122.8	35.064	873.95	1052.4	23.649	24.005	0	0	8.7884	11.09	-11.296	-22.265	2.1255	-12.064	10.839	23.132	10.914	-0.9745	-0.4573	0.86726	1577
0.35	36	60	NaN	3.3424	13.398	4.1982	-190.91	20.568	-0.52101	3.2788	-701.12	1122.8	35.044	873.96	1052.4	29.006	24.005	0	0	8.7399	11.041	-11.298	-22.267	2.187	-12.068	10.839	23.127	10.927	-1.027	-0.45833	0.85986	1577
0.36	37	60	NaN	3.3888	13.4	4.1637	-190.91	20.588	-0.54918	3.2847	-701.13	1122.8	34.982	873.89	1052.5	25.252	27.375	0	0	8.651	10.951	-11.301	-22.27	2.2359	-12.067	10.842	23.146	10.887	-1.1151	-0.45913	0.87639	1576.9
0.37	38	60	NaN	3.4455	13.383	4.1421	-190.92	20.577	-0.51915	3.2885	-701.21	1122.9	35.067	873.93	1052.5	23.649	24.005	0	0	8.5584	10.858	-11.302	-22.271	2.2897	-12.078	10.824	23.136	10.848	-1.2202	-0.4775	0.86508	1577
0.38	39	60	NaN	3.5199	13.367	4.0972	-190.93	20.571	-0.49823	3.313	-701.24	1122.9	35.111	873.94	1052.4	23.649	24.005	0	0	8.4739	10.773	-11.303	-22.272	2.3635	-12.084	10.808	23.131	10.837	-1.3105	-0.49525	0.8585	1577.1
0.39	40	60	NaN	3.5924	13.356	4.0491	-190.93	20.573	-0.48763	3.3566	-701.24	1122.8	35.13	873.94	1052.4	23.649	24.005	0	0	8.4082	10.707	-11.305	-22.274	2.4369	-12.086	10.796	23.132	10.845	-1.3793	-0.50883	0.85793	1577.1
0.4	41	60	NaN	3.6487	13.347	4.016	-190.94	20.579	-0.48982	3.4057	-701.24	1122.8	35.128	873.92	1052.4	23.649	24.005	0	0	8.3688	10.667	-11.307	-22.276	2.4949	-12.091	10.789	23.138	10.864	-1.4232	-0.51868	0.86158	1577.1
0.41	42	60	NaN	3.6949	13.332	3.9943	-190.95	20.586	-0.53367	3.426	-701.27	1122.8	35.004	873.88	1052.4	23.649	24.202	0	0	8.403	10.702	-11.309	-22.277	2.5464	-12.094	10.774	23.144	10.949	-1.3919	-0.5347	0.86624	1577
0.42	43	60	NaN	3.777	13.323	3.9667	-190.95	20.589	-0.51972	3.4646	-701.26	1122.8	34.998	873.88	1052.4	23.649	24.912	0	0	8.1489	10.446	-11.301	-22.27	2.6302	-12.094	10.766	23.145	10.779	-1.6478	-0.53497	0.87542	1577
0.43	44	60	NaN	3.8279	13.315	3.9828	-190.94	20.595	-0.49682	3.3853	-701.27	1122.8	35.024	873.88	1052.4	23.649	27.885	0	0	7.7214	10.016	-11.288	-22.257	2.6772	-12.089	10.758	23.153	10.399	-2.0737	-0.53003	0.89523	1577
0.44	45	60	NaN	3.8583	13.313	4.0064	-190.93	20.594	-0.49093	3.2938	-701.29	1122.8	35.013	873.89	1052.4	23.649	24.648	0	0	7.6984	9.9924	-11.291	-22.26	2.7047	-12.088	10.755	23.152	10.403	-2.096	-0.53572	0.89251	1577.1
0.45	46	60	NaN	3.8834	13.315	4.0118	-190.94	20.585	-0.49568	3.267	-701.31	1122.8	34.974	873.93	1052.4	23.649	28.18	0	0	7.6731	9.9669	-11.293	-22.262	2.7303	-12.091	10.757	23.143	10.403	-2.1236	-0.5354	0.88133	1577.1
0.46	47	60	NaN	3.9131	13.317	4.0071	-190.92	20.595	-0.44604	3.288	-701.32	1122.8	35.069	873.94	1052.4	23.649	28.393	0	0	7.6321	9.9256	-11.294	-22.263	2.7573	-12.075	10.76	23.151	10.389	-2.1492	-0.53347	0.88823	1577.2
0.47	48	60	NaN	3.9235	13.334	4.0191	-190.92	20.596	-0.42075	3.2282	-701.31	1122.8	35.125	873.95	1052.4	23.649	30.177	0	0	7.6007	9.894	-11.295	-22.264	2.7635	-12.079	10.776	23.154	10.364	-2.1851	-0.51877	0.89025	1577.2
0.48	49	60	NaN	3.9442	13.348	4.0244	-190.91	20.61	-0.4389	3.1915	-701.31	1122.8	35.053	873.95	1052.4	23.649	31.033	0	0	7.5733	9.8664	-11.296	-22.265	2.7854	-12.072	10.79	23.167	10.359	-2.2054	-0.50633	0.90187	1577.1
0.49	50	60	NaN	3.9675	13.358	4.0244	-190.9	20.629	-0.45915	3.1492	-701.33	1122.8	34.974	873.93	1052.4	23.649	33.241	0	0	7.5685	9.8616	-11.298	-22.267	2.8101	-12.06	10.801	23.186	10.379	-2.1983	-0.49673	0.91951	1577.2
0.5	51	60	NaN	3.9934	13.369	4.0101	-190.89	20.658	-0.47166	3.1186	-701.36	1122.8	34.929	873.91	1052.5	23.649	33.13	0	0	7.5749	9.8681	-11.299	-22.268	2.8365	-12.048	10.813	23.214	10.411	-2.1795	-0.48566	0.94556	1577.2
0.51	52	60	NaN	4.0357	13.392	3.9535	-190.88	20.708	-0.51875	3.1983	-701.36	1122.8	34.823	873.82	1052.5	23.649	34.609	0	0	7.5647	9.8577	-11.3	-22.269	2.8855	-12.031	10.837	23.262	10.45	-2.1735	-0.46258	0.9934	1577.1
0.52	53	60	NaN	4.0548	13.402	3.9407	-190.87	20.712	-0.46634	3.1403	-701.38	1122.8	34.92	873.9	1052.5	23.649	34.985	0	0	7.5231	9.8159	-11.302	-22.271	2.899	-12.021	10.846	23.269	10.422	-2.2053	-0.45595	0.99799	1577.2
0.53	54	60	NaN	4.0733	13.391	3.9384	-190.86	20.711	-0.40338	3.0469	-701.45	1122.8	35.07	873.99	1052.4	23.649	36.311	0	0	7.4308	9.723	-11.305	-22.274	2.9089	-12.021	10.833	23.269	10.34	-2.2985	-0.47174	0.99592	1577.3
0.54	55	60	NaN	4.0949	13.376	3.9075	-190.84	20.748	-0.40527	3.0427	-701.55	1122.8	35.049	874	1052.4	23.649	36.61	0	0	7.4171	9.7092	-11.306	-22.275	2.9311	-12.006	10.818	23.307	10.348	-2.2967	-0.48857	1.0317	1577.4
0.55	56	60	NaN	4.121	13.372	3.8409	-190.83	20.824	-0.44404	3.1497	-701.63	1122.8	34.954	873.93	1052.4	23.649	37.026	0	0	7.4179	9.7099	-11.307	-22.276	2.9646	-11.982	10.814	23.383	10.382	-2.2723	-0.4936	1.1066	1577.5
0.56	57	60	NaN	4.1515	13.387	3.7678	-190.84	20.894	-0.37474	3.2718	-701.66	1122.8	35.251	873.97	1052.4	23.902	37.619	0	0	7.294	9.5852	-11.307	-22.276	2.9888	-11.999	10.827	23.454	10.283	-2.4134	-0.47995	1.1775	1577.5
0.57	58	60	NaN	4.1892	13.39	3.7098	-190.71	21.103	-0.34864	3.3049	-701.8	1122.9	35.14	873.91	1052.4	24.079	36.269	0	0	7.1763	9.4667	-11.307	-22.276	3.0318	-11.865	10.829	23.664	10.208	-2.3985	-0.47831	1.3876	1577.6
0.58	59	60	NaN	4.2258	13.413	3.6918	-190.65	21.423	-0.37411	3.2343	-701.9	1122.9	35.165	873.69	1052.4	23.85	36.681	0	0	7.1592	9.4495	-11.308	-22.277	3.0648	-11.815	10.853	23.984	10.224	-2.3655	-0.4549	1.7072	1577.5
0.59	60	60	NaN	4.2533	13.441	3.6791	-190.63	21.626	-0.32676	3.2091	-701.94	1122.9	35.391	873.61	1052.4	23.649	37.179	0	0	7.105	9.3949	-11.308	-22.277	3.0831	-11.798	10.879	24.188	10.188	-2.4031	-0.42932	1.9105	1577.5
0.6	61	60	NaN	4.2792	13.469	3.6563	-190.59	21.749	-0.256	3.2411	-701.96	1123	35.638	873.64	1052.4	23.649	37.759	0	0	6.9987	9.2879	-11.309	-22.278	3.1012	-11.77	10.905	24.313	10.1	-2.4819	-0.4044	2.0348	1577.5
0.61	62	60	NaN	4.3236	13.507	3.6265	-190.52	22.061	-0.35977	3.2219	-702.03	1123	35.527	873.43	1052.4	26.28	38.638	0	0	6.9835	9.2726	-11.309	-22.278	3.1489	-11.695	10.943	24.626	10.132	-2.4219	-0.3669	2.3474	1577.4
0.62	63	60	NaN	4.3587	13.515	3.5839	-190.45	22.306	-0.42091	3.3099	-702.13	1123	35.466	873.26	1052.5	24.597	37.888	0	0	6.9875	9.2767	-11.309	-22.278	3.1893	-11.618	10.953	24.868	10.177	-2.3411	-0.35623	2.5902	1577.3
0.63	64	60	NaN	4.409	13.529	3.55	-190.25	22.668	-0.50692	3.3733	-702.24	1123.1	35.216	873.01	1052.7	24.092	38.129	0	0	6.9535	9.2424	-11.31	-22.279	3.251	-11.403	10.97	25.226	10.204	-2.1607	-0.33945	2.9473	1577.1
0.64	65	60	NaN	4.4504	13.55	3.5309	-190.07	22.914	-0.49385	3.4074	-702.3	1123.1	35.236	872.97	1052.7	23.649	38.016	0	0	6.9213	9.21	-11.309	-22.278	3.2929	-11.228	10.992	25.471	10.214	-2.0181	-0.31685	3.193	1577.2
0.65	66	60	NaN	4.4818	13.576	3.5387	-189.93	23.035	-0.42521	3.3694	-702.34	1123.1	35.419	873.14	1052.7	24.774	35.495	0	0	6.8911	9.1795	-11.307	-22.276	3.3164	-11.1	11.018	25.593	10.207	-1.9206	-0.28871	3.3173	1577.4
0.66	67	60	NaN	4.5172	13.606	3.5845	-189.75	23.168	-0.45073	3.2075	-702.39	1123.2	35.302	873.3	1052.8	23.649	38.834	0	0	6.8325	9.1206	-11.304	-22.273	3.3503	-10.919	11.048	25.725	10.183	-1.7981	-0.25616	3.4522	1577.6
0.67	68	60	NaN	4.5329	13.626	3.5832	-189.68	23.183	-0.45095	3.2102	-702.37	1123.2	35.272	873.39	1052.8	25.547	37.21	0	0	6.7403	9.0277	-11.302	-22.271	3.3673	-10.842	11.068	25.741	10.108	-1.8146	-0.2336	3.4703	1577.7
0.68	69	60	NaN	4.5553	13.675	3.5582	-189.43	23.223	-0.37966	3.2444	-702.39	1123.3	35.369	873.65	1052.8	24.302	39.121	0	0	6.6647	8.9516	-11.302	-22.271	3.3876	-10.593	11.117	25.781	10.052	-1.6414	-0.18468	3.5107	1577.9
0.69	70	60	NaN	4.5723	13.709	3.5465	-189.24	23.237	-0.33564	3.2332	-702.41	1123.3	35.453	873.87	1052.8	23.649	37.43	0	0	6.6416	8.9283	-11.304	-22.273	3.4013	-10.412	11.15	25.796	10.043	-1.484	-0.15453	3.5228	1578.2
0.7	71	60	NaN	4.5807	13.729	3.5468	-189.14	23.231	-0.32478	3.1944	-702.43	1123.3	35.479	874.01	1052.8	24.35	37.045	0	0	6.8432	9.1314	-11.317	-22.286	3.4075	-10.309	11.169	25.791	10.251	-1.178	-0.14812	3.5053	1578.3
0.71	72	60	NaN	4.5831	13.757	3.5399	-189.01	23.243	-0.30646	3.1849	-702.4	1123.3	35.457	874.12	1052.8	23.649	38.516	0	0	6.883	9.1714	-11.322	-22.291	3.4104	-10.178	11.199	25.801	10.293	-1.007	-0.12334	3.5102	1578.4
0.72	73	60	NaN	4.5912	13.774	3.5532	-188.9	23.274	-0.2949	3.1044	-702.38	1123.3	35.439	874.16	1052.9	23.649	35.641	0	0	6.7841	9.0719	-11.321	-22.29	3.4163	-10.072	11.217	25.832	10.2	-0.99965	-0.10453	3.5414	1578.4
0.73	74	60	NaN	4.6082	13.792	3.5651	-188.72	23.265	-0.23951	3.0112	-702.32	1123.3	35.461	874.29	1052.9	23.649	40.09	0	0	6.7983	9.0861	-11.32	-22.289	3.4291	-9.8968	11.235	25.823	10.227	-0.81065	-0.085674	3.5333	1578.5
0.74	75	60	NaN	4.6189	13.781	3.5718	-188.58	23.245	-0.22849	2.922	-702.31	1123.3	35.393	874.4	1052.9	23.649	38.371	0	0	6.8257	9.1137	-11.319	-22.288	3.4391	-9.7573	11.224	25.802	10.265	-0.64355	-0.095627	3.5142	1578.6
0.75	76	60	NaN	4.6218	13.751	3.5719	-188.49	23.232	-0.2455	2.8532	-702.37	1123.3	35.284	874.46	1052.9	23.751	37.502	0	0	6.7278	9.0152	-11.317	-22.286	3.4436	-9.67	11.194	25.788	10.171	-0.65487	-0.12234	3.5026	1578.7
0.76	77	60	NaN	4.6239	13.726	3.5578	-188.43	23.23	-0.23218	2.833	-702.42	1123.3	35.248	874.48	1052.9	23.649	39.278	0	0	6.6336	8.9203	-11.314	-22.283	3.4463	-9.6052	11.169	25.786	10.08	-0.68487	-0.14445	3.503	1578.8
0.77	78	60	NaN	4.6498	13.691	3.4574	-188.28	23.19	-0.15209	2.9957	-702.44	1123.3	35.272	874.6	1052.9	24.021	37.882	0	0	6.6336	8.9203	-11.312	-22.281	3.4773	-9.4519	11.135	25.745	10.111	-0.53157	-0.17698	3.4643	1578.9
0.78	79	60	NaN	4.6592	13.656	3.4196	-188.14	23.18	-0.1069	2.9652	-702.48	1123.3	35.157	874.61	1052.9	23.649	38.237	0	0	6.6022	8.8887	-11.31	-22.279	3.4898	-9.3052	11.101	25.735	10.092	-0.41649	-0.20907	3.456	1579
0.79	80	60	NaN	4.6645	13.644	3.406	-188.02	23.184	-0.12409	2.8996	-702.49	1123.3	34.926	874.56	1053	23.649	38.109	0	0	6.5476	8.8337	-11.308	-22.277	3.5012	-9.1863	11.091	25.737	10.049	-0.35254	-0.21636	3.4605	1578.9
0.8	81	60	NaN	4.6702	13.66	3.4007	-187.92	23.18	-0.15906	2.8312	-702.45	1123.3	34.643	874.47	1053.1	23.802	37.158	0	0	6.4992	8.785	-11.306	-22.275	3.5145	-9.0712	11.109	25.732	10.014	-0.28619	-0.19788	3.4561	1578.8
0.81	82	60	NaN	4.676	13.693	3.3954	-187.78	23.151	-0.16332	2.7575	-702.38	1123.4	34.366	874.38	1053.1	23.649	36.512	0	0	6.4696	8.7552	-11.305	-22.274	3.5275	-8.9316	11.142	25.703	9.9971	-0.17643	-0.1627	3.4287	1578.6
0.82	83	60	NaN	4.6673	13.7	3.3899	-187.66	23.113	-0.21499	2.6955	-702.4	1123.4	33.999	874.3	1053.1	23.649	36.722	0	0	6.4832	8.7689	-11.302	-22.271	3.5299	-8.8016	11.149	25.664	10.013	-0.032667	-0.1533	3.3934	1578.6
0.83	84	60	NaN	4.6616	13.717	3.3561	-187.55	23.067	-0.20819	2.7374	-702.39	1123.4	33.811	874.23	1053.1	23.649	38.439	0	0	6.4986	8.7844	-11.299	-22.268	3.5325	-8.6798	11.166	25.619	10.031	0.10467	-0.13307	3.3506	1578.5
0.84	85	60	NaN	4.6536	13.728	3.3327	-187.45	22.999	-0.15736	2.7495	-702.41	1123.4	33.744	874.2	1053.1	23.649	38.721	0	0	6.5192	8.8051	-11.296	-22.265	3.5274	-8.5744	11.175	25.552	10.047	0.2307	-0.12167	3.2866	1578.5
0.85	86	60	NaN	4.6418	13.745	3.3129	-187.32	22.916	-0.077307	2.7398	-702.45	1123.4	33.677	874.17	1053.1	23.649	38.447	0	0	6.5042	8.79	-11.294	-22.263	3.5177	-8.4438	11.19	25.471	10.022	0.34624	-0.10392	3.2082	1578.5
0.86	87	60	NaN	4.6276	13.78	3.2898	-187.14	22.827	0.032417	2.7307	-702.45	1123.5	33.574	874.09	1053.1	24.343	37.203	0	0	6.4667	8.7523	-11.291	-22.26	3.5068	-8.2605	11.222	25.384	9.9735	0.49175	-0.068919	3.1238	1578.4
0.87	88	60	NaN	4.6226	13.792	3.3051	-186.98	22.721	0.25317	2.6509	-702.47	1123.5	33.873	874.12	1052.9	23.649	39.808	0	0	6.4158	8.701	-11.289	-22.258	3.4881	-8.1113	11.229	25.285	9.9038	0.58968	-0.060466	3.0264	1578.5
0.88	89	60	NaN	4.6173	13.815	3.2983	-186.87	22.71	0.23028	2.6426	-702.5	1123.6	33.618	873.88	1053	24.045	39.558	0	0	6.3587	8.6436	-11.287	-22.256	3.4916	-7.9913	11.252	25.273	9.8503	0.65233	-0.035522	3.017	1578.3
0.89	90	60	NaN	4.6199	13.843	3.2769	-186.71	22.592	0.19471	2.6671	-702.52	1123.6	33.326	873.76	1053	23.649	36.252	0	0	6.2904	8.5748	-11.285	-22.254	3.5056	-7.8279	11.279	25.156	9.796	0.74687	-0.0060611	2.9014	1578.2
0.9	91	60	NaN	4.6244	13.865	3.2505	-186.58	22.474	0.17346	2.7099	-702.54	1123.7	33.097	873.68	1053	23.649	37.746	0	0	6.2599	8.5441	-11.284	-22.253	3.5199	-7.6845	11.3	25.039	9.7798	0.85954	0.016182	2.7864	1578.1
0.91	92	60	NaN	4.6254	13.875	3.2298	-186.49	22.437	0.19062	2.7502	-702.57	1123.7	32.966	873.55	1053.1	23.797	39.027	0	0	6.2462	8.5303	-11.283	-22.252	3.5272	-7.5856	11.309	25.002	9.7733	0.94469	0.026226	2.7506	1578
0.92	93	60	NaN	4.6292	13.892	3.2275	-186.24	22.265	0.38926	2.7351	-702.65	1123.8	33	873.49	1052.9	25.101	38.06	0	0	5.8338	8.1151	-11.326	-22.295	3.5291	-7.3433	11.318	24.839	9.3629	0.77172	-0.0084255	2.5443	1578
0.93	94	60	NaN	4.637	13.903	3.2585	-186.06	22.086	0.56155	2.653	-702.72	1123.8	33.161	873.41	1052.8	23.649	39.182	0	0	5.2004	7.4774	-11.394	-22.363	3.5281	-7.1644	11.322	24.666	8.7285	0.313	-0.071965	2.3032	1578
0.94	95	60	NaN	4.651	13.917	3.2781	-185.77	21.945	0.65623	2.6333	-702.8	1123.9	32.968	873.15	1052.7	23.649	37.146	0	0	4.567	6.8397	-11.462	-22.431	3.5483	-6.8751	11.334	24.529	8.1153	-0.035379	-0.12853	2.0974	1577.8
0.95	96	60	NaN	4.663	13.929	3.2793	-185.51	21.827	0.68014	2.6827	-702.88	1123.9	32.644	872.78	1052.7	23.649	37.291	0	0	4.1032	6.3727	-11.504	-22.473	3.5736	-6.6001	11.344	24.412	7.6768	-0.22743	-0.16002	1.9388	1577.6
0.96	97	60	NaN	4.6684	13.933	3.2702	-185.35	21.722	0.6644	2.7606	-702.96	1123.9	32.412	872.43	1052.7	23.649	37.839	0	0	3.9286	6.1969	-11.501	-22.47	3.5901	-6.4317	11.346	24.309	7.5187	-0.23482	-0.1552	1.8386	1577.3
0.97	98	60	NaN	4.6749	13.93	3.2851	-185.21	21.664	0.6759	2.7511	-703.03	1123.9	32.249	872.24	1052.6	23.744	38.829	0	0	4.1118	6.3813	-11.498	-22.467	3.6021	-6.2844	11.34	24.253	7.7139	0.096905	-0.15793	1.7863	1577.2
0.98	99	60	NaN	4.7024	13.927	3.3378	-184.99	21.547	0.72952	2.6752	-703.14	1123.9	32.104	871.99	1052.5	23.649	38.44	0	0	4.3992	6.6707	-11.496	-22.465	3.632	-6.0562	11.331	24.143	8.0312	0.61447	-0.16448	1.6779	1577
0.99	100	60	NaN	4.7118	13.933	3.3557	-184.83	21.477	0.7772	2.6539	-703.19	1124	32.032	871.81	1052.5	23.649	37.904	0	0	4.4184	6.69	-11.503	-22.472	3.6433	-5.8959	11.334	24.076	8.0616	0.79405	-0.16957	1.6038	1576.9
1	101	60	NaN	4.7246	13.939	3.3567	-184.68	21.436	0.80549	2.6665	-703.24	1124	31.919	871.62	1052.4	23.892	36.819	0	0	4.4435	6.7153	-11.51	-22.479	3.6605	-5.7454	11.338	24.037	8.104	0.96994	-0.17217	1.5577	1576.8
1.01	102	60	NaN	4.7494	13.939	3.3536	-184.52	21.4	0.81024	2.6941	-703.29	1124	31.717	871.39	1052.4	23.649	40.013	0	0	4.6043	6.8772	-11.505	-22.474	3.6935	-5.578	11.336	24.003	8.2978	1.2992	-0.1689	1.5286	1576.6
1.02	103	60	NaN	4.7593	13.929	3.332	-184.42	21.358	0.79762	2.7503	-703.36	1124	31.537	871.27	1052.4	24.776	38.547	0	0	4.7029	6.9765	-11.503	-22.472	3.712	-5.4674	11.326	23.961	8.4149	1.509	-0.17697	1.489	1576.5
1.03	104	60	NaN	4.7765	13.919	3.3311	-184.17	21.254	0.81536	2.72	-703.47	1124.1	31.205	870.97	1052.4	23.649	35.374	0	0	4.7097	6.9834	-11.506	-22.475	3.74	-5.2075	11.313	23.861	8.4497	1.7759	-0.19341	1.3858	1576.3
1.04	105	60	NaN	4.788	13.917	3.325	-184.04	21.177	0.83876	2.7222	-703.54	1124.1	31.068	870.84	1052.3	23.649	36.339	0	0	4.9369	7.2121	-11.509	-22.478	3.7565	-5.0738	11.308	23.787	8.6935	2.1383	-0.20116	1.3085	1576.3
1.05	106	60	NaN	4.7942	13.926	3.311	-183.96	21.143	0.82281	2.7564	-703.56	1124.1	30.891	870.75	1052.3	23.977	37.299	0	0	5.2323	7.5095	-11.512	-22.481	3.7704	-4.9855	11.317	23.752	9.0027	2.524	-0.19554	1.2707	1576.2
1.06	107	60	NaN	4.7946	13.947	3.2911	-183.87	21.123	0.80375	2.8109	-703.57	1124.1	30.676	870.62	1052.4	23.677	38.442	0	0	5.5363	7.8156	-11.516	-22.485	3.7805	-4.8838	11.338	23.731	9.3168	2.9317	-0.17741	1.2461	1576.1
1.07	108	60	NaN	4.7855	13.977	3.2726	-183.76	21.033	0.94403	2.869	-703.6	1124.1	30.837	870.57	1052.3	24.087	37.461	0	0	5.8403	8.1216	-11.519	-22.488	3.7677	-4.776	11.366	23.644	9.608	3.3456	-0.15369	1.1556	1576.1
1.08	109	60	NaN	4.7818	14.007	3.2939	-183.69	20.988	0.98059	2.8271	-703.6	1124.1	30.773	870.52	1052.3	23.649	38.563	0	0	6.1443	8.4277	-11.523	-22.492	3.7647	-4.7042	11.394	23.601	9.909	3.7234	-0.12905	1.1091	1576
1.09	110	60	NaN	4.7726	14.024	3.3059	-183.58	20.955	1.0913	2.7957	-703.64	1124.2	30.852	870.49	1052.3	23.649	37.642	0	0	6.3353	8.62	-11.526	-22.495	3.7515	-4.6017	11.409	23.57	10.087	4.0183	-0.11717	1.0749	1576
1.1	111	60	NaN	4.7628	14.046	3.3198	-183.46	20.93	1.165	2.7772	-703.69	1124.2	30.788	870.42	1052.2	23.649	36.578	0	0	6.3831	8.6681	-11.529	-22.498	3.7433	-4.4807	11.429	23.547	10.126	4.1874	-0.10011	1.0485	1576
1.11	112	60	NaN	4.7554	14.072	3.3354	-183.36	20.912	1.1744	2.7713	-703.72	1124.2	30.563	870.31	1052.3	23.649	37.314	0	0	6.3776	8.6626	-11.529	-22.498	3.7439	-4.37	11.455	23.53	10.121	4.2926	-0.074192	1.0322	1575.9
1.12	113	60	NaN	4.7514	14.083	3.3373	-183.31	20.903	1.2012	2.778	-703.75	1124.3	30.493	870.25	1052.3	24.507	37.411	0	0	6.3588	8.6436	-11.527	-22.496	3.7427	-4.3146	11.464	23.523	10.101	4.329	-0.063176	1.0262	1575.9
1.13	114	60	NaN	4.7567	14.098	3.3283	-183.25	20.883	1.2099	2.8049	-703.77	1124.3	30.362	870.24	1052.2	25.347	39.806	0	0	6.3399	8.6247	-11.526	-22.495	3.7537	-4.2548	11.477	23.504	10.094	4.3699	-0.049519	1.0087	1575.9
1.14	115	60	NaN	4.7634	14.107	3.342	-183.2	20.866	1.2666	2.7685	-703.83	1124.4	30.378	870.23	1052.2	23.649	38.264	0	0	6.4384	8.7238	-11.527	-22.496	3.7585	-4.2015	11.482	23.491	10.197	4.5224	-0.044818	0.99521	1575.9
1.15	116	60	NaN	4.7868	14.135	3.3583	-183.12	20.862	1.3016	2.7255	-703.85	1124.5	30.288	870.19	1052.2	24.415	37.109	0	0	6.6434	8.9302	-11.529	-22.498	3.7836	-4.1271	11.506	23.491	10.427	4.8031	-0.023405	0.99254	1575.9
1.16	117	60	NaN	4.8274	14.188	3.3709	-183.04	20.858	1.3248	2.6875	-703.82	1124.6	30.123	870.14	1052.1	23.649	36.484	0	0	6.4687	8.7543	-11.526	-22.495	3.8288	-4.0338	11.554	23.492	10.297	4.7205	0.02828	0.9977	1575.9
1.17	118	60	NaN	4.8717	14.255	3.3864	-182.95	20.827	1.4169	2.6247	-703.76	1124.7	30.165	870.18	1052	23.649	38.414	0	0	6.2439	8.528	-11.521	-22.49	3.8692	-3.9511	11.612	23.469	10.113	4.5769	0.091034	0.97913	1575.9
1.18	119	60	NaN	4.93	14.315	3.3752	-182.88	20.825	1.4486	2.5815	-703.7	1124.8	30.08	870.16	1051.9	23.649	39.223	0	0	6.3568	8.6416	-11.526	-22.495	3.929	-3.882	11.665	23.475	10.286	4.7596	0.13908	0.98016	1575.8
1.19	120	60	NaN	4.901	14.336	3.4169	-182.82	20.827	1.4586	2.3278	-703.99	1124.9	29.973	870.15	1051.9	23.649	36.762	0	0	6.5495	8.8356	-11.532	-22.501	3.8948	-3.8245	11.681	23.482	10.444	5.0111	0.14932	0.98135	1576.1
1.2	121	60	NaN	4.8992	14.368	3.4137	-182.76	20.823	1.4937	2.1944	-704.12	1125	29.948	870.14	1051.9	23.649	36.4	0	0	6.8025	9.0904	-11.531	-22.5	3.8892	-3.7711	11.708	23.483	10.692	5.3193	0.17735	0.98318	1576.2
1.21	122	60	NaN	4.945	14.419	3.3609	-182.71	20.817	1.5357	2.1989	-704	1125.1	29.954	870.13	1051.8	23.649	37.884	0	0	7.0556	9.3452	-11.53	-22.499	3.9349	-3.7182	11.756	23.48	10.99	5.627	0.22577	0.98123	1576.1
1.22	123	60	NaN	4.9948	14.473	3.3169	-182.66	20.814	1.5271	2.1426	-703.85	1125.1	29.842	870.12	1051.8	23.649	38.068	0	0	7.3087	9.6	-11.529	-22.498	3.9866	-3.6635	11.806	23.48	11.295	5.9365	0.27711	0.98246	1575.9
1.23	124	60	NaN	5.1067	14.571	3.2412	-182.57	20.804	1.5795	2.0678	-703.43	1125.1	29.862	870.08	1051.7	23.649	38.17	0	0	7.4281	9.7202	-11.533	-22.502	4.0948	-3.5799	11.902	23.473	11.523	6.1403	0.36865	0.97064	1575.5
1.24	125	60	NaN	5.2109	14.684	3.1861	-182.45	20.795	1.6063	1.7916	-702.83	1125.1	29.789	870.01	1051.7	24.017	36.717	0	0	7.536	9.8289	-11.537	-22.506	4.1911	-3.4723	12.015	23.465	11.727	6.3566	0.47779	0.9584	1574.8
1.25	126	60	NaN	5.2973	14.755	3.1177	-182.34	20.773	1.6559	1.3881	-702.14	1125	29.792	869.99	1051.7	23.649	36.676	0	0	7.644	9.9376	-11.542	-22.511	4.2622	-3.3745	12.087	23.441	11.906	6.5631	0.54589	0.93013	1574.1
1.26	127	60	NaN	5.3594	14.772	3.0227	-182.24	20.752	1.7131	0.98259	-701.48	1124.8	29.841	869.99	1051.7	23.649	37.346	0	0	7.7446	10.039	-11.547	-22.516	4.3073	-3.2907	12.108	23.416	12.052	6.7483	0.5609	0.8997	1573.4
1.27	128	60	NaN	5.3925	14.738	2.8962	-182.14	20.758	1.7301	0.6562	-700.91	1124.6	29.796	869.91	1051.7	23.943	38.939	0	0	7.8215	10.116	-11.555	-22.524	4.3298	-3.206	12.08	23.417	12.151	6.9104	0.52449	0.89246	1572.8
1.28	129	60	NaN	5.3769	14.481	2.6783	-181.97	20.762	1.6976	-0.50318	-699.95	1124.3	29.554	869.8	1051.7	25.647	38.072	0	0	7.8984	10.194	-11.564	-22.533	4.28	-3.068	11.833	23.411	12.178	7.1258	0.26896	0.87805	1571.7
1.29	130	60	NaN	4.7801	13.324	1.432	-181.46	20.657	1.8226	-3.8678	-697.68	1123.3	29.519	869.56	1051.7	23.853	37.349	0	0	7.9753	10.271	-11.572	-22.541	3.5598	-2.682	10.709	23.273	11.535	7.5892	-0.86334	0.73154	1569.2
1.3	131	60	NaN	4.3448	12.659	0.65689	-181.17	20.584	1.8594	-5.9137	-696.44	1122.6	29.415	869.42	1051.7	23.887	37.738	0	0	8.0605	10.357	-11.572	-22.541	3.0524	-2.4601	10.064	23.179	11.113	7.8969	-1.5087	0.63827	1567.9
1.31	132	60	NaN	4.095	12.506	0.39199	-181.03	20.553	1.862	-6.7891	-696.15	1122.5	29.378	869.32	1051.7	28.027	39.516	0	0	8.1177	10.415	-11.575	-22.544	2.7715	-2.3519	9.917	23.142	10.889	8.0627	-1.6582	0.59836	1567.5
1.32	133	60	NaN	3.7868	12.359	0.1096	-180.78	20.518	1.9769	-7.9801	-695.87	1122.4	29.629	869.12	1051.7	35.684	37.881	0	0	8.1143	10.411	-11.585	-22.554	2.4102	-2.1533	9.7737	23.103	10.524	8.2578	-1.8115	0.5489	1567
1.33	134	60	NaN	3.5442	12.322	-0.10334	-180.67	20.434	2.0293	-8.6463	-695.75	1122.3	29.684	869.11	1051.7	35.407	38.652	0	0	8.0218	10.318	-11.588	-22.557	2.1411	-2.071	9.7387	23.017	10.163	8.247	-1.8491	0.46017	1566.9
1.34	135	60	NaN	3.4132	12.314	-0.20558	-180.56	20.331	1.9464	-9.0809	-695.68	1122.3	29.44	869.29	1051.7	30.417	38.003	0	0	7.8879	10.183	-11.587	-22.556	2.0032	-1.9683	9.732	22.913	9.8911	8.2148	-1.8549	0.35703	1567
1.35	136	60	NaN	3.1387	12.342	-0.41599	-180.43	20.203	1.9593	-10.032	-695.64	1122.3	29.365	869.35	1051.7	31.167	36.345	0	0	7.7143	10.008	-11.59	-22.559	1.6967	-1.868	9.7583	22.787	9.411	8.1404	-1.8314	0.22786	1567.1
1.36	137	60	NaN	2.818	12.389	-0.62548	-180.3	20.095	2.0273	-11.18	-695.68	1122.4	29.415	869.28	1051.6	24.435	37.737	0	0	7.5177	9.8104	-11.595	-22.564	1.332	-1.7896	9.8028	22.681	8.8497	8.0208	-1.7919	0.11767	1567.1
1.37	138	60	NaN	2.6158	12.442	-0.68217	-180.23	20.047	2.0446	-11.969	-695.85	1122.5	29.41	869.21	1051.7	23.649	37.765	0	0	7.321	9.6124	-11.6	-22.569	1.1013	-1.7396	9.8525	22.637	8.4223	7.8728	-1.7472	0.068452	1567.2
1.38	139	60	NaN	2.3858	12.549	-0.83763	-180.12	19.982	2.0697	-12.606	-696.17	1122.6	29.406	869.1	1051.7	24.848	38.731	0	0	7.0539	9.3435	-11.604	-22.573	0.8483	-1.6544	9.9548	22.576	7.9022	7.6891	-1.6492	0.0031426	1567.4
1.39	140	60	NaN	2.2443	12.61	-0.89422	-180.05	19.942	2.0843	-13.075	-696.54	1122.8	29.401	869.02	1051.7	23.649	36.727	0	0	6.6587	8.9456	-11.607	-22.576	0.6901	-1.6002	10.011	22.54	7.3488	7.3454	-1.5955	-0.035837	1567.8
1.4	141	60	NaN	2.126	12.689	-0.95499	-179.98	19.925	2.0977	-13.383	-696.89	1122.9	29.402	868.92	1051.7	26.083	39.418	0	0	6.2635	8.5477	-11.61	-22.579	0.5608	-1.5499	10.087	22.527	6.8243	6.9978	-1.5228	-0.052199	1568
1.41	142	60	NaN	1.9965	12.821	-1.0076	-179.91	19.913	2.1018	-13.666	-697.3	1123.1	29.357	868.8	1051.8	23.649	37.593	0	0	5.9047	8.1865	-11.613	-22.582	0.42285	-1.4842	10.215	22.519	6.3276	6.7023	-1.3987	-0.063112	1568.3
1.42	143	60	NaN	1.845	13.019	-1.0122	-179.81	19.888	2.0896	-14.052	-697.89	1123.4	29.236	868.65	1051.9	25.629	36.74	0	0	5.9716	8.2538	-11.62	-22.589	0.26213	-1.3955	10.405	22.502	6.2337	6.8583	-1.2155	-0.087481	1568.8
1.43	144	60	NaN	1.7362	13.24	-0.92556	-179.73	19.862	2.0748	-14.448	-698.55	1123.7	29.147	868.54	1051.9	32.592	40.535	0	0	6.0384	8.3211	-11.627	-22.596	0.14267	-1.3205	10.617	22.484	6.1811	7.0006	-1.0102	-0.11214	1569.3
1.44	145	60	NaN	1.6981	13.342	-0.88535	-179.69	19.84	2.073	-14.573	-698.82	1123.8	29.11	868.54	1051.9	53.001	38.686	0	0	6.1053	8.3884	-11.635	-22.603	0.10167	-1.2868	10.716	22.466	6.207	7.1016	-0.91867	-0.13709	1569.6
1.45	146	60	NaN	1.6402	13.471	-0.69099	-179.63	19.814	2.0793	-15.047	-699.68	1124.2	29.093	868.48	1051.9	53.916	35.93	0	0	6.1073	8.3905	-11.64	-22.609	0.027932	-1.2457	10.833	22.452	6.1352	7.1448	-0.80764	-0.15719	1570.4
1.46	147	60	NaN	1.5892	13.628	-0.44145	-179.57	19.789	2.0726	-15.634	-700.65	1124.7	29.043	868.41	1052	45.938	35.895	0	0	6.0081	8.2906	-11.644	-22.613	-0.041825	-1.1993	10.975	22.441	5.9663	7.0913	-0.66893	-0.17197	1571.4
1.47	148	60	NaN	1.5806	13.813	-0.26373	-179.51	19.768	2.0415	-15.955	-701.25	1125.1	28.936	868.38	1052	34.502	37.601	0	0	5.9089	8.1907	-11.648	-22.617	-0.057592	-1.1529	11.147	22.433	5.8513	7.0378	-0.50094	-0.18423	1572
1.48	149	60	NaN	1.6111	14.097	-0.18657	-179.46	19.753	2.017	-15.659	-701.83	1125.4	28.859	868.28	1052.1	37.352	39.457	0	0	5.8097	8.0908	-11.652	-22.621	-0.01301	-1.0889	11.424	22.427	5.7967	7.0019	-0.22881	-0.19455	1572.5
1.49	150	60	NaN	1.6516	14.3	-0.1669	-179.44	19.733	1.9951	-15.153	-702.12	1125.5	28.795	868.24	1052.1	26.667	36.505	0	0	5.7105	7.991	-11.656	-22.625	0.048552	-1.0393	11.625	22.409	5.7591	6.9516	-0.031955	-0.21686	1572.7
1.5	151	60	NaN	1.7332	14.505	-0.080302	-179.4	19.701	2.0077	-14.718	-702.65	1125.7	28.807	868.23	1052.1	25.67	38.402	0	0	5.6895	7.9698	-11.663	-22.632	0.14607	-0.98659	11.824	22.381	5.8356	6.9832	0.16139	-0.25046	1573.2
1.51	152	60	NaN	1.8203	14.675	0.0013597	-179.37	19.659	2.0451	-14.314	-703.22	1125.8	28.89	868.24	1052.1	23.649	37.307	0	0	5.7549	8.0356	-11.671	-22.64	0.24547	-0.94596	11.989	22.345	6.0003	7.0897	0.31742	-0.29504	1573.8
1.52	153	60	NaN	1.8883	14.789	0.033492	-179.36	19.619	2.0734	-13.921	-703.64	1125.9	28.954	868.26	1052	25.719	37.882	0	0	5.8202	8.1014	-11.68	-22.649	0.32591	-0.92034	12.098	22.31	6.1462	7.1811	0.41801	-0.3393	1574.2
1.53	154	60	NaN	1.9652	14.893	0.11176	-179.32	19.612	2.0087	-13.686	-704.02	1126.1	28.716	868.23	1052	23.649	37.934	0	0	5.8856	8.1672	-11.689	-22.658	0.42037	-0.86934	12.198	22.306	6.306	7.2979	0.50906	-0.35169	1574.6
1.54	155	60	NaN	2.1359	15.065	0.40064	-179.28	19.581	2.0705	-13.501	-705.08	1126.4	28.777	868.24	1052	24.624	38.935	0	0	5.8105	8.0916	-11.69	-22.659	0.59663	-0.82095	12.357	22.289	6.4071	7.2707	0.66736	-0.3696	1575.6
1.55	156	60	NaN	2.2449	15.192	0.54819	-179.25	19.564	2.0868	-13.177	-705.74	1126.6	28.738	868.24	1052	24.969	37.685	0	0	5.7227	8.0032	-11.688	-22.657	0.71947	-0.77719	12.478	22.278	6.4421	7.226	0.79017	-0.37866	1576.3
1.56	157	60	NaN	2.2987	15.262	0.60802	-179.24	19.555	2.0892	-12.929	-706.06	1126.7	28.699	868.26	1052	23.649	37.745	0	0	5.7774	8.0583	-11.683	-22.652	0.78403	-0.7508	12.546	22.271	6.5614	7.3075	0.86269	-0.38138	1576.6
1.57	158	60	NaN	2.3375	15.32	0.60441	-179.23	19.546	2.1	-12.617	-706.14	1126.7	28.709	868.29	1052	24.318	38.125	0	0	6.1112	8.3944	-11.681	-22.65	0.83392	-0.73255	12.605	22.26	6.9452	7.6619	0.92445	-0.3893	1576.7
1.58	159	60	NaN	2.4372	15.508	0.41542	-179.21	19.527	2.0832	-11.291	-705.97	1126.5	28.617	868.35	1052	23.649	37.405	0	0	6.7133	9.0006	-11.68	-22.649	0.98512	-0.66682	12.802	22.233	7.6984	8.3338	1.1222	-0.41538	1576.6
1.59	160	60	NaN	2.4956	15.532	0.48203	-179.2	19.53	2.0838	-11.012	-706.32	1126.5	28.588	868.38	1052.1	24.281	35.977	0	0	6.3392	8.6239	-11.681	-22.65	1.0551	-0.6416	12.827	22.235	7.3943	7.9823	1.1458	-0.41527	1577
1.6	161	60	NaN	2.5155	15.536	0.52418	-179.2	19.526	2.0937	-10.91	-706.52	1126.5	28.611	868.42	1052.1	24.043	37.187	0	0	5.8214	8.1026	-11.683	-22.652	1.0781	-0.63432	12.833	22.23	6.8995	7.4683	1.1497	-0.42176	1577.2
1.61	162	60	NaN	2.5369	15.531	0.55103	-179.19	19.536	2.1102	-10.767	-706.72	1126.5	28.638	868.46	1052.1	23.649	37.64	0	0	5.3036	7.5813	-11.685	-22.654	1.1039	-0.62741	12.83	22.236	6.4076	6.9539	1.1456	-0.41742	1577.4
1.62	163	60	NaN	2.5769	15.519	0.57873	-179.19	19.561	2.1368	-10.534	-706.99	1126.4	28.668	868.51	1052.2	23.759	37.507	0	0	4.7859	7.06	-11.686	-22.655	1.1515	-0.61508	12.824	22.257	5.9374	6.4449	1.1376	-0.39872	1577.7
1.63	164	60	NaN	2.6135	15.511	0.60729	-179.19	19.578	2.1859	-10.374	-707.15	1126.4	28.776	868.6	1052.3	23.926	38.413	0	0	4.2681	6.5387	-11.688	-22.657	1.1903	-0.6095	12.82	22.27	5.4584	5.9292	1.1314	-0.38754	1578
1.64	165	60	NaN	2.634	15.525	0.57434	-179.17	19.647	2.1345	-10.125	-707.17	1126.3	28.612	868.63	1052.3	24.711	38.239	0	0	3.7556	6.0228	-11.692	-22.661	1.2258	-0.57946	12.837	22.335	4.9815	5.4433	1.1451	-0.32612	1578
1.65	166	60	NaN	2.6411	15.511	0.55058	-179.16	19.704	2.1181	-9.9937	-707.23	1126.3	28.531	868.65	1052.4	23.649	41.78	0	0	3.2475	5.5112	-11.697	-22.666	1.2406	-0.55826	12.827	22.389	4.4882	4.953	1.1293	-0.27777	1578.1
1.66	167	60	NaN	2.626	15.495	0.50534	-179.14	19.758	2.1496	-9.857	-707.25	1126.3	28.58	868.7	1052.4	23.649	48.289	0	0	2.7395	4.9997	-11.703	-22.672	1.2288	-0.5393	12.813	22.44	3.9683	4.4604	1.1104	-0.23212	1578.1
1.67	168	60	NaN	2.5971	15.488	0.44159	-179.12	19.811	2.1953	-9.6878	-707.22	1126.3	28.668	868.75	1052.4	23.649	49.834	0	0	2.2314	4.4881	-11.708	-22.677	1.2029	-0.51918	12.807	22.492	3.4343	3.969	1.0982	-0.18513	1578.2
1.68	169	60	NaN	2.583	15.476	0.40624	-179.11	19.862	2.1709	-9.5895	-707.24	1126.3	28.555	868.7	1052.5	24.954	49.507	0	0	1.7233	3.9766	-11.714	-22.683	1.1965	-0.49995	12.796	22.542	2.9198	3.4766	1.0822	-0.14113	1578.1
1.69	170	60	NaN	2.516	15.46	0.30103	-179.07	19.941	2.2359	-9.3137	-707.18	1126.2	28.668	868.78	1052.5	23.649	46.442	0	0	1.2152	3.4651	-11.719	-22.688	1.1354	-0.45374	12.781	22.621	2.3506	3.0113	1.0613	-0.067533	1578.1
1.7	171	60	NaN	2.4276	15.358	0.41408	-179.04	20.044	2.2596	-9.7771	-707.51	1126.4	28.658	868.8	1052.5	23.649	41.484	0	0	0.70714	2.9535	-11.725	-22.694	1.0309	-0.43978	12.672	22.73	1.738	2.5137	0.94767	0.036133	1578.5
1.71	172	60	NaN	2.3701	15.371	0.35064	-179.02	20.15	2.2592	-9.5381	-707.39	1126.4	28.592	868.76	1052.5	25.314	40.461	0	0	0.19906	2.442	-11.73	-22.699	0.98426	-0.40335	12.684	22.836	1.1833	2.0386	0.95435	0.13667	1578.3
1.72	173	60	NaN	2.3327	15.459	0.1711	-179	20.24	2.2671	-8.7786	-706.97	1126.3	28.556	868.71	1052.5	23.649	46.149	0	0	-0.30902	1.9304	-11.736	-22.705	0.97537	-0.3532	12.777	22.922	0.66635	1.5772	1.0416	0.21786	1577.9
1.73	174	60	NaN	2.2482	15.369	0.35471	-178.98	20.301	2.3248	-9.1789	-707.31	1126.5	28.645	868.74	1052.5	24.675	53.482	0	0	-0.54146	1.6964	-11.74	-22.709	0.87346	-0.35637	12.679	22.991	0.332	1.34	0.93875	0.28148	1578.2
1.74	175	60	NaN	2.2123	15.37	0.43636	-178.96	20.383	2.2749	-9.256	-707.34	1126.7	28.454	868.67	1052.5	24.036	54.2	0	0	-0.73755	1.499	-11.744	-22.713	0.84163	-0.33295	12.677	23.076	0.10408	1.166	0.93283	0.36357	1578.2
1.75	176	60	NaN	2.1968	15.397	0.46181	-178.91	20.506	2.365	-9.0068	-707.24	1126.7	28.659	868.39	1052.5	25.362	53.015	0	0	-0.88913	1.3464	-11.744	-22.713	0.82735	-0.27632	12.701	23.202	-0.06178	1.0701	0.95745	0.48894	1577.8
1.76	177	60	NaN	2.1947	15.5	0.39553	-178.87	20.563	2.468	-8.1853	-706.79	1126.6	28.881	868.23	1052.5	23.649	53.89	0	0	-1.0407	1.1938	-11.744	-22.713	0.8466	-0.21785	12.807	23.256	-0.19411	0.97591	1.0635	0.5429	1577.2
1.77	178	60	NaN	2.203	15.626	0.32287	-178.87	20.508	2.4813	-7.2064	-706.22	1126.5	28.83	868.35	1052.5	24.094	54.768	0	0	-1.1923	1.0411	-11.744	-22.713	0.89194	-0.18217	12.939	23.196	-0.30036	0.85898	1.1948	0.48293	1576.7
1.78	179	60	NaN	2.2209	15.65	0.41403	-178.9	20.349	2.3429	-6.928	-706.06	1126.5	28.348	868.72	1052.6	24.768	53.609	0	0	-1.3439	0.88853	-11.744	-22.713	0.93769	-0.18571	12.963	23.036	-0.40618	0.70283	1.2192	0.32316	1576.9
1.79	180	60	NaN	2.2511	15.586	0.73034	-178.88	20.173	2.4764	-7.0779	-706.24	1126.8	28.599	868.82	1052.5	23.649	54.284	0	0	-1.4955	0.73592	-11.744	-22.713	0.95348	-0.17583	12.889	22.87	-0.54198	0.56009	1.1449	0.15732	1577.2
1.8	181	60	NaN	2.2935	15.575	0.87936	-178.86	20.052	2.5138	-6.8317	-706.18	1126.8	28.613	868.85	1052.6	26.579	46.41	0	0	-1.647	0.58331	-11.744	-22.713	1.0043	-0.15042	12.876	22.75	-0.64276	0.43289	1.1326	0.037332	1577.2
1.81	182	60	NaN	2.3431	15.65	0.91571	-178.85	19.897	2.5134	-5.9143	-705.76	1126.7	28.515	868.87	1052.6	23.649	35.021	0	0	-1.7986	0.4307	-11.744	-22.713	1.0905	-0.10071	12.957	22.589	-0.70811	0.32999	1.2137	-0.12343	1576.7
1.82	183	60	NaN	2.4132	15.712	1.0488	-178.83	19.685	2.5339	-5.0495	-705.37	1126.6	28.442	868.89	1052.6	24.597	38.876	0	0	-1.9502	0.27808	-11.744	-22.713	1.1945	-0.046694	13.023	22.374	-0.75574	0.23139	1.279	-0.33864	1576.4
1.83	184	60	NaN	2.5189	15.612	1.5063	-178.79	19.444	2.6244	-5.3336	-705.63	1126.8	28.52	868.87	1052.6	25.023	35.895	0	0	-2.1018	0.12547	-11.744	-22.713	1.2871	-0.022009	12.915	22.141	-0.81466	0.10346	1.1709	-0.57135	1576.6
1.84	185	60	NaN	2.5682	15.62	1.5576	-178.79	19.335	2.6827	-5.0509	-705.51	1126.7	28.627	868.89	1052.5	23.649	36.626	0	0	-2.262	-0.035846	-11.743	-22.712	1.3428	-0.014551	12.922	22.033	-0.91917	-0.050397	1.179	-0.67953	1576.5
1.85	186	60	NaN	2.6906	15.632	1.7777	-178.76	19.106	2.7286	-4.5486	-705.2	1126.7	28.583	868.82	1052.5	25.049	36.668	0	0	-2.5494	-0.32515	-11.733	-22.702	1.4848	0.036751	12.934	21.804	-1.0646	-0.2884	1.2013	-0.89797	1576.1
1.86	187	60	NaN	2.8249	15.699	1.8052	-178.7	18.879	2.8361	-3.4423	-704.58	1126.4	28.696	868.8	1052.5	23.948	38.748	0	0	-2.8367	-0.61445	-11.723	-22.692	1.6547	0.12663	13.009	21.569	-1.182	-0.48782	1.2859	-1.123	1575.4
1.87	188	60	NaN	2.9677	15.697	1.8627	-178.68	18.628	2.9523	-2.562	-704.13	1126.2	28.842	868.76	1052.4	23.726	38.571	0	0	-3.124	-0.90376	-11.713	-22.682	1.824	0.17547	13.014	21.311	-1.3001	-0.72829	1.3007	-1.3707	1574.9
1.88	189	60	NaN	3.1302	15.486	2.3122	-178.74	18.287	2.9988	-2.9436	-704.43	1126.3	28.787	868.63	1052.4	23.756	37.355	0	0	-3.4427	-1.2246	-11.697	-22.666	1.9746	0.10825	12.794	20.978	-1.468	-1.1163	1.0967	-1.6881	1575.1
1.89	190	60	NaN	3.2334	15.43	2.4612	-178.66	17.989	3.1804	-2.6255	-704.26	1126.3	29.043	868.68	1052.2	23.649	37.279	0	0	-3.813	-1.5974	-11.673	-22.642	2.08	0.18566	12.735	20.684	-1.7329	-1.4117	1.0625	-1.9578	1575
1.9	191	60	NaN	3.3646	15.506	2.3463	-178.59	17.666	3.0151	-1.3594	-703.49	1125.9	28.43	868.83	1052.2	24.003	40.074	0	0	-4.1832	-1.9701	-11.648	-22.617	2.2792	0.32824	12.825	20.347	-1.904	-1.6419	1.1765	-2.2697	1574.3
1.91	192	60	NaN	3.487	15.52	2.3714	-178.56	17.272	3.0549	-0.65854	-702.98	1125.7	28.415	869.01	1052.1	23.649	38.356	0	0	-4.5535	-2.3429	-11.624	-22.592	2.4274	0.37808	12.843	19.949	-2.1261	-1.9649	1.2192	-2.6435	1574
1.92	193	60	NaN	3.5794	15.479	2.4896	-178.57	16.929	3.2071	-0.48261	-702.77	1125.6	28.736	869.14	1052	23.879	37.107	0	0	-4.9238	-2.7157	-11.599	-22.568	2.5145	0.36677	12.8	19.608	-2.4093	-2.349	1.2016	-2.9596	1573.9
1.93	194	60	NaN	3.6445	15.442	2.5459	-178.56	16.72	3.2205	-0.28865	-702.61	1125.5	28.707	869.17	1052	23.649	39.219	0	0	-5.298	-3.0925	-11.571	-22.54	2.5877	0.37909	12.765	19.397	-2.7103	-2.7134	1.1939	-3.1434	1573.8
1.94	195	60	NaN	3.8003	15.335	2.6826	-178.55	16.107	3.2362	0.24413	-702.05	1125.3	28.693	869.23	1051.9	23.649	38.66	0	0	-5.677	-3.4741	-11.54	-22.509	2.763	0.41528	12.662	18.781	-2.914	-3.0588	1.1214	-3.7285	1573.3
1.95	196	60	NaN	3.8848	15.277	2.7149	-178.56	15.773	3.2019	0.56767	-701.64	1125.1	28.493	869.39	1051.7	24.877	39.152	0	0	-6.0559	-3.8556	-11.509	-22.478	2.8665	0.41989	12.604	18.446	-3.1895	-3.4357	1.0948	-4.0323	1573
1.96	197	60	NaN	3.946	15.202	2.7305	-178.54	15.616	3.19	0.79729	-701.33	1124.9	28.348	869.36	1051.6	23.649	38.945	0	0	-6.4349	-4.2371	-11.478	-22.447	2.9411	0.45643	12.529	18.289	-3.4938	-3.7807	1.0506	-4.1584	1572.6
1.97	198	60	NaN	4.0011	15.088	2.7453	-178.48	15.629	3.2228	0.95874	-701.05	1124.7	28.3	869.01	1051.5	23.649	36.801	0	0	-6.8138	-4.6187	-11.447	-22.416	3.0035	0.52476	12.418	18.299	-3.8104	-4.0939	0.97022	-4.117	1572
1.98	199	60	NaN	4.0536	14.943	2.7555	-178.39	15.796	3.2675	1.0554	-700.76	1124.5	28.245	868.35	1051.5	23.649	38.018	0	0	-7.1649	-4.9721	-11.417	-22.385	3.0609	0.61235	12.278	18.462	-4.104	-4.3597	0.86153	-3.9238	1571
1.99	200	60	NaN	4.0732	14.843	2.7458	-178.3	16.019	3.0942	1.0652	-700.57	1124.4	27.638	867.77	1051.6	24.915	38.256	0	0	-7.3357	-5.1441	-11.386	-22.355	3.1025	0.73212	12.186	18.676	-4.2331	-4.4119	0.79933	-3.679	1570.3
2	201	60	NaN	4.0683	14.758	2.7139	-178.22	16.11	3.1427	1.0696	-700.38	1124.3	27.683	867.58	1051.6	24.976	38.869	0	0	-7.3763	-5.185	-11.371	-22.34	3.0959	0.80791	12.104	18.764	-4.2804	-4.377	0.73261	-3.5762	1569.9
2.01	202	60	NaN	4.0595	14.683	2.6559	-178.15	16.194	3.3049	1.1199	-700.18	1124.1	28.042	867.37	1051.5	23.882	40.612	0	0	-7.2834	-5.0915	-11.373	-22.342	3.0756	0.8625	12.029	18.848	-4.2078	-4.229	0.6561	-3.4943	1569.5
2.02	203	60	NaN	4.0341	14.603	2.5852	-178.06	16.279	3.4344	1.107	-699.92	1124	28.3	867.18	1051.4	25.91	37.616	0	0	-7.1906	-4.998	-11.374	-22.343	3.0399	0.94548	11.951	18.931	-4.1506	-4.0525	0.57639	-3.4122	1569
2.03	204	60	NaN	3.9868	14.521	2.5255	-177.93	16.351	3.4305	0.9477	-699.6	1123.8	28.185	867.09	1051.3	24.231	39.047	0	0	-7.0977	-4.9044	-11.376	-22.345	2.9908	1.0768	11.873	18.999	-4.1069	-3.8277	0.49736	-3.3458	1568.6
2.04	205	60	NaN	3.9605	14.497	2.5233	-177.85	16.39	3.3743	0.74184	-699.42	1123.7	27.963	867.03	1051.3	24.189	36.802	0	0	-7.0048	-4.8109	-11.377	-22.346	2.9649	1.1563	11.852	19.036	-4.0399	-3.6547	0.47467	-3.3098	1568.4
2.05	206	60	NaN	3.9464	14.485	2.5037	-177.81	16.414	3.4138	0.58531	-699.23	1123.6	28.078	867	1051.3	23.649	38.133	0	0	-6.9119	-4.7174	-11.378	-22.347	2.9408	1.1836	11.842	19.057	-3.9712	-3.5339	0.46375	-3.29	1568.1
2.06	207	60	NaN	3.9125	14.464	2.4528	-177.74	16.449	3.3786	0.41507	-699.05	1123.5	27.969	866.99	1051.4	24.426	35.977	0	0	-6.8191	-4.6239	-11.38	-22.349	2.9045	1.2531	11.826	19.087	-3.9145	-3.3708	0.44664	-3.2616	1567.9
2.07	208	60	NaN	3.8388	14.433	2.4281	-177.68	16.472	3.3338	0.19751	-699.1	1123.5	27.837	867	1051.4	23.943	36.998	0	0	-6.7262	-4.5304	-11.381	-22.35	2.8277	1.3122	11.799	19.106	-3.8984	-3.2182	0.41809	-3.2437	1568
2.08	209	60	NaN	3.7354	14.396	2.4466	-177.65	16.464	3.3247	-0.075979	-699.4	1123.4	27.844	867.05	1051.4	26.096	36.648	0	0	-6.6333	-4.4369	-11.382	-22.351	2.7143	1.3274	11.763	19.097	-3.919	-3.1096	0.38083	-3.2542	1568.4
2.09	210	60	NaN	3.6858	14.367	2.3918	-177.6	16.429	3.2558	-0.36397	-699.28	1123.4	27.75	867.26	1051.4	25.126	37.802	0	0	-6.5404	-4.3434	-11.384	-22.353	2.6577	1.3708	11.737	19.059	-3.8828	-2.9726	0.35326	-3.2939	1568.4
2.1	211	60	NaN	3.6219	14.333	2.3763	-177.54	16.463	3.196	-0.67723	-699.27	1123.3	27.623	867.3	1051.4	24.114	36.112	0	0	-6.4476	-4.2499	-11.385	-22.354	2.5869	1.4223	11.705	19.091	-3.8607	-2.8276	0.32038	-3.2627	1568.5
2.11	212	60	NaN	3.5176	14.195	2.5564	-177.49	16.503	3.153	-1.8501	-699.74	1123.6	27.581	867.41	1051.4	23.649	37.824	0	0	-6.3547	-4.1564	-11.386	-22.355	2.4418	1.4335	11.56	19.138	-3.9129	-2.723	0.17352	-3.2177	1569.1
2.12	213	60	NaN	3.4229	14.085	2.6859	-177.43	16.566	3.0904	-2.8284	-700.15	1123.8	27.475	867.46	1051.5	24.269	41.1	0	0	-6.2618	-4.0629	-11.388	-22.357	2.3155	1.4578	11.445	19.206	-3.9464	-2.6051	0.057447	-3.1505	1569.6
2.13	214	60	NaN	3.3671	14.104	2.569	-177.37	16.656	2.9691	-2.8292	-700.11	1123.7	27.187	867.46	1051.5	23.744	36.96	0	0	-6.169	-3.9694	-11.389	-22.358	2.2701	1.5302	11.47	19.29	-3.8989	-2.4392	0.080571	-3.0684	1569.5
2.14	215	60	NaN	3.3245	14.241	2.1789	-177.32	16.72	2.7497	-1.9485	-699.64	1123.3	26.69	867.63	1051.7	24.531	38.039	0	0	-6.116	-3.9161	-11.391	-22.36	2.2776	1.6297	11.625	19.336	-3.8384	-2.2864	0.23364	-3.0236	1569.2
2.15	216	60	NaN	3.2745	14.257	2.0615	-177.29	16.767	2.712	-1.9576	-699.76	1123.3	26.66	867.71	1051.7	24.631	36.599	0	0	-6.0951	-3.8951	-11.393	-22.362	2.2285	1.6621	11.643	19.381	-3.8666	-2.233	0.24967	-2.9805	1569.4
2.16	217	60	NaN	3.2299	14.271	1.9908	-177.26	16.815	2.5479	-2.106	-699.95	1123.3	26.227	867.81	1051.7	24.375	36.422	0	0	-6.0743	-3.8741	-11.395	-22.364	2.1946	1.7024	11.656	19.431	-3.8797	-2.1717	0.26065	-2.9335	1569.6
2.17	218	60	NaN	3.1768	14.317	1.9227	-177.23	16.873	2.5116	-2.2936	-700.18	1123.3	26.174	867.87	1051.7	23.649	37.436	0	0	-6.0534	-3.8531	-11.397	-22.366	2.1367	1.7304	11.7	19.49	-3.9167	-2.1227	0.30265	-2.8759	1569.9
2.18	219	60	NaN	3.1108	14.399	1.849	-177.2	16.943	2.6532	-2.4856	-700.49	1123.4	26.67	867.89	1051.7	23.649	37.978	0	0	-6.0325	-3.8321	-11.399	-22.368	2.0458	1.7344	11.781	19.562	-3.9868	-2.0977	0.38141	-2.8062	1570.3
2.19	220	60	NaN	3.0448	14.488	1.8013	-177.2	17.018	2.6457	-2.6887	-700.9	1123.6	26.75	867.96	1051.7	26.186	36.651	0	0	-6.0117	-3.8111	-11.401	-22.37	1.9698	1.7252	11.867	19.64	-4.0419	-2.0859	0.46534	-2.7304	1570.8
2.2	221	60	NaN	3.0013	14.56	1.8017	-177.18	17.05	2.6346	-2.8716	-701.21	1123.7	26.731	867.97	1051.7	23.649	36.966	0	0	-5.9908	-3.79	-11.403	-22.372	1.9205	1.7375	11.935	19.676	-4.0703	-2.0526	0.53113	-2.6965	1571.1
2.21	222	60	NaN	2.9567	14.556	1.9996	-177.18	17.085	2.6008	-3.7572	-701.87	1124	26.683	868	1051.7	23.969	38.486	0	0	-5.97	-3.769	-11.405	-22.374	1.8459	1.7055	11.919	19.721	-4.1241	-2.0635	0.51359	-2.653	1571.8
2.22	223	60	NaN	2.9269	14.574	2.1435	-177.18	17.106	2.6006	-4.3923	-702.42	1124.3	26.724	868.01	1051.7	23.664	37.312	0	0	-5.9491	-3.748	-11.408	-22.377	1.7918	1.6806	11.929	19.751	-4.1573	-2.0674	0.5214	-2.6251	1572.4
2.23	224	60	NaN	2.9152	14.649	2.1499	-177.18	17.111	2.6352	-4.4632	-702.72	1124.3	26.846	868	1051.7	23.802	36.892	0	0	-5.9282	-3.727	-11.41	-22.379	1.7733	1.6798	12.002	19.759	-4.155	-2.0472	0.59203	-2.62	1572.7
2.24	225	60	NaN	2.9081	14.731	2.1589	-177.18	17.11	2.6356	-4.5123	-703	1124.4	26.892	868	1051.7	23.649	38.15	0	0	-5.9074	-3.706	-11.412	-22.381	1.7629	1.6732	12.08	19.761	-4.1444	-2.0329	0.66798	-2.6197	1573
2.25	226	60	NaN	2.9137	14.823	2.2095	-177.17	17.129	2.6558	-4.6488	-703.49	1124.5	27	867.93	1051.7	23.649	38.943	0	0	-5.8865	-3.685	-11.414	-22.383	1.7599	1.6758	12.169	19.784	-4.1266	-2.0092	0.75506	-2.5989	1573.4
2.26	227	60	NaN	2.9203	14.869	2.2475	-177.17	17.134	2.6389	-4.7348	-703.72	1124.6	26.983	867.9	1051.7	23.649	37.842	0	0	-5.8657	-3.664	-11.416	-22.385	1.7641	1.6758	12.213	19.79	-4.1016	-1.9883	0.7971	-2.5945	1573.6
2.27	228	60	NaN	2.9589	14.988	2.1532	-177.18	17.116	2.5523	-4.2629	-703.83	1124.5	26.786	867.88	1051.6	24.214	36.639	0	0	-5.8448	-3.643	-11.418	-22.387	1.8272	1.688	12.334	19.77	-4.0176	-1.955	0.91576	-2.6167	1573.7
2.28	229	60	NaN	3.018	15.154	1.9912	-177.2	17.088	2.4439	-3.4994	-703.92	1124.4	26.542	867.85	1051.6	23.649	37.691	0	0	-5.8239	-3.622	-11.42	-22.389	1.923	1.7079	12.502	19.74	-3.9009	-1.9142	1.0823	-2.6493	1573.7
2.29	230	60	NaN	3.046	15.201	1.9977	-177.19	17.086	2.4336	-3.4298	-704.14	1124.4	26.553	867.76	1051.6	24.329	38.377	0	0	-5.8031	-3.601	-11.422	-22.391	1.9532	1.7123	12.548	19.739	-3.8498	-1.8887	1.1261	-2.6526	1573.9
2.3	231	60	NaN	3.0834	15.258	1.9843	-177.19	17.071	2.3485	-3.2879	-704.46	1124.5	26.402	867.69	1051.6	24.81	37.885	0	0	-5.7822	-3.58	-11.424	-22.393	2.0015	1.7298	12.604	19.724	-3.7807	-1.8502	1.1802	-2.6689	1574.1
2.31	232	60	NaN	3.0985	15.287	1.9724	-177.19	17.087	2.3276	-3.1982	-704.6	1124.5	26.406	867.61	1051.6	23.649	36.534	0	0	-5.791	-3.5889	-11.425	-22.394	2.0198	1.7281	12.633	19.741	-3.7712	-1.8607	1.2083	-2.6528	1574.2
2.32	233	60	NaN	3.1222	15.316	1.9764	-177.2	17.085	2.3321	-3.1448	-704.8	1124.5	26.512	867.54	1051.6	24.61	37.519	0	0	-5.8526	-3.6509	-11.422	-22.391	2.0416	1.7221	12.661	19.74	-3.811	-1.9288	1.2389	-2.6511	1574.3
2.33	234	60	NaN	3.1871	15.36	1.9786	-177.2	17.07	2.3337	-3.0461	-704.98	1124.6	26.64	867.47	1051.6	23.649	39.445	0	0	-5.9142	-3.7129	-11.419	-22.388	2.1056	1.7214	12.702	19.727	-3.8086	-1.9915	1.2825	-2.661	1574.4
2.34	235	60	NaN	3.3189	15.416	1.942	-177.19	17.086	2.3168	-2.7905	-704.82	1124.6	26.713	867.34	1051.6	23.649	36.653	0	0	-5.9712	-3.7703	-11.417	-22.386	2.2438	1.7303	12.757	19.745	-3.7274	-2.0399	1.3402	-2.6408	1574.1
2.35	236	60	NaN	3.3451	15.447	1.9512	-177.2	17.065	2.3946	-2.7397	-704.97	1124.6	27.089	867.33	1051.6	24.067	37.161	0	0	-5.978	-3.7772	-11.418	-22.387	2.2582	1.7099	12.788	19.724	-3.7198	-2.0673	1.3699	-2.6629	1574.3
2.36	237	60	NaN	3.3548	15.363	2.2379	-177.19	17.048	2.3541	-3.6896	-705.68	1125	27.035	867.32	1051.5	24.614	37.765	0	0	-5.9526	-3.7516	-11.418	-22.387	2.2359	1.696	12.688	19.722	-3.7167	-2.0556	1.2704	-2.6648	1575
2.37	238	60	NaN	3.3728	15.335	2.4009	-177.17	17.053	2.2968	-4.1998	-706.09	1125.2	26.939	867.27	1051.4	24.278	37.96	0	0	-5.887	-3.6855	-11.416	-22.385	2.239	1.6968	12.651	19.737	-3.6481	-1.9887	1.2342	-2.648	1575.4
2.38	239	60	NaN	3.4	15.369	2.4025	-177.18	17.066	2.2704	-4.1306	-706.17	1125.2	26.971	867.22	1051.4	25.442	37.526	0	0	-6.0336	-3.8331	-11.414	-22.383	2.2676	1.6918	12.684	19.751	-3.766	-2.1413	1.2697	-2.6324	1575.4
2.39	240	60	NaN	3.4248	15.386	2.4079	-177.21	17.052	2.2879	-4.0719	-706.28	1125.2	27.159	867.25	1051.4	23.649	38.757	0	0	-6.5055	-4.3082	-11.412	-22.381	2.2878	1.65	12.699	19.739	-4.2177	-2.6582	1.287	-2.6412	1575.6
2.4	241	60	NaN	3.45	15.412	2.4263	-177.22	17.064	2.3133	-4.0778	-706.34	1125.3	27.337	867.23	1051.3	23.649	36.828	0	0	-6.3854	-4.1873	-11.402	-22.371	2.3063	1.6365	12.723	19.752	-4.0791	-2.5508	1.321	-2.6189	1575.6
2.41	242	60	NaN	3.4699	15.433	2.4395	-177.24	17.138	2.3666	-4.0821	-706.39	1125.3	27.581	867.03	1051.3	23.995	36.687	0	0	-6.0669	-3.8666	-11.392	-22.361	2.3171	1.6028	12.742	19.829	-3.7498	-2.2638	1.3501	-2.5317	1575.5
2.42	243	60	NaN	3.4938	15.455	2.4396	-177.27	17.187	2.4046	-4.0479	-706.42	1125.3	27.808	866.92	1051.3	25.006	37.295	0	0	-5.6941	-3.4914	-11.388	-22.357	2.3339	1.5722	12.763	19.88	-3.3602	-1.9192	1.3751	-2.4766	1575.4
2.43	244	60	NaN	3.5143	15.469	2.4271	-177.28	17.208	2.4689	-3.99	-706.44	1125.3	28.085	866.91	1051.3	23.954	38.878	0	0	-5.1636	-2.9572	-11.382	-22.351	2.3464	1.5533	12.776	19.902	-2.8172	-1.4039	1.3931	-2.4495	1575.4
2.44	245	60	NaN	3.5193	15.461	2.4082	-177.27	17.236	2.6033	-3.9481	-706.47	1125.3	28.475	866.86	1051.2	25.493	38.048	0	0	-4.4612	-2.25	-11.376	-22.345	2.3387	1.5473	12.766	19.931	-2.1225	-0.70272	1.3895	-2.4145	1575.4
2.45	246	60	NaN	3.5214	15.448	2.4024	-177.28	17.31	2.5191	-3.9725	-706.48	1125.4	28.361	866.78	1051.3	25.147	37.817	0	0	-3.9926	-1.7782	-11.365	-22.334	2.344	1.5472	12.755	20.003	-1.6486	-0.23099	1.3897	-2.3311	1575.3
2.46	247	60	NaN	3.5121	15.434	2.3816	-177.28	17.341	2.5768	-3.9568	-706.47	1125.4	28.605	866.77	1051.4	23.649	35.654	0	0	-3.5675	-1.3502	-11.353	-22.322	2.3264	1.533	12.741	20.034	-1.2411	0.18277	1.3883	-2.2884	1575.3
2.47	248	60	NaN	3.4966	15.422	2.3721	-177.28	17.37	2.6357	-3.9747	-706.44	1125.4	28.842	866.74	1051.4	23.649	37.607	0	0	-2.8528	-0.63065	-11.343	-22.312	2.3016	1.5265	12.73	20.062	-0.55118	0.89582	1.3866	-2.25	1575.3
2.48	249	60	NaN	3.4858	15.466	2.248	-177.27	17.408	2.6489	-3.5644	-706.15	1125.2	28.942	866.7	1051.4	26.367	39.941	0	0	-2.0738	0.15367	-11.332	-22.301	2.3019	1.5476	12.779	20.095	0.2281	1.7013	1.4464	-2.2064	1574.9
2.49	250	60	NaN	3.483	15.578	1.9588	-177.26	17.45	2.6164	-2.5524	-705.56	1124.9	28.901	866.67	1051.5	23.649	36.866	0	0	-1.3735	0.85868	-11.315	-22.284	2.3369	1.5959	12.903	20.125	0.9634	2.4546	1.588	-2.1594	1574.3
2.5	251	60	NaN	3.4264	15.4	2.2748	-177.26	17.435	2.6354	-3.8179	-706.16	1125.3	29.019	866.75	1051.5	24.36	36.33	0	0	-0.97866	1.2562	-11.308	-22.277	2.2305	1.5447	12.713	20.123	1.2518	2.8009	1.4052	-2.1544	1575
2.51	252	60	NaN	3.4054	15.481	2.0213	-177.24	17.489	2.5858	-2.9477	-705.56	1125	28.962	866.72	1051.5	23.816	36.909	0	0	-0.8726	1.363	-11.31	-22.279	2.2427	1.5947	12.806	20.164	1.3701	2.9577	1.4959	-2.1145	1574.3
2.52	253	60	NaN	3.3727	15.508	1.8765	-177.23	17.524	2.5804	-2.4791	-705.16	1124.8	29.04	866.7	1051.6	23.893	40.008	0	0	-0.46365	1.7748	-11.313	-22.282	2.224	1.6207	12.84	20.192	1.7603	3.3954	1.5268	-2.0896	1573.9
2.53	254	60	NaN	3.3339	15.477	1.8709	-177.22	17.537	2.5916	-2.5212	-705	1124.8	29.169	866.73	1051.6	23.832	37.619	0	0	0.048141	2.29	-11.315	-22.284	2.1789	1.6233	12.809	20.204	2.227	3.9133	1.4945	-2.0798	1573.8
2.54	255	60	NaN	3.3063	15.45	1.8825	-177.21	17.546	2.5658	-2.6111	-704.84	1124.8	29.184	866.78	1051.6	24.089	37.379	0	0	0.7507	2.9974	-11.313	-22.282	2.1474	1.6312	12.785	20.212	2.8981	4.6286	1.4717	-2.0702	1573.6
2.55	256	60	NaN	3.2987	15.436	1.8811	-177.2	17.565	2.5054	-2.6272	-704.79	1124.8	29.042	866.77	1051.6	27.151	38.243	0	0	1.4296	3.6808	-11.312	-22.281	2.1443	1.6467	12.772	20.229	3.5738	5.3275	1.4601	-2.052	1573.6
2.56	257	60	NaN	3.2639	15.36	1.8509	-177.19	17.594	2.4685	-2.6197	-704.37	1124.7	29.168	866.84	1051.7	23.737	36.791	0	0	2.0065	4.2617	-11.314	-22.283	2.1049	1.6468	12.702	20.252	4.1113	5.9085	1.388	-2.031	1573.2
2.57	258	60	NaN	3.244	15.308	1.8247	-177.19	17.634	2.435	-2.5832	-704.13	1124.6	29.189	866.85	1051.8	24.54	36.769	0	0	2.8959	5.1572	-11.319	-22.288	2.0854	1.654	12.654	20.288	4.9813	6.8112	1.3348	-2.0005	1573
2.58	259	60	NaN	3.2335	15.271	1.8294	-177.18	17.675	2.4191	-2.6134	-703.97	1124.6	29.195	866.86	1051.8	24.388	35.815	0	0	4.0442	6.3133	-11.327	-22.296	2.0735	1.6574	12.618	20.328	6.1176	7.9707	1.2903	-1.968	1572.8
2.59	260	60	NaN	3.2227	15.228	1.8729	-177.18	17.715	2.4176	-2.7603	-703.78	1124.6	29.26	866.89	1051.8	23.649	38.572	0	0	4.8014	7.0756	-11.319	-22.288	2.0548	1.6504	12.574	20.369	6.8562	8.726	1.2546	-1.9186	1572.7
2.6	261	60	NaN	3.2228	15.191	1.9044	-177.17	17.781	2.3415	-2.8484	-703.64	1124.5	29.07	866.85	1051.8	24.138	37.596	0	0	5.3995	7.6779	-11.314	-22.283	2.0585	1.6648	12.539	20.433	7.458	9.3426	1.225	-1.8495	1572.5
2.61	262	60	NaN	3.2194	15.148	1.9134	-177.16	17.838	2.3158	-2.8588	-703.43	1124.5	29.053	866.84	1051.7	23.649	38.214	0	0	5.6797	7.9599	-11.32	-22.289	2.0552	1.6772	12.495	20.49	7.7349	9.6371	1.1749	-1.7989	1572.3
2.62	263	60	NaN	3.216	15.107	1.9338	-177.16	17.861	2.3013	-2.9079	-703.28	1124.5	29.075	866.87	1051.7	23.744	39.659	0	0	6.143	8.4264	-11.323	-22.292	2.0491	1.6687	12.453	20.515	8.192	10.095	1.1304	-1.7768	1572.2
2.63	264	60	NaN	3.2118	15.071	1.9422	-177.18	17.885	2.2662	-2.9172	-703.17	1124.4	29.038	866.88	1051.6	23.649	37.476	0	0	6.7113	8.9986	-11.322	-22.291	2.0458	1.6584	12.417	20.539	8.7572	10.657	1.0946	-1.7526	1572.1
2.64	265	60	NaN	3.2076	15.035	1.9317	-177.18	17.925	2.2048	-2.8563	-703.05	1124.4	28.931	866.83	1051.6	23.703	35.609	0	0	7.1152	9.4052	-11.321	-22.29	2.0476	1.6563	12.383	20.578	9.1628	11.062	1.0617	-1.7117	1571.9
2.65	266	60	NaN	3.2088	14.974	1.9614	-177.21	17.924	2.1792	-2.9014	-702.91	1124.3	28.965	866.88	1051.6	24.697	37.448	0	0	7.4022	9.6941	-11.318	-22.287	2.0458	1.6307	12.32	20.578	9.448	11.325	1.0019	-1.7096	1571.8
2.66	267	60	NaN	3.2097	14.936	1.984	-177.22	17.937	2.1235	-2.929	-702.82	1124.3	28.891	866.86	1051.6	23.649	38.208	0	0	7.4927	9.7853	-11.318	-22.287	2.0484	1.6182	12.283	20.59	9.5411	11.403	0.96517	-1.6975	1571.7
2.67	268	60	NaN	3.2249	14.897	1.9933	-177.25	17.93	2.0978	-2.9171	-702.73	1124.3	28.92	866.88	1051.5	24.202	37.384	0	0	7.4729	9.7654	-11.32	-22.289	2.0629	1.5907	12.246	20.582	9.5358	11.356	0.92573	-1.7067	1571.6
2.68	269	60	NaN	3.2429	14.851	2.0001	-177.29	17.914	2.0731	-2.887	-702.65	1124.2	28.966	866.91	1051.5	23.777	36.154	0	0	7.2331	9.524	-11.326	-22.295	2.0803	1.551	12.201	20.564	9.3135	11.075	0.87557	-1.7312	1571.6
2.69	270	60	NaN	3.2577	14.798	2.0057	-177.33	17.9	2.0328	-2.8395	-702.57	1124.1	28.975	866.93	1051.5	25.137	37.592	0	0	7.1548	9.4451	-11.328	-22.297	2.0964	1.5046	12.153	20.546	9.2513	10.95	0.8245	-1.7515	1571.5
2.7	271	60	NaN	3.2802	14.753	1.9856	-177.39	17.897	2.0064	-2.7183	-702.49	1124	29.029	866.89	1051.6	24.33	38.935	0	0	7.1584	9.4487	-11.329	-22.298	2.1214	1.4544	12.112	20.538	9.2798	10.903	0.78313	-1.7596	1571.4
2.71	272	60	NaN	3.2969	14.735	2.0042	-177.43	17.886	1.9692	-2.7472	-702.42	1123.9	29.013	866.9	1051.6	24.772	37.18	0	0	7.2732	9.5643	-11.328	-22.297	2.1375	1.4153	12.095	20.526	9.4107	10.98	0.76608	-1.7714	1571.3
2.72	273	60	NaN	3.3111	14.719	2.0306	-177.46	17.883	1.953	-2.8068	-702.36	1123.9	29.036	866.88	1051.6	23.649	37.865	0	0	7.388	9.6799	-11.328	-22.297	2.1486	1.3804	12.08	20.523	9.5366	11.06	0.75173	-1.7743	1571.2
2.73	274	60	NaN	3.3321	14.709	2.0239	-177.49	17.894	1.9335	-2.7612	-702.3	1123.9	29.046	866.83	1051.6	23.649	38.075	0	0	7.5544	9.8474	-11.328	-22.297	2.1708	1.3483	12.07	20.533	9.7253	11.196	0.74199	-1.7644	1571.1
2.74	275	60	NaN	3.3579	14.696	1.9895	-177.53	17.915	1.9059	-2.6354	-702.25	1123.9	29.034	866.77	1051.6	24.02	37.518	0	0	7.6916	9.9855	-11.33	-22.299	2.2016	1.3182	12.059	20.552	9.8932	11.304	0.72907	-1.7467	1571
2.75	276	60	NaN	3.3676	14.659	2.0094	-177.55	17.928	1.9036	-2.7181	-702.33	1123.9	29.074	866.72	1051.6	23.649	37.706	0	0	7.7702	10.065	-11.334	-22.303	2.2069	1.2901	12.022	20.565	9.9771	11.355	0.68779	-1.7375	1571
2.76	277	60	NaN	3.3686	14.662	1.9974	-177.57	17.928	1.8922	-2.6761	-702.32	1123.9	29.089	866.71	1051.6	23.717	36.64	0	0	7.6085	9.9019	-11.34	-22.309	2.2089	1.2658	12.025	20.565	9.8174	11.168	0.68481	-1.7438	1571
2.77	278	60	NaN	3.3731	14.667	1.9961	-177.61	17.92	1.8924	-2.682	-702.31	1123.9	29.157	866.7	1051.5	24.493	37.173	0	0	7.3323	9.6238	-11.347	-22.316	2.2106	1.2324	12.028	20.559	9.5429	10.856	0.68094	-1.7573	1571
2.78	279	60	NaN	3.3734	14.662	2.0006	-177.62	17.927	1.8753	-2.7254	-702.35	1123.9	29.159	866.64	1051.5	23.649	37.415	0	0	6.8877	9.1761	-11.351	-22.32	2.2092	1.2119	12.023	20.567	9.0969	10.388	0.67166	-1.7534	1571
2.79	280	60	NaN	3.365	14.654	2.0086	-177.63	17.939	1.8476	-2.7965	-702.44	1123.9	29.121	866.56	1051.5	24.324	38.86	0	0	6.7297	9.0171	-11.358	-22.327	2.1996	1.2024	12.014	20.579	8.9293	10.219	0.65652	-1.7482	1571
2.8	281	60	NaN	3.3479	14.665	2.0242	-177.66	17.9	1.863	-2.8962	-702.52	1123.9	29.262	866.53	1051.5	24.062	36.266	0	0	6.9538	9.2427	-11.368	-22.337	2.1738	1.1704	12.023	20.543	9.1276	10.413	0.65434	-1.7944	1571.1
2.81	282	60	NaN	3.3418	14.675	2.017	-177.68	17.847	1.8882	-2.9388	-702.63	1123.9	29.44	866.51	1051.4	26.285	38.788	0	0	7.1449	9.4351	-11.378	-22.347	2.1597	1.1354	12.031	20.492	9.3046	10.571	0.65222	-1.8556	1571.2
2.82	283	60	NaN	3.3389	14.693	2.012	-177.69	17.846	1.8031	-2.9777	-702.69	1123.9	29.263	866.43	1051.5	25.175	39.648	0	0	7.2816	9.5728	-11.388	-22.357	2.1618	1.1334	12.049	20.49	9.4434	10.706	0.66054	-1.867	1571.1
2.83	284	60	NaN	3.3346	14.707	2.0112	-177.7	17.826	1.76	-3.0298	-702.75	1124	29.209	866.4	1051.5	23.674	34.928	0	0	7.0795	9.3693	-11.394	-22.363	2.1576	1.1222	12.063	20.47	9.2371	10.491	0.66883	-1.8923	1571.2
2.84	285	60	NaN	3.3295	14.717	2.012	-177.72	17.771	1.7893	-3.0942	-702.82	1124	29.385	866.44	1051.4	25.112	36.839	0	0	6.794	9.0819	-11.398	-22.367	2.1438	1.0898	12.071	20.417	8.9379	10.172	0.67277	-1.9499	1571.3
2.85	286	60	NaN	3.3289	14.735	2.0103	-177.75	17.722	1.7981	-3.1665	-702.89	1124	29.512	866.46	1051.4	23.649	38.153	0	0	6.8283	9.1163	-11.41	-22.379	2.136	1.0542	12.086	20.371	8.9643	10.171	0.67621	-2.0078	1571.4
2.86	287	60	NaN	3.3038	14.622	2.286	-177.78	17.68	1.7899	-4.3201	-703.59	1124.4	29.62	866.44	1051.4	23.649	38.031	0	0	6.527	8.813	-11.422	-22.391	2.0654	0.98215	11.959	20.343	8.5924	9.7952	0.53714	-2.0479	1572.1
2.87	288	60	NaN	3.3074	14.719	2.1069	-177.79	17.694	1.7183	-3.7236	-703.34	1124.2	29.515	866.38	1051.4	25.343	39.032	0	0	5.8403	8.1217	-11.435	-22.404	2.0943	0.99556	12.062	20.35	7.9346	9.1172	0.62737	-2.054	1571.8
2.88	289	60	NaN	3.3103	14.812	1.945	-177.82	17.686	1.6697	-3.2036	-703.12	1124.1	29.506	866.35	1051.4	25.916	38.476	0	0	5.8352	8.1165	-11.443	-22.412	2.1164	0.98931	12.161	20.338	7.9516	9.1058	0.71784	-2.0742	1571.5
2.89	290	60	NaN	3.3031	14.84	1.935	-177.85	17.653	1.6725	-3.2599	-703.19	1124.1	29.661	866.38	1051.4	24.182	37.815	0	0	5.9748	8.257	-11.45	-22.419	2.1015	0.94583	12.186	20.307	8.0763	9.2028	0.73585	-2.1116	1571.6
2.9	291	60	NaN	3.2915	14.853	1.9521	-177.87	17.644	1.7029	-3.3742	-703.29	1124.2	29.848	866.37	1051.3	23.649	39.081	0	0	6.0936	8.3767	-11.457	-22.426	2.079	0.91382	12.197	20.301	8.1726	9.2905	0.73974	-2.1252	1571.7
2.91	292	60	NaN	3.2843	14.884	1.9512	-177.9	17.673	1.5741	-3.4318	-703.33	1124.2	29.632	866.31	1051.4	25.602	38.549	0	0	6.3369	8.6216	-11.466	-22.435	2.0775	0.8903	12.228	20.329	8.4145	9.5119	0.76199	-2.1058	1571.7
2.92	293	60	NaN	3.2775	14.907	1.938	-177.94	17.67	1.5218	-3.4515	-703.39	1124.2	29.646	866.33	1051.4	24.094	37.4	0	0	7.3923	9.6841	-11.489	-22.458	2.0696	0.8525	12.25	20.327	9.4619	10.537	0.76103	-2.1305	1571.8
2.93	294	60	NaN	3.2673	14.92	1.9206	-177.99	17.651	1.5195	-3.4604	-703.47	1124.3	29.814	866.39	1051.3	23.649	37.415	0	0	8.9861	11.289	-11.533	-22.502	2.053	0.79153	12.26	20.311	11.039	12.08	0.72754	-2.1905	1571.9
2.94	295	60	NaN	3.2609	14.924	1.9054	-178.1	17.69	1.4855	-3.4715	-703.56	1124.3	29.907	866.32	1051.3	23.649	40.927	0	0	11.124	13.441	-11.598	-22.567	2.0428	0.68307	12.263	20.351	13.167	14.124	0.6646	-2.2163	1571.9
2.95	296	60	NaN	3.2694	14.923	1.8982	-178.28	17.863	1.3336	-3.493	-703.63	1124.3	29.68	865.91	1051.4	23.649	36.605	0	0	11.382	13.701	-11.614	-22.583	2.0586	0.50756	12.264	20.522	13.44	14.208	0.6499	-2.0607	1571.6
2.96	297	60	NaN	3.2625	14.929	1.9105	-178.34	17.879	1.3982	-3.5755	-703.66	1124.3	30.024	865.98	1051.3	23.649	40.4	0	0	11.229	13.547	-11.623	-22.592	2.0362	0.43045	12.268	20.54	13.265	13.978	0.64551	-2.0517	1571.7
2.97	298	60	NaN	3.2696	14.929	1.9327	-178.4	17.927	1.4174	-3.6859	-703.68	1124.3	30.218	866	1051.3	23.649	37.691	0	0	10.683	12.997	-11.635	-22.604	2.0322	0.35903	12.267	20.588	12.715	13.356	0.6328	-2.0151	1571.7
2.98	299	60	NaN	3.2859	14.929	1.9212	-178.47	17.974	1.4316	-3.6875	-703.68	1124.3	30.391	866.05	1051.3	23.649	39.004	0	0	10.172	12.482	-11.646	-22.615	2.0422	0.29105	12.267	20.636	12.214	12.774	0.62088	-1.9792	1571.8
2.99	300	60	NaN	3.2998	14.88	1.9792	-178.53	18.019	1.4588	-3.9731	-703.87	1124.4	30.601	866.13	1051.3	25.023	37.223	0	0	9.8416	12.15	-11.656	-22.625	2.0382	0.20722	12.215	20.684	11.88	12.357	0.55898	-1.9416	1572.1
3	301	60	NaN	3.299	14.74	2.2196	-178.6	18.067	1.5009	-4.9569	-704.42	1124.7	30.844	866.19	1051.3	23.99	38.383	0	0	9.6276	11.935	-11.671	-22.64	1.9933	0.095597	12.066	20.742	11.621	12.03	0.39466	-1.8979	1572.7
3.01	302	60	NaN	3.3015	14.735	2.2135	-178.61	18.082	1.4948	-4.9664	-704.43	1124.7	30.85	866.23	1051.3	23.649	38.538	0	0	9.5147	11.821	-11.689	-22.658	1.9952	0.088427	12.061	20.755	11.51	11.909	0.37244	-1.9027	1572.8
3.02	303	60	NaN	3.3145	14.735	2.2204	-178.66	18.139	1.462	-5.0073	-704.38	1124.7	30.87	866.27	1051.4	23.649	35.814	0	0	9.3711	11.676	-11.707	-22.676	2.006	0.032888	12.063	20.812	11.377	11.709	0.35569	-1.8641	1572.8
3.03	304	60	NaN	3.3296	14.73	2.2272	-178.71	18.191	1.4275	-5.0482	-704.33	1124.7	30.874	866.31	1051.4	23.816	39.461	0	0	9.2427	11.547	-11.72	-22.689	2.0194	-0.017459	12.059	20.862	11.262	11.53	0.33854	-1.8272	1572.8
3.04	305	60	NaN	3.3418	14.719	2.2254	-178.75	18.237	1.3949	-5.0632	-704.28	1124.7	30.869	866.35	1051.4	26.356	37.846	0	0	9.1677	11.472	-11.721	-22.69	2.0313	-0.059273	12.049	20.907	11.199	11.412	0.32826	-1.7822	1572.7
3.05	306	60	NaN	3.3487	14.704	2.2118	-178.8	18.293	1.359	-5.0411	-704.22	1124.7	30.873	866.4	1051.4	23.649	38.204	0	0	9.5385	11.845	-11.738	-22.707	2.0387	-0.10583	12.034	20.963	11.577	11.739	0.29611	-1.7445	1572.7
3.06	307	60	NaN	3.3572	14.686	2.2074	-178.85	18.35	1.3063	-5.0555	-704.14	1124.6	30.886	866.45	1051.4	24.61	38.056	0	0	10.19	12.501	-11.767	-22.736	2.0462	-0.16397	12.016	21.019	12.236	12.337	0.24945	-1.7168	1572.7
3.07	308	60	NaN	3.3578	14.669	2.1976	-178.89	18.393	1.2528	-5.0308	-704.09	1124.6	30.856	866.48	1051.4	23.649	34.941	0	0	9.8545	12.163	-11.772	-22.741	2.0489	-0.19397	12.001	21.061	11.903	11.969	0.22839	-1.68	1572.7
3.08	309	60	NaN	3.3624	14.641	2.2017	-178.92	18.42	1.2266	-5.0588	-704.01	1124.6	30.935	866.54	1051.3	23.649	37.211	0	0	8.7622	11.063	-11.76	-22.729	2.0495	-0.23476	11.972	21.089	10.812	10.829	0.21199	-1.6394	1572.7
3.09	310	60	NaN	3.3705	14.612	2.2053	-178.96	18.441	1.1648	-5.1028	-703.86	1124.5	30.973	866.62	1051.3	24.242	39.095	0	0	9.3726	11.678	-11.774	-22.743	2.0546	-0.27549	11.941	21.112	11.427	11.402	0.16673	-1.6314	1572.6
3.1	311	60	NaN	3.3777	14.593	2.1942	-178.99	18.463	1.0269	-5.1132	-703.66	1124.5	30.828	866.7	1051.2	24.32	37.559	0	0	9.5606	11.867	-11.779	-22.748	2.0666	-0.29822	11.923	21.134	11.627	11.569	0.14333	-1.6147	1572.5
3.11	312	60	NaN	3.3761	14.575	2.2021	-179	18.454	0.99806	-5.1486	-703.66	1124.5	30.806	866.75	1051.2	23.649	36.732	0	0	8.4204	10.719	-11.757	-22.726	2.0645	-0.31497	11.905	21.124	10.485	10.404	0.14828	-1.6014	1572.5
3.12	313	60	NaN	3.3787	14.555	2.1838	-179.01	18.458	0.97768	-5.1098	-703.57	1124.4	30.897	866.8	1051.2	23.649	37.133	0	0	8.1462	10.443	-11.749	-22.718	2.0652	-0.32525	11.886	21.127	10.211	10.118	0.13682	-1.5908	1572.5
3.13	314	60	NaN	3.3901	14.53	2.1836	-179.02	18.453	0.96395	-5.1268	-703.48	1124.4	31.003	866.85	1051.2	23.649	38.391	0	0	8.3328	10.631	-11.749	-22.718	2.0721	-0.33674	11.861	21.123	10.405	10.294	0.11148	-1.5956	1572.5
3.14	315	60	NaN	3.4006	14.509	2.1879	-179.02	18.45	0.95615	-5.1572	-703.39	1124.4	31.1	866.88	1051.1	23.649	37.203	0	0	8.4041	10.703	-11.742	-22.711	2.0779	-0.34585	11.839	21.12	10.482	10.357	0.097076	-1.5917	1572.4
3.15	316	60	NaN	3.406	14.521	2.1363	-179.02	18.457	0.94892	-4.9799	-703.21	1124.3	31.174	866.88	1051.1	25.702	35.838	0	0	8.4754	10.775	-11.736	-22.704	2.0869	-0.34188	11.853	21.125	10.562	10.433	0.11786	-1.5797	1572.2
3.16	317	60	NaN	3.4333	14.666	1.8287	-179.02	18.456	0.91926	-3.8041	-702.49	1123.9	31.184	866.92	1051.1	27.611	39.754	0	0	8.7493	11.05	-11.75	-22.719	2.1561	-0.29408	12.01	21.112	10.905	10.756	0.25998	-1.6073	1571.5
3.17	318	60	NaN	3.4331	14.646	1.7928	-179.01	18.465	0.92634	-3.6961	-702.38	1123.9	31.319	866.92	1051.1	23.649	38.101	0	0	8.6302	10.931	-11.748	-22.717	2.1549	-0.29111	11.993	21.118	10.785	10.639	0.24506	-1.5986	1571.4
3.18	319	60	NaN	3.4207	14.53	1.9833	-179.01	18.471	0.9028	-4.4635	-702.73	1124.1	31.341	866.93	1051.1	25.037	37.522	0	0	7.7001	9.9941	-11.709	-22.678	2.114	-0.31492	11.869	21.132	9.8141	9.6792	0.15992	-1.5465	1571.8
3.19	320	60	NaN	3.4211	14.487	2.0186	-179.01	18.475	0.88891	-4.6485	-702.77	1124.1	31.411	866.93	1051.1	26.175	40.493	0	0	7.1695	9.4599	-11.689	-22.658	2.1051	-0.32321	11.824	21.138	9.2746	9.1367	0.13526	-1.5204	1571.8
3.2	321	60	NaN	3.4396	14.56	1.7921	-179.01	18.479	0.90991	-3.8366	-702.28	1123.8	31.615	866.94	1051.1	23.649	38.947	0	0	6.8035	9.0914	-11.678	-22.647	2.1454	-0.3055	11.906	21.133	8.949	8.7859	0.22799	-1.514	1571.3
3.21	322	60	NaN	3.4221	14.392	2.1111	-179.01	18.484	0.90527	-5.0735	-702.92	1124.2	31.669	866.94	1051.1	24.174	38.3	0	0	6.0937	8.3767	-11.678	-22.647	2.0814	-0.35131	11.726	21.15	8.1751	8.0254	0.04779	-1.4964	1572
3.22	323	60	NaN	3.4377	14.519	1.8391	-179.02	18.488	0.89461	-4.0608	-702.33	1123.9	31.704	866.92	1051.1	23.649	39.526	0	0	5.5816	7.8612	-11.674	-22.643	2.1321	-0.32144	11.864	21.143	7.7138	7.5398	0.19045	-1.4994	1571.3
3.23	324	60	NaN	3.4438	14.565	1.7127	-179.02	18.491	0.85	-3.6193	-702.07	1123.7	31.657	866.92	1051.1	24.173	38.176	0	0	5.3445	7.6224	-11.664	-22.633	2.1558	-0.30328	11.916	21.14	7.5002	7.3191	0.25183	-1.4929	1571.1
3.24	325	60	NaN	3.4428	14.558	1.6938	-179.02	18.488	0.83666	-3.5798	-702.05	1123.7	31.68	866.92	1051.1	23.649	37.712	0	0	5.1598	7.4365	-11.655	-22.624	2.1554	-0.30662	11.91	21.136	7.3152	7.1299	0.25486	-1.4887	1571
3.25	326	60	NaN	3.4413	14.551	1.6931	-179.03	18.481	0.87728	-3.5945	-702.05	1123.7	31.83	866.92	1051.1	23.649	37.285	0	0	5.0676	7.3437	-11.649	-22.618	2.1479	-0.32464	11.903	21.129	7.2155	7.019	0.25398	-1.4896	1571.1
3.26	327	60	NaN	3.4434	14.552	1.6913	-179.04	18.484	0.88403	-3.6213	-702.01	1123.7	31.908	866.91	1051.1	23.649	36.599	0	0	4.9257	7.2008	-11.65	-22.619	2.1461	-0.33319	11.905	21.132	7.0718	6.8676	0.25506	-1.4877	1571
3.27	328	60	NaN	3.4415	14.547	1.6704	-179.04	18.489	0.88352	-3.5805	-702	1123.7	31.948	866.89	1051.1	23.649	37.218	0	0	4.8066	7.0809	-11.654	-22.622	2.1442	-0.33844	11.9	21.135	6.9508	6.7425	0.24693	-1.4876	1571
3.28	329	60	NaN	3.4416	14.537	1.6747	-179.04	18.499	0.84533	-3.6087	-702.01	1123.7	31.858	866.86	1051.2	23.649	37.963	0	0	5.1283	7.4048	-11.653	-22.622	2.1466	-0.33418	11.892	21.144	7.2749	7.0706	0.23837	-1.4781	1570.9
3.29	330	60	NaN	3.4444	14.528	1.6757	-179.04	18.508	0.83344	-3.6219	-702.03	1123.7	31.836	866.84	1051.2	23.649	38.535	0	0	5.1057	7.382	-11.656	-22.625	2.1497	-0.33099	11.884	21.151	7.2554	7.051	0.22844	-1.4732	1570.9
3.3	331	60	NaN	3.4496	14.52	1.6637	-179.04	18.508	0.858	-3.5956	-702.04	1123.7	31.919	866.83	1051.2	24.022	38.292	0	0	4.6614	6.9347	-11.661	-22.63	2.1528	-0.33408	11.877	21.151	6.8142	6.6006	0.21658	-1.4784	1570.9
3.31	332	60	NaN	3.456	14.506	1.6692	-179.04	18.503	0.8291	-3.6303	-702.09	1123.7	31.844	866.85	1051.2	24.291	36.612	0	0	4.8576	7.1323	-11.661	-22.63	2.1608	-0.3379	11.863	21.145	7.0184	6.7944	0.20264	-1.4843	1571
3.32	333	60	NaN	3.4674	14.503	1.6652	-179.03	18.526	0.83631	-3.6228	-702.13	1123.7	31.851	866.8	1051.3	24.497	37.487	0	0	5.2045	7.4815	-11.659	-22.628	2.1722	-0.32211	11.862	21.167	7.3766	7.1594	0.20268	-1.4611	1571
3.33	334	60	NaN	3.4794	14.504	1.653	-179.03	18.522	0.83648	-3.5871	-702.14	1123.7	31.848	866.83	1051.3	23.649	39.013	0	0	5.6384	7.9184	-11.661	-22.63	2.1856	-0.32309	11.864	21.162	7.824	7.5953	0.20332	-1.4678	1571
3.34	335	60	NaN	3.4851	14.499	1.6515	-179.04	18.519	0.85106	-3.5844	-702.18	1123.7	31.887	866.85	1051.3	24.454	39.456	0	0	6.0889	8.3719	-11.665	-22.634	2.19	-0.33038	11.859	21.158	8.2789	8.0415	0.1949	-1.4753	1571.1
3.35	336	60	NaN	3.4856	14.491	1.657	-179.03	18.528	0.87118	-3.6054	-702.25	1123.7	31.935	866.83	1051.4	24.616	37.449	0	0	6.456	8.7415	-11.675	-22.644	2.1881	-0.3301	11.852	21.167	8.6441	8.4114	0.17623	-1.4771	1571.1
3.36	337	60	NaN	3.4924	14.501	1.6367	-179.01	18.539	0.84577	-3.5481	-702.26	1123.7	31.845	866.85	1051.4	24.104	39.503	0	0	6.6182	8.9049	-11.683	-22.652	2.2003	-0.30634	11.864	21.175	8.8185	8.5985	0.18051	-1.4769	1571.2
3.37	338	60	NaN	3.493	14.51	1.6307	-179.02	18.533	0.86449	-3.5295	-702.28	1123.7	31.9	866.87	1051.4	23.649	36.567	0	0	6.5635	8.8498	-11.688	-22.657	2.1995	-0.31551	11.872	21.171	8.7631	8.5343	0.18406	-1.4864	1571.2
3.38	339	60	NaN	3.4905	14.515	1.6506	-179.02	18.526	0.86886	-3.588	-702.31	1123.7	31.908	866.95	1051.4	24.818	38.095	0	0	6.5986	8.8851	-11.696	-22.665	2.1947	-0.31532	11.878	21.163	8.7933	8.5698	0.18212	-1.5017	1571.3
3.39	340	60	NaN	3.4851	14.521	1.6655	-179.01	18.527	0.87225	-3.6303	-702.32	1123.7	31.907	866.99	1051.4	23.761	37.537	0	0	6.6466	8.9334	-11.703	-22.672	2.1878	-0.30728	11.884	21.164	8.8344	8.6261	0.18102	-1.5074	1571.4
3.4	341	60	NaN	3.4777	14.527	1.6637	-179	18.536	0.88827	-3.6223	-702.32	1123.7	31.934	867	1051.4	23.649	36.758	0	0	6.6822	8.9692	-11.705	-22.674	2.1797	-0.29595	11.889	21.173	8.8619	8.6733	0.18484	-1.5007	1571.4
3.41	342	60	NaN	3.4703	14.532	1.6534	-178.99	18.536	0.92861	-3.5924	-702.36	1123.7	32.021	867.1	1051.4	23.695	36.929	0	0	6.6722	8.9592	-11.706	-22.675	2.1704	-0.28812	11.892	21.175	8.8426	8.6711	0.18627	-1.5001	1571.5
3.42	343	60	NaN	3.4667	14.523	1.6553	-178.98	18.579	0.93104	-3.5911	-702.41	1123.8	32.01	867.14	1051.4	25.146	38.783	0	0	6.4231	8.7083	-11.705	-22.674	2.1673	-0.27983	11.883	21.22	8.5903	8.4285	0.17746	-1.4544	1571.6
3.43	344	60	NaN	3.465	14.523	1.6467	-178.97	18.602	0.92354	-3.5596	-702.43	1123.8	31.98	867.21	1051.3	24.613	38.285	0	0	6.2356	8.5196	-11.704	-22.673	2.1679	-0.27063	11.881	21.244	8.4035	8.249	0.177	-1.4292	1571.7
3.44	345	60	NaN	3.4655	14.521	1.6561	-178.97	18.627	0.91281	-3.5843	-702.45	1123.8	31.943	867.26	1051.3	25.24	37.831	0	0	6.1055	8.3886	-11.703	-22.672	2.169	-0.26576	11.878	21.27	8.2745	8.1229	0.17535	-1.4016	1571.8
3.45	346	60	NaN	3.4683	14.517	1.6793	-178.97	18.652	0.91303	-3.652	-702.47	1123.8	31.947	867.31	1051.3	23.649	36.495	0	0	6.5578	8.844	-11.694	-22.663	2.1692	-0.27233	11.873	21.296	8.727	8.5716	0.17841	-1.3673	1571.9
3.46	347	60	NaN	3.4729	14.52	1.6877	-178.99	18.657	0.93962	-3.6737	-702.49	1123.8	32.053	867.39	1051.2	24.766	38.646	0	0	7.0031	9.2923	-11.689	-22.658	2.1692	-0.29663	11.872	21.304	9.1723	8.9957	0.1837	-1.3532	1572
3.47	348	60	NaN	3.4767	14.506	1.6855	-178.99	18.719	0.8825	-3.6852	-702.52	1123.8	31.882	867.43	1051.2	23.746	37.439	0	0	7.1842	9.4746	-11.693	-22.662	2.1789	-0.28685	11.859	21.365	9.3631	9.1878	0.16638	-1.2963	1572
3.48	349	60	NaN	3.4733	14.51	1.6702	-179	18.759	0.89619	-3.6476	-702.53	1123.8	31.937	867.52	1051.2	24.087	38.459	0	0	7.0386	9.3281	-11.695	-22.664	2.1749	-0.29517	11.863	21.406	9.2135	9.0329	0.16765	-1.2587	1572.1
3.49	350	60	NaN	3.4716	14.515	1.6507	-179.01	18.791	0.9207	-3.5935	-702.52	1123.8	32.033	867.59	1051.2	23.649	37.659	0	0	6.6797	8.9667	-11.697	-22.666	2.1717	-0.31104	11.869	21.438	8.8514	8.6557	0.17146	-1.2284	1572.2
3.5	351	60	NaN	3.4719	14.518	1.6405	-179.03	18.822	0.92586	-3.5645	-702.52	1123.8	32.073	867.64	1051.2	24.873	39.389	0	0	6.4078	8.693	-11.691	-22.66	2.1717	-0.32888	11.872	21.468	8.5795	8.3641	0.1808	-1.1924	1572.2
3.51	352	60	NaN	3.47	14.521	1.6526	-179.05	18.853	0.90324	-3.5988	-702.51	1123.8	32.026	867.71	1051.2	23.649	36.937	0	0	6.209	8.4928	-11.679	-22.648	2.1702	-0.3456	11.876	21.498	8.3792	8.1472	0.19715	-1.1502	1572.3
3.52	353	60	NaN	3.4671	14.526	1.6504	-179.05	18.888	0.90375	-3.6002	-702.48	1123.8	32.044	867.73	1051.3	23.791	36.938	0	0	5.601	7.8807	-11.671	-22.64	2.1667	-0.35386	11.882	21.532	7.7676	7.5268	0.21144	-1.1077	1572.3
3.53	354	60	NaN	3.459	14.53	1.6611	-179.06	18.908	0.88499	-3.6285	-702.46	1123.8	32.012	867.82	1051.3	23.649	38.301	0	0	5.273	7.5504	-11.661	-22.63	2.1587	-0.35659	11.887	21.551	7.4317	7.1938	0.22607	-1.0788	1572.4
3.54	355	60	NaN	3.4512	14.528	1.6753	-179.06	18.942	0.84365	-3.6706	-702.47	1123.8	31.928	867.88	1051.3	24.019	38.863	0	0	5.7835	8.0644	-11.647	-22.616	2.1525	-0.3636	11.886	21.583	7.936	7.7008	0.23942	-1.0325	1572.4
3.55	356	60	NaN	3.4396	14.522	1.6801	-179.08	18.986	0.80464	-3.6883	-702.46	1123.8	31.872	867.94	1051.4	24.806	35.986	0	0	5.8018	8.0828	-11.64	-22.609	2.1424	-0.37893	11.882	21.626	7.9441	7.7039	0.24238	-0.98287	1572.5
3.56	357	60	NaN	3.4194	14.52	1.6637	-179.1	19.024	0.79919	-3.6411	-702.42	1123.8	31.939	868.06	1051.4	24.039	37.754	0	0	5.5445	7.8238	-11.637	-22.606	2.1216	-0.40108	11.88	21.664	7.6661	7.4228	0.2431	-0.94144	1572.6
3.57	358	60	NaN	3.4248	14.508	1.6424	-179.11	19.059	0.78382	-3.5833	-702.4	1123.8	31.948	868.13	1051.4	23.916	37.399	0	0	5.2906	7.5682	-11.63	-22.599	2.1288	-0.40243	11.869	21.698	7.4195	7.1658	0.23899	-0.90118	1572.6
3.58	359	60	NaN	3.4248	14.502	1.6463	-179.1	19.072	0.74044	-3.6033	-702.38	1123.8	31.856	868.2	1051.4	24.086	36.731	0	0	5.0368	7.3126	-11.623	-22.592	2.1315	-0.3938	11.863	21.71	7.1682	6.9188	0.24028	-0.8818	1572.7
3.59	360	60	NaN	3.4301	14.497	1.6466	-179.1	19.075	0.75871	-3.6075	-702.36	1123.8	31.954	868.27	1051.4	23.656	36.813	0	0	4.5552	6.8278	-11.604	-22.573	2.1331	-0.40177	11.858	21.714	6.6883	6.4261	0.25381	-0.85915	1572.7
3.6	361	60	NaN	3.4376	14.491	1.6454	-179.11	19.079	0.77286	-3.605	-702.33	1123.8	32.053	868.33	1051.4	23.649	36.175	0	0	4.1686	6.4386	-11.591	-22.56	2.137	-0.41357	11.852	21.718	6.3056	6.025	0.26135	-0.84175	1572.7
3.61	362	60	NaN	3.4415	14.486	1.6502	-179.11	19.089	0.7005	-3.6237	-702.33	1123.8	31.904	868.39	1051.4	25.424	36.859	0	0	4.0116	6.2805	-11.591	-22.56	2.1458	-0.40895	11.847	21.728	6.1574	5.8716	0.25649	-0.83218	1572.8
3.62	363	60	NaN	3.4554	14.486	1.6305	-179.12	19.088	0.73972	-3.5654	-702.28	1123.7	32.066	868.44	1051.3	23.649	39.142	0	0	3.8173	6.0848	-11.589	-22.558	2.1559	-0.41645	11.848	21.727	5.9732	5.6684	0.2584	-0.83155	1572.8
3.63	364	60	NaN	3.4737	14.493	1.6219	-179.12	19.096	0.73239	-3.5386	-702.21	1123.7	32.094	868.46	1051.3	24.395	40.388	0	0	3.5907	5.8567	-11.587	-22.556	2.1741	-0.42116	11.855	21.734	5.7648	5.4355	0.26867	-0.82188	1572.7
3.64	365	60	NaN	3.4856	14.494	1.6192	-179.12	19.098	0.72005	-3.5368	-702.17	1123.7	32.11	868.5	1051.3	24.993	35.788	0	0	3.0089	5.2709	-11.584	-22.553	2.1855	-0.42388	11.857	21.736	5.1944	4.8471	0.27284	-0.81686	1572.7
3.65	366	60	NaN	3.4914	14.488	1.6167	-179.13	19.11	0.67856	-3.5468	-702.14	1123.7	32.068	868.54	1051.3	23.649	37.533	0	0	2.5504	4.8093	-11.581	-22.55	2.1925	-0.42957	11.85	21.748	4.7428	4.3797	0.26936	-0.80216	1572.7
3.66	367	60	NaN	3.4937	14.474	1.6119	-179.15	19.143	0.59157	-3.5595	-702.11	1123.7	31.928	868.57	1051.4	23.649	38.782	0	0	2.284	4.5411	-11.577	-22.546	2.1994	-0.44182	11.838	21.779	4.4834	4.0993	0.261	-0.76735	1572.8
3.67	368	60	NaN	3.4896	14.461	1.6217	-179.16	19.144	0.56733	-3.5999	-702.14	1123.7	31.896	868.58	1051.4	23.649	38.039	0	0	2.1504	4.4066	-11.574	-22.543	2.195	-0.45188	11.825	21.781	4.3454	3.9547	0.25088	-0.7618	1572.8
3.68	369	60	NaN	3.4878	14.458	1.6225	-179.15	19.147	0.5744	-3.6201	-702.11	1123.7	31.932	868.59	1051.4	23.649	39.76	0	0	2.2633	4.5202	-11.57	-22.539	2.1912	-0.4507	11.823	21.783	4.4544	4.0695	0.25274	-0.75581	1572.8
3.69	370	60	NaN	3.4872	14.454	1.6171	-179.16	19.149	0.57772	-3.6114	-702.09	1123.7	31.972	868.6	1051.3	23.684	36.572	0	0	2.4273	4.6854	-11.568	-22.537	2.1894	-0.45474	11.818	21.784	4.6168	4.2307	0.24989	-0.75311	1572.7
3.7	371	60	NaN	3.4827	14.444	1.6098	-179.17	19.148	0.56689	-3.6049	-702.08	1123.7	31.984	868.61	1051.4	24.616	36.308	0	0	2.6603	4.92	-11.568	-22.537	2.1847	-0.46594	11.809	21.783	4.845	4.4541	0.24089	-0.75409	1572.8
3.71	372	60	NaN	3.4728	14.431	1.604	-179.18	19.144	0.54532	-3.626	-702.08	1123.7	31.967	868.64	1051.4	23.649	39.74	0	0	3.4969	5.7623	-11.574	-22.543	2.1746	-0.48217	11.796	21.779	5.6715	5.2801	0.22262	-0.7641	1572.8
3.72	373	60	NaN	3.4741	14.421	1.6001	-179.2	19.138	0.54841	-3.6494	-702.08	1123.7	32.011	868.64	1051.4	23.649	38.513	0	0	3.7839	6.0512	-11.586	-22.555	2.1735	-0.49809	11.786	21.772	5.9574	5.5531	0.2001	-0.78318	1572.8
3.73	374	60	NaN	3.4718	14.422	1.5843	-179.21	19.122	0.53495	-3.6231	-702.05	1123.6	32.001	868.67	1051.4	24.252	39.755	0	0	3.3501	5.6145	-11.608	-22.577	2.1726	-0.50886	11.789	21.755	5.5227	5.1056	0.18078	-0.82146	1572.8
3.74	375	60	NaN	3.471	14.413	1.5895	-179.22	19.102	0.53677	-3.683	-702.07	1123.6	32.028	868.69	1051.4	24.764	37.766	0	0	2.9163	5.1777	-11.629	-22.598	2.1686	-0.52397	11.78	21.735	5.0849	4.6537	0.15068	-0.86354	1572.8
3.75	376	60	NaN	3.4668	14.402	1.6072	-179.23	19.089	0.55175	-3.8115	-702.11	1123.7	32.079	868.7	1051.4	23.649	36.66	0	0	2.4825	4.741	-11.651	-22.62	2.1579	-0.5371	11.769	21.723	4.6404	4.2039	0.11755	-0.89744	1572.9
3.76	377	60	NaN	3.4586	14.399	1.6166	-179.23	19.084	0.56218	-3.9199	-702.14	1123.7	32.104	868.7	1051.4	25.744	38.016	0	0	2.0487	4.3042	-11.673	-22.642	2.1449	-0.54146	11.765	21.718	4.1936	3.7628	0.092298	-0.92334	1572.9
3.77	378	60	NaN	3.4614	14.409	1.5802	-179.23	19.051	0.51967	-3.782	-702.09	1123.7	31.992	868.79	1051.4	24.839	36.917	0	0	1.6149	3.8675	-11.694	-22.663	2.1568	-0.53483	11.776	21.684	3.7717	3.3327	0.081952	-0.97918	1572.9
3.78	379	60	NaN	3.4645	14.404	1.576	-179.23	19.052	0.53272	-3.7921	-702.12	1123.6	32.024	868.77	1051.4	23.649	36.982	0	0	1.1811	3.4307	-11.716	-22.685	2.1584	-0.54088	11.771	21.684	3.3396	2.8899	0.055697	-1.0007	1573
3.79	380	60	NaN	3.4617	14.414	1.5719	-179.24	19.047	0.53407	-3.8029	-702.1	1123.6	32.029	868.78	1051.4	23.649	38.945	0	0	0.74735	2.994	-11.737	-22.706	2.155	-0.54281	11.781	21.681	2.9023	2.4512	0.043672	-1.0257	1573
3.8	381	60	NaN	3.4553	14.421	1.5685	-179.24	19.046	0.52851	-3.8195	-702.1	1123.7	32.019	868.8	1051.4	25.056	41.438	0	0	0.31356	2.5573	-11.759	-22.728	2.1484	-0.54208	11.787	21.681	2.4619	2.0152	0.027926	-1.0471	1573
3.81	382	60	NaN	3.4489	14.414	1.5666	-179.23	19.057	0.52912	-3.8435	-702.14	1123.6	32.022	868.81	1051.3	23.677	37.599	0	0	-0.12023	2.1205	-11.78	-22.749	2.141	-0.54178	11.78	21.691	2.0208	1.5787	-0.000671	-1.0581	1573
3.82	383	60	NaN	3.446	14.416	1.56	-179.23	19.074	0.55075	-3.8336	-702.13	1123.6	32.071	868.78	1051.3	23.649	38.042	0	0	-0.55402	1.6838	-11.802	-22.771	2.1367	-0.54422	11.781	21.708	1.5827	1.1395	-0.020622	-1.0627	1573
3.83	384	60	NaN	3.4492	14.426	1.5299	-179.22	19.083	0.535	-3.742	-702.1	1123.6	32.017	868.78	1051.3	23.649	36.937	0	0	-0.98781	1.247	-11.824	-22.793	2.1451	-0.52881	11.791	21.718	1.1573	0.71822	-0.032707	-1.0743	1572.9
3.84	385	60	NaN	3.4444	14.413	1.5534	-179.21	19.05	0.59737	-3.8611	-702.18	1123.7	32.164	868.85	1051.3	23.649	39.249	0	0	-1.4216	0.81028	-11.845	-22.814	2.1308	-0.52696	11.775	21.688	0.70919	0.28332	-0.069971	-1.1262	1573.1
3.85	386	60	NaN	3.4409	14.402	1.5705	-179.21	19.046	0.6162	-3.9301	-702.24	1123.7	32.206	868.87	1051.2	24.518	37.764	0	0	-1.8554	0.37354	-11.867	-22.836	2.1233	-0.52703	11.762	21.686	0.26791	-0.1535	-0.10469	-1.1499	1573.2
3.86	387	60	NaN	3.4437	14.401	1.5573	-179.21	19.091	0.54888	-3.8595	-702.24	1123.7	32.027	868.82	1051.3	23.962	35.199	0	0	-2.2892	-0.063209	-11.888	-22.857	2.1352	-0.52012	11.763	21.729	-0.15402	-0.58333	-0.12521	-1.128	1573.1
3.87	388	60	NaN	3.4484	14.394	1.568	-179.2	19.099	0.51418	-3.9179	-702.27	1123.7	31.907	868.84	1051.3	23.649	38.993	0	0	-2.723	-0.49995	-11.91	-22.879	2.1422	-0.50714	11.755	21.737	-0.58082	-1.0071	-0.15455	-1.1416	1573.2
3.88	389	60	NaN	3.4571	14.41	1.5483	-179.19	19.101	0.50371	-3.8695	-702.23	1123.7	31.846	868.85	1051.3	23.649	36.237	0	0	-3.1568	-0.9367	-11.932	-22.9	2.1548	-0.48759	11.772	21.739	-1.002	-1.4243	-0.15914	-1.1612	1573.2
3.89	390	60	NaN	3.4612	14.321	1.7156	-179.18	19.102	0.49713	-4.4635	-702.6	1123.8	31.794	868.89	1051.3	23.649	35.943	0	0	-3.5906	-1.3734	-11.953	-22.922	2.1395	-0.49695	11.678	21.744	-1.4511	-1.8704	-0.27531	-1.1776	1573.6
3.9	391	60	NaN	3.4676	14.253	1.8408	-179.17	19.105	0.51394	-4.9032	-702.88	1124	31.814	868.91	1051.3	23.649	37.571	0	0	-4.0243	-1.8102	-11.975	-22.944	2.1294	-0.50473	11.606	21.751	-1.895	-2.3149	-0.36822	-1.1924	1573.9
3.91	392	60	NaN	3.4795	14.285	1.7894	-179.15	19.112	0.55083	-4.7313	-702.78	1123.9	31.889	868.91	1051.3	23.649	37.852	0	0	-4.4581	-2.2469	-11.996	-22.965	2.1448	-0.48937	11.64	21.757	-2.3134	-2.7363	-0.35656	-1.2083	1573.8
3.92	393	60	NaN	3.4946	14.413	1.5749	-179.14	19.119	0.57266	-4.0179	-702.31	1123.7	31.892	868.94	1051.3	26.036	39.205	0	0	-4.8919	-2.6837	-12.018	-22.987	2.1854	-0.44457	11.774	21.758	-2.7065	-3.1282	-0.24359	-1.2288	1573.3
3.93	394	60	NaN	3.5027	14.415	1.5609	-179.13	19.116	0.55228	-3.9783	-702.29	1123.7	31.824	868.96	1051.3	25.425	40.275	0	0	-5.2815	-3.0759	-11.989	-22.958	2.1974	-0.43271	11.777	21.754	-3.0841	-3.5086	-0.21181	-1.204	1573.3
3.94	395	60	NaN	3.5103	14.416	1.5495	-179.11	19.088	0.62282	-3.9462	-702.27	1123.7	31.969	869.01	1051.3	24.386	36.258	0	0	-5.6337	-3.4305	-11.918	-22.887	2.2009	-0.41667	11.777	21.727	-3.4328	-3.8471	-0.1409	-1.1602	1573.4
3.95	396	60	NaN	3.5157	14.415	1.5423	-179.09	19.085	0.64458	-3.924	-702.25	1123.7	31.993	869.05	1051.3	24.494	38.509	0	0	-5.9858	-3.785	-11.847	-22.815	2.2062	-0.40044	11.776	21.724	-3.7796	-4.1855	-0.070176	-1.0915	1573.4
3.96	397	60	NaN	3.5186	14.409	1.5482	-179.08	19.11	0.60158	-3.9415	-702.24	1123.7	31.869	869.08	1051.3	23.88	38.211	0	0	-5.536	-3.3322	-11.779	-22.748	2.213	-0.38842	11.772	21.748	-3.323	-3.7206	-0.0074055	-1.0007	1573.4
3.97	398	60	NaN	3.5206	14.392	1.5794	-179.07	19.111	0.60927	-4.0424	-702.27	1123.7	31.886	869.1	1051.3	23.649	38.05	0	0	-2.8439	-0.62175	-11.724	-22.692	2.2108	-0.38442	11.755	21.748	-0.63316	-1.0062	0.03161	-0.94409	1573.5
3.98	399	60	NaN	3.5203	14.396	1.5491	-179.05	19.065	0.69065	-3.9426	-702.21	1123.7	32.061	869.16	1051.3	23.649	36.23	0	0	-4.5467	-2.3361	-11.653	-22.622	2.2078	-0.36145	11.758	21.703	-2.3389	-2.6975	0.10507	-0.91825	1573.4
3.99	400	60	NaN	3.5213	14.385	1.5563	-179.05	19.085	0.62155	-3.979	-702.21	1123.7	31.875	869.18	1051.3	24.353	38.278	0	0	-8.8856	-6.7046	-11.573	-22.542	2.2142	-0.3547	11.748	21.722	-6.6715	-7.0593	0.17523	-0.82019	1573.5
4	401	60	NaN	3.5194	14.373	1.56	-179.05	19.106	0.56296	-4.0034	-702.2	1123.7	31.731	869.19	1051.3	23.649	38.495	0	0	-8.8975	-6.7165	-11.553	-22.522	2.2167	-0.34859	11.738	21.742	-6.6808	-7.0651	0.18435	-0.78024	1573.5
4.01	402	60	NaN	3.5151	14.368	1.5501	-179.04	19.111	0.56349	-3.9759	-702.18	1123.7	31.743	869.2	1051.3	26.338	36.93	0	0	-8.8592	-6.678	-11.534	-22.503	2.2129	-0.34109	11.733	21.746	-6.6463	-7.0191	0.19814	-0.75769	1573.4
4.02	403	60	NaN	3.5118	14.366	1.5493	-179.04	19.113	0.57972	-3.9712	-702.18	1123.7	31.795	869.2	1051.3	23.649	38.948	0	0	-1.1141	1.1199	-11.502	-22.471	2.2079	-0.34178	11.73	21.748	1.0939	0.77813	0.22785	-0.72263	1573.5
4.03	404	60	NaN	3.4935	14.219	1.8063	-179.04	19.114	0.57385	-4.864	-702.68	1123.9	31.777	869.23	1051.3	23.649	37.774	0	0	5.7172	7.9977	-11.455	-22.424	2.1582	-0.37641	11.577	21.756	7.8755	7.6213	0.12145	-0.66775	1574
4.04	405	60	NaN	3.4967	14.274	1.7045	-179.03	19.077	0.64347	-4.5607	-702.39	1123.8	31.952	869.3	1051.3	25.464	36.724	0	0	9.2481	11.553	-11.376	-22.345	2.1659	-0.35712	11.633	21.718	11.414	11.196	0.25672	-0.62723	1573.8
4.05	406	60	NaN	3.5003	14.326	1.6052	-179.02	19.085	0.62615	-4.2487	-702.13	1123.7	31.909	869.3	1051.3	24.636	35.19	0	0	10.357	12.669	-11.358	-22.327	2.1822	-0.33979	11.688	21.723	12.54	12.33	0.32968	-0.60413	1573.5
4.06	407	60	NaN	3.5017	14.324	1.5853	-179.03	19.109	0.57346	-4.1765	-702.08	1123.7	31.781	869.29	1051.3	23.649	37.001	0	0	10.226	12.537	-11.37	-22.339	2.1909	-0.33762	11.688	21.745	12.417	12.199	0.31774	-0.59404	1573.4
4.07	408	60	NaN	3.5082	14.313	1.5553	-179.02	19.063	0.65078	-4.0483	-702.05	1123.6	31.992	869.36	1051.3	23.737	35.622	0	0	9.7558	12.064	-11.37	-22.339	2.1943	-0.33803	11.677	21.699	11.95	11.726	0.30753	-0.64009	1573.5
4.08	409	60	NaN	3.5008	14.295	1.5883	-179.02	19.049	0.68422	-4.197	-702.08	1123.7	32.099	869.37	1051.2	25.024	38.083	0	0	9.2847	11.589	-11.37	-22.339	2.1776	-0.34164	11.657	21.687	11.462	11.248	0.28647	-0.65198	1573.5
4.09	410	60	NaN	3.5053	14.283	1.5966	-179.03	19.058	0.64512	-4.2397	-702.08	1123.7	32.012	869.37	1051.3	24.003	39.225	0	0	8.8115	11.113	-11.373	-22.342	2.1838	-0.34718	11.645	21.696	10.995	10.766	0.27244	-0.646	1573.5
4.1	411	60	NaN	3.5091	14.279	1.5846	-179.03	19.065	0.61535	-4.1875	-702.04	1123.6	31.948	869.35	1051.3	23.649	38.038	0	0	8.3969	10.696	-11.377	-22.346	2.1918	-0.34794	11.643	21.701	10.589	10.348	0.26551	-0.64515	1573.5
4.11	412	60	NaN	3.5108	14.279	1.5719	-179.03	19.061	0.61712	-4.138	-701.99	1123.6	31.964	869.35	1051.3	24.639	39.193	0	0	8.1015	10.398	-11.386	-22.355	2.1946	-0.34825	11.643	21.696	10.296	10.05	0.25658	-0.65917	1573.4
4.12	413	60	NaN	3.5142	14.274	1.5783	-179.03	19.047	0.63984	-4.193	-701.98	1123.6	32.033	869.36	1051.2	24.142	37.297	0	0	7.8572	10.152	-11.397	-22.365	2.1935	-0.35496	11.637	21.684	10.051	9.7973	0.24046	-0.68188	1573.4
4.13	414	60	NaN	3.5208	14.274	1.5417	-179.03	19.061	0.63289	-4.0346	-701.93	1123.6	32.02	869.33	1051.2	23.649	37.466	0	0	7.6452	9.9388	-11.406	-22.375	2.2063	-0.34491	11.639	21.696	9.8515	9.5939	0.23291	-0.67907	1573.3
4.14	415	60	NaN	3.5042	14.157	1.7396	-179.03	19.063	0.60313	-4.716	-702.34	1123.7	31.945	869.33	1051.3	23.806	37.218	0	0	7.5973	9.8906	-11.407	-22.376	2.1679	-0.36913	11.517	21.703	9.7652	9.5215	0.11009	-0.67346	1573.8
4.15	416	60	NaN	3.503	14.172	1.7084	-179.03	19.052	0.61456	-4.5958	-702.26	1123.7	31.978	869.35	1051.2	25.295	36.925	0	0	7.4462	9.7385	-11.411	-22.38	2.1699	-0.36705	11.533	21.691	9.6161	9.3714	0.12124	-0.68918	1573.7
4.16	417	60	NaN	3.5057	14.207	1.6407	-179.03	19.047	0.62872	-4.3522	-702.09	1123.6	32.01	869.34	1051.2	23.649	37.209	0	0	7.1528	9.4431	-11.421	-22.39	2.1802	-0.36042	11.57	21.683	9.333	9.0827	0.14898	-0.70628	1573.5
4.17	418	60	NaN	3.4896	14.081	1.8592	-179.04	19.06	0.5916	-5.1224	-702.54	1123.8	31.892	869.28	1051.2	23.649	36.424	0	0	6.8082	9.0961	-11.426	-22.395	2.1406	-0.38862	11.438	21.703	8.9488	8.7075	0.011103	-0.69214	1573.9
4.18	419	60	NaN	3.4854	14.069	1.8588	-179.05	19.065	0.61418	-5.1046	-702.54	1123.8	31.963	869.25	1051.2	23.649	37.209	0	0	6.4488	8.7343	-11.431	-22.4	2.1345	-0.39682	11.427	21.707	8.5833	8.3375	-0.00425	-0.69334	1573.9
4.19	420	60	NaN	3.4812	14.066	1.8546	-179.05	19.082	0.5549	-5.0941	-702.53	1123.8	31.806	869.23	1051.3	23.649	38.57	0	0	5.4693	7.7481	-11.432	-22.401	2.1363	-0.39864	11.426	21.723	7.6056	7.3495	-0.0059165	-0.67796	1573.9
4.2	421	60	NaN	3.4944	14.141	1.7076	-179.05	19.057	0.57194	-4.5885	-702.22	1123.7	31.835	869.25	1051.3	24.25	38.57	0	0	4.3598	6.631	-11.431	-22.4	2.1666	-0.3767	11.504	21.694	6.5264	6.2543	0.072858	-0.7061	1573.6
4.21	422	60	NaN	3.5062	14.219	1.5612	-179.04	19.04	0.58596	-4.0731	-701.91	1123.5	31.855	869.25	1051.2	23.908	38.215	0	0	4.1411	6.4108	-11.432	-22.401	2.1963	-0.35315	11.585	21.674	6.3374	6.0577	0.15282	-0.72766	1573.2
4.22	423	60	NaN	3.4981	14.217	1.5745	-179.05	19.078	0.51145	-4.0972	-701.91	1123.5	31.647	869.19	1051.3	23.649	37.165	0	0	3.9147	6.183	-11.436	-22.405	2.1947	-0.35127	11.585	21.71	6.1095	5.8317	0.14854	-0.69474	1573.2
4.23	424	60	NaN	3.5061	14.226	1.5684	-179.03	19.033	0.58399	-4.0623	-701.86	1123.5	31.81	869.2	1051.3	25.364	37.401	0	0	3.6792	5.9459	-11.443	-22.412	2.1981	-0.33987	11.593	21.665	5.8773	5.606	0.15008	-0.74678	1573.1
4.24	425	60	NaN	3.4969	14.104	1.7903	-179.05	19.049	0.55805	-4.8253	-702.34	1123.7	31.764	869.18	1051.3	23.649	38.119	0	0	2.8271	5.0879	-11.448	-22.417	2.1631	-0.37958	11.466	21.687	4.9902	4.7083	0.017402	-0.73029	1573.6
4.25	426	60	NaN	3.5065	14.132	1.7365	-179.05	19.05	0.54178	-4.6255	-702.23	1123.7	31.734	869.18	1051.3	23.649	39.389	0	0	1.9555	4.2104	-11.455	-22.424	2.1811	-0.37451	11.496	21.686	4.1366	3.8359	0.040947	-0.73734	1573.5
4.26	427	60	NaN	3.5171	14.159	1.6734	-179.04	19.03	0.57337	-4.4052	-702.11	1123.6	31.807	869.19	1051.3	23.649	39.658	0	0	1.6488	3.9015	-11.468	-22.437	2.1969	-0.35708	11.524	21.665	3.8456	3.5445	0.055918	-0.77158	1573.4
4.27	428	60	NaN	3.5103	14.044	1.8566	-179.02	19.008	0.63297	-5.0612	-702.54	1123.8	31.946	869.17	1051.2	25.156	38.944	0	0	1.3913	3.6423	-11.48	-22.449	2.1615	-0.36891	11.402	21.65	3.5528	3.2734	-0.078324	-0.79892	1573.8
4.28	429	60	NaN	3.5111	14.037	1.8598	-179.04	19.044	0.53308	-5.0621	-702.57	1123.8	31.725	869.15	1051.3	25.342	38.103	0	0	1.4597	3.7112	-11.486	-22.455	2.1703	-0.3799	11.397	21.685	3.63	3.3313	-0.088843	-0.77025	1573.8
4.29	430	60	NaN	3.5338	14.154	1.6507	-179.04	19.034	0.53048	-4.3267	-702.11	1123.6	31.743	869.18	1051.3	25.562	37.461	0	0	1.4036	3.6547	-11.492	-22.461	2.2187	-0.35763	11.52	21.667	3.6223	3.297	0.028258	-0.79311	1573.4
4.3	431	60	NaN	3.5383	14.195	1.5773	-179.04	19.027	0.53789	-4.0668	-701.95	1123.5	31.79	869.19	1051.3	25.273	37.035	0	0	1.2191	3.4689	-11.497	-22.466	2.2309	-0.35179	11.563	21.658	3.45	3.1171	0.066026	-0.80795	1573.2
4.31	432	60	NaN	3.5278	14.19	1.5937	-179.05	19.031	0.53137	-4.1277	-701.99	1123.5	31.807	869.18	1051.3	23.649	38.147	0	0	1.2122	3.462	-11.5	-22.469	2.2176	-0.35803	11.558	21.663	3.4297	3.104	0.057884	-0.8061	1573.2
4.32	433	60	NaN	3.5128	14.169	1.6469	-179.05	19.035	0.52509	-4.3181	-702.1	1123.6	31.831	869.14	1051.3	23.649	37.476	0	0	1.2434	3.4934	-11.502	-22.471	2.1949	-0.36887	11.534	21.67	3.4383	3.1246	0.031525	-0.80181	1573.3
4.33	434	60	NaN	3.505	14.045	1.8616	-179.04	18.999	0.61977	-5.0231	-702.55	1123.8	32.104	869.17	1051.2	23.649	37.307	0	0	1.3014	3.5519	-11.505	-22.474	2.1518	-0.39443	11.403	21.641	3.4533	3.1574	-0.10186	-0.83301	1573.8
4.34	435	60	NaN	3.526	14.151	1.689	-179.05	19.026	0.54233	-4.4179	-702.16	1123.6	31.964	869.16	1051.3	24.398	39.151	0	0	1.4877	3.7393	-11.505	-22.474	2.1996	-0.37586	11.516	21.662	3.6873	3.3635	0.010598	-0.81236	1573.4
4.35	436	60	NaN	3.5308	14.203	1.5997	-179.06	19.04	0.48489	-4.0975	-701.98	1123.5	31.862	869.14	1051.3	23.649	36.943	0	0	1.7698	4.0234	-11.504	-22.473	2.2196	-0.36806	11.57	21.673	3.9894	3.6553	0.066358	-0.79958	1573.2
4.36	437	60	NaN	3.5281	14.205	1.587	-179.06	19.046	0.46483	-4.0622	-702	1123.5	31.85	869.12	1051.3	23.649	37.671	0	0	2.1232	4.3792	-11.5	-22.469	2.2187	-0.37405	11.572	21.679	4.3419	4.0052	0.071626	-0.78963	1573.2
4.37	438	60	NaN	3.53	14.194	1.5952	-179.07	19.043	0.48453	-4.1182	-702.06	1123.6	31.94	869.1	1051.3	23.649	37.833	0	0	2.541	4.7999	-11.494	-22.463	2.2153	-0.38562	11.56	21.677	4.7563	4.4142	0.065645	-0.78644	1573.2
4.38	439	60	NaN	3.542	14.207	1.5821	-179.06	18.99	0.56105	-4.0471	-701.99	1123.5	32.163	869.16	1051.2	23.649	39.363	0	0	2.6265	4.886	-11.492	-22.461	2.2218	-0.38266	11.571	21.625	4.8483	4.5033	0.078633	-0.836	1573.2
4.39	440	60	NaN	3.5522	14.198	1.6023	-179.09	19.027	0.47017	-4.1253	-702	1123.6	31.991	869.1	1051.2	24.583	37.233	0	0	2.7054	4.9654	-11.489	-22.458	2.2353	-0.40316	11.564	21.661	4.9407	4.5622	0.074571	-0.79667	1573.2
4.4	441	60	NaN	3.5498	14.098	1.7636	-179.1	19.033	0.42887	-4.6953	-702.38	1123.7	31.925	869.08	1051.3	23.649	36.901	0	0	2.8949	5.1562	-11.48	-22.449	2.2148	-0.43006	11.458	21.672	5.1097	4.7261	-0.021637	-0.77691	1573.6
4.41	442	60	NaN	3.552	14.081	1.7698	-179.1	19.023	0.40603	-4.721	-702.44	1123.7	31.9	869.07	1051.2	23.649	40.714	0	0	3.0395	5.3018	-11.473	-22.442	2.2171	-0.43723	11.441	21.663	5.2566	4.8645	-0.031907	-0.77928	1573.6
4.42	443	60	NaN	3.565	14.187	1.5681	-179.11	19.006	0.41238	-4.0173	-702.01	1123.5	31.951	869.06	1051.2	26.147	39.375	0	0	3.1557	5.4188	-11.468	-22.437	2.2535	-0.4239	11.553	21.64	5.4092	4.9949	0.084474	-0.79714	1573.1
4.43	444	60	NaN	3.571	14.181	1.5776	-179.11	18.955	0.56822	-4.0465	-702.01	1123.5	32.375	869.07	1051.1	23.649	37.762	0	0	3.5704	5.8362	-11.474	-22.443	2.243	-0.43411	11.544	21.592	5.8134	5.4021	0.070013	-0.85143	1573.2
4.44	445	60	NaN	3.5617	14.164	1.5882	-179.1	18.952	0.54677	-4.1416	-702.05	1123.5	32.328	869.05	1051.2	24.613	36.539	0	0	3.9935	6.2623	-11.481	-22.449	2.232	-0.43318	11.527	21.589	6.2255	5.8291	0.046182	-0.86047	1573.2
4.45	446	60	NaN	3.5601	14.161	1.5787	-179.1	18.948	0.51449	-4.0894	-702.04	1123.5	32.249	869.02	1051.2	25.302	36.347	0	0	3.5137	5.7792	-11.489	-22.458	2.2351	-0.42809	11.524	21.585	5.7488	5.3511	0.03496	-0.8729	1573.2
4.46	447	60	NaN	3.5639	14.162	1.5625	-179.11	18.936	0.51294	-4.0139	-702.02	1123.5	32.259	869.01	1051.1	23.649	35.729	0	0	2.9548	5.2164	-11.498	-22.467	2.2413	-0.4337	11.525	21.573	5.196	4.7827	0.026765	-0.89419	1573.1
4.47	448	60	NaN	3.5631	14.129	1.6091	-179.12	18.919	0.53451	-4.1874	-702.12	1123.5	32.332	868.99	1051.1	23.943	35.728	0	0	2.3958	4.6537	-11.507	-22.476	2.2315	-0.45316	11.49	21.558	4.6274	4.2006	-0.017057	-0.91855	1573.2
4.48	449	60	NaN	3.5384	13.991	1.8635	-179.11	18.915	0.51297	-5.0667	-702.64	1123.8	32.266	868.95	1051.1	23.649	38.265	0	0	1.8369	4.091	-11.516	-22.485	2.1776	-0.47366	11.346	21.561	4.0145	3.6173	-0.17037	-0.92467	1573.7
4.49	450	60	NaN	3.5493	14.112	1.6426	-179.13	18.916	0.44199	-4.2819	-702.15	1123.6	32.097	868.95	1051.2	23.649	37.661	0	0	1.278	3.5283	-11.525	-22.494	2.2229	-0.45654	11.473	21.554	3.5009	3.0717	-0.051851	-0.94047	1573.2
4.5	451	60	NaN	3.5424	14.038	1.751	-179.13	18.913	0.43984	-4.6835	-702.39	1123.7	32.074	868.9	1051.2	24.032	37.095	0	0	0.7191	2.9656	-11.534	-22.503	2.2023	-0.4652	11.397	21.554	2.9214	2.5003	-0.13711	-0.94971	1573.4
4.51	452	60	NaN	3.5364	13.968	1.8621	-179.11	18.894	0.46722	-5.0903	-702.62	1123.8	32.116	868.86	1051.2	25.086	37.994	0	0	0.16018	2.4028	-11.543	-22.512	2.1802	-0.46225	11.323	21.539	2.3403	1.9406	-0.22026	-0.97306	1573.6
4.52	453	60	NaN	3.5408	14.003	1.7973	-179.09	18.87	0.48229	-4.8641	-702.47	1123.7	32.133	868.87	1051.1	23.649	37.592	0	0	-0.39874	1.8401	-11.552	-22.521	2.1921	-0.43738	11.358	21.514	1.7933	1.4027	-0.19391	-1.0074	1573.4
4.53	454	60	NaN	3.5537	14.126	1.5615	-179.1	18.87	0.44575	-4.0391	-701.98	1123.5	32.041	868.89	1051.1	23.649	37.053	0	0	-0.95765	1.2774	-11.561	-22.53	2.238	-0.41091	11.49	21.506	1.2803	0.86648	-0.07115	-1.0245	1572.9
4.54	455	60	NaN	3.5537	14.119	1.5686	-179.08	18.869	0.48142	-4.0616	-701.99	1123.5	32.092	868.83	1051.1	23.649	37.769	0	0	-1.5166	0.71466	-11.57	-22.539	2.2353	-0.39442	11.482	21.505	0.71869	0.32025	-0.088067	-1.034	1572.9
4.55	456	60	NaN	3.544	14.026	1.7343	-179.07	18.878	0.48488	-4.6522	-702.33	1123.6	32.069	868.79	1051.1	23.649	40.08	0	0	-2.0755	0.15194	-11.579	-22.548	2.205	-0.40612	11.384	21.52	0.12956	-0.25418	-0.19515	-1.0288	1573.2
4.56	457	60	NaN	3.5384	13.967	1.8417	-179.06	18.882	0.49561	-5.0294	-702.53	1123.8	32.047	868.77	1051.1	23.649	38.164	0	0	-2.6344	-0.41078	-11.588	-22.557	2.1867	-0.40956	11.322	21.527	-0.44774	-0.82034	-0.26631	-1.0304	1573.4
4.57	458	60	NaN	3.5401	13.962	1.8505	-179.05	18.882	0.52191	-5.0477	-702.51	1123.8	32.053	868.76	1051.2	23.939	37.637	0	0	-3.1933	-0.97351	-11.597	-22.566	2.1874	-0.39811	11.317	21.527	-1.0059	-1.3716	-0.2801	-1.0393	1573.4
4.58	459	60	NaN	3.5433	13.954	1.8584	-179.03	18.891	0.54613	-5.0564	-702.5	1123.7	32.076	868.72	1051.2	23.649	38.054	0	0	-3.7522	-1.5362	-11.606	-22.575	2.1895	-0.38842	11.31	21.536	-1.5627	-1.9246	-0.29675	-1.0397	1573.3
4.59	460	60	NaN	3.554	14.077	1.6036	-179.02	18.892	0.55906	-4.1379	-701.94	1123.5	32.045	868.71	1051.1	23.649	38.193	0	0	-4.3112	-2.099	-11.615	-22.584	2.2343	-0.33998	11.441	21.528	-2.0768	-2.4389	-0.1748	-1.0561	1572.7
4.6	461	60	NaN	3.5624	14.093	1.5745	-179.01	18.898	0.55964	-4.0103	-701.81	1123.4	31.992	868.7	1051.2	23.649	36.543	0	0	-4.8701	-2.6617	-11.624	-22.593	2.2492	-0.32489	11.459	21.533	-2.6208	-2.9866	-0.16568	-1.0606	1572.6
4.61	462	60	NaN	3.5732	14.067	1.586	-179	18.905	0.57834	-4.0138	-701.79	1123.4	31.961	868.69	1051.2	24.697	37.733	0	0	-5.429	-3.2244	-11.633	-22.602	2.261	-0.3087	11.433	21.539	-3.168	-3.5331	-0.2002	-1.0632	1572.6
4.62	463	60	NaN	3.5826	14.039	1.585	-178.98	18.913	0.60523	-3.9755	-701.77	1123.4	31.945	868.67	1051.1	25.205	36.712	0	0	-5.9879	-3.7871	-11.642	-22.611	2.2723	-0.28616	11.406	21.546	-3.7156	-4.0733	-0.23672	-1.0653	1572.5
4.63	464	60	NaN	3.5825	14.024	1.6093	-178.96	18.924	0.60808	-4.0556	-701.79	1123.4	31.907	868.63	1051.2	24.571	37.068	0	0	-6.5468	-4.3498	-11.652	-22.62	2.2707	-0.27223	11.391	21.557	-4.2762	-4.6221	-0.26034	-1.0636	1572.5
4.64	465	60	NaN	3.5777	13.868	1.8431	-178.97	18.932	0.61973	-4.8849	-702.31	1123.6	31.901	868.61	1051.2	23.649	36.594	0	0	-7.1057	-4.9126	-11.661	-22.629	2.2362	-0.30893	11.228	21.572	-4.8695	-5.2215	-0.43258	-1.057	1573
4.65	466	60	NaN	3.5893	13.937	1.6864	-178.97	18.945	0.61061	-4.3506	-702	1123.5	31.817	868.6	1051.2	24.002	37.833	0	0	-7.6647	-5.4753	-11.67	-22.638	2.2701	-0.28543	11.303	21.579	-5.3945	-5.7607	-0.36679	-1.0591	1572.7
4.66	467	60	NaN	3.5949	13.914	1.7081	-178.96	18.944	0.60861	-4.4508	-702.05	1123.5	31.76	868.61	1051.2	23.649	38.177	0	0	-8.2236	-6.038	-11.679	-22.648	2.2742	-0.28556	11.28	21.579	-5.9493	-6.3236	-0.39876	-1.0688	1572.7
4.67	468	60	NaN	3.5951	13.821	1.8692	-178.96	18.934	0.62192	-5.0404	-702.39	1123.6	31.758	868.64	1051.2	23.649	37.437	0	0	-8.7825	-6.6007	-11.688	-22.657	2.2533	-0.30647	11.181	21.574	-6.5292	-6.9072	-0.5062	-1.0829	1573.1
4.68	469	60	NaN	3.6009	13.831	1.8537	-178.96	18.93	0.64514	-4.9971	-702.35	1123.6	31.791	868.66	1051.2	24.073	36.192	0	0	-9.3414	-7.1635	-11.697	-22.666	2.2595	-0.30494	11.192	21.569	-7.0819	-7.4684	-0.50418	-1.0967	1573.1
4.69	470	60	NaN	3.6163	13.968	1.6122	-178.96	18.937	0.63394	-4.1461	-701.83	1123.4	31.717	868.65	1051.2	23.649	36.123	0	0	-9.9003	-7.7262	-11.706	-22.675	2.3081	-0.26704	11.338	21.568	-7.5922	-7.9932	-0.368	-1.1063	1572.5
4.7	471	60	NaN	3.6138	13.882	1.7457	-178.95	18.931	0.64475	-4.6439	-702.16	1123.5	31.706	868.71	1051.2	23.649	37.556	0	0	-10.459	-8.2889	-11.715	-22.684	2.2882	-0.27827	11.247	21.566	-8.171	-8.5672	-0.46725	-1.1175	1572.9
4.71	472	60	NaN	3.6107	13.828	1.832	-178.94	18.933	0.65783	-4.9714	-702.37	1123.6	31.717	868.74	1051.2	25.11	35.933	0	0	-11.018	-8.8516	-11.724	-22.693	2.2729	-0.27895	11.19	21.571	-8.7452	-9.1306	-0.53396	-1.1217	1573.2
4.72	473	60	NaN	3.6101	13.825	1.8312	-178.93	18.941	0.66167	-4.9841	-702.38	1123.6	31.706	868.75	1051.2	24.838	38.09	0	0	-11.577	-9.4143	-11.733	-22.702	2.2724	-0.26807	11.187	21.578	-9.3047	-9.6824	-0.54518	-1.1231	1573.2
4.73	474	60	NaN	3.6094	13.817	1.8352	-178.93	18.946	0.6511	-5.013	-702.4	1123.6	31.642	868.8	1051.2	23.649	36.194	0	0	-12.136	-9.9771	-11.742	-22.711	2.273	-0.26463	11.18	21.584	-9.863	-10.242	-0.56184	-1.1268	1573.3
4.74	475	60	NaN	3.6015	13.81	1.8459	-178.93	18.981	0.64404	-5.0549	-702.43	1123.6	31.638	868.82	1051.2	25.577	36.256	0	0	-12.695	-10.54	-11.751	-22.72	2.2637	-0.27048	11.172	21.618	-10.431	-10.81	-0.57859	-1.1013	1573.3
4.75	476	60	NaN	3.5913	13.804	1.8385	-178.9	18.993	0.67425	-5.0462	-702.45	1123.6	31.682	868.86	1051.2	23.901	38.025	0	0	-13.254	-11.103	-11.76	-22.729	2.2523	-0.24357	11.166	21.631	-11.002	-11.346	-0.59375	-1.0977	1573.4
4.76	477	60	NaN	3.5891	13.885	1.6839	-178.88	19.011	0.67434	-4.5177	-702.15	1123.5	31.652	868.88	1051.2	23.649	36.918	0	0	-13.813	-11.665	-11.769	-22.738	2.2702	-0.20067	11.252	21.644	-11.543	-11.866	-0.51664	-1.094	1573.1
4.77	478	60	NaN	3.5885	13.923	1.6144	-178.87	19.019	0.67978	-4.2756	-702.01	1123.4	31.661	868.91	1051.2	23.649	36.592	0	0	-14.372	-12.228	-11.778	-22.747	2.2781	-0.18481	11.292	21.65	-12.094	-12.413	-0.48554	-1.0969	1573
4.78	479	60	NaN	3.582	13.816	1.8063	-178.88	19.008	0.72693	-4.9343	-702.41	1123.6	31.8	868.99	1051.2	23.649	37.385	0	0	-14.931	-12.791	-11.787	-22.756	2.2429	-0.21678	11.179	21.646	-12.688	-13.007	-0.60803	-1.1098	1573.5
4.79	480	60	NaN	3.5839	13.955	1.571	-178.85	19.064	0.69652	-4.0973	-701.91	1123.4	31.681	868.96	1051.2	24.063	39.437	0	0	-15.49	-13.353	-11.796	-22.765	2.2792	-0.15853	11.326	21.692	-13.21	-13.512	-0.46967	-1.0723	1572.9
4.8	481	60	NaN	3.5814	13.975	1.5582	-178.84	19.079	0.70578	-4.0428	-701.85	1123.3	31.702	869.01	1051.2	24.811	36.35	0	0	-16.048	-13.916	-11.805	-22.774	2.2778	-0.14764	11.346	21.708	-13.771	-14.064	-0.45858	-1.066	1572.9
4.81	482	60	NaN	3.5707	13.892	1.708	-178.84	19.095	0.73078	-4.5755	-702.19	1123.5	31.772	869.05	1051.2	23.649	37.837	0	0	-16.607	-14.479	-11.814	-22.783	2.2455	-0.16571	11.257	21.729	-14.362	-14.645	-0.55629	-1.0534	1573.3
4.82	483	60	NaN	3.5627	13.814	1.84	-178.84	19.119	0.74002	-5.0563	-702.49	1123.6	31.794	869.1	1051.2	23.649	39.306	0	0	-17.166	-15.042	-11.823	-22.792	2.2194	-0.18018	11.176	21.757	-14.947	-15.222	-0.64721	-1.0344	1573.7
4.83	484	60	NaN	3.5656	13.843	1.7871	-178.83	19.151	0.71824	-4.8905	-702.38	1123.6	31.719	869.17	1051.2	24.367	38.216	0	0	-17.725	-15.604	-11.832	-22.801	2.2312	-0.16429	11.207	21.787	-15.494	-15.769	-0.62462	-1.014	1573.6
4.84	485	60	NaN	3.5681	13.967	1.537	-178.82	19.198	0.72072	-4.0364	-701.91	1123.4	31.703	869.16	1051.2	23.649	36.89	0	0	-18.284	-16.167	-11.841	-22.81	2.265	-0.12656	11.34	21.826	-16.019	-16.294	-0.50099	-0.98405	1573.1
4.85	486	60	NaN	3.5554	13.858	1.7424	-178.83	19.213	0.71489	-4.7518	-702.32	1123.5	31.692	869.22	1051.2	23.649	36.807	0	0	-18.843	-16.73	-11.85	-22.819	2.227	-0.15775	11.225	21.846	-16.616	-16.887	-0.6249	-0.97274	1573.6
4.86	487	60	NaN	3.553	13.814	1.8256	-178.84	19.219	0.75668	-5.0391	-702.48	1123.6	31.812	869.24	1051.2	25.247	38.859	0	0	-19.402	-17.292	-11.859	-22.828	2.2099	-0.17873	11.178	21.855	-17.192	-17.471	-0.68073	-0.97278	1573.8
4.87	488	60	NaN	3.557	13.815	1.8199	-178.84	19.239	0.77894	-5.0186	-702.45	1123.6	31.868	869.27	1051.2	23.649	38.859	0	0	-19.961	-17.855	-11.868	-22.837	2.2126	-0.18513	11.18	21.874	-17.748	-18.04	-0.68778	-0.96253	1573.8
4.88	489	60	NaN	3.5616	13.808	1.824	-178.85	19.28	0.7396	-5.0325	-702.43	1123.6	31.744	869.32	1051.3	23.989	37.957	0	0	-20.52	-18.418	-11.877	-22.846	2.2212	-0.18557	11.175	21.913	-18.299	-18.603	-0.70169	-0.93275	1573.8
4.89	490	60	NaN	3.5693	13.796	1.831	-178.85	19.305	0.73038	-5.0394	-702.41	1123.6	31.7	869.35	1051.3	24.765	38.444	0	0	-21.079	-18.981	-11.886	-22.855	2.2302	-0.19046	11.164	21.937	-18.848	-19.171	-0.72177	-0.91766	1573.9
4.9	491	60	NaN	3.5807	13.909	1.6057	-178.85	19.328	0.68571	-4.2477	-701.92	1123.4	31.547	869.39	1051.3	23.649	37.583	0	0	-21.638	-19.543	-11.895	-22.864	2.2757	-0.15631	11.284	21.952	-19.362	-19.7	-0.61052	-0.91138	1573.4
4.91	492	60	NaN	3.5755	13.857	1.6813	-178.85	19.351	0.67556	-4.5029	-702.08	1123.4	31.503	869.4	1051.4	23.649	38.329	0	0	-22.197	-20.106	-11.904	-22.873	2.263	-0.16076	11.232	21.976	-19.934	-20.267	-0.67226	-0.89635	1573.5
4.92	493	60	NaN	3.5711	13.773	1.8302	-178.85	19.376	0.66672	-5.0115	-702.36	1123.6	31.466	869.39	1051.4	24.202	37.162	0	0	-22.755	-20.669	-11.913	-22.882	2.2416	-0.17564	11.144	22.005	-20.514	-20.844	-0.76876	-0.87705	1573.8
4.93	494	60	NaN	3.5772	13.761	1.8585	-178.84	19.402	0.63945	-5.1021	-702.34	1123.6	31.369	869.4	1051.4	23.649	37.967	0	0	-23.314	-21.232	-11.922	-22.891	2.248	-0.17417	11.133	22.03	-21.066	-21.406	-0.78924	-0.86093	1573.8
4.94	495	60	NaN	3.5766	13.753	1.853	-178.83	19.416	0.63296	-5.0934	-702.28	1123.6	31.316	869.43	1051.4	25.721	37.132	0	0	-23.873	-21.794	-11.931	-22.9	2.2496	-0.16098	11.126	22.043	-21.624	-21.955	-0.80491	-0.85648	1573.8
4.95	496	60	NaN	3.5868	13.749	1.8192	-178.84	19.439	0.63626	-4.9939	-702.23	1123.5	31.324	869.42	1051.4	23.649	38.473	0	0	-24.432	-22.357	-11.94	-22.909	2.2631	-0.16195	11.123	22.066	-22.169	-22.519	-0.81722	-0.84282	1573.7
4.96	497	60	NaN	3.6026	13.83	1.6393	-178.84	19.447	0.66791	-4.3849	-701.83	1123.4	31.398	869.45	1051.4	23.649	36.77	0	0	-24.991	-22.92	-11.949	-22.918	2.298	-0.14748	11.209	22.068	-22.693	-23.067	-0.73994	-0.84976	1573.3
4.97	498	60	NaN	3.6139	13.888	1.5125	-178.84	19.453	0.69717	-3.9695	-701.52	1123.2	31.443	869.48	1051.4	23.649	36.202	0	0	-25.55	-23.482	-11.958	-22.927	2.3226	-0.12649	11.271	22.07	-23.227	-23.609	-0.68716	-0.85645	1573
4.98	499	60	NaN	3.6169	13.877	1.521	-178.81	19.466	0.69978	-4.0302	-701.5	1123.2	31.402	869.5	1051.4	24.945	36.05	0	0	-26.109	-24.045	-11.967	-22.936	2.3248	-0.10697	11.26	22.083	-23.784	-24.152	-0.70738	-0.85245	1573
4.99	500	60	NaN	3.6178	13.886	1.498	-178.8	19.476	0.66865	-3.9556	-701.44	1123.2	31.3	869.49	1051.4	23.649	37.93	0	0	-26.668	-24.608	-11.976	-22.945	2.3322	-0.089643	11.27	22.092	-24.336	-24.698	-0.70596	-0.85288	1573
5	501	60	NaN	3.6178	13.876	1.4881	-178.78	19.49	0.6654	-3.9412	-701.43	1123.2	31.263	869.45	1051.4	23.649	40.706	0	0	-27.227	-25.171	-11.985	-22.954	2.334	-0.062616	11.26	22.105	-24.893	-25.233	-0.72478	-0.84869	1572.9
5.01	502	60	NaN	3.6052	13.771	1.6594	-178.76	19.511	0.6494	-4.563	-701.79	1123.4	31.197	869.41	1051.5	23.649	37.728	0	0	-27.786	-25.733	-11.994	-22.963	2.3014	-0.063926	11.151	22.131	-25.484	-25.797	-0.843	-0.83148	1573.2
5.02	503	60	NaN	3.5916	13.698	1.7885	-178.74	19.511	0.66065	-5.0228	-702.06	1123.5	31.206	869.41	1051.5	23.649	38.206	0	0	-28.345	-26.296	-12.003	-22.972	2.2709	-0.062892	11.073	22.135	-26.074	-26.359	-0.9296	-0.83671	1573.5
5.03	504	60	NaN	3.5844	13.701	1.7887	-178.73	19.493	0.69423	-5.0167	-702.04	1123.5	31.281	869.45	1051.4	23.649	37.819	0	0	-28.201	-26.152	-11.948	-22.917	2.2612	-0.049581	11.075	22.119	-25.94	-26.201	-0.87311	-0.79882	1573.6
5.04	505	60	NaN	3.5842	13.702	1.7868	-178.73	19.514	0.67837	-5.009	-702.04	1123.5	31.241	869.43	1051.5	23.649	38.098	0	0	-27.814	-25.761	-11.872	-22.841	2.2627	-0.047167	11.077	22.138	-25.551	-25.808	-0.79438	-0.70279	1573.5
5.05	506	60	NaN	3.5913	13.842	1.564	-178.71	19.524	0.69677	-4.2184	-701.52	1123.3	31.25	869.4	1051.5	23.649	37.689	0	0	-20.137	-18.032	-11.728	-22.697	2.2979	-0.0030726	11.224	22.142	-17.839	-18.035	-0.50467	-0.55566	1573
5.06	507	60	NaN	3.5806	13.77	1.6949	-178.69	19.539	0.67473	-4.6957	-701.8	1123.4	31.152	869.42	1051.5	24.061	35.75	0	0	-10.168	-7.996	-11.569	-22.538	2.2736	0.00043673	11.149	22.16	-7.8947	-7.9955	-0.4205	-0.37839	1573.3
5.07	508	60	NaN	3.5762	13.697	1.8197	-178.68	19.555	0.64876	-5.1538	-702.09	1123.5	31.044	869.43	1051.5	25.106	38.492	0	0	-11.195	-9.0297	-11.595	-22.564	2.2567	0.0020617	11.072	22.179	-8.9383	-9.0277	-0.52341	-0.38488	1573.6
5.08	509	60	NaN	3.5838	13.7	1.8084	-178.67	19.567	0.64936	-5.1229	-702.09	1123.5	31.009	869.42	1051.5	23.649	39.035	0	0	-12.323	-10.165	-11.618	-22.587	2.2666	0.014644	11.075	22.192	-10.056	-10.15	-0.54226	-0.39431	1573.6
5.09	510	60	NaN	3.5877	13.707	1.8007	-178.66	19.573	0.69683	-5.0932	-702.1	1123.6	31.109	869.44	1051.5	23.649	36.573	0	0	-13.585	-11.436	-11.635	-22.604	2.2681	0.020493	11.082	22.199	-11.317	-11.415	-0.55337	-0.40515	1573.6
5.1	511	60	NaN	3.5965	13.709	1.8035	-178.65	19.61	0.67037	-5.1302	-702.11	1123.5	30.992	869.44	1051.5	25.339	35.971	0	0	-14.86	-12.719	-11.684	-22.653	2.2798	0.031928	11.084	22.234	-12.58	-12.687	-0.59994	-0.41944	1573.6
5.11	512	60	NaN	3.6007	13.71	1.7943	-178.63	19.626	0.67041	-5.1311	-702.13	1123.5	30.952	869.46	1051.5	24.896	36.891	0	0	-16.148	-14.016	-11.737	-22.706	2.2855	0.050106	11.086	22.249	-13.862	-13.966	-0.6508	-0.45664	1573.6
5.12	513	60	NaN	3.6061	13.781	1.667	-178.62	19.642	0.67087	-4.7077	-701.89	1123.4	30.913	869.48	1051.5	26.031	37.472	0	0	-17.494	-15.372	-11.756	-22.725	2.3076	0.078289	11.161	22.261	-15.187	-15.293	-0.59436	-0.46326	1573.4
5.13	514	60	NaN	3.6116	13.879	1.494	-178.62	19.664	0.66536	-4.1143	-701.55	1123.3	30.852	869.51	1051.5	23.807	37.557	0	0	-19.123	-17.011	-11.776	-22.745	2.3366	0.10856	11.266	22.278	-16.786	-16.903	-0.51051	-0.46695	1573.1
5.14	515	60	NaN	3.61	13.872	1.4941	-178.6	19.686	0.66529	-4.1337	-701.63	1123.3	30.794	869.54	1051.5	23.649	38.274	0	0	-23.249	-21.166	-11.811	-22.78	2.3365	0.12347	11.258	22.3	-20.913	-21.042	-0.55294	-0.47985	1573.2
5.15	516	60	NaN	3.6034	13.737	1.73	-178.59	19.683	0.71247	-4.9737	-702.19	1123.5	30.9	869.64	1051.5	23.649	36.395	0	0	-25.829	-23.763	-11.842	-22.811	2.296	0.10218	11.115	22.305	-23.533	-23.661	-0.7278	-0.506	1573.9
5.16	517	60	NaN	3.6047	13.716	1.7869	-178.58	19.706	0.73048	-5.1683	-702.35	1123.6	30.905	869.69	1051.5	23.649	35.986	0	0	-26.608	-24.548	-11.871	-22.84	2.2901	0.10994	11.091	22.331	-24.318	-24.438	-0.77983	-0.50882	1574.1
5.17	518	60	NaN	3.6056	13.794	1.6674	-178.56	19.744	0.70934	-4.7434	-702.1	1123.5	30.807	869.68	1051.5	24.763	37.968	0	0	-27.389	-25.334	-11.89	-22.859	2.3099	0.14354	11.173	22.364	-25.079	-25.19	-0.71617	-0.49421	1573.8
5.18	519	60	NaN	3.6044	13.89	1.5155	-178.55	19.776	0.68025	-4.2053	-701.77	1123.4	30.704	869.68	1051.6	25.168	37.725	0	0	-24.795	-22.722	-11.847	-22.816	2.3318	0.17737	11.275	22.391	-22.463	-22.545	-0.57217	-0.42471	1573.5
5.19	520	60	NaN	3.6036	13.889	1.5452	-178.55	19.783	0.69681	-4.2971	-701.84	1123.4	30.748	869.74	1051.6	23.649	38.527	0	0	-6.0327	-3.8323	-11.521	-22.49	2.3261	0.17583	11.272	22.4	-3.7066	-3.6564	-0.24866	-0.089857	1573.6
5.2	521	60	NaN	3.6095	13.912	1.5174	-178.53	19.831	0.71879	-4.1717	-701.88	1123.4	30.758	869.75	1051.6	23.649	37.37	0	0	2.6354	4.8949	-11.372	-22.341	2.3363	0.1965	11.297	22.446	4.9716	5.0914	-0.074632	0.10524	1573.7
5.21	522	60	NaN	3.6077	13.924	1.5376	-178.52	19.849	0.742	-4.2316	-701.93	1123.4	30.802	869.79	1051.6	26.112	37.175	0	0	2.6519	4.9115	-11.374	-22.343	2.3307	0.20059	11.307	22.466	4.9826	5.1121	-0.066651	0.12314	1573.8
5.22	523	60	NaN	3.6107	13.936	1.5604	-178.51	19.865	0.7503	-4.3	-701.99	1123.5	30.803	869.83	1051.6	23.649	39.1	0	0	2.6447	4.9043	-11.377	-22.346	2.3314	0.20815	11.318	22.483	4.9761	5.1125	-0.059095	0.13773	1573.9
5.23	524	60	NaN	3.6147	13.953	1.5717	-178.5	19.885	0.75309	-4.3365	-702.05	1123.5	30.776	869.89	1051.6	23.649	38.496	0	0	2.614	4.8733	-11.38	-22.349	2.3351	0.2228	11.334	22.504	4.949	5.0961	-0.04558	0.15468	1574
5.24	525	60	NaN	3.6095	13.978	1.5738	-178.48	19.903	0.77054	-4.3645	-702.14	1123.6	30.779	870	1051.6	23.649	34.266	0	0	2.5803	4.8394	-11.38	-22.349	2.329	0.23902	11.358	22.523	4.9093	5.0784	-0.022582	0.17405	1574.2
5.25	526	60	NaN	3.6144	13.987	1.5716	-178.48	19.914	0.7942	-4.3631	-702.19	1123.6	30.832	870.05	1051.6	24.175	37.39	0	0	2.5551	4.8141	-11.38	-22.349	2.332	0.24257	11.366	22.535	4.8872	5.0567	-0.014461	0.18529	1574.3
5.26	527	60	NaN	3.6196	13.999	1.5607	-178.47	19.93	0.83599	-4.3315	-702.25	1123.6	30.931	870.09	1051.6	23.704	39.316	0	0	2.562	4.821	-11.381	-22.35	2.3348	0.24623	11.378	22.551	4.8968	5.0672	-0.0029585	0.20087	1574.4
5.27	528	60	NaN	3.6231	14.021	1.5629	-178.46	19.953	0.87554	-4.361	-702.31	1123.7	31.018	870.14	1051.6	23.904	39.167	0	0	3.1116	5.3743	-11.374	-22.343	2.3342	0.24912	11.399	22.576	5.4458	5.6234	0.025191	0.233	1574.5
5.28	529	60	NaN	3.6245	14.047	1.5752	-178.45	19.977	0.8978	-4.4289	-702.38	1123.7	31.052	870.21	1051.6	26.108	37.65	0	0	4.0506	6.3198	-11.36	-22.329	2.332	0.25388	11.423	22.602	6.3826	6.5737	0.06274	0.2727	1574.6
5.29	530	60	NaN	3.6239	14.068	1.5847	-178.44	19.995	0.89545	-4.4715	-702.43	1123.8	31.017	870.25	1051.6	23.649	35.48	0	0	4.0559	6.3251	-11.36	-22.328	2.3312	0.26286	11.443	22.62	6.3871	6.5879	0.083262	0.29156	1574.7
5.3	531	60	NaN	3.6233	14.089	1.583	-178.44	20.006	0.90124	-4.4598	-702.45	1123.8	31.02	870.29	1051.6	23.649	36.142	0	0	3.9899	6.2586	-11.36	-22.329	2.331	0.26574	11.463	22.632	6.3208	6.5243	0.10266	0.3026	1574.8
5.31	532	60	NaN	3.6203	14.117	1.594	-178.44	20.009	0.91264	-4.5084	-702.48	1123.8	31.036	870.36	1051.6	24.274	35.799	0	0	3.9185	6.1867	-11.359	-22.328	2.3257	0.26995	11.489	22.637	6.2442	6.4567	0.1303	0.30868	1574.9
5.32	533	60	NaN	3.6218	14.14	1.5912	-178.43	20.022	0.92025	-4.5051	-702.5	1123.8	31.033	870.39	1051.6	24.73	37.947	0	0	3.8624	6.1303	-11.358	-22.326	2.3275	0.27625	11.511	22.65	6.1899	6.4065	0.15391	0.3237	1575
5.33	534	60	NaN	3.6265	14.152	1.5797	-178.43	20.029	0.938	-4.4695	-702.52	1123.9	31.064	870.42	1051.6	23.649	37.667	0	0	3.8522	6.1199	-11.355	-22.324	2.3324	0.278	11.523	22.658	6.1846	6.3979	0.16817	0.33372	1575
5.34	535	60	NaN	3.6305	14.155	1.5726	-178.43	20.019	0.97334	-4.451	-702.55	1123.9	31.157	870.47	1051.6	25.463	38.551	0	0	3.9199	6.1881	-11.353	-22.322	2.3337	0.27188	11.525	22.649	6.2536	6.46	0.1725	0.32703	1575.1
5.35	536	60	NaN	3.6272	14.176	1.5709	-178.42	20.057	0.96068	-4.4436	-702.61	1123.9	31.075	870.43	1051.6	24.372	38.155	0	0	4.0355	6.3046	-11.351	-22.32	2.3337	0.28456	11.547	22.686	6.3692	6.5891	0.19594	0.3663	1575.1
5.36	537	60	NaN	3.6249	14.19	1.5714	-178.42	20.066	1.0029	-4.4641	-702.66	1123.9	31.174	870.46	1051.6	23.649	37.582	0	0	4.1053	6.3748	-11.35	-22.319	2.3271	0.27871	11.559	22.696	6.4324	6.6535	0.20907	0.37754	1575.2
5.37	538	60	NaN	3.6241	14.207	1.5723	-178.42	20.074	1.0006	-4.4761	-702.69	1124	31.135	870.49	1051.6	23.649	36.883	0	0	4.1765	6.4465	-11.349	-22.318	2.3274	0.28575	11.575	22.706	6.5039	6.7323	0.22577	0.38773	1575.2
5.38	539	60	NaN	3.6238	14.225	1.568	-178.41	20.079	0.99236	-4.4665	-702.71	1124	31.067	870.53	1051.6	23.649	36.763	0	0	4.2534	6.524	-11.349	-22.318	2.3299	0.2949	11.592	22.712	6.5833	6.8189	0.24291	0.39364	1575.3
5.39	540	60	NaN	3.6238	14.241	1.5558	-178.41	20.077	1.0131	-4.4359	-702.74	1124	31.079	870.57	1051.6	23.649	35.355	0	0	4.3218	6.5928	-11.349	-22.318	2.3307	0.29634	11.607	22.711	6.6525	6.8892	0.25745	0.39334	1575.4
5.4	541	60	NaN	3.6286	14.258	1.5496	-178.39	20.094	0.95553	-4.417	-702.75	1124	30.867	870.58	1051.7	23.649	38.092	0	0	4.3697	6.641	-11.348	-22.317	2.3439	0.32409	11.624	22.728	6.7136	6.9651	0.27603	0.41069	1575.4
5.41	542	60	NaN	3.6313	14.257	1.5609	-178.39	20.11	0.95499	-4.4505	-702.77	1124.1	30.859	870.55	1051.7	23.649	39.386	0	0	4.5048	6.7771	-11.347	-22.316	2.3457	0.32521	11.623	22.744	6.8505	7.1023	0.2763	0.42749	1575.4
5.42	543	60	NaN	3.6294	14.258	1.5628	-178.39	20.116	0.96178	-4.4608	-702.8	1124.1	30.863	870.54	1051.7	23.649	40.691	0	0	4.6841	6.9576	-11.346	-22.315	2.3432	0.32837	11.624	22.75	7.0274	7.2859	0.27745	0.43468	1575.4
5.43	544	60	NaN	3.6277	14.263	1.5551	-178.38	20.106	0.99302	-4.4374	-702.82	1124.1	30.933	870.56	1051.6	23.649	37.794	0	0	4.7389	7.0127	-11.347	-22.316	2.3399	0.33093	11.628	22.741	7.0788	7.3437	0.28101	0.4258	1575.4
5.44	545	60	NaN	3.6289	14.271	1.5433	-178.38	20.088	1.0389	-4.3916	-702.83	1124.1	31.048	870.6	1051.6	23.649	38.234	0	0	4.8052	7.0795	-11.346	-22.315	2.3386	0.33236	11.635	22.725	7.1438	7.4118	0.28835	0.40959	1575.5
5.45	546	60	NaN	3.6255	14.274	1.5364	-178.36	20.102	0.97163	-4.3661	-702.85	1124.1	30.835	870.59	1051.7	23.649	36.708	0	0	4.8903	7.1652	-11.345	-22.313	2.3439	0.35519	11.638	22.737	7.2343	7.5204	0.29387	0.42386	1575.5
5.46	547	60	NaN	3.626	14.281	1.5357	-178.28	20.185	1.1733	-4.3626	-702.85	1124.1	31.403	870.3	1051.6	23.649	37.683	0	0	4.9674	7.2427	-11.343	-22.312	2.3236	0.4135	11.643	22.823	7.291	7.6562	0.29944	0.5105	1575.2
5.47	548	60	NaN	3.6242	14.293	1.5391	-178.31	20.15	1.1526	-4.352	-702.84	1124.1	31.333	870.41	1051.6	23.649	37.577	0	0	5.0415	7.3173	-11.343	-22.312	2.3248	0.38954	11.654	22.789	7.3662	7.7069	0.31134	0.47711	1575.3
5.48	549	60	NaN	3.6221	14.3	1.5412	-178.32	20.146	1.1061	-4.3348	-702.85	1124.1	31.19	870.44	1051.6	24.294	37.86	0	0	5.0313	7.3071	-11.34	-22.309	2.3286	0.38892	11.662	22.784	7.3599	7.6961	0.32154	0.47503	1575.4
5.49	550	60	NaN	3.6215	14.297	1.5433	-178.24	20.243	1.1718	-4.33	-702.88	1124.1	31.369	870.16	1051.6	24.381	38.246	0	0	4.9895	7.265	-11.337	-22.306	2.3214	0.46173	11.658	22.882	7.311	7.7268	0.32134	0.57573	1575.1
5.5	551	60	NaN	3.6212	14.284	1.5636	-178.24	20.237	1.1537	-4.3931	-702.92	1124.1	31.316	870.18	1051.6	23.649	36.715	0	0	5.0578	7.3338	-11.333	-22.302	2.3209	0.46456	11.645	22.876	7.3787	7.7984	0.31168	0.5735	1575.2
5.51	552	60	NaN	3.622	14.285	1.5916	-178.33	20.133	1.0614	-4.449	-702.92	1124.2	31.044	870.47	1051.6	25.113	38.734	0	0	5.1036	7.38	-11.329	-22.298	2.3297	0.38155	11.645	22.772	7.4333	7.7615	0.316	0.47407	1575.5
5.52	553	60	NaN	3.6247	14.287	1.5853	-178.3	20.189	1.1065	-4.4004	-702.92	1124.2	31.177	870.32	1051.6	23.649	37.025	0	0	5.1173	7.3937	-11.325	-22.294	2.3292	0.40841	11.647	22.829	7.4465	7.8021	0.3217	0.53482	1575.3
5.53	554	60	NaN	3.6235	14.289	1.5776	-178.24	20.265	1.1749	-4.3624	-702.91	1124.2	31.369	870.11	1051.6	23.649	36.548	0	0	5.1941	7.4711	-11.321	-22.29	2.3222	0.45477	11.648	22.905	7.5164	7.9258	0.32763	0.61577	1575.1
5.54	555	60	NaN	3.619	14.289	1.5838	-178.24	20.271	1.1924	-4.3816	-702.91	1124.2	31.407	870.09	1051.6	23.649	36.769	0	0	5.2858	7.5634	-11.317	-22.286	2.3156	0.45627	11.649	22.912	7.6014	8.0196	0.33201	0.62576	1575.1
5.55	556	60	NaN	3.6242	14.284	1.5751	-178.26	20.259	1.2061	-4.3477	-702.93	1124.2	31.458	870.11	1051.6	23.649	37.59	0	0	5.3518	7.6298	-11.314	-22.283	2.3203	0.43791	11.642	22.902	7.672	8.0677	0.32771	0.61842	1575.1
5.56	557	60	NaN	3.6207	14.284	1.5664	-178.26	20.282	1.1799	-4.3201	-702.95	1124.2	31.37	870.05	1051.6	23.649	38.077	0	0	5.4204	7.6988	-11.311	-22.28	2.3209	0.43737	11.642	22.923	7.7413	8.1362	0.33079	0.64286	1575.1
5.57	558	60	NaN	3.6175	14.283	1.5617	-178.26	20.307	1.1243	-4.3088	-702.97	1124.2	31.199	870.01	1051.6	23.649	37.962	0	0	5.5161	7.7952	-11.306	-22.275	2.3244	0.44571	11.642	22.947	7.8405	8.2409	0.33623	0.67202	1575.1
5.58	559	60	NaN	3.6137	14.281	1.5647	-178.26	20.305	1.1182	-4.3317	-702.99	1124.2	31.175	870.03	1051.6	23.649	37.698	0	0	5.5749	7.8545	-11.298	-22.267	2.3206	0.44679	11.64	22.945	7.8955	8.3012	0.34204	0.67777	1575.1
5.59	560	60	NaN	3.6106	14.279	1.5645	-178.26	20.28	1.1722	-4.3561	-703.02	1124.2	31.332	870.08	1051.6	24.122	39.316	0	0	5.5886	7.8682	-11.287	-22.256	2.311	0.4357	11.637	22.922	7.8996	8.3039	0.34968	0.66551	1575.2
5.6	561	60	NaN	3.6143	14.278	1.5293	-178.28	20.287	1.1957	-4.2771	-703.06	1124.2	31.419	870.08	1051.6	24.149	38.192	0	0	5.6004	7.8801	-11.285	-22.254	2.3144	0.42368	11.637	22.928	7.9148	8.3038	0.35222	0.67462	1575.2
5.61	562	60	NaN	3.6145	14.277	1.5473	-178.27	20.301	1.1307	-4.3386	-703.1	1124.2	31.221	870.05	1051.6	24.69	37.994	0	0	5.6117	7.8915	-11.284	-22.253	2.3196	0.43865	11.636	22.941	7.9314	8.3302	0.35206	0.68816	1575.2
5.62	563	60	NaN	3.6111	14.287	1.5396	-178.26	20.311	1.1092	-4.3207	-703.12	1124.2	31.154	870.05	1051.7	23.649	37.031	0	0	5.6231	7.9029	-11.284	-22.253	2.3193	0.44708	11.646	22.951	7.9424	8.35	0.36245	0.69854	1575.2
5.63	564	60	NaN	3.6074	14.296	1.5356	-178.26	20.317	1.1317	-4.3224	-703.13	1124.2	31.221	870.06	1051.7	26.984	35.975	0	0	5.6345	7.9144	-11.283	-22.252	2.3132	0.44631	11.655	22.957	7.9476	8.3607	0.37137	0.70489	1575.3
5.64	565	60	NaN	3.6052	14.302	1.5416	-178.26	20.319	1.16	-4.3576	-703.15	1124.2	31.31	870.07	1051.6	23.649	36.281	0	0	5.6458	7.9258	-11.283	-22.252	2.3064	0.44216	11.66	22.96	7.9522	8.368	0.37671	0.70829	1575.3
5.65	566	60	NaN	3.6038	14.312	1.5353	-178.26	20.322	1.1183	-4.3398	-703.16	1124.3	31.207	870.12	1051.6	25.446	37.166	0	0	5.6572	7.9372	-11.283	-22.252	2.3094	0.44873	11.67	22.963	7.9666	8.386	0.38779	0.71176	1575.4
5.66	567	60	NaN	3.6008	14.316	1.5349	-178.25	20.352	1.097	-4.338	-703.17	1124.3	31.154	870.1	1051.7	23.649	36.609	0	0	5.6685	7.9487	-11.282	-22.251	2.3085	0.45326	11.674	22.994	7.977	8.4019	0.39225	0.74269	1575.3
5.67	568	60	NaN	3.5957	14.313	1.532	-178.25	20.369	1.0902	-4.3322	-703.22	1124.3	31.143	870.13	1051.7	24.92	37.682	0	0	5.6799	7.9601	-11.282	-22.251	2.304	0.45529	11.672	23.01	7.9839	8.4154	0.39066	0.75905	1575.4
5.68	569	60	NaN	3.593	14.316	1.5242	-178.25	20.371	1.0816	-4.3044	-703.24	1124.3	31.127	870.17	1051.7	25.058	36.441	0	0	5.6912	7.9715	-11.281	-22.25	2.303	0.45904	11.675	23.013	7.9942	8.4306	0.39357	0.76226	1575.5
5.69	570	60	NaN	3.5915	14.325	1.5194	-178.25	20.375	1.0804	-4.2807	-703.25	1124.3	31.132	870.21	1051.6	23.649	37.311	0	0	5.7026	7.983	-11.281	-22.25	2.3022	0.459	11.683	23.018	8.0048	8.442	0.40214	0.76781	1575.5
5.7	571	60	NaN	3.5853	14.333	1.5339	-178.26	20.407	1.1145	-4.3225	-703.27	1124.3	31.238	870.21	1051.6	23.692	37.827	0	0	5.7139	7.9944	-11.28	-22.249	2.2906	0.44285	11.69	23.051	8.0045	8.4372	0.40941	0.80136	1575.6
5.71	572	60	NaN	3.5886	14.337	1.5571	-178.25	20.428	1.069	-4.3979	-703.28	1124.3	31.113	870.24	1051.7	27.355	39.217	0	0	5.7253	8.0058	-11.28	-22.249	2.2958	0.45399	11.693	23.071	8.0211	8.4598	0.41338	0.82231	1575.6
5.72	573	60	NaN	3.579	14.332	1.5604	-178.26	20.457	1.0337	-4.4246	-703.33	1124.3	31.021	870.25	1051.7	23.813	39.557	0	0	5.7366	8.0172	-11.28	-22.249	2.2886	0.45335	11.689	23.101	8.0252	8.4706	0.40939	0.85197	1575.7
5.73	574	60	NaN	3.5666	14.335	1.5482	-178.27	20.484	1.0175	-4.4046	-703.36	1124.4	30.992	870.27	1051.7	24.751	36.178	0	0	5.748	8.0287	-11.279	-22.248	2.278	0.4447	11.691	23.128	8.026	8.4734	0.41228	0.87978	1575.7
5.74	575	60	NaN	3.5578	14.345	1.5255	-178.28	20.508	1.0181	-4.3483	-703.36	1124.4	31.015	870.28	1051.7	23.659	36.797	0	0	5.7593	8.0401	-11.279	-22.248	2.2704	0.43515	11.701	23.152	8.0297	8.4753	0.42222	0.90393	1575.7
5.75	576	60	NaN	3.556	14.351	1.4995	-178.28	20.533	1.022	-4.2788	-703.37	1124.4	31.045	870.29	1051.7	23.649	36.455	0	0	5.7707	8.0515	-11.278	-22.247	2.2701	0.43307	11.708	23.176	8.0408	8.4846	0.42988	0.92847	1575.7
5.76	577	60	NaN	3.553	14.354	1.5139	-178.29	20.562	0.95849	-4.3321	-703.4	1124.4	30.883	870.3	1051.7	23.649	36.23	0	0	5.782	8.063	-11.278	-22.247	2.2712	0.42587	11.712	23.204	8.0532	8.4888	0.43436	0.95666	1575.8
5.77	578	60	NaN	3.5469	14.369	1.5294	-178.31	20.582	0.97431	-4.3942	-703.4	1124.4	30.956	870.33	1051.7	23.649	35.761	0	0	5.7934	8.0744	-11.277	-22.246	2.2601	0.40136	11.727	23.225	8.0534	8.4757	0.44907	0.97855	1575.8
5.78	579	60	NaN	3.5422	14.381	1.538	-178.33	20.6	0.994	-4.4267	-703.4	1124.4	31.047	870.35	1051.7	24.025	36.317	0	0	5.8047	8.0858	-11.277	-22.246	2.251	0.37932	11.738	23.244	8.0557	8.4651	0.46059	0.99761	1575.8
5.79	580	60	NaN	3.5399	14.386	1.5413	-178.34	20.618	0.9961	-4.4395	-703.41	1124.4	31.083	870.36	1051.8	23.649	39.375	0	0	5.8161	8.0973	-11.277	-22.246	2.2469	0.36654	11.742	23.261	8.063	8.4638	0.4659	1.0155	1575.8
5.8	581	60	NaN	3.5385	14.386	1.5446	-178.35	20.635	0.98492	-4.4613	-703.42	1124.4	31.066	870.38	1051.8	24.678	37.601	0	0	5.8274	8.1087	-11.276	-22.245	2.2453	0.36132	11.743	23.277	8.0728	8.47	0.46727	1.0322	1575.9
5.81	582	60	NaN	3.5372	14.384	1.5356	-178.37	20.638	0.94389	-4.441	-703.44	1124.4	31.006	870.44	1051.7	24.027	38.956	0	0	5.8388	8.1201	-11.276	-22.245	2.247	0.34344	11.741	23.281	8.0858	8.4635	0.46522	1.036	1576
5.82	583	60	NaN	3.5361	14.392	1.513	-178.37	20.682	0.90732	-4.3844	-703.43	1124.4	30.947	870.42	1051.8	23.649	37.113	0	0	5.8501	8.1315	-11.275	-22.244	2.2501	0.33921	11.75	23.324	8.1002	8.4708	0.4745	1.0802	1575.9
5.83	584	60	NaN	3.5346	14.395	1.5069	-178.39	20.698	0.90787	-4.3729	-703.42	1124.4	30.986	870.44	1051.8	23.649	37.327	0	0	5.8615	8.143	-11.275	-22.244	2.2476	0.32736	11.753	23.34	8.1091	8.4703	0.47806	1.096	1575.9
5.84	585	60	NaN	3.5314	14.394	1.5162	-178.4	20.698	0.90296	-4.4056	-703.43	1124.4	31.005	870.49	1051.8	23.649	37.157	0	0	5.8729	8.1544	-11.274	-22.243	2.2425	0.31611	11.752	23.341	8.1154	8.4705	0.47723	1.0977	1576
5.85	586	60	NaN	3.5256	14.396	1.5276	-178.4	20.725	0.84825	-4.4474	-703.42	1124.4	30.886	870.5	1051.8	23.649	36.56	0	0	5.8842	8.1658	-11.274	-22.243	2.2395	0.3177	11.754	23.367	8.1237	8.4835	0.47983	1.1241	1576
5.86	587	60	NaN	3.5207	14.403	1.5333	-178.42	20.746	0.92761	-4.4674	-703.4	1124.5	31.177	870.52	1051.8	23.649	36.688	0	0	5.8956	8.1773	-11.274	-22.243	2.2233	0.283	11.76	23.389	8.1189	8.4603	0.48643	1.146	1576
5.87	588	60	NaN	3.5241	14.402	1.5256	-178.43	20.766	0.9495	-4.4501	-703.39	1124.5	31.292	870.52	1051.8	23.649	36.663	0	0	5.9069	8.1887	-11.273	-22.242	2.2232	0.27313	11.759	23.409	8.1301	8.4618	0.48577	1.1668	1576
5.88	589	60	NaN	3.5229	14.399	1.5161	-178.43	20.783	0.93337	-4.4265	-703.4	1124.5	31.287	870.52	1051.8	24.546	37.965	0	0	5.9183	8.2001	-11.273	-22.242	2.223	0.26617	11.756	23.425	8.1413	8.4663	0.48321	1.1837	1576
5.89	590	60	NaN	3.521	14.394	1.505	-178.44	20.797	0.93016	-4.4031	-703.4	1124.5	31.327	870.53	1051.8	24.373	38.517	0	0	5.9296	8.2115	-11.272	-22.241	2.2206	0.2556	11.751	23.441	8.1502	8.4671	0.47899	1.1994	1576
5.9	591	60	NaN	3.5239	14.388	1.494	-178.45	20.812	0.97712	-4.39	-703.38	1124.4	31.531	870.55	1051.7	23.649	35.541	0	0	5.941	8.223	-11.272	-22.241	2.2165	0.24107	11.744	23.457	8.1574	8.464	0.47242	1.2157	1576
5.91	592	60	NaN	3.5122	14.382	1.5132	-178.46	20.817	0.97623	-4.4623	-703.39	1124.5	31.576	870.6	1051.7	24.089	39.852	0	0	5.9523	8.2344	-11.271	-22.24	2.2005	0.23141	11.737	23.462	8.1528	8.4658	0.46553	1.2215	1576.1
5.92	593	60	NaN	3.5118	14.377	1.5159	-178.47	20.824	0.95689	-4.4759	-703.39	1124.5	31.575	870.61	1051.7	23.649	39.153	0	0	5.9637	8.2458	-11.271	-22.24	2.1997	0.21739	11.732	23.469	8.1634	8.4632	0.46077	1.2295	1576.1
5.93	594	60	NaN	3.5072	14.375	1.5112	-178.47	20.836	0.94192	-4.4692	-703.38	1124.5	31.565	870.61	1051.7	23.649	37.45	0	0	5.975	8.2573	-11.271	-22.24	2.1957	0.21598	11.73	23.482	8.1707	8.4733	0.45926	1.2422	1576.1
5.94	595	60	NaN	3.502	14.371	1.5061	-178.47	20.846	0.93084	-4.4574	-703.39	1124.5	31.563	870.61	1051.7	23.649	38.352	0	0	5.9864	8.2687	-11.27	-22.239	2.191	0.21788	11.726	23.491	8.1774	8.4866	0.45617	1.2518	1576.1
5.95	596	60	NaN	3.5015	14.364	1.5069	-178.48	20.846	0.9213	-4.4535	-703.41	1124.5	31.586	870.64	1051.7	23.649	37.487	0	0	5.9977	8.2801	-11.27	-22.239	2.1899	0.21099	11.719	23.491	8.1877	8.4911	0.44926	1.2521	1576.1
5.96	597	60	NaN	3.4998	14.369	1.5208	-178.49	20.845	0.9265	-4.4814	-703.38	1124.5	31.676	870.67	1051.7	23.649	37.962	0	0	6.0091	8.2916	-11.269	-22.238	2.1839	0.19741	11.722	23.491	8.193	8.489	0.45296	1.253	1576.2
5.97	598	60	NaN	3.4993	14.367	1.5174	-178.49	20.858	0.92245	-4.4716	-703.39	1124.5	31.711	870.65	1051.7	24.42	37.307	0	0	6.0204	8.303	-11.269	-22.238	2.1825	0.18822	11.72	23.505	8.2029	8.4912	0.4513	1.2671	1576.1
5.98	599	60	NaN	3.5035	14.365	1.5322	-178.5	20.869	0.90834	-4.5063	-703.4	1124.5	31.723	870.65	1051.7	23.649	35.793	0	0	6.0318	8.3144	-11.268	-22.237	2.185	0.17965	11.718	23.516	8.2167	8.4941	0.44969	1.2787	1576.1
5.99	600	60	NaN	3.5082	14.363	1.5423	-178.51	20.871	0.8859	-4.529	-703.42	1124.5	31.719	870.67	1051.7	24.621	38.965	0	0	6.0431	8.3258	-11.268	-22.237	2.189	0.17075	11.716	23.518	8.2321	8.4966	0.44839	1.2806	1576.2
6	601	60	NaN	3.5104	14.363	1.5299	-178.52	20.862	0.87145	-4.4954	-703.43	1124.5	31.74	870.71	1051.7	24.922	38.213	0	0	6.0545	8.3373	-11.268	-22.237	2.1918	0.1596	11.716	23.509	8.2462	8.4969	0.4484	1.2725	1576.2
6.01	602	60	NaN	3.5163	14.372	1.5242	-178.54	20.857	0.92779	-4.4708	-703.41	1124.5	31.954	870.71	1051.7	23.649	38.183	0	0	6.0658	8.3487	-11.267	-22.236	2.1907	0.1392	11.723	23.506	8.2565	8.4879	0.45612	1.2695	1576.2
6.02	603	60	NaN	3.5224	14.371	1.5177	-178.53	20.875	0.89212	-4.463	-703.42	1124.5	31.868	870.68	1051.7	24.821	40.002	0	0	6.0772	8.3601	-11.267	-22.236	2.2003	0.14302	11.723	23.523	8.2775	8.5032	0.45608	1.2871	1576.2
6.03	604	60	NaN	3.5268	14.374	1.5114	-178.53	20.876	0.85838	-4.4483	-703.41	1124.5	31.785	870.69	1051.7	23.649	36.597	0	0	6.0886	8.3716	-11.266	-22.235	2.2082	0.14665	11.725	23.524	8.2967	8.5182	0.45922	1.2888	1576.2
6.04	605	60	NaN	3.5277	14.374	1.5087	-178.54	20.868	0.85324	-4.446	-703.42	1124.5	31.79	870.7	1051.7	24.038	37.856	0	0	6.0999	8.383	-11.266	-22.235	2.209	0.1413	11.725	23.517	8.3089	8.5243	0.45915	1.2819	1576.2
6.05	606	60	NaN	3.5257	14.368	1.5122	-178.55	20.862	0.87235	-4.4691	-703.46	1124.5	31.872	870.72	1051.7	24.724	39.364	0	0	6.1113	8.3944	-11.265	-22.234	2.2032	0.12635	11.719	23.511	8.3145	8.5208	0.45355	1.2765	1576.3
6.06	607	60	NaN	3.5264	14.37	1.5238	-178.56	20.86	0.85731	-4.5048	-703.48	1124.6	31.87	870.7	1051.7	23.782	37.399	0	0	6.1226	8.4059	-11.265	-22.234	2.2027	0.11577	11.72	23.51	8.3253	8.5216	0.4549	1.2762	1576.3
6.07	608	60	NaN	3.5248	14.373	1.5118	-178.56	20.871	0.86679	-4.4712	-703.5	1124.6	31.899	870.65	1051.7	23.649	35.326	0	0	6.134	8.4173	-11.265	-22.234	2.2012	0.11865	11.722	23.521	8.3352	8.5359	0.45787	1.2876	1576.3
6.08	609	60	NaN	3.5211	14.374	1.5049	-178.56	20.872	0.84797	-4.4448	-703.54	1124.6	31.847	870.62	1051.7	23.649	36.598	0	0	6.1453	8.4287	-11.264	-22.233	2.2004	0.11954	11.724	23.522	8.3457	8.5483	0.45999	1.2892	1576.3
6.09	610	60	NaN	3.5183	14.378	1.5064	-178.57	20.862	0.82963	-4.4535	-703.55	1124.6	31.804	870.64	1051.7	24.006	35.958	0	0	6.1567	8.4401	-11.264	-22.233	2.1988	0.11256	11.728	23.512	8.3555	8.5527	0.46423	1.2797	1576.3
6.1	611	60	NaN	3.5178	14.386	1.5105	-178.58	20.848	0.83056	-4.4807	-703.55	1124.6	31.819	870.65	1051.7	24.169	37.437	0	0	6.168	8.4516	-11.263	-22.232	2.1968	0.10139	11.735	23.499	8.3648	8.553	0.47139	1.2664	1576.3
6.11	612	60	NaN	3.5184	14.391	1.4981	-178.57	20.85	0.83861	-4.4345	-703.57	1124.6	31.836	870.61	1051.7	25.586	39.142	0	0	6.1794	8.463	-11.263	-22.232	2.1985	0.10615	11.74	23.501	8.3778	8.5692	0.47746	1.2691	1576.3
6.12	613	60	NaN	3.5163	14.403	1.5012	-178.58	20.837	0.83955	-4.4507	-703.6	1124.6	31.829	870.6	1051.7	23.649	40.301	0	0	6.1907	8.4744	-11.262	-22.231	2.1961	0.10126	11.752	23.489	8.3868	8.5757	0.48915	1.2573	1576.3
6.13	614	60	NaN	3.5135	14.408	1.5068	-178.58	20.837	0.81654	-4.4723	-703.61	1124.6	31.767	870.57	1051.7	23.929	36.941	0	0	6.2021	8.4859	-11.262	-22.231	2.1948	0.10339	11.755	23.489	8.3969	8.5893	0.49325	1.258	1576.3
6.14	615	60	NaN	3.5116	14.415	1.5001	-178.57	20.831	0.79634	-4.4513	-703.63	1124.6	31.708	870.55	1051.7	24.863	37.815	0	0	6.2134	8.4973	-11.262	-22.231	2.1957	0.10951	11.763	23.484	8.4092	8.6068	0.50098	1.2535	1576.3
6.15	616	60	NaN	3.5104	14.427	1.4839	-178.57	20.814	0.78633	-4.3981	-703.66	1124.6	31.671	870.53	1051.7	23.752	38.571	0	0	6.2248	8.5087	-11.261	-22.23	2.1978	0.11356	11.775	23.467	8.4226	8.6223	0.51356	1.2371	1576.3
6.16	617	60	NaN	3.5073	14.43	1.486	-178.58	20.798	0.7626	-4.4062	-703.73	1124.7	31.599	870.53	1051.7	23.649	37.683	0	0	6.2361	8.5202	-11.261	-22.23	2.1971	0.1066	11.777	23.451	8.4332	8.6268	0.51591	1.2214	1576.4
6.17	618	60	NaN	3.5175	14.442	1.4893	-178.59	20.798	0.78293	-4.3945	-703.74	1124.7	31.655	870.48	1051.7	23.649	38.81	0	0	6.2475	8.5316	-11.26	-22.229	2.2057	0.10267	11.788	23.451	8.4532	8.6342	0.52802	1.222	1576.3
6.18	619	60	NaN	3.5175	14.462	1.493	-178.58	20.796	0.76087	-4.3947	-703.74	1124.7	31.57	870.43	1051.7	25.67	37.831	0	0	6.2588	8.543	-11.26	-22.229	2.2087	0.10637	11.808	23.45	8.4675	8.6494	0.54868	1.2212	1576.3
6.19	620	60	NaN	3.5166	14.474	1.493	-178.58	20.789	0.74849	-4.3917	-703.74	1124.7	31.519	870.41	1051.7	24.715	36.732	0	0	6.2702	8.5544	-11.259	-22.228	2.2097	0.11048	11.819	23.444	8.4799	8.6649	0.55981	1.2152	1576.3
6.2	621	60	NaN	3.5176	14.475	1.489	-178.58	20.776	0.75998	-4.3802	-703.77	1124.7	31.545	870.42	1051.7	23.9	39.477	0	0	6.2848	8.5691	-11.255	-22.224	2.2103	0.11094	11.82	23.432	8.4951	8.6801	0.56452	1.2075	1576.3
6.21	622	60	NaN	3.5151	14.485	1.4847	-178.59	20.761	0.76309	-4.3675	-703.8	1124.7	31.535	870.41	1051.7	24.8	36.707	0	0	6.3017	8.5862	-11.248	-22.217	2.2086	0.10764	11.829	23.417	8.5103	8.6938	0.58087	1.2	1576.3
6.22	623	2.5	NaN	3.5249	14.505	1.4794	-178.57	20.764	0.72359	-4.3441	-703.8	1124.7	31.399	870.36	1051.7	23.911	36.913	0	0	6.3186	8.6032	-11.241	-22.21	2.2242	0.12489	11.849	23.421	8.5428	8.7281	0.60737	1.211	1576.3
6.23	624	2.5	NaN	3.5244	14.506	1.4852	-178.57	20.748	0.75152	-4.3764	-703.84	1124.8	31.473	870.37	1051.6	24.465	36.858	0	0	6.3355	8.6202	-11.234	-22.203	2.2199	0.12234	11.848	23.406	8.5554	8.7426	0.61367	1.203	1576.3
6.24	625	2.5	NaN	3.5277	14.508	1.4735	-178.56	20.762	0.73675	-4.3696	-703.86	1124.8	31.396	870.32	1051.7	23.649	40.113	0	0	6.3525	8.6373	-11.227	-22.196	2.2261	0.1429	11.851	23.419	8.5786	8.7802	0.62344	1.2234	1576.3
6.25	626	2.5	NaN	3.5257	14.508	1.4656	-178.54	20.771	0.72454	-4.3569	-703.87	1124.8	31.34	870.29	1051.7	25.898	38.325	0	0	6.3694	8.6543	-11.22	-22.189	2.2267	0.15744	11.851	23.428	8.5961	8.8118	0.63137	1.2389	1576.3
6.26	627	2.5	NaN	3.5241	14.504	1.4675	-178.54	20.774	0.71665	-4.3663	-703.88	1124.8	31.307	870.28	1051.7	24.752	36.832	0	0	6.3863	8.6714	-11.213	-22.182	2.2259	0.16562	11.847	23.431	8.6122	8.837	0.63386	1.2487	1576.3
6.27	628	2.5	NaN	3.5309	14.495	1.4703	-178.52	20.783	0.69835	-4.3933	-703.89	1124.8	31.233	870.25	1051.7	23.649	36.101	0	0	6.3498	8.6346	-11.211	-22.179	2.2344	0.17928	11.838	23.44	8.5842	8.8139	0.62754	1.2604	1576.2
6.28	629	2.5	NaN	3.5252	14.501	1.4382	-178.53	20.774	0.71086	-4.2837	-703.88	1124.8	31.256	870.28	1051.7	23.649	34.129	0	0	6.2814	8.5657	-11.211	-22.179	2.2319	0.1801	11.844	23.43	8.5133	8.7458	0.6335	1.2508	1576.3
6.29	630	2.5	NaN	3.5261	14.495	1.4577	-178.53	20.773	0.73048	-4.3585	-703.88	1124.8	31.297	870.3	1051.7	23.649	33.646	0	0	6.257	8.5411	-11.211	-22.18	2.2286	0.17648	11.837	23.431	8.4856	8.7176	0.62637	1.2511	1576.3
6.3	631	2.5	NaN	3.5266	14.491	1.4594	-178.53	20.769	0.74933	-4.3598	-703.9	1124.8	31.331	870.32	1051.7	23.649	31.6	0	0	6.1755	8.4591	-11.212	-22.181	2.2278	0.17499	11.833	23.427	8.4033	8.6341	0.62111	1.2462	1576.3
6.31	632	2.5	NaN	3.528	14.49	1.4627	-178.53	20.772	0.75016	-4.3647	-703.91	1124.8	31.318	870.32	1051.7	23.649	30.4	0	0	5.9842	8.2665	-11.214	-22.183	2.2295	0.17538	11.832	23.43	8.2137	8.4419	0.61782	1.2466	1576.3
6.32	633	2.5	NaN	3.5297	14.49	1.4758	-178.53	20.783	0.7371	-4.4078	-703.9	1124.8	31.271	870.31	1051.7	23.649	30.307	0	0	5.8386	8.1199	-11.215	-22.184	2.2313	0.1751	11.832	23.441	8.0699	8.295	0.61691	1.2573	1576.3
6.33	634	2.5	NaN	3.5255	14.49	1.468	-178.53	20.789	0.74738	-4.3774	-703.9	1124.8	31.281	870.32	1051.7	23.649	26.922	0	0	5.7123	7.9928	-11.216	-22.185	2.2279	0.17031	11.832	23.446	7.9402	8.1631	0.6163	1.2618	1576.3
6.34	635	2.5	NaN	3.5251	14.49	1.4549	-178.53	20.786	0.76978	-4.3213	-703.92	1124.8	31.34	870.33	1051.7	23.649	25.295	0	0	5.595	7.8746	-11.216	-22.185	2.2274	0.16787	11.831	23.444	7.8224	8.0425	0.61524	1.2595	1576.3
6.35	636	2.5	NaN	3.5234	14.495	1.4669	-178.55	20.789	0.7967	-4.3615	-703.9	1124.8	31.397	870.34	1051.7	23.649	25.278	0	0	5.4771	7.7559	-11.216	-22.185	2.2222	0.15098	11.836	23.448	7.6993	7.9069	0.62048	1.2632	1576.3
6.36	637	2.5	NaN	3.5204	14.5	1.4763	-178.56	20.781	0.81578	-4.3906	-703.9	1124.8	31.44	870.37	1051.7	23.649	26.403	0	0	5.1417	7.4183	-11.214	-22.183	2.2166	0.14016	11.841	23.441	7.3583	7.5584	0.62691	1.2581	1576.4
6.37	638	2.5	NaN	3.5189	14.504	1.4678	-178.55	20.775	0.80873	-4.3528	-703.9	1124.8	31.414	870.39	1051.7	23.649	24.005	0	0	4.8894	7.1643	-11.212	-22.181	2.2174	0.14404	11.844	23.436	7.1068	7.3083	0.63168	1.2544	1576.4
6.38	639	2.5	NaN	3.5214	14.508	1.4451	-178.55	20.79	0.77299	-4.2663	-703.9	1124.8	31.301	870.38	1051.7	23.649	24.262	0	0	4.7698	7.0438	-11.212	-22.181	2.2272	0.15696	11.849	23.449	6.9969	7.2008	0.63659	1.2675	1576.4
6.39	640	2.5	NaN	3.5218	14.51	1.4674	-178.56	20.776	0.78992	-4.3527	-703.89	1124.8	31.357	870.43	1051.7	23.649	24.005	0	0	4.6069	6.8798	-11.214	-22.183	2.2224	0.13931	11.85	23.436	6.8293	7.0191	0.63536	1.2528	1576.4
6.4	641	2.5	NaN	3.5266	14.509	1.4642	-178.56	20.772	0.8052	-4.3423	-703.89	1124.8	31.407	870.44	1051.7	23.649	24.005	0	0	4.4301	6.7018	-11.217	-22.186	2.2258	0.13963	11.848	23.432	6.6559	6.8414	0.63119	1.246	1576.4
6.41	642	2.5	NaN	3.5284	14.508	1.452	-178.56	20.771	0.80062	-4.299	-703.9	1124.8	31.414	870.46	1051.7	23.649	24.005	0	0	4.2602	6.5308	-11.219	-22.188	2.2289	0.13776	11.847	23.432	6.4891	6.6685	0.62789	1.2432	1576.5
6.42	643	2.5	NaN	3.5354	14.507	1.4496	-178.57	20.779	0.79951	-4.2933	-703.9	1124.8	31.434	870.46	1051.7	23.649	24.005	0	0	4.0909	6.3603	-11.222	-22.191	2.2354	0.1339	11.847	23.44	6.3263	6.4942	0.62515	1.2491	1576.5
6.43	644	2.5	NaN	3.5464	14.507	1.4549	-178.57	20.792	0.80804	-4.3174	-703.9	1124.8	31.479	870.44	1051.7	23.649	24.005	0	0	3.9304	6.1988	-11.224	-22.193	2.2439	0.12803	11.847	23.452	6.1743	6.3268	0.62255	1.2587	1576.4
6.44	645	2.5	NaN	3.5445	14.507	1.4388	-178.58	20.788	0.80144	-4.2626	-703.9	1124.8	31.488	870.46	1051.7	23.649	24.005	0	0	3.7855	6.0528	-11.227	-22.196	2.2437	0.11624	11.847	23.448	6.0292	6.1691	0.62	1.2524	1576.5
6.45	646	2.5	NaN	3.5606	14.511	1.463	-178.59	20.794	0.82196	-4.3621	-703.86	1124.8	31.568	870.45	1051.7	23.649	24.005	0	0	3.6621	5.9286	-11.23	-22.199	2.2532	0.10568	11.85	23.455	5.9153	6.0343	0.61985	1.2559	1576.4
6.46	647	2.5	NaN	3.5703	14.507	1.4772	-178.59	20.788	0.809	-4.4091	-703.87	1124.9	31.56	870.48	1051.7	23.649	24.005	0	0	3.5657	5.8315	-11.232	-22.201	2.2615	0.096913	11.845	23.449	5.8272	5.9285	0.61291	1.248	1576.5
6.47	648	2.5	NaN	3.5756	14.508	1.4793	-178.6	20.777	0.80182	-4.4131	-703.85	1124.9	31.564	870.51	1051.6	23.649	24.005	0	0	3.4901	5.7554	-11.235	-22.204	2.2665	0.086704	11.846	23.439	5.7566	5.8421	0.6114	1.2357	1576.5
6.48	649	2.5	NaN	3.5832	14.508	1.4683	-178.61	20.78	0.78419	-4.38	-703.84	1124.9	31.529	870.5	1051.6	23.649	24.005	0	0	3.4935	5.7588	-11.237	-22.206	2.2766	0.080448	11.846	23.442	5.7701	5.8393	0.60927	1.236	1576.4
6.49	650	2.5	NaN	3.5967	14.495	1.4498	-178.62	20.805	0.73728	-4.3312	-703.86	1124.8	31.404	870.44	1051.7	23.649	24.005	0	0	3.462	5.7272	-11.238	-22.207	2.2964	0.081294	11.835	23.465	5.7584	5.8085	0.59712	1.2577	1576.4
6.5	651	2.5	NaN	3.5964	14.483	1.4553	-178.63	20.8	0.74307	-4.3584	-703.9	1124.8	31.449	870.45	1051.7	23.649	24.005	0	0	3.3964	5.661	-11.239	-22.208	2.2935	0.066115	11.822	23.461	5.6898	5.7272	0.58367	1.2529	1576.5
6.51	652	2.5	NaN	3.6043	14.495	1.4326	-178.64	20.798	0.76921	-4.295	-703.85	1124.8	31.541	870.44	1051.6	23.649	24.005	0	0	3.356	5.6204	-11.24	-22.209	2.3003	0.053934	11.834	23.459	5.6563	5.6743	0.59347	1.2501	1576.4
6.52	653	2.5	NaN	3.6075	14.489	1.4398	-178.65	20.805	0.78293	-4.3291	-703.87	1124.8	31.601	870.4	1051.6	23.649	24.005	0	0	3.3457	5.6101	-11.243	-22.212	2.3	0.042858	11.828	23.466	5.6458	5.6529	0.58495	1.2545	1576.4
6.53	654	2.5	NaN	3.6106	14.484	1.4419	-178.66	20.81	0.756	-4.3495	-703.9	1124.8	31.544	870.38	1051.6	23.649	24.005	0	0	3.4221	5.6869	-11.244	-22.213	2.3045	0.036149	11.822	23.471	5.7266	5.7231	0.57863	1.2583	1576.4
6.54	655	2.5	NaN	3.6178	14.492	1.4224	-178.67	20.807	0.71049	-4.321	-703.93	1124.8	31.441	870.36	1051.6	23.649	24.005	0	0	3.5191	5.7846	-11.245	-22.213	2.3164	0.030698	11.831	23.468	5.8355	5.8153	0.58692	1.2542	1576.4
6.55	656	2.5	NaN	3.6286	14.513	1.4032	-178.68	20.8	0.7227	-4.3452	-704.04	1124.8	31.529	870.28	1051.7	23.649	24.005	0	0	3.6217	5.888	-11.246	-22.215	2.3232	0.016399	11.852	23.46	5.945	5.9044	0.60612	1.2447	1576.4
6.56	657	2.5	NaN	3.6308	14.522	1.3913	-178.67	20.79	0.69714	-4.3134	-704.05	1124.8	31.461	870.31	1051.7	23.649	24.005	0	0	3.7558	6.0229	-11.249	-22.218	2.329	0.02551	11.863	23.449	6.0848	6.0484	0.61403	1.2313	1576.5
6.57	658	2.5	NaN	3.6338	14.535	1.3873	-178.68	20.773	0.68375	-4.3097	-704.06	1124.9	31.441	870.34	1051.7	23.649	24.005	0	0	3.9165	6.1847	-11.252	-22.221	2.333	0.021646	11.876	23.433	6.2495	6.2064	0.62385	1.2119	1576.5
6.58	659	2.5	NaN	3.6389	14.551	1.3793	-178.68	20.758	0.69053	-4.2883	-704.1	1124.9	31.484	870.36	1051.7	23.649	24.005	0	0	3.9659	6.2345	-11.257	-22.226	2.3373	0.02009	11.89	23.419	6.3033	6.2546	0.63334	1.1934	1576.6
6.59	660	2.5	NaN	3.6445	14.566	1.3772	-178.67	20.755	0.69309	-4.2833	-704.16	1124.9	31.506	870.35	1051.7	23.649	24.005	0	0	4.0032	6.272	-11.262	-22.231	2.3423	0.023164	11.905	23.417	6.3455	6.2952	0.64255	1.1858	1576.6
6.6	661	2.5	NaN	3.6491	14.58	1.3858	-178.67	20.764	0.67612	-4.3172	-704.19	1124.9	31.455	870.32	1051.7	23.649	24.005	0	0	4.0405	6.3096	-11.267	-22.236	2.3476	0.025414	11.918	23.427	6.3881	6.335	0.65074	1.1906	1576.6
6.61	662	2.5	NaN	3.6562	14.597	1.3592	-178.68	20.763	0.71023	-4.2428	-704.2	1124.9	31.563	870.32	1051.7	23.649	24.005	0	0	4.0778	6.3471	-11.272	-22.241	2.3535	0.014091	11.934	23.427	6.4313	6.3612	0.66153	1.1853	1576.6
6.62	663	2.5	NaN	3.6586	14.617	1.3814	-178.69	20.761	0.6942	-4.3062	-704.22	1125	31.527	870.33	1051.7	23.649	24.005	0	0	4.1151	6.3847	-11.278	-22.247	2.3549	0.011191	11.952	23.426	6.47	6.3959	0.67402	1.1798	1576.7
6.63	664	2.5	NaN	3.6654	14.624	1.3907	-178.69	20.758	0.68784	-4.3523	-704.28	1125	31.511	870.33	1051.6	23.649	24.005	0	0	4.1524	6.4222	-11.283	-22.252	2.3606	0.0031944	11.958	23.424	6.513	6.4254	0.67503	1.1724	1576.7
6.64	665	2.5	NaN	3.6713	14.634	1.3793	-178.69	20.751	0.69295	-4.3441	-704.35	1125	31.528	870.35	1051.6	23.649	24.005	0	0	4.1897	6.4597	-11.288	-22.257	2.3663	0.001127	11.966	23.419	6.556	6.4609	0.67786	1.162	1576.8
6.65	666	2.5	NaN	3.6752	14.658	1.3426	-178.69	20.747	0.69705	-4.2509	-704.44	1125	31.542	870.37	1051.6	23.649	24.005	0	0	4.227	6.4973	-11.293	-22.262	2.3732	0.006393	11.989	23.416	6.6002	6.5037	0.69614	1.1535	1576.9
6.66	667	2.5	NaN	3.6811	14.698	1.2945	-178.7	20.755	0.68156	-4.1146	-704.55	1125.1	31.489	870.35	1051.6	23.649	24.005	0	0	4.2642	6.5348	-11.299	-22.268	2.3861	0.0046815	12.029	23.425	6.6503	6.5395	0.72996	1.1573	1577
6.67	668	2.5	NaN	3.6544	14.567	1.7022	-178.7	20.752	0.67652	-5.6126	-705.35	1125.6	31.47	870.35	1051.6	23.649	24.005	0	0	4.3015	6.5724	-11.304	-22.273	2.3062	-0.052664	11.881	23.438	6.6077	6.5197	0.57693	1.1656	1577.9
6.68	669	2.5	NaN	3.6506	14.589	1.7968	-178.71	20.752	0.69485	-5.9402	-705.52	1125.7	31.507	870.35	1051.6	23.649	24.005	0	0	4.3388	6.6099	-11.309	-22.278	2.2893	-0.066599	11.898	23.444	6.6281	6.5433	0.58904	1.1656	1578.1
6.69	670	2.5	NaN	3.674	14.777	1.6136	-178.7	20.758	0.69355	-5.1947	-705.11	1125.6	31.493	870.35	1051.6	23.649	24.005	0	0	4.3761	6.6475	-11.314	-22.283	2.34	-0.037769	12.091	23.444	6.7161	6.6097	0.77671	1.1612	1577.6
6.7	671	2.5	NaN	3.6888	14.896	1.5545	-178.7	20.763	0.70272	-4.9194	-704.96	1125.6	31.513	870.35	1051.6	23.649	24.005	0	0	4.4134	6.685	-11.32	-22.288	2.3639	-0.026901	12.209	23.45	6.7773	6.6581	0.88945	1.1617	1577.5
6.71	672	2.5	NaN	3.6726	14.818	1.8125	-178.7	20.764	0.73938	-5.8725	-705.52	1126	31.609	870.34	1051.6	23.649	24.005	0	0	4.4507	6.7225	-11.325	-22.294	2.31	-0.065727	12.118	23.464	6.7607	6.6568	0.79362	1.1702	1578.1
6.72	673	2.5	NaN	3.6995	15.098	1.4204	-178.71	20.771	0.68184	-4.363	-704.9	1125.7	31.438	870.34	1051.7	23.649	24.005	0	0	4.488	6.7601	-11.33	-22.299	2.3976	-0.012944	12.407	23.463	6.8855	6.7471	1.0766	1.1638	1577.4
6.73	674	2.5	NaN	3.7005	15.064	1.7071	-178.72	20.763	0.7361	-5.4283	-705.7	1126.3	31.582	870.37	1051.6	23.649	24.005	0	0	4.5253	6.7976	-11.335	-22.304	2.3553	-0.0631	12.353	23.474	6.8806	6.7345	1.0182	1.1699	1578.3
6.74	675	2.5	NaN	3.7139	15.122	1.8182	-178.71	20.761	0.74318	-5.7962	-706.05	1126.6	31.586	870.39	1051.6	23.649	24.005	0	0	4.5625	6.8352	-11.34	-22.309	2.3555	-0.071206	12.401	23.482	6.918	6.764	1.0609	1.1729	1578.7
6.75	676	2.5	NaN	3.7354	15.284	1.8329	-178.7	20.767	0.73037	-5.7729	-706.16	1126.8	31.542	870.39	1051.6	23.649	24.005	0	0	4.5998	6.8727	-11.346	-22.315	2.3796	-0.060637	12.555	23.495	6.9794	6.8121	1.2092	1.1808	1578.8
6.76	677	2.5	NaN	3.7579	15.474	1.8444	-178.7	20.776	0.72101	-5.734	-706.3	1127.1	31.516	870.38	1051.6	23.649	24.005	0	0	4.6371	6.9103	-11.351	-22.32	2.4045	-0.055334	12.737	23.513	7.0416	6.8549	1.3859	1.1934	1578.9
6.77	678	2.5	NaN	3.7756	15.58	1.865	-178.71	20.784	0.71547	-5.7604	-706.54	1127.2	31.491	870.37	1051.7	23.649	24.005	0	0	4.6744	6.9478	-11.356	-22.325	2.4223	-0.06075	12.838	23.525	7.0967	6.8871	1.4819	1.2002	1579.2
6.78	679	2.5	NaN	3.7886	15.63	1.8651	-178.7	20.778	0.72238	-5.7573	-706.68	1127.3	31.501	870.38	1051.7	23.649	24.005	0	0	4.7107	6.9843	-11.361	-22.33	2.4352	-0.058075	12.886	23.523	7.1459	6.9262	1.5247	1.1924	1579.3
6.79	680	2.5	NaN	3.8311	15.847	1.6192	-178.71	20.776	0.71182	-4.8214	-706.45	1127.2	31.466	870.4	1051.7	26.32	24.005	0	0	4.6457	6.9189	-11.345	-22.314	2.5128	-0.024396	13.107	23.517	7.1585	6.8945	1.7618	1.2035	1579.1
6.8	681	2.5	NaN	3.8602	15.948	1.6369	-178.72	20.77	0.71015	-4.9184	-706.99	1127.4	31.461	870.41	1051.7	45.937	31.839	0	0	4.5808	6.8535	-11.328	-22.297	2.539	-0.037993	13.199	23.52	7.1198	6.8155	1.8705	1.2222	1579.6
6.81	682	2.5	NaN	3.8883	16.066	1.6569	-178.73	20.756	0.71348	-5.0073	-707.58	1127.7	31.473	870.45	1051.6	48.339	39.935	0	0	4.5159	6.7882	-11.312	-22.281	2.564	-0.058611	13.306	23.517	7.0799	6.7296	1.9939	1.2355	1580.3
6.82	683	2.5	NaN	3.9268	16.301	1.4621	-178.75	20.738	0.71035	-4.2213	-707.64	1127.8	31.462	870.5	1051.6	49.599	40.851	0	0	3.9334	6.2018	-11.325	-22.293	2.6315	-0.048368	13.539	23.501	6.5649	6.1534	2.214	1.2078	1580.4
6.83	684	2.5	NaN	3.9245	16.221	1.7837	-178.77	20.729	0.69897	-5.3911	-708.94	1128.4	31.407	870.53	1051.7	51.752	41.129	0	0	3.2731	5.537	-11.345	-22.314	2.5899	-0.10248	13.441	23.509	5.863	5.4345	2.0964	1.1954	1581.8
6.84	685	2.5	NaN	3.9481	16.288	1.7477	-178.8	20.7	0.71731	-5.2373	-709.4	1128.5	31.453	870.58	1051.6	52.079	40.063	0	0	3.7189	5.9858	-11.336	-22.305	2.6178	-0.12576	13.502	23.487	6.3367	5.86	2.1665	1.1821	1582.3
6.85	686	2.5	NaN	3.9687	16.376	1.6996	-178.82	20.676	0.70958	-5.0343	-709.81	1128.7	31.426	870.64	1051.6	51.563	41.025	0	0	4.1646	6.4345	-11.327	-22.296	2.6472	-0.13921	13.585	23.467	6.8118	6.2953	2.2583	1.1713	1582.7
6.86	687	2.5	NaN	3.9803	16.468	1.6908	-178.83	20.661	0.66522	-4.9412	-710.24	1128.9	31.282	870.68	1051.7	49.7	41.722	0	0	4.6104	6.8833	-11.318	-22.287	2.6677	-0.14278	13.672	23.457	7.2781	6.7405	2.3541	1.1699	1583.2
6.87	688	2.5	NaN	3.9829	16.547	1.716	-178.84	20.642	0.62731	-4.9502	-710.62	1129.1	31.156	870.74	1051.7	50.547	43.71	0	0	5.2754	7.5529	-11.304	-22.273	2.6749	-0.14842	13.746	23.443	7.9503	7.4045	2.4415	1.1693	1583.7
6.88	689	2.5	NaN	3.9815	16.599	1.7391	-178.86	20.599	0.66984	-4.9635	-710.86	1129.1	31.283	870.85	1051.6	50.611	43.352	0	0	6.2576	8.5418	-11.285	-22.254	2.6688	-0.1757	13.795	23.404	8.9264	8.3661	2.5096	1.1495	1584
6.89	690	2.5	NaN	3.9883	16.729	1.7996	-178.88	20.59	0.68335	-4.8903	-711.53	1129.3	31.261	870.88	1051.6	50.255	42.467	0	0	6.5115	8.7974	-11.28	-22.249	2.6796	-0.18948	13.919	23.4	9.1911	8.6079	2.6395	1.1512	1584.7
6.9	691	2.5	NaN	3.9118	16.831	1.8311	-178.94	20.487	0.55448	-4.8777	-712.57	1129.6	30.849	871.25	1051.7	50.634	42.081	0	0	6.5273	8.8133	-11.278	-22.247	2.6196	-0.23153	14.016	23.301	9.1469	8.5817	2.738	1.0538	1586.1
6.91	692	2.5	NaN	3.8698	16.885	1.8755	-178.96	20.507	0.60877	-5.0198	-713.57	1129.9	30.955	871.25	1051.7	51.025	41.654	0	0	6.4419	8.7273	-11.275	-22.244	2.5694	-0.26171	14.061	23.331	9.0113	8.4656	2.7855	1.0863	1587.2
6.92	693	2.5	NaN	3.861	16.915	1.904	-178.98	20.527	0.66595	-5.1136	-714.59	1130.2	31.044	871.28	1051.6	51.384	41.939	0	0	6.3889	8.6739	-11.273	-22.242	2.5549	-0.28601	14.081	23.36	8.9438	8.3879	2.8084	1.1187	1588.2
6.93	694	2.5	NaN	3.8539	16.957	1.909	-179.02	20.456	0.59506	-5.0545	-715.7	1130.4	30.736	871.63	1051.7	51.742	41.804	0	0	6.3697	8.6546	-11.271	-22.24	2.5622	-0.31572	14.117	23.297	8.9319	8.3389	2.8458	1.0569	1589.7
6.94	695	2.5	NaN	3.8396	17.039	1.9982	-179.02	20.583	0.82876	-5.2518	-716.73	1130.8	31.305	871.36	1051.6	53.233	43.114	0	0	6.306	8.5905	-11.27	-22.239	2.5209	-0.33631	14.185	23.437	8.827	8.2542	2.9158	1.1982	1590.5
6.95	696	2.5	NaN	3.814	17.072	2.0304	-179.01	20.597	0.82645	-5.3358	-717.33	1131	31.227	871.38	1051.7	53.25	41.631	0	0	6.1866	8.4702	-11.269	-22.238	2.4956	-0.32966	14.215	23.454	8.6822	8.1406	2.9461	1.2166	1591.1
6.96	697	2.5	NaN	3.804	17.098	2.0368	-179.02	20.6	0.86192	-5.2558	-717.86	1131.1	31.279	871.43	1051.7	53.702	40.723	0	0	6.0696	8.3525	-11.269	-22.238	2.4871	-0.33439	14.239	23.459	8.5567	8.0181	2.9702	1.2213	1591.7
6.97	698	2.5	NaN	3.7853	17.123	2.0537	-179.03	20.603	0.87884	-5.2968	-718.42	1131.2	31.291	871.46	1051.7	53.288	41.148	0	0	5.9471	8.2292	-11.269	-22.238	2.467	-0.3443	14.261	23.466	8.4142	7.8849	2.9916	1.2279	1592.3
6.98	699	2.5	NaN	3.7598	17.166	2.0822	-179.03	20.61	0.87912	-5.4392	-719.26	1131.4	31.249	871.51	1051.7	52.03	38.759	0	0	5.7932	8.0742	-11.268	-22.237	2.4386	-0.35172	14.298	23.478	8.2318	7.7225	3.0298	1.2414	1593.2
6.99	700	2.5	NaN	3.7531	17.249	2.0944	-179.03	20.618	0.91947	-5.415	-720.59	1131.7	31.295	871.59	1051.7	51.257	38.68	0	0	5.6824	7.9626	-11.267	-22.236	2.4323	-0.35188	14.374	23.494	8.1147	7.6107	3.1074	1.2577	1594.6
7	701	2.5	NaN	3.7725	17.302	2.1006	-179.03	20.614	0.91379	-5.3881	-721.05	1131.9	31.265	871.65	1051.7	47.359	37.624	0	0	5.6105	7.8902	-11.266	-22.235	2.4542	-0.35293	14.424	23.492	8.0646	7.5373	3.1575	1.2573	1595.1
7.01	702	2.5	NaN	3.7862	17.33	2.1126	-179.04	20.61	0.95316	-5.4118	-721.31	1131.9	31.382	871.68	1051.7	41.835	34.764	0	0	5.549	7.8283	-11.266	-22.235	2.4631	-0.367	14.449	23.491	8.0121	7.4613	3.1831	1.2568	1595.4
7.02	703	2.5	NaN	3.8141	17.391	2.1206	-179.06	20.607	0.96401	-5.3831	-722.01	1132.1	31.436	871.73	1051.7	43.501	33.044	0	0	5.4887	7.7677	-11.265	-22.234	2.4907	-0.38149	14.505	23.493	7.9794	7.3862	3.2398	1.2585	1596.2
7.03	704	2.5	NaN	3.8495	17.468	2.1219	-179.08	20.6	0.95305	-5.3269	-722.86	1132.3	31.451	871.79	1051.8	43.237	34.136	0	0	5.4274	7.7059	-11.265	-22.234	2.5283	-0.39755	14.577	23.492	7.9557	7.3084	3.312	1.258	1597.1
7.04	705	2.5	NaN	3.8798	17.54	2.123	-179.1	20.591	0.94488	-5.2989	-723.5	1132.5	31.496	871.85	1051.7	37.469	31.041	0	0	5.352	7.63	-11.264	-22.233	2.5586	-0.4177	14.644	23.488	7.9106	7.2123	3.3795	1.2552	1597.8
7.05	706	2.5	NaN	3.8976	17.624	2.1482	-179.11	20.594	0.95038	-5.3365	-724.08	1132.7	31.583	871.87	1051.7	37.12	28.522	0	0	5.2221	7.4992	-11.262	-22.231	2.5725	-0.43859	14.722	23.496	7.7946	7.0607	3.46	1.2651	1598.4
7.06	707	2.5	NaN	3.9064	17.653	2.1421	-179.12	20.61	0.92613	-5.3053	-724.29	1132.7	31.563	871.83	1051.8	40.639	28.59	0	0	5.146	7.4226	-11.261	-22.23	2.5832	-0.44267	14.751	23.513	7.7292	6.98	3.4896	1.2824	1598.6
7.07	708	2.5	NaN	3.9113	17.702	2.1484	-179.14	20.603	0.89814	-5.3176	-724.62	1132.8	31.549	871.86	1051.7	45.318	34.059	0	0	5.1119	7.3882	-11.261	-22.23	2.5884	-0.45942	14.796	23.509	7.7002	6.9288	3.5356	1.2793	1599
7.08	709	2.5	NaN	3.9184	17.788	2.1761	-179.17	20.599	0.87743	-5.3845	-725.13	1132.9	31.601	871.9	1051.7	43.295	35.196	0	0	5.0493	7.3253	-11.259	-22.228	2.5918	-0.49248	14.877	23.509	7.6411	6.8328	3.6179	1.2809	1599.5
7.09	710	2.5	NaN	3.9254	17.883	2.2111	-179.2	20.6	0.86848	-5.4668	-725.63	1133.1	31.703	871.93	1051.7	46.139	33.152	0	0	4.9827	7.2582	-11.258	-22.227	2.5926	-0.53293	14.967	23.515	7.5753	6.7252	3.7093	1.2885	1600.1
7.1	711	2.5	NaN	3.9243	17.933	2.2277	-179.23	20.595	0.86457	-5.5044	-725.86	1133.2	31.784	871.95	1051.7	48.307	32.189	0	0	4.9114	7.1864	-11.257	-22.226	2.5874	-0.56516	15.014	23.514	7.4989	6.6213	3.7568	1.288	1600.3
7.11	712	2.5	NaN	3.9194	17.939	2.2418	-179.25	20.602	0.80551	-5.5646	-726.24	1133.3	31.737	871.97	1051.7	47.848	33.894	0	0	4.8425	7.117	-11.256	-22.225	2.5824	-0.59092	15.017	23.523	7.4248	6.5261	3.7609	1.2977	1600.7
7.12	713	2.5	NaN	3.909	17.928	2.2509	-179.27	20.599	0.80603	-5.612	-726.42	1133.3	31.787	871.99	1051.7	48.637	37.792	0	0	4.7809	7.055	-11.255	-22.224	2.5687	-0.60704	15.006	23.522	7.3495	6.4479	3.7503	1.2972	1600.9
7.13	714	2.5	NaN	3.9182	17.898	2.2047	-179.3	20.598	0.81714	-5.5039	-726.71	1133.3	31.921	872.03	1051.6	49.849	38.701	0	0	4.6989	6.9724	-11.255	-22.224	2.5772	-0.64123	14.975	23.521	7.2761	6.3312	3.7196	1.2967	1601.3
7.14	715	2.5	NaN	3.9368	17.874	2.1258	-179.34	20.616	0.79195	-5.3069	-727.01	1133.3	31.965	872.03	1051.6	50.834	39.202	0	0	4.6032	6.8761	-11.255	-22.224	2.6015	-0.67068	14.951	23.539	7.2047	6.2054	3.6958	1.315	1601.6
7.15	716	2.5	NaN	3.9532	17.881	2.0508	-179.36	20.658	0.7216	-5.1258	-727.17	1133.3	31.847	871.98	1051.7	51.661	40.426	0	0	4.573	6.8457	-11.257	-22.226	2.6287	-0.67983	14.959	23.58	7.2018	6.1659	3.7017	1.3539	1601.7
7.16	717	2.5	NaN	3.9739	17.92	2.0034	-179.38	20.689	0.67672	-5.0207	-727.21	1133.3	31.803	871.98	1051.7	52.19	41.529	0	0	4.5097	6.7819	-11.259	-22.228	2.6548	-0.69664	14.999	23.61	7.1644	6.0853	3.74	1.3826	1601.7
7.17	718	2.5	NaN	3.9913	17.994	2.0845	-179.39	20.725	0.66121	-5.3337	-727.18	1133.4	31.833	871.94	1051.7	51.939	41.929	0	0	4.3693	6.6407	-11.26	-22.229	2.6599	-0.72614	15.071	23.649	7.0293	5.9145	3.811	1.4202	1601.6
7.18	719	2.5	NaN	4.0086	18.059	2.1295	-179.42	20.749	0.60126	-5.5229	-727.11	1133.4	31.744	871.96	1051.7	50.871	41.582	0	0	4.3134	6.5844	-11.261	-22.23	2.6735	-0.75068	15.135	23.674	6.9869	5.8337	3.8741	1.4442	1601.6
7.19	720	2.5	NaN	4.018	18.09	2.112	-179.44	20.777	0.55423	-5.5542	-727.01	1133.4	31.694	871.96	1051.8	47.613	41.478	0	0	4.297	6.5678	-11.261	-22.23	2.6835	-0.77369	15.167	23.7	6.9806	5.7942	3.9054	1.4699	1601.5
7.2	721	2.5	NaN	4.0159	18.085	2.0493	-179.46	20.805	0.5336	-5.4666	-726.94	1133.4	31.714	871.95	1051.8	40.348	38.115	0	0	4.2413	6.5117	-11.264	-22.233	2.6838	-0.79402	15.164	23.726	6.9251	5.7177	3.8998	1.4937	1601.4
7.21	722	2.5	NaN	4.0015	18.055	1.9895	-179.48	20.822	0.51213	-5.3569	-726.89	1133.3	31.717	871.96	1051.8	37.829	35.065	0	0	4.1627	6.4326	-11.267	-22.236	2.6731	-0.80714	15.137	23.739	6.8359	5.6255	3.8703	1.5038	1601.4
7.22	723	2.5	NaN	3.968	18.019	1.9909	-179.49	20.847	0.435	-5.4479	-726.82	1133.2	31.554	871.98	1051.8	33.355	32.614	0	0	4.2342	6.5046	-11.273	-22.242	2.6422	-0.81091	15.104	23.762	6.8764	5.6937	3.8311	1.5197	1601.3
7.23	724	2.5	NaN	3.9402	18.009	1.9841	-179.49	20.883	0.41242	-5.3939	-726.59	1133.2	31.525	871.96	1051.8	28.157	25.057	0	0	4.3069	6.5778	-11.279	-22.248	2.6172	-0.80948	15.098	23.795	6.9242	5.7683	3.819	1.5465	1601
7.24	725	2.5	NaN	3.9018	17.992	2.0439	-179.51	20.921	0.40018	-5.6824	-726.34	1133.1	31.553	871.95	1051.9	34.308	24.005	0	0	4.3796	6.651	-11.285	-22.254	2.5672	-0.84008	15.082	23.831	6.9469	5.8109	3.7964	1.577	1600.8
7.25	726	2.5	NaN	3.8604	17.947	2.0989	-179.53	20.959	0.40546	-6.0153	-726.01	1133.1	31.656	871.96	1051.9	38.279	27.338	0	0	4.4524	6.7242	-11.292	-22.261	2.5099	-0.87794	15.039	23.867	6.9623	5.8463	3.7471	1.6065	1600.5
7.26	727	2.5	NaN	3.8262	17.876	2.0899	-179.54	20.987	0.42977	-6.1092	-725.63	1133	31.812	872	1051.9	43.724	29.869	0	0	4.5251	6.7974	-11.298	-22.267	2.4665	-0.90005	14.972	23.891	6.9916	5.8974	3.6738	1.6241	1600.1
7.27	728	2.5	NaN	3.8028	17.811	2.0493	-179.55	20.98	0.44286	-6.075	-725.44	1132.9	31.894	872.07	1051.9	47.527	34.972	0	0	4.5978	6.8706	-11.304	-22.273	2.4413	-0.91589	14.909	23.881	7.0391	5.9547	3.6052	1.6079	1600
7.28	729	2.5	NaN	3.7849	17.743	2.0253	-179.56	20.985	0.47885	-6.068	-725.24	1132.8	32.044	872.1	1051.9	49.259	39.495	0	0	4.6705	6.9439	-11.31	-22.279	2.4181	-0.92603	14.844	23.883	7.0886	6.0178	3.5339	1.604	1599.8
7.29	730	2.5	NaN	3.7733	17.679	1.9862	-179.57	21.016	0.41831	-6.0148	-725.02	1132.7	31.917	872.1	1051.9	50.96	40.238	0	0	4.7432	7.0171	-11.317	-22.286	2.4127	-0.9273	14.786	23.91	7.156	6.0898	3.4691	1.6245	1599.6
7.3	731	2.5	NaN	3.7749	17.629	1.9462	-179.58	21.037	0.38154	-5.9399	-724.76	1132.6	31.86	872.13	1051.9	50.633	40.704	0	0	4.8159	7.0903	-11.323	-22.292	2.4188	-0.93551	14.74	23.927	7.2348	6.1548	3.417	1.6349	1599.4
7.31	732	2.5	NaN	3.7855	17.59	1.9255	-179.59	21.043	0.39242	-5.9065	-724.46	1132.5	31.948	872.17	1052	49.819	40.548	0	0	4.8886	7.1635	-11.329	-22.298	2.4273	-0.95288	14.704	23.93	7.316	6.2106	3.3745	1.6318	1599.1
7.32	733	2.5	NaN	3.7953	17.551	1.9383	-179.61	21.055	0.4038	-5.9702	-724.15	1132.4	32.048	872.21	1051.9	49.205	40.138	0	0	4.9613	7.2367	-11.335	-22.304	2.431	-0.97361	14.667	23.94	7.3923	6.2631	3.3314	1.6352	1598.8
7.33	734	2.5	NaN	3.8085	17.492	1.9472	-179.64	21.1	0.37475	-6.0052	-723.76	1132.3	32.055	872.24	1052	48.74	40.204	0	0	5.0341	7.3099	-11.342	-22.311	2.4424	-1.0051	14.613	23.979	7.4765	6.3048	3.2711	1.6687	1598.5
7.34	735	2.5	NaN	3.8136	17.447	1.9691	-179.66	21.139	0.34895	-6.0874	-723.48	1132.2	32.049	872.25	1052	48.302	39.505	0	0	5.1068	7.3831	-11.348	-22.317	2.4446	-1.0289	14.571	24.015	7.5513	6.3542	3.2236	1.6984	1598.2
7.35	736	2.5	NaN	3.8212	17.414	1.9939	-179.68	21.18	0.34809	-6.1593	-723.17	1132.1	32.108	872.29	1052	48.276	39.668	0	0	5.1795	7.4563	-11.354	-22.323	2.4473	-1.0567	14.541	24.053	7.6267	6.3996	3.1865	1.7296	1597.9
7.36	737	2.5	NaN	3.829	17.38	2.0049	-179.71	21.237	0.35316	-6.1785	-722.84	1132	32.182	872.3	1052	47.175	39.835	0	0	5.2522	7.5295	-11.36	-22.329	2.4514	-1.0894	14.51	24.108	7.7036	6.4401	3.1496	1.7784	1597.6
7.37	738	2.5	NaN	3.831	17.335	2.0041	-179.75	21.324	0.37612	-6.1633	-722.51	1131.9	32.298	872.28	1052	45.986	38.881	0	0	5.3249	7.6027	-11.367	-22.336	2.4495	-1.1311	14.467	24.192	7.7744	6.4716	3.1005	1.8562	1597.3
7.38	739	2.5	NaN	3.8198	17.268	2.0271	-179.8	21.436	0.49568	-6.2279	-722.09	1131.8	32.658	872.3	1051.9	45.8	39.531	0	0	5.3976	7.6759	-11.373	-22.342	2.4226	-1.1946	14.4	24.304	7.8203	6.4813	3.0267	1.9621	1596.9
7.39	740	2.5	NaN	3.8042	17.195	2.0211	-179.91	21.676	0.50513	-6.2211	-721.69	1131.6	32.735	872.22	1051.9	47.076	41.287	0	0	5.4703	7.7491	-11.379	-22.348	2.4042	-1.3135	14.332	24.539	7.8745	6.4356	2.953	2.1907	1596.4
7.4	741	2.5	NaN	3.7741	17.121	2.048	-180.06	22.007	0.41581	-6.3373	-721.35	1131.5	32.543	872	1052	47.118	42.121	0	0	5.543	7.8223	-11.385	-22.354	2.3763	-1.4594	14.265	24.862	7.9193	6.3629	2.8801	2.5081	1595.8
7.41	742	2.5	NaN	3.7479	17.076	2.0776	-180.17	22.231	0.34319	-6.4571	-721.13	1131.5	32.383	871.86	1052.1	47.188	42.544	0	0	5.6158	7.8956	-11.392	-22.361	2.3512	-1.5624	14.225	25.081	7.967	6.3331	2.8337	2.7207	1595.4
7.42	743	2.5	NaN	3.7248	17.044	2.0924	-180.27	22.4	0.38676	-6.5186	-720.91	1131.4	32.554	871.83	1052.2	47.1	42.529	0	0	5.6885	7.9688	-11.398	-22.367	2.3195	-1.6773	14.196	25.247	8.0079	6.2914	2.7986	2.8805	1595.2
7.43	744	2.5	NaN	3.6965	16.994	2.0878	-180.47	22.687	0.55756	-6.5088	-720.51	1131.3	33.128	871.81	1052.1	46.942	42.215	0	0	5.7612	8.042	-11.404	-22.373	2.2706	-1.8963	14.149	25.532	8.0317	6.1457	2.7451	3.1586	1594.8
7.44	745	2.5	NaN	3.6851	16.953	2.0736	-180.67	23.073	0.46403	-6.4414	-720.11	1131.1	33.02	871.68	1052.3	47.179	41.951	0	0	5.7801	8.061	-11.404	-22.373	2.265	-2.0935	14.118	25.908	8.0451	5.9675	2.7136	3.5351	1594.2
7.45	746	2.5	NaN	3.6899	16.943	2.0341	-180.82	23.348	0.39875	-6.2087	-719.74	1131	32.959	871.56	1052.4	47.171	41.577	0	0	5.791	8.072	-11.403	-22.372	2.28	-2.2263	14.115	26.175	8.071	5.8457	2.7125	3.8028	1593.7
7.46	747	2.5	NaN	3.6935	16.922	2.0299	-180.96	23.565	0.36271	-6.1564	-719.48	1130.9	32.995	871.54	1052.4	47.152	41.459	0	0	6.0467	8.3294	-11.398	-22.367	2.2839	-2.3692	14.099	26.388	8.3306	5.9603	2.7005	4.0204	1593.4
7.47	748	2.5	NaN	3.6934	16.889	2.0492	-181.14	23.832	0.34475	-6.2597	-719.24	1130.8	33.136	871.51	1052.5	47.159	41.2	0	0	6.3542	8.6391	-11.393	-22.362	2.2747	-2.5624	14.071	26.65	8.629	6.0767	2.678	4.2876	1593.2
7.48	749	2.5	NaN	3.6934	16.855	2.0671	-181.35	24.146	0.3266	-6.39	-719	1130.7	33.314	871.45	1052.7	47.081	40.996	0	0	6.6618	8.9487	-11.388	-22.357	2.2634	-2.7817	14.046	26.955	8.9252	6.167	2.6586	4.5983	1592.9
7.49	750	2.5	NaN	3.7024	16.844	2.062	-181.48	24.314	0.28529	-6.3751	-718.76	1130.7	33.363	871.52	1052.8	47.239	41.341	0	0	6.9693	9.2583	-11.382	-22.351	2.271	-2.9156	14.041	27.117	9.2403	6.3428	2.6583	4.7658	1592.7
7.5	751	2.5	NaN	3.7041	16.813	2.0599	-181.62	24.445	0.24562	-6.3473	-718.62	1130.6	33.451	871.73	1052.8	47.444	41.514	0	0	7.2769	9.568	-11.377	-22.346	2.2706	-3.0529	14.015	27.244	9.5475	6.5151	2.6379	4.8977	1592.7
7.51	752	2.5	NaN	3.7115	16.783	2.0563	-181.79	24.599	0.27101	-6.326	-718.39	1130.4	33.769	872.03	1052.7	47.475	41.778	0	0	7.5844	9.8776	-11.372	-22.341	2.2673	-3.2382	13.985	27.396	9.8518	6.6394	2.6137	5.0552	1592.8
7.52	753	2.5	NaN	3.7178	16.761	2.0453	-182.01	24.745	-0.067165	-6.2755	-718.18	1130.3	33.064	872.27	1052.7	47.48	41.776	0	0	7.892	10.187	-11.366	-22.335	2.3008	-3.4277	13.967	27.539	10.193	6.7595	2.6003	5.2035	1592.8
7.53	754	2.5	NaN	3.7235	16.745	2.04	-182.21	24.938	-0.48355	-6.2325	-718.02	1130.2	32.145	872.35	1052.7	47.5	41.692	0	0	8.1995	10.497	-11.361	-22.33	2.3411	-3.597	13.957	27.726	10.541	6.8999	2.5959	5.3961	1592.7
7.54	755	2.5	NaN	3.732	16.729	2.0562	-182.34	25.233	-0.47607	-6.2485	-717.87	1130.1	32.444	872.26	1052.8	47.404	41.933	0	0	8.507	10.807	-11.356	-22.325	2.3381	-3.738	13.948	28.015	10.845	7.0686	2.5923	5.69	1592.5
7.55	756	2.5	NaN	3.7391	16.724	2.0703	-182.45	25.469	-0.44223	-6.2519	-717.72	1130	32.78	872.25	1052.9	47.441	42.031	0	0	8.8146	11.116	-11.35	-22.319	2.3328	-3.8561	13.947	28.246	11.147	7.26	2.5965	5.9267	1592.3
7.56	757	2.5	NaN	3.7628	16.75	2.0511	-182.8	25.979	-0.84327	-6.0932	-717.29	1129.8	32.503	872.42	1053.1	47.576	42.205	0	0	8.7471	11.048	-11.344	-22.313	2.3719	-4.1911	13.987	28.742	11.119	6.8572	2.6429	6.4286	1592
7.57	758	2.5	NaN	3.7835	16.774	2.0511	-182.98	26.183	-0.97063	-6.0157	-717.03	1129.7	32.59	872.66	1053.1	47.865	42.127	0	0	8.4122	10.711	-11.337	-22.306	2.3923	-4.368	14.017	28.941	10.805	6.343	2.679	6.6344	1592
7.58	759	2.5	NaN	3.795	16.799	2.0672	-183.05	26.222	-0.84128	-6	-716.87	1129.6	33.16	872.91	1053	47.833	42.137	0	0	8.345	10.643	-11.335	-22.304	2.384	-4.4621	14.039	28.981	10.729	6.1812	2.7041	6.677	1592.1
7.59	760	2.5	NaN	3.7998	16.82	2.0955	-183.11	26.251	-0.65216	-6.0275	-716.72	1129.6	33.863	873.12	1052.9	48.355	42.427	0	0	8.2685	10.566	-11.333	-22.302	2.3625	-4.5474	14.059	29.012	10.631	6.019	2.7255	6.7097	1592.2
7.6	761	2.5	NaN	3.81	16.825	2.1436	-183.15	26.266	-0.66827	-6.1369	-716.66	1129.6	33.938	873.23	1052.9	49.366	43.192	0	0	8.1351	10.432	-11.332	-22.301	2.3661	-4.5924	14.063	29.027	10.501	5.8397	2.7319	6.7267	1592.2
7.61	762	2.5	NaN	3.8281	16.812	2.205	-183.29	26.276	-0.65766	-6.1786	-716.39	1129.5	34.434	873.6	1052.9	50.357	42.527	0	0	8.0542	10.351	-11.331	-22.3	2.3649	-4.7502	14.054	29.035	10.419	5.6005	2.7234	6.7349	1592.3
7.62	763	2.5	NaN	3.8351	16.784	2.2379	-183.34	26.302	-0.75078	-6.2253	-716.32	1129.5	34.366	873.69	1053	50.893	41.265	0	0	7.9995	10.296	-11.33	-22.299	2.3727	-4.8002	14.029	29.056	10.372	5.4954	2.6986	6.7572	1592.4
7.63	764	2.5	NaN	3.8368	16.69	2.2531	-183.4	26.277	-0.81466	-6.2469	-716.34	1129.4	34.427	873.82	1053	50.932	40.095	0	0	7.8644	10.16	-11.329	-22.298	2.3716	-4.865	13.939	29.028	10.236	5.2946	2.6103	6.7297	1592.5
7.64	765	2.5	NaN	3.8471	16.566	2.2203	-183.49	26.187	-0.84943	-6.1343	-716.38	1129.4	34.655	874.03	1053	51.139	40.005	0	0	7.6798	9.9737	-11.328	-22.297	2.3779	-4.9557	13.818	28.935	10.058	5.018	2.4904	6.6382	1592.8
7.65	766	2.5	NaN	3.8771	16.473	2.1241	-183.57	26.06	-0.92292	-5.8448	-716.38	1129.3	34.757	874.23	1053	51.279	40.438	0	0	7.6258	9.9193	-11.329	-22.298	2.4149	-5.029	13.729	28.805	10.041	4.8903	2.4002	6.5071	1592.9
7.66	767	2.5	NaN	3.9102	16.437	2.1026	-183.61	25.983	-1.0976	-5.7838	-716.35	1129.3	34.495	874.31	1053.1	51.19	40.808	0	0	7.5327	9.8255	-11.329	-22.298	2.4597	-5.0619	13.698	28.722	9.9923	4.7636	2.3691	6.4236	1593
7.67	768	2.5	NaN	3.9488	16.439	2.1142	-183.65	25.869	-1.1106	-5.7823	-716.26	1129.3	34.638	874.45	1053.1	51.338	41.037	0	0	7.3581	9.6497	-11.329	-22.298	2.4932	-5.1069	13.7	28.609	9.8513	4.5428	2.3706	6.3107	1593
7.68	769	2.5	NaN	3.9908	16.473	2.1672	-183.68	25.798	-1.1769	-5.8922	-716.1	1129.3	34.616	874.5	1053.2	50.588	41.055	0	0	7.2869	9.5781	-11.33	-22.299	2.5319	-5.141	13.734	28.537	9.8189	4.4371	2.4037	6.2379	1592.9
7.69	770	2.5	NaN	4.035	16.515	2.2225	-183.7	25.728	-1.2392	-5.9971	-715.95	1129.3	34.583	874.52	1053.2	49.689	40.62	0	0	7.2592	9.5502	-11.331	-22.3	2.5735	-5.1656	13.776	28.466	9.8326	4.3846	2.4447	6.1664	1592.8
7.7	771	2.5	NaN	4.0815	16.544	2.2562	-183.72	25.614	-1.2436	-6.0309	-715.84	1129.3	34.706	874.58	1053.2	50.253	40.224	0	0	7.2263	9.5171	-11.331	-22.3	2.6142	-5.1908	13.804	28.354	9.8406	4.3263	2.4733	6.054	1592.8
7.71	772	2.5	NaN	4.1313	16.548	2.2742	-183.75	25.436	-1.195	-6.0279	-715.75	1129.3	35.013	874.71	1053.1	48.379	39.311	0	0	7.1926	9.4831	-11.331	-22.3	2.6531	-5.2312	13.807	28.177	9.8457	4.2519	2.4764	5.8777	1592.8
7.72	773	2.5	NaN	4.1684	16.509	2.2459	-183.78	25.328	-1.1765	-5.9274	-715.79	1129.3	35.17	874.74	1053.1	46.347	36.391	0	0	7.1107	9.4007	-11.33	-22.299	2.6883	-5.2572	13.768	28.069	9.799	4.1434	2.4378	5.7699	1592.9
7.73	774	2.5	NaN	4.2043	16.447	2.2027	-183.79	25.213	-1.205	-5.7922	-715.82	1129.2	35.215	874.7	1053.1	44.282	35.362	0	0	7.0441	9.3336	-11.33	-22.299	2.7274	-5.2706	13.709	27.951	9.7715	4.0631	2.379	5.6528	1592.9
7.74	775	2.5	NaN	4.2493	16.488	2.0124	-183.81	25.134	-1.2535	-5.0736	-715.49	1129	35.184	874.61	1053.1	43.743	32.752	0	0	7.003	9.2923	-11.329	-22.298	2.799	-5.2596	13.758	27.864	9.802	4.0327	2.4285	5.5656	1592.4
7.75	776	2.5	NaN	4.2845	16.561	1.839	-183.82	25.071	-1.1451	-4.3796	-715.1	1128.8	35.566	874.54	1053.1	46.195	33.629	0	0	6.5381	8.8242	-11.335	-22.304	2.845	-5.2612	13.838	27.794	9.3832	3.563	2.5032	5.4897	1591.9
7.76	777	2.5	NaN	4.289	16.555	1.8802	-183.83	24.991	-0.80486	-4.4618	-715.06	1128.7	36.576	874.53	1053.1	45.92	36.031	0	0	5.9865	8.2689	-11.342	-22.311	2.8101	-5.3054	13.832	27.713	8.7967	2.9635	2.4901	5.402	1591.9
7.77	778	2.5	NaN	4.2828	16.555	1.9422	-183.82	24.902	-0.8065	-4.5868	-715.03	1128.8	36.617	874.46	1053.1	45.99	35.523	0	0	6.0174	8.2999	-11.339	-22.308	2.7979	-5.3091	13.831	27.625	8.8153	2.9908	2.4919	5.3173	1591.8
7.78	779	2.5	NaN	4.274	16.533	2.047	-183.82	24.806	-0.87476	-4.8257	-714.95	1128.7	36.483	874.28	1053.1	44.081	33.462	0	0	6.0466	8.3293	-11.336	-22.305	2.7851	-5.3059	13.81	27.529	8.8317	3.0234	2.4742	5.2245	1591.6
7.79	780	2.5	NaN	4.2625	16.432	2.2	-183.82	24.716	-0.92023	-5.3053	-715.16	1128.8	36.421	874.17	1053.1	43.031	32.391	0	0	6.0739	8.3568	-11.331	-22.3	2.7587	-5.3251	13.706	27.442	8.8326	3.0318	2.3746	5.142	1591.7
7.8	781	2.5	NaN	4.2478	16.312	2.3009	-183.82	24.611	-0.92558	-5.6937	-715.41	1128.9	36.457	874.06	1053.1	35.698	29.667	0	0	6.0477	8.3304	-11.327	-22.296	2.7287	-5.3422	13.583	27.34	8.7764	2.9882	2.2557	5.0439	1591.8
7.81	782	2.5	NaN	4.2396	16.227	2.2912	-183.83	24.498	-0.89827	-5.7026	-715.51	1128.8	36.595	873.93	1053	41.647	24.005	0	0	5.945	8.227	-11.324	-22.293	2.7153	-5.3563	13.498	27.228	8.6603	2.8707	2.1739	4.9345	1591.8
7.82	783	2.5	NaN	4.2573	16.197	2.1919	-183.88	24.42	-0.86446	-5.2451	-715.45	1128.7	36.826	873.83	1053	48.554	35.878	0	0	5.943	8.2251	-11.32	-22.289	2.7409	-5.3993	13.471	27.146	8.684	2.8257	2.1506	4.8565	1591.6
7.83	784	2.5	NaN	4.2613	16.165	2.2568	-183.9	24.32	-0.83246	-5.5651	-715.52	1128.8	36.956	873.82	1052.9	47.741	38.364	0	0	5.9676	8.2498	-11.317	-22.286	2.7288	-5.4287	13.434	27.052	8.6964	2.8211	2.1169	4.7659	1591.7
7.84	785	2.5	NaN	4.2776	16.167	2.338	-183.91	24.239	-0.8433	-5.7844	-715.44	1128.8	36.999	873.7	1052.9	47.399	38.45	0	0	5.9745	8.2567	-11.314	-22.283	2.7354	-5.448	13.434	26.972	8.7099	2.8087	2.1202	4.689	1591.5
7.85	786	2.5	NaN	4.2939	16.173	2.3913	-183.91	24.171	-0.87089	-5.8872	-715.35	1128.8	36.968	873.59	1053	45.558	37.615	0	0	5.9336	8.2156	-11.311	-22.28	2.749	-5.4565	13.44	26.904	8.6826	2.7591	2.1292	4.6242	1591.3
7.86	787	2.5	NaN	4.3164	16.223	2.3123	-183.91	24.109	-0.90064	-5.5025	-715.11	1128.7	36.909	873.53	1053	42.808	35.289	0	0	5.8447	8.1261	-11.309	-22.278	2.7871	-5.444	13.493	26.838	8.6319	2.6821	2.1845	4.5605	1591
7.87	788	2.5	NaN	4.3496	16.325	2.0782	-183.92	24.039	-0.92849	-4.5362	-714.65	1128.5	36.86	873.49	1053	39.455	32.4	0	0	5.8087	8.0898	-11.308	-22.277	2.8564	-5.4115	13.605	26.759	8.6651	2.6783	2.2971	4.4828	1590.5
7.88	789	2.5	NaN	4.366	16.301	2.0229	-183.93	23.933	-0.97077	-4.3238	-714.68	1128.4	36.75	873.46	1053	35.604	27.786	0	0	5.7814	8.0623	-11.306	-22.275	2.8845	-5.4095	13.582	26.653	8.6659	2.6528	2.2753	4.3772	1590.5
7.89	790	2.5	NaN	4.3576	16.169	2.2625	-183.94	23.868	-0.98567	-5.2732	-715.16	1128.7	36.718	873.45	1052.9	35.919	25.887	0	0	5.7235	8.004	-11.305	-22.274	2.8435	-5.4512	13.44	26.596	8.567	2.5528	2.1356	4.3225	1591
7.9	791	2.5	NaN	4.3648	16.222	2.1701	-183.89	23.781	-1.0001	-4.8439	-714.9	1128.5	36.565	873.5	1052.9	37.457	26.001	0	0	5.6386	7.9185	-11.303	-22.272	2.8715	-5.3867	13.496	26.507	8.51	2.5319	2.193	4.2348	1590.7
7.91	792	2.5	NaN	4.3702	16.289	2.0713	-183.9	23.707	-1.0277	-4.3751	-714.62	1128.4	36.452	873.54	1052.9	38.805	27.233	0	0	5.4573	7.736	-11.301	-22.269	2.8977	-5.3684	13.567	26.429	8.355	2.3676	2.2665	4.1596	1590.5
7.92	793	2.5	NaN	4.3681	16.288	2.1106	-183.93	23.629	-1.0559	-4.4626	-714.62	1128.5	36.371	873.59	1052.9	38.437	25.597	0	0	5.3126	7.5903	-11.299	-22.268	2.8953	-5.4024	13.566	26.352	8.2078	2.1879	2.2667	4.0839	1590.5
7.93	794	2.5	NaN	4.371	16.289	2.1257	-183.86	23.477	-1.0467	-4.4497	-714.62	1128.5	36.135	873.79	1052.9	38.282	24.415	0	0	5.1998	7.4768	-11.298	-22.267	2.9074	-5.3207	13.565	26.201	8.1072	2.1561	2.2672	3.9338	1590.7
7.94	795	2.5	NaN	4.3704	16.284	2.1245	-183.87	23.417	-0.99078	-4.447	-714.64	1128.5	36.282	873.89	1052.8	39.634	26.752	0	0	5.0531	7.3291	-11.296	-22.264	2.9017	-5.3419	13.558	26.142	7.9549	1.9872	2.263	3.8778	1590.9
7.95	796	2.5	NaN	4.3674	16.283	2.0965	-183.88	23.367	-0.98933	-4.3561	-714.64	1128.4	36.209	873.97	1052.9	40.076	26.837	0	0	4.9348	7.2099	-11.293	-22.262	2.9046	-5.3465	13.559	26.091	7.8394	1.8635	2.2661	3.8288	1590.9
7.96	797	2.5	NaN	4.3682	16.276	2.0833	-183.9	23.287	-1.0201	-4.2975	-714.66	1128.4	35.998	874.12	1052.9	41.839	28.347	0	0	4.9102	7.1852	-11.29	-22.259	2.9154	-5.3503	13.555	26.008	7.8255	1.8349	2.2647	3.7492	1591.1
7.97	798	2.5	NaN	4.3739	16.272	2.0872	-183.91	23.198	-1.0438	-4.284	-714.68	1128.4	35.791	874.31	1052.9	41.624	27.55	0	0	4.88	7.1548	-11.288	-22.256	2.9292	-5.3536	13.552	25.919	7.8092	1.8012	2.2641	3.6623	1591.3
7.98	799	2.5	NaN	4.3815	16.274	2.098	-183.91	23.14	-1.0329	-4.2942	-714.68	1128.5	35.688	874.44	1052.9	44.932	30.317	0	0	4.8288	7.1032	-11.284	-22.253	2.9403	-5.3508	13.554	25.86	7.769	1.7524	2.27	3.6067	1591.4
7.99	800	2.5	NaN	4.3823	16.265	2.1136	-183.9	23.127	-1.0156	-4.3316	-714.71	1128.5	35.572	874.49	1053	45.063	32.318	0	0	4.8124	7.0867	-11.281	-22.25	2.944	-5.3362	13.548	25.845	7.7564	1.7506	2.2661	3.5946	1591.5
8	801	2.5	NaN	4.372	16.271	2.1057	-183.9	23.031	-0.91578	-4.3092	-714.73	1128.5	35.619	874.73	1053	44.348	30.679	0	0	4.8227	7.0971	-11.279	-22.248	2.933	-5.3395	13.553	25.75	7.7557	1.7576	2.2735	3.5013	1591.8
8.01	802	2.5	NaN	4.3693	16.27	2.0956	-183.9	22.969	-0.87966	-4.2794	-714.77	1128.5	35.466	874.9	1053.1	44.863	30.345	0	0	4.782	7.0561	-11.277	-22.246	2.9371	-5.3288	13.553	25.686	7.7191	1.7274	2.2764	3.4402	1592
8.02	803	2.5	NaN	4.3675	16.27	2.0988	-183.89	22.905	-0.85427	-4.2938	-714.81	1128.5	35.279	875.09	1053.1	45.063	30.518	0	0	4.7435	7.0174	-11.274	-22.243	2.9417	-5.3198	13.555	25.62	7.6852	1.6976	2.2807	3.3767	1592.2
8.03	804	2.5	NaN	4.3627	16.269	2.112	-183.9	22.83	-0.83054	-4.343	-714.85	1128.6	35.105	875.3	1053.2	45.158	31.594	0	0	4.7196	6.9933	-11.272	-22.241	2.9416	-5.3197	13.555	25.543	7.6613	1.6737	2.2836	3.3028	1592.4
8.04	805	2.5	NaN	4.3567	16.256	2.1145	-183.91	22.768	-0.85496	-4.3601	-714.94	1128.6	34.842	875.45	1053.2	44.921	32.339	0	0	4.615	6.888	-11.268	-22.237	2.9447	-5.3247	13.543	25.481	7.5597	1.5632	2.2746	3.2436	1592.7
8.05	806	2.5	NaN	4.3523	16.266	2.1042	-183.97	22.669	-0.89113	-4.3402	-714.94	1128.6	34.598	875.67	1053.2	44.894	30.843	0	0	4.4675	6.7395	-11.265	-22.234	2.95	-5.3759	13.553	25.382	7.4175	1.3636	2.2884	3.1482	1592.9
8.06	807	2.5	NaN	4.3422	16.253	2.1351	-184.04	22.536	-0.97112	-4.4654	-715.06	1128.6	34.134	875.96	1053.2	46.554	31.88	0	0	4.0649	6.3341	-11.256	-22.225	2.9524	-5.427	13.538	25.251	7.0173	0.90712	2.2819	3.0255	1593.3
8.07	808	2.5	NaN	4.3431	16.254	2.1168	-184.09	22.41	-1.0187	-4.4203	-715.11	1128.6	33.795	876.22	1053.1	44.097	31.391	0	0	3.4927	5.7581	-11.244	-22.213	2.9674	-5.4695	13.539	25.126	6.4601	0.28857	2.2947	2.9125	1593.6
8.08	809	2.5	NaN	4.3408	16.205	2.2082	-184.14	22.28	-1.0297	-4.8133	-715.37	1128.8	33.564	876.45	1053.1	42.771	30.271	0	0	3.4893	5.7546	-11.245	-22.214	2.9598	-5.5255	13.484	25.002	6.449	0.22912	2.2387	2.7875	1594.1
8.09	810	2.5	NaN	4.3272	16.107	2.4237	-184.19	22.124	-0.99834	-5.6765	-715.85	1129	33.407	876.68	1053	34.772	26.602	0	0	3.4896	5.7549	-11.246	-22.215	2.9213	-5.5913	13.375	24.857	6.4109	0.16362	2.1285	2.6415	1594.8
8.1	811	2.5	NaN	4.3392	16.25	2.1416	-184.19	21.934	-0.84201	-4.5745	-715.37	1128.7	33.609	876.93	1052.9	23.649	25.883	0	0	3.4554	5.7205	-11.246	-22.215	2.9656	-5.5622	13.523	24.662	6.4209	0.15827	2.2763	2.4462	1594.6
8.11	812	2.5	NaN	4.3207	16.141	2.3927	-184.18	21.774	-0.76745	-5.5834	-715.88	1129	33.725	877.12	1052.8	23.649	24.005	0	0	3.4377	5.7027	-11.248	-22.217	2.9072	-5.597	13.401	24.513	6.3449	0.10563	2.1531	2.2964	1595.3
8.12	813	2.5	NaN	4.3065	16.114	2.4599	-184.18	21.563	-0.66653	-5.8619	-716.08	1129.1	33.969	877.37	1052.6	23.649	24.005	0	0	3.4276	5.6925	-11.25	-22.219	2.8747	-5.6134	13.368	24.309	6.3022	0.079086	2.1181	2.0899	1595.8
8.13	814	2.5	NaN	4.297	16.123	2.4584	-184.19	21.397	-0.62337	-5.8629	-716.12	1129.1	34.108	877.56	1052.6	23.649	24.005	0	0	3.4193	5.6842	-11.251	-22.22	2.8602	-5.6295	13.374	24.145	6.2796	0.054671	2.1236	1.9255	1596
8.14	815	2.5	NaN	4.2855	16.138	2.4673	-184.22	21.205	-0.69821	-5.8963	-716.16	1129.1	33.999	877.75	1052.6	23.649	24.005	0	0	3.4111	5.6759	-11.251	-22.22	2.8517	-5.6523	13.389	23.954	6.2628	0.023557	2.1379	1.7337	1596.2
8.15	816	2.5	NaN	4.2649	16.172	2.4767	-184.25	20.802	-0.89831	-5.9225	-716.21	1129.1	33.648	878.15	1052.6	23.649	24.005	0	0	3.4454	5.7104	-11.253	-22.222	2.8431	-5.6742	13.424	23.55	6.2885	0.036192	2.1708	1.3276	1596.7
8.16	817	2.5	NaN	4.2605	16.195	2.4811	-184.3	20.489	-1.078	-5.9447	-716.21	1129.1	33.415	878.42	1052.6	23.649	24.005	0	0	3.4696	5.7348	-11.256	-22.225	2.8466	-5.7172	13.447	23.237	6.3162	0.017664	2.1913	1.0122	1596.9
8.17	818	2.5	NaN	4.248	16.212	2.4923	-184.48	19.918	-1.2869	-5.9846	-716.22	1129.2	33.411	879	1052.5	38.066	30.38	0	0	3.4765	5.7417	-11.257	-22.226	2.8333	-5.8981	13.462	22.668	6.3098	-0.15642	2.2052	0.44216	1597.5
8.18	819	2.5	NaN	4.2356	16.186	2.4972	-184.65	19.281	-1.4889	-6.0045	-716.31	1129.2	33.52	879.65	1052.4	39.683	33.194	0	0	3.518	5.7835	-11.261	-22.23	2.817	-6.0723	13.434	22.034	6.335	-0.28876	2.173	-0.19555	1598.3
8.19	820	2.5	NaN	4.2301	16.142	2.4836	-184.8	18.736	-1.6679	-5.9664	-716.44	1129.2	33.594	880.22	1052.4	34.401	26.557	0	0	3.5692	5.8351	-11.265	-22.234	2.8108	-6.2153	13.389	21.489	6.38	-0.38028	2.1241	-0.74516	1599
8.2	821	2.5	NaN	4.2332	16.11	2.4497	-184.92	18.351	-1.8144	-5.8655	-716.52	1129.1	33.551	880.62	1052.4	47.75	34.354	0	0	3.5829	5.8488	-11.268	-22.237	2.8195	-6.3318	13.362	21.099	6.4024	-0.48294	2.0934	-1.1379	1599.5
8.21	822	2.5	NaN	4.2354	16.091	2.4189	-185	17.998	-1.9197	-5.7748	-716.58	1129.1	33.505	880.96	1052.5	44.781	39.186	0	0	3.6173	5.8835	-11.271	-22.24	2.8269	-6.4057	13.346	20.742	6.4443	-0.52219	2.0746	-1.4978	1599.9
8.22	823	2.5	NaN	4.241	16.083	2.4319	-185.37	17.568	-2.0705	-5.7719	-716.56	1129.1	33.571	881.41	1052.5	41.913	33.375	0	0	3.6775	5.9441	-11.274	-22.243	2.8306	-6.7779	13.34	20.311	6.5081	-0.83376	2.0664	-1.9322	1600.3
8.23	824	2.5	NaN	4.2325	16.064	2.4917	-185.56	17.209	-2.0773	-5.92	-716.58	1129.1	33.9	881.78	1052.5	48.852	38.896	0	0	3.7587	6.0259	-11.276	-22.245	2.8054	-6.9872	13.321	19.952	6.5641	-0.96131	2.045	-2.2933	1600.7
8.24	825	2.5	NaN	4.2249	16.044	2.5512	-185.69	16.853	-2.0732	-6.046	-716.6	1129.1	34.206	882.11	1052.6	49.183	40.303	0	0	3.8717	6.1396	-11.278	-22.247	2.7826	-7.1356	13.303	19.595	6.6543	-0.99598	2.0247	-2.652	1601
8.25	826	2.5	NaN	4.2257	16.029	2.575	-185.85	16.488	-2.1144	-6.0441	-716.6	1129.2	34.452	882.42	1052.6	50.917	42.634	0	0	3.974	6.2426	-11.281	-22.249	2.7749	-7.3052	13.29	19.227	6.7489	-1.0626	2.0092	-3.0224	1601.4
8.26	827	2.5	NaN	4.233	16.014	2.5521	-186.06	16.161	-2.1691	-5.9119	-716.6	1129.1	34.797	882.74	1052.7	49.473	42.897	0	0	4.0677	6.3369	-11.283	-22.252	2.7749	-7.5167	13.278	18.898	6.8426	-1.1797	1.9943	-3.354	1601.7
8.27	828	2.5	NaN	4.2318	15.995	2.5633	-186.19	15.96	-2.1771	-5.8898	-716.62	1129.1	35.032	882.98	1052.7	48.886	41.693	0	0	4.1224	6.3921	-11.285	-22.254	2.7664	-7.6575	13.26	18.694	6.8888	-1.2654	1.9752	-3.5593	1601.9
8.28	829	2.5	NaN	4.2573	16.093	2.3457	-186.31	15.78	-2.1952	-4.963	-716.14	1128.8	35.223	883.2	1052.7	48.497	42.211	0	0	4.1772	6.4472	-11.286	-22.255	2.818	-7.7477	13.368	18.504	6.9952	-1.3005	2.0823	-3.7509	1601.7
8.29	830	2.5	NaN	4.2685	16.137	2.2685	-186.42	15.639	-2.231	-4.5902	-715.91	1128.7	35.37	883.34	1052.7	47.104	41.473	0	0	4.2319	6.5023	-11.288	-22.257	2.8371	-7.8516	13.416	18.359	7.0691	-1.3492	2.1288	-3.8972	1601.6
8.3	831	2.5	NaN	4.2757	16.139	2.2848	-186.53	15.526	-2.2525	-4.5911	-715.87	1128.8	35.565	883.46	1052.7	46.441	41.018	0	0	4.3073	6.5782	-11.289	-22.258	2.8374	-7.967	13.418	18.247	7.1447	-1.3888	2.1295	-4.0104	1601.6
8.31	832	2.5	NaN	4.2904	16.143	2.2849	-186.63	15.435	-2.2603	-4.5422	-715.81	1128.8	35.803	883.59	1052.7	46.119	40.712	0	0	4.3865	6.6579	-11.29	-22.259	2.8453	-8.0772	13.421	18.156	7.2318	-1.4193	2.1316	-4.1027	1601.7
8.32	833	2.5	NaN	4.2933	16.139	2.2787	-186.73	15.386	-2.3521	-4.5036	-715.76	1128.7	35.805	883.66	1052.8	46.329	40.693	0	0	4.3705	6.6419	-11.289	-22.258	2.8497	-8.1734	13.42	18.105	7.2202	-1.5316	2.1308	-4.1537	1601.7
8.33	834	2.5	NaN	4.2952	16.106	2.2715	-186.97	15.275	-2.0671	-4.4443	-715.8	1128.7	37.151	884	1052.5	46.949	41.305	0	0	4.3385	6.6096	-11.288	-22.257	2.8058	-8.4549	13.378	18.003	7.1444	-1.8453	2.0897	-4.2538	1602.2
8.34	835	2.5	NaN	4.2709	15.959	2.4983	-187.11	15.283	-2.0121	-5.3051	-716.29	1129	37.747	884.08	1052.4	44.185	35.694	0	0	4.3556	6.6269	-11.285	-22.254	2.7299	-8.6525	13.219	18.023	7.0856	-2.0256	1.9345	-4.2313	1602.8
8.35	836	2.5	NaN	4.2623	15.873	2.6046	-187.2	15.351	-2.0762	-5.6509	-716.55	1129.1	37.91	884.04	1052.4	45.173	37.279	0	0	4.3373	6.6084	-11.281	-22.25	2.7034	-8.7583	13.131	18.093	7.0406	-2.15	1.8493	-4.1569	1603
8.36	837	2.5	NaN	4.2734	15.876	2.5554	-187.26	15.438	-2.1807	-5.3662	-716.47	1129	37.903	883.96	1052.4	37.551	39.352	0	0	4.2861	6.5569	-11.277	-22.246	2.7247	-8.8082	13.137	18.178	7.0108	-2.2514	1.8598	-4.0683	1602.8
8.37	838	2.5	NaN	4.2785	15.876	2.5591	-187.31	15.532	-2.2979	-5.3325	-716.43	1129	37.852	883.88	1052.5	38.851	30.214	0	0	4.3038	6.5747	-11.271	-22.24	2.7327	-8.8551	13.137	18.271	7.0365	-2.2805	1.8655	-3.9696	1602.7
8.38	839	2.5	NaN	4.276	15.85	2.5846	-187.34	15.618	-2.3965	-5.3825	-716.51	1129.1	37.84	883.85	1052.5	23.649	32.481	0	0	4.3463	6.6174	-11.266	-22.235	2.7289	-8.8892	13.111	18.356	7.0752	-2.2717	1.8456	-3.8787	1602.8
8.39	840	2.5	NaN	4.2946	15.938	2.4031	-187.3	15.809	-2.6347	-4.7103	-716.13	1128.9	37.379	883.56	1052.7	23.649	24.005	0	0	4.4364	6.7082	-11.261	-22.23	2.7875	-8.8119	13.21	18.538	7.2239	-2.1037	1.9493	-3.6922	1602.1
8.4	841	2.5	NaN	4.3035	15.962	2.3407	-187.25	15.98	-2.8223	-4.4613	-716.04	1128.9	36.997	883.34	1052.8	23.649	24.005	0	0	4.5047	6.7769	-11.255	-22.224	2.8186	-8.7396	13.24	18.702	7.3233	-1.9627	1.9841	-3.5223	1601.7
8.41	842	2.5	NaN	4.3116	15.95	2.343	-187.25	16.117	-2.8882	-4.4365	-716.12	1128.9	37.067	883.22	1052.8	23.649	24.005	0	0	4.479	6.7511	-11.248	-22.217	2.825	-8.7403	13.227	18.839	7.3041	-1.9892	1.9792	-3.378	1601.7
8.42	843	2.5	NaN	4.3265	15.952	2.3279	-187.3	16.234	-2.8448	-4.341	-716.2	1128.9	37.6	883.19	1052.8	23.649	24.005	0	0	4.4534	6.7252	-11.241	-22.21	2.8244	-8.805	13.227	18.959	7.2778	-2.0797	1.9865	-3.251	1601.7
8.43	844	2.5	NaN	4.3334	15.96	2.348	-187.28	16.335	-2.811	-4.3647	-716.3	1129	37.954	883.2	1052.7	23.649	24.005	0	0	4.4277	6.6994	-11.234	-22.203	2.8179	-8.7952	13.233	19.063	7.2456	-2.0958	1.9991	-3.1399	1601.9
8.44	845	2.5	NaN	4.3353	15.957	2.3772	-187.26	16.4	-2.7318	-4.4322	-716.42	1129	38.414	883.21	1052.7	23.649	24.005	0	0	4.4631	6.735	-11.229	-22.198	2.8011	-8.7973	13.225	19.131	7.2642	-2.0623	1.9966	-3.0664	1602
8.45	846	2.5	NaN	4.3456	15.98	2.3781	-187.23	16.467	-2.7036	-4.397	-716.46	1129.1	38.639	883.21	1052.7	23.649	24.005	0	0	4.5042	6.7764	-11.225	-22.194	2.8045	-8.7753	13.247	19.201	7.3087	-1.9989	2.0213	-2.9935	1602.1
8.46	847	2.5	NaN	4.3313	15.929	2.5207	-187.2	16.549	-2.7109	-4.9369	-716.8	1129.3	38.742	883.2	1052.7	23.649	24.005	0	0	4.5452	6.8177	-11.225	-22.194	2.7676	-8.7588	13.189	19.289	7.3128	-1.9411	1.9637	-2.9058	1602.4
8.47	848	2.5	NaN	4.2988	15.845	2.71	-187.13	16.692	-2.783	-5.6571	-717.27	1129.5	38.651	883.09	1052.7	23.649	24.005	0	0	4.5304	6.8028	-11.227	-22.196	2.7129	-8.7164	13.098	19.439	7.2433	-1.9136	1.8712	-2.7573	1602.8
8.48	849	2.5	NaN	4.2758	15.844	2.7165	-187.02	16.945	-2.9393	-5.6255	-717.42	1129.6	38.283	882.79	1052.8	29.816	24.005	0	0	4.484	6.7561	-11.23	-22.199	2.704	-8.5907	13.1	19.689	7.188	-1.8346	1.8703	-2.5092	1602.7
8.49	850	2.5	NaN	4.2354	15.851	2.6909	-186.87	17.171	-2.8948	-5.4758	-717.57	1129.6	38.44	882.61	1052.8	30.754	24.005	0	0	4.4266	6.6983	-11.228	-22.197	2.6634	-8.445	13.104	19.919	7.0901	-1.7467	1.8755	-2.2785	1602.6
8.5	851	2.5	NaN	4.2099	15.864	2.7108	-186.87	17.371	-3.0397	-5.4964	-717.66	1129.6	38.222	882.35	1052.9	34.452	24.005	0	0	4.3616	6.6328	-11.225	-22.194	2.6448	-8.4316	13.118	20.116	7.0063	-1.7987	1.8931	-2.0772	1602.4
8.51	852	2.5	NaN	4.1736	15.884	2.7384	-186.81	17.535	-3.0646	-5.5246	-717.74	1129.7	38.248	882.28	1052.8	33.615	24.005	0	0	4.4362	6.7079	-11.22	-22.189	2.6065	-8.3795	13.135	20.284	7.0427	-1.6715	1.9154	-1.905	1602.5
8.52	853	2.5	NaN	4.1375	15.904	2.763	-186.74	17.668	-3.0169	-5.5353	-717.83	1129.7	38.442	882.29	1052.7	34.804	24.005	0	0	4.4502	6.722	-11.216	-22.185	2.5632	-8.3164	13.15	20.422	7.0134	-1.5944	1.9333	-1.7636	1602.6
8.53	854	2.5	NaN	4.1155	15.915	2.783	-186.7	17.775	-2.9834	-5.5423	-717.9	1129.8	38.602	882.28	1052.7	33.758	24.005	0	0	4.3132	6.5841	-11.214	-22.183	2.5352	-8.2768	13.158	20.532	6.8484	-1.6927	1.9437	-1.6513	1602.6
8.54	855	2.5	NaN	4.1106	15.926	2.8038	-186.65	17.864	-2.9763	-5.5764	-717.9	1129.8	38.587	882.23	1052.7	31.627	24.005	0	0	4.2356	6.506	-11.213	-22.182	2.5296	-8.2283	13.168	20.622	6.7652	-1.7223	1.9556	-1.5598	1602.6
8.55	856	2.5	NaN	4.0894	15.929	2.8264	-186.54	18.129	-2.922	-5.5778	-718.04	1129.8	38.699	882.12	1052.7	30.501	24.005	0	0	4.1867	6.4568	-11.211	-22.18	2.5044	-8.1269	13.169	20.888	6.6911	-1.6701	1.9581	-1.2916	1602.6
8.56	857	2.5	NaN	4.0867	15.93	2.8405	-186.47	18.336	-2.8632	-5.5601	-718.11	1129.9	38.803	882.02	1052.7	28.654	24.005	0	0	4.146	6.4158	-11.209	-22.178	2.4986	-8.0568	13.168	21.098	6.6446	-1.6411	1.9588	-1.0808	1602.6
8.57	858	2.5	NaN	4.088	15.932	2.8343	-186.3	18.626	-2.893	-5.4855	-718.18	1129.9	38.617	881.8	1052.8	27.005	24.005	0	0	4.1068	6.3763	-11.208	-22.177	2.5091	-7.8792	13.172	21.386	6.6158	-1.5029	1.9646	-0.79081	1602.4
8.58	859	2.5	NaN	4.0916	15.937	2.8309	-186.11	18.93	-2.9466	-5.4239	-718.25	1129.9	38.323	881.57	1052.9	24.98	24.005	0	0	4.0488	6.318	-11.205	-22.174	2.5253	-7.6803	13.181	21.686	6.5741	-1.3623	1.9752	-0.48814	1602.3
8.59	860	2.5	NaN	4.1025	15.945	2.859	-186.06	19.088	-2.8801	-5.4623	-718.27	1130	38.331	881.57	1052.9	24.362	24.005	0	0	3.968	6.2366	-11.204	-22.173	2.5345	-7.6327	13.188	21.845	6.5026	-1.3961	1.9848	-0.32799	1602.3
8.6	861	2.5	NaN	4.1082	15.953	2.847	-185.97	19.224	-2.6749	-5.3866	-718.28	1130	38.652	881.68	1052.9	24.532	24.005	0	0	3.8447	6.1125	-11.202	-22.171	2.5315	-7.5479	13.195	21.982	6.3763	-1.4354	1.9926	-0.18883	1602.4
8.61	862	2.5	NaN	4.1036	15.964	2.8749	-185.87	19.409	-2.5723	-5.416	-718.29	1130	38.585	881.79	1052.8	23.649	24.005	0	0	3.7629	6.0301	-11.202	-22.171	2.5283	-7.4437	13.203	22.169	6.2912	-1.4136	2.0008	-0.002293	1602.5
8.62	863	2.5	NaN	4.1011	15.965	2.8839	-185.78	19.58	-2.5555	-5.409	-718.29	1130	38.352	881.83	1052.8	23.649	24.005	0	0	3.6999	5.9666	-11.203	-22.172	2.5346	-7.347	13.204	22.34	6.2344	-1.3803	2.001	0.16821	1602.6
8.63	864	2.5	NaN	4.0974	15.956	2.891	-185.71	19.717	-2.5657	-5.421	-718.3	1130	38.109	881.81	1052.9	23.649	24.005	0	0	3.6623	5.9288	-11.203	-22.172	2.5391	-7.2678	13.196	22.477	6.2014	-1.339	1.9931	0.30471	1602.6
8.64	865	2.5	NaN	4.0905	15.944	2.9026	-185.63	19.855	-2.5351	-5.4496	-718.32	1130.1	37.909	881.81	1052.9	23.649	24.005	0	0	3.6432	5.9096	-11.203	-22.172	2.5384	-7.187	13.185	22.614	6.1816	-1.2774	1.982	0.44173	1602.6
8.65	866	2.5	NaN	4.0864	15.937	2.8848	-185.51	20.101	-2.4044	-5.3381	-718.29	1130.1	37.636	881.93	1053	23.649	24.005	0	0	3.6487	5.9151	-11.203	-22.172	2.5481	-7.0452	13.182	22.856	6.1968	-1.1301	1.9795	0.68433	1602.6
8.66	867	54	NaN	4.073	15.92	2.9043	-185.24	20.471	-2.3919	-5.3807	-718.27	1130.1	36.88	881.94	1053	23.649	28.332	0	0	3.656	5.9224	-11.202	-22.171	2.5602	-6.7519	13.165	23.226	6.2162	-0.8294	1.9629	1.0545	1602.6
8.67	868	54	NaN	4.0633	15.914	2.9502	-184.93	20.807	-2.0888	-5.5136	-718.2	1130.1	36.83	881.96	1052.9	23.649	35.814	0	0	3.6663	5.9328	-11.202	-22.171	2.5476	-6.4446	13.156	23.566	6.2138	-0.51177	1.9543	1.3951	1602.6
8.68	869	54	0	4.0703	15.911	2.9554	-184.58	21.345	-1.7739	-5.5467	-718.1	1130.1	36.737	881.65	1052.9	23.649	24.005	0	0	3.7909	6.0582	-11.202	-22.171	2.5562	-6.0951	13.151	24.104	6.3471	-0.036815	1.9498	1.9329	1602.2
8.69	870	54	NaN	4.078	15.906	2.9421	-184.37	21.784	-1.5608	-5.5263	-718.03	1130	36.676	881.28	1053	23.649	24.005	0	0	3.9386	6.207	-11.202	-22.171	2.5664	-5.8807	13.149	24.541	6.505	0.32626	1.9469	2.3702	1601.7
8.7	871	54	NaN	4.0804	15.903	2.9192	-184.24	22.104	-1.4205	-5.4815	-717.97	1130	36.623	880.97	1053	23.649	29.99	0	0	3.9455	6.2139	-11.202	-22.171	2.5719	-5.7484	13.148	24.859	6.5174	0.46547	1.9454	2.6877	1601.3
8.71	872	54	NaN	4.0777	15.9	2.895	-184.05	22.436	-1.2712	-5.4472	-717.91	1130	36.483	880.68	1053.1	23.649	26.329	0	0	4.0037	6.2725	-11.203	-22.172	2.5752	-5.548	13.146	25.19	6.5789	0.72452	1.9431	3.0184	1601
8.72	873	54	NaN	4.0719	15.879	2.9055	-183.73	22.906	-1.1175	-5.5168	-717.87	1130	36.077	880.22	1053.2	23.649	24.005	0	0	4.1199	6.3895	-11.203	-22.172	2.581	-5.2202	13.128	25.657	6.7008	1.1693	1.9249	3.485	1600.5
8.73	874	54	NaN	4.0638	15.883	2.9008	-183.3	23.363	-0.71411	-5.5331	-717.74	1130	36.351	879.65	1053.2	23.649	33.956	0	0	4.2077	6.4779	-11.202	-22.171	2.5618	-4.799	13.132	26.114	6.7695	1.6789	1.9295	3.9425	1599.8
8.74	875	54	NaN	4.0579	15.873	2.9063	-183.12	23.709	-0.62305	-5.573	-717.67	1130	36.06	879.21	1053.3	23.649	24.005	0	0	4.2897	6.5605	-11.202	-22.171	2.5644	-4.6178	13.125	26.457	6.8542	1.9427	1.923	4.2863	1599.3
8.75	876	54	NaN	4.0696	15.937	2.7579	-183	23.976	-0.58219	-5.0186	-717.29	1129.8	35.757	878.87	1053.4	23.649	29.239	0	0	4.345	6.6162	-11.201	-22.17	2.6062	-4.4643	13.198	26.715	6.9513	2.1519	1.9961	4.5444	1598.5
8.76	877	54	NaN	4.0731	15.988	2.638	-182.85	24.199	-0.50348	-4.5773	-716.97	1129.6	35.608	878.56	1053.5	23.649	24.005	0	0	4.4092	6.6808	-11.201	-22.17	2.6303	-4.2933	13.256	26.931	7.0396	2.3875	2.0546	4.7608	1597.8
8.77	878	54	NaN	4.0254	15.85	2.9011	-182.75	24.399	-0.48002	-5.6056	-717.45	1129.9	35.388	878.27	1053.5	23.649	43.982	0	0	4.5768	6.8496	-11.202	-22.171	2.5538	-4.2185	13.11	27.139	7.1307	2.631	1.9082	4.9677	1598.1
8.78	879	54	NaN	4.0142	15.828	2.913	-182.63	24.543	-0.30273	-5.6607	-717.38	1129.9	35.518	878.02	1053.5	23.649	44.215	0	0	4.6901	6.9636	-11.203	-22.172	2.5357	-4.1081	13.086	27.285	7.2258	2.8556	1.8832	5.1134	1597.8
8.79	880	54	NaN	4.0508	15.938	2.6835	-182.56	24.664	-0.26417	-4.7539	-716.77	1129.6	35.392	877.76	1053.5	23.649	24.005	0	0	4.7488	7.0227	-11.203	-22.172	2.6086	-4.0044	13.207	27.395	7.3574	3.0183	2.0046	5.2231	1596.9
8.8	881	54	NaN	4.0366	15.885	2.7795	-182.41	24.779	-0.17022	-5.1212	-716.89	1129.7	35.439	877.51	1053.6	23.649	38.803	0	0	4.7829	7.0571	-11.204	-22.173	2.5794	-3.8664	13.154	27.51	7.3623	3.1907	1.9502	5.3373	1596.7
8.81	882	54	NaN	4.0155	15.803	2.9354	-182.26	24.92	-0.28428	-5.7277	-717.1	1129.9	34.863	877.15	1053.8	23.649	51.11	0	0	4.801	7.0752	-11.206	-22.175	2.557	-3.7217	13.072	27.652	7.358	3.3536	1.8657	5.477	1596.6
8.82	883	54	NaN	4.0206	15.793	2.947	-182.19	25.077	-0.59214	-5.7765	-716.96	1129.9	33.71	876.72	1054	23.649	56.822	0	0	4.8501	7.1247	-11.208	-22.177	2.6013	-3.6097	13.068	27.801	7.4514	3.515	1.8604	5.6244	1596
8.83	884	54	NaN	4.0254	15.776	2.954	-182.15	25.175	-0.5855	-5.8181	-716.89	1129.8	33.47	876.46	1054.2	23.649	61.805	0	0	4.8937	7.1685	-11.21	-22.179	2.6129	-3.5576	13.057	27.894	7.5066	3.6109	1.8467	5.7146	1595.6
8.84	885	54	NaN	4.0278	15.756	2.9536	-182.06	25.227	-0.52976	-5.8201	-716.79	1129.8	33.142	876.3	1054.3	27.004	62.04	0	1	4.9107	7.1857	-11.215	-22.184	2.6268	-3.4622	13.044	27.938	7.5375	3.7235	1.8294	5.7541	1595.3
8.85	886	54	NaN	4.0574	15.858	2.7169	-182.03	25.245	-0.54191	-4.9228	-716.27	1129.5	32.88	876.22	1054.4	23.649	56.835	0	1	4.9406	7.2158	-11.219	-22.188	2.6975	-3.3876	13.159	27.945	7.6381	3.8282	1.9402	5.7566	1594.7
8.86	887	54	NaN	4.064	15.899	2.6056	-181.96	25.215	-0.52868	-4.5192	-715.95	1129.4	32.508	876.21	1054.5	23.649	50.257	0	0	4.9817	7.2572	-11.223	-22.192	2.7318	-3.2947	13.208	27.906	7.7135	3.9625	1.9852	5.7142	1594.3
8.87	888	54	NaN	4.0502	15.881	2.611	-181.86	25.146	-0.41325	-4.5666	-715.84	1129.3	32.245	876.23	1054.6	23.649	49.439	0	0	4.8842	7.1591	-11.227	-22.196	2.7257	-3.1891	13.194	27.832	7.6099	3.9699	1.9674	5.6363	1594.2
8.88	889	54	NaN	4.0368	15.863	2.6164	-181.77	25.064	-0.19861	-4.6089	-715.73	1129.3	32.264	876.27	1054.7	23.649	44.688	0	0	4.7709	7.045	-11.231	-22.2	2.71	-3.0924	13.18	27.747	7.4809	3.9526	1.949	5.5465	1594.2
8.89	890	54	NaN	4.0368	15.847	2.6138	-181.7	25.005	-0.062575	-4.6237	-715.65	1129.3	32.233	876.33	1054.8	23.649	50.574	0	0	4.6577	6.9309	-11.236	-22.205	2.7106	-3.022	13.169	27.684	7.3682	3.9089	1.9332	5.4791	1594.2
8.9	891	54	NaN	4.0162	15.832	2.617	-181.6	24.98	0.00020949	-4.6546	-715.58	1129.2	31.938	876.28	1054.9	23.649	49.963	0	0	4.5444	6.8169	-11.24	-22.209	2.6993	-2.9213	13.16	27.652	7.2437	3.8955	1.9197	5.4437	1594
8.91	892	54	NaN	4.0111	15.805	2.6038	-181.49	24.878	0.49849	-4.6165	-715.49	1129.2	32.637	876.43	1055.1	23.649	53.714	0	0	4.4311	6.7028	-11.244	-22.213	2.6706	-2.8353	13.14	27.543	7.1016	3.8675	1.8959	5.33	1594.1
8.92	893	54	NaN	4.0064	15.77	2.5935	-181.38	24.764	0.85166	-4.5954	-715.4	1129.1	32.896	876.6	1055.2	23.649	57.976	0	0	4.3178	6.5887	-11.248	-22.217	2.6573	-2.7324	13.112	27.422	6.9751	3.8563	1.8641	5.2049	1594.2
8.93	894	54	NaN	3.9971	15.733	2.5884	-181.26	24.682	0.9734	-4.6052	-715.33	1129	32.51	876.7	1055.3	23.649	59.336	0	0	4.2045	6.4747	-11.253	-22.222	2.6616	-2.5968	13.083	27.332	6.866	3.8779	1.8303	5.1104	1594.2
8.94	895	54	NaN	3.9879	15.7	2.582	-181.12	24.648	1.0997	-4.6147	-715.26	1129	32.112	876.77	1055.5	23.649	60.605	0	0	4.0912	6.3606	-11.257	-22.226	2.6663	-2.4391	13.059	27.289	6.7575	3.9215	1.802	5.0633	1594.1
8.95	896	54	NaN	3.9855	15.678	2.5871	-181.02	24.682	1.1765	-4.6431	-715.22	1129	31.827	876.74	1055.8	23.649	60.814	0	0	4.0088	6.2776	-11.261	-22.23	2.6731	-2.3319	13.046	27.314	6.6819	3.9458	1.7852	5.085	1594.1
8.96	897	54	NaN	3.9781	15.655	2.5751	-180.83	24.649	1.471	-4.6403	-715.14	1128.9	31.83	876.85	1055.9	23.649	60.232	0	0	4.0019	6.2707	-11.263	-22.232	2.6657	-2.1472	13.03	27.273	6.6676	4.1235	1.767	5.0416	1594.1
8.97	898	54	NaN	3.9605	15.62	2.5749	-180.57	24.702	1.7169	-4.7061	-715.07	1128.9	31.387	876.92	1056.3	23.649	59.851	0	0	4.013	6.2819	-11.266	-22.235	2.6617	-1.8721	13.009	27.314	6.6748	4.4099	1.7431	5.079	1594.1
8.98	899	54	NaN	3.9431	15.598	2.5584	-180.34	24.795	1.9653	-4.7157	-715	1128.8	31.058	876.91	1056.6	23.649	58.958	0	0	4.0345	6.3035	-11.269	-22.238	2.6557	-1.6309	13.001	27.391	6.6902	4.6726	1.7321	5.1534	1594
8.99	900	54	NaN	3.9307	15.592	2.5265	-180.18	24.878	2.2377	-4.6619	-714.94	1128.8	31.057	876.88	1057	23.649	58.181	0	0	4.0974	6.3668	-11.271	-22.24	2.6453	-1.4687	13.008	27.462	6.7426	4.8981	1.7367	5.2215	1593.8
9	901	54	NaN	3.9196	15.583	2.5178	-180.04	24.941	2.4698	-4.688	-714.91	1128.8	31.027	876.88	1057.3	23.649	56.953	0	0	4.1603	6.4302	-11.274	-22.243	2.6343	-1.3255	13.01	27.514	6.7946	5.1046	1.7364	5.2707	1593.8
9.01	902	54	NaN	3.9088	15.564	2.5303	-180	24.962	2.5448	-4.7444	-714.96	1128.8	31.004	876.89	1057.4	23.649	56.545	0	0	4.2583	6.5288	-11.277	-22.246	2.6223	-1.2826	12.996	27.531	6.8806	5.2463	1.7183	5.2844	1593.9
9.02	903	54	NaN	3.8978	15.565	2.5148	-179.87	25.041	2.7188	-4.7303	-714.92	1128.8	30.83	876.82	1057.7	23.649	55.634	0	0	4.3427	6.6139	-11.281	-22.25	2.618	-1.1485	13.009	27.597	6.9607	5.4653	1.7276	5.3474	1593.7
9.03	904	54	NaN	3.8863	15.564	2.5103	-179.75	25.13	2.8001	-4.7461	-714.9	1128.8	30.478	876.73	1058.1	23.649	55.219	0	0	4.3975	6.669	-11.286	-22.255	2.6185	-1.0223	13.021	27.673	7.016	5.6467	1.7354	5.4187	1593.6
9.04	905	54	NaN	3.8754	15.56	2.5145	-179.66	25.21	2.8622	-4.7858	-714.91	1128.8	30.151	876.62	1058.4	23.649	54.771	0	0	4.4048	6.6764	-11.29	-22.259	2.6179	-0.91391	13.028	27.741	7.0227	5.7624	1.7385	5.4824	1593.5
9.05	906	54	NaN	3.8635	15.557	2.5175	-179.56	25.274	3.0315	-4.8182	-714.92	1128.8	30.028	876.51	1058.7	23.649	55.381	0	0	4.3922	6.6637	-11.294	-22.263	2.6091	-0.81357	13.039	27.792	7.0014	5.8501	1.7445	5.5293	1593.3
9.06	907	54	NaN	3.844	15.565	2.5164	-179.46	25.323	3.3779	-4.8253	-714.9	1128.7	30.11	876.45	1059.3	23.649	55.519	0	0	4.3991	6.6706	-11.298	-22.267	2.5864	-0.72252	13.067	27.821	6.9855	5.9481	1.7686	5.5539	1593.3
9.07	908	54	NaN	3.7921	15.429	2.8367	-179.43	25.318	3.4786	-6.0433	-715.5	1129.1	29.954	876.43	1059.5	23.649	54.296	0	0	4.3814	6.6528	-11.302	-22.271	2.4967	-0.73002	12.927	27.82	6.8781	5.9228	1.6256	5.5489	1593.9
9.08	909	54	NaN	3.7845	15.41	2.8456	-179.38	25.321	3.4876	-6.018	-715.56	1129.1	29.521	876.43	1059.8	23.649	54.657	0	0	4.3295	6.6005	-11.304	-22.273	2.5056	-0.66211	12.918	27.813	6.8351	5.9384	1.6136	5.5393	1593.9
9.09	910	54	NaN	3.7803	15.417	2.8173	-179.34	25.33	3.5427	-5.8879	-715.53	1129	29.226	876.39	1060	23.649	53.651	0	0	4.2502	6.5207	-11.308	-22.277	2.5167	-0.60126	12.936	27.812	6.7669	5.9194	1.6276	5.535	1593.8
9.1	911	54	NaN	3.7828	15.471	2.7322	-179.3	25.344	3.6964	-5.6107	-715.34	1128.9	29.217	876.33	1060.2	23.649	52.713	0	0	4.1239	6.3935	-11.313	-22.282	2.5293	-0.55674	13	27.815	6.6532	5.8368	1.6875	5.5334	1593.5
9.11	912	54	NaN	3.797	15.569	2.5739	-179.27	25.367	3.923	-5.0916	-714.99	1128.8	29.376	876.26	1060.5	23.649	51.789	0	0	4.0669	6.3361	-11.317	-22.286	2.5561	-0.51582	13.113	27.823	6.623	5.8203	1.7955	5.5369	1593.1
9.12	913	54	NaN	3.752	15.428	2.8925	-179.25	25.421	4.1014	-6.2933	-715.6	1129.1	29.228	876.11	1060.9	23.649	49.99	0	0	4.0283	6.2973	-11.322	-22.29	2.4736	-0.53139	12.975	27.874	6.5019	5.7659	1.6536	5.5838	1593.6
9.13	914	54	NaN	3.766	15.553	2.6316	-179.24	25.478	4.1548	-5.3459	-715.07	1128.8	28.8	875.92	1061.3	23.649	48.441	0	0	3.9121	6.1803	-11.326	-22.295	2.5365	-0.46462	13.125	27.906	6.4486	5.7156	1.7986	5.6115	1592.8
9.14	915	54	NaN	3.7611	15.588	2.5475	-179.24	25.383	4.3195	-5.0643	-714.92	1128.8	28.717	876	1061.6	23.649	46.539	0	0	3.8251	6.0927	-11.333	-22.302	2.5446	-0.45609	13.17	27.801	6.3697	5.6366	1.8368	5.4983	1592.7
9.15	916	54	NaN	3.752	15.586	2.534	-179.26	25.302	4.4164	-5.0519	-714.92	1128.7	28.562	876.08	1061.7	23.649	43.416	0	0	3.7736	6.0409	-11.344	-22.313	2.5416	-0.468	13.175	27.714	6.3153	5.5729	1.8307	5.401	1592.8
9.16	917	54	NaN	3.7456	15.59	2.5156	-179.28	25.284	4.4452	-5.0187	-714.9	1128.7	28.371	876.06	1061.9	23.649	39.351	0	0	3.7753	6.0426	-11.349	-22.318	2.5433	-0.48127	13.184	27.69	6.3186	5.5613	1.8347	5.3722	1592.7
9.17	918	54	NaN	3.7363	15.597	2.5062	-179.3	25.259	4.5524	-5.0067	-714.87	1128.7	28.51	876.07	1061.9	23.649	41.449	0	0	3.789	6.0564	-11.353	-22.322	2.5294	-0.50225	13.194	27.662	6.3184	5.5541	1.8406	5.34	1592.7
9.18	919	54	NaN	3.7266	15.602	2.5051	-179.3	25.255	4.5889	-5.0087	-714.86	1128.7	28.282	876	1062.1	23.649	40.724	0	0	3.7477	6.0148	-11.357	-22.326	2.5278	-0.49784	13.206	27.651	6.2755	5.517	1.8491	5.3257	1592.6
9.19	920	54	NaN	3.7201	15.605	2.5141	-179.31	25.252	4.632	-5.0443	-714.85	1128.7	28.096	875.98	1062.3	23.649	41.712	0	0	3.6861	5.9528	-11.36	-22.329	2.5266	-0.50511	13.215	27.641	6.2127	5.4477	1.8556	5.3119	1592.6
9.2	921	54	NaN	3.6811	15.505	2.7148	-179.35	25.216	4.7595	-5.8191	-715.26	1128.9	28.068	876.02	1062.5	23.649	41.994	0	0	3.6006	5.8666	-11.363	-22.332	2.4612	-0.56936	13.115	27.606	6.0617	5.2973	1.7524	5.2739	1593
9.21	922	54	NaN	3.6693	15.491	2.7432	-179.41	25.151	4.8867	-5.9281	-715.3	1128.9	27.902	876.16	1062.7	23.649	41.874	0	0	3.51	5.7755	-11.367	-22.336	2.4516	-0.62816	13.107	27.536	5.9616	5.1473	1.7404	5.1998	1593.2
9.22	923	54	NaN	3.6973	15.604	2.5224	-179.48	25.086	4.9477	-5.0759	-714.81	1128.7	27.513	876.35	1062.8	23.649	40.878	0	0	3.4143	5.6791	-11.371	-22.34	2.5239	-0.64914	13.233	27.458	5.9382	5.03	1.862	5.1175	1592.9
9.23	924	54	NaN	3.6857	15.596	2.5312	-179.51	25.075	4.9608	-5.1128	-714.83	1128.7	27.232	876.46	1062.8	23.649	37.335	0	0	3.2052	5.4686	-11.378	-22.347	2.5212	-0.67803	13.227	27.444	5.7264	4.7906	1.8499	5.0971	1593
9.24	925	54	NaN	3.6399	15.446	2.8387	-179.58	25.062	5.0552	-6.2881	-715.45	1129	27.222	876.6	1062.9	23.649	35.368	0	0	3.0215	5.2837	-11.383	-22.352	2.4341	-0.78722	13.067	27.441	5.4556	4.4964	1.6844	5.0886	1593.8
9.25	926	54	NaN	3.6672	15.548	2.652	-179.63	25.052	5.1166	-5.5821	-715.02	1128.8	27.088	876.73	1062.8	23.649	32.681	0	0	3.0079	5.2699	-11.384	-22.353	2.4914	-0.80606	13.176	27.425	5.4993	4.4639	1.7918	5.0717	1593.5
9.26	927	54	NaN	3.6575	15.516	2.7035	-179.68	25.075	5.1367	-5.8045	-715.15	1128.9	26.837	876.83	1062.8	23.649	35.572	0	0	2.9828	5.2447	-11.385	-22.354	2.4828	-0.85238	13.141	27.449	5.4657	4.3923	1.7563	5.0958	1593.7
9.27	928	54	NaN	3.6263	15.421	2.8703	-179.75	25.117	5.1733	-6.4902	-715.53	1129	26.6	876.93	1062.7	23.649	35.533	0	0	2.8971	5.1584	-11.385	-22.354	2.4359	-0.93604	13.037	27.502	5.333	4.2224	1.6517	5.1478	1594.2
9.28	929	54	NaN	3.6177	15.42	2.8539	-179.84	25.161	5.2547	-6.4812	-715.51	1129	26.437	877.12	1062.5	23.649	39.517	0	0	2.7902	5.0507	-11.385	-22.354	2.4337	-1.0245	13.028	27.553	5.2238	4.0262	1.6427	5.1987	1594.4
9.29	930	54	NaN	3.621	15.426	2.7716	-179.93	25.205	5.2719	-6.1624	-715.41	1128.9	26.104	877.35	1062.1	23.649	36.463	0	0	2.6638	4.9235	-11.385	-22.354	2.4605	-1.0895	13.026	27.605	5.1243	3.834	1.6405	5.2506	1594.5
9.3	931	54	NaN	3.625	15.425	2.7603	-180	25.249	5.3817	-6.1723	-715.39	1128.9	26.196	877.52	1061.8	23.649	37.858	0	0	2.5736	4.8326	-11.384	-22.353	2.4609	-1.1629	13.013	27.661	5.0345	3.6698	1.629	5.3079	1594.7
9.31	932	54	NaN	3.6283	15.416	2.7332	-180.07	25.283	5.4436	-6.1267	-715.41	1128.9	26.163	877.73	1061.4	23.649	37.824	0	0	2.5113	4.7699	-11.382	-22.351	2.4671	-1.2273	12.991	27.707	4.9784	3.5426	1.6093	5.3565	1594.9
9.32	933	54	NaN	3.6234	15.413	2.7058	-180.16	25.347	5.4832	-6.1	-715.42	1128.9	26.052	877.96	1060.9	23.649	44.04	0	0	2.5215	4.7803	-11.379	-22.348	2.4674	-1.3199	12.971	27.789	4.9889	3.4603	1.5922	5.4404	1595.2
9.33	934	54	NaN	3.6144	15.418	2.6892	-180.27	25.433	5.5143	-6.1112	-715.42	1128.9	25.93	878.16	1060.4	23.649	41.921	0	0	2.4925	4.7511	-11.377	-22.346	2.4626	-1.4175	12.958	27.893	4.9551	3.3336	1.5809	5.5472	1595.4
9.34	935	54	NaN	3.611	15.421	2.6868	-180.33	25.504	5.5369	-6.1385	-715.44	1128.9	25.846	878.28	1060	23.649	38.73	0	0	2.4377	4.6959	-11.374	-22.343	2.4612	-1.4761	12.948	27.977	4.8989	3.2197	1.5737	5.6343	1595.5
9.35	936	54	NaN	3.6125	15.428	2.6979	-180.4	25.552	5.5488	-6.208	-715.43	1128.9	25.775	878.46	1059.6	23.649	38.837	0	0	2.4593	4.7176	-11.371	-22.34	2.463	-1.5521	12.94	28.04	4.9223	3.1655	1.5698	5.7004	1595.7
9.36	937	54	NaN	3.606	15.458	2.6899	-180.53	25.621	5.515	-6.224	-715.38	1128.9	25.522	878.81	1058.8	23.649	44.875	0	0	2.5412	4.8001	-11.367	-22.336	2.4652	-1.6659	12.942	28.137	5.0064	3.1342	1.5749	5.8014	1596
9.37	938	54	NaN	3.5963	15.479	2.6839	-180.61	25.66	5.5071	-6.2316	-715.37	1128.9	25.416	879.05	1058.3	23.649	43.557	0	0	2.5386	4.7974	-11.362	-22.331	2.4592	-1.7497	12.945	28.195	4.9978	3.0477	1.5828	5.8637	1596.3
9.38	939	54	NaN	3.6031	15.556	2.5619	-180.68	25.688	5.5059	-5.8356	-715.11	1128.7	25.377	879.26	1057.9	23.649	41.36	0	0	2.5602	4.8192	-11.357	-22.326	2.4815	-1.805	13.012	28.232	5.0417	3.0142	1.6555	5.9056	1596.2
9.39	940	54	NaN	3.6201	15.661	2.3766	-180.75	25.731	5.4799	-5.2236	-714.73	1128.6	25.281	879.44	1057.6	23.649	38.253	0	0	2.6625	4.9222	-11.352	-22.321	2.5239	-1.846	13.111	28.281	5.1864	3.0762	1.7584	5.9596	1596
9.4	941	54	NaN	3.6151	15.667	2.3558	-180.8	25.813	5.4137	-5.1772	-714.72	1128.6	25.064	879.53	1057.3	23.649	36.675	0	0	2.7015	4.9615	-11.347	-22.316	2.5284	-1.8889	13.108	28.372	5.23	3.0726	1.7615	6.0559	1596.1
9.41	942	54	NaN	3.6018	15.673	2.3728	-180.86	25.942	5.4554	-5.254	-714.7	1128.6	25.15	879.62	1057	23.649	35.336	0	0	2.7049	4.9649	-11.341	-22.31	2.5093	-1.9494	13.103	28.512	5.2142	3.0155	1.7617	6.2025	1596.2
9.42	943	54	NaN	3.5928	15.666	2.376	-180.9	26.062	5.3998	-5.2847	-714.74	1128.6	25.004	879.62	1056.8	23.649	34.735	0	0	2.6967	4.9566	-11.332	-22.301	2.5045	-1.9837	13.089	28.638	5.2012	2.973	1.7567	6.3372	1596.3
9.43	944	54	NaN	3.5866	15.662	2.3609	-180.93	26.23	5.2055	-5.2605	-714.74	1128.6	24.506	879.52	1056.8	23.649	37.022	0	0	2.6885	4.9484	-11.324	-22.293	2.5169	-1.9953	13.084	28.808	5.2054	2.9531	1.7598	6.5155	1596.1
9.44	945	54	NaN	3.5688	15.601	2.4365	-180.97	26.36	5.2128	-5.5406	-714.97	1128.7	24.628	879.52	1056.6	23.649	36.094	0	0	2.6424	4.9019	-11.322	-22.291	2.4848	-2.0544	13.012	28.949	5.1272	2.8476	1.6905	6.6582	1596.4
9.45	946	54	NaN	3.5388	15.49	2.5975	-181.03	26.422	5.4812	-6.1011	-715.43	1128.8	25.532	879.68	1056.2	23.649	34.441	0	0	2.6347	4.8942	-11.32	-22.289	2.4027	-2.1702	12.882	29.03	5.0374	2.724	1.5622	6.7414	1597.1
9.46	947	54	NaN	3.5276	15.502	2.5756	-181.08	26.558	5.3617	-6.0466	-715.4	1128.8	25.347	879.59	1056.1	23.649	35.828	0	0	2.7133	4.9734	-11.318	-22.287	2.4	-2.2074	12.89	29.17	5.1134	2.766	1.5729	6.883	1597
9.47	948	54	NaN	3.5214	15.528	2.619	-181.18	26.727	5.2419	-6.1993	-715.35	1128.8	25.347	879.48	1055.9	23.649	31.068	0	0	2.6714	4.9312	-11.316	-22.285	2.3882	-2.3102	12.908	29.346	5.0596	2.621	1.592	7.0609	1596.8
9.48	949	54	NaN	3.5154	15.541	2.6451	-181.26	26.865	5.1237	-6.2886	-715.32	1128.9	25.298	879.36	1055.8	23.649	34.344	0	0	2.5759	4.835	-11.315	-22.284	2.3806	-2.3911	12.918	29.488	4.9566	2.4439	1.6029	7.2036	1596.7
9.49	950	54	NaN	3.5104	15.551	2.6456	-181.35	27.005	5.0172	-6.3054	-715.29	1128.8	25.377	879.24	1055.7	23.649	33.807	0	0	2.5725	4.8316	-11.315	-22.284	2.3721	-2.4931	12.925	29.631	4.9446	2.3385	1.6096	7.3473	1596.5
9.5	951	54	NaN	3.5111	15.556	2.6263	-181.45	27.133	4.769	-6.2663	-715.27	1128.8	25.114	879.1	1055.5	23.649	33.137	0	0	2.5455	4.8044	-11.315	-22.284	2.3836	-2.5749	12.924	29.765	4.9291	2.2295	1.609	7.4809	1596.4
9.51	952	54	NaN	3.5191	15.552	2.6021	-181.5	27.225	4.3265	-6.2108	-715.25	1128.8	24.251	878.89	1055.3	23.649	32.343	0	0	2.4823	4.7408	-11.316	-22.285	2.4244	-2.5958	12.914	29.863	4.9067	2.1449	1.5978	7.5782	1596.1
9.52	953	54	NaN	3.5189	15.548	2.5949	-181.56	27.293	4.2587	-6.214	-715.24	1128.8	24.393	878.81	1055.2	23.649	34.259	0	0	2.4222	4.6803	-11.317	-22.286	2.4189	-2.664	12.905	29.935	4.8411	2.0162	1.5888	7.6496	1596
9.53	954	54	NaN	3.5197	15.55	2.568	-181.63	27.388	4.1768	-6.1541	-715.2	1128.8	24.552	878.64	1055.1	23.649	36.017	0	0	2.3677	4.6254	-11.317	-22.285	2.416	-2.7383	12.904	30.033	4.7837	1.8871	1.5875	7.7478	1595.8
9.54	955	54	NaN	3.5214	15.55	2.5658	-181.7	27.465	4.0411	-6.1778	-715.16	1128.8	24.563	878.48	1055	23.649	33.135	0	0	2.3105	4.5678	-11.316	-22.285	2.4164	-2.8037	12.9	30.115	4.7269	1.7641	1.584	7.8297	1595.6
9.55	956	54	NaN	3.5202	15.543	2.5774	-181.75	27.538	3.8669	-6.2386	-715.15	1128.7	24.472	878.29	1054.9	23.649	32.24	0	0	2.2569	4.5138	-11.316	-22.285	2.416	-2.8589	12.888	30.192	4.6729	1.6549	1.5728	7.9076	1595.4
9.56	957	54	NaN	3.5177	15.533	2.5872	-181.82	27.609	3.6674	-6.2946	-715.14	1128.7	24.409	878.07	1054.7	23.649	31.674	0	0	2.2603	4.5172	-11.316	-22.285	2.4137	-2.9274	12.874	30.268	4.674	1.5898	1.5577	7.9828	1595.2
9.57	958	54	NaN	3.5202	15.532	2.5822	-181.93	27.664	3.4647	-6.3243	-715.06	1128.7	24.538	877.84	1054.5	23.649	32.004	0	0	2.2473	4.5042	-11.317	-22.286	2.4103	-3.0389	12.866	30.33	4.6576	1.4653	1.5489	8.0447	1594.9
9.58	959	54	NaN	3.5254	15.522	2.5592	-182	27.694	3.396	-6.3032	-715.02	1128.7	24.996	877.58	1054.3	23.649	31.842	0	0	2.2132	4.4699	-11.318	-22.287	2.3996	-3.13	12.849	30.367	4.6128	1.3399	1.5311	8.0807	1594.6
9.59	960	54	NaN	3.5241	15.523	2.5326	-182.05	27.734	3.2826	-6.258	-714.97	1128.6	25.172	877.37	1054.2	23.649	35.411	0	0	2.1583	4.4145	-11.318	-22.287	2.3933	-3.1783	12.846	30.411	4.5516	1.2362	1.5281	8.1237	1594.4
9.6	961	54	NaN	3.5158	15.517	2.5254	-182.08	27.763	3.1782	-6.268	-714.96	1128.6	25.368	877.15	1054.1	23.649	34.39	0	0	2.0979	4.3538	-11.318	-22.287	2.3774	-3.2148	12.837	30.443	4.4753	1.139	1.5189	8.1554	1594.2
9.61	962	54	NaN	3.5067	15.522	2.5212	-182.1	27.788	3.082	-6.2764	-714.92	1128.6	25.588	876.92	1054	23.649	33.504	0	0	2.0957	4.3515	-11.32	-22.289	2.36	-3.2475	12.838	30.472	4.4557	1.104	1.5181	8.1829	1593.9
9.62	963	54	NaN	3.4975	15.541	2.5122	-182.13	27.814	2.9513	-6.2612	-714.83	1128.6	25.781	876.65	1053.8	23.649	31.665	0	0	2.1009	4.3568	-11.322	-22.29	2.3441	-3.2866	12.852	30.502	4.445	1.0702	1.5307	8.2115	1593.6
9.63	964	54	NaN	3.4793	15.554	2.5142	-182.19	27.829	2.7144	-6.2862	-714.78	1128.6	25.914	876.34	1053.7	23.649	29.678	0	0	2.0123	4.2676	-11.322	-22.291	2.3199	-3.3466	12.859	30.525	4.3322	0.921	1.5361	8.2331	1593.2
9.64	965	54	NaN	3.4619	15.568	2.5166	-182.22	27.853	2.5784	-6.3167	-714.72	1128.6	26.078	876.04	1053.6	23.649	30.933	0	0	1.9588	4.2137	-11.323	-22.292	2.2952	-3.3834	12.87	30.551	4.254	0.83023	1.5473	8.259	1592.9
9.65	966	54	NaN	3.4356	15.585	2.5451	-182.25	27.867	2.4722	-6.4191	-714.66	1128.6	26.551	875.68	1053.5	23.649	33.516	0	0	1.9451	4.1999	-11.322	-22.291	2.2479	-3.4375	12.885	30.568	4.193	0.76237	1.5626	8.2774	1592.5
9.66	967	54	NaN	3.4372	15.683	2.4017	-182.28	27.872	2.3904	-5.9323	-714.28	1128.4	26.967	875.37	1053.5	23.649	34.423	0	0	1.8945	4.1489	-11.323	-22.292	2.2516	-3.4641	12.985	30.571	4.1461	0.68481	1.6619	8.2791	1591.8
9.67	968	54	NaN	3.4216	15.713	2.3691	-182.31	27.854	2.2798	-5.8661	-714.17	1128.4	27.316	875.07	1053.4	23.649	31.596	0	0	1.8559	4.1101	-11.324	-22.293	2.2255	-3.5045	13.013	30.555	4.0814	0.60554	1.6888	8.2619	1591.4
9.68	969	54	NaN	3.3628	15.59	2.6272	-182.34	27.819	2.1164	-6.8324	-714.67	1128.7	27.607	874.75	1053.3	23.649	32.696	0	0	1.8998	4.1543	-11.325	-22.294	2.1215	-3.5809	12.878	30.531	4.0212	0.5734	1.5522	8.237	1591.6
9.69	970	54	NaN	3.3608	15.596	2.6405	-182.34	27.828	1.9941	-6.8627	-714.63	1128.7	27.542	874.57	1053.3	23.649	31.604	0	0	1.9407	4.1955	-11.327	-22.296	2.1206	-3.5848	12.883	30.541	4.0613	0.61066	1.556	8.2454	1591.4
9.7	971	54	NaN	3.3517	15.598	2.6411	-182.37	27.782	1.8518	-6.8519	-714.6	1128.7	27.701	874.35	1053.3	23.649	31.21	0	0	1.9646	4.2196	-11.327	-22.296	2.106	-3.6137	12.882	30.497	4.0706	0.60586	1.5549	8.2009	1591.1
9.71	972	54	NaN	3.3469	15.593	2.6377	-182.4	27.745	1.703	-6.8348	-714.56	1128.6	27.88	874.11	1053.2	23.649	31.89	0	0	2.0042	4.2594	-11.328	-22.297	2.0951	-3.6561	12.876	30.461	4.0993	0.6033	1.5482	8.1643	1590.8
9.72	973	54	NaN	3.3369	15.59	2.6382	-182.44	27.738	1.4266	-6.8331	-714.52	1128.6	27.859	873.72	1053.2	23.649	31.367	0	0	2.059	4.3146	-11.329	-22.298	2.0856	-3.6907	12.875	30.454	4.1446	0.62395	1.5456	8.1555	1590.4
9.73	974	54	NaN	3.3257	15.596	2.6456	-182.47	27.706	1.1783	-6.8492	-714.45	1128.6	28.027	873.31	1053.2	23.649	31.902	0	0	2.1224	4.3784	-11.331	-22.3	2.0674	-3.7319	12.881	30.421	4.1898	0.64654	1.55	8.1206	1589.9
9.74	975	54	NaN	3.3223	15.615	2.6584	-182.51	27.587	1.1685	-6.8724	-714.35	1128.5	28.834	873.03	1053.1	23.649	32.479	0	0	2.1587	4.4149	-11.334	-22.303	2.0337	-3.8021	12.896	30.306	4.1924	0.61282	1.5621	8.0034	1589.6
9.75	976	54	NaN	3.3173	15.637	2.6733	-182.54	27.534	0.98234	-6.8951	-714.3	1128.5	29.137	872.62	1053.1	23.649	32.624	0	0	2.0969	4.3527	-11.337	-22.306	2.0166	-3.8428	12.918	30.252	4.1135	0.50987	1.5819	7.9466	1589.1
9.76	977	54	NaN	3.3159	15.649	2.6737	-182.57	27.487	0.92604	-6.8807	-714.25	1128.5	29.316	872.51	1053.1	23.649	29.455	0	0	2.1316	4.3877	-11.338	-22.307	2.0091	-3.8728	12.929	30.207	4.1407	0.51495	1.5908	7.8995	1589
9.77	978	54	NaN	3.3102	15.669	2.693	-182.59	27.42	0.82597	-6.9215	-714.18	1128.5	29.531	872.37	1053.1	23.649	31.727	0	0	2.233	4.4897	-11.339	-22.308	1.994	-3.9094	12.948	30.141	4.227	0.58033	1.6089	7.8331	1588.8
9.78	979	54	NaN	3.2993	15.682	2.7148	-182.63	27.313	0.65296	-6.972	-714.13	1128.5	29.746	872.17	1053.1	23.649	33.221	0	0	2.3329	4.5903	-11.34	-22.309	1.9733	-3.9549	12.961	30.035	4.3062	0.63543	1.62	7.7251	1588.5
9.79	980	54	NaN	3.2886	15.683	2.7173	-182.67	27.185	0.48088	-6.964	-714.1	1128.4	30.015	871.97	1053	23.649	31.247	0	0	2.4316	4.6897	-11.343	-22.312	1.953	-4.0057	12.963	29.906	4.3846	0.68405	1.6197	7.5942	1588.3
9.8	981	54	NaN	3.288	15.686	2.6881	-182.71	27.085	0.43975	-6.8496	-714.08	1128.4	30.485	871.83	1053	23.649	33.174	0	0	2.3891	4.6469	-11.347	-22.315	1.9395	-4.0563	12.965	29.805	4.3285	0.59054	1.6185	7.4899	1588.1
9.81	982	54	NaN	3.2887	15.699	2.6841	-182.76	26.949	0.28855	-6.8005	-714.02	1128.4	30.854	871.65	1053	23.649	32.601	0	0	2.3563	4.6139	-11.35	-22.319	1.9284	-4.125	12.978	29.67	4.2847	0.4889	1.6281	7.3517	1587.9
9.82	983	54	NaN	3.2799	15.718	2.6921	-182.81	26.786	0.17155	-6.7972	-713.95	1128.4	31.279	871.56	1052.9	23.649	31.659	0	0	2.3939	4.6518	-11.351	-22.32	1.9042	-4.1899	12.996	29.508	4.2981	0.46192	1.645	7.1885	1587.8
9.83	984	54	NaN	3.2747	15.729	2.7076	-182.84	26.676	0.056457	-6.8215	-713.91	1128.3	31.526	871.45	1052.9	23.649	33.703	0	0	2.4294	4.6875	-11.352	-22.321	1.8891	-4.2305	13.007	29.399	4.3185	0.45697	1.6544	7.0774	1587.6
9.84	985	54	NaN	3.2725	15.739	2.7171	-182.87	26.574	-0.024996	-6.8293	-713.88	1128.3	31.745	871.39	1052.9	23.649	30.562	0	0	2.4636	4.722	-11.354	-22.323	1.8786	-4.2606	13.015	29.298	4.3422	0.46135	1.6611	6.9752	1587.5
9.85	986	54	NaN	3.2712	15.752	2.7141	-182.89	26.458	-0.060671	-6.8026	-713.85	1128.3	32.021	871.41	1052.8	23.649	30.655	0	0	2.4423	4.7005	-11.356	-22.325	1.8683	-4.2909	13.025	29.184	4.3106	0.40963	1.6695	6.8594	1587.5
9.86	987	54	NaN	3.2742	15.76	2.711	-182.9	26.411	-0.10687	-6.7846	-713.83	1128.3	32.114	871.4	1052.8	23.649	30.968	0	0	2.4205	4.6785	-11.358	-22.327	1.8685	-4.3085	13.033	29.138	4.289	0.37001	1.6752	6.8112	1587.5
9.87	988	54	NaN	3.2636	15.795	2.7206	-182.94	26.268	-0.37243	-6.7931	-713.74	1128.3	31.998	871.39	1052.7	23.649	31.156	0	0	2.342	4.5995	-11.358	-22.327	1.8617	-4.3427	13.068	28.996	4.2037	0.25684	1.7098	6.6688	1587.4
9.88	989	54	NaN	3.2608	15.829	2.7149	-183.07	26.131	-0.55371	-6.7492	-713.66	1128.2	32.089	871.43	1052.6	23.649	31.424	0	0	2.3115	4.5688	-11.359	-22.328	1.8572	-4.4714	13.098	28.862	4.1686	0.09738	1.7389	6.5339	1587.4
9.89	990	54	NaN	3.2624	15.858	2.7257	-183.13	26.019	-0.65031	-6.7531	-713.6	1128.2	32.279	871.5	1052.5	23.649	30.747	0	0	2.4004	4.6583	-11.361	-22.33	1.8518	-4.5452	13.123	28.754	4.2522	0.11306	1.7625	6.4243	1587.4
9.9	991	54	NaN	3.2671	15.884	2.7429	-183.15	25.936	-0.75022	-6.7751	-713.56	1128.2	32.434	871.57	1052.4	23.649	31.587	0	0	2.4145	4.6725	-11.362	-22.331	1.8501	-4.5681	13.146	28.673	4.2646	0.10435	1.7839	6.3421	1587.4
9.91	992	54	NaN	3.2729	15.909	2.7447	-183.19	25.876	-0.91628	-6.7516	-713.51	1128.2	32.497	871.61	1052.3	23.649	32.506	0	0	2.3913	4.6491	-11.364	-22.333	1.8545	-4.6069	13.169	28.616	4.2458	0.042177	1.8045	6.2823	1587.4
9.92	993	54	NaN	3.2733	15.927	2.7442	-183.23	25.845	-0.9787	-6.738	-713.46	1128.2	32.711	871.63	1052.2	23.649	31.124	0	0	2.3981	4.656	-11.365	-22.334	1.8477	-4.6591	13.185	28.588	4.2458	-0.0031411	1.8202	6.2539	1587.4
9.93	994	54	NaN	3.2829	15.927	2.7446	-183.23	25.832	-1.1017	-6.7241	-713.47	1128.1	32.668	871.63	1052.2	23.649	32.569	0	0	2.4138	4.6718	-11.365	-22.334	1.8593	-4.6565	13.183	28.576	4.2732	0.015361	1.8176	6.2414	1587.4
9.94	995	54	NaN	3.2942	15.937	2.7353	-183.16	25.863	-1.1514	-6.6733	-713.43	1128.1	32.825	871.54	1052.1	23.649	32.648	0	0	2.444	4.7022	-11.366	-22.335	1.8666	-4.5873	13.193	28.607	4.3106	0.11491	1.8272	6.2726	1587.3
9.95	996	54	NaN	3.3009	15.943	2.7388	-183.12	25.88	-1.1903	-6.6642	-713.4	1128.1	32.995	871.5	1052.1	23.649	29.909	0	0	2.4709	4.7293	-11.367	-22.336	1.8675	-4.5504	13.198	28.625	4.3384	0.17884	1.8311	6.2897	1587.2
9.96	997	54	NaN	3.3071	15.941	2.7543	-183.13	25.883	-1.2569	-6.6861	-713.39	1128.1	33.105	871.53	1052.1	23.649	30.97	0	0	2.4915	4.75	-11.369	-22.338	1.8689	-4.5688	13.195	28.629	4.3604	0.18119	1.8265	6.2913	1587.2
9.97	998	54	NaN	3.3206	15.944	2.76	-183.15	25.92	-1.3483	-6.6579	-713.36	1128.1	33.217	871.51	1052	23.649	31.263	0	0	2.5432	4.8021	-11.371	-22.34	1.8793	-4.5925	13.198	28.665	4.4225	0.20957	1.8276	6.3257	1587.2
9.98	999	54	NaN	3.3155	15.949	2.7507	-183.16	25.982	-1.4385	-6.6004	-713.34	1128.1	33.258	871.44	1052.1	23.649	30.5	0	0	2.6041	4.8634	-11.372	-22.341	1.8747	-4.6024	13.206	28.725	4.4788	0.26096	1.8331	6.3841	1587.1
9.99	1000	54	NaN	3.318	15.948	2.759	-183.17	26.015	-1.4712	-6.5978	-713.32	1128	33.34	871.41	1052.1	23.649	32.124	0	0	2.6041	4.8634	-11.374	-22.343	1.8743	-4.6155	13.205	28.757	4.4784	0.24786	1.8313	6.414	1587.1
10	1001	54	NaN	3.3142	15.95	2.7636	-183.19	26.037	-1.4952	-6.5674	-713.29	1128	33.439	871.41	1052.1	23.649	31.592	0	0	2.6243	4.8837	-11.376	-22.345	1.8681	-4.6356	13.209	28.778	4.4924	0.24806	1.8328	6.433	1587
10.01	1002	54	NaN	3.3054	15.959	2.7649	-183.21	26.073	-1.5436	-6.5159	-713.25	1128	33.48	871.4	1052.1	23.649	30.911	0	0	2.672	4.9318	-11.379	-22.348	1.8596	-4.6586	13.219	28.813	4.5316	0.27317	1.8402	6.4648	1587
10.02	1003	54	NaN	3.2976	15.967	2.7688	-183.23	26.114	-1.5963	-6.4794	-713.21	1128	33.477	871.37	1052.2	23.649	30.374	0	0	2.7082	4.9682	-11.38	-22.349	1.8531	-4.6779	13.229	28.852	4.5613	0.29028	1.8493	6.5027	1586.9
10.03	1004	54	NaN	3.2988	15.962	2.782	-183.24	26.106	-1.5733	-6.5003	-713.22	1128	33.571	871.41	1052.2	23.649	29.468	0	0	2.741	5.0012	-11.381	-22.35	1.8502	-4.6873	13.224	28.844	4.5912	0.31393	1.8436	6.4943	1586.9
10.04	1005	54	NaN	3.2977	15.966	2.7925	-183.26	26.155	-1.6149	-6.477	-713.2	1128	33.553	871.35	1052.2	23.649	32.05	0	0	2.7849	5.0455	-11.382	-22.351	1.8506	-4.7055	13.23	28.891	4.6355	0.33996	1.8481	6.5397	1586.9
10.05	1006	54	NaN	3.2885	15.982	2.7949	-183.3	26.161	-1.5648	-6.3872	-713.13	1127.9	33.791	871.41	1052.2	23.649	32.179	0	0	2.8329	5.0938	-11.384	-22.353	1.836	-4.7511	13.246	28.897	4.6689	0.34266	1.8616	6.5435	1586.9
10.06	1007	54	NaN	3.2774	15.988	2.7998	-183.32	26.153	-1.511	-6.3268	-713.08	1127.9	33.991	871.48	1052.1	23.649	31.722	0	0	2.8805	5.1416	-11.386	-22.355	1.8199	-4.7824	13.252	28.889	4.7003	0.35927	1.8653	6.5337	1586.9
10.07	1008	54	NaN	3.2716	15.992	2.8108	-183.34	26.157	-1.5067	-6.3015	-713.05	1127.9	34.017	871.49	1052.1	23.649	31.04	0	0	2.9527	5.2144	-11.388	-22.357	1.814	-4.7978	13.255	28.894	4.7668	0.41664	1.8672	6.5365	1586.9
10.08	1009	54	NaN	3.2722	16	2.8253	-183.36	26.185	-1.5535	-6.2762	-713	1127.9	33.89	871.45	1052.2	23.649	29.712	0	0	3.0555	5.3179	-11.389	-22.358	1.82	-4.8091	13.264	28.922	4.8755	0.50877	1.8752	6.5639	1586.8
10.09	1010	54	NaN	3.2654	16	2.8337	-183.37	26.222	-1.5629	-6.2061	-712.97	1127.9	33.863	871.4	1052.2	23.649	31.58	0	0	3.1166	5.3794	-11.39	-22.359	1.8167	-4.821	13.265	28.958	4.9333	0.55841	1.8748	6.5986	1586.7
10.1	1011	54	NaN	3.2492	16.006	2.8621	-183.39	26.236	-1.5791	-6.2306	-712.92	1127.9	33.814	871.39	1052.1	23.649	30.05	0	0	3.1628	5.4259	-11.391	-22.36	1.8013	-4.833	13.27	28.973	4.9641	0.59285	1.8784	6.6132	1586.6
10.11	1012	54	NaN	3.2443	16.007	2.8807	-183.5	26.207	-1.6766	-6.2453	-712.9	1127.9	33.535	871.45	1052.1	23.649	31.933	0	0	3.1847	5.448	-11.392	-22.361	1.806	-4.9403	13.269	28.945	4.9908	0.50765	1.8773	6.5842	1586.7
10.12	1013	54	NaN	3.2364	16.002	2.8937	-183.57	26.197	-1.7477	-6.2359	-712.88	1127.9	33.32	871.48	1052.1	23.649	31.87	0	0	3.1978	5.4611	-11.392	-22.361	1.8062	-5.002	13.265	28.935	5.004	0.45916	1.8725	6.5738	1586.7
10.13	1014	54	NaN	3.2214	15.991	2.9096	-183.58	26.208	-1.7466	-6.1964	-712.83	1127.9	33.303	871.46	1052.1	23.649	31.77	0	0	3.1534	5.4164	-11.392	-22.361	1.7932	-5.0107	13.253	28.947	4.9466	0.40574	1.8604	6.5856	1586.6
10.14	1015	54	NaN	3.2029	15.971	2.9356	-183.61	26.208	-1.7009	-6.142	-712.76	1127.9	33.416	871.43	1052	23.649	29.821	0	0	3.1781	5.4413	-11.392	-22.361	1.7725	-5.0362	13.229	28.95	4.9506	0.40511	1.8363	6.5887	1586.5
10.15	1016	54	NaN	3.1817	15.944	2.9671	-183.62	26.221	-1.7497	-6.1725	-712.72	1127.9	33.264	871.4	1052	23.649	30.598	0	0	3.2738	5.5376	-11.393	-22.362	1.7557	-5.0425	13.202	28.963	5.0294	0.49509	1.8094	6.601	1586.4
10.16	1017	54	NaN	3.1715	15.885	2.9934	-183.63	26.203	-1.6788	-6.0962	-712.71	1127.9	33.443	871.4	1051.9	23.649	31.293	0	0	3.3753	5.6399	-11.394	-22.363	1.7418	-5.06	13.14	28.947	5.1171	0.57983	1.7462	6.5844	1586.4
10.17	1018	54	NaN	3.1626	15.839	3.0285	-183.64	26.212	-1.681	-6.0737	-712.7	1127.9	33.399	871.33	1051.9	23.649	31.247	0	0	3.4699	5.7351	-11.396	-22.365	1.7351	-5.0628	13.093	28.958	5.205	0.67235	1.6975	6.5931	1586.3
10.18	1019	54	NaN	3.1604	15.799	3.0559	-183.64	26.213	-1.7127	-6.0357	-712.7	1127.9	33.272	871.28	1051.9	23.649	31.199	0	0	3.5352	5.8008	-11.398	-22.367	1.7388	-5.0611	13.053	28.958	5.274	0.7397	1.6554	6.5913	1586.3
10.19	1020	54	NaN	3.1649	15.763	3.0745	-183.64	26.2	-1.722	-5.9609	-712.71	1127.9	33.214	871.26	1051.8	23.649	30.034	0	0	3.5735	5.8394	-11.4	-22.369	1.7481	-5.0607	13.016	28.947	5.3216	0.77878	1.6157	6.5773	1586.3
10.2	1021	54	NaN	3.1689	15.737	3.1006	-183.64	26.214	-1.6946	-5.9053	-712.74	1127.9	33.253	871.16	1051.8	23.649	30.282	0	0	3.5926	5.8587	-11.403	-22.372	1.7527	-5.0564	12.989	28.962	5.3453	0.80224	1.5864	6.5902	1586.2
10.21	1022	54	NaN	3.1844	15.741	3.106	-183.64	26.204	-1.711	-5.79	-712.69	1127.9	33.166	871.11	1051.8	23.649	30.803	0	0	3.6649	5.9314	-11.405	-22.374	1.7754	-5.0489	12.992	28.953	5.4403	0.88252	1.5867	6.5792	1586.1
10.22	1023	54	NaN	3.2251	15.768	3.141	-183.63	26.236	-1.8005	-5.669	-712.64	1127.9	32.845	870.93	1051.9	23.649	31.602	0	0	3.7848	6.0521	-11.408	-22.377	1.8319	-5.0237	13.02	28.984	5.6167	1.0284	1.6123	6.6074	1585.9
10.23	1024	54	NaN	3.259	15.787	3.2124	-183.62	26.237	-1.826	-5.7012	-712.61	1128	32.705	870.83	1051.9	23.649	31.441	0	0	3.8588	6.1266	-11.411	-22.38	1.8696	-5.0128	13.037	28.987	5.7283	1.1138	1.6264	6.607	1585.7
10.24	1025	54	NaN	3.3113	15.85	3.1797	-183.61	26.218	-1.8264	-5.3225	-712.39	1127.9	32.624	870.75	1051.9	23.649	31.097	0	0	3.9427	6.2111	-11.413	-22.382	1.9382	-4.9842	13.102	28.966	5.8809	1.2269	1.6881	6.584	1585.4
10.25	1026	54	NaN	3.38	15.925	3.0824	-183.59	26.189	-1.8107	-4.6781	-712.1	1127.8	32.559	870.65	1051.8	23.649	31.312	0	0	4.0728	6.3421	-11.416	-22.384	2.0323	-4.934	13.18	28.935	6.1051	1.4081	1.7642	6.5504	1585
10.26	1027	54	NaN	3.3863	15.791	3.3485	-183.55	26.116	-1.645	-5.518	-712.7	1128.1	32.884	870.67	1051.7	23.649	31.161	0	0	4.1627	6.4326	-11.412	-22.381	1.997	-4.9407	13.03	28.877	6.1597	1.492	1.6187	6.4964	1585.7
10.27	1028	54	NaN	3.4203	15.752	3.3535	-183.54	26.093	-1.6102	-5.3127	-712.87	1128.1	32.883	870.55	1051.6	35.939	30.954	0	0	4.2275	6.4979	-11.404	-22.373	2.0384	-4.9245	12.989	28.857	6.2659	1.5734	1.5846	6.4835	1585.7
10.28	1029	54	NaN	3.4371	15.729	3.3648	-183.53	26.057	-1.5724	-5.1782	-712.98	1128.1	32.904	870.48	1051.6	38.08	32.799	0	0	4.1976	6.4677	-11.404	-22.373	2.0594	-4.9031	12.963	28.823	6.257	1.5646	1.5588	6.4499	1585.8
10.29	1030	54	NaN	3.4433	15.719	3.407	-183.5	26.046	-1.5856	-5.0954	-713.11	1128.1	32.766	870.34	1051.6	37.983	33.796	0	0	4.1649	6.4349	-11.405	-22.374	2.0735	-4.8702	12.952	28.814	6.2385	1.5647	1.5468	6.44	1585.8
10.3	1031	54	NaN	3.4428	15.727	3.458	-183.47	26.039	-1.5483	-5.0281	-713.24	1128.1	32.754	870.19	1051.5	42.602	32.112	0	0	4.1841	6.4541	-11.406	-22.375	2.0759	-4.8402	12.957	28.809	6.26	1.6139	1.5502	6.434	1585.7
10.31	1032	54	NaN	3.4375	15.757	3.4924	-183.45	26.008	-1.4118	-4.9481	-713.32	1128.2	33.029	870.1	1051.4	37.89	33.864	0	0	4.2158	6.4861	-11.407	-22.376	2.0636	-4.8239	12.981	28.783	6.2794	1.6621	1.5739	6.4069	1585.7
10.32	1033	54	NaN	3.4254	15.8	3.5548	-183.43	26.012	-1.5716	-4.8795	-713.48	1128.2	32.523	869.89	1051.5	40.816	30.424	0	0	4.2671	6.5377	-11.407	-22.376	2.0722	-4.7839	13.028	28.783	6.3393	1.7538	1.6212	6.4071	1585.7
10.33	1034	54	NaN	3.4206	15.817	3.587	-183.42	25.99	-1.5871	-4.8822	-713.53	1128.2	32.432	869.84	1051.5	52.593	38.937	0	0	4.2964	6.5672	-11.407	-22.376	2.0706	-4.7721	13.045	28.762	6.3671	1.7952	1.6384	6.3863	1585.7
10.34	1035	54	NaN	3.4073	15.849	3.6224	-183.38	25.936	-1.4381	-4.7537	-713.68	1128.2	32.728	869.75	1051.3	55.019	42.283	1	0	4.3139	6.5849	-11.406	-22.375	2.0513	-4.7404	13.072	28.713	6.3652	1.8445	1.6659	6.3384	1585.7
10.35	1036	54	NaN	3.3919	15.866	3.6617	-183.36	25.916	-1.449	-4.6458	-713.85	1128.1	32.626	869.57	1051.3	55.811	40.494	1	0	4.3686	6.6399	-11.403	-22.372	2.0434	-4.7084	13.089	28.694	6.412	1.9315	1.6858	6.3214	1585.7
10.36	1037	54	NaN	3.3757	15.862	3.711	-183.35	25.93	-1.6195	-4.6108	-714.05	1128.1	32.129	869.33	1051.4	53.185	43.869	1	0	4.4001	6.6716	-11.401	-22.369	2.0465	-4.6798	13.089	28.704	6.4466	1.9918	1.6884	6.3342	1585.7
10.37	1038	54	NaN	3.3594	15.855	3.7675	-183.33	25.926	-1.688	-4.5627	-714.32	1128.2	31.878	869.09	1051.4	46.704	40.356	1	0	4.3919	6.6633	-11.398	-22.367	2.0411	-4.6437	13.081	28.699	6.4329	2.0197	1.6834	6.3316	1585.7
10.38	1039	54	NaN	3.3856	15.861	3.7176	-183.31	25.908	-1.7223	-4.2417	-714.49	1128.1	31.759	868.94	1051.4	39.749	35.342	1	0	4.3809	6.6523	-11.396	-22.364	2.0831	-4.6163	13.089	28.68	6.464	2.036	1.6934	6.3152	1585.7
10.39	1040	54	NaN	3.4229	15.893	3.6759	-183.29	25.861	-1.7177	-3.9209	-714.64	1128.1	31.737	868.84	1051.4	32.272	34.622	1	0	4.3638	6.6351	-11.393	-22.362	2.1329	-4.5847	13.12	28.634	6.4966	2.0503	1.7274	6.2724	1585.7
10.4	1041	54	NaN	3.464	15.954	3.6372	-183.29	25.824	-1.6941	-3.5887	-714.72	1128	31.797	868.72	1051.3	26.755	32.073	1	0	4.3167	6.5877	-11.389	-22.358	2.1838	-4.5676	13.18	28.598	6.5005	2.02	1.7908	6.2401	1585.7
10.41	1042	54	NaN	3.5071	16.039	3.7181	-183.28	25.777	-1.6436	-3.5731	-714.81	1128.1	31.938	868.58	1051.2	27.848	32.06	1	0	4.2566	6.5271	-11.384	-22.353	2.2223	-4.5694	13.26	28.556	6.4789	1.9578	1.8755	6.2027	1585.7
10.42	1043	54	NaN	3.5489	16.132	3.9156	-183.28	25.718	-1.5682	-3.8973	-714.92	1128.3	32.14	868.45	1051.1	30.86	32.072	1	0	4.2325	6.5029	-11.381	-22.35	2.2451	-4.5834	13.344	28.506	6.4776	1.9194	1.9631	6.1566	1585.7
10.43	1044	54	NaN	3.5834	16.201	4.0337	-183.28	25.683	-1.4925	-4.0758	-714.95	1128.3	32.345	868.35	1051.1	34.856	32.076	1	0	4.1848	6.4548	-11.378	-22.347	2.2656	-4.5933	13.408	28.477	6.4504	1.8616	2.0302	6.1298	1585.6
10.44	1045	54	NaN	3.6237	16.251	4.0664	-183.27	25.649	-1.4936	-3.9579	-715.06	1128.4	32.361	868.14	1051	37.849	32.578	1	0	4.1025	6.372	-11.376	-22.345	2.3096	-4.5852	13.455	28.445	6.4121	1.7868	2.0793	6.1	1585.5
10.45	1046	54	NaN	3.6575	16.254	4.0557	-183.26	25.628	-1.4683	-3.7633	-715.15	1128.3	32.443	868	1051	45.751	32.868	1	0	4.0207	6.2896	-11.375	-22.344	2.3474	-4.57	13.458	28.424	6.368	1.7196	2.083	6.0808	1585.4
10.46	1047	54	NaN	3.676	16.234	4.0532	-183.25	25.579	-1.4297	-3.6278	-715.25	1128.3	32.564	867.92	1050.9	50.344	39.577	1	0	3.939	6.2073	-11.374	-22.343	2.3664	-4.5641	13.436	28.377	6.3054	1.6432	2.062	6.0343	1585.5
10.47	1048	54	NaN	3.6857	16.203	4.0746	-183.25	25.516	-1.3682	-3.5587	-715.32	1128.3	32.747	867.84	1050.8	51.885	40.027	1	0	3.8473	6.115	-11.373	-22.342	2.372	-4.5592	13.402	28.317	6.2193	1.5559	2.0289	5.9756	1585.5
10.48	1049	54	NaN	3.6944	16.17	4.1161	-183.23	25.469	-1.2953	-3.5299	-715.34	1128.3	32.962	867.69	1050.8	53.235	43.95	1	0	3.7513	6.0184	-11.372	-22.341	2.3738	-4.5497	13.367	28.272	6.1251	1.4686	1.995	5.9311	1585.4
10.49	1050	54	NaN	3.6973	16.148	4.1619	-183.24	25.439	-1.2929	-3.5627	-715.32	1128.3	33.018	867.58	1050.7	52.666	45.476	1	0	3.6517	5.9181	-11.372	-22.341	2.3734	-4.5613	13.345	28.243	6.0251	1.3568	1.9729	5.9018	1585.2
10.5	1051	54	NaN	3.8045	16.14	4.1718	-183.22	25.45	-1.3876	-3.4849	-714.87	1128.3	32.771	867.38	1050.8	52.167	44.721	1	0	3.5205	5.786	-11.371	-22.34	2.4918	-4.529	13.339	28.251	6.0124	1.2571	1.9677	5.9115	1584.6
10.51	1052	54	NaN	3.8341	16.108	4.1668	-183.21	25.423	-1.4218	-3.3768	-714.7	1128.2	32.736	867.2	1050.8	51.176	44.744	1	0	3.3493	5.6137	-11.37	-22.339	2.5263	-4.5186	13.309	28.222	5.8757	1.0951	1.9391	5.8836	1584.2
10.52	1053	54	NaN	3.8331	16.077	4.1593	-183.21	25.397	-1.4476	-3.3135	-714.62	1128.1	32.723	867.04	1050.8	50.457	44.894	1	0	3.2938	5.5578	-11.37	-22.339	2.5279	-4.5114	13.279	28.194	5.8217	1.0465	1.9093	5.8549	1584
10.53	1054	54	NaN	3.8281	16.058	4.142	-183.2	25.37	-1.4445	-3.2535	-714.52	1128.1	32.783	866.93	1050.8	49.636	45.59	1	0	3.2669	5.5307	-11.37	-22.339	2.5228	-4.5049	13.262	28.165	5.7897	1.0258	1.8918	5.8262	1583.7
10.54	1055	54	NaN	3.8237	16.05	4.11	-183.2	25.329	-1.3892	-3.1351	-714.38	1128	33.004	866.86	1050.8	48.519	43.7	1	0	3.2423	5.506	-11.37	-22.339	2.5144	-4.5072	13.255	28.124	5.7568	0.9988	1.8853	5.7851	1583.5
10.55	1056	54	NaN	3.8186	16.033	4.13	-183.21	25.341	-1.5044	-3.1772	-714.26	1128	32.79	866.69	1050.9	48.295	41.766	1	0	3.221	5.4844	-11.369	-22.338	2.5154	-4.5097	13.241	28.134	5.7363	0.9747	1.8718	5.7954	1583.2
10.56	1057	54	NaN	3.8077	16.021	4.1538	-183.2	25.303	-1.5211	-3.2637	-714.04	1128	32.832	866.5	1050.9	49.388	42.358	1	0	3.2244	5.4879	-11.371	-22.339	2.4994	-4.5051	13.23	28.095	5.7238	0.98279	1.859	5.7556	1582.8
10.57	1058	54	NaN	3.7999	16.011	4.1488	-183.19	25.237	-1.4689	-3.2641	-713.86	1127.9	33.05	866.45	1050.8	49.653	42.56	1	0	3.172	5.4352	-11.371	-22.34	2.4835	-4.5064	13.218	28.03	5.6556	0.92877	1.847	5.6898	1582.6
10.58	1059	54	NaN	3.7923	15.994	4.1216	-183.2	25.204	-1.4847	-3.2167	-713.65	1127.8	33.134	866.36	1050.8	50.391	44.086	1	0	3.0594	5.3218	-11.371	-22.34	2.4743	-4.5167	13.202	27.997	5.5337	0.80503	1.8315	5.6569	1582.3
10.59	1060	54	NaN	3.784	15.97	4.0957	-183.21	25.197	-1.5456	-3.1921	-713.4	1127.8	33.132	866.19	1050.8	51.036	44.455	1	0	3.0469	5.3092	-11.371	-22.339	2.4667	-4.5286	13.18	27.987	5.5136	0.78067	1.8094	5.6479	1581.9
10.6	1061	54	NaN	3.779	15.946	4.0977	-183.2	25.136	-1.4734	-3.2464	-713.18	1127.7	33.428	866.1	1050.7	51.641	45.702	1	0	3.0504	5.3128	-11.37	-22.339	2.4488	-4.5271	13.154	27.929	5.4992	0.78569	1.7835	5.59	1581.6
10.61	1062	54	NaN	3.7824	15.948	4.0754	-183.2	25.127	-1.5007	-3.1969	-713.07	1127.7	33.396	866.06	1050.7	52.287	46.916	1	0	3.0401	5.3024	-11.369	-22.338	2.4549	-4.5257	13.156	27.919	5.495	0.77672	1.7866	5.5813	1581.4
10.62	1063	54	NaN	3.7949	15.902	4.0922	-183.21	25.114	-1.5028	-3.3098	-712.72	1127.6	33.575	865.84	1050.6	53.127	46.179	1	0	2.9497	5.2114	-11.368	-22.337	2.4563	-4.5445	13.11	27.906	5.4061	0.66687	1.7411	5.5686	1580.9
10.63	1064	54	NaN	3.8304	15.957	3.9116	-183.22	25.111	-1.5034	-2.657	-712.09	1127.3	33.719	865.68	1050.6	53.852	46.531	1	0	2.7963	5.0569	-11.369	-22.338	2.5097	-4.542	13.172	27.896	5.306	0.51493	1.803	5.5589	1580.1
10.64	1065	54	NaN	3.871	16.011	3.7296	-183.24	25.109	-1.4964	-1.9918	-711.58	1127.1	33.847	865.6	1050.5	54.047	46.168	1	0	2.6902	4.9501	-11.369	-22.338	2.5693	-4.5425	13.231	27.889	5.2595	0.40761	1.862	5.5513	1579.4
10.65	1066	54	NaN	3.9026	15.976	3.7036	-183.24	25.135	-1.5063	-1.9324	-711.42	1127	33.95	865.49	1050.4	54.528	46.547	1	0	2.6287	4.8882	-11.369	-22.338	2.5991	-4.5472	13.195	27.916	5.2278	0.34094	1.8258	5.5782	1579.2
10.66	1067	54	NaN	3.9348	15.927	3.6867	-183.18	25.291	-1.6235	-1.9439	-711.22	1127	33.833	865.11	1050.4	54.587	45.856	1	0	2.5103	4.769	-11.369	-22.338	2.6347	-4.4846	13.147	28.071	5.145	0.28434	1.7774	5.733	1578.6
10.67	1068	54	NaN	3.9729	15.896	3.6707	-183.24	25.393	-1.618	-1.9069	-711.11	1127	33.987	864.96	1050.3	53.739	44.373	1	0	2.4047	4.6626	-11.369	-22.338	2.6683	-4.5432	13.114	28.176	5.0729	0.11943	1.7449	5.8375	1578.3
10.68	1069	54	NaN	4.0043	15.874	3.6733	-183.3	25.576	-1.6863	-1.9477	-710.99	1127	33.973	864.67	1050.3	52.231	44.166	1	0	2.367	4.6247	-11.37	-22.338	2.6983	-4.6057	13.091	28.36	5.0653	0.019065	1.7213	6.0211	1577.9
10.69	1070	54	NaN	3.9749	15.761	3.8571	-183.47	25.891	-1.8392	-2.6808	-711.41	1127.1	33.816	864.18	1050.3	50.271	41.991	1	0	2.2824	4.5395	-11.37	-22.339	2.648	-4.7935	12.972	28.68	4.9304	-0.25402	1.6023	6.3414	1577.9
10.7	1071	54	NaN	3.9404	15.643	4.0467	-183.65	26.221	-1.9226	-3.4366	-711.9	1127.3	33.852	863.71	1050.3	48.7	41.522	1	0	2.166	4.4223	-11.37	-22.339	2.5847	-5.0059	12.845	29.019	4.7507	-0.58358	1.4753	6.6808	1577.9
10.71	1072	54	NaN	3.9727	15.634	4.024	-183.74	26.453	-1.8446	-3.3861	-711.81	1127.3	34.252	863.43	1050.1	47.803	38.427	1	0	2.1639	4.4202	-11.37	-22.339	2.604	-5.1046	12.83	29.258	4.768	-0.68439	1.4597	6.9192	1577.6
10.72	1073	54	NaN	4.0132	15.627	4.0025	-183.85	26.761	-1.9925	-3.3452	-711.72	1127.3	34.121	863.07	1050.2	46.586	36.944	1	0	2.1667	4.423	-11.37	-22.339	2.6503	-5.208	12.824	29.563	4.817	-0.78499	1.4542	7.2241	1577.1
10.73	1074	54	NaN	4.0553	15.622	3.9889	-183.95	27.152	-1.9416	-3.3185	-711.62	1127.2	34.608	862.5	1050.1	46.083	36.609	1	0	2.2442	4.501	-11.369	-22.338	2.6751	-5.3316	12.816	29.958	4.9192	-0.8306	1.4472	7.6197	1576.5
10.74	1075	54	NaN	4.0925	15.731	3.7733	-184.01	27.35	-1.9484	-2.4893	-711.12	1127	34.775	862.2	1050	45.151	36.263	1	0	2.3052	4.5625	-11.368	-22.337	2.7357	-5.3662	12.931	30.15	5.0409	-0.80374	1.5622	7.8129	1575.6
10.75	1076	54	NaN	4.1211	15.809	3.6488	-184.07	27.545	-1.9759	-1.9941	-710.77	1126.8	34.918	861.89	1049.9	43.26	37.505	1	0	2.2984	4.5556	-11.369	-22.338	2.7765	-5.4112	13.011	30.343	5.0749	-0.85559	1.6415	8.0048	1575
10.76	1077	54	NaN	4.1425	15.824	3.6687	-184.08	27.781	-2.0277	-2.0542	-710.69	1126.8	35.051	861.49	1049.8	40.867	34.241	1	0	2.3196	4.577	-11.368	-22.337	2.7905	-5.4348	13.022	30.583	5.1101	-0.85786	1.6535	8.2453	1574.5
10.77	1078	54	NaN	4.1604	15.845	3.6645	-183.98	27.943	-2.1288	-2.0395	-710.61	1126.7	34.979	861.14	1049.8	32.692	34.215	1	0	2.3573	4.6149	-11.366	-22.335	2.8112	-5.3326	13.044	30.743	5.1685	-0.71771	1.678	8.4079	1574.1
10.78	1079	54	NaN	4.1656	15.869	3.6514	-184.01	27.878	-2.0617	-2.0178	-710.58	1126.7	35.376	861.03	1049.6	37.323	35.204	1	0	2.4664	4.7248	-11.372	-22.341	2.8026	-5.3766	13.063	30.684	5.269	-0.65184	1.6917	8.3432	1573.9
10.79	1080	54	NaN	4.1722	15.896	3.6395	-184.04	27.799	-2.0847	-2.0012	-710.55	1126.6	35.472	860.96	1049.5	31.666	33.002	1	0	2.5965	4.8557	-11.377	-22.346	2.8062	-5.406	13.089	30.606	5.4026	-0.55035	1.7124	8.2601	1573.8
10.8	1081	54	NaN	4.187	15.935	3.6244	-184.06	27.633	-2.1946	-1.9854	-710.53	1126.6	35.364	860.87	1049.5	27.538	32.218	1	0	2.7637	5.0241	-11.383	-22.352	2.8254	-5.422	13.128	30.44	5.5891	-0.3979	1.7456	8.0883	1573.7
10.81	1082	54	NaN	4.1994	15.962	3.6225	-184.08	27.448	-2.2349	-2.0055	-710.54	1126.5	35.409	860.85	1049.4	27.565	30.672	1	0	2.9309	5.1925	-11.388	-22.357	2.8354	-5.4418	13.153	30.257	5.7664	-0.24932	1.7653	7.9	1573.7
10.82	1083	54	NaN	4.2074	15.984	3.6289	-184.1	27.251	-2.2065	-2.045	-710.54	1126.5	35.623	860.92	1049.3	26.231	32.263	1	0	3.0982	5.3608	-11.394	-22.362	2.8343	-5.4753	13.171	30.064	5.9325	-0.11445	1.7774	7.7018	1573.8
10.83	1084	54	NaN	4.2248	16.046	3.6073	-184.15	26.935	-2.3503	-2.014	-710.46	1126.5	35.51	860.86	1049.2	38.183	33.552	1	0	3.2654	5.5292	-11.399	-22.368	2.8568	-5.5159	13.234	29.748	6.1223	0.01328	1.8352	7.3797	1573.7
10.84	1085	54	NaN	4.2336	16.079	3.6038	-184.18	26.674	-2.3472	-2.0206	-710.43	1126.4	35.711	860.88	1049.2	42.299	35.609	1	0	3.4276	5.6925	-11.404	-22.373	2.858	-5.5541	13.265	29.488	6.2857	0.13844	1.8607	7.115	1573.7
10.85	1086	54	NaN	4.2554	16.078	3.6171	-184.28	26.309	-2.5175	-2.1277	-710.48	1126.4	35.487	860.93	1049.1	51.699	38.02	1	0	3.4174	5.6822	-11.406	-22.375	2.8842	-5.6502	13.263	29.124	6.3016	0.031949	1.8566	6.7493	1573.8
10.86	1087	54	NaN	4.2607	15.995	3.7643	-184.34	26.037	-2.6589	-2.7711	-710.84	1126.5	35.361	860.88	1049	57.598	44.912	1	0	3.438	5.7029	-11.407	-22.376	2.8709	-5.733	13.173	28.859	6.3089	-0.030078	1.7666	6.4831	1574.1
10.87	1088	54	NaN	4.268	15.91	3.888	-184.36	25.838	-2.7017	-3.3283	-711.2	1126.7	35.495	860.74	1049	59.501	42.814	1	0	3.5064	5.7719	-11.406	-22.375	2.8533	-5.7768	13.08	28.668	6.3597	-0.0048937	1.6745	6.2931	1574.3
10.88	1089	54	NaN	4.2952	15.897	3.853	-184.36	25.669	-2.6738	-3.2619	-711.26	1126.6	35.778	860.53	1048.8	59.424	44.207	1	0	3.5851	5.8511	-11.404	-22.373	2.8723	-5.7826	13.063	28.503	6.4575	0.068543	1.6587	6.1292	1574.2
10.89	1090	54	NaN	4.3121	15.897	3.8375	-184.35	25.642	-2.7077	-3.2413	-711.33	1126.6	35.807	860.26	1048.8	58.786	47.637	1	0	3.6672	5.9337	-11.403	-22.372	2.8888	-5.7706	13.063	28.476	6.556	0.16309	1.6599	6.1034	1574
10.9	1091	54	NaN	4.3286	15.925	3.84	-184.38	25.682	-2.805	-3.2573	-711.32	1126.6	35.762	859.9	1048.9	59.221	48.301	1	0	3.7058	5.9726	-11.401	-22.37	2.906	-5.8015	13.094	28.514	6.6118	0.17106	1.6921	6.1433	1573.6
10.91	1092	54	NaN	4.3558	15.962	3.8848	-184.39	25.711	-2.7678	-3.3959	-711.34	1126.6	36.05	859.53	1048.8	59.182	46.74	1	0	3.7272	5.9942	-11.4	-22.368	2.9173	-5.8322	13.126	28.547	6.6446	0.16201	1.727	6.1782	1573.3
10.92	1093	54	NaN	4.3807	15.989	3.9373	-184.4	25.74	-2.7425	-3.5488	-711.38	1126.7	36.28	859.24	1048.8	59.376	46.958	1	0	3.7614	6.0286	-11.398	-22.367	2.9281	-5.8561	13.151	28.578	6.6895	0.17251	1.7527	6.2115	1573.1
10.93	1094	54	NaN	4.4026	16.009	3.972	-184.41	25.764	-2.7827	-3.6444	-711.42	1126.7	36.305	859.03	1048.8	58.053	47.029	1	0	3.7649	6.0321	-11.396	-22.365	2.9454	-5.8708	13.17	28.602	6.7103	0.16129	1.7744	6.2372	1572.9
10.94	1095	54	NaN	4.4296	16.036	3.977	-184.43	25.777	-2.857	-3.6568	-711.44	1126.7	36.222	858.86	1048.8	56.357	46.465	1	0	3.7272	5.9942	-11.394	-22.363	2.9748	-5.881	13.198	28.615	6.7021	0.11322	1.8044	6.2526	1572.7
10.95	1096	54	NaN	4.4681	16.071	3.9574	-184.46	25.84	-2.8901	-3.6044	-711.48	1126.7	36.32	858.57	1048.9	55.501	46.218	1	0	3.7706	6.0378	-11.391	-22.36	3.0114	-5.9164	13.235	28.675	6.782	0.12135	1.844	6.3151	1572.5
10.96	1097	54	NaN	4.5423	16.232	3.7027	-184.48	25.9	-2.9229	-2.6399	-710.98	1126.4	36.371	858.34	1049	51.198	41.999	1	0	3.8343	6.102	-11.389	-22.358	3.1183	-5.9078	13.41	28.722	6.9526	0.19419	2.0213	6.3637	1571.7
10.97	1098	54	NaN	4.5962	16.343	3.6263	-184.51	25.943	-2.932	-2.3888	-710.74	1126.3	36.478	858.12	1049.1	40.596	38.156	0	0	3.8918	6.1599	-11.387	-22.356	3.1771	-5.9304	13.528	28.758	7.0689	0.22947	2.1409	6.4018	1571.2
10.98	1099	54	NaN	4.6317	16.413	3.6088	-184.52	25.941	-2.9261	-2.3893	-710.67	1126.3	36.587	858.02	1049.3	44.297	28.242	0	0	3.9355	6.2039	-11.385	-22.354	3.2084	-5.9476	13.602	28.752	7.1439	0.25627	2.217	6.3975	1571.1
10.99	1100	54	NaN	4.6593	16.463	3.5667	-184.52	25.889	-2.9009	-2.3141	-710.61	1126.3	36.71	858.09	1049.3	27.503	50.767	0	0	3.8569	6.1247	-11.382	-22.351	3.2343	-5.9481	13.655	28.696	7.0912	0.17654	2.2723	6.3452	1571.1
11	1101	54	NaN	4.6884	16.49	3.5378	-184.53	25.815	-2.8419	-2.2982	-710.56	1126.3	36.921	858.21	1049.4	23.649	61.759	0	0	3.8621	6.13	-11.379	-22.348	3.2563	-5.961	13.684	28.62	7.1185	0.16897	2.305	6.2714	1571.1
11.01	1102	54	NaN	4.7	16.496	3.5357	-184.52	25.757	-2.833	-2.347	-710.55	1126.3	36.982	858.31	1049.5	23.649	63.946	0	1	3.9647	6.2333	-11.377	-22.346	3.264	-5.9556	13.695	28.558	7.2287	0.27766	2.3183	6.2121	1571.2
11.02	1103	54	NaN	4.7189	16.516	3.5462	-184.52	25.695	-2.7757	-2.4002	-710.48	1126.3	37.186	858.46	1049.6	28.085	65.032	0	1	3.9179	6.1862	-11.376	-22.344	3.2735	-5.961	13.719	28.493	7.1915	0.22519	2.3432	6.1481	1571.3
11.03	1104	54	NaN	4.7485	16.537	3.5568	-184.51	25.584	-2.8419	-2.4102	-710.35	1126.3	37.107	858.75	1049.8	27.244	65.078	0	1	3.8633	6.1312	-11.374	-22.343	3.3058	-5.9544	13.746	28.376	7.1692	0.17675	2.3717	6.0322	1571.5
11.04	1105	54	NaN	4.7778	16.546	3.5695	-184.51	25.452	-2.9259	-2.3989	-710.22	1126.3	36.996	859.12	1049.9	27.769	65.863	0	1	3.9147	6.1829	-11.373	-22.342	3.3398	-5.9475	13.76	28.237	7.2544	0.23538	2.3871	5.8954	1571.7
11.05	1106	54	NaN	4.7917	16.505	3.6495	-184.51	25.331	-2.9195	-2.6257	-710.25	1126.3	37.127	859.52	1049.9	28.859	66.55	0	1	3.9618	6.2303	-11.372	-22.341	3.341	-5.9653	13.719	28.117	7.3028	0.26503	2.347	5.7759	1572.1
11.06	1107	54	NaN	4.7775	16.341	3.9575	-184.54	25.233	-2.8599	-3.7003	-710.71	1126.6	37.447	859.95	1049.9	27.816	66.872	0	1	4.0054	6.2742	-11.371	-22.34	3.2768	-6.037	13.549	28.026	7.2822	0.23729	2.177	5.6853	1573.1
11.07	1108	54	NaN	4.7811	16.319	3.9924	-184.55	25.193	-2.8238	-3.6966	-710.63	1126.6	37.691	860.22	1050	28.5	66.87	0	1	3.9873	6.256	-11.371	-22.34	3.2719	-6.0585	13.528	27.983	7.2591	0.19751	2.1574	5.6428	1573.3
11.08	1109	54	NaN	4.7772	16.309	4.009	-184.57	25.142	-2.8213	-3.6845	-710.55	1126.6	37.812	860.46	1050	29.924	66.655	0	1	3.9053	6.1734	-11.37	-22.339	3.2642	-6.0819	13.519	27.932	7.1694	0.091468	2.1491	5.5924	1573.4
11.09	1110	54	NaN	4.7666	16.299	4.0272	-184.6	25.071	-2.8272	-3.6786	-710.44	1126.5	37.938	860.77	1050	30.649	66.43	0	1	3.9077	6.1758	-11.37	-22.338	3.2494	-6.1215	13.51	27.86	7.1571	0.054275	2.1401	5.5218	1573.6
11.1	1111	54	NaN	4.7571	16.288	4.0425	-184.64	25.016	-2.8512	-3.6766	-710.35	1126.5	38.004	861.03	1050	30.068	66.586	0	1	3.9115	6.1797	-11.369	-22.337	3.2377	-6.1598	13.499	27.805	7.1492	0.019961	2.1308	5.4671	1573.8
11.11	1112	54	NaN	4.7525	16.279	4.0454	-184.66	25.008	-2.9109	-3.6641	-710.32	1126.5	37.926	861.12	1050	30.444	66.55	0	1	3.8668	6.1347	-11.367	-22.336	3.2365	-6.1807	13.492	27.794	7.1033	-0.045982	2.1254	5.4586	1573.9
11.12	1113	54	NaN	4.734	16.262	4.0518	-184.72	24.976	-2.9917	-3.6126	-710.2	1126.5	37.881	861.33	1050	29.627	66.377	0	1	3.8123	6.0798	-11.366	-22.335	3.2215	-6.2276	13.478	27.759	7.0338	-0.14784	2.1128	5.4242	1573.9
11.13	1114	54	NaN	4.6904	16.213	4.0871	-184.79	24.963	-3.0684	-3.688	-710.12	1126.4	37.891	861.52	1050.1	29.137	66.564	0	1	3.7507	6.0178	-11.365	-22.334	3.175	-6.3059	13.435	27.742	6.9257	-0.28805	2.0694	5.408	1574
11.14	1115	54	NaN	4.6629	16.181	4.0971	-184.84	24.941	-3.1289	-3.7157	-710.07	1126.4	37.86	861.66	1050.2	29.376	66.482	0	1	3.7319	5.9988	-11.366	-22.335	3.1476	-6.3552	13.404	27.717	6.8795	-0.3564	2.0378	5.3817	1574.1
11.15	1116	54	NaN	4.6472	16.147	4.0909	-184.92	24.918	-3.1529	-3.6843	-710.02	1126.4	37.965	861.76	1050.1	29.827	66.301	0	1	3.7155	5.9823	-11.368	-22.337	3.1293	-6.4346	13.372	27.693	6.8447	-0.45233	2.0041	5.3563	1574.2
11.16	1117	54	NaN	4.6371	16.115	4.0844	-184.99	24.9	-3.1729	-3.6409	-709.96	1126.3	38.079	861.84	1050.1	29.65	66.327	0	1	3.671	5.9376	-11.368	-22.337	3.1166	-6.5132	13.341	27.674	6.7877	-0.57566	1.9733	5.3374	1574.2
11.17	1118	54	NaN	4.6287	16.101	4.0914	-184.99	24.888	-3.2431	-3.655	-709.92	1126.3	37.914	861.92	1050.2	29.835	66.343	0	1	3.6344	5.9007	-11.368	-22.337	3.1138	-6.5086	13.331	27.658	6.7482	-0.60787	1.9628	5.3214	1574.2
11.18	1119	54	NaN	4.6238	16.09	4.1096	-185.04	24.875	-3.267	-3.7009	-709.87	1126.3	37.955	861.95	1050.2	29.941	66.174	0	1	3.631	5.8973	-11.368	-22.337	3.1057	-6.5617	13.321	27.644	6.7367	-0.66446	1.9534	5.3074	1574.2
11.19	1120	54	NaN	4.6133	16.08	4.1325	-185.11	24.851	-3.2719	-3.8002	-709.8	1126.3	38.075	862	1050.2	29.699	66.11	0	1	3.6084	5.8746	-11.368	-22.337	3.0872	-6.6349	13.312	27.619	6.6957	-0.76034	1.9447	5.2828	1574.2
11.2	1121	54	NaN	4.6033	16.074	4.1359	-185.15	24.844	-3.2883	-3.8359	-709.74	1126.3	38.142	861.99	1050.3	31	66.053	0	1	3.5742	5.8401	-11.368	-22.337	3.0734	-6.6837	13.307	27.61	6.6476	-0.84361	1.9395	5.2735	1574.1
11.21	1122	54	NaN	4.5903	16.065	4.1117	-185.2	24.846	-3.329	-3.7907	-709.69	1126.2	38.136	861.93	1050.3	29.466	65.919	0	1	3.5232	5.7887	-11.369	-22.337	3.0621	-6.7249	13.301	27.61	6.5853	-0.93616	1.9327	5.2723	1574
11.22	1123	54	NaN	4.5735	16.052	4.0772	-185.24	24.845	-3.374	-3.7193	-709.65	1126.2	38.119	861.84	1050.4	30.839	65.987	0	1	3.4868	5.7521	-11.369	-22.338	3.0484	-6.7691	13.292	27.605	6.5352	-1.017	1.9233	5.2674	1573.9
11.23	1124	54	NaN	4.5581	16.045	4.0755	-185.27	24.827	-3.3691	-3.7336	-709.63	1126.2	38.216	861.79	1050.4	31.609	66.232	0	1	3.4786	5.7438	-11.369	-22.338	3.029	-6.801	13.285	27.587	6.5075	-1.0572	1.9155	5.2489	1573.8
11.24	1125	54	NaN	4.549	16.043	4.0679	-185.3	24.792	-3.3721	-3.7186	-709.59	1126.1	38.278	861.75	1050.4	32.412	66.391	0	1	3.461	5.7261	-11.37	-22.339	3.0181	-6.8274	13.283	27.552	6.479	-1.1013	1.9134	5.2131	1573.7
11.25	1126	54	NaN	4.5375	16.038	4.0814	-185.4	24.741	-3.3874	-3.7855	-709.56	1126.1	38.436	861.63	1050.3	33.644	66.392	0	1	3.4198	5.6847	-11.37	-22.339	2.9982	-6.9361	13.277	27.502	6.418	-1.2514	1.9074	5.1632	1573.6
11.26	1127	54	NaN	4.5362	16.036	4.0933	-185.41	24.672	-3.3455	-3.8516	-709.54	1126.1	38.607	861.59	1050.2	33.37	66.327	0	1	3.3787	5.6433	-11.37	-22.339	2.9882	-6.9625	13.273	27.435	6.3669	-1.3192	1.903	5.0959	1573.5
11.27	1128	54	NaN	4.5395	16.039	4.0898	-185.4	24.579	-3.2897	-3.873	-709.51	1126.1	38.759	861.59	1050.1	33.282	65.946	0	1	3.3374	5.6017	-11.371	-22.34	2.9852	-6.9552	13.273	27.345	6.3226	-1.3535	1.9019	5.0054	1573.5
11.28	1129	54	NaN	4.5386	16.041	4.0681	-185.43	24.476	-3.28	-3.842	-709.49	1126	38.853	861.52	1050.1	32.114	65.664	0	1	3.2827	5.5466	-11.373	-22.342	2.9818	-6.9881	13.273	27.244	6.2646	-1.4415	1.9006	4.9022	1573.4
11.29	1130	54	NaN	4.534	16.036	4.0437	-185.44	24.42	-3.3095	-3.7984	-709.51	1126	38.796	861.41	1050.1	32.341	65.228	0	1	3.2255	5.489	-11.375	-22.344	2.9809	-6.9947	13.269	27.187	6.2063	-1.5057	1.8938	4.8428	1573.3
11.3	1131	54	NaN	4.5404	16.039	4.0259	-185.48	24.331	-3.2009	-3.7687	-709.5	1126	39.146	861.36	1049.9	30.963	64.981	0	1	3.164	5.4271	-11.378	-22.347	2.9755	-7.0449	13.269	27.102	6.1395	-1.6179	1.891	4.7546	1573.3
11.31	1132	54	NaN	4.546	16.052	4.0225	-185.51	24.27	-3.2556	-3.7753	-709.48	1126	39.005	861.14	1049.9	29.789	64.687	0	1	3.1618	5.4249	-11.381	-22.35	2.9858	-7.067	13.283	27.039	6.1476	-1.6421	1.9019	4.6897	1573
11.32	1133	54	NaN	4.548	16.059	4.0243	-185.56	24.224	-3.3679	-3.7907	-709.48	1125.9	38.773	860.9	1050	27.995	64.109	0	1	3.181	5.4442	-11.383	-22.352	2.9955	-7.1139	13.292	26.992	6.1765	-1.6697	1.9081	4.6394	1572.8
11.33	1134	54	NaN	4.5462	16.059	4.0175	-185.63	24.143	-3.439	-3.7786	-709.5	1125.9	38.653	860.67	1050	26.352	62.926	0	1	3.2568	5.5205	-11.388	-22.357	2.9982	-7.1762	13.291	26.911	6.255	-1.6557	1.9033	4.5539	1572.6
11.34	1135	54	NaN	4.5428	16.06	3.9962	-185.66	23.993	-3.3665	-3.7257	-709.54	1125.9	38.802	860.46	1049.9	24.823	61.16	0	1	3.3578	5.6222	-11.393	-22.362	2.9912	-7.2152	13.288	26.765	6.3489	-1.593	1.8944	4.4025	1572.4
11.35	1136	54	NaN	4.5464	16.059	3.9978	-185.67	23.926	-2.9136	-3.7388	-709.54	1125.9	40.036	860.39	1049.8	23.835	60	0	1	3.4588	5.7239	-11.399	-22.368	2.9492	-7.2644	13.284	26.7	6.408	-1.5406	1.8854	4.3327	1572.4
11.36	1137	54	NaN	4.5549	16.065	3.9773	-185.69	23.86	-2.881	-3.6586	-709.54	1125.9	40.09	860.23	1049.8	23.688	57.992	0	1	3.5597	5.8255	-11.404	-22.373	2.9585	-7.29	13.289	26.636	6.5182	-1.4645	1.8846	4.2631	1572.2
11.37	1138	54	NaN	4.5612	16.063	3.968	-185.71	23.827	-2.8929	-3.6124	-709.56	1125.9	40.034	860.11	1049.7	23.649	55.142	0	1	3.6607	5.9272	-11.409	-22.378	2.9684	-7.304	13.286	26.604	6.6291	-1.3768	1.8766	4.2253	1572.1
11.38	1139	54	NaN	4.5774	16.063	3.978	-185.74	23.754	-2.8808	-3.6096	-709.58	1125.9	40.022	859.94	1049.7	23.649	52.815	0	1	3.7617	6.0289	-11.415	-22.384	2.985	-7.3352	13.283	26.534	6.7467	-1.3063	1.8684	4.1501	1572
11.39	1140	54	NaN	4.6019	16.069	3.988	-185.79	23.651	-2.8489	-3.6002	-709.58	1125.9	40.044	859.73	1049.6	23.649	54.63	0	1	3.8627	6.1305	-11.42	-22.389	3.0089	-7.378	13.285	26.435	6.8716	-1.2475	1.8648	4.0457	1571.8
11.4	1141	54	NaN	4.6176	16.074	3.9623	-185.8	23.615	-2.8383	-3.5054	-709.59	1125.9	40.026	859.58	1049.5	23.948	59.589	0	1	3.9637	6.2322	-11.426	-22.394	3.0285	-7.3929	13.29	26.399	6.9921	-1.1607	1.8644	4.0048	1571.6
11.41	1142	54	NaN	4.6303	16.08	3.9429	-185.82	23.576	-2.8659	-3.4082	-709.6	1125.9	39.874	859.37	1049.5	24.765	62.534	0	1	4.0487	6.3178	-11.431	-22.4	3.0501	-7.402	13.296	26.36	7.0988	-1.0842	1.8652	3.9606	1571.4
11.42	1143	54	NaN	4.6383	16.089	3.9384	-185.84	23.549	-2.8663	-3.3624	-709.59	1125.9	39.812	859.22	1049.5	26.379	62.823	0	1	3.9711	6.2397	-11.433	-22.402	3.0619	-7.4134	13.304	26.334	7.0331	-1.1737	1.8708	3.9314	1571.3
11.43	1144	54	NaN	4.6388	16.093	3.9475	-185.84	23.526	-2.8806	-3.3608	-709.61	1125.9	39.713	859.06	1049.5	26.135	61.674	0	1	3.8936	6.1617	-11.436	-22.405	3.066	-7.412	13.307	26.312	6.9596	-1.2503	1.8707	3.9071	1571.1
11.44	1145	54	NaN	4.6367	16.094	3.9529	-185.83	23.499	-2.8621	-3.3453	-709.63	1125.9	39.704	858.92	1049.5	27.436	61.513	0	0	3.8161	6.0836	-11.439	-22.408	3.0646	-7.4044	13.306	26.287	6.8807	-1.3208	1.8671	3.8798	1571
11.45	1146	54	NaN	4.6349	16.097	3.9512	-185.83	23.469	-2.808	-3.3029	-709.64	1125.9	39.79	858.82	1049.4	25.993	61.21	0	0	3.7386	6.0056	-11.441	-22.41	3.0611	-7.3988	13.306	26.26	6.7997	-1.3932	1.8642	3.8498	1570.9
11.46	1147	54	NaN	4.6295	16.102	3.9706	-185.82	23.451	-2.836	-3.327	-709.64	1125.9	39.646	858.67	1049.4	26.901	60.918	0	0	3.6508	5.9172	-11.444	-22.413	3.0599	-7.394	13.308	26.245	6.7107	-1.4768	1.8641	3.8314	1570.8
11.47	1148	54	NaN	4.6302	16.113	3.9506	-185.83	23.464	-2.7734	-3.1702	-709.6	1125.9	39.705	858.4	1049.3	25.452	60.806	0	0	3.5143	5.7798	-11.448	-22.417	3.0639	-7.3994	13.317	26.26	6.5783	-1.6196	1.8687	3.8427	1570.5
11.48	1149	54	NaN	4.6275	16.111	3.9642	-185.84	23.452	-2.7626	-3.1283	-709.61	1126	39.662	858.2	1049.3	24.321	60.383	0	0	3.4402	5.7052	-11.451	-22.42	3.0641	-7.4029	13.312	26.25	6.5043	-1.6977	1.8605	3.8299	1570.3
11.49	1150	54	NaN	4.6285	16.111	3.9862	-185.84	23.449	-2.7485	-3.1251	-709.62	1126	39.65	858.03	1049.2	23.649	58.678	0	0	3.4211	5.6859	-11.453	-22.422	3.0655	-7.3985	13.31	26.25	6.4866	-1.7126	1.8566	3.8272	1570.1
11.5	1151	54	NaN	4.6343	16.116	4.0031	-185.83	23.432	-2.7003	-3.1134	-709.6	1126	39.735	857.91	1049.2	23.649	52.603	0	0	3.3899	5.6545	-11.456	-22.425	3.0685	-7.3923	13.312	26.236	6.4584	-1.7378	1.8554	3.8107	1570
11.51	1152	54	NaN	4.6429	16.12	4.0112	-185.81	23.373	-2.6243	-3.0773	-709.58	1126	39.865	857.89	1049.1	23.649	40.548	0	0	3.3454	5.6097	-11.461	-22.43	3.0737	-7.3756	13.311	26.182	6.4191	-1.7659	1.8505	3.7526	1569.9
11.52	1153	54	NaN	4.6539	16.119	4.0173	-185.71	23.323	-2.6006	-3.0463	-709.58	1126	39.708	857.9	1049	23.649	33.61	0	0	3.2605	5.5242	-11.463	-22.432	3.0915	-7.2688	13.307	26.135	6.352	-1.7446	1.844	3.7022	1570
11.53	1154	54	NaN	4.6679	16.118	4.0284	-185.67	23.288	-2.6073	-3.0187	-709.57	1126	39.587	857.73	1049	23.649	32.33	0	0	3.1756	5.4388	-11.466	-22.435	3.1108	-7.2256	13.304	26.102	6.2864	-1.7868	1.838	3.6668	1569.8
11.54	1155	54	NaN	4.7008	16.228	3.8062	-185.66	23.247	-2.5739	-2.1168	-709.12	1125.8	39.645	857.62	1048.9	23.649	36.521	0	0	3.121	5.3838	-11.469	-22.438	3.174	-7.1894	13.42	26.055	6.2949	-1.8057	1.9508	3.6166	1569.2
11.55	1156	54	NaN	4.7274	16.304	3.6428	-185.65	23.206	-2.5588	-1.4707	-708.8	1125.6	39.65	857.48	1048.9	23.649	33.838	0	0	3.0371	5.2993	-11.473	-22.442	3.2236	-7.1566	13.501	26.01	6.2606	-1.8573	2.0277	3.568	1568.7
11.56	1157	54	NaN	4.7413	16.306	3.6336	-185.63	23.173	-2.5624	-1.4229	-708.76	1125.6	39.581	857.3	1048.9	23.649	32.693	0	0	2.9308	5.1924	-11.477	-22.446	3.2415	-7.1298	13.502	25.976	6.1723	-1.9375	2.025	3.53	1568.5
11.57	1158	54	NaN	4.7529	16.296	3.6633	-185.61	23.142	-2.5321	-1.4988	-708.76	1125.7	39.607	857.18	1048.9	23.649	30.807	0	0	2.8319	5.0927	-11.478	-22.446	3.2492	-7.1111	13.492	25.946	6.0811	-2.0184	2.0146	3.4996	1568.4
11.58	1159	54	NaN	4.754	16.297	3.6386	-185.58	23.066	-2.445	-1.4064	-708.76	1125.7	39.784	857.15	1048.9	23.649	33.132	0	0	2.7334	4.9936	-11.478	-22.446	3.2472	-7.0834	13.491	25.872	5.9806	-2.0898	2.0131	3.4258	1568.3
11.59	1160	54	NaN	4.7649	16.296	3.66	-185.56	23.009	-2.438	-1.4565	-708.73	1125.7	39.743	857.05	1048.8	23.649	31.164	0	0	2.5986	4.8578	-11.48	-22.449	3.2577	-7.0624	13.486	25.818	5.8562	-2.2045	2.0068	3.3695	1568.2
11.6	1161	54	NaN	4.766	16.288	3.6633	-185.53	22.937	-2.4246	-1.4494	-708.72	1125.7	39.71	856.95	1048.8	23.649	31.617	0	0	2.4782	4.7367	-11.482	-22.451	3.2601	-7.037	13.477	25.748	5.7383	-2.3003	1.9949	3.2976	1568.1
11.61	1162	54	NaN	4.767	16.278	3.6545	-185.55	22.894	-2.4421	-1.4052	-708.71	1125.7	39.674	856.79	1048.8	23.649	32.287	0	0	2.4202	4.6783	-11.483	-22.452	3.2639	-7.0527	13.466	25.707	5.6841	-2.3744	1.9826	3.2544	1567.9
11.62	1163	54	NaN	4.7716	16.27	3.647	-185.6	22.888	-2.4933	-1.3706	-708.7	1125.7	39.606	856.59	1048.8	23.649	33.891	0	0	2.2943	4.5515	-11.485	-22.454	3.272	-7.099	13.458	25.699	5.5664	-2.5475	1.9731	3.2455	1567.7
11.63	1164	54	NaN	4.7673	16.267	3.6439	-185.58	22.851	-2.5056	-1.3636	-708.67	1125.7	39.525	856.52	1048.8	23.649	32.403	0	0	2.1222	4.3782	-11.487	-22.456	3.2709	-7.0806	13.453	25.665	5.393	-2.7024	1.9667	3.209	1567.6
11.64	1165	54	NaN	4.7624	16.25	3.6534	-185.55	22.829	-2.5282	-1.3703	-708.66	1125.7	39.388	856.36	1048.7	23.649	31.385	0	0	2.0636	4.3192	-11.488	-22.457	3.2706	-7.0441	13.434	25.644	5.3342	-2.7249	1.9462	3.1873	1567.4
11.65	1166	54	NaN	4.7483	16.238	3.644	-185.54	22.768	-2.4398	-1.3352	-708.64	1125.7	39.586	856.32	1048.6	23.649	31.527	0	0	1.9848	4.2399	-11.488	-22.457	3.2504	-7.0412	13.417	25.588	5.2352	-2.8014	1.9295	3.1316	1567.4
11.66	1167	54	NaN	4.7417	16.235	3.6374	-185.47	22.75	-2.3818	-1.3024	-708.61	1125.8	39.602	856.25	1048.5	23.649	30.052	0	0	1.8569	4.1111	-11.484	-22.453	3.2444	-6.9699	13.411	25.573	5.1013	-2.8588	1.9269	3.1202	1567.3
11.67	1168	54	NaN	4.7379	16.234	3.6349	-185.4	22.749	-2.357	-1.2798	-708.58	1125.8	39.527	856.18	1048.5	23.649	29.414	0	0	1.729	3.9824	-11.48	-22.449	3.244	-6.8939	13.408	25.575	4.9731	-2.9115	1.9279	3.1254	1567.2
11.68	1169	54	NaN	4.7299	16.232	3.6375	-185.39	22.728	-2.3258	-1.2791	-708.57	1125.8	39.583	856.15	1048.5	23.649	31.197	0	0	1.6012	3.8536	-11.477	-22.446	3.2339	-6.8894	13.403	25.557	4.8351	-3.0357	1.9262	3.1119	1567.2
11.69	1170	54	NaN	4.7267	16.236	3.6638	-185.4	22.722	-2.2776	-1.3552	-708.54	1125.8	39.724	856.12	1048.4	23.649	31.3	0	0	1.4733	3.7249	-11.473	-22.442	3.2228	-6.907	13.404	25.554	4.6961	-3.1821	1.9315	3.1124	1567.1
11.7	1171	54	NaN	4.7197	16.226	3.6552	-185.4	22.741	-2.3112	-1.3071	-708.56	1125.9	39.625	855.94	1048.4	23.649	29.366	0	0	1.3455	3.5962	-11.469	-22.438	3.221	-6.9007	13.391	25.576	4.5665	-3.3045	1.9218	3.138	1566.9
11.71	1172	54	NaN	4.7164	16.221	3.6597	-185.4	22.753	-2.3424	-1.3202	-708.57	1125.9	39.529	855.86	1048.4	23.649	31.188	0	0	1.2176	3.4674	-11.465	-22.434	3.2207	-6.8958	13.385	25.589	4.4383	-3.4283	1.9193	3.1546	1566.9
11.72	1173	54	NaN	4.7128	16.218	3.6641	-185.4	22.759	-2.3659	-1.3334	-708.57	1125.9	39.45	855.79	1048.3	23.649	30.139	0	0	1.1259	3.3751	-11.461	-22.43	3.2194	-6.8935	13.38	25.598	4.3453	-3.5184	1.9188	3.168	1566.8
11.73	1174	54	NaN	4.7099	16.219	3.6529	-185.4	22.761	-2.3911	-1.2918	-708.57	1126	39.365	855.71	1048.3	23.649	30.828	0	0	1.0984	3.3475	-11.454	-22.423	3.221	-6.8919	13.377	25.603	4.3195	-3.5444	1.923	3.1798	1566.7
11.74	1175	54	NaN	4.7108	16.224	3.6229	-185.41	22.759	-2.4207	-1.1913	-708.57	1126	39.273	855.66	1048.3	23.649	32.597	0	0	0.99375	3.2421	-11.452	-22.421	3.229	-6.8896	13.382	25.602	4.2227	-3.6475	1.9296	3.1806	1566.7
11.75	1176	54	NaN	4.7118	16.224	3.6228	-185.41	22.742	-2.3885	-1.2047	-708.57	1126	39.372	855.67	1048.3	23.649	30.609	0	0	0.85992	3.1073	-11.451	-22.42	3.2259	-6.8945	13.379	25.587	4.0858	-3.7872	1.9272	3.1665	1566.7
11.76	1177	54	NaN	4.7103	16.227	3.6414	-185.42	22.744	-2.4094	-1.2765	-708.58	1126.1	39.301	855.62	1048.3	23.649	31.457	0	0	0.81858	3.0657	-11.451	-22.42	3.2243	-6.906	13.38	25.591	4.0428	-3.8403	1.9292	3.1716	1566.7
11.77	1178	54	NaN	4.7065	16.229	3.6511	-185.42	22.758	-2.4376	-1.3112	-708.6	1126.2	39.211	855.53	1048.3	23.649	31.819	0	0	0.82711	3.0743	-11.45	-22.419	3.2225	-6.9066	13.381	25.606	4.0496	-3.8323	1.9308	3.1878	1566.6
11.78	1179	54	NaN	4.7075	16.227	3.6509	-185.43	22.749	-2.4416	-1.3035	-708.64	1126.2	39.187	855.51	1048.3	23.649	31.902	0	0	0.99562	3.244	-11.449	-22.418	3.2246	-6.9082	13.376	25.6	4.2202	-3.6643	1.9266	3.1823	1566.6
11.79	1180	54	NaN	4.7117	16.22	3.6468	-185.43	22.724	-2.4242	-1.2806	-708.71	1126.3	39.22	855.54	1048.2	23.649	29.706	0	0	1.1335	3.3828	-11.447	-22.416	3.2286	-6.9156	13.366	25.578	4.3621	-3.5328	1.9185	3.162	1566.7
11.8	1181	54	NaN	4.7106	16.217	3.6471	-185.44	22.723	-2.4205	-1.2817	-708.83	1126.4	39.212	855.48	1048.2	23.649	31.167	0	0	1.2257	3.4756	-11.444	-22.413	3.2278	-6.9222	13.358	25.582	4.4534	-3.4466	1.9144	3.1689	1566.8
11.81	1182	54	NaN	4.7285	16.227	3.646	-185.46	22.689	-2.4239	-1.2482	-708.96	1126.5	39.181	855.51	1048.2	28.934	32.044	0	0	1.2738	3.524	-11.442	-22.411	3.2482	-6.9363	13.363	25.553	4.522	-3.4123	1.9212	3.1418	1566.9
11.82	1183	54	NaN	4.7455	16.251	3.6391	-185.44	22.687	-2.4908	-1.1998	-709.05	1126.6	38.947	855.48	1048.2	34.054	31.834	0	0	1.2889	3.5393	-11.44	-22.408	3.2756	-6.9137	13.385	25.554	4.5645	-3.3744	1.9453	3.1451	1567
11.83	1184	54	NaN	4.7704	16.3	3.6586	-185.44	22.667	-2.4943	-1.1932	-709.18	1126.7	38.915	855.48	1048.2	40.247	30.078	0	0	1.1656	3.4151	-11.428	-22.397	3.302	-6.9132	13.428	25.538	4.4676	-3.4981	2.0001	3.1413	1567.1
11.84	1185	54	NaN	4.795	16.354	3.6809	-185.45	22.633	-2.4661	-1.1935	-709.33	1126.9	38.976	855.52	1048.2	27.109	29.328	0	0	1.0644	3.3132	-11.417	-22.386	3.3245	-6.9215	13.477	25.51	4.3889	-3.6083	2.0595	3.1238	1567.3
11.85	1186	54	NaN	4.8101	16.397	3.6897	-185.45	22.606	-2.4667	-1.177	-709.49	1127	38.945	855.57	1048.2	43.925	32.337	0	0	1.2318	3.4818	-11.414	-22.383	3.3415	-6.9214	13.517	25.486	4.5734	-3.4396	2.1029	3.1034	1567.6
11.86	1187	54	NaN	4.8146	16.435	3.7102	-185.46	22.604	-2.5225	-1.1871	-709.71	1127.1	38.774	855.55	1048.2	46.898	38.085	0	0	1.3069	3.5574	-11.411	-22.38	3.3522	-6.9252	13.553	25.486	4.6591	-3.3678	2.1423	3.1067	1567.8
11.87	1188	54	NaN	4.8228	16.472	3.7081	-185.45	22.586	-2.4804	-1.1303	-709.95	1127.2	38.853	855.54	1048.2	47.379	37.354	0	0	1.2625	3.5126	-11.407	-22.376	3.3598	-6.9166	13.587	25.471	4.6222	-3.4039	2.1801	3.0952	1568
11.88	1189	54	NaN	4.8228	16.423	3.9187	-185.45	22.563	-2.4632	-1.9008	-710.76	1127.5	38.876	855.55	1048.2	49.693	41.592	0	0	1.335	3.5856	-11.403	-22.372	3.3315	-6.9404	13.525	25.46	4.6665	-3.3548	2.1219	3.0882	1568.8
11.89	1190	54	NaN	4.8359	16.433	4.0362	-185.46	22.534	-2.4324	-2.2918	-711.28	1127.8	38.958	855.6	1048.2	47.942	41.494	0	0	1.4116	3.6628	-11.4	-22.369	3.3279	-6.9654	13.527	25.44	4.7395	-3.3026	2.127	3.0716	1569.4
11.9	1191	54	NaN	4.8694	16.519	4.0489	-185.45	22.509	-2.4123	-2.2305	-711.51	1127.9	39	855.63	1048.2	49.053	39.956	0	0	1.347	3.5978	-11.397	-22.366	3.3624	-6.9616	13.609	25.419	4.7094	-3.3638	2.2127	3.0533	1569.7
11.91	1192	54	NaN	4.9148	16.622	4.0663	-185.42	22.505	-2.4401	-2.1467	-711.75	1128	38.875	855.6	1048.2	49.184	42.274	0	0	1.3248	3.5754	-11.394	-22.363	3.4155	-6.9228	13.711	25.416	4.7404	-3.3474	2.3174	3.053	1569.9
11.92	1193	54	NaN	4.937	16.664	4.0783	-185.42	22.535	-2.493	-2.1256	-711.81	1128	38.724	855.52	1048.3	48.473	42.456	0	0	1.3441	3.5948	-11.391	-22.36	3.4441	-6.9117	13.754	25.445	4.7882	-3.3168	2.3638	3.0854	1569.9
11.93	1194	54	NaN	4.9916	16.786	4.1256	-185.42	22.502	-2.4876	-2.0739	-712.03	1128.1	38.732	855.59	1048.3	47.911	42.742	0	0	1.2994	3.5498	-11.381	-22.35	3.5005	-6.9081	13.872	25.416	4.7999	-3.3583	2.4901	3.0657	1570.2
11.94	1195	54	NaN	5.0282	16.872	4.1536	-185.41	22.478	-2.4585	-2.0144	-712.21	1128.2	38.796	855.64	1048.3	48.625	44.181	0	0	1.1834	3.433	-11.366	-22.335	3.5372	-6.898	13.955	25.395	4.7206	-3.465	2.589	3.0604	1570.4
11.95	1196	54	NaN	5.0696	16.959	4.1481	-185.38	22.451	-2.4508	-1.8137	-712.49	1128.3	38.799	855.68	1048.3	49.295	43.747	0	0	0.81681	3.0639	-11.347	-22.316	3.586	-6.8658	14.039	25.371	4.4029	-3.8019	2.6921	3.0552	1570.7
11.96	1197	54	NaN	5.1137	17.045	4.1335	-185.35	22.432	-2.4622	-1.5571	-712.81	1128.4	38.757	855.7	1048.3	49.632	44.494	0	0	0.49323	2.7381	-11.331	-22.3	3.6414	-6.8254	14.123	25.354	4.1347	-4.0872	2.792	3.0535	1571.1
11.97	1198	54	NaN	5.1388	17.098	4.1525	-185.34	22.439	-2.4552	-1.4653	-712.96	1128.4	38.783	855.68	1048.3	49.743	44.682	0	0	0.5614	2.8068	-11.329	-22.298	3.6691	-6.8084	14.175	25.361	4.2305	-4.0017	2.8462	3.0633	1571.2
11.98	1199	54	NaN	5.1586	17.167	4.1748	-185.34	22.414	-2.4334	-1.3827	-713.05	1128.5	38.852	855.74	1048.3	49.468	43.562	0	0	0.57893	2.8244	-11.328	-22.297	3.6895	-6.806	14.241	25.34	4.2684	-3.9816	2.9126	3.0431	1571.3
11.99	1200	54	NaN	5.1701	17.235	4.2189	-185.32	22.438	-2.4883	-1.354	-713.12	1128.6	38.711	855.71	1048.3	48.301	41.755	0	0	0.55495	2.8003	-11.328	-22.297	3.7071	-6.7855	14.308	25.365	4.2621	-3.9852	2.9801	3.0677	1571.4
12	1201	54	NaN	5.183	17.316	4.2642	-185.3	22.453	-2.4942	-1.2741	-713.22	1128.7	38.708	855.69	1048.3	49.545	42.164	0	0	0.61548	2.8612	-11.326	-22.295	3.7232	-6.7645	14.386	25.383	4.3387	-3.9033	3.0598	3.0875	1571.5
12.01	1202	54	NaN	5.1875	17.373	4.2952	-185.3	22.441	-2.4324	-1.2044	-713.3	1128.7	38.897	855.72	1048.3	51.68	42.756	0	0	0.684	2.9302	-11.324	-22.293	3.7234	-6.7662	14.439	25.376	4.4074	-3.8359	3.1147	3.0824	1571.6
12.02	1203	54	NaN	5.1795	17.402	4.3151	-185.32	22.426	-2.3818	-1.1562	-713.37	1128.8	39.061	855.79	1048.2	53.635	42.477	0	0	0.71676	2.9632	-11.32	-22.289	3.7113	-6.7858	14.465	25.364	4.4281	-3.8226	3.1442	3.0743	1571.7
12.03	1204	54	NaN	5.1682	17.454	4.3483	-185.33	22.467	-2.5012	-1.0306	-713.48	1128.9	38.753	855.74	1048.3	54.791	43.967	1	0	0.74487	2.9915	-11.316	-22.285	3.7159	-6.7824	14.516	25.405	4.4607	-3.7909	3.1994	3.1199	1571.8
12.04	1205	54	NaN	5.1546	17.491	4.3587	-185.34	22.486	-2.5245	-0.84145	-713.52	1128.9	38.712	855.74	1048.3	55.739	44.937	1	0	0.77549	3.0223	-11.313	-22.282	3.7108	-6.7827	14.551	25.426	4.4863	-3.7604	3.2388	3.145	1571.8
12.05	1206	54	NaN	5.1465	17.507	4.3664	-185.35	22.473	-2.4582	-0.69954	-713.55	1128.9	38.901	855.81	1048.2	55.972	45.058	1	0	0.76234	3.0091	-11.306	-22.275	3.701	-6.798	14.564	25.416	4.4634	-3.7889	3.2572	3.1406	1571.9
12.06	1207	54	NaN	5.1346	17.518	4.3912	-185.38	22.474	-2.4296	-0.63252	-713.55	1129	38.996	855.84	1048.2	56.229	46.012	1	0	0.71788	2.9643	-11.299	-22.268	3.6881	-6.8226	14.572	25.42	4.406	-3.8582	3.2736	3.1517	1572
12.07	1208	54	NaN	5.1217	17.536	4.415	-185.4	22.498	-2.4612	-0.56308	-713.49	1129	38.926	855.82	1048.2	56.241	45.607	1	0	0.63112	2.877	-11.295	-22.264	3.6803	-6.8407	14.589	25.445	4.3114	-3.9637	3.2939	3.1805	1571.9
12.08	1209	54	NaN	5.1127	17.548	4.4225	-185.41	22.529	-2.5171	-0.43629	-713.4	1129	38.771	855.79	1048.3	56.18	45.416	1	0	0.56116	2.8065	-11.292	-22.261	3.6815	-6.8434	14.602	25.476	4.2426	-4.0369	3.3098	3.2147	1571.8
12.09	1210	54	NaN	5.1058	17.495	4.4412	-185.42	22.532	-2.5209	-0.34764	-713.45	1129	38.736	855.82	1048.3	56.009	45.976	1	0	0.53378	2.779	-11.289	-22.258	3.6791	-6.847	14.551	25.476	4.2129	-4.068	3.2618	3.2177	1571.8
12.1	1211	54	NaN	5.0853	17.407	4.4687	-185.46	22.558	-2.5037	-0.16395	-713.41	1128.9	38.75	855.79	1048.3	55.419	44.779	1	0	0.50102	2.746	-11.288	-22.256	3.6647	-6.8785	14.465	25.501	4.1657	-4.1325	3.1771	3.244	1571.8
12.11	1212	54	NaN	5.0698	17.341	4.4751	-185.48	22.553	-2.473	-0.014134	-713.39	1128.9	38.803	855.83	1048.2	54.144	44.469	1	0	0.45331	2.698	-11.288	-22.256	3.6527	-6.8949	14.4	25.494	4.106	-4.197	3.1122	3.2372	1571.8
12.12	1213	54	NaN	5.0618	17.279	4.4867	-185.5	22.545	-2.4581	0.1028	-713.37	1128.8	38.82	855.87	1048.2	51.225	41.835	1	0	0.39489	2.6391	-11.289	-22.258	3.6485	-6.9087	14.339	25.485	4.0434	-4.2696	3.0498	3.2266	1571.8
12.13	1214	54	NaN	5.0616	17.218	4.503	-185.51	22.531	-2.4398	0.21363	-713.35	1128.8	38.842	855.93	1048.2	48.319	41.845	1	0	0.32993	2.5737	-11.292	-22.261	3.6515	-6.9223	14.28	25.47	3.9815	-4.3485	2.9878	3.209	1571.8
12.14	1215	54	NaN	5.0683	17.164	4.5115	-185.52	22.501	-2.3972	0.35303	-713.31	1128.7	38.91	856.01	1048.2	43.425	41.155	1	0	0.3624	2.6064	-11.293	-22.262	3.6608	-6.9272	14.226	25.438	4.0232	-4.3208	2.9337	3.1764	1571.9
12.15	1216	54	NaN	5.0836	17.097	4.5345	-185.51	22.527	-2.4523	0.53453	-713.2	1128.6	38.713	855.98	1048.2	39.742	38.246	1	0	0.42774	2.6722	-11.295	-22.264	3.6899	-6.9038	14.164	25.46	4.1176	-4.2316	2.8696	3.1963	1571.7
12.16	1217	54	NaN	5.1073	17.049	4.5524	-185.6	22.518	-2.4818	0.66212	-713.13	1128.6	38.779	856.01	1048.2	36.539	35.16	1	0	0.55075	2.7961	-11.298	-22.267	3.7157	-6.9866	14.118	25.449	4.2665	-4.1905	2.82	3.1814	1571.7
12.17	1218	54	NaN	5.129	16.999	4.5635	-185.57	22.513	-2.4386	0.808	-713.09	1128.5	38.836	856.06	1048.2	35.188	33.862	1	0	0.6137	2.8594	-11.301	-22.27	3.7407	-6.9543	14.07	25.442	4.3544	-4.0948	2.7686	3.1714	1571.7
12.18	1219	54	NaN	5.1541	16.929	4.5879	-185.52	22.521	-2.4206	0.94834	-713.05	1128.5	38.796	856.1	1048.2	34.916	31.512	1	0	0.65204	2.898	-11.304	-22.273	3.7724	-6.9021	14.002	25.448	4.4244	-4.004	2.698	3.1751	1571.7
12.19	1220	54	NaN	5.181	16.844	4.6284	-185.51	22.538	-2.4421	1.0521	-713.01	1128.4	38.724	856.12	1048.2	35.331	33.622	1	0	0.77982	3.0267	-11.307	-22.276	3.8057	-6.8842	13.921	25.462	4.5855	-3.8575	2.6137	3.1857	1571.6
12.2	1221	54	NaN	5.2016	16.773	4.6678	-185.49	22.543	-2.4169	1.1081	-712.99	1128.3	38.807	856.17	1048.2	34.973	31.862	1	0	0.95207	3.2001	-11.31	-22.279	3.8254	-6.866	13.85	25.466	4.7774	-3.6658	2.5404	3.1868	1571.6
12.21	1222	54	NaN	5.2341	16.66	4.7087	-185.49	22.549	-2.3829	1.2401	-712.97	1128.3	38.931	856.25	1048.2	35.454	32.758	1	0	1.048	3.2967	-11.314	-22.283	3.8582	-6.865	13.739	25.47	4.9062	-3.5683	2.4251	3.1875	1571.7
12.22	1223	54	NaN	5.2847	16.714	4.4823	-185.49	22.548	-2.3341	2.3634	-712.42	1127.9	39.094	856.33	1048.1	41.493	31.946	1	0	1.1632	3.4127	-11.318	-22.287	3.9434	-6.8361	13.804	25.458	5.1066	-3.4234	2.4859	3.1709	1571.2
12.23	1224	54	NaN	5.3102	16.684	4.4292	-185.5	22.57	-2.3252	2.8549	-712.17	1127.8	39.154	856.38	1048.1	52.257	39.125	1	0	1.31	3.5605	-11.323	-22.292	3.9845	-6.825	13.779	25.475	5.2945	-3.2645	2.4566	3.1831	1571
12.24	1225	54	NaN	5.3151	16.609	4.484	-185.5	22.599	-2.328	2.8904	-712.15	1127.8	39.187	856.42	1048.2	55.646	44.386	1	0	1.3512	3.602	-11.325	-22.294	3.9896	-6.8304	13.705	25.504	5.3408	-3.2285	2.3796	3.2097	1571
12.25	1226	54	NaN	5.3129	16.562	4.5152	-185.51	22.62	-2.3178	2.9234	-712.12	1127.8	39.259	856.46	1048.1	56.357	48.685	1	0	1.3597	3.6106	-11.326	-22.295	3.9859	-6.8405	13.657	25.525	5.3456	-3.2299	2.331	3.2295	1571
12.26	1227	54	NaN	5.308	16.53	4.5343	-185.52	22.641	-2.3193	2.9786	-712.1	1127.8	39.304	856.52	1048.1	58.022	50.139	1	0	1.4117	3.6629	-11.327	-22.296	3.9814	-6.8492	13.625	25.545	5.3931	-3.1863	2.2984	3.2492	1571.1
12.27	1228	54	NaN	5.4118	16.557	4.4321	-185.66	22.801	-2.3626	3.4706	-711.53	1127.7	39.43	856.23	1048.2	57.198	50.761	1	0	1.4589	3.7104	-11.328	-22.297	4.0978	-6.9768	13.658	25.7	5.5567	-3.2665	2.3304	3.4039	1570.2
12.28	1229	54	NaN	5.4311	16.564	4.4263	-185.73	22.898	-2.446	3.5686	-711.37	1127.7	39.373	856.11	1048.3	56.237	49.385	1	0	1.4246	3.6759	-11.329	-22.298	4.1226	-7.0368	13.667	25.795	5.5472	-3.3609	2.338	3.4966	1569.9
12.29	1230	54	NaN	5.4286	16.573	4.4374	-185.75	22.944	-2.4748	3.5722	-711.31	1127.7	39.347	856.09	1048.3	55.548	49.092	1	0	1.4248	3.6761	-11.331	-22.3	4.121	-7.0561	13.676	25.841	5.5459	-3.38	2.3455	3.5409	1569.8
12.3	1231	54	NaN	5.4272	16.585	4.4411	-185.77	22.989	-2.5069	3.5885	-711.24	1127.7	39.34	856.09	1048.3	54.946	48.454	1	0	1.4728	3.7244	-11.332	-22.301	4.1205	-7.077	13.688	25.885	5.5933	-3.3526	2.3557	3.5844	1569.7
12.31	1232	54	NaN	5.4279	16.592	4.4392	-185.82	23.064	-2.6308	3.6142	-711.18	1127.7	39.235	856.11	1048.4	54.791	47.38	1	0	1.518	3.7699	-11.333	-22.302	4.1259	-7.12	13.696	25.96	5.6439	-3.3501	2.3631	3.658	1569.7
12.32	1233	54	NaN	5.4309	16.595	4.4195	-185.82	23.091	-2.7835	3.6302	-711.08	1127.7	38.961	856.34	1048.4	53.682	46.755	1	0	1.5487	3.8009	-11.333	-22.302	4.1396	-7.1121	13.702	25.984	5.6884	-3.3112	2.3685	3.682	1569.8
12.33	1234	54	NaN	5.4421	16.588	4.3674	-185.9	23.167	-2.8667	3.6869	-711	1127.6	39.029	856.37	1048.4	51.344	45.305	1	0	1.4977	3.7495	-11.334	-22.303	4.1504	-7.1919	13.695	26.06	5.6482	-3.4424	2.3611	3.7573	1569.8
12.34	1235	54	NaN	5.4486	16.577	4.332	-185.89	23.21	-2.9238	3.6828	-710.94	1127.6	39.05	856.43	1048.4	48.996	42.286	1	0	1.423	3.6742	-11.335	-22.304	4.156	-7.1868	13.683	26.105	5.5789	-3.5125	2.3481	3.801	1569.8
12.35	1236	54	NaN	5.4518	16.567	4.315	-185.9	23.23	-2.9815	3.6122	-710.87	1127.6	39.069	856.52	1048.3	45.414	40.373	1	0	1.324	3.5746	-11.335	-22.304	4.1559	-7.1938	13.67	26.127	5.4799	-3.6193	2.335	3.8223	1569.8
12.36	1237	54	NaN	5.4564	16.562	4.3001	-185.94	23.25	-3.0675	3.513	-710.79	1127.7	39.053	856.58	1048.3	43.532	37.806	1	0	1.2484	3.4984	-11.337	-22.306	4.1574	-7.2405	13.664	26.149	5.4058	-3.7421	2.3265	3.8423	1569.8
12.37	1238	54	NaN	5.4669	16.566	4.2632	-185.99	23.29	-3.1934	3.4479	-710.65	1127.7	38.93	856.56	1048.3	36.937	34.252	1	0	1.2005	3.4502	-11.34	-22.309	4.1699	-7.2821	13.667	26.189	5.3704	-3.8319	2.3262	3.8795	1569.6
12.38	1239	54	NaN	5.476	16.574	4.1934	-186.02	23.312	-3.2613	3.4604	-710.47	1127.7	38.971	856.56	1048.3	37.31	35.624	1	0	1.1442	3.3936	-11.342	-22.311	4.1778	-7.3202	13.674	26.212	5.322	-3.9266	2.3325	3.901	1569.5
12.39	1240	54	NaN	5.439	16.42	4.4021	-186.06	23.32	-3.3294	2.1857	-710.87	1128	39.099	856.62	1048.2	34.845	34.231	1	0	1.0855	3.3344	-11.343	-22.312	4.0899	-7.4096	13.506	26.234	5.1754	-4.0752	2.163	3.9217	1570
12.4	1241	54	NaN	5.4217	16.348	4.4259	-186.08	23.325	-3.4167	1.6097	-710.86	1128.2	39.133	856.66	1048.2	36.545	33.281	1	0	1.0241	3.2726	-11.346	-22.315	4.0504	-7.4555	13.429	26.243	5.0745	-4.1828	2.0825	3.928	1570
12.41	1242	54	NaN	5.4303	16.409	4.2025	-186.09	23.294	-3.4539	2.0776	-710.33	1128	39.228	856.75	1048.2	32.41	36.195	1	0	0.92964	3.1775	-11.349	-22.318	4.0722	-7.4528	13.495	26.208	5.0019	-4.2753	2.1465	3.8899	1569.5
12.42	1243	54	NaN	5.4456	16.518	3.9062	-186.13	23.223	-3.4664	2.8614	-709.62	1127.7	39.4	856.89	1048.1	32.014	31.344	1	0	0.80657	3.0536	-11.35	-22.319	4.1095	-7.4633	13.613	26.129	4.916	-4.4096	2.2622	3.8098	1569
12.43	1244	54	NaN	5.4339	16.477	3.8844	-186.24	23.158	-3.6176	2.4027	-709.41	1127.7	39.388	856.92	1048.2	29.782	33.231	1	0	0.8209	3.0681	-11.353	-22.322	4.0813	-7.5947	13.572	26.064	4.9022	-4.5266	2.2187	3.7417	1568.8
12.44	1245	54	NaN	5.4315	16.476	3.8443	-186.26	23.18	-3.7712	2.3351	-709.27	1127.7	39.082	856.87	1048.3	27.666	31.911	1	0	0.85106	3.0984	-11.356	-22.325	4.0874	-7.6052	13.575	26.081	4.9384	-4.5068	2.2192	3.7562	1568.6
12.45	1246	54	NaN	5.4086	16.459	3.731	-186.26	23.074	-3.8165	2.1711	-708.96	1127.6	39.093	857.02	1048.3	27.731	33.115	1	0	0.82047	3.0676	-11.36	-22.329	4.058	-7.6087	13.559	25.974	4.8784	-4.541	2.1995	3.6454	1568.4
12.46	1247	54	NaN	5.3901	16.441	3.6556	-186.25	22.955	-3.7906	2.0514	-708.76	1127.6	39.214	857.2	1048.2	28.904	30.473	1	0	0.78678	3.0337	-11.364	-22.333	4.0306	-7.605	13.539	25.856	4.8174	-4.5713	2.1756	3.5238	1568.4
12.47	1248	54	NaN	5.3641	16.414	3.5981	-186.23	22.899	-3.7802	1.8429	-708.56	1127.5	39.309	857.25	1048.1	25.085	31.718	1	0	0.77994	3.0268	-11.368	-22.337	3.9934	-7.6005	13.511	25.802	4.7734	-4.5736	2.1435	3.4656	1568.3
12.48	1249	54	NaN	5.2993	16.333	3.582	-186.2	22.922	-3.8314	1.1679	-708.4	1127.6	39.314	857.13	1048.1	24.619	31.736	1	0	0.78495	3.0319	-11.372	-22.341	3.9034	-7.596	13.429	25.827	4.6884	-4.5641	2.0565	3.4854	1568
12.49	1250	54	NaN	5.1503	16.074	3.8543	-186.11	22.927	-3.8487	-0.68353	-709.09	1127.9	39.279	857.12	1048.2	27.693	31.332	1	0	0.79863	3.0456	-11.377	-22.346	3.6887	-7.5735	13.16	25.84	4.4874	-4.5279	1.7838	3.4949	1568.8
12.5	1251	54	NaN	5.1452	16.018	3.7344	-186.16	22.964	-3.7881	-0.67377	-708.78	1127.7	39.576	857.04	1048.1	23.755	33.376	1	0	0.80909	3.0562	-11.379	-22.348	3.6728	-7.6308	13.107	25.875	4.4818	-4.5747	1.7284	3.5267	1568.4
12.51	1252	54	NaN	5.1306	16.041	3.4772	-186.15	22.956	-3.754	-0.32819	-708.19	1127.5	39.693	857.09	1048	26.338	31.721	1	0	0.85218	3.0995	-11.382	-22.35	3.666	-7.614	13.137	25.861	4.5182	-4.5145	1.7551	3.5101	1567.8
12.52	1253	54	NaN	5.0777	15.996	3.2627	-186.14	23.035	-3.7479	-0.37602	-707.69	1127.2	39.777	857.02	1048	26.138	31.831	1	0	0.97263	3.2208	-11.385	-22.354	3.6077	-7.6131	13.098	25.932	4.5804	-4.3923	1.7136	3.5786	1567.2
12.53	1254	54	NaN	5.0083	15.896	3.1265	-186.15	23.17	-3.7478	-0.74809	-707.33	1127.1	39.889	856.85	1048	30.625	31.825	1	0	1.086	3.335	-11.388	-22.357	3.5201	-7.6388	13.003	26.063	4.6061	-4.3038	1.615	3.7062	1566.7
12.54	1255	54	NaN	4.9615	15.831	3.0124	-186.15	23.26	-3.7294	-0.99103	-706.99	1127	40.012	856.76	1048	31.319	31.452	1	0	1.1784	3.428	-11.392	-22.361	3.4595	-7.6555	12.94	26.151	4.6379	-4.2275	1.5484	3.7901	1566.3
12.55	1256	54	NaN	4.9186	15.749	2.9002	-186.17	23.368	-3.7138	-1.2942	-706.68	1126.9	40.12	856.63	1048.1	35.332	33.893	1	0	1.3231	3.5737	-11.396	-22.365	3.4011	-7.691	12.863	26.254	4.7242	-4.1173	1.4667	3.8893	1565.8
12.56	1257	54	NaN	4.8334	15.609	2.7453	-186.21	23.465	-3.6941	-1.9137	-706.19	1126.7	40.266	856.61	1048.1	37.076	32.125	1	0	1.5008	3.7526	-11.401	-22.37	3.2874	-7.7583	12.729	26.345	4.7882	-4.0057	1.3282	3.9749	1565.4
12.57	1258	54	NaN	4.7269	15.388	2.8741	-186.25	23.588	-4.0258	-3.378	-706.3	1126.8	39.373	856.43	1048.2	39.166	33.923	1	0	1.5056	3.7574	-11.403	-22.372	3.1598	-7.8194	12.508	26.469	4.6655	-4.0619	1.1048	4.0972	1565.3
12.58	1259	54	NaN	4.6492	15.233	2.8768	-186.28	23.685	-4.2927	-4.2231	-706.25	1126.8	38.637	856.3	1048.3	42.793	36.196	1	0	1.5125	3.7644	-11.404	-22.373	3.078	-7.8517	12.357	26.561	4.5905	-4.0873	0.95329	4.1882	1565.1
12.59	1260	54	NaN	4.6132	15.212	2.5852	-186.3	23.739	-4.3299	-3.9908	-705.64	1126.4	38.543	856.29	1048.3	47.27	36.239	1	0	1.533	3.785	-11.404	-22.373	3.0533	-7.8567	12.349	26.602	4.5863	-4.0717	0.94485	4.2287	1564.5
12.6	1261	54	NaN	4.5865	15.261	2.2202	-186.31	23.786	-4.3457	-3.6431	-704.75	1126.1	38.506	856.28	1048.4	49.53	40.903	1	0	1.6003	3.8527	-11.405	-22.374	3.0399	-7.8606	12.412	26.634	4.6402	-4.0078	1.0067	4.26	1563.5
12.61	1262	54	NaN	4.5425	15.169	2.1291	-186.32	23.806	-4.2948	-4.3138	-704.36	1125.9	38.607	856.3	1048.4	51.165	42.034	1	0	1.6879	3.9409	-11.407	-22.376	2.9672	-7.8998	12.326	26.65	4.6551	-3.9589	0.919	4.2743	1563.2
12.62	1263	54	NaN	4.4812	15.081	2.0212	-186.31	23.792	-4.2478	-4.9311	-704.02	1125.8	38.656	856.38	1048.4	54.236	43.275	1	0	1.7519	4.0054	-11.409	-22.378	2.8811	-7.9124	12.242	26.631	4.633	-3.907	0.83307	4.2531	1562.9
12.63	1264	54	NaN	4.3655	14.94	1.8234	-186.3	23.754	-4.1958	-5.6664	-703.69	1125.5	38.673	856.5	1048.4	53.378	43.069	1	0	1.8024	4.0562	-11.411	-22.38	2.7377	-7.9231	12.109	26.584	4.5401	-3.8669	0.69817	4.2035	1562.7
12.64	1265	54	NaN	4.2262	14.787	1.6003	-186.26	23.682	-3.9898	-6.5551	-703.32	1125.3	39.089	856.67	1048.4	54.327	43.543	1	0	1.775	4.0287	-11.41	-22.379	2.5502	-7.9381	11.967	26.502	4.3253	-3.9094	0.55721	4.1234	1562.6
12.65	1266	54	NaN	4.0901	14.661	1.4195	-186.21	23.58	-3.6742	-7.4737	-702.96	1125.1	39.797	856.9	1048.4	54.527	44.301	1	0	1.7553	4.0088	-11.409	-22.378	2.3544	-7.9482	11.848	26.393	4.1096	-3.9394	0.4393	4.0147	1562.5
12.66	1267	54	NaN	3.943	14.535	1.2779	-186.18	23.478	-3.6863	-8.1038	-702.89	1124.9	39.592	857.03	1048.4	54.77	44.038	1	0	1.7485	4.0019	-11.408	-22.377	2.1917	-7.9281	11.729	26.285	3.9401	-3.9261	0.32045	3.9076	1562.5
12.67	1268	54	NaN	3.9028	14.476	1.0579	-186.08	23.34	-3.5986	-8.3419	-702.39	1124.7	39.549	857.28	1048.3	54.376	43.61	1	0	1.7591	4.0126	-11.408	-22.377	2.144	-7.8372	11.673	26.142	3.9031	-3.8246	0.26505	3.7651	1562.3
12.68	1269	54	NaN	3.706	14.31	1.1728	-186.07	23.198	-3.5859	-9.8419	-702.95	1124.9	39.43	857.46	1048.3	54.105	44.007	0	0	1.7731	4.0267	-11.408	-22.377	1.8974	-7.8768	11.502	26.007	3.6705	-3.8501	0.09363	3.6296	1563.1
12.69	1270	54	NaN	3.5397	14.319	0.99553	-185.95	23.046	-3.4934	-10.426	-702.88	1124.7	39.301	857.68	1048.2	53.826	43.836	0	0	1.7567	4.0102	-11.407	-22.376	1.7146	-7.7756	11.514	25.851	3.4713	-3.7655	0.10652	3.475	1563.2
12.7	1271	54	NaN	3.435	14.447	0.70112	-185.79	22.92	-3.4003	-10.479	-702.38	1124.5	39.099	857.86	1048.2	52.408	42.491	0	0	1.7389	3.9923	-11.407	-22.376	1.6149	-7.612	11.649	25.717	3.3538	-3.6197	0.24276	3.3419	1562.9
12.71	1272	54	NaN	3.3366	14.524	0.71643	-185.73	22.847	-3.4404	-11.357	-702.34	1124.6	38.715	857.97	1048.3	50.87	41.363	0	0	1.6909	3.944	-11.405	-22.374	1.4986	-7.5647	11.726	25.645	3.1895	-3.6207	0.3207	3.2713	1563
12.72	1273	54	NaN	3.182	14.577	0.95143	-185.67	22.755	-3.5414	-13.274	-702.81	1125	38.101	858.14	1048.4	49.877	40.75	0	0	1.6431	3.8958	-11.404	-22.373	1.2969	-7.5563	11.77	25.562	2.94	-3.6605	0.36603	3.1889	1563.7
12.73	1274	54	NaN	3.1182	14.708	0.92879	-185.51	22.723	-3.348	-13.815	-702.8	1125.1	38.034	858.31	1048.3	51.612	42.949	0	0	1.5954	3.8478	-11.404	-22.373	1.216	-7.4074	11.895	25.536	2.8114	-3.5596	0.491	3.1634	1563.9
12.74	1275	54	NaN	3.0827	14.974	0.63302	-185.34	22.813	-3.2109	-13.507	-702.46	1125	37.684	858.32	1048.4	51.329	40.744	0	0	1.5631	3.8153	-11.402	-22.371	1.2041	-7.2148	12.165	25.622	2.7673	-3.3995	0.76319	3.251	1563.5
12.75	1276	54	NaN	3.0544	15.183	0.43797	-185.2	22.954	-3.0809	-13.427	-702.31	1125	37.37	858.24	1048.4	51.423	42.912	0	0	1.545	3.7971	-11.401	-22.369	1.19	-7.0691	12.376	25.762	2.735	-3.2721	0.9756	3.3921	1563.2
12.76	1277	54	NaN	3.0147	15.248	0.5111	-185.14	23.117	-2.9363	-14.134	-702.63	1125.2	37.217	858.12	1048.4	47.708	39.989	0	0	1.5895	3.8418	-11.4	-22.369	1.1303	-7.0212	12.434	25.932	2.7197	-3.1793	1.0339	3.5629	1563.5
12.77	1278	54	NaN	2.9564	15.222	0.75698	-185.12	23.315	-2.7901	-15.459	-703.33	1125.6	37.101	857.98	1048.4	46.24	38.133	0	0	1.6202	3.8728	-11.401	-22.37	1.0283	-7.0493	12.394	26.143	2.6485	-3.1766	0.99315	3.7733	1564.1
12.78	1279	54	NaN	2.9437	15.335	0.76106	-184.96	23.523	-2.5531	-15.835	-703.45	1125.7	36.913	857.88	1048.3	46.947	39.706	0	0	1.6366	3.8893	-11.404	-22.373	1.0087	-6.892	12.499	26.359	2.6453	-3.0027	1.0953	3.9857	1564.1
12.79	1280	54	NaN	2.9273	15.491	0.75063	-184.84	24.034	-2.3656	-16.446	-703.78	1125.9	36	857.48	1048.4	49.452	39.183	0	0	1.6896	3.9426	-11.407	-22.376	1.0033	-6.7685	12.651	26.875	2.6929	-2.8258	1.2433	4.4983	1564.1
12.8	1281	54	NaN	2.915	15.609	0.72647	-184.78	24.39	-2.5568	-16.817	-703.98	1126	34.412	857.19	1048.4	51.604	40.735	0	0	1.7888	4.0425	-11.411	-22.38	1.0356	-6.6609	12.764	27.235	2.8244	-2.6184	1.3533	4.8549	1563.9
12.81	1282	54	NaN	2.9098	15.684	0.71114	-184.75	24.607	-2.7636	-17.019	-704.06	1126.1	33.187	856.99	1048.4	52.91	41.222	0	0	1.8247	4.0787	-11.414	-22.383	1.0677	-6.5937	12.837	27.454	2.8924	-2.5149	1.4233	5.0713	1563.8
12.82	1283	54	NaN	2.9118	15.748	0.70889	-184.72	24.822	-2.6952	-17.245	-704.14	1126.1	32.71	856.8	1048.4	50.003	41.104	0	0	1.8531	4.1073	-11.416	-22.385	1.0788	-6.5503	12.899	27.671	2.9319	-2.443	1.4832	5.2865	1563.7
12.83	1284	54	NaN	2.9204	15.848	0.6903	-184.62	25.188	-2.3832	-17.66	-704.33	1126.2	32.186	856.6	1048.4	48.347	38.872	0	0	1.9214	4.1761	-11.414	-22.383	1.0914	-6.4531	12.995	28.041	3.0128	-2.277	1.5811	5.658	1563.7
12.84	1285	54	NaN	2.9594	15.944	0.56636	-184.48	25.466	-2.0333	-17.633	-704.35	1126.2	31.482	856.37	1048.4	47.136	38.072	0	0	1.9593	4.2142	-11.412	-22.381	1.157	-6.2794	13.094	28.316	3.1163	-2.0651	1.6823	5.935	1563.4
12.85	1286	54	NaN	2.9739	15.973	0.57802	-184.36	25.564	-1.779	-18.085	-704.55	1126.3	30.98	856.39	1048.4	38.489	34.683	0	0	1.9696	4.2246	-11.41	-22.379	1.1735	-6.1607	13.12	28.417	3.1432	-1.9361	1.7103	6.0379	1563.6
12.86	1287	54	NaN	3.0081	15.979	0.56328	-184.21	25.578	-1.614	-18.49	-704.74	1126.3	29.878	856.38	1048.5	45.12	34.776	0	0	2.0315	4.2869	-11.408	-22.377	1.2335	-5.9882	13.127	28.431	3.265	-1.7013	1.7185	6.0536	1563.8
12.87	1288	54	NaN	3.047	15.973	0.52976	-184.04	25.506	-1.3911	-18.78	-704.89	1126.3	28.865	856.42	1048.4	50.026	41.045	0	0	2.1	4.3559	-11.406	-22.375	1.2991	-5.7916	13.12	28.358	3.3991	-1.4358	1.7143	5.9833	1564
12.88	1289	54	NaN	3.0674	15.951	0.52805	-183.87	25.337	-0.9379	-19.052	-705	1126.3	28.813	856.6	1048.3	49.214	38.039	0	0	2.0419	4.2974	-11.405	-22.374	1.3118	-5.6264	13.094	28.194	3.3537	-1.329	1.6891	5.8199	1564.3
12.89	1290	54	NaN	3.0797	15.906	0.55671	-183.68	25.123	-0.14986	-19.384	-705.12	1126.2	29.679	856.8	1048.2	50.259	39.449	0	0	1.9832	4.2383	-11.404	-22.373	1.2806	-5.4837	13.046	27.983	3.2638	-1.2454	1.642	5.6105	1564.6
12.9	1291	54	NaN	3.0983	15.819	0.56686	-183.53	24.804	0.2043	-19.711	-705.31	1126.2	28.783	856.86	1048.2	50.485	40.379	0	0	2.0175	4.2728	-11.403	-22.372	1.3203	-5.3067	12.961	27.661	3.3378	-1.0339	1.5576	5.2889	1564.9
12.91	1292	54	NaN	3.1222	15.759	0.5233	-183.25	24.496	0.55738	-19.765	-705.44	1126.1	28.297	856.88	1048	51.279	41.127	0	0	1.9575	4.2123	-11.402	-22.371	1.3602	-5.0168	12.899	27.357	3.3177	-0.80443	1.4967	4.9858	1565
12.92	1293	54	NaN	3.1457	15.692	0.46304	-183.02	24.078	0.8964	-19.753	-705.6	1126.1	27.598	857	1047.9	51.45	42.425	0	0	1.8243	4.0783	-11.4	-22.369	1.4099	-4.7563	12.831	26.939	3.2342	-0.67802	1.4318	4.5703	1565.3
12.93	1294	54	NaN	3.1636	15.631	0.425	-182.86	23.638	1.1329	-19.791	-705.77	1126	26.621	857.08	1047.9	51.328	41.797	0	0	1.7255	3.9788	-11.398	-22.367	1.4626	-4.5563	12.772	26.496	3.188	-0.57754	1.3738	4.1293	1565.5
12.94	1295	54	NaN	3.1741	15.609	0.43761	-182.69	23.295	1.2476	-19.908	-705.85	1126	25.749	857.01	1047.8	51.218	41.719	0	0	1.6389	3.8917	-11.397	-22.366	1.5008	-4.3633	12.749	26.156	3.1397	-0.47166	1.3522	3.7903	1565.5
12.95	1296	54	NaN	3.1852	15.609	0.49892	-182.44	22.667	1.7154	-20.136	-705.91	1126	25.464	857.33	1047.5	51.086	41.564	0	0	1.5759	3.8282	-11.394	-22.363	1.5143	-4.1101	12.737	25.539	3.0902	-0.28188	1.3431	3.1756	1565.9
12.96	1297	54	NaN	3.2104	15.611	0.51488	-182.17	22.261	1.9763	-20.159	-705.98	1126	24.831	857.28	1047.2	50.853	41.945	0	0	1.4945	3.7463	-11.393	-22.362	1.5619	-3.8234	12.729	25.143	3.0564	-0.07719	1.3365	2.7816	1565.9
12.97	1298	54	NaN	3.2313	15.578	0.49553	-181.93	22.089	2.2096	-20.065	-706.15	1125.9	24.347	856.99	1047.1	50.882	43.11	0	0	1.3545	3.6053	-11.393	-22.361	1.6038	-3.5566	12.69	24.977	2.9584	0.04871	1.2979	2.615	1565.8
12.98	1299	54	NaN	3.2454	15.54	0.45759	-181.74	22.122	2.3598	-19.907	-706.32	1125.9	23.966	856.54	1047.1	50.743	42.143	0	0	1.1817	3.4313	-11.392	-22.361	1.6374	-3.3491	12.652	25.01	2.8192	0.082269	1.2609	2.6491	1565.5
12.99	1300	54	NaN	3.2657	15.568	0.34151	-181.59	22.329	2.4491	-19.428	-706.26	1125.9	23.646	855.93	1047.2	50.664	42.742	0	0	0.98688	3.2352	-11.39	-22.359	1.6863	-3.1651	12.685	25.213	2.6732	0.070053	1.2948	2.8536	1564.8
13	1301	54	NaN	3.3095	15.711	0.080183	-181.37	22.691	2.6076	-18.321	-705.8	1125.7	23.441	855.07	1047.3	50.549	41.85	0	0	0.89367	3.1413	-11.39	-22.359	1.7769	-2.9001	12.838	25.564	2.6705	0.24123	1.4484	3.2046	1563.4
13.01	1302	54	NaN	3.2906	15.527	0.42677	-180.94	23.148	2.9432	-19.305	-706.7	1126	23.674	854.17	1047.5	50.26	43.092	0	0	0.81022	3.0573	-11.39	-22.359	1.7133	-2.5162	12.646	26.03	2.5235	0.54108	1.2558	3.6707	1563.4
13.02	1303	54	NaN	3.2903	15.485	0.45263	-180.69	23.476	3.1208	-19.149	-707.02	1126.1	23.68	853.63	1047.5	50.05	43.073	0	0	0.73831	2.9849	-11.39	-22.359	1.7183	-2.2632	12.603	26.358	2.4566	0.72166	1.2129	3.9992	1563.2
13.03	1304	54	NaN	3.3019	15.486	0.42617	-180.47	23.722	3.2315	-18.736	-707.19	1126.2	23.561	853.21	1047.6	49.405	40.149	0	0	0.60141	2.8471	-11.39	-22.358	1.7492	-2.0201	12.604	26.604	2.3506	0.82697	1.2147	4.2456	1563
13.04	1305	54	NaN	3.3327	15.563	0.29714	-180.29	23.876	3.2919	-17.894	-707.06	1126.1	23.402	852.92	1047.7	48.938	41.052	0	0	0.43415	2.6787	-11.389	-22.358	1.8163	-1.8093	12.685	26.754	2.2504	0.8694	1.2967	4.3959	1562.5
13.05	1306	54	NaN	3.3715	15.694	0.10141	-180.2	23.941	3.3467	-16.781	-706.69	1126	23.354	852.77	1047.8	48.753	41.106	0	0	0.30176	2.5454	-11.388	-22.357	1.8973	-1.6773	12.824	26.811	2.199	0.86808	1.4359	4.4543	1561.9
13.06	1307	54	NaN	3.3718	15.706	0.16224	-180.16	23.97	3.5139	-16.575	-706.81	1126.1	23.67	852.68	1047.9	48.467	41.608	0	0	0.1892	2.432	-11.387	-22.356	1.8935	-1.641	12.837	26.839	2.0827	0.79103	1.4494	4.4832	1562
13.07	1308	54	NaN	3.3622	15.714	0.26833	-180.06	23.885	3.4551	-16.457	-706.96	1126.2	23.351	852.74	1047.8	48.386	41.584	0	0	-0.60761	1.6298	-11.383	-22.352	1.9002	-1.5186	12.84	26.76	1.2926	0.1112	1.4564	4.4074	1562.2
13.08	1309	54	NaN	3.3558	15.657	0.47998	-179.98	23.807	3.4342	-16.694	-707.36	1126.4	23.176	852.77	1047.8	48.048	40.794	0	0	-1.1021	1.1319	-11.382	-22.351	1.892	-1.4477	12.775	26.688	0.78984	-0.31571	1.3927	4.3374	1562.6
13.09	1310	54	NaN	3.4165	15.635	0.60221	-179.95	23.725	3.4729	-16.565	-707.43	1126.5	23.212	852.79	1047.8	46.936	38.506	0	0	-1.044	1.1905	-11.386	-22.355	1.9561	-1.4124	12.748	26.611	0.91218	-0.22188	1.3625	4.2568	1562.7
13.1	1311	54	NaN	3.4802	15.655	0.68973	-179.9	23.592	3.4925	-16.01	-707.43	1126.6	23.21	852.82	1047.8	42.181	37.48	0	0	-1.0963	1.1378	-11.387	-22.356	2.0403	-1.3448	12.764	26.484	0.94396	-0.20698	1.3773	4.1283	1562.7
13.11	1312	54	NaN	3.468	15.707	0.8059	-179.8	23.4	3.4325	-15.165	-707.66	1126.8	22.98	852.89	1047.8	42.96	36.355	0	0	-1.1851	1.0484	-11.387	-22.356	2.0678	-1.1997	12.81	26.297	0.8827	-0.1513	1.4227	3.9414	1563
13.12	1313	54	NaN	3.4594	15.887	0.62192	-179.74	23.31	3.4484	-13.656	-707.19	1126.6	23.004	852.84	1047.8	37.845	35.991	0	0	-1.1933	1.0401	-11.389	-22.358	2.1132	-1.082	12.995	26.202	0.91988	-0.04193	1.6063	3.8441	1562.5
13.13	1314	54	NaN	3.4528	15.855	0.88372	-179.68	23.196	3.424	-13.723	-707.58	1126.8	22.937	852.9	1047.7	37.17	31.919	0	0	-1.2026	1.0307	-11.391	-22.36	2.107	-1.0238	12.954	26.096	0.90434	0.0069172	1.5627	3.7356	1562.9
13.14	1315	54	NaN	3.455	15.872	1.0066	-179.64	23.122	3.3917	-13.601	-707.69	1126.9	22.853	852.93	1047.7	34.462	33.327	0	0	-1.2437	0.98943	-11.395	-22.364	2.1169	-0.97498	12.967	26.028	0.87323	0.014447	1.5714	3.6632	1563.1
13.15	1316	54	NaN	3.4753	15.952	1.245	-179.56	23.009	3.4029	-13.236	-707.8	1127.1	22.902	852.96	1047.6	30.933	31.305	0	0	-1.2672	0.96573	-11.398	-22.367	2.1489	-0.88157	13.037	25.924	0.88171	0.084157	1.6388	3.5571	1563.2
13.16	1317	54	NaN	3.4753	16.064	1.5363	-179.44	22.894	3.4479	-12.615	-708.02	1127.3	23.034	852.93	1047.5	40.041	34.249	0	0	-1.2638	0.96918	-11.399	-22.368	2.167	-0.75147	13.139	25.82	0.90318	0.21771	1.7394	3.4515	1563.4
13.17	1318	54	NaN	3.413	16.161	1.6072	-179.36	22.903	3.4611	-11.75	-708.19	1127.2	23.029	852.78	1047.5	35.359	35.062	0	0	-1.281	0.95184	-11.402	-22.371	2.1367	-0.63319	13.238	25.826	0.85567	0.31865	1.836	3.455	1563.4
13.18	1319	54	NaN	3.4826	16.215	1.8884	-179.25	23.03	3.3405	-11.259	-708.29	1127.4	22.633	852.46	1047.6	28.353	32.911	0	0	-1.3096	0.92304	-11.405	-22.374	2.2386	-0.49322	13.29	25.955	0.92901	0.42982	1.8855	3.5807	1563.1
13.19	1320	54	NaN	3.5158	16.248	2.0106	-179.2	23.001	3.4208	-11.058	-708.27	1127.4	22.803	852.44	1047.5	42.363	32.783	0	0	-1.3745	0.85769	-11.408	-22.377	2.2729	-0.43845	13.319	25.929	0.89837	0.41923	1.9109	3.552	1563.1
13.2	1321	54	NaN	3.6648	16.426	2.0604	-179.11	23.038	3.4541	-9.5851	-707.68	1127.3	22.765	852.27	1047.5	42.224	33.316	0	0	-1.3983	0.83379	-11.411	-22.38	2.4768	-0.29844	13.501	25.963	1.0786	0.53534	2.0895	3.5827	1562.3
13.21	1322	54	NaN	3.7984	16.504	2.2603	-179.03	23.096	3.485	-8.674	-707.42	1127.2	22.707	852.08	1047.5	45.439	37.477	0	0	-1.3763	0.85588	-11.414	-22.383	2.6456	-0.18528	13.579	26.021	1.2693	0.6706	2.1648	3.6386	1561.9
13.22	1323	54	NaN	3.8579	16.412	2.6087	-178.99	23.127	3.5447	-8.9494	-707.7	1127.4	22.757	851.96	1047.5	48.986	38.667	0	0	-1.4463	0.78541	-11.415	-22.384	2.6933	-0.15587	13.48	26.06	1.247	0.62954	2.0653	3.6757	1562
13.23	1324	54	NaN	3.9607	16.424	2.7761	-178.97	23.156	3.5728	-8.5125	-707.44	1127.4	22.709	851.87	1047.5	51.068	40.907	0	0	-1.6377	0.5927	-11.414	-22.383	2.8136	-0.11469	13.491	26.088	1.1759	0.47802	2.0771	3.7045	1561.7
13.24	1325	54	NaN	4.1571	16.533	2.7154	-178.92	23.257	3.6033	-6.8435	-706.48	1127	22.528	851.56	1047.6	50.85	40.671	0	0	-1.7749	0.45459	-11.402	-22.371	3.0771	0.0049335	13.616	26.174	1.3022	0.45952	2.2136	3.8035	1560.3
13.25	1326	54	NaN	4.3362	16.508	2.8189	-178.89	23.262	3.6745	-6.0246	-705.88	1126.8	22.451	851.41	1047.6	46.258	39.621	0	0	-1.885	0.34368	-11.388	-22.357	3.2886	0.060711	13.596	26.174	1.4036	0.40439	2.2075	3.8165	1559.6
13.26	1327	54	NaN	4.4185	16.377	3.0844	-178.88	23.243	3.7377	-6.3788	-705.93	1126.9	22.467	851.35	1047.5	44.695	40.694	0	0	-1.9227	0.30575	-11.385	-22.354	3.3573	0.054956	13.461	26.16	1.4345	0.36071	2.0757	3.8056	1559.6
13.27	1328	54	NaN	4.4787	16.232	3.3438	-178.88	23.228	3.7487	-6.8968	-706.04	1127	22.362	851.29	1047.5	46.301	41.748	0	0	-1.9218	0.3067	-11.383	-22.352	3.4024	0.046334	13.312	26.149	1.4806	0.35303	1.9286	3.7963	1559.6
13.28	1329	54	NaN	4.604	16.096	3.4795	-178.86	23.212	3.6891	-6.6976	-705.65	1126.8	21.94	851.15	1047.5	47.056	42.163	0	0	-1.8841	0.34458	-11.383	-22.352	3.5501	0.086151	13.18	26.128	1.666	0.43074	1.7965	3.7754	1559.1
13.29	1330	54	NaN	4.7697	15.765	3.6417	-178.82	23.157	3.5938	-6.4181	-705.16	1126.5	21.238	850.93	1047.5	46.734	42.897	0	0	-1.7981	0.43126	-11.385	-22.354	3.7515	0.15682	12.86	26.062	1.9534	0.58808	1.4749	3.7087	1558.3
13.3	1331	54	NaN	4.8518	15.692	3.3581	-178.81	23.048	3.6736	-5.0956	-704.43	1126	21.2	850.92	1047.5	47.17	42.356	0	0	-1.705	0.52494	-11.386	-22.355	3.8832	0.22345	12.803	25.937	2.1782	0.74839	1.4167	3.5816	1557.6
13.31	1332	54	NaN	4.9057	15.521	3.2455	-178.81	22.962	3.7256	-4.5509	-704.11	1125.7	21.123	850.86	1047.4	48.125	43.007	0	0	-1.5786	0.65221	-11.386	-22.355	3.9598	0.24735	12.64	25.842	2.3812	0.89956	1.2545	3.4872	1557.2
13.32	1333	54	NaN	4.9175	15.238	3.185	-178.82	22.817	3.8337	-4.2715	-703.84	1125.4	21.063	850.74	1047.4	51.264	43.864	0	0	-1.46	0.7716	-11.385	-22.354	3.9838	0.24508	12.364	25.69	2.5238	1.0167	0.97858	3.3364	1556.8
13.33	1334	54	NaN	4.9034	14.984	3.1412	-178.84	22.659	3.9772	-4.0929	-703.61	1125.2	21.101	850.63	1047.3	52.572	42.992	0	0	-1.4054	0.82663	-11.384	-22.353	3.9748	0.23481	12.115	25.528	2.5694	1.0614	0.73131	3.1754	1556.4
13.34	1335	54	NaN	4.8837	14.909	3.1412	-178.84	22.585	4.0555	-4.1073	-703.54	1125.1	21.162	850.61	1047.2	52.452	42.763	0	0	-1.3301	0.90242	-11.382	-22.351	3.9522	0.23195	12.04	25.453	2.6221	1.1344	0.65838	3.1021	1556.3
13.35	1336	54	NaN	4.8005	14.778	3.1705	-178.84	22.527	3.9319	-4.274	-703.35	1125	20.474	850.39	1047.3	52.913	42.844	0	0	-1.2378	0.99534	-11.38	-22.349	3.888	0.24628	11.915	25.39	2.6502	1.2416	0.53502	3.0416	1555.9
13.36	1337	54	NaN	4.7422	14.732	3.1648	-178.84	22.408	3.9633	-4.309	-703.25	1124.9	20.301	850.38	1047.2	53.036	43.228	0	0	-1.1205	1.1134	-11.376	-22.345	3.8347	0.25483	11.867	25.273	2.7142	1.3682	0.49038	2.9278	1555.8
13.37	1338	54	NaN	4.6639	14.713	3.1308	-178.84	22.32	4.0301	-4.2968	-703.2	1124.9	20.186	850.25	1047.1	52.731	43.468	0	0	-1.0118	1.2229	-11.373	-22.342	3.761	0.25451	11.845	25.188	2.7493	1.4774	0.47163	2.8461	1555.6
13.38	1339	54	NaN	4.583	14.73	3.0763	-178.85	22.262	4.1039	-4.2475	-703.19	1124.9	20.08	850.07	1047	51.625	43.183	0	0	-0.93262	1.3026	-11.369	-22.338	3.6857	0.24802	11.857	25.135	2.7531	1.5506	0.48779	2.7964	1555.4
13.39	1340	54	NaN	4.5204	14.78	3.0133	-178.86	22.239	4.1571	-4.1634	-703.21	1125	19.95	849.89	1046.9	49.786	41.528	0	0	-0.86176	1.3739	-11.366	-22.335	3.6309	0.24821	11.903	25.116	2.7692	1.6221	0.53707	2.7811	1555.3
13.4	1341	54	NaN	4.488	14.839	2.9591	-178.85	22.261	4.1617	-4.0582	-703.24	1125	19.752	849.73	1046.9	45.785	37.954	0	0	-0.82084	1.4151	-11.362	-22.331	3.6096	0.27185	11.96	25.14	2.7888	1.687	0.59783	2.8084	1555.1
13.41	1342	54	NaN	4.4714	14.879	2.9565	-178.84	22.246	4.1629	-4.0743	-703.25	1125.1	19.662	849.71	1046.9	41.394	35.543	0	0	-0.74052	1.496	-11.358	-22.327	3.5958	0.28309	11.997	25.128	2.8553	1.7791	0.63896	2.8017	1555.1
13.42	1343	54	NaN	4.4448	14.961	2.9379	-178.83	22.237	4.2261	-4.0768	-703.28	1125.2	19.674	849.64	1046.9	40.705	34.235	0	0	-0.63087	1.6064	-11.352	-22.321	3.5685	0.29049	12.072	25.126	2.9377	1.8969	0.71996	2.8044	1555.1
13.43	1344	54	NaN	4.4203	15.079	2.9038	-178.8	22.249	4.2951	-4.0419	-703.33	1125.4	19.609	849.49	1046.8	42.479	36.815	0	0	-0.5601	1.6776	-11.346	-22.315	3.5477	0.32855	12.185	25.144	2.9876	2.0062	0.83817	2.8287	1555
13.44	1345	54	NaN	4.4025	15.19	2.8589	-178.76	22.257	4.3433	-3.974	-703.4	1125.5	19.499	849.36	1046.8	39.679	35.575	0	0	-0.46574	1.7726	-11.341	-22.31	3.5364	0.37138	12.29	25.157	3.0707	2.144	0.94929	2.8475	1554.9
13.45	1346	54	NaN	4.3928	15.271	2.8045	-178.74	22.252	4.3725	-3.8836	-703.48	1125.6	19.401	849.31	1046.8	40.95	34.193	0	0	-0.30848	1.931	-11.335	-22.304	3.5337	0.40443	12.367	25.156	3.2252	2.3354	1.0311	2.8515	1555
13.46	1347	54	NaN	4.3907	15.36	2.7363	-178.69	22.271	4.4196	-3.7834	-703.61	1125.7	19.297	849.18	1046.8	41.375	35.064	0	0	-0.19433	2.0459	-11.328	-22.297	3.5391	0.46223	12.451	25.18	3.3448	2.5081	1.1238	2.883	1555
13.47	1348	54	NaN	4.3622	15.288	2.9464	-178.65	22.227	4.4168	-4.7604	-704.35	1126.2	19.095	849.17	1046.8	37.15	32.911	0	0	-0.10294	2.1379	-11.318	-22.287	3.4824	0.46614	12.364	25.15	3.3795	2.6041	1.0462	2.8631	1555.7
13.48	1349	54	NaN	4.3591	15.287	2.9714	-178.64	22.203	4.4393	-4.9252	-704.52	1126.3	19.082	849.16	1046.8	40.167	33.406	0	0	-0.011543	2.2299	-11.309	-22.278	3.4739	0.47271	12.36	25.13	3.4623	2.7026	1.0509	2.8522	1555.9
13.49	1350	54	NaN	4.366	15.32	2.94	-178.62	22.127	4.4841	-4.8796	-704.59	1126.4	19.107	849.21	1046.8	42.736	33.793	0	0	0.079853	2.322	-11.3	-22.269	3.4816	0.4923	12.391	25.057	3.5614	2.8143	1.0912	2.7883	1556
13.5	1351	54	NaN	4.3763	15.351	2.9079	-178.59	22.021	4.5265	-4.8284	-704.69	1126.4	19.104	849.29	1046.8	45.137	36.127	0	0	0.08543	2.3276	-11.297	-22.266	3.494	0.52347	12.419	24.954	3.5794	2.851	1.1214	2.6878	1556.2
13.51	1352	54	NaN	4.3895	15.358	2.8819	-178.56	21.937	4.5398	-4.762	-704.77	1126.5	19.055	849.34	1046.8	43.658	36.522	0	0	0.14069	2.3832	-11.292	-22.261	3.5115	0.55844	12.424	24.871	3.6522	2.9417	1.1315	2.6101	1556.3
13.52	1353	54	NaN	4.4089	15.363	2.8427	-178.54	21.863	4.5233	-4.6682	-704.8	1126.5	18.94	849.34	1046.8	46.685	36.005	0	0	0.30156	2.5452	-11.28	-22.249	3.5386	0.58903	12.427	24.799	3.8402	3.1342	1.1465	2.5494	1556.4
13.53	1354	54	NaN	4.4596	15.353	2.8053	-178.5	21.694	4.5636	-4.5207	-704.86	1126.5	18.964	849.48	1046.8	48.652	37.686	0	0	0.31802	2.5617	-11.273	-22.242	3.594	0.63379	12.416	24.631	3.912	3.1955	1.1434	2.3891	1556.6
13.54	1355	54	NaN	4.523	15.33	2.78	-178.47	21.504	4.6074	-4.3539	-704.91	1126.5	19.021	849.6	1046.7	49.189	38.81	0	0	0.26131	2.5046	-11.267	-22.236	3.6616	0.6665	12.393	24.442	3.9229	3.1712	1.126	2.2064	1556.7
13.55	1356	54	NaN	4.5713	15.305	2.7888	-178.46	21.325	4.6686	-4.278	-704.95	1126.5	19.169	849.73	1046.7	47.604	38.313	0	0	0.040815	2.2827	-11.256	-22.225	3.7072	0.6798	12.367	24.264	3.748	2.9625	1.111	2.0385	1556.9
13.56	1357	54	NaN	4.6143	15.33	2.7281	-178.44	21.172	4.7161	-3.9015	-704.76	1126.4	19.311	849.84	1046.6	46.461	37.377	0	0	-0.17594	2.0644	-11.246	-22.215	3.7588	0.69991	12.394	24.108	3.5829	2.7643	1.1484	1.8929	1556.8
13.57	1358	54	NaN	4.6765	15.429	2.5139	-178.43	21.048	4.6876	-2.8983	-704.22	1126.1	19.244	849.9	1046.6	46.098	36.698	0	0	-0.18956	2.0507	-11.245	-22.214	3.8603	0.75633	12.502	23.975	3.6707	2.807	1.2566	1.7614	1556.3
13.58	1359	54	NaN	4.658	15.247	2.8864	-178.42	20.961	4.5681	-4.1651	-704.83	1126.4	18.949	849.93	1046.6	46.982	36.089	0	0	-0.24639	1.9935	-11.243	-22.212	3.8063	0.72778	12.306	23.902	3.5599	2.7213	1.0638	1.6901	1557
13.59	1360	54	NaN	4.6864	15.194	2.9436	-178.42	20.877	4.5477	-4.1998	-704.85	1126.5	18.942	849.98	1046.5	46.435	35.369	0	0	-0.37613	1.8629	-11.238	-22.207	3.8337	0.72469	12.251	23.819	3.4576	2.5876	1.013	1.612	1557.1
13.6	1361	54	NaN	4.7558	15.187	2.8289	-178.42	20.83	4.526	-3.3008	-704.37	1126.1	18.933	849.88	1046.5	46.135	36.294	0	0	-0.41857	1.8201	-11.236	-22.205	3.9362	0.76473	12.255	23.762	3.5176	2.5849	1.0192	1.5576	1556.4
13.61	1362	54	NaN	4.814	15.162	2.7627	-178.41	20.831	4.5152	-2.6074	-703.99	1125.9	18.945	849.72	1046.5	45.863	35.044	0	0	-0.44152	1.797	-11.233	-22.202	4.0193	0.79096	12.239	23.754	3.5778	2.588	1.0053	1.5518	1555.9
13.62	1363	54	NaN	4.8403	15.092	2.8313	-178.43	20.862	4.5221	-2.5841	-703.96	1125.8	19.015	849.6	1046.5	45.409	37.397	0	0	-0.5891	1.6484	-11.229	-22.198	4.0438	0.77131	12.171	23.784	3.4547	2.4198	0.9414	1.5854	1555.7
13.63	1364	54	NaN	4.8678	15.006	2.9088	-178.47	20.877	4.5187	-2.5274	-703.91	1125.8	19.113	849.52	1046.5	44.899	34.315	0	0	-0.68391	1.553	-11.226	-22.195	4.0697	0.7314	12.086	23.798	3.3858	2.2844	0.85934	1.6024	1555.6
13.64	1365	54	NaN	4.8709	14.946	2.9407	-178.49	20.889	4.4844	-2.4694	-703.93	1125.7	19.068	849.48	1046.5	44.195	33.432	0	0	-0.71664	1.52	-11.225	-22.194	4.0766	0.71585	12.027	23.808	3.3599	2.2359	0.80275	1.6145	1555.6
13.65	1366	54	NaN	4.8822	14.894	2.9633	-178.53	20.895	4.4883	-2.3989	-703.94	1125.7	19.174	849.45	1046.5	42.912	33.87	0	0	-0.75841	1.478	-11.223	-22.192	4.0865	0.67332	11.976	23.814	3.3281	2.1513	0.75293	1.6219	1555.6
13.66	1367	54	NaN	4.8903	14.845	2.9944	-178.58	20.903	4.5009	-2.3776	-703.97	1125.6	19.309	849.43	1046.4	40.427	32.318	0	0	-0.81348	1.4225	-11.22	-22.189	4.0904	0.62415	11.927	23.82	3.2769	2.0467	0.707	1.6317	1555.6
13.67	1368	54	NaN	4.8947	14.805	3.0294	-178.62	20.918	4.5076	-2.3834	-704	1125.6	19.425	849.39	1046.4	40.157	32.371	0	0	-0.88372	1.3518	-11.219	-22.188	4.0904	0.57603	11.889	23.834	3.2067	1.9279	0.66921	1.6458	1555.6
13.68	1369	54	NaN	4.8998	14.782	3.0628	-178.67	20.943	4.5024	-2.3851	-704.03	1125.6	19.52	849.33	1046.5	37.986	31.929	0	0	-0.95422	1.2808	-11.22	-22.189	4.0919	0.52609	11.866	23.858	3.1377	1.8069	0.6466	1.6697	1555.5
13.69	1370	54	NaN	4.9105	14.765	3.1066	-178.73	20.982	4.4866	-2.4057	-704.08	1125.6	19.639	849.22	1046.5	33.982	32.631	0	0	-0.99561	1.2392	-11.22	-22.189	4.0974	0.45773	11.851	23.896	3.1018	1.6969	0.6309	1.7065	1555.5
13.7	1371	54	NaN	4.9232	14.763	3.1421	-178.81	20.977	4.4705	-2.451	-704.18	1125.6	19.822	849.21	1046.5	33.549	33.917	0	0	-0.95872	1.2763	-11.221	-22.19	4.1017	0.36436	11.849	23.892	3.143	1.6407	0.62714	1.7015	1555.6
13.71	1372	54	NaN	4.9363	14.761	3.143	-178.86	20.962	4.4456	-2.4304	-704.27	1125.6	19.915	849.21	1046.5	32.87	32.949	0	0	-0.84321	1.3926	-11.223	-22.192	4.1122	0.3175	11.847	23.876	3.269	1.7101	0.62368	1.6843	1555.7
13.72	1373	54	NaN	4.9464	14.768	3.1307	-178.9	20.943	4.4221	-2.4017	-704.36	1125.6	20.001	849.22	1046.5	30.661	32.623	0	0	-0.75333	1.4831	-11.226	-22.195	4.1203	0.27664	11.853	23.858	3.3669	1.7597	0.62746	1.663	1555.8
13.73	1374	54	NaN	4.9529	14.782	3.1114	-178.94	20.923	4.4028	-2.3745	-704.44	1125.6	20.107	849.22	1046.5	24.359	33.64	0	0	-0.66799	1.569	-11.228	-22.197	4.1239	0.23541	11.867	23.839	3.4559	1.8044	0.63825	1.6413	1555.8
13.74	1375	54	NaN	4.9578	14.799	3.0826	-178.96	20.908	4.3669	-2.3402	-704.55	1125.6	20.182	849.19	1046.5	29.783	32.959	0	0	-0.63537	1.6019	-11.233	-22.202	4.1273	0.20552	11.884	23.824	3.492	1.8074	0.65091	1.622	1555.9
13.75	1376	54	NaN	4.9688	14.829	3.0552	-179.01	20.922	4.2076	-2.3708	-704.72	1125.6	20.024	849.12	1046.5	26.043	31.541	0	0	-0.61485	1.6225	-11.237	-22.206	4.1431	0.16561	11.915	23.836	3.5282	1.7881	0.6777	1.63	1556
13.76	1377	54	NaN	4.9639	14.846	3.0355	-179.02	20.843	4.2978	-2.3727	-704.8	1125.7	20.371	849.21	1046.5	27.44	30.373	0	0	-0.59433	1.6432	-11.242	-22.211	4.1254	0.13886	11.929	23.76	3.5311	1.782	0.68777	1.5492	1556.2
13.77	1378	54	NaN	4.9601	14.889	2.9927	-179.04	20.817	4.1889	-2.4084	-704.97	1125.7	20.294	849.18	1046.5	30.751	32.277	0	0	-0.57381	1.6638	-11.246	-22.215	4.1232	0.1256	11.972	23.734	3.5493	1.7894	0.72603	1.5192	1556.3
13.78	1379	54	NaN	4.955	14.954	2.9377	-179.07	20.699	4.0262	-2.4634	-705.18	1125.8	20.128	849.35	1046.5	38.649	33.651	0	0	-0.55329	1.6845	-11.251	-22.219	4.1224	0.095473	12.036	23.617	3.5691	1.78	0.78518	1.3979	1556.7
13.79	1380	54	NaN	4.944	15.026	2.8848	-179.11	20.513	3.9296	-2.5303	-705.37	1125.9	20.13	849.65	1046.5	42.008	34.87	0	0	-0.53277	1.7052	-11.255	-22.224	4.1091	0.054889	12.105	23.435	3.5763	1.76	0.84973	1.2108	1557.2
13.8	1381	54	NaN	4.9231	15.089	2.8414	-179.11	20.469	3.8933	-2.6134	-705.49	1125.9	20.259	849.64	1046.5	42.538	37.275	0	0	-0.51225	1.7258	-11.259	-22.228	4.0805	0.048846	12.165	23.394	3.5682	1.7747	0.90511	1.1652	1557.3
13.81	1382	54	NaN	4.8986	15.139	2.7724	-179.08	20.444	3.797	-2.6428	-705.68	1126	20.166	849.58	1046.5	45.4	37.011	0	0	-0.49173	1.7465	-11.264	-22.233	4.0584	0.078236	12.214	23.369	3.5666	1.8247	0.94972	1.1364	1557.5
13.82	1383	54	NaN	4.8382	15.061	3.0074	-179.07	20.395	3.7151	-3.8627	-706.43	1126.4	20.143	849.57	1046.5	48.163	40.744	0	0	-0.47121	1.7671	-11.268	-22.237	3.9543	0.043247	12.122	23.335	3.4831	1.8104	0.85323	1.0973	1558.2
13.83	1384	54	NaN	4.8025	15.066	3.0644	-179.07	20.359	3.6662	-4.3944	-706.85	1126.7	20.207	849.52	1046.5	49.273	41.409	0	0	-0.45069	1.7878	-11.273	-22.242	3.8969	0.027024	12.119	23.306	3.4462	1.8148	0.84577	1.064	1558.6
13.84	1385	54	NaN	4.7894	15.128	3.0028	-179.06	20.322	3.6367	-4.4491	-707.04	1126.8	20.315	849.47	1046.6	49.232	40.475	0	0	-0.43017	1.8085	-11.277	-22.246	3.8779	0.029069	12.178	23.272	3.4477	1.8375	0.90053	1.0259	1558.8
13.85	1386	54	NaN	4.7882	15.236	2.8742	-179.05	20.27	3.599	-4.2483	-707.15	1126.9	20.402	849.45	1046.5	49.087	38.071	0	0	-0.40965	1.8291	-11.282	-22.251	3.881	0.043856	12.282	23.223	3.4713	1.873	1.0002	0.9727	1558.9
13.86	1387	54	NaN	4.8039	15.496	2.4657	-179.04	20.215	3.5211	-3.0587	-706.91	1126.7	20.407	849.39	1046.5	49.564	39.587	0	0	-0.38913	1.8498	-11.286	-22.255	3.9401	0.095421	12.548	23.164	3.5509	1.9452	1.2615	0.90854	1558.5
13.87	1388	54	NaN	4.7776	15.572	2.4049	-179.04	20.216	3.4707	-3.0684	-707.24	1126.8	20.395	849.29	1046.5	49.869	40.268	0	0	-0.36862	1.8704	-11.291	-22.26	3.914	0.10019	12.619	23.169	3.5454	1.9706	1.3285	0.90925	1558.8
13.88	1389	54	NaN	4.695	15.567	2.5973	-179.04	20.217	3.4342	-4.1357	-708.24	1127.3	20.426	849.17	1046.5	50.032	40.4	0	0	-0.3481	1.8911	-11.295	-22.264	3.7915	0.055422	12.599	23.185	3.4434	1.9465	1.3039	0.921	1559.7
13.89	1390	54	NaN	4.6359	15.678	2.6743	-179.06	20.221	3.4107	-4.6891	-708.99	1127.7	20.461	849.07	1046.5	50.043	41.038	0	0	-0.32758	1.9118	-11.3	-22.269	3.7111	0.019362	12.698	23.201	3.3835	1.9311	1.3986	0.93234	1560.4
13.9	1391	54	NaN	4.6154	15.835	2.6433	-179.07	20.225	3.3994	-4.6899	-709.34	1127.8	20.481	849	1046.5	48.667	40.683	0	0	-0.30706	1.9324	-11.304	-22.273	3.6901	0.0032394	12.85	23.211	3.383	1.9357	1.5456	0.93747	1560.7
13.91	1392	54	NaN	4.6157	15.946	2.6597	-179.08	20.226	3.3969	-4.7247	-709.59	1127.9	20.474	848.96	1046.5	47.945	41.604	0	0	-0.28654	1.9531	-11.309	-22.278	3.6894	-0.010732	12.957	23.216	3.4028	1.9423	1.648	0.93847	1560.9
13.92	1393	54	NaN	4.6213	16.284	2.7311	-179.13	20.233	3.3916	-4.8281	-710.17	1128.3	20.427	848.85	1046.5	48.956	41.924	0	0	-0.26602	1.9737	-11.313	-22.282	3.6933	-0.054262	13.282	23.235	3.4272	1.9195	1.9688	0.95277	1561.4
13.93	1394	54	NaN	4.6175	16.436	2.7652	-179.15	20.248	3.3633	-4.8561	-710.5	1128.4	20.293	848.79	1046.5	48.562	38.085	0	0	-0.2455	1.9944	-11.317	-22.286	3.6935	-0.073066	13.431	23.253	3.448	1.9213	2.1136	0.96664	1561.6
13.94	1395	54	NaN	4.6179	16.581	2.7943	-179.17	20.251	3.3441	-4.869	-710.77	1128.5	20.15	848.73	1046.5	50.216	39.835	0	0	-0.22498	2.0151	-11.322	-22.291	3.6988	-0.084811	13.573	23.259	3.4738	1.9302	2.2512	0.96782	1561.9
13.95	1396	54	NaN	4.6263	16.761	2.8206	-179.19	20.21	3.3983	-4.8372	-711.08	1128.7	20.186	848.76	1046.5	51.251	41.716	0	0	-0.20446	2.0357	-11.326	-22.295	3.7072	-0.10864	13.747	23.224	3.5027	1.9271	2.4208	0.92834	1562.2
13.96	1397	54	NaN	4.6422	16.94	2.8588	-179.22	20.15	3.4829	-4.8325	-711.39	1128.8	20.299	848.83	1046.5	51.481	42.924	0	0	-0.2099	2.0302	-11.329	-22.298	3.7193	-0.13953	13.921	23.169	3.5094	1.8907	2.5923	0.87177	1562.6
13.97	1398	54	NaN	4.6625	17.048	2.9255	-179.23	20.123	3.4927	-4.9675	-711.57	1128.9	20.213	848.85	1046.5	51.734	42.553	0	0	-0.22761	2.0124	-11.33	-22.299	3.738	-0.15573	14.027	23.144	3.5104	1.8567	2.6973	0.8446	1562.8
13.98	1399	54	NaN	4.6883	17.13	2.9745	-179.23	20.075	3.4996	-5.0639	-711.72	1128.9	20.094	848.87	1046.5	51.986	42.023	0	0	-0.25766	1.9821	-11.334	-22.303	3.7647	-0.1574	14.108	23.098	3.5071	1.8247	2.7735	0.79452	1563
13.99	1400	54	NaN	4.6946	17.178	3.0191	-179.24	20.049	3.505	-5.1753	-711.77	1128.9	20.054	848.92	1046.5	52.759	41.947	0	0	-0.28772	1.9519	-11.338	-22.307	3.7685	-0.1711	14.155	23.072	3.4808	1.7808	2.8167	0.76497	1563.1
14	1401	54	NaN	4.7315	17.244	3.0839	-179.26	19.956	3.5632	-5.3836	-711.86	1129	20.036	849.03	1046.5	52.478	43.594	0	0	-0.3357	1.9036	-11.343	-22.312	3.7985	-0.18867	14.22	22.981	3.4628	1.7149	2.8764	0.66874	1563.3
14.01	1402	54	NaN	4.7679	17.275	3.1279	-179.26	19.849	3.6257	-5.5677	-711.95	1129	20.014	849.16	1046.5	51.524	43.461	0	0	-0.37495	1.8641	-11.348	-22.317	3.829	-0.20305	14.25	22.874	3.4541	1.661	2.9018	0.55764	1563.5
14.02	1403	54	NaN	4.79	17.272	3.0701	-179.27	19.773	3.653	-5.4348	-711.88	1128.9	19.955	849.27	1046.5	50.407	42.303	0	0	-0.39886	1.84	-11.352	-22.321	3.8583	-0.20158	14.25	22.795	3.4594	1.6384	2.8984	0.47399	1563.5
14.03	1404	54	NaN	4.8261	17.323	2.8296	-179.27	19.721	3.6527	-4.6601	-711.48	1128.6	19.824	849.36	1046.5	48.698	42.365	0	0	-0.54183	1.696	-11.363	-22.332	3.9274	-0.17012	14.312	22.732	3.3856	1.5259	2.949	0.40036	1563.2
14.04	1405	54	NaN	4.8146	17.141	2.992	-179.27	19.639	3.7255	-5.613	-711.97	1128.7	19.894	849.5	1046.5	47.622	41.404	0	0	-0.71732	1.5194	-11.376	-22.345	3.8787	-0.20684	14.125	22.655	3.1614	1.3125	2.7492	0.30971	1563.8
14.05	1406	54	NaN	4.8763	17.035	2.9024	-179.26	19.51	3.7989	-5.9311	-711.81	1128.6	19.803	849.71	1046.5	47.824	43.172	0	0	-0.75833	1.4781	-11.382	-22.351	3.9321	-0.20507	14.024	22.52	3.1738	1.273	2.6428	0.16958	1563.9
14.06	1407	54	NaN	4.9234	16.969	2.8287	-179.25	19.408	3.8464	-6.1723	-711.56	1128.5	19.703	849.9	1046.5	48.286	40.662	0	0	-0.76502	1.4713	-11.386	-22.355	3.974	-0.20071	13.964	22.413	3.209	1.2706	2.5778	0.057474	1563.8
14.07	1408	54	NaN	4.945	16.905	2.8227	-179.24	19.342	3.8495	-6.5502	-711.33	1128.4	19.529	850.03	1046.6	48.701	41.414	0	0	-0.72944	1.5072	-11.39	-22.359	3.9881	-0.19446	13.905	22.342	3.2586	1.3127	2.5145	-0.017404	1563.7
14.08	1409	54	NaN	4.9551	16.817	2.8452	-179.22	19.286	3.8276	-7.0633	-711.11	1128.3	19.273	850.14	1046.6	48.566	42.385	0	0	-0.69169	1.5452	-11.394	-22.363	3.9887	-0.18511	13.821	22.282	3.297	1.3601	2.4272	-0.081249	1563.6
14.09	1410	54	NaN	4.9565	16.714	2.8379	-179.22	19.204	3.8786	-7.5152	-710.85	1128.2	19.235	850.31	1046.6	48.447	42.289	0	0	-0.65067	1.5865	-11.399	-22.368	3.9749	-0.1971	13.721	22.198	3.3242	1.3894	2.3219	-0.17007	1563.5
14.1	1411	54	NaN	4.9228	16.597	2.7438	-179.19	19.169	3.8972	-7.7989	-710.62	1128.1	19.052	850.37	1046.5	47.688	43.098	0	0	-0.60962	1.6278	-11.402	-22.371	3.9373	-0.1709	13.606	22.16	3.3277	1.4569	2.204	-0.21161	1563.3
14.11	1412	54	NaN	4.8581	16.392	2.5399	-179.15	19.168	3.918	-8.0098	-710.4	1127.9	18.74	850.44	1046.5	45.435	42.475	0	0	-0.5757	1.6619	-11.407	-22.376	3.8763	-0.1281	13.408	22.152	3.3005	1.5338	2.0017	-0.22369	1563.2
14.12	1413	54	NaN	4.7833	16.204	2.3526	-179.12	19.198	3.9655	-8.1868	-710.21	1127.7	18.519	850.49	1046.5	43.05	42.681	0	0	-0.59281	1.6447	-11.416	-22.385	3.803	-0.10042	13.227	22.176	3.2102	1.5443	1.8104	-0.20943	1563
14.13	1414	54	NaN	4.7052	16.095	2.1113	-179.1	19.282	4.0558	-8.0839	-709.81	1127.4	18.379	850.49	1046.5	40.334	39.912	0	0	-0.56349	1.6742	-11.422	-22.391	3.7335	-0.074212	13.126	22.251	3.17	1.6	1.7037	-0.14041	1562.6
14.14	1415	54	NaN	4.6235	16.066	1.7386	-179.08	19.436	4.1735	-7.6033	-708.98	1127	18.177	850.45	1046.5	37.983	36.475	0	0	-0.48486	1.7534	-11.425	-22.394	3.6764	-0.02632	13.112	22.39	3.1915	1.7271	1.6862	-0.0044685	1561.7
14.15	1416	54	NaN	4.5543	16.011	1.7188	-179.07	19.571	4.1919	-8.1126	-708.72	1126.9	17.853	850.4	1046.5	40.404	33.663	0	0	-0.53287	1.7051	-11.429	-22.398	3.6002	-0.024998	13.059	22.524	3.0673	1.6801	1.6298	0.12584	1561.4
14.16	1417	54	NaN	4.4998	16	1.6322	-179.06	19.713	4.2573	-8.3644	-708.35	1126.9	17.661	850.32	1046.5	46.738	37.494	0	0	-0.60401	1.6334	-11.432	-22.401	3.5432	-0.017467	13.049	22.665	2.9392	1.616	1.6166	0.26351	1561
14.17	1418	54	NaN	4.4248	15.977	1.5411	-179.07	19.837	4.3386	-8.5779	-708.11	1126.8	17.511	850.3	1046.4	50.627	42.346	0	0	-0.57487	1.6628	-11.434	-22.403	3.4657	-0.028595	13.026	22.787	2.8908	1.6342	1.5925	0.38416	1560.7
14.18	1419	54	NaN	4.3248	15.874	1.5774	-179.08	19.971	4.3795	-9.2283	-708.21	1126.8	17.227	850.24	1046.4	52.07	45.886	0	0	-0.54592	1.6919	-11.435	-22.404	3.3522	-0.057115	12.921	22.923	2.8063	1.6348	1.4863	0.51921	1560.7
14.19	1420	54	NaN	4.2022	15.73	1.6825	-179.1	20.138	4.3883	-10.218	-708.46	1126.9	16.77	850.11	1046.4	52.6	47.424	0	0	-0.65546	1.5816	-11.437	-22.406	3.2102	-0.089811	12.773	23.095	2.5547	1.4918	1.3365	0.68896	1560.9
14.2	1421	54	NaN	4.0671	15.678	1.6215	-179.11	20.33	4.4349	-10.855	-708.35	1127	16.258	849.96	1046.5	53.412	45.345	0	0	-0.70633	1.5304	-11.437	-22.406	3.0704	-0.10663	12.721	23.287	2.364	1.4238	1.2839	0.88163	1560.6
14.21	1422	54	NaN	3.9775	15.708	1.4797	-179.12	20.393	4.4855	-10.863	-707.95	1126.9	15.736	849.99	1046.5	52.787	46.37	0	0	-0.70291	1.5339	-11.436	-22.405	2.9994	-0.097426	12.755	23.346	2.2965	1.4364	1.3193	0.94186	1560.2
14.22	1423	54	NaN	3.9139	15.712	1.4301	-179.13	20.356	4.6259	-11.065	-707.79	1126.8	15.625	850.1	1046.4	50.793	46.173	0	0	-0.6814	1.5555	-11.432	-22.401	2.9324	-0.10923	12.757	23.311	2.251	1.4463	1.3245	0.90984	1560.2
14.23	1424	54	NaN	3.836	15.714	1.4252	-179.13	20.267	4.7794	-11.519	-707.69	1126.9	15.412	850.23	1046.3	45.034	42.115	0	0	-0.66989	1.5671	-11.429	-22.398	2.8457	-0.12328	12.754	23.228	2.1758	1.4438	1.325	0.83003	1560.2
14.24	1425	54	NaN	3.7732	15.731	1.4001	-179.14	20.171	4.8848	-11.841	-707.58	1127	15.09	850.33	1046.3	42.28	37.973	0	0	-0.69712	1.5397	-11.425	-22.394	2.7828	-0.13486	12.766	23.136	2.0857	1.4048	1.3417	0.74298	1560.2
14.25	1426	54	NaN	3.7536	15.786	1.2809	-179.16	20.109	4.909	-11.617	-707.33	1126.9	14.739	850.34	1046.3	36.626	35.617	0	0	-0.72566	1.511	-11.42	-22.389	2.7842	-0.13089	12.823	23.072	2.0586	1.3801	1.4024	0.68334	1560
14.26	1427	54	NaN	3.7687	15.916	0.99892	-179.16	20.102	4.868	-10.645	-706.79	1126.7	14.351	850.26	1046.3	35.485	31.578	0	0	-0.75999	1.4764	-11.415	-22.384	2.849	-0.08029	12.962	23.056	2.089	1.3961	1.5469	0.67212	1559.3
14.27	1428	54	NaN	3.7689	15.954	0.96469	-179.19	19.795	5.1818	-10.736	-706.55	1126.7	14.471	850.57	1046.2	37.768	35.449	0	0	-0.764	1.4724	-11.409	-22.378	2.8414	-0.11251	12.994	22.755	2.0774	1.3598	1.5847	0.37743	1559.4
14.28	1429	54	NaN	3.7808	15.988	0.952	-179.17	19.483	5.4777	-10.804	-706.31	1126.7	14.506	850.93	1046	28.039	32.19	0	0	-0.74343	1.4931	-11.403	-22.372	2.8496	-0.098155	13.019	22.452	2.1062	1.3949	1.6162	0.080113	1559.5
14.29	1430	54	NaN	3.7852	15.917	1.1112	-179.15	19.272	5.6172	-11.441	-706.43	1126.9	14.182	851.07	1045.8	23.778	33.404	0	0	-0.7825	1.4537	-11.398	-22.366	2.8427	-0.088327	12.937	22.252	2.0602	1.3654	1.5399	-0.11452	1559.8
14.3	1431	54	NaN	3.8064	15.872	1.1686	-179.14	19.152	5.6796	-11.636	-706.42	1127	13.811	851.07	1045.7	23.649	30.42	0	0	-0.85643	1.3793	-11.393	-22.361	2.8703	-0.071496	12.887	22.138	2.0139	1.3078	1.4941	-0.22361	1559.8
14.31	1432	54	NaN	3.8552	15.946	0.94719	-179.13	19.073	5.7832	-10.743	-705.91	1126.8	13.744	851.1	1045.7	23.649	33.681	0	0	-1.007	1.2277	-11.387	-22.356	2.9542	-0.035507	12.964	22.055	1.9472	1.1922	1.5768	-0.30086	1559.3
14.32	1433	54	NaN	3.8326	15.765	1.2363	-179.14	19.054	5.822	-11.746	-706.43	1127	13.525	851.07	1045.6	23.649	32.473	0	0	-1.1101	1.1239	-11.383	-22.352	2.9031	-0.067752	12.773	22.046	1.793	1.0562	1.39	-0.30522	1559.8
14.33	1434	54	NaN	3.8506	15.71	1.2782	-179.15	19.051	5.8206	-11.748	-706.41	1127	13.224	851.07	1045.6	23.649	32.591	0	0	-1.1864	1.0471	-11.379	-22.348	2.932	-0.063841	12.716	22.045	1.7455	0.98321	1.3375	-0.30234	1559.8
14.34	1435	54	NaN	3.8828	15.764	1.1379	-179.14	19.061	5.8828	-10.98	-705.96	1126.8	13.146	851.09	1045.5	23.649	32.429	0	0	-1.3103	0.92237	-11.373	-22.342	2.9951	-0.030651	12.775	22.05	1.6848	0.89172	1.4027	-0.29165	1559.4
14.35	1436	54	NaN	3.9107	15.734	1.1903	-179.13	19.129	5.908	-10.857	-705.82	1126.8	12.942	851.06	1045.5	23.649	30.679	0	0	-1.4677	0.76382	-11.365	-22.334	3.0349	-0.0075441	12.746	22.117	1.5672	0.75628	1.3807	-0.21735	1559.2
14.36	1437	54	NaN	3.9353	15.67	1.3201	-179.12	19.229	5.8934	-10.976	-705.78	1126.8	12.642	851.02	1045.5	23.649	31.434	0	0	-1.863	0.36588	-11.354	-22.323	3.0662	0.0093938	12.683	22.217	1.2032	0.37527	1.3285	-0.10618	1559.1
14.37	1438	54	NaN	3.9728	15.764	1.1296	-179.12	19.294	5.9156	-9.8745	-705.14	1126.5	12.56	851.06	1045.5	23.649	31.131	0	0	-2.1846	0.042108	-11.344	-22.313	3.1468	0.051183	12.787	22.271	0.96227	0.093292	1.4431	-0.042433	1558.5
14.38	1439	54	NaN	4.0301	15.71	1.1581	-179.12	19.377	5.958	-9.4647	-704.97	1126.3	12.501	851.17	1045.5	28.14	30.661	0	0	-2.3047	-0.078866	-11.337	-22.306	3.2214	0.074233	12.739	22.348	0.91668	-0.0046326	1.4015	0.041745	1558.4
14.39	1440	54	NaN	4.0559	15.654	1.2274	-179.12	19.443	5.9669	-9.3114	-704.93	1126.3	12.418	851.27	1045.5	27.101	30.331	0	0	-2.4495	-0.22467	-11.328	-22.297	3.256	0.078393	12.685	22.411	0.80641	-0.14628	1.3567	0.11397	1558.4
14.4	1441	54	NaN	4.083	15.588	1.2731	-179.12	19.501	5.9702	-9.0819	-704.92	1126.2	12.343	851.38	1045.6	31.444	32.251	0	0	-2.6094	-0.38565	-11.318	-22.287	3.2943	0.089235	12.622	22.467	0.68485	-0.29641	1.3036	0.18021	1558.5
14.41	1442	54	NaN	4.1207	15.484	1.3229	-179.12	19.57	5.9908	-8.7558	-704.96	1126.1	12.312	851.52	1045.6	27.738	31.124	0	0	-2.8719	-0.64992	-11.311	-22.28	3.3452	0.10908	12.522	22.531	0.47324	-0.54084	1.2105	0.25113	1558.7
14.42	1443	54	NaN	4.1587	15.357	1.3915	-179.11	19.654	6.0095	-8.4126	-705.06	1126	12.282	851.66	1045.6	31.351	34.061	0	0	-3.1344	-0.91419	-11.305	-22.274	3.397	0.13241	12.4	22.61	0.26264	-0.78178	1.0957	0.33673	1558.9
14.43	1444	54	NaN	4.1695	15.28	1.4525	-179.1	19.74	5.9593	-8.1692	-705.16	1126	12.112	851.72	1045.6	35.847	32.438	0	0	-3.3442	-1.1254	-11.294	-22.263	3.4231	0.15019	12.327	22.693	0.078924	-0.97524	1.0332	0.42995	1559.1
14.44	1445	54	NaN	4.1793	15.218	1.4984	-179.1	19.761	5.9166	-7.8674	-705.25	1125.9	11.988	851.9	1045.6	38.953	33.058	0	0	-3.5528	-1.3354	-11.283	-22.252	3.4487	0.16871	12.266	22.712	-0.10406	-1.1667	0.98302	0.46001	1559.3
14.45	1446	54	NaN	4.1754	15.146	1.568	-179.15	19.878	5.7278	-7.4376	-705.42	1125.9	11.538	851.91	1045.7	41.158	36.585	0	0	-3.7614	-1.5454	-11.273	-22.242	3.4773	0.15276	12.2	22.824	-0.28405	-1.3927	0.92776	0.58233	1559.5
14.46	1447	54	NaN	4.1684	15.108	1.6385	-179.17	19.941	5.6128	-7.0958	-705.53	1125.8	11.266	851.99	1045.8	45.257	34.602	0	0	-3.7619	-1.546	-11.266	-22.235	3.493	0.1515	12.166	22.884	-0.26891	-1.3945	0.89928	0.64866	1559.7
14.47	1448	54	NaN	4.1684	15.097	1.7121	-179.18	19.991	5.5144	-6.8416	-705.6	1125.8	11.017	852.08	1045.8	46.784	37.491	0	0	-3.6952	-1.4788	-11.261	-22.23	3.5115	0.16574	12.156	22.932	-0.18374	-1.3131	0.89445	0.70195	1559.8
14.48	1449	54	NaN	4.1799	15.087	1.8101	-179.18	20.074	5.3796	-6.6076	-705.69	1125.8	10.676	852.12	1045.9	41.869	36.108	0	0	-3.9701	-1.7556	-11.244	-22.213	3.5443	0.17947	12.148	23.012	-0.42583	-1.5761	0.90416	0.79914	1560
14.49	1450	54	NaN	4.1961	15.064	1.9766	-179.19	20.082	5.4054	-6.3636	-705.9	1125.9	10.766	852.3	1045.9	30.076	34.254	0	0	-4.1809	-1.9678	-11.231	-22.2	3.5663	0.18038	12.126	23.021	-0.61461	-1.7874	0.89439	0.82042	1560.3
14.5	1451	54	NaN	4.1747	14.911	2.3569	-179.19	20.099	5.4122	-7.2549	-706.73	1126.2	10.818	852.39	1045.9	24.719	31.875	0	0	-4.2719	-2.0595	-11.225	-22.194	3.5106	0.14481	11.96	23.05	-0.76135	-1.9146	0.7352	0.85579	1561.3
14.51	1452	54	NaN	4.1915	14.891	2.4681	-179.19	20.103	5.4222	-7.1865	-707.07	1126.3	10.875	852.48	1045.9	23.649	31.595	0	0	-4.3609	-2.1491	-11.219	-22.188	3.528	0.14288	11.937	23.057	-0.83295	-2.0062	0.71859	0.86921	1561.7
14.52	1453	54	NaN	4.2348	14.97	2.4512	-179.19	20.115	5.3894	-6.4901	-707.16	1126.3	10.818	852.58	1045.9	23.649	30.885	0	0	-4.4467	-2.2354	-11.213	-22.182	3.599	0.17255	12.02	23.066	-0.84763	-2.0628	0.80639	0.88336	1561.9
14.53	1454	54	NaN	4.2771	15.085	2.4486	-179.19	20.122	5.3576	-5.8196	-707.18	1126.2	10.77	852.68	1045.9	23.649	30.559	0	0	-4.6085	-2.3983	-11.208	-22.177	3.6678	0.19928	12.136	23.071	-0.94071	-2.1991	0.92841	0.89394	1562
14.54	1455	54	NaN	4.2941	15.171	2.5459	-179.2	20.106	5.3893	-5.7241	-707.22	1126.3	10.898	852.79	1045.9	23.649	33.798	0	0	-4.7798	-2.5707	-11.202	-22.171	3.6836	0.18982	12.219	23.058	-1.0962	-2.3809	1.0176	0.88698	1562.2
14.55	1456	54	NaN	4.3052	15.219	2.6676	-179.19	20.101	5.3722	-5.7366	-707.34	1126.4	10.897	852.86	1045.9	36.806	30.797	0	0	-4.8071	-2.5983	-11.193	-22.162	3.6944	0.19652	12.265	23.055	-1.1127	-2.4018	1.0721	0.89367	1562.4
14.56	1457	54	NaN	4.3163	15.286	2.748	-179.21	20.073	5.3496	-5.5272	-707.46	1126.5	10.951	852.97	1045.9	48.909	35.934	0	0	-4.8361	-2.6275	-11.186	-22.155	3.7113	0.18581	12.326	23.033	-1.1248	-2.4417	1.1404	0.87835	1562.6
14.57	1458	54	NaN	4.3113	15.285	2.7777	-179.22	20.051	5.2955	-5.3348	-707.79	1126.7	10.906	853.07	1045.9	50.322	32.985	0	0	-4.8669	-2.6585	-11.181	-22.15	3.7151	0.18657	12.321	23.015	-1.1518	-2.4719	1.1395	0.86472	1563
14.58	1459	54	NaN	4.3039	15.264	2.7517	-179.22	20.03	5.2669	-5.0272	-708.11	1126.8	10.918	853.16	1045.9	49.999	38.271	0	0	-5.0062	-2.7987	-11.175	-22.144	3.7188	0.19176	12.298	22.996	-1.2874	-2.607	1.1231	0.85174	1563.4
14.59	1460	54	NaN	4.2996	15.259	2.6989	-179.23	20.015	5.2658	-4.6013	-708.3	1126.8	10.991	853.23	1045.8	52.341	44.631	0	0	-5.1678	-2.9615	-11.169	-22.138	3.7275	0.19909	12.293	22.981	-1.4403	-2.7624	1.1244	0.84332	1563.7
14.6	1461	54	NaN	4.2899	15.268	2.682	-179.23	20.021	5.2358	-4.2443	-708.43	1126.8	10.961	853.25	1045.9	52.847	46.043	0	0	-5.2802	-3.0746	-11.165	-22.134	3.7321	0.2143	12.302	22.987	-1.5482	-2.8603	1.1373	0.85255	1563.9
14.61	1462	54	NaN	4.2633	15.284	2.786	-179.22	20.025	5.2371	-4.2485	-708.54	1126.9	11.026	853.3	1045.9	52.618	47.186	0	0	-5.3763	-3.1713	-11.162	-22.131	3.703	0.22375	12.316	22.993	-1.6733	-2.9476	1.1537	0.86228	1564
14.62	1463	54	NaN	4.2427	15.416	2.6207	-179.22	20.044	5.2361	-3.1891	-708.18	1126.6	11.091	853.31	1045.9	50.681	46.778	0	0	-5.4551	-3.2507	-11.156	-22.125	3.7188	0.25941	12.456	23.004	-1.7364	-2.9913	1.3004	0.87866	1563.6
14.63	1464	54	NaN	4.2127	15.481	2.5686	-179.22	20.059	5.2738	-2.5862	-708.13	1126.5	11.262	853.32	1045.9	47.693	42.463	0	0	-5.5098	-3.3057	-11.151	-22.12	3.7046	0.27512	12.525	23.016	-1.8052	-3.0306	1.374	0.89575	1563.6
14.64	1465	54	NaN	4.183	15.498	2.5808	-179.21	20.077	5.3267	-2.1823	-708.38	1126.5	11.493	853.36	1045.9	42.603	38.822	0	0	-5.5406	-3.3368	-11.147	-22.116	3.6813	0.28544	12.542	23.033	-1.8593	-3.0513	1.395	0.91762	1563.9
14.65	1466	54	NaN	4.1603	15.522	2.5832	-179.21	20.106	5.3647	-1.6273	-708.71	1126.5	11.709	853.42	1045.9	39.261	34.71	0	0	-5.5476	-3.3438	-11.144	-22.113	3.6711	0.30359	12.567	23.061	-1.8765	-3.0403	1.4227	0.94724	1564.3
14.66	1467	54	NaN	4.135	15.576	2.661	-179.21	20.145	5.3799	-1.2539	-709	1126.5	11.877	853.48	1045.9	40.384	35.861	0	0	-5.5406	-3.3367	-11.143	-22.112	3.6535	0.31158	12.623	23.099	-1.8871	-3.0252	1.4801	0.98715	1564.6
14.67	1468	54	NaN	4.1253	15.638	2.8303	-179.22	20.209	5.3594	-1.3401	-709.12	1126.6	11.94	853.45	1045.9	35.863	35.777	0	0	-5.4969	-3.2928	-11.141	-22.11	3.6383	0.29764	12.682	23.165	-1.8586	-2.9951	1.541	1.0552	1564.7
14.68	1469	54	NaN	4.1178	15.69	3.0208	-179.21	20.252	5.3416	-1.4868	-709.26	1126.7	11.996	853.43	1045.9	38.189	35.139	0	0	-5.4501	-3.2457	-11.14	-22.109	3.6235	0.29252	12.731	23.211	-1.8266	-2.9532	1.5909	1.1024	1564.8
14.69	1470	54	NaN	4.1119	15.754	3.1648	-179.22	20.307	5.2807	-1.3855	-709.41	1126.8	11.999	853.43	1046	38.183	36.188	0	0	-5.3882	-3.1833	-11.14	-22.109	3.6212	0.28545	12.794	23.268	-1.7669	-2.8978	1.654	1.1588	1565
14.7	1471	54	NaN	4.1068	15.818	3.213	-179.24	20.364	5.1961	-1.0046	-709.53	1126.8	11.956	853.44	1046	38.746	35.03	0	0	-5.3542	-3.1491	-11.14	-22.109	3.6317	0.2862	12.86	23.322	-1.7225	-2.8629	1.7207	1.2134	1565.1
14.71	1472	54	NaN	4.1013	15.859	3.1707	-179.24	20.397	5.142	-0.5352	-709.59	1126.7	11.931	853.45	1046	40.722	37.179	0	0	-5.344	-3.1388	-11.139	-22.108	3.6444	0.30049	12.904	23.351	-1.6996	-2.8383	1.7649	1.2428	1565.2
14.72	1473	54	NaN	4.0927	15.86	3.1763	-179.25	20.407	5.1833	-0.41502	-709.66	1126.7	12.11	853.45	1046	36.753	35.386	0	0	-5.1704	-2.964	-11.14	-22.109	3.6336	0.28917	12.906	23.361	-1.5368	-2.6749	1.7665	1.2527	1565.2
14.73	1474	54	NaN	4.0555	15.874	3.2587	-179.27	20.435	5.0986	-0.095433	-709.84	1126.7	12.174	853.51	1046	29.111	34.444	0	0	-4.9731	-2.7654	-11.14	-22.109	3.6058	0.28153	12.921	23.388	-1.3673	-2.4839	1.7803	1.2791	1565.5
14.74	1475	54	NaN	4.0277	15.888	3.3244	-179.27	20.46	4.9909	0.037694	-709.93	1126.7	12.073	853.54	1046	23.649	31.716	0	0	-4.761	-2.5519	-11.141	-22.11	3.5866	0.28653	12.935	23.413	-1.1744	-2.2653	1.7937	1.3029	1565.6
14.75	1476	54	NaN	3.9914	15.894	3.3687	-179.27	20.486	4.8919	0.16419	-710	1126.7	12.003	853.54	1046	32.211	31.248	0	0	-4.485	-2.2739	-11.143	-22.112	3.5575	0.29461	12.942	23.438	-0.92743	-1.9793	1.7991	1.3266	1565.7
14.76	1477	54	NaN	3.9496	15.888	3.3874	-179.27	20.51	4.8334	0.33951	-710.1	1126.7	12.082	853.53	1046.1	41.485	32.389	0	0	-4.1706	-1.9574	-11.145	-22.114	3.5194	0.29728	12.936	23.462	-0.6512	-1.6602	1.7912	1.3474	1565.8
14.77	1478	54	NaN	3.9212	15.868	3.3758	-179.27	20.523	4.8323	0.49691	-710.21	1126.7	12.296	853.53	1046	42.609	35.582	0	0	-3.8071	-1.5914	-11.155	-22.124	3.4889	0.2928	12.917	23.474	-0.31821	-1.2986	1.7623	1.3499	1565.9
14.78	1479	54	NaN	3.8937	15.857	3.3479	-179.26	20.523	4.797	0.69757	-710.29	1126.6	12.436	853.58	1046	41.278	31.275	0	0	-3.4073	-1.1889	-11.17	-22.139	3.4637	0.30634	12.908	23.472	0.056411	-0.88257	1.7377	1.3331	1566
14.79	1480	54	NaN	3.8441	15.866	3.3688	-179.25	20.554	4.7232	0.79541	-710.32	1126.6	12.614	853.53	1046.1	49.858	38.506	0	0	-3.3485	-1.1297	-11.176	-22.145	3.4112	0.31656	12.918	23.502	0.062713	-0.81313	1.7424	1.3573	1566
14.8	1481	54	NaN	3.8095	15.863	3.4162	-179.24	20.57	4.6618	0.73943	-710.35	1126.6	12.665	853.5	1046.1	52.525	41.696	0	0	-3.3132	-1.0942	-11.18	-22.149	3.3726	0.3231	12.916	23.517	0.059328	-0.77114	1.7353	1.3677	1566
14.81	1482	54	NaN	3.7753	15.858	3.4784	-179.24	20.566	4.6227	0.62647	-710.37	1126.6	12.784	853.51	1046.1	52.717	43.728	0	0	-3.278	-1.0588	-11.185	-22.154	3.3299	0.3165	12.91	23.514	0.051837	-0.74228	1.7249	1.3601	1566
14.82	1483	54	NaN	3.7179	15.824	3.604	-179.24	20.566	4.577	0.30918	-710.51	1126.7	13.034	853.51	1046	47.059	42.113	0	0	-3.2428	-1.0233	-11.19	-22.159	3.2517	0.2904	12.873	23.517	0.0089194	-0.73291	1.6828	1.3583	1566.1
14.83	1484	54	NaN	3.6211	15.69	3.8899	-179.25	20.609	4.4672	-0.61511	-711.06	1126.9	13.228	853.38	1046.1	41.526	36.99	0	0	-3.2076	-0.98786	-11.195	-22.164	3.1141	0.24726	12.731	23.568	-0.093487	-0.7406	1.5364	1.4037	1566.6
14.84	1485	54	NaN	3.575	15.661	3.861	-179.25	20.633	4.4758	-0.43077	-711.07	1126.8	13.786	853.3	1046.1	47.086	37.694	0	0	-3.1724	-0.9524	-11.2	-22.169	3.0543	0.23053	12.706	23.588	-0.11807	-0.72186	1.5059	1.4197	1566.5
14.85	1486	54	NaN	3.5449	15.642	3.8494	-179.2	20.798	4.5212	-0.32993	-711.11	1126.8	14.302	852.85	1046.1	47.516	39.149	0	0	-3.1371	-0.91694	-11.205	-22.174	3.0089	0.26278	12.69	23.751	-0.12825	-0.65416	1.4851	1.5772	1566.1
14.86	1487	54	NaN	3.5366	15.738	3.6951	-179.19	20.912	4.5606	0.37064	-710.72	1126.6	14.89	852.53	1046.2	47.641	40	0	0	-3.1019	-0.88148	-11.209	-22.178	3.0044	0.2804	12.794	23.856	-0.097514	-0.60108	1.5844	1.6773	1565.4
14.87	1488	54	NaN	3.5384	15.847	3.5704	-179.19	20.974	4.5493	0.99358	-710.29	1126.3	15.334	852.37	1046.2	40.517	35.996	0	0	-3.0667	-0.84602	-11.214	-22.183	3.0126	0.27988	12.911	23.909	-0.054118	-0.56614	1.6973	1.7261	1564.8
14.88	1489	54	NaN	3.5344	15.873	3.6279	-179.19	21.032	4.4796	0.91684	-710.19	1126.3	15.506	852.23	1046.3	27.851	33.025	0	0	-3.0315	-0.81056	-11.219	-22.188	2.9994	0.27422	12.94	23.965	-0.032053	-0.53634	1.7212	1.7768	1564.5
14.89	1490	54	NaN	3.5142	15.906	3.6896	-179.19	21.075	4.4287	0.81628	-710.05	1126.3	15.755	852.12	1046.3	32.431	32.245	0	0	-2.9963	-0.7751	-11.224	-22.193	2.9663	0.26222	12.976	24.005	-0.029925	-0.51288	1.752	1.8126	1564.3
14.9	1491	54	NaN	3.5005	15.915	3.7653	-179.21	21.123	4.3933	0.70174	-709.96	1126.3	16.297	851.97	1046.4	23.649	29.623	0	0	-2.961	-0.73964	-11.229	-22.198	2.9284	0.2219	12.985	24.052	-0.03262	-0.51774	1.7562	1.8548	1564
14.91	1492	54	NaN	3.4865	15.943	3.7361	-179.22	21.156	4.3326	0.84434	-709.85	1126.3	16.644	851.86	1046.4	34.077	32.131	0	0	-2.9258	-0.70418	-11.234	-22.202	2.9069	0.19572	13.015	24.085	-0.01893	-0.50846	1.7813	1.8822	1563.8
14.92	1493	54	NaN	3.4765	15.974	3.6777	-179.24	21.191	4.2487	1.0438	-709.74	1126.2	16.896	851.74	1046.4	28.63	32.448	0	0	-2.8906	-0.66872	-11.238	-22.207	2.8949	0.18011	13.049	24.117	0.0042709	-0.48862	1.8102	1.9098	1563.6
14.93	1494	54	NaN	3.4586	16.011	3.6708	-179.25	21.231	4.1684	1.0666	-709.59	1126.2	17.262	851.58	1046.4	44.441	34.09	0	0	-2.8554	-0.63326	-11.243	-22.212	2.8642	0.15739	13.087	24.156	0.0088078	-0.47587	1.8438	1.9437	1563.3
14.94	1495	54	NaN	3.4215	16.06	3.7532	-179.26	21.271	4.1166	0.79929	-709.35	1126.2	17.866	851.39	1046.4	51.638	38.2	0	0	-2.8202	-0.59781	-11.248	-22.217	2.7951	0.11129	13.134	24.197	-0.025105	-0.48652	1.8865	1.9799	1562.9
14.95	1496	54	NaN	3.4019	16.082	3.799	-179.29	21.295	4.0456	0.64692	-709.17	1126.2	18.222	851.25	1046.5	51.792	41.507	0	0	-2.7849	-0.56235	-11.253	-22.222	2.7566	0.063445	13.155	24.222	-0.028351	-0.4989	1.902	2.0004	1562.6
14.96	1497	54	NaN	3.3869	16.067	3.8334	-179.32	21.305	4.0304	0.49511	-709.05	1126.2	18.742	851.13	1046.5	52.573	41.003	0	0	-2.7497	-0.52689	-11.258	-22.227	2.7168	0.01035	13.139	24.233	-0.032895	-0.51654	1.8814	2.0064	1562.3
14.97	1498	54	NaN	3.3454	15.882	3.9439	-179.38	21.28	3.9502	-0.099726	-709.33	1126.4	19.538	850.97	1046.4	52.07	40.382	0	0	-2.7145	-0.49143	-11.262	-22.231	2.6243	-0.10338	12.949	24.213	-0.090157	-0.59481	1.6869	1.9811	1562.5
14.98	1499	54	NaN	3.3168	15.71	4.0009	-179.48	21.218	3.8023	-0.49827	-709.48	1126.4	20.24	850.86	1046.4	47.149	37.038	0	0	-2.6793	-0.45597	-11.267	-22.236	2.5554	-0.24045	12.775	24.154	-0.12394	-0.69642	1.5072	1.9176	1562.5
14.99	1500	54	NaN	3.3044	15.628	4.0049	-179.59	21.135	3.6069	-0.61771	-709.29	1126.4	20.719	850.82	1046.3	40.35	34.731	0	0	-2.6441	-0.42051	-11.272	-22.241	2.5209	-0.37604	12.692	24.071	-0.12319	-0.79655	1.4195	1.8297	1562.3
15	1501	54	NaN	3.2703	15.552	4.0961	-179.7	21.056	3.3962	-1.0214	-709.07	1126.3	21.177	850.78	1046.3	42.112	37.486	0	0	-2.6088	-0.38505	-11.277	-22.246	2.455	-0.51386	12.614	23.993	-0.15387	-0.89891	1.3374	1.7475	1562.1
15.01	1502	54	NaN	3.241	15.453	4.1498	-179.82	20.979	3.2575	-1.318	-708.91	1126.3	21.826	850.76	1046.2	31.65	34.033	0	0	-2.3111	-0.085255	-11.272	-22.241	2.3909	-0.6673	12.514	23.918	0.079784	-0.75255	1.242	1.6766	1561.9
15.02	1503	54	NaN	3.2664	15.476	3.7782	-179.94	20.976	3.0658	-0.253	-708.18	1125.8	22.575	850.6	1046.2	36.322	32.339	0	0	-1.9543	0.27394	-11.265	-22.234	2.4274	-0.77724	12.554	23.899	0.4731	-0.5033	1.2894	1.6645	1561
15.03	1504	54	NaN	3.2681	15.474	3.639	-180.04	21.014	2.9115	0.00028317	-707.79	1125.6	23.233	850.43	1046.3	33.518	34.137	0	0	-1.5976	0.63313	-11.258	-22.227	2.4139	-0.89093	12.56	23.929	0.81635	-0.2578	1.3016	1.7016	1560.4
15.04	1505	54	NaN	3.2536	15.461	3.6954	-180.11	21.09	2.7491	-0.40627	-707.61	1125.6	23.696	850.21	1046.3	33.946	34.807	0	0	-1.2408	0.99232	-11.251	-22.22	2.3672	-0.99212	12.545	24.005	1.1264	0.00020473	1.2943	1.7851	1560
15.05	1506	54	NaN	3.2462	15.464	3.7636	-180.15	21.188	2.5756	-0.83612	-707.42	1125.7	24.009	849.96	1046.3	36.495	32.763	0	0	-0.88403	1.3515	-11.244	-22.213	2.3322	-1.0685	12.547	24.105	1.4482	0.28299	1.3034	1.8922	1559.6
15.06	1507	54	NaN	3.2546	15.463	3.7444	-180.21	21.256	2.5188	-0.95735	-707.3	1125.7	24.433	849.81	1046.3	38.74	32.523	0	0	-0.66052	1.5765	-11.242	-22.211	2.3204	-1.1444	12.546	24.174	1.6599	0.43216	1.304	1.9633	1559.3
15.07	1508	54	NaN	3.227	15.242	3.9136	-180.3	21.364	2.3799	-2.0774	-707.87	1126	25.111	849.59	1046.3	40.546	33.33	0	0	-0.57505	1.6626	-11.245	-22.214	2.2269	-1.2984	12.314	24.292	1.6519	0.36423	1.0692	2.078	1559.7
15.08	1509	54	NaN	3.2243	15.161	3.9185	-180.34	21.395	2.3505	-2.3814	-707.96	1126	25.64	849.51	1046.3	40.456	35.072	0	0	-0.53907	1.6988	-11.249	-22.218	2.1936	-1.3731	12.231	24.325	1.6545	0.3257	0.98245	2.1066	1559.8
15.09	1510	54	NaN	3.2242	15.126	3.885	-180.39	21.416	2.3264	-2.4722	-707.91	1126	26.064	849.45	1046.3	38.755	32.663	0	0	-0.52338	1.7146	-11.253	-22.222	2.1744	-1.4431	12.197	24.344	1.651	0.27154	0.94423	2.1226	1559.7
15.1	1511	54	NaN	3.219	15.103	3.8808	-180.45	21.438	2.2976	-2.6444	-707.84	1125.9	26.463	849.39	1046.2	43.447	34.631	0	0	-0.55053	1.6873	-11.256	-22.225	2.1482	-1.521	12.174	24.367	1.5977	0.16631	0.91801	2.1415	1559.5
15.11	1512	54	NaN	3.2098	15.087	3.9165	-180.5	21.446	2.2724	-2.9432	-707.76	1126	26.85	849.35	1046.2	47.454	35.714	0	0	-0.57102	1.6667	-11.26	-22.229	2.1136	-1.5944	12.156	24.377	1.5426	0.0723	0.89625	2.1478	1559.4
15.12	1513	54	NaN	3.1993	15.058	3.9241	-180.56	21.427	2.1647	-3.1593	-707.73	1125.9	26.997	849.37	1046.2	47.935	39.043	0	0	-0.55379	1.684	-11.266	-22.235	2.0898	-1.6714	12.126	24.359	1.536	0.012554	0.8604	2.1244	1559.4
15.13	1514	54	NaN	3.1814	15.016	3.8963	-180.6	21.414	2.0599	-3.251	-707.73	1125.9	27.118	849.35	1046.1	46.485	39.087	0	0	-0.56699	1.6707	-11.271	-22.24	2.0641	-1.7195	12.083	24.347	1.4971	-0.048795	0.81248	2.107	1559.4
15.14	1515	54	NaN	3.1547	14.944	3.7761	-180.69	21.369	1.9092	-3.1895	-707.84	1125.8	27.407	849.37	1046.1	43.546	37.925	0	0	-0.60788	1.6295	-11.276	-22.245	2.0291	-1.8178	12.013	24.3	1.4212	-0.18826	0.73727	2.0549	1559.6
15.15	1516	54	NaN	3.158	14.975	3.5352	-180.78	21.335	1.7951	-2.5836	-707.61	1125.6	27.673	849.37	1046.1	41.41	35.235	0	0	-0.70346	1.5333	-11.281	-22.25	2.0447	-1.8906	12.052	24.258	1.3413	-0.35732	0.77096	2.0076	1559.3
15.16	1517	54	NaN	3.1783	15.072	3.3263	-180.84	21.312	1.7266	-1.9253	-707.21	1125.3	27.851	849.35	1046.1	40.03	35.153	0	0	-0.8158	1.4202	-11.286	-22.255	2.0824	-1.9369	12.158	24.226	1.2666	-0.51668	0.87179	1.9712	1558.9
15.17	1518	54	NaN	3.1686	15.089	3.3704	-180.9	21.267	1.6564	-2.1539	-707.22	1125.4	28.013	849.37	1046	39.641	35.593	0	0	-0.95602	1.279	-11.291	-22.26	2.0584	-2.0135	12.173	24.183	1.1023	-0.73446	0.88188	1.9232	1558.9
15.18	1519	54	NaN	3.1513	15.11	3.4529	-180.96	21.218	1.6337	-2.4805	-707.26	1125.4	28.286	849.42	1046	40.623	32.999	0	0	-1.0769	1.1573	-11.294	-22.263	2.019	-2.0919	12.19	24.137	0.94208	-0.93461	0.89579	1.874	1559
15.19	1520	54	NaN	3.1641	15.155	3.4536	-181.14	21.171	1.472	-2.648	-707.32	1125.4	28.357	849.43	1046	37.878	33.881	0	0	-1.1855	1.0479	-11.297	-22.266	2.0231	-2.2837	12.235	24.091	0.83758	-1.2358	0.93776	1.8249	1559.1
15.2	1521	54	NaN	3.1743	15.169	3.4189	-181.24	21.149	1.382	-2.6685	-707.43	1125.4	28.485	849.47	1046	36.594	35.207	0	0	-1.2834	0.94937	-11.299	-22.268	2.028	-2.3911	12.249	24.069	0.7445	-1.4417	0.94993	1.8002	1559.2
15.21	1522	54	NaN	3.194	15.172	3.3727	-181.25	21.155	1.3488	-2.6342	-707.54	1125.4	28.721	849.5	1046	37.726	32.36	0	0	-1.3725	0.85976	-11.302	-22.271	2.0403	-2.4007	12.252	24.075	0.66786	-1.5409	0.95046	1.8043	1559.4
15.22	1523	54	NaN	3.2238	15.182	3.344	-181.21	21.191	1.3246	-2.6415	-707.62	1125.4	28.974	849.49	1046	39.321	32.278	0	0	-1.7908	0.43854	-11.313	-22.282	2.0607	-2.3741	12.263	24.11	0.26983	-1.9356	0.95025	1.8282	1559.5
15.23	1524	54	NaN	3.2446	15.204	3.3638	-181.24	21.253	1.2787	-2.7442	-707.64	1125.4	29.042	849.45	1046	43.178	34.108	0	0	-2.1232	0.10391	-11.323	-22.292	2.0751	-2.4132	12.285	24.172	-0.048069	-2.3093	0.96137	1.88	1559.4
15.24	1525	54	NaN	3.3675	15.25	3.3238	-181.28	21.315	1.2165	-2.6452	-707.21	1125.4	29.038	849.43	1046	45.71	36.074	0	0	-2.1335	0.093548	-11.329	-22.298	2.2015	-2.4413	12.331	24.235	0.068058	-2.3477	1.0019	1.9373	1559
15.25	1526	54	NaN	3.4086	15.263	3.3232	-181.32	21.427	1.1659	-2.6871	-707.21	1125.4	29.09	849.39	1046	47.508	38.885	0	0	-2.2071	0.019408	-11.333	-22.302	2.2391	-2.4891	12.343	24.346	0.031951	-2.4697	1.01	2.0442	1558.9
15.26	1527	54	NaN	3.4255	15.258	3.3145	-181.35	21.537	1.1246	-2.702	-707.29	1125.4	29.121	849.34	1046	48.53	39.064	0	0	-2.3171	-0.091284	-11.337	-22.306	2.2543	-2.5211	12.34	24.455	-0.062744	-2.6124	1.0031	2.1493	1559
15.27	1528	54	NaN	3.4344	15.243	3.292	-181.38	21.641	1.0716	-2.6662	-707.38	1125.4	29.093	849.31	1046.1	49.378	39.359	0	0	-2.4864	-0.26179	-11.341	-22.31	2.2656	-2.5484	12.327	24.557	-0.22081	-2.8102	0.98656	2.2474	1559
15.28	1529	54	NaN	3.4369	15.221	3.2667	-181.42	21.739	1.0241	-2.6118	-707.5	1125.4	29.075	849.31	1046.1	49.373	40.571	0	0	-2.6558	-0.4323	-11.344	-22.313	2.2709	-2.5859	12.308	24.653	-0.3849	-3.0182	0.96342	2.3394	1559.1
15.29	1530	54	NaN	3.4358	15.203	3.2506	-181.44	21.804	1.1009	-2.5736	-707.63	1125.4	29.348	849.32	1046.1	48.96	40.757	0	0	-2.8043	-0.58187	-11.349	-22.318	2.2612	-2.6169	12.289	24.718	-0.5431	-3.1988	0.93933	2.4001	1559.3
15.3	1531	54	NaN	3.4489	15.205	3.2953	-181.47	21.925	1.0308	-2.6721	-707.76	1125.4	29.226	849.33	1046.1	48.014	39.683	0	0	-2.93	-0.70836	-11.355	-22.324	2.2753	-2.6441	12.292	24.839	-0.65463	-3.3525	0.93659	2.5148	1559.4
15.31	1532	54	NaN	3.4626	15.25	3.3496	-181.46	21.967	1.0746	-2.7706	-707.8	1125.4	29.329	849.45	1046.1	46.156	38.398	0	0	-3.0086	-0.78753	-11.364	-22.333	2.2818	-2.6412	12.334	24.883	-0.72685	-3.4287	0.97043	2.55	1559.6
15.32	1533	54	NaN	3.4763	15.297	3.3756	-181.45	21.994	1.1283	-2.8009	-707.82	1125.5	29.436	849.55	1046.1	45.007	39.105	0	0	-3.1285	-0.90823	-11.37	-22.339	2.2904	-2.6318	12.38	24.91	-0.83804	-3.5401	1.01	2.5712	1559.7
15.33	1534	54	NaN	3.4977	15.332	3.3823	-181.43	22.017	1.1596	-2.7805	-707.85	1125.5	29.464	849.62	1046.1	45.813	39.658	0	0	-3.268	-1.0487	-11.376	-22.345	2.3116	-2.6165	12.416	24.933	-0.95633	-3.6652	1.0398	2.5882	1559.8
15.34	1535	54	NaN	3.5325	15.357	3.3945	-181.4	22.017	1.189	-2.7547	-707.92	1125.5	29.448	849.75	1046.2	45.588	39.576	0	0	-3.4084	-1.1901	-11.386	-22.355	2.3481	-2.5856	12.441	24.932	-1.0603	-3.7757	1.0548	2.5769	1560
15.35	1536	54	NaN	3.5559	15.367	3.3717	-181.38	22.001	1.2255	-2.6475	-707.96	1125.5	29.461	849.82	1046.2	42.531	37.821	0	0	-3.5238	-1.3063	-11.393	-22.362	2.3751	-2.5573	12.452	24.917	-1.1487	-3.8636	1.0593	2.555	1560.1
15.36	1537	54	NaN	3.603	15.382	3.3637	-181.34	21.986	1.2726	-2.581	-708.02	1125.6	29.453	849.91	1046.3	39.592	34.919	0	0	-3.6008	-1.3837	-11.393	-22.362	2.4251	-2.5131	12.468	24.899	-1.1757	-3.8968	1.0753	2.5372	1560.3
15.37	1538	54	NaN	3.6392	15.403	3.3491	-181.29	21.957	1.3416	-2.4993	-708.04	1125.6	29.511	849.98	1046.3	44.079	35.29	0	0	-3.6589	-1.4423	-11.399	-22.368	2.4622	-2.467	12.492	24.869	-1.1967	-3.9092	1.093	2.5013	1560.4
15.38	1539	54	NaN	3.6676	15.424	3.3454	-181.25	21.913	1.4148	-2.4563	-708.04	1125.6	29.606	850.05	1046.3	46.113	37.047	0	0	-3.6829	-1.4664	-11.413	-22.382	2.4887	-2.4309	12.513	24.824	-1.1942	-3.8973	1.1005	2.4426	1560.4
15.39	1540	54	NaN	3.6956	15.445	3.353	-181.22	21.86	1.467	-2.4448	-708.02	1125.6	29.645	850.15	1046.4	45.869	36.395	0	0	-3.6459	-1.4291	-11.421	-22.39	2.5158	-2.3983	12.535	24.77	-1.1301	-3.8275	1.1143	2.3806	1560.5
15.4	1541	54	NaN	3.7273	15.475	3.3514	-181.18	21.807	1.4724	-2.3913	-707.97	1125.6	29.509	850.2	1046.4	43.666	35.289	0	0	-3.5879	-1.3708	-11.426	-22.395	2.5545	-2.3568	12.565	24.716	-1.0334	-3.7275	1.1391	2.3207	1560.5
15.41	1542	54	NaN	3.7369	15.478	3.3392	-181.28	21.776	1.4072	-2.3324	-707.99	1125.6	29.202	850.24	1046.4	36.253	33.992	0	0	-3.5741	-1.3569	-11.429	-22.398	2.5775	-2.4353	12.57	24.683	-0.99654	-3.7921	1.141	2.2849	1560.6
15.42	1543	54	NaN	3.7772	15.478	3.324	-181.15	21.723	1.4776	-2.2463	-707.98	1125.6	29.279	850.31	1046.4	43.07	34.046	0	0	-3.5439	-1.3264	-11.433	-22.402	2.6182	-2.3078	12.571	24.63	-0.92567	-3.6342	1.1384	2.2278	1560.6
15.43	1544	54	NaN	3.8018	15.467	3.318	-181.16	21.704	1.4796	-2.1796	-707.96	1125.6	29.173	850.32	1046.5	47.846	38.766	0	0	-3.4925	-1.2747	-11.437	-22.406	2.6492	-2.3098	12.562	24.609	-0.84333	-3.5845	1.1248	2.2035	1560.6
15.44	1545	54	NaN	3.8076	15.442	3.3447	-181.21	21.705	1.4586	-2.2105	-707.96	1125.6	29.013	850.3	1046.5	47.489	39.111	0	0	-3.5195	-1.3019	-11.441	-22.41	2.6597	-2.3538	12.538	24.609	-0.85976	-3.6557	1.0971	2.1984	1560.6
15.45	1546	54	NaN	3.8085	15.407	3.3919	-181.19	21.703	1.4757	-2.2999	-707.98	1125.6	28.966	850.3	1046.6	47.06	39.601	0	0	-3.566	-1.3487	-11.446	-22.415	2.659	-2.3353	12.505	24.605	-0.90696	-3.684	1.059	2.1903	1560.6
15.46	1547	54	NaN	3.826	15.374	3.3852	-181.17	21.695	1.5021	-2.2041	-707.97	1125.5	28.935	850.28	1046.6	44.266	38.742	0	0	-3.5827	-1.3655	-11.45	-22.419	2.6812	-2.3197	12.475	24.594	-0.90153	-3.6852	1.0245	2.1754	1560.6
15.47	1548	54	NaN	3.8343	15.375	3.3654	-181.16	21.688	1.4755	-2.086	-707.94	1125.5	28.771	850.29	1046.7	44.44	40.33	0	0	-3.5838	-1.3666	-11.454	-22.423	2.6998	-2.2915	12.479	24.585	-0.88393	-3.6581	1.0246	2.1615	1560.5
15.48	1549	54	NaN	3.8326	15.378	3.3356	-181.16	21.673	1.4679	-1.921	-707.91	1125.5	28.674	850.31	1046.7	44.729	39.445	0	0	-3.5393	-1.3219	-11.458	-22.427	2.7077	-2.2804	12.484	24.566	-0.8316	-3.6023	1.0265	2.1398	1560.5
15.49	1550	54	NaN	3.8244	15.386	3.3744	-181.16	21.639	1.4643	-1.9563	-707.83	1125.5	28.56	850.38	1046.7	45.708	42.18	0	0	-3.5175	-1.2999	-11.461	-22.43	2.7024	-2.2796	12.494	24.53	-0.81508	-3.5795	1.0331	2.1005	1560.5
15.5	1551	54	NaN	3.8072	15.33	3.5793	-181.16	21.606	1.4517	-2.5972	-708.01	1125.6	28.417	850.45	1046.8	46.342	37.943	0	0	-3.5209	-1.3034	-11.465	-22.434	2.6672	-2.3015	12.436	24.501	-0.85376	-3.6048	0.97126	2.0672	1560.8
15.51	1552	54	NaN	3.7905	15.215	3.8602	-181.17	21.587	1.4341	-3.5483	-708.44	1125.9	28.287	850.5	1046.9	47.436	52.888	0	0	-3.5931	-1.376	-11.468	-22.437	2.6206	-2.3415	12.314	24.488	-0.97244	-3.7175	0.84601	2.0505	1561.3
15.52	1553	54	NaN	3.8313	15.378	3.5165	-181.2	21.529	1.463	-2.1057	-707.62	1125.5	28.272	850.64	1047	48.744	61.73	0	0	-3.6447	-1.428	-11.472	-22.441	2.7145	-2.3135	12.496	24.412	-0.9302	-3.7415	1.0231	1.9702	1560.5
15.53	1554	54	NaN	3.8371	15.352	3.4931	-181.21	21.488	1.4551	-1.9597	-707.56	1125.4	28.181	850.78	1047.1	50.377	62.62	0	1	-3.56	-1.3427	-11.477	-22.446	2.729	-2.3211	12.474	24.367	-0.83098	-3.6637	0.9969	1.9206	1560.6
15.54	1555	54	NaN	3.8376	15.308	3.4885	-181.24	21.432	1.4666	-1.8805	-707.55	1125.4	28.147	850.94	1047.1	50.277	62.602	0	1	-3.4526	-1.2345	-11.483	-22.452	2.7338	-2.3423	12.433	24.306	-0.71879	-3.5769	0.94999	1.8539	1560.8
15.55	1556	54	NaN	3.8426	15.252	3.4857	-181.27	21.367	1.4783	-1.7853	-707.55	1125.3	28.111	851.15	1047.2	49.629	62.958	0	1	-3.2149	-0.99527	-11.5	-22.469	2.7437	-2.3719	12.382	24.237	-0.47119	-3.3672	0.88249	1.7685	1560.9
15.56	1557	54	NaN	3.85	15.199	3.4971	-181.31	21.307	1.4706	-1.7307	-707.55	1125.3	28.04	851.36	1047.3	49.454	61.885	0	1	-2.9773	-0.75601	-11.516	-22.485	2.7559	-2.4083	12.334	24.173	-0.2214	-3.1643	0.8183	1.6879	1561.1
15.57	1558	54	NaN	3.8519	15.177	3.5332	-181.36	21.259	1.4406	-1.7768	-707.54	1125.3	27.953	851.54	1047.3	48.818	60.093	0	1	-2.7396	-0.51674	-11.532	-22.501	2.7595	-2.4552	12.313	24.123	0.019854	-2.9719	0.78096	1.6227	1561.3
15.58	1559	54	NaN	3.8606	15.184	3.5312	-181.45	21.211	1.4596	-1.6596	-707.47	1125.3	28.004	851.76	1047.4	47.549	59.512	0	1	-2.6166	-0.39282	-11.534	-22.503	2.7707	-2.5351	12.323	24.072	0.15417	-2.928	0.7896	1.5688	1561.5
15.59	1560	54	NaN	3.8639	15.2	3.5527	-181.51	21.163	1.5043	-1.6502	-707.41	1125.3	28.148	851.95	1047.4	46.728	58.331	0	1	-2.5407	-0.31644	-11.534	-22.503	2.7692	-2.6095	12.34	24.023	0.2285	-2.9259	0.80602	1.5193	1561.6
15.6	1561	54	NaN	3.8669	15.219	3.5752	-181.62	21.131	1.4674	-1.629	-707.37	1125.3	28.102	852.17	1047.4	46.225	59.569	0	1	-2.5647	-0.34059	-11.538	-22.507	2.7748	-2.7168	12.361	23.988	0.21011	-3.0574	0.82329	1.4818	1561.8
15.61	1562	54	NaN	3.8533	15.16	3.7577	-181.74	21.105	1.4142	-2.2245	-707.65	1125.5	28.025	852.37	1047.5	45.846	61.55	0	1	-2.576	-0.35197	-11.539	-22.508	2.7425	-2.8494	12.298	23.967	0.1665	-3.2013	0.75926	1.46	1562.3
15.62	1563	54	NaN	3.8289	15.049	4.0343	-181.84	21.074	1.3904	-3.1994	-708.16	1125.8	28.041	852.53	1047.5	45.477	63.292	0	1	-2.5787	-0.35471	-11.538	-22.507	2.6822	-2.9843	12.176	23.947	0.10349	-3.339	0.63855	1.44	1563
15.63	1564	54	NaN	3.8307	15.047	4.036	-181.95	21.031	1.3679	-3.1355	-708.2	1125.8	28.099	852.72	1047.5	45.079	63.946	0	1	-2.5781	-0.35412	-11.537	-22.506	2.6843	-3.0952	12.174	23.903	0.10617	-3.4494	0.6376	1.3977	1563.2
15.64	1565	54	NaN	3.8395	15.042	4.0532	-182.06	20.967	1.309	-3.1183	-708.23	1125.8	28.057	852.97	1047.5	44.261	63.552	0	1	-2.5747	-0.35067	-11.536	-22.505	2.6955	-3.2045	12.17	23.839	0.1208	-3.5552	0.63473	1.334	1563.5
15.65	1566	54	NaN	3.8558	15.045	4.0613	-182.37	20.859	1.1123	-3.057	-708.22	1125.8	27.917	853.43	1047.5	41.177	63.506	0	1	-2.562	-0.33787	-11.532	-22.501	2.7195	-3.5067	12.175	23.729	0.1575	-3.8446	0.64278	1.2273	1563.9
15.66	1567	54	NaN	3.869	15.048	4.0635	-182.61	20.806	0.97204	-3.0097	-708.22	1125.8	27.865	853.75	1047.6	38.676	63.304	0	1	-2.5501	-0.32591	-11.529	-22.498	2.7366	-3.7404	12.179	23.674	0.18646	-4.0663	0.65035	1.176	1564.2
15.67	1568	54	NaN	3.8783	15.05	4.0663	-182.77	20.826	0.85735	-2.9894	-708.23	1125.8	27.801	853.9	1047.6	37.266	63.13	0	1	-2.5433	-0.31904	-11.526	-22.495	2.7491	-3.9016	12.184	23.692	0.20581	-4.2207	0.65778	1.1973	1564.4
15.68	1569	54	NaN	3.8861	15.051	4.0743	-182.92	20.891	0.73187	-2.9916	-708.23	1125.8	27.684	853.97	1047.7	37.367	62.713	0	1	-2.614	-0.3902	-11.522	-22.491	2.7612	-4.0494	12.189	23.753	0.14719	-4.4396	0.66674	1.2614	1564.5
15.69	1570	54	NaN	3.8937	15.053	4.0849	-183.03	20.929	0.73674	-3.0103	-708.22	1125.8	27.847	854.14	1047.7	37.028	62.138	0	1	-2.7306	-0.5076	-11.519	-22.488	2.7623	-4.1664	12.191	23.791	0.031696	-4.6741	0.67202	1.3036	1564.6
15.7	1571	54	NaN	3.8993	15.045	4.0759	-183.21	21.023	0.65034	-2.9668	-708.23	1125.8	27.877	854.2	1047.8	38.217	60.49	0	1	-2.7448	-0.52196	-11.516	-22.485	2.7684	-4.3365	12.187	23.881	0.023523	-4.8584	0.67101	1.396	1564.7
15.71	1572	54	NaN	3.9028	15.031	4.0709	-183.43	21.128	0.5572	-2.9556	-708.26	1125.8	27.979	854.22	1047.9	36.199	57.619	0	1	-2.7585	-0.53568	-11.513	-22.482	2.7686	-4.5604	12.177	23.982	0.010123	-5.096	0.6641	1.4992	1564.7
15.72	1573	54	NaN	3.9059	15.018	4.0598	-183.62	21.202	0.54889	-2.9302	-708.31	1125.8	28.272	854.38	1047.9	33.986	48.905	0	1	-2.8237	-0.60136	-11.509	-22.478	2.762	-4.7619	12.165	24.055	-0.061689	-5.3633	0.65541	1.5769	1564.9
15.73	1574	54	NaN	3.9082	15.008	4.0478	-183.77	21.265	0.54924	-2.8989	-708.35	1125.8	28.532	854.57	1047.9	33.009	38.507	0	1	-2.8985	-0.67665	-11.505	-22.474	2.7561	-4.9203	12.154	24.12	-0.14235	-5.597	0.64862	1.6454	1565.2
15.74	1575	54	NaN	3.9084	15.004	4.0475	-183.91	21.364	0.42818	-2.9025	-708.39	1125.8	28.468	854.6	1047.9	30.182	34.966	0	1	-2.9872	-0.76597	-11.501	-22.47	2.7586	-5.06	12.151	24.217	-0.22861	-5.826	0.64953	1.7465	1565.2
15.75	1576	54	NaN	3.9055	15.012	4.0569	-184.08	21.496	0.27605	-2.9605	-708.39	1125.8	28.394	854.67	1048	27.632	36.928	0	1	-3.1122	-0.8918	-11.498	-22.467	2.7563	-5.2313	12.162	24.347	-0.35588	-6.1231	0.6646	1.88	1565.3
15.76	1577	54	NaN	3.9014	15.011	4.0663	-184.2	21.615	0.22121	-3.0089	-708.45	1125.8	28.517	854.67	1048.1	25.894	34.081	0	1	-3.2541	-1.0347	-11.494	-22.463	2.746	-5.3547	12.165	24.462	-0.50814	-6.3894	0.67097	1.999	1565.4
15.77	1578	54	NaN	3.9027	15.024	4.054	-184.32	21.678	0.20149	-2.9904	-708.45	1125.9	28.753	854.79	1048.1	23.649	37.451	0	1	-3.3293	-1.1104	-11.491	-22.46	2.7394	-5.4824	12.178	24.524	-0.58991	-6.5928	0.68708	2.0643	1565.5
15.78	1579	54	NaN	3.9074	15.032	4.0407	-184.45	21.72	0.18706	-2.9845	-708.48	1125.9	29.058	854.98	1048.1	23.649	38.938	0	1	-3.4195	-1.2013	-11.487	-22.456	2.7333	-5.6245	12.186	24.566	-0.68624	-6.8258	0.69891	2.1097	1565.7
15.79	1580	54	NaN	3.9112	15.034	4.0312	-184.59	21.754	0.15039	-3.0005	-708.54	1125.9	29.36	855.16	1048.1	23.649	31.154	0	1	-3.5341	-1.3166	-11.483	-22.452	2.7257	-5.7787	12.189	24.599	-0.80837	-7.0953	0.70618	2.1469	1566
15.8	1581	54	NaN	3.91	15.049	4.011	-184.74	21.766	0.080262	-2.9737	-708.56	1125.9	29.591	855.27	1048.1	23.649	38.057	0	1	-3.6101	-1.3931	-11.479	-22.448	2.7171	-5.9304	12.204	24.611	-0.89299	-7.3234	0.72487	2.1628	1566.1
15.81	1582	54	NaN	3.9074	15.075	4.0038	-184.81	21.838	0.12098	-3.0247	-708.58	1125.9	30.011	855.27	1048.1	23.649	29.471	0	1	-3.6066	-1.3896	-11.476	-22.445	2.6972	-6.0171	12.228	24.685	-0.90941	-7.4068	0.75162	2.2392	1566.1
15.82	1583	54	NaN	3.9345	15.248	3.682	-184.81	21.813	0.02211	-1.8653	-707.94	1125.5	29.822	855.46	1048.1	23.649	34.91	0	1	-3.6767	-1.4602	-11.474	-22.443	2.7733	-5.9689	12.414	24.647	-0.90339	-7.4291	0.93928	2.2037	1565.6
15.83	1584	54	NaN	3.9459	15.337	3.5682	-184.86	21.844	-0.17579	-1.5047	-707.7	1125.4	29.523	855.54	1048.2	23.649	34.458	0	1	-3.7781	-1.5622	-11.472	-22.441	2.8088	-5.9949	12.51	24.671	-0.96924	-7.5571	1.0372	2.2297	1565.5
15.84	1585	54	NaN	3.9453	15.372	3.5676	-184.94	21.887	-0.33812	-1.5883	-707.71	1125.4	29.408	855.56	1048.3	23.649	33.056	0	1	-3.8499	-1.6345	-11.468	-22.437	2.8094	-6.0751	12.546	24.713	-1.0405	-7.7097	1.0779	2.2758	1565.5
15.85	1586	54	NaN	3.9451	15.413	3.5375	-185.02	21.884	-0.38513	-1.5729	-707.67	1125.5	29.575	855.62	1048.3	23.649	32.681	0	1	-3.9391	-1.7244	-11.464	-22.433	2.8037	-6.1599	12.586	24.711	-1.1354	-7.8843	1.1218	2.2771	1565.5
15.86	1587	54	NaN	3.9497	15.449	3.5411	-185.1	21.843	-0.38304	-1.6936	-707.67	1125.5	29.871	855.76	1048.2	23.649	30.274	0	1	-4.0521	-1.8381	-11.461	-22.43	2.7931	-6.2554	12.619	24.673	-1.259	-8.0935	1.1573	2.2426	1565.7
15.87	1588	54	NaN	3.9458	15.463	3.5282	-185.1	21.899	-0.49948	-1.7016	-707.67	1125.5	29.626	855.67	1048.3	23.649	30.307	0	1	-4.1424	-1.9291	-11.459	-22.428	2.7978	-6.2496	12.636	24.726	-1.3446	-8.1787	1.1771	2.2977	1565.6
15.88	1589	54	NaN	3.9495	15.49	3.5219	-185.03	21.88	-0.40261	-1.796	-707.67	1125.5	29.926	855.8	1048.2	23.649	31.634	0	1	-4.2266	-2.0138	-11.457	-22.426	2.7872	-6.1957	12.659	24.711	-1.4394	-8.2095	1.2023	2.285	1565.7
15.89	1590	54	NaN	3.9378	15.42	3.7103	-185	21.881	-0.36349	-2.6672	-708.09	1125.8	30.165	855.88	1048.1	23.649	30.758	0	1	-4.344	-2.132	-11.454	-22.422	2.7352	-6.1987	12.578	24.723	-1.6088	-8.3307	1.1245	2.3007	1566.2
15.9	1591	54	NaN	3.9208	15.342	3.9061	-185	21.911	-0.39998	-3.5635	-708.51	1126	30.251	855.86	1048.1	23.649	33.443	0	1	-4.4693	-2.2581	-11.45	-22.419	2.6826	-6.2356	12.491	24.763	-1.7867	-8.4937	1.0407	2.344	1566.7
15.91	1592	54	NaN	3.9154	15.369	3.8825	-185	21.942	-0.42777	-3.5983	-708.47	1126	30.324	855.82	1048.1	23.649	30.1	0	1	-4.5412	-2.3305	-11.448	-22.417	2.6732	-6.2472	12.517	24.794	-1.868	-8.5777	1.0697	2.3773	1566.6
15.92	1593	54	NaN	3.9095	15.387	3.8534	-185.01	21.964	-0.44495	-3.6228	-708.47	1126	30.427	855.79	1048.1	23.649	31.175	0	1	-4.6301	-2.4201	-11.445	-22.414	2.6625	-6.261	12.535	24.816	-1.9676	-8.681	1.0897	2.4021	1566.6
15.93	1594	54	NaN	3.886	15.416	3.8523	-185.02	21.974	-0.55428	-3.7945	-708.44	1126	30.367	855.77	1048	23.649	29.163	0	1	-4.74	-2.5307	-11.442	-22.411	2.6349	-6.2713	12.563	24.827	-2.1051	-8.8019	1.1206	2.416	1566.5
15.94	1595	54	NaN	3.8668	15.429	3.8508	-185.03	22.004	-0.63861	-3.9251	-708.43	1126	30.329	855.69	1048.1	23.649	31.961	0	1	-4.6873	-2.4776	-11.44	-22.409	2.6123	-6.2802	12.576	24.858	-2.075	-8.7578	1.1363	2.4492	1566.4
15.95	1596	54	NaN	3.8476	15.444	3.8312	-185.03	22.037	-0.70218	-3.9824	-708.42	1126	30.326	855.58	1048.1	23.649	32.966	0	1	-4.6352	-2.4252	-11.437	-22.406	2.5909	-6.2836	12.591	24.89	-2.0443	-8.7088	1.1541	2.4839	1566.3
15.96	1597	54	NaN	3.8332	15.518	3.6844	-185.01	22.065	-0.74213	-3.596	-708.17	1125.9	30.398	855.47	1048.1	23.649	31.916	0	1	-4.75	-2.5408	-11.435	-22.404	2.5877	-6.2585	12.67	24.912	-2.1622	-8.7992	1.2347	2.508	1565.9
15.97	1598	54	NaN	3.8304	15.685	3.3302	-184.97	22.093	-0.75894	-2.4801	-707.52	1125.5	30.555	855.38	1048.1	23.649	36.985	0	1	-4.8636	-2.6551	-11.433	-22.402	2.6195	-6.1846	12.852	24.926	-2.2441	-8.8397	1.4191	2.5241	1565.2
15.98	1599	54	NaN	3.8003	15.688	3.3183	-184.93	22.14	-0.85509	-2.5957	-707.52	1125.5	30.41	855.23	1048.2	23.649	34.097	0	1	-4.9695	-2.7618	-11.429	-22.398	2.5904	-6.1423	12.857	24.971	-2.3791	-8.9041	1.4279	2.5727	1565
15.99	1600	54	NaN	3.7784	15.692	3.3094	-184.88	22.15	-0.81835	-2.7296	-707.52	1125.5	30.618	855.17	1048.2	23.649	36.776	0	1	-4.9986	-2.7911	-11.426	-22.395	2.5559	-6.1066	12.863	24.98	-2.4427	-8.8977	1.4369	2.5849	1564.9
16	1601	54	NaN	3.7423	15.586	3.529	-184.83	22.166	-0.8192	-3.7237	-708	1125.8	30.723	855.1	1048.3	23.649	34.739	0	1	-4.9478	-2.74	-11.422	-22.391	2.4798	-6.0906	12.749	25.003	-2.468	-8.8306	1.3267	2.6119	1565.4
16.01	1602	54	NaN	3.7121	15.506	3.6926	-184.75	22.154	-0.83814	-4.5412	-708.39	1126	30.773	855.08	1048.3	23.649	49.624	0	1	-4.9991	-2.7916	-11.421	-22.39	2.4182	-6.0413	12.664	24.996	-2.581	-8.8329	1.2427	2.6063	1565.8
16.02	1603	54	NaN	3.7012	15.516	3.6691	-184.65	22.11	-0.85277	-4.6717	-708.39	1126	30.826	855.11	1048.4	26.28	65.704	0	1	-5.0541	-2.8469	-11.42	-22.388	2.4005	-5.9506	12.675	24.95	-2.6535	-8.7975	1.2559	2.5615	1565.8
16.03	1604	54	NaN	3.7022	15.521	3.6573	-184.57	22.085	-0.87744	-4.7799	-708.39	1126	30.843	855.14	1048.5	30.494	67.39	0	1	-4.9774	-2.7698	-11.415	-22.384	2.397	-5.8779	12.684	24.923	-2.5804	-8.6477	1.2687	2.5386	1565.9
16.04	1605	54	NaN	3.7072	15.542	3.6198	-184.39	21.971	-0.78831	-4.8545	-708.37	1126	31.114	855.33	1048.5	31.621	67.857	0	1	-4.9372	-2.7292	-11.412	-22.381	2.3895	-5.7095	12.706	24.806	-2.5477	-8.4387	1.2938	2.4246	1566
16.05	1606	54	NaN	3.6981	15.555	3.5996	-184.26	21.918	-0.79151	-4.9171	-708.4	1126	31.154	855.42	1048.6	30.683	66.196	0	1	-4.9236	-2.7156	-11.411	-22.38	2.3767	-5.5861	12.723	24.75	-2.5469	-8.3017	1.3123	2.3709	1566.1
16.06	1607	54	NaN	3.6887	15.578	3.5895	-184.12	21.839	-0.79271	-5.0032	-708.39	1126	31.211	855.59	1048.7	28.226	64.96	0	1	-4.8889	-2.6807	-11.409	-22.378	2.3623	-5.4421	12.748	24.668	-2.5267	-8.1228	1.3386	2.2898	1566.3
16.07	1608	54	NaN	3.6799	15.601	3.5955	-183.96	21.753	-0.78441	-5.1294	-708.38	1126.1	31.279	855.8	1048.8	26.951	62.838	0	1	-4.834	-2.6253	-11.409	-22.378	2.3465	-5.2953	12.774	24.58	-2.4875	-7.9206	1.3647	2.2025	1566.5
16.08	1609	54	NaN	3.6676	15.617	3.6096	-183.82	21.694	-0.77785	-5.2637	-708.39	1126.1	31.327	855.99	1048.9	23.649	46.932	0	1	-4.8153	-2.6065	-11.408	-22.376	2.3277	-5.1618	12.792	24.52	-2.4876	-7.7683	1.384	2.1433	1566.7
16.09	1610	54	NaN	3.6473	15.635	3.5824	-183.64	21.632	-0.75496	-5.2822	-708.39	1126.1	31.481	856.21	1048.9	23.649	42.861	0	1	-4.7777	-2.5687	-11.406	-22.375	2.3012	-4.9843	12.813	24.455	-2.4765	-7.553	1.4062	2.0796	1566.9
16.1	1611	54	NaN	3.6366	15.641	3.595	-183.54	21.622	-0.7414	-5.3792	-708.4	1126.1	31.618	856.38	1049	23.649	28.122	0	1	-4.6648	-2.455	-11.406	-22.375	2.2821	-4.8993	12.819	24.443	-2.3826	-7.3543	1.4134	2.0683	1567.1
16.11	1612	54	NaN	3.6314	15.649	3.5848	-183.46	21.622	-0.73982	-5.3873	-708.39	1126.1	31.716	856.53	1049	23.649	32.676	0	1	-4.657	-2.4471	-11.406	-22.375	2.2733	-4.8229	12.83	24.441	-2.3837	-7.27	1.4234	2.0654	1567.3
16.12	1613	54	NaN	3.6264	15.65	3.5849	-183.37	21.637	-0.77691	-5.4263	-708.4	1126.1	31.741	856.74	1049.1	23.649	29.316	0	1	-4.7183	-2.5089	-11.407	-22.376	2.2661	-4.7284	12.834	24.454	-2.4522	-7.2373	1.4265	2.0775	1567.5
16.13	1614	54	NaN	3.622	15.647	3.5962	-183.28	21.674	-0.82852	-5.4949	-708.42	1126.1	31.756	856.96	1049.1	23.649	34.286	0	1	-4.6156	-2.4055	-11.41	-22.379	2.2588	-4.6411	12.833	24.489	-2.3568	-7.0466	1.4233	2.1099	1567.7
16.14	1615	54	NaN	3.6216	15.647	3.6037	-183.23	21.724	-0.8434	-5.5361	-708.42	1126.1	31.859	857.1	1049.2	23.649	32.635	0	1	-4.5058	-2.2949	-11.412	-22.381	2.2533	-4.5978	12.835	24.536	-2.2525	-6.8927	1.4225	2.1552	1567.9
16.15	1616	54	NaN	3.6241	15.649	3.6251	-183.18	21.708	-0.78812	-5.6188	-708.41	1126.2	32.025	857.25	1049.2	23.649	32.586	0	1	-4.3704	-2.1586	-11.416	-22.385	2.2468	-4.5524	12.834	24.522	-2.1237	-6.711	1.4185	2.1379	1568
16.16	1617	54	NaN	3.6233	15.631	3.6321	-183.09	21.756	-0.77182	-5.6601	-708.45	1126.2	32.202	857.56	1049.1	23.649	31.71	0	1	-4.2399	-2.0272	-11.42	-22.389	2.2383	-4.4737	12.816	24.571	-2.0016	-6.5009	1.3965	2.1821	1568.4
16.17	1618	54	NaN	3.6143	15.617	3.6233	-182.98	21.884	-0.86636	-5.662	-708.47	1126.2	32.126	857.82	1049.2	23.649	33.507	0	1	-4.1271	-1.9136	-11.426	-22.395	2.2323	-4.3629	12.804	24.698	-1.8948	-6.2765	1.3775	2.3027	1568.6
16.18	1619	54	NaN	3.5978	15.606	3.6233	-182.91	22.005	-0.97924	-5.6888	-708.5	1126.2	31.967	857.99	1049.2	23.649	27.43	0	1	-4.0677	-1.8538	-11.433	-22.402	2.2208	-4.2828	12.795	24.817	-1.8469	-6.1367	1.3619	2.415	1568.8
16.19	1620	54	NaN	3.5812	15.602	3.6357	-182.89	22.09	-1.0691	-5.7452	-708.51	1126.2	31.845	858.06	1049.3	23.649	34.467	0	1	-4.0371	-1.823	-11.439	-22.408	2.2066	-4.2635	12.792	24.9	-1.8305	-6.0866	1.3522	2.4922	1568.9
16.2	1621	54	NaN	3.5745	15.608	3.6415	-182.91	22.184	-1.1589	-5.7753	-708.48	1126.2	31.768	858.11	1049.3	23.649	24.005	0	1	-3.7813	-1.5654	-11.451	-22.42	2.2017	-4.2797	12.8	24.992	-1.5796	-5.8452	1.3497	2.572	1568.9
16.21	1622	54	NaN	3.5628	15.605	3.6563	-182.82	22.226	-1.1161	-5.8342	-708.52	1126.2	31.833	858.28	1049.3	23.649	50.781	0	1	-3.5254	-1.3079	-11.462	-22.431	2.1857	-4.196	12.796	25.035	-1.3398	-5.5039	1.3336	2.6043	1569.1
16.22	1623	54	NaN	3.5428	15.614	3.6656	-182.85	22.315	-1.1573	-5.8855	-708.52	1126.2	31.861	858.32	1049.3	23.649	54.616	0	1	-3.2696	-1.0503	-11.473	-22.442	2.1627	-4.2281	12.806	25.124	-1.1068	-5.2784	1.3329	2.6813	1569.2
16.23	1624	54	NaN	3.5517	15.722	3.4509	-182.85	22.393	-1.1797	-5.099	-708.07	1126	31.869	858.38	1049.4	23.649	50.304	0	1	-3.0846	-0.86404	-11.483	-22.452	2.1997	-4.2009	12.925	25.191	-0.88485	-5.0649	1.4415	2.7391	1568.8
16.24	1625	54	NaN	3.5392	15.745	3.3907	-182.79	22.471	-1.1556	-4.9202	-708	1125.9	31.874	858.46	1049.5	23.649	50.632	0	1	-3.0503	-0.82951	-11.49	-22.459	2.1936	-4.1392	12.951	25.265	-0.85666	-4.9687	1.4617	2.806	1568.8
16.25	1626	54	NaN	3.4884	15.623	3.6269	-182.71	22.542	-1.0868	-5.8764	-708.59	1126.2	31.928	858.55	1049.5	23.649	50.625	0	1	-3.2694	-1.0501	-11.497	-22.466	2.1065	-4.0958	12.821	25.344	-1.1629	-5.1459	1.3233	2.878	1569.5
16.26	1627	54	NaN	3.477	15.626	3.6338	-182.69	22.545	-0.99254	-5.9275	-708.61	1126.2	32.134	858.67	1049.5	23.649	51.412	0	1	-3.5803	-1.3631	-11.506	-22.475	2.0859	-4.0777	12.823	25.348	-1.4944	-5.4408	1.3172	2.8735	1569.6
16.27	1628	54	NaN	3.4527	15.641	3.6245	-182.66	22.589	-0.93676	-5.9301	-708.62	1126.2	32.201	858.74	1049.5	23.649	50.827	0	1	-3.4002	-1.1818	-11.514	-22.483	2.0591	-4.0539	12.838	25.392	-1.3411	-5.2357	1.3242	2.909	1569.7
16.28	1629	54	NaN	3.4375	15.65	3.6204	-182.64	22.615	-0.88875	-5.9304	-708.63	1126.3	32.278	858.78	1049.5	23.649	52.276	0	1	-3.2201	-1.0004	-11.522	-22.491	2.0411	-4.038	12.847	25.417	-1.1789	-5.0384	1.3252	2.9262	1569.8
16.29	1630	54	NaN	3.4252	15.658	3.6105	-182.63	22.638	-0.86917	-5.9042	-708.64	1126.3	32.305	858.8	1049.5	23.649	57.193	0	1	-3.04	-0.8191	-11.531	-22.499	2.0288	-4.0287	12.857	25.439	-1.0112	-4.8478	1.3264	2.9399	1569.8
16.3	1631	54	NaN	3.4081	15.666	3.6061	-182.62	22.661	-0.86942	-5.8992	-708.66	1126.3	32.268	858.81	1049.6	26.683	65.975	0	1	-2.8598	-0.63776	-11.539	-22.508	2.0132	-4.0126	12.866	25.46	-0.84664	-4.6503	1.3274	2.9527	1569.8
16.31	1632	54	NaN	3.3898	15.697	3.5612	-182.59	22.674	-0.86971	-5.7427	-708.59	1126.2	32.194	858.83	1049.6	32.303	70.988	0	1	-2.6797	-0.45642	-11.547	-22.516	2.0033	-3.9736	12.901	25.47	-0.67643	-4.43	1.3538	2.9543	1569.8
16.32	1633	54	NaN	3.4113	15.864	3.2125	-182.56	22.657	-0.86088	-4.4485	-707.9	1125.8	32.176	858.89	1049.7	35.589	71.389	0	1	-2.4996	-0.27508	-11.555	-22.524	2.0722	-3.904	13.082	25.438	-0.42738	-4.1791	1.527	2.9141	1569.1
16.33	1634	54	NaN	3.3508	15.726	3.5172	-182.51	22.605	-0.83662	-5.5664	-708.57	1126.2	32.16	859.02	1049.7	34.596	68.963	0	1	-2.2958	-0.069855	-11.562	-22.531	1.9722	-3.8863	12.934	25.396	-0.32362	-3.9562	1.3721	2.8651	1569.9
16.34	1635	54	NaN	3.3175	15.69	3.6089	-182.43	22.546	-0.83895	-5.8718	-708.79	1126.3	32.082	859.18	1049.8	30.562	65.612	0	1	-1.8077	0.42152	-11.554	-22.523	1.9308	-3.8187	12.896	25.339	0.12312	-3.3972	1.3419	2.8161	1570.3
16.35	1636	54	NaN	3.2471	15.697	3.6121	-182.36	22.5	-0.82008	-5.8344	-708.99	1126.3	32.083	859.32	1049.8	30.638	64.251	0	1	-1.4949	0.73647	-11.551	-22.52	1.8621	-3.7469	12.906	25.291	0.36716	-3.0104	1.3551	2.7715	1570.6
16.36	1637	54	NaN	3.1626	15.703	3.6211	-182.3	22.468	-0.78923	-5.8177	-709.25	1126.3	32.126	859.44	1049.9	27.658	58.765	0	1	-1.3994	0.83263	-11.554	-22.523	1.777	-3.6857	12.913	25.258	0.3776	-2.853	1.3596	2.7348	1571
16.37	1638	54	NaN	3.1446	15.699	3.6417	-182.23	22.442	-0.79286	-5.8533	-709.29	1126.3	32.065	859.56	1049.9	24.976	54.364	0	1	-1.3724	0.85984	-11.555	-22.524	1.76	-3.6189	12.91	25.23	0.38767	-2.7591	1.3543	2.7061	1571.2
16.38	1639	54	NaN	3.1358	15.699	3.6525	-182.17	22.454	-0.78851	-5.8372	-709.33	1126.3	32.041	859.59	1049.9	23.649	52.141	0	1	-1.3579	0.87442	-11.556	-22.525	1.7528	-3.5525	12.912	25.241	0.39487	-2.678	1.3557	2.716	1571.2
16.39	1640	54	NaN	3.1245	15.705	3.668	-182.12	22.459	-0.75611	-5.8295	-709.35	1126.4	32.128	859.68	1050	23.649	52.045	0	1	-1.3224	0.91012	-11.552	-22.521	1.7387	-3.505	12.918	25.246	0.41629	-2.5949	1.3654	2.7245	1571.3
16.4	1641	54	NaN	3.1116	15.712	3.6868	-182.04	22.469	-0.75618	-5.816	-709.38	1126.4	32.147	859.81	1050	23.649	51.846	0	1	-1.2906	0.9422	-11.549	-22.518	1.7257	-3.4216	12.925	25.256	0.43513	-2.4794	1.3762	2.7386	1571.5
16.41	1642	54	NaN	3.0981	15.715	3.6978	-181.94	22.506	-0.79951	-5.7636	-709.41	1126.4	32.066	859.94	1050	23.649	57.309	0	1	-1.2871	0.94565	-11.543	-22.512	1.7172	-3.3239	12.929	25.292	0.43006	-2.3783	1.3863	2.7796	1571.7
16.42	1643	54	NaN	3.0877	15.716	3.6967	-181.87	22.561	-0.84618	-5.6724	-709.45	1126.4	31.995	860.04	1050.1	23.649	63.115	0	1	-1.3183	0.91433	-11.537	-22.505	1.7129	-3.2431	12.932	25.346	0.3946	-2.3288	1.395	2.8402	1571.8
16.43	1644	54	NaN	3.0853	15.724	3.6916	-181.82	22.596	-0.81662	-5.5874	-709.46	1126.4	32.153	860.13	1050	25.389	63.5	0	1	-1.3867	0.84541	-11.529	-22.498	1.7079	-3.1963	12.938	25.382	0.32121	-2.3509	1.4091	2.8839	1571.9
16.44	1645	54	NaN	3.0657	15.746	3.6859	-181.73	22.707	-0.85913	-5.4874	-709.45	1126.4	32.138	860.16	1050.1	23.649	65.213	0	1	-1.2454	0.98772	-11.514	-22.483	1.6926	-3.1048	12.961	25.492	0.44721	-2.1171	1.4467	3.009	1571.9
16.45	1646	54	NaN	3.046	15.758	3.7	-181.69	22.8	-0.90407	-5.4531	-709.46	1126.4	32.114	860.15	1050.1	23.649	57.161	0	1	-1.183	1.0505	-11.5	-22.469	1.6749	-3.0608	12.973	25.585	0.49193	-2.0102	1.473	3.1162	1571.9
16.46	1647	54	NaN	3.0287	15.767	3.7082	-181.66	22.862	-0.89972	-5.4054	-709.47	1126.5	32.245	860.18	1050	24.29	66.212	0	1	-1.6033	0.6273	-11.492	-22.461	1.6546	-3.0388	12.98	25.648	0.051266	-2.4115	1.4881	3.1871	1572
16.47	1648	54	NaN	3.0152	15.776	3.7144	-181.64	22.925	-0.9028	-5.3603	-709.48	1126.5	32.367	860.21	1050	32.096	67.904	0	1	-1.805	0.4243	-11.484	-22.453	1.6384	-3.0207	12.987	25.714	-0.16661	-2.5964	1.5031	3.2611	1572
16.48	1649	54	NaN	3.0038	15.787	3.7143	-181.6	23.024	-0.94035	-5.2776	-709.44	1126.5	32.413	860.2	1050	29.79	64.299	0	1	-1.8323	0.39677	-11.475	-22.444	1.6283	-2.9765	12.998	25.812	-0.20401	-2.5798	1.5234	3.3685	1572
16.49	1650	54	NaN	2.9875	15.814	3.6614	-181.47	23.146	-0.88352	-4.9143	-709.32	1126.4	32.801	860.22	1049.9	24.965	60.62	0	1	-2.0305	0.19723	-11.461	-22.43	1.611	-2.8463	13.025	25.935	-0.41955	-2.6491	1.5649	3.5052	1571.8
16.5	1651	54	NaN	2.9731	15.822	3.6663	-181.47	23.283	-1.0217	-4.8482	-709.3	1126.4	32.601	860.17	1050	23.649	46.384	0	1	-2.3949	-0.16963	-11.441	-22.41	1.6063	-2.834	13.037	26.068	-0.78861	-3.0037	1.5957	3.6583	1571.8
16.51	1652	54	NaN	2.9581	15.823	3.6826	-181.47	23.336	-0.95537	-4.8272	-709.31	1126.4	32.959	860.23	1049.9	23.649	43.582	0	1	-2.7593	-0.53649	-11.421	-22.39	1.579	-2.8471	13.035	26.124	-1.1802	-3.3836	1.6143	3.7338	1571.8
16.52	1653	54	NaN	2.9441	15.825	3.7073	-181.46	23.425	-0.98904	-4.8073	-709.29	1126.4	33.067	860.26	1049.9	23.649	24.005	0	1	-2.9966	-0.77547	-11.404	-22.373	1.5618	-2.8423	13.035	26.215	-1.4348	-3.6178	1.6313	3.842	1571.9
16.53	1654	54	NaN	2.934	15.849	3.6902	-181.45	23.555	-1.1171	-4.6361	-709.16	1126.3	32.914	860.24	1049.9	23.649	37.449	0	1	-2.8108	-0.58837	-11.396	-22.365	1.5634	-2.8206	13.061	26.343	-1.2474	-3.409	1.6657	3.9787	1571.7
16.54	1655	54	NaN	2.9305	15.905	3.5977	-181.45	23.656	-1.1581	-4.2419	-708.89	1126.2	32.946	860.19	1049.9	23.649	28.552	0	1	-2.9376	-0.71609	-11.379	-22.348	1.5728	-2.806	13.12	26.441	-1.3649	-3.5221	1.7407	4.0926	1571.4
16.55	1656	54	NaN	2.9346	15.899	3.5901	-181.44	23.67	-1.0836	-4.1831	-708.88	1126.2	33.21	860.24	1049.8	23.649	35.411	0	1	-3.2709	-1.0516	-11.358	-22.327	1.5694	-2.8013	13.111	26.458	-1.7015	-3.8529	1.7535	4.1313	1571.4
16.56	1657	54	NaN	2.922	15.79	3.7804	-181.43	23.859	-1.148	-4.8405	-709.27	1126.4	33.232	860.12	1049.7	23.649	28.461	0	1	-3.2756	-1.0564	-11.34	-22.309	1.5323	-2.8214	12.993	26.656	-1.7433	-3.8778	1.6527	4.3472	1571.7
16.57	1658	54	NaN	2.9185	15.734	3.8513	-181.42	24.072	-1.4781	-5.0272	-709.41	1126.5	32.547	859.94	1049.7	23.649	35.626	0	1	-3.2646	-1.0453	-11.323	-22.292	1.5469	-2.793	12.934	26.873	-1.7177	-3.8383	1.6106	4.5807	1571.7
16.58	1659	54	NaN	2.9194	15.717	3.8594	-181.42	24.25	-1.7108	-4.9844	-709.41	1126.5	32.085	859.79	1049.7	23.649	29.591	0	1	-3.3568	-1.1381	-11.304	-22.273	1.5661	-2.7684	12.916	27.051	-1.7907	-3.9066	1.6116	4.7774	1571.5
16.59	1660	54	NaN	2.9188	15.709	3.8657	-181.42	24.413	-1.7489	-4.9461	-709.39	1126.5	32.134	859.66	1049.7	23.649	48.749	0	1	-3.5132	-1.2955	-11.285	-22.254	1.565	-2.7694	12.908	27.215	-1.9481	-4.0649	1.6231	4.9609	1571.4
16.6	1661	54	NaN	2.915	15.69	3.8822	-181.41	24.638	-1.8228	-4.9382	-709.41	1126.5	32.147	859.43	1049.7	23.649	54.447	0	1	-3.8222	-1.6067	-11.262	-22.231	1.5608	-2.769	12.889	27.439	-2.2614	-4.3757	1.6277	5.208	1571.2
16.61	1662	54	NaN	2.9177	15.689	3.8872	-181.41	24.81	-1.9613	-4.9065	-709.4	1126.5	31.943	859.23	1049.7	23.649	54.06	0	1	-3.9341	-1.7193	-11.243	-22.212	1.572	-2.7544	12.889	27.61	-2.3621	-4.4736	1.6459	5.3974	1570.9
16.62	1663	54	NaN	2.9163	15.686	3.8722	-181.4	24.955	-2.0798	-4.8242	-709.41	1126.4	31.81	859.03	1049.8	23.649	53.922	0	1	-3.9306	-1.7159	-11.227	-22.196	1.5783	-2.7381	12.888	27.754	-2.3524	-4.454	1.6608	5.5576	1570.7
16.63	1664	54	NaN	2.9133	15.691	3.8838	-181.41	25.11	-2.246	-4.8158	-709.39	1126.4	31.723	858.8	1049.8	23.649	53.259	0	1	-4.019	-1.8048	-11.21	-22.179	1.5786	-2.7441	12.893	27.908	-2.4404	-4.5489	1.6836	5.7293	1570.5
16.64	1665	54	NaN	2.9104	15.697	3.9052	-181.45	25.241	-2.5349	-4.832	-709.39	1126.5	31.615	858.61	1049.8	23.649	53.605	0	1	-4.0978	-1.8841	-11.196	-22.165	1.5788	-2.7865	12.897	28.04	-2.519	-4.6706	1.7009	5.8747	1570.3
16.65	1666	54	NaN	2.9101	15.7	3.9185	-181.53	25.313	-2.8912	-4.8304	-709.4	1126.5	31.527	858.48	1049.7	23.649	57.395	0	1	-4.1579	-1.9446	-11.191	-22.16	1.5817	-2.8544	12.898	28.115	-2.5762	-4.799	1.7063	5.955	1570.2
16.66	1667	54	NaN	2.9169	15.71	3.9337	-181.56	25.322	-3.0507	-4.859	-709.36	1126.5	31.708	858.41	1049.7	26.804	64.849	0	1	-4.2185	-2.0057	-11.187	-22.156	1.5807	-2.9011	12.905	28.127	-2.6377	-4.9068	1.7189	5.971	1570.1
16.67	1668	54	NaN	2.9106	15.705	3.9275	-181.57	25.301	-3.1907	-4.8177	-709.39	1126.5	32.02	858.36	1049.6	29.099	63.502	0	1	-4.2803	-2.0678	-11.183	-22.152	1.5646	-2.9188	12.898	28.108	-2.7157	-4.9867	1.7153	5.9566	1570.1
16.68	1669	54	NaN	2.9173	15.693	3.9272	-181.57	25.249	-3.4001	-4.812	-709.43	1126.5	32.181	858.34	1049.5	25.304	61.96	0	1	-4.289	-2.0767	-11.18	-22.149	1.5656	-2.9248	12.884	28.059	-2.7234	-5.0015	1.7032	5.9099	1570.1
16.69	1670	54	NaN	2.9254	15.689	3.9082	-181.52	25.145	-3.7561	-4.7395	-709.44	1126.5	32.177	858.38	1049.5	27.758	63.814	0	1	-4.2714	-2.059	-11.179	-22.148	1.5765	-2.8734	12.877	27.956	-2.6949	-4.9323	1.6982	5.8082	1570.2
16.7	1671	54	NaN	2.9313	15.689	3.8929	-181.44	24.985	-4.1709	-4.6833	-709.44	1126.5	32.212	858.48	1049.4	31.133	65.801	0	1	-4.2407	-2.028	-11.18	-22.149	1.5833	-2.7905	12.875	27.8	-2.6574	-4.8185	1.6949	5.6511	1570.2
16.71	1672	54	NaN	2.9345	15.686	3.9088	-181.37	24.806	-4.4896	-4.7444	-709.45	1126.5	32.455	858.59	1049.2	28.103	59.549	0	1	-4.159	-1.9458	-11.18	-22.149	1.5755	-2.7329	12.867	27.626	-2.5835	-4.6787	1.6871	5.4768	1570.4
16.72	1673	54	NaN	2.9328	15.681	3.9283	-181.38	24.72	-4.5892	-4.8067	-709.46	1126.5	32.68	858.7	1049.2	23.649	56.864	0	1	-3.9985	-1.7841	-11.18	-22.149	1.5634	-2.7448	12.86	27.541	-2.4351	-4.5289	1.6801	5.392	1570.5
16.73	1674	54	NaN	2.943	15.677	3.9091	-181.4	24.469	-5.1475	-4.7662	-709.45	1126.5	32.746	858.98	1049.1	23.649	59.793	0	1	-3.8806	-1.6654	-11.181	-22.15	1.5729	-2.771	12.852	27.295	-2.3076	-4.4364	1.6711	5.1449	1570.8
16.74	1675	54	NaN	2.9481	15.673	3.8836	-181.43	24.317	-5.6554	-4.699	-709.47	1126.5	32.655	859.14	1049	23.649	59.3	0	1	-3.7767	-1.5609	-11.182	-22.151	1.5839	-2.7938	12.847	27.143	-2.1928	-4.3547	1.6649	4.9915	1571
16.75	1676	54	NaN	2.9441	15.668	3.872	-181.47	24.195	-6.046	-4.6868	-709.5	1126.5	32.795	859.27	1049	23.649	59.708	0	1	-3.6666	-1.45	-11.184	-22.153	1.5754	-2.8368	12.842	27.022	-2.0912	-4.2868	1.6576	4.8686	1571.1
16.76	1677	54	NaN	2.9379	15.667	3.8747	-181.53	24.075	-6.4673	-4.7245	-709.51	1126.5	33.078	859.4	1048.9	24.315	62.037	0	1	-3.5572	-1.3398	-11.186	-22.155	1.5576	-2.9095	12.838	26.904	-1.9996	-4.2493	1.6517	4.7488	1571.3
16.77	1678	54	NaN	2.9412	15.672	3.8786	-181.62	23.979	-7.0999	-4.7467	-709.53	1126.5	33.196	859.49	1048.9	23.929	59.384	0	1	-3.4991	-1.2814	-11.189	-22.157	1.5559	-3.0037	12.842	26.809	-1.9433	-4.2851	1.6538	4.6518	1571.4
16.78	1679	54	NaN	2.9489	15.689	3.8847	-181.67	23.926	-7.4165	-4.7586	-709.51	1126.5	34.03	859.6	1048.8	23.649	55.879	0	1	-3.4309	-1.2127	-11.191	-22.16	1.5328	-3.0903	12.857	26.758	-1.8981	-4.303	1.6657	4.5976	1571.5
16.79	1680	54	NaN	2.9458	15.709	3.9058	-181.7	23.857	-7.7109	-4.8298	-709.49	1126.5	34.285	859.75	1048.7	23.649	55.861	0	1	-3.3487	-1.1299	-11.195	-22.164	1.518	-3.1267	12.872	26.694	-1.8307	-4.2566	1.6768	4.5299	1571.6
16.8	1681	54	NaN	2.9438	15.716	3.9051	-181.69	23.796	-7.9344	-4.8321	-709.48	1126.5	34.592	859.91	1048.6	23.649	51.999	0	1	-3.304	-1.085	-11.199	-22.168	1.5048	-3.1294	12.875	26.636	-1.7993	-4.2144	1.6766	4.4687	1571.8
16.81	1682	54	NaN	2.9439	15.72	3.8919	-181.67	23.749	-8.107	-4.7925	-709.48	1126.5	35.132	860.03	1048.5	23.649	60.028	0	1	-3.2635	-1.0442	-11.202	-22.171	1.4867	-3.1313	12.875	26.594	-1.7768	-4.1755	1.6729	4.4231	1572
16.82	1683	54	NaN	2.9456	15.728	3.8825	-181.67	23.72	-8.258	-4.7657	-709.47	1126.5	35.764	860.1	1048.3	25.475	60.89	0	1	-3.1879	-0.96802	-11.205	-22.174	1.4664	-3.1534	12.878	26.57	-1.7215	-4.1214	1.6734	4.396	1572
16.83	1684	54	NaN	2.9487	15.735	3.8895	-181.7	23.708	-8.4073	-4.7971	-709.46	1126.5	36.088	860.19	1048.3	23.649	58.638	0	1	-3.1122	-0.89186	-11.207	-22.176	1.4566	-3.1963	12.884	26.559	-1.6556	-4.0881	1.677	4.3828	1572.1
16.84	1685	54	NaN	2.9515	15.744	3.9078	-181.78	23.718	-8.5203	-4.8724	-709.41	1126.5	36.733	860.22	1048.3	23.649	57.844	0	1	-3.1388	-0.91859	-11.21	-22.179	1.4331	-3.3028	12.892	26.571	-1.7056	-4.2214	1.6818	4.3923	1572.1
16.85	1686	54	NaN	2.9554	15.738	3.9156	-181.82	23.747	-8.6329	-4.9073	-709.42	1126.5	36.817	860.19	1048.3	23.649	56.733	0	1	-3.1556	-0.93555	-11.213	-22.182	1.4327	-3.3447	12.888	26.598	-1.723	-4.2803	1.675	4.416	1572.1
16.86	1687	54	NaN	2.9622	15.732	3.9088	-181.88	23.782	-8.7479	-4.9006	-709.42	1126.5	37.04	860.18	1048.4	23.649	55.925	0	1	-3.1522	-0.93211	-11.215	-22.184	1.4316	-3.41	12.884	26.63	-1.7206	-4.3421	1.6693	4.4459	1572.1
16.87	1688	54	NaN	2.9674	15.722	3.8983	-181.96	23.774	-8.7753	-4.8957	-709.4	1126.5	37.597	860.26	1048.4	24.196	58.517	0	1	-3.1601	-0.94003	-11.218	-22.187	1.4167	-3.5136	12.874	26.621	-1.7434	-4.4536	1.6567	4.4344	1572.2
16.88	1689	54	NaN	2.9688	15.707	3.888	-182.05	23.713	-8.6969	-4.9036	-709.39	1126.5	38.301	860.41	1048.3	23.649	62.945	0	1	-3.1716	-0.95163	-11.221	-22.19	1.3923	-3.6296	12.858	26.562	-1.7793	-4.5813	1.6369	4.3728	1572.3
16.89	1690	54	NaN	2.975	15.712	3.8549	-182.12	23.713	-8.7262	-4.8262	-709.31	1126.5	38.523	860.45	1048.4	27.101	65.842	0	1	-3.1887	-0.96887	-11.224	-22.193	1.3932	-3.703	12.864	26.56	-1.7955	-4.6719	1.6407	4.3673	1572.3
16.9	1691	54	NaN	3.0059	15.817	3.5963	-182.17	23.687	-8.693	-3.873	-708.79	1126.1	38.843	860.51	1048.3	28.048	67.257	0	1	-3.2024	-0.98269	-11.226	-22.195	1.4467	-3.7282	12.981	26.523	-1.7557	-4.7109	1.7543	4.3281	1571.8
16.91	1692	54	NaN	2.9902	15.734	3.7364	-182.22	23.666	-8.6515	-4.4365	-709.09	1126.3	39.138	860.56	1048.4	29.089	67.918	0	1	-3.2134	-0.99369	-11.229	-22.198	1.4	-3.8135	12.893	26.507	-1.8133	-4.8072	1.6643	4.3092	1572.2
16.92	1693	54	NaN	2.9757	15.669	3.8592	-182.27	23.654	-8.6232	-4.9319	-709.31	1126.4	39.376	860.59	1048.4	29.683	66.435	0	1	-3.2257	-1.0061	-11.231	-22.2	1.359	-3.89	12.825	26.498	-1.8667	-4.8961	1.5935	4.2978	1572.5
16.93	1694	54	NaN	2.9748	15.659	3.8652	-182.31	23.643	-8.5891	-4.9806	-709.28	1126.4	39.582	860.61	1048.4	25.735	62.983	0	1	-3.2393	-1.0198	-11.234	-22.203	1.3488	-3.9336	12.816	26.486	-1.8905	-4.9535	1.582	4.2831	1572.5
16.94	1695	54	NaN	2.9755	15.64	3.8618	-182.32	23.623	-8.5243	-4.9905	-709.31	1126.4	39.785	860.65	1048.4	23.961	59.22	0	1	-3.297	-1.0779	-11.237	-22.206	1.3418	-3.9529	12.798	26.465	-1.9552	-5.0308	1.5604	4.2591	1572.5
16.95	1696	54	NaN	2.9694	15.634	3.8665	-182.31	23.605	-8.4829	-5.015	-709.29	1126.4	39.881	860.69	1048.5	23.649	51.576	0	1	-3.0975	-0.87704	-11.237	-22.206	1.3314	-3.9523	12.794	26.446	-1.7661	-4.8294	1.5565	4.2396	1572.6
16.96	1697	54	NaN	2.9918	15.741	3.6154	-182.39	23.528	-8.4419	-4.0797	-708.75	1126.1	39.842	860.79	1048.5	23.649	60.062	0	1	-1.9505	0.27783	-11.221	-22.19	1.3889	-3.9972	12.912	26.357	-0.56158	-3.7193	1.6907	4.1666	1572.1
16.97	1698	54	NaN	2.9836	15.69	3.7275	-182.39	23.461	-8.4212	-4.5102	-708.95	1126.2	39.738	860.91	1048.5	23.649	59.76	0	1	-1.506	0.7253	-11.216	-22.185	1.3691	-4.0054	12.857	26.294	-0.13688	-3.2801	1.6414	4.1085	1572.4
16.98	1699	54	NaN	2.9753	15.627	3.8639	-182.35	23.42	-8.3528	-5.0325	-709.21	1126.4	39.761	860.96	1048.5	23.649	56.806	0	1	-1.5573	0.67361	-11.218	-22.187	1.3412	-3.9843	12.789	26.257	-0.21612	-3.3107	1.5716	4.0705	1572.7
16.99	1700	54	NaN	2.9832	15.626	3.8626	-182.3	23.393	-8.2337	-5.0323	-709.18	1126.4	39.875	860.96	1048.5	23.649	52.836	0	1	-1.5833	0.64749	-11.219	-22.188	1.3449	-3.9402	12.788	26.231	-0.23838	-3.2927	1.5693	4.0429	1572.7
17	1701	54	NaN	2.9983	15.639	3.8418	-182.24	23.356	-8.1261	-4.949	-709.09	1126.3	39.856	860.97	1048.5	23.649	37.866	0	1	-1.6079	0.62275	-11.22	-22.189	1.3637	-3.87	12.803	26.192	-0.24418	-3.2473	1.583	4.0029	1572.6
17.01	1702	54	NaN	3.0271	15.757	3.5695	-182.2	23.307	-7.9581	-3.941	-708.53	1126	40.089	860.97	1048.4	23.649	41.744	0	1	-1.6196	0.61097	-11.223	-22.192	1.4202	-3.8024	12.93	26.134	-0.19937	-3.1915	1.7069	3.9421	1572
17.02	1703	54	NaN	3.0201	15.658	3.7454	-182.12	23.222	-7.754	-4.6486	-708.89	1126.2	40.17	860.93	1048.4	23.649	49.17	0	1	-1.653	0.57731	-11.225	-22.194	1.3847	-3.7525	12.822	26.059	-0.26827	-3.1752	1.597	3.8648	1572.4
17.03	1704	54	NaN	3.0287	15.685	3.6685	-182.07	23.158	-7.6874	-4.3806	-708.72	1126.1	40.023	860.92	1048.4	23.649	57.18	0	1	-1.7562	0.47344	-11.225	-22.194	1.4082	-3.6857	12.851	25.992	-0.34792	-3.2122	1.6261	3.7976	1572.2
17.04	1705	54	NaN	3.0342	15.692	3.6318	-182.04	23.116	-7.6826	-4.2542	-708.64	1126	39.815	860.9	1048.4	23.649	59.817	0	1	-1.8377	0.39133	-11.227	-22.196	1.4259	-3.6455	12.86	25.947	-0.4118	-3.2542	1.6333	3.7514	1572.1
17.05	1706	54	NaN	3.0285	15.613	3.768	-182.02	23.084	-7.664	-4.785	-708.93	1126.2	39.627	860.84	1048.4	23.649	49.356	0	1	-1.906	0.32256	-11.229	-22.198	1.4079	-3.6361	12.776	25.921	-0.49813	-3.3135	1.5464	3.723	1572.3
17.06	1707	54	NaN	3.0499	15.719	3.5182	-181.99	23.06	-7.6716	-3.86	-708.39	1125.9	39.286	860.76	1048.4	23.649	56.399	0	1	-2.0745	0.1529	-11.231	-22.2	1.4749	-3.5639	12.893	25.886	-0.59966	-3.411	1.6617	3.6861	1571.6
17.07	1708	54	NaN	3.0548	15.71	3.495	-181.96	23.124	-7.5463	-3.7977	-708.36	1125.8	39.248	860.44	1048.4	25.964	65.421	0	1	-2.2191	0.0073312	-11.233	-22.202	1.4831	-3.5343	12.884	25.95	-0.73607	-3.5269	1.6509	3.7473	1571.3
17.08	1709	54	NaN	3.0553	15.713	3.4927	-181.94	23.187	-7.4817	-3.7791	-708.32	1125.8	39.08	860.14	1048.4	29.02	67.236	0	1	-2.3125	-0.08664	-11.236	-22.205	1.49	-3.5004	12.888	26.013	-0.82244	-3.587	1.6518	3.8075	1570.9
17.09	1710	54	NaN	3.0617	15.705	3.5113	-181.9	23.145	-7.3904	-3.8265	-708.31	1125.8	38.917	859.94	1048.3	29.493	67.356	0	1	-2.3994	-0.17417	-11.239	-22.208	1.5005	-3.4624	12.877	25.973	-0.89893	-3.6365	1.6373	3.7648	1570.7
17.1	1711	54	NaN	3.0722	15.691	3.525	-181.83	23.046	-7.2442	-3.8595	-708.31	1125.8	38.953	859.83	1048.2	30.832	66.83	0	1	-2.4711	-0.24633	-11.242	-22.211	1.5083	-3.3951	12.856	25.881	-0.96278	-3.6414	1.6138	3.6697	1570.6
17.11	1712	54	NaN	3.0805	15.686	3.5131	-181.72	22.979	-7.0761	-3.8076	-708.29	1125.8	39.212	859.75	1047.9	30.994	64.817	0	1	-2.664	-0.44056	-11.244	-22.213	1.509	-3.2955	12.844	25.821	-1.155	-3.7361	1.6004	3.6077	1570.6
17.12	1713	54	NaN	3.0868	15.693	3.5071	-181.7	22.911	-7.0137	-3.7779	-708.24	1125.8	39.139	859.69	1047.9	31.928	62.341	0	1	-2.9207	-0.69903	-11.246	-22.215	1.5189	-3.2641	12.848	25.756	-1.4018	-3.9632	1.6026	3.541	1570.5
17.13	1714	54	NaN	3.0948	15.687	3.4936	-181.67	22.929	-6.9696	-3.7169	-708.23	1125.8	39.003	859.47	1047.9	33.22	64.296	0	1	-3.1524	-0.93234	-11.248	-22.216	1.5339	-3.2284	12.844	25.773	-1.6186	-4.1607	1.5965	3.5563	1570.2
17.14	1715	54	NaN	3.1069	15.673	3.5045	-181.64	22.985	-6.9277	-3.7364	-708.23	1125.8	38.804	859.14	1048	32.463	64.035	0	1	-3.377	-1.1584	-11.249	-22.218	1.5522	-3.1955	12.832	25.826	-1.8248	-4.3539	1.5836	3.6083	1569.9
17.15	1716	54	NaN	3.1238	15.662	3.506	-181.6	23.031	-6.8598	-3.7299	-708.21	1125.8	38.614	858.79	1048	32.568	64.356	0	1	-3.5895	-1.3724	-11.249	-22.218	1.5759	-3.1457	12.822	25.871	-2.0136	-4.518	1.5735	3.6534	1569.5
17.16	1717	54	NaN	3.141	15.659	3.4917	-181.55	23.044	-6.7943	-3.6779	-708.15	1125.7	38.437	858.5	1048	33.411	64.032	0	1	-3.75	-1.534	-11.248	-22.217	1.6012	-3.0906	12.819	25.884	-2.1489	-4.6246	1.5701	3.6669	1569.1
17.17	1718	54	NaN	3.1513	15.662	3.4818	-181.53	23.023	-6.7817	-3.6435	-708.1	1125.7	38.238	858.33	1047.9	33.792	63.718	0	1	-3.8923	-1.6772	-11.248	-22.217	1.6197	-3.0579	12.82	25.865	-2.2726	-4.7351	1.572	3.6474	1568.9
17.18	1719	54	NaN	3.1556	15.65	3.4993	-181.48	22.987	-6.7288	-3.6851	-708.13	1125.7	38.129	858.2	1047.9	32.407	63.051	0	1	-4.1255	-1.912	-11.248	-22.217	1.6264	-3.012	12.806	25.83	-2.499	-4.924	1.5575	3.6133	1568.8
17.19	1720	54	NaN	3.1584	15.642	3.4948	-181.44	22.953	-6.5897	-3.653	-708.12	1125.7	38.187	857.94	1047.8	32.227	61.223	0	1	-4.3927	-2.1811	-11.248	-22.217	1.628	-2.9728	12.797	25.798	-2.7647	-5.1538	1.5487	3.5813	1568.6
17.2	1721	54	NaN	3.1628	15.637	3.4953	-181.41	22.9	-6.392	-3.642	-708.1	1125.7	38.473	857.77	1047.8	30.974	56.539	0	1	-4.5433	-2.3327	-11.247	-22.216	1.6222	-2.9499	12.788	25.748	-2.9211	-5.2826	1.5408	3.5323	1568.4
17.21	1722	54	NaN	3.1672	15.632	3.4947	-181.36	22.847	-6.2542	-3.6251	-708.09	1125.7	38.563	857.57	1047.7	23.649	49.016	0	1	-4.6896	-2.4799	-11.246	-22.215	1.6237	-2.9041	12.782	25.697	-3.0658	-5.384	1.5364	3.4826	1568.2
17.22	1723	54	NaN	3.1707	15.632	3.4859	-181.33	22.786	-6.2297	-3.5765	-708.06	1125.7	38.298	857.34	1047.7	23.649	48.14	0	1	-4.8297	-2.621	-11.243	-22.212	1.6385	-2.8613	12.783	25.636	-3.1913	-5.4824	1.5396	3.4233	1567.9
17.23	1724	54	NaN	3.1729	15.637	3.4829	-181.41	22.668	-6.2624	-3.5525	-708.03	1125.7	37.977	857.32	1047.7	23.649	47.734	0	1	-5.212	-3.006	-11.24	-22.209	1.6532	-2.927	12.786	25.519	-3.5588	-5.9329	1.5458	3.3095	1567.8
17.24	1725	54	NaN	3.1478	15.496	3.799	-181.36	22.555	-6.3809	-4.6834	-708.64	1126.1	37.369	857.22	1047.7	23.649	46.951	0	1	-5.6206	-3.4173	-11.237	-22.206	1.6094	-2.8952	12.633	25.418	-4.0111	-6.3125	1.3957	3.2116	1568.4
17.25	1726	54	NaN	3.1667	15.577	3.6205	-181.32	22.48	-6.4353	-3.9799	-708.25	1125.8	37.012	857.14	1047.7	23.649	46.73	0	1	-5.7629	-3.5606	-11.235	-22.204	1.6667	-2.8156	12.722	25.334	-4.0963	-6.3762	1.4873	3.1302	1567.9
17.26	1727	54	NaN	3.165	15.539	3.6912	-181.27	22.386	-6.3442	-4.2052	-708.39	1125.9	37.049	857.04	1047.7	23.649	46.455	0	1	-5.9056	-3.7042	-11.233	-22.202	1.6555	-2.7795	12.679	25.246	-4.2501	-6.4838	1.4468	3.044	1567.9
17.27	1728	54	NaN	3.1533	15.458	3.8604	-181.22	22.327	-6.2475	-4.8032	-708.73	1126.1	37.121	856.89	1047.6	23.649	38.048	0	1	-6.0515	-3.8511	-11.227	-22.196	1.6194	-2.758	12.59	25.195	-4.4321	-6.6091	1.3627	2.9983	1568.1
17.28	1729	54	NaN	3.1544	15.461	3.8553	-181.18	22.322	-6.2378	-4.7563	-708.71	1126.1	36.997	856.72	1047.7	23.649	40.081	0	1	-6.2012	-4.0018	-11.223	-22.192	1.6266	-2.7097	12.595	25.189	-4.5746	-6.7115	1.3723	2.9971	1567.9
17.29	1730	54	NaN	3.1585	15.451	3.8567	-181.13	22.237	-6.1205	-4.7167	-708.74	1126.1	37.147	856.65	1047.6	23.649	32.823	0	1	-6.3557	-4.1574	-11.219	-22.188	1.6266	-2.6643	12.582	25.106	-4.7291	-6.8217	1.3631	2.9188	1567.9
17.3	1731	54	NaN	3.1619	15.453	3.8759	-181.1	22.199	-6.0248	-4.7442	-708.72	1126.1	37.305	856.57	1047.5	23.649	32.717	0	1	-6.3605	-4.1622	-11.216	-22.185	1.6231	-2.6352	12.581	25.071	-4.7374	-6.7974	1.365	2.8864	1567.8
17.31	1732	54	NaN	3.1689	15.468	3.8931	-180.95	22.166	-5.8804	-4.7549	-708.69	1126.1	37.582	856.44	1047.4	23.649	29.845	0	1	-6.3303	-4.1318	-11.213	-22.182	1.6195	-2.497	12.591	25.044	-4.7108	-6.6288	1.378	2.8617	1567.7
17.32	1733	54	NaN	3.1723	15.476	3.8965	-180.86	22.161	-5.7944	-4.7404	-708.67	1126.1	37.751	856.34	1047.4	23.649	31.221	0	1	-6.3028	-4.1041	-11.21	-22.179	1.617	-2.4186	12.596	25.04	-4.6857	-6.5227	1.386	2.8613	1567.6
17.33	1734	54	NaN	3.1719	15.473	3.8968	-180.85	22.155	-5.7538	-4.7183	-708.68	1126.1	37.823	856.26	1047.3	23.649	31.85	0	1	-6.2347	-4.0356	-11.208	-22.177	1.6148	-2.408	12.593	25.034	-4.6199	-6.4435	1.385	2.8576	1567.5
17.34	1735	54	NaN	3.1738	15.471	3.9107	-180.82	22.114	-5.7029	-4.7123	-708.69	1126.1	37.896	856.18	1047.3	23.649	33.497	0	1	-6.1315	-3.9317	-11.206	-22.175	1.6141	-2.3839	12.589	24.996	-4.5174	-6.3156	1.3822	2.821	1567.4
17.35	1736	54	NaN	3.1889	15.475	3.9208	-180.8	22.115	-5.7447	-4.7111	-708.68	1126.1	37.733	856.08	1047.3	23.649	30.655	0	1	-6.0301	-3.8296	-11.205	-22.174	1.6352	-2.3498	12.593	24.997	-4.3949	-6.1794	1.3877	2.8226	1567.3
17.36	1737	54	NaN	3.2025	15.483	3.9255	-180.79	22.1	-5.7517	-4.6739	-708.64	1126.1	37.688	855.99	1047.3	23.649	31.048	0	1	-5.9304	-3.7292	-11.205	-22.174	1.6516	-2.3376	12.601	24.983	-4.2788	-6.0668	1.3958	2.8094	1567.2
17.37	1738	54	NaN	3.2204	15.49	3.9324	-180.77	22.102	-5.7322	-4.6334	-708.59	1126.1	37.701	855.85	1047.3	23.649	31.094	0	1	-5.7048	-3.5021	-11.204	-22.173	1.6704	-2.3211	12.607	24.986	-4.0344	-5.8231	1.403	2.8131	1567
17.38	1739	54	NaN	3.2341	15.493	3.935	-180.76	22.119	-5.7576	-4.591	-708.55	1126.1	37.606	855.71	1047.3	23.649	31.385	0	1	-5.4779	-3.2737	-11.203	-22.172	1.6889	-2.3071	12.61	25.002	-3.789	-5.5808	1.4072	2.8297	1566.8
17.39	1740	54	NaN	3.2423	15.487	3.9415	-180.77	22.138	-5.8131	-4.5776	-708.54	1126.1	37.45	855.58	1047.3	23.649	32.995	0	1	-5.3404	-3.1352	-11.202	-22.171	1.7032	-2.3044	12.607	25.019	-3.6372	-5.4396	1.4043	2.8479	1566.7
17.4	1741	54	NaN	3.2527	15.473	3.9692	-180.77	22.145	-5.8031	-4.634	-708.56	1126.1	37.473	855.49	1047.3	23.649	31.016	0	1	-5.1934	-2.9872	-11.202	-22.171	1.7106	-2.3153	12.592	25.026	-3.4828	-5.3025	1.3898	2.8556	1566.6
17.41	1742	54	NaN	3.2632	15.461	3.9592	-180.77	22.142	-5.7793	-4.5804	-708.54	1126.1	37.475	855.42	1047.3	23.649	33.79	0	1	-5.0393	-2.8321	-11.201	-22.17	1.7229	-2.3064	12.579	25.024	-3.3165	-5.1385	1.3776	2.8539	1566.5
17.42	1743	54	NaN	3.2803	15.439	3.9412	-180.79	22.131	-5.7678	-4.4965	-708.51	1126	37.472	855.28	1047.3	23.649	32.402	0	1	-4.9197	-2.7116	-11.201	-22.17	1.7429	-2.3224	12.557	25.013	-3.1768	-5.034	1.3563	2.8435	1566.3
17.43	1744	54	NaN	3.2886	15.423	3.9384	-180.8	22.117	-5.7309	-4.4797	-708.49	1126	37.55	855.19	1047.2	23.649	33.14	0	1	-4.8025	-2.5937	-11.2	-22.169	1.7489	-2.3427	12.54	25	-3.0536	-4.9364	1.3405	2.8309	1566.2
17.44	1745	54	NaN	3.2941	15.414	3.9368	-180.82	22.098	-5.696	-4.4746	-708.48	1126	37.623	855.11	1047.2	23.649	32.436	0	1	-4.6859	-2.4763	-11.199	-22.168	1.7518	-2.3627	12.53	24.982	-2.9341	-4.839	1.3304	2.8136	1566.1
17.45	1746	54	NaN	3.3019	15.405	3.9297	-180.84	22.076	-5.6881	-4.4515	-708.45	1126	37.615	855.01	1047.2	23.649	33.873	0	1	-4.5183	-2.3075	-11.198	-22.167	1.7607	-2.3789	12.52	24.96	-2.7576	-4.6864	1.3219	2.7932	1566
17.46	1747	54	NaN	3.3068	15.392	3.9382	-180.85	22.063	-5.6986	-4.4887	-708.44	1126	37.553	854.95	1047.2	23.649	33.2	0	1	-4.1896	-1.9766	-11.197	-22.166	1.7664	-2.3861	12.508	24.948	-2.4232	-4.3627	1.3109	2.7825	1565.9
17.47	1748	54	NaN	3.3103	15.388	3.9228	-181	22.036	-5.7845	-4.4428	-708.44	1125.9	37.354	854.88	1047.2	23.649	31.719	0	1	-3.9443	-1.7296	-11.195	-22.164	1.7789	-2.5336	12.506	24.918	-2.1654	-4.2632	1.3107	2.7541	1565.9
17.48	1749	54	NaN	3.3114	15.379	3.9194	-181.05	21.982	-5.724	-4.4326	-708.45	1125.9	37.525	854.88	1047.1	23.649	30.839	0	1	-3.7535	-1.5375	-11.194	-22.163	1.7741	-2.5878	12.494	24.867	-1.9794	-4.1253	1.3001	2.704	1565.9
17.49	1750	54	NaN	3.317	15.37	3.9292	-181.07	21.958	-5.7232	-4.4603	-708.46	1125.9	37.506	854.8	1047.1	23.649	29.69	0	1	-3.634	-1.4172	-11.194	-22.163	1.7792	-2.6065	12.485	24.844	-1.8548	-4.0237	1.291	2.6814	1565.8
17.5	1751	54	NaN	3.3223	15.366	3.9388	-181.08	21.962	-5.7717	-4.4855	-708.45	1125.9	37.351	854.68	1047.1	23.649	32.424	0	1	-3.5233	-1.3058	-11.194	-22.163	1.7891	-2.6174	12.482	24.847	-1.7342	-3.9232	1.2878	2.6837	1565.7
17.51	1752	54	NaN	3.3226	15.366	3.9376	-181.1	21.959	-5.7782	-4.4757	-708.44	1125.9	37.323	854.6	1047.1	23.649	32.875	0	1	-3.4248	-1.2065	-11.195	-22.164	1.7907	-2.628	12.482	24.843	-1.6341	-3.8346	1.2874	2.6797	1565.6
17.52	1753	54	NaN	3.3305	15.365	3.9437	-181.1	21.915	-5.7277	-4.4802	-708.42	1125.9	37.419	854.55	1047.1	23.649	31.349	0	1	-3.312	-1.093	-11.196	-22.165	1.7949	-2.6316	12.479	24.801	-1.5172	-3.7246	1.2828	2.6363	1565.5
17.53	1754	54	NaN	3.3331	15.365	3.9356	-181.09	21.891	-5.7374	-4.4482	-708.41	1125.9	37.362	854.54	1047.1	23.649	31.24	0	1	-3.1619	-0.94189	-11.198	-22.167	1.8007	-2.6261	12.48	24.776	-1.3612	-3.568	1.2814	2.609	1565.5
17.54	1755	54	NaN	3.3358	15.364	3.9339	-181.09	21.87	-5.7146	-4.4447	-708.41	1125.9	37.385	854.5	1047.1	23.649	31.171	0	1	-2.9679	-0.74657	-11.201	-22.17	1.8027	-2.622	12.478	24.756	-1.1652	-3.3686	1.2764	2.5857	1565.5
17.55	1756	54	NaN	3.338	15.362	3.9332	-181.08	21.845	-5.662	-4.439	-708.4	1125.9	37.491	854.48	1047	23.649	31.83	0	1	-2.7485	-0.52561	-11.205	-22.174	1.8012	-2.6151	12.475	24.732	-0.94725	-3.1407	1.27	2.5582	1565.4
17.56	1757	54	NaN	3.3405	15.359	3.9384	-181.07	21.825	-5.6302	-4.4525	-708.4	1125.9	37.546	854.48	1047	23.649	31.94	0	1	-2.5363	-0.31199	-11.207	-22.176	1.8012	-2.6057	12.471	24.712	-0.73506	-2.9177	1.2642	2.536	1565.4
17.57	1758	54	NaN	3.3451	15.354	3.9574	-181.06	21.823	-5.6675	-4.5263	-708.4	1125.9	37.411	854.47	1047	23.649	29.922	0	1	-2.3319	-0.10626	-11.21	-22.179	1.808	-2.5966	12.467	24.709	-0.52393	-2.7029	1.2573	2.5301	1565.4
17.58	1759	54	NaN	3.347	15.358	3.9632	-181.04	21.794	-5.6171	-4.5382	-708.37	1125.9	37.494	854.47	1047	23.649	31.32	0	1	-2.1415	0.085524	-11.214	-22.183	1.8065	-2.5802	12.47	24.682	-0.33499	-2.4947	1.256	2.4987	1565.4
17.59	1760	54	NaN	3.3497	15.361	3.959	-181.03	21.766	-5.5201	-4.5314	-708.37	1125.9	37.732	854.5	1046.9	23.649	29.398	0	1	-1.9749	0.2532	-11.218	-22.187	1.8007	-2.583	12.471	24.655	-0.17417	-2.3298	1.2534	2.4681	1565.4
17.6	1761	54	NaN	3.3552	15.355	3.9346	-181.01	21.778	-5.5205	-4.4802	-708.36	1125.8	37.654	854.47	1047	23.649	29.471	0	1	-1.818	0.41118	-11.222	-22.191	1.8108	-2.5544	12.468	24.666	-0.0071652	-2.1432	1.2459	2.4748	1565.4
17.61	1762	54	NaN	3.3603	15.345	3.9158	-180.98	21.782	-5.5168	-4.4453	-708.35	1125.8	37.584	854.46	1047	23.649	33.719	0	1	-1.4706	0.76095	-11.233	-22.202	1.8198	-2.5227	12.461	24.667	0.3492	-1.7618	1.2279	2.4658	1565.4
17.62	1763	54	NaN	3.3653	15.341	3.9129	-180.96	21.769	-5.4809	-4.4531	-708.34	1125.8	37.623	854.52	1047	23.649	32.674	0	1	-1.0417	1.1927	-11.246	-22.215	1.8232	-2.5006	12.457	24.653	0.78142	-1.3079	1.2108	2.4378	1565.4
17.63	1764	54	NaN	3.3747	15.349	3.9089	-180.93	21.798	-5.5248	-4.4668	-708.27	1125.8	37.427	854.51	1047.1	23.649	31.998	0	1	-0.83669	1.3992	-11.253	-22.222	1.8391	-2.4645	12.468	24.68	1.0024	-1.0654	1.2149	2.4573	1565.3
17.64	1765	54	NaN	3.3766	15.343	3.9306	-180.92	21.787	-5.4572	-4.5425	-708.28	1125.8	37.575	854.51	1047	23.649	31.251	0	1	-0.66185	1.5752	-11.26	-22.229	1.8328	-2.4607	12.46	24.669	1.1709	-0.88552	1.1999	2.4405	1565.3
17.65	1766	54	NaN	3.3787	15.343	3.9311	-180.9	21.769	-5.4476	-4.5625	-708.25	1125.7	37.545	854.58	1047	23.649	30.443	0	1	-0.53229	1.7056	-11.266	-22.235	1.8354	-2.444	12.461	24.65	1.3031	-0.7384	1.1955	2.4157	1565.4
17.66	1767	54	NaN	3.3789	15.339	3.9227	-180.89	21.755	-5.4564	-4.548	-708.2	1125.7	37.463	854.69	1047.1	23.649	30.255	0	1	-0.38211	1.8569	-11.275	-22.244	1.8391	-2.4262	12.46	24.634	1.457	-0.56939	1.1853	2.3895	1565.4
17.67	1768	54	NaN	3.3792	15.33	3.9115	-180.87	21.757	-5.4619	-4.5312	-708.15	1125.7	37.383	854.78	1047.1	23.649	29.614	0	1	-0.2253	2.0147	-11.286	-22.255	1.843	-2.4097	12.455	24.632	1.6177	-0.39499	1.1695	2.3776	1565.5
17.68	1769	54	NaN	3.3823	15.319	3.9034	-180.86	21.778	-5.456	-4.5364	-708.09	1125.6	37.328	854.8	1047.2	23.649	29.893	0	1	-0.068484	2.1726	-11.296	-22.265	1.8479	-2.3962	12.447	24.649	1.7794	-0.22356	1.1506	2.3842	1565.4
17.69	1770	54	NaN	3.3875	15.307	3.9071	-180.86	21.794	-5.448	-4.5597	-708.04	1125.6	37.316	854.82	1047.2	23.649	31.088	0	1	0.080616	2.3227	-11.306	-22.275	1.8527	-2.3929	12.437	24.664	1.9333	-0.070167	1.1303	2.3891	1565.4
17.7	1771	54	NaN	3.3835	15.301	3.9202	-180.74	21.87	-5.322	-4.6031	-707.99	1125.6	37.623	854.74	1047.2	23.649	31.639	0	1	0.13514	2.3776	-11.311	-22.28	1.8357	-2.2873	12.431	24.74	1.9708	0.090295	1.12	2.4603	1565.3
17.71	1772	54	NaN	3.3915	15.288	3.9181	-180.71	21.906	-5.2795	-4.5899	-707.94	1125.5	37.696	854.75	1047.2	23.649	34.283	0	1	0.17651	2.4193	-11.317	-22.286	1.8415	-2.2598	12.42	24.774	2.018	0.15947	1.1029	2.4888	1565.2
17.72	1773	54	NaN	3.3931	15.281	3.9094	-180.71	21.924	-5.2774	-4.5628	-707.89	1125.5	37.66	854.81	1047.2	23.649	33.324	0	1	0.20049	2.4434	-11.324	-22.293	1.8454	-2.2573	12.414	24.791	2.0459	0.18609	1.0898	2.4974	1565.2
17.73	1774	54	NaN	3.3909	15.274	3.9034	-180.71	21.952	-5.2786	-4.5445	-707.81	1125.4	37.617	854.86	1047.2	23.649	28.624	0	1	0.22448	2.4676	-11.332	-22.301	1.8454	-2.2602	12.41	24.816	2.0699	0.2074	1.0777	2.5149	1565.2
17.74	1775	54	NaN	3.401	15.274	3.8676	-180.73	22.001	-5.2648	-4.3994	-707.64	1125.3	37.611	854.88	1047.3	23.649	36.745	0	1	0.29485	2.5384	-11.34	-22.309	1.8609	-2.2663	12.415	24.86	2.1558	0.27215	1.0746	2.5502	1565
17.75	1776	54	NaN	3.4383	15.387	3.5816	-180.74	22.016	-5.2575	-3.3473	-706.95	1124.9	37.57	854.98	1047.3	23.649	24.005	0	1	0.60948	2.8552	-11.351	-22.32	1.9377	-2.2376	12.543	24.86	2.5471	0.61757	1.192	2.5406	1564.4
17.76	1777	54	NaN	3.4449	15.381	3.5707	-180.75	22.042	-5.2527	-3.2922	-706.84	1124.9	37.542	855	1047.4	23.649	41.663	0	1	0.92411	3.172	-11.361	-22.33	1.9472	-2.2493	12.54	24.883	2.8713	0.92262	1.1791	2.5525	1564.3
17.77	1778	54	NaN	3.4529	15.359	3.5847	-180.76	22.062	-5.2227	-3.3219	-706.74	1124.8	37.542	855.01	1047.4	23.649	46.106	0	1	1.2387	3.4887	-11.372	-22.341	1.954	-2.2632	12.522	24.899	3.1928	1.2255	1.1505	2.5577	1564.2
17.78	1779	54	NaN	3.4623	15.338	3.5958	-180.76	22.07	-5.2009	-3.3416	-706.64	1124.8	37.493	855.02	1047.5	23.649	39.11	0	1	1.416	3.6672	-11.382	-22.351	1.9645	-2.2581	12.507	24.901	3.3805	1.4091	1.1246	2.55	1564.1
17.79	1780	54	NaN	3.469	15.321	3.6015	-180.75	22.057	-5.1963	-3.3496	-706.59	1124.8	37.409	855.03	1047.6	23.649	56.725	0	1	1.44	3.6913	-11.392	-22.361	1.9739	-2.2412	12.493	24.884	3.4138	1.4501	1.1014	2.5228	1564.1
17.8	1781	54	NaN	3.4698	15.3	3.6029	-180.75	22	-5.1731	-3.3537	-706.58	1124.7	37.417	855.12	1047.6	24.808	65.708	0	1	1.3528	3.6036	-11.395	-22.364	1.9743	-2.2407	12.475	24.826	3.3271	1.3629	1.0796	2.4619	1564.1
17.81	1782	54	NaN	3.4767	15.275	3.613	-180.72	21.745	-4.9654	-3.3795	-706.45	1124.7	37.746	855.46	1047.6	30.137	68.347	0	1	1.3609	3.6117	-11.399	-22.368	1.9684	-2.2273	12.451	24.569	3.3293	1.3844	1.0519	2.2012	1564.3
17.82	1783	54	NaN	3.4802	15.258	3.6134	-180.68	21.565	-4.5298	-3.3607	-706.35	1124.6	38.664	855.6	1047.6	30.752	65.609	0	1	1.8555	4.1097	-11.411	-22.38	1.939	-2.2163	12.436	24.387	3.7945	1.8934	1.0249	2.0065	1564.4
17.83	1784	54	NaN	3.4818	15.234	3.6254	-180.6	21.398	-4.3511	-3.3808	-706.29	1124.6	38.87	855.69	1047.8	25.358	60.268	0	1	2.1226	4.3786	-11.419	-22.388	1.9323	-2.1518	12.42	24.212	4.0549	2.2268	1.0014	1.8247	1564.4
17.84	1785	54	NaN	3.4859	15.208	3.6425	-180.47	21.066	-4.2283	-3.4094	-706.23	1124.5	38.767	855.96	1047.9	23.649	58.275	0	1	2.2047	4.4613	-11.422	-22.391	1.9394	-2.0152	12.401	23.874	4.1441	2.4461	0.97918	1.483	1564.6
17.85	1786	54	NaN	3.4907	15.18	3.6651	-180.26	20.506	-4.0188	-3.4482	-706.12	1124.5	38.69	856.49	1048	23.649	56.577	0	1	2.2243	4.481	-11.425	-22.394	1.946	-1.8039	12.378	23.308	4.1703	2.6771	0.95287	0.91345	1565.1
17.86	1787	54	NaN	3.4823	15.14	3.7155	-180	19.889	-3.9712	-3.5938	-706.05	1124.4	38.136	856.97	1048.2	23.649	57.273	0	1	2.238	4.4948	-11.429	-22.398	1.9529	-1.5289	12.348	22.681	4.1909	2.9659	0.91862	0.28354	1565.4
17.87	1788	54	NaN	3.4769	15.111	3.6959	-179.88	19.433	-3.6225	-3.5152	-706.03	1124.4	38.626	857.2	1048.2	23.649	59.672	0	1	2.3289	4.5863	-11.435	-22.404	1.9327	-1.4235	12.321	22.224	4.2616	3.1628	0.88589	-0.18002	1565.7
17.88	1789	54	NaN	3.4726	15.092	3.7045	-179.78	19.014	-3.4323	-3.5278	-705.95	1124.3	38.705	857.35	1048.2	23.649	60.134	0	1	2.4363	4.6944	-11.44	-22.409	1.9251	-1.3227	12.305	21.801	4.3614	3.3717	0.86516	-0.60799	1565.7
17.89	1790	54	NaN	3.4706	15.064	3.7114	-179.65	18.563	-3.2681	-3.5372	-705.91	1124.3	38.668	857.5	1048.2	23.649	58.062	0	1	2.5596	4.8185	-11.441	-22.41	1.9242	-1.1932	12.279	21.347	4.4838	3.6253	0.83848	-1.0624	1565.8
17.9	1791	54	NaN	3.4682	15.037	3.7131	-179.52	18.103	-3.106	-3.5337	-705.87	1124.3	38.618	857.7	1048.2	23.649	52.71	0	1	2.636	4.8955	-11.443	-22.412	1.9239	-1.0628	12.253	20.886	4.5599	3.8327	0.8102	-1.5256	1566
17.91	1792	54	NaN	3.4634	15.018	3.7176	-179.42	17.655	-2.9857	-3.5408	-705.79	1124.2	38.491	858.03	1048.2	23.649	43.176	0	1	2.6803	4.9401	-11.445	-22.414	1.9238	-0.96045	12.237	20.436	4.6041	3.9796	0.79138	-1.9782	1566.2
17.92	1793	54	NaN	3.4635	14.984	3.7263	-179.31	17.097	-2.981	-3.5588	-705.77	1124.2	37.997	858.66	1048.2	23.649	47.824	0	1	3.1711	5.4342	-11.449	-22.418	1.9419	-0.83157	12.204	19.878	5.113	4.6026	0.75431	-2.5408	1566.8
17.93	1794	54	NaN	3.4686	14.945	3.7113	-179.2	16.675	-2.8984	-3.5031	-705.64	1124.1	37.528	858.92	1048.2	23.649	56.629	0	1	3.5885	5.8545	-11.454	-22.423	1.9663	-0.70609	12.167	19.453	5.5548	5.1484	0.7133	-2.9696	1566.9
17.94	1795	54	NaN	3.4699	14.924	3.7119	-179.13	16.599	-2.8294	-3.5063	-705.6	1124.1	37.327	858.87	1048.2	24.459	58.227	0	1	3.7952	6.0626	-11.458	-22.427	1.9748	-0.62809	12.147	19.376	5.77	5.4345	0.68867	-3.0509	1566.8
17.95	1796	54	NaN	3.4715	14.904	3.7101	-179.09	16.751	-2.64	-3.4942	-705.56	1124.1	37.503	858.56	1048.2	23.649	61.369	0	1	4.0019	6.2707	-11.462	-22.431	1.97	-0.59511	12.126	19.528	5.972	5.6756	0.66421	-2.9031	1566.5
17.96	1797	54	NaN	3.472	14.885	3.6961	-179.08	17.021	-2.3992	-3.4411	-705.48	1124	37.809	858.1	1048.1	24.774	63.593	0	1	4.2087	6.4789	-11.467	-22.435	1.9608	-0.58779	12.108	19.798	6.1695	5.8911	0.64153	-2.6375	1566
17.97	1798	54	NaN	3.4669	14.877	3.6761	-179.07	17.368	-2.2944	-3.3836	-705.4	1124	37.846	857.57	1048.2	24.861	66.979	0	1	4.3327	6.6037	-11.468	-22.437	1.9558	-0.58537	12.105	20.14	6.2885	6.0184	0.63673	-2.2971	1565.3
17.98	1799	54	NaN	3.461	14.869	3.6919	-179.11	17.965	-2.1886	-3.4322	-705.33	1123.9	37.875	856.81	1048.5	29.345	69.741	0	1	4.4078	6.6794	-11.468	-22.437	1.9463	-0.62183	12.103	20.731	6.3541	6.0576	0.63545	-1.7065	1564.5
17.99	1800	54	NaN	3.4576	14.861	3.6937	-179.16	18.28	-2.2704	-3.4179	-705.29	1123.9	37.518	856.64	1048.6	30.292	69.98	0	1	4.4256	6.6973	-11.468	-22.437	1.9563	-0.65954	12.101	21.04	6.3819	6.0378	0.63296	-1.397	1564.3
18	1801	54	NaN	3.4539	14.858	3.6808	-179.21	18.547	-2.26	-3.3655	-705.23	1123.9	37.383	856.67	1048.6	32.105	70.729	0	1	4.4499	6.7218	-11.468	-22.437	1.9594	-0.70081	12.1	21.304	6.4093	6.021	0.632	-1.1326	1564.2
18.01	1802	54	NaN	3.4528	14.858	3.6759	-179.24	18.725	-2.2168	-3.3351	-705.18	1123.9	37.377	856.73	1048.6	33.517	70.75	0	1	4.4875	6.7597	-11.468	-22.437	1.9597	-0.73791	12.099	21.484	6.4472	6.0217	0.63179	-0.95313	1564.3
18.02	1803	54	NaN	3.4518	14.859	3.6818	-179.28	18.914	-2.2266	-3.3394	-705.14	1123.9	37.239	856.76	1048.6	31.199	67.568	0	1	4.5432	6.8157	-11.468	-22.437	1.9636	-0.76993	12.102	21.671	6.5068	6.0458	0.63414	-0.76677	1564.2
18.03	1804	54	NaN	3.4415	14.863	3.6717	-179.34	19.39	-2.3087	-3.3203	-705.07	1123.8	36.737	856.72	1048.9	25.072	59.029	0	1	4.6061	6.879	-11.469	-22.438	1.9722	-0.80844	12.116	22.137	6.5783	6.0706	0.64633	-0.30124	1564.1
18.04	1805	54	NaN	3.4505	14.858	3.6525	-179.41	19.56	-2.1822	-3.2487	-705.05	1123.8	37.027	856.84	1048.9	23.649	56.227	0	1	4.5772	6.85	-11.469	-22.438	1.9733	-0.88968	12.112	22.306	6.5506	5.9603	0.64289	-0.13251	1564.2
18.05	1806	54	NaN	3.4457	14.862	3.655	-179.48	19.73	-2.1151	-3.2635	-705.01	1123.8	37.108	856.93	1048.9	23.649	59.516	0	1	4.5045	6.7767	-11.469	-22.438	1.9651	-0.95864	12.118	22.473	6.4696	5.8181	0.64948	0.035261	1564.2
18.06	1807	54	NaN	3.4449	14.854	3.6659	-179.55	19.902	-2.1062	-3.3066	-705.01	1123.8	36.965	857.15	1049	23.649	55.992	0	1	4.525	6.7974	-11.467	-22.436	1.9682	-1.0311	12.114	22.642	6.4932	5.7663	0.64731	0.20684	1564.5
18.07	1808	54	NaN	3.4463	14.845	3.6704	-179.63	20.066	-2.1496	-3.3297	-705.01	1123.8	36.683	857.39	1049.1	23.649	55.457	0	1	4.5072	6.7794	-11.464	-22.433	1.9793	-1.093	12.108	22.803	6.4864	5.6864	0.64338	0.36956	1564.7
18.08	1809	54	NaN	3.4475	14.843	3.6609	-179.68	20.242	-2.2025	-3.3081	-705.01	1123.8	36.423	857.46	1049.1	23.649	45.279	0	1	4.4287	6.7005	-11.463	-22.432	1.9908	-1.1414	12.108	22.976	6.4196	5.559	0.64543	0.54443	1564.8
18.09	1810	54	NaN	3.4601	14.829	3.6459	-179.76	20.53	-2.1494	-3.2647	-705.03	1123.8	36.409	857.17	1049.2	23.649	40.989	0	1	4.3322	6.6032	-11.46	-22.429	2.0054	-1.2196	12.097	23.263	6.3375	5.3836	0.63729	0.83411	1564.5
18.1	1811	54	NaN	3.4612	14.823	3.6583	-179.81	20.674	-2.0624	-3.314	-705.04	1123.8	36.531	857.28	1049.2	23.649	37.571	0	1	4.2406	6.511	-11.456	-22.425	2.0003	-1.2753	12.092	23.405	6.2408	5.2357	0.63653	0.97991	1564.6
18.11	1812	54	NaN	3.469	14.829	3.6499	-179.88	20.827	-1.9088	-3.2773	-704.99	1123.8	36.822	857.46	1049.2	23.649	31.991	0	1	4.2406	6.511	-11.453	-22.422	1.9989	-1.3538	12.099	23.558	6.2394	5.1572	0.64591	1.1359	1564.7
18.12	1813	54	NaN	3.475	14.827	3.6581	-179.96	21	-1.8377	-3.2933	-704.98	1123.8	36.949	857.68	1049.2	23.649	40.226	0	1	4.2404	6.5108	-11.45	-22.419	1.9999	-1.4398	12.098	23.73	6.2402	5.071	0.64775	1.3112	1565
18.13	1814	54	NaN	3.4809	14.82	3.6672	-180.03	21.169	-1.8585	-3.3146	-705	1123.8	36.869	857.88	1049.3	23.649	46.234	0	1	4.237	6.5074	-11.446	-22.415	2.0081	-1.4996	12.092	23.897	6.2451	5.0078	0.64557	1.4817	1565.2
18.14	1815	54	NaN	3.4905	14.818	3.6478	-180.05	21.306	-1.8975	-3.241	-705.01	1123.7	36.734	858.01	1049.3	23.649	47.986	0	1	4.2028	6.4729	-11.441	-22.41	2.0254	-1.5121	12.093	24.031	6.2282	4.9609	0.65176	1.6212	1565.3
18.15	1816	54	NaN	3.4876	14.816	3.6591	-180.08	21.451	-1.9233	-3.258	-705.03	1123.7	36.696	858.09	1049.3	23.649	48.478	0	1	4.1244	6.3941	-11.434	-22.403	2.0234	-1.5479	12.092	24.176	6.1479	4.8461	0.65749	1.772	1565.4
18.16	1817	54	NaN	3.4901	14.82	3.6658	-180.1	21.638	-1.9661	-3.2602	-705.02	1123.8	36.567	858.05	1049.4	23.649	47.614	0	1	4.0507	6.3198	-11.429	-22.398	2.0305	-1.5565	12.098	24.36	6.0812	4.7633	0.66884	1.9612	1565.3
18.17	1818	54	NaN	3.495	14.822	3.6677	-180.12	21.812	-1.8957	-3.2493	-705.04	1123.8	36.82	858.15	1049.4	23.649	41.938	0	1	3.9641	6.2327	-11.425	-22.394	2.0267	-1.5918	12.099	24.535	5.9908	4.6409	0.67463	2.141	1565.5
18.18	1819	54	NaN	3.4998	14.825	3.6556	-180.14	21.937	-1.8645	-3.2053	-705.04	1123.7	36.957	858.23	1049.4	23.649	35.64	0	1	3.7903	6.0577	-11.419	-22.388	2.0282	-1.6111	12.103	24.659	5.8185	4.4466	0.6838	2.2709	1565.6
18.19	1820	54	NaN	3.5052	14.826	3.6452	-180.14	22.045	-1.9339	-3.1679	-705.03	1123.7	36.79	858.29	1049.5	23.649	33.359	0	1	3.6658	5.9324	-11.414	-22.383	2.0411	-1.6039	12.107	24.764	5.7069	4.3285	0.69279	2.3803	1565.6
18.2	1821	54	NaN	3.5143	14.817	3.6682	-180.14	22.219	-2.0333	-3.2128	-705.11	1123.8	36.573	858.45	1049.6	23.649	35.367	0	1	3.5917	5.8577	-11.41	-22.379	2.0567	-1.5983	12.102	24.934	5.6484	4.2594	0.69126	2.5546	1565.8
18.21	1822	54	NaN	3.5191	14.824	3.6601	-180.1	22.388	-2.0992	-3.1757	-705.13	1123.8	36.427	858.72	1049.7	23.649	38.521	0	1	3.4802	5.7455	-11.405	-22.374	2.0685	-1.5554	12.115	25.097	5.5487	4.1901	0.70985	2.7236	1566.1
18.22	1823	54	NaN	3.5193	14.834	3.6585	-180.09	22.47	-2.125	-3.1579	-705.13	1123.8	36.383	858.85	1049.8	23.649	46.933	0	1	3.3238	5.588	-11.398	-22.367	2.071	-1.5415	12.127	25.177	5.3948	4.0464	0.72931	2.8098	1566.2
18.23	1824	54	NaN	3.52	14.842	3.6682	-180.07	22.516	-2.1177	-3.1821	-705.14	1123.8	36.405	858.98	1049.8	23.649	57.993	0	1	3.1935	5.4568	-11.391	-22.36	2.0702	-1.5224	12.136	25.223	5.2637	3.9345	0.74522	2.8624	1566.4
[truncated: 64,747 more rows]
