# Supplementary material for: Speech, movement, and gaze behaviours during dyadic conversation in noise
Source: Sci Rep. 2019 Jul 18;9:10451. doi: 10.1038/s41598-019-46416-0 (PMC6639257; doi:10.1038/s41598-019-46416-0)
Supplement: Supplementary file 1 — All data [file 41598_2019_46416_MOESM1_ESM.zip › dyad3conv1.txt]

timestamps	sample	levels (dB)	level change	talker 1	talker 1	talker 1	talker 2	talker 2	talker 2	talker 1	talker 1	talker 1	talker 2	talker 2	talker 2	talker 1	talker 2	talker 1	talker 2	talker 1	talker 2	talker 1	talker 2	talker 1	talker 2	talker 1	talker 2	talker 1	talker 2	talker 1	talker 2	talker 1 and 2
timestamps	sample	levels (dB)	(dB)	yaw	pitch	roll	yaw	pitch	roll	x (mm)	y (mm)	z (mm)	x (mm)	y (mm)	z (mm)	rms (volts)	rms (volts)	talking	talking	eye phi (deg)	eye phi (deg)	eye theta (deg)	eye theta (deg)	yaw re t2	yaw re t1	pitch re t2	pitch re t1	gaze yaw re t2	gaze yaw re t1	gaze pitch re t2	gaze pitch re t1	distance
0	1	60	NaN	-3.4508	23.762	-4.0709	-185.11	27.026	-0.43911	-110	-671.55	1145.9	-49.821	869.01	1041.3	23.649	24.005	0	0	12.763	16.187	-24.883	-30.476	-5.6879	-7.3478	19.881	30.907	7.0746	8.8392	-5.0023	0.43148	1545.3
0.01	2	60	NaN	-3.4146	23.754	-4.0722	-185.22	26.89	-0.51977	-109.83	-671.59	1145.9	-49.621	869.35	1041.4	23.649	28.095	0	0	12.681	16.109	-24.882	-30.474	-5.652	-7.4529	19.876	30.768	7.0294	8.6561	-5.0059	0.29387	1545.7
0.02	3	60	NaN	-3.4044	23.747	-4.0649	-185.25	26.856	-0.57293	-109.8	-671.63	1145.9	-49.629	869.42	1041.4	23.649	24.177	0	0	12.638	16.067	-24.881	-30.474	-5.6403	-7.4865	19.87	30.733	6.9973	8.5805	-5.0108	0.25919	1545.8
0.03	4	60	NaN	-3.3761	23.755	-4.0701	-185.31	26.777	-0.68884	-109.66	-671.67	1145.9	-49.586	869.62	1041.5	23.649	24.329	0	0	12.652	16.081	-24.881	-30.474	-5.6083	-7.5446	19.881	30.651	7.0435	8.5359	-5.0002	0.177	1546
0.04	5	60	NaN	-3.3566	23.763	-4.0603	-185.36	26.724	-0.79142	-109.63	-671.7	1146	-49.631	869.76	1041.5	23.649	24.762	0	0	12.644	16.073	-24.88	-30.473	-5.5856	-7.5884	19.891	30.596	7.0581	8.4845	-4.9893	0.12282	1546.2
0.05	6	60	NaN	-3.3392	23.777	-4.0459	-185.39	26.701	-0.83459	-109.63	-671.74	1146	-49.596	869.9	1041.6	23.649	24.828	0	0	12.63	16.059	-24.879	-30.472	-5.5692	-7.6193	19.905	30.573	7.0604	8.4399	-4.974	0.10115	1546.3
0.06	7	60	NaN	-3.3167	23.803	-4.0365	-185.41	26.71	-0.83557	-109.59	-671.78	1146	-49.442	870.05	1041.6	23.649	25.454	0	0	12.637	16.067	-24.88	-30.473	-5.5508	-7.6473	19.932	30.581	7.0866	8.4194	-4.9476	0.10855	1546.5
0.07	8	60	NaN	-3.2979	23.836	-4.0241	-185.43	26.813	-0.81651	-109.58	-671.79	1146	-49.332	870.09	1041.6	23.649	26.071	0	0	12.652	16.081	-24.881	-30.473	-5.5356	-7.6714	19.964	30.685	7.1165	8.4094	-4.9168	0.21191	1546.6
0.08	9	60	NaN	-3.2726	23.859	-4.0158	-185.48	27.05	-0.75222	-109.5	-671.87	1146.1	-49.141	870.08	1041.6	23.649	25.931	0	0	12.67	16.098	-24.881	-30.474	-5.5144	-7.722	19.985	30.924	7.1553	8.3757	-4.896	0.45042	1546.7
0.09	10	60	NaN	-3.2605	23.865	-3.9646	-185.51	27.139	-0.69245	-109.52	-671.94	1146.1	-48.99	870.11	1041.5	23.649	25.655	0	0	12.699	16.126	-24.881	-30.474	-5.5084	-7.7577	19.987	31.017	7.1906	8.3682	-4.8941	0.54289	1546.8
0.1	11	60	NaN	-3.2518	23.879	-3.9554	-185.53	27.438	-0.75131	-109.65	-671.93	1146.1	-49.2	869.9	1041.6	23.649	27.362	0	0	12.738	16.163	-24.881	-30.474	-5.4971	-7.7741	20.003	31.314	7.2408	8.3891	-4.8781	0.84013	1546.6
0.11	12	60	NaN	-3.2377	23.899	-3.9147	-185.51	27.994	-0.63606	-109.62	-671.98	1146.2	-49.107	869.58	1041.5	23.649	27.264	0	0	12.783	16.207	-24.881	-30.474	-5.4854	-7.7552	20.017	31.876	7.298	8.4518	-4.864	1.402	1546.3
0.12	13	60	NaN	-3.2549	23.997	-3.9318	-185.45	28.43	-0.64181	-109.52	-671.76	1146.4	-49.321	869.24	1041.5	23.649	25.3	0	0	12.832	16.254	-24.882	-30.475	-5.4922	-7.688	20.106	32.321	7.3398	8.5656	-4.7757	1.8465	1545.7
0.13	14	60	NaN	-3.2324	23.97	-3.8952	-185.37	28.827	-0.47418	-109.56	-671.87	1146.4	-48.994	869.08	1041.6	23.649	26.385	0	0	12.886	16.305	-24.884	-30.476	-5.4834	-7.618	20.081	32.716	7.4023	8.6871	-4.8026	2.2399	1545.7
0.14	15	60	NaN	-3.233	23.907	-3.8556	-185.29	29.173	-0.32145	-109.67	-672.07	1146.3	-48.646	869.03	1041.6	23.649	27.868	0	0	12.931	16.349	-24.885	-30.478	-5.5006	-7.5558	20.024	33.055	7.4302	8.7928	-4.8609	2.5778	1545.9
0.15	16	60	NaN	-3.2532	23.911	-3.8566	-185.23	29.41	-0.34689	-109.7	-672.06	1146.3	-48.741	868.96	1041.7	23.649	26.556	0	0	12.959	16.376	-24.885	-30.478	-5.5187	-7.491	20.031	33.29	7.4404	8.8846	-4.8544	2.8122	1545.8
0.16	17	60	NaN	-3.1894	23.887	-3.8209	-185.15	29.589	-0.27999	-109.67	-672.12	1146.3	-48.553	868.94	1041.8	23.649	26.263	0	0	12.982	16.398	-24.886	-30.479	-5.4606	-7.4224	20.011	33.465	7.5216	8.9755	-4.8755	2.9864	1545.8
0.17	18	60	NaN	-3.1931	23.888	-3.8021	-185.05	29.723	-0.10572	-109.73	-672.12	1146.3	-48.022	868.98	1041.8	23.649	25.636	0	0	12.999	16.414	-24.885	-30.478	-5.4861	-7.3434	20.011	33.6	7.5132	9.0709	-4.874	3.1217	1545.9
0.18	19	60	NaN	-3.2567	23.914	-3.836	-184.99	29.636	-0.15448	-109.77	-672.03	1146.4	-48.101	869.54	1041.8	23.649	25.855	0	0	12.985	16.401	-24.873	-30.466	-5.5477	-7.2833	20.037	33.514	7.4374	9.1174	-4.8362	3.0486	1546.3
0.19	20	60	NaN	-3.2668	23.912	-3.8224	-184.92	29.6	-0.10802	-109.84	-672.03	1146.4	-47.844	869.93	1041.7	23.649	27.106	0	0	12.966	16.382	-24.864	-30.457	-5.5694	-7.2193	20.033	33.479	7.3963	9.1627	-4.8315	3.0219	1546.7
0.2	21	60	NaN	-3.2642	23.901	-3.8382	-184.7	29.637	0.024059	-109.82	-672.04	1146.4	-47.122	870.18	1041.7	23.649	24.587	0	0	12.941	16.358	-24.86	-30.453	-5.5924	-7.0307	20.023	33.515	7.3486	9.3276	-4.8367	3.0621	1547
0.21	22	60	NaN	-3.209	23.883	-3.8289	-184.58	29.608	-0.01227	-109.76	-672.07	1146.3	-46.925	870.43	1041.8	23.649	27.713	0	0	12.949	16.366	-24.86	-30.453	-5.5417	-6.911	20.008	33.483	7.407	9.4546	-4.8521	3.0298	1547.3
0.22	23	60	NaN	-3.2158	23.897	-3.8298	-184.46	29.623	-0.087767	-109.8	-672.04	1146.3	-46.82	870.44	1041.8	23.649	25.748	0	0	12.96	16.377	-24.861	-30.454	-5.5539	-6.7957	20.025	33.496	7.406	9.5808	-4.8362	3.0418	1547.3
0.23	24	60	NaN	-3.2414	23.965	-3.8562	-184.31	29.658	-0.11474	-109.79	-671.86	1146.5	-46.541	870.34	1041.9	23.649	24.977	0	0	12.986	16.402	-24.863	-30.456	-5.5899	-6.6626	20.092	33.531	7.3964	9.7392	-4.7717	3.0752	1547
0.24	25	60	NaN	-3.228	24.017	-3.8718	-184.17	29.599	-0.13056	-109.72	-671.73	1146.5	-46.169	870.34	1042	23.649	26.827	0	0	13.008	16.422	-24.865	-30.458	-5.588	-6.5296	20.142	33.474	7.4196	9.8926	-4.7233	3.0158	1546.9
0.25	26	60	NaN	-3.2495	23.981	-3.8551	-183.99	29.46	-0.17825	-109.87	-671.84	1146.4	-45.749	870.41	1042	23.649	24.53	0	0	13.011	16.426	-24.866	-30.459	-5.6304	-6.3713	20.111	33.33	7.3807	10.054	-4.7553	2.8716	1547.1
0.26	27	60	NaN	-3.2099	24.068	-3.8886	-183.89	29.331	-0.29821	-109.7	-671.6	1146.6	-45.657	870.46	1042	23.649	26.401	0	0	13.085	16.497	-24.867	-30.46	-5.5882	-6.2644	20.189	33.21	7.497	10.232	-4.6775	2.7498	1546.9
0.27	28	60	NaN	-3.2484	23.991	-3.8624	-183.82	29.211	-0.51526	-109.89	-671.83	1146.4	-45.781	870.45	1041.9	23.649	24.366	0	0	13.19	16.597	-24.868	-30.461	-5.6285	-6.1992	20.12	33.082	7.5615	10.398	-4.7486	2.6213	1547.1
0.28	29	60	NaN	-3.2554	23.993	-3.85	-183.73	29.043	-0.49973	-109.97	-671.82	1146.4	-45.344	870.61	1041.9	23.649	24.846	0	0	13.222	16.628	-24.871	-30.464	-5.6546	-6.1241	20.12	32.917	7.5674	10.504	-4.7511	2.4529	1547.3
0.29	30	60	NaN	-3.262	24.016	-3.8566	-183.62	28.935	-0.60846	-109.99	-671.73	1146.4	-45.074	870.45	1041.8	23.649	26.595	0	0	13.231	16.637	-24.873	-30.466	-5.6722	-6.0352	20.141	32.81	7.5592	10.602	-4.7317	2.3441	1547.1
0.3	31	60	NaN	-3.2683	24.037	-3.8731	-183.56	28.896	-0.67961	-109.96	-671.64	1146.4	-44.827	870.21	1041.9	23.649	24.005	0	0	13.215	16.621	-24.874	-30.467	-5.6872	-5.9836	20.164	32.769	7.5274	10.637	-4.7105	2.3016	1546.8
0.31	32	60	NaN	-3.2292	24.04	-3.8932	-183.54	28.888	-0.72283	-109.88	-671.55	1146.3	-44.612	869.92	1042	23.649	25.085	0	0	13.197	16.604	-24.876	-30.468	-5.6538	-5.9603	20.172	32.757	7.5436	10.644	-4.7041	2.2887	1546.4
0.32	33	60	NaN	-3.2121	24.041	-3.8972	-183.53	28.89	-0.78291	-109.87	-671.48	1146.3	-44.48	869.59	1042.1	23.649	24.005	0	0	13.18	16.588	-24.877	-30.469	-5.6417	-5.9553	20.176	32.755	7.538	10.632	-4.7009	2.2858	1546
0.33	34	60	NaN	-3.237	24.042	-3.8762	-183.57	28.859	-0.89247	-109.9	-671.41	1146.3	-44.457	869.25	1042.2	23.649	24.005	0	0	13.183	16.59	-24.878	-30.47	-5.6694	-5.9998	20.18	32.721	7.5133	10.591	-4.6974	2.2511	1545.6
0.34	35	60	NaN	-3.1639	24.033	-3.8641	-183.7	28.733	-1.07	-109.73	-671.28	1146.3	-44.529	868.96	1042.3	23.649	25.298	0	0	13.168	16.576	-24.879	-30.471	-5.5879	-6.1273	20.176	32.59	7.5799	10.449	-4.7032	2.1191	1545.1
0.35	36	60	NaN	-3.1999	24.156	-3.9088	-183.82	28.635	-1.0973	-109.62	-670.83	1146.5	-44.419	868.88	1042.3	23.649	24.339	0	0	13.076	16.488	-24.882	-30.474	-5.6249	-6.2484	20.288	32.503	7.4512	10.24	-4.5936	2.0291	1544.6
0.36	37	60	NaN	-3.1856	24.152	-3.9039	-183.99	28.591	-1.306	-109.57	-670.72	1146.5	-44.838	868.66	1042.4	23.649	25.362	0	0	12.982	16.398	-24.883	-30.476	-5.5934	-6.3929	20.284	32.459	7.3884	10.005	-4.5992	1.9826	1544.3
0.37	38	60	NaN	-3.1679	24.134	-3.8929	-184.23	28.521	-1.409	-109.49	-670.58	1146.5	-44.958	868.42	1042.3	23.649	27.607	0	0	12.886	16.306	-24.884	-30.477	-5.5691	-6.6272	20.263	32.391	7.3173	9.6787	-4.6208	1.9135	1543.9
0.38	39	60	NaN	-3.159	24.109	-3.8756	-184.41	28.479	-1.4131	-109.46	-670.47	1146.5	-44.881	868.22	1042.2	23.649	26.8	0	0	12.819	16.241	-24.887	-30.479	-5.5623	-6.8129	20.236	32.352	7.2563	9.4279	-4.6502	1.8723	1543.6
0.39	40	60	NaN	-3.1471	24.085	-3.8652	-184.56	28.486	-1.4615	-109.38	-670.39	1146.5	-44.985	867.96	1042.2	23.649	27.2	0	0	12.751	16.176	-24.889	-30.481	-5.5442	-6.962	20.21	32.361	7.2073	9.2143	-4.6786	1.8793	1543.2
0.4	41	60	NaN	-3.1306	24.058	-3.8573	-184.74	28.487	-1.4852	-109.25	-670.27	1146.5	-45.094	867.66	1042.2	23.649	27.204	0	0	12.787	16.21	-24.89	-30.483	-5.5194	-7.1293	20.182	32.363	7.2673	9.0809	-4.7083	1.8805	1542.8
0.41	42	60	NaN	-3.1164	24.033	-3.8432	-184.9	28.467	-1.4531	-109.13	-670.14	1146.4	-45.106	867.38	1042.1	23.649	26.004	0	0	12.632	16.062	-24.886	-30.478	-5.5008	-7.2864	20.153	32.346	7.1316	8.7756	-4.7325	1.8677	1542.4
0.42	43	60	NaN	-3.0967	23.982	-3.8081	-185.01	28.455	-1.4376	-109.08	-670.12	1146.4	-45.174	867.16	1042.1	23.649	29.089	0	0	12.191	15.638	-24.873	-30.465	-5.4772	-7.387	20.104	32.334	6.7142	8.2514	-4.7686	1.868	1542.1
0.43	44	60	NaN	-3.05	23.864	-3.7475	-185.12	28.423	-1.4386	-109.05	-670.28	1146.1	-45.294	867.03	1042	23.649	28.936	0	0	12.085	15.536	-24.872	-30.465	-5.4247	-7.4922	19.993	32.294	6.6602	8.0439	-4.8786	1.8294	1542.2
0.44	45	60	NaN	-3.0379	23.855	-3.8011	-185.19	28.364	-1.4111	-108.73	-670.11	1146.1	-45.398	866.94	1042	23.649	27.683	0	0	12.063	15.515	-24.874	-30.467	-5.3974	-7.5448	19.985	32.234	6.6654	7.9701	-4.8893	1.7676	1541.9
0.45	46	60	NaN	-3.0063	23.833	-3.8005	-185.25	28.34	-1.465	-108.54	-670.05	1146.1	-45.761	866.78	1042	23.649	29.989	0	0	12.02	15.474	-24.876	-30.468	-5.3456	-7.5892	19.964	32.209	6.6749	7.8851	-4.9118	1.7407	1541.6
0.46	47	60	NaN	-2.9872	23.823	-3.7799	-185.27	28.32	-1.4715	-108.44	-669.97	1146.1	-46.029	866.61	1042.1	23.649	30.345	0	0	11.986	15.441	-24.877	-30.47	-5.3132	-7.598	19.955	32.187	6.673	7.8433	-4.922	1.7179	1541.4
0.47	48	60	NaN	-2.9603	23.812	-3.7695	-185.27	28.301	-1.4975	-108.29	-669.89	1146.1	-46.391	866.44	1042.2	25.208	31.741	0	0	11.958	15.414	-24.878	-30.471	-5.2674	-7.5758	19.947	32.166	6.6905	7.8383	-4.9314	1.6952	1541.1
0.48	49	60	NaN	-2.9314	23.806	-3.7375	-185.23	28.246	-1.5138	-108.15	-669.79	1146.1	-46.869	866.3	1042.2	24.92	32.413	0	0	11.95	15.406	-24.879	-30.472	-5.2159	-7.5135	19.942	32.109	6.7336	7.8926	-4.9371	1.6366	1540.8
0.49	50	60	NaN	-2.9048	23.801	-3.7067	-185.14	28.178	-1.4854	-108.02	-669.7	1146.1	-47.273	866.2	1042.3	27.414	33.55	0	0	11.957	15.413	-24.881	-30.474	-5.1698	-7.4081	19.939	32.04	6.7869	8.0048	-4.9417	1.5666	1540.6
0.5	51	60	NaN	-2.8845	23.795	-3.6856	-185.02	28.111	-1.3962	-107.91	-669.67	1146.1	-47.472	866.14	1042.3	27.355	34.459	0	0	11.947	15.403	-24.882	-30.475	-5.1381	-7.2766	19.933	31.974	6.8087	8.1269	-4.9492	1.4993	1540.5
0.51	52	60	NaN	-2.8695	23.791	-3.6523	-184.9	28.036	-1.2782	-107.84	-669.63	1146.1	-47.59	866.12	1042.2	28.937	35.577	0	0	11.907	15.365	-24.883	-30.476	-5.1163	-7.1449	19.926	31.901	6.7906	8.2202	-4.9573	1.4249	1540.4
0.52	53	60	NaN	-2.8422	23.798	-3.6323	-184.78	27.995	-1.2063	-107.72	-669.57	1146.1	-47.862	866.06	1042.2	30.783	36.575	0	0	11.812	15.274	-24.886	-30.479	-5.0744	-7.0099	19.932	31.861	6.7373	8.2638	-4.9544	1.3822	1540.3
0.53	54	60	NaN	-2.8118	23.799	-3.6212	-184.56	27.913	-0.99045	-107.51	-669.53	1146.1	-47.979	866.08	1042.2	30.846	37.349	0	0	11.797	15.26	-24.888	-30.481	-5.0318	-6.7833	19.929	31.783	6.7652	8.4763	-4.9588	1.3018	1540.3
0.54	55	60	NaN	-2.7949	23.794	-3.6067	-184.43	27.879	-0.93042	-107.4	-669.51	1146.1	-48.26	866.08	1042.2	30.709	37.064	0	0	11.794	15.257	-24.889	-30.482	-5.0005	-6.635	19.924	31.75	6.7935	8.6218	-4.9652	1.2676	1540.2
0.55	56	60	NaN	-2.7647	23.793	-3.5903	-184.19	27.862	-0.78202	-107.22	-669.48	1146.1	-48.503	866.09	1042.2	31.713	38.285	0	0	11.666	15.134	-24.889	-30.482	-4.9546	-6.3839	19.924	31.732	6.7117	8.7501	-4.9654	1.2499	1540.2
0.56	57	60	NaN	-2.7226	23.79	-3.535	-184.03	27.853	-0.67926	-107.14	-669.52	1146.2	-48.688	866.1	1042.3	31.236	38.075	0	0	11.552	15.024	-24.889	-30.482	-4.9025	-6.2096	19.92	31.723	6.6494	8.8146	-4.9686	1.241	1540.2
0.57	58	60	NaN	-2.6948	23.789	-3.4974	-183.93	27.855	-0.65675	-107.07	-669.55	1146.2	-48.97	866.1	1042.3	32.266	36.495	0	0	11.534	15.007	-24.89	-30.482	-4.8614	-6.0943	19.921	31.723	6.6729	8.913	-4.9687	1.2412	1540.3
0.58	59	60	NaN	-2.6772	23.795	-3.5143	-183.86	27.851	-0.6653	-106.9	-669.52	1146.2	-49.291	866.13	1042.4	32.277	36.507	0	0	11.47	14.945	-24.89	-30.483	-4.8255	-6.0082	19.93	31.716	6.644	8.9369	-4.9598	1.2327	1540.2
0.59	60	60	NaN	-2.6601	23.803	-3.5447	-183.81	27.835	-0.65964	-106.67	-669.47	1146.1	-49.539	866.23	1042.4	32.066	37.168	0	0	11.36	14.84	-24.891	-30.484	-4.7905	-5.9428	19.942	31.695	6.5694	8.8971	-4.9494	1.2114	1540.3
0.6	61	60	NaN	-2.6481	23.804	-3.5255	-183.77	27.826	-0.6422	-106.53	-669.48	1146.2	-49.737	866.34	1042.5	30.696	38.104	0	0	11.359	14.839	-24.891	-30.484	-4.7661	-5.8923	19.946	31.684	6.5933	8.9471	-4.9456	1.1997	1540.4
0.61	62	60	NaN	-2.6316	23.815	-3.4977	-183.76	27.824	-0.62175	-106.48	-669.46	1146.2	-49.92	866.47	1042.6	29.965	37.34	0	0	11.356	14.836	-24.891	-30.484	-4.7405	-5.8734	19.959	31.68	6.6159	8.9631	-4.9322	1.1957	1540.5
0.62	63	60	NaN	-2.5979	23.81	-3.4575	-183.76	27.836	-0.64079	-106.38	-669.48	1146.2	-50.351	866.65	1042.7	31.647	35.603	0	0	11.321	14.803	-24.892	-30.485	-4.687	-5.8538	19.958	31.688	6.6343	8.9489	-4.9335	1.2034	1540.6
0.63	64	60	NaN	-2.5884	23.812	-3.4658	-183.79	27.818	-0.60348	-106.22	-669.45	1146.2	-50.511	866.89	1042.7	32.01	38.733	0	0	11.289	14.772	-24.89	-30.483	-4.665	-5.8677	19.961	31.67	6.6238	8.9039	-4.9291	1.1864	1540.8
0.64	65	60	NaN	-2.5701	23.808	-3.451	-183.83	27.813	-0.56365	-106.13	-669.47	1146.2	-50.671	867.1	1042.7	31.03	38.623	0	0	11.258	14.742	-24.888	-30.481	-4.6372	-5.8937	19.957	31.663	6.6204	8.8478	-4.9307	1.1826	1541
0.65	66	60	NaN	-2.552	23.799	-3.441	-183.87	27.855	-0.7019	-106.03	-669.47	1146.2	-51.334	867.19	1042.8	33.151	34.663	0	0	11.183	14.67	-24.886	-30.478	-4.5904	-5.9101	19.952	31.703	6.5924	8.7596	-4.9337	1.2247	1541.1
0.66	67	60	NaN	-2.5227	23.8	-3.4433	-183.91	27.861	-0.69743	-105.91	-669.45	1146.2	-51.607	867.4	1042.8	31.649	37.542	0	0	11.089	14.58	-24.883	-30.476	-4.5462	-5.931	19.953	31.709	6.543	8.6487	-4.9305	1.2328	1541.3
0.67	68	60	NaN	-2.5006	23.807	-3.4273	-183.94	27.848	-0.59267	-105.81	-669.44	1146.2	-51.685	867.77	1042.7	33.673	37.427	0	0	11.015	14.509	-24.884	-30.476	-4.517	-5.9521	19.958	31.698	6.498	8.5565	-4.9261	1.2215	1541.6
0.68	69	60	NaN	-2.4991	23.811	-3.3853	-183.98	27.914	-0.63559	-105.74	-669.45	1146.3	-52.22	867.98	1042.7	33.239	39.558	0	0	11.072	14.563	-24.89	-30.483	-4.493	-5.9734	19.961	31.764	6.5792	8.5901	-4.9291	1.2814	1541.8
0.69	70	60	NaN	-2.4906	23.811	-3.358	-184.04	28.05	-0.72211	-105.7	-669.44	1146.3	-52.751	867.92	1042.8	31.597	37.518	0	0	11.28	14.763	-24.903	-30.496	-4.4632	-6.0115	19.962	31.899	6.8171	8.7519	-4.9407	1.4038	1541.8
0.7	71	60	NaN	-2.4651	23.8	-3.3356	-184.04	28.038	-0.48279	-105.6	-669.48	1146.3	-52.407	868.32	1042.7	31.951	37.053	0	0	11.223	14.708	-24.904	-30.496	-4.4461	-6.0168	19.947	31.891	6.7766	8.6913	-4.9563	1.3945	1542.2
0.71	72	60	NaN	-2.428	23.789	-3.2999	-184.04	28.157	-0.45629	-105.48	-669.52	1146.4	-52.762	868.53	1042.6	31.589	38.799	0	0	11.152	14.641	-24.903	-30.495	-4.391	-6.0024	19.932	32.013	6.7614	8.6382	-4.9706	1.5181	1542.4
0.72	73	60	NaN	-2.408	23.779	-3.2821	-184.01	28.241	-0.35348	-105.38	-669.59	1146.4	-52.766	868.7	1042.6	30.674	37.278	0	0	11.181	14.668	-24.902	-30.494	-4.3667	-5.9669	19.921	32.099	6.814	8.7009	-4.9811	1.6047	1542.7
0.73	74	60	NaN	-2.3838	23.797	-3.267	-183.98	28.368	-0.32147	-105.27	-669.58	1146.4	-52.916	868.71	1042.6	31.416	40.185	0	0	11.173	14.66	-24.9	-30.493	-4.3331	-5.9281	19.937	32.227	6.8398	8.7322	-4.9629	1.7342	1542.7
0.74	75	60	NaN	-2.3575	23.826	-3.2262	-183.94	28.53	-0.3408	-105.21	-669.58	1146.4	-53.255	868.72	1042.6	31.566	39.652	0	0	11.049	14.542	-24.897	-30.49	-4.2918	-5.8752	19.966	32.39	6.7575	8.6663	-4.9316	1.9	1542.7
0.75	76	60	NaN	-2.3298	23.858	-3.1886	-183.9	28.655	-0.30825	-105.15	-669.58	1146.5	-53.394	868.77	1042.6	32.472	38.266	0	0	11.004	14.498	-24.895	-30.488	-4.2567	-5.8224	19.996	32.516	6.747	8.6753	-4.8988	2.0285	1542.7
0.76	77	60	NaN	-2.3072	23.889	-3.1656	-183.84	28.723	-0.23115	-105.09	-669.58	1146.5	-53.323	868.87	1042.6	31.256	39.587	0	0	11.002	14.496	-24.893	-30.486	-4.2343	-5.7718	20.026	32.585	6.7681	8.7246	-4.8669	2.0996	1542.8
0.77	78	60	NaN	-2.2937	23.916	-3.1461	-183.79	28.762	-0.16585	-105.05	-669.57	1146.5	-53.247	869.01	1042.6	31.401	37.482	0	0	10.946	14.442	-24.891	-30.483	-4.2221	-5.719	20.052	32.625	6.724	8.7233	-4.8384	2.142	1543
0.78	79	60	NaN	-2.2817	23.937	-3.1381	-183.74	28.783	-0.090444	-105	-669.58	1146.5	-53.093	869.16	1042.5	31.395	38.914	0	0	10.893	14.391	-24.889	-30.482	-4.2139	-5.6708	20.072	32.648	6.6787	8.7202	-4.8166	2.1667	1543.1
0.79	80	60	NaN	-2.2692	23.963	-3.155	-183.68	28.81	-0.088973	-104.79	-669.63	1146.6	-53.078	869.3	1042.5	31.135	39.368	0	0	10.843	14.343	-24.888	-30.481	-4.1938	-5.6005	20.095	32.677	6.6493	8.743	-4.7925	2.1963	1543.3
0.8	81	60	NaN	-2.2528	23.975	-3.1491	-183.67	28.82	-0.1079	-104.78	-669.6	1146.6	-53.095	869.33	1042.5	32.25	38.397	0	0	10.845	14.345	-24.885	-30.478	-4.1761	-5.5936	20.108	32.687	6.6687	8.7516	-4.777	2.209	1543.3
0.81	82	60	NaN	-2.2564	24.002	-3.1535	-183.62	28.798	-0.091726	-104.7	-669.6	1146.6	-52.923	869.54	1042.5	32.082	36.885	0	0	10.859	14.359	-24.882	-30.475	-4.183	-5.5427	20.134	32.666	6.676	8.8161	-4.7478	2.1911	1543.5
0.82	83	60	NaN	-2.2659	24.015	-3.1399	-183.58	28.79	-0.08571	-104.72	-669.62	1146.6	-52.766	869.64	1042.5	32.449	39.193	0	0	10.879	14.378	-24.879	-30.472	-4.1991	-5.5164	20.147	32.658	6.6797	8.8614	-4.7323	2.1862	1543.7
0.83	84	60	NaN	-2.2762	24.02	-3.1283	-183.54	28.767	-0.059272	-104.75	-669.67	1146.6	-52.483	869.8	1042.5	31.157	39.697	0	0	10.889	14.387	-24.877	-30.469	-4.2207	-5.4859	20.152	32.634	6.6678	8.9012	-4.7245	2.1649	1543.9
0.84	85	60	NaN	-2.2881	24.014	-3.121	-183.5	28.749	-0.070406	-104.76	-669.72	1146.6	-52.309	869.92	1042.5	31.313	41.025	0	0	10.85	14.35	-24.874	-30.467	-4.2391	-5.454	20.149	32.614	6.6108	8.896	-4.7253	2.1475	1544
0.85	86	60	NaN	-2.3017	24.005	-3.1123	-183.47	28.769	-0.18177	-104.79	-669.77	1146.6	-52.444	869.91	1042.6	32.288	42.933	0	0	10.803	14.305	-24.872	-30.465	-4.2489	-5.4149	20.143	32.631	6.5541	8.89	-4.7288	2.1669	1544.1
0.86	87	60	NaN	-2.3176	23.999	-3.1135	-183.42	28.789	-0.27148	-104.82	-669.81	1146.6	-52.494	869.93	1042.7	31.768	40.245	0	0	10.75	14.254	-24.87	-30.463	-4.2639	-5.3651	20.139	32.648	6.486	8.8889	-4.7305	2.1855	1544.1
0.87	88	60	NaN	-2.3394	23.985	-3.1415	-183.37	28.71	-0.080893	-104.76	-669.86	1146.6	-51.751	870.2	1042.6	32.416	40.914	0	0	10.68	14.187	-24.868	-30.461	-4.3107	-5.3448	20.123	32.572	6.3692	8.842	-4.7443	2.1114	1544.5
0.88	89	60	NaN	-2.3648	23.988	-3.1152	-183.32	28.717	-0.075836	-104.89	-669.86	1146.6	-51.514	870.25	1042.6	32.068	42.555	0	0	10.63	14.139	-24.866	-30.459	-4.3498	-5.3086	20.127	32.578	6.28	8.8301	-4.7394	2.1197	1544.5
0.89	90	60	NaN	-2.3772	23.981	-3.1372	-183.29	28.752	-0.11419	-104.84	-669.88	1146.6	-51.335	870.27	1042.6	30.404	45.537	0	0	10.616	14.125	-24.865	-30.458	-4.3669	-5.2771	20.122	32.612	6.2488	8.848	-4.7428	2.1541	1544.6
0.9	91	60	NaN	-2.3786	23.982	-3.131	-183.29	28.812	-0.25623	-104.83	-669.89	1146.6	-51.225	870.29	1042.7	32.775	41.902	0	0	10.377	13.895	-24.889	-30.481	-4.372	-5.2803	20.125	32.669	6.0045	8.6151	-4.7639	2.1877	1544.6
0.91	92	60	NaN	-2.3847	23.985	-3.1144	-183.28	28.871	-0.33315	-104.87	-669.9	1146.6	-50.984	870.29	1042.7	32.609	42.294	0	0	9.7231	13.268	-24.958	-30.551	-4.3886	-5.2889	20.129	32.727	5.3345	7.9789	-4.8288	2.1762	1544.6
0.92	93	60	NaN	-2.3898	23.982	-3.0888	-183.32	28.948	-0.46634	-104.95	-669.92	1146.6	-50.874	870.22	1042.8	31.916	49.98	0	0	9.0697	12.64	-25.027	-30.62	-4.4006	-5.326	20.127	32.803	4.6691	7.3142	-4.9003	2.1829	1544.6
0.93	94	60	NaN	-2.394	23.981	-3.0886	-183.38	29.019	-0.64736	-104.94	-669.92	1146.6	-50.74	870.17	1042.7	32.206	49.449	0	0	8.4822	12.076	-25.087	-30.679	-4.4094	-5.3923	20.126	32.875	4.0727	6.6837	-4.9611	2.1958	1544.5
0.94	95	60	NaN	-2.396	23.984	-3.1124	-183.43	29.055	-0.77368	-104.85	-669.92	1146.6	-50.407	870.23	1042.7	31.421	46.095	0	0	8.302	11.903	-25.084	-30.676	-4.4204	-5.4586	20.125	32.914	3.8817	6.4444	-4.9588	2.2376	1544.6
0.95	96	60	NaN	-2.3924	23.979	-3.1188	-183.47	29.062	-0.80767	-104.79	-669.94	1146.6	-49.961	870.33	1042.6	32.038	44.823	0	0	8.3904	11.988	-25.081	-30.673	-4.4311	-5.5037	20.118	32.923	3.9593	6.4842	-4.9628	2.2497	1544.8
0.96	97	60	NaN	-2.3898	23.982	-3.1153	-183.49	29.065	-0.82763	-104.76	-669.94	1146.6	-49.443	870.41	1042.5	29.747	44.281	0	0	8.7143	12.299	-25.077	-30.67	-4.4464	-5.5505	20.117	32.931	4.2679	6.7485	-4.9604	2.2606	1544.9
0.97	98	60	NaN	-2.3852	23.979	-3.1075	-183.53	29.07	-0.86559	-104.75	-669.95	1146.6	-48.981	870.5	1042.4	32.201	47.91	0	0	8.7581	12.341	-25.084	-30.677	-4.4584	-5.6	20.111	32.938	4.2996	6.741	-4.9731	2.2608	1545
0.98	99	60	NaN	-2.381	23.983	-3.0936	-183.63	29.075	-1.0096	-104.71	-669.91	1146.6	-48.518	870.6	1042.2	30.719	51.843	0	0	8.7778	12.36	-25.092	-30.684	-4.4702	-5.7156	20.109	32.949	4.3077	6.6444	-4.9823	2.2645	1545.1
0.99	100	60	NaN	-2.3712	23.976	-3.0809	-183.73	29.097	-1.2075	-104.68	-669.93	1146.6	-48.405	870.66	1042.1	30.959	46.88	0	0	8.9308	12.507	-25.088	-30.68	-4.4632	-5.8187	20.097	32.975	4.4676	6.6882	-4.9902	2.2952	1545.2
1	101	60	NaN	-2.3645	23.972	-3.0657	-183.83	29.133	-1.4473	-104.64	-669.92	1146.6	-48.457	870.68	1042.1	32.85	49.616	0	0	9.0484	12.62	-25.085	-30.678	-4.4531	-5.9205	20.092	33.013	4.5953	6.6993	-4.9931	2.3358	1545.2
1.01	102	60	NaN	-2.3548	23.965	-3.0452	-183.95	29.172	-1.6512	-104.62	-669.9	1146.6	-48.431	870.68	1042	32.22	49.274	0	0	9.0555	12.627	-25.088	-30.68	-4.4434	-6.0349	20.083	33.054	4.6121	6.5917	-5.0049	2.3739	1545.2
1.02	103	60	NaN	-2.3435	23.95	-3.0187	-184.1	29.218	-1.8528	-104.59	-669.89	1146.6	-48.269	870.69	1042	31.398	45.652	0	0	9.2693	12.832	-25.091	-30.683	-4.4373	-6.1893	20.066	33.102	4.832	6.6427	-5.0245	2.418	1545.2
1.03	104	60	NaN	-2.3356	23.934	-2.9854	-184.24	29.256	-2.0052	-104.58	-669.86	1146.6	-47.921	870.74	1041.9	31.621	46.038	0	0	9.5737	13.124	-25.094	-30.687	-4.4419	-6.3468	20.048	33.142	5.1318	6.7776	-5.0458	2.4555	1545.2
1.04	105	60	NaN	-2.331	23.92	-2.9481	-184.32	29.268	-1.9863	-104.61	-669.83	1146.6	-47.288	870.85	1041.8	31.144	46.277	0	0	9.8873	13.426	-25.098	-30.69	-4.4617	-6.4518	20.033	33.155	5.4256	6.9737	-5.0646	2.4649	1545.3
1.05	106	60	NaN	-2.3308	23.9	-2.925	-184.47	29.288	-1.9994	-104.58	-669.78	1146.6	-46.561	870.98	1041.8	32.107	52.295	0	0	10.201	13.727	-25.101	-30.694	-4.4874	-6.6232	20.012	33.176	5.7135	7.1035	-5.0887	2.4822	1545.4
1.06	107	60	NaN	-2.3369	23.889	-2.9326	-184.55	29.315	-2.0101	-104.52	-669.74	1146.6	-46.129	871.06	1041.8	31.45	48.677	0	0	10.515	14.028	-25.105	-30.697	-4.5071	-6.7188	20	33.204	6.0075	7.3091	-5.1044	2.506	1545.5
1.07	108	60	NaN	-2.3487	23.875	-2.9595	-184.62	29.313	-2.0183	-104.4	-669.7	1146.6	-45.707	871.21	1041.8	31.973	45.53	0	0	10.704	14.209	-25.108	-30.701	-4.5301	-6.8034	19.986	33.202	6.1735	7.4061	-5.1226	2.5016	1545.6
1.08	109	60	NaN	-2.3508	23.85	-2.9322	-184.72	29.314	-2.0936	-104.45	-669.72	1146.6	-45.414	871.4	1041.8	31.034	45.357	0	0	10.753	14.257	-25.111	-30.704	-4.5445	-6.9147	19.962	33.202	6.2084	7.3422	-5.1493	2.4985	1545.8
1.09	110	60	NaN	-2.3561	23.836	-2.8947	-184.85	29.389	-2.3191	-104.52	-669.7	1146.6	-45.338	871.49	1041.9	32.003	44.629	0	0	10.743	14.247	-25.11	-30.703	-4.5553	-7.0485	19.953	33.272	6.1877	7.1989	-5.1577	2.5691	1545.9
1.1	111	60	NaN	-2.3619	23.828	-2.8738	-184.97	29.404	-2.5181	-104.55	-669.68	1146.6	-45.248	871.73	1042	31.578	43.227	0	0	10.724	14.229	-25.109	-30.702	-4.565	-7.1732	19.95	33.283	6.1586	7.0555	-5.1592	2.5807	1546.1
1.11	112	60	NaN	-2.3621	23.821	-2.8728	-185.18	29.323	-3.0418	-104.51	-669.66	1146.6	-46.071	872.09	1042	31.467	42.021	0	0	10.704	14.21	-25.108	-30.701	-4.5329	-7.347	19.942	33.202	6.1713	6.863	-5.1659	2.5017	1546.4
1.12	113	60	NaN	-2.3562	23.813	-2.8775	-185.42	29.239	-3.6717	-104.44	-669.65	1146.6	-47.057	872.44	1041.9	32.516	42.126	0	0	10.834	14.335	-25.109	-30.702	-4.4872	-7.5545	19.93	33.122	6.3468	6.7803	-5.1787	2.4202	1546.7
1.13	114	60	NaN	-2.3503	23.801	-2.8717	-185.44	29.232	-3.2904	-104.39	-669.65	1146.6	-45.313	872.88	1042	33.012	46.105	0	0	11.029	14.522	-25.111	-30.704	-4.5435	-7.6285	19.926	33.107	6.4858	6.8938	-5.1855	2.4027	1547.2
1.14	115	60	NaN	-2.3579	23.796	-2.8647	-185.33	29.264	-2.6811	-104.38	-669.64	1146.6	-43.298	873.2	1042.3	32.204	44.935	0	0	10.797	14.3	-25.107	-30.699	-4.6252	-7.6017	19.929	33.131	6.1722	6.698	-5.1772	2.4311	1547.6
1.15	116	60	NaN	-2.3561	23.797	-2.8774	-185.38	29.317	-2.8633	-104.27	-669.6	1146.6	-43.331	873.36	1042.3	32.113	43.669	0	0	10.578	14.089	-25.102	-30.695	-4.6179	-7.6425	19.933	33.18	5.9601	6.4464	-5.1691	2.4852	1547.7
1.16	117	60	NaN	-2.3374	23.775	-2.8246	-185.48	29.391	-3.0883	-104.36	-669.64	1146.6	-43.439	873.45	1042.4	30.532	43.514	0	0	10.761	14.265	-25.11	-30.702	-4.5984	-7.7415	19.918	33.249	6.163	6.5234	-5.1919	2.5464	1547.8
1.17	118	60	NaN	-2.3308	23.768	-2.8009	-185.57	29.446	-3.2277	-104.38	-669.61	1146.6	-43.334	873.66	1042.5	29.991	41.131	0	0	10.977	14.472	-25.113	-30.706	-4.596	-7.8365	19.913	33.301	6.3813	6.6359	-5.2004	2.5954	1548
1.18	119	60	NaN	-2.3211	23.754	-2.8017	-185.65	29.482	-3.4137	-104.28	-669.59	1146.6	-43.326	874	1042.6	31.207	40.974	0	0	11.238	14.723	-25.112	-30.705	-4.5824	-7.916	19.902	33.334	6.656	6.8072	-5.2102	2.6288	1548.3
1.19	120	60	NaN	-2.3103	23.737	-2.7912	-185.69	29.497	-3.5398	-104.23	-669.59	1146.6	-43.381	874.25	1042.5	31.196	40.508	0	0	11.5	14.974	-25.111	-30.704	-4.5676	-7.949	19.883	33.351	6.932	7.025	-5.2282	2.6463	1548.5
1.2	121	60	NaN	-2.2978	23.722	-2.767	-185.69	29.506	-3.5278	-104.24	-669.58	1146.5	-43.154	874.52	1042.3	30.726	39.655	0	0	11.73	15.195	-25.112	-30.704	-4.5634	-7.9531	19.864	33.364	7.1666	7.2422	-5.2475	2.6595	1548.8
1.21	122	60	NaN	-2.281	23.708	-2.7545	-185.69	29.522	-3.4745	-104.18	-669.52	1146.5	-42.683	874.96	1042.3	30.353	40.869	0	0	11.841	15.302	-25.116	-30.709	-4.5613	-7.9655	19.85	33.379	7.2801	7.3368	-5.2659	2.6705	1549.2
1.22	123	60	NaN	-2.2695	23.695	-2.7569	-185.7	29.538	-3.5244	-104.1	-669.48	1146.5	-42.628	875.26	1042.3	31.705	38.776	0	0	11.953	15.409	-25.121	-30.713	-4.5484	-7.978	19.838	33.395	7.4045	7.4313	-5.2825	2.682	1549.5
1.23	124	60	NaN	-2.2653	23.677	-2.7382	-185.72	29.609	-3.5977	-104.1	-669.46	1146.5	-42.66	875.44	1042.3	32.048	38.919	0	0	12.064	15.516	-25.125	-30.718	-4.5428	-7.9982	19.824	33.463	7.5214	7.5181	-5.3014	2.7451	1549.6
1.24	125	60	NaN	-2.2512	23.662	-2.7472	-185.72	29.713	-3.7694	-103.97	-669.4	1146.5	-42.96	875.68	1042.4	32.6	39.964	0	0	12.157	15.605	-25.132	-30.725	-4.5125	-7.979	19.812	33.563	7.6442	7.6261	-5.3203	2.8381	1549.8
1.25	126	60	NaN	-2.235	23.641	-2.7268	-185.68	29.735	-3.7674	-103.99	-669.39	1146.4	-42.887	875.95	1042.4	29.294	38.439	0	0	12.236	15.681	-25.14	-30.733	-4.4992	-7.9429	19.793	33.583	7.7369	7.7384	-5.3478	2.8502	1550
1.26	127	60	NaN	-2.1943	23.645	-2.779	-185.66	29.804	-3.8644	-103.79	-669.26	1146.4	-43.059	876.18	1042.5	30.962	38.714	0	0	12.315	15.757	-25.149	-30.742	-4.4447	-7.9081	19.8	33.649	7.8707	7.8494	-5.3492	2.9074	1550.1
1.27	128	60	NaN	-2.1819	23.643	-2.795	-185.74	29.793	-4.3043	-103.69	-669.2	1146.4	-44.079	876.47	1042.4	30.148	39.761	0	0	12.398	15.837	-25.154	-30.747	-4.3905	-7.947	19.795	33.641	8.0075	7.8898	-5.3588	2.8939	1550.3
1.28	129	60	NaN	-2.1903	23.629	-2.8019	-185.77	29.768	-4.5506	-103.61	-669.21	1146.4	-44.63	876.77	1042.3	31.387	39.463	0	0	12.486	15.922	-25.154	-30.747	-4.3751	-7.9518	19.779	33.619	8.1112	7.9699	-5.375	2.8724	1550.6
1.29	130	60	NaN	-2.195	23.619	-2.8077	-185.62	29.833	-4.105	-103.54	-669.22	1146.4	-43.431	876.98	1042.4	32.257	37.817	0	0	12.505	15.939	-25.162	-30.754	-4.4211	-7.8434	19.773	33.679	8.0835	8.0958	-5.3885	2.9245	1550.9
1.3	131	60	NaN	-2.1978	23.618	-2.7742	-185.39	29.939	-3.3359	-103.57	-669.21	1146.4	-41.389	877.15	1042.6	30.056	37.335	0	0	12.48	15.916	-25.17	-30.763	-4.5005	-7.6962	19.781	33.776	7.9794	8.2193	-5.3887	3.0131	1551.1
1.31	132	60	NaN	-2.213	23.611	-2.7523	-185.31	29.94	-3.2457	-103.56	-669.24	1146.4	-41.126	877.46	1042.6	30.967	40.91	0	0	12.342	15.783	-25.169	-30.762	-4.5246	-7.6262	19.775	33.776	7.8172	8.1566	-5.3944	3.0145	1551.4
1.32	133	60	NaN	-2.2199	23.603	-2.7624	-185.25	30.003	-3.2453	-103.43	-669.27	1146.4	-41.029	877.71	1042.6	31.719	38.109	0	0	12.194	15.641	-25.169	-30.762	-4.5299	-7.5639	19.768	33.838	7.6644	8.0772	-5.4011	3.0765	1551.7
1.33	134	60	NaN	-2.2316	23.617	-2.719	-185.21	30.027	-3.3178	-103.53	-669.28	1146.5	-41.19	877.91	1042.6	30.302	38.416	0	0	11.991	15.446	-25.174	-30.767	-4.5388	-7.5145	19.781	33.863	7.4526	7.9317	-5.393	3.096	1551.9
1.34	135	60	NaN	-2.2348	23.616	-2.7094	-185.17	30.071	-3.3786	-103.5	-669.31	1146.5	-41.305	878.05	1042.7	30.9	37.955	0	0	11.788	15.251	-25.179	-30.772	-4.5366	-7.4675	19.78	33.907	7.2518	7.7839	-5.399	3.1348	1552.1
1.35	136	60	NaN	-2.2436	23.611	-2.6947	-185.06	30.118	-3.3092	-103.49	-669.38	1146.5	-41.149	878.27	1042.6	32.937	36.715	0	0	11.586	15.057	-25.184	-30.777	-4.5505	-7.3651	19.774	33.956	7.0351	7.6914	-5.4109	3.1789	1552.4
1.36	137	60	NaN	-2.2546	23.612	-2.6707	-184.98	30.167	-3.2885	-103.53	-669.44	1146.5	-41.115	878.38	1042.6	30.775	37.358	0	0	11.192	14.679	-25.188	-30.78	-4.5637	-7.2879	19.774	34.006	6.6286	7.391	-5.4137	3.2255	1552.6
1.37	138	60	NaN	-2.2632	23.618	-2.6657	-184.94	30.185	-3.2864	-103.53	-669.46	1146.5	-41.1	878.47	1042.6	30.202	38.68	0	0	10.785	14.287	-25.191	-30.783	-4.5728	-7.2543	19.778	34.025	6.2118	7.033	-5.4126	3.2415	1552.7
1.38	139	60	NaN	-2.2714	23.623	-2.6766	-184.91	30.189	-3.2652	-103.49	-669.5	1146.6	-41.04	878.59	1042.5	32.145	38.326	0	0	10.377	13.896	-25.194	-30.787	-4.5816	-7.225	19.781	34.031	5.7953	6.6707	-5.4123	3.2445	1552.8
1.39	140	60	NaN	-2.2844	23.618	-2.6466	-184.87	30.22	-3.2824	-103.57	-669.59	1146.6	-41.103	878.67	1042.5	32.397	36.028	0	0	10.31	13.831	-25.2	-30.793	-4.595	-7.1829	19.776	34.062	5.7147	6.6483	-5.4235	3.2695	1553
1.4	141	60	NaN	-2.3019	23.583	-2.5411	-184.85	30.205	-3.2705	-103.92	-669.79	1146.6	-41.09	878.8	1042.5	32.743	39.996	0	0	10.379	13.897	-25.207	-30.8	-4.6252	-7.1686	19.74	34.048	5.7534	6.7288	-5.4673	3.2482	1553.4
1.41	142	60	NaN	-2.3194	23.596	-2.5645	-184.84	30.167	-3.3059	-103.86	-669.83	1146.6	-41.225	878.95	1042.4	31.677	39.116	0	0	10.448	13.964	-25.214	-30.807	-4.6353	-7.1533	19.752	34.012	5.8123	6.8104	-5.4621	3.2049	1553.5
1.42	143	60	NaN	-2.3165	23.644	-2.6741	-184.82	30.171	-3.3018	-103.53	-669.66	1146.6	-41.238	878.94	1042.5	31.407	36.119	0	0	10.5	14.014	-25.221	-30.814	-4.6198	-7.1259	19.799	34.015	5.8806	6.8884	-5.4218	3.2016	1553.4
1.43	144	60	NaN	-2.3441	23.66	-2.6895	-184.84	30.099	-3.4517	-103.54	-669.66	1146.7	-41.676	879.05	1042.5	31.31	40.252	0	0	10.398	13.916	-25.225	-30.818	-4.6314	-7.1288	19.816	33.943	5.7666	6.7873	-5.4091	3.125	1553.4
1.44	145	60	NaN	-2.3589	23.656	-2.6878	-184.84	30.028	-3.4596	-103.59	-669.7	1146.7	-41.755	879.14	1042.5	31.573	38.577	0	0	10.296	13.818	-25.229	-30.822	-4.6452	-7.1245	19.812	33.873	5.6505	6.6933	-5.4175	3.0509	1553.6
1.45	146	60	NaN	-2.3753	23.622	-2.6068	-184.8	29.94	-3.4039	-103.9	-669.84	1146.6	-41.725	879.2	1042.4	31.442	36.974	0	0	10.193	13.719	-25.233	-30.826	-4.6738	-7.1032	19.777	33.785	5.5196	6.6163	-5.4567	2.9589	1553.8
1.46	147	60	NaN	-2.3903	23.616	-2.5963	-184.77	29.851	-3.3212	-103.98	-669.86	1146.6	-41.604	879.27	1042.4	31.72	36.218	0	0	10.091	13.621	-25.237	-30.83	-4.696	-7.0767	19.77	33.697	5.395	6.5445	-5.4676	2.867	1553.9
1.47	148	60	NaN	-2.4054	23.63	-2.6608	-184.75	29.763	-3.22	-103.84	-669.78	1146.6	-41.408	879.35	1042.3	33.584	37.848	0	0	10.035	13.567	-25.243	-30.836	-4.7132	-7.0561	19.781	33.611	5.3216	6.5111	-5.4618	2.7759	1553.9
1.48	149	60	NaN	-2.4375	23.575	-2.5822	-184.71	29.654	-3.1667	-104.19	-669.96	1146.6	-41.426	879.38	1042.3	33.762	40.862	0	0	10.102	13.632	-25.252	-30.844	-4.7573	-7.034	19.726	33.502	5.345	6.5979	-5.5255	2.6578	1554.1
1.49	150	60	NaN	-2.4559	23.566	-2.5862	-184.67	29.613	-3.1561	-104.28	-669.96	1146.6	-41.561	879.27	1042.3	31.765	36.71	0	0	10.17	13.697	-25.261	-30.853	-4.7741	-6.9886	19.719	33.46	5.3955	6.7081	-5.5416	2.6067	1554
1.5	151	60	NaN	-2.4681	23.61	-2.7047	-184.64	29.553	-3.2272	-103.99	-669.71	1146.5	-41.817	879.19	1042.4	31.173	39.31	0	0	10.237	13.761	-25.27	-30.862	-4.7669	-6.9395	19.766	33.397	5.4702	6.822	-5.5039	2.5352	1553.6
1.51	152	60	NaN	-2.4829	23.588	-2.7268	-184.62	29.492	-3.2726	-104.12	-669.69	1146.5	-42.139	879	1042.4	31.618	36.927	0	0	10.184	13.711	-25.272	-30.864	-4.7748	-6.913	19.745	33.335	5.4095	6.7978	-5.527	2.4705	1553.4
1.52	153	60	NaN	-2.5008	23.582	-2.7313	-184.62	29.469	-3.3056	-104.19	-669.67	1146.5	-42.316	878.89	1042.4	32.573	37.328	0	0	10.076	13.607	-25.27	-30.863	-4.7888	-6.9055	19.74	33.311	5.2869	6.701	-5.5301	2.4483	1553.3
1.53	154	60	NaN	-2.5416	23.54	-2.6844	-184.62	29.429	-3.406	-104.5	-669.73	1146.5	-42.746	878.67	1042.4	32.003	38.551	0	0	10.132	13.661	-25.266	-30.858	-4.8253	-6.8999	19.699	33.269	5.3069	6.7608	-5.5665	2.4109	1553.1
1.54	155	60	NaN	-2.5794	23.504	-2.6667	-184.6	29.383	-3.4718	-104.73	-669.76	1146.4	-43.076	878.47	1042.4	32.077	39.697	0	0	10.435	13.952	-25.263	-30.855	-4.8598	-6.8853	19.665	33.222	5.5754	7.0665	-5.598	2.3668	1552.9
1.55	156	60	NaN	-2.6114	23.496	-2.7072	-184.59	29.346	-3.5023	-104.76	-669.69	1146.4	-43.28	878.29	1042.5	31.925	39.535	0	0	11.056	14.548	-25.262	-30.854	-4.8858	-6.8654	19.656	33.185	6.1706	7.683	-5.6054	2.331	1552.7
1.56	157	60	NaN	-2.6492	23.496	-2.748	-184.55	29.289	-3.4247	-104.81	-669.58	1146.4	-43.234	878.14	1042.4	30.766	39.469	0	0	10.72	14.225	-25.263	-30.856	-4.9276	-6.831	19.655	33.129	5.7921	7.394	-5.6077	2.2738	1552.4
1.57	158	60	NaN	-2.6829	23.501	-2.7443	-184.45	29.176	-3.1025	-105.02	-669.49	1146.4	-42.596	878.1	1042.3	31.316	39.097	0	0	10.186	13.712	-25.265	-30.857	-4.9927	-6.7614	19.654	33.023	5.1929	6.9505	-5.6107	2.1658	1552.3
1.58	159	60	NaN	-2.7004	23.507	-2.7763	-184.39	29.101	-3.0675	-105.09	-669.36	1146.4	-42.723	877.82	1042.3	31.26	37.568	0	0	9.6514	13.199	-25.267	-30.859	-5.0089	-6.7025	19.659	32.949	4.6425	6.4964	-5.6079	2.09	1551.9
1.59	160	60	NaN	-2.7072	23.515	-2.722	-184.34	28.972	-2.8615	-105.37	-669.27	1146.4	-42.323	877.84	1042.2	32.219	37.073	0	0	9.1172	12.686	-25.268	-30.861	-5.0408	-6.6718	19.662	32.825	4.0764	6.0141	-5.6061	1.9638	1551.9
1.6	161	60	NaN	-2.7274	23.516	-2.7089	-184.33	28.932	-2.8382	-105.54	-669.22	1146.5	-42.35	877.67	1042.2	32.501	38.846	0	0	8.583	12.173	-25.27	-30.863	-5.0664	-6.674	19.66	32.788	3.5166	5.4989	-5.6101	1.9254	1551.7
1.61	162	60	NaN	-2.7632	23.524	-2.7391	-184.35	28.851	-2.8851	-105.6	-669.12	1146.6	-42.586	877.5	1042.2	32.052	39.218	0	0	8.0549	11.666	-25.274	-30.867	-5.0962	-6.6873	19.664	32.71	2.9587	4.9784	-5.6101	1.8433	1551.4
1.62	163	60	NaN	-2.7886	23.523	-2.7319	-184.37	28.791	-2.987	-105.74	-669.07	1146.6	-42.959	877.34	1042.2	32.239	39.26	0	0	7.5307	11.162	-25.28	-30.872	-5.1133	-6.6944	19.661	32.653	2.4174	4.4678	-5.6186	1.7805	1551.2
1.63	164	60	NaN	-2.8073	23.523	-2.7236	-184.38	28.739	-3.0757	-105.86	-669.01	1146.7	-43.271	877.23	1042.2	31.697	40.708	0	0	7.0065	10.659	-25.285	-30.878	-5.1252	-6.6999	19.66	32.602	1.8814	3.9589	-5.6255	1.7241	1551
1.64	165	60	NaN	-2.8482	23.531	-2.7329	-184.4	28.671	-3.1348	-105.92	-668.93	1146.7	-43.5	877.14	1042.2	31.624	39.51	0	0	6.4823	10.155	-25.291	-30.884	-5.1602	-6.7093	19.664	32.538	1.3221	3.4461	-5.6266	1.6543	1550.9
1.65	166	60	NaN	-2.9206	23.537	-2.7415	-184.41	28.593	-3.1623	-105.97	-668.89	1146.9	-43.653	877.06	1042.2	31.712	36.947	0	0	5.9582	9.652	-25.296	-30.889	-5.229	-6.7169	19.666	32.464	0.72916	2.9351	-5.6306	1.5748	1550.7
1.66	167	60	NaN	-2.9957	23.537	-2.7614	-184.4	28.511	-3.1276	-105.93	-668.91	1146.9	-43.636	877.05	1042.1	29.753	39.315	0	0	5.434	9.1486	-25.302	-30.895	-5.3033	-6.7107	19.66	32.387	0.13065	2.4379	-5.6415	1.4926	1550.8
1.67	168	60	NaN	-3.0967	23.547	-2.7805	-184.4	28.488	-3.2226	-105.85	-668.94	1147.1	-44.007	876.92	1042.1	30.974	37.97	0	0	4.9098	8.6451	-25.308	-30.9	-5.3876	-6.6909	19.667	32.368	-0.47776	1.9542	-5.6404	1.4677	1550.6
1.68	169	60	NaN	-3.2311	23.561	-2.7714	-184.41	28.386	-3.0549	-105.75	-669.01	1147.2	-43.564	877.09	1042	31.248	39.386	0	0	4.3856	8.1417	-25.313	-30.906	-5.5341	-6.7081	19.673	32.273	-1.1485	1.4336	-5.6396	1.3676	1550.9
1.69	170	60	NaN	-3.4224	23.596	-2.7045	-184.39	28.33	-3.0168	-105.67	-669.1	1147.3	-43.548	877.11	1042	31.89	40.258	0	0	3.9098	7.6847	-25.319	-30.911	-5.7232	-6.6943	19.703	32.223	-1.8134	0.99046	-5.6156	1.312	1551
1.7	171	60	NaN	-3.6451	23.693	-2.566	-184.4	28.288	-2.9696	-105.79	-668.98	1147.4	-43.456	877.15	1041.9	30.738	37.945	0	0	3.6873	7.4711	-25.323	-30.916	-5.9538	-6.7082	19.793	32.188	-2.2664	0.76284	-5.53	1.2713	1551
1.71	172	60	NaN	-3.9103	23.764	-2.3066	-184.4	28.245	-2.9592	-106.14	-668.94	1147.5	-43.481	877.2	1041.9	40.49	40.39	0	0	3.5015	7.2926	-25.326	-30.918	-6.231	-6.7185	19.859	32.149	-2.7296	0.57404	-5.4662	1.2308	1551
1.72	173	60	NaN	-4.2895	23.769	-1.9182	-184.39	28.21	-2.9379	-106.69	-669.04	1147.6	-43.5	877.25	1041.8	49.576	40.236	0	0	3.3451	7.1424	-25.326	-30.918	-6.6296	-6.7253	19.861	32.118	-3.2845	0.41711	-5.4646	1.1993	1551.2
1.73	174	60	NaN	-4.7317	23.717	-1.5758	-184.37	28.18	-2.8869	-107.04	-669.19	1147.6	-43.426	877.32	1041.8	49.801	38.861	0	0	3.1887	6.9922	-25.326	-30.918	-7.0874	-6.7283	19.806	32.092	-3.8987	0.26392	-5.5201	1.1733	1551.4
1.74	175	60	NaN	-5.1629	23.643	-1.4837	-184.36	28.145	-2.835	-106.72	-669.26	1147.7	-43.332	877.44	1041.8	50.308	41.95	0	0	3.0323	6.842	-25.326	-30.918	-7.5097	-6.7059	19.729	32.059	-4.4773	0.13607	-5.5966	1.1409	1551.6
1.75	176	60	NaN	-5.6964	23.587	-1.5419	-184.33	28.12	-2.7655	-105.88	-669.13	1147.7	-43.211	877.55	1041.7	51.522	38.207	0	0	2.8759	6.6918	-25.326	-30.918	-8.0167	-6.6522	19.672	32.035	-5.1408	0.039557	-5.6537	1.1167	1551.6
1.76	177	60	NaN	-6.1716	23.463	-1.3785	-184.33	28.147	-2.8148	-105.8	-669.28	1147.7	-43.389	877.52	1041.7	52.931	40.098	0	0	2.7195	6.5416	-25.326	-30.918	-8.482	-6.6372	19.548	32.062	-5.7625	-0.095552	-5.7774	1.1434	1551.7
1.77	178	60	NaN	-6.8057	23.259	-0.69331	-184.29	28.212	-3.0145	-107.05	-669.77	1147.8	-44.088	877.42	1041.8	53.157	40.424	0	0	2.5632	6.3914	-25.326	-30.918	-9.1361	-6.6177	19.343	32.127	-6.5729	-0.22628	-5.9827	1.2089	1552.1
1.78	179	60	NaN	-7.2565	23.2	-0.41912	-184.25	28.141	-2.8082	-107.28	-669.79	1147.8	-43.594	877.71	1041.7	54.937	39.752	0	0	2.4068	6.2412	-25.326	-30.918	-9.613	-6.6023	19.279	32.061	-7.2062	-0.36113	-6.0463	1.1429	1552.4
1.79	180	60	NaN	-7.6483	23.184	-0.23995	-184.2	28.144	-2.7453	-107.31	-669.7	1147.8	-43.502	877.81	1041.6	54.017	41.558	0	0	2.2504	6.091	-25.326	-30.918	-10.009	-6.566	19.262	32.066	-7.759	-0.47494	-6.0634	1.1472	1552.5
1.8	181	60	NaN	-8.0972	23.164	-0.094918	-184.16	28.2	-2.7484	-107.19	-669.57	1147.8	-43.61	877.82	1041.6	49.532	37.417	0	0	2.094	5.9408	-25.326	-30.918	-10.45	-6.5107	19.244	32.121	-8.3561	-0.56983	-6.082	1.2021	1552.3
1.81	182	60	NaN	-8.4851	23.112	0.077418	-184.12	28.259	-2.7413	-107.26	-669.6	1147.7	-43.683	877.83	1041.7	53.128	41.344	0	0	1.8671	5.7229	-25.32	-30.913	-10.838	-6.4687	19.194	32.177	-8.9705	-0.74585	-6.1268	1.2637	1552.4
1.82	183	60	NaN	-8.703	23.052	0.24184	-184.09	28.301	-2.7512	-107.52	-669.75	1147.7	-43.774	877.82	1041.7	54.952	39.738	0	0	1.5706	5.4382	-25.31	-30.903	-11.062	-6.4499	19.135	32.218	-9.491	-1.0117	-6.175	1.3147	1552.5
1.83	184	60	NaN	-8.8584	23.026	0.2971	-184.07	28.324	-2.7639	-107.52	-669.75	1147.7	-43.866	877.83	1041.7	56.586	40.687	1	0	1.2742	5.1535	-25.3	-30.893	-11.214	-6.4277	19.11	32.24	-9.9396	-1.2742	-6.1901	1.3471	1552.5
1.84	185	60	NaN	-9.1439	22.999	0.3143	-184.03	28.314	-2.651	-107.3	-669.72	1147.6	-43.665	878.01	1041.6	58.008	40.066	1	0	0.97773	4.8688	-25.29	-30.883	-11.498	-6.3895	19.084	32.229	-10.521	-1.5207	-6.206	1.3464	1552.7
1.85	186	60	NaN	-9.3139	23.008	0.26301	-184.01	28.322	-2.6278	-107.04	-669.68	1147.6	-43.675	878.08	1041.6	59.737	41.432	1	0	0.60545	4.5112	-25.266	-30.859	-11.658	-6.3515	19.094	32.236	-11.053	-1.8403	-6.1721	1.3772	1552.7
1.86	187	60	NaN	-9.508	22.991	0.33388	-183.95	28.354	-2.6704	-107.14	-669.69	1147.6	-43.95	878.06	1041.6	56.277	41.663	1	0	0.22345	4.1443	-25.241	-30.834	-11.846	-6.2913	19.08	32.266	-11.622	-2.147	-6.1617	1.4324	1552.7
1.87	188	60	NaN	-9.6367	22.937	0.4343	-183.94	28.356	-2.6738	-107.35	-669.79	1147.5	-44.043	878.15	1041.6	54.127	39.418	1	0	-0.15855	3.7775	-25.216	-30.809	-11.979	-6.2787	19.026	32.266	-12.137	-2.5012	-6.1898	1.4574	1552.8
1.88	189	60	NaN	-9.7178	22.857	0.46781	-183.95	28.386	-2.692	-107.33	-669.93	1147.5	-44.115	878.2	1041.7	62.176	41.454	1	0	-0.54055	3.4106	-25.191	-30.784	-12.056	-6.2859	18.948	32.294	-12.597	-2.8753	-6.2425	1.5099	1553
1.89	190	60	NaN	-9.7659	22.786	0.43357	-183.92	28.406	-2.6574	-107.09	-670.05	1147.5	-44.102	878.21	1041.7	63.354	45.559	1	0	-0.92308	3.0432	-25.165	-30.758	-12.095	-6.2538	18.878	32.314	-13.019	-3.2106	-6.2879	1.556	1553.2
1.9	191	60	NaN	-9.7794	22.724	0.37673	-183.88	28.41	-2.6031	-106.74	-670.19	1147.6	-44.068	878.27	1041.6	63.547	46.993	1	0	-1.314	2.6677	-25.134	-30.727	-12.097	-6.2024	18.815	32.32	-13.411	-3.5347	-6.3194	1.5929	1553.3
1.91	192	60	NaN	-9.7518	22.687	0.35788	-183.87	28.418	-2.5813	-106.5	-670.33	1147.6	-44.082	878.37	1041.6	63.969	46.977	1	0	-1.705	2.2922	-25.102	-30.695	-12.06	-6.1749	18.776	32.329	-13.765	-3.8827	-6.3263	1.634	1553.6
1.92	193	60	NaN	-9.6831	22.72	0.40849	-183.86	28.433	-2.5608	-106.52	-670.36	1147.7	-44.066	878.43	1041.6	63.185	47.445	1	0	-2.096	1.9168	-25.071	-30.664	-11.992	-6.1713	18.806	32.346	-14.088	-4.2546	-6.265	1.6829	1553.7
1.93	194	60	NaN	-9.5725	22.802	0.47365	-183.87	28.441	-2.5313	-106.62	-670.31	1147.8	-43.985	878.55	1041.6	59.887	45.621	1	0	-2.4869	1.5413	-25.039	-30.632	-11.888	-6.1879	18.883	32.361	-14.375	-4.6466	-6.1563	1.7287	1553.8
1.94	195	60	NaN	-9.3536	22.936	0.56296	-183.88	28.492	-2.56	-106.82	-670.28	1148	-44.099	878.61	1041.6	54.721	41.82	1	0	-2.8779	1.1658	-25.008	-30.6	-11.673	-6.1952	19.01	32.418	-14.551	-5.0294	-5.9979	1.8176	1553.8
1.95	196	60	NaN	-9.1626	22.983	0.52193	-183.88	28.523	-2.5817	-106.6	-670.29	1148.1	-44.174	878.62	1041.6	53.35	39.15	1	0	-3.0896	0.96246	-24.977	-30.569	-11.47	-6.1912	19.054	32.452	-14.56	-5.2287	-5.9225	1.8828	1553.8
1.96	197	60	NaN	-8.9557	23.076	0.36306	-183.88	28.549	-2.5693	-105.94	-670.11	1148.3	-44.162	878.66	1041.6	51.828	39.885	1	0	-3.2047	0.85196	-24.953	-30.546	-11.24	-6.1671	19.141	32.484	-14.445	-5.3151	-5.8119	1.9383	1553.7
1.97	198	60	NaN	-8.736	23.128	0.19678	-183.89	28.568	-2.5607	-105.38	-670.04	1148.3	-44.16	878.71	1041.6	53.762	40.056	1	0	-3.1089	0.94398	-24.954	-30.547	-11	-6.1494	19.192	32.504	-14.108	-5.2055	-5.7626	1.9572	1553.6
1.98	199	60	NaN	-8.4864	23.146	0.16728	-183.87	28.598	-2.5619	-105.26	-670.19	1148.3	-44.213	878.75	1041.6	56.168	41.106	1	0	-3.0131	1.036	-24.956	-30.548	-10.743	-6.127	19.21	32.534	-13.757	-5.091	-5.7459	1.9857	1553.8
1.99	200	60	NaN	-8.1431	23.221	0.21169	-183.86	28.631	-2.566	-105.36	-670.27	1148.4	-44.265	878.8	1041.6	61.042	41.318	1	0	-2.9172	1.128	-24.957	-30.55	-10.402	-6.1236	19.283	32.569	-13.319	-4.9956	-5.6745	2.0195	1553.9
2	201	60	NaN	-7.7485	23.353	0.2311	-183.89	28.646	-2.5495	-105.4	-670.17	1148.4	-44.219	878.9	1041.6	65.081	43.439	1	0	-2.8214	1.22	-24.958	-30.551	-10.01	-6.154	19.412	32.588	-12.832	-4.934	-5.5467	2.0368	1553.9
2.01	202	60	NaN	-7.4652	23.418	0.26301	-183.91	28.649	-2.4995	-105.44	-670.21	1148.5	-44.095	879.01	1041.6	66.49	46.438	1	0	-2.7256	1.3121	-24.96	-30.553	-9.7328	-6.174	19.473	32.594	-12.458	-4.8619	-5.4864	2.041	1554.1
2.02	203	60	NaN	-7.188	23.482	0.19371	-183.91	28.675	-2.5123	-105.18	-670.12	1148.5	-44.158	879.05	1041.6	66.579	47.97	1	0	-2.6298	1.4041	-24.961	-30.554	-9.4439	-6.1656	19.536	32.621	-12.074	-4.7615	-5.4254	2.0674	1554.1
2.03	204	60	NaN	-6.904	23.5	0.066793	-183.9	28.71	-2.5054	-104.75	-670.08	1148.5	-44.169	879.08	1041.6	65.97	48.9	1	0	-2.534	1.4961	-24.963	-30.555	-9.1433	-6.1401	19.554	32.657	-11.677	-4.644	-5.409	2.1013	1554
2.04	205	60	NaN	-6.6278	23.515	-0.049718	-183.9	28.739	-2.5275	-104.34	-669.97	1148.5	-44.28	879.1	1041.6	64.349	46.379	1	0	-2.4382	1.5881	-24.964	-30.557	-8.8482	-6.1227	19.569	32.685	-11.286	-4.5346	-5.3954	2.1284	1553.9
2.05	206	60	NaN	-6.3466	23.498	-0.095822	-183.88	28.763	-2.4666	-104.16	-669.94	1148.5	-44.149	879.16	1041.6	61.77	42.292	1	0	-2.3424	1.6801	-24.965	-30.558	-8.5649	-6.1028	19.552	32.708	-10.907	-4.4227	-5.4131	2.1497	1553.9
2.06	207	60	NaN	-5.9794	23.474	-0.13313	-183.86	28.799	-2.4319	-103.96	-669.85	1148.4	-44.102	879.21	1041.5	58.859	40.193	1	0	-2.2465	1.7722	-24.967	-30.56	-8.1923	-6.0722	19.53	32.744	-10.439	-4.3	-5.4368	2.1841	1553.9
2.07	208	60	NaN	-5.634	23.462	-0.17341	-183.84	28.831	-2.4343	-103.74	-669.72	1148.4	-44.151	879.27	1041.5	56.902	41.554	1	0	-2.1507	1.8642	-24.968	-30.561	-7.837	-6.041	19.519	32.773	-9.9877	-4.1769	-5.4489	2.2126	1553.8
2.08	209	60	NaN	-5.3374	23.452	-0.20895	-183.82	28.851	-2.4321	-103.54	-669.61	1148.3	-44.174	879.33	1041.5	55.39	39.95	1	0	-2.0549	1.9562	-24.97	-30.562	-7.5323	-6.0139	19.511	32.792	-9.5872	-4.0577	-5.459	2.2299	1553.7
2.09	210	60	NaN	-5.0345	23.429	-0.24131	-183.8	28.868	-2.3888	-103.36	-669.53	1148.2	-44.076	879.4	1041.5	56.746	40.2	1	0	-1.9591	2.0482	-24.971	-30.564	-7.2264	-5.989	19.489	32.808	-9.1855	-3.9407	-5.482	2.2444	1553.7
2.1	211	60	NaN	-4.7622	23.401	-0.27324	-183.78	28.879	-2.3164	-103.18	-669.46	1148.2	-43.879	879.5	1041.4	59.861	41.554	1	0	-1.9038	2.1013	-24.973	-30.565	-6.9545	-5.9674	19.462	32.818	-8.8583	-3.8661	-5.5108	2.2528	1553.8
2.11	212	60	NaN	-4.5375	23.381	-0.28992	-183.75	28.924	-2.3756	-102.99	-669.39	1148.1	-44.061	879.45	1041.5	60.48	42.014	1	0	-1.8823	2.122	-24.975	-30.568	-6.7162	-5.9332	19.444	32.861	-8.5985	-3.8112	-5.5306	2.2934	1553.6
2.12	213	60	NaN	-4.1578	23.358	-0.31773	-183.73	28.965	-2.4043	-102.77	-669.14	1148	-44.153	879.48	1041.5	61.467	43.914	1	0	-1.8608	2.1426	-24.977	-30.57	-6.3255	-5.8953	19.425	32.897	-8.1863	-3.7527	-5.5515	2.3277	1553.4
2.13	214	60	NaN	-3.8963	23.31	-0.3033	-183.7	28.962	-2.3723	-102.67	-669	1148	-44.072	879.54	1041.5	61.121	42.633	1	0	-1.8393	2.1633	-24.979	-30.572	-6.0632	-5.8705	19.378	32.894	-7.9025	-3.7072	-5.601	2.3219	1553.3
2.14	215	60	NaN	-3.6568	23.238	-0.36133	-183.7	28.975	-2.4313	-102.3	-668.88	1147.8	-44.212	879.52	1041.5	62.563	44.279	1	0	-1.8177	2.184	-24.981	-30.574	-5.8052	-5.8452	19.31	32.903	-7.6229	-3.6612	-5.6708	2.3292	1553.1
2.15	216	60	NaN	-3.3684	23.151	-0.40069	-183.68	28.959	-2.4931	-101.9	-668.72	1147.8	-44.361	879.51	1041.5	61.949	43.818	1	0	-1.7962	2.2046	-24.983	-30.576	-5.497	-5.8044	19.225	32.885	-7.2932	-3.5997	-5.7584	2.3093	1552.9
2.16	217	60	NaN	-3.1082	23.073	-0.41061	-183.65	28.91	-2.4864	-101.59	-668.53	1147.8	-44.313	879.55	1041.5	60.606	42.667	1	0	-1.7747	2.2253	-24.985	-30.578	-5.227	-5.7721	19.148	32.835	-7.0017	-3.5468	-5.8374	2.2566	1552.8
2.17	218	60	NaN	-2.9228	23.011	-0.40533	-183.64	28.851	-2.4713	-101.36	-668.36	1147.7	-44.229	879.57	1041.5	61.036	42.127	1	0	-1.7532	2.246	-24.988	-30.58	-5.0366	-5.7581	19.09	32.772	-6.7898	-3.5121	-5.898	2.1921	1552.6
2.18	219	60	NaN	-2.7644	22.957	-0.37892	-183.64	28.794	-2.5294	-101.23	-668.18	1147.6	-44.349	879.53	1041.6	62.148	43.979	1	0	-1.7317	2.2667	-24.99	-30.582	-4.8691	-5.7464	19.039	32.711	-6.6007	-3.4797	-5.9503	2.129	1552.4
2.19	220	60	NaN	-2.6009	22.913	-0.34103	-183.64	28.726	-2.5927	-101.1	-667.95	1147.6	-44.46	879.47	1041.6	57.824	42.592	1	0	-1.7101	2.2873	-24.992	-30.585	-4.6972	-5.7378	18.999	32.64	-6.4074	-3.4504	-5.9928	2.0552	1552.1
2.2	221	60	NaN	-2.4555	22.857	-0.27748	-183.65	28.614	-2.6496	-101.07	-667.76	1147.5	-44.535	879.47	1041.7	52.695	39.01	1	0	-1.6886	2.308	-24.994	-30.587	-4.5482	-5.7437	18.945	32.526	-6.2368	-3.4357	-6.0488	1.9392	1551.9
2.21	222	60	NaN	-2.3348	22.765	-0.20279	-183.67	28.47	-2.6893	-101.08	-667.62	1147.5	-44.517	879.51	1041.7	61.727	40.27	1	0	-1.6671	2.3287	-24.996	-30.589	-4.4287	-5.7612	18.856	32.379	-6.0958	-3.4325	-6.1403	1.7903	1551.8
2.22	223	60	NaN	-2.1636	22.564	-0.16525	-183.71	28.236	-2.8282	-100.89	-667.6	1147.4	-44.695	879.54	1041.8	63.374	45.292	1	0	-1.6456	2.3493	-24.998	-30.591	-4.2437	-5.786	18.662	32.137	-5.8893	-3.4366	-6.3363	1.5464	1551.8
2.23	224	60	NaN	-2.0197	22.452	-0.2593	-183.7	28.018	-2.8468	-100.36	-667.43	1147.3	-44.61	879.54	1041.8	62.803	44.414	1	0	-1.624	2.37	-25	-30.593	-4.0834	-5.7659	18.555	31.915	-5.7075	-3.3959	-6.4451	1.3217	1551.6
2.24	225	60	NaN	-1.916	22.373	-0.30629	-183.7	27.783	-2.7983	-100.03	-667.29	1147.2	-44.321	879.63	1041.8	61.662	43.894	1	0	-1.6025	2.3907	-25.002	-30.595	-3.9786	-5.7628	18.478	31.677	-5.5811	-3.3721	-6.5242	1.0817	1551.5
2.25	226	60	NaN	-1.8428	22.312	-0.27435	-183.7	27.558	-2.7426	-99.972	-667.2	1147.2	-43.979	879.66	1041.8	61.263	43.264	1	0	-1.581	2.4113	-25.005	-30.597	-3.9158	-5.7768	18.419	31.451	-5.4968	-3.3655	-6.5852	0.85365	1551.5
2.26	227	60	NaN	-1.785	22.293	-0.22198	-183.72	27.377	-2.7701	-99.987	-667.05	1147.1	-43.844	879.56	1041.9	59.567	43.526	1	0	-1.5595	2.432	-25.007	-30.599	-3.864	-5.7997	18.404	31.266	-5.4234	-3.3677	-6.6026	0.66688	1551.2
2.27	228	60	NaN	-1.7226	22.32	-0.16781	-183.79	27.164	-2.9851	-100.01	-666.83	1147.1	-44.157	879.45	1042.1	52.386	39.36	1	0	-1.5952	2.3977	-25.006	-30.598	-3.7914	-5.8553	18.435	31.049	-5.3866	-3.4576	-6.5707	0.45025	1550.9
2.28	229	60	NaN	-1.6354	22.385	-0.11255	-183.88	26.788	-3.3127	-100	-666.55	1147.2	-44.696	879.55	1042.3	49.92	39.497	1	0	-1.6588	2.3367	-25.003	-30.596	-3.6841	-5.9309	18.505	30.668	-5.3428	-3.5942	-6.4981	0.072566	1550.6
2.29	230	60	NaN	-1.5791	22.394	-0.097215	-183.91	26.5	-3.3178	-99.941	-666.51	1147.2	-44.465	879.62	1042.3	49.69	39.874	1	0	-1.7223	2.2757	-25	-30.593	-3.634	-5.9684	18.514	30.38	-5.3563	-3.6927	-6.4867	-0.21327	1550.7
2.3	231	60	NaN	-1.5403	22.415	-0.12174	-183.92	26.21	-3.2007	-99.81	-666.45	1147.2	-43.928	879.6	1042.3	49.136	39.292	1	0	-1.7599	2.2395	-24.999	-30.592	-3.6104	-5.994	18.535	30.09	-5.3704	-3.7545	-6.4648	-0.502	1550.6
2.31	232	60	NaN	-1.5023	22.444	-0.13248	-183.95	25.994	-3.2611	-99.724	-666.39	1147.3	-43.864	879.41	1042.4	48.892	38.315	1	0	-1.767	2.2327	-25	-30.593	-3.5719	-6.0196	18.565	29.873	-5.3389	-3.7869	-6.4353	-0.72051	1550.4
2.32	233	60	NaN	-1.4489	22.51	-0.12728	-184.01	25.688	-3.3886	-99.652	-666.29	1147.3	-43.865	879.23	1042.5	49.134	38.662	1	0	-1.7105	2.287	-24.999	-30.592	-3.5162	-6.0738	18.633	29.565	-5.2266	-3.7868	-6.3664	-1.0272	1550.1
2.33	234	60	NaN	-1.3985	22.577	-0.105	-184.03	25.371	-3.3958	-99.63	-666.18	1147.4	-43.598	879.15	1042.6	47.48	40.529	1	0	-1.6428	2.352	-24.998	-30.59	-3.4751	-6.102	18.701	29.247	-5.118	-3.75	-6.2964	-1.3431	1549.9
2.34	235	60	NaN	-1.3565	22.629	-0.067829	-184.05	25.108	-3.3837	-99.685	-666.11	1147.4	-43.322	879.05	1042.7	46.793	38.864	1	0	-2.04	1.9705	-24.995	-30.588	-3.4455	-6.1373	18.753	28.983	-5.4856	-4.1668	-6.2416	-1.6046	1549.7
2.35	236	60	NaN	-1.3159	22.672	-0.043562	-184.09	24.857	-3.4025	-99.727	-666.06	1147.4	-43.127	878.92	1042.7	46.034	38.276	1	0	-2.341	1.6815	-24.99	-30.583	-3.414	-6.191	18.798	28.731	-5.755	-4.5095	-6.1921	-1.8518	1549.6
2.36	237	60	NaN	-1.2656	22.725	-0.079266	-184.1	24.553	-3.3498	-99.573	-666	1147.5	-42.773	878.92	1042.7	48.63	39.838	1	0	-2.0198	1.9899	-24.978	-30.571	-3.3711	-6.2062	18.85	28.428	-5.3909	-4.2162	-6.1283	-2.1434	1549.5
2.37	238	60	NaN	-1.1792	22.804	-0.17692	-184.18	24.247	-3.5426	-99.167	-665.9	1147.5	-42.929	878.66	1042.9	49.337	38.968	1	0	-1.6591	2.3363	-24.971	-30.564	-3.2644	-6.2677	18.933	28.117	-4.9236	-3.9314	-6.0379	-2.4466	1549.1
2.38	239	60	NaN	-1.1264	22.88	-0.17748	-184.26	24.019	-3.588	-99.108	-665.77	1147.5	-42.783	878.49	1043	51.248	39.119	1	0	-1.2697	2.7103	-24.967	-30.56	-3.2153	-6.3496	19.01	27.888	-4.485	-3.6393	-5.9567	-2.672	1548.8
2.39	240	60	NaN	-1.0816	22.953	-0.13917	-184.3	23.769	-3.5195	-99.141	-665.58	1147.5	-42.387	878.4	1043	52.515	41.514	1	0	-0.54505	3.4063	-24.961	-30.554	-3.1868	-6.4024	19.084	27.638	-3.7318	-2.9961	-5.8768	-2.9152	1548.6
2.4	241	60	NaN	-1.0436	22.992	-0.072035	-184.34	23.546	-3.5577	-99.269	-665.45	1147.4	-42.3	878.31	1043	55.968	40.293	1	0	0.062513	3.9898	-24.952	-30.545	-3.157	-6.4575	19.124	27.415	-3.0945	-2.4677	-5.8282	-3.1303	1548.3
2.41	242	60	NaN	-0.99767	22.975	-0.048354	-184.42	23.32	-3.6775	-99.251	-665.41	1147.4	-42.392	878.1	1043.1	57.058	43.01	1	0	0.50105	4.411	-24.94	-30.533	-3.1073	-6.5308	19.108	27.187	-2.6063	-2.1198	-5.8313	-3.346	1548.1
2.42	243	60	NaN	-0.95389	22.915	-0.096574	-184.48	23.133	-3.7282	-99.032	-665.46	1147.4	-42.311	877.93	1043.1	57.317	43.04	1	0	1.0882	4.9748	-24.929	-30.521	-3.0586	-6.5881	19.052	26.996	-1.9704	-1.6133	-5.8766	-3.5253	1548
2.43	244	60	NaN	-0.91349	22.848	-0.17781	-184.51	22.964	-3.6468	-98.727	-665.53	1147.3	-41.917	877.87	1043.1	55.818	43.947	1	0	1.9067	5.761	-24.919	-30.512	-3.0215	-6.6172	18.987	26.825	-1.1148	-0.85624	-5.9324	-3.6863	1548
2.44	245	60	NaN	-0.86984	22.802	-0.21604	-184.52	22.772	-3.5102	-98.527	-665.56	1147.3	-41.376	877.82	1043.1	49.893	38.896	1	0	2.6494	6.4742	-24.903	-30.496	-2.9905	-6.6366	18.941	26.633	-0.34114	-0.1624	-5.9625	-3.8633	1547.9
2.45	246	60	NaN	-0.82674	22.79	-0.16394	-184.53	22.598	-3.4426	-98.567	-665.5	1147.2	-40.986	877.67	1043.1	51.946	39.274	0	0	3.2616	7.0622	-24.889	-30.482	-2.9636	-6.6653	18.931	26.457	0.29795	0.39685	-5.9587	-4.025	1547.8
2.46	247	60	NaN	-0.7947	22.828	-0.071086	-184.57	22.543	-3.496	-98.787	-665.37	1147.2	-40.951	877.48	1043.1	47.515	39.305	0	0	3.371	7.1673	-24.891	-30.484	-2.9415	-6.7132	18.969	26.402	0.4295	0.4541	-5.9215	-4.0819	1547.4
2.47	248	60	NaN	-0.76659	22.884	-0.020782	-184.62	22.559	-3.7828	-98.846	-665.26	1147.2	-41.584	877.12	1043.2	45.345	37.92	0	0	3.6846	7.4685	-24.894	-30.486	-2.8928	-6.7482	19.029	26.415	0.79183	0.72025	-5.8644	-4.0717	1546.9
2.48	249	60	NaN	-0.74693	22.933	-0.018264	-184.62	22.434	-3.6258	-98.81	-665.16	1147.2	-41.006	877.18	1043.1	38.994	40.89	0	0	4.1509	7.9163	-24.897	-30.49	-2.8932	-6.7652	19.074	26.293	1.2576	1.151	-5.823	-4.1971	1546.9
2.49	250	60	NaN	-0.72446	22.953	-0.047266	-184.61	22.393	-3.6123	-98.68	-665.14	1147.2	-40.865	877.07	1043.1	40.331	37.837	0	0	4.8669	8.6039	-24.895	-30.488	-2.8714	-6.7571	19.095	26.251	1.9955	1.8468	-5.8004	-4.2371	1546.8
2.5	251	60	NaN	-0.70536	22.96	-0.097777	-184.64	22.371	-3.7138	-98.499	-665.16	1147.2	-41.022	876.92	1043.2	35.828	36.49	0	0	5.5917	9.3	-24.893	-30.486	-2.8399	-6.7723	19.103	26.228	2.7518	2.5277	-5.7906	-4.2583	1546.7
2.51	252	60	NaN	-0.67978	22.98	-0.13589	-184.67	22.332	-3.7708	-98.365	-665.17	1147.2	-41.05	876.85	1043.2	38.249	37.889	0	0	6.1928	9.8774	-24.895	-30.488	-2.8084	-6.8019	19.125	26.187	3.3844	3.0755	-5.7702	-4.3011	1546.6
2.52	253	60	NaN	-0.65562	23.019	-0.1376	-184.68	22.28	-3.714	-98.352	-665.12	1147.2	-40.809	876.86	1043.2	42.831	40.278	0	0	6.9903	10.643	-24.899	-30.492	-2.7928	-6.817	19.165	26.135	4.1975	3.8262	-5.7347	-4.3574	1546.6
2.53	254	60	NaN	-0.64388	23.059	-0.10826	-184.68	22.249	-3.663	-98.447	-665.05	1147.2	-40.63	876.88	1043.2	43.705	38.052	0	0	8.1749	11.781	-24.908	-30.5	-2.7913	-6.8226	19.203	26.104	5.3837	4.9584	-5.7049	-4.3961	1546.5
2.54	255	60	NaN	-0.62921	23.078	-0.070852	-184.71	22.265	-3.7674	-98.568	-665.01	1147.1	-40.861	876.8	1043.2	49.326	38.914	0	0	9.0328	12.605	-24.902	-30.495	-2.7727	-6.8506	19.224	26.119	6.2601	5.7543	-5.6784	-4.3763	1546.4
2.55	256	60	NaN	-0.62286	23.061	-0.035474	-184.69	22.232	-3.6452	-98.712	-665.07	1147.1	-40.536	876.91	1043.2	52.445	38.38	0	0	9.7146	13.26	-24.895	-30.487	-2.7835	-6.8457	19.207	26.086	6.9311	6.414	-5.6873	-4.4013	1546.6
2.56	257	60	NaN	-0.60798	23.057	-0.16882	-184.72	22.239	-3.6478	-98.35	-665.13	1147	-40.515	877.01	1043.2	53.471	36.055	0	0	10.004	13.537	-24.901	-30.494	-2.7558	-6.8668	19.206	26.09	7.2478	6.6705	-5.6955	-4.4037	1546.7
2.57	258	60	NaN	-0.58607	23.081	-0.25102	-184.73	22.248	-3.6558	-98.154	-665.14	1147	-40.547	877.09	1043.2	53.095	38.268	0	0	10.448	13.964	-24.904	-30.497	-2.7253	-6.8687	19.231	26.098	7.723	7.0956	-5.6734	-4.3994	1546.8
2.58	259	60	NaN	-0.57375	23.131	-0.26496	-184.73	22.3	-3.7369	-98.185	-665.1	1147	-40.811	877.06	1043.2	51.32	38.09	0	0	11.035	14.527	-24.904	-30.497	-2.7044	-6.8632	19.283	26.148	8.3303	7.6642	-5.6217	-4.3485	1546.7
2.59	260	60	NaN	-0.55401	23.245	-0.23692	-184.74	22.354	-3.7631	-98.357	-664.94	1147	-40.953	877.12	1043.2	47.337	39.959	0	0	11.473	14.948	-24.903	-30.496	-2.6859	-6.8671	19.397	26.202	8.7868	8.081	-5.5059	-4.2933	1546.6
2.6	261	60	NaN	-0.53176	23.372	-0.20907	-184.73	22.368	-3.6847	-98.531	-664.75	1147	-40.81	877.32	1043.2	40.531	38.65	0	0	11.769	15.232	-24.9	-30.493	-2.6754	-6.8767	19.521	26.219	9.0934	8.3558	-5.3793	-4.2745	1546.6
2.61	262	60	NaN	-0.51026	23.467	-0.2214	-184.72	22.382	-3.589	-98.588	-664.62	1147.1	-40.616	877.49	1043.1	43.809	39.359	0	0	11.871	15.331	-24.9	-30.493	-2.6632	-6.8756	19.613	26.236	9.2082	8.4554	-5.2874	-4.2564	1546.7
2.62	263	60	NaN	-0.48292	23.532	-0.29482	-184.72	22.456	-3.5967	-98.474	-664.56	1147.1	-40.698	877.54	1043.1	41.551	40.061	0	0	11.855	15.315	-24.902	-30.494	-2.6285	-6.8671	19.677	26.311	9.2265	8.4483	-5.2243	-4.1832	1546.7
2.63	264	60	NaN	-0.45074	23.562	-0.41447	-184.75	22.536	-3.6869	-98.216	-664.57	1147.1	-40.978	877.58	1043.1	43.145	37.605	0	0	11.608	15.078	-24.908	-30.501	-2.5763	-6.88	19.707	26.39	9.0313	8.1977	-5.2006	-4.1105	1546.7
2.64	265	60	NaN	-0.3976	23.58	-0.51509	-184.73	22.579	-3.6192	-97.979	-664.57	1147.1	-40.89	877.7	1043.1	46.302	36.484	0	0	11.531	15.005	-24.91	-30.503	-2.5175	-6.8468	19.725	26.434	9.0139	8.1577	-5.1852	-4.0689	1546.8
2.65	266	60	NaN	-0.322	23.622	-0.54206	-184.73	22.671	-3.6578	-97.902	-664.5	1147.2	-41.062	877.75	1043.1	48.01	38.721	0	0	11.541	15.014	-24.911	-30.503	-2.4327	-6.8397	19.765	26.528	9.1082	8.1739	-5.1457	-3.9752	1546.8
2.66	267	60	NaN	-0.23659	23.667	-0.46773	-184.72	22.731	-3.6492	-98.12	-664.4	1147.3	-41.126	877.85	1043.1	48.476	39.043	0	0	11.659	15.127	-24.91	-30.503	-2.353	-6.8363	19.804	26.593	9.3063	8.2911	-5.1058	-3.9097	1546.8
2.67	268	60	NaN	-0.14928	23.701	-0.3846	-184.71	22.787	-3.6173	-98.34	-664.26	1147.5	-41.145	877.97	1043.1	41.592	37.997	0	0	11.781	15.245	-24.91	-30.503	-2.2732	-6.8365	19.831	26.657	9.5083	8.4081	-5.0789	-3.8458	1546.8
2.68	269	60	NaN	-0.042957	23.641	-0.26596	-184.71	22.902	-3.6531	-98.737	-664.31	1147.8	-41.352	878.05	1043.1	42.845	37.061	0	0	11.954	15.411	-24.91	-30.503	-2.1737	-6.8394	19.761	26.782	9.7804	8.5712	-5.1492	-3.7207	1547
2.69	270	60	NaN	0.053925	23.501	-0.18834	-184.69	23.01	-3.6925	-99.1	-664.62	1148.1	-41.566	878.13	1043.1	40.692	38.721	0	0	12.085	15.536	-24.912	-30.505	-2.0818	-6.8292	19.611	26.9	10.003	8.7069	-5.3009	-3.6047	1547.4
2.7	271	60	NaN	0.11702	23.381	-0.33021	-184.67	23.075	-3.6699	-98.839	-664.9	1148.3	-41.604	878.24	1043.1	46.473	39.872	0	0	12.166	15.614	-24.916	-30.509	-2.0071	-6.7902	19.484	26.973	10.159	8.8238	-5.4325	-3.5367	1547.8
2.71	272	60	NaN	0.16304	23.337	-0.68864	-184.64	23.147	-3.625	-97.924	-664.92	1148.5	-41.571	878.31	1043.1	50.738	38.123	0	0	11.947	15.403	-24.923	-30.516	-1.9282	-6.7337	19.433	27.051	10.018	8.6696	-5.4899	-3.4651	1547.9
2.72	273	60	NaN	0.21388	23.278	-0.82116	-184.62	23.205	-3.582	-97.748	-665.1	1148.6	-41.551	878.42	1043	49.038	38.107	0	0	11.628	15.098	-24.93	-30.522	-1.8712	-6.7069	19.368	27.115	9.7571	8.3907	-5.5616	-3.4075	1548.1
2.73	274	60	NaN	0.27424	23.243	-0.80727	-184.6	23.306	-3.5006	-98.15	-665.32	1148.7	-41.449	878.52	1043	48.609	38.239	0	0	11.17	14.657	-24.934	-30.526	-1.8291	-6.7049	19.329	27.22	9.3404	7.9521	-5.6044	-3.3067	1548.5
2.74	275	60	NaN	0.28988	23.278	-0.80049	-184.57	23.37	-3.4303	-98.483	-665.35	1148.7	-41.335	878.6	1043	48.162	38.222	0	0	11.151	14.64	-24.942	-30.535	-1.8299	-6.6883	19.363	27.284	9.3215	7.9512	-5.5792	-3.2502	1548.6
2.75	276	60	NaN	0.2739	23.252	-0.9004	-184.55	23.47	-3.4659	-98.697	-665.7	1148.6	-41.58	878.65	1043	47.722	37.527	0	0	11.383	14.862	-24.953	-30.545	-1.8442	-6.6637	19.343	27.379	9.5384	8.1979	-5.6094	-3.1665	1549
2.76	277	60	NaN	0.25382	23.205	-1.0304	-184.53	23.518	-3.3884	-98.75	-666.02	1148.4	-41.458	878.8	1043	46.87	38.696	0	0	11.557	15.029	-24.963	-30.556	-1.8701	-6.6583	19.302	27.421	9.6872	8.3712	-5.6605	-3.1349	1549.5
2.77	278	60	NaN	0.22302	23.155	-1.1535	-184.52	23.547	-3.2503	-98.792	-666.3	1148.2	-41.143	878.94	1042.9	47.178	38.505	0	0	11.69	15.157	-24.973	-30.566	-1.9136	-6.6595	19.259	27.443	9.7765	8.4975	-5.7139	-3.1225	1549.9
2.78	279	60	NaN	0.1894	23.111	-1.2511	-184.52	23.614	-3.239	-98.923	-666.56	1148	-41.189	878.95	1042.9	43.705	37.231	0	0	11.358	14.838	-24.977	-30.569	-1.9499	-6.6592	19.225	27.5	9.408	8.1787	-5.7521	-3.0692	1550.2
2.79	280	60	NaN	0.15872	23.078	-1.3095	-184.52	23.706	-3.3509	-99.174	-666.75	1147.7	-41.582	878.87	1043	43.929	38.828	0	0	11.177	14.664	-24.984	-30.577	-1.9752	-6.6585	19.204	27.58	9.2019	8.0057	-5.7797	-2.9965	1550.2
2.8	281	60	NaN	0.11915	23.061	-1.3402	-184.52	23.755	-3.3796	-99.505	-666.84	1147.5	-41.736	878.88	1043	40.633	36.963	0	0	11.212	14.698	-24.996	-30.588	-2.0212	-6.6582	19.197	27.619	9.1912	8.04	-5.7991	-2.9691	1550.3
2.81	282	60	NaN	0.074462	23.053	-1.4107	-184.52	23.771	-3.3825	-99.669	-666.83	1147.2	-41.827	878.95	1043	36.897	38.723	0	0	10.649	14.157	-25.009	-30.601	-2.0685	-6.6619	19.199	27.625	8.5802	7.4949	-5.8093	-2.9768	1550.4
2.82	283	60	NaN	-0.0085445	22.981	-1.5181	-184.5	23.79	-3.3518	-99.897	-666.84	1146.9	-41.864	879.02	1043	36.194	40.585	0	0	10.107	13.637	-25.021	-30.613	-2.1585	-6.6546	19.141	27.63	7.9485	6.982	-5.8791	-2.9836	1550.4
2.83	284	60	NaN	-0.060956	22.899	-1.6578	-184.45	23.786	-3.3363	-99.852	-666.85	1146.6	-41.957	879.04	1043.1	37.723	34.65	0	0	10.251	13.775	-25.028	-30.62	-2.2057	-6.5935	19.069	27.616	8.0453	7.1814	-5.9588	-3.0038	1550.4
2.84	285	60	NaN	-0.10348	22.76	-1.7997	-184.43	23.752	-3.354	-99.824	-666.85	1146.4	-42.129	879.1	1043.2	39.448	38.323	0	0	10.39	13.908	-25.035	-30.627	-2.2407	-6.5652	18.943	27.569	8.1491	7.343	-6.0913	-3.0587	1550.5
2.85	286	60	NaN	-0.12567	22.644	-1.8728	-184.39	23.694	-3.3612	-99.862	-666.77	1146.2	-42.265	879.19	1043.3	35.519	36.268	0	0	10.506	14.02	-25.042	-30.634	-2.2593	-6.5279	18.838	27.5	8.247	7.4921	-6.2033	-3.1339	1550.4
2.86	287	60	NaN	-0.13504	22.54	-1.8509	-184.36	23.607	-3.3856	-100.11	-666.64	1146	-42.452	879.3	1043.4	35.633	40.938	0	0	11.185	14.672	-25.058	-30.651	-2.2711	-6.4985	18.744	27.403	8.9137	8.1732	-6.3136	-3.248	1550.4
2.87	288	60	NaN	-0.13768	22.442	-1.7949	-184.32	23.465	-3.3703	-100.45	-666.45	1145.9	-42.577	879.49	1043.5	35.736	32.659	0	0	12.274	15.717	-25.081	-30.674	-2.2816	-6.46	18.657	27.25	9.992	9.2574	-6.4241	-3.4242	1550.4
2.88	289	60	NaN	-0.099907	22.273	-1.8244	-184.2	23.108	-3.3017	-100.5	-666.08	1145.7	-42.731	879.85	1043.9	35.266	49.05	0	0	14.443	17.801	-25.147	-30.739	-2.2399	-6.3391	18.506	26.874	12.203	11.462	-6.6401	-3.865	1550.4
2.89	290	60	NaN	0.016636	21.934	-1.9739	-184.01	22.422	-3.285	-100.16	-665.51	1145.5	-43.263	880.41	1044.7	37.03	58.108	0	0	15.833	19.135	-25.192	-30.785	-2.0912	-6.1187	18.205	26.151	13.741	13.017	-6.9866	-4.6332	1550.2
2.9	291	60	NaN	0.09904	21.796	-1.9717	-183.91	22.064	-3.1726	-100.23	-665.28	1145.4	-43.27	880.77	1045	37.559	59.189	0	0	15.787	19.092	-25.2	-30.793	-2.011	-6.0214	18.082	25.779	13.776	13.07	-7.1182	-5.0139	1550.4
2.91	292	60	NaN	0.19836	21.697	-1.9761	-183.78	21.8	-3.0889	-100.26	-664.95	1145.4	-43.378	880.9	1045.4	36.522	62.625	0	1	15.354	18.676	-25.211	-30.804	-1.9091	-5.8872	17.995	25.502	13.445	12.789	-7.2159	-5.3018	1550.1
2.92	293	60	NaN	0.29893	21.596	-1.9551	-183.65	21.616	-3.049	-100.36	-664.63	1145.5	-43.684	880.82	1045.8	37.87	64.498	0	1	14.79	18.134	-25.223	-30.816	-1.8012	-5.7518	17.908	25.304	12.989	12.382	-7.3148	-5.512	1549.7
2.93	294	60	NaN	0.4532	21.456	-1.8703	-183.48	21.509	-2.8817	-100.7	-664.22	1145.5	-43.924	880.62	1046.4	39.578	68.022	0	1	14.39	17.75	-25.234	-30.827	-1.6516	-5.5814	17.787	25.177	12.739	12.169	-7.447	-5.6497	1549.1
2.94	295	60	NaN	0.57256	21.339	-1.8556	-183.25	21.611	-2.6659	-100.84	-663.91	1145.6	-44.115	880.13	1046.9	40.842	75.298	0	1	14.08	17.452	-25.246	-30.838	-1.5314	-5.35	17.684	25.266	12.549	12.102	-7.5612	-5.5724	1548.2
2.95	296	60	NaN	0.66042	21.232	-1.9003	-183.04	21.902	-2.3834	-100.8	-663.72	1145.7	-44.104	879.37	1047.4	41.549	79.415	0	1	13.964	17.341	-25.264	-30.857	-1.4437	-5.1474	17.589	25.545	12.52	12.193	-7.6747	-5.3113	1547.3
2.96	297	60	NaN	0.74618	21.113	-1.9611	-182.91	22.348	-2.1192	-100.74	-663.56	1145.7	-44.144	878.38	1047.9	42.203	77.806	0	1	13.829	17.211	-25.282	-30.875	-1.3559	-5.0089	17.485	25.976	12.473	12.202	-7.7978	-4.899	1546.1
2.97	298	60	NaN	0.83942	20.984	-2.0158	-182.79	22.899	-1.9218	-100.77	-663.4	1145.8	-44.415	877.25	1048.5	42.64	74.815	0	1	13.677	17.065	-25.301	-30.893	-1.2553	-4.8805	17.374	26.51	12.421	12.184	-7.9266	-4.3837	1544.8
2.98	299	60	NaN	0.95614	20.85	-2.0538	-182.61	23.478	-1.584	-100.95	-663.21	1145.8	-44.436	876.15	1049.1	46.741	71.592	0	1	13.594	16.985	-25.302	-30.895	-1.1464	-4.7137	17.257	27.071	12.447	12.271	-8.0451	-3.8245	1543.4
2.99	300	60	NaN	1.1521	20.683	-2.1969	-182.39	24.375	-1.1311	-101.14	-662.78	1145.7	-44.766	874.46	1049.9	44.794	67.15	0	1	13.746	17.131	-25.311	-30.904	-0.94823	-4.49	17.121	27.938	12.798	12.641	-8.1906	-2.9666	1541.3
3	301	60	NaN	1.2128	20.633	-2.2283	-182.27	24.63	-0.87588	-101.51	-662.48	1145.6	-44.8	874.1	1050.2	43.457	64.437	0	1	14.418	17.777	-25.341	-30.933	-0.90087	-4.3799	17.083	28.179	13.517	13.397	-8.2572	-2.7539	1540.6
3.01	302	60	NaN	1.2637	20.556	-2.3145	-182.21	24.776	-0.63159	-101.73	-662.26	1145.4	-44.794	873.97	1050.3	42.683	61.448	0	1	14.556	17.909	-25.357	-30.95	-0.85871	-4.3308	17.02	28.312	13.697	13.578	-8.3378	-2.6378	1540.2
3.02	303	60	NaN	1.3426	20.452	-2.4554	-182.19	24.928	-0.4664	-102.05	-661.81	1145	-45.175	873.87	1050.4	39.404	61.653	0	1	13.429	16.827	-25.345	-30.937	-0.77838	-4.308	16.93	28.449	12.651	12.519	-8.4145	-2.4881	1539.6
3.03	304	60	NaN	1.4437	20.312	-2.577	-182.18	25.055	-0.32191	-102.34	-661.44	1144.6	-45.44	873.82	1050.5	39.491	60.101	0	1	13.608	16.999	-25.352	-30.945	-0.6788	-4.3003	16.806	28.562	12.929	12.698	-8.5468	-2.3834	1539.2
3.04	305	60	NaN	1.549	20.149	-2.6593	-182.19	25.214	-0.31668	-102.67	-661.17	1144.2	-45.905	873.72	1050.5	37.649	60.373	0	1	14.205	17.572	-25.366	-30.959	-0.56885	-4.3063	16.658	28.705	13.636	13.266	-8.7077	-2.2541	1538.8
3.05	306	60	NaN	1.6497	19.986	-2.7601	-182.2	25.441	-0.36522	-102.95	-660.83	1143.8	-46.442	873.5	1050.6	36.582	60.252	0	1	13.029	16.443	-25.343	-30.935	-0.45943	-4.3053	16.512	28.916	12.569	12.137	-8.8305	-2.0197	1538.2
3.06	307	60	NaN	1.7457	19.825	-2.9311	-182.15	25.705	-0.27101	-103.03	-660.4	1143.4	-46.537	873.24	1050.7	35.826	59.818	0	1	12.503	15.938	-25.331	-30.923	-0.36375	-4.2622	16.368	29.162	12.139	11.676	-8.9631	-1.7616	1537.5
3.07	308	60	NaN	1.8447	19.612	-3.1146	-182.06	25.99	-0.19895	-103.19	-659.95	1142.9	-46.692	872.98	1050.7	34.928	59.577	0	1	12.697	16.124	-25.331	-30.924	-0.26603	-4.1756	16.175	29.427	12.431	11.949	-9.1561	-1.497	1536.7
3.08	309	60	NaN	2.03	19.314	-3.2368	-182	26.393	-0.11013	-103.87	-659.23	1142.1	-46.76	872.7	1050.8	34.806	60.099	0	1	12.787	16.21	-25.325	-30.918	-0.10504	-4.1382	15.907	29.8	12.682	12.072	-9.4185	-1.1179	1535.7
3.09	310	60	NaN	2.1824	19.127	-3.3623	-181.94	26.631	-0.089528	-104.08	-658.62	1141.6	-46.83	872.56	1050.8	34.066	59.263	0	1	12.86	16.281	-25.318	-30.911	0.040976	-4.0822	15.735	30.023	12.901	12.199	-9.5835	-0.88802	1534.9
3.1	311	60	NaN	2.3578	18.926	-3.4821	-181.88	26.841	-0.00065638	-104.36	-658.04	1141.2	-46.672	872.61	1050.8	34.965	59.196	0	1	13.12	16.53	-25.331	-30.923	0.19943	-4.0354	15.55	30.217	13.319	12.494	-9.7808	-0.70655	1534.4
3.11	312	60	NaN	2.5231	18.748	-3.5719	-181.81	27.095	-0.029765	-104.74	-657.33	1140.7	-46.807	872.63	1050.8	33.924	57.641	0	1	13.094	16.505	-25.333	-30.925	0.35444	-3.9821	15.388	30.455	13.448	12.523	-9.9447	-0.47064	1533.7
3.12	313	60	NaN	2.7159	18.569	-3.6909	-181.74	27.405	-0.067142	-105	-656.61	1140.3	-46.942	872.55	1050.9	35.923	56.956	0	1	12.134	15.583	-25.293	-30.886	0.54158	-3.9106	15.224	30.749	12.676	11.673	-10.069	-0.13662	1532.9
3.13	314	60	NaN	2.985	18.321	-3.8765	-181.6	27.784	-0.020434	-105.2	-655.81	1139.9	-46.909	872.46	1051	34.221	57.099	0	1	11.558	15.03	-25.271	-30.864	0.80067	-3.7796	14.992	31.113	12.359	11.251	-10.279	0.24897	1532
3.14	315	60	NaN	3.2751	18.039	-4.0587	-181.43	28.228	-0.036692	-105.48	-654.96	1139.5	-47.079	872.34	1051.1	33.294	54.064	0	1	11.187	14.674	-25.26	-30.852	1.0853	-3.6213	14.728	31.54	12.272	11.052	-10.532	0.68717	1531
3.15	316	60	NaN	3.5215	17.817	-4.1595	-181.28	28.714	-0.15247	-105.83	-654.19	1139.2	-47.463	872.07	1051.2	34.766	56.103	0	1	10.455	13.97	-25.26	-30.852	1.3314	-3.4723	14.519	32.012	11.786	10.498	-10.74	1.1593	1529.9
3.16	317	60	NaN	3.8721	17.554	-4.2985	-180.94	29.243	0.208	-106.21	-653.13	1139	-46.647	871.93	1051.3	35.484	55.225	0	1	9.9333	13.47	-25.255	-30.848	1.6353	-3.1736	14.267	32.529	11.569	10.296	-10.988	1.6815	1528.7
3.17	318	60	NaN	4.1124	17.336	-4.4359	-180.75	29.61	0.15941	-106.27	-652.6	1138.9	-46.888	871.81	1051.4	34.435	54.448	0	1	9.6886	13.235	-25.245	-30.838	1.8814	-2.9779	14.056	32.89	11.57	10.257	-11.189	2.0523	1528.1
3.18	319	60	NaN	4.3543	17.123	-4.526	-180.54	29.941	0.14226	-106.46	-652.05	1138.8	-47.024	871.71	1051.5	34.846	55.004	0	1	9.506	13.059	-25.237	-30.83	2.1207	-2.7722	13.846	33.219	11.627	10.287	-11.391	2.3889	1527.4
3.19	320	60	NaN	4.6352	16.917	-4.5926	-180.29	30.208	0.21639	-106.7	-651.53	1138.9	-46.971	871.74	1051.6	36.077	53.442	0	1	9.4109	12.968	-25.231	-30.823	2.3899	-2.5309	13.639	33.487	11.801	10.437	-11.592	2.6634	1526.9
3.2	321	60	NaN	5.0187	16.641	-4.7347	-179.95	30.389	0.3915	-106.75	-651.03	1139.1	-46.722	872.11	1051.6	35.293	53.79	0	1	9.2585	12.822	-25.232	-30.825	2.7618	-2.2089	13.356	33.674	12.02	10.613	-11.877	2.8486	1526.8
3.21	322	60	NaN	5.3627	16.405	-4.8486	-179.7	30.487	0.51093	-106.81	-650.67	1139.3	-46.565	872.53	1051.5	36.869	54.974	0	1	9.1924	12.758	-25.235	-30.828	3.0978	-1.9664	13.113	33.78	12.29	10.792	-12.123	2.9518	1526.9
3.22	323	60	NaN	5.653	16.253	-4.884	-179.47	30.5	0.61056	-107.06	-650.34	1139.5	-46.477	872.97	1051.5	35.633	54.553	0	1	9.5243	13.077	-25.235	-30.828	3.3756	-1.7462	12.95	33.803	12.9	11.331	-12.285	2.9747	1527
3.23	324	60	NaN	5.9415	16.146	-4.8969	-179.2	30.469	0.70405	-107.37	-649.93	1139.7	-46.447	873.45	1051.4	37.995	53.904	0	1	9.3868	12.945	-25.238	-30.831	3.6513	-1.4922	12.832	33.783	13.038	11.453	-12.406	2.952	1527.2
3.24	325	60	NaN	6.2093	16.056	-4.9366	-179.03	30.462	0.67881	-107.53	-649.65	1139.9	-46.627	873.87	1051.4	36.848	53.361	0	1	8.9284	12.505	-25.243	-30.836	3.9199	-1.3203	12.732	33.786	12.848	11.184	-12.511	2.9493	1527.3
3.25	326	60	NaN	6.4667	15.964	-4.9216	-178.84	30.425	0.72908	-107.89	-649.5	1140.1	-46.664	874.29	1051.3	41.317	54.004	0	1	9.2738	12.836	-25.242	-30.835	4.1658	-1.1374	12.629	33.76	13.44	11.699	-12.613	2.9252	1527.6
3.26	327	60	NaN	6.8391	15.854	-4.8918	-178.59	30.386	0.69616	-108.43	-649.31	1140.3	-47.008	874.87	1051.2	43.415	52.883	0	1	9.6317	13.18	-25.241	-30.834	4.5312	-0.89891	12.511	33.729	14.163	12.281	-12.73	2.8952	1528
3.27	328	60	NaN	7.0932	15.797	-4.8499	-178.43	30.236	0.81216	-108.9	-649.19	1140.4	-46.846	875.5	1051.1	39.517	52.267	0	1	10.105	13.634	-25.243	-30.836	4.7627	-0.76474	12.447	33.586	14.867	12.87	-12.797	2.7499	1528.6
3.28	329	60	NaN	7.3124	15.763	-4.8425	-178.27	30.095	0.93946	-109.28	-649.09	1140.4	-46.672	876.03	1050.9	39.191	52.515	0	1	10.546	14.058	-25.249	-30.842	4.9618	-0.62378	12.408	33.451	15.507	13.434	-12.841	2.6088	1529
3.29	330	60	NaN	7.5101	15.732	-4.8658	-178.13	29.991	0.96974	-109.6	-649.08	1140.4	-46.755	876.49	1050.8	37.236	52.277	0	1	10.924	14.421	-25.26	-30.853	5.1512	-0.49272	12.375	33.348	16.076	13.929	-12.885	2.4949	1529.5
3.3	331	60	NaN	7.7494	15.713	-4.8928	-177.96	29.832	1.0528	-110.11	-649.11	1140.2	-46.735	877.14	1050.6	36.233	51.761	0	1	10.972	14.467	-25.267	-30.859	5.3718	-0.33884	12.357	33.189	16.344	14.129	-12.91	2.3294	1530.2
3.31	332	60	NaN	7.9804	15.718	-4.9382	-177.78	29.691	1.1975	-110.63	-649.13	1140	-46.557	877.75	1050.5	34.412	51.218	0	1	10.932	14.429	-25.272	-30.865	5.5775	-0.18647	12.365	33.044	16.51	14.243	-12.907	2.1796	1530.8
3.32	333	60	NaN	8.1407	15.746	-5.0119	-177.65	29.697	1.2691	-110.98	-649.12	1139.8	-46.558	877.97	1050.4	34.782	50.901	0	1	10.985	14.48	-25.28	-30.873	5.725	-0.066032	12.398	33.044	16.71	14.414	-12.882	2.1714	1531.1
3.33	334	60	NaN	8.287	15.786	-5.0706	-177.52	29.809	1.2605	-111.42	-649.08	1139.6	-46.806	877.98	1050.4	33.463	50.043	0	1	11.029	14.522	-25.285	-30.878	5.8641	0.055345	12.448	33.147	16.893	14.578	-12.837	2.2696	1531
3.34	335	60	NaN	8.4163	15.829	-5.1196	-177.4	29.889	1.4053	-111.96	-649.05	1139.3	-46.558	878.18	1050.4	32.858	50.532	0	1	11.066	14.558	-25.287	-30.88	5.9642	0.14479	12.499	33.219	17.03	14.702	-12.788	2.3394	1531.2
3.35	336	60	NaN	8.5263	15.85	-5.1956	-177.27	30.05	1.4371	-112.47	-649.08	1139	-46.765	878.22	1050.3	31.995	49.499	0	1	10.946	14.442	-25.288	-30.88	6.0629	0.26809	12.53	33.37	17.009	14.71	-12.758	2.4896	1531.3
3.36	337	60	NaN	8.6568	15.863	-5.3074	-177.08	30.252	1.7204	-113.1	-649.18	1138.6	-46.381	878.4	1050.3	32.456	49.78	0	1	10.689	14.195	-25.287	-30.88	6.1557	0.41419	12.555	33.56	16.844	14.609	-12.732	2.6806	1531.6
3.37	338	60	NaN	8.7534	15.862	-5.3861	-176.94	30.446	1.9206	-113.59	-649.25	1138.3	-46.183	878.44	1050.3	33.152	49.155	0	1	10.545	14.057	-25.285	-30.878	6.2271	0.53329	12.566	33.742	16.772	14.591	-12.719	2.8642	1531.7
3.38	339	60	NaN	8.8375	15.859	-5.4584	-176.8	30.654	1.9532	-114	-649.26	1138.1	-46.486	878.38	1050.3	31.614	48.51	0	1	10.627	14.136	-25.281	-30.874	6.3071	0.67128	12.575	33.938	16.934	14.807	-12.706	3.064	1531.6
3.39	340	60	NaN	8.9256	15.863	-5.4821	-176.67	30.866	2.0279	-114.71	-649.14	1137.7	-46.706	878.3	1050.4	31.495	49.118	0	1	11.175	14.662	-25.272	-30.865	6.3765	0.78061	12.595	34.135	17.551	15.443	-12.677	3.27	1531.4
3.4	341	60	NaN	9.0022	15.879	-5.4991	-176.57	30.995	2.1848	-115.45	-648.96	1137.4	-46.638	878.33	1050.4	30.892	49.425	0	1	11.466	14.941	-25.272	-30.865	6.4226	0.84768	12.625	34.25	17.888	15.789	-12.648	3.3844	1531.3
3.41	342	60	NaN	9.0539	15.9	-5.5807	-176.49	30.976	2.2809	-115.79	-648.86	1137.2	-46.636	878.55	1050.4	31.523	48.869	0	1	11.596	15.066	-25.276	-30.869	6.4617	0.91374	12.651	34.224	18.057	15.98	-12.625	3.355	1531.4
3.42	343	60	NaN	9.1021	15.91	-5.6731	-176.42	30.873	2.3266	-116.06	-648.78	1137	-46.753	878.91	1050.3	31.563	48.067	0	1	11.226	14.711	-25.278	-30.871	6.5045	0.98513	12.666	34.116	17.73	15.696	-12.612	3.2455	1531.7
3.43	344	60	NaN	9.1316	15.92	-5.7668	-176.35	30.697	2.4979	-116.34	-648.66	1136.8	-46.471	879.32	1050.3	33.208	49.877	0	1	10.868	14.368	-25.279	-30.872	6.5135	1.0324	12.681	33.936	17.382	15.4	-12.598	3.0646	1532
3.44	345	60	NaN	9.1845	15.927	-5.8529	-176.31	30.467	2.6365	-116.59	-648.53	1136.7	-46.242	879.78	1050.2	31.909	48.936	0	1	10.663	14.171	-25.266	-30.859	6.5491	1.0576	12.69	33.703	17.212	15.228	-12.576	2.8444	1532.4
3.45	346	60	NaN	9.2734	15.886	-5.9759	-176.21	30.127	2.7864	-116.91	-648.45	1136.7	-46.064	880.23	1050.2	33.068	48.861	0	1	10.237	13.762	-25.256	-30.848	6.62	1.1382	12.65	33.363	16.857	14.9	-12.606	2.5143	1532.8
3.46	347	60	NaN	9.3377	15.835	-6.109	-176.12	29.892	2.7971	-116.97	-648.48	1136.8	-46.209	880.46	1050.3	32.647	49.235	0	1	9.5679	13.119	-25.248	-30.84	6.6879	1.2319	12.6	33.128	16.256	14.351	-12.648	2.2873	1533
3.47	348	60	NaN	9.3917	15.779	-6.236	-176.07	29.634	2.7191	-116.9	-648.6	1137	-46.524	880.75	1050.4	32.602	49.223	0	1	9.9431	13.479	-25.234	-30.827	6.757	1.2992	12.541	32.872	16.7	14.778	-12.693	2.0451	1533.4
3.48	349	60	NaN	9.4402	15.717	-6.3195	-176.01	29.32	2.6621	-116.89	-648.78	1137.2	-46.748	881.16	1050.4	33.945	50.795	0	1	10.257	13.781	-25.223	-30.815	6.8153	1.3658	12.476	32.561	17.073	15.147	-12.747	1.7459	1534
3.49	350	60	NaN	9.4843	15.653	-6.3382	-175.9	28.933	2.8013	-117.02	-649.07	1137.5	-46.41	881.66	1050.5	32.304	46.474	0	1	9.9919	13.526	-25.22	-30.813	6.8433	1.4634	12.404	32.182	16.835	14.989	-12.816	1.3697	1534.8
3.5	351	60	NaN	9.5202	15.606	-6.3002	-175.75	28.547	3.1253	-117.26	-649.46	1137.9	-45.53	882.14	1050.5	35.017	50.253	0	1	9.7288	13.273	-25.214	-30.807	6.8386	1.5724	12.344	31.809	16.567	14.846	-12.87	1.0022	1535.8
3.51	352	60	NaN	9.5247	15.618	-6.2221	-175.66	28.473	3.2076	-117.53	-649.76	1138.2	-45.314	882.09	1050.6	33.994	41.54	0	1	9.4669	13.022	-25.207	-30.8	6.8255	1.6405	12.348	31.743	16.292	14.662	-12.86	0.94345	1536.1
3.52	353	60	NaN	9.5211	15.642	-6.1586	-175.59	28.56	3.1355	-117.71	-650.18	1138.5	-45.541	881.79	1050.7	33.744	61.069	0	1	9.0449	12.616	-25.192	-30.784	6.8239	1.7175	12.367	31.835	15.869	14.334	-12.825	1.051	1536.2
3.53	354	60	NaN	9.5192	15.716	-6.0771	-175.51	28.819	3.0644	-117.91	-650.65	1138.8	-45.759	881.22	1050.9	42.04	76.578	0	1	8.5515	12.143	-25.173	-30.765	6.8223	1.7899	12.437	32.098	15.374	13.932	-12.735	1.3328	1536.1
3.54	355	60	NaN	9.4759	15.843	-6.0783	-175.49	29.134	2.8824	-117.84	-651.19	1139.1	-46.227	880.58	1051.1	45.023	80.561	0	1	8.3895	11.987	-25.173	-30.765	6.7992	1.8366	12.56	32.417	15.189	13.824	-12.613	1.6519	1536
3.55	356	60	NaN	9.4037	16.041	-6.1082	-175.45	29.405	2.7494	-117.71	-651.65	1139.4	-46.542	880.04	1051.3	44.603	79.693	0	1	8.2029	11.808	-25.172	-30.764	6.7435	1.89	12.751	32.695	14.946	13.698	-12.42	1.9304	1535.9
3.56	357	60	NaN	9.3285	16.348	-6.0707	-175.4	29.623	2.7446	-117.8	-652.32	1139.7	-46.464	879.65	1051.3	44.611	75.343	0	1	7.9836	11.597	-25.169	-30.762	6.6625	1.9319	13.048	32.922	14.646	13.529	-12.121	2.1606	1536.2
3.57	358	60	NaN	9.2724	16.669	-5.9812	-175.36	29.77	2.8187	-118.05	-653.02	1139.9	-46.169	879.44	1051.3	47.212	79.392	0	1	7.4496	11.084	-25.166	-30.759	6.5869	1.95	13.363	33.077	14.037	13.034	-11.803	2.3177	1536.7
3.58	359	60	NaN	9.2191	16.997	-5.8987	-175.35	29.891	2.8896	-118.33	-653.72	1140.1	-45.894	879.35	1051.3	46.986	74.651	0	1	6.9177	10.573	-25.163	-30.756	6.514	1.9455	13.686	33.203	13.432	12.519	-11.478	2.4466	1537.3
3.59	360	60	NaN	9.1357	17.399	-5.8773	-175.35	30.066	2.9305	-118.5	-654.69	1140.3	-45.676	879.19	1051.3	42.188	71.425	0	1	6.6428	10.31	-25.16	-30.752	6.4174	1.9336	14.079	33.386	13.06	12.243	-11.081	2.6334	1538.2
3.6	361	60	NaN	9.0507	17.692	-5.9924	-175.34	30.235	2.9639	-118.23	-655.5	1140.5	-45.514	879	1051.3	40.997	70.257	0	1	6.4491	10.123	-25.156	-30.749	6.3375	1.9482	14.368	33.558	12.787	12.072	-10.788	2.8096	1538.8
3.61	362	60	NaN	9.017	17.94	-5.9809	-175.32	30.395	2.9841	-118.42	-656.38	1140.6	-45.37	878.87	1051.4	37.816	57.11	0	1	6.5655	10.235	-25.152	-30.745	6.2928	1.9566	14.617	33.718	12.858	12.192	-10.535	2.973	1539.6
3.62	363	60	NaN	8.9751	18.232	-6.0453	-175.27	30.537	3.0407	-118.31	-657.31	1140.8	-45.154	878.7	1051.5	30.62	47.552	0	1	6.7264	10.39	-25.15	-30.743	6.2483	1.9987	14.908	33.86	12.975	12.389	-10.242	3.1175	1540.3
3.63	364	60	NaN	8.9463	18.535	-6.0355	-175.25	30.677	2.9873	-118.36	-658.18	1140.9	-45.208	878.52	1051.5	33.305	42.29	0	1	6.9171	10.573	-25.149	-30.742	6.2209	2.0268	15.212	34	13.138	12.6	-9.9375	3.2584	1541
3.64	365	60	NaN	8.8619	19.015	-6.0408	-175.2	30.735	2.8899	-118.26	-659.27	1141	-45.325	878.54	1051.5	33.084	46.451	0	1	7.7749	11.397	-25.155	-30.748	6.1464	2.0852	15.689	34.062	13.921	13.482	-9.4666	3.3142	1542.1
3.65	366	60	NaN	8.8123	19.465	-6.0101	-175.13	30.725	2.8995	-118.19	-660.26	1141.1	-45.155	878.69	1051.5	29.306	41.1	0	1	8.1379	11.745	-25.167	-30.76	6.0954	2.1574	16.135	34.056	14.233	13.903	-9.0325	3.2958	1543.3
3.66	367	60	NaN	8.7547	19.918	-5.9478	-175.05	30.711	2.8899	-118.15	-661.29	1141.3	-45.039	878.86	1051.5	30.813	43.391	0	1	7.6903	11.316	-25.189	-30.782	6.0368	2.2326	16.585	34.045	13.727	13.548	-8.6046	3.2631	1544.5
3.67	368	60	NaN	8.6483	20.422	-5.9024	-174.98	30.732	2.8116	-118.05	-662.4	1141.5	-45.117	878.96	1051.5	31.456	43.997	0	1	7.2428	10.886	-25.211	-30.804	5.9392	2.3157	17.083	34.072	13.182	13.201	-8.1283	3.2677	1545.7
3.68	369	60	NaN	8.5884	20.769	-5.8869	-174.89	30.768	2.871	-117.87	-663.11	1141.7	-44.891	878.94	1051.5	31.11	44.318	0	1	6.7953	10.456	-25.233	-30.826	5.8789	2.4017	17.425	34.112	12.674	12.858	-7.8083	3.2863	1546.4
3.69	370	60	NaN	8.5657	20.946	-5.901	-174.82	30.777	2.9374	-117.68	-663.69	1141.8	-44.685	878.97	1051.5	30.794	43.265	0	1	6.3477	10.026	-25.255	-30.848	5.8565	2.4724	17.599	34.124	12.204	12.498	-7.6559	3.2762	1547
3.7	371	60	NaN	8.4311	21.429	-5.8997	-174.66	30.848	3.002	-117.28	-665.13	1142.1	-44.426	878.95	1051.6	32.053	42.382	0	1	5.9002	9.5963	-25.277	-30.87	5.7298	2.6382	18.077	34.2	11.63	12.234	-7.2002	3.3297	1548.4
3.71	372	60	NaN	8.3469	21.762	-5.8107	-174.55	30.875	3.0162	-117.21	-666.05	1142.3	-44.343	878.99	1051.6	29.417	42.766	0	1	5.4527	9.1665	-25.299	-30.892	5.6469	2.7545	18.406	34.231	11.1	11.921	-6.8929	3.3391	1549.4
3.72	373	60	NaN	8.301	22.098	-5.6727	-174.44	30.874	3.0222	-117.22	-666.91	1142.6	-44.267	879.09	1051.7	27.332	44.436	0	1	5.0051	8.7367	-25.321	-30.914	5.5993	2.8564	18.736	34.236	10.604	11.593	-6.5848	3.3227	1550.4
3.73	374	60	NaN	8.1834	22.557	-5.5104	-174.3	30.838	3.0627	-117.13	-668.03	1142.9	-44.126	879.33	1051.6	31.076	42.453	0	1	4.5576	8.3069	-25.343	-30.936	5.4821	2.9954	19.185	34.211	10.04	11.302	-6.1584	3.2749	1551.8
3.74	375	60	NaN	8.0771	22.963	-5.3972	-174.18	30.816	3.1293	-116.9	-669.08	1143.2	-43.945	879.53	1051.6	33.55	45.367	0	1	4.1101	7.877	-25.365	-30.958	5.3799	3.1248	19.581	34.198	9.49	11.002	-5.7842	3.2405	1553
3.75	376	60	NaN	7.9969	23.275	-5.3069	-174.08	30.818	3.1893	-116.69	-669.94	1143.5	-43.815	879.68	1051.6	30.735	33.351	0	1	3.6625	7.4472	-25.387	-30.98	5.3044	3.232	19.886	34.207	8.9669	10.679	-5.5011	3.2274	1554
3.76	377	60	NaN	7.892	23.585	-5.2314	-173.97	30.842	3.2119	-116.46	-670.79	1143.8	-43.825	879.82	1051.6	33.503	45.655	0	1	3.215	7.0174	-25.409	-31.002	5.2102	3.3465	20.187	34.24	8.4252	10.364	-5.2218	3.238	1555.1
3.77	378	60	NaN	7.7879	23.892	-5.2424	-173.87	30.927	3.1963	-115.93	-671.71	1144	-43.967	879.86	1051.6	32.967	59.354	0	1	2.7674	6.5876	-25.431	-31.024	5.1324	3.4729	20.486	34.332	7.8998	10.06	-4.9446	3.3082	1556
3.78	379	60	NaN	7.7288	24.206	-5.1118	-173.75	31.019	3.2073	-115.83	-672.5	1144.3	-44.038	879.88	1051.6	38.843	74.787	0	1	2.3199	6.1578	-25.453	-31.046	5.0809	3.5997	20.792	34.433	7.4008	9.7575	-4.661	3.3875	1556.8
3.79	380	60	NaN	7.5869	24.643	-4.9879	-173.62	31.108	3.2514	-115.53	-673.8	1144.7	-44.064	880.03	1051.6	41.093	72.645	0	1	1.8724	5.728	-25.475	-31.068	4.9537	3.7477	21.218	34.534	6.826	9.4756	-4.2573	3.4658	1558.3
3.8	381	60	NaN	7.5202	24.957	-4.882	-173.56	31.151	3.3378	-115.38	-674.64	1144.9	-43.858	880.18	1051.5	42.064	78.842	0	1	1.4248	5.2982	-25.497	-31.09	4.8865	3.8078	21.523	34.585	6.3113	9.106	-3.9744	3.4957	1559.3
3.81	382	60	NaN	7.4125	25.37	-4.708	-173.5	31.23	3.3953	-115.44	-675.63	1145.2	-43.737	880.38	1051.4	43.661	81.508	0	1	0.97731	4.8683	-25.519	-31.112	4.7741	3.8577	21.923	34.677	5.7514	8.726	-3.5961	3.5649	1560.5
3.82	383	60	NaN	7.3025	25.698	-4.634	-173.48	31.308	3.4633	-115.36	-676.5	1145.5	-43.558	880.56	1051.3	47.307	76.77	0	1	0.52977	4.4385	-25.541	-31.134	4.6623	3.8827	22.242	34.765	5.1921	8.3212	-3.2994	3.6313	1561.6
3.83	384	60	NaN	7.2076	25.958	-4.6561	-173.47	31.376	3.5583	-115.11	-677.26	1145.7	-43.28	880.7	1051.2	49.216	74.837	0	1	0.082235	4.0087	-25.563	-31.156	4.5677	3.8895	22.492	34.842	4.65	7.8982	-3.0711	3.6859	1562.5
3.84	385	60	NaN	7.1351	26.2	-4.6866	-173.48	31.437	3.6328	-114.9	-678.02	1146	-43.045	880.85	1051.2	43.133	68.195	0	1	-0.3653	3.5789	-25.585	-31.178	4.496	3.8763	22.725	34.913	4.1307	7.4552	-2.8603	3.7349	1563.4
3.85	386	60	NaN	7.0639	26.439	-4.684	-173.54	31.493	3.6543	-114.83	-678.89	1146.2	-42.926	881.06	1051.1	37.637	60	0	1	-0.81283	3.1491	-25.607	-31.2	4.4249	3.8207	22.954	34.978	3.6121	6.9698	-2.6531	3.7785	1564.5
3.86	387	60	NaN	6.94	26.71	-4.6868	-173.64	31.539	3.6803	-114.79	-680.04	1146.4	-42.75	881.4	1050.9	35.068	24.005	0	1	-1.1862	2.7906	-25.546	-31.138	4.2983	3.7145	23.212	35.036	3.1122	6.505	-2.3332	3.8975	1566
3.87	388	60	NaN	6.8434	26.942	-4.7496	-173.75	31.557	3.7045	-114.57	-680.68	1146.7	-42.571	881.7	1050.8	34.913	46.597	0	1	-1.5495	2.4416	-25.473	-31.066	4.2049	3.6099	23.432	35.067	2.6554	6.0515	-2.0408	4.0014	1567
3.88	389	60	NaN	6.7919	27.18	-4.7593	-173.94	31.705	3.3798	-114.53	-681.21	1146.9	-43.374	881.9	1050.7	34.427	31.172	0	1	-1.9128	2.0927	-25.4	-30.993	4.1857	3.4543	23.662	35.222	2.2729	5.547	-1.7381	4.2294	1567.7
3.89	390	60	NaN	6.7157	27.499	-4.8423	-174.19	31.801	3.4815	-114.27	-681.98	1147.2	-42.904	882.39	1050.6	34.796	40.972	0	1	-0.18931	3.7479	-25.338	-30.931	4.1037	3.1968	23.967	35.334	3.9144	6.9447	-1.3714	4.4028	1569
3.9	391	60	NaN	6.6739	27.672	-4.8969	-174.33	31.879	3.5237	-114.09	-682.36	1147.4	-42.704	882.59	1050.5	33.076	36.954	0	1	2.1767	6.0203	-25.28	-30.873	4.062	3.0599	24.132	35.419	6.2387	9.0802	-1.1477	4.5465	1569.6
3.91	392	60	NaN	6.598	27.906	-4.952	-174.59	32.013	3.4806	-113.92	-683.02	1147.6	-42.685	882.98	1050.3	33.218	39.523	0	1	-2.2997	1.7211	-25.199	-30.791	3.9934	2.8043	24.356	35.563	1.6937	4.5254	-0.84242	4.7714	1570.6
3.92	393	60	NaN	6.5069	28.186	-5.0146	-174.92	32.144	3.3699	-113.71	-683.67	1147.8	-42.815	883.51	1050.2	34.127	39.109	0	1	-4.7404	-0.62291	-25.145	-30.738	3.9169	2.4855	24.623	35.706	-0.82341	1.8626	-0.52188	4.9684	1571.8
3.93	394	60	NaN	6.4474	28.442	-5.0277	-175.24	32.258	3.1925	-113.59	-684.04	1148.1	-43.131	883.99	1050.1	34.628	42.359	0	1	-4.7009	-0.58499	-25.126	-30.719	3.8747	2.1878	24.869	35.831	-0.82616	1.6028	-0.25673	5.1125	1572.7
3.94	395	60	NaN	6.4207	28.701	-4.9714	-175.6	32.414	3.0027	-113.63	-684.38	1148.3	-43.411	884.42	1050	34.013	35.759	0	1	-0.9417	3.0253	-25.1	-30.693	3.858	1.8358	25.12	35.994	2.9163	4.8611	0.020158	5.3011	1573.4
3.95	396	60	NaN	6.3955	28.984	-4.9711	-176.04	32.572	2.9308	-113.45	-684.74	1148.5	-43.249	884.9	1050	32.719	46.632	0	1	7.5706	11.201	-25.066	-30.659	3.8346	1.3996	25.396	36.16	11.405	12.6	0.32978	5.5008	1574.3
3.96	397	60	NaN	6.3563	29.384	-5.0259	-176.44	32.702	2.9531	-112.99	-685.18	1148.9	-42.957	885.68	1049.9	36.094	59.539	0	1	12.032	15.485	-24.994	-30.587	3.8036	1.0059	25.781	36.305	15.835	16.491	0.78676	5.7186	1575.5
3.97	398	60	NaN	6.3161	29.615	-5.0585	-176.75	32.796	2.9304	-112.7	-685.51	1149.1	-42.816	886.21	1049.9	32.953	60.848	0	1	14.828	18.17	-24.935	-30.527	3.77	0.70454	26.004	36.407	18.598	18.875	1.0697	5.8796	1576.4
3.98	399	60	NaN	6.2984	29.822	-5.0769	-177.09	32.919	2.824	-112.42	-685.86	1149.3	-42.876	886.72	1049.8	37.124	62.989	0	1	14.701	18.048	-24.947	-30.54	3.7663	0.37544	26.205	36.536	18.467	18.424	1.258	5.9965	1577.3
3.99	400	60	NaN	6.2783	30.022	-5.0578	-177.44	33.034	2.6828	-112.23	-686.13	1149.4	-43.033	887.26	1049.7	37.931	69.516	0	1	14.353	17.714	-24.952	-30.544	3.76	0.042021	26.398	36.658	18.113	17.756	1.4466	6.1136	1578.1
4	401	60	NaN	6.2474	30.229	-5.0279	-177.76	33.138	2.5483	-112.07	-686.29	1149.6	-43.18	887.78	1049.5	44.897	74.564	0	1	13.868	17.249	-24.951	-30.544	3.7415	-0.27026	26.596	36.77	17.61	16.978	1.6451	6.226	1578.8
4.01	402	60	NaN	6.2078	30.454	-4.9947	-178.06	33.214	2.4343	-111.92	-686.34	1149.7	-43.289	888.31	1049.4	44.501	70.151	0	1	13.38	16.78	-24.954	-30.547	3.7122	-0.55812	26.811	36.857	17.092	16.222	1.8573	6.3101	1579.3
4.02	403	60	NaN	6.163	30.685	-4.9776	-178.35	33.271	2.3479	-111.75	-686.32	1149.8	-43.325	888.86	1049.1	42.061	68.963	0	1	12.892	16.311	-24.956	-30.549	3.6757	-0.83554	27.032	36.925	16.567	15.475	2.0758	6.3757	1579.9
4.03	404	60	NaN	6.113	30.919	-4.9747	-178.66	33.351	2.2337	-111.56	-686.29	1149.9	-43.394	889.42	1049	38.65	65.744	0	1	12.585	16.017	-24.965	-30.558	3.636	-1.1418	27.256	37.015	16.221	14.875	2.2904	6.4565	1580.4
4.04	405	60	NaN	6.062	31.206	-4.8758	-179.08	33.433	1.8901	-111.61	-686.17	1150.1	-44.039	890.17	1048.8	35.273	58.32	0	1	12.31	15.752	-24.975	-30.568	3.6075	-1.5365	27.534	37.104	15.917	14.216	2.5591	6.5364	1581
4.05	406	60	NaN	6.0433	31.402	-4.8436	-179.43	33.157	1.393	-111.51	-686.04	1150.2	-45.14	891.75	1048.6	32.675	52.451	0	1	12.081	15.532	-24.986	-30.579	3.6344	-1.8349	27.721	36.837	15.715	13.697	2.7353	6.2588	1582.4
4.06	407	60	NaN	6.0223	31.579	-4.8045	-179.59	33.121	1.4757	-111.5	-685.86	1150.3	-44.802	892.4	1048.4	38.632	48.069	0	1	11.992	15.447	-24.989	-30.582	3.6025	-2.0094	27.888	36.813	15.595	13.438	2.8987	6.2314	1583
4.07	408	60	NaN	6.0165	31.721	-4.8555	-179.77	33.2	1.4802	-111.16	-685.77	1150.4	-44.699	892.74	1048.2	38.942	42.184	0	1	11.899	15.357	-24.991	-30.584	3.6056	-2.1834	28.022	36.899	15.504	13.174	3.031	6.3151	1583.2
4.08	409	60	NaN	6.0094	31.829	-4.91	-179.95	33.35	1.3783	-110.81	-685.73	1150.4	-44.861	892.93	1048.1	43.668	42.228	0	1	11.596	15.067	-25.001	-30.593	3.6172	-2.3401	28.125	37.054	15.213	12.726	3.1249	6.4608	1583.3
4.09	410	60	NaN	5.9583	31.938	-4.9365	-180.13	33.641	1.2316	-110.55	-685.66	1150.4	-45.083	892.98	1048	40.877	49.593	0	1	11.255	14.739	-25.007	-30.6	3.5836	-2.5051	28.229	37.349	14.839	12.234	3.222	6.7487	1583.3
4.1	411	60	NaN	5.8804	32.024	-4.9273	-180.28	33.946	1.1306	-110.41	-685.56	1150.5	-45.202	893	1048	31.129	46.742	0	1	10.884	14.383	-25.012	-30.605	3.5148	-2.6497	28.312	37.658	14.399	11.733	3.2997	7.0535	1583.2
4.11	412	60	NaN	5.8011	32.079	-4.9016	-180.29	34.305	1.2974	-110.37	-685.47	1150.5	-44.685	892.52	1047.9	39.293	43.72	0	1	10.029	13.561	-25.014	-30.606	3.4175	-2.6783	28.363	38.021	13.446	10.883	3.3489	7.4141	1582.7
4.12	413	60	NaN	5.7023	32.145	-4.896	-180.15	34.889	1.7886	-110.3	-685.33	1150.5	-43.331	891.21	1047.9	39.838	39.105	0	1	8.7867	12.369	-25.013	-30.606	3.2699	-2.5785	28.425	38.609	12.057	9.79	3.4125	8.0032	1581.3
4.13	414	60	NaN	5.587	32.206	-4.9001	-180.21	35.079	1.7624	-110.24	-685.22	1150.5	-43.374	891.16	1047.8	36.473	38.397	0	1	8.5088	12.102	-25.014	-30.607	3.1583	-2.6341	28.481	38.804	11.667	9.4675	3.4674	8.1972	1581.1
4.14	415	60	NaN	5.4254	32.278	-4.8665	-180.31	35.375	1.6238	-110.33	-685.04	1150.5	-43.627	890.95	1047.7	37.126	35.775	0	1	8.2773	11.879	-25.017	-30.61	3.002	-2.7304	28.549	39.105	11.279	9.1489	3.5313	8.4952	1580.7
4.15	416	60	NaN	5.3061	32.311	-4.854	-180.38	35.556	1.5305	-110.39	-684.94	1150.5	-43.802	890.82	1047.6	37.395	40.481	0	1	8.0344	11.646	-25.024	-30.617	2.8863	-2.8024	28.579	39.287	10.921	8.8436	3.5551	8.6702	1580.5
4.16	417	60	NaN	5.1991	32.349	-4.8164	-180.43	35.699	1.4825	-110.57	-684.8	1150.5	-43.878	890.68	1047.6	41.091	35.714	0	1	7.2222	10.866	-25.03	-30.623	2.7752	-2.8558	28.614	39.435	9.9974	8.0102	3.5836	8.8123	1580.2
4.17	418	60	NaN	5.0434	32.403	-4.8252	-180.49	35.798	1.4473	-110.68	-684.61	1150.6	-43.927	890.6	1047.4	40.284	45.992	0	1	6.284	9.9649	-25.036	-30.629	2.6168	-2.9131	28.66	39.54	8.9008	7.0518	3.6246	8.9116	1580
4.18	419	60	NaN	4.9024	32.434	-4.8402	-180.52	35.871	1.4076	-110.8	-684.47	1150.6	-44.008	890.5	1047.4	39.587	50.914	0	1	5.9675	9.661	-25.049	-30.642	2.4739	-2.9534	28.687	39.618	8.4414	6.7076	3.6379	8.9764	1579.8
4.19	420	60	NaN	4.7886	32.438	-4.8604	-180.55	35.902	1.3945	-110.94	-684.41	1150.6	-44.02	890.44	1047.3	40.626	69.279	0	1	5.6954	9.3997	-25.062	-30.655	2.3554	-2.9839	28.688	39.652	8.0508	6.4157	3.6262	8.9979	1579.6
4.2	421	60	NaN	4.6691	32.439	-4.9211	-180.58	35.875	1.42	-111	-684.36	1150.6	-43.921	890.45	1047.2	44.109	71.849	0	1	5.766	9.4674	-25.068	-30.66	2.2301	-3.0216	28.684	39.631	7.9961	6.4458	3.616	8.9702	1579.6
4.21	422	60	NaN	4.5558	32.442	-5.006	-180.61	35.834	1.4251	-110.98	-684.29	1150.7	-43.896	890.45	1047.1	41.786	69.655	0	1	5.7044	9.4083	-25.074	-30.666	2.1163	-3.0526	28.682	39.594	7.8207	6.3557	3.6087	8.9274	1579.6
4.22	423	60	NaN	4.4471	32.446	-5.0817	-180.65	35.787	1.3941	-111.04	-684.25	1150.7	-43.967	890.42	1047	43.324	70.709	0	1	5.5141	9.2255	-25.08	-30.672	2.0083	-3.0935	28.681	39.551	7.5224	6.132	3.6018	8.879	1579.5
4.23	424	60	NaN	4.3336	32.459	-5.1195	-180.64	35.723	1.4671	-111.23	-684.18	1150.7	-43.799	890.37	1046.9	45.875	71.492	0	1	5.5166	9.2279	-25.082	-30.675	1.8816	-3.0937	28.69	39.493	7.3982	6.1341	3.6077	8.8179	1579.4
4.24	425	60	NaN	4.2245	32.481	-5.1467	-180.63	35.625	1.5856	-111.45	-684.09	1150.7	-43.49	890.37	1046.8	46.43	71.244	0	1	5.5515	9.2614	-25.084	-30.677	1.7528	-3.1047	28.706	39.4	7.3043	6.1567	3.6213	8.723	1579.4
4.25	426	60	NaN	4.0865	32.491	-5.1739	-180.66	35.491	1.5964	-111.81	-684.04	1150.7	-43.403	890.27	1046.7	44.116	69.113	0	1	5.6113	9.3189	-25.087	-30.68	1.5984	-3.1529	28.711	39.27	7.2097	6.166	3.6245	8.5906	1579.2
4.26	427	60	NaN	3.9745	32.496	-5.2361	-180.65	35.36	1.6282	-111.99	-684.04	1150.7	-43.419	890.18	1046.6	40.755	66.336	0	1	5.8279	9.5269	-25.087	-30.68	1.4804	-3.1414	28.714	39.142	7.3083	6.3854	3.627	8.4624	1579.1
4.27	428	60	NaN	3.8898	32.502	-5.2942	-180.64	35.243	1.626	-112.14	-684.04	1150.7	-43.52	890.09	1046.6	41.667	63.724	0	1	6.119	9.8064	-25.085	-30.678	1.3937	-3.1389	28.72	39.025	7.5127	6.6675	3.6342	8.3468	1579.1
4.28	429	60	NaN	3.8058	32.515	-5.344	-180.68	35.129	1.5518	-112.35	-684.03	1150.7	-43.71	889.97	1046.6	42.058	63.079	0	1	6.5038	10.176	-25.081	-30.674	1.3087	-3.1792	28.733	38.911	7.8125	6.9968	3.6516	8.2378	1578.9
4.29	430	60	NaN	3.7145	32.535	-5.398	-180.73	34.997	1.4475	-112.59	-684.02	1150.7	-43.964	889.85	1046.6	41.989	64.042	0	1	6.9101	10.566	-25.075	-30.668	1.2178	-3.2225	28.752	38.78	8.1279	7.3438	3.6763	8.1123	1578.8
4.3	431	60	NaN	3.6238	32.552	-5.4197	-180.78	34.803	1.3513	-113	-683.98	1150.7	-44.184	889.8	1046.6	40.931	63.358	0	1	6.9557	10.61	-25.074	-30.667	1.1202	-3.2792	28.77	38.585	8.0758	7.3308	3.6959	7.9188	1578.7
4.31	432	60	NaN	3.4715	32.575	-5.5253	-180.82	34.483	1.4704	-113.41	-683.9	1150.7	-43.843	889.72	1046.6	40.343	63.887	0	1	7.0679	10.718	-25.069	-30.662	0.94034	-3.3464	28.794	38.264	8.0082	7.3713	3.725	7.6022	1578.6
4.32	433	60	NaN	3.3562	32.572	-5.6257	-180.83	34.287	1.5284	-113.65	-683.9	1150.7	-43.745	889.56	1046.7	41.184	63.751	0	1	7.2634	10.906	-25.06	-30.652	0.81244	-3.3689	28.795	38.065	8.0758	7.5366	3.7356	7.4122	1578.4
4.33	434	60	NaN	3.2587	32.563	-5.7401	-180.87	34.099	1.5556	-113.86	-683.89	1150.7	-43.674	889.42	1046.8	40.096	62.988	0	1	7.3947	11.032	-25.054	-30.647	0.70455	-3.4213	28.789	37.873	8.0993	7.6104	3.735	7.2262	1578.3
4.34	435	60	NaN	3.1493	32.552	-5.8609	-180.94	33.803	1.5697	-114.07	-683.86	1150.7	-43.634	889.49	1046.9	38.725	64.138	0	1	7.5903	11.22	-25.052	-30.644	0.58597	-3.502	28.782	37.573	8.1763	7.7175	3.73	6.9291	1578.3
4.35	436	60	NaN	3.0272	32.533	-5.9958	-181.02	33.431	1.5712	-114.4	-683.81	1150.7	-43.681	889.37	1047	38.52	64.467	0	1	8.0269	11.639	-25.058	-30.651	0.45331	-3.5984	28.765	37.199	8.4802	8.0404	3.7075	6.548	1578.2
4.36	437	60	NaN	2.9159	32.52	-6.1094	-181.12	33.129	1.4943	-114.74	-683.74	1150.7	-43.955	889.09	1047.1	38.994	64.04	0	1	8.2359	11.84	-25.065	-30.658	0.33921	-3.6974	28.756	36.893	8.5751	8.1421	3.6914	6.235	1577.8
4.37	438	60	NaN	2.8239	32.518	-6.1949	-181.23	32.877	1.4375	-114.98	-683.62	1150.7	-44.161	888.9	1047.2	38.819	64.605	0	1	7.6593	11.286	-25.074	-30.667	0.2451	-3.8044	28.758	36.637	7.9044	7.4813	3.6841	5.9698	1577.5
4.38	439	60	NaN	2.7282	32.505	-6.2862	-181.35	32.514	1.478	-115.24	-683.46	1150.7	-44.138	888.82	1047.3	38.114	65.429	0	1	7.0826	10.732	-25.083	-30.676	0.13897	-3.9393	28.749	36.271	7.2216	6.7926	3.6655	5.5945	1577.3
4.39	440	60	NaN	2.6066	32.462	-6.3852	-181.53	32.066	1.2964	-115.57	-683.27	1150.6	-44.778	888.52	1047.5	38.913	67.596	0	1	6.506	10.178	-25.092	-30.685	0.027914	-4.1106	28.711	35.817	6.5339	6.0676	3.6185	5.1321	1576.8
4.4	441	60	NaN	2.5244	32.399	-6.4618	-181.74	31.741	1.0835	-115.71	-683.2	1150.6	-45.313	888.43	1047.7	37.689	69.598	0	1	5.9294	9.6243	-25.102	-30.694	-0.040412	-4.3042	28.657	35.484	5.889	5.3201	3.5554	4.7893	1576.6
4.41	442	60	NaN	2.4589	32.32	-6.5299	-181.86	31.476	1.0554	-115.85	-683.12	1150.6	-45.546	888.09	1048	38.004	71.067	0	1	5.3528	9.0705	-25.111	-30.704	-0.10319	-4.4269	28.588	35.208	5.2496	4.6436	3.4775	4.5043	1576.1
4.42	443	60	NaN	2.3991	32.24	-6.5674	-182.07	31.035	1.2149	-116.05	-683.04	1150.5	-45.182	888.18	1048.1	37.721	71.288	0	1	4.7761	8.5167	-25.12	-30.713	-0.1835	-4.6563	28.513	34.762	4.5926	3.8605	3.3932	4.0489	1576.2
4.43	444	60	NaN	2.3088	32.15	-6.5691	-182.39	30.414	1.2341	-116.44	-682.88	1150.5	-45.263	888.26	1048.2	38.919	72.008	0	1	4.1995	7.963	-25.129	-30.722	-0.28521	-4.9868	28.429	34.136	3.9143	2.9761	3.2993	3.4141	1576.1
4.44	445	60	NaN	2.236	32.081	-6.5224	-182.75	29.911	0.97801	-116.91	-682.71	1150.5	-46.035	888.23	1048.4	40.91	72.422	0	1	3.6229	7.4092	-25.138	-30.731	-0.34745	-5.3347	28.368	33.625	3.2754	2.0745	3.2291	2.8937	1575.8
4.45	446	60	NaN	2.1766	32.024	-6.4889	-183.05	29.524	0.72626	-117.28	-682.59	1150.5	-46.815	888.1	1048.7	38.929	68.45	0	1	3.0462	6.8554	-25.148	-30.74	-0.39205	-5.618	28.318	33.23	2.6542	1.2374	3.1701	2.4901	1575.6
4.46	447	60	NaN	2.1126	31.962	-6.4904	-183.24	29.125	0.78312	-117.53	-682.54	1150.5	-46.894	887.95	1048.8	36.467	64.626	0	1	2.4696	6.3016	-25.157	-30.749	-0.46262	-5.8181	28.262	32.825	2.007	0.48348	3.1052	2.0759	1575.4
4.47	448	60	NaN	2.0453	31.902	-6.4972	-183.42	28.674	1.0572	-117.78	-682.54	1150.5	-46.464	887.85	1049	34	55.266	0	1	1.893	5.7478	-25.166	-30.759	-0.55474	-6.0176	28.208	32.368	1.3383	-0.26982	3.0424	1.609	1575.3
4.48	449	60	NaN	1.9488	31.832	-6.5775	-183.76	28.12	1.1026	-117.88	-682.6	1150.6	-46.611	887.62	1049.4	31.587	44.88	0	1	1.3164	5.194	-25.175	-30.768	-0.64997	-6.3583	28.149	31.802	0.66639	-1.1643	2.9744	1.0345	1575.1
4.49	450	60	NaN	1.8999	31.794	-6.572	-184.03	27.682	1.0397	-118.13	-682.68	1150.6	-46.961	887.53	1049.7	30.835	44.782	0	1	0.73973	4.6402	-25.184	-30.777	-0.69513	-6.6244	28.119	31.357	0.044602	-1.9842	2.9344	0.57961	1575.1
4.5	451	60	NaN	1.8566	31.784	-6.5534	-184.34	27.274	0.88455	-118.39	-682.71	1150.7	-47.502	887.44	1049.9	32.118	45.561	0	1	0.16311	4.0864	-25.193	-30.786	-0.72826	-6.9239	28.116	30.942	-0.56515	-2.8375	2.9228	0.15579	1575
4.51	452	60	NaN	1.8161	31.781	-6.5528	-184.58	26.797	0.97317	-118.58	-682.79	1150.8	-47.478	887.37	1050.1	32.733	46.916	0	1	-0.41352	3.5326	-25.203	-30.795	-0.77653	-7.1739	28.117	30.46	-1.1901	-3.6413	2.9147	-0.33491	1575
4.52	453	60	NaN	1.7966	31.779	-6.5222	-184.9	26.265	0.81547	-118.84	-682.89	1150.8	-48.064	887.5	1050.4	29.132	48.865	0	1	-0.99015	2.9788	-25.212	-30.805	-0.78407	-7.4836	28.123	29.921	-1.7742	-4.5048	2.9111	-0.88338	1575.2
4.53	454	60	NaN	1.7836	31.771	-6.5486	-185.16	25.705	0.85071	-118.9	-683.06	1150.9	-48.155	887.78	1050.7	32.667	49.09	0	1	-1.5668	2.425	-25.221	-30.814	-0.79503	-7.7432	28.123	29.353	-2.3618	-5.3181	2.9024	-1.4608	1575.6
4.54	455	60	NaN	1.7727	31.767	-6.6054	-185.48	25.107	0.8817	-118.87	-683.3	1151	-48.251	887.94	1051	24.91	49.145	0	1	-2.1434	1.8712	-25.23	-30.823	-0.80072	-8.0542	28.128	28.746	-2.9441	-6.183	2.8977	-2.0774	1576
4.55	456	60	NaN	1.7649	31.774	-6.6503	-185.88	24.556	0.71623	-118.9	-683.57	1151.1	-48.815	887.83	1051.3	38.58	49.993	0	1	-2.72	1.3174	-25.239	-30.832	-0.7889	-8.4372	28.145	28.186	-3.5089	-7.1198	2.9053	-2.6462	1576.1
4.56	457	60	NaN	1.7525	31.791	-6.7277	-186.13	24.207	0.75216	-118.8	-683.82	1151.1	-48.836	887.6	1051.5	47.705	48.048	0	1	-3.2967	0.76363	-25.249	-30.841	-0.79686	-8.6789	28.168	27.83	-4.0935	-7.9153	2.9198	-3.0116	1576.1
4.57	458	60	NaN	1.7377	31.83	-6.7731	-186.46	23.904	0.53314	-118.83	-684.03	1151.1	-49.517	887.32	1051.8	49.652	49.55	0	1	-3.8733	0.20983	-25.258	-30.851	-0.78787	-8.9842	28.217	27.518	-4.6611	-8.7743	2.9588	-3.3327	1576
4.58	459	60	NaN	1.718	31.883	-6.8541	-186.74	23.562	0.44717	-118.72	-684.27	1151.1	-49.8	887.24	1052	49.306	47.173	0	1	-4.4499	-0.34396	-25.267	-30.86	-0.79305	-9.2468	28.275	27.17	-5.243	-9.5908	3.0083	-3.6895	1576.1
4.59	460	60	NaN	1.7026	31.948	-6.8822	-186.93	23.192	0.53173	-118.75	-684.48	1151.1	-49.764	887.21	1052.1	50.832	43.544	0	1	-5.0265	-0.89776	-25.276	-30.869	-0.8105	-9.4449	28.345	26.795	-5.837	-10.343	3.0691	-4.0736	1576.3
4.6	461	60	NaN	1.6879	32.008	-6.8752	-187.17	22.842	0.57304	-118.87	-684.68	1151.1	-49.818	887.19	1052.2	51.125	45.617	0	1	-5.6032	-1.4516	-25.285	-30.878	-0.82744	-9.6831	28.411	26.439	-6.4306	-11.135	3.1258	-4.4395	1576.5
4.61	462	60	NaN	1.6771	32.057	-6.8575	-187.39	22.522	0.61533	-118.99	-684.89	1151.1	-49.853	887.17	1052.4	45.547	48.477	0	1	-6.1798	-2.0053	-25.295	-30.887	-0.8411	-9.9069	28.466	26.112	-7.0209	-11.912	3.1716	-4.775	1576.7
4.62	463	60	NaN	1.6589	32.098	-6.8546	-187.57	22.182	0.67821	-119.04	-685.11	1151.1	-49.873	887.16	1052.5	47.899	45.425	0	1	-6.7564	-2.5591	-25.304	-30.896	-0.86003	-10.088	28.511	25.769	-7.6164	-12.647	3.2074	-5.1279	1576.9
4.63	464	60	NaN	1.642	32.124	-6.8624	-187.73	21.848	0.71274	-119.03	-685.35	1151.1	-49.986	887.13	1052.5	45.77	48.102	0	1	-7.333	-3.1129	-25.313	-30.906	-0.87196	-10.247	28.541	25.432	-8.205	-13.36	3.2277	-5.4739	1577.1
4.64	465	60	NaN	1.6394	32.138	-6.866	-187.91	21.593	0.69215	-118.99	-685.62	1151.1	-50.219	887	1052.7	45.791	62.01	0	1	-7.9097	-3.6667	-25.322	-30.915	-0.86471	-10.416	28.558	25.173	-8.7744	-14.083	3.2363	-5.7421	1577.2
4.65	466	60	NaN	1.6436	32.155	-6.8588	-188.1	21.386	0.71213	-118.93	-685.86	1151.2	-50.356	886.75	1052.8	45.151	64.638	0	1	-8.4863	-4.2205	-25.331	-30.924	-0.85317	-10.598	28.579	24.961	-9.3395	-14.818	3.2479	-5.9628	1577.2
4.66	467	60	NaN	1.6689	32.137	-6.7913	-188.3	21.009	0.93142	-118.88	-686.27	1151.2	-50.051	886.75	1052.9	42.91	60.605	0	1	-9.0629	-4.7743	-25.34	-30.933	-0.83645	-10.802	28.568	24.578	-9.8994	-15.577	3.2271	-6.3548	1577.6
4.67	468	60	NaN	1.6739	32.138	-6.7134	-188.46	20.817	0.85286	-118.91	-686.41	1151.2	-50.46	886.47	1053	43.406	55.864	0	1	-9.6395	-5.3281	-25.35	-30.942	-0.81805	-10.952	28.572	24.383	-10.458	-16.28	3.2227	-6.5598	1577.4
4.68	469	60	NaN	1.6873	32.123	-6.6493	-188.63	20.619	0.7482	-118.88	-686.59	1151.1	-50.928	886.24	1053.1	40.288	49.307	0	1	-10.216	-5.8819	-25.359	-30.952	-0.78665	-11.103	28.56	24.182	-11.003	-16.985	3.2012	-6.7697	1577.3
4.69	470	60	NaN	1.7085	32.102	-6.5869	-188.75	20.421	0.7503	-118.83	-686.74	1151.2	-51.128	886.09	1053.2	39.634	50.343	0	1	-10.793	-6.4357	-25.368	-30.961	-0.75634	-11.212	28.543	23.98	-11.549	-17.647	3.1747	-6.9803	1577.3
4.7	471	60	NaN	1.7416	32.033	-6.5192	-188.93	20.095	0.86275	-118.7	-686.99	1151.2	-51.06	886.13	1053.3	37.114	51.195	0	1	-11.369	-6.9895	-25.377	-30.97	-0.7205	-11.391	28.478	23.65	-12.09	-18.38	3.1005	-7.3196	1577.6
4.71	472	60	NaN	1.7794	31.949	-6.4732	-189.11	19.776	0.92911	-118.5	-687.25	1151.2	-51.093	886.17	1053.4	34.512	50.262	0	1	-11.946	-7.5433	-25.386	-30.979	-0.67373	-11.567	28.398	23.327	-12.62	-19.11	3.0121	-7.6522	1577.9
4.72	473	60	NaN	1.8102	31.876	-6.4547	-189.27	19.55	0.88794	-118.26	-687.44	1151.2	-51.361	886.11	1053.5	34.598	49.229	0	1	-12.523	-8.0971	-25.396	-30.988	-0.62423	-11.702	28.328	23.098	-13.147	-19.799	2.9329	-7.8907	1578
4.73	474	60	NaN	1.8397	31.799	-6.4055	-189.45	19.354	0.79521	-118.07	-687.58	1151.1	-51.746	885.97	1053.6	33.375	48.738	0	1	-13.099	-8.6509	-25.405	-30.997	-0.57394	-11.865	28.255	22.898	-13.673	-20.516	2.85	-8.0996	1578
4.74	475	60	NaN	1.8892	31.716	-6.2593	-189.68	19.155	0.68029	-118.08	-687.63	1151.1	-52.22	885.76	1053.7	32.849	49.938	0	1	-13.676	-9.2047	-25.414	-31.007	-0.50784	-12.077	28.177	22.694	-14.184	-21.282	2.7633	-8.3125	1577.8
4.75	476	60	NaN	1.9124	31.643	-6.1718	-189.83	19.007	0.66782	-118.06	-687.69	1151	-52.383	885.72	1053.7	33.831	53.09	0	1	-14.253	-9.7585	-25.423	-31.016	-0.47788	-12.22	28.107	22.542	-14.73	-21.978	2.6843	-8.4737	1577.8
4.76	477	60	NaN	1.9241	31.568	-6.1402	-189.94	18.869	0.71496	-117.9	-687.74	1151	-52.41	885.71	1053.8	30.452	54.356	0	1	-14.829	-10.312	-25.432	-31.025	-0.4593	-12.32	28.038	22.4	-15.288	-22.633	2.6053	-8.6253	1577.8
4.77	478	60	NaN	1.9311	31.496	-6.1361	-190.02	18.741	0.78455	-117.66	-687.77	1150.9	-52.381	885.71	1053.9	31.641	57.041	0	1	-15.406	-10.866	-25.441	-31.034	-0.4446	-12.397	27.97	22.267	-15.85	-23.263	2.5284	-8.7671	1577.8
4.78	479	60	NaN	1.9272	31.433	-6.1289	-190.09	18.602	0.92075	-117.47	-687.75	1150.9	-52.173	885.78	1054	36.186	61.269	0	1	-15.982	-11.42	-25.451	-31.043	-0.44887	-12.462	27.911	22.123	-16.431	-23.882	2.4606	-8.9199	1577.9
4.79	480	60	NaN	1.8815	31.311	-5.9303	-190.13	18.482	1.0236	-117.9	-687.91	1150.9	-52.042	885.82	1054.1	35.065	61.812	0	1	-16.559	-11.974	-25.46	-31.053	-0.51486	-12.522	27.795	21.998	-17.074	-24.496	2.3355	-9.055	1578.1
4.8	481	60	NaN	1.8276	31.2	-5.7485	-190.17	18.354	1.0958	-118.3	-688.01	1150.8	-51.984	885.9	1054.3	35.097	59.058	0	1	-17.136	-12.527	-25.469	-31.062	-0.585	-12.578	27.692	21.861	-17.721	-25.106	2.2234	-9.2009	1578.3
4.81	482	60	NaN	1.8188	31.187	-5.7898	-190.21	18.216	1.1563	-118.02	-687.79	1150.7	-51.929	886.04	1054.4	32.479	58.736	0	1	-17.712	-13.081	-25.478	-31.071	-0.58582	-12.612	27.687	21.716	-18.298	-25.693	2.2088	-9.3553	1578.2
4.82	483	60	NaN	1.8421	31.226	-5.9168	-190.23	18.118	1.1674	-117.52	-687.4	1150.7	-51.954	886.14	1054.5	33.413	60.525	0	1	-18.289	-13.635	-25.487	-31.08	-0.54379	-12.619	27.732	21.613	-18.833	-26.254	2.2443	-9.4675	1577.8
4.83	484	60	NaN	1.7967	31.153	-5.8088	-190.26	18.059	1.105	-117.75	-687.33	1150.6	-52.151	886.14	1054.6	34.002	59.849	0	1	-18.866	-14.189	-25.497	-31.089	-0.59055	-12.645	27.665	21.547	-19.456	-26.833	2.1688	-9.5425	1577.8
4.84	485	60	NaN	1.6996	30.986	-5.4876	-190.27	17.966	1.0604	-118.66	-687.57	1150.5	-52.27	886.28	1054.6	33.627	61.606	0	1	-19.442	-14.743	-25.506	-31.098	-0.71582	-12.689	27.504	21.449	-20.158	-27.432	1.9981	-9.65	1578.2
4.85	486	60	NaN	1.6496	30.898	-5.5221	-190.28	17.942	0.96658	-118.5	-687.5	1150.4	-52.515	886.24	1054.7	34.443	60.413	0	1	-20.019	-15.296	-25.515	-31.108	-0.75119	-12.681	27.42	21.42	-20.77	-27.977	1.9049	-9.6875	1578
4.86	487	60	NaN	1.5815	30.758	-5.5588	-190.26	17.892	0.92475	-118.32	-687.4	1150.3	-52.624	886.34	1054.7	33.39	59.507	0	1	-20.595	-15.85	-25.524	-31.117	-0.80887	-12.655	27.284	21.366	-21.404	-28.505	1.7594	-9.7504	1578
4.87	488	60	NaN	1.5135	30.634	-5.5603	-190.25	17.862	0.88545	-118.25	-687.29	1150.2	-52.746	886.42	1054.7	33.343	59.368	0	1	-21.172	-16.404	-25.533	-31.126	-0.87001	-12.635	27.163	21.333	-22.042	-29.039	1.6296	-9.7928	1578
4.88	489	60	NaN	1.4305	30.53	-5.5148	-190.23	17.874	0.86332	-118.35	-687.08	1150.1	-52.838	886.44	1054.6	33.905	59.719	0	1	-21.749	-16.958	-25.542	-31.135	-0.95353	-12.613	27.061	21.344	-22.702	-29.571	1.5188	-9.7915	1577.8
4.89	490	60	NaN	1.3383	30.43	-5.4555	-190.19	17.908	0.86082	-118.49	-686.81	1150	-52.91	886.42	1054.6	34.117	58.66	0	1	-22.325	-17.512	-25.552	-31.144	-1.0486	-12.58	26.963	21.376	-23.374	-30.092	1.411	-9.7686	1577.5
4.9	491	60	NaN	1.2339	30.305	-5.4244	-190.14	17.943	0.89092	-118.49	-686.48	1149.9	-52.965	886.45	1054.5	31.949	57.19	0	1	-22.902	-18.065	-25.561	-31.154	-1.1517	-12.527	26.838	21.41	-24.054	-30.592	1.2776	-9.7436	1577.2
4.91	492	60	NaN	1.1072	30.15	-5.4412	-190.07	17.985	0.96346	-118.31	-686.06	1149.8	-52.983	886.53	1054.4	33.24	57.359	0	1	-23.479	-18.619	-25.57	-31.163	-1.2716	-12.45	26.683	21.452	-24.75	-31.069	1.1126	-9.711	1576.8
4.92	493	60	NaN	1.0031	30.038	-5.5041	-190.01	18.027	1.0015	-118	-685.77	1149.7	-53.092	886.54	1054.3	34.254	58.163	0	1	-24.055	-19.173	-25.579	-31.172	-1.3609	-12.372	26.571	21.494	-25.416	-31.545	0.99165	-9.6775	1576.5
4.93	494	60	NaN	0.88473	29.942	-5.5153	-189.91	18.098	0.99547	-117.89	-685.35	1149.6	-53.41	886.46	1054.3	32.885	57.842	0	1	-24.5	-19.6	-25.577	-31.169	-1.4643	-12.264	26.475	21.565	-25.964	-31.864	0.89806	-9.6046	1576
4.94	495	60	NaN	0.76506	29.839	-5.4369	-189.82	18.135	1.0466	-117.98	-684.85	1149.5	-53.589	886.51	1054.2	34.093	56.732	0	1	-24.1	-19.216	-25.499	-31.091	-1.5816	-12.168	26.371	21.602	-25.682	-31.384	0.87268	-9.489	1575.6
4.95	496	60	NaN	0.64136	29.707	-5.2975	-189.71	18.132	1.2566	-118.22	-684.35	1149.4	-53.368	886.74	1054.1	33.099	55.972	0	1	-22.254	-17.443	-25.407	-31	-1.7224	-12.075	26.24	21.599	-23.976	-29.517	0.83229	-9.4007	1575.3
4.96	497	60	NaN	0.47758	29.452	-5.084	-189.53	18.17	1.46	-118.64	-683.72	1149.2	-53.336	886.89	1054	31.56	54.634	0	1	-11.174	-6.8021	-25.232	-30.825	-1.9033	-11.915	25.988	21.635	-13.078	-18.717	0.7553	-9.1903	1574.8
4.97	498	60	NaN	0.22382	29.251	-5.1103	-189.38	18.216	1.5837	-118.36	-682.88	1149	-53.486	886.97	1053.9	31.586	52.891	0	1	-6.497	-2.31	-25.164	-30.756	-2.1426	-11.744	25.787	21.68	-8.6396	-14.054	0.62355	-9.0762	1574.1
4.98	499	60	NaN	-0.050395	29.077	-5.2581	-189.25	18.247	1.664	-117.71	-682.09	1148.9	-53.662	887.08	1053.8	31.247	48.144	0	1	-7.5563	-3.3274	-25.19	-30.783	-2.3878	-11.588	25.612	21.712	-9.9441	-14.916	0.42178	-9.0707	1573.4
4.99	500	60	NaN	-0.33149	28.782	-5.2642	-189.11	18.291	1.7239	-117.46	-681.38	1148.8	-53.924	887.21	1053.7	29.958	44.873	0	1	-8.8391	-4.5594	-25.208	-30.801	-2.6512	-11.43	25.317	21.756	-11.49	-15.989	0.10861	-9.0453	1572.8
5	501	60	NaN	-0.68967	28.386	-5.163	-188.96	18.371	1.7415	-117.55	-680.51	1148.6	-54.353	887.3	1053.6	30.698	39.831	0	1	-10.146	-5.8149	-25.239	-30.831	-2.9979	-11.265	24.922	21.834	-13.144	-17.08	-0.3164	-8.9975	1572
5.01	502	60	NaN	-0.89332	28.063	-4.9465	-188.81	18.419	1.8251	-118	-680.01	1148.4	-54.462	887.44	1053.5	31.862	47.421	0	1	-11.465	-7.0817	-25.298	-30.891	-3.2145	-11.128	24.6	21.882	-14.68	-18.209	-0.69838	-9.0093	1571.6
5.02	503	60	NaN	-1.3623	27.705	-4.7932	-188.56	18.516	1.8631	-118.26	-678.88	1148.2	-54.834	887.56	1053.3	32.751	39.955	0	1	-12.833	-8.3953	-25.33	-30.922	-3.681	-10.875	24.24	21.981	-16.514	-19.27	-1.0896	-8.9409	1570.6
5.03	504	60	NaN	-1.6606	27.5	-4.7648	-188.37	18.597	1.8559	-118.1	-677.99	1148.1	-55.107	887.62	1053.1	29.654	44.937	0	1	-14.222	-9.7292	-25.349	-30.941	-3.9645	-10.677	24.03	22.067	-18.187	-20.406	-1.3189	-8.8739	1569.8
5.04	505	60	NaN	-1.9492	27.312	-4.7055	-188.18	18.682	1.8517	-118.01	-677.23	1148	-55.31	887.66	1052.9	33.646	51.105	0	1	-17.601	-12.974	-25.379	-30.972	-4.2435	-10.479	23.836	22.157	-21.844	-23.453	-1.5429	-8.8143	1569
5.05	506	60	NaN	-2.262	27.175	-4.648	-187.96	18.774	1.965	-117.96	-676.38	1148	-55.148	887.75	1052.7	40.351	47.803	0	1	-21.564	-16.781	-25.414	-31.006	-4.5617	-10.262	23.692	22.257	-26.126	-27.043	-1.7216	-8.7495	1568.3
5.06	507	60	NaN	-2.6383	27.049	-4.606	-187.69	18.948	2.013	-117.82	-675.37	1148	-55.09	887.69	1052.5	54.535	40.856	0	1	-22.369	-17.553	-25.443	-31.035	-4.9364	-9.9868	23.555	22.442	-27.305	-27.54	-1.8872	-8.5931	1567.2
5.07	508	60	NaN	-2.9982	27.008	-4.5457	-187.43	19.159	1.9412	-117.67	-674.32	1148.1	-55.287	887.54	1052.2	52.378	39.942	0	1	-23.174	-18.326	-25.466	-31.059	-5.2854	-9.7208	23.496	22.67	-28.459	-28.047	-1.9693	-8.3883	1566
5.08	509	60	NaN	-3.2869	27.09	-4.4603	-187.24	19.318	1.8794	-117.65	-673.42	1148.4	-55.419	887.46	1052	57.142	41.996	1	1	-23.979	-19.1	-25.483	-31.076	-5.5701	-9.5189	23.56	22.849	-29.549	-28.619	-1.9234	-8.2268	1565.1
5.09	510	60	NaN	-3.6077	27.139	-4.4036	-187.01	19.457	1.8905	-117.67	-672.66	1148.5	-55.323	887.4	1051.8	62.346	44.672	1	1	-7.5055	-3.2786	-25.201	-30.793	-5.8964	-9.296	23.597	22.999	-13.402	-12.575	-1.6038	-7.7941	1564.3
5.1	511	60	NaN	-3.9031	27.171	-4.3313	-186.79	19.601	1.8537	-117.69	-671.94	1148.5	-55.286	887.31	1051.6	61.596	44.919	1	1	6.9512	10.606	-24.953	-30.546	-6.195	-9.0853	23.618	23.154	0.75621	1.5204	-1.3348	-7.3922	1563.5
5.11	512	60	NaN	-4.2237	27.225	-4.2232	-186.59	19.706	1.8135	-117.72	-671.23	1148.6	-55.199	887.24	1051.4	62.595	46.929	1	1	6.9683	10.622	-24.955	-30.548	-6.5211	-8.8886	23.661	23.27	0.44717	1.7335	-1.2945	-7.2778	1562.7
5.12	513	60	NaN	-4.6144	27.159	-4.0967	-186.35	19.809	1.5177	-117.86	-670.74	1148.7	-55.611	887.09	1051.2	62.242	46.99	1	1	6.9729	10.627	-24.958	-30.551	-6.9026	-8.639	23.579	23.389	0.070327	1.9876	-1.3785	-7.1619	1562.1
5.13	514	60	NaN	-4.8632	27.079	-4.163	-186.22	19.821	1.271	-117.47	-670.49	1148.8	-55.903	887.14	1050.9	63.98	47.828	1	1	6.9412	10.596	-24.961	-30.554	-7.1267	-8.4852	23.488	23.412	-0.1855	2.1109	-1.4736	-7.1414	1561.9
5.14	515	60	NaN	-5.0434	27.003	-4.2197	-186.15	19.795	1.0385	-117.12	-670.37	1148.8	-56.103	887.3	1050.7	64.569	48.905	1	1	6.9072	10.563	-24.962	-30.555	-7.2867	-8.3978	23.403	23.395	-0.37952	2.1657	-1.5596	-7.1597	1561.9
5.15	516	60	NaN	-5.2076	26.88	-4.1535	-186.07	19.791	0.84392	-117.14	-670.46	1148.6	-56.179	887.36	1050.5	62.826	46.856	1	1	6.8734	10.531	-24.962	-30.555	-7.4486	-8.3095	23.278	23.393	-0.57519	2.2214	-1.6837	-7.1619	1562.1
5.16	517	60	NaN	-5.3778	26.81	-3.9287	-185.95	19.846	0.66754	-117.64	-670.48	1148.4	-56.138	887.27	1050.2	60.275	44.58	1	1	6.8805	10.538	-24.963	-30.556	-7.6385	-8.2112	23.207	23.45	-0.75805	2.3266	-1.7564	-7.1061	1562.1
5.17	518	60	NaN	-5.5413	26.894	-3.6416	-185.85	19.944	0.47245	-118.33	-670.15	1148.4	-56.08	887.1	1050	54.671	42.073	1	1	7.2984	10.939	-24.957	-30.55	-7.8305	-8.1347	23.28	23.558	-0.53212	2.8045	-1.6773	-6.9923	1561.6
5.18	519	60	NaN	-5.6399	26.973	-3.5449	-185.78	20.026	0.32749	-118.53	-669.93	1148.4	-56.054	886.95	1049.8	55.821	40.513	1	1	8.2672	11.87	-24.944	-30.536	-7.938	-8.0757	23.352	23.648	0.3292	3.7938	-1.5917	-6.8884	1561.3
5.19	520	60	NaN	-5.697	27.052	-3.5439	-185.71	20.149	0.20737	-118.43	-669.72	1148.4	-55.991	886.7	1049.6	57.548	41.221	1	1	8.4013	11.998	-24.941	-30.534	-7.9942	-8.0052	23.421	23.781	0.40718	3.9932	-1.5206	-6.7533	1560.8
5.2	521	60	NaN	-5.7042	27.058	-3.5731	-185.64	20.296	0.093418	-118.22	-669.63	1148.4	-55.957	886.39	1049.4	59.351	41.84	1	1	8.3332	11.933	-24.942	-30.535	-7.9957	-7.9273	23.42	23.935	0.33748	4.0057	-1.522	-6.5999	1560.4
5.21	522	60	NaN	-5.6877	26.993	-3.5418	-185.52	20.561	-0.11957	-118.2	-669.51	1148.3	-56.104	885.82	1049	60.021	41.652	1	1	8.2601	11.863	-24.941	-30.534	-7.974	-7.8032	23.344	24.21	0.28612	4.0596	-1.5966	-6.3236	1559.7
5.22	523	60	NaN	-5.6362	26.917	-3.5186	-185.41	20.816	-0.34406	-118.2	-669.41	1148.2	-56.445	885.28	1048.8	63.327	43.067	1	1	8.1987	11.804	-24.939	-30.532	-7.9108	-7.6888	23.259	24.474	0.28788	4.115	-1.6804	-6.0584	1559.1
5.23	524	60	NaN	-5.5783	26.816	-3.5397	-185.3	21.059	-0.44584	-118.11	-669.34	1148.2	-56.546	884.78	1048.5	65.228	44.925	1	1	8.1881	11.794	-24.937	-30.529	-7.8469	-7.5657	23.15	24.725	0.3412	4.2279	-1.7866	-5.8047	1558.5
5.24	525	60	NaN	-5.5071	26.654	-3.6858	-185.06	21.38	-0.4117	-117.63	-669.29	1148.1	-56.314	884.08	1048.3	64.081	44.816	1	1	8.2547	11.858	-24.935	-30.527	-7.7675	-7.318	22.98	25.054	0.48728	4.5396	-1.9549	-5.4729	1557.8
5.25	526	60	NaN	-5.434	26.487	-3.8885	-184.76	21.725	-0.37093	-116.94	-669.21	1148	-56.107	883.27	1048	60.423	43.985	1	1	8.3741	11.972	-24.933	-30.525	-7.678	-7.0059	22.805	25.408	0.69605	4.9663	-2.1278	-5.1178	1556.9
5.26	527	60	NaN	-5.3869	26.405	-3.9556	-184.57	21.967	-0.40103	-116.7	-669.06	1147.9	-56.143	882.69	1047.7	60.361	40.521	1	1	8.4457	12.041	-24.932	-30.524	-7.6219	-6.8	22.717	25.656	0.82388	5.241	-2.215	-4.8683	1556.2
5.27	528	60	NaN	-5.3394	26.348	-3.8582	-184.36	22.219	-0.3324	-116.97	-668.89	1147.8	-55.92	882.09	1047.5	68.272	47.585	1	1	8.5196	12.112	-24.931	-30.524	-7.5934	-6.6095	22.653	25.913	0.92619	5.5025	-2.2782	-4.6105	1555.4
5.28	529	60	NaN	-5.2973	26.293	-3.7293	-184.1	22.498	-0.24727	-117.35	-668.71	1147.7	-55.639	881.39	1047.3	69.956	54.866	1	1	8.5989	12.188	-24.931	-30.524	-7.5769	-6.3819	22.589	26.202	1.022	5.8062	-2.3426	-4.3218	1554.6
5.29	530	60	NaN	-5.2556	26.215	-3.7314	-183.92	22.724	-0.20495	-117.32	-668.66	1147.6	-55.448	880.9	1047	69.575	54.655	1	1	8.6673	12.254	-24.931	-30.524	-7.5421	-6.2073	22.501	26.438	1.1251	6.0465	-2.4295	-4.0861	1554.1
5.3	531	60	NaN	-5.1759	26.099	-4.02	-183.57	23.156	-0.066844	-116.4	-668.72	1147.6	-55.081	879.95	1046.6	69.039	55.114	1	1	8.7167	12.301	-24.93	-30.523	-7.4434	-5.8369	22.371	26.885	1.2732	6.4643	-2.5587	-3.6381	1553.2
5.31	532	60	NaN	-5.0344	25.962	-4.0315	-183.26	23.598	-0.046552	-116.4	-669.08	1147.5	-55.049	878.97	1046.2	68.257	53.178	1	1	8.8705	12.449	-24.929	-30.522	-7.3041	-5.5321	22.223	27.337	1.5665	6.917	-2.7057	-3.1844	1552.6
5.32	533	60	NaN	-4.9381	25.897	-3.9672	-182.99	24.021	-0.016662	-116.64	-669.3	1147.4	-54.997	878.07	1045.9	67.189	51.883	1	1	9.0378	12.61	-24.928	-30.521	-7.2196	-5.2722	22.148	27.77	1.8181	7.3374	-2.7804	-2.7504	1551.9
5.33	534	60	NaN	-4.8855	25.918	-3.9107	-182.7	24.471	0.10487	-116.84	-669.28	1147.4	-54.708	877.12	1045.6	65.767	50.939	1	1	9.0943	12.664	-24.929	-30.521	-7.1863	-5.0012	22.156	28.232	1.908	7.6627	-2.7723	-2.2891	1551
5.34	535	60	NaN	-4.8307	25.991	-3.8307	-182.34	25.07	0.097948	-117.12	-669.19	1147.4	-54.811	875.93	1045.3	64.498	49.834	1	1	9.1679	12.735	-24.928	-30.521	-7.1401	-4.6453	22.213	28.848	2.0278	8.0893	-2.7145	-1.6727	1549.7
5.35	536	60	NaN	-4.7761	26.078	-3.7936	-181.9	25.82	-0.15161	-117.29	-669.13	1147.3	-55.617	874.53	1044.8	63.667	48.988	1	1	9.2557	12.819	-24.926	-30.519	-7.0642	-4.1889	22.279	29.618	2.1916	8.63	-2.6466	-0.90029	1548.3
5.36	537	60	NaN	-4.7182	26.102	-3.8543	-181.56	26.299	0.075526	-117.12	-669.2	1147.3	-55.071	873.7	1044.3	63.421	48.3	1	1	9.333	12.893	-24.925	-30.518	-7.0211	-3.8611	22.285	30.116	2.3119	9.0321	-2.6399	-0.40227	1547.6
5.37	538	60	NaN	-4.674	26.099	-3.9405	-181.21	26.894	0.27031	-116.9	-669.31	1147.3	-54.609	872.62	1043.8	63.378	46.887	1	1	9.4094	12.967	-24.924	-30.517	-6.9873	-3.5223	22.263	30.73	2.4221	9.4442	-2.6615	0.21294	1546.7
5.38	539	60	NaN	-4.6328	26.106	-4.0084	-180.87	27.52	0.34272	-116.72	-669.39	1147.3	-54.477	871.55	1043.5	64.055	47.418	1	1	9.3693	12.928	-24.921	-30.514	-6.9458	-3.1874	22.254	31.372	2.4234	9.7407	-2.6675	0.85799	1545.7
5.39	540	60	NaN	-4.5601	26.173	-3.9727	-180.48	28.551	0.25563	-116.83	-669.36	1147.3	-54.766	869.68	1043	64.861	47.033	1	1	9.3581	12.917	-24.918	-30.511	-6.8695	-2.7901	22.3	32.424	2.4885	10.127	-2.6177	1.9136	1543.8
5.4	541	60	NaN	-4.5042	26.242	-3.8951	-180.16	29.312	0.25841	-117.05	-669.29	1147.3	-54.811	868.23	1042.6	65.657	49.126	1	1	9.4285	12.985	-24.914	-30.507	-6.8223	-2.4744	22.351	33.203	2.6062	10.511	-2.5636	2.696	1542.3
5.41	542	60	NaN	-4.454	26.299	-3.802	-179.91	29.844	0.28981	-117.28	-669.2	1147.3	-54.766	867.16	1042.3	66.759	46.936	1	1	9.4591	13.014	-24.91	-30.503	-6.7841	-2.2414	22.391	33.752	2.675	10.773	-2.5186	3.249	1541.2
5.42	543	60	NaN	-4.3948	26.327	-3.7245	-179.73	30.267	0.28117	-117.44	-669.14	1147.3	-54.816	866.31	1041.9	67.674	48.33	1	1	9.4816	13.036	-24.905	-30.498	-6.7305	-2.0668	22.404	34.19	2.7511	10.969	-2.5014	3.6922	1540.3
5.43	544	60	NaN	-4.3238	26.303	-3.7007	-179.58	30.547	0.31092	-117.44	-669.17	1147.3	-54.757	865.71	1041.5	69.246	51.239	1	1	9.5801	13.13	-24.901	-30.494	-6.6623	-1.922	22.362	34.488	2.9178	11.208	-2.5394	3.9944	1539.8
5.44	545	60	NaN	-4.2464	26.231	-3.7444	-179.43	30.646	0.45642	-117.25	-669.23	1147.3	-54.407	865.39	1040.8	70.298	51.365	1	1	9.6637	13.211	-24.898	-30.49	-6.5912	-1.7776	22.267	34.611	3.0726	11.433	-2.631	4.1206	1539.6
5.45	546	60	NaN	-4.1928	26.168	-3.8193	-179.36	30.653	0.45922	-117.01	-669.29	1147.3	-54.558	865.22	1040.5	71.751	53.498	1	1	9.7318	13.276	-24.895	-30.488	-6.5236	-1.6909	22.188	34.633	3.2082	11.585	-2.707	4.1449	1539.5
5.46	547	60	NaN	-4.143	26.118	-3.842	-179.38	30.709	0.22648	-116.99	-669.32	1147.3	-55.351	864.87	1040.2	69.703	53.11	1	1	9.8148	13.356	-24.891	-30.484	-6.4437	-1.683	22.127	34.7	3.3711	11.673	-2.7645	4.2166	1539.2
5.47	548	60	NaN	-4.0831	26.086	-3.8505	-179.44	30.746	0.099749	-117.12	-669.33	1147.3	-55.923	864.38	1039.7	61.412	46.626	1	1	9.9135	13.451	-24.886	-30.479	-6.3679	-1.7245	22.074	34.757	3.5456	11.726	-2.8113	4.2788	1538.7
5.48	549	60	NaN	-4.0438	26.093	-3.8881	-179.5	30.825	0.058959	-117.19	-669.28	1147.4	-56.221	863.88	1039.4	60.687	41.574	1	1	9.938	13.474	-24.875	-30.468	-6.3212	-1.7746	22.068	34.85	3.6168	11.7	-2.8073	4.3818	1538.2
5.49	550	60	NaN	-4.0139	26.11	-3.9435	-179.56	30.911	0.053954	-117.26	-669.23	1147.4	-56.445	863.41	1039.1	58.545	43.194	1	1	9.9515	13.487	-24.867	-30.46	-6.286	-1.8368	22.074	34.947	3.6655	11.65	-2.793	4.4875	1537.7
5.5	551	60	NaN	-3.9763	26.118	-4.0092	-179.68	30.954	0.10308	-117.31	-669.21	1147.4	-56.493	863.08	1038.9	58.448	44.382	1	1	9.9632	13.498	-24.866	-30.459	-6.249	-1.9543	22.069	35.003	3.7142	11.544	-2.7974	4.5442	1537.3
5.51	552	60	NaN	-3.9287	26.097	-4.1129	-179.8	30.937	0.281	-117.31	-669.23	1147.4	-56.307	862.85	1038.5	57.442	44.388	1	1	9.9749	13.51	-24.866	-30.459	-6.2087	-2.0823	22.032	35.001	3.7663	11.427	-2.8339	4.5428	1537.2
5.52	553	60	NaN	-3.8902	26.057	-4.237	-179.87	30.89	0.54156	-117.26	-669.26	1147.5	-56.022	862.66	1038.1	56.095	45.96	1	1	9.9866	13.521	-24.866	-30.458	-6.1794	-2.1542	21.977	34.97	3.8072	11.367	-2.8889	4.5119	1537
5.53	554	60	NaN	-3.8745	26.035	-4.287	-179.93	30.88	0.69454	-117.29	-669.26	1147.5	-55.843	862.52	1037.9	53.194	41.852	1	1	9.9984	13.532	-24.865	-30.458	-6.1718	-2.2267	21.947	34.967	3.8266	11.306	-2.9176	4.5097	1536.9
5.54	555	60	NaN	-3.8212	25.974	-4.3136	-180.13	30.934	0.88847	-117.6	-669.24	1147.5	-55.877	862.06	1037.7	51.444	42.096	1	1	10.01	13.543	-24.865	-30.457	-6.1295	-2.4356	21.876	35.033	3.8806	11.108	-2.9891	4.5757	1536.5
5.55	556	60	NaN	-3.7846	25.945	-4.3532	-180.23	30.967	1.0015	-117.72	-669.14	1147.5	-56.018	861.82	1037.5	51.482	38.631	1	1	10.022	13.555	-24.864	-30.457	-6.0924	-2.5367	21.841	35.071	3.9294	11.018	-3.0228	4.6138	1536.1
5.56	557	60	NaN	-3.7266	25.911	-4.3557	-180.4	31.026	1.0456	-117.9	-669.02	1147.4	-56.281	861.56	1037.5	51.302	41.285	1	1	10.033	13.566	-24.864	-30.456	-6.0321	-2.7094	21.805	35.131	4.0014	10.857	-3.0587	4.6749	1535.8
5.57	558	60	NaN	-3.6353	25.861	-4.3492	-180.58	31.031	1.1159	-118.1	-668.74	1147.4	-56.541	861.41	1037.4	62.886	42.369	1	1	10.045	13.577	-24.863	-30.456	-5.939	-2.8798	21.752	35.14	4.1062	10.697	-3.111	4.6837	1535.3
5.58	559	60	NaN	-3.5768	25.77	-4.3545	-180.74	30.997	1.1757	-118.17	-668.52	1147.5	-56.689	861.4	1037.4	66.084	47.843	1	1	10.057	13.588	-24.863	-30.456	-5.878	-3.043	21.659	35.107	4.1789	10.545	-3.2037	4.6515	1535.1
5.59	560	60	NaN	-3.5312	25.562	-4.3174	-180.94	30.927	1.186	-118.39	-668.32	1147.4	-56.857	861.56	1037.5	68.113	52.978	1	1	10.069	13.6	-24.862	-30.455	-5.8343	-3.2466	21.456	35.033	4.2343	10.353	-3.4061	4.5779	1535.1
5.6	561	60	NaN	-3.4827	25.28	-4.2868	-181.16	30.843	1.1326	-118.61	-668.14	1147.3	-57.136	861.78	1037.7	70.185	54.748	1	1	10.08	13.611	-24.862	-30.455	-5.7836	-3.4565	21.183	34.941	4.2968	10.154	-3.6788	4.4858	1535.1
5.61	562	60	NaN	-3.4449	25.025	-4.3594	-181.34	30.761	1.0564	-118.45	-668.04	1147.3	-57.355	862.03	1037.8	67.251	53.945	1	1	10.092	13.622	-24.862	-30.454	-5.7313	-3.6242	20.936	34.849	4.3608	9.998	-3.9251	4.3949	1535.2
5.62	563	60	NaN	-3.406	24.791	-4.4729	-181.53	30.651	1.0458	-118.14	-667.95	1147.2	-57.238	862.47	1037.9	64.084	51.073	1	1	10.104	13.633	-24.861	-30.454	-5.6849	-3.8132	20.709	34.732	4.4189	9.8202	-4.1524	4.2786	1535.5
5.63	564	60	NaN	-3.3771	24.648	-4.517	-181.62	30.586	1.0627	-118.03	-667.94	1147.2	-57.083	862.71	1038	64.664	44.461	1	1	10.115	13.645	-24.861	-30.453	-5.6573	-3.9011	20.57	34.664	4.4582	9.7435	-4.2903	4.2102	1535.8
5.64	565	2.5	NaN	-3.2146	24.247	-4.3898	-181.91	30.374	1.0096	-118.49	-667.96	1147	-56.741	863.64	1038.3	60.302	44.946	1	1	10.127	13.656	-24.86	-30.453	-5.5234	-4.2151	20.189	34.432	4.6038	9.4408	-4.671	3.9787	1536.7
5.65	566	2.5	NaN	-3.1685	24.213	-4.372	-182.13	30.266	0.84477	-118.59	-667.48	1147.2	-56.758	864.24	1038.5	45.907	45.969	1	1	10.139	13.667	-24.86	-30.453	-5.4801	-4.4422	20.157	34.321	4.6588	9.225	-4.7025	3.8689	1536.8
5.66	567	2.5	NaN	-3.0947	24.081	-4.3434	-182.45	30.171	0.60675	-118.78	-667.15	1147.1	-56.674	865.07	1038.7	44.922	45.059	1	1	10.151	13.678	-24.859	-30.452	-5.4158	-4.7723	20.039	34.212	4.7348	8.9061	-4.82	3.7596	1537.3
5.67	568	2.5	NaN	-3.017	23.872	-4.3348	-182.81	30.211	0.2232	-118.95	-667.13	1146.9	-56.777	865.78	1039.1	23.649	45.776	1	1	10.162	13.69	-24.859	-30.452	-5.3396	-5.1338	19.852	34.231	4.8228	8.5559	-5.0068	3.7797	1538
5.68	569	2.5	NaN	-2.969	23.681	-4.4247	-183.08	30.249	-0.048446	-118.81	-667.29	1146.8	-56.771	866.39	1039.3	29.971	46.706	1	1	10.174	13.701	-24.859	-30.451	-5.2855	-5.395	19.677	34.253	4.8886	8.3059	-5.1816	3.8018	1538.7
5.69	570	2.5	NaN	-2.9211	23.512	-4.5783	-183.3	30.232	-0.1788	-118.46	-667.55	1146.6	-56.506	867.06	1039.5	23.649	46.512	1	1	10.186	13.712	-24.858	-30.451	-5.233	-5.6099	19.522	34.222	4.9528	8.1023	-5.3362	3.7715	1539.6
5.7	571	2.5	NaN	-2.8762	23.423	-4.7342	-183.56	30.248	-0.4397	-118.11	-667.71	1146.5	-56.559	867.73	1039.6	33.099	45.535	1	1	10.197	13.723	-24.858	-30.45	-5.1719	-5.8542	19.446	34.225	5.0256	7.8692	-5.4113	3.7748	1540.4
5.71	572	2.5	NaN	-2.8625	23.477	-4.8216	-183.84	30.338	-0.8272	-117.98	-667.64	1146.4	-56.944	868.29	1039.8	30.274	40.694	1	1	10.209	13.735	-24.857	-30.45	-5.1382	-6.1206	19.511	34.304	5.071	7.6141	-5.3462	3.8539	1540.8
5.72	573	2.5	NaN	-2.8685	23.625	-4.7468	-184.09	30.412	-0.95677	-118.31	-667.39	1146.4	-56.679	868.92	1040	60.065	45.414	1	1	10.221	13.746	-24.857	-30.449	-5.1658	-6.3845	19.668	34.369	5.0551	7.3614	-5.1887	3.9193	1541.2
5.73	574	2.5	NaN	-2.8806	23.812	-4.509	-184.38	30.527	-1.179	-119.13	-667.08	1146.3	-56.606	869.47	1040.2	70.206	55.948	1	1	10.233	13.757	-24.856	-30.449	-5.2109	-6.7078	19.865	34.474	5.0217	7.0494	-4.9916	4.0254	1541.5
5.74	575	2.5	NaN	-2.9405	23.993	-4.3719	-184.73	30.851	-1.4873	-119.74	-666.69	1146.2	-56.844	869.9	1040.3	72.22	57.949	1	1	10.244	13.768	-24.856	-30.449	-5.2843	-7.07	20.052	34.792	4.96	6.6984	-4.8035	4.3433	1541.5
5.75	576	2.5	NaN	-2.9595	23.958	-4.4002	-184.9	31.007	-1.4397	-119.59	-666.89	1146.3	-56.284	870.52	1040.3	72.09	58.094	1	1	10.256	13.78	-24.855	-30.448	-5.3174	-7.2552	20.02	34.945	4.9386	6.5244	-4.8351	4.4967	1542.4
5.76	577	2.5	NaN	-2.9659	23.917	-4.7024	-185.13	31.17	-1.6366	-118.75	-667.06	1146.2	-56.451	871.11	1040.2	71.208	57.129	1	1	10.268	13.791	-24.855	-30.448	-5.2853	-7.4512	19.977	35.11	4.9824	6.3397	-4.8781	4.6618	1543.1
5.77	578	2.5	NaN	-2.9697	23.902	-4.9702	-185.28	31.519	-1.6739	-117.94	-667.19	1146.3	-56.307	871.19	1040.2	70.798	56.241	1	1	10.279	13.802	-24.855	-30.447	-5.2638	-7.5787	19.961	35.46	5.0156	6.2234	-4.8937	5.0125	1543.3
5.78	579	2.5	NaN	-2.9634	23.929	-4.9203	-185.38	31.828	-1.5838	-117.96	-667.27	1146.4	-55.845	871.47	1040.2	71.445	57.101	1	1	10.291	13.813	-24.854	-30.447	-5.2749	-7.6908	19.986	35.771	5.0163	6.1226	-4.8678	5.324	1543.6
5.79	580	2.5	NaN	-2.9629	24.006	-4.6757	-185.47	32.114	-1.6262	-118.54	-667.2	1146.4	-55.763	871.86	1040.2	72.239	58.351	1	1	10.303	13.825	-24.854	-30.446	-5.2987	-7.8085	20.063	36.057	5.0041	6.0161	-4.7903	5.6102	1544
5.8	581	2.5	NaN	-2.9692	24.149	-4.4272	-185.53	32.457	-1.6636	-119.15	-666.93	1146.4	-55.765	872.27	1040.2	72.925	59.497	1	1	10.315	13.836	-24.853	-30.446	-5.3272	-7.8838	20.204	36.402	4.9874	5.9521	-4.6489	5.9559	1544.2
5.81	582	2.5	NaN	-2.9734	24.336	-4.2931	-185.52	32.824	-1.4978	-119.39	-666.57	1146.6	-55.297	872.79	1040.1	73.055	59.795	1	1	10.326	13.847	-24.853	-30.446	-5.3576	-7.8994	20.381	36.778	4.9687	5.9477	-4.4717	6.3325	1544.4
5.82	583	2.5	NaN	-2.9919	24.443	-4.4428	-185.57	33.206	-1.5308	-118.86	-666.34	1146.9	-55.274	872.9	1040.2	72.684	59.069	1	1	10.338	13.858	-24.852	-30.445	-5.3574	-7.9357	20.478	37.17	4.9806	5.9227	-4.3739	6.725	1544.2
5.83	584	2.5	NaN	-2.9905	24.333	-4.6619	-185.64	33.614	-1.5442	-118.03	-666.64	1147	-55.139	873.21	1040.1	71.241	57.361	1	1	10.35	13.87	-24.852	-30.445	-5.3292	-7.9782	20.367	37.58	5.0205	5.8914	-4.4852	7.1357	1544.8
5.84	585	2.5	NaN	-2.9805	24.292	-4.6713	-185.57	33.86	-1.4835	-117.9	-666.75	1147	-55.043	873.45	1040.1	69.656	55.007	1	1	10.361	13.881	-24.851	-30.444	-5.3176	-7.9023	20.323	37.829	5.0439	5.9786	-4.5289	7.3843	1545.2
5.85	586	2.5	NaN	-2.9798	24.32	-4.5962	-185.5	34.135	-1.4445	-118.03	-666.67	1147	-54.967	873.61	1040.1	64.212	52.155	1	1	10.373	13.892	-24.851	-30.444	-5.3244	-7.8396	20.351	38.104	5.0488	6.0525	-4.5	7.6602	1545.3
5.86	587	2.5	NaN	-2.9819	24.4	-4.452	-185.28	34.561	-1.1847	-118.41	-666.5	1147	-54.321	873.38	1040.1	55.361	46.101	1	1	10.385	13.903	-24.851	-30.443	-5.3652	-7.6672	20.431	38.53	5.0196	6.2361	-4.4191	8.0865	1544.9
5.87	588	2.5	NaN	-2.9764	24.519	-4.3637	-185.01	34.933	-0.80298	-118.64	-666.33	1147	-53.435	873.52	1040	55.974	39.626	1	1	10.397	13.915	-24.85	-30.443	-5.4011	-7.4381	20.549	38.903	4.9954	6.4765	-4.3012	8.4603	1544.9
5.88	589	2.5	NaN	-2.9472	24.55	-4.3368	-184.79	35.271	-0.60695	-118.67	-666.45	1146.8	-53.022	873.57	1040	52.915	38.486	1	1	10.408	13.926	-24.85	-30.442	-5.3882	-7.2336	20.584	39.237	5.0201	6.6923	-4.2662	8.7948	1545.1
5.89	590	2.5	NaN	-2.9135	24.585	-4.3762	-184.53	35.722	-0.4998	-118.54	-666.56	1146.7	-52.794	873.42	1040	52.966	36.536	1	1	10.42	13.937	-24.849	-30.442	-5.3583	-6.9764	20.625	39.683	5.0617	6.9608	-4.2246	9.2408	1545.1
5.9	591	2.5	NaN	-2.896	24.682	-4.4	-184.17	36.163	-0.28037	-118.5	-666.49	1146.7	-52.332	873.39	1039.9	54.796	34.54	1	1	10.432	13.948	-24.849	-30.442	-5.3566	-6.6256	20.72	40.125	5.0752	7.3228	-4.1289	9.6835	1545
5.91	592	2.5	NaN	-2.8933	24.705	-4.3085	-183.81	36.367	-0.030528	-118.81	-666.51	1146.6	-51.866	873.45	1039.8	64.64	38.107	1	1	10.443	13.96	-24.848	-30.441	-5.3823	-6.2996	20.741	40.332	5.0611	7.6601	-4.1077	9.8906	1545.1
5.92	593	2.5	NaN	-2.9142	24.722	-4.2901	-183.54	36.639	0.12107	-118.95	-666.52	1146.6	-51.42	873.4	1039.7	65.087	46.746	1	1	10.455	13.971	-24.848	-30.441	-5.4252	-6.052	20.754	40.608	5.0299	7.9188	-4.0944	10.167	1545.1
5.93	594	2.5	NaN	-2.9112	24.732	-4.4118	-183.42	36.789	0.040327	-118.67	-666.54	1146.7	-51.588	873.34	1039.6	66.159	50.181	1	1	10.467	13.982	-24.848	-30.44	-5.4055	-5.9099	20.759	40.761	5.0614	8.0722	-4.0882	10.321	1545.1
5.94	595	2.5	NaN	-2.9192	24.722	-4.5292	-183.29	36.88	0.036709	-118.39	-666.64	1146.7	-51.518	873.37	1039.5	66.454	50.815	1	1	10.479	13.993	-24.847	-30.44	-5.4055	-5.7792	20.745	40.857	5.0731	8.2142	-4.1023	10.417	1545.2
5.95	596	2.5	NaN	-3.0024	24.751	-4.585	-183.12	36.989	0.045809	-118.47	-666.69	1146.7	-51.357	873.36	1039.3	65.978	49.615	1	1	10.49	14.005	-24.847	-30.439	-5.4976	-5.6118	20.765	40.975	4.9926	8.3928	-4.0819	10.535	1545.2
5.96	597	2.5	NaN	-2.9676	24.798	-4.5389	-183	37.079	0.029671	-118.57	-666.66	1146.7	-51.281	873.29	1039.2	64.31	48.7	1	1	10.502	14.016	-24.846	-30.439	-5.4695	-5.4974	20.807	41.071	5.0325	8.5184	-4.039	10.632	1545.2
5.97	598	2.5	NaN	-2.9392	24.86	-4.4792	-182.88	37.117	0.099675	-118.72	-666.58	1146.8	-51	873.27	1039.1	58.583	44.35	1	1	10.514	14.027	-24.846	-30.439	-5.4575	-5.3998	20.862	41.115	5.0562	8.6274	-3.9839	10.676	1545.1
5.98	599	2.5	NaN	-2.9343	24.905	-4.4559	-182.79	37.149	0.11934	-118.82	-666.54	1146.8	-50.853	873.21	1038.9	55.231	36.933	1	1	10.525	14.038	-24.845	-30.438	-5.462	-5.3193	20.901	41.153	5.0634	8.719	-3.9446	10.715	1545
5.99	600	2.5	NaN	-2.911	24.882	-4.4837	-182.7	37.171	0.11975	-118.74	-666.63	1146.8	-50.757	873.11	1038.8	54.065	34.976	1	1	10.537	14.05	-24.845	-30.438	-5.4391	-5.2239	20.872	41.18	5.098	8.8258	-3.9725	10.742	1545
6	601	2.5	NaN	-2.8709	24.789	-4.544	-182.57	37.143	0.20655	-118.53	-666.83	1146.9	-50.467	873.04	1038.7	51.829	32.885	1	1	10.549	14.061	-24.844	-30.437	-5.4017	-5.1038	20.775	41.158	5.1472	8.9571	-4.0698	10.721	1545.2
6.01	602	2.5	NaN	-2.8492	24.693	-4.5845	-182.49	37.092	0.27583	-118.38	-667	1146.9	-50.294	873.01	1038.6	57.647	37.541	1	1	10.561	14.072	-24.844	-30.437	-5.3808	-5.0236	20.675	41.111	5.1797	9.0485	-4.1695	10.674	1545.3
6.02	603	2.5	NaN	-2.8312	24.573	-4.5834	-182.39	37.027	0.38159	-118.39	-667.2	1146.9	-50.086	872.96	1038.6	62.144	37.903	1	1	10.572	14.083	-24.844	-30.436	-5.3706	-4.9317	20.554	41.046	5.2017	9.1517	-4.2898	10.61	1545.5
6.03	604	2.5	NaN	-2.8011	24.456	-4.5925	-182.3	36.954	0.4687	-118.34	-667.39	1146.9	-49.938	872.9	1038.5	63.132	41.562	1	1	10.584	14.095	-24.843	-30.436	-5.3438	-4.8476	20.437	40.973	5.2401	9.2471	-4.4062	10.537	1545.6
6.04	605	2.5	NaN	-2.7779	24.348	-4.6382	-182.22	36.842	0.61596	-118.22	-667.54	1146.9	-49.653	872.89	1038.5	65.341	46.252	1	1	10.596	14.106	-24.843	-30.435	-5.3264	-4.7691	20.329	40.86	5.2693	9.3368	-4.5133	10.425	1545.8
6.05	606	2.5	NaN	-2.7511	24.225	-4.6814	-182.12	36.676	0.71953	-118.15	-667.71	1146.9	-49.524	872.84	1038.6	66.393	48.152	1	1	10.607	14.117	-24.842	-30.435	-5.3016	-4.6755	20.208	40.693	5.3058	9.4416	-4.6344	10.258	1545.9
6.06	607	2.5	NaN	-2.7297	24.141	-4.7119	-182.06	36.504	0.79815	-118.12	-667.89	1146.9	-49.435	872.86	1038.6	64.616	46.38	1	1	10.619	14.128	-24.842	-30.435	-5.282	-4.6161	20.125	40.52	5.3371	9.5123	-4.7166	10.085	1546.1
6.07	608	2.5	NaN	-2.711	24.094	-4.7706	-182.03	36.344	0.84152	-117.99	-668.03	1147	-49.381	872.87	1038.7	60.241	43.446	1	1	10.631	14.14	-24.841	-30.434	-5.2605	-4.5821	20.079	40.359	5.3703	9.5575	-4.7621	9.9245	1546.2
6.08	609	2.5	NaN	-2.6757	24.053	-4.8391	-182.02	36.119	0.85802	-117.83	-668.19	1147	-49.326	872.9	1038.8	60.262	42.341	1	1	10.643	14.152	-24.84	-30.433	-5.221	-4.57	20.041	40.132	5.4224	9.5818	-4.7988	9.6991	1546.4
6.09	610	2.5	NaN	-2.6293	24.013	-4.8955	-182.03	35.847	0.86608	-117.73	-668.32	1147	-49.251	872.96	1038.9	61.327	40.973	1	1	10.661	14.169	-24.833	-30.425	-5.1732	-4.5772	20.004	39.856	5.4878	9.5913	-4.8283	9.4307	1546.6
6.1	611	2.5	NaN	-2.5884	23.976	-4.9238	-182.04	35.611	0.94587	-117.7	-668.38	1147	-48.961	873.05	1039	60.925	42.958	1	1	10.678	14.185	-24.826	-30.418	-5.1418	-4.5915	19.973	39.614	5.5366	9.5938	-4.8522	9.1959	1546.7
6.11	612	2.5	NaN	-2.5386	23.912	-4.8871	-182.02	35.342	1.1945	-117.79	-668.5	1147	-48.156	873.24	1039.2	59.852	39.445	1	1	10.696	14.202	-24.818	-30.411	-5.1246	-4.6093	19.914	39.34	5.5712	9.5928	-4.904	8.9288	1547.1
6.12	613	2.5	NaN	-2.5233	23.796	-4.9278	-182.06	35.048	1.235	-117.68	-668.71	1147.1	-47.95	873.51	1039.3	61.463	41.195	1	1	10.713	14.219	-24.811	-30.404	-5.1122	-4.6516	19.802	39.042	5.6011	9.5673	-5.0096	8.6384	1547.6
6.13	614	2.5	NaN	-2.4947	23.681	-4.9536	-182.19	34.828	1.0906	-117.61	-668.93	1147	-48.103	873.61	1039.4	60.155	40.576	1	1	10.731	14.236	-24.804	-30.397	-5.0747	-4.7714	19.695	38.814	5.656	9.4642	-5.1089	8.4169	1547.8
6.14	615	2.5	NaN	-2.483	23.577	-5.1213	-182.31	34.483	0.99616	-117.2	-669.17	1147	-48.084	873.8	1039.6	62.309	40.117	1	1	10.748	14.252	-24.797	-30.39	-5.0479	-4.8791	19.6	38.46	5.7003	9.3733	-5.1974	8.0703	1548.2
6.15	616	2.5	NaN	-2.4845	23.561	-5.1998	-182.42	34.181	0.85641	-117.04	-669.25	1147	-48.289	874.02	1039.6	62.217	41.459	1	1	10.736	14.24	-24.792	-30.385	-5.0354	-4.9734	19.586	38.156	5.7003	9.2669	-5.2059	7.7709	1548.5
6.16	617	2.5	NaN	-2.491	23.602	-5.1555	-182.53	33.907	0.80261	-117.24	-669.22	1146.9	-48.241	874.24	1039.7	55.585	38.713	1	1	10.665	14.173	-24.792	-30.385	-5.0507	-5.0851	19.632	37.878	5.6145	9.0875	-5.1604	7.4925	1548.7
6.17	618	2.5	NaN	-2.4758	23.681	-5.0125	-182.65	33.657	0.71359	-117.73	-669.18	1146.8	-48.252	874.45	1039.7	57.677	29.191	1	1	10.628	14.137	-24.793	-30.385	-5.053	-5.2254	19.715	37.622	5.5752	8.9117	-5.0773	7.2366	1548.9
6.18	619	2.5	NaN	-2.5032	23.753	-4.9328	-182.78	33.428	0.58606	-118.08	-669.12	1146.8	-48.362	874.63	1039.8	67.438	46.43	1	1	10.583	14.094	-24.794	-30.386	-5.0891	-5.3675	19.791	37.39	5.4939	8.7262	-5.0021	7.0035	1549
6.19	620	2.5	NaN	-2.58	23.779	-5.003	-182.9	33.232	0.5615	-118.02	-669.12	1146.8	-48.167	874.79	1039.9	70.311	53.608	1	1	10.386	13.904	-24.796	-30.388	-5.1707	-5.4924	19.822	37.19	5.2149	8.4117	-4.9739	6.8014	1549.2
6.2	621	2.5	NaN	-2.6145	23.756	-5.1545	-183.03	33.067	0.60394	-117.73	-669.32	1146.8	-47.724	874.88	1040.1	69.133	54.839	1	1	10.222	13.747	-24.797	-30.39	-5.2103	-5.6231	19.805	37.018	5.0121	8.1243	-4.9915	6.628	1549.5
6.21	622	2.5	NaN	-2.6595	23.699	-5.4141	-183.22	32.856	0.37239	-117.21	-669.71	1146.9	-48.041	874.98	1040.2	68.1	54.423	1	1	10.092	13.622	-24.797	-30.39	-5.2233	-5.7824	19.752	36.804	4.8688	7.8398	-5.0456	6.4134	1549.9
6.22	623	2.5	NaN	-2.6858	23.686	-5.5609	-183.38	32.699	0.23326	-116.96	-669.97	1146.9	-48.158	875.14	1040.2	69.028	53.185	1	1	9.9688	13.504	-24.798	-30.39	-5.2354	-5.9248	19.74	36.644	4.7334	7.579	-5.0573	6.2541	1550.3
6.23	624	2.5	NaN	-2.7382	23.757	-5.6283	-183.6	32.581	-0.067157	-116.98	-670.05	1146.9	-48.56	875.18	1040.4	68.198	51.967	1	1	9.8524	13.392	-24.798	-30.39	-5.2736	-6.1358	19.816	36.523	4.5789	7.2562	-4.9821	6.1323	1550.4
6.24	625	2.5	NaN	-2.7938	23.867	-5.5843	-183.85	32.416	-0.080632	-117.38	-670.04	1147	-48.38	875.34	1040.2	67.583	51.277	1	1	9.5298	13.082	-24.796	-30.388	-5.3502	-6.4046	19.92	36.362	4.1796	6.6776	-4.8754	5.9737	1550.6
6.25	626	2.5	NaN	-2.8646	24.003	-5.5499	-184.14	32.191	-0.32022	-117.8	-670.04	1147	-48.625	875.57	1040.1	67.244	51.979	1	1	9.2486	12.812	-24.794	-30.387	-5.427	-6.6987	20.05	36.145	3.8216	6.1135	-4.7445	5.7577	1550.8
6.26	627	2.5	NaN	-2.96	24.074	-5.5158	-184.3	32.066	-0.49874	-118.21	-670.1	1147.1	-48.842	875.66	1040	66.99	52.812	1	1	9.1252	12.694	-24.794	-30.387	-5.5294	-6.865	20.114	36.026	3.5958	5.8287	-4.6799	5.6386	1551
6.27	628	2.5	NaN	-3.0246	24.144	-5.6356	-184.46	31.968	-0.66491	-118.1	-670.17	1147.3	-48.963	875.69	1040	66.549	52.696	1	1	8.9609	12.536	-24.796	-30.389	-5.5855	-7.0221	20.176	35.937	3.3755	5.5138	-4.6206	5.5483	1551.1
6.28	629	2.5	NaN	-3.0668	24.188	-5.8471	-184.67	31.851	-0.85878	-117.68	-670.3	1147.6	-49.056	875.73	1040	65.375	50.933	1	1	8.7782	12.36	-24.799	-30.392	-5.6085	-7.2082	20.211	35.828	3.1697	5.1522	-4.5874	5.4359	1551.3
6.29	630	2.5	NaN	-3.1302	24.152	-5.9565	-184.81	31.754	-0.92097	-117.58	-670.52	1147.6	-48.848	875.79	1040	64.906	49.9	1	1	8.603	12.192	-24.801	-30.394	-5.6752	-7.3555	20.175	35.731	2.9278	4.8365	-4.6266	5.3374	1551.6
6.3	631	2.5	NaN	-3.1961	24.123	-5.97	-184.96	31.639	-0.92173	-117.78	-670.69	1147.6	-48.394	875.86	1040	64.031	49.298	1	1	8.4284	12.024	-24.804	-30.396	-5.7651	-7.5333	20.146	35.616	2.6633	4.4911	-4.6574	5.2196	1551.8
6.31	632	2.5	NaN	-3.2739	24.037	-5.8867	-185.26	31.419	-1.5234	-118.35	-671	1147.4	-49.46	876.04	1039.8	63.857	48.574	1	1	8.2629	11.865	-24.806	-30.399	-5.8235	-7.8139	20.061	35.395	2.4393	4.0515	-4.7451	4.9959	1552.3
6.32	633	2.5	NaN	-3.3148	24.039	-5.8834	-185.45	31.138	-1.8705	-118.54	-671.03	1147.4	-49.961	876.58	1039.8	63.535	48.268	1	1	8.1147	11.723	-24.809	-30.402	-5.8522	-7.9899	20.064	35.113	2.2625	3.7332	-4.745	4.711	1552.9
6.33	634	2.5	NaN	-3.3339	24.005	-5.9484	-185.66	30.97	-2.0597	-118.49	-671.13	1147.4	-50.038	876.8	1039.7	63.415	47.568	1	1	7.9874	11.601	-24.812	-30.405	-5.866	-8.1896	20.03	34.946	2.1213	3.4113	-4.7824	4.5411	1553.2
6.34	635	2.5	NaN	-3.3081	23.932	-6.127	-185.95	30.783	-2.3582	-118.14	-671.32	1147.4	-50.19	877.01	1039.7	62.144	46.807	1	1	7.8903	11.508	-24.814	-30.407	-5.8211	-8.4629	19.957	34.758	2.0693	3.0447	-4.8574	4.3506	1553.6
6.35	636	2.5	NaN	-3.2941	23.902	-6.2255	-186.17	30.659	-2.623	-117.99	-671.43	1147.3	-50.374	877.12	1039.6	61.134	45.843	1	1	7.8215	11.442	-24.817	-30.409	-5.7942	-8.6719	19.928	34.633	2.0273	2.7697	-4.8886	4.2236	1553.8
6.36	637	2.5	NaN	-3.2848	23.906	-6.2373	-186.38	30.572	-2.9481	-118.08	-671.5	1147.3	-50.74	877.14	1039.6	60.837	45.933	1	1	7.8251	11.445	-24.819	-30.412	-5.7746	-8.8697	19.933	34.546	2.0505	2.5753	-4.8862	4.1343	1553.8
6.37	638	2.5	NaN	-3.2682	23.939	-6.2162	-186.58	30.502	-3.1774	-118.26	-671.54	1147.3	-50.784	877.15	1039.7	58.325	44.172	1	1	7.7835	11.405	-24.82	-30.413	-5.7632	-9.0721	19.968	34.473	2.0203	2.3329	-4.8517	4.0598	1553.9
6.38	639	2.5	NaN	-3.2994	24.029	-6.2659	-186.85	30.41	-3.6225	-118.28	-671.52	1147.3	-51.286	877.18	1039.8	52.637	38.749	1	1	7.7157	11.34	-24.821	-30.413	-5.7762	-9.3283	20.06	34.379	1.9395	2.0117	-4.7612	3.9651	1553.9
6.39	640	2.5	NaN	-3.3803	24.153	-6.4068	-187.23	30.288	-4.5177	-118.07	-671.5	1147.4	-52.947	877.22	1039.8	44.344	32.45	1	1	7.6836	11.309	-24.823	-30.415	-5.788	-9.6365	20.181	34.26	1.8956	1.6726	-4.6415	3.8445	1553.8
6.4	641	2.5	NaN	-3.3452	24.205	-6.4544	-187.41	30.245	-4.8863	-118.02	-671.68	1147.5	-53.45	877.22	1039.8	31.706	34.741	1	1	7.6746	11.3	-24.825	-30.418	-5.7324	-9.7997	20.233	34.217	1.9421	1.5008	-4.5918	3.799	1554
6.41	642	2.5	NaN	-3.3069	24.255	-6.505	-187.65	30.272	-5.2462	-117.95	-671.87	1147.5	-53.878	877.06	1039.9	23.649	27.964	1	1	7.7734	11.395	-24.826	-30.418	-5.6757	-10.017	20.286	34.241	2.0976	1.3779	-4.5394	3.8224	1554
6.42	643	2.5	NaN	-3.2643	24.308	-6.5138	-187.74	30.246	-5.4272	-118.01	-672.03	1147.6	-54.083	877.12	1039.9	35.769	24.005	1	1	7.875	11.493	-24.827	-30.42	-5.6275	-10.103	20.336	34.217	2.2476	1.3904	-4.4904	3.7972	1554.2
6.43	644	2.5	NaN	-3.207	24.33	-6.3907	-187.8	30.298	-5.5192	-118.46	-672.3	1147.6	-54.114	877.1	1039.9	54.443	31.796	1	1	7.981	11.595	-24.829	-30.421	-5.5852	-10.173	20.358	34.27	2.3957	1.4214	-4.4703	3.8488	1554.5
6.44	645	2.5	NaN	-3.0365	24.295	-6.2727	-187.85	30.343	-5.6108	-118.73	-672.6	1147.6	-54.254	877.12	1039.9	56.793	32.989	1	1	8.1347	11.742	-24.831	-30.424	-5.419	-10.231	20.324	34.314	2.7158	1.5113	-4.5069	3.8901	1554.8
6.45	646	2.5	NaN	-2.9611	24.227	-6.2943	-187.91	30.377	-5.6773	-118.66	-672.93	1147.6	-54.403	877.2	1039.9	60.962	38.273	1	1	8.2763	11.878	-24.835	-30.428	-5.3347	-10.281	20.257	34.347	2.9416	1.5974	-4.5782	3.9198	1555.2
6.46	647	2.5	NaN	-2.975	24.158	-6.4231	-187.97	30.423	-5.7258	-118.35	-673.25	1147.6	-54.564	877.27	1039.9	64.507	47.82	1	1	8.3147	11.915	-24.84	-30.433	-5.3307	-10.325	20.188	34.394	2.984	1.5902	-4.6527	3.9614	1555.6
6.47	648	2.5	NaN	-3.0103	24.101	-6.5698	-188.04	30.487	-5.7751	-118	-673.54	1147.7	-54.773	877.34	1039.9	65.93	50.961	1	1	8.3532	11.952	-24.846	-30.438	-5.3448	-10.376	20.13	34.457	3.0084	1.5762	-4.7151	4.0189	1555.9
6.48	649	2.5	NaN	-3.0464	24.067	-6.6684	-188.09	30.593	-5.759	-117.73	-673.78	1147.7	-54.811	877.36	1039.9	64.953	51.137	1	1	8.3917	11.989	-24.851	-30.444	-5.3693	-10.412	20.096	34.563	3.0224	1.5766	-4.7544	4.1194	1556.1
6.49	650	2.5	NaN	-3.0864	24.086	-6.6567	-188.19	30.758	-5.7924	-117.69	-673.93	1147.7	-54.941	877.32	1040	62.314	49.555	1	1	8.4301	12.026	-24.856	-30.449	-5.4028	-10.504	20.117	34.727	3.0274	1.5216	-4.7392	4.2782	1556.3
6.5	651	2.5	NaN	-3.1118	24.168	-6.4605	-188.69	30.855	-6.4411	-118.08	-673.94	1147.7	-56.688	877.66	1040.3	59.195	47.354	1	1	8.4686	12.063	-24.862	-30.454	-5.3777	-10.952	20.211	34.813	3.091	1.1107	-4.6505	4.3585	1556.5
6.51	652	2.5	NaN	-3.1192	24.205	-6.3031	-188.8	30.942	-6.3248	-118.34	-673.97	1147.7	-56.558	877.97	1040.2	57.669	43.563	1	1	8.5071	12.1	-24.867	-30.46	-5.3989	-11.081	20.245	34.903	3.1082	1.0192	-4.6219	4.443	1556.9
6.52	653	2.5	NaN	-3.1179	24.182	-6.1783	-189.02	31.078	-6.2976	-118.46	-674.11	1147.8	-56.519	878.27	1040.2	56.98	37.659	1	1	8.5456	12.137	-24.872	-30.465	-5.4027	-11.3	20.223	35.037	3.1428	0.83663	-4.6492	4.5721	1557.3
6.53	654	2.5	NaN	-3.1215	24.137	-6.1706	-189.22	31.187	-6.3377	-118.25	-674.28	1147.8	-56.728	878.67	1040.2	57.39	36.049	1	1	8.584	12.174	-24.878	-30.47	-5.3901	-11.491	20.178	35.146	3.1939	0.68322	-4.6998	4.6762	1557.9
6.54	655	2.5	NaN	-3.1232	24.074	-6.2025	-189.46	31.412	-6.1743	-117.96	-674.51	1147.9	-56.179	879.02	1040.5	57.325	34.476	1	1	8.6225	12.211	-24.883	-30.476	-5.4007	-11.736	20.121	35.364	3.2218	0.47437	-4.7618	4.8886	1558.5
6.55	656	2.5	NaN	-3.1263	24.04	-6.205	-189.85	31.661	-6.3256	-117.74	-674.65	1148	-56.375	879.31	1040.8	57.881	35.917	1	1	8.661	12.248	-24.888	-30.481	-5.3878	-12.109	20.096	35.605	3.2731	0.13887	-4.7925	5.1241	1558.9
6.56	657	2.5	NaN	-3.137	24.037	-6.1326	-190.28	31.884	-6.6037	-117.82	-674.68	1148	-56.881	879.69	1041	58.64	35.299	1	1	8.6994	12.285	-24.894	-30.486	-5.382	-12.528	20.099	35.821	3.3174	-0.24303	-4.7941	5.3352	1559.2
6.57	658	2.5	NaN	-3.1524	24.039	-5.9984	-190.85	32.056	-7.1646	-118.17	-674.62	1148.1	-57.95	880.15	1041.1	59.95	37.973	1	1	8.7379	12.322	-24.899	-30.492	-5.3705	-13.067	20.106	35.989	3.3674	-0.74569	-4.7928	5.4971	1559.6
6.58	659	2.5	NaN	-3.1588	24.023	-5.8647	-191.57	32.218	-8.0073	-118.55	-674.57	1148	-59.618	880.59	1041.2	62.097	40.182	1	1	8.7764	12.359	-24.904	-30.497	-5.329	-13.738	20.096	36.146	3.4473	-1.3797	-4.8083	5.649	1559.9
6.59	660	2.5	NaN	-3.1483	23.978	-5.8037	-192.1	32.498	-8.2462	-118.74	-674.6	1148	-59.91	880.97	1041.6	63.725	45.134	1	1	8.8148	12.396	-24.91	-30.502	-5.3142	-14.261	20.065	36.41	3.5006	-1.8658	-4.8441	5.9076	1560.3
6.6	661	2.5	NaN	-3.1428	23.919	-5.8806	-192.67	32.832	-8.5339	-118.57	-674.64	1148	-60.244	881.23	1042	64.106	45.456	1	1	8.8533	12.432	-24.915	-30.508	-5.2896	-14.817	20.025	36.726	3.5637	-2.3843	-4.8897	6.2185	1560.6
6.61	662	2.5	NaN	-3.1267	23.833	-6.0628	-193.28	33.207	-8.9624	-118.14	-674.78	1148	-60.923	881.28	1042.7	63.601	47.256	1	1	8.8918	12.469	-24.92	-30.513	-5.2327	-15.389	19.965	37.075	3.6591	-2.92	-4.9549	6.5626	1560.7
6.62	663	2.5	NaN	-3.1236	23.752	-6.2263	-193.95	33.433	-9.2664	-117.91	-674.86	1147.9	-61.182	881.81	1043.2	62.348	41.784	1	1	8.9303	12.506	-24.926	-30.518	-5.2108	-16.038	19.905	37.28	3.7195	-3.5318	-5.0204	6.7622	1561.2
6.63	664	2.5	NaN	-3.1297	23.707	-6.2911	-194.56	33.571	-9.2577	-117.95	-674.91	1147.8	-60.732	882.6	1043.2	60.292	52.836	1	1	8.9687	12.543	-24.931	-30.524	-5.2335	-16.664	19.865	37.413	3.7352	-4.1209	-5.0654	6.8893	1562.1
6.64	665	2.5	NaN	-3.1387	23.775	-6.3589	-195.4	33.778	-8.9764	-118.1	-674.68	1147.8	-59.373	883.87	1043.4	57.558	54.808	1	1	9.0072	12.58	-24.936	-30.529	-5.2966	-17.558	19.945	37.608	3.7106	-4.978	-4.9908	7.0787	1563.1
6.65	666	2.5	NaN	-3.1724	23.813	-6.3276	-196.17	33.954	-8.9024	-118.46	-674.63	1147.7	-58.577	884.97	1043.5	55.388	55.402	1	1	9.0457	12.617	-24.941	-30.534	-5.3712	-18.372	19.993	37.774	3.6745	-5.7544	-4.9483	7.2395	1564.2
6.66	667	2.5	NaN	-3.2293	23.812	-6.3505	-196.96	34.114	-9.238	-118.65	-674.67	1147.7	-58.684	885.62	1043.6	54.405	50.993	1	1	9.0114	12.584	-24.932	-30.524	-5.4301	-19.16	19.999	37.927	3.5812	-6.5758	-4.933	7.4031	1564.9
6.67	668	2.5	NaN	-3.2753	23.795	-6.5064	-197.79	34.338	-9.649	-118.46	-674.7	1147.6	-58.874	886.06	1043.7	54.326	37.044	1	1	8.9444	12.52	-24.915	-30.508	-5.4616	-19.978	19.988	38.146	3.4828	-7.4579	-4.9272	7.6378	1565.3
6.68	669	2.5	NaN	-3.2745	23.741	-6.649	-198.5	34.62	-9.8606	-118.12	-674.84	1147.6	-58.743	886.5	1043.7	55.756	39.207	1	1	8.8774	12.456	-24.898	-30.491	-5.4524	-20.682	19.937	38.424	3.425	-8.2268	-4.9616	7.9329	1565.9
6.69	670	2.5	NaN	-3.2307	23.71	-6.762	-199.32	34.926	-10.237	-117.7	-674.9	1147.6	-58.874	886.8	1043.8	52.527	31.44	1	1	8.4658	12.06	-24.901	-30.493	-5.388	-21.479	19.909	38.728	3.0778	-9.4185	-4.9919	8.2348	1566.3
6.7	671	2.5	NaN	-3.2002	23.694	-6.832	-200.16	35.384	-10.408	-117.35	-674.98	1147.7	-58.387	887.41	1043.7	47.859	36.264	1	1	7.6679	11.294	-24.924	-30.517	-5.3616	-22.319	19.89	39.188	2.3063	-11.025	-5.0339	8.6713	1567
6.71	672	2.5	NaN	-3.1774	23.699	-6.8059	-200.36	35.497	-10.291	-117.32	-675.01	1147.7	-57.886	887.72	1043.6	47.002	26.922	1	1	7.9572	11.572	-24.919	-30.512	-5.3555	-22.535	19.891	39.305	2.6017	-10.963	-5.0286	8.793	1567.3
6.72	673	2.5	NaN	-3.1355	23.761	-6.6547	-200.94	35.729	-10.113	-117.39	-674.99	1147.7	-56.809	888.73	1043	44.31	39.498	1	1	8.4171	12.014	-24.91	-30.503	-5.354	-23.158	19.934	39.556	3.0631	-11.144	-4.9766	9.0526	1568.4
6.73	674	2.5	NaN	-3.0519	23.842	-6.5158	-201.41	36.071	-10.19	-117.27	-674.98	1147.8	-56.506	889.31	1042.7	45.76	49.185	1	1	8.877	12.455	-24.901	-30.494	-5.2765	-23.634	20	39.912	3.6005	-11.179	-4.9009	9.4184	1569
6.74	675	2.5	NaN	-2.9782	23.898	-6.4416	-201.63	36.319	-10.145	-117.06	-675.03	1147.9	-56.148	889.74	1042.4	44.155	63.664	1	1	9.4748	13.029	-24.889	-30.482	-5.2074	-23.86	20.042	40.175	4.2675	-10.831	-4.8469	9.6932	1569.5
6.75	676	2.5	NaN	-2.9057	23.945	-6.423	-201.74	36.565	-10.094	-116.64	-675.15	1148.1	-55.859	889.95	1042.1	50.535	65.794	1	1	10.488	14.003	-24.87	-30.462	-5.1297	-23.961	20.075	40.435	5.3585	-9.9583	-4.7947	9.9727	1569.9
6.76	677	2.5	NaN	-2.858	24.041	-6.4237	-201.78	36.857	-10.136	-116.2	-675.16	1148.3	-55.843	889.9	1041.9	53.514	65.308	1	1	10.876	14.376	-24.862	-30.454	-5.0666	-23.987	20.156	40.741	5.8098	-9.6119	-4.7053	10.287	1569.8
6.77	678	2.5	NaN	-2.8203	24.151	-6.3766	-201.74	37.167	-10.203	-115.94	-675.18	1148.4	-56.021	889.75	1041.8	58.439	65.942	1	1	10.904	14.402	-24.86	-30.453	-5.013	-23.93	20.256	41.063	5.8915	-9.5279	-4.6044	10.61	1569.7
6.78	679	2.5	NaN	-2.7378	24.175	-6.2569	-201.66	37.456	-10.221	-115.78	-675.49	1148.3	-56.213	889.59	1041.7	60.152	62.768	1	1	10.816	14.318	-24.857	-30.45	-4.9173	-23.839	20.281	41.35	5.8991	-9.5214	-4.5765	10.9	1569.8
6.79	680	2.5	NaN	-2.7194	24.238	-6.2111	-201.56	37.544	-10.081	-115.73	-675.55	1148.3	-56.039	889.62	1041.6	59.757	57.775	1	1	10.757	14.261	-24.855	-30.447	-4.9033	-23.742	20.339	41.443	5.8538	-9.481	-4.5154	10.995	1569.9
6.8	681	2.5	NaN	-2.6766	24.406	-6.1528	-201.25	37.702	-9.7759	-115.5	-675.73	1148.5	-55.828	889.58	1041.3	59.162	54.009	1	0	10.737	14.242	-24.853	-30.446	-4.8599	-23.432	20.491	41.616	5.8774	-9.1901	-4.3616	11.17	1570.1
6.81	682	2.5	NaN	-2.6533	24.493	-6.188	-201.06	37.725	-9.6118	-115.16	-675.88	1148.7	-55.838	889.49	1041.2	58.928	55.149	1	0	10.675	14.182	-24.851	-30.444	-4.8237	-23.226	20.567	41.652	5.8509	-9.0442	-4.2849	11.207	1570.2
6.82	683	2.5	NaN	-2.6374	24.533	-6.2152	-200.83	37.681	-9.3748	-114.84	-676.13	1148.8	-55.698	889.45	1040.9	58.738	57.679	1	0	10.551	14.063	-24.851	-30.443	-4.8008	-22.994	20.594	41.62	5.7506	-8.9303	-4.2571	11.177	1570.4
6.83	684	2.5	NaN	-2.6233	24.548	-6.2639	-200.56	37.583	-9.0443	-114.45	-676.41	1148.9	-55.411	889.46	1040.6	59.078	59.223	1	0	10.431	13.947	-24.851	-30.444	-4.7825	-22.724	20.595	41.536	5.6483	-8.7764	-4.2556	11.092	1570.7
6.84	685	2.5	NaN	-2.5822	24.552	-6.1799	-200.35	37.508	-8.944	-114.28	-676.78	1149	-55.695	888.91	1040.5	58.893	59.406	1	0	10.303	13.825	-24.851	-30.444	-4.725	-22.49	20.589	41.471	5.5781	-8.6652	-4.2618	11.028	1570.5
6.85	686	2.5	NaN	-2.5382	24.541	-6.0785	-200.22	37.443	-8.9053	-114.21	-677.06	1149.1	-55.955	888.42	1040.4	56.325	59.337	1	0	10.144	13.672	-24.85	-30.442	-4.6694	-22.348	20.572	41.412	5.4749	-8.6757	-4.2773	10.97	1570.3
6.86	687	2.5	NaN	-2.5892	24.516	-6.0582	-200.09	37.318	-8.7434	-114.03	-677.22	1149.1	-55.915	888	1040.2	54.066	59.239	1	0	10.035	13.568	-24.849	-30.441	-4.7154	-22.216	20.539	41.295	5.3199	-8.6479	-4.3096	10.854	1570.1
6.87	688	2.5	NaN	-2.6434	24.469	-6.0341	-199.94	37.137	-8.5748	-113.66	-677.44	1149.2	-56.003	887.22	1040	52.196	59.128	0	0	9.9611	13.496	-24.848	-30.441	-4.7536	-22.046	20.482	41.125	5.2075	-8.5497	-4.366	10.684	1569.5
6.88	689	2.5	NaN	-2.4294	24.377	-5.9317	-199.87	36.952	-8.5256	-113.15	-677.73	1149.2	-56.243	886.53	1039.9	51.168	57.062	0	0	9.8988	13.437	-24.847	-30.44	-4.5131	-21.951	20.382	40.948	5.3857	-8.5144	-4.4657	10.507	1569.1
6.89	690	2.5	NaN	-2.3714	24.243	-5.8781	-199.72	36.574	-8.3919	-112.61	-678.08	1149.4	-56.553	885.63	1039.6	50.837	57.029	0	0	9.8367	13.377	-24.847	-30.44	-4.4245	-21.772	20.23	40.587	5.4122	-8.3953	-4.6167	10.148	1568.6
6.9	691	2.5	NaN	-2.3307	24.14	-5.7963	-199.87	36.318	-8.2663	-112.37	-678.3	1149.4	-56.269	884.98	1039.4	43.495	56.146	0	0	9.7732	13.316	-24.847	-30.439	-4.3862	-21.928	20.119	40.339	5.387	-8.6125	-4.7278	9.8998	1568.1
6.91	692	2.5	NaN	-2.2697	24.041	-5.7011	-199.86	35.979	-8.0983	-112.1	-678.49	1149.5	-56.198	884.32	1039.2	39.569	54.747	0	0	9.684	13.23	-24.846	-30.438	-4.3183	-21.905	20.006	40.014	5.3657	-8.6746	-4.8395	9.5756	1567.7
6.92	693	2.5	NaN	-2.1659	23.928	-5.5326	-199.93	35.56	-8.0164	-111.71	-678.68	1149.5	-56.215	883.15	1039	31.862	53.155	0	0	9.55	13.102	-24.844	-30.436	-4.2009	-21.969	19.884	39.603	5.349	-8.8673	-4.9598	9.1669	1566.7
6.93	694	2.5	NaN	-2.0913	23.862	-5.4364	-200	35.238	-8.179	-111.31	-678.81	1149.5	-56.916	881.83	1039.1	29.954	52.114	0	0	9.4905	13.044	-24.843	-30.436	-4.0874	-21.994	19.817	39.283	5.4031	-8.9492	-5.0259	8.8468	1565.5
6.94	695	2.5	NaN	-2.0272	23.828	-5.3607	-200.1	34.739	-8.2684	-111.01	-678.9	1149.6	-57.283	881.14	1038.8	32.798	50.728	0	0	9.4506	13.006	-24.842	-30.435	-3.9995	-22.072	19.769	38.797	5.4511	-9.0658	-5.0732	8.3623	1564.9
6.95	696	2.5	NaN	-1.9695	23.807	-5.2834	-200.21	34.193	-8.3886	-110.78	-678.98	1149.6	-57.558	880.44	1038.5	32.218	49.379	0	0	9.3837	12.942	-24.841	-30.434	-3.9243	-22.169	19.734	38.267	5.4594	-9.2269	-5.1072	7.8335	1564.3
6.96	697	2.5	NaN	-1.9168	23.797	-5.2138	-200.19	33.877	-8.4552	-110.57	-679.04	1149.6	-57.751	879.14	1038.7	30.453	48.207	0	0	9.3132	12.874	-24.84	-30.432	-3.8582	-22.13	19.728	37.946	5.455	-9.2563	-5.112	7.5133	1563
6.97	698	2.5	NaN	-1.8418	23.81	-5.1647	-199.99	33.631	-8.1314	-110.29	-679.06	1149.6	-57.103	877.94	1039.1	31.959	47.722	0	0	9.2397	12.804	-24.839	-30.431	-3.7981	-21.947	19.753	37.688	5.4416	-9.1429	-5.0857	7.2568	1561.8
6.98	699	2.5	NaN	-1.7439	23.867	-5.1687	-199.88	33.027	-7.8221	-109.87	-678.96	1149.6	-56.374	877.46	1038.8	25.612	45.822	0	0	9.1715	12.738	-24.838	-30.431	-3.7123	-21.844	19.797	37.097	5.4592	-9.1057	-5.0413	6.6666	1561.3
6.99	700	2.5	NaN	-1.733	23.857	-5.0377	-199.81	32.571	-7.9405	-109.93	-679.18	1149.7	-56.582	876.28	1039	26.451	45.423	0	0	9.1079	12.677	-24.837	-30.43	-3.6974	-21.77	19.789	36.638	5.4105	-9.0926	-5.0476	6.2086	1560.3
7	701	2.5	NaN	-1.628	23.878	-5.0557	-199.62	31.683	-7.7672	-109.37	-679.41	1149.7	-55.981	875.22	1038.9	28.405	45.123	0	0	9.012	12.585	-24.837	-30.43	-3.5949	-21.586	19.802	35.759	5.4171	-9.0015	-5.0349	5.3292	1559.5
7.01	702	2.5	NaN	-1.5538	23.907	-5.048	-199.4	30.995	-7.6569	-109.08	-679.54	1149.8	-55.634	874.52	1038.8	27.911	45.765	0	0	8.9353	12.511	-24.838	-30.43	-3.5236	-21.366	19.825	35.077	5.4117	-8.8547	-5.0128	4.6469	1558.9
7.02	703	2.5	NaN	-1.4894	23.934	-5.0372	-199.18	30.276	-7.5872	-108.86	-679.71	1149.8	-55.28	874.13	1038.8	28.128	44.034	0	0	8.9071	12.484	-24.84	-30.432	-3.4643	-21.16	19.849	34.361	5.4428	-8.6756	-4.9911	3.9283	1558.7
7.03	704	2.5	NaN	-1.4261	23.959	-4.9977	-199.04	29.656	-7.6701	-108.75	-679.89	1149.9	-55.108	873.32	1038.9	32.612	41.723	0	0	8.7969	12.378	-24.841	-30.434	-3.4042	-21.015	19.873	33.742	5.3927	-8.637	-4.9676	3.3085	1558.1
7.04	705	2.5	NaN	-1.3679	23.985	-4.9548	-198.85	29.103	-7.667	-108.67	-680.07	1149.9	-54.689	872.36	1039	29.918	40.311	0	0	8.6645	12.251	-24.842	-30.435	-3.3596	-20.841	19.899	33.189	5.3049	-8.5901	-4.9432	2.7543	1557.3
7.05	706	2.5	NaN	-1.3076	24.026	-4.9664	-198.63	28.522	-7.5894	-108.41	-680.16	1150	-54.076	871.55	1039	32.341	38.843	0	0	8.6475	12.235	-24.843	-30.436	-3.3132	-20.633	19.938	32.61	5.3344	-8.398	-4.9045	2.1742	1556.6
7.06	707	2.5	NaN	-1.2341	24.062	-4.9971	-198.4	27.801	-7.5913	-108.05	-680.28	1150	-53.471	870.78	1039	34.421	36.399	0	0	8.6251	12.213	-24.844	-30.437	-3.2495	-20.42	19.972	31.892	5.3756	-8.2069	-4.8719	1.455	1556
7.07	708	2.5	NaN	-1.1538	24.045	-4.9456	-198.15	26.94	-7.6208	-107.94	-680.63	1150.1	-52.713	869.93	1039.1	33.956	34.404	0	0	8.544	12.135	-24.847	-30.44	-3.1937	-20.19	19.954	31.032	5.3503	-8.055	-4.893	0.59194	1555.5
7.08	709	2.5	NaN	-1.0891	24.029	-4.8991	-198.01	26.315	-7.7561	-107.9	-680.88	1150.2	-52.39	869.4	1039.1	30.575	32.177	0	0	8.5373	12.129	-24.852	-30.444	-3.1396	-20.061	19.934	30.41	5.3976	-7.9316	-4.9179	-0.034029	1555.2
7.09	710	2.5	NaN	-1.0519	24.016	-4.8534	-197.95	25.691	-8.8367	-107.89	-681.09	1150.3	-54.332	868.18	1038.8	30.689	30.254	0	0	8.6123	12.201	-24.858	-30.451	-3.0317	-19.925	19.904	29.803	5.5806	-7.724	-4.9537	-0.6475	1554.2
7.1	711	2.5	NaN	-0.96527	23.991	-4.8199	-197.71	24.88	-8.8793	-107.71	-681.39	1150.4	-53.488	867.79	1038.9	29.041	28.919	0	0	8.6873	12.273	-24.864	-30.457	-2.9699	-19.713	19.878	28.993	5.7174	-7.4399	-4.9866	-1.464	1554.1
7.11	712	2.5	NaN	-0.8968	23.959	-4.7547	-197.5	24.222	-8.3227	-107.72	-681.64	1150.4	-51.664	868.24	1039	27.277	27.363	0	0	8.7623	12.345	-24.871	-30.463	-2.9683	-19.572	19.849	28.333	5.794	-7.2272	-5.0221	-2.1306	1554.9
7.12	713	2.5	NaN	-0.83676	23.927	-4.7317	-197.41	23.842	-8.3835	-107.62	-681.87	1150.5	-51.203	867.89	1039.1	26.81	27.402	0	0	8.8373	12.417	-24.877	-30.47	-2.9218	-19.5	19.819	27.95	5.9155	-7.0827	-5.0579	-2.52	1554.8
7.13	714	2.5	NaN	-0.75799	23.906	-4.7173	-197.38	23.379	-8.7261	-107.45	-682.1	1150.6	-51.217	867.43	1039.2	24.372	26.456	0	0	8.9124	12.489	-24.883	-30.476	-2.8363	-19.454	19.797	27.489	6.076	-6.965	-5.0867	-2.9871	1554.6
7.14	715	2.5	NaN	-0.68096	23.911	-4.6842	-197.34	22.976	-8.9897	-107.34	-682.26	1150.7	-51.113	867.12	1039.2	23.649	25.761	0	0	8.9874	12.561	-24.89	-30.483	-2.7595	-19.418	19.798	27.089	6.2279	-6.8564	-5.0915	-3.3934	1554.4
7.15	716	2.5	NaN	-0.61469	23.933	-4.6344	-197.31	22.707	-9.1095	-107.33	-682.34	1150.8	-50.815	866.96	1039.2	23.649	25.873	0	0	9.0624	12.633	-24.896	-30.489	-2.7037	-19.404	19.817	26.823	6.3587	-6.7704	-5.0795	-3.666	1554.3
7.16	717	2.5	NaN	-0.5496	23.953	-4.5772	-197.32	22.438	-9.1865	-107.32	-682.42	1150.8	-50.434	866.93	1039.1	23.649	26.235	0	0	9.1374	12.705	-24.903	-30.495	-2.6525	-19.424	19.833	26.558	6.4849	-6.7182	-5.0696	-3.9373	1554.4
7.17	718	2.5	NaN	-0.49232	23.971	-4.5179	-197.36	22.243	-9.3575	-107.32	-682.46	1150.9	-50.266	866.77	1039.2	23.649	25.844	0	0	9.2124	12.777	-24.909	-30.502	-2.6015	-19.467	19.85	26.364	6.6109	-6.6901	-5.059	-4.1376	1554.3
7.18	719	2.5	NaN	-0.41222	23.972	-4.4759	-197.44	22.069	-9.6195	-107.22	-682.53	1150.9	-50.152	866.5	1039.3	23.649	24.489	0	0	9.2874	12.849	-24.915	-30.508	-2.522	-19.552	19.852	26.189	6.7655	-6.7028	-5.063	-4.3186	1554.1
7.19	720	2.5	NaN	-0.35568	23.942	-4.4492	-197.54	21.966	-9.8197	-107.15	-682.62	1150.9	-50.135	866.39	1039.3	23.649	24.005	0	0	9.3625	12.921	-24.922	-30.514	-2.4637	-19.644	19.824	26.084	6.8987	-6.7221	-5.0978	-4.4307	1554.1
7.2	721	2.5	NaN	-0.29843	23.912	-4.437	-197.65	21.837	-9.89	-107.02	-682.68	1150.9	-49.823	866.5	1039.3	23.649	24.572	0	0	9.4375	12.994	-24.928	-30.521	-2.413	-19.763	19.793	25.956	7.0245	-6.7691	-5.135	-4.5646	1554.2
7.21	722	2.5	NaN	-0.2349	23.858	-4.3727	-197.76	21.73	-10.022	-107.07	-682.75	1150.9	-49.741	866.59	1039.3	23.649	24.005	0	0	9.5125	13.066	-24.934	-30.527	-2.3541	-19.876	19.741	25.847	7.1584	-6.8102	-5.1936	-4.6803	1554.4
7.22	723	2.5	NaN	-0.18409	23.809	-4.342	-197.86	21.651	-10.135	-107.02	-682.78	1150.9	-49.637	866.66	1039.3	23.649	24.005	0	0	9.5875	13.138	-24.941	-30.533	-2.3051	-19.985	19.692	25.768	7.2824	-6.8477	-5.2491	-4.7653	1554.5
7.23	724	2.5	NaN	-0.09739	23.746	-4.2369	-198.02	21.583	-10.286	-107.16	-682.8	1150.8	-49.578	866.77	1039.2	23.649	24.005	0	0	9.6625	13.21	-24.947	-30.54	-2.2256	-20.148	19.63	25.699	7.4369	-6.9385	-5.3172	-4.8409	1554.7
7.24	725	2.5	NaN	-0.014908	23.677	-4.1315	-198.17	21.529	-10.394	-107.31	-682.8	1150.8	-49.473	866.95	1039.2	23.649	24.005	0	0	9.7375	13.282	-24.953	-30.546	-2.1524	-20.307	19.562	25.644	7.5852	-7.0251	-5.3919	-4.9017	1554.8
7.25	726	2.5	NaN	0.00365	23.6	-4.1226	-198.29	21.508	-10.482	-107.23	-682.77	1150.8	-49.433	867.08	1039.2	23.649	24.005	0	0	9.8126	13.354	-24.96	-30.553	-2.1322	-20.427	19.484	25.624	7.6804	-7.0734	-5.4759	-4.9282	1554.9
7.26	727	2.5	NaN	-0.016178	23.495	-4.1551	-198.44	21.508	-10.666	-107.07	-682.78	1150.7	-49.663	867.13	1039.2	23.649	24.005	0	0	9.8876	13.426	-24.966	-30.559	-2.1373	-20.558	19.381	25.622	7.7503	-7.132	-5.5853	-4.9365	1555
7.27	728	2.5	NaN	-0.0042571	23.393	-4.1784	-198.55	21.472	-10.755	-106.92	-682.85	1150.7	-49.723	867.37	1039.1	23.649	24.005	0	0	9.9626	13.498	-24.973	-30.565	-2.1175	-20.667	19.277	25.587	7.8451	-7.1697	-5.6951	-4.9778	1555.3
7.28	729	2.5	NaN	0.02422	23.28	-4.1542	-198.65	21.469	-10.806	-106.94	-682.89	1150.7	-49.693	867.69	1039.1	23.649	24.005	0	0	10.038	13.57	-24.979	-30.572	-2.0904	-20.763	19.165	25.584	7.9472	-7.1927	-5.8138	-4.9876	1555.6
7.29	730	2.5	NaN	0.026792	23.219	-4.1432	-198.71	21.499	-10.844	-107	-682.95	1150.7	-49.732	867.84	1039	23.649	24.005	0	0	10.113	13.642	-24.985	-30.578	-2.0882	-20.826	19.104	25.615	8.0244	-7.184	-5.8817	-4.9634	1555.9
7.3	731	2.5	NaN	0.0039811	23.191	-4.1986	-198.73	21.561	-10.879	-106.92	-682.95	1150.7	-49.773	867.96	1039	23.649	24.005	0	0	10.139	13.667	-24.986	-30.579	-2.1063	-20.841	19.074	25.678	8.0323	-7.1739	-5.9122	-4.9007	1556
7.31	732	2.5	NaN	-0.035863	23.178	-4.2413	-198.71	21.658	-10.82	-106.97	-683.01	1150.6	-49.567	868.22	1038.8	23.649	24.005	0	0	10.15	13.678	-24.985	-30.578	-2.1549	-20.824	19.058	25.777	7.995	-7.1464	-5.9267	-4.8003	1556.3
7.32	733	2.5	NaN	-0.072763	23.192	-4.2728	-198.68	21.752	-10.756	-107.05	-683.09	1150.6	-49.375	868.43	1038.7	23.649	24.005	0	0	10.394	13.912	-24.981	-30.573	-2.2015	-20.806	19.069	25.875	8.1926	-6.8933	-5.9112	-4.6985	1556.6
7.33	734	2.5	NaN	-0.10607	23.23	-4.3097	-198.65	21.826	-10.712	-107.12	-683.16	1150.6	-49.245	868.64	1038.7	23.649	24.005	0	0	10.711	14.217	-24.975	-30.568	-2.2418	-20.789	19.105	25.951	8.4696	-6.5724	-5.8696	-4.6173	1556.9
7.34	735	2.5	NaN	-0.1497	23.291	-4.3675	-198.63	21.902	-10.683	-107.15	-683.25	1150.6	-49.147	868.86	1038.6	23.649	24.005	0	0	11.029	14.522	-24.97	-30.562	-2.2899	-20.768	19.165	26.028	8.7388	-6.2458	-5.8051	-4.5346	1557.2
7.35	736	2.5	NaN	-0.19177	23.395	-4.4014	-198.62	22.03	-10.718	-107.32	-683.38	1150.6	-49.166	868.97	1038.5	23.649	24.005	0	0	11.346	14.826	-24.964	-30.557	-2.3371	-20.764	19.267	26.158	9.0089	-5.9374	-5.6971	-4.3989	1557.5
7.36	737	2.5	NaN	-0.22392	23.545	-4.3874	-198.65	22.217	-10.844	-107.72	-683.56	1150.7	-49.357	869.01	1038.5	23.649	24.005	0	0	11.663	15.131	-24.959	-30.552	-2.3767	-20.802	19.418	26.345	9.2866	-5.6711	-5.5409	-4.2069	1557.7
7.37	738	2.5	NaN	-0.3428	23.655	-4.5419	-198.65	22.338	-10.886	-107.58	-683.65	1150.7	-49.377	869.06	1038.5	23.649	24.005	0	0	11.981	15.436	-24.953	-30.546	-2.4896	-20.793	19.524	26.469	9.491	-5.3568	-5.4295	-4.0769	1557.8
7.38	739	2.5	NaN	-0.41575	23.766	-4.6335	-198.65	22.492	-10.928	-107.62	-683.8	1150.8	-49.365	869.04	1038.5	23.649	24.005	0	0	12.298	15.741	-24.948	-30.541	-2.5643	-20.798	19.632	26.625	9.7335	-5.0571	-5.316	-3.9152	1558
7.39	740	2.5	NaN	-0.48946	23.875	-4.6895	-198.64	22.609	-10.909	-107.79	-683.98	1150.8	-49.196	869.1	1038.4	23.649	24.005	0	0	12.615	16.045	-24.942	-30.535	-2.65	-20.802	19.737	26.747	9.9652	-4.757	-5.2052	-3.7885	1558.2
7.4	741	2.5	NaN	-0.56246	23.952	-4.6757	-198.65	22.713	-10.822	-108.16	-684.28	1150.9	-48.837	869.24	1038.3	23.649	24.417	0	0	12.932	16.35	-24.937	-30.53	-2.7492	-20.837	19.81	26.855	10.183	-4.4864	-5.127	-3.6751	1558.7
7.41	742	2.5	NaN	-0.65798	24.068	-4.7141	-198.72	22.796	-11.037	-108.43	-684.42	1151	-49.258	869.17	1038.3	23.649	24.005	0	0	13.25	16.655	-24.932	-30.524	-2.8391	-20.902	19.922	26.941	10.411	-4.2467	-5.0094	-3.5833	1558.8
7.42	743	2.5	NaN	-0.74811	24.181	-4.796	-198.79	22.904	-11.038	-108.53	-684.52	1151.1	-49.012	869.21	1038.3	23.649	34.576	0	0	13.096	16.507	-24.925	-30.518	-2.9418	-20.984	20.033	27.052	10.154	-4.4773	-4.8921	-3.4655	1559
7.43	744	2.5	NaN	-0.8242	24.29	-4.8731	-198.87	23.031	-10.995	-108.64	-684.63	1151.1	-48.556	869.27	1038.3	23.649	26.698	0	0	12.78	16.204	-24.919	-30.511	-3.0385	-21.087	20.14	27.181	9.7414	-4.8835	-4.7791	-3.3301	1559.2
7.44	745	2.5	NaN	-0.88598	24.38	-4.9357	-198.97	23.135	-11.09	-108.74	-684.72	1151.1	-48.454	869.21	1038.3	23.649	44.717	0	0	12.727	16.153	-24.917	-30.51	-3.1077	-21.191	20.23	27.286	9.6193	-5.0381	-4.6872	-3.224	1559.2
7.45	746	2.5	NaN	-0.93979	24.427	-4.9862	-199.06	23.18	-11.182	-108.78	-684.78	1151.1	-48.357	869.13	1038.3	23.649	41.936	0	0	12.632	16.062	-24.915	-30.508	-3.1668	-21.284	20.276	27.331	9.4653	-5.2225	-4.6388	-3.1767	1559.2
7.46	747	2.5	NaN	-0.99716	24.457	-5.0252	-199.16	23.161	-11.308	-108.94	-684.82	1151.1	-48.28	869.11	1038.2	23.649	24.005	0	0	12.494	15.929	-24.913	-30.506	-3.2326	-21.395	20.305	27.313	9.2618	-5.466	-4.6076	-3.1932	1559.2
7.47	748	2.5	NaN	-1.0034	24.506	-5.215	-199.22	23.108	-11.381	-108.51	-684.63	1151.1	-48.201	869.14	1038.2	23.649	31.048	0	0	12.429	15.866	-24.912	-30.505	-3.2261	-21.441	20.353	27.261	9.2027	-5.5742	-4.5595	-3.2438	1559
7.48	749	2.5	NaN	-1.047	24.458	-5.2188	-199.25	23.04	-11.457	-108.64	-684.72	1151.1	-48.145	869.17	1038.2	23.649	30.139	0	0	12.372	15.812	-24.912	-30.505	-3.2766	-21.482	20.306	27.192	9.0958	-5.6697	-4.6062	-3.3131	1559.2
7.49	750	2.5	NaN	-1.0776	24.406	-5.2603	-199.32	22.968	-11.523	-108.63	-684.76	1151.1	-48.033	869.15	1038.2	23.649	28.888	0	0	12.198	15.645	-24.911	-30.503	-3.3109	-21.557	20.255	27.12	8.8876	-5.9115	-4.6556	-3.3838	1559.2
7.5	751	2.5	NaN	-1.1261	24.353	-5.2728	-199.4	22.911	-11.601	-108.72	-684.76	1151	-47.933	869.12	1038.2	23.649	24.005	0	0	12.045	15.498	-24.91	-30.502	-3.3665	-21.637	20.203	27.061	8.6784	-6.1392	-4.7072	-3.4411	1559.2
7.51	752	2.5	NaN	-1.1821	24.266	-5.3041	-199.49	22.835	-11.607	-108.77	-684.76	1151	-47.567	869.13	1038.2	23.649	24.005	0	0	11.992	15.447	-24.911	-30.504	-3.4378	-21.744	20.117	26.984	8.5542	-6.2969	-4.7937	-3.5198	1559.2
7.52	753	2.5	NaN	-1.2244	24.189	-5.3226	-199.56	22.776	-11.616	-108.83	-684.72	1150.9	-47.285	869.11	1038.2	23.649	24.005	0	0	11.855	15.316	-24.911	-30.504	-3.4927	-21.826	20.041	26.924	8.3625	-6.51	-4.8699	-3.5802	1559.1
7.53	754	2.5	NaN	-1.261	24.119	-5.3004	-199.6	22.742	-11.637	-109.01	-684.68	1150.9	-47.115	869.03	1038.2	23.649	24.005	0	0	11.683	15.15	-24.911	-30.504	-3.5421	-21.884	19.973	26.888	8.141	-6.734	-4.9375	-3.6153	1559
7.54	755	2.5	NaN	-1.2973	24.042	-5.2696	-199.65	22.717	-11.652	-109.2	-684.66	1150.8	-46.94	868.95	1038.2	23.649	24.005	0	0	11.655	15.123	-24.912	-30.505	-3.5923	-21.941	19.9	26.859	8.0626	-6.8176	-5.0126	-3.6457	1558.9
7.55	756	2.5	NaN	-1.3184	23.975	-5.2629	-199.68	22.695	-11.658	-109.3	-684.63	1150.7	-46.75	868.88	1038.2	23.649	24.005	0	0	11.624	15.094	-24.913	-30.506	-3.624	-21.982	19.835	26.834	8.0001	-6.8888	-5.0774	-3.6711	1558.8
7.56	757	2.5	NaN	-1.3282	23.919	-5.233	-199.69	22.686	-11.596	-109.44	-684.58	1150.7	-46.364	868.78	1038.2	23.649	24.005	0	0	11.59	15.061	-24.913	-30.505	-3.6535	-22.013	19.78	26.824	7.9367	-6.9515	-5.1323	-3.6812	1558.7
7.57	758	2.5	NaN	-1.3445	23.861	-5.2506	-199.72	22.688	-11.708	-109.42	-684.51	1150.6	-46.335	868.48	1038.3	23.649	28.086	0	0	11.534	15.007	-24.912	-30.505	-3.6706	-22.051	19.73	26.819	7.8636	-7.0436	-5.1827	-3.6857	1558.3
7.58	759	2.5	NaN	-1.3256	23.848	-5.2157	-199.73	22.685	-11.783	-109.52	-684.44	1150.5	-46.304	868.34	1038.4	23.649	24.005	0	0	11.45	14.926	-24.912	-30.504	-3.657	-22.062	19.723	26.811	7.7927	-7.1359	-5.189	-3.6933	1558.1
7.59	760	2.5	NaN	-1.3043	23.844	-5.1554	-199.72	22.597	-11.788	-109.71	-684.36	1150.4	-46.011	868.39	1038.5	23.649	30.945	0	0	11.4	14.878	-24.911	-30.504	-3.6534	-22.066	19.722	26.718	7.7465	-7.1878	-5.1888	-3.7857	1558.1
7.6	761	2.5	NaN	-1.3294	23.948	-5.2021	-199.77	22.568	-11.987	-109.61	-684.04	1150.6	-46.183	868.17	1038.7	23.649	24.005	0	0	11.228	14.713	-24.913	-30.506	-3.6692	-22.108	19.826	26.69	7.5589	-7.395	-5.0864	-3.8159	1557.5
7.61	762	2.5	NaN	-1.2988	23.927	-5.1714	-199.81	22.529	-12.17	-109.62	-684.1	1150.5	-46.324	868.02	1038.8	23.649	52.733	0	0	10.594	14.104	-24.921	-30.514	-3.634	-22.145	19.814	26.642	6.9596	-8.0407	-5.1069	-3.872	1557.4
7.62	763	2.5	NaN	-1.257	23.894	-5.1436	-199.81	22.428	-12.241	-109.61	-684.21	1150.4	-46.217	868.09	1038.9	25.367	57.122	0	0	10.365	13.884	-24.922	-30.515	-3.5954	-22.149	19.788	26.533	6.7695	-8.2647	-5.1346	-3.9819	1557.6
7.63	764	2.5	NaN	-1.2398	23.917	-5.1517	-199.81	22.305	-12.298	-109.54	-684.17	1150.4	-46.065	868.22	1038.9	26.292	58.02	0	0	10.397	13.915	-24.919	-30.512	-3.5811	-22.148	19.813	26.409	6.8156	-8.2329	-5.1064	-4.1034	1557.7
7.64	765	2.5	NaN	-1.2238	23.943	-5.1538	-199.82	22.205	-12.473	-109.47	-684.16	1150.4	-46.071	868.22	1039.1	28.251	59.102	0	0	10.425	13.942	-24.915	-30.508	-3.5625	-22.162	19.844	26.304	6.8624	-8.2202	-5.0712	-4.2038	1557.7
7.65	766	2.5	NaN	-1.203	23.98	-5.1691	-199.84	22.111	-12.746	-109.34	-684.15	1150.4	-46.18	868.11	1039.3	28.901	58.765	0	0	10.453	13.969	-24.911	-30.504	-3.5329	-22.169	19.887	26.204	6.9202	-8.2002	-5.0236	-4.2995	1557.5
7.66	767	2.5	NaN	-1.1973	24.009	-5.1252	-199.84	22.066	-12.968	-109.42	-684.15	1150.4	-46.279	868.03	1039.4	28.751	58.661	0	0	10.348	13.868	-24.907	-30.5	-3.5268	-22.169	19.921	26.154	6.8215	-8.3007	-4.986	-4.3458	1557.4
7.67	768	2.5	NaN	-1.1829	24.038	-5.161	-199.82	22.023	-12.963	-109.27	-684.06	1150.4	-46.023	868.11	1039.4	28.435	58.366	0	0	10.294	13.816	-24.904	-30.496	-3.5163	-22.151	19.95	26.112	6.7776	-8.3349	-4.954	-4.3845	1557.4
7.68	769	2.5	NaN	-1.1713	24.092	-5.129	-199.79	21.937	-13.083	-109.28	-684	1150.4	-45.666	868.24	1039.4	28.095	58.128	0	0	10.322	13.843	-24.9	-30.493	-3.518	-22.137	20.007	26.023	6.8042	-8.2934	-4.8934	-4.4701	1557.5
7.69	770	2.5	NaN	-1.1836	24.094	-5.0391	-199.81	21.882	-13.284	-109.44	-684.07	1150.4	-45.545	868.3	1039.5	27.2	57.77	0	0	10.334	13.855	-24.897	-30.489	-3.5405	-22.164	20.013	25.963	6.7935	-8.3098	-4.8839	-4.5262	1557.6
7.7	771	2.5	NaN	-1.1793	24.095	-5.0022	-199.83	21.87	-13.365	-109.49	-684.08	1150.4	-45.436	868.33	1039.6	27.053	57.719	0	0	10.324	13.845	-24.893	-30.486	-3.5419	-22.188	20.017	25.948	6.7824	-8.3431	-4.8769	-4.5383	1557.7
7.71	772	2.5	NaN	-1.1598	24.105	-4.9963	-199.89	21.886	-13.445	-109.42	-684.01	1150.3	-45.201	868.4	1039.6	27.497	57.701	0	0	10.233	13.757	-24.891	-30.484	-3.5286	-22.262	20.029	25.962	6.704	-8.5044	-4.8618	-4.5223	1557.7
7.72	773	2.5	NaN	-1.1379	24.108	-4.9897	-200	21.915	-13.556	-109.35	-683.95	1150.3	-45.022	868.46	1039.7	27.246	57.844	0	0	10.177	13.703	-24.89	-30.482	-3.5107	-22.37	20.037	25.987	6.6658	-8.6662	-4.853	-4.4956	1557.7
7.73	774	2.5	NaN	-1.1163	24.094	-4.9629	-200.12	21.952	-13.672	-109.37	-683.92	1150.3	-44.961	868.54	1039.8	28.114	58.084	0	0	10.148	13.676	-24.889	-30.481	-3.4921	-22.499	20.027	26.019	6.6562	-8.8228	-4.8613	-4.4621	1557.7
7.74	775	2.5	NaN	-1.0956	24.069	-4.921	-200.27	21.998	-13.782	-109.46	-683.86	1150.2	-44.896	868.67	1039.9	27.799	58.025	0	0	10.099	13.629	-24.887	-30.48	-3.4771	-22.65	20.008	26.059	6.6216	-9.0212	-4.8795	-4.4209	1557.8
7.75	776	2.5	NaN	-1.0859	24.046	-4.9049	-200.39	22.038	-13.852	-109.51	-683.81	1150.2	-44.885	868.78	1040	27.298	57.988	0	0	10.032	13.564	-24.885	-30.478	-3.4693	-22.769	19.989	26.096	6.5623	-9.2045	-4.8967	-4.3824	1557.8
7.76	777	2.5	NaN	-1.0771	24.011	-4.9152	-200.48	22.081	-13.965	-109.5	-683.78	1150.1	-45.031	868.86	1040	27.919	57.747	0	0	9.8515	13.391	-24.883	-30.476	-3.4547	-22.857	19.958	26.133	6.3968	-9.4661	-4.9248	-4.3421	1557.9
7.77	778	2.5	NaN	-1.0654	23.979	-4.9039	-200.53	22.126	-13.924	-109.56	-683.74	1150.1	-44.835	869.01	1040	26.991	57.976	0	0	9.6882	13.234	-24.881	-30.474	-3.4524	-22.921	19.927	26.178	6.2358	-9.6868	-4.9536	-4.2958	1558
7.78	779	2.5	NaN	-1.0216	23.995	-5.0208	-200.57	22.177	-13.906	-109.26	-683.51	1150.1	-44.705	869.15	1040	27.332	58.42	0	0	9.5718	13.123	-24.88	-30.473	-3.4023	-22.955	19.945	26.227	6.1695	-9.8323	-4.935	-4.2456	1557.9
7.79	780	2.5	NaN	-1.0316	23.927	-4.9591	-200.63	22.231	-13.939	-109.5	-683.64	1150	-44.72	869.21	1040.1	28.434	58.731	0	0	9.4271	12.984	-24.878	-30.47	-3.4203	-23.022	19.881	26.277	6.0068	-10.038	-4.9967	-4.1938	1558.1
7.8	781	2.5	NaN	-1.0063	23.922	-5.0173	-200.62	22.268	-13.875	-109.38	-683.56	1150	-44.569	869.39	1040.1	27.817	58.863	0	0	9.2872	12.849	-24.875	-30.468	-3.3961	-23.007	19.877	26.313	5.8911	-10.158	-4.9985	-4.155	1558.2
7.81	782	2.5	NaN	-0.96878	23.935	-5.0807	-200.55	22.3	-13.803	-109.28	-683.44	1150	-44.475	869.65	1040.1	26.841	58.925	0	0	9.2618	12.825	-24.872	-30.465	-3.3583	-22.939	19.893	26.342	5.9035	-10.114	-4.9797	-4.1231	1558.3
7.82	783	2.5	NaN	-0.94548	23.939	-5.0859	-200.46	22.328	-13.749	-109.36	-683.41	1149.9	-44.447	869.92	1040.2	28.239	59.061	0	0	9.2334	12.798	-24.87	-30.462	-3.3386	-22.855	19.901	26.365	5.8948	-10.058	-4.9687	-4.097	1558.6
7.83	784	2.5	NaN	-0.93208	23.946	-5.085	-200.37	22.368	-13.721	-109.46	-683.41	1149.9	-44.463	870.1	1040.3	27.58	56.539	0	0	9.1805	12.747	-24.866	-30.459	-3.3277	-22.766	19.914	26.401	5.8528	-10.02	-4.9523	-4.0581	1558.7
7.84	785	2.5	NaN	-0.9244	23.956	-5.0925	-200.28	22.442	-13.755	-109.55	-683.43	1149.8	-44.614	870.17	1040.4	26.611	55.224	0	0	9.1593	12.726	-24.863	-30.456	-3.3179	-22.677	19.931	26.467	5.8415	-9.9509	-4.9327	-3.9893	1558.8
7.85	786	2.5	NaN	-0.92794	23.968	-5.1018	-200.18	22.499	-13.744	-109.67	-683.44	1149.8	-44.65	870.31	1040.5	25.175	56.361	0	0	9.1699	12.737	-24.861	-30.454	-3.3241	-22.579	19.949	26.519	5.8459	-9.8422	-4.9124	-3.9351	1558.9
7.86	787	2.5	NaN	-0.93495	23.981	-5.1241	-200.04	22.543	-13.721	-109.77	-683.45	1149.7	-44.687	870.49	1040.6	27.554	59.106	0	0	9.1301	12.698	-24.859	-30.452	-3.3333	-22.441	19.966	26.558	5.7968	-9.7428	-4.8927	-3.8936	1559.1
7.87	788	78	NaN	-0.96966	24	-5.1845	-199.82	22.657	-13.676	-109.93	-683.47	1149.7	-44.739	870.76	1040.7	30.565	62.064	0	1	9.0902	12.66	-24.856	-30.449	-3.3715	-22.221	19.994	26.663	5.7187	-9.5607	-4.8621	-3.7859	1559.4
7.88	789	78	NaN	-0.99375	24.011	-5.2262	-199.7	22.737	-13.607	-110.03	-683.5	1149.6	-44.67	870.95	1040.8	34.047	63.09	0	1	9.0656	12.636	-24.854	-30.446	-3.4014	-22.11	20.01	26.738	5.6642	-9.4738	-4.8432	-3.7084	1559.6
7.89	790	78	0	-1.0102	24.028	-5.2578	-199.53	22.856	-13.497	-110.2	-683.53	1149.6	-44.572	871.21	1040.9	36.42	63.781	0	1	8.9545	12.53	-24.85	-30.443	-3.4275	-21.949	20.034	26.85	5.5271	-9.4198	-4.8159	-3.5931	1559.9
7.9	791	78	NaN	-1.0329	24.045	-5.288	-199.38	22.932	-13.41	-110.35	-683.53	1149.5	-44.518	871.45	1041	35.985	64.342	0	1	8.8024	12.384	-24.847	-30.439	-3.4571	-21.805	20.056	26.921	5.3454	-9.4213	-4.7905	-3.5184	1560.2
7.91	792	78	NaN	-1.0553	24.062	-5.3279	-199.24	22.997	-13.401	-110.45	-683.53	1149.5	-44.669	871.64	1041.1	36.695	64.949	0	1	8.3597	11.958	-24.837	-30.43	-3.4775	-21.666	20.078	26.98	4.8822	-9.708	-4.7588	-3.4494	1560.3
7.92	793	78	NaN	-1.0783	24.046	-5.3161	-199.07	23.076	-13.419	-110.78	-683.69	1149.5	-44.961	871.84	1041.3	37.233	65.317	0	1	7.8047	11.425	-24.826	-30.418	-3.5011	-21.495	20.071	27.052	4.3036	-10.069	-4.7547	-3.3666	1560.7
7.93	794	78	NaN	-1.0985	24.02	-5.2673	-198.89	23.136	-13.405	-111.25	-683.92	1149.5	-45.203	872.1	1041.4	37.492	65.251	0	1	7.8223	11.442	-24.827	-30.42	-3.5289	-21.319	20.052	27.104	4.2935	-9.8767	-4.7752	-3.3155	1561.2
7.94	795	78	NaN	-1.1102	24.036	-5.2658	-198.75	23.146	-13.357	-111.51	-684.02	1149.5	-45.303	872.37	1041.5	37.114	65.105	0	1	7.8162	11.436	-24.828	-30.421	-3.546	-21.182	20.071	27.111	4.2701	-9.7458	-4.7573	-3.3095	1561.5
7.95	796	78	NaN	-1.126	24.06	-5.2887	-198.56	23.167	-13.276	-111.68	-684.11	1149.5	-45.369	872.65	1041.6	36.382	64.04	0	1	7.7808	11.402	-24.828	-30.421	-3.5651	-20.995	20.099	27.127	4.2158	-9.5922	-4.7289	-3.2937	1561.9
7.96	797	78	NaN	-1.1613	24.097	-5.2994	-198.29	23.171	-13.143	-112.03	-684.27	1149.4	-45.499	873.05	1041.7	36.226	63.286	0	1	7.7664	11.389	-24.83	-30.423	-3.6077	-20.731	20.142	27.126	4.1588	-9.3428	-4.6887	-3.2967	1562.5
7.97	798	78	NaN	-1.2082	24.133	-5.3315	-198.07	23.164	-13.017	-112.24	-684.34	1149.4	-45.569	873.39	1041.7	34.064	63.793	0	1	7.7563	11.379	-24.832	-30.425	-3.6588	-20.518	20.181	27.116	4.0975	-9.1391	-4.6509	-3.3093	1562.9
7.98	799	78	NaN	-1.2527	24.149	-5.387	-197.82	23.148	-12.834	-112.35	-684.52	1149.4	-45.528	873.78	1041.7	34.309	63.652	0	1	7.7479	11.371	-24.833	-30.425	-3.7082	-20.278	20.199	27.099	4.0397	-8.9074	-4.634	-3.3264	1563.5
7.99	800	78	NaN	-1.3161	24.159	-5.4596	-197.61	23.194	-12.733	-112.47	-684.74	1149.4	-45.664	874.02	1041.7	33.11	62.688	0	1	7.7491	11.372	-24.833	-30.426	-3.7704	-20.062	20.211	27.142	3.9787	-8.6896	-4.6221	-3.2846	1563.9
8	801	78	NaN	-1.3677	24.222	-5.6096	-197.4	23.275	-12.644	-112.42	-684.79	1149.4	-45.824	874.18	1041.8	32.608	62.92	0	1	7.7845	11.406	-24.836	-30.429	-3.8137	-19.846	20.275	27.222	3.9708	-8.4401	-4.5605	-3.2068	1564.1
8.01	802	78	NaN	-1.4292	24.29	-5.7433	-197.14	23.407	-12.651	-112.49	-684.92	1149.4	-46.334	874.24	1041.8	33.947	62.184	0	1	7.8024	11.423	-24.838	-30.431	-3.8587	-19.566	20.346	27.351	3.9437	-8.1432	-4.492	-3.0793	1564.3
8.02	803	78	NaN	-1.5243	24.313	-5.7909	-196.8	23.583	-12.584	-112.83	-685.29	1149.4	-46.723	874.29	1041.9	33.894	61.16	0	1	7.8099	11.43	-24.839	-30.432	-3.9514	-19.228	20.372	27.524	3.8585	-7.7974	-4.4671	-2.9085	1564.7
8.03	804	78	NaN	-1.6265	24.328	-5.819	-196.45	23.744	-12.217	-113.15	-685.62	1149.4	-46.262	874.5	1041.8	35.488	61.67	0	1	7.8663	11.485	-24.844	-30.437	-4.0816	-18.909	20.388	27.684	3.7847	-7.4242	-4.4559	-2.7522	1565.3
8.04	805	78	NaN	-1.6974	24.396	-5.8805	-196.17	23.861	-12.072	-113.39	-685.81	1149.4	-46.372	874.66	1041.8	33.606	61.189	0	1	7.9058	11.522	-24.848	-30.441	-4.1566	-18.625	20.456	27.8	3.7491	-7.1022	-4.3914	-2.6402	1565.6
8.05	806	78	NaN	-1.7838	24.484	-5.9516	-195.88	23.946	-11.897	-113.67	-685.97	1149.4	-46.385	874.93	1041.8	32.254	57.479	0	1	7.9199	11.536	-24.851	-30.444	-4.2519	-18.344	20.543	27.887	3.668	-6.8075	-4.3087	-2.5573	1566.1
8.06	807	78	NaN	-1.9091	24.639	-6.0558	-195.43	24.14	-11.672	-114.08	-686.16	1149.4	-46.442	875.11	1041.8	25.842	49.48	0	1	7.9721	11.586	-24.854	-30.447	-4.3897	-17.907	20.7	28.078	3.5823	-6.321	-4.1542	-2.3684	1566.4
8.07	808	78	NaN	-1.9824	24.764	-6.0912	-195.14	24.245	-11.761	-114.51	-686.31	1149.4	-47.145	875.16	1041.9	24.348	47.751	0	1	8.0341	11.646	-24.857	-30.449	-4.4528	-17.607	20.828	28.181	3.5813	-5.9615	-4.0289	-2.268	1566.6
8.08	809	78	NaN	-2.0611	24.879	-6.1348	-194.86	24.324	-11.699	-114.94	-686.49	1149.4	-47.385	875.34	1041.9	23.649	41.078	0	1	8.1388	11.746	-24.859	-30.451	-4.5376	-17.341	20.944	28.26	3.6012	-5.5947	-3.9151	-2.1916	1567
8.09	810	78	NaN	-2.1387	24.988	-6.2032	-194.6	24.4	-11.57	-115.27	-686.7	1149.4	-47.384	875.57	1041.8	23.871	49.481	0	1	8.2528	11.856	-24.861	-30.453	-4.6268	-17.086	21.053	28.335	3.626	-5.2301	-3.8075	-2.1189	1567.4
8.1	811	78	NaN	-2.2015	25.104	-6.3102	-194.41	24.385	-11.559	-115.54	-687	1149.3	-47.583	875.99	1041.6	23.649	51.959	0	1	8.3549	11.954	-24.864	-30.456	-4.691	-16.895	21.165	28.324	3.6639	-4.9409	-3.6984	-2.1327	1568.2
8.11	812	78	NaN	-2.2699	25.258	-6.4258	-194.26	24.331	-11.596	-115.81	-687.22	1149.4	-47.839	876.49	1041.4	26.034	56.351	0	1	8.4313	12.027	-24.866	-30.459	-4.7588	-16.753	21.31	28.278	3.6725	-4.7259	-3.5553	-2.1803	1568.9
8.12	813	78	NaN	-2.3664	25.445	-6.508	-194.07	24.438	-11.566	-116.06	-687.18	1149.6	-47.97	876.56	1041.4	28.775	59.006	0	1	8.4878	12.081	-24.867	-30.46	-4.8596	-16.568	21.491	28.392	3.6281	-4.4862	-3.3762	-2.068	1568.9
8.13	814	78	NaN	-2.4363	25.54	-6.6299	-193.91	24.658	-11.858	-116.19	-687.34	1149.7	-48.95	876.2	1041.8	28.965	58.766	0	1	8.5442	12.136	-24.869	-30.461	-4.8987	-16.368	21.598	28.6	3.6456	-4.2321	-3.2712	-1.8614	1568.7
8.14	815	78	NaN	-2.4793	25.627	-6.5933	-193.75	24.747	-11.816	-116.8	-687.46	1149.7	-49.003	876.34	1041.9	25.636	54.011	0	1	8.6096	12.198	-24.87	-30.463	-4.9617	-16.228	21.688	28.686	3.6478	-4.0293	-3.1819	-1.7768	1569
8.15	816	78	NaN	-2.5257	25.683	-6.7232	-193.65	24.85	-11.873	-116.81	-687.61	1149.7	-49.249	876.37	1042	23.844	45.186	0	1	8.6913	12.277	-24.871	-30.464	-4.9993	-16.12	21.747	28.786	3.692	-3.8428	-3.124	-1.6776	1569.1
8.16	817	78	NaN	-2.5766	25.734	-6.7564	-193.56	24.859	-11.599	-117.25	-687.77	1149.7	-48.529	876.92	1041.9	24.916	38.544	0	1	8.7313	12.315	-24.872	-30.464	-5.0914	-16.078	21.796	28.797	3.6399	-3.7631	-3.0756	-1.6676	1569.9
8.17	818	78	NaN	-2.6237	25.764	-6.7461	-193.5	24.875	-11.542	-117.7	-687.87	1149.7	-48.436	877.27	1041.9	23.649	30.316	0	1	8.6888	12.274	-24.871	-30.464	-5.1575	-16.031	21.831	28.809	3.5313	-3.7569	-3.0401	-1.6548	1570.4
8.18	819	78	NaN	-2.6691	25.77	-6.7459	-193.41	24.998	-11.438	-118.03	-687.95	1149.7	-48.191	877.3	1042.2	25.557	32.868	0	1	8.6904	12.276	-24.868	-30.461	-5.224	-15.962	21.848	28.921	3.4664	-3.6864	-3.0205	-1.54	1570.5
8.19	820	78	NaN	-2.7278	25.756	-6.7793	-193.37	25.117	-11.222	-118.3	-688.06	1149.6	-47.58	877.48	1042.5	25.139	24.005	0	1	8.6992	12.284	-24.865	-30.457	-5.3144	-15.955	21.846	29.027	3.3847	-3.6703	-3.0186	-1.4301	1570.8
8.2	821	78	NaN	-2.7971	25.736	-6.8382	-193.51	25.09	-11.472	-118.51	-688.18	1149.6	-48.138	877.83	1042.7	24.203	34.28	0	1	8.6464	12.234	-24.86	-30.453	-5.3701	-16.083	21.836	28.99	3.2763	-3.8496	-3.0248	-1.4631	1571.2
8.21	822	78	NaN	-2.8545	25.726	-6.8956	-193.79	24.971	-12.433	-118.63	-688.25	1149.6	-50.536	877.85	1042.9	23.649	24.005	0	1	8.6352	12.223	-24.855	-30.448	-5.3443	-16.283	21.834	28.862	3.291	-4.0598	-3.021	-1.5859	1571.2
8.22	823	78	NaN	-2.917	25.739	-6.933	-193.85	24.921	-12.347	-118.82	-688.25	1149.5	-50.261	878.22	1042.9	24.054	50.497	0	1	8.6635	12.25	-24.849	-30.442	-5.4231	-16.358	21.849	28.811	3.2404	-4.1079	-2.9999	-1.631	1571.6
8.23	824	78	NaN	-2.9739	25.765	-6.9685	-193.93	24.871	-12.325	-118.97	-688.27	1149.5	-50.238	878.64	1043	26.103	63.434	0	1	8.7505	12.334	-24.844	-30.437	-5.4857	-16.439	21.878	28.757	3.2648	-4.1057	-2.9658	-1.6798	1572
8.24	825	78	NaN	-3.0447	25.845	-6.998	-194	24.843	-12.33	-119.21	-688.2	1149.5	-50.422	879.16	1043.1	27.248	58.7	0	1	8.8435	12.423	-24.839	-30.432	-5.5577	-16.515	21.965	28.723	3.2858	-4.0919	-2.8741	-1.7089	1572.5
8.25	826	78	NaN	-3.0863	25.91	-6.9999	-194.05	24.837	-12.313	-119.4	-688.18	1149.5	-50.457	879.53	1043.1	28.124	55.936	0	1	8.8296	12.41	-24.832	-30.425	-5.6043	-16.567	22.034	28.713	3.2254	-4.1575	-2.7984	-1.7118	1572.8
8.26	827	78	NaN	-3.1207	26.002	-7.0301	-194.13	24.741	-12.033	-119.47	-688.15	1149.5	-49.732	880.37	1042.9	28.079	53.529	0	1	8.8031	12.384	-24.825	-30.417	-5.6663	-16.671	22.119	28.624	3.1369	-4.2871	-2.7053	-1.7934	1573.7
8.27	828	78	NaN	-3.1423	26.092	-7.0735	-194.19	24.678	-11.839	-119.44	-688.13	1149.5	-49.241	881.08	1042.7	28.214	48.662	0	1	8.7766	12.359	-24.817	-30.41	-5.7035	-16.749	22.205	28.565	3.0731	-4.3901	-2.6126	-1.845	1574.4
8.28	829	78	NaN	-3.1492	26.172	-7.1028	-194.24	24.719	-11.901	-119.39	-688.12	1149.5	-49.431	881.35	1042.8	27.411	48.358	0	1	8.7971	12.379	-24.812	-30.404	-5.7013	-16.794	22.288	28.603	3.0959	-4.4157	-2.524	-1.8011	1574.6
8.29	830	78	NaN	-3.1481	26.259	-7.1175	-194.31	24.811	-12.076	-119.35	-688.11	1149.5	-49.893	881.46	1043	31.791	55.17	0	1	8.8395	12.419	-24.807	-30.4	-5.6818	-16.843	22.381	28.689	3.1577	-4.4238	-2.4264	-1.7112	1574.7
8.3	831	78	NaN	-3.1435	26.349	-7.1361	-194.34	24.879	-12.194	-119.26	-688.06	1149.5	-50.234	881.66	1043.1	35.518	61.493	0	1	8.8819	12.46	-24.807	-30.4	-5.6613	-16.861	22.476	28.752	3.2205	-4.4007	-2.3309	-1.6484	1574.8
8.31	832	78	NaN	-3.1444	26.44	-7.1605	-194.34	24.921	-12.164	-119.13	-688.02	1149.5	-50.184	881.98	1043.1	36.668	64.18	0	1	8.882	12.46	-24.808	-30.401	-5.659	-16.855	22.569	28.792	3.223	-4.3952	-2.24	-1.6088	1575.1
8.32	833	78	NaN	-3.1191	26.542	-7.1599	-194.32	24.954	-12.1	-118.97	-687.98	1149.5	-50.095	882.57	1043.2	39.88	64.806	0	1	8.8342	12.414	-24.811	-30.404	-5.6303	-16.831	22.673	28.823	3.2039	-4.4168	-2.1385	-1.5804	1575.6
8.33	834	78	NaN	-3.0908	26.595	-7.166	-194.22	25.054	-11.674	-118.81	-687.95	1149.5	-49.021	883.02	1043.1	38.348	63.142	0	1	8.7776	12.36	-24.811	-30.404	-5.6344	-16.761	22.726	28.924	3.1432	-4.4012	-2.0851	-1.4799	1576.1
8.34	835	78	NaN	-3.0667	26.628	-7.1766	-194.24	25.079	-11.851	-118.62	-687.92	1149.5	-49.48	883.23	1043.2	41.609	63.247	0	1	8.7104	12.295	-24.807	-30.4	-5.5864	-16.758	22.759	28.948	3.124	-4.4628	-2.0483	-1.4512	1576.3
8.35	836	78	NaN	-3.0395	26.632	-7.1646	-194.27	25.15	-12.041	-118.48	-687.92	1149.5	-49.961	883.37	1043.2	41.057	62.956	0	1	8.7719	12.354	-24.802	-30.395	-5.5366	-16.764	22.768	29.015	3.2353	-4.4099	-2.0348	-1.3804	1576.4
8.36	837	78	NaN	-3.0139	26.621	-7.1194	-194.31	25.287	-12.234	-118.41	-687.89	1149.5	-50.427	883.49	1043.4	41.435	56.826	0	1	8.8025	12.384	-24.798	-30.391	-5.4913	-16.784	22.764	29.144	3.3113	-4.4002	-2.034	-1.2471	1576.4
8.37	838	78	NaN	-2.9955	26.593	-7.0693	-194.36	25.396	-12.395	-118.36	-687.82	1149.4	-50.78	883.7	1043.6	43.695	54.811	0	1	8.6612	12.248	-24.796	-30.389	-5.458	-16.826	22.743	29.246	3.2032	-4.5784	-2.0536	-1.1428	1576.5
8.38	839	78	NaN	-2.9839	26.537	-7.0394	-194.41	25.449	-12.365	-118.3	-687.79	1149.4	-50.632	883.98	1043.6	45.634	56.389	0	1	8.5774	12.168	-24.795	-30.387	-5.4492	-16.872	22.688	29.297	3.1282	-4.7045	-2.1066	-1.09	1576.8
8.39	840	78	NaN	-2.9778	26.458	-7.0174	-194.4	25.616	-12.296	-118.22	-687.76	1149.4	-50.389	883.92	1043.6	43.799	55.195	0	1	8.527	12.119	-24.793	-30.386	-5.4492	-16.867	22.612	29.463	3.0778	-4.7478	-2.1811	-0.92308	1576.7
8.4	841	78	NaN	-2.9856	26.378	-7.0231	-194.23	26.045	-12.557	-118.06	-687.69	1149.3	-50.959	883.04	1043.9	49.572	58.602	0	1	8.4849	12.079	-24.791	-30.384	-5.4319	-16.678	22.543	29.88	3.053	-4.599	-2.2485	-0.5042	1575.7
8.41	842	78	NaN	-2.9994	26.226	-6.9923	-194.3	26.093	-12.43	-117.93	-687.69	1149.2	-50.634	883.43	1043.9	49.051	57.355	0	1	8.4442	12.04	-24.789	-30.382	-5.452	-16.754	22.394	29.926	2.9922	-4.7142	-2.3956	-0.45658	1576.1
8.42	843	78	NaN	-3.0195	26.14	-6.962	-194.38	26.019	-12.538	-117.87	-687.61	1149.2	-51.027	883.89	1044	48.061	57.036	0	1	8.3841	11.982	-24.787	-30.38	-5.4551	-16.821	22.315	29.843	2.929	-4.8386	-2.4721	-0.53691	1576.4
8.43	844	78	NaN	-3.0438	26.065	-6.9425	-194.6	25.689	-12.31	-117.77	-687.52	1149.2	-50.589	885.06	1043.8	49.766	56.674	0	1	8.2968	11.898	-24.785	-30.378	-5.4901	-17.046	22.236	29.518	2.8067	-5.1484	-2.5495	-0.86051	1577.5
8.44	845	78	NaN	-3.0671	26.003	-6.9277	-194.72	25.555	-12.236	-117.66	-687.41	1149.1	-50.553	885.66	1043.8	50.207	57.442	0	1	8.1696	11.776	-24.784	-30.377	-5.5097	-17.164	22.175	29.382	2.6599	-5.3879	-2.6092	-0.99438	1578
8.45	846	78	NaN	-3.0918	25.955	-6.9084	-194.77	25.633	-12.535	-117.55	-687.28	1149.1	-51.489	885.52	1044.1	50.101	56.033	0	1	8.0906	11.7	-24.784	-30.377	-5.4971	-17.173	22.139	29.448	2.5934	-5.4732	-2.6457	-0.9287	1577.7
8.46	847	78	NaN	-3.1147	25.913	-6.8883	-194.81	25.706	-12.86	-117.44	-687.17	1149.1	-52.476	885.35	1044.4	50.203	57.709	0	1	8.0289	11.641	-24.785	-30.378	-5.4805	-17.176	22.109	29.51	2.5484	-5.5356	-2.6761	-0.86775	1577.3
8.47	848	78	NaN	-3.1298	25.884	-6.8703	-194.85	25.662	-12.809	-117.29	-687.04	1149.1	-52.456	885.65	1044.4	51.273	57.76	0	1	7.9901	11.603	-24.785	-30.378	-5.4906	-17.21	22.08	29.466	2.4995	-5.6067	-2.7046	-0.91203	1577.5
8.48	849	78	NaN	-3.1377	25.892	-6.8364	-194.89	25.602	-12.604	-117.14	-686.8	1149.1	-52.043	886.1	1044.3	48.769	55.264	0	1	7.9772	11.591	-24.785	-30.378	-5.5078	-17.258	22.083	29.41	2.4694	-5.6666	-2.7019	-0.96711	1577.7
8.49	850	78	NaN	-3.1192	25.898	-6.7828	-194.93	25.695	-12.915	-117.07	-686.66	1149.1	-52.956	885.92	1044.6	49.287	55.984	0	1	7.9828	11.596	-24.785	-30.377	-5.454	-17.267	22.099	29.494	2.5288	-5.6705	-2.6858	-0.88315	1577.4
8.5	851	78	NaN	-3.1043	25.899	-6.726	-194.94	25.732	-12.933	-117.01	-686.51	1149.1	-53.102	885.93	1044.7	50.664	57.247	0	1	7.9913	11.605	-24.784	-30.377	-5.4316	-17.271	22.104	29.528	2.5596	-5.6665	-2.6805	-0.8491	1577.2
8.51	852	78	NaN	-3.0605	25.905	-6.6508	-194.96	25.678	-12.951	-116.92	-686.3	1149.2	-53.3	886.2	1044.8	49.697	59.6	0	1	8.0019	11.615	-24.783	-30.376	-5.3772	-17.273	22.11	29.472	2.6247	-5.6586	-2.6729	-0.90364	1577.2
8.52	853	78	NaN	-3.0302	25.909	-6.6404	-194.93	25.507	-12.57	-116.72	-686.13	1149.2	-52.369	886.84	1044.5	50.222	59.78	0	1	8.1651	11.772	-24.784	-30.376	-5.3728	-17.268	22.103	29.313	2.7923	-5.4966	-2.6805	-1.0635	1577.8
8.53	854	78	NaN	-2.9847	25.899	-6.6146	-194.87	25.384	-12.446	-116.51	-685.94	1149.2	-52.166	887.27	1044.4	50.532	58.689	0	1	8.2771	11.879	-24.784	-30.377	-5.3267	-17.217	22.091	29.191	2.9504	-5.3377	-2.6924	-1.1851	1578
8.54	855	78	NaN	-2.9432	25.894	-6.5813	-194.84	25.313	-12.475	-116.33	-685.73	1149.2	-52.362	887.52	1044.5	48.476	59.582	0	1	8.2842	11.886	-24.784	-30.377	-5.2715	-17.163	22.089	29.117	3.0127	-5.2774	-2.6948	-1.2596	1578
8.55	856	78	NaN	-2.9118	25.897	-6.534	-194.8	25.253	-12.384	-116.25	-685.52	1149.2	-52.18	887.78	1044.5	47.439	57.152	0	1	8.3758	11.974	-24.785	-30.377	-5.2439	-17.128	22.092	29.058	3.1319	-5.1536	-2.6923	-1.3195	1578.1
8.56	857	78	NaN	-2.8705	25.893	-6.4427	-194.75	25.225	-12.272	-116.3	-685.32	1149.2	-51.907	887.99	1044.5	49.722	56.655	0	1	8.4908	12.084	-24.785	-30.377	-5.2142	-17.089	22.088	29.029	3.2766	-5.005	-2.6965	-1.3483	1578.1
8.57	858	78	NaN	-2.828	25.884	-6.3631	-194.73	25.261	-12.359	-116.29	-685.09	1149.2	-52.133	888	1044.6	49.064	55.779	0	1	8.5754	12.166	-24.784	-30.377	-5.1635	-17.061	22.085	29.06	3.4119	-4.8949	-2.699	-1.317	1577.9
8.58	859	78	NaN	-2.7881	25.865	-6.321	-194.64	25.313	-12.59	-116.19	-684.88	1149.2	-52.884	887.95	1044.9	49.854	56.59	0	1	8.6554	12.242	-24.784	-30.376	-5.0928	-16.949	22.075	29.104	3.5626	-4.7062	-2.7089	-1.2724	1577.5
8.59	860	78	NaN	-2.7175	25.725	-6.2934	-194.61	25.337	-12.636	-116.08	-684.9	1148.8	-52.994	888	1044.9	48.126	55.956	0	1	8.7047	12.29	-24.783	-30.376	-5.0142	-16.908	21.949	29.114	3.6905	-4.6185	-2.8346	-1.2623	1577.6
8.6	861	78	NaN	-2.677	25.669	-6.2563	-194.56	25.335	-12.575	-115.99	-684.76	1148.8	-52.866	888.14	1044.9	50.962	54.829	0	1	8.818	12.399	-24.784	-30.376	-4.9751	-16.856	21.894	29.111	3.8429	-4.4576	-2.8895	-1.2656	1577.6
8.61	862	78	NaN	-2.6463	25.635	-6.2312	-194.51	25.324	-12.519	-115.87	-684.57	1148.8	-52.753	888.33	1044.9	51.81	54.743	0	1	8.9909	12.565	-24.784	-30.377	-4.9441	-16.809	21.859	29.101	4.0467	-4.2448	-2.9257	-1.276	1577.6
8.62	863	78	NaN	-2.6142	25.604	-6.207	-194.53	25.368	-12.587	-115.74	-684.37	1148.8	-52.856	888.34	1044.9	48.452	56.226	0	1	9.0616	12.633	-24.785	-30.377	-4.9038	-16.818	21.828	29.144	4.1578	-4.1852	-2.9569	-1.2332	1577.4
8.63	864	78	NaN	-2.5816	25.575	-6.1616	-194.52	25.422	-12.67	-115.68	-684.16	1148.8	-53.087	888.36	1045	48.89	55.624	0	1	9.1221	12.691	-24.785	-30.377	-4.8611	-16.801	21.801	29.196	4.2611	-4.1108	-2.9832	-1.1812	1577.2
8.64	865	78	NaN	-2.5496	25.547	-6.1065	-194.48	25.463	-12.674	-115.67	-683.96	1148.8	-53.2	888.5	1045	50.257	54.683	0	1	9.1343	12.702	-24.787	-30.379	-4.8246	-16.755	21.773	29.237	4.3097	-4.0523	-3.0132	-1.1424	1577.1
8.65	866	78	NaN	-2.5191	25.508	-6.0646	-194.47	25.555	-12.599	-115.62	-683.76	1148.7	-52.969	888.58	1044.9	49.165	55.403	0	1	9.1725	12.739	-24.789	-30.381	-4.8008	-16.754	21.731	29.332	4.3717	-4.0154	-3.0575	-1.0496	1577
8.66	867	78	NaN	-2.502	25.46	-6.0123	-194.44	25.73	-12.396	-115.6	-683.55	1148.7	-52.389	888.65	1044.8	48.193	58.317	0	1	9.2232	12.788	-24.791	-30.384	-4.8042	-16.738	21.679	29.51	4.419	-3.9498	-3.1116	-0.87305	1576.9
8.67	868	78	NaN	-2.5001	25.433	-5.9969	-194.46	25.846	-12.422	-115.54	-683.41	1148.7	-52.401	888.59	1044.7	50.338	56.858	0	1	9.2512	12.815	-24.795	-30.387	-4.8002	-16.76	21.651	29.628	4.451	-3.9455	-3.144	-0.75921	1576.7
8.68	869	78	NaN	-2.4986	25.41	-5.979	-194.46	25.968	-12.277	-115.5	-683.3	1148.7	-51.972	888.61	1044.6	48.448	55.847	0	1	9.2707	12.833	-24.799	-30.392	-4.8128	-16.779	21.624	29.754	4.4579	-3.9454	-3.1755	-0.63838	1576.6
8.69	870	78	NaN	-2.5308	25.476	-5.9542	-194.56	26.339	-12.226	-115.37	-682.91	1148.9	-51.497	887.83	1044.3	50.492	56.194	0	1	9.3131	12.874	-24.803	-30.396	-4.8594	-16.89	21.669	30.146	4.4537	-4.0157	-3.1339	-0.25001	1575.5
8.7	871	78	NaN	-2.5478	25.497	-5.9445	-194.64	26.527	-12.358	-115.28	-682.69	1148.9	-51.742	887.46	1044.2	49.86	54.157	0	1	9.2808	12.843	-24.807	-30.4	-4.8652	-16.961	21.686	30.339	4.4156	-4.1179	-3.1215	-0.061058	1574.9
8.71	872	78	NaN	-2.5587	25.493	-5.9251	-194.7	26.58	-12.41	-115.27	-682.59	1148.9	-51.899	887.46	1044.2	49.877	57.188	0	1	9.1639	12.731	-24.811	-30.404	-4.8703	-17.015	21.681	30.391	4.2936	-4.2844	-3.13	-0.012671	1574.8
8.72	873	78	NaN	-2.5706	25.493	-5.912	-194.71	26.591	-12.066	-115.25	-682.47	1148.9	-51.056	887.74	1044.1	49.688	56.676	0	1	9.047	12.618	-24.816	-30.409	-4.9116	-17.053	21.676	30.408	4.1354	-4.4344	-3.1399	-0.00075254	1575
8.73	874	78	NaN	-2.5763	25.496	-5.9116	-194.72	26.599	-11.642	-115.15	-682.33	1148.9	-50.038	888.07	1043.9	49.609	55.471	0	1	8.9301	12.506	-24.82	-30.413	-4.9505	-17.089	21.675	30.42	3.9796	-4.583	-3.1452	0.0072478	1575.3
8.74	875	78	NaN	-2.5697	25.5	-5.8932	-194.79	26.615	-11.692	-115.06	-682.18	1148.9	-50.257	888.15	1044	50.631	56.975	0	1	8.8132	12.394	-24.824	-30.417	-4.9328	-17.155	21.681	30.434	3.8804	-4.7612	-3.1438	0.017127	1575.2
8.75	876	78	NaN	-2.5586	25.513	-5.856	-194.8	26.628	-11.63	-115.05	-682.06	1148.9	-50.202	888.2	1043.9	48.389	54.707	0	1	8.6963	12.282	-24.829	-30.422	-4.9235	-17.17	21.693	30.448	3.7728	-4.8882	-3.1359	0.026196	1575.1
8.76	877	78	NaN	-2.546	25.521	-5.8163	-194.65	26.681	-11.263	-115.06	-681.94	1148.9	-49.318	888.43	1043.9	50.163	56.477	0	1	8.5794	12.169	-24.833	-30.426	-4.9433	-17.052	21.702	30.5	3.6361	-4.8822	-3.1308	0.07367	1575.2
8.77	878	78	NaN	-2.4849	25.435	-5.7593	-194.66	26.701	-11.179	-115.15	-682.03	1148.6	-49.236	888.48	1043.9	51.465	55.919	0	1	8.4626	12.057	-24.838	-30.43	-4.8881	-17.06	21.627	30.51	3.5745	-5.0031	-3.2108	0.079419	1575.4
8.78	879	78	NaN	-2.4565	25.399	-5.6411	-194.68	26.701	-11.165	-115.41	-682.12	1148.6	-49.357	888.54	1043.9	48.705	57.176	0	1	8.3482	11.947	-24.842	-30.435	-4.8648	-17.086	21.59	30.509	3.4834	-5.1386	-3.2516	0.07458	1575.5
8.79	880	78	NaN	-2.452	25.4	-5.6949	-194.74	26.715	-11.467	-115.12	-681.98	1148.5	-50.303	888.37	1044	49.317	55.162	0	1	8.3411	11.941	-24.844	-30.437	-4.8157	-17.099	21.595	30.52	3.5254	-5.1588	-3.2487	0.08272	1575.2
8.8	881	78	NaN	-2.4276	25.375	-5.7212	-194.76	26.699	-11.469	-114.86	-681.89	1148.5	-50.536	888.42	1044	48.543	56.977	0	1	8.3459	11.945	-24.847	-30.44	-4.7734	-17.101	21.571	30.502	3.5725	-5.1558	-3.2756	0.06271	1575.1
8.81	882	78	NaN	-2.4249	25.395	-5.7128	-194.75	26.691	-11.31	-114.76	-681.71	1148.5	-50.356	888.57	1043.9	51.04	55.416	0	1	8.3671	11.966	-24.85	-30.443	-4.7737	-17.099	21.586	30.501	3.5934	-5.1335	-3.2641	0.057768	1575.1
8.82	883	78	NaN	-2.4347	25.422	-5.6987	-194.74	26.718	-11.292	-114.71	-681.51	1148.6	-50.496	888.57	1043.9	49.582	56.974	0	1	8.4239	12.02	-24.853	-30.446	-4.7769	-17.086	21.611	30.53	3.647	-5.0663	-3.2423	0.084539	1574.9
8.83	884	78	NaN	-2.3784	25.308	-5.5805	-194.7	26.747	-11.252	-114.86	-681.71	1148.3	-50.598	888.57	1043.9	49.847	58.064	0	1	8.4888	12.082	-24.855	-30.448	-4.7218	-17.047	21.505	30.549	3.767	-4.965	-3.3505	0.10138	1575.1
8.84	885	78	NaN	-2.3618	25.288	-5.4997	-194.67	26.857	-11.39	-114.97	-681.67	1148.3	-51.15	888.35	1044	49.591	54.232	0	1	8.5837	12.174	-24.859	-30.451	-4.6895	-17.001	21.493	30.652	3.8941	-4.8271	-3.3661	0.20103	1574.8
8.85	886	78	NaN	-2.3525	25.269	-5.5077	-194.65	26.803	-11.133	-114.82	-681.63	1148.3	-50.664	888.65	1043.8	51.606	56.977	0	1	8.677	12.263	-24.862	-30.455	-4.6923	-16.994	21.468	30.604	3.9847	-4.731	-3.3941	0.1491	1575.1
8.86	887	78	NaN	-2.3392	25.234	-5.5079	-194.91	26.485	-11.235	-114.65	-681.58	1148.2	-51.391	889.38	1043.6	51.284	56.197	0	1	8.7336	12.317	-24.867	-30.46	-4.6451	-17.218	21.426	30.293	4.0885	-4.9002	-3.4405	-0.16667	1575.7
8.87	888	78	NaN	-2.3367	25.22	-5.502	-194.93	26.477	-11.31	-114.56	-681.51	1148.2	-51.836	889.41	1043.7	50.165	56.684	0	1	8.7486	12.332	-24.871	-30.464	-4.6232	-17.22	21.414	30.283	4.1254	-4.888	-3.4569	-0.18103	1575.6
8.88	889	78	NaN	-2.3272	25.215	-5.4747	-194.8	26.389	-11.231	-114.54	-681.43	1148.2	-51.882	889.8	1043.6	49.619	55.693	0	1	8.7345	12.318	-24.876	-30.468	-4.6108	-17.084	21.408	30.196	4.1237	-4.7659	-3.4673	-0.2722	1576
8.89	890	78	NaN	-2.311	25.204	-5.432	-194.71	26.371	-11.051	-114.52	-681.36	1148.2	-51.723	889.95	1043.5	49.414	58.127	0	1	8.7411	12.325	-24.88	-30.473	-4.5995	-17.003	21.393	30.182	4.1416	-4.6783	-3.4864	-0.29102	1576.1
8.9	891	78	NaN	-2.2888	25.188	-5.3982	-194.65	26.448	-10.935	-114.44	-681.27	1148.3	-51.814	889.79	1043.5	48.904	56.396	0	1	8.7256	12.31	-24.883	-30.476	-4.5714	-16.928	21.374	30.261	4.1542	-4.6179	-3.509	-0.21533	1575.8
8.91	892	78	NaN	-2.2647	25.173	-5.3849	-194.48	26.491	-10.807	-114.32	-681.17	1148.3	-51.859	889.83	1043.5	49.612	56.489	0	1	8.672	12.258	-24.886	-30.479	-4.5417	-16.755	21.359	30.304	4.1303	-4.4966	-3.5268	-0.17462	1575.7
8.92	893	78	NaN	-2.2453	25.16	-5.3789	-194.22	26.549	-10.303	-114.26	-681.12	1148.3	-50.789	890.09	1043.5	49.066	56.661	0	1	8.5907	12.18	-24.89	-30.482	-4.5584	-16.53	21.348	30.361	4.0324	-4.3493	-3.5421	-0.12176	1576
8.93	894	78	NaN	-2.2148	25.146	-5.3743	-193.85	26.847	-9.5304	-114.12	-681.02	1148.3	-49.199	889.86	1043.8	48.404	57.051	0	1	8.4604	12.055	-24.894	-30.487	-4.5814	-16.22	21.343	30.651	3.8791	-4.1651	-3.5514	0.16341	1575.7
8.94	895	78	NaN	-2.2006	25.125	-5.3388	-193.97	26.798	-10.324	-114.11	-680.92	1148.3	-51.424	889.59	1043.8	49.909	59.202	0	1	8.404	12.001	-24.899	-30.492	-4.4865	-16.251	21.322	30.601	3.9175	-4.2501	-3.5772	0.10914	1575.2
8.95	896	78	NaN	-2.1998	25.114	-5.3238	-193.76	26.91	-9.7104	-114.11	-680.84	1148.3	-50.047	889.69	1043.8	48.55	56.863	0	1	8.3594	11.958	-24.904	-30.496	-4.5357	-16.101	21.311	30.714	3.8237	-4.1425	-3.5931	0.21741	1575.3
8.96	897	78	NaN	-2.1835	25.096	-5.3163	-193.68	26.984	-9.5389	-114.04	-680.77	1148.2	-49.716	889.64	1043.8	50.279	54.495	0	1	8.2395	11.843	-24.908	-30.501	-4.5291	-16.027	21.294	30.786	3.7104	-4.1836	-3.6147	0.28513	1575.2
8.97	898	78	NaN	-2.1806	25.077	-5.3063	-193.64	27.017	-9.5072	-114.01	-680.69	1148.2	-49.728	889.61	1043.8	49.515	56.005	0	1	8.1554	11.762	-24.916	-30.509	-4.5248	-15.984	21.274	30.819	3.6306	-4.2222	-3.642	0.31062	1575.1
8.98	899	78	NaN	-2.1724	25.045	-5.2906	-193.6	27.035	-9.4766	-113.97	-680.66	1148.2	-49.747	889.62	1043.7	49.766	56.297	0	1	8.1023	11.711	-24.927	-30.52	-4.5145	-15.942	21.243	30.837	3.5878	-4.2309	-3.6844	0.31723	1575.1
8.99	900	78	NaN	-2.164	25.016	-5.2732	-193.55	27.057	-9.4321	-113.93	-680.62	1148.1	-49.736	889.64	1043.7	49.02	55.8	0	1	8.1119	11.72	-24.932	-30.524	-4.505	-15.889	21.214	30.859	3.6069	-4.1681	-3.7179	0.33435	1575
9	901	78	NaN	-2.1679	25.006	-5.2539	-193.5	27.108	-9.4111	-113.91	-680.5	1148.1	-49.781	889.59	1043.7	48.137	56.199	0	1	8.1259	11.734	-24.936	-30.529	-4.5067	-15.84	21.203	30.911	3.6193	-4.1059	-3.733	0.38268	1574.9
9.01	902	78	NaN	-2.1649	24.993	-5.2252	-193.49	27.207	-9.4408	-113.88	-680.37	1148.1	-49.929	889.44	1043.8	49.586	54.137	0	1	8.072	11.682	-24.939	-30.532	-4.4976	-15.823	21.192	31.007	3.5744	-4.1406	-3.7468	0.4755	1574.6
9.02	903	78	NaN	-2.1656	24.977	-5.1972	-193.44	27.267	-9.2814	-113.9	-680.33	1148.1	-49.581	889.47	1043.7	48.516	56.633	0	1	8.0032	11.616	-24.942	-30.535	-4.5119	-15.79	21.175	31.069	3.4913	-4.1744	-3.7673	0.53424	1574.6
9.03	904	78	NaN	-2.1709	24.972	-5.1958	-193.84	27.241	-10.489	-113.81	-680.24	1148.1	-52.703	888.9	1043.8	49.744	56.45	0	1	7.9149	11.531	-24.945	-30.538	-4.4012	-16.072	21.171	31.042	3.5137	-4.5403	-3.7748	0.50345	1573.8
9.04	905	78	NaN	-2.1902	24.976	-5.1795	-193.63	27.389	-9.6884	-113.82	-680.15	1148.1	-50.737	889.02	1043.8	48.956	57.463	0	1	7.8192	11.439	-24.95	-30.542	-4.4922	-15.937	21.176	31.19	3.327	-4.4973	-3.7739	0.64726	1573.9
9.05	906	78	NaN	-2.1876	24.967	-5.1463	-193.57	27.465	-9.563	-113.86	-680.12	1148.1	-50.485	888.95	1043.8	50.133	58.746	0	1	7.7073	11.332	-24.954	-30.547	-4.5005	-15.888	21.169	31.263	3.2068	-4.5558	-3.7856	0.71542	1573.8
9.06	907	78	NaN	-2.1891	24.976	-5.1349	-193.58	27.59	-10.469	-113.84	-680.03	1148.1	-52.862	888.22	1044	49.53	62.287	0	1	7.471	11.105	-24.961	-30.554	-4.4157	-15.808	21.181	31.385	3.0553	-4.7033	-3.78	0.83075	1572.9
9.07	908	78	NaN	-2.2	24.988	-5.1339	-193.69	27.508	-11.066	-113.8	-679.93	1148.1	-54.533	888.13	1044	49.885	59.926	0	1	7.3429	10.982	-24.965	-30.558	-4.3644	-15.858	21.194	31.302	2.9785	-4.8762	-3.771	0.74373	1572.6
9.08	909	78	NaN	-2.2056	24.989	-5.1276	-193.72	27.448	-11.015	-113.77	-679.88	1148.1	-54.52	888.32	1044	50.349	57.093	0	1	7.3288	10.968	-24.966	-30.559	-4.3692	-15.88	21.194	31.243	2.9596	-4.9117	-3.7724	0.6841	1572.8
9.09	910	78	NaN	-2.2009	24.987	-5.1193	-193.54	27.667	-10.947	-113.73	-679.83	1148.1	-54.347	887.82	1044	49.296	56.553	0	1	7.2796	10.921	-24.967	-30.559	-4.3702	-15.707	21.191	31.463	2.9093	-4.7859	-3.7754	0.90363	1572.2
9.1	911	78	NaN	-2.2025	24.992	-5.1119	-193.51	27.69	-10.887	-113.72	-679.79	1148.1	-54.28	887.82	1044	49.49	56.247	0	1	7.1912	10.836	-24.967	-30.559	-4.3741	-15.686	21.196	31.486	2.8171	-4.8503	-3.7705	0.92652	1572.2
9.11	912	78	NaN	-2.1977	24.99	-5.0871	-193.5	27.686	-10.851	-113.77	-679.77	1148	-54.295	887.87	1044	51.654	55.263	0	1	7.0663	10.716	-24.967	-30.56	-4.3703	-15.676	21.194	31.482	2.696	-4.9595	-3.7728	0.92253	1572.2
9.12	913	78	NaN	-2.2003	24.998	-5.0706	-193.74	27.469	-10.939	-113.78	-679.66	1148.1	-54.797	888.44	1044	51.46	54.968	0	1	6.9468	10.602	-24.967	-30.56	-4.3544	-15.895	21.205	31.262	2.5924	-5.2931	-3.7619	0.70283	1572.7
9.13	914	78	NaN	-2.2034	24.974	-5.0229	-193.53	27.684	-10.784	-113.91	-679.64	1148	-54.405	888.04	1044	47.556	55.877	0	1	6.8587	10.517	-24.965	-30.558	-4.3769	-15.708	21.178	31.48	2.4818	-5.1913	-3.7872	0.92231	1572.3
9.14	915	78	NaN	-2.207	24.916	-5.014	-193.67	27.599	-10.859	-113.91	-679.69	1148	-54.75	888.29	1044	50.855	56.906	0	1	6.8346	10.494	-24.963	-30.555	-4.3676	-15.831	21.125	31.391	2.4671	-5.3375	-3.8381	0.83526	1572.5
9.15	916	78	NaN	-2.2077	24.845	-5.0136	-193.74	27.523	-10.765	-113.89	-679.76	1148	-54.646	888.6	1044	51.278	56.897	0	1	6.8425	10.501	-24.96	-30.553	-4.3708	-15.906	21.053	31.315	2.4717	-5.4045	-3.9068	0.76173	1572.9
9.16	917	78	NaN	-2.2166	24.782	-5.0254	-193.74	27.576	-10.728	-113.86	-679.81	1148	-54.629	888.58	1044	51.066	56.109	0	1	6.7859	10.447	-24.957	-30.55	-4.3795	-15.903	20.993	31.366	2.4064	-5.4556	-3.9643	0.8156	1572.9
9.17	918	78	NaN	-2.2363	24.731	-5.0539	-193.75	27.626	-10.709	-113.83	-679.85	1148	-54.619	888.56	1044.1	47.917	57.004	0	1	6.7343	10.397	-24.955	-30.547	-4.3983	-15.91	20.945	31.413	2.336	-5.5125	-4.0098	0.86588	1573
9.18	919	78	NaN	-2.2565	24.689	-5.078	-193.74	27.611	-10.512	-113.82	-679.88	1148	-54.142	888.78	1044	48.9	55.112	0	1	6.8188	10.479	-24.951	-30.543	-4.4352	-15.915	20.9	31.4	2.3835	-5.4369	-4.0509	0.85655	1573.2
9.19	920	78	NaN	-2.2813	24.671	-5.0706	-193.72	27.709	-10.531	-113.93	-679.84	1147.9	-54.273	888.71	1044.1	50.548	53.961	0	1	6.863	10.521	-24.946	-30.539	-4.4593	-15.902	20.886	31.494	2.4037	-5.381	-4.0605	0.95543	1573.1
9.2	921	78	NaN	-2.3683	24.66	-5.0323	-193.66	27.876	-10.418	-114.29	-679.76	1148	-54.113	888.62	1044.1	48.532	55.934	0	1	6.8524	10.511	-24.941	-30.534	-4.5657	-15.853	20.876	31.661	2.2867	-5.3424	-4.0649	1.1268	1573
9.21	922	78	NaN	-2.4001	24.63	-5.0427	-193.54	28.018	-10.46	-114.35	-679.75	1148	-54.459	888.46	1044.3	50.117	57.206	0	1	6.9371	10.592	-24.936	-30.529	-4.5874	-15.727	20.851	31.797	2.3497	-5.135	-4.0853	1.268	1572.8
9.22	923	78	NaN	-2.4434	24.606	-5.0895	-193.48	28.139	-10.469	-114.34	-679.74	1148	-54.615	888.36	1044.4	48.761	54.606	0	1	7.0214	10.673	-24.931	-30.524	-4.6247	-15.657	20.83	31.915	2.3967	-4.9843	-4.1015	1.3909	1572.6
9.23	924	78	NaN	-2.4876	24.586	-5.1754	-193.34	28.242	-10.473	-114.25	-679.72	1148	-54.937	888.29	1044.5	50.676	59.243	0	1	7.025	10.677	-24.925	-30.518	-4.6538	-15.508	20.813	32.015	2.3712	-4.8318	-4.1118	1.497	1572.5
9.24	925	78	NaN	-2.5185	24.593	-5.231	-192.95	28.378	-9.6589	-114.21	-679.7	1148	-53.087	888.54	1044.5	50.39	66.73	0	1	7.0213	10.673	-24.918	-30.51	-4.7505	-15.183	20.821	32.149	2.2707	-4.5101	-4.0962	1.6392	1572.8
9.25	926	78	NaN	-2.5346	24.636	-5.2323	-192.63	28.441	-8.9652	-114.31	-679.6	1148	-51.492	888.83	1044.5	49.523	72.762	0	1	7.0128	10.665	-24.909	-30.502	-4.8282	-14.925	20.865	32.212	2.1847	-4.2601	-4.0443	1.7106	1573.1
9.26	927	78	NaN	-2.6183	24.688	-5.1882	-192.52	28.352	-8.8768	-114.64	-679.43	1148	-51.535	889.15	1044.5	49.428	74.17	0	1	6.9801	10.633	-24.904	-30.497	-4.9221	-14.824	20.916	32.124	2.058	-4.191	-3.9886	1.6275	1573.3
9.27	928	78	NaN	-2.7779	24.692	-5.1284	-192.41	28.19	-8.7614	-115.1	-679.29	1147.9	-51.565	889.7	1044.4	49.96	74.449	0	1	6.9306	10.586	-24.902	-30.495	-5.0966	-14.725	20.919	31.963	1.834	-4.1391	-3.9834	1.4682	1573.7
9.28	929	78	NaN	-2.7591	24.619	-5.1115	-192.3	28.097	-8.6285	-115.18	-679.34	1147.9	-51.431	890.09	1044.3	50.536	75.534	0	1	7.0098	10.662	-24.9	-30.493	-5.085	-14.624	20.845	31.872	1.9249	-3.9619	-4.0554	1.379	1574.1
9.29	930	78	NaN	-2.5818	24.518	-5.1449	-192.21	28.108	-8.6395	-114.9	-679.47	1147.9	-51.631	890.2	1044.3	50.601	77.3	0	1	7.0219	10.674	-24.898	-30.491	-4.8899	-14.523	20.746	31.879	2.132	-3.849	-4.1522	1.3881	1574.4
9.3	931	78	NaN	-2.5765	24.437	-5.2708	-192.17	28.18	-8.7479	-114.61	-679.58	1147.9	-52.026	890.23	1044.4	52.844	72.16	0	1	6.9199	10.576	-24.897	-30.49	-4.8594	-14.454	20.668	31.949	2.0605	-3.8787	-4.2293	1.4588	1574.5
9.31	932	78	NaN	-2.5803	24.384	-5.3604	-192.11	28.264	-8.7614	-114.42	-679.64	1147.9	-52.092	890.24	1044.4	51.641	65.114	0	1	6.8932	10.55	-24.897	-30.49	-4.8537	-14.386	20.618	32.03	2.0395	-3.8363	-4.2793	1.5403	1574.5
9.32	933	78	NaN	-2.7326	24.413	-5.3397	-192.05	28.399	-8.7418	-114.78	-679.48	1147.9	-52.147	890.26	1044.5	48.607	64.093	0	1	6.8801	10.537	-24.897	-30.49	-5.0176	-14.333	20.648	32.164	1.8625	-3.7959	-4.2489	1.6741	1574.4
9.33	934	78	NaN	-2.6997	24.469	-5.2001	-192	28.492	-8.7347	-115.23	-679.28	1147.9	-52.262	890.31	1044.5	49.259	61.287	0	1	6.815	10.475	-24.898	-30.49	-4.9971	-14.293	20.705	32.257	1.8179	-3.8182	-4.1925	1.7661	1574.3
9.34	935	78	NaN	-2.6963	24.516	-5.1184	-191.95	28.523	-8.6848	-115.52	-679.13	1147.9	-52.276	890.46	1044.5	49.514	60.125	0	1	6.7511	10.414	-24.898	-30.491	-5.0037	-14.253	20.75	32.289	1.7474	-3.8397	-4.1485	1.7982	1574.3
9.35	936	78	NaN	-2.8188	24.524	-5.1706	-191.89	28.559	-8.6563	-115.58	-679.1	1147.9	-52.383	890.59	1044.4	50.817	61.367	0	1	6.6949	10.36	-24.898	-30.491	-5.1244	-14.196	20.756	32.328	1.5705	-3.8365	-4.1426	1.8366	1574.4
9.36	937	78	NaN	-2.8111	24.482	-5.2592	-191.84	28.639	-8.7366	-115.35	-679.21	1147.9	-52.785	890.58	1044.5	50.648	62.009	0	1	6.6366	10.304	-24.898	-30.491	-5.0935	-14.127	20.714	32.407	1.5431	-3.8237	-4.1844	1.9158	1574.4
9.37	938	78	NaN	-2.7977	24.441	-5.3674	-191.83	28.668	-8.6804	-114.99	-679.33	1148	-52.72	890.69	1044.5	49.491	63.946	0	1	6.5765	10.246	-24.897	-30.49	-5.0691	-14.104	20.672	32.437	1.5074	-3.8586	-4.2258	1.9471	1574.7
9.38	939	78	NaN	-2.8001	24.427	-5.4082	-191.86	28.661	-8.5651	-114.85	-679.38	1148	-52.452	890.94	1044.4	50.999	61.817	0	1	6.5758	10.245	-24.898	-30.491	-5.0757	-14.134	20.654	32.434	1.5001	-3.8888	-4.2434	1.9435	1575
9.39	940	78	NaN	-2.7958	24.473	-5.3019	-191.83	28.607	-8.7498	-115.16	-679.3	1148	-53.127	891.15	1044.5	48.758	60.007	0	1	6.5667	10.236	-24.898	-30.491	-5.0576	-14.094	20.705	32.376	1.509	-3.8575	-4.1938	1.8846	1575.1
9.4	941	78	NaN	-2.626	24.543	-5.0856	-191.83	28.592	-8.6107	-115.49	-679.18	1148	-52.833	891.45	1044.3	49.281	58.106	0	1	6.5315	10.203	-24.899	-30.492	-4.9105	-14.118	20.771	32.364	1.621	-3.9159	-4.1284	1.8719	1575.3
9.41	942	78	NaN	-2.5698	24.576	-4.9963	-191.82	28.657	-8.6287	-115.6	-679.12	1148	-52.95	891.41	1044.4	49.729	60.087	0	1	6.477	10.15	-24.9	-30.493	-4.854	-14.104	20.805	32.429	1.623	-3.9536	-4.0953	1.9359	1575.2
9.42	943	78	NaN	-2.5625	24.567	-5.0092	-191.8	28.697	-8.5507	-115.47	-679.16	1148	-52.779	891.46	1044.3	48.345	60.35	0	1	6.4147	10.09	-24.9	-30.493	-4.8484	-14.09	20.794	32.47	1.5663	-3.9995	-4.1065	1.977	1575.3
9.43	944	78	NaN	-2.5509	24.531	-5.0719	-191.8	28.717	-8.4249	-115.2	-679.26	1148	-52.464	891.58	1044.2	51.516	61.671	0	1	6.4091	10.085	-24.902	-30.494	-4.838	-14.084	20.755	32.493	1.5711	-3.9986	-4.147	1.9987	1575.5
9.44	945	78	NaN	-2.5387	24.493	-5.1404	-191.8	28.777	-8.4682	-114.92	-679.36	1148	-52.613	891.51	1044.2	51.169	61.932	0	1	6.4157	10.091	-24.903	-30.496	-4.81	-14.071	20.717	32.553	1.6056	-3.9798	-4.1859	2.0566	1575.5
9.45	946	78	NaN	-2.5207	24.484	-5.1458	-191.82	28.861	-8.6285	-114.82	-679.37	1148	-53.074	891.32	1044.3	50.797	61.103	0	1	6.3243	10.004	-24.904	-30.497	-4.7718	-14.066	20.712	32.634	1.5525	-4.0627	-4.1928	2.1373	1575.3
9.46	947	78	NaN	-2.489	24.524	-5.0332	-191.82	28.881	-8.6136	-115.04	-679.22	1148	-53.059	891.36	1044.2	49.763	64.08	0	1	6.2705	9.952	-24.904	-30.497	-4.7489	-14.08	20.749	32.656	1.5216	-4.1284	-4.1554	2.1585	1575.2
9.47	948	78	NaN	-2.4673	24.563	-4.9344	-191.81	28.811	-8.373	-115.22	-679.08	1147.9	-52.423	891.66	1044	50.718	64.65	0	1	6.2564	9.9384	-24.904	-30.496	-4.7565	-14.1	20.782	32.592	1.4999	-4.1613	-4.122	2.0957	1575.4
9.48	949	78	NaN	-2.4358	24.586	-4.8746	-191.82	28.866	-8.5474	-115.28	-678.93	1147.9	-52.94	891.45	1044.1	50.04	64.725	0	1	6.2019	9.886	-24.905	-30.497	-4.7091	-14.096	20.807	32.644	1.4927	-4.2098	-4.0971	2.1472	1575
9.49	950	78	NaN	-2.4028	24.585	-4.8819	-191.81	28.874	-8.5493	-115.13	-678.84	1147.9	-53.014	891.42	1044.1	48.821	53.582	0	1	6.1706	9.856	-24.906	-30.498	-4.668	-14.075	20.805	32.655	1.5026	-4.2192	-4.1012	2.1564	1574.9
9.5	951	78	NaN	-2.3471	24.517	-4.9413	-191.8	28.866	-8.4929	-114.74	-678.83	1147.9	-52.927	891.44	1044	51.456	43.788	0	1	6.2159	9.8995	-24.907	-30.5	-4.6015	-14.057	20.733	32.65	1.6144	-4.1572	-4.1742	2.1494	1574.9
9.51	952	78	NaN	-2.2866	24.449	-4.9636	-191.81	28.863	-8.452	-114.47	-678.8	1147.9	-52.846	891.43	1043.9	51.363	53.281	0	1	6.2556	9.9377	-24.909	-30.502	-4.5342	-14.056	20.662	32.649	1.7214	-4.1184	-4.2467	2.1477	1574.9
9.52	953	78	NaN	-2.2365	24.402	-4.9154	-191.82	28.885	-8.4328	-114.44	-678.69	1147.9	-52.762	891.36	1043.9	50.078	51.48	0	1	6.2803	9.9614	-24.909	-30.502	-4.486	-14.07	20.614	32.672	1.7943	-4.1087	-4.2951	2.1703	1574.7
9.53	954	78	NaN	-2.2003	24.366	-4.8384	-191.84	28.935	-8.424	-114.47	-678.55	1147.8	-52.656	891.23	1043.8	49.29	55.099	0	1	6.326	10.005	-24.91	-30.503	-4.4553	-14.095	20.578	32.723	1.8706	-4.0894	-4.3317	2.2206	1574.4
9.54	955	78	NaN	-2.181	24.362	-4.7922	-191.88	29.011	-8.4226	-114.37	-678.32	1147.9	-52.534	891.03	1043.8	48.687	55.825	0	1	6.383	10.06	-24.911	-30.504	-4.4376	-14.141	20.57	32.802	1.9454	-4.0811	-4.3408	2.2985	1574
9.55	956	78	NaN	-2.1845	24.41	-4.7931	-191.97	29.15	-8.4653	-114.03	-677.86	1148.1	-52.431	890.63	1043.7	50.525	57.894	0	1	6.4497	10.124	-24.914	-30.506	-4.4337	-14.22	20.606	32.954	2.016	-4.0956	-4.3075	2.4473	1573.2
9.56	957	78	NaN	-2.169	24.374	-4.8082	-192.16	29.402	-9.323	-113.79	-677.72	1148.1	-54.224	889.43	1043.5	51.802	56.02	0	1	6.4596	10.134	-24.916	-30.509	-4.3458	-14.338	20.561	33.216	2.1137	-4.2048	-4.3556	2.7067	1571.8
9.57	958	78	NaN	-2.1219	24.234	-4.7899	-192.25	29.462	-9.3894	-113.69	-677.87	1147.8	-54.261	889.16	1043.6	50.327	69.926	0	1	6.3958	10.072	-24.919	-30.512	-4.2939	-14.426	20.431	33.265	2.1019	-4.3535	-4.4883	2.7535	1571.6
9.58	959	78	NaN	-2.1059	24.192	-4.7842	-192.32	29.486	-9.421	-113.52	-677.76	1147.8	-54.267	888.93	1043.6	51.429	75.313	0	1	6.4724	10.146	-24.92	-30.513	-4.2717	-14.488	20.391	33.287	2.2007	-4.3423	-4.5294	2.7743	1571.3
9.59	960	78	NaN	-2.0961	24.185	-4.7372	-192.38	29.436	-9.4339	-113.34	-677.47	1147.8	-54.273	888.75	1043.7	53.04	74.357	0	1	6.5769	10.246	-24.921	-30.514	-4.2558	-14.542	20.386	33.235	2.3211	-4.2959	-4.5351	2.721	1570.8
9.6	961	78	NaN	-2.0921	24.178	-4.7012	-192.42	29.374	-9.4363	-113.22	-677.29	1147.8	-54.29	888.65	1043.8	52.939	75.709	0	1	6.6793	10.345	-24.923	-30.516	-4.2474	-14.57	20.381	33.172	2.4318	-4.226	-4.5423	2.6559	1570.5
9.61	962	78	NaN	-2.0841	24.161	-4.6353	-192.43	29.269	-9.375	-113.19	-677.19	1147.8	-54.136	888.64	1043.7	53.023	76.758	0	1	6.747	10.41	-24.926	-30.518	-4.244	-14.586	20.362	33.068	2.503	-4.1759	-4.5636	2.5496	1570.4
9.62	963	78	NaN	-2.0719	24.14	-4.5643	-192.42	29.099	-9.2499	-113.05	-677.03	1147.8	-53.798	888.66	1043.7	54.094	77.958	0	1	6.6868	10.352	-24.93	-30.522	-4.2391	-14.582	20.339	32.9	2.4477	-4.2305	-4.5906	2.3777	1570.3
9.63	964	78	NaN	-2.0735	24.133	-4.6303	-192.38	28.912	-9.153	-112.57	-676.85	1147.8	-53.597	888.8	1043.8	53.682	76.168	0	1	6.6869	10.352	-24.932	-30.525	-4.2305	-14.532	20.335	32.71	2.4563	-4.1805	-4.5963	2.185	1570.2
9.64	965	78	NaN	-2.0564	24.136	-4.6254	-192.38	28.52	-8.9864	-112.29	-676.7	1147.8	-53.396	889.59	1044	53.369	68.576	0	1	6.7257	10.389	-24.933	-30.526	-4.2097	-14.533	20.348	32.309	2.5159	-4.1443	-4.5853	1.783	1570.8
9.65	966	78	NaN	-2.0253	24.154	-4.5604	-192.31	28.375	-8.9508	-112.18	-676.54	1147.9	-53.264	889.57	1044.1	52.329	64.028	0	1	6.761	10.423	-24.935	-30.527	-4.1798	-14.464	20.367	32.163	2.5812	-4.041	-4.5681	1.6352	1570.6
9.66	967	78	NaN	-1.9652	24.178	-4.482	-192.23	28.267	-9.1566	-111.91	-676.32	1147.9	-53.741	889.14	1044.6	54.315	61.252	0	1	6.7735	10.435	-24.937	-30.529	-4.0932	-14.355	20.404	32.041	2.6804	-3.9199	-4.5325	1.5115	1570
9.67	968	78	NaN	-1.9499	24.187	-4.4214	-192.16	28.094	-9.2776	-111.71	-676.21	1147.9	-54.056	889	1044.9	52.4	60.698	0	1	6.751	10.413	-24.939	-30.531	-4.0595	-14.272	20.422	31.859	2.6915	-3.8583	-4.5167	1.328	1569.7
9.68	969	78	NaN	-1.9145	24.195	-4.3365	-192.08	27.767	-9.3392	-111.5	-676.09	1147.9	-54.257	889.16	1045.1	49.024	60.42	0	1	6.7048	10.369	-24.94	-30.533	-4.0091	-14.171	20.438	31.524	2.6957	-3.8016	-4.5018	0.99173	1569.7
9.69	970	78	NaN	-1.8647	24.22	-4.3342	-191.96	27.436	-9.2844	-111.07	-675.91	1148	-54.201	889.37	1045.3	51.451	60.58	0	1	6.62	10.288	-24.94	-30.533	-3.9455	-14.038	20.469	31.187	2.6745	-3.7502	-4.4707	0.6544	1569.7
9.7	971	78	NaN	-1.8174	24.247	-4.3789	-191.79	27.125	-9.0155	-110.58	-675.75	1148	-53.678	889.71	1045.4	51.152	56.778	0	1	6.6718	10.337	-24.942	-30.534	-3.8991	-13.872	20.499	30.873	2.7727	-3.5345	-4.4428	0.33849	1569.8
9.71	972	78	NaN	-1.771	24.259	-4.3423	-191.6	26.8	-8.6792	-110.33	-675.67	1148	-53.065	890.14	1045.5	49.514	57.201	0	1	6.7443	10.407	-24.943	-30.536	-3.8654	-13.698	20.514	30.544	2.8789	-3.291	-4.4291	0.0082112	1570.2
9.72	973	78	NaN	-1.7233	24.28	-4.2442	-191.44	26.571	-8.4728	-110.26	-675.57	1148.1	-52.812	890.34	1045.8	50.95	57.176	0	1	6.7196	10.383	-24.945	-30.538	-3.8242	-13.536	20.544	30.307	2.8954	-3.1529	-4.4011	-0.23138	1570.3
9.73	974	78	NaN	-1.6852	24.314	-4.2393	-191.07	26.405	-7.5103	-109.92	-675.37	1148.1	-50.696	890.73	1046.1	49.397	56.194	0	1	6.7125	10.376	-24.946	-30.539	-3.8508	-13.24	20.592	30.127	2.8617	-2.863	-4.3543	-0.41227	1570.5
9.74	975	78	NaN	-1.6723	24.277	-4.0684	-190.93	26.128	-7.4744	-110.06	-675.48	1148.1	-50.904	890.99	1046.3	50.442	57.091	0	1	6.7196	10.383	-24.947	-30.54	-3.835	-13.098	20.562	29.843	2.8846	-2.7142	-4.3849	-0.69607	1570.9
9.75	976	78	NaN	-1.6181	24.283	-3.9721	-190.75	25.769	-7.1426	-110.01	-675.4	1148.1	-50.373	891.53	1046.3	50.12	57.347	0	1	6.7494	10.412	-24.947	-30.54	-3.7978	-12.927	20.568	29.483	2.9516	-2.5152	-4.3789	-1.0568	1571.4
9.76	977	78	NaN	-1.552	24.27	-3.9386	-190.56	25.436	-6.985	-109.65	-675.29	1148.1	-50.376	891.95	1046.5	50.555	54.231	0	1	6.7805	10.442	-24.948	-30.541	-3.718	-12.724	20.564	29.143	3.0625	-2.2819	-4.3844	-1.3981	1571.6
9.77	978	78	NaN	-1.5044	24.252	-3.8766	-190.43	25.212	-6.9528	-109.5	-675.22	1148.2	-50.622	892.22	1046.8	51.497	56.06	0	1	6.8023	10.463	-24.95	-30.543	-3.6557	-12.578	20.553	28.911	3.1466	-2.1156	-4.3966	-1.6316	1571.8
9.78	979	78	NaN	-1.4714	24.234	-3.856	-190.33	25.058	-6.9285	-109.31	-675.12	1148.2	-50.833	892.44	1047	50.452	58.085	0	1	6.8388	10.498	-24.952	-30.545	-3.6079	-12.468	20.543	28.749	3.231	-1.9707	-4.4091	-1.7951	1571.9
9.79	980	78	NaN	-1.4453	24.211	-3.8541	-190.24	24.935	-6.8826	-109.09	-674.98	1148.1	-50.988	892.65	1047.2	49.175	55.783	0	1	6.9059	10.562	-24.954	-30.546	-3.5678	-12.361	20.529	28.618	3.3381	-1.7993	-4.425	-1.9289	1572
9.8	981	78	NaN	-1.4278	24.176	-3.7841	-190.13	24.836	-6.8722	-109.11	-674.87	1148.1	-51.283	892.85	1047.4	51.026	57.369	0	1	6.9242	10.58	-24.955	-30.548	-3.5402	-12.243	20.501	28.51	3.384	-1.6629	-4.4543	-2.0376	1572
9.81	982	78	NaN	-1.4201	24.118	-3.6993	-189.99	24.753	-6.9157	-109.17	-674.75	1148.1	-51.82	893.05	1047.6	49.153	56.098	0	1	6.93	10.585	-24.957	-30.55	-3.5151	-12.088	20.453	28.418	3.4149	-1.5031	-4.5038	-2.1319	1572.1
9.82	983	78	NaN	-1.4161	24.068	-3.6667	-189.88	24.715	-6.8085	-109.18	-674.67	1148.1	-51.842	893.24	1047.7	49.669	59.402	0	1	6.9793	10.633	-24.96	-30.553	-3.5103	-11.977	20.409	28.374	3.4689	-1.3441	-4.5511	-2.1792	1572.2
9.83	984	78	NaN	-1.4179	24.031	-3.6963	-189.77	24.71	-6.7204	-109.01	-674.57	1148	-51.918	893.43	1047.8	49.883	62.638	0	1	7.0208	10.673	-24.962	-30.555	-3.5032	-11.855	20.375	28.366	3.5176	-1.1826	-4.5873	-2.1886	1572.2
9.84	985	78	NaN	-1.4157	24.033	-3.8082	-189.66	24.668	-6.6327	-108.58	-674.32	1148	-52.058	893.75	1047.8	49.747	61.692	0	1	7.0546	10.705	-24.962	-30.555	-3.4801	-11.726	20.381	28.32	3.5746	-1.0206	-4.5813	-2.2356	1572.3
9.85	986	78	NaN	-1.4228	24.011	-3.7947	-189.56	24.684	-6.5364	-108.6	-674.16	1148	-52.185	894.02	1047.9	51.114	63.156	0	1	7.0963	10.745	-24.964	-30.556	-3.4831	-11.615	20.364	28.331	3.6132	-0.87029	-4.5997	-2.2254	1572.4
9.86	987	78	NaN	-1.4407	23.993	-3.7564	-189.46	24.722	-6.4478	-108.74	-674.06	1147.9	-52.274	894.22	1048	48.097	64.654	0	1	7.1458	10.793	-24.965	-30.558	-3.5028	-11.518	20.349	28.366	3.643	-0.7257	-4.6169	-2.192	1572.5
9.87	988	78	NaN	-1.4628	23.978	-3.7224	-189.37	24.76	-6.3765	-108.91	-674.03	1147.9	-52.365	894.43	1048	51.778	62.323	0	1	7.1949	10.84	-24.968	-30.561	-3.5274	-11.435	20.334	28.404	3.6676	-0.59509	-4.6338	-2.1567	1572.7
9.88	989	78	NaN	-1.4935	23.964	-3.6853	-189.29	24.802	-6.2969	-109.11	-674.03	1148	-52.406	894.67	1048	49.364	62.581	0	1	7.2595	10.902	-24.97	-30.563	-3.5636	-11.365	20.32	28.446	3.6959	-0.4631	-4.6498	-2.1166	1572.9
9.89	990	78	NaN	-1.5275	23.967	-3.6914	-189.22	24.861	-6.2006	-109.17	-674	1148	-52.374	894.9	1048	49.344	62.992	0	1	7.3655	11.004	-24.971	-30.563	-3.6007	-11.297	20.323	28.506	3.7648	-0.29312	-4.6479	-2.0569	1573.1
9.9	991	78	NaN	-1.5369	23.989	-3.7913	-189.15	24.956	-6.1422	-108.89	-673.92	1148	-52.458	895.06	1048	49.412	62.469	0	1	7.4362	11.072	-24.972	-30.564	-3.5967	-11.208	20.345	28.6	3.8395	-0.1364	-4.627	-1.9641	1573.2
9.91	992	78	NaN	-1.5947	23.989	-3.7503	-189.02	25.062	-6.044	-109.16	-674.08	1148	-52.58	895.4	1047.9	51.111	61.984	0	1	7.4874	11.121	-24.973	-30.566	-3.6593	-11.081	20.342	28.71	3.8281	0.039643	-4.6312	-1.856	1573.7
9.92	993	78	NaN	-1.6029	24.053	-3.7693	-188.93	25.196	-5.8695	-109.16	-674.06	1148	-52.358	895.58	1047.9	50.482	62.297	0	1	7.51	11.142	-24.973	-30.566	-3.6755	-11.005	20.405	28.845	3.8345	0.13693	-4.5688	-1.7216	1573.9
9.93	994	78	NaN	-1.6319	24.146	-3.7293	-188.84	25.524	-5.8759	-109.37	-674.01	1148	-52.776	895.47	1048	49.408	64.363	0	1	7.5287	11.16	-24.974	-30.567	-3.6972	-10.905	20.5	29.17	3.8315	0.25548	-4.4744	-1.3964	1573.7
9.94	995	78	NaN	-1.648	24.194	-3.6945	-188.74	25.813	-5.8177	-109.52	-674.04	1148.1	-52.953	895.32	1048.1	49.918	64.431	0	1	7.4829	11.116	-24.974	-30.567	-3.7123	-10.805	20.55	29.457	3.7706	0.31112	-4.4236	-1.1099	1573.6
9.95	996	78	NaN	-1.6495	24.224	-3.7056	-188.63	26.013	-5.6926	-109.49	-674.09	1148.1	-52.967	895.34	1048.1	50.863	71.295	0	1	7.5018	11.135	-24.974	-30.567	-3.7121	-10.698	20.58	29.657	3.7897	0.43698	-4.3942	-0.91002	1573.6
9.96	997	78	NaN	-1.6457	24.25	-3.7621	-188.5	26.156	-5.5344	-109.31	-674.15	1148.1	-52.956	895.43	1048	49.756	76.138	0	1	7.6005	11.229	-24.975	-30.567	-3.702	-10.558	20.603	29.804	3.8985	0.67166	-4.3716	-0.7636	1573.8
9.97	998	78	NaN	-1.6406	24.265	-3.8074	-188.36	26.274	-5.3855	-109.17	-674.23	1148.2	-53.007	895.53	1048	53.509	76.242	0	1	7.7052	11.33	-24.976	-30.569	-3.6896	-10.413	20.615	29.924	4.0155	0.9172	-4.3612	-0.64445	1574
9.98	999	78	NaN	-1.6353	24.267	-3.7979	-188.27	26.364	-5.2579	-109.19	-674.33	1148.2	-53.099	895.74	1047.9	52.805	67.401	0	1	7.8021	11.423	-24.978	-30.57	-3.6813	-10.314	20.614	30.016	4.1208	1.1091	-4.3631	-0.55384	1574.3
9.99	1000	78	NaN	-1.6345	24.278	-3.783	-188.18	26.437	-5.0798	-109.23	-674.38	1148.3	-53.01	896.02	1047.8	50.561	63.467	0	1	7.8694	11.488	-24.98	-30.573	-3.6848	-10.232	20.619	30.095	4.1846	1.2558	-4.3607	-0.47748	1574.6
10	1001	78	NaN	-1.6158	24.309	-3.6948	-188.02	26.603	-4.8534	-109.44	-674.41	1148.3	-53.024	896.2	1047.8	51.518	60.117	0	1	7.9068	11.523	-24.982	-30.575	-3.673	-10.08	20.648	30.264	4.2338	1.4435	-4.3339	-0.31094	1574.8
10.01	1002	78	NaN	-1.6086	24.315	-3.6589	-187.84	26.706	-4.5722	-109.52	-674.45	1148.3	-52.645	896.39	1047.6	50.645	56.066	0	1	7.9265	11.542	-24.985	-30.577	-3.682	-9.9178	20.649	30.372	4.2445	1.6246	-4.3353	-0.20508	1575.1
10.02	1003	78	NaN	-1.5987	24.298	-3.6403	-187.67	26.867	-4.4205	-109.57	-674.52	1148.4	-52.589	896.42	1047.6	51.376	55.763	0	1	8.0099	11.622	-24.987	-30.58	-3.6758	-9.7505	20.629	30.536	4.3341	1.872	-4.3584	-0.043957	1575.2
10.03	1004	78	NaN	-1.5858	24.261	-3.6391	-187.5	27.072	-4.1826	-109.55	-674.63	1148.4	-52.338	896.38	1047.5	49.516	54.568	0	1	8.1332	11.741	-24.99	-30.583	-3.6715	-9.5853	20.59	30.743	4.4617	2.1556	-4.4	0.16026	1575.3
10.04	1005	78	NaN	-1.5729	24.225	-3.6483	-187.33	27.286	-3.9925	-109.52	-674.74	1148.4	-52.22	896.27	1047.5	48.908	55.425	0	1	8.2038	11.809	-24.993	-30.586	-3.6616	-9.4148	20.553	30.958	4.5422	2.3939	-4.4402	0.37276	1575.3
10.05	1006	78	NaN	-1.5573	24.19	-3.6446	-187.12	27.539	-3.8423	-109.52	-674.84	1148.4	-52.257	896.11	1047.5	49.818	56.869	0	1	8.2997	11.901	-24.996	-30.588	-3.6451	-9.2042	20.519	31.211	4.6546	2.6966	-4.4768	0.6227	1575.2
10.06	1007	78	NaN	-1.5425	24.16	-3.6152	-186.89	27.794	-3.6779	-109.62	-674.92	1148.4	-52.247	895.95	1047.6	50.796	55.483	0	1	8.4339	12.03	-24.998	-30.59	-3.6342	-8.9851	20.489	31.466	4.7997	3.0447	-4.5084	0.87522	1575.1
10.07	1008	78	NaN	-1.5358	24.138	-3.5804	-186.73	27.952	-3.5241	-109.74	-674.99	1148.4	-52.13	895.84	1047.6	49.036	55.697	0	1	8.5148	12.107	-24.992	-30.585	-3.6363	-8.8266	20.467	31.623	4.8785	3.2807	-4.5251	1.0381	1575.1
10.08	1009	78	NaN	-1.5298	24.106	-3.5757	-186.57	28.032	-3.3721	-109.75	-675.1	1148.4	-52.003	895.88	1047.5	49.568	52.062	0	1	8.5636	12.154	-24.986	-30.579	-3.6351	-8.6777	20.433	31.705	4.9286	3.4766	-4.5532	1.1263	1575.3
10.09	1010	78	NaN	-1.5283	24.093	-3.5589	-186.4	28.067	-3.1924	-109.82	-675.18	1148.4	-51.834	895.98	1047.4	48.261	65.741	0	1	8.5299	12.122	-24.986	-30.579	-3.642	-8.5097	20.416	31.743	4.8879	3.6122	-4.5699	1.1641	1575.5
10.1	1011	78	NaN	-1.5334	24.097	-3.6116	-186.12	28.094	-2.8532	-109.68	-675.27	1148.4	-51.341	896.13	1047.3	49.448	65.915	0	1	8.5055	12.098	-24.987	-30.58	-3.6595	-8.2431	20.417	31.774	4.846	3.8554	-4.57	1.1939	1575.7
10.11	1012	78	NaN	-1.5331	24.108	-3.6113	-185.92	28.093	-2.6236	-109.71	-675.34	1148.5	-50.978	896.26	1047.2	49.593	56.697	0	1	8.5303	12.122	-24.989	-30.581	-3.6732	-8.0642	20.425	31.776	4.8572	4.0581	-4.5632	1.1942	1576
10.12	1013	78	NaN	-1.5296	24.134	-3.5912	-185.76	28.109	-2.4835	-109.8	-675.39	1148.5	-50.756	896.33	1047.2	49.227	56.83	0	1	8.5708	12.161	-24.989	-30.582	-3.6809	-7.9159	20.449	31.794	4.8899	4.2453	-4.5402	1.2117	1576.1
10.13	1014	78	NaN	-1.534	24.169	-3.5815	-185.58	28.137	-2.3451	-109.83	-675.44	1148.5	-50.52	896.36	1047.1	51.288	56.105	0	1	8.6238	12.212	-24.989	-30.582	-3.695	-7.7395	20.482	31.824	4.9288	4.4725	-4.5066	1.242	1576.2
10.14	1015	78	NaN	-1.54	24.223	-3.5697	-185.33	28.197	-2.2183	-109.87	-675.48	1148.5	-50.316	896.31	1047.1	49.456	55.564	0	1	8.6432	12.231	-24.988	-30.581	-3.7097	-7.5018	20.534	31.885	4.9335	4.7289	-4.4541	1.3042	1576.2
10.15	1016	78	NaN	-1.5398	24.28	-3.546	-185.09	28.277	-2.1447	-109.96	-675.53	1148.5	-50.212	896.2	1047.1	49.322	55.431	0	1	8.6743	12.261	-24.987	-30.58	-3.7167	-7.2658	20.59	31.966	4.9576	4.9947	-4.3964	1.3866	1576.1
10.16	1017	78	NaN	-1.5383	24.306	-3.5386	-184.93	28.32	-2.098	-110.01	-675.6	1148.5	-50.11	896.12	1047.1	48.893	56.984	0	1	8.7307	12.315	-24.984	-30.577	-3.7209	-7.1176	20.615	32.011	5.0098	5.1971	-4.3687	1.4342	1576.1
10.17	1018	78	NaN	-1.5391	24.319	-3.5722	-184.77	28.335	-2.0092	-109.94	-675.71	1148.6	-49.92	896.09	1047	50.535	55.029	0	1	8.7393	12.323	-24.981	-30.574	-3.7258	-6.9529	20.626	32.028	5.0135	5.3701	-4.3553	1.4543	1576.2
10.18	1019	78	NaN	-1.5393	24.341	-3.5739	-184.6	28.357	-1.8934	-109.97	-675.79	1148.6	-49.663	896.03	1047	48.898	55.653	0	1	8.7309	12.315	-24.979	-30.572	-3.7363	-6.7982	20.646	32.053	4.9945	5.5167	-4.3329	1.481	1576.2
10.19	1020	78	NaN	-1.5247	24.363	-3.5557	-184.47	28.337	-1.7904	-110.05	-675.88	1148.6	-49.435	896.02	1047	49.096	54.86	0	1	8.7158	12.3	-24.976	-30.569	-3.7329	-6.6807	20.665	32.034	4.9828	5.6197	-4.3109	1.4656	1576.3
10.2	1021	78	NaN	-1.5208	24.406	-3.5736	-184.35	28.323	-1.6705	-110.01	-675.93	1148.7	-49.246	895.88	1047	50.541	55.177	0	1	8.6929	12.278	-24.973	-30.566	-3.7348	-6.5604	20.707	32.022	4.9582	5.7181	-4.266	1.4559	1576.3
10.21	1022	78	NaN	-1.5117	24.433	-3.5718	-184.3	28.307	-1.6216	-110.01	-676	1148.7	-49.249	895.73	1047	49.355	55.913	0	1	8.6296	12.218	-24.969	-30.561	-3.7257	-6.5153	20.735	32.005	4.904	5.7023	-4.2338	1.444	1576.2
10.22	1023	78	NaN	-1.5004	24.463	-3.5589	-184.32	28.282	-1.6311	-110.04	-676.06	1148.7	-49.405	895.58	1047	50.262	56.834	0	1	8.5856	12.175	-24.964	-30.557	-3.7097	-6.5301	20.765	31.98	4.8759	5.6452	-4.1995	1.4224	1576.1
10.23	1024	78	NaN	-1.4952	24.503	-3.5657	-184.38	28.241	-1.6323	-110	-676.1	1148.7	-49.553	895.41	1047.1	50.087	55.601	0	1	8.5607	12.151	-24.961	-30.553	-3.6978	-6.5845	20.805	31.94	4.8629	5.567	-4.156	1.3863	1576
10.24	1025	78	NaN	-1.4942	24.549	-3.5805	-184.52	28.177	-1.6278	-109.92	-676.14	1148.8	-49.737	895.24	1047.1	48.923	55.854	0	1	8.4816	12.075	-24.959	-30.551	-3.6876	-6.7119	20.85	31.876	4.794	5.3636	-4.1089	1.3243	1575.8
10.25	1026	78	NaN	-1.4869	24.598	-3.559	-184.75	28.085	-1.6517	-109.95	-676.19	1148.8	-50.065	895.03	1047.2	49.842	55.922	0	1	8.3969	11.994	-24.957	-30.55	-3.6695	-6.9342	20.899	31.784	4.7273	5.0599	-4.0581	1.2339	1575.6
10.26	1027	78	NaN	-1.4741	24.633	-3.5269	-184.93	27.993	-1.5318	-109.98	-676.2	1148.8	-49.958	894.89	1047.2	51.5	55.491	0	1	8.3126	11.913	-24.956	-30.549	-3.662	-7.1148	20.934	31.693	4.6506	4.7984	-4.0221	1.144	1575.5
10.27	1028	78	NaN	-1.4683	24.653	-3.498	-185.14	27.871	-1.4433	-110.02	-676.26	1148.9	-49.933	894.84	1047.2	53.415	55.765	0	1	8.2242	11.828	-24.955	-30.548	-3.6585	-7.3282	20.953	31.571	4.5658	4.5001	-4.0016	1.0231	1575.5
10.28	1029	78	NaN	-1.4529	24.67	-3.4949	-185.34	27.791	-1.2688	-109.97	-676.29	1148.9	-49.698	894.64	1047.2	52.8	57.482	0	1	8.1255	11.733	-24.954	-30.547	-3.6499	-7.5384	20.97	31.491	4.4755	4.1951	-3.9839	0.94396	1575.4
10.29	1030	78	NaN	-1.4368	24.68	-3.5001	-185.59	27.787	-1.2969	-109.87	-676.32	1148.9	-49.97	894.23	1047.3	51.375	57.091	0	1	8.024	11.636	-24.954	-30.546	-3.6209	-7.7778	20.981	31.485	4.4032	3.8583	-3.9722	0.93868	1575
10.3	1031	78	NaN	-1.4116	24.684	-3.4781	-185.9	27.838	-1.3702	-109.83	-676.35	1149	-50.482	893.57	1047.6	50.723	55.035	0	1	7.9161	11.532	-24.953	-30.546	-3.5765	-8.066	20.991	31.531	4.3396	3.4664	-3.962	0.98479	1574.3
10.31	1032	78	NaN	-1.3875	24.694	-3.469	-186.15	27.882	-1.4284	-109.75	-676.34	1149	-50.965	892.99	1047.7	51.772	57.217	0	1	7.7395	11.363	-24.952	-30.545	-3.5326	-8.2923	21.005	31.57	4.2069	3.0705	-3.9468	1.0257	1573.7
10.32	1033	78	NaN	-1.3657	24.701	-3.4694	-186.32	27.92	-1.4888	-109.63	-676.3	1149	-51.421	892.52	1047.9	51.562	56.502	0	1	7.6317	11.259	-24.952	-30.544	-3.4906	-8.44	21.016	31.605	4.1411	2.8193	-3.9358	1.0608	1573.2
10.33	1034	78	NaN	-1.339	24.705	-3.4483	-186.43	27.972	-1.561	-109.56	-676.25	1149	-51.959	892	1048	50.114	55.807	0	1	7.6035	11.232	-24.952	-30.545	-3.4425	-8.5319	21.023	31.655	4.161	2.7003	-3.9294	1.1096	1572.6
10.34	1035	78	NaN	-1.3073	24.719	-3.413	-186.44	28.001	-1.5666	-109.5	-676.15	1148.9	-52.405	891.51	1048	51.347	55.498	0	1	7.5777	11.207	-24.952	-30.544	-3.3931	-8.5293	21.039	31.681	4.1846	2.6781	-3.9131	1.1364	1571.9
10.35	1036	78	NaN	-1.2747	24.722	-3.3769	-186.4	27.952	-1.3094	-109.46	-676.09	1148.9	-52.151	891.31	1047.9	51.464	58.84	0	1	7.5523	11.183	-24.951	-30.544	-3.3688	-8.4918	21.039	31.635	4.1835	2.6912	-3.9122	1.0914	1571.7
10.36	1037	78	NaN	-1.2135	24.743	-3.3406	-186.2	28.037	-1.043	-109.3	-675.94	1148.9	-52.289	890.59	1047.9	51.085	61.57	0	1	7.5513	11.182	-24.952	-30.545	-3.2978	-8.2796	21.058	31.722	4.2536	2.9025	-3.8938	1.1769	1570.8
10.37	1038	78	NaN	-1.1436	24.76	-3.3046	-186.03	28.102	-0.86124	-109.16	-675.8	1148.9	-52.395	890.07	1048	49.663	74.048	0	1	7.5262	11.158	-24.953	-30.546	-3.2196	-8.1027	21.075	31.787	4.3066	3.0552	-3.8777	1.2416	1570.1
10.38	1039	78	NaN	-1.0756	24.812	-3.3405	-185.82	28.218	-0.75771	-108.83	-675.53	1148.8	-52.705	889.42	1048.1	52.575	78.684	0	1	7.41	11.046	-24.953	-30.545	-3.1295	-7.8772	21.131	31.899	4.2805	3.1692	-3.8218	1.3537	1569.2
10.39	1040	78	NaN	-1.0236	24.855	-3.3278	-185.54	28.274	-0.55226	-108.66	-675.29	1148.8	-52.802	888.92	1048.2	52.534	78.404	0	1	7.3712	11.009	-24.952	-30.545	-3.0687	-7.586	21.178	31.952	4.3025	3.4231	-3.7747	1.4066	1568.4
10.4	1041	78	NaN	-0.95271	24.887	-3.259	-185.11	28.225	-0.24443	-108.57	-675.07	1148.7	-52.872	888.48	1048.2	51.028	75.744	0	1	7.378	11.016	-24.952	-30.545	-2.9928	-7.1519	21.212	31.901	4.3852	3.8637	-3.7404	1.3556	1567.8
10.41	1042	78	NaN	-0.87702	24.903	-3.1847	-184.66	28.127	0.040299	-108.48	-674.89	1148.7	-53.025	888.09	1048.3	51.34	66.029	0	1	7.3674	11.005	-24.951	-30.544	-2.9091	-6.6898	21.229	31.801	4.4583	4.3156	-3.7217	1.2571	1567.2
10.42	1043	78	NaN	-0.82894	24.901	-3.1374	-184.32	28.062	0.18768	-108.4	-674.74	1148.6	-53.3	887.75	1048.4	52.166	59.87	0	1	7.2961	10.937	-24.95	-30.543	-2.8485	-6.3347	21.231	31.732	4.4476	4.6022	-3.719	1.1893	1566.7
10.43	1044	78	NaN	-0.78291	24.903	-3.1051	-183.97	28.001	0.27791	-108.24	-674.56	1148.6	-53.721	887.36	1048.6	50.895	58.078	0	1	7.1379	10.785	-24.95	-30.543	-2.782	-5.9651	21.24	31.664	4.3559	4.8198	-3.7106	1.1205	1566.1
10.44	1045	78	NaN	-0.72896	24.872	-3.0441	-183.46	27.713	0.77045	-108.08	-674.4	1148.5	-53.163	887.36	1048.7	50.758	55.562	0	1	7.0178	10.67	-24.951	-30.543	-2.7427	-5.4764	21.219	31.366	4.2752	5.1933	-3.7321	0.82305	1565.9
10.45	1046	78	NaN	-0.74751	24.805	-2.9035	-183.11	27.486	0.95704	-108.28	-674.48	1148.5	-53.225	887.25	1048.8	50.028	55.306	0	1	6.9544	10.609	-24.951	-30.544	-2.7665	-5.1265	21.155	31.136	4.188	5.4823	-3.7965	0.59253	1565.9
10.46	1047	78	NaN	-0.72157	24.797	-2.8686	-182.81	27.299	0.99982	-108.13	-674.33	1148.4	-53.629	887.14	1048.9	50.051	56.025	0	1	6.8377	10.497	-24.951	-30.544	-2.7207	-4.8136	21.151	30.945	4.117	5.683	-3.7999	0.4016	1565.6
10.47	1048	78	NaN	-0.70086	24.792	-2.813	-182.55	27.036	1.1329	-108.11	-674.18	1148.4	-53.735	887.24	1048.9	49.858	60.159	0	1	6.7241	10.388	-24.951	-30.544	-2.6954	-4.5439	21.148	30.68	4.0287	5.8437	-3.8031	0.13576	1565.5
10.48	1049	78	NaN	-0.67028	24.776	-2.7535	-182.21	26.674	1.3456	-108.03	-674.02	1148.4	-53.701	887.31	1048.9	49.64	61.04	0	1	6.6853	10.35	-24.951	-30.544	-2.6631	-4.1992	21.134	30.316	4.0222	6.1511	-3.8175	-0.22783	1565.4
10.49	1050	78	NaN	-0.64493	24.763	-2.7034	-181.92	26.4	1.4374	-107.92	-673.9	1148.3	-53.873	887.24	1049	49.391	58.474	0	1	6.5995	10.268	-24.951	-30.544	-2.6279	-3.9075	21.124	30.039	3.9716	6.3604	-3.8276	-0.50489	1565.2
10.5	1051	78	NaN	-0.63178	24.77	-2.6691	-181.75	26.246	1.4061	-107.84	-673.8	1148.3	-54.201	887.1	1049	50.904	60.998	0	1	6.4794	10.153	-24.951	-30.544	-2.5998	-3.7217	21.135	29.882	3.8796	6.4309	-3.8169	-0.66266	1565
10.51	1052	78	NaN	-0.6231	24.798	-2.6528	-181.59	26.08	1.4372	-107.71	-673.67	1148.3	-54.342	886.99	1049.1	51.354	61.846	0	1	6.4787	10.152	-24.952	-30.544	-2.5814	-3.5525	21.165	29.713	3.8973	6.5994	-3.7865	-0.83157	1564.7
10.52	1053	78	NaN	-0.6233	24.832	-2.6326	-181.41	25.837	1.6	-107.59	-673.52	1148.2	-54.166	886.97	1049.2	49.98	67.761	0	1	6.4816	10.155	-24.952	-30.545	-2.5842	-3.3711	21.202	29.468	3.8973	6.7836	-3.75	-1.0771	1564.5
10.53	1054	78	NaN	-0.62893	24.891	-2.5398	-181.22	25.378	1.8424	-107.7	-673.3	1148.2	-53.792	887.26	1049.2	48.231	70.807	0	1	6.5658	10.236	-24.951	-30.544	-2.6072	-3.2027	21.262	29.007	3.9586	7.0328	-3.6887	-1.5361	1564.6
10.54	1055	78	NaN	-0.63468	24.922	-2.5432	-181.18	25.136	1.7126	-107.58	-673.18	1148.2	-54.315	887.3	1049.3	50.55	78.291	0	1	6.6211	10.289	-24.95	-30.543	-2.5895	-3.1338	21.297	28.762	4.0316	7.1548	-3.6538	-1.781	1564.5
10.55	1056	78	NaN	-0.63513	24.948	-2.5657	-181.14	24.834	1.6708	-107.43	-673.09	1148.2	-54.574	887.46	1049.3	55.581	80.201	0	1	6.614	10.282	-24.951	-30.544	-2.5748	-3.0824	21.325	28.457	4.0392	7.1995	-3.6259	-2.0865	1564.6
10.56	1057	78	NaN	-0.64281	24.976	-2.6	-181.11	24.317	1.9447	-107.25	-673	1148.2	-53.999	887.85	1049.4	51.99	68.879	0	1	6.641	10.308	-24.95	-30.543	-2.5967	-3.0594	21.355	27.939	4.0444	7.2484	-3.5951	-2.604	1564.9
10.57	1058	78	NaN	-0.64353	25.005	-2.6104	-181.12	23.932	1.9846	-107.15	-672.88	1148.2	-54.057	888.08	1049.4	48.451	59.743	0	1	6.6901	10.355	-24.949	-30.542	-2.5916	-3.067	21.386	27.551	4.0985	7.2879	-3.5632	-2.9906	1565
10.58	1059	78	NaN	-0.64192	25.034	-2.5952	-181.14	23.641	1.9091	-107.15	-672.74	1148.2	-54.452	888.23	1049.4	51.208	55.71	0	1	6.803	10.463	-24.954	-30.547	-2.5755	-3.0739	21.416	27.259	4.2274	7.3894	-3.5379	-3.2885	1565
10.59	1060	78	NaN	-0.64319	25.068	-2.5729	-181.14	23.347	1.9676	-107.2	-672.58	1148.2	-54.479	888.39	1049.5	48.102	56.182	0	1	6.9475	10.602	-24.96	-30.553	-2.5775	-3.0734	21.452	26.964	4.3699	7.5286	-3.5083	-3.5888	1565
10.6	1061	78	NaN	-0.63934	25.104	-2.5585	-181.13	23.084	2.1302	-107.23	-672.41	1148.2	-54.181	888.47	1049.6	50.254	55.491	0	1	7.12	10.768	-24.965	-30.558	-2.5859	-3.0754	21.489	26.699	4.5341	7.6924	-3.4767	-3.8587	1564.9
10.61	1062	78	NaN	-0.62195	25.115	-2.5578	-181.1	22.839	2.2932	-107.22	-672.3	1148.2	-53.906	888.47	1049.7	49.384	55.916	0	1	7.2925	10.934	-24.971	-30.564	-2.5783	-3.0598	21.504	26.451	4.7142	7.8738	-3.4671	-4.113	1564.8
10.62	1063	78	NaN	-0.60864	25.111	-2.5822	-181.12	22.657	2.2821	-107.16	-672.22	1148.3	-54.038	888.38	1049.9	49.38	55.171	0	1	7.4651	11.099	-24.977	-30.569	-2.5583	-3.0735	21.506	26.262	4.9068	8.0257	-3.4707	-4.3074	1564.6
10.63	1064	78	NaN	-0.59778	25.121	-2.6319	-181.18	22.44	2.1275	-107.06	-672.08	1148.3	-54.506	888.35	1050	50.319	58.262	0	1	7.6376	11.265	-24.982	-30.575	-2.5265	-3.1058	21.52	26.041	5.1111	8.1591	-3.4622	-4.5342	1564.4
10.64	1065	78	NaN	-0.57195	25.127	-2.6449	-181.21	22.205	2.0138	-107.05	-671.96	1148.3	-54.823	888.34	1050.2	50.869	57.338	0	1	7.7551	11.378	-24.987	-30.579	-2.489	-3.1255	21.529	25.802	5.2661	8.2522	-3.4573	-4.7775	1564.3
10.65	1066	78	NaN	-0.53081	25.147	-2.5508	-181.21	21.779	2.0813	-107.38	-671.84	1148.4	-54.603	888.5	1050.3	51.405	58.294	0	1	7.7445	11.368	-24.988	-30.581	-2.4681	-3.1437	21.552	25.374	5.2764	8.2239	-3.4364	-5.2071	1564.3
10.66	1067	78	NaN	-0.49893	25.192	-2.5566	-181.21	21.43	2.0888	-107.39	-671.6	1148.4	-54.547	888.59	1050.5	47.353	57.352	0	1	7.7904	11.412	-24.988	-30.581	-2.4387	-3.1463	21.601	25.021	5.3517	8.2653	-3.3872	-5.5599	1564.2
10.67	1068	78	NaN	-0.47548	25.234	-2.5936	-181.21	21.232	2.0231	-107.28	-671.4	1148.5	-54.698	888.61	1050.6	54.728	56.037	0	1	7.8623	11.481	-24.987	-30.58	-2.4059	-3.1452	21.645	24.821	5.4564	8.3355	-3.3418	-5.7592	1564
10.68	1069	78	NaN	-0.42966	25.256	-2.5754	-181.22	21.007	1.9495	-107.32	-671.32	1148.6	-54.858	888.64	1050.7	56.973	56.384	1	1	7.9469	11.562	-24.986	-30.579	-2.3557	-3.1421	21.667	24.596	5.5912	8.4199	-3.3186	-5.9826	1563.9
10.69	1070	78	NaN	-0.35096	25.279	-2.5985	-181.2	20.658	1.893	-107.2	-671.24	1148.7	-54.955	888.63	1050.8	60.802	56.639	1	1	8.0266	11.639	-24.985	-30.577	-2.2693	-3.1167	21.689	24.248	5.7573	8.5218	-3.2955	-6.3294	1563.8
10.7	1071	78	NaN	-0.29014	25.316	-2.7255	-181.15	20.443	1.9648	-106.76	-671.07	1148.8	-54.72	888.48	1050.9	64.179	56.782	1	1	8.0478	11.659	-24.983	-30.575	-2.2013	-3.0592	21.729	24.031	5.8464	8.5996	-3.2539	-6.5445	1563.5
10.71	1072	78	NaN	-0.20544	25.343	-2.6357	-181.01	20.213	2.152	-107.02	-671.08	1148.9	-54.242	888.36	1051.1	66.934	56.169	1	1	8.0756	11.686	-24.981	-30.573	-2.1439	-2.9493	21.754	23.802	5.9316	8.7362	-3.2262	-6.7719	1563.4
10.72	1073	78	NaN	-0.076822	25.415	-2.5768	-180.97	19.945	2.017	-107.1	-670.9	1149	-54.505	888.09	1051.3	70.864	58.288	1	1	8.1108	11.719	-24.979	-30.572	-2.0091	-2.9009	21.831	23.53	6.1017	8.8186	-3.1485	-7.042	1562.9
10.73	1074	78	NaN	0.029652	25.457	-2.5204	-180.97	19.679	1.9031	-107.2	-670.83	1149.1	-54.726	888.02	1051.4	72.258	59.179	1	1	8.0823	11.692	-24.977	-30.57	-1.8984	-2.8942	21.875	23.261	6.1839	8.7978	-3.1014	-7.3086	1562.8
10.74	1075	78	NaN	0.12719	25.509	-2.5952	-180.96	19.409	1.8101	-106.87	-670.7	1149	-54.9	887.99	1051.6	72.569	60.702	1	1	8.0703	11.68	-24.975	-30.567	-1.7825	-2.8695	21.932	22.986	6.2878	8.8109	-3.0427	-7.5812	1562.6
10.75	1076	78	NaN	0.22816	25.548	-2.6549	-180.97	19.182	1.6195	-106.63	-670.66	1149.1	-55.358	887.87	1051.7	72.904	58.946	1	1	8.1372	11.745	-24.972	-30.565	-1.6559	-2.857	21.976	22.754	6.4812	8.8877	-2.9961	-7.8105	1562.4
10.76	1077	78	NaN	0.34164	25.622	-2.7824	-181	18.963	1.4816	-106.22	-670.52	1149.1	-55.654	887.77	1051.9	72.521	62.149	1	1	8.1992	11.804	-24.97	-30.563	-1.5168	-2.863	22.054	22.531	6.6825	8.9413	-2.9163	-8.0314	1562.1
10.77	1078	78	NaN	0.46961	25.7	-2.8596	-181.05	18.711	1.4264	-106.01	-670.45	1149.1	-55.704	887.72	1052	72.194	61.421	1	1	8.2586	11.861	-24.968	-30.561	-1.3796	-2.8988	22.135	22.275	6.879	8.9625	-2.8328	-8.2856	1562
10.78	1079	78	NaN	0.59818	25.71	-2.6598	-181.11	18.457	1.294	-106.73	-670.78	1149.2	-55.997	887.59	1052.2	72.779	60.835	1	1	8.2288	11.833	-24.966	-30.558	-1.2665	-2.979	22.15	22.017	6.9623	8.8537	-2.8151	-8.5416	1562.2
10.79	1080	78	NaN	0.6947	25.815	-2.682	-181.18	18.26	1.2572	-106.67	-670.71	1149.2	-56.071	887.63	1052.2	73.48	61.788	1	1	8.1526	11.76	-24.962	-30.555	-1.1651	-3.0387	22.257	21.819	6.9874	8.7208	-2.7059	-8.7365	1562.2
10.8	1081	78	NaN	0.75511	25.961	-2.9377	-181.19	18.19	1.2501	-105.75	-670.35	1149.2	-56.104	887.58	1052.3	74.132	63.335	1	1	8.2584	11.861	-24.96	-30.552	-1.0702	-3.0166	22.403	21.748	7.1882	8.8446	-2.5566	-8.8045	1561.7
10.81	1082	78	NaN	0.91323	26.125	-2.9692	-181.23	18.051	1.2328	-105.7	-670.38	1149.2	-56.2	887.37	1052.4	73.793	63.751	1	1	8.2861	11.888	-24.958	-30.55	-0.90696	-3.0481	22.569	21.607	7.3791	8.8396	-2.3884	-8.9433	1561.5
10.82	1083	78	NaN	1.0234	26.243	-3.0344	-181.24	17.954	1.2721	-105.56	-670.45	1149.2	-56.12	887.24	1052.4	73.026	62.96	1	1	8.205	11.81	-24.957	-30.549	-0.79435	-3.0591	22.687	21.51	7.4106	8.7507	-2.2695	-9.0398	1561.5
10.83	1084	78	NaN	1.1403	26.393	-3.1339	-181.27	17.899	1.2579	-105.35	-670.57	1149.2	-56.154	887.04	1052.4	73.28	63.616	1	1	8.2324	11.836	-24.955	-30.548	-0.66875	-3.0748	22.838	21.455	7.5636	8.7613	-2.1178	-9.0932	1561.4
10.84	1085	78	NaN	1.2329	26.528	-3.2215	-181.29	17.874	1.1524	-105.19	-670.67	1149.3	-56.435	886.82	1052.4	73.395	63.59	1	1	8.2837	11.885	-24.954	-30.547	-0.56006	-3.0865	22.973	21.43	7.7236	8.799	-1.9815	-9.1171	1561.3
10.85	1086	78	NaN	1.3017	26.638	-3.281	-181.32	17.823	1.1118	-105.13	-670.76	1149.3	-56.506	886.74	1052.4	73.455	62.757	1	1	8.3287	11.929	-24.953	-30.546	-0.48641	-3.1055	23.081	21.38	7.8423	8.8232	-1.8727	-9.1666	1561.3
10.86	1087	78	NaN	1.3698	26.742	-3.3424	-181.34	17.74	1.1497	-105.08	-670.91	1149.3	-56.319	886.77	1052.4	72.605	60.966	1	1	8.3497	11.949	-24.953	-30.546	-0.42303	-3.1338	23.183	21.299	7.9266	8.8151	-1.7697	-9.2467	1561.5
10.87	1088	78	NaN	1.4368	26.822	-3.3769	-181.37	17.684	1.0795	-105.13	-671.18	1149.4	-56.431	886.74	1052.4	73.131	61.125	1	1	8.2651	11.868	-24.952	-30.545	-0.35373	-3.1595	23.263	21.243	7.9114	8.7081	-1.6895	-9.3018	1561.7
10.88	1089	78	NaN	1.4889	26.832	-3.1924	-181.4	17.626	1.024	-106.02	-671.72	1149.4	-56.466	886.76	1052.4	73.111	60.785	1	1	8.2394	11.843	-24.952	-30.544	-0.33231	-3.2212	23.272	21.185	7.9071	8.6216	-1.6797	-9.3588	1562.3
10.89	1090	78	NaN	1.5234	26.93	-3.2522	-181.41	17.605	0.96752	-105.98	-671.97	1149.5	-56.481	886.71	1052.4	72.847	61.083	1	1	8.257	11.86	-24.951	-30.544	-0.29549	-3.231	23.369	21.166	7.9616	8.6288	-1.5815	-9.3773	1562.5
10.9	1091	78	NaN	1.5672	27.115	-3.3331	-181.44	17.596	0.94013	-105.78	-672.24	1149.5	-56.346	886.64	1052.4	72.249	59.717	1	1	8.2129	11.817	-24.949	-30.542	-0.24917	-3.254	23.55	21.161	7.9637	8.5634	-1.3992	-9.3805	1562.7
10.91	1092	78	NaN	1.5919	27.243	-3.3723	-181.44	17.622	0.89787	-105.76	-672.44	1149.6	-56.331	886.57	1052.4	71.266	62.309	1	1	8.1603	11.767	-24.948	-30.54	-0.22404	-3.2539	23.676	21.189	7.9363	8.513	-1.2712	-9.3512	1562.8
10.92	1093	78	NaN	1.5929	27.365	-3.3829	-181.43	17.685	0.88056	-105.87	-672.57	1149.7	-56.26	886.45	1052.4	69.934	58.172	1	1	8.0968	11.706	-24.947	-30.54	-0.22967	-3.2525	23.796	21.254	7.8672	8.4534	-1.1514	-9.2855	1562.8
10.93	1094	78	NaN	1.5912	27.519	-3.4235	-181.42	17.803	0.88767	-105.99	-672.79	1149.7	-56.103	886.25	1052.3	66.271	55.422	1	1	8.0688	11.679	-24.948	-30.541	-0.24163	-3.2492	23.945	21.377	7.8272	8.4299	-1.0029	-9.1636	1562.9
10.94	1095	78	NaN	1.5927	27.659	-3.4739	-181.41	17.936	0.90439	-106.05	-673.06	1149.8	-55.93	886.05	1052.2	61.951	57.492	1	1	8.0519	11.663	-24.949	-30.542	-0.24838	-3.2473	24.081	21.513	7.8035	8.4155	-0.86808	-9.0287	1563
10.95	1096	78	NaN	1.592	27.755	-3.4983	-181.4	18.049	0.93037	-106.05	-673.28	1149.8	-55.768	885.9	1052.2	60.157	57.775	1	1	8.0107	11.623	-24.95	-30.543	-0.25518	-3.2475	24.175	21.629	7.7555	8.3757	-0.77506	-8.9132	1563
10.96	1097	78	NaN	1.5882	27.851	-3.5278	-181.39	18.169	0.95964	-106.04	-673.42	1149.8	-55.598	885.75	1052.1	55.066	57.285	1	1	7.9677	11.582	-24.95	-30.543	-0.26481	-3.2431	24.268	21.753	7.7029	8.3388	-0.68192	-8.7898	1563
10.97	1098	78	NaN	1.5788	27.932	-3.5851	-181.4	18.268	0.91941	-105.94	-673.57	1149.8	-55.593	885.68	1052	51.663	55.415	1	1	7.9642	11.579	-24.949	-30.542	-0.27071	-3.2526	24.346	21.854	7.6935	8.326	-0.6036	-8.6877	1563.1
10.98	1099	78	NaN	1.5811	27.994	-3.5926	-181.42	18.425	0.85476	-106.02	-673.69	1149.8	-55.652	885.49	1052	53.359	56.433	1	1	7.9436	11.559	-24.949	-30.542	-0.26928	-3.2693	24.405	22.014	7.6743	8.2895	-0.54439	-8.5283	1563.1
10.99	1100	78	NaN	1.5809	28.144	-3.8631	-181.44	18.659	0.77964	-105.1	-673.5	1149.9	-55.671	885.28	1051.9	53.045	56.12	1	1	7.9083	11.525	-24.95	-30.542	-0.23551	-3.252	24.549	22.254	7.6727	8.2728	-0.40021	-8.2888	1562.6
11	1101	78	NaN	1.5907	28.172	-3.956	-181.45	18.86	0.71147	-104.81	-673.54	1149.9	-55.721	885.1	1051.8	52.933	55.383	1	1	7.8566	11.475	-24.95	-30.543	-0.21307	-3.2533	24.575	22.458	7.6435	8.222	-0.37556	-8.0855	1562.5
11.01	1102	78	NaN	1.6042	28.151	-3.9704	-181.44	19.052	0.68538	-104.78	-673.63	1149.8	-55.679	884.88	1051.8	51.235	56.994	1	1	7.818	11.438	-24.951	-30.544	-0.20023	-3.2454	24.552	22.651	7.6178	8.1928	-0.39869	-7.8925	1562.4
11.02	1103	78	NaN	1.6041	28.123	-4.0047	-181.43	19.231	0.75724	-104.69	-673.69	1149.8	-55.339	884.73	1051.6	49.363	54.725	1	1	7.8096	11.43	-24.951	-30.544	-0.20963	-3.2412	24.521	22.833	7.5999	8.1889	-0.43016	-7.7109	1562.3
11.03	1104	78	NaN	1.6	28.09	-4.0379	-181.41	19.421	0.85195	-104.59	-673.71	1149.7	-54.934	884.6	1051.5	50.974	57.556	1	1	7.7908	11.412	-24.951	-30.544	-0.22498	-3.2363	24.485	23.027	7.5659	8.1758	-0.46641	-7.5175	1562.2
11.04	1105	78	NaN	1.6032	28.045	-4.0259	-181.39	19.686	0.87515	-104.58	-673.69	1149.7	-54.754	884.32	1051.4	51.616	55.924	1	1	7.7484	11.371	-24.952	-30.544	-0.22839	-3.218	24.436	23.294	7.52	8.1534	-0.51538	-7.2498	1561.9
11.05	1106	78	NaN	1.5972	27.974	-3.9662	-181.37	20.031	0.86024	-104.71	-673.68	1149.6	-54.662	883.95	1051.2	50.964	55.069	1	1	7.706	11.331	-24.952	-30.545	-0.24309	-3.2066	24.363	23.642	7.4629	8.124	-0.58849	-6.9029	1561.5
11.06	1107	78	NaN	1.5778	27.868	-3.7348	-181.36	20.243	0.82673	-105.51	-673.86	1149.5	-54.629	883.77	1051.1	50.385	54.657	1	1	7.6623	11.289	-24.953	-30.545	-0.2932	-3.2327	24.256	23.855	7.3691	8.0559	-0.69648	-6.6905	1561.6
11.07	1108	78	NaN	1.5832	27.845	-3.7257	-181.37	20.469	0.78829	-105.38	-673.75	1149.5	-54.572	883.58	1051.1	48.961	55.155	1	1	7.6059	11.234	-24.955	-30.547	-0.28559	-3.2368	24.231	24.083	7.3203	7.9977	-0.7231	-6.4644	1561.3
11.08	1109	78	NaN	1.58	27.892	-3.9135	-181.34	20.662	0.75804	-104.51	-673.34	1149.4	-54.537	883.37	1051	51.273	57.024	1	1	7.5461	11.177	-24.957	-30.55	-0.25878	-3.1825	24.276	24.278	7.2873	7.9945	-0.68115	-6.2717	1560.6
11.09	1110	78	NaN	1.5725	27.782	-3.7514	-181.32	20.882	0.87242	-104.76	-673.35	1149.3	-53.961	883.25	1050.9	50.228	58.079	1	1	7.4826	11.116	-24.96	-30.553	-0.29674	-3.1903	24.165	24.499	7.1859	7.9258	-0.79508	-6.0538	1560.5
11.1	1111	78	NaN	1.5657	27.692	-3.6266	-181.3	21.107	0.86828	-105.06	-673.33	1149.2	-53.753	883.03	1050.8	49.902	56.649	1	1	7.4919	11.125	-24.963	-30.556	-0.32243	-3.1913	24.075	24.724	7.1695	7.9337	-0.88803	-5.8318	1560.3
11.11	1112	78	NaN	1.5577	27.63	-3.5832	-181.29	21.277	0.92507	-105.11	-673.21	1149.2	-53.404	882.89	1050.8	50.039	56.315	1	1	7.5117	11.144	-24.966	-30.559	-0.34546	-3.1938	24.013	24.894	7.1662	7.9502	-0.9525	-5.6642	1560.1
11.12	1113	78	NaN	1.5564	27.564	-3.5421	-181.29	21.442	1.0127	-105.09	-673.09	1149.1	-52.964	882.8	1050.7	48.891	55.606	1	1	7.6047	11.233	-24.971	-30.564	-0.36232	-3.2105	23.947	25.059	7.2424	8.0228	-1.024	-5.5047	1559.9
11.13	1114	78	NaN	1.563	27.495	-3.4982	-181.32	21.677	0.95625	-105.07	-672.98	1149.1	-52.909	882.55	1050.7	48.333	55.192	1	1	7.7089	11.333	-24.976	-30.569	-0.35752	-3.2404	23.877	25.294	7.3514	8.0931	-1.0989	-5.2747	1559.5
11.14	1115	78	NaN	1.5556	27.432	-3.5103	-181.37	21.963	0.88531	-104.85	-672.81	1149	-52.823	882.24	1050.7	48.624	57.974	1	1	7.8131	11.433	-24.982	-30.575	-0.36054	-3.2886	23.815	25.58	7.4526	8.1448	-1.1669	-4.9944	1559
11.15	1116	78	NaN	1.5359	27.442	-3.7233	-181.4	22.351	0.83085	-103.81	-672.21	1149	-52.662	881.73	1050.7	50.446	56.271	1	1	7.9173	11.534	-24.987	-30.58	-0.34921	-3.2894	23.824	25.97	7.5681	8.2441	-1.1636	-4.6102	1557.9
11.16	1117	78	NaN	1.5371	27.367	-3.7038	-181.52	22.577	0.74554	-103.76	-672.1	1149	-52.57	881.54	1050.7	50.104	54.388	1	1	8.0215	11.634	-24.993	-30.585	-0.35004	-3.4106	23.75	26.193	7.6714	8.223	-1.2425	-4.3926	1557.6
11.17	1118	78	NaN	1.5349	27.29	-3.7012	-181.59	22.763	0.71689	-103.69	-671.95	1149	-52.427	881.4	1050.8	48.182	54.53	1	1	8.1257	11.734	-24.998	-30.591	-0.35526	-3.4847	23.674	26.379	7.7704	8.249	-1.3241	-4.2116	1557.3
11.18	1119	78	NaN	1.5499	27.104	-3.4591	-181.65	22.85	0.88283	-104.51	-672.15	1148.9	-51.723	881.48	1050.7	50.053	55.068	1	1	8.2298	11.834	-25.004	-30.596	-0.3962	-3.5992	23.49	26.464	7.8336	8.2345	-1.5141	-4.1322	1557.6
11.19	1120	78	NaN	1.5281	27.002	-3.5541	-181.74	22.98	0.92067	-104.06	-671.86	1148.8	-51.287	881.53	1050.7	48.851	58.268	1	1	8.334	11.934	-25.009	-30.602	-0.41782	-3.6882	23.389	26.594	7.9162	8.2456	-1.6202	-4.008	1557.4
11.2	1121	78	NaN	1.4934	26.944	-3.7137	-181.83	23.119	0.84845	-103.4	-671.48	1148.8	-51.185	881.52	1050.6	48.223	57.694	1	1	8.3596	11.958	-25.013	-30.606	-0.43229	-3.7569	23.33	26.734	7.9274	8.2014	-1.6837	-3.8726	1557
11.21	1122	78	NaN	1.4717	26.871	-3.7138	-181.89	23.233	0.78325	-103.38	-671.3	1148.7	-51.165	881.47	1050.6	49.476	54.732	1	1	8.2797	11.882	-25.016	-30.609	-0.45425	-3.8172	23.256	26.849	7.8254	8.0644	-1.7606	-3.7601	1556.7
11.22	1123	78	NaN	1.4465	26.787	-3.6808	-181.93	23.358	0.7807	-103.48	-671.05	1148.7	-51.011	881.38	1050.5	50.278	56.778	1	1	8.1997	11.805	-25.019	-30.612	-0.48937	-3.8708	23.17	26.974	7.7103	7.9339	-1.8486	-3.6371	1556.4
11.23	1124	78	NaN	1.4028	26.632	-3.5613	-181.98	23.486	0.90473	-103.9	-670.88	1148.6	-50.477	881.43	1050.5	50.162	59.417	1	1	8.1197	11.728	-25.022	-30.614	-0.5683	-3.9514	23.015	27.102	7.5514	7.7766	-2.0067	-3.512	1556.3
11.24	1125	78	NaN	1.386	26.409	-3.2652	-182	23.565	1.1176	-105.07	-671.17	1148.6	-49.773	881.57	1050.4	50.953	55.331	1	1	8.0397	11.651	-25.024	-30.617	-0.65353	-4.0403	22.792	27.181	7.3862	7.6108	-2.2318	-3.4357	1556.8
11.25	1126	78	NaN	1.3632	26.258	-3.202	-181.99	23.782	1.1104	-105.34	-671.2	1148.5	-49.756	881.4	1050.3	50.326	55.239	1	1	7.9231	11.539	-25.028	-30.621	-0.68707	-4.044	22.643	27.397	7.236	7.4951	-2.3853	-3.2235	1556.7
11.26	1127	78	NaN	1.3046	26.275	-3.5351	-182.03	23.981	1.2072	-104.14	-670.5	1148.4	-49.38	881.41	1050.3	49.464	55.549	1	1	7.7823	11.404	-25.032	-30.625	-0.71625	-4.0517	22.658	27.598	7.066	7.3522	-2.3744	-3.0269	1556
11.27	1128	78	NaN	1.2407	26.126	-3.573	-182.01	24.465	1.2179	-104	-670.01	1148.3	-49.237	881.05	1050.2	50.242	56.671	1	1	7.7615	11.384	-25.034	-30.627	-0.78131	-4.0271	22.508	28.082	6.9801	7.3568	-2.5258	-2.5449	1555.1
11.28	1129	78	NaN	1.1998	25.935	-3.5144	-181.95	24.993	1.25	-104.17	-669.73	1148.1	-49.024	880.6	1050.2	48.842	55.506	1	1	7.7418	11.365	-25.036	-30.629	-0.83725	-3.9878	22.322	28.606	6.9045	7.3771	-2.7139	-2.023	1554.4
11.29	1130	78	NaN	1.1613	25.765	-3.5022	-181.92	25.441	1.3784	-104.16	-669.53	1148	-48.496	880.38	1050.2	48.865	56.265	1	1	7.6965	11.321	-25.041	-30.633	-0.89559	-3.9719	22.157	29.049	6.8009	7.3496	-2.8832	-1.584	1554
11.3	1131	78	NaN	1.1144	25.627	-3.5452	-181.93	25.862	1.4041	-103.97	-669.26	1147.8	-48.188	880.3	1050.2	51.094	55.364	1	1	7.6323	11.26	-25.044	-30.637	-0.94719	-3.9897	22.023	29.466	6.6851	7.2701	-3.0217	-1.1707	1553.6
11.31	1132	78	NaN	1.0761	25.515	-3.5778	-182	26.363	1.2214	-103.76	-668.81	1147.7	-48.339	880.15	1050.2	48.69	55.456	1	1	7.5367	11.168	-25.047	-30.639	-0.97301	-4.0519	21.916	29.962	6.5637	7.1161	-3.131	-0.67695	1553
11.32	1133	78	NaN	1.0502	25.36	-3.4685	-182.14	26.959	1.2164	-103.89	-668.08	1147.5	-47.781	880.13	1050.2	50.108	56.845	1	1	7.4711	11.105	-25.05	-30.642	-1.0254	-4.216	21.766	30.554	6.4457	6.889	-3.2838	-0.088506	1552.3
11.33	1134	78	NaN	1.0408	25.145	-3.2793	-182.37	27.322	0.87285	-104.27	-667.65	1147.3	-48.256	880.23	1050.1	49.583	56.043	1	1	7.4064	11.043	-25.053	-30.646	-1.0315	-4.4384	21.555	30.913	6.3748	6.6045	-3.4986	0.26703	1551.9
11.34	1135	78	NaN	0.99479	24.696	-2.8346	-182.58	27.709	0.89332	-105.49	-667.73	1147.1	-47.716	880.38	1050.1	48.635	54.991	1	1	7.2968	10.938	-25.057	-30.65	-1.1423	-4.713	21.114	31.292	6.1544	6.2246	-3.9437	0.64139	1552.2
11.35	1136	78	NaN	0.95016	24.117	-3.099	-182.94	28.234	0.55084	-104.38	-667.43	1146.8	-47.902	880.68	1050.1	48.656	56.88	1	1	7.1916	10.837	-25.059	-30.652	-1.1392	-5.0298	20.546	31.806	6.0524	5.8067	-4.5135	1.1538	1552.2
11.36	1137	78	NaN	0.90238	23.605	-3.3524	-183.27	28.627	0.44408	-103.43	-667.33	1146.6	-47.566	881.13	1050.2	48.65	56	1	1	7.09	10.739	-25.059	-30.652	-1.1638	-5.3378	20.043	32.19	5.9262	5.4013	-5.0167	1.5376	1552.5
11.37	1138	78	NaN	0.86709	23.133	-3.4825	-183.56	28.934	0.42358	-102.83	-667.27	1146.5	-47.128	881.62	1050.2	49.329	54.503	1	1	6.9655	10.619	-25.061	-30.653	-1.1926	-5.6205	19.576	32.491	5.7729	4.9989	-5.4843	1.8375	1552.9
11.38	1139	78	NaN	0.81954	22.612	-3.3793	-183.97	29.352	0.18939	-102.83	-666.92	1146.3	-47.186	882.11	1050.2	49.66	56.759	1	1	6.8213	10.481	-25.063	-30.656	-1.2377	-6.0296	19.065	32.899	5.5836	4.4514	-5.9982	2.2429	1553
11.39	1140	78	NaN	0.76299	22.109	-3.1069	-184.47	29.651	-0.21256	-103.3	-666.36	1146	-47.707	883.07	1050.2	49.117	54.007	1	1	6.7553	10.418	-25.065	-30.657	-1.2919	-6.5257	18.573	33.187	5.4634	3.8919	-6.492	2.5295	1553.4
11.4	1141	78	NaN	0.73343	21.732	-2.8942	-184.87	29.62	-0.53758	-103.65	-665.96	1145.9	-48.247	884.55	1050.1	50.524	56.445	1	1	6.6583	10.324	-25.066	-30.659	-1.3128	-6.9131	18.2	33.151	5.3455	3.4113	-6.8663	2.4925	1554.4
11.41	1142	78	NaN	0.71261	21.307	-2.7413	-185.24	30.05	-0.81251	-103.85	-665.7	1145.7	-48.552	884.64	1050.1	49.543	56.888	1	1	6.4807	10.154	-25.068	-30.661	-1.3301	-7.283	17.78	33.577	5.1506	2.8708	-7.2876	2.9159	1554.3
11.42	1143	78	NaN	0.69177	20.808	-2.7185	-185.33	30.526	-0.33565	-103.67	-665.71	1145.6	-47.143	884.42	1049.7	47.87	56.622	1	1	6.3901	10.067	-25.07	-30.662	-1.3966	-7.4226	17.272	34.062	4.9935	2.6442	-7.7971	3.3994	1554.1
11.43	1144	78	NaN	0.61973	20.258	-2.828	-185.63	30.832	-0.50063	-103.14	-665.87	1145.4	-47.329	884.92	1049.7	49.65	55.972	1	1	6.3253	10.005	-25.07	-30.663	-1.4414	-7.6956	16.727	34.363	4.8839	2.309	-8.3436	3.7	1554.8
11.44	1145	78	NaN	0.59731	19.612	-2.8761	-185.76	31.32	-0.036481	-102.78	-665.93	1145.2	-45.851	885.56	1049.7	47.944	55.133	1	1	6.1934	9.8779	-25.067	-30.659	-1.5039	-7.8652	16.09	34.842	4.6894	2.0126	-8.9762	4.1823	1555.5
11.45	1146	78	NaN	0.57257	19.244	-2.8167	-185.94	31.677	-0.17041	-102.82	-665.74	1145.1	-46.047	886.05	1049.5	49.507	57.023	1	1	6.0614	9.7512	-25.063	-30.656	-1.5228	-8.0331	15.723	35.198	4.5386	1.718	-9.3397	4.5422	1555.8
11.46	1147	78	NaN	0.55848	19.064	-2.6382	-186.06	31.956	-0.34243	-103.28	-665.35	1144.9	-46.398	886.57	1049.4	50.346	56.219	1	1	5.9295	9.6245	-25.059	-30.652	-1.5405	-8.1599	15.545	35.476	4.389	1.4646	-9.5144	4.8242	1555.9
11.47	1148	78	NaN	0.55136	18.963	-2.4554	-186.13	32.23	-0.36907	-103.75	-664.93	1144.8	-46.367	887.15	1049.3	50.334	58.241	1	1	5.7976	9.4978	-25.055	-30.648	-1.566	-8.2457	15.447	35.746	4.2316	1.2521	-9.6086	5.0985	1556.1
11.48	1149	78	NaN	0.53955	18.9	-2.3766	-186.19	32.504	-0.4919	-103.93	-664.61	1144.7	-46.579	887.69	1049.3	50.95	55.115	1	1	5.6657	9.3711	-25.051	-30.644	-1.5764	-8.31	15.385	36.019	4.0893	1.0611	-9.6665	5.3751	1556.3
11.49	1150	78	NaN	0.52492	18.84	-2.4168	-186.24	32.792	-0.67957	-103.84	-664.4	1144.7	-46.963	888.27	1049.3	50.887	57.146	1	1	5.5338	9.2444	-25.048	-30.64	-1.5729	-8.3342	15.327	36.305	3.9609	0.91024	-9.721	5.665	1556.6
11.5	1151	78	NaN	0.50573	18.757	-2.5708	-186.21	33.151	-0.60192	-103.52	-664.36	1144.6	-46.636	889.19	1049.3	49.204	55.474	1	1	5.43	9.1447	-25.043	-30.636	-1.5911	-8.3052	15.248	36.659	3.8389	0.83954	-9.7949	6.0232	1557.5
11.51	1152	78	NaN	0.48411	18.747	-2.7006	-186.31	33.489	-0.97142	-103.27	-664.34	1144.6	-47.42	889.45	1049.4	50.58	56.746	1	1	5.4017	9.1175	-25.037	-30.629	-1.5743	-8.3726	15.246	36.99	3.8274	0.74491	-9.7907	6.3609	1557.7
11.52	1153	78	NaN	0.43886	18.864	-2.7425	-186.2	33.916	-0.84121	-103.35	-664.16	1144.6	-47.061	890.23	1049.5	50.17	56.076	1	1	5.3	9.0199	-25.034	-30.627	-1.6351	-8.2778	15.367	37.413	3.6649	0.74208	-9.6667	6.7858	1558.3
11.53	1154	78	NaN	0.41226	18.943	-2.7413	-186.19	34.129	-0.87847	-103.43	-664.04	1144.6	-47.135	890.55	1049.6	50.524	55.459	1	1	5.162	8.8873	-25.033	-30.626	-1.6616	-8.2634	15.449	37.623	3.5003	0.62391	-9.584	6.9968	1558.5
11.54	1155	78	NaN	0.37546	19.121	-2.7131	-186.11	34.605	-0.7784	-103.61	-663.83	1144.6	-46.876	890.73	1049.7	49.016	54.764	1	1	5.1166	8.8437	-25.032	-30.625	-1.7146	-8.2041	15.63	38.095	3.402	0.6396	-9.4021	7.4703	1558.5
11.55	1156	78	NaN	0.34536	19.28	-2.7084	-186.06	35.027	-0.64298	-103.69	-663.71	1144.6	-46.495	891.07	1049.8	49.221	56.252	1	1	5.1273	8.8541	-25.032	-30.624	-1.7616	-8.1651	15.793	38.514	3.3658	0.68897	-9.2384	7.8893	1558.7
11.56	1157	78	NaN	0.32374	19.405	-2.7624	-186.03	35.305	-0.58815	-103.57	-663.74	1144.7	-46.36	891.71	1049.9	48.946	54.765	1	1	5.3012	9.021	-25.031	-30.624	-1.7827	-8.1317	15.92	38.79	3.5185	0.88936	-9.111	8.1662	1559.4
11.57	1158	78	NaN	0.30153	19.53	-2.835	-185.99	35.521	-0.60819	-103.38	-663.82	1144.8	-46.493	892.47	1049.9	48.959	56.062	1	1	5.4401	9.1545	-25.029	-30.622	-1.7917	-8.0875	16.045	39.006	3.6484	1.067	-8.9839	8.3842	1560.2
11.58	1159	78	NaN	0.28129	19.63	-2.8465	-186.01	35.63	-0.63463	-103.33	-663.86	1144.8	-46.624	893.11	1050	49.931	57.277	1	1	5.5352	9.2458	-25.026	-30.618	-1.8047	-8.0977	16.145	39.116	3.7306	1.148	-8.8809	8.4973	1560.9
11.59	1160	78	NaN	0.26452	19.754	-2.8165	-186.04	35.738	-0.595	-103.37	-663.85	1144.9	-46.558	893.78	1050	50.162	56.256	1	1	5.5805	9.2893	-25.024	-30.617	-1.8244	-8.1293	16.269	39.222	3.7562	1.16	-8.7546	8.6055	1561.6
11.6	1161	78	NaN	0.22909	19.959	-2.7172	-186.11	35.859	-0.56069	-103.56	-663.72	1145	-46.531	894.68	1050.1	49.834	55.959	1	1	5.5794	9.2882	-25.02	-30.613	-1.8667	-8.2056	16.475	39.343	3.7127	1.0826	-8.5448	8.7299	1562.3
11.61	1162	78	NaN	0.20732	20.074	-2.6581	-186.17	35.883	-0.53036	-103.66	-663.68	1145.1	-46.538	895.31	1050.1	48.274	57.063	1	1	5.4521	9.166	-25.008	-30.601	-1.891	-8.2639	16.587	39.369	3.5612	0.90206	-8.4211	8.7676	1562.9
11.62	1163	78	NaN	0.18741	20.152	-2.6351	-186.23	35.925	-0.49765	-103.63	-663.68	1145.1	-46.495	895.91	1050.1	50.495	58.456	1	1	5.3902	9.1065	-24.999	-30.591	-1.9107	-8.3273	16.666	39.411	3.4794	0.77914	-8.3326	8.8194	1563.5
11.63	1164	78	NaN	0.17376	20.202	-2.6256	-186.31	35.973	-0.54827	-103.58	-663.74	1145.2	-46.675	896.42	1050.1	51.107	56.328	1	1	5.5629	9.2724	-24.995	-30.588	-1.9152	-8.4025	16.717	39.459	3.6477	0.86989	-8.2786	8.8704	1564.1
11.64	1165	78	NaN	0.15084	20.256	-2.6448	-186.4	35.985	-0.56473	-103.43	-663.81	1145.2	-46.839	897.12	1050.1	50.245	55.801	1	1	5.6027	9.3106	-24.992	-30.585	-1.9254	-8.478	16.771	39.47	3.6773	0.8326	-8.2211	8.8857	1564.8
11.65	1166	78	NaN	0.12767	20.315	-2.6259	-186.46	35.969	-0.52522	-103.4	-663.84	1145.2	-46.881	897.86	1050.1	50.9	56.406	1	1	5.5569	9.2666	-24.988	-30.581	-1.9449	-8.5363	16.831	39.454	3.612	0.73024	-8.1572	8.8728	1565.6
11.66	1167	78	NaN	0.11516	20.37	-2.5462	-186.49	35.955	-0.47972	-103.58	-663.83	1145.2	-46.871	898.42	1050.1	48.749	55.675	1	1	5.6624	9.3679	-24.984	-30.577	-1.9638	-8.567	16.888	39.437	3.6986	0.80092	-8.0967	8.8605	1566.2
11.67	1168	78	NaN	0.098375	20.435	-2.5016	-186.49	35.95	-0.4144	-103.66	-663.81	1145.2	-46.818	898.98	1050.1	49.753	54.453	1	1	5.7012	9.4052	-24.981	-30.573	-1.9848	-8.5696	16.952	39.432	3.7164	0.8356	-8.0282	8.8584	1566.7
11.68	1169	78	NaN	0.076386	20.517	-2.462	-186.46	35.991	-0.32737	-103.76	-663.81	1145.3	-46.753	899.55	1050.1	49.917	56.756	1	1	5.6346	9.3412	-24.978	-30.571	-2.0121	-8.5438	17.036	39.471	3.6225	0.79739	-7.9415	8.9008	1567.3
11.69	1170	78	NaN	0.066152	20.557	-2.4858	-186.41	36.072	-0.21632	-103.7	-663.85	1145.3	-46.534	899.84	1050.2	50.189	56.08	1	1	5.6346	9.3412	-24.975	-30.567	-2.0275	-8.5081	17.08	39.548	3.6071	0.83311	-7.8943	8.981	1567.6
11.7	1171	78	NaN	0.060173	20.596	-2.4913	-186.42	36.232	-0.33335	-103.71	-663.91	1145.3	-46.865	899.91	1050.4	49.824	55.414	1	1	5.6545	9.3603	-24.971	-30.564	-2.0217	-8.5014	17.127	39.701	3.6328	0.85899	-7.8449	9.1369	1567.7
11.71	1172	78	NaN	0.062665	20.637	-2.4931	-186.42	36.352	-0.39678	-103.73	-663.99	1145.3	-47.041	900.04	1050.6	48.858	55.617	1	1	5.5662	9.2755	-24.958	-30.551	-2.013	-8.4908	17.173	39.816	3.5531	0.78466	-7.7852	9.2648	1567.9
11.72	1173	78	NaN	0.06509	20.697	-2.4729	-186.4	36.444	-0.4492	-103.83	-664.01	1145.4	-47.217	900.21	1050.7	50.696	54.775	1	1	5.3955	9.1116	-24.942	-30.534	-2.0075	-8.4684	17.237	39.904	3.388	0.64318	-7.7045	9.3697	1568.1
11.73	1174	78	NaN	0.07336	20.761	-2.4509	-186.35	36.501	-0.43024	-103.93	-664.03	1145.4	-47.249	900.43	1050.8	49.596	55.512	1	1	4.9645	8.6977	-24.922	-30.515	-2.0015	-8.4266	17.304	39.958	2.963	0.27114	-7.618	9.4433	1568.3
11.74	1175	78	NaN	0.087603	20.833	-2.4466	-186.29	36.51	-0.33461	-103.98	-664.07	1145.5	-47.131	900.77	1050.9	50.289	57.479	1	1	4.8131	8.5522	-24.912	-30.505	-1.9929	-8.3732	17.374	39.968	2.8201	0.17907	-7.5379	9.4629	1568.7
11.75	1176	78	NaN	0.10257	20.905	-2.465	-186.25	36.499	-0.27718	-103.97	-664.14	1145.6	-47.137	901.14	1050.9	51.299	55.418	1	1	4.8834	8.6198	-24.91	-30.503	-1.9768	-8.3295	17.443	39.96	2.9066	0.29028	-7.4669	9.4572	1569.2
11.76	1177	78	NaN	0.11669	20.946	-2.5043	-186.24	36.517	-0.33605	-103.89	-664.23	1145.7	-47.42	901.3	1050.9	49.701	56.036	1	1	4.864	8.6011	-24.91	-30.503	-1.9491	-8.3048	17.482	39.981	2.9149	0.29633	-7.4278	9.4778	1569.4
11.77	1178	78	NaN	0.12136	20.995	-2.5469	-186.2	36.518	-0.26921	-103.8	-664.3	1145.8	-47.416	901.49	1050.9	49.427	55.123	1	1	4.8716	8.6084	-24.909	-30.502	-1.9411	-8.2638	17.529	39.985	2.9305	0.34459	-7.3808	9.4826	1569.7
11.78	1179	78	NaN	0.13442	21.032	-2.5543	-186.16	36.537	-0.24395	-103.85	-664.41	1146	-47.568	901.59	1050.9	49.702	56.732	1	1	4.9423	8.6763	-24.907	-30.5	-1.9238	-8.2136	17.561	40.008	3.0185	0.46269	-7.346	9.5081	1569.9
11.79	1180	78	NaN	0.142	21.095	-2.594	-186.08	36.574	-0.15224	-103.87	-664.59	1146.2	-47.668	901.7	1051	51.144	54.723	1	1	4.9988	8.7306	-24.904	-30.497	-1.913	-8.1392	17.618	40.05	3.0858	0.59144	-7.2859	9.5528	1570.2
11.8	1181	78	NaN	0.14498	21.157	-2.6319	-186.03	36.593	-0.086383	-103.9	-664.75	1146.4	-47.755	901.78	1051	50.277	56.014	1	1	5.0271	8.7578	-24.9	-30.493	-1.9076	-8.084	17.676	40.073	3.1194	0.6738	-7.2247	9.5803	1570.4
11.81	1182	78	NaN	0.14926	21.218	-2.6371	-185.99	36.608	-0.033562	-104.03	-664.93	1146.5	-47.845	901.82	1051.1	54.09	56.894	1	1	5.0577	8.7872	-24.896	-30.489	-1.9045	-8.0468	17.732	40.093	3.1533	0.7404	-7.1639	9.6041	1570.7
11.82	1183	78	NaN	0.15634	21.286	-2.6583	-185.96	36.622	0.0092938	-104.1	-665.11	1146.7	-47.95	901.83	1051.1	55.25	55.387	1	1	5.081	8.8095	-24.892	-30.485	-1.8959	-8.0144	17.795	40.112	3.1851	0.7951	-7.0965	9.6271	1570.9
11.83	1184	78	NaN	0.16805	21.361	-2.6968	-185.93	36.632	0.044707	-104.09	-665.32	1146.9	-48.075	901.82	1051.1	56.813	56.149	1	1	5.0351	8.7655	-24.884	-30.477	-1.879	-7.979	17.867	40.126	3.1561	0.78646	-7.0175	9.6493	1571.1
11.84	1185	78	NaN	0.18594	21.447	-2.7246	-185.9	36.633	0.064724	-104.09	-665.57	1147	-48.249	901.82	1051.1	55.203	56.411	1	1	4.9661	8.6992	-24.879	-30.471	-1.8546	-7.9404	17.949	40.131	3.1115	0.75886	-6.9297	9.6596	1571.3
11.85	1186	78	NaN	0.2067	21.562	-2.7565	-185.86	36.613	0.060635	-104.13	-665.86	1147.1	-48.498	901.82	1051.1	61.854	56.528	1	1	4.8741	8.6108	-24.875	-30.468	-1.8256	-7.8959	18.061	40.114	3.0485	0.71495	-6.8144	9.6465	1571.6
11.86	1187	78	NaN	0.22419	21.742	-2.7116	-185.79	36.576	0.14247	-104.45	-666.39	1147.2	-48.65	901.85	1051.1	59.323	56.477	1	1	4.8393	8.5774	-24.872	-30.465	-1.8136	-7.8296	18.238	40.079	3.0256	0.74777	-6.6342	9.6141	1572.2
11.87	1188	78	NaN	0.24069	21.907	-2.8651	-185.77	36.554	0.095734	-103.98	-666.19	1147.2	-48.911	901.84	1051.1	58.371	54.878	1	1	4.811	8.5503	-24.87	-30.462	-1.7706	-7.7835	18.404	40.057	3.0405	0.76679	-6.4654	9.5945	1571.9
11.88	1189	78	NaN	0.25905	22.189	-2.7884	-185.85	36.413	-0.60096	-104.28	-666.33	1147.1	-51.1	901.84	1050.7	54.259	56.025	1	1	4.7641	8.5052	-24.869	-30.462	-1.6831	-7.7881	18.673	39.929	3.081	0.7171	-6.1963	9.4666	1572
11.89	1190	78	NaN	0.27003	22.388	-2.7184	-185.73	36.365	-0.49856	-104.55	-666.46	1147.1	-51.079	901.8	1050.7	56.85	56.767	1	1	4.71	8.4533	-24.87	-30.463	-1.6827	-7.6828	18.874	39.878	3.0273	0.77047	-5.9962	9.4156	1572.1
11.9	1191	78	NaN	0.28159	22.515	-2.7226	-185.7	36.334	-0.40613	-104.57	-666.65	1147	-51.027	901.75	1050.8	53.09	55.412	1	1	4.643	8.3889	-24.873	-30.466	-1.6735	-7.6546	19.007	39.843	2.9695	0.73428	-5.8661	9.3771	1572.3
11.91	1192	78	NaN	0.29509	22.603	-2.7617	-185.51	36.295	0.073531	-104.46	-666.93	1147	-50.154	901.77	1051	52.127	58.161	1	1	4.6443	8.3901	-24.874	-30.467	-1.6876	-7.49	19.103	39.795	2.9567	0.90017	-5.771	9.328	1572.6
11.92	1193	78	NaN	0.30488	22.731	-2.8485	-185.2	36.197	0.7194	-104.17	-667.37	1147	-49.021	901.79	1051.2	48.991	58.383	1	1	4.6857	8.4299	-24.875	-30.468	-1.7081	-7.2096	19.242	39.686	2.9776	1.2203	-5.6334	9.218	1573
11.93	1194	78	NaN	0.31328	22.932	-2.9384	-185.09	36.041	0.77287	-103.81	-667.86	1147	-49.327	901.63	1051.3	51.138	55.603	1	1	4.8126	8.5518	-24.879	-30.472	-1.6748	-7.0765	19.447	39.526	3.1379	1.4754	-5.4325	9.0542	1573.3
11.94	1195	78	NaN	0.33561	23.102	-2.7993	-185.02	35.988	0.77822	-104.05	-667.93	1147	-49.526	901.47	1051.4	51.461	55.172	1	1	4.8997	8.6354	-24.883	-30.475	-1.6542	-7.0135	19.617	39.473	3.2456	1.6219	-5.2659	8.9973	1573.3
11.95	1196	78	NaN	0.35535	23.413	-2.5831	-184.92	35.858	0.91161	-104.33	-667.91	1147.1	-49.47	901.38	1051.4	53.657	55.993	1	1	4.9393	8.6734	-24.885	-30.478	-1.6467	-6.9269	19.924	39.347	3.2926	1.7465	-4.9614	8.8686	1573.2
11.96	1197	78	NaN	0.38924	23.58	-2.4721	-184.87	35.777	0.96139	-104.34	-668	1147.3	-49.534	901.26	1051.4	57.6	55.974	1	1	5.0412	8.7713	-24.888	-30.481	-1.611	-6.868	20.085	39.271	3.4301	1.9033	-4.8029	8.7901	1573.1
11.97	1198	78	NaN	0.41505	23.688	-2.3769	-184.81	35.687	0.99905	-104.3	-668.21	1147.5	-49.643	901.15	1051.5	63.898	55.481	1	1	5.22	8.943	-24.891	-30.484	-1.5797	-6.8052	20.189	39.186	3.6403	2.1378	-4.7018	8.7021	1573.2
11.98	1199	78	NaN	0.4317	23.804	-2.3934	-184.75	35.585	1.0648	-103.92	-668.35	1147.6	-49.707	901.05	1051.4	68.45	54.817	1	1	5.3326	9.0512	-24.895	-30.488	-1.5467	-6.7256	20.298	39.091	3.7859	2.3256	-4.5969	8.6027	1573.3
11.99	1200	78	NaN	0.45796	23.933	-2.4043	-184.6	35.417	1.2303	-103.47	-668.59	1147.9	-49.689	901.01	1051.3	71.357	57.344	1	1	5.4434	9.1576	-24.899	-30.492	-1.5046	-6.5594	20.413	38.937	3.9388	2.5982	-4.4867	8.4447	1573.5
12	1201	78	NaN	0.48301	24.023	-2.3663	-184.49	35.292	1.3436	-103.3	-668.78	1148.2	-49.708	900.97	1051.3	74.636	57.758	1	1	5.5948	9.303	-24.904	-30.497	-1.4722	-6.4437	20.493	38.823	4.1226	2.8593	-4.4113	8.326	1573.7
12.01	1202	78	NaN	0.50359	24.078	-2.3027	-184.47	35.247	1.3519	-103.3	-668.89	1148.3	-49.813	900.85	1051.3	76.809	57.763	1	1	5.6555	9.3613	-24.907	-30.499	-1.448	-6.4202	20.543	38.783	4.2075	2.9411	-4.3638	8.2832	1573.6
12.02	1203	78	NaN	0.5448	24.132	-2.1489	-184.44	35.181	1.3549	-103.44	-669.11	1148.6	-49.981	900.61	1051.3	77.954	59.904	1	1	5.6596	9.3653	-24.908	-30.501	-1.4059	-6.3927	20.589	38.725	4.2538	2.9726	-4.3196	8.2239	1573.6
12.03	1204	78	NaN	0.62577	24.129	-1.7573	-184.42	35.051	1.3411	-104.27	-669.46	1148.9	-50.264	900.32	1051.3	78.381	61.366	1	1	5.7133	9.4168	-24.909	-30.502	-1.3446	-6.395	20.575	38.605	4.3687	3.0218	-4.334	8.1037	1573.7
12.04	1205	78	NaN	0.69537	24.044	-1.6543	-184.33	34.841	1.5016	-104.38	-669.85	1149.1	-50.151	900.14	1051.2	78.292	61.569	1	1	5.7667	9.4681	-24.909	-30.502	-1.2829	-6.3086	20.479	38.406	4.4838	3.1595	-4.4303	7.9042	1574
12.05	1206	78	NaN	0.73642	23.923	-1.6551	-184.29	34.734	1.5198	-104.23	-670.15	1149.2	-50.251	899.92	1051.2	78.664	62.911	1	1	5.7314	9.4342	-24.911	-30.504	-1.2326	-6.2624	20.355	38.302	4.4987	3.1718	-4.5563	7.7984	1574.1
12.06	1207	78	NaN	0.77168	23.829	-1.8462	-184.22	34.581	1.6858	-103.35	-670.23	1149.2	-49.963	899.81	1051.2	79.81	63.948	1	1	5.7296	9.4325	-24.913	-30.505	-1.176	-6.165	20.261	38.15	4.5536	3.2675	-4.6516	7.6442	1574
12.07	1208	78	NaN	0.80477	23.683	-1.8794	-184.17	34.486	1.7032	-103.1	-670.5	1149.1	-50.03	899.51	1051.3	79.033	67.404	1	1	5.7791	9.48	-24.914	-30.507	-1.1311	-6.1079	20.118	38.051	4.6479	3.3721	-4.7959	7.5444	1574
12.08	1209	78	NaN	0.83274	23.522	-1.8535	-184.26	34.035	1.3293	-103.09	-670.85	1149.1	-51.27	899.98	1051.3	69.709	65.16	1	1	5.8257	9.5248	-24.915	-30.507	-1.0568	-6.1467	19.961	37.596	4.7689	3.378	-4.9534	7.0892	1574.7
12.09	1210	78	NaN	0.85302	23.42	-1.8536	-184.3	33.551	1.1766	-103.05	-671.12	1149	-51.911	900.52	1051.2	63.291	54.195	1	1	5.8537	9.5516	-24.915	-30.508	-1.0106	-6.1628	19.859	37.112	4.8431	3.3888	-5.0557	6.6039	1575.5
12.1	1211	78	NaN	0.86493	23.39	-1.8592	-184.22	33.317	1.4109	-103.04	-671.26	1149	-51.405	900.45	1051.1	60.72	56.149	1	1	5.8011	9.5011	-24.916	-30.508	-1.0165	-6.1058	19.829	36.878	4.7845	3.3953	-5.0871	6.3694	1575.6
12.11	1212	78	NaN	0.86966	23.395	-1.8385	-184.16	33.21	1.5384	-103.13	-671.34	1148.9	-51.168	899.92	1051.1	60.449	55.195	1	1	5.7205	9.4237	-24.917	-30.509	-1.0246	-6.0503	19.836	36.77	4.6959	3.3735	-5.0806	6.2604	1575.2
12.12	1213	78	NaN	0.87217	23.428	-1.8247	-184.02	33.415	1.8449	-103.21	-671.34	1148.8	-50.4	898.49	1051.3	61.511	55.584	1	1	5.6184	9.3257	-24.917	-30.51	-1.0546	-5.9503	19.873	36.969	4.5638	3.3754	-5.0439	6.4591	1573.7
12.13	1214	78	NaN	0.8904	23.437	-1.788	-183.88	33.307	2.0448	-103.35	-671.35	1148.8	-50.013	897.96	1051.4	61.789	54.414	1	1	5.546	9.2562	-24.919	-30.512	-1.0562	-5.8281	19.89	36.854	4.4898	3.4281	-5.0298	6.3421	1573.2
12.14	1215	78	NaN	0.89605	23.353	-1.7315	-183.77	32.925	2.3726	-103.51	-671.57	1148.7	-49.248	897.64	1051.3	60.467	55.972	1	1	5.4966	9.2087	-24.923	-30.515	-1.0843	-5.7501	19.804	36.473	4.4124	3.4586	-5.1183	5.9578	1573.2
12.15	1216	78	NaN	0.89015	23.265	-1.8263	-183.75	32.743	2.2448	-103.2	-671.82	1148.7	-49.672	897.13	1051.4	61.191	58.099	1	1	5.4371	9.1516	-24.924	-30.516	-1.0638	-5.7064	19.72	36.288	4.3733	3.4452	-5.2039	5.7718	1572.9
12.16	1217	78	NaN	0.88167	23.2	-1.953	-183.72	32.45	2.3824	-102.78	-672.04	1148.6	-49.345	896.88	1051.4	61.056	55.298	1	1	5.376	9.0928	-24.926	-30.518	-1.0689	-5.6659	19.656	35.994	4.3071	3.427	-5.2699	5.4759	1572.8
12.17	1218	78	NaN	0.86845	23.185	-2.019	-183.63	32.13	2.5647	-102.51	-672.15	1148.6	-48.948	896.65	1051.4	60.318	55.017	1	1	5.3126	9.032	-24.929	-30.522	-1.087	-5.5887	19.642	35.674	4.2257	3.4433	-5.2872	5.1525	1572.7
12.18	1219	78	NaN	0.85448	23.256	-1.9514	-183.45	31.683	2.6777	-102.57	-672.06	1148.6	-48.781	896.39	1051.5	58.757	54.307	1	1	5.2025	8.9263	-24.931	-30.524	-1.1097	-5.4134	19.714	35.225	4.0929	3.5129	-5.2169	4.7017	1572.4
12.19	1220	78	NaN	0.8472	23.399	-1.7807	-183.23	31.107	2.7406	-102.87	-671.84	1148.6	-48.725	896.25	1051.5	66.545	56.787	1	1	5.0955	8.8235	-24.933	-30.525	-1.1303	-5.211	19.859	34.646	3.9652	3.6125	-5.0733	4.1208	1572
12.2	1221	78	NaN	0.84433	23.554	-1.6216	-183.13	30.637	2.6858	-103.13	-671.59	1148.6	-48.948	896.18	1051.6	74.62	58.475	1	1	5.1266	8.8534	-24.936	-30.528	-1.1349	-5.1069	20.014	34.176	3.9917	3.7465	-4.9214	3.6479	1571.7
12.21	1222	78	NaN	0.82881	23.694	-1.4982	-182.97	30.226	2.5616	-103.31	-671.39	1148.7	-49.378	895.84	1051.6	78.252	61.759	1	1	5.1489	8.8748	-24.939	-30.531	-1.1419	-4.9404	20.153	33.767	4.007	3.9343	-4.7857	3.2356	1571.2
12.22	1223	78	NaN	0.81434	23.791	-1.453	-182.86	29.729	2.752	-103.29	-671.3	1148.7	-48.84	895.77	1051.6	79.375	65.154	1	1	5.1065	8.834	-24.943	-30.535	-1.1757	-4.8482	20.245	33.276	3.9308	3.9859	-4.6979	2.7406	1571
12.23	1224	78	NaN	0.81901	23.914	-1.5456	-182.7	29.02	2.7295	-102.83	-671.21	1148.9	-48.794	895.49	1051.5	78.174	66.68	1	1	5.0823	8.8108	-24.947	-30.539	-1.1563	-4.6714	20.36	32.574	3.926	4.1394	-4.5872	2.0349	1570.7
12.24	1225	78	NaN	0.8229	23.976	-1.557	-182.65	28.58	2.5573	-102.7	-671.14	1148.9	-49.111	895.11	1051.5	78.656	66.305	1	1	5.0752	8.804	-24.951	-30.544	-1.1367	-4.613	20.417	32.139	3.9385	4.191	-4.5343	1.5953	1570.2
12.25	1226	78	NaN	0.82806	23.996	-1.5003	-182.57	28.125	2.5475	-102.81	-671.11	1149	-49.058	894.76	1051.4	78.429	67.087	1	1	5.0874	8.8157	-24.956	-30.548	-1.1379	-4.54	20.433	31.688	3.9495	4.2757	-4.5225	1.1397	1569.8
12.26	1227	78	NaN	0.84017	24.018	-1.4629	-182.52	27.599	2.4845	-102.88	-671.03	1149	-49.133	894.58	1051.4	75.934	65.283	1	1	5.1004	8.8282	-24.959	-30.552	-1.1259	-4.4857	20.451	31.165	3.9746	4.3425	-4.508	0.613	1569.6
12.27	1228	78	NaN	0.8557	24.051	-1.4583	-182.5	26.871	2.3974	-102.9	-670.88	1149.1	-49.289	894.48	1051.4	75.223	60.717	1	1	5.111	8.8384	-24.962	-30.554	-1.1059	-4.4594	20.48	30.442	4.0051	4.379	-4.4817	-0.11297	1569.3
12.28	1229	78	NaN	0.86178	24.066	-1.4634	-182.47	26.04	2.4541	-102.96	-670.73	1149.2	-49.14	894.34	1051.3	71.797	58.226	1	1	5.1998	8.9237	-24.965	-30.557	-1.1077	-4.4427	20.491	29.616	4.0921	4.481	-4.4733	-0.94184	1569
12.29	1230	78	NaN	0.8467	24.039	-1.491	-182.47	25.468	2.5448	-102.97	-670.68	1149.2	-48.925	894.12	1051.4	67.407	58.16	1	0	5.3241	9.043	-24.968	-30.56	-1.1313	-4.4519	20.466	29.042	4.1928	4.5911	-4.502	-1.519	1568.8
12.3	1231	78	NaN	0.81234	24.013	-1.5539	-182.53	24.935	2.3702	-102.91	-670.6	1149.2	-49.403	893.69	1051.4	65.023	56.724	1	0	5.4287	9.1435	-24.971	-30.564	-1.1468	-4.491	20.438	28.51	4.2819	4.6525	-4.5332	-2.0545	1568.3
12.31	1232	78	NaN	0.75814	24.004	-1.5901	-182.53	24.1	2.485	-103.07	-670.4	1149.2	-49.283	893.25	1051.5	63.504	57.474	1	0	5.5303	9.2411	-24.975	-30.568	-1.2119	-4.5042	20.43	27.674	4.3184	4.7369	-4.5458	-2.8941	1567.6
12.32	1233	78	NaN	0.71652	23.976	-1.5925	-182.56	23.522	2.7341	-103.23	-670.3	1149.2	-48.686	892.89	1051.6	60.106	57.452	1	0	5.7137	9.4172	-24.98	-30.573	-1.2818	-4.5548	20.404	27.094	4.4319	4.8624	-4.5761	-3.4795	1567.2
12.33	1234	78	NaN	0.67985	23.927	-1.5751	-182.69	23.11	2.4868	-103.43	-670.24	1149.1	-49.346	892.26	1051.6	56.096	55.825	1	0	5.8122	9.5118	-24.984	-30.577	-1.3025	-4.6759	20.359	26.678	4.5097	4.8358	-4.6248	-3.8986	1566.5
12.34	1235	78	NaN	0.64329	23.837	-1.5755	-182.81	22.456	2.5109	-103.58	-670.24	1149	-49.33	891.64	1051.7	52.902	57.739	1	0	5.8122	9.5118	-24.985	-30.578	-1.3459	-4.7962	20.272	26.021	4.4663	4.7155	-4.7137	-4.5572	1565.9
12.35	1236	78	NaN	0.6088	23.758	-1.6167	-182.9	21.823	2.6329	-103.56	-670.28	1149	-49.026	891.11	1051.7	51.54	56.866	1	0	5.8303	9.5292	-24.986	-30.579	-1.3917	-4.9001	20.195	25.387	4.4386	4.6291	-4.7913	-5.1921	1565.4
12.36	1237	78	NaN	0.58092	23.717	-1.6826	-183.01	21.335	2.6582	-103.43	-670.32	1148.9	-48.907	890.67	1051.7	51.864	57.507	1	0	5.8686	9.566	-24.987	-30.579	-1.4197	-5.0116	20.156	24.896	4.449	4.5544	-4.8303	-5.6834	1565
12.37	1238	78	NaN	0.55969	23.714	-1.733	-183.12	20.877	2.6447	-103.33	-670.33	1148.9	-48.871	890.25	1051.8	49.45	57.371	1	0	5.959	9.6528	-24.988	-30.581	-1.4391	-5.1193	20.156	24.435	4.5199	4.5335	-4.8317	-6.146	1564.5
12.38	1239	78	NaN	0.53896	23.767	-1.7359	-183.18	20.389	2.6406	-103.36	-670.27	1148.8	-48.842	889.67	1051.8	50.475	56.045	1	0	6.0404	9.731	-24.99	-30.582	-1.4626	-5.1853	20.211	23.946	4.5778	4.5456	-4.779	-6.6367	1563.9
12.39	1240	78	NaN	0.51677	23.892	-1.6912	-183.3	19.797	2.6649	-103.47	-670.15	1148.8	-48.702	888.9	1051.9	48.244	57.32	1	0	6.0933	9.7818	-24.992	-30.585	-1.495	-5.309	20.339	23.351	4.5983	4.4728	-4.6535	-7.234	1563
12.4	1241	78	NaN	0.51877	24.01	-1.6789	-183.39	19.457	2.6044	-103.43	-670.03	1148.8	-48.777	888.32	1052	49.208	55.746	1	0	6.0951	9.7835	-24.992	-30.585	-1.49	-5.3967	20.457	23.01	4.6051	4.3868	-4.5356	-7.5748	1562.3
12.41	1242	78	NaN	0.53711	24.036	-1.465	-183.45	19.166	2.5443	-104.1	-670.32	1148.9	-48.879	887.63	1052.1	49.111	57.099	1	0	6.0673	9.7568	-24.991	-30.584	-1.4928	-5.4784	20.481	22.721	4.5746	4.2785	-4.5098	-7.8626	1561.9
12.42	1243	78	NaN	0.56509	24.136	-1.4222	-183.52	18.727	2.6523	-104.04	-670.41	1149	-48.471	886.96	1052.1	49.324	58.259	1	0	6.0603	9.7501	-24.99	-30.583	-1.4784	-5.5596	20.579	22.283	4.5819	4.1905	-4.4108	-8.2998	1561.4
12.43	1244	78	NaN	0.60006	24.251	-1.5401	-183.54	18.41	2.768	-103.35	-670.26	1149	-48.053	886.39	1052.2	50.68	58.549	1	0	6.0634	9.753	-24.99	-30.583	-1.4345	-5.5735	20.696	21.965	4.6289	4.1796	-4.2942	-8.6178	1560.6
12.44	1245	78	NaN	0.62158	24.327	-1.5849	-183.53	18.201	2.8516	-102.93	-670.16	1149	-47.748	885.77	1052.3	48.845	57.242	1	0	6.0811	9.77	-24.99	-30.583	-1.4096	-5.5602	20.772	21.755	4.6715	4.2099	-4.2177	-8.8273	1559.9
12.45	1246	78	NaN	0.63087	24.365	-1.52	-183.51	18.056	2.8685	-102.92	-670.16	1149	-47.6	885.07	1052.3	49.87	57.943	1	0	6.0709	9.7602	-24.989	-30.582	-1.4061	-5.5516	20.81	21.611	4.6647	4.2086	-4.1795	-8.9716	1559.2
12.46	1247	78	NaN	0.63923	24.391	-1.453	-183.49	17.964	2.825	-102.86	-670.15	1149	-47.557	884.24	1052.4	50.378	54.981	1	0	6.0539	9.744	-24.989	-30.581	-1.3983	-5.5286	20.836	21.519	4.6557	4.2153	-4.1528	-9.0622	1558.4
12.47	1248	78	NaN	0.64084	24.391	-1.3492	-183.43	17.864	2.8401	-102.86	-670.21	1149.1	-47.342	883.22	1052.5	50.008	55.998	1	0	6.0111	9.7029	-24.987	-30.58	-1.4059	-5.4779	20.836	21.419	4.6053	4.225	-4.1508	-9.161	1557.4
12.48	1249	78	NaN	0.64465	24.292	-1.0906	-183.37	17.765	2.929	-103.6	-670.64	1149.1	-46.978	882.59	1052.6	49.816	55.374	1	0	5.9617	9.6554	-24.986	-30.579	-1.4432	-5.4538	20.736	21.32	4.5185	4.2016	-4.2494	-9.2583	1557.3
12.49	1250	78	NaN	0.66299	24.291	-1.0453	-183.33	17.747	2.8013	-103.51	-670.66	1149.1	-47.205	881.88	1052.6	53.905	56.834	1	0	5.9125	9.6081	-24.986	-30.578	-1.414	-5.4106	20.737	21.301	4.4985	4.1975	-4.2487	-9.2774	1556.6
12.5	1251	78	NaN	0.67632	24.303	-0.89574	-183.27	17.651	2.6853	-103.7	-670.63	1149.1	-47.389	881.1	1052.7	53.715	57.596	1	0	5.8753	9.5724	-24.984	-30.577	-1.402	-5.3474	20.75	21.204	4.4733	4.225	-4.2347	-9.3733	1555.7
12.51	1252	78	NaN	0.67108	24.379	-0.95089	-183.22	17.605	2.5893	-103.26	-670.33	1149	-47.586	880.5	1052.7	61.218	56.639	1	0	5.847	9.5452	-24.983	-30.575	-1.3848	-5.2757	20.829	21.155	4.4623	4.2696	-4.1535	-9.4197	1554.8
12.52	1253	78	NaN	0.65481	24.417	-0.90814	-183.14	17.538	2.6569	-103.26	-670.24	1149	-47.378	880.03	1052.7	62.941	57.818	1	0	5.8908	9.5873	-24.982	-30.575	-1.4097	-5.209	20.867	21.088	4.4811	4.3783	-4.115	-9.4866	1554.3
12.53	1254	78	NaN	0.61872	24.424	-0.90898	-183.07	17.465	2.7458	-103.22	-670.26	1148.9	-47.144	879.6	1052.8	60.598	56.186	1	0	5.9261	9.6212	-24.983	-30.575	-1.4535	-5.1393	20.875	21.014	4.4726	4.4819	-4.1071	-9.5616	1553.9
12.54	1255	78	NaN	0.57605	24.425	-1.0013	-183.03	17.403	2.7772	-102.92	-670.28	1148.8	-47.084	879.2	1052.7	58.761	57.22	1	0	5.9431	9.6375	-24.986	-30.578	-1.4876	-5.0932	20.879	20.949	4.4554	4.5443	-4.1068	-9.6297	1553.5
12.55	1256	78	NaN	0.54337	24.416	-1.0482	-183.02	17.323	2.7958	-102.76	-670.36	1148.7	-47.115	878.86	1052.7	55.82	57.592	1	0	5.9902	9.6827	-24.989	-30.582	-1.5136	-5.0783	20.87	20.869	4.4766	4.6044	-4.1188	-9.7124	1553.2
12.56	1257	78	NaN	0.50693	24.414	-1.0642	-182.99	17.214	2.7831	-102.65	-670.46	1148.7	-47.38	878.54	1052.5	55.227	55.952	1	0	6.0925	9.781	-24.992	-30.585	-1.5366	-5.0322	20.865	20.763	4.5559	4.7488	-4.1275	-9.8221	1553
12.57	1258	78	NaN	0.50096	24.42	-0.9652	-182.98	17.132	2.8141	-102.86	-670.49	1148.6	-47.487	878.42	1052.5	53.909	55.584	1	0	6.1343	9.8212	-24.995	-30.588	-1.5463	-5.0296	20.87	20.682	4.588	4.7916	-4.125	-9.9059	1552.9
12.58	1259	78	NaN	0.50305	24.427	-0.91919	-182.96	17.019	2.9498	-102.78	-670.58	1148.5	-47.399	878.35	1052.3	52.536	57.107	1	0	6.1623	9.848	-24.998	-30.59	-1.5446	-5.0062	20.875	20.57	4.6176	4.8418	-4.1224	-10.02	1552.9
12.59	1260	78	NaN	0.52384	24.447	-0.83562	-182.92	16.915	3.1608	-102.71	-670.69	1148.5	-47.115	878.36	1052.2	51.194	55.961	1	0	6.2327	9.9157	-24.996	-30.589	-1.5315	-4.9753	20.892	20.47	4.7013	4.9404	-4.1037	-10.119	1553
12.6	1261	78	NaN	0.55717	24.425	-0.54953	-182.9	16.86	3.252	-103.22	-671.13	1148.5	-47.183	878.3	1052	51.81	55.878	1	0	6.2717	9.9531	-24.994	-30.587	-1.5142	-4.9667	20.865	20.42	4.7574	4.9863	-4.129	-10.166	1553.4
12.61	1262	78	NaN	0.60411	24.575	-0.42991	-182.87	16.866	3.339	-102.72	-671.17	1148.5	-47.368	878.24	1051.8	51.123	54.431	1	0	6.2823	9.9632	-24.992	-30.585	-1.4418	-4.9136	21.005	20.436	4.8405	5.0496	-3.9868	-10.149	1553.4
12.62	1263	78	NaN	0.66121	24.766	-0.29061	-182.83	16.922	3.479	-102.13	-671.13	1148.5	-47.381	878.2	1051.5	51.373	56.023	1	0	6.3481	10.027	-24.99	-30.583	-1.3627	-4.8564	21.186	20.502	4.9855	5.1701	-3.804	-10.081	1553.3
12.63	1264	78	NaN	0.74643	24.873	0.13127	-182.79	16.999	3.6706	-102.61	-671.38	1148.6	-47.165	878.22	1051.3	50.631	57.974	1	0	6.4188	10.094	-24.988	-30.581	-1.3028	-4.8393	21.282	20.589	5.116	5.2551	-3.7055	-9.9915	1553.6
12.64	1265	78	NaN	0.8771	24.99	0.62004	-182.74	17.102	3.8636	-103.25	-671.66	1148.7	-46.929	878.3	1051	49.734	55.595	1	0	6.3477	10.026	-24.987	-30.579	-1.2039	-4.8255	21.386	20.706	5.1438	5.2005	-3.6005	-9.8732	1554.1
12.65	1266	78	NaN	1.0296	25.214	0.72211	-182.71	17.321	3.9331	-102.31	-671.62	1148.7	-47.026	878.28	1050.6	50.771	55.259	1	0	6.2995	9.9798	-24.986	-30.578	-1.0133	-4.7538	21.595	20.94	5.2862	5.226	-3.3911	-9.6383	1554
12.66	1267	78	NaN	1.2104	25.305	1.291	-182.68	17.759	3.8054	-102.6	-672.44	1148.9	-47.782	878.14	1050.1	49.327	55.931	1	0	6.3348	10.014	-24.985	-30.578	-0.81445	-4.7057	21.663	21.402	5.5203	5.308	-3.3223	-9.1765	1554.7
12.67	1268	78	NaN	1.3983	25.43	1.5415	-182.61	18.043	3.8504	-102.09	-672.67	1149	-47.897	878.12	1049.7	50.915	56.168	1	0	6.2498	9.9321	-24.983	-30.576	-0.60302	-4.6138	21.766	21.707	5.6468	5.3183	-3.2172	-8.8693	1554.9
12.68	1269	78	NaN	1.5333	25.542	1.8302	-182.51	18.391	3.9988	-102.06	-672.88	1149.2	-47.657	878.09	1049.3	49.843	54.142	1	0	6.1157	9.8033	-24.981	-30.574	-0.47574	-4.5161	21.858	22.076	5.64	5.2872	-3.1234	-8.4983	1555.1
12.69	1270	78	NaN	1.6978	25.683	2.1765	-182.44	19.025	3.9423	-101.75	-673.1	1149.3	-47.932	878.01	1048.6	49.622	57.702	1	0	6.0168	9.7083	-24.98	-30.572	-0.28938	-4.4276	21.969	22.739	5.7274	5.2807	-3.0109	-7.8339	1555.3
12.7	1271	78	NaN	1.8259	25.848	2.2838	-182.38	19.603	3.9024	-100.75	-673.03	1149.4	-48.114	877.94	1047.9	48.829	56.174	1	0	5.9341	9.6289	-24.978	-30.571	-0.11795	-4.3245	22.106	23.346	5.8162	5.3044	-2.8718	-7.225	1555.2
12.71	1272	78	NaN	1.9144	25.939	2.3532	-182.32	20.191	3.9087	-100.02	-673.01	1149.5	-48.128	877.77	1047.4	49.795	56.082	1	0	5.8691	9.5665	-24.976	-30.568	-0.0019552	-4.2346	22.174	23.957	5.8672	5.3319	-2.8017	-6.6119	1555
12.72	1273	78	NaN	1.9957	25.909	2.5175	-182.24	20.979	3.9236	-99.753	-673.26	1149.6	-48.105	877.5	1046.8	50.373	58.069	1	0	5.7666	9.468	-24.974	-30.567	0.088163	-4.1513	22.119	24.769	5.8548	5.3167	-2.8559	-5.7979	1555
12.73	1274	78	NaN	2.0686	25.818	2.6074	-182.15	21.872	3.9791	-99.274	-673.52	1149.6	-47.971	877.26	1046	49.071	55.661	1	0	5.6222	9.3293	-24.974	-30.567	0.17382	-4.0433	21.997	25.692	5.796	5.286	-2.9771	-4.875	1555.1
12.74	1275	78	NaN	2.0996	25.721	2.6484	-182.08	22.571	4.016	-98.987	-673.63	1149.6	-47.857	877.01	1045.4	51.182	55.782	1	0	5.429	9.1438	-24.973	-30.566	0.21103	-3.9674	21.881	26.411	5.64	5.1764	-3.0919	-4.1542	1555
12.75	1276	78	NaN	2.13	25.623	2.7733	-182.07	23.261	3.7689	-99.06	-673.65	1149.6	-48.532	876.64	1044.8	50.274	55.183	1	0	5.2556	8.9773	-24.972	-30.565	0.26324	-3.9362	21.76	27.123	5.5189	5.041	-3.2114	-3.4411	1554.6
12.76	1277	78	NaN	2.1097	25.478	2.8104	-181.99	24.214	3.6086	-98.904	-673.51	1149.5	-48.972	876.28	1044.2	49.732	55.363	1	0	5.164	8.8893	-24.972	-30.565	0.26435	-3.8308	21.591	28.101	5.4284	5.0585	-3.3805	-2.4641	1554.2
12.77	1278	78	NaN	2.0925	25.356	2.8229	-181.91	24.775	3.7614	-98.832	-673.48	1149.5	-48.469	876.27	1043.6	49.909	56.198	1	0	5.0836	8.812	-24.972	-30.565	0.23125	-3.7696	21.451	28.68	5.3148	5.0424	-3.5209	-1.885	1554.2
12.78	1279	78	NaN	2.0736	25.226	2.8047	-181.85	25.238	3.8892	-98.781	-673.45	1149.4	-48.009	876.35	1043.2	50.823	55.764	1	0	5.0057	8.7373	-24.972	-30.565	0.19725	-3.7309	21.307	29.157	5.203	5.0063	-3.6652	-1.4071	1554.3
12.79	1280	78	NaN	2.0376	25.092	2.7445	-181.79	25.717	3.8576	-98.672	-673.43	1149.3	-47.999	876.27	1042.8	50.063	56.588	1	0	4.8332	8.5715	-24.971	-30.564	0.1648	-3.6678	21.161	29.648	4.998	4.9037	-3.8102	-0.91581	1554.2
12.8	1281	78	NaN	1.9926	24.975	2.6557	-181.76	26.225	3.5925	-98.51	-673.38	1149.2	-48.644	875.97	1042.4	49.357	58.229	1	0	4.6624	8.4075	-24.97	-30.563	0.14915	-3.6043	21.035	30.164	4.8115	4.8032	-3.9351	-0.39882	1553.8
12.81	1282	78	NaN	1.9336	24.872	2.585	-181.72	26.732	3.3947	-98.471	-673.23	1149.1	-49.067	875.69	1042.1	50.343	57.267	1	0	4.5463	8.296	-24.969	-30.562	0.10672	-3.5486	20.923	30.68	4.653	4.7474	-4.046	0.11769	1553.4
12.82	1283	78	NaN	1.851	24.745	2.6345	-181.62	27.191	3.5581	-98.946	-673.09	1149	-48.447	875.67	1041.7	49.556	56.793	1	0	4.1325	7.8986	-24.967	-30.56	-0.016536	-3.4863	20.785	31.151	4.116	4.4123	-4.1823	0.59106	1553.3
12.83	1284	78	NaN	1.794	24.573	2.905	-181.58	27.563	3.4573	-100.2	-673.36	1149	-48.644	875.42	1041.5	49.825	56.852	1	0	3.3066	7.1055	-24.963	-30.556	-0.11245	-3.4889	20.606	31.529	3.1942	3.6166	-4.3571	0.97289	1553.4
12.84	1285	78	NaN	1.7745	24.482	2.882	-181.52	27.879	3.38	-100.3	-673.26	1148.9	-48.815	875.18	1041.4	49.363	53.618	1	0	3.1998	7.0029	-24.966	-30.558	-0.12968	-3.421	20.514	31.847	3.0702	3.5818	-4.4518	1.2891	1553
12.85	1286	78	NaN	1.7389	24.393	2.7989	-181.44	28.137	3.3915	-100.27	-673.16	1148.8	-48.79	874.94	1041.3	50.869	55.199	1	0	3.2275	7.0294	-24.968	-30.561	-0.1658	-3.3478	20.422	32.107	3.0617	3.6816	-4.5461	1.5459	1552.7
12.86	1287	78	NaN	1.7081	24.367	2.4636	-181.38	28.356	3.4267	-99.294	-672.79	1148.6	-48.696	874.75	1041.1	50.485	57.688	1	0	3.1287	6.9345	-24.969	-30.561	-0.16457	-3.2559	20.397	32.327	2.9641	3.6786	-4.5716	1.7654	1552.1
12.87	1288	78	NaN	1.6503	24.269	2.2965	-181.33	28.676	3.5202	-99.022	-672.63	1148.5	-48.475	874.39	1041	50.803	57.821	1	0	3.0837	6.8913	-24.97	-30.563	-0.22116	-3.1986	20.298	32.647	2.8625	3.6927	-4.6723	2.0843	1551.6
12.88	1289	78	NaN	1.6025	24.18	2.2771	-181.27	28.963	3.5616	-99.198	-672.56	1148.4	-48.437	874.02	1041	48.565	57.379	1	0	3.0752	6.8832	-24.972	-30.565	-0.27737	-3.1507	20.207	32.935	2.7978	3.7324	-4.7647	2.3705	1551.1
12.89	1290	78	NaN	1.5738	24.136	2.2907	-181.21	29.182	3.5604	-99.378	-672.46	1148.4	-48.551	873.69	1040.9	49.916	54.111	1	0	3.0468	6.8559	-24.976	-30.568	-0.309	-3.0916	20.162	33.156	2.7378	3.7644	-4.8131	2.5876	1550.7
12.9	1291	78	NaN	1.5482	24.108	2.2891	-181.13	29.379	3.5427	-99.476	-672.35	1148.3	-48.736	873.36	1040.8	49.683	56.155	1	0	3.0045	6.8153	-24.98	-30.572	-0.33193	-3.0121	20.132	33.355	2.6726	3.8032	-4.8475	2.7828	1550.3
12.91	1292	78	NaN	1.5193	24.074	2.2693	-181.03	29.581	3.4887	-99.502	-672.27	1148.3	-49.059	872.97	1040.8	49.686	57.167	1	0	3.0071	6.8178	-24.981	-30.573	-0.35042	-2.9042	20.096	33.56	2.6567	3.9136	-4.8847	2.9865	1549.8
12.92	1293	78	NaN	1.4891	24.031	2.2116	-180.92	29.832	3.5233	-99.377	-672.21	1148.3	-49.266	872.46	1040.7	48.457	56.96	1	0	3.0001	6.8111	-24.982	-30.575	-0.36903	-2.7824	20.049	33.814	2.6311	4.0287	-4.9335	3.2388	1549.2
12.93	1294	78	NaN	1.4695	24.019	2.1723	-180.83	29.96	3.5783	-99.251	-672.15	1148.3	-49.362	872.19	1040.6	49.816	54.338	1	0	2.9755	6.7874	-24.986	-30.578	-0.38075	-2.6838	20.035	33.944	2.5947	4.1035	-4.951	3.3658	1548.9
12.94	1295	78	NaN	1.4641	24.018	2.1924	-180.79	30.09	3.5827	-99.28	-672.08	1148.3	-49.596	871.85	1040.5	48.568	54.75	1	0	2.9186	6.7328	-24.989	-30.582	-0.37902	-2.634	20.029	34.079	2.5396	4.0988	-4.9602	3.4975	1548.5
12.95	1296	78	NaN	1.4498	24.035	2.2191	-180.69	30.216	3.6183	-99.308	-671.99	1148.3	-49.83	871.47	1040.5	49.062	55.821	1	0	2.8652	6.6815	-24.992	-30.585	-0.3863	-2.5248	20.042	34.209	2.4789	4.1567	-4.9506	3.6238	1548
12.96	1297	78	NaN	1.4415	24.052	2.2476	-180.61	30.284	3.6514	-99.328	-671.94	1148.3	-49.999	871.2	1040.5	51.713	55.211	1	0	2.8879	6.7032	-24.995	-30.588	-0.38947	-2.4362	20.057	34.279	2.4984	4.267	-4.9379	3.6915	1547.7
12.97	1298	78	NaN	1.4417	24.069	2.2631	-180.54	30.274	3.7046	-99.304	-671.91	1148.3	-50.061	871.08	1040.4	47.676	55.219	1	0	2.8782	6.694	-24.997	-30.59	-0.38618	-2.3661	20.071	34.273	2.492	4.3279	-4.9257	3.6829	1547.5
12.98	1299	78	NaN	1.443	24.092	2.2586	-180.48	30.247	3.7404	-99.212	-671.89	1148.3	-50.153	871	1040.4	49.006	55.315	1	0	2.6807	6.5043	-24.996	-30.589	-0.37827	-2.2993	20.092	34.248	2.3025	4.205	-4.9048	3.659	1547.4
12.99	1300	78	NaN	1.4462	24.118	2.2495	-180.42	30.225	3.7626	-99.093	-671.86	1148.3	-50.274	870.88	1040.4	50.054	57.975	1	0	2.5213	6.3512	-24.988	-30.58	-0.36631	-2.2295	20.116	34.226	2.155	4.1217	-4.8715	3.6457	1547.3
13	1301	78	NaN	1.4588	24.141	2.2599	-180.35	30.147	3.8435	-99.014	-671.85	1148.3	-50.234	870.84	1040.3	50.881	56.404	1	0	2.3945	6.2294	-24.972	-30.565	-0.35226	-2.1564	20.139	34.15	2.0422	4.0731	-4.8332	3.5856	1547.2
13.01	1302	78	NaN	1.4585	24.187	2.2977	-180.3	30.071	3.8731	-99.011	-671.8	1148.4	-50.318	870.74	1040.3	48.926	56.38	1	0	2.3492	6.1859	-24.968	-30.56	-0.34956	-2.1099	20.182	34.075	1.9996	4.076	-4.7852	3.5151	1547.1
13.02	1303	78	NaN	1.4448	24.118	2.6079	-180.28	30.031	3.8667	-100.07	-672.19	1148.5	-50.426	870.63	1040.3	49.394	56.67	1	0	2.3352	6.1725	-24.965	-30.558	-0.39823	-2.1205	20.11	34.04	1.937	4.0519	-4.8556	3.4816	1547.4
13.03	1304	78	NaN	1.4439	24.145	2.6242	-180.26	29.999	3.802	-100.01	-672.18	1148.5	-50.69	870.45	1040.4	49.477	57.811	1	0	2.374	6.2098	-24.965	-30.558	-0.38732	-2.0906	20.137	34.006	1.9867	4.1192	-4.8279	3.4477	1547.2
13.04	1305	78	NaN	1.4333	24.151	2.6135	-180.25	29.965	3.8217	-99.939	-672.19	1148.5	-50.67	870.43	1040.4	50.5	56.369	1	0	2.4536	6.2862	-24.966	-30.559	-0.396	-2.0843	20.145	33.971	2.0576	4.2019	-4.821	3.4115	1547.2
13.05	1306	78	NaN	1.4201	24.167	2.6055	-180.25	29.933	3.7934	-99.84	-672.17	1148.4	-50.832	870.33	1040.4	49.715	54.72	1	0	2.5496	6.3784	-24.968	-30.561	-0.39974	-2.0701	20.163	33.936	2.1499	4.3083	-4.8046	3.3758	1547.1
13.06	1307	78	NaN	1.4048	24.183	2.6185	-180.24	29.907	3.7684	-99.825	-672.12	1148.4	-51	870.19	1040.5	48.6	53.99	1	0	2.6749	6.4987	-24.968	-30.561	-0.40834	-2.0573	20.181	33.908	2.2665	4.4414	-4.7864	3.3471	1546.9
13.07	1308	78	NaN	1.3778	24.193	2.6406	-180.25	29.892	3.6617	-99.872	-672.07	1148.4	-51.415	870	1040.6	50.198	55.651	1	0	2.8048	6.6234	-24.967	-30.56	-0.42204	-2.046	20.195	33.89	2.3827	4.5775	-4.7716	3.3303	1546.6
13.08	1309	78	NaN	1.3391	24.202	2.6484	-180.24	29.852	3.5129	-99.881	-672	1148.4	-51.952	869.85	1040.7	50.164	57.109	1	0	2.8611	6.6776	-24.966	-30.559	-0.44137	-2.023	20.208	33.845	2.4198	4.6546	-4.7574	3.2868	1546.3
13.09	1310	78	NaN	1.3039	24.203	2.6417	-180.21	29.729	3.6054	-99.871	-671.95	1148.3	-51.742	870.03	1040.7	47.936	54.91	1	0	2.9364	6.7499	-24.964	-30.557	-0.48388	-1.9932	20.212	33.72	2.4525	4.7567	-4.7525	3.1634	1546.5
13.1	1311	78	NaN	1.2578	24.201	2.6236	-180.2	29.639	3.6031	-99.857	-671.89	1148.3	-51.84	870.07	1040.7	48.158	56.527	1	0	3.0316	6.8413	-24.962	-30.554	-0.52582	-1.9844	20.212	33.628	2.5058	4.857	-4.7495	3.0741	1546.5
13.11	1312	78	NaN	1.2174	24.182	2.6024	-180.22	29.563	3.5372	-99.85	-671.87	1148.2	-52.107	870.13	1040.7	50.692	54.36	1	0	3.1517	6.9566	-24.958	-30.551	-0.55598	-1.9978	20.196	33.549	2.5957	4.9588	-4.7623	2.9978	1546.5
13.12	1313	78	NaN	1.1716	24.169	2.5562	-180.26	29.497	3.4591	-99.776	-671.82	1148.2	-52.384	870.19	1040.7	49.684	58.442	1	0	3.2639	7.0644	-24.955	-30.547	-0.58882	-2.024	20.186	33.48	2.6751	5.0405	-4.7688	2.9325	1546.5
13.13	1314	78	NaN	1.1331	24.155	2.5635	-180.29	29.425	3.4266	-99.891	-671.75	1148.1	-52.554	870.27	1040.8	49.016	55.158	1	0	3.3456	7.1429	-24.951	-30.544	-0.62524	-2.0439	20.174	33.405	2.7204	5.099	-4.7774	2.8614	1546.5
13.14	1315	78	NaN	1.0692	24.139	2.5559	-180.31	29.362	3.4236	-100	-671.66	1148	-52.673	870.32	1040.8	49.103	54.384	1	0	3.4172	7.2116	-24.948	-30.54	-0.68898	-2.0649	20.162	33.339	2.7282	5.1467	-4.7862	2.7985	1546.4
13.15	1316	78	NaN	1.0101	24.124	2.5231	-180.33	29.324	3.4176	-100.03	-671.6	1148	-52.787	870.35	1040.8	49.041	56.586	1	0	3.4594	7.2522	-24.944	-30.537	-0.74493	-2.0813	20.15	33.297	2.7145	5.1709	-4.7938	2.7606	1546.4
13.16	1317	78	NaN	0.9648	24.119	2.4764	-180.36	29.303	3.3738	-100	-671.55	1147.9	-52.965	870.39	1040.8	50.446	55.369	1	0	3.5472	7.3364	-24.939	-30.532	-0.78243	-2.1068	20.147	33.274	2.7647	5.2296	-4.7921	2.7425	1546.4
13.17	1318	78	NaN	0.91509	24.151	2.351	-180.42	29.292	3.3027	-99.699	-671.33	1147.9	-53.192	870.47	1040.8	50.396	55.687	1	0	3.6587	7.4436	-24.934	-30.526	-0.81266	-2.1463	20.182	33.262	2.846	5.2973	-4.7519	2.7352	1546.2
13.18	1319	78	NaN	0.86734	24.236	2.0842	-180.48	29.307	3.2654	-98.886	-670.87	1147.7	-53.325	870.56	1040.8	48.859	56.165	1	0	3.729	7.5111	-24.928	-30.52	-0.8257	-2.1719	20.271	33.272	2.9033	5.3392	-4.6563	2.7517	1545.8
13.19	1320	78	NaN	0.83848	24.243	2.043	-180.53	29.333	3.2373	-98.856	-670.79	1147.7	-53.411	870.63	1040.8	49.19	55.91	1	0	3.8383	7.6161	-24.922	-30.515	-0.85024	-2.2219	20.279	33.297	2.9881	5.3942	-4.6424	2.7821	1545.8
13.2	1321	78	NaN	0.80704	24.247	2.0342	-180.57	29.361	3.2528	-98.922	-670.78	1147.7	-53.4	870.77	1040.8	48.448	54.84	1	0	4.0006	7.7719	-24.917	-30.509	-0.88442	-2.2642	20.283	33.325	3.1161	5.5077	-4.6332	2.8155	1545.9
13.21	1322	78	NaN	0.77837	24.186	2.2481	-180.64	29.468	3.1868	-99.784	-671.06	1147.8	-53.582	870.81	1040.8	50.103	58.396	1	0	4.1074	7.8745	-24.908	-30.501	-0.938	-2.3603	20.219	33.435	3.1694	5.5142	-4.6885	2.934	1546.3
13.22	1323	78	NaN	0.76679	24.185	2.2891	-180.71	29.622	3.1073	-99.971	-671.08	1147.8	-53.796	870.8	1040.8	49.998	56.726	1	0	4.2017	7.9651	-24.898	-30.491	-0.94855	-2.4288	20.218	33.589	3.2532	5.5363	-4.6803	3.098	1546.3
13.23	1324	78	NaN	0.76819	24.217	2.2712	-180.78	29.813	3.183	-99.894	-670.97	1147.8	-53.595	870.89	1040.8	49.678	55.487	1	0	4.296	8.0556	-24.889	-30.481	-0.95179	-2.4972	20.249	33.781	3.3442	5.5585	-4.6402	3.2998	1546.3
13.24	1325	78	NaN	0.78666	24.296	2.1347	-180.84	30.014	3.289	-99.316	-670.66	1147.7	-53.334	870.97	1040.7	50.039	56.635	1	0	4.3717	8.1284	-24.881	-30.473	-0.92177	-2.5493	20.327	33.982	3.45	5.5791	-4.5534	3.5085	1546
13.25	1326	78	NaN	0.81556	24.374	1.9993	-180.9	30.234	3.3299	-98.683	-670.32	1147.6	-53.277	871.07	1040.6	51.154	54.932	1	0	4.3752	8.1317	-24.879	-30.471	-0.87178	-2.5905	20.406	34.202	3.5035	5.5412	-4.4732	3.7307	1545.8
13.26	1327	78	NaN	0.83731	24.369	2.0971	-180.96	30.472	3.3291	-98.903	-670.36	1147.6	-53.349	871.27	1040.6	50.504	56.395	1	0	4.4745	8.2271	-24.871	-30.464	-0.85525	-2.6509	20.398	34.442	3.6193	5.5762	-4.4728	3.9787	1546
13.27	1328	78	NaN	0.84502	24.314	2.3225	-181	30.651	3.2724	-99.647	-670.64	1147.7	-53.593	871.4	1040.5	49.415	56.977	1	0	4.6405	8.3865	-24.859	-30.452	-0.86563	-2.7143	20.339	34.625	3.7748	5.6722	-4.5194	4.1733	1546.4
13.28	1329	78	NaN	0.853	24.351	2.3081	-181.02	30.823	3.2453	-99.507	-670.53	1147.7	-53.808	871.49	1040.6	48.917	56.173	1	0	4.5949	8.3427	-24.853	-30.446	-0.84452	-2.7173	20.376	34.797	3.7504	5.6254	-4.4769	4.352	1546.4
13.29	1330	78	NaN	0.86425	24.393	2.296	-181.01	30.897	3.4494	-99.368	-670.42	1147.8	-53.377	871.81	1040.5	50.527	57.705	1	0	4.4791	8.2315	-24.845	-30.438	-0.84388	-2.719	20.416	34.874	3.6352	5.5125	-4.4292	4.4357	1546.6
13.3	1331	78	NaN	0.87473	24.436	2.3026	-180.99	30.968	3.5537	-99.297	-670.34	1147.8	-53.235	872.09	1040.5	51.588	59.235	1	0	4.2516	8.013	-24.834	-30.427	-0.83577	-2.7024	20.458	34.946	3.4159	5.3106	-4.3761	4.5186	1546.8
13.31	1332	78	NaN	0.8876	24.49	2.2858	-180.99	31.045	3.6133	-99.157	-670.26	1147.8	-53.2	872.33	1040.4	50.064	55.413	1	0	4.1047	7.8719	-24.827	-30.42	-0.81887	-2.6952	20.511	35.024	3.2858	5.1767	-4.3165	4.6039	1547
13.32	1333	78	NaN	0.9126	24.636	2.0977	-180.97	31.125	3.674	-98.383	-669.91	1147.7	-53.201	872.58	1040.4	50.044	57.531	1	0	4.0907	7.8584	-24.826	-30.419	-0.76519	-2.6465	20.658	35.103	3.3255	5.212	-4.1685	4.6841	1546.9
13.33	1334	78	NaN	0.94015	24.779	1.9586	-180.95	31.196	3.6758	-97.789	-669.61	1147.7	-53.332	872.78	1040.4	50.514	56.885	1	0	3.9853	7.7572	-24.823	-30.415	-0.71083	-2.6023	20.803	35.172	3.2745	5.155	-4.0199	4.7564	1546.8
13.34	1335	78	NaN	0.96384	24.874	1.9717	-180.94	31.241	3.6652	-97.757	-669.54	1147.7	-53.436	872.91	1040.4	49.361	55.643	1	0	3.8701	7.6466	-24.819	-30.411	-0.68204	-2.5833	20.898	35.216	3.1881	5.0633	-3.9204	4.8049	1546.8
13.35	1336	78	NaN	0.99636	25.017	1.982	-180.9	31.251	3.7406	-97.717	-669.42	1147.7	-53.309	873.09	1040.5	50.392	56.122	1	0	3.8595	7.6364	-24.817	-30.409	-0.65273	-2.5488	21.042	35.226	3.2068	5.0876	-3.7746	4.8165	1546.9
13.36	1337	78	NaN	1.0531	25.275	1.9368	-180.85	31.229	3.8066	-97.525	-669.13	1147.7	-53.234	873.33	1040.5	49.674	57.138	1	0	3.7719	7.5523	-24.813	-30.406	-0.59175	-2.4976	21.3	35.204	3.1801	5.0547	-3.5128	4.7979	1546.8
13.37	1338	78	NaN	1.1004	25.523	1.8316	-180.81	31.21	3.8708	-97.2	-668.76	1147.8	-53.122	873.45	1040.5	51.234	55.88	1	0	3.6196	7.4061	-24.809	-30.402	-0.53672	-2.452	21.547	35.185	3.0829	4.954	-3.2621	4.7833	1546.6
13.38	1339	78	NaN	1.1176	25.618	2.0894	-180.75	31.174	4.0272	-98.023	-669.01	1147.9	-52.8	873.56	1040.6	50.394	55.951	1	0	3.5789	7.367	-24.807	-30.4	-0.56162	-2.43	21.641	35.151	3.0173	4.9369	-3.1659	4.7507	1547
13.39	1340	78	NaN	1.1908	25.911	2.0367	-180.7	31.101	4.1453	-97.871	-668.81	1147.9	-52.564	873.72	1040.6	49.701	56.785	1	0	3.5452	7.3345	-24.806	-30.399	-0.49159	-2.3782	21.933	35.079	3.0536	4.9563	-2.873	4.6807	1546.9
13.4	1341	78	NaN	1.2609	26.2	1.97	-180.67	31.056	4.1683	-97.61	-668.51	1148.1	-52.565	873.76	1040.6	49.132	56.938	1	0	3.4901	7.2816	-24.803	-30.396	-0.41208	-2.3392	22.218	35.038	3.078	4.9424	-2.5852	4.6427	1546.7
13.41	1342	78	NaN	1.345	26.452	2.0299	-180.66	31.001	4.2132	-97.699	-668.16	1148.2	-52.462	873.79	1040.7	49.448	57.254	1	0	3.4267	7.2207	-24.801	-30.394	-0.33545	-2.3412	22.464	34.989	3.0912	4.8795	-2.3371	4.5956	1546.4
13.42	1343	78	NaN	1.4308	26.629	2.2133	-180.67	30.928	4.2809	-98.143	-667.83	1148.4	-52.249	873.81	1040.7	45.242	56.677	1	0	3.3497	7.1468	-24.801	-30.394	-0.27435	-2.3743	22.634	34.923	3.0753	4.7725	-2.1673	4.5283	1546.1
13.43	1344	78	NaN	1.5011	26.705	2.3866	-180.69	30.847	4.3163	-98.545	-667.58	1148.6	-52.084	873.81	1040.7	54.468	57.696	1	0	3.2969	7.0961	-24.802	-30.395	-0.2254	-2.4175	22.703	34.849	3.0715	4.6786	-2.0987	4.4542	1545.9
13.44	1345	78	NaN	1.5739	26.673	2.3835	-180.74	30.751	4.2971	-98.403	-667.45	1148.8	-51.999	873.77	1040.8	59.987	57.246	1	0	3.2722	7.0724	-24.803	-30.395	-0.15066	-2.4684	22.665	34.76	3.1215	4.6039	-2.1378	4.3643	1545.7
13.45	1346	78	NaN	1.6817	26.513	2.162	-180.85	30.616	4.2151	-97.558	-667.39	1149	-51.941	873.68	1040.8	64.89	56.134	1	0	3.3914	7.1868	-24.804	-30.397	-0.013807	-2.5424	22.498	34.632	3.3775	4.6444	-2.3059	4.2346	1545.5
13.46	1347	78	NaN	1.7589	26.402	1.8153	-180.95	30.503	4.1176	-96.371	-667.02	1149.1	-51.928	873.64	1040.9	65.443	57.212	1	0	3.4952	7.2865	-24.806	-30.399	0.10657	-2.6018	22.384	34.52	3.6018	4.6847	-2.4223	4.1208	1545.1
13.47	1348	78	NaN	1.8416	26.198	1.8971	-181.07	30.38	3.991	-96.443	-666.87	1149.3	-51.95	873.6	1040.9	66.483	58.882	1	0	3.5832	7.3711	-24.809	-30.402	0.18717	-2.7266	22.176	34.402	3.7704	4.6445	-2.6333	3.9999	1544.9
13.48	1349	78	NaN	2.0235	25.867	2.24	-181.26	30.193	3.7241	-97.094	-666.51	1149.5	-52.168	873.46	1041	68.595	59.057	1	0	3.6382	7.4239	-24.813	-30.406	0.35251	-2.9338	21.84	34.22	3.9907	4.4901	-2.9733	3.8142	1544.4
13.49	1350	78	NaN	2.1856	25.541	2.4971	-181.44	30.022	3.5093	-97.556	-666.23	1149.6	-52.332	873.33	1041	69.567	58.56	1	0	3.6594	7.4442	-24.818	-30.41	0.50301	-3.1208	21.511	34.052	4.1624	4.3235	-3.3067	3.6421	1544
13.5	1351	78	NaN	2.3259	25.168	2.6112	-181.58	29.847	3.4117	-97.636	-666.12	1149.6	-52.198	873.26	1041.1	70.52	57.837	1	0	3.6806	7.4646	-24.822	-30.415	0.63522	-3.2683	21.138	33.877	4.3158	4.1962	-3.6847	3.4624	1543.9
13.51	1352	78	NaN	2.4666	24.725	2.6043	-181.72	29.657	3.3175	-97.377	-666.14	1149.6	-52.032	873.2	1041.2	71.647	58.342	1	0	3.7017	7.4849	-24.827	-30.419	0.77932	-3.4031	20.699	33.684	4.481	4.0818	-4.1281	3.2643	1543.8
13.52	1353	78	NaN	2.6333	24.2	2.4918	-181.9	29.421	3.1622	-96.791	-666.18	1149.4	-51.945	873.12	1041.2	73.1	58.909	1	0	3.7229	7.5052	-24.831	-30.424	0.96449	-3.5724	20.182	33.44	4.6874	3.9329	-4.6497	3.0155	1543.7
13.53	1354	78	NaN	2.8259	23.648	2.3758	-182.15	29.134	2.9979	-96.175	-666.08	1149.1	-51.765	873.01	1041.3	72.589	58.602	1	0	3.7441	7.5256	-24.836	-30.429	1.1731	-3.7989	19.643	33.139	4.9172	3.7267	-5.1926	2.7101	1543.5
13.54	1355	78	NaN	2.9707	23.354	2.547	-182.37	28.94	2.7799	-96.581	-665.68	1148.9	-51.887	872.93	1041.5	71.938	58.246	1	0	3.7652	7.5459	-24.84	-30.433	1.3069	-4.0294	19.36	32.934	5.0721	3.5164	-5.48	2.5005	1543
13.55	1356	78	NaN	3.1109	23.058	2.9101	-182.57	28.736	2.5593	-97.556	-665.27	1148.7	-52.061	872.86	1041.6	72.415	59.085	1	0	3.7864	7.5662	-24.845	-30.438	1.4167	-4.2657	19.078	32.716	5.2031	3.3006	-5.7672	2.2783	1542.5
13.56	1357	78	NaN	3.1853	22.708	3.1087	-182.76	28.473	2.5019	-98.084	-664.96	1148.4	-51.798	872.87	1041.7	72.439	59.202	1	0	3.8076	7.5866	-24.85	-30.442	1.4613	-4.4857	18.742	32.438	5.2689	3.1008	-6.1074	1.9958	1542.2
13.57	1358	78	NaN	3.2182	22.356	3.1093	-182.95	28.208	2.4335	-98.102	-664.81	1148.1	-51.602	872.86	1041.8	69.607	58.8	1	0	3.8287	7.6069	-24.854	-30.447	1.4861	-4.678	18.403	32.161	5.3149	2.9289	-6.4512	1.714	1542
13.58	1359	78	NaN	3.2391	21.977	2.8762	-183.11	27.907	2.3921	-97.443	-664.89	1147.8	-51.401	872.91	1041.9	65.478	57.477	1	0	3.8499	7.6272	-24.859	-30.451	1.5241	-4.8287	18.04	31.844	5.3741	2.7985	-6.8188	1.3929	1542.1
13.59	1360	78	NaN	3.2263	21.504	2.6234	-183.37	27.539	2.1921	-96.844	-665.11	1147.5	-51.555	872.93	1042.2	60.695	56.565	1	0	3.8711	7.6475	-24.863	-30.456	1.5397	-5.0523	17.588	31.455	5.4108	2.5952	-7.2747	0.99874	1542.3
13.6	1361	78	NaN	3.1834	21.126	2.5404	-183.64	27.156	1.9475	-96.804	-665.23	1147.2	-51.813	873	1042.4	58.778	55.634	1	0	3.8923	7.6679	-24.868	-30.46	1.5081	-5.3113	17.23	31.052	5.4003	2.3566	-7.6378	0.59196	1542.5
13.61	1362	78	NaN	3.1335	20.971	2.6354	-183.85	26.801	1.8137	-97.247	-665.13	1147.1	-51.865	873.19	1042.6	58.017	55.855	1	0	3.9134	7.6882	-24.872	-30.465	1.4437	-5.536	17.086	30.685	5.3572	2.1522	-7.786	0.22043	1542.5
13.62	1363	78	NaN	3.0762	20.9	2.7572	-184.07	26.412	1.7106	-97.783	-665.01	1147	-51.864	873.32	1042.8	55.714	57.399	1	0	3.9346	7.7085	-24.877	-30.47	1.3664	-5.7786	17.024	30.287	5.301	1.9299	-7.8523	-0.18233	1542.5
13.63	1364	78	NaN	2.9771	20.887	2.755	-184.36	25.907	1.6081	-98.065	-664.99	1147	-51.783	873.5	1043	58.444	54.61	1	0	3.9558	7.7289	-24.881	-30.474	1.254	-6.0807	17.021	29.773	5.2097	1.6482	-7.8608	-0.70111	1542.7
13.64	1365	78	NaN	2.913	20.906	2.5942	-184.55	25.616	1.4046	-97.84	-665.19	1147	-52.148	873.46	1043.2	59.566	55.604	1	0	3.9769	7.7492	-24.886	-30.479	1.2121	-6.2507	17.045	29.477	5.189	1.4985	-7.8413	-1.0021	1542.8
13.65	1366	78	NaN	2.8321	20.966	2.4239	-184.74	25.314	1.1257	-97.596	-665.48	1147.1	-52.738	873.5	1043.4	65.473	56.355	1	0	3.9981	7.7695	-24.89	-30.483	1.1625	-6.4113	17.11	29.17	5.1606	1.3582	-7.7801	-1.3135	1543.1
13.66	1367	78	NaN	2.7557	21.083	2.3226	-184.86	24.955	1.1188	-97.532	-665.8	1147.3	-52.663	873.67	1043.6	67.692	57.896	1	0	4.0193	7.7899	-24.895	-30.488	1.0863	-6.5278	17.23	28.807	5.1055	1.2621	-7.665	-1.6804	1543.6
13.67	1368	78	NaN	2.6831	21.284	2.3085	-184.96	24.603	1.2349	-97.718	-666.07	1147.5	-52.247	873.88	1043.7	65.846	58.235	1	0	4.0404	7.8102	-24.9	-30.492	0.99183	-6.6523	17.431	28.456	5.0323	1.1579	-7.4684	-2.0362	1544.1
13.68	1369	78	NaN	2.6197	21.564	2.3569	-185.11	24.318	1.1805	-98.111	-666.31	1147.7	-52.24	873.94	1043.9	67.512	56.779	1	0	4.0616	7.8305	-24.904	-30.497	0.91389	-6.814	17.709	28.172	4.9755	1.0166	-7.195	-2.3244	1544.4
13.69	1370	78	NaN	2.5366	22.005	2.3258	-185.31	24	0.94885	-98.351	-666.54	1148	-52.689	873.93	1044.1	69.931	57.393	1	0	4.0828	7.8509	-24.909	-30.501	0.83876	-7.0038	18.147	27.858	4.9215	0.84703	-6.7613	-2.6437	1544.7
13.7	1371	78	NaN	2.4326	22.545	2.1986	-185.46	23.602	0.83314	-98.364	-666.79	1148.4	-52.865	874.06	1044.2	71.873	58.794	1	0	4.0735	7.8419	-24.911	-30.503	0.74121	-7.1539	18.68	27.467	4.8147	0.68799	-6.2308	-3.0364	1545
13.71	1372	78	NaN	2.3514	22.921	2.1526	-185.48	23.267	0.99983	-98.569	-667.08	1148.7	-52.342	874.27	1044.3	72.374	59.588	1	0	4.0535	7.8228	-24.912	-30.505	0.63358	-7.2024	19.048	27.141	4.6871	0.62037	-5.8649	-3.3645	1545.6
13.72	1373	78	NaN	2.244	23.239	2.0869	-185.54	23.008	0.95378	-98.777	-667.54	1149	-52.394	874.24	1044.4	73.244	59.767	1	0	4.0225	7.793	-24.916	-30.509	0.52079	-7.2678	19.361	26.886	4.5433	0.52515	-5.5554	-3.6233	1546
13.73	1374	78	NaN	2.1441	23.536	1.9607	-185.63	22.811	0.81367	-98.776	-668.05	1149.2	-52.652	874.16	1044.6	73.535	59.351	1	0	3.9885	7.7603	-24.921	-30.513	0.43105	-7.3405	19.659	26.688	4.4196	0.41987	-5.262	-3.8252	1546.4
13.74	1375	78	NaN	2.0328	23.874	1.9	-185.73	22.555	0.73457	-99.011	-668.38	1149.4	-52.715	874.24	1044.7	73.663	61.412	1	1	3.939	7.7128	-24.926	-30.519	0.3138	-7.447	19.993	26.436	4.2528	0.26571	-4.9332	-4.0822	1546.9
13.75	1376	78	NaN	1.8272	24.236	2.0777	-185.83	22.21	0.68166	-100.35	-669.17	1149.8	-52.641	874.3	1044.8	73.874	58.249	1	1	3.9033	7.6785	-24.93	-30.523	0.056747	-7.6043	20.349	26.098	3.9601	0.074228	-4.5819	-4.4257	1547.8
13.76	1377	78	NaN	1.6285	24.555	2.1581	-185.9	21.945	0.61103	-101.23	-669.63	1150	-52.669	874.25	1044.9	73.89	58.07	1	1	3.8787	7.6548	-24.934	-30.527	-0.17317	-7.6967	20.665	25.836	3.7055	-0.041906	-4.2699	-4.6913	1548.2
13.77	1378	78	NaN	1.4611	24.808	2.1765	-185.92	21.695	0.60012	-101.82	-669.94	1150.1	-52.583	874.26	1045	73.962	58.784	1	1	3.6929	7.4765	-24.948	-30.541	-0.36508	-7.7464	20.916	25.587	3.3279	-0.26999	-4.0324	-4.9542	1548.6
13.78	1379	78	NaN	1.2847	25.061	2.1348	-185.96	21.422	0.53853	-102.34	-670.3	1150.2	-52.595	874.22	1045.1	74.028	58.964	1	1	3.5508	7.3399	-24.959	-30.552	-0.56015	-7.8018	21.17	25.314	2.9906	-0.4619	-3.7896	-5.2384	1548.9
13.79	1380	78	NaN	1.1189	25.3	2.0127	-186.01	21.214	0.37634	-102.62	-670.55	1150.2	-52.852	874.04	1045.2	73.764	59.046	1	1	3.5085	7.2993	-24.965	-30.558	-0.72652	-7.8569	21.412	25.102	2.782	-0.55761	-3.5535	-5.4553	1549
13.8	1381	78	NaN	1.0417	25.4	1.8906	-186.03	21.103	0.32505	-102.56	-670.6	1150.2	-52.898	873.93	1045.3	73.828	59.137	1	1	3.5242	7.3144	-24.969	-30.562	-0.79984	-7.8746	21.514	24.989	2.7244	-0.56016	-3.4549	-5.5729	1548.9
13.81	1382	78	NaN	0.89561	25.593	1.5542	-186.06	20.827	0.21407	-102.15	-670.58	1150.1	-53.032	873.72	1045.4	73.989	60.118	1	1	3.5609	7.3497	-24.973	-30.566	-0.92607	-7.8795	21.716	24.705	2.6348	-0.52984	-3.2575	-5.8613	1548.6
13.82	1383	78	NaN	0.77858	25.562	1.6944	-185.98	20.518	0.4884	-103.27	-670.98	1150.2	-52.207	873.88	1045.4	74.366	60.3	1	1	3.6017	7.3888	-24.978	-30.57	-1.1144	-7.8708	21.684	24.396	2.4873	-0.48197	-3.2937	-6.1743	1549.2
13.83	1384	78	NaN	0.70299	25.549	1.6861	-185.96	20.295	0.48847	-103.73	-671.03	1150.1	-52.071	873.79	1045.4	74.031	59.118	1	1	3.644	7.4295	-24.982	-30.575	-1.2123	-7.871	21.673	24.17	2.4317	-0.44156	-3.3086	-6.4045	1549.2
13.84	1385	78	NaN	0.63008	25.519	1.4003	-185.94	20.051	0.4241	-103.32	-670.68	1150	-52.027	873.53	1045.5	72.992	58.407	1	1	3.6864	7.4701	-24.986	-30.578	-1.2725	-7.845	21.65	23.92	2.4139	-0.37486	-3.3355	-6.6587	1548.6
13.85	1386	78	NaN	0.60332	25.326	1.2964	-185.92	19.837	0.43236	-103.44	-670.72	1149.9	-51.807	873.35	1045.6	70.964	58.421	1	1	3.6982	7.4815	-24.992	-30.585	-1.3118	-7.8372	21.466	23.697	2.3864	-0.35567	-3.5262	-6.8876	1548.4
13.86	1387	78	NaN	0.58584	25.076	1.239	-185.88	19.607	0.56654	-103.67	-670.81	1149.7	-51.284	873.27	1045.7	67.243	57.975	1	1	3.6805	7.4646	-25.002	-30.595	-1.3573	-7.8273	21.225	23.458	2.3233	-0.36279	-3.7773	-7.1365	1548.5
13.87	1388	78	NaN	0.5849	24.88	1.0683	-185.85	19.369	0.64957	-103.52	-670.49	1149.5	-50.926	873.13	1045.8	64.371	56.65	1	1	3.7519	7.5331	-25.006	-30.598	-1.3664	-7.7964	21.037	23.213	2.3855	-0.26325	-3.969	-7.3857	1548
13.88	1389	78	NaN	0.61918	24.696	0.91163	-185.83	19.165	0.53104	-103.36	-669.95	1149.4	-51.118	872.87	1045.9	64.311	58.833	1	1	3.7878	7.5676	-25.009	-30.601	-1.32	-7.7715	20.86	23.001	2.4678	-0.20395	-4.1487	-7.6001	1547.2
13.89	1390	78	NaN	0.62688	24.394	0.92334	-185.85	18.939	0.38865	-103.72	-669.66	1149.1	-51.327	872.68	1046	66.5	56.361	1	1	3.7144	7.4971	-25.012	-30.605	-1.3189	-7.791	20.57	22.764	2.3956	-0.29388	-4.4425	-7.8415	1546.7
13.9	1391	78	NaN	0.62264	23.95	0.87759	-185.84	18.642	0.36125	-104.07	-669.03	1148.6	-51.149	872.4	1046.1	68.824	58.059	1	1	3.6777	7.4619	-25.015	-30.608	-1.3436	-7.8052	20.149	22.443	2.3341	-0.34335	-4.8666	-8.1649	1545.7
13.91	1392	78	NaN	0.60773	23.516	1.1348	-185.78	18.397	0.4285	-105.44	-668.96	1148.4	-50.829	872.23	1046.2	71.608	57.797	1	1	3.7341	7.516	-25.016	-30.609	-1.4218	-7.8136	19.726	22.186	2.3123	-0.29759	-5.29	-8.4231	1545.5
13.92	1393	78	NaN	0.5826	23.172	0.84307	-185.75	18.242	0.28091	-104.85	-668.29	1147.9	-51.089	871.79	1046.4	71.754	56.405	1	1	3.6765	7.4607	-25.018	-30.611	-1.4167	-7.7493	19.403	22.011	2.2598	-0.28862	-5.6143	-8.5996	1544.4
13.93	1394	78	NaN	0.48845	22.557	0.55506	-185.72	17.933	0.21025	-104.75	-667.78	1147.2	-51.025	871.47	1046.5	71.36	57.741	1	1	3.5712	7.3596	-25.019	-30.612	-1.5104	-7.7217	18.815	21.675	2.0609	-0.36212	-6.2043	-8.9365	1543.5
13.94	1395	78	NaN	0.37475	21.988	0.33028	-185.72	17.636	0.16808	-104.87	-667.5	1146.7	-50.896	871.34	1046.6	71.147	57.626	1	1	3.5748	7.363	-25.018	-30.611	-1.6342	-7.7273	18.269	21.355	1.9406	-0.36432	-6.7487	-9.2557	1543
13.95	1396	78	NaN	0.24571	21.525	0.15353	-185.69	17.351	0.22926	-105.13	-667.3	1146.3	-50.527	871.31	1046.7	70.936	58.592	1	1	3.588	7.3757	-25.016	-30.608	-1.7866	-7.7247	17.825	21.052	1.8014	-0.34897	-7.1904	-9.5569	1542.8
13.96	1397	78	NaN	0.062892	21.069	-0.028776	-185.67	17.021	0.31559	-105.65	-667.04	1145.8	-50.042	871.23	1046.8	71.275	60.001	1	1	3.6127	7.3994	-25.012	-30.605	-2.0075	-7.7358	17.387	20.703	1.6052	-0.33636	-7.6252	-9.902	1542.5
13.97	1398	78	NaN	-0.16781	20.647	-0.25564	-185.68	16.69	0.24801	-106.35	-666.7	1145.4	-49.906	871.01	1046.9	70.994	58.963	1	1	3.5925	7.38	-25.008	-30.601	-2.2701	-7.7873	16.984	20.354	1.3224	-0.40728	-8.0242	-10.247	1541.9
13.98	1399	78	NaN	-0.3622	20.446	-0.48451	-185.7	16.469	0.08713	-106.8	-666.51	1145.2	-50.103	870.81	1047	71.262	60.761	1	1	3.5644	7.353	-25.004	-30.596	-2.4745	-7.8098	16.792	20.122	1.0899	-0.45681	-8.2115	-10.474	1541.5
13.99	1400	78	NaN	-0.57494	20.294	-0.74459	-185.71	16.254	-0.020633	-107.24	-666.55	1145.1	-50.123	870.6	1047.1	70.709	59.272	1	1	3.5302	7.3202	-24.999	-30.591	-2.7029	-7.8399	16.648	19.9	0.82734	-0.51973	-8.3506	-10.691	1541.3
14	1401	78	NaN	-0.80284	20.257	-1.0544	-185.71	15.991	0.041858	-107.67	-666.56	1145.1	-49.729	870.52	1047.2	67.569	58.677	1	1	3.5078	7.2986	-24.993	-30.586	-2.9617	-7.8677	16.616	19.633	0.5461	-0.56909	-8.3775	-10.953	1541.3
14.01	1402	78	NaN	-1.0151	20.281	-1.3585	-185.71	15.799	-0.02433	-108.16	-666.73	1145.1	-49.669	870.25	1047.3	67.437	57.341	1	1	3.529	7.319	-24.986	-30.579	-3.1945	-7.8906	16.643	19.437	0.3345	-0.57155	-8.3434	-11.142	1541.2
14.02	1403	78	NaN	-1.2328	20.389	-1.6453	-185.73	15.591	-0.14112	-108.76	-667.05	1145.2	-49.736	870.08	1047.4	65.288	57.832	1	1	3.5083	7.2991	-24.981	-30.573	-3.4319	-7.9331	16.751	19.228	0.07638	-0.63399	-8.2296	-11.345	1541.4
14.03	1404	78	NaN	-1.5262	20.672	-2.0429	-185.79	15.29	-0.2901	-109.61	-667.54	1145.5	-49.791	869.93	1047.5	64.403	60.443	1	1	3.4607	7.2534	-24.976	-30.568	-3.7542	-8.0219	17.03	18.933	-0.29349	-0.76849	-7.946	-11.636	1541.7
14.04	1405	78	NaN	-1.8244	21.024	-2.4663	-185.85	15.007	-0.40555	-110.37	-668.07	1145.8	-49.785	869.78	1047.6	62.051	55.887	1	1	3.3054	7.1042	-24.97	-30.563	-4.0805	-8.109	17.373	18.658	-0.77515	-1.0048	-7.5969	-11.905	1542.2
14.05	1406	78	NaN	-2.0935	21.341	-2.8708	-185.88	14.782	-0.46439	-110.9	-668.69	1146.2	-49.729	869.63	1047.7	57.963	56.419	1	1	3.1813	6.9851	-24.965	-30.558	-4.3709	-8.1609	17.683	18.441	-1.1895	-1.1758	-7.2827	-12.117	1542.7
14.06	1407	78	NaN	-2.4325	21.67	-3.3723	-185.9	14.509	-0.479	-111.49	-669.72	1146.6	-49.54	869.52	1047.9	58.635	59.312	1	1	3.1025	6.9094	-24.961	-30.554	-4.7374	-8.2039	18.002	18.177	-1.6348	-1.2945	-6.9593	-12.377	1543.6
14.07	1408	78	NaN	-2.9117	22.081	-4.0332	-185.91	14.158	-0.42368	-112.34	-671.35	1147.1	-49.061	869.46	1048	55.792	57.181	1	1	2.9909	6.8022	-24.956	-30.549	-5.2633	-8.2664	18.403	17.837	-2.2724	-1.4642	-6.5531	-12.712	1545.3
14.08	1409	78	NaN	-3.2429	22.439	-4.6594	-185.94	13.931	-0.50596	-112.59	-672.48	1147.7	-49.081	869.33	1048.1	55.9	54.784	1	1	2.8284	6.6462	-24.948	-30.541	-5.6015	-8.2978	18.748	17.622	-2.7731	-1.6516	-6.2004	-12.919	1546.3
14.09	1410	78	NaN	-3.443	22.623	-4.9945	-185.95	13.83	-0.55433	-112.67	-673.08	1147.9	-49.103	869.26	1048.2	53.475	54.821	1	1	2.4625	6.2948	-24.938	-30.53	-5.803	-8.3139	18.927	17.526	-3.3405	-2.0192	-6.0104	-13.004	1546.9
14.1	1411	78	NaN	-3.8887	23.142	-5.7535	-185.97	13.463	-0.6047	-113.27	-674.78	1148.6	-49.023	869.22	1048.2	53.772	54.516	1	1	2.0918	5.9387	-24.927	-30.52	-6.2714	-8.35	19.426	17.179	-4.1796	-2.4113	-5.5011	-13.34	1548.6
14.11	1412	78	NaN	-4.3298	23.713	-6.6348	-185.97	13.108	-0.67893	-113.61	-676.69	1149.3	-48.982	869.14	1048.4	50.937	57.031	1	1	1.9678	5.8197	-24.92	-30.513	-6.724	-8.3651	19.981	16.84	-4.7561	-2.5455	-4.9394	-13.672	1550.5
14.12	1413	78	NaN	-4.6537	24.17	-7.3185	-185.97	12.85	-0.7423	-113.94	-678.21	1149.8	-48.963	869.09	1048.5	51.216	56.256	1	1	1.8223	5.6798	-24.911	-30.504	-7.0583	-8.3765	20.426	16.593	-5.2361	-2.6966	-4.485	-13.911	1552
14.13	1414	78	NaN	-4.8989	24.495	-7.8702	-185.99	12.658	-0.84231	-114.22	-679.59	1150.2	-49.094	869	1048.5	51.737	56.503	1	1	1.6602	5.5242	-24.901	-30.493	-7.3072	-8.3946	20.743	16.41	-5.6469	-2.8704	-4.1572	-14.083	1553.3
14.14	1415	78	NaN	-5.1197	24.759	-8.4329	-186	12.472	-0.92004	-114.32	-681.05	1150.4	-49.177	868.89	1048.5	51.29	54.373	1	1	1.3941	5.2686	-24.894	-30.486	-7.5265	-8.4057	21	16.231	-6.1324	-3.1371	-3.8939	-14.256	1554.7
14.15	1416	78	NaN	-5.3369	25.042	-9.0084	-185.98	12.274	-0.89622	-114.22	-682.24	1150.8	-48.984	868.85	1048.5	49.477	56.104	1	1	1.1233	5.0086	-24.887	-30.48	-7.7453	-8.3907	21.274	16.042	-6.622	-3.3821	-3.6124	-14.438	1555.8
14.16	1417	78	NaN	-5.5911	25.377	-9.5859	-185.97	12.126	-0.98982	-113.9	-683.08	1151.1	-49.127	868.74	1048.6	50.144	57.164	1	1	0.90509	4.799	-24.876	-30.469	-7.9812	-8.3574	21.599	15.905	-7.0761	-3.5585	-3.2772	-14.564	1556.6
14.17	1418	78	NaN	-5.7042	25.604	-9.8635	-185.94	11.96	-0.98968	-114.25	-684.22	1151.3	-49.01	868.65	1048.6	51.266	54.719	1	1	0.6899	4.5923	-24.865	-30.458	-8.1099	-8.3494	21.822	15.743	-7.42	-3.7571	-3.0435	-14.715	1557.6
14.18	1419	78	NaN	-5.8334	25.857	-10.026	-185.92	11.76	-0.98395	-115.03	-685.61	1151.4	-48.813	868.5	1048.6	50.072	57.062	1	1	0.47471	4.3857	-24.854	-30.447	-8.2733	-8.3633	22.079	15.538	-7.7985	-3.9776	-2.7756	-14.909	1558.9
14.19	1420	78	NaN	-5.8882	26.025	-10.133	-185.92	11.584	-0.96833	-115.32	-686.37	1151.4	-48.641	868.52	1048.7	49.757	59.633	1	1	0.48326	4.3939	-24.848	-30.441	-8.3437	-8.3747	22.248	15.362	-7.8605	-3.9808	-2.6001	-15.079	1559.7
14.2	1421	78	NaN	-5.9084	26.123	-10.18	-185.92	11.435	-0.98258	-115.49	-686.9	1151.5	-48.569	868.52	1048.7	49.798	56.723	1	1	0.52941	4.4382	-24.842	-30.435	-8.3721	-8.3796	22.347	15.211	-7.8426	-3.9414	-2.4945	-15.224	1560.3
14.21	1422	78	NaN	-5.911	26.132	-10.19	-185.91	11.25	-1.0051	-115.52	-687.39	1151.5	-48.496	868.53	1048.8	49.396	54.698	1	1	0.24584	4.1658	-24.825	-30.417	-8.3778	-8.375	22.36	15.022	-8.132	-4.2091	-2.4652	-15.395	1560.7
14.22	1423	78	NaN	-5.9008	26.059	-10.17	-185.89	11.07	-1.0133	-115.43	-687.7	1151.5	-48.407	868.53	1048.9	51.286	56.743	1	1	0.045886	3.9738	-24.812	-30.405	-8.3669	-8.3525	22.291	14.837	-8.321	-4.3787	-2.5214	-15.568	1561
14.23	1424	78	NaN	-5.8784	25.924	-10.113	-185.87	10.934	-1.0169	-115.28	-687.76	1151.4	-48.348	868.54	1049	50.95	57.394	1	1	-0.048015	3.8836	-24.806	-30.399	-8.3409	-8.3279	22.161	14.698	-8.3889	-4.4443	-2.6452	-15.701	1561.1
14.24	1425	78	NaN	-5.8441	25.736	-10.029	-185.87	10.809	-1.0316	-115.08	-687.68	1151.4	-48.307	868.57	1049	49.115	57.315	1	1	-0.13914	3.7961	-24.8	-30.393	-8.3007	-8.3301	21.977	14.568	-8.4399	-4.534	-2.8228	-15.824	1561
14.25	1426	78	NaN	-5.7975	25.5	-9.9431	-185.89	10.694	-1.024	-114.81	-687.46	1151.3	-48.217	868.56	1049.1	49.253	57.089	1	1	-0.22757	3.7112	-24.794	-30.387	-8.2481	-8.3364	21.743	14.45	-8.4757	-4.6253	-3.0513	-15.937	1560.8
14.26	1427	78	NaN	-5.7147	25.179	-9.8001	-185.89	10.594	-1.0143	-114.64	-687.21	1151.2	-48.1	868.62	1049.1	48.669	56.201	1	1	-0.41146	3.5346	-24.789	-30.381	-8.1637	-8.3362	21.428	14.346	-8.5752	-4.8017	-3.3608	-16.036	1560.6
14.27	1428	78	NaN	-5.4329	24.468	-9.4383	-185.93	10.523	-1.0677	-114.75	-687.43	1150.8	-48.148	868.61	1049.1	50.212	56.395	1	1	-0.55653	3.3952	-24.782	-30.374	-7.8837	-8.3825	20.734	14.257	-8.4403	-4.9872	-4.0478	-16.117	1560.8
14.28	1429	78	NaN	-5.2649	23.972	-9.2195	-185.95	10.498	-1.0612	-114.65	-687.33	1150.5	-48.062	868.58	1049.1	50.488	57.036	1	1	-0.58477	3.3681	-24.772	-30.365	-7.7154	-8.4041	20.249	14.221	-8.3001	-5.036	-4.5234	-16.144	1560.6
14.29	1430	78	NaN	-5.1289	23.564	-9.0912	-185.98	10.493	-1.0434	-114.37	-687.1	1150.2	-47.949	868.58	1049.1	49.472	58.149	1	1	-0.61544	3.3387	-24.767	-30.359	-7.5737	-8.4276	19.848	14.208	-8.1891	-5.089	-4.9181	-16.151	1560.4
14.3	1431	78	NaN	-4.9842	23.152	-8.8375	-186.02	10.506	-1.0569	-114.62	-686.97	1150	-47.933	868.57	1049.1	49.62	54.766	1	1	-0.65817	3.2976	-24.762	-30.355	-7.4392	-8.4704	19.446	14.212	-8.0973	-5.1728	-5.3163	-16.142	1560.2
14.31	1432	78	NaN	-4.8512	22.76	-8.5782	-186.04	10.535	-1.081	-114.97	-686.86	1149.7	-47.96	868.56	1049.1	48.936	57.527	1	1	-0.82491	3.1375	-24.755	-30.348	-7.3182	-8.5115	19.065	14.231	-8.1431	-5.374	-5.6907	-16.117	1560.1
14.32	1433	78	NaN	-4.7203	22.404	-8.4528	-186.07	10.581	-1.0878	-114.86	-686.66	1149.4	-47.951	868.56	1049.2	49.659	57.392	1	1	-0.98689	2.9819	-24.749	-30.342	-7.1836	-8.5361	18.719	14.266	-8.1705	-5.5542	-6.0298	-16.075	1559.9
14.33	1434	78	NaN	-4.5591	22.078	-8.344	-186.1	10.642	-1.088	-114.66	-686.46	1149.1	-47.934	868.58	1049.2	50.055	57.676	1	1	-1.0888	2.884	-24.746	-30.339	-7.0161	-8.5612	18.403	14.317	-8.1049	-5.6772	-6.3428	-16.022	1559.7
14.34	1435	78	NaN	-4.4688	21.957	-8.2716	-186.13	10.686	-1.0788	-114.57	-686.3	1149	-47.907	868.62	1049.2	50.108	56.523	1	1	-1.1813	2.7952	-24.742	-30.334	-6.9238	-8.5859	18.287	14.356	-8.1051	-5.7907	-6.4542	-15.978	1559.5
14.35	1436	78	NaN	-4.325	21.907	-8.0465	-186.17	10.768	-1.1036	-114.92	-686.15	1148.8	-47.991	868.67	1049.3	47.846	54.209	1	1	-1.2627	2.7171	-24.736	-30.328	-6.79	-8.6378	18.247	14.428	-8.0526	-5.9208	-6.4888	-15.901	1559.4
14.36	1437	78	NaN	-4.2911	21.946	-7.9869	-186.18	10.776	-1.0733	-115.01	-686.01	1148.8	-47.91	868.77	1049.3	49.038	56.579	1	1	-1.3016	2.6797	-24.731	-30.324	-6.7623	-8.6488	18.288	14.434	-8.0639	-5.9691	-6.4431	-15.89	1559.4
14.37	1438	78	NaN	-4.1975	22.071	-7.9242	-186.22	10.847	-1.0895	-115.02	-685.91	1148.8	-47.988	868.87	1049.4	50.409	56.257	1	1	-1.3264	2.6559	-24.727	-30.32	-6.666	-8.6874	18.416	14.502	-7.9923	-6.0316	-6.3112	-15.818	1559.4
14.38	1439	78	NaN	-4.1142	22.214	-7.9265	-186.25	10.915	-1.0724	-114.89	-685.86	1148.8	-47.966	868.93	1049.5	50.091	55.173	1	1	-1.3299	2.6525	-24.726	-30.318	-6.5788	-8.7149	18.561	14.569	-7.9087	-6.0624	-6.1648	-15.75	1559.4
14.39	1440	78	NaN	-4.0419	22.364	-7.9729	-186.29	10.971	-1.0706	-114.66	-685.86	1148.9	-47.984	868.97	1049.6	49.108	54.025	1	1	-1.3026	2.6788	-24.724	-30.317	-6.4976	-8.7411	18.712	14.624	-7.8002	-6.0624	-6.0124	-15.693	1559.4
14.4	1441	78	NaN	-3.966	22.569	-8.006	-186.34	11.019	-1.0817	-114.46	-685.87	1149	-48.045	869.06	1049.7	48.791	54.872	1	1	-1.2575	2.722	-24.722	-30.315	-6.4116	-8.7882	18.917	14.671	-7.6691	-6.0661	-5.8052	-15.645	1559.5
14.41	1442	78	NaN	-3.8915	22.814	-7.999	-186.42	11.042	-1.0847	-114.35	-685.85	1149.2	-48.077	869.22	1049.9	48.924	55.758	1	1	-1.2007	2.7766	-24.722	-30.315	-6.3316	-8.859	19.163	14.692	-7.5324	-6.0824	-5.5586	-15.622	1559.6
14.42	1443	78	NaN	-3.829	22.998	-7.9763	-186.5	11.014	-1.117	-114.31	-685.81	1149.3	-48.171	869.43	1050	49.144	56.833	1	1	-1.138	2.8368	-24.722	-30.314	-6.2641	-8.9374	19.348	14.664	-7.4021	-6.1007	-5.3736	-15.65	1559.8
14.43	1444	78	NaN	-3.769	23.162	-7.9771	-186.59	10.961	-1.1544	-114.19	-685.77	1149.5	-48.281	869.7	1050.2	50.145	56.616	1	1	-1.1275	2.8469	-24.721	-30.314	-6.1955	-9.012	19.513	14.61	-7.3229	-6.165	-5.2087	-15.704	1560
14.44	1445	78	NaN	-3.7048	23.302	-7.9647	-186.67	10.899	-1.2408	-114.1	-685.65	1149.6	-48.53	869.95	1050.3	50.19	58.169	1	1	-1.0398	2.9311	-24.721	-30.314	-6.1185	-9.0795	19.654	14.547	-7.1584	-6.1484	-5.0676	-15.767	1560.1
14.45	1446	78	NaN	-3.5936	23.416	-7.9507	-186.78	10.792	-1.2392	-113.89	-685.54	1149.7	-48.524	870.39	1050.6	49.072	58.793	1	1	-0.84179	3.1213	-24.722	-30.315	-5.9993	-9.1863	19.773	14.435	-6.8411	-6.065	-4.9492	-15.88	1560.5
14.46	1447	78	NaN	-3.5107	23.473	-7.9385	-186.86	10.725	-1.2369	-113.71	-685.39	1149.8	-48.521	870.7	1050.7	51.767	63.235	1	1	-0.62698	3.3276	-24.723	-30.315	-5.9095	-9.2571	19.835	14.363	-6.5365	-5.9295	-4.8879	-15.952	1560.6
14.47	1448	78	NaN	-3.3931	23.488	-7.8698	-186.93	10.692	-1.261	-113.61	-685.21	1149.8	-48.596	871	1050.9	49.748	67.439	1	1	-0.38716	3.5579	-24.724	-30.316	-5.7853	-9.3196	19.856	14.323	-6.1725	-5.7617	-4.8678	-15.993	1560.7
14.48	1449	78	NaN	-3.2663	23.49	-7.7256	-187.03	10.784	-1.3261	-113.67	-684.82	1149.8	-48.771	871.25	1051.1	51.986	70.253	1	1	-0.062838	3.8694	-24.726	-30.319	-5.6545	-9.414	19.866	14.408	-5.7174	-5.5446	-4.8602	-15.911	1560.5
14.49	1450	78	NaN	-3.1732	23.493	-7.6042	-187.12	11	-1.372	-113.73	-684.24	1149.7	-48.882	871.4	1051.3	52.816	72.618	1	1	0.27798	4.1967	-24.731	-30.324	-5.5601	-9.5098	19.876	14.618	-5.2821	-5.3131	-4.8552	-15.706	1560.1
14.5	1451	78	NaN	-3.103	23.475	-7.5335	-187.16	11.292	-1.3679	-113.67	-683.71	1149.7	-48.876	871.41	1051.4	51.717	75.562	1	1	0.69046	4.5929	-24.746	-30.339	-5.4889	-9.5499	19.86	14.907	-4.7985	-4.957	-4.8864	-15.432	1559.6
14.51	1452	78	NaN	-3.0085	23.392	-7.3768	-187.16	11.705	-1.3733	-113.7	-683.32	1149.7	-48.935	871.29	1051.4	52.398	78.297	1	1	0.88559	4.7803	-24.756	-30.349	-5.3941	-9.5483	19.778	15.32	-4.5085	-4.7681	-4.9781	-15.029	1559.1
14.52	1453	78	NaN	-2.922	23.253	-7.2661	-187.2	12.291	-1.2767	-113.65	-682.94	1149.7	-48.713	871.17	1051.5	52.55	82.868	1	1	0.92193	4.8152	-24.761	-30.353	-5.3146	-9.5941	19.641	15.902	-4.3927	-4.7789	-5.1192	-14.451	1558.6
14.53	1454	78	NaN	-2.8457	23.089	-7.1229	-187.17	13	-1.1509	-113.71	-682.58	1149.6	-48.443	870.92	1051.5	52.317	78.968	1	1	0.95826	4.8501	-24.766	-30.358	-5.2514	-9.5745	19.478	16.611	-4.2931	-4.7244	-5.2879	-13.747	1558
14.54	1455	78	NaN	-2.7525	22.918	-7.0245	-187.17	13.839	-1.1596	-113.61	-682.2	1149.6	-48.494	870.69	1051.5	50.396	72.142	1	1	0.9946	4.885	-24.771	-30.363	-5.1538	-9.5753	19.306	17.45	-4.1592	-4.6904	-5.4642	-12.913	1557.3
14.55	1456	78	NaN	-2.6189	22.734	-6.9439	-187.12	15.17	-1.0217	-113.27	-681.66	1149.6	-48.115	870.33	1051.5	50.011	75.711	1	1	1.0309	4.9199	-24.775	-30.368	-5.0228	-9.528	19.118	18.786	-3.9919	-4.6082	-5.6573	-11.582	1556.5
14.56	1457	78	NaN	-2.513	22.623	-6.8057	-187.09	16.401	-0.98389	-113.18	-681.18	1149.8	-47.977	869.97	1051.5	50.371	77.267	1	1	1.0673	4.9548	-24.78	-30.373	-4.9202	-9.4987	18.999	20.026	-3.8529	-4.544	-5.7815	-10.347	1555.6
14.57	1458	78	NaN	-2.4204	22.548	-6.5722	-187.07	17.748	-0.92291	-113.34	-680.66	1150.1	-47.772	869.79	1051.4	49.155	77.851	1	1	1.1036	4.9896	-24.785	-30.378	-4.8419	-9.4899	18.91	21.386	-3.7383	-4.5003	-5.8751	-8.9919	1555
14.58	1459	78	NaN	-2.3274	22.488	-6.3682	-187.05	19.117	-0.85185	-113.37	-680.16	1150.4	-47.552	869.8	1051.3	50.187	76.093	1	1	1.1399	5.0245	-24.79	-30.383	-4.7589	-9.4855	18.836	22.77	-3.619	-4.461	-5.9545	-7.6132	1554.5
14.59	1460	78	NaN	-2.2471	22.462	-6.3145	-187.08	20.19	-0.88933	-113.06	-679.82	1150.6	-47.619	869.84	1051.3	49.563	78.444	1	1	1.1763	5.0594	-24.795	-30.388	-4.6653	-9.4944	18.797	23.855	-3.489	-4.435	-5.9978	-6.5333	1554.2
14.6	1461	78	NaN	-2.1643	22.438	-6.2969	-187.13	21.359	-0.89653	-112.59	-679.57	1150.9	-47.568	869.84	1051.2	51.858	77.373	1	1	1.2126	5.0943	-24.8	-30.393	-4.5672	-9.5335	18.762	25.035	-3.3545	-4.4391	-6.0379	-5.3573	1554
14.61	1462	78	NaN	-2.0127	22.386	-6.1789	-187.19	23.025	-0.97022	-112.13	-679.35	1151.1	-47.723	869.82	1051.3	52.746	72.014	1	1	1.2489	5.1292	-24.805	-30.398	-4.3936	-9.5716	18.703	26.708	-3.1446	-4.4424	-6.1017	-3.6901	1553.7
14.62	1463	78	NaN	-1.9194	22.338	-5.9006	-187.17	23.988	-0.89316	-112.46	-679.34	1151.2	-47.58	870.03	1051.2	50.964	68.319	1	1	1.2853	5.1641	-24.81	-30.403	-4.3174	-9.5647	18.649	27.676	-3.0321	-4.4006	-6.1604	-2.7264	1553.9
14.63	1464	78	NaN	-1.8469	22.334	-5.7664	-187.18	24.861	-0.85523	-112.37	-679.17	1151.2	-47.501	870.42	1051.1	48.697	59.36	1	1	1.3216	5.199	-24.815	-30.408	-4.244	-9.579	18.644	28.552	-2.9224	-4.3799	-6.1712	-1.8554	1554.2
14.64	1465	78	NaN	-1.7672	22.34	-5.5858	-187.18	25.705	-0.67381	-112.49	-679.08	1151.2	-46.993	870.89	1051	50.914	55.998	1	1	1.358	5.2339	-24.82	-30.412	-4.187	-9.596	18.645	29.4	-2.829	-4.3621	-6.1745	-1.0129	1554.6
14.65	1466	78	NaN	-1.6947	22.329	-5.4653	-187.16	26.491	-0.5616	-112.44	-679.11	1151.2	-46.682	871.31	1051	47.794	56.338	1	1	1.3943	5.2688	-24.825	-30.417	-4.1234	-9.586	18.632	30.187	-2.7292	-4.3172	-6.1923	-0.23034	1555.1
14.66	1467	78	NaN	-1.6149	22.303	-5.3999	-187.17	27.25	-0.64103	-112.21	-679.23	1151.2	-46.851	871.61	1051	50.002	56.021	1	1	1.4306	5.3037	-24.83	-30.422	-4.0282	-9.5794	18.608	30.945	-2.5976	-4.2757	-6.222	0.52295	1555.5
14.67	1468	78	NaN	-1.5278	22.268	-5.3212	-187.2	27.941	-0.76214	-112.06	-679.39	1151.2	-47.101	872.02	1051.1	50.208	56.202	1	1	1.467	5.3386	-24.834	-30.427	-3.9256	-9.6017	18.576	31.633	-2.4586	-4.2631	-6.2583	1.2057	1556
14.68	1469	78	NaN	-1.4433	22.237	-5.2003	-187.21	28.542	-0.70563	-112.09	-679.59	1151.2	-46.894	872.81	1051.1	48.791	56.779	1	1	1.5033	5.3735	-24.839	-30.432	-3.8482	-9.612	18.55	32.228	-2.3449	-4.2385	-6.2895	1.7962	1557
14.69	1470	78	NaN	-1.3432	22.239	-5.0612	-187.12	29.168	-0.53	-112.11	-679.7	1151.2	-46.358	873.89	1051.1	49.858	57.658	1	1	1.5396	5.4084	-24.844	-30.437	-3.7667	-9.5431	18.558	32.849	-2.227	-4.1347	-6.2868	2.4124	1558.2
14.7	1471	78	NaN	-1.2695	22.26	-4.9347	-187.09	29.44	-0.50701	-112.21	-679.72	1151.2	-46.249	874.84	1051.1	50.107	57.55	1	1	1.576	5.4433	-24.849	-30.442	-3.6993	-9.5226	18.581	33.119	-2.1233	-4.0793	-6.2681	2.6773	1559.2
14.71	1472	78	NaN	-1.1741	22.252	-4.812	-187.13	29.836	-0.65815	-112.28	-679.79	1151.1	-46.412	875.4	1051.3	51.704	56.545	1	1	1.6123	5.4782	-24.854	-30.447	-3.5992	-9.5578	18.581	33.508	-1.9869	-4.0796	-6.2735	3.0611	1559.8
14.72	1473	78	NaN	-1.0805	22.236	-4.7336	-187.05	30.043	-0.47864	-112.22	-679.88	1151.1	-45.817	876.24	1051.3	48.335	55.224	1	1	1.6486	5.5131	-24.859	-30.452	-3.5241	-9.496	18.567	33.712	-1.8754	-3.9829	-6.2922	3.2604	1560.7
14.73	1474	78	NaN	-0.93991	22.262	-4.7462	-187.01	30.324	-0.6366	-111.84	-679.72	1151.2	-46.03	877.07	1051.5	49.052	56.334	1	1	1.9745	5.826	-24.853	-30.446	-3.3606	-9.4334	18.599	33.987	-1.3861	-3.6074	-6.2546	3.5407	1561.4
14.74	1475	78	NaN	-0.81902	22.253	-4.6996	-187.05	30.393	-0.9335	-111.76	-679.68	1151.4	-46.585	878.06	1051.5	50.553	57.136	1	1	2.3425	6.1795	-24.846	-30.439	-3.2147	-9.4429	18.589	34.057	-0.87218	-3.2634	-6.2577	3.6182	1562.3
14.75	1476	78	NaN	-0.73047	22.21	-4.6888	-187.05	30.311	-1.074	-111.66	-679.72	1151.4	-46.763	879.09	1051.5	48.95	55.468	1	1	2.7106	6.533	-24.839	-30.432	-3.1143	-9.4342	18.544	33.977	-0.40372	-2.9012	-6.2951	3.5448	1563.4
14.76	1477	78	NaN	-0.64748	22.139	-4.6918	-187.03	30.244	-1.1493	-111.6	-679.84	1151.5	-46.729	880.06	1051.5	49.424	56.445	1	1	3.0787	6.8865	-24.832	-30.425	-3.0288	-9.4076	18.476	33.907	0.049847	-2.521	-6.3555	3.482	1564.5
14.77	1478	78	NaN	-0.57173	22.05	-4.6095	-187.07	30.213	-1.3634	-111.95	-680.09	1151.6	-46.962	880.96	1051.7	49.786	55.913	1	1	3.4467	7.24	-24.825	-30.417	-2.9558	-9.4519	18.39	33.873	0.49096	-2.2119	-6.4343	3.4552	1565.6
14.78	1479	78	NaN	-0.55079	22.048	-4.6955	-187.1	30.213	-1.4608	-111.86	-680.12	1151.7	-46.959	881.46	1051.8	50.334	57.79	1	1	3.6337	7.4196	-24.824	-30.417	-2.9309	-9.4789	18.391	33.87	0.70285	-2.0593	-6.4334	3.4535	1566.1
14.79	1480	78	NaN	-0.55433	22.092	-4.7428	-187.14	30.216	-1.6023	-111.95	-680.1	1151.8	-47.085	881.79	1051.9	50.409	64.695	1	1	3.7196	7.5021	-24.828	-30.42	-2.9326	-9.5218	18.437	33.871	0.78706	-2.0198	-6.391	3.4512	1566.4
14.8	1481	78	NaN	-0.56532	22.217	-4.8881	-187.11	30.192	-1.3028	-111.77	-679.88	1151.8	-46.023	882.23	1052.2	54.813	64.519	1	1	3.7479	7.5292	-24.832	-30.424	-2.9755	-9.5199	18.569	33.84	0.77234	-1.9907	-6.2623	3.4152	1566.7
14.81	1482	78	NaN	-0.58204	22.325	-4.9143	-187.09	30.068	-1.1745	-112.01	-679.84	1151.9	-45.541	882.7	1052.3	57.876	60.511	1	1	3.7518	7.533	-24.836	-30.428	-3.0179	-9.523	18.681	33.713	0.73391	-1.99	-6.1549	3.2846	1567.1
14.82	1483	78	NaN	-0.60813	22.499	-4.9388	-187.12	29.798	-1.2993	-112.39	-679.78	1151.9	-45.655	883.24	1052.5	58.01	56.817	1	1	3.7238	7.5061	-24.839	-30.432	-3.0531	-9.5669	18.861	33.436	0.67069	-2.0608	-5.9779	3.004	1567.6
14.83	1484	78	NaN	-0.63396	22.661	-4.9708	-187.19	29.453	-1.4132	-112.7	-679.72	1151.9	-45.734	883.79	1052.6	53.393	55.697	1	1	3.7144	7.4971	-24.844	-30.436	-3.0863	-9.6466	19.029	33.085	0.62808	-2.1496	-5.8146	2.6484	1568.1
14.84	1485	78	NaN	-0.65592	22.794	-5.0225	-187.25	29.034	-1.4121	-112.85	-679.65	1152	-45.565	884.4	1052.7	52.576	55.561	1	1	3.7322	7.5141	-24.849	-30.442	-3.1193	-9.7084	19.167	32.661	0.61287	-2.1943	-5.6818	2.2196	1568.6
14.85	1486	78	NaN	-0.67201	22.916	-5.0887	-187.27	28.487	-1.4486	-112.97	-679.59	1152	-45.544	884.99	1052.9	52.579	55.492	1	1	3.7014	7.4846	-24.854	-30.447	-3.1398	-9.7355	19.297	32.105	0.56159	-2.2509	-5.5572	1.6584	1569.2
14.86	1487	78	NaN	-0.67874	23.004	-5.1338	-187.31	27.805	-1.5783	-113.16	-679.58	1152	-45.781	885.54	1053.2	54.007	56.955	1	1	3.6467	7.432	-24.859	-30.452	-3.1439	-9.7703	19.398	31.411	0.50271	-2.3383	-5.4609	0.95872	1569.7
14.87	1488	78	NaN	-0.67624	23.036	-5.1509	-187.34	27.071	-1.4231	-113.29	-679.55	1152	-45.272	886.49	1053.3	54.811	55.708	1	1	3.5403	7.3298	-24.865	-30.457	-3.1631	-9.8272	19.436	30.671	0.37715	-2.4974	-5.4285	0.21387	1570.6
14.88	1489	78	NaN	-0.64227	23.054	-5.168	-187.38	26.121	-1.4769	-113.41	-679.45	1152	-45.468	887.26	1053.6	54.812	56.983	1	1	3.4111	7.2057	-24.87	-30.463	-3.1254	-9.864	19.463	29.712	0.28564	-2.6583	-5.4065	-0.75038	1571.3
14.89	1490	78	NaN	-0.61155	23.036	-5.1669	-187.41	25.807	-1.531	-113.4	-679.46	1152	-45.576	887.47	1053.7	54.532	55.695	1	1	3.2664	7.0668	-24.875	-30.467	-3.0899	-9.885	19.448	29.395	0.17646	-2.8182	-5.4264	-1.0729	1571.5
14.9	1491	78	NaN	-0.53463	22.986	-5.1499	-187.4	24.977	-1.3341	-113.38	-679.33	1152.1	-45.007	888.04	1053.9	53.689	54.188	1	1	3.154	6.9588	-24.877	-30.47	-3.0325	-9.8944	19.404	28.559	0.12148	-2.9355	-5.473	-1.9113	1571.9
14.91	1492	78	NaN	-0.4487	22.935	-5.1283	-187.43	24.367	-1.4236	-113.31	-679.16	1152.2	-45.223	888.24	1054.2	54.497	57.206	1	1	3.0419	6.8512	-24.88	-30.473	-2.936	-9.9132	19.359	27.943	0.10598	-3.062	-5.5212	-2.5292	1571.9
14.92	1493	78	NaN	-0.28617	22.849	-5.0566	-187.43	23.561	-1.4607	-113.18	-678.83	1152.4	-45.3	888.3	1054.5	55.024	58.052	1	1	2.9493	6.7623	-24.882	-30.475	-2.7665	-9.9138	19.278	27.133	0.18284	-3.1515	-5.6046	-3.3419	1571.7
14.93	1494	78	NaN	-0.10313	22.76	-4.9857	-187.43	22.721	-1.4155	-112.99	-678.48	1152.6	-45.163	888.43	1054.7	55.178	56.45	1	1	2.7246	6.5464	-24.888	-30.481	-2.5818	-9.9064	19.191	26.29	0.14271	-3.3599	-5.6976	-4.1908	1571.4
14.94	1495	78	NaN	0.05109	22.7	-4.9346	-187.45	22.118	-1.4363	-112.8	-678.23	1152.7	-45.211	888.61	1054.9	54.467	54.763	1	1	2.2586	6.0989	-24.901	-30.493	-2.4189	-9.9197	19.133	25.685	-0.16031	-3.8208	-5.7674	-4.8086	1571.3
14.95	1496	78	NaN	0.26732	22.648	-4.8175	-187.47	21.432	-1.4418	-112.72	-677.89	1152.7	-45.226	888.83	1055.1	55.75	56.035	1	1	2.1333	5.9785	-24.908	-30.5	-2.1994	-9.9383	19.085	24.995	-0.066106	-3.9598	-5.823	-5.5051	1571.2
14.96	1497	78	NaN	0.63123	22.584	-4.6255	-187.43	20.434	-1.3546	-112.7	-677.41	1152.7	-45.047	889.26	1055.3	54.727	54.458	1	1	2.1077	5.954	-24.913	-30.506	-1.8414	-9.8986	19.026	23.991	0.26632	-3.9446	-5.8867	-6.5145	1571.2
14.97	1498	78	NaN	0.90802	22.564	-4.5127	-187.49	19.862	-1.4722	-112.67	-677.01	1152.7	-45.293	889.36	1055.5	54.02	56.785	1	1	1.9945	5.8453	-24.917	-30.51	-1.5551	-9.9485	19.015	23.41	0.43939	-4.1033	-5.9017	-7.0992	1570.8
14.98	1499	78	NaN	1.199	22.538	-4.4746	-187.48	19.185	-1.4225	-112.46	-676.54	1152.7	-45.15	889.6	1055.7	52.46	56.648	1	1	1.8479	5.7045	-24.921	-30.514	-1.262	-9.9379	18.996	22.727	0.58595	-4.2334	-5.9245	-7.7868	1570.6
14.99	1500	78	NaN	1.5301	22.5	-4.4442	-187.52	18.616	-1.5342	-112.31	-676.09	1152.6	-45.383	889.71	1055.9	51.315	56.19	1	1	1.6732	5.5367	-24.924	-30.517	-0.91744	-9.9677	18.969	22.146	0.75578	-4.431	-5.9552	-8.3712	1570.2
15	1501	78	NaN	1.8924	22.426	-4.4313	-187.55	18.004	-1.5131	-112.17	-675.71	1152.4	-45.279	889.92	1056.1	51.856	55.167	1	1	1.5104	5.3804	-24.929	-30.522	-0.55397	-9.9997	18.909	21.52	0.95645	-4.6194	-6.0196	-9.0013	1570
15.01	1502	78	NaN	2.3768	22.309	-4.4512	-187.61	17.3	-1.5989	-111.97	-675.2	1152.1	-45.405	890.07	1056.3	52.846	57.636	1	1	1.3583	5.2342	-24.934	-30.527	-0.058491	-10.047	18.809	20.8	1.2998	-4.8125	-6.1248	-9.7272	1569.6
15.02	1503	78	NaN	2.856	22.19	-4.5027	-187.65	16.622	-1.6101	-111.75	-674.63	1151.9	-45.325	890.26	1056.6	49.892	54.838	1	1	1.2718	5.1512	-24.942	-30.535	0.42553	-10.084	18.709	20.104	1.6973	-4.9331	-6.2338	-10.432	1569.2
15.03	1504	78	NaN	3.2281	22.087	-4.5487	-187.68	16.09	-1.4901	-111.6	-674.1	1151.5	-44.943	890.51	1056.7	49.765	55.87	1	1	1.1708	5.0542	-24.95	-30.543	0.78867	-10.117	18.622	19.555	1.9595	-5.0628	-6.3277	-10.988	1568.9
15.04	1505	78	NaN	3.6149	21.959	-4.5416	-187.77	15.685	-1.6501	-111.64	-673.53	1151.2	-45.285	890.54	1056.9	51.147	57.609	1	1	1.0269	4.916	-24.956	-30.548	1.1857	-10.201	18.512	19.132	2.2126	-5.2847	-6.4437	-11.416	1568.3
15.05	1506	78	NaN	3.9993	21.821	-4.5051	-187.85	15.312	-1.7366	-111.76	-672.9	1150.9	-45.39	890.52	1057	49.79	56.816	1	1	0.88234	4.7771	-24.965	-30.558	1.5685	-10.279	18.39	18.744	2.4509	-5.5015	-6.5748	-11.814	1567.6
15.06	1507	78	NaN	4.3452	21.661	-4.5346	-187.91	14.973	-1.7808	-111.66	-672.25	1150.5	-45.353	890.52	1057.1	49.311	55.699	1	1	0.74362	4.6439	-24.974	-30.567	1.9156	-10.341	18.244	18.39	2.6592	-5.6976	-6.7302	-12.177	1567
15.07	1508	78	NaN	4.6421	21.447	-4.5424	-187.97	14.633	-1.7407	-111.75	-671.59	1150.2	-45.141	890.66	1057.3	50.065	57.365	1	1	0.66424	4.5677	-24.975	-30.568	2.2005	-10.414	18.044	18.036	2.8648	-5.8459	-6.9304	-12.532	1566.4
15.08	1509	78	NaN	5.0062	21.016	-4.7011	-188.1	14.234	-1.7603	-111.46	-670.95	1149.8	-44.947	890.84	1057.5	53.948	57.405	1	1	0.58995	4.4963	-24.977	-30.569	2.5676	-10.542	17.635	17.615	3.1576	-6.0454	-7.3416	-12.955	1565.9
15.09	1510	78	NaN	5.2423	20.651	-4.8716	-188.23	13.957	-1.8689	-111.13	-670.41	1149.5	-45.036	890.93	1057.6	54.866	55.781	1	1	0.56523	4.4726	-24.991	-30.584	2.8184	-10.653	17.285	17.323	3.3836	-6.1804	-7.7057	-13.261	1565.4
15.1	1511	78	NaN	5.4547	20.325	-5.0048	-188.38	13.728	-2.0113	-110.93	-669.59	1149.2	-45.201	890.99	1057.7	58.377	56.77	1	1	0.58313	4.4898	-25.001	-30.594	3.0428	-10.787	16.973	17.08	3.626	-6.2976	-8.0285	-13.514	1564.6
15.11	1512	78	NaN	5.6552	20.037	-5.0418	-188.52	13.53	-2.1331	-110.98	-668.67	1148.9	-45.317	891.09	1057.8	60.896	56.989	1	1	0.64602	4.5502	-25.007	-30.6	3.2447	-10.932	16.698	16.869	3.8907	-6.3815	-8.3091	-13.731	1563.8
15.12	1513	78	NaN	5.7804	19.827	-4.9901	-188.63	13.405	-2.2097	-111.19	-667.99	1148.7	-45.372	891.2	1057.9	58.692	55.2	1	1	0.66694	4.5703	-25.011	-30.603	3.3634	-11.044	16.498	16.734	4.0303	-6.4735	-8.513	-13.869	1563.2
15.13	1514	78	NaN	5.8866	19.638	-4.972	-188.72	13.315	-2.2525	-111.29	-667.35	1148.5	-45.327	891.3	1058	55.166	55.695	1	1	0.69156	4.5939	-25.014	-30.607	3.4634	-11.147	16.317	16.637	4.1549	-6.5533	-8.6972	-13.97	1562.7
15.14	1515	78	NaN	6.0167	19.459	-4.9713	-188.84	13.254	-2.3339	-111.36	-666.7	1148.4	-45.396	891.44	1058	48.927	55.388	0	1	0.74452	4.6448	-25.018	-30.611	3.5924	-11.261	16.143	16.57	4.337	-6.6161	-8.8748	-14.041	1562.2
15.15	1516	78	NaN	6.1309	19.288	-5.0496	-188.94	13.236	-2.3454	-111.2	-666.15	1148.3	-45.287	891.58	1058.1	49.969	56.163	0	1	0.73076	4.6316	-25.023	-30.615	3.7078	-11.367	15.975	16.549	4.4386	-6.7356	-9.0472	-14.066	1561.7
15.16	1517	78	NaN	6.2613	19.132	-5.1681	-189.04	13.234	-2.3742	-110.83	-665.69	1148.3	-45.236	891.79	1058.1	51.258	57.279	0	1	0.6828	4.5855	-25.027	-30.62	3.8498	-11.452	15.821	16.546	4.5326	-6.8669	-9.206	-14.074	1561.5
15.17	1518	78	NaN	6.3837	19.02	-5.2634	-189.12	13.309	-2.4164	-110.46	-665.28	1148.3	-45.232	891.87	1058.1	49.09	57.007	0	1	0.66143	4.565	-25.032	-30.624	3.9849	-11.515	15.708	16.62	4.6463	-6.95	-9.323	-14.004	1561.1
15.18	1519	78	NaN	6.5515	18.969	-5.2211	-189.19	13.42	-2.3716	-110.4	-664.63	1148.2	-44.97	892.11	1058	49.946	55.091	0	1	0.65658	4.5603	-25.036	-30.629	4.1446	-11.592	15.656	16.733	4.8012	-7.0317	-9.3799	-13.896	1560.7
15.19	1520	78	NaN	6.7057	18.985	-5.0886	-189.26	13.558	-2.3625	-110.58	-663.97	1148.1	-44.835	892.36	1058	48.282	56.554	0	1	0.70244	4.6044	-25.039	-30.632	4.2869	-11.678	15.672	16.87	4.9893	-7.0737	-9.3675	-13.762	1560.3
15.2	1521	78	NaN	6.8267	19.057	-4.9511	-189.34	13.728	-2.4038	-110.77	-663.42	1148.1	-44.864	892.54	1058	50.021	59.747	0	1	0.7269	4.6279	-25.043	-30.635	4.4013	-11.764	15.745	17.04	5.1282	-7.136	-9.2977	-13.596	1560
15.21	1522	78	NaN	6.9466	19.161	-4.8374	-189.41	13.931	-2.4271	-110.88	-662.88	1148	-44.837	892.72	1058	51.076	56.839	0	1	0.72337	4.6245	-25.046	-30.639	4.5157	-11.843	15.851	17.24	5.239	-7.2185	-9.1951	-13.399	1559.6
15.22	1523	78	NaN	7.0642	19.273	-4.7404	-189.46	14.143	-2.4627	-110.94	-662.39	1147.9	-44.862	892.89	1057.9	50.294	54.463	0	1	0.64971	4.5537	-25.05	-30.643	4.6313	-11.894	15.964	17.451	5.281	-7.3402	-9.086	-13.192	1559.3
15.23	1524	78	NaN	7.1721	19.372	-4.7102	-189.47	14.344	-2.4168	-110.82	-661.99	1147.8	-44.667	893.11	1057.9	48.973	54.905	0	1	0.60024	4.5062	-25.054	-30.647	4.7361	-11.905	16.064	17.652	5.3363	-7.3986	-8.9907	-12.995	1559.1
15.24	1525	78	NaN	7.2777	19.492	-4.6684	-189.52	14.764	-2.4827	-110.71	-661.48	1147.6	-44.699	893.27	1057.8	51.823	56.709	0	1	0.68762	4.5901	-25.059	-30.652	4.8466	-11.955	16.188	18.068	5.5342	-7.3645	-8.8716	-12.584	1558.7
15.25	1526	78	NaN	7.3256	19.568	-4.686	-189.55	15.095	-2.5648	-110.5	-661.2	1147.4	-44.807	893.33	1057.7	49.427	55.664	0	1	0.80788	4.7056	-25.066	-30.659	4.9057	-11.97	16.268	18.395	5.7136	-7.2645	-8.798	-12.264	1558.5
15.26	1527	78	NaN	7.3419	19.663	-4.7331	-189.56	15.436	-2.5557	-110.12	-660.88	1147.2	-44.695	893.61	1057.6	49.763	54.727	0	1	1.0531	4.9411	-25.083	-30.675	4.9319	-11.969	16.369	18.73	5.985	-7.0275	-8.7134	-11.946	1558.4
15.27	1528	78	NaN	7.3448	19.728	-4.7736	-189.6	15.747	-2.6643	-109.73	-660.69	1146.9	-44.887	893.83	1057.6	49.345	54.46	0	1	1.2982	5.1766	-25.099	-30.692	4.9563	-11.984	16.442	19.033	6.2545	-6.8074	-8.6572	-11.659	1558.4
15.28	1529	78	NaN	7.336	19.769	-4.7838	-189.63	15.992	-2.73	-109.37	-660.58	1146.7	-44.963	894.08	1057.5	46.904	55.219	0	1	1.5434	5.412	-25.116	-30.708	4.9638	-12.002	16.49	19.27	6.5072	-6.5904	-8.6252	-11.438	1558.5
15.29	1530	78	NaN	7.3102	19.797	-4.7435	-189.64	16.19	-2.6555	-109.09	-660.49	1146.4	-44.657	894.43	1057.5	48.84	56.411	0	1	1.6539	5.5182	-25.116	-30.708	4.9374	-12.009	16.527	19.46	6.5914	-6.4906	-8.5881	-11.248	1558.8
15.3	1531	78	NaN	7.2542	19.823	-4.6582	-189.66	16.426	-2.6494	-108.82	-660.41	1146	-44.459	894.76	1057.4	49.91	57.824	0	1	1.7118	5.5738	-25.117	-30.71	4.8845	-12.032	16.564	19.685	6.5964	-6.4585	-8.553	-11.024	1559
15.31	1532	78	NaN	7.1567	19.875	-4.5712	-189.79	16.751	-2.9209	-108.26	-660.3	1145.7	-44.87	895.02	1057.3	49.822	57.525	0	1	1.6871	5.55	-25.12	-30.713	4.8229	-12.12	16.626	19.999	6.51	-6.5702	-8.4937	-10.713	1559.1
15.32	1533	78	NaN	7.0797	19.92	-4.4736	-189.88	16.918	-3.0142	-107.77	-660.24	1145.4	-44.87	895.36	1057.2	49.579	54.519	0	1	1.6794	5.5427	-25.12	-30.713	4.7642	-12.195	16.679	20.159	6.4436	-6.6523	-8.4412	-10.554	1559.4
15.33	1534	78	NaN	7.0201	19.918	-4.2859	-189.97	17.057	-3.032	-107.39	-660.29	1145.1	-44.624	895.77	1057.2	49.415	56.585	0	1	1.6766	5.54	-25.119	-30.712	4.71	-12.278	16.687	20.288	6.3867	-6.7377	-8.432	-10.424	1559.8
15.34	1535	78	NaN	6.9963	19.925	-4.0466	-190.08	17.266	-3.2494	-107.1	-660.3	1144.9	-44.876	895.96	1057.1	50.522	55.713	0	1	1.6786	5.5419	-25.118	-30.711	4.7067	-12.37	16.701	20.489	6.3853	-6.828	-8.4172	-10.222	1560
15.35	1536	78	NaN	6.9904	19.913	-3.693	-190.23	17.499	-3.3997	-106.6	-660.43	1144.7	-44.775	896.36	1057	48.732	56.248	0	1	1.6838	5.5469	-25.117	-30.71	4.7163	-12.5	16.693	20.719	6.4001	-6.9531	-8.4235	-9.9907	1560.5
15.36	1537	78	NaN	6.966	19.888	-3.4542	-190.34	17.67	-3.4319	-105.99	-660.66	1144.6	-44.394	896.78	1056.9	49.001	55.682	0	1	1.698	5.5605	-25.113	-30.706	4.701	-12.61	16.669	20.889	6.399	-7.0493	-8.4447	-9.8167	1561.1
15.37	1538	78	NaN	6.9231	19.87	-3.2787	-190.47	17.814	-3.544	-105.49	-660.9	1144.6	-44.242	897.15	1056.8	50.049	56.018	0	1	1.7082	5.5703	-25.11	-30.703	4.672	-12.725	16.648	21.036	6.3802	-7.155	-8.4616	-9.6666	1561.7
15.38	1539	78	NaN	6.8592	19.876	-3.0988	-190.66	17.966	-3.8145	-104.92	-661.19	1144.7	-44.377	897.58	1056.7	48.127	56.66	0	1	1.7153	5.5771	-25.107	-30.699	4.6351	-12.886	16.649	21.194	6.3503	-7.3086	-8.4581	-9.5059	1562.4
15.39	1540	78	NaN	6.7604	19.915	-2.961	-190.88	18.091	-4.0823	-104.16	-661.55	1144.8	-44.393	898.19	1056.6	48.074	56.866	0	1	1.6025	5.4688	-25.103	-30.696	4.5659	-13.07	16.679	21.327	6.1684	-7.6014	-8.4242	-9.369	1563.4
15.4	1541	78	NaN	6.6362	19.995	-2.8419	-191.05	18.181	-4.2254	-103.78	-661.78	1145	-44.208	898.69	1056.5	48.901	55.516	0	1	1.518	5.3877	-25.1	-30.692	4.4499	-13.233	16.751	21.425	5.9679	-7.8454	-8.3485	-9.2671	1564.1
15.41	1542	78	NaN	6.511	20.095	-2.6655	-191.28	18.416	-4.5536	-103.68	-662.06	1145.1	-44.369	898.83	1056.5	51.183	57.326	0	1	1.504	5.3742	-25.097	-30.69	4.3349	-13.452	16.847	21.664	5.8388	-8.0778	-8.25	-9.0253	1564.5
15.42	1543	78	NaN	6.3975	20.266	-2.5377	-191.44	18.624	-4.7982	-103.52	-662.19	1145.3	-44.297	899.02	1056.4	50.26	57.248	0	1	1.4718	5.3432	-25.094	-30.686	4.2252	-13.612	17.008	21.881	5.6969	-8.2689	-8.0857	-8.8051	1564.9
15.43	1544	78	NaN	6.2886	20.46	-2.4367	-191.66	18.821	-5.0363	-103.31	-662.36	1145.5	-44.125	899.36	1056.3	49.958	55.605	0	1	1.4009	5.2752	-25.089	-30.682	4.1182	-13.834	17.195	22.086	5.5192	-8.559	-7.8949	-8.5964	1565.4
15.44	1545	78	NaN	6.1616	20.647	-2.339	-191.92	18.97	-5.3118	-103.14	-662.65	1145.6	-44.022	899.83	1056.2	50.93	54.78	0	1	1.3152	5.1929	-25.085	-30.678	3.9946	-14.084	17.374	22.243	5.3099	-8.8909	-7.7114	-8.4349	1566.1
15.45	1546	78	NaN	6.0072	20.915	-2.3247	-192.25	19.234	-5.7073	-102.66	-663.11	1145.8	-43.943	900.3	1056.1	50.141	56.238	0	1	1.2177	5.0993	-25.082	-30.674	3.8564	-14.398	17.632	22.517	5.0741	-9.2987	-7.45	-8.1572	1567.1
15.46	1547	78	NaN	5.9021	21.12	-2.3143	-192.47	19.465	-5.9384	-102.33	-663.51	1146	-43.673	900.65	1056	51.226	55.432	0	1	1.0698	4.9572	-25.078	-30.67	3.7544	-14.622	17.83	22.755	4.8242	-9.6651	-7.248	-7.9157	1567.8
15.47	1548	78	NaN	5.8091	21.295	-2.2588	-192.65	19.648	-6.0484	-102.28	-663.87	1146	-43.244	901.02	1055.9	51.484	56.985	0	1	0.95668	4.8485	-25.074	-30.667	3.6486	-14.815	18.001	22.942	4.6052	-9.9667	-7.0728	-7.7249	1568.6
15.48	1549	78	NaN	5.6424	21.616	-2.2321	-193	19.936	-6.3889	-102	-664.42	1146.1	-43.02	901.58	1055.7	49.35	55.857	0	1	0.8791	4.774	-25.071	-30.664	3.4855	-15.157	18.316	23.236	4.3646	-10.383	-6.7547	-7.4276	1569.7
15.49	1550	78	NaN	5.5483	21.873	-2.2583	-193.25	20.138	-6.7532	-101.59	-664.83	1146.1	-43.225	901.94	1055.7	49.604	54.568	0	1	0.76554	4.665	-25.067	-30.66	3.415	-15.387	18.571	23.44	4.1806	-10.722	-6.4962	-7.2191	1570.5
15.5	1551	78	NaN	5.4412	22.157	-2.2623	-193.51	20.374	-7.0556	-101.31	-665.18	1146.2	-43.256	902.27	1055.6	51.119	55.855	0	1	0.64737	4.5515	-25.062	-30.655	3.3202	-15.631	18.851	23.68	3.9676	-11.08	-6.2113	-6.9755	1571.1
15.51	1552	78	NaN	5.2912	22.544	-2.1754	-193.83	20.71	-7.1778	-101.27	-665.57	1146.3	-42.467	902.99	1055.4	50.681	56.257	0	1	0.63504	4.5396	-25.059	-30.652	3.1443	-15.978	19.231	24.024	3.7793	-11.438	-5.8286	-6.6284	1572.3
15.52	1553	78	NaN	5.1546	22.802	-2.1939	-194.16	21.004	-7.5747	-100.99	-666.01	1146.4	-42.712	903.33	1055.3	48.788	57.554	0	1	0.60966	4.5153	-25.057	-30.65	3.028	-16.288	19.484	24.322	3.6376	-11.773	-5.573	-6.3272	1573.1
15.53	1554	78	NaN	5.0166	23.002	-2.2139	-194.39	21.226	-7.7015	-100.72	-666.49	1146.4	-42.434	903.83	1055.2	50.074	56.067	0	1	0.50314	4.413	-25.055	-30.648	2.8908	-16.519	19.679	24.549	3.3939	-12.106	-5.3757	-6.0987	1574.1
15.54	1555	78	NaN	4.917	23.198	-2.2102	-194.64	21.5	-7.8717	-100.51	-666.95	1146.5	-42.287	904.18	1055.1	48.321	57.507	0	1	0.41818	4.3314	-25.052	-30.644	2.7947	-16.76	19.872	24.827	3.2129	-12.428	-5.1799	-5.8175	1574.9
15.55	1556	78	NaN	4.8486	23.389	-2.1752	-194.86	21.779	-7.9821	-100.4	-667.38	1146.6	-42.033	904.56	1055	49.668	57.997	0	1	0.34167	4.2579	-25.047	-30.64	2.7222	-16.982	20.059	25.109	3.0639	-12.724	-4.9889	-5.5308	1575.7
15.56	1557	78	NaN	4.7701	23.605	-2.0893	-195.08	22.057	-8.0282	-100.41	-667.84	1146.7	-41.613	905.17	1054.9	50.961	58.16	0	1	0.22509	4.1459	-25.044	-30.637	2.6294	-17.22	20.269	25.393	2.8544	-13.074	-4.7754	-5.2441	1576.8
15.57	1558	78	NaN	4.6665	23.869	-1.9583	-195.4	22.404	-8.2379	-100.48	-668.31	1146.8	-41.545	905.77	1054.8	50.758	56.649	0	1	0.12193	4.0468	-25.042	-30.634	2.5222	-17.54	20.528	25.745	2.6442	-13.493	-4.5139	-4.8895	1577.9
15.58	1559	78	NaN	4.5812	24.04	-1.8687	-195.53	22.617	-8.1467	-100.53	-668.61	1146.8	-40.95	906.32	1054.7	49.713	56.149	0	1	0.035115	3.9635	-25.039	-30.632	2.4148	-17.692	20.694	25.963	2.4499	-13.729	-4.3455	-4.6687	1578.8
15.59	1560	78	NaN	4.5552	24.136	-1.8414	-195.64	22.742	-8.1208	-100.47	-668.76	1146.9	-40.684	906.58	1054.6	51.651	56.426	0	1	-0.071917	3.8607	-25.036	-30.629	2.3818	-17.814	20.786	26.092	2.3099	-13.953	-4.2508	-4.5369	1579.2
15.6	1561	78	NaN	4.5211	24.365	-1.8295	-195.89	23.187	-8.2737	-100.05	-669.25	1147	-40.607	906.89	1054.5	51.299	55.668	0	1	-0.20636	3.7316	-25.033	-30.625	2.3612	-18.052	21.009	26.544	2.1548	-14.32	-4.0235	-4.0817	1580
15.61	1562	78	NaN	4.5071	24.508	-1.8058	-196	23.432	-8.2016	-99.821	-669.58	1147.1	-40.195	907.41	1054.3	51.226	57.601	0	1	-0.29134	3.6499	-25.03	-30.623	2.3418	-18.168	21.145	26.795	2.0505	-14.518	-3.8849	-3.8276	1580.8
15.62	1563	78	NaN	4.5065	24.642	-1.7516	-196.13	23.681	-8.2824	-99.687	-669.83	1147.1	-40.217	907.73	1054.3	51.587	55.405	0	1	-0.37392	3.5706	-25.028	-30.621	2.3476	-18.293	21.276	27.047	1.9737	-14.723	-3.7517	-3.5734	1581.4
15.63	1564	78	NaN	4.5099	24.805	-1.6569	-196.27	24.013	-8.4988	-99.592	-670.09	1147.1	-40.631	907.86	1054.2	51.15	56.552	0	1	-0.48724	3.4618	-25.025	-30.617	2.37	-18.411	21.437	27.381	1.8828	-14.949	-3.5878	-3.2362	1581.8
15.64	1565	78	NaN	4.5145	24.941	-1.5591	-196.35	24.265	-8.5767	-99.529	-670.33	1147.1	-40.761	908.17	1054.1	52.555	54.775	0	1	-0.47484	3.4737	-25.022	-30.615	2.3824	-18.479	21.569	27.637	1.9075	-15.005	-3.453	-2.9778	1582.3
15.65	1566	78	NaN	4.518	25.018	-1.492	-196.39	24.422	-8.5523	-99.484	-670.49	1147.1	-40.624	908.51	1053.9	50.991	56.376	0	1	-0.3846	3.5604	-25.02	-30.612	2.3832	-18.528	21.643	27.797	1.9986	-14.968	-3.3766	-2.8155	1582.8
15.66	1567	78	NaN	4.5142	25.088	-1.4533	-196.49	24.682	-8.7173	-99.395	-670.65	1147.1	-40.888	908.48	1053.9	51.505	57.705	0	1	-0.50296	3.4467	-25.017	-30.61	2.3924	-18.613	21.713	28.057	1.8894	-15.166	-3.3041	-2.5532	1583
15.67	1568	78	NaN	4.5018	25.16	-1.4488	-196.51	24.88	-8.7141	-99.212	-670.86	1147.1	-40.793	908.87	1053.8	51.282	55.704	0	1	-0.62132	3.333	-25.015	-30.608	2.3839	-18.629	21.785	28.255	1.7626	-15.296	-3.2304	-2.3535	1583.6
15.68	1569	78	NaN	4.4783	25.222	-1.429	-196.48	24.964	-8.6768	-99.21	-670.89	1147.1	-40.653	909.18	1053.8	49.271	55.881	0	1	-0.73068	3.228	-25.012	-30.604	2.3559	-18.602	21.844	28.342	1.6252	-15.374	-3.1674	-2.2622	1583.9
15.69	1570	78	NaN	4.4456	25.285	-1.4108	-196.46	25.101	-8.8411	-99.256	-670.87	1147.1	-41.033	909.17	1053.8	50.289	55.62	0	1	-0.77764	3.1829	-25.008	-30.601	2.3352	-18.573	21.908	28.478	1.5576	-15.39	-3.1	-2.1224	1583.9
15.7	1571	78	NaN	4.3832	25.37	-1.3565	-196.45	25.178	-8.7004	-99.512	-670.79	1147.2	-40.558	909.65	1053.7	49.509	55.954	0	1	-0.72529	3.2332	-25.005	-30.597	2.247	-18.585	21.985	28.562	1.5217	-15.352	-3.0195	-2.0349	1584.3
15.71	1572	78	NaN	4.3274	25.423	-1.3555	-196.46	25.257	-8.6845	-99.677	-670.73	1147.3	-40.4	909.89	1053.6	50.273	57.532	0	1	-0.76888	3.1913	-25.003	-30.596	2.1797	-18.608	22.035	28.646	1.4108	-15.416	-2.9681	-1.9499	1584.5
15.72	1573	78	NaN	4.2731	25.468	-1.4148	-196.47	25.332	-8.7245	-99.708	-670.67	1147.3	-40.393	910	1053.6	49.409	56.028	0	1	-0.83193	3.1307	-25.002	-30.594	2.1241	-18.617	22.077	28.723	1.2921	-15.486	-2.9242	-1.8715	1584.6
15.73	1574	78	NaN	4.2159	25.505	-1.486	-196.46	25.396	-8.7366	-99.766	-670.61	1147.4	-40.316	910.1	1053.6	48.479	57.187	0	1	-0.75287	3.2067	-24.997	-30.59	2.062	-18.618	22.111	28.789	1.3091	-15.412	-2.8857	-1.8006	1584.6
15.74	1575	78	NaN	4.1638	25.527	-1.5481	-196.46	25.449	-8.7408	-99.911	-670.56	1147.4	-40.228	910.18	1053.6	51.228	55.675	0	1	-0.71051	3.2474	-24.994	-30.587	2.0016	-18.62	22.131	28.844	1.2911	-15.372	-2.8627	-1.7425	1584.6
15.75	1576	78	NaN	4.1189	25.562	-1.6358	-196.45	25.474	-8.7452	-100.04	-670.48	1147.4	-40.159	910.26	1053.5	51.086	54.753	0	1	-0.69652	3.2608	-24.992	-30.585	1.9496	-18.62	22.164	28.872	1.253	-15.359	-2.8282	-1.7133	1584.7
15.76	1577	78	NaN	4.0614	25.622	-1.7527	-196.45	25.469	-8.7825	-100.3	-670.32	1147.5	-40.164	910.36	1053.5	48.434	55.858	0	1	-0.65963	3.2962	-24.991	-30.584	1.8826	-18.628	22.222	28.869	1.223	-15.332	-2.7694	-1.7153	1584.6
15.77	1578	78	NaN	4.0146	25.679	-1.7899	-196.47	25.456	-8.8529	-100.68	-670.14	1147.4	-40.272	910.39	1053.5	51.072	56.105	0	1	-0.60293	3.3507	-24.991	-30.583	1.8258	-18.659	22.28	28.856	1.2228	-15.308	-2.7106	-1.7277	1584.5
15.78	1579	78	NaN	3.9575	25.761	-1.9007	-196.48	25.423	-8.8734	-101.05	-669.88	1147.4	-40.224	910.46	1053.5	49.35	55.179	0	1	-0.58605	3.3669	-24.989	-30.582	1.7534	-18.685	22.363	28.821	1.1673	-15.318	-2.6259	-1.7612	1584.3
15.79	1580	78	NaN	3.9187	25.828	-1.9781	-196.5	25.386	-8.9029	-101.31	-669.66	1147.4	-40.212	910.52	1053.5	50.761	55.718	0	1	-0.53841	3.4126	-24.988	-30.581	1.7043	-18.71	22.431	28.783	1.1659	-15.297	-2.5571	-1.7978	1584.1
15.8	1581	78	NaN	3.886	25.869	-2.0695	-196.53	25.365	-8.9433	-101.47	-669.52	1147.3	-40.2	910.56	1053.5	51.057	58.654	0	1	-0.42189	3.5246	-24.988	-30.581	1.6654	-18.751	22.475	28.759	1.2435	-15.227	-2.5127	-1.8217	1584
15.81	1582	78	NaN	3.8448	25.892	-2.1469	-196.56	25.351	-8.9939	-101.66	-669.39	1147.2	-40.216	910.56	1053.5	51.643	55.007	0	1	-0.43491	3.5121	-24.988	-30.581	1.6176	-18.789	22.502	28.741	1.1827	-15.277	-2.4864	-1.8397	1583.9
15.82	1583	78	NaN	3.7982	25.898	-2.2014	-196.62	25.336	-9.0493	-101.93	-669.24	1147.1	-40.212	910.59	1053.5	49.801	56.704	0	1	-0.47938	3.4693	-24.989	-30.582	1.561	-18.852	22.512	28.723	1.0816	-15.383	-2.4778	-1.8592	1583.8
15.83	1584	78	NaN	3.7569	25.88	-2.2469	-196.7	25.321	-9.0958	-102.23	-669.09	1147	-40.131	910.68	1053.5	49.875	56.129	0	1	-0.36611	3.5781	-24.992	-30.585	1.5057	-18.952	22.495	28.705	1.1396	-15.374	-2.4971	-1.8793	1583.8
15.84	1585	78	NaN	3.7191	25.826	-2.2874	-196.76	25.309	-9.1331	-102.6	-668.98	1146.9	-40.048	910.74	1053.5	51.624	56.651	0	1	-0.24987	3.6898	-24.995	-30.587	1.4515	-19.03	22.442	28.692	1.2017	-15.341	-2.5522	-1.8951	1583.7
15.85	1586	78	NaN	3.6762	25.738	-2.376	-196.87	25.294	-9.2493	-102.96	-668.81	1146.9	-40.094	910.79	1053.4	49.892	57.138	0	1	-0.10778	3.8262	-24.998	-30.591	1.3972	-19.148	22.354	28.678	1.2894	-15.322	-2.6439	-1.9131	1583.6
15.86	1587	78	NaN	3.6312	25.667	-2.4425	-196.96	25.394	-9.8717	-103.19	-668.71	1146.9	-41.254	910.15	1053.2	49.194	55.38	0	1	0.021326	3.9502	-25.003	-30.596	1.3848	-19.207	22.275	28.786	1.4061	-15.257	-2.7281	-1.81	1582.8
15.87	1588	78	NaN	3.5795	25.61	-2.5098	-197.01	25.414	-9.9309	-103.42	-668.62	1146.9	-41.241	910.15	1053.2	50.005	55.044	0	1	0.13774	4.062	-25.009	-30.602	1.3243	-19.266	22.216	28.808	1.462	-15.204	-2.7935	-1.7937	1582.8
15.88	1589	78	NaN	3.5202	25.581	-2.5848	-197.05	25.443	-9.9596	-103.62	-668.48	1146.9	-41.201	910.15	1053.1	48.804	56.153	0	1	0.178	4.1007	-25.016	-30.609	1.256	-19.312	22.183	28.84	1.434	-15.211	-2.8332	-1.7686	1582.6
15.89	1590	78	NaN	3.4053	25.588	-2.6491	-197.1	25.497	-9.986	-104.02	-668.21	1147	-41.127	910.1	1053	50.855	55.47	0	1	0.27422	4.1931	-25.024	-30.617	1.1235	-19.382	22.183	28.902	1.3977	-15.189	-2.8418	-1.7149	1582.4
15.9	1591	78	NaN	3.2743	25.602	-2.6585	-197.13	25.545	-9.9864	-104.55	-668.01	1147.1	-41.037	910.06	1052.9	52.262	57.242	0	1	0.53816	4.4466	-25.036	-30.629	0.96949	-19.434	22.189	28.958	1.5077	-14.988	-2.8472	-1.6703	1582.2
15.91	1592	78	NaN	3.163	25.581	-2.5589	-197.12	25.587	-9.9434	-105.4	-667.97	1147.3	-40.896	910.05	1052.9	56.252	53.104	1	1	0.8021	4.7001	-25.048	-30.64	0.82209	-19.465	22.161	29.007	1.6242	-14.765	-2.8868	-1.6335	1582.2
15.92	1593	78	NaN	3.0376	25.553	-2.4954	-197.11	25.632	-9.8854	-106.17	-667.89	1147.4	-40.729	910.01	1052.8	56.707	56.78	1	1	1.066	4.9536	-25.059	-30.652	0.6628	-19.484	22.127	29.059	1.7288	-14.531	-2.9324	-1.5931	1582.1
15.93	1594	78	NaN	2.8502	25.594	-2.7074	-197.1	25.655	-9.89	-105.83	-667.49	1147.5	-40.752	909.98	1052.8	61.321	54.429	1	1	1.1776	5.0607	-25.067	-30.66	0.48781	-19.46	22.161	29.088	1.6654	-14.4	-2.9064	-1.5717	1581.7
15.94	1595	78	NaN	2.7225	25.495	-2.4937	-197.09	25.691	-9.9413	-107.08	-667.72	1147.7	-40.883	909.82	1052.8	69.705	56.306	1	1	1.1887	5.0714	-25.074	-30.667	0.3197	-19.496	22.057	29.128	1.5084	-14.424	-3.0169	-1.5384	1581.8
15.95	1596	78	NaN	2.5605	25.538	-2.5587	-197.08	25.684	-9.9236	-107.2	-667.52	1147.8	-40.85	909.76	1052.8	74.502	57.897	1	1	0.84299	4.7394	-25.083	-30.675	0.15161	-19.489	22.093	29.129	0.9946	-14.75	-2.9892	-1.5463	1581.5
15.96	1597	78	NaN	2.3711	25.617	-2.5593	-197.06	25.666	-9.8979	-107.54	-667.19	1148.1	-40.806	909.73	1052.8	74.052	58.978	1	1	0.73927	4.6397	-25.091	-30.684	-0.052173	-19.486	22.163	29.119	0.68709	-14.846	-2.9278	-1.5643	1581.2
15.97	1598	78	NaN	2.1546	25.661	-2.4882	-197.05	25.627	-9.8507	-108.14	-666.86	1148.3	-40.713	909.69	1052.8	72.939	60.563	1	1	0.92509	4.8182	-25.099	-30.692	-0.2945	-19.5	22.199	29.09	0.63059	-14.682	-2.9005	-1.6026	1580.9
15.98	1599	78	NaN	1.8334	25.648	-2.5045	-197.02	25.573	-9.7818	-108.67	-666.57	1148.4	-40.57	909.63	1052.8	74.364	58.889	1	1	1.1109	4.9967	-25.108	-30.701	-0.64046	-19.496	22.178	29.043	0.47044	-14.499	-2.9301	-1.6578	1580.6
15.99	1600	78	NaN	1.5249	25.604	-2.6428	-197	25.533	-9.7704	-108.8	-666.44	1148.6	-40.557	909.46	1052.8	74.92	59.88	1	1	1.2967	5.1751	-25.116	-30.709	-0.95467	-19.482	22.13	29.007	0.34206	-14.307	-2.9864	-1.7021	1580.3
16	1601	78	NaN	1.2813	25.578	-2.8605	-196.99	25.504	-9.7807	-108.55	-666.4	1148.6	-40.585	909.25	1052.8	75.593	61.447	1	1	1.4825	5.3536	-25.125	-30.717	-1.1885	-19.465	22.103	28.979	0.29405	-14.111	-3.0218	-1.7388	1580
16.01	1602	78	NaN	1.0501	25.623	-3.1065	-196.98	25.452	-9.7493	-108.08	-666.17	1148.6	-40.504	909.08	1052.8	75.721	62.852	1	1	1.6684	5.532	-25.133	-30.726	-1.4064	-19.433	22.148	28.928	0.26194	-13.901	-2.985	-1.7982	1579.6
16.02	1603	78	NaN	0.83449	25.766	-3.2313	-196.96	25.353	-9.7381	-107.84	-665.62	1148.5	-40.467	908.94	1052.8	75.491	62.054	1	1	1.8542	5.7105	-25.142	-30.734	-1.6155	-19.41	22.291	28.827	0.23871	-13.699	-2.8508	-1.9069	1578.9
16.03	1604	78	NaN	0.52637	25.858	-2.6489	-196.91	25.093	-9.4287	-109.91	-665.35	1148.4	-39.681	909.14	1052.6	75.736	59.827	1	1	2.2356	6.0768	-25.14	-30.732	-2.0274	-19.462	22.381	28.57	0.2082	-13.385	-2.7582	-2.1626	1579
16.04	1605	78	NaN	0.34615	25.987	-2.5488	-196.91	24.978	-9.3854	-110.34	-664.95	1148.3	-39.496	909.03	1052.6	75.923	60.515	1	1	2.7328	6.5544	-25.131	-30.724	-2.2311	-19.49	22.51	28.455	0.50171	-12.935	-2.6214	-2.2691	1578.5
16.05	1606	78	NaN	0.20869	26.003	-2.4637	-196.93	24.918	-9.4762	-110.74	-664.9	1148.3	-39.612	908.68	1052.7	75.676	59.137	1	1	2.8314	6.649	-25.134	-30.727	-2.3793	-19.518	22.53	28.391	0.45208	-12.869	-2.6045	-2.3361	1578.1
16.06	1607	78	NaN	0.081986	25.933	-2.5375	-196.95	24.852	-9.5301	-110.62	-665.04	1148.2	-39.625	908.42	1052.8	75.597	59.624	1	1	2.8944	6.7096	-25.137	-30.73	-2.5016	-19.529	22.465	28.319	0.39279	-12.819	-2.6716	-2.4104	1578
16.07	1608	78	NaN	-0.060833	25.822	-2.7138	-196.96	24.782	-9.553	-110.25	-665.25	1148	-39.539	908.2	1052.8	74.782	61.039	1	1	2.905	6.7197	-25.138	-30.731	-2.6338	-19.529	22.362	28.242	0.27118	-12.809	-2.7762	-2.4885	1577.9
16.08	1609	78	NaN	-0.24759	25.721	-2.8558	-196.97	24.698	-9.6021	-109.96	-665.47	1147.9	-39.46	907.9	1052.9	72.663	58.93	1	1	2.9364	6.7498	-25.135	-30.728	-2.8132	-19.536	22.267	28.152	0.12319	-12.786	-2.8687	-2.5765	1577.8
16.09	1610	78	NaN	-0.43975	25.681	-2.8628	-196.99	24.599	-9.6558	-110.06	-665.64	1147.9	-39.378	907.61	1052.9	69.668	57.085	1	1	2.9729	6.785	-25.132	-30.725	-3.0121	-19.56	22.23	28.05	-0.03914	-12.775	-2.902	-2.6748	1577.7
16.1	1611	78	NaN	-0.58603	25.728	-2.7605	-196.99	24.499	-9.6439	-110.53	-665.68	1147.9	-39.178	907.47	1052.9	65.064	58.458	1	1	2.9837	6.7953	-25.127	-30.719	-3.1831	-19.59	22.275	27.952	-0.1994	-12.795	-2.8517	-2.7674	1577.6
16.11	1612	78	NaN	-0.74	25.826	-2.7071	-197	24.346	-9.6044	-110.9	-665.74	1148	-38.906	907.45	1052.9	66.653	55.272	1	1	2.9739	6.7859	-25.121	-30.713	-3.3602	-19.619	22.369	27.804	-0.38627	-12.833	-2.7519	-2.9093	1577.7
16.12	1613	78	NaN	-0.90562	25.981	-2.8124	-197.12	23.839	-9.7306	-110.79	-665.96	1148.3	-39.29	908.18	1053.2	68.247	58.34	1	1	2.9033	6.7181	-25.113	-30.706	-3.5064	-19.718	22.527	27.293	-0.6031	-13	-2.5866	-3.4129	1578.6
16.13	1614	78	NaN	-0.9733	26.042	-2.8782	-196.99	23.837	-9.199	-110.74	-666.18	1148.5	-37.747	908.19	1053.2	65.857	57.559	1	1	2.9798	6.7916	-25.1	-30.693	-3.6278	-19.649	22.584	27.295	-0.64799	-12.858	-2.5164	-3.3979	1578.9
16.14	1615	78	NaN	-1.0197	26.037	-2.9018	-197	23.75	-9.1776	-110.75	-666.5	1148.6	-37.491	908.02	1053.2	60.911	56.848	1	1	3.1659	6.9703	-25.084	-30.677	-3.6836	-19.666	22.575	27.212	-0.5177	-12.696	-2.5088	-3.4647	1579.1
16.15	1616	78	NaN	-1.0314	26.004	-2.9381	-197.03	23.65	-9.2288	-110.67	-666.86	1148.7	-37.42	907.81	1053.3	61.745	58.435	1	1	2.7587	6.5792	-25.076	-30.668	-3.6946	-19.695	22.539	27.115	-0.93593	-13.115	-2.5366	-3.5539	1579.3
16.16	1617	78	NaN	-1.0263	25.973	-3.0099	-197.04	23.495	-9.1843	-110.49	-667.23	1148.8	-37.148	907.8	1053.2	62.353	56.084	1	1	2.4661	6.2982	-25.067	-30.66	-3.6922	-19.704	22.502	26.966	-1.2261	-13.406	-2.5654	-3.6943	1579.6
16.17	1618	78	NaN	-1.0117	25.963	-3.1045	-197.06	23.345	-9.1951	-110.26	-667.55	1148.9	-37.015	907.78	1053.2	64.465	56.278	1	1	2.4379	6.2711	-25.058	-30.651	-3.6737	-19.72	22.489	26.819	-1.2358	-13.449	-2.5691	-3.8321	1579.9
16.18	1619	78	NaN	-0.97659	25.985	-3.1852	-197.1	23.243	-9.293	-110.05	-667.76	1149	-37.078	907.62	1053.3	69.405	56.11	1	1	2.2926	6.1316	-25.046	-30.638	-3.6286	-19.748	22.513	26.715	-1.3359	-13.617	-2.5331	-3.9231	1580
16.19	1620	78	NaN	-0.91088	26.032	-3.1839	-197.12	23.146	-9.3315	-110.01	-667.83	1149	-36.982	907.47	1053.3	77.533	61.02	1	1	1.9167	5.7706	-25.026	-30.618	-3.565	-19.769	22.561	26.617	-1.6483	-13.999	-2.4642	-4.0016	1579.9
16.2	1621	78	NaN	-0.83195	26.072	-3.0163	-197.15	23.037	-9.3911	-110.4	-667.75	1148.9	-36.879	907.24	1053.4	81.404	64.176	1	1	1.5408	5.4095	-25.005	-30.598	-3.5044	-19.817	22.605	26.505	-1.9636	-14.408	-2.4004	-4.0936	1579.6
16.21	1622	78	NaN	-0.78089	26.019	-2.8316	-197.16	22.956	-9.418	-110.79	-667.77	1148.8	-36.802	907.14	1053.4	81.161	65.003	1	1	1.2341	5.115	-24.987	-30.579	-3.4708	-19.846	22.556	26.419	-2.2367	-14.731	-2.4308	-4.1602	1579.5
16.22	1623	78	NaN	-0.74974	25.918	-2.8094	-197.17	22.88	-9.4449	-110.79	-667.85	1148.7	-36.74	907.03	1053.4	80.657	63.929	1	1	1.4258	5.2991	-24.978	-30.571	-3.4419	-19.861	22.459	26.34	-2.0161	-14.562	-2.5193	-4.2312	1579.5
16.23	1624	78	NaN	-0.70863	25.786	-2.9407	-197.18	22.819	-9.467	-110.37	-668.1	1148.6	-36.669	906.91	1053.4	81.04	65.395	1	1	1.3369	5.2137	-24.963	-30.555	-3.3878	-19.861	22.33	26.274	-2.0509	-14.648	-2.6324	-4.281	1579.6
16.24	1625	78	NaN	-0.68435	25.613	-3.1534	-197.16	22.679	-9.3229	-109.7	-668.45	1148.5	-36.186	906.99	1053.3	81.454	63.197	1	1	0.9931	4.8835	-24.941	-30.533	-3.3559	-19.829	22.159	26.133	-2.3628	-14.945	-2.7815	-4.4005	1580
16.25	1626	78	NaN	-0.6903	25.513	-3.2321	-197.13	22.551	-9.212	-109.4	-668.64	1148.4	-35.826	907.09	1053.3	80.897	64.039	1	1	0.97134	4.8626	-24.923	-30.515	-3.3634	-19.803	22.06	26.004	-2.3921	-14.94	-2.8624	-4.5112	1580.3
16.26	1627	78	NaN	-0.73082	25.517	-3.0526	-197.13	22.481	-9.2296	-109.82	-668.59	1148.4	-35.779	907.04	1053.2	78.79	62.802	1	1	0.98267	4.8735	-24.905	-30.498	-3.4212	-19.816	22.063	25.935	-2.4385	-14.943	-2.8417	-4.563	1580.2
16.27	1628	78	NaN	-0.79519	25.564	-2.8091	-197.13	22.437	-9.2446	-110.41	-668.4	1148.5	-35.715	906.95	1053.2	73.539	59.406	1	1	0.88868	4.7832	-24.886	-30.479	-3.51	-19.841	22.108	25.893	-2.6213	-15.058	-2.7783	-4.5863	1580
16.28	1629	78	NaN	-0.86122	25.573	-2.7866	-197.11	22.397	-9.1594	-110.4	-668.25	1148.5	-35.452	906.98	1053.2	75.802	59.135	1	1	0.72278	4.6239	-24.866	-30.459	-3.5852	-19.833	22.117	25.853	-2.8624	-15.21	-2.749	-4.6054	1579.9
16.29	1630	78	NaN	-0.91961	25.492	-2.8105	-197.13	22.414	-9.2247	-110.31	-668.4	1148.5	-35.531	906.84	1053.2	76.839	61.023	1	1	0.40393	4.3177	-24.842	-30.435	-3.6373	-19.852	22.037	25.869	-3.2334	-15.534	-2.8053	-4.5663	1579.9
16.3	1631	78	NaN	-1.0017	25.328	-3.1135	-197.12	22.401	-9.1776	-109.4	-668.82	1148.4	-35.388	906.79	1053.2	77.937	62.582	1	1	0.3053	4.223	-24.824	-30.417	-3.6912	-19.814	21.872	25.857	-3.3859	-15.591	-2.9517	-4.5596	1580.2
16.31	1632	78	NaN	-1.0799	25.309	-3.2739	-197.15	22.431	-9.2304	-108.94	-668.97	1148.5	-35.47	906.69	1053.2	78.477	63.043	1	1	0.3017	4.2195	-24.808	-30.4	-3.7495	-19.821	21.852	25.888	-3.4478	-15.602	-2.9557	-4.5126	1580.2
16.32	1633	78	NaN	-1.136	25.39	-3.2523	-197.13	22.43	-9.1887	-108.98	-668.9	1148.6	-35.354	906.68	1053.2	78.191	62.524	1	1	0.20978	4.1312	-24.79	-30.382	-3.8115	-19.809	21.929	25.891	-3.6017	-15.678	-2.8604	-4.4912	1580.2
16.33	1634	78	NaN	-1.1886	25.551	-3.0917	-197.14	22.459	-9.1869	-109.43	-668.65	1148.6	-35.304	906.6	1053.1	76.739	61.122	1	1	0.13191	4.0564	-24.778	-30.37	-3.8825	-19.83	22.086	25.925	-3.7506	-15.774	-2.692	-4.4454	1579.9
16.34	1635	78	NaN	-1.2353	25.751	-2.8324	-197.15	22.487	-9.1964	-110.11	-668.37	1148.7	-35.267	906.5	1053.1	76.428	61.811	1	1	0.069904	3.9969	-24.772	-30.365	-3.9561	-19.866	22.279	25.959	-3.8862	-15.869	-2.4937	-4.4067	1579.5
16.35	1636	78	NaN	-1.2671	25.868	-2.7029	-197.16	22.496	-9.2201	-110.39	-668.29	1148.8	-35.262	906.41	1053	76.54	58.874	1	1	0.0071118	3.9366	-24.768	-30.361	-3.9986	-19.888	22.39	25.973	-3.9915	-15.952	-2.3778	-4.3873	1579.4
16.36	1637	78	NaN	-1.2861	25.856	-2.8306	-197.17	22.494	-9.258	-109.94	-668.49	1148.8	-35.276	906.31	1052.9	75.443	62.961	1	1	-0.056614	3.8754	-24.764	-30.356	-4.0004	-19.882	22.373	25.976	-4.057	-16.006	-2.3907	-4.38	1579.5
16.37	1638	78	NaN	-1.3023	25.814	-3.0483	-197.16	22.486	-9.2691	-109.22	-668.77	1148.9	-35.193	906.22	1052.7	70.668	61.064	1	1	-0.050831	3.8809	-24.762	-30.355	-3.9932	-19.855	22.324	25.976	-4.044	-15.974	-2.4375	-4.379	1579.7
16.38	1639	78	NaN	-1.3115	25.799	-3.1997	-197.18	22.484	-9.3055	-108.66	-668.98	1148.9	-35.134	906.1	1052.5	67.429	55.873	1	1	-0.029714	3.9012	-24.761	-30.354	-3.9842	-19.85	22.301	25.982	-4.0139	-15.949	-2.4601	-4.3721	1579.7
16.39	1640	78	NaN	-1.3603	25.863	-2.9748	-197.18	22.462	-9.2997	-109.1	-669.07	1149	-34.878	905.95	1052.2	64.075	55.35	1	1	0.0019831	3.9316	-24.762	-30.354	-4.0583	-19.878	22.352	25.972	-4.0563	-15.946	-2.4095	-4.3819	1579.7
16.4	1641	78	NaN	-1.4074	25.967	-2.6305	-197.2	22.475	-9.3551	-109.95	-668.96	1149	-34.8	905.7	1052	60.754	56.715	1	1	0.11885	4.0439	-24.762	-30.354	-4.1396	-19.931	22.447	25.994	-4.0208	-15.887	-2.3148	-4.3602	1579.4
16.41	1642	78	NaN	-1.4844	26.067	-2.4536	-197.22	22.498	-9.4373	-110.28	-668.82	1149	-34.771	905.38	1051.9	60.091	56.592	1	1	0.28299	4.2015	-24.762	-30.354	-4.2307	-19.964	22.539	26.026	-3.9477	-15.762	-2.2225	-4.328	1579
16.42	1643	78	NaN	-1.6024	26.086	-2.3936	-197.24	22.505	-9.5209	-110.14	-668.87	1149.1	-34.672	904.97	1051.6	62.085	55.936	1	1	0.39013	4.3044	-24.763	-30.356	-4.3476	-19.985	22.545	26.046	-3.9575	-15.681	-2.2183	-4.3098	1578.7
16.43	1644	78	NaN	-1.7373	26.018	-2.3911	-197.26	22.505	-9.6002	-109.78	-669.02	1149.1	-34.582	904.55	1051.3	62.165	53.95	1	1	0.4974	4.4074	-24.765	-30.357	-4.4732	-19.999	22.464	26.059	-3.9758	-15.592	-2.3005	-4.2982	1578.4
16.44	1645	78	NaN	-1.8896	25.891	-2.3476	-197.29	22.495	-9.6889	-109.52	-669.16	1149.2	-34.555	904.12	1051	60.666	57.035	1	1	0.61374	4.5192	-24.767	-30.359	-4.6175	-20.014	22.326	26.06	-4.0038	-15.495	-2.4406	-4.2988	1578.1
16.45	1646	78	NaN	-2.0803	25.719	-2.1828	-197.3	22.477	-9.767	-109.55	-669.29	1149.2	-34.481	903.66	1050.8	61.057	56.015	1	1	0.70725	4.609	-24.769	-30.361	-4.8126	-20.037	22.142	26.054	-4.1053	-15.428	-2.6266	-4.3074	1577.8
16.46	1647	78	NaN	-2.3481	25.459	-1.848	-197.29	22.466	-9.7513	-109.95	-669.43	1149.2	-34.121	903.14	1050.4	50.135	56.112	1	1	0.76713	4.6665	-24.771	-30.364	-5.1088	-20.054	21.869	26.055	-4.3417	-15.388	-2.9021	-4.3087	1577.5
16.47	1648	78	NaN	-2.7957	25.001	-1.2116	-197.22	22.398	-9.584	-110.82	-669.64	1149.3	-33.345	902.56	1049.9	33.85	56.737	1	1	0.84685	4.7431	-24.775	-30.367	-5.6169	-20.041	21.391	26.009	-4.77	-15.298	-3.3841	-4.3589	1577.2
16.48	1649	78	NaN	-3.2242	24.634	-0.93072	-197.21	22.341	-9.6464	-111.14	-669.68	1149.2	-33.27	901.9	1049.7	59.403	57.201	1	1	0.92236	4.8156	-24.778	-30.371	-6.0608	-20.049	21.014	25.961	-5.1384	-15.234	-3.7645	-4.4098	1576.7
16.49	1650	78	NaN	-3.5625	24.314	-0.7213	-197.18	22.295	-9.6911	-111.02	-669.46	1149.3	-33.175	901.17	1049.4	60.7	57.916	1	1	0.95774	4.8496	-24.782	-30.375	-6.3997	-20.022	20.679	25.93	-5.442	-15.172	-4.1035	-4.4447	1575.7
16.5	1651	78	NaN	-3.904	23.902	-0.59207	-197.17	22.31	-9.7357	-110.7	-669.44	1149.1	-33.049	900.28	1049.1	62.927	57.031	1	1	1.0181	4.9075	-24.785	-30.378	-6.736	-20.003	20.265	25.947	-5.7179	-15.096	-4.5204	-4.4308	1574.8
16.51	1652	78	NaN	-4.2329	23.538	-0.4307	-197.12	22.302	-9.7453	-110.61	-669.29	1148.9	-32.905	899.41	1049	68.291	56.328	1	1	1.0961	4.9825	-24.788	-30.38	-7.0687	-19.957	19.898	25.942	-5.9725	-14.975	-4.8892	-4.4384	1573.8
16.52	1653	78	NaN	-4.5973	23.186	-0.20196	-197.03	22.192	-9.6521	-110.72	-668.84	1148.6	-32.553	898.43	1048.7	71.915	59.212	1	1	1.1282	5.0133	-24.79	-30.383	-7.4524	-19.888	19.542	25.836	-6.3242	-14.874	-5.2484	-4.5468	1572.4
16.53	1654	78	NaN	-4.9207	22.878	0.056798	-196.95	22.058	-9.5899	-111.03	-668.43	1148.4	-32.311	897.38	1048.4	73.343	60.719	1	1	1.0927	4.9791	-24.793	-30.386	-7.7988	-19.826	19.23	25.705	-6.7061	-14.847	-5.563	-4.6805	1571
16.54	1655	78	NaN	-5.1148	22.68	0.26512	-196.85	21.953	-9.5733	-111.45	-668.22	1148.2	-32.265	896.48	1048.4	73.178	59.954	1	1	1.095	4.9814	-24.796	-30.388	-8.0119	-19.748	19.033	25.601	-6.9169	-14.767	-5.763	-4.7876	1569.9
16.55	1656	78	NaN	-5.2638	22.54	0.33572	-196.64	21.748	-9.3432	-111.53	-667.86	1148	-31.807	895.7	1048.2	74.562	58.216	1	1	1.0934	4.9799	-24.798	-30.391	-8.1827	-19.561	18.892	25.396	-7.0893	-14.581	-5.9062	-4.9956	1568.8
16.56	1657	78	NaN	-5.4363	22.407	0.23773	-196.4	21.519	-9.2723	-111.24	-667.52	1147.8	-31.788	894.47	1048.3	76.07	59.544	1	1	1.0828	4.9697	-24.801	-30.394	-8.348	-19.313	18.767	25.16	-7.2651	-14.343	-6.0345	-5.2344	1567.2
16.57	1658	78	NaN	-5.4789	22.405	0.12572	-196.12	21.276	-8.9736	-111.04	-667.35	1147.7	-31.308	893.91	1048.3	78.106	59.518	1	1	1.067	4.9544	-24.804	-30.397	-8.4025	-19.045	18.767	24.914	-7.3355	-14.09	-6.0368	-5.4833	1566.4
16.58	1659	78	NaN	-5.5844	22.48	0.026382	-195.91	21.108	-8.9918	-110.93	-667.25	1147.7	-31.634	892.98	1048.6	80.282	61.371	1	1	1.0502	4.9384	-24.807	-30.4	-8.4938	-18.818	18.848	24.74	-7.4436	-13.88	-5.9593	-5.6597	1565.4
16.59	1660	78	NaN	-5.648	22.634	-0.017708	-195.61	20.957	-8.7676	-111.03	-667.17	1147.7	-31.374	892.16	1048.7	82.192	62.485	1	1	1.0389	4.9275	-24.81	-30.402	-8.5722	-18.536	19.005	24.586	-7.5332	-13.608	-5.8043	-5.8167	1564.5
16.6	1661	78	NaN	-5.6633	22.857	0.012924	-195.34	20.813	-8.5511	-111.37	-667.15	1147.8	-31.149	891.4	1048.9	82.147	65.069	1	1	1.0273	4.9164	-24.812	-30.405	-8.61	-18.288	19.231	24.44	-7.5827	-13.372	-5.5818	-5.9651	1563.7
16.61	1662	78	NaN	-5.6949	23.116	0.034807	-195.07	20.643	-8.3615	-111.69	-667.19	1147.9	-31.068	890.66	1049.1	80.36	61.8	1	1	1.0132	4.9028	-24.815	-30.407	-8.6574	-18.03	19.491	24.268	-7.6443	-13.128	-5.3239	-6.139	1563.1
16.62	1663	78	NaN	-5.7481	23.427	-0.098288	-194.75	20.486	-8.144	-111.53	-667.13	1148	-30.977	889.94	1049.3	79.745	61.845	1	1	0.97139	4.8627	-24.818	-30.411	-8.7097	-17.707	19.804	24.11	-7.7383	-12.844	-5.0144	-6.3011	1562.3
16.63	1664	78	NaN	-5.7723	23.783	-0.36073	-194.37	20.365	-7.881	-111	-667	1148.1	-30.808	889.26	1049.5	79.714	63.54	1	1	0.90442	4.7984	-24.822	-30.415	-8.7219	-17.321	20.162	23.986	-7.8175	-12.523	-4.6604	-6.4283	1561.4
16.64	1665	78	NaN	-5.7543	24.088	-0.48716	-193.95	20.196	-7.5562	-110.89	-667.23	1148.2	-30.587	888.71	1049.6	79.892	63.034	1	1	1.9799	5.8313	-24.808	-30.4	-8.7086	-16.907	20.467	23.818	-6.7287	-11.075	-4.3411	-6.583	1561.1
16.65	1666	78	NaN	-5.7172	24.399	-0.59181	-193.57	20.112	-7.314	-110.79	-667.5	1148.3	-30.495	888.09	1049.8	80.005	66.771	1	1	2.7772	6.5969	-24.797	-30.39	-8.672	-16.527	20.778	23.733	-5.8949	-9.9299	-4.0192	-6.6572	1560.8
16.66	1667	78	NaN	-5.6605	24.736	-0.61777	-193.14	19.998	-7.0379	-110.89	-667.72	1148.5	-30.374	887.5	1049.8	79.978	64.796	1	1	2.7242	6.5461	-24.799	-30.392	-8.6241	-16.108	21.111	23.624	-5.9	-9.5615	-3.6886	-6.768	1560.4
16.67	1668	78	NaN	-5.61	25.107	-0.63029	-192.71	19.958	-6.8202	-111.01	-667.85	1148.8	-30.405	886.8	1049.9	79.214	64.738	1	1	2.6907	6.5139	-24.801	-30.393	-8.5779	-15.682	21.476	23.589	-5.8872	-9.1677	-3.3251	-6.804	1559.9
16.68	1669	78	NaN	-5.4614	25.522	-0.55021	-192.07	19.939	-6.4401	-111.39	-668.13	1149	-30.234	885.93	1050.1	78.235	64.391	1	1	2.6654	6.4896	-24.802	-30.395	-8.4509	-15.057	21.884	23.578	-5.7855	-8.5679	-2.9181	-6.817	1559.3
16.69	1670	78	NaN	-5.3191	25.8	-0.57881	-191.51	19.909	-6.1377	-111.4	-668.41	1149.2	-30.152	885.29	1050.1	75.675	61.847	1	1	2.6502	6.475	-24.804	-30.397	-8.3125	-14.498	22.155	23.554	-5.6622	-8.0234	-2.6489	-6.8431	1559
16.7	1671	78	NaN	-5.1993	25.968	-0.75052	-191.02	19.915	-5.937	-110.93	-668.67	1149.3	-30.242	884.75	1050.1	66.924	56.877	1	1	2.6324	6.458	-24.807	-30.399	-8.1726	-13.995	22.319	23.564	-5.5401	-7.537	-2.4877	-6.8355	1558.7
16.71	1672	78	NaN	-5.0587	26.11	-0.93083	-190.5	19.966	-5.7171	-110.42	-668.9	1149.4	-30.296	884.22	1050.2	63.53	58.25	1	1	2.526	6.3557	-24.807	-30.4	-8.0118	-13.453	22.458	23.617	-5.4857	-7.0976	-2.3485	-6.7823	1558.4
16.72	1673	78	NaN	-4.8821	26.254	-1.0164	-189.92	20.032	-5.3997	-110.2	-669.06	1149.5	-30.096	883.77	1050.1	62.344	56.375	1	1	2.4367	6.27	-24.808	-30.401	-7.835	-12.869	22.599	23.687	-5.3982	-6.5986	-2.2093	-6.7141	1558.1
16.73	1674	78	NaN	-4.705	26.416	-1.067	-189.3	20.161	-5.0555	-110.06	-669.08	1149.5	-29.821	883.18	1050.1	63.482	58.455	1	1	2.3662	6.2023	-24.811	-30.404	-7.664	-12.259	22.756	23.821	-5.2978	-6.057	-2.0554	-6.5822	1557.5
16.74	1675	78	NaN	-4.5261	26.573	-1.0295	-188.68	20.458	-5.0087	-110.16	-669.05	1149.6	-30.394	882.28	1050.2	62.467	57.622	1	1	2.2043	6.0468	-24.813	-30.406	-7.4697	-11.623	22.911	24.12	-5.2654	-5.5766	-1.9019	-6.2852	1556.6
16.75	1676	78	NaN	-4.2328	26.9	-1.0255	-187.74	20.841	-4.4996	-109.96	-668.39	1150	-29.998	881.52	1050	74.104	57.681	1	1	2.0486	5.8972	-24.815	-30.408	-7.186	-10.698	23.216	24.525	-5.1375	-4.8009	-1.599	-5.8824	1555.2
16.76	1677	78	NaN	-4.0319	26.954	-1.0459	-187.04	21.198	-4.3221	-109.75	-668.24	1149.9	-30.269	880.77	1050	78.491	61.416	1	1	1.9523	5.8047	-24.818	-30.411	-6.9693	-9.9822	23.267	24.885	-5.017	-4.1774	-1.5509	-5.5259	1554.3
16.77	1678	78	NaN	-3.7935	26.918	-1.1643	-186.13	21.71	-3.9632	-109.29	-668.08	1149.8	-30.221	879.8	1049.9	79.739	62.459	1	1	1.8616	5.7176	-24.821	-30.414	-6.718	-9.0575	23.23	25.398	-4.8563	-3.3399	-1.5909	-5.0158	1553.1
16.78	1679	78	NaN	-3.6048	26.857	-1.2833	-185.29	22.117	-3.6182	-108.88	-667.9	1149.6	-30.193	879.08	1049.8	80.649	65.15	1	1	1.7877	5.6466	-24.824	-30.417	-6.5166	-8.2067	23.169	25.805	-4.7289	-2.5601	-1.6544	-4.6119	1552.2
16.79	1680	78	NaN	-3.462	26.789	-1.3184	-184.63	22.449	-3.391	-108.73	-667.69	1149.5	-30.35	878.56	1049.7	80.875	66.455	1	1	1.5912	5.4579	-24.826	-30.419	-6.364	-7.5348	23.102	26.136	-4.7728	-2.0769	-1.7235	-4.2829	1551.4
16.8	1681	78	NaN	-3.3285	26.707	-1.2573	-184.06	22.782	-3.2083	-108.88	-667.41	1149.3	-30.569	878.07	1049.6	80.981	67.776	1	1	1.3268	5.204	-24.828	-30.42	-6.2292	-6.9577	23.022	26.467	-4.9024	-1.7537	-1.8055	-3.9533	1550.7
16.81	1682	78	NaN	-3.201	26.611	-1.165	-183.48	23.07	-2.9608	-109.13	-667.07	1149	-30.687	877.68	1049.4	81.041	67.492	1	1	1.0877	4.9744	-24.829	-30.422	-6.1082	-6.3859	22.926	26.754	-5.0205	-1.4115	-1.9033	-3.668	1549.9
16.82	1683	78	NaN	-3.0693	26.518	-1.1456	-182.89	23.356	-2.6477	-109.17	-666.61	1148.8	-30.714	877.3	1049.2	81.357	66.047	1	1	0.85703	4.7528	-24.83	-30.423	-5.9782	-5.8025	22.833	27.04	-5.1212	-1.0496	-1.9974	-3.3829	1549.1
16.83	1684	78	NaN	-2.9339	26.361	-1.1865	-182.49	23.714	-2.6323	-109.01	-666.28	1148.5	-31.467	876.73	1049.2	81.636	65.308	1	1	0.63777	4.5423	-24.83	-30.423	-5.8107	-5.3669	22.683	27.391	-5.173	-0.82468	-2.1469	-3.0319	1548.1
16.84	1685	78	NaN	-2.714	25.989	-1.3317	-181.91	24.113	-2.1687	-108.44	-665.97	1148	-31.407	876.31	1049	81.836	64.977	1	1	0.47785	4.3887	-24.83	-30.423	-5.5733	-4.7673	22.32	27.781	-5.0955	-0.37867	-2.5099	-2.6415	1547.4
16.85	1686	78	NaN	-2.5785	25.644	-1.3928	-181.48	24.351	-1.8002	-108.32	-665.9	1147.5	-31.362	876.12	1048.8	81.934	64.066	1	1	0.33111	4.2477	-24.83	-30.423	-5.4355	-4.3338	21.988	28.008	-5.1044	-0.086069	-2.8422	-2.4151	1547.1
16.86	1687	78	NaN	-2.4807	25.392	-1.4089	-181.17	24.587	-1.4686	-108.32	-665.69	1147.1	-31.33	875.91	1048.6	81.753	63.973	1	1	0.074647	4.0014	-24.83	-30.423	-5.3397	-4.0337	21.74	28.239	-5.2651	-0.032251	-3.0902	-2.184	1546.7
16.87	1688	78	NaN	-2.4057	25.2	-1.4457	-180.95	24.817	-1.2232	-108.23	-665.42	1146.9	-31.535	875.69	1048.4	81.948	62.69	1	1	-0.18231	3.7547	-24.83	-30.423	-5.2546	-3.7992	21.548	28.469	-5.4369	-0.044562	-3.2821	-1.9535	1546.2
16.88	1689	78	NaN	-2.3252	25.037	-1.4904	-180.73	25.097	-1.0568	-108.08	-665.13	1146.7	-32.233	875.46	1048.2	82	58.202	1	1	-0.33768	3.6054	-24.829	-30.422	-5.1436	-3.5444	21.382	28.752	-5.4813	0.061027	-3.4466	-1.6695	1545.6
16.89	1690	78	NaN	-2.2537	24.928	-1.5143	-180.54	25.351	-0.91278	-107.97	-664.89	1146.5	-32.939	875.28	1048	81.749	61.979	1	1	-0.48665	3.4624	-24.827	-30.42	-5.0426	-3.328	21.27	29.009	-5.5293	0.13436	-3.5571	-1.4107	1545.1
16.9	1691	78	NaN	-2.2286	24.911	-1.5296	-180.47	25.478	-0.725	-107.89	-664.78	1146.5	-33.079	875.25	1047.8	82.035	61.111	1	1	-0.63126	3.3235	-24.825	-30.418	-5.0097	-3.2557	21.248	29.142	-5.641	0.067763	-3.5773	-1.2757	1545
16.91	1692	78	NaN	-2.2008	24.942	-1.5488	-180.41	25.75	-0.41973	-107.79	-664.58	1146.5	-33.526	875.12	1047.3	82.674	61.205	1	1	-1.0928	2.8802	-24.822	-30.414	-4.9622	-3.1687	21.262	29.429	-6.0549	-0.28844	-3.5592	-0.98489	1544.7
16.92	1693	78	NaN	-2.189	25.03	-1.5049	-180.34	25.867	0.019651	-107.85	-664.46	1146.5	-33.227	875.23	1047	82.476	62.537	1	1	-1.4379	2.5488	-24.819	-30.411	-4.9639	-3.1148	21.336	29.561	-6.4017	-0.56599	-3.4825	-0.85084	1544.7
16.93	1694	78	NaN	-2.1905	25.165	-1.4737	-180.33	26.061	0.13674	-107.88	-664.4	1146.7	-33.827	875.15	1046.7	82.559	63.919	1	1	-1.5847	2.4078	-24.816	-30.409	-4.9442	-3.0881	21.452	29.774	-6.5289	-0.68034	-3.3643	-0.63514	1544.6
16.94	1695	78	NaN	-2.1686	25.365	-1.4013	-180.35	26.333	0.46783	-107.95	-664.41	1146.9	-34.184	875.08	1046.2	79.413	63.261	1	1	-1.7329	2.2655	-24.813	-30.406	-4.9118	-3.0938	21.625	30.073	-6.6447	-0.82838	-3.1876	-0.33314	1544.5
16.95	1696	78	NaN	-2.1249	25.501	-1.3377	-180.4	26.595	0.7231	-107.98	-664.57	1147.1	-34.465	874.9	1045.8	77.534	63.108	1	1	-1.8834	2.1209	-24.808	-30.4	-4.8589	-3.1342	21.742	30.354	-6.7423	-1.0133	-3.0659	-0.046827	1544.6
16.96	1697	78	NaN	-2.0859	25.59	-1.3296	-180.44	26.766	0.8494	-107.87	-664.67	1147.2	-34.709	874.77	1045.6	76.325	61.477	1	1	-2.0406	1.9699	-24.803	-30.396	-4.8066	-3.1625	21.818	30.538	-6.8473	-1.1926	-2.9855	0.14222	1544.5
16.97	1698	78	NaN	-2.0221	25.698	-1.3487	-180.49	26.998	0.97708	-107.59	-664.79	1147.4	-35.16	874.62	1045.3	72.714	58.785	1	1	-2.1719	1.8438	-24.799	-30.392	-4.716	-3.183	21.91	30.786	-6.8879	-1.3392	-2.8896	0.39427	1544.5
16.98	1699	78	NaN	-1.9348	25.809	-1.3444	-180.56	27.314	1.1499	-107.33	-665	1147.6	-35.781	874.41	1045	71.244	57.178	1	1	-2.1402	1.8743	-24.797	-30.389	-4.596	-3.2173	22.001	31.122	-6.7361	-1.3429	-2.7955	0.73253	1544.5
16.99	1700	78	NaN	-1.8677	25.838	-1.3083	-180.62	27.529	1.2465	-107.25	-665.17	1147.7	-36.273	874.28	1044.8	67.679	58.722	1	1	-2.1102	1.9031	-24.794	-30.386	-4.5077	-3.2577	22.02	31.347	-6.6179	-1.3546	-2.7738	0.96089	1544.5
17	1701	78	NaN	-1.7548	25.808	-1.2632	-180.69	27.756	1.2485	-107.11	-665.39	1147.8	-36.989	874.08	1044.7	63.059	57.886	1	1	-2.0819	1.9303	-24.791	-30.383	-4.3627	-3.2999	21.982	31.581	-6.4446	-1.3696	-2.8085	1.1978	1544.5
17.01	1702	78	NaN	-1.5502	25.66	-1.1902	-180.81	27.975	1.4187	-106.89	-665.71	1147.9	-37.281	874.05	1044.5	56.631	57.722	1	1	-1.9804	2.0278	-24.789	-30.382	-4.1387	-3.3983	21.824	31.811	-6.1191	-1.3705	-2.9654	1.4293	1544.8
17.02	1703	78	NaN	-1.3907	25.465	-1.1374	-180.82	28.056	1.5387	-106.75	-665.98	1147.9	-37.533	874.08	1044.4	54.696	56.209	1	1	-1.874	2.1299	-24.787	-30.38	-3.9643	-3.3947	21.622	31.899	-5.8383	-1.2647	-3.1652	1.5184	1545.1
17.03	1704	78	NaN	-1.2323	25.203	-1.0702	-180.87	28.159	1.5239	-106.7	-666.32	1147.9	-38.012	874.08	1044.3	51.497	58.541	1	1	-1.7708	2.229	-24.787	-30.38	-3.7853	-3.4202	21.358	32.004	-5.5561	-1.1911	-3.429	1.6243	1545.4
17.04	1705	78	NaN	-1.0811	24.907	-1.0116	-180.92	28.226	1.5613	-106.62	-666.66	1147.9	-38.259	874.13	1044.3	55.319	59.52	1	1	-1.62	2.3739	-24.786	-30.379	-3.6214	-3.4636	21.062	32.072	-5.2414	-1.0897	-3.7246	1.693	1545.8
17.05	1706	78	NaN	-0.89427	24.538	-1.0178	-180.99	28.296	1.599	-106.22	-666.98	1147.9	-38.54	874.21	1044.2	49.203	57.4	1	1	-1.3629	2.6208	-24.785	-30.378	-3.4087	-3.502	20.695	32.139	-4.7716	-0.88119	-4.0908	1.7612	1546.2
17.06	1707	78	NaN	-0.69644	24.214	-1.0218	-181.02	28.397	1.5734	-105.78	-667.17	1147.7	-38.995	874.19	1044.2	52.179	55.842	1	1	-1.1864	2.7903	-24.785	-30.377	-3.1774	-3.5032	20.376	32.235	-4.3639	-0.71291	-4.4086	1.8572	1546.3
17.07	1708	78	NaN	-0.53318	24.028	-0.95915	-181.02	28.493	1.5586	-105.63	-667.15	1147.6	-39.328	874.13	1044.2	50.38	56.254	1	1	-1.0428	2.9283	-24.784	-30.377	-2.9964	-3.4834	20.197	32.325	-4.0392	-0.55518	-4.5873	1.9484	1546.2
17.08	1709	78	NaN	-0.38369	23.871	-0.84552	-181.02	28.558	1.665	-105.69	-667.06	1147.4	-39.285	874.22	1044.2	49.924	55.75	1	1	-0.88384	3.0809	-24.783	-30.376	-2.8507	-3.4919	20.043	32.386	-3.7345	-0.41098	-4.74	2.0097	1546.2
17.09	1710	78	NaN	-0.19587	23.658	-0.60016	-180.99	28.702	1.7559	-106.06	-667.03	1147.2	-39.413	874.15	1044.1	50.089	55.864	1	1	-0.74371	3.2155	-24.783	-30.375	-2.6721	-3.4672	19.835	32.525	-3.4158	-0.25168	-4.9476	2.1491	1546.1
17.1	1711	78	NaN	-0.15387	23.592	-0.59498	-180.99	28.748	1.7654	-106	-667.03	1147.2	-39.492	874.13	1044.1	49.934	57.184	1	1	-0.62282	3.3316	-24.782	-30.375	-2.6249	-3.4636	19.769	32.571	-3.2477	-0.13197	-5.0132	2.1966	1546
17.11	1712	78	NaN	-0.03304	23.391	-0.77403	-180.97	28.923	1.8021	-105.27	-667.14	1147.1	-39.745	874.02	1044.1	50.783	57.911	1	1	-0.50226	3.4474	-24.781	-30.374	-2.4676	-3.4082	19.572	32.743	-2.9699	0.039146	-5.2096	2.3689	1546
17.12	1713	78	NaN	0.042643	23.261	-0.92062	-180.97	29.054	1.832	-104.71	-667.23	1147	-39.937	874	1044.1	51.097	55.268	1	1	-0.38208	3.5628	-24.781	-30.373	-2.364	-3.3773	19.446	32.87	-2.7461	0.18553	-5.3348	2.4966	1546
17.13	1714	78	NaN	0.094714	23.212	-1.0899	-180.97	29.181	1.8269	-104.09	-667.17	1146.9	-40.23	873.96	1044.1	50.381	56.335	1	1	-0.071162	3.8614	-24.779	-30.372	-2.2779	-3.3468	19.4	32.993	-2.3491	0.51458	-5.3791	2.6212	1545.9
17.14	1715	78	NaN	0.15861	23.18	-1.0783	-180.98	29.321	1.8211	-104.03	-667.18	1146.8	-40.524	873.92	1044.1	50.142	58.855	1	1	0.23021	4.1508	-24.778	-30.37	-2.201	-3.3439	19.372	33.13	-1.9708	0.80697	-5.406	2.7592	1545.8
17.15	1716	78	NaN	0.22875	23.217	-1.001	-181.01	29.541	1.8318	-104.15	-667.12	1146.7	-40.847	873.78	1044.2	52.36	57.594	1	1	0.42702	4.3399	-24.776	-30.369	-2.1237	-3.3595	19.412	33.345	-1.6966	0.98034	-5.3636	2.9765	1545.6
17.16	1717	78	NaN	0.28023	23.331	-1.0134	-181.04	29.828	1.7926	-103.96	-666.91	1146.7	-41.374	873.53	1044.3	49.822	57.241	1	1	0.57395	4.481	-24.776	-30.368	-2.0465	-3.3679	19.531	33.627	-1.4725	1.1131	-5.2447	3.2591	1545.1
17.17	1718	78	NaN	0.3104	23.381	-0.96345	-181.07	30.023	1.6842	-104.03	-666.96	1146.7	-41.987	873.37	1044.4	50.243	57.224	1	1	0.69326	4.5956	-24.776	-30.368	-1.996	-3.3764	19.585	33.818	-1.3028	1.2192	-5.1901	3.4498	1545
17.18	1719	78	NaN	0.33222	23.437	-1.0052	-181.07	30.121	1.8626	-103.77	-667.05	1146.7	-41.802	873.48	1044.5	51.409	53.916	1	1	0.79494	4.6932	-24.776	-30.369	-1.9713	-3.3772	19.645	33.913	-1.1764	1.316	-5.1318	3.5439	1545.2
17.19	1720	78	NaN	0.34717	23.483	-1.0191	-181.06	30.23	1.965	-103.61	-667.19	1146.7	-41.89	873.5	1044.7	51.068	58.072	1	1	0.89853	4.7927	-24.777	-30.37	-1.947	-3.354	19.696	34.018	-1.0485	1.4387	-5.0818	3.6474	1545.3
17.2	1721	78	NaN	0.34967	23.526	-1.0213	-180.99	30.283	2.1455	-103.47	-667.38	1146.8	-41.859	873.56	1044.9	49.686	50.833	1	1	1.0534	4.9414	-24.78	-30.372	-1.9401	-3.2795	19.745	34.064	-0.8867	1.6619	-5.0351	3.691	1545.5
17.21	1722	78	NaN	0.3255	23.649	-0.98279	-180.9	30.215	2.2975	-103.42	-667.51	1146.9	-42.154	873.76	1045.2	49.481	62.003	1	1	1.2386	5.1193	-24.783	-30.375	-1.9508	-3.172	19.876	33.988	-0.71219	1.9473	-4.9067	3.6131	1545.8
17.22	1723	78	NaN	0.30272	23.787	-0.95391	-180.8	29.983	2.4383	-103.38	-667.55	1147	-42.377	874.25	1045.4	50.804	69.703	1	1	1.465	5.3367	-24.786	-30.379	-1.9629	-3.0706	20.018	33.751	-0.49791	2.2661	-4.7677	3.3727	1546.4
17.23	1724	78	NaN	0.28568	23.914	-0.91936	-180.71	29.656	2.6414	-103.38	-667.61	1147.1	-42.36	874.89	1045.5	50.388	68.922	1	1	1.6853	5.5483	-24.788	-30.381	-1.9798	-2.9712	20.149	33.422	-0.29457	2.5771	-4.6398	3.0405	1547
17.24	1725	78	NaN	0.28208	24.026	-0.87228	-180.6	29.315	2.8448	-103.43	-667.72	1147.2	-42.359	875.54	1045.7	50.385	70.062	1	1	1.8994	5.7539	-24.791	-30.384	-1.984	-2.8651	20.266	33.075	-0.084585	2.8888	-4.525	2.6909	1547.8
17.25	1726	78	NaN	0.29742	24.12	-0.83671	-180.5	28.991	2.97	-103.44	-667.86	1147.3	-42.575	876.15	1046	49.248	71.067	1	1	2.0959	5.9426	-24.796	-30.388	-1.96	-2.7545	20.369	32.742	0.13589	3.1882	-4.4264	2.354	1548.5
17.26	1727	78	NaN	0.31978	24.206	-0.82832	-180.39	28.712	3.0793	-103.4	-668.02	1147.4	-42.814	876.67	1046.3	50.425	71.721	1	1	2.2718	6.1115	-24.8	-30.392	-1.9263	-2.6373	20.465	32.453	0.34545	3.4742	-4.3347	2.0604	1549.2
17.27	1728	78	NaN	0.35931	24.31	-0.83076	-180.27	28.574	3.1125	-103.34	-668.13	1147.5	-43.266	876.78	1046.8	50.546	72.912	1	1	2.4336	6.267	-24.803	-30.396	-1.8676	-2.5002	20.582	32.302	0.56602	3.7668	-4.2217	1.9062	1549.4
17.28	1729	78	NaN	0.44656	24.503	-0.82965	-180.04	28.369	3.2849	-103.31	-668.15	1147.6	-43.672	876.88	1047.4	50.03	76.178	1	1	2.7692	6.5893	-24.813	-30.406	-1.7641	-2.2477	20.793	32.079	1.0051	4.3416	-4.0206	1.673	1549.4
17.29	1730	78	NaN	0.5072	24.61	-0.80084	-179.86	28.243	3.4743	-103.41	-668.2	1147.7	-43.742	876.96	1047.9	49.394	78.699	1	1	3.2213	7.0235	-24.828	-30.42	-1.7042	-2.0762	20.917	31.936	1.5171	4.9473	-3.911	1.5156	1549.5
17.3	1731	78	NaN	0.5715	24.702	-0.79004	-179.7	28.06	3.6812	-103.47	-668.24	1147.7	-43.693	877.16	1048.2	51.967	79.318	1	1	3.4348	7.2285	-24.835	-30.428	-1.6435	-1.9109	21.021	31.741	1.7913	5.3176	-3.814	1.3128	1549.8
17.31	1732	78	NaN	0.6338	24.781	-0.7993	-179.54	27.876	3.7841	-103.5	-668.31	1147.7	-43.909	877.41	1048.5	52.727	78.207	1	1	3.6165	7.403	-24.842	-30.434	-1.5741	-1.7448	21.112	31.546	2.0424	5.6583	-3.7302	1.1111	1550
17.32	1733	78	NaN	0.70175	24.877	-0.88917	-179.34	27.683	3.8783	-103.36	-668.35	1147.7	-44.207	877.73	1048.9	51.611	80.158	1	1	3.7502	7.5314	-24.848	-30.44	-1.4894	-1.5325	21.221	31.338	2.2607	5.9989	-3.6263	0.89791	1550.4
17.33	1734	78	NaN	0.78095	24.92	-0.84	-179.14	27.537	4.0144	-103.72	-668.56	1147.7	-44.34	877.99	1049.2	53.658	80.629	1	1	3.9055	7.6806	-24.857	-30.45	-1.4177	-1.3365	21.276	31.181	2.4878	6.3441	-3.5811	0.73068	1550.8
17.34	1735	78	NaN	0.84971	24.883	-0.59876	-178.99	27.525	4.0994	-104.65	-668.92	1147.8	-44.429	878.02	1049.4	52.496	80.477	1	1	4.0673	7.836	-24.868	-30.461	-1.3798	-1.2197	21.249	31.159	2.6875	6.6163	-3.6188	0.69794	1551.2
17.35	1736	78	NaN	0.87541	24.959	-0.72601	-178.85	27.609	4.0529	-104.38	-668.74	1147.6	-44.851	877.88	1049.7	53.586	79.845	1	1	4.2291	7.9913	-24.879	-30.471	-1.3288	-1.0558	21.339	31.23	2.9002	6.9355	-3.5401	0.75806	1550.9
17.36	1737	78	NaN	0.91817	25.092	-0.99364	-178.63	27.791	3.9538	-103.77	-668.31	1147.6	-45.532	877.62	1050.1	52.004	78.056	1	1	4.3742	8.1307	-24.888	-30.481	-1.2392	-0.79023	21.487	31.397	3.135	7.3405	-3.4019	0.91552	1550.1
17.37	1738	78	NaN	0.92837	25.072	-0.99826	-178.48	27.733	4.3532	-103.91	-668.36	1147.5	-44.593	877.93	1050.2	52.04	78.533	1	1	4.4305	8.1848	-24.893	-30.486	-1.2686	-0.68006	21.472	31.333	3.1618	7.5047	-3.4214	0.84765	1550.5
17.38	1739	78	NaN	0.92284	25.032	-1.0787	-178.4	27.763	4.3951	-103.81	-668.43	1147.5	-44.601	878.09	1050.2	51.679	79.525	1	1	4.4696	8.2223	-24.899	-30.492	-1.2698	-0.59549	21.436	31.359	3.1998	7.6268	-3.4633	0.86667	1550.7
17.39	1740	78	NaN	0.89803	24.94	-0.95079	-178.34	27.796	4.4327	-104.45	-668.69	1147.5	-44.608	878.28	1050.3	51.822	80.841	1	1	4.4943	8.2461	-24.907	-30.5	-1.3174	-0.55401	21.349	31.388	3.1769	7.6921	-3.5587	0.88782	1551.2
17.4	1741	78	NaN	0.88587	24.895	-0.88287	-178.29	27.814	4.4717	-104.83	-668.74	1147.4	-44.596	878.54	1050.3	52.138	79.275	1	1	4.5191	8.2699	-24.915	-30.508	-1.3436	-0.5226	21.306	31.403	3.1755	7.7473	-3.6097	0.89523	1551.5
17.41	1742	78	NaN	0.88698	24.928	-0.98799	-178.3	27.869	4.4258	-104.52	-668.43	1147.3	-44.767	878.8	1050.3	51.457	76.655	1	1	4.6439	8.3897	-24.924	-30.517	-1.3245	-0.51108	21.341	31.456	3.3194	7.8786	-3.583	0.93876	1551.4
17.42	1743	78	NaN	0.88317	24.973	-1.0942	-178.35	27.935	4.3898	-104.15	-668.05	1147.2	-44.853	879.09	1050.2	50.368	75.455	1	1	4.9685	8.7015	-24.935	-30.528	-1.3118	-0.54572	21.387	31.52	3.6566	8.1557	-3.5478	0.9925	1551.3
17.43	1744	78	NaN	0.86863	24.959	-1.0551	-178.41	27.967	4.4413	-104.32	-667.9	1147.2	-44.67	879.44	1050.1	51.034	74.751	1	1	5.2931	9.0132	-24.946	-30.538	-1.3389	-0.6213	21.373	31.553	3.9541	8.3919	-3.573	1.0147	1551.5
17.44	1745	78	NaN	0.85822	24.924	-1.0515	-178.49	28.057	4.3361	-104.34	-667.79	1147.1	-44.909	879.68	1050	51.259	74.978	1	1	5.6177	9.325	-24.956	-30.549	-1.3411	-0.69366	21.337	31.644	4.2765	8.6313	-3.6193	1.0955	1551.6
17.45	1746	78	NaN	0.84043	24.895	-1.0678	-178.56	28.148	4.2922	-104.29	-667.62	1147	-44.973	879.94	1049.9	51.485	73.977	1	1	5.7277	9.4306	-24.966	-30.559	-1.3546	-0.75479	21.305	31.739	4.3731	8.6758	-3.6618	1.1794	1551.7
17.46	1747	78	NaN	0.81317	24.8	-1.0992	-178.66	28.414	4.2411	-104.15	-667.5	1146.9	-45.047	880.18	1049.7	50.321	76.339	1	1	5.7377	9.4403	-24.976	-30.568	-1.3738	-0.85024	21.207	32.006	4.3639	8.59	-3.7687	1.438	1551.8
17.47	1748	78	NaN	0.78859	24.745	-1.1339	-178.76	28.729	4.188	-104.02	-667.36	1146.9	-45.181	880.14	1049.6	51.943	79.526	1	1	5.6248	9.3318	-24.977	-30.57	-1.3887	-0.93255	21.153	32.322	4.236	8.3993	-3.8246	1.7516	1551.7
17.48	1749	78	NaN	0.77523	24.696	-1.1337	-178.81	29.117	4.1441	-103.98	-667.22	1146.8	-45.38	879.9	1049.7	52.425	80.488	1	1	5.8228	9.522	-24.984	-30.577	-1.394	-0.98372	21.106	32.707	4.4287	8.5382	-3.8784	2.1295	1551.3
17.49	1750	78	NaN	0.76829	24.643	-1.095	-178.88	29.418	4.2632	-104.06	-667.1	1146.7	-45.097	879.88	1049.6	53.757	82.116	1	1	6.3331	10.012	-24.997	-30.59	-1.4145	-1.0602	21.054	33.007	4.9186	8.9518	-3.9433	2.4171	1551.1
17.5	1751	78	NaN	0.76191	24.599	-1.0701	-178.95	29.695	4.3894	-104.07	-666.97	1146.7	-44.78	879.9	1049.5	55.525	82.159	1	1	6.466	10.14	-25.002	-30.594	-1.4332	-1.1491	21.009	33.285	5.0329	8.9907	-3.9928	2.6904	1551
17.51	1752	78	NaN	0.75027	24.563	-1.0787	-179.07	30.065	4.4191	-103.96	-666.81	1146.6	-44.829	879.78	1049.5	53.732	82.31	1	1	6.531	10.202	-25.005	-30.598	-1.4392	-1.2545	20.971	33.657	5.0918	8.9477	-4.0338	3.0591	1550.8
17.52	1753	78	NaN	0.73601	24.526	-1.0857	-179.2	30.471	4.4819	-103.85	-666.66	1146.6	-44.919	879.7	1049.4	54.624	82.997	1	1	6.5451	10.216	-25.009	-30.601	-1.4465	-1.3801	20.932	34.065	5.0986	8.8356	-4.0768	3.4642	1550.5
17.53	1754	78	NaN	0.7363	24.494	-1.0556	-179.23	30.714	4.6398	-103.89	-666.64	1146.6	-44.764	879.72	1049.3	54.248	83.049	1	1	6.5842	10.253	-25.013	-30.606	-1.4533	-1.4211	20.897	34.311	5.1309	8.8322	-4.1158	3.7049	1550.5
17.54	1755	78	NaN	0.72986	24.384	-0.83984	-179.29	30.908	4.742	-104.53	-666.96	1146.6	-44.837	879.79	1049.1	53.813	81.421	1	1	6.6901	10.355	-25.019	-30.612	-1.4803	-1.5049	20.783	34.509	5.2098	8.85	-4.2365	3.897	1551
17.55	1756	78	NaN	0.79411	24.471	-1.0307	-179.35	31.101	4.9271	-103.9	-666.59	1146.6	-44.755	879.83	1049.1	52.471	79.874	1	1	6.8102	10.47	-25.022	-30.615	-1.3962	-1.5399	20.865	34.706	5.414	8.9304	-4.157	4.0914	1550.6
17.56	1757	78	NaN	0.84323	24.489	-1.0544	-179.36	31.282	5.2027	-103.8	-666.54	1146.6	-44.52	879.89	1049	54.748	79.362	1	1	6.9326	10.588	-25.023	-30.616	-1.3519	-1.5547	20.879	34.891	5.5807	9.0331	-4.1443	4.2753	1550.6
17.57	1758	78	NaN	0.9025	24.477	-1.0323	-179.37	31.483	5.4397	-103.83	-666.63	1146.7	-44.464	879.83	1048.9	54.921	78.462	1	1	6.9783	10.632	-25.026	-30.619	-1.296	-1.5672	20.863	35.096	5.6823	9.0645	-4.1623	4.4779	1550.7
17.58	1759	78	NaN	0.97274	24.42	-0.89005	-179.37	31.717	5.6998	-104.35	-666.95	1146.8	-44.566	879.73	1048.8	54.065	80.433	1	1	7.24	10.883	-25.029	-30.622	-1.2409	-1.5807	20.8	35.337	5.9991	9.3024	-4.2289	4.7151	1550.9
17.59	1760	78	NaN	1.0441	24.37	-0.78162	-179.39	31.886	5.9701	-104.76	-667.26	1146.9	-44.647	879.73	1048.7	57.17	82.414	1	1	7.771	11.393	-25.034	-30.626	-1.1813	-1.6104	20.742	35.513	6.5898	9.7827	-4.2911	4.8872	1551.3
17.6	1761	78	NaN	1.1045	24.349	-0.79301	-179.41	31.967	6.2227	-104.71	-667.45	1147	-44.625	879.81	1048.7	57.047	83.274	1	1	8.0344	11.646	-25.038	-30.631	-1.1193	-1.6381	20.716	35.6	6.9151	10.008	-4.3224	4.9693	1551.5
17.61	1762	78	NaN	1.1509	24.333	-0.84352	-179.41	32.051	6.4579	-104.5	-667.59	1147	-44.637	879.82	1048.6	56.584	83.504	1	1	8.2477	11.851	-25.042	-30.635	-1.0645	-1.6219	20.697	35.687	7.1832	10.229	-4.3457	5.0523	1551.7
17.62	1763	78	NaN	1.1964	24.379	-1.0458	-179.41	32.12	6.6277	-103.69	-667.47	1147.1	-44.879	879.77	1048.6	55.351	82.943	1	1	8.4609	12.056	-25.047	-30.639	-0.98028	-1.5817	20.74	35.759	7.4807	10.474	-4.3067	5.12	1551.5
17.63	1764	78	NaN	1.2233	24.317	-1.0516	-179.34	32.171	7.0192	-103.62	-667.89	1147.2	-44.741	879.79	1048.5	54.98	82.363	1	1	8.6438	12.231	-25.05	-30.643	-0.95536	-1.5216	20.672	35.815	7.6884	10.71	-4.3777	5.1723	1551.9
17.64	1765	78	NaN	1.2218	24.298	-1.0962	-179.35	32.142	7.1752	-103.45	-668.14	1147.3	-44.922	879.89	1048.4	55.027	81.408	1	1	8.7213	12.306	-25.05	-30.643	-0.94341	-1.5145	20.649	35.791	7.7779	10.791	-4.401	5.1485	1552.3
17.65	1766	78	NaN	1.2032	24.301	-1.1312	-179.33	32.106	7.3401	-103.34	-668.35	1147.3	-45.056	879.99	1048.4	52.972	80.228	1	1	8.7621	12.345	-25.05	-30.643	-0.95254	-1.4902	20.647	35.76	7.8095	10.855	-4.4031	5.1173	1552.6
17.66	1767	78	NaN	1.1793	24.317	-1.1524	-179.36	32.026	7.5313	-103.27	-668.66	1147.5	-45.276	880.19	1048.3	53.828	79.29	1	1	8.7799	12.362	-25.05	-30.643	-0.96507	-1.5019	20.656	35.687	7.8148	10.86	-4.394	5.0444	1553.1
17.67	1768	78	NaN	1.1631	24.345	-1.1449	-179.39	31.938	7.7505	-103.29	-668.93	1147.6	-45.343	880.43	1048.2	51.816	78.051	1	1	8.8187	12.399	-25.05	-30.642	-0.97888	-1.5346	20.677	35.605	7.8398	10.865	-4.3721	4.9626	1553.6
17.68	1769	78	NaN	1.1493	24.381	-1.1504	-179.4	31.878	7.9604	-103.27	-669.12	1147.6	-45.345	880.58	1048.1	51.739	75.142	1	1	8.868	12.447	-25.05	-30.643	-0.9912	-1.5427	20.708	35.551	7.8768	10.904	-4.3417	4.9085	1554
17.69	1770	78	NaN	1.138	24.411	-1.1805	-179.39	31.854	8.1274	-103.16	-669.34	1147.7	-45.482	880.63	1048	51.676	73.088	1	1	8.9329	12.509	-25.051	-30.644	-0.99325	-1.5187	20.734	35.532	7.9396	10.99	-4.3173	4.8879	1554.2
17.7	1771	78	NaN	1.1406	24.425	-1.1864	-179.38	31.848	8.2492	-103.13	-669.58	1147.7	-45.684	880.67	1047.9	50.319	72.783	1	1	8.9422	12.518	-25.051	-30.644	-0.98165	-1.5012	20.744	35.529	7.9606	11.017	-4.3076	4.8852	1554.5
17.71	1772	78	NaN	1.1446	24.448	-1.1885	-179.38	31.859	8.3345	-103.1	-669.72	1147.8	-45.795	880.68	1047.9	51.971	71.229	1	1	8.8645	12.443	-25.051	-30.644	-0.97196	-1.4952	20.762	35.544	7.8925	10.948	-4.2885	4.9004	1554.7
17.72	1773	78	NaN	1.1707	24.494	-1.1902	-179.33	31.872	8.5984	-103.01	-670.15	1147.9	-45.94	880.76	1047.7	52.297	68.906	1	1	8.8642	12.443	-25.049	-30.642	-0.93682	-1.4369	20.801	35.565	7.9274	11.006	-4.2476	4.9233	1555.2
17.73	1774	78	NaN	1.1933	24.54	-1.1853	-179.3	31.919	8.6952	-102.96	-670.44	1147.9	-46.226	880.71	1047.5	49.467	65.756	1	1	8.8676	12.446	-25.047	-30.639	-0.90145	-1.3978	20.839	35.62	7.9661	11.048	-4.208	4.9809	1555.4
17.74	1775	78	NaN	1.2313	24.62	-1.1165	-179.25	31.961	8.8599	-103.07	-670.78	1148	-46.485	880.73	1047.1	49.802	60.142	1	1	8.7867	12.368	-25.045	-30.638	-0.85751	-1.3378	20.904	35.677	7.9291	11.031	-4.1414	5.0397	1555.8
17.75	1776	78	NaN	1.2569	24.679	-1.0647	-179.22	32.005	9.0516	-103.17	-671.04	1148	-46.514	880.78	1046.8	51.445	58.055	1	1	8.6916	12.277	-25.042	-30.635	-0.83406	-1.3158	20.95	35.734	7.8575	10.961	-4.0921	5.0996	1556.1
17.76	1777	78	NaN	1.2729	24.725	-1.0417	-179.19	32.063	9.2787	-103.22	-671.24	1148.1	-46.328	880.76	1046.5	49.92	57.149	1	1	8.5855	12.175	-25.038	-30.631	-0.82636	-1.2918	20.985	35.804	7.7592	10.883	-4.0533	5.1729	1556.4
17.77	1778	78	NaN	1.2756	24.766	-1.05	-179.16	32.14	9.4574	-103.17	-671.43	1148.1	-46.219	880.68	1046.2	49.325	56.721	1	1	8.581	12.171	-25.035	-30.628	-0.82586	-1.2602	21.015	35.892	7.7551	10.911	-4.0203	5.264	1556.5
17.78	1779	78	NaN	1.2651	24.797	-1.0668	-179.15	32.236	9.5632	-103.11	-671.63	1148.1	-46.246	880.56	1046	49.592	54.283	1	1	8.581	12.171	-25.032	-30.625	-0.83281	-1.2431	21.034	35.999	7.7482	10.928	-3.9979	5.3742	1556.6
17.79	1780	78	NaN	1.2531	24.798	-0.99781	-179.13	32.361	9.7047	-103.36	-671.96	1148.1	-46.123	880.38	1045.7	50.254	56.94	1	1	8.5777	12.168	-25.028	-30.621	-0.85868	-1.2418	21.024	36.135	7.719	10.926	-4.004	5.5139	1556.8
17.8	1781	78	NaN	1.2213	24.735	-0.73043	-179.13	32.528	9.8088	-104.37	-672.67	1148.2	-46.107	880.12	1045.2	48.662	56.199	1	1	8.5488	12.14	-25.024	-30.616	-0.92732	-1.2757	20.943	36.32	7.6215	10.864	-4.0802	5.7033	1557.3
17.81	1782	78	NaN	1.1991	24.782	-0.75281	-179.18	32.629	9.8817	-104.34	-672.84	1148.3	-45.967	880.02	1044.9	49.34	57.144	1	1	8.468	12.062	-25.017	-30.609	-0.95348	-1.3305	20.976	36.435	7.5145	10.732	-4.0409	5.8254	1557.4
17.82	1783	78	NaN	1.1725	24.829	-0.75935	-179.25	32.798	9.832	-104.38	-673.02	1148.3	-46.119	879.76	1044.6	49.415	56.939	1	1	8.3915	11.989	-25.011	-30.604	-0.9764	-1.395	21.011	36.617	7.4151	10.594	-4.0005	6.0127	1557.3
17.83	1784	78	NaN	1.1445	24.869	-0.76923	-179.27	32.924	9.9233	-104.41	-673.24	1148.3	-45.957	879.56	1044.2	49.588	56.233	1	1	8.3045	11.905	-25.007	-30.599	-1.0114	-1.4268	21.037	36.756	7.2931	10.479	-3.9699	6.1565	1557.4
17.84	1785	78	NaN	1.1049	24.922	-0.79798	-179.32	33.042	9.9183	-104.42	-673.41	1148.3	-45.927	879.35	1043.9	50.44	55.773	1	1	8.1252	11.733	-25.001	-30.594	-1.0522	-1.477	21.076	36.887	7.0729	10.256	-3.9248	6.2935	1557.4
17.85	1786	78	NaN	1.0662	24.998	-0.82377	-179.42	33.202	9.8167	-104.47	-673.61	1148.3	-45.986	879.03	1043.5	49.877	58.242	1	1	7.9977	11.611	-24.996	-30.589	-1.0909	-1.5765	21.138	37.062	6.9068	10.034	-3.8579	6.4728	1557.3
17.86	1787	78	NaN	1.0353	25.088	-0.84436	-179.54	33.347	9.6999	-104.55	-673.77	1148.4	-45.984	878.73	1043.2	49.947	55.839	1	1	7.9213	11.537	-24.992	-30.585	-1.1249	-1.7029	21.216	37.219	6.7963	9.8345	-3.7756	6.6339	1557.2
17.87	1788	78	NaN	1.0087	25.178	-0.85999	-179.66	33.422	9.5908	-104.62	-673.82	1148.4	-45.905	878.55	1043.1	49.743	54.506	1	1	7.8022	11.423	-24.986	-30.579	-1.1576	-1.8311	21.299	37.301	6.6446	9.5919	-3.6875	6.7218	1557
17.88	1789	78	NaN	0.98526	25.287	-0.91136	-179.84	33.464	9.4282	-104.58	-673.79	1148.5	-45.77	878.38	1042.9	49.338	56.181	1	1	7.6408	11.268	-24.979	-30.572	-1.1847	-2.0073	21.4	37.351	6.456	9.2607	-3.5791	6.7792	1556.9
17.89	1790	78	NaN	0.97094	25.495	-1.2556	-180.2	33.396	9.0976	-103.55	-673.47	1148.5	-45.475	878.47	1042.7	48.526	55.985	1	1	7.509	11.141	-24.972	-30.565	-1.1722	-2.3447	21.596	37.294	6.3368	8.7967	-3.3763	6.7291	1556.6
17.9	1791	78	NaN	0.96338	25.549	-1.3031	-180.46	33.335	8.7955	-103.53	-673.57	1148.6	-45.282	878.51	1042.5	50.143	57.25	1	1	7.3743	11.012	-24.966	-30.559	-1.1858	-2.6071	21.641	37.243	6.1885	8.4049	-3.3254	6.6842	1556.8
17.91	1792	78	NaN	0.97091	25.594	-1.3384	-180.67	33.281	8.5164	-103.56	-673.64	1148.7	-44.902	878.51	1042.4	50.025	57.148	1	1	7.2225	10.866	-24.96	-30.553	-1.1933	-2.8335	21.679	37.197	6.0292	8.0328	-3.2814	6.644	1556.9
17.92	1793	78	NaN	0.96876	25.649	-1.42	-180.98	33.195	8.0958	-103.42	-673.63	1148.7	-44.764	878.65	1042.2	51.607	55.531	1	1	7.09	10.739	-24.955	-30.548	-1.1953	-3.1466	21.725	37.119	5.8947	7.5924	-3.2306	6.5712	1557
17.93	1794	78	NaN	0.98438	25.716	-1.4098	-181.41	33.11	7.5444	-103.61	-673.58	1148.8	-44.533	878.79	1042	50.487	56.016	1	1	6.9641	10.618	-24.951	-30.543	-1.1949	-3.5927	21.784	37.042	5.7692	7.0254	-3.1663	6.4983	1557.2
17.94	1795	78	NaN	1.0021	25.766	-1.3794	-181.85	33.039	7.0474	-103.83	-673.52	1148.8	-44.271	878.92	1041.9	50.406	57.351	1	1	6.8034	10.464	-24.946	-30.539	-1.1951	-4.0463	21.828	36.977	5.6083	6.4174	-3.1178	6.4381	1557.3
17.95	1796	78	NaN	1.0105	25.779	-1.3845	-182.04	32.925	6.6826	-103.94	-673.45	1148.8	-43.985	879.06	1041.7	48.922	57.851	1	1	6.6316	10.299	-24.941	-30.534	-1.201	-4.2532	21.836	36.867	5.4306	6.0456	-3.1049	6.3333	1557.4
17.96	1797	78	NaN	1.0154	25.764	-1.4091	-181.88	32.734	6.4918	-104.03	-673.36	1148.8	-43.52	879.23	1041.6	50.084	57.914	1	1	6.2792	9.9603	-24.936	-30.529	-1.2166	-4.1158	21.818	36.68	5.0626	5.8445	-3.1184	6.1512	1557.5
17.97	1798	78	NaN	1.0154	25.741	-1.459	-181.66	32.558	6.6019	-104.08	-673.22	1148.7	-42.891	879.43	1041.5	49.961	56.431	1	1	5.6614	9.367	-24.934	-30.527	-1.2415	-3.916	21.792	36.507	4.4199	5.451	-3.1422	5.9803	1557.6
[truncated: 63,528 more rows]
