# Supplementary material for: Speech, movement, and gaze behaviours during dyadic conversation in noise
Source: Sci Rep. 2019 Jul 18;9:10451. doi: 10.1038/s41598-019-46416-0 (PMC6639257; doi:10.1038/s41598-019-46416-0)
Supplement: Supplementary file 1 — All data [file 41598_2019_46416_MOESM1_ESM.zip › dyad3conv2.txt]

timestamps	sample	levels (dB)	level change	talker 1	talker 1	talker 1	talker 2	talker 2	talker 2	talker 1	talker 1	talker 1	talker 2	talker 2	talker 2	talker 1	talker 2	talker 1	talker 2	talker 1	talker 2	talker 1	talker 2	talker 1	talker 2	talker 1	talker 2	talker 1	talker 2	talker 1	talker 2	talker 1 and 2
timestamps	sample	levels (dB)	(dB)	yaw	pitch	roll	yaw	pitch	roll	x (mm)	y (mm)	z (mm)	x (mm)	y (mm)	z (mm)	rms (volts)	rms (volts)	talking	talking	eye phi (deg)	eye phi (deg)	eye theta (deg)	eye theta (deg)	yaw re t2	yaw re t1	pitch re t2	pitch re t1	gaze yaw re t2	gaze yaw re t1	gaze pitch re t2	gaze pitch re t1	distance
0	1	60	NaN	-10.269	30.415	1.2085	-188.96	21.749	-11.136	-109.41	-653.9	1147.8	5.2436	876.4	1048.4	28.478	24.005	0	0	10.982	9.8374	-23.66	-24.868	-14.554	-13.247	26.708	25.456	-3.5718	-3.4098	3.0481	0.58832	1537.8
0.01	2	60	NaN	-10.262	30.398	1.2551	-189	21.721	-11.186	-109.47	-653.94	1147.8	5.196	876.37	1048.4	35.478	27.499	0	0	10.901	9.7592	-23.659	-24.866	-14.547	-13.287	26.692	25.427	-3.6463	-3.5281	3.0337	0.56083	1537.8
0.02	3	60	NaN	-10.27	30.387	1.3378	-189.07	21.671	-11.354	-109.51	-653.98	1147.9	4.9359	876.27	1048.5	28.82	27.029	0	0	10.857	9.7174	-23.658	-24.866	-14.547	-13.346	26.684	25.375	-3.6898	-3.6285	3.0256	0.50954	1537.7
0.03	4	60	NaN	-10.278	30.384	1.4003	-189.1	21.644	-11.433	-109.55	-654.02	1147.9	4.8525	876.2	1048.6	25.13	24.156	0	0	10.871	9.731	-23.658	-24.866	-14.554	-13.38	26.681	25.347	-3.6825	-3.6489	3.023	0.48175	1537.7
0.04	5	60	NaN	-10.279	30.4	1.4524	-189.1	21.627	-11.356	-109.61	-654.07	1148	5.1395	876.19	1048.5	23.649	25.21	0	0	10.863	9.723	-23.657	-24.865	-14.567	-13.39	26.692	25.335	-3.7043	-3.667	3.0342	0.47019	1537.8
0.05	6	60	NaN	-10.273	30.439	1.5253	-189.08	21.583	-11.184	-109.63	-654.16	1148.1	5.7041	876.23	1048.3	23.777	24.221	0	0	10.849	9.7094	-23.656	-24.864	-14.583	-13.394	26.719	25.303	-3.734	-3.6844	3.0631	0.43921	1538
0.06	7	60	NaN	-10.27	30.454	1.5389	-189.04	21.548	-11.196	-109.61	-654.18	1148.2	5.5935	876.33	1048.4	24.685	25.316	0	0	10.857	9.7174	-23.657	-24.864	-14.574	-13.344	26.735	25.267	-3.7171	-3.6264	3.078	0.40235	1538.1
0.07	8	60	NaN	-10.279	30.488	1.5742	-189.07	21.554	-11.234	-109.62	-654.25	1148.2	5.5822	876.29	1048.4	27.629	24.005	0	0	10.872	9.7316	-23.658	-24.865	-14.583	-13.376	26.767	25.275	-3.7112	-3.644	3.1093	0.40947	1538.1
0.08	9	60	NaN	-10.291	30.514	1.6034	-189.09	21.556	-11.202	-109.65	-654.35	1148.3	5.7345	876.3	1048.4	31.557	24.005	0	0	10.889	9.7485	-23.658	-24.866	-14.602	-13.405	26.789	25.281	-3.7126	-3.6564	3.1305	0.41516	1538.2
0.09	10	60	NaN	-10.297	30.528	1.6141	-189.11	21.566	-11.183	-109.65	-654.43	1148.4	5.8119	876.29	1048.3	31.652	26.81	0	0	10.92	9.7774	-23.658	-24.866	-14.611	-13.42	26.8	25.294	-3.6911	-3.6422	3.1423	0.428	1538.3
0.1	11	60	NaN	-10.293	30.538	1.6036	-189.12	21.587	-11.218	-109.61	-654.46	1148.4	5.7296	876.25	1048.4	29.683	26.115	0	0	10.959	9.8148	-23.658	-24.866	-14.602	-13.429	26.81	25.315	-3.6439	-3.6142	3.152	0.44886	1538.3
0.11	12	60	NaN	-10.292	30.557	1.5815	-189.15	21.584	-11.217	-109.55	-654.51	1148.4	5.7538	876.28	1048.3	34.59	29.545	0	0	11.004	9.859	-23.658	-24.866	-14.599	-13.456	26.826	25.316	-3.5947	-3.5966	3.1678	0.44965	1538.4
0.12	13	60	NaN	-10.289	30.578	1.5859	-189.16	21.604	-11.187	-109.59	-654.62	1148.5	5.8449	876.31	1048.3	36.88	24.49	0	0	11.053	9.906	-23.659	-24.867	-14.601	-13.476	26.844	25.339	-3.5475	-3.5703	3.1847	0.472	1538.5
0.13	14	60	NaN	-10.297	30.59	1.5656	-189.18	21.637	-11.235	-109.56	-654.71	1148.6	5.7214	876.27	1048.3	47.523	26.445	0	0	11.107	9.9577	-23.661	-24.868	-14.603	-13.49	26.854	25.373	-3.496	-3.5323	3.1929	0.50429	1538.6
0.14	15	60	NaN	-10.317	30.623	1.5123	-189.21	21.673	-11.239	-109.44	-654.83	1148.7	5.7161	876.26	1048.3	49.456	31.248	0	0	11.151	10	-23.662	-24.869	-14.618	-13.509	26.885	25.411	-3.4663	-3.5088	3.2227	0.54161	1538.7
0.15	16	60	NaN	-10.338	30.675	1.4645	-189.23	21.7	-11.22	-109.33	-654.96	1148.7	5.7543	876.29	1048.3	51.576	33.148	0	0	11.18	10.027	-23.662	-24.87	-14.636	-13.525	26.934	25.441	-3.4557	-3.498	3.272	0.57068	1538.8
0.16	17	60	NaN	-10.349	30.726	1.471	-189.23	21.707	-11.265	-109.35	-655.04	1148.8	5.6001	876.32	1048.4	50.607	37.408	0	0	11.203	10.049	-23.663	-24.871	-14.641	-13.527	26.985	25.448	-3.4387	-3.4774	3.3222	0.57775	1538.9
0.17	18	60	NaN	-10.369	30.793	1.4856	-189.26	21.703	-11.275	-109.39	-655.15	1148.9	5.567	876.35	1048.4	48.029	33.166	0	0	11.218	10.064	-23.662	-24.869	-14.662	-13.551	27.05	25.446	-3.4439	-3.487	3.3886	0.57695	1539.1
0.18	19	60	NaN	-10.388	30.857	1.5294	-189.25	21.694	-11.252	-109.52	-655.32	1149	5.559	876.41	1048.5	46.857	29.756	0	0	11.204	10.05	-23.649	-24.857	-14.684	-13.544	27.115	25.437	-3.4806	-3.4941	3.4655	0.58004	1539.3
0.19	20	60	NaN	-10.446	30.891	1.6784	-189.25	21.669	-11.256	-109.99	-655.74	1149.1	5.4652	876.53	1048.6	33.854	25.239	0	0	11.184	10.031	-23.641	-24.849	-14.755	-13.557	27.148	25.412	-3.5712	-3.5257	3.5068	0.56316	1539.9
0.2	21	60	NaN	-10.481	30.96	1.6927	-189.24	21.635	-11.254	-110.09	-655.97	1149.2	5.3542	876.69	1048.7	40.849	24.005	0	0	11.159	10.007	-23.637	-24.844	-14.789	-13.544	27.22	25.375	-3.6301	-3.5364	3.5829	0.53116	1540.3
0.21	22	60	NaN	-10.47	31.073	1.5275	-189.23	21.611	-11.259	-109.67	-655.88	1149.1	5.2163	876.83	1048.9	34.31	27.381	0	0	11.169	10.017	-23.637	-24.845	-14.757	-13.515	27.339	25.344	-3.5883	-3.4983	3.7021	0.49917	1540.3
0.22	23	60	NaN	-10.484	31.112	1.564	-189.32	21.624	-11.396	-109.86	-656.08	1149.2	4.8554	876.81	1049.1	47.605	33.319	0	0	11.18	10.028	-23.638	-24.846	-14.764	-13.598	27.386	25.35	-3.584	-3.5707	3.7483	0.50432	1540.4
0.23	24	60	NaN	-10.556	31.119	1.7717	-189.36	21.617	-11.509	-110.69	-656.73	1149.4	4.4494	877.04	1049.4	49.625	34.45	0	0	11.208	10.054	-23.641	-24.848	-14.849	-13.658	27.401	25.335	-3.6409	-3.6036	3.7603	0.48689	1541.3
0.24	25	60	NaN	-10.544	31.18	1.6589	-189.35	21.647	-11.382	-110.59	-656.78	1149.4	4.653	877.3	1049.6	48.536	46.302	0	0	11.227	10.073	-23.642	-24.85	-14.84	-13.647	27.467	25.36	-3.6131	-3.5737	3.8242	0.51026	1541.6
0.25	26	60	NaN	-10.537	31.218	1.5375	-189.35	21.689	-11.341	-110.44	-656.79	1149.4	4.6542	877.48	1049.7	49.079	45.525	0	0	11.231	10.076	-23.643	-24.851	-14.827	-13.642	27.51	25.397	-3.5961	-3.5659	3.8669	0.54661	1541.8
0.26	27	60	NaN	-10.555	31.224	1.4886	-189.35	21.727	-11.327	-110.48	-656.9	1149.4	4.5707	877.66	1049.8	47.779	45.523	0	0	11.314	10.156	-23.644	-24.852	-14.842	-13.636	27.52	25.431	-3.5284	-3.4795	3.8761	0.57934	1542.1
0.27	28	60	NaN	-10.577	31.229	1.447	-189.28	21.755	-11.118	-110.54	-657	1149.4	4.9216	877.98	1049.8	49.768	45.945	0	0	11.412	10.251	-23.646	-24.853	-14.879	-13.586	27.524	25.46	-3.467	-3.3352	3.8782	0.60717	1542.5
0.28	29	60	NaN	-10.601	31.222	1.4201	-189.29	21.805	-11.026	-110.66	-657.12	1149.4	5.0462	878.19	1049.8	50.281	46.412	0	0	11.444	10.281	-23.648	-24.856	-14.911	-13.6	27.52	25.507	-3.4664	-3.3183	3.8711	0.65144	1542.9
0.29	30	60	NaN	-10.622	31.226	1.39	-189.31	21.866	-10.979	-110.76	-657.18	1149.4	5.0625	878.39	1049.8	46.735	50.474	0	0	11.449	10.286	-23.65	-24.858	-14.935	-13.623	27.526	25.566	-3.4862	-3.3372	3.8754	0.70851	1543.1
0.3	31	60	NaN	-10.65	31.221	1.3521	-189.34	21.96	-10.955	-110.9	-657.27	1149.4	4.969	878.66	1049.9	45.378	48.616	0	0	11.432	10.27	-23.652	-24.859	-14.964	-13.658	27.524	25.657	-3.5313	-3.3882	3.8724	0.79829	1543.5
0.31	32	60	NaN	-10.691	31.209	1.3008	-189.37	22.058	-10.94	-110.99	-657.35	1149.4	4.8204	879.01	1049.9	43.313	45.245	0	0	11.415	10.253	-23.653	-24.86	-15.002	-13.684	27.515	25.753	-3.5874	-3.431	3.8622	0.89246	1543.9
0.32	33	60	NaN	-10.739	31.189	1.2523	-189.39	22.15	-10.943	-111.07	-657.43	1149.3	4.6293	879.39	1049.9	41.851	41.21	0	0	11.397	10.236	-23.654	-24.861	-15.044	-13.7	27.497	25.843	-3.6467	-3.4636	3.8431	0.9812	1544.4
0.33	34	60	NaN	-10.754	31.148	1.2587	-189.44	22.275	-11.013	-111.35	-657.59	1149.3	4.3128	879.7	1049.8	30.654	35.625	0	0	11.403	10.242	-23.655	-24.862	-15.056	-13.739	27.458	25.965	-3.6536	-3.4972	3.8035	1.1027	1544.8
0.34	35	60	NaN	-10.777	31.137	1.2442	-189.41	22.384	-10.956	-111.43	-657.62	1149.2	4.3471	879.94	1049.8	45.725	41.596	0	0	11.377	10.217	-23.656	-24.864	-15.083	-13.716	27.447	26.074	-3.7059	-3.4995	3.7909	1.2108	1545.1
0.35	36	60	NaN	-10.792	31.123	1.2303	-189.39	22.477	-10.886	-111.48	-657.65	1149.2	4.3702	880.2	1049.7	52.487	42.856	0	0	11.285	10.128	-23.659	-24.866	-15.1	-13.694	27.433	26.168	-3.8147	-3.5657	3.7737	1.301	1545.4
0.36	37	60	NaN	-10.805	31.109	1.225	-189.35	22.553	-10.964	-111.54	-657.68	1149.2	4.0183	880.44	1049.7	54.716	40.487	0	0	11.19	10.037	-23.66	-24.868	-15.101	-13.646	27.418	26.244	-3.9108	-3.6089	3.7574	1.3759	1545.7
0.37	38	60	NaN	-10.818	31.093	1.2327	-189.26	22.649	-10.954	-111.62	-657.73	1149.1	3.9295	880.7	1049.6	54.546	38.092	0	0	11.098	9.9485	-23.662	-24.869	-15.113	-13.56	27.401	26.341	-4.0155	-3.6117	3.739	1.472	1546
0.38	39	60	NaN	-10.831	31.072	1.2502	-189.11	22.818	-10.564	-111.73	-657.79	1149.1	4.8626	880.99	1049.4	52.628	37.515	0	0	11.03	9.8831	-23.664	-24.871	-15.164	-13.446	27.378	26.511	-4.1346	-3.5626	3.7145	1.6398	1546.4
0.39	40	60	NaN	-10.84	31.05	1.2458	-189.06	23.073	-10.668	-111.78	-657.83	1149	4.518	881.1	1049.5	53.224	37.433	0	0	10.975	9.831	-23.666	-24.874	-15.162	-13.377	27.361	26.763	-4.1865	-3.546	3.695	1.8893	1546.5
0.4	41	60	NaN	-10.849	31.036	1.2546	-188.98	23.34	-10.699	-111.85	-657.86	1148.9	4.3919	881.17	1049.5	54.553	39.213	0	0	11.011	9.865	-23.667	-24.875	-15.168	-13.301	27.35	27.026	-4.157	-3.4355	3.6824	2.1513	1546.6
0.41	42	60	NaN	-10.85	31.025	1.2566	-188.9	23.555	-10.668	-111.86	-657.85	1148.9	4.4364	881.33	1049.5	56.764	42.625	0	0	10.793	9.6561	-23.661	-24.869	-15.171	-13.22	27.34	27.24	-4.3776	-3.5634	3.679	2.3714	1546.8
0.42	43	60	NaN	-10.849	31.016	1.2589	-188.82	23.709	-10.607	-111.87	-657.81	1148.9	4.5504	881.53	1049.4	57.367	43.891	0	0	10.351	9.2311	-23.648	-24.856	-15.175	-13.14	27.33	27.395	-4.8239	-3.9092	3.6821	2.5393	1546.9
0.43	44	60	NaN	-10.858	31.008	1.2547	-188.78	23.777	-10.55	-111.85	-657.75	1148.8	4.6451	881.84	1049.4	55.248	44.123	0	0	10.302	9.1841	-23.649	-24.857	-15.185	-13.108	27.323	27.462	-4.8831	-3.9235	3.6735	2.6055	1547.2
0.44	45	60	NaN	-10.888	31.012	1.2039	-188.91	23.681	-10.509	-111.64	-657.61	1148.8	4.6856	882.59	1049.3	52.451	41.18	0	0	10.276	9.1595	-23.651	-24.859	-15.207	-13.228	27.33	27.363	-4.9304	-4.0683	3.6781	2.5044	1547.8
0.45	46	60	NaN	-10.88	30.979	1.2149	-188.75	24.012	-10.881	-111.61	-657.59	1148.7	3.7429	882	1049.4	51.402	39.351	0	0	10.234	9.1187	-23.653	-24.86	-15.165	-13.036	27.3	27.691	-4.9309	-3.9173	3.6475	2.8309	1547.1
0.46	47	60	NaN	-10.883	30.956	1.2238	-188.69	24.221	-11.013	-111.6	-657.55	1148.7	3.4152	881.81	1049.5	50.523	38.037	0	0	10.201	9.0876	-23.654	-24.862	-15.156	-12.963	27.28	27.898	-4.9547	-3.8753	3.6259	3.036	1546.8
0.47	48	60	NaN	-10.869	30.914	1.2905	-188.66	24.394	-10.976	-111.72	-657.53	1148.7	3.5738	881.81	1049.4	49.743	38.664	0	0	10.173	9.0604	-23.655	-24.863	-15.152	-12.94	27.235	28.073	-4.9794	-3.8798	3.58	3.2104	1546.8
0.48	49	60	NaN	-10.852	30.873	1.355	-188.61	24.532	-10.898	-111.81	-657.47	1148.6	3.8149	881.88	1049.3	49.665	38.016	0	0	10.17	9.0576	-23.657	-24.864	-15.148	-12.909	27.189	28.216	-4.9775	-3.8515	3.5327	3.3515	1546.9
0.49	50	60	NaN	-10.863	30.868	1.327	-188.56	24.597	-10.894	-111.6	-657.3	1148.6	3.7419	881.93	1049.3	48.191	37.568	0	0	10.175	9.0624	-23.658	-24.866	-15.149	-12.841	27.185	28.28	-4.9738	-3.7786	3.5268	3.4144	1546.7
0.5	51	60	NaN	-10.847	30.847	1.4102	-188.52	24.675	-10.822	-111.74	-657.21	1148.6	3.9368	881.94	1049.1	43.652	35.141	0	0	10.164	9.0522	-23.659	-24.867	-15.145	-12.815	27.158	28.364	-4.9803	-3.7627	3.4992	3.497	1546.7
0.51	52	60	NaN	-10.822	30.812	1.4079	-188.5	24.756	-10.784	-111.64	-657.05	1148.6	4.0291	881.86	1049	45.49	37.642	0	0	10.111	9.0004	-23.661	-24.869	-15.121	-12.794	27.121	28.447	-5.0103	-3.7932	3.4596	3.5781	1546.5
0.52	53	60	NaN	-10.8	30.786	1.4016	-188.5	24.8	-10.794	-111.57	-656.92	1148.6	4.0074	881.78	1049	47.385	36.204	0	0	10.015	8.9086	-23.664	-24.871	-15.095	-12.793	27.092	28.494	-5.0804	-3.8839	3.4283	3.6225	1546.3
0.53	54	60	NaN	-10.781	30.769	1.3949	-188.5	24.822	-10.81	-111.53	-656.8	1148.6	3.9762	881.71	1048.9	48.188	38.587	0	0	10.019	8.9124	-23.665	-24.873	-15.074	-12.798	27.072	28.52	-5.0554	-3.8855	3.4069	3.6467	1546.1
0.54	55	60	NaN	-10.763	30.755	1.3823	-188.51	24.841	-10.801	-111.47	-656.67	1148.6	4.0107	881.63	1048.8	48.278	38.188	0	0	9.9911	8.8857	-23.666	-24.874	-15.057	-12.799	27.055	28.541	-5.0655	-3.9133	3.3885	3.6673	1545.9
0.55	56	60	NaN	-10.739	30.734	1.3691	-188.51	24.861	-10.776	-111.4	-656.56	1148.6	4.0836	881.52	1048.8	48.468	38.341	0	0	9.8628	8.7625	-23.666	-24.874	-15.033	-12.802	27.032	28.563	-5.1704	-4.0395	3.3658	3.6894	1545.6
0.56	57	60	NaN	-10.72	30.732	1.3806	-188.54	24.882	-10.853	-111.43	-656.42	1148.6	3.9059	881.31	1048.8	49.06	39.046	0	0	9.7681	8.6716	-23.666	-24.874	-15.009	-12.832	27.03	28.585	-5.241	-4.1603	3.3633	3.7113	1545.3
0.57	58	60	NaN	-10.69	30.731	1.3577	-188.55	24.883	-10.901	-111.34	-656.2	1148.6	3.7641	881.07	1048.8	49.59	37.756	0	0	9.7504	8.6546	-23.667	-24.874	-14.972	-12.835	27.027	28.587	-5.2213	-4.1802	3.3607	3.7128	1544.8
0.58	59	60	NaN	-10.665	30.714	1.3355	-188.55	24.856	-10.943	-111.25	-655.99	1148.5	3.628	880.79	1048.8	49.293	38.232	0	0	9.6683	8.5757	-23.668	-24.875	-14.94	-12.828	27.01	28.56	-5.2716	-4.2519	3.3423	3.6848	1544.3
0.59	60	60	NaN	-10.648	30.689	1.3214	-188.55	24.808	-10.966	-111.19	-655.84	1148.5	3.5528	880.51	1048.8	49.464	38.546	0	0	9.5702	8.4815	-23.668	-24.876	-14.919	-12.822	26.986	28.512	-5.3484	-4.34	3.317	3.6357	1543.9
0.6	61	60	NaN	-10.632	30.678	1.3071	-188.55	24.75	-10.942	-111.11	-655.72	1148.5	3.6222	880.32	1048.8	49.433	38.45	0	0	9.5809	8.4917	-23.668	-24.876	-14.904	-12.819	26.973	28.454	-5.3233	-4.3273	3.305	3.5784	1543.5
0.61	62	60	NaN	-10.625	30.664	1.3122	-188.52	24.639	-10.877	-111.1	-655.62	1148.5	3.7493	880.19	1048.7	50.489	39.094	0	0	9.5689	8.4802	-23.668	-24.876	-14.901	-12.8	26.957	28.346	-5.3325	-4.3202	3.2886	3.4699	1543.3
0.62	63	60	NaN	-10.621	30.651	1.3129	-188.45	24.534	-10.557	-111.03	-655.53	1148.5	4.5936	880.11	1048.7	50.924	38.845	0	0	9.5336	8.4464	-23.669	-24.877	-14.927	-12.759	26.943	28.242	-5.3938	-4.3126	3.2742	3.3655	1543.2
0.63	64	60	NaN	-10.609	30.646	1.3546	-188.44	24.385	-10.466	-111.06	-655.43	1148.5	4.8569	879.92	1048.7	47.855	39.761	0	0	9.5018	8.4158	-23.667	-24.875	-14.927	-12.76	26.939	28.092	-5.4251	-4.3442	3.2715	3.2173	1542.9
0.64	65	60	NaN	-10.599	30.655	1.3964	-188.46	24.25	-10.491	-111.11	-655.33	1148.5	4.8168	879.77	1048.8	46.39	39.664	0	0	9.4705	8.3858	-23.665	-24.872	-14.918	-12.78	26.948	27.957	-5.4473	-4.394	3.2829	3.085	1542.7
0.65	66	60	NaN	-10.595	30.675	1.4182	-188.46	24.122	-10.483	-111.12	-655.23	1148.6	4.8573	879.71	1048.8	48.569	38.177	0	0	9.3821	8.3008	-23.662	-24.87	-14.916	-12.784	26.966	27.831	-5.5337	-4.4828	3.3043	2.9612	1542.6
0.66	67	60	NaN	-10.581	30.687	1.4706	-188.43	23.829	-10.476	-111.1	-655.08	1148.6	4.9316	879.44	1048.8	49.311	39.921	0	0	9.2927	8.2149	-23.661	-24.868	-14.905	-12.755	26.978	27.538	-5.6122	-4.5401	3.3175	2.67	1542.1
0.67	68	60	NaN	-10.569	30.691	1.4973	-188.4	23.656	-10.439	-111.09	-655.02	1148.6	4.9773	879.27	1048.8	50.016	40.259	0	0	9.2183	8.1435	-23.661	-24.868	-14.895	-12.73	26.98	27.367	-5.6771	-4.5867	3.3191	2.4987	1541.9
0.68	69	60	NaN	-10.55	30.687	1.5478	-188.35	23.394	-10.365	-111.14	-654.98	1148.6	5.16	879.16	1048.7	50.154	41.626	0	0	9.3374	8.2579	-23.67	-24.877	-14.885	-12.684	26.972	27.109	-5.5476	-4.4262	3.3022	2.2319	1541.8
0.69	70	60	NaN	-10.537	30.687	1.5619	-188.37	23.16	-10.602	-111.1	-654.93	1148.6	4.5208	878.99	1048.8	50.385	36.905	0	0	9.5213	8.4345	-23.682	-24.889	-14.848	-12.681	26.972	26.875	-5.3262	-4.2469	3.2901	1.9858	1541.5
0.7	71	60	NaN	-10.531	30.686	1.5574	-188.41	22.948	-10.825	-111.03	-654.86	1148.7	3.9277	878.8	1048.9	48.496	37.797	0	0	9.419	8.3363	-23.681	-24.888	-14.818	-12.697	26.974	26.661	-5.3989	-4.3605	3.293	1.7726	1541.2
0.71	72	60	NaN	-10.526	30.675	1.5908	-188.34	22.689	-10.477	-111.08	-654.84	1148.7	4.8794	878.68	1048.9	49.061	39.514	0	0	9.3783	8.2972	-23.679	-24.887	-14.85	-12.665	26.961	26.403	-5.4721	-4.3679	3.2812	1.5161	1541.1
0.72	73	60	NaN	-10.532	30.655	1.6189	-188.34	22.472	-10.44	-111.15	-654.84	1148.7	4.9776	878.56	1048.9	53.285	37.848	0	0	9.4067	8.3245	-23.679	-24.886	-14.863	-12.668	26.942	26.186	-5.4562	-4.3439	3.263	1.2999	1541
0.73	74	60	NaN	-10.529	30.627	1.6141	-188.33	22.291	-10.554	-111.1	-654.84	1148.7	4.63	878.48	1049	55.234	42.411	0	0	9.3631	8.2826	-23.677	-24.884	-14.846	-12.641	26.917	26	-5.4825	-4.3589	3.2404	1.1158	1540.9
0.74	75	60	NaN	-10.538	30.589	1.5948	-188.3	22.076	-10.661	-111.05	-654.84	1148.6	4.3042	878.34	1049	55.474	41.112	0	0	9.239	8.1634	-23.674	-24.881	-14.841	-12.606	26.883	25.782	-5.6018	-4.443	3.2092	0.90125	1540.7
0.75	76	60	NaN	-10.554	30.556	1.5671	-188.26	21.862	-10.638	-110.98	-654.84	1148.6	4.3181	878.25	1049	54.348	39.644	0	0	9.2231	8.1481	-23.672	-24.879	-14.855	-12.565	26.851	25.567	-5.6323	-4.4166	3.179	0.68836	1540.6
0.76	77	60	NaN	-10.568	30.533	1.5408	-188.19	21.664	-10.401	-110.93	-654.83	1148.6	4.8883	878.36	1048.9	54.175	41.425	0	0	9.2079	8.1335	-23.67	-24.877	-14.888	-12.513	26.825	25.372	-5.6796	-4.3799	3.155	0.49486	1540.8
0.77	78	60	NaN	-10.571	30.503	1.5349	-188.08	21.424	-9.9292	-110.94	-654.86	1148.5	6.0935	878.75	1048.6	54.145	40.119	0	0	9.1514	8.0792	-23.667	-24.875	-14.935	-12.448	26.787	25.14	-5.7837	-4.3692	3.1203	0.26484	1541.3
0.78	79	60	NaN	-10.577	30.489	1.5509	-188.03	21.266	-9.9031	-111.02	-654.86	1148.5	6.0372	878.56	1048.7	53.931	41.63	0	0	9.0994	8.0294	-23.666	-24.873	-14.942	-12.391	26.777	24.978	-5.8426	-4.3621	3.1109	0.10449	1541.1
0.79	80	60	NaN	-10.582	30.482	1.5618	-187.99	21.154	-9.9092	-111.1	-654.87	1148.4	5.9308	878.47	1048.7	52.474	39.517	0	0	9.0538	7.9855	-23.665	-24.872	-14.946	-12.359	26.772	24.864	-5.8925	-4.3738	3.1074	-0.0077259	1541
0.8	81	60	NaN	-10.58	30.471	1.549	-187.93	21.087	-10.071	-111.11	-654.88	1148.4	5.327	878.23	1048.9	52.071	40.562	0	0	9.0679	7.9991	-23.661	-24.869	-14.924	-12.278	26.767	24.792	-5.8557	-4.2787	3.1051	-0.077156	1540.7
0.81	82	60	NaN	-10.573	30.452	1.5145	-187.86	21.04	-10.248	-111.05	-654.9	1148.4	4.6446	877.95	1049	53.669	39.97	0	0	9.0825	8.0131	-23.658	-24.866	-14.889	-12.176	26.754	24.737	-5.8067	-4.1629	3.0957	-0.1285	1540.4
0.82	83	60	NaN	-10.565	30.426	1.4726	-187.82	20.976	-10.198	-110.96	-654.94	1148.3	4.658	877.9	1049	50.934	41.838	0	0	9.1038	8.0335	-23.656	-24.863	-14.878	-12.134	26.731	24.672	-5.7746	-4.1006	3.0748	-0.1914	1540.4
0.83	84	60	NaN	-10.572	30.395	1.4242	-187.78	20.888	-10.188	-110.87	-655.04	1148.2	4.4799	877.83	1049	55.363	40.822	0	0	9.0975	8.0275	-23.653	-24.861	-14.875	-12.086	26.701	24.582	-5.7776	-4.0589	3.0484	-0.27827	1540.4
0.84	85	60	NaN	-10.558	30.384	1.4132	-187.73	20.837	-10.145	-110.85	-655.14	1148.2	4.4231	877.82	1049	51.916	42.342	0	0	9.0587	7.9903	-23.65	-24.858	-14.859	-12.035	26.69	24.531	-5.7999	-4.0445	3.0401	-0.32707	1540.5
0.85	86	60	NaN	-10.542	30.405	1.3966	-187.73	20.809	-10.131	-110.84	-655.19	1148.2	4.2829	877.74	1049	53.936	41.637	0	0	9.0077	7.9413	-23.648	-24.856	-14.836	-12.02	26.713	24.501	-5.8286	-4.0787	3.0645	-0.35509	1540.4
0.86	87	60	NaN	-10.53	30.432	1.3848	-187.72	20.793	-10.112	-110.84	-655.22	1148.2	4.1653	877.66	1049.1	46.904	41.012	0	0	8.9501	7.886	-23.646	-24.854	-14.821	-12.014	26.741	24.484	-5.871	-4.1284	3.0942	-0.36953	1540.4
0.87	88	60	NaN	-10.524	30.44	1.3935	-187.7	20.774	-10.042	-110.89	-655.26	1148.3	4.2025	877.69	1049	47.539	40.171	0	0	8.8794	7.8181	-23.644	-24.852	-14.817	-11.992	26.747	24.466	-5.938	-4.1736	3.1031	-0.38574	1540.5
0.88	89	60	NaN	-10.505	30.425	1.4271	-187.65	20.72	-9.8924	-111.01	-655.35	1148.2	4.4429	877.84	1049	46.44	40.005	0	0	8.8452	7.7852	-23.643	-24.85	-14.811	-11.958	26.732	24.414	-5.9659	-4.1725	3.0889	-0.4362	1540.7
0.89	90	60	NaN	-10.49	30.383	1.3568	-187.85	20.463	-9.8832	-110.81	-655.48	1148.2	4.1962	878.53	1049	48.241	37.434	0	0	8.831	7.7716	-23.642	-24.849	-14.777	-12.135	26.693	24.152	-5.946	-4.3634	3.0517	-0.6968	1541.5
0.9	91	60	NaN	-10.479	30.353	1.2993	-187.86	20.413	-9.8383	-110.66	-655.56	1148.2	4.1244	878.71	1049	44.758	38.424	0	0	8.4054	7.3628	-23.686	-24.893	-14.758	-12.134	26.665	24.101	-6.3525	-4.7716	2.9794	-0.79215	1541.8
0.91	92	60	NaN	-10.469	30.325	1.2755	-187.83	20.432	-9.8061	-110.59	-655.65	1148.1	4.0767	878.75	1049	45.039	40.78	0	0	7.7498	6.7332	-23.755	-24.963	-14.743	-12.103	26.639	24.118	-6.9932	-5.37	2.8834	-0.84494	1541.9
0.92	93	60	NaN	-10.463	30.298	1.2887	-187.81	20.453	-9.7819	-110.62	-655.77	1148.1	4.0067	878.8	1049	47.662	38.6	0	0	7.0943	6.1036	-23.825	-25.033	-14.735	-12.085	26.613	24.138	-7.6406	-5.9814	2.7882	-0.8948	1542
0.93	94	60	NaN	-10.469	30.281	1.3265	-187.76	20.506	-9.7457	-110.72	-655.89	1148.1	3.9183	878.8	1049	46.886	39.742	0	0	6.6473	5.6743	-23.863	-25.07	-14.741	-12.03	26.596	24.191	-8.0934	-6.3555	2.7335	-0.87923	1542.2
0.94	95	60	NaN	-10.471	30.303	1.3515	-187.55	20.837	-9.8631	-110.77	-655.93	1148.1	3.5246	878.09	1049	48.168	38.331	0	0	6.4666	5.5008	-23.86	-25.067	-14.732	-11.815	26.617	24.522	-8.2654	-6.314	2.7576	-0.54528	1541.5
0.95	96	60	NaN	-10.477	30.307	1.3387	-187.53	20.9	-9.9209	-110.72	-655.94	1148.1	3.3163	878.01	1049.1	48.256	37.037	0	0	6.7095	5.734	-23.857	-25.064	-14.729	-11.782	26.623	24.584	-8.0197	-6.048	2.7665	-0.4801	1541.4
0.96	97	60	NaN	-10.484	30.307	1.3348	-187.51	20.948	-9.9473	-110.69	-656.02	1148.1	3.1282	878.07	1049.1	48.892	39.624	0	0	6.9638	5.9783	-23.856	-25.063	-14.727	-11.748	26.624	24.632	-7.7636	-5.77	2.7677	-0.43149	1541.5
0.97	98	60	NaN	-10.494	30.31	1.3324	-187.53	20.941	-10.025	-110.65	-656.12	1148.1	2.7142	878.34	1049.1	47.205	40.042	0	0	6.9837	5.9974	-23.863	-25.071	-14.719	-11.757	26.628	24.623	-7.7354	-5.7596	2.7646	-0.44849	1541.8
0.98	99	60	NaN	-10.506	30.319	1.326	-187.62	20.873	-10.157	-110.62	-656.21	1148.2	2.1252	878.77	1049.2	44.411	39.873	0	0	7.037	6.0486	-23.868	-25.076	-14.707	-11.822	26.641	24.551	-7.67	-5.7734	2.7732	-0.52447	1542.3
0.99	100	60	NaN	-10.518	30.337	1.3374	-187.61	20.932	-10.176	-110.67	-656.27	1148.2	2.0149	878.85	1049.3	36.023	38.972	0	0	7.2034	6.2084	-23.863	-25.07	-14.716	-11.806	26.658	24.61	-7.5128	-5.5978	2.795	-0.4602	1542.4
1	101	60	NaN	-10.519	30.353	1.355	-187.59	21.021	-10.206	-110.74	-656.32	1148.2	1.856	878.85	1049.3	38.396	37.673	0	0	7.2701	6.2724	-23.863	-25.07	-14.714	-11.788	26.675	24.699	-7.4436	-5.5153	2.8123	-0.37127	1542.5
1.01	102	60	NaN	-10.526	30.385	1.3504	-187.56	21.144	-10.154	-110.82	-656.41	1148.3	1.8289	878.94	1049.3	42.085	40.842	0	0	7.2845	6.2863	-23.866	-25.073	-14.722	-11.76	26.706	24.823	-7.4378	-5.4735	2.8401	-0.25012	1542.7
1.02	103	60	NaN	-10.538	30.418	1.3146	-187.53	21.242	-10.074	-110.81	-656.45	1148.3	1.899	879.03	1049.2	45.119	39.725	0	0	7.589	6.5787	-23.869	-25.076	-14.736	-11.732	26.736	24.924	-7.1472	-5.1535	2.8676	-0.15211	1542.8
1.03	104	60	NaN	-10.551	30.441	1.2642	-187.5	21.33	-9.965	-110.75	-656.45	1148.3	2.0593	879.09	1049.1	44.729	35.417	0	0	7.8977	6.8752	-23.872	-25.08	-14.753	-11.703	26.755	25.015	-6.8553	-4.8281	2.8829	-0.06441	1542.9
1.04	105	60	NaN	-10.562	30.446	1.2347	-187.46	21.457	-9.8049	-110.77	-656.5	1148.3	2.3011	879.13	1049	45.776	37.396	0	0	8.2124	7.1774	-23.876	-25.083	-14.773	-11.667	26.756	25.147	-6.5603	-4.4896	2.8805	0.06318	1543
1.05	106	60	NaN	-10.558	30.456	1.2779	-187.42	21.572	-9.701	-110.98	-656.54	1148.3	2.4352	879.08	1048.9	45.178	37.435	0	0	8.527	7.4796	-23.879	-25.087	-14.782	-11.645	26.762	25.265	-6.2549	-4.1655	2.8828	0.17837	1543
1.06	107	60	NaN	-10.571	30.467	1.2063	-187.32	21.698	-9.585	-110.8	-656.48	1148.3	2.5223	879.02	1048.8	44.349	39.437	0	0	8.8416	7.7818	-23.883	-25.091	-14.792	-11.541	26.77	25.394	-5.9504	-3.759	2.8874	0.30383	1542.9
1.07	108	60	NaN	-10.576	30.47	1.1886	-187.25	21.909	-9.5378	-110.78	-656.46	1148.2	2.4181	878.81	1048.7	44.196	38.985	0	0	8.9401	7.8763	-23.886	-25.094	-14.794	-11.464	26.772	25.606	-5.8535	-3.5873	2.8861	0.51206	1542.6
1.08	109	60	NaN	-10.571	30.466	1.1949	-187.11	22.146	-9.1886	-110.83	-656.39	1148.2	3.0457	878.65	1048.7	44.039	39.278	0	0	8.975	7.9099	-23.888	-25.096	-14.813	-11.348	26.768	25.844	-5.8383	-3.4381	2.8795	0.74831	1542.5
1.09	110	60	NaN	-10.558	30.462	1.1832	-186.89	22.328	-8.5276	-110.79	-656.26	1148.1	4.4501	878.7	1048.6	43.237	38.324	0	0	8.9555	7.8912	-23.887	-25.095	-14.851	-11.184	26.761	26.029	-5.8956	-3.2933	2.8738	0.93446	1542.5
1.1	111	60	NaN	-10.544	30.459	1.1785	-186.86	22.392	-8.4552	-110.73	-656.14	1148.1	4.4768	878.71	1048.5	41.872	36.949	0	0	8.9361	7.8725	-23.886	-25.093	-14.837	-11.152	26.758	26.094	-5.9007	-3.2797	2.8724	1.0002	1542.4
1.11	112	60	NaN	-10.525	30.421	1.1993	-186.81	22.462	-8.389	-110.73	-656.11	1148	4.4559	878.66	1048.5	39.101	37.922	0	0	8.918	7.8551	-23.884	-25.092	-14.817	-11.099	26.722	26.161	-5.8986	-3.244	2.8378	1.0687	1542.3
1.12	113	60	NaN	-10.496	30.384	1.2134	-186.77	22.501	-8.2698	-110.65	-655.96	1148	4.5195	878.72	1048.5	38.865	37.773	0	0	9.1301	8.0589	-23.887	-25.095	-14.788	-11.06	26.687	26.198	-5.6576	-3.0008	2.7996	1.1037	1542.2
1.13	114	60	NaN	-10.458	30.329	1.2505	-186.73	22.558	-8.1858	-110.59	-655.85	1147.9	4.4457	878.72	1048.5	36.974	40.202	0	0	9.1638	8.0912	-23.887	-25.094	-14.746	-11.021	26.634	26.253	-5.5818	-2.9302	2.7472	1.1586	1542.1
1.14	115	60	NaN	-10.423	30.27	1.297	-186.7	22.633	-8.1389	-110.56	-655.79	1147.8	4.2785	878.66	1048.5	33.292	38.94	0	0	8.9312	7.8677	-23.882	-25.09	-14.703	-10.983	26.579	26.325	-5.7716	-3.1149	2.6965	1.2354	1541.9
1.15	116	60	NaN	-10.402	30.241	1.3189	-186.67	22.695	-8.067	-110.5	-655.69	1147.8	4.2226	878.61	1048.5	32.317	37.963	0	0	8.8657	7.8049	-23.882	-25.09	-14.678	-10.946	26.549	26.386	-5.8122	-3.1414	2.6674	1.2968	1541.8
1.16	117	60	NaN	-10.38	30.199	1.367	-186.6	22.771	-7.9304	-110.45	-655.55	1147.7	4.1841	878.56	1048.5	36.753	36.954	0	0	9.0496	7.9815	-23.889	-25.097	-14.653	-10.878	26.509	26.461	-5.6038	-2.8967	2.6195	1.364	1541.6
1.17	118	60	NaN	-10.345	30.174	1.451	-186.53	22.867	-7.8152	-110.51	-655.39	1147.7	4.0348	878.49	1048.5	35.707	39.395	0	0	9.2958	8.2179	-23.89	-25.098	-14.615	-10.797	26.484	26.557	-5.3195	-2.5793	2.5941	1.4596	1541.4
1.18	119	60	NaN	-10.309	30.146	1.5168	-186.46	22.987	-7.7898	-110.52	-655.22	1147.6	3.6351	878.37	1048.5	33.206	39.695	0	0	9.5577	8.4695	-23.889	-25.097	-14.567	-10.717	26.459	26.675	-5.0088	-2.2479	2.5694	1.5785	1541
1.19	120	60	NaN	-10.286	30.116	1.5513	-186.42	23.084	-7.7471	-110.49	-655.09	1147.6	3.3782	878.27	1048.5	32.63	37.842	0	0	9.8196	8.721	-23.888	-25.096	-14.533	-10.67	26.43	26.769	-4.7131	-1.9486	2.5422	1.6731	1540.8
1.2	121	60	NaN	-10.274	30.083	1.5582	-186.4	23.129	-7.6246	-110.43	-655.01	1147.6	3.4501	878.23	1048.6	30.007	37.162	0	0	9.9928	8.8873	-23.89	-25.098	-14.522	-10.651	26.399	26.813	-4.5288	-1.7641	2.5089	1.7153	1540.6
1.21	122	60	NaN	-10.252	30.042	1.5549	-186.34	23.167	-7.5366	-110.34	-654.95	1147.5	3.357	878.23	1048.6	30.433	38.288	0	0	10.105	8.9946	-23.895	-25.102	-14.493	-10.586	26.36	26.849	-4.3887	-1.5916	2.4652	1.7463	1540.6
1.22	123	60	NaN	-10.219	30.02	1.5291	-186.23	23.193	-7.3623	-110.17	-654.76	1147.5	3.3323	878.35	1048.6	32.643	38.208	0	0	10.216	9.102	-23.899	-25.107	-14.453	-10.46	26.34	26.873	-4.2368	-1.3576	2.4409	1.7657	1540.5
1.23	124	60	NaN	-10.197	30.003	1.5408	-186.13	23.224	-7.196	-110.16	-654.66	1147.4	3.4252	878.45	1048.6	31.878	37.256	0	0	10.328	9.2093	-23.904	-25.111	-14.435	-10.366	26.325	26.902	-4.1065	-1.1563	2.4212	1.7904	1540.5
1.24	125	60	NaN	-10.17	29.99	1.5388	-186.05	23.298	-7.1146	-110.08	-654.54	1147.4	3.2809	878.46	1048.7	31.486	39.898	0	0	10.408	9.2861	-23.912	-25.12	-14.399	-10.278	26.318	26.97	-3.9908	-0.99145	2.4059	1.8499	1540.4
1.25	126	60	NaN	-10.141	29.982	1.5221	-185.99	23.435	-7.2631	-109.95	-654.4	1147.3	2.5995	878.29	1048.9	30.172	34.115	0	0	10.488	9.3626	-23.921	-25.128	-14.341	-10.195	26.318	27.099	-3.8531	-0.83228	2.3969	1.9701	1540
1.26	127	60	NaN	-10.127	29.98	1.5239	-185.98	23.62	-7.7268	-109.93	-654.28	1147.3	1.3306	877.92	1049	30.614	41.305	0	0	10.567	9.439	-23.93	-25.137	-14.281	-10.138	26.318	27.283	-3.7133	-0.69876	2.388	2.1455	1539.4
1.27	128	60	NaN	-10.097	29.963	1.5268	-185.99	23.739	-7.8201	-109.87	-654.14	1147.3	0.79502	877.99	1049.3	29.886	33.335	0	0	10.654	9.5222	-23.931	-25.139	-14.229	-10.12	26.314	27.388	-3.5748	-0.5981	2.3826	2.2498	1539.2
1.28	129	60	NaN	-10.08	29.939	1.5159	-185.97	23.813	-7.8038	-109.79	-654.05	1147.2	0.62234	878.1	1049.5	32.575	55.953	0	0	10.726	9.5916	-23.933	-25.14	-14.202	-10.087	26.299	27.452	-3.4757	-0.4953	2.3667	2.3123	1539.2
1.29	130	60	NaN	-10.062	29.902	1.5211	-185.91	23.899	-7.723	-109.73	-653.95	1147.2	0.49936	878.33	1049.8	34.205	60.214	0	0	10.722	9.5882	-23.943	-25.15	-14.176	-10.026	26.275	27.526	-3.4539	-0.43737	2.3322	2.3755	1539.3
1.3	131	60	NaN	-10.045	29.868	1.509	-185.87	23.989	-7.65	-109.61	-653.83	1147.1	0.37278	878.56	1050.1	32.278	54.703	0	0	10.641	9.51	-23.947	-25.154	-14.15	-9.9781	26.254	27.602	-3.5086	-0.46803	2.3071	2.4478	1539.4
1.31	132	60	NaN	-10.034	29.846	1.4699	-185.87	24.061	-7.6229	-109.4	-653.71	1147.1	0.26134	878.69	1050.3	32.618	56.377	0	0	10.503	9.3769	-23.946	-25.153	-14.127	-9.9679	26.243	27.664	-3.6242	-0.59104	2.2972	2.5107	1539.4
1.32	133	60	NaN	-10.03	29.83	1.4745	-185.86	24.107	-7.5906	-109.37	-653.67	1147	0.2107	878.76	1050.5	31.447	55.962	0	0	10.327	9.2082	-23.948	-25.156	-14.12	-9.953	26.233	27.703	-3.7928	-0.74487	2.285	2.5471	1539.4
1.33	134	60	NaN	-9.9788	29.76	1.5286	-185.82	24.203	-7.3062	-109.38	-653.53	1146.9	0.45976	879.34	1050.9	30.143	46.984	0	0	10.123	9.0127	-23.954	-25.161	-14.077	-9.9222	26.185	27.778	-3.9542	-0.90953	2.2312	2.6171	1539.8
1.34	135	60	NaN	-9.9558	29.722	1.5541	-185.8	24.225	-7.1926	-109.39	-653.49	1146.8	0.51592	879.67	1051.1	31.075	46.847	0	0	9.9197	8.8172	-23.959	-25.166	-14.056	-9.9004	26.156	27.79	-4.1363	-1.0832	2.1975	2.6241	1540.1
1.35	136	60	NaN	-9.9294	29.667	1.5544	-185.82	24.291	-7.2619	-109.35	-653.43	1146.8	0.0034267	880.14	1051.3	32.584	44.074	0	0	9.6411	8.5496	-23.963	-25.17	-14.008	-9.8989	26.116	27.842	-4.367	-1.3493	2.1528	2.6718	1540.4
1.36	137	60	NaN	-9.9014	29.597	1.5273	-185.86	24.402	-7.3997	-109.24	-653.33	1146.7	-0.7636	880.74	1051.7	32.289	49.979	0	0	9.2321	8.1568	-23.966	-25.174	-13.946	-9.9012	26.064	27.935	-4.7142	-1.7445	2.0982	2.7611	1540.8
1.37	138	60	NaN	-9.8957	29.551	1.4747	-185.85	24.471	-7.4281	-109.07	-653.28	1146.6	-1.063	881.17	1051.8	31.918	49.251	0	0	8.823	7.7639	-23.969	-25.177	-13.922	-9.8802	26.026	27.996	-5.0991	-2.1163	2.0567	2.8189	1541.2
1.38	139	60	NaN	-9.8946	29.523	1.4749	-185.85	24.515	-7.2938	-109.1	-653.23	1146.6	-0.91129	881.68	1051.9	32.964	44.582	0	0	8.491	7.445	-23.973	-25.18	-13.927	-9.884	26.001	28.036	-5.4357	-2.439	2.0283	2.856	1541.6
1.39	140	60	NaN	-9.9013	29.501	1.4653	-185.84	24.564	-7.1569	-109.1	-653.18	1146.6	-0.72988	882.19	1051.9	33.563	41.73	0	0	8.5602	7.5115	-23.98	-25.188	-13.939	-9.8779	25.983	28.082	-5.3786	-2.3665	2.0025	2.8946	1542.1
1.4	141	60	NaN	-9.9098	29.495	1.4547	-185.96	24.479	-6.9957	-109.11	-653.1	1146.6	-0.48512	883.18	1051.9	33.843	44.509	0	0	8.6294	7.5779	-23.987	-25.195	-13.954	-10.005	25.978	27.996	-5.3248	-2.4268	1.9905	2.8013	1543
1.41	142	60	NaN	-9.9169	29.487	1.447	-186	24.593	-6.9605	-109.14	-653.02	1146.6	-0.62412	883.89	1052	30.998	41.025	0	0	8.6986	7.6444	-23.995	-25.202	-13.956	-10.036	25.974	28.106	-5.2572	-2.3912	1.9794	2.904	1543.6
1.42	143	60	NaN	-9.9219	29.469	1.4361	-185.83	25.026	-7.038	-109.18	-652.96	1146.5	-1.1244	884	1052.1	31.653	41.219	0	0	8.6727	7.6195	-24	-25.208	-13.943	-9.8552	25.961	28.534	-5.2708	-2.2357	1.9612	3.3261	1543.6
1.43	144	60	NaN	-9.9269	29.453	1.3988	-185.75	25.221	-6.7866	-109.15	-652.9	1146.5	-0.73755	884.89	1052.1	31.119	43.217	0	0	8.57	7.5209	-24.004	-25.212	-13.96	-9.7816	25.947	28.727	-5.3895	-2.2607	1.9432	3.5152	1544.5
1.44	145	60	NaN	-9.931	29.431	1.3692	-185.81	25.303	-6.6092	-109.15	-652.9	1146.5	-0.53281	886.35	1052.1	31.945	42.355	0	0	8.4673	7.4223	-24.008	-25.216	-13.967	-9.8441	25.928	28.806	-5.5001	-2.4218	1.92	3.5904	1546
1.45	146	60	NaN	-9.9301	29.414	1.3562	-185.66	25.676	-6.6184	-109.16	-652.9	1146.5	-0.763	886.5	1052.1	30.864	40.484	0	0	8.3647	7.3237	-24.012	-25.22	-13.958	-9.6916	25.915	29.175	-5.5932	-2.3679	1.9024	3.9554	1546.1
1.46	147	60	NaN	-9.9976	29.431	1.4732	-185.54	26.059	-6.57	-109.72	-653.06	1146.8	-0.78663	886.47	1052.2	30.508	40.465	0	0	8.262	7.2251	-24.016	-25.224	-14.045	-9.5848	25.925	29.566	-5.7829	-2.3597	1.9082	4.3418	1546.3
1.47	148	60	NaN	-10.09	29.465	1.6281	-185.49	26.37	-6.4844	-110.45	-653.24	1147.1	-0.69871	886.74	1052.2	33.15	40.423	0	0	8.2863	7.2484	-24.024	-25.232	-14.166	-9.566	25.949	29.886	-5.8796	-2.3176	1.9251	4.6539	1546.8
1.48	149	60	NaN	-10.096	29.474	1.6192	-185.44	26.68	-6.5345	-110.47	-653.2	1147.1	-1.0062	887.21	1052.3	33.519	41.646	0	0	8.3539	7.3134	-24.033	-25.241	-14.16	-9.5076	25.963	30.191	-5.8064	-2.1942	1.9302	4.95	1547.2
1.49	150	60	NaN	-10.103	29.487	1.6236	-185.36	26.906	-6.3766	-110.55	-653.17	1147.1	-0.72175	887.73	1052.3	30.395	40.526	0	0	8.4216	7.3784	-24.042	-25.25	-14.18	-9.4346	25.975	30.418	-5.7584	-2.0562	1.9327	5.1681	1547.7
1.5	151	60	NaN	-10.119	29.494	1.6235	-185.27	27.335	-6.464	-110.65	-653.15	1147.1	-1.1319	888.33	1052.4	31.166	40.42	0	0	8.4636	7.4187	-24.05	-25.257	-14.183	-9.3309	25.986	30.843	-5.719	-1.9122	1.9361	5.5858	1548.3
1.51	152	60	NaN	-10.137	29.486	1.6033	-185.24	27.562	-6.3483	-110.69	-653.14	1147.1	-0.97517	889.61	1052.3	29.503	41.896	0	0	8.3468	7.3065	-24.048	-25.256	-14.205	-9.3102	25.979	31.069	-5.8578	-2.0037	1.9311	5.8134	1549.6
1.52	153	60	NaN	-10.151	29.481	1.5736	-185.23	27.744	-6.3227	-110.69	-653.11	1147.2	-1.0196	890.76	1052.3	31.697	38.556	0	0	8.3229	7.2836	-24.045	-25.253	-14.214	-9.2949	25.974	31.251	-5.891	-2.0113	1.9285	5.9989	1550.7
1.53	154	60	NaN	-10.161	29.485	1.5498	-185.13	28.102	-6.5663	-110.68	-653.07	1147.2	-1.7469	891.07	1052.3	30.55	41.937	0	0	8.3796	7.338	-24.041	-25.248	-14.196	-9.1698	25.979	31.608	-5.8162	-1.8318	1.9386	6.3603	1550.9
1.54	155	60	NaN	-10.179	29.466	1.5428	-184.81	28.69	-6.6081	-110.71	-653.1	1147.2	-1.9192	890.68	1052.6	31.518	25.843	0	0	8.9646	7.8999	-24.039	-25.247	-14.21	-8.8457	25.969	32.187	-5.2452	-0.94587	1.9295	6.9405	1550.5
1.55	156	60	NaN	-10.187	29.463	1.5582	-184.83	28.919	-6.8481	-110.8	-653.08	1147.2	-2.6794	891.83	1052.6	31.014	57.354	0	0	9.205	8.1308	-24.039	-25.247	-14.191	-8.8313	25.97	32.413	-4.9857	-0.70053	1.9307	7.1662	1551.6
1.56	157	60	NaN	-10.192	29.464	1.5624	-184.8	29.183	-7.01	-110.86	-653.04	1147.2	-3.0966	892.47	1052.7	35.201	70.626	0	1	8.6691	7.6161	-24.041	-25.248	-14.181	-8.7905	25.974	32.672	-5.5117	-1.1744	1.9335	7.4237	1552.1
1.57	158	60	NaN	-10.13	29.441	1.432	-184.69	29.456	-6.7662	-110.34	-652.85	1147	-2.4183	892.91	1052.6	40.555	75.269	0	1	8.1332	7.1014	-24.043	-25.25	-14.124	-8.6862	25.955	32.943	-5.9911	-1.5849	1.9124	7.6925	1552.4
1.58	159	60	NaN	-10.044	29.411	1.2564	-184.54	29.732	-6.339	-109.62	-652.62	1146.7	-1.2969	893.46	1052.3	43.197	73.705	0	1	7.5973	6.5867	-24.045	-25.252	-14.052	-8.5483	25.926	33.218	-6.4543	-1.9616	1.8812	7.9658	1552.7
1.59	160	60	NaN	-10.036	29.413	1.2472	-184.44	30.016	-6.2813	-109.59	-652.58	1146.7	-1.1937	894.26	1052.2	41.343	64.797	0	1	7.0614	6.072	-24.046	-25.254	-14.044	-8.4455	25.925	33.504	-6.9827	-2.3735	1.8791	8.25	1553.5
1.6	161	60	NaN	-10.039	29.42	1.2665	-184.42	30.233	-6.3871	-109.65	-652.56	1146.7	-1.4454	894.75	1052.2	33.192	46.887	0	1	6.5267	5.5585	-24.049	-25.256	-14.039	-8.4154	25.936	33.717	-7.5127	-2.857	1.8874	8.4609	1554
1.61	162	60	NaN	-10.03	29.441	1.3096	-184.18	30.595	-5.8726	-109.75	-652.51	1146.7	-0.081349	895.26	1051.9	31.767	43.3	0	1	6.0008	5.0534	-24.054	-25.262	-14.083	-8.2331	25.945	34.091	-8.0819	-3.1796	1.8906	8.8288	1554.5
1.62	163	60	NaN	-10.02	29.464	1.3252	-184.03	30.921	-5.7252	-109.77	-652.43	1146.6	0.16208	895.51	1051.8	31.742	41.01	0	1	5.4749	4.5484	-24.06	-25.267	-14.082	-8.0964	25.966	34.419	-8.607	-3.5481	1.906	9.1517	1554.7
1.63	164	60	NaN	-10.01	29.482	1.3359	-183.99	31.148	-5.702	-109.79	-652.35	1146.6	0.066188	895.83	1051.8	31.519	42.184	0	1	4.949	4.0433	-24.065	-25.273	-14.068	-8.0535	25.985	34.645	-9.1192	-4.0102	1.9199	9.3725	1555
1.64	165	60	NaN	-9.998	29.494	1.356	-184.03	31.299	-5.5332	-109.84	-652.29	1146.6	0.42821	896.41	1051.7	31.523	40.244	0	1	4.4232	3.5383	-24.071	-25.278	-14.071	-8.1057	25.994	34.8	-9.6476	-4.5674	1.9229	9.5211	1555.5
1.65	166	60	NaN	-9.9855	29.51	1.3387	-184.18	31.515	-5.5953	-109.79	-652.15	1146.7	0.055932	896.74	1051.7	31.733	40.22	0	1	3.8973	3.0332	-24.076	-25.284	-14.042	-8.2396	26.009	35.015	-10.145	-5.2064	1.9324	9.7314	1555.7
1.66	167	60	NaN	-9.9764	29.496	1.3442	-184.15	31.685	-5.3834	-109.78	-652.05	1146.6	0.26846	897.52	1051.5	30.262	40.469	0	1	3.3714	2.5282	-24.082	-25.29	-14.039	-8.21	25.992	35.19	-10.667	-5.6819	1.9095	9.9005	1556.4
1.67	168	60	NaN	-9.9727	29.49	1.3557	-184.26	31.783	-5.4991	-109.82	-651.94	1146.6	-0.28478	898.21	1051.5	30.661	40.159	0	1	2.8455	2.0231	-24.088	-25.295	-14.015	-8.2979	25.987	35.286	-11.169	-6.2748	1.8998	9.9906	1556.9
1.68	169	60	NaN	-9.9749	29.484	1.3715	-184.31	31.937	-5.5782	-109.89	-651.83	1146.6	-0.70127	898.64	1051.6	31.887	41.133	0	1	2.3197	1.518	-24.093	-25.301	-14.003	-8.3426	25.984	35.437	-11.684	-6.8246	1.8908	10.136	1557.2
1.69	170	60	NaN	-9.9886	29.464	1.3853	-184.25	32.208	-5.4596	-109.99	-651.67	1146.6	-0.5937	898.92	1051.6	32.29	41.035	0	1	2.0074	1.2181	-24.098	-25.306	-14.024	-8.2815	25.967	35.705	-12.017	-7.0634	1.8685	10.399	1557.3
1.7	171	60	NaN	-10.02	29.421	1.3862	-184.1	32.565	-5.2144	-110.1	-651.43	1146.6	-0.1685	899.32	1051.7	31.489	39.468	0	1	1.7911	1.0104	-24.103	-25.31	-14.075	-8.1567	25.928	36.058	-12.284	-7.1463	1.8251	10.748	1557.5
1.71	172	60	NaN	-10.04	29.397	1.3574	-184.03	32.73	-5.1584	-110.07	-651.27	1146.5	-0.35166	899.59	1051.7	31.894	42.411	0	1	1.6342	0.85973	-24.103	-25.31	-14.086	-8.0776	25.904	36.222	-12.452	-7.2178	1.8017	10.912	1557.6
1.72	173	60	NaN	-10.068	29.369	1.3319	-184.05	32.894	-5.2375	-110.05	-651.13	1146.5	-0.77996	899.81	1051.7	31.464	40.486	0	1	1.4773	0.70905	-24.103	-25.31	-14.098	-8.0836	25.878	36.385	-12.62	-7.3746	1.7754	11.075	1557.7
1.73	174	60	NaN	-10.084	29.35	1.3209	-184.05	32.993	-5.2289	-110.06	-651.01	1146.5	-0.89401	899.96	1051.7	31.187	40.216	0	1	1.3204	0.55837	-24.103	-25.31	-14.11	-8.0802	25.86	36.483	-12.79	-7.5218	1.7577	11.172	1557.7
1.74	175	60	NaN	-10.097	29.334	1.3212	-184.02	33.099	-5.1824	-110.12	-650.81	1146.5	-0.98113	900.15	1051.7	30.983	40.955	0	1	1.1635	0.40769	-24.103	-25.31	-14.122	-8.0419	25.845	36.588	-12.959	-7.6342	1.7418	11.278	1557.7
1.75	176	60	NaN	-10.116	29.311	1.3245	-183.96	33.256	-5.1418	-110.23	-650.44	1146.5	-1.2315	900.47	1051.7	32.317	38.519	0	1	1.0066	0.25702	-24.103	-25.31	-14.136	-7.9764	25.823	36.744	-13.13	-7.7194	1.7203	11.434	1557.6
1.76	177	60	NaN	-10.144	29.29	1.3217	-183.9	33.353	-4.9721	-110.34	-650.02	1146.5	-1.1062	900.84	1051.6	31.553	39.647	0	1	0.84975	0.10634	-24.103	-25.31	-14.173	-7.9242	25.799	36.844	-13.323	-7.8178	1.6962	11.534	1557.6
1.77	178	60	NaN	-10.28	29.242	1.4787	-183.83	33.381	-4.7911	-111.18	-649.9	1146.8	-0.93937	901.24	1051.6	31.916	39.997	0	1	0.69286	-0.04434	-24.103	-25.31	-14.345	-7.8994	25.739	36.884	-13.652	-7.9438	1.6364	11.574	1558
1.78	179	60	NaN	-10.33	29.16	1.5027	-183.78	33.4	-4.7208	-111.42	-649.56	1146.8	-1.0757	901.58	1051.5	31.778	38.883	0	1	0.53597	-0.19502	-24.103	-25.31	-14.399	-7.8458	25.655	36.906	-13.863	-8.0408	1.5519	11.595	1558
1.79	180	60	NaN	-10.332	29.083	1.4951	-183.73	33.407	-4.6835	-111.47	-649.18	1146.7	-1.2394	901.82	1051.5	30.8	39.154	0	1	0.37907	-0.3457	-24.103	-25.31	-14.398	-7.7947	25.578	36.912	-14.018	-8.1403	1.4749	11.601	1557.8
1.8	181	60	NaN	-10.316	29.028	1.5002	-183.69	33.397	-4.6346	-111.54	-648.82	1146.7	-1.3141	902.01	1051.5	31.545	37.996	0	1	0.21001	-0.50806	-24.102	-25.309	-14.382	-7.7556	25.523	36.902	-14.172	-8.2637	1.4207	11.593	1557.7
1.81	182	60	NaN	-10.29	28.993	1.5028	-183.65	33.374	-4.5775	-111.59	-648.38	1146.7	-1.3671	902.19	1051.4	31.507	39.433	0	1	-0.087401	-0.7937	-24.092	-25.299	-14.356	-7.7186	25.484	36.883	-14.443	-8.5123	1.3925	11.584	1557.4
1.82	183	60	NaN	-10.241	28.938	1.5238	-183.63	33.409	-4.6206	-111.65	-647.93	1146.7	-1.696	902.24	1051.4	32.411	37.91	0	1	-0.38481	-1.0793	-24.081	-25.289	-14.298	-7.6877	25.43	36.917	-14.683	-8.7671	1.3483	11.629	1557
1.83	184	60	NaN	-10.178	28.867	1.5454	-183.6	33.452	-4.6084	-111.69	-647.5	1146.6	-1.8744	902.26	1051.4	31.939	38.717	0	1	-0.68223	-1.365	-24.071	-25.279	-14.231	-7.6576	25.358	36.961	-14.913	-9.0226	1.2874	11.682	1556.6
1.84	185	60	NaN	-10.045	28.695	1.5179	-183.56	33.483	-4.5199	-111.33	-646.99	1146.3	-1.9473	902.29	1051.3	30.201	35.795	0	1	-1.0209	-1.6903	-24.054	-25.261	-14.084	-7.5971	25.195	36.983	-15.105	-9.2873	1.1409	11.722	1556
1.85	186	60	NaN	-9.9057	28.546	1.5032	-183.51	33.495	-4.4129	-111.11	-646.3	1146.2	-2.0383	902.33	1051.3	31.696	39.02	0	1	-1.4042	-2.0583	-24.028	-25.236	-13.934	-7.5367	25.048	36.993	-15.339	-9.595	1.0199	11.757	1555.4
1.86	187	60	NaN	-9.8057	28.499	1.5358	-183.48	33.487	-4.3454	-111.32	-645.45	1146.4	-2.2068	902.35	1051.2	32.517	39.841	0	1	-1.7874	-2.4264	-24.003	-25.211	-13.838	-7.509	24.99	36.996	-15.625	-9.9354	0.98689	11.785	1554.6
1.87	188	60	NaN	-9.6793	28.389	1.5169	-183.49	33.46	-4.323	-111.14	-644.92	1146.3	-2.3115	902.35	1051.2	31.946	39.822	0	1	-2.1706	-2.7944	-23.978	-25.186	-13.703	-7.5125	24.88	36.968	-15.873	-10.307	0.90237	11.782	1554
1.88	189	60	NaN	-9.503	28.272	1.5525	-183.45	33.447	-4.3313	-111.1	-644.37	1146.2	-2.6187	902.29	1051.2	29.636	38.818	0	1	-2.5539	-3.1625	-23.953	-25.16	-13.515	-7.4644	24.764	36.955	-16.069	-10.627	0.81105	11.795	1553.4
1.89	190	60	NaN	-9.3138	28.149	1.5777	-183.34	33.448	-4.2848	-111.03	-643.78	1146.1	-2.931	902.18	1051.2	30.64	38.591	0	1	-2.9431	-3.5364	-23.923	-25.131	-13.314	-7.3425	24.643	36.954	-16.257	-10.879	0.71975	11.823	1552.6
1.9	191	60	NaN	-9.009	28.013	1.5337	-183.1	33.588	-4.2704	-110.73	-642.84	1146	-3.4068	901.6	1051.3	30.856	40.752	0	1	-3.3354	-3.9131	-23.892	-25.099	-12.984	-7.0767	24.511	37.091	-16.319	-10.99	0.6192	11.991	1551.1
1.91	192	60	NaN	-8.6875	27.887	1.4634	-182.86	33.747	-4.2547	-110.35	-641.88	1146	-3.7635	900.94	1051.4	31.299	39.905	0	1	-3.7276	-4.2898	-23.86	-25.067	-12.64	-6.8142	24.388	37.247	-16.367	-11.104	0.52791	12.18	1549.4
1.92	193	60	NaN	-8.528	27.786	1.4683	-182.85	33.655	-4.1193	-110.24	-641.52	1145.9	-3.5037	901.08	1051.3	31.921	38.047	0	1	-4.1198	-4.6665	-23.828	-25.036	-12.486	-6.805	24.283	37.158	-16.606	-11.471	0.45526	12.122	1549.2
1.93	194	60	NaN	-7.8825	27.374	1.436	-182.71	33.554	-3.9128	-109.54	-640.39	1145.5	-3.4566	900.87	1051.2	30.59	40.252	0	1	-4.5121	-5.0432	-23.797	-25.004	-11.82	-6.6488	23.88	37.048	-16.332	-11.692	0.083496	12.043	1547.8
1.94	195	60	NaN	-7.4479	27.092	1.3162	-182.65	33.366	-3.6024	-108.97	-639.31	1145.3	-2.8586	900.93	1050.9	30.514	40.013	0	1	-4.8048	-5.3243	-23.765	-24.973	-11.389	-6.5947	23.595	36.863	-16.194	-11.919	-0.17014	11.89	1546.8
1.95	196	60	NaN	-7.0926	26.865	1.2562	-182.61	33.231	-3.4406	-108.67	-638.51	1145.1	-2.6111	900.88	1050.8	30.112	40.074	0	1	-4.9816	-5.4941	-23.734	-24.942	-11.034	-6.5479	23.367	36.729	-16.016	-12.042	-0.36701	11.787	1545.9
1.96	197	60	NaN	-6.6929	26.63	1.1524	-182.56	33.136	-3.4135	-108.21	-637.67	1144.9	-2.7373	900.66	1050.8	31.647	39.98	0	1	-4.9244	-5.4392	-23.731	-24.938	-10.615	-6.4857	23.137	36.629	-15.54	-11.925	-0.59382	11.69	1544.8
1.97	198	60	NaN	-6.2521	26.39	0.95694	-182.53	33.046	-3.444	-107.45	-636.67	1144.6	-3.0086	900.35	1050.8	30.805	37.992	0	1	-4.8283	-5.3469	-23.732	-24.94	-10.139	-6.4197	22.904	36.532	-14.968	-11.767	-0.82867	11.593	1543.4
1.98	199	60	NaN	-6.0699	26.288	0.91313	-182.52	32.986	-3.4883	-107.27	-636.34	1144.5	-3.1955	900.26	1050.7	29.662	40.392	0	1	-4.7322	-5.2546	-23.734	-24.941	-9.9447	-6.3986	22.805	36.47	-14.677	-11.653	-0.92902	11.529	1543
1.99	200	60	NaN	-5.4154	25.94	1.0548	-182.48	32.726	-3.4064	-107.58	-635.74	1144.3	-3.1906	900.11	1050.5	30.585	38.453	0	1	-4.6361	-5.1622	-23.735	-24.943	-9.3038	-6.3671	22.454	36.212	-13.94	-11.529	-1.2815	11.27	1542.2
2	201	60	NaN	-4.9599	25.739	1.0002	-182.42	32.562	-3.2553	-107.33	-635	1144.1	-2.9255	899.83	1050.4	32.844	41.253	0	1	-4.5399	-5.0699	-23.736	-24.944	-8.8512	-6.3135	22.254	36.047	-13.391	-11.383	-1.4826	11.103	1541.2
2.01	202	60	NaN	-4.5701	25.592	0.91597	-182.37	32.508	-3.3465	-107.02	-634.22	1143.9	-3.3564	899.29	1050.5	31.788	39.714	0	1	-4.4438	-4.9776	-23.738	-24.945	-8.4375	-6.2343	22.113	35.987	-12.881	-11.212	-1.6244	11.041	1539.8
2.02	203	60	NaN	-4.1191	25.425	0.86924	-182.31	32.436	-3.5213	-106.91	-633.34	1143.7	-4.0723	898.65	1050.6	32.248	40.974	0	1	-4.3477	-4.8853	-23.739	-24.947	-7.9594	-6.1481	21.954	35.906	-12.307	-11.033	-1.7847	10.959	1538.3
2.03	204	60	NaN	-3.5277	25.211	0.82096	-182.24	32.14	-3.3181	-106.89	-632.25	1143.5	-3.742	898.28	1050.4	32.066	32.453	0	1	-4.2516	-4.793	-23.741	-24.948	-7.3831	-6.0924	21.739	35.612	-11.635	-10.885	-2.002	10.664	1536.8
2.04	205	60	NaN	-2.7277	24.923	0.77429	-182.27	31.703	-3.1917	-106.6	-631.37	1143.2	-3.4237	898.16	1050.1	31.107	48.548	0	1	-4.1554	-4.7007	-23.742	-24.95	-6.5868	-6.1336	21.448	35.178	-10.742	-10.834	-2.2943	10.228	1535.8
2.05	206	60	NaN	-1.9893	24.695	0.66406	-182.35	31.339	-3.2164	-106.23	-630.28	1143	-3.4334	897.67	1049.9	30.222	50.029	0	1	-4.0593	-4.6083	-23.743	-24.951	-5.8381	-6.1951	21.218	34.817	-9.8974	-10.803	-2.5256	9.8658	1534.2
2.06	207	60	NaN	-1.5415	24.6	0.5071	-182.37	31.148	-3.2652	-105.75	-629.5	1142.9	-3.5603	897.3	1049.8	31.965	47.275	0	1	-3.9632	-4.516	-23.745	-24.952	-5.3708	-6.2022	21.121	34.627	-9.334	-10.718	-2.6236	9.6751	1533
2.07	208	60	NaN	-1.1945	24.508	0.35078	-182.37	31.049	-3.4494	-105.31	-628.93	1142.7	-4.1344	896.78	1049.8	32.105	52.671	0	1	-3.8671	-4.4237	-23.746	-24.954	-4.9884	-6.1675	21.031	34.525	-8.8555	-10.591	-2.7151	9.5717	1531.9
2.08	209	60	NaN	-0.69925	24.308	0.19729	-182.38	30.892	-3.7455	-104.93	-628.29	1142.5	-5.0601	895.93	1049.9	33.205	53.475	0	1	-3.7709	-4.3314	-23.748	-24.955	-4.448	-6.1285	20.838	34.363	-8.219	-10.46	-2.9099	9.4077	1530.3
2.09	210	60	NaN	0.037084	24.083	-0.083466	-182.38	30.504	-3.6545	-104.29	-627.29	1142.3	-4.8849	895.18	1049.7	35.101	65.472	0	1	-3.6914	-4.255	-23.749	-24.957	-3.6984	-6.1191	20.613	33.974	-7.3898	-10.374	-3.136	9.0174	1528.5
2.1	211	60	NaN	0.72052	23.904	-0.39688	-182.49	30.117	-3.8581	-103.49	-626.29	1142	-5.4028	894.33	1049.8	37.806	67.308	0	1	-3.6698	-4.2342	-23.751	-24.959	-2.9702	-6.1848	20.442	33.579	-6.64	-10.419	-3.3097	8.6206	1526.6
2.11	212	60	NaN	1.4754	23.732	-0.5482	-182.62	29.694	-4.0521	-103.21	-625.31	1141.7	-5.8012	893.44	1049.9	35.488	57.137	0	1	-3.6482	-4.2135	-23.753	-24.961	-2.1945	-6.2873	20.278	33.148	-5.8427	-10.501	-3.4754	8.1872	1524.6
2.12	213	60	NaN	2.1366	23.588	-0.62316	-182.74	29.288	-4.1693	-103.12	-624.56	1141.5	-5.9873	892.8	1049.9	32.565	41.953	0	0	-3.6266	-4.1928	-23.756	-24.963	-1.526	-6.3981	20.141	32.735	-5.1526	-10.591	-3.6147	7.7717	1523.2
2.13	214	60	NaN	2.6842	23.461	-0.69023	-182.84	28.93	-4.2511	-102.98	-624.04	1141.4	-6.0985	892.34	1050	32.548	39.482	0	0	-3.605	-4.172	-23.758	-24.965	-0.97164	-6.4975	20.022	32.37	-4.5767	-10.669	-3.7358	7.4048	1522.2
2.14	215	60	NaN	3.2548	23.316	-0.78745	-182.94	28.6	-4.3872	-102.75	-623.58	1141.2	-6.3339	891.74	1050.2	34.311	38.406	0	0	-3.5834	-4.1513	-23.76	-24.967	-0.38596	-6.5807	19.887	32.03	-3.9694	-10.732	-3.8732	7.0626	1521.1
2.15	216	60	NaN	4.1843	23.1	-0.97494	-183.06	27.976	-4.3186	-102.19	-622.94	1140.9	-5.8545	891.31	1050.2	34.995	37.319	0	0	-3.5618	-4.1306	-23.762	-24.969	0.54421	-6.7024	19.679	31.397	-3.0176	-10.833	-4.0826	6.4281	1520
2.16	217	60	NaN	4.8276	22.957	-1.1111	-183.21	27.617	-4.3998	-101.83	-622.56	1140.7	-5.8314	890.87	1050.3	32.997	37.14	0	0	-3.5402	-4.1098	-23.764	-24.972	1.1981	-6.8363	19.545	31.028	-2.3421	-10.946	-4.2186	6.0568	1519.2
2.17	218	60	NaN	6.0938	22.728	-1.3406	-183.42	26.87	-4.5769	-101.15	-621.79	1140.4	-5.7921	890.06	1050.5	32.53	38.644	0	0	-3.5187	-4.0891	-23.766	-24.974	2.4849	-7.025	19.332	30.265	-1.0338	-11.114	-4.4339	5.2917	1517.5
2.18	219	60	NaN	7.2893	22.531	-1.5526	-183.68	26.014	-4.7599	-100.48	-621.07	1140.1	-5.8076	889.69	1050.6	31.585	38.792	0	0	-3.4971	-4.0683	-23.768	-24.976	3.7036	-7.2639	19.149	29.396	0.20657	-11.332	-4.6189	4.4202	1516.4
2.19	220	60	NaN	7.7919	22.47	-1.6348	-183.9	25.493	-4.8962	-100.19	-620.78	1140	-5.9871	889.96	1050.6	33.727	38.095	0	0	-3.4755	-4.0476	-23.77	-24.978	4.224	-7.4631	19.091	28.872	0.74852	-11.511	-4.6792	3.8937	1516.3
2.2	221	60	NaN	8.2929	22.406	-1.6521	-183.8	25.497	-5.0568	-100.09	-620.53	1139.8	-6.1612	888.9	1050.7	31.883	37.119	0	0	-3.4539	-4.0269	-23.773	-24.98	4.7322	-7.3596	19.032	28.87	1.2783	-11.386	-4.7401	3.8898	1515
2.21	222	60	NaN	8.9701	22.306	-1.7543	-183.93	25.146	-5.1681	-99.677	-620.3	1139.7	-6.0828	888.39	1050.7	33.572	38.747	0	0	-3.4323	-4.0061	-23.775	-24.982	5.4202	-7.481	18.939	28.514	1.988	-11.487	-4.8362	3.5318	1514.2
2.22	223	60	NaN	9.3138	22.248	-1.7953	-183.94	24.901	-5.118	-99.5	-620.23	1139.6	-5.8239	888.31	1050.7	32.756	38.26	0	0	-3.4107	-3.9854	-23.777	-24.984	5.7605	-7.4949	18.882	28.267	2.3498	-11.48	-4.8952	3.2829	1514.1
2.23	224	60	NaN	9.7486	22.19	-1.8314	-183.91	24.636	-4.9291	-99.312	-620.16	1139.5	-5.2103	888.21	1050.8	32.352	37.875	0	0	-3.3891	-3.9647	-23.779	-24.987	6.1787	-7.4769	18.827	27.998	2.7896	-11.442	-4.9516	3.0114	1513.9
2.24	225	60	NaN	10.371	22.11	-1.8903	-183.99	24.239	-4.9796	-99.003	-620.1	1139.4	-5.1699	888.14	1050.8	32.623	38.139	0	0	-3.3675	-3.9439	-23.781	-24.989	6.8113	-7.5472	18.754	27.594	3.4438	-11.491	-5.0272	2.6056	1513.8
2.25	226	60	NaN	10.951	22.018	-1.9609	-184.32	23.689	-5.7323	-98.64	-620.22	1139.4	-7.0223	888.48	1050.8	34.121	38.911	0	0	-3.3459	-3.9232	-23.783	-24.991	7.4757	-7.7904	18.663	27.044	4.1298	-11.714	-5.1205	2.0536	1514.1
2.26	227	60	NaN	11.341	21.971	-1.9964	-184.31	23.493	-5.6383	-98.423	-620.35	1139.3	-6.7125	888.42	1050.7	32.788	38.738	0	0	-3.3588	-3.9356	-23.783	-24.991	7.8627	-7.7907	18.615	26.85	4.5038	-11.726	-5.1687	1.8586	1514.2
2.27	228	60	NaN	11.981	21.914	-2.1464	-184.23	23.309	-5.1307	-97.787	-620.74	1139.3	-5.3475	888.16	1050.6	33.021	36.269	0	0	-3.4226	-3.9968	-23.781	-24.988	8.4757	-7.7339	18.558	26.665	5.0531	-11.731	-5.2224	1.6765	1514.3
2.28	229	60	NaN	12.445	21.886	-2.2436	-184.19	23.21	-4.9661	-97.361	-621.07	1139.3	-4.9457	887.94	1050.6	33	37.328	0	0	-3.4863	-4.058	-23.778	-24.986	8.9408	-7.6968	18.53	26.566	5.4545	-11.755	-5.2483	1.5803	1514.4
2.29	230	60	NaN	12.768	21.881	-2.3064	-184.21	23.174	-5.0251	-97.06	-621.38	1139.3	-5.1436	887.75	1050.5	34.294	38.505	0	0	-3.5387	-4.1084	-23.776	-24.984	9.2828	-7.6919	18.522	26.533	5.7441	-11.8	-5.2546	1.5494	1514.5
2.3	231	60	NaN	13.078	21.886	-2.3695	-184.23	23.153	-5.0641	-96.73	-621.73	1139.3	-5.2784	887.56	1050.4	32.451	38.15	0	0	-3.5458	-4.1152	-23.777	-24.985	9.6108	-7.6991	18.522	26.516	6.065	-11.814	-5.2547	1.5317	1514.7
2.31	232	60	NaN	13.387	21.912	-2.3694	-184.22	23.101	-5.1904	-96.584	-622	1139.3	-5.7393	887.51	1050.3	33.162	36.957	0	0	-3.5081	-4.0789	-23.777	-24.984	9.9433	-7.6658	18.546	26.468	6.4352	-11.745	-5.2311	1.4834	1514.9
2.32	233	60	NaN	13.808	21.984	-2.3221	-184.18	23.001	-5.0527	-96.481	-622.43	1139.3	-5.5802	887.57	1050.1	33.829	37.359	0	0	-3.4402	-4.0138	-23.775	-24.983	10.363	-7.6258	18.607	26.377	6.9232	-11.64	-5.1677	1.3943	1515.4
2.33	234	60	NaN	14.142	22.048	-2.3385	-184.13	22.923	-4.8817	-96.207	-622.88	1139.3	-5.299	887.63	1049.9	33.159	39.959	0	0	-3.7014	-4.2646	-23.773	-24.98	10.697	-7.579	18.665	26.307	6.9961	-11.844	-5.1081	1.3264	1515.9
2.34	235	60	NaN	14.499	22.123	-2.3571	-184.08	22.862	-4.7209	-95.885	-623.45	1139.4	-5.0791	887.69	1049.7	31.198	37.048	0	0	-4.1898	-4.7337	-23.77	-24.977	11.06	-7.5194	18.732	26.253	6.8706	-12.253	-5.0377	1.2755	1516.5
2.35	236	60	NaN	14.911	22.203	-2.3518	-184.03	22.827	-4.6073	-95.586	-624.17	1139.5	-5.0313	887.67	1049.6	31.244	37.508	0	0	-3.877	-4.4332	-23.758	-24.966	11.483	-7.4561	18.806	26.225	7.606	-11.889	-4.9522	1.2591	1517.2
2.36	237	60	NaN	15.308	22.267	-2.3356	-184	22.839	-4.5702	-95.325	-625	1139.6	-5.1878	887.53	1049.6	32.591	38.402	0	0	-3.5302	-4.1002	-23.749	-24.957	11.898	-7.4079	18.866	26.24	8.3675	-11.508	-4.8839	1.283	1517.9
2.37	238	60	NaN	15.559	22.31	-2.2956	-183.96	22.858	-4.5768	-95.256	-625.58	1139.7	-5.4124	887.46	1049.6	32.233	38.375	0	0	-3.1444	-3.7297	-23.745	-24.953	12.161	-7.3568	18.908	26.26	9.0167	-11.087	-4.8372	1.3075	1518.4
2.38	239	60	NaN	15.812	22.354	-2.2667	-183.91	22.863	-4.5029	-95.118	-626.2	1139.8	-5.4306	887.41	1049.5	33.337	38.926	0	0	-2.4915	-3.1026	-23.739	-24.947	12.421	-7.2974	18.949	26.268	9.9291	-10.4	-4.7902	1.3207	1518.9
2.39	240	60	NaN	16.121	22.425	-2.2421	-183.83	22.885	-4.4429	-94.927	-627.08	1139.9	-5.572	887.29	1049.5	31.576	39.236	0	0	-1.817	-2.4548	-23.732	-24.94	12.744	-7.209	19.015	26.295	10.927	-9.6638	-4.7166	1.3551	1519.7
2.4	241	60	NaN	16.406	22.494	-2.2269	-183.75	22.922	-4.4011	-94.752	-628.01	1140	-5.7821	887.14	1049.5	32.984	37.792	0	0	-1.377	-2.0323	-23.72	-24.927	13.046	-7.1113	19.081	26.335	11.668	-9.1435	-4.6385	1.4079	1520.5
2.41	242	60	NaN	16.62	22.551	-2.2287	-183.67	22.966	-4.3751	-94.594	-628.87	1140.1	-6.0244	886.96	1049.6	32.614	37.284	0	0	-0.87175	-1.547	-23.708	-24.915	13.276	-7.0091	19.136	26.38	12.405	-8.5561	-4.5713	1.4652	1521.1
2.42	243	60	NaN	16.914	22.672	-2.2541	-183.53	23.03	-4.4151	-94.244	-629.99	1140.4	-6.6113	886.69	1049.6	32.571	37.739	0	0	-0.050528	-0.75829	-23.698	-24.906	13.608	-6.8357	19.254	26.448	13.557	-7.594	-4.4445	1.5424	1521.9
2.43	244	60	NaN	17.188	22.838	-2.2283	-183.38	23.009	-4.4199	-94.03	-631.06	1140.6	-7.1051	886.6	1049.6	32.259	38.73	0	0	0.7152	-0.022882	-23.684	-24.892	13.91	-6.6614	19.412	26.435	14.625	-6.6842	-4.2724	1.5439	1522.9
2.44	245	60	NaN	17.386	22.97	-2.2046	-183.29	22.976	-4.3852	-93.894	-631.85	1140.8	-7.3484	886.58	1049.6	32.831	38.128	0	0	1.44	0.67319	-23.667	-24.874	14.124	-6.5502	19.538	26.408	15.564	-5.877	-4.1289	1.5337	1523.6
2.45	246	60	NaN	17.556	23.102	-2.1972	-183.2	22.943	-4.3214	-93.711	-632.55	1141	-7.4684	886.55	1049.6	32.761	38.96	0	0	1.5679	0.79601	-23.668	-24.875	14.307	-6.4527	19.665	26.38	15.875	-5.6567	-4.0029	1.505	1524.3
2.46	247	60	NaN	17.728	23.237	-2.2032	-183.11	22.913	-4.2407	-93.473	-633.28	1141.1	-7.5567	886.49	1049.5	32.249	36.366	0	0	1.8094	1.028	-23.67	-24.878	14.492	-6.3456	19.795	26.356	16.302	-5.3176	-3.8752	1.4783	1525
2.47	248	60	NaN	17.908	23.353	-2.2059	-183.01	22.881	-4.1444	-93.272	-634.08	1141.2	-7.6335	886.42	1049.5	30.375	37.702	0	0	2.2772	1.4773	-23.673	-24.881	14.684	-6.2292	19.907	26.328	16.962	-4.752	-3.7669	1.4469	1525.7
2.48	249	60	NaN	18.121	23.545	-2.1805	-182.79	22.809	-3.9095	-93.079	-635.23	1141.5	-7.522	886.33	1049.5	33.531	40.443	0	0	2.9439	2.1176	-23.673	-24.88	14.903	-6.0083	20.092	26.262	17.847	-3.8907	-3.5808	1.3818	1526.7
2.49	250	60	NaN	18.259	23.685	-2.1808	-182.62	22.779	-3.7931	-92.907	-636.02	1141.6	-7.5786	886.22	1049.5	31.159	38.001	0	0	3.6711	2.816	-23.671	-24.878	15.05	-5.8278	20.228	26.237	18.721	-3.0118	-3.4429	1.3582	1527.4
2.5	251	60	NaN	18.403	23.87	-2.1808	-182.39	22.728	-3.6717	-92.646	-636.95	1141.8	-7.7228	886.14	1049.5	30.256	36.766	0	0	4.2992	3.4192	-23.672	-24.88	15.212	-5.5807	20.406	26.193	19.511	-2.1615	-3.2665	1.3131	1528.2
2.51	252	60	NaN	18.574	24.079	-2.1477	-182.09	22.669	-3.5399	-92.417	-637.97	1142.1	-7.9436	886.05	1049.4	31.826	37.712	0	0	4.9886	4.0813	-23.675	-24.883	15.401	-5.2613	20.604	26.143	20.39	-1.18	-3.0708	1.2606	1529.2
2.52	253	60	NaN	18.74	24.262	-2.0759	-181.77	22.626	-3.4351	-92.331	-638.86	1142.3	-8.2236	885.94	1049.3	31.517	40.429	0	0	6.1771	5.2227	-23.683	-24.891	15.583	-4.9321	20.777	26.111	21.76	0.29058	-2.9062	1.2202	1529.9
2.53	254	60	NaN	18.802	24.388	-2.037	-181.6	22.597	-3.4124	-92.288	-639.51	1142.5	-8.4821	885.89	1049.2	31.407	38.292	0	0	7.1185	6.1268	-23.681	-24.889	15.658	-4.749	20.896	26.089	22.776	1.3778	-2.785	1.1999	1530.5
2.54	255	60	NaN	18.876	24.518	-1.9934	-181.43	22.578	-3.4091	-92.26	-640.1	1142.7	-8.8457	885.73	1049.2	31.654	38.062	0	0	7.8631	6.842	-23.671	-24.879	15.747	-4.5542	21.018	26.078	23.61	2.2878	-2.6537	1.1994	1531
2.55	256	60	NaN	18.993	24.666	-1.9522	-181.22	22.542	-3.3212	-92.154	-640.91	1142.9	-9.0532	885.64	1049.1	33.084	38.142	0	0	8.1728	7.1394	-23.677	-24.885	15.877	-4.3328	21.156	26.052	24.05	2.8066	-2.5211	1.1668	1531.7
2.56	257	60	NaN	19.09	24.792	-1.9261	-181.01	22.509	-3.1744	-92.036	-641.68	1143	-9.0854	885.55	1049	31.684	36.383	0	0	8.5677	7.5187	-23.682	-24.889	15.981	-4.1238	21.273	26.028	24.548	3.3949	-2.4084	1.1386	1532.4
2.57	258	60	NaN	19.15	24.891	-1.904	-180.84	22.486	-3.0215	-91.963	-642.27	1143.2	-9.0617	885.44	1048.9	31.666	36.816	0	0	9.156	8.0837	-23.681	-24.889	16.044	-3.9458	21.365	26.012	25.2	4.1378	-2.316	1.1231	1532.9
2.58	259	60	NaN	19.205	24.996	-1.8605	-180.69	22.463	-2.9211	-91.956	-642.77	1143.4	-9.19	885.33	1048.9	31.569	35.871	0	0	9.6435	8.5519	-23.68	-24.888	16.105	-3.788	21.463	25.996	25.749	4.764	-2.2171	1.1085	1533.3
2.59	260	60	NaN	19.249	25.101	-1.8621	-180.49	22.447	-2.8409	-91.823	-643.3	1143.5	-9.4999	885.21	1048.8	30.776	39.399	0	0	9.9405	8.8372	-23.678	-24.885	16.166	-3.5744	21.561	25.987	26.107	5.2628	-2.1165	1.1012	1533.6
2.6	261	60	NaN	19.282	25.216	-1.8522	-180.38	22.466	-2.8546	-91.772	-643.72	1143.6	-10.025	885.01	1048.8	31.946	39.169	0	0	10.078	8.9691	-23.677	-24.885	16.221	-3.4387	21.67	26.012	26.299	5.5304	-2.0066	1.127	1533.8
2.61	262	60	NaN	19.351	25.391	-1.8234	-180.21	22.489	-2.7711	-91.719	-644.33	1143.8	-10.615	884.74	1048.7	31.269	39.108	0	0	10.113	9.0024	-23.678	-24.885	16.315	-3.2474	21.838	26.043	26.427	5.755	-1.84	1.1574	1534.2
2.62	263	60	NaN	19.424	25.557	-1.7852	-180.03	22.496	-2.5961	-91.7	-644.87	1144	-10.992	884.53	1048.7	30.458	40.631	0	0	9.8644	8.7641	-23.684	-24.891	16.403	-3.0474	21.995	26.057	26.267	5.7167	-1.6885	1.1659	1534.5
2.63	264	60	NaN	19.465	25.653	-1.7561	-179.88	22.487	-2.4163	-91.721	-645.12	1144.1	-11.107	884.42	1048.6	31.777	37.676	0	0	9.7508	8.6549	-23.687	-24.895	16.448	-2.8962	22.087	26.053	26.199	5.7587	-1.6002	1.1586	1534.6
2.64	265	60	NaN	19.499	25.753	-1.7634	-179.73	22.501	-2.3631	-91.608	-645.36	1144.2	-11.614	884.24	1048.6	30.415	36.723	0	0	9.7508	8.6549	-23.688	-24.895	16.505	-2.7274	22.182	26.072	26.256	5.9275	-1.5057	1.1771	1534.7
2.65	266	60	NaN	19.523	25.835	-1.7559	-179.63	22.461	-2.1895	-91.548	-645.55	1144.3	-11.744	884.15	1048.6	32.484	38.928	0	0	9.862	8.7617	-23.687	-24.895	16.536	-2.6185	22.26	26.037	26.398	6.1432	-1.4274	1.1416	1534.8
2.66	267	60	NaN	19.556	25.921	-1.7429	-179.52	22.415	-1.9973	-91.487	-645.78	1144.4	-12.007	884.05	1048.5	29.863	38.847	0	0	9.9808	8.8758	-23.687	-24.895	16.582	-2.4905	22.34	25.996	26.563	6.3853	-1.3473	1.1016	1534.9
2.67	268	60	NaN	19.589	25.985	-1.7437	-179.39	22.388	-1.8155	-91.377	-645.99	1144.4	-12.389	883.89	1048.4	31.718	38.077	0	0	10.15	9.0386	-23.687	-24.895	16.633	-2.3489	22.399	25.975	26.783	6.6897	-1.2886	1.0798	1534.9
2.68	269	60	NaN	19.616	26.016	-1.7435	-179.27	22.391	-1.6732	-91.28	-646.14	1144.5	-12.832	883.68	1048.3	30.634	37.977	0	0	10.294	9.1763	-23.689	-24.896	16.68	-2.2104	22.425	25.982	26.974	6.9659	-1.2639	1.0858	1534.8
2.69	270	60	NaN	19.639	26.016	-1.705	-179.17	22.421	-1.5957	-91.321	-646.19	1144.5	-13.279	883.47	1048.3	33.009	38.291	0	0	10.375	9.2544	-23.693	-24.901	16.719	-2.0944	22.423	26.014	27.094	7.16	-1.2701	1.1132	1534.7
2.7	271	60	NaN	19.659	26.011	-1.7036	-179.1	22.423	-1.56	-91.242	-646.24	1144.5	-13.823	883.35	1048.3	32.772	40.347	0	0	10.2	9.0865	-23.699	-24.907	16.761	-1.9961	22.416	26.017	26.961	7.0904	-1.2831	1.1104	1534.6
2.71	272	60	NaN	19.681	26.001	-1.6567	-179.03	22.443	-1.4627	-91.303	-646.19	1144.5	-14.144	883.18	1048.2	33.031	37.635	0	0	9.9036	8.8017	-23.706	-24.914	16.793	-1.9173	22.404	26.04	26.697	6.8844	-1.3017	1.1264	1534.3
2.72	273	60	NaN	19.713	25.976	-1.6069	-178.96	22.464	-1.3533	-91.348	-646.11	1144.5	-14.602	882.95	1048.2	32.526	38.5	0	0	9.4434	8.3597	-23.71	-24.918	16.839	-1.8363	22.376	26.064	26.283	6.5234	-1.3344	1.1463	1534
2.73	274	60	NaN	19.742	25.942	-1.5656	-178.9	22.489	-1.2721	-91.398	-646.02	1144.5	-15.144	882.68	1048.1	30.986	38.351	0	0	9.3441	8.2643	-23.718	-24.925	16.886	-1.7603	22.34	26.092	26.23	6.504	-1.3781	1.1665	1533.6
2.74	275	60	NaN	19.76	25.906	-1.5447	-178.85	22.514	-1.1858	-91.458	-645.91	1144.5	-15.561	882.44	1048.1	32.996	38.157	0	0	9.576	8.4871	-23.728	-24.936	16.917	-1.6893	22.302	26.119	26.493	6.7978	-1.4263	1.1827	1533.3
2.75	276	60	NaN	19.781	25.847	-1.5853	-178.74	22.496	-0.86472	-91.349	-645.84	1144.4	-15.584	882.22	1048	31.82	37.561	0	0	9.7614	8.6651	-23.739	-24.946	16.942	-1.5788	22.241	26.102	26.704	7.0863	-1.4978	1.1556	1533
2.76	277	60	NaN	19.777	25.813	-1.591	-178.68	22.541	-0.70313	-91.403	-645.61	1144.3	-16.032	881.86	1047.9	32.354	37.899	0	0	9.9029	8.801	-23.749	-24.957	16.952	-1.5074	22.203	26.15	26.855	7.2936	-1.5457	1.1939	1532.4
2.77	278	60	NaN	19.771	25.8	-1.5862	-178.67	22.576	-0.65304	-91.462	-645.39	1144.3	-16.559	881.57	1047.8	34.097	37.604	0	0	9.6114	8.521	-23.753	-24.961	16.963	-1.4793	22.188	26.187	26.574	7.0417	-1.5653	1.2264	1531.8
2.78	279	60	NaN	19.757	25.8	-1.5835	-178.69	22.597	-0.63435	-91.523	-645.15	1144.2	-17.064	881.35	1047.7	30.853	37.421	0	0	9.393	8.3113	-23.76	-24.967	16.964	-1.4786	22.187	26.21	26.357	6.8327	-1.5727	1.2428	1531.4
2.79	280	60	NaN	19.733	25.809	-1.5937	-178.71	22.6	-0.57871	-91.57	-644.86	1144.2	-17.522	881.17	1047.7	33.285	38.682	0	0	9.4284	8.3453	-23.772	-24.979	16.955	-1.4891	22.194	26.215	26.383	6.8562	-1.5777	1.2359	1530.9
2.8	281	60	NaN	19.707	25.825	-1.6237	-178.74	22.576	-0.45174	-91.572	-644.5	1144.2	-17.964	880.95	1047.6	32.509	37.253	0	0	8.9338	7.8703	-23.784	-24.992	16.944	-1.4979	22.205	26.196	25.878	6.3724	-1.5795	1.2041	1530.3
2.81	282	60	NaN	19.688	25.825	-1.6554	-178.75	22.551	-0.39602	-91.57	-644.27	1144.2	-18.381	880.76	1047.5	34.868	39.386	0	0	8.3136	7.2746	-23.797	-25.005	16.94	-1.4972	22.202	26.174	25.254	5.7775	-1.5955	1.1696	1529.8
2.82	283	60	NaN	19.676	25.826	-1.6722	-178.75	22.525	-0.34741	-91.607	-644.02	1144.1	-18.785	880.56	1047.4	33.466	40.408	0	0	8.458	7.4133	-23.804	-25.012	16.942	-1.4837	22.199	26.152	25.4	5.9296	-1.6049	1.1406	1529.4
2.83	284	60	NaN	19.649	25.827	-1.7082	-178.76	22.511	-0.29799	-91.604	-643.76	1144.1	-19.164	880.35	1047.3	32.46	36.218	0	0	8.5996	7.5493	-23.811	-25.019	16.928	-1.4818	22.197	26.141	25.527	6.0675	-1.6139	1.1225	1528.9
2.84	285	60	NaN	19.612	25.828	-1.7381	-178.78	22.514	-0.25443	-91.645	-643.42	1144	-19.632	880.07	1047.2	32.399	37.768	0	0	8.7164	7.6615	-23.818	-25.026	16.906	-1.4887	22.194	26.148	25.622	6.1729	-1.6243	1.1225	1528.3
2.85	286	60	NaN	19.578	25.824	-1.741	-178.81	22.536	-0.2281	-91.781	-642.96	1144	-20.261	879.66	1047.1	31.029	38.517	0	0	9.321	8.2421	-23.833	-25.041	16.888	-1.4955	22.187	26.174	26.209	6.7466	-1.6466	1.1329	1527.4
2.86	287	60	NaN	19.54	25.811	-1.7595	-178.83	22.567	-0.23122	-91.842	-642.52	1143.9	-20.907	879.23	1047	32.882	38.947	0	0	10.413	9.2912	-23.857	-25.064	16.871	-1.5027	22.172	26.206	27.284	7.7885	-1.6844	1.1415	1526.5
2.87	288	60	NaN	19.506	25.805	-1.7582	-178.8	22.547	-0.091318	-91.924	-642.21	1143.8	-20.975	878.96	1046.9	32.586	39.49	0	0	12.508	11.303	-23.919	-25.127	16.836	-1.471	22.166	26.187	29.344	9.8322	-1.7534	1.0603	1525.9
2.88	289	60	NaN	19.462	25.791	-1.7556	-178.76	22.502	0.04321	-92.011	-641.91	1143.7	-21.008	878.75	1046.8	32.734	38.984	0	0	14.055	12.789	-23.968	-25.176	16.789	-1.4376	22.15	26.143	30.844	11.351	-1.8186	0.96703	1525.4
2.89	290	60	NaN	19.412	25.775	-1.7523	-178.73	22.434	0.15088	-92.105	-641.6	1143.6	-21.1	878.61	1046.8	31.951	38.209	0	0	14.009	12.745	-23.976	-25.184	16.738	-1.4019	22.133	26.077	30.747	11.343	-1.8439	0.89251	1524.9
2.9	291	60	NaN	19.353	25.75	-1.7568	-178.68	22.356	0.22195	-92.194	-641.27	1143.6	-21.336	878.47	1046.7	31.386	39.718	0	0	13.607	12.359	-23.987	-25.195	16.684	-1.354	22.107	25.998	30.291	11.005	-1.8803	0.80334	1524.5
2.91	292	60	NaN	19.278	25.698	-1.7831	-178.62	22.286	0.24652	-92.256	-640.93	1143.5	-21.805	878.2	1046.7	32.693	39.817	0	0	13.042	11.816	-24	-25.207	16.623	-1.2791	22.056	25.927	29.665	10.536	-1.9432	0.72041	1523.8
2.92	293	60	NaN	19.226	25.668	-1.8034	-178.53	22.236	0.14214	-92.313	-640.67	1143.4	-22.584	877.96	1046.6	31.44	39.267	0	0	12.628	11.418	-24.011	-25.218	16.597	-1.1579	22.027	25.877	29.225	10.261	-1.9837	0.6588	1523.3
2.93	294	60	NaN	19.176	25.641	-1.8186	-178.46	22.146	0.24748	-92.387	-640.39	1143.3	-22.657	877.89	1046.6	30.523	37.097	0	0	12.305	11.108	-24.022	-25.229	16.547	-1.0903	22	25.786	28.852	10.018	-2.0212	0.5572	1523
2.94	295	60	NaN	19.121	25.611	-1.8376	-178.38	22.033	0.3852	-92.475	-640	1143.1	-22.728	877.78	1046.5	30.992	42.153	0	0	12.189	10.996	-24.04	-25.248	16.49	-1.0083	21.971	25.672	28.678	9.9879	-2.0687	0.42431	1522.5
2.95	296	60	NaN	19.069	25.581	-1.874	-178.27	21.92	0.49737	-92.538	-639.55	1143	-22.953	877.59	1046.5	30.441	38.281	0	0	12.055	10.868	-24.059	-25.266	16.443	-0.89156	21.944	25.557	28.498	9.976	-2.1151	0.29125	1521.8
2.96	297	60	NaN	19.032	25.555	-1.9267	-178.15	21.835	0.56454	-92.549	-639.15	1142.9	-23.255	877.35	1046.4	30.266	40.505	0	0	11.902	10.721	-24.077	-25.285	16.416	-0.76321	21.92	25.47	28.319	9.9581	-2.157	0.18573	1521.1
2.97	298	60	NaN	19.015	25.526	-1.9489	-178.11	21.809	0.56303	-92.556	-639.05	1142.8	-23.415	877.28	1046.4	30.488	38.92	0	0	11.816	10.638	-24.079	-25.287	16.404	-0.72282	21.893	25.442	28.22	9.9154	-2.1864	0.15538	1521
2.98	299	60	NaN	18.987	25.484	-1.989	-178.04	21.763	0.5827	-92.568	-638.79	1142.7	-23.671	877.12	1046.4	30.143	39.505	0	0	11.942	10.759	-24.087	-25.295	16.385	-0.63905	21.853	25.394	28.327	10.12	-2.2345	0.09945	1520.5
2.99	300	60	NaN	18.971	25.399	-2.0544	-177.92	21.653	0.65618	-92.566	-638.17	1142.6	-24.041	876.88	1046.4	33.198	38.426	0	0	12.616	11.407	-24.117	-25.324	16.381	-0.50709	21.771	25.281	28.998	10.9	-2.3461	-0.043223	1519.6
3	301	60	NaN	18.95	25.321	-2.1153	-177.81	21.516	0.83187	-92.533	-637.57	1142.4	-24.098	876.7	1046.3	31.575	39.188	0	0	12.807	11.59	-24.135	-25.342	16.362	-0.39543	21.696	25.141	29.169	11.194	-2.4391	-0.20152	1518.9
3.01	302	60	NaN	18.924	25.267	-2.1454	-177.74	21.404	1.0245	-92.515	-637.16	1142.3	-23.939	876.61	1046.3	31.96	39.302	0	0	11.676	10.504	-24.122	-25.329	16.331	-0.3327	21.644	25.028	28.007	10.171	-2.4782	-0.30164	1518.4
3.02	303	60	NaN	18.915	25.212	-2.1337	-177.71	21.369	1.0537	-92.605	-636.86	1142.2	-24.115	876.46	1046.3	30.849	36.478	0	0	11.811	10.633	-24.129	-25.337	16.323	-0.30029	21.591	24.99	28.134	10.333	-2.5377	-0.34699	1517.9
3.03	304	60	NaN	18.902	25.161	-2.1522	-177.69	21.302	1.1576	-92.596	-636.61	1142.1	-24.048	876.41	1046.3	30.574	39.838	0	0	12.446	11.243	-24.143	-25.351	16.308	-0.2874	21.543	24.92	28.753	10.956	-2.6006	-0.43074	1517.6
3.04	305	60	NaN	18.894	25.072	-2.1698	-177.7	21.277	1.1206	-92.587	-636.33	1141.9	-24.428	876.26	1046.3	33.006	38.809	0	0	11.266	10.11	-24.12	-25.328	16.314	-0.27542	21.458	24.891	27.58	9.8344	-2.6625	-0.43623	1517.1
3.05	306	60	NaN	18.886	24.995	-2.2155	-177.72	21.259	1.0868	-92.499	-636.13	1141.8	-24.723	876.17	1046.3	30.939	39.102	0	0	10.72	9.5859	-24.108	-25.315	16.32	-0.28133	21.385	24.869	27.04	9.3046	-2.7229	-0.44636	1516.8
3.06	307	60	NaN	18.874	24.94	-2.2619	-177.73	21.236	1.1256	-92.406	-635.96	1141.7	-24.763	876.12	1046.2	33.837	38.422	0	0	10.915	9.7731	-24.108	-25.316	16.313	-0.28966	21.332	24.844	27.228	9.4834	-2.7765	-0.47194	1516.6
3.07	308	60	NaN	18.858	24.891	-2.2813	-177.73	21.223	1.2103	-92.383	-635.74	1141.6	-24.68	876.05	1046.2	32.594	35.227	0	0	11.006	9.8602	-24.102	-25.31	16.294	-0.29289	21.286	24.827	27.3	9.5673	-2.8159	-0.48237	1516.3
3.08	309	60	NaN	18.846	24.823	-2.3025	-177.79	21.267	1.1111	-92.348	-635.49	1141.4	-25.124	875.86	1046.2	31.434	37.587	0	0	11.08	9.9311	-24.095	-25.303	16.299	-0.34025	21.223	24.867	27.379	9.5908	-2.8718	-0.43612	1515.8
3.09	310	60	NaN	18.839	24.802	-2.313	-177.81	21.286	1.0574	-92.331	-635.4	1141.4	-25.339	875.78	1046.2	32.816	40.006	0	0	11.339	10.181	-24.108	-25.315	16.3	-0.34607	21.204	24.885	27.64	9.8345	-2.9043	-0.43062	1515.6
3.1	311	60	NaN	18.817	24.762	-2.3363	-177.85	21.299	1.0345	-92.285	-635.24	1141.3	-25.508	875.68	1046.2	32.954	37.999	0	0	11.309	10.151	-24.11	-25.317	16.287	-0.37902	21.166	24.895	27.595	9.7722	-2.9439	-0.42213	1515.4
3.11	312	60	NaN	18.786	24.716	-2.3521	-177.9	21.297	1.0348	-92.251	-635.06	1141.2	-25.616	875.61	1046.2	33.335	38.14	0	0	10.346	9.2266	-24.07	-25.278	16.26	-0.42442	21.123	24.89	26.606	8.8022	-2.9475	-0.38719	1515.1
3.12	313	60	NaN	18.744	24.676	-2.3614	-177.94	21.286	1.049	-92.217	-634.91	1141.1	-25.659	875.57	1046.2	32.456	38.38	0	0	9.7739	8.6771	-24.048	-25.256	16.221	-0.46577	21.085	24.877	25.995	8.2113	-2.9634	-0.3786	1514.9
3.13	314	60	NaN	18.688	24.643	-2.3855	-177.97	21.284	1.0648	-92.127	-634.8	1141	-25.661	875.5	1046.2	32.924	39.705	0	0	9.396	8.3142	-24.037	-25.244	16.168	-0.49361	21.054	24.873	25.564	7.8205	-2.9825	-0.37104	1514.7
3.14	315	60	NaN	18.642	24.626	-2.3781	-178	21.283	1.04	-92.124	-634.7	1141	-25.743	875.45	1046.2	31.748	38.458	0	0	8.6613	7.6085	-24.037	-25.244	16.125	-0.51678	21.039	24.871	24.786	7.0918	-2.998	-0.37358	1514.6
3.15	316	60	NaN	18.592	24.603	-2.3764	-178.01	21.274	0.99702	-92.114	-634.67	1141	-25.88	875.43	1046.2	33.417	36.791	0	0	8.1476	7.1152	-24.032	-25.24	16.08	-0.52397	21.017	24.86	24.228	6.5913	-3.0155	-0.37984	1514.5
3.16	317	60	NaN	18.533	24.589	-2.3617	-178.03	21.253	1.0075	-92.108	-634.61	1140.9	-25.829	875.43	1046.2	34.811	40.496	0	0	7.9021	6.8795	-24.022	-25.23	16.02	-0.54807	21.004	24.838	23.922	6.3314	-3.0183	-0.39203	1514.5
3.17	318	60	NaN	18.477	24.584	-2.3529	-178.06	21.232	1.0087	-92.071	-634.56	1140.9	-25.776	875.43	1046.2	33.51	38.039	0	0	7.7228	6.7073	-24.014	-25.221	15.964	-0.57636	21	24.816	23.686	6.1309	-3.0139	-0.40518	1514.4
3.18	319	60	NaN	18.432	24.584	-2.3607	-178.09	21.216	0.94965	-92.002	-634.56	1140.9	-25.867	875.45	1046.3	34.69	38.048	0	0	7.6274	6.6156	-24.008	-25.215	15.924	-0.59583	21.001	24.799	23.552	6.0198	-3.0065	-0.41616	1514.4
3.19	320	60	NaN	18.366	24.593	-2.3309	-178.12	21.165	0.95416	-92.066	-634.54	1140.9	-25.69	875.55	1046.2	33.974	41.807	0	0	7.4723	6.4666	-24.01	-25.217	15.849	-0.64103	21.01	24.748	23.322	5.8256	-2.9993	-0.4688	1514.5
3.2	321	60	NaN	18.311	24.614	-2.3147	-178.16	21.139	0.92889	-92.088	-634.54	1140.9	-25.587	875.62	1046.3	33.056	39.166	0	0	7.424	6.4203	-24.012	-25.22	15.79	-0.67642	21.032	24.721	23.214	5.7439	-2.9802	-0.49894	1514.6
3.21	322	60	NaN	18.268	24.632	-2.3195	-178.17	21.121	0.94102	-92.084	-634.55	1140.9	-25.409	875.68	1046.3	33.434	39.55	0	0	7.757	6.7401	-24.012	-25.22	15.741	-0.69979	21.05	24.702	23.498	6.0403	-2.9624	-0.51767	1514.7
3.22	323	60	NaN	18.228	24.654	-2.3302	-178.2	21.134	0.91441	-92.075	-634.57	1140.9	-25.343	875.68	1046.3	30.326	39.699	0	0	7.5862	6.5761	-24.016	-25.223	15.698	-0.73019	21.073	24.715	23.284	5.8459	-2.9423	-0.50838	1514.7
3.23	324	60	NaN	18.189	24.682	-2.3386	-178.24	21.165	0.85071	-92.079	-634.58	1140.9	-25.366	875.66	1046.3	34.562	38.556	0	0	7.152	6.1591	-24.021	-25.228	15.659	-0.7736	21.102	24.745	22.811	5.3855	-2.9188	-0.48267	1514.7
3.24	325	60	NaN	18.156	24.705	-2.3472	-178.29	21.168	0.8327	-92.101	-634.63	1140.9	-25.232	875.71	1046.3	32.702	38.03	0	0	7.5111	6.5039	-24.019	-25.227	15.621	-0.82185	21.125	24.748	23.132	5.682	-2.8944	-0.47831	1514.8
3.25	326	60	NaN	18.089	24.746	-2.3799	-178.35	21.188	0.79966	-92.098	-634.74	1140.9	-24.995	875.81	1046.3	33.359	39.122	0	0	7.8729	6.8514	-24.018	-25.226	15.546	-0.89155	21.168	24.766	23.419	5.9599	-2.8502	-0.4595	1515
3.26	327	60	NaN	18.067	24.767	-2.4041	-178.38	21.206	0.78179	-92.079	-634.77	1140.9	-24.909	875.82	1046.3	32.938	37.611	0	0	8.3509	7.3105	-24.021	-25.228	15.521	-0.92191	21.189	24.784	23.872	6.3886	-2.8318	-0.4443	1515
3.27	328	60	NaN	18.03	24.796	-2.4179	-178.42	21.25	0.75674	-92.142	-634.83	1140.8	-24.759	875.82	1046.3	29.896	38.358	0	0	8.7875	7.7298	-24.027	-25.234	15.476	-0.97009	21.218	24.828	24.263	6.7597	-2.8087	-0.40674	1515.1
3.28	329	60	NaN	17.985	24.824	-2.4324	-178.47	21.289	0.74346	-92.211	-634.9	1140.8	-24.543	875.86	1046.3	33.6	38.488	0	0	9.1675	8.0947	-24.038	-25.245	15.42	-1.0299	21.247	24.866	24.587	7.0648	-2.7908	-0.37926	1515.2
3.29	330	60	NaN	17.953	24.838	-2.457	-178.51	21.295	0.74816	-92.207	-634.95	1140.8	-24.349	875.94	1046.3	32.489	40.182	0	0	9.1878	8.1142	-24.044	-25.251	15.381	-1.0816	21.261	24.873	24.569	7.0327	-2.7834	-0.37879	1515.4
3.3	331	60	NaN	17.923	24.841	-2.4813	-178.56	21.318	0.69349	-92.227	-635.02	1140.8	-24.315	876	1046.2	32.504	39.458	0	0	9.1554	8.0831	-24.05	-25.257	15.35	-1.1339	21.264	24.895	24.505	6.9492	-2.786	-0.36173	1515.5
3.31	332	60	NaN	17.866	24.844	-2.512	-178.63	21.388	0.63602	-92.274	-635.11	1140.8	-24.229	876	1046.2	33.16	37.615	0	0	9.2085	8.1341	-24.058	-25.265	15.288	-1.2088	21.266	24.966	24.496	6.9253	-2.7915	-0.29975	1515.6
3.32	333	60	NaN	17.823	24.843	-2.5181	-178.67	21.43	0.59096	-92.368	-635.15	1140.8	-24.193	876	1046.2	33.059	38.187	0	0	9.2515	8.1754	-24.062	-25.27	15.24	-1.2552	21.265	25.008	24.492	6.9202	-2.7969	-0.26238	1515.6
3.33	334	60	NaN	17.786	24.842	-2.5268	-178.71	21.472	0.53318	-92.438	-635.18	1140.8	-24.225	876	1046.2	31.654	39.492	0	0	9.2883	8.2108	-24.064	-25.272	15.201	-1.2946	21.265	25.049	24.49	6.9162	-2.7997	-0.2225	1515.7
3.34	335	60	NaN	17.742	24.844	-2.5402	-178.75	21.522	0.48113	-92.502	-635.21	1140.8	-24.226	876.01	1046.2	32.724	40.734	0	0	9.144	8.0722	-24.065	-25.272	15.155	-1.3355	21.268	25.099	24.299	6.7367	-2.797	-0.17348	1515.7
3.35	336	60	NaN	17.682	24.853	-2.5343	-178.77	21.556	0.49015	-92.657	-635.22	1140.8	-24.031	876.02	1046.2	33.082	37.971	0	0	8.8872	7.8255	-24.064	-25.271	15.082	-1.3666	21.276	25.133	23.969	6.4589	-2.788	-0.13815	1515.8
3.36	337	60	NaN	17.646	24.852	-2.5546	-178.78	21.584	0.45443	-92.707	-635.28	1140.8	-24.029	876.04	1046.2	33.033	39.306	0	0	8.7526	7.6962	-24.062	-25.27	15.044	-1.3835	21.276	25.16	23.797	6.3127	-2.7861	-0.10946	1515.8
3.37	338	60	NaN	17.598	24.87	-2.5926	-178.79	21.619	0.42346	-92.746	-635.31	1140.8	-23.94	876.05	1046.2	32.717	36.694	0	0	8.8965	7.8345	-24.058	-25.265	14.991	-1.3952	21.294	25.195	23.887	6.4392	-2.7637	-0.069901	1515.9
3.38	339	60	NaN	17.553	24.888	-2.6106	-178.8	21.669	0.34084	-92.883	-635.35	1140.8	-23.991	876.02	1046.3	31.853	38.948	0	0	9.4462	8.3624	-24.048	-25.256	14.943	-1.406	21.311	25.246	24.389	6.9564	-2.7371	-0.010094	1515.9
3.39	340	60	NaN	17.513	24.903	-2.6258	-178.8	21.712	0.25873	-93.026	-635.4	1140.8	-24.072	875.98	1046.3	31.549	37.807	0	0	9.7035	8.6095	-24.05	-25.257	14.901	-1.4115	21.326	25.289	24.605	7.198	-2.7237	0.031842	1515.9
3.4	341	60	NaN	17.477	24.92	-2.6571	-178.79	21.726	0.23574	-93.081	-635.44	1140.9	-24.027	875.98	1046.3	32.519	37.736	0	0	9.7775	8.6806	-24.054	-25.261	14.861	-1.4094	21.343	25.303	24.639	7.2711	-2.7107	0.04169	1515.9
3.41	342	60	NaN	17.446	24.949	-2.6672	-178.79	21.72	0.2284	-93.184	-635.43	1140.9	-23.93	876	1046.3	32.155	37.805	0	0	9.406	8.3238	-24.056	-25.263	14.822	-1.4112	21.371	25.298	24.228	6.9126	-2.6847	0.034854	1516
3.42	343	60	NaN	17.375	24.991	-2.692	-178.78	21.704	0.2093	-93.4	-635.45	1140.9	-23.751	876.03	1046.3	32.674	39.356	0	0	9.0655	7.9968	-24.055	-25.262	14.737	-1.4215	21.412	25.283	23.802	6.5753	-2.6424	0.020662	1516
3.43	344	60	NaN	17.339	25.014	-2.692	-178.77	21.695	0.17856	-93.553	-635.43	1140.9	-23.759	876.01	1046.3	31.773	37.628	0	0	8.8597	7.7991	-24.042	-25.249	14.695	-1.4184	21.435	25.274	23.555	6.3807	-2.6071	0.0248	1516
3.44	345	60	NaN	17.303	25.037	-2.709	-178.77	21.683	0.14208	-93.661	-635.45	1140.9	-23.78	875.99	1046.3	31.65	38.601	0	0	8.38	7.3384	-24.032	-25.239	14.656	-1.422	21.458	25.263	23.036	5.9165	-2.574	0.023129	1516
3.45	346	60	NaN	17.249	25.069	-2.744	-178.79	21.665	0.10895	-93.788	-635.47	1140.9	-23.717	876.02	1046.3	32.938	37.167	0	0	7.7083	6.6934	-24.024	-25.231	14.595	-1.4457	21.491	25.243	22.303	5.2477	-2.5333	0.01195	1516.1
3.46	347	60	NaN	17.193	25.103	-2.752	-178.82	21.642	0.089351	-94.005	-635.44	1140.9	-23.604	876.08	1046.3	31.601	38.593	0	0	8.2264	7.1909	-24.009	-25.217	14.527	-1.4885	21.524	25.221	22.753	5.7024	-2.4856	0.0038867	1516.1
3.47	348	60	NaN	17.179	25.115	-2.7551	-178.82	21.641	0.08049	-94.084	-635.41	1140.9	-23.591	876.08	1046.3	31.695	37.953	0	0	8.4437	7.3996	-23.999	-25.207	14.509	-1.4927	21.537	25.219	22.953	5.9068	-2.4628	0.01171	1516.1
3.48	349	60	NaN	17.141	25.131	-2.7746	-178.81	21.642	0.055285	-94.182	-635.43	1140.9	-23.646	876	1046.3	31.501	39.333	0	0	8.1774	7.1438	-23.997	-25.204	14.469	-1.483	21.553	25.22	22.647	5.6608	-2.4433	0.015656	1516
3.49	350	60	NaN	17.078	25.164	-2.8118	-178.82	21.63	0.01961	-94.359	-635.41	1140.9	-23.68	875.97	1046.3	29.591	37.748	0	0	7.9139	6.8908	-23.99	-25.198	14.401	-1.493	21.587	25.207	22.315	5.3978	-2.4032	0.0091792	1516
3.5	351	60	NaN	17.016	25.198	-2.8483	-178.82	21.62	-0.00086346	-94.553	-635.36	1140.9	-23.667	875.96	1046.3	32.165	39.281	0	0	7.6511	6.6384	-23.983	-25.191	14.331	-1.5097	21.621	25.197	21.982	5.1287	-2.3622	0.0058278	1515.9
3.51	352	60	NaN	16.974	25.212	-2.8692	-178.82	21.628	0.015969	-94.696	-635.34	1140.9	-23.593	875.92	1046.3	30.612	37.185	0	0	7.1945	6.1999	-23.966	-25.174	14.28	-1.5153	21.636	25.204	21.475	4.6845	-2.3301	0.030328	1515.9
3.52	353	60	NaN	16.921	25.218	-2.893	-178.83	21.629	0.059779	-94.869	-635.34	1140.9	-23.412	875.96	1046.3	31.895	37.242	0	0	6.7481	5.7711	-23.95	-25.157	14.214	-1.5325	21.642	25.204	20.962	4.2386	-2.3075	0.047143	1515.9
3.53	354	60	NaN	16.865	25.235	-2.9235	-178.82	21.614	0.0078348	-95.084	-635.3	1140.9	-23.536	875.92	1046.3	30.638	37.5	0	0	6.5856	5.6151	-23.95	-25.157	14.154	-1.5294	21.659	25.191	20.74	4.0857	-2.291	0.033389	1515.9
3.54	355	60	NaN	16.813	25.248	-2.9581	-178.81	21.616	-0.0060737	-95.226	-635.28	1140.9	-23.555	875.88	1046.3	32.438	38.785	0	0	6.39	5.4272	-23.948	-25.156	14.098	-1.5298	21.671	25.193	20.488	3.8974	-2.2776	0.036886	1515.8
3.55	356	60	NaN	16.754	25.259	-2.9972	-178.81	21.616	-0.0070305	-95.381	-635.26	1140.9	-23.528	875.87	1046.3	31.732	36.036	0	0	6.1701	5.216	-23.946	-25.153	14.032	-1.5343	21.682	25.193	20.202	3.6816	-2.2633	0.039476	1515.8
3.56	357	60	NaN	16.7	25.272	-3.0347	-178.81	21.612	-0.0086189	-95.53	-635.24	1140.9	-23.507	875.86	1046.3	29.64	38.76	0	0	5.5768	4.6462	-23.943	-25.15	13.971	-1.5363	21.696	25.188	19.548	3.1099	-2.2472	0.037925	1515.8
3.57	358	60	NaN	16.683	25.285	-3.059	-178.8	21.619	0.0020361	-95.546	-635.22	1140.9	-23.486	875.84	1046.3	32.126	38.268	0	0	5.094	4.1825	-23.94	-25.147	13.953	-1.5256	21.708	25.196	19.047	2.6569	-2.2315	0.048355	1515.7
3.58	359	60	NaN	16.608	25.31	-3.0953	-178.78	21.621	0.011657	-95.725	-635.19	1140.9	-23.46	875.84	1046.3	31.325	37.278	0	0	4.8182	3.9177	-23.936	-25.144	13.87	-1.5218	21.733	25.198	18.688	2.3959	-2.2027	0.054204	1515.7
3.59	360	60	NaN	16.557	25.33	-3.1298	-178.78	21.616	-0.0058142	-95.83	-635.18	1140.9	-23.522	875.85	1046.3	30.298	37.849	0	0	4.6875	3.7921	-23.932	-25.14	13.818	-1.5164	21.752	25.194	18.505	2.2757	-2.1806	0.053972	1515.7
3.6	361	60	NaN	16.476	25.362	-3.1695	-178.76	21.619	0.035898	-96.003	-635.15	1141	-23.419	875.87	1046.3	30.64	36.911	0	0	4.8043	3.9043	-23.929	-25.136	13.726	-1.5121	21.782	25.199	18.53	2.3922	-2.1472	0.062995	1515.7
3.61	362	60	NaN	16.389	25.395	-3.2081	-178.74	21.637	0.072775	-96.172	-635.11	1141	-23.358	875.85	1046.3	31.61	37.119	0	0	4.9782	4.0713	-23.927	-25.135	13.63	-1.4972	21.813	25.219	18.608	2.574	-2.1143	0.084273	1515.7
3.62	363	60	NaN	16.328	25.419	-3.2328	-178.71	21.664	0.042656	-96.261	-635.1	1141	-23.522	875.76	1046.3	30.595	38.972	0	0	5.2806	4.3617	-23.927	-25.135	13.571	-1.4683	21.836	25.247	18.852	2.8934	-2.0915	0.11253	1515.6
3.63	364	60	NaN	16.26	25.459	-3.2231	-178.7	21.672	0.075358	-96.451	-635.06	1141.1	-23.456	875.84	1046.3	32.229	40.917	0	0	6.1465	5.1933	-23.933	-25.141	13.494	-1.465	21.874	25.257	19.641	3.7283	-2.0595	0.11604	1515.6
3.64	365	60	NaN	16.213	25.497	-3.2453	-178.68	21.68	0.08024	-96.47	-635.04	1141.1	-23.498	875.84	1046.3	30.731	36.249	0	0	6.2769	5.3186	-23.948	-25.156	13.448	-1.4449	21.91	25.266	19.725	3.8737	-2.0378	0.11078	1515.6
3.65	366	60	NaN	16.187	25.524	-3.2556	-178.67	21.686	0.077267	-96.481	-635.02	1141.1	-23.545	875.83	1046.3	28.711	37.647	0	0	5.8279	4.8874	-23.97	-25.178	13.424	-1.4311	21.936	25.274	19.252	3.4563	-2.0345	0.096355	1515.6
3.66	367	60	NaN	16.143	25.562	-3.2552	-178.65	21.692	0.091777	-96.535	-634.97	1141.2	-23.558	875.83	1046.3	31.469	39.278	0	0	5.3789	4.4562	-23.992	-25.2	13.378	-1.4172	21.972	25.281	18.757	3.039	-2.02	0.081007	1515.5
3.67	368	60	NaN	16.074	25.614	-3.2475	-178.62	21.695	0.11667	-96.63	-634.91	1141.2	-23.584	875.82	1046.3	30.863	39.53	0	0	4.93	4.025	-24.014	-25.222	13.306	-1.3916	22.023	25.286	18.236	2.6334	-1.9909	0.064256	1515.5
3.68	369	60	NaN	16.013	25.662	-3.2343	-178.58	21.695	0.11646	-96.712	-634.86	1141.2	-23.729	875.78	1046.3	31.608	39.936	0	0	4.481	3.5938	-24.036	-25.244	13.247	-1.3448	22.069	25.287	17.728	2.249	-1.9671	0.043277	1515.4
3.69	370	60	NaN	15.969	25.693	-3.249	-178.58	21.681	0.19106	-96.69	-634.83	1141.3	-23.552	875.87	1046.3	30.628	37.909	0	0	4.032	3.1626	-24.058	-25.266	13.198	-1.3526	22.099	25.275	17.23	1.81	-1.9591	0.0087253	1515.4
3.7	371	60	NaN	15.915	25.725	-3.2425	-178.56	21.659	0.22338	-96.727	-634.78	1141.3	-23.545	875.84	1046.3	32.104	36.678	0	0	3.583	2.7314	-24.081	-25.288	13.141	-1.3373	22.131	25.252	16.724	1.3941	-1.9495	-0.035788	1515.4
3.71	372	60	NaN	15.865	25.753	-3.228	-178.53	21.558	0.2814	-96.779	-634.7	1141.3	-23.432	875.86	1046.3	30.4	38.907	0	0	3.134	2.3002	-24.103	-25.31	13.085	-1.3148	22.159	25.152	16.219	0.98533	-1.9436	-0.15832	1515.3
3.72	373	60	NaN	15.832	25.767	-3.2124	-178.5	21.428	0.33771	-96.837	-634.64	1141.3	-23.275	875.9	1046.3	26.963	38.973	0	0	2.685	1.869	-24.125	-25.332	13.044	-1.2929	22.172	25.023	15.729	0.57602	-1.9523	-0.30925	1515.3
3.73	374	60	NaN	15.815	25.763	-3.2027	-178.48	21.287	0.33806	-96.886	-634.62	1141.3	-23.227	875.99	1046.3	32.137	40.886	0	0	2.2361	1.4377	-24.147	-25.354	13.024	-1.2733	22.168	24.882	15.26	0.16445	-1.9783	-0.47248	1515.4
3.74	375	60	NaN	15.781	25.772	-3.216	-178.46	20.876	0.25856	-96.85	-634.58	1141.4	-23.309	876.3	1046.3	32.581	38.781	0	0	1.7871	1.0065	-24.169	-25.376	12.994	-1.2482	22.178	24.471	14.781	-0.24162	-1.9912	-0.90573	1515.6
3.75	376	60	NaN	15.766	25.759	-3.2242	-178.47	20.529	0.040429	-96.856	-634.56	1141.3	-23.714	876.61	1046.4	29.897	37.474	0	0	1.3381	0.57534	-24.191	-25.398	12.995	-1.2456	22.168	24.121	14.333	-0.67027	-2.0233	-1.2778	1515.9
3.76	377	60	NaN	15.75	25.741	-3.2335	-178.41	20.145	-0.21918	-96.88	-634.56	1141.3	-24.149	876.69	1046.5	34.132	38.225	0	0	0.88909	0.14413	-24.213	-25.42	12.994	-1.1689	22.156	23.731	13.883	-1.0248	-2.0572	-1.6895	1516
3.77	378	60	NaN	15.737	25.728	-3.2362	-178.34	19.877	-0.37366	-96.908	-634.56	1141.3	-24.361	876.64	1046.7	33.343	37.413	0	0	0.44011	-0.28708	-24.235	-25.442	12.989	-1.0876	22.148	23.458	13.429	-1.3747	-2.0872	-1.9847	1515.9
3.78	379	60	NaN	15.728	25.72	-3.2343	-178.25	19.656	-0.46027	-96.944	-634.55	1141.3	-24.434	876.5	1046.8	35.329	38.422	0	0	-0.0088754	-0.71828	-24.257	-25.465	12.981	-0.99906	22.145	23.231	12.972	-1.7173	-2.1116	-2.2338	1515.7
3.79	380	60	NaN	15.713	25.709	-3.241	-178.08	19.186	-0.69984	-96.996	-634.54	1141.3	-24.779	876.16	1047.2	33.526	39.298	0	0	-0.45786	-1.1495	-24.279	-25.487	12.976	-0.81592	22.147	22.748	12.519	-1.9654	-2.1319	-2.7389	1515.4
3.8	381	60	NaN	15.71	25.726	-3.2575	-177.98	18.927	-0.84993	-96.956	-634.52	1141.3	-25.149	875.98	1047.4	36.856	44.171	0	0	-0.90685	-1.5807	-24.301	-25.509	12.988	-0.69908	22.171	22.482	12.082	-2.2798	-2.1303	-3.0263	1515.1
3.81	382	60	NaN	15.711	25.733	-3.2547	-177.83	18.554	-0.92231	-97.004	-634.55	1141.3	-25.467	875.64	1047.7	34.114	43.817	0	0	-1.3558	-2.0119	-24.323	-25.531	12.998	-0.53983	22.191	22.096	11.643	-2.5517	-2.1321	-3.4345	1514.8
3.82	383	60	NaN	15.708	25.739	-3.2643	-177.73	18.179	-0.90274	-97.014	-634.59	1141.3	-25.557	875.48	1048	31.936	40.064	0	0	-1.8048	-2.4431	-24.345	-25.553	12.999	-0.4349	22.208	21.709	11.194	-2.878	-2.1371	-3.8434	1514.6
3.83	384	60	NaN	15.706	25.748	-3.2761	-177.66	17.768	-0.81896	-97.003	-634.62	1141.3	-25.519	875.58	1048.3	36.557	42.217	0	0	-2.2538	-2.8743	-24.367	-25.575	12.996	-0.37457	22.227	21.289	10.742	-3.2489	-2.1401	-4.2859	1514.8
3.84	385	60	NaN	15.703	25.764	-3.2761	-177.61	17.236	-0.72856	-97.018	-634.66	1141.3	-25.571	875.91	1048.6	38.618	46.183	0	0	-2.6922	-3.2954	-24.377	-25.585	12.995	-0.31914	22.255	20.745	10.303	-3.6145	-2.1226	-4.8398	1515.1
3.85	386	60	NaN	15.681	25.787	-3.2948	-177.58	16.498	-0.72871	-97.016	-634.72	1141.3	-25.956	876.48	1049	33.261	42.21	0	0	-3.0567	-3.6454	-24.305	-25.512	12.988	-0.27541	22.295	19.989	9.9317	-3.9208	-2.0093	-5.5231	1515.7
3.86	387	60	NaN	15.66	25.801	-3.3239	-177.68	15.823	-0.6019	-96.964	-634.79	1141.4	-26.017	876.94	1049.5	34.166	39.352	0	0	-3.4212	-3.9955	-24.232	-25.439	12.973	-0.36451	22.328	19.296	9.5519	-4.36	-1.9035	-6.143	1516.2
3.87	388	60	NaN	15.65	25.813	-3.3289	-177.78	15.333	-0.55875	-96.964	-634.84	1141.4	-26.216	877.4	1049.9	33.531	40.457	0	0	-3.7857	-4.3456	-24.159	-25.366	12.971	-0.46123	22.354	18.792	9.1854	-4.8068	-1.8046	-6.5746	1516.7
3.88	389	60	NaN	15.635	25.819	-3.3251	-177.88	14.908	-0.56962	-96.994	-634.89	1141.4	-26.538	877.88	1050.2	33.147	38.5	0	0	-1.2554	-1.9154	-24.101	-25.308	12.969	-0.5512	22.373	18.354	11.714	-2.4666	-1.7271	-6.9544	1517.2
3.89	390	60	NaN	15.612	25.825	-3.3275	-177.99	14.464	-0.57011	-97.011	-634.94	1141.4	-26.847	878.4	1050.5	35.191	37.259	0	0	-0.77008	-1.4493	-24.036	-25.243	12.957	-0.64462	22.391	17.899	12.187	-2.094	-1.6452	-7.3446	1517.7
3.9	391	60	NaN	15.585	25.837	-3.3428	-178.12	14.006	-0.50068	-96.967	-634.99	1141.4	-26.969	878.98	1050.8	33.652	38.423	0	0	-5.261	-5.7625	-23.954	-25.162	12.938	-0.7653	22.414	17.429	7.6767	-6.5278	-1.5401	-7.7323	1518.3
3.91	392	60	NaN	15.566	25.837	-3.3598	-178.27	13.651	-0.56004	-96.924	-635.06	1141.4	-27.412	879.48	1051.1	32.109	39.31	0	0	-6.5104	-6.9624	-23.917	-25.125	12.939	-0.89698	22.425	17.062	6.4282	-7.8594	-1.492	-8.0624	1518.8
3.92	393	60	NaN	15.537	25.843	-3.3822	-178.44	13.27	-0.59108	-96.871	-635.12	1141.4	-27.794	880.08	1051.3	34.594	40.191	0	0	-6.4708	-6.9243	-23.898	-25.105	12.927	-1.0507	22.442	16.671	6.4564	-7.9751	-1.456	-8.4339	1519.5
3.93	394	60	NaN	15.502	25.854	-3.3857	-178.63	12.734	-0.51975	-96.884	-635.19	1141.5	-28	881.03	1051.6	34.055	41.193	0	0	-0.39433	-1.0885	-23.868	-25.076	12.901	-1.2349	22.464	16.124	12.507	-2.3234	-1.4038	-8.9514	1520.4
3.94	395	60	NaN	15.469	25.873	-3.3808	-178.84	12.187	-0.45035	-96.914	-635.26	1141.5	-28.316	882.02	1051.8	32.248	41.209	0	0	7.6162	6.6049	-23.829	-25.037	12.881	-1.4242	22.494	15.566	20.497	5.1807	-1.3352	-9.4707	1521.5
3.95	396	60	NaN	15.446	25.898	-3.3845	-179.02	11.815	-0.47182	-96.902	-635.33	1141.5	-28.952	882.71	1052	32.685	37.389	0	0	11.271	10.115	-23.749	-24.956	12.883	-1.579	22.529	15.184	24.154	8.5357	-1.2196	-9.7717	1522.2
3.96	397	60	NaN	15.425	25.921	-3.3867	-179.11	11.567	-0.36727	-96.929	-635.42	1141.5	-29.318	883.32	1052.2	33.39	46.597	0	0	13.011	11.786	-23.715	-24.923	12.876	-1.6565	22.557	14.93	25.887	10.13	-1.1579	-9.9923	1522.9
3.97	398	60	NaN	15.402	25.937	-3.4069	-179.14	11.495	-0.26254	-96.911	-635.51	1141.5	-29.507	883.59	1052.2	32.565	42.225	0	0	12.884	11.664	-23.728	-24.935	12.862	-1.6772	22.576	14.855	25.745	9.9866	-1.1516	-10.08	1523.2
3.98	399	60	NaN	15.388	25.957	-3.42	-179.15	11.5	-0.11081	-96.915	-635.58	1141.6	-29.568	883.73	1052.3	33.046	42.136	0	0	12.432	11.23	-23.729	-24.936	12.849	-1.6883	22.598	14.858	25.281	9.5415	-1.1303	-10.078	1523.4
3.99	400	60	NaN	15.365	25.986	-3.4345	-179.15	11.561	0.085355	-96.94	-635.66	1141.6	-29.638	883.81	1052.4	32.497	51.885	0	0	11.944	10.762	-23.729	-24.937	12.829	-1.6845	22.63	14.918	24.773	9.0773	-1.0993	-10.019	1523.6
4	401	60	NaN	15.334	26.023	-3.4519	-179.13	11.646	0.29057	-96.971	-635.75	1141.6	-29.753	883.88	1052.4	33.505	60.955	0	0	11.455	10.291	-23.732	-24.939	12.801	-1.6645	22.667	15.001	24.256	8.6268	-1.0643	-9.9379	1523.7
4.01	402	60	NaN	15.311	26.055	-3.4617	-179.11	11.704	0.44504	-96.984	-635.81	1141.6	-29.813	883.98	1052.4	33.227	63.016	0	1	11.018	9.8722	-23.736	-24.944	12.78	-1.6365	22.7	15.059	23.799	8.2357	-1.0362	-9.8846	1523.9
4.02	403	60	NaN	15.284	26.091	-3.4672	-179.05	11.756	0.5727	-97.005	-635.86	1141.6	-29.91	884.09	1052.4	33.034	56.488	0	1	10.712	9.5785	-23.745	-24.953	12.756	-1.5804	22.735	15.112	23.469	7.9981	-1.0106	-9.841	1524
4.03	404	60	NaN	15.241	26.129	-3.4459	-178.97	11.827	0.71012	-97.153	-635.94	1141.7	-30.099	884.22	1052.4	30.876	43.607	0	0	10.459	9.3354	-23.756	-24.963	12.715	-1.4908	22.773	15.183	23.174	7.8447	-0.98289	-9.7799	1524.3
4.04	405	60	NaN	15.204	26.167	-3.4443	-178.87	11.853	0.86123	-97.214	-635.99	1141.7	-30.115	884.39	1052.5	33.314	37.065	0	0	10.246	9.1302	-23.765	-24.973	12.677	-1.3921	22.81	15.21	22.923	7.738	-0.95529	-9.7633	1524.5
4.05	406	60	NaN	15.166	26.203	-3.4581	-178.75	11.856	0.96254	-97.213	-636.05	1141.7	-30.184	884.56	1052.5	32.964	36.794	0	0	10.196	9.0825	-23.766	-24.974	12.642	-1.2763	22.846	15.213	22.838	7.8062	-0.91978	-9.7611	1524.7
4.06	407	60	NaN	15.116	26.236	-3.4659	-178.63	11.868	0.96642	-97.241	-636.12	1141.8	-30.539	884.73	1052.5	31.843	36.074	0	0	10.022	8.9159	-23.771	-24.979	12.605	-1.1415	22.881	15.223	22.627	7.7744	-0.88995	-9.7558	1524.9
4.07	408	60	NaN	15.086	26.264	-3.4648	-178.55	11.825	0.97287	-97.277	-636.17	1141.8	-30.718	884.98	1052.6	31.961	37.246	0	0	9.7189	8.6243	-23.781	-24.988	12.58	-1.056	22.911	15.177	22.299	7.5682	-0.86963	-9.8108	1525.2
4.08	409	60	NaN	15.046	26.31	-3.4417	-178.41	11.747	0.93807	-97.38	-636.19	1141.9	-31.079	885.26	1052.7	33.593	40.56	0	0	9.355	8.2749	-23.786	-24.993	12.55	-0.90803	22.958	15.098	21.905	7.3668	-0.82757	-9.8952	1525.5
4.09	410	60	NaN	15.018	26.348	-3.4444	-178.31	11.652	0.94527	-97.398	-636.21	1141.9	-31.235	885.53	1052.7	31.567	40.247	0	0	8.9831	7.9176	-23.791	-24.998	12.529	-0.80075	22.998	15.002	21.512	7.1169	-0.79324	-9.9963	1525.8
4.1	411	60	NaN	14.993	26.38	-3.4451	-178.23	11.549	0.97211	-97.428	-636.22	1141.9	-31.294	885.8	1052.8	30.954	39.169	0	0	7.8399	6.8197	-23.791	-24.998	12.504	-0.71663	23.032	14.898	20.344	6.1031	-0.75899	-10.1	1526.1
4.11	412	60	NaN	14.959	26.415	-3.4475	-178.13	11.416	1.0052	-97.472	-636.21	1142	-31.358	886.16	1052.9	33.398	40.425	0	0	6.879	5.8968	-23.79	-24.998	12.472	-0.6161	23.068	14.763	19.351	5.2807	-0.72208	-10.235	1526.4
4.12	413	60	NaN	14.916	26.457	-3.496	-177.98	11.206	1.0566	-97.396	-636.22	1142	-31.448	886.73	1053	33.464	37.887	0	0	6.6526	5.6795	-23.791	-24.999	12.437	-0.46025	23.114	14.549	19.09	5.2192	-0.67745	-10.45	1527
4.13	414	60	NaN	14.899	26.467	-3.4978	-177.92	11.108	1.1565	-97.446	-636.21	1142	-31.246	887.07	1053	32.835	39.034	0	0	6.4145	5.4508	-23.797	-25.004	12.41	-0.4051	23.126	14.449	18.825	5.0457	-0.6707	-10.555	1527.3
4.14	415	60	NaN	14.884	26.475	-3.5065	-177.87	11.12	1.0884	-97.47	-636.18	1142	-31.547	887.27	1053	33.497	37.637	0	0	6.1166	5.1647	-23.804	-25.011	12.406	-0.35122	23.136	14.46	18.523	4.8134	-0.6682	-10.551	1527.5
4.15	416	60	NaN	14.86	26.48	-3.5093	-177.82	11.26	1.1569	-97.535	-636.13	1142	-31.478	887.5	1053	34.595	37.63	0	0	5.0882	4.177	-23.809	-25.016	12.377	-0.30118	23.14	14.6	17.465	3.8758	-0.66913	-10.416	1527.7
4.16	417	60	NaN	14.831	26.476	-3.5129	-177.77	11.542	1.2614	-97.601	-636.07	1142	-31.31	887.66	1053	33.07	39.118	0	0	4.3933	3.5095	-23.818	-25.025	12.34	-0.25809	23.135	14.883	16.733	3.2515	-0.68297	-10.142	1527.8
4.17	418	60	NaN	14.806	26.462	-3.5244	-177.74	11.976	1.2331	-97.624	-636.04	1142	-31.521	887.56	1052.9	31.817	37.245	0	0	4.0758	3.2046	-23.831	-25.039	12.321	-0.22089	23.117	15.321	16.397	2.9837	-0.7137	-9.7172	1527.6
4.18	419	60	NaN	14.776	26.433	-3.524	-177.69	12.596	1.2795	-97.706	-636.03	1142	-31.595	887.13	1052.7	31.85	37.115	0	0	3.9398	3.0741	-23.841	-25.048	12.291	-0.17309	23.082	15.947	16.231	2.901	-0.75896	-9.1014	1527.2
4.19	420	60	NaN	14.698	26.41	-3.5681	-177.73	13.929	1.1241	-97.7	-635.93	1141.9	-32.257	886.12	1052.5	32.129	40.243	0	0	4.0106	3.1421	-23.847	-25.054	12.236	-0.19515	23.049	17.291	16.246	2.9469	-0.79778	-7.7638	1526.1
4.2	421	60	NaN	14.61	26.368	-3.6011	-177.78	15.467	0.90629	-97.751	-635.88	1141.9	-33.069	885.05	1052.2	32.986	36.835	0	0	3.8551	2.9927	-23.853	-25.06	12.175	-0.21995	22.997	18.838	16.03	2.7728	-0.85567	-6.2227	1524.9
4.21	422	60	NaN	14.528	26.328	-3.6283	-177.81	16.794	0.82064	-97.791	-635.84	1141.9	-33.471	884.22	1052.1	32.467	40.096	0	0	3.7203	2.8632	-23.858	-25.065	12.106	-0.2371	22.951	20.172	15.826	2.6261	-0.9072	-4.8938	1524.1
4.22	423	60	NaN	14.466	26.307	-3.6523	-177.82	17.693	0.85514	-97.789	-635.8	1141.8	-33.494	883.76	1051.9	32.388	34.368	0	0	3.7451	2.887	-23.86	-25.068	12.044	-0.24479	22.924	21.076	15.789	2.6422	-0.93559	-3.992	1523.6
4.23	424	60	NaN	14.431	26.297	-3.6646	-177.84	18.247	0.76393	-97.792	-635.78	1141.8	-33.839	883.58	1051.9	34.232	58.894	0	0	3.793	2.9331	-23.863	-25.07	12.021	-0.2461	22.913	21.631	15.814	2.687	-0.94941	-3.439	1523.4
4.24	425	60	NaN	14.326	26.251	-3.6547	-177.87	19.692	0.78865	-97.944	-635.71	1141.8	-34.066	883.07	1051.7	32.568	54.243	0	0	3.8651	3.0023	-23.865	-25.072	11.918	-0.27562	22.859	23.083	15.783	2.7267	-1.0055	-1.9892	1522.8
4.25	426	60	NaN	14.203	26.219	-3.6946	-177.91	21.002	0.71617	-97.967	-635.62	1141.7	-34.583	882.75	1051.4	31.641	34.094	0	0	4.1571	3.2827	-23.863	-25.071	11.813	-0.29791	22.818	24.403	15.97	2.9848	-1.045	-0.66831	1522.4
4.26	427	60	NaN	14.105	26.189	-3.7064	-177.92	21.935	0.7259	-98.056	-635.56	1141.7	-34.84	882.65	1051.2	29.466	43.98	0	0	4.4561	3.5699	-23.862	-25.069	11.72	-0.30005	22.781	25.344	16.176	3.2699	-1.0808	0.27427	1522.2
4.27	428	60	NaN	14.02	26.158	-3.703	-177.9	22.575	0.81607	-98.174	-635.52	1141.6	-34.871	882.78	1051	32.416	37.64	0	0	4.8885	3.9852	-23.856	-25.063	11.633	-0.28553	22.746	25.988	16.521	3.6997	-1.1102	0.92446	1522.3
4.28	429	60	NaN	13.919	26.129	-3.7254	-177.86	23.128	0.95743	-98.228	-635.49	1141.6	-34.829	883.18	1050.9	33.663	40.416	0	0	5.1471	4.2336	-23.852	-25.059	11.529	-0.25313	22.714	26.543	16.676	3.9804	-1.1381	1.4838	1522.7
4.29	430	60	NaN	13.777	26.112	-3.7709	-177.74	23.699	1.3268	-98.282	-635.42	1141.6	-34.33	883.85	1050.5	32.98	37.845	0	0	5.1928	4.2775	-23.85	-25.058	11.367	-0.15342	22.684	27.127	16.56	4.124	-1.1661	2.0692	1523.3
4.3	431	60	NaN	13.623	26.105	-3.7881	-177.6	24.354	1.3312	-98.476	-635.28	1141.5	-34.892	884.26	1050.2	33.887	38.682	0	0	5.3642	4.442	-23.842	-25.05	11.227	0.00096415	22.668	27.792	16.591	4.443	-1.1748	2.7418	1523.6
4.31	432	60	NaN	13.516	26.101	-3.8039	-177.41	24.859	1.557	-98.614	-635.17	1141.5	-34.705	884.43	1050	28.751	37.847	0	0	5.5418	4.6126	-23.834	-25.042	11.108	0.1844	22.656	28.304	16.65	4.797	-1.1783	3.2628	1523.7
4.32	433	60	NaN	13.42	26.096	-3.8317	-177.2	25.334	1.709	-98.698	-635.11	1141.5	-34.657	884.42	1049.8	31.67	38.484	0	0	5.6621	4.7281	-23.829	-25.037	11.007	0.38332	22.644	28.786	16.669	5.1114	-1.1854	3.7494	1523.6
4.33	434	60	NaN	13.309	26.091	-3.8741	-176.99	25.818	1.7172	-98.758	-635.07	1141.5	-35.015	884.35	1049.5	31.73	37.159	0	0	5.9857	5.0389	-23.831	-25.039	10.906	0.60702	22.631	29.277	16.892	5.646	-1.2002	4.2385	1523.5
4.34	435	60	NaN	13.184	26.094	-3.9219	-176.7	26.213	1.8875	-98.834	-635.01	1141.5	-34.97	884.34	1049.3	32.663	39.587	0	0	6.4237	5.4595	-23.838	-25.045	10.777	0.89196	22.623	29.683	17.2	6.3515	-1.2146	4.6382	1523.5
4.35	436	60	NaN	13.01	26.098	-3.9761	-176.28	26.757	2.0066	-98.989	-634.91	1141.5	-35.195	884.46	1048.9	31.98	38.195	0	0	6.2191	5.2631	-23.846	-25.053	10.606	1.3186	22.615	30.24	16.825	6.5817	-1.231	5.187	1523.5
4.36	437	60	NaN	12.821	26.097	-3.9949	-175.79	27.162	2.3766	-99.259	-634.8	1141.4	-34.712	884.52	1048.6	32.678	37.942	0	0	5.6406	4.7075	-23.855	-25.062	10.388	1.7765	22.602	30.657	16.029	6.484	-1.2531	5.5944	1523.5
4.37	438	60	NaN	12.67	26.102	-4.0172	-175.41	27.445	2.5912	-99.406	-634.71	1141.4	-34.533	884.55	1048.3	30.263	36.992	0	0	5.0621	4.1519	-23.864	-25.072	10.225	2.1415	22.598	30.949	15.287	6.2934	-1.2663	5.8768	1523.5
4.38	439	60	NaN	12.548	26.105	-4.0336	-175.13	27.636	2.6534	-99.502	-634.64	1141.4	-34.677	884.58	1048.2	30.687	39.525	0	0	4.4836	3.5963	-23.873	-25.081	10.105	2.4238	22.596	31.145	14.588	6.0201	-1.2772	6.0636	1523.5
4.39	440	60	NaN	12.415	26.098	-4.0356	-174.85	27.757	2.7248	-99.666	-634.59	1141.3	-34.786	884.64	1048	32.074	38.264	0	0	3.9051	3.0407	-23.883	-25.09	9.97	2.7024	22.586	31.269	13.875	5.7432	-1.2968	6.179	1523.5
4.4	441	60	NaN	12.223	26.09	-4.0988	-174.47	27.774	2.8677	-99.694	-634.55	1141.3	-34.755	884.82	1047.9	30.613	38.032	0	0	3.3266	2.4851	-23.892	-25.099	9.776	3.0845	22.575	31.289	13.103	5.5696	-1.3168	6.1895	1523.6
4.41	442	60	NaN	12.034	26.077	-4.0873	-174.15	27.591	3.0243	-99.932	-634.48	1141.3	-34.653	885.19	1047.8	30.961	40.777	0	0	2.7481	1.9295	-23.901	-25.109	9.5742	3.3915	22.56	31.108	12.322	5.321	-1.3411	5.9998	1523.9
4.42	443	60	NaN	11.874	26.076	-4.0999	-173.96	27.4	3.163	-100.03	-634.42	1141.2	-34.474	885.45	1047.7	33.579	39.306	0	0	2.1696	1.374	-23.91	-25.118	9.4046	3.5655	22.558	30.918	11.574	4.9395	-1.3524	5.8005	1524.2
4.43	444	60	NaN	11.721	26.076	-4.1045	-173.86	27.21	3.2527	-100.11	-634.38	1141.2	-34.387	885.61	1047.7	30.515	38.086	0	0	1.5911	0.81837	-23.919	-25.127	9.2456	3.6682	22.557	30.729	10.837	4.4866	-1.3628	5.602	1524.3
4.44	445	60	NaN	11.555	26.072	-4.0949	-173.78	27.023	3.2388	-100.22	-634.35	1141.2	-34.607	885.67	1047.6	30.079	37.858	0	0	1.0126	0.26278	-23.929	-25.136	9.0834	3.7486	22.552	30.542	10.096	4.0114	-1.3769	5.4062	1524.3
4.45	446	60	NaN	11.368	26.072	-4.1104	-173.74	26.848	3.0611	-100.24	-634.31	1141.2	-35.302	885.64	1047.6	32.395	36.845	0	0	0.43414	-0.29281	-23.938	-25.145	8.9218	3.8155	22.552	30.368	9.3559	3.5227	-1.3862	5.2226	1524.2
4.46	447	60	NaN	11.155	26.07	-4.0556	-173.7	26.541	3.2216	-100.45	-634.22	1141.2	-34.998	885.76	1047.6	30.039	37.383	0	0	-0.14435	-0.8484	-23.947	-25.155	8.6891	3.8355	22.548	30.062	8.5448	2.9871	-1.3991	4.9076	1524.3
4.47	448	60	NaN	10.921	26.06	-4.0039	-173.66	26.167	3.442	-100.62	-634.18	1141.2	-34.542	885.91	1047.5	32.487	37.505	0	0	-0.72285	-1.404	-23.956	-25.164	8.4317	3.8509	22.537	29.689	7.7089	2.4469	-1.4189	4.5255	1524.4
4.48	449	60	NaN	10.556	26.058	-3.9272	-173.68	25.678	3.4668	-100.84	-634.08	1141.1	-34.638	886.08	1047.4	35.939	39.666	0	0	-1.3013	-1.9596	-23.966	-25.173	8.0619	3.828	22.533	29.203	6.7606	1.8684	-1.4323	4.0297	1524.5
4.49	450	60	NaN	10.072	26.059	-3.8497	-173.75	25.082	3.4494	-101	-634	1141.1	-34.815	886.25	1047.3	29.685	39.481	0	0	-1.8798	-2.5152	-23.975	-25.182	7.5793	3.7608	22.531	28.61	5.6995	1.2457	-1.4439	3.4282	1524.6
4.5	451	60	NaN	9.5539	26.055	-3.7904	-173.84	24.461	3.5886	-101.04	-634.02	1141.1	-34.478	886.39	1047.2	32.727	37.832	0	0	-2.4583	-3.0708	-23.984	-25.191	7.0472	3.6566	22.525	27.991	4.5889	0.58582	-1.4592	2.7994	1524.8
4.51	452	60	NaN	9.1261	26.07	-3.6565	-173.97	24.066	3.5393	-101.32	-633.95	1141.1	-34.616	886.43	1047.1	32.166	37.984	0	0	-3.0368	-3.6263	-23.993	-25.201	6.6139	3.5165	22.537	27.599	3.5771	-0.10985	-1.4562	2.3987	1524.7
4.52	453	60	NaN	8.4135	26.107	-3.472	-174.17	23.619	3.5489	-101.6	-633.85	1141.1	-34.575	886.15	1047.2	29.527	37.438	0	0	-3.6153	-4.1819	-24.002	-25.21	5.8887	3.3092	22.574	27.152	2.2734	-0.87275	-1.428	1.9416	1524.4
4.53	454	60	NaN	7.7988	26.148	-3.3114	-174.37	23.248	3.5333	-101.82	-633.82	1141.1	-34.545	886.02	1047.2	30.88	37.897	0	0	-4.1938	-4.7375	-24.012	-25.219	5.2642	3.0979	22.615	26.781	1.0703	-1.6396	-1.3967	1.5619	1524.2
4.54	455	60	NaN	7.1117	26.224	-3.0928	-174.62	22.866	3.472	-102.14	-633.75	1141.1	-34.604	885.88	1047.1	31.755	38.156	0	0	-4.7723	-5.2931	-24.021	-25.228	4.567	2.8346	22.688	26.402	-0.20536	-2.4586	-1.3325	1.1739	1524
4.55	456	60	NaN	6.4177	26.323	-2.839	-174.89	22.518	3.368	-102.52	-633.64	1141.1	-34.78	885.65	1047	32.706	40.69	0	0	-5.3508	-5.8487	-24.03	-25.238	3.8646	2.5584	22.782	26.059	-1.4863	-3.2902	-1.2476	0.82141	1523.7
4.56	457	60	NaN	6.1105	26.374	-2.7098	-175.03	22.424	3.2484	-102.73	-633.62	1141.1	-35.038	885.53	1047	30.831	38.613	0	0	-5.9293	-6.4043	-24.039	-25.247	3.5593	2.4162	22.832	25.965	-2.3701	-3.9881	-1.2069	0.71799	1523.6
4.57	458	60	NaN	5.3076	26.525	-2.3817	-175.31	22.136	3.273	-103.3	-633.67	1141.2	-34.881	885.18	1047	31.579	38.017	0	0	-6.5078	-6.9599	-24.048	-25.256	2.7283	2.112	22.978	25.683	-3.7795	-4.8478	-1.0703	0.4273	1523.3
4.58	459	60	NaN	4.5217	26.738	-2.1885	-175.59	21.962	3.2086	-103.47	-633.73	1141.3	-35	884.62	1046.8	31.508	38.492	0	0	-7.0863	-7.5155	-24.058	-25.265	1.9397	1.8301	23.178	25.522	-5.1466	-5.6854	-0.87969	0.25651	1522.8
4.59	460	60	NaN	3.8028	27.004	-1.9874	-175.81	21.898	3.1168	-103.75	-633.85	1141.5	-35.229	883.95	1046.6	31.883	38.273	0	0	-7.6648	-8.0711	-24.067	-25.274	1.2178	1.6025	23.43	25.473	-6.447	-6.4686	-0.63718	0.19839	1522.3
4.6	461	60	NaN	3.2233	27.281	-1.8051	-175.96	21.913	3.0324	-104.07	-634.01	1141.6	-35.473	883.3	1046.4	31.262	37.747	0	0	-8.2433	-8.6266	-24.076	-25.284	0.63479	1.4494	23.694	25.5	-7.6085	-7.1772	-0.38225	0.21622	1521.8
4.61	462	60	NaN	2.8179	27.537	-1.7093	-176.04	21.963	2.9726	-104.19	-634.18	1141.7	-35.68	882.77	1046.3	33.06	38.942	0	0	-8.8218	-9.1822	-24.085	-25.293	0.23207	1.3695	23.939	25.56	-8.5897	-7.8127	-0.14587	0.26713	1521.5
4.62	463	60	NaN	2.4511	27.849	-1.6266	-176.11	22.038	2.9376	-104.3	-634.4	1141.9	-35.836	882.19	1046.1	32.06	37.182	0	0	-9.4003	-9.7378	-24.095	-25.302	-0.13353	1.3093	24.239	25.648	-9.5338	-8.4285	0.14401	0.34645	1521.2
4.63	464	60	NaN	1.9568	28.347	-1.5642	-176.11	22.106	3.1455	-104.43	-634.73	1142.3	-35.391	881.4	1045.9	31.58	37.35	0	0	-9.9788	-10.293	-24.104	-25.311	-0.6505	1.2787	24.714	25.74	-10.629	-9.0148	0.60988	0.42854	1520.8
4.64	465	60	NaN	1.5786	28.678	-1.3685	-176.1	22.193	3.2713	-105.14	-635.3	1142.5	-35.138	880.74	1045.7	32.158	38.421	0	0	-10.557	-10.849	-24.113	-25.32	-1.065	1.2609	25.027	25.843	-11.622	-9.5881	0.91447	0.52284	1520.7
4.65	466	60	NaN	1.2195	29.057	-1.1552	-176.06	22.295	3.3792	-105.87	-635.95	1142.8	-34.893	880.04	1045.5	32.61	38.933	0	0	-11.136	-11.405	-24.122	-25.33	-1.4611	1.2564	25.387	25.964	-12.597	-10.148	1.265	0.63426	1520.8
4.66	467	60	NaN	0.83722	29.543	-1.0572	-176.03	22.401	3.466	-106.14	-636.5	1143.2	-34.663	879.27	1045.3	32.063	38.705	0	0	-11.714	-11.96	-24.131	-25.339	-1.8625	1.2688	25.85	26.093	-13.577	-10.691	1.719	0.754	1520.6
4.67	468	60	NaN	0.5151	29.908	-1.1615	-176.02	22.5	3.3952	-105.77	-636.79	1143.4	-34.808	878.71	1045.2	31.596	36.192	0	0	-12.293	-12.516	-24.141	-25.348	-2.1657	1.3019	26.203	26.206	-14.458	-11.214	2.062	0.85742	1520.3
4.68	469	60	NaN	0.30825	30.219	-1.1434	-176	22.552	3.4234	-105.84	-637.24	1143.7	-34.564	878.27	1045.1	32.403	37.198	0	0	-12.871	-13.071	-24.15	-25.357	-2.3844	1.3085	26.499	26.272	-15.256	-11.763	2.3495	0.9143	1520.4
4.69	470	60	NaN	0.094216	30.588	-0.96306	-175.99	22.636	3.3304	-106.33	-638.09	1144.2	-34.451	877.62	1044.9	30.627	36.997	0	0	-13.45	-13.627	-24.159	-25.367	-2.6208	1.2982	26.845	26.379	-16.071	-12.329	2.686	1.0121	1520.7
4.7	471	60	NaN	-0.06389	30.887	-0.8764	-175.98	22.7	3.2777	-106.55	-638.77	1144.6	-34.183	877.09	1044.9	30.92	38.609	0	0	-14.028	-14.183	-24.168	-25.376	-2.7971	1.2827	27.126	26.461	-16.825	-12.9	2.958	1.0857	1520.9
4.71	472	60	NaN	-0.19083	31.143	-0.87027	-176.01	22.755	3.2103	-106.58	-639.4	1145	-33.872	876.61	1044.8	33.017	37.478	0	0	-14.607	-14.738	-24.177	-25.385	-2.9365	1.247	27.367	26.531	-17.543	-13.491	3.1894	1.1465	1521.1
4.72	473	60	NaN	-0.32452	31.409	-0.8424	-176.07	22.82	3.0301	-106.71	-640.23	1145.4	-33.737	876.06	1044.7	32.554	37.615	0	0	-15.185	-15.294	-24.187	-25.394	-3.0799	1.1788	27.615	26.614	-18.265	-14.115	3.4282	1.2201	1521.4
4.73	474	60	NaN	-0.38297	31.553	-0.85326	-176.12	22.839	2.8744	-106.69	-640.83	1145.7	-33.651	875.77	1044.7	29.12	36.097	0	0	-15.764	-15.849	-24.196	-25.403	-3.1402	1.1228	27.747	26.645	-18.904	-14.727	3.5515	1.2413	1521.7
4.74	475	60	NaN	-0.43527	31.681	-0.85997	-176.15	22.854	2.8081	-106.73	-641.45	1146	-33.289	875.49	1044.7	32.922	37.067	0	0	-16.342	-16.405	-24.205	-25.413	-3.2069	1.0757	27.864	26.672	-19.549	-15.329	3.6591	1.259	1522.1
4.75	476	60	NaN	-0.49905	31.865	-0.86929	-176.23	22.914	2.6303	-106.82	-642.11	1146.5	-33.061	875.05	1044.7	32.882	42.768	0	0	-16.921	-16.96	-24.214	-25.422	-3.2823	0.99005	28.03	26.749	-20.203	-15.97	3.8153	1.3274	1522.4
4.76	477	60	NaN	-0.55953	32.052	-0.83855	-176.29	22.987	2.4339	-107.07	-642.79	1147.1	-32.849	874.55	1044.7	32.682	41.248	0	0	-17.499	-17.516	-24.224	-25.431	-3.36	0.90719	28.197	26.842	-20.859	-16.609	3.9737	1.4112	1522.6
4.77	478	60	NaN	-0.6035	32.189	-0.78818	-176.33	23.04	2.2999	-107.39	-643.42	1147.6	-32.567	874.13	1044.7	36.6	37.671	0	0	-18.078	-18.072	-24.233	-25.44	-3.4263	0.84491	28.317	26.912	-21.504	-17.227	4.0841	1.4716	1522.9
4.78	479	60	NaN	-0.62714	32.241	-0.82218	-176.39	23.053	2.2342	-107.44	-643.93	1147.9	-32.266	873.92	1044.8	35.629	38.427	0	0	-18.656	-18.627	-24.242	-25.449	-3.4624	0.77497	28.359	26.935	-22.119	-17.852	4.1175	1.4854	1523.2
4.79	480	60	NaN	-0.6564	32.265	-0.89579	-176.45	23.083	2.1435	-107.42	-644.46	1148.2	-32.1	873.64	1044.8	33.437	39.88	0	0	-19.235	-19.183	-24.251	-25.459	-3.4966	0.71234	28.376	26.972	-22.731	-18.47	4.1249	1.5137	1523.5
4.8	481	60	NaN	-0.69119	32.262	-1.0005	-176.51	23.056	2.0592	-107.32	-645.04	1148.4	-31.906	873.52	1044.9	47.273	37.994	0	0	-19.813	-19.738	-24.26	-25.468	-3.5342	0.64534	28.368	26.95	-23.347	-19.093	4.1074	1.4824	1523.9
4.81	482	60	NaN	-0.72949	32.236	-1.1099	-176.58	23.051	1.8995	-107.21	-645.64	1148.5	-31.954	873.32	1045	51.949	40.396	0	0	-20.392	-20.294	-24.27	-25.477	-3.5658	0.58492	28.34	26.947	-23.958	-19.709	4.0702	1.4697	1524.3
4.82	483	60	NaN	-0.76762	32.202	-1.184	-176.63	23.027	1.7941	-107.18	-646.23	1148.6	-31.877	873.16	1045	51.841	40.926	0	0	-20.97	-20.85	-24.279	-25.486	-3.6052	0.53146	28.307	26.923	-24.575	-20.318	4.0278	1.4365	1524.8
4.83	484	60	NaN	-0.80343	32.178	-1.1966	-176.66	22.93	1.8611	-107.31	-646.77	1148.6	-31.316	873.18	1045.1	53.995	40.956	0	0	-21.549	-21.405	-24.288	-25.496	-3.6657	0.47951	28.284	26.824	-25.214	-20.926	3.9956	1.3289	1525.4
4.84	485	60	NaN	-0.8442	32.161	-1.1975	-176.71	22.878	1.7604	-107.48	-647.43	1148.6	-31.182	872.99	1045.2	53.219	39.725	0	0	-22.127	-21.961	-24.297	-25.505	-3.7169	0.42131	28.272	26.767	-25.844	-21.539	3.9748	1.2622	1525.9
4.85	486	60	NaN	-0.85892	32.132	-1.1524	-176.76	22.806	1.7118	-107.76	-647.98	1148.6	-30.982	872.86	1045.3	55.444	40.523	0	0	-22.706	-22.516	-24.306	-25.514	-3.7489	0.35298	28.249	26.689	-26.455	-22.163	3.9429	1.1746	1526.3
4.86	487	60	NaN	-0.8673	32.048	-1.1647	-176.81	22.673	1.7015	-107.87	-648.53	1148.5	-30.733	872.84	1045.3	55.037	39.721	0	0	-23.284	-23.072	-24.316	-25.523	-3.77	0.28956	28.173	26.548	-27.054	-22.782	3.8576	1.025	1526.8
4.87	488	60	NaN	-0.87054	31.946	-1.199	-176.85	22.546	1.6926	-107.92	-648.96	1148.4	-30.56	872.86	1045.4	54.842	41.604	0	0	-23.863	-23.628	-24.325	-25.532	-3.7808	0.24072	28.078	26.414	-27.643	-23.387	3.7533	0.88114	1527.3
4.88	489	60	NaN	-0.86896	31.849	-1.2353	-176.88	22.443	1.6672	-107.96	-649.25	1148.3	-30.507	872.88	1045.4	55.954	42.063	0	0	-24.441	-24.183	-24.334	-25.542	-3.7821	0.20652	27.988	26.304	-28.223	-23.977	3.6537	0.76289	1527.6
4.89	490	60	NaN	-0.8645	31.752	-1.2982	-176.91	22.303	1.6421	-107.91	-649.51	1148.2	-30.478	873	1045.4	57.237	42.863	0	0	-25.02	-24.739	-24.343	-25.551	-3.7761	0.17553	27.896	26.16	-28.796	-24.563	3.5528	0.60872	1527.9
4.9	491	60	NaN	-0.8567	31.648	-1.3322	-176.92	22.166	1.76	-107.96	-649.7	1148	-30.051	873.07	1045.5	59.056	41.686	1	0	-25.598	-25.294	-24.352	-25.56	-3.7857	0.14829	27.799	26.015	-29.384	-25.146	3.4467	0.45542	1528.2
4.91	492	60	NaN	-0.87321	31.533	-1.3291	-176.93	22.001	1.8251	-108.24	-649.86	1147.9	-29.743	873.16	1045.5	59.606	42.985	1	0	-26.177	-25.85	-24.362	-25.569	-3.8237	0.12258	27.693	25.841	-30	-25.727	3.3314	0.27202	1528.5
4.92	493	60	NaN	-0.89749	31.458	-1.3378	-176.92	21.887	1.8353	-108.46	-649.9	1147.7	-29.619	873.2	1045.5	59.617	41.773	1	0	-26.043	-25.722	-24.307	-25.515	-3.8607	0.11355	27.626	25.719	-29.904	-25.608	3.3184	0.20384	1528.6
4.93	494	60	NaN	-0.92642	31.412	-1.3626	-176.92	21.816	1.8027	-108.59	-649.85	1147.6	-29.644	873.22	1045.6	60.102	43.601	1	0	-25.642	-25.336	-24.229	-25.437	-3.8935	0.1175	27.586	25.642	-29.535	-25.219	3.3574	0.20535	1528.5
4.94	495	60	NaN	-0.9635	31.358	-1.3865	-176.91	21.751	1.7526	-108.7	-649.76	1147.5	-29.721	873.24	1045.6	61.335	42.332	1	0	-17.378	-17.4	-24.079	-25.287	-3.9322	0.12405	27.538	25.571	-21.31	-17.276	3.4587	0.2844	1528.4
4.95	496	60	NaN	-1.0132	31.269	-1.396	-176.89	21.698	1.734	-108.88	-649.68	1147.3	-29.719	873.25	1045.7	62.723	45.064	1	0	-7.8581	-8.2567	-23.93	-25.138	-3.9888	0.13538	27.456	25.511	-11.847	-8.1214	3.5255	0.37381	1528.4
4.96	497	60	NaN	-1.1166	31.018	-1.5761	-176.82	21.641	1.6951	-108.74	-649.51	1147	-29.758	873.23	1045.8	61.003	45.63	1	0	-8.9209	-9.2774	-23.957	-25.164	-4.0859	0.20958	27.223	25.436	-13.007	-9.0678	3.2659	0.27211	1528.1
4.97	498	60	NaN	-1.1774	30.837	-1.6641	-176.77	21.602	1.705	-108.73	-649.4	1146.7	-29.685	873.25	1045.9	62.161	44.488	1	0	-10.113	-10.422	-23.979	-25.186	-4.149	0.25662	27.052	25.387	-14.262	-10.165	3.0734	0.20071	1528
4.98	499	60	NaN	-1.2366	30.663	-1.6941	-176.73	21.577	1.7088	-108.84	-649.29	1146.5	-29.648	873.29	1045.9	63.621	46.876	1	0	-11.419	-11.676	-23.996	-25.204	-4.2139	0.2959	26.885	25.354	-15.633	-11.381	2.8889	0.15034	1528
4.99	500	60	NaN	-1.3059	30.487	-1.71	-176.68	21.56	1.686	-108.99	-649.16	1146.4	-29.698	873.3	1045.9	61.907	47.942	1	0	-12.741	-12.946	-24.053	-25.26	-4.2873	0.33437	26.716	25.33	-17.028	-12.612	2.6639	0.07039	1527.8
5	501	60	NaN	-1.3355	30.42	-1.7118	-176.67	21.55	1.6858	-109.05	-649.08	1146.3	-29.691	873.32	1045.9	61.564	48.754	1	0	-14.086	-14.238	-24.099	-25.307	-4.3195	0.3439	26.652	25.318	-18.406	-13.894	2.5523	0.0109	1527.8
5.01	502	60	NaN	-1.4149	30.291	-1.6704	-176.63	21.521	1.7117	-109.33	-648.9	1146.2	-29.6	873.41	1045.9	61.132	48.232	1	0	-15.48	-15.577	-24.118	-25.326	-4.413	0.36813	26.527	25.285	-19.893	-15.208	2.4081	-0.041168	1527.7
5.02	503	60	NaN	-1.523	30.09	-1.6348	-176.59	21.529	1.7292	-109.65	-648.57	1146	-29.552	873.44	1045.9	60.705	46.654	1	0	-17.792	-17.797	-24.143	-25.35	-4.5356	0.39285	26.331	25.288	-22.328	-17.404	2.1885	-0.062402	1527.4
5.03	504	60	NaN	-1.6314	29.784	-1.6914	-176.56	21.579	1.7443	-109.64	-648.23	1145.8	-29.528	873.42	1045.8	60.996	46.91	1	0	-22.063	-21.899	-24.178	-25.386	-4.6453	0.42931	26.03	25.333	-26.708	-21.47	1.8518	-0.052786	1527
5.04	505	60	NaN	-1.7074	29.516	-1.7825	-176.53	21.634	1.7719	-109.44	-647.97	1145.6	-29.472	873.38	1045.8	61.122	44.944	1	0	-23.854	-23.619	-24.209	-25.417	-4.7163	0.45895	25.766	25.384	-28.57	-23.16	1.5571	-0.032779	1526.7
5.05	506	60	NaN	-1.7429	29.409	-1.8115	-176.53	21.661	1.813	-109.37	-647.78	1145.6	-29.37	873.38	1045.8	61.976	46	1	0	-24.661	-24.394	-24.237	-25.444	-4.7532	0.45654	25.659	25.411	-29.414	-23.938	1.4225	-0.033424	1526.5
5.06	507	60	NaN	-1.843	29.092	-1.8268	-176.56	21.759	1.7921	-109.33	-647.2	1145.4	-29.47	873.34	1045.7	62.825	47.459	1	0	-25.47	-25.171	-24.254	-25.461	-4.8496	0.42903	25.346	25.505	-30.319	-24.742	1.0917	0.043734	1525.9
5.07	508	60	NaN	-1.771	28.93	-1.6496	-176.57	21.778	1.8283	-109.91	-647.27	1145.4	-29.389	873.35	1045.7	64.225	47.998	1	0	-16.198	-16.267	-24.096	-25.304	-4.8021	0.40102	25.186	25.522	-21.001	-15.866	1.0897	0.21848	1526
5.08	509	60	NaN	-1.7778	28.696	-1.5623	-176.62	21.809	1.8277	-110.12	-646.88	1145.2	-29.438	873.39	1045.7	64.105	48.693	1	0	3.2208	2.3835	-23.763	-24.97	-4.8159	0.34099	24.954	25.551	-1.5951	2.7245	1.1912	0.58069	1525.7
5.09	510	60	NaN	-1.8107	28.495	-1.5396	-176.68	21.833	1.8058	-110.11	-646.39	1145.2	-29.565	873.42	1045.7	64.629	47.568	1	0	5.1817	4.2667	-23.732	-24.939	-4.8444	0.28403	24.755	25.573	0.33725	4.5508	1.023	0.63422	1525.2
5.1	511	60	NaN	-1.8173	28.366	-1.5484	-176.73	21.835	1.7906	-110	-646.01	1145.1	-29.686	873.44	1045.7	65.407	48.755	1	0	5.1988	4.2831	-23.734	-24.941	-4.843	0.24665	24.626	25.575	0.35579	4.5298	0.89233	0.63352	1524.8
5.11	512	60	NaN	-1.8076	28.196	-1.6041	-176.78	21.829	1.8026	-109.69	-645.49	1145.1	-29.756	873.48	1045.7	63.842	46.872	1	0	5.1715	4.257	-23.737	-24.945	-4.8199	0.20596	24.457	25.568	0.35165	4.4629	0.71965	0.62341	1524.3
5.12	513	60	NaN	-1.7993	28.1	-1.6032	-176.83	21.815	1.8054	-109.59	-645.12	1145	-29.816	873.54	1045.7	60.185	44.709	1	0	5.1386	4.2254	-23.739	-24.947	-4.8061	0.16245	24.362	25.552	0.33247	4.3878	0.62228	0.60564	1524
5.13	514	60	NaN	-1.8062	27.979	-1.5208	-176.88	21.786	1.8202	-109.67	-644.65	1144.9	-29.908	873.6	1045.7	57.71	43.254	1	0	5.1033	4.1914	-23.739	-24.947	-4.8136	0.11648	24.244	25.52	0.28967	4.3079	0.50501	0.57343	1523.6
5.14	515	60	NaN	-1.811	27.865	-1.4394	-176.91	21.739	1.8457	-109.72	-644.07	1144.8	-29.989	873.7	1045.7	56.125	40.294	1	0	5.0975	4.1859	-23.74	-24.947	-4.818	0.080064	24.134	25.47	0.2795	4.266	0.39461	0.52244	1523.1
5.15	516	60	NaN	-1.8044	27.747	-1.3922	-176.94	21.693	1.875	-109.61	-643.44	1144.7	-30.068	873.8	1045.7	55.61	40.647	1	0	5.1969	4.2814	-23.739	-24.947	-4.8054	0.062186	24.021	25.419	0.39151	4.3435	0.28227	0.47235	1522.5
5.16	517	60	NaN	-1.7861	27.589	-1.3789	-176.94	21.661	1.9032	-109.3	-642.8	1144.5	-30.177	873.85	1045.8	56.087	39.581	1	0	6.1689	5.2148	-23.725	-24.933	-4.7725	0.072517	23.868	25.382	1.3964	5.2874	0.14234	0.44968	1521.9
5.17	518	60	NaN	-1.7751	27.31	-1.3716	-176.9	21.603	1.9485	-108.79	-641.81	1144.3	-30.36	873.9	1045.8	57.065	41.178	1	0	6.6428	5.67	-23.718	-24.926	-4.7372	0.13678	23.598	25.315	1.9056	5.8068	-0.11988	0.38924	1520.9
5.18	519	60	NaN	-1.7443	27.21	-1.3412	-176.88	21.546	1.9108	-108.57	-641.29	1144.2	-30.595	873.97	1045.9	58.199	41.181	1	0	6.5745	5.6044	-23.719	-24.926	-4.69	0.17249	23.502	25.254	1.8845	5.7769	-0.21697	0.32789	1520.5
5.19	520	60	NaN	-1.7008	27.116	-1.3016	-176.86	21.475	1.8834	-108.37	-640.83	1144.1	-30.776	874.06	1045.9	57.439	42.608	1	0	6.5031	5.5359	-23.718	-24.926	-4.6328	0.20654	23.414	25.178	1.8703	5.7424	-0.30493	0.25227	1520
5.2	521	60	NaN	-1.6588	27.001	-1.2388	-176.84	21.347	1.8939	-108.18	-640.27	1143.9	-30.835	874.26	1046	58.783	41.709	1	0	6.4286	5.4643	-23.717	-24.925	-4.5822	0.23982	23.306	25.042	1.8464	5.7041	-0.41153	0.11726	1519.7
5.21	522	60	NaN	-1.624	26.873	-1.1646	-176.81	21.182	1.9126	-108	-639.66	1143.8	-30.847	874.53	1046	57.748	42.21	1	0	6.4108	5.4472	-23.715	-24.922	-4.5409	0.27068	23.185	24.869	1.8699	5.7179	-0.52923	-0.053272	1519.3
5.22	523	60	NaN	-1.5887	26.764	-1.1296	-176.8	21.094	1.85	-107.8	-639.26	1143.7	-31.064	874.63	1046.1	59.936	42.477	1	0	6.4373	5.4726	-23.712	-24.92	-4.4902	0.2987	23.082	24.777	1.9471	5.7713	-0.62974	-0.14322	1519
5.23	524	60	NaN	-1.5739	26.709	-1.1124	-176.78	21.049	1.866	-107.71	-639.07	1143.6	-31.061	874.64	1046.2	58.42	42.6	1	0	6.5571	5.5877	-23.71	-24.918	-4.4725	0.31834	23.031	24.728	2.0845	5.906	-0.6798	-0.19009	1518.8
5.24	525	60	NaN	-1.5401	26.57	-1.1424	-176.78	20.969	1.8666	-107.24	-638.56	1143.5	-31.042	874.74	1046.2	58.624	39.997	1	0	6.6438	5.671	-23.709	-24.917	-4.4227	0.33839	22.898	24.641	2.2211	6.0094	-0.81096	-0.27576	1518.3
5.25	526	60	NaN	-1.5092	26.427	-1.1236	-176.78	20.921	1.8413	-106.91	-637.99	1143.4	-31.089	874.76	1046.3	57.719	40.742	1	0	6.7152	5.7396	-23.708	-24.916	-4.3784	0.35042	22.761	24.587	2.3368	6.09	-0.94751	-0.32847	1517.8
5.26	527	60	NaN	-1.4918	26.311	-1.0493	-176.79	20.918	1.8054	-106.83	-637.51	1143.3	-31.165	874.72	1046.4	57.201	41.786	1	0	6.7949	5.816	-23.708	-24.916	-4.3561	0.3497	22.649	24.58	2.4387	6.1657	-1.0593	-0.33544	1517.2
5.27	528	60	NaN	-1.4872	26.218	-0.95738	-176.8	20.951	1.7732	-106.91	-637.16	1143.2	-31.217	874.68	1046.4	57.933	42.613	1	0	6.8722	5.8903	-23.708	-24.916	-4.3533	0.33398	22.559	24.609	2.5189	6.2243	-1.149	-0.30669	1516.8
5.28	529	60	NaN	-1.476	26.097	-0.86975	-176.84	21.049	1.6887	-106.87	-636.7	1143.1	-31.4	874.56	1046.5	54.311	40.244	1	0	6.9218	5.9379	-23.707	-24.915	-4.335	0.30033	22.444	24.702	2.5868	6.2383	-1.2631	-0.21325	1516.2
5.29	530	60	NaN	-1.4599	26.002	-0.84007	-176.86	21.125	1.6226	-106.73	-636.42	1143	-31.575	874.44	1046.5	53.422	37.704	0	0	7.0365	6.0481	-23.706	-24.914	-4.3077	0.28798	22.354	24.773	2.7289	6.3361	-1.3519	-0.14041	1515.8
5.3	531	60	NaN	-1.4584	25.933	-0.83136	-176.9	21.196	1.5815	-106.57	-636.13	1142.9	-31.65	874.38	1046.6	51.241	38.709	0	0	7.224	6.2282	-23.705	-24.913	-4.2977	0.25958	22.288	24.842	2.9263	6.4878	-1.4174	-0.070806	1515.4
5.31	532	60	NaN	-1.4676	25.853	-0.79005	-176.95	21.283	1.5423	-106.49	-635.82	1142.8	-31.691	874.35	1046.6	49.174	38.013	0	0	7.2979	6.2992	-23.706	-24.913	-4.303	0.21357	22.21	24.925	2.9949	6.5127	-1.4954	0.012184	1515.1
5.32	533	60	NaN	-1.4765	25.759	-0.71077	-177.01	21.38	1.4948	-106.5	-635.52	1142.7	-31.741	874.33	1046.6	46.702	39.697	0	0	7.363	6.3617	-23.706	-24.913	-4.3112	0.15939	22.122	25.017	3.0518	6.5211	-1.5838	0.10417	1514.7
5.33	534	60	NaN	-1.4696	25.711	-0.66095	-177.05	21.445	1.4555	-106.46	-635.26	1142.6	-31.771	874.32	1046.7	41.265	38.84	0	0	7.4511	6.4463	-23.704	-24.911	-4.3022	0.11325	22.078	25.078	3.1489	6.5596	-1.6259	0.16723	1514.5
5.34	535	60	NaN	-1.4378	25.747	-0.71708	-177.11	21.514	1.416	-106.12	-634.71	1142.6	-31.8	874.28	1046.7	40.143	39.147	0	0	7.5317	6.5237	-23.702	-24.91	-4.2573	0.071858	22.116	25.145	3.2744	6.5956	-1.5864	0.23486	1513.9
5.35	536	60	NaN	-1.4294	25.699	-0.68752	-177.2	21.523	1.4256	-106.01	-634.34	1142.4	-31.622	874.41	1046.7	33.104	38.592	0	0	7.6084	6.5974	-23.702	-24.909	-4.2522	-0.022172	22.073	25.15	3.3563	6.5752	-1.629	0.24045	1513.6
5.36	537	60	NaN	-1.4281	25.631	-0.68447	-177.31	21.463	1.4224	-105.85	-634.01	1142.3	-31.463	874.63	1046.8	34.406	38.625	0	0	7.6017	6.5909	-23.699	-24.907	-4.251	-0.12976	22.012	25.082	3.3507	6.4612	-1.6876	0.17537	1513.5
5.37	538	60	NaN	-1.4261	25.57	-0.71941	-177.41	21.377	1.3957	-105.62	-633.71	1142.2	-31.383	874.82	1046.8	31.218	38.144	0	0	7.5591	6.5501	-23.696	-24.904	-4.2433	-0.2261	21.958	24.989	3.3158	6.324	-1.7375	0.08509	1513.4
5.38	539	60	NaN	-1.4235	25.507	-0.72032	-177.49	21.324	1.3377	-105.54	-633.57	1142	-31.419	874.89	1046.9	31.346	36.365	0	0	7.6298	6.6179	-23.692	-24.9	-4.2367	-0.30439	21.903	24.927	3.3931	6.3136	-1.7887	0.027542	1513.3
5.39	540	60	NaN	-1.4381	25.366	-0.4701	-177.58	21.279	1.1124	-106.27	-633.8	1142	-31.963	874.92	1047.1	33.047	37.856	0	0	7.6749	6.6612	-23.688	-24.896	-4.2576	-0.40167	21.771	24.875	3.4173	6.2596	-1.9175	-0.020461	1513.5
5.4	541	60	NaN	-1.4237	25.299	-0.43002	-177.68	21.139	1.0897	-106.33	-633.71	1141.9	-31.896	875.12	1047.2	33.466	38.358	0	0	7.689	6.6748	-23.684	-24.891	-4.248	-0.50309	21.712	24.727	3.441	6.1717	-1.972	-0.16414	1513.6
5.41	542	60	NaN	-1.3968	25.246	-0.48547	-177.8	20.969	1.0277	-106.08	-633.44	1141.7	-31.93	875.33	1047.3	33.908	40.87	0	0	7.7752	6.7575	-23.679	-24.887	-4.2105	-0.61449	21.672	24.542	3.5647	6.143	-2.0072	-0.34434	1513.5
5.42	543	60	NaN	-1.3565	25.18	-0.54931	-177.92	20.774	0.90901	-105.81	-633.19	1141.5	-32.159	875.54	1047.6	32.473	39.95	0	0	7.8666	6.8453	-23.675	-24.883	-4.1511	-0.71763	21.621	24.333	3.7155	6.1277	-2.0541	-0.55005	1513.4
5.43	544	60	NaN	-1.3065	25.126	-0.60837	-178.01	20.599	0.79279	-105.57	-632.99	1141.4	-32.443	875.71	1047.8	30.839	43.888	0	0	7.9348	6.9109	-23.673	-24.88	-4.0815	-0.78692	21.577	24.147	3.8534	6.1239	-2.0953	-0.73343	1513.4
5.44	545	60	NaN	-1.2597	25.163	-0.74962	-178.04	20.541	0.79147	-105.13	-632.66	1141.4	-32.448	875.74	1047.8	31.414	54.668	0	0	8.0107	6.9838	-23.669	-24.877	-4.0183	-0.79591	21.619	24.086	3.9925	6.1878	-2.0509	-0.79096	1513.1
5.45	546	60	NaN	-1.2087	24.996	-0.67271	-178.11	20.355	0.76162	-105.22	-632.79	1141.3	-32.698	875.78	1048.1	32.67	56.582	0	0	8.1098	7.0789	-23.664	-24.872	-3.9611	-0.86413	21.465	23.885	4.1488	6.2148	-2.199	-0.98656	1513.2
5.46	547	60	NaN	-1.1318	24.967	-0.75941	-178.15	20.259	0.79587	-104.86	-632.6	1141.3	-32.736	875.77	1048.3	33.275	57.787	0	0	8.1542	7.1215	-23.655	-24.862	-3.8692	-0.88982	21.444	23.782	4.285	6.2317	-2.2113	-1.0805	1513
5.47	548	60	NaN	-1.0858	24.959	-0.81374	-178.18	20.195	0.82062	-104.63	-632.48	1141.2	-32.759	875.78	1048.4	31.198	59.974	0	0	8.1682	7.135	-23.644	-24.852	-3.814	-0.90872	21.44	23.714	4.3542	6.2263	-2.2039	-1.1373	1512.8
5.48	549	60	NaN	-1.0483	24.929	-0.81321	-178.21	20.084	0.84964	-104.56	-632.48	1141.2	-32.804	875.87	1048.4	34.607	67.04	0	1	8.18	7.1463	-23.644	-24.851	-3.7719	-0.93557	21.414	23.6	4.4081	6.2107	-2.23	-1.2511	1512.9
5.49	550	60	NaN	-0.97259	24.88	-0.81617	-178.25	19.872	0.92892	-104.4	-632.49	1141.2	-32.823	876.1	1048.5	37.215	67.225	0	1	8.1917	7.1576	-23.643	-24.851	-3.689	-0.96701	21.37	23.382	4.5028	6.1906	-2.2735	-1.4683	1513.1
5.5	551	60	NaN	-0.90037	24.844	-0.80178	-178.26	19.65	1.0334	-104.26	-632.6	1141.1	-32.775	876.48	1048.6	35.28	66.384	0	1	8.2035	7.1689	-23.643	-24.85	-3.6126	-0.97031	21.338	23.157	4.5909	6.1986	-2.305	-1.6936	1513.6
5.51	552	60	NaN	-0.84476	24.847	-0.80136	-178.27	19.652	0.92916	-104.08	-632.68	1141.1	-33.338	876.45	1048.6	34.417	66.345	0	1	8.2152	7.1802	-23.642	-24.85	-3.5287	-0.95094	21.343	23.155	4.6865	6.2292	-2.2989	-1.6947	1513.6
5.52	553	60	NaN	-0.80006	24.863	-0.77568	-178.26	19.699	0.88853	-104	-632.78	1141.1	-33.66	876.37	1048.7	33.909	66.407	0	1	8.227	7.1915	-23.642	-24.849	-3.4688	-0.9275	21.361	23.2	4.7582	6.264	-2.2805	-1.6491	1513.6
5.53	554	60	NaN	-0.77816	24.856	-0.66712	-178.23	19.738	0.97293	-104.2	-633.01	1141.1	-33.596	876.36	1048.7	34.748	66.313	0	1	8.2387	7.2027	-23.641	-24.849	-3.4565	-0.91286	21.355	23.239	4.7823	6.2899	-2.2863	-1.6101	1513.8
5.54	555	60	NaN	-0.77131	24.832	-0.5081	-178.2	19.779	1.1355	-104.57	-633.39	1141.2	-33.33	876.41	1048.7	35.331	66.301	0	1	8.2505	7.214	-23.641	-24.848	-3.4726	-0.90166	21.331	23.28	4.7779	6.3124	-2.3104	-1.5683	1514.3
5.55	556	60	NaN	-0.74123	24.86	-0.4605	-178.16	19.894	1.2238	-104.56	-633.71	1141.2	-33.338	876.43	1048.6	35.475	66.422	0	1	8.2622	7.2253	-23.64	-24.848	-3.4413	-0.86407	21.357	23.397	4.8209	6.3613	-2.2837	-1.4508	1514.7
5.56	557	60	NaN	-0.73191	24.892	-0.48455	-178.14	19.982	1.1999	-104.38	-633.94	1141.2	-33.588	876.42	1048.6	35.887	66.863	0	1	8.274	7.2366	-23.64	-24.848	-3.4156	-0.82385	21.387	23.487	4.8584	6.4128	-2.2528	-1.361	1514.8
5.57	558	60	NaN	-0.7244	24.907	-0.49763	-178.12	20.029	1.2007	-104.28	-634.1	1141.2	-33.677	876.46	1048.6	36.795	67.398	0	1	8.2857	7.2479	-23.64	-24.847	-3.4004	-0.80065	21.401	23.535	4.8853	6.4472	-2.2386	-1.3122	1515
5.58	559	60	NaN	-0.71195	24.951	-0.47369	-178.08	20.097	1.2478	-104.26	-634.35	1141.3	-33.696	876.56	1048.6	34.587	68.171	0	1	8.2975	7.2592	-23.639	-24.847	-3.386	-0.7527	21.443	23.605	4.9115	6.5065	-2.196	-1.242	1515.4
5.59	560	60	NaN	-0.70106	25.033	-0.41549	-178.01	20.196	1.2568	-104.37	-634.71	1141.4	-33.888	876.71	1048.5	35.681	68.983	0	1	8.3092	7.2705	-23.639	-24.846	-3.371	-0.6795	21.522	23.707	4.9383	6.591	-2.1166	-1.1393	1515.9
5.6	561	60	NaN	-0.7045	25.141	-0.35215	-177.94	20.31	1.159	-104.57	-635.1	1141.5	-34.38	876.88	1048.5	35.267	69.324	0	1	8.321	7.2817	-23.638	-24.846	-3.3625	-0.60032	21.627	23.824	4.9585	6.6814	-2.0118	-1.0213	1516.5
5.61	562	60	NaN	-0.73211	25.268	-0.36447	-177.86	20.43	1.241	-104.54	-635.51	1141.5	-34.37	877.06	1048.5	35.93	67.507	0	1	8.3327	7.293	-23.638	-24.845	-3.3883	-0.51446	21.753	23.945	4.9445	6.7786	-1.8848	-0.9	1517.1
5.62	563	60	NaN	-0.75329	25.37	-0.40492	-177.81	20.532	1.2912	-104.5	-635.77	1141.6	-34.364	877.14	1048.5	36.586	66.552	0	1	8.3445	7.3043	-23.637	-24.845	-3.4074	-0.46052	21.853	24.05	4.937	6.8438	-1.7842	-0.79539	1517.4
5.63	564	60	NaN	-0.77844	25.493	-0.4526	-177.77	20.679	1.3524	-104.5	-636.13	1141.7	-34.327	877.21	1048.5	36.845	66.979	0	1	8.3562	7.3156	-23.637	-24.845	-3.4334	-0.42165	21.975	24.197	4.9228	6.8939	-1.6619	-0.64753	1517.8
5.64	565	60	NaN	-0.78036	25.623	-0.55081	-177.74	20.791	1.4134	-104.33	-636.26	1141.7	-34.247	877.27	1048.5	37.132	66.502	0	1	8.368	7.3269	-23.637	-24.844	-3.4315	-0.38894	22.104	24.31	4.9365	6.9379	-1.5326	-0.53358	1518
5.65	566	60	NaN	-0.77386	25.764	-0.68131	-177.72	20.859	1.4754	-104.07	-636.24	1141.7	-34.119	877.38	1048.5	37.836	66.335	0	1	8.3797	7.3382	-23.636	-24.844	-3.4199	-0.36277	22.243	24.38	4.9599	6.9754	-1.3932	-0.46355	1518.1
5.66	567	60	NaN	-0.84173	25.958	-0.72349	-177.69	21.003	1.5681	-104.33	-636.79	1141.8	-33.938	877.69	1048.4	35.171	64.531	0	1	8.3915	7.3495	-23.636	-24.843	-3.5027	-0.35589	22.434	24.527	4.8888	6.9936	-1.202	-0.3166	1519
5.67	568	60	NaN	-0.85098	25.985	-0.74639	-177.71	21.047	1.5352	-104.34	-636.97	1141.8	-34.007	877.8	1048.4	34.864	59.733	0	1	8.4032	7.3607	-23.635	-24.843	-3.5094	-0.37059	22.461	24.572	4.8938	6.9901	-1.1747	-0.27094	1519.3
5.68	569	60	NaN	-0.87424	26.063	-0.75797	-177.73	21.17	1.4527	-104.47	-637.19	1141.8	-34.213	877.88	1048.4	33.186	51.149	0	1	8.415	7.372	-23.635	-24.842	-3.5294	-0.38796	22.538	24.695	4.8856	6.9841	-1.0968	-0.14699	1519.6
5.69	570	60	NaN	-0.93759	26.176	-0.75812	-177.76	21.404	1.3926	-104.78	-637.66	1141.9	-34.309	877.88	1048.4	31.099	44.393	0	1	8.4267	7.3833	-23.634	-24.842	-3.6	-0.41956	22.65	24.93	4.8268	6.9637	-0.98476	0.087735	1520.1
5.7	571	60	NaN	-1.0251	26.326	-0.80158	-177.78	21.647	1.3817	-105.01	-638.05	1142	-34.244	877.85	1048.4	32.536	40.283	0	1	8.4385	7.3946	-23.634	-24.841	-3.6978	-0.45749	22.796	25.178	4.7407	6.9371	-0.83797	0.33609	1520.4
5.71	572	60	NaN	-1.0939	26.497	-0.91654	-177.82	21.778	1.4136	-104.92	-638	1142.2	-34.073	877.87	1048.4	33.97	41.069	0	1	8.4502	7.4059	-23.633	-24.841	-3.7698	-0.49118	22.959	25.316	4.6805	6.9147	-0.67472	0.47459	1520.4
5.72	573	60	NaN	-1.0809	26.501	-0.84627	-177.85	21.907	1.4528	-105.33	-638.51	1142	-33.803	878.02	1048.3	32.855	42.162	0	1	8.462	7.4172	-23.633	-24.841	-3.7813	-0.55313	22.97	25.439	4.6807	6.864	-0.66343	0.59821	1521.1
5.73	574	60	NaN	-1.0954	26.56	-0.85837	-177.88	22.028	1.3994	-105.41	-638.68	1142	-33.856	878.07	1048.3	33.27	37.492	0	1	8.4737	7.4284	-23.633	-24.84	-3.7965	-0.57851	23.029	25.56	4.6772	6.8499	-0.6037	0.71945	1521.3
5.74	575	60	NaN	-1.101	26.609	-0.87296	-177.9	22.131	1.3475	-105.44	-638.83	1142	-33.906	878.14	1048.3	32.112	37.883	0	1	8.4855	7.4397	-23.632	-24.84	-3.8008	-0.59495	23.078	25.662	4.6847	6.8448	-0.55415	0.82257	1521.5
5.75	576	60	NaN	-1.0977	26.655	-0.86589	-177.91	22.237	1.2632	-105.51	-638.96	1142	-34.044	878.18	1048.3	31.088	38.254	0	1	8.4972	7.451	-23.632	-24.839	-3.7947	-0.60936	23.124	25.768	4.7025	6.8417	-0.50774	0.9288	1521.7
5.76	577	60	NaN	-1.086	26.702	-0.84167	-177.93	22.343	1.1575	-105.62	-639.08	1142	-34.246	878.2	1048.3	31.823	36.993	0	1	8.509	7.4623	-23.631	-24.839	-3.7792	-0.62271	23.169	25.876	4.7298	6.8396	-0.4624	1.0373	1521.8
5.77	578	60	NaN	-1.0576	26.724	-0.83442	-177.94	22.411	1.1377	-105.63	-639.3	1142	-34.215	878.32	1048.2	29.895	36.298	0	1	8.5207	7.4736	-23.631	-24.838	-3.7519	-0.63128	23.191	25.943	4.7688	6.8423	-0.43941	1.1046	1522.2
5.78	579	60	NaN	-1.0185	26.733	-0.82901	-177.92	22.421	1.154	-105.62	-639.53	1142	-34.134	878.46	1048.2	32.232	35.273	0	1	8.5325	7.4849	-23.63	-24.838	-3.7146	-0.61259	23.2	25.954	4.8179	6.8723	-0.42992	1.1157	1522.6
5.79	580	60	NaN	-0.99615	26.734	-0.82085	-177.9	22.418	1.173	-105.62	-639.64	1142.1	-34.082	878.51	1048.2	29.776	40.655	0	1	8.5442	7.4962	-23.63	-24.837	-3.6942	-0.59538	23.202	25.95	4.85	6.9008	-0.42791	1.1127	1522.7
5.8	581	60	NaN	-0.95829	26.737	-0.75051	-177.87	22.403	1.1779	-105.82	-639.86	1142.1	-34.064	878.54	1048.2	31.319	50.647	0	1	8.556	7.5074	-23.629	-24.837	-3.664	-0.57517	23.205	25.936	4.892	6.9323	-0.42473	1.099	1523
5.81	582	60	NaN	-0.90562	26.749	-0.66668	-177.84	22.37	1.1885	-106.04	-640.12	1142.1	-34.018	878.57	1048.3	33.095	61.546	0	1	8.5677	7.5187	-23.629	-24.837	-3.6206	-0.55034	23.216	25.903	4.9471	6.9684	-0.41308	1.0665	1523.3
5.82	583	60	NaN	-0.85529	26.773	-0.65051	-177.8	22.309	1.2295	-106.01	-640.27	1142.1	-33.884	878.62	1048.3	34.382	59.662	0	1	8.5795	7.53	-23.629	-24.836	-3.574	-0.5219	23.241	25.841	5.0055	7.0081	-0.38715	1.0048	1523.5
5.83	584	60	NaN	-0.80917	26.818	-0.63598	-177.77	22.225	1.2454	-106	-640.36	1142.1	-33.822	878.66	1048.3	33.154	54.332	0	1	8.5912	7.5413	-23.628	-24.836	-3.5295	-0.49494	23.288	25.755	5.0617	7.0464	-0.34059	0.91962	1523.6
5.84	585	60	NaN	-0.77864	26.894	-0.69293	-177.71	22.004	1.3798	-105.8	-640.46	1142	-33.402	878.85	1048.3	31.463	59.815	0	1	8.603	7.5526	-23.628	-24.835	-3.5068	-0.43948	23.369	25.529	5.0962	7.1131	-0.25857	0.69368	1523.9
5.85	586	60	NaN	-0.74773	26.979	-0.71889	-177.63	21.739	1.5091	-105.73	-640.62	1142	-32.989	879	1048.4	33.684	63.592	0	1	8.6147	7.5639	-23.627	-24.835	-3.4881	-0.36878	23.458	25.26	5.1266	7.1951	-0.16946	0.42555	1524.2
5.86	587	60	NaN	-0.71667	27.046	-0.67942	-177.55	21.526	1.5776	-105.85	-640.84	1142	-32.738	879.07	1048.5	37.56	66.157	0	1	8.6265	7.5751	-23.627	-24.834	-3.4708	-0.30697	23.527	25.045	5.1557	7.2682	-0.099924	0.21093	1524.5
5.87	588	60	NaN	-0.68551	27.1	-0.6032	-177.5	21.381	1.5382	-106.07	-641.09	1142.1	-32.754	879.04	1048.5	37.927	68.428	0	1	8.6382	7.5864	-23.626	-24.834	-3.4469	-0.26554	23.581	24.901	5.1913	7.3209	-0.045147	0.066584	1524.8
5.88	589	60	NaN	-0.65003	27.188	-0.59483	-177.48	21.204	1.3462	-106.08	-641.29	1142.2	-33.097	878.95	1048.7	39.602	69.669	0	1	8.65	7.5977	-23.626	-24.834	-3.3985	-0.23216	23.673	24.719	5.2515	7.3656	0.0471	-0.1142	1524.9
5.89	590	60	NaN	-0.62849	27.247	-0.5829	-177.47	21.058	1.2749	-106.1	-641.38	1142.2	-33.142	878.89	1048.8	40.612	69.577	0	1	8.6617	7.609	-23.626	-24.833	-3.3761	-0.2162	23.734	24.571	5.2856	7.3928	0.10888	-0.26189	1524.9
5.9	591	60	NaN	-0.61037	27.301	-0.56095	-177.46	20.854	1.288	-106.15	-641.46	1142.2	-32.922	878.97	1048.8	38.383	66.337	0	1	8.6735	7.6203	-23.625	-24.833	-3.3676	-0.21949	23.791	24.364	5.3059	7.4008	0.16562	-0.46821	1525.1
5.91	592	60	NaN	-0.59734	27.376	-0.60923	-177.5	20.567	1.294	-105.97	-641.46	1142.2	-32.636	879.1	1049	37.794	59.532	0	1	8.6852	7.6316	-23.625	-24.832	-3.3587	-0.26102	23.87	24.073	5.3266	7.3705	0.24521	-0.75898	1525.2
5.92	593	60	NaN	-0.58634	27.445	-0.67421	-177.55	20.308	1.2835	-105.75	-641.42	1142.2	-32.424	879.2	1049.1	34.951	48.158	0	1	8.697	7.6429	-23.624	-24.832	-3.347	-0.30621	23.943	23.811	5.35	7.3366	0.31873	-1.021	1525.2
5.93	594	60	NaN	-0.57255	27.469	-0.66091	-177.55	20.196	1.2726	-105.74	-641.43	1142.3	-32.366	879.21	1049.1	30.969	39.22	0	1	8.7087	7.6541	-23.624	-24.831	-3.3351	-0.31643	23.967	23.698	5.3736	7.3377	0.34339	-1.1335	1525.3
5.94	595	60	NaN	-0.5558	27.495	-0.66531	-177.64	19.987	1.1418	-105.63	-641.45	1142.3	-32.469	879.12	1049.3	32.259	38.275	0	1	8.7205	7.6654	-23.623	-24.831	-3.3102	-0.39576	23.998	23.484	5.4102	7.2697	0.37427	-1.3468	1525.2
5.95	596	60	NaN	-0.54076	27.507	-0.63585	-177.77	19.832	0.95314	-105.59	-641.44	1142.4	-32.722	879.01	1049.4	32.303	37.958	0	1	8.7322	7.6767	-23.623	-24.83	-3.2845	-0.51714	24.014	23.325	5.4478	7.1596	0.3909	-1.5054	1525
5.96	597	60	NaN	-0.52272	27.513	-0.58619	-177.9	19.701	0.73054	-105.59	-641.38	1142.4	-33.113	878.88	1049.6	31.428	38.497	0	1	8.744	7.688	-23.622	-24.83	-3.2521	-0.63102	24.022	23.192	5.4919	7.057	0.3998	-1.6383	1524.8
5.97	598	60	NaN	-0.50816	27.511	-0.54875	-178	19.596	0.57985	-105.56	-641.32	1142.4	-33.367	878.83	1049.6	33.123	38.514	0	1	8.7557	7.6993	-23.622	-24.83	-3.2273	-0.71474	24.021	23.085	5.5285	6.9845	0.39939	-1.7443	1524.7
5.98	599	60	NaN	-0.49891	27.501	-0.52926	-178.05	19.521	0.5495	-105.51	-641.26	1142.5	-33.332	878.84	1049.7	32.741	37.783	0	1	8.7675	7.7106	-23.622	-24.829	-3.2174	-0.77034	24.012	23.01	5.5501	6.9402	0.39001	-1.8192	1524.6
5.99	600	60	NaN	-0.4863	27.488	-0.48568	-178.1	19.478	0.57037	-105.54	-641.21	1142.5	-33.148	878.85	1049.7	33.237	39.789	0	1	8.7792	7.7219	-23.621	-24.829	-3.2128	-0.83096	23.998	22.967	5.5664	6.8909	0.37686	-1.8613	1524.6
6	601	60	NaN	-0.45373	27.49	-0.51805	-178.13	19.539	0.48154	-105.17	-641	1142.5	-33.349	878.53	1049.7	33.714	47.113	0	1	8.791	7.7331	-23.621	-24.828	-3.1599	-0.83358	23.999	23.03	5.6311	6.8996	0.37837	-1.7985	1524.1
6.01	602	60	NaN	-0.41017	27.546	-0.65597	-178.14	19.599	0.45259	-104.56	-640.63	1142.5	-33.401	878.34	1049.7	32.582	43.666	0	1	8.8027	7.7444	-23.62	-24.828	-3.0922	-0.8247	24.054	23.091	5.7106	6.9197	0.43367	-1.7367	1523.5
6.02	603	60	NaN	-0.36926	27.583	-0.72991	-178.14	19.668	0.4506	-104.15	-640.34	1142.5	-33.397	878.18	1049.7	33.821	50.538	0	1	8.8145	7.7557	-23.62	-24.827	-3.037	-0.80569	24.089	23.162	5.7775	6.95	0.4688	-1.6653	1523
6.03	604	60	NaN	-0.31621	27.584	-0.71598	-178.11	19.747	0.48091	-103.97	-640.16	1142.5	-33.323	878.04	1049.6	32.604	53.448	0	1	8.8262	7.767	-23.619	-24.827	-2.9805	-0.77897	24.086	23.244	5.8457	6.988	0.46692	-1.583	1522.7
6.04	605	60	NaN	-0.23186	27.566	-0.6744	-178.08	19.831	0.55122	-103.8	-639.99	1142.5	-33.16	877.97	1049.6	33.63	57.71	0	1	8.838	7.7783	-23.619	-24.826	-2.8963	-0.7453	24.065	23.331	5.9417	7.033	0.44638	-1.495	1522.4
6.05	606	60	NaN	-0.16312	27.54	-0.62283	-178.03	19.912	0.55513	-103.72	-639.93	1142.6	-33.226	877.84	1049.5	36.989	58.034	0	1	8.8497	7.7896	-23.619	-24.826	-2.8225	-0.69206	24.036	23.415	6.0272	7.0975	0.41773	-1.4108	1522.2
6.06	607	60	NaN	-0.08679	27.517	-0.58339	-177.97	19.979	0.64482	-103.59	-639.85	1142.6	-33.062	877.73	1049.5	36.506	58.364	0	1	8.8622	7.8016	-23.617	-24.825	-2.7478	-0.62763	24.011	23.486	6.1144	7.1739	0.39348	-1.3389	1522.1
6.07	608	60	NaN	0.021379	27.484	-0.53773	-177.89	20.056	0.65806	-103.36	-639.74	1142.6	-33.163	877.65	1049.5	35.47	58.775	0	1	8.8798	7.8184	-23.61	-24.818	-2.6272	-0.53495	23.975	23.565	6.2525	7.2834	0.36511	-1.2528	1521.9
6.08	609	60	NaN	0.11402	27.424	-0.41136	-177.8	20.12	0.66045	-103.36	-639.76	1142.6	-33.3	877.59	1049.5	33.892	58.623	0	1	8.8973	7.8352	-23.603	-24.81	-2.5297	-0.44458	23.913	23.63	6.3676	7.3906	0.30995	-1.1801	1521.8
6.09	610	60	NaN	0.17764	27.355	-0.22477	-177.71	20.167	0.70468	-103.59	-639.88	1142.7	-33.317	877.53	1049.4	34.639	57.623	0	1	8.9148	7.852	-23.596	-24.803	-2.4737	-0.35778	23.841	23.681	6.4411	7.4942	0.24542	-1.1223	1521.9
6.1	611	60	NaN	0.27468	27.349	-0.16285	-177.58	20.241	0.75324	-103.28	-639.72	1142.8	-33.393	877.42	1049.4	35.659	58.144	0	1	8.9323	7.8688	-23.589	-24.796	-2.3627	-0.21504	23.831	23.759	6.5696	7.6538	0.24247	-1.037	1521.6
6.11	612	2.5	NaN	0.41639	27.312	0.081844	-177.45	20.257	0.84192	-103.42	-639.71	1142.9	-33.373	877.45	1049.3	34.185	57.579	0	1	8.9498	7.8857	-23.581	-24.789	-2.2272	-0.09675	23.785	23.785	6.7226	7.7889	0.20319	-1.0044	1521.7
6.12	613	2.5	NaN	0.49852	27.312	0.052571	-177.38	20.241	0.86724	-102.87	-639.58	1142.9	-33.467	877.51	1049.3	34.625	55.254	0	1	8.9673	7.9025	-23.574	-24.782	-2.1208	0.0013538	23.783	23.771	6.8466	7.9038	0.20874	-1.0113	1521.6
6.13	614	2.5	NaN	0.56046	27.31	0.097671	-177.35	20.227	0.85324	-102.62	-639.55	1143	-33.621	877.55	1049.3	36.719	54.226	0	1	8.956	7.8916	-23.569	-24.777	-2.0436	0.044225	23.778	23.759	6.9125	7.9359	0.20878	-1.0177	1521.6
6.14	615	2.5	NaN	0.62882	27.321	0.17238	-177.34	20.214	0.85291	-102.45	-639.53	1143.1	-33.699	877.6	1049.2	34.869	56.227	0	1	8.8853	7.8237	-23.569	-24.777	-1.9659	0.067963	23.786	23.749	6.9193	7.8916	0.21626	-1.0279	1521.6
6.15	616	2.5	NaN	0.70797	27.351	0.25588	-177.33	20.205	0.86771	-102.27	-639.49	1143.1	-33.716	877.65	1049.2	33.076	57.385	0	1	8.8478	7.7877	-23.57	-24.777	-1.8794	0.078904	23.812	23.745	6.9684	7.8666	0.24212	-1.0326	1521.6
6.16	617	2.5	NaN	0.79277	27.399	0.34398	-177.36	20.213	0.86999	-102.05	-639.45	1143.2	-33.766	877.66	1049.2	33.863	59.39	0	1	8.8031	7.7448	-23.571	-24.778	-1.7842	0.066877	23.855	23.757	7.0189	7.8117	0.28424	-1.0211	1521.6
6.17	618	2.5	NaN	0.89377	27.449	0.43955	-177.42	20.26	0.83389	-101.67	-639.48	1143.3	-33.938	877.59	1049.1	32.567	61.148	0	1	8.6051	7.5546	-23.573	-24.78	-1.6625	0.023856	23.9	23.809	6.9426	7.5784	0.32742	-0.97087	1521.5
6.18	619	2.5	NaN	0.95008	27.488	0.5026	-177.48	20.278	0.83645	-101.41	-639.52	1143.4	-33.957	877.59	1049.1	34.934	61.336	0	1	8.4414	7.3974	-23.574	-24.782	-1.5955	-0.024968	23.936	23.831	6.8459	7.3724	0.36201	-0.9507	1521.5
6.19	620	2.5	NaN	1.0311	27.552	0.62496	-177.61	20.25	0.82987	-101.09	-639.66	1143.5	-33.965	877.7	1049.1	34.078	62.616	0	1	8.3107	7.2719	-23.574	-24.782	-1.5017	-0.1463	23.994	23.808	6.809	7.1256	0.41913	-0.97408	1521.8
6.2	621	2.5	NaN	1.0866	27.609	0.70479	-177.72	20.215	0.83119	-100.82	-639.75	1143.6	-33.938	877.81	1049	32.714	61.801	0	1	8.1872	7.1532	-23.575	-24.782	-1.437	-0.24466	24.046	23.778	6.7502	6.9085	0.47127	-1.0044	1522
6.21	622	2.5	NaN	1.1175	27.656	0.74651	-177.8	20.185	0.83356	-100.66	-639.76	1143.7	-33.9	877.89	1049	33.8	61.624	0	1	8.0704	7.0411	-23.575	-24.782	-1.4012	-0.31818	24.09	23.751	6.6692	6.7229	0.51484	-1.0315	1522.1
6.22	623	2.5	NaN	1.1866	27.721	0.87521	-177.96	20.133	0.80098	-100.51	-639.89	1143.8	-33.935	878.02	1049	31.486	57.938	0	1	7.7439	6.7275	-23.573	-24.78	-1.3247	-0.47184	24.151	23.703	6.4192	6.2556	0.57838	-1.0775	1522.3
6.23	624	2.5	NaN	1.2261	27.786	0.92184	-178.07	20.093	0.75882	-100.17	-639.89	1143.9	-34.01	878.11	1049	31.653	62.165	0	1	7.4657	6.4603	-23.571	-24.779	-1.2696	-0.56289	24.213	23.666	6.1961	5.8974	0.64164	-1.1129	1522.4
6.24	625	2.5	NaN	1.2425	27.919	0.78441	-178.16	20.037	0.73748	-99.372	-639.62	1144	-34.027	878.25	1049	35.619	68.032	0	1	7.3419	6.3414	-23.571	-24.779	-1.2226	-0.62811	24.344	23.613	6.1193	5.7133	0.77224	-1.1656	1522.2
6.25	626	2.5	NaN	1.2848	28.002	0.77242	-178.27	19.982	0.72325	-98.919	-639.58	1144	-34.011	878.39	1049	39.606	72.73	0	1	7.1757	6.1818	-23.573	-24.781	-1.1637	-0.71408	24.424	23.561	6.012	5.4677	0.85038	-1.2203	1522.3
6.26	627	2.5	NaN	1.3353	28.051	0.81528	-178.35	19.949	0.69589	-98.631	-639.66	1144.1	-34.042	878.48	1049	44.395	72.633	0	1	6.9926	6.006	-23.576	-24.784	-1.1009	-0.78821	24.47	23.529	5.8917	5.2178	0.89441	-1.2545	1522.5
6.27	628	2.5	NaN	1.3666	28.095	0.81025	-178.4	19.946	0.6581	-98.292	-639.68	1144.2	-34.127	878.49	1049.1	41.401	70.51	0	1	6.8168	5.8371	-23.578	-24.786	-1.0536	-0.81921	24.513	23.528	5.7632	5.0179	0.93475	-1.258	1522.5
6.28	629	2.5	NaN	1.3786	28.088	0.8639	-178.41	19.954	0.6688	-98.352	-639.77	1144.2	-34.076	878.47	1049.1	39.21	70.108	0	1	6.642	5.6692	-23.581	-24.788	-1.0457	-0.83644	24.506	23.536	5.5963	4.8328	0.92543	-1.2522	1522.6
6.29	630	2.5	NaN	1.4089	28.036	1.0957	-178.44	19.969	0.6529	-98.767	-640.09	1144.3	-34.047	878.48	1049.1	37.792	69.237	0	1	6.4759	5.5097	-23.583	-24.791	-1.0315	-0.88212	24.452	23.553	5.4444	4.6276	0.86882	-1.2379	1522.9
6.3	631	2.5	NaN	1.4294	28.04	1.1699	-178.46	19.99	0.62712	-98.794	-640.16	1144.3	-34.051	878.48	1049.1	38.361	69.529	0	1	6.3288	5.3684	-23.586	-24.794	-1.0118	-0.90344	24.454	23.575	5.317	4.465	0.86832	-1.2181	1523
6.31	632	2.5	NaN	1.4522	28.043	1.1866	-178.46	20.012	0.61357	-98.613	-640.13	1144.4	-34.036	878.47	1049.1	35.315	66.278	0	1	6.2011	5.2458	-23.589	-24.797	-0.98277	-0.89645	24.455	23.6	5.2183	4.3493	0.86602	-1.1966	1523
6.32	633	2.5	NaN	1.4797	28.026	1.2038	-178.44	20.034	0.62148	-98.405	-640.11	1144.4	-33.982	878.43	1049.1	32.058	62.117	0	1	6.1053	5.1538	-23.592	-24.799	-0.94958	-0.87321	24.437	23.623	5.1557	4.2806	0.8457	-1.1764	1522.9
6.33	634	2.5	NaN	1.5068	28.004	1.2292	-178.42	20.045	0.65475	-98.278	-640.09	1144.4	-33.875	878.39	1049.1	31.138	60.049	0	1	6.0411	5.0922	-23.594	-24.801	-0.92181	-0.85322	24.416	23.634	5.1193	4.2389	0.82175	-1.1675	1522.8
6.34	635	2.5	NaN	1.5308	27.99	1.2332	-178.41	20.005	0.74794	-98.088	-640.01	1144.4	-33.573	878.47	1049	31.442	61.694	0	1	6.0447	5.0955	-23.596	-24.804	-0.90198	-0.84451	24.4	23.595	5.1427	4.251	0.80358	-1.2086	1522.8
6.35	636	2.5	NaN	1.5462	27.962	1.2473	-178.39	20.005	0.67951	-97.946	-639.94	1144.4	-33.756	878.4	1049.1	32.335	64.012	0	1	5.999	5.0517	-23.597	-24.805	-0.87466	-0.80618	24.372	23.595	5.1243	4.2455	0.77525	-1.2099	1522.7
6.36	637	2.5	NaN	1.5818	27.928	1.28	-178.35	19.948	0.64719	-97.78	-639.81	1144.4	-33.824	878.4	1049.1	34.349	66.318	0	1	5.931	4.9864	-23.598	-24.805	-0.83043	-0.76364	24.338	23.538	5.1006	4.2228	0.74046	-1.2674	1522.5
6.37	638	2.5	NaN	1.623	27.894	1.3146	-178.32	19.856	0.64635	-97.602	-639.62	1144.4	-33.784	878.42	1049.1	35.802	67.163	0	1	5.9023	4.9588	-23.6	-24.807	-0.78426	-0.72667	24.303	23.447	5.1181	4.2322	0.70367	-1.3607	1522.4
6.38	639	2.5	NaN	1.6538	27.861	1.3397	-178.3	19.763	0.64993	-97.45	-639.41	1144.4	-33.714	878.44	1049	35.291	67.832	0	1	5.9006	4.9572	-23.602	-24.81	-0.75066	-0.70524	24.271	23.354	5.15	4.252	0.66884	-1.4561	1522.2
6.39	640	2.5	NaN	1.6688	27.831	1.3514	-178.31	19.685	0.64844	-97.342	-639.27	1144.3	-33.64	878.5	1049	35.16	67.033	0	1	5.9997	5.0524	-23.603	-24.81	-0.73456	-0.70862	24.242	23.274	5.2652	4.3438	0.6388	-1.5364	1522.1
6.4	641	2.5	NaN	1.6747	27.891	1.1281	-178.29	19.567	0.6591	-96.271	-638.64	1144.3	-33.567	878.48	1049	33.4	64.886	0	1	6.1023	5.1509	-23.604	-24.812	-0.69209	-0.65774	24.303	23.155	5.4102	4.4931	0.69868	-1.6565	1521.4
6.41	642	2.5	NaN	1.6943	27.798	1.2943	-178.29	19.502	0.61876	-96.781	-638.7	1144.2	-33.635	878.42	1049	32.259	61.439	0	1	6.2085	5.2529	-23.606	-24.813	-0.68905	-0.67811	24.211	23.089	5.5195	4.5748	0.60508	-1.7247	1521.4
6.42	643	2.5	NaN	1.6985	27.801	1.2592	-178.3	19.453	0.58424	-96.555	-638.5	1144.2	-33.699	878.4	1049.1	29.897	56.771	0	0	6.3674	5.4055	-23.609	-24.816	-0.67432	-0.67663	24.215	23.039	5.6931	4.7289	0.60658	-1.7773	1521.2
6.43	644	2.5	NaN	1.703	27.841	1.139	-178.32	19.392	0.57776	-95.957	-638.11	1144.1	-33.674	878.36	1049.1	26.884	53.866	0	0	6.4989	5.5318	-23.612	-24.82	-0.64881	-0.6672	24.257	22.977	5.8501	4.8646	0.64414	-1.8431	1520.7
6.44	645	2.5	NaN	1.7264	27.797	1.1912	-178.33	19.308	0.59334	-95.932	-637.86	1144.1	-33.554	878.25	1049.1	24.755	52.755	0	0	6.5375	5.5688	-23.618	-24.825	-0.62962	-0.68897	24.216	22.89	5.9078	4.8799	0.59815	-1.9357	1520.4
6.45	646	2.5	NaN	1.7395	27.76	1.2134	-178.37	19.224	0.58742	-95.829	-637.61	1144	-33.463	878.19	1049.1	23.649	52.44	0	0	6.5761	5.6059	-23.623	-24.831	-0.61654	-0.72358	24.181	22.803	5.9595	4.8823	0.55788	-2.0281	1520
6.46	647	2.5	NaN	1.7487	27.739	1.2166	-178.4	19.128	0.62423	-95.657	-637.32	1143.9	-33.236	878.12	1049.1	23.649	51.959	0	0	6.6147	5.643	-23.628	-24.836	-0.60997	-0.75665	24.161	22.705	6.0047	4.8863	0.5329	-2.1305	1519.7
6.47	648	2.5	NaN	1.7569	27.722	1.2146	-178.43	19.072	0.59848	-95.519	-637.1	1143.9	-33.206	878.06	1049.1	23.649	51.833	0	0	6.6532	5.68	-23.634	-24.841	-0.5982	-0.78412	24.146	22.648	6.055	4.8959	0.51224	-2.1934	1519.4
6.48	649	2.5	NaN	1.759	27.718	1.206	-178.45	19.023	0.58565	-95.409	-636.94	1143.8	-33.16	878.06	1049.1	23.649	51.694	0	0	6.6918	5.7171	-23.639	-24.847	-0.59387	-0.8073	24.142	22.599	6.098	4.9098	0.50281	-2.2477	1519.2
6.49	650	2.5	NaN	1.7593	27.713	1.2196	-178.49	18.959	0.58916	-95.351	-636.76	1143.8	-33.027	878.08	1049.1	23.649	50.055	0	0	6.7304	5.7542	-23.644	-24.852	-0.5966	-0.84297	24.138	22.534	6.1338	4.9112	0.49348	-2.3178	1519.1
6.5	651	2.5	NaN	1.7675	27.687	1.2917	-178.55	18.878	0.55051	-95.381	-636.45	1143.7	-32.902	878	1049.1	23.649	46.509	0	0	6.769	5.7912	-23.65	-24.857	-0.59485	-0.91063	24.114	22.451	6.1742	4.8806	0.4638	-2.4061	1518.7
6.51	652	2.5	NaN	1.7727	27.672	1.3232	-178.6	18.853	0.49791	-95.369	-636.3	1143.7	-32.911	877.94	1049	23.649	38.594	0	0	6.8076	5.8283	-23.655	-24.863	-0.58922	-0.95815	24.099	22.425	6.2184	4.8702	0.44403	-2.4372	1518.5
6.52	653	2.5	NaN	1.7731	27.662	1.3388	-178.63	18.836	0.44774	-95.342	-636.12	1143.6	-32.93	877.88	1049	23.649	33.808	0	0	6.8462	5.8654	-23.661	-24.868	-0.5875	-0.99504	24.09	22.408	6.2587	4.8703	0.42933	-2.4598	1518.2
6.53	654	2.5	NaN	1.7796	27.631	1.3764	-178.68	18.823	0.40865	-95.39	-635.95	1143.6	-32.913	877.79	1049	23.649	24.005	0	0	6.8848	5.9024	-23.666	-24.873	-0.58388	-1.0427	24.06	22.393	6.3009	4.8597	0.39454	-2.4801	1518
6.54	655	2.5	NaN	1.7911	27.587	1.4193	-178.73	18.816	0.37032	-95.477	-635.79	1143.5	-32.903	877.68	1049	23.649	24.005	0	0	6.9234	5.9395	-23.671	-24.879	-0.57644	-1.0947	24.018	22.384	6.347	4.8448	0.34695	-2.4944	1517.7
6.55	656	2.5	NaN	1.8017	27.549	1.4455	-178.77	18.814	0.33465	-95.549	-635.66	1143.4	-32.918	877.58	1049	23.649	29.471	0	0	6.962	5.9766	-23.677	-24.884	-0.56828	-1.1367	23.983	22.381	6.3937	4.8398	0.30618	-2.5035	1517.5
6.56	657	2.5	NaN	1.8027	27.545	1.4465	-178.78	18.805	0.33074	-95.571	-635.6	1143.4	-32.905	877.57	1049.1	23.649	28.88	0	0	7.0006	6.0136	-23.682	-24.889	-0.56878	-1.1548	23.979	22.37	6.4318	4.8589	0.29734	-2.519	1517.4
6.57	658	2.5	NaN	1.8059	27.532	1.4467	-178.81	18.808	0.31079	-95.603	-635.5	1143.4	-32.925	877.49	1049.1	24.318	31.689	0	0	7.0392	6.0507	-23.687	-24.895	-0.56632	-1.1806	23.968	22.373	6.4729	4.8701	0.28028	-2.5219	1517.2
6.58	659	2.5	NaN	1.7914	27.516	1.4443	-178.84	18.782	0.32931	-95.729	-635.39	1143.3	-32.828	877.5	1049.1	23.649	41.851	0	0	7.0778	6.0878	-23.693	-24.9	-0.58938	-1.2237	23.954	22.345	6.4884	4.864	0.2609	-2.5553	1517.1
6.59	660	2.5	NaN	1.7691	27.496	1.4237	-178.88	18.771	0.32052	-95.887	-635.29	1143.3	-32.834	877.47	1049.1	25.346	47.474	0	0	7.1164	6.1248	-23.698	-24.905	-0.61758	-1.2697	23.936	22.331	6.4988	4.8551	0.238	-2.5743	1517
6.6	661	2.5	NaN	1.7498	27.478	1.3799	-178.91	18.781	0.29783	-95.986	-635.23	1143.2	-32.904	877.41	1049.1	26.664	49.554	0	0	7.155	6.1619	-23.703	-24.911	-0.63824	-1.3002	23.921	22.338	6.5167	4.8617	0.21818	-2.5729	1516.9
6.61	662	2.5	NaN	1.7374	27.47	1.321	-178.92	18.796	0.29695	-96.003	-635.2	1143.2	-32.915	877.36	1049.1	27.116	49.841	0	0	7.1936	6.199	-23.709	-24.916	-0.65095	-1.3075	23.916	22.351	6.5426	4.8914	0.20695	-2.5651	1516.8
6.62	663	2.5	NaN	1.709	27.458	1.2811	-178.94	18.809	0.27389	-96.199	-635.2	1143.1	-32.991	877.33	1049.1	27.876	47.024	0	0	7.2322	6.236	-23.714	-24.922	-0.684	-1.3292	23.904	22.363	6.5482	4.9069	0.19028	-2.5588	1516.8
6.63	664	2.5	NaN	1.6991	27.461	1.28	-178.94	18.817	0.31167	-96.392	-635.17	1143.1	-32.905	877.32	1049.1	28.092	46.288	0	0	7.2708	6.2731	-23.719	-24.927	-0.70446	-1.3464	23.909	22.369	6.5663	4.9267	0.18948	-2.5575	1516.7
6.64	665	2.5	NaN	1.6963	27.392	1.4492	-178.94	18.819	0.31562	-97.307	-635.47	1143.1	-32.947	877.36	1049.1	26.552	38.799	0	0	7.2206	6.2249	-23.706	-24.914	-0.73974	-1.3788	23.839	22.371	6.4809	4.8461	0.13314	-2.5423	1517.1
6.65	666	2.5	NaN	1.6923	27.345	1.5566	-178.94	18.832	0.31716	-97.957	-635.69	1143.1	-33.015	877.38	1049.1	26.831	26.344	0	0	7.1534	6.1604	-23.689	-24.897	-0.76539	-1.3945	23.793	22.385	6.388	4.7659	0.10303	-2.5125	1517.4
6.66	667	2.5	NaN	1.6871	27.35	1.5324	-178.93	18.856	0.33486	-98.031	-635.72	1143.1	-33.042	877.39	1049.1	31.072	36.619	0	0	7.0862	6.0958	-23.673	-24.88	-0.77226	-1.3857	23.798	22.408	6.3139	4.7102	0.12561	-2.4721	1517.4
6.67	668	2.5	NaN	1.6892	27.349	1.5163	-178.91	18.875	0.35726	-98.118	-635.77	1143.1	-33.054	877.42	1049.1	28.611	40.472	0	0	6.5565	5.5871	-23.681	-24.889	-0.77289	-1.3745	23.797	22.427	5.7836	4.2125	0.1157	-2.4618	1517.5
6.68	669	2.5	NaN	1.6966	27.343	1.5088	-178.88	18.917	0.36252	-98.208	-635.87	1143.1	-33.151	877.4	1049.1	25.208	39.355	0	0	5.7924	4.8533	-23.704	-24.912	-0.76511	-1.346	23.791	22.469	5.0273	3.5073	0.087042	-2.4427	1517.6
6.69	670	2.5	NaN	1.715	27.355	1.4931	-178.84	18.977	0.43408	-98.289	-635.97	1143.1	-33.128	877.4	1049.1	24.522	39.017	0	0	6.2538	5.2964	-23.695	-24.902	-0.75042	-1.307	23.803	22.529	5.5034	3.9894	0.1083	-2.3737	1517.7
6.7	671	2.5	NaN	1.7253	27.376	1.4764	-178.81	19.04	0.47315	-98.337	-636.05	1143.1	-33.181	877.38	1049	23.649	38.465	0	0	6.7152	5.7395	-23.686	-24.893	-0.73986	-1.2738	23.824	22.593	5.9753	4.4657	0.13794	-2.3006	1517.7
6.71	672	2.5	NaN	1.7317	27.404	1.4727	-178.78	19.124	0.47893	-98.411	-636.14	1143.1	-33.338	877.31	1049	26.135	39.427	0	0	7.1765	6.1826	-23.677	-24.884	-0.73026	-1.2374	23.851	22.676	6.4462	4.9452	0.17482	-2.2081	1517.8
6.72	673	2.5	NaN	1.7403	27.437	1.4841	-178.73	19.219	0.48348	-98.539	-636.25	1143.1	-33.525	877.23	1049	25.324	41.577	0	0	7.8742	6.8526	-23.663	-24.87	-0.71937	-1.1904	23.886	22.771	7.1548	5.6622	0.22267	-2.0995	1517.8
6.73	674	2.5	NaN	1.745	27.474	1.4849	-178.68	19.249	0.52294	-98.62	-636.29	1143.1	-33.561	877.28	1049	26.262	38.744	0	0	8.8907	7.8289	-23.643	-24.851	-0.71626	-1.1457	23.921	22.802	8.1745	6.6832	0.27811	-2.0491	1517.9
6.74	675	2.5	NaN	1.7339	27.486	1.4887	-178.65	19.279	0.56849	-98.758	-636.4	1143.1	-33.548	877.31	1049	28.254	32.776	0	0	9.1017	8.0315	-23.639	-24.846	-0.73291	-1.118	23.932	22.833	8.3688	6.9135	0.29298	-2.0135	1518
6.75	676	2.5	NaN	1.7087	27.494	1.4611	-178.61	19.329	0.60864	-98.853	-636.58	1143.1	-33.606	877.33	1049	24.538	24.005	0	0	9.1074	8.037	-23.637	-24.844	-0.75916	-1.0777	23.94	22.883	8.3482	6.9593	0.30298	-1.9616	1518.2
6.76	677	2.5	NaN	1.6777	27.504	1.4243	-178.56	19.39	0.64124	-98.938	-636.76	1143.1	-33.688	877.36	1049	23.649	24.005	0	0	9.019	7.9521	-23.634	-24.841	-0.78991	-1.0312	23.95	22.943	8.2291	6.9209	0.31642	-1.8982	1518.4
6.77	678	2.5	NaN	1.645	27.516	1.3963	-178.52	19.447	0.66304	-99.032	-636.89	1143.1	-33.77	877.36	1049	24.137	24.005	0	0	8.9726	7.9076	-23.631	-24.839	-0.82278	-0.98572	23.963	23	8.1499	6.9219	0.33124	-1.839	1518.6
6.78	679	2.5	NaN	1.6112	27.53	1.3874	-178.48	19.486	0.67036	-99.14	-636.98	1143.1	-33.854	877.34	1049	23.649	24.005	0	0	8.9528	7.8885	-23.63	-24.837	-0.8574	-0.9478	23.977	23.039	8.0954	6.9407	0.34724	-1.798	1518.6
6.79	680	2.5	NaN	1.5756	27.555	1.3925	-178.45	19.494	0.65871	-99.312	-637.08	1143.1	-33.992	877.46	1049	23.734	24.005	0	0	8.8694	7.8084	-23.628	-24.836	-0.89401	-0.92203	24.001	23.048	7.9754	6.8864	0.37241	-1.7876	1518.9
6.8	681	2.5	NaN	1.5569	27.552	1.376	-178.41	19.515	0.72182	-99.358	-637.19	1143.1	-33.885	877.48	1049	23.649	24.005	0	0	8.7457	7.6896	-23.628	-24.835	-0.91816	-0.88643	23.999	23.069	7.8275	6.8032	0.37102	-1.7666	1519
6.81	682	2.5	NaN	1.547	27.557	1.3596	-178.39	19.519	0.74537	-99.358	-637.23	1143.1	-33.867	877.5	1048.9	24.804	24.005	0	0	8.6253	7.574	-23.628	-24.835	-0.92866	-0.86514	24.003	23.072	7.6967	6.7089	0.37492	-1.7631	1519.1
6.82	683	2.5	NaN	1.5339	27.559	1.337	-178.36	19.533	0.77623	-99.337	-637.31	1143.1	-33.836	877.49	1048.9	27.765	24.005	0	0	8.4892	7.4433	-23.628	-24.835	-0.942	-0.83916	24.005	23.087	7.5472	6.6041	0.37688	-1.7478	1519.1
6.83	684	2.5	NaN	1.5166	27.553	1.3197	-178.33	19.566	0.81237	-99.343	-637.47	1143.1	-33.801	877.48	1048.9	23.649	24.005	0	0	8.3299	7.2903	-23.626	-24.834	-0.96067	-0.80745	23.999	23.12	7.3692	6.4828	0.3721	-1.7143	1519.3
6.84	685	2.5	NaN	1.5087	27.547	1.3431	-178.32	19.583	0.76687	-99.447	-637.61	1143.1	-33.962	877.5	1048.9	23.649	24.005	0	0	8.2386	7.2026	-23.626	-24.833	-0.96617	-0.79873	23.994	23.137	7.2725	6.4039	0.36807	-1.6962	1519.4
6.85	686	2.5	NaN	1.5099	27.559	1.3666	-178.31	19.56	0.79666	-99.479	-637.72	1143.1	-33.89	877.53	1048.9	24.702	24.005	0	0	8.1666	7.1335	-23.625	-24.832	-0.96869	-0.78669	24.005	23.115	7.1979	6.3468	0.38008	-1.7178	1519.6
6.86	687	2.5	NaN	1.5129	27.572	1.386	-178.31	19.547	0.79759	-99.521	-637.78	1143.1	-33.894	877.55	1048.9	25.206	24.005	0	0	8.1043	7.0736	-23.624	-24.832	-0.96696	-0.78503	24.019	23.1	7.1374	6.2886	0.39433	-1.7316	1519.7
6.87	688	2.5	NaN	1.5125	27.586	1.388	-178.31	19.531	0.7998	-99.511	-637.88	1143.1	-33.888	877.54	1048.9	23.649	24.005	0	0	8.0417	7.0135	-23.624	-24.831	-0.96709	-0.78854	24.033	23.084	7.0746	6.225	0.4087	-1.7473	1519.8
6.88	689	2.5	NaN	1.5101	27.596	1.3785	-178.31	19.511	0.80996	-99.465	-637.99	1143	-33.857	877.53	1048.8	23.649	24.005	0	0	7.978	6.9523	-23.624	-24.831	-0.96875	-0.79029	24.042	23.065	7.0092	6.162	0.41878	-1.7663	1519.9
6.89	690	2.5	NaN	1.5083	27.6	1.3751	-178.31	19.495	0.81827	-99.442	-638.08	1143	-33.829	877.52	1048.9	23.649	28.236	0	0	7.8722	6.8507	-23.622	-24.83	-0.97063	-0.78888	24.047	23.048	6.9016	6.0618	0.42482	-1.7822	1519.9
6.9	691	2.5	NaN	1.5044	27.609	1.4059	-178.32	19.495	0.79506	-99.528	-638.14	1143	-33.877	877.49	1048.9	23.649	24.005	0	0	7.7377	6.7216	-23.62	-24.828	-0.97589	-0.80005	24.057	23.047	6.7618	5.9215	0.43707	-1.7809	1520
6.91	692	2.5	NaN	1.5101	27.616	1.3924	-178.33	19.483	0.7913	-99.47	-638.16	1143	-33.872	877.5	1048.9	23.649	24.005	0	0	7.7015	6.6868	-23.62	-24.827	-0.96806	-0.80476	24.064	23.035	6.7334	5.882	0.44412	-1.7925	1520
6.92	693	2.5	NaN	1.5161	27.621	1.3981	-178.34	19.469	0.76533	-99.465	-638.24	1143	-33.898	877.49	1048.9	23.649	24.005	0	0	7.6538	6.6409	-23.619	-24.827	-0.96083	-0.81425	24.07	23.019	6.6929	5.8267	0.451	-1.8071	1520.1
6.93	694	2.5	NaN	1.5213	27.625	1.4115	-178.34	19.459	0.75503	-99.489	-638.31	1143.1	-33.876	877.47	1048.9	23.649	24.005	0	0	7.5866	6.5765	-23.617	-24.825	-0.95729	-0.81783	24.075	23.01	6.6293	5.7586	0.45715	-1.8153	1520.1
6.94	695	2.5	NaN	1.5266	27.628	1.4255	-178.34	19.467	0.7515	-99.515	-638.35	1143.1	-33.826	877.41	1048.9	23.649	24.005	0	0	7.5143	6.507	-23.616	-24.824	-0.95487	-0.81793	24.077	23.018	6.5595	5.6891	0.46025	-1.8063	1520.1
6.95	696	2.5	NaN	1.5338	27.634	1.4138	-178.34	19.501	0.71716	-99.433	-638.35	1143.1	-33.83	877.34	1048.9	23.649	24.005	0	0	7.4406	6.4362	-23.616	-24.823	-0.9446	-0.82094	24.084	23.051	6.496	5.6153	0.46863	-1.7719	1520
6.96	697	2.5	NaN	1.5436	27.723	1.1337	-178.33	19.528	0.71497	-98.375	-637.98	1143	-33.765	877.25	1048.9	23.649	24.005	0	0	7.3746	6.3729	-23.615	-24.822	-0.89795	-0.77291	24.174	23.077	6.4767	5.6	0.55937	-1.7456	1519.5
6.97	698	2.5	NaN	1.5498	27.719	1.1064	-178.33	19.56	0.69114	-98.265	-637.97	1143	-33.762	877.17	1049	23.649	24.005	0	0	7.3045	6.3055	-23.614	-24.822	-0.8879	-0.772	24.17	23.109	6.4166	5.5335	0.55614	-1.713	1519.4
6.98	699	2.5	NaN	1.5523	27.709	1.1016	-178.34	19.585	0.67071	-98.242	-637.98	1143	-33.75	877.12	1049	23.649	24.005	0	0	7.2055	6.2104	-23.614	-24.822	-0.88512	-0.77462	24.161	23.133	6.3204	5.4358	0.5474	-1.6886	1519.4
6.99	700	2.5	NaN	1.5566	27.69	1.1075	-178.33	19.588	0.67214	-98.249	-637.98	1143	-33.665	877.12	1049	23.649	24.005	0	0	7.1472	6.1544	-23.615	-24.823	-0.8843	-0.7756	24.144	23.135	6.2629	5.3788	0.52828	-1.6882	1519.4
7	701	2.5	NaN	1.561	27.639	1.1785	-178.33	19.573	0.68068	-98.503	-638.07	1143	-33.555	877.12	1049	23.649	24.005	0	0	7.1189	6.1273	-23.617	-24.825	-0.89339	-0.78539	24.094	23.117	6.2255	5.3419	0.47697	-1.7076	1519.5
7.01	702	2.5	NaN	1.551	27.543	1.3901	-178.34	19.57	0.63425	-99.333	-638.4	1143	-33.631	877.1	1049.1	23.649	24.005	0	0	6.977	5.991	-23.618	-24.826	-0.93143	-0.82436	23.999	23.113	6.0456	5.1666	0.38076	-1.7124	1519.8
7.02	703	2.5	NaN	1.5681	27.638	1.0831	-178.35	19.521	0.63441	-98.181	-637.93	1142.9	-33.545	877.17	1049.1	23.649	24.005	0	0	6.8792	5.897	-23.619	-24.827	-0.87475	-0.78921	24.098	23.062	6.0045	5.1078	0.47838	-1.7649	1519.4
7.03	704	2.5	NaN	1.5775	27.653	1.0228	-178.35	19.469	0.62147	-97.95	-637.76	1142.9	-33.486	877.27	1049.2	23.649	24.005	0	0	6.8622	5.8807	-23.62	-24.828	-0.85897	-0.78765	24.116	23.007	6.0032	5.0931	0.49558	-1.821	1519.3
7.04	705	2.5	NaN	1.5822	27.584	1.1673	-178.37	19.429	0.5738	-98.497	-637.92	1142.9	-33.517	877.37	1049.2	23.649	24.005	0	0	6.8217	5.8418	-23.622	-24.829	-0.87337	-0.82111	24.049	22.965	5.9483	5.0207	0.42734	-1.8647	1519.6
7.05	706	2.5	NaN	1.5853	27.51	1.3252	-178.38	19.407	0.52225	-99.1	-638.12	1143	-33.585	877.43	1049.3	23.649	24.005	0	0	6.7404	5.7637	-23.625	-24.832	-0.88994	-0.85391	23.976	22.941	5.8504	4.9098	0.35133	-1.8912	1519.9
7.06	707	2.5	NaN	1.5903	27.507	1.3248	-178.38	19.4	0.50792	-99.104	-638.09	1142.9	-33.595	877.46	1049.3	23.649	24.005	0	0	6.7782	5.8001	-23.63	-24.838	-0.88477	-0.85159	23.974	22.933	5.8935	4.9485	0.34325	-1.9046	1519.9
7.07	708	2.5	NaN	1.6012	27.5	1.3225	-178.37	19.402	0.51523	-99.116	-638	1142.9	-33.516	877.5	1049.3	23.649	24.005	0	0	6.8535	5.8724	-23.637	-24.844	-0.87735	-0.84855	23.969	22.932	5.9762	5.0238	0.33207	-1.912	1519.8
7.08	709	2.5	NaN	1.6077	27.589	1.0676	-178.37	19.413	0.51237	-98.173	-637.57	1142.9	-33.481	877.54	1049.4	23.649	24.005	0	0	6.9288	5.9446	-23.643	-24.851	-0.83727	-0.81603	24.061	22.941	6.0915	5.1286	0.41791	-1.9099	1519.4
7.09	710	2.5	NaN	1.6182	27.539	1.1703	-178.37	19.437	0.51185	-98.604	-637.64	1142.9	-33.447	877.63	1049.4	23.649	24.005	0	0	7.004	6.0169	-23.65	-24.857	-0.844	-0.82924	24.012	22.964	6.16	5.1877	0.36248	-1.8927	1519.6
7.1	711	2.5	NaN	1.6263	27.485	1.288	-178.37	19.455	0.48098	-99.083	-637.77	1142.9	-33.51	877.74	1049.5	24.353	24.005	0	0	7.0793	6.0892	-23.656	-24.864	-0.85126	-0.84326	23.958	22.982	6.228	5.246	0.30171	-1.8817	1519.8
7.11	712	2.5	NaN	1.6335	27.482	1.2796	-178.36	19.459	0.44745	-99.06	-637.71	1142.9	-33.596	877.86	1049.5	25.631	24.005	0	0	7.1545	6.1615	-23.662	-24.87	-0.83986	-0.83782	23.957	22.984	6.3147	5.3237	0.29408	-1.8855	1519.9
7.12	713	2.5	NaN	1.6481	27.476	1.2984	-178.35	19.455	0.48714	-99.119	-637.62	1142.9	-33.493	878.01	1049.5	23.649	24.005	0	0	7.2298	6.2338	-23.669	-24.876	-0.83125	-0.82998	23.951	22.979	6.3986	5.4038	0.28228	-1.8971	1519.9
7.13	714	2.5	NaN	1.6436	27.473	1.2821	-178.34	19.437	0.50534	-99.054	-637.58	1142.9	-33.452	878.17	1049.5	23.649	32.909	0	0	7.3051	6.306	-23.675	-24.883	-0.8346	-0.81782	23.949	22.961	6.4705	5.4882	0.27419	-1.9217	1520
7.14	715	2.5	NaN	1.6489	27.467	1.304	-178.32	19.455	0.52031	-99.104	-637.53	1142.9	-33.402	878.26	1049.5	23.649	24.005	0	0	7.3803	6.3783	-23.682	-24.889	-0.83305	-0.80477	23.944	22.978	6.5473	5.5736	0.26202	-1.9114	1520.1
7.15	716	2.5	NaN	1.6513	27.46	1.3117	-178.31	19.518	0.54089	-99.073	-637.44	1142.9	-33.335	878.34	1049.5	23.649	24.005	0	0	7.4556	6.4506	-23.688	-24.896	-0.83207	-0.78854	23.937	23.041	6.6235	5.6621	0.2489	-1.8543	1520.1
7.16	717	2.5	NaN	1.6517	27.456	1.3153	-178.29	19.577	0.55537	-99.035	-637.35	1142.9	-33.291	878.41	1049.5	23.649	24.005	0	0	7.5308	6.5229	-23.694	-24.902	-0.83194	-0.77651	23.933	23.1	6.6989	5.7464	0.2386	-1.8019	1520.1
7.17	718	2.5	NaN	1.652	27.447	1.3309	-178.29	19.614	0.54447	-99.054	-637.31	1142.9	-33.331	878.43	1049.5	23.649	24.005	0	0	7.6061	6.5952	-23.701	-24.908	-0.83077	-0.76869	23.923	23.138	6.7753	5.8265	0.22266	-1.7707	1520
7.18	719	2.5	NaN	1.6482	27.398	1.3488	-178.27	19.723	0.48651	-99.009	-637.26	1142.9	-33.537	878.42	1049.5	23.649	24.005	0	0	7.6814	6.6674	-23.707	-24.915	-0.82523	-0.74447	23.875	23.247	6.8561	5.923	0.16784	-1.668	1520
7.19	720	2.5	NaN	1.6473	27.379	1.3758	-178.27	19.766	0.49661	-99.022	-637.23	1142.9	-33.519	878.46	1049.5	23.649	24.005	0	0	7.7566	6.7397	-23.714	-24.921	-0.82731	-0.741	23.854	23.29	6.9293	5.9987	0.14089	-1.6313	1520
7.2	721	2.5	NaN	1.6526	27.354	1.4075	-178.26	19.807	0.54083	-99.057	-637.22	1142.9	-33.412	878.48	1049.5	23.649	24.005	0	0	7.8319	6.812	-23.72	-24.927	-0.82731	-0.73697	23.829	23.331	7.0046	6.075	0.10958	-1.596	1520
7.21	722	2.5	NaN	1.6613	27.337	1.4247	-178.25	19.841	0.61808	-99.036	-637.2	1142.9	-33.204	878.52	1049.5	23.649	24.005	0	0	7.9071	6.8843	-23.726	-24.934	-0.82572	-0.73877	23.813	23.365	7.0814	6.1455	0.086523	-1.5684	1520
7.22	723	2.5	NaN	1.6711	27.333	1.4355	-178.25	19.869	0.69092	-98.978	-637.16	1142.9	-33.012	878.56	1049.5	23.649	24.005	0	0	7.9824	6.9566	-23.733	-24.94	-0.82088	-0.73931	23.808	23.394	7.1615	6.2173	0.074954	-1.5464	1520
7.23	724	2.5	NaN	1.6823	27.336	1.458	-178.24	19.898	0.70453	-98.944	-637.13	1142.9	-33.017	878.6	1049.4	23.649	24.005	0	0	8.0577	7.0288	-23.739	-24.947	-0.80826	-0.72586	23.811	23.424	7.2494	6.303	0.072011	-1.523	1520
7.24	725	2.5	NaN	1.7024	27.35	1.4716	-178.22	19.931	0.61791	-98.91	-637.08	1142.9	-33.332	878.58	1049.5	23.649	24.005	0	0	8.1329	7.1011	-23.745	-24.953	-0.7751	-0.69959	23.825	23.456	7.3578	6.4015	0.079612	-1.4971	1519.9
7.25	726	2.5	NaN	1.7235	27.358	1.4763	-178.2	19.929	0.61274	-98.866	-637.07	1142.9	-33.38	878.62	1049.5	23.649	24.005	0	0	8.2082	7.1734	-23.752	-24.959	-0.75038	-0.67784	23.833	23.455	7.4578	6.4956	0.080871	-1.5048	1520
7.26	727	2.5	NaN	1.7327	27.36	1.4697	-178.19	19.933	0.61159	-98.81	-637.1	1142.9	-33.404	878.61	1049.5	23.649	24.005	0	0	8.2834	7.2457	-23.758	-24.966	-0.73824	-0.66304	23.834	23.459	7.5452	6.5826	0.076018	-1.5069	1520
7.27	728	2.5	NaN	1.744	27.364	1.4563	-178.17	19.925	0.656	-98.747	-637.13	1142.9	-33.298	878.64	1049.5	23.649	24.897	0	0	8.3507	7.3103	-23.764	-24.971	-0.72846	-0.6411	23.838	23.451	7.6223	6.6692	0.074633	-1.5199	1520.1
7.28	729	2.5	NaN	1.7621	27.371	1.4485	-178.13	19.904	0.73239	-98.708	-637.16	1143	-33.098	878.7	1049.5	23.649	24.005	0	0	8.3621	7.3212	-23.763	-24.97	-0.71627	-0.61292	23.844	23.431	7.6458	6.7083	0.081366	-1.5396	1520.2
7.29	730	2.5	NaN	1.7744	27.366	1.4644	-178.12	19.897	0.74797	-98.746	-637.23	1143	-33.047	878.72	1049.4	23.649	24.005	0	0	8.4112	7.3684	-23.761	-24.969	-0.7071	-0.5991	23.839	23.424	7.7041	6.7693	0.07761	-1.5449	1520.3
7.3	731	2.5	NaN	1.7785	27.374	1.4871	-178.09	19.907	0.7832	-98.821	-637.25	1143	-32.946	878.7	1049.5	23.649	24.005	0	0	8.7295	7.6741	-23.756	-24.963	-0.70968	-0.57901	23.846	23.435	8.0198	7.0951	0.090441	-1.5283	1520.3
7.31	732	2.5	NaN	1.7758	27.38	1.4551	-178.08	19.926	0.75276	-98.729	-637.28	1143	-33.038	878.67	1049.5	23.649	24.005	0	0	9.0478	7.9798	-23.75	-24.958	-0.70544	-0.55734	23.852	23.453	8.3424	7.4225	0.10206	-1.5044	1520.3
7.32	733	2.5	NaN	1.7723	27.381	1.44	-178.06	19.959	0.67167	-98.695	-637.35	1143	-33.268	878.59	1049.5	23.649	24.005	0	0	9.3661	8.2855	-23.745	-24.952	-0.69902	-0.53269	23.854	23.486	8.6671	7.7528	0.109	-1.4665	1520.2
7.33	734	2.5	NaN	1.7702	27.377	1.4502	-178.05	19.969	0.6598	-98.753	-637.42	1143	-33.288	878.56	1049.5	23.649	24.005	0	0	9.6845	8.5912	-23.739	-24.947	-0.70245	-0.51851	23.85	23.496	8.982	8.0727	0.11065	-1.4512	1520.3
7.34	735	2.5	NaN	1.7677	27.37	1.4615	-178.03	19.939	0.76408	-98.832	-637.48	1143	-32.969	878.63	1049.4	23.649	24.005	0	0	10.003	8.8969	-23.734	-24.941	-0.71973	-0.51831	23.843	23.466	9.283	8.3786	0.109	-1.4753	1520.4
7.35	736	2.5	NaN	1.756	27.366	1.4268	-178.01	19.945	0.73772	-98.791	-637.59	1143	-33.043	878.63	1049.4	23.649	24.005	0	0	10.321	9.2026	-23.728	-24.936	-0.72696	-0.4952	23.838	23.473	9.5941	8.7074	0.10967	-1.4632	1520.5
7.36	737	2.5	NaN	1.7502	27.367	1.3986	-178	19.958	0.74444	-98.748	-637.68	1143	-33.051	878.6	1049.5	23.649	24.005	0	0	10.639	9.5084	-23.723	-24.93	-0.73073	-0.48088	23.84	23.485	9.9087	9.0275	0.11677	-1.4459	1520.6
7.37	738	2.5	NaN	1.7339	27.374	1.3797	-177.99	19.967	0.74329	-98.724	-637.73	1143	-33.075	878.58	1049.5	23.649	29.691	0	0	10.958	9.8141	-23.717	-24.925	-0.74518	-0.46543	23.848	23.493	10.213	9.3486	0.13041	-1.4318	1520.6
7.38	739	2.5	NaN	1.7337	27.433	1.2422	-177.98	19.995	0.6932	-98.214	-637.55	1143	-33.239	878.51	1049.5	23.649	24.005	0	0	11.276	10.12	-23.712	-24.92	-0.72036	-0.43155	23.908	23.52	10.556	9.6882	0.19576	-1.3997	1520.3
7.39	740	2.5	NaN	1.7366	27.481	1.1436	-177.97	20.015	0.65742	-97.849	-637.43	1143	-33.354	878.46	1049.5	23.649	52.044	0	0	11.524	10.358	-23.706	-24.914	-0.69967	-0.4069	23.957	23.54	10.824	9.9511	0.25063	-1.3743	1520.1
7.4	741	2.5	NaN	1.7091	27.418	1.3531	-177.96	19.985	0.74017	-98.7	-637.83	1143	-33.11	878.55	1049.5	31.121	59.819	0	0	11.177	10.025	-23.699	-24.907	-0.76765	-0.43378	23.892	23.511	10.41	9.5913	0.19278	-1.3963	1520.7
7.41	742	2.5	NaN	1.7027	27.425	1.3825	-177.93	19.997	0.78951	-98.81	-637.89	1143	-32.983	878.51	1049.5	31.047	59.066	0	0	10.978	9.8336	-23.695	-24.903	-0.78289	-0.41979	23.899	23.523	10.195	9.4138	0.20363	-1.3793	1520.7
7.42	743	2.5	NaN	1.7015	27.511	1.1471	-177.9	20.009	0.80405	-97.929	-637.65	1142.9	-32.941	878.5	1049.5	30.313	59.154	0	0	10.925	9.7826	-23.693	-24.901	-0.75297	-0.35291	23.987	23.533	10.172	9.4297	0.29423	-1.3676	1520.4
7.43	744	2.5	NaN	1.7044	27.544	1.0577	-177.88	20.008	0.79142	-97.589	-637.58	1142.9	-32.952	878.5	1049.5	30.16	58.895	0	0	10.795	9.6581	-23.691	-24.899	-0.73686	-0.32503	24.02	23.532	10.059	9.3331	0.3286	-1.3672	1520.3
7.44	745	2.5	NaN	1.7064	27.534	1.069	-177.86	20.012	0.78503	-97.62	-637.66	1142.9	-32.938	878.48	1049.5	29.263	58.866	0	0	10.681	9.5488	-23.69	-24.897	-0.73653	-0.30665	24.011	23.535	9.9449	9.2421	0.3208	-1.3621	1520.4
7.45	746	2.5	NaN	1.7079	27.518	1.0792	-177.83	20.021	0.78939	-97.644	-637.76	1142.9	-32.894	878.43	1049.5	29.914	58.427	0	0	10.625	9.4944	-23.689	-24.897	-0.73745	-0.27431	23.995	23.544	9.8874	9.2201	0.30577	-1.3524	1520.4
7.46	747	2.5	NaN	1.7198	27.513	1.0535	-177.81	20.005	0.7576	-97.537	-637.79	1143	-32.943	878.46	1049.5	30.097	58.467	0	0	10.529	9.4021	-23.689	-24.896	-0.71958	-0.25334	23.99	23.528	9.8092	9.1488	0.3013	-1.3676	1520.5
7.47	748	2.5	NaN	1.7288	27.509	1.0626	-177.81	19.989	0.75841	-97.543	-637.84	1143	-32.881	878.51	1049.5	30.82	58.29	0	0	10.338	9.2186	-23.687	-24.895	-0.71302	-0.24807	23.986	23.512	9.6247	8.9706	0.2989	-1.3825	1520.6
7.48	749	2.5	NaN	1.7282	27.441	1.2265	-177.79	20	0.75271	-98.057	-638.11	1143	-32.877	878.47	1049.5	31.544	58.182	0	0	10.242	9.1265	-23.687	-24.895	-0.73279	-0.25213	23.918	23.523	9.5091	8.8744	0.23088	-1.3717	1520.9
7.49	750	2.5	NaN	1.7366	27.408	1.3076	-177.76	20.01	0.71242	-98.26	-638.29	1143	-32.93	878.42	1049.5	31.493	58.169	0	0	10.178	9.0651	-23.688	-24.896	-0.72977	-0.22818	23.885	23.534	9.4481	8.8369	0.19652	-1.3622	1521
7.5	751	2.5	NaN	1.7529	27.411	1.3279	-177.73	19.993	0.67829	-98.291	-638.35	1143.1	-32.931	878.43	1049.5	33.389	63.849	0	1	9.9971	8.8915	-23.688	-24.896	-0.71454	-0.19382	23.886	23.518	9.2826	8.6977	0.19835	-1.3774	1521.1
7.51	752	2.5	NaN	1.7669	27.413	1.3848	-177.7	19.948	0.68809	-98.516	-638.42	1143.1	-32.823	878.52	1049.5	36.256	64.953	0	1	9.8902	8.7888	-23.689	-24.896	-0.71276	-0.17533	23.887	23.474	9.1775	8.6135	0.19801	-1.4222	1521.2
7.52	753	2.5	NaN	1.7738	27.416	1.3903	-177.66	19.94	0.65618	-98.459	-638.46	1143.1	-32.896	878.53	1049.6	36.95	65.056	0	1	9.8619	8.7616	-23.69	-24.897	-0.70098	-0.13607	23.89	23.466	9.1609	8.6256	0.19996	-1.431	1521.3
7.53	754	2.5	NaN	1.7875	27.427	1.4064	-177.62	19.903	0.70956	-98.44	-638.47	1143.1	-32.704	878.6	1049.6	37.091	64.771	0	1	9.8286	8.7296	-23.69	-24.897	-0.69359	-0.10309	23.9	23.429	9.135	8.6265	0.21037	-1.4682	1521.4
7.54	755	2.5	NaN	1.799	27.43	1.4361	-177.6	19.892	0.69224	-98.47	-638.49	1143.2	-32.727	878.61	1049.6	37.015	64.572	0	1	9.7946	8.697	-23.69	-24.897	-0.6823	-0.077207	23.904	23.418	9.1123	8.6198	0.2146	-1.4789	1521.4
7.55	756	2.5	NaN	1.8126	27.437	1.4698	-177.56	19.893	0.66497	-98.504	-638.53	1143.2	-32.768	878.59	1049.6	37.002	64.931	0	1	9.7158	8.6214	-23.689	-24.897	-0.66842	-0.043103	23.911	23.419	9.0474	8.5783	0.22149	-1.4773	1521.4
7.56	757	2.5	NaN	1.829	27.448	1.4916	-177.52	19.891	0.66438	-98.498	-638.56	1143.2	-32.729	878.58	1049.6	37.968	65.465	0	1	9.6427	8.5511	-23.689	-24.896	-0.65321	0.0010741	23.921	23.418	8.9894	8.5521	0.23282	-1.4785	1521.4
7.57	758	2.5	NaN	1.8446	27.458	1.4862	-177.47	19.881	0.67977	-98.423	-638.56	1143.1	-32.67	878.59	1049.6	38.826	66.311	0	1	9.6001	8.5102	-23.688	-24.896	-0.63706	0.043406	23.931	23.407	8.9631	8.5536	0.24295	-1.4887	1521.5
7.58	759	2.5	NaN	1.8587	27.469	1.4741	-177.44	19.876	0.68259	-98.356	-638.56	1143.1	-32.645	878.57	1049.6	39.655	67.521	0	1	9.158	8.0856	-23.694	-24.901	-0.62141	0.082449	23.943	23.402	8.5366	8.1681	0.24945	-1.4992	1521.4
7.59	760	2.5	NaN	1.8699	27.474	1.4978	-177.42	19.842	0.70118	-98.411	-638.56	1143.1	-32.566	878.64	1049.6	40.34	68.287	0	1	8.5671	7.5181	-23.701	-24.909	-0.61516	0.093332	23.948	23.369	7.952	7.6115	0.24683	-1.5402	1521.5
7.6	761	2.5	NaN	1.8845	27.48	1.5203	-177.4	19.837	0.67343	-98.462	-638.55	1143.1	-32.63	878.6	1049.6	40.733	68.56	0	1	8.599	7.5488	-23.698	-24.906	-0.60014	0.11679	23.954	23.363	7.9989	7.6656	0.25608	-1.5424	1521.5
7.61	762	2.5	NaN	1.897	27.483	1.5197	-177.38	19.833	0.65742	-98.447	-638.54	1143.1	-32.659	878.56	1049.6	41.023	68.184	0	1	8.6292	7.5778	-23.694	-24.902	-0.58603	0.14049	23.957	23.359	8.0432	7.7183	0.2626	-1.5427	1521.4
7.62	763	2.5	NaN	1.9041	27.48	1.499	-177.36	19.813	0.67902	-98.383	-638.53	1143.1	-32.577	878.56	1049.6	40.334	67.78	0	1	8.6575	7.605	-23.69	-24.898	-0.57961	0.15191	23.955	23.338	8.0779	7.7569	0.26445	-1.5594	1521.4
7.63	764	2.5	NaN	1.913	27.48	1.5012	-177.35	19.819	0.63697	-98.4	-638.51	1143.1	-32.698	878.52	1049.6	39.713	67.72	0	1	8.6236	7.5723	-23.686	-24.894	-0.56695	0.16672	23.956	23.343	8.0566	7.7391	0.26992	-1.5504	1521.3
7.64	765	2.5	NaN	1.9167	27.471	1.4798	-177.35	19.815	0.62988	-98.346	-638.52	1143.1	-32.704	878.5	1049.6	39.352	67.797	0	1	8.5173	7.4702	-23.683	-24.89	-0.56094	0.16799	23.948	23.338	7.9563	7.6382	0.26525	-1.5522	1521.3
7.65	766	2.5	NaN	1.9128	27.47	1.4609	-177.36	19.825	0.64535	-98.318	-638.46	1143.1	-32.632	878.43	1049.6	39.132	67.249	0	1	8.5269	7.4795	-23.679	-24.887	-0.56672	0.16251	23.947	23.348	7.9602	7.642	0.26792	-1.5388	1521.2
7.66	767	2.5	NaN	1.9083	27.464	1.4556	-177.38	19.826	0.63956	-98.336	-638.42	1143.1	-32.605	878.39	1049.6	37.485	63.679	0	1	8.5497	7.5014	-23.675	-24.883	-0.57301	0.13962	23.941	23.349	7.9767	7.641	0.26527	-1.5338	1521.1
7.67	768	2.5	NaN	1.902	27.454	1.4575	-177.41	19.817	0.6119	-98.371	-638.39	1143.1	-32.645	878.38	1049.6	31.155	56.437	0	1	8.5568	7.5082	-23.672	-24.88	-0.5792	0.111	23.931	23.341	7.9776	7.6192	0.25879	-1.539	1521.1
7.68	769	2.5	NaN	1.8899	27.449	1.4561	-177.43	19.809	0.58462	-98.392	-638.35	1143.1	-32.71	878.35	1049.6	26.734	53.986	0	1	8.4989	7.4526	-23.669	-24.877	-0.58981	0.093171	23.926	23.332	7.9091	7.5458	0.25618	-1.5448	1521
7.69	770	2.5	NaN	1.8785	27.445	1.4704	-177.46	19.799	0.55876	-98.465	-638.31	1143.1	-32.773	878.33	1049.6	26.567	55.633	0	1	8.4102	7.3675	-23.667	-24.875	-0.60171	0.062832	23.922	23.322	7.8085	7.4303	0.25444	-1.5527	1520.9
7.7	771	2.5	NaN	1.8697	27.425	1.4631	-177.5	19.763	0.58737	-98.458	-638.32	1143.1	-32.647	878.39	1049.6	27.25	57.849	0	1	8.3819	7.3403	-23.666	-24.874	-0.61486	0.01414	23.903	23.286	7.7671	7.3544	0.23653	-1.5878	1521
7.71	772	2.5	NaN	1.8623	27.411	1.4438	-177.54	19.755	0.52465	-98.391	-638.33	1143.1	-32.806	878.36	1049.6	25.94	58.925	0	1	8.3517	7.3113	-23.665	-24.873	-0.61379	-0.017811	23.889	23.277	7.7379	7.2935	0.22383	-1.5952	1521
7.72	773	2.5	NaN	1.8589	27.403	1.4344	-177.59	19.75	0.4542	-98.351	-638.31	1143.1	-32.985	878.31	1049.6	28.758	58.695	0	1	8.2845	7.2467	-23.663	-24.871	-0.60897	-0.060975	23.881	23.272	7.6755	7.1857	0.21749	-1.5987	1520.9
7.73	774	2.5	NaN	1.861	27.401	1.4375	-177.65	19.727	0.4443	-98.345	-638.27	1143.1	-32.966	878.32	1049.6	29.758	59.051	0	1	8.1635	7.1305	-23.661	-24.869	-0.60747	-0.12344	23.878	23.25	7.556	7.007	0.21636	-1.6192	1520.9
7.74	775	2.5	NaN	1.8679	27.404	1.4339	-177.71	19.685	0.49025	-98.29	-638.24	1143.1	-32.767	878.41	1049.6	25.673	59.78	0	1	7.9759	6.9503	-23.659	-24.866	-0.60593	-0.18002	23.879	23.21	7.3699	6.7703	0.2207	-1.6563	1520.9
7.75	776	2.5	NaN	1.8894	27.413	1.4594	-177.77	19.663	0.39118	-98.278	-638.21	1143.1	-33.03	878.4	1049.6	25.345	58.055	0	1	7.8481	6.8276	-23.657	-24.865	-0.57414	-0.22966	23.888	23.188	7.2739	6.5979	0.23019	-1.6771	1520.9
7.76	777	2.5	NaN	1.9107	27.423	1.4856	-177.81	19.66	0.38501	-98.28	-638.18	1143.1	-33.007	878.38	1049.6	25.812	57.167	0	1	7.722	6.7064	-23.656	-24.864	-0.55375	-0.2756	23.898	23.185	7.1682	6.4308	0.2416	-1.6782	1520.8
7.77	778	2.5	NaN	1.9333	27.431	1.4932	-177.86	19.655	0.34595	-98.216	-638.16	1143.1	-33.045	878.38	1049.6	28.432	58.357	0	1	7.566	6.5566	-23.653	-24.861	-0.52739	-0.32106	23.905	23.182	7.0386	6.2355	0.2514	-1.6792	1520.8
7.78	779	2.5	NaN	1.9588	27.438	1.5079	-177.91	19.661	0.30311	-98.168	-638.15	1143.1	-33.069	878.37	1049.5	27.75	58.286	0	1	7.4933	6.4869	-23.651	-24.858	-0.49916	-0.36991	23.91	23.188	6.9942	6.1169	0.2594	-1.6701	1520.8
7.79	780	2.5	NaN	1.9853	27.446	1.5435	-177.96	19.682	0.29908	-98.188	-638.14	1143.1	-32.979	878.31	1049.5	26.349	56.915	0	1	7.4679	6.4624	-23.648	-24.856	-0.47696	-0.4182	23.916	23.211	6.9909	6.0442	0.26835	-1.6444	1520.7
7.8	781	2.5	NaN	2.0013	27.456	1.5454	-177.98	19.687	0.27088	-98.129	-638.1	1143.2	-32.978	878.32	1049.5	27.78	56.972	0	1	7.4249	6.4211	-23.645	-24.852	-0.45886	-0.44187	23.925	23.218	6.966	5.9792	0.28051	-1.6348	1520.7
7.81	782	2.5	NaN	2.0157	27.458	1.558	-178.01	19.681	0.31097	-98.119	-638.09	1143.2	-32.778	878.38	1049.5	24.908	55.412	0	1	7.3738	6.372	-23.642	-24.849	-0.45151	-0.47639	23.926	23.213	6.9223	5.8956	0.28441	-1.6361	1520.8
7.82	783	2.5	NaN	2.0192	27.462	1.545	-178.04	19.69	0.30684	-98.041	-638.06	1143.2	-32.72	878.39	1049.5	28.176	54.476	0	1	7.3844	6.3822	-23.639	-24.847	-0.44733	-0.50611	23.929	23.223	6.9371	5.8761	0.29005	-1.624	1520.7
7.83	784	2.5	NaN	2.0232	27.459	1.5375	-178.07	19.704	0.28331	-97.982	-638.05	1143.2	-32.719	878.39	1049.5	23.649	53.905	0	1	7.3707	6.3691	-23.637	-24.845	-0.44113	-0.52996	23.926	23.237	6.9296	5.8391	0.28879	-1.6076	1520.7
7.84	785	2.5	NaN	2.0333	27.449	1.5326	-178.09	19.719	0.28116	-97.916	-638.06	1143.2	-32.653	878.38	1049.5	23.649	53.376	0	1	7.3246	6.3248	-23.635	-24.842	-0.43098	-0.5524	23.915	23.252	6.8937	5.7725	0.28093	-1.5897	1520.7
7.85	786	2.5	NaN	2.0485	27.44	1.5139	-178.11	19.738	0.32494	-97.779	-638.05	1143.2	-32.453	878.37	1049.5	23.649	53.018	0	1	7.2962	6.2975	-23.632	-24.839	-0.41822	-0.58083	23.906	23.272	6.878	5.7167	0.27457	-1.5677	1520.7
7.86	787	2.5	NaN	2.0609	27.436	1.5601	-178.15	19.753	0.30373	-97.837	-638.01	1143.2	-32.442	878.39	1049.5	23.649	52.502	0	1	7.2428	6.2463	-23.629	-24.836	-0.40841	-0.62041	23.902	23.287	6.8344	5.6259	0.27262	-1.5493	1520.7
7.87	788	2.5	NaN	2.0706	27.431	1.5819	-178.17	19.761	0.26397	-97.837	-637.97	1143.2	-32.532	878.39	1049.4	28.695	50.509	0	1	7.0902	6.0997	-23.625	-24.833	-0.39544	-0.63842	23.897	23.295	6.6948	5.4613	0.2716	-1.5379	1520.7
7.88	789	2.5	NaN	2.0658	27.499	1.4283	-178.18	19.763	0.2845	-97.148	-637.65	1143.1	-32.457	878.41	1049.5	34.302	47.313	0	1	6.8427	5.862	-23.62	-24.827	-0.37758	-0.62649	23.966	23.296	6.4651	5.2355	0.34638	-1.5317	1520.3
7.89	790	2.5	NaN	2.0649	27.548	1.3021	-178.19	19.765	0.31167	-96.567	-637.4	1143.1	-32.363	878.43	1049.5	23.649	46.233	0	1	6.2504	5.2932	-23.607	-24.815	-0.36046	-0.61745	24.017	23.296	5.89	4.6757	0.40941	-1.5188	1520.1
7.9	791	2.5	NaN	2.0735	27.529	1.3071	-178.21	19.771	0.30314	-96.515	-637.38	1143.1	-32.379	878.43	1049.5	28.826	43.027	0	1	6.034	5.0853	-23.603	-24.811	-0.34935	-0.62974	23.999	23.301	5.6846	4.4556	0.39506	-1.5095	1520.1
7.91	792	2.5	NaN	2.0698	27.504	1.2938	-178.23	19.783	0.27642	-96.416	-637.34	1143.1	-32.466	878.45	1049.5	30.117	39.021	0	1	6.051	5.1016	-23.605	-24.812	-0.34608	-0.64645	23.974	23.312	5.7049	4.4551	0.36954	-1.5	1520
7.92	793	2.5	NaN	2.0702	27.481	1.2734	-178.23	19.778	0.31415	-96.297	-637.33	1143.1	-32.38	878.47	1049.5	25.677	43.837	0	1	6.0155	5.0676	-23.605	-24.813	-0.34433	-0.64208	23.953	23.306	5.6712	4.4255	0.34762	-1.5067	1520
7.93	794	2.5	NaN	2.0645	27.448	1.2977	-178.24	19.772	0.33942	-96.303	-637.31	1143.1	-32.296	878.51	1049.5	23.649	33.092	0	1	5.9903	5.0434	-23.606	-24.814	-0.35339	-0.659	23.921	23.3	5.637	4.3844	0.31419	-1.5141	1520.1
7.94	795	2.5	NaN	2.0596	27.429	1.3082	-178.25	19.772	0.34037	-96.289	-637.3	1143.1	-32.287	878.52	1049.5	23.649	38.557	0	1	5.9798	5.0332	-23.609	-24.816	-0.35808	-0.66935	23.902	23.3	5.6217	4.3639	0.29338	-1.5164	1520
7.95	796	2.5	NaN	2.0535	27.412	1.3145	-178.26	19.77	0.31793	-96.262	-637.29	1143	-32.347	878.53	1049.5	23.649	28.766	0	1	5.9709	5.0247	-23.609	-24.817	-0.361	-0.6728	23.885	23.297	5.6099	4.3519	0.27519	-1.52	1520
7.96	797	2.5	NaN	2.0427	27.38	1.338	-178.26	19.754	0.29384	-96.265	-637.29	1143	-32.395	878.59	1049.5	23.649	24.005	0	1	5.9623	5.0165	-23.61	-24.817	-0.36997	-0.67762	23.853	23.281	5.5924	4.3389	0.24311	-1.5363	1520.1
7.97	798	2.5	NaN	2.0328	27.365	1.3366	-178.26	19.732	0.33828	-96.2	-637.28	1143	-32.238	878.67	1049.5	26.629	27.944	0	1	5.9891	5.0422	-23.612	-24.82	-0.38316	-0.67751	23.839	23.259	5.606	4.3647	0.22688	-1.5608	1520.2
7.98	799	2.5	NaN	2.0213	27.33	1.3627	-178.24	19.75	0.34023	-96.233	-637.35	1143	-32.226	878.64	1049.6	24.464	29.11	0	1	6.0188	5.0707	-23.614	-24.822	-0.39638	-0.66189	23.806	23.274	5.6225	4.4089	0.19146	-1.5474	1520.2
7.99	800	2.5	NaN	2.0082	27.31	1.3773	-178.21	19.751	0.34873	-96.185	-637.36	1143	-32.203	878.67	1049.6	23.649	24.005	0	1	6.0259	5.0775	-23.616	-24.823	-0.40849	-0.62966	23.786	23.275	5.6174	4.4479	0.17011	-1.5483	1520.3
8	801	2.5	NaN	2.0013	27.287	1.4108	-178.16	19.754	0.36265	-96.181	-637.38	1143	-32.177	878.71	1049.6	23.649	24.005	0	1	6.0627	5.1129	-23.619	-24.827	-0.41607	-0.57336	23.763	23.277	5.6466	4.5395	0.14395	-1.5493	1520.3
8.01	802	2.5	NaN	2.0028	27.237	1.5115	-178.08	19.757	0.39801	-96.41	-637.49	1143	-32.104	878.75	1049.5	23.649	24.005	0	1	6.1193	5.1672	-23.624	-24.831	-0.42578	-0.51285	23.713	23.28	5.6935	4.6544	0.089838	-1.5511	1520.5
8.02	803	2.5	NaN	2.0074	27.15	1.7052	-178.02	19.742	0.47888	-96.972	-637.78	1143	-31.912	878.83	1049.5	23.649	24.005	0	1	6.1336	5.181	-23.627	-24.835	-0.449	-0.48116	23.625	23.267	5.6846	4.6998	-0.0017038	-1.5679	1520.9
8.03	804	2.5	NaN	2.0045	27.139	1.7229	-177.94	19.764	0.53255	-96.985	-637.77	1143	-31.817	878.81	1049.5	23.649	24.005	0	1	6.1667	5.2128	-23.63	-24.838	-0.45604	-0.40497	23.614	23.288	5.7107	4.8078	-0.015878	-1.5494	1520.9
8.04	805	2.5	NaN	2.0035	27.191	1.5541	-177.84	19.832	0.53484	-96.341	-637.49	1143	-31.896	878.71	1049.5	23.649	24.005	0	1	6.229	5.2726	-23.633	-24.84	-0.43038	-0.27455	23.669	23.355	5.7986	4.9981	0.036155	-1.4856	1520.4
8.05	806	2.5	NaN	2.0126	27.148	1.6196	-177.76	19.835	0.66017	-96.491	-637.56	1143	-31.564	878.72	1049.6	23.649	29.677	0	1	6.3126	5.3529	-23.635	-24.842	-0.43929	-0.21406	23.627	23.356	5.8733	5.1388	-0.0081447	-1.4862	1520.5
8.06	807	2.5	NaN	2.0221	27.115	1.6695	-177.71	19.832	0.74249	-96.596	-637.59	1143	-31.288	878.73	1049.6	23.649	24.068	0	1	6.4295	5.4652	-23.637	-24.844	-0.44411	-0.17571	23.596	23.351	5.9854	5.2895	-0.040506	-1.4933	1520.6
8.07	808	2.5	NaN	2.0265	27.157	1.5369	-177.68	19.837	0.70811	-96.081	-637.28	1142.9	-31.273	878.7	1049.8	23.649	25.035	0	1	6.535	5.5665	-23.64	-24.847	-0.42136	-0.12879	23.643	23.351	6.1136	5.4377	0.0038638	-1.4962	1520.2
8.08	809	2.5	NaN	2.0375	27.132	1.5374	-177.69	19.698	0.81858	-95.987	-637.21	1142.9	-30.728	878.97	1049.9	23.649	24.005	0	1	6.6291	5.6568	-23.642	-24.85	-0.42713	-0.15793	23.624	23.205	6.202	5.4989	-0.017876	-1.6448	1520.4
8.09	810	2.5	NaN	2.0485	27.094	1.5555	-177.75	19.591	0.77391	-95.992	-637.2	1142.9	-30.622	879.18	1050	23.649	24.132	0	1	6.6858	5.7113	-23.644	-24.851	-0.41998	-0.2153	23.592	23.093	6.2658	5.496	-0.051623	-1.7583	1520.6
8.1	811	2.5	NaN	2.0561	27.051	1.5549	-177.88	19.396	0.71588	-95.901	-637.14	1142.8	-30.347	879.6	1050.1	23.649	24.005	0	1	6.7424	5.7657	-23.645	-24.853	-0.41869	-0.35814	23.554	22.894	6.3237	5.4076	-0.091577	-1.959	1521
8.11	812	2.5	NaN	2.0636	27.012	1.5581	-178.01	19.231	0.67723	-95.832	-637.06	1142.8	-30.034	880	1050.1	23.649	24.005	0	1	6.7991	5.8201	-23.647	-24.854	-0.41983	-0.49738	23.519	22.725	6.3793	5.3227	-0.12814	-2.1296	1521.3
8.12	813	2.5	NaN	2.0721	26.976	1.575	-178.12	19.129	0.65532	-95.807	-636.98	1142.8	-29.748	880.28	1050.1	23.649	24.005	0	1	6.8805	5.8983	-23.648	-24.855	-0.42088	-0.61268	23.485	22.62	6.4596	5.2856	-0.16247	-2.2353	1521.5
8.13	814	2.5	NaN	2.0817	26.93	1.6095	-178.23	19.083	0.62493	-95.801	-636.89	1142.7	-29.488	880.47	1050.2	23.649	24.239	0	1	6.9625	5.977	-23.649	-24.856	-0.42072	-0.73692	23.442	22.57	6.5418	5.2401	-0.20687	-2.286	1521.6
8.14	815	2.5	NaN	2.0951	26.84	1.6769	-178.43	19.132	0.5516	-95.847	-636.81	1142.7	-29.183	880.54	1050.2	23.649	24.005	0	1	6.9236	5.9397	-23.648	-24.856	-0.42052	-0.94988	23.358	22.614	6.5031	4.9898	-0.28986	-2.2419	1521.6
8.15	816	2.5	NaN	2.1113	26.772	1.6884	-178.59	19.201	0.49301	-95.738	-636.75	1142.6	-28.991	880.54	1050.3	23.649	24.005	0	1	6.9034	5.9203	-23.646	-24.854	-0.40754	-1.1066	23.295	22.678	6.4959	4.8137	-0.35186	-2.1756	1521.6
8.16	817	2.5	NaN	2.1338	26.662	1.7128	-178.78	19.295	0.43093	-95.653	-636.68	1142.6	-28.74	880.5	1050.5	23.649	24.005	0	1	6.9212	5.9373	-23.643	-24.851	-0.39153	-1.3069	23.193	22.764	6.5296	4.6304	-0.44996	-2.0864	1521.4
8.17	818	2.5	NaN	2.1466	26.486	1.8435	-179.05	19.33	0.36478	-95.953	-636.66	1142.5	-28.364	880.63	1050.7	23.649	24.005	0	1	6.8844	5.902	-23.639	-24.847	-0.404	-1.6042	23.027	22.789	6.4804	4.2978	-0.61221	-2.0573	1521.6
8.18	819	2.5	NaN	2.1486	26.306	2.0226	-179.32	19.296	0.3047	-96.466	-636.7	1142.5	-28.012	880.88	1050.9	23.649	24.005	0	1	6.8447	5.8639	-23.634	-24.842	-0.43415	-1.9016	22.854	22.748	6.4106	3.9624	-0.78038	-2.0936	1521.9
8.19	820	2.5	NaN	2.1576	26.252	2.045	-179.4	19.276	0.27066	-96.476	-636.67	1142.5	-27.973	880.91	1051	23.649	25.365	0	1	6.8731	5.8912	-23.629	-24.836	-0.42694	-1.9854	22.802	22.726	6.4462	3.9058	-0.82604	-2.1101	1521.9
8.2	821	2.5	NaN	2.1752	26.147	2.081	-179.67	19.184	0.30257	-96.4	-636.47	1142.5	-27.387	881.27	1051.1	23.649	24.005	0	1	6.938	5.9536	-23.623	-24.831	-0.42833	-2.2707	22.704	22.627	6.5097	3.6829	-0.91859	-2.2034	1522.1
8.21	822	2.5	NaN	2.1887	26.071	2.1201	-179.86	19.132	0.30475	-96.395	-636.33	1142.5	-27.043	881.47	1051.1	23.649	47.035	0	1	7.0314	6.0432	-23.618	-24.826	-0.42748	-2.4741	22.632	22.572	6.6039	3.569	-0.98612	-2.2537	1522.1
8.22	823	2.5	NaN	2.2059	26	2.1626	-180.04	19.085	0.30318	-96.413	-636.2	1142.5	-26.726	881.63	1051.2	23.649	43.333	0	1	7.0579	6.0687	-23.612	-24.819	-0.4229	-2.6685	22.563	22.522	6.635	3.4002	-1.0488	-2.297	1522.2
8.23	824	2.5	NaN	2.225	25.896	2.1896	-180.28	19.014	0.2695	-96.339	-636	1142.4	-26.362	881.86	1051.2	23.649	24.005	0	1	7.0314	6.0432	-23.604	-24.812	-0.41463	-2.9232	22.46	22.45	6.6167	3.12	-1.1439	-2.3618	1522.2
8.24	825	2.5	NaN	2.2397	25.771	2.1495	-180.58	18.924	0.18243	-95.969	-635.7	1142.3	-26.02	882.15	1051.2	23.649	32.637	0	1	7.0048	6.0176	-23.597	-24.804	-0.39881	-3.2205	22.339	22.357	6.606	2.7971	-1.2582	-2.4476	1522.2
8.25	826	2.5	NaN	2.2409	25.775	1.9282	-180.74	18.877	0.079364	-94.944	-635.27	1142.2	-25.992	882.29	1051.1	23.649	29.98	0	1	7.0027	6.0156	-23.59	-24.798	-0.36065	-3.3405	22.344	22.308	6.642	2.6752	-1.2462	-2.4899	1521.8
8.26	827	2.5	NaN	2.2761	25.674	1.955	-180.96	18.823	-0.05851	-94.828	-635.05	1142.2	-25.943	882.45	1051.1	23.649	28.75	0	1	7.0452	6.0565	-23.586	-24.793	-0.32299	-3.5585	22.243	22.253	6.7222	2.498	-1.3421	-2.54	1521.8
8.27	828	2.5	NaN	2.2933	25.618	1.9896	-181.06	18.815	-0.16324	-94.851	-634.96	1142.1	-26.033	882.48	1051.1	23.649	27.415	0	1	7.0877	6.0973	-23.584	-24.792	-0.30338	-3.6599	22.188	22.245	6.7843	2.4374	-1.3966	-2.547	1521.7
8.28	829	2.5	NaN	2.3188	25.536	2.0466	-181.18	18.78	-0.24664	-94.884	-634.87	1142.1	-25.998	882.54	1051.1	23.649	28.496	0	1	7.1166	6.125	-23.585	-24.792	-0.28052	-3.7782	22.107	22.209	6.8361	2.3468	-1.4776	-2.5834	1521.7
8.29	830	2.5	NaN	2.3515	25.435	2.1061	-181.32	18.715	-0.31465	-94.868	-634.76	1142.1	-25.846	882.63	1051.1	23.649	24.005	0	1	7.0686	6.0789	-23.587	-24.795	-0.25295	-3.9199	22.008	22.142	6.8156	2.1591	-1.579	-2.6533	1521.7
8.3	831	2.5	NaN	2.3731	25.372	2.1338	-181.4	18.657	-0.35261	-94.808	-634.66	1142	-25.71	882.67	1051.2	23.649	24.005	0	1	7.0178	6.0302	-23.589	-24.797	-0.23431	-4.0082	21.948	22.081	6.7835	2.022	-1.6414	-2.7157	1521.6
8.31	832	2.5	NaN	2.3945	25.329	2.1946	-181.46	18.55	-0.25445	-94.866	-634.53	1142	-25.183	882.79	1051.2	23.649	24.005	0	1	6.9505	5.9655	-23.585	-24.793	-0.23492	-4.0858	21.907	21.973	6.7155	1.8797	-1.6785	-2.82	1521.6
8.32	833	2.5	NaN	2.3973	25.287	2.2305	-181.51	18.476	-0.26015	-94.872	-634.44	1142	-24.963	882.82	1051.3	23.649	24.005	0	1	6.9655	5.9799	-23.581	-24.788	-0.24077	-4.146	21.868	21.895	6.7247	1.8339	-1.7126	-2.893	1521.6
8.33	834	2.5	NaN	2.4059	25.264	2.2801	-181.62	18.316	-0.28856	-94.855	-634.22	1142	-24.62	882.88	1051.4	23.649	24.005	0	1	7.0505	6.0615	-23.576	-24.784	-0.24477	-4.2693	21.849	21.731	6.8057	1.7922	-1.7272	-3.0528	1521.4
8.34	835	2.5	NaN	2.412	25.257	2.3206	-181.73	18.169	-0.36245	-94.827	-634.03	1142	-24.416	882.86	1051.5	23.649	29.37	0	1	6.9226	5.9388	-23.574	-24.781	-0.24564	-4.3875	21.846	21.581	6.677	1.5513	-1.7284	-3.2005	1521.2
8.35	836	2.5	NaN	2.4104	25.265	2.3389	-181.82	18.061	-0.52211	-94.77	-633.92	1142.1	-24.519	882.73	1051.6	23.649	29.829	0	1	6.8117	5.8322	-23.572	-24.78	-0.24157	-4.4674	21.855	21.471	6.5701	1.3648	-1.7174	-3.309	1521
8.36	837	2.5	NaN	2.4081	25.286	2.352	-181.93	17.855	-0.79499	-94.633	-633.79	1142.2	-24.777	882.68	1051.7	23.649	62.083	0	1	6.7611	5.7836	-23.57	-24.778	-0.22936	-4.5645	21.877	21.264	6.5317	1.2191	-1.6933	-3.5137	1520.8
8.37	838	2.5	NaN	2.4136	25.302	2.3921	-182.02	17.64	-0.89132	-94.64	-633.73	1142.3	-24.76	882.79	1051.8	35.03	68.831	0	1	6.7159	5.7402	-23.569	-24.776	-0.22463	-4.6631	21.893	21.049	6.4913	1.0771	-1.6759	-3.7272	1520.8
8.38	839	2.5	NaN	2.4168	25.313	2.4048	-182.15	17.354	-0.9158	-94.537	-633.69	1142.4	-24.62	883.05	1051.9	36.914	68.589	0	1	6.6753	5.7013	-23.567	-24.775	-0.22241	-4.7885	21.902	20.765	6.4529	0.91273	-1.6646	-4.0096	1521.1
8.39	840	2.5	NaN	2.4188	25.326	2.4199	-182.26	17.103	-0.96109	-94.428	-633.65	1142.5	-24.637	883.19	1051.9	32.558	67.264	0	1	6.6204	5.6485	-23.565	-24.772	-0.21563	-4.8966	21.914	20.515	6.4048	0.7519	-1.651	-4.257	1521.1
8.4	841	2.5	NaN	2.4206	25.33	2.4671	-182.34	16.938	-1.0106	-94.439	-633.65	1142.6	-24.734	883.18	1052	35.009	67.841	0	1	6.5516	5.5824	-23.563	-24.77	-0.21053	-4.9684	21.916	20.352	6.3411	0.61401	-1.647	-4.4183	1521.1
8.41	842	2.5	NaN	2.4258	25.322	2.5394	-182.38	16.839	-1.0366	-94.533	-633.71	1142.7	-24.786	883.13	1052	37.228	68.579	0	1	6.424	5.4598	-23.562	-24.769	-0.20686	-5.0129	21.906	20.255	6.2171	0.4469	-1.6553	-4.5144	1521.1
8.42	843	2.5	NaN	2.4451	25.361	2.519	-182.48	16.641	-1.1271	-94.146	-633.6	1142.8	-24.995	882.97	1052.1	36.938	68.21	0	1	6.3281	5.3678	-23.561	-24.769	-0.16561	-5.0889	21.94	20.062	6.1625	0.2789	-1.6213	-4.7069	1520.9
8.43	844	2.5	NaN	2.4605	25.383	2.5603	-182.56	16.492	-1.1462	-93.933	-633.63	1143	-25.091	882.82	1052.1	32.884	66.339	0	1	6.2609	5.3033	-23.562	-24.77	-0.13869	-5.1599	21.956	19.919	6.1222	0.14338	-1.6063	-4.8501	1520.7
8.44	845	2.5	NaN	2.4697	25.409	2.6451	-182.59	16.379	-1.0544	-93.866	-633.68	1143.1	-24.982	882.66	1052.1	50.067	64.49	0	1	6.2198	5.2637	-23.562	-24.77	-0.13131	-5.1951	21.976	19.813	6.0885	0.06869	-1.5863	-4.9568	1520.6
8.45	846	2.5	NaN	2.4778	25.437	2.7086	-182.6	16.34	-0.99027	-93.783	-633.74	1143.2	-24.96	882.46	1052	54.295	58.804	0	1	6.1951	5.24	-23.562	-24.77	-0.12117	-5.2031	21.999	19.778	6.0739	0.036909	-1.5635	-4.9913	1520.5
8.46	847	2.5	NaN	2.4896	25.466	2.7406	-182.61	16.36	-0.9817	-93.644	-633.79	1143.3	-25.078	882.22	1052	55.513	53.29	0	1	6.2007	5.2454	-23.562	-24.769	-0.099995	-5.1972	22.022	19.803	6.1007	0.048238	-1.5394	-4.9663	1520.3
8.47	848	2.5	NaN	2.5096	25.496	2.7836	-182.61	16.389	-0.95182	-93.531	-633.85	1143.4	-25.17	881.98	1051.9	56.816	50.766	0	1	6.2079	5.2524	-23.561	-24.769	-0.072583	-5.188	22.047	19.839	6.1354	0.064363	-1.514	-4.9302	1520.1
8.48	849	2.5	NaN	2.553	25.532	2.883	-182.59	16.474	-0.90943	-93.505	-633.97	1143.5	-25.345	881.65	1051.9	56.92	44.718	0	1	6.2186	5.2626	-23.561	-24.768	-0.021943	-5.1607	22.076	19.93	6.1967	0.10187	-1.4844	-4.8383	1519.9
8.49	850	2.5	NaN	2.5707	25.561	2.93	-182.56	16.557	-0.93417	-93.437	-634.05	1143.6	-25.66	881.37	1051.8	57.68	41.266	1	1	6.3425	5.3816	-23.561	-24.768	0.0098114	-5.1231	22.099	20.02	6.3523	0.25843	-1.4618	-4.748	1519.7
8.5	851	2.5	NaN	2.5977	25.586	2.9825	-182.49	16.658	-0.91669	-93.329	-634.21	1143.7	-25.985	881.07	1051.7	57.207	39.506	1	1	6.4947	5.5278	-23.561	-24.768	0.052947	-5.0325	22.117	20.127	6.5477	0.49529	-1.4442	-4.6413	1519.6
8.51	852	2.5	NaN	2.6253	25.607	3.0264	-182.38	16.753	-0.84817	-93.208	-634.38	1143.7	-26.196	880.82	1051.6	57.548	40.31	1	1	6.5019	5.5346	-23.561	-24.769	0.092963	-4.9165	22.131	20.228	6.5948	0.61812	-1.4299	-4.5403	1519.5
8.52	853	2.5	NaN	2.644	25.625	3.0548	-182.27	16.846	-0.75067	-93.099	-634.52	1143.8	-26.309	880.61	1051.5	56.85	40.949	1	1	6.5666	5.5968	-23.562	-24.769	0.11989	-4.7916	22.144	20.326	6.6865	0.80522	-1.4171	-4.4431	1519.4
8.53	854	2.5	NaN	2.6616	25.644	3.1032	-182.11	16.993	-0.65486	-93.008	-634.74	1143.8	-26.588	880.27	1051.4	56.744	41.866	1	1	6.6868	5.7123	-23.562	-24.769	0.15132	-4.6224	22.157	20.48	6.8382	1.0899	-1.4044	-4.2894	1519.3
8.54	855	78	NaN	2.6645	25.665	3.0943	-181.98	17.1	-0.62541	-92.78	-634.91	1143.9	-26.998	880.05	1051.4	56.448	44.128	1	1	6.7751	5.7971	-23.561	-24.769	0.17823	-4.4632	22.175	20.589	6.9533	1.3338	-1.3861	-4.1795	1519.2
8.55	856	78	NaN	2.6873	25.69	3.1374	-181.77	17.155	-0.4504	-92.672	-635.1	1143.9	-27.092	879.96	1051.3	56.291	46.504	1	1	6.86	5.8786	-23.561	-24.768	0.20879	-4.245	22.195	20.65	7.0688	1.6336	-1.3655	-4.1182	1519.3
8.56	857	78	0	2.7015	25.72	3.1507	-181.56	17.237	-0.37664	-92.491	-635.28	1144	-27.478	879.8	1051.2	54.935	50.249	1	1	6.913	5.9295	-23.56	-24.768	0.24437	-4.0176	22.22	20.736	7.1573	1.9119	-1.3399	-4.032	1519.3
8.57	858	78	NaN	2.7141	25.749	3.1561	-181.4	17.29	-0.28927	-92.332	-635.41	1144	-27.715	879.7	1051.2	54.332	49.834	1	1	6.9988	6.0119	-23.56	-24.768	0.27204	-3.8399	22.246	20.793	7.2708	2.172	-1.3145	-3.9751	1519.3
8.58	859	78	NaN	2.7285	25.776	3.1516	-181.26	17.325	-0.16321	-92.167	-635.51	1144.1	-27.779	879.66	1051.1	55.125	50.309	1	1	7.1723	6.1785	-23.561	-24.769	0.29511	-3.6917	22.269	20.832	7.4674	2.4868	-1.292	-3.9367	1519.4
8.59	860	78	NaN	2.744	25.801	3.1097	-181.06	17.425	-0.068671	-91.844	-635.67	1144.1	-28.085	879.46	1051.1	54.847	52.494	1	1	7.2679	6.2703	-23.562	-24.769	0.33438	-3.4669	22.291	20.935	7.6023	2.8034	-1.2701	-3.834	1519.3
8.6	861	78	NaN	2.7622	25.811	3.1576	-180.93	17.491	-0.023277	-91.859	-635.8	1144.1	-28.329	879.33	1051.1	55.192	49.568	1	1	7.3286	6.3287	-23.562	-24.769	0.36117	-3.33	22.299	21.004	7.6898	2.9987	-1.2629	-3.7657	1519.3
8.61	862	78	NaN	2.7802	25.823	3.1834	-180.8	17.527	0.056224	-91.795	-635.9	1144.2	-28.455	879.28	1051	55.919	53.746	1	1	7.3518	6.3509	-23.563	-24.771	0.3864	-3.1983	22.308	21.041	7.7382	3.1526	-1.2551	-3.7295	1519.4
8.62	863	78	NaN	2.8101	25.829	3.2646	-180.65	17.548	0.20133	-91.864	-636.08	1144.2	-28.457	879.26	1051	55.612	56.59	1	1	7.3814	6.3794	-23.565	-24.773	0.41407	-3.0416	22.31	21.067	7.7955	3.3378	-1.2555	-3.7058	1519.5
8.63	864	78	NaN	2.8473	25.832	3.3677	-180.47	17.568	0.37307	-91.967	-636.29	1144.3	-28.413	879.23	1050.9	55.216	58.774	1	1	7.4323	6.4282	-23.567	-24.775	0.44597	-2.8684	22.308	21.091	7.8783	3.5599	-1.2591	-3.6838	1519.7
8.64	865	78	NaN	2.8658	25.847	3.3198	-180.35	17.592	0.44591	-91.608	-636.34	1144.2	-28.502	879.17	1050.9	55.557	60.725	1	1	7.4671	6.4617	-23.571	-24.778	0.48142	-2.7339	22.326	21.113	7.9485	3.7277	-1.2451	-3.6649	1519.7
8.65	866	78	NaN	2.8839	25.868	3.3262	-180.24	17.596	0.56665	-91.442	-636.4	1144.3	-28.428	879.15	1050.9	55.661	64.287	1	1	7.4848	6.4786	-23.575	-24.783	0.50304	-2.6191	22.344	21.121	7.9878	3.8596	-1.2317	-3.6623	1519.7
8.66	867	78	NaN	2.9189	25.817	3.5641	-180.07	17.579	0.71508	-91.976	-636.87	1144.4	-28.395	879.16	1050.8	54.285	66.554	1	1	7.5243	6.5166	-23.579	-24.787	0.51734	-2.4736	22.288	21.108	8.0416	4.043	-1.2917	-3.6792	1520.2
8.67	868	78	NaN	2.9455	25.831	3.6177	-179.95	17.546	0.80713	-91.799	-637.05	1144.5	-28.438	879.21	1050.8	54.1	64.676	1	1	7.5224	6.5148	-23.583	-24.791	0.55266	-2.3437	22.3	21.077	8.0751	4.1711	-1.2831	-3.7136	1520.5
8.68	869	78	NaN	2.9594	25.905	3.485	-179.9	17.516	0.82739	-91.003	-636.91	1144.4	-28.538	879.28	1050.8	54.104	62.062	1	1	7.4052	6.4022	-23.588	-24.795	0.60026	-2.2625	22.375	21.046	8.0054	4.1396	-1.2129	-3.7491	1520.4
8.69	870	78	NaN	2.985	25.827	3.7468	-179.86	17.517	0.85312	-91.793	-637.37	1144.5	-28.607	879.29	1050.8	52.279	60.137	1	1	7.2879	6.2895	-23.592	-24.8	0.59936	-2.246	22.294	21.051	7.8873	4.0435	-1.2981	-3.749	1520.9
8.7	871	78	NaN	3.0294	25.945	3.5732	-179.84	17.573	0.85691	-90.618	-637.09	1144.5	-28.785	879.24	1050.8	53.567	58.235	1	1	7.1706	6.1769	-23.596	-24.804	0.69427	-2.1799	22.415	21.104	7.8649	3.9971	-1.1816	-3.7004	1520.5
8.71	872	78	NaN	3.0668	25.995	3.5513	-179.83	17.616	0.89049	-90.144	-637.01	1144.5	-28.816	879.22	1050.9	53.666	53.228	1	1	7.0534	6.0643	-23.601	-24.808	0.7506	-2.1499	22.465	21.146	7.804	3.9144	-1.1361	-3.6622	1520.4
8.72	873	78	NaN	3.1161	26.018	3.6223	-179.84	17.667	0.92245	-89.969	-637.01	1144.5	-28.827	879.22	1050.8	50.531	52.979	1	1	6.9361	5.9517	-23.605	-24.813	0.80695	-2.1498	22.486	21.199	7.743	3.8019	-1.119	-3.6141	1520.4
8.73	874	78	NaN	3.1792	26.038	3.7097	-179.87	17.725	0.94302	-89.767	-636.99	1144.5	-28.857	879.26	1050.8	52.868	52.992	1	1	6.8188	5.8391	-23.609	-24.817	0.87883	-2.1671	22.504	21.259	7.6977	3.6719	-1.1057	-3.5581	1520.4
8.74	875	78	NaN	3.23	26.037	3.7389	-179.89	17.751	0.97944	-89.479	-636.98	1144.5	-28.8	879.34	1050.7	45.223	53.278	1	1	6.7016	5.7264	-23.614	-24.821	0.9384	-2.1848	22.5	21.288	7.64	3.5416	-1.1142	-3.5334	1520.4
8.75	876	78	NaN	3.2683	26.027	3.7648	-179.9	17.809	0.98852	-89.186	-636.96	1144.5	-28.828	879.36	1050.7	53.057	53.856	1	1	6.5843	5.6138	-23.618	-24.826	0.98875	-2.1778	22.488	21.348	7.5731	3.436	-1.1297	-3.4779	1520.4
8.76	877	78	NaN	3.3366	25.999	3.8107	-179.9	17.946	1.0097	-88.799	-636.9	1144.5	-28.818	879.23	1050.7	44.784	53.4	1	1	6.5617	5.5921	-23.621	-24.828	1.0711	-2.1683	22.459	21.485	7.6327	3.4238	-1.1614	-3.343	1520.2
8.77	878	78	NaN	3.4234	25.958	3.8962	-179.91	18.118	0.99858	-88.439	-636.81	1144.5	-28.858	879.03	1050.7	45.435	55.736	1	1	6.5619	5.5923	-23.623	-24.831	1.1725	-2.1604	22.418	21.657	7.7345	3.432	-1.2053	-3.1735	1519.9
8.78	879	78	NaN	3.5116	25.91	4.0068	-179.92	18.264	0.98534	-88.156	-636.68	1144.5	-28.846	878.87	1050.7	40.92	58.591	1	1	6.5832	5.6128	-23.627	-24.834	1.2706	-2.1573	22.371	21.803	7.8538	3.4555	-1.2558	-3.0313	1519.6
8.79	880	78	NaN	3.5779	25.861	4.0691	-179.91	18.292	1.1417	-87.869	-636.58	1144.4	-28.314	878.92	1050.7	40.795	59.09	1	1	6.6335	5.661	-23.63	-24.837	1.3275	-2.1626	22.323	21.83	7.9609	3.4985	-1.3062	-3.0069	1519.6
8.8	881	78	NaN	3.7031	25.768	4.2156	-179.93	18.324	1.1385	-87.57	-636.34	1144.4	-28.146	878.98	1050.7	41.332	59.298	1	1	6.6985	5.7235	-23.632	-24.84	1.4574	-2.1738	22.234	21.858	8.1559	3.5497	-1.3982	-2.9821	1519.4
8.81	882	78	NaN	3.7985	25.682	4.3303	-179.95	18.346	1.1099	-87.299	-636.13	1144.3	-28.057	879	1050.8	40.651	59.664	1	1	6.7882	5.8096	-23.635	-24.843	1.5593	-2.1908	22.152	21.876	8.3475	3.6188	-1.4829	-2.9665	1519.2
8.82	883	78	NaN	3.8989	25.575	4.4329	-179.99	18.338	1.084	-86.895	-635.84	1144.2	-27.898	879.09	1050.8	38.948	61.367	1	1	6.8884	5.9059	-23.639	-24.846	1.6687	-2.2201	22.05	21.863	8.5571	3.6858	-1.5886	-2.9838	1519
8.83	884	78	NaN	4.0262	25.418	4.554	-180.05	18.297	1.0535	-86.342	-635.47	1144.1	-27.671	879.26	1050.9	40.805	62.582	1	1	6.9451	5.9603	-23.643	-24.851	1.808	-2.2651	21.899	21.815	8.7531	3.6952	-1.7439	-3.0357	1518.7
8.84	885	78	NaN	4.1644	25.187	4.7345	-180.12	18.265	0.95135	-85.914	-635.11	1143.9	-27.654	879.4	1050.9	38.484	63.263	1	1	6.9699	5.9842	-23.648	-24.855	1.9615	-2.3241	21.676	21.776	8.9314	3.66	-1.9714	-3.0792	1518.5
8.85	886	78	NaN	4.2687	25.02	4.8825	-180.16	18.246	0.9688	-85.689	-634.82	1143.8	-27.423	879.49	1050.9	37.372	63.571	1	1	6.9558	5.9706	-23.652	-24.86	2.0652	-2.362	21.513	21.753	9.021	3.6085	-2.1396	-3.1066	1518.3
8.86	887	78	NaN	4.3448	24.849	5.0011	-180.2	18.253	0.92532	-85.414	-634.47	1143.7	-27.385	879.55	1050.9	36.953	63.427	1	1	6.9596	5.9742	-23.656	-24.864	2.1499	-2.3925	21.345	21.757	9.1094	3.5817	-2.311	-3.1073	1518
8.87	888	78	NaN	4.4179	24.652	5.1133	-180.23	18.278	0.90603	-85.115	-634.12	1143.5	-27.29	879.6	1050.9	35.553	63.656	1	1	6.9517	5.9667	-23.66	-24.868	2.2302	-2.4194	21.153	21.777	9.1819	3.5473	-2.5076	-3.0905	1517.6
8.88	889	78	NaN	4.5018	24.418	5.2306	-180.26	18.312	0.95458	-84.807	-633.83	1143.3	-27.012	879.64	1050.9	36.375	64.011	1	1	6.8979	5.9151	-23.663	-24.871	2.315	-2.4442	20.926	21.805	9.2129	3.4708	-2.7375	-3.0652	1517.4
8.89	890	78	NaN	4.5827	24.161	5.3359	-180.28	18.347	0.98493	-84.434	-633.63	1143.1	-26.802	879.65	1050.9	37.216	63.829	1	1	6.8257	5.8456	-23.666	-24.874	2.4017	-2.4651	20.675	21.833	9.2273	3.3806	-2.9916	-3.0406	1517.2
8.9	891	78	NaN	4.6855	23.816	5.3936	-180.34	18.427	0.89183	-83.644	-633.27	1142.8	-26.862	879.68	1051	35.831	63.161	1	1	6.695	5.7201	-23.671	-24.879	2.5362	-2.4896	20.344	21.899	9.2311	3.2305	-3.3269	-2.9792	1516.8
8.91	892	78	NaN	4.7737	23.604	5.4724	-180.37	18.468	0.8578	-83.11	-632.87	1142.6	-26.791	879.71	1051	36.485	60.549	1	1	6.6269	5.6548	-23.676	-24.883	2.6413	-2.5054	20.14	21.932	9.2683	3.1493	-3.5358	-2.9511	1516.4
8.92	893	78	NaN	4.8641	23.427	5.6292	-180.41	18.47	0.86854	-82.78	-632.42	1142.5	-26.562	879.82	1051	33.652	56.637	1	1	6.5919	5.6212	-23.68	-24.888	2.7351	-2.5366	19.968	21.928	9.3271	3.0845	-3.7117	-2.9594	1516
8.93	894	78	NaN	4.9726	23.213	5.8661	-180.46	18.448	0.87881	-82.521	-631.91	1142.3	-26.263	880.03	1051.1	28.036	54.034	1	1	6.4716	5.5056	-23.685	-24.892	2.8417	-2.5934	19.764	21.898	9.3133	2.9122	-3.9206	-2.9947	1515.7
8.94	895	78	NaN	5.1029	23.036	6.0563	-180.52	18.421	0.8076	-82.172	-631.48	1142.1	-26.182	880.25	1051.2	28.493	53.188	1	1	6.3802	5.4178	-23.692	-24.9	2.9818	-2.6452	19.595	21.862	9.362	2.7726	-4.097	-3.0375	1515.5
8.95	896	78	NaN	5.1833	22.927	6.1393	-180.59	18.389	0.7713	-81.602	-631.18	1142	-25.991	880.53	1051.2	29.967	53.002	1	1	6.327	5.3667	-23.703	-24.91	3.0765	-2.6972	19.492	21.824	9.4036	2.6696	-4.2114	-3.0862	1515.5
8.96	897	78	NaN	5.228	22.879	6.1547	-180.62	18.376	0.75266	-81.204	-631.04	1141.9	-25.879	880.67	1051.2	32.268	48.808	1	1	6.3299	5.3695	-23.708	-24.916	3.1321	-2.7207	19.446	21.809	9.462	2.6488	-4.2619	-3.1073	1515.4
8.97	898	78	NaN	5.2624	22.869	6.1535	-180.65	18.364	0.73727	-80.853	-630.96	1141.9	-25.792	880.8	1051.2	32.707	43.109	1	1	6.344	5.3831	-23.713	-24.92	3.1765	-2.7382	19.437	21.795	9.5205	2.6448	-4.2754	-3.1251	1515.5
8.98	899	78	NaN	5.309	22.892	6.1767	-180.69	18.344	0.72934	-80.419	-630.84	1141.9	-25.629	881.02	1051.2	33.135	44.511	1	1	6.2967	5.3377	-23.716	-24.923	3.2335	-2.7699	19.462	21.774	9.5302	2.5678	-4.2539	-3.1491	1515.6
8.99	900	78	NaN	5.3801	23.021	6.236	-180.74	18.355	0.78921	-79.9	-630.62	1141.9	-25.222	881.26	1051.2	34.56	47.403	1	1	6.2302	5.2738	-23.719	-24.927	3.3088	-2.8139	19.592	21.785	9.539	2.4599	-4.1275	-3.1421	1515.6
9	901	78	NaN	5.444	23.255	6.399	-180.79	18.414	0.77958	-79.724	-630.31	1142	-25.009	881.43	1051.2	35.853	51.508	1	1	6.1417	5.1887	-23.722	-24.93	3.3711	-2.8593	19.82	21.848	9.5128	2.3295	-3.9018	-3.0815	1515.5
9.01	902	78	NaN	5.4877	23.472	6.5597	-180.81	18.458	0.7868	-79.651	-630.17	1142.2	-24.762	881.62	1051.3	38.339	53.515	1	1	6.0466	5.0974	-23.726	-24.934	3.4084	-2.8879	20.033	21.897	9.4549	2.2095	-3.6934	-3.0366	1515.5
9.02	903	78	NaN	5.5112	23.672	6.6086	-180.8	18.484	0.80096	-79.354	-630.2	1142.3	-24.503	881.82	1051.3	38.841	54.174	1	1	5.9449	4.9998	-23.731	-24.938	3.4336	-2.882	20.228	21.928	9.3785	2.1178	-3.5031	-3.0101	1515.7
9.03	904	78	NaN	5.518	23.844	6.5132	-180.78	18.497	0.80133	-78.747	-630.35	1142.5	-24.298	881.98	1051.3	41.375	54.713	1	1	5.7078	4.7721	-23.738	-24.945	3.4561	-2.8444	20.397	21.945	9.1639	1.9277	-3.3409	-3.0007	1516
9.04	905	78	NaN	5.516	23.9	6.4733	-180.79	18.489	0.76915	-78.548	-630.45	1142.5	-24.279	882.07	1051.3	41.878	54.562	1	1	5.5633	4.6332	-23.742	-24.95	3.4611	-2.8416	20.451	21.937	9.0244	1.7916	-3.2908	-3.0123	1516.2
9.05	906	78	NaN	5.5054	24.167	6.4919	-180.73	18.495	0.65348	-78.327	-630.66	1142.8	-24.215	882.2	1051.4	44.74	52.645	1	1	5.5492	4.6197	-23.743	-24.951	3.4569	-2.7818	20.711	21.951	9.0061	1.8379	-3.0318	-2.9996	1516.6
9.06	907	78	NaN	5.5074	24.363	6.5878	-180.71	18.484	0.58061	-78.43	-630.74	1143	-24.096	882.33	1051.4	45.721	54.311	1	1	5.5046	4.5769	-23.744	-24.951	3.4508	-2.7618	20.901	21.946	8.9555	1.8151	-2.8427	-3.0047	1516.8
9.07	908	78	NaN	5.5196	24.49	6.6976	-180.7	18.468	0.51848	-78.644	-630.73	1143.2	-23.995	882.45	1051.4	49.423	56.616	1	1	5.416	4.4918	-23.744	-24.951	3.4513	-2.7683	21.023	21.935	8.8673	1.7235	-2.7207	-3.0159	1516.9
9.08	909	78	NaN	5.5349	24.574	6.7348	-180.7	18.453	0.42847	-78.658	-630.77	1143.3	-23.927	882.56	1051.4	49.647	56.542	1	1	5.2932	4.3739	-23.744	-24.952	3.4637	-2.7749	21.102	21.925	8.7569	1.599	-2.6419	-3.0271	1517.1
9.09	910	78	NaN	5.543	24.552	6.5622	-180.71	18.397	0.3333	-78.068	-631.03	1143.3	-23.633	882.8	1051.4	49.317	56.911	1	1	5.171	4.2565	-23.744	-24.952	3.4837	-2.7699	21.077	21.872	8.6547	1.4866	-2.6666	-3.08	1517.6
9.1	911	78	NaN	5.5472	24.48	6.4534	-180.71	18.408	0.21447	-77.743	-631.17	1143.3	-23.709	882.74	1051.3	49.794	56.321	1	1	5.0826	4.1716	-23.742	-24.95	3.5031	-2.7511	21.005	21.883	8.5858	1.4205	-2.7375	-3.0665	1517.7
9.11	912	78	NaN	5.5512	24.403	6.3978	-180.71	18.387	0.19953	-77.588	-631.21	1143.3	-23.496	882.77	1051.3	51.397	55.48	1	1	5.0535	4.1437	-23.74	-24.947	3.505	-2.7568	20.927	21.863	8.5585	1.3869	-2.8128	-3.0843	1517.7
9.12	913	78	NaN	5.5557	24.309	6.4028	-180.71	18.336	0.21848	-77.62	-631.15	1143.3	-23.16	882.85	1051.3	51.509	54.67	1	1	5.0641	4.1539	-23.737	-24.945	3.4956	-2.7736	20.832	21.814	8.5598	1.3803	-2.9057	-3.1312	1517.8
9.13	914	78	NaN	5.5595	24.187	6.4585	-180.71	18.28	0.19502	-77.805	-630.98	1143.2	-22.949	882.88	1051.2	48.486	55.789	1	1	5.0077	4.0996	-23.734	-24.942	3.4842	-2.7808	20.71	21.757	8.4918	1.3188	-3.0241	-3.1849	1517.6
9.14	915	78	NaN	5.5522	24.089	6.4783	-180.68	18.251	0.17478	-77.878	-630.85	1143.1	-22.854	882.84	1051.2	50.226	57.378	1	1	4.9509	4.0451	-23.732	-24.939	3.4703	-2.7662	20.615	21.725	8.4212	1.2789	-3.1164	-3.2145	1517.5
9.15	916	78	NaN	5.5387	23.98	6.4375	-180.67	18.2	0.16307	-77.777	-630.78	1143	-22.745	882.84	1051.1	51.447	57.357	1	1	5.0352	4.1261	-23.728	-24.935	3.4564	-2.7529	20.511	21.669	8.4917	1.3731	-3.2171	-3.2668	1517.4
9.16	917	78	NaN	5.501	23.837	6.3436	-180.65	18.123	0.11392	-77.59	-630.7	1142.7	-22.687	882.76	1051.1	51.136	56.688	1	1	5.0827	4.1717	-23.723	-24.931	3.4234	-2.7278	20.376	21.584	8.5062	1.444	-3.3473	-3.3471	1517.2
9.17	918	78	NaN	5.4566	23.727	6.2683	-180.62	18.055	0.064417	-77.482	-630.61	1142.5	-22.654	882.65	1051.1	48.345	57.02	1	1	5.0721	4.1615	-23.718	-24.926	3.3816	-2.6959	20.274	21.508	8.4537	1.4656	-3.4444	-3.4178	1517
9.18	919	78	NaN	5.4244	23.707	6.2736	-180.59	18.02	0.05233	-77.581	-630.51	1142.4	-22.609	882.54	1051.1	48.691	54.747	1	1	5.1538	4.2399	-23.713	-24.921	3.3437	-2.6685	20.258	21.469	8.4975	1.5714	-3.4553	-3.4523	1516.8
9.19	920	78	NaN	5.3929	23.715	6.3156	-180.58	17.958	0.038745	-77.779	-630.43	1142.3	-22.575	882.48	1051.1	50.114	54.346	1	1	5.2407	4.3235	-23.708	-24.916	3.3032	-2.668	20.27	21.404	8.544	1.6555	-3.4389	-3.5118	1516.7
9.2	921	78	NaN	5.3393	23.787	6.332	-180.53	17.841	0.083378	-77.943	-630.34	1142.2	-22.387	882.36	1051.1	49.113	55.947	1	1	5.2443	4.3269	-23.702	-24.91	3.236	-2.6354	20.342	21.286	8.4803	1.6915	-3.3601	-3.6242	1516.5
9.21	922	78	NaN	5.3016	23.858	6.34	-180.5	17.753	0.099593	-78.081	-630.31	1142.2	-22.297	882.25	1051.1	49.371	57.55	1	1	5.2408	4.3235	-23.695	-24.902	3.1895	-2.612	20.414	21.197	8.4303	1.7115	-3.2806	-3.7052	1516.3
9.22	923	78	NaN	5.2812	23.92	6.3349	-180.48	17.677	0.092439	-78.168	-630.35	1142.2	-22.29	882.13	1051.1	49.065	54.01	1	1	5.2323	4.3154	-23.686	-24.894	3.1654	-2.5949	20.476	21.121	8.3977	1.7205	-3.21	-3.7724	1516.3
9.23	924	78	NaN	5.2684	23.983	6.3068	-180.46	17.564	0.079034	-78.191	-630.47	1142.2	-22.302	882	1051.1	51.091	56.98	1	1	5.2	4.2843	-23.681	-24.889	3.1522	-2.5745	20.539	21.008	8.3521	1.7098	-3.1424	-3.8809	1516.2
9.24	925	78	NaN	5.2395	24.105	6.2393	-180.45	17.302	0.021306	-78.228	-630.8	1142.3	-22.393	881.84	1051.2	50.185	55.883	1	1	5.1503	4.2366	-23.679	-24.887	3.1255	-2.5628	20.66	20.747	8.2759	1.6738	-3.0196	-4.14	1516.4
9.25	926	78	NaN	5.2325	24.159	6.2237	-180.45	17.16	0.034267	-78.255	-630.91	1142.4	-22.339	881.85	1051.2	49.528	56.847	1	1	5.229	4.3122	-23.677	-24.885	3.1156	-2.5667	20.714	20.606	8.3446	1.7455	-2.9632	-4.2792	1516.5
9.26	927	78	NaN	5.2211	24.268	6.2506	-180.45	16.626	0.033602	-78.502	-631.15	1142.5	-22.407	882.13	1051.3	48.737	58.096	1	1	5.2413	4.324	-23.675	-24.883	3.0982	-2.5764	20.821	20.072	8.3394	1.7476	-2.8543	-4.8106	1517.1
9.27	928	78	NaN	5.2057	24.387	6.2683	-180.46	15.929	0.01327	-78.761	-631.42	1142.7	-22.554	882.55	1051.4	49.184	56.041	1	1	5.1389	4.2256	-23.675	-24.882	3.0796	-2.582	20.94	19.375	8.2184	1.6436	-2.7345	-5.5067	1517.8
9.28	929	78	NaN	5.1913	24.449	6.2229	-180.45	15.384	0.0009459	-78.769	-631.59	1142.8	-22.633	882.97	1051.6	49.919	56.626	1	1	5.1125	4.2003	-23.674	-24.882	3.0686	-2.5768	21.006	18.827	8.1811	1.6236	-2.6679	-6.0545	1518.3
9.29	930	78	NaN	5.164	24.517	6.1209	-180.45	14.522	0.11322	-78.681	-631.87	1142.8	-22.407	883.62	1051.8	49.038	55.328	1	1	5.0989	4.1872	-23.674	-24.881	3.0375	-2.5733	21.082	17.957	8.1363	1.6139	-2.5921	-6.9249	1519.3
9.3	931	78	NaN	5.1366	24.571	6.0956	-180.45	13.973	0.11464	-78.804	-632.01	1142.9	-22.468	883.96	1052	49.946	55.998	1	1	5.0335	4.1244	-23.675	-24.882	3.0084	-2.578	21.141	17.402	8.0419	1.5464	-2.5336	-7.48	1519.7
9.31	932	78	NaN	5.111	24.607	6.0728	-180.41	13.45	0.19565	-78.916	-632.15	1143	-22.372	884.15	1052.3	51.084	56.073	1	1	4.9696	4.063	-23.676	-24.883	2.9754	-2.5452	21.184	16.873	7.945	1.5179	-2.4917	-8.0099	1520.1
9.32	933	78	NaN	5.0777	24.637	6.0586	-180.36	12.835	0.2992	-79.087	-632.3	1143.1	-22.241	884.39	1052.5	48.812	56.26	1	1	4.9132	4.0088	-23.675	-24.883	2.9313	-2.506	21.222	16.249	7.8444	1.5029	-2.4533	-8.6336	1520.4
9.33	934	78	NaN	5.0284	24.674	6.0716	-180.35	12.108	0.31211	-79.414	-632.42	1143.1	-22.331	884.76	1052.8	49.633	56.745	1	1	4.8546	3.9526	-23.675	-24.883	2.8737	-2.504	21.269	15.513	7.7283	1.4486	-2.4062	-9.3694	1520.9
9.34	935	78	NaN	4.9881	24.697	6.0536	-180.35	11.655	0.26099	-79.567	-632.46	1143.2	-22.603	884.85	1053	50.358	56.914	1	1	4.7943	3.8947	-23.675	-24.882	2.8381	-2.4955	21.299	15.053	7.6324	1.3992	-2.3753	-9.8295	1521.1
9.35	936	78	NaN	4.9518	24.697	6.0405	-180.36	11.061	0.27748	-79.814	-632.49	1143.2	-22.696	884.98	1053.3	50.879	58.269	1	1	4.7952	3.8956	-23.675	-24.882	2.7962	-2.5113	21.31	14.448	7.5915	1.3844	-2.3651	-10.435	1521.2
9.36	937	78	NaN	4.9295	24.692	6.0124	-180.36	10.7	0.34289	-79.908	-632.5	1143.2	-22.591	885.03	1053.5	50.325	56.954	1	1	4.7849	3.8857	-23.676	-24.883	2.7665	-2.5213	21.312	14.08	7.5514	1.3644	-2.3637	-10.803	1521.3
9.37	938	78	NaN	4.9054	24.674	5.9561	-180.38	10.365	0.3936	-79.933	-632.48	1143.1	-22.555	885.08	1053.6	49.053	57.377	1	1	4.7496	3.8518	-23.677	-24.884	2.7401	-2.5498	21.3	13.738	7.4897	1.3019	-2.3763	-11.146	1521.3
9.38	939	78	NaN	4.8614	24.631	5.8714	-180.47	9.749	0.37584	-80.054	-632.42	1143.1	-22.851	885.24	1053.9	50.661	57.926	1	1	4.6939	3.7983	-23.677	-24.885	2.7028	-2.6259	21.27	13.11	7.3967	1.1724	-2.4067	-11.775	1521.4
9.39	940	78	NaN	4.8417	24.62	5.8381	-180.49	9.4925	0.48078	-80.14	-632.31	1143	-22.742	885.24	1054	48.565	57.819	1	1	4.6314	3.7383	-23.677	-24.885	2.6757	-2.6585	21.264	12.848	7.3071	1.0797	-2.4129	-12.037	1521.2
9.4	941	78	NaN	4.8178	24.591	5.8193	-180.49	9.2849	0.6061	-80.319	-632.16	1142.9	-22.633	885.15	1054.1	49.052	54.883	1	1	4.6293	3.7362	-23.679	-24.886	2.6406	-2.6677	21.241	12.635	7.2699	1.0686	-2.438	-12.251	1521
9.41	942	78	NaN	4.7902	24.557	5.7988	-180.47	9.1793	0.67378	-80.458	-632.06	1142.9	-22.651	885.04	1054.1	49.854	58	1	1	4.6306	3.7374	-23.68	-24.888	2.6081	-2.6566	21.211	12.525	7.2386	1.0808	-2.4691	-12.363	1520.8
9.42	943	78	NaN	4.7661	24.524	5.7764	-180.45	9.1664	0.69318	-80.549	-631.97	1142.8	-22.77	884.94	1054.2	48.44	56.068	1	1	4.5389	3.6494	-23.681	-24.889	2.5847	-2.6354	21.181	12.51	7.1236	1.014	-2.5003	-12.379	1520.6
9.43	944	78	NaN	4.7536	24.491	5.753	-180.43	9.2182	0.70813	-80.618	-631.86	1142.8	-22.91	884.81	1054.2	51.165	55.819	1	1	4.4891	3.6016	-23.682	-24.889	2.5745	-2.6135	21.149	12.56	7.0637	0.98808	-2.5329	-12.329	1520.3
9.44	945	78	NaN	4.7387	24.41	5.6761	-180.39	9.4179	0.74697	-80.539	-631.83	1142.8	-23.067	884.6	1054.1	50.177	56.885	1	1	4.475	3.588	-23.681	-24.888	2.5683	-2.5568	21.069	12.76	7.0432	1.0312	-2.6121	-12.129	1520.1
9.45	946	78	NaN	4.7345	24.358	5.6583	-180.35	9.6576	0.67215	-80.582	-631.86	1142.8	-23.456	884.36	1054.1	50.675	55.451	1	1	4.4175	3.5329	-23.682	-24.889	2.5768	-2.5056	21.014	13.002	6.9943	1.0273	-2.668	-11.887	1519.9
9.46	947	78	NaN	4.7494	24.342	5.6512	-180.3	10.018	0.59005	-80.592	-631.91	1142.9	-23.866	884.13	1054.1	49.823	57.384	1	1	4.393	3.5093	-23.683	-24.89	2.6065	-2.4457	20.991	13.368	6.9995	1.0636	-2.6914	-11.523	1519.7
9.47	948	78	NaN	4.7773	24.366	5.6401	-180.25	10.419	0.56827	-80.53	-631.99	1143.1	-24.1	883.95	1054	49.517	55.051	1	1	4.4384	3.5529	-23.685	-24.892	2.6455	-2.3771	21.006	13.779	7.0839	1.1758	-2.6785	-11.114	1519.6
9.48	949	78	NaN	4.8069	24.429	5.6272	-180.17	10.725	0.65013	-80.419	-632.11	1143.4	-23.991	883.82	1054	50.432	57.493	1	1	4.4768	3.5898	-23.686	-24.894	2.6752	-2.3066	21.057	14.096	7.152	1.2832	-2.6287	-10.797	1519.6
9.49	950	78	NaN	4.8514	24.519	5.6637	-180.11	11.035	0.75832	-80.43	-632.35	1143.7	-23.803	883.72	1054	48.49	56.424	1	1	4.5016	3.6136	-23.686	-24.894	2.7124	-2.2499	21.134	14.42	7.2139	1.3637	-2.5524	-10.474	1519.8
9.5	951	78	NaN	4.9062	24.774	5.6581	-180.03	11.455	0.70525	-80.183	-632.68	1144.3	-24.065	883.72	1053.9	52.153	55.131	1	1	4.5498	3.6599	-23.687	-24.895	2.7868	-2.145	21.365	14.864	7.3366	1.5148	-2.3218	-10.031	1520.1
9.51	952	78	NaN	4.9464	25.026	5.6636	-179.97	11.752	0.69517	-79.964	-633.02	1144.9	-24.189	883.9	1053.9	50.961	55.868	1	1	4.6079	3.7157	-23.688	-24.896	2.8406	-2.0739	21.594	15.184	7.4485	1.6418	-2.0939	-9.7116	1520.7
9.52	953	78	NaN	4.9844	25.26	5.7054	-179.93	11.964	0.74318	-79.801	-633.52	1145.6	-24.153	884.22	1053.9	50.314	56.445	1	1	4.6748	3.7799	-23.691	-24.898	2.8846	-2.0305	21.804	15.42	7.5594	1.7494	-1.8865	-9.4789	1521.5
9.53	954	78	NaN	5.0468	25.519	5.7876	-179.88	12.237	0.77636	-79.6	-634.39	1146.5	-24.188	884.53	1053.9	49.293	55.851	1	1	4.6733	3.7785	-23.694	-24.901	2.9575	-1.972	22.033	15.723	7.6308	1.8065	-1.6606	-9.1779	1522.7
9.54	955	78	NaN	5.0808	25.623	5.7916	-179.89	12.33	0.79362	-79.399	-634.68	1146.8	-24.173	884.64	1053.9	48.674	58.182	1	1	4.6094	3.7171	-23.696	-24.904	2.9991	-1.9678	22.124	15.828	7.6084	1.7493	-1.5721	-9.0759	1523.2
9.55	956	78	NaN	5.1433	25.791	5.8119	-179.88	12.461	0.79127	-79.079	-635.31	1147.4	-24.272	884.9	1053.9	51.067	57.361	1	1	4.7017	3.8057	-23.697	-24.905	3.0785	-1.9423	22.272	15.98	7.7802	1.8634	-1.4256	-8.9245	1524.1
9.56	957	78	NaN	5.2374	25.984	5.8844	-179.86	12.638	0.77693	-78.719	-636.41	1148.3	-24.465	885.2	1053.9	55.801	55.467	1	1	4.8065	3.9065	-23.698	-24.906	3.1953	-1.9021	22.438	16.185	8.0019	2.0044	-1.2605	-8.7204	1525.5
9.57	958	78	NaN	5.3386	26.171	5.9854	-179.85	12.799	0.78096	-78.378	-637.7	1149.1	-24.623	885.54	1053.9	58.205	56.096	1	1	4.9089	4.0048	-23.7	-24.908	3.3175	-1.8679	22.597	16.372	8.2264	2.1369	-1.1031	-8.5358	1527.2
9.58	959	78	NaN	5.4076	26.33	6.0611	-179.86	12.845	0.84046	-78.1	-638.74	1149.7	-24.572	885.91	1053.9	58.912	55.449	1	1	4.9601	4.054	-23.703	-24.911	3.3968	-1.8688	22.739	16.436	8.357	2.1852	-0.9643	-8.4748	1528.6
9.59	960	78	NaN	5.4598	26.624	6.167	-179.94	12.885	0.84451	-77.829	-640.1	1150.4	-24.701	886.52	1053.9	60.134	57.426	1	1	4.8997	3.9959	-23.707	-24.915	3.4667	-1.9284	23.008	16.501	8.3664	2.0676	-0.69874	-8.4141	1530.6
9.6	961	78	NaN	5.4814	26.911	6.2016	-180.02	12.909	0.89167	-77.391	-641.51	1151.1	-24.71	887.18	1053.9	61.868	57.72	1	1	4.9105	4.0063	-23.709	-24.917	3.5077	-1.991	23.276	16.544	8.4183	2.0154	-0.43307	-8.3723	1532.7
9.61	962	78	NaN	5.4793	27.108	6.2336	-180.09	12.953	0.89691	-77.133	-642.74	1151.6	-24.825	887.63	1054	60.08	58.525	1	1	4.9491	4.0433	-23.71	-24.918	3.5217	-2.0509	23.461	16.6	8.4708	1.9924	-0.24947	-8.3172	1534.4
9.62	963	78	NaN	5.4612	27.231	6.2585	-180.16	13.018	0.86277	-76.991	-643.97	1151.9	-25.066	887.93	1054	58.226	57.189	1	1	4.9845	4.0774	-23.712	-24.919	3.5198	-2.1021	23.576	16.674	8.5043	1.9752	-0.13595	-8.2459	1535.9
9.63	964	78	NaN	5.4383	27.358	6.2315	-180.22	13.082	0.84529	-76.66	-645.61	1152.3	-25.326	888.3	1054	56.324	54.652	1	1	4.9902	4.0829	-23.714	-24.921	3.5215	-2.1382	23.692	16.748	8.5117	1.9446	-0.021734	-8.1735	1537.9
9.64	965	78	NaN	5.4603	27.395	6.2324	-180.26	13.097	0.83095	-76.462	-646.74	1152.5	-25.529	888.58	1054	51.659	56.604	1	1	4.9676	4.0611	-23.716	-24.923	3.5602	-2.159	23.726	16.766	8.5278	1.9021	0.010341	-8.1576	1539.3
9.65	966	78	NaN	5.4666	27.409	6.2474	-180.27	13.103	0.83705	-76.404	-647.45	1152.6	-25.605	888.76	1054	52.357	58.195	1	1	4.9134	4.0091	-23.717	-24.925	3.5727	-2.1661	23.738	16.774	8.4861	1.843	0.020872	-8.1506	1540.2
9.66	967	78	NaN	5.4869	27.443	6.2234	-180.28	13.128	0.8477	-76.062	-648.56	1152.8	-25.708	889	1054	52.314	58.031	1	1	4.8284	3.9274	-23.717	-24.925	3.6111	-2.1562	23.77	16.801	8.4395	1.7712	0.052902	-8.1241	1541.5
9.67	968	78	NaN	5.5381	27.502	6.2012	-180.29	13.179	0.87698	-75.499	-650.11	1153	-25.812	889.32	1054.1	51.81	56.295	1	1	4.9034	3.9995	-23.719	-24.926	3.6894	-2.135	23.828	16.854	8.5929	1.8645	0.1087	-8.0727	1543.4
9.68	969	78	NaN	5.6271	27.563	6.2849	-180.28	13.25	0.95761	-75.116	-651.57	1153.2	-25.771	889.56	1054.1	52.86	57.75	1	1	4.9603	4.0541	-23.721	-24.928	3.7932	-2.1153	23.888	16.925	8.7535	1.9389	0.167	-8.003	1545.1
9.69	970	78	NaN	5.6959	27.613	6.3399	-180.29	13.308	1.011	-74.758	-652.48	1153.2	-25.734	889.71	1054.1	52.197	56.898	1	1	4.9356	4.0304	-23.723	-24.93	3.8751	-2.1083	23.938	16.982	8.8107	1.922	0.21583	-7.9479	1546.2
9.7	971	78	NaN	5.7921	27.666	6.3839	-180.29	13.434	1.0232	-74.128	-653.76	1153.2	-25.843	889.85	1054.2	52.564	56.132	1	1	4.9329	4.0279	-23.724	-24.931	4.0005	-2.0856	23.997	17.103	8.9334	1.9423	0.27358	-7.8278	1547.5
9.71	972	78	NaN	5.8763	27.709	6.4064	-180.29	13.547	1.0297	-73.466	-654.92	1153.2	-25.939	889.98	1054.2	52.676	61.891	1	1	4.9423	4.0368	-23.724	-24.932	4.1142	-2.0561	24.046	17.21	9.0565	1.9807	0.32158	-7.7217	1548.8
9.72	973	78	NaN	5.9375	27.73	6.4414	-180.28	13.626	1.0448	-72.948	-655.89	1153.1	-25.97	890.1	1054.3	52.856	60.955	1	1	4.9734	4.0667	-23.725	-24.932	4.197	-2.0251	24.072	17.284	9.1704	2.0416	0.34786	-7.6478	1549.9
9.73	974	78	NaN	5.9883	27.727	6.5575	-180.27	13.704	1.0653	-72.698	-656.9	1153.1	-25.97	890.21	1054.3	54.049	57.003	1	1	5.0037	4.0958	-23.725	-24.933	4.2583	-1.9958	24.073	17.357	9.262	2.1	0.34774	-7.5753	1551
9.74	975	78	NaN	6.0844	27.82	6.6442	-180.27	13.833	1.0053	-71.973	-658.15	1153.1	-26.241	890.35	1054.3	53.481	57.937	1	1	5.025	4.1163	-23.727	-24.935	4.3927	-1.9639	24.172	17.481	9.4177	2.1523	0.44496	-7.4539	1552.3
9.75	976	78	NaN	6.1473	27.898	6.6875	-180.28	13.929	1.0017	-71.391	-659.08	1153	-26.37	890.4	1054.3	52.513	57.436	1	1	5.0689	4.1584	-23.729	-24.937	4.483	-1.9404	24.254	17.573	9.5519	2.218	0.5249	-7.3634	1553.3
9.76	977	78	NaN	6.2279	27.984	6.7479	-180.28	14.025	1.017	-70.787	-660.07	1153	-26.487	890.44	1054.3	53.238	54.73	1	1	5.1362	4.223	-23.731	-24.939	4.5913	-1.9189	24.344	17.665	9.7275	2.3041	0.61283	-7.2732	1554.3
9.77	978	78	NaN	6.3261	28.07	6.8281	-180.28	14.122	1.0318	-70.177	-661.12	1153	-26.625	890.5	1054.4	53.258	56.51	1	1	5.1436	4.2302	-23.733	-24.94	4.7183	-1.8922	24.433	17.758	9.862	2.338	0.70073	-7.182	1555.4
9.78	979	78	NaN	6.3958	28.117	6.8794	-180.27	14.193	1.0416	-69.735	-661.95	1153	-26.733	890.54	1054.4	51.261	58.625	1	1	5.1577	4.2437	-23.735	-24.942	4.8092	-1.8518	24.484	17.826	9.9669	2.3919	0.74935	-7.1161	1556.2
9.79	980	78	NaN	6.4608	28.144	6.941	-180.24	14.281	0.9869	-69.395	-662.69	1153	-27.041	890.52	1054.4	50.22	56.36	1	1	5.2072	4.2912	-23.738	-24.945	4.8988	-1.8059	24.514	17.911	10.106	2.4854	0.7768	-7.0345	1556.9
9.8	981	78	NaN	6.5169	28.179	6.9819	-180.22	14.346	1.0378	-69.032	-663.39	1152.9	-27.046	890.53	1054.4	50.862	57.96	1	1	5.2461	4.3286	-23.739	-24.946	4.9692	-1.7628	24.551	17.974	10.215	2.5658	0.81179	-6.9721	1557.6
9.81	982	78	NaN	6.5719	28.215	7.0134	-180.18	14.419	1.1276	-68.672	-664.03	1152.9	-26.947	890.54	1054.3	51.137	56.252	1	1	5.2801	4.3613	-23.74	-24.947	5.0345	-1.7172	24.588	18.047	10.315	2.6441	0.8481	-6.9	1558.2
9.82	983	78	NaN	6.6308	28.245	7.0485	-180.14	14.523	1.1993	-68.313	-664.67	1152.9	-26.913	890.51	1054.3	51.944	56.263	1	1	5.3247	4.4041	-23.741	-24.949	5.1059	-1.6626	24.618	18.149	10.431	2.7415	0.87696	-6.7991	1558.9
9.83	984	78	NaN	6.6961	28.258	7.1024	-180.09	14.668	1.204	-67.924	-665.43	1152.9	-27.088	890.47	1054.3	52.247	59.053	1	1	5.3744	4.4518	-23.743	-24.95	5.1927	-1.591	24.632	18.294	10.567	2.8608	0.88922	-6.6566	1559.6
9.84	985	78	NaN	6.7445	28.251	7.1055	-180.04	14.788	1.2705	-67.454	-665.98	1152.8	-27.062	890.47	1054.2	52.64	56.182	1	1	5.4236	4.499	-23.745	-24.953	5.2579	-1.5227	24.627	18.413	10.681	2.9763	0.88133	-6.5401	1560.1
9.85	986	78	NaN	6.7684	28.246	7.1201	-180.01	14.85	1.2957	-67.271	-666.22	1152.8	-27.06	890.48	1054.2	52.554	56.318	1	1	5.4992	4.5717	-23.747	-24.955	5.2888	-1.4942	24.621	18.474	10.788	3.0775	0.87445	-6.4801	1560.3
9.86	987	78	NaN	6.8034	28.217	7.1314	-180	14.958	1.2867	-67.05	-666.4	1152.8	-27.14	890.43	1054.2	51.358	58.109	1	1	5.6056	4.6739	-23.748	-24.955	5.3348	-1.4695	24.593	18.583	10.94	3.2044	0.84515	-6.3725	1560.5
9.87	988	78	NaN	6.8631	28.158	7.1226	-179.98	15.146	1.2347	-66.661	-666.56	1152.7	-27.351	890.3	1054.1	53.904	63.278	1	1	5.6661	4.732	-23.749	-24.956	5.4167	-1.4313	24.534	18.77	11.083	3.3007	0.78481	-6.1861	1560.5
9.88	989	78	NaN	6.9373	28.08	7.0733	-179.97	15.363	1.109	-66.2	-666.48	1152.7	-27.744	890.1	1054.1	50.089	64.808	1	1	5.7113	4.7754	-23.75	-24.958	5.5221	-1.3845	24.456	18.988	11.233	3.3909	0.70584	-5.9701	1560.2
9.89	990	78	NaN	6.9914	28.011	7.0172	-179.96	15.469	1.122	-65.854	-666.26	1152.6	-27.744	890.03	1054	50.772	59.573	1	1	5.734	4.7972	-23.751	-24.958	5.5887	-1.3639	24.388	19.092	11.323	3.4334	0.63755	-5.8662	1559.9
9.9	991	78	NaN	7.0595	27.937	6.9808	-179.95	15.559	1.1305	-65.577	-665.95	1152.5	-27.774	889.98	1054	49.848	55.988	1	1	5.7385	4.8015	-23.751	-24.959	5.6677	-1.3368	24.314	19.181	11.406	3.4647	0.5628	-5.7772	1559.5
9.91	992	78	NaN	7.1325	27.854	6.9475	-179.92	15.644	1.1642	-65.305	-665.54	1152.4	-27.734	889.94	1053.9	50.788	57.96	1	1	5.6926	4.7574	-23.751	-24.959	5.7488	-1.3001	24.232	19.266	11.441	3.4573	0.48049	-5.6924	1559.1
9.92	993	78	NaN	7.2036	27.765	6.8987	-179.88	15.731	1.2219	-64.974	-665.04	1152.2	-27.622	889.89	1053.8	50.422	56.389	1	1	5.7424	4.8052	-23.751	-24.959	5.8276	-1.2541	24.145	19.35	11.57	3.5511	0.39407	-5.6084	1558.5
9.93	994	78	NaN	7.2706	27.684	6.8129	-179.84	15.814	1.2578	-64.513	-664.39	1152	-27.577	889.82	1053.7	48.978	58.292	1	1	5.8418	4.9007	-23.752	-24.959	5.9092	-1.2028	24.066	19.431	11.751	3.6979	0.31465	-5.5278	1557.8
9.94	995	78	NaN	7.3939	27.508	6.8003	-179.79	15.909	1.2514	-64.127	-663.34	1151.7	-27.671	889.72	1053.6	50.586	57.195	1	1	5.9479	5.0027	-23.753	-24.961	6.0492	-1.134	23.898	19.519	11.997	3.8687	0.14462	-5.4421	1556.6
9.95	996	78	NaN	7.485	27.318	6.7831	-179.73	15.967	1.2606	-63.686	-662.13	1151.3	-27.71	889.65	1053.6	50.879	53.839	1	1	6.0366	5.0878	-23.755	-24.963	6.1569	-1.0622	23.715	19.569	12.194	4.0256	-0.039703	-5.3938	1555.3
9.96	997	78	NaN	7.5518	27.147	6.744	-179.69	15.981	1.2741	-63.227	-661	1150.9	-27.714	889.65	1053.5	48.398	55.845	1	1	6.1041	5.1527	-23.758	-24.965	6.2399	-1.0048	23.553	19.575	12.344	4.1479	-0.20483	-5.3897	1554.1
9.97	998	78	NaN	7.6108	26.999	6.6949	-179.67	15.967	1.2903	-62.803	-660.04	1150.6	-27.692	889.69	1053.4	50.216	56.92	1	1	6.1308	5.1783	-23.76	-24.967	6.3129	-0.96404	23.413	19.553	12.444	4.2142	-0.34696	-5.4142	1553.2
9.98	999	78	NaN	7.687	26.837	6.6898	-179.63	15.969	1.3261	-62.486	-659.09	1150.3	-27.621	889.64	1053.4	51.59	54.887	1	1	6.1505	5.1972	-23.762	-24.97	6.3974	-0.9207	23.257	19.549	12.548	4.2765	-0.50562	-5.4207	1552.2
9.99	1000	78	NaN	7.7339	26.688	6.723	-179.61	15.968	1.2902	-62.288	-658.01	1150	-27.755	889.6	1053.3	50.834	57.556	1	1	6.2586	5.3011	-23.765	-24.972	6.4556	-0.88498	23.114	19.542	12.714	4.4161	-0.65064	-5.4306	1551
10	1001	78	NaN	7.7771	26.494	6.8016	-179.57	15.962	1.2579	-62.12	-656.42	1149.7	-27.89	889.5	1053.3	52.718	55.76	1	1	6.3696	5.4076	-23.768	-24.975	6.5087	-0.83782	22.927	19.528	12.878	4.5698	-0.84045	-5.4469	1549.3
10.01	1002	78	NaN	7.7995	26.312	6.8373	-179.53	15.942	1.2267	-61.86	-654.91	1149.3	-28.027	889.43	1053.2	53.876	55.176	1	1	6.4404	5.4756	-23.771	-24.978	6.5445	-0.7897	22.753	19.502	12.985	4.6859	-1.0182	-5.4764	1547.7
10.02	1003	78	NaN	7.796	26.151	6.8031	-179.5	15.901	1.2061	-61.445	-653.6	1149.1	-28.14	889.41	1053.2	56.631	55.824	1	1	6.5522	5.583	-23.773	-24.981	6.5595	-0.73964	22.598	19.454	13.112	4.8434	-1.1749	-5.5268	1546.3
10.03	1004	78	NaN	7.7838	25.928	6.7767	-179.45	15.825	1.2349	-60.902	-651.76	1148.7	-28.141	889.4	1053.2	56.655	54.357	1	1	6.6841	5.7096	-23.775	-24.982	6.566	-0.66438	22.382	19.371	13.25	5.0452	-1.3927	-5.6116	1544.5
10.04	1005	78	NaN	7.7939	25.747	6.7852	-179.41	15.776	1.2346	-60.626	-650.54	1148.4	-28.213	889.37	1053.2	59.237	55.87	1	1	6.7511	5.774	-23.767	-24.975	6.588	-0.61427	22.207	19.315	13.339	5.1597	-1.5599	-5.6597	1543.2
10.05	1006	78	NaN	7.8219	25.522	6.8784	-179.35	15.72	1.2481	-60.44	-648.87	1148.2	-28.272	889.26	1053.2	61.862	56.737	1	1	6.7744	5.7963	-23.763	-24.971	6.6238	-0.54576	21.989	19.254	13.398	5.2506	-1.7743	-5.7169	1541.4
10.06	1007	78	NaN	7.8178	25.304	6.9728	-179.28	15.653	1.2653	-60.22	-646.97	1147.9	-28.32	889.14	1053.1	62.114	57.1	1	1	6.7405	5.7639	-23.764	-24.971	6.6282	-0.47331	21.774	19.183	13.369	5.2906	-1.99	-5.7878	1539.4
10.07	1008	78	NaN	7.7702	25.143	7.0192	-179.23	15.584	1.2949	-59.956	-645.31	1147.7	-28.305	889.07	1053.1	62.673	55.113	1	1	6.7314	5.7551	-23.765	-24.972	6.5884	-0.41475	21.614	19.113	13.32	5.3404	-2.1507	-5.8595	1537.6
10.08	1009	78	NaN	7.743	25.096	7.0422	-179.2	15.543	1.3899	-59.861	-644.62	1147.7	-28.064	889.05	1053.1	61.557	55.137	1	1	6.7563	5.779	-23.766	-24.974	6.5553	-0.39074	21.567	19.072	13.312	5.3883	-2.199	-5.9016	1536.9
10.09	1010	78	NaN	7.7302	24.977	7.0955	-179.17	15.504	1.4174	-59.655	-643.34	1147.5	-28.01	888.97	1053	64.567	57.118	1	1	6.8045	5.8253	-23.766	-24.974	6.5471	-0.35495	21.448	19.033	13.352	5.4703	-2.3182	-5.941	1535.6
10.1	1011	78	NaN	7.64	24.816	7.0995	-179.12	15.491	1.4432	-59.127	-641.2	1147.3	-27.958	888.74	1053	65.526	56.186	1	1	6.8497	5.8687	-23.766	-24.973	6.4729	-0.29139	21.288	19.019	13.323	5.5773	-2.4776	-5.9547	1533.2
10.11	1012	78	NaN	7.5447	24.699	7.0898	-179.09	15.496	1.4681	-58.607	-639.21	1147.1	-27.884	888.51	1052.9	64.259	58.071	1	1	6.8675	5.8858	-23.765	-24.973	6.3926	-0.2441	21.169	19.026	13.26	5.6417	-2.5956	-5.9466	1530.9
10.12	1013	78	NaN	7.4756	24.67	7.1246	-179.09	15.522	1.4753	-58.357	-637.77	1147.1	-27.828	888.34	1052.8	63.476	56.174	1	1	6.9095	5.9261	-23.763	-24.971	6.3296	-0.23914	21.135	19.057	13.239	5.687	-2.6282	-5.9133	1529.3
10.13	1014	78	NaN	7.3521	24.694	7.3024	-179.11	15.59	1.4158	-58.455	-635.73	1147.1	-27.962	888.05	1052.7	58.19	57.754	1	1	6.9648	5.9792	-23.76	-24.968	6.2057	-0.25933	21.147	19.136	13.17	5.7199	-2.613	-5.8315	1527
10.14	1015	78	NaN	7.2661	24.757	7.3609	-179.13	15.651	1.3558	-58.283	-634.25	1147.2	-28.111	887.85	1052.6	54.217	55.934	1	1	6.9563	5.9711	-23.758	-24.965	6.1305	-0.26951	21.2	19.207	13.087	5.7016	-2.5574	-5.7581	1525.3
10.15	1016	78	NaN	7.2211	24.782	7.4363	-179.15	15.698	1.3443	-58.307	-633.32	1147.3	-28.126	887.7	1052.6	55.357	55.746	1	1	6.9477	5.9628	-23.755	-24.963	6.0844	-0.28266	21.218	19.262	13.032	5.6802	-2.5375	-5.701	1524.3
10.16	1017	78	NaN	7.1616	24.782	7.4939	-179.17	15.775	1.3373	-58.249	-632.13	1147.4	-28.114	887.48	1052.5	53.537	56.708	1	1	6.93	5.9458	-23.752	-24.96	6.0255	-0.3058	21.208	19.349	12.955	5.64	-2.5443	-5.6114	1522.9
10.17	1018	78	NaN	7.0709	24.767	7.5096	-179.21	15.885	1.3095	-57.985	-630.48	1147.6	-28.146	887.18	1052.4	52.393	55.329	1	1	6.8936	5.9109	-23.749	-24.956	5.9446	-0.33568	21.181	19.471	12.838	5.5752	-2.5677	-5.4852	1520.9
10.18	1019	78	NaN	7.0402	24.718	7.5162	-179.22	15.925	1.3003	-57.913	-629.94	1147.6	-28.159	887.08	1052.4	52.676	55.544	1	1	6.8301	5.8499	-23.744	-24.952	5.9166	-0.34522	21.128	19.515	12.747	5.5047	-2.6162	-5.4373	1520.3
10.19	1020	78	NaN	6.8786	24.529	7.6191	-179.24	16.056	1.2038	-57.936	-628.54	1147.9	-28.379	886.77	1052.4	52.337	55.406	1	1	6.7974	5.8185	-23.74	-24.948	5.7612	-0.36201	20.924	19.661	12.559	5.4565	-2.8165	-5.2871	1518.6
10.2	1021	78	NaN	6.7042	24.287	7.7188	-179.27	16.16	1.1782	-58.018	-627.17	1148.2	-28.376	886.51	1052.3	54.28	54.705	1	1	6.76	5.7825	-23.737	-24.945	5.5823	-0.38925	20.664	19.783	12.342	5.3933	-3.0733	-5.1619	1517
10.21	1022	78	NaN	6.519	24.011	7.7586	-179.3	16.246	1.1667	-58.083	-625.95	1148.5	-28.306	886.29	1052.3	52.851	55.507	1	1	6.6748	5.7007	-23.735	-24.943	5.3909	-0.42377	20.371	19.886	12.066	5.2769	-3.3637	-5.0572	1515.6
10.22	1023	78	NaN	6.3342	23.736	7.716	-179.33	16.332	1.1071	-58.067	-624.94	1148.8	-28.355	886.07	1052.3	53.358	56.916	1	1	6.59	5.6193	-23.734	-24.941	5.2077	-0.45587	20.085	19.983	11.798	5.1634	-3.6488	-4.9583	1514.4
10.23	1024	78	NaN	6.2227	23.561	7.6382	-179.35	16.416	0.97763	-57.953	-624.31	1148.9	-28.632	885.84	1052.3	52.657	55.717	1	1	6.5054	5.5381	-23.733	-24.94	5.1104	-0.45857	19.905	20.073	11.616	5.0795	-3.8278	-4.8676	1513.5
10.24	1025	78	NaN	6.1106	23.428	7.5879	-179.36	16.435	1.0431	-57.955	-623.63	1148.9	-28.317	885.78	1052.3	52.589	55.416	1	1	6.4122	5.4485	-23.732	-24.939	4.9857	-0.48381	19.767	20.096	11.398	4.9647	-3.965	-4.8432	1512.8
10.25	1026	78	NaN	5.9594	23.284	7.5514	-179.4	16.496	0.95599	-58.105	-622.76	1149	-28.367	885.65	1052.4	51.518	56.026	1	1	6.3131	5.3534	-23.731	-24.938	4.83	-0.52477	19.62	20.16	11.143	4.8286	-4.1105	-4.7787	1511.8
10.26	1027	78	NaN	5.8376	23.174	7.5335	-179.43	16.559	0.85138	-58.3	-622.09	1148.9	-28.489	885.53	1052.4	58.073	56.461	1	1	6.2101	5.2544	-23.731	-24.938	4.7048	-0.56303	19.51	20.223	10.915	4.6914	-4.2204	-4.7151	1511
10.27	1028	78	NaN	5.7767	23.109	7.5158	-179.45	16.605	0.82709	-58.46	-621.75	1148.9	-28.439	885.47	1052.4	69.16	57.221	1	1	6.0776	5.1272	-23.73	-24.938	4.6356	-0.59434	19.448	20.265	10.713	4.5329	-4.2817	-4.6721	1510.6
10.28	1029	78	NaN	5.655	22.965	7.3973	-179.52	16.735	0.67875	-58.621	-621.01	1148.6	-28.593	885.28	1052.4	71.856	61.909	1	1	5.9004	4.957	-23.729	-24.936	4.513	-0.66478	19.314	20.386	10.413	4.2923	-4.4145	-4.5502	1509.7
10.29	1030	78	NaN	5.5771	22.847	7.2398	-179.62	16.907	0.54307	-58.722	-620.31	1148.1	-28.748	885.01	1052.5	72.932	63.599	1	1	5.8417	4.9006	-23.729	-24.936	4.4364	-0.7605	19.211	20.544	10.278	4.1401	-4.5178	-4.3928	1508.7
10.3	1031	78	NaN	5.5303	22.757	7.1221	-179.69	17.045	0.47208	-58.859	-619.8	1147.8	-28.801	884.78	1052.5	74.471	68.375	1	1	5.8139	4.8739	-23.729	-24.937	4.3859	-0.83371	19.135	20.667	10.2	4.0402	-4.594	-4.2699	1507.9
10.31	1032	78	NaN	5.4923	22.685	7.0236	-179.75	17.157	0.43538	-58.998	-619.4	1147.4	-28.805	884.61	1052.6	73.458	70.8	1	1	5.7885	4.8495	-23.729	-24.936	4.3423	-0.89608	19.079	20.764	10.131	3.9534	-4.6499	-4.1726	1507.3
10.32	1033	78	NaN	5.445	22.622	6.9288	-179.81	17.263	0.38907	-59.131	-619.02	1147	-28.85	884.46	1052.6	72.117	72.248	1	1	5.7684	4.8302	-23.728	-24.936	4.2912	-0.96304	19.031	20.854	10.06	3.8672	-4.6976	-4.0819	1506.7
10.33	1034	78	NaN	5.392	22.551	6.8988	-179.88	17.385	0.28444	-59.412	-618.69	1146.6	-29.091	884.27	1052.7	68.948	73.672	1	1	5.772	4.8336	-23.73	-24.937	4.2363	-1.0324	18.976	20.96	10.008	3.8012	-4.7539	-3.9769	1506.2
10.34	1035	78	NaN	5.333	22.466	6.8638	-179.94	17.456	0.33764	-59.662	-618.42	1146.3	-28.906	884.24	1052.8	61.753	74.324	1	1	5.7048	4.7692	-23.73	-24.937	4.1604	-1.1082	18.907	21.015	9.8653	3.661	-4.8231	-3.9223	1505.9
10.35	1036	78	NaN	5.2293	22.312	6.7805	-180.01	17.591	0.36064	-59.87	-618.07	1145.7	-28.836	884.14	1052.9	58.554	76.876	1	1	5.5883	4.6572	-23.73	-24.937	4.0457	-1.1889	18.778	21.125	9.634	3.4684	-4.9514	-3.812	1505.4
10.36	1037	78	NaN	5.1293	22.161	6.6883	-180.07	17.73	0.35471	-59.953	-617.76	1145.2	-28.873	884.04	1053	56.71	79.862	1	1	5.5931	4.6619	-23.729	-24.937	3.9437	-1.2516	18.65	21.241	9.5368	3.4103	-5.0789	-3.6964	1504.9
10.37	1038	78	NaN	5.0772	22.078	6.632	-180.1	17.807	0.35172	-59.882	-617.59	1144.9	-28.917	884.03	1053.1	56.22	80.706	1	1	5.5936	4.6623	-23.729	-24.936	3.8959	-1.2793	18.58	21.304	9.4895	3.383	-5.1486	-3.6321	1504.7
10.38	1039	78	NaN	5.0443	22.03	6.6221	-180.11	17.841	0.37977	-59.885	-617.51	1144.8	-28.864	884.01	1053.1	57.599	79.317	1	1	5.5829	4.6521	-23.728	-24.935	3.8608	-1.2887	18.538	21.333	9.4437	3.3634	-5.1898	-3.6026	1504.6
10.39	1040	78	NaN	4.9548	21.918	6.6771	-180.1	17.902	0.48623	-60.069	-617.3	1144.5	-28.648	884.08	1053.3	56.812	80.314	1	1	5.4575	4.5316	-23.727	-24.935	3.7559	-1.3024	18.44	21.38	9.2134	3.2292	-5.2869	-3.5552	1504.5
10.4	1041	78	NaN	4.8699	21.801	6.7944	-180.1	18.016	0.46307	-60.364	-617.15	1144.3	-28.79	884.1	1053.4	54.577	81.53	1	1	5.2987	4.3791	-23.727	-24.935	3.665	-1.3076	18.336	21.481	8.9637	3.0715	-5.3916	-3.4541	1504.3
10.41	1042	78	NaN	4.7972	21.704	6.9192	-180.11	18.134	0.39116	-60.648	-617.08	1144.2	-29.04	884.11	1053.5	55.23	82.241	1	1	5.2136	4.2974	-23.728	-24.935	3.591	-1.3129	18.247	21.59	8.8046	2.9844	-5.4811	-3.3449	1504.3
10.42	1043	78	NaN	4.7331	21.634	7.0004	-180.11	18.208	0.37106	-60.828	-617.07	1144.2	-29.115	884.16	1053.6	55.465	79.741	1	1	5.1386	4.2253	-23.728	-24.936	3.5229	-1.3241	18.181	21.661	8.6615	2.9012	-5.5476	-3.2743	1504.3
10.43	1044	78	NaN	4.6691	21.547	7.0539	-180.1	18.265	0.32534	-60.98	-617.17	1144.2	-29.282	884.21	1053.6	50.472	74.359	1	1	5.0074	4.0994	-23.728	-24.936	3.4596	-1.3116	18.097	21.716	8.4671	2.7878	-5.6316	-3.2195	1504.4
10.44	1045	78	NaN	4.5795	21.442	7.0422	-180.08	18.31	0.3804	-61.036	-617.41	1144.1	-29.132	884.44	1053.6	53.059	75.734	1	1	4.9286	4.0237	-23.728	-24.936	3.3625	-1.2983	17.995	21.757	8.2911	2.7254	-5.7337	-3.1786	1504.9
10.45	1046	78	NaN	4.5028	21.373	7.0184	-180.07	18.364	0.39034	-61.094	-617.64	1144.1	-29.096	884.59	1053.6	51.419	76.98	1	1	4.8897	3.9863	-23.729	-24.936	3.2826	-1.2916	17.926	21.81	8.1723	2.6947	-5.8024	-3.1257	1505.3
10.46	1047	78	NaN	4.4371	21.329	7.0104	-180.06	18.451	0.37048	-61.274	-617.92	1144.1	-29.126	884.68	1053.6	52.227	79.075	1	1	4.7721	3.8734	-23.729	-24.936	3.2115	-1.2893	17.882	21.897	7.9836	2.5841	-5.8465	-3.0388	1505.7
10.47	1048	78	NaN	4.3749	21.296	7.029	-180.05	18.583	0.36271	-61.656	-618.29	1144.1	-29.097	884.75	1053.6	51.369	80.381	1	1	4.6964	3.8007	-23.729	-24.936	3.1339	-1.2868	17.851	22.029	7.8303	2.5139	-5.878	-2.9074	1506.1
10.48	1049	78	NaN	4.3296	21.333	7.023	-180.02	18.722	0.35579	-62.102	-618.69	1144.2	-29.049	884.84	1053.6	50.692	80.709	1	1	4.6992	3.8034	-23.729	-24.936	3.0702	-1.2802	17.886	22.169	7.7695	2.5232	-5.8426	-2.7677	1506.6
10.49	1050	78	NaN	4.2946	21.395	6.9801	-180.01	18.799	0.40865	-62.393	-618.96	1144.2	-28.811	885.01	1053.5	51.579	80.976	1	1	4.7323	3.8351	-23.729	-24.936	3.0154	-1.2935	17.947	22.247	7.7477	2.5417	-5.7819	-2.6893	1507.1
10.5	1051	78	NaN	4.2527	21.439	6.9204	-180.02	18.896	0.39706	-62.669	-619.28	1144.2	-28.739	885.14	1053.5	53.18	80.901	1	1	4.8206	3.9199	-23.727	-24.935	2.9607	-1.3164	17.993	22.343	7.7812	2.6035	-5.7347	-2.5922	1507.5
10.51	1052	78	NaN	4.1999	21.471	6.8288	-180.03	19.028	0.35726	-62.957	-619.73	1144.1	-28.74	885.22	1053.5	53.281	80.06	1	1	4.8376	3.9363	-23.728	-24.935	2.8975	-1.3332	18.027	22.471	7.7351	2.6031	-5.7002	-2.4638	1508.1
10.52	1053	78	NaN	4.1424	21.5	6.7031	-180.02	19.176	0.35074	-63.237	-620.3	1144	-28.655	885.23	1053.5	49.746	78.094	1	1	4.8374	3.9361	-23.728	-24.936	2.8266	-1.3328	18.061	22.615	7.664	2.6033	-5.6674	-2.3204	1508.6
10.53	1054	78	NaN	4.1274	21.509	6.6729	-180.02	19.223	0.33452	-63.385	-620.49	1144	-28.657	885.25	1053.5	54.407	71.024	1	1	4.8765	3.9736	-23.726	-24.934	2.8061	-1.3438	18.072	22.661	7.6826	2.6298	-5.654	-2.273	1508.9
10.54	1055	78	NaN	4.034	21.531	6.5694	-180.01	19.325	0.30535	-63.949	-621.24	1143.7	-28.531	885.42	1053.4	54.486	64.667	1	1	4.9564	4.0504	-23.728	-24.936	2.6873	-1.3596	18.102	22.754	7.6437	2.6908	-5.6264	-2.1816	1509.8
10.55	1056	78	NaN	3.9579	21.556	6.4976	-180.01	19.383	0.30845	-64.404	-621.79	1143.6	-28.348	885.58	1053.4	54.815	61.655	1	1	5.0696	4.1591	-23.734	-24.941	2.5877	-1.3837	18.132	22.807	7.6573	2.7755	-5.6016	-2.1343	1510.5
10.56	1057	78	NaN	3.8819	21.586	6.4411	-180.02	19.43	0.29768	-64.779	-622.19	1143.4	-28.224	885.69	1053.3	55.241	57.249	1	1	5.2396	4.3224	-23.739	-24.947	2.4931	-1.4123	18.167	22.849	7.7327	2.9101	-5.5722	-2.0975	1511
10.57	1058	78	NaN	3.7656	21.625	6.3577	-180.04	19.518	0.21946	-65.216	-622.66	1143.2	-28.251	885.74	1053.2	56.756	55.626	1	1	5.4127	4.4887	-23.745	-24.952	2.3618	-1.4398	18.212	22.931	7.7745	3.0489	-5.533	-2.0216	1511.5
10.58	1059	78	NaN	3.6369	21.643	6.2739	-180.05	19.573	0.15959	-65.489	-623.01	1143.1	-28.254	885.79	1053.2	59.83	57.922	1	1	5.5858	4.6549	-23.751	-24.958	2.2232	-1.4683	18.235	22.982	7.809	3.1866	-5.5158	-1.976	1511.9
10.59	1060	78	NaN	3.4323	21.664	6.1664	-180.08	19.629	0.094983	-65.752	-623.39	1142.9	-28.253	885.85	1053.1	60.499	57.453	1	1	5.7589	4.8212	-23.756	-24.964	2.009	-1.5012	18.26	23.033	7.768	3.3199	-5.4966	-1.9307	1512.4
10.6	1061	78	NaN	3.1791	21.713	6.0494	-180.09	19.669	0.046704	-65.972	-623.71	1142.9	-28.223	885.87	1053.1	61.883	55.916	1	1	5.9321	4.9874	-23.762	-24.969	1.7466	-1.5224	18.31	23.072	7.6787	3.465	-5.4518	-1.8974	1512.7
10.61	1062	78	NaN	2.8242	21.795	5.927	-180.09	19.696	0.012316	-66.219	-624.05	1142.9	-28.131	885.88	1053	63.492	56.221	1	1	5.9698	5.0237	-23.764	-24.972	1.3792	-1.5398	18.39	23.101	7.349	3.4839	-5.3746	-1.8709	1513.1
10.62	1063	78	NaN	2.3421	21.897	5.8101	-180.1	19.717	-0.016012	-66.564	-624.48	1142.9	-27.968	885.93	1052.9	64.27	56.148	1	1	5.9703	5.0241	-23.766	-24.973	0.8783	-1.5645	18.487	23.126	6.8486	3.4597	-5.2784	-1.8473	1513.6
10.63	1064	78	NaN	2.1355	21.932	5.7917	-180.1	19.728	-0.019493	-66.72	-624.61	1143	-27.901	885.91	1052.9	64.556	57.333	1	1	6.0412	5.0922	-23.765	-24.972	0.66334	-1.5679	18.521	23.139	6.7045	3.5243	-5.2434	-1.8336	1513.7
10.64	1065	78	NaN	1.1551	22.045	5.8211	-180.11	19.748	-0.078198	-67.491	-625.09	1143.3	-27.781	885.82	1052.8	65.276	56.972	1	1	6.1195	5.1675	-23.764	-24.971	-0.35038	-1.6115	18.621	23.172	5.7692	3.5559	-5.1426	-1.7988	1514.1
10.65	1066	78	NaN	0.2283	22.086	5.8707	-180.11	19.736	-0.10658	-68.155	-625.57	1143.5	-27.623	885.78	1052.8	66.473	58.047	1	1	6.2044	5.249	-23.762	-24.97	-1.3079	-1.6482	18.65	23.171	4.8965	3.6008	-5.1121	-1.799	1514.6
10.66	1067	78	NaN	-0.58629	22.05	5.9454	-180.12	19.7	-0.11869	-68.692	-626.02	1143.7	-27.484	885.78	1052.7	66.807	58.228	1	1	6.2556	5.2981	-23.761	-24.968	-2.1476	-1.6808	18.606	23.144	4.108	3.6174	-5.1546	-1.8243	1515.1
10.67	1068	78	NaN	-1.5221	21.987	6.0565	-180.14	19.665	-0.16071	-69.304	-626.52	1144	-27.426	885.75	1052.7	69.379	56.227	1	1	6.2768	5.3185	-23.759	-24.966	-3.1084	-1.7267	18.532	23.12	3.1685	3.5919	-5.2262	-1.8465	1515.6
10.68	1069	78	NaN	-2.9522	21.887	6.1772	-180.16	19.588	-0.22277	-69.785	-627.24	1144.3	-27.374	885.7	1052.6	69.723	55.62	1	1	6.3112	5.3515	-23.757	-24.965	-4.5579	-1.7676	18.42	23.055	1.7533	3.584	-5.3373	-1.9096	1516.3
10.69	1070	78	NaN	-4.0824	21.838	6.4316	-180.19	19.518	-0.24202	-70.669	-627.77	1144.6	-27.274	885.66	1052.6	69.194	57.444	1	1	6.3225	5.3624	-23.755	-24.963	-5.7248	-1.8296	18.359	22.997	0.59774	3.5328	-5.3966	-1.9653	1516.8
10.7	1071	78	NaN	-5.4308	21.812	6.8512	-180.22	19.449	-0.27768	-71.962	-628.3	1145	-27.221	885.55	1052.5	69.775	57.201	1	1	6.2835	5.325	-23.753	-24.96	-7.1237	-1.9113	18.319	22.942	-0.84014	3.4137	-5.4337	-2.0179	1517.3
10.71	1072	78	NaN	-6.8204	21.804	7.3127	-180.25	19.395	-0.31495	-73.276	-628.79	1145.3	-27.189	885.4	1052.5	66.103	55.575	1	1	6.3211	5.3611	-23.75	-24.958	-8.5637	-1.9962	18.298	22.901	-2.2426	3.3649	-5.4527	-2.0566	1517.7
10.72	1073	78	NaN	-7.8705	21.812	7.6383	-180.29	19.371	-0.3109	-74.077	-629.12	1145.5	-27.103	885.24	1052.5	61.698	59.525	1	1	6.3874	5.4247	-23.748	-24.956	-9.6473	-2.0636	18.298	22.885	-3.2599	3.3611	-5.4497	-2.0705	1517.9
10.73	1074	78	NaN	-9.3871	21.815	7.8908	-180.33	19.3	-0.26227	-74.422	-629.35	1145.5	-26.875	885.06	1052.4	61.582	56.828	1	1	6.4469	5.4819	-23.746	-24.954	-11.185	-2.1291	18.298	22.817	-4.7384	3.3528	-5.4485	-2.1365	1518
10.74	1075	78	NaN	-10.077	21.825	8.0186	-180.35	19.289	-0.26761	-74.578	-629.41	1145.5	-26.854	884.91	1052.3	59.043	56.534	1	1	6.4904	5.5236	-23.744	-24.952	-11.882	-2.1542	18.307	22.807	-5.392	3.3694	-5.4369	-2.1453	1517.9
10.75	1076	78	NaN	-10.797	21.819	8.1801	-180.36	19.278	-0.27274	-74.742	-629.43	1145.4	-26.832	884.73	1052.3	60.16	57.095	1	1	6.4089	5.4454	-23.741	-24.949	-12.609	-2.1758	18.303	22.794	-6.2005	3.2697	-5.4382	-2.155	1517.8
10.76	1077	78	NaN	-11.709	21.798	8.4196	-180.38	19.25	-0.26506	-75.068	-629.53	1145.3	-26.77	884.52	1052.3	60.09	57.894	1	1	6.4235	5.4594	-23.738	-24.946	-13.536	-2.2032	18.284	22.764	-7.1126	3.2562	-5.4545	-2.1816	1517.7
10.77	1078	78	NaN	-12.665	21.769	8.7383	-180.38	19.206	-0.25385	-75.681	-629.81	1145.3	-26.713	884.31	1052.2	61.188	57.846	1	1	6.5297	5.5614	-23.735	-24.943	-14.517	-2.2325	18.253	22.721	-7.9875	3.3288	-5.482	-2.2217	1517.8
10.78	1079	78	NaN	-13.669	21.613	9.2987	-180.37	19.114	-0.29181	-76.421	-630.02	1145.1	-26.841	884.01	1052.2	62.289	59.228	1	1	6.4655	5.4997	-23.734	-24.942	-15.544	-2.2424	18.101	22.626	-9.0789	3.2573	-5.633	-2.3159	1517.7
10.79	1080	78	NaN	-14.348	21.501	9.794	-180.36	19.006	-0.25996	-77.192	-630.27	1145.1	-26.77	883.81	1052.1	62.88	56.768	1	1	6.4251	5.4609	-23.733	-24.941	-16.255	-2.2661	17.989	22.519	-9.8304	3.1948	-5.7443	-2.4221	1517.8
10.8	1081	78	NaN	-15.036	21.284	10.26	-180.33	18.78	-0.174	-77.645	-630.56	1144.8	-26.595	883.39	1052.1	65.002	54.83	1	1	6.4782	5.5119	-23.732	-24.939	-16.967	-2.2578	17.78	22.285	-10.489	3.2541	-5.9517	-2.6546	1517.6
10.81	1082	78	NaN	-15.583	21.069	10.636	-180.29	18.511	-0.094092	-77.879	-630.75	1144.5	-26.451	882.85	1052	66.012	57.193	1	1	6.5257	5.5576	-23.731	-24.938	-17.529	-2.2316	17.576	22.004	-11.003	3.326	-6.1549	-2.9344	1517.3
10.82	1083	78	NaN	-15.624	21.081	10.821	-180.27	18.359	-0.096251	-78.218	-630.64	1144.4	-26.48	882.54	1052	66.391	57.552	1	1	6.5709	5.601	-23.73	-24.938	-17.582	-2.2309	17.589	21.852	-11.012	3.3701	-6.1416	-3.0861	1516.9
10.83	1084	78	NaN	-15.601	21.08	10.905	-180.25	18.197	-0.019581	-78.404	-630.61	1144.4	-26.282	882.53	1052	66.292	57.405	1	1	6.526	5.5578	-23.73	-24.937	-17.574	-2.221	17.59	21.688	-11.048	3.3368	-6.1402	-3.2494	1516.9
10.84	1085	78	NaN	-15.419	21.081	10.896	-180.24	17.732	-0.021964	-78.36	-630.38	1144.3	-26.312	882.52	1052.1	67.649	58.087	1	1	6.4502	5.485	-23.729	-24.937	-17.389	-2.2126	17.596	21.217	-10.939	3.2724	-6.1326	-3.7196	1516.6
10.85	1086	78	NaN	-15.069	21.057	10.742	-180.2	17.156	0.040328	-78.015	-630.12	1144.2	-26.165	882.5	1052.2	68.87	62.806	1	1	6.4679	5.502	-23.728	-24.936	-17.033	-2.1613	17.579	20.634	-10.565	3.3407	-6.1491	-4.3019	1516.3
10.86	1087	78	NaN	-14.553	20.996	10.372	-180.13	16.573	0.11741	-77.178	-629.85	1144.1	-25.964	882.42	1052.4	71.42	65.444	1	1	6.4544	5.4891	-23.727	-24.934	-16.493	-2.0682	17.527	20.043	-10.038	3.4209	-6.2002	-4.8917	1515.9
10.87	1088	78	NaN	-13.894	20.902	9.739	-180.09	16.046	0.056032	-75.676	-629.55	1144.1	-26.12	882.17	1052.7	73.578	66.592	1	1	6.4082	5.4447	-23.725	-24.933	-15.772	-1.9651	17.444	19.504	-9.3637	3.4796	-6.2812	-5.4281	1515.3
10.88	1089	78	NaN	-13.425	20.862	9.5367	-180.05	15.661	0.14912	-75.511	-629.6	1144.3	-25.819	882.09	1052.9	74.479	64.278	1	1	6.3463	5.3853	-23.724	-24.932	-15.308	-1.93	17.403	19.12	-8.9616	3.4552	-6.3216	-5.8115	1515.3
10.89	1090	78	NaN	-12.628	20.89	9.145	-179.99	15.185	0.14399	-75.046	-629.45	1144.6	-25.778	881.8	1053.2	74.233	60.963	1	1	6.2962	5.3371	-23.725	-24.932	-14.495	-1.8587	17.43	18.645	-8.1988	3.4784	-6.2943	-6.2874	1514.8
10.9	1091	78	NaN	-11.778	20.932	8.8185	-179.94	14.73	0.21998	-74.661	-629.29	1144.9	-25.528	881.63	1053.5	73.217	59.645	1	1	6.2792	5.3208	-23.726	-24.933	-13.641	-1.8067	17.472	18.19	-7.3613	3.5141	-6.2536	-6.7435	1514.5
10.91	1092	78	NaN	-10.97	20.983	8.5828	-179.92	14.318	0.34839	-74.461	-629.2	1145.1	-25.143	881.64	1053.7	72.473	58.818	1	1	6.253	5.2956	-23.727	-24.934	-12.839	-1.7877	17.522	17.778	-6.5864	3.5079	-6.2046	-7.1562	1514.4
10.92	1093	78	NaN	-10.165	21.067	8.305	-179.92	13.906	0.36508	-74.361	-629.15	1145.5	-25.052	881.71	1054	71.081	55.842	1	1	6.2036	5.2482	-23.727	-24.934	-12.035	-1.7864	17.604	17.369	-5.8311	3.4618	-6.1225	-7.5656	1514.4
10.93	1094	78	NaN	-8.8377	21.199	7.7803	-179.91	13.426	0.48883	-74.132	-629.08	1145.9	-24.646	881.58	1054.4	69.622	57.344	1	1	6.1852	5.2305	-23.727	-24.934	-10.714	-1.7883	17.734	16.891	-4.5287	3.4423	-5.9929	-8.0432	1514.2
10.94	1095	78	NaN	-7.7578	21.286	7.1855	-179.95	13.125	0.55503	-73.387	-628.9	1146.1	-24.451	881.38	1054.7	68.029	60.395	1	1	6.1791	5.2246	-23.726	-24.934	-9.6137	-1.8039	17.824	16.587	-3.4346	3.4207	-5.9028	-8.3469	1513.8
10.95	1096	78	NaN	-6.4641	21.378	6.4216	-180.04	12.9	0.53565	-72.414	-628.63	1146.2	-24.472	880.99	1055	65.953	67.28	1	1	6.1436	5.1906	-23.727	-24.934	-8.2831	-1.8615	17.922	16.356	-2.1395	3.329	-5.8048	-8.5778	1513.1
10.96	1097	78	NaN	-5.0453	21.464	5.6282	-180.17	12.707	0.50482	-71.528	-628.39	1146.3	-24.492	880.55	1055.4	64.207	66.932	1	1	6.0997	5.1484	-23.727	-24.935	-6.8307	-1.9561	18.017	16.155	-0.73103	3.1924	-5.7104	-8.78	1512.4
10.97	1098	78	NaN	-4.0095	21.492	5.1319	-180.27	12.535	0.61588	-71.088	-628.3	1146.4	-24.118	880.38	1055.6	64.516	66.967	1	1	6.0467	5.0975	-23.728	-24.935	-5.7927	-2.056	18.052	15.975	0.254	3.0414	-5.6761	-8.9603	1512.1
10.98	1099	78	NaN	-2.9364	21.484	4.7938	-180.39	12.3	0.69177	-71.169	-628.29	1146.3	-23.914	880.35	1055.8	64.928	65.592	1	1	6.0327	5.084	-23.728	-24.936	-4.7305	-2.1807	18.051	15.732	1.3022	2.9033	-5.6767	-9.2033	1512.1
10.99	1100	78	NaN	-1.8626	21.507	4.3483	-180.52	12.081	0.70631	-70.973	-628.11	1146.3	-23.848	880.38	1056	68.395	57.049	1	1	6.0242	5.0759	-23.728	-24.936	-3.6519	-2.3052	18.082	15.505	2.3723	2.7707	-5.6464	-9.4306	1511.9
11	1101	78	NaN	-0.51092	21.546	3.6491	-180.7	11.882	0.71224	-70.431	-627.82	1146.1	-23.806	880.37	1056.1	69.551	58.26	1	1	5.9863	5.0395	-23.729	-24.936	-2.2816	-2.4672	18.131	15.296	3.7047	2.5722	-5.5973	-9.6402	1511.6
11.01	1102	78	NaN	0.9665	21.574	2.8031	-180.9	11.733	0.72302	-69.704	-627.57	1145.8	-23.764	880.29	1056.1	69.054	59.942	1	1	5.9437	4.9986	-23.729	-24.936	-0.77859	-2.642	18.171	15.137	5.1651	2.3567	-5.5574	-9.7998	1511.2
11.02	1103	78	NaN	2.038	21.556	2.1429	-181.03	11.692	0.7189	-69.16	-627.62	1145.7	-23.775	880.15	1056.2	68.052	58.72	1	1	5.9012	4.9577	-23.729	-24.937	0.31392	-2.7493	18.161	15.087	6.2151	2.2084	-5.5689	-9.85	1511.1
11.03	1104	78	NaN	3.549	21.602	1.1826	-181.19	11.682	0.79075	-68.337	-627.45	1145.3	-23.555	879.95	1056.1	62.345	60.049	1	1	5.8493	4.9079	-23.731	-24.938	1.8473	-2.8924	18.218	15.066	7.6966	2.0155	-5.5128	-9.8726	1510.7
11.04	1105	78	NaN	4.5853	21.646	0.58924	-181.31	11.685	0.86671	-67.969	-627.38	1145	-23.312	879.83	1056.1	57.498	57.732	1	1	5.7923	4.8532	-23.733	-24.94	2.8881	-3.0084	18.269	15.061	8.6804	1.8447	-5.4634	-9.879	1510.5
11.05	1106	78	NaN	5.4055	21.713	0.20942	-181.41	11.698	0.92681	-67.945	-627.25	1144.8	-23.096	879.75	1056	51.708	56.724	1	1	5.7286	4.792	-23.736	-24.944	3.7009	-3.1191	18.342	15.069	9.4295	1.6729	-5.3942	-9.8743	1510.3
11.06	1107	78	NaN	6.2153	21.819	-0.070154	-181.52	11.711	0.9749	-68.224	-627.02	1144.6	-22.886	879.7	1055.9	53.02	55.992	1	1	5.703	4.7675	-23.739	-24.947	4.4918	-3.2453	18.452	15.078	10.195	1.5222	-5.2873	-9.8684	1510
11.07	1108	78	NaN	7.1751	21.971	-0.32691	-181.65	11.703	1.0389	-68.829	-626.73	1144.5	-22.581	879.71	1055.8	51.561	56.67	1	1	5.7229	4.7865	-23.742	-24.949	5.4167	-3.4079	18.605	15.069	11.14	1.3786	-5.1363	-9.8804	1509.7
11.08	1109	78	NaN	7.968	22.082	-0.71256	-181.75	11.686	1.0775	-68.871	-626.63	1144.4	-22.296	879.74	1055.8	60.469	58.705	1	1	5.7815	4.8428	-23.746	-24.953	6.1971	-3.5198	18.716	15.052	11.979	1.3229	-5.0294	-9.9012	1509.7
11.09	1110	78	NaN	8.3423	22.127	-0.92712	-181.8	11.676	1.0699	-68.83	-626.64	1144.5	-22.215	879.77	1055.8	68.27	59.04	1	1	5.886	4.9432	-23.751	-24.959	6.5699	-3.5729	18.759	15.044	12.456	1.3703	-4.9919	-9.915	1509.7
11.1	1111	78	NaN	8.7585	22.136	-1.2575	-181.85	11.676	1.0534	-68.596	-626.87	1144.6	-22.106	879.81	1055.7	69.434	57.166	1	1	5.9905	5.0435	-23.757	-24.964	6.9912	-3.622	18.763	15.049	12.982	1.4215	-4.9938	-9.9156	1510
11.11	1112	78	NaN	9.3499	22.137	-1.7615	-181.91	11.684	1.059	-68.146	-627.3	1144.8	-21.85	879.84	1055.8	69.681	57.068	1	1	6.095	5.1439	-23.762	-24.97	7.5905	-3.6659	18.756	15.065	13.686	1.478	-5.0065	-9.9044	1510.5
11.12	1113	78	NaN	9.8774	22.159	-2.2362	-181.89	11.693	1.112	-67.566	-627.81	1145.2	-21.458	879.89	1055.8	70.801	57.427	1	1	6.1995	5.2443	-23.768	-24.975	8.1258	-3.6378	18.767	15.085	14.325	1.6065	-5.0006	-9.8903	1511
11.13	1114	78	NaN	10.266	22.295	-2.395	-181.87	11.74	1.1036	-67.599	-627.97	1145.5	-21.177	879.88	1055.8	72.876	59.564	1	1	6.3041	5.3447	-23.773	-24.981	8.5023	-3.6315	18.891	15.144	14.806	1.7132	-4.8821	-9.8366	1511.2
11.14	1115	78	NaN	10.474	22.434	-2.4468	-181.84	11.788	1.0698	-67.679	-628.06	1145.8	-21.034	879.85	1055.8	68.66	60.917	1	1	6.4086	5.4451	-23.779	-24.986	8.7021	-3.6138	19.021	15.201	15.111	1.8312	-4.7581	-9.7854	1511.3
11.15	1116	78	NaN	10.565	22.622	-2.4189	-181.8	11.851	1.0378	-67.81	-628.14	1146	-20.835	879.77	1055.8	61.983	57.637	1	1	6.5131	5.5454	-23.784	-24.992	8.7805	-3.5798	19.2	15.273	15.294	1.9657	-4.5842	-9.7184	1511.3
11.16	1117	78	NaN	10.568	22.852	-2.347	-181.73	11.926	1.0168	-67.941	-628.21	1146.3	-20.546	879.68	1055.8	56.185	55.296	1	1	6.6097	5.6382	-23.789	-24.997	8.7682	-3.5329	19.42	15.358	15.378	2.1053	-4.3694	-9.6391	1511.3
11.17	1118	78	NaN	10.469	23.041	-2.281	-181.68	11.982	0.99429	-67.938	-628.18	1146.5	-20.342	879.62	1055.8	55.896	54.114	1	1	6.5295	5.5612	-23.792	-25	8.6609	-3.4875	19.601	15.422	15.19	2.0737	-4.1915	-9.578	1511.3
11.18	1119	78	NaN	10.382	23.131	-2.1859	-181.66	11.999	0.96451	-68.073	-628.1	1146.6	-20.292	879.66	1055.8	55.147	56.799	1	1	6.4492	5.4841	-23.795	-25.002	8.5665	-3.4741	19.688	15.442	15.016	2.01	-4.1072	-9.5604	1511.3
11.19	1120	78	NaN	10.048	23.227	-1.9278	-181.59	12.082	0.8853	-68.483	-628.09	1146.7	-20.166	879.61	1055.8	53.737	59.696	1	1	6.369	5.407	-23.798	-25.005	8.2124	-3.4295	19.778	15.53	14.581	1.9775	-4.0192	-9.475	1511.2
11.2	1121	78	NaN	9.6361	23.275	-1.6456	-181.53	12.166	0.79506	-68.941	-628.16	1146.8	-20.048	879.55	1055.7	60.745	58.586	1	1	6.2888	5.33	-23.8	-25.008	7.7787	-3.3914	19.823	15.619	14.067	1.9386	-3.9778	-9.3891	1511.3
11.21	1122	78	NaN	9.1065	23.251	-1.3831	-181.5	12.242	0.71061	-69.331	-628.29	1146.8	-19.931	879.53	1055.6	66.08	55.905	1	1	6.1942	5.2392	-23.803	-25.011	7.23	-3.3783	19.795	15.699	13.424	1.8608	-4.0087	-9.3122	1511.4
11.22	1123	78	NaN	8.0844	23.171	-1.036	-181.48	12.389	0.61488	-69.707	-628.45	1146.8	-19.661	879.48	1055.4	69.705	59.233	1	1	6.0529	5.1035	-23.808	-25.015	6.1836	-3.3792	19.707	15.853	12.236	1.7243	-4.1009	-9.1624	1511.5
11.23	1124	78	NaN	7.2248	23.112	-0.64219	-181.46	12.614	0.5867	-70.359	-628.3	1146.7	-19.307	879.22	1055.2	71.515	61.717	1	1	5.988	5.0411	-23.811	-25.018	5.2852	-3.3962	19.642	16.084	11.273	1.6449	-4.1683	-8.9345	1511.1
11.24	1125	78	NaN	5.7678	23.044	0.080161	-181.46	13.03	0.5737	-71.666	-627.62	1146.6	-18.716	878.78	1054.7	72.9	58.544	1	1	5.9682	5.0221	-23.813	-25.02	3.7547	-3.4703	19.556	16.518	9.7229	1.5518	-4.2565	-8.5021	1510.1
11.25	1126	78	NaN	4.7308	22.99	0.59613	-181.47	13.345	0.58661	-72.612	-627.1	1146.5	-18.246	878.48	1054.3	72.918	60.141	1	1	5.9322	4.9875	-23.816	-25.024	2.6627	-3.5338	19.487	16.848	8.5949	1.4537	-4.3293	-8.1757	1509.4
11.26	1127	78	NaN	4.3686	22.941	0.7367	-181.48	13.525	0.57586	-72.861	-626.91	1146.5	-18.113	878.32	1054.1	72.311	57.357	1	1	5.8853	4.9425	-23.82	-25.028	2.2856	-3.5664	19.431	17.036	8.1708	1.3761	-4.3894	-7.9924	1509.1
11.27	1128	78	NaN	3.6023	22.837	0.96309	-181.54	13.988	0.38125	-73.231	-626.47	1146.5	-18.312	877.77	1053.7	71.387	57.65	1	1	5.7894	4.8504	-23.823	-25.03	1.5114	-3.631	19.311	17.515	7.3007	1.2194	-4.512	-7.5157	1508.1
11.28	1129	78	NaN	3.1723	22.775	1.1571	-181.58	14.325	0.3339	-73.651	-626.12	1146.5	-18.249	877.33	1053.5	71.214	58.479	1	1	5.71	4.7741	-23.826	-25.033	1.0619	-3.6891	19.238	17.862	6.7719	1.085	-4.588	-7.1708	1507.3
11.29	1130	78	NaN	2.5265	22.708	1.4488	-181.59	14.942	0.4431	-74.385	-625.38	1146.6	-17.652	876.56	1053.1	71.904	58.998	1	1	5.6534	4.7197	-23.829	-25.037	0.36324	-3.7569	19.149	18.5	6.0166	0.9628	-4.6795	-6.5363	1505.9
11.3	1131	78	NaN	1.9885	22.655	1.6818	-181.62	15.53	0.52386	-75.044	-624.68	1146.6	-17.143	875.83	1052.8	72.86	58.027	1	1	5.5532	4.6236	-23.833	-25.041	-0.22136	-3.8258	19.079	19.106	5.3319	0.79779	-4.7544	-5.9342	1504.6
11.31	1132	78	NaN	1.7057	22.626	1.7674	-181.65	15.924	0.50267	-75.392	-624.23	1146.7	-16.989	875.35	1052.6	74.044	58.964	1	1	5.445	4.5197	-23.836	-25.044	-0.52466	-3.8834	19.039	19.511	4.9204	0.63627	-4.7974	-5.533	1503.7
11.32	1133	78	NaN	1.4343	22.602	1.7539	-181.67	16.278	0.52423	-75.494	-623.77	1146.7	-16.739	874.89	1052.4	74.185	60.477	1	1	5.3431	4.4218	-23.836	-25.044	-0.81079	-3.9114	19.003	19.878	4.5323	0.51035	-4.8339	-5.1662	1502.8
11.33	1134	78	NaN	1.1639	22.504	1.7883	-181.64	16.809	0.70054	-75.868	-623.31	1146.7	-15.934	874.16	1052.1	73.586	58.425	1	1	5.2322	4.3153	-23.837	-25.044	-1.1281	-3.9364	18.893	20.42	4.1041	0.3789	-4.944	-4.6245	1501.7
11.34	1135	78	NaN	0.94578	22.427	1.8125	-181.67	17.359	0.65693	-76.254	-622.76	1146.6	-15.698	873.45	1051.9	72.72	58.763	1	1	5.0876	4.1764	-23.84	-25.047	-1.3719	-3.9866	18.808	20.978	3.7157	0.18981	-5.0318	-4.0687	1500.4
11.35	1136	78	NaN	0.78252	22.359	1.9208	-181.68	17.875	0.5783	-76.948	-622.27	1146.6	-15.511	872.77	1051.7	73.749	56.765	1	1	4.994	4.0865	-23.841	-25.049	-1.5707	-4.0378	18.731	21.503	3.4233	0.048691	-5.1101	-3.5458	1499.3
11.36	1137	78	NaN	0.66477	22.312	2.0829	-181.66	18.308	0.59527	-77.827	-621.82	1146.6	-15.04	872.18	1051.6	72.062	57.465	1	1	4.9339	4.0288	-23.843	-25.05	-1.7417	-4.0672	18.677	21.943	3.1922	-0.038458	-5.1655	-3.1068	1498.3
11.37	1138	78	NaN	0.56988	22.379	1.9795	-181.63	18.582	0.65758	-77.793	-621.1	1146.4	-14.546	871.81	1051.5	61.595	54.975	1	1	4.7562	3.8581	-23.844	-25.052	-1.856	-4.0598	18.743	22.219	2.9002	-0.20169	-5.1013	-2.8333	1497.3
11.38	1139	78	NaN	0.48514	22.366	1.9819	-181.61	18.834	0.64786	-78.137	-620.73	1146.3	-14.223	871.59	1051.4	63.418	57.032	1	1	4.6271	3.7341	-23.846	-25.054	-1.9672	-4.0657	18.729	22.47	2.6599	-0.33159	-5.1166	-2.5839	1496.7
11.39	1140	78	NaN	0.40598	22.327	1.9472	-181.58	19.217	0.5492	-78.478	-620.27	1146.2	-14.001	871.11	1051.3	65.053	54.98	1	1	4.5705	3.6797	-23.848	-25.055	-2.0695	-4.0526	18.691	22.853	2.5009	-0.37292	-5.1571	-2.2021	1495.8
11.4	1141	78	NaN	0.35057	22.287	1.9062	-181.54	19.606	0.43922	-78.76	-619.83	1146	-13.812	870.59	1051.2	62.314	56.514	1	1	4.4531	3.567	-23.845	-25.052	-2.1446	-4.0344	18.65	23.243	2.3085	-0.46735	-5.1947	-1.8097	1494.8
11.41	1142	78	NaN	0.32021	22.267	1.8768	-181.51	19.945	0.38824	-78.978	-619.43	1145.9	-13.502	870.16	1051.1	64.665	57.227	1	1	4.3208	3.4399	-23.841	-25.049	-2.1966	-4.0231	18.631	23.581	2.1241	-0.58315	-5.2101	-1.4677	1494
11.42	1143	78	NaN	0.2739	22.298	1.8113	-181.46	20.39	0.43998	-79.17	-618.77	1145.7	-12.683	869.69	1051	67.522	56.643	1	1	4.1884	3.3128	-23.837	-25.045	-2.2837	-4.0188	18.662	24.026	1.9047	-0.70599	-5.1752	-1.0189	1492.9
11.43	1144	78	NaN	0.25354	22.33	1.8639	-181.43	20.722	0.41953	-79.589	-618.32	1145.6	-12.282	869.3	1051	70.045	58.866	1	1	4.0561	3.1857	-23.833	-25.041	-2.337	-4.0224	18.694	24.358	1.7191	-0.83671	-5.1394	-0.68294	1492.2
11.44	1145	78	NaN	0.23667	22.362	1.9072	-181.42	21.015	0.34915	-79.951	-617.88	1145.4	-12.06	868.97	1050.9	73.183	59.195	1	1	3.9237	3.0586	-23.83	-25.037	-2.3777	-4.0314	18.727	24.649	1.546	-0.97282	-5.1022	-0.38767	1491.4
11.45	1146	78	NaN	0.21469	22.372	1.9688	-181.4	21.337	0.28578	-80.387	-617.41	1145.3	-11.722	868.65	1050.8	73.789	59.316	1	1	3.7914	2.9315	-23.826	-25.033	-2.4309	-4.0411	18.739	24.969	1.3605	-1.1096	-5.0864	-0.064377	1490.6
11.46	1147	78	NaN	0.18845	22.35	2.0491	-181.37	21.705	0.26005	-80.892	-616.95	1145	-11.167	868.29	1050.7	71.639	57.866	1	1	3.659	2.8044	-23.822	-25.03	-2.4994	-4.0533	18.721	25.334	1.1597	-1.2489	-5.1013	0.30415	1489.9
11.47	1148	78	NaN	0.18059	22.327	2.0328	-181.38	22	0.22539	-80.991	-616.62	1144.8	-10.819	867.96	1050.7	71.828	60.603	1	1	3.6291	2.7756	-23.816	-25.023	-2.5256	-4.0894	18.702	25.625	1.1035	-1.3138	-5.1134	0.60169	1489.2
11.48	1149	78	NaN	0.18123	22.322	1.9855	-181.44	22.287	0.035284	-80.987	-616.26	1144.6	-10.939	867.63	1050.7	72.55	58.069	1	1	3.5581	2.7074	-23.811	-25.019	-2.5214	-4.1394	18.704	25.906	1.0366	-1.432	-5.1076	0.88708	1488.5
11.49	1150	78	NaN	0.17999	22.318	1.9679	-181.44	22.507	0.0089947	-81.053	-615.95	1144.4	-10.647	867.4	1050.6	72.596	60.866	1	1	3.4196	2.5744	-23.811	-25.018	-2.5375	-4.1607	18.703	26.122	0.8821	-1.5863	-5.1079	1.1041	1488
11.5	1151	78	NaN	0.17352	22.325	1.9845	-181.44	22.718	0.0079905	-81.216	-615.63	1144.2	-10.232	867.21	1050.5	70.834	60.077	1	1	3.335	2.4932	-23.81	-25.017	-2.5671	-4.1791	18.713	26.33	0.76787	-1.6859	-5.0964	1.3125	1487.5
11.51	1152	78	NaN	0.16324	22.356	2.0285	-181.46	22.956	-0.10243	-81.461	-615.27	1144	-10.046	867.01	1050.4	71.327	59.342	1	1	3.3386	2.4966	-23.809	-25.016	-2.5951	-4.218	18.748	26.564	0.74347	-1.7214	-5.0608	1.5476	1487
11.52	1153	78	NaN	0.16244	22.406	2.0849	-181.51	23.152	-0.29187	-81.702	-615.05	1143.8	-10.227	866.79	1050.3	72.577	58.419	1	1	3.4742	2.6268	-23.808	-25.016	-2.599	-4.2708	18.801	26.757	0.87515	-1.6439	-5.007	1.7412	1486.5
11.53	1154	78	NaN	0.1484	22.511	2.1602	-181.54	23.316	-0.31606	-82.035	-614.78	1143.6	-9.9037	866.73	1050.3	70.387	60.312	1	1	3.6344	2.7808	-23.807	-25.014	-2.639	-4.3313	18.909	26.918	0.99543	-1.5505	-4.8976	1.9033	1486.2
11.54	1155	78	NaN	0.13915	22.597	2.2119	-181.57	23.508	-0.42416	-82.267	-614.67	1143.5	-9.8814	866.55	1050.2	69.596	58.127	1	1	3.7298	2.8724	-23.804	-25.011	-2.6586	-4.3691	18.998	27.106	1.0712	-1.4967	-4.8053	2.0949	1485.9
11.55	1156	78	NaN	0.13443	22.662	2.2467	-181.61	23.671	-0.50679	-82.42	-614.66	1143.4	-9.8281	866.39	1050.2	66.817	56.907	1	1	3.7909	2.931	-23.801	-25.009	-2.6716	-4.4135	19.067	27.266	1.1192	-1.4825	-4.7346	2.2571	1485.8
11.56	1157	78	NaN	0.13369	22.719	2.2896	-181.65	23.758	-0.4645	-82.585	-614.71	1143.4	-9.4332	866.37	1050.3	61.687	54.864	1	1	3.8263	2.965	-23.8	-25.007	-2.6939	-4.4765	19.126	27.352	1.1323	-1.5115	-4.6736	2.3442	1485.8
11.57	1158	78	NaN	0.1453	22.789	2.4099	-181.62	23.802	-0.3905	-83.002	-614.9	1143.3	-8.9738	866.42	1050.2	57.797	55.881	1	1	3.7034	2.847	-23.788	-24.996	-2.7156	-4.4795	19.198	27.394	0.98781	-1.6325	-4.5907	2.3978	1486.1
11.58	1159	78	NaN	0.16362	22.841	2.4993	-181.64	23.793	-0.43948	-83.334	-615.07	1143.3	-8.9143	866.51	1050.3	51.617	56.997	1	1	3.5758	2.7245	-23.777	-24.984	-2.7119	-4.5132	19.251	27.383	0.86388	-1.7887	-4.5259	2.3991	1486.4
11.59	1160	78	NaN	0.17747	22.877	2.5479	-181.66	23.779	-0.48965	-83.527	-615.18	1143.3	-8.9271	866.57	1050.3	51.414	56.615	0	1	3.7401	2.8822	-23.773	-24.981	-2.7047	-4.5373	19.287	27.368	1.0354	-1.655	-4.4859	2.3872	1486.5
11.6	1161	78	NaN	0.21377	22.912	2.5744	-181.68	23.735	-0.51828	-83.684	-615.36	1143.4	-8.8391	866.69	1050.3	49.478	55.659	0	1	3.8332	2.9716	-23.77	-24.977	-2.6773	-4.5718	19.324	27.323	1.1559	-1.6001	-4.4459	2.3453	1486.9
11.61	1162	78	NaN	0.29414	22.957	2.5901	-181.72	23.645	-0.52973	-83.875	-615.72	1143.4	-8.5916	866.92	1050.3	49.002	56.905	0	1	3.7872	2.9274	-23.766	-24.974	-2.6127	-4.6304	19.372	27.23	1.1745	-1.703	-4.3939	2.2566	1487.5
11.62	1163	78	NaN	0.40153	22.995	2.5512	-181.75	23.558	-0.57251	-83.927	-616.05	1143.3	-8.4719	867.11	1050.4	50.776	58.241	0	1	3.857	2.9945	-23.762	-24.97	-2.5109	-4.6674	19.413	27.14	1.3461	-1.6728	-4.3494	2.1705	1488
11.63	1164	78	NaN	0.49861	23.023	2.5473	-181.78	23.503	-0.62134	-84.043	-616.26	1143.3	-8.4456	867.22	1050.4	51.016	57.26	0	1	3.936	3.0704	-23.758	-24.966	-2.4186	-4.7018	19.445	27.082	1.5174	-1.6314	-4.3139	2.1158	1488.3
11.64	1165	78	NaN	0.59998	23.056	2.5259	-181.8	23.466	-0.64568	-84.07	-616.45	1143.3	-8.3841	867.3	1050.5	50.644	56.05	0	1	3.8692	3.0062	-23.756	-24.963	-2.3201	-4.7224	19.481	27.041	1.5491	-1.7161	-4.2747	2.0781	1488.6
11.65	1166	78	NaN	0.7556	23.083	2.5166	-181.83	23.419	-0.67993	-84.129	-616.74	1143.3	-8.351	867.39	1050.5	50.712	57.173	0	1	3.8495	2.9873	-23.752	-24.96	-2.1673	-4.7509	19.513	26.989	1.6822	-1.7636	-4.2397	2.029	1489
11.66	1167	78	NaN	1.0104	23.099	2.5404	-181.88	23.345	-0.75212	-84.319	-617.17	1143.2	-8.4104	867.56	1050.6	47.692	53.206	0	1	3.8695	3.0065	-23.749	-24.957	-1.9164	-4.8055	19.537	26.907	1.9531	-1.799	-4.2123	1.9501	1489.5
11.67	1168	78	NaN	1.3737	23.149	2.5083	-181.93	23.282	-0.80872	-84.4	-617.54	1143.1	-8.4759	867.69	1050.7	49.85	60.57	0	1	3.8117	2.951	-23.739	-24.946	-1.5527	-4.86	19.594	26.837	2.259	-1.909	-4.1451	1.8909	1490
11.68	1169	78	NaN	1.7043	23.162	2.5192	-181.98	23.214	-0.83156	-84.667	-617.87	1143	-8.4984	867.87	1050.7	50.37	71.395	0	1	3.6916	2.8357	-23.723	-24.93	-1.2305	-4.9103	19.612	26.763	2.4611	-2.0746	-4.1108	1.833	1490.5
11.69	1170	78	NaN	2.0615	23.17	2.4313	-182.01	23.16	-0.84496	-84.647	-618.2	1142.9	-8.5324	868.02	1050.8	49.835	71.301	0	1	3.2753	2.4358	-23.703	-24.911	-0.8703	-4.9439	19.627	26.703	2.405	-2.5081	-4.0762	1.7918	1491
11.7	1171	78	NaN	2.6006	23.18	2.2828	-182.05	23.112	-0.848	-84.587	-618.57	1142.8	-8.5822	868.17	1050.9	50.144	67.017	0	1	3.0178	2.1885	-23.69	-24.897	-0.32594	-4.9786	19.648	26.644	2.6918	-2.7901	-4.0421	1.7472	1491.5
11.71	1172	78	NaN	3.3989	23.198	2.1265	-182.1	23.058	-0.84079	-84.732	-619	1142.6	-8.6515	868.36	1051	48.604	59.686	0	1	3.0883	2.2563	-23.688	-24.895	0.47065	-5.0271	19.677	26.58	3.559	-2.7708	-4.011	1.6844	1492.1
11.72	1173	78	NaN	4.0569	23.234	1.8699	-182.13	23.028	-0.85361	-84.501	-619.3	1142.6	-8.8044	868.5	1051.1	50.892	56.518	0	1	3.0884	2.2563	-23.687	-24.895	1.1443	-5.04	19.721	26.541	4.2327	-2.7836	-3.9666	1.6459	1492.5
11.73	1174	78	NaN	5.1672	23.27	1.3763	-182.14	22.951	-0.80786	-83.939	-619.87	1142.5	-8.8739	868.8	1051.3	49.698	56.867	0	1	3.0769	2.2453	-23.687	-24.894	2.2805	-5.0239	19.769	26.451	5.3574	-2.7786	-3.9174	1.5569	1493.4
11.74	1175	78	NaN	5.895	23.306	1.0386	-182.15	22.902	-0.80198	-83.543	-620.17	1142.4	-8.993	869.01	1051.5	50.475	58.357	0	1	3.1478	2.3134	-23.685	-24.892	3.0291	-5.0202	19.815	26.393	6.1769	-2.7068	-3.8698	1.5011	1493.8
11.75	1176	78	NaN	6.7084	23.354	0.67201	-182.19	22.864	-0.83178	-83.132	-620.48	1142.4	-9.2459	869.18	1051.6	51.015	57.607	0	1	3.2128	2.3758	-23.682	-24.89	3.8689	-5.0308	19.871	26.346	7.0817	-2.655	-3.811	1.4567	1494.3
11.76	1177	78	NaN	8.1488	23.424	0.047622	-182.25	22.808	-0.8692	-82.446	-621.13	1142.4	-9.6609	869.43	1051.9	49.906	57.258	0	1	3.2411	2.403	-23.678	-24.886	5.3532	-5.0467	19.956	26.277	8.5944	-2.6437	-3.7225	1.3912	1495.1
11.77	1178	78	NaN	9.2859	23.529	-0.47944	-182.3	22.763	-0.90177	-81.727	-621.52	1142.4	-10.03	869.59	1052.2	48.526	57.651	0	1	3.2712	2.432	-23.674	-24.882	6.5331	-5.0521	20.071	26.221	9.8043	-2.6202	-3.6028	1.3393	1495.6
11.78	1179	78	NaN	11.681	23.789	-1.5384	-182.41	22.516	-0.99604	-80.185	-622.33	1142.6	-10.997	869.99	1052.7	49.505	58.6	0	1	3.3029	2.4624	-23.67	-24.878	9.0263	-5.0689	20.345	25.96	12.329	-2.6065	-3.3255	1.0827	1496.6
11.79	1180	78	NaN	13.583	24.011	-2.372	-182.49	22.205	-1.003	-78.9	-622.97	1142.8	-11.621	870.47	1053.2	50.613	54.337	0	1	3.2627	2.4238	-23.663	-24.87	11.003	-5.0724	20.578	25.638	14.266	-2.6486	-3.0848	0.76752	1497.6
11.8	1181	78	NaN	15.03	24.186	-3.0548	-182.52	21.845	-0.87571	-77.709	-623.53	1143.1	-11.787	870.97	1053.5	49.392	58.921	0	1	3.2018	2.3652	-23.656	-24.864	12.505	-5.0414	20.761	25.27	15.706	-2.6762	-2.8955	0.40644	1498.6
11.81	1182	78	NaN	16.512	24.355	-3.828	-182.5	21.423	-0.64333	-76.229	-624.23	1143.3	-11.717	871.48	1053.8	50.424	58.518	0	1	3.1094	2.2765	-23.653	-24.86	14.042	-4.9719	20.934	24.844	17.152	-2.6954	-2.7185	-0.015734	1499.8
11.82	1183	78	NaN	18.101	24.542	-4.4415	-182.56	20.925	-0.63968	-75.029	-624.92	1143.6	-12.325	872.11	1054.2	49.733	56.502	0	1	3.0635	2.2324	-23.65	-24.857	15.703	-4.9617	21.127	24.339	18.766	-2.7293	-2.5226	-0.5179	1501
11.83	1184	78	NaN	20.457	24.789	-5.2771	-182.61	20.091	-0.38985	-73.051	-626.1	1144	-12.518	873.17	1054.6	50.322	56.671	0	1	3.0351	2.2052	-23.647	-24.855	18.145	-4.9249	21.378	23.502	21.18	-2.7198	-2.269	-1.3528	1503.2
11.84	1185	78	NaN	22.513	25.003	-5.8683	-182.66	19.422	-0.27873	-71.49	-627.03	1144.3	-12.967	873.92	1054.9	49.346	56.755	0	1	2.9916	2.1634	-23.646	-24.854	20.28	-4.8889	21.596	22.829	23.272	-2.7255	-2.0502	-2.0251	1504.8
11.85	1186	78	NaN	24.259	25.173	-6.2199	-182.69	18.88	-0.18961	-70.394	-627.73	1144.6	-13.35	874.46	1055.2	49.288	57.386	0	1	2.9401	2.114	-23.647	-24.854	22.084	-4.8621	21.77	22.283	25.025	-2.7481	-1.8767	-2.5711	1505.9
11.86	1187	78	NaN	26.067	25.325	-6.5097	-182.71	18.268	0.079267	-69.366	-628.5	1144.8	-13.251	875.11	1055.4	49.925	57.122	0	1	2.8729	2.0494	-23.649	-24.857	23.93	-4.843	21.925	21.668	26.803	-2.7936	-1.7242	-3.1893	1507.3
11.87	1188	78	NaN	28.654	25.575	-7.0357	-182.77	17.491	0.096753	-67.429	-629.91	1145.3	-14.132	875.72	1055.8	49.82	56.388	0	1	2.8582	2.0353	-23.651	-24.859	26.626	-4.7942	22.172	20.893	29.485	-2.7589	-1.4791	-3.9659	1509.2
11.88	1189	78	NaN	30.545	25.784	-7.4667	-182.78	16.867	0.23834	-65.844	-630.98	1145.8	-14.411	876.35	1056	47.694	57.326	0	1	2.8938	2.0694	-23.652	-24.86	28.591	-4.7319	22.375	20.276	31.484	-2.6624	-1.2769	-4.5836	1510.9
11.89	1190	78	NaN	32.326	25.926	-7.8948	-182.78	16.284	0.34402	-64.366	-632.22	1146.2	-14.725	877.01	1056.1	51.063	57.708	0	1	3.0134	2.1843	-23.656	-24.863	30.442	-4.6655	22.512	19.698	33.456	-2.4812	-1.1438	-5.1653	1512.7
11.9	1191	78	NaN	34.409	26.09	-8.4297	-182.77	15.664	0.49607	-62.558	-633.82	1146.6	-15.033	877.73	1056.3	51.429	56.012	0	1	3.1134	2.2804	-23.659	-24.867	32.608	-4.573	22.67	19.084	35.722	-2.2926	-0.98942	-5.7831	1515
11.91	1192	78	NaN	37.073	26.393	-9.1403	-182.73	14.979	0.81476	-60.047	-635.77	1147.3	-15.145	878.48	1056.4	49.952	58.503	0	1	3.1531	2.3185	-23.662	-24.87	35.375	-4.4301	22.961	18.411	38.528	-2.1116	-0.70096	-6.4584	1517.6
11.92	1193	78	NaN	39.832	26.772	-9.6375	-182.71	14.604	0.9422	-57.863	-637.48	1147.9	-15.771	878.92	1056.5	50.269	59.897	0	1	3.236	2.3981	-23.665	-24.872	38.242	-4.2963	23.325	18.051	41.478	-1.8982	-0.34006	-6.8213	1519.7
11.93	1194	78	NaN	41.786	27.002	-9.9021	-182.64	14.488	1.0459	-56.551	-638.59	1148.2	-16.216	878.96	1056.6	48.607	57.344	0	1	3.4154	2.5704	-23.668	-24.875	40.263	-4.1646	23.546	17.944	43.679	-1.5942	-0.12194	-6.9318	1520.9
11.94	1195	78	NaN	44.053	27.268	-10.339	-182.55	14.49	1.1956	-54.668	-640.35	1148.7	-16.626	878.95	1056.6	50.071	56.431	0	1	3.539	2.6891	-23.672	-24.879	42.619	-3.9854	23.8	17.958	46.158	-1.2963	0.12837	-6.9213	1522.6
11.95	1196	78	NaN	46.4	27.545	-10.839	-182.46	14.545	1.3753	-52.555	-642.4	1149.2	-16.949	878.98	1056.6	48.845	57.431	0	1	3.6434	2.7894	-23.676	-24.883	45.06	-3.798	24.062	18.028	48.703	-1.0086	0.38612	-6.8554	1524.6
11.96	1197	78	NaN	48.144	27.73	-11.11	-182.39	14.619	1.5398	-51.172	-643.84	1149.5	-17.077	879.06	1056.6	49.077	58.147	0	1	3.7953	2.9353	-23.68	-24.888	46.862	-3.6693	24.238	18.111	50.657	-0.73399	0.55795	-6.777	1526.1
11.97	1198	78	NaN	49.862	27.893	-11.251	-182.31	14.727	1.731	-49.98	-645.11	1149.7	-17.069	879.21	1056.6	50.537	57.112	0	1	3.8744	3.0113	-23.684	-24.891	48.625	-3.5427	24.397	18.224	52.499	-0.53145	0.71349	-6.6672	1527.5
11.98	1199	78	NaN	51.48	28.056	-11.365	-182.21	14.905	1.7489	-48.785	-646.27	1150	-17.504	879.25	1056.6	50.266	55.569	0	1	3.878	3.0147	-23.685	-24.893	50.306	-3.3891	24.554	18.407	54.184	-0.37447	0.86907	-6.4857	1528.7
11.99	1200	78	NaN	53.527	28.268	-11.434	-182.08	15.172	1.8687	-47.271	-647.69	1150.3	-17.752	879.32	1056.7	50.175	56.808	0	1	3.9265	3.0613	-23.686	-24.893	52.419	-3.1908	24.757	18.682	56.346	-0.12956	1.0715	-6.2115	1530.2
12	1201	78	NaN	55.597	28.463	-11.482	-181.94	15.467	2.0515	-45.68	-649.23	1150.8	-17.808	879.41	1056.7	50.073	56.334	0	1	3.9803	3.1129	-23.686	-24.894	54.552	-2.9833	24.942	18.988	58.532	0.1296	1.2558	-5.9062	1531.8
12.01	1202	78	NaN	56.976	28.538	-11.55	-181.83	15.713	2.1248	-44.446	-650.55	1151.1	-17.956	879.46	1056.7	49.816	56.24	0	1	3.9546	3.0882	-23.688	-24.896	55.985	-2.8183	25.007	19.243	59.939	0.26998	1.3194	-5.6521	1533.2
12.02	1203	78	NaN	59.015	28.64	-11.583	-181.68	16.156	2.1204	-42.71	-652.49	1151.7	-18.357	879.55	1056.7	49.376	57.822	0	1	3.9438	3.0779	-23.69	-24.897	58.104	-2.5858	25.094	19.702	62.048	0.49209	1.404	-5.1949	1535.2
12.03	1204	78	NaN	60.815	28.72	-11.606	-181.49	16.585	2.1651	-40.926	-654.52	1152.2	-18.535	879.63	1056.7	50.462	56.485	0	1	3.9934	3.1256	-23.691	-24.898	59.978	-2.3213	25.157	20.148	63.972	0.80429	1.4656	-4.7508	1537.3
12.04	1205	78	NaN	62.582	28.734	-11.213	-181.3	16.981	2.2349	-39.866	-655.58	1152.6	-18.585	879.81	1056.6	50.926	57.09	0	1	4.0406	3.1708	-23.692	-24.899	61.788	-2.095	25.159	20.556	65.828	1.0758	1.467	-4.3432	1538.5
12.05	1206	78	NaN	64.141	28.729	-10.645	-181.16	17.336	2.2324	-39.218	-655.98	1152.8	-18.765	880.01	1056.6	50.826	57.904	0	1	4.0781	3.2069	-23.692	-24.9	63.378	-1.9234	25.145	20.92	67.456	1.2834	1.4531	-3.9796	1539.1
12.06	1207	78	NaN	65.167	28.787	-10.443	-181.09	17.648	2.0464	-38.159	-656.7	1153.1	-19.356	880.07	1056.6	51.577	57.661	0	1	4.0253	3.1561	-23.693	-24.9	64.466	-1.7927	25.194	21.24	68.491	1.3634	1.5017	-3.6599	1539.9
12.07	1208	78	NaN	66.187	28.729	-10.134	-180.98	17.877	2.0777	-37.621	-657.13	1153.3	-19.35	880.24	1056.6	49.666	57.053	0	1	3.949	3.0829	-23.694	-24.901	65.506	-1.6623	25.127	21.479	69.455	1.4206	1.4337	-3.4223	1540.5
12.08	1209	78	NaN	67.185	28.657	-9.9901	-180.88	18.147	2.1071	-36.868	-658.01	1153.6	-19.329	880.35	1056.5	50.356	57.987	0	1	3.8465	2.9845	-23.694	-24.902	66.532	-1.5317	25.048	21.756	70.378	1.4528	1.3536	-3.146	1541.5
12.09	1210	78	NaN	68.349	28.569	-10.039	-180.76	18.473	2.0495	-35.612	-659.56	1153.9	-19.579	880.53	1056.5	50.393	56.822	0	1	3.7695	2.9105	-23.696	-24.904	67.753	-1.3524	24.953	22.089	71.522	1.558	1.2563	-2.8145	1543.2
12.1	1211	78	NaN	69.633	28.472	-10.151	-180.61	18.819	2.0264	-34.103	-661.43	1154.2	-19.737	880.85	1056.5	48.727	56.389	0	1	3.7199	2.8629	-23.699	-24.907	69.099	-1.1425	24.847	22.445	72.819	1.7204	1.1474	-2.4621	1545.4
12.11	1212	78	NaN	70.832	28.379	-10.095	-180.45	19.122	2.2569	-32.928	-662.85	1154.5	-19.124	881.32	1056.4	50.167	56.844	0	1	3.661	2.8063	-23.701	-24.908	70.32	-0.96175	24.743	22.759	73.981	1.8446	1.0422	-2.1498	1547.3
12.12	1213	78	NaN	71.56	28.281	-9.7968	-180.38	19.421	2.2152	-32.649	-662.73	1154.7	-19.219	881.52	1056.4	50.448	56.734	0	1	3.5999	2.7476	-23.702	-24.91	71.061	-0.88082	24.637	23.065	74.661	1.8668	0.93439	-1.8446	1547.4
12.13	1214	78	NaN	72.446	28.232	-9.7129	-180.27	19.846	2.1887	-31.664	-663.54	1155	-19.321	881.74	1056.2	48.313	56.048	0	1	3.5364	2.6866	-23.706	-24.913	71.988	-0.73182	24.574	23.504	75.525	1.9548	0.86883	-1.409	1548.5
12.14	1215	78	NaN	73.183	28.193	-9.6969	-180.21	20.306	2.1125	-30.772	-664.39	1155.3	-19.522	881.86	1056.2	50.119	56.342	0	1	3.4303	2.5847	-23.708	-24.915	72.767	-0.62807	24.526	23.973	76.197	1.9566	0.81783	-0.942	1549.5
12.15	1216	78	NaN	73.734	28.155	-9.7137	-180.18	20.753	2.0409	-30.114	-665.1	1155.4	-19.662	881.91	1056.1	50.661	58.579	0	1	3.313	2.472	-23.71	-24.917	73.347	-0.56512	24.481	24.427	76.66	1.9069	0.77163	-0.4906	1550.2
12.16	1217	78	NaN	74.235	28.126	-9.7899	-180.09	21.174	2.0974	-29.416	-665.91	1155.6	-19.439	882.01	1056	50.237	55.554	0	1	3.3442	2.502	-23.712	-24.92	73.866	-0.4643	24.445	24.855	77.21	2.0377	0.7322	-0.064809	1551.2
12.17	1218	78	NaN	74.647	28.099	-9.7047	-180.09	21.718	1.9375	-28.962	-666.31	1155.8	-19.727	882.06	1055.9	50.378	54.834	0	1	3.3707	2.5275	-23.715	-24.923	74.305	-0.42906	24.409	25.408	77.676	2.0984	0.69375	0.48526	1551.6
12.18	1219	78	NaN	75.09	28.103	-9.7449	-180.13	22.484	1.7189	-28.024	-667.21	1156	-19.987	882.18	1055.8	50.982	55.664	0	1	3.3281	2.4866	-23.719	-24.927	74.793	-0.42736	24.404	26.183	78.121	2.0592	0.685	1.2559	1552.6
12.19	1220	78	NaN	75.511	28.122	-9.7229	-180.18	23.319	1.5891	-27.085	-667.98	1156.2	-19.926	882.4	1055.7	51.23	55.592	0	1	3.302	2.4615	-23.724	-24.931	75.246	-0.44227	24.414	27.028	78.548	2.0193	0.69003	2.0968	1553.7
12.2	1221	78	NaN	75.849	28.146	-9.6396	-180.23	24.065	1.5293	-26.341	-668.51	1156.4	-19.676	882.72	1055.6	50.586	64.498	0	1	3.295	2.4547	-23.728	-24.935	75.603	-0.47515	24.427	27.783	78.897	1.9796	0.69933	2.8477	1554.5
12.21	1222	78	NaN	76.047	28.167	-9.6342	-180.31	24.553	1.3989	-25.776	-669.04	1156.6	-19.681	883.16	1055.5	50.883	71.497	0	1	3.3061	2.4655	-23.732	-24.94	75.822	-0.53997	24.44	28.28	79.128	1.9255	0.7077	3.3404	1555.5
12.22	1223	78	NaN	76.238	28.163	-9.6082	-180.38	25.048	1.4496	-25.327	-669.63	1156.8	-19.116	883.51	1055.4	50.447	67.596	0	1	3.3194	2.4782	-23.736	-24.944	76.009	-0.61124	24.427	28.784	79.328	1.8669	0.69069	3.8398	1556.5
12.23	1224	78	NaN	76.391	28.134	-9.5425	-180.51	25.539	1.1867	-25.003	-670.08	1157	-19.383	883.95	1055.3	48.708	57.858	0	1	3.33	2.4884	-23.739	-24.946	76.184	-0.71953	24.389	29.284	79.514	1.7688	0.6505	4.3376	1557.4
12.24	1225	78	NaN	76.558	28.095	-9.3996	-180.66	26.116	0.94618	-24.673	-670.48	1157.2	-19.488	884.5	1055.2	48.613	56.906	0	1	3.415	2.5701	-23.742	-24.949	76.367	-0.85269	24.341	29.87	79.782	1.7174	0.59981	4.9204	1558.3
12.25	1226	78	NaN	76.734	28.064	-9.1891	-180.82	26.729	0.83405	-24.31	-670.84	1157.4	-19.141	885.21	1055	48.993	57.142	0	1	3.5397	2.6898	-23.745	-24.952	76.544	-1.0105	24.302	30.491	80.083	1.6793	0.55701	5.539	1559.4
12.26	1227	78	NaN	76.866	28.064	-8.9639	-181	27.206	0.766	-23.969	-671.13	1157.5	-18.645	886.13	1054.9	49.945	57.787	0	1	3.6455	2.7914	-23.748	-24.956	76.67	-1.2007	24.292	30.978	80.316	1.5907	0.54356	6.0221	1560.6
12.27	1228	78	NaN	76.895	28.089	-8.8962	-181.02	27.341	0.79736	-23.837	-671.23	1157.6	-18.375	886.4	1054.8	50.929	56.913	0	1	3.7453	2.8873	-23.752	-24.96	76.694	-1.2175	24.313	31.117	80.439	1.6697	0.56052	6.1568	1561
12.28	1229	78	NaN	76.974	28.121	-8.677	-181.12	27.577	0.59583	-23.705	-671.39	1157.8	-18.292	887.63	1054.7	48.999	56.668	0	1	3.9293	3.0639	-23.757	-24.965	76.775	-1.3237	24.335	31.363	80.704	1.7402	0.5776	6.398	1562.4
12.29	1230	78	NaN	77.029	28.14	-8.5059	-181.19	27.697	0.47531	-23.664	-671.56	1158.1	-18.061	888.81	1054.5	49.146	57.752	0	1	4.0316	3.1622	-23.761	-24.968	76.823	-1.3976	24.343	31.494	80.855	1.7646	0.58254	6.5257	1563.8
12.3	1231	78	NaN	77.043	28.146	-8.4421	-181.19	27.668	0.50686	-23.705	-671.69	1158.2	-17.681	889.54	1054.4	50.129	55.307	0	1	4.0316	3.1622	-23.762	-24.97	76.822	-1.407	24.341	31.473	80.853	1.7552	0.57829	6.5033	1564.7
12.31	1232	78	NaN	77.052	28.156	-8.4107	-181.18	27.633	0.52825	-23.722	-671.76	1158.3	-17.471	890.01	1054.3	48.613	57.795	0	1	4.0495	3.1793	-23.763	-24.971	76.823	-1.4057	24.347	31.442	80.872	1.7736	0.58367	6.4719	1565.2
12.32	1233	78	NaN	77.089	28.2	-8.3287	-181.11	27.656	0.54854	-23.876	-671.89	1158.5	-16.861	890.96	1054.2	49.557	57.232	0	1	4.0873	3.2157	-23.764	-24.971	76.832	-1.3678	24.381	31.475	80.919	1.848	0.61717	6.5039	1566.3
12.33	1234	78	NaN	77.13	28.271	-8.2179	-181.05	27.717	0.32319	-24.121	-671.88	1158.8	-16.859	891.81	1054.2	51.629	56.449	0	1	4.178	3.3028	-23.765	-24.973	76.864	-1.3154	24.445	31.543	81.042	1.9874	0.67994	6.5702	1567.2
12.34	1235	78	NaN	77.169	28.33	-8.1367	-181.01	27.736	0.22503	-24.351	-671.86	1158.9	-16.621	892.5	1054.2	49.165	58.268	0	1	4.2597	3.3813	-23.767	-24.974	76.886	-1.29	24.498	31.567	81.145	2.0913	0.73163	6.5927	1567.9
12.35	1236	78	NaN	77.202	28.365	-8.0947	-180.99	27.723	0.27976	-24.545	-671.87	1159	-16.113	893	1054.1	52.899	57.085	0	1	4.3128	3.4322	-23.769	-24.977	76.893	-1.2981	24.53	31.559	81.206	2.1341	0.7603	6.5822	1568.4
12.36	1237	78	NaN	77.232	28.397	-8.0476	-180.99	27.793	0.12688	-24.774	-671.84	1159.1	-16.204	893.28	1054.2	51.252	57.757	0	1	4.3143	3.4338	-23.769	-24.977	76.918	-1.3081	24.559	31.631	81.233	2.1257	0.79008	6.654	1568.7
12.37	1238	78	NaN	77.263	28.433	-7.9983	-181.02	27.938	-0.034541	-25.027	-671.75	1159.3	-16.314	893.41	1054.2	49.447	56.896	0	1	4.2867	3.4072	-23.768	-24.976	76.944	-1.3397	24.595	31.777	81.231	2.0675	0.82663	6.801	1568.7
12.38	1239	78	NaN	77.291	28.467	-7.9513	-181.04	28.052	-0.082992	-25.307	-671.62	1159.4	-16.127	893.59	1054.3	50.771	56.874	0	1	4.2796	3.4004	-23.767	-24.975	76.955	-1.374	24.626	31.893	81.235	2.0264	0.85819	6.9182	1568.8
12.39	1240	78	NaN	77.307	28.513	-7.9161	-181.04	28.179	-0.022462	-25.65	-671.43	1159.5	-15.598	893.8	1054.3	49.543	56.913	0	1	4.2831	3.4037	-23.767	-24.975	76.939	-1.4111	24.668	32.024	81.222	1.9926	0.90096	7.05	1568.8
12.4	1241	78	NaN	77.304	28.566	-7.8979	-181.04	28.311	0.07993	-25.995	-671.19	1159.6	-14.966	893.97	1054.3	49.455	55.504	0	1	4.3008	3.4208	-23.767	-24.975	76.9	-1.445	24.717	32.16	81.201	1.9758	0.94954	7.1857	1568.7
12.41	1242	78	NaN	77.282	28.589	-7.8976	-181.05	28.368	0.07717	-26.152	-671.06	1159.6	-14.839	894.02	1054.3	49.719	57.297	0	1	4.2899	3.4103	-23.766	-24.974	76.868	-1.4611	24.739	32.218	81.158	1.9491	0.97248	7.2444	1568.7
12.42	1243	78	NaN	77.149	28.565	-7.779	-181.11	28.638	0.062466	-27.118	-670.2	1159.7	-14.493	893.97	1054.3	51.098	58.133	0	1	4.2729	3.394	-23.766	-24.973	76.686	-1.568	24.711	32.492	80.959	1.826	0.94568	7.5191	1567.8
12.43	1244	78	NaN	76.901	28.64	-7.9902	-181.18	28.841	-0.02002	-27.543	-670.08	1159.8	-14.311	894.08	1054.3	51.636	58.175	0	1	4.2291	3.3519	-23.764	-24.972	76.416	-1.666	24.781	32.7	80.646	1.6859	1.0163	7.7279	1567.8
12.44	1245	78	NaN	76.467	28.711	-8.256	-181.27	28.969	-0.083606	-28.009	-669.94	1160	-14.06	894.27	1054.3	48.511	57.138	0	1	4.1796	3.3043	-23.763	-24.97	75.956	-1.7842	24.844	32.836	80.135	1.5201	1.0811	7.8655	1567.8
12.45	1246	78	NaN	75.832	28.74	-8.4047	-181.37	29.043	-0.10579	-28.79	-669.34	1160.2	-13.688	894.49	1054.2	51.125	57.733	0	1	4.1302	3.2569	-23.763	-24.97	75.278	-1.927	24.863	32.92	79.409	1.3299	1.1003	7.9495	1567.5
12.46	1247	78	NaN	75.057	28.781	-8.4224	-181.46	29.104	-0.15797	-29.677	-668.38	1160.3	-13.415	894.68	1054.1	49.737	54.919	0	1	4.0936	3.2218	-23.761	-24.969	74.461	-2.0608	24.894	32.991	78.555	1.161	1.1331	8.0219	1566.8
12.47	1248	78	NaN	74.334	28.801	-8.375	-181.51	29.132	-0.18425	-30.307	-667.56	1160.2	-13.222	894.8	1054	50.367	56.54	0	1	4.0662	3.1954	-23.76	-24.967	73.708	-2.1365	24.911	33.022	77.774	1.0589	1.1515	8.0554	1566.1
12.48	1249	78	NaN	73.503	28.848	-8.2633	-181.56	29.189	-0.26896	-30.929	-666.47	1160.2	-13.205	894.83	1053.9	51.263	57.093	0	1	4.1122	3.2396	-23.759	-24.966	72.852	-2.2057	24.953	33.085	76.964	1.0339	1.1938	8.1184	1565
12.49	1250	78	NaN	72.684	28.891	-8.1172	-181.61	29.253	-0.35894	-31.444	-665.42	1160.2	-13.198	894.82	1053.8	51.514	59.002	0	1	4.1463	3.2724	-23.76	-24.967	72.014	-2.2768	24.993	33.151	76.161	0.99563	1.2328	8.1842	1564
12.5	1251	78	NaN	71.794	28.906	-8.011	-181.66	29.318	-0.43303	-31.797	-664.61	1160	-13.127	894.79	1053.8	51.302	63.102	0	1	4.1633	3.2887	-23.763	-24.971	71.108	-2.3468	25.01	33.214	75.272	0.94191	1.2465	8.2438	1563.1
12.51	1252	78	NaN	70.38	28.883	-8.0967	-181.7	29.408	-0.52794	-32.013	-663.97	1159.7	-13.069	894.66	1053.7	49.121	67.473	0	1	4.2151	3.3384	-23.766	-24.974	69.684	-2.3973	24.992	33.299	73.899	0.94112	1.226	8.3256	1562.4
12.52	1253	78	NaN	69.814	28.826	-8.1097	-181.71	29.427	-0.50732	-32.222	-663.57	1159.7	-12.916	894.62	1053.7	48.92	73.976	0	1	4.3178	3.437	-23.77	-24.977	69.104	-2.4169	24.935	33.318	73.422	1.0201	1.1657	8.3408	1561.9
12.53	1254	78	NaN	68.153	28.524	-8.0203	-181.73	29.497	-0.57692	-32.956	-662.47	1159.4	-12.827	894.48	1053.6	49.929	77.345	0	1	4.355	3.4728	-23.773	-24.98	67.413	-2.475	24.635	33.385	71.768	0.99781	0.86257	8.4052	1560.7
12.54	1255	78	NaN	66.358	28.185	-8.0681	-181.76	29.579	-0.68366	-33.449	-661.74	1159.2	-12.851	894.32	1053.6	50.012	77.965	0	1	4.3861	3.5027	-23.775	-24.982	65.6	-2.5225	24.302	33.462	69.986	0.98022	0.52765	8.4795	1559.8
12.55	1256	78	NaN	64.833	27.908	-8.3088	-181.78	29.642	-0.75842	-33.428	-661.64	1159	-12.902	894.19	1053.6	50.02	77.943	0	1	4.4568	3.5706	-23.773	-24.98	64.077	-2.5367	24.032	33.518	68.534	1.0339	0.25879	8.5376	1559.5
12.56	1257	78	NaN	62.733	27.553	-8.4544	-181.78	29.683	-0.71887	-33.588	-660.9	1158.8	-12.644	894.1	1053.5	50.544	74.569	0	1	4.4918	3.6042	-23.771	-24.978	61.961	-2.5503	23.679	33.557	66.453	1.0539	-0.092317	8.579	1558.7
12.57	1258	78	NaN	60.464	27.185	-8.4188	-181.77	29.735	-0.75538	-34.032	-659.77	1158.5	-12.689	893.97	1053.5	51.013	65.414	0	1	4.5024	3.6144	-23.769	-24.976	59.677	-2.5526	23.317	33.603	64.179	1.0618	-0.45188	8.6268	1557.4
12.58	1259	78	NaN	58.603	26.927	-8.3616	-181.76	29.771	-0.76333	-34.392	-658.82	1158.3	-12.671	893.89	1053.5	49.463	56.362	0	1	4.5729	3.6821	-23.767	-24.974	57.802	-2.5634	23.064	33.634	62.375	1.1187	-0.7029	8.6594	1556.4
12.59	1260	78	NaN	56.986	26.739	-8.2795	-181.75	29.814	-0.79858	-34.7	-658	1158.1	-12.791	893.76	1053.5	51.053	57.528	0	1	4.6438	3.7502	-23.765	-24.972	56.177	-2.5559	22.882	33.671	60.821	1.1942	-0.88315	8.6991	1555.4
12.6	1261	78	NaN	55.25	26.563	-8.1185	-181.72	29.858	-0.85802	-35.058	-657.05	1157.9	-13.03	893.61	1053.5	50.492	55.187	0	1	4.5601	3.6697	-23.764	-24.971	54.436	-2.5289	22.713	33.708	58.997	1.1408	-1.0506	8.7369	1554.3
12.61	1262	78	NaN	52.689	26.325	-7.7267	-181.7	29.819	-0.79552	-35.674	-655.5	1157.6	-12.851	893.72	1053.4	50.23	54.772	0	1	4.5219	3.6331	-23.763	-24.97	51.845	-2.5393	22.479	33.664	56.367	1.0938	-1.2834	8.6942	1552.9
12.62	1263	78	NaN	50.964	26.142	-7.3559	-181.66	29.844	-0.76153	-36.302	-654.35	1157.3	-12.815	893.66	1053.4	51.465	56.13	0	1	4.5573	3.6671	-23.762	-24.97	50.095	-2.5244	22.303	33.683	54.652	1.1427	-1.4598	8.7134	1551.7
12.63	1264	78	NaN	49.282	25.979	-7.0696	-181.62	29.85	-0.74865	-36.686	-653.48	1157.1	-12.849	893.62	1053.4	50.365	58.239	0	1	4.4565	3.5703	-23.76	-24.968	48.399	-2.4978	22.144	33.685	52.856	1.0724	-1.6159	8.7171	1550.8
12.64	1265	78	NaN	47.601	25.818	-6.8145	-181.58	29.854	-0.7726	-36.961	-652.72	1157	-12.977	893.59	1053.4	49.116	56.093	0	1	4.3256	3.4446	-23.758	-24.966	46.712	-2.4656	21.986	33.685	51.038	0.97902	-1.7717	8.7196	1550
12.65	1266	78	NaN	45.766	25.631	-6.5135	-181.54	29.865	-0.81197	-37.307	-651.86	1156.8	-13.137	893.56	1053.4	49.603	55.107	0	1	4.2263	3.3492	-23.757	-24.964	44.87	-2.4311	21.803	33.692	49.096	0.9181	-1.9535	8.7281	1549.1
12.66	1267	78	NaN	43.184	25.369	-6.0441	-181.47	29.857	-0.7536	-37.955	-650.47	1156.6	-13.05	893.54	1053.4	49.445	56.299	0	1	4.1469	3.2729	-23.755	-24.962	42.26	-2.3934	21.546	33.681	46.407	0.87955	-2.2091	8.7186	1547.7
12.67	1268	78	NaN	40.61	25.158	-5.5957	-181.42	29.846	-0.80407	-38.442	-649.1	1156.4	-13.227	893.51	1053.4	50.933	56.57	0	1	4.0817	3.2103	-23.752	-24.96	39.674	-2.358	21.337	33.667	43.755	0.85233	-2.4155	8.7067	1546.3
12.68	1269	78	NaN	38.565	25	-5.212	-181.39	29.826	-0.82269	-39.008	-647.89	1156.3	-13.294	893.54	1053.4	48.876	54.457	0	1	3.9703	3.1033	-23.751	-24.959	37.609	-2.3453	21.181	33.646	41.579	0.758	-2.5709	8.6867	1545.1
12.69	1270	78	NaN	36.827	24.863	-4.901	-181.37	29.811	-0.8543	-39.45	-646.93	1156.2	-13.4	893.57	1053.3	49.158	57.92	0	1	3.8254	2.9642	-23.751	-24.959	35.858	-2.334	21.044	33.631	39.684	0.63014	-2.7075	8.672	1544.1
12.7	1271	78	NaN	35.012	24.698	-4.588	-181.34	29.807	-0.92091	-39.819	-646.08	1156.2	-13.619	893.56	1053.3	48.97	56.346	0	1	3.6252	2.7719	-23.75	-24.957	34.037	-2.315	20.877	33.627	37.662	0.45686	-2.8727	8.6695	1543.3
12.71	1272	78	NaN	32.463	24.41	-3.9826	-181.31	29.788	-0.94101	-40.946	-644.79	1156.1	-13.71	893.6	1053.3	50.398	56.146	0	1	3.4642	2.6172	-23.749	-24.956	31.449	-2.3223	20.586	33.612	34.913	0.29498	-3.1625	8.6561	1542.1
12.72	1273	78	NaN	30.79	24.154	-3.5637	-181.28	29.786	-0.90321	-41.914	-644.06	1155.9	-13.637	893.62	1053.3	50.182	58.326	0	1	3.3722	2.5289	-23.749	-24.957	29.737	-2.3292	20.335	33.606	33.109	0.19974	-3.4144	8.649	1541.4
12.73	1274	78	NaN	29.762	24.054	-3.2805	-181.26	29.815	-0.89894	-42.43	-643.47	1155.9	-13.636	893.57	1053.3	49.554	55.506	0	1	3.2937	2.4535	-23.749	-24.957	28.688	-2.335	20.235	33.635	31.982	0.11857	-3.5145	8.6784	1540.7
12.74	1275	78	NaN	28.032	24.039	-2.9502	-181.25	29.872	-0.93066	-42.542	-642.47	1155.9	-13.753	893.51	1053.3	50.758	56.961	0	1	3.203	2.3664	-23.749	-24.956	26.958	-2.3259	20.217	33.694	30.161	0.040502	-3.5323	8.7378	1539.7
12.75	1276	78	NaN	25.051	24.024	-2.4492	-181.24	29.943	-0.98607	-42.471	-640.92	1155.8	-13.97	893.48	1053.2	50.341	57.922	0	1	3.0299	2.2001	-23.748	-24.956	23.987	-2.3035	20.202	33.765	27.017	-0.10339	-3.5464	8.8099	1538.1
12.76	1277	78	NaN	22.892	23.966	-1.8554	-181.25	29.994	-1.043	-42.821	-639.86	1155.5	-14.161	893.46	1053.2	48.627	54.464	0	1	2.8661	2.0429	-23.747	-24.955	21.821	-2.318	20.149	33.811	24.687	-0.27511	-3.5987	8.8565	1537
12.77	1278	78	NaN	21.488	23.913	-1.3268	-181.25	30.013	-1.0353	-43.464	-639.05	1155.4	-14.17	893.51	1053.2	50.612	57.549	0	1	2.7496	1.931	-23.746	-24.954	20.393	-2.3412	20.097	33.829	23.142	-0.41026	-3.6494	8.8749	1536.2
12.78	1279	78	NaN	20.189	23.88	-0.94108	-181.25	30.013	-1.0285	-43.706	-638.4	1155.3	-14.205	893.59	1053.1	51.345	57.593	0	1	2.2352	1.437	-23.744	-24.951	19.085	-2.3535	20.064	33.829	21.321	-0.91655	-3.6799	8.8771	1535.7
12.79	1280	78	NaN	18.935	23.84	-0.60123	-181.26	30.013	-1.0206	-43.857	-637.91	1155.2	-14.256	893.66	1053.1	49.596	60.99	0	1	1.4067	0.64124	-23.74	-24.948	17.828	-2.3662	20.024	33.828	19.235	-1.725	-3.716	8.8809	1535.3
12.8	1281	78	NaN	17.667	23.794	-0.19379	-181.27	30.029	-1.003	-44.233	-637.49	1155.1	-14.304	893.71	1053	49.504	67.254	0	1	1.4281	0.66178	-23.743	-24.951	16.547	-2.387	19.979	33.843	17.975	-1.7252	-3.7641	8.8925	1534.9
12.81	1282	78	NaN	16.044	23.862	0.37832	-181.26	30.058	-0.97112	-44.741	-636.75	1155.1	-14.391	893.73	1053	50.207	76.023	0	1	1.4319	0.66548	-23.746	-24.953	14.908	-2.3974	20.047	33.873	16.34	-1.7319	-3.6985	8.9198	1534.2
12.82	1283	78	NaN	14.493	24.04	0.79624	-181.25	30.102	-0.89285	-45.048	-636.02	1155	-14.377	893.73	1052.9	50.523	73.278	0	1	1.3328	0.57027	-23.746	-24.953	13.345	-2.3974	20.224	33.918	14.678	-1.8272	-3.5211	8.9647	1533.5
12.83	1284	78	NaN	13.352	24.219	1.1134	-181.23	30.131	-0.8515	-45.34	-635.47	1154.9	-14.443	893.74	1052.9	49.976	58.928	0	1	1.3017	0.54043	-23.747	-24.955	12.194	-2.3864	20.402	33.948	13.496	-1.846	-3.3455	8.9928	1532.9
12.84	1285	78	NaN	12.298	24.421	1.4364	-181.19	30.168	-0.81774	-45.791	-635	1154.9	-14.569	893.69	1052.9	49.402	55.257	0	1	1.2932	0.53227	-23.75	-24.957	11.128	-2.3644	20.604	33.986	12.421	-1.8322	-3.1461	9.0285	1532.4
12.85	1286	78	NaN	11.052	24.677	1.8271	-181.14	30.229	-0.75349	-46.484	-634.55	1154.9	-14.699	893.58	1052.9	50.599	54.079	0	1	1.2593	0.49967	-23.753	-24.961	9.8604	-2.3296	20.859	34.047	11.12	-1.83	-2.8945	9.0859	1531.9
12.86	1287	78	NaN	9.9081	24.957	2.1405	-181.05	30.271	-0.65158	-47.195	-634.3	1154.7	-14.753	893.47	1052.9	49.428	58.22	0	1	1.2235	0.46533	-23.757	-24.964	8.6916	-2.2692	21.145	34.083	9.9151	-1.8039	-2.6116	9.1185	1531.5
12.87	1288	78	NaN	9.162	25.197	2.343	-181	30.27	-0.57756	-47.673	-634.12	1154.6	-14.768	893.44	1052.8	50.429	57.345	0	1	1.2271	0.46873	-23.758	-24.965	7.928	-2.2351	21.388	34.079	9.1551	-1.7664	-2.37	9.1137	1531.3
12.88	1289	78	NaN	8.7063	25.358	2.5318	-180.98	30.281	-0.59034	-48.207	-633.98	1154.5	-14.942	893.36	1052.9	49.307	57.512	0	1	1.2153	0.45737	-23.76	-24.968	7.4587	-2.2255	21.551	34.088	8.6739	-1.7681	-2.2089	9.1207	1531.1
12.89	1290	78	NaN	8.1613	25.579	2.8081	-180.95	30.264	-0.57624	-49.102	-633.79	1154.5	-15.066	893.3	1052.9	49.635	53.894	0	1	1.1905	0.4336	-23.763	-24.971	6.8845	-2.23	21.771	34.072	8.075	-1.7964	-1.9925	9.1014	1530.9
12.9	1291	78	NaN	7.2569	25.94	3.1901	-180.9	30.183	-0.44013	-50.446	-633.55	1154.6	-14.954	893.3	1052.8	49.703	56.057	0	1	1.1259	0.37158	-23.767	-24.974	5.9253	-2.2365	22.128	33.995	7.0512	-1.8649	-1.6387	9.0206	1530.6
12.91	1292	78	NaN	6.4116	26.149	3.3342	-180.86	30.081	-0.29796	-51.443	-633.78	1154.6	-14.846	893.22	1052.8	49.53	57.409	0	1	1.0888	0.33589	-23.77	-24.977	5.0387	-2.2343	22.334	33.896	6.1274	-1.8984	-1.436	8.919	1530.8
12.92	1293	78	NaN	5.8452	26.258	3.2626	-180.83	29.994	-0.16459	-51.804	-634.05	1154.7	-14.705	893.11	1052.7	48.086	56.871	0	1	1.1115	0.3577	-23.772	-24.98	4.4536	-2.2177	22.439	33.812	5.5651	-1.86	-1.333	8.8324	1531
12.93	1294	78	NaN	5.3548	26.341	3.1629	-180.81	29.908	-0.17483	-52.145	-634.39	1154.8	-14.941	892.98	1052.7	49.837	53.624	0	1	1.0601	0.30836	-23.774	-24.981	3.9594	-2.2086	22.518	33.731	5.0195	-1.9002	-1.2561	8.7491	1531.2
12.94	1295	78	NaN	4.7586	26.485	3.0748	-180.85	29.79	-0.26062	-52.83	-634.83	1154.9	-15.489	892.73	1052.6	48.851	55.438	0	1	0.86199	0.1181	-23.773	-24.981	3.3584	-2.2461	22.655	33.619	4.2203	-2.128	-1.1181	8.6384	1531.4
12.95	1296	78	NaN	4.0051	26.735	3.0299	-180.92	29.623	-0.30569	-54.018	-635.36	1155	-16.093	892.32	1052.5	48.725	56.309	0	1	0.71578	-0.022322	-23.762	-24.969	2.583	-2.3445	22.896	33.462	3.2988	-2.3668	-0.86604	8.493	1531.6
12.96	1297	78	NaN	3.6816	26.906	3.1765	-180.92	29.489	-0.17591	-55.167	-635.58	1155.1	-16.086	892.06	1052.4	51.179	55.53	0	1	0.59968	-0.13383	-23.747	-24.955	2.2162	-2.3831	23.062	33.333	2.8158	-2.517	-0.68485	8.378	1531.6
12.97	1298	78	NaN	3.3683	27.079	3.2846	-180.92	29.3	0.07439	-56.238	-635.86	1155.1	-15.685	891.87	1052.3	47.873	56.215	0	1	0.56069	-0.17127	-23.744	-24.951	1.8478	-2.4406	23.231	33.148	2.4085	-2.6119	-0.51279	8.1966	1531.7
12.98	1299	78	NaN	3.0676	27.23	3.3139	-180.98	29.164	0.12362	-57.099	-636.23	1155.1	-15.801	891.5	1052.3	48.651	56.016	0	1	0.5626	-0.16944	-23.742	-24.95	1.5191	-2.524	23.382	33.013	2.0817	-2.6934	-0.36056	8.0628	1531.7
12.99	1300	78	NaN	2.793	27.349	3.2865	-181.05	29.017	0.029341	-57.821	-636.69	1155	-16.315	891.03	1052.3	49.596	58.398	0	1	0.60155	-0.13203	-23.742	-24.95	1.2368	-2.6033	23.501	32.864	1.8383	-2.7353	-0.24095	7.9143	1531.7
13	1301	78	NaN	2.5285	27.446	3.229	-181.11	28.729	-0.034374	-58.575	-637.3	1154.9	-16.798	890.63	1052.2	50.749	55.703	0	1	0.69341	-0.043813	-23.744	-24.951	0.96229	-2.6743	23.6	32.575	1.6557	-2.7181	-0.14372	7.6239	1532
13.01	1302	78	NaN	2.0694	27.649	3.0852	-181.32	28.006	0.2332	-59.815	-638.42	1154.6	-16.554	890.24	1051.9	49.064	55.941	0	1	0.78971	0.048682	-23.745	-24.953	0.44841	-2.9426	23.807	31.848	1.2381	-2.8939	0.061677	6.8955	1532.7
13.02	1303	78	NaN	1.9235	27.634	3.316	-181.37	27.738	0.35053	-61.348	-639.19	1154.5	-16.454	890.04	1051.7	49.288	57.674	0	1	0.92442	0.17806	-23.745	-24.952	0.24194	-3.0509	23.793	31.579	1.1664	-2.8728	0.048054	6.6271	1533.3
13.03	1304	78	NaN	1.6632	27.836	3.5612	-181.58	27.242	0.2742	-63.578	-639.95	1154.2	-17.103	889.3	1051.6	50.064	57.676	0	1	1.0367	0.28587	-23.744	-24.951	-0.077549	-3.3207	24	31.079	0.95913	-3.0349	0.25582	6.1273	1533.4
13.04	1305	78	NaN	1.3529	28.135	3.7437	-181.83	26.638	0.28692	-65.838	-640.6	1153.9	-17.589	888.37	1051.5	50.375	57.491	0	1	1.0933	0.34021	-23.743	-24.95	-0.45455	-3.6342	24.305	30.467	0.63871	-3.294	0.56279	5.5171	1533.2
13.05	1306	78	NaN	1.1584	28.309	3.8285	-181.91	26.221	0.61244	-67.184	-640.93	1153.8	-17.035	887.82	1051.5	49.359	54.214	0	1	1.1776	0.42118	-23.741	-24.948	-0.7205	-3.7908	24.484	30.047	0.45707	-3.3696	0.74347	5.0987	1533
13.06	1307	78	NaN	1.0261	28.497	3.5492	-182.01	26.015	0.44686	-66.792	-640.7	1153.6	-17.674	887.42	1051.5	49.39	55.279	0	1	1.2762	0.51589	-23.738	-24.946	-0.81492	-3.854	24.676	29.836	0.46126	-3.3382	0.93789	4.8907	1532.3
13.07	1308	78	NaN	0.57646	28.595	3.4294	-182.28	24.967	0.70009	-69.202	-642.03	1153.3	-17.683	886.51	1051.4	50.873	55.366	0	1	1.4001	0.63494	-23.734	-24.942	-1.354	-4.2139	24.782	28.78	0.046171	-3.579	1.0479	3.8381	1532.8
13.08	1309	78	NaN	0.20902	28.666	3.2699	-182.53	24.122	0.82799	-70.981	-643.08	1153.1	-17.905	885.71	1051.3	49.914	56.866	0	1	1.5028	0.73354	-23.731	-24.938	-1.7794	-4.5171	24.861	27.928	-0.27655	-3.7836	1.1301	2.989	1533.1
13.09	1310	78	NaN	-0.057527	28.731	3.1263	-182.7	23.5	0.83096	-72.134	-643.76	1153	-18.358	885.04	1051.3	48.694	55.302	0	1	1.5847	0.81221	-23.727	-24.935	-2.0721	-4.7162	24.929	27.301	-0.48734	-3.904	1.2019	2.3661	1533.1
13.1	1311	78	NaN	-0.33065	28.814	3.0851	-182.82	22.771	0.88772	-73.672	-644.5	1153	-18.785	884.34	1051.3	48.035	56.747	0	1	1.6469	0.87197	-23.724	-24.931	-2.3868	-4.8784	25.013	26.573	-0.73983	-4.0064	1.2888	1.6413	1533.2
13.11	1312	78	NaN	-0.78194	29.083	2.8601	-183.08	21.342	1.253	-76.21	-645.52	1152.9	-18.793	883.16	1051.4	50.715	55.482	0	1	1.6893	0.91265	-23.72	-24.928	-2.9329	-5.2293	25.287	25.138	-1.2436	-4.3167	1.5664	0.21057	1533.1
13.12	1313	78	NaN	-1.1171	29.289	2.5728	-183.25	20.253	1.4008	-77.892	-646.29	1152.7	-19.209	882.12	1051.4	49.737	59.118	0	1	1.795	1.0142	-23.715	-24.922	-3.3159	-5.4535	25.5	24.042	-1.5209	-4.4393	1.785	-0.88016	1532.9
13.13	1314	78	NaN	-1.4028	29.483	2.2722	-183.35	19.464	1.5256	-78.935	-646.79	1152.6	-19.485	881.2	1051.5	48.288	55.243	0	1	1.896	1.1112	-23.709	-24.917	-3.6309	-5.5777	25.699	23.248	-1.7349	-4.4665	1.9895	-1.6688	1532.5
13.14	1315	78	NaN	-1.5873	29.632	2.1157	-183.4	18.842	1.6736	-80.016	-647.3	1152.6	-19.576	880.41	1051.6	48.966	55.292	0	1	1.9666	1.179	-23.703	-24.911	-3.8529	-5.665	25.851	22.623	-1.8863	-4.4861	2.1479	-2.2875	1532.2
13.15	1316	78	NaN	-1.6155	29.7	2.2255	-183.45	18.228	1.8358	-81.777	-648.14	1152.7	-19.618	879.71	1051.7	48.874	56.886	0	1	2.1001	1.3072	-23.698	-24.905	-3.9453	-5.7805	25.921	22.007	-1.8452	-4.4734	2.2239	-2.898	1532.4
13.16	1317	78	NaN	-1.7434	29.856	2.045	-183.47	17.678	1.9406	-82.689	-648.5	1152.5	-19.776	878.89	1051.7	49.924	55.853	0	1	2.2575	1.4583	-23.692	-24.899	-4.102	-5.8321	26.083	21.451	-1.8446	-4.3738	2.3908	-3.4482	1532
13.17	1318	78	NaN	-1.9021	30.033	1.9123	-183.5	17.188	2.0353	-83.73	-648.78	1152.5	-19.933	878.02	1051.8	50.091	56.244	0	1	2.3521	1.5492	-23.682	-24.89	-4.2949	-5.8909	26.262	20.96	-1.9428	-4.3418	2.5793	-3.9298	1531.4
13.18	1319	78	NaN	-2.0319	30.191	1.8397	-183.53	16.6	2.104	-85.294	-649.31	1152.5	-20.228	876.92	1051.8	48.845	57.555	0	1	2.4467	1.64	-23.673	-24.88	-4.473	-5.9664	26.422	20.37	-2.0264	-4.3264	2.7488	-4.5104	1530.9
13.19	1320	78	NaN	-2.1156	30.304	1.7948	-183.54	16.013	2.1221	-86.963	-649.94	1152.4	-20.635	875.8	1051.8	55.611	55.438	0	1	2.5413	1.7309	-23.663	-24.871	-4.6048	-6.029	26.537	19.78	-2.0636	-4.2982	2.8736	-5.0903	1530.5
13.2	1321	78	NaN	-2.1567	30.36	1.7275	-183.52	15.59	2.0871	-88.117	-650.41	1152.4	-21.016	874.96	1051.9	61.995	56.173	1	1	2.5921	1.7797	-23.657	-24.865	-4.6755	-6.0417	26.594	19.356	-2.0834	-4.262	2.9372	-5.5091	1530.1
13.21	1322	78	NaN	-2.1863	30.429	1.6293	-183.48	15.001	2.2614	-89.714	-651.01	1152.3	-20.857	873.91	1051.9	64.704	58.437	1	1	2.5956	1.7831	-23.655	-24.863	-4.7717	-6.061	26.664	18.767	-2.1761	-4.2779	3.0085	-6.0962	1529.8
13.22	1323	78	NaN	-2.1543	30.455	1.7215	-183.42	14.269	2.3521	-92.281	-651.79	1152.4	-20.863	872.85	1051.8	67.275	59.121	1	1	2.741	1.9227	-23.644	-24.852	-4.8362	-6.0973	26.687	18.037	-2.0952	-4.1746	3.0428	-6.8155	1529.6
13.23	1324	78	NaN	-2.1975	30.496	1.6202	-183.35	13.758	2.377	-94	-652.17	1152.2	-20.915	871.81	1051.9	69.752	58.587	1	1	2.8494	2.0269	-23.634	-24.842	-4.9431	-6.0935	26.733	17.522	-2.0937	-4.0667	3.0989	-7.3199	1529
13.24	1325	78	NaN	-2.2486	30.517	1.4689	-183.28	13.472	2.377	-95.089	-652.32	1152.1	-20.937	870.92	1051.9	70.586	60.939	1	1	2.7999	1.9793	-23.628	-24.836	-5.0356	-6.0705	26.76	17.23	-2.2357	-4.0912	3.1314	-7.6061	1528.3
13.25	1326	78	NaN	-2.1756	30.456	1.5831	-183.23	13.255	2.4032	-96.491	-652.68	1152.1	-20.872	870.36	1051.9	71.499	59.394	1	1	2.6317	1.8178	-23.619	-24.827	-5.018	-6.077	26.695	17.016	-2.3862	-4.2593	3.0761	-7.8103	1528.2
13.26	1327	78	NaN	-2.2603	30.493	1.2859	-183.21	13.176	2.4525	-96.1	-652.46	1151.9	-20.718	870.08	1051.9	72.437	61.314	1	1	2.4035	1.5986	-23.608	-24.816	-5.0947	-6.0403	26.738	16.931	-2.6912	-4.4417	3.1297	-7.8846	1527.7
13.27	1328	78	NaN	-2.3374	30.437	1.0715	-183.17	13.071	2.4195	-96.885	-652.58	1151.8	-20.687	869.27	1051.9	72.829	63.057	1	1	2.3199	1.5183	-23.604	-24.812	-5.2038	-6.0354	26.686	16.822	-2.8839	-4.5171	3.0819	-7.9896	1527
13.28	1329	78	NaN	-2.4174	30.339	0.89263	-183.11	12.879	2.3272	-98.166	-652.72	1151.6	-20.734	868.37	1051.8	73.103	62.031	1	1	2.2979	1.4972	-23.603	-24.81	-5.3316	-6.0218	26.59	16.628	-3.0336	-4.5246	2.9874	-8.1828	1526.3
13.29	1330	78	NaN	-2.4998	30.248	0.74559	-183.03	12.665	2.2282	-99.376	-652.76	1151.4	-20.772	867.68	1051.6	73.118	61.518	1	1	2.1637	1.3682	-23.598	-24.806	-5.4592	-5.994	26.501	16.412	-3.2955	-4.6258	2.9026	-8.3944	1525.7
13.3	1331	78	NaN	-2.578	30.211	0.64194	-182.98	12.547	2.1904	-100	-652.67	1151.2	-20.694	867.4	1051.6	73.567	63.853	1	1	2.0862	1.2939	-23.595	-24.803	-5.5647	-5.9638	26.466	16.292	-3.4785	-4.67	2.8706	-8.5102	1525.4
13.31	1332	78	NaN	-2.6406	30.165	0.51419	-182.93	12.415	2.2055	-100.34	-652.62	1151.1	-20.448	867.32	1051.5	73.918	62.745	1	1	2.0756	1.2837	-23.593	-24.801	-5.6494	-5.941	26.423	16.157	-3.5738	-4.6573	2.8302	-8.6437	1525.3
13.32	1333	78	NaN	-2.6941	30.085	0.43558	-182.86	12.307	2.142	-100.99	-652.55	1150.8	-20.304	867.11	1051.4	74.331	63.454	1	1	1.9431	1.1564	-23.589	-24.797	-5.7334	-5.8957	26.35	16.043	-3.7903	-4.7393	2.7604	-8.7536	1525
13.33	1334	78	NaN	-2.7196	30.025	0.41743	-182.79	12.267	2.1	-101.5	-652.5	1150.6	-20.183	866.91	1051.4	74.832	62.255	1	1	1.8213	1.0394	-23.586	-24.793	-5.7831	-5.8565	26.294	15.998	-3.9618	-4.817	2.7085	-8.7955	1524.8
13.34	1335	78	NaN	-2.729	29.984	0.44054	-182.73	12.3	2.0589	-101.89	-652.44	1150.4	-20.111	866.66	1051.3	75.423	61.616	1	1	1.7874	1.0069	-23.584	-24.791	-5.8106	-5.8135	26.256	16.028	-4.0232	-4.8066	2.6717	-8.7638	1524.5
13.35	1336	78	NaN	-2.7491	29.926	0.4679	-182.63	12.394	1.9397	-102.46	-652.3	1150.2	-20.14	866.22	1051.2	75.603	62.091	1	1	1.7478	0.96881	-23.582	-24.79	-5.8522	-5.7341	26.201	16.119	-4.1045	-4.7653	2.6189	-8.6707	1524
13.36	1337	78	NaN	-2.6995	29.75	0.53036	-182.41	12.623	1.9255	-103.27	-651.98	1149.8	-19.566	865.51	1051.1	75.923	62.922	1	1	1.6908	0.91406	-23.579	-24.787	-5.8568	-5.5656	26.034	16.339	-4.166	-4.6515	2.4545	-8.4474	1523
13.37	1338	78	NaN	-2.6482	29.575	0.55567	-182.17	12.824	1.9257	-103.68	-651.68	1149.4	-19.057	864.96	1050.9	76.13	63.073	1	1	1.6205	0.84655	-23.578	-24.786	-5.8416	-5.3684	25.866	16.533	-4.2211	-4.5219	2.2881	-8.2533	1522.2
13.38	1339	78	NaN	-2.6087	29.42	0.55179	-181.98	12.978	1.9101	-103.8	-651.43	1149.1	-18.702	864.55	1050.9	75.778	62.233	1	1	1.5447	0.77374	-23.579	-24.786	-5.8217	-5.1946	25.717	16.681	-4.277	-4.4208	2.1384	-8.1056	1521.5
13.39	1340	78	NaN	-2.5827	29.278	0.54378	-181.82	13.092	1.8966	-103.8	-651.21	1148.9	-18.405	864.25	1050.8	75.321	62.186	1	1	1.5018	0.7326	-23.579	-24.787	-5.808	-5.048	25.579	16.791	-4.3062	-4.3154	2	-7.9954	1521
13.4	1341	78	NaN	-2.5639	29.124	0.56905	-181.65	13.199	1.9313	-103.86	-650.95	1148.7	-17.947	863.99	1050.7	75.201	63.376	1	1	1.5324	0.76191	-23.58	-24.788	-5.8098	-4.9004	25.429	16.893	-4.2774	-4.1385	1.849	-7.8944	1520.5
13.41	1342	78	NaN	-2.5543	28.889	0.63779	-181.42	13.361	1.9554	-104	-650.47	1148.3	-17.332	863.62	1050.6	74.056	62.399	1	1	1.6519	0.87674	-23.582	-24.789	-5.8306	-4.7003	25.204	17.046	-4.1787	-3.8235	1.6222	-7.7436	1519.7
13.42	1343	78	NaN	-2.4864	28.675	0.84523	-181.25	13.49	1.9913	-104.62	-650.29	1148	-16.81	863.31	1050.5	70.688	60.935	1	1	1.7453	0.96642	-23.585	-24.792	-5.8065	-4.5704	24.995	17.17	-4.0612	-3.604	1.4106	-7.6217	1519.3
13.43	1344	78	NaN	-2.4707	28.443	0.99579	-181.06	13.679	2.0071	-105.03	-649.97	1147.8	-16.252	862.85	1050.4	68.219	58.588	1	1	1.8336	1.0512	-23.587	-24.795	-5.8292	-4.4179	24.766	17.356	-3.9955	-3.3667	1.179	-7.4394	1518.6
13.44	1345	78	NaN	-2.511	28.2	1.0493	-180.86	13.895	1.9908	-105.1	-649.54	1147.5	-15.72	862.33	1050.3	66.547	59.218	1	1	1.8651	1.0815	-23.592	-24.799	-5.8944	-4.2437	24.529	17.567	-4.0293	-3.1622	0.93718	-7.2324	1517.6
13.45	1346	78	NaN	-2.5342	27.994	1.0766	-180.72	14.015	1.9471	-105.09	-649.34	1147.2	-15.401	862.04	1050.2	62.935	57.837	1	1	1.8864	1.1019	-23.596	-24.804	-5.9305	-4.1143	24.328	17.68	-4.0441	-3.0124	0.73198	-7.1236	1517.1
13.46	1347	78	NaN	-2.6146	27.83	1.0554	-180.51	14.089	1.9812	-105.04	-648.61	1147.1	-14.657	861.83	1050.2	62.296	55.329	1	1	1.9076	1.1223	-23.601	-24.808	-6.0391	-3.9394	24.165	17.755	-4.1315	-2.8171	0.56365	-7.0535	1516.2
13.47	1348	78	NaN	-2.5967	27.605	1.1379	-180.4	14.182	1.8743	-105.15	-648.41	1146.8	-14.417	861.55	1050.1	58.288	57.566	1	1	1.9288	1.1427	-23.605	-24.813	-6.0352	-3.8352	23.949	17.838	-4.1064	-2.6925	0.34309	-6.9749	1515.8
13.48	1349	78	NaN	-2.5737	27.435	1.2087	-180.3	14.266	1.7754	-105.2	-648.22	1146.5	-14.191	861.31	1050	55.932	56.856	1	1	1.9501	1.1631	-23.61	-24.818	-6.0237	-3.7451	23.787	17.914	-4.0736	-2.582	0.17676	-6.9034	1515.3
13.49	1350	78	NaN	-2.5744	27.332	1.2376	-180.16	14.367	1.7266	-105.12	-647.83	1146.2	-13.744	861.05	1049.9	50.563	57.436	0	1	1.9713	1.1835	-23.615	-24.822	-6.04	-3.6293	23.687	18.013	-4.0687	-2.4458	0.071961	-6.8096	1514.7
13.5	1351	78	NaN	-2.5761	27.217	1.2639	-179.97	14.555	1.6832	-104.96	-647.3	1146	-13.043	860.58	1049.8	51.001	55.707	0	1	1.9926	1.2039	-23.619	-24.827	-6.0643	-3.4614	23.574	18.198	-4.0717	-2.2575	-0.045546	-6.6286	1513.7
13.51	1352	78	NaN	-2.5727	27.144	1.2851	-179.85	14.696	1.6318	-104.78	-646.99	1145.8	-12.633	860.19	1049.8	50.987	57.586	0	1	2.0138	1.2243	-23.624	-24.831	-6.0713	-3.3451	23.506	18.335	-4.0576	-2.1208	-0.11792	-6.4968	1513
13.52	1353	78	NaN	-2.5957	27.186	1.3093	-179.74	14.805	1.692	-104.55	-646.46	1145.9	-11.832	859.95	1049.7	50.008	55.616	0	1	2.035	1.2447	-23.628	-24.836	-6.1178	-3.2573	23.541	18.45	-4.0828	-2.0126	-0.087295	-6.386	1512.3
13.53	1354	78	NaN	-2.6083	27.194	1.3825	-179.59	14.929	1.7019	-104.37	-645.92	1145.8	-11.008	859.65	1049.6	50.195	57.546	0	1	2.0563	1.2651	-23.633	-24.84	-6.1566	-3.1386	23.544	18.579	-4.1003	-1.8736	-0.08923	-6.261	1511.5
13.54	1355	78	NaN	-2.6054	27.13	1.4947	-179.43	15.052	1.6419	-104.25	-645.52	1145.7	-10.323	859.32	1049.5	49.367	57.76	0	1	2.0775	1.2855	-23.637	-24.845	-6.177	-3.0003	23.481	18.701	-4.0995	-1.7148	-0.15658	-6.1441	1510.8
13.55	1356	78	NaN	-2.6116	27.061	1.5824	-179.33	15.091	1.6254	-104.15	-645.31	1145.5	-9.7421	859.24	1049.5	51.179	55.741	0	1	2.0988	1.3059	-23.642	-24.85	-6.2023	-2.92	23.415	18.737	-4.1035	-1.6141	-0.2267	-6.1128	1510.6
13.56	1357	78	NaN	-2.5821	26.832	1.6331	-179.21	15.16	1.4781	-103.72	-645.25	1145.1	-9.1884	859.09	1049.4	48.413	56.318	0	1	2.12	1.3263	-23.647	-24.854	-6.1778	-2.8032	23.2	18.792	-4.0578	-1.4769	-0.44697	-6.0625	1510.3
13.57	1358	78	NaN	-2.5758	26.737	1.6626	-179.15	15.214	1.384	-103.51	-645.18	1145	-8.9691	858.96	1049.4	48.169	55.545	0	1	2.1412	1.3467	-23.651	-24.859	-6.1722	-2.7475	23.109	18.842	-4.0309	-1.4008	-0.54175	-6.017	1510.1
13.58	1359	78	NaN	-2.5754	26.661	1.7108	-179.08	15.258	1.3691	-103.32	-645.04	1144.9	-8.5135	858.87	1049.4	49.633	56.434	0	1	2.1625	1.3671	-23.656	-24.863	-6.1826	-2.6864	23.034	18.885	-4.0201	-1.3193	-0.6215	-5.9786	1509.9
13.59	1360	78	NaN	-2.5653	26.538	1.8414	-178.97	15.329	1.3473	-103.18	-644.85	1144.9	-7.8259	858.75	1049.4	50.495	56.566	0	1	2.1837	1.3875	-23.66	-24.868	-6.1938	-2.6001	22.912	18.956	-4.0101	-1.2127	-0.74824	-5.9121	1509.6
13.6	1361	78	NaN	-2.5307	26.36	2.1466	-178.87	15.503	1.1078	-103.31	-644.66	1144.9	-7.5307	858.46	1049.4	48.906	56.197	0	1	2.2049	1.4079	-23.665	-24.872	-6.1768	-2.5187	22.731	19.132	-3.9718	-1.1108	-0.9341	-5.7404	1509.2
13.61	1362	78	NaN	-2.5338	26.182	2.2196	-178.79	15.533	1.0526	-102.71	-644.3	1144.7	-6.7215	858.51	1049.4	48.722	55.112	0	1	2.2262	1.4283	-23.669	-24.877	-6.1886	-2.4424	22.559	19.156	-3.9624	-1.0141	-1.1101	-5.7211	1508.9
13.62	1363	78	NaN	-2.5131	25.989	2.3269	-178.69	15.569	0.98916	-102.25	-644.11	1144.6	-5.9347	858.6	1049.3	49.838	58.243	0	1	2.2474	1.4487	-23.674	-24.882	-6.1805	-2.3546	22.368	19.189	-3.9331	-0.90589	-1.3056	-5.6926	1508.8
13.63	1364	78	NaN	-2.4859	25.839	2.4058	-178.6	15.623	0.94262	-101.85	-644	1144.6	-5.2496	858.67	1049.3	49.837	55.531	0	1	2.2687	1.4691	-23.679	-24.886	-6.1643	-2.2801	22.219	19.242	-3.8957	-0.81104	-1.4593	-5.6441	1508.8
13.64	1365	78	NaN	-2.4592	25.746	2.4504	-178.55	15.686	0.89975	-101.5	-643.92	1144.5	-4.7043	858.74	1049.3	50.654	55.924	0	1	2.2899	1.4895	-23.683	-24.891	-6.1448	-2.233	22.127	19.304	-3.8549	-0.74353	-1.556	-5.5862	1508.8
13.65	1366	78	NaN	-2.4266	25.669	2.5286	-178.52	15.725	0.79654	-101.24	-643.89	1144.5	-4.2986	858.93	1049.3	49.884	55.988	0	1	2.303	1.5021	-23.687	-24.895	-6.1174	-2.2146	22.052	19.341	-3.8144	-0.71248	-1.6345	-5.5532	1508.9
13.66	1367	78	NaN	-2.4029	25.66	2.6445	-178.52	15.78	0.68459	-101.14	-643.76	1144.5	-3.9122	859.19	1049.3	48.787	54.498	0	1	2.2854	1.4851	-23.688	-24.896	-6.1043	-2.2189	22.044	19.396	-3.8189	-0.73376	-1.6439	-5.4995	1509.1
13.67	1368	78	NaN	-2.3728	25.684	2.7606	-178.53	15.83	0.50783	-101.08	-643.61	1144.5	-3.6864	859.47	1049.3	49.798	55.83	0	1	2.2596	1.4604	-23.691	-24.899	-6.08	-2.2331	22.067	19.447	-3.8204	-0.77268	-1.6241	-5.4522	1509.2
13.68	1369	78	NaN	-2.3479	25.718	2.8516	-178.54	15.875	0.3512	-100.97	-643.49	1144.5	-3.3718	859.79	1049.3	48.377	55.493	0	1	2.2285	1.4305	-23.695	-24.903	-6.0627	-2.2567	22.1	19.494	-3.8342	-0.82619	-1.5954	-5.4091	1509.4
13.69	1370	78	NaN	-2.3347	25.757	2.898	-178.57	15.953	0.19973	-100.75	-643.41	1144.6	-2.9366	860.15	1049.3	49.875	55.88	0	1	2.1863	1.39	-23.7	-24.908	-6.0569	-2.2947	22.137	19.573	-3.8706	-0.9047	-1.5631	-5.335	1509.7
13.7	1371	78	NaN	-2.3331	25.813	2.8844	-178.65	16.146	-0.1062	-100.28	-643.34	1144.6	-2.6578	860.59	1049.2	49.198	57.458	0	1	2.1366	1.3422	-23.705	-24.913	-6.0472	-2.3599	22.192	19.766	-3.9106	-1.0176	-1.513	-5.1466	1510.1
13.71	1372	78	NaN	-2.3428	25.841	2.8392	-178.7	16.259	-0.30184	-99.893	-643.39	1144.6	-2.4235	860.95	1049.2	49.962	56.049	0	1	2.1118	1.3184	-23.709	-24.917	-6.0499	-2.4075	22.22	19.879	-3.9381	-1.0891	-1.489	-5.0374	1510.5
13.72	1373	78	NaN	-2.3495	25.894	2.8051	-178.74	16.361	-0.37002	-99.531	-643.4	1144.7	-1.9	861.37	1049.3	49.595	57.104	0	1	2.0201	1.2303	-23.717	-24.925	-6.0617	-2.4512	22.272	19.983	-4.0416	-1.2209	-1.4452	-4.9419	1510.9
13.73	1374	78	NaN	-2.3651	25.983	2.8129	-178.82	16.558	-0.51581	-99.254	-643.39	1144.8	-1.4403	861.84	1049.3	50.441	58.15	0	1	1.825	1.043	-23.732	-24.939	-6.0831	-2.5359	22.359	20.182	-4.258	-1.4929	-1.3722	-4.7576	1511.4
13.74	1375	78	NaN	-2.3867	26.095	2.866	-178.93	16.841	-0.76244	-99.093	-643.37	1144.9	-1.1668	862.33	1049.3	50.532	58.191	0	1	1.751	0.97195	-23.739	-24.947	-6.1078	-2.6542	22.469	20.467	-4.3568	-1.6823	-1.2705	-4.4798	1511.9
13.75	1376	78	NaN	-2.3866	26.176	2.9279	-178.99	17.026	-0.84122	-99.043	-643.34	1144.9	-0.82045	862.66	1049.3	48.35	55.7	0	1	1.7236	0.94561	-23.744	-24.952	-6.1182	-2.7167	22.548	20.654	-4.3946	-1.7711	-1.1962	-4.2982	1512.2
13.76	1377	78	NaN	-2.4384	26.353	2.9354	-179.09	17.268	-0.99943	-98.939	-643.07	1145.2	-0.69997	863.05	1049.3	50.236	56.148	0	1	1.7604	0.98098	-23.748	-24.956	-6.1703	-2.8245	22.717	20.904	-4.4099	-1.8435	-1.0308	-4.0521	1512.4
13.77	1378	78	NaN	-2.4349	26.375	2.9691	-179.18	17.515	-1.1516	-98.767	-643.18	1145.2	-0.62441	863.34	1049.3	47.894	55.025	0	1	1.7983	1.0173	-23.752	-24.96	-6.1622	-2.9046	22.741	21.149	-4.3638	-1.8872	-1.0109	-3.8109	1512.8
13.78	1379	78	NaN	-2.4347	26.362	2.9879	-179.29	17.856	-1.2964	-98.485	-643.4	1145.1	-0.4742	863.68	1049.3	48.42	57.905	0	1	1.8408	1.0581	-23.757	-24.964	-6.1556	-3.0154	22.732	21.485	-4.3149	-1.9572	-1.0244	-3.479	1513.3
13.79	1380	78	NaN	-2.4663	26.384	2.9823	-179.45	18.263	-1.4064	-98.15	-643.55	1145.2	-0.2039	864.1	1049.4	49.567	58.311	0	1	1.8833	1.0989	-23.761	-24.968	-6.1833	-3.1645	22.756	21.891	-4.3001	-2.0656	-1.0047	-3.0774	1513.9
13.8	1381	78	NaN	-2.4937	26.398	3.0067	-179.54	18.494	-1.394	-98.002	-643.64	1145.2	0.11723	864.48	1049.3	49.507	58.306	0	1	1.9257	1.1397	-23.764	-24.972	-6.2162	-3.2621	22.77	22.122	-4.2904	-2.1223	-0.99461	-2.8495	1514.3
13.81	1382	78	NaN	-2.5059	26.401	3.0388	-179.65	18.819	-1.3939	-97.832	-643.75	1145.2	0.40566	864.75	1049.4	51.312	58.531	0	1	1.9092	1.1238	-23.774	-24.982	-6.2319	-3.3798	22.776	22.444	-4.3227	-2.256	-0.99815	-2.5371	1514.7
13.82	1383	78	NaN	-2.5248	26.414	3.1033	-179.77	19.124	-1.4964	-97.772	-643.86	1145.2	0.33794	864.96	1049.4	50.352	58.341	0	1	1.929	1.1429	-23.781	-24.989	-6.2452	-3.4934	22.789	22.749	-4.3161	-2.3505	-0.99199	-2.2393	1515
13.83	1384	78	NaN	-2.5425	26.441	3.1745	-179.89	19.418	-1.5824	-97.725	-643.93	1145.2	0.2865	865.21	1049.4	50.382	56.661	0	1	2.0104	1.221	-23.784	-24.992	-6.2583	-3.6073	22.815	23.044	-4.2479	-2.3863	-0.96948	-1.9473	1515.3
13.84	1385	78	NaN	-2.5532	26.479	3.2448	-180.01	19.731	-1.5904	-97.638	-643.99	1145.3	0.44523	865.55	1049.4	50.885	57.203	0	1	1.9716	1.1838	-23.788	-24.995	-6.2708	-3.7244	22.851	23.359	-4.2992	-2.5406	-0.93633	-1.6363	1515.8
13.85	1386	78	NaN	-2.5578	26.516	3.3488	-180.12	20.131	-1.5913	-97.581	-644.14	1145.3	0.59165	866.05	1049.4	48.535	56.604	0	1	1.898	1.1131	-23.791	-24.999	-6.2772	-3.8404	22.889	23.758	-4.3792	-2.7273	-0.9025	-1.2406	1516.4
13.86	1387	78	NaN	-2.5622	26.549	3.392	-180.21	20.428	-1.6837	-97.457	-644.25	1145.3	0.44005	866.32	1049.3	49.025	57.213	0	1	1.9248	1.1388	-23.793	-25	-6.2702	-3.915	22.92	24.056	-4.3454	-2.7762	-0.87275	-0.94417	1516.8
13.87	1388	78	NaN	-2.5544	26.576	3.4317	-180.26	20.729	-1.7052	-97.341	-644.34	1145.3	0.50634	866.57	1049.3	50.269	57.07	0	1	1.9531	1.166	-23.794	-25.002	-6.2597	-3.9647	22.948	24.358	-4.3067	-2.7988	-0.84658	-0.64361	1517.1
13.88	1389	78	NaN	-2.5294	26.615	3.5332	-180.29	21.079	-1.7907	-97.389	-644.48	1145.4	0.47779	866.9	1049.3	51.449	57.997	0	1	1.8397	1.0571	-23.796	-25.003	-6.2344	-3.9952	22.982	24.711	-4.3947	-2.9381	-0.81327	-0.29177	1517.6
13.89	1390	78	NaN	-2.5041	26.685	3.6692	-180.3	21.46	-1.9755	-97.533	-644.61	1145.6	0.25443	867.31	1049.2	50.846	54.819	0	1	1.7924	1.0117	-23.796	-25.003	-6.2047	-4.0017	23.044	25.1	-4.4123	-2.99	-0.75114	0.096878	1518.2
13.9	1391	78	NaN	-2.5458	26.822	3.5993	-180.26	21.725	-2.028	-97.193	-644.42	1145.7	0.34341	867.57	1049.2	53.642	56.848	0	1	1.7959	1.0151	-23.794	-25.002	-6.2367	-3.9541	23.175	25.372	-4.4408	-2.939	-0.61919	0.36989	1518.2
13.91	1392	78	NaN	-2.5236	26.877	3.5529	-180.18	21.973	-2.0342	-96.942	-644.51	1145.8	0.58027	867.79	1049.1	49.712	54.948	0	1	1.8199	1.0381	-23.791	-24.998	-6.2133	-3.8648	23.228	25.622	-4.3933	-2.8267	-0.56268	0.62344	1518.5
13.92	1393	78	NaN	-2.4868	26.947	3.5483	-180.12	22.281	-2.2491	-96.859	-644.59	1145.8	0.29156	867.96	1049.1	52.525	54.33	0	1	1.8256	1.0436	-23.787	-24.995	-6.1619	-3.7904	23.298	25.93	-4.3363	-2.7469	-0.48911	0.93495	1518.7
13.93	1394	78	NaN	-2.4507	27.035	3.5541	-180.05	22.557	-2.4187	-96.827	-644.62	1145.8	0.16617	868.2	1049.1	52.879	57.53	0	1	1.7974	1.0165	-23.783	-24.99	-6.1192	-3.7158	23.385	26.208	-4.3218	-2.6993	-0.39795	1.2174	1519
13.94	1395	78	NaN	-2.4183	27.127	3.5688	-179.95	22.795	-2.4677	-96.812	-644.62	1145.9	0.43843	868.58	1049.1	53.447	56.984	0	1	1.7667	0.98699	-23.778	-24.986	-6.0956	-3.6257	23.474	26.449	-4.3289	-2.6387	-0.30422	1.4629	1519.4
13.95	1396	78	NaN	-2.3693	27.189	3.6838	-179.86	23.231	-2.8928	-97.039	-644.72	1145.9	-0.11569	868.83	1049	57.47	55.353	0	1	1.7312	0.95287	-23.773	-24.98	-6.0334	-3.5193	23.533	26.887	-4.3022	-2.5665	-0.24014	1.9066	1519.7
13.96	1397	78	NaN	-2.3467	27.178	3.718	-179.74	23.457	-2.9241	-97.053	-644.87	1146	0.16951	869.09	1049	55.278	55.084	0	1	1.7383	0.9597	-23.767	-24.974	-6.021	-3.4148	23.521	27.114	-4.2827	-2.4551	-0.24534	2.14	1520.2
13.97	1398	78	NaN	-2.3275	27.154	3.6929	-179.66	23.743	-3.1181	-96.907	-645.04	1146	0.0067069	869.24	1049.1	55.435	55.122	0	1	1.7494	0.97036	-23.76	-24.968	-5.9894	-3.3255	23.5	27.396	-4.24	-2.3551	-0.26017	2.4286	1520.5
13.98	1399	78	NaN	-2.2957	27.085	3.6188	-179.6	24.023	-3.2891	-96.631	-645.3	1145.8	-0.088078	869.37	1049.1	54.783	56.565	0	1	1.7034	0.92618	-23.755	-24.963	-5.9427	-3.2425	23.44	27.669	-4.2393	-2.3164	-0.31545	2.706	1520.8
13.99	1400	78	NaN	-2.248	26.982	3.5216	-179.51	24.238	-3.2879	-96.289	-645.64	1145.6	0.27748	869.56	1049.1	55.134	55.042	0	1	1.5972	0.82422	-23.75	-24.957	-5.8947	-3.1601	23.346	27.874	-4.2975	-2.3359	-0.40382	2.9164	1521.3
14	1401	78	NaN	-2.2153	26.986	3.4719	-179.44	24.438	-3.285	-96.05	-645.75	1145.6	0.62193	869.75	1049.2	53.257	57.041	0	1	1.4414	0.67458	-23.744	-24.952	-5.8651	-3.0886	23.352	28.072	-4.4237	-2.414	-0.3923	3.1199	1521.6
14.01	1402	78	NaN	-2.1771	27.019	3.5258	-179.45	24.636	-3.4985	-96.105	-645.8	1145.7	0.37481	869.99	1049.3	53.716	56.43	0	1	1.3582	0.59465	-23.74	-24.948	-5.8191	-3.0909	23.389	28.266	-4.4609	-2.4962	-0.35111	3.318	1521.9
14.02	1403	78	NaN	-2.1256	27.09	3.6673	-179.43	24.791	-3.6383	-96.39	-645.81	1145.8	0.34666	870.45	1049.4	51.42	56.789	0	1	1.2791	0.51873	-23.736	-24.944	-5.7761	-3.0779	23.461	28.42	-4.497	-2.5592	-0.2754	3.476	1522.4
14.03	1404	78	NaN	-2.0738	27.156	3.7908	-179.39	24.892	-3.6826	-96.625	-645.81	1145.9	0.53395	870.94	1049.4	52.988	60.03	0	1	1.1215	0.36735	-23.729	-24.936	-5.739	-3.0526	23.526	28.522	-4.6175	-2.6852	-0.20305	3.5858	1522.9
14.04	1405	78	NaN	-2.0282	27.181	3.8093	-179.35	24.968	-3.7013	-96.568	-645.86	1145.9	0.72876	871.28	1049.5	50.444	57.183	0	1	0.87164	0.12737	-23.72	-24.927	-5.6977	-3.023	23.551	28.598	-4.826	-2.8956	-0.16871	3.6702	1523.3
14.05	1406	78	NaN	-1.9643	27.169	3.721	-179.33	25.152	-3.9547	-96.159	-646.01	1146	0.38768	871.6	1049.7	51.272	55.911	0	1	0.4491	-0.27845	-23.708	-24.916	-5.6044	-2.9737	23.545	28.776	-5.1553	-3.2521	-0.16323	3.8603	1523.7
14.06	1407	78	NaN	-1.9409	27.146	3.6403	-179.34	25.215	-4.0448	-95.84	-646.12	1146	0.32704	871.75	1049.7	50.388	59.345	0	1	0.24226	-0.47709	-23.7	-24.908	-5.5661	-2.968	23.525	28.836	-5.3238	-3.4451	-0.1749	3.9281	1524
14.07	1408	78	NaN	-1.8912	27.144	3.6017	-179.34	25.313	-4.1951	-95.636	-646.24	1146	0.29127	872	1049.9	50.288	57.096	0	1	0.11306	-0.60118	-23.693	-24.9	-5.5065	-2.9524	23.528	28.929	-5.3935	-3.5536	-0.16447	4.0285	1524.3
14.08	1409	78	NaN	-1.8395	27.175	3.6117	-179.32	25.385	-4.3698	-95.595	-646.3	1146	0.28301	872.32	1050	50.443	54.959	0	1	-0.049498	-0.7573	-23.682	-24.89	-5.4521	-2.9295	23.564	28.996	-5.5016	-3.6868	-0.11834	4.1064	1524.7
14.09	1410	78	NaN	-1.8097	27.242	3.668	-179.29	25.377	-4.528	-95.738	-646.25	1146.1	0.28868	872.66	1050.1	50.988	55.53	0	1	-0.26892	-0.96803	-23.674	-24.881	-5.4271	-2.904	23.632	28.987	-5.6961	-3.872	-0.041369	4.106	1525
14.1	1411	78	NaN	-1.7746	27.331	3.7603	-179.24	25.382	-4.7592	-95.991	-646.16	1146.2	0.090128	872.94	1050.2	50.92	55.544	0	1	-0.54059	-1.2289	-23.667	-24.874	-5.3936	-2.8561	23.721	28.991	-5.9342	-4.085	0.054644	4.1171	1525.2
14.11	1412	78	NaN	-1.7494	27.389	3.7832	-179.26	25.412	-5.1262	-96.065	-646.15	1146.2	-0.32808	873.09	1050.4	56.592	56.67	0	1	-0.78347	-1.4622	-23.658	-24.865	-5.3552	-2.8676	23.786	29.015	-6.1387	-4.3298	0.12779	4.1496	1525.3
14.12	1413	78	NaN	-1.7319	27.422	3.7626	-179.25	25.362	-5.3903	-96.041	-646.19	1146.2	-0.43078	873.4	1050.5	61.242	56.777	1	1	-0.99936	-1.6695	-23.647	-24.854	-5.3321	-2.8517	23.824	28.961	-6.3315	-4.5213	0.17704	4.1064	1525.6
14.13	1414	78	NaN	-1.719	27.443	3.6775	-179.25	25.23	-5.6557	-95.868	-646.27	1146.2	-0.34319	873.86	1050.6	65.487	57.723	1	1	-1.2152	-1.8769	-23.636	-24.844	-5.3148	-2.8434	23.851	28.822	-6.53	-4.7203	0.21485	3.9787	1526.1
14.14	1415	78	NaN	-1.7093	27.465	3.538	-179.29	25.041	-6.0227	-95.577	-646.36	1146.2	-0.29443	874.36	1050.8	68.799	56.707	1	1	-1.3357	-1.9926	-23.627	-24.835	-5.2946	-2.8749	23.881	28.625	-6.6303	-4.8675	0.25373	3.7903	1526.7
14.15	1416	78	NaN	-1.7098	27.491	3.5117	-179.3	24.872	-6.3242	-95.624	-646.41	1146.2	-0.44648	874.75	1050.9	71.14	57.547	1	1	-1.2436	-1.9042	-23.622	-24.83	-5.29	-2.8794	23.914	28.45	-6.5337	-4.7836	0.29154	3.6198	1527.1
14.16	1417	78	NaN	-1.7007	27.529	3.5236	-179.31	24.771	-6.9612	-95.76	-646.41	1146.2	-1.3665	874.95	1050.9	72.423	57.956	1	1	-1.4181	-2.0717	-23.609	-24.816	-5.251	-2.8601	23.951	28.349	-6.6691	-4.9318	0.34217	3.5323	1527.3
14.17	1418	78	NaN	-1.6946	27.589	3.5717	-179.38	24.577	-7.5011	-96.019	-646.37	1146.2	-1.9835	875.28	1051	73.234	56.958	1	1	-1.6964	-2.339	-23.592	-24.8	-5.2308	-2.9134	24.018	28.148	-6.9272	-5.2524	0.42572	3.3488	1527.5
14.18	1419	78	NaN	-1.6903	27.646	3.6124	-179.44	24.33	-7.808	-96.244	-646.34	1146.2	-2.1153	875.68	1051.2	74.813	59.332	1	1	-1.7906	-2.4294	-23.586	-24.793	-5.2292	-2.9837	24.082	27.893	-7.0198	-5.4131	0.49653	3.1	1527.9
14.19	1420	78	NaN	-1.6858	27.673	3.6042	-179.46	24.1	-7.8791	-96.285	-646.34	1146.2	-1.883	876.03	1051.3	76.326	62.938	1	1	-1.8842	-2.5194	-23.579	-24.787	-5.2342	-3.0124	24.111	27.662	-7.1184	-5.5318	0.53156	2.8752	1528.2
14.2	1421	78	NaN	-1.6894	27.676	3.5529	-179.54	23.921	-8.0323	-96.198	-646.39	1146.2	-1.9435	876.24	1051.4	76.629	62.159	1	1	-1.9729	-2.6046	-23.574	-24.781	-5.2317	-3.0794	24.118	27.478	-7.2046	-5.684	0.54465	2.6973	1528.5
14.21	1422	78	NaN	-1.6972	27.67	3.4752	-179.65	23.7	-8.1546	-96.035	-646.52	1146.2	-1.9623	876.48	1051.5	71.933	61.888	1	1	-2.1153	-2.7413	-23.568	-24.775	-5.2317	-3.184	24.119	27.252	-7.3471	-5.9254	0.55078	2.4764	1528.8
14.22	1423	78	NaN	-1.6968	27.67	3.4558	-179.74	23.528	-8.1918	-96.017	-646.61	1146.2	-1.9135	876.62	1051.6	68.421	59.839	1	1	-2.3101	-2.9284	-23.562	-24.77	-5.232	-3.2751	24.123	27.076	-7.5421	-6.2034	0.56051	2.306	1529.1
14.23	1424	78	NaN	-1.6869	27.687	3.489	-179.83	23.378	-8.1832	-96.135	-646.65	1146.2	-1.8635	876.73	1051.6	67.295	57.697	1	1	-2.3544	-2.9709	-23.553	-24.761	-5.228	-3.367	24.142	26.923	-7.5824	-6.338	0.58887	2.1623	1529.2
14.24	1425	78	NaN	-1.6688	27.731	3.5442	-179.94	23.198	-8.1677	-96.313	-646.63	1146.2	-1.8591	876.93	1051.7	63.528	57.117	1	1	-2.3838	-2.9992	-23.545	-24.753	-5.2163	-3.4902	24.188	26.742	-7.6001	-6.4894	0.64256	1.9888	1529.4
14.25	1426	78	NaN	-1.6427	27.812	3.5807	-180.12	22.954	-8.0406	-96.436	-646.57	1146.3	-1.7065	877.16	1051.8	66.291	58.928	1	1	-2.4157	-3.0298	-23.541	-24.748	-5.2001	-3.6822	24.269	26.497	-7.6158	-6.712	0.72827	1.7482	1529.6
14.26	1427	78	NaN	-1.6057	27.857	3.5815	-180.26	22.814	-8.0171	-96.449	-646.56	1146.3	-1.8713	877.25	1051.9	68.108	58.424	1	1	-2.5423	-3.1514	-23.535	-24.742	-5.1573	-3.8115	24.318	26.353	-7.6996	-6.9628	0.7834	1.6109	1529.7
14.27	1428	78	NaN	-1.5492	27.899	3.5595	-180.39	22.71	-7.9877	-96.399	-646.53	1146.3	-2.0324	877.27	1052	71.135	58.269	1	1	-2.7096	-3.3121	-23.528	-24.736	-5.0929	-3.933	24.364	26.246	-7.8025	-7.2451	0.83562	1.5099	1529.6
14.28	1429	78	NaN	-1.4728	27.951	3.5064	-180.52	22.62	-7.9492	-96.273	-646.48	1146.3	-2.1851	877.25	1052.1	72.784	59.729	1	1	-2.8314	-3.4291	-23.524	-24.732	-5.0062	-4.0551	24.419	26.152	-7.8377	-7.4842	0.89492	1.4203	1529.5
14.29	1430	78	NaN	-1.3733	28.028	3.4159	-180.67	22.529	-7.9226	-96.072	-646.38	1146.3	-2.4041	877.24	1052.2	74.275	60.93	1	1	-2.9319	-3.5255	-23.521	-24.729	-4.8913	-4.1864	24.5	26.057	-7.8231	-7.7119	0.97887	1.3284	1529.4
14.3	1431	78	NaN	-1.2063	28.19	3.3165	-180.92	22.397	-7.9089	-95.924	-646.11	1146.3	-2.7614	877.26	1052.3	77.28	59.146	1	1	-3.0135	-3.6039	-23.515	-24.722	-4.706	-4.4172	24.666	25.921	-7.7194	-8.0211	1.1509	1.1984	1529.1
14.31	1432	78	NaN	-1.0469	28.303	3.3101	-181.19	22.156	-7.9459	-95.914	-645.9	1146.3	-3.2282	877.68	1052.4	78.446	59.964	1	1	-3.0707	-3.6589	-23.51	-24.717	-4.5281	-4.6709	24.783	25.676	-7.5988	-8.3298	1.2733	0.95832	1529.3
14.32	1433	78	NaN	-0.87966	28.393	3.3492	-181.35	22.032	-7.9091	-96.014	-645.66	1146.3	-3.4202	877.84	1052.5	79.496	62.829	1	1	-3.1026	-3.6895	-23.505	-24.713	-4.3577	-4.8233	24.872	25.552	-7.4602	-8.5128	1.3669	0.83895	1529.2
14.33	1434	78	NaN	-0.71113	28.442	3.4073	-181.44	22.018	-7.8592	-96.176	-645.45	1146.4	-3.5021	877.74	1052.5	79.945	65.007	1	1	-3.1092	-3.6959	-23.503	-24.711	-4.1928	-4.919	24.918	25.542	-7.3021	-8.6149	1.4146	0.83107	1528.9
14.34	1435	78	NaN	-0.55122	28.428	3.4582	-181.56	22.039	-7.8854	-96.319	-645.33	1146.5	-3.7332	877.58	1052.5	80.325	65.876	1	1	-3.0991	-3.6861	-23.502	-24.709	-4.0303	-5.0361	24.9	25.567	-7.1293	-8.7222	1.3984	0.85752	1528.6
14.35	1436	78	NaN	-0.38653	28.368	3.4513	-181.62	22.056	-7.8598	-96.219	-645.29	1146.7	-3.7703	877.46	1052.5	79.691	66.373	1	1	-3.0539	-3.6427	-23.5	-24.708	-3.8608	-5.094	24.833	25.591	-6.9147	-8.7367	1.3333	0.88363	1528.5
14.36	1437	78	NaN	-0.2069	28.28	3.3522	-181.64	22.114	-7.91	-95.822	-645.33	1146.8	-3.986	877.26	1052.5	79.375	67.187	1	1	-3.0035	-3.5943	-23.499	-24.706	-3.6586	-5.0936	24.741	25.652	-6.6621	-8.688	1.2425	0.94567	1528.3
14.37	1438	78	NaN	0.085681	28.159	3.2671	-181.59	22.21	-7.9806	-95.367	-645.43	1147	-4.1726	876.97	1052.5	78.8	67.392	1	1	-2.9394	-3.5327	-23.499	-24.706	-3.3423	-5.0146	24.613	25.756	-6.2817	-8.5473	1.1147	1.0498	1528.1
14.38	1439	78	NaN	0.39785	28.066	3.2408	-181.49	22.31	-8.0596	-95.077	-645.5	1147.2	-4.3237	876.69	1052.5	79.913	67.048	1	1	-2.9117	-3.5061	-23.498	-24.706	-3.0141	-4.901	24.511	25.864	-5.9258	-8.4071	1.013	1.1577	1527.8
14.39	1440	78	NaN	0.60718	28.066	3.2878	-181.4	22.372	-8.1519	-95.142	-645.38	1147.3	-4.4946	876.55	1052.5	79.228	68.331	1	1	-2.8872	-3.4826	-23.498	-24.706	-2.8014	-4.8112	24.508	25.929	-5.6886	-8.2939	1.0101	1.2235	1527.6
14.4	1441	78	NaN	0.95684	28.097	3.3427	-181.29	22.442	-8.294	-95.471	-645.04	1147.4	-4.6901	876.36	1052.5	65.438	59.834	1	1	-2.6885	-3.2918	-23.499	-24.706	-2.4579	-4.7008	24.537	26.003	-5.1464	-7.9926	1.0379	1.2963	1527.1
14.41	1442	78	NaN	1.2536	28.07	3.3298	-181.2	22.479	-8.4031	-95.673	-644.91	1147.4	-4.8431	876.23	1052.5	64.132	56.912	1	1	-2.4799	-3.0915	-23.499	-24.707	-2.1636	-4.6202	24.508	26.041	-4.6435	-7.7117	1.0088	1.3339	1526.8
14.42	1443	78	NaN	1.573	28.004	3.1704	-181.12	22.528	-8.4815	-95.55	-644.89	1147.4	-4.9435	876.08	1052.5	59.125	56.806	1	1	-2.2604	-2.8806	-23.5	-24.708	-1.8362	-4.5322	24.443	26.089	-4.0966	-7.4128	0.94315	1.3812	1526.6
14.43	1444	78	NaN	1.9627	27.946	2.6721	-181.02	22.593	-8.5322	-94.572	-644.86	1147.2	-5.0105	875.88	1052.5	65.193	56.061	1	1	-1.9486	-2.5812	-23.502	-24.71	-1.4077	-4.3948	24.389	26.149	-3.3563	-6.9759	0.8871	1.4395	1526.3
14.44	1445	78	NaN	2.4409	27.945	1.7152	-180.89	22.658	-8.5569	-92.404	-644.73	1147	-5.0721	875.65	1052.5	73.038	59.256	1	1	-1.6232	-2.2687	-23.505	-24.712	-0.84664	-4.1818	24.397	26.207	-2.4698	-6.4505	0.89227	1.4943	1525.8
14.45	1446	78	NaN	2.8302	27.954	1.3338	-180.79	22.679	-8.5207	-91.979	-644.84	1146.8	-5.0942	875.55	1052.5	80.947	64.77	1	1	-1.2211	-1.8826	-23.519	-24.726	-0.44048	-4.0559	24.411	26.223	-1.6616	-5.9385	0.89197	1.4968	1525.8
14.46	1447	78	NaN	3.2161	28.079	1.1498	-180.7	22.676	-8.4468	-92.176	-644.73	1146.7	-5.0489	875.49	1052.4	81.773	70.874	1	1	-0.90644	-1.5803	-23.531	-24.739	-0.064091	-3.9752	24.535	26.22	-0.97053	-5.5555	1.0038	1.481	1525.6
14.47	1448	78	NaN	3.7287	28.362	0.97674	-180.58	22.675	-8.3299	-92.565	-644.41	1146.7	-5.0356	875.36	1052.4	79.092	66.575	1	1	-0.86998	-1.5453	-23.536	-24.744	0.43241	-3.8748	24.819	26.219	-0.43757	-5.4201	1.2823	1.4754	1525.2
14.48	1449	78	NaN	4.272	28.714	0.77407	-180.47	22.673	-8.2064	-92.902	-644.03	1146.6	-5.0715	875.22	1052.3	79.132	66.245	1	1	-0.83353	-1.5103	-23.541	-24.749	0.96326	-3.7766	25.17	26.217	0.12973	-5.2869	1.6285	1.4687	1524.7
14.49	1450	78	NaN	4.6664	28.987	0.55741	-180.42	22.657	-8.1274	-93.031	-643.82	1146.6	-5.1396	875.16	1052.3	77.93	66.523	1	1	-0.79708	-1.4753	-23.546	-24.754	1.3549	-3.7331	25.441	26.203	0.55781	-5.2084	1.8951	1.4495	1524.4
14.5	1451	78	NaN	5.0144	29.22	0.28228	-180.39	22.647	-8.0604	-93.155	-643.73	1146.6	-5.2517	875.07	1052.3	79.164	67.51	1	1	-0.76062	-1.4403	-23.551	-24.759	1.702	-3.7034	25.672	26.196	0.9414	-5.1437	2.1205	1.437	1524.3
14.51	1452	78	NaN	5.4441	29.414	-0.31343	-180.36	22.591	-7.9589	-92.808	-643.98	1146.7	-5.4297	875.03	1052.3	79.066	66.999	1	1	-0.72417	-1.4053	-23.556	-24.764	2.1519	-3.6555	25.863	26.142	1.4277	-5.0608	2.307	1.3784	1524.4
14.52	1453	78	NaN	5.7837	29.544	-0.90528	-180.34	22.518	-7.838	-92.353	-644.32	1146.8	-5.5122	875.06	1052.2	68.613	60.279	1	1	-0.68772	-1.3702	-23.561	-24.768	2.5125	-3.6082	25.99	26.073	1.8248	-4.9784	2.4286	1.3041	1524.8
14.53	1454	78	NaN	6.0319	29.646	-1.3709	-180.31	22.448	-7.7102	-92.064	-644.61	1146.9	-5.5207	875.08	1052.2	68.777	59.051	1	1	-0.65127	-1.3352	-23.566	-24.773	2.7725	-3.5695	26.088	26.006	2.1213	-4.9048	2.5221	1.2328	1525.1
14.54	1455	78	NaN	6.2664	29.788	-1.6861	-180.28	22.391	-7.5863	-92.165	-644.73	1147	-5.559	875.03	1052.2	71.023	61.172	1	1	-0.61481	-1.3002	-23.571	-24.778	3.0049	-3.5436	26.223	25.955	2.3901	-4.8438	2.6527	1.1768	1525.2
14.55	1456	78	NaN	6.4414	29.935	-1.888	-180.27	22.32	-7.4548	-92.516	-644.76	1147.2	-5.5416	875.01	1052.2	71.427	61.108	1	1	-0.57836	-1.2652	-23.576	-24.783	3.166	-3.5472	26.363	25.892	2.5877	-4.8125	2.7868	1.109	1525.2
14.56	1457	78	NaN	6.5955	30.066	-1.955	-180.12	22.366	-7.1687	-93.232	-644.7	1147.4	-5.0728	874.63	1052.1	70.983	60.393	1	1	-0.54191	-1.2302	-23.581	-24.788	3.2747	-3.441	26.481	25.951	2.7328	-4.6712	2.9007	1.163	1524.9
14.57	1458	78	NaN	6.7443	30.167	-2.1267	-180	22.322	-6.8799	-93.838	-644.81	1147.7	-4.757	874.46	1052.1	73.643	57.525	1	1	-0.50545	-1.1952	-23.586	-24.793	3.3887	-3.3585	26.572	25.917	2.8832	-4.5537	2.9861	1.124	1524.9
14.58	1459	78	NaN	6.8651	30.224	-2.4337	-179.97	22.187	-6.6739	-94.074	-645.11	1147.9	-4.7335	874.54	1052.1	76.004	60.384	1	1	-0.469	-1.1602	-23.59	-24.798	3.5005	-3.3363	26.621	25.79	3.0315	-4.4965	3.0302	0.99208	1525.3
14.59	1460	78	NaN	6.9162	30.225	-2.7892	-180.01	22.079	-6.5952	-93.821	-645.5	1148.1	-4.8832	874.62	1052.1	76.353	61.944	1	1	-0.43255	-1.1252	-23.595	-24.803	3.5678	-3.3572	26.617	25.687	3.1353	-4.4824	3.0216	0.88382	1525.8
14.6	1461	78	NaN	6.9098	30.222	-3.1279	-180.06	21.984	-6.5299	-93.64	-645.86	1148.3	-5.0623	874.67	1052.2	76.534	61.082	1	1	-0.3961	-1.0902	-23.6	-24.808	3.5759	-3.3969	26.612	25.595	3.1798	-4.487	3.0114	0.78687	1526.1
14.61	1462	78	NaN	6.9058	30.253	-3.3848	-180.13	21.909	-6.4346	-93.589	-646.1	1148.4	-5.1291	874.64	1052.2	75.886	63.081	1	1	-0.35964	-1.0552	-23.605	-24.813	3.5767	-3.4613	26.638	25.523	3.2171	-4.5164	3.033	0.71018	1526.4
14.62	1463	78	NaN	6.9152	30.335	-3.5228	-180.22	21.813	-6.2747	-93.914	-646.16	1148.6	-5.09	874.54	1052.2	76.149	63.569	1	1	-0.32319	-1.0202	-23.61	-24.818	3.5724	-3.5678	26.717	25.432	3.2492	-4.588	3.1063	0.6139	1526.3
14.63	1464	78	NaN	6.9299	30.44	-3.549	-180.34	21.687	-6.0826	-94.514	-646.1	1148.7	-4.9722	874.45	1052.3	76.046	64.553	1	1	-0.28674	-0.98514	-23.615	-24.823	3.5598	-3.7103	26.819	25.308	3.2731	-4.6954	3.2036	0.48543	1526.2
14.64	1465	78	NaN	6.9293	30.508	-3.5065	-180.47	21.531	-5.9394	-95.06	-646.04	1148.6	-4.8429	874.52	1052.2	76.304	63.191	1	1	-0.25028	-0.95013	-23.62	-24.828	3.5338	-3.8701	26.887	25.152	3.2835	-4.8202	3.2668	0.32453	1526.3
14.65	1466	78	NaN	6.9018	30.539	-3.5259	-180.77	21.213	-6.0219	-95.393	-646.12	1148.6	-5.3832	875.07	1052.4	76.991	65.541	1	1	-0.21383	-0.91512	-23.625	-24.833	3.5155	-4.1571	26.927	24.824	3.3017	-5.0722	3.3023	-0.0083547	1526.9
14.66	1467	78	NaN	6.8713	30.564	-3.6432	-180.97	21.035	-6.0311	-95.4	-646.29	1148.5	-5.5891	875.21	1052.4	79.816	65.752	1	1	-0.17738	-0.88011	-23.63	-24.837	3.4931	-4.347	26.96	24.639	3.3158	-5.2271	3.3296	-0.19823	1527.2
14.67	1468	78	NaN	6.8297	30.614	-3.7817	-181.15	20.892	-6.05	-95.336	-646.45	1148.4	-5.7262	875.24	1052.5	82.269	68.169	1	1	-0.14092	-0.8451	-23.635	-24.842	3.4595	-4.516	27.014	24.491	3.3186	-5.3611	3.3795	-0.35098	1527.3
14.68	1469	78	NaN	6.7799	30.702	-3.9031	-181.34	20.739	-6.1287	-95.301	-646.52	1148.4	-5.9476	875.27	1052.6	81.205	68.209	1	1	0.1044	-0.60949	-23.632	-24.84	3.4196	-4.6998	27.105	24.335	3.524	-5.3092	3.4732	-0.50438	1527.4
14.69	1470	78	NaN	6.7315	30.825	-3.987	-181.56	20.568	-6.2925	-95.32	-646.42	1148.4	-6.3235	875.31	1052.6	81.018	64.522	1	1	0.47366	-0.25485	-23.625	-24.833	3.3844	-4.9106	27.231	24.162	3.8581	-5.1655	3.6059	-0.67083	1527.3
14.7	1471	78	NaN	6.6337	30.864	-3.7513	-181.9	20.236	-6.4311	-96.438	-646.27	1148.2	-6.4164	875.56	1052.7	75.016	64.3	1	1	0.84292	0.099786	-23.618	-24.825	3.2484	-5.2835	27.278	23.822	4.0913	-5.1838	3.6605	-1.0035	1527.5
14.71	1472	78	NaN	6.5074	30.809	-3.763	-182.28	19.892	-6.6307	-96.846	-646.44	1148.1	-6.4826	875.76	1052.7	63.038	57.766	1	1	1.2122	0.45442	-23.611	-24.818	3.1101	-5.6763	27.231	23.469	4.3223	-5.2219	3.6208	-1.3489	1527.9
14.72	1473	78	NaN	6.3943	30.754	-3.9704	-182.61	19.611	-6.7923	-96.63	-646.72	1148	-6.4046	875.9	1052.8	68.355	56.72	1	1	1.5814	0.80906	-23.603	-24.811	3.0031	-5.9974	27.182	23.183	4.5845	-5.1883	3.5789	-1.6279	1528.3
14.73	1474	78	NaN	6.2928	30.729	-4.2568	-182.9	19.362	-6.9082	-96.157	-647.01	1147.9	-6.1336	875.99	1052.8	65.911	58.733	1	1	1.8331	1.0508	-23.601	-24.808	2.91	-6.2833	27.16	22.932	4.7431	-5.2325	3.5592	-1.8765	1528.6
14.74	1475	78	NaN	6.1675	30.709	-4.4439	-183.28	19.031	-7.045	-96.045	-647.3	1147.9	-5.6872	876.16	1052.8	65.284	58.632	1	1	1.9216	1.1357	-23.604	-24.811	2.7733	-6.6715	27.144	22.596	4.6948	-5.5357	3.5405	-2.2153	1529.1
14.75	1476	78	NaN	6.1051	30.769	-4.4143	-183.53	18.804	-7.3007	-96.3	-647.27	1147.9	-5.8351	876.27	1052.9	65.764	57.237	1	1	1.961	1.1736	-23.608	-24.815	2.7069	-6.933	27.207	22.366	4.6679	-5.7594	3.5991	-2.4493	1529.2
14.76	1477	78	NaN	6.0377	30.913	-4.2281	-183.94	18.415	-7.6262	-96.966	-647.01	1147.9	-5.9188	876.57	1052.9	66.411	59.129	1	1	1.9773	1.1893	-23.612	-24.819	2.6178	-7.3556	27.35	21.978	4.5951	-6.1664	3.7379	-2.8414	1529.2
14.77	1478	78	NaN	5.9888	31.016	-4.0863	-184.22	18.135	-7.8375	-97.447	-646.81	1148	-5.9275	876.77	1052.9	66.091	58.878	1	1	1.9492	1.1623	-23.615	-24.823	2.5512	-7.6544	27.451	21.7	4.5004	-6.4921	3.8358	-3.1234	1529.3
14.78	1479	78	NaN	5.9541	31.036	-4.0572	-184.4	17.934	-7.9763	-97.582	-646.82	1148.1	-5.9216	876.87	1053	67.963	57.302	1	1	1.93	1.1439	-23.619	-24.827	2.5116	-7.8439	27.472	21.498	4.4416	-6.7	3.8523	-3.3288	1529.4
14.79	1480	78	NaN	5.9041	31.007	-4.0897	-184.77	17.505	-8.2897	-97.59	-647.02	1148.1	-6.026	877.13	1053.1	66.824	58.35	1	1	1.9479	1.161	-23.625	-24.833	2.4661	-8.2118	27.445	21.067	4.414	-7.0508	3.8198	-3.7655	1529.8
14.8	1481	78	NaN	5.8694	30.955	-4.3074	-184.85	17.282	-7.751	-97.08	-647.32	1148.2	-4.2004	877.2	1053.1	67.811	57.583	1	1	1.9294	1.1432	-23.63	-24.838	2.383	-8.3342	27.392	20.845	4.3124	-7.191	3.7618	-3.9924	1530.3
14.81	1482	78	NaN	5.8301	30.942	-4.4693	-185.11	16.849	-7.7056	-96.848	-647.58	1148.3	-3.5745	877.52	1053.1	68.096	58.95	1	1	1.8871	1.1026	-23.635	-24.843	2.3303	-8.6131	27.378	20.414	4.2174	-7.5105	3.7424	-4.4292	1530.9
14.82	1483	78	NaN	5.7842	31.025	-4.5225	-185.43	16.399	-7.9107	-97.005	-647.63	1148.4	-3.6405	877.77	1053.2	76.965	62.31	1	1	1.7807	1.0004	-23.641	-24.848	2.2817	-8.9296	27.46	19.963	4.0623	-7.9292	3.8198	-4.8851	1531.2
14.83	1484	78	NaN	5.7357	31.187	-4.4788	-185.7	16.033	-8.1547	-97.468	-647.49	1148.5	-3.9047	877.87	1053.3	81.161	65.856	1	1	1.6586	0.88315	-23.646	-24.853	2.2257	-9.2077	27.624	19.596	3.8842	-8.3245	3.9786	-5.2572	1531.2
14.84	1485	78	NaN	5.6949	31.338	-4.4177	-185.88	15.764	-8.2519	-97.948	-647.34	1148.5	-3.8725	877.98	1053.4	81.866	67.472	1	1	1.5135	0.74377	-23.651	-24.858	2.1656	-9.4131	27.776	19.326	3.6791	-8.6693	4.1249	-5.5319	1531.2
14.85	1486	78	NaN	5.633	31.489	-4.4854	-186.1	15.33	-8.2419	-98.251	-647.4	1148.6	-3.4328	878.19	1053.5	81.373	69.705	1	1	1.3944	0.62945	-23.654	-24.861	2.0765	-9.6542	27.929	18.89	3.4709	-9.0248	4.2751	-5.9713	1531.5
14.86	1487	78	NaN	5.5731	31.555	-4.6201	-186.26	14.969	-8.255	-98.285	-647.53	1148.6	-3.1769	878.45	1053.5	80.645	69.301	1	1	1.282	0.52151	-23.656	-24.864	2.0067	-9.8292	27.998	18.526	3.2887	-9.3077	4.3413	-6.3378	1531.9
14.87	1488	78	NaN	5.4986	31.571	-4.7945	-186.45	14.57	-8.3159	-98.295	-647.74	1148.6	-3.0424	878.75	1053.6	80.249	69.3	1	1	1.1854	0.42871	-23.659	-24.866	1.928	-10.022	28.019	18.122	3.1134	-9.5931	4.36	-6.7442	1532.4
14.88	1489	78	NaN	5.4156	31.567	-4.9599	-186.66	14.153	-8.4094	-98.402	-647.96	1148.6	-2.9615	879.02	1053.8	80.302	69.727	1	1	1.027	0.27659	-23.663	-24.871	1.8391	-10.236	28.022	17.698	2.8661	-9.9594	4.3593	-7.1727	1532.9
14.89	1490	78	NaN	5.3568	31.569	-5.0389	-186.79	13.895	-8.4744	-98.576	-648.03	1148.5	-2.8641	879.16	1053.9	76.311	67.693	1	1	0.55951	-0.17241	-23.675	-24.883	1.7707	-10.379	28.029	17.434	2.3302	-10.552	4.3539	-7.4486	1533.1
14.9	1491	78	NaN	5.249	31.583	-5.054	-187.03	13.567	-8.6557	-99.095	-647.93	1148.4	-2.9833	879.21	1054	71.454	63.204	1	1	0.35448	-0.36932	-23.684	-24.891	1.6478	-10.63	28.052	17.098	2.0023	-11	4.3686	-7.7935	1533.1
14.91	1492	78	NaN	5.1486	31.59	-5.054	-187.2	13.319	-8.7893	-99.54	-647.8	1148.3	-3.0802	879.25	1054	74.364	58.61	1	1	0.34382	-0.37955	-23.689	-24.897	1.5342	-10.813	28.065	16.844	1.878	-11.192	4.3758	-8.0525	1533
14.92	1493	78	NaN	5.0458	31.581	-5.0792	-187.35	13.094	-8.8695	-99.879	-647.67	1148.2	-3.0882	879.33	1054.1	69.987	59.871	1	0	0.23261	-0.48636	-23.693	-24.901	1.4189	-10.974	28.06	16.615	1.6515	-11.46	4.3663	-8.2854	1533
14.93	1494	78	NaN	4.9386	31.548	-5.1563	-187.5	12.872	-8.923	-100.08	-647.6	1148.1	-3.0438	879.43	1054.1	64.775	56.416	1	0	0.095642	-0.61791	-23.697	-24.905	1.3027	-11.135	28.03	16.389	1.3984	-11.753	4.333	-8.5153	1533
14.94	1495	78	NaN	4.8366	31.484	-5.2974	-187.65	12.686	-9.0164	-100.06	-647.63	1148.1	-3.1189	879.46	1054.1	68.387	56.431	1	0	-0.079647	-0.78625	-23.701	-24.909	1.2041	-11.279	27.971	16.199	1.1245	-12.065	4.27	-8.7095	1533
14.95	1496	78	NaN	4.6884	31.393	-5.5309	-187.85	12.44	-9.1063	-99.994	-647.63	1147.9	-3.1103	879.52	1054.1	69.205	57.588	1	0	-0.24652	-0.94652	-23.705	-24.913	1.0584	-11.484	27.886	15.946	0.81185	-12.43	4.181	-8.9663	1533.1
14.96	1497	78	NaN	4.5324	31.349	-5.6829	-188.05	12.225	-9.1557	-100.2	-647.52	1147.8	-3.0599	879.54	1054.1	63.108	56.199	1	0	-0.39917	-1.0931	-23.71	-24.918	0.8925	-11.692	27.846	15.728	0.49333	-12.785	4.1351	-9.1897	1533
14.97	1498	78	NaN	4.4071	31.347	-5.7689	-188.21	12.07	-9.1857	-100.49	-647.38	1147.8	-3.0098	879.54	1054.1	58.825	58.22	1	0	-0.4967	-1.1868	-23.718	-24.926	0.75419	-11.862	27.845	15.572	0.2575	-13.049	4.1271	-9.3542	1532.9
14.98	1499	78	NaN	4.3221	31.371	-5.8143	-188.32	11.972	-9.2178	-100.75	-647.26	1147.7	-3.0012	879.51	1054.1	39.692	57.846	1	0	-0.5888	-1.2752	-23.726	-24.934	0.65886	-11.988	27.871	15.473	0.070058	-13.263	4.1448	-9.4612	1532.8
14.99	1500	78	NaN	4.246	31.395	-5.8502	-188.44	11.887	-9.2731	-101.03	-647.19	1147.7	-3.0794	879.45	1054.2	44.062	58.331	1	0	-0.73314	-1.4139	-23.732	-24.94	0.57503	-12.112	27.896	15.386	-0.15812	-13.526	4.1636	-9.5533	1532.6
15	1501	78	NaN	4.1594	31.465	-6.0062	-188.56	11.793	-9.3078	-101.1	-647.15	1147.8	-3.0749	879.34	1054.1	47.85	58.032	1	0	-0.87807	-1.5531	-23.74	-24.948	0.48519	-12.233	27.962	15.296	-0.39288	-13.786	4.2218	-9.6521	1532.5
15.01	1502	78	NaN	4.0976	31.526	-6.1678	-188.63	11.742	-9.3417	-101.04	-647.16	1147.8	-3.0874	879.23	1054.1	47.798	58.509	1	0	-1.0235	-1.6927	-23.751	-24.959	0.42563	-12.299	28.019	15.248	-0.59782	-13.992	4.2677	-9.7101	1532.4
15.02	1503	78	NaN	4.0466	31.592	-6.3109	-188.68	11.712	-9.3778	-101.01	-647.18	1147.9	-3.1223	879.13	1054.1	46.356	56.465	1	0	-1.1058	-1.7718	-23.752	-24.959	0.37701	-12.345	28.081	15.223	-0.7288	-14.117	4.3293	-9.7365	1532.3
15.03	1504	78	NaN	3.9996	31.684	-6.4419	-188.72	11.687	-9.4086	-101.05	-647.2	1148	-3.1384	879.02	1054	44.654	57.338	1	0	-1.1855	-1.8483	-23.752	-24.96	0.32909	-12.392	28.168	15.202	-0.85636	-14.24	4.416	-9.7576	1532.2
15.04	1505	78	NaN	3.9664	31.823	-6.6137	-188.77	11.66	-9.4087	-101.05	-647.27	1148.1	-3.0161	878.9	1054	42.435	58.809	1	0	-1.2123	-1.874	-23.766	-24.974	0.29124	-12.441	28.302	15.181	-0.92101	-14.315	4.5354	-9.7926	1532.2
15.05	1506	78	NaN	3.9589	32.008	-6.7396	-188.81	11.633	-9.449	-101.08	-647.22	1148.2	-2.9696	878.81	1054	39.819	59.047	1	0	-1.2052	-1.8673	-23.778	-24.985	0.28022	-12.49	28.482	15.159	-0.925	-14.357	4.7044	-9.8265	1532.1
15.06	1507	78	NaN	3.9681	32.119	-6.7811	-188.84	11.627	-9.4745	-101.23	-647.19	1148.2	-2.9199	878.71	1053.9	37.058	56.863	1	0	-1.1421	-1.8067	-23.784	-24.991	0.28187	-12.528	28.59	15.156	-0.86026	-14.335	4.806	-9.8348	1532
15.07	1508	78	NaN	3.9723	32.162	-6.7733	-188.86	11.634	-9.5063	-101.44	-647.2	1148.3	-2.9055	878.6	1053.9	33.58	57.799	1	0	-1.1153	-1.7809	-23.787	-24.995	0.2774	-12.56	28.631	15.165	-0.83793	-14.341	4.8433	-9.8296	1531.9
15.08	1509	78	NaN	3.9558	32.146	-6.7528	-188.89	11.642	-9.5502	-101.67	-647.28	1148.3	-2.924	878.51	1053.9	29.315	58.247	1	0	-1.0951	-1.7615	-23.791	-24.998	0.25271	-12.592	28.613	15.174	-0.84234	-14.353	4.8227	-9.8243	1531.9
15.09	1510	78	NaN	3.9136	32.058	-6.7507	-188.93	11.635	-9.5739	-101.91	-647.47	1148.2	-2.8809	878.46	1053.9	23.649	57.167	1	0	-1.0419	-1.7104	-23.795	-25.002	0.20065	-12.64	28.528	15.165	-0.84127	-14.351	4.7331	-9.8371	1532.1
15.1	1511	78	NaN	3.8523	31.978	-6.9694	-188.98	11.65	-9.6383	-101.68	-647.79	1148.2	-2.9077	878.34	1053.9	23.649	57.022	1	0	-1.0447	-1.7131	-23.799	-25.007	0.14924	-12.683	28.45	15.178	-0.89548	-14.396	4.6504	-9.829	1532.2
15.11	1512	78	NaN	3.7047	32.029	-7.2087	-189.06	11.658	-9.6952	-101.61	-647.95	1148.2	-2.8821	878.22	1053.8	23.649	57.341	1	0	-1.0928	-1.7593	-23.804	-25.011	0.0035775	-12.765	28.499	15.189	-1.0893	-14.524	4.6952	-9.8226	1532.3
15.12	1513	78	NaN	3.562	32.134	-7.3435	-189.14	11.662	-9.7562	-101.75	-647.98	1148.2	-2.9096	878.1	1053.8	23.649	55.314	1	0	-1.1185	-1.7839	-23.808	-25.016	-0.14365	-12.848	28.601	15.196	-1.2621	-14.632	4.793	-9.8201	1532.2
15.13	1514	78	NaN	3.4757	32.238	-7.3393	-189.19	11.66	-9.8179	-102.06	-647.93	1148.3	-3.0109	878	1053.8	23.649	55.985	1	0	-1.1255	-1.7907	-23.813	-25.02	-0.23833	-12.908	28.704	15.194	-1.3639	-14.699	4.8912	-9.8258	1532.1
15.14	1515	78	NaN	3.3931	32.371	-7.3331	-189.24	11.633	-9.8336	-102.39	-647.87	1148.3	-2.9895	877.97	1053.8	27.339	56.51	1	0	-1.0825	-1.7494	-23.816	-25.024	-0.33422	-12.964	28.833	15.171	-1.4167	-14.714	5.0168	-9.8524	1532
15.15	1516	78	NaN	3.315	32.478	-7.4267	-189.27	11.612	-9.8469	-102.45	-647.94	1148.4	-2.9863	877.93	1053.8	23.968	56.796	1	0	-1.0534	-1.7214	-23.819	-25.027	-0.4144	-12.997	28.938	15.153	-1.4678	-14.719	5.1183	-9.8744	1532
15.16	1517	78	NaN	3.2133	32.574	-7.646	-189.32	11.564	-9.8786	-102.24	-648.16	1148.4	-3.0526	877.9	1053.8	30.376	58.294	1	0	-1.0569	-1.7248	-23.823	-25.031	-0.50533	-13.037	29.032	15.107	-1.5623	-14.762	5.2089	-9.9242	1532.2
15.17	1518	78	NaN	3.1236	32.633	-7.8397	-189.36	11.507	-9.9136	-102.09	-648.43	1148.4	-3.1658	877.87	1053.8	24.853	57.673	1	0	-1.1234	-1.7887	-23.827	-25.035	-0.58462	-13.071	29.091	15.05	-1.7081	-14.86	5.264	-9.9849	1532.4
15.18	1519	78	NaN	3.0493	32.658	-7.9191	-189.38	11.454	-9.9412	-102.22	-648.65	1148.4	-3.3119	877.86	1053.8	55.328	55.919	1	0	-1.1875	-1.8502	-23.831	-25.039	-0.65797	-13.088	29.117	14.995	-1.8454	-14.939	5.2855	-10.044	1532.6
15.19	1520	78	NaN	2.9005	32.721	-7.9769	-189.38	11.394	-9.9675	-102.61	-648.82	1148.4	-3.5193	877.82	1053.8	61.764	57.072	1	0	-1.0998	-1.766	-23.836	-25.043	-0.81307	-13.092	29.18	14.935	-1.9129	-14.858	5.3442	-10.108	1532.8
15.2	1521	78	NaN	2.7414	32.798	-8.0487	-189.36	11.316	-9.9012	-102.94	-648.95	1148.4	-3.5283	877.9	1053.7	62.91	59.91	1	0	-0.99101	-1.6615	-23.842	-25.05	-0.98375	-13.087	29.258	14.856	-1.9748	-14.749	5.4161	-10.194	1533
15.21	1522	78	NaN	2.6085	32.841	-8.1398	-189.33	11.283	-9.8588	-103.12	-649.1	1148.4	-3.5833	877.9	1053.7	62.955	56.356	1	0	-0.74503	-1.4253	-23.859	-25.066	-1.121	-13.061	29.302	14.822	-1.866	-14.486	5.4434	-10.244	1533.2
15.22	1523	78	NaN	2.48	32.861	-8.269	-189.28	11.285	-9.8149	-103.19	-649.3	1148.3	-3.6634	877.84	1053.7	63.735	54.489	1	0	-0.49906	-1.1891	-23.875	-25.083	-1.2488	-13.01	29.324	14.822	-1.7479	-14.199	5.4492	-10.261	1533.3
15.23	1524	78	NaN	2.3468	32.876	-8.4284	-189.22	11.304	-9.7554	-103.21	-649.55	1148.3	-3.7432	877.78	1053.7	62.994	55.658	1	0	-0.25309	-0.95283	-23.892	-25.099	-1.3793	-12.945	29.342	14.838	-1.6324	-13.898	5.4504	-10.261	1533.5
15.24	1525	78	NaN	2.2544	32.899	-8.5324	-189.17	11.323	-9.7387	-103.21	-649.7	1148.3	-3.8628	877.74	1053.7	63.584	56.911	1	0	-0.1334	-0.83788	-23.893	-25.1	-1.4672	-12.893	29.365	14.856	-1.6006	-13.731	5.4724	-10.244	1533.6
15.25	1526	78	NaN	2.1366	32.954	-8.6384	-189.09	11.366	-9.674	-103.26	-649.83	1148.3	-3.9074	877.71	1053.7	62.176	56.187	1	0	-0.06732	-0.77442	-23.894	-25.101	-1.5848	-12.816	29.42	14.9	-1.6521	-13.591	5.5266	-10.202	1533.7
15.26	1527	78	NaN	2.0163	33.022	-8.6878	-188.99	11.432	-9.6045	-103.47	-649.93	1148.2	-3.966	877.67	1053.7	61.516	55.414	1	0	-0.092145	-0.79826	-23.897	-25.105	-1.7106	-12.716	29.488	14.966	-1.8028	-13.514	5.5912	-10.139	1533.8
15.27	1528	78	NaN	1.9366	33.066	-8.704	-188.91	11.498	-9.5758	-103.66	-650.02	1148.2	-4.0646	877.63	1053.7	60.607	54.707	1	0	-0.10102	-0.80678	-23.897	-25.105	-1.7936	-12.638	29.533	15.03	-1.8947	-13.445	5.6359	-10.074	1533.8
15.28	1529	78	NaN	1.9097	33.069	-8.732	-188.87	11.554	-9.5927	-103.65	-650.13	1148.2	-4.1825	877.56	1053.7	58.634	55.987	1	0	-0.10384	-0.80949	-23.897	-25.104	-1.8157	-12.596	29.538	15.085	-1.9195	-13.405	5.6416	-10.019	1533.8
15.29	1530	78	NaN	1.8488	33.078	-8.8554	-188.77	11.651	-9.5326	-103.43	-650.38	1148.2	-4.1748	877.52	1053.7	57.54	56.248	1	0	-0.10213	-0.80785	-23.895	-25.103	-1.8682	-12.488	29.547	15.183	-1.9704	-13.296	5.6511	-9.9204	1534
15.3	1531	78	NaN	1.8018	33.085	-8.9201	-188.65	11.766	-9.4604	-103.32	-650.63	1148.2	-4.1308	877.53	1053.7	57.298	58.429	1	0	-0.097413	-0.80332	-23.894	-25.102	-1.9121	-12.365	29.555	15.295	-2.0095	-13.168	5.6613	-9.8066	1534.3
15.31	1532	78	NaN	1.7622	33.105	-8.9368	-188.57	11.879	-9.4129	-103.32	-650.77	1148.2	-4.1123	877.52	1053.8	56.453	57.244	1	0	-0.083199	-0.78967	-23.891	-25.098	-1.9521	-12.284	29.577	15.407	-2.0353	-13.074	5.6864	-9.6912	1534.4
15.32	1533	78	NaN	1.7159	33.162	-8.9498	-188.48	12.064	-9.3594	-103.33	-650.87	1148.2	-4.0518	877.47	1053.8	55.37	55.096	1	0	-0.072654	-0.77954	-23.887	-25.095	-2.0006	-12.2	29.636	15.59	-2.0733	-12.979	5.7487	-9.5044	1534.5
15.33	1534	78	NaN	1.6591	33.257	-8.9906	-188.36	12.341	-9.2772	-103.26	-650.99	1148.2	-3.8929	877.43	1053.9	53.473	57.343	1	0	-0.065584	-0.77275	-23.884	-25.091	-2.0607	-12.078	29.733	15.865	-2.1263	-12.851	5.8489	-9.2265	1534.5
15.34	1535	78	NaN	1.6273	33.308	-9.0271	-188.27	12.502	-9.2057	-103.2	-651.08	1148.2	-3.6719	877.46	1053.8	52.603	56.077	1	0	-0.17459	-0.87744	-23.88	-25.088	-2.0981	-11.994	29.783	16.027	-2.2727	-12.871	5.903	-9.0608	1534.7
15.35	1536	78	NaN	1.5896	33.389	-9.0829	-188.13	12.807	-9.2291	-103.12	-651.19	1148.2	-3.639	877.35	1053.8	50.987	56.665	1	0	-0.26222	-0.9616	-23.877	-25.084	-2.1343	-11.856	29.861	16.334	-2.3965	-12.818	5.9845	-8.7502	1534.7
15.36	1537	78	NaN	1.5599	33.453	-9.1301	-188.03	13.077	-9.2794	-103.06	-651.26	1148.2	-3.6366	877.27	1053.7	50.142	55.874	1	0	-0.27633	-0.97515	-23.874	-25.082	-2.1617	-11.752	29.924	16.606	-2.438	-12.727	6.0503	-8.4756	1534.7
15.37	1538	78	NaN	1.5292	33.515	-9.1635	-187.93	13.397	-9.3739	-103.04	-651.31	1148.2	-3.6564	877.18	1053.7	51.026	56.524	1	0	-0.30747	-1.0051	-23.871	-25.078	-2.1908	-11.653	29.984	16.928	-2.4983	-12.658	6.1131	-8.15	1534.6
15.38	1539	78	NaN	1.4923	33.582	-9.1825	-187.81	13.826	-9.4957	-103.06	-651.38	1148.2	-3.6349	877.06	1053.6	49.691	56.686	1	0	-0.37853	-1.0733	-23.867	-25.074	-2.2297	-11.532	30.048	17.359	-2.6083	-12.605	6.1818	-7.7147	1534.6
15.39	1540	78	NaN	1.475	33.61	-9.1874	-187.69	14.129	-9.4287	-103.12	-651.43	1148.1	-3.1653	877.04	1053.4	49.62	57.311	1	0	-0.46417	-1.1556	-23.863	-25.07	-2.2664	-11.431	30.072	17.667	-2.7306	-12.587	6.2095	-7.4029	1534.7
15.4	1541	78	NaN	1.4462	33.633	-9.2351	-187.57	14.664	-9.6132	-103.07	-651.53	1148.1	-3.1856	876.82	1053.2	49.423	54.938	1	0	-0.56142	-1.249	-23.859	-25.066	-2.2929	-11.307	30.088	18.208	-2.8544	-12.556	6.2295	-6.8583	1534.5
15.41	1542	78	NaN	1.4169	33.638	-9.2931	-187.49	15.105	-9.7512	-102.98	-651.6	1148.1	-3.1556	876.65	1053	51.664	56.966	1	0	-0.70987	-1.3915	-23.855	-25.062	-2.3204	-11.224	30.086	18.656	-3.0303	-12.616	6.2317	-6.4063	1534.5
15.42	1543	78	NaN	1.3791	33.628	-9.354	-187.43	15.569	-9.8842	-102.88	-651.66	1148	-3.092	876.47	1052.8	51.242	57.084	1	0	-0.82368	-1.5008	-23.851	-25.059	-2.3573	-11.166	30.07	19.127	-3.1809	-12.667	6.2187	-5.9319	1534.3
15.43	1544	78	NaN	1.3247	33.61	-9.4118	-187.37	16.189	-10.082	-102.81	-651.71	1148	-3.075	876.2	1052.6	50.212	55.317	1	0	-0.90151	-1.5756	-23.848	-25.056	-2.4102	-11.108	30.046	19.754	-3.3117	-12.683	6.1977	-5.3021	1534.1
15.44	1545	78	NaN	1.2572	33.597	-9.4415	-187.32	16.788	-10.247	-102.83	-651.68	1147.9	-2.9802	875.99	1052.3	51.018	55.725	1	0	-1.0154	-1.685	-23.844	-25.051	-2.4822	-11.057	30.024	20.362	-3.4977	-12.742	6.1799	-4.6897	1533.9
15.45	1546	78	NaN	1.1897	33.591	-9.4805	-187.3	17.232	-10.384	-102.82	-651.66	1147.9	-3.0139	875.8	1052.2	50.014	56.415	1	0	-1.134	-1.7989	-23.839	-25.047	-2.5487	-11.037	30.012	20.81	-3.6827	-12.836	6.1725	-4.2367	1533.7
15.46	1547	78	NaN	1.1261	33.588	-9.5055	-187.25	17.674	-10.548	-102.83	-651.61	1147.9	-3.1591	875.5	1052	50.876	55.618	1	0	-1.1455	-1.8099	-23.836	-25.044	-2.6082	-10.988	30.005	21.257	-3.7538	-12.798	6.1685	-3.7875	1533.3
15.47	1548	78	NaN	1.0489	33.578	-9.5253	-187.18	18.18	-10.74	-102.86	-651.54	1147.8	-3.3705	875.17	1051.9	50.664	56.952	1	0	-1.1723	-1.8357	-23.834	-25.041	-2.6795	-10.909	29.991	21.768	-3.8518	-12.745	6.1568	-3.2739	1532.9
15.48	1549	78	NaN	0.94881	33.554	-9.5525	-187.1	18.757	-10.945	-102.88	-651.47	1147.7	-3.6137	874.9	1051.7	49.425	55.75	1	0	-1.2792	-1.9383	-23.832	-25.04	-2.7722	-10.819	29.962	22.348	-4.0514	-12.757	6.1302	-2.6911	1532.6
15.49	1550	78	NaN	0.88374	33.539	-9.5821	-187.06	19.189	-11.149	-102.85	-651.39	1147.7	-3.9816	874.56	1051.8	49.684	55.559	1	0	-1.3639	-2.0196	-23.829	-25.036	-2.8234	-10.766	29.948	22.779	-4.1873	-12.786	6.1199	-2.2568	1532.2
15.5	1551	78	NaN	0.84821	33.528	-9.6033	-187.01	19.41	-11.196	-102.82	-651.37	1147.7	-4.0459	874.38	1051.7	51.634	55.933	1	0	-1.4416	-2.0943	-23.824	-25.032	-2.8557	-10.717	29.936	23.002	-4.2973	-12.811	6.1116	-2.0297	1531.9
15.51	1552	78	NaN	0.76625	33.493	-9.6391	-186.96	19.863	-11.404	-102.74	-651.28	1147.6	-4.6773	874.1	1051.7	50.647	56.226	1	0	-1.5585	-2.2066	-23.821	-25.029	-2.9121	-10.635	29.903	23.453	-4.4706	-12.841	6.0818	-1.5756	1531.5
15.52	1553	78	NaN	0.68655	33.455	-9.669	-186.91	20.342	-11.785	-102.67	-651.18	1147.6	-5.7681	873.74	1051.7	48.884	57.737	1	0	-1.6612	-2.3052	-23.819	-25.026	-2.9495	-10.544	29.866	23.931	-4.6107	-12.849	6.0475	-1.0955	1531
15.53	1554	78	NaN	0.66433	33.433	-9.6716	-186.87	20.577	-12.187	-102.64	-651.14	1147.6	-6.8736	873.4	1051.7	49.848	56.774	1	0	-1.7483	-2.3888	-23.816	-25.024	-2.9301	-10.468	29.841	24.169	-4.6784	-12.857	6.025	-0.85446	1530.5
15.54	1555	78	NaN	0.59234	33.372	-9.6847	-186.72	20.958	-11.946	-102.5	-650.99	1147.5	-7.1074	873.39	1051.6	48.628	58.316	1	0	-1.8573	-2.4935	-23.813	-25.021	-2.9883	-10.303	29.779	24.551	-4.8456	-12.797	5.9654	-0.47033	1530.4
15.55	1556	78	NaN	0.55495	33.343	-9.6782	-186.67	21.129	-11.89	-102.43	-650.89	1147.4	-7.5889	873.45	1051.6	49.791	58.503	1	0	-1.9922	-2.6231	-23.81	-25.017	-3.0053	-10.23	29.752	24.72	-4.9975	-12.853	5.9426	-0.29758	1530.3
15.56	1557	78	NaN	0.51325	33.314	-9.6419	-186.76	21.119	-11.737	-102.4	-650.76	1147.4	-7.9815	874.01	1051.6	50.156	58.343	1	0	-2.0751	-2.7027	-23.807	-25.015	-3.0303	-10.306	29.726	24.707	-5.1054	-13.009	5.919	-0.30744	1530.7
15.57	1558	78	NaN	0.47112	33.289	-9.6079	-186.89	21.097	-11.59	-102.35	-650.62	1147.3	-8.4182	874.6	1051.6	50.629	57.527	1	0	-2.1597	-2.7839	-23.805	-25.012	-3.0531	-10.418	29.704	24.682	-5.2127	-13.202	5.8995	-0.32996	1531.1
15.58	1559	78	NaN	0.43987	33.278	-9.6129	-186.93	21.232	-11.595	-102.21	-650.49	1147.3	-9.0435	874.61	1051.7	48.545	56.155	1	0	-2.2734	-2.8931	-23.802	-25.009	-3.0558	-10.429	29.697	24.813	-5.3292	-13.323	5.8952	-0.19586	1530.9
15.59	1560	78	NaN	0.39615	33.268	-9.6292	-186.97	21.342	-11.377	-102.04	-650.39	1147.3	-9.0809	874.69	1051.6	51.154	56.484	1	0	-2.2507	-2.8713	-23.799	-25.006	-3.0921	-10.456	29.685	24.925	-5.3427	-13.327	5.886	-0.0816	1530.9
15.6	1561	78	NaN	0.35471	33.251	-9.6187	-186.81	21.69	-11.344	-101.97	-650.29	1147.3	-9.6206	874.18	1051.8	49.726	56.061	1	0	-2.1717	-2.7955	-23.796	-25.004	-3.1121	-10.278	29.673	25.268	-5.2838	-13.074	5.8765	0.26423	1530.2
15.61	1562	78	NaN	0.31049	33.244	-9.5897	-186.8	21.92	-11.264	-101.93	-650.13	1147.2	-10.12	874.09	1051.9	49.867	57.546	1	0	-2.2905	-2.9095	-23.794	-25.002	-3.1363	-10.251	29.671	25.494	-5.4268	-13.16	5.8765	0.49154	1530
15.62	1563	78	NaN	0.26595	33.239	-9.5435	-186.92	22.025	-11.213	-101.91	-649.92	1147.2	-10.74	874.42	1052	50.478	56.131	1	0	-2.4087	-3.0231	-23.792	-25	-3.1566	-10.343	29.671	25.593	-5.5654	-13.367	5.8787	0.59331	1530
15.63	1564	78	NaN	0.22791	33.221	-9.4845	-187.03	22.103	-11.329	-101.94	-649.73	1147.2	-11.752	874.83	1052.1	49.762	56.556	1	0	-2.5184	-3.1284	-23.788	-24.996	-3.1574	-10.418	29.661	25.664	-5.6757	-13.546	5.8721	0.66784	1530.2
15.64	1565	78	NaN	0.22001	33.19	-9.4594	-187.18	22.139	-11.395	-101.85	-649.61	1147.1	-12.434	875.39	1052.2	50.695	55.445	1	0	-2.5547	-3.1633	-23.785	-24.992	-3.1355	-10.537	29.634	25.695	-5.6902	-13.7	5.8497	0.70239	1530.6
15.65	1566	78	NaN	0.22106	33.175	-9.4776	-187.31	22.097	-11.625	-101.67	-649.51	1147.1	-13.401	875.89	1052.2	49.05	56.831	1	0	-2.5022	-3.1129	-23.781	-24.989	-3.0908	-10.622	29.619	25.653	-5.593	-13.735	5.8377	0.66422	1530.9
15.66	1567	78	NaN	0.22636	33.151	-9.4865	-187.47	21.947	-11.467	-101.54	-649.45	1147.1	-13.234	876.75	1052.1	50.974	58.16	1	0	-2.555	-3.1636	-23.78	-24.987	-3.0851	-10.78	29.594	25.504	-5.6401	-13.943	5.8137	0.51696	1531.7
15.67	1568	78	NaN	0.23269	33.113	-9.4797	-187.63	21.803	-11.229	-101.45	-649.41	1147.1	-12.813	877.72	1052.1	49.887	56.517	1	0	-2.6064	-3.213	-23.778	-24.986	-3.0893	-10.953	29.559	25.358	-5.6957	-14.166	5.7803	0.37244	1532.6
15.68	1569	78	NaN	0.23697	33.07	-9.4673	-187.73	21.831	-11.45	-101.37	-649.34	1147	-13.635	878.27	1052.2	47.665	55.911	1	0	-2.5271	-3.1368	-23.774	-24.981	-3.0502	-11.021	29.525	25.377	-5.5773	-14.158	5.7511	0.3955	1533.1
15.69	1570	78	NaN	0.23496	33.063	-9.4529	-187.59	22.113	-11.647	-101.38	-649.29	1147	-14.194	877.72	1052.4	48.933	55.568	1	0	-2.4899	-3.1011	-23.771	-24.979	-3.033	-10.855	29.523	25.654	-5.5229	-13.956	5.7514	0.67486	1532.4
15.7	1571	78	NaN	0.22825	33.018	-9.4277	-187.62	22.151	-11.846	-101.33	-649.21	1147	-14.989	878.34	1052.6	48.425	55.902	1	0	-2.4759	-3.0876	-23.769	-24.977	-3.0068	-10.852	29.487	25.683	-5.4827	-13.94	5.7174	0.706	1532.9
15.71	1572	78	NaN	0.21745	32.978	-9.4234	-187.64	22.133	-11.92	-101.25	-649.18	1147	-15.447	878.98	1052.7	49.073	57.888	1	0	-2.4351	-3.0484	-23.768	-24.976	-2.9963	-10.857	29.453	25.658	-5.4314	-13.905	5.6843	0.68233	1533.5
15.72	1573	78	NaN	0.19748	32.941	-9.4383	-187.62	22.115	-11.884	-101.16	-649.18	1146.9	-15.657	879.53	1052.7	48.693	56.545	1	0	-2.3794	-2.995	-23.768	-24.975	-3.0038	-10.821	29.42	25.636	-5.3832	-13.816	5.6524	0.66039	1534
15.73	1574	78	NaN	0.16269	32.894	-9.4566	-187.56	22.106	-11.808	-101.05	-649.2	1146.9	-15.946	880.21	1052.8	48.132	56.902	1	0	-2.3653	-2.9814	-23.766	-24.974	-3.0223	-10.746	29.379	25.62	-5.3876	-13.728	5.6132	0.64635	1534.7
15.74	1575	78	NaN	0.12657	32.882	-9.467	-187.52	22.117	-11.639	-101	-649.17	1146.9	-15.913	880.6	1052.8	50.964	55.846	1	0	-2.3073	-2.9257	-23.765	-24.973	-3.0568	-10.702	29.37	25.63	-5.3641	-13.627	5.6043	0.65681	1535
15.75	1576	78	NaN	0.099104	32.868	-9.4529	-187.48	22.135	-11.404	-100.99	-649.17	1146.8	-15.767	880.96	1052.9	50.47	54.771	1	0	-2.1904	-2.8134	-23.765	-24.972	-3.0889	-10.666	29.359	25.645	-5.2793	-13.48	5.594	0.67241	1535.4
15.76	1577	78	NaN	0.071346	32.872	-9.4153	-187.46	22.135	-11.206	-101.06	-649.14	1146.8	-15.765	881.35	1052.9	48.771	56.526	1	0	-2.2223	-2.844	-23.765	-24.973	-3.1184	-10.648	29.365	25.643	-5.3407	-13.492	5.5992	0.6697	1535.7
15.77	1578	78	NaN	0.037692	32.886	-9.3632	-187.53	22.072	-11.053	-101.16	-649.08	1146.8	-16.017	881.93	1053	50.51	56.828	1	0	-2.2475	-2.8683	-23.767	-24.974	-3.1453	-10.711	29.384	25.574	-5.3928	-13.579	5.6176	0.59982	1536.2
15.78	1579	78	NaN	-0.0052547	32.893	-9.3153	-187.75	21.905	-10.894	-101.21	-649.04	1146.7	-16.5	882.88	1053.2	48.617	55.612	1	0	-2.1339	-2.7591	-23.769	-24.977	-3.1703	-10.911	29.405	25.393	-5.3042	-13.671	5.6354	0.41595	1537.1
15.79	1580	78	NaN	-0.049468	32.9	-9.3485	-187.69	21.804	-10.551	-101.01	-649.03	1146.7	-16.399	883.71	1053.2	49.982	55.805	1	0	-2.0139	-2.6439	-23.772	-24.98	-3.2093	-10.849	29.412	25.292	-5.2232	-13.493	5.6403	0.31183	1537.9
15.8	1581	78	NaN	-0.096837	32.82	-9.1197	-187.66	21.738	-10.411	-101.65	-649.3	1146.7	-16.511	884.24	1053.2	50.018	59.115	1	0	-1.8714	-2.507	-23.776	-24.983	-3.2745	-10.841	29.337	25.221	-5.1459	-13.348	5.5613	0.23784	1538.7
15.81	1582	78	NaN	-0.12272	32.774	-8.9731	-187.6	21.674	-10.299	-101.96	-649.45	1146.6	-16.622	884.76	1053.2	50.592	55.174	1	0	-1.745	-2.3856	-23.781	-24.988	-3.3065	-10.78	29.296	25.153	-5.0514	-13.165	5.515	0.16423	1539.4
15.82	1583	78	NaN	-0.12932	32.776	-8.9426	-187.5	21.597	-10.21	-101.87	-649.44	1146.6	-16.719	885.28	1053.2	49.343	57.295	1	0	-1.6302	-2.2754	-23.787	-24.995	-3.305	-10.674	29.301	25.072	-4.9352	-12.949	5.5135	0.07735	1539.9
15.83	1584	78	NaN	-0.13338	32.781	-8.899	-187.43	21.499	-10.217	-101.86	-649.41	1146.5	-16.887	885.67	1053.2	48.87	56.496	1	0	-1.5985	-2.245	-23.794	-25.002	-3.3017	-10.595	29.307	24.972	-4.9002	-12.84	5.5132	-0.029767	1540.3
15.84	1585	78	NaN	-0.1332	32.785	-8.8127	-187.35	21.372	-10.229	-101.96	-649.37	1146.5	-16.989	886.1	1053.3	51.096	56.81	1	0	-1.4713	-2.1228	-23.803	-25.011	-3.3007	-10.518	29.316	24.841	-4.772	-12.641	5.513	-0.16925	1540.6
15.85	1586	78	NaN	-0.12869	32.786	-8.754	-187.28	21.197	-10.288	-101.95	-649.34	1146.4	-17.166	886.57	1053.3	49.984	57.457	1	0	-1.2065	-1.8685	-23.815	-25.022	-3.2884	-10.439	29.321	24.662	-4.495	-12.307	5.5067	-0.36021	1541.1
15.86	1587	78	NaN	-0.12268	32.825	-8.8288	-187.1	20.959	-10.306	-101.44	-649.14	1146.4	-17.099	887.09	1053.3	49.165	55.431	1	0	-0.94174	-1.6142	-23.826	-25.034	-3.2653	-10.247	29.362	24.422	-4.207	-11.861	5.5354	-0.61128	1541.4
15.87	1588	78	NaN	-0.12576	32.87	-8.9509	-186.9	20.694	-10.289	-100.78	-648.89	1146.4	-16.881	887.59	1053.3	49.878	55.957	1	0	-0.67694	-1.3599	-23.838	-25.045	-3.2512	-10.024	29.409	24.156	-3.9282	-11.384	5.5707	-0.88965	1541.6
15.88	1589	78	NaN	-0.15234	32.852	-8.9215	-186.84	20.459	-10.298	-100.74	-648.87	1146.3	-16.865	888.01	1053.3	49.286	56.678	1	0	-0.59789	-1.284	-23.845	-25.053	-3.2762	-9.9653	29.395	23.916	-3.8741	-11.249	5.5496	-1.1367	1542
15.89	1590	78	NaN	-0.18173	32.825	-8.8825	-186.96	20.075	-10.426	-100.76	-648.86	1146.3	-17.285	888.73	1053.5	50.324	54.998	1	0	-0.64343	-1.3277	-23.852	-25.06	-3.2892	-10.067	29.377	23.523	-3.9326	-11.395	5.5244	-1.5368	1542.6
15.9	1591	78	NaN	-0.23304	32.779	-8.847	-186.95	19.761	-10.372	-100.72	-648.83	1146.2	-17.088	889.14	1053.5	50.228	57.82	1	0	-0.99026	-1.6608	-23.861	-25.068	-3.3455	-10.066	29.336	23.204	-4.3357	-11.727	5.4752	-1.8643	1543
15.91	1592	78	NaN	-0.27189	32.744	-8.8362	-186.93	19.568	-10.295	-100.64	-648.8	1146.1	-16.862	889.34	1053.5	50.978	53.361	1	0	-1.0124	-1.6821	-23.869	-25.077	-3.3896	-10.043	29.304	23.009	-4.402	-11.726	5.4344	-2.0679	1543.2
15.92	1593	78	NaN	-0.30022	32.721	-8.8336	-186.92	19.442	-10.237	-100.59	-648.77	1146.1	-16.736	889.45	1053.5	49.166	56.922	1	0	-0.82602	-1.5031	-23.878	-25.085	-3.4204	-10.037	29.281	22.882	-4.2465	-11.54	5.4033	-2.2036	1543.3
15.93	1594	78	NaN	-0.34491	32.688	-8.7982	-186.92	19.252	-10.15	-100.61	-648.7	1146.1	-16.506	889.56	1053.5	48.848	55.186	1	0	-0.6396	-1.324	-23.886	-25.094	-3.4743	-10.053	29.249	22.692	-4.1139	-11.377	5.3625	-2.4021	1543.3
15.94	1595	78	NaN	-0.41388	32.627	-8.8132	-186.89	19.056	-9.6246	-100.42	-648.65	1146	-15.117	889.59	1053.6	48.231	56.895	1	0	-0.45318	-1.145	-23.895	-25.102	-3.5879	-10.065	29.193	22.49	-4.0411	-11.21	5.2984	-2.6122	1543.4
15.95	1596	78	NaN	-0.50617	32.501	-8.5697	-187.01	18.714	-9.5327	-101.07	-648.84	1145.9	-14.941	889.72	1053.7	51.466	55.166	1	0	-0.26676	-0.96595	-23.903	-25.111	-3.7101	-10.211	29.075	22.139	-3.9769	-11.177	5.1721	-2.9719	1543.7
15.96	1597	78	NaN	-0.60345	32.409	-8.4063	-187.16	18.313	-9.5307	-101.5	-648.91	1145.8	-15.051	889.91	1053.8	49.177	57.438	1	0	-0.080333	-0.78691	-23.912	-25.119	-3.8188	-10.375	28.991	21.731	-3.8991	-11.162	5.0795	-3.3882	1544
15.97	1598	78	NaN	-0.69122	32.375	-8.3932	-187.3	17.945	-9.4609	-101.48	-648.81	1145.8	-14.995	890.09	1053.8	50.302	57.883	1	0	0.10609	-0.60787	-23.92	-25.128	-3.9079	-10.512	28.96	21.36	-3.8018	-11.12	5.0401	-3.7681	1544.1
15.98	1599	78	NaN	-0.75774	32.358	-8.3942	-187.4	17.706	-9.3059	-101.43	-648.73	1145.8	-14.679	890.19	1053.8	50.978	55.178	1	0	0.54473	-0.1866	-23.915	-25.123	-3.9841	-10.622	28.944	21.12	-3.4394	-10.809	5.0287	-4.0026	1544.1
15.99	1600	78	NaN	-0.83086	32.349	-8.3888	-187.53	17.529	-9.3509	-101.44	-648.6	1145.8	-14.974	890.17	1053.9	49.863	55.233	1	0	0.97009	0.22192	-23.909	-25.117	-4.0472	-10.745	28.938	20.939	-3.0771	-10.523	5.0289	-4.1772	1543.9
16	1601	78	NaN	-0.88262	32.345	-8.421	-187.69	17.328	-9.2955	-101.35	-648.41	1145.7	-15.114	890.07	1053.9	49.361	55.484	1	0	1.0689	0.31686	-23.912	-25.12	-4.0907	-10.902	28.936	20.736	-3.0217	-10.586	5.0244	-4.3837	1543.6
16.01	1602	78	NaN	-0.97016	32.342	-8.4209	-187.83	17.195	-9.1835	-101.32	-648.26	1145.7	-15.115	889.88	1053.9	49.794	58.114	1	0	1.1158	0.36187	-23.914	-25.122	-4.1781	-11.037	28.933	20.604	-3.0623	-10.675	5.0187	-4.5175	1543.3
16.02	1603	78	NaN	-1.0906	32.34	-8.3887	-187.94	17.153	-9.0385	-101.38	-648.11	1145.7	-15.064	889.53	1053.8	52.49	57.484	1	0	1.1264	0.37208	-23.915	-25.123	-4.3037	-11.151	28.927	20.566	-3.1772	-10.779	5.0112	-4.5567	1542.8
16.03	1604	78	NaN	-1.1872	32.339	-8.3862	-188.09	17.165	-8.8688	-101.36	-647.85	1145.6	-15.117	888.92	1053.8	48.722	56.278	1	0	1.1629	0.40705	-23.912	-25.119	-4.3991	-11.302	28.923	20.58	-3.2363	-10.895	5.0117	-4.5394	1541.9
16.04	1605	78	NaN	-1.1634	32.345	-8.4322	-188.12	17.163	-8.7565	-101.21	-647.73	1145.6	-15.019	888.75	1053.7	49.969	56.399	1	0	1.1995	0.44229	-23.908	-25.116	-4.3742	-11.335	28.931	20.577	-3.1747	-10.893	5.0231	-4.5384	1541.6
16.05	1606	78	NaN	-1.2691	32.342	-8.415	-188.23	17.195	-8.5793	-101.22	-647.48	1145.6	-15.107	888.21	1053.8	49.341	55.683	1	0	1.2038	0.44638	-23.902	-25.11	-4.4786	-11.441	28.927	20.61	-3.2748	-10.995	5.0244	-4.5004	1540.8
16.06	1607	78	NaN	-1.3722	32.378	-8.5755	-188.37	17.177	-8.3721	-100.66	-646.96	1145.6	-15.221	887.66	1053.8	48.876	56.103	1	0	1.1789	0.42243	-23.896	-25.104	-4.5589	-11.557	28.962	20.593	-3.3801	-11.135	5.0661	-4.5107	1539.7
16.07	1608	78	NaN	-1.4291	32.41	-8.7781	-188.5	17.083	-8.1644	-99.983	-646.42	1145.6	-15.267	887.29	1053.9	48.612	58.405	1	0	1.108	0.35438	-23.889	-25.096	-4.5907	-11.658	28.994	20.499	-3.4827	-11.303	5.1051	-4.5967	1538.8
16.08	1609	78	NaN	-1.4839	32.294	-8.4999	-188.56	16.944	-7.9818	-100.82	-646.53	1145.5	-15.215	887.11	1053.9	49.047	57.834	1	0	1.2384	0.47958	-23.874	-25.082	-4.6787	-11.755	28.88	20.357	-3.4403	-11.275	5.0061	-4.7242	1538.8
16.09	1610	78	NaN	-1.4994	32.289	-8.5022	-188.58	16.882	-7.8909	-100.79	-646.37	1145.5	-15.185	886.97	1053.9	50.058	57.248	1	0	1.319	0.55705	-23.859	-25.067	-4.6949	-11.775	28.875	20.297	-3.3759	-11.218	5.0156	-4.7694	1538.5
16.1	1611	78	NaN	-1.5356	32.274	-8.5274	-188.67	16.714	-7.8604	-100.66	-645.94	1145.5	-15.594	886.8	1054	49.877	56.698	1	0	0.88394	0.13918	-23.851	-25.059	-4.7121	-11.849	28.862	20.127	-3.8281	-11.71	5.0105	-4.9318	1537.8
16.11	1612	78	NaN	-1.5744	32.253	-8.5252	-188.78	16.498	-7.8041	-100.59	-645.41	1145.5	-16.044	886.69	1054.1	52.644	54.644	1	0	0.67932	-0.05734	-23.843	-25.05	-4.733	-11.934	28.842	19.909	-4.0537	-11.991	4.9996	-5.1411	1537.2
16.12	1613	78	NaN	-1.6061	32.225	-8.4843	-188.82	16.308	-7.6834	-100.65	-644.88	1145.5	-16.353	886.62	1054.1	51.992	57.65	1	0	0.65102	-0.08452	-23.833	-25.041	-4.7565	-11.974	28.815	19.719	-4.1054	-12.059	4.9816	-5.3224	1536.5
16.13	1614	78	NaN	-1.6301	32.186	-8.4369	-188.76	16.238	-7.5117	-100.73	-644.34	1145.4	-16.577	886.4	1054.1	52.938	55.931	1	0	0.42676	-0.2999	-23.818	-25.026	-4.7766	-11.902	28.775	19.648	-4.3498	-12.202	4.9571	-5.3776	1535.8
16.14	1615	78	NaN	-1.6387	32.15	-8.4339	-188.67	16.255	-7.3885	-100.68	-644	1145.4	-16.758	886.21	1054	53.947	55.851	1	0	0.049619	-0.66211	-23.798	-25.006	-4.7777	-11.812	28.738	19.667	-4.7281	-12.474	4.9399	-5.3389	1535.2
16.15	1616	78	NaN	-1.6604	32.115	-8.431	-188.6	16.315	-7.3071	-100.66	-643.62	1145.4	-17.073	885.99	1054	55.704	57.844	1	0	-0.32752	-1.0243	-23.778	-24.985	-4.7883	-11.731	28.702	19.728	-5.1158	-12.755	4.924	-5.2575	1534.6
16.16	1617	78	NaN	-1.6878	32.081	-8.4418	-188.54	16.401	-7.2565	-100.62	-643.22	1145.3	-17.485	885.77	1054	56.976	56.544	1	0	-0.50118	-1.1911	-23.762	-24.969	-4.7999	-11.652	28.667	19.815	-5.3011	-12.843	4.9048	-5.1543	1534
16.17	1618	78	NaN	-1.7168	32.034	-8.4471	-188.48	16.506	-7.1895	-100.6	-642.78	1145.3	-17.938	885.57	1053.9	55.92	55.225	1	0	-0.30883	-1.0064	-23.753	-24.961	-4.8127	-11.576	28.619	19.921	-5.1215	-12.582	4.8654	-5.0394	1533.3
16.18	1619	78	NaN	-1.7484	31.941	-8.3819	-188.42	16.638	-7.0078	-100.83	-642.23	1145.1	-18.355	885.45	1053.8	56.228	56.043	1	0	-0.52722	-1.2161	-23.734	-24.942	-4.8385	-11.507	28.526	20.053	-5.3657	-12.723	4.7917	-4.8889	1532.6
16.19	1620	78	NaN	-1.7713	31.88	-8.3696	-188.38	16.722	-6.8937	-100.87	-641.85	1145.1	-18.692	885.45	1053.8	53.785	55.896	1	0	-0.81782	-1.4952	-23.713	-24.92	-4.851	-11.46	28.463	20.139	-5.6688	-12.955	4.7498	-4.7817	1532.2
16.2	1621	78	NaN	-1.8183	31.778	-8.3809	-188.36	16.884	-6.6926	-100.86	-641.36	1145	-19.006	885.44	1053.6	53.002	56.008	1	0	-0.80645	-1.4843	-23.695	-24.903	-4.8871	-11.428	28.357	20.305	-5.6935	-12.912	4.6617	-4.5982	1531.7
16.21	1622	78	NaN	-1.8677	31.674	-8.4157	-188.35	17.077	-6.5116	-100.78	-640.89	1144.9	-19.308	885.38	1053.4	55.027	55.491	1	0	-0.81344	-1.491	-23.677	-24.885	-4.9234	-11.401	28.249	20.501	-5.7368	-12.892	4.572	-4.3838	1531.2
16.22	1623	78	NaN	-1.9115	31.58	-8.4581	-188.34	17.314	-6.4095	-100.69	-640.48	1144.8	-19.722	885.22	1053.3	57.234	54.456	1	0	-0.91882	-1.5922	-23.658	-24.866	-4.9492	-11.377	28.152	20.742	-5.868	-12.969	4.4934	-4.124	1530.6
16.23	1624	78	NaN	-1.9645	31.465	-8.4678	-188.35	17.71	-6.3698	-100.73	-639.89	1144.7	-20.56	884.87	1053.1	61.03	55.759	1	0	-1.1405	-1.8051	-23.637	-24.844	-4.9742	-11.359	28.03	21.145	-6.1146	-13.164	4.3929	-3.6993	1529.6
16.24	1625	78	NaN	-2.0171	31.409	-8.5043	-188.33	17.972	-6.2187	-100.69	-639.43	1144.7	-20.804	884.75	1052.9	60.845	55.844	1	0	-1.4604	-2.1123	-23.613	-24.821	-5.0173	-11.327	27.966	21.415	-6.4777	-13.439	4.3527	-3.4063	1529
16.25	1626	78	NaN	-2.1003	31.339	-8.4842	-188.26	18.399	-6.0963	-100.86	-638.76	1144.6	-21.355	884.39	1052.7	66.313	55.388	1	0	-1.4744	-2.1258	-23.597	-24.804	-5.0881	-11.253	27.889	21.85	-6.5625	-13.379	4.2919	-2.9544	1528
16.26	1627	78	NaN	-2.1625	31.284	-8.4617	-188.19	18.747	-6.0105	-101	-638.25	1144.6	-21.801	884.08	1052.5	66.974	57.931	1	0	-1.5036	-2.1538	-23.58	-24.787	-5.1407	-11.172	27.828	22.203	-6.6443	-13.326	4.2482	-2.5847	1527.2
16.27	1628	78	NaN	-2.198	31.247	-8.4739	-188.11	18.982	-5.9095	-101	-637.9	1144.5	-21.978	883.87	1052.4	67.432	57.674	1	0	-1.5958	-2.2424	-23.562	-24.769	-5.1705	-11.085	27.786	22.443	-6.7663	-13.327	4.2246	-2.3262	1526.6
16.28	1629	78	NaN	-2.2827	31.188	-8.5252	-187.97	19.462	-5.6461	-100.89	-637.12	1144.6	-22.206	883.5	1052.1	68.232	57.064	1	0	-1.6658	-2.3096	-23.553	-24.761	-5.2447	-10.928	27.712	22.938	-6.9104	-13.237	4.1582	-1.8232	1525.5
16.29	1630	78	NaN	-2.342	31.089	-8.5393	-187.79	19.909	-5.3986	-100.8	-636.43	1144.6	-22.494	883.11	1051.8	69.439	57.861	1	0	-1.728	-2.3693	-23.548	-24.756	-5.2919	-10.744	27.599	23.4	-7.0198	-13.113	4.0507	-1.3558	1524.4
16.3	1631	78	NaN	-2.4014	30.995	-8.5686	-187.63	20.361	-5.1368	-100.62	-635.63	1144.6	-22.715	882.66	1051.5	70.365	57.506	1	0	-1.7915	-2.4303	-23.544	-24.751	-5.3389	-10.567	27.493	23.863	-7.1304	-12.997	3.9496	-0.88843	1523.1
16.31	1632	78	NaN	-2.4455	30.911	-8.5524	-187.48	20.751	-4.9341	-100.56	-634.97	1144.5	-22.96	882.25	1051.3	70.081	56.219	1	0	-1.8441	-2.4808	-23.54	-24.748	-5.3736	-10.404	27.401	24.262	-7.2177	-12.885	3.8609	-0.48595	1522.1
16.32	1633	78	NaN	-2.4657	30.843	-8.4842	-187.35	21.031	-4.8242	-100.66	-634.55	1144.5	-23.24	881.94	1051.2	65.007	57.811	1	0	-1.8264	-2.4638	-23.539	-24.746	-5.3881	-10.27	27.328	24.547	-7.2144	-12.734	3.7891	-0.19951	1521.3
16.33	1634	78	NaN	-2.468	30.804	-8.4675	-187.29	21.175	-4.7639	-100.63	-634.33	1144.5	-23.399	881.78	1051.2	55.228	57.647	1	0	-1.8011	-2.4395	-23.538	-24.746	-5.3841	-10.205	27.286	24.694	-7.1852	-12.645	3.7474	-0.051945	1520.9
16.34	1635	78	NaN	-2.4916	30.694	-8.4449	-187.11	21.674	-4.4723	-100.46	-633.66	1144.5	-23.433	881.1	1050.9	58.946	56.974	1	0	-1.7693	-2.409	-23.539	-24.746	-5.4026	-10.019	27.164	25.204	-7.1719	-12.428	3.6249	0.45757	1519.6
16.35	1636	78	NaN	-2.5148	30.618	-8.402	-186.95	22.072	-4.293	-100.42	-633.15	1144.4	-23.588	880.51	1050.7	56.744	56.546	1	0	-1.6124	-2.2583	-23.539	-24.746	-5.4207	-9.8517	27.081	25.609	-7.0331	-12.11	3.5423	0.86321	1518.5
16.36	1637	78	NaN	-2.5633	30.566	-8.3672	-186.72	22.581	-4.1939	-100.36	-632.48	1144.3	-24.054	879.67	1050.6	63.376	55.106	1	0	-1.4653	-2.1171	-23.539	-24.747	-5.4519	-9.605	27.022	26.125	-6.9173	-11.722	3.4825	1.3784	1517
16.37	1638	78	NaN	-2.6422	30.533	-8.3411	-186.39	23.246	-4.0705	-100.21	-631.54	1144.2	-24.597	878.5	1050.3	69.929	60.142	1	0	-1.3578	-2.0138	-23.541	-24.748	-5.5087	-9.2607	26.979	26.799	-6.8665	-11.275	3.4388	2.0509	1514.8
16.38	1639	78	NaN	-2.7074	30.556	-8.2583	-186.11	23.673	-3.7091	-100.24	-630.63	1144	-24.056	877.65	1049.9	74.879	60.466	1	0	-1.2474	-1.9078	-23.542	-24.75	-5.5991	-9.0011	26.991	27.238	-6.8465	-10.909	3.4487	2.4882	1513.1
16.39	1640	78	NaN	-2.7471	30.546	-8.1798	-185.97	23.956	-3.6838	-100.31	-630.03	1143.9	-24.176	876.94	1049.8	76.839	61.64	1	0	-1.1307	-1.7957	-23.544	-24.752	-5.6394	-8.8665	26.976	27.526	-6.7701	-10.662	3.4316	2.7742	1511.8
16.4	1641	78	NaN	-2.7807	30.513	-8.0883	-185.9	24.157	-3.7024	-100.43	-629.46	1143.8	-24.315	876.35	1049.6	75.567	61.033	1	0	-1.0545	-1.7225	-23.547	-24.754	-5.6743	-8.7944	26.937	27.733	-6.7288	-10.517	3.3903	2.9789	1510.7
16.41	1642	78	NaN	-2.8004	30.412	-8.0127	-185.84	24.302	-3.684	-100.44	-628.87	1143.7	-24.282	875.71	1049.4	77.052	61.87	1	0	-0.99169	-1.6622	-23.549	-24.757	-5.6979	-8.7346	26.831	27.884	-6.6896	-10.397	3.2812	3.1268	1509.5
16.42	1643	78	NaN	-2.8044	30.248	-7.9808	-185.76	24.403	-3.6254	-100.25	-628.26	1143.5	-24.08	874.98	1049.1	77.41	64.328	1	1	-0.90654	-1.5804	-23.553	-24.76	-5.7053	-8.665	26.66	27.991	-6.6118	-10.245	3.1074	3.2302	1508.1
16.43	1644	78	NaN	-2.8097	30.139	-8.0161	-185.74	24.45	-3.6691	-99.969	-627.76	1143.4	-24.088	874.38	1049	74.582	61.644	1	1	-0.84679	-1.523	-23.557	-24.764	-5.7015	-8.6287	26.547	28.041	-6.5483	-10.152	2.9907	3.2771	1507
16.44	1645	78	NaN	-2.7354	29.945	-7.7756	-185.74	24.468	-3.948	-100.46	-627.28	1143.3	-24.621	873.41	1048.9	67.1	59.205	1	1	-0.81129	-1.4889	-23.56	-24.768	-5.6285	-8.6364	26.349	28.063	-6.4398	-10.125	2.7883	3.2956	1505.6
16.45	1646	78	NaN	-2.7769	29.888	-7.7715	-185.83	24.44	-4.1575	-100.2	-626.24	1143.2	-24.858	872.39	1048.8	64.426	56.98	1	1	-0.73671	-1.4173	-23.563	-24.77	-5.655	-8.7099	26.285	28.043	-6.3917	-10.127	2.7225	3.2723	1503.5
16.46	1647	78	NaN	-2.8412	29.879	-7.7985	-185.91	24.362	-4.2001	-99.88	-625.19	1143.2	-24.665	871.57	1048.6	64.661	57.29	1	1	-0.65842	-1.3421	-23.565	-24.773	-5.718	-8.7894	26.268	27.972	-6.3764	-10.132	2.7027	3.1992	1501.6
16.47	1648	78	NaN	-2.852	29.833	-7.699	-185.93	24.244	-4.1088	-100	-624.53	1143.1	-24.21	871.03	1048.4	64.836	56.718	1	1	-0.66437	-1.3478	-23.568	-24.776	-5.7531	-8.8361	26.214	27.863	-6.4175	-10.184	2.646	3.0872	1500.5
16.48	1649	78	NaN	-2.8509	29.766	-7.6295	-185.99	24.145	-4.2045	-99.991	-623.94	1143.1	-24.262	870.36	1048.3	67.447	54.994	1	1	-0.68797	-1.3705	-23.571	-24.779	-5.7521	-8.8871	26.141	27.77	-6.4401	-10.258	2.5696	2.9912	1499.2
16.49	1650	78	NaN	-2.7407	29.559	-7.3571	-186.02	23.986	-4.3391	-100.61	-623.59	1143	-24.426	869.36	1048.2	71.608	56.473	1	1	-0.68443	-1.3671	-23.574	-24.781	-5.6621	-8.944	25.928	27.618	-6.3465	-10.311	2.354	2.8367	1497.9
16.5	1651	78	NaN	-2.6978	29.459	-7.2764	-186.05	23.885	-4.3883	-100.75	-623.31	1143	-24.448	868.76	1048.1	73.438	59.345	1	1	-0.69086	-1.3733	-23.576	-24.784	-5.6254	-8.9771	25.823	27.521	-6.3162	-10.35	2.2464	2.7373	1497
16.51	1652	78	NaN	-2.7028	29.399	-7.3616	-186.07	23.783	-4.3277	-100.4	-622.93	1143	-24.188	868.32	1048	74.275	61.073	1	1	-0.70217	-1.3841	-23.579	-24.787	-5.6282	-8.9905	25.76	27.422	-6.3304	-10.375	2.1807	2.635	1496.2
16.52	1653	78	NaN	-2.7333	29.319	-7.5176	-186.09	23.623	-4.2319	-99.772	-622.32	1142.9	-23.773	867.69	1047.9	75.162	61.166	1	1	-0.71989	-1.4011	-23.582	-24.79	-5.6532	-9.0096	25.676	27.266	-6.3731	-10.411	2.0937	2.4761	1495
16.53	1654	78	NaN	-2.8384	29.286	-7.6021	-186.22	23.419	-4.4452	-99.382	-621.29	1143	-24.1	866.7	1047.9	75.589	61.643	1	1	-0.73442	-1.4151	-23.585	-24.793	-5.7347	-9.1139	25.635	27.07	-6.4692	-10.529	2.0495	2.277	1492.9
16.54	1655	78	NaN	-2.8873	29.161	-7.4492	-186.21	23.09	-4.1675	-99.839	-620.45	1142.9	-23.262	866.09	1047.7	75.725	61.562	1	1	-0.74573	-1.426	-23.588	-24.795	-5.8361	-9.1578	25.502	26.748	-6.5819	-10.584	1.9146	1.9527	1491.6
16.55	1656	78	NaN	-2.9194	29.032	-7.3875	-186.24	22.932	-4.1659	-100.06	-619.87	1142.9	-23.17	865.37	1047.7	75.749	60.91	1	1	-0.75844	-1.4382	-23.59	-24.798	-5.8829	-9.2066	25.369	26.595	-6.6414	-10.645	1.7788	1.7968	1490.3
16.56	1657	78	NaN	-2.9542	28.845	-7.4438	-186.28	22.809	-4.225	-99.957	-619.42	1142.9	-23.241	864.52	1047.6	75.279	61.293	1	1	-0.7726	-1.4518	-23.593	-24.8	-5.9136	-9.2401	25.177	26.477	-6.6862	-10.692	1.5844	1.6766	1489
16.57	1658	78	NaN	-3.0043	28.583	-7.5784	-186.29	22.612	-4.1222	-99.647	-618.99	1142.9	-22.889	863.65	1047.5	73.723	61.387	1	1	-0.83395	-1.5107	-23.596	-24.804	-5.9679	-9.2492	24.909	26.286	-6.8019	-10.76	1.3123	1.4821	1487.7
16.58	1659	78	NaN	-3.0692	28.429	-7.6804	-186.34	22.531	-4.0856	-99.467	-618.61	1142.9	-22.695	863.04	1047.5	73.083	62.257	1	1	-0.54313	-1.2314	-23.595	-24.802	-6.0354	-9.303	24.752	26.209	-6.5785	-10.534	1.1571	1.4064	1486.7
16.59	1660	78	NaN	-3.1468	28.297	-7.7663	-186.39	22.464	-4.1154	-99.399	-618.12	1142.8	-22.671	862.38	1047.5	72.595	60.325	1	1	0.64411	-0.091157	-23.579	-24.786	-6.1135	-9.3562	24.618	26.143	-5.4694	-9.4473	1.0396	1.3564	1485.6
16.6	1661	78	NaN	-3.2035	28.202	-7.5969	-186.4	22.3	-3.9238	-100.24	-617.39	1142.9	-22.118	861.67	1047.3	68.203	58.795	1	1	0.97646	0.22804	-23.575	-24.783	-6.2271	-9.4268	24.511	25.991	-5.2507	-9.1987	0.93549	1.2084	1484.2
16.61	1662	78	NaN	-3.2496	28.072	-7.3799	-186.42	22.148	-3.7495	-101.23	-616.72	1142.7	-21.62	860.96	1047.1	61.78	58.148	1	1	0.92575	0.17933	-23.577	-24.784	-6.3335	-9.5004	24.374	25.846	-5.4078	-9.3211	0.7969	1.062	1482.9
16.62	1663	78	NaN	-3.3038	27.86	-7.3329	-186.47	22.091	-3.7883	-101.59	-616.3	1142.3	-21.643	860.28	1047	60.281	58.666	1	1	0.90032	0.15491	-23.578	-24.786	-6.403	-9.5672	24.173	25.779	-5.5027	-9.4123	0.59439	0.99297	1481.8
16.63	1664	78	NaN	-3.3898	27.675	-7.4272	-186.55	21.947	-3.7324	-101.57	-615.57	1142.2	-21.381	859.49	1046.8	56.902	56.818	1	1	0.87607	0.13162	-23.58	-24.787	-6.5015	-9.6582	23.979	25.643	-5.6254	-9.5266	0.39918	0.85548	1480.3
16.64	1665	78	NaN	-3.5183	27.415	-7.5851	-186.61	21.73	-3.5914	-101.51	-615.05	1142.1	-20.882	858.84	1046.5	52.579	55.703	1	1	0.8655	0.12147	-23.582	-24.79	-6.6495	-9.7422	23.712	25.433	-5.784	-9.6207	0.12957	0.64356	1479.2
16.65	1666	78	NaN	-3.656	27.305	-7.6827	-186.7	21.591	-3.5925	-101.6	-614.46	1142.1	-20.744	858.27	1046.4	49.638	57.078	1	1	0.80977	0.067941	-23.584	-24.791	-6.7984	-9.8392	23.589	25.307	-5.9886	-9.7712	0.0048088	0.51521	1478
16.66	1667	78	NaN	-3.7797	27.243	-7.6818	-186.8	21.504	-3.658	-101.92	-613.89	1142.2	-20.739	857.75	1046.3	51.458	56.204	1	1	0.70299	-0.034607	-23.584	-24.792	-6.9372	-9.96	23.518	25.229	-6.2342	-9.9946	-0.066155	0.43727	1477
16.67	1668	78	NaN	-3.8758	27.11	-7.5871	-186.91	21.415	-3.6681	-102.48	-613.49	1142	-20.551	857.26	1046.2	48.436	57.303	1	1	0.62779	-0.10683	-23.586	-24.794	-7.0643	-10.094	23.386	25.139	-6.4365	-10.201	-0.20096	0.34526	1476.2
16.68	1669	78	NaN	-3.9623	26.971	-7.5059	-186.92	21.294	-3.576	-102.98	-613.22	1141.9	-20.145	856.77	1046	57.26	57.751	1	1	0.52845	-0.20223	-23.589	-24.796	-7.1877	-10.145	23.245	25.02	-6.6593	-10.347	-0.34363	0.22359	1475.4
16.69	1670	78	NaN	-4.0877	26.804	-7.6397	-186.94	21.123	-3.5272	-102.99	-612.93	1141.8	-19.79	856.07	1045.9	64.914	57.76	1	1	0.35184	-0.37186	-23.591	-24.798	-7.3294	-10.183	23.074	24.853	-6.9775	-10.554	-0.51626	0.054715	1474.5
16.7	1671	78	NaN	-4.2476	26.529	-7.7988	-186.99	20.889	-3.4705	-103.11	-612.96	1141.5	-19.266	855.26	1045.8	61.679	56.863	1	1	0.22836	-0.49045	-23.593	-24.801	-7.5161	-10.261	22.805	24.613	-7.2878	-10.752	-0.78856	-0.18752	1473.7
16.71	1672	78	NaN	-4.3787	26.316	-7.9086	-187.05	20.646	-3.4233	-103.33	-613.04	1141.3	-18.765	854.56	1045.8	65.315	58.604	1	1	0.13175	-0.58323	-23.596	-24.804	-7.6763	-10.348	22.597	24.365	-7.5445	-10.931	-0.99929	-0.43915	1473.1
16.72	1673	78	NaN	-4.4305	26.319	-7.9288	-187.09	20.454	-3.4278	-103.53	-612.89	1141.3	-18.537	854.13	1045.8	66.275	58.505	1	1	0.050106	-0.66164	-23.599	-24.807	-7.7462	-10.405	22.598	24.175	-7.6961	-11.067	-1.0013	-0.63159	1472.6
16.73	1674	78	NaN	-4.4841	26.35	-7.8646	-187.14	20.311	-3.5893	-103.99	-612.75	1141.3	-18.717	853.55	1045.8	65.345	58.806	1	1	-0.035807	-0.74415	-23.602	-24.809	-7.8126	-10.469	22.63	24.031	-7.8484	-11.213	-0.97176	-0.7787	1471.9
16.74	1675	78	NaN	-4.5354	26.394	-7.8424	-187.21	20.081	-3.6288	-104.27	-612.62	1141.4	-18.523	853.26	1045.9	65.633	57.941	1	1	-0.30204	-0.99984	-23.604	-24.811	-7.883	-10.561	22.673	23.802	-8.185	-11.561	-0.93093	-1.0093	1471.5
16.75	1676	78	NaN	-4.5909	26.431	-7.8306	-187.24	19.689	-3.5712	-104.53	-612.57	1141.4	-17.999	853.04	1045.9	69.818	57.646	1	1	-0.55606	-1.2438	-23.605	-24.813	-7.9696	-10.624	22.707	23.412	-8.5257	-11.867	-0.89857	-1.4005	1471.3
16.76	1677	78	NaN	-4.6407	26.453	-7.849	-187.27	19.276	-3.5361	-104.67	-612.61	1141.5	-17.523	852.83	1045.9	75.792	60.269	1	1	-0.7959	-1.4741	-23.607	-24.815	-8.0439	-10.668	22.726	23.003	-8.8398	-12.142	-0.88142	-1.8121	1471.1
16.77	1678	78	NaN	-4.676	26.461	-7.9129	-187.31	18.991	-3.6254	-104.6	-612.69	1141.6	-17.432	852.62	1045.9	78.193	64.833	1	1	-1.0188	-1.6882	-23.608	-24.815	-8.0802	-10.718	22.731	22.721	-9.099	-12.406	-0.87642	-2.0941	1471
16.78	1679	78	NaN	-4.72	26.482	-7.9415	-187.35	18.687	-3.6812	-104.64	-612.73	1141.7	-17.268	852.51	1046	75.72	65.95	1	1	-1.2202	-1.8817	-23.607	-24.815	-8.1326	-10.76	22.751	22.419	-9.3528	-12.642	-0.85687	-2.3962	1471
16.79	1680	78	NaN	-4.7723	26.493	-7.8753	-187.33	18.318	-3.6092	-104.98	-612.86	1141.8	-16.65	852.28	1046	74.823	62.401	1	1	-1.3674	-2.023	-23.607	-24.815	-8.2223	-10.78	22.758	22.053	-9.5897	-12.803	-0.84972	-2.7613	1470.9
16.8	1681	78	NaN	-4.819	26.508	-7.8065	-187.31	18.059	-3.5892	-105.31	-612.98	1141.9	-16.251	852.01	1046	76.291	62.007	1	1	-1.5488	-2.1973	-23.607	-24.815	-8.2976	-10.789	22.77	21.798	-9.8464	-12.986	-0.83736	-3.017	1470.8
16.81	1682	78	NaN	-4.8484	26.522	-7.7703	-187.3	17.913	-3.615	-105.49	-613.07	1141.9	-16.091	851.79	1046	76.885	63.854	1	1	-1.8323	-2.4695	-23.607	-24.815	-8.3409	-10.792	22.781	21.654	-10.173	-13.262	-0.82595	-3.1607	1470.7
16.82	1683	78	NaN	-4.857	26.523	-7.78	-187.29	17.806	-3.6284	-105.51	-613.22	1142	-15.974	851.66	1046	77.475	62.176	1	1	-2.0329	-2.6622	-23.606	-24.814	-8.3547	-10.789	22.78	21.549	-10.388	-13.451	-0.82684	-3.2648	1470.8
16.83	1684	78	NaN	-4.8931	26.505	-7.8084	-187.22	17.495	-3.5838	-105.68	-613.76	1142.1	-15.535	851.31	1045.9	77.776	62.714	1	1	-2.1882	-2.8114	-23.605	-24.813	-8.4142	-10.739	22.756	21.243	-10.602	-13.551	-0.84892	-3.5695	1471
16.84	1685	78	NaN	-4.9089	26.496	-7.8309	-187.14	17.328	-3.4218	-105.8	-614.15	1142.1	-15.039	851.25	1045.9	77.906	62.266	1	1	-2.3333	-2.9507	-23.603	-24.811	-8.453	-10.685	22.745	21.079	-10.786	-13.636	-0.85839	-3.7316	1471.4
16.85	1686	78	NaN	-4.9333	26.507	-7.8051	-187.04	17.228	-3.2055	-106.15	-614.65	1142.2	-14.562	851.21	1045.9	77.835	63.298	1	1	-2.6218	-3.2277	-23.6	-24.808	-8.5086	-10.618	22.755	20.98	-11.13	-13.846	-0.8452	-3.8281	1471.9
16.86	1687	78	NaN	-5.0191	26.618	-7.8451	-186.92	17.209	-2.9299	-106.42	-615.07	1142.3	-14.078	851.1	1045.9	77.925	61.973	1	1	-3.0893	-3.6768	-23.597	-24.805	-8.6231	-10.523	22.861	20.966	-11.712	-14.199	-0.73629	-3.8385	1472.2
16.87	1688	78	NaN	-5.1929	26.882	-8.0625	-186.77	17.293	-2.5896	-106.24	-615.15	1142.8	-13.555	850.94	1045.9	77.754	61.534	1	1	-3.287	-3.8666	-23.595	-24.802	-8.8105	-10.389	23.109	21.065	-12.098	-14.256	-0.48531	-3.7368	1472.2
16.88	1689	78	NaN	-5.212	26.965	-8.1292	-186.64	17.38	-2.3236	-106.41	-615.63	1142.8	-13.214	850.92	1045.9	77.781	61.944	1	1	-3.4343	-4.0081	-23.592	-24.8	-8.8481	-10.276	23.193	21.152	-12.282	-14.284	-0.39949	-3.648	1472.7
16.89	1690	78	NaN	-5.2221	27.059	-8.2375	-186.49	17.509	-2.1183	-106.48	-616.17	1142.9	-13.077	850.86	1046	77.429	61.975	1	1	-3.5847	-4.1525	-23.587	-24.795	-8.8651	-10.138	23.288	21.281	-12.45	-14.29	-0.29997	-3.5145	1473.2
16.9	1691	78	NaN	-5.2132	27.186	-8.2727	-186.29	17.691	-1.7942	-106.89	-616.91	1143	-12.735	850.89	1046	77.203	61.504	1	1	-3.7377	-4.2995	-23.582	-24.79	-8.8833	-9.9623	23.414	21.463	-12.621	-14.262	-0.16801	-3.3273	1474
16.91	1692	78	NaN	-5.1904	27.308	-8.256	-186.08	17.889	-1.4411	-107.44	-617.69	1143	-12.3	850.99	1046	77.505	61.209	1	1	-3.8977	-4.4531	-23.578	-24.786	-8.897	-9.787	23.537	21.66	-12.795	-14.24	-0.041176	-3.1257	1474.9
16.92	1693	78	NaN	-5.1624	27.377	-8.2594	-185.93	18.064	-1.2361	-107.81	-618.32	1143	-12.069	851.09	1046	77.92	61.957	1	1	-3.9372	-4.491	-23.575	-24.783	-8.8902	-9.6592	23.607	21.834	-12.827	-14.15	0.032344	-2.9481	1475.7
16.93	1694	78	NaN	-5.1076	27.449	-8.3452	-185.78	18.382	-1.2147	-108.14	-619.29	1143.2	-12.26	851.15	1046	78.115	62.507	1	1	-3.9054	-4.4605	-23.572	-24.78	-8.8384	-9.5155	23.679	22.153	-12.744	-13.976	0.10672	-2.6272	1476.8
16.94	1695	78	NaN	-5.0346	27.482	-8.5005	-185.69	18.605	-1.159	-108.04	-620.07	1143.2	-12.129	851.3	1046.1	78.356	63.426	1	1	-3.877	-4.4332	-23.569	-24.777	-8.7641	-9.4238	23.713	22.375	-12.641	-13.857	0.14386	-2.4022	1477.7
16.95	1696	78	NaN	-4.9354	27.529	-8.6989	-185.62	18.792	-1.1129	-107.79	-620.97	1143.4	-11.779	851.65	1046.1	78.273	63.115	1	1	-3.815	-4.3737	-23.567	-24.774	-8.6657	-9.3455	23.76	22.561	-12.481	-13.719	0.19269	-2.2131	1478.9
16.96	1697	78	NaN	-4.8397	27.609	-8.8511	-185.57	18.959	-1.1714	-107.67	-621.83	1143.5	-11.515	852.09	1046.1	78.173	63.266	1	1	-3.7082	-4.2712	-23.565	-24.773	-8.5723	-9.3073	23.838	22.729	-12.281	-13.578	0.27284	-2.0434	1480.3
16.97	1698	78	NaN	-4.7827	27.729	-8.8518	-185.62	19.11	-1.4255	-107.91	-622.34	1143.6	-11.633	852.42	1046.1	78.248	64.383	1	1	-3.603	-4.1701	-23.564	-24.772	-8.5177	-9.3598	23.955	22.883	-12.121	-13.53	0.39123	-1.8884	1481.1
16.98	1699	78	NaN	-4.6575	27.88	-8.7425	-185.77	19.288	-1.6708	-108.45	-623.18	1143.6	-11.189	853.12	1046.1	77.89	63.498	1	1	-3.4998	-4.071	-23.564	-24.771	-8.4269	-9.5383	24.109	23.058	-11.927	-13.609	0.54525	-1.7129	1482.7
16.99	1700	78	NaN	-4.5703	27.987	-8.7063	-185.95	19.465	-2.0614	-108.69	-623.76	1143.7	-11.184	853.6	1046.1	77.675	62.638	1	1	-3.2706	-3.8509	-23.563	-24.77	-8.3464	-9.7229	24.216	23.236	-11.617	-13.574	0.65324	-1.5348	1483.8
17	1701	78	NaN	-4.4665	28.065	-8.7333	-186.24	19.714	-2.5547	-108.68	-624.54	1143.8	-11.01	854.11	1046.1	77.29	62.358	1	1	-3.0367	-3.6262	-23.562	-24.77	-8.2454	-10.022	24.294	23.485	-11.282	-13.649	0.73166	-1.2846	1485.1
17.01	1702	78	NaN	-4.3323	28.104	-8.8576	-186.6	19.988	-3.0838	-108.28	-625.41	1143.7	-10.737	854.64	1046	76.809	61.285	1	1	-2.8944	-3.4895	-23.561	-24.769	-8.1029	-10.374	24.336	23.756	-10.997	-13.864	0.77489	-1.0126	1486.5
17.02	1703	78	NaN	-4.1784	28.095	-9.1005	-186.92	20.201	-3.5815	-107.42	-626.05	1143.5	-10.694	855.11	1046	75.87	60.227	1	1	-2.7415	-3.3427	-23.561	-24.768	-7.9147	-10.66	24.335	23.961	-10.656	-14.003	0.77487	-0.80731	1487.5
17.03	1704	78	NaN	-4.0916	28.134	-9.0529	-187.43	20.569	-4.239	-107.59	-626.99	1143.6	-10.3	855.77	1046	74.579	59.426	1	1	-2.5825	-3.19	-23.56	-24.768	-7.8457	-11.185	24.375	24.328	-10.428	-14.375	0.81452	-0.43931	1489.2
17.04	1705	78	NaN	-4.0438	28.167	-9.093	-187.88	20.839	-4.8851	-107.44	-627.63	1143.7	-10.413	856.3	1046	73.62	60.536	1	1	-2.4613	-3.0736	-23.559	-24.767	-7.7847	-11.616	24.41	24.597	-10.246	-14.689	0.85026	-0.17043	1490.3
17.05	1706	78	NaN	-4.0117	28.2	-9.1359	-188.17	21.001	-5.2931	-107.25	-628.03	1143.7	-10.469	856.65	1046	73.382	59.103	1	1	-2.34	-2.9571	-23.559	-24.766	-7.7414	-11.9	24.442	24.759	-10.081	-14.857	0.88286	-0.007656	1491
17.06	1707	78	NaN	-3.9486	28.254	-9.1448	-188.49	21.215	-5.638	-107.08	-628.54	1143.9	-10.159	857.13	1046	69.809	56.539	1	1	-2.2194	-2.8413	-23.558	-24.766	-7.6812	-12.221	24.494	24.974	-9.9006	-15.062	0.93635	0.20832	1492
17.07	1708	78	NaN	-3.8019	28.353	-9.1061	-189.1	21.701	-6.2627	-106.88	-629.63	1144	-9.352	858.18	1046.1	67.061	58.428	1	1	-2.0107	-2.6408	-23.557	-24.764	-7.5524	-12.848	24.597	25.457	-9.5631	-15.489	1.0397	0.69229	1494.2
17.08	1709	78	NaN	-3.6723	28.389	-9.0027	-189.31	21.923	-6.4634	-106.91	-630.21	1144	-8.8647	858.79	1046.1	62.515	56.249	1	1	-1.6705	-2.3141	-23.555	-24.763	-7.4394	-13.082	24.636	25.676	-9.1099	-15.396	1.0806	0.91329	1495.4
17.09	1710	78	NaN	-3.5273	28.465	-8.9019	-189.61	22.343	-6.7895	-106.83	-630.88	1144	-8.4868	859.36	1046.2	58.862	56.007	1	1	-1.4445	-2.0971	-23.554	-24.761	-7.3029	-13.391	24.715	26.092	-8.7474	-15.488	1.1615	1.3306	1496.7
17.1	1711	78	NaN	-3.4389	28.521	-8.8552	-189.78	22.583	-6.9246	-106.73	-631.3	1144.1	-8.1087	859.87	1046.1	62.376	57.264	1	1	-1.2618	-1.9216	-23.553	-24.76	-7.2226	-13.56	24.771	26.332	-8.4844	-15.482	1.2187	1.5723	1497.6
17.11	1712	78	NaN	-3.3624	28.543	-8.8576	-189.9	22.776	-6.978	-106.5	-631.76	1144.1	-7.672	860.44	1046.1	56.443	58.321	1	1	-1.1413	-1.8058	-23.553	-24.76	-7.1516	-13.687	24.79	26.528	-8.2928	-15.493	1.2378	1.7682	1498.7
17.12	1713	78	NaN	-3.1918	28.541	-8.8683	-190.25	23.323	-7.29	-105.98	-632.84	1144.2	-7.1709	861.23	1046	61.641	55.634	1	1	-1.0317	-1.7006	-23.553	-24.761	-6.9755	-14.031	24.789	27.075	-8.0072	-15.731	1.2356	2.3147	1500.6
17.13	1714	78	NaN	-3.0952	28.548	-8.8528	-190.33	23.593	-7.4553	-105.72	-633.36	1144.3	-7.2112	861.64	1046	57.401	56.403	1	1	-0.92966	-1.6026	-23.554	-24.762	-6.8651	-14.104	24.796	27.345	-7.7948	-15.707	1.2421	2.5838	1501.5
17.14	1715	78	NaN	-2.9962	28.559	-8.8149	-190.37	23.82	-7.3594	-105.53	-633.87	1144.3	-6.6543	862.16	1045.9	53.33	58.648	1	1	-0.79627	-1.4745	-23.556	-24.763	-6.7776	-14.154	24.804	27.575	-7.5739	-15.629	1.2478	2.8119	1502.5
17.15	1716	78	NaN	-2.8815	28.587	-8.7334	-190.45	24.168	-7.3604	-105.41	-634.46	1144.4	-6.363	862.55	1045.9	54.885	58.208	1	1	-0.64091	-1.3253	-23.558	-24.766	-6.6667	-14.23	24.83	27.925	-7.3076	-15.556	1.272	3.1594	1503.5
17.16	1717	78	NaN	-2.7589	28.634	-8.627	-190.5	24.606	-7.3781	-105.28	-635.12	1144.5	-6.1677	862.9	1045.9	51.353	58.46	1	1	-0.41509	-1.1084	-23.562	-24.769	-6.5442	-14.289	24.876	28.364	-6.9593	-15.397	1.3146	3.5948	1504.5
17.17	1718	78	NaN	-2.6484	28.691	-8.5344	-190.42	24.966	-7.0754	-105.1	-635.76	1144.6	-5.3033	863.54	1045.7	52.204	56.733	1	1	-0.19083	-0.89303	-23.565	-24.772	-6.4563	-14.229	24.927	28.73	-6.6472	-15.122	1.3621	3.9583	1505.9
17.18	1719	78	NaN	-2.4661	28.665	-8.1634	-190.44	25.188	-7.5625	-105.95	-636.57	1144.6	-6.7491	863.67	1045.8	52.684	54.674	1	1	0.028761	-0.68214	-23.567	-24.774	-6.249	-14.224	24.906	28.947	-6.2202	-14.906	1.3386	4.1727	1506.8
17.19	1720	78	NaN	-2.4224	28.778	-8.2307	-190.24	25.638	-7.6101	-105.29	-636.96	1144.6	-6.8854	863.57	1045.6	51.688	56.715	1	1	0.23084	-0.48806	-23.571	-24.778	-6.1745	-13.988	25.013	29.403	-5.9436	-14.476	1.4423	4.625	1507
17.2	1721	78	NaN	-2.3972	28.876	-8.3234	-190.15	25.815	-7.4671	-104.67	-637.17	1144.6	-6.5767	863.94	1045.5	50.161	55.216	1	1	0.42211	-0.30436	-23.575	-24.783	-6.136	-13.885	25.104	29.587	-5.7138	-14.189	1.5286	4.8045	1507.6
17.21	1722	78	NaN	-2.3382	28.93	-8.3026	-190.13	25.795	-7.3215	-104.5	-637.38	1144.7	-6.4162	864.55	1045.4	49.807	55.127	1	1	0.58452	-0.14839	-23.579	-24.786	-6.0746	-13.869	25.154	29.57	-5.49	-14.017	1.5752	4.7838	1508.4
17.22	1723	78	NaN	-2.2399	29.005	-8.2255	-189.87	26.093	-7.3198	-104.38	-637.78	1144.8	-6.8054	864.52	1045.5	51.419	56.599	1	1	0.7987	0.057318	-23.585	-24.792	-5.956	-13.589	25.232	29.866	-5.1573	-13.532	1.6471	5.0741	1508.7
17.23	1724	78	NaN	-1.9841	29.083	-7.8885	-189.36	26.628	-7.0534	-104.66	-638.81	1144.9	-6.6479	864.55	1045.5	50.257	57.124	1	1	1.2523	0.49295	-23.599	-24.806	-5.7142	-13.086	25.31	30.402	-4.4619	-12.593	1.7107	5.5954	1509.8
17.24	1725	78	NaN	-1.889	29.129	-7.781	-189.12	26.835	-6.9584	-104.66	-639.18	1144.9	-6.6625	864.55	1045.5	50.464	57.136	1	1	1.5667	0.79489	-23.609	-24.817	-5.6178	-12.847	25.354	30.61	-4.0511	-12.052	1.7451	5.7932	1510.2
17.25	1726	78	NaN	-1.7566	29.191	-7.6527	-188.59	27.229	-6.9216	-104.55	-639.67	1145.1	-7.134	864.06	1045.5	49.248	55.801	1	1	1.7789	0.99871	-23.616	-24.824	-5.4633	-12.296	25.41	31.01	-3.6844	-11.297	1.7935	6.1857	1510.2
17.26	1727	78	NaN	-1.5541	29.271	-7.5002	-187.77	27.791	-6.7962	-104.26	-640.33	1145.3	-7.7162	863.33	1045.5	49.505	55.766	1	1	1.9152	1.1296	-23.622	-24.83	-5.2277	-11.445	25.481	31.582	-3.3126	-10.316	1.8588	6.7517	1510.1
17.27	1728	78	NaN	-1.3897	29.338	-7.5288	-187.17	28.046	-6.4049	-103.53	-640.64	1145.5	-7.5152	863.26	1045.4	49.983	58.112	1	1	2.0596	1.2682	-23.63	-24.838	-5.0426	-10.821	25.538	31.845	-2.983	-9.5532	1.9083	7.0077	1510.3
17.28	1729	78	NaN	-1.3762	29.403	-7.6108	-186.75	28.218	-6.2893	-102.87	-640.76	1145.6	-7.8593	863.09	1045.4	49.302	57.207	1	1	2.2219	1.4241	-23.641	-24.848	-4.9912	-10.366	25.598	32.022	-2.7693	-8.9418	1.9573	7.1741	1510.2
17.29	1730	78	NaN	-1.2853	29.424	-7.5775	-186.29	28.377	-5.8721	-102.53	-641.07	1145.7	-7.3747	862.99	1045.4	48.916	55.917	1	1	2.3842	1.58	-23.652	-24.859	-4.9054	-9.9089	25.615	32.186	-2.5212	-8.3289	1.9635	7.3273	1510.4
17.3	1731	78	NaN	-1.1743	29.441	-7.5087	-185.87	28.503	-5.6729	-102.27	-641.42	1145.9	-7.5203	862.88	1045.4	50.269	55.919	1	1	2.5465	1.7359	-23.662	-24.87	-4.7784	-9.4743	25.626	32.318	-2.2319	-7.7384	1.9638	7.4477	1510.6
17.31	1732	78	NaN	-1.0674	29.476	-7.4356	-185.48	28.6	-5.6294	-102	-641.75	1146	-8.12	862.74	1045.3	50.348	55.651	1	1	2.6279	1.814	-23.668	-24.876	-4.638	-9.0472	25.654	32.422	-2.0101	-7.2332	1.9861	7.5466	1510.8
17.32	1733	78	NaN	-0.95864	29.539	-7.343	-184.99	28.706	-5.1067	-101.74	-642.04	1146.1	-7.3884	862.61	1045.3	50.109	56.185	1	1	2.6794	1.8635	-23.673	-24.881	-4.5468	-8.5744	25.712	32.533	-1.8674	-6.7109	2.0381	7.6523	1511
17.33	1734	78	NaN	-0.86307	29.607	-7.235	-184.55	28.748	-4.8848	-101.6	-642.28	1146.2	-7.5671	862.47	1045.2	50.993	57.396	1	1	2.7042	1.8874	-23.681	-24.889	-4.4388	-8.1302	25.774	32.58	-1.7346	-6.2428	2.0928	7.6915	1511.1
17.34	1735	78	NaN	-0.72115	29.72	-7.034	-183.84	28.743	-4.3582	-101.45	-642.73	1146.4	-7.4481	862.33	1045.1	49.168	57.882	1	1	2.729	1.9112	-23.689	-24.897	-4.2951	-7.4112	25.877	32.586	-1.5661	-5.5	2.1881	7.6891	1511.4
17.35	1736	78	NaN	-0.59226	29.816	-6.8895	-183.26	28.74	-3.9522	-101.23	-643.15	1146.5	-7.4442	862.17	1045	50.411	56.707	1	1	2.7539	1.9351	-23.697	-24.905	-4.1575	-6.8281	25.966	32.59	-1.4036	-4.893	2.2684	7.6855	1511.7
17.36	1737	78	NaN	-0.43879	29.893	-6.7921	-182.9	28.728	-3.7977	-100.93	-643.57	1146.7	-7.8692	861.97	1045	50.44	57.442	1	1	3.0663	2.2351	-23.708	-24.915	-3.9761	-6.4382	26.038	32.583	-0.9098	-4.2031	2.3301	7.6677	1511.8
17.37	1738	78	NaN	-0.11143	30.016	-6.5528	-182.42	28.635	-3.7004	-100.62	-644.25	1146.8	-8.9387	861.77	1045	50.507	56.623	1	1	3.3919	2.5478	-23.719	-24.926	-3.595	-5.9044	26.155	32.497	-0.20306	-3.3566	2.4359	7.5706	1512.2
17.38	1739	78	NaN	-0.095279	30.152	-6.4613	-182.24	28.519	-3.4832	-100.37	-644.31	1147	-8.9684	861.73	1044.9	48.974	55.891	1	1	3.7176	2.8606	-23.729	-24.937	-3.5682	-5.7174	26.283	32.388	0.14933	-2.8568	2.5537	7.451	1512.3
17.39	1740	78	NaN	-0.026484	30.264	-6.3119	-182.21	28.214	-3.2338	-100.31	-644.4	1147.1	-8.8381	862.22	1044.8	50.762	57.399	1	1	3.9381	3.0724	-23.74	-24.947	-3.5008	-5.6854	26.389	32.089	0.43726	-2.6131	2.6492	7.1411	1512.9
17.4	1741	78	NaN	0.12105	30.407	-6.2136	-182.09	28.035	-3.0664	-99.944	-644.41	1147.1	-9.0287	862.25	1044.8	50.31	56.271	1	1	3.9628	3.0962	-23.75	-24.958	-3.3321	-5.541	26.531	31.911	0.63071	-2.4448	2.7812	6.953	1512.9
17.41	1742	78	NaN	0.29524	30.555	-6.1214	-181.89	27.997	-3.0066	-99.412	-644.44	1147.1	-9.6265	861.74	1044.9	49.503	58.733	1	1	3.8847	3.0211	-23.754	-24.961	-3.1162	-5.2971	26.679	31.873	0.76843	-2.276	2.9254	6.9116	1512.3
17.42	1743	78	NaN	0.34847	30.566	-5.7851	-181.93	27.738	-2.9715	-99.685	-644.91	1147.2	-10.24	861.76	1044.9	48.891	57.001	1	1	3.8609	2.9983	-23.757	-24.965	-3.049	-5.3241	26.687	31.617	0.81196	-2.3258	2.9297	6.6526	1512.8
17.43	1744	78	NaN	0.42318	30.604	-5.6983	-182.02	27.53	-3.0278	-99.477	-644.97	1147.2	-10.805	861.83	1044.8	48.693	57.719	1	1	4.3729	3.49	-23.77	-24.977	-2.9447	-5.3883	26.725	31.408	1.4282	-1.8984	2.9554	6.431	1512.9
17.44	1745	78	NaN	0.52351	30.743	-5.6678	-182.23	27.221	-3.0555	-98.85	-644.7	1147.1	-11.645	861.98	1044.8	49.702	58.474	1	1	4.6559	3.7618	-23.777	-24.985	-2.789	-5.5421	26.864	31.1	1.8669	-1.7803	3.0864	6.1149	1512.7
17.45	1746	78	NaN	0.60062	30.86	-5.5878	-182.47	26.928	-3.0092	-98.403	-644.42	1147	-12.29	862.1	1044.7	49.618	58.108	1	1	4.7409	3.8434	-23.781	-24.988	-2.6708	-5.7389	26.981	30.807	2.0701	-1.8954	3.2003	5.8188	1512.4
17.46	1747	78	NaN	0.63501	30.899	-5.455	-182.66	26.729	-2.9221	-98.342	-644.3	1147	-12.598	862.16	1044.7	49.114	59.229	1	1	4.7597	3.8615	-23.784	-24.992	-2.6226	-5.9174	27.021	30.607	2.1371	-2.056	3.237	5.6153	1512.4
17.47	1748	78	NaN	0.64819	30.903	-5.4085	-182.75	26.646	-2.9385	-98.315	-644.25	1146.9	-12.902	862.18	1044.7	50.047	60.071	1	1	4.7739	3.8751	-23.788	-24.996	-2.597	-5.9947	27.026	30.523	2.1769	-2.1197	3.2382	5.5273	1512.3
17.48	1749	78	NaN	0.69484	30.891	-5.3585	-183.15	26.334	-3.0962	-97.992	-644.09	1146.8	-14.115	862.5	1044.7	50.198	56.535	1	1	4.874	3.9712	-23.794	-25.002	-2.4917	-6.3399	27.019	30.206	2.3822	-2.3687	3.225	5.2047	1512.4
17.49	1750	78	NaN	0.7248	30.872	-5.3411	-183.41	26.13	-3.1781	-97.704	-643.95	1146.8	-14.896	862.66	1044.7	47.565	55.116	1	1	4.9873	4.08	-23.799	-25.006	-2.4212	-6.5556	27.001	30.001	2.5661	-2.4756	3.202	4.9946	1512.3
17.5	1751	78	NaN	0.75601	30.827	-5.2965	-183.66	25.912	-3.0969	-97.471	-643.72	1146.7	-15.389	862.81	1044.6	50.118	57.539	1	1	5.1149	4.2026	-23.8	-25.008	-2.3626	-6.7789	26.957	29.783	2.7523	-2.5763	3.1565	4.7756	1512.2
17.51	1752	78	NaN	0.79121	30.764	-5.2093	-183.94	25.668	-2.8855	-97.322	-643.41	1146.6	-15.728	862.97	1044.5	50.143	58.505	1	1	5.1828	4.2678	-23.802	-25.01	-2.3092	-7.0422	26.895	29.537	2.8735	-2.7743	3.0931	4.5275	1512
17.52	1753	78	NaN	0.80448	30.732	-5.1383	-184.08	25.58	-2.758	-97.337	-643.21	1146.5	-15.927	862.89	1044.5	48.597	56.867	1	1	5.288	4.3689	-23.805	-25.012	-2.2896	-7.1782	26.863	29.449	2.9985	-2.8093	3.0586	4.4368	1511.7
17.53	1754	78	NaN	0.80109	30.723	-5.138	-184.17	25.523	-2.7754	-97.241	-643.06	1146.5	-16.303	862.9	1044.5	48.698	55.779	1	1	5.8207	4.8805	-23.809	-25.017	-2.2753	-7.2511	26.854	29.392	3.5454	-2.3706	3.0446	4.3749	1511.6
17.54	1755	78	NaN	0.78046	30.623	-4.9808	-184.26	25.381	-2.6447	-97.48	-643	1146.4	-16.812	862.95	1044.5	51.818	56.913	1	1	6.1863	5.2316	-23.814	-25.021	-2.2857	-7.3288	26.758	29.247	3.9006	-2.0972	2.9439	4.2256	1511.6
17.55	1756	78	NaN	0.77953	30.512	-4.8402	-184.39	25.276	-2.5572	-97.616	-642.86	1146.3	-17.649	862.84	1044.5	49.242	57.34	1	1	6.4003	5.4371	-23.818	-25.025	-2.2605	-7.4289	26.652	29.136	4.1397	-1.9918	2.8341	4.1108	1511.3
17.56	1757	78	NaN	0.81107	30.443	-4.8025	-184.53	25.241	-2.5302	-97.459	-642.58	1146.1	-18.589	862.59	1044.6	49.607	56.74	1	1	6.6142	5.6426	-23.822	-25.03	-2.1884	-7.5286	26.588	29.095	4.4258	-1.886	2.7661	4.0652	1510.7
17.57	1758	78	NaN	0.84303	30.411	-4.7682	-184.54	25.126	-2.2161	-97.33	-642.33	1146	-18.587	862.67	1044.5	50.149	54.993	1	1	6.8282	5.8481	-23.827	-25.034	-2.152	-7.5329	26.557	28.98	4.6762	-1.6849	2.7301	3.9459	1510.5
17.58	1759	78	NaN	0.88311	30.396	-4.7123	-184.51	24.939	-1.8286	-97.182	-641.89	1146	-18.935	862.74	1044.5	50.196	55.689	1	1	6.9172	5.9335	-23.827	-25.034	-2.0938	-7.483	26.542	28.793	4.8234	-1.5494	2.7146	3.7588	1510.1
17.59	1760	78	NaN	0.91532	30.384	-4.6429	-184.34	24.892	-1.1419	-97.149	-641.54	1145.9	-18.242	862.65	1044.6	50.014	54.372	1	1	6.9762	5.9902	-23.827	-25.034	-2.0876	-7.3455	26.538	28.739	4.8886	-1.3553	2.7108	3.7041	1509.7
17.6	1761	78	NaN	0.94963	30.371	-4.5753	-184.2	24.845	-0.5357	-97.091	-641.19	1145.8	-17.786	862.53	1044.8	48.93	56.137	1	1	6.9939	6.0072	-23.827	-25.035	-2.0693	-7.2228	26.532	28.684	4.9245	-1.2156	2.7051	3.6493	1509.2
17.61	1762	78	NaN	0.98703	30.357	-4.5254	-184.17	24.724	-0.23873	-96.95	-640.82	1145.7	-18.166	862.49	1044.8	48.246	58.138	1	1	7.0267	6.0387	-23.827	-25.034	-2.0129	-7.1732	26.519	28.561	5.0137	-1.1345	2.6926	3.5266	1508.8
17.62	1763	78	NaN	1.0062	30.349	-4.5127	-184.16	24.634	-0.12523	-96.867	-640.69	1145.7	-18.301	862.57	1044.8	49.588	57.658	1	1	7.0685	6.0788	-23.827	-25.034	-1.9856	-7.1549	26.512	28.472	5.0829	-1.0761	2.685	3.4375	1508.7
17.63	1764	78	NaN	1.0551	30.331	-4.4445	-184.18	24.491	0.050179	-96.748	-640.34	1145.6	-18.953	862.47	1044.7	48.157	56.827	1	1	7.1336	6.1414	-23.828	-25.035	-1.9083	-7.1444	26.495	28.328	5.2253	-1.003	2.667	3.2926	1508.2
17.64	1765	78	NaN	1.1008	30.317	-4.3658	-184.16	24.346	0.23501	-96.664	-639.99	1145.6	-19.524	862.41	1044.6	49.648	56.999	1	1	7.1837	6.1895	-23.829	-25.036	-1.8385	-7.1042	26.48	28.184	5.3452	-0.91475	2.6514	3.1475	1507.8
17.65	1766	78	NaN	1.1334	30.315	-4.2976	-184.15	24.207	0.38597	-96.606	-639.68	1145.5	-19.917	862.39	1044.6	50.32	56.257	1	1	7.1057	6.1146	-23.828	-25.036	-1.7893	-7.0692	26.476	28.045	5.3164	-0.95464	2.6481	3.0094	1507.4
17.66	1767	78	NaN	1.1518	30.326	-4.2481	-184.16	24.07	0.45838	-96.538	-639.42	1145.4	-20.239	862.38	1044.5	48.788	55.033	1	1	7.0778	6.0877	-23.827	-25.034	-1.7566	-7.0697	26.486	27.91	5.3211	-0.98196	2.6596	2.8755	1507.1
17.67	1768	78	NaN	1.1701	30.344	-4.2014	-184.24	23.921	0.38973	-96.387	-639.1	1145.4	-20.995	862.23	1044.5	48.29	55.536	1	1	7.099	6.1081	-23.824	-25.032	-1.7047	-7.1173	26.503	27.763	5.3943	-1.0092	2.6784	2.7312	1506.6
17.68	1769	78	NaN	1.1845	30.352	-4.1917	-184.26	23.812	0.37687	-96.212	-638.92	1145.4	-21.327	862.17	1044.4	48.059	56.083	1	1	7.028	6.0399	-23.823	-25.03	-1.6714	-7.1202	26.509	27.655	5.3565	-1.0803	2.6867	2.6247	1506.4
17.69	1770	78	NaN	1.1988	30.365	-4.1782	-184.28	23.71	0.35829	-96.064	-638.74	1145.4	-21.591	862.09	1044.4	50.113	56.475	1	1	6.9394	5.9548	-23.82	-25.028	-1.642	-7.1226	26.522	27.554	5.2974	-1.1677	2.7015	2.5259	1506.1
17.7	1771	78	NaN	1.2208	30.379	-4.1566	-184.31	23.556	0.29398	-95.89	-638.51	1145.3	-21.923	862.03	1044.4	49.587	56.36	1	1	6.833	5.8526	-23.816	-25.024	-1.6012	-7.1304	26.535	27.4	5.2318	-1.2778	2.7189	2.3764	1505.8
17.71	1772	78	NaN	1.2543	30.391	-4.1228	-184.34	23.316	0.19655	-95.673	-638.24	1145.3	-22.292	862.03	1044.3	50.024	57.931	1	1	6.8004	5.8213	-23.813	-25.02	-1.5459	-7.143	26.545	27.162	5.2544	-1.3217	2.732	2.1415	1505.5
17.72	1773	78	NaN	1.2914	30.399	-4.0603	-184.36	23.026	0.21179	-95.525	-637.95	1145.2	-22.27	862.16	1044.2	50.592	56.315	1	1	6.8004	5.8213	-23.81	-25.017	-1.5043	-7.1525	26.55	26.875	5.2961	-1.3311	2.7403	1.8573	1505.3
17.73	1774	78	NaN	1.3023	30.395	-4.027	-184.38	22.932	0.12834	-95.492	-637.85	1145.2	-22.481	862.15	1044.2	48.277	56.222	1	1	6.798	5.819	-23.806	-25.014	-1.4843	-7.1643	26.546	26.781	5.3136	-1.3452	2.7401	1.767	1505.2
17.74	1775	78	NaN	1.3344	30.379	-3.9892	-184.44	22.772	-0.11755	-95.335	-637.67	1145.2	-23.115	862.08	1044.2	49.695	59.699	1	1	6.7885	5.8099	-23.802	-25.01	-1.4225	-7.1993	26.531	26.62	5.366	-1.3893	2.7289	1.6097	1504.9
17.75	1776	78	NaN	1.3975	30.366	-4.0282	-184.54	22.522	-0.34139	-94.821	-637.31	1145.1	-23.667	862.12	1044.2	50.998	54.921	1	1	6.7074	5.7321	-23.795	-25.003	-1.3193	-7.2574	26.521	26.368	5.3881	-1.5253	2.7251	1.3645	1504.5
17.76	1777	78	NaN	1.4736	30.362	-4.1535	-184.65	22.239	-0.42396	-94.025	-636.83	1145	-23.835	862.33	1044.2	49.391	56.044	1	1	6.6292	5.657	-23.79	-24.997	-1.207	-7.3262	26.519	26.082	5.4222	-1.6693	2.7292	1.0847	1504.2
17.77	1778	78	NaN	1.4749	30.329	-4.1268	-184.7	22.14	-0.51379	-93.912	-636.67	1144.9	-24.117	862.35	1044.2	49.28	57.24	1	1	6.5543	5.585	-23.785	-24.992	-1.1909	-7.3642	26.489	25.98	5.3634	-1.7792	2.7037	0.98802	1504
17.78	1779	78	NaN	1.4785	30.278	-4.0841	-184.73	22.029	-0.57658	-93.769	-636.44	1144.8	-24.436	862.34	1044.2	49.16	54.143	1	1	6.3873	5.4247	-23.779	-24.987	-1.17	-7.3786	26.441	25.866	5.2173	-1.9539	2.6613	0.87957	1503.8
17.79	1780	78	NaN	1.4704	30.229	-4.0405	-184.73	21.94	-0.53807	-93.719	-636.28	1144.8	-24.497	862.38	1044.2	50.397	55.647	1	1	6.2351	5.2785	-23.774	-24.982	-1.1741	-7.3745	26.395	25.774	5.061	-2.0961	2.6209	0.79239	1503.6
17.8	1781	78	NaN	1.4613	30.185	-4.0009	-184.7	21.869	-0.43765	-93.707	-636.16	1144.7	-24.416	862.46	1044.3	48.111	55.913	1	1	6.1584	5.2048	-23.77	-24.978	-1.1859	-7.3493	26.355	25.7	4.9725	-2.1445	2.5849	0.72241	1503.6
17.81	1782	78	NaN	1.4575	30.143	-3.9673	-184.65	21.809	-0.32761	-93.672	-636.02	1144.6	-24.371	862.53	1044.3	49.369	55.189	1	1	6.0585	5.1089	-23.765	-24.973	-1.1903	-7.2991	26.316	25.636	4.8682	-2.1902	2.5513	0.66352	1503.5
17.82	1783	78	NaN	1.4379	30.08	-3.9367	-184.57	21.756	-0.24578	-93.642	-635.88	1144.5	-24.543	862.58	1044.4	49.389	55.555	1	1	5.8966	4.9533	-23.758	-24.965	-1.2024	-7.2141	26.259	25.577	4.6942	-2.2607	2.5008	0.61209	1503.4
17.83	1784	78	NaN	1.4247	30.057	-3.9397	-184.53	21.742	-0.16768	-93.581	-635.83	1144.5	-24.5	862.59	1044.4	48.665	55.357	1	1	5.7569	4.8191	-23.751	-24.958	-1.215	-7.1671	26.237	25.562	4.5419	-2.348	2.4862	0.60359	1503.4
17.84	1785	78	NaN	1.4035	30.029	-3.9278	-184.42	21.734	-0.1033	-93.584	-635.71	1144.5	-24.647	862.64	1044.4	50.479	56.876	1	1	5.6269	4.6944	-23.744	-24.952	-1.2308	-7.0502	26.211	25.551	4.3962	-2.3558	2.4668	0.59942	1503.3
17.85	1786	78	NaN	1.3737	29.992	-3.9118	-184.21	21.728	0.043756	-93.631	-635.57	1144.4	-24.718	862.72	1044.4	49.479	58.976	1	1	5.4746	4.5481	-23.739	-24.946	-1.2597	-6.8468	26.178	25.542	4.2149	-2.2987	2.4391	0.59596	1503.2
17.86	1787	78	NaN	1.341	29.954	-3.9094	-183.95	21.731	0.30804	-93.68	-635.44	1144.3	-24.51	862.83	1044.4	49.598	56.543	1	1	5.3357	4.4146	-23.733	-24.941	-1.3023	-6.5907	26.143	25.542	4.0334	-2.1761	2.4099	0.60108	1503.2
17.87	1788	78	NaN	1.3267	29.934	-3.929	-183.8	21.773	0.43123	-93.678	-635.37	1144.3	-24.432	862.84	1044.4	49.956	55.818	1	1	5.2119	4.2958	-23.729	-24.936	-1.3195	-6.4448	26.126	25.581	3.8924	-2.149	2.3976	0.64488	1503.1
17.88	1789	78	NaN	1.2831	29.921	-3.9838	-183.57	21.798	0.61803	-93.663	-635.26	1144.2	-24.205	862.99	1044.4	49.532	56.029	1	1	5.0559	4.1459	-23.724	-24.931	-1.3712	-6.2244	26.114	25.605	3.6847	-2.0785	2.3904	0.67385	1503.2
17.89	1790	78	NaN	1.2546	29.912	-4.0158	-183.4	21.864	0.66866	-93.703	-635.18	1144.2	-24.234	863.03	1044.4	48.482	56.055	1	1	4.8947	3.9911	-23.719	-24.927	-1.4002	-6.052	26.107	25.669	3.4944	-2.061	2.3879	0.74261	1503.1
17.9	1791	78	NaN	1.2309	29.907	-4.0391	-183.28	21.962	0.63564	-93.755	-635.1	1144.1	-24.378	862.99	1044.4	50.18	57.929	1	1	4.569	3.6783	-23.714	-24.922	-1.4206	-5.9268	26.105	25.764	3.1484	-2.2485	2.3906	0.84256	1503
17.91	1792	78	NaN	1.1982	29.909	-4.0717	-183.17	22.082	0.58872	-93.785	-635.01	1144.1	-24.473	862.94	1044.5	50.059	57.503	1	1	4.0665	3.1957	-23.711	-24.918	-1.4511	-5.8212	26.108	25.882	2.6154	-2.6255	2.3971	0.96404	1502.9
17.92	1793	78	NaN	1.1692	29.913	-4.0895	-183.05	22.278	0.45091	-93.91	-634.89	1144	-24.717	862.84	1044.5	51.374	55.851	1	1	3.1179	2.2846	-23.711	-24.919	-1.4759	-5.6938	26.114	26.078	1.642	-3.4092	2.4024	1.1589	1502.6
17.93	1794	78	NaN	1.1408	29.913	-4.1059	-182.94	22.38	0.53972	-93.976	-634.81	1144	-24.342	862.87	1044.5	50.638	55.65	1	1	2.7399	1.9216	-23.71	-24.917	-1.5212	-5.6061	26.114	26.179	1.2187	-3.6845	2.4047	1.2615	1502.6
17.94	1795	78	NaN	1.1126	29.908	-4.125	-182.83	22.501	0.57813	-94.048	-634.69	1143.9	-24.034	862.91	1044.4	50.143	55.621	1	1	2.6699	1.8544	-23.706	-24.914	-1.5641	-5.5107	26.111	26.298	1.1058	-3.6563	2.4049	1.384	1502.5
17.95	1796	78	NaN	1.0923	29.903	-4.1364	-182.75	22.604	0.56713	-94.119	-634.6	1143.9	-23.878	862.96	1044.4	48.168	56.215	1	1	2.5351	1.725	-23.701	-24.909	-1.5931	-5.4366	26.107	26.4	0.942	-3.7117	2.4053	1.4911	1502.5
17.96	1797	78	NaN	1.0826	29.898	-4.1338	-182.72	22.654	0.54592	-94.178	-634.57	1143.9	-23.829	863	1044.4	52.031	56.227	1	1	2.4511	1.6443	-23.697	-24.905	-1.607	-5.4103	26.103	26.45	0.84415	-3.766	2.4052	1.5448	1502.5
17.97	1798	78	NaN	1.0513	29.895	-4.1471	-182.68	22.775	0.44627	-94.272	-634.38	1143.8	-23.84	863.13	1044.4	55.311	56.034	1	1	2.4312	1.6252	-23.695	-24.902	-1.6414	-5.371	26.101	26.57	0.78977	-3.7459	2.4059	1.6671	1502.5
[truncated: 63,317 more rows]
